# Supplementary material for: A novel phased-array thermography concept for non-destructive testing
Source: Sci Rep. 2025 Nov 7;15:39144. doi: 10.1038/s41598-025-26380-8 (PMC12594793; doi:10.1038/s41598-025-26380-8)
Supplement: Supplementary file 2 — Supplementary Information 2. [file 41598_2025_26380_MOESM2_ESM.zip]

Archive with 1,059 entries (1,045 files):
- Supplementary_Data/1-FEA/
- Supplementary_Data/1-FEA/1-Horizontal_Crack/
- Supplementary_Data/1-FEA/1-Horizontal_Crack/Equivalent_PT.inp
- Supplementary_Data/1-FEA/1-Horizontal_Crack/PAT_DT_0p1s_TUp_30s.inp
- Supplementary_Data/1-FEA/1-Horizontal_Crack/PAT_DT_0s_TUp_30s.inp
- Supplementary_Data/1-FEA/2-Inclined_Defects/
- Supplementary_Data/1-FEA/2-Inclined_Defects/PAT_DT_0p1s_TUp_30s.inp
- Supplementary_Data/1-FEA/2-Inclined_Defects/PAT_DT_0s_TUp_30s.inp
- Supplementary_Data/1-FEA/3-Flat_Bottom_Holes/
- Supplementary_Data/1-FEA/3-Flat_Bottom_Holes/PAT_DT_0p1s_TUp_30s.inp
- Supplementary_Data/1-FEA/3-Flat_Bottom_Holes/PAT_DT_0s_TUp_30s.inp
- Supplementary_Data/1-FEA/ReadMe.txt
- Supplementary_Data/2-Experimental/
- Supplementary_Data/2-Experimental/1-Composite_Plate/
- Supplementary_Data/2-Experimental/1-Composite_Plate/Equivalent_PT/
- Supplementary_Data/2-Experimental/1-Composite_Plate/Equivalent_PT/Impact  2_0012_01.asc
- Supplementary_Data/2-Experimental/1-Composite_Plate/Equivalent_PT/Impact  2_0012_02.asc
- Supplementary_Data/2-Experimental/1-Composite_Plate/Equivalent_PT/Impact  2_0012_03.asc
- Supplementary_Data/2-Experimental/1-Composite_Plate/Equivalent_PT/Impact  2_0012_04.asc
- Supplementary_Data/2-Experimental/1-Composite_Plate/Equivalent_PT/Impact  2_0012_05.asc
- Supplementary_Data/2-Experimental/1-Composite_Plate/Equivalent_PT/Impact  2_0012_06.asc
- Supplementary_Data/2-Experimental/1-Composite_Plate/Equivalent_PT/Impact  2_0012_07.asc
- Supplementary_Data/2-Experimental/1-Composite_Plate/Equivalent_PT/Impact  2_0012_08.asc
- Supplementary_Data/2-Experimental/1-Composite_Plate/Equivalent_PT/Impact  2_0012_09.asc
- Supplementary_Data/2-Experimental/1-Composite_Plate/Equivalent_PT/Impact  2_0012_10.asc
- Supplementary_Data/2-Experimental/1-Composite_Plate/Equivalent_PT/Impact  2_0012_11.asc
- Supplementary_Data/2-Experimental/1-Composite_Plate/Equivalent_PT/Impact  2_0012_12.asc
- Supplementary_Data/2-Experimental/1-Composite_Plate/Equivalent_PT/Impact  2_0012_13.asc
- Supplementary_Data/2-Experimental/1-Composite_Plate/Equivalent_PT/Impact  2_0012_14.asc
- Supplementary_Data/2-Experimental/1-Composite_Plate/Equivalent_PT/Impact  2_0012_15.asc
- Supplementary_Data/2-Experimental/1-Composite_Plate/Equivalent_PT/Impact  2_0012_16.asc
- Supplementary_Data/2-Experimental/1-Composite_Plate/Equivalent_PT/Impact  2_0012_17.asc
- Supplementary_Data/2-Experimental/1-Composite_Plate/Equivalent_PT/Impact  2_0012_18.asc
- Supplementary_Data/2-Experimental/1-Composite_Plate/Equivalent_PT/Impact  2_0012_19.asc
- Supplementary_Data/2-Experimental/1-Composite_Plate/Equivalent_PT/Impact  2_0012_20.asc
- Supplementary_Data/2-Experimental/1-Composite_Plate/Equivalent_PT/Impact  2_0012_21.asc
- Supplementary_Data/2-Experimental/1-Composite_Plate/Equivalent_PT/Impact  2_0012_22.asc
- Supplementary_Data/2-Experimental/1-Composite_Plate/Equivalent_PT/Impact  2_0012_23.asc
- Supplementary_Data/2-Experimental/1-Composite_Plate/Equivalent_PT/Impact  2_0012_24.asc
- Supplementary_Data/2-Experimental/1-Composite_Plate/Equivalent_PT/Impact  2_0012_25.asc
- Supplementary_Data/2-Experimental/1-Composite_Plate/Equivalent_PT/Impact  2_0012_26.asc
- Supplementary_Data/2-Experimental/1-Composite_Plate/Equivalent_PT/Impact  2_0012_27.asc
- Supplementary_Data/2-Experimental/1-Composite_Plate/Equivalent_PT/Impact  2_0012_28.asc
- Supplementary_Data/2-Experimental/1-Composite_Plate/Equivalent_PT/Impact  2_0012_29.asc
- Supplementary_Data/2-Experimental/1-Composite_Plate/Equivalent_PT/Impact  2_0012_30.asc
- Supplementary_Data/2-Experimental/1-Composite_Plate/Equivalent_PT/Impact  2_0012_31.asc
- Supplementary_Data/2-Experimental/1-Composite_Plate/Equivalent_PT/Impact  2_0012_32.asc
- Supplementary_Data/2-Experimental/1-Composite_Plate/Equivalent_PT/Impact  2_0012_33.asc
- Supplementary_Data/2-Experimental/1-Composite_Plate/Equivalent_PT/Impact  2_0012_34.asc
- Supplementary_Data/2-Experimental/1-Composite_Plate/Equivalent_PT/Impact  2_0012_35.asc
- Supplementary_Data/2-Experimental/1-Composite_Plate/Equivalent_PT/Impact  2_0012_36.asc
- Supplementary_Data/2-Experimental/1-Composite_Plate/Equivalent_PT/Impact  2_0012_37.asc
- Supplementary_Data/2-Experimental/1-Composite_Plate/Equivalent_PT/Impact  2_0012_38.asc
- Supplementary_Data/2-Experimental/1-Composite_Plate/Equivalent_PT/Impact  2_0012_39.asc
- Supplementary_Data/2-Experimental/1-Composite_Plate/Equivalent_PT/Impact  2_0012_40.asc
- Supplementary_Data/2-Experimental/1-Composite_Plate/Equivalent_PT/Impact  2_0012_41.asc
- Supplementary_Data/2-Experimental/1-Composite_Plate/Equivalent_PT/Impact  2_0012_42.asc
- Supplementary_Data/2-Experimental/1-Composite_Plate/Equivalent_PT/Impact  2_0012_43.asc
- Supplementary_Data/2-Experimental/1-Composite_Plate/Equivalent_PT/Impact  2_0012_44.asc
- Supplementary_Data/2-Experimental/1-Composite_Plate/Equivalent_PT/Impact  2_0012_45.asc
- Supplementary_Data/2-Experimental/1-Composite_Plate/Equivalent_PT/Impact  2_0012_46.asc
- Supplementary_Data/2-Experimental/1-Composite_Plate/Equivalent_PT/Impact  2_0012_47.asc
- Supplementary_Data/2-Experimental/1-Composite_Plate/Equivalent_PT/Impact  2_0012_48.asc
- Supplementary_Data/2-Experimental/1-Composite_Plate/Equivalent_PT/Impact  2_0012_49.asc
- Supplementary_Data/2-Experimental/1-Composite_Plate/Equivalent_PT/Impact  2_0012_50.asc
- Supplementary_Data/2-Experimental/1-Composite_Plate/Equivalent_PT/Impact  2_0012_51.asc
- Supplementary_Data/2-Experimental/1-Composite_Plate/Equivalent_PT/Impact  2_0012_52.asc
- Supplementary_Data/2-Experimental/1-Composite_Plate/Equivalent_PT/Impact  2_0012_53.asc
- Supplementary_Data/2-Experimental/1-Composite_Plate/Equivalent_PT/Impact  2_0012_54.asc
- Supplementary_Data/2-Experimental/1-Composite_Plate/Equivalent_PT/Impact  2_0012_55.asc
- Supplementary_Data/2-Experimental/1-Composite_Plate/Equivalent_PT/Impact  2_0013_01.asc
- Supplementary_Data/2-Experimental/1-Composite_Plate/Equivalent_PT/Impact  2_0013_02.asc
- Supplementary_Data/2-Experimental/1-Composite_Plate/Equivalent_PT/Impact  2_0013_03.asc
- Supplementary_Data/2-Experimental/1-Composite_Plate/Equivalent_PT/Impact  2_0013_04.asc
- Supplementary_Data/2-Experimental/1-Composite_Plate/Equivalent_PT/Impact  2_0013_05.asc
- Supplementary_Data/2-Experimental/1-Composite_Plate/Equivalent_PT/Impact  2_0013_06.asc
- Supplementary_Data/2-Experimental/1-Composite_Plate/Equivalent_PT/Impact  2_0013_07.asc
- Supplementary_Data/2-Experimental/1-Composite_Plate/Equivalent_PT/Impact  2_0013_08.asc
- Supplementary_Data/2-Experimental/1-Composite_Plate/Equivalent_PT/Impact  2_0013_09.asc
- Supplementary_Data/2-Experimental/1-Composite_Plate/Equivalent_PT/Impact  2_0013_10.asc
- Supplementary_Data/2-Experimental/1-Composite_Plate/Equivalent_PT/Impact  2_0013_11.asc
- Supplementary_Data/2-Experimental/1-Composite_Plate/Equivalent_PT/Impact  2_0013_12.asc
- Supplementary_Data/2-Experimental/1-Composite_Plate/Equivalent_PT/Impact  2_0013_13.asc
- Supplementary_Data/2-Experimental/1-Composite_Plate/Equivalent_PT/Impact  2_0013_14.asc
- Supplementary_Data/2-Experimental/1-Composite_Plate/Equivalent_PT/Impact  2_0013_15.asc
- Supplementary_Data/2-Experimental/1-Composite_Plate/Equivalent_PT/Impact  2_0013_16.asc
- Supplementary_Data/2-Experimental/1-Composite_Plate/Equivalent_PT/Impact  2_0013_17.asc
- Supplementary_Data/2-Experimental/1-Composite_Plate/Equivalent_PT/Impact  2_0013_18.asc
- Supplementary_Data/2-Experimental/1-Composite_Plate/Equivalent_PT/Impact  2_0013_19.asc
- Supplementary_Data/2-Experimental/1-Composite_Plate/Equivalent_PT/Impact  2_0013_20.asc
- Supplementary_Data/2-Experimental/1-Composite_Plate/Equivalent_PT/Impact  2_0013_21.asc
- Supplementary_Data/2-Experimental/1-Composite_Plate/Equivalent_PT/Impact  2_0013_22.asc
- Supplementary_Data/2-Experimental/1-Composite_Plate/Equivalent_PT/Impact  2_0013_23.asc
- Supplementary_Data/2-Experimental/1-Composite_Plate/Equivalent_PT/Impact  2_0013_24.asc
- Supplementary_Data/2-Experimental/1-Composite_Plate/Equivalent_PT/Impact  2_0013_25.asc
- Supplementary_Data/2-Experimental/1-Composite_Plate/Equivalent_PT/Impact  2_0013_26.asc
- Supplementary_Data/2-Experimental/1-Composite_Plate/Equivalent_PT/Impact  2_0013_27.asc
- Supplementary_Data/2-Experimental/1-Composite_Plate/Equivalent_PT/Impact  2_0013_28.asc
- Supplementary_Data/2-Experimental/1-Composite_Plate/Equivalent_PT/Impact  2_0013_29.asc
- Supplementary_Data/2-Experimental/1-Composite_Plate/Equivalent_PT/Impact  2_0013_30.asc
- Supplementary_Data/2-Experimental/1-Composite_Plate/Equivalent_PT/Impact  2_0013_31.asc
- Supplementary_Data/2-Experimental/1-Composite_Plate/Equivalent_PT/Impact  2_0013_32.asc
- Supplementary_Data/2-Experimental/1-Composite_Plate/Equivalent_PT/Impact  2_0013_33.asc
- Supplementary_Data/2-Experimental/1-Composite_Plate/Equivalent_PT/Impact  2_0013_34.asc
- Supplementary_Data/2-Experimental/1-Composite_Plate/Equivalent_PT/Impact  2_0013_35.asc
- Supplementary_Data/2-Experimental/1-Composite_Plate/Equivalent_PT/Impact  2_0013_36.asc
- Supplementary_Data/2-Experimental/1-Composite_Plate/Equivalent_PT/Impact  2_0013_37.asc
- Supplementary_Data/2-Experimental/1-Composite_Plate/Equivalent_PT/Impact  2_0013_38.asc
- Supplementary_Data/2-Experimental/1-Composite_Plate/Equivalent_PT/Impact  2_0013_39.asc
- Supplementary_Data/2-Experimental/1-Composite_Plate/Equivalent_PT/Impact  2_0013_40.asc
- Supplementary_Data/2-Experimental/1-Composite_Plate/Equivalent_PT/Impact  2_0013_41.asc
- Supplementary_Data/2-Experimental/1-Composite_Plate/Equivalent_PT/Impact  2_0013_42.asc
- Supplementary_Data/2-Experimental/1-Composite_Plate/Equivalent_PT/Impact  2_0013_43.asc
- Supplementary_Data/2-Experimental/1-Composite_Plate/Equivalent_PT/Impact  2_0013_44.asc
- Supplementary_Data/2-Experimental/1-Composite_Plate/Equivalent_PT/Impact  2_0013_45.asc
- Supplementary_Data/2-Experimental/1-Composite_Plate/Equivalent_PT/Impact  2_0013_46.asc
- Supplementary_Data/2-Experimental/1-Composite_Plate/Equivalent_PT/Impact  2_0013_47.asc
- Supplementary_Data/2-Experimental/1-Composite_Plate/Equivalent_PT/Impact  2_0013_48.asc
- Supplementary_Data/2-Experimental/1-Composite_Plate/Equivalent_PT/Impact  2_0013_49.asc
- Supplementary_Data/2-Experimental/1-Composite_Plate/Equivalent_PT/Impact  2_0013_50.asc
- Supplementary_Data/2-Experimental/1-Composite_Plate/Equivalent_PT/Impact  2_0013_51.asc
- Supplementary_Data/2-Experimental/1-Composite_Plate/Equivalent_PT/Impact  2_0013_52.asc
- Supplementary_Data/2-Experimental/1-Composite_Plate/Equivalent_PT/Impact  2_0013_53.asc
- Supplementary_Data/2-Experimental/1-Composite_Plate/Equivalent_PT/Impact  2_0013_54.asc
- Supplementary_Data/2-Experimental/1-Composite_Plate/Equivalent_PT/Impact  2_0013_55.asc
- Supplementary_Data/2-Experimental/1-Composite_Plate/PAT_DT_0s_TUp_40s/
- Supplementary_Data/2-Experimental/1-Composite_Plate/PAT_DT_0s_TUp_40s/Impact  2_0005_05.asc
- Supplementary_Data/2-Experimental/1-Composite_Plate/PAT_DT_0s_TUp_40s/Impact  2_0006_06.asc
- Supplementary_Data/2-Experimental/1-Composite_Plate/PAT_DT_0s_TUp_40s/Impact  2_0007_07.asc
- Supplementary_Data/2-Experimental/1-Composite_Plate/PAT_DT_0s_TUp_40s/Impact  2_0008_08.asc
- Supplementary_Data/2-Experimental/1-Composite_Plate/PAT_DT_0s_TUp_40s/Impact  2_0009_09.asc
- Supplementary_Data/2-Experimental/1-Composite_Plate/PAT_DT_0s_TUp_40s/Impact  2_0010_10.asc
- Supplementary_Data/2-Experimental/1-Composite_Plate/PAT_DT_0s_TUp_40s/Impact  2_0011_11.asc
- Supplementary_Data/2-Experimental/1-Composite_Plate/PAT_DT_0s_TUp_40s/Impact  2_0012_12.asc
- Supplementary_Data/2-Experimental/1-Composite_Plate/PAT_DT_0s_TUp_40s/Impact  2_0013_13.asc
- Supplementary_Data/2-Experimental/1-Composite_Plate/PAT_DT_0s_TUp_40s/Impact  2_0014_14.asc
- Supplementary_Data/2-Experimental/1-Composite_Plate/PAT_DT_0s_TUp_40s/Impact  2_0015_15.asc
- Supplementary_Data/2-Experimental/1-Composite_Plate/PAT_DT_0s_TUp_40s/Impact  2_0016_16.asc
- Supplementary_Data/2-Experimental/1-Composite_Plate/PAT_DT_0s_TUp_40s/Impact  2_0017_17.asc
- Supplementary_Data/2-Experimental/1-Composite_Plate/PAT_DT_0s_TUp_40s/Impact  2_0018_18.asc
- Supplementary_Data/2-Experimental/1-Composite_Plate/PAT_DT_0s_TUp_40s/Impact  2_0019_19.asc
- Supplementary_Data/2-Experimental/1-Composite_Plate/PAT_DT_0s_TUp_40s/Impact  2_0020_20.asc
- Supplementary_Data/2-Experimental/1-Composite_Plate/PAT_DT_0s_TUp_40s/Impact  2_0021_21.asc
- Supplementary_Data/2-Experimental/1-Composite_Plate/PAT_DT_0s_TUp_40s/Impact  2_0022_22.asc
- Supplementary_Data/2-Experimental/1-Composite_Plate/PAT_DT_0s_TUp_40s/Impact  2_0023_23.asc
- Supplementary_Data/2-Experimental/1-Composite_Plate/PAT_DT_0s_TUp_40s/Impact  2_0024_24.asc
- Supplementary_Data/2-Experimental/1-Composite_Plate/PAT_DT_0s_TUp_40s/Impact  2_0025_25.asc
- Supplementary_Data/2-Experimental/1-Composite_Plate/PAT_DT_0s_TUp_40s/Impact  2_0026_26.asc
- Supplementary_Data/2-Experimental/1-Composite_Plate/PAT_DT_0s_TUp_40s/Impact  2_0027_27.asc
- Supplementary_Data/2-Experimental/1-Composite_Plate/PAT_DT_0s_TUp_40s/Impact  2_0028_28.asc
- Supplementary_Data/2-Experimental/1-Composite_Plate/PAT_DT_0s_TUp_40s/Impact  2_0029_29.asc
- Supplementary_Data/2-Experimental/1-Composite_Plate/PAT_DT_0s_TUp_40s/Impact  2_0030_30.asc
- Supplementary_Data/2-Experimental/1-Composite_Plate/PAT_DT_0s_TUp_40s/Impact  2_0031_31.asc
- Supplementary_Data/2-Experimental/1-Composite_Plate/PAT_DT_0s_TUp_40s/Impact  2_0032_32.asc
- Supplementary_Data/2-Experimental/1-Composite_Plate/PAT_DT_0s_TUp_40s/Impact  2_0033_33.asc
- Supplementary_Data/2-Experimental/1-Composite_Plate/PAT_DT_0s_TUp_40s/Impact  2_0034_34.asc
- Supplementary_Data/2-Experimental/1-Composite_Plate/PAT_DT_0s_TUp_40s/Impact  2_0035_35.asc
- Supplementary_Data/2-Experimental/1-Composite_Plate/PAT_DT_0s_TUp_40s/Impact  2_0036_36.asc
- Supplementary_Data/2-Experimental/1-Composite_Plate/PAT_DT_0s_TUp_40s/Impact  2_0037_37.asc
- Supplementary_Data/2-Experimental/1-Composite_Plate/PAT_DT_0s_TUp_40s/Impact  2_0038_38.asc
- Supplementary_Data/2-Experimental/1-Composite_Plate/PAT_DT_0s_TUp_40s/Impact  2_0039_39.asc
- Supplementary_Data/2-Experimental/1-Composite_Plate/PAT_DT_0s_TUp_40s/Impact  2_0040_40.asc
- Supplementary_Data/2-Experimental/1-Composite_Plate/PAT_DT_0s_TUp_40s/Impact  2_0041_41.asc
- Supplementary_Data/2-Experimental/1-Composite_Plate/PAT_DT_0s_TUp_40s/Impact  2_0042_42.asc
- Supplementary_Data/2-Experimental/1-Composite_Plate/PAT_DT_0s_TUp_40s/Impact  2_0043_43.asc
- Supplementary_Data/2-Experimental/1-Composite_Plate/PAT_DT_0s_TUp_40s/Impact  2_0044_44.asc
- Supplementary_Data/2-Experimental/1-Composite_Plate/PAT_DT_0s_TUp_40s/Impact  2_0045_45.asc
- Supplementary_Data/2-Experimental/1-Composite_Plate/PAT_DT_0s_TUp_40s/Impact  2_0046_46.asc
- Supplementary_Data/2-Experimental/1-Composite_Plate/PAT_DT_0s_TUp_40s/Impact  2_0047_47.asc
- Supplementary_Data/2-Experimental/1-Composite_Plate/PAT_DT_0s_TUp_40s/Impact  2_0048_48.asc
- Supplementary_Data/2-Experimental/1-Composite_Plate/PAT_DT_0s_TUp_40s/Impact  2_0049_49.asc
- Supplementary_Data/2-Experimental/1-Composite_Plate/PAT_DT_0s_TUp_40s/Impact  2_0050_50.asc
- Supplementary_Data/2-Experimental/1-Composite_Plate/PAT_DT_0s_TUp_40s/Impact  2_0051_51.asc
- Supplementary_Data/2-Experimental/1-Composite_Plate/PAT_DT_0s_TUp_40s/Impact  2_0052_52.asc
- Supplementary_Data/2-Experimental/1-Composite_Plate/PAT_DT_0s_TUp_40s/Impact  2_0053_53.asc
- Supplementary_Data/2-Experimental/1-Composite_Plate/PAT_DT_0s_TUp_40s/Impact  2_0054_54.asc
- Supplementary_Data/2-Experimental/1-Composite_Plate/PAT_DT_0s_TUp_40s/Impact  2_0055_55.asc
- Supplementary_Data/2-Experimental/1-Composite_Plate/PAT_DT_1s_TUp_40s/
- Supplementary_Data/2-Experimental/1-Composite_Plate/PAT_DT_1s_TUp_40s/Impact  2_0007_07.asc
- Supplementary_Data/2-Experimental/1-Composite_Plate/PAT_DT_1s_TUp_40s/Impact  2_0008_08.asc
- Supplementary_Data/2-Experimental/1-Composite_Plate/PAT_DT_1s_TUp_40s/Impact  2_0009_09.asc
- Supplementary_Data/2-Experimental/1-Composite_Plate/PAT_DT_1s_TUp_40s/Impact  2_0010_10.asc
- Supplementary_Data/2-Experimental/1-Composite_Plate/PAT_DT_1s_TUp_40s/Impact  2_0011_11.asc
- Supplementary_Data/2-Experimental/1-Composite_Plate/PAT_DT_1s_TUp_40s/Impact  2_0012_12.asc
- Supplementary_Data/2-Experimental/1-Composite_Plate/PAT_DT_1s_TUp_40s/Impact  2_0013_13.asc
- Supplementary_Data/2-Experimental/1-Composite_Plate/PAT_DT_1s_TUp_40s/Impact  2_0014_14.asc
- Supplementary_Data/2-Experimental/1-Composite_Plate/PAT_DT_1s_TUp_40s/Impact  2_0015_15.asc
- Supplementary_Data/2-Experimental/1-Composite_Plate/PAT_DT_1s_TUp_40s/Impact  2_0016_16.asc
- Supplementary_Data/2-Experimental/1-Composite_Plate/PAT_DT_1s_TUp_40s/Impact  2_0017_17.asc
- Supplementary_Data/2-Experimental/1-Composite_Plate/PAT_DT_1s_TUp_40s/Impact  2_0018_18.asc
- Supplementary_Data/2-Experimental/1-Composite_Plate/PAT_DT_1s_TUp_40s/Impact  2_0019_19.asc
- Supplementary_Data/2-Experimental/1-Composite_Plate/PAT_DT_1s_TUp_40s/Impact  2_0020_20.asc
- Supplementary_Data/2-Experimental/1-Composite_Plate/PAT_DT_1s_TUp_40s/Impact  2_0021_21.asc
- Supplementary_Data/2-Experimental/1-Composite_Plate/PAT_DT_1s_TUp_40s/Impact  2_0022_22.asc
- Supplementary_Data/2-Experimental/1-Composite_Plate/PAT_DT_1s_TUp_40s/Impact  2_0023_23.asc
- Supplementary_Data/2-Experimental/1-Composite_Plate/PAT_DT_1s_TUp_40s/Impact  2_0024_24.asc
- Supplementary_Data/2-Experimental/1-Composite_Plate/PAT_DT_1s_TUp_40s/Impact  2_0025_25.asc
- Supplementary_Data/2-Experimental/1-Composite_Plate/PAT_DT_1s_TUp_40s/Impact  2_0026_26.asc
- Supplementary_Data/2-Experimental/1-Composite_Plate/PAT_DT_1s_TUp_40s/Impact  2_0027_27.asc
- Supplementary_Data/2-Experimental/1-Composite_Plate/PAT_DT_1s_TUp_40s/Impact  2_0028_28.asc
- Supplementary_Data/2-Experimental/1-Composite_Plate/PAT_DT_1s_TUp_40s/Impact  2_0029_29.asc
- Supplementary_Data/2-Experimental/1-Composite_Plate/PAT_DT_1s_TUp_40s/Impact  2_0030_30.asc
- Supplementary_Data/2-Experimental/1-Composite_Plate/PAT_DT_1s_TUp_40s/Impact  2_0031_31.asc
- Supplementary_Data/2-Experimental/1-Composite_Plate/PAT_DT_1s_TUp_40s/Impact  2_0032_32.asc
- Supplementary_Data/2-Experimental/1-Composite_Plate/PAT_DT_1s_TUp_40s/Impact  2_0033_33.asc
- Supplementary_Data/2-Experimental/1-Composite_Plate/PAT_DT_1s_TUp_40s/Impact  2_0034_34.asc
- Supplementary_Data/2-Experimental/1-Composite_Plate/PAT_DT_1s_TUp_40s/Impact  2_0035_35.asc
- Supplementary_Data/2-Experimental/1-Composite_Plate/PAT_DT_1s_TUp_40s/Impact  2_0036_36.asc
- Supplementary_Data/2-Experimental/1-Composite_Plate/PAT_DT_1s_TUp_40s/Impact  2_0037_37.asc
- Supplementary_Data/2-Experimental/1-Composite_Plate/PAT_DT_1s_TUp_40s/Impact  2_0038_38.asc
- Supplementary_Data/2-Experimental/1-Composite_Plate/PAT_DT_1s_TUp_40s/Impact  2_0039_39.asc
- Supplementary_Data/2-Experimental/1-Composite_Plate/PAT_DT_1s_TUp_40s/Impact  2_0040_40.asc
- Supplementary_Data/2-Experimental/1-Composite_Plate/PAT_DT_1s_TUp_40s/Impact  2_0041_41.asc
- Supplementary_Data/2-Experimental/1-Composite_Plate/PAT_DT_1s_TUp_40s/Impact  2_0042_42.asc
- Supplementary_Data/2-Experimental/1-Composite_Plate/PAT_DT_1s_TUp_40s/Impact  2_0043_43.asc
- Supplementary_Data/2-Experimental/1-Composite_Plate/PAT_DT_1s_TUp_40s/Impact  2_0044_44.asc
- Supplementary_Data/2-Experimental/1-Composite_Plate/PAT_DT_1s_TUp_40s/Impact  2_0045_45.asc
- Supplementary_Data/2-Experimental/1-Composite_Plate/PAT_DT_1s_TUp_40s/Impact  2_0046_46.asc
- Supplementary_Data/2-Experimental/1-Composite_Plate/PAT_DT_1s_TUp_40s/Impact  2_0047_47.asc
- Supplementary_Data/2-Experimental/1-Composite_Plate/PAT_DT_1s_TUp_40s/Impact  2_0048_48.asc
- Supplementary_Data/2-Experimental/1-Composite_Plate/PAT_DT_1s_TUp_40s/Impact  2_0049_49.asc
- Supplementary_Data/2-Experimental/1-Composite_Plate/PAT_DT_1s_TUp_40s/Impact  2_0050_50.asc
- Supplementary_Data/2-Experimental/1-Composite_Plate/PAT_DT_1s_TUp_40s/Impact  2_0051_51.asc
- Supplementary_Data/2-Experimental/1-Composite_Plate/PAT_DT_1s_TUp_40s/Impact  2_0052_52.asc
- Supplementary_Data/2-Experimental/1-Composite_Plate/PAT_DT_1s_TUp_40s/Impact  2_0053_53.asc
- Supplementary_Data/2-Experimental/1-Composite_Plate/PAT_DT_1s_TUp_40s/Impact  2_0054_54.asc
- Supplementary_Data/2-Experimental/1-Composite_Plate/PAT_DT_1s_TUp_40s/Impact  2_0055_55.asc
- Supplementary_Data/2-Experimental/1-Composite_Plate/PostProcessing.m
- Supplementary_Data/2-Experimental/1-Composite_Plate/ReadMe.txt
- Supplementary_Data/2-Experimental/2-Aluminium_Plate/
- Supplementary_Data/2-Experimental/2-Aluminium_Plate/Equivalent_PT/
- Supplementary_Data/2-Experimental/2-Aluminium_Plate/Equivalent_PT/0deg_tension_new_0013_01.asc
- Supplementary_Data/2-Experimental/2-Aluminium_Plate/Equivalent_PT/0deg_tension_new_0014_02.asc
- Supplementary_Data/2-Experimental/2-Aluminium_Plate/Equivalent_PT/0deg_tension_new_0015_03.asc
- Supplementary_Data/2-Experimental/2-Aluminium_Plate/Equivalent_PT/0deg_tension_new_0016_04.asc
- Supplementary_Data/2-Experimental/2-Aluminium_Plate/Equivalent_PT/0deg_tension_new_0017_05.asc
- Supplementary_Data/2-Experimental/2-Aluminium_Plate/Equivalent_PT/0deg_tension_new_0018_06.asc
- Supplementary_Data/2-Experimental/2-Aluminium_Plate/Equivalent_PT/0deg_tension_new_0019_07.asc
- Supplementary_Data/2-Experimental/2-Aluminium_Plate/Equivalent_PT/0deg_tension_new_0020_08.asc
- Supplementary_Data/2-Experimental/2-Aluminium_Plate/Equivalent_PT/0deg_tension_new_0021_09.asc
- Supplementary_Data/2-Experimental/2-Aluminium_Plate/Equivalent_PT/0deg_tension_new_0022_10.asc
- Supplementary_Data/2-Experimental/2-Aluminium_Plate/Equivalent_PT/0deg_tension_new_0023_11.asc
- Supplementary_Data/2-Experimental/2-Aluminium_Plate/Equivalent_PT/0deg_tension_new_0024_12.asc
- Supplementary_Data/2-Experimental/2-Aluminium_Plate/Equivalent_PT/0deg_tension_new_0025_13.asc
- Supplementary_Data/2-Experimental/2-Aluminium_Plate/Equivalent_PT/0deg_tension_new_0026_14.asc
- Supplementary_Data/2-Experimental/2-Aluminium_Plate/Equivalent_PT/0deg_tension_new_0027_15.asc
- Supplementary_Data/2-Experimental/2-Aluminium_Plate/Equivalent_PT/0deg_tension_new_0028_16.asc
- Supplementary_Data/2-Experimental/2-Aluminium_Plate/Equivalent_PT/0deg_tension_new_0029_17.asc
- Supplementary_Data/2-Experimental/2-Aluminium_Plate/Equivalent_PT/0deg_tension_new_0030_18.asc
- Supplementary_Data/2-Experimental/2-Aluminium_Plate/Equivalent_PT/0deg_tension_new_0031_19.asc
- Supplementary_Data/2-Experimental/2-Aluminium_Plate/Equivalent_PT/0deg_tension_new_0032_20.asc
- Supplementary_Data/2-Experimental/2-Aluminium_Plate/Equivalent_PT/0deg_tension_new_0033_21.asc
- Supplementary_Data/2-Experimental/2-Aluminium_Plate/Equivalent_PT/0deg_tension_new_0034_22.asc
- Supplementary_Data/2-Experimental/2-Aluminium_Plate/Equivalent_PT/0deg_tension_new_0035_23.asc
- Supplementary_Data/2-Experimental/2-Aluminium_Plate/Equivalent_PT/0deg_tension_new_0036_24.asc
- Supplementary_Data/2-Experimental/2-Aluminium_Plate/Equivalent_PT/0deg_tension_new_0037_25.asc
- Supplementary_Data/2-Experimental/2-Aluminium_Plate/Equivalent_PT/0deg_tension_new_0038_26.asc
- Supplementary_Data/2-Experimental/2-Aluminium_Plate/Equivalent_PT/0deg_tension_new_0039_27.asc
- Supplementary_Data/2-Experimental/2-Aluminium_Plate/Equivalent_PT/0deg_tension_new_0040_28.asc
- Supplementary_Data/2-Experimental/2-Aluminium_Plate/Equivalent_PT/0deg_tension_new_0055_29.asc
- Supplementary_Data/2-Experimental/2-Aluminium_Plate/Equivalent_PT/0deg_tension_new_0056_30.asc
- Supplementary_Data/2-Experimental/2-Aluminium_Plate/Equivalent_PT/0deg_tension_new_0057_01.asc
- Supplementary_Data/2-Experimental/2-Aluminium_Plate/Equivalent_PT/0deg_tension_new_0058_02.asc
- Supplementary_Data/2-Experimental/2-Aluminium_Plate/Equivalent_PT/0deg_tension_new_0059_03.asc
- Supplementary_Data/2-Experimental/2-Aluminium_Plate/Equivalent_PT/0deg_tension_new_0060_04.asc
- Supplementary_Data/2-Experimental/2-Aluminium_Plate/PAT_DT_0.25s_TUp_5s/
- Supplementary_Data/2-Experimental/2-Aluminium_Plate/PAT_DT_0.25s_TUp_5s/test_0003_36.asc
- Supplementary_Data/2-Experimental/2-Aluminium_Plate/PAT_DT_0.25s_TUp_5s/test_0003_37.asc
- Supplementary_Data/2-Experimental/2-Aluminium_Plate/PAT_DT_0.25s_TUp_5s/test_0003_38.asc
- Supplementary_Data/2-Experimental/2-Aluminium_Plate/PAT_DT_0.25s_TUp_5s/test_0003_39.asc
- Supplementary_Data/2-Experimental/2-Aluminium_Plate/PAT_DT_0.25s_TUp_5s/test_0003_40.asc
- Supplementary_Data/2-Experimental/2-Aluminium_Plate/PAT_DT_0.25s_TUp_5s/test_0003_41.asc
- Supplementary_Data/2-Experimental/2-Aluminium_Plate/PAT_DT_0.25s_TUp_5s/test_0003_42.asc
- Supplementary_Data/2-Experimental/2-Aluminium_Plate/PAT_DT_0.25s_TUp_5s/test_0003_43.asc
- Supplementary_Data/2-Experimental/2-Aluminium_Plate/PAT_DT_0.25s_TUp_5s/test_0003_44.asc
- Supplementary_Data/2-Experimental/2-Aluminium_Plate/PAT_DT_0.25s_TUp_5s/test_0003_45.asc
- Supplementary_Data/2-Experimental/2-Aluminium_Plate/PAT_DT_0.25s_TUp_5s/test_0003_46.asc
- Supplementary_Data/2-Experimental/2-Aluminium_Plate/PAT_DT_0.25s_TUp_5s/test_0003_47.asc
- Supplementary_Data/2-Experimental/2-Aluminium_Plate/PAT_DT_0.25s_TUp_5s/test_0003_48.asc
- Supplementary_Data/2-Experimental/2-Aluminium_Plate/PAT_DT_0.25s_TUp_5s/test_0003_49.asc
- Supplementary_Data/2-Experimental/2-Aluminium_Plate/PAT_DT_0.25s_TUp_5s/test_0003_50.asc
- Supplementary_Data/2-Experimental/2-Aluminium_Plate/PAT_DT_0.25s_TUp_5s/test_0004_01.asc
- Supplementary_Data/2-Experimental/2-Aluminium_Plate/PAT_DT_0.25s_TUp_5s/test_0004_02.asc
- Supplementary_Data/2-Experimental/2-Aluminium_Plate/PAT_DT_0.25s_TUp_5s/test_0004_03.asc
- Supplementary_Data/2-Experimental/2-Aluminium_Plate/PAT_DT_0.25s_TUp_5s/test_0004_04.asc
- Supplementary_Data/2-Experimental/2-Aluminium_Plate/PAT_DT_0.25s_TUp_5s/test_0004_05.asc
- Supplementary_Data/2-Experimental/2-Aluminium_Plate/PAT_DT_0.25s_TUp_5s/test_0004_06.asc
- Supplementary_Data/2-Experimental/2-Aluminium_Plate/PAT_DT_0.25s_TUp_5s/test_0004_07.asc
- Supplementary_Data/2-Experimental/2-Aluminium_Plate/PAT_DT_0.25s_TUp_5s/test_0004_08.asc
- Supplementary_Data/2-Experimental/2-Aluminium_Plate/PAT_DT_0.25s_TUp_5s/test_0004_09.asc
- Supplementary_Data/2-Experimental/2-Aluminium_Plate/PAT_DT_0.25s_TUp_5s/test_0004_10.asc
- Supplementary_Data/2-Experimental/2-Aluminium_Plate/PAT_DT_0.25s_TUp_5s/test_0004_11.asc
- Supplementary_Data/2-Experimental/2-Aluminium_Plate/PAT_DT_0.25s_TUp_5s/test_0004_12.asc
- Supplementary_Data/2-Experimental/2-Aluminium_Plate/PAT_DT_0.25s_TUp_5s/test_0004_13.asc
- Supplementary_Data/2-Experimental/2-Aluminium_Plate/PAT_DT_0.25s_TUp_5s/test_0004_14.asc
- Supplementary_Data/2-Experimental/2-Aluminium_Plate/PAT_DT_0.25s_TUp_5s/test_0004_15.asc
- Supplementary_Data/2-Experimental/2-Aluminium_Plate/PAT_DT_0.25s_TUp_5s/test_0004_16.asc
- Supplementary_Data/2-Experimental/2-Aluminium_Plate/PAT_DT_0.25s_TUp_5s/test_0004_17.asc
- Supplementary_Data/2-Experimental/2-Aluminium_Plate/PAT_DT_0.25s_TUp_5s/test_0004_18.asc
- Supplementary_Data/2-Experimental/2-Aluminium_Plate/PAT_DT_0.25s_TUp_5s/test_0004_19.asc
[truncated: 759 more entries]
