# Supplementary material for: A novel phased-array thermography concept for non-destructive testing
Source: Sci Rep. 2025 Nov 7;15:39144. doi: 10.1038/s41598-025-26380-8 (PMC12594793; doi:10.1038/s41598-025-26380-8)
Supplement: Supplementary file 2 — Supplementary Information 2. [file 41598_2025_26380_MOESM2_ESM.zip › Supplementary_Data/1-FEA/1-Horizontal_Crack/PAT_DT_0p1s_TUp_30s.inp]

*Heading
** Job name: Job-1 Model name: Model-1
** Generated by: Abaqus/CAE 2024.HF3
*Preprint, echo=NO, model=NO, history=NO, contact=NO
**
** PARTS
**
*Part, name=Graphene_3D
*End Part
**  
*Part, name=Plate
*End Part
**  
**
** ASSEMBLY
**
*Assembly, name=Assembly
**  
*Instance, name=PART, part=Plate
*Node
      1,        -200.,           0.,         400.
      2,          -8.,           0.,         400.
      3,          -8.,           2.,         400.
      4,        -200.,           2.,         400.
      5,          -8.,           0.,           0.
      6,          -8.,           2.,           0.
      7,        -200.,           2.,           0.
      8,        -200.,           0.,           0.
      9,         200.,           0.,           0.
     10,         200.,           0.,         400.
     11,         200.,          -2.,         400.
     12,         200.,          -2.,           0.
     13,           8.,           0.,           0.
     14,           8.,           0.,         400.
     15,           8.,          -2.,         400.
     16,           8.,          -2.,           0.
     17,          -8.,          -2.,         400.
     18,          -8.,          -2.,           0.
     19,           8.,          -6.,           0.
     20,           8.,          -6.,         400.
     21,         200.,          -6.,         400.
     22,         200.,          -6.,           0.
     23,           8.,          -8.,           0.
     24,           8.,          -8.,         400.
     25,         200.,          -8.,         400.
     26,         200.,          -8.,           0.
     27,          -8.,          -6.,           0.
     28,        -200.,          -6.,           0.
     29,        -200.,          -6.,         400.
     30,          -8.,          -6.,         400.
     31,          -8.,          -8.,           0.
     32,        -200.,          -8.,           0.
     33,        -200.,          -8.,         400.
     34,          -8.,          -8.,         400.
     35,           8.,          -4.,           0.
     36,           8.,          -4.,         400.
     37,         200.,          -4.,         400.
     38,         200.,          -4.,           0.
     39,          -8.,          -4.,           0.
     40,        -200.,          -4.,           0.
     41,        -200.,          -4.,         400.
     42,          -8.,          -4.,         400.
     43,        -200.,          -2.,           0.
     44,        -200.,          -2.,         400.
     45,         200.,           2.,           0.
     46,         200.,           2.,         400.
     47,           8.,           2.,           0.
     48,           8.,           2.,         400.
     49,          -8.,           4.,         400.
     50,          -8.,           4.,           0.
     51,        -200.,           4.,           0.
     52,        -200.,           4.,         400.
     53,           8.,           4.,         400.
     54,         200.,           4.,         400.
     55,         200.,           4.,           0.
     56,           8.,           4.,           0.
     57,          -8.,           6.,         400.
     58,           8.,           6.,         400.
     59,           8.,           6.,           0.
     60,          -8.,           6.,           0.
     61,         200.,           6.,         400.
     62,         200.,           6.,           0.
     63,        -200.,           6.,           0.
     64,        -200.,           6.,         400.
     65,          -8.,           8.,         400.
     66,          -8.,           8.,           0.
     67,        -200.,           8.,           0.
     68,        -200.,           8.,         400.
     69,           8.,           8.,         400.
     70,           8.,           8.,           0.
     71,         200.,           8.,           0.
     72,         200.,           8.,         400.
     73,           8.,         -10.,         400.
     74,         200.,         -10.,         400.
     75,         200.,         -10.,           0.
     76,           8.,         -10.,           0.
     77,          -8.,         -10.,         400.
     78,          -8.,         -10.,           0.
     79,        -200.,         -10.,           0.
     80,        -200.,         -10.,         400.
     81,           8.,          10.,         400.
     82,           8.,          10.,           0.
     83,          -8.,          10.,           0.
     84,          -8.,          10.,         400.
     85,        -200.,          10.,           0.
     86,        -200.,          10.,         400.
     87,         200.,          10.,         400.
     88,         200.,          10.,           0.
     89,        -196.,           0.,         400.
     90,        -192.,           0.,         400.
     91,        -188.,           0.,         400.
     92,        -184.,           0.,         400.
     93,        -180.,           0.,         400.
     94,        -176.,           0.,         400.
     95,        -172.,           0.,         400.
     96,        -168.,           0.,         400.
     97,        -164.,           0.,         400.
     98,        -160.,           0.,         400.
     99,        -156.,           0.,         400.
    100,        -152.,           0.,         400.
    101,        -148.,           0.,         400.
    102,        -144.,           0.,         400.
    103,        -140.,           0.,         400.
    104,        -136.,           0.,         400.
    105,        -132.,           0.,         400.
    106,        -128.,           0.,         400.
    107,        -124.,           0.,         400.
    108,        -120.,           0.,         400.
    109,        -116.,           0.,         400.
    110,        -112.,           0.,         400.
    111,        -108.,           0.,         400.
    112,        -104.,           0.,         400.
    113,        -100.,           0.,         400.
    114,         -96.,           0.,         400.
    115,         -92.,           0.,         400.
    116,         -88.,           0.,         400.
    117,         -84.,           0.,         400.
    118,         -80.,           0.,         400.
    119,         -76.,           0.,         400.
    120,         -72.,           0.,         400.
    121,         -68.,           0.,         400.
    122,         -64.,           0.,         400.
    123,         -60.,           0.,         400.
    124,         -56.,           0.,         400.
    125,         -52.,           0.,         400.
    126,         -48.,           0.,         400.
    127,         -44.,           0.,         400.
    128,         -40.,           0.,         400.
    129,         -36.,           0.,         400.
    130,         -32.,           0.,         400.
    131,         -28.,           0.,         400.
    132,         -24.,           0.,         400.
    133,         -20.,           0.,         400.
    134,         -16.,           0.,         400.
    135,         -12.,           0.,         400.
    136,         -12.,           2.,         400.
    137,         -16.,           2.,         400.
    138,         -20.,           2.,         400.
    139,         -24.,           2.,         400.
    140,         -28.,           2.,         400.
    141,         -32.,           2.,         400.
    142,         -36.,           2.,         400.
    143,         -40.,           2.,         400.
    144,         -44.,           2.,         400.
    145,         -48.,           2.,         400.
    146,         -52.,           2.,         400.
    147,         -56.,           2.,         400.
    148,         -60.,           2.,         400.
    149,         -64.,           2.,         400.
    150,         -68.,           2.,         400.
    151,         -72.,           2.,         400.
    152,         -76.,           2.,         400.
    153,         -80.,           2.,         400.
    154,         -84.,           2.,         400.
    155,         -88.,           2.,         400.
    156,         -92.,           2.,         400.
    157,         -96.,           2.,         400.
    158,        -100.,           2.,         400.
    159,        -104.,           2.,         400.
    160,        -108.,           2.,         400.
    161,        -112.,           2.,         400.
    162,        -116.,           2.,         400.
    163,        -120.,           2.,         400.
    164,        -124.,           2.,         400.
    165,        -128.,           2.,         400.
    166,        -132.,           2.,         400.
    167,        -136.,           2.,         400.
    168,        -140.,           2.,         400.
    169,        -144.,           2.,         400.
    170,        -148.,           2.,         400.
    171,        -152.,           2.,         400.
    172,        -156.,           2.,         400.
    173,        -160.,           2.,         400.
    174,        -164.,           2.,         400.
    175,        -168.,           2.,         400.
    176,        -172.,           2.,         400.
    177,        -176.,           2.,         400.
    178,        -180.,           2.,         400.
    179,        -184.,           2.,         400.
    180,        -188.,           2.,         400.
    181,        -192.,           2.,         400.
    182,        -196.,           2.,         400.
    183,         -12.,           0.,           0.
    184,         -16.,           0.,           0.
    185,         -20.,           0.,           0.
    186,         -24.,           0.,           0.
    187,         -28.,           0.,           0.
    188,         -32.,           0.,           0.
    189,         -36.,           0.,           0.
    190,         -40.,           0.,           0.
    191,         -44.,           0.,           0.
    192,         -48.,           0.,           0.
    193,         -52.,           0.,           0.
    194,         -56.,           0.,           0.
    195,         -60.,           0.,           0.
    196,         -64.,           0.,           0.
    197,         -68.,           0.,           0.
    198,         -72.,           0.,           0.
    199,         -76.,           0.,           0.
    200,         -80.,           0.,           0.
    201,         -84.,           0.,           0.
    202,         -88.,           0.,           0.
    203,         -92.,           0.,           0.
    204,         -96.,           0.,           0.
    205,        -100.,           0.,           0.
    206,        -104.,           0.,           0.
    207,        -108.,           0.,           0.
    208,        -112.,           0.,           0.
    209,        -116.,           0.,           0.
    210,        -120.,           0.,           0.
    211,        -124.,           0.,           0.
    212,        -128.,           0.,           0.
    213,        -132.,           0.,           0.
    214,        -136.,           0.,           0.
    215,        -140.,           0.,           0.
    216,        -144.,           0.,           0.
    217,        -148.,           0.,           0.
    218,        -152.,           0.,           0.
    219,        -156.,           0.,           0.
    220,        -160.,           0.,           0.
    221,        -164.,           0.,           0.
    222,        -168.,           0.,           0.
    223,        -172.,           0.,           0.
    224,        -176.,           0.,           0.
    225,        -180.,           0.,           0.
    226,        -184.,           0.,           0.
    227,        -188.,           0.,           0.
    228,        -192.,           0.,           0.
    229,        -196.,           0.,           0.
    230,        -196.,           2.,           0.
    231,        -192.,           2.,           0.
    232,        -188.,           2.,           0.
    233,        -184.,           2.,           0.
    234,        -180.,           2.,           0.
    235,        -176.,           2.,           0.
    236,        -172.,           2.,           0.
    237,        -168.,           2.,           0.
    238,        -164.,           2.,           0.
    239,        -160.,           2.,           0.
    240,        -156.,           2.,           0.
    241,        -152.,           2.,           0.
    242,        -148.,           2.,           0.
    243,        -144.,           2.,           0.
    244,        -140.,           2.,           0.
    245,        -136.,           2.,           0.
    246,        -132.,           2.,           0.
    247,        -128.,           2.,           0.
    248,        -124.,           2.,           0.
    249,        -120.,           2.,           0.
    250,        -116.,           2.,           0.
    251,        -112.,           2.,           0.
    252,        -108.,           2.,           0.
    253,        -104.,           2.,           0.
    254,        -100.,           2.,           0.
    255,         -96.,           2.,           0.
    256,         -92.,           2.,           0.
    257,         -88.,           2.,           0.
    258,         -84.,           2.,           0.
    259,         -80.,           2.,           0.
    260,         -76.,           2.,           0.
    261,         -72.,           2.,           0.
    262,         -68.,           2.,           0.
    263,         -64.,           2.,           0.
    264,         -60.,           2.,           0.
    265,         -56.,           2.,           0.
    266,         -52.,           2.,           0.
    267,         -48.,           2.,           0.
    268,         -44.,           2.,           0.
    269,         -40.,           2.,           0.
    270,         -36.,           2.,           0.
    271,         -32.,           2.,           0.
    272,         -28.,           2.,           0.
    273,         -24.,           2.,           0.
    274,         -20.,           2.,           0.
    275,         -16.,           2.,           0.
    276,         -12.,           2.,           0.
    277,        -200.,           2.,         396.
    278,        -200.,           2.,         392.
    279,        -200.,           2.,         388.
    280,        -200.,           2.,         384.
    281,        -200.,           2.,         380.
    282,        -200.,           2.,         376.
    283,        -200.,           2.,         372.
    284,        -200.,           2.,         368.
    285,        -200.,           2.,         364.
    286,        -200.,           2.,         360.
    287,        -200.,           2.,         356.
    288,        -200.,           2.,         352.
    289,        -200.,           2.,         348.
    290,        -200.,           2.,         344.
    291,        -200.,           2.,         340.
    292,        -200.,           2.,         336.
    293,        -200.,           2.,         332.
    294,        -200.,           2.,         328.
    295,        -200.,           2.,         324.
    296,        -200.,           2.,         320.
    297,        -200.,           2.,         316.
    298,        -200.,           2.,         312.
    299,        -200.,           2.,         308.
    300,        -200.,           2.,         304.
    301,        -200.,           2.,         300.
    302,        -200.,           2.,         296.
    303,        -200.,           2.,         292.
    304,        -200.,           2.,         288.
    305,        -200.,           2.,         284.
    306,        -200.,           2.,         280.
    307,        -200.,           2.,         276.
    308,        -200.,           2.,         272.
    309,        -200.,           2.,         268.
    310,        -200.,           2.,         264.
    311,        -200.,           2.,         260.
    312,        -200.,           2.,         256.
    313,        -200.,           2.,         252.
    314,        -200.,           2.,         248.
    315,        -200.,           2.,         244.
    316,        -200.,           2.,         240.
    317,        -200.,           2.,         236.
    318,        -200.,           2.,         232.
    319,        -200.,           2.,         228.
    320,        -200.,           2.,         224.
    321,        -200.,           2.,         220.
    322,        -200.,           2.,         216.
    323,        -200.,           2.,         212.
    324,        -200.,           2.,         208.
    325,        -200.,           2.,         204.
    326,        -200.,           2.,         200.
    327,        -200.,           2.,         196.
    328,        -200.,           2.,         192.
    329,        -200.,           2.,         188.
    330,        -200.,           2.,         184.
    331,        -200.,           2.,         180.
    332,        -200.,           2.,         176.
    333,        -200.,           2.,         172.
    334,        -200.,           2.,         168.
    335,        -200.,           2.,         164.
    336,        -200.,           2.,         160.
    337,        -200.,           2.,         156.
    338,        -200.,           2.,         152.
    339,        -200.,           2.,         148.
    340,        -200.,           2.,         144.
    341,        -200.,           2.,         140.
    342,        -200.,           2.,         136.
    343,        -200.,           2.,         132.
    344,        -200.,           2.,         128.
    345,        -200.,           2.,         124.
    346,        -200.,           2.,         120.
    347,        -200.,           2.,         116.
    348,        -200.,           2.,         112.
    349,        -200.,           2.,         108.
    350,        -200.,           2.,         104.
    351,        -200.,           2.,         100.
    352,        -200.,           2.,          96.
    353,        -200.,           2.,          92.
    354,        -200.,           2.,          88.
    355,        -200.,           2.,          84.
    356,        -200.,           2.,          80.
    357,        -200.,           2.,          76.
    358,        -200.,           2.,          72.
    359,        -200.,           2.,          68.
    360,        -200.,           2.,          64.
    361,        -200.,           2.,          60.
    362,        -200.,           2.,          56.
    363,        -200.,           2.,          52.
    364,        -200.,           2.,          48.
    365,        -200.,           2.,          44.
    366,        -200.,           2.,          40.
    367,        -200.,           2.,          36.
    368,        -200.,           2.,          32.
    369,        -200.,           2.,          28.
    370,        -200.,           2.,          24.
    371,        -200.,           2.,          20.
    372,        -200.,           2.,          16.
    373,        -200.,           2.,          12.
    374,        -200.,           2.,           8.
    375,        -200.,           2.,           4.
    376,        -200.,           0.,           4.
    377,        -200.,           0.,           8.
    378,        -200.,           0.,          12.
    379,        -200.,           0.,          16.
    380,        -200.,           0.,          20.
    381,        -200.,           0.,          24.
    382,        -200.,           0.,          28.
    383,        -200.,           0.,          32.
    384,        -200.,           0.,          36.
    385,        -200.,           0.,          40.
    386,        -200.,           0.,          44.
    387,        -200.,           0.,          48.
    388,        -200.,           0.,          52.
    389,        -200.,           0.,          56.
    390,        -200.,           0.,          60.
    391,        -200.,           0.,          64.
    392,        -200.,           0.,          68.
    393,        -200.,           0.,          72.
    394,        -200.,           0.,          76.
    395,        -200.,           0.,          80.
    396,        -200.,           0.,          84.
    397,        -200.,           0.,          88.
    398,        -200.,           0.,          92.
    399,        -200.,           0.,          96.
    400,        -200.,           0.,         100.
    401,        -200.,           0.,         104.
    402,        -200.,           0.,         108.
    403,        -200.,           0.,         112.
    404,        -200.,           0.,         116.
    405,        -200.,           0.,         120.
    406,        -200.,           0.,         124.
    407,        -200.,           0.,         128.
    408,        -200.,           0.,         132.
    409,        -200.,           0.,         136.
    410,        -200.,           0.,         140.
    411,        -200.,           0.,         144.
    412,        -200.,           0.,         148.
    413,        -200.,           0.,         152.
    414,        -200.,           0.,         156.
    415,        -200.,           0.,         160.
    416,        -200.,           0.,         164.
    417,        -200.,           0.,         168.
    418,        -200.,           0.,         172.
    419,        -200.,           0.,         176.
    420,        -200.,           0.,         180.
    421,        -200.,           0.,         184.
    422,        -200.,           0.,         188.
    423,        -200.,           0.,         192.
    424,        -200.,           0.,         196.
    425,        -200.,           0.,         200.
    426,        -200.,           0.,         204.
    427,        -200.,           0.,         208.
    428,        -200.,           0.,         212.
    429,        -200.,           0.,         216.
    430,        -200.,           0.,         220.
    431,        -200.,           0.,         224.
    432,        -200.,           0.,         228.
    433,        -200.,           0.,         232.
    434,        -200.,           0.,         236.
    435,        -200.,           0.,         240.
    436,        -200.,           0.,         244.
    437,        -200.,           0.,         248.
    438,        -200.,           0.,         252.
    439,        -200.,           0.,         256.
    440,        -200.,           0.,         260.
    441,        -200.,           0.,         264.
    442,        -200.,           0.,         268.
    443,        -200.,           0.,         272.
    444,        -200.,           0.,         276.
    445,        -200.,           0.,         280.
    446,        -200.,           0.,         284.
    447,        -200.,           0.,         288.
    448,        -200.,           0.,         292.
    449,        -200.,           0.,         296.
    450,        -200.,           0.,         300.
    451,        -200.,           0.,         304.
    452,        -200.,           0.,         308.
    453,        -200.,           0.,         312.
    454,        -200.,           0.,         316.
    455,        -200.,           0.,         320.
    456,        -200.,           0.,         324.
    457,        -200.,           0.,         328.
    458,        -200.,           0.,         332.
    459,        -200.,           0.,         336.
    460,        -200.,           0.,         340.
    461,        -200.,           0.,         344.
    462,        -200.,           0.,         348.
    463,        -200.,           0.,         352.
    464,        -200.,           0.,         356.
    465,        -200.,           0.,         360.
    466,        -200.,           0.,         364.
    467,        -200.,           0.,         368.
    468,        -200.,           0.,         372.
    469,        -200.,           0.,         376.
    470,        -200.,           0.,         380.
    471,        -200.,           0.,         384.
    472,        -200.,           0.,         388.
    473,        -200.,           0.,         392.
    474,        -200.,           0.,         396.
    475,          -8.,           2.,           4.
    476,          -8.,           2.,           8.
    477,          -8.,           2.,          12.
    478,          -8.,           2.,          16.
    479,          -8.,           2.,          20.
    480,          -8.,           2.,          24.
    481,          -8.,           2.,          28.
    482,          -8.,           2.,          32.
    483,          -8.,           2.,          36.
    484,          -8.,           2.,          40.
    485,          -8.,           2.,          44.
    486,          -8.,           2.,          48.
    487,          -8.,           2.,          52.
    488,          -8.,           2.,          56.
    489,          -8.,           2.,          60.
    490,          -8.,           2.,          64.
    491,          -8.,           2.,          68.
    492,          -8.,           2.,          72.
    493,          -8.,           2.,          76.
    494,          -8.,           2.,          80.
    495,          -8.,           2.,          84.
    496,          -8.,           2.,          88.
    497,          -8.,           2.,          92.
    498,          -8.,           2.,          96.
    499,          -8.,           2.,         100.
    500,          -8.,           2.,         104.
    501,          -8.,           2.,         108.
    502,          -8.,           2.,         112.
    503,          -8.,           2.,         116.
    504,          -8.,           2.,         120.
    505,          -8.,           2.,         124.
    506,          -8.,           2.,         128.
    507,          -8.,           2.,         132.
    508,          -8.,           2.,         136.
    509,          -8.,           2.,         140.
    510,          -8.,           2.,         144.
    511,          -8.,           2.,         148.
    512,          -8.,           2.,         152.
    513,          -8.,           2.,         156.
    514,          -8.,           2.,         160.
    515,          -8.,           2.,         164.
    516,          -8.,           2.,         168.
    517,          -8.,           2.,         172.
    518,          -8.,           2.,         176.
    519,          -8.,           2.,         180.
    520,          -8.,           2.,         184.
    521,          -8.,           2.,         188.
    522,          -8.,           2.,         192.
    523,          -8.,           2.,         196.
    524,          -8.,           2.,         200.
    525,          -8.,           2.,         204.
    526,          -8.,           2.,         208.
    527,          -8.,           2.,         212.
    528,          -8.,           2.,         216.
    529,          -8.,           2.,         220.
    530,          -8.,           2.,         224.
    531,          -8.,           2.,         228.
    532,          -8.,           2.,         232.
    533,          -8.,           2.,         236.
    534,          -8.,           2.,         240.
    535,          -8.,           2.,         244.
    536,          -8.,           2.,         248.
    537,          -8.,           2.,         252.
    538,          -8.,           2.,         256.
    539,          -8.,           2.,         260.
    540,          -8.,           2.,         264.
    541,          -8.,           2.,         268.
    542,          -8.,           2.,         272.
    543,          -8.,           2.,         276.
    544,          -8.,           2.,         280.
    545,          -8.,           2.,         284.
    546,          -8.,           2.,         288.
    547,          -8.,           2.,         292.
    548,          -8.,           2.,         296.
    549,          -8.,           2.,         300.
    550,          -8.,           2.,         304.
    551,          -8.,           2.,         308.
    552,          -8.,           2.,         312.
    553,          -8.,           2.,         316.
    554,          -8.,           2.,         320.
    555,          -8.,           2.,         324.
    556,          -8.,           2.,         328.
    557,          -8.,           2.,         332.
    558,          -8.,           2.,         336.
    559,          -8.,           2.,         340.
    560,          -8.,           2.,         344.
    561,          -8.,           2.,         348.
    562,          -8.,           2.,         352.
    563,          -8.,           2.,         356.
    564,          -8.,           2.,         360.
    565,          -8.,           2.,         364.
    566,          -8.,           2.,         368.
    567,          -8.,           2.,         372.
    568,          -8.,           2.,         376.
    569,          -8.,           2.,         380.
    570,          -8.,           2.,         384.
    571,          -8.,           2.,         388.
    572,          -8.,           2.,         392.
    573,          -8.,           2.,         396.
    574,          -8.,           0.,         396.
    575,          -8.,           0.,         392.
    576,          -8.,           0.,         388.
    577,          -8.,           0.,         384.
    578,          -8.,           0.,         380.
    579,          -8.,           0.,         376.
    580,          -8.,           0.,         372.
    581,          -8.,           0.,         368.
    582,          -8.,           0.,         364.
    583,          -8.,           0.,         360.
    584,          -8.,           0.,         356.
    585,          -8.,           0.,         352.
    586,          -8.,           0.,         348.
    587,          -8.,           0.,         344.
    588,          -8.,           0.,         340.
    589,          -8.,           0.,         336.
    590,          -8.,           0.,         332.
    591,          -8.,           0.,         328.
    592,          -8.,           0.,         324.
    593,          -8.,           0.,         320.
    594,          -8.,           0.,         316.
    595,          -8.,           0.,         312.
    596,          -8.,           0.,         308.
    597,          -8.,           0.,         304.
    598,          -8.,           0.,         300.
    599,          -8.,           0.,         296.
    600,          -8.,           0.,         292.
    601,          -8.,           0.,         288.
    602,          -8.,           0.,         284.
    603,          -8.,           0.,         280.
    604,          -8.,           0.,         276.
    605,          -8.,           0.,         272.
    606,          -8.,           0.,         268.
    607,          -8.,           0.,         264.
    608,          -8.,           0.,         260.
    609,          -8.,           0.,         256.
    610,          -8.,           0.,         252.
    611,          -8.,           0.,         248.
    612,          -8.,           0.,         244.
    613,          -8.,           0.,         240.
    614,          -8.,           0.,         236.
    615,          -8.,           0.,         232.
    616,          -8.,           0.,         228.
    617,          -8.,           0.,         224.
    618,          -8.,           0.,         220.
    619,          -8.,           0.,         216.
    620,          -8.,           0.,         212.
    621,          -8.,           0.,         208.
    622,          -8.,           0.,         204.
    623,          -8.,           0.,         200.
    624,          -8.,           0.,         196.
    625,          -8.,           0.,         192.
    626,          -8.,           0.,         188.
    627,          -8.,           0.,         184.
    628,          -8.,           0.,         180.
    629,          -8.,           0.,         176.
    630,          -8.,           0.,         172.
    631,          -8.,           0.,         168.
    632,          -8.,           0.,         164.
    633,          -8.,           0.,         160.
    634,          -8.,           0.,         156.
    635,          -8.,           0.,         152.
    636,          -8.,           0.,         148.
    637,          -8.,           0.,         144.
    638,          -8.,           0.,         140.
    639,          -8.,           0.,         136.
    640,          -8.,           0.,         132.
    641,          -8.,           0.,         128.
    642,          -8.,           0.,         124.
    643,          -8.,           0.,         120.
    644,          -8.,           0.,         116.
    645,          -8.,           0.,         112.
    646,          -8.,           0.,         108.
    647,          -8.,           0.,         104.
    648,          -8.,           0.,         100.
    649,          -8.,           0.,          96.
    650,          -8.,           0.,          92.
    651,          -8.,           0.,          88.
    652,          -8.,           0.,          84.
    653,          -8.,           0.,          80.
    654,          -8.,           0.,          76.
    655,          -8.,           0.,          72.
    656,          -8.,           0.,          68.
    657,          -8.,           0.,          64.
    658,          -8.,           0.,          60.
    659,          -8.,           0.,          56.
    660,          -8.,           0.,          52.
    661,          -8.,           0.,          48.
    662,          -8.,           0.,          44.
    663,          -8.,           0.,          40.
    664,          -8.,           0.,          36.
    665,          -8.,           0.,          32.
    666,          -8.,           0.,          28.
    667,          -8.,           0.,          24.
    668,          -8.,           0.,          20.
    669,          -8.,           0.,          16.
    670,          -8.,           0.,          12.
    671,          -8.,           0.,           8.
    672,          -8.,           0.,           4.
    673,         200.,           0.,           4.
    674,         200.,           0.,           8.
    675,         200.,           0.,          12.
    676,         200.,           0.,          16.
    677,         200.,           0.,          20.
    678,         200.,           0.,          24.
    679,         200.,           0.,          28.
    680,         200.,           0.,          32.
    681,         200.,           0.,          36.
    682,         200.,           0.,          40.
    683,         200.,           0.,          44.
    684,         200.,           0.,          48.
    685,         200.,           0.,          52.
    686,         200.,           0.,          56.
    687,         200.,           0.,          60.
    688,         200.,           0.,          64.
    689,         200.,           0.,          68.
    690,         200.,           0.,          72.
    691,         200.,           0.,          76.
    692,         200.,           0.,          80.
    693,         200.,           0.,          84.
    694,         200.,           0.,          88.
    695,         200.,           0.,          92.
    696,         200.,           0.,          96.
    697,         200.,           0.,         100.
    698,         200.,           0.,         104.
    699,         200.,           0.,         108.
    700,         200.,           0.,         112.
    701,         200.,           0.,         116.
    702,         200.,           0.,         120.
    703,         200.,           0.,         124.
    704,         200.,           0.,         128.
    705,         200.,           0.,         132.
    706,         200.,           0.,         136.
    707,         200.,           0.,         140.
    708,         200.,           0.,         144.
    709,         200.,           0.,         148.
    710,         200.,           0.,         152.
    711,         200.,           0.,         156.
    712,         200.,           0.,         160.
    713,         200.,           0.,         164.
    714,         200.,           0.,         168.
    715,         200.,           0.,         172.
    716,         200.,           0.,         176.
    717,         200.,           0.,         180.
    718,         200.,           0.,         184.
    719,         200.,           0.,         188.
    720,         200.,           0.,         192.
    721,         200.,           0.,         196.
    722,         200.,           0.,         200.
    723,         200.,           0.,         204.
    724,         200.,           0.,         208.
    725,         200.,           0.,         212.
    726,         200.,           0.,         216.
    727,         200.,           0.,         220.
    728,         200.,           0.,         224.
    729,         200.,           0.,         228.
    730,         200.,           0.,         232.
    731,         200.,           0.,         236.
    732,         200.,           0.,         240.
    733,         200.,           0.,         244.
    734,         200.,           0.,         248.
    735,         200.,           0.,         252.
    736,         200.,           0.,         256.
    737,         200.,           0.,         260.
    738,         200.,           0.,         264.
    739,         200.,           0.,         268.
    740,         200.,           0.,         272.
    741,         200.,           0.,         276.
    742,         200.,           0.,         280.
    743,         200.,           0.,         284.
    744,         200.,           0.,         288.
    745,         200.,           0.,         292.
    746,         200.,           0.,         296.
    747,         200.,           0.,         300.
    748,         200.,           0.,         304.
    749,         200.,           0.,         308.
    750,         200.,           0.,         312.
    751,         200.,           0.,         316.
    752,         200.,           0.,         320.
    753,         200.,           0.,         324.
    754,         200.,           0.,         328.
    755,         200.,           0.,         332.
    756,         200.,           0.,         336.
    757,         200.,           0.,         340.
    758,         200.,           0.,         344.
    759,         200.,           0.,         348.
    760,         200.,           0.,         352.
    761,         200.,           0.,         356.
    762,         200.,           0.,         360.
    763,         200.,           0.,         364.
    764,         200.,           0.,         368.
    765,         200.,           0.,         372.
    766,         200.,           0.,         376.
    767,         200.,           0.,         380.
    768,         200.,           0.,         384.
    769,         200.,           0.,         388.
    770,         200.,           0.,         392.
    771,         200.,           0.,         396.
    772,         200.,          -2.,         396.
    773,         200.,          -2.,         392.
    774,         200.,          -2.,         388.
    775,         200.,          -2.,         384.
    776,         200.,          -2.,         380.
    777,         200.,          -2.,         376.
    778,         200.,          -2.,         372.
    779,         200.,          -2.,         368.
    780,         200.,          -2.,         364.
    781,         200.,          -2.,         360.
    782,         200.,          -2.,         356.
    783,         200.,          -2.,         352.
    784,         200.,          -2.,         348.
    785,         200.,          -2.,         344.
    786,         200.,          -2.,         340.
    787,         200.,          -2.,         336.
    788,         200.,          -2.,         332.
    789,         200.,          -2.,         328.
    790,         200.,          -2.,         324.
    791,         200.,          -2.,         320.
    792,         200.,          -2.,         316.
    793,         200.,          -2.,         312.
    794,         200.,          -2.,         308.
    795,         200.,          -2.,         304.
    796,         200.,          -2.,         300.
    797,         200.,          -2.,         296.
    798,         200.,          -2.,         292.
    799,         200.,          -2.,         288.
    800,         200.,          -2.,         284.
    801,         200.,          -2.,         280.
    802,         200.,          -2.,         276.
    803,         200.,          -2.,         272.
    804,         200.,          -2.,         268.
    805,         200.,          -2.,         264.
    806,         200.,          -2.,         260.
    807,         200.,          -2.,         256.
    808,         200.,          -2.,         252.
    809,         200.,          -2.,         248.
    810,         200.,          -2.,         244.
    811,         200.,          -2.,         240.
    812,         200.,          -2.,         236.
    813,         200.,          -2.,         232.
    814,         200.,          -2.,         228.
    815,         200.,          -2.,         224.
    816,         200.,          -2.,         220.
    817,         200.,          -2.,         216.
    818,         200.,          -2.,         212.
    819,         200.,          -2.,         208.
    820,         200.,          -2.,         204.
    821,         200.,          -2.,         200.
    822,         200.,          -2.,         196.
    823,         200.,          -2.,         192.
    824,         200.,          -2.,         188.
    825,         200.,          -2.,         184.
    826,         200.,          -2.,         180.
    827,         200.,          -2.,         176.
    828,         200.,          -2.,         172.
    829,         200.,          -2.,         168.
    830,         200.,          -2.,         164.
    831,         200.,          -2.,         160.
    832,         200.,          -2.,         156.
    833,         200.,          -2.,         152.
    834,         200.,          -2.,         148.
    835,         200.,          -2.,         144.
    836,         200.,          -2.,         140.
    837,         200.,          -2.,         136.
    838,         200.,          -2.,         132.
    839,         200.,          -2.,         128.
    840,         200.,          -2.,         124.
    841,         200.,          -2.,         120.
    842,         200.,          -2.,         116.
    843,         200.,          -2.,         112.
    844,         200.,          -2.,         108.
    845,         200.,          -2.,         104.
    846,         200.,          -2.,         100.
    847,         200.,          -2.,          96.
    848,         200.,          -2.,          92.
    849,         200.,          -2.,          88.
    850,         200.,          -2.,          84.
    851,         200.,          -2.,          80.
    852,         200.,          -2.,          76.
    853,         200.,          -2.,          72.
    854,         200.,          -2.,          68.
    855,         200.,          -2.,          64.
    856,         200.,          -2.,          60.
    857,         200.,          -2.,          56.
    858,         200.,          -2.,          52.
    859,         200.,          -2.,          48.
    860,         200.,          -2.,          44.
    861,         200.,          -2.,          40.
    862,         200.,          -2.,          36.
    863,         200.,          -2.,          32.
    864,         200.,          -2.,          28.
    865,         200.,          -2.,          24.
    866,         200.,          -2.,          20.
    867,         200.,          -2.,          16.
    868,         200.,          -2.,          12.
    869,         200.,          -2.,           8.
    870,         200.,          -2.,           4.
    871,           8.,           0.,           4.
    872,           8.,           0.,           8.
    873,           8.,           0.,          12.
    874,           8.,           0.,          16.
    875,           8.,           0.,          20.
    876,           8.,           0.,          24.
    877,           8.,           0.,          28.
    878,           8.,           0.,          32.
    879,           8.,           0.,          36.
    880,           8.,           0.,          40.
    881,           8.,           0.,          44.
    882,           8.,           0.,          48.
    883,           8.,           0.,          52.
    884,           8.,           0.,          56.
    885,           8.,           0.,          60.
    886,           8.,           0.,          64.
    887,           8.,           0.,          68.
    888,           8.,           0.,          72.
    889,           8.,           0.,          76.
    890,           8.,           0.,          80.
    891,           8.,           0.,          84.
    892,           8.,           0.,          88.
    893,           8.,           0.,          92.
    894,           8.,           0.,          96.
    895,           8.,           0.,         100.
    896,           8.,           0.,         104.
    897,           8.,           0.,         108.
    898,           8.,           0.,         112.
    899,           8.,           0.,         116.
    900,           8.,           0.,         120.
    901,           8.,           0.,         124.
    902,           8.,           0.,         128.
    903,           8.,           0.,         132.
    904,           8.,           0.,         136.
    905,           8.,           0.,         140.
    906,           8.,           0.,         144.
    907,           8.,           0.,         148.
    908,           8.,           0.,         152.
    909,           8.,           0.,         156.
    910,           8.,           0.,         160.
    911,           8.,           0.,         164.
    912,           8.,           0.,         168.
    913,           8.,           0.,         172.
    914,           8.,           0.,         176.
    915,           8.,           0.,         180.
    916,           8.,           0.,         184.
    917,           8.,           0.,         188.
    918,           8.,           0.,         192.
    919,           8.,           0.,         196.
    920,           8.,           0.,         200.
    921,           8.,           0.,         204.
    922,           8.,           0.,         208.
    923,           8.,           0.,         212.
    924,           8.,           0.,         216.
    925,           8.,           0.,         220.
    926,           8.,           0.,         224.
    927,           8.,           0.,         228.
    928,           8.,           0.,         232.
    929,           8.,           0.,         236.
    930,           8.,           0.,         240.
    931,           8.,           0.,         244.
    932,           8.,           0.,         248.
    933,           8.,           0.,         252.
    934,           8.,           0.,         256.
    935,           8.,           0.,         260.
    936,           8.,           0.,         264.
    937,           8.,           0.,         268.
    938,           8.,           0.,         272.
    939,           8.,           0.,         276.
    940,           8.,           0.,         280.
    941,           8.,           0.,         284.
    942,           8.,           0.,         288.
    943,           8.,           0.,         292.
    944,           8.,           0.,         296.
    945,           8.,           0.,         300.
    946,           8.,           0.,         304.
    947,           8.,           0.,         308.
    948,           8.,           0.,         312.
    949,           8.,           0.,         316.
    950,           8.,           0.,         320.
    951,           8.,           0.,         324.
    952,           8.,           0.,         328.
    953,           8.,           0.,         332.
    954,           8.,           0.,         336.
    955,           8.,           0.,         340.
    956,           8.,           0.,         344.
    957,           8.,           0.,         348.
    958,           8.,           0.,         352.
    959,           8.,           0.,         356.
    960,           8.,           0.,         360.
    961,           8.,           0.,         364.
    962,           8.,           0.,         368.
    963,           8.,           0.,         372.
    964,           8.,           0.,         376.
    965,           8.,           0.,         380.
    966,           8.,           0.,         384.
    967,           8.,           0.,         388.
    968,           8.,           0.,         392.
    969,           8.,           0.,         396.
    970,           8.,          -2.,         396.
    971,           8.,          -2.,         392.
    972,           8.,          -2.,         388.
    973,           8.,          -2.,         384.
    974,           8.,          -2.,         380.
    975,           8.,          -2.,         376.
    976,           8.,          -2.,         372.
    977,           8.,          -2.,         368.
    978,           8.,          -2.,         364.
    979,           8.,          -2.,         360.
    980,           8.,          -2.,         356.
    981,           8.,          -2.,         352.
    982,           8.,          -2.,         348.
    983,           8.,          -2.,         344.
    984,           8.,          -2.,         340.
    985,           8.,          -2.,         336.
    986,           8.,          -2.,         332.
    987,           8.,          -2.,         328.
    988,           8.,          -2.,         324.
    989,           8.,          -2.,         320.
    990,           8.,          -2.,         316.
    991,           8.,          -2.,         312.
    992,           8.,          -2.,         308.
    993,           8.,          -2.,         304.
    994,           8.,          -2.,         300.
    995,           8.,          -2.,         296.
    996,           8.,          -2.,         292.
    997,           8.,          -2.,         288.
    998,           8.,          -2.,         284.
    999,           8.,          -2.,         280.
   1000,           8.,          -2.,         276.
   1001,           8.,          -2.,         272.
   1002,           8.,          -2.,         268.
   1003,           8.,          -2.,         264.
   1004,           8.,          -2.,         260.
   1005,           8.,          -2.,         256.
   1006,           8.,          -2.,         252.
   1007,           8.,          -2.,         248.
   1008,           8.,          -2.,         244.
   1009,           8.,          -2.,         240.
   1010,           8.,          -2.,         236.
   1011,           8.,          -2.,         232.
   1012,           8.,          -2.,         228.
   1013,           8.,          -2.,         224.
   1014,           8.,          -2.,         220.
   1015,           8.,          -2.,         216.
   1016,           8.,          -2.,         212.
   1017,           8.,          -2.,         208.
   1018,           8.,          -2.,         204.
   1019,           8.,          -2.,         200.
   1020,           8.,          -2.,         196.
   1021,           8.,          -2.,         192.
   1022,           8.,          -2.,         188.
   1023,           8.,          -2.,         184.
   1024,           8.,          -2.,         180.
   1025,           8.,          -2.,         176.
   1026,           8.,          -2.,         172.
   1027,           8.,          -2.,         168.
   1028,           8.,          -2.,         164.
   1029,           8.,          -2.,         160.
   1030,           8.,          -2.,         156.
   1031,           8.,          -2.,         152.
   1032,           8.,          -2.,         148.
   1033,           8.,          -2.,         144.
   1034,           8.,          -2.,         140.
   1035,           8.,          -2.,         136.
   1036,           8.,          -2.,         132.
   1037,           8.,          -2.,         128.
   1038,           8.,          -2.,         124.
   1039,           8.,          -2.,         120.
   1040,           8.,          -2.,         116.
   1041,           8.,          -2.,         112.
   1042,           8.,          -2.,         108.
   1043,           8.,          -2.,         104.
   1044,           8.,          -2.,         100.
   1045,           8.,          -2.,          96.
   1046,           8.,          -2.,          92.
   1047,           8.,          -2.,          88.
   1048,           8.,          -2.,          84.
   1049,           8.,          -2.,          80.
   1050,           8.,          -2.,          76.
   1051,           8.,          -2.,          72.
   1052,           8.,          -2.,          68.
   1053,           8.,          -2.,          64.
   1054,           8.,          -2.,          60.
   1055,           8.,          -2.,          56.
   1056,           8.,          -2.,          52.
   1057,           8.,          -2.,          48.
   1058,           8.,          -2.,          44.
   1059,           8.,          -2.,          40.
   1060,           8.,          -2.,          36.
   1061,           8.,          -2.,          32.
   1062,           8.,          -2.,          28.
   1063,           8.,          -2.,          24.
   1064,           8.,          -2.,          20.
   1065,           8.,          -2.,          16.
   1066,           8.,          -2.,          12.
   1067,           8.,          -2.,           8.
   1068,           8.,          -2.,           4.
   1069,         196.,          -2.,           0.
   1070,         192.,          -2.,           0.
   1071,         188.,          -2.,           0.
   1072,         184.,          -2.,           0.
   1073,         180.,          -2.,           0.
   1074,         176.,          -2.,           0.
   1075,         172.,          -2.,           0.
   1076,         168.,          -2.,           0.
   1077,         164.,          -2.,           0.
   1078,         160.,          -2.,           0.
   1079,         156.,          -2.,           0.
   1080,         152.,          -2.,           0.
   1081,         148.,          -2.,           0.
   1082,         144.,          -2.,           0.
   1083,         140.,          -2.,           0.
   1084,         136.,          -2.,           0.
   1085,         132.,          -2.,           0.
   1086,         128.,          -2.,           0.
   1087,         124.,          -2.,           0.
   1088,         120.,          -2.,           0.
   1089,         116.,          -2.,           0.
   1090,         112.,          -2.,           0.
   1091,         108.,          -2.,           0.
   1092,         104.,          -2.,           0.
   1093,         100.,          -2.,           0.
   1094,          96.,          -2.,           0.
   1095,          92.,          -2.,           0.
   1096,          88.,          -2.,           0.
   1097,          84.,          -2.,           0.
   1098,          80.,          -2.,           0.
   1099,          76.,          -2.,           0.
   1100,          72.,          -2.,           0.
   1101,          68.,          -2.,           0.
   1102,          64.,          -2.,           0.
   1103,          60.,          -2.,           0.
   1104,          56.,          -2.,           0.
   1105,          52.,          -2.,           0.
   1106,          48.,          -2.,           0.
   1107,          44.,          -2.,           0.
   1108,          40.,          -2.,           0.
   1109,          36.,          -2.,           0.
   1110,          32.,          -2.,           0.
   1111,          28.,          -2.,           0.
   1112,          24.,          -2.,           0.
   1113,          20.,          -2.,           0.
   1114,          16.,          -2.,           0.
   1115,          12.,          -2.,           0.
   1116,          12.,           0.,           0.
   1117,          16.,           0.,           0.
   1118,          20.,           0.,           0.
   1119,          24.,           0.,           0.
   1120,          28.,           0.,           0.
   1121,          32.,           0.,           0.
   1122,          36.,           0.,           0.
   1123,          40.,           0.,           0.
   1124,          44.,           0.,           0.
   1125,          48.,           0.,           0.
   1126,          52.,           0.,           0.
   1127,          56.,           0.,           0.
   1128,          60.,           0.,           0.
   1129,          64.,           0.,           0.
   1130,          68.,           0.,           0.
   1131,          72.,           0.,           0.
   1132,          76.,           0.,           0.
   1133,          80.,           0.,           0.
   1134,          84.,           0.,           0.
   1135,          88.,           0.,           0.
   1136,          92.,           0.,           0.
   1137,          96.,           0.,           0.
   1138,         100.,           0.,           0.
   1139,         104.,           0.,           0.
   1140,         108.,           0.,           0.
   1141,         112.,           0.,           0.
   1142,         116.,           0.,           0.
   1143,         120.,           0.,           0.
   1144,         124.,           0.,           0.
   1145,         128.,           0.,           0.
   1146,         132.,           0.,           0.
   1147,         136.,           0.,           0.
   1148,         140.,           0.,           0.
   1149,         144.,           0.,           0.
   1150,         148.,           0.,           0.
   1151,         152.,           0.,           0.
   1152,         156.,           0.,           0.
   1153,         160.,           0.,           0.
   1154,         164.,           0.,           0.
   1155,         168.,           0.,           0.
   1156,         172.,           0.,           0.
   1157,         176.,           0.,           0.
   1158,         180.,           0.,           0.
   1159,         184.,           0.,           0.
   1160,         188.,           0.,           0.
   1161,         192.,           0.,           0.
   1162,         196.,           0.,           0.
   1163,          12.,          -2.,         400.
   1164,          16.,          -2.,         400.
   1165,          20.,          -2.,         400.
   1166,          24.,          -2.,         400.
   1167,          28.,          -2.,         400.
   1168,          32.,          -2.,         400.
   1169,          36.,          -2.,         400.
   1170,          40.,          -2.,         400.
   1171,          44.,          -2.,         400.
   1172,          48.,          -2.,         400.
   1173,          52.,          -2.,         400.
   1174,          56.,          -2.,         400.
   1175,          60.,          -2.,         400.
   1176,          64.,          -2.,         400.
   1177,          68.,          -2.,         400.
   1178,          72.,          -2.,         400.
   1179,          76.,          -2.,         400.
   1180,          80.,          -2.,         400.
   1181,          84.,          -2.,         400.
   1182,          88.,          -2.,         400.
   1183,          92.,          -2.,         400.
   1184,          96.,          -2.,         400.
   1185,         100.,          -2.,         400.
   1186,         104.,          -2.,         400.
   1187,         108.,          -2.,         400.
   1188,         112.,          -2.,         400.
   1189,         116.,          -2.,         400.
   1190,         120.,          -2.,         400.
   1191,         124.,          -2.,         400.
   1192,         128.,          -2.,         400.
   1193,         132.,          -2.,         400.
   1194,         136.,          -2.,         400.
   1195,         140.,          -2.,         400.
   1196,         144.,          -2.,         400.
   1197,         148.,          -2.,         400.
   1198,         152.,          -2.,         400.
   1199,         156.,          -2.,         400.
   1200,         160.,          -2.,         400.
   1201,         164.,          -2.,         400.
   1202,         168.,          -2.,         400.
   1203,         172.,          -2.,         400.
   1204,         176.,          -2.,         400.
   1205,         180.,          -2.,         400.
   1206,         184.,          -2.,         400.
   1207,         188.,          -2.,         400.
   1208,         192.,          -2.,         400.
   1209,         196.,          -2.,         400.
   1210,         196.,           0.,         400.
   1211,         192.,           0.,         400.
   1212,         188.,           0.,         400.
   1213,         184.,           0.,         400.
   1214,         180.,           0.,         400.
   1215,         176.,           0.,         400.
   1216,         172.,           0.,         400.
   1217,         168.,           0.,         400.
   1218,         164.,           0.,         400.
   1219,         160.,           0.,         400.
   1220,         156.,           0.,         400.
   1221,         152.,           0.,         400.
   1222,         148.,           0.,         400.
   1223,         144.,           0.,         400.
   1224,         140.,           0.,         400.
   1225,         136.,           0.,         400.
   1226,         132.,           0.,         400.
   1227,         128.,           0.,         400.
   1228,         124.,           0.,         400.
   1229,         120.,           0.,         400.
   1230,         116.,           0.,         400.
   1231,         112.,           0.,         400.
   1232,         108.,           0.,         400.
   1233,         104.,           0.,         400.
   1234,         100.,           0.,         400.
   1235,          96.,           0.,         400.
   1236,          92.,           0.,         400.
   1237,          88.,           0.,         400.
   1238,          84.,           0.,         400.
   1239,          80.,           0.,         400.
   1240,          76.,           0.,         400.
   1241,          72.,           0.,         400.
   1242,          68.,           0.,         400.
   1243,          64.,           0.,         400.
   1244,          60.,           0.,         400.
   1245,          56.,           0.,         400.
   1246,          52.,           0.,         400.
   1247,          48.,           0.,         400.
   1248,          44.,           0.,         400.
   1249,          40.,           0.,         400.
   1250,          36.,           0.,         400.
   1251,          32.,           0.,         400.
   1252,          28.,           0.,         400.
   1253,          24.,           0.,         400.
   1254,          20.,           0.,         400.
   1255,          16.,           0.,         400.
   1256,          12.,           0.,         400.
   1257,          -8.,          -2.,         396.
   1258,          -8.,          -2.,         392.
   1259,          -8.,          -2.,         388.
   1260,          -8.,          -2.,         384.
   1261,          -8.,          -2.,         380.
   1262,          -8.,          -2.,         376.
   1263,          -8.,          -2.,         372.
   1264,          -8.,          -2.,         368.
   1265,          -8.,          -2.,         364.
   1266,          -8.,          -2.,         360.
   1267,          -8.,          -2.,         356.
   1268,          -8.,          -2.,         352.
   1269,          -8.,          -2.,         348.
   1270,          -8.,          -2.,         344.
   1271,          -8.,          -2.,         340.
   1272,          -8.,          -2.,         336.
   1273,          -8.,          -2.,         332.
   1274,          -8.,          -2.,         328.
   1275,          -8.,          -2.,         324.
   1276,          -8.,          -2.,         320.
   1277,          -8.,          -2.,         316.
   1278,          -8.,          -2.,         312.
   1279,          -8.,          -2.,         308.
   1280,          -8.,          -2.,         304.
   1281,          -8.,          -2.,         300.
   1282,          -8.,          -2.,         296.
   1283,          -8.,          -2.,         292.
   1284,          -8.,          -2.,         288.
   1285,          -8.,          -2.,         284.
   1286,          -8.,          -2.,         280.
   1287,          -8.,          -2.,         276.
   1288,          -8.,          -2.,         272.
   1289,          -8.,          -2.,         268.
   1290,          -8.,          -2.,         264.
   1291,          -8.,          -2.,         260.
   1292,          -8.,          -2.,         256.
   1293,          -8.,          -2.,         252.
   1294,          -8.,          -2.,         248.
   1295,          -8.,          -2.,         244.
   1296,          -8.,          -2.,         240.
   1297,          -8.,          -2.,         236.
   1298,          -8.,          -2.,         232.
   1299,          -8.,          -2.,         228.
   1300,          -8.,          -2.,         224.
   1301,          -8.,          -2.,         220.
   1302,          -8.,          -2.,         216.
   1303,          -8.,          -2.,         212.
   1304,          -8.,          -2.,         208.
   1305,          -8.,          -2.,         204.
   1306,          -8.,          -2.,         200.
   1307,          -8.,          -2.,         196.
   1308,          -8.,          -2.,         192.
   1309,          -8.,          -2.,         188.
   1310,          -8.,          -2.,         184.
   1311,          -8.,          -2.,         180.
   1312,          -8.,          -2.,         176.
   1313,          -8.,          -2.,         172.
   1314,          -8.,          -2.,         168.
   1315,          -8.,          -2.,         164.
   1316,          -8.,          -2.,         160.
   1317,          -8.,          -2.,         156.
   1318,          -8.,          -2.,         152.
   1319,          -8.,          -2.,         148.
   1320,          -8.,          -2.,         144.
   1321,          -8.,          -2.,         140.
   1322,          -8.,          -2.,         136.
   1323,          -8.,          -2.,         132.
   1324,          -8.,          -2.,         128.
   1325,          -8.,          -2.,         124.
   1326,          -8.,          -2.,         120.
   1327,          -8.,          -2.,         116.
   1328,          -8.,          -2.,         112.
   1329,          -8.,          -2.,         108.
   1330,          -8.,          -2.,         104.
   1331,          -8.,          -2.,         100.
   1332,          -8.,          -2.,          96.
   1333,          -8.,          -2.,          92.
   1334,          -8.,          -2.,          88.
   1335,          -8.,          -2.,          84.
   1336,          -8.,          -2.,          80.
   1337,          -8.,          -2.,          76.
   1338,          -8.,          -2.,          72.
   1339,          -8.,          -2.,          68.
   1340,          -8.,          -2.,          64.
   1341,          -8.,          -2.,          60.
   1342,          -8.,          -2.,          56.
   1343,          -8.,          -2.,          52.
   1344,          -8.,          -2.,          48.
   1345,          -8.,          -2.,          44.
   1346,          -8.,          -2.,          40.
   1347,          -8.,          -2.,          36.
   1348,          -8.,          -2.,          32.
   1349,          -8.,          -2.,          28.
   1350,          -8.,          -2.,          24.
   1351,          -8.,          -2.,          20.
   1352,          -8.,          -2.,          16.
   1353,          -8.,          -2.,          12.
   1354,          -8.,          -2.,           8.
   1355,          -8.,          -2.,           4.
   1356,           4.,          -2.,           0.
   1357,           0.,          -2.,           0.
   1358,          -4.,          -2.,           0.
   1359,          -4.,           0.,           0.
   1360,           0.,           0.,           0.
   1361,           4.,           0.,           0.
   1362,          -4.,          -2.,         400.
   1363,           0.,          -2.,         400.
   1364,           4.,          -2.,         400.
   1365,           4.,           0.,         400.
   1366,           0.,           0.,         400.
   1367,          -4.,           0.,         400.
   1368,           8.,          -6.,           4.
   1369,           8.,          -6.,           8.
   1370,           8.,          -6.,          12.
   1371,           8.,          -6.,          16.
   1372,           8.,          -6.,          20.
   1373,           8.,          -6.,          24.
   1374,           8.,          -6.,          28.
   1375,           8.,          -6.,          32.
   1376,           8.,          -6.,          36.
   1377,           8.,          -6.,          40.
   1378,           8.,          -6.,          44.
   1379,           8.,          -6.,          48.
   1380,           8.,          -6.,          52.
   1381,           8.,          -6.,          56.
   1382,           8.,          -6.,          60.
   1383,           8.,          -6.,          64.
   1384,           8.,          -6.,          68.
   1385,           8.,          -6.,          72.
   1386,           8.,          -6.,          76.
   1387,           8.,          -6.,          80.
   1388,           8.,          -6.,          84.
   1389,           8.,          -6.,          88.
   1390,           8.,          -6.,          92.
   1391,           8.,          -6.,          96.
   1392,           8.,          -6.,         100.
   1393,           8.,          -6.,         104.
   1394,           8.,          -6.,         108.
   1395,           8.,          -6.,         112.
   1396,           8.,          -6.,         116.
   1397,           8.,          -6.,         120.
   1398,           8.,          -6.,         124.
   1399,           8.,          -6.,         128.
   1400,           8.,          -6.,         132.
   1401,           8.,          -6.,         136.
   1402,           8.,          -6.,         140.
   1403,           8.,          -6.,         144.
   1404,           8.,          -6.,         148.
   1405,           8.,          -6.,         152.
   1406,           8.,          -6.,         156.
   1407,           8.,          -6.,         160.
   1408,           8.,          -6.,         164.
   1409,           8.,          -6.,         168.
   1410,           8.,          -6.,         172.
   1411,           8.,          -6.,         176.
   1412,           8.,          -6.,         180.
   1413,           8.,          -6.,         184.
   1414,           8.,          -6.,         188.
   1415,           8.,          -6.,         192.
   1416,           8.,          -6.,         196.
   1417,           8.,          -6.,         200.
   1418,           8.,          -6.,         204.
   1419,           8.,          -6.,         208.
   1420,           8.,          -6.,         212.
   1421,           8.,          -6.,         216.
   1422,           8.,          -6.,         220.
   1423,           8.,          -6.,         224.
   1424,           8.,          -6.,         228.
   1425,           8.,          -6.,         232.
   1426,           8.,          -6.,         236.
   1427,           8.,          -6.,         240.
   1428,           8.,          -6.,         244.
   1429,           8.,          -6.,         248.
   1430,           8.,          -6.,         252.
   1431,           8.,          -6.,         256.
   1432,           8.,          -6.,         260.
   1433,           8.,          -6.,         264.
   1434,           8.,          -6.,         268.
   1435,           8.,          -6.,         272.
   1436,           8.,          -6.,         276.
   1437,           8.,          -6.,         280.
   1438,           8.,          -6.,         284.
   1439,           8.,          -6.,         288.
   1440,           8.,          -6.,         292.
   1441,           8.,          -6.,         296.
   1442,           8.,          -6.,         300.
   1443,           8.,          -6.,         304.
   1444,           8.,          -6.,         308.
   1445,           8.,          -6.,         312.
   1446,           8.,          -6.,         316.
   1447,           8.,          -6.,         320.
   1448,           8.,          -6.,         324.
   1449,           8.,          -6.,         328.
   1450,           8.,          -6.,         332.
   1451,           8.,          -6.,         336.
   1452,           8.,          -6.,         340.
   1453,           8.,          -6.,         344.
   1454,           8.,          -6.,         348.
   1455,           8.,          -6.,         352.
   1456,           8.,          -6.,         356.
   1457,           8.,          -6.,         360.
   1458,           8.,          -6.,         364.
   1459,           8.,          -6.,         368.
   1460,           8.,          -6.,         372.
   1461,           8.,          -6.,         376.
   1462,           8.,          -6.,         380.
   1463,           8.,          -6.,         384.
   1464,           8.,          -6.,         388.
   1465,           8.,          -6.,         392.
   1466,           8.,          -6.,         396.
   1467,          12.,          -6.,         400.
   1468,          16.,          -6.,         400.
   1469,          20.,          -6.,         400.
   1470,          24.,          -6.,         400.
   1471,          28.,          -6.,         400.
   1472,          32.,          -6.,         400.
   1473,          36.,          -6.,         400.
   1474,          40.,          -6.,         400.
   1475,          44.,          -6.,         400.
   1476,          48.,          -6.,         400.
   1477,          52.,          -6.,         400.
   1478,          56.,          -6.,         400.
   1479,          60.,          -6.,         400.
   1480,          64.,          -6.,         400.
   1481,          68.,          -6.,         400.
   1482,          72.,          -6.,         400.
   1483,          76.,          -6.,         400.
   1484,          80.,          -6.,         400.
   1485,          84.,          -6.,         400.
   1486,          88.,          -6.,         400.
   1487,          92.,          -6.,         400.
   1488,          96.,          -6.,         400.
   1489,         100.,          -6.,         400.
   1490,         104.,          -6.,         400.
   1491,         108.,          -6.,         400.
   1492,         112.,          -6.,         400.
   1493,         116.,          -6.,         400.
   1494,         120.,          -6.,         400.
   1495,         124.,          -6.,         400.
   1496,         128.,          -6.,         400.
   1497,         132.,          -6.,         400.
   1498,         136.,          -6.,         400.
   1499,         140.,          -6.,         400.
   1500,         144.,          -6.,         400.
   1501,         148.,          -6.,         400.
   1502,         152.,          -6.,         400.
   1503,         156.,          -6.,         400.
   1504,         160.,          -6.,         400.
   1505,         164.,          -6.,         400.
   1506,         168.,          -6.,         400.
   1507,         172.,          -6.,         400.
   1508,         176.,          -6.,         400.
   1509,         180.,          -6.,         400.
   1510,         184.,          -6.,         400.
   1511,         188.,          -6.,         400.
   1512,         192.,          -6.,         400.
   1513,         196.,          -6.,         400.
   1514,         200.,          -6.,         396.
   1515,         200.,          -6.,         392.
   1516,         200.,          -6.,         388.
   1517,         200.,          -6.,         384.
   1518,         200.,          -6.,         380.
   1519,         200.,          -6.,         376.
   1520,         200.,          -6.,         372.
   1521,         200.,          -6.,         368.
   1522,         200.,          -6.,         364.
   1523,         200.,          -6.,         360.
   1524,         200.,          -6.,         356.
   1525,         200.,          -6.,         352.
   1526,         200.,          -6.,         348.
   1527,         200.,          -6.,         344.
   1528,         200.,          -6.,         340.
   1529,         200.,          -6.,         336.
   1530,         200.,          -6.,         332.
   1531,         200.,          -6.,         328.
   1532,         200.,          -6.,         324.
   1533,         200.,          -6.,         320.
   1534,         200.,          -6.,         316.
   1535,         200.,          -6.,         312.
   1536,         200.,          -6.,         308.
   1537,         200.,          -6.,         304.
   1538,         200.,          -6.,         300.
   1539,         200.,          -6.,         296.
   1540,         200.,          -6.,         292.
   1541,         200.,          -6.,         288.
   1542,         200.,          -6.,         284.
   1543,         200.,          -6.,         280.
   1544,         200.,          -6.,         276.
   1545,         200.,          -6.,         272.
   1546,         200.,          -6.,         268.
   1547,         200.,          -6.,         264.
   1548,         200.,          -6.,         260.
   1549,         200.,          -6.,         256.
   1550,         200.,          -6.,         252.
   1551,         200.,          -6.,         248.
   1552,         200.,          -6.,         244.
   1553,         200.,          -6.,         240.
   1554,         200.,          -6.,         236.
   1555,         200.,          -6.,         232.
   1556,         200.,          -6.,         228.
   1557,         200.,          -6.,         224.
   1558,         200.,          -6.,         220.
   1559,         200.,          -6.,         216.
   1560,         200.,          -6.,         212.
   1561,         200.,          -6.,         208.
   1562,         200.,          -6.,         204.
   1563,         200.,          -6.,         200.
   1564,         200.,          -6.,         196.
   1565,         200.,          -6.,         192.
   1566,         200.,          -6.,         188.
   1567,         200.,          -6.,         184.
   1568,         200.,          -6.,         180.
   1569,         200.,          -6.,         176.
   1570,         200.,          -6.,         172.
   1571,         200.,          -6.,         168.
   1572,         200.,          -6.,         164.
   1573,         200.,          -6.,         160.
   1574,         200.,          -6.,         156.
   1575,         200.,          -6.,         152.
   1576,         200.,          -6.,         148.
   1577,         200.,          -6.,         144.
   1578,         200.,          -6.,         140.
   1579,         200.,          -6.,         136.
   1580,         200.,          -6.,         132.
   1581,         200.,          -6.,         128.
   1582,         200.,          -6.,         124.
   1583,         200.,          -6.,         120.
   1584,         200.,          -6.,         116.
   1585,         200.,          -6.,         112.
   1586,         200.,          -6.,         108.
   1587,         200.,          -6.,         104.
   1588,         200.,          -6.,         100.
   1589,         200.,          -6.,          96.
   1590,         200.,          -6.,          92.
   1591,         200.,          -6.,          88.
   1592,         200.,          -6.,          84.
   1593,         200.,          -6.,          80.
   1594,         200.,          -6.,          76.
   1595,         200.,          -6.,          72.
   1596,         200.,          -6.,          68.
   1597,         200.,          -6.,          64.
   1598,         200.,          -6.,          60.
   1599,         200.,          -6.,          56.
   1600,         200.,          -6.,          52.
   1601,         200.,          -6.,          48.
   1602,         200.,          -6.,          44.
   1603,         200.,          -6.,          40.
   1604,         200.,          -6.,          36.
   1605,         200.,          -6.,          32.
   1606,         200.,          -6.,          28.
   1607,         200.,          -6.,          24.
   1608,         200.,          -6.,          20.
   1609,         200.,          -6.,          16.
   1610,         200.,          -6.,          12.
   1611,         200.,          -6.,           8.
   1612,         200.,          -6.,           4.
   1613,         196.,          -6.,           0.
   1614,         192.,          -6.,           0.
   1615,         188.,          -6.,           0.
   1616,         184.,          -6.,           0.
   1617,         180.,          -6.,           0.
   1618,         176.,          -6.,           0.
   1619,         172.,          -6.,           0.
   1620,         168.,          -6.,           0.
   1621,         164.,          -6.,           0.
   1622,         160.,          -6.,           0.
   1623,         156.,          -6.,           0.
   1624,         152.,          -6.,           0.
   1625,         148.,          -6.,           0.
   1626,         144.,          -6.,           0.
   1627,         140.,          -6.,           0.
   1628,         136.,          -6.,           0.
   1629,         132.,          -6.,           0.
   1630,         128.,          -6.,           0.
   1631,         124.,          -6.,           0.
   1632,         120.,          -6.,           0.
   1633,         116.,          -6.,           0.
   1634,         112.,          -6.,           0.
   1635,         108.,          -6.,           0.
   1636,         104.,          -6.,           0.
   1637,         100.,          -6.,           0.
   1638,          96.,          -6.,           0.
   1639,          92.,          -6.,           0.
   1640,          88.,          -6.,           0.
   1641,          84.,          -6.,           0.
   1642,          80.,          -6.,           0.
   1643,          76.,          -6.,           0.
   1644,          72.,          -6.,           0.
   1645,          68.,          -6.,           0.
   1646,          64.,          -6.,           0.
   1647,          60.,          -6.,           0.
   1648,          56.,          -6.,           0.
   1649,          52.,          -6.,           0.
   1650,          48.,          -6.,           0.
   1651,          44.,          -6.,           0.
   1652,          40.,          -6.,           0.
   1653,          36.,          -6.,           0.
   1654,          32.,          -6.,           0.
   1655,          28.,          -6.,           0.
   1656,          24.,          -6.,           0.
   1657,          20.,          -6.,           0.
   1658,          16.,          -6.,           0.
   1659,          12.,          -6.,           0.
   1660,           8.,          -8.,           4.
   1661,           8.,          -8.,           8.
   1662,           8.,          -8.,          12.
   1663,           8.,          -8.,          16.
   1664,           8.,          -8.,          20.
   1665,           8.,          -8.,          24.
   1666,           8.,          -8.,          28.
   1667,           8.,          -8.,          32.
   1668,           8.,          -8.,          36.
   1669,           8.,          -8.,          40.
   1670,           8.,          -8.,          44.
   1671,           8.,          -8.,          48.
   1672,           8.,          -8.,          52.
   1673,           8.,          -8.,          56.
   1674,           8.,          -8.,          60.
   1675,           8.,          -8.,          64.
   1676,           8.,          -8.,          68.
   1677,           8.,          -8.,          72.
   1678,           8.,          -8.,          76.
   1679,           8.,          -8.,          80.
   1680,           8.,          -8.,          84.
   1681,           8.,          -8.,          88.
   1682,           8.,          -8.,          92.
   1683,           8.,          -8.,          96.
   1684,           8.,          -8.,         100.
   1685,           8.,          -8.,         104.
   1686,           8.,          -8.,         108.
   1687,           8.,          -8.,         112.
   1688,           8.,          -8.,         116.
   1689,           8.,          -8.,         120.
   1690,           8.,          -8.,         124.
   1691,           8.,          -8.,         128.
   1692,           8.,          -8.,         132.
   1693,           8.,          -8.,         136.
   1694,           8.,          -8.,         140.
   1695,           8.,          -8.,         144.
   1696,           8.,          -8.,         148.
   1697,           8.,          -8.,         152.
   1698,           8.,          -8.,         156.
   1699,           8.,          -8.,         160.
   1700,           8.,          -8.,         164.
   1701,           8.,          -8.,         168.
   1702,           8.,          -8.,         172.
   1703,           8.,          -8.,         176.
   1704,           8.,          -8.,         180.
   1705,           8.,          -8.,         184.
   1706,           8.,          -8.,         188.
   1707,           8.,          -8.,         192.
   1708,           8.,          -8.,         196.
   1709,           8.,          -8.,         200.
   1710,           8.,          -8.,         204.
   1711,           8.,          -8.,         208.
   1712,           8.,          -8.,         212.
   1713,           8.,          -8.,         216.
   1714,           8.,          -8.,         220.
   1715,           8.,          -8.,         224.
   1716,           8.,          -8.,         228.
   1717,           8.,          -8.,         232.
   1718,           8.,          -8.,         236.
   1719,           8.,          -8.,         240.
   1720,           8.,          -8.,         244.
   1721,           8.,          -8.,         248.
   1722,           8.,          -8.,         252.
   1723,           8.,          -8.,         256.
   1724,           8.,          -8.,         260.
   1725,           8.,          -8.,         264.
   1726,           8.,          -8.,         268.
   1727,           8.,          -8.,         272.
   1728,           8.,          -8.,         276.
   1729,           8.,          -8.,         280.
   1730,           8.,          -8.,         284.
   1731,           8.,          -8.,         288.
   1732,           8.,          -8.,         292.
   1733,           8.,          -8.,         296.
   1734,           8.,          -8.,         300.
   1735,           8.,          -8.,         304.
   1736,           8.,          -8.,         308.
   1737,           8.,          -8.,         312.
   1738,           8.,          -8.,         316.
   1739,           8.,          -8.,         320.
   1740,           8.,          -8.,         324.
   1741,           8.,          -8.,         328.
   1742,           8.,          -8.,         332.
   1743,           8.,          -8.,         336.
   1744,           8.,          -8.,         340.
   1745,           8.,          -8.,         344.
   1746,           8.,          -8.,         348.
   1747,           8.,          -8.,         352.
   1748,           8.,          -8.,         356.
   1749,           8.,          -8.,         360.
   1750,           8.,          -8.,         364.
   1751,           8.,          -8.,         368.
   1752,           8.,          -8.,         372.
   1753,           8.,          -8.,         376.
   1754,           8.,          -8.,         380.
   1755,           8.,          -8.,         384.
   1756,           8.,          -8.,         388.
   1757,           8.,          -8.,         392.
   1758,           8.,          -8.,         396.
   1759,          12.,          -8.,         400.
   1760,          16.,          -8.,         400.
   1761,          20.,          -8.,         400.
   1762,          24.,          -8.,         400.
   1763,          28.,          -8.,         400.
   1764,          32.,          -8.,         400.
   1765,          36.,          -8.,         400.
   1766,          40.,          -8.,         400.
   1767,          44.,          -8.,         400.
   1768,          48.,          -8.,         400.
   1769,          52.,          -8.,         400.
   1770,          56.,          -8.,         400.
   1771,          60.,          -8.,         400.
   1772,          64.,          -8.,         400.
   1773,          68.,          -8.,         400.
   1774,          72.,          -8.,         400.
   1775,          76.,          -8.,         400.
   1776,          80.,          -8.,         400.
   1777,          84.,          -8.,         400.
   1778,          88.,          -8.,         400.
   1779,          92.,          -8.,         400.
   1780,          96.,          -8.,         400.
   1781,         100.,          -8.,         400.
   1782,         104.,          -8.,         400.
   1783,         108.,          -8.,         400.
   1784,         112.,          -8.,         400.
   1785,         116.,          -8.,         400.
   1786,         120.,          -8.,         400.
   1787,         124.,          -8.,         400.
   1788,         128.,          -8.,         400.
   1789,         132.,          -8.,         400.
   1790,         136.,          -8.,         400.
   1791,         140.,          -8.,         400.
   1792,         144.,          -8.,         400.
   1793,         148.,          -8.,         400.
   1794,         152.,          -8.,         400.
   1795,         156.,          -8.,         400.
   1796,         160.,          -8.,         400.
   1797,         164.,          -8.,         400.
   1798,         168.,          -8.,         400.
   1799,         172.,          -8.,         400.
   1800,         176.,          -8.,         400.
   1801,         180.,          -8.,         400.
   1802,         184.,          -8.,         400.
   1803,         188.,          -8.,         400.
   1804,         192.,          -8.,         400.
   1805,         196.,          -8.,         400.
   1806,         200.,          -8.,         396.
   1807,         200.,          -8.,         392.
   1808,         200.,          -8.,         388.
   1809,         200.,          -8.,         384.
   1810,         200.,          -8.,         380.
   1811,         200.,          -8.,         376.
   1812,         200.,          -8.,         372.
   1813,         200.,          -8.,         368.
   1814,         200.,          -8.,         364.
   1815,         200.,          -8.,         360.
   1816,         200.,          -8.,         356.
   1817,         200.,          -8.,         352.
   1818,         200.,          -8.,         348.
   1819,         200.,          -8.,         344.
   1820,         200.,          -8.,         340.
   1821,         200.,          -8.,         336.
   1822,         200.,          -8.,         332.
   1823,         200.,          -8.,         328.
   1824,         200.,          -8.,         324.
   1825,         200.,          -8.,         320.
   1826,         200.,          -8.,         316.
   1827,         200.,          -8.,         312.
   1828,         200.,          -8.,         308.
   1829,         200.,          -8.,         304.
   1830,         200.,          -8.,         300.
   1831,         200.,          -8.,         296.
   1832,         200.,          -8.,         292.
   1833,         200.,          -8.,         288.
   1834,         200.,          -8.,         284.
   1835,         200.,          -8.,         280.
   1836,         200.,          -8.,         276.
   1837,         200.,          -8.,         272.
   1838,         200.,          -8.,         268.
   1839,         200.,          -8.,         264.
   1840,         200.,          -8.,         260.
   1841,         200.,          -8.,         256.
   1842,         200.,          -8.,         252.
   1843,         200.,          -8.,         248.
   1844,         200.,          -8.,         244.
   1845,         200.,          -8.,         240.
   1846,         200.,          -8.,         236.
   1847,         200.,          -8.,         232.
   1848,         200.,          -8.,         228.
   1849,         200.,          -8.,         224.
   1850,         200.,          -8.,         220.
   1851,         200.,          -8.,         216.
   1852,         200.,          -8.,         212.
   1853,         200.,          -8.,         208.
   1854,         200.,          -8.,         204.
   1855,         200.,          -8.,         200.
   1856,         200.,          -8.,         196.
   1857,         200.,          -8.,         192.
   1858,         200.,          -8.,         188.
   1859,         200.,          -8.,         184.
   1860,         200.,          -8.,         180.
   1861,         200.,          -8.,         176.
   1862,         200.,          -8.,         172.
   1863,         200.,          -8.,         168.
   1864,         200.,          -8.,         164.
   1865,         200.,          -8.,         160.
   1866,         200.,          -8.,         156.
   1867,         200.,          -8.,         152.
   1868,         200.,          -8.,         148.
   1869,         200.,          -8.,         144.
   1870,         200.,          -8.,         140.
   1871,         200.,          -8.,         136.
   1872,         200.,          -8.,         132.
   1873,         200.,          -8.,         128.
   1874,         200.,          -8.,         124.
   1875,         200.,          -8.,         120.
   1876,         200.,          -8.,         116.
   1877,         200.,          -8.,         112.
   1878,         200.,          -8.,         108.
   1879,         200.,          -8.,         104.
   1880,         200.,          -8.,         100.
   1881,         200.,          -8.,          96.
   1882,         200.,          -8.,          92.
   1883,         200.,          -8.,          88.
   1884,         200.,          -8.,          84.
   1885,         200.,          -8.,          80.
   1886,         200.,          -8.,          76.
   1887,         200.,          -8.,          72.
   1888,         200.,          -8.,          68.
   1889,         200.,          -8.,          64.
   1890,         200.,          -8.,          60.
   1891,         200.,          -8.,          56.
   1892,         200.,          -8.,          52.
   1893,         200.,          -8.,          48.
   1894,         200.,          -8.,          44.
   1895,         200.,          -8.,          40.
   1896,         200.,          -8.,          36.
   1897,         200.,          -8.,          32.
   1898,         200.,          -8.,          28.
   1899,         200.,          -8.,          24.
   1900,         200.,          -8.,          20.
   1901,         200.,          -8.,          16.
   1902,         200.,          -8.,          12.
   1903,         200.,          -8.,           8.
   1904,         200.,          -8.,           4.
   1905,         196.,          -8.,           0.
   1906,         192.,          -8.,           0.
   1907,         188.,          -8.,           0.
   1908,         184.,          -8.,           0.
   1909,         180.,          -8.,           0.
   1910,         176.,          -8.,           0.
   1911,         172.,          -8.,           0.
   1912,         168.,          -8.,           0.
   1913,         164.,          -8.,           0.
   1914,         160.,          -8.,           0.
   1915,         156.,          -8.,           0.
   1916,         152.,          -8.,           0.
   1917,         148.,          -8.,           0.
   1918,         144.,          -8.,           0.
   1919,         140.,          -8.,           0.
   1920,         136.,          -8.,           0.
   1921,         132.,          -8.,           0.
   1922,         128.,          -8.,           0.
   1923,         124.,          -8.,           0.
   1924,         120.,          -8.,           0.
   1925,         116.,          -8.,           0.
   1926,         112.,          -8.,           0.
   1927,         108.,          -8.,           0.
   1928,         104.,          -8.,           0.
   1929,         100.,          -8.,           0.
   1930,          96.,          -8.,           0.
   1931,          92.,          -8.,           0.
   1932,          88.,          -8.,           0.
   1933,          84.,          -8.,           0.
   1934,          80.,          -8.,           0.
   1935,          76.,          -8.,           0.
   1936,          72.,          -8.,           0.
   1937,          68.,          -8.,           0.
   1938,          64.,          -8.,           0.
   1939,          60.,          -8.,           0.
   1940,          56.,          -8.,           0.
   1941,          52.,          -8.,           0.
   1942,          48.,          -8.,           0.
   1943,          44.,          -8.,           0.
   1944,          40.,          -8.,           0.
   1945,          36.,          -8.,           0.
   1946,          32.,          -8.,           0.
   1947,          28.,          -8.,           0.
   1948,          24.,          -8.,           0.
   1949,          20.,          -8.,           0.
   1950,          16.,          -8.,           0.
   1951,          12.,          -8.,           0.
   1952,         -12.,          -6.,           0.
   1953,         -16.,          -6.,           0.
   1954,         -20.,          -6.,           0.
   1955,         -24.,          -6.,           0.
   1956,         -28.,          -6.,           0.
   1957,         -32.,          -6.,           0.
   1958,         -36.,          -6.,           0.
   1959,         -40.,          -6.,           0.
   1960,         -44.,          -6.,           0.
   1961,         -48.,          -6.,           0.
   1962,         -52.,          -6.,           0.
   1963,         -56.,          -6.,           0.
   1964,         -60.,          -6.,           0.
   1965,         -64.,          -6.,           0.
   1966,         -68.,          -6.,           0.
   1967,         -72.,          -6.,           0.
   1968,         -76.,          -6.,           0.
   1969,         -80.,          -6.,           0.
   1970,         -84.,          -6.,           0.
   1971,         -88.,          -6.,           0.
   1972,         -92.,          -6.,           0.
   1973,         -96.,          -6.,           0.
   1974,        -100.,          -6.,           0.
   1975,        -104.,          -6.,           0.
   1976,        -108.,          -6.,           0.
   1977,        -112.,          -6.,           0.
   1978,        -116.,          -6.,           0.
   1979,        -120.,          -6.,           0.
   1980,        -124.,          -6.,           0.
   1981,        -128.,          -6.,           0.
   1982,        -132.,          -6.,           0.
   1983,        -136.,          -6.,           0.
   1984,        -140.,          -6.,           0.
   1985,        -144.,          -6.,           0.
   1986,        -148.,          -6.,           0.
   1987,        -152.,          -6.,           0.
   1988,        -156.,          -6.,           0.
   1989,        -160.,          -6.,           0.
   1990,        -164.,          -6.,           0.
   1991,        -168.,          -6.,           0.
   1992,        -172.,          -6.,           0.
   1993,        -176.,          -6.,           0.
   1994,        -180.,          -6.,           0.
   1995,        -184.,          -6.,           0.
   1996,        -188.,          -6.,           0.
   1997,        -192.,          -6.,           0.
   1998,        -196.,          -6.,           0.
   1999,        -200.,          -6.,           4.
   2000,        -200.,          -6.,           8.
   2001,        -200.,          -6.,          12.
   2002,        -200.,          -6.,          16.
   2003,        -200.,          -6.,          20.
   2004,        -200.,          -6.,          24.
   2005,        -200.,          -6.,          28.
   2006,        -200.,          -6.,          32.
   2007,        -200.,          -6.,          36.
   2008,        -200.,          -6.,          40.
   2009,        -200.,          -6.,          44.
   2010,        -200.,          -6.,          48.
   2011,        -200.,          -6.,          52.
   2012,        -200.,          -6.,          56.
   2013,        -200.,          -6.,          60.
   2014,        -200.,          -6.,          64.
   2015,        -200.,          -6.,          68.
   2016,        -200.,          -6.,          72.
   2017,        -200.,          -6.,          76.
   2018,        -200.,          -6.,          80.
   2019,        -200.,          -6.,          84.
   2020,        -200.,          -6.,          88.
   2021,        -200.,          -6.,          92.
   2022,        -200.,          -6.,          96.
   2023,        -200.,          -6.,         100.
   2024,        -200.,          -6.,         104.
   2025,        -200.,          -6.,         108.
   2026,        -200.,          -6.,         112.
   2027,        -200.,          -6.,         116.
   2028,        -200.,          -6.,         120.
   2029,        -200.,          -6.,         124.
   2030,        -200.,          -6.,         128.
   2031,        -200.,          -6.,         132.
   2032,        -200.,          -6.,         136.
   2033,        -200.,          -6.,         140.
   2034,        -200.,          -6.,         144.
   2035,        -200.,          -6.,         148.
   2036,        -200.,          -6.,         152.
   2037,        -200.,          -6.,         156.
   2038,        -200.,          -6.,         160.
   2039,        -200.,          -6.,         164.
   2040,        -200.,          -6.,         168.
   2041,        -200.,          -6.,         172.
   2042,        -200.,          -6.,         176.
   2043,        -200.,          -6.,         180.
   2044,        -200.,          -6.,         184.
   2045,        -200.,          -6.,         188.
   2046,        -200.,          -6.,         192.
   2047,        -200.,          -6.,         196.
   2048,        -200.,          -6.,         200.
   2049,        -200.,          -6.,         204.
   2050,        -200.,          -6.,         208.
   2051,        -200.,          -6.,         212.
   2052,        -200.,          -6.,         216.
   2053,        -200.,          -6.,         220.
   2054,        -200.,          -6.,         224.
   2055,        -200.,          -6.,         228.
   2056,        -200.,          -6.,         232.
   2057,        -200.,          -6.,         236.
   2058,        -200.,          -6.,         240.
   2059,        -200.,          -6.,         244.
   2060,        -200.,          -6.,         248.
   2061,        -200.,          -6.,         252.
   2062,        -200.,          -6.,         256.
   2063,        -200.,          -6.,         260.
   2064,        -200.,          -6.,         264.
   2065,        -200.,          -6.,         268.
   2066,        -200.,          -6.,         272.
   2067,        -200.,          -6.,         276.
   2068,        -200.,          -6.,         280.
   2069,        -200.,          -6.,         284.
   2070,        -200.,          -6.,         288.
   2071,        -200.,          -6.,         292.
   2072,        -200.,          -6.,         296.
   2073,        -200.,          -6.,         300.
   2074,        -200.,          -6.,         304.
   2075,        -200.,          -6.,         308.
   2076,        -200.,          -6.,         312.
   2077,        -200.,          -6.,         316.
   2078,        -200.,          -6.,         320.
   2079,        -200.,          -6.,         324.
   2080,        -200.,          -6.,         328.
   2081,        -200.,          -6.,         332.
   2082,        -200.,          -6.,         336.
   2083,        -200.,          -6.,         340.
   2084,        -200.,          -6.,         344.
   2085,        -200.,          -6.,         348.
   2086,        -200.,          -6.,         352.
   2087,        -200.,          -6.,         356.
   2088,        -200.,          -6.,         360.
   2089,        -200.,          -6.,         364.
   2090,        -200.,          -6.,         368.
   2091,        -200.,          -6.,         372.
   2092,        -200.,          -6.,         376.
   2093,        -200.,          -6.,         380.
   2094,        -200.,          -6.,         384.
   2095,        -200.,          -6.,         388.
   2096,        -200.,          -6.,         392.
   2097,        -200.,          -6.,         396.
   2098,        -196.,          -6.,         400.
   2099,        -192.,          -6.,         400.
   2100,        -188.,          -6.,         400.
   2101,        -184.,          -6.,         400.
   2102,        -180.,          -6.,         400.
   2103,        -176.,          -6.,         400.
   2104,        -172.,          -6.,         400.
   2105,        -168.,          -6.,         400.
   2106,        -164.,          -6.,         400.
   2107,        -160.,          -6.,         400.
   2108,        -156.,          -6.,         400.
   2109,        -152.,          -6.,         400.
   2110,        -148.,          -6.,         400.
   2111,        -144.,          -6.,         400.
   2112,        -140.,          -6.,         400.
   2113,        -136.,          -6.,         400.
   2114,        -132.,          -6.,         400.
   2115,        -128.,          -6.,         400.
   2116,        -124.,          -6.,         400.
   2117,        -120.,          -6.,         400.
   2118,        -116.,          -6.,         400.
   2119,        -112.,          -6.,         400.
   2120,        -108.,          -6.,         400.
   2121,        -104.,          -6.,         400.
   2122,        -100.,          -6.,         400.
   2123,         -96.,          -6.,         400.
   2124,         -92.,          -6.,         400.
   2125,         -88.,          -6.,         400.
   2126,         -84.,          -6.,         400.
   2127,         -80.,          -6.,         400.
   2128,         -76.,          -6.,         400.
   2129,         -72.,          -6.,         400.
   2130,         -68.,          -6.,         400.
   2131,         -64.,          -6.,         400.
   2132,         -60.,          -6.,         400.
   2133,         -56.,          -6.,         400.
   2134,         -52.,          -6.,         400.
   2135,         -48.,          -6.,         400.
   2136,         -44.,          -6.,         400.
   2137,         -40.,          -6.,         400.
   2138,         -36.,          -6.,         400.
   2139,         -32.,          -6.,         400.
   2140,         -28.,          -6.,         400.
   2141,         -24.,          -6.,         400.
   2142,         -20.,          -6.,         400.
   2143,         -16.,          -6.,         400.
   2144,         -12.,          -6.,         400.
   2145,          -8.,          -6.,         396.
   2146,          -8.,          -6.,         392.
   2147,          -8.,          -6.,         388.
   2148,          -8.,          -6.,         384.
   2149,          -8.,          -6.,         380.
   2150,          -8.,          -6.,         376.
   2151,          -8.,          -6.,         372.
   2152,          -8.,          -6.,         368.
   2153,          -8.,          -6.,         364.
   2154,          -8.,          -6.,         360.
   2155,          -8.,          -6.,         356.
   2156,          -8.,          -6.,         352.
   2157,          -8.,          -6.,         348.
   2158,          -8.,          -6.,         344.
   2159,          -8.,          -6.,         340.
   2160,          -8.,          -6.,         336.
   2161,          -8.,          -6.,         332.
   2162,          -8.,          -6.,         328.
   2163,          -8.,          -6.,         324.
   2164,          -8.,          -6.,         320.
   2165,          -8.,          -6.,         316.
   2166,          -8.,          -6.,         312.
   2167,          -8.,          -6.,         308.
   2168,          -8.,          -6.,         304.
   2169,          -8.,          -6.,         300.
   2170,          -8.,          -6.,         296.
   2171,          -8.,          -6.,         292.
   2172,          -8.,          -6.,         288.
   2173,          -8.,          -6.,         284.
   2174,          -8.,          -6.,         280.
   2175,          -8.,          -6.,         276.
   2176,          -8.,          -6.,         272.
   2177,          -8.,          -6.,         268.
   2178,          -8.,          -6.,         264.
   2179,          -8.,          -6.,         260.
   2180,          -8.,          -6.,         256.
   2181,          -8.,          -6.,         252.
   2182,          -8.,          -6.,         248.
   2183,          -8.,          -6.,         244.
   2184,          -8.,          -6.,         240.
   2185,          -8.,          -6.,         236.
   2186,          -8.,          -6.,         232.
   2187,          -8.,          -6.,         228.
   2188,          -8.,          -6.,         224.
   2189,          -8.,          -6.,         220.
   2190,          -8.,          -6.,         216.
   2191,          -8.,          -6.,         212.
   2192,          -8.,          -6.,         208.
   2193,          -8.,          -6.,         204.
   2194,          -8.,          -6.,         200.
   2195,          -8.,          -6.,         196.
   2196,          -8.,          -6.,         192.
   2197,          -8.,          -6.,         188.
   2198,          -8.,          -6.,         184.
   2199,          -8.,          -6.,         180.
   2200,          -8.,          -6.,         176.
   2201,          -8.,          -6.,         172.
   2202,          -8.,          -6.,         168.
   2203,          -8.,          -6.,         164.
   2204,          -8.,          -6.,         160.
   2205,          -8.,          -6.,         156.
   2206,          -8.,          -6.,         152.
   2207,          -8.,          -6.,         148.
   2208,          -8.,          -6.,         144.
   2209,          -8.,          -6.,         140.
   2210,          -8.,          -6.,         136.
   2211,          -8.,          -6.,         132.
   2212,          -8.,          -6.,         128.
   2213,          -8.,          -6.,         124.
   2214,          -8.,          -6.,         120.
   2215,          -8.,          -6.,         116.
   2216,          -8.,          -6.,         112.
   2217,          -8.,          -6.,         108.
   2218,          -8.,          -6.,         104.
   2219,          -8.,          -6.,         100.
   2220,          -8.,          -6.,          96.
   2221,          -8.,          -6.,          92.
   2222,          -8.,          -6.,          88.
   2223,          -8.,          -6.,          84.
   2224,          -8.,          -6.,          80.
   2225,          -8.,          -6.,          76.
   2226,          -8.,          -6.,          72.
   2227,          -8.,          -6.,          68.
   2228,          -8.,          -6.,          64.
   2229,          -8.,          -6.,          60.
   2230,          -8.,          -6.,          56.
   2231,          -8.,          -6.,          52.
   2232,          -8.,          -6.,          48.
   2233,          -8.,          -6.,          44.
   2234,          -8.,          -6.,          40.
   2235,          -8.,          -6.,          36.
   2236,          -8.,          -6.,          32.
   2237,          -8.,          -6.,          28.
   2238,          -8.,          -6.,          24.
   2239,          -8.,          -6.,          20.
   2240,          -8.,          -6.,          16.
   2241,          -8.,          -6.,          12.
   2242,          -8.,          -6.,           8.
   2243,          -8.,          -6.,           4.
   2244,         -12.,          -8.,           0.
   2245,         -16.,          -8.,           0.
   2246,         -20.,          -8.,           0.
   2247,         -24.,          -8.,           0.
   2248,         -28.,          -8.,           0.
   2249,         -32.,          -8.,           0.
   2250,         -36.,          -8.,           0.
   2251,         -40.,          -8.,           0.
   2252,         -44.,          -8.,           0.
   2253,         -48.,          -8.,           0.
   2254,         -52.,          -8.,           0.
   2255,         -56.,          -8.,           0.
   2256,         -60.,          -8.,           0.
   2257,         -64.,          -8.,           0.
   2258,         -68.,          -8.,           0.
   2259,         -72.,          -8.,           0.
   2260,         -76.,          -8.,           0.
   2261,         -80.,          -8.,           0.
   2262,         -84.,          -8.,           0.
   2263,         -88.,          -8.,           0.
   2264,         -92.,          -8.,           0.
   2265,         -96.,          -8.,           0.
   2266,        -100.,          -8.,           0.
   2267,        -104.,          -8.,           0.
   2268,        -108.,          -8.,           0.
   2269,        -112.,          -8.,           0.
   2270,        -116.,          -8.,           0.
   2271,        -120.,          -8.,           0.
   2272,        -124.,          -8.,           0.
   2273,        -128.,          -8.,           0.
   2274,        -132.,          -8.,           0.
   2275,        -136.,          -8.,           0.
   2276,        -140.,          -8.,           0.
   2277,        -144.,          -8.,           0.
   2278,        -148.,          -8.,           0.
   2279,        -152.,          -8.,           0.
   2280,        -156.,          -8.,           0.
   2281,        -160.,          -8.,           0.
   2282,        -164.,          -8.,           0.
   2283,        -168.,          -8.,           0.
   2284,        -172.,          -8.,           0.
   2285,        -176.,          -8.,           0.
   2286,        -180.,          -8.,           0.
   2287,        -184.,          -8.,           0.
   2288,        -188.,          -8.,           0.
   2289,        -192.,          -8.,           0.
   2290,        -196.,          -8.,           0.
   2291,        -200.,          -8.,           4.
   2292,        -200.,          -8.,           8.
   2293,        -200.,          -8.,          12.
   2294,        -200.,          -8.,          16.
   2295,        -200.,          -8.,          20.
   2296,        -200.,          -8.,          24.
   2297,        -200.,          -8.,          28.
   2298,        -200.,          -8.,          32.
   2299,        -200.,          -8.,          36.
   2300,        -200.,          -8.,          40.
   2301,        -200.,          -8.,          44.
   2302,        -200.,          -8.,          48.
   2303,        -200.,          -8.,          52.
   2304,        -200.,          -8.,          56.
   2305,        -200.,          -8.,          60.
   2306,        -200.,          -8.,          64.
   2307,        -200.,          -8.,          68.
   2308,        -200.,          -8.,          72.
   2309,        -200.,          -8.,          76.
   2310,        -200.,          -8.,          80.
   2311,        -200.,          -8.,          84.
   2312,        -200.,          -8.,          88.
   2313,        -200.,          -8.,          92.
   2314,        -200.,          -8.,          96.
   2315,        -200.,          -8.,         100.
   2316,        -200.,          -8.,         104.
   2317,        -200.,          -8.,         108.
   2318,        -200.,          -8.,         112.
   2319,        -200.,          -8.,         116.
   2320,        -200.,          -8.,         120.
   2321,        -200.,          -8.,         124.
   2322,        -200.,          -8.,         128.
   2323,        -200.,          -8.,         132.
   2324,        -200.,          -8.,         136.
   2325,        -200.,          -8.,         140.
   2326,        -200.,          -8.,         144.
   2327,        -200.,          -8.,         148.
   2328,        -200.,          -8.,         152.
   2329,        -200.,          -8.,         156.
   2330,        -200.,          -8.,         160.
   2331,        -200.,          -8.,         164.
   2332,        -200.,          -8.,         168.
   2333,        -200.,          -8.,         172.
   2334,        -200.,          -8.,         176.
   2335,        -200.,          -8.,         180.
   2336,        -200.,          -8.,         184.
   2337,        -200.,          -8.,         188.
   2338,        -200.,          -8.,         192.
   2339,        -200.,          -8.,         196.
   2340,        -200.,          -8.,         200.
   2341,        -200.,          -8.,         204.
   2342,        -200.,          -8.,         208.
   2343,        -200.,          -8.,         212.
   2344,        -200.,          -8.,         216.
   2345,        -200.,          -8.,         220.
   2346,        -200.,          -8.,         224.
   2347,        -200.,          -8.,         228.
   2348,        -200.,          -8.,         232.
   2349,        -200.,          -8.,         236.
   2350,        -200.,          -8.,         240.
   2351,        -200.,          -8.,         244.
   2352,        -200.,          -8.,         248.
   2353,        -200.,          -8.,         252.
   2354,        -200.,          -8.,         256.
   2355,        -200.,          -8.,         260.
   2356,        -200.,          -8.,         264.
   2357,        -200.,          -8.,         268.
   2358,        -200.,          -8.,         272.
   2359,        -200.,          -8.,         276.
   2360,        -200.,          -8.,         280.
   2361,        -200.,          -8.,         284.
   2362,        -200.,          -8.,         288.
   2363,        -200.,          -8.,         292.
   2364,        -200.,          -8.,         296.
   2365,        -200.,          -8.,         300.
   2366,        -200.,          -8.,         304.
   2367,        -200.,          -8.,         308.
   2368,        -200.,          -8.,         312.
   2369,        -200.,          -8.,         316.
   2370,        -200.,          -8.,         320.
   2371,        -200.,          -8.,         324.
   2372,        -200.,          -8.,         328.
   2373,        -200.,          -8.,         332.
   2374,        -200.,          -8.,         336.
   2375,        -200.,          -8.,         340.
   2376,        -200.,          -8.,         344.
   2377,        -200.,          -8.,         348.
   2378,        -200.,          -8.,         352.
   2379,        -200.,          -8.,         356.
   2380,        -200.,          -8.,         360.
   2381,        -200.,          -8.,         364.
   2382,        -200.,          -8.,         368.
   2383,        -200.,          -8.,         372.
   2384,        -200.,          -8.,         376.
   2385,        -200.,          -8.,         380.
   2386,        -200.,          -8.,         384.
   2387,        -200.,          -8.,         388.
   2388,        -200.,          -8.,         392.
   2389,        -200.,          -8.,         396.
   2390,        -196.,          -8.,         400.
   2391,        -192.,          -8.,         400.
   2392,        -188.,          -8.,         400.
   2393,        -184.,          -8.,         400.
   2394,        -180.,          -8.,         400.
   2395,        -176.,          -8.,         400.
   2396,        -172.,          -8.,         400.
   2397,        -168.,          -8.,         400.
   2398,        -164.,          -8.,         400.
   2399,        -160.,          -8.,         400.
   2400,        -156.,          -8.,         400.
   2401,        -152.,          -8.,         400.
   2402,        -148.,          -8.,         400.
   2403,        -144.,          -8.,         400.
   2404,        -140.,          -8.,         400.
   2405,        -136.,          -8.,         400.
   2406,        -132.,          -8.,         400.
   2407,        -128.,          -8.,         400.
   2408,        -124.,          -8.,         400.
   2409,        -120.,          -8.,         400.
   2410,        -116.,          -8.,         400.
   2411,        -112.,          -8.,         400.
   2412,        -108.,          -8.,         400.
   2413,        -104.,          -8.,         400.
   2414,        -100.,          -8.,         400.
   2415,         -96.,          -8.,         400.
   2416,         -92.,          -8.,         400.
   2417,         -88.,          -8.,         400.
   2418,         -84.,          -8.,         400.
   2419,         -80.,          -8.,         400.
   2420,         -76.,          -8.,         400.
   2421,         -72.,          -8.,         400.
   2422,         -68.,          -8.,         400.
   2423,         -64.,          -8.,         400.
   2424,         -60.,          -8.,         400.
   2425,         -56.,          -8.,         400.
   2426,         -52.,          -8.,         400.
   2427,         -48.,          -8.,         400.
   2428,         -44.,          -8.,         400.
   2429,         -40.,          -8.,         400.
   2430,         -36.,          -8.,         400.
   2431,         -32.,          -8.,         400.
   2432,         -28.,          -8.,         400.
   2433,         -24.,          -8.,         400.
   2434,         -20.,          -8.,         400.
   2435,         -16.,          -8.,         400.
   2436,         -12.,          -8.,         400.
   2437,          -8.,          -8.,         396.
   2438,          -8.,          -8.,         392.
   2439,          -8.,          -8.,         388.
   2440,          -8.,          -8.,         384.
   2441,          -8.,          -8.,         380.
   2442,          -8.,          -8.,         376.
   2443,          -8.,          -8.,         372.
   2444,          -8.,          -8.,         368.
   2445,          -8.,          -8.,         364.
   2446,          -8.,          -8.,         360.
   2447,          -8.,          -8.,         356.
   2448,          -8.,          -8.,         352.
   2449,          -8.,          -8.,         348.
   2450,          -8.,          -8.,         344.
   2451,          -8.,          -8.,         340.
   2452,          -8.,          -8.,         336.
   2453,          -8.,          -8.,         332.
   2454,          -8.,          -8.,         328.
   2455,          -8.,          -8.,         324.
   2456,          -8.,          -8.,         320.
   2457,          -8.,          -8.,         316.
   2458,          -8.,          -8.,         312.
   2459,          -8.,          -8.,         308.
   2460,          -8.,          -8.,         304.
   2461,          -8.,          -8.,         300.
   2462,          -8.,          -8.,         296.
   2463,          -8.,          -8.,         292.
   2464,          -8.,          -8.,         288.
   2465,          -8.,          -8.,         284.
   2466,          -8.,          -8.,         280.
   2467,          -8.,          -8.,         276.
   2468,          -8.,          -8.,         272.
   2469,          -8.,          -8.,         268.
   2470,          -8.,          -8.,         264.
   2471,          -8.,          -8.,         260.
   2472,          -8.,          -8.,         256.
   2473,          -8.,          -8.,         252.
   2474,          -8.,          -8.,         248.
   2475,          -8.,          -8.,         244.
   2476,          -8.,          -8.,         240.
   2477,          -8.,          -8.,         236.
   2478,          -8.,          -8.,         232.
   2479,          -8.,          -8.,         228.
   2480,          -8.,          -8.,         224.
   2481,          -8.,          -8.,         220.
   2482,          -8.,          -8.,         216.
   2483,          -8.,          -8.,         212.
   2484,          -8.,          -8.,         208.
   2485,          -8.,          -8.,         204.
   2486,          -8.,          -8.,         200.
   2487,          -8.,          -8.,         196.
   2488,          -8.,          -8.,         192.
   2489,          -8.,          -8.,         188.
   2490,          -8.,          -8.,         184.
   2491,          -8.,          -8.,         180.
   2492,          -8.,          -8.,         176.
   2493,          -8.,          -8.,         172.
   2494,          -8.,          -8.,         168.
   2495,          -8.,          -8.,         164.
   2496,          -8.,          -8.,         160.
   2497,          -8.,          -8.,         156.
   2498,          -8.,          -8.,         152.
   2499,          -8.,          -8.,         148.
   2500,          -8.,          -8.,         144.
   2501,          -8.,          -8.,         140.
   2502,          -8.,          -8.,         136.
   2503,          -8.,          -8.,         132.
   2504,          -8.,          -8.,         128.
   2505,          -8.,          -8.,         124.
   2506,          -8.,          -8.,         120.
   2507,          -8.,          -8.,         116.
   2508,          -8.,          -8.,         112.
   2509,          -8.,          -8.,         108.
   2510,          -8.,          -8.,         104.
   2511,          -8.,          -8.,         100.
   2512,          -8.,          -8.,          96.
   2513,          -8.,          -8.,          92.
   2514,          -8.,          -8.,          88.
   2515,          -8.,          -8.,          84.
   2516,          -8.,          -8.,          80.
   2517,          -8.,          -8.,          76.
   2518,          -8.,          -8.,          72.
   2519,          -8.,          -8.,          68.
   2520,          -8.,          -8.,          64.
   2521,          -8.,          -8.,          60.
   2522,          -8.,          -8.,          56.
   2523,          -8.,          -8.,          52.
   2524,          -8.,          -8.,          48.
   2525,          -8.,          -8.,          44.
   2526,          -8.,          -8.,          40.
   2527,          -8.,          -8.,          36.
   2528,          -8.,          -8.,          32.
   2529,          -8.,          -8.,          28.
   2530,          -8.,          -8.,          24.
   2531,          -8.,          -8.,          20.
   2532,          -8.,          -8.,          16.
   2533,          -8.,          -8.,          12.
   2534,          -8.,          -8.,           8.
   2535,          -8.,          -8.,           4.
   2536,           8.,          -4.,           4.
   2537,           8.,          -4.,           8.
   2538,           8.,          -4.,          12.
   2539,           8.,          -4.,          16.
   2540,           8.,          -4.,          20.
   2541,           8.,          -4.,          24.
   2542,           8.,          -4.,          28.
   2543,           8.,          -4.,          32.
   2544,           8.,          -4.,          36.
   2545,           8.,          -4.,          40.
   2546,           8.,          -4.,          44.
   2547,           8.,          -4.,          48.
   2548,           8.,          -4.,          52.
   2549,           8.,          -4.,          56.
   2550,           8.,          -4.,          60.
   2551,           8.,          -4.,          64.
   2552,           8.,          -4.,          68.
   2553,           8.,          -4.,          72.
   2554,           8.,          -4.,          76.
   2555,           8.,          -4.,          80.
   2556,           8.,          -4.,          84.
   2557,           8.,          -4.,          88.
   2558,           8.,          -4.,          92.
   2559,           8.,          -4.,          96.
   2560,           8.,          -4.,         100.
   2561,           8.,          -4.,         104.
   2562,           8.,          -4.,         108.
   2563,           8.,          -4.,         112.
   2564,           8.,          -4.,         116.
   2565,           8.,          -4.,         120.
   2566,           8.,          -4.,         124.
   2567,           8.,          -4.,         128.
   2568,           8.,          -4.,         132.
   2569,           8.,          -4.,         136.
   2570,           8.,          -4.,         140.
   2571,           8.,          -4.,         144.
   2572,           8.,          -4.,         148.
   2573,           8.,          -4.,         152.
   2574,           8.,          -4.,         156.
   2575,           8.,          -4.,         160.
   2576,           8.,          -4.,         164.
   2577,           8.,          -4.,         168.
   2578,           8.,          -4.,         172.
   2579,           8.,          -4.,         176.
   2580,           8.,          -4.,         180.
   2581,           8.,          -4.,         184.
   2582,           8.,          -4.,         188.
   2583,           8.,          -4.,         192.
   2584,           8.,          -4.,         196.
   2585,           8.,          -4.,         200.
   2586,           8.,          -4.,         204.
   2587,           8.,          -4.,         208.
   2588,           8.,          -4.,         212.
   2589,           8.,          -4.,         216.
   2590,           8.,          -4.,         220.
   2591,           8.,          -4.,         224.
   2592,           8.,          -4.,         228.
   2593,           8.,          -4.,         232.
   2594,           8.,          -4.,         236.
   2595,           8.,          -4.,         240.
   2596,           8.,          -4.,         244.
   2597,           8.,          -4.,         248.
   2598,           8.,          -4.,         252.
   2599,           8.,          -4.,         256.
   2600,           8.,          -4.,         260.
   2601,           8.,          -4.,         264.
   2602,           8.,          -4.,         268.
   2603,           8.,          -4.,         272.
   2604,           8.,          -4.,         276.
   2605,           8.,          -4.,         280.
   2606,           8.,          -4.,         284.
   2607,           8.,          -4.,         288.
   2608,           8.,          -4.,         292.
   2609,           8.,          -4.,         296.
   2610,           8.,          -4.,         300.
   2611,           8.,          -4.,         304.
   2612,           8.,          -4.,         308.
   2613,           8.,          -4.,         312.
   2614,           8.,          -4.,         316.
   2615,           8.,          -4.,         320.
   2616,           8.,          -4.,         324.
   2617,           8.,          -4.,         328.
   2618,           8.,          -4.,         332.
   2619,           8.,          -4.,         336.
   2620,           8.,          -4.,         340.
   2621,           8.,          -4.,         344.
   2622,           8.,          -4.,         348.
   2623,           8.,          -4.,         352.
   2624,           8.,          -4.,         356.
   2625,           8.,          -4.,         360.
   2626,           8.,          -4.,         364.
   2627,           8.,          -4.,         368.
   2628,           8.,          -4.,         372.
   2629,           8.,          -4.,         376.
   2630,           8.,          -4.,         380.
   2631,           8.,          -4.,         384.
   2632,           8.,          -4.,         388.
   2633,           8.,          -4.,         392.
   2634,           8.,          -4.,         396.
   2635,          12.,          -4.,         400.
   2636,          16.,          -4.,         400.
   2637,          20.,          -4.,         400.
   2638,          24.,          -4.,         400.
   2639,          28.,          -4.,         400.
   2640,          32.,          -4.,         400.
   2641,          36.,          -4.,         400.
   2642,          40.,          -4.,         400.
   2643,          44.,          -4.,         400.
   2644,          48.,          -4.,         400.
   2645,          52.,          -4.,         400.
   2646,          56.,          -4.,         400.
   2647,          60.,          -4.,         400.
   2648,          64.,          -4.,         400.
   2649,          68.,          -4.,         400.
   2650,          72.,          -4.,         400.
   2651,          76.,          -4.,         400.
   2652,          80.,          -4.,         400.
   2653,          84.,          -4.,         400.
   2654,          88.,          -4.,         400.
   2655,          92.,          -4.,         400.
   2656,          96.,          -4.,         400.
   2657,         100.,          -4.,         400.
   2658,         104.,          -4.,         400.
   2659,         108.,          -4.,         400.
   2660,         112.,          -4.,         400.
   2661,         116.,          -4.,         400.
   2662,         120.,          -4.,         400.
   2663,         124.,          -4.,         400.
   2664,         128.,          -4.,         400.
   2665,         132.,          -4.,         400.
   2666,         136.,          -4.,         400.
   2667,         140.,          -4.,         400.
   2668,         144.,          -4.,         400.
   2669,         148.,          -4.,         400.
   2670,         152.,          -4.,         400.
   2671,         156.,          -4.,         400.
   2672,         160.,          -4.,         400.
   2673,         164.,          -4.,         400.
   2674,         168.,          -4.,         400.
   2675,         172.,          -4.,         400.
   2676,         176.,          -4.,         400.
   2677,         180.,          -4.,         400.
   2678,         184.,          -4.,         400.
   2679,         188.,          -4.,         400.
   2680,         192.,          -4.,         400.
   2681,         196.,          -4.,         400.
   2682,         200.,          -4.,         396.
   2683,         200.,          -4.,         392.
   2684,         200.,          -4.,         388.
   2685,         200.,          -4.,         384.
   2686,         200.,          -4.,         380.
   2687,         200.,          -4.,         376.
   2688,         200.,          -4.,         372.
   2689,         200.,          -4.,         368.
   2690,         200.,          -4.,         364.
   2691,         200.,          -4.,         360.
   2692,         200.,          -4.,         356.
   2693,         200.,          -4.,         352.
   2694,         200.,          -4.,         348.
   2695,         200.,          -4.,         344.
   2696,         200.,          -4.,         340.
   2697,         200.,          -4.,         336.
   2698,         200.,          -4.,         332.
   2699,         200.,          -4.,         328.
   2700,         200.,          -4.,         324.
   2701,         200.,          -4.,         320.
   2702,         200.,          -4.,         316.
   2703,         200.,          -4.,         312.
   2704,         200.,          -4.,         308.
   2705,         200.,          -4.,         304.
   2706,         200.,          -4.,         300.
   2707,         200.,          -4.,         296.
   2708,         200.,          -4.,         292.
   2709,         200.,          -4.,         288.
   2710,         200.,          -4.,         284.
   2711,         200.,          -4.,         280.
   2712,         200.,          -4.,         276.
   2713,         200.,          -4.,         272.
   2714,         200.,          -4.,         268.
   2715,         200.,          -4.,         264.
   2716,         200.,          -4.,         260.
   2717,         200.,          -4.,         256.
   2718,         200.,          -4.,         252.
   2719,         200.,          -4.,         248.
   2720,         200.,          -4.,         244.
   2721,         200.,          -4.,         240.
   2722,         200.,          -4.,         236.
   2723,         200.,          -4.,         232.
   2724,         200.,          -4.,         228.
   2725,         200.,          -4.,         224.
   2726,         200.,          -4.,         220.
   2727,         200.,          -4.,         216.
   2728,         200.,          -4.,         212.
   2729,         200.,          -4.,         208.
   2730,         200.,          -4.,         204.
   2731,         200.,          -4.,         200.
   2732,         200.,          -4.,         196.
   2733,         200.,          -4.,         192.
   2734,         200.,          -4.,         188.
   2735,         200.,          -4.,         184.
   2736,         200.,          -4.,         180.
   2737,         200.,          -4.,         176.
   2738,         200.,          -4.,         172.
   2739,         200.,          -4.,         168.
   2740,         200.,          -4.,         164.
   2741,         200.,          -4.,         160.
   2742,         200.,          -4.,         156.
   2743,         200.,          -4.,         152.
   2744,         200.,          -4.,         148.
   2745,         200.,          -4.,         144.
   2746,         200.,          -4.,         140.
   2747,         200.,          -4.,         136.
   2748,         200.,          -4.,         132.
   2749,         200.,          -4.,         128.
   2750,         200.,          -4.,         124.
   2751,         200.,          -4.,         120.
   2752,         200.,          -4.,         116.
   2753,         200.,          -4.,         112.
   2754,         200.,          -4.,         108.
   2755,         200.,          -4.,         104.
   2756,         200.,          -4.,         100.
   2757,         200.,          -4.,          96.
   2758,         200.,          -4.,          92.
   2759,         200.,          -4.,          88.
   2760,         200.,          -4.,          84.
   2761,         200.,          -4.,          80.
   2762,         200.,          -4.,          76.
   2763,         200.,          -4.,          72.
   2764,         200.,          -4.,          68.
   2765,         200.,          -4.,          64.
   2766,         200.,          -4.,          60.
   2767,         200.,          -4.,          56.
   2768,         200.,          -4.,          52.
   2769,         200.,          -4.,          48.
   2770,         200.,          -4.,          44.
   2771,         200.,          -4.,          40.
   2772,         200.,          -4.,          36.
   2773,         200.,          -4.,          32.
   2774,         200.,          -4.,          28.
   2775,         200.,          -4.,          24.
   2776,         200.,          -4.,          20.
   2777,         200.,          -4.,          16.
   2778,         200.,          -4.,          12.
   2779,         200.,          -4.,           8.
   2780,         200.,          -4.,           4.
   2781,         196.,          -4.,           0.
   2782,         192.,          -4.,           0.
   2783,         188.,          -4.,           0.
   2784,         184.,          -4.,           0.
   2785,         180.,          -4.,           0.
   2786,         176.,          -4.,           0.
   2787,         172.,          -4.,           0.
   2788,         168.,          -4.,           0.
   2789,         164.,          -4.,           0.
   2790,         160.,          -4.,           0.
   2791,         156.,          -4.,           0.
   2792,         152.,          -4.,           0.
   2793,         148.,          -4.,           0.
   2794,         144.,          -4.,           0.
   2795,         140.,          -4.,           0.
   2796,         136.,          -4.,           0.
   2797,         132.,          -4.,           0.
   2798,         128.,          -4.,           0.
   2799,         124.,          -4.,           0.
   2800,         120.,          -4.,           0.
   2801,         116.,          -4.,           0.
   2802,         112.,          -4.,           0.
   2803,         108.,          -4.,           0.
   2804,         104.,          -4.,           0.
   2805,         100.,          -4.,           0.
   2806,          96.,          -4.,           0.
   2807,          92.,          -4.,           0.
   2808,          88.,          -4.,           0.
   2809,          84.,          -4.,           0.
   2810,          80.,          -4.,           0.
   2811,          76.,          -4.,           0.
   2812,          72.,          -4.,           0.
   2813,          68.,          -4.,           0.
   2814,          64.,          -4.,           0.
   2815,          60.,          -4.,           0.
   2816,          56.,          -4.,           0.
   2817,          52.,          -4.,           0.
   2818,          48.,          -4.,           0.
   2819,          44.,          -4.,           0.
   2820,          40.,          -4.,           0.
   2821,          36.,          -4.,           0.
   2822,          32.,          -4.,           0.
   2823,          28.,          -4.,           0.
   2824,          24.,          -4.,           0.
   2825,          20.,          -4.,           0.
   2826,          16.,          -4.,           0.
   2827,          12.,          -4.,           0.
   2828,         -12.,          -4.,           0.
   2829,         -16.,          -4.,           0.
   2830,         -20.,          -4.,           0.
   2831,         -24.,          -4.,           0.
   2832,         -28.,          -4.,           0.
   2833,         -32.,          -4.,           0.
   2834,         -36.,          -4.,           0.
   2835,         -40.,          -4.,           0.
   2836,         -44.,          -4.,           0.
   2837,         -48.,          -4.,           0.
   2838,         -52.,          -4.,           0.
   2839,         -56.,          -4.,           0.
   2840,         -60.,          -4.,           0.
   2841,         -64.,          -4.,           0.
   2842,         -68.,          -4.,           0.
   2843,         -72.,          -4.,           0.
   2844,         -76.,          -4.,           0.
   2845,         -80.,          -4.,           0.
   2846,         -84.,          -4.,           0.
   2847,         -88.,          -4.,           0.
   2848,         -92.,          -4.,           0.
   2849,         -96.,          -4.,           0.
   2850,        -100.,          -4.,           0.
   2851,        -104.,          -4.,           0.
   2852,        -108.,          -4.,           0.
   2853,        -112.,          -4.,           0.
   2854,        -116.,          -4.,           0.
   2855,        -120.,          -4.,           0.
   2856,        -124.,          -4.,           0.
   2857,        -128.,          -4.,           0.
   2858,        -132.,          -4.,           0.
   2859,        -136.,          -4.,           0.
   2860,        -140.,          -4.,           0.
   2861,        -144.,          -4.,           0.
   2862,        -148.,          -4.,           0.
   2863,        -152.,          -4.,           0.
   2864,        -156.,          -4.,           0.
   2865,        -160.,          -4.,           0.
   2866,        -164.,          -4.,           0.
   2867,        -168.,          -4.,           0.
   2868,        -172.,          -4.,           0.
   2869,        -176.,          -4.,           0.
   2870,        -180.,          -4.,           0.
   2871,        -184.,          -4.,           0.
   2872,        -188.,          -4.,           0.
   2873,        -192.,          -4.,           0.
   2874,        -196.,          -4.,           0.
   2875,        -200.,          -4.,           4.
   2876,        -200.,          -4.,           8.
   2877,        -200.,          -4.,          12.
   2878,        -200.,          -4.,          16.
   2879,        -200.,          -4.,          20.
   2880,        -200.,          -4.,          24.
   2881,        -200.,          -4.,          28.
   2882,        -200.,          -4.,          32.
   2883,        -200.,          -4.,          36.
   2884,        -200.,          -4.,          40.
   2885,        -200.,          -4.,          44.
   2886,        -200.,          -4.,          48.
   2887,        -200.,          -4.,          52.
   2888,        -200.,          -4.,          56.
   2889,        -200.,          -4.,          60.
   2890,        -200.,          -4.,          64.
   2891,        -200.,          -4.,          68.
   2892,        -200.,          -4.,          72.
   2893,        -200.,          -4.,          76.
   2894,        -200.,          -4.,          80.
   2895,        -200.,          -4.,          84.
   2896,        -200.,          -4.,          88.
   2897,        -200.,          -4.,          92.
   2898,        -200.,          -4.,          96.
   2899,        -200.,          -4.,         100.
   2900,        -200.,          -4.,         104.
   2901,        -200.,          -4.,         108.
   2902,        -200.,          -4.,         112.
   2903,        -200.,          -4.,         116.
   2904,        -200.,          -4.,         120.
   2905,        -200.,          -4.,         124.
   2906,        -200.,          -4.,         128.
   2907,        -200.,          -4.,         132.
   2908,        -200.,          -4.,         136.
   2909,        -200.,          -4.,         140.
   2910,        -200.,          -4.,         144.
   2911,        -200.,          -4.,         148.
   2912,        -200.,          -4.,         152.
   2913,        -200.,          -4.,         156.
   2914,        -200.,          -4.,         160.
   2915,        -200.,          -4.,         164.
   2916,        -200.,          -4.,         168.
   2917,        -200.,          -4.,         172.
   2918,        -200.,          -4.,         176.
   2919,        -200.,          -4.,         180.
   2920,        -200.,          -4.,         184.
   2921,        -200.,          -4.,         188.
   2922,        -200.,          -4.,         192.
   2923,        -200.,          -4.,         196.
   2924,        -200.,          -4.,         200.
   2925,        -200.,          -4.,         204.
   2926,        -200.,          -4.,         208.
   2927,        -200.,          -4.,         212.
   2928,        -200.,          -4.,         216.
   2929,        -200.,          -4.,         220.
   2930,        -200.,          -4.,         224.
   2931,        -200.,          -4.,         228.
   2932,        -200.,          -4.,         232.
   2933,        -200.,          -4.,         236.
   2934,        -200.,          -4.,         240.
   2935,        -200.,          -4.,         244.
   2936,        -200.,          -4.,         248.
   2937,        -200.,          -4.,         252.
   2938,        -200.,          -4.,         256.
   2939,        -200.,          -4.,         260.
   2940,        -200.,          -4.,         264.
   2941,        -200.,          -4.,         268.
   2942,        -200.,          -4.,         272.
   2943,        -200.,          -4.,         276.
   2944,        -200.,          -4.,         280.
   2945,        -200.,          -4.,         284.
   2946,        -200.,          -4.,         288.
   2947,        -200.,          -4.,         292.
   2948,        -200.,          -4.,         296.
   2949,        -200.,          -4.,         300.
   2950,        -200.,          -4.,         304.
   2951,        -200.,          -4.,         308.
   2952,        -200.,          -4.,         312.
   2953,        -200.,          -4.,         316.
   2954,        -200.,          -4.,         320.
   2955,        -200.,          -4.,         324.
   2956,        -200.,          -4.,         328.
   2957,        -200.,          -4.,         332.
   2958,        -200.,          -4.,         336.
   2959,        -200.,          -4.,         340.
   2960,        -200.,          -4.,         344.
   2961,        -200.,          -4.,         348.
   2962,        -200.,          -4.,         352.
   2963,        -200.,          -4.,         356.
   2964,        -200.,          -4.,         360.
   2965,        -200.,          -4.,         364.
   2966,        -200.,          -4.,         368.
   2967,        -200.,          -4.,         372.
   2968,        -200.,          -4.,         376.
   2969,        -200.,          -4.,         380.
   2970,        -200.,          -4.,         384.
   2971,        -200.,          -4.,         388.
   2972,        -200.,          -4.,         392.
   2973,        -200.,          -4.,         396.
   2974,        -196.,          -4.,         400.
   2975,        -192.,          -4.,         400.
   2976,        -188.,          -4.,         400.
   2977,        -184.,          -4.,         400.
   2978,        -180.,          -4.,         400.
   2979,        -176.,          -4.,         400.
   2980,        -172.,          -4.,         400.
   2981,        -168.,          -4.,         400.
   2982,        -164.,          -4.,         400.
   2983,        -160.,          -4.,         400.
   2984,        -156.,          -4.,         400.
   2985,        -152.,          -4.,         400.
   2986,        -148.,          -4.,         400.
   2987,        -144.,          -4.,         400.
   2988,        -140.,          -4.,         400.
   2989,        -136.,          -4.,         400.
   2990,        -132.,          -4.,         400.
   2991,        -128.,          -4.,         400.
   2992,        -124.,          -4.,         400.
   2993,        -120.,          -4.,         400.
   2994,        -116.,          -4.,         400.
   2995,        -112.,          -4.,         400.
   2996,        -108.,          -4.,         400.
   2997,        -104.,          -4.,         400.
   2998,        -100.,          -4.,         400.
   2999,         -96.,          -4.,         400.
   3000,         -92.,          -4.,         400.
   3001,         -88.,          -4.,         400.
   3002,         -84.,          -4.,         400.
   3003,         -80.,          -4.,         400.
   3004,         -76.,          -4.,         400.
   3005,         -72.,          -4.,         400.
   3006,         -68.,          -4.,         400.
   3007,         -64.,          -4.,         400.
   3008,         -60.,          -4.,         400.
   3009,         -56.,          -4.,         400.
   3010,         -52.,          -4.,         400.
   3011,         -48.,          -4.,         400.
   3012,         -44.,          -4.,         400.
   3013,         -40.,          -4.,         400.
   3014,         -36.,          -4.,         400.
   3015,         -32.,          -4.,         400.
   3016,         -28.,          -4.,         400.
   3017,         -24.,          -4.,         400.
   3018,         -20.,          -4.,         400.
   3019,         -16.,          -4.,         400.
   3020,         -12.,          -4.,         400.
   3021,          -8.,          -4.,         396.
   3022,          -8.,          -4.,         392.
   3023,          -8.,          -4.,         388.
   3024,          -8.,          -4.,         384.
   3025,          -8.,          -4.,         380.
   3026,          -8.,          -4.,         376.
   3027,          -8.,          -4.,         372.
   3028,          -8.,          -4.,         368.
   3029,          -8.,          -4.,         364.
   3030,          -8.,          -4.,         360.
   3031,          -8.,          -4.,         356.
   3032,          -8.,          -4.,         352.
   3033,          -8.,          -4.,         348.
   3034,          -8.,          -4.,         344.
   3035,          -8.,          -4.,         340.
   3036,          -8.,          -4.,         336.
   3037,          -8.,          -4.,         332.
   3038,          -8.,          -4.,         328.
   3039,          -8.,          -4.,         324.
   3040,          -8.,          -4.,         320.
   3041,          -8.,          -4.,         316.
   3042,          -8.,          -4.,         312.
   3043,          -8.,          -4.,         308.
   3044,          -8.,          -4.,         304.
   3045,          -8.,          -4.,         300.
   3046,          -8.,          -4.,         296.
   3047,          -8.,          -4.,         292.
   3048,          -8.,          -4.,         288.
   3049,          -8.,          -4.,         284.
   3050,          -8.,          -4.,         280.
   3051,          -8.,          -4.,         276.
   3052,          -8.,          -4.,         272.
   3053,          -8.,          -4.,         268.
   3054,          -8.,          -4.,         264.
   3055,          -8.,          -4.,         260.
   3056,          -8.,          -4.,         256.
   3057,          -8.,          -4.,         252.
   3058,          -8.,          -4.,         248.
   3059,          -8.,          -4.,         244.
   3060,          -8.,          -4.,         240.
   3061,          -8.,          -4.,         236.
   3062,          -8.,          -4.,         232.
   3063,          -8.,          -4.,         228.
   3064,          -8.,          -4.,         224.
   3065,          -8.,          -4.,         220.
   3066,          -8.,          -4.,         216.
   3067,          -8.,          -4.,         212.
   3068,          -8.,          -4.,         208.
   3069,          -8.,          -4.,         204.
   3070,          -8.,          -4.,         200.
   3071,          -8.,          -4.,         196.
   3072,          -8.,          -4.,         192.
   3073,          -8.,          -4.,         188.
   3074,          -8.,          -4.,         184.
   3075,          -8.,          -4.,         180.
   3076,          -8.,          -4.,         176.
   3077,          -8.,          -4.,         172.
   3078,          -8.,          -4.,         168.
   3079,          -8.,          -4.,         164.
   3080,          -8.,          -4.,         160.
   3081,          -8.,          -4.,         156.
   3082,          -8.,          -4.,         152.
   3083,          -8.,          -4.,         148.
   3084,          -8.,          -4.,         144.
   3085,          -8.,          -4.,         140.
   3086,          -8.,          -4.,         136.
   3087,          -8.,          -4.,         132.
   3088,          -8.,          -4.,         128.
   3089,          -8.,          -4.,         124.
   3090,          -8.,          -4.,         120.
   3091,          -8.,          -4.,         116.
   3092,          -8.,          -4.,         112.
   3093,          -8.,          -4.,         108.
   3094,          -8.,          -4.,         104.
   3095,          -8.,          -4.,         100.
   3096,          -8.,          -4.,          96.
   3097,          -8.,          -4.,          92.
   3098,          -8.,          -4.,          88.
   3099,          -8.,          -4.,          84.
   3100,          -8.,          -4.,          80.
   3101,          -8.,          -4.,          76.
   3102,          -8.,          -4.,          72.
   3103,          -8.,          -4.,          68.
   3104,          -8.,          -4.,          64.
   3105,          -8.,          -4.,          60.
   3106,          -8.,          -4.,          56.
   3107,          -8.,          -4.,          52.
   3108,          -8.,          -4.,          48.
   3109,          -8.,          -4.,          44.
   3110,          -8.,          -4.,          40.
   3111,          -8.,          -4.,          36.
   3112,          -8.,          -4.,          32.
   3113,          -8.,          -4.,          28.
   3114,          -8.,          -4.,          24.
   3115,          -8.,          -4.,          20.
   3116,          -8.,          -4.,          16.
   3117,          -8.,          -4.,          12.
   3118,          -8.,          -4.,           8.
   3119,          -8.,          -4.,           4.
   3120,          -4.,          -6.,           0.
   3121,           0.,          -6.,           0.
   3122,           4.,          -6.,           0.
   3123,           4.,          -8.,           0.
   3124,           0.,          -8.,           0.
   3125,          -4.,          -8.,           0.
   3126,           4.,          -6.,         400.
   3127,           0.,          -6.,         400.
   3128,          -4.,          -6.,         400.
   3129,          -4.,          -8.,         400.
   3130,           0.,          -8.,         400.
   3131,           4.,          -8.,         400.
   3132,          -4.,          -4.,         400.
   3133,           0.,          -4.,         400.
   3134,           4.,          -4.,         400.
   3135,           4.,          -4.,           0.
   3136,           0.,          -4.,           0.
   3137,          -4.,          -4.,           0.
   3138,         -12.,          -2.,           0.
   3139,         -16.,          -2.,           0.
   3140,         -20.,          -2.,           0.
   3141,         -24.,          -2.,           0.
   3142,         -28.,          -2.,           0.
   3143,         -32.,          -2.,           0.
   3144,         -36.,          -2.,           0.
   3145,         -40.,          -2.,           0.
   3146,         -44.,          -2.,           0.
   3147,         -48.,          -2.,           0.
   3148,         -52.,          -2.,           0.
   3149,         -56.,          -2.,           0.
   3150,         -60.,          -2.,           0.
   3151,         -64.,          -2.,           0.
   3152,         -68.,          -2.,           0.
   3153,         -72.,          -2.,           0.
   3154,         -76.,          -2.,           0.
   3155,         -80.,          -2.,           0.
   3156,         -84.,          -2.,           0.
   3157,         -88.,          -2.,           0.
   3158,         -92.,          -2.,           0.
   3159,         -96.,          -2.,           0.
   3160,        -100.,          -2.,           0.
   3161,        -104.,          -2.,           0.
   3162,        -108.,          -2.,           0.
   3163,        -112.,          -2.,           0.
   3164,        -116.,          -2.,           0.
   3165,        -120.,          -2.,           0.
   3166,        -124.,          -2.,           0.
   3167,        -128.,          -2.,           0.
   3168,        -132.,          -2.,           0.
   3169,        -136.,          -2.,           0.
   3170,        -140.,          -2.,           0.
   3171,        -144.,          -2.,           0.
   3172,        -148.,          -2.,           0.
   3173,        -152.,          -2.,           0.
   3174,        -156.,          -2.,           0.
   3175,        -160.,          -2.,           0.
   3176,        -164.,          -2.,           0.
   3177,        -168.,          -2.,           0.
   3178,        -172.,          -2.,           0.
   3179,        -176.,          -2.,           0.
   3180,        -180.,          -2.,           0.
   3181,        -184.,          -2.,           0.
   3182,        -188.,          -2.,           0.
   3183,        -192.,          -2.,           0.
   3184,        -196.,          -2.,           0.
   3185,        -200.,          -2.,           4.
   3186,        -200.,          -2.,           8.
   3187,        -200.,          -2.,          12.
   3188,        -200.,          -2.,          16.
   3189,        -200.,          -2.,          20.
   3190,        -200.,          -2.,          24.
   3191,        -200.,          -2.,          28.
   3192,        -200.,          -2.,          32.
   3193,        -200.,          -2.,          36.
   3194,        -200.,          -2.,          40.
   3195,        -200.,          -2.,          44.
   3196,        -200.,          -2.,          48.
   3197,        -200.,          -2.,          52.
   3198,        -200.,          -2.,          56.
   3199,        -200.,          -2.,          60.
   3200,        -200.,          -2.,          64.
   3201,        -200.,          -2.,          68.
   3202,        -200.,          -2.,          72.
   3203,        -200.,          -2.,          76.
   3204,        -200.,          -2.,          80.
   3205,        -200.,          -2.,          84.
   3206,        -200.,          -2.,          88.
   3207,        -200.,          -2.,          92.
   3208,        -200.,          -2.,          96.
   3209,        -200.,          -2.,         100.
   3210,        -200.,          -2.,         104.
   3211,        -200.,          -2.,         108.
   3212,        -200.,          -2.,         112.
   3213,        -200.,          -2.,         116.
   3214,        -200.,          -2.,         120.
   3215,        -200.,          -2.,         124.
   3216,        -200.,          -2.,         128.
   3217,        -200.,          -2.,         132.
   3218,        -200.,          -2.,         136.
   3219,        -200.,          -2.,         140.
   3220,        -200.,          -2.,         144.
   3221,        -200.,          -2.,         148.
   3222,        -200.,          -2.,         152.
   3223,        -200.,          -2.,         156.
   3224,        -200.,          -2.,         160.
   3225,        -200.,          -2.,         164.
   3226,        -200.,          -2.,         168.
   3227,        -200.,          -2.,         172.
   3228,        -200.,          -2.,         176.
   3229,        -200.,          -2.,         180.
   3230,        -200.,          -2.,         184.
   3231,        -200.,          -2.,         188.
   3232,        -200.,          -2.,         192.
   3233,        -200.,          -2.,         196.
   3234,        -200.,          -2.,         200.
   3235,        -200.,          -2.,         204.
   3236,        -200.,          -2.,         208.
   3237,        -200.,          -2.,         212.
   3238,        -200.,          -2.,         216.
   3239,        -200.,          -2.,         220.
   3240,        -200.,          -2.,         224.
   3241,        -200.,          -2.,         228.
   3242,        -200.,          -2.,         232.
   3243,        -200.,          -2.,         236.
   3244,        -200.,          -2.,         240.
   3245,        -200.,          -2.,         244.
   3246,        -200.,          -2.,         248.
   3247,        -200.,          -2.,         252.
   3248,        -200.,          -2.,         256.
   3249,        -200.,          -2.,         260.
   3250,        -200.,          -2.,         264.
   3251,        -200.,          -2.,         268.
   3252,        -200.,          -2.,         272.
   3253,        -200.,          -2.,         276.
   3254,        -200.,          -2.,         280.
   3255,        -200.,          -2.,         284.
   3256,        -200.,          -2.,         288.
   3257,        -200.,          -2.,         292.
   3258,        -200.,          -2.,         296.
   3259,        -200.,          -2.,         300.
   3260,        -200.,          -2.,         304.
   3261,        -200.,          -2.,         308.
   3262,        -200.,          -2.,         312.
   3263,        -200.,          -2.,         316.
   3264,        -200.,          -2.,         320.
   3265,        -200.,          -2.,         324.
   3266,        -200.,          -2.,         328.
   3267,        -200.,          -2.,         332.
   3268,        -200.,          -2.,         336.
   3269,        -200.,          -2.,         340.
   3270,        -200.,          -2.,         344.
   3271,        -200.,          -2.,         348.
   3272,        -200.,          -2.,         352.
   3273,        -200.,          -2.,         356.
   3274,        -200.,          -2.,         360.
   3275,        -200.,          -2.,         364.
   3276,        -200.,          -2.,         368.
   3277,        -200.,          -2.,         372.
   3278,        -200.,          -2.,         376.
   3279,        -200.,          -2.,         380.
   3280,        -200.,          -2.,         384.
   3281,        -200.,          -2.,         388.
   3282,        -200.,          -2.,         392.
   3283,        -200.,          -2.,         396.
   3284,        -196.,          -2.,         400.
   3285,        -192.,          -2.,         400.
   3286,        -188.,          -2.,         400.
   3287,        -184.,          -2.,         400.
   3288,        -180.,          -2.,         400.
   3289,        -176.,          -2.,         400.
   3290,        -172.,          -2.,         400.
   3291,        -168.,          -2.,         400.
   3292,        -164.,          -2.,         400.
   3293,        -160.,          -2.,         400.
   3294,        -156.,          -2.,         400.
   3295,        -152.,          -2.,         400.
   3296,        -148.,          -2.,         400.
   3297,        -144.,          -2.,         400.
   3298,        -140.,          -2.,         400.
   3299,        -136.,          -2.,         400.
   3300,        -132.,          -2.,         400.
   3301,        -128.,          -2.,         400.
   3302,        -124.,          -2.,         400.
   3303,        -120.,          -2.,         400.
   3304,        -116.,          -2.,         400.
   3305,        -112.,          -2.,         400.
   3306,        -108.,          -2.,         400.
   3307,        -104.,          -2.,         400.
   3308,        -100.,          -2.,         400.
   3309,         -96.,          -2.,         400.
   3310,         -92.,          -2.,         400.
   3311,         -88.,          -2.,         400.
   3312,         -84.,          -2.,         400.
   3313,         -80.,          -2.,         400.
   3314,         -76.,          -2.,         400.
   3315,         -72.,          -2.,         400.
   3316,         -68.,          -2.,         400.
   3317,         -64.,          -2.,         400.
   3318,         -60.,          -2.,         400.
   3319,         -56.,          -2.,         400.
   3320,         -52.,          -2.,         400.
   3321,         -48.,          -2.,         400.
   3322,         -44.,          -2.,         400.
   3323,         -40.,          -2.,         400.
   3324,         -36.,          -2.,         400.
   3325,         -32.,          -2.,         400.
   3326,         -28.,          -2.,         400.
   3327,         -24.,          -2.,         400.
   3328,         -20.,          -2.,         400.
   3329,         -16.,          -2.,         400.
   3330,         -12.,          -2.,         400.
   3331,         200.,           2.,           4.
   3332,         200.,           2.,           8.
   3333,         200.,           2.,          12.
   3334,         200.,           2.,          16.
   3335,         200.,           2.,          20.
   3336,         200.,           2.,          24.
   3337,         200.,           2.,          28.
   3338,         200.,           2.,          32.
   3339,         200.,           2.,          36.
   3340,         200.,           2.,          40.
   3341,         200.,           2.,          44.
   3342,         200.,           2.,          48.
   3343,         200.,           2.,          52.
   3344,         200.,           2.,          56.
   3345,         200.,           2.,          60.
   3346,         200.,           2.,          64.
   3347,         200.,           2.,          68.
   3348,         200.,           2.,          72.
   3349,         200.,           2.,          76.
   3350,         200.,           2.,          80.
   3351,         200.,           2.,          84.
   3352,         200.,           2.,          88.
   3353,         200.,           2.,          92.
   3354,         200.,           2.,          96.
   3355,         200.,           2.,         100.
   3356,         200.,           2.,         104.
   3357,         200.,           2.,         108.
   3358,         200.,           2.,         112.
   3359,         200.,           2.,         116.
   3360,         200.,           2.,         120.
   3361,         200.,           2.,         124.
   3362,         200.,           2.,         128.
   3363,         200.,           2.,         132.
   3364,         200.,           2.,         136.
   3365,         200.,           2.,         140.
   3366,         200.,           2.,         144.
   3367,         200.,           2.,         148.
   3368,         200.,           2.,         152.
   3369,         200.,           2.,         156.
   3370,         200.,           2.,         160.
   3371,         200.,           2.,         164.
   3372,         200.,           2.,         168.
   3373,         200.,           2.,         172.
   3374,         200.,           2.,         176.
   3375,         200.,           2.,         180.
   3376,         200.,           2.,         184.
   3377,         200.,           2.,         188.
   3378,         200.,           2.,         192.
   3379,         200.,           2.,         196.
   3380,         200.,           2.,         200.
   3381,         200.,           2.,         204.
   3382,         200.,           2.,         208.
   3383,         200.,           2.,         212.
   3384,         200.,           2.,         216.
   3385,         200.,           2.,         220.
   3386,         200.,           2.,         224.
   3387,         200.,           2.,         228.
   3388,         200.,           2.,         232.
   3389,         200.,           2.,         236.
   3390,         200.,           2.,         240.
   3391,         200.,           2.,         244.
   3392,         200.,           2.,         248.
   3393,         200.,           2.,         252.
   3394,         200.,           2.,         256.
   3395,         200.,           2.,         260.
   3396,         200.,           2.,         264.
   3397,         200.,           2.,         268.
   3398,         200.,           2.,         272.
   3399,         200.,           2.,         276.
   3400,         200.,           2.,         280.
   3401,         200.,           2.,         284.
   3402,         200.,           2.,         288.
   3403,         200.,           2.,         292.
   3404,         200.,           2.,         296.
   3405,         200.,           2.,         300.
   3406,         200.,           2.,         304.
   3407,         200.,           2.,         308.
   3408,         200.,           2.,         312.
   3409,         200.,           2.,         316.
   3410,         200.,           2.,         320.
   3411,         200.,           2.,         324.
   3412,         200.,           2.,         328.
   3413,         200.,           2.,         332.
   3414,         200.,           2.,         336.
   3415,         200.,           2.,         340.
   3416,         200.,           2.,         344.
   3417,         200.,           2.,         348.
   3418,         200.,           2.,         352.
   3419,         200.,           2.,         356.
   3420,         200.,           2.,         360.
   3421,         200.,           2.,         364.
   3422,         200.,           2.,         368.
   3423,         200.,           2.,         372.
   3424,         200.,           2.,         376.
   3425,         200.,           2.,         380.
   3426,         200.,           2.,         384.
   3427,         200.,           2.,         388.
   3428,         200.,           2.,         392.
   3429,         200.,           2.,         396.
   3430,           8.,           2.,           4.
   3431,           8.,           2.,           8.
   3432,           8.,           2.,          12.
   3433,           8.,           2.,          16.
   3434,           8.,           2.,          20.
   3435,           8.,           2.,          24.
   3436,           8.,           2.,          28.
   3437,           8.,           2.,          32.
   3438,           8.,           2.,          36.
   3439,           8.,           2.,          40.
   3440,           8.,           2.,          44.
   3441,           8.,           2.,          48.
   3442,           8.,           2.,          52.
   3443,           8.,           2.,          56.
   3444,           8.,           2.,          60.
   3445,           8.,           2.,          64.
   3446,           8.,           2.,          68.
   3447,           8.,           2.,          72.
   3448,           8.,           2.,          76.
   3449,           8.,           2.,          80.
   3450,           8.,           2.,          84.
   3451,           8.,           2.,          88.
   3452,           8.,           2.,          92.
   3453,           8.,           2.,          96.
   3454,           8.,           2.,         100.
   3455,           8.,           2.,         104.
   3456,           8.,           2.,         108.
   3457,           8.,           2.,         112.
   3458,           8.,           2.,         116.
   3459,           8.,           2.,         120.
   3460,           8.,           2.,         124.
   3461,           8.,           2.,         128.
   3462,           8.,           2.,         132.
   3463,           8.,           2.,         136.
   3464,           8.,           2.,         140.
   3465,           8.,           2.,         144.
   3466,           8.,           2.,         148.
   3467,           8.,           2.,         152.
   3468,           8.,           2.,         156.
   3469,           8.,           2.,         160.
   3470,           8.,           2.,         164.
   3471,           8.,           2.,         168.
   3472,           8.,           2.,         172.
   3473,           8.,           2.,         176.
   3474,           8.,           2.,         180.
   3475,           8.,           2.,         184.
   3476,           8.,           2.,         188.
   3477,           8.,           2.,         192.
   3478,           8.,           2.,         196.
   3479,           8.,           2.,         200.
   3480,           8.,           2.,         204.
   3481,           8.,           2.,         208.
   3482,           8.,           2.,         212.
   3483,           8.,           2.,         216.
   3484,           8.,           2.,         220.
   3485,           8.,           2.,         224.
   3486,           8.,           2.,         228.
   3487,           8.,           2.,         232.
   3488,           8.,           2.,         236.
   3489,           8.,           2.,         240.
   3490,           8.,           2.,         244.
   3491,           8.,           2.,         248.
   3492,           8.,           2.,         252.
   3493,           8.,           2.,         256.
   3494,           8.,           2.,         260.
   3495,           8.,           2.,         264.
   3496,           8.,           2.,         268.
   3497,           8.,           2.,         272.
   3498,           8.,           2.,         276.
   3499,           8.,           2.,         280.
   3500,           8.,           2.,         284.
   3501,           8.,           2.,         288.
   3502,           8.,           2.,         292.
   3503,           8.,           2.,         296.
   3504,           8.,           2.,         300.
   3505,           8.,           2.,         304.
   3506,           8.,           2.,         308.
   3507,           8.,           2.,         312.
   3508,           8.,           2.,         316.
   3509,           8.,           2.,         320.
   3510,           8.,           2.,         324.
   3511,           8.,           2.,         328.
   3512,           8.,           2.,         332.
   3513,           8.,           2.,         336.
   3514,           8.,           2.,         340.
   3515,           8.,           2.,         344.
   3516,           8.,           2.,         348.
   3517,           8.,           2.,         352.
   3518,           8.,           2.,         356.
   3519,           8.,           2.,         360.
   3520,           8.,           2.,         364.
   3521,           8.,           2.,         368.
   3522,           8.,           2.,         372.
   3523,           8.,           2.,         376.
   3524,           8.,           2.,         380.
   3525,           8.,           2.,         384.
   3526,           8.,           2.,         388.
   3527,           8.,           2.,         392.
   3528,           8.,           2.,         396.
   3529,         196.,           2.,         400.
   3530,         192.,           2.,         400.
   3531,         188.,           2.,         400.
   3532,         184.,           2.,         400.
   3533,         180.,           2.,         400.
   3534,         176.,           2.,         400.
   3535,         172.,           2.,         400.
   3536,         168.,           2.,         400.
   3537,         164.,           2.,         400.
   3538,         160.,           2.,         400.
   3539,         156.,           2.,         400.
   3540,         152.,           2.,         400.
   3541,         148.,           2.,         400.
   3542,         144.,           2.,         400.
   3543,         140.,           2.,         400.
   3544,         136.,           2.,         400.
   3545,         132.,           2.,         400.
   3546,         128.,           2.,         400.
   3547,         124.,           2.,         400.
   3548,         120.,           2.,         400.
   3549,         116.,           2.,         400.
   3550,         112.,           2.,         400.
   3551,         108.,           2.,         400.
   3552,         104.,           2.,         400.
   3553,         100.,           2.,         400.
   3554,          96.,           2.,         400.
   3555,          92.,           2.,         400.
   3556,          88.,           2.,         400.
   3557,          84.,           2.,         400.
   3558,          80.,           2.,         400.
   3559,          76.,           2.,         400.
   3560,          72.,           2.,         400.
   3561,          68.,           2.,         400.
   3562,          64.,           2.,         400.
   3563,          60.,           2.,         400.
   3564,          56.,           2.,         400.
   3565,          52.,           2.,         400.
   3566,          48.,           2.,         400.
   3567,          44.,           2.,         400.
   3568,          40.,           2.,         400.
   3569,          36.,           2.,         400.
   3570,          32.,           2.,         400.
   3571,          28.,           2.,         400.
   3572,          24.,           2.,         400.
   3573,          20.,           2.,         400.
   3574,          16.,           2.,         400.
   3575,          12.,           2.,         400.
   3576,          12.,           2.,           0.
   3577,          16.,           2.,           0.
   3578,          20.,           2.,           0.
   3579,          24.,           2.,           0.
   3580,          28.,           2.,           0.
   3581,          32.,           2.,           0.
   3582,          36.,           2.,           0.
   3583,          40.,           2.,           0.
   3584,          44.,           2.,           0.
   3585,          48.,           2.,           0.
   3586,          52.,           2.,           0.
   3587,          56.,           2.,           0.
   3588,          60.,           2.,           0.
   3589,          64.,           2.,           0.
   3590,          68.,           2.,           0.
   3591,          72.,           2.,           0.
   3592,          76.,           2.,           0.
   3593,          80.,           2.,           0.
   3594,          84.,           2.,           0.
   3595,          88.,           2.,           0.
   3596,          92.,           2.,           0.
   3597,          96.,           2.,           0.
   3598,         100.,           2.,           0.
   3599,         104.,           2.,           0.
   3600,         108.,           2.,           0.
   3601,         112.,           2.,           0.
   3602,         116.,           2.,           0.
   3603,         120.,           2.,           0.
   3604,         124.,           2.,           0.
   3605,         128.,           2.,           0.
   3606,         132.,           2.,           0.
   3607,         136.,           2.,           0.
   3608,         140.,           2.,           0.
   3609,         144.,           2.,           0.
   3610,         148.,           2.,           0.
   3611,         152.,           2.,           0.
   3612,         156.,           2.,           0.
   3613,         160.,           2.,           0.
   3614,         164.,           2.,           0.
   3615,         168.,           2.,           0.
   3616,         172.,           2.,           0.
   3617,         176.,           2.,           0.
   3618,         180.,           2.,           0.
   3619,         184.,           2.,           0.
   3620,         188.,           2.,           0.
   3621,         192.,           2.,           0.
   3622,         196.,           2.,           0.
   3623,           4.,           2.,         400.
   3624,           0.,           2.,         400.
   3625,          -4.,           2.,         400.
   3626,          -4.,           2.,           0.
   3627,           0.,           2.,           0.
   3628,           4.,           2.,           0.
   3629,          -8.,           4.,         396.
   3630,          -8.,           4.,         392.
   3631,          -8.,           4.,         388.
   3632,          -8.,           4.,         384.
   3633,          -8.,           4.,         380.
   3634,          -8.,           4.,         376.
   3635,          -8.,           4.,         372.
   3636,          -8.,           4.,         368.
   3637,          -8.,           4.,         364.
   3638,          -8.,           4.,         360.
   3639,          -8.,           4.,         356.
   3640,          -8.,           4.,         352.
   3641,          -8.,           4.,         348.
   3642,          -8.,           4.,         344.
   3643,          -8.,           4.,         340.
   3644,          -8.,           4.,         336.
   3645,          -8.,           4.,         332.
   3646,          -8.,           4.,         328.
   3647,          -8.,           4.,         324.
   3648,          -8.,           4.,         320.
   3649,          -8.,           4.,         316.
   3650,          -8.,           4.,         312.
   3651,          -8.,           4.,         308.
   3652,          -8.,           4.,         304.
   3653,          -8.,           4.,         300.
   3654,          -8.,           4.,         296.
   3655,          -8.,           4.,         292.
   3656,          -8.,           4.,         288.
   3657,          -8.,           4.,         284.
   3658,          -8.,           4.,         280.
   3659,          -8.,           4.,         276.
   3660,          -8.,           4.,         272.
   3661,          -8.,           4.,         268.
   3662,          -8.,           4.,         264.
   3663,          -8.,           4.,         260.
   3664,          -8.,           4.,         256.
   3665,          -8.,           4.,         252.
   3666,          -8.,           4.,         248.
   3667,          -8.,           4.,         244.
   3668,          -8.,           4.,         240.
   3669,          -8.,           4.,         236.
   3670,          -8.,           4.,         232.
   3671,          -8.,           4.,         228.
   3672,          -8.,           4.,         224.
   3673,          -8.,           4.,         220.
   3674,          -8.,           4.,         216.
   3675,          -8.,           4.,         212.
   3676,          -8.,           4.,         208.
   3677,          -8.,           4.,         204.
   3678,          -8.,           4.,         200.
   3679,          -8.,           4.,         196.
   3680,          -8.,           4.,         192.
   3681,          -8.,           4.,         188.
   3682,          -8.,           4.,         184.
   3683,          -8.,           4.,         180.
   3684,          -8.,           4.,         176.
   3685,          -8.,           4.,         172.
   3686,          -8.,           4.,         168.
   3687,          -8.,           4.,         164.
   3688,          -8.,           4.,         160.
   3689,          -8.,           4.,         156.
   3690,          -8.,           4.,         152.
   3691,          -8.,           4.,         148.
   3692,          -8.,           4.,         144.
   3693,          -8.,           4.,         140.
   3694,          -8.,           4.,         136.
   3695,          -8.,           4.,         132.
   3696,          -8.,           4.,         128.
   3697,          -8.,           4.,         124.
   3698,          -8.,           4.,         120.
   3699,          -8.,           4.,         116.
   3700,          -8.,           4.,         112.
   3701,          -8.,           4.,         108.
   3702,          -8.,           4.,         104.
   3703,          -8.,           4.,         100.
   3704,          -8.,           4.,          96.
   3705,          -8.,           4.,          92.
   3706,          -8.,           4.,          88.
   3707,          -8.,           4.,          84.
   3708,          -8.,           4.,          80.
   3709,          -8.,           4.,          76.
   3710,          -8.,           4.,          72.
   3711,          -8.,           4.,          68.
   3712,          -8.,           4.,          64.
   3713,          -8.,           4.,          60.
   3714,          -8.,           4.,          56.
   3715,          -8.,           4.,          52.
   3716,          -8.,           4.,          48.
   3717,          -8.,           4.,          44.
   3718,          -8.,           4.,          40.
   3719,          -8.,           4.,          36.
   3720,          -8.,           4.,          32.
   3721,          -8.,           4.,          28.
   3722,          -8.,           4.,          24.
   3723,          -8.,           4.,          20.
   3724,          -8.,           4.,          16.
   3725,          -8.,           4.,          12.
   3726,          -8.,           4.,           8.
   3727,          -8.,           4.,           4.
   3728,         -12.,           4.,           0.
   3729,         -16.,           4.,           0.
   3730,         -20.,           4.,           0.
   3731,         -24.,           4.,           0.
   3732,         -28.,           4.,           0.
   3733,         -32.,           4.,           0.
   3734,         -36.,           4.,           0.
   3735,         -40.,           4.,           0.
   3736,         -44.,           4.,           0.
   3737,         -48.,           4.,           0.
   3738,         -52.,           4.,           0.
   3739,         -56.,           4.,           0.
   3740,         -60.,           4.,           0.
   3741,         -64.,           4.,           0.
   3742,         -68.,           4.,           0.
   3743,         -72.,           4.,           0.
   3744,         -76.,           4.,           0.
   3745,         -80.,           4.,           0.
   3746,         -84.,           4.,           0.
   3747,         -88.,           4.,           0.
   3748,         -92.,           4.,           0.
   3749,         -96.,           4.,           0.
   3750,        -100.,           4.,           0.
   3751,        -104.,           4.,           0.
   3752,        -108.,           4.,           0.
   3753,        -112.,           4.,           0.
   3754,        -116.,           4.,           0.
   3755,        -120.,           4.,           0.
   3756,        -124.,           4.,           0.
   3757,        -128.,           4.,           0.
   3758,        -132.,           4.,           0.
   3759,        -136.,           4.,           0.
   3760,        -140.,           4.,           0.
   3761,        -144.,           4.,           0.
   3762,        -148.,           4.,           0.
   3763,        -152.,           4.,           0.
   3764,        -156.,           4.,           0.
   3765,        -160.,           4.,           0.
   3766,        -164.,           4.,           0.
   3767,        -168.,           4.,           0.
   3768,        -172.,           4.,           0.
   3769,        -176.,           4.,           0.
   3770,        -180.,           4.,           0.
   3771,        -184.,           4.,           0.
   3772,        -188.,           4.,           0.
   3773,        -192.,           4.,           0.
   3774,        -196.,           4.,           0.
   3775,        -200.,           4.,           4.
   3776,        -200.,           4.,           8.
   3777,        -200.,           4.,          12.
   3778,        -200.,           4.,          16.
   3779,        -200.,           4.,          20.
   3780,        -200.,           4.,          24.
   3781,        -200.,           4.,          28.
   3782,        -200.,           4.,          32.
   3783,        -200.,           4.,          36.
   3784,        -200.,           4.,          40.
   3785,        -200.,           4.,          44.
   3786,        -200.,           4.,          48.
   3787,        -200.,           4.,          52.
   3788,        -200.,           4.,          56.
   3789,        -200.,           4.,          60.
   3790,        -200.,           4.,          64.
   3791,        -200.,           4.,          68.
   3792,        -200.,           4.,          72.
   3793,        -200.,           4.,          76.
   3794,        -200.,           4.,          80.
   3795,        -200.,           4.,          84.
   3796,        -200.,           4.,          88.
   3797,        -200.,           4.,          92.
   3798,        -200.,           4.,          96.
   3799,        -200.,           4.,         100.
   3800,        -200.,           4.,         104.
   3801,        -200.,           4.,         108.
   3802,        -200.,           4.,         112.
   3803,        -200.,           4.,         116.
   3804,        -200.,           4.,         120.
   3805,        -200.,           4.,         124.
   3806,        -200.,           4.,         128.
   3807,        -200.,           4.,         132.
   3808,        -200.,           4.,         136.
   3809,        -200.,           4.,         140.
   3810,        -200.,           4.,         144.
   3811,        -200.,           4.,         148.
   3812,        -200.,           4.,         152.
   3813,        -200.,           4.,         156.
   3814,        -200.,           4.,         160.
   3815,        -200.,           4.,         164.
   3816,        -200.,           4.,         168.
   3817,        -200.,           4.,         172.
   3818,        -200.,           4.,         176.
   3819,        -200.,           4.,         180.
   3820,        -200.,           4.,         184.
   3821,        -200.,           4.,         188.
   3822,        -200.,           4.,         192.
   3823,        -200.,           4.,         196.
   3824,        -200.,           4.,         200.
   3825,        -200.,           4.,         204.
   3826,        -200.,           4.,         208.
   3827,        -200.,           4.,         212.
   3828,        -200.,           4.,         216.
   3829,        -200.,           4.,         220.
   3830,        -200.,           4.,         224.
   3831,        -200.,           4.,         228.
   3832,        -200.,           4.,         232.
   3833,        -200.,           4.,         236.
   3834,        -200.,           4.,         240.
   3835,        -200.,           4.,         244.
   3836,        -200.,           4.,         248.
   3837,        -200.,           4.,         252.
   3838,        -200.,           4.,         256.
   3839,        -200.,           4.,         260.
   3840,        -200.,           4.,         264.
   3841,        -200.,           4.,         268.
   3842,        -200.,           4.,         272.
   3843,        -200.,           4.,         276.
   3844,        -200.,           4.,         280.
   3845,        -200.,           4.,         284.
   3846,        -200.,           4.,         288.
   3847,        -200.,           4.,         292.
   3848,        -200.,           4.,         296.
   3849,        -200.,           4.,         300.
   3850,        -200.,           4.,         304.
   3851,        -200.,           4.,         308.
   3852,        -200.,           4.,         312.
   3853,        -200.,           4.,         316.
   3854,        -200.,           4.,         320.
   3855,        -200.,           4.,         324.
   3856,        -200.,           4.,         328.
   3857,        -200.,           4.,         332.
   3858,        -200.,           4.,         336.
   3859,        -200.,           4.,         340.
   3860,        -200.,           4.,         344.
   3861,        -200.,           4.,         348.
   3862,        -200.,           4.,         352.
   3863,        -200.,           4.,         356.
   3864,        -200.,           4.,         360.
   3865,        -200.,           4.,         364.
   3866,        -200.,           4.,         368.
   3867,        -200.,           4.,         372.
   3868,        -200.,           4.,         376.
   3869,        -200.,           4.,         380.
   3870,        -200.,           4.,         384.
   3871,        -200.,           4.,         388.
   3872,        -200.,           4.,         392.
   3873,        -200.,           4.,         396.
   3874,        -196.,           4.,         400.
   3875,        -192.,           4.,         400.
   3876,        -188.,           4.,         400.
   3877,        -184.,           4.,         400.
   3878,        -180.,           4.,         400.
   3879,        -176.,           4.,         400.
   3880,        -172.,           4.,         400.
   3881,        -168.,           4.,         400.
   3882,        -164.,           4.,         400.
   3883,        -160.,           4.,         400.
   3884,        -156.,           4.,         400.
   3885,        -152.,           4.,         400.
   3886,        -148.,           4.,         400.
   3887,        -144.,           4.,         400.
   3888,        -140.,           4.,         400.
   3889,        -136.,           4.,         400.
   3890,        -132.,           4.,         400.
   3891,        -128.,           4.,         400.
   3892,        -124.,           4.,         400.
   3893,        -120.,           4.,         400.
   3894,        -116.,           4.,         400.
   3895,        -112.,           4.,         400.
   3896,        -108.,           4.,         400.
   3897,        -104.,           4.,         400.
   3898,        -100.,           4.,         400.
   3899,         -96.,           4.,         400.
   3900,         -92.,           4.,         400.
   3901,         -88.,           4.,         400.
   3902,         -84.,           4.,         400.
   3903,         -80.,           4.,         400.
   3904,         -76.,           4.,         400.
   3905,         -72.,           4.,         400.
   3906,         -68.,           4.,         400.
   3907,         -64.,           4.,         400.
   3908,         -60.,           4.,         400.
   3909,         -56.,           4.,         400.
   3910,         -52.,           4.,         400.
   3911,         -48.,           4.,         400.
   3912,         -44.,           4.,         400.
   3913,         -40.,           4.,         400.
   3914,         -36.,           4.,         400.
   3915,         -32.,           4.,         400.
   3916,         -28.,           4.,         400.
   3917,         -24.,           4.,         400.
   3918,         -20.,           4.,         400.
   3919,         -16.,           4.,         400.
   3920,         -12.,           4.,         400.
   3921,          12.,           4.,         400.
   3922,          16.,           4.,         400.
   3923,          20.,           4.,         400.
   3924,          24.,           4.,         400.
   3925,          28.,           4.,         400.
   3926,          32.,           4.,         400.
   3927,          36.,           4.,         400.
   3928,          40.,           4.,         400.
   3929,          44.,           4.,         400.
   3930,          48.,           4.,         400.
   3931,          52.,           4.,         400.
   3932,          56.,           4.,         400.
   3933,          60.,           4.,         400.
   3934,          64.,           4.,         400.
   3935,          68.,           4.,         400.
   3936,          72.,           4.,         400.
   3937,          76.,           4.,         400.
   3938,          80.,           4.,         400.
   3939,          84.,           4.,         400.
   3940,          88.,           4.,         400.
   3941,          92.,           4.,         400.
   3942,          96.,           4.,         400.
   3943,         100.,           4.,         400.
   3944,         104.,           4.,         400.
   3945,         108.,           4.,         400.
   3946,         112.,           4.,         400.
   3947,         116.,           4.,         400.
   3948,         120.,           4.,         400.
   3949,         124.,           4.,         400.
   3950,         128.,           4.,         400.
   3951,         132.,           4.,         400.
   3952,         136.,           4.,         400.
   3953,         140.,           4.,         400.
   3954,         144.,           4.,         400.
   3955,         148.,           4.,         400.
   3956,         152.,           4.,         400.
   3957,         156.,           4.,         400.
   3958,         160.,           4.,         400.
   3959,         164.,           4.,         400.
   3960,         168.,           4.,         400.
   3961,         172.,           4.,         400.
   3962,         176.,           4.,         400.
   3963,         180.,           4.,         400.
   3964,         184.,           4.,         400.
   3965,         188.,           4.,         400.
   3966,         192.,           4.,         400.
   3967,         196.,           4.,         400.
   3968,         200.,           4.,         396.
   3969,         200.,           4.,         392.
   3970,         200.,           4.,         388.
   3971,         200.,           4.,         384.
   3972,         200.,           4.,         380.
   3973,         200.,           4.,         376.
   3974,         200.,           4.,         372.
   3975,         200.,           4.,         368.
   3976,         200.,           4.,         364.
   3977,         200.,           4.,         360.
   3978,         200.,           4.,         356.
   3979,         200.,           4.,         352.
   3980,         200.,           4.,         348.
   3981,         200.,           4.,         344.
   3982,         200.,           4.,         340.
   3983,         200.,           4.,         336.
   3984,         200.,           4.,         332.
   3985,         200.,           4.,         328.
   3986,         200.,           4.,         324.
   3987,         200.,           4.,         320.
   3988,         200.,           4.,         316.
   3989,         200.,           4.,         312.
   3990,         200.,           4.,         308.
   3991,         200.,           4.,         304.
   3992,         200.,           4.,         300.
   3993,         200.,           4.,         296.
   3994,         200.,           4.,         292.
   3995,         200.,           4.,         288.
   3996,         200.,           4.,         284.
   3997,         200.,           4.,         280.
   3998,         200.,           4.,         276.
   3999,         200.,           4.,         272.
   4000,         200.,           4.,         268.
   4001,         200.,           4.,         264.
   4002,         200.,           4.,         260.
   4003,         200.,           4.,         256.
   4004,         200.,           4.,         252.
   4005,         200.,           4.,         248.
   4006,         200.,           4.,         244.
   4007,         200.,           4.,         240.
   4008,         200.,           4.,         236.
   4009,         200.,           4.,         232.
   4010,         200.,           4.,         228.
   4011,         200.,           4.,         224.
   4012,         200.,           4.,         220.
   4013,         200.,           4.,         216.
   4014,         200.,           4.,         212.
   4015,         200.,           4.,         208.
   4016,         200.,           4.,         204.
   4017,         200.,           4.,         200.
   4018,         200.,           4.,         196.
   4019,         200.,           4.,         192.
   4020,         200.,           4.,         188.
   4021,         200.,           4.,         184.
   4022,         200.,           4.,         180.
   4023,         200.,           4.,         176.
   4024,         200.,           4.,         172.
   4025,         200.,           4.,         168.
   4026,         200.,           4.,         164.
   4027,         200.,           4.,         160.
   4028,         200.,           4.,         156.
   4029,         200.,           4.,         152.
   4030,         200.,           4.,         148.
   4031,         200.,           4.,         144.
   4032,         200.,           4.,         140.
   4033,         200.,           4.,         136.
   4034,         200.,           4.,         132.
   4035,         200.,           4.,         128.
   4036,         200.,           4.,         124.
   4037,         200.,           4.,         120.
   4038,         200.,           4.,         116.
   4039,         200.,           4.,         112.
   4040,         200.,           4.,         108.
   4041,         200.,           4.,         104.
   4042,         200.,           4.,         100.
   4043,         200.,           4.,          96.
   4044,         200.,           4.,          92.
   4045,         200.,           4.,          88.
   4046,         200.,           4.,          84.
   4047,         200.,           4.,          80.
   4048,         200.,           4.,          76.
   4049,         200.,           4.,          72.
   4050,         200.,           4.,          68.
   4051,         200.,           4.,          64.
   4052,         200.,           4.,          60.
   4053,         200.,           4.,          56.
   4054,         200.,           4.,          52.
   4055,         200.,           4.,          48.
   4056,         200.,           4.,          44.
   4057,         200.,           4.,          40.
   4058,         200.,           4.,          36.
   4059,         200.,           4.,          32.
   4060,         200.,           4.,          28.
   4061,         200.,           4.,          24.
   4062,         200.,           4.,          20.
   4063,         200.,           4.,          16.
   4064,         200.,           4.,          12.
   4065,         200.,           4.,           8.
   4066,         200.,           4.,           4.
   4067,         196.,           4.,           0.
   4068,         192.,           4.,           0.
   4069,         188.,           4.,           0.
   4070,         184.,           4.,           0.
   4071,         180.,           4.,           0.
   4072,         176.,           4.,           0.
   4073,         172.,           4.,           0.
   4074,         168.,           4.,           0.
   4075,         164.,           4.,           0.
   4076,         160.,           4.,           0.
   4077,         156.,           4.,           0.
   4078,         152.,           4.,           0.
   4079,         148.,           4.,           0.
   4080,         144.,           4.,           0.
   4081,         140.,           4.,           0.
   4082,         136.,           4.,           0.
   4083,         132.,           4.,           0.
   4084,         128.,           4.,           0.
   4085,         124.,           4.,           0.
   4086,         120.,           4.,           0.
   4087,         116.,           4.,           0.
   4088,         112.,           4.,           0.
   4089,         108.,           4.,           0.
   4090,         104.,           4.,           0.
   4091,         100.,           4.,           0.
   4092,          96.,           4.,           0.
   4093,          92.,           4.,           0.
   4094,          88.,           4.,           0.
   4095,          84.,           4.,           0.
   4096,          80.,           4.,           0.
   4097,          76.,           4.,           0.
   4098,          72.,           4.,           0.
   4099,          68.,           4.,           0.
   4100,          64.,           4.,           0.
   4101,          60.,           4.,           0.
   4102,          56.,           4.,           0.
   4103,          52.,           4.,           0.
   4104,          48.,           4.,           0.
   4105,          44.,           4.,           0.
   4106,          40.,           4.,           0.
   4107,          36.,           4.,           0.
   4108,          32.,           4.,           0.
   4109,          28.,           4.,           0.
   4110,          24.,           4.,           0.
   4111,          20.,           4.,           0.
   4112,          16.,           4.,           0.
   4113,          12.,           4.,           0.
   4114,           8.,           4.,           4.
   4115,           8.,           4.,           8.
   4116,           8.,           4.,          12.
   4117,           8.,           4.,          16.
   4118,           8.,           4.,          20.
   4119,           8.,           4.,          24.
   4120,           8.,           4.,          28.
   4121,           8.,           4.,          32.
   4122,           8.,           4.,          36.
   4123,           8.,           4.,          40.
   4124,           8.,           4.,          44.
   4125,           8.,           4.,          48.
   4126,           8.,           4.,          52.
   4127,           8.,           4.,          56.
   4128,           8.,           4.,          60.
   4129,           8.,           4.,          64.
   4130,           8.,           4.,          68.
   4131,           8.,           4.,          72.
   4132,           8.,           4.,          76.
   4133,           8.,           4.,          80.
   4134,           8.,           4.,          84.
   4135,           8.,           4.,          88.
   4136,           8.,           4.,          92.
   4137,           8.,           4.,          96.
   4138,           8.,           4.,         100.
   4139,           8.,           4.,         104.
   4140,           8.,           4.,         108.
   4141,           8.,           4.,         112.
   4142,           8.,           4.,         116.
   4143,           8.,           4.,         120.
   4144,           8.,           4.,         124.
   4145,           8.,           4.,         128.
   4146,           8.,           4.,         132.
   4147,           8.,           4.,         136.
   4148,           8.,           4.,         140.
   4149,           8.,           4.,         144.
   4150,           8.,           4.,         148.
   4151,           8.,           4.,         152.
   4152,           8.,           4.,         156.
   4153,           8.,           4.,         160.
   4154,           8.,           4.,         164.
   4155,           8.,           4.,         168.
   4156,           8.,           4.,         172.
   4157,           8.,           4.,         176.
   4158,           8.,           4.,         180.
   4159,           8.,           4.,         184.
   4160,           8.,           4.,         188.
   4161,           8.,           4.,         192.
   4162,           8.,           4.,         196.
   4163,           8.,           4.,         200.
   4164,           8.,           4.,         204.
   4165,           8.,           4.,         208.
   4166,           8.,           4.,         212.
   4167,           8.,           4.,         216.
   4168,           8.,           4.,         220.
   4169,           8.,           4.,         224.
   4170,           8.,           4.,         228.
   4171,           8.,           4.,         232.
   4172,           8.,           4.,         236.
   4173,           8.,           4.,         240.
   4174,           8.,           4.,         244.
   4175,           8.,           4.,         248.
   4176,           8.,           4.,         252.
   4177,           8.,           4.,         256.
   4178,           8.,           4.,         260.
   4179,           8.,           4.,         264.
   4180,           8.,           4.,         268.
   4181,           8.,           4.,         272.
   4182,           8.,           4.,         276.
   4183,           8.,           4.,         280.
   4184,           8.,           4.,         284.
   4185,           8.,           4.,         288.
   4186,           8.,           4.,         292.
   4187,           8.,           4.,         296.
   4188,           8.,           4.,         300.
   4189,           8.,           4.,         304.
   4190,           8.,           4.,         308.
   4191,           8.,           4.,         312.
   4192,           8.,           4.,         316.
   4193,           8.,           4.,         320.
   4194,           8.,           4.,         324.
   4195,           8.,           4.,         328.
   4196,           8.,           4.,         332.
   4197,           8.,           4.,         336.
   4198,           8.,           4.,         340.
   4199,           8.,           4.,         344.
   4200,           8.,           4.,         348.
   4201,           8.,           4.,         352.
   4202,           8.,           4.,         356.
   4203,           8.,           4.,         360.
   4204,           8.,           4.,         364.
   4205,           8.,           4.,         368.
   4206,           8.,           4.,         372.
   4207,           8.,           4.,         376.
   4208,           8.,           4.,         380.
   4209,           8.,           4.,         384.
   4210,           8.,           4.,         388.
   4211,           8.,           4.,         392.
   4212,           8.,           4.,         396.
   4213,           4.,           4.,         400.
   4214,           0.,           4.,         400.
   4215,          -4.,           4.,         400.
   4216,          -4.,           4.,           0.
   4217,           0.,           4.,           0.
   4218,           4.,           4.,           0.
   4219,          -4.,           6.,         400.
   4220,           0.,           6.,         400.
   4221,           4.,           6.,         400.
   4222,           8.,           6.,         396.
   4223,           8.,           6.,         392.
   4224,           8.,           6.,         388.
   4225,           8.,           6.,         384.
   4226,           8.,           6.,         380.
   4227,           8.,           6.,         376.
   4228,           8.,           6.,         372.
   4229,           8.,           6.,         368.
   4230,           8.,           6.,         364.
   4231,           8.,           6.,         360.
   4232,           8.,           6.,         356.
   4233,           8.,           6.,         352.
   4234,           8.,           6.,         348.
   4235,           8.,           6.,         344.
   4236,           8.,           6.,         340.
   4237,           8.,           6.,         336.
   4238,           8.,           6.,         332.
   4239,           8.,           6.,         328.
   4240,           8.,           6.,         324.
   4241,           8.,           6.,         320.
   4242,           8.,           6.,         316.
   4243,           8.,           6.,         312.
   4244,           8.,           6.,         308.
   4245,           8.,           6.,         304.
   4246,           8.,           6.,         300.
   4247,           8.,           6.,         296.
   4248,           8.,           6.,         292.
   4249,           8.,           6.,         288.
   4250,           8.,           6.,         284.
   4251,           8.,           6.,         280.
   4252,           8.,           6.,         276.
   4253,           8.,           6.,         272.
   4254,           8.,           6.,         268.
   4255,           8.,           6.,         264.
   4256,           8.,           6.,         260.
   4257,           8.,           6.,         256.
   4258,           8.,           6.,         252.
   4259,           8.,           6.,         248.
   4260,           8.,           6.,         244.
   4261,           8.,           6.,         240.
   4262,           8.,           6.,         236.
   4263,           8.,           6.,         232.
   4264,           8.,           6.,         228.
   4265,           8.,           6.,         224.
   4266,           8.,           6.,         220.
   4267,           8.,           6.,         216.
   4268,           8.,           6.,         212.
   4269,           8.,           6.,         208.
   4270,           8.,           6.,         204.
   4271,           8.,           6.,         200.
   4272,           8.,           6.,         196.
   4273,           8.,           6.,         192.
   4274,           8.,           6.,         188.
   4275,           8.,           6.,         184.
   4276,           8.,           6.,         180.
   4277,           8.,           6.,         176.
   4278,           8.,           6.,         172.
   4279,           8.,           6.,         168.
   4280,           8.,           6.,         164.
   4281,           8.,           6.,         160.
   4282,           8.,           6.,         156.
   4283,           8.,           6.,         152.
   4284,           8.,           6.,         148.
   4285,           8.,           6.,         144.
   4286,           8.,           6.,         140.
   4287,           8.,           6.,         136.
   4288,           8.,           6.,         132.
   4289,           8.,           6.,         128.
   4290,           8.,           6.,         124.
   4291,           8.,           6.,         120.
   4292,           8.,           6.,         116.
   4293,           8.,           6.,         112.
   4294,           8.,           6.,         108.
   4295,           8.,           6.,         104.
   4296,           8.,           6.,         100.
   4297,           8.,           6.,          96.
   4298,           8.,           6.,          92.
   4299,           8.,           6.,          88.
   4300,           8.,           6.,          84.
   4301,           8.,           6.,          80.
   4302,           8.,           6.,          76.
   4303,           8.,           6.,          72.
   4304,           8.,           6.,          68.
   4305,           8.,           6.,          64.
   4306,           8.,           6.,          60.
   4307,           8.,           6.,          56.
   4308,           8.,           6.,          52.
   4309,           8.,           6.,          48.
   4310,           8.,           6.,          44.
   4311,           8.,           6.,          40.
   4312,           8.,           6.,          36.
   4313,           8.,           6.,          32.
   4314,           8.,           6.,          28.
   4315,           8.,           6.,          24.
   4316,           8.,           6.,          20.
   4317,           8.,           6.,          16.
   4318,           8.,           6.,          12.
   4319,           8.,           6.,           8.
   4320,           8.,           6.,           4.
   4321,           4.,           6.,           0.
   4322,           0.,           6.,           0.
   4323,          -4.,           6.,           0.
   4324,          -8.,           6.,           4.
   4325,          -8.,           6.,           8.
   4326,          -8.,           6.,          12.
   4327,          -8.,           6.,          16.
   4328,          -8.,           6.,          20.
   4329,          -8.,           6.,          24.
   4330,          -8.,           6.,          28.
   4331,          -8.,           6.,          32.
   4332,          -8.,           6.,          36.
   4333,          -8.,           6.,          40.
   4334,          -8.,           6.,          44.
   4335,          -8.,           6.,          48.
   4336,          -8.,           6.,          52.
   4337,          -8.,           6.,          56.
   4338,          -8.,           6.,          60.
   4339,          -8.,           6.,          64.
   4340,          -8.,           6.,          68.
   4341,          -8.,           6.,          72.
   4342,          -8.,           6.,          76.
   4343,          -8.,           6.,          80.
   4344,          -8.,           6.,          84.
   4345,          -8.,           6.,          88.
   4346,          -8.,           6.,          92.
   4347,          -8.,           6.,          96.
   4348,          -8.,           6.,         100.
   4349,          -8.,           6.,         104.
   4350,          -8.,           6.,         108.
   4351,          -8.,           6.,         112.
   4352,          -8.,           6.,         116.
   4353,          -8.,           6.,         120.
   4354,          -8.,           6.,         124.
   4355,          -8.,           6.,         128.
   4356,          -8.,           6.,         132.
   4357,          -8.,           6.,         136.
   4358,          -8.,           6.,         140.
   4359,          -8.,           6.,         144.
   4360,          -8.,           6.,         148.
   4361,          -8.,           6.,         152.
   4362,          -8.,           6.,         156.
   4363,          -8.,           6.,         160.
   4364,          -8.,           6.,         164.
   4365,          -8.,           6.,         168.
   4366,          -8.,           6.,         172.
   4367,          -8.,           6.,         176.
   4368,          -8.,           6.,         180.
   4369,          -8.,           6.,         184.
   4370,          -8.,           6.,         188.
   4371,          -8.,           6.,         192.
   4372,          -8.,           6.,         196.
   4373,          -8.,           6.,         200.
   4374,          -8.,           6.,         204.
   4375,          -8.,           6.,         208.
   4376,          -8.,           6.,         212.
   4377,          -8.,           6.,         216.
   4378,          -8.,           6.,         220.
   4379,          -8.,           6.,         224.
   4380,          -8.,           6.,         228.
   4381,          -8.,           6.,         232.
   4382,          -8.,           6.,         236.
   4383,          -8.,           6.,         240.
   4384,          -8.,           6.,         244.
   4385,          -8.,           6.,         248.
   4386,          -8.,           6.,         252.
   4387,          -8.,           6.,         256.
   4388,          -8.,           6.,         260.
   4389,          -8.,           6.,         264.
   4390,          -8.,           6.,         268.
   4391,          -8.,           6.,         272.
   4392,          -8.,           6.,         276.
   4393,          -8.,           6.,         280.
   4394,          -8.,           6.,         284.
   4395,          -8.,           6.,         288.
   4396,          -8.,           6.,         292.
   4397,          -8.,           6.,         296.
   4398,          -8.,           6.,         300.
   4399,          -8.,           6.,         304.
   4400,          -8.,           6.,         308.
   4401,          -8.,           6.,         312.
   4402,          -8.,           6.,         316.
   4403,          -8.,           6.,         320.
   4404,          -8.,           6.,         324.
   4405,          -8.,           6.,         328.
   4406,          -8.,           6.,         332.
   4407,          -8.,           6.,         336.
   4408,          -8.,           6.,         340.
   4409,          -8.,           6.,         344.
   4410,          -8.,           6.,         348.
   4411,          -8.,           6.,         352.
   4412,          -8.,           6.,         356.
   4413,          -8.,           6.,         360.
   4414,          -8.,           6.,         364.
   4415,          -8.,           6.,         368.
   4416,          -8.,           6.,         372.
   4417,          -8.,           6.,         376.
   4418,          -8.,           6.,         380.
   4419,          -8.,           6.,         384.
   4420,          -8.,           6.,         388.
   4421,          -8.,           6.,         392.
   4422,          -8.,           6.,         396.
   4423,          12.,           6.,         400.
   4424,          16.,           6.,         400.
   4425,          20.,           6.,         400.
   4426,          24.,           6.,         400.
   4427,          28.,           6.,         400.
   4428,          32.,           6.,         400.
   4429,          36.,           6.,         400.
   4430,          40.,           6.,         400.
   4431,          44.,           6.,         400.
   4432,          48.,           6.,         400.
   4433,          52.,           6.,         400.
   4434,          56.,           6.,         400.
   4435,          60.,           6.,         400.
   4436,          64.,           6.,         400.
   4437,          68.,           6.,         400.
   4438,          72.,           6.,         400.
   4439,          76.,           6.,         400.
   4440,          80.,           6.,         400.
   4441,          84.,           6.,         400.
   4442,          88.,           6.,         400.
   4443,          92.,           6.,         400.
   4444,          96.,           6.,         400.
   4445,         100.,           6.,         400.
   4446,         104.,           6.,         400.
   4447,         108.,           6.,         400.
   4448,         112.,           6.,         400.
   4449,         116.,           6.,         400.
   4450,         120.,           6.,         400.
   4451,         124.,           6.,         400.
   4452,         128.,           6.,         400.
   4453,         132.,           6.,         400.
   4454,         136.,           6.,         400.
   4455,         140.,           6.,         400.
   4456,         144.,           6.,         400.
   4457,         148.,           6.,         400.
   4458,         152.,           6.,         400.
   4459,         156.,           6.,         400.
   4460,         160.,           6.,         400.
   4461,         164.,           6.,         400.
   4462,         168.,           6.,         400.
   4463,         172.,           6.,         400.
   4464,         176.,           6.,         400.
   4465,         180.,           6.,         400.
   4466,         184.,           6.,         400.
   4467,         188.,           6.,         400.
   4468,         192.,           6.,         400.
   4469,         196.,           6.,         400.
   4470,         200.,           6.,         396.
   4471,         200.,           6.,         392.
   4472,         200.,           6.,         388.
   4473,         200.,           6.,         384.
   4474,         200.,           6.,         380.
   4475,         200.,           6.,         376.
   4476,         200.,           6.,         372.
   4477,         200.,           6.,         368.
   4478,         200.,           6.,         364.
   4479,         200.,           6.,         360.
   4480,         200.,           6.,         356.
   4481,         200.,           6.,         352.
   4482,         200.,           6.,         348.
   4483,         200.,           6.,         344.
   4484,         200.,           6.,         340.
   4485,         200.,           6.,         336.
   4486,         200.,           6.,         332.
   4487,         200.,           6.,         328.
   4488,         200.,           6.,         324.
   4489,         200.,           6.,         320.
   4490,         200.,           6.,         316.
   4491,         200.,           6.,         312.
   4492,         200.,           6.,         308.
   4493,         200.,           6.,         304.
   4494,         200.,           6.,         300.
   4495,         200.,           6.,         296.
   4496,         200.,           6.,         292.
   4497,         200.,           6.,         288.
   4498,         200.,           6.,         284.
   4499,         200.,           6.,         280.
   4500,         200.,           6.,         276.
   4501,         200.,           6.,         272.
   4502,         200.,           6.,         268.
   4503,         200.,           6.,         264.
   4504,         200.,           6.,         260.
   4505,         200.,           6.,         256.
   4506,         200.,           6.,         252.
   4507,         200.,           6.,         248.
   4508,         200.,           6.,         244.
   4509,         200.,           6.,         240.
   4510,         200.,           6.,         236.
   4511,         200.,           6.,         232.
   4512,         200.,           6.,         228.
   4513,         200.,           6.,         224.
   4514,         200.,           6.,         220.
   4515,         200.,           6.,         216.
   4516,         200.,           6.,         212.
   4517,         200.,           6.,         208.
   4518,         200.,           6.,         204.
   4519,         200.,           6.,         200.
   4520,         200.,           6.,         196.
   4521,         200.,           6.,         192.
   4522,         200.,           6.,         188.
   4523,         200.,           6.,         184.
   4524,         200.,           6.,         180.
   4525,         200.,           6.,         176.
   4526,         200.,           6.,         172.
   4527,         200.,           6.,         168.
   4528,         200.,           6.,         164.
   4529,         200.,           6.,         160.
   4530,         200.,           6.,         156.
   4531,         200.,           6.,         152.
   4532,         200.,           6.,         148.
   4533,         200.,           6.,         144.
   4534,         200.,           6.,         140.
   4535,         200.,           6.,         136.
   4536,         200.,           6.,         132.
   4537,         200.,           6.,         128.
   4538,         200.,           6.,         124.
   4539,         200.,           6.,         120.
   4540,         200.,           6.,         116.
   4541,         200.,           6.,         112.
   4542,         200.,           6.,         108.
   4543,         200.,           6.,         104.
   4544,         200.,           6.,         100.
   4545,         200.,           6.,          96.
   4546,         200.,           6.,          92.
   4547,         200.,           6.,          88.
   4548,         200.,           6.,          84.
   4549,         200.,           6.,          80.
   4550,         200.,           6.,          76.
   4551,         200.,           6.,          72.
   4552,         200.,           6.,          68.
   4553,         200.,           6.,          64.
   4554,         200.,           6.,          60.
   4555,         200.,           6.,          56.
   4556,         200.,           6.,          52.
   4557,         200.,           6.,          48.
   4558,         200.,           6.,          44.
   4559,         200.,           6.,          40.
   4560,         200.,           6.,          36.
   4561,         200.,           6.,          32.
   4562,         200.,           6.,          28.
   4563,         200.,           6.,          24.
   4564,         200.,           6.,          20.
   4565,         200.,           6.,          16.
   4566,         200.,           6.,          12.
   4567,         200.,           6.,           8.
   4568,         200.,           6.,           4.
   4569,         196.,           6.,           0.
   4570,         192.,           6.,           0.
   4571,         188.,           6.,           0.
   4572,         184.,           6.,           0.
   4573,         180.,           6.,           0.
   4574,         176.,           6.,           0.
   4575,         172.,           6.,           0.
   4576,         168.,           6.,           0.
   4577,         164.,           6.,           0.
   4578,         160.,           6.,           0.
   4579,         156.,           6.,           0.
   4580,         152.,           6.,           0.
   4581,         148.,           6.,           0.
   4582,         144.,           6.,           0.
   4583,         140.,           6.,           0.
   4584,         136.,           6.,           0.
   4585,         132.,           6.,           0.
   4586,         128.,           6.,           0.
   4587,         124.,           6.,           0.
   4588,         120.,           6.,           0.
   4589,         116.,           6.,           0.
   4590,         112.,           6.,           0.
   4591,         108.,           6.,           0.
   4592,         104.,           6.,           0.
   4593,         100.,           6.,           0.
   4594,          96.,           6.,           0.
   4595,          92.,           6.,           0.
   4596,          88.,           6.,           0.
   4597,          84.,           6.,           0.
   4598,          80.,           6.,           0.
   4599,          76.,           6.,           0.
   4600,          72.,           6.,           0.
   4601,          68.,           6.,           0.
   4602,          64.,           6.,           0.
   4603,          60.,           6.,           0.
   4604,          56.,           6.,           0.
   4605,          52.,           6.,           0.
   4606,          48.,           6.,           0.
   4607,          44.,           6.,           0.
   4608,          40.,           6.,           0.
   4609,          36.,           6.,           0.
   4610,          32.,           6.,           0.
   4611,          28.,           6.,           0.
   4612,          24.,           6.,           0.
   4613,          20.,           6.,           0.
   4614,          16.,           6.,           0.
   4615,          12.,           6.,           0.
   4616,         -12.,           6.,           0.
   4617,         -16.,           6.,           0.
   4618,         -20.,           6.,           0.
   4619,         -24.,           6.,           0.
   4620,         -28.,           6.,           0.
   4621,         -32.,           6.,           0.
   4622,         -36.,           6.,           0.
   4623,         -40.,           6.,           0.
   4624,         -44.,           6.,           0.
   4625,         -48.,           6.,           0.
   4626,         -52.,           6.,           0.
   4627,         -56.,           6.,           0.
   4628,         -60.,           6.,           0.
   4629,         -64.,           6.,           0.
   4630,         -68.,           6.,           0.
   4631,         -72.,           6.,           0.
   4632,         -76.,           6.,           0.
   4633,         -80.,           6.,           0.
   4634,         -84.,           6.,           0.
   4635,         -88.,           6.,           0.
   4636,         -92.,           6.,           0.
   4637,         -96.,           6.,           0.
   4638,        -100.,           6.,           0.
   4639,        -104.,           6.,           0.
   4640,        -108.,           6.,           0.
   4641,        -112.,           6.,           0.
   4642,        -116.,           6.,           0.
   4643,        -120.,           6.,           0.
   4644,        -124.,           6.,           0.
   4645,        -128.,           6.,           0.
   4646,        -132.,           6.,           0.
   4647,        -136.,           6.,           0.
   4648,        -140.,           6.,           0.
   4649,        -144.,           6.,           0.
   4650,        -148.,           6.,           0.
   4651,        -152.,           6.,           0.
   4652,        -156.,           6.,           0.
   4653,        -160.,           6.,           0.
   4654,        -164.,           6.,           0.
   4655,        -168.,           6.,           0.
   4656,        -172.,           6.,           0.
   4657,        -176.,           6.,           0.
   4658,        -180.,           6.,           0.
   4659,        -184.,           6.,           0.
   4660,        -188.,           6.,           0.
   4661,        -192.,           6.,           0.
   4662,        -196.,           6.,           0.
   4663,        -200.,           6.,           4.
   4664,        -200.,           6.,           8.
   4665,        -200.,           6.,          12.
   4666,        -200.,           6.,          16.
   4667,        -200.,           6.,          20.
   4668,        -200.,           6.,          24.
   4669,        -200.,           6.,          28.
   4670,        -200.,           6.,          32.
   4671,        -200.,           6.,          36.
   4672,        -200.,           6.,          40.
   4673,        -200.,           6.,          44.
   4674,        -200.,           6.,          48.
   4675,        -200.,           6.,          52.
   4676,        -200.,           6.,          56.
   4677,        -200.,           6.,          60.
   4678,        -200.,           6.,          64.
   4679,        -200.,           6.,          68.
   4680,        -200.,           6.,          72.
   4681,        -200.,           6.,          76.
   4682,        -200.,           6.,          80.
   4683,        -200.,           6.,          84.
   4684,        -200.,           6.,          88.
   4685,        -200.,           6.,          92.
   4686,        -200.,           6.,          96.
   4687,        -200.,           6.,         100.
   4688,        -200.,           6.,         104.
   4689,        -200.,           6.,         108.
   4690,        -200.,           6.,         112.
   4691,        -200.,           6.,         116.
   4692,        -200.,           6.,         120.
   4693,        -200.,           6.,         124.
   4694,        -200.,           6.,         128.
   4695,        -200.,           6.,         132.
   4696,        -200.,           6.,         136.
   4697,        -200.,           6.,         140.
   4698,        -200.,           6.,         144.
   4699,        -200.,           6.,         148.
   4700,        -200.,           6.,         152.
   4701,        -200.,           6.,         156.
   4702,        -200.,           6.,         160.
   4703,        -200.,           6.,         164.
   4704,        -200.,           6.,         168.
   4705,        -200.,           6.,         172.
   4706,        -200.,           6.,         176.
   4707,        -200.,           6.,         180.
   4708,        -200.,           6.,         184.
   4709,        -200.,           6.,         188.
   4710,        -200.,           6.,         192.
   4711,        -200.,           6.,         196.
   4712,        -200.,           6.,         200.
   4713,        -200.,           6.,         204.
   4714,        -200.,           6.,         208.
   4715,        -200.,           6.,         212.
   4716,        -200.,           6.,         216.
   4717,        -200.,           6.,         220.
   4718,        -200.,           6.,         224.
   4719,        -200.,           6.,         228.
   4720,        -200.,           6.,         232.
   4721,        -200.,           6.,         236.
   4722,        -200.,           6.,         240.
   4723,        -200.,           6.,         244.
   4724,        -200.,           6.,         248.
   4725,        -200.,           6.,         252.
   4726,        -200.,           6.,         256.
   4727,        -200.,           6.,         260.
   4728,        -200.,           6.,         264.
   4729,        -200.,           6.,         268.
   4730,        -200.,           6.,         272.
   4731,        -200.,           6.,         276.
   4732,        -200.,           6.,         280.
   4733,        -200.,           6.,         284.
   4734,        -200.,           6.,         288.
   4735,        -200.,           6.,         292.
   4736,        -200.,           6.,         296.
   4737,        -200.,           6.,         300.
   4738,        -200.,           6.,         304.
   4739,        -200.,           6.,         308.
   4740,        -200.,           6.,         312.
   4741,        -200.,           6.,         316.
   4742,        -200.,           6.,         320.
   4743,        -200.,           6.,         324.
   4744,        -200.,           6.,         328.
   4745,        -200.,           6.,         332.
   4746,        -200.,           6.,         336.
   4747,        -200.,           6.,         340.
   4748,        -200.,           6.,         344.
   4749,        -200.,           6.,         348.
   4750,        -200.,           6.,         352.
   4751,        -200.,           6.,         356.
   4752,        -200.,           6.,         360.
   4753,        -200.,           6.,         364.
   4754,        -200.,           6.,         368.
   4755,        -200.,           6.,         372.
   4756,        -200.,           6.,         376.
   4757,        -200.,           6.,         380.
   4758,        -200.,           6.,         384.
   4759,        -200.,           6.,         388.
   4760,        -200.,           6.,         392.
   4761,        -200.,           6.,         396.
   4762,        -196.,           6.,         400.
   4763,        -192.,           6.,         400.
   4764,        -188.,           6.,         400.
   4765,        -184.,           6.,         400.
   4766,        -180.,           6.,         400.
   4767,        -176.,           6.,         400.
   4768,        -172.,           6.,         400.
   4769,        -168.,           6.,         400.
   4770,        -164.,           6.,         400.
   4771,        -160.,           6.,         400.
   4772,        -156.,           6.,         400.
   4773,        -152.,           6.,         400.
   4774,        -148.,           6.,         400.
   4775,        -144.,           6.,         400.
   4776,        -140.,           6.,         400.
   4777,        -136.,           6.,         400.
   4778,        -132.,           6.,         400.
   4779,        -128.,           6.,         400.
   4780,        -124.,           6.,         400.
   4781,        -120.,           6.,         400.
   4782,        -116.,           6.,         400.
   4783,        -112.,           6.,         400.
   4784,        -108.,           6.,         400.
   4785,        -104.,           6.,         400.
   4786,        -100.,           6.,         400.
   4787,         -96.,           6.,         400.
   4788,         -92.,           6.,         400.
   4789,         -88.,           6.,         400.
   4790,         -84.,           6.,         400.
   4791,         -80.,           6.,         400.
   4792,         -76.,           6.,         400.
   4793,         -72.,           6.,         400.
   4794,         -68.,           6.,         400.
   4795,         -64.,           6.,         400.
   4796,         -60.,           6.,         400.
   4797,         -56.,           6.,         400.
   4798,         -52.,           6.,         400.
   4799,         -48.,           6.,         400.
   4800,         -44.,           6.,         400.
   4801,         -40.,           6.,         400.
   4802,         -36.,           6.,         400.
   4803,         -32.,           6.,         400.
   4804,         -28.,           6.,         400.
   4805,         -24.,           6.,         400.
   4806,         -20.,           6.,         400.
   4807,         -16.,           6.,         400.
   4808,         -12.,           6.,         400.
   4809,          -8.,           8.,         396.
   4810,          -8.,           8.,         392.
   4811,          -8.,           8.,         388.
   4812,          -8.,           8.,         384.
   4813,          -8.,           8.,         380.
   4814,          -8.,           8.,         376.
   4815,          -8.,           8.,         372.
   4816,          -8.,           8.,         368.
   4817,          -8.,           8.,         364.
   4818,          -8.,           8.,         360.
   4819,          -8.,           8.,         356.
   4820,          -8.,           8.,         352.
   4821,          -8.,           8.,         348.
   4822,          -8.,           8.,         344.
   4823,          -8.,           8.,         340.
   4824,          -8.,           8.,         336.
   4825,          -8.,           8.,         332.
   4826,          -8.,           8.,         328.
   4827,          -8.,           8.,         324.
   4828,          -8.,           8.,         320.
   4829,          -8.,           8.,         316.
   4830,          -8.,           8.,         312.
   4831,          -8.,           8.,         308.
   4832,          -8.,           8.,         304.
   4833,          -8.,           8.,         300.
   4834,          -8.,           8.,         296.
   4835,          -8.,           8.,         292.
   4836,          -8.,           8.,         288.
   4837,          -8.,           8.,         284.
   4838,          -8.,           8.,         280.
   4839,          -8.,           8.,         276.
   4840,          -8.,           8.,         272.
   4841,          -8.,           8.,         268.
   4842,          -8.,           8.,         264.
   4843,          -8.,           8.,         260.
   4844,          -8.,           8.,         256.
   4845,          -8.,           8.,         252.
   4846,          -8.,           8.,         248.
   4847,          -8.,           8.,         244.
   4848,          -8.,           8.,         240.
   4849,          -8.,           8.,         236.
   4850,          -8.,           8.,         232.
   4851,          -8.,           8.,         228.
   4852,          -8.,           8.,         224.
   4853,          -8.,           8.,         220.
   4854,          -8.,           8.,         216.
   4855,          -8.,           8.,         212.
   4856,          -8.,           8.,         208.
   4857,          -8.,           8.,         204.
   4858,          -8.,           8.,         200.
   4859,          -8.,           8.,         196.
   4860,          -8.,           8.,         192.
   4861,          -8.,           8.,         188.
   4862,          -8.,           8.,         184.
   4863,          -8.,           8.,         180.
   4864,          -8.,           8.,         176.
   4865,          -8.,           8.,         172.
   4866,          -8.,           8.,         168.
   4867,          -8.,           8.,         164.
   4868,          -8.,           8.,         160.
   4869,          -8.,           8.,         156.
   4870,          -8.,           8.,         152.
   4871,          -8.,           8.,         148.
   4872,          -8.,           8.,         144.
   4873,          -8.,           8.,         140.
   4874,          -8.,           8.,         136.
   4875,          -8.,           8.,         132.
   4876,          -8.,           8.,         128.
   4877,          -8.,           8.,         124.
   4878,          -8.,           8.,         120.
   4879,          -8.,           8.,         116.
   4880,          -8.,           8.,         112.
   4881,          -8.,           8.,         108.
   4882,          -8.,           8.,         104.
   4883,          -8.,           8.,         100.
   4884,          -8.,           8.,          96.
   4885,          -8.,           8.,          92.
   4886,          -8.,           8.,          88.
   4887,          -8.,           8.,          84.
   4888,          -8.,           8.,          80.
   4889,          -8.,           8.,          76.
   4890,          -8.,           8.,          72.
   4891,          -8.,           8.,          68.
   4892,          -8.,           8.,          64.
   4893,          -8.,           8.,          60.
   4894,          -8.,           8.,          56.
   4895,          -8.,           8.,          52.
   4896,          -8.,           8.,          48.
   4897,          -8.,           8.,          44.
   4898,          -8.,           8.,          40.
   4899,          -8.,           8.,          36.
   4900,          -8.,           8.,          32.
   4901,          -8.,           8.,          28.
   4902,          -8.,           8.,          24.
   4903,          -8.,           8.,          20.
   4904,          -8.,           8.,          16.
   4905,          -8.,           8.,          12.
   4906,          -8.,           8.,           8.
   4907,          -8.,           8.,           4.
   4908,         -12.,           8.,           0.
   4909,         -16.,           8.,           0.
   4910,         -20.,           8.,           0.
   4911,         -24.,           8.,           0.
   4912,         -28.,           8.,           0.
   4913,         -32.,           8.,           0.
   4914,         -36.,           8.,           0.
   4915,         -40.,           8.,           0.
   4916,         -44.,           8.,           0.
   4917,         -48.,           8.,           0.
   4918,         -52.,           8.,           0.
   4919,         -56.,           8.,           0.
   4920,         -60.,           8.,           0.
   4921,         -64.,           8.,           0.
   4922,         -68.,           8.,           0.
   4923,         -72.,           8.,           0.
   4924,         -76.,           8.,           0.
   4925,         -80.,           8.,           0.
   4926,         -84.,           8.,           0.
   4927,         -88.,           8.,           0.
   4928,         -92.,           8.,           0.
   4929,         -96.,           8.,           0.
   4930,        -100.,           8.,           0.
   4931,        -104.,           8.,           0.
   4932,        -108.,           8.,           0.
   4933,        -112.,           8.,           0.
   4934,        -116.,           8.,           0.
   4935,        -120.,           8.,           0.
   4936,        -124.,           8.,           0.
   4937,        -128.,           8.,           0.
   4938,        -132.,           8.,           0.
   4939,        -136.,           8.,           0.
   4940,        -140.,           8.,           0.
   4941,        -144.,           8.,           0.
   4942,        -148.,           8.,           0.
   4943,        -152.,           8.,           0.
   4944,        -156.,           8.,           0.
   4945,        -160.,           8.,           0.
   4946,        -164.,           8.,           0.
   4947,        -168.,           8.,           0.
   4948,        -172.,           8.,           0.
   4949,        -176.,           8.,           0.
   4950,        -180.,           8.,           0.
   4951,        -184.,           8.,           0.
   4952,        -188.,           8.,           0.
   4953,        -192.,           8.,           0.
   4954,        -196.,           8.,           0.
   4955,        -200.,           8.,           4.
   4956,        -200.,           8.,           8.
   4957,        -200.,           8.,          12.
   4958,        -200.,           8.,          16.
   4959,        -200.,           8.,          20.
   4960,        -200.,           8.,          24.
   4961,        -200.,           8.,          28.
   4962,        -200.,           8.,          32.
   4963,        -200.,           8.,          36.
   4964,        -200.,           8.,          40.
   4965,        -200.,           8.,          44.
   4966,        -200.,           8.,          48.
   4967,        -200.,           8.,          52.
   4968,        -200.,           8.,          56.
   4969,        -200.,           8.,          60.
   4970,        -200.,           8.,          64.
   4971,        -200.,           8.,          68.
   4972,        -200.,           8.,          72.
   4973,        -200.,           8.,          76.
   4974,        -200.,           8.,          80.
   4975,        -200.,           8.,          84.
   4976,        -200.,           8.,          88.
   4977,        -200.,           8.,          92.
   4978,        -200.,           8.,          96.
   4979,        -200.,           8.,         100.
   4980,        -200.,           8.,         104.
   4981,        -200.,           8.,         108.
   4982,        -200.,           8.,         112.
   4983,        -200.,           8.,         116.
   4984,        -200.,           8.,         120.
   4985,        -200.,           8.,         124.
   4986,        -200.,           8.,         128.
   4987,        -200.,           8.,         132.
   4988,        -200.,           8.,         136.
   4989,        -200.,           8.,         140.
   4990,        -200.,           8.,         144.
   4991,        -200.,           8.,         148.
   4992,        -200.,           8.,         152.
   4993,        -200.,           8.,         156.
   4994,        -200.,           8.,         160.
   4995,        -200.,           8.,         164.
   4996,        -200.,           8.,         168.
   4997,        -200.,           8.,         172.
   4998,        -200.,           8.,         176.
   4999,        -200.,           8.,         180.
   5000,        -200.,           8.,         184.
   5001,        -200.,           8.,         188.
   5002,        -200.,           8.,         192.
   5003,        -200.,           8.,         196.
   5004,        -200.,           8.,         200.
   5005,        -200.,           8.,         204.
   5006,        -200.,           8.,         208.
   5007,        -200.,           8.,         212.
   5008,        -200.,           8.,         216.
   5009,        -200.,           8.,         220.
   5010,        -200.,           8.,         224.
   5011,        -200.,           8.,         228.
   5012,        -200.,           8.,         232.
   5013,        -200.,           8.,         236.
   5014,        -200.,           8.,         240.
   5015,        -200.,           8.,         244.
   5016,        -200.,           8.,         248.
   5017,        -200.,           8.,         252.
   5018,        -200.,           8.,         256.
   5019,        -200.,           8.,         260.
   5020,        -200.,           8.,         264.
   5021,        -200.,           8.,         268.
   5022,        -200.,           8.,         272.
   5023,        -200.,           8.,         276.
   5024,        -200.,           8.,         280.
   5025,        -200.,           8.,         284.
   5026,        -200.,           8.,         288.
   5027,        -200.,           8.,         292.
   5028,        -200.,           8.,         296.
   5029,        -200.,           8.,         300.
   5030,        -200.,           8.,         304.
   5031,        -200.,           8.,         308.
   5032,        -200.,           8.,         312.
   5033,        -200.,           8.,         316.
   5034,        -200.,           8.,         320.
   5035,        -200.,           8.,         324.
   5036,        -200.,           8.,         328.
   5037,        -200.,           8.,         332.
   5038,        -200.,           8.,         336.
   5039,        -200.,           8.,         340.
   5040,        -200.,           8.,         344.
   5041,        -200.,           8.,         348.
   5042,        -200.,           8.,         352.
   5043,        -200.,           8.,         356.
   5044,        -200.,           8.,         360.
   5045,        -200.,           8.,         364.
   5046,        -200.,           8.,         368.
   5047,        -200.,           8.,         372.
   5048,        -200.,           8.,         376.
   5049,        -200.,           8.,         380.
   5050,        -200.,           8.,         384.
   5051,        -200.,           8.,         388.
   5052,        -200.,           8.,         392.
   5053,        -200.,           8.,         396.
   5054,        -196.,           8.,         400.
   5055,        -192.,           8.,         400.
   5056,        -188.,           8.,         400.
   5057,        -184.,           8.,         400.
   5058,        -180.,           8.,         400.
   5059,        -176.,           8.,         400.
   5060,        -172.,           8.,         400.
   5061,        -168.,           8.,         400.
   5062,        -164.,           8.,         400.
   5063,        -160.,           8.,         400.
   5064,        -156.,           8.,         400.
   5065,        -152.,           8.,         400.
   5066,        -148.,           8.,         400.
   5067,        -144.,           8.,         400.
   5068,        -140.,           8.,         400.
   5069,        -136.,           8.,         400.
   5070,        -132.,           8.,         400.
   5071,        -128.,           8.,         400.
   5072,        -124.,           8.,         400.
   5073,        -120.,           8.,         400.
   5074,        -116.,           8.,         400.
   5075,        -112.,           8.,         400.
   5076,        -108.,           8.,         400.
   5077,        -104.,           8.,         400.
   5078,        -100.,           8.,         400.
   5079,         -96.,           8.,         400.
   5080,         -92.,           8.,         400.
   5081,         -88.,           8.,         400.
   5082,         -84.,           8.,         400.
   5083,         -80.,           8.,         400.
   5084,         -76.,           8.,         400.
   5085,         -72.,           8.,         400.
   5086,         -68.,           8.,         400.
   5087,         -64.,           8.,         400.
   5088,         -60.,           8.,         400.
   5089,         -56.,           8.,         400.
   5090,         -52.,           8.,         400.
   5091,         -48.,           8.,         400.
   5092,         -44.,           8.,         400.
   5093,         -40.,           8.,         400.
   5094,         -36.,           8.,         400.
   5095,         -32.,           8.,         400.
   5096,         -28.,           8.,         400.
   5097,         -24.,           8.,         400.
   5098,         -20.,           8.,         400.
   5099,         -16.,           8.,         400.
   5100,         -12.,           8.,         400.
   5101,          -4.,           8.,         400.
   5102,           0.,           8.,         400.
   5103,           4.,           8.,         400.
   5104,           8.,           8.,         396.
   5105,           8.,           8.,         392.
   5106,           8.,           8.,         388.
   5107,           8.,           8.,         384.
   5108,           8.,           8.,         380.
   5109,           8.,           8.,         376.
   5110,           8.,           8.,         372.
   5111,           8.,           8.,         368.
   5112,           8.,           8.,         364.
   5113,           8.,           8.,         360.
   5114,           8.,           8.,         356.
   5115,           8.,           8.,         352.
   5116,           8.,           8.,         348.
   5117,           8.,           8.,         344.
   5118,           8.,           8.,         340.
   5119,           8.,           8.,         336.
   5120,           8.,           8.,         332.
   5121,           8.,           8.,         328.
   5122,           8.,           8.,         324.
   5123,           8.,           8.,         320.
   5124,           8.,           8.,         316.
   5125,           8.,           8.,         312.
   5126,           8.,           8.,         308.
   5127,           8.,           8.,         304.
   5128,           8.,           8.,         300.
   5129,           8.,           8.,         296.
   5130,           8.,           8.,         292.
   5131,           8.,           8.,         288.
   5132,           8.,           8.,         284.
   5133,           8.,           8.,         280.
   5134,           8.,           8.,         276.
   5135,           8.,           8.,         272.
   5136,           8.,           8.,         268.
   5137,           8.,           8.,         264.
   5138,           8.,           8.,         260.
   5139,           8.,           8.,         256.
   5140,           8.,           8.,         252.
   5141,           8.,           8.,         248.
   5142,           8.,           8.,         244.
   5143,           8.,           8.,         240.
   5144,           8.,           8.,         236.
   5145,           8.,           8.,         232.
   5146,           8.,           8.,         228.
   5147,           8.,           8.,         224.
   5148,           8.,           8.,         220.
   5149,           8.,           8.,         216.
   5150,           8.,           8.,         212.
   5151,           8.,           8.,         208.
   5152,           8.,           8.,         204.
   5153,           8.,           8.,         200.
   5154,           8.,           8.,         196.
   5155,           8.,           8.,         192.
   5156,           8.,           8.,         188.
   5157,           8.,           8.,         184.
   5158,           8.,           8.,         180.
   5159,           8.,           8.,         176.
   5160,           8.,           8.,         172.
   5161,           8.,           8.,         168.
   5162,           8.,           8.,         164.
   5163,           8.,           8.,         160.
   5164,           8.,           8.,         156.
   5165,           8.,           8.,         152.
   5166,           8.,           8.,         148.
   5167,           8.,           8.,         144.
   5168,           8.,           8.,         140.
   5169,           8.,           8.,         136.
   5170,           8.,           8.,         132.
   5171,           8.,           8.,         128.
   5172,           8.,           8.,         124.
   5173,           8.,           8.,         120.
   5174,           8.,           8.,         116.
   5175,           8.,           8.,         112.
   5176,           8.,           8.,         108.
   5177,           8.,           8.,         104.
   5178,           8.,           8.,         100.
   5179,           8.,           8.,          96.
   5180,           8.,           8.,          92.
   5181,           8.,           8.,          88.
   5182,           8.,           8.,          84.
   5183,           8.,           8.,          80.
   5184,           8.,           8.,          76.
   5185,           8.,           8.,          72.
   5186,           8.,           8.,          68.
   5187,           8.,           8.,          64.
   5188,           8.,           8.,          60.
   5189,           8.,           8.,          56.
   5190,           8.,           8.,          52.
   5191,           8.,           8.,          48.
   5192,           8.,           8.,          44.
   5193,           8.,           8.,          40.
   5194,           8.,           8.,          36.
   5195,           8.,           8.,          32.
   5196,           8.,           8.,          28.
   5197,           8.,           8.,          24.
   5198,           8.,           8.,          20.
   5199,           8.,           8.,          16.
   5200,           8.,           8.,          12.
   5201,           8.,           8.,           8.
   5202,           8.,           8.,           4.
   5203,           4.,           8.,           0.
   5204,           0.,           8.,           0.
   5205,          -4.,           8.,           0.
   5206,          12.,           8.,           0.
   5207,          16.,           8.,           0.
   5208,          20.,           8.,           0.
   5209,          24.,           8.,           0.
   5210,          28.,           8.,           0.
   5211,          32.,           8.,           0.
   5212,          36.,           8.,           0.
   5213,          40.,           8.,           0.
   5214,          44.,           8.,           0.
   5215,          48.,           8.,           0.
   5216,          52.,           8.,           0.
   5217,          56.,           8.,           0.
   5218,          60.,           8.,           0.
   5219,          64.,           8.,           0.
   5220,          68.,           8.,           0.
   5221,          72.,           8.,           0.
   5222,          76.,           8.,           0.
   5223,          80.,           8.,           0.
   5224,          84.,           8.,           0.
   5225,          88.,           8.,           0.
   5226,          92.,           8.,           0.
   5227,          96.,           8.,           0.
   5228,         100.,           8.,           0.
   5229,         104.,           8.,           0.
   5230,         108.,           8.,           0.
   5231,         112.,           8.,           0.
   5232,         116.,           8.,           0.
   5233,         120.,           8.,           0.
   5234,         124.,           8.,           0.
   5235,         128.,           8.,           0.
   5236,         132.,           8.,           0.
   5237,         136.,           8.,           0.
   5238,         140.,           8.,           0.
   5239,         144.,           8.,           0.
   5240,         148.,           8.,           0.
   5241,         152.,           8.,           0.
   5242,         156.,           8.,           0.
   5243,         160.,           8.,           0.
   5244,         164.,           8.,           0.
   5245,         168.,           8.,           0.
   5246,         172.,           8.,           0.
   5247,         176.,           8.,           0.
   5248,         180.,           8.,           0.
   5249,         184.,           8.,           0.
   5250,         188.,           8.,           0.
   5251,         192.,           8.,           0.
   5252,         196.,           8.,           0.
   5253,         196.,           8.,         400.
   5254,         192.,           8.,         400.
   5255,         188.,           8.,         400.
   5256,         184.,           8.,         400.
   5257,         180.,           8.,         400.
   5258,         176.,           8.,         400.
   5259,         172.,           8.,         400.
   5260,         168.,           8.,         400.
   5261,         164.,           8.,         400.
   5262,         160.,           8.,         400.
   5263,         156.,           8.,         400.
   5264,         152.,           8.,         400.
   5265,         148.,           8.,         400.
   5266,         144.,           8.,         400.
   5267,         140.,           8.,         400.
   5268,         136.,           8.,         400.
   5269,         132.,           8.,         400.
   5270,         128.,           8.,         400.
   5271,         124.,           8.,         400.
   5272,         120.,           8.,         400.
   5273,         116.,           8.,         400.
   5274,         112.,           8.,         400.
   5275,         108.,           8.,         400.
   5276,         104.,           8.,         400.
   5277,         100.,           8.,         400.
   5278,          96.,           8.,         400.
   5279,          92.,           8.,         400.
   5280,          88.,           8.,         400.
   5281,          84.,           8.,         400.
   5282,          80.,           8.,         400.
   5283,          76.,           8.,         400.
   5284,          72.,           8.,         400.
   5285,          68.,           8.,         400.
   5286,          64.,           8.,         400.
   5287,          60.,           8.,         400.
   5288,          56.,           8.,         400.
   5289,          52.,           8.,         400.
   5290,          48.,           8.,         400.
   5291,          44.,           8.,         400.
   5292,          40.,           8.,         400.
   5293,          36.,           8.,         400.
   5294,          32.,           8.,         400.
   5295,          28.,           8.,         400.
   5296,          24.,           8.,         400.
   5297,          20.,           8.,         400.
   5298,          16.,           8.,         400.
   5299,          12.,           8.,         400.
   5300,         200.,           8.,           4.
   5301,         200.,           8.,           8.
   5302,         200.,           8.,          12.
   5303,         200.,           8.,          16.
   5304,         200.,           8.,          20.
   5305,         200.,           8.,          24.
   5306,         200.,           8.,          28.
   5307,         200.,           8.,          32.
   5308,         200.,           8.,          36.
   5309,         200.,           8.,          40.
   5310,         200.,           8.,          44.
   5311,         200.,           8.,          48.
   5312,         200.,           8.,          52.
   5313,         200.,           8.,          56.
   5314,         200.,           8.,          60.
   5315,         200.,           8.,          64.
   5316,         200.,           8.,          68.
   5317,         200.,           8.,          72.
   5318,         200.,           8.,          76.
   5319,         200.,           8.,          80.
   5320,         200.,           8.,          84.
   5321,         200.,           8.,          88.
   5322,         200.,           8.,          92.
   5323,         200.,           8.,          96.
   5324,         200.,           8.,         100.
   5325,         200.,           8.,         104.
   5326,         200.,           8.,         108.
   5327,         200.,           8.,         112.
   5328,         200.,           8.,         116.
   5329,         200.,           8.,         120.
   5330,         200.,           8.,         124.
   5331,         200.,           8.,         128.
   5332,         200.,           8.,         132.
   5333,         200.,           8.,         136.
   5334,         200.,           8.,         140.
   5335,         200.,           8.,         144.
   5336,         200.,           8.,         148.
   5337,         200.,           8.,         152.
   5338,         200.,           8.,         156.
   5339,         200.,           8.,         160.
   5340,         200.,           8.,         164.
   5341,         200.,           8.,         168.
   5342,         200.,           8.,         172.
   5343,         200.,           8.,         176.
   5344,         200.,           8.,         180.
   5345,         200.,           8.,         184.
   5346,         200.,           8.,         188.
   5347,         200.,           8.,         192.
   5348,         200.,           8.,         196.
   5349,         200.,           8.,         200.
   5350,         200.,           8.,         204.
   5351,         200.,           8.,         208.
   5352,         200.,           8.,         212.
   5353,         200.,           8.,         216.
   5354,         200.,           8.,         220.
   5355,         200.,           8.,         224.
   5356,         200.,           8.,         228.
   5357,         200.,           8.,         232.
   5358,         200.,           8.,         236.
   5359,         200.,           8.,         240.
   5360,         200.,           8.,         244.
   5361,         200.,           8.,         248.
   5362,         200.,           8.,         252.
   5363,         200.,           8.,         256.
   5364,         200.,           8.,         260.
   5365,         200.,           8.,         264.
   5366,         200.,           8.,         268.
   5367,         200.,           8.,         272.
   5368,         200.,           8.,         276.
   5369,         200.,           8.,         280.
   5370,         200.,           8.,         284.
   5371,         200.,           8.,         288.
   5372,         200.,           8.,         292.
   5373,         200.,           8.,         296.
   5374,         200.,           8.,         300.
   5375,         200.,           8.,         304.
   5376,         200.,           8.,         308.
   5377,         200.,           8.,         312.
   5378,         200.,           8.,         316.
   5379,         200.,           8.,         320.
   5380,         200.,           8.,         324.
   5381,         200.,           8.,         328.
   5382,         200.,           8.,         332.
   5383,         200.,           8.,         336.
   5384,         200.,           8.,         340.
   5385,         200.,           8.,         344.
   5386,         200.,           8.,         348.
   5387,         200.,           8.,         352.
   5388,         200.,           8.,         356.
   5389,         200.,           8.,         360.
   5390,         200.,           8.,         364.
   5391,         200.,           8.,         368.
   5392,         200.,           8.,         372.
   5393,         200.,           8.,         376.
   5394,         200.,           8.,         380.
   5395,         200.,           8.,         384.
   5396,         200.,           8.,         388.
   5397,         200.,           8.,         392.
   5398,         200.,           8.,         396.
   5399,           8.,         -10.,         396.
   5400,           8.,         -10.,         392.
   5401,           8.,         -10.,         388.
   5402,           8.,         -10.,         384.
   5403,           8.,         -10.,         380.
   5404,           8.,         -10.,         376.
   5405,           8.,         -10.,         372.
   5406,           8.,         -10.,         368.
   5407,           8.,         -10.,         364.
   5408,           8.,         -10.,         360.
   5409,           8.,         -10.,         356.
   5410,           8.,         -10.,         352.
   5411,           8.,         -10.,         348.
   5412,           8.,         -10.,         344.
   5413,           8.,         -10.,         340.
   5414,           8.,         -10.,         336.
   5415,           8.,         -10.,         332.
   5416,           8.,         -10.,         328.
   5417,           8.,         -10.,         324.
   5418,           8.,         -10.,         320.
   5419,           8.,         -10.,         316.
   5420,           8.,         -10.,         312.
   5421,           8.,         -10.,         308.
   5422,           8.,         -10.,         304.
   5423,           8.,         -10.,         300.
   5424,           8.,         -10.,         296.
   5425,           8.,         -10.,         292.
   5426,           8.,         -10.,         288.
   5427,           8.,         -10.,         284.
   5428,           8.,         -10.,         280.
   5429,           8.,         -10.,         276.
   5430,           8.,         -10.,         272.
   5431,           8.,         -10.,         268.
   5432,           8.,         -10.,         264.
   5433,           8.,         -10.,         260.
   5434,           8.,         -10.,         256.
   5435,           8.,         -10.,         252.
   5436,           8.,         -10.,         248.
   5437,           8.,         -10.,         244.
   5438,           8.,         -10.,         240.
   5439,           8.,         -10.,         236.
   5440,           8.,         -10.,         232.
   5441,           8.,         -10.,         228.
   5442,           8.,         -10.,         224.
   5443,           8.,         -10.,         220.
   5444,           8.,         -10.,         216.
   5445,           8.,         -10.,         212.
   5446,           8.,         -10.,         208.
   5447,           8.,         -10.,         204.
   5448,           8.,         -10.,         200.
   5449,           8.,         -10.,         196.
   5450,           8.,         -10.,         192.
   5451,           8.,         -10.,         188.
   5452,           8.,         -10.,         184.
   5453,           8.,         -10.,         180.
   5454,           8.,         -10.,         176.
   5455,           8.,         -10.,         172.
   5456,           8.,         -10.,         168.
   5457,           8.,         -10.,         164.
   5458,           8.,         -10.,         160.
   5459,           8.,         -10.,         156.
   5460,           8.,         -10.,         152.
   5461,           8.,         -10.,         148.
   5462,           8.,         -10.,         144.
   5463,           8.,         -10.,         140.
   5464,           8.,         -10.,         136.
   5465,           8.,         -10.,         132.
   5466,           8.,         -10.,         128.
   5467,           8.,         -10.,         124.
   5468,           8.,         -10.,         120.
   5469,           8.,         -10.,         116.
   5470,           8.,         -10.,         112.
   5471,           8.,         -10.,         108.
   5472,           8.,         -10.,         104.
   5473,           8.,         -10.,         100.
   5474,           8.,         -10.,          96.
   5475,           8.,         -10.,          92.
   5476,           8.,         -10.,          88.
   5477,           8.,         -10.,          84.
   5478,           8.,         -10.,          80.
   5479,           8.,         -10.,          76.
   5480,           8.,         -10.,          72.
   5481,           8.,         -10.,          68.
   5482,           8.,         -10.,          64.
   5483,           8.,         -10.,          60.
   5484,           8.,         -10.,          56.
   5485,           8.,         -10.,          52.
   5486,           8.,         -10.,          48.
   5487,           8.,         -10.,          44.
   5488,           8.,         -10.,          40.
   5489,           8.,         -10.,          36.
   5490,           8.,         -10.,          32.
   5491,           8.,         -10.,          28.
   5492,           8.,         -10.,          24.
   5493,           8.,         -10.,          20.
   5494,           8.,         -10.,          16.
   5495,           8.,         -10.,          12.
   5496,           8.,         -10.,           8.
   5497,           8.,         -10.,           4.
   5498,         196.,         -10.,         400.
   5499,         192.,         -10.,         400.
   5500,         188.,         -10.,         400.
   5501,         184.,         -10.,         400.
   5502,         180.,         -10.,         400.
   5503,         176.,         -10.,         400.
   5504,         172.,         -10.,         400.
   5505,         168.,         -10.,         400.
   5506,         164.,         -10.,         400.
   5507,         160.,         -10.,         400.
   5508,         156.,         -10.,         400.
   5509,         152.,         -10.,         400.
   5510,         148.,         -10.,         400.
   5511,         144.,         -10.,         400.
   5512,         140.,         -10.,         400.
   5513,         136.,         -10.,         400.
   5514,         132.,         -10.,         400.
   5515,         128.,         -10.,         400.
   5516,         124.,         -10.,         400.
   5517,         120.,         -10.,         400.
   5518,         116.,         -10.,         400.
   5519,         112.,         -10.,         400.
   5520,         108.,         -10.,         400.
   5521,         104.,         -10.,         400.
   5522,         100.,         -10.,         400.
   5523,          96.,         -10.,         400.
   5524,          92.,         -10.,         400.
   5525,          88.,         -10.,         400.
   5526,          84.,         -10.,         400.
   5527,          80.,         -10.,         400.
   5528,          76.,         -10.,         400.
   5529,          72.,         -10.,         400.
   5530,          68.,         -10.,         400.
   5531,          64.,         -10.,         400.
   5532,          60.,         -10.,         400.
   5533,          56.,         -10.,         400.
   5534,          52.,         -10.,         400.
   5535,          48.,         -10.,         400.
   5536,          44.,         -10.,         400.
   5537,          40.,         -10.,         400.
   5538,          36.,         -10.,         400.
   5539,          32.,         -10.,         400.
   5540,          28.,         -10.,         400.
   5541,          24.,         -10.,         400.
   5542,          20.,         -10.,         400.
   5543,          16.,         -10.,         400.
   5544,          12.,         -10.,         400.
   5545,         200.,         -10.,           4.
   5546,         200.,         -10.,           8.
   5547,         200.,         -10.,          12.
   5548,         200.,         -10.,          16.
   5549,         200.,         -10.,          20.
   5550,         200.,         -10.,          24.
   5551,         200.,         -10.,          28.
   5552,         200.,         -10.,          32.
   5553,         200.,         -10.,          36.
   5554,         200.,         -10.,          40.
   5555,         200.,         -10.,          44.
   5556,         200.,         -10.,          48.
   5557,         200.,         -10.,          52.
   5558,         200.,         -10.,          56.
   5559,         200.,         -10.,          60.
   5560,         200.,         -10.,          64.
   5561,         200.,         -10.,          68.
   5562,         200.,         -10.,          72.
   5563,         200.,         -10.,          76.
   5564,         200.,         -10.,          80.
   5565,         200.,         -10.,          84.
   5566,         200.,         -10.,          88.
   5567,         200.,         -10.,          92.
   5568,         200.,         -10.,          96.
   5569,         200.,         -10.,         100.
   5570,         200.,         -10.,         104.
   5571,         200.,         -10.,         108.
   5572,         200.,         -10.,         112.
   5573,         200.,         -10.,         116.
   5574,         200.,         -10.,         120.
   5575,         200.,         -10.,         124.
   5576,         200.,         -10.,         128.
   5577,         200.,         -10.,         132.
   5578,         200.,         -10.,         136.
   5579,         200.,         -10.,         140.
   5580,         200.,         -10.,         144.
   5581,         200.,         -10.,         148.
   5582,         200.,         -10.,         152.
   5583,         200.,         -10.,         156.
   5584,         200.,         -10.,         160.
   5585,         200.,         -10.,         164.
   5586,         200.,         -10.,         168.
   5587,         200.,         -10.,         172.
   5588,         200.,         -10.,         176.
   5589,         200.,         -10.,         180.
   5590,         200.,         -10.,         184.
   5591,         200.,         -10.,         188.
   5592,         200.,         -10.,         192.
   5593,         200.,         -10.,         196.
   5594,         200.,         -10.,         200.
   5595,         200.,         -10.,         204.
   5596,         200.,         -10.,         208.
   5597,         200.,         -10.,         212.
   5598,         200.,         -10.,         216.
   5599,         200.,         -10.,         220.
   5600,         200.,         -10.,         224.
   5601,         200.,         -10.,         228.
   5602,         200.,         -10.,         232.
   5603,         200.,         -10.,         236.
   5604,         200.,         -10.,         240.
   5605,         200.,         -10.,         244.
   5606,         200.,         -10.,         248.
   5607,         200.,         -10.,         252.
   5608,         200.,         -10.,         256.
   5609,         200.,         -10.,         260.
   5610,         200.,         -10.,         264.
   5611,         200.,         -10.,         268.
   5612,         200.,         -10.,         272.
   5613,         200.,         -10.,         276.
   5614,         200.,         -10.,         280.
   5615,         200.,         -10.,         284.
   5616,         200.,         -10.,         288.
   5617,         200.,         -10.,         292.
   5618,         200.,         -10.,         296.
   5619,         200.,         -10.,         300.
   5620,         200.,         -10.,         304.
   5621,         200.,         -10.,         308.
   5622,         200.,         -10.,         312.
   5623,         200.,         -10.,         316.
   5624,         200.,         -10.,         320.
   5625,         200.,         -10.,         324.
   5626,         200.,         -10.,         328.
   5627,         200.,         -10.,         332.
   5628,         200.,         -10.,         336.
   5629,         200.,         -10.,         340.
   5630,         200.,         -10.,         344.
   5631,         200.,         -10.,         348.
   5632,         200.,         -10.,         352.
   5633,         200.,         -10.,         356.
   5634,         200.,         -10.,         360.
   5635,         200.,         -10.,         364.
   5636,         200.,         -10.,         368.
   5637,         200.,         -10.,         372.
   5638,         200.,         -10.,         376.
   5639,         200.,         -10.,         380.
   5640,         200.,         -10.,         384.
   5641,         200.,         -10.,         388.
   5642,         200.,         -10.,         392.
   5643,         200.,         -10.,         396.
   5644,          12.,         -10.,           0.
   5645,          16.,         -10.,           0.
   5646,          20.,         -10.,           0.
   5647,          24.,         -10.,           0.
   5648,          28.,         -10.,           0.
   5649,          32.,         -10.,           0.
   5650,          36.,         -10.,           0.
   5651,          40.,         -10.,           0.
   5652,          44.,         -10.,           0.
   5653,          48.,         -10.,           0.
   5654,          52.,         -10.,           0.
   5655,          56.,         -10.,           0.
   5656,          60.,         -10.,           0.
   5657,          64.,         -10.,           0.
   5658,          68.,         -10.,           0.
   5659,          72.,         -10.,           0.
   5660,          76.,         -10.,           0.
   5661,          80.,         -10.,           0.
   5662,          84.,         -10.,           0.
   5663,          88.,         -10.,           0.
   5664,          92.,         -10.,           0.
   5665,          96.,         -10.,           0.
   5666,         100.,         -10.,           0.
   5667,         104.,         -10.,           0.
   5668,         108.,         -10.,           0.
   5669,         112.,         -10.,           0.
   5670,         116.,         -10.,           0.
   5671,         120.,         -10.,           0.
   5672,         124.,         -10.,           0.
   5673,         128.,         -10.,           0.
   5674,         132.,         -10.,           0.
   5675,         136.,         -10.,           0.
   5676,         140.,         -10.,           0.
   5677,         144.,         -10.,           0.
   5678,         148.,         -10.,           0.
   5679,         152.,         -10.,           0.
   5680,         156.,         -10.,           0.
   5681,         160.,         -10.,           0.
   5682,         164.,         -10.,           0.
   5683,         168.,         -10.,           0.
   5684,         172.,         -10.,           0.
   5685,         176.,         -10.,           0.
   5686,         180.,         -10.,           0.
   5687,         184.,         -10.,           0.
   5688,         188.,         -10.,           0.
   5689,         192.,         -10.,           0.
   5690,         196.,         -10.,           0.
   5691,         -12.,         -10.,         400.
   5692,         -16.,         -10.,         400.
   5693,         -20.,         -10.,         400.
   5694,         -24.,         -10.,         400.
   5695,         -28.,         -10.,         400.
   5696,         -32.,         -10.,         400.
   5697,         -36.,         -10.,         400.
   5698,         -40.,         -10.,         400.
   5699,         -44.,         -10.,         400.
   5700,         -48.,         -10.,         400.
   5701,         -52.,         -10.,         400.
   5702,         -56.,         -10.,         400.
   5703,         -60.,         -10.,         400.
   5704,         -64.,         -10.,         400.
   5705,         -68.,         -10.,         400.
   5706,         -72.,         -10.,         400.
   5707,         -76.,         -10.,         400.
   5708,         -80.,         -10.,         400.
   5709,         -84.,         -10.,         400.
   5710,         -88.,         -10.,         400.
   5711,         -92.,         -10.,         400.
   5712,         -96.,         -10.,         400.
   5713,        -100.,         -10.,         400.
   5714,        -104.,         -10.,         400.
   5715,        -108.,         -10.,         400.
   5716,        -112.,         -10.,         400.
   5717,        -116.,         -10.,         400.
   5718,        -120.,         -10.,         400.
   5719,        -124.,         -10.,         400.
   5720,        -128.,         -10.,         400.
   5721,        -132.,         -10.,         400.
   5722,        -136.,         -10.,         400.
   5723,        -140.,         -10.,         400.
   5724,        -144.,         -10.,         400.
   5725,        -148.,         -10.,         400.
   5726,        -152.,         -10.,         400.
   5727,        -156.,         -10.,         400.
   5728,        -160.,         -10.,         400.
   5729,        -164.,         -10.,         400.
   5730,        -168.,         -10.,         400.
   5731,        -172.,         -10.,         400.
   5732,        -176.,         -10.,         400.
   5733,        -180.,         -10.,         400.
   5734,        -184.,         -10.,         400.
   5735,        -188.,         -10.,         400.
   5736,        -192.,         -10.,         400.
   5737,        -196.,         -10.,         400.
   5738,          -8.,         -10.,           4.
   5739,          -8.,         -10.,           8.
   5740,          -8.,         -10.,          12.
   5741,          -8.,         -10.,          16.
   5742,          -8.,         -10.,          20.
   5743,          -8.,         -10.,          24.
   5744,          -8.,         -10.,          28.
   5745,          -8.,         -10.,          32.
   5746,          -8.,         -10.,          36.
   5747,          -8.,         -10.,          40.
   5748,          -8.,         -10.,          44.
   5749,          -8.,         -10.,          48.
   5750,          -8.,         -10.,          52.
   5751,          -8.,         -10.,          56.
   5752,          -8.,         -10.,          60.
   5753,          -8.,         -10.,          64.
   5754,          -8.,         -10.,          68.
   5755,          -8.,         -10.,          72.
   5756,          -8.,         -10.,          76.
   5757,          -8.,         -10.,          80.
   5758,          -8.,         -10.,          84.
   5759,          -8.,         -10.,          88.
   5760,          -8.,         -10.,          92.
   5761,          -8.,         -10.,          96.
   5762,          -8.,         -10.,         100.
   5763,          -8.,         -10.,         104.
   5764,          -8.,         -10.,         108.
   5765,          -8.,         -10.,         112.
   5766,          -8.,         -10.,         116.
   5767,          -8.,         -10.,         120.
   5768,          -8.,         -10.,         124.
   5769,          -8.,         -10.,         128.
   5770,          -8.,         -10.,         132.
   5771,          -8.,         -10.,         136.
   5772,          -8.,         -10.,         140.
   5773,          -8.,         -10.,         144.
   5774,          -8.,         -10.,         148.
   5775,          -8.,         -10.,         152.
   5776,          -8.,         -10.,         156.
   5777,          -8.,         -10.,         160.
   5778,          -8.,         -10.,         164.
   5779,          -8.,         -10.,         168.
   5780,          -8.,         -10.,         172.
   5781,          -8.,         -10.,         176.
   5782,          -8.,         -10.,         180.
   5783,          -8.,         -10.,         184.
   5784,          -8.,         -10.,         188.
   5785,          -8.,         -10.,         192.
   5786,          -8.,         -10.,         196.
   5787,          -8.,         -10.,         200.
   5788,          -8.,         -10.,         204.
   5789,          -8.,         -10.,         208.
   5790,          -8.,         -10.,         212.
   5791,          -8.,         -10.,         216.
   5792,          -8.,         -10.,         220.
   5793,          -8.,         -10.,         224.
   5794,          -8.,         -10.,         228.
   5795,          -8.,         -10.,         232.
   5796,          -8.,         -10.,         236.
   5797,          -8.,         -10.,         240.
   5798,          -8.,         -10.,         244.
   5799,          -8.,         -10.,         248.
   5800,          -8.,         -10.,         252.
   5801,          -8.,         -10.,         256.
   5802,          -8.,         -10.,         260.
   5803,          -8.,         -10.,         264.
   5804,          -8.,         -10.,         268.
   5805,          -8.,         -10.,         272.
   5806,          -8.,         -10.,         276.
   5807,          -8.,         -10.,         280.
   5808,          -8.,         -10.,         284.
   5809,          -8.,         -10.,         288.
   5810,          -8.,         -10.,         292.
   5811,          -8.,         -10.,         296.
   5812,          -8.,         -10.,         300.
   5813,          -8.,         -10.,         304.
   5814,          -8.,         -10.,         308.
   5815,          -8.,         -10.,         312.
   5816,          -8.,         -10.,         316.
   5817,          -8.,         -10.,         320.
   5818,          -8.,         -10.,         324.
   5819,          -8.,         -10.,         328.
   5820,          -8.,         -10.,         332.
   5821,          -8.,         -10.,         336.
   5822,          -8.,         -10.,         340.
   5823,          -8.,         -10.,         344.
   5824,          -8.,         -10.,         348.
   5825,          -8.,         -10.,         352.
   5826,          -8.,         -10.,         356.
   5827,          -8.,         -10.,         360.
   5828,          -8.,         -10.,         364.
   5829,          -8.,         -10.,         368.
   5830,          -8.,         -10.,         372.
   5831,          -8.,         -10.,         376.
   5832,          -8.,         -10.,         380.
   5833,          -8.,         -10.,         384.
   5834,          -8.,         -10.,         388.
   5835,          -8.,         -10.,         392.
   5836,          -8.,         -10.,         396.
   5837,        -196.,         -10.,           0.
   5838,        -192.,         -10.,           0.
   5839,        -188.,         -10.,           0.
   5840,        -184.,         -10.,           0.
   5841,        -180.,         -10.,           0.
   5842,        -176.,         -10.,           0.
   5843,        -172.,         -10.,           0.
   5844,        -168.,         -10.,           0.
   5845,        -164.,         -10.,           0.
   5846,        -160.,         -10.,           0.
   5847,        -156.,         -10.,           0.
   5848,        -152.,         -10.,           0.
   5849,        -148.,         -10.,           0.
   5850,        -144.,         -10.,           0.
   5851,        -140.,         -10.,           0.
   5852,        -136.,         -10.,           0.
   5853,        -132.,         -10.,           0.
   5854,        -128.,         -10.,           0.
   5855,        -124.,         -10.,           0.
   5856,        -120.,         -10.,           0.
   5857,        -116.,         -10.,           0.
   5858,        -112.,         -10.,           0.
   5859,        -108.,         -10.,           0.
   5860,        -104.,         -10.,           0.
   5861,        -100.,         -10.,           0.
   5862,         -96.,         -10.,           0.
   5863,         -92.,         -10.,           0.
   5864,         -88.,         -10.,           0.
   5865,         -84.,         -10.,           0.
   5866,         -80.,         -10.,           0.
   5867,         -76.,         -10.,           0.
   5868,         -72.,         -10.,           0.
   5869,         -68.,         -10.,           0.
   5870,         -64.,         -10.,           0.
   5871,         -60.,         -10.,           0.
   5872,         -56.,         -10.,           0.
   5873,         -52.,         -10.,           0.
   5874,         -48.,         -10.,           0.
   5875,         -44.,         -10.,           0.
   5876,         -40.,         -10.,           0.
   5877,         -36.,         -10.,           0.
   5878,         -32.,         -10.,           0.
   5879,         -28.,         -10.,           0.
   5880,         -24.,         -10.,           0.
   5881,         -20.,         -10.,           0.
   5882,         -16.,         -10.,           0.
   5883,         -12.,         -10.,           0.
   5884,        -200.,         -10.,         396.
   5885,        -200.,         -10.,         392.
   5886,        -200.,         -10.,         388.
   5887,        -200.,         -10.,         384.
   5888,        -200.,         -10.,         380.
   5889,        -200.,         -10.,         376.
   5890,        -200.,         -10.,         372.
   5891,        -200.,         -10.,         368.
   5892,        -200.,         -10.,         364.
   5893,        -200.,         -10.,         360.
   5894,        -200.,         -10.,         356.
   5895,        -200.,         -10.,         352.
   5896,        -200.,         -10.,         348.
   5897,        -200.,         -10.,         344.
   5898,        -200.,         -10.,         340.
   5899,        -200.,         -10.,         336.
   5900,        -200.,         -10.,         332.
   5901,        -200.,         -10.,         328.
   5902,        -200.,         -10.,         324.
   5903,        -200.,         -10.,         320.
   5904,        -200.,         -10.,         316.
   5905,        -200.,         -10.,         312.
   5906,        -200.,         -10.,         308.
   5907,        -200.,         -10.,         304.
   5908,        -200.,         -10.,         300.
   5909,        -200.,         -10.,         296.
   5910,        -200.,         -10.,         292.
   5911,        -200.,         -10.,         288.
   5912,        -200.,         -10.,         284.
   5913,        -200.,         -10.,         280.
   5914,        -200.,         -10.,         276.
   5915,        -200.,         -10.,         272.
   5916,        -200.,         -10.,         268.
   5917,        -200.,         -10.,         264.
   5918,        -200.,         -10.,         260.
   5919,        -200.,         -10.,         256.
   5920,        -200.,         -10.,         252.
   5921,        -200.,         -10.,         248.
   5922,        -200.,         -10.,         244.
   5923,        -200.,         -10.,         240.
   5924,        -200.,         -10.,         236.
   5925,        -200.,         -10.,         232.
   5926,        -200.,         -10.,         228.
   5927,        -200.,         -10.,         224.
   5928,        -200.,         -10.,         220.
   5929,        -200.,         -10.,         216.
   5930,        -200.,         -10.,         212.
   5931,        -200.,         -10.,         208.
   5932,        -200.,         -10.,         204.
   5933,        -200.,         -10.,         200.
   5934,        -200.,         -10.,         196.
   5935,        -200.,         -10.,         192.
   5936,        -200.,         -10.,         188.
   5937,        -200.,         -10.,         184.
   5938,        -200.,         -10.,         180.
   5939,        -200.,         -10.,         176.
   5940,        -200.,         -10.,         172.
   5941,        -200.,         -10.,         168.
   5942,        -200.,         -10.,         164.
   5943,        -200.,         -10.,         160.
   5944,        -200.,         -10.,         156.
   5945,        -200.,         -10.,         152.
   5946,        -200.,         -10.,         148.
   5947,        -200.,         -10.,         144.
   5948,        -200.,         -10.,         140.
   5949,        -200.,         -10.,         136.
   5950,        -200.,         -10.,         132.
   5951,        -200.,         -10.,         128.
   5952,        -200.,         -10.,         124.
   5953,        -200.,         -10.,         120.
   5954,        -200.,         -10.,         116.
   5955,        -200.,         -10.,         112.
   5956,        -200.,         -10.,         108.
   5957,        -200.,         -10.,         104.
   5958,        -200.,         -10.,         100.
   5959,        -200.,         -10.,          96.
   5960,        -200.,         -10.,          92.
   5961,        -200.,         -10.,          88.
   5962,        -200.,         -10.,          84.
   5963,        -200.,         -10.,          80.
   5964,        -200.,         -10.,          76.
   5965,        -200.,         -10.,          72.
   5966,        -200.,         -10.,          68.
   5967,        -200.,         -10.,          64.
   5968,        -200.,         -10.,          60.
   5969,        -200.,         -10.,          56.
   5970,        -200.,         -10.,          52.
   5971,        -200.,         -10.,          48.
   5972,        -200.,         -10.,          44.
   5973,        -200.,         -10.,          40.
   5974,        -200.,         -10.,          36.
   5975,        -200.,         -10.,          32.
   5976,        -200.,         -10.,          28.
   5977,        -200.,         -10.,          24.
   5978,        -200.,         -10.,          20.
   5979,        -200.,         -10.,          16.
   5980,        -200.,         -10.,          12.
   5981,        -200.,         -10.,           8.
   5982,        -200.,         -10.,           4.
   5983,           4.,         -10.,           0.
   5984,           0.,         -10.,           0.
   5985,          -4.,         -10.,           0.
   5986,          -4.,         -10.,         400.
   5987,           0.,         -10.,         400.
   5988,           4.,         -10.,         400.
   5989,           8.,          10.,         396.
   5990,           8.,          10.,         392.
   5991,           8.,          10.,         388.
   5992,           8.,          10.,         384.
   5993,           8.,          10.,         380.
   5994,           8.,          10.,         376.
   5995,           8.,          10.,         372.
   5996,           8.,          10.,         368.
   5997,           8.,          10.,         364.
   5998,           8.,          10.,         360.
   5999,           8.,          10.,         356.
   6000,           8.,          10.,         352.
   6001,           8.,          10.,         348.
   6002,           8.,          10.,         344.
   6003,           8.,          10.,         340.
   6004,           8.,          10.,         336.
   6005,           8.,          10.,         332.
   6006,           8.,          10.,         328.
   6007,           8.,          10.,         324.
   6008,           8.,          10.,         320.
   6009,           8.,          10.,         316.
   6010,           8.,          10.,         312.
   6011,           8.,          10.,         308.
   6012,           8.,          10.,         304.
   6013,           8.,          10.,         300.
   6014,           8.,          10.,         296.
   6015,           8.,          10.,         292.
   6016,           8.,          10.,         288.
   6017,           8.,          10.,         284.
   6018,           8.,          10.,         280.
   6019,           8.,          10.,         276.
   6020,           8.,          10.,         272.
   6021,           8.,          10.,         268.
   6022,           8.,          10.,         264.
   6023,           8.,          10.,         260.
   6024,           8.,          10.,         256.
   6025,           8.,          10.,         252.
   6026,           8.,          10.,         248.
   6027,           8.,          10.,         244.
   6028,           8.,          10.,         240.
   6029,           8.,          10.,         236.
   6030,           8.,          10.,         232.
   6031,           8.,          10.,         228.
   6032,           8.,          10.,         224.
   6033,           8.,          10.,         220.
   6034,           8.,          10.,         216.
   6035,           8.,          10.,         212.
   6036,           8.,          10.,         208.
   6037,           8.,          10.,         204.
   6038,           8.,          10.,         200.
   6039,           8.,          10.,         196.
   6040,           8.,          10.,         192.
   6041,           8.,          10.,         188.
   6042,           8.,          10.,         184.
   6043,           8.,          10.,         180.
   6044,           8.,          10.,         176.
   6045,           8.,          10.,         172.
   6046,           8.,          10.,         168.
   6047,           8.,          10.,         164.
   6048,           8.,          10.,         160.
   6049,           8.,          10.,         156.
   6050,           8.,          10.,         152.
   6051,           8.,          10.,         148.
   6052,           8.,          10.,         144.
   6053,           8.,          10.,         140.
   6054,           8.,          10.,         136.
   6055,           8.,          10.,         132.
   6056,           8.,          10.,         128.
   6057,           8.,          10.,         124.
   6058,           8.,          10.,         120.
   6059,           8.,          10.,         116.
   6060,           8.,          10.,         112.
   6061,           8.,          10.,         108.
   6062,           8.,          10.,         104.
   6063,           8.,          10.,         100.
   6064,           8.,          10.,          96.
   6065,           8.,          10.,          92.
   6066,           8.,          10.,          88.
   6067,           8.,          10.,          84.
   6068,           8.,          10.,          80.
   6069,           8.,          10.,          76.
   6070,           8.,          10.,          72.
   6071,           8.,          10.,          68.
   6072,           8.,          10.,          64.
   6073,           8.,          10.,          60.
   6074,           8.,          10.,          56.
   6075,           8.,          10.,          52.
   6076,           8.,          10.,          48.
   6077,           8.,          10.,          44.
   6078,           8.,          10.,          40.
   6079,           8.,          10.,          36.
   6080,           8.,          10.,          32.
   6081,           8.,          10.,          28.
   6082,           8.,          10.,          24.
   6083,           8.,          10.,          20.
   6084,           8.,          10.,          16.
   6085,           8.,          10.,          12.
   6086,           8.,          10.,           8.
   6087,           8.,          10.,           4.
   6088,           4.,          10.,           0.
   6089,           0.,          10.,           0.
   6090,          -4.,          10.,           0.
   6091,          -8.,          10.,           4.
   6092,          -8.,          10.,           8.
   6093,          -8.,          10.,          12.
   6094,          -8.,          10.,          16.
   6095,          -8.,          10.,          20.
   6096,          -8.,          10.,          24.
   6097,          -8.,          10.,          28.
   6098,          -8.,          10.,          32.
   6099,          -8.,          10.,          36.
   6100,          -8.,          10.,          40.
   6101,          -8.,          10.,          44.
   6102,          -8.,          10.,          48.
   6103,          -8.,          10.,          52.
   6104,          -8.,          10.,          56.
   6105,          -8.,          10.,          60.
   6106,          -8.,          10.,          64.
   6107,          -8.,          10.,          68.
   6108,          -8.,          10.,          72.
   6109,          -8.,          10.,          76.
   6110,          -8.,          10.,          80.
   6111,          -8.,          10.,          84.
   6112,          -8.,          10.,          88.
   6113,          -8.,          10.,          92.
   6114,          -8.,          10.,          96.
   6115,          -8.,          10.,         100.
   6116,          -8.,          10.,         104.
   6117,          -8.,          10.,         108.
   6118,          -8.,          10.,         112.
   6119,          -8.,          10.,         116.
   6120,          -8.,          10.,         120.
   6121,          -8.,          10.,         124.
   6122,          -8.,          10.,         128.
   6123,          -8.,          10.,         132.
   6124,          -8.,          10.,         136.
   6125,          -8.,          10.,         140.
   6126,          -8.,          10.,         144.
   6127,          -8.,          10.,         148.
   6128,          -8.,          10.,         152.
   6129,          -8.,          10.,         156.
   6130,          -8.,          10.,         160.
   6131,          -8.,          10.,         164.
   6132,          -8.,          10.,         168.
   6133,          -8.,          10.,         172.
   6134,          -8.,          10.,         176.
   6135,          -8.,          10.,         180.
   6136,          -8.,          10.,         184.
   6137,          -8.,          10.,         188.
   6138,          -8.,          10.,         192.
   6139,          -8.,          10.,         196.
   6140,          -8.,          10.,         200.
   6141,          -8.,          10.,         204.
   6142,          -8.,          10.,         208.
   6143,          -8.,          10.,         212.
   6144,          -8.,          10.,         216.
   6145,          -8.,          10.,         220.
   6146,          -8.,          10.,         224.
   6147,          -8.,          10.,         228.
   6148,          -8.,          10.,         232.
   6149,          -8.,          10.,         236.
   6150,          -8.,          10.,         240.
   6151,          -8.,          10.,         244.
   6152,          -8.,          10.,         248.
   6153,          -8.,          10.,         252.
   6154,          -8.,          10.,         256.
   6155,          -8.,          10.,         260.
   6156,          -8.,          10.,         264.
   6157,          -8.,          10.,         268.
   6158,          -8.,          10.,         272.
   6159,          -8.,          10.,         276.
   6160,          -8.,          10.,         280.
   6161,          -8.,          10.,         284.
   6162,          -8.,          10.,         288.
   6163,          -8.,          10.,         292.
   6164,          -8.,          10.,         296.
   6165,          -8.,          10.,         300.
   6166,          -8.,          10.,         304.
   6167,          -8.,          10.,         308.
   6168,          -8.,          10.,         312.
   6169,          -8.,          10.,         316.
   6170,          -8.,          10.,         320.
   6171,          -8.,          10.,         324.
   6172,          -8.,          10.,         328.
   6173,          -8.,          10.,         332.
   6174,          -8.,          10.,         336.
   6175,          -8.,          10.,         340.
   6176,          -8.,          10.,         344.
   6177,          -8.,          10.,         348.
   6178,          -8.,          10.,         352.
   6179,          -8.,          10.,         356.
   6180,          -8.,          10.,         360.
   6181,          -8.,          10.,         364.
   6182,          -8.,          10.,         368.
   6183,          -8.,          10.,         372.
   6184,          -8.,          10.,         376.
   6185,          -8.,          10.,         380.
   6186,          -8.,          10.,         384.
   6187,          -8.,          10.,         388.
   6188,          -8.,          10.,         392.
   6189,          -8.,          10.,         396.
   6190,          -4.,          10.,         400.
   6191,           0.,          10.,         400.
   6192,           4.,          10.,         400.
   6193,         -12.,          10.,           0.
   6194,         -16.,          10.,           0.
   6195,         -20.,          10.,           0.
   6196,         -24.,          10.,           0.
   6197,         -28.,          10.,           0.
   6198,         -32.,          10.,           0.
   6199,         -36.,          10.,           0.
   6200,         -40.,          10.,           0.
   6201,         -44.,          10.,           0.
   6202,         -48.,          10.,           0.
   6203,         -52.,          10.,           0.
   6204,         -56.,          10.,           0.
   6205,         -60.,          10.,           0.
   6206,         -64.,          10.,           0.
   6207,         -68.,          10.,           0.
   6208,         -72.,          10.,           0.
   6209,         -76.,          10.,           0.
   6210,         -80.,          10.,           0.
   6211,         -84.,          10.,           0.
   6212,         -88.,          10.,           0.
   6213,         -92.,          10.,           0.
   6214,         -96.,          10.,           0.
   6215,        -100.,          10.,           0.
   6216,        -104.,          10.,           0.
   6217,        -108.,          10.,           0.
   6218,        -112.,          10.,           0.
   6219,        -116.,          10.,           0.
   6220,        -120.,          10.,           0.
   6221,        -124.,          10.,           0.
   6222,        -128.,          10.,           0.
   6223,        -132.,          10.,           0.
   6224,        -136.,          10.,           0.
   6225,        -140.,          10.,           0.
   6226,        -144.,          10.,           0.
   6227,        -148.,          10.,           0.
   6228,        -152.,          10.,           0.
   6229,        -156.,          10.,           0.
   6230,        -160.,          10.,           0.
   6231,        -164.,          10.,           0.
   6232,        -168.,          10.,           0.
   6233,        -172.,          10.,           0.
   6234,        -176.,          10.,           0.
   6235,        -180.,          10.,           0.
   6236,        -184.,          10.,           0.
   6237,        -188.,          10.,           0.
   6238,        -192.,          10.,           0.
   6239,        -196.,          10.,           0.
   6240,        -200.,          10.,           4.
   6241,        -200.,          10.,           8.
   6242,        -200.,          10.,          12.
   6243,        -200.,          10.,          16.
   6244,        -200.,          10.,          20.
   6245,        -200.,          10.,          24.
   6246,        -200.,          10.,          28.
   6247,        -200.,          10.,          32.
   6248,        -200.,          10.,          36.
   6249,        -200.,          10.,          40.
   6250,        -200.,          10.,          44.
   6251,        -200.,          10.,          48.
   6252,        -200.,          10.,          52.
   6253,        -200.,          10.,          56.
   6254,        -200.,          10.,          60.
   6255,        -200.,          10.,          64.
   6256,        -200.,          10.,          68.
   6257,        -200.,          10.,          72.
   6258,        -200.,          10.,          76.
   6259,        -200.,          10.,          80.
   6260,        -200.,          10.,          84.
   6261,        -200.,          10.,          88.
   6262,        -200.,          10.,          92.
   6263,        -200.,          10.,          96.
   6264,        -200.,          10.,         100.
   6265,        -200.,          10.,         104.
   6266,        -200.,          10.,         108.
   6267,        -200.,          10.,         112.
   6268,        -200.,          10.,         116.
   6269,        -200.,          10.,         120.
   6270,        -200.,          10.,         124.
   6271,        -200.,          10.,         128.
   6272,        -200.,          10.,         132.
   6273,        -200.,          10.,         136.
   6274,        -200.,          10.,         140.
   6275,        -200.,          10.,         144.
   6276,        -200.,          10.,         148.
   6277,        -200.,          10.,         152.
   6278,        -200.,          10.,         156.
   6279,        -200.,          10.,         160.
   6280,        -200.,          10.,         164.
   6281,        -200.,          10.,         168.
   6282,        -200.,          10.,         172.
   6283,        -200.,          10.,         176.
   6284,        -200.,          10.,         180.
   6285,        -200.,          10.,         184.
   6286,        -200.,          10.,         188.
   6287,        -200.,          10.,         192.
   6288,        -200.,          10.,         196.
   6289,        -200.,          10.,         200.
   6290,        -200.,          10.,         204.
   6291,        -200.,          10.,         208.
   6292,        -200.,          10.,         212.
   6293,        -200.,          10.,         216.
   6294,        -200.,          10.,         220.
   6295,        -200.,          10.,         224.
   6296,        -200.,          10.,         228.
   6297,        -200.,          10.,         232.
   6298,        -200.,          10.,         236.
   6299,        -200.,          10.,         240.
   6300,        -200.,          10.,         244.
   6301,        -200.,          10.,         248.
   6302,        -200.,          10.,         252.
   6303,        -200.,          10.,         256.
   6304,        -200.,          10.,         260.
   6305,        -200.,          10.,         264.
   6306,        -200.,          10.,         268.
   6307,        -200.,          10.,         272.
   6308,        -200.,          10.,         276.
   6309,        -200.,          10.,         280.
   6310,        -200.,          10.,         284.
   6311,        -200.,          10.,         288.
   6312,        -200.,          10.,         292.
   6313,        -200.,          10.,         296.
   6314,        -200.,          10.,         300.
   6315,        -200.,          10.,         304.
   6316,        -200.,          10.,         308.
   6317,        -200.,          10.,         312.
   6318,        -200.,          10.,         316.
   6319,        -200.,          10.,         320.
   6320,        -200.,          10.,         324.
   6321,        -200.,          10.,         328.
   6322,        -200.,          10.,         332.
   6323,        -200.,          10.,         336.
   6324,        -200.,          10.,         340.
   6325,        -200.,          10.,         344.
   6326,        -200.,          10.,         348.
   6327,        -200.,          10.,         352.
   6328,        -200.,          10.,         356.
   6329,        -200.,          10.,         360.
   6330,        -200.,          10.,         364.
   6331,        -200.,          10.,         368.
   6332,        -200.,          10.,         372.
   6333,        -200.,          10.,         376.
   6334,        -200.,          10.,         380.
   6335,        -200.,          10.,         384.
   6336,        -200.,          10.,         388.
   6337,        -200.,          10.,         392.
   6338,        -200.,          10.,         396.
   6339,        -196.,          10.,         400.
   6340,        -192.,          10.,         400.
   6341,        -188.,          10.,         400.
   6342,        -184.,          10.,         400.
   6343,        -180.,          10.,         400.
   6344,        -176.,          10.,         400.
   6345,        -172.,          10.,         400.
   6346,        -168.,          10.,         400.
   6347,        -164.,          10.,         400.
   6348,        -160.,          10.,         400.
   6349,        -156.,          10.,         400.
   6350,        -152.,          10.,         400.
   6351,        -148.,          10.,         400.
   6352,        -144.,          10.,         400.
   6353,        -140.,          10.,         400.
   6354,        -136.,          10.,         400.
   6355,        -132.,          10.,         400.
   6356,        -128.,          10.,         400.
   6357,        -124.,          10.,         400.
   6358,        -120.,          10.,         400.
   6359,        -116.,          10.,         400.
   6360,        -112.,          10.,         400.
   6361,        -108.,          10.,         400.
   6362,        -104.,          10.,         400.
   6363,        -100.,          10.,         400.
   6364,         -96.,          10.,         400.
   6365,         -92.,          10.,         400.
   6366,         -88.,          10.,         400.
   6367,         -84.,          10.,         400.
   6368,         -80.,          10.,         400.
   6369,         -76.,          10.,         400.
   6370,         -72.,          10.,         400.
   6371,         -68.,          10.,         400.
   6372,         -64.,          10.,         400.
   6373,         -60.,          10.,         400.
   6374,         -56.,          10.,         400.
   6375,         -52.,          10.,         400.
   6376,         -48.,          10.,         400.
   6377,         -44.,          10.,         400.
   6378,         -40.,          10.,         400.
   6379,         -36.,          10.,         400.
   6380,         -32.,          10.,         400.
   6381,         -28.,          10.,         400.
   6382,         -24.,          10.,         400.
   6383,         -20.,          10.,         400.
   6384,         -16.,          10.,         400.
   6385,         -12.,          10.,         400.
   6386,          12.,          10.,         400.
   6387,          16.,          10.,         400.
   6388,          20.,          10.,         400.
   6389,          24.,          10.,         400.
   6390,          28.,          10.,         400.
   6391,          32.,          10.,         400.
   6392,          36.,          10.,         400.
   6393,          40.,          10.,         400.
   6394,          44.,          10.,         400.
   6395,          48.,          10.,         400.
   6396,          52.,          10.,         400.
   6397,          56.,          10.,         400.
   6398,          60.,          10.,         400.
   6399,          64.,          10.,         400.
   6400,          68.,          10.,         400.
   6401,          72.,          10.,         400.
   6402,          76.,          10.,         400.
   6403,          80.,          10.,         400.
   6404,          84.,          10.,         400.
   6405,          88.,          10.,         400.
   6406,          92.,          10.,         400.
   6407,          96.,          10.,         400.
   6408,         100.,          10.,         400.
   6409,         104.,          10.,         400.
   6410,         108.,          10.,         400.
   6411,         112.,          10.,         400.
   6412,         116.,          10.,         400.
   6413,         120.,          10.,         400.
   6414,         124.,          10.,         400.
   6415,         128.,          10.,         400.
   6416,         132.,          10.,         400.
   6417,         136.,          10.,         400.
   6418,         140.,          10.,         400.
   6419,         144.,          10.,         400.
   6420,         148.,          10.,         400.
   6421,         152.,          10.,         400.
   6422,         156.,          10.,         400.
   6423,         160.,          10.,         400.
   6424,         164.,          10.,         400.
   6425,         168.,          10.,         400.
   6426,         172.,          10.,         400.
   6427,         176.,          10.,         400.
   6428,         180.,          10.,         400.
   6429,         184.,          10.,         400.
   6430,         188.,          10.,         400.
   6431,         192.,          10.,         400.
   6432,         196.,          10.,         400.
   6433,         200.,          10.,         396.
   6434,         200.,          10.,         392.
   6435,         200.,          10.,         388.
   6436,         200.,          10.,         384.
   6437,         200.,          10.,         380.
   6438,         200.,          10.,         376.
   6439,         200.,          10.,         372.
   6440,         200.,          10.,         368.
   6441,         200.,          10.,         364.
   6442,         200.,          10.,         360.
   6443,         200.,          10.,         356.
   6444,         200.,          10.,         352.
   6445,         200.,          10.,         348.
   6446,         200.,          10.,         344.
   6447,         200.,          10.,         340.
   6448,         200.,          10.,         336.
   6449,         200.,          10.,         332.
   6450,         200.,          10.,         328.
   6451,         200.,          10.,         324.
   6452,         200.,          10.,         320.
   6453,         200.,          10.,         316.
   6454,         200.,          10.,         312.
   6455,         200.,          10.,         308.
   6456,         200.,          10.,         304.
   6457,         200.,          10.,         300.
   6458,         200.,          10.,         296.
   6459,         200.,          10.,         292.
   6460,         200.,          10.,         288.
   6461,         200.,          10.,         284.
   6462,         200.,          10.,         280.
   6463,         200.,          10.,         276.
   6464,         200.,          10.,         272.
   6465,         200.,          10.,         268.
   6466,         200.,          10.,         264.
   6467,         200.,          10.,         260.
   6468,         200.,          10.,         256.
   6469,         200.,          10.,         252.
   6470,         200.,          10.,         248.
   6471,         200.,          10.,         244.
   6472,         200.,          10.,         240.
   6473,         200.,          10.,         236.
   6474,         200.,          10.,         232.
   6475,         200.,          10.,         228.
   6476,         200.,          10.,         224.
   6477,         200.,          10.,         220.
   6478,         200.,          10.,         216.
   6479,         200.,          10.,         212.
   6480,         200.,          10.,         208.
   6481,         200.,          10.,         204.
   6482,         200.,          10.,         200.
   6483,         200.,          10.,         196.
   6484,         200.,          10.,         192.
   6485,         200.,          10.,         188.
   6486,         200.,          10.,         184.
   6487,         200.,          10.,         180.
   6488,         200.,          10.,         176.
   6489,         200.,          10.,         172.
   6490,         200.,          10.,         168.
   6491,         200.,          10.,         164.
   6492,         200.,          10.,         160.
   6493,         200.,          10.,         156.
   6494,         200.,          10.,         152.
   6495,         200.,          10.,         148.
   6496,         200.,          10.,         144.
   6497,         200.,          10.,         140.
   6498,         200.,          10.,         136.
   6499,         200.,          10.,         132.
   6500,         200.,          10.,         128.
   6501,         200.,          10.,         124.
   6502,         200.,          10.,         120.
   6503,         200.,          10.,         116.
   6504,         200.,          10.,         112.
   6505,         200.,          10.,         108.
   6506,         200.,          10.,         104.
   6507,         200.,          10.,         100.
   6508,         200.,          10.,          96.
   6509,         200.,          10.,          92.
   6510,         200.,          10.,          88.
   6511,         200.,          10.,          84.
   6512,         200.,          10.,          80.
   6513,         200.,          10.,          76.
   6514,         200.,          10.,          72.
   6515,         200.,          10.,          68.
   6516,         200.,          10.,          64.
   6517,         200.,          10.,          60.
   6518,         200.,          10.,          56.
   6519,         200.,          10.,          52.
   6520,         200.,          10.,          48.
   6521,         200.,          10.,          44.
   6522,         200.,          10.,          40.
   6523,         200.,          10.,          36.
   6524,         200.,          10.,          32.
   6525,         200.,          10.,          28.
   6526,         200.,          10.,          24.
   6527,         200.,          10.,          20.
   6528,         200.,          10.,          16.
   6529,         200.,          10.,          12.
   6530,         200.,          10.,           8.
   6531,         200.,          10.,           4.
   6532,         196.,          10.,           0.
   6533,         192.,          10.,           0.
   6534,         188.,          10.,           0.
   6535,         184.,          10.,           0.
   6536,         180.,          10.,           0.
   6537,         176.,          10.,           0.
   6538,         172.,          10.,           0.
   6539,         168.,          10.,           0.
   6540,         164.,          10.,           0.
   6541,         160.,          10.,           0.
   6542,         156.,          10.,           0.
   6543,         152.,          10.,           0.
   6544,         148.,          10.,           0.
   6545,         144.,          10.,           0.
   6546,         140.,          10.,           0.
   6547,         136.,          10.,           0.
   6548,         132.,          10.,           0.
   6549,         128.,          10.,           0.
   6550,         124.,          10.,           0.
   6551,         120.,          10.,           0.
   6552,         116.,          10.,           0.
   6553,         112.,          10.,           0.
   6554,         108.,          10.,           0.
   6555,         104.,          10.,           0.
   6556,         100.,          10.,           0.
   6557,          96.,          10.,           0.
   6558,          92.,          10.,           0.
   6559,          88.,          10.,           0.
   6560,          84.,          10.,           0.
   6561,          80.,          10.,           0.
   6562,          76.,          10.,           0.
   6563,          72.,          10.,           0.
   6564,          68.,          10.,           0.
   6565,          64.,          10.,           0.
   6566,          60.,          10.,           0.
   6567,          56.,          10.,           0.
   6568,          52.,          10.,           0.
   6569,          48.,          10.,           0.
   6570,          44.,          10.,           0.
   6571,          40.,          10.,           0.
   6572,          36.,          10.,           0.
   6573,          32.,          10.,           0.
   6574,          28.,          10.,           0.
   6575,          24.,          10.,           0.
   6576,          20.,          10.,           0.
   6577,          16.,          10.,           0.
   6578,          12.,          10.,           0.
   6579,        -196.,           0.,         396.
   6580,        -192.,           0.,         396.
   6581,        -188.,           0.,         396.
   6582,        -184.,           0.,         396.
   6583,        -180.,           0.,         396.
   6584,        -176.,           0.,         396.
   6585,        -172.,           0.,         396.
   6586,        -168.,           0.,         396.
   6587,        -164.,           0.,         396.
   6588,        -160.,           0.,         396.
   6589,        -156.,           0.,         396.
   6590,        -152.,           0.,         396.
   6591,        -148.,           0.,         396.
   6592,        -144.,           0.,         396.
   6593,        -140.,           0.,         396.
   6594,        -136.,           0.,         396.
   6595,        -132.,           0.,         396.
   6596,        -128.,           0.,         396.
   6597,        -124.,           0.,         396.
   6598,        -120.,           0.,         396.
   6599,        -116.,           0.,         396.
   6600,        -112.,           0.,         396.
   6601,        -108.,           0.,         396.
   6602,        -104.,           0.,         396.
   6603,        -100.,           0.,         396.
   6604,         -96.,           0.,         396.
   6605,         -92.,           0.,         396.
   6606,         -88.,           0.,         396.
   6607,         -84.,           0.,         396.
   6608,         -80.,           0.,         396.
   6609,         -76.,           0.,         396.
   6610,         -72.,           0.,         396.
   6611,         -68.,           0.,         396.
   6612,         -64.,           0.,         396.
   6613,         -60.,           0.,         396.
   6614,         -56.,           0.,         396.
   6615,         -52.,           0.,         396.
   6616,         -48.,           0.,         396.
   6617,         -44.,           0.,         396.
   6618,         -40.,           0.,         396.
   6619,         -36.,           0.,         396.
   6620,         -32.,           0.,         396.
   6621,         -28.,           0.,         396.
   6622,         -24.,           0.,         396.
   6623,         -20.,           0.,         396.
   6624,         -16.,           0.,         396.
   6625,         -12.,           0.,         396.
   6626,        -196.,           0.,         392.
   6627,        -192.,           0.,         392.
   6628,        -188.,           0.,         392.
   6629,        -184.,           0.,         392.
   6630,        -180.,           0.,         392.
   6631,        -176.,           0.,         392.
   6632,        -172.,           0.,         392.
   6633,        -168.,           0.,         392.
   6634,        -164.,           0.,         392.
   6635,        -160.,           0.,         392.
   6636,        -156.,           0.,         392.
   6637,        -152.,           0.,         392.
   6638,        -148.,           0.,         392.
   6639,        -144.,           0.,         392.
   6640,        -140.,           0.,         392.
   6641,        -136.,           0.,         392.
   6642,        -132.,           0.,         392.
   6643,        -128.,           0.,         392.
   6644,        -124.,           0.,         392.
   6645,        -120.,           0.,         392.
   6646,        -116.,           0.,         392.
   6647,        -112.,           0.,         392.
   6648,        -108.,           0.,         392.
   6649,        -104.,           0.,         392.
   6650,        -100.,           0.,         392.
   6651,         -96.,           0.,         392.
   6652,         -92.,           0.,         392.
   6653,         -88.,           0.,         392.
   6654,         -84.,           0.,         392.
   6655,         -80.,           0.,         392.
   6656,         -76.,           0.,         392.
   6657,         -72.,           0.,         392.
   6658,         -68.,           0.,         392.
   6659,         -64.,           0.,         392.
   6660,         -60.,           0.,         392.
   6661,         -56.,           0.,         392.
   6662,         -52.,           0.,         392.
   6663,         -48.,           0.,         392.
   6664,         -44.,           0.,         392.
   6665,         -40.,           0.,         392.
   6666,         -36.,           0.,         392.
   6667,         -32.,           0.,         392.
   6668,         -28.,           0.,         392.
   6669,         -24.,           0.,         392.
   6670,         -20.,           0.,         392.
   6671,         -16.,           0.,         392.
   6672,         -12.,           0.,         392.
   6673,        -196.,           0.,         388.
   6674,        -192.,           0.,         388.
   6675,        -188.,           0.,         388.
   6676,        -184.,           0.,         388.
   6677,        -180.,           0.,         388.
   6678,        -176.,           0.,         388.
   6679,        -172.,           0.,         388.
   6680,        -168.,           0.,         388.
   6681,        -164.,           0.,         388.
   6682,        -160.,           0.,         388.
   6683,        -156.,           0.,         388.
   6684,        -152.,           0.,         388.
   6685,        -148.,           0.,         388.
   6686,        -144.,           0.,         388.
   6687,        -140.,           0.,         388.
   6688,        -136.,           0.,         388.
   6689,        -132.,           0.,         388.
   6690,        -128.,           0.,         388.
   6691,        -124.,           0.,         388.
   6692,        -120.,           0.,         388.
   6693,        -116.,           0.,         388.
   6694,        -112.,           0.,         388.
   6695,        -108.,           0.,         388.
   6696,        -104.,           0.,         388.
   6697,        -100.,           0.,         388.
   6698,         -96.,           0.,         388.
   6699,         -92.,           0.,         388.
   6700,         -88.,           0.,         388.
   6701,         -84.,           0.,         388.
   6702,         -80.,           0.,         388.
   6703,         -76.,           0.,         388.
   6704,         -72.,           0.,         388.
   6705,         -68.,           0.,         388.
   6706,         -64.,           0.,         388.
   6707,         -60.,           0.,         388.
   6708,         -56.,           0.,         388.
   6709,         -52.,           0.,         388.
   6710,         -48.,           0.,         388.
   6711,         -44.,           0.,         388.
   6712,         -40.,           0.,         388.
   6713,         -36.,           0.,         388.
   6714,         -32.,           0.,         388.
   6715,         -28.,           0.,         388.
   6716,         -24.,           0.,         388.
   6717,         -20.,           0.,         388.
   6718,         -16.,           0.,         388.
   6719,         -12.,           0.,         388.
   6720,        -196.,           0.,         384.
   6721,        -192.,           0.,         384.
   6722,        -188.,           0.,         384.
   6723,        -184.,           0.,         384.
   6724,        -180.,           0.,         384.
   6725,        -176.,           0.,         384.
   6726,        -172.,           0.,         384.
   6727,        -168.,           0.,         384.
   6728,        -164.,           0.,         384.
   6729,        -160.,           0.,         384.
   6730,        -156.,           0.,         384.
   6731,        -152.,           0.,         384.
   6732,        -148.,           0.,         384.
   6733,        -144.,           0.,         384.
   6734,        -140.,           0.,         384.
   6735,        -136.,           0.,         384.
   6736,        -132.,           0.,         384.
   6737,        -128.,           0.,         384.
   6738,        -124.,           0.,         384.
   6739,        -120.,           0.,         384.
   6740,        -116.,           0.,         384.
   6741,        -112.,           0.,         384.
   6742,        -108.,           0.,         384.
   6743,        -104.,           0.,         384.
   6744,        -100.,           0.,         384.
   6745,         -96.,           0.,         384.
   6746,         -92.,           0.,         384.
   6747,         -88.,           0.,         384.
   6748,         -84.,           0.,         384.
   6749,         -80.,           0.,         384.
   6750,         -76.,           0.,         384.
   6751,         -72.,           0.,         384.
   6752,         -68.,           0.,         384.
   6753,         -64.,           0.,         384.
   6754,         -60.,           0.,         384.
   6755,         -56.,           0.,         384.
   6756,         -52.,           0.,         384.
   6757,         -48.,           0.,         384.
   6758,         -44.,           0.,         384.
   6759,         -40.,           0.,         384.
   6760,         -36.,           0.,         384.
   6761,         -32.,           0.,         384.
   6762,         -28.,           0.,         384.
   6763,         -24.,           0.,         384.
   6764,         -20.,           0.,         384.
   6765,         -16.,           0.,         384.
   6766,         -12.,           0.,         384.
   6767,        -196.,           0.,         380.
   6768,        -192.,           0.,         380.
   6769,        -188.,           0.,         380.
   6770,        -184.,           0.,         380.
   6771,        -180.,           0.,         380.
   6772,        -176.,           0.,         380.
   6773,        -172.,           0.,         380.
   6774,        -168.,           0.,         380.
   6775,        -164.,           0.,         380.
   6776,        -160.,           0.,         380.
   6777,        -156.,           0.,         380.
   6778,        -152.,           0.,         380.
   6779,        -148.,           0.,         380.
   6780,        -144.,           0.,         380.
   6781,        -140.,           0.,         380.
   6782,        -136.,           0.,         380.
   6783,        -132.,           0.,         380.
   6784,        -128.,           0.,         380.
   6785,        -124.,           0.,         380.
   6786,        -120.,           0.,         380.
   6787,        -116.,           0.,         380.
   6788,        -112.,           0.,         380.
   6789,        -108.,           0.,         380.
   6790,        -104.,           0.,         380.
   6791,        -100.,           0.,         380.
   6792,         -96.,           0.,         380.
   6793,         -92.,           0.,         380.
   6794,         -88.,           0.,         380.
   6795,         -84.,           0.,         380.
   6796,         -80.,           0.,         380.
   6797,         -76.,           0.,         380.
   6798,         -72.,           0.,         380.
   6799,         -68.,           0.,         380.
   6800,         -64.,           0.,         380.
   6801,         -60.,           0.,         380.
   6802,         -56.,           0.,         380.
   6803,         -52.,           0.,         380.
   6804,         -48.,           0.,         380.
   6805,         -44.,           0.,         380.
   6806,         -40.,           0.,         380.
   6807,         -36.,           0.,         380.
   6808,         -32.,           0.,         380.
   6809,         -28.,           0.,         380.
   6810,         -24.,           0.,         380.
   6811,         -20.,           0.,         380.
   6812,         -16.,           0.,         380.
   6813,         -12.,           0.,         380.
   6814,        -196.,           0.,         376.
   6815,        -192.,           0.,         376.
   6816,        -188.,           0.,         376.
   6817,        -184.,           0.,         376.
   6818,        -180.,           0.,         376.
   6819,        -176.,           0.,         376.
   6820,        -172.,           0.,         376.
   6821,        -168.,           0.,         376.
   6822,        -164.,           0.,         376.
   6823,        -160.,           0.,         376.
   6824,        -156.,           0.,         376.
   6825,        -152.,           0.,         376.
   6826,        -148.,           0.,         376.
   6827,        -144.,           0.,         376.
   6828,        -140.,           0.,         376.
   6829,        -136.,           0.,         376.
   6830,        -132.,           0.,         376.
   6831,        -128.,           0.,         376.
   6832,        -124.,           0.,         376.
   6833,        -120.,           0.,         376.
   6834,        -116.,           0.,         376.
   6835,        -112.,           0.,         376.
   6836,        -108.,           0.,         376.
   6837,        -104.,           0.,         376.
   6838,        -100.,           0.,         376.
   6839,         -96.,           0.,         376.
   6840,         -92.,           0.,         376.
   6841,         -88.,           0.,         376.
   6842,         -84.,           0.,         376.
   6843,         -80.,           0.,         376.
   6844,         -76.,           0.,         376.
   6845,         -72.,           0.,         376.
   6846,         -68.,           0.,         376.
   6847,         -64.,           0.,         376.
   6848,         -60.,           0.,         376.
   6849,         -56.,           0.,         376.
   6850,         -52.,           0.,         376.
   6851,         -48.,           0.,         376.
   6852,         -44.,           0.,         376.
   6853,         -40.,           0.,         376.
   6854,         -36.,           0.,         376.
   6855,         -32.,           0.,         376.
   6856,         -28.,           0.,         376.
   6857,         -24.,           0.,         376.
   6858,         -20.,           0.,         376.
   6859,         -16.,           0.,         376.
   6860,         -12.,           0.,         376.
   6861,        -196.,           0.,         372.
   6862,        -192.,           0.,         372.
   6863,        -188.,           0.,         372.
   6864,        -184.,           0.,         372.
   6865,        -180.,           0.,         372.
   6866,        -176.,           0.,         372.
   6867,        -172.,           0.,         372.
   6868,        -168.,           0.,         372.
   6869,        -164.,           0.,         372.
   6870,        -160.,           0.,         372.
   6871,        -156.,           0.,         372.
   6872,        -152.,           0.,         372.
   6873,        -148.,           0.,         372.
   6874,        -144.,           0.,         372.
   6875,        -140.,           0.,         372.
   6876,        -136.,           0.,         372.
   6877,        -132.,           0.,         372.
   6878,        -128.,           0.,         372.
   6879,        -124.,           0.,         372.
   6880,        -120.,           0.,         372.
   6881,        -116.,           0.,         372.
   6882,        -112.,           0.,         372.
   6883,        -108.,           0.,         372.
   6884,        -104.,           0.,         372.
   6885,        -100.,           0.,         372.
   6886,         -96.,           0.,         372.
   6887,         -92.,           0.,         372.
   6888,         -88.,           0.,         372.
   6889,         -84.,           0.,         372.
   6890,         -80.,           0.,         372.
   6891,         -76.,           0.,         372.
   6892,         -72.,           0.,         372.
   6893,         -68.,           0.,         372.
   6894,         -64.,           0.,         372.
   6895,         -60.,           0.,         372.
   6896,         -56.,           0.,         372.
   6897,         -52.,           0.,         372.
   6898,         -48.,           0.,         372.
   6899,         -44.,           0.,         372.
   6900,         -40.,           0.,         372.
   6901,         -36.,           0.,         372.
   6902,         -32.,           0.,         372.
   6903,         -28.,           0.,         372.
   6904,         -24.,           0.,         372.
   6905,         -20.,           0.,         372.
   6906,         -16.,           0.,         372.
   6907,         -12.,           0.,         372.
   6908,        -196.,           0.,         368.
   6909,        -192.,           0.,         368.
   6910,        -188.,           0.,         368.
   6911,        -184.,           0.,         368.
   6912,        -180.,           0.,         368.
   6913,        -176.,           0.,         368.
   6914,        -172.,           0.,         368.
   6915,        -168.,           0.,         368.
   6916,        -164.,           0.,         368.
   6917,        -160.,           0.,         368.
   6918,        -156.,           0.,         368.
   6919,        -152.,           0.,         368.
   6920,        -148.,           0.,         368.
   6921,        -144.,           0.,         368.
   6922,        -140.,           0.,         368.
   6923,        -136.,           0.,         368.
   6924,        -132.,           0.,         368.
   6925,        -128.,           0.,         368.
   6926,        -124.,           0.,         368.
   6927,        -120.,           0.,         368.
   6928,        -116.,           0.,         368.
   6929,        -112.,           0.,         368.
   6930,        -108.,           0.,         368.
   6931,        -104.,           0.,         368.
   6932,        -100.,           0.,         368.
   6933,         -96.,           0.,         368.
   6934,         -92.,           0.,         368.
   6935,         -88.,           0.,         368.
   6936,         -84.,           0.,         368.
   6937,         -80.,           0.,         368.
   6938,         -76.,           0.,         368.
   6939,         -72.,           0.,         368.
   6940,         -68.,           0.,         368.
   6941,         -64.,           0.,         368.
   6942,         -60.,           0.,         368.
   6943,         -56.,           0.,         368.
   6944,         -52.,           0.,         368.
   6945,         -48.,           0.,         368.
   6946,         -44.,           0.,         368.
   6947,         -40.,           0.,         368.
   6948,         -36.,           0.,         368.
   6949,         -32.,           0.,         368.
   6950,         -28.,           0.,         368.
   6951,         -24.,           0.,         368.
   6952,         -20.,           0.,         368.
   6953,         -16.,           0.,         368.
   6954,         -12.,           0.,         368.
   6955,        -196.,           0.,         364.
   6956,        -192.,           0.,         364.
   6957,        -188.,           0.,         364.
   6958,        -184.,           0.,         364.
   6959,        -180.,           0.,         364.
   6960,        -176.,           0.,         364.
   6961,        -172.,           0.,         364.
   6962,        -168.,           0.,         364.
   6963,        -164.,           0.,         364.
   6964,        -160.,           0.,         364.
   6965,        -156.,           0.,         364.
   6966,        -152.,           0.,         364.
   6967,        -148.,           0.,         364.
   6968,        -144.,           0.,         364.
   6969,        -140.,           0.,         364.
   6970,        -136.,           0.,         364.
   6971,        -132.,           0.,         364.
   6972,        -128.,           0.,         364.
   6973,        -124.,           0.,         364.
   6974,        -120.,           0.,         364.
   6975,        -116.,           0.,         364.
   6976,        -112.,           0.,         364.
   6977,        -108.,           0.,         364.
   6978,        -104.,           0.,         364.
   6979,        -100.,           0.,         364.
   6980,         -96.,           0.,         364.
   6981,         -92.,           0.,         364.
   6982,         -88.,           0.,         364.
   6983,         -84.,           0.,         364.
   6984,         -80.,           0.,         364.
   6985,         -76.,           0.,         364.
   6986,         -72.,           0.,         364.
   6987,         -68.,           0.,         364.
   6988,         -64.,           0.,         364.
   6989,         -60.,           0.,         364.
   6990,         -56.,           0.,         364.
   6991,         -52.,           0.,         364.
   6992,         -48.,           0.,         364.
   6993,         -44.,           0.,         364.
   6994,         -40.,           0.,         364.
   6995,         -36.,           0.,         364.
   6996,         -32.,           0.,         364.
   6997,         -28.,           0.,         364.
   6998,         -24.,           0.,         364.
   6999,         -20.,           0.,         364.
   7000,         -16.,           0.,         364.
   7001,         -12.,           0.,         364.
   7002,        -196.,           0.,         360.
   7003,        -192.,           0.,         360.
   7004,        -188.,           0.,         360.
   7005,        -184.,           0.,         360.
   7006,        -180.,           0.,         360.
   7007,        -176.,           0.,         360.
   7008,        -172.,           0.,         360.
   7009,        -168.,           0.,         360.
   7010,        -164.,           0.,         360.
   7011,        -160.,           0.,         360.
   7012,        -156.,           0.,         360.
   7013,        -152.,           0.,         360.
   7014,        -148.,           0.,         360.
   7015,        -144.,           0.,         360.
   7016,        -140.,           0.,         360.
   7017,        -136.,           0.,         360.
   7018,        -132.,           0.,         360.
   7019,        -128.,           0.,         360.
   7020,        -124.,           0.,         360.
   7021,        -120.,           0.,         360.
   7022,        -116.,           0.,         360.
   7023,        -112.,           0.,         360.
   7024,        -108.,           0.,         360.
   7025,        -104.,           0.,         360.
   7026,        -100.,           0.,         360.
   7027,         -96.,           0.,         360.
   7028,         -92.,           0.,         360.
   7029,         -88.,           0.,         360.
   7030,         -84.,           0.,         360.
   7031,         -80.,           0.,         360.
   7032,         -76.,           0.,         360.
   7033,         -72.,           0.,         360.
   7034,         -68.,           0.,         360.
   7035,         -64.,           0.,         360.
   7036,         -60.,           0.,         360.
   7037,         -56.,           0.,         360.
   7038,         -52.,           0.,         360.
   7039,         -48.,           0.,         360.
   7040,         -44.,           0.,         360.
   7041,         -40.,           0.,         360.
   7042,         -36.,           0.,         360.
   7043,         -32.,           0.,         360.
   7044,         -28.,           0.,         360.
   7045,         -24.,           0.,         360.
   7046,         -20.,           0.,         360.
   7047,         -16.,           0.,         360.
   7048,         -12.,           0.,         360.
   7049,        -196.,           0.,         356.
   7050,        -192.,           0.,         356.
   7051,        -188.,           0.,         356.
   7052,        -184.,           0.,         356.
   7053,        -180.,           0.,         356.
   7054,        -176.,           0.,         356.
   7055,        -172.,           0.,         356.
   7056,        -168.,           0.,         356.
   7057,        -164.,           0.,         356.
   7058,        -160.,           0.,         356.
   7059,        -156.,           0.,         356.
   7060,        -152.,           0.,         356.
   7061,        -148.,           0.,         356.
   7062,        -144.,           0.,         356.
   7063,        -140.,           0.,         356.
   7064,        -136.,           0.,         356.
   7065,        -132.,           0.,         356.
   7066,        -128.,           0.,         356.
   7067,        -124.,           0.,         356.
   7068,        -120.,           0.,         356.
   7069,        -116.,           0.,         356.
   7070,        -112.,           0.,         356.
   7071,        -108.,           0.,         356.
   7072,        -104.,           0.,         356.
   7073,        -100.,           0.,         356.
   7074,         -96.,           0.,         356.
   7075,         -92.,           0.,         356.
   7076,         -88.,           0.,         356.
   7077,         -84.,           0.,         356.
   7078,         -80.,           0.,         356.
   7079,         -76.,           0.,         356.
   7080,         -72.,           0.,         356.
   7081,         -68.,           0.,         356.
   7082,         -64.,           0.,         356.
   7083,         -60.,           0.,         356.
   7084,         -56.,           0.,         356.
   7085,         -52.,           0.,         356.
   7086,         -48.,           0.,         356.
   7087,         -44.,           0.,         356.
   7088,         -40.,           0.,         356.
   7089,         -36.,           0.,         356.
   7090,         -32.,           0.,         356.
   7091,         -28.,           0.,         356.
   7092,         -24.,           0.,         356.
   7093,         -20.,           0.,         356.
   7094,         -16.,           0.,         356.
   7095,         -12.,           0.,         356.
   7096,        -196.,           0.,         352.
   7097,        -192.,           0.,         352.
   7098,        -188.,           0.,         352.
   7099,        -184.,           0.,         352.
   7100,        -180.,           0.,         352.
   7101,        -176.,           0.,         352.
   7102,        -172.,           0.,         352.
   7103,        -168.,           0.,         352.
   7104,        -164.,           0.,         352.
   7105,        -160.,           0.,         352.
   7106,        -156.,           0.,         352.
   7107,        -152.,           0.,         352.
   7108,        -148.,           0.,         352.
   7109,        -144.,           0.,         352.
   7110,        -140.,           0.,         352.
   7111,        -136.,           0.,         352.
   7112,        -132.,           0.,         352.
   7113,        -128.,           0.,         352.
   7114,        -124.,           0.,         352.
   7115,        -120.,           0.,         352.
   7116,        -116.,           0.,         352.
   7117,        -112.,           0.,         352.
   7118,        -108.,           0.,         352.
   7119,        -104.,           0.,         352.
   7120,        -100.,           0.,         352.
   7121,         -96.,           0.,         352.
   7122,         -92.,           0.,         352.
   7123,         -88.,           0.,         352.
   7124,         -84.,           0.,         352.
   7125,         -80.,           0.,         352.
   7126,         -76.,           0.,         352.
   7127,         -72.,           0.,         352.
   7128,         -68.,           0.,         352.
   7129,         -64.,           0.,         352.
   7130,         -60.,           0.,         352.
   7131,         -56.,           0.,         352.
   7132,         -52.,           0.,         352.
   7133,         -48.,           0.,         352.
   7134,         -44.,           0.,         352.
   7135,         -40.,           0.,         352.
   7136,         -36.,           0.,         352.
   7137,         -32.,           0.,         352.
   7138,         -28.,           0.,         352.
   7139,         -24.,           0.,         352.
   7140,         -20.,           0.,         352.
   7141,         -16.,           0.,         352.
   7142,         -12.,           0.,         352.
   7143,        -196.,           0.,         348.
   7144,        -192.,           0.,         348.
   7145,        -188.,           0.,         348.
   7146,        -184.,           0.,         348.
   7147,        -180.,           0.,         348.
   7148,        -176.,           0.,         348.
   7149,        -172.,           0.,         348.
   7150,        -168.,           0.,         348.
   7151,        -164.,           0.,         348.
   7152,        -160.,           0.,         348.
   7153,        -156.,           0.,         348.
   7154,        -152.,           0.,         348.
   7155,        -148.,           0.,         348.
   7156,        -144.,           0.,         348.
   7157,        -140.,           0.,         348.
   7158,        -136.,           0.,         348.
   7159,        -132.,           0.,         348.
   7160,        -128.,           0.,         348.
   7161,        -124.,           0.,         348.
   7162,        -120.,           0.,         348.
   7163,        -116.,           0.,         348.
   7164,        -112.,           0.,         348.
   7165,        -108.,           0.,         348.
   7166,        -104.,           0.,         348.
   7167,        -100.,           0.,         348.
   7168,         -96.,           0.,         348.
   7169,         -92.,           0.,         348.
   7170,         -88.,           0.,         348.
   7171,         -84.,           0.,         348.
   7172,         -80.,           0.,         348.
   7173,         -76.,           0.,         348.
   7174,         -72.,           0.,         348.
   7175,         -68.,           0.,         348.
   7176,         -64.,           0.,         348.
   7177,         -60.,           0.,         348.
   7178,         -56.,           0.,         348.
   7179,         -52.,           0.,         348.
   7180,         -48.,           0.,         348.
   7181,         -44.,           0.,         348.
   7182,         -40.,           0.,         348.
   7183,         -36.,           0.,         348.
   7184,         -32.,           0.,         348.
   7185,         -28.,           0.,         348.
   7186,         -24.,           0.,         348.
   7187,         -20.,           0.,         348.
   7188,         -16.,           0.,         348.
   7189,         -12.,           0.,         348.
   7190,        -196.,           0.,         344.
   7191,        -192.,           0.,         344.
   7192,        -188.,           0.,         344.
   7193,        -184.,           0.,         344.
   7194,        -180.,           0.,         344.
   7195,        -176.,           0.,         344.
   7196,        -172.,           0.,         344.
   7197,        -168.,           0.,         344.
   7198,        -164.,           0.,         344.
   7199,        -160.,           0.,         344.
   7200,        -156.,           0.,         344.
   7201,        -152.,           0.,         344.
   7202,        -148.,           0.,         344.
   7203,        -144.,           0.,         344.
   7204,        -140.,           0.,         344.
   7205,        -136.,           0.,         344.
   7206,        -132.,           0.,         344.
   7207,        -128.,           0.,         344.
   7208,        -124.,           0.,         344.
   7209,        -120.,           0.,         344.
   7210,        -116.,           0.,         344.
   7211,        -112.,           0.,         344.
   7212,        -108.,           0.,         344.
   7213,        -104.,           0.,         344.
   7214,        -100.,           0.,         344.
   7215,         -96.,           0.,         344.
   7216,         -92.,           0.,         344.
   7217,         -88.,           0.,         344.
   7218,         -84.,           0.,         344.
   7219,         -80.,           0.,         344.
   7220,         -76.,           0.,         344.
   7221,         -72.,           0.,         344.
   7222,         -68.,           0.,         344.
   7223,         -64.,           0.,         344.
   7224,         -60.,           0.,         344.
   7225,         -56.,           0.,         344.
   7226,         -52.,           0.,         344.
   7227,         -48.,           0.,         344.
   7228,         -44.,           0.,         344.
   7229,         -40.,           0.,         344.
   7230,         -36.,           0.,         344.
   7231,         -32.,           0.,         344.
   7232,         -28.,           0.,         344.
   7233,         -24.,           0.,         344.
   7234,         -20.,           0.,         344.
   7235,         -16.,           0.,         344.
   7236,         -12.,           0.,         344.
   7237,        -196.,           0.,         340.
   7238,        -192.,           0.,         340.
   7239,        -188.,           0.,         340.
   7240,        -184.,           0.,         340.
   7241,        -180.,           0.,         340.
   7242,        -176.,           0.,         340.
   7243,        -172.,           0.,         340.
   7244,        -168.,           0.,         340.
   7245,        -164.,           0.,         340.
   7246,        -160.,           0.,         340.
   7247,        -156.,           0.,         340.
   7248,        -152.,           0.,         340.
   7249,        -148.,           0.,         340.
   7250,        -144.,           0.,         340.
   7251,        -140.,           0.,         340.
   7252,        -136.,           0.,         340.
   7253,        -132.,           0.,         340.
   7254,        -128.,           0.,         340.
   7255,        -124.,           0.,         340.
   7256,        -120.,           0.,         340.
   7257,        -116.,           0.,         340.
   7258,        -112.,           0.,         340.
   7259,        -108.,           0.,         340.
   7260,        -104.,           0.,         340.
   7261,        -100.,           0.,         340.
   7262,         -96.,           0.,         340.
   7263,         -92.,           0.,         340.
   7264,         -88.,           0.,         340.
   7265,         -84.,           0.,         340.
   7266,         -80.,           0.,         340.
   7267,         -76.,           0.,         340.
   7268,         -72.,           0.,         340.
   7269,         -68.,           0.,         340.
   7270,         -64.,           0.,         340.
   7271,         -60.,           0.,         340.
   7272,         -56.,           0.,         340.
   7273,         -52.,           0.,         340.
   7274,         -48.,           0.,         340.
   7275,         -44.,           0.,         340.
   7276,         -40.,           0.,         340.
   7277,         -36.,           0.,         340.
   7278,         -32.,           0.,         340.
   7279,         -28.,           0.,         340.
   7280,         -24.,           0.,         340.
   7281,         -20.,           0.,         340.
   7282,         -16.,           0.,         340.
   7283,         -12.,           0.,         340.
   7284,        -196.,           0.,         336.
   7285,        -192.,           0.,         336.
   7286,        -188.,           0.,         336.
   7287,        -184.,           0.,         336.
   7288,        -180.,           0.,         336.
   7289,        -176.,           0.,         336.
   7290,        -172.,           0.,         336.
   7291,        -168.,           0.,         336.
   7292,        -164.,           0.,         336.
   7293,        -160.,           0.,         336.
   7294,        -156.,           0.,         336.
   7295,        -152.,           0.,         336.
   7296,        -148.,           0.,         336.
   7297,        -144.,           0.,         336.
   7298,        -140.,           0.,         336.
   7299,        -136.,           0.,         336.
   7300,        -132.,           0.,         336.
   7301,        -128.,           0.,         336.
   7302,        -124.,           0.,         336.
   7303,        -120.,           0.,         336.
   7304,        -116.,           0.,         336.
   7305,        -112.,           0.,         336.
   7306,        -108.,           0.,         336.
   7307,        -104.,           0.,         336.
   7308,        -100.,           0.,         336.
   7309,         -96.,           0.,         336.
   7310,         -92.,           0.,         336.
   7311,         -88.,           0.,         336.
   7312,         -84.,           0.,         336.
   7313,         -80.,           0.,         336.
   7314,         -76.,           0.,         336.
   7315,         -72.,           0.,         336.
   7316,         -68.,           0.,         336.
   7317,         -64.,           0.,         336.
   7318,         -60.,           0.,         336.
   7319,         -56.,           0.,         336.
   7320,         -52.,           0.,         336.
   7321,         -48.,           0.,         336.
   7322,         -44.,           0.,         336.
   7323,         -40.,           0.,         336.
   7324,         -36.,           0.,         336.
   7325,         -32.,           0.,         336.
   7326,         -28.,           0.,         336.
   7327,         -24.,           0.,         336.
   7328,         -20.,           0.,         336.
   7329,         -16.,           0.,         336.
   7330,         -12.,           0.,         336.
   7331,        -196.,           0.,         332.
   7332,        -192.,           0.,         332.
   7333,        -188.,           0.,         332.
   7334,        -184.,           0.,         332.
   7335,        -180.,           0.,         332.
   7336,        -176.,           0.,         332.
   7337,        -172.,           0.,         332.
   7338,        -168.,           0.,         332.
   7339,        -164.,           0.,         332.
   7340,        -160.,           0.,         332.
   7341,        -156.,           0.,         332.
   7342,        -152.,           0.,         332.
   7343,        -148.,           0.,         332.
   7344,        -144.,           0.,         332.
   7345,        -140.,           0.,         332.
   7346,        -136.,           0.,         332.
   7347,        -132.,           0.,         332.
   7348,        -128.,           0.,         332.
   7349,        -124.,           0.,         332.
   7350,        -120.,           0.,         332.
   7351,        -116.,           0.,         332.
   7352,        -112.,           0.,         332.
   7353,        -108.,           0.,         332.
   7354,        -104.,           0.,         332.
   7355,        -100.,           0.,         332.
   7356,         -96.,           0.,         332.
   7357,         -92.,           0.,         332.
   7358,         -88.,           0.,         332.
   7359,         -84.,           0.,         332.
   7360,         -80.,           0.,         332.
   7361,         -76.,           0.,         332.
   7362,         -72.,           0.,         332.
   7363,         -68.,           0.,         332.
   7364,         -64.,           0.,         332.
   7365,         -60.,           0.,         332.
   7366,         -56.,           0.,         332.
   7367,         -52.,           0.,         332.
   7368,         -48.,           0.,         332.
   7369,         -44.,           0.,         332.
   7370,         -40.,           0.,         332.
   7371,         -36.,           0.,         332.
   7372,         -32.,           0.,         332.
   7373,         -28.,           0.,         332.
   7374,         -24.,           0.,         332.
   7375,         -20.,           0.,         332.
   7376,         -16.,           0.,         332.
   7377,         -12.,           0.,         332.
   7378,        -196.,           0.,         328.
   7379,        -192.,           0.,         328.
   7380,        -188.,           0.,         328.
   7381,        -184.,           0.,         328.
   7382,        -180.,           0.,         328.
   7383,        -176.,           0.,         328.
   7384,        -172.,           0.,         328.
   7385,        -168.,           0.,         328.
   7386,        -164.,           0.,         328.
   7387,        -160.,           0.,         328.
   7388,        -156.,           0.,         328.
   7389,        -152.,           0.,         328.
   7390,        -148.,           0.,         328.
   7391,        -144.,           0.,         328.
   7392,        -140.,           0.,         328.
   7393,        -136.,           0.,         328.
   7394,        -132.,           0.,         328.
   7395,        -128.,           0.,         328.
   7396,        -124.,           0.,         328.
   7397,        -120.,           0.,         328.
   7398,        -116.,           0.,         328.
   7399,        -112.,           0.,         328.
   7400,        -108.,           0.,         328.
   7401,        -104.,           0.,         328.
   7402,        -100.,           0.,         328.
   7403,         -96.,           0.,         328.
   7404,         -92.,           0.,         328.
   7405,         -88.,           0.,         328.
   7406,         -84.,           0.,         328.
   7407,         -80.,           0.,         328.
   7408,         -76.,           0.,         328.
   7409,         -72.,           0.,         328.
   7410,         -68.,           0.,         328.
   7411,         -64.,           0.,         328.
   7412,         -60.,           0.,         328.
   7413,         -56.,           0.,         328.
   7414,         -52.,           0.,         328.
   7415,         -48.,           0.,         328.
   7416,         -44.,           0.,         328.
   7417,         -40.,           0.,         328.
   7418,         -36.,           0.,         328.
   7419,         -32.,           0.,         328.
   7420,         -28.,           0.,         328.
   7421,         -24.,           0.,         328.
   7422,         -20.,           0.,         328.
   7423,         -16.,           0.,         328.
   7424,         -12.,           0.,         328.
   7425,        -196.,           0.,         324.
   7426,        -192.,           0.,         324.
   7427,        -188.,           0.,         324.
   7428,        -184.,           0.,         324.
   7429,        -180.,           0.,         324.
   7430,        -176.,           0.,         324.
   7431,        -172.,           0.,         324.
   7432,        -168.,           0.,         324.
   7433,        -164.,           0.,         324.
   7434,        -160.,           0.,         324.
   7435,        -156.,           0.,         324.
   7436,        -152.,           0.,         324.
   7437,        -148.,           0.,         324.
   7438,        -144.,           0.,         324.
   7439,        -140.,           0.,         324.
   7440,        -136.,           0.,         324.
   7441,        -132.,           0.,         324.
   7442,        -128.,           0.,         324.
   7443,        -124.,           0.,         324.
   7444,        -120.,           0.,         324.
   7445,        -116.,           0.,         324.
   7446,        -112.,           0.,         324.
   7447,        -108.,           0.,         324.
   7448,        -104.,           0.,         324.
   7449,        -100.,           0.,         324.
   7450,         -96.,           0.,         324.
   7451,         -92.,           0.,         324.
   7452,         -88.,           0.,         324.
   7453,         -84.,           0.,         324.
   7454,         -80.,           0.,         324.
   7455,         -76.,           0.,         324.
   7456,         -72.,           0.,         324.
   7457,         -68.,           0.,         324.
   7458,         -64.,           0.,         324.
   7459,         -60.,           0.,         324.
   7460,         -56.,           0.,         324.
   7461,         -52.,           0.,         324.
   7462,         -48.,           0.,         324.
   7463,         -44.,           0.,         324.
   7464,         -40.,           0.,         324.
   7465,         -36.,           0.,         324.
   7466,         -32.,           0.,         324.
   7467,         -28.,           0.,         324.
   7468,         -24.,           0.,         324.
   7469,         -20.,           0.,         324.
   7470,         -16.,           0.,         324.
   7471,         -12.,           0.,         324.
   7472,        -196.,           0.,         320.
   7473,        -192.,           0.,         320.
   7474,        -188.,           0.,         320.
   7475,        -184.,           0.,         320.
   7476,        -180.,           0.,         320.
   7477,        -176.,           0.,         320.
   7478,        -172.,           0.,         320.
   7479,        -168.,           0.,         320.
   7480,        -164.,           0.,         320.
   7481,        -160.,           0.,         320.
   7482,        -156.,           0.,         320.
   7483,        -152.,           0.,         320.
   7484,        -148.,           0.,         320.
   7485,        -144.,           0.,         320.
   7486,        -140.,           0.,         320.
   7487,        -136.,           0.,         320.
   7488,        -132.,           0.,         320.
   7489,        -128.,           0.,         320.
   7490,        -124.,           0.,         320.
   7491,        -120.,           0.,         320.
   7492,        -116.,           0.,         320.
   7493,        -112.,           0.,         320.
   7494,        -108.,           0.,         320.
   7495,        -104.,           0.,         320.
   7496,        -100.,           0.,         320.
   7497,         -96.,           0.,         320.
   7498,         -92.,           0.,         320.
   7499,         -88.,           0.,         320.
   7500,         -84.,           0.,         320.
   7501,         -80.,           0.,         320.
   7502,         -76.,           0.,         320.
   7503,         -72.,           0.,         320.
   7504,         -68.,           0.,         320.
   7505,         -64.,           0.,         320.
   7506,         -60.,           0.,         320.
   7507,         -56.,           0.,         320.
   7508,         -52.,           0.,         320.
   7509,         -48.,           0.,         320.
   7510,         -44.,           0.,         320.
   7511,         -40.,           0.,         320.
   7512,         -36.,           0.,         320.
   7513,         -32.,           0.,         320.
   7514,         -28.,           0.,         320.
   7515,         -24.,           0.,         320.
   7516,         -20.,           0.,         320.
   7517,         -16.,           0.,         320.
   7518,         -12.,           0.,         320.
   7519,        -196.,           0.,         316.
   7520,        -192.,           0.,         316.
   7521,        -188.,           0.,         316.
   7522,        -184.,           0.,         316.
   7523,        -180.,           0.,         316.
   7524,        -176.,           0.,         316.
   7525,        -172.,           0.,         316.
   7526,        -168.,           0.,         316.
   7527,        -164.,           0.,         316.
   7528,        -160.,           0.,         316.
   7529,        -156.,           0.,         316.
   7530,        -152.,           0.,         316.
   7531,        -148.,           0.,         316.
   7532,        -144.,           0.,         316.
   7533,        -140.,           0.,         316.
   7534,        -136.,           0.,         316.
   7535,        -132.,           0.,         316.
   7536,        -128.,           0.,         316.
   7537,        -124.,           0.,         316.
   7538,        -120.,           0.,         316.
   7539,        -116.,           0.,         316.
   7540,        -112.,           0.,         316.
   7541,        -108.,           0.,         316.
   7542,        -104.,           0.,         316.
   7543,        -100.,           0.,         316.
   7544,         -96.,           0.,         316.
   7545,         -92.,           0.,         316.
   7546,         -88.,           0.,         316.
   7547,         -84.,           0.,         316.
   7548,         -80.,           0.,         316.
   7549,         -76.,           0.,         316.
   7550,         -72.,           0.,         316.
   7551,         -68.,           0.,         316.
   7552,         -64.,           0.,         316.
   7553,         -60.,           0.,         316.
   7554,         -56.,           0.,         316.
   7555,         -52.,           0.,         316.
   7556,         -48.,           0.,         316.
   7557,         -44.,           0.,         316.
   7558,         -40.,           0.,         316.
   7559,         -36.,           0.,         316.
   7560,         -32.,           0.,         316.
   7561,         -28.,           0.,         316.
   7562,         -24.,           0.,         316.
   7563,         -20.,           0.,         316.
   7564,         -16.,           0.,         316.
   7565,         -12.,           0.,         316.
   7566,        -196.,           0.,         312.
   7567,        -192.,           0.,         312.
   7568,        -188.,           0.,         312.
   7569,        -184.,           0.,         312.
   7570,        -180.,           0.,         312.
   7571,        -176.,           0.,         312.
   7572,        -172.,           0.,         312.
   7573,        -168.,           0.,         312.
   7574,        -164.,           0.,         312.
   7575,        -160.,           0.,         312.
   7576,        -156.,           0.,         312.
   7577,        -152.,           0.,         312.
   7578,        -148.,           0.,         312.
   7579,        -144.,           0.,         312.
   7580,        -140.,           0.,         312.
   7581,        -136.,           0.,         312.
   7582,        -132.,           0.,         312.
   7583,        -128.,           0.,         312.
   7584,        -124.,           0.,         312.
   7585,        -120.,           0.,         312.
   7586,        -116.,           0.,         312.
   7587,        -112.,           0.,         312.
   7588,        -108.,           0.,         312.
   7589,        -104.,           0.,         312.
   7590,        -100.,           0.,         312.
   7591,         -96.,           0.,         312.
   7592,         -92.,           0.,         312.
   7593,         -88.,           0.,         312.
   7594,         -84.,           0.,         312.
   7595,         -80.,           0.,         312.
   7596,         -76.,           0.,         312.
   7597,         -72.,           0.,         312.
   7598,         -68.,           0.,         312.
   7599,         -64.,           0.,         312.
   7600,         -60.,           0.,         312.
   7601,         -56.,           0.,         312.
   7602,         -52.,           0.,         312.
   7603,         -48.,           0.,         312.
   7604,         -44.,           0.,         312.
   7605,         -40.,           0.,         312.
   7606,         -36.,           0.,         312.
   7607,         -32.,           0.,         312.
   7608,         -28.,           0.,         312.
   7609,         -24.,           0.,         312.
   7610,         -20.,           0.,         312.
   7611,         -16.,           0.,         312.
   7612,         -12.,           0.,         312.
   7613,        -196.,           0.,         308.
   7614,        -192.,           0.,         308.
   7615,        -188.,           0.,         308.
   7616,        -184.,           0.,         308.
   7617,        -180.,           0.,         308.
   7618,        -176.,           0.,         308.
   7619,        -172.,           0.,         308.
   7620,        -168.,           0.,         308.
   7621,        -164.,           0.,         308.
   7622,        -160.,           0.,         308.
   7623,        -156.,           0.,         308.
   7624,        -152.,           0.,         308.
   7625,        -148.,           0.,         308.
   7626,        -144.,           0.,         308.
   7627,        -140.,           0.,         308.
   7628,        -136.,           0.,         308.
   7629,        -132.,           0.,         308.
   7630,        -128.,           0.,         308.
   7631,        -124.,           0.,         308.
   7632,        -120.,           0.,         308.
   7633,        -116.,           0.,         308.
   7634,        -112.,           0.,         308.
   7635,        -108.,           0.,         308.
   7636,        -104.,           0.,         308.
   7637,        -100.,           0.,         308.
   7638,         -96.,           0.,         308.
   7639,         -92.,           0.,         308.
   7640,         -88.,           0.,         308.
   7641,         -84.,           0.,         308.
   7642,         -80.,           0.,         308.
   7643,         -76.,           0.,         308.
   7644,         -72.,           0.,         308.
   7645,         -68.,           0.,         308.
   7646,         -64.,           0.,         308.
   7647,         -60.,           0.,         308.
   7648,         -56.,           0.,         308.
   7649,         -52.,           0.,         308.
   7650,         -48.,           0.,         308.
   7651,         -44.,           0.,         308.
   7652,         -40.,           0.,         308.
   7653,         -36.,           0.,         308.
   7654,         -32.,           0.,         308.
   7655,         -28.,           0.,         308.
   7656,         -24.,           0.,         308.
   7657,         -20.,           0.,         308.
   7658,         -16.,           0.,         308.
   7659,         -12.,           0.,         308.
   7660,        -196.,           0.,         304.
   7661,        -192.,           0.,         304.
   7662,        -188.,           0.,         304.
   7663,        -184.,           0.,         304.
   7664,        -180.,           0.,         304.
   7665,        -176.,           0.,         304.
   7666,        -172.,           0.,         304.
   7667,        -168.,           0.,         304.
   7668,        -164.,           0.,         304.
   7669,        -160.,           0.,         304.
   7670,        -156.,           0.,         304.
   7671,        -152.,           0.,         304.
   7672,        -148.,           0.,         304.
   7673,        -144.,           0.,         304.
   7674,        -140.,           0.,         304.
   7675,        -136.,           0.,         304.
   7676,        -132.,           0.,         304.
   7677,        -128.,           0.,         304.
   7678,        -124.,           0.,         304.
   7679,        -120.,           0.,         304.
   7680,        -116.,           0.,         304.
   7681,        -112.,           0.,         304.
   7682,        -108.,           0.,         304.
   7683,        -104.,           0.,         304.
   7684,        -100.,           0.,         304.
   7685,         -96.,           0.,         304.
   7686,         -92.,           0.,         304.
   7687,         -88.,           0.,         304.
   7688,         -84.,           0.,         304.
   7689,         -80.,           0.,         304.
   7690,         -76.,           0.,         304.
   7691,         -72.,           0.,         304.
   7692,         -68.,           0.,         304.
   7693,         -64.,           0.,         304.
   7694,         -60.,           0.,         304.
   7695,         -56.,           0.,         304.
   7696,         -52.,           0.,         304.
   7697,         -48.,           0.,         304.
   7698,         -44.,           0.,         304.
   7699,         -40.,           0.,         304.
   7700,         -36.,           0.,         304.
   7701,         -32.,           0.,         304.
   7702,         -28.,           0.,         304.
   7703,         -24.,           0.,         304.
   7704,         -20.,           0.,         304.
   7705,         -16.,           0.,         304.
   7706,         -12.,           0.,         304.
   7707,        -196.,           0.,         300.
   7708,        -192.,           0.,         300.
   7709,        -188.,           0.,         300.
   7710,        -184.,           0.,         300.
   7711,        -180.,           0.,         300.
   7712,        -176.,           0.,         300.
   7713,        -172.,           0.,         300.
   7714,        -168.,           0.,         300.
   7715,        -164.,           0.,         300.
   7716,        -160.,           0.,         300.
   7717,        -156.,           0.,         300.
   7718,        -152.,           0.,         300.
   7719,        -148.,           0.,         300.
   7720,        -144.,           0.,         300.
   7721,        -140.,           0.,         300.
   7722,        -136.,           0.,         300.
   7723,        -132.,           0.,         300.
   7724,        -128.,           0.,         300.
   7725,        -124.,           0.,         300.
   7726,        -120.,           0.,         300.
   7727,        -116.,           0.,         300.
   7728,        -112.,           0.,         300.
   7729,        -108.,           0.,         300.
   7730,        -104.,           0.,         300.
   7731,        -100.,           0.,         300.
   7732,         -96.,           0.,         300.
   7733,         -92.,           0.,         300.
   7734,         -88.,           0.,         300.
   7735,         -84.,           0.,         300.
   7736,         -80.,           0.,         300.
   7737,         -76.,           0.,         300.
   7738,         -72.,           0.,         300.
   7739,         -68.,           0.,         300.
   7740,         -64.,           0.,         300.
   7741,         -60.,           0.,         300.
   7742,         -56.,           0.,         300.
   7743,         -52.,           0.,         300.
   7744,         -48.,           0.,         300.
   7745,         -44.,           0.,         300.
   7746,         -40.,           0.,         300.
   7747,         -36.,           0.,         300.
   7748,         -32.,           0.,         300.
   7749,         -28.,           0.,         300.
   7750,         -24.,           0.,         300.
   7751,         -20.,           0.,         300.
   7752,         -16.,           0.,         300.
   7753,         -12.,           0.,         300.
   7754,        -196.,           0.,         296.
   7755,        -192.,           0.,         296.
   7756,        -188.,           0.,         296.
   7757,        -184.,           0.,         296.
   7758,        -180.,           0.,         296.
   7759,        -176.,           0.,         296.
   7760,        -172.,           0.,         296.
   7761,        -168.,           0.,         296.
   7762,        -164.,           0.,         296.
   7763,        -160.,           0.,         296.
   7764,        -156.,           0.,         296.
   7765,        -152.,           0.,         296.
   7766,        -148.,           0.,         296.
   7767,        -144.,           0.,         296.
   7768,        -140.,           0.,         296.
   7769,        -136.,           0.,         296.
   7770,        -132.,           0.,         296.
   7771,        -128.,           0.,         296.
   7772,        -124.,           0.,         296.
   7773,        -120.,           0.,         296.
   7774,        -116.,           0.,         296.
   7775,        -112.,           0.,         296.
   7776,        -108.,           0.,         296.
   7777,        -104.,           0.,         296.
   7778,        -100.,           0.,         296.
   7779,         -96.,           0.,         296.
   7780,         -92.,           0.,         296.
   7781,         -88.,           0.,         296.
   7782,         -84.,           0.,         296.
   7783,         -80.,           0.,         296.
   7784,         -76.,           0.,         296.
   7785,         -72.,           0.,         296.
   7786,         -68.,           0.,         296.
   7787,         -64.,           0.,         296.
   7788,         -60.,           0.,         296.
   7789,         -56.,           0.,         296.
   7790,         -52.,           0.,         296.
   7791,         -48.,           0.,         296.
   7792,         -44.,           0.,         296.
   7793,         -40.,           0.,         296.
   7794,         -36.,           0.,         296.
   7795,         -32.,           0.,         296.
   7796,         -28.,           0.,         296.
   7797,         -24.,           0.,         296.
   7798,         -20.,           0.,         296.
   7799,         -16.,           0.,         296.
   7800,         -12.,           0.,         296.
   7801,        -196.,           0.,         292.
   7802,        -192.,           0.,         292.
   7803,        -188.,           0.,         292.
   7804,        -184.,           0.,         292.
   7805,        -180.,           0.,         292.
   7806,        -176.,           0.,         292.
   7807,        -172.,           0.,         292.
   7808,        -168.,           0.,         292.
   7809,        -164.,           0.,         292.
   7810,        -160.,           0.,         292.
   7811,        -156.,           0.,         292.
   7812,        -152.,           0.,         292.
   7813,        -148.,           0.,         292.
   7814,        -144.,           0.,         292.
   7815,        -140.,           0.,         292.
   7816,        -136.,           0.,         292.
   7817,        -132.,           0.,         292.
   7818,        -128.,           0.,         292.
   7819,        -124.,           0.,         292.
   7820,        -120.,           0.,         292.
   7821,        -116.,           0.,         292.
   7822,        -112.,           0.,         292.
   7823,        -108.,           0.,         292.
   7824,        -104.,           0.,         292.
   7825,        -100.,           0.,         292.
   7826,         -96.,           0.,         292.
   7827,         -92.,           0.,         292.
   7828,         -88.,           0.,         292.
   7829,         -84.,           0.,         292.
   7830,         -80.,           0.,         292.
   7831,         -76.,           0.,         292.
   7832,         -72.,           0.,         292.
   7833,         -68.,           0.,         292.
   7834,         -64.,           0.,         292.
   7835,         -60.,           0.,         292.
   7836,         -56.,           0.,         292.
   7837,         -52.,           0.,         292.
   7838,         -48.,           0.,         292.
   7839,         -44.,           0.,         292.
   7840,         -40.,           0.,         292.
   7841,         -36.,           0.,         292.
   7842,         -32.,           0.,         292.
   7843,         -28.,           0.,         292.
   7844,         -24.,           0.,         292.
   7845,         -20.,           0.,         292.
   7846,         -16.,           0.,         292.
   7847,         -12.,           0.,         292.
   7848,        -196.,           0.,         288.
   7849,        -192.,           0.,         288.
   7850,        -188.,           0.,         288.
   7851,        -184.,           0.,         288.
   7852,        -180.,           0.,         288.
   7853,        -176.,           0.,         288.
   7854,        -172.,           0.,         288.
   7855,        -168.,           0.,         288.
   7856,        -164.,           0.,         288.
   7857,        -160.,           0.,         288.
   7858,        -156.,           0.,         288.
   7859,        -152.,           0.,         288.
   7860,        -148.,           0.,         288.
   7861,        -144.,           0.,         288.
   7862,        -140.,           0.,         288.
   7863,        -136.,           0.,         288.
   7864,        -132.,           0.,         288.
   7865,        -128.,           0.,         288.
   7866,        -124.,           0.,         288.
   7867,        -120.,           0.,         288.
   7868,        -116.,           0.,         288.
   7869,        -112.,           0.,         288.
   7870,        -108.,           0.,         288.
   7871,        -104.,           0.,         288.
   7872,        -100.,           0.,         288.
   7873,         -96.,           0.,         288.
   7874,         -92.,           0.,         288.
   7875,         -88.,           0.,         288.
   7876,         -84.,           0.,         288.
   7877,         -80.,           0.,         288.
   7878,         -76.,           0.,         288.
   7879,         -72.,           0.,         288.
   7880,         -68.,           0.,         288.
   7881,         -64.,           0.,         288.
   7882,         -60.,           0.,         288.
   7883,         -56.,           0.,         288.
   7884,         -52.,           0.,         288.
   7885,         -48.,           0.,         288.
   7886,         -44.,           0.,         288.
   7887,         -40.,           0.,         288.
   7888,         -36.,           0.,         288.
   7889,         -32.,           0.,         288.
   7890,         -28.,           0.,         288.
   7891,         -24.,           0.,         288.
   7892,         -20.,           0.,         288.
   7893,         -16.,           0.,         288.
   7894,         -12.,           0.,         288.
   7895,        -196.,           0.,         284.
   7896,        -192.,           0.,         284.
   7897,        -188.,           0.,         284.
   7898,        -184.,           0.,         284.
   7899,        -180.,           0.,         284.
   7900,        -176.,           0.,         284.
   7901,        -172.,           0.,         284.
   7902,        -168.,           0.,         284.
   7903,        -164.,           0.,         284.
   7904,        -160.,           0.,         284.
   7905,        -156.,           0.,         284.
   7906,        -152.,           0.,         284.
   7907,        -148.,           0.,         284.
   7908,        -144.,           0.,         284.
   7909,        -140.,           0.,         284.
   7910,        -136.,           0.,         284.
   7911,        -132.,           0.,         284.
   7912,        -128.,           0.,         284.
   7913,        -124.,           0.,         284.
   7914,        -120.,           0.,         284.
   7915,        -116.,           0.,         284.
   7916,        -112.,           0.,         284.
   7917,        -108.,           0.,         284.
   7918,        -104.,           0.,         284.
   7919,        -100.,           0.,         284.
   7920,         -96.,           0.,         284.
   7921,         -92.,           0.,         284.
   7922,         -88.,           0.,         284.
   7923,         -84.,           0.,         284.
   7924,         -80.,           0.,         284.
   7925,         -76.,           0.,         284.
   7926,         -72.,           0.,         284.
   7927,         -68.,           0.,         284.
   7928,         -64.,           0.,         284.
   7929,         -60.,           0.,         284.
   7930,         -56.,           0.,         284.
   7931,         -52.,           0.,         284.
   7932,         -48.,           0.,         284.
   7933,         -44.,           0.,         284.
   7934,         -40.,           0.,         284.
   7935,         -36.,           0.,         284.
   7936,         -32.,           0.,         284.
   7937,         -28.,           0.,         284.
   7938,         -24.,           0.,         284.
   7939,         -20.,           0.,         284.
   7940,         -16.,           0.,         284.
   7941,         -12.,           0.,         284.
   7942,        -196.,           0.,         280.
   7943,        -192.,           0.,         280.
   7944,        -188.,           0.,         280.
   7945,        -184.,           0.,         280.
   7946,        -180.,           0.,         280.
   7947,        -176.,           0.,         280.
   7948,        -172.,           0.,         280.
   7949,        -168.,           0.,         280.
   7950,        -164.,           0.,         280.
   7951,        -160.,           0.,         280.
   7952,        -156.,           0.,         280.
   7953,        -152.,           0.,         280.
   7954,        -148.,           0.,         280.
   7955,        -144.,           0.,         280.
   7956,        -140.,           0.,         280.
   7957,        -136.,           0.,         280.
   7958,        -132.,           0.,         280.
   7959,        -128.,           0.,         280.
   7960,        -124.,           0.,         280.
   7961,        -120.,           0.,         280.
   7962,        -116.,           0.,         280.
   7963,        -112.,           0.,         280.
   7964,        -108.,           0.,         280.
   7965,        -104.,           0.,         280.
   7966,        -100.,           0.,         280.
   7967,         -96.,           0.,         280.
   7968,         -92.,           0.,         280.
   7969,         -88.,           0.,         280.
   7970,         -84.,           0.,         280.
   7971,         -80.,           0.,         280.
   7972,         -76.,           0.,         280.
   7973,         -72.,           0.,         280.
   7974,         -68.,           0.,         280.
   7975,         -64.,           0.,         280.
   7976,         -60.,           0.,         280.
   7977,         -56.,           0.,         280.
   7978,         -52.,           0.,         280.
   7979,         -48.,           0.,         280.
   7980,         -44.,           0.,         280.
   7981,         -40.,           0.,         280.
   7982,         -36.,           0.,         280.
   7983,         -32.,           0.,         280.
   7984,         -28.,           0.,         280.
   7985,         -24.,           0.,         280.
   7986,         -20.,           0.,         280.
   7987,         -16.,           0.,         280.
   7988,         -12.,           0.,         280.
   7989,        -196.,           0.,         276.
   7990,        -192.,           0.,         276.
   7991,        -188.,           0.,         276.
   7992,        -184.,           0.,         276.
   7993,        -180.,           0.,         276.
[truncated: 16,638,227 more chars]
