# Supplementary material for: A novel phased-array thermography concept for non-destructive testing
Source: Sci Rep. 2025 Nov 7;15:39144. doi: 10.1038/s41598-025-26380-8 (PMC12594793; doi:10.1038/s41598-025-26380-8)
Supplement: Supplementary file 2 — Supplementary Information 2. [file 41598_2025_26380_MOESM2_ESM.zip › Supplementary_Data/1-FEA/2-Inclined_Defects/PAT_DT_0p1s_TUp_30s.inp]

*Heading
** Job name: Job-1 Model name: Job-1
** Generated by: Abaqus/CAE 2024.HF3
*Preprint, echo=NO, model=NO, history=NO, contact=NO
**
** PARTS
**
*Part, name=GRAPHENE_3D-1
*Node
      1,  -187.743591,         -10.,         400.
      2,  -187.743591,         -12.,         400.
      3,  -187.743591,         -14.,         400.
      4,  -187.743591,         -10.,         398.
      5,  -187.743591,         -12.,         398.
      6,  -187.743591,         -14.,         398.
      7,  -187.743591,         -10.,         396.
      8,  -187.743591,         -12.,         396.
      9,  -187.743591,         -14.,         396.
     10,  -187.743591,         -10.,         394.
     11,  -187.743591,         -12.,         394.
     12,  -187.743591,         -14.,         394.
     13,  -187.743591,         -10.,         392.
     14,  -187.743591,         -12.,         392.
     15,  -187.743591,         -14.,         392.
     16,  -187.743591,         -10.,         390.
     17,  -187.743591,         -12.,         390.
     18,  -187.743591,         -14.,         390.
     19,  -187.743591,         -10.,         388.
     20,  -187.743591,         -12.,         388.
     21,  -187.743591,         -14.,         388.
     22,  -187.743591,         -10.,         386.
     23,  -187.743591,         -12.,         386.
     24,  -187.743591,         -14.,         386.
     25,  -187.743591,         -10.,         384.
     26,  -187.743591,         -12.,         384.
     27,  -187.743591,         -14.,         384.
     28,  -187.743591,         -10.,         382.
     29,  -187.743591,         -12.,         382.
     30,  -187.743591,         -14.,         382.
     31,  -187.743591,         -10.,         380.
     32,  -187.743591,         -12.,         380.
     33,  -187.743591,         -14.,         380.
     34,  -187.743591,         -10.,         378.
     35,  -187.743591,         -12.,         378.
     36,  -187.743591,         -14.,         378.
     37,  -187.743591,         -10.,         376.
     38,  -187.743591,         -12.,         376.
     39,  -187.743591,         -14.,         376.
     40,  -187.743591,         -10.,         374.
     41,  -187.743591,         -12.,         374.
     42,  -187.743591,         -14.,         374.
     43,  -187.743591,         -10.,         372.
     44,  -187.743591,         -12.,         372.
     45,  -187.743591,         -14.,         372.
     46,  -187.743591,         -10.,         370.
     47,  -187.743591,         -12.,         370.
     48,  -187.743591,         -14.,         370.
     49,  -187.743591,         -10.,         368.
     50,  -187.743591,         -12.,         368.
     51,  -187.743591,         -14.,         368.
     52,  -187.743591,         -10.,         366.
     53,  -187.743591,         -12.,         366.
     54,  -187.743591,         -14.,         366.
     55,  -187.743591,         -10.,         364.
     56,  -187.743591,         -12.,         364.
     57,  -187.743591,         -14.,         364.
     58,  -187.743591,         -10.,         362.
     59,  -187.743591,         -12.,         362.
     60,  -187.743591,         -14.,         362.
     61,  -187.743591,         -10.,         360.
     62,  -187.743591,         -12.,         360.
     63,  -187.743591,         -14.,         360.
     64,  -187.743591,         -10.,         358.
     65,  -187.743591,         -12.,         358.
     66,  -187.743591,         -14.,         358.
     67,  -187.743591,         -10.,         356.
     68,  -187.743591,         -12.,         356.
     69,  -187.743591,         -14.,         356.
     70,  -187.743591,         -10.,         354.
     71,  -187.743591,         -12.,         354.
     72,  -187.743591,         -14.,         354.
     73,  -187.743591,         -10.,         352.
     74,  -187.743591,         -12.,         352.
     75,  -187.743591,         -14.,         352.
     76,  -187.743591,         -10.,         350.
     77,  -187.743591,         -12.,         350.
     78,  -187.743591,         -14.,         350.
     79,  -187.743591,         -10.,         348.
     80,  -187.743591,         -12.,         348.
     81,  -187.743591,         -14.,         348.
     82,  -187.743591,         -10.,         346.
     83,  -187.743591,         -12.,         346.
     84,  -187.743591,         -14.,         346.
     85,  -187.743591,         -10.,         344.
     86,  -187.743591,         -12.,         344.
     87,  -187.743591,         -14.,         344.
     88,  -187.743591,         -10.,         342.
     89,  -187.743591,         -12.,         342.
     90,  -187.743591,         -14.,         342.
     91,  -187.743591,         -10.,         340.
     92,  -187.743591,         -12.,         340.
     93,  -187.743591,         -14.,         340.
     94,  -187.743591,         -10.,         338.
     95,  -187.743591,         -12.,         338.
     96,  -187.743591,         -14.,         338.
     97,  -187.743591,         -10.,         336.
     98,  -187.743591,         -12.,         336.
     99,  -187.743591,         -14.,         336.
    100,  -187.743591,         -10.,         334.
    101,  -187.743591,         -12.,         334.
    102,  -187.743591,         -14.,         334.
    103,  -187.743591,         -10.,         332.
    104,  -187.743591,         -12.,         332.
    105,  -187.743591,         -14.,         332.
    106,  -187.743591,         -10.,         330.
    107,  -187.743591,         -12.,         330.
    108,  -187.743591,         -14.,         330.
    109,  -187.743591,         -10.,         328.
    110,  -187.743591,         -12.,         328.
    111,  -187.743591,         -14.,         328.
    112,  -187.743591,         -10.,         326.
    113,  -187.743591,         -12.,         326.
    114,  -187.743591,         -14.,         326.
    115,  -187.743591,         -10.,         324.
    116,  -187.743591,         -12.,         324.
    117,  -187.743591,         -14.,         324.
    118,  -187.743591,         -10.,         322.
    119,  -187.743591,         -12.,         322.
    120,  -187.743591,         -14.,         322.
    121,  -187.743591,         -10.,         320.
    122,  -187.743591,         -12.,         320.
    123,  -187.743591,         -14.,         320.
    124,  -187.743591,         -10.,         318.
    125,  -187.743591,         -12.,         318.
    126,  -187.743591,         -14.,         318.
    127,  -187.743591,         -10.,         316.
    128,  -187.743591,         -12.,         316.
    129,  -187.743591,         -14.,         316.
    130,  -187.743591,         -10.,         314.
    131,  -187.743591,         -12.,         314.
    132,  -187.743591,         -14.,         314.
    133,  -187.743591,         -10.,         312.
    134,  -187.743591,         -12.,         312.
    135,  -187.743591,         -14.,         312.
    136,  -187.743591,         -10.,         310.
    137,  -187.743591,         -12.,         310.
    138,  -187.743591,         -14.,         310.
    139,  -187.743591,         -10.,         308.
    140,  -187.743591,         -12.,         308.
    141,  -187.743591,         -14.,         308.
    142,  -187.743591,         -10.,         306.
    143,  -187.743591,         -12.,         306.
    144,  -187.743591,         -14.,         306.
    145,  -187.743591,         -10.,         304.
    146,  -187.743591,         -12.,         304.
    147,  -187.743591,         -14.,         304.
    148,  -187.743591,         -10.,         302.
    149,  -187.743591,         -12.,         302.
    150,  -187.743591,         -14.,         302.
    151,  -187.743591,         -10.,         300.
    152,  -187.743591,         -12.,         300.
    153,  -187.743591,         -14.,         300.
    154,  -187.743591,         -10.,         298.
    155,  -187.743591,         -12.,         298.
    156,  -187.743591,         -14.,         298.
    157,  -187.743591,         -10.,         296.
    158,  -187.743591,         -12.,         296.
    159,  -187.743591,         -14.,         296.
    160,  -187.743591,         -10.,         294.
    161,  -187.743591,         -12.,         294.
    162,  -187.743591,         -14.,         294.
    163,  -187.743591,         -10.,         292.
    164,  -187.743591,         -12.,         292.
    165,  -187.743591,         -14.,         292.
    166,  -187.743591,         -10.,         290.
    167,  -187.743591,         -12.,         290.
    168,  -187.743591,         -14.,         290.
    169,  -187.743591,         -10.,         288.
    170,  -187.743591,         -12.,         288.
    171,  -187.743591,         -14.,         288.
    172,  -187.743591,         -10.,         286.
    173,  -187.743591,         -12.,         286.
    174,  -187.743591,         -14.,         286.
    175,  -187.743591,         -10.,         284.
    176,  -187.743591,         -12.,         284.
    177,  -187.743591,         -14.,         284.
    178,  -187.743591,         -10.,         282.
    179,  -187.743591,         -12.,         282.
    180,  -187.743591,         -14.,         282.
    181,  -187.743591,         -10.,         280.
    182,  -187.743591,         -12.,         280.
    183,  -187.743591,         -14.,         280.
    184,  -187.743591,         -10.,         278.
    185,  -187.743591,         -12.,         278.
    186,  -187.743591,         -14.,         278.
    187,  -187.743591,         -10.,         276.
    188,  -187.743591,         -12.,         276.
    189,  -187.743591,         -14.,         276.
    190,  -187.743591,         -10.,         274.
    191,  -187.743591,         -12.,         274.
    192,  -187.743591,         -14.,         274.
    193,  -187.743591,         -10.,         272.
    194,  -187.743591,         -12.,         272.
    195,  -187.743591,         -14.,         272.
    196,  -187.743591,         -10.,         270.
    197,  -187.743591,         -12.,         270.
    198,  -187.743591,         -14.,         270.
    199,  -187.743591,         -10.,         268.
    200,  -187.743591,         -12.,         268.
    201,  -187.743591,         -14.,         268.
    202,  -187.743591,         -10.,         266.
    203,  -187.743591,         -12.,         266.
    204,  -187.743591,         -14.,         266.
    205,  -187.743591,         -10.,         264.
    206,  -187.743591,         -12.,         264.
    207,  -187.743591,         -14.,         264.
    208,  -187.743591,         -10.,         262.
    209,  -187.743591,         -12.,         262.
    210,  -187.743591,         -14.,         262.
    211,  -187.743591,         -10.,         260.
    212,  -187.743591,         -12.,         260.
    213,  -187.743591,         -14.,         260.
    214,  -187.743591,         -10.,         258.
    215,  -187.743591,         -12.,         258.
    216,  -187.743591,         -14.,         258.
    217,  -187.743591,         -10.,         256.
    218,  -187.743591,         -12.,         256.
    219,  -187.743591,         -14.,         256.
    220,  -187.743591,         -10.,         254.
    221,  -187.743591,         -12.,         254.
    222,  -187.743591,         -14.,         254.
    223,  -187.743591,         -10.,         252.
    224,  -187.743591,         -12.,         252.
    225,  -187.743591,         -14.,         252.
    226,  -187.743591,         -10.,         250.
    227,  -187.743591,         -12.,         250.
    228,  -187.743591,         -14.,         250.
    229,  -187.743591,         -10.,         248.
    230,  -187.743591,         -12.,         248.
    231,  -187.743591,         -14.,         248.
    232,  -187.743591,         -10.,         246.
    233,  -187.743591,         -12.,         246.
    234,  -187.743591,         -14.,         246.
    235,  -187.743591,         -10.,         244.
    236,  -187.743591,         -12.,         244.
    237,  -187.743591,         -14.,         244.
    238,  -187.743591,         -10.,         242.
    239,  -187.743591,         -12.,         242.
    240,  -187.743591,         -14.,         242.
    241,  -187.743591,         -10.,         240.
    242,  -187.743591,         -12.,         240.
    243,  -187.743591,         -14.,         240.
    244,  -187.743591,         -10.,         238.
    245,  -187.743591,         -12.,         238.
    246,  -187.743591,         -14.,         238.
    247,  -187.743591,         -10.,         236.
    248,  -187.743591,         -12.,         236.
    249,  -187.743591,         -14.,         236.
    250,  -187.743591,         -10.,         234.
    251,  -187.743591,         -12.,         234.
    252,  -187.743591,         -14.,         234.
    253,  -187.743591,         -10.,         232.
    254,  -187.743591,         -12.,         232.
    255,  -187.743591,         -14.,         232.
    256,  -187.743591,         -10.,         230.
    257,  -187.743591,         -12.,         230.
    258,  -187.743591,         -14.,         230.
    259,  -187.743591,         -10.,         228.
    260,  -187.743591,         -12.,         228.
    261,  -187.743591,         -14.,         228.
    262,  -187.743591,         -10.,         226.
    263,  -187.743591,         -12.,         226.
    264,  -187.743591,         -14.,         226.
    265,  -187.743591,         -10.,         224.
    266,  -187.743591,         -12.,         224.
    267,  -187.743591,         -14.,         224.
    268,  -187.743591,         -10.,         222.
    269,  -187.743591,         -12.,         222.
    270,  -187.743591,         -14.,         222.
    271,  -187.743591,         -10.,         220.
    272,  -187.743591,         -12.,         220.
    273,  -187.743591,         -14.,         220.
    274,  -187.743591,         -10.,         218.
    275,  -187.743591,         -12.,         218.
    276,  -187.743591,         -14.,         218.
    277,  -187.743591,         -10.,         216.
    278,  -187.743591,         -12.,         216.
    279,  -187.743591,         -14.,         216.
    280,  -187.743591,         -10.,         214.
    281,  -187.743591,         -12.,         214.
    282,  -187.743591,         -14.,         214.
    283,  -187.743591,         -10.,         212.
    284,  -187.743591,         -12.,         212.
    285,  -187.743591,         -14.,         212.
    286,  -187.743591,         -10.,         210.
    287,  -187.743591,         -12.,         210.
    288,  -187.743591,         -14.,         210.
    289,  -187.743591,         -10.,         208.
    290,  -187.743591,         -12.,         208.
    291,  -187.743591,         -14.,         208.
    292,  -187.743591,         -10.,         206.
    293,  -187.743591,         -12.,         206.
    294,  -187.743591,         -14.,         206.
    295,  -187.743591,         -10.,         204.
    296,  -187.743591,         -12.,         204.
    297,  -187.743591,         -14.,         204.
    298,  -187.743591,         -10.,         202.
    299,  -187.743591,         -12.,         202.
    300,  -187.743591,         -14.,         202.
    301,  -187.743591,         -10.,         200.
    302,  -187.743591,         -12.,         200.
    303,  -187.743591,         -14.,         200.
    304,  -187.743591,         -10.,         198.
    305,  -187.743591,         -12.,         198.
    306,  -187.743591,         -14.,         198.
    307,  -187.743591,         -10.,         196.
    308,  -187.743591,         -12.,         196.
    309,  -187.743591,         -14.,         196.
    310,  -187.743591,         -10.,         194.
    311,  -187.743591,         -12.,         194.
    312,  -187.743591,         -14.,         194.
    313,  -187.743591,         -10.,         192.
    314,  -187.743591,         -12.,         192.
    315,  -187.743591,         -14.,         192.
    316,  -187.743591,         -10.,         190.
    317,  -187.743591,         -12.,         190.
    318,  -187.743591,         -14.,         190.
    319,  -187.743591,         -10.,         188.
    320,  -187.743591,         -12.,         188.
    321,  -187.743591,         -14.,         188.
    322,  -187.743591,         -10.,         186.
    323,  -187.743591,         -12.,         186.
    324,  -187.743591,         -14.,         186.
    325,  -187.743591,         -10.,         184.
    326,  -187.743591,         -12.,         184.
    327,  -187.743591,         -14.,         184.
    328,  -187.743591,         -10.,         182.
    329,  -187.743591,         -12.,         182.
    330,  -187.743591,         -14.,         182.
    331,  -187.743591,         -10.,         180.
    332,  -187.743591,         -12.,         180.
    333,  -187.743591,         -14.,         180.
    334,  -187.743591,         -10.,         178.
    335,  -187.743591,         -12.,         178.
    336,  -187.743591,         -14.,         178.
    337,  -187.743591,         -10.,         176.
    338,  -187.743591,         -12.,         176.
    339,  -187.743591,         -14.,         176.
    340,  -187.743591,         -10.,         174.
    341,  -187.743591,         -12.,         174.
    342,  -187.743591,         -14.,         174.
    343,  -187.743591,         -10.,         172.
    344,  -187.743591,         -12.,         172.
    345,  -187.743591,         -14.,         172.
    346,  -187.743591,         -10.,         170.
    347,  -187.743591,         -12.,         170.
    348,  -187.743591,         -14.,         170.
    349,  -187.743591,         -10.,         168.
    350,  -187.743591,         -12.,         168.
    351,  -187.743591,         -14.,         168.
    352,  -187.743591,         -10.,         166.
    353,  -187.743591,         -12.,         166.
    354,  -187.743591,         -14.,         166.
    355,  -187.743591,         -10.,         164.
    356,  -187.743591,         -12.,         164.
    357,  -187.743591,         -14.,         164.
    358,  -187.743591,         -10.,         162.
    359,  -187.743591,         -12.,         162.
    360,  -187.743591,         -14.,         162.
    361,  -187.743591,         -10.,         160.
    362,  -187.743591,         -12.,         160.
    363,  -187.743591,         -14.,         160.
    364,  -187.743591,         -10.,         158.
    365,  -187.743591,         -12.,         158.
    366,  -187.743591,         -14.,         158.
    367,  -187.743591,         -10.,         156.
    368,  -187.743591,         -12.,         156.
    369,  -187.743591,         -14.,         156.
    370,  -187.743591,         -10.,         154.
    371,  -187.743591,         -12.,         154.
    372,  -187.743591,         -14.,         154.
    373,  -187.743591,         -10.,         152.
    374,  -187.743591,         -12.,         152.
    375,  -187.743591,         -14.,         152.
    376,  -187.743591,         -10.,         150.
    377,  -187.743591,         -12.,         150.
    378,  -187.743591,         -14.,         150.
    379,  -187.743591,         -10.,         148.
    380,  -187.743591,         -12.,         148.
    381,  -187.743591,         -14.,         148.
    382,  -187.743591,         -10.,         146.
    383,  -187.743591,         -12.,         146.
    384,  -187.743591,         -14.,         146.
    385,  -187.743591,         -10.,         144.
    386,  -187.743591,         -12.,         144.
    387,  -187.743591,         -14.,         144.
    388,  -187.743591,         -10.,         142.
    389,  -187.743591,         -12.,         142.
    390,  -187.743591,         -14.,         142.
    391,  -187.743591,         -10.,         140.
    392,  -187.743591,         -12.,         140.
    393,  -187.743591,         -14.,         140.
    394,  -187.743591,         -10.,         138.
    395,  -187.743591,         -12.,         138.
    396,  -187.743591,         -14.,         138.
    397,  -187.743591,         -10.,         136.
    398,  -187.743591,         -12.,         136.
    399,  -187.743591,         -14.,         136.
    400,  -187.743591,         -10.,         134.
    401,  -187.743591,         -12.,         134.
    402,  -187.743591,         -14.,         134.
    403,  -187.743591,         -10.,         132.
    404,  -187.743591,         -12.,         132.
    405,  -187.743591,         -14.,         132.
    406,  -187.743591,         -10.,         130.
    407,  -187.743591,         -12.,         130.
    408,  -187.743591,         -14.,         130.
    409,  -187.743591,         -10.,         128.
    410,  -187.743591,         -12.,         128.
    411,  -187.743591,         -14.,         128.
    412,  -187.743591,         -10.,         126.
    413,  -187.743591,         -12.,         126.
    414,  -187.743591,         -14.,         126.
    415,  -187.743591,         -10.,         124.
    416,  -187.743591,         -12.,         124.
    417,  -187.743591,         -14.,         124.
    418,  -187.743591,         -10.,         122.
    419,  -187.743591,         -12.,         122.
    420,  -187.743591,         -14.,         122.
    421,  -187.743591,         -10.,         120.
    422,  -187.743591,         -12.,         120.
    423,  -187.743591,         -14.,         120.
    424,  -187.743591,         -10.,         118.
    425,  -187.743591,         -12.,         118.
    426,  -187.743591,         -14.,         118.
    427,  -187.743591,         -10.,         116.
    428,  -187.743591,         -12.,         116.
    429,  -187.743591,         -14.,         116.
    430,  -187.743591,         -10.,         114.
    431,  -187.743591,         -12.,         114.
    432,  -187.743591,         -14.,         114.
    433,  -187.743591,         -10.,         112.
    434,  -187.743591,         -12.,         112.
    435,  -187.743591,         -14.,         112.
    436,  -187.743591,         -10.,         110.
    437,  -187.743591,         -12.,         110.
    438,  -187.743591,         -14.,         110.
    439,  -187.743591,         -10.,         108.
    440,  -187.743591,         -12.,         108.
    441,  -187.743591,         -14.,         108.
    442,  -187.743591,         -10.,         106.
    443,  -187.743591,         -12.,         106.
    444,  -187.743591,         -14.,         106.
    445,  -187.743591,         -10.,         104.
    446,  -187.743591,         -12.,         104.
    447,  -187.743591,         -14.,         104.
    448,  -187.743591,         -10.,         102.
    449,  -187.743591,         -12.,         102.
    450,  -187.743591,         -14.,         102.
    451,  -187.743591,         -10.,         100.
    452,  -187.743591,         -12.,         100.
    453,  -187.743591,         -14.,         100.
    454,  -187.743591,         -10.,          98.
    455,  -187.743591,         -12.,          98.
    456,  -187.743591,         -14.,          98.
    457,  -187.743591,         -10.,          96.
    458,  -187.743591,         -12.,          96.
    459,  -187.743591,         -14.,          96.
    460,  -187.743591,         -10.,          94.
    461,  -187.743591,         -12.,          94.
    462,  -187.743591,         -14.,          94.
    463,  -187.743591,         -10.,          92.
    464,  -187.743591,         -12.,          92.
    465,  -187.743591,         -14.,          92.
    466,  -187.743591,         -10.,          90.
    467,  -187.743591,         -12.,          90.
    468,  -187.743591,         -14.,          90.
    469,  -187.743591,         -10.,          88.
    470,  -187.743591,         -12.,          88.
    471,  -187.743591,         -14.,          88.
    472,  -187.743591,         -10.,          86.
    473,  -187.743591,         -12.,          86.
    474,  -187.743591,         -14.,          86.
    475,  -187.743591,         -10.,          84.
    476,  -187.743591,         -12.,          84.
    477,  -187.743591,         -14.,          84.
    478,  -187.743591,         -10.,          82.
    479,  -187.743591,         -12.,          82.
    480,  -187.743591,         -14.,          82.
    481,  -187.743591,         -10.,          80.
    482,  -187.743591,         -12.,          80.
    483,  -187.743591,         -14.,          80.
    484,  -187.743591,         -10.,          78.
    485,  -187.743591,         -12.,          78.
    486,  -187.743591,         -14.,          78.
    487,  -187.743591,         -10.,          76.
    488,  -187.743591,         -12.,          76.
    489,  -187.743591,         -14.,          76.
    490,  -187.743591,         -10.,          74.
    491,  -187.743591,         -12.,          74.
    492,  -187.743591,         -14.,          74.
    493,  -187.743591,         -10.,          72.
    494,  -187.743591,         -12.,          72.
    495,  -187.743591,         -14.,          72.
    496,  -187.743591,         -10.,          70.
    497,  -187.743591,         -12.,          70.
    498,  -187.743591,         -14.,          70.
    499,  -187.743591,         -10.,          68.
    500,  -187.743591,         -12.,          68.
    501,  -187.743591,         -14.,          68.
    502,  -187.743591,         -10.,          66.
    503,  -187.743591,         -12.,          66.
    504,  -187.743591,         -14.,          66.
    505,  -187.743591,         -10.,          64.
    506,  -187.743591,         -12.,          64.
    507,  -187.743591,         -14.,          64.
    508,  -187.743591,         -10.,          62.
    509,  -187.743591,         -12.,          62.
    510,  -187.743591,         -14.,          62.
    511,  -187.743591,         -10.,          60.
    512,  -187.743591,         -12.,          60.
    513,  -187.743591,         -14.,          60.
    514,  -187.743591,         -10.,          58.
    515,  -187.743591,         -12.,          58.
    516,  -187.743591,         -14.,          58.
    517,  -187.743591,         -10.,          56.
    518,  -187.743591,         -12.,          56.
    519,  -187.743591,         -14.,          56.
    520,  -187.743591,         -10.,          54.
    521,  -187.743591,         -12.,          54.
    522,  -187.743591,         -14.,          54.
    523,  -187.743591,         -10.,          52.
    524,  -187.743591,         -12.,          52.
    525,  -187.743591,         -14.,          52.
    526,  -187.743591,         -10.,          50.
    527,  -187.743591,         -12.,          50.
    528,  -187.743591,         -14.,          50.
    529,  -187.743591,         -10.,          48.
    530,  -187.743591,         -12.,          48.
    531,  -187.743591,         -14.,          48.
    532,  -187.743591,         -10.,          46.
    533,  -187.743591,         -12.,          46.
    534,  -187.743591,         -14.,          46.
    535,  -187.743591,         -10.,          44.
    536,  -187.743591,         -12.,          44.
    537,  -187.743591,         -14.,          44.
    538,  -187.743591,         -10.,          42.
    539,  -187.743591,         -12.,          42.
    540,  -187.743591,         -14.,          42.
    541,  -187.743591,         -10.,          40.
    542,  -187.743591,         -12.,          40.
    543,  -187.743591,         -14.,          40.
    544,  -187.743591,         -10.,          38.
    545,  -187.743591,         -12.,          38.
    546,  -187.743591,         -14.,          38.
    547,  -187.743591,         -10.,          36.
    548,  -187.743591,         -12.,          36.
    549,  -187.743591,         -14.,          36.
    550,  -187.743591,         -10.,          34.
    551,  -187.743591,         -12.,          34.
    552,  -187.743591,         -14.,          34.
    553,  -187.743591,         -10.,          32.
    554,  -187.743591,         -12.,          32.
    555,  -187.743591,         -14.,          32.
    556,  -187.743591,         -10.,          30.
    557,  -187.743591,         -12.,          30.
    558,  -187.743591,         -14.,          30.
    559,  -187.743591,         -10.,          28.
    560,  -187.743591,         -12.,          28.
    561,  -187.743591,         -14.,          28.
    562,  -187.743591,         -10.,          26.
    563,  -187.743591,         -12.,          26.
    564,  -187.743591,         -14.,          26.
    565,  -187.743591,         -10.,          24.
    566,  -187.743591,         -12.,          24.
    567,  -187.743591,         -14.,          24.
    568,  -187.743591,         -10.,          22.
    569,  -187.743591,         -12.,          22.
    570,  -187.743591,         -14.,          22.
    571,  -187.743591,         -10.,          20.
    572,  -187.743591,         -12.,          20.
    573,  -187.743591,         -14.,          20.
    574,  -187.743591,         -10.,          18.
    575,  -187.743591,         -12.,          18.
    576,  -187.743591,         -14.,          18.
    577,  -187.743591,         -10.,          16.
    578,  -187.743591,         -12.,          16.
    579,  -187.743591,         -14.,          16.
    580,  -187.743591,         -10.,          14.
    581,  -187.743591,         -12.,          14.
    582,  -187.743591,         -14.,          14.
    583,  -187.743591,         -10.,          12.
    584,  -187.743591,         -12.,          12.
    585,  -187.743591,         -14.,          12.
    586,  -187.743591,         -10.,          10.
    587,  -187.743591,         -12.,          10.
    588,  -187.743591,         -14.,          10.
    589,  -187.743591,         -10.,           8.
    590,  -187.743591,         -12.,           8.
    591,  -187.743591,         -14.,           8.
    592,  -187.743591,         -10.,           6.
    593,  -187.743591,         -12.,           6.
    594,  -187.743591,         -14.,           6.
    595,  -187.743591,         -10.,           4.
    596,  -187.743591,         -12.,           4.
    597,  -187.743591,         -14.,           4.
    598,  -187.743591,         -10.,           2.
    599,  -187.743591,         -12.,           2.
    600,  -187.743591,         -14.,           2.
    601,  -187.743591,         -10.,           0.
    602,  -187.743591,         -12.,           0.
    603,  -187.743591,         -14.,           0.
    604,  -189.743591,         -10.,         400.
    605,  -189.743591,         -12.,         400.
    606,  -189.743591,         -14.,         400.
    607,  -189.743591,         -10.,         398.
    608,  -189.743591,         -12.,         398.
    609,  -189.743591,         -14.,         398.
    610,  -189.743591,         -10.,         396.
    611,  -189.743591,         -12.,         396.
    612,  -189.743591,         -14.,         396.
    613,  -189.743591,         -10.,         394.
    614,  -189.743591,         -12.,         394.
    615,  -189.743591,         -14.,         394.
    616,  -189.743591,         -10.,         392.
    617,  -189.743591,         -12.,         392.
    618,  -189.743591,         -14.,         392.
    619,  -189.743591,         -10.,         390.
    620,  -189.743591,         -12.,         390.
    621,  -189.743591,         -14.,         390.
    622,  -189.743591,         -10.,         388.
    623,  -189.743591,         -12.,         388.
    624,  -189.743591,         -14.,         388.
    625,  -189.743591,         -10.,         386.
    626,  -189.743591,         -12.,         386.
    627,  -189.743591,         -14.,         386.
    628,  -189.743591,         -10.,         384.
    629,  -189.743591,         -12.,         384.
    630,  -189.743591,         -14.,         384.
    631,  -189.743591,         -10.,         382.
    632,  -189.743591,         -12.,         382.
    633,  -189.743591,         -14.,         382.
    634,  -189.743591,         -10.,         380.
    635,  -189.743591,         -12.,         380.
    636,  -189.743591,         -14.,         380.
    637,  -189.743591,         -10.,         378.
    638,  -189.743591,         -12.,         378.
    639,  -189.743591,         -14.,         378.
    640,  -189.743591,         -10.,         376.
    641,  -189.743591,         -12.,         376.
    642,  -189.743591,         -14.,         376.
    643,  -189.743591,         -10.,         374.
    644,  -189.743591,         -12.,         374.
    645,  -189.743591,         -14.,         374.
    646,  -189.743591,         -10.,         372.
    647,  -189.743591,         -12.,         372.
    648,  -189.743591,         -14.,         372.
    649,  -189.743591,         -10.,         370.
    650,  -189.743591,         -12.,         370.
    651,  -189.743591,         -14.,         370.
    652,  -189.743591,         -10.,         368.
    653,  -189.743591,         -12.,         368.
    654,  -189.743591,         -14.,         368.
    655,  -189.743591,         -10.,         366.
    656,  -189.743591,         -12.,         366.
    657,  -189.743591,         -14.,         366.
    658,  -189.743591,         -10.,         364.
    659,  -189.743591,         -12.,         364.
    660,  -189.743591,         -14.,         364.
    661,  -189.743591,         -10.,         362.
    662,  -189.743591,         -12.,         362.
    663,  -189.743591,         -14.,         362.
    664,  -189.743591,         -10.,         360.
    665,  -189.743591,         -12.,         360.
    666,  -189.743591,         -14.,         360.
    667,  -189.743591,         -10.,         358.
    668,  -189.743591,         -12.,         358.
    669,  -189.743591,         -14.,         358.
    670,  -189.743591,         -10.,         356.
    671,  -189.743591,         -12.,         356.
    672,  -189.743591,         -14.,         356.
    673,  -189.743591,         -10.,         354.
    674,  -189.743591,         -12.,         354.
    675,  -189.743591,         -14.,         354.
    676,  -189.743591,         -10.,         352.
    677,  -189.743591,         -12.,         352.
    678,  -189.743591,         -14.,         352.
    679,  -189.743591,         -10.,         350.
    680,  -189.743591,         -12.,         350.
    681,  -189.743591,         -14.,         350.
    682,  -189.743591,         -10.,         348.
    683,  -189.743591,         -12.,         348.
    684,  -189.743591,         -14.,         348.
    685,  -189.743591,         -10.,         346.
    686,  -189.743591,         -12.,         346.
    687,  -189.743591,         -14.,         346.
    688,  -189.743591,         -10.,         344.
    689,  -189.743591,         -12.,         344.
    690,  -189.743591,         -14.,         344.
    691,  -189.743591,         -10.,         342.
    692,  -189.743591,         -12.,         342.
    693,  -189.743591,         -14.,         342.
    694,  -189.743591,         -10.,         340.
    695,  -189.743591,         -12.,         340.
    696,  -189.743591,         -14.,         340.
    697,  -189.743591,         -10.,         338.
    698,  -189.743591,         -12.,         338.
    699,  -189.743591,         -14.,         338.
    700,  -189.743591,         -10.,         336.
    701,  -189.743591,         -12.,         336.
    702,  -189.743591,         -14.,         336.
    703,  -189.743591,         -10.,         334.
    704,  -189.743591,         -12.,         334.
    705,  -189.743591,         -14.,         334.
    706,  -189.743591,         -10.,         332.
    707,  -189.743591,         -12.,         332.
    708,  -189.743591,         -14.,         332.
    709,  -189.743591,         -10.,         330.
    710,  -189.743591,         -12.,         330.
    711,  -189.743591,         -14.,         330.
    712,  -189.743591,         -10.,         328.
    713,  -189.743591,         -12.,         328.
    714,  -189.743591,         -14.,         328.
    715,  -189.743591,         -10.,         326.
    716,  -189.743591,         -12.,         326.
    717,  -189.743591,         -14.,         326.
    718,  -189.743591,         -10.,         324.
    719,  -189.743591,         -12.,         324.
    720,  -189.743591,         -14.,         324.
    721,  -189.743591,         -10.,         322.
    722,  -189.743591,         -12.,         322.
    723,  -189.743591,         -14.,         322.
    724,  -189.743591,         -10.,         320.
    725,  -189.743591,         -12.,         320.
    726,  -189.743591,         -14.,         320.
    727,  -189.743591,         -10.,         318.
    728,  -189.743591,         -12.,         318.
    729,  -189.743591,         -14.,         318.
    730,  -189.743591,         -10.,         316.
    731,  -189.743591,         -12.,         316.
    732,  -189.743591,         -14.,         316.
    733,  -189.743591,         -10.,         314.
    734,  -189.743591,         -12.,         314.
    735,  -189.743591,         -14.,         314.
    736,  -189.743591,         -10.,         312.
    737,  -189.743591,         -12.,         312.
    738,  -189.743591,         -14.,         312.
    739,  -189.743591,         -10.,         310.
    740,  -189.743591,         -12.,         310.
    741,  -189.743591,         -14.,         310.
    742,  -189.743591,         -10.,         308.
    743,  -189.743591,         -12.,         308.
    744,  -189.743591,         -14.,         308.
    745,  -189.743591,         -10.,         306.
    746,  -189.743591,         -12.,         306.
    747,  -189.743591,         -14.,         306.
    748,  -189.743591,         -10.,         304.
    749,  -189.743591,         -12.,         304.
    750,  -189.743591,         -14.,         304.
    751,  -189.743591,         -10.,         302.
    752,  -189.743591,         -12.,         302.
    753,  -189.743591,         -14.,         302.
    754,  -189.743591,         -10.,         300.
    755,  -189.743591,         -12.,         300.
    756,  -189.743591,         -14.,         300.
    757,  -189.743591,         -10.,         298.
    758,  -189.743591,         -12.,         298.
    759,  -189.743591,         -14.,         298.
    760,  -189.743591,         -10.,         296.
    761,  -189.743591,         -12.,         296.
    762,  -189.743591,         -14.,         296.
    763,  -189.743591,         -10.,         294.
    764,  -189.743591,         -12.,         294.
    765,  -189.743591,         -14.,         294.
    766,  -189.743591,         -10.,         292.
    767,  -189.743591,         -12.,         292.
    768,  -189.743591,         -14.,         292.
    769,  -189.743591,         -10.,         290.
    770,  -189.743591,         -12.,         290.
    771,  -189.743591,         -14.,         290.
    772,  -189.743591,         -10.,         288.
    773,  -189.743591,         -12.,         288.
    774,  -189.743591,         -14.,         288.
    775,  -189.743591,         -10.,         286.
    776,  -189.743591,         -12.,         286.
    777,  -189.743591,         -14.,         286.
    778,  -189.743591,         -10.,         284.
    779,  -189.743591,         -12.,         284.
    780,  -189.743591,         -14.,         284.
    781,  -189.743591,         -10.,         282.
    782,  -189.743591,         -12.,         282.
    783,  -189.743591,         -14.,         282.
    784,  -189.743591,         -10.,         280.
    785,  -189.743591,         -12.,         280.
    786,  -189.743591,         -14.,         280.
    787,  -189.743591,         -10.,         278.
    788,  -189.743591,         -12.,         278.
    789,  -189.743591,         -14.,         278.
    790,  -189.743591,         -10.,         276.
    791,  -189.743591,         -12.,         276.
    792,  -189.743591,         -14.,         276.
    793,  -189.743591,         -10.,         274.
    794,  -189.743591,         -12.,         274.
    795,  -189.743591,         -14.,         274.
    796,  -189.743591,         -10.,         272.
    797,  -189.743591,         -12.,         272.
    798,  -189.743591,         -14.,         272.
    799,  -189.743591,         -10.,         270.
    800,  -189.743591,         -12.,         270.
    801,  -189.743591,         -14.,         270.
    802,  -189.743591,         -10.,         268.
    803,  -189.743591,         -12.,         268.
    804,  -189.743591,         -14.,         268.
    805,  -189.743591,         -10.,         266.
    806,  -189.743591,         -12.,         266.
    807,  -189.743591,         -14.,         266.
    808,  -189.743591,         -10.,         264.
    809,  -189.743591,         -12.,         264.
    810,  -189.743591,         -14.,         264.
    811,  -189.743591,         -10.,         262.
    812,  -189.743591,         -12.,         262.
    813,  -189.743591,         -14.,         262.
    814,  -189.743591,         -10.,         260.
    815,  -189.743591,         -12.,         260.
    816,  -189.743591,         -14.,         260.
    817,  -189.743591,         -10.,         258.
    818,  -189.743591,         -12.,         258.
    819,  -189.743591,         -14.,         258.
    820,  -189.743591,         -10.,         256.
    821,  -189.743591,         -12.,         256.
    822,  -189.743591,         -14.,         256.
    823,  -189.743591,         -10.,         254.
    824,  -189.743591,         -12.,         254.
    825,  -189.743591,         -14.,         254.
    826,  -189.743591,         -10.,         252.
    827,  -189.743591,         -12.,         252.
    828,  -189.743591,         -14.,         252.
    829,  -189.743591,         -10.,         250.
    830,  -189.743591,         -12.,         250.
    831,  -189.743591,         -14.,         250.
    832,  -189.743591,         -10.,         248.
    833,  -189.743591,         -12.,         248.
    834,  -189.743591,         -14.,         248.
    835,  -189.743591,         -10.,         246.
    836,  -189.743591,         -12.,         246.
    837,  -189.743591,         -14.,         246.
    838,  -189.743591,         -10.,         244.
    839,  -189.743591,         -12.,         244.
    840,  -189.743591,         -14.,         244.
    841,  -189.743591,         -10.,         242.
    842,  -189.743591,         -12.,         242.
    843,  -189.743591,         -14.,         242.
    844,  -189.743591,         -10.,         240.
    845,  -189.743591,         -12.,         240.
    846,  -189.743591,         -14.,         240.
    847,  -189.743591,         -10.,         238.
    848,  -189.743591,         -12.,         238.
    849,  -189.743591,         -14.,         238.
    850,  -189.743591,         -10.,         236.
    851,  -189.743591,         -12.,         236.
    852,  -189.743591,         -14.,         236.
    853,  -189.743591,         -10.,         234.
    854,  -189.743591,         -12.,         234.
    855,  -189.743591,         -14.,         234.
    856,  -189.743591,         -10.,         232.
    857,  -189.743591,         -12.,         232.
    858,  -189.743591,         -14.,         232.
    859,  -189.743591,         -10.,         230.
    860,  -189.743591,         -12.,         230.
    861,  -189.743591,         -14.,         230.
    862,  -189.743591,         -10.,         228.
    863,  -189.743591,         -12.,         228.
    864,  -189.743591,         -14.,         228.
    865,  -189.743591,         -10.,         226.
    866,  -189.743591,         -12.,         226.
    867,  -189.743591,         -14.,         226.
    868,  -189.743591,         -10.,         224.
    869,  -189.743591,         -12.,         224.
    870,  -189.743591,         -14.,         224.
    871,  -189.743591,         -10.,         222.
    872,  -189.743591,         -12.,         222.
    873,  -189.743591,         -14.,         222.
    874,  -189.743591,         -10.,         220.
    875,  -189.743591,         -12.,         220.
    876,  -189.743591,         -14.,         220.
    877,  -189.743591,         -10.,         218.
    878,  -189.743591,         -12.,         218.
    879,  -189.743591,         -14.,         218.
    880,  -189.743591,         -10.,         216.
    881,  -189.743591,         -12.,         216.
    882,  -189.743591,         -14.,         216.
    883,  -189.743591,         -10.,         214.
    884,  -189.743591,         -12.,         214.
    885,  -189.743591,         -14.,         214.
    886,  -189.743591,         -10.,         212.
    887,  -189.743591,         -12.,         212.
    888,  -189.743591,         -14.,         212.
    889,  -189.743591,         -10.,         210.
    890,  -189.743591,         -12.,         210.
    891,  -189.743591,         -14.,         210.
    892,  -189.743591,         -10.,         208.
    893,  -189.743591,         -12.,         208.
    894,  -189.743591,         -14.,         208.
    895,  -189.743591,         -10.,         206.
    896,  -189.743591,         -12.,         206.
    897,  -189.743591,         -14.,         206.
    898,  -189.743591,         -10.,         204.
    899,  -189.743591,         -12.,         204.
    900,  -189.743591,         -14.,         204.
    901,  -189.743591,         -10.,         202.
    902,  -189.743591,         -12.,         202.
    903,  -189.743591,         -14.,         202.
    904,  -189.743591,         -10.,         200.
    905,  -189.743591,         -12.,         200.
    906,  -189.743591,         -14.,         200.
    907,  -189.743591,         -10.,         198.
    908,  -189.743591,         -12.,         198.
    909,  -189.743591,         -14.,         198.
    910,  -189.743591,         -10.,         196.
    911,  -189.743591,         -12.,         196.
    912,  -189.743591,         -14.,         196.
    913,  -189.743591,         -10.,         194.
    914,  -189.743591,         -12.,         194.
    915,  -189.743591,         -14.,         194.
    916,  -189.743591,         -10.,         192.
    917,  -189.743591,         -12.,         192.
    918,  -189.743591,         -14.,         192.
    919,  -189.743591,         -10.,         190.
    920,  -189.743591,         -12.,         190.
    921,  -189.743591,         -14.,         190.
    922,  -189.743591,         -10.,         188.
    923,  -189.743591,         -12.,         188.
    924,  -189.743591,         -14.,         188.
    925,  -189.743591,         -10.,         186.
    926,  -189.743591,         -12.,         186.
    927,  -189.743591,         -14.,         186.
    928,  -189.743591,         -10.,         184.
    929,  -189.743591,         -12.,         184.
    930,  -189.743591,         -14.,         184.
    931,  -189.743591,         -10.,         182.
    932,  -189.743591,         -12.,         182.
    933,  -189.743591,         -14.,         182.
    934,  -189.743591,         -10.,         180.
    935,  -189.743591,         -12.,         180.
    936,  -189.743591,         -14.,         180.
    937,  -189.743591,         -10.,         178.
    938,  -189.743591,         -12.,         178.
    939,  -189.743591,         -14.,         178.
    940,  -189.743591,         -10.,         176.
    941,  -189.743591,         -12.,         176.
    942,  -189.743591,         -14.,         176.
    943,  -189.743591,         -10.,         174.
    944,  -189.743591,         -12.,         174.
    945,  -189.743591,         -14.,         174.
    946,  -189.743591,         -10.,         172.
    947,  -189.743591,         -12.,         172.
    948,  -189.743591,         -14.,         172.
    949,  -189.743591,         -10.,         170.
    950,  -189.743591,         -12.,         170.
    951,  -189.743591,         -14.,         170.
    952,  -189.743591,         -10.,         168.
    953,  -189.743591,         -12.,         168.
    954,  -189.743591,         -14.,         168.
    955,  -189.743591,         -10.,         166.
    956,  -189.743591,         -12.,         166.
    957,  -189.743591,         -14.,         166.
    958,  -189.743591,         -10.,         164.
    959,  -189.743591,         -12.,         164.
    960,  -189.743591,         -14.,         164.
    961,  -189.743591,         -10.,         162.
    962,  -189.743591,         -12.,         162.
    963,  -189.743591,         -14.,         162.
    964,  -189.743591,         -10.,         160.
    965,  -189.743591,         -12.,         160.
    966,  -189.743591,         -14.,         160.
    967,  -189.743591,         -10.,         158.
    968,  -189.743591,         -12.,         158.
    969,  -189.743591,         -14.,         158.
    970,  -189.743591,         -10.,         156.
    971,  -189.743591,         -12.,         156.
    972,  -189.743591,         -14.,         156.
    973,  -189.743591,         -10.,         154.
    974,  -189.743591,         -12.,         154.
    975,  -189.743591,         -14.,         154.
    976,  -189.743591,         -10.,         152.
    977,  -189.743591,         -12.,         152.
    978,  -189.743591,         -14.,         152.
    979,  -189.743591,         -10.,         150.
    980,  -189.743591,         -12.,         150.
    981,  -189.743591,         -14.,         150.
    982,  -189.743591,         -10.,         148.
    983,  -189.743591,         -12.,         148.
    984,  -189.743591,         -14.,         148.
    985,  -189.743591,         -10.,         146.
    986,  -189.743591,         -12.,         146.
    987,  -189.743591,         -14.,         146.
    988,  -189.743591,         -10.,         144.
    989,  -189.743591,         -12.,         144.
    990,  -189.743591,         -14.,         144.
    991,  -189.743591,         -10.,         142.
    992,  -189.743591,         -12.,         142.
    993,  -189.743591,         -14.,         142.
    994,  -189.743591,         -10.,         140.
    995,  -189.743591,         -12.,         140.
    996,  -189.743591,         -14.,         140.
    997,  -189.743591,         -10.,         138.
    998,  -189.743591,         -12.,         138.
    999,  -189.743591,         -14.,         138.
   1000,  -189.743591,         -10.,         136.
   1001,  -189.743591,         -12.,         136.
   1002,  -189.743591,         -14.,         136.
   1003,  -189.743591,         -10.,         134.
   1004,  -189.743591,         -12.,         134.
   1005,  -189.743591,         -14.,         134.
   1006,  -189.743591,         -10.,         132.
   1007,  -189.743591,         -12.,         132.
   1008,  -189.743591,         -14.,         132.
   1009,  -189.743591,         -10.,         130.
   1010,  -189.743591,         -12.,         130.
   1011,  -189.743591,         -14.,         130.
   1012,  -189.743591,         -10.,         128.
   1013,  -189.743591,         -12.,         128.
   1014,  -189.743591,         -14.,         128.
   1015,  -189.743591,         -10.,         126.
   1016,  -189.743591,         -12.,         126.
   1017,  -189.743591,         -14.,         126.
   1018,  -189.743591,         -10.,         124.
   1019,  -189.743591,         -12.,         124.
   1020,  -189.743591,         -14.,         124.
   1021,  -189.743591,         -10.,         122.
   1022,  -189.743591,         -12.,         122.
   1023,  -189.743591,         -14.,         122.
   1024,  -189.743591,         -10.,         120.
   1025,  -189.743591,         -12.,         120.
   1026,  -189.743591,         -14.,         120.
   1027,  -189.743591,         -10.,         118.
   1028,  -189.743591,         -12.,         118.
   1029,  -189.743591,         -14.,         118.
   1030,  -189.743591,         -10.,         116.
   1031,  -189.743591,         -12.,         116.
   1032,  -189.743591,         -14.,         116.
   1033,  -189.743591,         -10.,         114.
   1034,  -189.743591,         -12.,         114.
   1035,  -189.743591,         -14.,         114.
   1036,  -189.743591,         -10.,         112.
   1037,  -189.743591,         -12.,         112.
   1038,  -189.743591,         -14.,         112.
   1039,  -189.743591,         -10.,         110.
   1040,  -189.743591,         -12.,         110.
   1041,  -189.743591,         -14.,         110.
   1042,  -189.743591,         -10.,         108.
   1043,  -189.743591,         -12.,         108.
   1044,  -189.743591,         -14.,         108.
   1045,  -189.743591,         -10.,         106.
   1046,  -189.743591,         -12.,         106.
   1047,  -189.743591,         -14.,         106.
   1048,  -189.743591,         -10.,         104.
   1049,  -189.743591,         -12.,         104.
   1050,  -189.743591,         -14.,         104.
   1051,  -189.743591,         -10.,         102.
   1052,  -189.743591,         -12.,         102.
   1053,  -189.743591,         -14.,         102.
   1054,  -189.743591,         -10.,         100.
   1055,  -189.743591,         -12.,         100.
   1056,  -189.743591,         -14.,         100.
   1057,  -189.743591,         -10.,          98.
   1058,  -189.743591,         -12.,          98.
   1059,  -189.743591,         -14.,          98.
   1060,  -189.743591,         -10.,          96.
   1061,  -189.743591,         -12.,          96.
   1062,  -189.743591,         -14.,          96.
   1063,  -189.743591,         -10.,          94.
   1064,  -189.743591,         -12.,          94.
   1065,  -189.743591,         -14.,          94.
   1066,  -189.743591,         -10.,          92.
   1067,  -189.743591,         -12.,          92.
   1068,  -189.743591,         -14.,          92.
   1069,  -189.743591,         -10.,          90.
   1070,  -189.743591,         -12.,          90.
   1071,  -189.743591,         -14.,          90.
   1072,  -189.743591,         -10.,          88.
   1073,  -189.743591,         -12.,          88.
   1074,  -189.743591,         -14.,          88.
   1075,  -189.743591,         -10.,          86.
   1076,  -189.743591,         -12.,          86.
   1077,  -189.743591,         -14.,          86.
   1078,  -189.743591,         -10.,          84.
   1079,  -189.743591,         -12.,          84.
   1080,  -189.743591,         -14.,          84.
   1081,  -189.743591,         -10.,          82.
   1082,  -189.743591,         -12.,          82.
   1083,  -189.743591,         -14.,          82.
   1084,  -189.743591,         -10.,          80.
   1085,  -189.743591,         -12.,          80.
   1086,  -189.743591,         -14.,          80.
   1087,  -189.743591,         -10.,          78.
   1088,  -189.743591,         -12.,          78.
   1089,  -189.743591,         -14.,          78.
   1090,  -189.743591,         -10.,          76.
   1091,  -189.743591,         -12.,          76.
   1092,  -189.743591,         -14.,          76.
   1093,  -189.743591,         -10.,          74.
   1094,  -189.743591,         -12.,          74.
   1095,  -189.743591,         -14.,          74.
   1096,  -189.743591,         -10.,          72.
   1097,  -189.743591,         -12.,          72.
   1098,  -189.743591,         -14.,          72.
   1099,  -189.743591,         -10.,          70.
   1100,  -189.743591,         -12.,          70.
   1101,  -189.743591,         -14.,          70.
   1102,  -189.743591,         -10.,          68.
   1103,  -189.743591,         -12.,          68.
   1104,  -189.743591,         -14.,          68.
   1105,  -189.743591,         -10.,          66.
   1106,  -189.743591,         -12.,          66.
   1107,  -189.743591,         -14.,          66.
   1108,  -189.743591,         -10.,          64.
   1109,  -189.743591,         -12.,          64.
   1110,  -189.743591,         -14.,          64.
   1111,  -189.743591,         -10.,          62.
   1112,  -189.743591,         -12.,          62.
   1113,  -189.743591,         -14.,          62.
   1114,  -189.743591,         -10.,          60.
   1115,  -189.743591,         -12.,          60.
   1116,  -189.743591,         -14.,          60.
   1117,  -189.743591,         -10.,          58.
   1118,  -189.743591,         -12.,          58.
   1119,  -189.743591,         -14.,          58.
   1120,  -189.743591,         -10.,          56.
   1121,  -189.743591,         -12.,          56.
   1122,  -189.743591,         -14.,          56.
   1123,  -189.743591,         -10.,          54.
   1124,  -189.743591,         -12.,          54.
   1125,  -189.743591,         -14.,          54.
   1126,  -189.743591,         -10.,          52.
   1127,  -189.743591,         -12.,          52.
   1128,  -189.743591,         -14.,          52.
   1129,  -189.743591,         -10.,          50.
   1130,  -189.743591,         -12.,          50.
   1131,  -189.743591,         -14.,          50.
   1132,  -189.743591,         -10.,          48.
   1133,  -189.743591,         -12.,          48.
   1134,  -189.743591,         -14.,          48.
   1135,  -189.743591,         -10.,          46.
   1136,  -189.743591,         -12.,          46.
   1137,  -189.743591,         -14.,          46.
   1138,  -189.743591,         -10.,          44.
   1139,  -189.743591,         -12.,          44.
   1140,  -189.743591,         -14.,          44.
   1141,  -189.743591,         -10.,          42.
   1142,  -189.743591,         -12.,          42.
   1143,  -189.743591,         -14.,          42.
   1144,  -189.743591,         -10.,          40.
   1145,  -189.743591,         -12.,          40.
   1146,  -189.743591,         -14.,          40.
   1147,  -189.743591,         -10.,          38.
   1148,  -189.743591,         -12.,          38.
   1149,  -189.743591,         -14.,          38.
   1150,  -189.743591,         -10.,          36.
   1151,  -189.743591,         -12.,          36.
   1152,  -189.743591,         -14.,          36.
   1153,  -189.743591,         -10.,          34.
   1154,  -189.743591,         -12.,          34.
   1155,  -189.743591,         -14.,          34.
   1156,  -189.743591,         -10.,          32.
   1157,  -189.743591,         -12.,          32.
   1158,  -189.743591,         -14.,          32.
   1159,  -189.743591,         -10.,          30.
   1160,  -189.743591,         -12.,          30.
   1161,  -189.743591,         -14.,          30.
   1162,  -189.743591,         -10.,          28.
   1163,  -189.743591,         -12.,          28.
   1164,  -189.743591,         -14.,          28.
   1165,  -189.743591,         -10.,          26.
   1166,  -189.743591,         -12.,          26.
   1167,  -189.743591,         -14.,          26.
   1168,  -189.743591,         -10.,          24.
   1169,  -189.743591,         -12.,          24.
   1170,  -189.743591,         -14.,          24.
   1171,  -189.743591,         -10.,          22.
   1172,  -189.743591,         -12.,          22.
   1173,  -189.743591,         -14.,          22.
   1174,  -189.743591,         -10.,          20.
   1175,  -189.743591,         -12.,          20.
   1176,  -189.743591,         -14.,          20.
   1177,  -189.743591,         -10.,          18.
   1178,  -189.743591,         -12.,          18.
   1179,  -189.743591,         -14.,          18.
   1180,  -189.743591,         -10.,          16.
   1181,  -189.743591,         -12.,          16.
   1182,  -189.743591,         -14.,          16.
   1183,  -189.743591,         -10.,          14.
   1184,  -189.743591,         -12.,          14.
   1185,  -189.743591,         -14.,          14.
   1186,  -189.743591,         -10.,          12.
   1187,  -189.743591,         -12.,          12.
   1188,  -189.743591,         -14.,          12.
   1189,  -189.743591,         -10.,          10.
   1190,  -189.743591,         -12.,          10.
   1191,  -189.743591,         -14.,          10.
   1192,  -189.743591,         -10.,           8.
   1193,  -189.743591,         -12.,           8.
   1194,  -189.743591,         -14.,           8.
   1195,  -189.743591,         -10.,           6.
   1196,  -189.743591,         -12.,           6.
   1197,  -189.743591,         -14.,           6.
   1198,  -189.743591,         -10.,           4.
   1199,  -189.743591,         -12.,           4.
   1200,  -189.743591,         -14.,           4.
   1201,  -189.743591,         -10.,           2.
   1202,  -189.743591,         -12.,           2.
   1203,  -189.743591,         -14.,           2.
   1204,  -189.743591,         -10.,           0.
   1205,  -189.743591,         -12.,           0.
   1206,  -189.743591,         -14.,           0.
   1207,  -191.743591,         -10.,         400.
   1208,  -191.743591,         -12.,         400.
   1209,  -191.743591,         -14.,         400.
   1210,  -191.743591,         -10.,         398.
   1211,  -191.743591,         -12.,         398.
   1212,  -191.743591,         -14.,         398.
   1213,  -191.743591,         -10.,         396.
   1214,  -191.743591,         -12.,         396.
   1215,  -191.743591,         -14.,         396.
   1216,  -191.743591,         -10.,         394.
   1217,  -191.743591,         -12.,         394.
   1218,  -191.743591,         -14.,         394.
   1219,  -191.743591,         -10.,         392.
   1220,  -191.743591,         -12.,         392.
   1221,  -191.743591,         -14.,         392.
   1222,  -191.743591,         -10.,         390.
   1223,  -191.743591,         -12.,         390.
   1224,  -191.743591,         -14.,         390.
   1225,  -191.743591,         -10.,         388.
   1226,  -191.743591,         -12.,         388.
   1227,  -191.743591,         -14.,         388.
   1228,  -191.743591,         -10.,         386.
   1229,  -191.743591,         -12.,         386.
   1230,  -191.743591,         -14.,         386.
   1231,  -191.743591,         -10.,         384.
   1232,  -191.743591,         -12.,         384.
   1233,  -191.743591,         -14.,         384.
   1234,  -191.743591,         -10.,         382.
   1235,  -191.743591,         -12.,         382.
   1236,  -191.743591,         -14.,         382.
   1237,  -191.743591,         -10.,         380.
   1238,  -191.743591,         -12.,         380.
   1239,  -191.743591,         -14.,         380.
   1240,  -191.743591,         -10.,         378.
   1241,  -191.743591,         -12.,         378.
   1242,  -191.743591,         -14.,         378.
   1243,  -191.743591,         -10.,         376.
   1244,  -191.743591,         -12.,         376.
   1245,  -191.743591,         -14.,         376.
   1246,  -191.743591,         -10.,         374.
   1247,  -191.743591,         -12.,         374.
   1248,  -191.743591,         -14.,         374.
   1249,  -191.743591,         -10.,         372.
   1250,  -191.743591,         -12.,         372.
   1251,  -191.743591,         -14.,         372.
   1252,  -191.743591,         -10.,         370.
   1253,  -191.743591,         -12.,         370.
   1254,  -191.743591,         -14.,         370.
   1255,  -191.743591,         -10.,         368.
   1256,  -191.743591,         -12.,         368.
   1257,  -191.743591,         -14.,         368.
   1258,  -191.743591,         -10.,         366.
   1259,  -191.743591,         -12.,         366.
   1260,  -191.743591,         -14.,         366.
   1261,  -191.743591,         -10.,         364.
   1262,  -191.743591,         -12.,         364.
   1263,  -191.743591,         -14.,         364.
   1264,  -191.743591,         -10.,         362.
   1265,  -191.743591,         -12.,         362.
   1266,  -191.743591,         -14.,         362.
   1267,  -191.743591,         -10.,         360.
   1268,  -191.743591,         -12.,         360.
   1269,  -191.743591,         -14.,         360.
   1270,  -191.743591,         -10.,         358.
   1271,  -191.743591,         -12.,         358.
   1272,  -191.743591,         -14.,         358.
   1273,  -191.743591,         -10.,         356.
   1274,  -191.743591,         -12.,         356.
   1275,  -191.743591,         -14.,         356.
   1276,  -191.743591,         -10.,         354.
   1277,  -191.743591,         -12.,         354.
   1278,  -191.743591,         -14.,         354.
   1279,  -191.743591,         -10.,         352.
   1280,  -191.743591,         -12.,         352.
   1281,  -191.743591,         -14.,         352.
   1282,  -191.743591,         -10.,         350.
   1283,  -191.743591,         -12.,         350.
   1284,  -191.743591,         -14.,         350.
   1285,  -191.743591,         -10.,         348.
   1286,  -191.743591,         -12.,         348.
   1287,  -191.743591,         -14.,         348.
   1288,  -191.743591,         -10.,         346.
   1289,  -191.743591,         -12.,         346.
   1290,  -191.743591,         -14.,         346.
   1291,  -191.743591,         -10.,         344.
   1292,  -191.743591,         -12.,         344.
   1293,  -191.743591,         -14.,         344.
   1294,  -191.743591,         -10.,         342.
   1295,  -191.743591,         -12.,         342.
   1296,  -191.743591,         -14.,         342.
   1297,  -191.743591,         -10.,         340.
   1298,  -191.743591,         -12.,         340.
   1299,  -191.743591,         -14.,         340.
   1300,  -191.743591,         -10.,         338.
   1301,  -191.743591,         -12.,         338.
   1302,  -191.743591,         -14.,         338.
   1303,  -191.743591,         -10.,         336.
   1304,  -191.743591,         -12.,         336.
   1305,  -191.743591,         -14.,         336.
   1306,  -191.743591,         -10.,         334.
   1307,  -191.743591,         -12.,         334.
   1308,  -191.743591,         -14.,         334.
   1309,  -191.743591,         -10.,         332.
   1310,  -191.743591,         -12.,         332.
   1311,  -191.743591,         -14.,         332.
   1312,  -191.743591,         -10.,         330.
   1313,  -191.743591,         -12.,         330.
   1314,  -191.743591,         -14.,         330.
   1315,  -191.743591,         -10.,         328.
   1316,  -191.743591,         -12.,         328.
   1317,  -191.743591,         -14.,         328.
   1318,  -191.743591,         -10.,         326.
   1319,  -191.743591,         -12.,         326.
   1320,  -191.743591,         -14.,         326.
   1321,  -191.743591,         -10.,         324.
   1322,  -191.743591,         -12.,         324.
   1323,  -191.743591,         -14.,         324.
   1324,  -191.743591,         -10.,         322.
   1325,  -191.743591,         -12.,         322.
   1326,  -191.743591,         -14.,         322.
   1327,  -191.743591,         -10.,         320.
   1328,  -191.743591,         -12.,         320.
   1329,  -191.743591,         -14.,         320.
   1330,  -191.743591,         -10.,         318.
   1331,  -191.743591,         -12.,         318.
   1332,  -191.743591,         -14.,         318.
   1333,  -191.743591,         -10.,         316.
   1334,  -191.743591,         -12.,         316.
   1335,  -191.743591,         -14.,         316.
   1336,  -191.743591,         -10.,         314.
   1337,  -191.743591,         -12.,         314.
   1338,  -191.743591,         -14.,         314.
   1339,  -191.743591,         -10.,         312.
   1340,  -191.743591,         -12.,         312.
   1341,  -191.743591,         -14.,         312.
   1342,  -191.743591,         -10.,         310.
   1343,  -191.743591,         -12.,         310.
   1344,  -191.743591,         -14.,         310.
   1345,  -191.743591,         -10.,         308.
   1346,  -191.743591,         -12.,         308.
   1347,  -191.743591,         -14.,         308.
   1348,  -191.743591,         -10.,         306.
   1349,  -191.743591,         -12.,         306.
   1350,  -191.743591,         -14.,         306.
   1351,  -191.743591,         -10.,         304.
   1352,  -191.743591,         -12.,         304.
   1353,  -191.743591,         -14.,         304.
   1354,  -191.743591,         -10.,         302.
   1355,  -191.743591,         -12.,         302.
   1356,  -191.743591,         -14.,         302.
   1357,  -191.743591,         -10.,         300.
   1358,  -191.743591,         -12.,         300.
   1359,  -191.743591,         -14.,         300.
   1360,  -191.743591,         -10.,         298.
   1361,  -191.743591,         -12.,         298.
   1362,  -191.743591,         -14.,         298.
   1363,  -191.743591,         -10.,         296.
   1364,  -191.743591,         -12.,         296.
   1365,  -191.743591,         -14.,         296.
   1366,  -191.743591,         -10.,         294.
   1367,  -191.743591,         -12.,         294.
   1368,  -191.743591,         -14.,         294.
   1369,  -191.743591,         -10.,         292.
   1370,  -191.743591,         -12.,         292.
   1371,  -191.743591,         -14.,         292.
   1372,  -191.743591,         -10.,         290.
   1373,  -191.743591,         -12.,         290.
   1374,  -191.743591,         -14.,         290.
   1375,  -191.743591,         -10.,         288.
   1376,  -191.743591,         -12.,         288.
   1377,  -191.743591,         -14.,         288.
   1378,  -191.743591,         -10.,         286.
   1379,  -191.743591,         -12.,         286.
   1380,  -191.743591,         -14.,         286.
   1381,  -191.743591,         -10.,         284.
   1382,  -191.743591,         -12.,         284.
   1383,  -191.743591,         -14.,         284.
   1384,  -191.743591,         -10.,         282.
   1385,  -191.743591,         -12.,         282.
   1386,  -191.743591,         -14.,         282.
   1387,  -191.743591,         -10.,         280.
   1388,  -191.743591,         -12.,         280.
   1389,  -191.743591,         -14.,         280.
   1390,  -191.743591,         -10.,         278.
   1391,  -191.743591,         -12.,         278.
   1392,  -191.743591,         -14.,         278.
   1393,  -191.743591,         -10.,         276.
   1394,  -191.743591,         -12.,         276.
   1395,  -191.743591,         -14.,         276.
   1396,  -191.743591,         -10.,         274.
   1397,  -191.743591,         -12.,         274.
   1398,  -191.743591,         -14.,         274.
   1399,  -191.743591,         -10.,         272.
   1400,  -191.743591,         -12.,         272.
   1401,  -191.743591,         -14.,         272.
   1402,  -191.743591,         -10.,         270.
   1403,  -191.743591,         -12.,         270.
   1404,  -191.743591,         -14.,         270.
   1405,  -191.743591,         -10.,         268.
   1406,  -191.743591,         -12.,         268.
   1407,  -191.743591,         -14.,         268.
   1408,  -191.743591,         -10.,         266.
   1409,  -191.743591,         -12.,         266.
   1410,  -191.743591,         -14.,         266.
   1411,  -191.743591,         -10.,         264.
   1412,  -191.743591,         -12.,         264.
   1413,  -191.743591,         -14.,         264.
   1414,  -191.743591,         -10.,         262.
   1415,  -191.743591,         -12.,         262.
   1416,  -191.743591,         -14.,         262.
   1417,  -191.743591,         -10.,         260.
   1418,  -191.743591,         -12.,         260.
   1419,  -191.743591,         -14.,         260.
   1420,  -191.743591,         -10.,         258.
   1421,  -191.743591,         -12.,         258.
   1422,  -191.743591,         -14.,         258.
   1423,  -191.743591,         -10.,         256.
   1424,  -191.743591,         -12.,         256.
   1425,  -191.743591,         -14.,         256.
   1426,  -191.743591,         -10.,         254.
   1427,  -191.743591,         -12.,         254.
   1428,  -191.743591,         -14.,         254.
   1429,  -191.743591,         -10.,         252.
   1430,  -191.743591,         -12.,         252.
   1431,  -191.743591,         -14.,         252.
   1432,  -191.743591,         -10.,         250.
   1433,  -191.743591,         -12.,         250.
   1434,  -191.743591,         -14.,         250.
   1435,  -191.743591,         -10.,         248.
   1436,  -191.743591,         -12.,         248.
   1437,  -191.743591,         -14.,         248.
   1438,  -191.743591,         -10.,         246.
   1439,  -191.743591,         -12.,         246.
   1440,  -191.743591,         -14.,         246.
   1441,  -191.743591,         -10.,         244.
   1442,  -191.743591,         -12.,         244.
   1443,  -191.743591,         -14.,         244.
   1444,  -191.743591,         -10.,         242.
   1445,  -191.743591,         -12.,         242.
   1446,  -191.743591,         -14.,         242.
   1447,  -191.743591,         -10.,         240.
   1448,  -191.743591,         -12.,         240.
   1449,  -191.743591,         -14.,         240.
   1450,  -191.743591,         -10.,         238.
   1451,  -191.743591,         -12.,         238.
   1452,  -191.743591,         -14.,         238.
   1453,  -191.743591,         -10.,         236.
   1454,  -191.743591,         -12.,         236.
   1455,  -191.743591,         -14.,         236.
   1456,  -191.743591,         -10.,         234.
   1457,  -191.743591,         -12.,         234.
   1458,  -191.743591,         -14.,         234.
   1459,  -191.743591,         -10.,         232.
   1460,  -191.743591,         -12.,         232.
   1461,  -191.743591,         -14.,         232.
   1462,  -191.743591,         -10.,         230.
   1463,  -191.743591,         -12.,         230.
   1464,  -191.743591,         -14.,         230.
   1465,  -191.743591,         -10.,         228.
   1466,  -191.743591,         -12.,         228.
   1467,  -191.743591,         -14.,         228.
   1468,  -191.743591,         -10.,         226.
   1469,  -191.743591,         -12.,         226.
   1470,  -191.743591,         -14.,         226.
   1471,  -191.743591,         -10.,         224.
   1472,  -191.743591,         -12.,         224.
   1473,  -191.743591,         -14.,         224.
   1474,  -191.743591,         -10.,         222.
   1475,  -191.743591,         -12.,         222.
   1476,  -191.743591,         -14.,         222.
   1477,  -191.743591,         -10.,         220.
   1478,  -191.743591,         -12.,         220.
   1479,  -191.743591,         -14.,         220.
   1480,  -191.743591,         -10.,         218.
   1481,  -191.743591,         -12.,         218.
   1482,  -191.743591,         -14.,         218.
   1483,  -191.743591,         -10.,         216.
   1484,  -191.743591,         -12.,         216.
   1485,  -191.743591,         -14.,         216.
   1486,  -191.743591,         -10.,         214.
   1487,  -191.743591,         -12.,         214.
   1488,  -191.743591,         -14.,         214.
   1489,  -191.743591,         -10.,         212.
   1490,  -191.743591,         -12.,         212.
   1491,  -191.743591,         -14.,         212.
   1492,  -191.743591,         -10.,         210.
   1493,  -191.743591,         -12.,         210.
   1494,  -191.743591,         -14.,         210.
   1495,  -191.743591,         -10.,         208.
   1496,  -191.743591,         -12.,         208.
   1497,  -191.743591,         -14.,         208.
   1498,  -191.743591,         -10.,         206.
   1499,  -191.743591,         -12.,         206.
   1500,  -191.743591,         -14.,         206.
   1501,  -191.743591,         -10.,         204.
   1502,  -191.743591,         -12.,         204.
   1503,  -191.743591,         -14.,         204.
   1504,  -191.743591,         -10.,         202.
   1505,  -191.743591,         -12.,         202.
   1506,  -191.743591,         -14.,         202.
   1507,  -191.743591,         -10.,         200.
   1508,  -191.743591,         -12.,         200.
   1509,  -191.743591,         -14.,         200.
   1510,  -191.743591,         -10.,         198.
   1511,  -191.743591,         -12.,         198.
   1512,  -191.743591,         -14.,         198.
   1513,  -191.743591,         -10.,         196.
   1514,  -191.743591,         -12.,         196.
   1515,  -191.743591,         -14.,         196.
   1516,  -191.743591,         -10.,         194.
   1517,  -191.743591,         -12.,         194.
   1518,  -191.743591,         -14.,         194.
   1519,  -191.743591,         -10.,         192.
   1520,  -191.743591,         -12.,         192.
   1521,  -191.743591,         -14.,         192.
   1522,  -191.743591,         -10.,         190.
   1523,  -191.743591,         -12.,         190.
   1524,  -191.743591,         -14.,         190.
   1525,  -191.743591,         -10.,         188.
   1526,  -191.743591,         -12.,         188.
   1527,  -191.743591,         -14.,         188.
   1528,  -191.743591,         -10.,         186.
   1529,  -191.743591,         -12.,         186.
   1530,  -191.743591,         -14.,         186.
   1531,  -191.743591,         -10.,         184.
   1532,  -191.743591,         -12.,         184.
   1533,  -191.743591,         -14.,         184.
   1534,  -191.743591,         -10.,         182.
   1535,  -191.743591,         -12.,         182.
   1536,  -191.743591,         -14.,         182.
   1537,  -191.743591,         -10.,         180.
   1538,  -191.743591,         -12.,         180.
   1539,  -191.743591,         -14.,         180.
   1540,  -191.743591,         -10.,         178.
   1541,  -191.743591,         -12.,         178.
   1542,  -191.743591,         -14.,         178.
   1543,  -191.743591,         -10.,         176.
   1544,  -191.743591,         -12.,         176.
   1545,  -191.743591,         -14.,         176.
   1546,  -191.743591,         -10.,         174.
   1547,  -191.743591,         -12.,         174.
   1548,  -191.743591,         -14.,         174.
   1549,  -191.743591,         -10.,         172.
   1550,  -191.743591,         -12.,         172.
   1551,  -191.743591,         -14.,         172.
   1552,  -191.743591,         -10.,         170.
   1553,  -191.743591,         -12.,         170.
   1554,  -191.743591,         -14.,         170.
   1555,  -191.743591,         -10.,         168.
   1556,  -191.743591,         -12.,         168.
   1557,  -191.743591,         -14.,         168.
   1558,  -191.743591,         -10.,         166.
   1559,  -191.743591,         -12.,         166.
   1560,  -191.743591,         -14.,         166.
   1561,  -191.743591,         -10.,         164.
   1562,  -191.743591,         -12.,         164.
   1563,  -191.743591,         -14.,         164.
   1564,  -191.743591,         -10.,         162.
   1565,  -191.743591,         -12.,         162.
   1566,  -191.743591,         -14.,         162.
   1567,  -191.743591,         -10.,         160.
   1568,  -191.743591,         -12.,         160.
   1569,  -191.743591,         -14.,         160.
   1570,  -191.743591,         -10.,         158.
   1571,  -191.743591,         -12.,         158.
   1572,  -191.743591,         -14.,         158.
   1573,  -191.743591,         -10.,         156.
   1574,  -191.743591,         -12.,         156.
   1575,  -191.743591,         -14.,         156.
   1576,  -191.743591,         -10.,         154.
   1577,  -191.743591,         -12.,         154.
   1578,  -191.743591,         -14.,         154.
   1579,  -191.743591,         -10.,         152.
   1580,  -191.743591,         -12.,         152.
   1581,  -191.743591,         -14.,         152.
   1582,  -191.743591,         -10.,         150.
   1583,  -191.743591,         -12.,         150.
   1584,  -191.743591,         -14.,         150.
   1585,  -191.743591,         -10.,         148.
   1586,  -191.743591,         -12.,         148.
   1587,  -191.743591,         -14.,         148.
   1588,  -191.743591,         -10.,         146.
   1589,  -191.743591,         -12.,         146.
   1590,  -191.743591,         -14.,         146.
   1591,  -191.743591,         -10.,         144.
   1592,  -191.743591,         -12.,         144.
   1593,  -191.743591,         -14.,         144.
   1594,  -191.743591,         -10.,         142.
   1595,  -191.743591,         -12.,         142.
   1596,  -191.743591,         -14.,         142.
   1597,  -191.743591,         -10.,         140.
   1598,  -191.743591,         -12.,         140.
   1599,  -191.743591,         -14.,         140.
   1600,  -191.743591,         -10.,         138.
   1601,  -191.743591,         -12.,         138.
   1602,  -191.743591,         -14.,         138.
   1603,  -191.743591,         -10.,         136.
   1604,  -191.743591,         -12.,         136.
   1605,  -191.743591,         -14.,         136.
   1606,  -191.743591,         -10.,         134.
   1607,  -191.743591,         -12.,         134.
   1608,  -191.743591,         -14.,         134.
   1609,  -191.743591,         -10.,         132.
   1610,  -191.743591,         -12.,         132.
   1611,  -191.743591,         -14.,         132.
   1612,  -191.743591,         -10.,         130.
   1613,  -191.743591,         -12.,         130.
   1614,  -191.743591,         -14.,         130.
   1615,  -191.743591,         -10.,         128.
   1616,  -191.743591,         -12.,         128.
   1617,  -191.743591,         -14.,         128.
   1618,  -191.743591,         -10.,         126.
   1619,  -191.743591,         -12.,         126.
   1620,  -191.743591,         -14.,         126.
   1621,  -191.743591,         -10.,         124.
   1622,  -191.743591,         -12.,         124.
   1623,  -191.743591,         -14.,         124.
   1624,  -191.743591,         -10.,         122.
   1625,  -191.743591,         -12.,         122.
   1626,  -191.743591,         -14.,         122.
   1627,  -191.743591,         -10.,         120.
   1628,  -191.743591,         -12.,         120.
   1629,  -191.743591,         -14.,         120.
   1630,  -191.743591,         -10.,         118.
   1631,  -191.743591,         -12.,         118.
   1632,  -191.743591,         -14.,         118.
   1633,  -191.743591,         -10.,         116.
   1634,  -191.743591,         -12.,         116.
   1635,  -191.743591,         -14.,         116.
   1636,  -191.743591,         -10.,         114.
   1637,  -191.743591,         -12.,         114.
   1638,  -191.743591,         -14.,         114.
   1639,  -191.743591,         -10.,         112.
   1640,  -191.743591,         -12.,         112.
   1641,  -191.743591,         -14.,         112.
   1642,  -191.743591,         -10.,         110.
   1643,  -191.743591,         -12.,         110.
   1644,  -191.743591,         -14.,         110.
   1645,  -191.743591,         -10.,         108.
   1646,  -191.743591,         -12.,         108.
   1647,  -191.743591,         -14.,         108.
   1648,  -191.743591,         -10.,         106.
   1649,  -191.743591,         -12.,         106.
   1650,  -191.743591,         -14.,         106.
   1651,  -191.743591,         -10.,         104.
   1652,  -191.743591,         -12.,         104.
   1653,  -191.743591,         -14.,         104.
   1654,  -191.743591,         -10.,         102.
   1655,  -191.743591,         -12.,         102.
   1656,  -191.743591,         -14.,         102.
   1657,  -191.743591,         -10.,         100.
   1658,  -191.743591,         -12.,         100.
   1659,  -191.743591,         -14.,         100.
   1660,  -191.743591,         -10.,          98.
   1661,  -191.743591,         -12.,          98.
   1662,  -191.743591,         -14.,          98.
   1663,  -191.743591,         -10.,          96.
   1664,  -191.743591,         -12.,          96.
   1665,  -191.743591,         -14.,          96.
   1666,  -191.743591,         -10.,          94.
   1667,  -191.743591,         -12.,          94.
   1668,  -191.743591,         -14.,          94.
   1669,  -191.743591,         -10.,          92.
   1670,  -191.743591,         -12.,          92.
   1671,  -191.743591,         -14.,          92.
   1672,  -191.743591,         -10.,          90.
   1673,  -191.743591,         -12.,          90.
   1674,  -191.743591,         -14.,          90.
   1675,  -191.743591,         -10.,          88.
   1676,  -191.743591,         -12.,          88.
   1677,  -191.743591,         -14.,          88.
   1678,  -191.743591,         -10.,          86.
   1679,  -191.743591,         -12.,          86.
   1680,  -191.743591,         -14.,          86.
   1681,  -191.743591,         -10.,          84.
   1682,  -191.743591,         -12.,          84.
   1683,  -191.743591,         -14.,          84.
   1684,  -191.743591,         -10.,          82.
   1685,  -191.743591,         -12.,          82.
   1686,  -191.743591,         -14.,          82.
   1687,  -191.743591,         -10.,          80.
   1688,  -191.743591,         -12.,          80.
   1689,  -191.743591,         -14.,          80.
   1690,  -191.743591,         -10.,          78.
   1691,  -191.743591,         -12.,          78.
   1692,  -191.743591,         -14.,          78.
   1693,  -191.743591,         -10.,          76.
   1694,  -191.743591,         -12.,          76.
   1695,  -191.743591,         -14.,          76.
   1696,  -191.743591,         -10.,          74.
   1697,  -191.743591,         -12.,          74.
   1698,  -191.743591,         -14.,          74.
   1699,  -191.743591,         -10.,          72.
   1700,  -191.743591,         -12.,          72.
   1701,  -191.743591,         -14.,          72.
   1702,  -191.743591,         -10.,          70.
   1703,  -191.743591,         -12.,          70.
   1704,  -191.743591,         -14.,          70.
   1705,  -191.743591,         -10.,          68.
   1706,  -191.743591,         -12.,          68.
   1707,  -191.743591,         -14.,          68.
   1708,  -191.743591,         -10.,          66.
   1709,  -191.743591,         -12.,          66.
   1710,  -191.743591,         -14.,          66.
   1711,  -191.743591,         -10.,          64.
   1712,  -191.743591,         -12.,          64.
   1713,  -191.743591,         -14.,          64.
   1714,  -191.743591,         -10.,          62.
   1715,  -191.743591,         -12.,          62.
   1716,  -191.743591,         -14.,          62.
   1717,  -191.743591,         -10.,          60.
   1718,  -191.743591,         -12.,          60.
   1719,  -191.743591,         -14.,          60.
   1720,  -191.743591,         -10.,          58.
   1721,  -191.743591,         -12.,          58.
   1722,  -191.743591,         -14.,          58.
   1723,  -191.743591,         -10.,          56.
   1724,  -191.743591,         -12.,          56.
   1725,  -191.743591,         -14.,          56.
   1726,  -191.743591,         -10.,          54.
   1727,  -191.743591,         -12.,          54.
   1728,  -191.743591,         -14.,          54.
   1729,  -191.743591,         -10.,          52.
   1730,  -191.743591,         -12.,          52.
   1731,  -191.743591,         -14.,          52.
   1732,  -191.743591,         -10.,          50.
   1733,  -191.743591,         -12.,          50.
   1734,  -191.743591,         -14.,          50.
   1735,  -191.743591,         -10.,          48.
   1736,  -191.743591,         -12.,          48.
   1737,  -191.743591,         -14.,          48.
   1738,  -191.743591,         -10.,          46.
   1739,  -191.743591,         -12.,          46.
   1740,  -191.743591,         -14.,          46.
   1741,  -191.743591,         -10.,          44.
   1742,  -191.743591,         -12.,          44.
   1743,  -191.743591,         -14.,          44.
   1744,  -191.743591,         -10.,          42.
   1745,  -191.743591,         -12.,          42.
   1746,  -191.743591,         -14.,          42.
   1747,  -191.743591,         -10.,          40.
   1748,  -191.743591,         -12.,          40.
   1749,  -191.743591,         -14.,          40.
   1750,  -191.743591,         -10.,          38.
   1751,  -191.743591,         -12.,          38.
   1752,  -191.743591,         -14.,          38.
   1753,  -191.743591,         -10.,          36.
   1754,  -191.743591,         -12.,          36.
   1755,  -191.743591,         -14.,          36.
   1756,  -191.743591,         -10.,          34.
   1757,  -191.743591,         -12.,          34.
   1758,  -191.743591,         -14.,          34.
   1759,  -191.743591,         -10.,          32.
   1760,  -191.743591,         -12.,          32.
   1761,  -191.743591,         -14.,          32.
   1762,  -191.743591,         -10.,          30.
   1763,  -191.743591,         -12.,          30.
   1764,  -191.743591,         -14.,          30.
   1765,  -191.743591,         -10.,          28.
   1766,  -191.743591,         -12.,          28.
   1767,  -191.743591,         -14.,          28.
   1768,  -191.743591,         -10.,          26.
   1769,  -191.743591,         -12.,          26.
   1770,  -191.743591,         -14.,          26.
   1771,  -191.743591,         -10.,          24.
   1772,  -191.743591,         -12.,          24.
   1773,  -191.743591,         -14.,          24.
   1774,  -191.743591,         -10.,          22.
   1775,  -191.743591,         -12.,          22.
   1776,  -191.743591,         -14.,          22.
   1777,  -191.743591,         -10.,          20.
   1778,  -191.743591,         -12.,          20.
   1779,  -191.743591,         -14.,          20.
   1780,  -191.743591,         -10.,          18.
   1781,  -191.743591,         -12.,          18.
   1782,  -191.743591,         -14.,          18.
   1783,  -191.743591,         -10.,          16.
   1784,  -191.743591,         -12.,          16.
   1785,  -191.743591,         -14.,          16.
   1786,  -191.743591,         -10.,          14.
   1787,  -191.743591,         -12.,          14.
   1788,  -191.743591,         -14.,          14.
   1789,  -191.743591,         -10.,          12.
   1790,  -191.743591,         -12.,          12.
   1791,  -191.743591,         -14.,          12.
   1792,  -191.743591,         -10.,          10.
   1793,  -191.743591,         -12.,          10.
   1794,  -191.743591,         -14.,          10.
   1795,  -191.743591,         -10.,           8.
   1796,  -191.743591,         -12.,           8.
   1797,  -191.743591,         -14.,           8.
   1798,  -191.743591,         -10.,           6.
   1799,  -191.743591,         -12.,           6.
   1800,  -191.743591,         -14.,           6.
   1801,  -191.743591,         -10.,           4.
   1802,  -191.743591,         -12.,           4.
   1803,  -191.743591,         -14.,           4.
   1804,  -191.743591,         -10.,           2.
   1805,  -191.743591,         -12.,           2.
   1806,  -191.743591,         -14.,           2.
   1807,  -191.743591,         -10.,           0.
   1808,  -191.743591,         -12.,           0.
   1809,  -191.743591,         -14.,           0.
*Element, type=DC3D8R
  1,  604,  605,  608,  607,    1,    2,    5,    4
  2,  605,  606,  609,  608,    2,    3,    6,    5
  3,  607,  608,  611,  610,    4,    5,    8,    7
  4,  608,  609,  612,  611,    5,    6,    9,    8
  5,  610,  611,  614,  613,    7,    8,   11,   10
  6,  611,  612,  615,  614,    8,    9,   12,   11
  7,  613,  614,  617,  616,   10,   11,   14,   13
  8,  614,  615,  618,  617,   11,   12,   15,   14
  9,  616,  617,  620,  619,   13,   14,   17,   16
 10,  617,  618,  621,  620,   14,   15,   18,   17
 11,  619,  620,  623,  622,   16,   17,   20,   19
 12,  620,  621,  624,  623,   17,   18,   21,   20
 13,  622,  623,  626,  625,   19,   20,   23,   22
 14,  623,  624,  627,  626,   20,   21,   24,   23
 15,  625,  626,  629,  628,   22,   23,   26,   25
 16,  626,  627,  630,  629,   23,   24,   27,   26
 17,  628,  629,  632,  631,   25,   26,   29,   28
 18,  629,  630,  633,  632,   26,   27,   30,   29
 19,  631,  632,  635,  634,   28,   29,   32,   31
 20,  632,  633,  636,  635,   29,   30,   33,   32
 21,  634,  635,  638,  637,   31,   32,   35,   34
 22,  635,  636,  639,  638,   32,   33,   36,   35
 23,  637,  638,  641,  640,   34,   35,   38,   37
 24,  638,  639,  642,  641,   35,   36,   39,   38
 25,  640,  641,  644,  643,   37,   38,   41,   40
 26,  641,  642,  645,  644,   38,   39,   42,   41
 27,  643,  644,  647,  646,   40,   41,   44,   43
 28,  644,  645,  648,  647,   41,   42,   45,   44
 29,  646,  647,  650,  649,   43,   44,   47,   46
 30,  647,  648,  651,  650,   44,   45,   48,   47
 31,  649,  650,  653,  652,   46,   47,   50,   49
 32,  650,  651,  654,  653,   47,   48,   51,   50
 33,  652,  653,  656,  655,   49,   50,   53,   52
 34,  653,  654,  657,  656,   50,   51,   54,   53
 35,  655,  656,  659,  658,   52,   53,   56,   55
 36,  656,  657,  660,  659,   53,   54,   57,   56
 37,  658,  659,  662,  661,   55,   56,   59,   58
 38,  659,  660,  663,  662,   56,   57,   60,   59
 39,  661,  662,  665,  664,   58,   59,   62,   61
 40,  662,  663,  666,  665,   59,   60,   63,   62
 41,  664,  665,  668,  667,   61,   62,   65,   64
 42,  665,  666,  669,  668,   62,   63,   66,   65
 43,  667,  668,  671,  670,   64,   65,   68,   67
 44,  668,  669,  672,  671,   65,   66,   69,   68
 45,  670,  671,  674,  673,   67,   68,   71,   70
 46,  671,  672,  675,  674,   68,   69,   72,   71
 47,  673,  674,  677,  676,   70,   71,   74,   73
 48,  674,  675,  678,  677,   71,   72,   75,   74
 49,  676,  677,  680,  679,   73,   74,   77,   76
 50,  677,  678,  681,  680,   74,   75,   78,   77
 51,  679,  680,  683,  682,   76,   77,   80,   79
 52,  680,  681,  684,  683,   77,   78,   81,   80
 53,  682,  683,  686,  685,   79,   80,   83,   82
 54,  683,  684,  687,  686,   80,   81,   84,   83
 55,  685,  686,  689,  688,   82,   83,   86,   85
 56,  686,  687,  690,  689,   83,   84,   87,   86
 57,  688,  689,  692,  691,   85,   86,   89,   88
 58,  689,  690,  693,  692,   86,   87,   90,   89
 59,  691,  692,  695,  694,   88,   89,   92,   91
 60,  692,  693,  696,  695,   89,   90,   93,   92
 61,  694,  695,  698,  697,   91,   92,   95,   94
 62,  695,  696,  699,  698,   92,   93,   96,   95
 63,  697,  698,  701,  700,   94,   95,   98,   97
 64,  698,  699,  702,  701,   95,   96,   99,   98
 65,  700,  701,  704,  703,   97,   98,  101,  100
 66,  701,  702,  705,  704,   98,   99,  102,  101
 67,  703,  704,  707,  706,  100,  101,  104,  103
 68,  704,  705,  708,  707,  101,  102,  105,  104
 69,  706,  707,  710,  709,  103,  104,  107,  106
 70,  707,  708,  711,  710,  104,  105,  108,  107
 71,  709,  710,  713,  712,  106,  107,  110,  109
 72,  710,  711,  714,  713,  107,  108,  111,  110
 73,  712,  713,  716,  715,  109,  110,  113,  112
 74,  713,  714,  717,  716,  110,  111,  114,  113
 75,  715,  716,  719,  718,  112,  113,  116,  115
 76,  716,  717,  720,  719,  113,  114,  117,  116
 77,  718,  719,  722,  721,  115,  116,  119,  118
 78,  719,  720,  723,  722,  116,  117,  120,  119
 79,  721,  722,  725,  724,  118,  119,  122,  121
 80,  722,  723,  726,  725,  119,  120,  123,  122
 81,  724,  725,  728,  727,  121,  122,  125,  124
 82,  725,  726,  729,  728,  122,  123,  126,  125
 83,  727,  728,  731,  730,  124,  125,  128,  127
 84,  728,  729,  732,  731,  125,  126,  129,  128
 85,  730,  731,  734,  733,  127,  128,  131,  130
 86,  731,  732,  735,  734,  128,  129,  132,  131
 87,  733,  734,  737,  736,  130,  131,  134,  133
 88,  734,  735,  738,  737,  131,  132,  135,  134
 89,  736,  737,  740,  739,  133,  134,  137,  136
 90,  737,  738,  741,  740,  134,  135,  138,  137
 91,  739,  740,  743,  742,  136,  137,  140,  139
 92,  740,  741,  744,  743,  137,  138,  141,  140
 93,  742,  743,  746,  745,  139,  140,  143,  142
 94,  743,  744,  747,  746,  140,  141,  144,  143
 95,  745,  746,  749,  748,  142,  143,  146,  145
 96,  746,  747,  750,  749,  143,  144,  147,  146
 97,  748,  749,  752,  751,  145,  146,  149,  148
 98,  749,  750,  753,  752,  146,  147,  150,  149
 99,  751,  752,  755,  754,  148,  149,  152,  151
100,  752,  753,  756,  755,  149,  150,  153,  152
101,  754,  755,  758,  757,  151,  152,  155,  154
102,  755,  756,  759,  758,  152,  153,  156,  155
103,  757,  758,  761,  760,  154,  155,  158,  157
104,  758,  759,  762,  761,  155,  156,  159,  158
105,  760,  761,  764,  763,  157,  158,  161,  160
106,  761,  762,  765,  764,  158,  159,  162,  161
107,  763,  764,  767,  766,  160,  161,  164,  163
108,  764,  765,  768,  767,  161,  162,  165,  164
109,  766,  767,  770,  769,  163,  164,  167,  166
110,  767,  768,  771,  770,  164,  165,  168,  167
111,  769,  770,  773,  772,  166,  167,  170,  169
112,  770,  771,  774,  773,  167,  168,  171,  170
113,  772,  773,  776,  775,  169,  170,  173,  172
114,  773,  774,  777,  776,  170,  171,  174,  173
115,  775,  776,  779,  778,  172,  173,  176,  175
116,  776,  777,  780,  779,  173,  174,  177,  176
117,  778,  779,  782,  781,  175,  176,  179,  178
118,  779,  780,  783,  782,  176,  177,  180,  179
119,  781,  782,  785,  784,  178,  179,  182,  181
120,  782,  783,  786,  785,  179,  180,  183,  182
121,  784,  785,  788,  787,  181,  182,  185,  184
122,  785,  786,  789,  788,  182,  183,  186,  185
123,  787,  788,  791,  790,  184,  185,  188,  187
124,  788,  789,  792,  791,  185,  186,  189,  188
125,  790,  791,  794,  793,  187,  188,  191,  190
126,  791,  792,  795,  794,  188,  189,  192,  191
127,  793,  794,  797,  796,  190,  191,  194,  193
128,  794,  795,  798,  797,  191,  192,  195,  194
129,  796,  797,  800,  799,  193,  194,  197,  196
130,  797,  798,  801,  800,  194,  195,  198,  197
131,  799,  800,  803,  802,  196,  197,  200,  199
132,  800,  801,  804,  803,  197,  198,  201,  200
133,  802,  803,  806,  805,  199,  200,  203,  202
134,  803,  804,  807,  806,  200,  201,  204,  203
135,  805,  806,  809,  808,  202,  203,  206,  205
136,  806,  807,  810,  809,  203,  204,  207,  206
137,  808,  809,  812,  811,  205,  206,  209,  208
138,  809,  810,  813,  812,  206,  207,  210,  209
139,  811,  812,  815,  814,  208,  209,  212,  211
140,  812,  813,  816,  815,  209,  210,  213,  212
141,  814,  815,  818,  817,  211,  212,  215,  214
142,  815,  816,  819,  818,  212,  213,  216,  215
143,  817,  818,  821,  820,  214,  215,  218,  217
144,  818,  819,  822,  821,  215,  216,  219,  218
145,  820,  821,  824,  823,  217,  218,  221,  220
146,  821,  822,  825,  824,  218,  219,  222,  221
147,  823,  824,  827,  826,  220,  221,  224,  223
148,  824,  825,  828,  827,  221,  222,  225,  224
149,  826,  827,  830,  829,  223,  224,  227,  226
150,  827,  828,  831,  830,  224,  225,  228,  227
151,  829,  830,  833,  832,  226,  227,  230,  229
152,  830,  831,  834,  833,  227,  228,  231,  230
153,  832,  833,  836,  835,  229,  230,  233,  232
154,  833,  834,  837,  836,  230,  231,  234,  233
155,  835,  836,  839,  838,  232,  233,  236,  235
156,  836,  837,  840,  839,  233,  234,  237,  236
157,  838,  839,  842,  841,  235,  236,  239,  238
158,  839,  840,  843,  842,  236,  237,  240,  239
159,  841,  842,  845,  844,  238,  239,  242,  241
160,  842,  843,  846,  845,  239,  240,  243,  242
161,  844,  845,  848,  847,  241,  242,  245,  244
162,  845,  846,  849,  848,  242,  243,  246,  245
163,  847,  848,  851,  850,  244,  245,  248,  247
164,  848,  849,  852,  851,  245,  246,  249,  248
165,  850,  851,  854,  853,  247,  248,  251,  250
166,  851,  852,  855,  854,  248,  249,  252,  251
167,  853,  854,  857,  856,  250,  251,  254,  253
168,  854,  855,  858,  857,  251,  252,  255,  254
169,  856,  857,  860,  859,  253,  254,  257,  256
170,  857,  858,  861,  860,  254,  255,  258,  257
171,  859,  860,  863,  862,  256,  257,  260,  259
172,  860,  861,  864,  863,  257,  258,  261,  260
173,  862,  863,  866,  865,  259,  260,  263,  262
174,  863,  864,  867,  866,  260,  261,  264,  263
175,  865,  866,  869,  868,  262,  263,  266,  265
176,  866,  867,  870,  869,  263,  264,  267,  266
177,  868,  869,  872,  871,  265,  266,  269,  268
178,  869,  870,  873,  872,  266,  267,  270,  269
179,  871,  872,  875,  874,  268,  269,  272,  271
180,  872,  873,  876,  875,  269,  270,  273,  272
181,  874,  875,  878,  877,  271,  272,  275,  274
182,  875,  876,  879,  878,  272,  273,  276,  275
183,  877,  878,  881,  880,  274,  275,  278,  277
184,  878,  879,  882,  881,  275,  276,  279,  278
185,  880,  881,  884,  883,  277,  278,  281,  280
186,  881,  882,  885,  884,  278,  279,  282,  281
187,  883,  884,  887,  886,  280,  281,  284,  283
188,  884,  885,  888,  887,  281,  282,  285,  284
189,  886,  887,  890,  889,  283,  284,  287,  286
190,  887,  888,  891,  890,  284,  285,  288,  287
191,  889,  890,  893,  892,  286,  287,  290,  289
192,  890,  891,  894,  893,  287,  288,  291,  290
193,  892,  893,  896,  895,  289,  290,  293,  292
194,  893,  894,  897,  896,  290,  291,  294,  293
195,  895,  896,  899,  898,  292,  293,  296,  295
196,  896,  897,  900,  899,  293,  294,  297,  296
197,  898,  899,  902,  901,  295,  296,  299,  298
198,  899,  900,  903,  902,  296,  297,  300,  299
199,  901,  902,  905,  904,  298,  299,  302,  301
200,  902,  903,  906,  905,  299,  300,  303,  302
201,  904,  905,  908,  907,  301,  302,  305,  304
202,  905,  906,  909,  908,  302,  303,  306,  305
203,  907,  908,  911,  910,  304,  305,  308,  307
204,  908,  909,  912,  911,  305,  306,  309,  308
205,  910,  911,  914,  913,  307,  308,  311,  310
206,  911,  912,  915,  914,  308,  309,  312,  311
207,  913,  914,  917,  916,  310,  311,  314,  313
208,  914,  915,  918,  917,  311,  312,  315,  314
209,  916,  917,  920,  919,  313,  314,  317,  316
210,  917,  918,  921,  920,  314,  315,  318,  317
211,  919,  920,  923,  922,  316,  317,  320,  319
212,  920,  921,  924,  923,  317,  318,  321,  320
213,  922,  923,  926,  925,  319,  320,  323,  322
214,  923,  924,  927,  926,  320,  321,  324,  323
215,  925,  926,  929,  928,  322,  323,  326,  325
216,  926,  927,  930,  929,  323,  324,  327,  326
217,  928,  929,  932,  931,  325,  326,  329,  328
218,  929,  930,  933,  932,  326,  327,  330,  329
219,  931,  932,  935,  934,  328,  329,  332,  331
220,  932,  933,  936,  935,  329,  330,  333,  332
221,  934,  935,  938,  937,  331,  332,  335,  334
222,  935,  936,  939,  938,  332,  333,  336,  335
223,  937,  938,  941,  940,  334,  335,  338,  337
224,  938,  939,  942,  941,  335,  336,  339,  338
225,  940,  941,  944,  943,  337,  338,  341,  340
226,  941,  942,  945,  944,  338,  339,  342,  341
227,  943,  944,  947,  946,  340,  341,  344,  343
228,  944,  945,  948,  947,  341,  342,  345,  344
229,  946,  947,  950,  949,  343,  344,  347,  346
230,  947,  948,  951,  950,  344,  345,  348,  347
231,  949,  950,  953,  952,  346,  347,  350,  349
232,  950,  951,  954,  953,  347,  348,  351,  350
233,  952,  953,  956,  955,  349,  350,  353,  352
234,  953,  954,  957,  956,  350,  351,  354,  353
235,  955,  956,  959,  958,  352,  353,  356,  355
236,  956,  957,  960,  959,  353,  354,  357,  356
237,  958,  959,  962,  961,  355,  356,  359,  358
238,  959,  960,  963,  962,  356,  357,  360,  359
239,  961,  962,  965,  964,  358,  359,  362,  361
240,  962,  963,  966,  965,  359,  360,  363,  362
241,  964,  965,  968,  967,  361,  362,  365,  364
242,  965,  966,  969,  968,  362,  363,  366,  365
243,  967,  968,  971,  970,  364,  365,  368,  367
244,  968,  969,  972,  971,  365,  366,  369,  368
245,  970,  971,  974,  973,  367,  368,  371,  370
246,  971,  972,  975,  974,  368,  369,  372,  371
247,  973,  974,  977,  976,  370,  371,  374,  373
248,  974,  975,  978,  977,  371,  372,  375,  374
249,  976,  977,  980,  979,  373,  374,  377,  376
250,  977,  978,  981,  980,  374,  375,  378,  377
251,  979,  980,  983,  982,  376,  377,  380,  379
252,  980,  981,  984,  983,  377,  378,  381,  380
253,  982,  983,  986,  985,  379,  380,  383,  382
254,  983,  984,  987,  986,  380,  381,  384,  383
255,  985,  986,  989,  988,  382,  383,  386,  385
256,  986,  987,  990,  989,  383,  384,  387,  386
257,  988,  989,  992,  991,  385,  386,  389,  388
258,  989,  990,  993,  992,  386,  387,  390,  389
259,  991,  992,  995,  994,  388,  389,  392,  391
260,  992,  993,  996,  995,  389,  390,  393,  392
261,  994,  995,  998,  997,  391,  392,  395,  394
262,  995,  996,  999,  998,  392,  393,  396,  395
263,  997,  998, 1001, 1000,  394,  395,  398,  397
264,  998,  999, 1002, 1001,  395,  396,  399,  398
265, 1000, 1001, 1004, 1003,  397,  398,  401,  400
266, 1001, 1002, 1005, 1004,  398,  399,  402,  401
267, 1003, 1004, 1007, 1006,  400,  401,  404,  403
268, 1004, 1005, 1008, 1007,  401,  402,  405,  404
269, 1006, 1007, 1010, 1009,  403,  404,  407,  406
270, 1007, 1008, 1011, 1010,  404,  405,  408,  407
271, 1009, 1010, 1013, 1012,  406,  407,  410,  409
272, 1010, 1011, 1014, 1013,  407,  408,  411,  410
273, 1012, 1013, 1016, 1015,  409,  410,  413,  412
274, 1013, 1014, 1017, 1016,  410,  411,  414,  413
275, 1015, 1016, 1019, 1018,  412,  413,  416,  415
276, 1016, 1017, 1020, 1019,  413,  414,  417,  416
277, 1018, 1019, 1022, 1021,  415,  416,  419,  418
278, 1019, 1020, 1023, 1022,  416,  417,  420,  419
279, 1021, 1022, 1025, 1024,  418,  419,  422,  421
280, 1022, 1023, 1026, 1025,  419,  420,  423,  422
281, 1024, 1025, 1028, 1027,  421,  422,  425,  424
282, 1025, 1026, 1029, 1028,  422,  423,  426,  425
283, 1027, 1028, 1031, 1030,  424,  425,  428,  427
284, 1028, 1029, 1032, 1031,  425,  426,  429,  428
285, 1030, 1031, 1034, 1033,  427,  428,  431,  430
286, 1031, 1032, 1035, 1034,  428,  429,  432,  431
287, 1033, 1034, 1037, 1036,  430,  431,  434,  433
288, 1034, 1035, 1038, 1037,  431,  432,  435,  434
289, 1036, 1037, 1040, 1039,  433,  434,  437,  436
290, 1037, 1038, 1041, 1040,  434,  435,  438,  437
291, 1039, 1040, 1043, 1042,  436,  437,  440,  439
292, 1040, 1041, 1044, 1043,  437,  438,  441,  440
293, 1042, 1043, 1046, 1045,  439,  440,  443,  442
294, 1043, 1044, 1047, 1046,  440,  441,  444,  443
295, 1045, 1046, 1049, 1048,  442,  443,  446,  445
296, 1046, 1047, 1050, 1049,  443,  444,  447,  446
297, 1048, 1049, 1052, 1051,  445,  446,  449,  448
298, 1049, 1050, 1053, 1052,  446,  447,  450,  449
299, 1051, 1052, 1055, 1054,  448,  449,  452,  451
300, 1052, 1053, 1056, 1055,  449,  450,  453,  452
301, 1054, 1055, 1058, 1057,  451,  452,  455,  454
302, 1055, 1056, 1059, 1058,  452,  453,  456,  455
303, 1057, 1058, 1061, 1060,  454,  455,  458,  457
304, 1058, 1059, 1062, 1061,  455,  456,  459,  458
305, 1060, 1061, 1064, 1063,  457,  458,  461,  460
306, 1061, 1062, 1065, 1064,  458,  459,  462,  461
307, 1063, 1064, 1067, 1066,  460,  461,  464,  463
308, 1064, 1065, 1068, 1067,  461,  462,  465,  464
309, 1066, 1067, 1070, 1069,  463,  464,  467,  466
310, 1067, 1068, 1071, 1070,  464,  465,  468,  467
311, 1069, 1070, 1073, 1072,  466,  467,  470,  469
312, 1070, 1071, 1074, 1073,  467,  468,  471,  470
313, 1072, 1073, 1076, 1075,  469,  470,  473,  472
314, 1073, 1074, 1077, 1076,  470,  471,  474,  473
315, 1075, 1076, 1079, 1078,  472,  473,  476,  475
316, 1076, 1077, 1080, 1079,  473,  474,  477,  476
317, 1078, 1079, 1082, 1081,  475,  476,  479,  478
318, 1079, 1080, 1083, 1082,  476,  477,  480,  479
319, 1081, 1082, 1085, 1084,  478,  479,  482,  481
320, 1082, 1083, 1086, 1085,  479,  480,  483,  482
321, 1084, 1085, 1088, 1087,  481,  482,  485,  484
322, 1085, 1086, 1089, 1088,  482,  483,  486,  485
323, 1087, 1088, 1091, 1090,  484,  485,  488,  487
324, 1088, 1089, 1092, 1091,  485,  486,  489,  488
325, 1090, 1091, 1094, 1093,  487,  488,  491,  490
326, 1091, 1092, 1095, 1094,  488,  489,  492,  491
327, 1093, 1094, 1097, 1096,  490,  491,  494,  493
328, 1094, 1095, 1098, 1097,  491,  492,  495,  494
329, 1096, 1097, 1100, 1099,  493,  494,  497,  496
330, 1097, 1098, 1101, 1100,  494,  495,  498,  497
331, 1099, 1100, 1103, 1102,  496,  497,  500,  499
332, 1100, 1101, 1104, 1103,  497,  498,  501,  500
333, 1102, 1103, 1106, 1105,  499,  500,  503,  502
334, 1103, 1104, 1107, 1106,  500,  501,  504,  503
335, 1105, 1106, 1109, 1108,  502,  503,  506,  505
336, 1106, 1107, 1110, 1109,  503,  504,  507,  506
337, 1108, 1109, 1112, 1111,  505,  506,  509,  508
338, 1109, 1110, 1113, 1112,  506,  507,  510,  509
339, 1111, 1112, 1115, 1114,  508,  509,  512,  511
340, 1112, 1113, 1116, 1115,  509,  510,  513,  512
341, 1114, 1115, 1118, 1117,  511,  512,  515,  514
342, 1115, 1116, 1119, 1118,  512,  513,  516,  515
343, 1117, 1118, 1121, 1120,  514,  515,  518,  517
344, 1118, 1119, 1122, 1121,  515,  516,  519,  518
345, 1120, 1121, 1124, 1123,  517,  518,  521,  520
346, 1121, 1122, 1125, 1124,  518,  519,  522,  521
347, 1123, 1124, 1127, 1126,  520,  521,  524,  523
348, 1124, 1125, 1128, 1127,  521,  522,  525,  524
349, 1126, 1127, 1130, 1129,  523,  524,  527,  526
350, 1127, 1128, 1131, 1130,  524,  525,  528,  527
351, 1129, 1130, 1133, 1132,  526,  527,  530,  529
352, 1130, 1131, 1134, 1133,  527,  528,  531,  530
353, 1132, 1133, 1136, 1135,  529,  530,  533,  532
354, 1133, 1134, 1137, 1136,  530,  531,  534,  533
355, 1135, 1136, 1139, 1138,  532,  533,  536,  535
356, 1136, 1137, 1140, 1139,  533,  534,  537,  536
357, 1138, 1139, 1142, 1141,  535,  536,  539,  538
358, 1139, 1140, 1143, 1142,  536,  537,  540,  539
359, 1141, 1142, 1145, 1144,  538,  539,  542,  541
360, 1142, 1143, 1146, 1145,  539,  540,  543,  542
361, 1144, 1145, 1148, 1147,  541,  542,  545,  544
362, 1145, 1146, 1149, 1148,  542,  543,  546,  545
363, 1147, 1148, 1151, 1150,  544,  545,  548,  547
364, 1148, 1149, 1152, 1151,  545,  546,  549,  548
365, 1150, 1151, 1154, 1153,  547,  548,  551,  550
366, 1151, 1152, 1155, 1154,  548,  549,  552,  551
367, 1153, 1154, 1157, 1156,  550,  551,  554,  553
368, 1154, 1155, 1158, 1157,  551,  552,  555,  554
369, 1156, 1157, 1160, 1159,  553,  554,  557,  556
370, 1157, 1158, 1161, 1160,  554,  555,  558,  557
371, 1159, 1160, 1163, 1162,  556,  557,  560,  559
372, 1160, 1161, 1164, 1163,  557,  558,  561,  560
373, 1162, 1163, 1166, 1165,  559,  560,  563,  562
374, 1163, 1164, 1167, 1166,  560,  561,  564,  563
375, 1165, 1166, 1169, 1168,  562,  563,  566,  565
376, 1166, 1167, 1170, 1169,  563,  564,  567,  566
377, 1168, 1169, 1172, 1171,  565,  566,  569,  568
378, 1169, 1170, 1173, 1172,  566,  567,  570,  569
379, 1171, 1172, 1175, 1174,  568,  569,  572,  571
380, 1172, 1173, 1176, 1175,  569,  570,  573,  572
381, 1174, 1175, 1178, 1177,  571,  572,  575,  574
382, 1175, 1176, 1179, 1178,  572,  573,  576,  575
383, 1177, 1178, 1181, 1180,  574,  575,  578,  577
384, 1178, 1179, 1182, 1181,  575,  576,  579,  578
385, 1180, 1181, 1184, 1183,  577,  578,  581,  580
386, 1181, 1182, 1185, 1184,  578,  579,  582,  581
387, 1183, 1184, 1187, 1186,  580,  581,  584,  583
388, 1184, 1185, 1188, 1187,  581,  582,  585,  584
389, 1186, 1187, 1190, 1189,  583,  584,  587,  586
390, 1187, 1188, 1191, 1190,  584,  585,  588,  587
391, 1189, 1190, 1193, 1192,  586,  587,  590,  589
392, 1190, 1191, 1194, 1193,  587,  588,  591,  590
393, 1192, 1193, 1196, 1195,  589,  590,  593,  592
394, 1193, 1194, 1197, 1196,  590,  591,  594,  593
395, 1195, 1196, 1199, 1198,  592,  593,  596,  595
396, 1196, 1197, 1200, 1199,  593,  594,  597,  596
397, 1198, 1199, 1202, 1201,  595,  596,  599,  598
398, 1199, 1200, 1203, 1202,  596,  597,  600,  599
399, 1201, 1202, 1205, 1204,  598,  599,  602,  601
400, 1202, 1203, 1206, 1205,  599,  600,  603,  602
401, 1207, 1208, 1211, 1210,  604,  605,  608,  607
402, 1208, 1209, 1212, 1211,  605,  606,  609,  608
403, 1210, 1211, 1214, 1213,  607,  608,  611,  610
404, 1211, 1212, 1215, 1214,  608,  609,  612,  611
405, 1213, 1214, 1217, 1216,  610,  611,  614,  613
406, 1214, 1215, 1218, 1217,  611,  612,  615,  614
407, 1216, 1217, 1220, 1219,  613,  614,  617,  616
408, 1217, 1218, 1221, 1220,  614,  615,  618,  617
409, 1219, 1220, 1223, 1222,  616,  617,  620,  619
410, 1220, 1221, 1224, 1223,  617,  618,  621,  620
411, 1222, 1223, 1226, 1225,  619,  620,  623,  622
412, 1223, 1224, 1227, 1226,  620,  621,  624,  623
413, 1225, 1226, 1229, 1228,  622,  623,  626,  625
414, 1226, 1227, 1230, 1229,  623,  624,  627,  626
415, 1228, 1229, 1232, 1231,  625,  626,  629,  628
416, 1229, 1230, 1233, 1232,  626,  627,  630,  629
417, 1231, 1232, 1235, 1234,  628,  629,  632,  631
418, 1232, 1233, 1236, 1235,  629,  630,  633,  632
419, 1234, 1235, 1238, 1237,  631,  632,  635,  634
420, 1235, 1236, 1239, 1238,  632,  633,  636,  635
421, 1237, 1238, 1241, 1240,  634,  635,  638,  637
422, 1238, 1239, 1242, 1241,  635,  636,  639,  638
423, 1240, 1241, 1244, 1243,  637,  638,  641,  640
424, 1241, 1242, 1245, 1244,  638,  639,  642,  641
425, 1243, 1244, 1247, 1246,  640,  641,  644,  643
426, 1244, 1245, 1248, 1247,  641,  642,  645,  644
427, 1246, 1247, 1250, 1249,  643,  644,  647,  646
428, 1247, 1248, 1251, 1250,  644,  645,  648,  647
429, 1249, 1250, 1253, 1252,  646,  647,  650,  649
430, 1250, 1251, 1254, 1253,  647,  648,  651,  650
431, 1252, 1253, 1256, 1255,  649,  650,  653,  652
432, 1253, 1254, 1257, 1256,  650,  651,  654,  653
433, 1255, 1256, 1259, 1258,  652,  653,  656,  655
434, 1256, 1257, 1260, 1259,  653,  654,  657,  656
435, 1258, 1259, 1262, 1261,  655,  656,  659,  658
436, 1259, 1260, 1263, 1262,  656,  657,  660,  659
437, 1261, 1262, 1265, 1264,  658,  659,  662,  661
438, 1262, 1263, 1266, 1265,  659,  660,  663,  662
439, 1264, 1265, 1268, 1267,  661,  662,  665,  664
440, 1265, 1266, 1269, 1268,  662,  663,  666,  665
441, 1267, 1268, 1271, 1270,  664,  665,  668,  667
442, 1268, 1269, 1272, 1271,  665,  666,  669,  668
443, 1270, 1271, 1274, 1273,  667,  668,  671,  670
444, 1271, 1272, 1275, 1274,  668,  669,  672,  671
445, 1273, 1274, 1277, 1276,  670,  671,  674,  673
446, 1274, 1275, 1278, 1277,  671,  672,  675,  674
447, 1276, 1277, 1280, 1279,  673,  674,  677,  676
448, 1277, 1278, 1281, 1280,  674,  675,  678,  677
449, 1279, 1280, 1283, 1282,  676,  677,  680,  679
450, 1280, 1281, 1284, 1283,  677,  678,  681,  680
451, 1282, 1283, 1286, 1285,  679,  680,  683,  682
452, 1283, 1284, 1287, 1286,  680,  681,  684,  683
453, 1285, 1286, 1289, 1288,  682,  683,  686,  685
454, 1286, 1287, 1290, 1289,  683,  684,  687,  686
455, 1288, 1289, 1292, 1291,  685,  686,  689,  688
456, 1289, 1290, 1293, 1292,  686,  687,  690,  689
457, 1291, 1292, 1295, 1294,  688,  689,  692,  691
458, 1292, 1293, 1296, 1295,  689,  690,  693,  692
459, 1294, 1295, 1298, 1297,  691,  692,  695,  694
460, 1295, 1296, 1299, 1298,  692,  693,  696,  695
461, 1297, 1298, 1301, 1300,  694,  695,  698,  697
462, 1298, 1299, 1302, 1301,  695,  696,  699,  698
463, 1300, 1301, 1304, 1303,  697,  698,  701,  700
464, 1301, 1302, 1305, 1304,  698,  699,  702,  701
465, 1303, 1304, 1307, 1306,  700,  701,  704,  703
466, 1304, 1305, 1308, 1307,  701,  702,  705,  704
467, 1306, 1307, 1310, 1309,  703,  704,  707,  706
468, 1307, 1308, 1311, 1310,  704,  705,  708,  707
469, 1309, 1310, 1313, 1312,  706,  707,  710,  709
470, 1310, 1311, 1314, 1313,  707,  708,  711,  710
471, 1312, 1313, 1316, 1315,  709,  710,  713,  712
472, 1313, 1314, 1317, 1316,  710,  711,  714,  713
473, 1315, 1316, 1319, 1318,  712,  713,  716,  715
474, 1316, 1317, 1320, 1319,  713,  714,  717,  716
475, 1318, 1319, 1322, 1321,  715,  716,  719,  718
476, 1319, 1320, 1323, 1322,  716,  717,  720,  719
477, 1321, 1322, 1325, 1324,  718,  719,  722,  721
478, 1322, 1323, 1326, 1325,  719,  720,  723,  722
479, 1324, 1325, 1328, 1327,  721,  722,  725,  724
480, 1325, 1326, 1329, 1328,  722,  723,  726,  725
481, 1327, 1328, 1331, 1330,  724,  725,  728,  727
482, 1328, 1329, 1332, 1331,  725,  726,  729,  728
483, 1330, 1331, 1334, 1333,  727,  728,  731,  730
484, 1331, 1332, 1335, 1334,  728,  729,  732,  731
485, 1333, 1334, 1337, 1336,  730,  731,  734,  733
486, 1334, 1335, 1338, 1337,  731,  732,  735,  734
487, 1336, 1337, 1340, 1339,  733,  734,  737,  736
488, 1337, 1338, 1341, 1340,  734,  735,  738,  737
489, 1339, 1340, 1343, 1342,  736,  737,  740,  739
490, 1340, 1341, 1344, 1343,  737,  738,  741,  740
491, 1342, 1343, 1346, 1345,  739,  740,  743,  742
492, 1343, 1344, 1347, 1346,  740,  741,  744,  743
493, 1345, 1346, 1349, 1348,  742,  743,  746,  745
494, 1346, 1347, 1350, 1349,  743,  744,  747,  746
495, 1348, 1349, 1352, 1351,  745,  746,  749,  748
496, 1349, 1350, 1353, 1352,  746,  747,  750,  749
497, 1351, 1352, 1355, 1354,  748,  749,  752,  751
498, 1352, 1353, 1356, 1355,  749,  750,  753,  752
499, 1354, 1355, 1358, 1357,  751,  752,  755,  754
500, 1355, 1356, 1359, 1358,  752,  753,  756,  755
501, 1357, 1358, 1361, 1360,  754,  755,  758,  757
502, 1358, 1359, 1362, 1361,  755,  756,  759,  758
503, 1360, 1361, 1364, 1363,  757,  758,  761,  760
504, 1361, 1362, 1365, 1364,  758,  759,  762,  761
505, 1363, 1364, 1367, 1366,  760,  761,  764,  763
506, 1364, 1365, 1368, 1367,  761,  762,  765,  764
507, 1366, 1367, 1370, 1369,  763,  764,  767,  766
508, 1367, 1368, 1371, 1370,  764,  765,  768,  767
509, 1369, 1370, 1373, 1372,  766,  767,  770,  769
510, 1370, 1371, 1374, 1373,  767,  768,  771,  770
511, 1372, 1373, 1376, 1375,  769,  770,  773,  772
512, 1373, 1374, 1377, 1376,  770,  771,  774,  773
513, 1375, 1376, 1379, 1378,  772,  773,  776,  775
514, 1376, 1377, 1380, 1379,  773,  774,  777,  776
515, 1378, 1379, 1382, 1381,  775,  776,  779,  778
516, 1379, 1380, 1383, 1382,  776,  777,  780,  779
517, 1381, 1382, 1385, 1384,  778,  779,  782,  781
518, 1382, 1383, 1386, 1385,  779,  780,  783,  782
519, 1384, 1385, 1388, 1387,  781,  782,  785,  784
520, 1385, 1386, 1389, 1388,  782,  783,  786,  785
521, 1387, 1388, 1391, 1390,  784,  785,  788,  787
522, 1388, 1389, 1392, 1391,  785,  786,  789,  788
523, 1390, 1391, 1394, 1393,  787,  788,  791,  790
524, 1391, 1392, 1395, 1394,  788,  789,  792,  791
525, 1393, 1394, 1397, 1396,  790,  791,  794,  793
526, 1394, 1395, 1398, 1397,  791,  792,  795,  794
527, 1396, 1397, 1400, 1399,  793,  794,  797,  796
528, 1397, 1398, 1401, 1400,  794,  795,  798,  797
529, 1399, 1400, 1403, 1402,  796,  797,  800,  799
530, 1400, 1401, 1404, 1403,  797,  798,  801,  800
531, 1402, 1403, 1406, 1405,  799,  800,  803,  802
532, 1403, 1404, 1407, 1406,  800,  801,  804,  803
533, 1405, 1406, 1409, 1408,  802,  803,  806,  805
534, 1406, 1407, 1410, 1409,  803,  804,  807,  806
535, 1408, 1409, 1412, 1411,  805,  806,  809,  808
536, 1409, 1410, 1413, 1412,  806,  807,  810,  809
537, 1411, 1412, 1415, 1414,  808,  809,  812,  811
538, 1412, 1413, 1416, 1415,  809,  810,  813,  812
539, 1414, 1415, 1418, 1417,  811,  812,  815,  814
540, 1415, 1416, 1419, 1418,  812,  813,  816,  815
541, 1417, 1418, 1421, 1420,  814,  815,  818,  817
542, 1418, 1419, 1422, 1421,  815,  816,  819,  818
543, 1420, 1421, 1424, 1423,  817,  818,  821,  820
544, 1421, 1422, 1425, 1424,  818,  819,  822,  821
545, 1423, 1424, 1427, 1426,  820,  821,  824,  823
546, 1424, 1425, 1428, 1427,  821,  822,  825,  824
547, 1426, 1427, 1430, 1429,  823,  824,  827,  826
548, 1427, 1428, 1431, 1430,  824,  825,  828,  827
549, 1429, 1430, 1433, 1432,  826,  827,  830,  829
550, 1430, 1431, 1434, 1433,  827,  828,  831,  830
551, 1432, 1433, 1436, 1435,  829,  830,  833,  832
552, 1433, 1434, 1437, 1436,  830,  831,  834,  833
553, 1435, 1436, 1439, 1438,  832,  833,  836,  835
554, 1436, 1437, 1440, 1439,  833,  834,  837,  836
555, 1438, 1439, 1442, 1441,  835,  836,  839,  838
556, 1439, 1440, 1443, 1442,  836,  837,  840,  839
557, 1441, 1442, 1445, 1444,  838,  839,  842,  841
558, 1442, 1443, 1446, 1445,  839,  840,  843,  842
559, 1444, 1445, 1448, 1447,  841,  842,  845,  844
560, 1445, 1446, 1449, 1448,  842,  843,  846,  845
561, 1447, 1448, 1451, 1450,  844,  845,  848,  847
562, 1448, 1449, 1452, 1451,  845,  846,  849,  848
563, 1450, 1451, 1454, 1453,  847,  848,  851,  850
564, 1451, 1452, 1455, 1454,  848,  849,  852,  851
565, 1453, 1454, 1457, 1456,  850,  851,  854,  853
566, 1454, 1455, 1458, 1457,  851,  852,  855,  854
567, 1456, 1457, 1460, 1459,  853,  854,  857,  856
568, 1457, 1458, 1461, 1460,  854,  855,  858,  857
569, 1459, 1460, 1463, 1462,  856,  857,  860,  859
570, 1460, 1461, 1464, 1463,  857,  858,  861,  860
571, 1462, 1463, 1466, 1465,  859,  860,  863,  862
572, 1463, 1464, 1467, 1466,  860,  861,  864,  863
573, 1465, 1466, 1469, 1468,  862,  863,  866,  865
574, 1466, 1467, 1470, 1469,  863,  864,  867,  866
575, 1468, 1469, 1472, 1471,  865,  866,  869,  868
576, 1469, 1470, 1473, 1472,  866,  867,  870,  869
577, 1471, 1472, 1475, 1474,  868,  869,  872,  871
578, 1472, 1473, 1476, 1475,  869,  870,  873,  872
579, 1474, 1475, 1478, 1477,  871,  872,  875,  874
580, 1475, 1476, 1479, 1478,  872,  873,  876,  875
581, 1477, 1478, 1481, 1480,  874,  875,  878,  877
582, 1478, 1479, 1482, 1481,  875,  876,  879,  878
583, 1480, 1481, 1484, 1483,  877,  878,  881,  880
584, 1481, 1482, 1485, 1484,  878,  879,  882,  881
585, 1483, 1484, 1487, 1486,  880,  881,  884,  883
586, 1484, 1485, 1488, 1487,  881,  882,  885,  884
587, 1486, 1487, 1490, 1489,  883,  884,  887,  886
588, 1487, 1488, 1491, 1490,  884,  885,  888,  887
589, 1489, 1490, 1493, 1492,  886,  887,  890,  889
590, 1490, 1491, 1494, 1493,  887,  888,  891,  890
591, 1492, 1493, 1496, 1495,  889,  890,  893,  892
592, 1493, 1494, 1497, 1496,  890,  891,  894,  893
593, 1495, 1496, 1499, 1498,  892,  893,  896,  895
594, 1496, 1497, 1500, 1499,  893,  894,  897,  896
595, 1498, 1499, 1502, 1501,  895,  896,  899,  898
596, 1499, 1500, 1503, 1502,  896,  897,  900,  899
597, 1501, 1502, 1505, 1504,  898,  899,  902,  901
598, 1502, 1503, 1506, 1505,  899,  900,  903,  902
599, 1504, 1505, 1508, 1507,  901,  902,  905,  904
600, 1505, 1506, 1509, 1508,  902,  903,  906,  905
601, 1507, 1508, 1511, 1510,  904,  905,  908,  907
602, 1508, 1509, 1512, 1511,  905,  906,  909,  908
603, 1510, 1511, 1514, 1513,  907,  908,  911,  910
604, 1511, 1512, 1515, 1514,  908,  909,  912,  911
605, 1513, 1514, 1517, 1516,  910,  911,  914,  913
606, 1514, 1515, 1518, 1517,  911,  912,  915,  914
607, 1516, 1517, 1520, 1519,  913,  914,  917,  916
608, 1517, 1518, 1521, 1520,  914,  915,  918,  917
609, 1519, 1520, 1523, 1522,  916,  917,  920,  919
610, 1520, 1521, 1524, 1523,  917,  918,  921,  920
611, 1522, 1523, 1526, 1525,  919,  920,  923,  922
612, 1523, 1524, 1527, 1526,  920,  921,  924,  923
613, 1525, 1526, 1529, 1528,  922,  923,  926,  925
614, 1526, 1527, 1530, 1529,  923,  924,  927,  926
615, 1528, 1529, 1532, 1531,  925,  926,  929,  928
616, 1529, 1530, 1533, 1532,  926,  927,  930,  929
617, 1531, 1532, 1535, 1534,  928,  929,  932,  931
618, 1532, 1533, 1536, 1535,  929,  930,  933,  932
619, 1534, 1535, 1538, 1537,  931,  932,  935,  934
620, 1535, 1536, 1539, 1538,  932,  933,  936,  935
621, 1537, 1538, 1541, 1540,  934,  935,  938,  937
622, 1538, 1539, 1542, 1541,  935,  936,  939,  938
623, 1540, 1541, 1544, 1543,  937,  938,  941,  940
624, 1541, 1542, 1545, 1544,  938,  939,  942,  941
625, 1543, 1544, 1547, 1546,  940,  941,  944,  943
626, 1544, 1545, 1548, 1547,  941,  942,  945,  944
627, 1546, 1547, 1550, 1549,  943,  944,  947,  946
628, 1547, 1548, 1551, 1550,  944,  945,  948,  947
629, 1549, 1550, 1553, 1552,  946,  947,  950,  949
630, 1550, 1551, 1554, 1553,  947,  948,  951,  950
631, 1552, 1553, 1556, 1555,  949,  950,  953,  952
632, 1553, 1554, 1557, 1556,  950,  951,  954,  953
633, 1555, 1556, 1559, 1558,  952,  953,  956,  955
634, 1556, 1557, 1560, 1559,  953,  954,  957,  956
635, 1558, 1559, 1562, 1561,  955,  956,  959,  958
636, 1559, 1560, 1563, 1562,  956,  957,  960,  959
637, 1561, 1562, 1565, 1564,  958,  959,  962,  961
638, 1562, 1563, 1566, 1565,  959,  960,  963,  962
639, 1564, 1565, 1568, 1567,  961,  962,  965,  964
640, 1565, 1566, 1569, 1568,  962,  963,  966,  965
641, 1567, 1568, 1571, 1570,  964,  965,  968,  967
642, 1568, 1569, 1572, 1571,  965,  966,  969,  968
643, 1570, 1571, 1574, 1573,  967,  968,  971,  970
644, 1571, 1572, 1575, 1574,  968,  969,  972,  971
645, 1573, 1574, 1577, 1576,  970,  971,  974,  973
646, 1574, 1575, 1578, 1577,  971,  972,  975,  974
647, 1576, 1577, 1580, 1579,  973,  974,  977,  976
648, 1577, 1578, 1581, 1580,  974,  975,  978,  977
649, 1579, 1580, 1583, 1582,  976,  977,  980,  979
650, 1580, 1581, 1584, 1583,  977,  978,  981,  980
651, 1582, 1583, 1586, 1585,  979,  980,  983,  982
652, 1583, 1584, 1587, 1586,  980,  981,  984,  983
653, 1585, 1586, 1589, 1588,  982,  983,  986,  985
654, 1586, 1587, 1590, 1589,  983,  984,  987,  986
655, 1588, 1589, 1592, 1591,  985,  986,  989,  988
656, 1589, 1590, 1593, 1592,  986,  987,  990,  989
657, 1591, 1592, 1595, 1594,  988,  989,  992,  991
658, 1592, 1593, 1596, 1595,  989,  990,  993,  992
659, 1594, 1595, 1598, 1597,  991,  992,  995,  994
660, 1595, 1596, 1599, 1598,  992,  993,  996,  995
661, 1597, 1598, 1601, 1600,  994,  995,  998,  997
662, 1598, 1599, 1602, 1601,  995,  996,  999,  998
663, 1600, 1601, 1604, 1603,  997,  998, 1001, 1000
664, 1601, 1602, 1605, 1604,  998,  999, 1002, 1001
665, 1603, 1604, 1607, 1606, 1000, 1001, 1004, 1003
666, 1604, 1605, 1608, 1607, 1001, 1002, 1005, 1004
667, 1606, 1607, 1610, 1609, 1003, 1004, 1007, 1006
668, 1607, 1608, 1611, 1610, 1004, 1005, 1008, 1007
669, 1609, 1610, 1613, 1612, 1006, 1007, 1010, 1009
670, 1610, 1611, 1614, 1613, 1007, 1008, 1011, 1010
671, 1612, 1613, 1616, 1615, 1009, 1010, 1013, 1012
672, 1613, 1614, 1617, 1616, 1010, 1011, 1014, 1013
673, 1615, 1616, 1619, 1618, 1012, 1013, 1016, 1015
674, 1616, 1617, 1620, 1619, 1013, 1014, 1017, 1016
675, 1618, 1619, 1622, 1621, 1015, 1016, 1019, 1018
676, 1619, 1620, 1623, 1622, 1016, 1017, 1020, 1019
677, 1621, 1622, 1625, 1624, 1018, 1019, 1022, 1021
678, 1622, 1623, 1626, 1625, 1019, 1020, 1023, 1022
679, 1624, 1625, 1628, 1627, 1021, 1022, 1025, 1024
680, 1625, 1626, 1629, 1628, 1022, 1023, 1026, 1025
681, 1627, 1628, 1631, 1630, 1024, 1025, 1028, 1027
682, 1628, 1629, 1632, 1631, 1025, 1026, 1029, 1028
683, 1630, 1631, 1634, 1633, 1027, 1028, 1031, 1030
684, 1631, 1632, 1635, 1634, 1028, 1029, 1032, 1031
685, 1633, 1634, 1637, 1636, 1030, 1031, 1034, 1033
686, 1634, 1635, 1638, 1637, 1031, 1032, 1035, 1034
687, 1636, 1637, 1640, 1639, 1033, 1034, 1037, 1036
688, 1637, 1638, 1641, 1640, 1034, 1035, 1038, 1037
689, 1639, 1640, 1643, 1642, 1036, 1037, 1040, 1039
690, 1640, 1641, 1644, 1643, 1037, 1038, 1041, 1040
691, 1642, 1643, 1646, 1645, 1039, 1040, 1043, 1042
692, 1643, 1644, 1647, 1646, 1040, 1041, 1044, 1043
693, 1645, 1646, 1649, 1648, 1042, 1043, 1046, 1045
694, 1646, 1647, 1650, 1649, 1043, 1044, 1047, 1046
695, 1648, 1649, 1652, 1651, 1045, 1046, 1049, 1048
696, 1649, 1650, 1653, 1652, 1046, 1047, 1050, 1049
697, 1651, 1652, 1655, 1654, 1048, 1049, 1052, 1051
698, 1652, 1653, 1656, 1655, 1049, 1050, 1053, 1052
699, 1654, 1655, 1658, 1657, 1051, 1052, 1055, 1054
700, 1655, 1656, 1659, 1658, 1052, 1053, 1056, 1055
701, 1657, 1658, 1661, 1660, 1054, 1055, 1058, 1057
702, 1658, 1659, 1662, 1661, 1055, 1056, 1059, 1058
703, 1660, 1661, 1664, 1663, 1057, 1058, 1061, 1060
704, 1661, 1662, 1665, 1664, 1058, 1059, 1062, 1061
705, 1663, 1664, 1667, 1666, 1060, 1061, 1064, 1063
706, 1664, 1665, 1668, 1667, 1061, 1062, 1065, 1064
707, 1666, 1667, 1670, 1669, 1063, 1064, 1067, 1066
708, 1667, 1668, 1671, 1670, 1064, 1065, 1068, 1067
709, 1669, 1670, 1673, 1672, 1066, 1067, 1070, 1069
710, 1670, 1671, 1674, 1673, 1067, 1068, 1071, 1070
711, 1672, 1673, 1676, 1675, 1069, 1070, 1073, 1072
712, 1673, 1674, 1677, 1676, 1070, 1071, 1074, 1073
713, 1675, 1676, 1679, 1678, 1072, 1073, 1076, 1075
714, 1676, 1677, 1680, 1679, 1073, 1074, 1077, 1076
715, 1678, 1679, 1682, 1681, 1075, 1076, 1079, 1078
716, 1679, 1680, 1683, 1682, 1076, 1077, 1080, 1079
717, 1681, 1682, 1685, 1684, 1078, 1079, 1082, 1081
718, 1682, 1683, 1686, 1685, 1079, 1080, 1083, 1082
719, 1684, 1685, 1688, 1687, 1081, 1082, 1085, 1084
720, 1685, 1686, 1689, 1688, 1082, 1083, 1086, 1085
721, 1687, 1688, 1691, 1690, 1084, 1085, 1088, 1087
722, 1688, 1689, 1692, 1691, 1085, 1086, 1089, 1088
723, 1690, 1691, 1694, 1693, 1087, 1088, 1091, 1090
724, 1691, 1692, 1695, 1694, 1088, 1089, 1092, 1091
725, 1693, 1694, 1697, 1696, 1090, 1091, 1094, 1093
726, 1694, 1695, 1698, 1697, 1091, 1092, 1095, 1094
727, 1696, 1697, 1700, 1699, 1093, 1094, 1097, 1096
728, 1697, 1698, 1701, 1700, 1094, 1095, 1098, 1097
729, 1699, 1700, 1703, 1702, 1096, 1097, 1100, 1099
730, 1700, 1701, 1704, 1703, 1097, 1098, 1101, 1100
731, 1702, 1703, 1706, 1705, 1099, 1100, 1103, 1102
732, 1703, 1704, 1707, 1706, 1100, 1101, 1104, 1103
733, 1705, 1706, 1709, 1708, 1102, 1103, 1106, 1105
734, 1706, 1707, 1710, 1709, 1103, 1104, 1107, 1106
735, 1708, 1709, 1712, 1711, 1105, 1106, 1109, 1108
736, 1709, 1710, 1713, 1712, 1106, 1107, 1110, 1109
737, 1711, 1712, 1715, 1714, 1108, 1109, 1112, 1111
738, 1712, 1713, 1716, 1715, 1109, 1110, 1113, 1112
739, 1714, 1715, 1718, 1717, 1111, 1112, 1115, 1114
740, 1715, 1716, 1719, 1718, 1112, 1113, 1116, 1115
741, 1717, 1718, 1721, 1720, 1114, 1115, 1118, 1117
742, 1718, 1719, 1722, 1721, 1115, 1116, 1119, 1118
743, 1720, 1721, 1724, 1723, 1117, 1118, 1121, 1120
744, 1721, 1722, 1725, 1724, 1118, 1119, 1122, 1121
745, 1723, 1724, 1727, 1726, 1120, 1121, 1124, 1123
746, 1724, 1725, 1728, 1727, 1121, 1122, 1125, 1124
747, 1726, 1727, 1730, 1729, 1123, 1124, 1127, 1126
748, 1727, 1728, 1731, 1730, 1124, 1125, 1128, 1127
749, 1729, 1730, 1733, 1732, 1126, 1127, 1130, 1129
750, 1730, 1731, 1734, 1733, 1127, 1128, 1131, 1130
751, 1732, 1733, 1736, 1735, 1129, 1130, 1133, 1132
752, 1733, 1734, 1737, 1736, 1130, 1131, 1134, 1133
753, 1735, 1736, 1739, 1738, 1132, 1133, 1136, 1135
754, 1736, 1737, 1740, 1739, 1133, 1134, 1137, 1136
755, 1738, 1739, 1742, 1741, 1135, 1136, 1139, 1138
756, 1739, 1740, 1743, 1742, 1136, 1137, 1140, 1139
757, 1741, 1742, 1745, 1744, 1138, 1139, 1142, 1141
758, 1742, 1743, 1746, 1745, 1139, 1140, 1143, 1142
759, 1744, 1745, 1748, 1747, 1141, 1142, 1145, 1144
760, 1745, 1746, 1749, 1748, 1142, 1143, 1146, 1145
761, 1747, 1748, 1751, 1750, 1144, 1145, 1148, 1147
762, 1748, 1749, 1752, 1751, 1145, 1146, 1149, 1148
763, 1750, 1751, 1754, 1753, 1147, 1148, 1151, 1150
764, 1751, 1752, 1755, 1754, 1148, 1149, 1152, 1151
765, 1753, 1754, 1757, 1756, 1150, 1151, 1154, 1153
766, 1754, 1755, 1758, 1757, 1151, 1152, 1155, 1154
767, 1756, 1757, 1760, 1759, 1153, 1154, 1157, 1156
768, 1757, 1758, 1761, 1760, 1154, 1155, 1158, 1157
769, 1759, 1760, 1763, 1762, 1156, 1157, 1160, 1159
770, 1760, 1761, 1764, 1763, 1157, 1158, 1161, 1160
771, 1762, 1763, 1766, 1765, 1159, 1160, 1163, 1162
772, 1763, 1764, 1767, 1766, 1160, 1161, 1164, 1163
773, 1765, 1766, 1769, 1768, 1162, 1163, 1166, 1165
774, 1766, 1767, 1770, 1769, 1163, 1164, 1167, 1166
775, 1768, 1769, 1772, 1771, 1165, 1166, 1169, 1168
776, 1769, 1770, 1773, 1772, 1166, 1167, 1170, 1169
777, 1771, 1772, 1775, 1774, 1168, 1169, 1172, 1171
778, 1772, 1773, 1776, 1775, 1169, 1170, 1173, 1172
779, 1774, 1775, 1778, 1777, 1171, 1172, 1175, 1174
780, 1775, 1776, 1779, 1778, 1172, 1173, 1176, 1175
781, 1777, 1778, 1781, 1780, 1174, 1175, 1178, 1177
782, 1778, 1779, 1782, 1781, 1175, 1176, 1179, 1178
783, 1780, 1781, 1784, 1783, 1177, 1178, 1181, 1180
784, 1781, 1782, 1785, 1784, 1178, 1179, 1182, 1181
785, 1783, 1784, 1787, 1786, 1180, 1181, 1184, 1183
786, 1784, 1785, 1788, 1787, 1181, 1182, 1185, 1184
787, 1786, 1787, 1790, 1789, 1183, 1184, 1187, 1186
788, 1787, 1788, 1791, 1790, 1184, 1185, 1188, 1187
789, 1789, 1790, 1793, 1792, 1186, 1187, 1190, 1189
790, 1790, 1791, 1794, 1793, 1187, 1188, 1191, 1190
791, 1792, 1793, 1796, 1795, 1189, 1190, 1193, 1192
792, 1793, 1794, 1797, 1796, 1190, 1191, 1194, 1193
793, 1795, 1796, 1799, 1798, 1192, 1193, 1196, 1195
794, 1796, 1797, 1800, 1799, 1193, 1194, 1197, 1196
795, 1798, 1799, 1802, 1801, 1195, 1196, 1199, 1198
796, 1799, 1800, 1803, 1802, 1196, 1197, 1200, 1199
797, 1801, 1802, 1805, 1804, 1198, 1199, 1202, 1201
798, 1802, 1803, 1806, 1805, 1199, 1200, 1203, 1202
799, 1804, 1805, 1808, 1807, 1201, 1202, 1205, 1204
800, 1805, 1806, 1809, 1808, 1202, 1203, 1206, 1205
*Nset, nset=SET-1, generate
    1,  1809,     1
*Elset, elset=SET-1, generate
   1,  800,    1
** Section: Section-2-SET-1
*Solid Section, elset=SET-1, material=GRAPHENE
,
*End Part
**  
*Part, name=GRAPHENE_3D-2
*Node
      1,  -177.487183,         -10.,         400.
      2,  -177.487183,         -12.,         400.
      3,  -177.487183,         -14.,         400.
      4,  -177.487183,         -10.,         398.
      5,  -177.487183,         -12.,         398.
      6,  -177.487183,         -14.,         398.
      7,  -177.487183,         -10.,         396.
      8,  -177.487183,         -12.,         396.
      9,  -177.487183,         -14.,         396.
     10,  -177.487183,         -10.,         394.
     11,  -177.487183,         -12.,         394.
     12,  -177.487183,         -14.,         394.
     13,  -177.487183,         -10.,         392.
     14,  -177.487183,         -12.,         392.
     15,  -177.487183,         -14.,         392.
     16,  -177.487183,         -10.,         390.
     17,  -177.487183,         -12.,         390.
     18,  -177.487183,         -14.,         390.
     19,  -177.487183,         -10.,         388.
     20,  -177.487183,         -12.,         388.
     21,  -177.487183,         -14.,         388.
     22,  -177.487183,         -10.,         386.
     23,  -177.487183,         -12.,         386.
     24,  -177.487183,         -14.,         386.
     25,  -177.487183,         -10.,         384.
     26,  -177.487183,         -12.,         384.
     27,  -177.487183,         -14.,         384.
     28,  -177.487183,         -10.,         382.
     29,  -177.487183,         -12.,         382.
     30,  -177.487183,         -14.,         382.
     31,  -177.487183,         -10.,         380.
     32,  -177.487183,         -12.,         380.
     33,  -177.487183,         -14.,         380.
     34,  -177.487183,         -10.,         378.
     35,  -177.487183,         -12.,         378.
     36,  -177.487183,         -14.,         378.
     37,  -177.487183,         -10.,         376.
     38,  -177.487183,         -12.,         376.
     39,  -177.487183,         -14.,         376.
     40,  -177.487183,         -10.,         374.
     41,  -177.487183,         -12.,         374.
     42,  -177.487183,         -14.,         374.
     43,  -177.487183,         -10.,         372.
     44,  -177.487183,         -12.,         372.
     45,  -177.487183,         -14.,         372.
     46,  -177.487183,         -10.,         370.
     47,  -177.487183,         -12.,         370.
     48,  -177.487183,         -14.,         370.
     49,  -177.487183,         -10.,         368.
     50,  -177.487183,         -12.,         368.
     51,  -177.487183,         -14.,         368.
     52,  -177.487183,         -10.,         366.
     53,  -177.487183,         -12.,         366.
     54,  -177.487183,         -14.,         366.
     55,  -177.487183,         -10.,         364.
     56,  -177.487183,         -12.,         364.
     57,  -177.487183,         -14.,         364.
     58,  -177.487183,         -10.,         362.
     59,  -177.487183,         -12.,         362.
     60,  -177.487183,         -14.,         362.
     61,  -177.487183,         -10.,         360.
     62,  -177.487183,         -12.,         360.
     63,  -177.487183,         -14.,         360.
     64,  -177.487183,         -10.,         358.
     65,  -177.487183,         -12.,         358.
     66,  -177.487183,         -14.,         358.
     67,  -177.487183,         -10.,         356.
     68,  -177.487183,         -12.,         356.
     69,  -177.487183,         -14.,         356.
     70,  -177.487183,         -10.,         354.
     71,  -177.487183,         -12.,         354.
     72,  -177.487183,         -14.,         354.
     73,  -177.487183,         -10.,         352.
     74,  -177.487183,         -12.,         352.
     75,  -177.487183,         -14.,         352.
     76,  -177.487183,         -10.,         350.
     77,  -177.487183,         -12.,         350.
     78,  -177.487183,         -14.,         350.
     79,  -177.487183,         -10.,         348.
     80,  -177.487183,         -12.,         348.
     81,  -177.487183,         -14.,         348.
     82,  -177.487183,         -10.,         346.
     83,  -177.487183,         -12.,         346.
     84,  -177.487183,         -14.,         346.
     85,  -177.487183,         -10.,         344.
     86,  -177.487183,         -12.,         344.
     87,  -177.487183,         -14.,         344.
     88,  -177.487183,         -10.,         342.
     89,  -177.487183,         -12.,         342.
     90,  -177.487183,         -14.,         342.
     91,  -177.487183,         -10.,         340.
     92,  -177.487183,         -12.,         340.
     93,  -177.487183,         -14.,         340.
     94,  -177.487183,         -10.,         338.
     95,  -177.487183,         -12.,         338.
     96,  -177.487183,         -14.,         338.
     97,  -177.487183,         -10.,         336.
     98,  -177.487183,         -12.,         336.
     99,  -177.487183,         -14.,         336.
    100,  -177.487183,         -10.,         334.
    101,  -177.487183,         -12.,         334.
    102,  -177.487183,         -14.,         334.
    103,  -177.487183,         -10.,         332.
    104,  -177.487183,         -12.,         332.
    105,  -177.487183,         -14.,         332.
    106,  -177.487183,         -10.,         330.
    107,  -177.487183,         -12.,         330.
    108,  -177.487183,         -14.,         330.
    109,  -177.487183,         -10.,         328.
    110,  -177.487183,         -12.,         328.
    111,  -177.487183,         -14.,         328.
    112,  -177.487183,         -10.,         326.
    113,  -177.487183,         -12.,         326.
    114,  -177.487183,         -14.,         326.
    115,  -177.487183,         -10.,         324.
    116,  -177.487183,         -12.,         324.
    117,  -177.487183,         -14.,         324.
    118,  -177.487183,         -10.,         322.
    119,  -177.487183,         -12.,         322.
    120,  -177.487183,         -14.,         322.
    121,  -177.487183,         -10.,         320.
    122,  -177.487183,         -12.,         320.
    123,  -177.487183,         -14.,         320.
    124,  -177.487183,         -10.,         318.
    125,  -177.487183,         -12.,         318.
    126,  -177.487183,         -14.,         318.
    127,  -177.487183,         -10.,         316.
    128,  -177.487183,         -12.,         316.
    129,  -177.487183,         -14.,         316.
    130,  -177.487183,         -10.,         314.
    131,  -177.487183,         -12.,         314.
    132,  -177.487183,         -14.,         314.
    133,  -177.487183,         -10.,         312.
    134,  -177.487183,         -12.,         312.
    135,  -177.487183,         -14.,         312.
    136,  -177.487183,         -10.,         310.
    137,  -177.487183,         -12.,         310.
    138,  -177.487183,         -14.,         310.
    139,  -177.487183,         -10.,         308.
    140,  -177.487183,         -12.,         308.
    141,  -177.487183,         -14.,         308.
    142,  -177.487183,         -10.,         306.
    143,  -177.487183,         -12.,         306.
    144,  -177.487183,         -14.,         306.
    145,  -177.487183,         -10.,         304.
    146,  -177.487183,         -12.,         304.
    147,  -177.487183,         -14.,         304.
    148,  -177.487183,         -10.,         302.
    149,  -177.487183,         -12.,         302.
    150,  -177.487183,         -14.,         302.
    151,  -177.487183,         -10.,         300.
    152,  -177.487183,         -12.,         300.
    153,  -177.487183,         -14.,         300.
    154,  -177.487183,         -10.,         298.
    155,  -177.487183,         -12.,         298.
    156,  -177.487183,         -14.,         298.
    157,  -177.487183,         -10.,         296.
    158,  -177.487183,         -12.,         296.
    159,  -177.487183,         -14.,         296.
    160,  -177.487183,         -10.,         294.
    161,  -177.487183,         -12.,         294.
    162,  -177.487183,         -14.,         294.
    163,  -177.487183,         -10.,         292.
    164,  -177.487183,         -12.,         292.
    165,  -177.487183,         -14.,         292.
    166,  -177.487183,         -10.,         290.
    167,  -177.487183,         -12.,         290.
    168,  -177.487183,         -14.,         290.
    169,  -177.487183,         -10.,         288.
    170,  -177.487183,         -12.,         288.
    171,  -177.487183,         -14.,         288.
    172,  -177.487183,         -10.,         286.
    173,  -177.487183,         -12.,         286.
    174,  -177.487183,         -14.,         286.
    175,  -177.487183,         -10.,         284.
    176,  -177.487183,         -12.,         284.
    177,  -177.487183,         -14.,         284.
    178,  -177.487183,         -10.,         282.
    179,  -177.487183,         -12.,         282.
    180,  -177.487183,         -14.,         282.
    181,  -177.487183,         -10.,         280.
    182,  -177.487183,         -12.,         280.
    183,  -177.487183,         -14.,         280.
    184,  -177.487183,         -10.,         278.
    185,  -177.487183,         -12.,         278.
    186,  -177.487183,         -14.,         278.
    187,  -177.487183,         -10.,         276.
    188,  -177.487183,         -12.,         276.
    189,  -177.487183,         -14.,         276.
    190,  -177.487183,         -10.,         274.
    191,  -177.487183,         -12.,         274.
    192,  -177.487183,         -14.,         274.
    193,  -177.487183,         -10.,         272.
    194,  -177.487183,         -12.,         272.
    195,  -177.487183,         -14.,         272.
    196,  -177.487183,         -10.,         270.
    197,  -177.487183,         -12.,         270.
    198,  -177.487183,         -14.,         270.
    199,  -177.487183,         -10.,         268.
    200,  -177.487183,         -12.,         268.
    201,  -177.487183,         -14.,         268.
    202,  -177.487183,         -10.,         266.
    203,  -177.487183,         -12.,         266.
    204,  -177.487183,         -14.,         266.
    205,  -177.487183,         -10.,         264.
    206,  -177.487183,         -12.,         264.
    207,  -177.487183,         -14.,         264.
    208,  -177.487183,         -10.,         262.
    209,  -177.487183,         -12.,         262.
    210,  -177.487183,         -14.,         262.
    211,  -177.487183,         -10.,         260.
    212,  -177.487183,         -12.,         260.
    213,  -177.487183,         -14.,         260.
    214,  -177.487183,         -10.,         258.
    215,  -177.487183,         -12.,         258.
    216,  -177.487183,         -14.,         258.
    217,  -177.487183,         -10.,         256.
    218,  -177.487183,         -12.,         256.
    219,  -177.487183,         -14.,         256.
    220,  -177.487183,         -10.,         254.
    221,  -177.487183,         -12.,         254.
    222,  -177.487183,         -14.,         254.
    223,  -177.487183,         -10.,         252.
    224,  -177.487183,         -12.,         252.
    225,  -177.487183,         -14.,         252.
    226,  -177.487183,         -10.,         250.
    227,  -177.487183,         -12.,         250.
    228,  -177.487183,         -14.,         250.
    229,  -177.487183,         -10.,         248.
    230,  -177.487183,         -12.,         248.
    231,  -177.487183,         -14.,         248.
    232,  -177.487183,         -10.,         246.
    233,  -177.487183,         -12.,         246.
    234,  -177.487183,         -14.,         246.
    235,  -177.487183,         -10.,         244.
    236,  -177.487183,         -12.,         244.
    237,  -177.487183,         -14.,         244.
    238,  -177.487183,         -10.,         242.
    239,  -177.487183,         -12.,         242.
    240,  -177.487183,         -14.,         242.
    241,  -177.487183,         -10.,         240.
    242,  -177.487183,         -12.,         240.
    243,  -177.487183,         -14.,         240.
    244,  -177.487183,         -10.,         238.
    245,  -177.487183,         -12.,         238.
    246,  -177.487183,         -14.,         238.
    247,  -177.487183,         -10.,         236.
    248,  -177.487183,         -12.,         236.
    249,  -177.487183,         -14.,         236.
    250,  -177.487183,         -10.,         234.
    251,  -177.487183,         -12.,         234.
    252,  -177.487183,         -14.,         234.
    253,  -177.487183,         -10.,         232.
    254,  -177.487183,         -12.,         232.
    255,  -177.487183,         -14.,         232.
    256,  -177.487183,         -10.,         230.
    257,  -177.487183,         -12.,         230.
    258,  -177.487183,         -14.,         230.
    259,  -177.487183,         -10.,         228.
    260,  -177.487183,         -12.,         228.
    261,  -177.487183,         -14.,         228.
    262,  -177.487183,         -10.,         226.
    263,  -177.487183,         -12.,         226.
    264,  -177.487183,         -14.,         226.
    265,  -177.487183,         -10.,         224.
    266,  -177.487183,         -12.,         224.
    267,  -177.487183,         -14.,         224.
    268,  -177.487183,         -10.,         222.
    269,  -177.487183,         -12.,         222.
    270,  -177.487183,         -14.,         222.
    271,  -177.487183,         -10.,         220.
    272,  -177.487183,         -12.,         220.
    273,  -177.487183,         -14.,         220.
    274,  -177.487183,         -10.,         218.
    275,  -177.487183,         -12.,         218.
    276,  -177.487183,         -14.,         218.
    277,  -177.487183,         -10.,         216.
    278,  -177.487183,         -12.,         216.
    279,  -177.487183,         -14.,         216.
    280,  -177.487183,         -10.,         214.
    281,  -177.487183,         -12.,         214.
    282,  -177.487183,         -14.,         214.
    283,  -177.487183,         -10.,         212.
    284,  -177.487183,         -12.,         212.
    285,  -177.487183,         -14.,         212.
    286,  -177.487183,         -10.,         210.
    287,  -177.487183,         -12.,         210.
    288,  -177.487183,         -14.,         210.
    289,  -177.487183,         -10.,         208.
    290,  -177.487183,         -12.,         208.
    291,  -177.487183,         -14.,         208.
    292,  -177.487183,         -10.,         206.
    293,  -177.487183,         -12.,         206.
    294,  -177.487183,         -14.,         206.
    295,  -177.487183,         -10.,         204.
    296,  -177.487183,         -12.,         204.
    297,  -177.487183,         -14.,         204.
    298,  -177.487183,         -10.,         202.
    299,  -177.487183,         -12.,         202.
    300,  -177.487183,         -14.,         202.
    301,  -177.487183,         -10.,         200.
    302,  -177.487183,         -12.,         200.
    303,  -177.487183,         -14.,         200.
    304,  -177.487183,         -10.,         198.
    305,  -177.487183,         -12.,         198.
    306,  -177.487183,         -14.,         198.
    307,  -177.487183,         -10.,         196.
    308,  -177.487183,         -12.,         196.
    309,  -177.487183,         -14.,         196.
    310,  -177.487183,         -10.,         194.
    311,  -177.487183,         -12.,         194.
    312,  -177.487183,         -14.,         194.
    313,  -177.487183,         -10.,         192.
    314,  -177.487183,         -12.,         192.
    315,  -177.487183,         -14.,         192.
    316,  -177.487183,         -10.,         190.
    317,  -177.487183,         -12.,         190.
    318,  -177.487183,         -14.,         190.
    319,  -177.487183,         -10.,         188.
    320,  -177.487183,         -12.,         188.
    321,  -177.487183,         -14.,         188.
    322,  -177.487183,         -10.,         186.
    323,  -177.487183,         -12.,         186.
    324,  -177.487183,         -14.,         186.
    325,  -177.487183,         -10.,         184.
    326,  -177.487183,         -12.,         184.
    327,  -177.487183,         -14.,         184.
    328,  -177.487183,         -10.,         182.
    329,  -177.487183,         -12.,         182.
    330,  -177.487183,         -14.,         182.
    331,  -177.487183,         -10.,         180.
    332,  -177.487183,         -12.,         180.
    333,  -177.487183,         -14.,         180.
    334,  -177.487183,         -10.,         178.
    335,  -177.487183,         -12.,         178.
    336,  -177.487183,         -14.,         178.
    337,  -177.487183,         -10.,         176.
    338,  -177.487183,         -12.,         176.
    339,  -177.487183,         -14.,         176.
    340,  -177.487183,         -10.,         174.
    341,  -177.487183,         -12.,         174.
    342,  -177.487183,         -14.,         174.
    343,  -177.487183,         -10.,         172.
    344,  -177.487183,         -12.,         172.
    345,  -177.487183,         -14.,         172.
    346,  -177.487183,         -10.,         170.
    347,  -177.487183,         -12.,         170.
    348,  -177.487183,         -14.,         170.
    349,  -177.487183,         -10.,         168.
    350,  -177.487183,         -12.,         168.
    351,  -177.487183,         -14.,         168.
    352,  -177.487183,         -10.,         166.
    353,  -177.487183,         -12.,         166.
    354,  -177.487183,         -14.,         166.
    355,  -177.487183,         -10.,         164.
    356,  -177.487183,         -12.,         164.
    357,  -177.487183,         -14.,         164.
    358,  -177.487183,         -10.,         162.
    359,  -177.487183,         -12.,         162.
    360,  -177.487183,         -14.,         162.
    361,  -177.487183,         -10.,         160.
    362,  -177.487183,         -12.,         160.
    363,  -177.487183,         -14.,         160.
    364,  -177.487183,         -10.,         158.
    365,  -177.487183,         -12.,         158.
    366,  -177.487183,         -14.,         158.
    367,  -177.487183,         -10.,         156.
    368,  -177.487183,         -12.,         156.
    369,  -177.487183,         -14.,         156.
    370,  -177.487183,         -10.,         154.
    371,  -177.487183,         -12.,         154.
    372,  -177.487183,         -14.,         154.
    373,  -177.487183,         -10.,         152.
    374,  -177.487183,         -12.,         152.
    375,  -177.487183,         -14.,         152.
    376,  -177.487183,         -10.,         150.
    377,  -177.487183,         -12.,         150.
    378,  -177.487183,         -14.,         150.
    379,  -177.487183,         -10.,         148.
    380,  -177.487183,         -12.,         148.
    381,  -177.487183,         -14.,         148.
    382,  -177.487183,         -10.,         146.
    383,  -177.487183,         -12.,         146.
    384,  -177.487183,         -14.,         146.
    385,  -177.487183,         -10.,         144.
    386,  -177.487183,         -12.,         144.
    387,  -177.487183,         -14.,         144.
    388,  -177.487183,         -10.,         142.
    389,  -177.487183,         -12.,         142.
    390,  -177.487183,         -14.,         142.
    391,  -177.487183,         -10.,         140.
    392,  -177.487183,         -12.,         140.
    393,  -177.487183,         -14.,         140.
    394,  -177.487183,         -10.,         138.
    395,  -177.487183,         -12.,         138.
    396,  -177.487183,         -14.,         138.
    397,  -177.487183,         -10.,         136.
    398,  -177.487183,         -12.,         136.
    399,  -177.487183,         -14.,         136.
    400,  -177.487183,         -10.,         134.
    401,  -177.487183,         -12.,         134.
    402,  -177.487183,         -14.,         134.
    403,  -177.487183,         -10.,         132.
    404,  -177.487183,         -12.,         132.
    405,  -177.487183,         -14.,         132.
    406,  -177.487183,         -10.,         130.
    407,  -177.487183,         -12.,         130.
    408,  -177.487183,         -14.,         130.
    409,  -177.487183,         -10.,         128.
    410,  -177.487183,         -12.,         128.
    411,  -177.487183,         -14.,         128.
    412,  -177.487183,         -10.,         126.
    413,  -177.487183,         -12.,         126.
    414,  -177.487183,         -14.,         126.
    415,  -177.487183,         -10.,         124.
    416,  -177.487183,         -12.,         124.
    417,  -177.487183,         -14.,         124.
    418,  -177.487183,         -10.,         122.
    419,  -177.487183,         -12.,         122.
    420,  -177.487183,         -14.,         122.
    421,  -177.487183,         -10.,         120.
    422,  -177.487183,         -12.,         120.
    423,  -177.487183,         -14.,         120.
    424,  -177.487183,         -10.,         118.
    425,  -177.487183,         -12.,         118.
    426,  -177.487183,         -14.,         118.
    427,  -177.487183,         -10.,         116.
    428,  -177.487183,         -12.,         116.
    429,  -177.487183,         -14.,         116.
    430,  -177.487183,         -10.,         114.
    431,  -177.487183,         -12.,         114.
    432,  -177.487183,         -14.,         114.
    433,  -177.487183,         -10.,         112.
    434,  -177.487183,         -12.,         112.
    435,  -177.487183,         -14.,         112.
    436,  -177.487183,         -10.,         110.
    437,  -177.487183,         -12.,         110.
    438,  -177.487183,         -14.,         110.
    439,  -177.487183,         -10.,         108.
    440,  -177.487183,         -12.,         108.
    441,  -177.487183,         -14.,         108.
    442,  -177.487183,         -10.,         106.
    443,  -177.487183,         -12.,         106.
    444,  -177.487183,         -14.,         106.
    445,  -177.487183,         -10.,         104.
    446,  -177.487183,         -12.,         104.
    447,  -177.487183,         -14.,         104.
    448,  -177.487183,         -10.,         102.
    449,  -177.487183,         -12.,         102.
    450,  -177.487183,         -14.,         102.
    451,  -177.487183,         -10.,         100.
    452,  -177.487183,         -12.,         100.
    453,  -177.487183,         -14.,         100.
    454,  -177.487183,         -10.,          98.
    455,  -177.487183,         -12.,          98.
    456,  -177.487183,         -14.,          98.
    457,  -177.487183,         -10.,          96.
    458,  -177.487183,         -12.,          96.
    459,  -177.487183,         -14.,          96.
    460,  -177.487183,         -10.,          94.
    461,  -177.487183,         -12.,          94.
    462,  -177.487183,         -14.,          94.
    463,  -177.487183,         -10.,          92.
    464,  -177.487183,         -12.,          92.
    465,  -177.487183,         -14.,          92.
    466,  -177.487183,         -10.,          90.
    467,  -177.487183,         -12.,          90.
    468,  -177.487183,         -14.,          90.
    469,  -177.487183,         -10.,          88.
    470,  -177.487183,         -12.,          88.
    471,  -177.487183,         -14.,          88.
    472,  -177.487183,         -10.,          86.
    473,  -177.487183,         -12.,          86.
    474,  -177.487183,         -14.,          86.
    475,  -177.487183,         -10.,          84.
    476,  -177.487183,         -12.,          84.
    477,  -177.487183,         -14.,          84.
    478,  -177.487183,         -10.,          82.
    479,  -177.487183,         -12.,          82.
    480,  -177.487183,         -14.,          82.
    481,  -177.487183,         -10.,          80.
    482,  -177.487183,         -12.,          80.
    483,  -177.487183,         -14.,          80.
    484,  -177.487183,         -10.,          78.
    485,  -177.487183,         -12.,          78.
    486,  -177.487183,         -14.,          78.
    487,  -177.487183,         -10.,          76.
    488,  -177.487183,         -12.,          76.
    489,  -177.487183,         -14.,          76.
    490,  -177.487183,         -10.,          74.
    491,  -177.487183,         -12.,          74.
    492,  -177.487183,         -14.,          74.
    493,  -177.487183,         -10.,          72.
    494,  -177.487183,         -12.,          72.
    495,  -177.487183,         -14.,          72.
    496,  -177.487183,         -10.,          70.
    497,  -177.487183,         -12.,          70.
    498,  -177.487183,         -14.,          70.
    499,  -177.487183,         -10.,          68.
    500,  -177.487183,         -12.,          68.
    501,  -177.487183,         -14.,          68.
    502,  -177.487183,         -10.,          66.
    503,  -177.487183,         -12.,          66.
    504,  -177.487183,         -14.,          66.
    505,  -177.487183,         -10.,          64.
    506,  -177.487183,         -12.,          64.
    507,  -177.487183,         -14.,          64.
    508,  -177.487183,         -10.,          62.
    509,  -177.487183,         -12.,          62.
    510,  -177.487183,         -14.,          62.
    511,  -177.487183,         -10.,          60.
    512,  -177.487183,         -12.,          60.
    513,  -177.487183,         -14.,          60.
    514,  -177.487183,         -10.,          58.
    515,  -177.487183,         -12.,          58.
    516,  -177.487183,         -14.,          58.
    517,  -177.487183,         -10.,          56.
    518,  -177.487183,         -12.,          56.
    519,  -177.487183,         -14.,          56.
    520,  -177.487183,         -10.,          54.
    521,  -177.487183,         -12.,          54.
    522,  -177.487183,         -14.,          54.
    523,  -177.487183,         -10.,          52.
    524,  -177.487183,         -12.,          52.
    525,  -177.487183,         -14.,          52.
    526,  -177.487183,         -10.,          50.
    527,  -177.487183,         -12.,          50.
    528,  -177.487183,         -14.,          50.
    529,  -177.487183,         -10.,          48.
    530,  -177.487183,         -12.,          48.
    531,  -177.487183,         -14.,          48.
    532,  -177.487183,         -10.,          46.
    533,  -177.487183,         -12.,          46.
    534,  -177.487183,         -14.,          46.
    535,  -177.487183,         -10.,          44.
    536,  -177.487183,         -12.,          44.
    537,  -177.487183,         -14.,          44.
    538,  -177.487183,         -10.,          42.
    539,  -177.487183,         -12.,          42.
    540,  -177.487183,         -14.,          42.
    541,  -177.487183,         -10.,          40.
    542,  -177.487183,         -12.,          40.
    543,  -177.487183,         -14.,          40.
    544,  -177.487183,         -10.,          38.
    545,  -177.487183,         -12.,          38.
    546,  -177.487183,         -14.,          38.
    547,  -177.487183,         -10.,          36.
    548,  -177.487183,         -12.,          36.
    549,  -177.487183,         -14.,          36.
    550,  -177.487183,         -10.,          34.
    551,  -177.487183,         -12.,          34.
    552,  -177.487183,         -14.,          34.
    553,  -177.487183,         -10.,          32.
    554,  -177.487183,         -12.,          32.
    555,  -177.487183,         -14.,          32.
    556,  -177.487183,         -10.,          30.
    557,  -177.487183,         -12.,          30.
    558,  -177.487183,         -14.,          30.
    559,  -177.487183,         -10.,          28.
    560,  -177.487183,         -12.,          28.
    561,  -177.487183,         -14.,          28.
    562,  -177.487183,         -10.,          26.
    563,  -177.487183,         -12.,          26.
    564,  -177.487183,         -14.,          26.
    565,  -177.487183,         -10.,          24.
    566,  -177.487183,         -12.,          24.
    567,  -177.487183,         -14.,          24.
    568,  -177.487183,         -10.,          22.
    569,  -177.487183,         -12.,          22.
    570,  -177.487183,         -14.,          22.
    571,  -177.487183,         -10.,          20.
    572,  -177.487183,         -12.,          20.
    573,  -177.487183,         -14.,          20.
    574,  -177.487183,         -10.,          18.
    575,  -177.487183,         -12.,          18.
    576,  -177.487183,         -14.,          18.
    577,  -177.487183,         -10.,          16.
    578,  -177.487183,         -12.,          16.
    579,  -177.487183,         -14.,          16.
    580,  -177.487183,         -10.,          14.
    581,  -177.487183,         -12.,          14.
    582,  -177.487183,         -14.,          14.
    583,  -177.487183,         -10.,          12.
    584,  -177.487183,         -12.,          12.
    585,  -177.487183,         -14.,          12.
    586,  -177.487183,         -10.,          10.
    587,  -177.487183,         -12.,          10.
    588,  -177.487183,         -14.,          10.
    589,  -177.487183,         -10.,           8.
    590,  -177.487183,         -12.,           8.
    591,  -177.487183,         -14.,           8.
    592,  -177.487183,         -10.,           6.
    593,  -177.487183,         -12.,           6.
    594,  -177.487183,         -14.,           6.
    595,  -177.487183,         -10.,           4.
    596,  -177.487183,         -12.,           4.
    597,  -177.487183,         -14.,           4.
    598,  -177.487183,         -10.,           2.
    599,  -177.487183,         -12.,           2.
    600,  -177.487183,         -14.,           2.
    601,  -177.487183,         -10.,           0.
    602,  -177.487183,         -12.,           0.
    603,  -177.487183,         -14.,           0.
    604,  -179.487183,         -10.,         400.
    605,  -179.487183,         -12.,         400.
    606,  -179.487183,         -14.,         400.
    607,  -179.487183,         -10.,         398.
    608,  -179.487183,         -12.,         398.
    609,  -179.487183,         -14.,         398.
    610,  -179.487183,         -10.,         396.
    611,  -179.487183,         -12.,         396.
    612,  -179.487183,         -14.,         396.
    613,  -179.487183,         -10.,         394.
    614,  -179.487183,         -12.,         394.
    615,  -179.487183,         -14.,         394.
    616,  -179.487183,         -10.,         392.
    617,  -179.487183,         -12.,         392.
    618,  -179.487183,         -14.,         392.
    619,  -179.487183,         -10.,         390.
    620,  -179.487183,         -12.,         390.
    621,  -179.487183,         -14.,         390.
    622,  -179.487183,         -10.,         388.
    623,  -179.487183,         -12.,         388.
    624,  -179.487183,         -14.,         388.
    625,  -179.487183,         -10.,         386.
    626,  -179.487183,         -12.,         386.
    627,  -179.487183,         -14.,         386.
    628,  -179.487183,         -10.,         384.
    629,  -179.487183,         -12.,         384.
    630,  -179.487183,         -14.,         384.
    631,  -179.487183,         -10.,         382.
    632,  -179.487183,         -12.,         382.
    633,  -179.487183,         -14.,         382.
    634,  -179.487183,         -10.,         380.
    635,  -179.487183,         -12.,         380.
    636,  -179.487183,         -14.,         380.
    637,  -179.487183,         -10.,         378.
    638,  -179.487183,         -12.,         378.
    639,  -179.487183,         -14.,         378.
    640,  -179.487183,         -10.,         376.
    641,  -179.487183,         -12.,         376.
    642,  -179.487183,         -14.,         376.
    643,  -179.487183,         -10.,         374.
    644,  -179.487183,         -12.,         374.
    645,  -179.487183,         -14.,         374.
    646,  -179.487183,         -10.,         372.
    647,  -179.487183,         -12.,         372.
    648,  -179.487183,         -14.,         372.
    649,  -179.487183,         -10.,         370.
    650,  -179.487183,         -12.,         370.
    651,  -179.487183,         -14.,         370.
    652,  -179.487183,         -10.,         368.
    653,  -179.487183,         -12.,         368.
    654,  -179.487183,         -14.,         368.
    655,  -179.487183,         -10.,         366.
    656,  -179.487183,         -12.,         366.
    657,  -179.487183,         -14.,         366.
    658,  -179.487183,         -10.,         364.
    659,  -179.487183,         -12.,         364.
    660,  -179.487183,         -14.,         364.
    661,  -179.487183,         -10.,         362.
    662,  -179.487183,         -12.,         362.
    663,  -179.487183,         -14.,         362.
    664,  -179.487183,         -10.,         360.
    665,  -179.487183,         -12.,         360.
    666,  -179.487183,         -14.,         360.
    667,  -179.487183,         -10.,         358.
    668,  -179.487183,         -12.,         358.
    669,  -179.487183,         -14.,         358.
    670,  -179.487183,         -10.,         356.
    671,  -179.487183,         -12.,         356.
    672,  -179.487183,         -14.,         356.
    673,  -179.487183,         -10.,         354.
    674,  -179.487183,         -12.,         354.
    675,  -179.487183,         -14.,         354.
    676,  -179.487183,         -10.,         352.
    677,  -179.487183,         -12.,         352.
    678,  -179.487183,         -14.,         352.
    679,  -179.487183,         -10.,         350.
    680,  -179.487183,         -12.,         350.
    681,  -179.487183,         -14.,         350.
    682,  -179.487183,         -10.,         348.
    683,  -179.487183,         -12.,         348.
    684,  -179.487183,         -14.,         348.
    685,  -179.487183,         -10.,         346.
    686,  -179.487183,         -12.,         346.
    687,  -179.487183,         -14.,         346.
    688,  -179.487183,         -10.,         344.
    689,  -179.487183,         -12.,         344.
    690,  -179.487183,         -14.,         344.
    691,  -179.487183,         -10.,         342.
    692,  -179.487183,         -12.,         342.
    693,  -179.487183,         -14.,         342.
    694,  -179.487183,         -10.,         340.
    695,  -179.487183,         -12.,         340.
    696,  -179.487183,         -14.,         340.
    697,  -179.487183,         -10.,         338.
    698,  -179.487183,         -12.,         338.
    699,  -179.487183,         -14.,         338.
    700,  -179.487183,         -10.,         336.
    701,  -179.487183,         -12.,         336.
    702,  -179.487183,         -14.,         336.
    703,  -179.487183,         -10.,         334.
    704,  -179.487183,         -12.,         334.
    705,  -179.487183,         -14.,         334.
    706,  -179.487183,         -10.,         332.
    707,  -179.487183,         -12.,         332.
    708,  -179.487183,         -14.,         332.
    709,  -179.487183,         -10.,         330.
    710,  -179.487183,         -12.,         330.
    711,  -179.487183,         -14.,         330.
    712,  -179.487183,         -10.,         328.
    713,  -179.487183,         -12.,         328.
    714,  -179.487183,         -14.,         328.
    715,  -179.487183,         -10.,         326.
    716,  -179.487183,         -12.,         326.
    717,  -179.487183,         -14.,         326.
    718,  -179.487183,         -10.,         324.
    719,  -179.487183,         -12.,         324.
    720,  -179.487183,         -14.,         324.
    721,  -179.487183,         -10.,         322.
    722,  -179.487183,         -12.,         322.
    723,  -179.487183,         -14.,         322.
    724,  -179.487183,         -10.,         320.
    725,  -179.487183,         -12.,         320.
    726,  -179.487183,         -14.,         320.
    727,  -179.487183,         -10.,         318.
    728,  -179.487183,         -12.,         318.
    729,  -179.487183,         -14.,         318.
    730,  -179.487183,         -10.,         316.
    731,  -179.487183,         -12.,         316.
    732,  -179.487183,         -14.,         316.
    733,  -179.487183,         -10.,         314.
    734,  -179.487183,         -12.,         314.
    735,  -179.487183,         -14.,         314.
    736,  -179.487183,         -10.,         312.
    737,  -179.487183,         -12.,         312.
    738,  -179.487183,         -14.,         312.
    739,  -179.487183,         -10.,         310.
    740,  -179.487183,         -12.,         310.
    741,  -179.487183,         -14.,         310.
    742,  -179.487183,         -10.,         308.
    743,  -179.487183,         -12.,         308.
    744,  -179.487183,         -14.,         308.
    745,  -179.487183,         -10.,         306.
    746,  -179.487183,         -12.,         306.
    747,  -179.487183,         -14.,         306.
    748,  -179.487183,         -10.,         304.
    749,  -179.487183,         -12.,         304.
    750,  -179.487183,         -14.,         304.
    751,  -179.487183,         -10.,         302.
    752,  -179.487183,         -12.,         302.
    753,  -179.487183,         -14.,         302.
    754,  -179.487183,         -10.,         300.
    755,  -179.487183,         -12.,         300.
    756,  -179.487183,         -14.,         300.
    757,  -179.487183,         -10.,         298.
    758,  -179.487183,         -12.,         298.
    759,  -179.487183,         -14.,         298.
    760,  -179.487183,         -10.,         296.
    761,  -179.487183,         -12.,         296.
    762,  -179.487183,         -14.,         296.
    763,  -179.487183,         -10.,         294.
    764,  -179.487183,         -12.,         294.
    765,  -179.487183,         -14.,         294.
    766,  -179.487183,         -10.,         292.
    767,  -179.487183,         -12.,         292.
    768,  -179.487183,         -14.,         292.
    769,  -179.487183,         -10.,         290.
    770,  -179.487183,         -12.,         290.
    771,  -179.487183,         -14.,         290.
    772,  -179.487183,         -10.,         288.
    773,  -179.487183,         -12.,         288.
    774,  -179.487183,         -14.,         288.
    775,  -179.487183,         -10.,         286.
    776,  -179.487183,         -12.,         286.
    777,  -179.487183,         -14.,         286.
    778,  -179.487183,         -10.,         284.
    779,  -179.487183,         -12.,         284.
    780,  -179.487183,         -14.,         284.
    781,  -179.487183,         -10.,         282.
    782,  -179.487183,         -12.,         282.
    783,  -179.487183,         -14.,         282.
    784,  -179.487183,         -10.,         280.
    785,  -179.487183,         -12.,         280.
    786,  -179.487183,         -14.,         280.
    787,  -179.487183,         -10.,         278.
    788,  -179.487183,         -12.,         278.
    789,  -179.487183,         -14.,         278.
    790,  -179.487183,         -10.,         276.
    791,  -179.487183,         -12.,         276.
    792,  -179.487183,         -14.,         276.
    793,  -179.487183,         -10.,         274.
    794,  -179.487183,         -12.,         274.
    795,  -179.487183,         -14.,         274.
    796,  -179.487183,         -10.,         272.
    797,  -179.487183,         -12.,         272.
    798,  -179.487183,         -14.,         272.
    799,  -179.487183,         -10.,         270.
    800,  -179.487183,         -12.,         270.
    801,  -179.487183,         -14.,         270.
    802,  -179.487183,         -10.,         268.
    803,  -179.487183,         -12.,         268.
    804,  -179.487183,         -14.,         268.
    805,  -179.487183,         -10.,         266.
    806,  -179.487183,         -12.,         266.
    807,  -179.487183,         -14.,         266.
    808,  -179.487183,         -10.,         264.
    809,  -179.487183,         -12.,         264.
    810,  -179.487183,         -14.,         264.
    811,  -179.487183,         -10.,         262.
    812,  -179.487183,         -12.,         262.
    813,  -179.487183,         -14.,         262.
    814,  -179.487183,         -10.,         260.
    815,  -179.487183,         -12.,         260.
    816,  -179.487183,         -14.,         260.
    817,  -179.487183,         -10.,         258.
    818,  -179.487183,         -12.,         258.
    819,  -179.487183,         -14.,         258.
    820,  -179.487183,         -10.,         256.
    821,  -179.487183,         -12.,         256.
    822,  -179.487183,         -14.,         256.
    823,  -179.487183,         -10.,         254.
    824,  -179.487183,         -12.,         254.
    825,  -179.487183,         -14.,         254.
    826,  -179.487183,         -10.,         252.
    827,  -179.487183,         -12.,         252.
    828,  -179.487183,         -14.,         252.
    829,  -179.487183,         -10.,         250.
    830,  -179.487183,         -12.,         250.
    831,  -179.487183,         -14.,         250.
    832,  -179.487183,         -10.,         248.
    833,  -179.487183,         -12.,         248.
    834,  -179.487183,         -14.,         248.
    835,  -179.487183,         -10.,         246.
    836,  -179.487183,         -12.,         246.
    837,  -179.487183,         -14.,         246.
    838,  -179.487183,         -10.,         244.
    839,  -179.487183,         -12.,         244.
    840,  -179.487183,         -14.,         244.
    841,  -179.487183,         -10.,         242.
    842,  -179.487183,         -12.,         242.
    843,  -179.487183,         -14.,         242.
    844,  -179.487183,         -10.,         240.
    845,  -179.487183,         -12.,         240.
    846,  -179.487183,         -14.,         240.
    847,  -179.487183,         -10.,         238.
    848,  -179.487183,         -12.,         238.
    849,  -179.487183,         -14.,         238.
    850,  -179.487183,         -10.,         236.
    851,  -179.487183,         -12.,         236.
    852,  -179.487183,         -14.,         236.
    853,  -179.487183,         -10.,         234.
    854,  -179.487183,         -12.,         234.
    855,  -179.487183,         -14.,         234.
    856,  -179.487183,         -10.,         232.
    857,  -179.487183,         -12.,         232.
    858,  -179.487183,         -14.,         232.
    859,  -179.487183,         -10.,         230.
    860,  -179.487183,         -12.,         230.
    861,  -179.487183,         -14.,         230.
    862,  -179.487183,         -10.,         228.
    863,  -179.487183,         -12.,         228.
    864,  -179.487183,         -14.,         228.
    865,  -179.487183,         -10.,         226.
    866,  -179.487183,         -12.,         226.
    867,  -179.487183,         -14.,         226.
    868,  -179.487183,         -10.,         224.
    869,  -179.487183,         -12.,         224.
    870,  -179.487183,         -14.,         224.
    871,  -179.487183,         -10.,         222.
    872,  -179.487183,         -12.,         222.
    873,  -179.487183,         -14.,         222.
    874,  -179.487183,         -10.,         220.
    875,  -179.487183,         -12.,         220.
    876,  -179.487183,         -14.,         220.
    877,  -179.487183,         -10.,         218.
    878,  -179.487183,         -12.,         218.
    879,  -179.487183,         -14.,         218.
    880,  -179.487183,         -10.,         216.
    881,  -179.487183,         -12.,         216.
    882,  -179.487183,         -14.,         216.
    883,  -179.487183,         -10.,         214.
    884,  -179.487183,         -12.,         214.
    885,  -179.487183,         -14.,         214.
    886,  -179.487183,         -10.,         212.
    887,  -179.487183,         -12.,         212.
    888,  -179.487183,         -14.,         212.
    889,  -179.487183,         -10.,         210.
    890,  -179.487183,         -12.,         210.
    891,  -179.487183,         -14.,         210.
    892,  -179.487183,         -10.,         208.
    893,  -179.487183,         -12.,         208.
    894,  -179.487183,         -14.,         208.
    895,  -179.487183,         -10.,         206.
    896,  -179.487183,         -12.,         206.
    897,  -179.487183,         -14.,         206.
    898,  -179.487183,         -10.,         204.
    899,  -179.487183,         -12.,         204.
    900,  -179.487183,         -14.,         204.
    901,  -179.487183,         -10.,         202.
    902,  -179.487183,         -12.,         202.
    903,  -179.487183,         -14.,         202.
    904,  -179.487183,         -10.,         200.
    905,  -179.487183,         -12.,         200.
    906,  -179.487183,         -14.,         200.
    907,  -179.487183,         -10.,         198.
    908,  -179.487183,         -12.,         198.
    909,  -179.487183,         -14.,         198.
    910,  -179.487183,         -10.,         196.
    911,  -179.487183,         -12.,         196.
    912,  -179.487183,         -14.,         196.
    913,  -179.487183,         -10.,         194.
    914,  -179.487183,         -12.,         194.
    915,  -179.487183,         -14.,         194.
    916,  -179.487183,         -10.,         192.
    917,  -179.487183,         -12.,         192.
    918,  -179.487183,         -14.,         192.
    919,  -179.487183,         -10.,         190.
    920,  -179.487183,         -12.,         190.
    921,  -179.487183,         -14.,         190.
    922,  -179.487183,         -10.,         188.
    923,  -179.487183,         -12.,         188.
    924,  -179.487183,         -14.,         188.
    925,  -179.487183,         -10.,         186.
    926,  -179.487183,         -12.,         186.
    927,  -179.487183,         -14.,         186.
    928,  -179.487183,         -10.,         184.
    929,  -179.487183,         -12.,         184.
    930,  -179.487183,         -14.,         184.
    931,  -179.487183,         -10.,         182.
    932,  -179.487183,         -12.,         182.
    933,  -179.487183,         -14.,         182.
    934,  -179.487183,         -10.,         180.
    935,  -179.487183,         -12.,         180.
    936,  -179.487183,         -14.,         180.
    937,  -179.487183,         -10.,         178.
    938,  -179.487183,         -12.,         178.
    939,  -179.487183,         -14.,         178.
    940,  -179.487183,         -10.,         176.
    941,  -179.487183,         -12.,         176.
    942,  -179.487183,         -14.,         176.
    943,  -179.487183,         -10.,         174.
    944,  -179.487183,         -12.,         174.
    945,  -179.487183,         -14.,         174.
    946,  -179.487183,         -10.,         172.
    947,  -179.487183,         -12.,         172.
    948,  -179.487183,         -14.,         172.
    949,  -179.487183,         -10.,         170.
    950,  -179.487183,         -12.,         170.
    951,  -179.487183,         -14.,         170.
    952,  -179.487183,         -10.,         168.
    953,  -179.487183,         -12.,         168.
    954,  -179.487183,         -14.,         168.
    955,  -179.487183,         -10.,         166.
    956,  -179.487183,         -12.,         166.
    957,  -179.487183,         -14.,         166.
    958,  -179.487183,         -10.,         164.
    959,  -179.487183,         -12.,         164.
    960,  -179.487183,         -14.,         164.
    961,  -179.487183,         -10.,         162.
    962,  -179.487183,         -12.,         162.
    963,  -179.487183,         -14.,         162.
    964,  -179.487183,         -10.,         160.
    965,  -179.487183,         -12.,         160.
    966,  -179.487183,         -14.,         160.
    967,  -179.487183,         -10.,         158.
    968,  -179.487183,         -12.,         158.
    969,  -179.487183,         -14.,         158.
    970,  -179.487183,         -10.,         156.
    971,  -179.487183,         -12.,         156.
    972,  -179.487183,         -14.,         156.
    973,  -179.487183,         -10.,         154.
    974,  -179.487183,         -12.,         154.
    975,  -179.487183,         -14.,         154.
    976,  -179.487183,         -10.,         152.
    977,  -179.487183,         -12.,         152.
    978,  -179.487183,         -14.,         152.
    979,  -179.487183,         -10.,         150.
    980,  -179.487183,         -12.,         150.
    981,  -179.487183,         -14.,         150.
    982,  -179.487183,         -10.,         148.
    983,  -179.487183,         -12.,         148.
    984,  -179.487183,         -14.,         148.
    985,  -179.487183,         -10.,         146.
    986,  -179.487183,         -12.,         146.
    987,  -179.487183,         -14.,         146.
    988,  -179.487183,         -10.,         144.
    989,  -179.487183,         -12.,         144.
    990,  -179.487183,         -14.,         144.
    991,  -179.487183,         -10.,         142.
    992,  -179.487183,         -12.,         142.
    993,  -179.487183,         -14.,         142.
    994,  -179.487183,         -10.,         140.
    995,  -179.487183,         -12.,         140.
    996,  -179.487183,         -14.,         140.
    997,  -179.487183,         -10.,         138.
    998,  -179.487183,         -12.,         138.
    999,  -179.487183,         -14.,         138.
   1000,  -179.487183,         -10.,         136.
   1001,  -179.487183,         -12.,         136.
   1002,  -179.487183,         -14.,         136.
   1003,  -179.487183,         -10.,         134.
   1004,  -179.487183,         -12.,         134.
   1005,  -179.487183,         -14.,         134.
   1006,  -179.487183,         -10.,         132.
   1007,  -179.487183,         -12.,         132.
   1008,  -179.487183,         -14.,         132.
   1009,  -179.487183,         -10.,         130.
   1010,  -179.487183,         -12.,         130.
   1011,  -179.487183,         -14.,         130.
   1012,  -179.487183,         -10.,         128.
   1013,  -179.487183,         -12.,         128.
   1014,  -179.487183,         -14.,         128.
   1015,  -179.487183,         -10.,         126.
   1016,  -179.487183,         -12.,         126.
   1017,  -179.487183,         -14.,         126.
   1018,  -179.487183,         -10.,         124.
   1019,  -179.487183,         -12.,         124.
   1020,  -179.487183,         -14.,         124.
   1021,  -179.487183,         -10.,         122.
   1022,  -179.487183,         -12.,         122.
   1023,  -179.487183,         -14.,         122.
   1024,  -179.487183,         -10.,         120.
   1025,  -179.487183,         -12.,         120.
   1026,  -179.487183,         -14.,         120.
   1027,  -179.487183,         -10.,         118.
   1028,  -179.487183,         -12.,         118.
   1029,  -179.487183,         -14.,         118.
   1030,  -179.487183,         -10.,         116.
   1031,  -179.487183,         -12.,         116.
   1032,  -179.487183,         -14.,         116.
   1033,  -179.487183,         -10.,         114.
   1034,  -179.487183,         -12.,         114.
   1035,  -179.487183,         -14.,         114.
   1036,  -179.487183,         -10.,         112.
   1037,  -179.487183,         -12.,         112.
   1038,  -179.487183,         -14.,         112.
   1039,  -179.487183,         -10.,         110.
   1040,  -179.487183,         -12.,         110.
   1041,  -179.487183,         -14.,         110.
   1042,  -179.487183,         -10.,         108.
   1043,  -179.487183,         -12.,         108.
   1044,  -179.487183,         -14.,         108.
   1045,  -179.487183,         -10.,         106.
   1046,  -179.487183,         -12.,         106.
   1047,  -179.487183,         -14.,         106.
   1048,  -179.487183,         -10.,         104.
   1049,  -179.487183,         -12.,         104.
   1050,  -179.487183,         -14.,         104.
   1051,  -179.487183,         -10.,         102.
   1052,  -179.487183,         -12.,         102.
   1053,  -179.487183,         -14.,         102.
   1054,  -179.487183,         -10.,         100.
   1055,  -179.487183,         -12.,         100.
   1056,  -179.487183,         -14.,         100.
   1057,  -179.487183,         -10.,          98.
   1058,  -179.487183,         -12.,          98.
   1059,  -179.487183,         -14.,          98.
   1060,  -179.487183,         -10.,          96.
   1061,  -179.487183,         -12.,          96.
   1062,  -179.487183,         -14.,          96.
   1063,  -179.487183,         -10.,          94.
   1064,  -179.487183,         -12.,          94.
   1065,  -179.487183,         -14.,          94.
   1066,  -179.487183,         -10.,          92.
   1067,  -179.487183,         -12.,          92.
   1068,  -179.487183,         -14.,          92.
   1069,  -179.487183,         -10.,          90.
   1070,  -179.487183,         -12.,          90.
   1071,  -179.487183,         -14.,          90.
   1072,  -179.487183,         -10.,          88.
   1073,  -179.487183,         -12.,          88.
   1074,  -179.487183,         -14.,          88.
   1075,  -179.487183,         -10.,          86.
   1076,  -179.487183,         -12.,          86.
   1077,  -179.487183,         -14.,          86.
   1078,  -179.487183,         -10.,          84.
   1079,  -179.487183,         -12.,          84.
   1080,  -179.487183,         -14.,          84.
   1081,  -179.487183,         -10.,          82.
   1082,  -179.487183,         -12.,          82.
   1083,  -179.487183,         -14.,          82.
   1084,  -179.487183,         -10.,          80.
   1085,  -179.487183,         -12.,          80.
   1086,  -179.487183,         -14.,          80.
   1087,  -179.487183,         -10.,          78.
   1088,  -179.487183,         -12.,          78.
   1089,  -179.487183,         -14.,          78.
   1090,  -179.487183,         -10.,          76.
   1091,  -179.487183,         -12.,          76.
   1092,  -179.487183,         -14.,          76.
   1093,  -179.487183,         -10.,          74.
   1094,  -179.487183,         -12.,          74.
   1095,  -179.487183,         -14.,          74.
   1096,  -179.487183,         -10.,          72.
   1097,  -179.487183,         -12.,          72.
   1098,  -179.487183,         -14.,          72.
   1099,  -179.487183,         -10.,          70.
   1100,  -179.487183,         -12.,          70.
   1101,  -179.487183,         -14.,          70.
   1102,  -179.487183,         -10.,          68.
   1103,  -179.487183,         -12.,          68.
   1104,  -179.487183,         -14.,          68.
   1105,  -179.487183,         -10.,          66.
   1106,  -179.487183,         -12.,          66.
   1107,  -179.487183,         -14.,          66.
   1108,  -179.487183,         -10.,          64.
   1109,  -179.487183,         -12.,          64.
   1110,  -179.487183,         -14.,          64.
   1111,  -179.487183,         -10.,          62.
   1112,  -179.487183,         -12.,          62.
   1113,  -179.487183,         -14.,          62.
   1114,  -179.487183,         -10.,          60.
   1115,  -179.487183,         -12.,          60.
   1116,  -179.487183,         -14.,          60.
   1117,  -179.487183,         -10.,          58.
   1118,  -179.487183,         -12.,          58.
   1119,  -179.487183,         -14.,          58.
   1120,  -179.487183,         -10.,          56.
   1121,  -179.487183,         -12.,          56.
   1122,  -179.487183,         -14.,          56.
   1123,  -179.487183,         -10.,          54.
   1124,  -179.487183,         -12.,          54.
   1125,  -179.487183,         -14.,          54.
   1126,  -179.487183,         -10.,          52.
   1127,  -179.487183,         -12.,          52.
   1128,  -179.487183,         -14.,          52.
   1129,  -179.487183,         -10.,          50.
   1130,  -179.487183,         -12.,          50.
   1131,  -179.487183,         -14.,          50.
   1132,  -179.487183,         -10.,          48.
   1133,  -179.487183,         -12.,          48.
   1134,  -179.487183,         -14.,          48.
   1135,  -179.487183,         -10.,          46.
   1136,  -179.487183,         -12.,          46.
   1137,  -179.487183,         -14.,          46.
   1138,  -179.487183,         -10.,          44.
   1139,  -179.487183,         -12.,          44.
   1140,  -179.487183,         -14.,          44.
   1141,  -179.487183,         -10.,          42.
   1142,  -179.487183,         -12.,          42.
   1143,  -179.487183,         -14.,          42.
   1144,  -179.487183,         -10.,          40.
   1145,  -179.487183,         -12.,          40.
   1146,  -179.487183,         -14.,          40.
   1147,  -179.487183,         -10.,          38.
   1148,  -179.487183,         -12.,          38.
   1149,  -179.487183,         -14.,          38.
   1150,  -179.487183,         -10.,          36.
   1151,  -179.487183,         -12.,          36.
   1152,  -179.487183,         -14.,          36.
   1153,  -179.487183,         -10.,          34.
   1154,  -179.487183,         -12.,          34.
   1155,  -179.487183,         -14.,          34.
   1156,  -179.487183,         -10.,          32.
   1157,  -179.487183,         -12.,          32.
   1158,  -179.487183,         -14.,          32.
   1159,  -179.487183,         -10.,          30.
   1160,  -179.487183,         -12.,          30.
   1161,  -179.487183,         -14.,          30.
   1162,  -179.487183,         -10.,          28.
   1163,  -179.487183,         -12.,          28.
   1164,  -179.487183,         -14.,          28.
   1165,  -179.487183,         -10.,          26.
   1166,  -179.487183,         -12.,          26.
   1167,  -179.487183,         -14.,          26.
   1168,  -179.487183,         -10.,          24.
   1169,  -179.487183,         -12.,          24.
   1170,  -179.487183,         -14.,          24.
   1171,  -179.487183,         -10.,          22.
   1172,  -179.487183,         -12.,          22.
   1173,  -179.487183,         -14.,          22.
   1174,  -179.487183,         -10.,          20.
   1175,  -179.487183,         -12.,          20.
   1176,  -179.487183,         -14.,          20.
   1177,  -179.487183,         -10.,          18.
   1178,  -179.487183,         -12.,          18.
   1179,  -179.487183,         -14.,          18.
   1180,  -179.487183,         -10.,          16.
   1181,  -179.487183,         -12.,          16.
   1182,  -179.487183,         -14.,          16.
   1183,  -179.487183,         -10.,          14.
   1184,  -179.487183,         -12.,          14.
   1185,  -179.487183,         -14.,          14.
   1186,  -179.487183,         -10.,          12.
   1187,  -179.487183,         -12.,          12.
   1188,  -179.487183,         -14.,          12.
   1189,  -179.487183,         -10.,          10.
   1190,  -179.487183,         -12.,          10.
   1191,  -179.487183,         -14.,          10.
   1192,  -179.487183,         -10.,           8.
   1193,  -179.487183,         -12.,           8.
   1194,  -179.487183,         -14.,           8.
   1195,  -179.487183,         -10.,           6.
   1196,  -179.487183,         -12.,           6.
   1197,  -179.487183,         -14.,           6.
   1198,  -179.487183,         -10.,           4.
   1199,  -179.487183,         -12.,           4.
   1200,  -179.487183,         -14.,           4.
   1201,  -179.487183,         -10.,           2.
   1202,  -179.487183,         -12.,           2.
   1203,  -179.487183,         -14.,           2.
   1204,  -179.487183,         -10.,           0.
   1205,  -179.487183,         -12.,           0.
   1206,  -179.487183,         -14.,           0.
   1207,  -181.487183,         -10.,         400.
   1208,  -181.487183,         -12.,         400.
   1209,  -181.487183,         -14.,         400.
   1210,  -181.487183,         -10.,         398.
   1211,  -181.487183,         -12.,         398.
   1212,  -181.487183,         -14.,         398.
   1213,  -181.487183,         -10.,         396.
   1214,  -181.487183,         -12.,         396.
   1215,  -181.487183,         -14.,         396.
   1216,  -181.487183,         -10.,         394.
   1217,  -181.487183,         -12.,         394.
   1218,  -181.487183,         -14.,         394.
   1219,  -181.487183,         -10.,         392.
   1220,  -181.487183,         -12.,         392.
   1221,  -181.487183,         -14.,         392.
   1222,  -181.487183,         -10.,         390.
   1223,  -181.487183,         -12.,         390.
   1224,  -181.487183,         -14.,         390.
   1225,  -181.487183,         -10.,         388.
   1226,  -181.487183,         -12.,         388.
   1227,  -181.487183,         -14.,         388.
   1228,  -181.487183,         -10.,         386.
   1229,  -181.487183,         -12.,         386.
   1230,  -181.487183,         -14.,         386.
   1231,  -181.487183,         -10.,         384.
   1232,  -181.487183,         -12.,         384.
   1233,  -181.487183,         -14.,         384.
   1234,  -181.487183,         -10.,         382.
   1235,  -181.487183,         -12.,         382.
   1236,  -181.487183,         -14.,         382.
   1237,  -181.487183,         -10.,         380.
   1238,  -181.487183,         -12.,         380.
   1239,  -181.487183,         -14.,         380.
   1240,  -181.487183,         -10.,         378.
   1241,  -181.487183,         -12.,         378.
   1242,  -181.487183,         -14.,         378.
   1243,  -181.487183,         -10.,         376.
   1244,  -181.487183,         -12.,         376.
   1245,  -181.487183,         -14.,         376.
   1246,  -181.487183,         -10.,         374.
   1247,  -181.487183,         -12.,         374.
   1248,  -181.487183,         -14.,         374.
   1249,  -181.487183,         -10.,         372.
   1250,  -181.487183,         -12.,         372.
   1251,  -181.487183,         -14.,         372.
   1252,  -181.487183,         -10.,         370.
   1253,  -181.487183,         -12.,         370.
   1254,  -181.487183,         -14.,         370.
   1255,  -181.487183,         -10.,         368.
   1256,  -181.487183,         -12.,         368.
   1257,  -181.487183,         -14.,         368.
   1258,  -181.487183,         -10.,         366.
   1259,  -181.487183,         -12.,         366.
   1260,  -181.487183,         -14.,         366.
   1261,  -181.487183,         -10.,         364.
   1262,  -181.487183,         -12.,         364.
   1263,  -181.487183,         -14.,         364.
   1264,  -181.487183,         -10.,         362.
   1265,  -181.487183,         -12.,         362.
   1266,  -181.487183,         -14.,         362.
   1267,  -181.487183,         -10.,         360.
   1268,  -181.487183,         -12.,         360.
   1269,  -181.487183,         -14.,         360.
   1270,  -181.487183,         -10.,         358.
   1271,  -181.487183,         -12.,         358.
   1272,  -181.487183,         -14.,         358.
   1273,  -181.487183,         -10.,         356.
   1274,  -181.487183,         -12.,         356.
   1275,  -181.487183,         -14.,         356.
   1276,  -181.487183,         -10.,         354.
   1277,  -181.487183,         -12.,         354.
   1278,  -181.487183,         -14.,         354.
   1279,  -181.487183,         -10.,         352.
   1280,  -181.487183,         -12.,         352.
   1281,  -181.487183,         -14.,         352.
   1282,  -181.487183,         -10.,         350.
   1283,  -181.487183,         -12.,         350.
   1284,  -181.487183,         -14.,         350.
   1285,  -181.487183,         -10.,         348.
   1286,  -181.487183,         -12.,         348.
   1287,  -181.487183,         -14.,         348.
   1288,  -181.487183,         -10.,         346.
   1289,  -181.487183,         -12.,         346.
   1290,  -181.487183,         -14.,         346.
   1291,  -181.487183,         -10.,         344.
   1292,  -181.487183,         -12.,         344.
   1293,  -181.487183,         -14.,         344.
   1294,  -181.487183,         -10.,         342.
   1295,  -181.487183,         -12.,         342.
   1296,  -181.487183,         -14.,         342.
   1297,  -181.487183,         -10.,         340.
   1298,  -181.487183,         -12.,         340.
   1299,  -181.487183,         -14.,         340.
   1300,  -181.487183,         -10.,         338.
   1301,  -181.487183,         -12.,         338.
   1302,  -181.487183,         -14.,         338.
   1303,  -181.487183,         -10.,         336.
   1304,  -181.487183,         -12.,         336.
   1305,  -181.487183,         -14.,         336.
   1306,  -181.487183,         -10.,         334.
   1307,  -181.487183,         -12.,         334.
   1308,  -181.487183,         -14.,         334.
   1309,  -181.487183,         -10.,         332.
   1310,  -181.487183,         -12.,         332.
   1311,  -181.487183,         -14.,         332.
   1312,  -181.487183,         -10.,         330.
   1313,  -181.487183,         -12.,         330.
   1314,  -181.487183,         -14.,         330.
   1315,  -181.487183,         -10.,         328.
   1316,  -181.487183,         -12.,         328.
   1317,  -181.487183,         -14.,         328.
   1318,  -181.487183,         -10.,         326.
   1319,  -181.487183,         -12.,         326.
   1320,  -181.487183,         -14.,         326.
   1321,  -181.487183,         -10.,         324.
   1322,  -181.487183,         -12.,         324.
   1323,  -181.487183,         -14.,         324.
   1324,  -181.487183,         -10.,         322.
   1325,  -181.487183,         -12.,         322.
   1326,  -181.487183,         -14.,         322.
   1327,  -181.487183,         -10.,         320.
   1328,  -181.487183,         -12.,         320.
   1329,  -181.487183,         -14.,         320.
   1330,  -181.487183,         -10.,         318.
   1331,  -181.487183,         -12.,         318.
   1332,  -181.487183,         -14.,         318.
   1333,  -181.487183,         -10.,         316.
   1334,  -181.487183,         -12.,         316.
   1335,  -181.487183,         -14.,         316.
   1336,  -181.487183,         -10.,         314.
   1337,  -181.487183,         -12.,         314.
   1338,  -181.487183,         -14.,         314.
   1339,  -181.487183,         -10.,         312.
   1340,  -181.487183,         -12.,         312.
   1341,  -181.487183,         -14.,         312.
   1342,  -181.487183,         -10.,         310.
   1343,  -181.487183,         -12.,         310.
   1344,  -181.487183,         -14.,         310.
   1345,  -181.487183,         -10.,         308.
   1346,  -181.487183,         -12.,         308.
   1347,  -181.487183,         -14.,         308.
   1348,  -181.487183,         -10.,         306.
   1349,  -181.487183,         -12.,         306.
   1350,  -181.487183,         -14.,         306.
   1351,  -181.487183,         -10.,         304.
   1352,  -181.487183,         -12.,         304.
   1353,  -181.487183,         -14.,         304.
   1354,  -181.487183,         -10.,         302.
   1355,  -181.487183,         -12.,         302.
   1356,  -181.487183,         -14.,         302.
   1357,  -181.487183,         -10.,         300.
   1358,  -181.487183,         -12.,         300.
   1359,  -181.487183,         -14.,         300.
   1360,  -181.487183,         -10.,         298.
   1361,  -181.487183,         -12.,         298.
   1362,  -181.487183,         -14.,         298.
   1363,  -181.487183,         -10.,         296.
   1364,  -181.487183,         -12.,         296.
   1365,  -181.487183,         -14.,         296.
   1366,  -181.487183,         -10.,         294.
   1367,  -181.487183,         -12.,         294.
   1368,  -181.487183,         -14.,         294.
   1369,  -181.487183,         -10.,         292.
   1370,  -181.487183,         -12.,         292.
   1371,  -181.487183,         -14.,         292.
   1372,  -181.487183,         -10.,         290.
   1373,  -181.487183,         -12.,         290.
   1374,  -181.487183,         -14.,         290.
   1375,  -181.487183,         -10.,         288.
   1376,  -181.487183,         -12.,         288.
   1377,  -181.487183,         -14.,         288.
   1378,  -181.487183,         -10.,         286.
   1379,  -181.487183,         -12.,         286.
   1380,  -181.487183,         -14.,         286.
   1381,  -181.487183,         -10.,         284.
   1382,  -181.487183,         -12.,         284.
   1383,  -181.487183,         -14.,         284.
   1384,  -181.487183,         -10.,         282.
   1385,  -181.487183,         -12.,         282.
   1386,  -181.487183,         -14.,         282.
   1387,  -181.487183,         -10.,         280.
   1388,  -181.487183,         -12.,         280.
   1389,  -181.487183,         -14.,         280.
   1390,  -181.487183,         -10.,         278.
   1391,  -181.487183,         -12.,         278.
   1392,  -181.487183,         -14.,         278.
   1393,  -181.487183,         -10.,         276.
   1394,  -181.487183,         -12.,         276.
   1395,  -181.487183,         -14.,         276.
   1396,  -181.487183,         -10.,         274.
   1397,  -181.487183,         -12.,         274.
   1398,  -181.487183,         -14.,         274.
   1399,  -181.487183,         -10.,         272.
   1400,  -181.487183,         -12.,         272.
   1401,  -181.487183,         -14.,         272.
   1402,  -181.487183,         -10.,         270.
   1403,  -181.487183,         -12.,         270.
   1404,  -181.487183,         -14.,         270.
   1405,  -181.487183,         -10.,         268.
   1406,  -181.487183,         -12.,         268.
   1407,  -181.487183,         -14.,         268.
   1408,  -181.487183,         -10.,         266.
   1409,  -181.487183,         -12.,         266.
   1410,  -181.487183,         -14.,         266.
   1411,  -181.487183,         -10.,         264.
   1412,  -181.487183,         -12.,         264.
   1413,  -181.487183,         -14.,         264.
   1414,  -181.487183,         -10.,         262.
   1415,  -181.487183,         -12.,         262.
   1416,  -181.487183,         -14.,         262.
   1417,  -181.487183,         -10.,         260.
   1418,  -181.487183,         -12.,         260.
   1419,  -181.487183,         -14.,         260.
   1420,  -181.487183,         -10.,         258.
   1421,  -181.487183,         -12.,         258.
   1422,  -181.487183,         -14.,         258.
   1423,  -181.487183,         -10.,         256.
   1424,  -181.487183,         -12.,         256.
   1425,  -181.487183,         -14.,         256.
   1426,  -181.487183,         -10.,         254.
   1427,  -181.487183,         -12.,         254.
   1428,  -181.487183,         -14.,         254.
   1429,  -181.487183,         -10.,         252.
   1430,  -181.487183,         -12.,         252.
   1431,  -181.487183,         -14.,         252.
   1432,  -181.487183,         -10.,         250.
   1433,  -181.487183,         -12.,         250.
   1434,  -181.487183,         -14.,         250.
   1435,  -181.487183,         -10.,         248.
   1436,  -181.487183,         -12.,         248.
   1437,  -181.487183,         -14.,         248.
   1438,  -181.487183,         -10.,         246.
   1439,  -181.487183,         -12.,         246.
   1440,  -181.487183,         -14.,         246.
   1441,  -181.487183,         -10.,         244.
   1442,  -181.487183,         -12.,         244.
   1443,  -181.487183,         -14.,         244.
   1444,  -181.487183,         -10.,         242.
   1445,  -181.487183,         -12.,         242.
   1446,  -181.487183,         -14.,         242.
   1447,  -181.487183,         -10.,         240.
   1448,  -181.487183,         -12.,         240.
   1449,  -181.487183,         -14.,         240.
   1450,  -181.487183,         -10.,         238.
   1451,  -181.487183,         -12.,         238.
   1452,  -181.487183,         -14.,         238.
   1453,  -181.487183,         -10.,         236.
   1454,  -181.487183,         -12.,         236.
   1455,  -181.487183,         -14.,         236.
   1456,  -181.487183,         -10.,         234.
   1457,  -181.487183,         -12.,         234.
   1458,  -181.487183,         -14.,         234.
   1459,  -181.487183,         -10.,         232.
   1460,  -181.487183,         -12.,         232.
   1461,  -181.487183,         -14.,         232.
   1462,  -181.487183,         -10.,         230.
   1463,  -181.487183,         -12.,         230.
   1464,  -181.487183,         -14.,         230.
   1465,  -181.487183,         -10.,         228.
   1466,  -181.487183,         -12.,         228.
   1467,  -181.487183,         -14.,         228.
   1468,  -181.487183,         -10.,         226.
   1469,  -181.487183,         -12.,         226.
   1470,  -181.487183,         -14.,         226.
   1471,  -181.487183,         -10.,         224.
   1472,  -181.487183,         -12.,         224.
   1473,  -181.487183,         -14.,         224.
   1474,  -181.487183,         -10.,         222.
   1475,  -181.487183,         -12.,         222.
   1476,  -181.487183,         -14.,         222.
   1477,  -181.487183,         -10.,         220.
   1478,  -181.487183,         -12.,         220.
   1479,  -181.487183,         -14.,         220.
   1480,  -181.487183,         -10.,         218.
   1481,  -181.487183,         -12.,         218.
   1482,  -181.487183,         -14.,         218.
   1483,  -181.487183,         -10.,         216.
   1484,  -181.487183,         -12.,         216.
   1485,  -181.487183,         -14.,         216.
   1486,  -181.487183,         -10.,         214.
   1487,  -181.487183,         -12.,         214.
   1488,  -181.487183,         -14.,         214.
   1489,  -181.487183,         -10.,         212.
   1490,  -181.487183,         -12.,         212.
   1491,  -181.487183,         -14.,         212.
   1492,  -181.487183,         -10.,         210.
   1493,  -181.487183,         -12.,         210.
   1494,  -181.487183,         -14.,         210.
   1495,  -181.487183,         -10.,         208.
   1496,  -181.487183,         -12.,         208.
   1497,  -181.487183,         -14.,         208.
   1498,  -181.487183,         -10.,         206.
   1499,  -181.487183,         -12.,         206.
   1500,  -181.487183,         -14.,         206.
   1501,  -181.487183,         -10.,         204.
   1502,  -181.487183,         -12.,         204.
   1503,  -181.487183,         -14.,         204.
   1504,  -181.487183,         -10.,         202.
   1505,  -181.487183,         -12.,         202.
   1506,  -181.487183,         -14.,         202.
   1507,  -181.487183,         -10.,         200.
   1508,  -181.487183,         -12.,         200.
   1509,  -181.487183,         -14.,         200.
   1510,  -181.487183,         -10.,         198.
   1511,  -181.487183,         -12.,         198.
   1512,  -181.487183,         -14.,         198.
   1513,  -181.487183,         -10.,         196.
   1514,  -181.487183,         -12.,         196.
   1515,  -181.487183,         -14.,         196.
   1516,  -181.487183,         -10.,         194.
   1517,  -181.487183,         -12.,         194.
   1518,  -181.487183,         -14.,         194.
   1519,  -181.487183,         -10.,         192.
   1520,  -181.487183,         -12.,         192.
   1521,  -181.487183,         -14.,         192.
   1522,  -181.487183,         -10.,         190.
   1523,  -181.487183,         -12.,         190.
   1524,  -181.487183,         -14.,         190.
   1525,  -181.487183,         -10.,         188.
   1526,  -181.487183,         -12.,         188.
   1527,  -181.487183,         -14.,         188.
   1528,  -181.487183,         -10.,         186.
   1529,  -181.487183,         -12.,         186.
   1530,  -181.487183,         -14.,         186.
   1531,  -181.487183,         -10.,         184.
   1532,  -181.487183,         -12.,         184.
   1533,  -181.487183,         -14.,         184.
   1534,  -181.487183,         -10.,         182.
   1535,  -181.487183,         -12.,         182.
   1536,  -181.487183,         -14.,         182.
   1537,  -181.487183,         -10.,         180.
   1538,  -181.487183,         -12.,         180.
   1539,  -181.487183,         -14.,         180.
   1540,  -181.487183,         -10.,         178.
   1541,  -181.487183,         -12.,         178.
   1542,  -181.487183,         -14.,         178.
   1543,  -181.487183,         -10.,         176.
   1544,  -181.487183,         -12.,         176.
   1545,  -181.487183,         -14.,         176.
   1546,  -181.487183,         -10.,         174.
   1547,  -181.487183,         -12.,         174.
   1548,  -181.487183,         -14.,         174.
   1549,  -181.487183,         -10.,         172.
   1550,  -181.487183,         -12.,         172.
   1551,  -181.487183,         -14.,         172.
   1552,  -181.487183,         -10.,         170.
   1553,  -181.487183,         -12.,         170.
   1554,  -181.487183,         -14.,         170.
   1555,  -181.487183,         -10.,         168.
   1556,  -181.487183,         -12.,         168.
   1557,  -181.487183,         -14.,         168.
   1558,  -181.487183,         -10.,         166.
   1559,  -181.487183,         -12.,         166.
   1560,  -181.487183,         -14.,         166.
   1561,  -181.487183,         -10.,         164.
   1562,  -181.487183,         -12.,         164.
   1563,  -181.487183,         -14.,         164.
   1564,  -181.487183,         -10.,         162.
   1565,  -181.487183,         -12.,         162.
   1566,  -181.487183,         -14.,         162.
   1567,  -181.487183,         -10.,         160.
   1568,  -181.487183,         -12.,         160.
   1569,  -181.487183,         -14.,         160.
   1570,  -181.487183,         -10.,         158.
   1571,  -181.487183,         -12.,         158.
   1572,  -181.487183,         -14.,         158.
   1573,  -181.487183,         -10.,         156.
   1574,  -181.487183,         -12.,         156.
   1575,  -181.487183,         -14.,         156.
   1576,  -181.487183,         -10.,         154.
   1577,  -181.487183,         -12.,         154.
   1578,  -181.487183,         -14.,         154.
   1579,  -181.487183,         -10.,         152.
   1580,  -181.487183,         -12.,         152.
   1581,  -181.487183,         -14.,         152.
   1582,  -181.487183,         -10.,         150.
   1583,  -181.487183,         -12.,         150.
   1584,  -181.487183,         -14.,         150.
   1585,  -181.487183,         -10.,         148.
   1586,  -181.487183,         -12.,         148.
   1587,  -181.487183,         -14.,         148.
   1588,  -181.487183,         -10.,         146.
   1589,  -181.487183,         -12.,         146.
   1590,  -181.487183,         -14.,         146.
   1591,  -181.487183,         -10.,         144.
   1592,  -181.487183,         -12.,         144.
   1593,  -181.487183,         -14.,         144.
   1594,  -181.487183,         -10.,         142.
   1595,  -181.487183,         -12.,         142.
   1596,  -181.487183,         -14.,         142.
   1597,  -181.487183,         -10.,         140.
   1598,  -181.487183,         -12.,         140.
   1599,  -181.487183,         -14.,         140.
   1600,  -181.487183,         -10.,         138.
   1601,  -181.487183,         -12.,         138.
   1602,  -181.487183,         -14.,         138.
   1603,  -181.487183,         -10.,         136.
   1604,  -181.487183,         -12.,         136.
   1605,  -181.487183,         -14.,         136.
   1606,  -181.487183,         -10.,         134.
   1607,  -181.487183,         -12.,         134.
   1608,  -181.487183,         -14.,         134.
   1609,  -181.487183,         -10.,         132.
   1610,  -181.487183,         -12.,         132.
   1611,  -181.487183,         -14.,         132.
   1612,  -181.487183,         -10.,         130.
   1613,  -181.487183,         -12.,         130.
   1614,  -181.487183,         -14.,         130.
   1615,  -181.487183,         -10.,         128.
   1616,  -181.487183,         -12.,         128.
   1617,  -181.487183,         -14.,         128.
   1618,  -181.487183,         -10.,         126.
   1619,  -181.487183,         -12.,         126.
   1620,  -181.487183,         -14.,         126.
   1621,  -181.487183,         -10.,         124.
   1622,  -181.487183,         -12.,         124.
   1623,  -181.487183,         -14.,         124.
   1624,  -181.487183,         -10.,         122.
   1625,  -181.487183,         -12.,         122.
   1626,  -181.487183,         -14.,         122.
   1627,  -181.487183,         -10.,         120.
   1628,  -181.487183,         -12.,         120.
   1629,  -181.487183,         -14.,         120.
   1630,  -181.487183,         -10.,         118.
   1631,  -181.487183,         -12.,         118.
   1632,  -181.487183,         -14.,         118.
   1633,  -181.487183,         -10.,         116.
   1634,  -181.487183,         -12.,         116.
   1635,  -181.487183,         -14.,         116.
   1636,  -181.487183,         -10.,         114.
   1637,  -181.487183,         -12.,         114.
   1638,  -181.487183,         -14.,         114.
   1639,  -181.487183,         -10.,         112.
   1640,  -181.487183,         -12.,         112.
   1641,  -181.487183,         -14.,         112.
   1642,  -181.487183,         -10.,         110.
   1643,  -181.487183,         -12.,         110.
   1644,  -181.487183,         -14.,         110.
   1645,  -181.487183,         -10.,         108.
   1646,  -181.487183,         -12.,         108.
   1647,  -181.487183,         -14.,         108.
   1648,  -181.487183,         -10.,         106.
   1649,  -181.487183,         -12.,         106.
   1650,  -181.487183,         -14.,         106.
   1651,  -181.487183,         -10.,         104.
   1652,  -181.487183,         -12.,         104.
   1653,  -181.487183,         -14.,         104.
   1654,  -181.487183,         -10.,         102.
   1655,  -181.487183,         -12.,         102.
   1656,  -181.487183,         -14.,         102.
   1657,  -181.487183,         -10.,         100.
   1658,  -181.487183,         -12.,         100.
   1659,  -181.487183,         -14.,         100.
   1660,  -181.487183,         -10.,          98.
   1661,  -181.487183,         -12.,          98.
   1662,  -181.487183,         -14.,          98.
   1663,  -181.487183,         -10.,          96.
   1664,  -181.487183,         -12.,          96.
   1665,  -181.487183,         -14.,          96.
   1666,  -181.487183,         -10.,          94.
   1667,  -181.487183,         -12.,          94.
   1668,  -181.487183,         -14.,          94.
   1669,  -181.487183,         -10.,          92.
   1670,  -181.487183,         -12.,          92.
   1671,  -181.487183,         -14.,          92.
   1672,  -181.487183,         -10.,          90.
   1673,  -181.487183,         -12.,          90.
   1674,  -181.487183,         -14.,          90.
   1675,  -181.487183,         -10.,          88.
   1676,  -181.487183,         -12.,          88.
   1677,  -181.487183,         -14.,          88.
   1678,  -181.487183,         -10.,          86.
   1679,  -181.487183,         -12.,          86.
   1680,  -181.487183,         -14.,          86.
   1681,  -181.487183,         -10.,          84.
   1682,  -181.487183,         -12.,          84.
   1683,  -181.487183,         -14.,          84.
   1684,  -181.487183,         -10.,          82.
   1685,  -181.487183,         -12.,          82.
   1686,  -181.487183,         -14.,          82.
   1687,  -181.487183,         -10.,          80.
   1688,  -181.487183,         -12.,          80.
   1689,  -181.487183,         -14.,          80.
   1690,  -181.487183,         -10.,          78.
   1691,  -181.487183,         -12.,          78.
   1692,  -181.487183,         -14.,          78.
   1693,  -181.487183,         -10.,          76.
   1694,  -181.487183,         -12.,          76.
   1695,  -181.487183,         -14.,          76.
   1696,  -181.487183,         -10.,          74.
   1697,  -181.487183,         -12.,          74.
   1698,  -181.487183,         -14.,          74.
   1699,  -181.487183,         -10.,          72.
   1700,  -181.487183,         -12.,          72.
   1701,  -181.487183,         -14.,          72.
   1702,  -181.487183,         -10.,          70.
   1703,  -181.487183,         -12.,          70.
   1704,  -181.487183,         -14.,          70.
   1705,  -181.487183,         -10.,          68.
   1706,  -181.487183,         -12.,          68.
   1707,  -181.487183,         -14.,          68.
   1708,  -181.487183,         -10.,          66.
   1709,  -181.487183,         -12.,          66.
   1710,  -181.487183,         -14.,          66.
   1711,  -181.487183,         -10.,          64.
   1712,  -181.487183,         -12.,          64.
   1713,  -181.487183,         -14.,          64.
   1714,  -181.487183,         -10.,          62.
   1715,  -181.487183,         -12.,          62.
   1716,  -181.487183,         -14.,          62.
   1717,  -181.487183,         -10.,          60.
   1718,  -181.487183,         -12.,          60.
   1719,  -181.487183,         -14.,          60.
   1720,  -181.487183,         -10.,          58.
   1721,  -181.487183,         -12.,          58.
   1722,  -181.487183,         -14.,          58.
   1723,  -181.487183,         -10.,          56.
   1724,  -181.487183,         -12.,          56.
   1725,  -181.487183,         -14.,          56.
   1726,  -181.487183,         -10.,          54.
   1727,  -181.487183,         -12.,          54.
   1728,  -181.487183,         -14.,          54.
   1729,  -181.487183,         -10.,          52.
   1730,  -181.487183,         -12.,          52.
   1731,  -181.487183,         -14.,          52.
   1732,  -181.487183,         -10.,          50.
   1733,  -181.487183,         -12.,          50.
   1734,  -181.487183,         -14.,          50.
   1735,  -181.487183,         -10.,          48.
   1736,  -181.487183,         -12.,          48.
   1737,  -181.487183,         -14.,          48.
   1738,  -181.487183,         -10.,          46.
   1739,  -181.487183,         -12.,          46.
   1740,  -181.487183,         -14.,          46.
   1741,  -181.487183,         -10.,          44.
   1742,  -181.487183,         -12.,          44.
   1743,  -181.487183,         -14.,          44.
   1744,  -181.487183,         -10.,          42.
   1745,  -181.487183,         -12.,          42.
   1746,  -181.487183,         -14.,          42.
   1747,  -181.487183,         -10.,          40.
   1748,  -181.487183,         -12.,          40.
   1749,  -181.487183,         -14.,          40.
   1750,  -181.487183,         -10.,          38.
   1751,  -181.487183,         -12.,          38.
   1752,  -181.487183,         -14.,          38.
   1753,  -181.487183,         -10.,          36.
   1754,  -181.487183,         -12.,          36.
   1755,  -181.487183,         -14.,          36.
   1756,  -181.487183,         -10.,          34.
   1757,  -181.487183,         -12.,          34.
   1758,  -181.487183,         -14.,          34.
   1759,  -181.487183,         -10.,          32.
   1760,  -181.487183,         -12.,          32.
   1761,  -181.487183,         -14.,          32.
   1762,  -181.487183,         -10.,          30.
   1763,  -181.487183,         -12.,          30.
   1764,  -181.487183,         -14.,          30.
   1765,  -181.487183,         -10.,          28.
   1766,  -181.487183,         -12.,          28.
   1767,  -181.487183,         -14.,          28.
   1768,  -181.487183,         -10.,          26.
   1769,  -181.487183,         -12.,          26.
   1770,  -181.487183,         -14.,          26.
   1771,  -181.487183,         -10.,          24.
   1772,  -181.487183,         -12.,          24.
   1773,  -181.487183,         -14.,          24.
   1774,  -181.487183,         -10.,          22.
   1775,  -181.487183,         -12.,          22.
   1776,  -181.487183,         -14.,          22.
   1777,  -181.487183,         -10.,          20.
   1778,  -181.487183,         -12.,          20.
   1779,  -181.487183,         -14.,          20.
   1780,  -181.487183,         -10.,          18.
   1781,  -181.487183,         -12.,          18.
   1782,  -181.487183,         -14.,          18.
   1783,  -181.487183,         -10.,          16.
   1784,  -181.487183,         -12.,          16.
   1785,  -181.487183,         -14.,          16.
   1786,  -181.487183,         -10.,          14.
   1787,  -181.487183,         -12.,          14.
   1788,  -181.487183,         -14.,          14.
   1789,  -181.487183,         -10.,          12.
   1790,  -181.487183,         -12.,          12.
   1791,  -181.487183,         -14.,          12.
   1792,  -181.487183,         -10.,          10.
   1793,  -181.487183,         -12.,          10.
   1794,  -181.487183,         -14.,          10.
   1795,  -181.487183,         -10.,           8.
   1796,  -181.487183,         -12.,           8.
   1797,  -181.487183,         -14.,           8.
   1798,  -181.487183,         -10.,           6.
   1799,  -181.487183,         -12.,           6.
   1800,  -181.487183,         -14.,           6.
   1801,  -181.487183,         -10.,           4.
   1802,  -181.487183,         -12.,           4.
   1803,  -181.487183,         -14.,           4.
   1804,  -181.487183,         -10.,           2.
   1805,  -181.487183,         -12.,           2.
   1806,  -181.487183,         -14.,           2.
   1807,  -181.487183,         -10.,           0.
   1808,  -181.487183,         -12.,           0.
   1809,  -181.487183,         -14.,           0.
*Element, type=DC3D8R
  1,  604,  605,  608,  607,    1,    2,    5,    4
  2,  605,  606,  609,  608,    2,    3,    6,    5
  3,  607,  608,  611,  610,    4,    5,    8,    7
  4,  608,  609,  612,  611,    5,    6,    9,    8
  5,  610,  611,  614,  613,    7,    8,   11,   10
  6,  611,  612,  615,  614,    8,    9,   12,   11
  7,  613,  614,  617,  616,   10,   11,   14,   13
  8,  614,  615,  618,  617,   11,   12,   15,   14
  9,  616,  617,  620,  619,   13,   14,   17,   16
 10,  617,  618,  621,  620,   14,   15,   18,   17
 11,  619,  620,  623,  622,   16,   17,   20,   19
 12,  620,  621,  624,  623,   17,   18,   21,   20
 13,  622,  623,  626,  625,   19,   20,   23,   22
 14,  623,  624,  627,  626,   20,   21,   24,   23
 15,  625,  626,  629,  628,   22,   23,   26,   25
 16,  626,  627,  630,  629,   23,   24,   27,   26
 17,  628,  629,  632,  631,   25,   26,   29,   28
 18,  629,  630,  633,  632,   26,   27,   30,   29
 19,  631,  632,  635,  634,   28,   29,   32,   31
 20,  632,  633,  636,  635,   29,   30,   33,   32
 21,  634,  635,  638,  637,   31,   32,   35,   34
 22,  635,  636,  639,  638,   32,   33,   36,   35
 23,  637,  638,  641,  640,   34,   35,   38,   37
 24,  638,  639,  642,  641,   35,   36,   39,   38
 25,  640,  641,  644,  643,   37,   38,   41,   40
 26,  641,  642,  645,  644,   38,   39,   42,   41
 27,  643,  644,  647,  646,   40,   41,   44,   43
 28,  644,  645,  648,  647,   41,   42,   45,   44
 29,  646,  647,  650,  649,   43,   44,   47,   46
 30,  647,  648,  651,  650,   44,   45,   48,   47
 31,  649,  650,  653,  652,   46,   47,   50,   49
 32,  650,  651,  654,  653,   47,   48,   51,   50
 33,  652,  653,  656,  655,   49,   50,   53,   52
 34,  653,  654,  657,  656,   50,   51,   54,   53
 35,  655,  656,  659,  658,   52,   53,   56,   55
 36,  656,  657,  660,  659,   53,   54,   57,   56
 37,  658,  659,  662,  661,   55,   56,   59,   58
 38,  659,  660,  663,  662,   56,   57,   60,   59
 39,  661,  662,  665,  664,   58,   59,   62,   61
 40,  662,  663,  666,  665,   59,   60,   63,   62
 41,  664,  665,  668,  667,   61,   62,   65,   64
 42,  665,  666,  669,  668,   62,   63,   66,   65
 43,  667,  668,  671,  670,   64,   65,   68,   67
 44,  668,  669,  672,  671,   65,   66,   69,   68
 45,  670,  671,  674,  673,   67,   68,   71,   70
 46,  671,  672,  675,  674,   68,   69,   72,   71
 47,  673,  674,  677,  676,   70,   71,   74,   73
 48,  674,  675,  678,  677,   71,   72,   75,   74
 49,  676,  677,  680,  679,   73,   74,   77,   76
 50,  677,  678,  681,  680,   74,   75,   78,   77
 51,  679,  680,  683,  682,   76,   77,   80,   79
 52,  680,  681,  684,  683,   77,   78,   81,   80
 53,  682,  683,  686,  685,   79,   80,   83,   82
 54,  683,  684,  687,  686,   80,   81,   84,   83
 55,  685,  686,  689,  688,   82,   83,   86,   85
 56,  686,  687,  690,  689,   83,   84,   87,   86
 57,  688,  689,  692,  691,   85,   86,   89,   88
 58,  689,  690,  693,  692,   86,   87,   90,   89
 59,  691,  692,  695,  694,   88,   89,   92,   91
 60,  692,  693,  696,  695,   89,   90,   93,   92
 61,  694,  695,  698,  697,   91,   92,   95,   94
 62,  695,  696,  699,  698,   92,   93,   96,   95
 63,  697,  698,  701,  700,   94,   95,   98,   97
 64,  698,  699,  702,  701,   95,   96,   99,   98
 65,  700,  701,  704,  703,   97,   98,  101,  100
 66,  701,  702,  705,  704,   98,   99,  102,  101
 67,  703,  704,  707,  706,  100,  101,  104,  103
 68,  704,  705,  708,  707,  101,  102,  105,  104
 69,  706,  707,  710,  709,  103,  104,  107,  106
 70,  707,  708,  711,  710,  104,  105,  108,  107
 71,  709,  710,  713,  712,  106,  107,  110,  109
 72,  710,  711,  714,  713,  107,  108,  111,  110
 73,  712,  713,  716,  715,  109,  110,  113,  112
 74,  713,  714,  717,  716,  110,  111,  114,  113
 75,  715,  716,  719,  718,  112,  113,  116,  115
 76,  716,  717,  720,  719,  113,  114,  117,  116
 77,  718,  719,  722,  721,  115,  116,  119,  118
 78,  719,  720,  723,  722,  116,  117,  120,  119
 79,  721,  722,  725,  724,  118,  119,  122,  121
 80,  722,  723,  726,  725,  119,  120,  123,  122
 81,  724,  725,  728,  727,  121,  122,  125,  124
 82,  725,  726,  729,  728,  122,  123,  126,  125
 83,  727,  728,  731,  730,  124,  125,  128,  127
 84,  728,  729,  732,  731,  125,  126,  129,  128
 85,  730,  731,  734,  733,  127,  128,  131,  130
 86,  731,  732,  735,  734,  128,  129,  132,  131
 87,  733,  734,  737,  736,  130,  131,  134,  133
 88,  734,  735,  738,  737,  131,  132,  135,  134
 89,  736,  737,  740,  739,  133,  134,  137,  136
 90,  737,  738,  741,  740,  134,  135,  138,  137
 91,  739,  740,  743,  742,  136,  137,  140,  139
 92,  740,  741,  744,  743,  137,  138,  141,  140
 93,  742,  743,  746,  745,  139,  140,  143,  142
 94,  743,  744,  747,  746,  140,  141,  144,  143
 95,  745,  746,  749,  748,  142,  143,  146,  145
 96,  746,  747,  750,  749,  143,  144,  147,  146
 97,  748,  749,  752,  751,  145,  146,  149,  148
 98,  749,  750,  753,  752,  146,  147,  150,  149
 99,  751,  752,  755,  754,  148,  149,  152,  151
100,  752,  753,  756,  755,  149,  150,  153,  152
101,  754,  755,  758,  757,  151,  152,  155,  154
102,  755,  756,  759,  758,  152,  153,  156,  155
103,  757,  758,  761,  760,  154,  155,  158,  157
104,  758,  759,  762,  761,  155,  156,  159,  158
105,  760,  761,  764,  763,  157,  158,  161,  160
106,  761,  762,  765,  764,  158,  159,  162,  161
107,  763,  764,  767,  766,  160,  161,  164,  163
108,  764,  765,  768,  767,  161,  162,  165,  164
109,  766,  767,  770,  769,  163,  164,  167,  166
110,  767,  768,  771,  770,  164,  165,  168,  167
111,  769,  770,  773,  772,  166,  167,  170,  169
112,  770,  771,  774,  773,  167,  168,  171,  170
113,  772,  773,  776,  775,  169,  170,  173,  172
114,  773,  774,  777,  776,  170,  171,  174,  173
115,  775,  776,  779,  778,  172,  173,  176,  175
116,  776,  777,  780,  779,  173,  174,  177,  176
117,  778,  779,  782,  781,  175,  176,  179,  178
118,  779,  780,  783,  782,  176,  177,  180,  179
119,  781,  782,  785,  784,  178,  179,  182,  181
120,  782,  783,  786,  785,  179,  180,  183,  182
121,  784,  785,  788,  787,  181,  182,  185,  184
122,  785,  786,  789,  788,  182,  183,  186,  185
123,  787,  788,  791,  790,  184,  185,  188,  187
124,  788,  789,  792,  791,  185,  186,  189,  188
125,  790,  791,  794,  793,  187,  188,  191,  190
126,  791,  792,  795,  794,  188,  189,  192,  191
127,  793,  794,  797,  796,  190,  191,  194,  193
128,  794,  795,  798,  797,  191,  192,  195,  194
129,  796,  797,  800,  799,  193,  194,  197,  196
130,  797,  798,  801,  800,  194,  195,  198,  197
131,  799,  800,  803,  802,  196,  197,  200,  199
132,  800,  801,  804,  803,  197,  198,  201,  200
133,  802,  803,  806,  805,  199,  200,  203,  202
134,  803,  804,  807,  806,  200,  201,  204,  203
135,  805,  806,  809,  808,  202,  203,  206,  205
136,  806,  807,  810,  809,  203,  204,  207,  206
137,  808,  809,  812,  811,  205,  206,  209,  208
138,  809,  810,  813,  812,  206,  207,  210,  209
139,  811,  812,  815,  814,  208,  209,  212,  211
140,  812,  813,  816,  815,  209,  210,  213,  212
141,  814,  815,  818,  817,  211,  212,  215,  214
142,  815,  816,  819,  818,  212,  213,  216,  215
143,  817,  818,  821,  820,  214,  215,  218,  217
144,  818,  819,  822,  821,  215,  216,  219,  218
145,  820,  821,  824,  823,  217,  218,  221,  220
146,  821,  822,  825,  824,  218,  219,  222,  221
147,  823,  824,  827,  826,  220,  221,  224,  223
148,  824,  825,  828,  827,  221,  222,  225,  224
149,  826,  827,  830,  829,  223,  224,  227,  226
150,  827,  828,  831,  830,  224,  225,  228,  227
151,  829,  830,  833,  832,  226,  227,  230,  229
152,  830,  831,  834,  833,  227,  228,  231,  230
153,  832,  833,  836,  835,  229,  230,  233,  232
154,  833,  834,  837,  836,  230,  231,  234,  233
155,  835,  836,  839,  838,  232,  233,  236,  235
156,  836,  837,  840,  839,  233,  234,  237,  236
157,  838,  839,  842,  841,  235,  236,  239,  238
158,  839,  840,  843,  842,  236,  237,  240,  239
159,  841,  842,  845,  844,  238,  239,  242,  241
160,  842,  843,  846,  845,  239,  240,  243,  242
161,  844,  845,  848,  847,  241,  242,  245,  244
162,  845,  846,  849,  848,  242,  243,  246,  245
163,  847,  848,  851,  850,  244,  245,  248,  247
164,  848,  849,  852,  851,  245,  246,  249,  248
165,  850,  851,  854,  853,  247,  248,  251,  250
166,  851,  852,  855,  854,  248,  249,  252,  251
167,  853,  854,  857,  856,  250,  251,  254,  253
168,  854,  855,  858,  857,  251,  252,  255,  254
169,  856,  857,  860,  859,  253,  254,  257,  256
170,  857,  858,  861,  860,  254,  255,  258,  257
171,  859,  860,  863,  862,  256,  257,  260,  259
172,  860,  861,  864,  863,  257,  258,  261,  260
173,  862,  863,  866,  865,  259,  260,  263,  262
174,  863,  864,  867,  866,  260,  261,  264,  263
175,  865,  866,  869,  868,  262,  263,  266,  265
176,  866,  867,  870,  869,  263,  264,  267,  266
177,  868,  869,  872,  871,  265,  266,  269,  268
178,  869,  870,  873,  872,  266,  267,  270,  269
179,  871,  872,  875,  874,  268,  269,  272,  271
180,  872,  873,  876,  875,  269,  270,  273,  272
181,  874,  875,  878,  877,  271,  272,  275,  274
182,  875,  876,  879,  878,  272,  273,  276,  275
183,  877,  878,  881,  880,  274,  275,  278,  277
184,  878,  879,  882,  881,  275,  276,  279,  278
185,  880,  881,  884,  883,  277,  278,  281,  280
186,  881,  882,  885,  884,  278,  279,  282,  281
187,  883,  884,  887,  886,  280,  281,  284,  283
188,  884,  885,  888,  887,  281,  282,  285,  284
189,  886,  887,  890,  889,  283,  284,  287,  286
190,  887,  888,  891,  890,  284,  285,  288,  287
191,  889,  890,  893,  892,  286,  287,  290,  289
192,  890,  891,  894,  893,  287,  288,  291,  290
193,  892,  893,  896,  895,  289,  290,  293,  292
194,  893,  894,  897,  896,  290,  291,  294,  293
195,  895,  896,  899,  898,  292,  293,  296,  295
196,  896,  897,  900,  899,  293,  294,  297,  296
197,  898,  899,  902,  901,  295,  296,  299,  298
198,  899,  900,  903,  902,  296,  297,  300,  299
199,  901,  902,  905,  904,  298,  299,  302,  301
200,  902,  903,  906,  905,  299,  300,  303,  302
201,  904,  905,  908,  907,  301,  302,  305,  304
202,  905,  906,  909,  908,  302,  303,  306,  305
203,  907,  908,  911,  910,  304,  305,  308,  307
204,  908,  909,  912,  911,  305,  306,  309,  308
205,  910,  911,  914,  913,  307,  308,  311,  310
206,  911,  912,  915,  914,  308,  309,  312,  311
207,  913,  914,  917,  916,  310,  311,  314,  313
208,  914,  915,  918,  917,  311,  312,  315,  314
209,  916,  917,  920,  919,  313,  314,  317,  316
210,  917,  918,  921,  920,  314,  315,  318,  317
211,  919,  920,  923,  922,  316,  317,  320,  319
212,  920,  921,  924,  923,  317,  318,  321,  320
213,  922,  923,  926,  925,  319,  320,  323,  322
214,  923,  924,  927,  926,  320,  321,  324,  323
215,  925,  926,  929,  928,  322,  323,  326,  325
216,  926,  927,  930,  929,  323,  324,  327,  326
217,  928,  929,  932,  931,  325,  326,  329,  328
218,  929,  930,  933,  932,  326,  327,  330,  329
219,  931,  932,  935,  934,  328,  329,  332,  331
220,  932,  933,  936,  935,  329,  330,  333,  332
221,  934,  935,  938,  937,  331,  332,  335,  334
222,  935,  936,  939,  938,  332,  333,  336,  335
223,  937,  938,  941,  940,  334,  335,  338,  337
224,  938,  939,  942,  941,  335,  336,  339,  338
225,  940,  941,  944,  943,  337,  338,  341,  340
226,  941,  942,  945,  944,  338,  339,  342,  341
227,  943,  944,  947,  946,  340,  341,  344,  343
228,  944,  945,  948,  947,  341,  342,  345,  344
229,  946,  947,  950,  949,  343,  344,  347,  346
230,  947,  948,  951,  950,  344,  345,  348,  347
231,  949,  950,  953,  952,  346,  347,  350,  349
232,  950,  951,  954,  953,  347,  348,  351,  350
233,  952,  953,  956,  955,  349,  350,  353,  352
234,  953,  954,  957,  956,  350,  351,  354,  353
235,  955,  956,  959,  958,  352,  353,  356,  355
236,  956,  957,  960,  959,  353,  354,  357,  356
237,  958,  959,  962,  961,  355,  356,  359,  358
238,  959,  960,  963,  962,  356,  357,  360,  359
239,  961,  962,  965,  964,  358,  359,  362,  361
240,  962,  963,  966,  965,  359,  360,  363,  362
241,  964,  965,  968,  967,  361,  362,  365,  364
242,  965,  966,  969,  968,  362,  363,  366,  365
243,  967,  968,  971,  970,  364,  365,  368,  367
244,  968,  969,  972,  971,  365,  366,  369,  368
245,  970,  971,  974,  973,  367,  368,  371,  370
246,  971,  972,  975,  974,  368,  369,  372,  371
247,  973,  974,  977,  976,  370,  371,  374,  373
248,  974,  975,  978,  977,  371,  372,  375,  374
249,  976,  977,  980,  979,  373,  374,  377,  376
250,  977,  978,  981,  980,  374,  375,  378,  377
251,  979,  980,  983,  982,  376,  377,  380,  379
252,  980,  981,  984,  983,  377,  378,  381,  380
253,  982,  983,  986,  985,  379,  380,  383,  382
254,  983,  984,  987,  986,  380,  381,  384,  383
255,  985,  986,  989,  988,  382,  383,  386,  385
256,  986,  987,  990,  989,  383,  384,  387,  386
257,  988,  989,  992,  991,  385,  386,  389,  388
258,  989,  990,  993,  992,  386,  387,  390,  389
259,  991,  992,  995,  994,  388,  389,  392,  391
260,  992,  993,  996,  995,  389,  390,  393,  392
261,  994,  995,  998,  997,  391,  392,  395,  394
262,  995,  996,  999,  998,  392,  393,  396,  395
263,  997,  998, 1001, 1000,  394,  395,  398,  397
264,  998,  999, 1002, 1001,  395,  396,  399,  398
265, 1000, 1001, 1004, 1003,  397,  398,  401,  400
266, 1001, 1002, 1005, 1004,  398,  399,  402,  401
267, 1003, 1004, 1007, 1006,  400,  401,  404,  403
268, 1004, 1005, 1008, 1007,  401,  402,  405,  404
269, 1006, 1007, 1010, 1009,  403,  404,  407,  406
270, 1007, 1008, 1011, 1010,  404,  405,  408,  407
271, 1009, 1010, 1013, 1012,  406,  407,  410,  409
272, 1010, 1011, 1014, 1013,  407,  408,  411,  410
273, 1012, 1013, 1016, 1015,  409,  410,  413,  412
274, 1013, 1014, 1017, 1016,  410,  411,  414,  413
275, 1015, 1016, 1019, 1018,  412,  413,  416,  415
276, 1016, 1017, 1020, 1019,  413,  414,  417,  416
277, 1018, 1019, 1022, 1021,  415,  416,  419,  418
278, 1019, 1020, 1023, 1022,  416,  417,  420,  419
279, 1021, 1022, 1025, 1024,  418,  419,  422,  421
280, 1022, 1023, 1026, 1025,  419,  420,  423,  422
281, 1024, 1025, 1028, 1027,  421,  422,  425,  424
282, 1025, 1026, 1029, 1028,  422,  423,  426,  425
283, 1027, 1028, 1031, 1030,  424,  425,  428,  427
284, 1028, 1029, 1032, 1031,  425,  426,  429,  428
285, 1030, 1031, 1034, 1033,  427,  428,  431,  430
286, 1031, 1032, 1035, 1034,  428,  429,  432,  431
287, 1033, 1034, 1037, 1036,  430,  431,  434,  433
288, 1034, 1035, 1038, 1037,  431,  432,  435,  434
289, 1036, 1037, 1040, 1039,  433,  434,  437,  436
290, 1037, 1038, 1041, 1040,  434,  435,  438,  437
291, 1039, 1040, 1043, 1042,  436,  437,  440,  439
292, 1040, 1041, 1044, 1043,  437,  438,  441,  440
293, 1042, 1043, 1046, 1045,  439,  440,  443,  442
294, 1043, 1044, 1047, 1046,  440,  441,  444,  443
295, 1045, 1046, 1049, 1048,  442,  443,  446,  445
296, 1046, 1047, 1050, 1049,  443,  444,  447,  446
297, 1048, 1049, 1052, 1051,  445,  446,  449,  448
298, 1049, 1050, 1053, 1052,  446,  447,  450,  449
299, 1051, 1052, 1055, 1054,  448,  449,  452,  451
300, 1052, 1053, 1056, 1055,  449,  450,  453,  452
301, 1054, 1055, 1058, 1057,  451,  452,  455,  454
302, 1055, 1056, 1059, 1058,  452,  453,  456,  455
303, 1057, 1058, 1061, 1060,  454,  455,  458,  457
304, 1058, 1059, 1062, 1061,  455,  456,  459,  458
305, 1060, 1061, 1064, 1063,  457,  458,  461,  460
306, 1061, 1062, 1065, 1064,  458,  459,  462,  461
307, 1063, 1064, 1067, 1066,  460,  461,  464,  463
308, 1064, 1065, 1068, 1067,  461,  462,  465,  464
309, 1066, 1067, 1070, 1069,  463,  464,  467,  466
310, 1067, 1068, 1071, 1070,  464,  465,  468,  467
311, 1069, 1070, 1073, 1072,  466,  467,  470,  469
312, 1070, 1071, 1074, 1073,  467,  468,  471,  470
313, 1072, 1073, 1076, 1075,  469,  470,  473,  472
314, 1073, 1074, 1077, 1076,  470,  471,  474,  473
315, 1075, 1076, 1079, 1078,  472,  473,  476,  475
316, 1076, 1077, 1080, 1079,  473,  474,  477,  476
317, 1078, 1079, 1082, 1081,  475,  476,  479,  478
318, 1079, 1080, 1083, 1082,  476,  477,  480,  479
319, 1081, 1082, 1085, 1084,  478,  479,  482,  481
320, 1082, 1083, 1086, 1085,  479,  480,  483,  482
321, 1084, 1085, 1088, 1087,  481,  482,  485,  484
322, 1085, 1086, 1089, 1088,  482,  483,  486,  485
323, 1087, 1088, 1091, 1090,  484,  485,  488,  487
324, 1088, 1089, 1092, 1091,  485,  486,  489,  488
325, 1090, 1091, 1094, 1093,  487,  488,  491,  490
326, 1091, 1092, 1095, 1094,  488,  489,  492,  491
327, 1093, 1094, 1097, 1096,  490,  491,  494,  493
328, 1094, 1095, 1098, 1097,  491,  492,  495,  494
329, 1096, 1097, 1100, 1099,  493,  494,  497,  496
330, 1097, 1098, 1101, 1100,  494,  495,  498,  497
331, 1099, 1100, 1103, 1102,  496,  497,  500,  499
332, 1100, 1101, 1104, 1103,  497,  498,  501,  500
333, 1102, 1103, 1106, 1105,  499,  500,  503,  502
334, 1103, 1104, 1107, 1106,  500,  501,  504,  503
335, 1105, 1106, 1109, 1108,  502,  503,  506,  505
336, 1106, 1107, 1110, 1109,  503,  504,  507,  506
337, 1108, 1109, 1112, 1111,  505,  506,  509,  508
338, 1109, 1110, 1113, 1112,  506,  507,  510,  509
339, 1111, 1112, 1115, 1114,  508,  509,  512,  511
340, 1112, 1113, 1116, 1115,  509,  510,  513,  512
341, 1114, 1115, 1118, 1117,  511,  512,  515,  514
342, 1115, 1116, 1119, 1118,  512,  513,  516,  515
343, 1117, 1118, 1121, 1120,  514,  515,  518,  517
344, 1118, 1119, 1122, 1121,  515,  516,  519,  518
345, 1120, 1121, 1124, 1123,  517,  518,  521,  520
346, 1121, 1122, 1125, 1124,  518,  519,  522,  521
347, 1123, 1124, 1127, 1126,  520,  521,  524,  523
348, 1124, 1125, 1128, 1127,  521,  522,  525,  524
349, 1126, 1127, 1130, 1129,  523,  524,  527,  526
350, 1127, 1128, 1131, 1130,  524,  525,  528,  527
351, 1129, 1130, 1133, 1132,  526,  527,  530,  529
352, 1130, 1131, 1134, 1133,  527,  528,  531,  530
353, 1132, 1133, 1136, 1135,  529,  530,  533,  532
354, 1133, 1134, 1137, 1136,  530,  531,  534,  533
355, 1135, 1136, 1139, 1138,  532,  533,  536,  535
356, 1136, 1137, 1140, 1139,  533,  534,  537,  536
357, 1138, 1139, 1142, 1141,  535,  536,  539,  538
358, 1139, 1140, 1143, 1142,  536,  537,  540,  539
359, 1141, 1142, 1145, 1144,  538,  539,  542,  541
360, 1142, 1143, 1146, 1145,  539,  540,  543,  542
361, 1144, 1145, 1148, 1147,  541,  542,  545,  544
362, 1145, 1146, 1149, 1148,  542,  543,  546,  545
363, 1147, 1148, 1151, 1150,  544,  545,  548,  547
364, 1148, 1149, 1152, 1151,  545,  546,  549,  548
365, 1150, 1151, 1154, 1153,  547,  548,  551,  550
366, 1151, 1152, 1155, 1154,  548,  549,  552,  551
367, 1153, 1154, 1157, 1156,  550,  551,  554,  553
368, 1154, 1155, 1158, 1157,  551,  552,  555,  554
369, 1156, 1157, 1160, 1159,  553,  554,  557,  556
370, 1157, 1158, 1161, 1160,  554,  555,  558,  557
371, 1159, 1160, 1163, 1162,  556,  557,  560,  559
372, 1160, 1161, 1164, 1163,  557,  558,  561,  560
373, 1162, 1163, 1166, 1165,  559,  560,  563,  562
374, 1163, 1164, 1167, 1166,  560,  561,  564,  563
375, 1165, 1166, 1169, 1168,  562,  563,  566,  565
376, 1166, 1167, 1170, 1169,  563,  564,  567,  566
377, 1168, 1169, 1172, 1171,  565,  566,  569,  568
378, 1169, 1170, 1173, 1172,  566,  567,  570,  569
379, 1171, 1172, 1175, 1174,  568,  569,  572,  571
380, 1172, 1173, 1176, 1175,  569,  570,  573,  572
381, 1174, 1175, 1178, 1177,  571,  572,  575,  574
382, 1175, 1176, 1179, 1178,  572,  573,  576,  575
383, 1177, 1178, 1181, 1180,  574,  575,  578,  577
384, 1178, 1179, 1182, 1181,  575,  576,  579,  578
385, 1180, 1181, 1184, 1183,  577,  578,  581,  580
386, 1181, 1182, 1185, 1184,  578,  579,  582,  581
387, 1183, 1184, 1187, 1186,  580,  581,  584,  583
388, 1184, 1185, 1188, 1187,  581,  582,  585,  584
389, 1186, 1187, 1190, 1189,  583,  584,  587,  586
390, 1187, 1188, 1191, 1190,  584,  585,  588,  587
391, 1189, 1190, 1193, 1192,  586,  587,  590,  589
392, 1190, 1191, 1194, 1193,  587,  588,  591,  590
393, 1192, 1193, 1196, 1195,  589,  590,  593,  592
394, 1193, 1194, 1197, 1196,  590,  591,  594,  593
395, 1195, 1196, 1199, 1198,  592,  593,  596,  595
396, 1196, 1197, 1200, 1199,  593,  594,  597,  596
397, 1198, 1199, 1202, 1201,  595,  596,  599,  598
398, 1199, 1200, 1203, 1202,  596,  597,  600,  599
399, 1201, 1202, 1205, 1204,  598,  599,  602,  601
400, 1202, 1203, 1206, 1205,  599,  600,  603,  602
401, 1207, 1208, 1211, 1210,  604,  605,  608,  607
402, 1208, 1209, 1212, 1211,  605,  606,  609,  608
403, 1210, 1211, 1214, 1213,  607,  608,  611,  610
404, 1211, 1212, 1215, 1214,  608,  609,  612,  611
405, 1213, 1214, 1217, 1216,  610,  611,  614,  613
406, 1214, 1215, 1218, 1217,  611,  612,  615,  614
407, 1216, 1217, 1220, 1219,  613,  614,  617,  616
408, 1217, 1218, 1221, 1220,  614,  615,  618,  617
409, 1219, 1220, 1223, 1222,  616,  617,  620,  619
410, 1220, 1221, 1224, 1223,  617,  618,  621,  620
411, 1222, 1223, 1226, 1225,  619,  620,  623,  622
412, 1223, 1224, 1227, 1226,  620,  621,  624,  623
413, 1225, 1226, 1229, 1228,  622,  623,  626,  625
414, 1226, 1227, 1230, 1229,  623,  624,  627,  626
415, 1228, 1229, 1232, 1231,  625,  626,  629,  628
416, 1229, 1230, 1233, 1232,  626,  627,  630,  629
417, 1231, 1232, 1235, 1234,  628,  629,  632,  631
418, 1232, 1233, 1236, 1235,  629,  630,  633,  632
419, 1234, 1235, 1238, 1237,  631,  632,  635,  634
420, 1235, 1236, 1239, 1238,  632,  633,  636,  635
421, 1237, 1238, 1241, 1240,  634,  635,  638,  637
422, 1238, 1239, 1242, 1241,  635,  636,  639,  638
423, 1240, 1241, 1244, 1243,  637,  638,  641,  640
424, 1241, 1242, 1245, 1244,  638,  639,  642,  641
425, 1243, 1244, 1247, 1246,  640,  641,  644,  643
426, 1244, 1245, 1248, 1247,  641,  642,  645,  644
427, 1246, 1247, 1250, 1249,  643,  644,  647,  646
428, 1247, 1248, 1251, 1250,  644,  645,  648,  647
429, 1249, 1250, 1253, 1252,  646,  647,  650,  649
430, 1250, 1251, 1254, 1253,  647,  648,  651,  650
431, 1252, 1253, 1256, 1255,  649,  650,  653,  652
432, 1253, 1254, 1257, 1256,  650,  651,  654,  653
433, 1255, 1256, 1259, 1258,  652,  653,  656,  655
434, 1256, 1257, 1260, 1259,  653,  654,  657,  656
435, 1258, 1259, 1262, 1261,  655,  656,  659,  658
436, 1259, 1260, 1263, 1262,  656,  657,  660,  659
437, 1261, 1262, 1265, 1264,  658,  659,  662,  661
438, 1262, 1263, 1266, 1265,  659,  660,  663,  662
439, 1264, 1265, 1268, 1267,  661,  662,  665,  664
440, 1265, 1266, 1269, 1268,  662,  663,  666,  665
441, 1267, 1268, 1271, 1270,  664,  665,  668,  667
442, 1268, 1269, 1272, 1271,  665,  666,  669,  668
443, 1270, 1271, 1274, 1273,  667,  668,  671,  670
444, 1271, 1272, 1275, 1274,  668,  669,  672,  671
445, 1273, 1274, 1277, 1276,  670,  671,  674,  673
446, 1274, 1275, 1278, 1277,  671,  672,  675,  674
447, 1276, 1277, 1280, 1279,  673,  674,  677,  676
448, 1277, 1278, 1281, 1280,  674,  675,  678,  677
449, 1279, 1280, 1283, 1282,  676,  677,  680,  679
450, 1280, 1281, 1284, 1283,  677,  678,  681,  680
451, 1282, 1283, 1286, 1285,  679,  680,  683,  682
452, 1283, 1284, 1287, 1286,  680,  681,  684,  683
453, 1285, 1286, 1289, 1288,  682,  683,  686,  685
454, 1286, 1287, 1290, 1289,  683,  684,  687,  686
455, 1288, 1289, 1292, 1291,  685,  686,  689,  688
456, 1289, 1290, 1293, 1292,  686,  687,  690,  689
457, 1291, 1292, 1295, 1294,  688,  689,  692,  691
458, 1292, 1293, 1296, 1295,  689,  690,  693,  692
459, 1294, 1295, 1298, 1297,  691,  692,  695,  694
460, 1295, 1296, 1299, 1298,  692,  693,  696,  695
461, 1297, 1298, 1301, 1300,  694,  695,  698,  697
462, 1298, 1299, 1302, 1301,  695,  696,  699,  698
463, 1300, 1301, 1304, 1303,  697,  698,  701,  700
464, 1301, 1302, 1305, 1304,  698,  699,  702,  701
465, 1303, 1304, 1307, 1306,  700,  701,  704,  703
466, 1304, 1305, 1308, 1307,  701,  702,  705,  704
467, 1306, 1307, 1310, 1309,  703,  704,  707,  706
468, 1307, 1308, 1311, 1310,  704,  705,  708,  707
469, 1309, 1310, 1313, 1312,  706,  707,  710,  709
470, 1310, 1311, 1314, 1313,  707,  708,  711,  710
471, 1312, 1313, 1316, 1315,  709,  710,  713,  712
472, 1313, 1314, 1317, 1316,  710,  711,  714,  713
473, 1315, 1316, 1319, 1318,  712,  713,  716,  715
474, 1316, 1317, 1320, 1319,  713,  714,  717,  716
475, 1318, 1319, 1322, 1321,  715,  716,  719,  718
476, 1319, 1320, 1323, 1322,  716,  717,  720,  719
477, 1321, 1322, 1325, 1324,  718,  719,  722,  721
478, 1322, 1323, 1326, 1325,  719,  720,  723,  722
479, 1324, 1325, 1328, 1327,  721,  722,  725,  724
480, 1325, 1326, 1329, 1328,  722,  723,  726,  725
481, 1327, 1328, 1331, 1330,  724,  725,  728,  727
482, 1328, 1329, 1332, 1331,  725,  726,  729,  728
483, 1330, 1331, 1334, 1333,  727,  728,  731,  730
484, 1331, 1332, 1335, 1334,  728,  729,  732,  731
485, 1333, 1334, 1337, 1336,  730,  731,  734,  733
486, 1334, 1335, 1338, 1337,  731,  732,  735,  734
487, 1336, 1337, 1340, 1339,  733,  734,  737,  736
488, 1337, 1338, 1341, 1340,  734,  735,  738,  737
489, 1339, 1340, 1343, 1342,  736,  737,  740,  739
490, 1340, 1341, 1344, 1343,  737,  738,  741,  740
491, 1342, 1343, 1346, 1345,  739,  740,  743,  742
492, 1343, 1344, 1347, 1346,  740,  741,  744,  743
493, 1345, 1346, 1349, 1348,  742,  743,  746,  745
494, 1346, 1347, 1350, 1349,  743,  744,  747,  746
495, 1348, 1349, 1352, 1351,  745,  746,  749,  748
496, 1349, 1350, 1353, 1352,  746,  747,  750,  749
497, 1351, 1352, 1355, 1354,  748,  749,  752,  751
498, 1352, 1353, 1356, 1355,  749,  750,  753,  752
499, 1354, 1355, 1358, 1357,  751,  752,  755,  754
500, 1355, 1356, 1359, 1358,  752,  753,  756,  755
501, 1357, 1358, 1361, 1360,  754,  755,  758,  757
502, 1358, 1359, 1362, 1361,  755,  756,  759,  758
503, 1360, 1361, 1364, 1363,  757,  758,  761,  760
504, 1361, 1362, 1365, 1364,  758,  759,  762,  761
505, 1363, 1364, 1367, 1366,  760,  761,  764,  763
506, 1364, 1365, 1368, 1367,  761,  762,  765,  764
507, 1366, 1367, 1370, 1369,  763,  764,  767,  766
508, 1367, 1368, 1371, 1370,  764,  765,  768,  767
509, 1369, 1370, 1373, 1372,  766,  767,  770,  769
510, 1370, 1371, 1374, 1373,  767,  768,  771,  770
511, 1372, 1373, 1376, 1375,  769,  770,  773,  772
512, 1373, 1374, 1377, 1376,  770,  771,  774,  773
513, 1375, 1376, 1379, 1378,  772,  773,  776,  775
514, 1376, 1377, 1380, 1379,  773,  774,  777,  776
515, 1378, 1379, 1382, 1381,  775,  776,  779,  778
516, 1379, 1380, 1383, 1382,  776,  777,  780,  779
517, 1381, 1382, 1385, 1384,  778,  779,  782,  781
518, 1382, 1383, 1386, 1385,  779,  780,  783,  782
519, 1384, 1385, 1388, 1387,  781,  782,  785,  784
520, 1385, 1386, 1389, 1388,  782,  783,  786,  785
521, 1387, 1388, 1391, 1390,  784,  785,  788,  787
522, 1388, 1389, 1392, 1391,  785,  786,  789,  788
523, 1390, 1391, 1394, 1393,  787,  788,  791,  790
524, 1391, 1392, 1395, 1394,  788,  789,  792,  791
525, 1393, 1394, 1397, 1396,  790,  791,  794,  793
526, 1394, 1395, 1398, 1397,  791,  792,  795,  794
527, 1396, 1397, 1400, 1399,  793,  794,  797,  796
528, 1397, 1398, 1401, 1400,  794,  795,  798,  797
529, 1399, 1400, 1403, 1402,  796,  797,  800,  799
530, 1400, 1401, 1404, 1403,  797,  798,  801,  800
531, 1402, 1403, 1406, 1405,  799,  800,  803,  802
532, 1403, 1404, 1407, 1406,  800,  801,  804,  803
533, 1405, 1406, 1409, 1408,  802,  803,  806,  805
534, 1406, 1407, 1410, 1409,  803,  804,  807,  806
535, 1408, 1409, 1412, 1411,  805,  806,  809,  808
536, 1409, 1410, 1413, 1412,  806,  807,  810,  809
537, 1411, 1412, 1415, 1414,  808,  809,  812,  811
538, 1412, 1413, 1416, 1415,  809,  810,  813,  812
539, 1414, 1415, 1418, 1417,  811,  812,  815,  814
540, 1415, 1416, 1419, 1418,  812,  813,  816,  815
541, 1417, 1418, 1421, 1420,  814,  815,  818,  817
542, 1418, 1419, 1422, 1421,  815,  816,  819,  818
543, 1420, 1421, 1424, 1423,  817,  818,  821,  820
544, 1421, 1422, 1425, 1424,  818,  819,  822,  821
545, 1423, 1424, 1427, 1426,  820,  821,  824,  823
546, 1424, 1425, 1428, 1427,  821,  822,  825,  824
547, 1426, 1427, 1430, 1429,  823,  824,  827,  826
548, 1427, 1428, 1431, 1430,  824,  825,  828,  827
549, 1429, 1430, 1433, 1432,  826,  827,  830,  829
550, 1430, 1431, 1434, 1433,  827,  828,  831,  830
551, 1432, 1433, 1436, 1435,  829,  830,  833,  832
552, 1433, 1434, 1437, 1436,  830,  831,  834,  833
553, 1435, 1436, 1439, 1438,  832,  833,  836,  835
554, 1436, 1437, 1440, 1439,  833,  834,  837,  836
555, 1438, 1439, 1442, 1441,  835,  836,  839,  838
556, 1439, 1440, 1443, 1442,  836,  837,  840,  839
557, 1441, 1442, 1445, 1444,  838,  839,  842,  841
558, 1442, 1443, 1446, 1445,  839,  840,  843,  842
559, 1444, 1445, 1448, 1447,  841,  842,  845,  844
560, 1445, 1446, 1449, 1448,  842,  843,  846,  845
561, 1447, 1448, 1451, 1450,  844,  845,  848,  847
562, 1448, 1449, 1452, 1451,  845,  846,  849,  848
563, 1450, 1451, 1454, 1453,  847,  848,  851,  850
564, 1451, 1452, 1455, 1454,  848,  849,  852,  851
565, 1453, 1454, 1457, 1456,  850,  851,  854,  853
566, 1454, 1455, 1458, 1457,  851,  852,  855,  854
567, 1456, 1457, 1460, 1459,  853,  854,  857,  856
568, 1457, 1458, 1461, 1460,  854,  855,  858,  857
569, 1459, 1460, 1463, 1462,  856,  857,  860,  859
570, 1460, 1461, 1464, 1463,  857,  858,  861,  860
571, 1462, 1463, 1466, 1465,  859,  860,  863,  862
572, 1463, 1464, 1467, 1466,  860,  861,  864,  863
573, 1465, 1466, 1469, 1468,  862,  863,  866,  865
574, 1466, 1467, 1470, 1469,  863,  864,  867,  866
575, 1468, 1469, 1472, 1471,  865,  866,  869,  868
576, 1469, 1470, 1473, 1472,  866,  867,  870,  869
577, 1471, 1472, 1475, 1474,  868,  869,  872,  871
578, 1472, 1473, 1476, 1475,  869,  870,  873,  872
579, 1474, 1475, 1478, 1477,  871,  872,  875,  874
580, 1475, 1476, 1479, 1478,  872,  873,  876,  875
581, 1477, 1478, 1481, 1480,  874,  875,  878,  877
582, 1478, 1479, 1482, 1481,  875,  876,  879,  878
583, 1480, 1481, 1484, 1483,  877,  878,  881,  880
584, 1481, 1482, 1485, 1484,  878,  879,  882,  881
585, 1483, 1484, 1487, 1486,  880,  881,  884,  883
586, 1484, 1485, 1488, 1487,  881,  882,  885,  884
587, 1486, 1487, 1490, 1489,  883,  884,  887,  886
588, 1487, 1488, 1491, 1490,  884,  885,  888,  887
589, 1489, 1490, 1493, 1492,  886,  887,  890,  889
590, 1490, 1491, 1494, 1493,  887,  888,  891,  890
591, 1492, 1493, 1496, 1495,  889,  890,  893,  892
592, 1493, 1494, 1497, 1496,  890,  891,  894,  893
593, 1495, 1496, 1499, 1498,  892,  893,  896,  895
594, 1496, 1497, 1500, 1499,  893,  894,  897,  896
595, 1498, 1499, 1502, 1501,  895,  896,  899,  898
596, 1499, 1500, 1503, 1502,  896,  897,  900,  899
597, 1501, 1502, 1505, 1504,  898,  899,  902,  901
598, 1502, 1503, 1506, 1505,  899,  900,  903,  902
599, 1504, 1505, 1508, 1507,  901,  902,  905,  904
600, 1505, 1506, 1509, 1508,  902,  903,  906,  905
601, 1507, 1508, 1511, 1510,  904,  905,  908,  907
602, 1508, 1509, 1512, 1511,  905,  906,  909,  908
603, 1510, 1511, 1514, 1513,  907,  908,  911,  910
604, 1511, 1512, 1515, 1514,  908,  909,  912,  911
605, 1513, 1514, 1517, 1516,  910,  911,  914,  913
606, 1514, 1515, 1518, 1517,  911,  912,  915,  914
607, 1516, 1517, 1520, 1519,  913,  914,  917,  916
608, 1517, 1518, 1521, 1520,  914,  915,  918,  917
609, 1519, 1520, 1523, 1522,  916,  917,  920,  919
610, 1520, 1521, 1524, 1523,  917,  918,  921,  920
611, 1522, 1523, 1526, 1525,  919,  920,  923,  922
612, 1523, 1524, 1527, 1526,  920,  921,  924,  923
613, 1525, 1526, 1529, 1528,  922,  923,  926,  925
614, 1526, 1527, 1530, 1529,  923,  924,  927,  926
615, 1528, 1529, 1532, 1531,  925,  926,  929,  928
616, 1529, 1530, 1533, 1532,  926,  927,  930,  929
617, 1531, 1532, 1535, 1534,  928,  929,  932,  931
618, 1532, 1533, 1536, 1535,  929,  930,  933,  932
619, 1534, 1535, 1538, 1537,  931,  932,  935,  934
620, 1535, 1536, 1539, 1538,  932,  933,  936,  935
621, 1537, 1538, 1541, 1540,  934,  935,  938,  937
622, 1538, 1539, 1542, 1541,  935,  936,  939,  938
623, 1540, 1541, 1544, 1543,  937,  938,  941,  940
624, 1541, 1542, 1545, 1544,  938,  939,  942,  941
625, 1543, 1544, 1547, 1546,  940,  941,  944,  943
626, 1544, 1545, 1548, 1547,  941,  942,  945,  944
627, 1546, 1547, 1550, 1549,  943,  944,  947,  946
628, 1547, 1548, 1551, 1550,  944,  945,  948,  947
629, 1549, 1550, 1553, 1552,  946,  947,  950,  949
630, 1550, 1551, 1554, 1553,  947,  948,  951,  950
631, 1552, 1553, 1556, 1555,  949,  950,  953,  952
632, 1553, 1554, 1557, 1556,  950,  951,  954,  953
633, 1555, 1556, 1559, 1558,  952,  953,  956,  955
634, 1556, 1557, 1560, 1559,  953,  954,  957,  956
635, 1558, 1559, 1562, 1561,  955,  956,  959,  958
636, 1559, 1560, 1563, 1562,  956,  957,  960,  959
637, 1561, 1562, 1565, 1564,  958,  959,  962,  961
638, 1562, 1563, 1566, 1565,  959,  960,  963,  962
639, 1564, 1565, 1568, 1567,  961,  962,  965,  964
640, 1565, 1566, 1569, 1568,  962,  963,  966,  965
641, 1567, 1568, 1571, 1570,  964,  965,  968,  967
642, 1568, 1569, 1572, 1571,  965,  966,  969,  968
643, 1570, 1571, 1574, 1573,  967,  968,  971,  970
644, 1571, 1572, 1575, 1574,  968,  969,  972,  971
645, 1573, 1574, 1577, 1576,  970,  971,  974,  973
646, 1574, 1575, 1578, 1577,  971,  972,  975,  974
647, 1576, 1577, 1580, 1579,  973,  974,  977,  976
648, 1577, 1578, 1581, 1580,  974,  975,  978,  977
649, 1579, 1580, 1583, 1582,  976,  977,  980,  979
650, 1580, 1581, 1584, 1583,  977,  978,  981,  980
651, 1582, 1583, 1586, 1585,  979,  980,  983,  982
652, 1583, 1584, 1587, 1586,  980,  981,  984,  983
653, 1585, 1586, 1589, 1588,  982,  983,  986,  985
654, 1586, 1587, 1590, 1589,  983,  984,  987,  986
655, 1588, 1589, 1592, 1591,  985,  986,  989,  988
656, 1589, 1590, 1593, 1592,  986,  987,  990,  989
657, 1591, 1592, 1595, 1594,  988,  989,  992,  991
658, 1592, 1593, 1596, 1595,  989,  990,  993,  992
659, 1594, 1595, 1598, 1597,  991,  992,  995,  994
660, 1595, 1596, 1599, 1598,  992,  993,  996,  995
661, 1597, 1598, 1601, 1600,  994,  995,  998,  997
662, 1598, 1599, 1602, 1601,  995,  996,  999,  998
663, 1600, 1601, 1604, 1603,  997,  998, 1001, 1000
664, 1601, 1602, 1605, 1604,  998,  999, 1002, 1001
665, 1603, 1604, 1607, 1606, 1000, 1001, 1004, 1003
666, 1604, 1605, 1608, 1607, 1001, 1002, 1005, 1004
667, 1606, 1607, 1610, 1609, 1003, 1004, 1007, 1006
668, 1607, 1608, 1611, 1610, 1004, 1005, 1008, 1007
669, 1609, 1610, 1613, 1612, 1006, 1007, 1010, 1009
670, 1610, 1611, 1614, 1613, 1007, 1008, 1011, 1010
671, 1612, 1613, 1616, 1615, 1009, 1010, 1013, 1012
672, 1613, 1614, 1617, 1616, 1010, 1011, 1014, 1013
673, 1615, 1616, 1619, 1618, 1012, 1013, 1016, 1015
674, 1616, 1617, 1620, 1619, 1013, 1014, 1017, 1016
675, 1618, 1619, 1622, 1621, 1015, 1016, 1019, 1018
676, 1619, 1620, 1623, 1622, 1016, 1017, 1020, 1019
677, 1621, 1622, 1625, 1624, 1018, 1019, 1022, 1021
678, 1622, 1623, 1626, 1625, 1019, 1020, 1023, 1022
679, 1624, 1625, 1628, 1627, 1021, 1022, 1025, 1024
680, 1625, 1626, 1629, 1628, 1022, 1023, 1026, 1025
681, 1627, 1628, 1631, 1630, 1024, 1025, 1028, 1027
682, 1628, 1629, 1632, 1631, 1025, 1026, 1029, 1028
683, 1630, 1631, 1634, 1633, 1027, 1028, 1031, 1030
684, 1631, 1632, 1635, 1634, 1028, 1029, 1032, 1031
685, 1633, 1634, 1637, 1636, 1030, 1031, 1034, 1033
686, 1634, 1635, 1638, 1637, 1031, 1032, 1035, 1034
687, 1636, 1637, 1640, 1639, 1033, 1034, 1037, 1036
688, 1637, 1638, 1641, 1640, 1034, 1035, 1038, 1037
689, 1639, 1640, 1643, 1642, 1036, 1037, 1040, 1039
690, 1640, 1641, 1644, 1643, 1037, 1038, 1041, 1040
691, 1642, 1643, 1646, 1645, 1039, 1040, 1043, 1042
692, 1643, 1644, 1647, 1646, 1040, 1041, 1044, 1043
693, 1645, 1646, 1649, 1648, 1042, 1043, 1046, 1045
694, 1646, 1647, 1650, 1649, 1043, 1044, 1047, 1046
695, 1648, 1649, 1652, 1651, 1045, 1046, 1049, 1048
696, 1649, 1650, 1653, 1652, 1046, 1047, 1050, 1049
697, 1651, 1652, 1655, 1654, 1048, 1049, 1052, 1051
698, 1652, 1653, 1656, 1655, 1049, 1050, 1053, 1052
699, 1654, 1655, 1658, 1657, 1051, 1052, 1055, 1054
700, 1655, 1656, 1659, 1658, 1052, 1053, 1056, 1055
701, 1657, 1658, 1661, 1660, 1054, 1055, 1058, 1057
702, 1658, 1659, 1662, 1661, 1055, 1056, 1059, 1058
703, 1660, 1661, 1664, 1663, 1057, 1058, 1061, 1060
704, 1661, 1662, 1665, 1664, 1058, 1059, 1062, 1061
705, 1663, 1664, 1667, 1666, 1060, 1061, 1064, 1063
706, 1664, 1665, 1668, 1667, 1061, 1062, 1065, 1064
707, 1666, 1667, 1670, 1669, 1063, 1064, 1067, 1066
708, 1667, 1668, 1671, 1670, 1064, 1065, 1068, 1067
709, 1669, 1670, 1673, 1672, 1066, 1067, 1070, 1069
710, 1670, 1671, 1674, 1673, 1067, 1068, 1071, 1070
711, 1672, 1673, 1676, 1675, 1069, 1070, 1073, 1072
712, 1673, 1674, 1677, 1676, 1070, 1071, 1074, 1073
713, 1675, 1676, 1679, 1678, 1072, 1073, 1076, 1075
714, 1676, 1677, 1680, 1679, 1073, 1074, 1077, 1076
715, 1678, 1679, 1682, 1681, 1075, 1076, 1079, 1078
716, 1679, 1680, 1683, 1682, 1076, 1077, 1080, 1079
717, 1681, 1682, 1685, 1684, 1078, 1079, 1082, 1081
718, 1682, 1683, 1686, 1685, 1079, 1080, 1083, 1082
719, 1684, 1685, 1688, 1687, 1081, 1082, 1085, 1084
720, 1685, 1686, 1689, 1688, 1082, 1083, 1086, 1085
721, 1687, 1688, 1691, 1690, 1084, 1085, 1088, 1087
722, 1688, 1689, 1692, 1691, 1085, 1086, 1089, 1088
723, 1690, 1691, 1694, 1693, 1087, 1088, 1091, 1090
724, 1691, 1692, 1695, 1694, 1088, 1089, 1092, 1091
725, 1693, 1694, 1697, 1696, 1090, 1091, 1094, 1093
726, 1694, 1695, 1698, 1697, 1091, 1092, 1095, 1094
727, 1696, 1697, 1700, 1699, 1093, 1094, 1097, 1096
728, 1697, 1698, 1701, 1700, 1094, 1095, 1098, 1097
729, 1699, 1700, 1703, 1702, 1096, 1097, 1100, 1099
730, 1700, 1701, 1704, 1703, 1097, 1098, 1101, 1100
731, 1702, 1703, 1706, 1705, 1099, 1100, 1103, 1102
732, 1703, 1704, 1707, 1706, 1100, 1101, 1104, 1103
733, 1705, 1706, 1709, 1708, 1102, 1103, 1106, 1105
734, 1706, 1707, 1710, 1709, 1103, 1104, 1107, 1106
735, 1708, 1709, 1712, 1711, 1105, 1106, 1109, 1108
736, 1709, 1710, 1713, 1712, 1106, 1107, 1110, 1109
737, 1711, 1712, 1715, 1714, 1108, 1109, 1112, 1111
738, 1712, 1713, 1716, 1715, 1109, 1110, 1113, 1112
739, 1714, 1715, 1718, 1717, 1111, 1112, 1115, 1114
740, 1715, 1716, 1719, 1718, 1112, 1113, 1116, 1115
741, 1717, 1718, 1721, 1720, 1114, 1115, 1118, 1117
742, 1718, 1719, 1722, 1721, 1115, 1116, 1119, 1118
743, 1720, 1721, 1724, 1723, 1117, 1118, 1121, 1120
744, 1721, 1722, 1725, 1724, 1118, 1119, 1122, 1121
745, 1723, 1724, 1727, 1726, 1120, 1121, 1124, 1123
746, 1724, 1725, 1728, 1727, 1121, 1122, 1125, 1124
747, 1726, 1727, 1730, 1729, 1123, 1124, 1127, 1126
748, 1727, 1728, 1731, 1730, 1124, 1125, 1128, 1127
749, 1729, 1730, 1733, 1732, 1126, 1127, 1130, 1129
750, 1730, 1731, 1734, 1733, 1127, 1128, 1131, 1130
751, 1732, 1733, 1736, 1735, 1129, 1130, 1133, 1132
752, 1733, 1734, 1737, 1736, 1130, 1131, 1134, 1133
753, 1735, 1736, 1739, 1738, 1132, 1133, 1136, 1135
754, 1736, 1737, 1740, 1739, 1133, 1134, 1137, 1136
755, 1738, 1739, 1742, 1741, 1135, 1136, 1139, 1138
756, 1739, 1740, 1743, 1742, 1136, 1137, 1140, 1139
757, 1741, 1742, 1745, 1744, 1138, 1139, 1142, 1141
758, 1742, 1743, 1746, 1745, 1139, 1140, 1143, 1142
759, 1744, 1745, 1748, 1747, 1141, 1142, 1145, 1144
760, 1745, 1746, 1749, 1748, 1142, 1143, 1146, 1145
761, 1747, 1748, 1751, 1750, 1144, 1145, 1148, 1147
762, 1748, 1749, 1752, 1751, 1145, 1146, 1149, 1148
763, 1750, 1751, 1754, 1753, 1147, 1148, 1151, 1150
764, 1751, 1752, 1755, 1754, 1148, 1149, 1152, 1151
765, 1753, 1754, 1757, 1756, 1150, 1151, 1154, 1153
766, 1754, 1755, 1758, 1757, 1151, 1152, 1155, 1154
767, 1756, 1757, 1760, 1759, 1153, 1154, 1157, 1156
768, 1757, 1758, 1761, 1760, 1154, 1155, 1158, 1157
769, 1759, 1760, 1763, 1762, 1156, 1157, 1160, 1159
770, 1760, 1761, 1764, 1763, 1157, 1158, 1161, 1160
771, 1762, 1763, 1766, 1765, 1159, 1160, 1163, 1162
772, 1763, 1764, 1767, 1766, 1160, 1161, 1164, 1163
773, 1765, 1766, 1769, 1768, 1162, 1163, 1166, 1165
774, 1766, 1767, 1770, 1769, 1163, 1164, 1167, 1166
775, 1768, 1769, 1772, 1771, 1165, 1166, 1169, 1168
776, 1769, 1770, 1773, 1772, 1166, 1167, 1170, 1169
777, 1771, 1772, 1775, 1774, 1168, 1169, 1172, 1171
778, 1772, 1773, 1776, 1775, 1169, 1170, 1173, 1172
779, 1774, 1775, 1778, 1777, 1171, 1172, 1175, 1174
780, 1775, 1776, 1779, 1778, 1172, 1173, 1176, 1175
781, 1777, 1778, 1781, 1780, 1174, 1175, 1178, 1177
782, 1778, 1779, 1782, 1781, 1175, 1176, 1179, 1178
783, 1780, 1781, 1784, 1783, 1177, 1178, 1181, 1180
784, 1781, 1782, 1785, 1784, 1178, 1179, 1182, 1181
785, 1783, 1784, 1787, 1786, 1180, 1181, 1184, 1183
786, 1784, 1785, 1788, 1787, 1181, 1182, 1185, 1184
787, 1786, 1787, 1790, 1789, 1183, 1184, 1187, 1186
788, 1787, 1788, 1791, 1790, 1184, 1185, 1188, 1187
789, 1789, 1790, 1793, 1792, 1186, 1187, 1190, 1189
790, 1790, 1791, 1794, 1793, 1187, 1188, 1191, 1190
791, 1792, 1793, 1796, 1795, 1189, 1190, 1193, 1192
792, 1793, 1794, 1797, 1796, 1190, 1191, 1194, 1193
793, 1795, 1796, 1799, 1798, 1192, 1193, 1196, 1195
794, 1796, 1797, 1800, 1799, 1193, 1194, 1197, 1196
795, 1798, 1799, 1802, 1801, 1195, 1196, 1199, 1198
796, 1799, 1800, 1803, 1802, 1196, 1197, 1200, 1199
797, 1801, 1802, 1805, 1804, 1198, 1199, 1202, 1201
798, 1802, 1803, 1806, 1805, 1199, 1200, 1203, 1202
799, 1804, 1805, 1808, 1807, 1201, 1202, 1205, 1204
800, 1805, 1806, 1809, 1808, 1202, 1203, 1206, 1205
*Nset, nset=SET-1, generate
    1,  1809,     1
*Elset, elset=SET-1, generate
   1,  800,    1
** Section: Section-3-SET-1
*Solid Section, elset=SET-1, material=GRAPHENE
,
*End Part
**  
*Part, name=GRAPHENE_3D-3
*Node
      1,  -167.230774,         -10.,         400.
      2,  -167.230774,         -12.,         400.
      3,  -167.230774,         -14.,         400.
      4,  -167.230774,         -10.,         398.
      5,  -167.230774,         -12.,         398.
      6,  -167.230774,         -14.,         398.
      7,  -167.230774,         -10.,         396.
      8,  -167.230774,         -12.,         396.
      9,  -167.230774,         -14.,         396.
     10,  -167.230774,         -10.,         394.
     11,  -167.230774,         -12.,         394.
     12,  -167.230774,         -14.,         394.
     13,  -167.230774,         -10.,         392.
     14,  -167.230774,         -12.,         392.
     15,  -167.230774,         -14.,         392.
     16,  -167.230774,         -10.,         390.
     17,  -167.230774,         -12.,         390.
     18,  -167.230774,         -14.,         390.
     19,  -167.230774,         -10.,         388.
     20,  -167.230774,         -12.,         388.
     21,  -167.230774,         -14.,         388.
     22,  -167.230774,         -10.,         386.
     23,  -167.230774,         -12.,         386.
     24,  -167.230774,         -14.,         386.
     25,  -167.230774,         -10.,         384.
     26,  -167.230774,         -12.,         384.
     27,  -167.230774,         -14.,         384.
     28,  -167.230774,         -10.,         382.
     29,  -167.230774,         -12.,         382.
     30,  -167.230774,         -14.,         382.
     31,  -167.230774,         -10.,         380.
     32,  -167.230774,         -12.,         380.
     33,  -167.230774,         -14.,         380.
     34,  -167.230774,         -10.,         378.
     35,  -167.230774,         -12.,         378.
     36,  -167.230774,         -14.,         378.
     37,  -167.230774,         -10.,         376.
     38,  -167.230774,         -12.,         376.
     39,  -167.230774,         -14.,         376.
     40,  -167.230774,         -10.,         374.
     41,  -167.230774,         -12.,         374.
     42,  -167.230774,         -14.,         374.
     43,  -167.230774,         -10.,         372.
     44,  -167.230774,         -12.,         372.
     45,  -167.230774,         -14.,         372.
     46,  -167.230774,         -10.,         370.
     47,  -167.230774,         -12.,         370.
     48,  -167.230774,         -14.,         370.
     49,  -167.230774,         -10.,         368.
     50,  -167.230774,         -12.,         368.
     51,  -167.230774,         -14.,         368.
     52,  -167.230774,         -10.,         366.
     53,  -167.230774,         -12.,         366.
     54,  -167.230774,         -14.,         366.
     55,  -167.230774,         -10.,         364.
     56,  -167.230774,         -12.,         364.
     57,  -167.230774,         -14.,         364.
     58,  -167.230774,         -10.,         362.
     59,  -167.230774,         -12.,         362.
     60,  -167.230774,         -14.,         362.
     61,  -167.230774,         -10.,         360.
     62,  -167.230774,         -12.,         360.
     63,  -167.230774,         -14.,         360.
     64,  -167.230774,         -10.,         358.
     65,  -167.230774,         -12.,         358.
     66,  -167.230774,         -14.,         358.
     67,  -167.230774,         -10.,         356.
     68,  -167.230774,         -12.,         356.
     69,  -167.230774,         -14.,         356.
     70,  -167.230774,         -10.,         354.
     71,  -167.230774,         -12.,         354.
     72,  -167.230774,         -14.,         354.
     73,  -167.230774,         -10.,         352.
     74,  -167.230774,         -12.,         352.
     75,  -167.230774,         -14.,         352.
     76,  -167.230774,         -10.,         350.
     77,  -167.230774,         -12.,         350.
     78,  -167.230774,         -14.,         350.
     79,  -167.230774,         -10.,         348.
     80,  -167.230774,         -12.,         348.
     81,  -167.230774,         -14.,         348.
     82,  -167.230774,         -10.,         346.
     83,  -167.230774,         -12.,         346.
     84,  -167.230774,         -14.,         346.
     85,  -167.230774,         -10.,         344.
     86,  -167.230774,         -12.,         344.
     87,  -167.230774,         -14.,         344.
     88,  -167.230774,         -10.,         342.
     89,  -167.230774,         -12.,         342.
     90,  -167.230774,         -14.,         342.
     91,  -167.230774,         -10.,         340.
     92,  -167.230774,         -12.,         340.
     93,  -167.230774,         -14.,         340.
     94,  -167.230774,         -10.,         338.
     95,  -167.230774,         -12.,         338.
     96,  -167.230774,         -14.,         338.
     97,  -167.230774,         -10.,         336.
     98,  -167.230774,         -12.,         336.
     99,  -167.230774,         -14.,         336.
    100,  -167.230774,         -10.,         334.
    101,  -167.230774,         -12.,         334.
    102,  -167.230774,         -14.,         334.
    103,  -167.230774,         -10.,         332.
    104,  -167.230774,         -12.,         332.
    105,  -167.230774,         -14.,         332.
    106,  -167.230774,         -10.,         330.
    107,  -167.230774,         -12.,         330.
    108,  -167.230774,         -14.,         330.
    109,  -167.230774,         -10.,         328.
    110,  -167.230774,         -12.,         328.
    111,  -167.230774,         -14.,         328.
    112,  -167.230774,         -10.,         326.
    113,  -167.230774,         -12.,         326.
    114,  -167.230774,         -14.,         326.
    115,  -167.230774,         -10.,         324.
    116,  -167.230774,         -12.,         324.
    117,  -167.230774,         -14.,         324.
    118,  -167.230774,         -10.,         322.
    119,  -167.230774,         -12.,         322.
    120,  -167.230774,         -14.,         322.
    121,  -167.230774,         -10.,         320.
    122,  -167.230774,         -12.,         320.
    123,  -167.230774,         -14.,         320.
    124,  -167.230774,         -10.,         318.
    125,  -167.230774,         -12.,         318.
    126,  -167.230774,         -14.,         318.
    127,  -167.230774,         -10.,         316.
    128,  -167.230774,         -12.,         316.
    129,  -167.230774,         -14.,         316.
    130,  -167.230774,         -10.,         314.
    131,  -167.230774,         -12.,         314.
    132,  -167.230774,         -14.,         314.
    133,  -167.230774,         -10.,         312.
    134,  -167.230774,         -12.,         312.
    135,  -167.230774,         -14.,         312.
    136,  -167.230774,         -10.,         310.
    137,  -167.230774,         -12.,         310.
    138,  -167.230774,         -14.,         310.
    139,  -167.230774,         -10.,         308.
    140,  -167.230774,         -12.,         308.
    141,  -167.230774,         -14.,         308.
    142,  -167.230774,         -10.,         306.
    143,  -167.230774,         -12.,         306.
    144,  -167.230774,         -14.,         306.
    145,  -167.230774,         -10.,         304.
    146,  -167.230774,         -12.,         304.
    147,  -167.230774,         -14.,         304.
    148,  -167.230774,         -10.,         302.
    149,  -167.230774,         -12.,         302.
    150,  -167.230774,         -14.,         302.
    151,  -167.230774,         -10.,         300.
    152,  -167.230774,         -12.,         300.
    153,  -167.230774,         -14.,         300.
    154,  -167.230774,         -10.,         298.
    155,  -167.230774,         -12.,         298.
    156,  -167.230774,         -14.,         298.
    157,  -167.230774,         -10.,         296.
    158,  -167.230774,         -12.,         296.
    159,  -167.230774,         -14.,         296.
    160,  -167.230774,         -10.,         294.
    161,  -167.230774,         -12.,         294.
    162,  -167.230774,         -14.,         294.
    163,  -167.230774,         -10.,         292.
    164,  -167.230774,         -12.,         292.
    165,  -167.230774,         -14.,         292.
    166,  -167.230774,         -10.,         290.
    167,  -167.230774,         -12.,         290.
    168,  -167.230774,         -14.,         290.
    169,  -167.230774,         -10.,         288.
    170,  -167.230774,         -12.,         288.
    171,  -167.230774,         -14.,         288.
    172,  -167.230774,         -10.,         286.
    173,  -167.230774,         -12.,         286.
    174,  -167.230774,         -14.,         286.
    175,  -167.230774,         -10.,         284.
    176,  -167.230774,         -12.,         284.
    177,  -167.230774,         -14.,         284.
    178,  -167.230774,         -10.,         282.
    179,  -167.230774,         -12.,         282.
    180,  -167.230774,         -14.,         282.
    181,  -167.230774,         -10.,         280.
    182,  -167.230774,         -12.,         280.
    183,  -167.230774,         -14.,         280.
    184,  -167.230774,         -10.,         278.
    185,  -167.230774,         -12.,         278.
    186,  -167.230774,         -14.,         278.
    187,  -167.230774,         -10.,         276.
    188,  -167.230774,         -12.,         276.
    189,  -167.230774,         -14.,         276.
    190,  -167.230774,         -10.,         274.
    191,  -167.230774,         -12.,         274.
    192,  -167.230774,         -14.,         274.
    193,  -167.230774,         -10.,         272.
    194,  -167.230774,         -12.,         272.
    195,  -167.230774,         -14.,         272.
    196,  -167.230774,         -10.,         270.
    197,  -167.230774,         -12.,         270.
    198,  -167.230774,         -14.,         270.
    199,  -167.230774,         -10.,         268.
    200,  -167.230774,         -12.,         268.
    201,  -167.230774,         -14.,         268.
    202,  -167.230774,         -10.,         266.
    203,  -167.230774,         -12.,         266.
    204,  -167.230774,         -14.,         266.
    205,  -167.230774,         -10.,         264.
    206,  -167.230774,         -12.,         264.
    207,  -167.230774,         -14.,         264.
    208,  -167.230774,         -10.,         262.
    209,  -167.230774,         -12.,         262.
    210,  -167.230774,         -14.,         262.
    211,  -167.230774,         -10.,         260.
    212,  -167.230774,         -12.,         260.
    213,  -167.230774,         -14.,         260.
    214,  -167.230774,         -10.,         258.
    215,  -167.230774,         -12.,         258.
    216,  -167.230774,         -14.,         258.
    217,  -167.230774,         -10.,         256.
    218,  -167.230774,         -12.,         256.
    219,  -167.230774,         -14.,         256.
    220,  -167.230774,         -10.,         254.
    221,  -167.230774,         -12.,         254.
    222,  -167.230774,         -14.,         254.
    223,  -167.230774,         -10.,         252.
    224,  -167.230774,         -12.,         252.
    225,  -167.230774,         -14.,         252.
    226,  -167.230774,         -10.,         250.
    227,  -167.230774,         -12.,         250.
    228,  -167.230774,         -14.,         250.
    229,  -167.230774,         -10.,         248.
    230,  -167.230774,         -12.,         248.
    231,  -167.230774,         -14.,         248.
    232,  -167.230774,         -10.,         246.
    233,  -167.230774,         -12.,         246.
    234,  -167.230774,         -14.,         246.
    235,  -167.230774,         -10.,         244.
    236,  -167.230774,         -12.,         244.
    237,  -167.230774,         -14.,         244.
    238,  -167.230774,         -10.,         242.
    239,  -167.230774,         -12.,         242.
    240,  -167.230774,         -14.,         242.
    241,  -167.230774,         -10.,         240.
    242,  -167.230774,         -12.,         240.
    243,  -167.230774,         -14.,         240.
    244,  -167.230774,         -10.,         238.
    245,  -167.230774,         -12.,         238.
    246,  -167.230774,         -14.,         238.
    247,  -167.230774,         -10.,         236.
    248,  -167.230774,         -12.,         236.
    249,  -167.230774,         -14.,         236.
    250,  -167.230774,         -10.,         234.
    251,  -167.230774,         -12.,         234.
    252,  -167.230774,         -14.,         234.
    253,  -167.230774,         -10.,         232.
    254,  -167.230774,         -12.,         232.
    255,  -167.230774,         -14.,         232.
    256,  -167.230774,         -10.,         230.
    257,  -167.230774,         -12.,         230.
    258,  -167.230774,         -14.,         230.
    259,  -167.230774,         -10.,         228.
    260,  -167.230774,         -12.,         228.
    261,  -167.230774,         -14.,         228.
    262,  -167.230774,         -10.,         226.
    263,  -167.230774,         -12.,         226.
    264,  -167.230774,         -14.,         226.
    265,  -167.230774,         -10.,         224.
    266,  -167.230774,         -12.,         224.
    267,  -167.230774,         -14.,         224.
    268,  -167.230774,         -10.,         222.
    269,  -167.230774,         -12.,         222.
    270,  -167.230774,         -14.,         222.
    271,  -167.230774,         -10.,         220.
    272,  -167.230774,         -12.,         220.
    273,  -167.230774,         -14.,         220.
    274,  -167.230774,         -10.,         218.
    275,  -167.230774,         -12.,         218.
    276,  -167.230774,         -14.,         218.
    277,  -167.230774,         -10.,         216.
    278,  -167.230774,         -12.,         216.
    279,  -167.230774,         -14.,         216.
    280,  -167.230774,         -10.,         214.
    281,  -167.230774,         -12.,         214.
    282,  -167.230774,         -14.,         214.
    283,  -167.230774,         -10.,         212.
    284,  -167.230774,         -12.,         212.
    285,  -167.230774,         -14.,         212.
    286,  -167.230774,         -10.,         210.
    287,  -167.230774,         -12.,         210.
    288,  -167.230774,         -14.,         210.
    289,  -167.230774,         -10.,         208.
    290,  -167.230774,         -12.,         208.
    291,  -167.230774,         -14.,         208.
    292,  -167.230774,         -10.,         206.
    293,  -167.230774,         -12.,         206.
    294,  -167.230774,         -14.,         206.
    295,  -167.230774,         -10.,         204.
    296,  -167.230774,         -12.,         204.
    297,  -167.230774,         -14.,         204.
    298,  -167.230774,         -10.,         202.
    299,  -167.230774,         -12.,         202.
    300,  -167.230774,         -14.,         202.
    301,  -167.230774,         -10.,         200.
    302,  -167.230774,         -12.,         200.
    303,  -167.230774,         -14.,         200.
    304,  -167.230774,         -10.,         198.
    305,  -167.230774,         -12.,         198.
    306,  -167.230774,         -14.,         198.
    307,  -167.230774,         -10.,         196.
    308,  -167.230774,         -12.,         196.
    309,  -167.230774,         -14.,         196.
    310,  -167.230774,         -10.,         194.
    311,  -167.230774,         -12.,         194.
    312,  -167.230774,         -14.,         194.
    313,  -167.230774,         -10.,         192.
    314,  -167.230774,         -12.,         192.
    315,  -167.230774,         -14.,         192.
    316,  -167.230774,         -10.,         190.
    317,  -167.230774,         -12.,         190.
    318,  -167.230774,         -14.,         190.
    319,  -167.230774,         -10.,         188.
    320,  -167.230774,         -12.,         188.
    321,  -167.230774,         -14.,         188.
    322,  -167.230774,         -10.,         186.
    323,  -167.230774,         -12.,         186.
    324,  -167.230774,         -14.,         186.
    325,  -167.230774,         -10.,         184.
    326,  -167.230774,         -12.,         184.
    327,  -167.230774,         -14.,         184.
    328,  -167.230774,         -10.,         182.
    329,  -167.230774,         -12.,         182.
    330,  -167.230774,         -14.,         182.
    331,  -167.230774,         -10.,         180.
    332,  -167.230774,         -12.,         180.
    333,  -167.230774,         -14.,         180.
    334,  -167.230774,         -10.,         178.
    335,  -167.230774,         -12.,         178.
    336,  -167.230774,         -14.,         178.
    337,  -167.230774,         -10.,         176.
    338,  -167.230774,         -12.,         176.
    339,  -167.230774,         -14.,         176.
    340,  -167.230774,         -10.,         174.
    341,  -167.230774,         -12.,         174.
    342,  -167.230774,         -14.,         174.
    343,  -167.230774,         -10.,         172.
    344,  -167.230774,         -12.,         172.
    345,  -167.230774,         -14.,         172.
    346,  -167.230774,         -10.,         170.
    347,  -167.230774,         -12.,         170.
    348,  -167.230774,         -14.,         170.
    349,  -167.230774,         -10.,         168.
    350,  -167.230774,         -12.,         168.
    351,  -167.230774,         -14.,         168.
    352,  -167.230774,         -10.,         166.
    353,  -167.230774,         -12.,         166.
    354,  -167.230774,         -14.,         166.
    355,  -167.230774,         -10.,         164.
    356,  -167.230774,         -12.,         164.
    357,  -167.230774,         -14.,         164.
    358,  -167.230774,         -10.,         162.
    359,  -167.230774,         -12.,         162.
    360,  -167.230774,         -14.,         162.
    361,  -167.230774,         -10.,         160.
    362,  -167.230774,         -12.,         160.
    363,  -167.230774,         -14.,         160.
    364,  -167.230774,         -10.,         158.
    365,  -167.230774,         -12.,         158.
    366,  -167.230774,         -14.,         158.
    367,  -167.230774,         -10.,         156.
    368,  -167.230774,         -12.,         156.
    369,  -167.230774,         -14.,         156.
    370,  -167.230774,         -10.,         154.
    371,  -167.230774,         -12.,         154.
    372,  -167.230774,         -14.,         154.
    373,  -167.230774,         -10.,         152.
    374,  -167.230774,         -12.,         152.
    375,  -167.230774,         -14.,         152.
    376,  -167.230774,         -10.,         150.
    377,  -167.230774,         -12.,         150.
    378,  -167.230774,         -14.,         150.
    379,  -167.230774,         -10.,         148.
    380,  -167.230774,         -12.,         148.
    381,  -167.230774,         -14.,         148.
    382,  -167.230774,         -10.,         146.
    383,  -167.230774,         -12.,         146.
    384,  -167.230774,         -14.,         146.
    385,  -167.230774,         -10.,         144.
    386,  -167.230774,         -12.,         144.
    387,  -167.230774,         -14.,         144.
    388,  -167.230774,         -10.,         142.
    389,  -167.230774,         -12.,         142.
    390,  -167.230774,         -14.,         142.
    391,  -167.230774,         -10.,         140.
    392,  -167.230774,         -12.,         140.
    393,  -167.230774,         -14.,         140.
    394,  -167.230774,         -10.,         138.
    395,  -167.230774,         -12.,         138.
    396,  -167.230774,         -14.,         138.
    397,  -167.230774,         -10.,         136.
    398,  -167.230774,         -12.,         136.
    399,  -167.230774,         -14.,         136.
    400,  -167.230774,         -10.,         134.
    401,  -167.230774,         -12.,         134.
    402,  -167.230774,         -14.,         134.
    403,  -167.230774,         -10.,         132.
    404,  -167.230774,         -12.,         132.
    405,  -167.230774,         -14.,         132.
    406,  -167.230774,         -10.,         130.
    407,  -167.230774,         -12.,         130.
    408,  -167.230774,         -14.,         130.
    409,  -167.230774,         -10.,         128.
    410,  -167.230774,         -12.,         128.
    411,  -167.230774,         -14.,         128.
    412,  -167.230774,         -10.,         126.
    413,  -167.230774,         -12.,         126.
    414,  -167.230774,         -14.,         126.
    415,  -167.230774,         -10.,         124.
    416,  -167.230774,         -12.,         124.
    417,  -167.230774,         -14.,         124.
    418,  -167.230774,         -10.,         122.
    419,  -167.230774,         -12.,         122.
    420,  -167.230774,         -14.,         122.
    421,  -167.230774,         -10.,         120.
    422,  -167.230774,         -12.,         120.
    423,  -167.230774,         -14.,         120.
    424,  -167.230774,         -10.,         118.
    425,  -167.230774,         -12.,         118.
    426,  -167.230774,         -14.,         118.
    427,  -167.230774,         -10.,         116.
    428,  -167.230774,         -12.,         116.
    429,  -167.230774,         -14.,         116.
    430,  -167.230774,         -10.,         114.
    431,  -167.230774,         -12.,         114.
    432,  -167.230774,         -14.,         114.
    433,  -167.230774,         -10.,         112.
    434,  -167.230774,         -12.,         112.
    435,  -167.230774,         -14.,         112.
    436,  -167.230774,         -10.,         110.
    437,  -167.230774,         -12.,         110.
    438,  -167.230774,         -14.,         110.
    439,  -167.230774,         -10.,         108.
    440,  -167.230774,         -12.,         108.
    441,  -167.230774,         -14.,         108.
    442,  -167.230774,         -10.,         106.
    443,  -167.230774,         -12.,         106.
    444,  -167.230774,         -14.,         106.
    445,  -167.230774,         -10.,         104.
    446,  -167.230774,         -12.,         104.
    447,  -167.230774,         -14.,         104.
    448,  -167.230774,         -10.,         102.
    449,  -167.230774,         -12.,         102.
    450,  -167.230774,         -14.,         102.
    451,  -167.230774,         -10.,         100.
    452,  -167.230774,         -12.,         100.
    453,  -167.230774,         -14.,         100.
    454,  -167.230774,         -10.,          98.
    455,  -167.230774,         -12.,          98.
    456,  -167.230774,         -14.,          98.
    457,  -167.230774,         -10.,          96.
    458,  -167.230774,         -12.,          96.
    459,  -167.230774,         -14.,          96.
    460,  -167.230774,         -10.,          94.
    461,  -167.230774,         -12.,          94.
    462,  -167.230774,         -14.,          94.
    463,  -167.230774,         -10.,          92.
    464,  -167.230774,         -12.,          92.
    465,  -167.230774,         -14.,          92.
    466,  -167.230774,         -10.,          90.
    467,  -167.230774,         -12.,          90.
    468,  -167.230774,         -14.,          90.
    469,  -167.230774,         -10.,          88.
    470,  -167.230774,         -12.,          88.
    471,  -167.230774,         -14.,          88.
    472,  -167.230774,         -10.,          86.
    473,  -167.230774,         -12.,          86.
    474,  -167.230774,         -14.,          86.
    475,  -167.230774,         -10.,          84.
    476,  -167.230774,         -12.,          84.
    477,  -167.230774,         -14.,          84.
    478,  -167.230774,         -10.,          82.
    479,  -167.230774,         -12.,          82.
    480,  -167.230774,         -14.,          82.
    481,  -167.230774,         -10.,          80.
    482,  -167.230774,         -12.,          80.
    483,  -167.230774,         -14.,          80.
    484,  -167.230774,         -10.,          78.
    485,  -167.230774,         -12.,          78.
    486,  -167.230774,         -14.,          78.
    487,  -167.230774,         -10.,          76.
    488,  -167.230774,         -12.,          76.
    489,  -167.230774,         -14.,          76.
    490,  -167.230774,         -10.,          74.
    491,  -167.230774,         -12.,          74.
    492,  -167.230774,         -14.,          74.
    493,  -167.230774,         -10.,          72.
    494,  -167.230774,         -12.,          72.
    495,  -167.230774,         -14.,          72.
    496,  -167.230774,         -10.,          70.
    497,  -167.230774,         -12.,          70.
    498,  -167.230774,         -14.,          70.
    499,  -167.230774,         -10.,          68.
    500,  -167.230774,         -12.,          68.
    501,  -167.230774,         -14.,          68.
    502,  -167.230774,         -10.,          66.
    503,  -167.230774,         -12.,          66.
    504,  -167.230774,         -14.,          66.
    505,  -167.230774,         -10.,          64.
    506,  -167.230774,         -12.,          64.
    507,  -167.230774,         -14.,          64.
    508,  -167.230774,         -10.,          62.
    509,  -167.230774,         -12.,          62.
    510,  -167.230774,         -14.,          62.
    511,  -167.230774,         -10.,          60.
    512,  -167.230774,         -12.,          60.
    513,  -167.230774,         -14.,          60.
    514,  -167.230774,         -10.,          58.
    515,  -167.230774,         -12.,          58.
    516,  -167.230774,         -14.,          58.
    517,  -167.230774,         -10.,          56.
    518,  -167.230774,         -12.,          56.
    519,  -167.230774,         -14.,          56.
    520,  -167.230774,         -10.,          54.
    521,  -167.230774,         -12.,          54.
    522,  -167.230774,         -14.,          54.
    523,  -167.230774,         -10.,          52.
    524,  -167.230774,         -12.,          52.
    525,  -167.230774,         -14.,          52.
    526,  -167.230774,         -10.,          50.
    527,  -167.230774,         -12.,          50.
    528,  -167.230774,         -14.,          50.
    529,  -167.230774,         -10.,          48.
    530,  -167.230774,         -12.,          48.
    531,  -167.230774,         -14.,          48.
    532,  -167.230774,         -10.,          46.
    533,  -167.230774,         -12.,          46.
    534,  -167.230774,         -14.,          46.
    535,  -167.230774,         -10.,          44.
    536,  -167.230774,         -12.,          44.
    537,  -167.230774,         -14.,          44.
    538,  -167.230774,         -10.,          42.
    539,  -167.230774,         -12.,          42.
    540,  -167.230774,         -14.,          42.
    541,  -167.230774,         -10.,          40.
    542,  -167.230774,         -12.,          40.
    543,  -167.230774,         -14.,          40.
    544,  -167.230774,         -10.,          38.
    545,  -167.230774,         -12.,          38.
    546,  -167.230774,         -14.,          38.
    547,  -167.230774,         -10.,          36.
    548,  -167.230774,         -12.,          36.
    549,  -167.230774,         -14.,          36.
    550,  -167.230774,         -10.,          34.
    551,  -167.230774,         -12.,          34.
    552,  -167.230774,         -14.,          34.
    553,  -167.230774,         -10.,          32.
    554,  -167.230774,         -12.,          32.
    555,  -167.230774,         -14.,          32.
    556,  -167.230774,         -10.,          30.
    557,  -167.230774,         -12.,          30.
    558,  -167.230774,         -14.,          30.
    559,  -167.230774,         -10.,          28.
    560,  -167.230774,         -12.,          28.
    561,  -167.230774,         -14.,          28.
    562,  -167.230774,         -10.,          26.
    563,  -167.230774,         -12.,          26.
    564,  -167.230774,         -14.,          26.
    565,  -167.230774,         -10.,          24.
    566,  -167.230774,         -12.,          24.
    567,  -167.230774,         -14.,          24.
    568,  -167.230774,         -10.,          22.
    569,  -167.230774,         -12.,          22.
    570,  -167.230774,         -14.,          22.
    571,  -167.230774,         -10.,          20.
    572,  -167.230774,         -12.,          20.
    573,  -167.230774,         -14.,          20.
    574,  -167.230774,         -10.,          18.
    575,  -167.230774,         -12.,          18.
    576,  -167.230774,         -14.,          18.
    577,  -167.230774,         -10.,          16.
    578,  -167.230774,         -12.,          16.
    579,  -167.230774,         -14.,          16.
    580,  -167.230774,         -10.,          14.
    581,  -167.230774,         -12.,          14.
    582,  -167.230774,         -14.,          14.
    583,  -167.230774,         -10.,          12.
    584,  -167.230774,         -12.,          12.
    585,  -167.230774,         -14.,          12.
    586,  -167.230774,         -10.,          10.
    587,  -167.230774,         -12.,          10.
    588,  -167.230774,         -14.,          10.
    589,  -167.230774,         -10.,           8.
    590,  -167.230774,         -12.,           8.
    591,  -167.230774,         -14.,           8.
    592,  -167.230774,         -10.,           6.
    593,  -167.230774,         -12.,           6.
    594,  -167.230774,         -14.,           6.
    595,  -167.230774,         -10.,           4.
    596,  -167.230774,         -12.,           4.
    597,  -167.230774,         -14.,           4.
    598,  -167.230774,         -10.,           2.
    599,  -167.230774,         -12.,           2.
    600,  -167.230774,         -14.,           2.
    601,  -167.230774,         -10.,           0.
    602,  -167.230774,         -12.,           0.
    603,  -167.230774,         -14.,           0.
    604,  -169.230774,         -10.,         400.
    605,  -169.230774,         -12.,         400.
    606,  -169.230774,         -14.,         400.
    607,  -169.230774,         -10.,         398.
    608,  -169.230774,         -12.,         398.
    609,  -169.230774,         -14.,         398.
    610,  -169.230774,         -10.,         396.
    611,  -169.230774,         -12.,         396.
    612,  -169.230774,         -14.,         396.
    613,  -169.230774,         -10.,         394.
    614,  -169.230774,         -12.,         394.
    615,  -169.230774,         -14.,         394.
    616,  -169.230774,         -10.,         392.
    617,  -169.230774,         -12.,         392.
    618,  -169.230774,         -14.,         392.
    619,  -169.230774,         -10.,         390.
    620,  -169.230774,         -12.,         390.
    621,  -169.230774,         -14.,         390.
    622,  -169.230774,         -10.,         388.
    623,  -169.230774,         -12.,         388.
    624,  -169.230774,         -14.,         388.
    625,  -169.230774,         -10.,         386.
    626,  -169.230774,         -12.,         386.
    627,  -169.230774,         -14.,         386.
    628,  -169.230774,         -10.,         384.
    629,  -169.230774,         -12.,         384.
    630,  -169.230774,         -14.,         384.
    631,  -169.230774,         -10.,         382.
    632,  -169.230774,         -12.,         382.
    633,  -169.230774,         -14.,         382.
    634,  -169.230774,         -10.,         380.
    635,  -169.230774,         -12.,         380.
    636,  -169.230774,         -14.,         380.
    637,  -169.230774,         -10.,         378.
    638,  -169.230774,         -12.,         378.
    639,  -169.230774,         -14.,         378.
    640,  -169.230774,         -10.,         376.
    641,  -169.230774,         -12.,         376.
    642,  -169.230774,         -14.,         376.
    643,  -169.230774,         -10.,         374.
    644,  -169.230774,         -12.,         374.
    645,  -169.230774,         -14.,         374.
    646,  -169.230774,         -10.,         372.
    647,  -169.230774,         -12.,         372.
    648,  -169.230774,         -14.,         372.
    649,  -169.230774,         -10.,         370.
    650,  -169.230774,         -12.,         370.
    651,  -169.230774,         -14.,         370.
    652,  -169.230774,         -10.,         368.
    653,  -169.230774,         -12.,         368.
    654,  -169.230774,         -14.,         368.
    655,  -169.230774,         -10.,         366.
    656,  -169.230774,         -12.,         366.
    657,  -169.230774,         -14.,         366.
    658,  -169.230774,         -10.,         364.
    659,  -169.230774,         -12.,         364.
    660,  -169.230774,         -14.,         364.
    661,  -169.230774,         -10.,         362.
    662,  -169.230774,         -12.,         362.
    663,  -169.230774,         -14.,         362.
    664,  -169.230774,         -10.,         360.
    665,  -169.230774,         -12.,         360.
    666,  -169.230774,         -14.,         360.
    667,  -169.230774,         -10.,         358.
    668,  -169.230774,         -12.,         358.
    669,  -169.230774,         -14.,         358.
    670,  -169.230774,         -10.,         356.
    671,  -169.230774,         -12.,         356.
    672,  -169.230774,         -14.,         356.
    673,  -169.230774,         -10.,         354.
    674,  -169.230774,         -12.,         354.
    675,  -169.230774,         -14.,         354.
    676,  -169.230774,         -10.,         352.
    677,  -169.230774,         -12.,         352.
    678,  -169.230774,         -14.,         352.
    679,  -169.230774,         -10.,         350.
    680,  -169.230774,         -12.,         350.
    681,  -169.230774,         -14.,         350.
    682,  -169.230774,         -10.,         348.
    683,  -169.230774,         -12.,         348.
    684,  -169.230774,         -14.,         348.
    685,  -169.230774,         -10.,         346.
    686,  -169.230774,         -12.,         346.
    687,  -169.230774,         -14.,         346.
    688,  -169.230774,         -10.,         344.
    689,  -169.230774,         -12.,         344.
    690,  -169.230774,         -14.,         344.
    691,  -169.230774,         -10.,         342.
    692,  -169.230774,         -12.,         342.
    693,  -169.230774,         -14.,         342.
    694,  -169.230774,         -10.,         340.
    695,  -169.230774,         -12.,         340.
    696,  -169.230774,         -14.,         340.
    697,  -169.230774,         -10.,         338.
    698,  -169.230774,         -12.,         338.
    699,  -169.230774,         -14.,         338.
    700,  -169.230774,         -10.,         336.
    701,  -169.230774,         -12.,         336.
    702,  -169.230774,         -14.,         336.
    703,  -169.230774,         -10.,         334.
    704,  -169.230774,         -12.,         334.
    705,  -169.230774,         -14.,         334.
    706,  -169.230774,         -10.,         332.
    707,  -169.230774,         -12.,         332.
    708,  -169.230774,         -14.,         332.
    709,  -169.230774,         -10.,         330.
    710,  -169.230774,         -12.,         330.
    711,  -169.230774,         -14.,         330.
    712,  -169.230774,         -10.,         328.
    713,  -169.230774,         -12.,         328.
    714,  -169.230774,         -14.,         328.
    715,  -169.230774,         -10.,         326.
    716,  -169.230774,         -12.,         326.
    717,  -169.230774,         -14.,         326.
    718,  -169.230774,         -10.,         324.
    719,  -169.230774,         -12.,         324.
    720,  -169.230774,         -14.,         324.
    721,  -169.230774,         -10.,         322.
    722,  -169.230774,         -12.,         322.
    723,  -169.230774,         -14.,         322.
    724,  -169.230774,         -10.,         320.
    725,  -169.230774,         -12.,         320.
    726,  -169.230774,         -14.,         320.
    727,  -169.230774,         -10.,         318.
    728,  -169.230774,         -12.,         318.
    729,  -169.230774,         -14.,         318.
    730,  -169.230774,         -10.,         316.
    731,  -169.230774,         -12.,         316.
    732,  -169.230774,         -14.,         316.
    733,  -169.230774,         -10.,         314.
    734,  -169.230774,         -12.,         314.
    735,  -169.230774,         -14.,         314.
    736,  -169.230774,         -10.,         312.
    737,  -169.230774,         -12.,         312.
    738,  -169.230774,         -14.,         312.
    739,  -169.230774,         -10.,         310.
    740,  -169.230774,         -12.,         310.
    741,  -169.230774,         -14.,         310.
    742,  -169.230774,         -10.,         308.
    743,  -169.230774,         -12.,         308.
    744,  -169.230774,         -14.,         308.
    745,  -169.230774,         -10.,         306.
    746,  -169.230774,         -12.,         306.
    747,  -169.230774,         -14.,         306.
    748,  -169.230774,         -10.,         304.
    749,  -169.230774,         -12.,         304.
    750,  -169.230774,         -14.,         304.
    751,  -169.230774,         -10.,         302.
    752,  -169.230774,         -12.,         302.
    753,  -169.230774,         -14.,         302.
    754,  -169.230774,         -10.,         300.
    755,  -169.230774,         -12.,         300.
    756,  -169.230774,         -14.,         300.
    757,  -169.230774,         -10.,         298.
    758,  -169.230774,         -12.,         298.
    759,  -169.230774,         -14.,         298.
    760,  -169.230774,         -10.,         296.
    761,  -169.230774,         -12.,         296.
    762,  -169.230774,         -14.,         296.
    763,  -169.230774,         -10.,         294.
    764,  -169.230774,         -12.,         294.
    765,  -169.230774,         -14.,         294.
    766,  -169.230774,         -10.,         292.
    767,  -169.230774,         -12.,         292.
    768,  -169.230774,         -14.,         292.
    769,  -169.230774,         -10.,         290.
    770,  -169.230774,         -12.,         290.
    771,  -169.230774,         -14.,         290.
    772,  -169.230774,         -10.,         288.
    773,  -169.230774,         -12.,         288.
    774,  -169.230774,         -14.,         288.
    775,  -169.230774,         -10.,         286.
    776,  -169.230774,         -12.,         286.
    777,  -169.230774,         -14.,         286.
    778,  -169.230774,         -10.,         284.
    779,  -169.230774,         -12.,         284.
    780,  -169.230774,         -14.,         284.
    781,  -169.230774,         -10.,         282.
    782,  -169.230774,         -12.,         282.
    783,  -169.230774,         -14.,         282.
    784,  -169.230774,         -10.,         280.
    785,  -169.230774,         -12.,         280.
    786,  -169.230774,         -14.,         280.
    787,  -169.230774,         -10.,         278.
    788,  -169.230774,         -12.,         278.
    789,  -169.230774,         -14.,         278.
    790,  -169.230774,         -10.,         276.
    791,  -169.230774,         -12.,         276.
    792,  -169.230774,         -14.,         276.
    793,  -169.230774,         -10.,         274.
    794,  -169.230774,         -12.,         274.
    795,  -169.230774,         -14.,         274.
    796,  -169.230774,         -10.,         272.
    797,  -169.230774,         -12.,         272.
    798,  -169.230774,         -14.,         272.
    799,  -169.230774,         -10.,         270.
    800,  -169.230774,         -12.,         270.
    801,  -169.230774,         -14.,         270.
    802,  -169.230774,         -10.,         268.
    803,  -169.230774,         -12.,         268.
    804,  -169.230774,         -14.,         268.
    805,  -169.230774,         -10.,         266.
    806,  -169.230774,         -12.,         266.
    807,  -169.230774,         -14.,         266.
    808,  -169.230774,         -10.,         264.
    809,  -169.230774,         -12.,         264.
    810,  -169.230774,         -14.,         264.
    811,  -169.230774,         -10.,         262.
    812,  -169.230774,         -12.,         262.
    813,  -169.230774,         -14.,         262.
    814,  -169.230774,         -10.,         260.
    815,  -169.230774,         -12.,         260.
    816,  -169.230774,         -14.,         260.
    817,  -169.230774,         -10.,         258.
    818,  -169.230774,         -12.,         258.
    819,  -169.230774,         -14.,         258.
    820,  -169.230774,         -10.,         256.
    821,  -169.230774,         -12.,         256.
    822,  -169.230774,         -14.,         256.
    823,  -169.230774,         -10.,         254.
    824,  -169.230774,         -12.,         254.
    825,  -169.230774,         -14.,         254.
    826,  -169.230774,         -10.,         252.
    827,  -169.230774,         -12.,         252.
    828,  -169.230774,         -14.,         252.
    829,  -169.230774,         -10.,         250.
    830,  -169.230774,         -12.,         250.
    831,  -169.230774,         -14.,         250.
    832,  -169.230774,         -10.,         248.
    833,  -169.230774,         -12.,         248.
    834,  -169.230774,         -14.,         248.
    835,  -169.230774,         -10.,         246.
    836,  -169.230774,         -12.,         246.
    837,  -169.230774,         -14.,         246.
    838,  -169.230774,         -10.,         244.
    839,  -169.230774,         -12.,         244.
    840,  -169.230774,         -14.,         244.
    841,  -169.230774,         -10.,         242.
    842,  -169.230774,         -12.,         242.
    843,  -169.230774,         -14.,         242.
    844,  -169.230774,         -10.,         240.
    845,  -169.230774,         -12.,         240.
    846,  -169.230774,         -14.,         240.
    847,  -169.230774,         -10.,         238.
    848,  -169.230774,         -12.,         238.
    849,  -169.230774,         -14.,         238.
    850,  -169.230774,         -10.,         236.
    851,  -169.230774,         -12.,         236.
    852,  -169.230774,         -14.,         236.
    853,  -169.230774,         -10.,         234.
    854,  -169.230774,         -12.,         234.
    855,  -169.230774,         -14.,         234.
    856,  -169.230774,         -10.,         232.
    857,  -169.230774,         -12.,         232.
    858,  -169.230774,         -14.,         232.
    859,  -169.230774,         -10.,         230.
    860,  -169.230774,         -12.,         230.
    861,  -169.230774,         -14.,         230.
    862,  -169.230774,         -10.,         228.
    863,  -169.230774,         -12.,         228.
    864,  -169.230774,         -14.,         228.
    865,  -169.230774,         -10.,         226.
    866,  -169.230774,         -12.,         226.
    867,  -169.230774,         -14.,         226.
    868,  -169.230774,         -10.,         224.
    869,  -169.230774,         -12.,         224.
    870,  -169.230774,         -14.,         224.
    871,  -169.230774,         -10.,         222.
    872,  -169.230774,         -12.,         222.
    873,  -169.230774,         -14.,         222.
    874,  -169.230774,         -10.,         220.
    875,  -169.230774,         -12.,         220.
    876,  -169.230774,         -14.,         220.
    877,  -169.230774,         -10.,         218.
    878,  -169.230774,         -12.,         218.
    879,  -169.230774,         -14.,         218.
    880,  -169.230774,         -10.,         216.
    881,  -169.230774,         -12.,         216.
    882,  -169.230774,         -14.,         216.
    883,  -169.230774,         -10.,         214.
    884,  -169.230774,         -12.,         214.
    885,  -169.230774,         -14.,         214.
    886,  -169.230774,         -10.,         212.
    887,  -169.230774,         -12.,         212.
    888,  -169.230774,         -14.,         212.
    889,  -169.230774,         -10.,         210.
    890,  -169.230774,         -12.,         210.
    891,  -169.230774,         -14.,         210.
    892,  -169.230774,         -10.,         208.
    893,  -169.230774,         -12.,         208.
    894,  -169.230774,         -14.,         208.
    895,  -169.230774,         -10.,         206.
    896,  -169.230774,         -12.,         206.
    897,  -169.230774,         -14.,         206.
    898,  -169.230774,         -10.,         204.
    899,  -169.230774,         -12.,         204.
    900,  -169.230774,         -14.,         204.
    901,  -169.230774,         -10.,         202.
    902,  -169.230774,         -12.,         202.
    903,  -169.230774,         -14.,         202.
    904,  -169.230774,         -10.,         200.
    905,  -169.230774,         -12.,         200.
    906,  -169.230774,         -14.,         200.
    907,  -169.230774,         -10.,         198.
    908,  -169.230774,         -12.,         198.
    909,  -169.230774,         -14.,         198.
    910,  -169.230774,         -10.,         196.
    911,  -169.230774,         -12.,         196.
    912,  -169.230774,         -14.,         196.
    913,  -169.230774,         -10.,         194.
    914,  -169.230774,         -12.,         194.
    915,  -169.230774,         -14.,         194.
    916,  -169.230774,         -10.,         192.
    917,  -169.230774,         -12.,         192.
    918,  -169.230774,         -14.,         192.
    919,  -169.230774,         -10.,         190.
    920,  -169.230774,         -12.,         190.
    921,  -169.230774,         -14.,         190.
    922,  -169.230774,         -10.,         188.
    923,  -169.230774,         -12.,         188.
    924,  -169.230774,         -14.,         188.
    925,  -169.230774,         -10.,         186.
    926,  -169.230774,         -12.,         186.
    927,  -169.230774,         -14.,         186.
    928,  -169.230774,         -10.,         184.
    929,  -169.230774,         -12.,         184.
    930,  -169.230774,         -14.,         184.
    931,  -169.230774,         -10.,         182.
    932,  -169.230774,         -12.,         182.
    933,  -169.230774,         -14.,         182.
    934,  -169.230774,         -10.,         180.
    935,  -169.230774,         -12.,         180.
    936,  -169.230774,         -14.,         180.
    937,  -169.230774,         -10.,         178.
    938,  -169.230774,         -12.,         178.
    939,  -169.230774,         -14.,         178.
    940,  -169.230774,         -10.,         176.
    941,  -169.230774,         -12.,         176.
    942,  -169.230774,         -14.,         176.
    943,  -169.230774,         -10.,         174.
    944,  -169.230774,         -12.,         174.
    945,  -169.230774,         -14.,         174.
    946,  -169.230774,         -10.,         172.
    947,  -169.230774,         -12.,         172.
    948,  -169.230774,         -14.,         172.
    949,  -169.230774,         -10.,         170.
    950,  -169.230774,         -12.,         170.
    951,  -169.230774,         -14.,         170.
    952,  -169.230774,         -10.,         168.
    953,  -169.230774,         -12.,         168.
    954,  -169.230774,         -14.,         168.
    955,  -169.230774,         -10.,         166.
    956,  -169.230774,         -12.,         166.
    957,  -169.230774,         -14.,         166.
    958,  -169.230774,         -10.,         164.
    959,  -169.230774,         -12.,         164.
    960,  -169.230774,         -14.,         164.
    961,  -169.230774,         -10.,         162.
    962,  -169.230774,         -12.,         162.
    963,  -169.230774,         -14.,         162.
    964,  -169.230774,         -10.,         160.
    965,  -169.230774,         -12.,         160.
    966,  -169.230774,         -14.,         160.
    967,  -169.230774,         -10.,         158.
    968,  -169.230774,         -12.,         158.
    969,  -169.230774,         -14.,         158.
    970,  -169.230774,         -10.,         156.
    971,  -169.230774,         -12.,         156.
    972,  -169.230774,         -14.,         156.
    973,  -169.230774,         -10.,         154.
    974,  -169.230774,         -12.,         154.
    975,  -169.230774,         -14.,         154.
    976,  -169.230774,         -10.,         152.
    977,  -169.230774,         -12.,         152.
    978,  -169.230774,         -14.,         152.
    979,  -169.230774,         -10.,         150.
    980,  -169.230774,         -12.,         150.
    981,  -169.230774,         -14.,         150.
    982,  -169.230774,         -10.,         148.
    983,  -169.230774,         -12.,         148.
    984,  -169.230774,         -14.,         148.
    985,  -169.230774,         -10.,         146.
    986,  -169.230774,         -12.,         146.
    987,  -169.230774,         -14.,         146.
    988,  -169.230774,         -10.,         144.
    989,  -169.230774,         -12.,         144.
    990,  -169.230774,         -14.,         144.
    991,  -169.230774,         -10.,         142.
    992,  -169.230774,         -12.,         142.
    993,  -169.230774,         -14.,         142.
    994,  -169.230774,         -10.,         140.
    995,  -169.230774,         -12.,         140.
    996,  -169.230774,         -14.,         140.
    997,  -169.230774,         -10.,         138.
    998,  -169.230774,         -12.,         138.
    999,  -169.230774,         -14.,         138.
   1000,  -169.230774,         -10.,         136.
   1001,  -169.230774,         -12.,         136.
   1002,  -169.230774,         -14.,         136.
   1003,  -169.230774,         -10.,         134.
   1004,  -169.230774,         -12.,         134.
   1005,  -169.230774,         -14.,         134.
   1006,  -169.230774,         -10.,         132.
   1007,  -169.230774,         -12.,         132.
   1008,  -169.230774,         -14.,         132.
   1009,  -169.230774,         -10.,         130.
   1010,  -169.230774,         -12.,         130.
   1011,  -169.230774,         -14.,         130.
   1012,  -169.230774,         -10.,         128.
   1013,  -169.230774,         -12.,         128.
   1014,  -169.230774,         -14.,         128.
   1015,  -169.230774,         -10.,         126.
   1016,  -169.230774,         -12.,         126.
   1017,  -169.230774,         -14.,         126.
   1018,  -169.230774,         -10.,         124.
   1019,  -169.230774,         -12.,         124.
   1020,  -169.230774,         -14.,         124.
   1021,  -169.230774,         -10.,         122.
   1022,  -169.230774,         -12.,         122.
   1023,  -169.230774,         -14.,         122.
   1024,  -169.230774,         -10.,         120.
   1025,  -169.230774,         -12.,         120.
   1026,  -169.230774,         -14.,         120.
   1027,  -169.230774,         -10.,         118.
   1028,  -169.230774,         -12.,         118.
   1029,  -169.230774,         -14.,         118.
   1030,  -169.230774,         -10.,         116.
   1031,  -169.230774,         -12.,         116.
   1032,  -169.230774,         -14.,         116.
   1033,  -169.230774,         -10.,         114.
   1034,  -169.230774,         -12.,         114.
   1035,  -169.230774,         -14.,         114.
   1036,  -169.230774,         -10.,         112.
   1037,  -169.230774,         -12.,         112.
   1038,  -169.230774,         -14.,         112.
   1039,  -169.230774,         -10.,         110.
   1040,  -169.230774,         -12.,         110.
   1041,  -169.230774,         -14.,         110.
   1042,  -169.230774,         -10.,         108.
   1043,  -169.230774,         -12.,         108.
   1044,  -169.230774,         -14.,         108.
   1045,  -169.230774,         -10.,         106.
   1046,  -169.230774,         -12.,         106.
   1047,  -169.230774,         -14.,         106.
   1048,  -169.230774,         -10.,         104.
   1049,  -169.230774,         -12.,         104.
   1050,  -169.230774,         -14.,         104.
   1051,  -169.230774,         -10.,         102.
   1052,  -169.230774,         -12.,         102.
   1053,  -169.230774,         -14.,         102.
   1054,  -169.230774,         -10.,         100.
   1055,  -169.230774,         -12.,         100.
   1056,  -169.230774,         -14.,         100.
   1057,  -169.230774,         -10.,          98.
   1058,  -169.230774,         -12.,          98.
   1059,  -169.230774,         -14.,          98.
   1060,  -169.230774,         -10.,          96.
   1061,  -169.230774,         -12.,          96.
   1062,  -169.230774,         -14.,          96.
   1063,  -169.230774,         -10.,          94.
   1064,  -169.230774,         -12.,          94.
   1065,  -169.230774,         -14.,          94.
   1066,  -169.230774,         -10.,          92.
   1067,  -169.230774,         -12.,          92.
   1068,  -169.230774,         -14.,          92.
   1069,  -169.230774,         -10.,          90.
   1070,  -169.230774,         -12.,          90.
   1071,  -169.230774,         -14.,          90.
   1072,  -169.230774,         -10.,          88.
   1073,  -169.230774,         -12.,          88.
   1074,  -169.230774,         -14.,          88.
   1075,  -169.230774,         -10.,          86.
   1076,  -169.230774,         -12.,          86.
   1077,  -169.230774,         -14.,          86.
   1078,  -169.230774,         -10.,          84.
   1079,  -169.230774,         -12.,          84.
   1080,  -169.230774,         -14.,          84.
   1081,  -169.230774,         -10.,          82.
   1082,  -169.230774,         -12.,          82.
   1083,  -169.230774,         -14.,          82.
   1084,  -169.230774,         -10.,          80.
   1085,  -169.230774,         -12.,          80.
   1086,  -169.230774,         -14.,          80.
   1087,  -169.230774,         -10.,          78.
   1088,  -169.230774,         -12.,          78.
   1089,  -169.230774,         -14.,          78.
   1090,  -169.230774,         -10.,          76.
   1091,  -169.230774,         -12.,          76.
   1092,  -169.230774,         -14.,          76.
   1093,  -169.230774,         -10.,          74.
   1094,  -169.230774,         -12.,          74.
   1095,  -169.230774,         -14.,          74.
   1096,  -169.230774,         -10.,          72.
   1097,  -169.230774,         -12.,          72.
   1098,  -169.230774,         -14.,          72.
   1099,  -169.230774,         -10.,          70.
   1100,  -169.230774,         -12.,          70.
   1101,  -169.230774,         -14.,          70.
   1102,  -169.230774,         -10.,          68.
   1103,  -169.230774,         -12.,          68.
   1104,  -169.230774,         -14.,          68.
   1105,  -169.230774,         -10.,          66.
   1106,  -169.230774,         -12.,          66.
   1107,  -169.230774,         -14.,          66.
   1108,  -169.230774,         -10.,          64.
   1109,  -169.230774,         -12.,          64.
   1110,  -169.230774,         -14.,          64.
   1111,  -169.230774,         -10.,          62.
   1112,  -169.230774,         -12.,          62.
   1113,  -169.230774,         -14.,          62.
   1114,  -169.230774,         -10.,          60.
   1115,  -169.230774,         -12.,          60.
   1116,  -169.230774,         -14.,          60.
   1117,  -169.230774,         -10.,          58.
   1118,  -169.230774,         -12.,          58.
   1119,  -169.230774,         -14.,          58.
   1120,  -169.230774,         -10.,          56.
   1121,  -169.230774,         -12.,          56.
   1122,  -169.230774,         -14.,          56.
   1123,  -169.230774,         -10.,          54.
   1124,  -169.230774,         -12.,          54.
   1125,  -169.230774,         -14.,          54.
   1126,  -169.230774,         -10.,          52.
   1127,  -169.230774,         -12.,          52.
   1128,  -169.230774,         -14.,          52.
   1129,  -169.230774,         -10.,          50.
   1130,  -169.230774,         -12.,          50.
   1131,  -169.230774,         -14.,          50.
   1132,  -169.230774,         -10.,          48.
   1133,  -169.230774,         -12.,          48.
   1134,  -169.230774,         -14.,          48.
   1135,  -169.230774,         -10.,          46.
   1136,  -169.230774,         -12.,          46.
   1137,  -169.230774,         -14.,          46.
   1138,  -169.230774,         -10.,          44.
   1139,  -169.230774,         -12.,          44.
   1140,  -169.230774,         -14.,          44.
   1141,  -169.230774,         -10.,          42.
   1142,  -169.230774,         -12.,          42.
   1143,  -169.230774,         -14.,          42.
   1144,  -169.230774,         -10.,          40.
   1145,  -169.230774,         -12.,          40.
   1146,  -169.230774,         -14.,          40.
   1147,  -169.230774,         -10.,          38.
   1148,  -169.230774,         -12.,          38.
   1149,  -169.230774,         -14.,          38.
   1150,  -169.230774,         -10.,          36.
   1151,  -169.230774,         -12.,          36.
   1152,  -169.230774,         -14.,          36.
   1153,  -169.230774,         -10.,          34.
   1154,  -169.230774,         -12.,          34.
   1155,  -169.230774,         -14.,          34.
   1156,  -169.230774,         -10.,          32.
   1157,  -169.230774,         -12.,          32.
   1158,  -169.230774,         -14.,          32.
   1159,  -169.230774,         -10.,          30.
   1160,  -169.230774,         -12.,          30.
   1161,  -169.230774,         -14.,          30.
   1162,  -169.230774,         -10.,          28.
   1163,  -169.230774,         -12.,          28.
   1164,  -169.230774,         -14.,          28.
   1165,  -169.230774,         -10.,          26.
   1166,  -169.230774,         -12.,          26.
   1167,  -169.230774,         -14.,          26.
   1168,  -169.230774,         -10.,          24.
   1169,  -169.230774,         -12.,          24.
   1170,  -169.230774,         -14.,          24.
   1171,  -169.230774,         -10.,          22.
   1172,  -169.230774,         -12.,          22.
   1173,  -169.230774,         -14.,          22.
   1174,  -169.230774,         -10.,          20.
   1175,  -169.230774,         -12.,          20.
   1176,  -169.230774,         -14.,          20.
   1177,  -169.230774,         -10.,          18.
   1178,  -169.230774,         -12.,          18.
   1179,  -169.230774,         -14.,          18.
   1180,  -169.230774,         -10.,          16.
   1181,  -169.230774,         -12.,          16.
   1182,  -169.230774,         -14.,          16.
   1183,  -169.230774,         -10.,          14.
   1184,  -169.230774,         -12.,          14.
   1185,  -169.230774,         -14.,          14.
   1186,  -169.230774,         -10.,          12.
   1187,  -169.230774,         -12.,          12.
   1188,  -169.230774,         -14.,          12.
   1189,  -169.230774,         -10.,          10.
   1190,  -169.230774,         -12.,          10.
   1191,  -169.230774,         -14.,          10.
   1192,  -169.230774,         -10.,           8.
   1193,  -169.230774,         -12.,           8.
   1194,  -169.230774,         -14.,           8.
   1195,  -169.230774,         -10.,           6.
   1196,  -169.230774,         -12.,           6.
   1197,  -169.230774,         -14.,           6.
   1198,  -169.230774,         -10.,           4.
   1199,  -169.230774,         -12.,           4.
   1200,  -169.230774,         -14.,           4.
   1201,  -169.230774,         -10.,           2.
   1202,  -169.230774,         -12.,           2.
   1203,  -169.230774,         -14.,           2.
   1204,  -169.230774,         -10.,           0.
   1205,  -169.230774,         -12.,           0.
   1206,  -169.230774,         -14.,           0.
   1207,  -171.230774,         -10.,         400.
   1208,  -171.230774,         -12.,         400.
   1209,  -171.230774,         -14.,         400.
   1210,  -171.230774,         -10.,         398.
   1211,  -171.230774,         -12.,         398.
   1212,  -171.230774,         -14.,         398.
   1213,  -171.230774,         -10.,         396.
   1214,  -171.230774,         -12.,         396.
   1215,  -171.230774,         -14.,         396.
   1216,  -171.230774,         -10.,         394.
   1217,  -171.230774,         -12.,         394.
   1218,  -171.230774,         -14.,         394.
   1219,  -171.230774,         -10.,         392.
   1220,  -171.230774,         -12.,         392.
   1221,  -171.230774,         -14.,         392.
   1222,  -171.230774,         -10.,         390.
   1223,  -171.230774,         -12.,         390.
   1224,  -171.230774,         -14.,         390.
   1225,  -171.230774,         -10.,         388.
   1226,  -171.230774,         -12.,         388.
   1227,  -171.230774,         -14.,         388.
   1228,  -171.230774,         -10.,         386.
   1229,  -171.230774,         -12.,         386.
   1230,  -171.230774,         -14.,         386.
   1231,  -171.230774,         -10.,         384.
   1232,  -171.230774,         -12.,         384.
   1233,  -171.230774,         -14.,         384.
   1234,  -171.230774,         -10.,         382.
   1235,  -171.230774,         -12.,         382.
   1236,  -171.230774,         -14.,         382.
   1237,  -171.230774,         -10.,         380.
   1238,  -171.230774,         -12.,         380.
   1239,  -171.230774,         -14.,         380.
   1240,  -171.230774,         -10.,         378.
   1241,  -171.230774,         -12.,         378.
   1242,  -171.230774,         -14.,         378.
   1243,  -171.230774,         -10.,         376.
   1244,  -171.230774,         -12.,         376.
   1245,  -171.230774,         -14.,         376.
   1246,  -171.230774,         -10.,         374.
   1247,  -171.230774,         -12.,         374.
   1248,  -171.230774,         -14.,         374.
   1249,  -171.230774,         -10.,         372.
   1250,  -171.230774,         -12.,         372.
   1251,  -171.230774,         -14.,         372.
   1252,  -171.230774,         -10.,         370.
   1253,  -171.230774,         -12.,         370.
   1254,  -171.230774,         -14.,         370.
   1255,  -171.230774,         -10.,         368.
   1256,  -171.230774,         -12.,         368.
   1257,  -171.230774,         -14.,         368.
   1258,  -171.230774,         -10.,         366.
   1259,  -171.230774,         -12.,         366.
   1260,  -171.230774,         -14.,         366.
   1261,  -171.230774,         -10.,         364.
   1262,  -171.230774,         -12.,         364.
   1263,  -171.230774,         -14.,         364.
   1264,  -171.230774,         -10.,         362.
   1265,  -171.230774,         -12.,         362.
   1266,  -171.230774,         -14.,         362.
   1267,  -171.230774,         -10.,         360.
   1268,  -171.230774,         -12.,         360.
   1269,  -171.230774,         -14.,         360.
   1270,  -171.230774,         -10.,         358.
   1271,  -171.230774,         -12.,         358.
   1272,  -171.230774,         -14.,         358.
   1273,  -171.230774,         -10.,         356.
   1274,  -171.230774,         -12.,         356.
   1275,  -171.230774,         -14.,         356.
   1276,  -171.230774,         -10.,         354.
   1277,  -171.230774,         -12.,         354.
   1278,  -171.230774,         -14.,         354.
   1279,  -171.230774,         -10.,         352.
   1280,  -171.230774,         -12.,         352.
   1281,  -171.230774,         -14.,         352.
   1282,  -171.230774,         -10.,         350.
   1283,  -171.230774,         -12.,         350.
   1284,  -171.230774,         -14.,         350.
   1285,  -171.230774,         -10.,         348.
   1286,  -171.230774,         -12.,         348.
   1287,  -171.230774,         -14.,         348.
   1288,  -171.230774,         -10.,         346.
   1289,  -171.230774,         -12.,         346.
   1290,  -171.230774,         -14.,         346.
   1291,  -171.230774,         -10.,         344.
   1292,  -171.230774,         -12.,         344.
   1293,  -171.230774,         -14.,         344.
   1294,  -171.230774,         -10.,         342.
   1295,  -171.230774,         -12.,         342.
   1296,  -171.230774,         -14.,         342.
   1297,  -171.230774,         -10.,         340.
   1298,  -171.230774,         -12.,         340.
   1299,  -171.230774,         -14.,         340.
   1300,  -171.230774,         -10.,         338.
   1301,  -171.230774,         -12.,         338.
   1302,  -171.230774,         -14.,         338.
   1303,  -171.230774,         -10.,         336.
   1304,  -171.230774,         -12.,         336.
   1305,  -171.230774,         -14.,         336.
   1306,  -171.230774,         -10.,         334.
   1307,  -171.230774,         -12.,         334.
   1308,  -171.230774,         -14.,         334.
   1309,  -171.230774,         -10.,         332.
   1310,  -171.230774,         -12.,         332.
   1311,  -171.230774,         -14.,         332.
   1312,  -171.230774,         -10.,         330.
   1313,  -171.230774,         -12.,         330.
   1314,  -171.230774,         -14.,         330.
   1315,  -171.230774,         -10.,         328.
   1316,  -171.230774,         -12.,         328.
   1317,  -171.230774,         -14.,         328.
   1318,  -171.230774,         -10.,         326.
   1319,  -171.230774,         -12.,         326.
   1320,  -171.230774,         -14.,         326.
   1321,  -171.230774,         -10.,         324.
   1322,  -171.230774,         -12.,         324.
   1323,  -171.230774,         -14.,         324.
   1324,  -171.230774,         -10.,         322.
   1325,  -171.230774,         -12.,         322.
   1326,  -171.230774,         -14.,         322.
   1327,  -171.230774,         -10.,         320.
   1328,  -171.230774,         -12.,         320.
   1329,  -171.230774,         -14.,         320.
   1330,  -171.230774,         -10.,         318.
   1331,  -171.230774,         -12.,         318.
   1332,  -171.230774,         -14.,         318.
   1333,  -171.230774,         -10.,         316.
   1334,  -171.230774,         -12.,         316.
   1335,  -171.230774,         -14.,         316.
   1336,  -171.230774,         -10.,         314.
   1337,  -171.230774,         -12.,         314.
   1338,  -171.230774,         -14.,         314.
   1339,  -171.230774,         -10.,         312.
   1340,  -171.230774,         -12.,         312.
   1341,  -171.230774,         -14.,         312.
   1342,  -171.230774,         -10.,         310.
   1343,  -171.230774,         -12.,         310.
   1344,  -171.230774,         -14.,         310.
   1345,  -171.230774,         -10.,         308.
   1346,  -171.230774,         -12.,         308.
   1347,  -171.230774,         -14.,         308.
   1348,  -171.230774,         -10.,         306.
   1349,  -171.230774,         -12.,         306.
   1350,  -171.230774,         -14.,         306.
   1351,  -171.230774,         -10.,         304.
   1352,  -171.230774,         -12.,         304.
   1353,  -171.230774,         -14.,         304.
   1354,  -171.230774,         -10.,         302.
   1355,  -171.230774,         -12.,         302.
   1356,  -171.230774,         -14.,         302.
   1357,  -171.230774,         -10.,         300.
   1358,  -171.230774,         -12.,         300.
   1359,  -171.230774,         -14.,         300.
   1360,  -171.230774,         -10.,         298.
   1361,  -171.230774,         -12.,         298.
   1362,  -171.230774,         -14.,         298.
   1363,  -171.230774,         -10.,         296.
   1364,  -171.230774,         -12.,         296.
   1365,  -171.230774,         -14.,         296.
   1366,  -171.230774,         -10.,         294.
   1367,  -171.230774,         -12.,         294.
   1368,  -171.230774,         -14.,         294.
   1369,  -171.230774,         -10.,         292.
   1370,  -171.230774,         -12.,         292.
   1371,  -171.230774,         -14.,         292.
   1372,  -171.230774,         -10.,         290.
   1373,  -171.230774,         -12.,         290.
   1374,  -171.230774,         -14.,         290.
   1375,  -171.230774,         -10.,         288.
   1376,  -171.230774,         -12.,         288.
   1377,  -171.230774,         -14.,         288.
   1378,  -171.230774,         -10.,         286.
   1379,  -171.230774,         -12.,         286.
   1380,  -171.230774,         -14.,         286.
   1381,  -171.230774,         -10.,         284.
   1382,  -171.230774,         -12.,         284.
   1383,  -171.230774,         -14.,         284.
   1384,  -171.230774,         -10.,         282.
   1385,  -171.230774,         -12.,         282.
   1386,  -171.230774,         -14.,         282.
   1387,  -171.230774,         -10.,         280.
   1388,  -171.230774,         -12.,         280.
   1389,  -171.230774,         -14.,         280.
   1390,  -171.230774,         -10.,         278.
   1391,  -171.230774,         -12.,         278.
   1392,  -171.230774,         -14.,         278.
   1393,  -171.230774,         -10.,         276.
   1394,  -171.230774,         -12.,         276.
   1395,  -171.230774,         -14.,         276.
   1396,  -171.230774,         -10.,         274.
   1397,  -171.230774,         -12.,         274.
   1398,  -171.230774,         -14.,         274.
   1399,  -171.230774,         -10.,         272.
   1400,  -171.230774,         -12.,         272.
   1401,  -171.230774,         -14.,         272.
   1402,  -171.230774,         -10.,         270.
   1403,  -171.230774,         -12.,         270.
   1404,  -171.230774,         -14.,         270.
   1405,  -171.230774,         -10.,         268.
   1406,  -171.230774,         -12.,         268.
   1407,  -171.230774,         -14.,         268.
   1408,  -171.230774,         -10.,         266.
   1409,  -171.230774,         -12.,         266.
   1410,  -171.230774,         -14.,         266.
   1411,  -171.230774,         -10.,         264.
   1412,  -171.230774,         -12.,         264.
   1413,  -171.230774,         -14.,         264.
   1414,  -171.230774,         -10.,         262.
   1415,  -171.230774,         -12.,         262.
   1416,  -171.230774,         -14.,         262.
   1417,  -171.230774,         -10.,         260.
   1418,  -171.230774,         -12.,         260.
   1419,  -171.230774,         -14.,         260.
   1420,  -171.230774,         -10.,         258.
   1421,  -171.230774,         -12.,         258.
   1422,  -171.230774,         -14.,         258.
   1423,  -171.230774,         -10.,         256.
   1424,  -171.230774,         -12.,         256.
   1425,  -171.230774,         -14.,         256.
   1426,  -171.230774,         -10.,         254.
   1427,  -171.230774,         -12.,         254.
   1428,  -171.230774,         -14.,         254.
   1429,  -171.230774,         -10.,         252.
   1430,  -171.230774,         -12.,         252.
   1431,  -171.230774,         -14.,         252.
   1432,  -171.230774,         -10.,         250.
   1433,  -171.230774,         -12.,         250.
   1434,  -171.230774,         -14.,         250.
   1435,  -171.230774,         -10.,         248.
   1436,  -171.230774,         -12.,         248.
   1437,  -171.230774,         -14.,         248.
   1438,  -171.230774,         -10.,         246.
   1439,  -171.230774,         -12.,         246.
   1440,  -171.230774,         -14.,         246.
   1441,  -171.230774,         -10.,         244.
   1442,  -171.230774,         -12.,         244.
   1443,  -171.230774,         -14.,         244.
   1444,  -171.230774,         -10.,         242.
   1445,  -171.230774,         -12.,         242.
   1446,  -171.230774,         -14.,         242.
   1447,  -171.230774,         -10.,         240.
   1448,  -171.230774,         -12.,         240.
   1449,  -171.230774,         -14.,         240.
   1450,  -171.230774,         -10.,         238.
   1451,  -171.230774,         -12.,         238.
   1452,  -171.230774,         -14.,         238.
   1453,  -171.230774,         -10.,         236.
   1454,  -171.230774,         -12.,         236.
   1455,  -171.230774,         -14.,         236.
   1456,  -171.230774,         -10.,         234.
   1457,  -171.230774,         -12.,         234.
   1458,  -171.230774,         -14.,         234.
   1459,  -171.230774,         -10.,         232.
   1460,  -171.230774,         -12.,         232.
   1461,  -171.230774,         -14.,         232.
   1462,  -171.230774,         -10.,         230.
   1463,  -171.230774,         -12.,         230.
   1464,  -171.230774,         -14.,         230.
   1465,  -171.230774,         -10.,         228.
   1466,  -171.230774,         -12.,         228.
   1467,  -171.230774,         -14.,         228.
   1468,  -171.230774,         -10.,         226.
   1469,  -171.230774,         -12.,         226.
   1470,  -171.230774,         -14.,         226.
   1471,  -171.230774,         -10.,         224.
   1472,  -171.230774,         -12.,         224.
   1473,  -171.230774,         -14.,         224.
   1474,  -171.230774,         -10.,         222.
   1475,  -171.230774,         -12.,         222.
   1476,  -171.230774,         -14.,         222.
   1477,  -171.230774,         -10.,         220.
   1478,  -171.230774,         -12.,         220.
   1479,  -171.230774,         -14.,         220.
   1480,  -171.230774,         -10.,         218.
   1481,  -171.230774,         -12.,         218.
   1482,  -171.230774,         -14.,         218.
   1483,  -171.230774,         -10.,         216.
   1484,  -171.230774,         -12.,         216.
   1485,  -171.230774,         -14.,         216.
   1486,  -171.230774,         -10.,         214.
   1487,  -171.230774,         -12.,         214.
   1488,  -171.230774,         -14.,         214.
   1489,  -171.230774,         -10.,         212.
   1490,  -171.230774,         -12.,         212.
   1491,  -171.230774,         -14.,         212.
   1492,  -171.230774,         -10.,         210.
   1493,  -171.230774,         -12.,         210.
   1494,  -171.230774,         -14.,         210.
   1495,  -171.230774,         -10.,         208.
   1496,  -171.230774,         -12.,         208.
   1497,  -171.230774,         -14.,         208.
   1498,  -171.230774,         -10.,         206.
   1499,  -171.230774,         -12.,         206.
   1500,  -171.230774,         -14.,         206.
   1501,  -171.230774,         -10.,         204.
   1502,  -171.230774,         -12.,         204.
   1503,  -171.230774,         -14.,         204.
   1504,  -171.230774,         -10.,         202.
   1505,  -171.230774,         -12.,         202.
   1506,  -171.230774,         -14.,         202.
   1507,  -171.230774,         -10.,         200.
   1508,  -171.230774,         -12.,         200.
   1509,  -171.230774,         -14.,         200.
   1510,  -171.230774,         -10.,         198.
   1511,  -171.230774,         -12.,         198.
   1512,  -171.230774,         -14.,         198.
   1513,  -171.230774,         -10.,         196.
   1514,  -171.230774,         -12.,         196.
   1515,  -171.230774,         -14.,         196.
   1516,  -171.230774,         -10.,         194.
   1517,  -171.230774,         -12.,         194.
   1518,  -171.230774,         -14.,         194.
   1519,  -171.230774,         -10.,         192.
   1520,  -171.230774,         -12.,         192.
   1521,  -171.230774,         -14.,         192.
   1522,  -171.230774,         -10.,         190.
   1523,  -171.230774,         -12.,         190.
   1524,  -171.230774,         -14.,         190.
   1525,  -171.230774,         -10.,         188.
   1526,  -171.230774,         -12.,         188.
   1527,  -171.230774,         -14.,         188.
   1528,  -171.230774,         -10.,         186.
   1529,  -171.230774,         -12.,         186.
   1530,  -171.230774,         -14.,         186.
   1531,  -171.230774,         -10.,         184.
   1532,  -171.230774,         -12.,         184.
   1533,  -171.230774,         -14.,         184.
   1534,  -171.230774,         -10.,         182.
   1535,  -171.230774,         -12.,         182.
   1536,  -171.230774,         -14.,         182.
   1537,  -171.230774,         -10.,         180.
   1538,  -171.230774,         -12.,         180.
   1539,  -171.230774,         -14.,         180.
   1540,  -171.230774,         -10.,         178.
   1541,  -171.230774,         -12.,         178.
   1542,  -171.230774,         -14.,         178.
   1543,  -171.230774,         -10.,         176.
   1544,  -171.230774,         -12.,         176.
   1545,  -171.230774,         -14.,         176.
   1546,  -171.230774,         -10.,         174.
   1547,  -171.230774,         -12.,         174.
   1548,  -171.230774,         -14.,         174.
   1549,  -171.230774,         -10.,         172.
   1550,  -171.230774,         -12.,         172.
   1551,  -171.230774,         -14.,         172.
   1552,  -171.230774,         -10.,         170.
   1553,  -171.230774,         -12.,         170.
   1554,  -171.230774,         -14.,         170.
   1555,  -171.230774,         -10.,         168.
   1556,  -171.230774,         -12.,         168.
   1557,  -171.230774,         -14.,         168.
   1558,  -171.230774,         -10.,         166.
   1559,  -171.230774,         -12.,         166.
   1560,  -171.230774,         -14.,         166.
   1561,  -171.230774,         -10.,         164.
   1562,  -171.230774,         -12.,         164.
   1563,  -171.230774,         -14.,         164.
   1564,  -171.230774,         -10.,         162.
   1565,  -171.230774,         -12.,         162.
   1566,  -171.230774,         -14.,         162.
   1567,  -171.230774,         -10.,         160.
   1568,  -171.230774,         -12.,         160.
   1569,  -171.230774,         -14.,         160.
   1570,  -171.230774,         -10.,         158.
   1571,  -171.230774,         -12.,         158.
   1572,  -171.230774,         -14.,         158.
   1573,  -171.230774,         -10.,         156.
   1574,  -171.230774,         -12.,         156.
   1575,  -171.230774,         -14.,         156.
   1576,  -171.230774,         -10.,         154.
   1577,  -171.230774,         -12.,         154.
   1578,  -171.230774,         -14.,         154.
   1579,  -171.230774,         -10.,         152.
   1580,  -171.230774,         -12.,         152.
   1581,  -171.230774,         -14.,         152.
   1582,  -171.230774,         -10.,         150.
   1583,  -171.230774,         -12.,         150.
   1584,  -171.230774,         -14.,         150.
   1585,  -171.230774,         -10.,         148.
   1586,  -171.230774,         -12.,         148.
   1587,  -171.230774,         -14.,         148.
   1588,  -171.230774,         -10.,         146.
   1589,  -171.230774,         -12.,         146.
   1590,  -171.230774,         -14.,         146.
   1591,  -171.230774,         -10.,         144.
   1592,  -171.230774,         -12.,         144.
   1593,  -171.230774,         -14.,         144.
   1594,  -171.230774,         -10.,         142.
   1595,  -171.230774,         -12.,         142.
   1596,  -171.230774,         -14.,         142.
   1597,  -171.230774,         -10.,         140.
   1598,  -171.230774,         -12.,         140.
   1599,  -171.230774,         -14.,         140.
   1600,  -171.230774,         -10.,         138.
   1601,  -171.230774,         -12.,         138.
   1602,  -171.230774,         -14.,         138.
   1603,  -171.230774,         -10.,         136.
   1604,  -171.230774,         -12.,         136.
   1605,  -171.230774,         -14.,         136.
   1606,  -171.230774,         -10.,         134.
   1607,  -171.230774,         -12.,         134.
   1608,  -171.230774,         -14.,         134.
   1609,  -171.230774,         -10.,         132.
   1610,  -171.230774,         -12.,         132.
   1611,  -171.230774,         -14.,         132.
   1612,  -171.230774,         -10.,         130.
   1613,  -171.230774,         -12.,         130.
   1614,  -171.230774,         -14.,         130.
   1615,  -171.230774,         -10.,         128.
   1616,  -171.230774,         -12.,         128.
   1617,  -171.230774,         -14.,         128.
   1618,  -171.230774,         -10.,         126.
   1619,  -171.230774,         -12.,         126.
   1620,  -171.230774,         -14.,         126.
   1621,  -171.230774,         -10.,         124.
   1622,  -171.230774,         -12.,         124.
   1623,  -171.230774,         -14.,         124.
   1624,  -171.230774,         -10.,         122.
   1625,  -171.230774,         -12.,         122.
   1626,  -171.230774,         -14.,         122.
   1627,  -171.230774,         -10.,         120.
   1628,  -171.230774,         -12.,         120.
   1629,  -171.230774,         -14.,         120.
   1630,  -171.230774,         -10.,         118.
   1631,  -171.230774,         -12.,         118.
   1632,  -171.230774,         -14.,         118.
   1633,  -171.230774,         -10.,         116.
   1634,  -171.230774,         -12.,         116.
   1635,  -171.230774,         -14.,         116.
   1636,  -171.230774,         -10.,         114.
   1637,  -171.230774,         -12.,         114.
   1638,  -171.230774,         -14.,         114.
   1639,  -171.230774,         -10.,         112.
   1640,  -171.230774,         -12.,         112.
   1641,  -171.230774,         -14.,         112.
   1642,  -171.230774,         -10.,         110.
   1643,  -171.230774,         -12.,         110.
   1644,  -171.230774,         -14.,         110.
   1645,  -171.230774,         -10.,         108.
   1646,  -171.230774,         -12.,         108.
   1647,  -171.230774,         -14.,         108.
   1648,  -171.230774,         -10.,         106.
   1649,  -171.230774,         -12.,         106.
   1650,  -171.230774,         -14.,         106.
   1651,  -171.230774,         -10.,         104.
   1652,  -171.230774,         -12.,         104.
   1653,  -171.230774,         -14.,         104.
   1654,  -171.230774,         -10.,         102.
   1655,  -171.230774,         -12.,         102.
   1656,  -171.230774,         -14.,         102.
   1657,  -171.230774,         -10.,         100.
   1658,  -171.230774,         -12.,         100.
   1659,  -171.230774,         -14.,         100.
   1660,  -171.230774,         -10.,          98.
   1661,  -171.230774,         -12.,          98.
   1662,  -171.230774,         -14.,          98.
   1663,  -171.230774,         -10.,          96.
   1664,  -171.230774,         -12.,          96.
   1665,  -171.230774,         -14.,          96.
   1666,  -171.230774,         -10.,          94.
   1667,  -171.230774,         -12.,          94.
   1668,  -171.230774,         -14.,          94.
   1669,  -171.230774,         -10.,          92.
   1670,  -171.230774,         -12.,          92.
   1671,  -171.230774,         -14.,          92.
   1672,  -171.230774,         -10.,          90.
   1673,  -171.230774,         -12.,          90.
   1674,  -171.230774,         -14.,          90.
   1675,  -171.230774,         -10.,          88.
   1676,  -171.230774,         -12.,          88.
   1677,  -171.230774,         -14.,          88.
   1678,  -171.230774,         -10.,          86.
   1679,  -171.230774,         -12.,          86.
   1680,  -171.230774,         -14.,          86.
   1681,  -171.230774,         -10.,          84.
   1682,  -171.230774,         -12.,          84.
   1683,  -171.230774,         -14.,          84.
   1684,  -171.230774,         -10.,          82.
   1685,  -171.230774,         -12.,          82.
   1686,  -171.230774,         -14.,          82.
   1687,  -171.230774,         -10.,          80.
   1688,  -171.230774,         -12.,          80.
   1689,  -171.230774,         -14.,          80.
   1690,  -171.230774,         -10.,          78.
   1691,  -171.230774,         -12.,          78.
   1692,  -171.230774,         -14.,          78.
   1693,  -171.230774,         -10.,          76.
   1694,  -171.230774,         -12.,          76.
   1695,  -171.230774,         -14.,          76.
   1696,  -171.230774,         -10.,          74.
   1697,  -171.230774,         -12.,          74.
   1698,  -171.230774,         -14.,          74.
   1699,  -171.230774,         -10.,          72.
   1700,  -171.230774,         -12.,          72.
   1701,  -171.230774,         -14.,          72.
   1702,  -171.230774,         -10.,          70.
   1703,  -171.230774,         -12.,          70.
   1704,  -171.230774,         -14.,          70.
   1705,  -171.230774,         -10.,          68.
   1706,  -171.230774,         -12.,          68.
   1707,  -171.230774,         -14.,          68.
   1708,  -171.230774,         -10.,          66.
   1709,  -171.230774,         -12.,          66.
   1710,  -171.230774,         -14.,          66.
   1711,  -171.230774,         -10.,          64.
   1712,  -171.230774,         -12.,          64.
   1713,  -171.230774,         -14.,          64.
   1714,  -171.230774,         -10.,          62.
   1715,  -171.230774,         -12.,          62.
   1716,  -171.230774,         -14.,          62.
   1717,  -171.230774,         -10.,          60.
   1718,  -171.230774,         -12.,          60.
   1719,  -171.230774,         -14.,          60.
   1720,  -171.230774,         -10.,          58.
   1721,  -171.230774,         -12.,          58.
   1722,  -171.230774,         -14.,          58.
   1723,  -171.230774,         -10.,          56.
   1724,  -171.230774,         -12.,          56.
   1725,  -171.230774,         -14.,          56.
   1726,  -171.230774,         -10.,          54.
   1727,  -171.230774,         -12.,          54.
   1728,  -171.230774,         -14.,          54.
   1729,  -171.230774,         -10.,          52.
   1730,  -171.230774,         -12.,          52.
   1731,  -171.230774,         -14.,          52.
   1732,  -171.230774,         -10.,          50.
   1733,  -171.230774,         -12.,          50.
   1734,  -171.230774,         -14.,          50.
   1735,  -171.230774,         -10.,          48.
   1736,  -171.230774,         -12.,          48.
   1737,  -171.230774,         -14.,          48.
   1738,  -171.230774,         -10.,          46.
   1739,  -171.230774,         -12.,          46.
   1740,  -171.230774,         -14.,          46.
   1741,  -171.230774,         -10.,          44.
   1742,  -171.230774,         -12.,          44.
   1743,  -171.230774,         -14.,          44.
   1744,  -171.230774,         -10.,          42.
   1745,  -171.230774,         -12.,          42.
   1746,  -171.230774,         -14.,          42.
   1747,  -171.230774,         -10.,          40.
   1748,  -171.230774,         -12.,          40.
   1749,  -171.230774,         -14.,          40.
   1750,  -171.230774,         -10.,          38.
   1751,  -171.230774,         -12.,          38.
   1752,  -171.230774,         -14.,          38.
   1753,  -171.230774,         -10.,          36.
   1754,  -171.230774,         -12.,          36.
   1755,  -171.230774,         -14.,          36.
   1756,  -171.230774,         -10.,          34.
   1757,  -171.230774,         -12.,          34.
   1758,  -171.230774,         -14.,          34.
   1759,  -171.230774,         -10.,          32.
   1760,  -171.230774,         -12.,          32.
   1761,  -171.230774,         -14.,          32.
   1762,  -171.230774,         -10.,          30.
   1763,  -171.230774,         -12.,          30.
   1764,  -171.230774,         -14.,          30.
   1765,  -171.230774,         -10.,          28.
   1766,  -171.230774,         -12.,          28.
   1767,  -171.230774,         -14.,          28.
   1768,  -171.230774,         -10.,          26.
   1769,  -171.230774,         -12.,          26.
   1770,  -171.230774,         -14.,          26.
   1771,  -171.230774,         -10.,          24.
   1772,  -171.230774,         -12.,          24.
   1773,  -171.230774,         -14.,          24.
   1774,  -171.230774,         -10.,          22.
   1775,  -171.230774,         -12.,          22.
   1776,  -171.230774,         -14.,          22.
   1777,  -171.230774,         -10.,          20.
   1778,  -171.230774,         -12.,          20.
   1779,  -171.230774,         -14.,          20.
   1780,  -171.230774,         -10.,          18.
   1781,  -171.230774,         -12.,          18.
   1782,  -171.230774,         -14.,          18.
   1783,  -171.230774,         -10.,          16.
   1784,  -171.230774,         -12.,          16.
   1785,  -171.230774,         -14.,          16.
   1786,  -171.230774,         -10.,          14.
   1787,  -171.230774,         -12.,          14.
   1788,  -171.230774,         -14.,          14.
   1789,  -171.230774,         -10.,          12.
   1790,  -171.230774,         -12.,          12.
   1791,  -171.230774,         -14.,          12.
   1792,  -171.230774,         -10.,          10.
   1793,  -171.230774,         -12.,          10.
   1794,  -171.230774,         -14.,          10.
   1795,  -171.230774,         -10.,           8.
   1796,  -171.230774,         -12.,           8.
   1797,  -171.230774,         -14.,           8.
   1798,  -171.230774,         -10.,           6.
   1799,  -171.230774,         -12.,           6.
   1800,  -171.230774,         -14.,           6.
   1801,  -171.230774,         -10.,           4.
   1802,  -171.230774,         -12.,           4.
   1803,  -171.230774,         -14.,           4.
   1804,  -171.230774,         -10.,           2.
   1805,  -171.230774,         -12.,           2.
   1806,  -171.230774,         -14.,           2.
   1807,  -171.230774,         -10.,           0.
   1808,  -171.230774,         -12.,           0.
   1809,  -171.230774,         -14.,           0.
*Element, type=DC3D8R
  1,  604,  605,  608,  607,    1,    2,    5,    4
  2,  605,  606,  609,  608,    2,    3,    6,    5
  3,  607,  608,  611,  610,    4,    5,    8,    7
  4,  608,  609,  612,  611,    5,    6,    9,    8
  5,  610,  611,  614,  613,    7,    8,   11,   10
  6,  611,  612,  615,  614,    8,    9,   12,   11
  7,  613,  614,  617,  616,   10,   11,   14,   13
  8,  614,  615,  618,  617,   11,   12,   15,   14
  9,  616,  617,  620,  619,   13,   14,   17,   16
 10,  617,  618,  621,  620,   14,   15,   18,   17
 11,  619,  620,  623,  622,   16,   17,   20,   19
 12,  620,  621,  624,  623,   17,   18,   21,   20
 13,  622,  623,  626,  625,   19,   20,   23,   22
 14,  623,  624,  627,  626,   20,   21,   24,   23
 15,  625,  626,  629,  628,   22,   23,   26,   25
 16,  626,  627,  630,  629,   23,   24,   27,   26
 17,  628,  629,  632,  631,   25,   26,   29,   28
 18,  629,  630,  633,  632,   26,   27,   30,   29
 19,  631,  632,  635,  634,   28,   29,   32,   31
 20,  632,  633,  636,  635,   29,   30,   33,   32
 21,  634,  635,  638,  637,   31,   32,   35,   34
 22,  635,  636,  639,  638,   32,   33,   36,   35
 23,  637,  638,  641,  640,   34,   35,   38,   37
 24,  638,  639,  642,  641,   35,   36,   39,   38
 25,  640,  641,  644,  643,   37,   38,   41,   40
 26,  641,  642,  645,  644,   38,   39,   42,   41
 27,  643,  644,  647,  646,   40,   41,   44,   43
 28,  644,  645,  648,  647,   41,   42,   45,   44
 29,  646,  647,  650,  649,   43,   44,   47,   46
 30,  647,  648,  651,  650,   44,   45,   48,   47
 31,  649,  650,  653,  652,   46,   47,   50,   49
 32,  650,  651,  654,  653,   47,   48,   51,   50
 33,  652,  653,  656,  655,   49,   50,   53,   52
 34,  653,  654,  657,  656,   50,   51,   54,   53
 35,  655,  656,  659,  658,   52,   53,   56,   55
 36,  656,  657,  660,  659,   53,   54,   57,   56
 37,  658,  659,  662,  661,   55,   56,   59,   58
 38,  659,  660,  663,  662,   56,   57,   60,   59
 39,  661,  662,  665,  664,   58,   59,   62,   61
 40,  662,  663,  666,  665,   59,   60,   63,   62
 41,  664,  665,  668,  667,   61,   62,   65,   64
 42,  665,  666,  669,  668,   62,   63,   66,   65
 43,  667,  668,  671,  670,   64,   65,   68,   67
 44,  668,  669,  672,  671,   65,   66,   69,   68
 45,  670,  671,  674,  673,   67,   68,   71,   70
 46,  671,  672,  675,  674,   68,   69,   72,   71
 47,  673,  674,  677,  676,   70,   71,   74,   73
 48,  674,  675,  678,  677,   71,   72,   75,   74
 49,  676,  677,  680,  679,   73,   74,   77,   76
 50,  677,  678,  681,  680,   74,   75,   78,   77
 51,  679,  680,  683,  682,   76,   77,   80,   79
 52,  680,  681,  684,  683,   77,   78,   81,   80
 53,  682,  683,  686,  685,   79,   80,   83,   82
 54,  683,  684,  687,  686,   80,   81,   84,   83
 55,  685,  686,  689,  688,   82,   83,   86,   85
 56,  686,  687,  690,  689,   83,   84,   87,   86
 57,  688,  689,  692,  691,   85,   86,   89,   88
 58,  689,  690,  693,  692,   86,   87,   90,   89
 59,  691,  692,  695,  694,   88,   89,   92,   91
 60,  692,  693,  696,  695,   89,   90,   93,   92
 61,  694,  695,  698,  697,   91,   92,   95,   94
 62,  695,  696,  699,  698,   92,   93,   96,   95
 63,  697,  698,  701,  700,   94,   95,   98,   97
 64,  698,  699,  702,  701,   95,   96,   99,   98
 65,  700,  701,  704,  703,   97,   98,  101,  100
 66,  701,  702,  705,  704,   98,   99,  102,  101
 67,  703,  704,  707,  706,  100,  101,  104,  103
 68,  704,  705,  708,  707,  101,  102,  105,  104
 69,  706,  707,  710,  709,  103,  104,  107,  106
 70,  707,  708,  711,  710,  104,  105,  108,  107
 71,  709,  710,  713,  712,  106,  107,  110,  109
 72,  710,  711,  714,  713,  107,  108,  111,  110
 73,  712,  713,  716,  715,  109,  110,  113,  112
 74,  713,  714,  717,  716,  110,  111,  114,  113
 75,  715,  716,  719,  718,  112,  113,  116,  115
 76,  716,  717,  720,  719,  113,  114,  117,  116
 77,  718,  719,  722,  721,  115,  116,  119,  118
 78,  719,  720,  723,  722,  116,  117,  120,  119
 79,  721,  722,  725,  724,  118,  119,  122,  121
 80,  722,  723,  726,  725,  119,  120,  123,  122
 81,  724,  725,  728,  727,  121,  122,  125,  124
 82,  725,  726,  729,  728,  122,  123,  126,  125
 83,  727,  728,  731,  730,  124,  125,  128,  127
 84,  728,  729,  732,  731,  125,  126,  129,  128
 85,  730,  731,  734,  733,  127,  128,  131,  130
 86,  731,  732,  735,  734,  128,  129,  132,  131
 87,  733,  734,  737,  736,  130,  131,  134,  133
 88,  734,  735,  738,  737,  131,  132,  135,  134
 89,  736,  737,  740,  739,  133,  134,  137,  136
 90,  737,  738,  741,  740,  134,  135,  138,  137
 91,  739,  740,  743,  742,  136,  137,  140,  139
 92,  740,  741,  744,  743,  137,  138,  141,  140
 93,  742,  743,  746,  745,  139,  140,  143,  142
 94,  743,  744,  747,  746,  140,  141,  144,  143
 95,  745,  746,  749,  748,  142,  143,  146,  145
 96,  746,  747,  750,  749,  143,  144,  147,  146
 97,  748,  749,  752,  751,  145,  146,  149,  148
 98,  749,  750,  753,  752,  146,  147,  150,  149
 99,  751,  752,  755,  754,  148,  149,  152,  151
100,  752,  753,  756,  755,  149,  150,  153,  152
101,  754,  755,  758,  757,  151,  152,  155,  154
102,  755,  756,  759,  758,  152,  153,  156,  155
103,  757,  758,  761,  760,  154,  155,  158,  157
104,  758,  759,  762,  761,  155,  156,  159,  158
105,  760,  761,  764,  763,  157,  158,  161,  160
106,  761,  762,  765,  764,  158,  159,  162,  161
107,  763,  764,  767,  766,  160,  161,  164,  163
108,  764,  765,  768,  767,  161,  162,  165,  164
109,  766,  767,  770,  769,  163,  164,  167,  166
110,  767,  768,  771,  770,  164,  165,  168,  167
111,  769,  770,  773,  772,  166,  167,  170,  169
112,  770,  771,  774,  773,  167,  168,  171,  170
113,  772,  773,  776,  775,  169,  170,  173,  172
114,  773,  774,  777,  776,  170,  171,  174,  173
115,  775,  776,  779,  778,  172,  173,  176,  175
116,  776,  777,  780,  779,  173,  174,  177,  176
117,  778,  779,  782,  781,  175,  176,  179,  178
118,  779,  780,  783,  782,  176,  177,  180,  179
119,  781,  782,  785,  784,  178,  179,  182,  181
120,  782,  783,  786,  785,  179,  180,  183,  182
121,  784,  785,  788,  787,  181,  182,  185,  184
122,  785,  786,  789,  788,  182,  183,  186,  185
123,  787,  788,  791,  790,  184,  185,  188,  187
124,  788,  789,  792,  791,  185,  186,  189,  188
125,  790,  791,  794,  793,  187,  188,  191,  190
126,  791,  792,  795,  794,  188,  189,  192,  191
127,  793,  794,  797,  796,  190,  191,  194,  193
128,  794,  795,  798,  797,  191,  192,  195,  194
129,  796,  797,  800,  799,  193,  194,  197,  196
130,  797,  798,  801,  800,  194,  195,  198,  197
131,  799,  800,  803,  802,  196,  197,  200,  199
132,  800,  801,  804,  803,  197,  198,  201,  200
133,  802,  803,  806,  805,  199,  200,  203,  202
134,  803,  804,  807,  806,  200,  201,  204,  203
135,  805,  806,  809,  808,  202,  203,  206,  205
136,  806,  807,  810,  809,  203,  204,  207,  206
137,  808,  809,  812,  811,  205,  206,  209,  208
138,  809,  810,  813,  812,  206,  207,  210,  209
139,  811,  812,  815,  814,  208,  209,  212,  211
140,  812,  813,  816,  815,  209,  210,  213,  212
141,  814,  815,  818,  817,  211,  212,  215,  214
142,  815,  816,  819,  818,  212,  213,  216,  215
143,  817,  818,  821,  820,  214,  215,  218,  217
144,  818,  819,  822,  821,  215,  216,  219,  218
145,  820,  821,  824,  823,  217,  218,  221,  220
146,  821,  822,  825,  824,  218,  219,  222,  221
147,  823,  824,  827,  826,  220,  221,  224,  223
148,  824,  825,  828,  827,  221,  222,  225,  224
149,  826,  827,  830,  829,  223,  224,  227,  226
150,  827,  828,  831,  830,  224,  225,  228,  227
151,  829,  830,  833,  832,  226,  227,  230,  229
152,  830,  831,  834,  833,  227,  228,  231,  230
153,  832,  833,  836,  835,  229,  230,  233,  232
154,  833,  834,  837,  836,  230,  231,  234,  233
155,  835,  836,  839,  838,  232,  233,  236,  235
156,  836,  837,  840,  839,  233,  234,  237,  236
157,  838,  839,  842,  841,  235,  236,  239,  238
158,  839,  840,  843,  842,  236,  237,  240,  239
159,  841,  842,  845,  844,  238,  239,  242,  241
160,  842,  843,  846,  845,  239,  240,  243,  242
161,  844,  845,  848,  847,  241,  242,  245,  244
162,  845,  846,  849,  848,  242,  243,  246,  245
163,  847,  848,  851,  850,  244,  245,  248,  247
164,  848,  849,  852,  851,  245,  246,  249,  248
165,  850,  851,  854,  853,  247,  248,  251,  250
166,  851,  852,  855,  854,  248,  249,  252,  251
167,  853,  854,  857,  856,  250,  251,  254,  253
168,  854,  855,  858,  857,  251,  252,  255,  254
169,  856,  857,  860,  859,  253,  254,  257,  256
170,  857,  858,  861,  860,  254,  255,  258,  257
171,  859,  860,  863,  862,  256,  257,  260,  259
172,  860,  861,  864,  863,  257,  258,  261,  260
173,  862,  863,  866,  865,  259,  260,  263,  262
174,  863,  864,  867,  866,  260,  261,  264,  263
175,  865,  866,  869,  868,  262,  263,  266,  265
176,  866,  867,  870,  869,  263,  264,  267,  266
177,  868,  869,  872,  871,  265,  266,  269,  268
178,  869,  870,  873,  872,  266,  267,  270,  269
179,  871,  872,  875,  874,  268,  269,  272,  271
180,  872,  873,  876,  875,  269,  270,  273,  272
181,  874,  875,  878,  877,  271,  272,  275,  274
182,  875,  876,  879,  878,  272,  273,  276,  275
183,  877,  878,  881,  880,  274,  275,  278,  277
184,  878,  879,  882,  881,  275,  276,  279,  278
185,  880,  881,  884,  883,  277,  278,  281,  280
186,  881,  882,  885,  884,  278,  279,  282,  281
187,  883,  884,  887,  886,  280,  281,  284,  283
188,  884,  885,  888,  887,  281,  282,  285,  284
189,  886,  887,  890,  889,  283,  284,  287,  286
190,  887,  888,  891,  890,  284,  285,  288,  287
191,  889,  890,  893,  892,  286,  287,  290,  289
192,  890,  891,  894,  893,  287,  288,  291,  290
193,  892,  893,  896,  895,  289,  290,  293,  292
194,  893,  894,  897,  896,  290,  291,  294,  293
195,  895,  896,  899,  898,  292,  293,  296,  295
196,  896,  897,  900,  899,  293,  294,  297,  296
197,  898,  899,  902,  901,  295,  296,  299,  298
198,  899,  900,  903,  902,  296,  297,  300,  299
199,  901,  902,  905,  904,  298,  299,  302,  301
200,  902,  903,  906,  905,  299,  300,  303,  302
201,  904,  905,  908,  907,  301,  302,  305,  304
202,  905,  906,  909,  908,  302,  303,  306,  305
203,  907,  908,  911,  910,  304,  305,  308,  307
204,  908,  909,  912,  911,  305,  306,  309,  308
205,  910,  911,  914,  913,  307,  308,  311,  310
206,  911,  912,  915,  914,  308,  309,  312,  311
207,  913,  914,  917,  916,  310,  311,  314,  313
208,  914,  915,  918,  917,  311,  312,  315,  314
209,  916,  917,  920,  919,  313,  314,  317,  316
210,  917,  918,  921,  920,  314,  315,  318,  317
211,  919,  920,  923,  922,  316,  317,  320,  319
212,  920,  921,  924,  923,  317,  318,  321,  320
213,  922,  923,  926,  925,  319,  320,  323,  322
214,  923,  924,  927,  926,  320,  321,  324,  323
215,  925,  926,  929,  928,  322,  323,  326,  325
216,  926,  927,  930,  929,  323,  324,  327,  326
217,  928,  929,  932,  931,  325,  326,  329,  328
218,  929,  930,  933,  932,  326,  327,  330,  329
219,  931,  932,  935,  934,  328,  329,  332,  331
220,  932,  933,  936,  935,  329,  330,  333,  332
221,  934,  935,  938,  937,  331,  332,  335,  334
222,  935,  936,  939,  938,  332,  333,  336,  335
223,  937,  938,  941,  940,  334,  335,  338,  337
224,  938,  939,  942,  941,  335,  336,  339,  338
225,  940,  941,  944,  943,  337,  338,  341,  340
226,  941,  942,  945,  944,  338,  339,  342,  341
227,  943,  944,  947,  946,  340,  341,  344,  343
228,  944,  945,  948,  947,  341,  342,  345,  344
229,  946,  947,  950,  949,  343,  344,  347,  346
230,  947,  948,  951,  950,  344,  345,  348,  347
231,  949,  950,  953,  952,  346,  347,  350,  349
232,  950,  951,  954,  953,  347,  348,  351,  350
233,  952,  953,  956,  955,  349,  350,  353,  352
234,  953,  954,  957,  956,  350,  351,  354,  353
235,  955,  956,  959,  958,  352,  353,  356,  355
236,  956,  957,  960,  959,  353,  354,  357,  356
237,  958,  959,  962,  961,  355,  356,  359,  358
238,  959,  960,  963,  962,  356,  357,  360,  359
239,  961,  962,  965,  964,  358,  359,  362,  361
240,  962,  963,  966,  965,  359,  360,  363,  362
241,  964,  965,  968,  967,  361,  362,  365,  364
242,  965,  966,  969,  968,  362,  363,  366,  365
243,  967,  968,  971,  970,  364,  365,  368,  367
244,  968,  969,  972,  971,  365,  366,  369,  368
245,  970,  971,  974,  973,  367,  368,  371,  370
246,  971,  972,  975,  974,  368,  369,  372,  371
247,  973,  974,  977,  976,  370,  371,  374,  373
248,  974,  975,  978,  977,  371,  372,  375,  374
249,  976,  977,  980,  979,  373,  374,  377,  376
250,  977,  978,  981,  980,  374,  375,  378,  377
251,  979,  980,  983,  982,  376,  377,  380,  379
252,  980,  981,  984,  983,  377,  378,  381,  380
253,  982,  983,  986,  985,  379,  380,  383,  382
254,  983,  984,  987,  986,  380,  381,  384,  383
255,  985,  986,  989,  988,  382,  383,  386,  385
256,  986,  987,  990,  989,  383,  384,  387,  386
257,  988,  989,  992,  991,  385,  386,  389,  388
258,  989,  990,  993,  992,  386,  387,  390,  389
259,  991,  992,  995,  994,  388,  389,  392,  391
260,  992,  993,  996,  995,  389,  390,  393,  392
261,  994,  995,  998,  997,  391,  392,  395,  394
262,  995,  996,  999,  998,  392,  393,  396,  395
263,  997,  998, 1001, 1000,  394,  395,  398,  397
264,  998,  999, 1002, 1001,  395,  396,  399,  398
265, 1000, 1001, 1004, 1003,  397,  398,  401,  400
266, 1001, 1002, 1005, 1004,  398,  399,  402,  401
267, 1003, 1004, 1007, 1006,  400,  401,  404,  403
268, 1004, 1005, 1008, 1007,  401,  402,  405,  404
269, 1006, 1007, 1010, 1009,  403,  404,  407,  406
270, 1007, 1008, 1011, 1010,  404,  405,  408,  407
271, 1009, 1010, 1013, 1012,  406,  407,  410,  409
272, 1010, 1011, 1014, 1013,  407,  408,  411,  410
273, 1012, 1013, 1016, 1015,  409,  410,  413,  412
274, 1013, 1014, 1017, 1016,  410,  411,  414,  413
275, 1015, 1016, 1019, 1018,  412,  413,  416,  415
276, 1016, 1017, 1020, 1019,  413,  414,  417,  416
277, 1018, 1019, 1022, 1021,  415,  416,  419,  418
278, 1019, 1020, 1023, 1022,  416,  417,  420,  419
279, 1021, 1022, 1025, 1024,  418,  419,  422,  421
280, 1022, 1023, 1026, 1025,  419,  420,  423,  422
281, 1024, 1025, 1028, 1027,  421,  422,  425,  424
282, 1025, 1026, 1029, 1028,  422,  423,  426,  425
283, 1027, 1028, 1031, 1030,  424,  425,  428,  427
284, 1028, 1029, 1032, 1031,  425,  426,  429,  428
285, 1030, 1031, 1034, 1033,  427,  428,  431,  430
286, 1031, 1032, 1035, 1034,  428,  429,  432,  431
287, 1033, 1034, 1037, 1036,  430,  431,  434,  433
288, 1034, 1035, 1038, 1037,  431,  432,  435,  434
289, 1036, 1037, 1040, 1039,  433,  434,  437,  436
290, 1037, 1038, 1041, 1040,  434,  435,  438,  437
291, 1039, 1040, 1043, 1042,  436,  437,  440,  439
292, 1040, 1041, 1044, 1043,  437,  438,  441,  440
293, 1042, 1043, 1046, 1045,  439,  440,  443,  442
294, 1043, 1044, 1047, 1046,  440,  441,  444,  443
295, 1045, 1046, 1049, 1048,  442,  443,  446,  445
296, 1046, 1047, 1050, 1049,  443,  444,  447,  446
297, 1048, 1049, 1052, 1051,  445,  446,  449,  448
298, 1049, 1050, 1053, 1052,  446,  447,  450,  449
299, 1051, 1052, 1055, 1054,  448,  449,  452,  451
300, 1052, 1053, 1056, 1055,  449,  450,  453,  452
301, 1054, 1055, 1058, 1057,  451,  452,  455,  454
302, 1055, 1056, 1059, 1058,  452,  453,  456,  455
303, 1057, 1058, 1061, 1060,  454,  455,  458,  457
304, 1058, 1059, 1062, 1061,  455,  456,  459,  458
305, 1060, 1061, 1064, 1063,  457,  458,  461,  460
306, 1061, 1062, 1065, 1064,  458,  459,  462,  461
307, 1063, 1064, 1067, 1066,  460,  461,  464,  463
308, 1064, 1065, 1068, 1067,  461,  462,  465,  464
309, 1066, 1067, 1070, 1069,  463,  464,  467,  466
310, 1067, 1068, 1071, 1070,  464,  465,  468,  467
311, 1069, 1070, 1073, 1072,  466,  467,  470,  469
312, 1070, 1071, 1074, 1073,  467,  468,  471,  470
313, 1072, 1073, 1076, 1075,  469,  470,  473,  472
314, 1073, 1074, 1077, 1076,  470,  471,  474,  473
315, 1075, 1076, 1079, 1078,  472,  473,  476,  475
316, 1076, 1077, 1080, 1079,  473,  474,  477,  476
317, 1078, 1079, 1082, 1081,  475,  476,  479,  478
318, 1079, 1080, 1083, 1082,  476,  477,  480,  479
319, 1081, 1082, 1085, 1084,  478,  479,  482,  481
320, 1082, 1083, 1086, 1085,  479,  480,  483,  482
321, 1084, 1085, 1088, 1087,  481,  482,  485,  484
322, 1085, 1086, 1089, 1088,  482,  483,  486,  485
323, 1087, 1088, 1091, 1090,  484,  485,  488,  487
324, 1088, 1089, 1092, 1091,  485,  486,  489,  488
325, 1090, 1091, 1094, 1093,  487,  488,  491,  490
326, 1091, 1092, 1095, 1094,  488,  489,  492,  491
327, 1093, 1094, 1097, 1096,  490,  491,  494,  493
328, 1094, 1095, 1098, 1097,  491,  492,  495,  494
329, 1096, 1097, 1100, 1099,  493,  494,  497,  496
330, 1097, 1098, 1101, 1100,  494,  495,  498,  497
331, 1099, 1100, 1103, 1102,  496,  497,  500,  499
332, 1100, 1101, 1104, 1103,  497,  498,  501,  500
333, 1102, 1103, 1106, 1105,  499,  500,  503,  502
334, 1103, 1104, 1107, 1106,  500,  501,  504,  503
335, 1105, 1106, 1109, 1108,  502,  503,  506,  505
336, 1106, 1107, 1110, 1109,  503,  504,  507,  506
337, 1108, 1109, 1112, 1111,  505,  506,  509,  508
338, 1109, 1110, 1113, 1112,  506,  507,  510,  509
339, 1111, 1112, 1115, 1114,  508,  509,  512,  511
340, 1112, 1113, 1116, 1115,  509,  510,  513,  512
341, 1114, 1115, 1118, 1117,  511,  512,  515,  514
342, 1115, 1116, 1119, 1118,  512,  513,  516,  515
343, 1117, 1118, 1121, 1120,  514,  515,  518,  517
344, 1118, 1119, 1122, 1121,  515,  516,  519,  518
345, 1120, 1121, 1124, 1123,  517,  518,  521,  520
346, 1121, 1122, 1125, 1124,  518,  519,  522,  521
347, 1123, 1124, 1127, 1126,  520,  521,  524,  523
348, 1124, 1125, 1128, 1127,  521,  522,  525,  524
349, 1126, 1127, 1130, 1129,  523,  524,  527,  526
350, 1127, 1128, 1131, 1130,  524,  525,  528,  527
351, 1129, 1130, 1133, 1132,  526,  527,  530,  529
352, 1130, 1131, 1134, 1133,  527,  528,  531,  530
353, 1132, 1133, 1136, 1135,  529,  530,  533,  532
354, 1133, 1134, 1137, 1136,  530,  531,  534,  533
355, 1135, 1136, 1139, 1138,  532,  533,  536,  535
356, 1136, 1137, 1140, 1139,  533,  534,  537,  536
357, 1138, 1139, 1142, 1141,  535,  536,  539,  538
358, 1139, 1140, 1143, 1142,  536,  537,  540,  539
359, 1141, 1142, 1145, 1144,  538,  539,  542,  541
360, 1142, 1143, 1146, 1145,  539,  540,  543,  542
361, 1144, 1145, 1148, 1147,  541,  542,  545,  544
362, 1145, 1146, 1149, 1148,  542,  543,  546,  545
363, 1147, 1148, 1151, 1150,  544,  545,  548,  547
364, 1148, 1149, 1152, 1151,  545,  546,  549,  548
365, 1150, 1151, 1154, 1153,  547,  548,  551,  550
366, 1151, 1152, 1155, 1154,  548,  549,  552,  551
367, 1153, 1154, 1157, 1156,  550,  551,  554,  553
368, 1154, 1155, 1158, 1157,  551,  552,  555,  554
369, 1156, 1157, 1160, 1159,  553,  554,  557,  556
370, 1157, 1158, 1161, 1160,  554,  555,  558,  557
371, 1159, 1160, 1163, 1162,  556,  557,  560,  559
372, 1160, 1161, 1164, 1163,  557,  558,  561,  560
373, 1162, 1163, 1166, 1165,  559,  560,  563,  562
374, 1163, 1164, 1167, 1166,  560,  561,  564,  563
375, 1165, 1166, 1169, 1168,  562,  563,  566,  565
376, 1166, 1167, 1170, 1169,  563,  564,  567,  566
377, 1168, 1169, 1172, 1171,  565,  566,  569,  568
378, 1169, 1170, 1173, 1172,  566,  567,  570,  569
379, 1171, 1172, 1175, 1174,  568,  569,  572,  571
380, 1172, 1173, 1176, 1175,  569,  570,  573,  572
381, 1174, 1175, 1178, 1177,  571,  572,  575,  574
382, 1175, 1176, 1179, 1178,  572,  573,  576,  575
383, 1177, 1178, 1181, 1180,  574,  575,  578,  577
384, 1178, 1179, 1182, 1181,  575,  576,  579,  578
385, 1180, 1181, 1184, 1183,  577,  578,  581,  580
386, 1181, 1182, 1185, 1184,  578,  579,  582,  581
387, 1183, 1184, 1187, 1186,  580,  581,  584,  583
388, 1184, 1185, 1188, 1187,  581,  582,  585,  584
389, 1186, 1187, 1190, 1189,  583,  584,  587,  586
390, 1187, 1188, 1191, 1190,  584,  585,  588,  587
391, 1189, 1190, 1193, 1192,  586,  587,  590,  589
392, 1190, 1191, 1194, 1193,  587,  588,  591,  590
393, 1192, 1193, 1196, 1195,  589,  590,  593,  592
394, 1193, 1194, 1197, 1196,  590,  591,  594,  593
395, 1195, 1196, 1199, 1198,  592,  593,  596,  595
396, 1196, 1197, 1200, 1199,  593,  594,  597,  596
397, 1198, 1199, 1202, 1201,  595,  596,  599,  598
398, 1199, 1200, 1203, 1202,  596,  597,  600,  599
399, 1201, 1202, 1205, 1204,  598,  599,  602,  601
400, 1202, 1203, 1206, 1205,  599,  600,  603,  602
401, 1207, 1208, 1211, 1210,  604,  605,  608,  607
402, 1208, 1209, 1212, 1211,  605,  606,  609,  608
403, 1210, 1211, 1214, 1213,  607,  608,  611,  610
404, 1211, 1212, 1215, 1214,  608,  609,  612,  611
405, 1213, 1214, 1217, 1216,  610,  611,  614,  613
406, 1214, 1215, 1218, 1217,  611,  612,  615,  614
407, 1216, 1217, 1220, 1219,  613,  614,  617,  616
408, 1217, 1218, 1221, 1220,  614,  615,  618,  617
409, 1219, 1220, 1223, 1222,  616,  617,  620,  619
410, 1220, 1221, 1224, 1223,  617,  618,  621,  620
411, 1222, 1223, 1226, 1225,  619,  620,  623,  622
412, 1223, 1224, 1227, 1226,  620,  621,  624,  623
413, 1225, 1226, 1229, 1228,  622,  623,  626,  625
414, 1226, 1227, 1230, 1229,  623,  624,  627,  626
415, 1228, 1229, 1232, 1231,  625,  626,  629,  628
416, 1229, 1230, 1233, 1232,  626,  627,  630,  629
417, 1231, 1232, 1235, 1234,  628,  629,  632,  631
418, 1232, 1233, 1236, 1235,  629,  630,  633,  632
419, 1234, 1235, 1238, 1237,  631,  632,  635,  634
420, 1235, 1236, 1239, 1238,  632,  633,  636,  635
421, 1237, 1238, 1241, 1240,  634,  635,  638,  637
422, 1238, 1239, 1242, 1241,  635,  636,  639,  638
423, 1240, 1241, 1244, 1243,  637,  638,  641,  640
424, 1241, 1242, 1245, 1244,  638,  639,  642,  641
425, 1243, 1244, 1247, 1246,  640,  641,  644,  643
426, 1244, 1245, 1248, 1247,  641,  642,  645,  644
427, 1246, 1247, 1250, 1249,  643,  644,  647,  646
428, 1247, 1248, 1251, 1250,  644,  645,  648,  647
429, 1249, 1250, 1253, 1252,  646,  647,  650,  649
430, 1250, 1251, 1254, 1253,  647,  648,  651,  650
431, 1252, 1253, 1256, 1255,  649,  650,  653,  652
432, 1253, 1254, 1257, 1256,  650,  651,  654,  653
433, 1255, 1256, 1259, 1258,  652,  653,  656,  655
434, 1256, 1257, 1260, 1259,  653,  654,  657,  656
435, 1258, 1259, 1262, 1261,  655,  656,  659,  658
436, 1259, 1260, 1263, 1262,  656,  657,  660,  659
437, 1261, 1262, 1265, 1264,  658,  659,  662,  661
438, 1262, 1263, 1266, 1265,  659,  660,  663,  662
439, 1264, 1265, 1268, 1267,  661,  662,  665,  664
440, 1265, 1266, 1269, 1268,  662,  663,  666,  665
441, 1267, 1268, 1271, 1270,  664,  665,  668,  667
442, 1268, 1269, 1272, 1271,  665,  666,  669,  668
443, 1270, 1271, 1274, 1273,  667,  668,  671,  670
444, 1271, 1272, 1275, 1274,  668,  669,  672,  671
445, 1273, 1274, 1277, 1276,  670,  671,  674,  673
446, 1274, 1275, 1278, 1277,  671,  672,  675,  674
447, 1276, 1277, 1280, 1279,  673,  674,  677,  676
448, 1277, 1278, 1281, 1280,  674,  675,  678,  677
449, 1279, 1280, 1283, 1282,  676,  677,  680,  679
450, 1280, 1281, 1284, 1283,  677,  678,  681,  680
451, 1282, 1283, 1286, 1285,  679,  680,  683,  682
452, 1283, 1284, 1287, 1286,  680,  681,  684,  683
453, 1285, 1286, 1289, 1288,  682,  683,  686,  685
454, 1286, 1287, 1290, 1289,  683,  684,  687,  686
455, 1288, 1289, 1292, 1291,  685,  686,  689,  688
456, 1289, 1290, 1293, 1292,  686,  687,  690,  689
457, 1291, 1292, 1295, 1294,  688,  689,  692,  691
458, 1292, 1293, 1296, 1295,  689,  690,  693,  692
459, 1294, 1295, 1298, 1297,  691,  692,  695,  694
460, 1295, 1296, 1299, 1298,  692,  693,  696,  695
461, 1297, 1298, 1301, 1300,  694,  695,  698,  697
462, 1298, 1299, 1302, 1301,  695,  696,  699,  698
463, 1300, 1301, 1304, 1303,  697,  698,  701,  700
464, 1301, 1302, 1305, 1304,  698,  699,  702,  701
465, 1303, 1304, 1307, 1306,  700,  701,  704,  703
466, 1304, 1305, 1308, 1307,  701,  702,  705,  704
467, 1306, 1307, 1310, 1309,  703,  704,  707,  706
468, 1307, 1308, 1311, 1310,  704,  705,  708,  707
469, 1309, 1310, 1313, 1312,  706,  707,  710,  709
470, 1310, 1311, 1314, 1313,  707,  708,  711,  710
471, 1312, 1313, 1316, 1315,  709,  710,  713,  712
472, 1313, 1314, 1317, 1316,  710,  711,  714,  713
473, 1315, 1316, 1319, 1318,  712,  713,  716,  715
474, 1316, 1317, 1320, 1319,  713,  714,  717,  716
475, 1318, 1319, 1322, 1321,  715,  716,  719,  718
476, 1319, 1320, 1323, 1322,  716,  717,  720,  719
477, 1321, 1322, 1325, 1324,  718,  719,  722,  721
478, 1322, 1323, 1326, 1325,  719,  720,  723,  722
479, 1324, 1325, 1328, 1327,  721,  722,  725,  724
480, 1325, 1326, 1329, 1328,  722,  723,  726,  725
481, 1327, 1328, 1331, 1330,  724,  725,  728,  727
482, 1328, 1329, 1332, 1331,  725,  726,  729,  728
483, 1330, 1331, 1334, 1333,  727,  728,  731,  730
484, 1331, 1332, 1335, 1334,  728,  729,  732,  731
485, 1333, 1334, 1337, 1336,  730,  731,  734,  733
486, 1334, 1335, 1338, 1337,  731,  732,  735,  734
487, 1336, 1337, 1340, 1339,  733,  734,  737,  736
488, 1337, 1338, 1341, 1340,  734,  735,  738,  737
489, 1339, 1340, 1343, 1342,  736,  737,  740,  739
490, 1340, 1341, 1344, 1343,  737,  738,  741,  740
491, 1342, 1343, 1346, 1345,  739,  740,  743,  742
492, 1343, 1344, 1347, 1346,  740,  741,  744,  743
493, 1345, 1346, 1349, 1348,  742,  743,  746,  745
494, 1346, 1347, 1350, 1349,  743,  744,  747,  746
495, 1348, 1349, 1352, 1351,  745,  746,  749,  748
496, 1349, 1350, 1353, 1352,  746,  747,  750,  749
497, 1351, 1352, 1355, 1354,  748,  749,  752,  751
498, 1352, 1353, 1356, 1355,  749,  750,  753,  752
499, 1354, 1355, 1358, 1357,  751,  752,  755,  754
500, 1355, 1356, 1359, 1358,  752,  753,  756,  755
501, 1357, 1358, 1361, 1360,  754,  755,  758,  757
502, 1358, 1359, 1362, 1361,  755,  756,  759,  758
503, 1360, 1361, 1364, 1363,  757,  758,  761,  760
504, 1361, 1362, 1365, 1364,  758,  759,  762,  761
505, 1363, 1364, 1367, 1366,  760,  761,  764,  763
506, 1364, 1365, 1368, 1367,  761,  762,  765,  764
507, 1366, 1367, 1370, 1369,  763,  764,  767,  766
508, 1367, 1368, 1371, 1370,  764,  765,  768,  767
509, 1369, 1370, 1373, 1372,  766,  767,  770,  769
510, 1370, 1371, 1374, 1373,  767,  768,  771,  770
511, 1372, 1373, 1376, 1375,  769,  770,  773,  772
512, 1373, 1374, 1377, 1376,  770,  771,  774,  773
513, 1375, 1376, 1379, 1378,  772,  773,  776,  775
514, 1376, 1377, 1380, 1379,  773,  774,  777,  776
515, 1378, 1379, 1382, 1381,  775,  776,  779,  778
516, 1379, 1380, 1383, 1382,  776,  777,  780,  779
517, 1381, 1382, 1385, 1384,  778,  779,  782,  781
518, 1382, 1383, 1386, 1385,  779,  780,  783,  782
519, 1384, 1385, 1388, 1387,  781,  782,  785,  784
520, 1385, 1386, 1389, 1388,  782,  783,  786,  785
521, 1387, 1388, 1391, 1390,  784,  785,  788,  787
522, 1388, 1389, 1392, 1391,  785,  786,  789,  788
523, 1390, 1391, 1394, 1393,  787,  788,  791,  790
524, 1391, 1392, 1395, 1394,  788,  789,  792,  791
525, 1393, 1394, 1397, 1396,  790,  791,  794,  793
526, 1394, 1395, 1398, 1397,  791,  792,  795,  794
527, 1396, 1397, 1400, 1399,  793,  794,  797,  796
528, 1397, 1398, 1401, 1400,  794,  795,  798,  797
529, 1399, 1400, 1403, 1402,  796,  797,  800,  799
530, 1400, 1401, 1404, 1403,  797,  798,  801,  800
531, 1402, 1403, 1406, 1405,  799,  800,  803,  802
532, 1403, 1404, 1407, 1406,  800,  801,  804,  803
533, 1405, 1406, 1409, 1408,  802,  803,  806,  805
534, 1406, 1407, 1410, 1409,  803,  804,  807,  806
535, 1408, 1409, 1412, 1411,  805,  806,  809,  808
536, 1409, 1410, 1413, 1412,  806,  807,  810,  809
537, 1411, 1412, 1415, 1414,  808,  809,  812,  811
538, 1412, 1413, 1416, 1415,  809,  810,  813,  812
539, 1414, 1415, 1418, 1417,  811,  812,  815,  814
540, 1415, 1416, 1419, 1418,  812,  813,  816,  815
541, 1417, 1418, 1421, 1420,  814,  815,  818,  817
542, 1418, 1419, 1422, 1421,  815,  816,  819,  818
543, 1420, 1421, 1424, 1423,  817,  818,  821,  820
544, 1421, 1422, 1425, 1424,  818,  819,  822,  821
545, 1423, 1424, 1427, 1426,  820,  821,  824,  823
546, 1424, 1425, 1428, 1427,  821,  822,  825,  824
547, 1426, 1427, 1430, 1429,  823,  824,  827,  826
548, 1427, 1428, 1431, 1430,  824,  825,  828,  827
549, 1429, 1430, 1433, 1432,  826,  827,  830,  829
550, 1430, 1431, 1434, 1433,  827,  828,  831,  830
551, 1432, 1433, 1436, 1435,  829,  830,  833,  832
552, 1433, 1434, 1437, 1436,  830,  831,  834,  833
553, 1435, 1436, 1439, 1438,  832,  833,  836,  835
554, 1436, 1437, 1440, 1439,  833,  834,  837,  836
555, 1438, 1439, 1442, 1441,  835,  836,  839,  838
556, 1439, 1440, 1443, 1442,  836,  837,  840,  839
557, 1441, 1442, 1445, 1444,  838,  839,  842,  841
558, 1442, 1443, 1446, 1445,  839,  840,  843,  842
559, 1444, 1445, 1448, 1447,  841,  842,  845,  844
560, 1445, 1446, 1449, 1448,  842,  843,  846,  845
561, 1447, 1448, 1451, 1450,  844,  845,  848,  847
562, 1448, 1449, 1452, 1451,  845,  846,  849,  848
563, 1450, 1451, 1454, 1453,  847,  848,  851,  850
564, 1451, 1452, 1455, 1454,  848,  849,  852,  851
565, 1453, 1454, 1457, 1456,  850,  851,  854,  853
566, 1454, 1455, 1458, 1457,  851,  852,  855,  854
567, 1456, 1457, 1460, 1459,  853,  854,  857,  856
568, 1457, 1458, 1461, 1460,  854,  855,  858,  857
569, 1459, 1460, 1463, 1462,  856,  857,  860,  859
570, 1460, 1461, 1464, 1463,  857,  858,  861,  860
571, 1462, 1463, 1466, 1465,  859,  860,  863,  862
572, 1463, 1464, 1467, 1466,  860,  861,  864,  863
573, 1465, 1466, 1469, 1468,  862,  863,  866,  865
574, 1466, 1467, 1470, 1469,  863,  864,  867,  866
575, 1468, 1469, 1472, 1471,  865,  866,  869,  868
576, 1469, 1470, 1473, 1472,  866,  867,  870,  869
577, 1471, 1472, 1475, 1474,  868,  869,  872,  871
578, 1472, 1473, 1476, 1475,  869,  870,  873,  872
579, 1474, 1475, 1478, 1477,  871,  872,  875,  874
580, 1475, 1476, 1479, 1478,  872,  873,  876,  875
581, 1477, 1478, 1481, 1480,  874,  875,  878,  877
582, 1478, 1479, 1482, 1481,  875,  876,  879,  878
583, 1480, 1481, 1484, 1483,  877,  878,  881,  880
584, 1481, 1482, 1485, 1484,  878,  879,  882,  881
585, 1483, 1484, 1487, 1486,  880,  881,  884,  883
586, 1484, 1485, 1488, 1487,  881,  882,  885,  884
587, 1486, 1487, 1490, 1489,  883,  884,  887,  886
588, 1487, 1488, 1491, 1490,  884,  885,  888,  887
589, 1489, 1490, 1493, 1492,  886,  887,  890,  889
590, 1490, 1491, 1494, 1493,  887,  888,  891,  890
591, 1492, 1493, 1496, 1495,  889,  890,  893,  892
592, 1493, 1494, 1497, 1496,  890,  891,  894,  893
593, 1495, 1496, 1499, 1498,  892,  893,  896,  895
594, 1496, 1497, 1500, 1499,  893,  894,  897,  896
595, 1498, 1499, 1502, 1501,  895,  896,  899,  898
596, 1499, 1500, 1503, 1502,  896,  897,  900,  899
597, 1501, 1502, 1505, 1504,  898,  899,  902,  901
598, 1502, 1503, 1506, 1505,  899,  900,  903,  902
599, 1504, 1505, 1508, 1507,  901,  902,  905,  904
600, 1505, 1506, 1509, 1508,  902,  903,  906,  905
601, 1507, 1508, 1511, 1510,  904,  905,  908,  907
602, 1508, 1509, 1512, 1511,  905,  906,  909,  908
603, 1510, 1511, 1514, 1513,  907,  908,  911,  910
604, 1511, 1512, 1515, 1514,  908,  909,  912,  911
605, 1513, 1514, 1517, 1516,  910,  911,  914,  913
606, 1514, 1515, 1518, 1517,  911,  912,  915,  914
607, 1516, 1517, 1520, 1519,  913,  914,  917,  916
608, 1517, 1518, 1521, 1520,  914,  915,  918,  917
609, 1519, 1520, 1523, 1522,  916,  917,  920,  919
610, 1520, 1521, 1524, 1523,  917,  918,  921,  920
611, 1522, 1523, 1526, 1525,  919,  920,  923,  922
612, 1523, 1524, 1527, 1526,  920,  921,  924,  923
613, 1525, 1526, 1529, 1528,  922,  923,  926,  925
614, 1526, 1527, 1530, 1529,  923,  924,  927,  926
615, 1528, 1529, 1532, 1531,  925,  926,  929,  928
616, 1529, 1530, 1533, 1532,  926,  927,  930,  929
617, 1531, 1532, 1535, 1534,  928,  929,  932,  931
618, 1532, 1533, 1536, 1535,  929,  930,  933,  932
619, 1534, 1535, 1538, 1537,  931,  932,  935,  934
620, 1535, 1536, 1539, 1538,  932,  933,  936,  935
621, 1537, 1538, 1541, 1540,  934,  935,  938,  937
622, 1538, 1539, 1542, 1541,  935,  936,  939,  938
623, 1540, 1541, 1544, 1543,  937,  938,  941,  940
624, 1541, 1542, 1545, 1544,  938,  939,  942,  941
625, 1543, 1544, 1547, 1546,  940,  941,  944,  943
626, 1544, 1545, 1548, 1547,  941,  942,  945,  944
627, 1546, 1547, 1550, 1549,  943,  944,  947,  946
628, 1547, 1548, 1551, 1550,  944,  945,  948,  947
629, 1549, 1550, 1553, 1552,  946,  947,  950,  949
630, 1550, 1551, 1554, 1553,  947,  948,  951,  950
631, 1552, 1553, 1556, 1555,  949,  950,  953,  952
632, 1553, 1554, 1557, 1556,  950,  951,  954,  953
633, 1555, 1556, 1559, 1558,  952,  953,  956,  955
634, 1556, 1557, 1560, 1559,  953,  954,  957,  956
635, 1558, 1559, 1562, 1561,  955,  956,  959,  958
636, 1559, 1560, 1563, 1562,  956,  957,  960,  959
637, 1561, 1562, 1565, 1564,  958,  959,  962,  961
638, 1562, 1563, 1566, 1565,  959,  960,  963,  962
639, 1564, 1565, 1568, 1567,  961,  962,  965,  964
640, 1565, 1566, 1569, 1568,  962,  963,  966,  965
641, 1567, 1568, 1571, 1570,  964,  965,  968,  967
642, 1568, 1569, 1572, 1571,  965,  966,  969,  968
643, 1570, 1571, 1574, 1573,  967,  968,  971,  970
644, 1571, 1572, 1575, 1574,  968,  969,  972,  971
645, 1573, 1574, 1577, 1576,  970,  971,  974,  973
646, 1574, 1575, 1578, 1577,  971,  972,  975,  974
647, 1576, 1577, 1580, 1579,  973,  974,  977,  976
648, 1577, 1578, 1581, 1580,  974,  975,  978,  977
649, 1579, 1580, 1583, 1582,  976,  977,  980,  979
650, 1580, 1581, 1584, 1583,  977,  978,  981,  980
651, 1582, 1583, 1586, 1585,  979,  980,  983,  982
652, 1583, 1584, 1587, 1586,  980,  981,  984,  983
653, 1585, 1586, 1589, 1588,  982,  983,  986,  985
654, 1586, 1587, 1590, 1589,  983,  984,  987,  986
655, 1588, 1589, 1592, 1591,  985,  986,  989,  988
656, 1589, 1590, 1593, 1592,  986,  987,  990,  989
657, 1591, 1592, 1595, 1594,  988,  989,  992,  991
658, 1592, 1593, 1596, 1595,  989,  990,  993,  992
659, 1594, 1595, 1598, 1597,  991,  992,  995,  994
660, 1595, 1596, 1599, 1598,  992,  993,  996,  995
661, 1597, 1598, 1601, 1600,  994,  995,  998,  997
662, 1598, 1599, 1602, 1601,  995,  996,  999,  998
663, 1600, 1601, 1604, 1603,  997,  998, 1001, 1000
664, 1601, 1602, 1605, 1604,  998,  999, 1002, 1001
665, 1603, 1604, 1607, 1606, 1000, 1001, 1004, 1003
666, 1604, 1605, 1608, 1607, 1001, 1002, 1005, 1004
667, 1606, 1607, 1610, 1609, 1003, 1004, 1007, 1006
668, 1607, 1608, 1611, 1610, 1004, 1005, 1008, 1007
669, 1609, 1610, 1613, 1612, 1006, 1007, 1010, 1009
670, 1610, 1611, 1614, 1613, 1007, 1008, 1011, 1010
671, 1612, 1613, 1616, 1615, 1009, 1010, 1013, 1012
672, 1613, 1614, 1617, 1616, 1010, 1011, 1014, 1013
673, 1615, 1616, 1619, 1618, 1012, 1013, 1016, 1015
674, 1616, 1617, 1620, 1619, 1013, 1014, 1017, 1016
675, 1618, 1619, 1622, 1621, 1015, 1016, 1019, 1018
676, 1619, 1620, 1623, 1622, 1016, 1017, 1020, 1019
677, 1621, 1622, 1625, 1624, 1018, 1019, 1022, 1021
678, 1622, 1623, 1626, 1625, 1019, 1020, 1023, 1022
679, 1624, 1625, 1628, 1627, 1021, 1022, 1025, 1024
680, 1625, 1626, 1629, 1628, 1022, 1023, 1026, 1025
681, 1627, 1628, 1631, 1630, 1024, 1025, 1028, 1027
682, 1628, 1629, 1632, 1631, 1025, 1026, 1029, 1028
683, 1630, 1631, 1634, 1633, 1027, 1028, 1031, 1030
684, 1631, 1632, 1635, 1634, 1028, 1029, 1032, 1031
685, 1633, 1634, 1637, 1636, 1030, 1031, 1034, 1033
686, 1634, 1635, 1638, 1637, 1031, 1032, 1035, 1034
687, 1636, 1637, 1640, 1639, 1033, 1034, 1037, 1036
688, 1637, 1638, 1641, 1640, 1034, 1035, 1038, 1037
689, 1639, 1640, 1643, 1642, 1036, 1037, 1040, 1039
690, 1640, 1641, 1644, 1643, 1037, 1038, 1041, 1040
691, 1642, 1643, 1646, 1645, 1039, 1040, 1043, 1042
692, 1643, 1644, 1647, 1646, 1040, 1041, 1044, 1043
693, 1645, 1646, 1649, 1648, 1042, 1043, 1046, 1045
694, 1646, 1647, 1650, 1649, 1043, 1044, 1047, 1046
695, 1648, 1649, 1652, 1651, 1045, 1046, 1049, 1048
696, 1649, 1650, 1653, 1652, 1046, 1047, 1050, 1049
697, 1651, 1652, 1655, 1654, 1048, 1049, 1052, 1051
698, 1652, 1653, 1656, 1655, 1049, 1050, 1053, 1052
699, 1654, 1655, 1658, 1657, 1051, 1052, 1055, 1054
700, 1655, 1656, 1659, 1658, 1052, 1053, 1056, 1055
701, 1657, 1658, 1661, 1660, 1054, 1055, 1058, 1057
702, 1658, 1659, 1662, 1661, 1055, 1056, 1059, 1058
703, 1660, 1661, 1664, 1663, 1057, 1058, 1061, 1060
704, 1661, 1662, 1665, 1664, 1058, 1059, 1062, 1061
705, 1663, 1664, 1667, 1666, 1060, 1061, 1064, 1063
706, 1664, 1665, 1668, 1667, 1061, 1062, 1065, 1064
707, 1666, 1667, 1670, 1669, 1063, 1064, 1067, 1066
708, 1667, 1668, 1671, 1670, 1064, 1065, 1068, 1067
709, 1669, 1670, 1673, 1672, 1066, 1067, 1070, 1069
710, 1670, 1671, 1674, 1673, 1067, 1068, 1071, 1070
711, 1672, 1673, 1676, 1675, 1069, 1070, 1073, 1072
712, 1673, 1674, 1677, 1676, 1070, 1071, 1074, 1073
713, 1675, 1676, 1679, 1678, 1072, 1073, 1076, 1075
714, 1676, 1677, 1680, 1679, 1073, 1074, 1077, 1076
715, 1678, 1679, 1682, 1681, 1075, 1076, 1079, 1078
716, 1679, 1680, 1683, 1682, 1076, 1077, 1080, 1079
717, 1681, 1682, 1685, 1684, 1078, 1079, 1082, 1081
718, 1682, 1683, 1686, 1685, 1079, 1080, 1083, 1082
719, 1684, 1685, 1688, 1687, 1081, 1082, 1085, 1084
720, 1685, 1686, 1689, 1688, 1082, 1083, 1086, 1085
721, 1687, 1688, 1691, 1690, 1084, 1085, 1088, 1087
722, 1688, 1689, 1692, 1691, 1085, 1086, 1089, 1088
723, 1690, 1691, 1694, 1693, 1087, 1088, 1091, 1090
724, 1691, 1692, 1695, 1694, 1088, 1089, 1092, 1091
725, 1693, 1694, 1697, 1696, 1090, 1091, 1094, 1093
726, 1694, 1695, 1698, 1697, 1091, 1092, 1095, 1094
727, 1696, 1697, 1700, 1699, 1093, 1094, 1097, 1096
728, 1697, 1698, 1701, 1700, 1094, 1095, 1098, 1097
729, 1699, 1700, 1703, 1702, 1096, 1097, 1100, 1099
730, 1700, 1701, 1704, 1703, 1097, 1098, 1101, 1100
731, 1702, 1703, 1706, 1705, 1099, 1100, 1103, 1102
732, 1703, 1704, 1707, 1706, 1100, 1101, 1104, 1103
733, 1705, 1706, 1709, 1708, 1102, 1103, 1106, 1105
734, 1706, 1707, 1710, 1709, 1103, 1104, 1107, 1106
735, 1708, 1709, 1712, 1711, 1105, 1106, 1109, 1108
736, 1709, 1710, 1713, 1712, 1106, 1107, 1110, 1109
737, 1711, 1712, 1715, 1714, 1108, 1109, 1112, 1111
738, 1712, 1713, 1716, 1715, 1109, 1110, 1113, 1112
739, 1714, 1715, 1718, 1717, 1111, 1112, 1115, 1114
740, 1715, 1716, 1719, 1718, 1112, 1113, 1116, 1115
741, 1717, 1718, 1721, 1720, 1114, 1115, 1118, 1117
742, 1718, 1719, 1722, 1721, 1115, 1116, 1119, 1118
743, 1720, 1721, 1724, 1723, 1117, 1118, 1121, 1120
744, 1721, 1722, 1725, 1724, 1118, 1119, 1122, 1121
745, 1723, 1724, 1727, 1726, 1120, 1121, 1124, 1123
746, 1724, 1725, 1728, 1727, 1121, 1122, 1125, 1124
747, 1726, 1727, 1730, 1729, 1123, 1124, 1127, 1126
748, 1727, 1728, 1731, 1730, 1124, 1125, 1128, 1127
749, 1729, 1730, 1733, 1732, 1126, 1127, 1130, 1129
750, 1730, 1731, 1734, 1733, 1127, 1128, 1131, 1130
751, 1732, 1733, 1736, 1735, 1129, 1130, 1133, 1132
752, 1733, 1734, 1737, 1736, 1130, 1131, 1134, 1133
753, 1735, 1736, 1739, 1738, 1132, 1133, 1136, 1135
754, 1736, 1737, 1740, 1739, 1133, 1134, 1137, 1136
755, 1738, 1739, 1742, 1741, 1135, 1136, 1139, 1138
756, 1739, 1740, 1743, 1742, 1136, 1137, 1140, 1139
757, 1741, 1742, 1745, 1744, 1138, 1139, 1142, 1141
758, 1742, 1743, 1746, 1745, 1139, 1140, 1143, 1142
759, 1744, 1745, 1748, 1747, 1141, 1142, 1145, 1144
760, 1745, 1746, 1749, 1748, 1142, 1143, 1146, 1145
761, 1747, 1748, 1751, 1750, 1144, 1145, 1148, 1147
762, 1748, 1749, 1752, 1751, 1145, 1146, 1149, 1148
763, 1750, 1751, 1754, 1753, 1147, 1148, 1151, 1150
764, 1751, 1752, 1755, 1754, 1148, 1149, 1152, 1151
765, 1753, 1754, 1757, 1756, 1150, 1151, 1154, 1153
766, 1754, 1755, 1758, 1757, 1151, 1152, 1155, 1154
767, 1756, 1757, 1760, 1759, 1153, 1154, 1157, 1156
768, 1757, 1758, 1761, 1760, 1154, 1155, 1158, 1157
769, 1759, 1760, 1763, 1762, 1156, 1157, 1160, 1159
770, 1760, 1761, 1764, 1763, 1157, 1158, 1161, 1160
771, 1762, 1763, 1766, 1765, 1159, 1160, 1163, 1162
772, 1763, 1764, 1767, 1766, 1160, 1161, 1164, 1163
773, 1765, 1766, 1769, 1768, 1162, 1163, 1166, 1165
774, 1766, 1767, 1770, 1769, 1163, 1164, 1167, 1166
775, 1768, 1769, 1772, 1771, 1165, 1166, 1169, 1168
776, 1769, 1770, 1773, 1772, 1166, 1167, 1170, 1169
777, 1771, 1772, 1775, 1774, 1168, 1169, 1172, 1171
778, 1772, 1773, 1776, 1775, 1169, 1170, 1173, 1172
779, 1774, 1775, 1778, 1777, 1171, 1172, 1175, 1174
780, 1775, 1776, 1779, 1778, 1172, 1173, 1176, 1175
781, 1777, 1778, 1781, 1780, 1174, 1175, 1178, 1177
782, 1778, 1779, 1782, 1781, 1175, 1176, 1179, 1178
783, 1780, 1781, 1784, 1783, 1177, 1178, 1181, 1180
784, 1781, 1782, 1785, 1784, 1178, 1179, 1182, 1181
785, 1783, 1784, 1787, 1786, 1180, 1181, 1184, 1183
786, 1784, 1785, 1788, 1787, 1181, 1182, 1185, 1184
787, 1786, 1787, 1790, 1789, 1183, 1184, 1187, 1186
788, 1787, 1788, 1791, 1790, 1184, 1185, 1188, 1187
789, 1789, 1790, 1793, 1792, 1186, 1187, 1190, 1189
790, 1790, 1791, 1794, 1793, 1187, 1188, 1191, 1190
791, 1792, 1793, 1796, 1795, 1189, 1190, 1193, 1192
792, 1793, 1794, 1797, 1796, 1190, 1191, 1194, 1193
793, 1795, 1796, 1799, 1798, 1192, 1193, 1196, 1195
794, 1796, 1797, 1800, 1799, 1193, 1194, 1197, 1196
795, 1798, 1799, 1802, 1801, 1195, 1196, 1199, 1198
796, 1799, 1800, 1803, 1802, 1196, 1197, 1200, 1199
797, 1801, 1802, 1805, 1804, 1198, 1199, 1202, 1201
798, 1802, 1803, 1806, 1805, 1199, 1200, 1203, 1202
799, 1804, 1805, 1808, 1807, 1201, 1202, 1205, 1204
800, 1805, 1806, 1809, 1808, 1202, 1203, 1206, 1205
*Nset, nset=SET-1, generate
    1,  1809,     1
*Elset, elset=SET-1, generate
   1,  800,    1
** Section: Section-4-SET-1
*Solid Section, elset=SET-1, material=GRAPHENE
,
*End Part
**  
*Part, name=GRAPHENE_3D-4
*Node
      1,  -156.974365,         -10.,         400.
      2,  -156.974365,         -12.,         400.
      3,  -156.974365,         -14.,         400.
      4,  -156.974365,         -10.,         398.
      5,  -156.974365,         -12.,         398.
      6,  -156.974365,         -14.,         398.
      7,  -156.974365,         -10.,         396.
      8,  -156.974365,         -12.,         396.
      9,  -156.974365,         -14.,         396.
     10,  -156.974365,         -10.,         394.
     11,  -156.974365,         -12.,         394.
     12,  -156.974365,         -14.,         394.
     13,  -156.974365,         -10.,         392.
     14,  -156.974365,         -12.,         392.
     15,  -156.974365,         -14.,         392.
     16,  -156.974365,         -10.,         390.
     17,  -156.974365,         -12.,         390.
     18,  -156.974365,         -14.,         390.
     19,  -156.974365,         -10.,         388.
     20,  -156.974365,         -12.,         388.
     21,  -156.974365,         -14.,         388.
     22,  -156.974365,         -10.,         386.
     23,  -156.974365,         -12.,         386.
     24,  -156.974365,         -14.,         386.
     25,  -156.974365,         -10.,         384.
     26,  -156.974365,         -12.,         384.
     27,  -156.974365,         -14.,         384.
     28,  -156.974365,         -10.,         382.
     29,  -156.974365,         -12.,         382.
     30,  -156.974365,         -14.,         382.
     31,  -156.974365,         -10.,         380.
     32,  -156.974365,         -12.,         380.
     33,  -156.974365,         -14.,         380.
     34,  -156.974365,         -10.,         378.
     35,  -156.974365,         -12.,         378.
     36,  -156.974365,         -14.,         378.
     37,  -156.974365,         -10.,         376.
     38,  -156.974365,         -12.,         376.
     39,  -156.974365,         -14.,         376.
     40,  -156.974365,         -10.,         374.
     41,  -156.974365,         -12.,         374.
     42,  -156.974365,         -14.,         374.
     43,  -156.974365,         -10.,         372.
     44,  -156.974365,         -12.,         372.
     45,  -156.974365,         -14.,         372.
     46,  -156.974365,         -10.,         370.
     47,  -156.974365,         -12.,         370.
     48,  -156.974365,         -14.,         370.
     49,  -156.974365,         -10.,         368.
     50,  -156.974365,         -12.,         368.
     51,  -156.974365,         -14.,         368.
     52,  -156.974365,         -10.,         366.
     53,  -156.974365,         -12.,         366.
     54,  -156.974365,         -14.,         366.
     55,  -156.974365,         -10.,         364.
     56,  -156.974365,         -12.,         364.
     57,  -156.974365,         -14.,         364.
     58,  -156.974365,         -10.,         362.
[truncated: 19,502,556 more chars]
