# Supplementary material for: A novel phased-array thermography concept for non-destructive testing
Source: Sci Rep. 2025 Nov 7;15:39144. doi: 10.1038/s41598-025-26380-8 (PMC12594793; doi:10.1038/s41598-025-26380-8)
Supplement: Supplementary file 2 — Supplementary Information 2. [file 41598_2025_26380_MOESM2_ESM.zip › Supplementary_Data/1-FEA/3-Flat_Bottom_Holes/PAT_DT_0p1s_TUp_30s.inp]

*Heading
** Job name: Job-1 Model name: Model-1
** Generated by: Abaqus/CAE 2024.HF3
*Preprint, echo=NO, model=NO, history=NO, contact=NO
**
** PARTS
**
*Part, name=Graphene_3D
*End Part
**  
*Part, name=Plate
*End Part
**  
**
** ASSEMBLY
**
*Assembly, name=Assembly
**  
*Instance, name=PART, part=Plate
*Node
      1,          -8.,          -8.,   140.535721
      2,          -8.,         -10.,   140.535721
      3,          -8.,         -10.,           0.
      4,          -8.,          -8.,           0.
      5,           8.,          -8.,   140.535721
      6,           8.,         -10.,   140.535721
      7,           8.,         -10.,           0.
      8,           8.,          -8.,           0.
      9,          -8.,          -2.,   140.535721
     10,           8.,          -2.,   140.535721
     11,           8.,          -2.,           0.
     12,          -8.,          -2.,           0.
     13,          -8.,          -4.,   140.535721
     14,           8.,          -4.,   140.535721
     15,           8.,          -4.,           0.
     16,          -8.,          -4.,           0.
     17,          -8.,          -6.,   140.535721
     18,           8.,          -6.,   140.535721
     19,           8.,          -6.,           0.
     20,          -8.,          -6.,           0.
     21,          -8.,           0.,   140.535721
     22,          -8.,           0.,           0.
     23,           8.,           0.,   140.535721
     24,           8.,           0.,           0.
     25,          -8.,          -2.,   259.464264
     26,          -8.,           0.,   259.464264
     27,          -8.,           0.,         400.
     28,          -8.,          -2.,         400.
     29,           8.,          -2.,   259.464264
     30,           8.,           0.,   259.464264
     31,           8.,           0.,         400.
     32,           8.,          -2.,         400.
     33,           8.,          -6.,         400.
     34,          -8.,          -6.,         400.
     35,          -8.,          -8.,         400.
     36,           8.,          -8.,         400.
     37,          -8.,          -6.,   259.464264
     38,          -8.,          -8.,   259.464264
     39,           8.,          -8.,   259.464264
     40,           8.,          -6.,   259.464264
     41,           8.,          -4.,   259.464264
     42,          -8.,          -4.,   259.464264
     43,          -8.,          -4.,         400.
     44,           8.,          -4.,         400.
     45,           8.,           2.,           0.
     46,          -8.,           2.,           0.
     47,          -8.,           2.,         400.
     48,           8.,           2.,         400.
     49,          -8.,           4.,           0.
     50,           8.,           4.,           0.
     51,          -8.,           4.,         400.
     52,           8.,           4.,         400.
     53,           8.,           6.,         400.
     54,           8.,           6.,           0.
     55,          -8.,           6.,           0.
     56,          -8.,           6.,         400.
     57,          -8.,           8.,           0.
     58,          -8.,           8.,         400.
     59,           8.,           8.,         400.
     60,           8.,           8.,           0.
     61,          -8.,         -10.,         400.
     62,           8.,         -10.,         400.
     63,          -8.,         -10.,   259.464264
     64,           8.,         -10.,   259.464264
     65,          -8.,          10.,           0.
     66,          -8.,          10.,         400.
     67,           8.,          10.,         400.
     68,           8.,          10.,           0.
     69,   120.629578,          -8.,   318.286957
     70,         200.,          -8.,         400.
     71,         200.,          -8.,           0.
     72,   120.629578,          -6.,   318.286957
     73,         200.,          -6.,         400.
     74,         200.,          -6.,           0.
     75,         200.,          -4.,         400.
     76,         200.,          -4.,           0.
     77,         200.,          -2.,         400.
     78,         200.,          -2.,           0.
     79,         200.,           0.,         400.
     80,         200.,           0.,           0.
     81,         200.,           2.,         400.
     82,         200.,           2.,           0.
     83,         200.,           4.,         400.
     84,         200.,           4.,           0.
     85,         200.,           6.,         400.
     86,         200.,           6.,           0.
     87,         200.,           8.,         400.
     88,         200.,           8.,           0.
     89,         200.,          10.,         400.
     90,         200.,          10.,           0.
     91,  -26.8328152,          -8.,   146.334366
     92,        -200.,          -8.,           0.
     93,        -200.,          -8.,         400.
     94,  -96.0450134,          -8.,   78.4887466
     95,  -26.8328152,          -6.,   146.334366
     96,        -200.,          -6.,           0.
     97,        -200.,          -6.,         400.
     98,  -96.0450134,          -6.,   78.4887466
     99,  -26.8328152,          -4.,   146.334366
    100,        -200.,          -4.,           0.
    101,        -200.,          -4.,         400.
    102,  -96.0450134,          -4.,   78.4887466
    103,  -26.8328152,          -2.,   146.334366
    104,        -200.,          -2.,           0.
    105,        -200.,          -2.,         400.
    106,  -96.0450134,          -2.,   78.4887466
    107,  -26.8328152,           0.,   146.334366
    108,        -200.,           0.,           0.
    109,        -200.,           0.,         400.
    110,  -96.0450134,           0.,   78.4887466
    111,  -96.0450134,           2.,   78.4887466
    112,        -200.,           2.,           0.
    113,        -200.,           2.,         400.
    114,  -96.0450134,           4.,   78.4887466
    115,        -200.,           4.,           0.
    116,        -200.,           4.,         400.
    117,  -96.0450134,           6.,   78.4887466
    118,        -200.,           6.,           0.
    119,        -200.,           6.,         400.
    120,        -200.,           8.,           0.
    121,        -200.,           8.,         400.
    122,        -200.,          10.,           0.
    123,        -200.,          10.,         400.
    124,   120.629578,         -10.,   318.286957
    125,         200.,         -10.,           0.
    126,         200.,         -10.,         400.
    127,  -26.8328152,         -10.,   146.334366
    128,        -200.,         -10.,         400.
    129,        -200.,         -10.,           0.
    130,  -96.0450134,         -10.,   78.4887466
    131,          -8.,         -10.,   136.520416
    132,          -8.,         -10.,   132.505112
    133,          -8.,         -10.,   128.489807
    134,          -8.,         -10.,   124.474503
    135,          -8.,         -10.,    120.45919
    136,          -8.,         -10.,   116.443886
    137,          -8.,         -10.,   112.428581
    138,          -8.,         -10.,   108.413277
    139,          -8.,         -10.,   104.397964
    140,          -8.,         -10.,    100.38266
    141,          -8.,         -10.,   96.3673553
    142,          -8.,         -10.,   92.3520508
    143,          -8.,         -10.,   88.3367386
    144,          -8.,         -10.,    84.321434
    145,          -8.,         -10.,   80.3061295
    146,          -8.,         -10.,   76.2908249
    147,          -8.,         -10.,   72.2755127
    148,          -8.,         -10.,   68.2602081
    149,          -8.,         -10.,   64.2449036
    150,          -8.,         -10.,   60.2295952
    151,          -8.,         -10.,   56.2142906
    152,          -8.,         -10.,   52.1989822
    153,          -8.,         -10.,   48.1836777
    154,          -8.,         -10.,   44.1683693
    155,          -8.,         -10.,   40.1530647
    156,          -8.,         -10.,   36.1377563
    157,          -8.,         -10.,   32.1224518
    158,          -8.,         -10.,   28.1071453
    159,          -8.,         -10.,   24.0918388
    160,          -8.,         -10.,   20.0765324
    161,          -8.,         -10.,   16.0612259
    162,          -8.,         -10.,   12.0459194
    163,          -8.,         -10.,   8.03061295
    164,          -8.,         -10.,   4.01530647
    165,          -8.,          -8.,   4.01530647
    166,          -8.,          -8.,   8.03061295
    167,          -8.,          -8.,   12.0459194
    168,          -8.,          -8.,   16.0612259
    169,          -8.,          -8.,   20.0765324
    170,          -8.,          -8.,   24.0918388
    171,          -8.,          -8.,   28.1071453
    172,          -8.,          -8.,   32.1224518
    173,          -8.,          -8.,   36.1377563
    174,          -8.,          -8.,   40.1530647
    175,          -8.,          -8.,   44.1683693
    176,          -8.,          -8.,   48.1836777
    177,          -8.,          -8.,   52.1989822
    178,          -8.,          -8.,   56.2142906
    179,          -8.,          -8.,   60.2295952
    180,          -8.,          -8.,   64.2449036
    181,          -8.,          -8.,   68.2602081
    182,          -8.,          -8.,   72.2755127
    183,          -8.,          -8.,   76.2908249
    184,          -8.,          -8.,   80.3061295
    185,          -8.,          -8.,    84.321434
    186,          -8.,          -8.,   88.3367386
    187,          -8.,          -8.,   92.3520508
    188,          -8.,          -8.,   96.3673553
    189,          -8.,          -8.,    100.38266
    190,          -8.,          -8.,   104.397964
    191,          -8.,          -8.,   108.413277
    192,          -8.,          -8.,   112.428581
    193,          -8.,          -8.,   116.443886
    194,          -8.,          -8.,    120.45919
    195,          -8.,          -8.,   124.474503
    196,          -8.,          -8.,   128.489807
    197,          -8.,          -8.,   132.505112
    198,          -8.,          -8.,   136.520416
    199,           8.,         -10.,   136.520416
    200,           8.,         -10.,   132.505112
    201,           8.,         -10.,   128.489807
    202,           8.,         -10.,   124.474503
    203,           8.,         -10.,    120.45919
    204,           8.,         -10.,   116.443886
    205,           8.,         -10.,   112.428581
    206,           8.,         -10.,   108.413277
    207,           8.,         -10.,   104.397964
    208,           8.,         -10.,    100.38266
    209,           8.,         -10.,   96.3673553
    210,           8.,         -10.,   92.3520508
    211,           8.,         -10.,   88.3367386
    212,           8.,         -10.,    84.321434
    213,           8.,         -10.,   80.3061295
    214,           8.,         -10.,   76.2908249
    215,           8.,         -10.,   72.2755127
    216,           8.,         -10.,   68.2602081
    217,           8.,         -10.,   64.2449036
    218,           8.,         -10.,   60.2295952
    219,           8.,         -10.,   56.2142906
    220,           8.,         -10.,   52.1989822
    221,           8.,         -10.,   48.1836777
    222,           8.,         -10.,   44.1683693
    223,           8.,         -10.,   40.1530647
    224,           8.,         -10.,   36.1377563
    225,           8.,         -10.,   32.1224518
    226,           8.,         -10.,   28.1071453
    227,           8.,         -10.,   24.0918388
    228,           8.,         -10.,   20.0765324
    229,           8.,         -10.,   16.0612259
    230,           8.,         -10.,   12.0459194
    231,           8.,         -10.,   8.03061295
    232,           8.,         -10.,   4.01530647
    233,           8.,          -8.,   4.01530647
    234,           8.,          -8.,   8.03061295
    235,           8.,          -8.,   12.0459194
    236,           8.,          -8.,   16.0612259
    237,           8.,          -8.,   20.0765324
    238,           8.,          -8.,   24.0918388
    239,           8.,          -8.,   28.1071453
    240,           8.,          -8.,   32.1224518
    241,           8.,          -8.,   36.1377563
    242,           8.,          -8.,   40.1530647
    243,           8.,          -8.,   44.1683693
    244,           8.,          -8.,   48.1836777
    245,           8.,          -8.,   52.1989822
    246,           8.,          -8.,   56.2142906
    247,           8.,          -8.,   60.2295952
    248,           8.,          -8.,   64.2449036
    249,           8.,          -8.,   68.2602081
    250,           8.,          -8.,   72.2755127
    251,           8.,          -8.,   76.2908249
    252,           8.,          -8.,   80.3061295
    253,           8.,          -8.,    84.321434
    254,           8.,          -8.,   88.3367386
    255,           8.,          -8.,   92.3520508
    256,           8.,          -8.,   96.3673553
    257,           8.,          -8.,    100.38266
    258,           8.,          -8.,   104.397964
    259,           8.,          -8.,   108.413277
    260,           8.,          -8.,   112.428581
    261,           8.,          -8.,   116.443886
    262,           8.,          -8.,    120.45919
    263,           8.,          -8.,   124.474503
    264,           8.,          -8.,   128.489807
    265,           8.,          -8.,   132.505112
    266,           8.,          -8.,   136.520416
    267,           4.,          -8.,           0.
    268,           0.,          -8.,           0.
    269,          -4.,          -8.,           0.
    270,  -4.00895882,          -8.,   140.134079
    271,           0.,          -8.,         140.
    272,   4.00895882,          -8.,   140.134079
    273,          -4.,         -10.,           0.
    274,           0.,         -10.,           0.
    275,           4.,         -10.,           0.
    276,   4.00895882,         -10.,   140.134079
    277,           0.,         -10.,         140.
    278,  -4.00895882,         -10.,   140.134079
    279,  -4.00895882,          -2.,   140.134079
    280,           0.,          -2.,         140.
    281,   4.00895882,          -2.,   140.134079
    282,           8.,          -2.,   136.520416
    283,           8.,          -2.,   132.505112
    284,           8.,          -2.,   128.489807
    285,           8.,          -2.,   124.474503
    286,           8.,          -2.,    120.45919
    287,           8.,          -2.,   116.443886
    288,           8.,          -2.,   112.428581
    289,           8.,          -2.,   108.413277
    290,           8.,          -2.,   104.397964
    291,           8.,          -2.,    100.38266
    292,           8.,          -2.,   96.3673553
    293,           8.,          -2.,   92.3520508
    294,           8.,          -2.,   88.3367386
    295,           8.,          -2.,    84.321434
    296,           8.,          -2.,   80.3061295
    297,           8.,          -2.,   76.2908249
    298,           8.,          -2.,   72.2755127
    299,           8.,          -2.,   68.2602081
    300,           8.,          -2.,   64.2449036
    301,           8.,          -2.,   60.2295952
    302,           8.,          -2.,   56.2142906
    303,           8.,          -2.,   52.1989822
    304,           8.,          -2.,   48.1836777
    305,           8.,          -2.,   44.1683693
    306,           8.,          -2.,   40.1530647
    307,           8.,          -2.,   36.1377563
    308,           8.,          -2.,   32.1224518
    309,           8.,          -2.,   28.1071453
    310,           8.,          -2.,   24.0918388
    311,           8.,          -2.,   20.0765324
    312,           8.,          -2.,   16.0612259
    313,           8.,          -2.,   12.0459194
    314,           8.,          -2.,   8.03061295
    315,           8.,          -2.,   4.01530647
    316,           4.,          -2.,           0.
    317,           0.,          -2.,           0.
    318,          -4.,          -2.,           0.
    319,          -8.,          -2.,   4.01530647
    320,          -8.,          -2.,   8.03061295
    321,          -8.,          -2.,   12.0459194
    322,          -8.,          -2.,   16.0612259
    323,          -8.,          -2.,   20.0765324
    324,          -8.,          -2.,   24.0918388
    325,          -8.,          -2.,   28.1071453
    326,          -8.,          -2.,   32.1224518
    327,          -8.,          -2.,   36.1377563
    328,          -8.,          -2.,   40.1530647
    329,          -8.,          -2.,   44.1683693
    330,          -8.,          -2.,   48.1836777
    331,          -8.,          -2.,   52.1989822
    332,          -8.,          -2.,   56.2142906
    333,          -8.,          -2.,   60.2295952
    334,          -8.,          -2.,   64.2449036
    335,          -8.,          -2.,   68.2602081
    336,          -8.,          -2.,   72.2755127
    337,          -8.,          -2.,   76.2908249
    338,          -8.,          -2.,   80.3061295
    339,          -8.,          -2.,    84.321434
    340,          -8.,          -2.,   88.3367386
    341,          -8.,          -2.,   92.3520508
    342,          -8.,          -2.,   96.3673553
    343,          -8.,          -2.,    100.38266
    344,          -8.,          -2.,   104.397964
    345,          -8.,          -2.,   108.413277
    346,          -8.,          -2.,   112.428581
    347,          -8.,          -2.,   116.443886
    348,          -8.,          -2.,    120.45919
    349,          -8.,          -2.,   124.474503
    350,          -8.,          -2.,   128.489807
    351,          -8.,          -2.,   132.505112
    352,          -8.,          -2.,   136.520416
    353,  -4.00895882,          -4.,   140.134079
    354,           0.,          -4.,         140.
    355,   4.00895882,          -4.,   140.134079
    356,           8.,          -4.,   136.520416
    357,           8.,          -4.,   132.505112
    358,           8.,          -4.,   128.489807
    359,           8.,          -4.,   124.474503
    360,           8.,          -4.,    120.45919
    361,           8.,          -4.,   116.443886
    362,           8.,          -4.,   112.428581
    363,           8.,          -4.,   108.413277
    364,           8.,          -4.,   104.397964
    365,           8.,          -4.,    100.38266
    366,           8.,          -4.,   96.3673553
    367,           8.,          -4.,   92.3520508
    368,           8.,          -4.,   88.3367386
    369,           8.,          -4.,    84.321434
    370,           8.,          -4.,   80.3061295
    371,           8.,          -4.,   76.2908249
    372,           8.,          -4.,   72.2755127
    373,           8.,          -4.,   68.2602081
    374,           8.,          -4.,   64.2449036
    375,           8.,          -4.,   60.2295952
    376,           8.,          -4.,   56.2142906
    377,           8.,          -4.,   52.1989822
    378,           8.,          -4.,   48.1836777
    379,           8.,          -4.,   44.1683693
    380,           8.,          -4.,   40.1530647
    381,           8.,          -4.,   36.1377563
    382,           8.,          -4.,   32.1224518
    383,           8.,          -4.,   28.1071453
    384,           8.,          -4.,   24.0918388
    385,           8.,          -4.,   20.0765324
    386,           8.,          -4.,   16.0612259
    387,           8.,          -4.,   12.0459194
    388,           8.,          -4.,   8.03061295
    389,           8.,          -4.,   4.01530647
    390,           4.,          -4.,           0.
    391,           0.,          -4.,           0.
    392,          -4.,          -4.,           0.
    393,          -8.,          -4.,   4.01530647
    394,          -8.,          -4.,   8.03061295
    395,          -8.,          -4.,   12.0459194
    396,          -8.,          -4.,   16.0612259
    397,          -8.,          -4.,   20.0765324
    398,          -8.,          -4.,   24.0918388
    399,          -8.,          -4.,   28.1071453
    400,          -8.,          -4.,   32.1224518
    401,          -8.,          -4.,   36.1377563
    402,          -8.,          -4.,   40.1530647
    403,          -8.,          -4.,   44.1683693
    404,          -8.,          -4.,   48.1836777
    405,          -8.,          -4.,   52.1989822
    406,          -8.,          -4.,   56.2142906
    407,          -8.,          -4.,   60.2295952
    408,          -8.,          -4.,   64.2449036
    409,          -8.,          -4.,   68.2602081
    410,          -8.,          -4.,   72.2755127
    411,          -8.,          -4.,   76.2908249
    412,          -8.,          -4.,   80.3061295
    413,          -8.,          -4.,    84.321434
    414,          -8.,          -4.,   88.3367386
    415,          -8.,          -4.,   92.3520508
    416,          -8.,          -4.,   96.3673553
    417,          -8.,          -4.,    100.38266
    418,          -8.,          -4.,   104.397964
    419,          -8.,          -4.,   108.413277
    420,          -8.,          -4.,   112.428581
    421,          -8.,          -4.,   116.443886
    422,          -8.,          -4.,    120.45919
    423,          -8.,          -4.,   124.474503
    424,          -8.,          -4.,   128.489807
    425,          -8.,          -4.,   132.505112
    426,          -8.,          -4.,   136.520416
    427,  -4.00895882,          -6.,   140.134079
    428,           0.,          -6.,         140.
    429,   4.00895882,          -6.,   140.134079
    430,           8.,          -6.,   136.520416
    431,           8.,          -6.,   132.505112
    432,           8.,          -6.,   128.489807
    433,           8.,          -6.,   124.474503
    434,           8.,          -6.,    120.45919
    435,           8.,          -6.,   116.443886
    436,           8.,          -6.,   112.428581
    437,           8.,          -6.,   108.413277
    438,           8.,          -6.,   104.397964
    439,           8.,          -6.,    100.38266
    440,           8.,          -6.,   96.3673553
    441,           8.,          -6.,   92.3520508
    442,           8.,          -6.,   88.3367386
    443,           8.,          -6.,    84.321434
    444,           8.,          -6.,   80.3061295
    445,           8.,          -6.,   76.2908249
    446,           8.,          -6.,   72.2755127
    447,           8.,          -6.,   68.2602081
    448,           8.,          -6.,   64.2449036
    449,           8.,          -6.,   60.2295952
    450,           8.,          -6.,   56.2142906
    451,           8.,          -6.,   52.1989822
    452,           8.,          -6.,   48.1836777
    453,           8.,          -6.,   44.1683693
    454,           8.,          -6.,   40.1530647
    455,           8.,          -6.,   36.1377563
    456,           8.,          -6.,   32.1224518
    457,           8.,          -6.,   28.1071453
    458,           8.,          -6.,   24.0918388
    459,           8.,          -6.,   20.0765324
    460,           8.,          -6.,   16.0612259
    461,           8.,          -6.,   12.0459194
    462,           8.,          -6.,   8.03061295
    463,           8.,          -6.,   4.01530647
    464,           4.,          -6.,           0.
    465,           0.,          -6.,           0.
    466,          -4.,          -6.,           0.
    467,          -8.,          -6.,   4.01530647
    468,          -8.,          -6.,   8.03061295
    469,          -8.,          -6.,   12.0459194
    470,          -8.,          -6.,   16.0612259
    471,          -8.,          -6.,   20.0765324
    472,          -8.,          -6.,   24.0918388
    473,          -8.,          -6.,   28.1071453
    474,          -8.,          -6.,   32.1224518
    475,          -8.,          -6.,   36.1377563
    476,          -8.,          -6.,   40.1530647
    477,          -8.,          -6.,   44.1683693
    478,          -8.,          -6.,   48.1836777
    479,          -8.,          -6.,   52.1989822
    480,          -8.,          -6.,   56.2142906
    481,          -8.,          -6.,   60.2295952
    482,          -8.,          -6.,   64.2449036
    483,          -8.,          -6.,   68.2602081
    484,          -8.,          -6.,   72.2755127
    485,          -8.,          -6.,   76.2908249
    486,          -8.,          -6.,   80.3061295
    487,          -8.,          -6.,    84.321434
    488,          -8.,          -6.,   88.3367386
    489,          -8.,          -6.,   92.3520508
    490,          -8.,          -6.,   96.3673553
    491,          -8.,          -6.,    100.38266
    492,          -8.,          -6.,   104.397964
    493,          -8.,          -6.,   108.413277
    494,          -8.,          -6.,   112.428581
    495,          -8.,          -6.,   116.443886
    496,          -8.,          -6.,    120.45919
    497,          -8.,          -6.,   124.474503
    498,          -8.,          -6.,   128.489807
    499,          -8.,          -6.,   132.505112
    500,          -8.,          -6.,   136.520416
    501,          -8.,           0.,   4.01530647
    502,          -8.,           0.,   8.03061295
    503,          -8.,           0.,   12.0459194
    504,          -8.,           0.,   16.0612259
    505,          -8.,           0.,   20.0765324
    506,          -8.,           0.,   24.0918388
    507,          -8.,           0.,   28.1071453
    508,          -8.,           0.,   32.1224518
    509,          -8.,           0.,   36.1377563
    510,          -8.,           0.,   40.1530647
    511,          -8.,           0.,   44.1683693
    512,          -8.,           0.,   48.1836777
    513,          -8.,           0.,   52.1989822
    514,          -8.,           0.,   56.2142906
    515,          -8.,           0.,   60.2295952
    516,          -8.,           0.,   64.2449036
    517,          -8.,           0.,   68.2602081
    518,          -8.,           0.,   72.2755127
    519,          -8.,           0.,   76.2908249
    520,          -8.,           0.,   80.3061295
    521,          -8.,           0.,    84.321434
    522,          -8.,           0.,   88.3367386
    523,          -8.,           0.,   92.3520508
    524,          -8.,           0.,   96.3673553
    525,          -8.,           0.,    100.38266
    526,          -8.,           0.,   104.397964
    527,          -8.,           0.,   108.413277
    528,          -8.,           0.,   112.428581
    529,          -8.,           0.,   116.443886
    530,          -8.,           0.,    120.45919
    531,          -8.,           0.,   124.474503
    532,          -8.,           0.,   128.489807
    533,          -8.,           0.,   132.505112
    534,          -8.,           0.,   136.520416
    535,           8.,           0.,   4.01530647
    536,           8.,           0.,   8.03061295
    537,           8.,           0.,   12.0459194
    538,           8.,           0.,   16.0612259
    539,           8.,           0.,   20.0765324
    540,           8.,           0.,   24.0918388
    541,           8.,           0.,   28.1071453
    542,           8.,           0.,   32.1224518
    543,           8.,           0.,   36.1377563
    544,           8.,           0.,   40.1530647
    545,           8.,           0.,   44.1683693
    546,           8.,           0.,   48.1836777
    547,           8.,           0.,   52.1989822
    548,           8.,           0.,   56.2142906
    549,           8.,           0.,   60.2295952
    550,           8.,           0.,   64.2449036
    551,           8.,           0.,   68.2602081
    552,           8.,           0.,   72.2755127
    553,           8.,           0.,   76.2908249
    554,           8.,           0.,   80.3061295
    555,           8.,           0.,    84.321434
    556,           8.,           0.,   88.3367386
    557,           8.,           0.,   92.3520508
    558,           8.,           0.,   96.3673553
    559,           8.,           0.,    100.38266
    560,           8.,           0.,   104.397964
    561,           8.,           0.,   108.413277
    562,           8.,           0.,   112.428581
    563,           8.,           0.,   116.443886
    564,           8.,           0.,    120.45919
    565,           8.,           0.,   124.474503
    566,           8.,           0.,   128.489807
    567,           8.,           0.,   132.505112
    568,           8.,           0.,   136.520416
    569,           4.,           0.,           0.
    570,           0.,           0.,           0.
    571,          -4.,           0.,           0.
    572,  -4.00895882,           0.,   140.134079
    573,           0.,           0.,         140.
    574,   4.00895882,           0.,   140.134079
    575,          -8.,           0.,   263.479584
    576,          -8.,           0.,   267.494873
    577,          -8.,           0.,   271.510193
    578,          -8.,           0.,   275.525513
    579,          -8.,           0.,   279.540802
    580,          -8.,           0.,   283.556122
    581,          -8.,           0.,   287.571411
    582,          -8.,           0.,   291.586731
    583,          -8.,           0.,    295.60202
    584,          -8.,           0.,    299.61734
    585,          -8.,           0.,    303.63266
    586,          -8.,           0.,   307.647949
    587,          -8.,           0.,   311.663269
    588,          -8.,           0.,   315.678558
    589,          -8.,           0.,   319.693878
    590,          -8.,           0.,   323.709167
    591,          -8.,           0.,   327.724487
    592,          -8.,           0.,   331.739777
    593,          -8.,           0.,   335.755096
    594,          -8.,           0.,   339.770416
    595,          -8.,           0.,   343.785706
    596,          -8.,           0.,   347.801025
    597,          -8.,           0.,   351.816315
    598,          -8.,           0.,   355.831635
    599,          -8.,           0.,   359.846924
    600,          -8.,           0.,   363.862244
    601,          -8.,           0.,   367.877563
    602,          -8.,           0.,   371.892853
    603,          -8.,           0.,   375.908173
    604,          -8.,           0.,   379.923462
    605,          -8.,           0.,   383.938782
    606,          -8.,           0.,   387.954071
    607,          -8.,           0.,   391.969391
    608,          -8.,           0.,    395.98468
    609,          -8.,          -2.,    395.98468
    610,          -8.,          -2.,   391.969391
    611,          -8.,          -2.,   387.954071
    612,          -8.,          -2.,   383.938782
    613,          -8.,          -2.,   379.923462
    614,          -8.,          -2.,   375.908173
    615,          -8.,          -2.,   371.892853
    616,          -8.,          -2.,   367.877563
    617,          -8.,          -2.,   363.862244
    618,          -8.,          -2.,   359.846924
    619,          -8.,          -2.,   355.831635
    620,          -8.,          -2.,   351.816315
    621,          -8.,          -2.,   347.801025
    622,          -8.,          -2.,   343.785706
    623,          -8.,          -2.,   339.770416
    624,          -8.,          -2.,   335.755096
    625,          -8.,          -2.,   331.739777
    626,          -8.,          -2.,   327.724487
    627,          -8.,          -2.,   323.709167
    628,          -8.,          -2.,   319.693878
    629,          -8.,          -2.,   315.678558
    630,          -8.,          -2.,   311.663269
    631,          -8.,          -2.,   307.647949
    632,          -8.,          -2.,    303.63266
    633,          -8.,          -2.,    299.61734
    634,          -8.,          -2.,    295.60202
    635,          -8.,          -2.,   291.586731
    636,          -8.,          -2.,   287.571411
    637,          -8.,          -2.,   283.556122
    638,          -8.,          -2.,   279.540802
    639,          -8.,          -2.,   275.525513
    640,          -8.,          -2.,   271.510193
    641,          -8.,          -2.,   267.494873
    642,          -8.,          -2.,   263.479584
    643,           8.,           0.,   263.479584
    644,           8.,           0.,   267.494873
    645,           8.,           0.,   271.510193
    646,           8.,           0.,   275.525513
    647,           8.,           0.,   279.540802
    648,           8.,           0.,   283.556122
    649,           8.,           0.,   287.571411
    650,           8.,           0.,   291.586731
    651,           8.,           0.,    295.60202
    652,           8.,           0.,    299.61734
    653,           8.,           0.,    303.63266
    654,           8.,           0.,   307.647949
    655,           8.,           0.,   311.663269
    656,           8.,           0.,   315.678558
    657,           8.,           0.,   319.693878
    658,           8.,           0.,   323.709167
    659,           8.,           0.,   327.724487
    660,           8.,           0.,   331.739777
    661,           8.,           0.,   335.755096
    662,           8.,           0.,   339.770416
    663,           8.,           0.,   343.785706
    664,           8.,           0.,   347.801025
    665,           8.,           0.,   351.816315
    666,           8.,           0.,   355.831635
    667,           8.,           0.,   359.846924
    668,           8.,           0.,   363.862244
    669,           8.,           0.,   367.877563
    670,           8.,           0.,   371.892853
    671,           8.,           0.,   375.908173
    672,           8.,           0.,   379.923462
    673,           8.,           0.,   383.938782
    674,           8.,           0.,   387.954071
    675,           8.,           0.,   391.969391
    676,           8.,           0.,    395.98468
    677,           8.,          -2.,    395.98468
    678,           8.,          -2.,   391.969391
    679,           8.,          -2.,   387.954071
    680,           8.,          -2.,   383.938782
    681,           8.,          -2.,   379.923462
    682,           8.,          -2.,   375.908173
    683,           8.,          -2.,   371.892853
    684,           8.,          -2.,   367.877563
    685,           8.,          -2.,   363.862244
    686,           8.,          -2.,   359.846924
    687,           8.,          -2.,   355.831635
    688,           8.,          -2.,   351.816315
    689,           8.,          -2.,   347.801025
    690,           8.,          -2.,   343.785706
    691,           8.,          -2.,   339.770416
    692,           8.,          -2.,   335.755096
    693,           8.,          -2.,   331.739777
    694,           8.,          -2.,   327.724487
    695,           8.,          -2.,   323.709167
    696,           8.,          -2.,   319.693878
    697,           8.,          -2.,   315.678558
    698,           8.,          -2.,   311.663269
    699,           8.,          -2.,   307.647949
    700,           8.,          -2.,    303.63266
    701,           8.,          -2.,    299.61734
    702,           8.,          -2.,    295.60202
    703,           8.,          -2.,   291.586731
    704,           8.,          -2.,   287.571411
    705,           8.,          -2.,   283.556122
    706,           8.,          -2.,   279.540802
    707,           8.,          -2.,   275.525513
    708,           8.,          -2.,   271.510193
    709,           8.,          -2.,   267.494873
    710,           8.,          -2.,   263.479584
    711,          -4.,          -2.,         400.
    712,           0.,          -2.,         400.
    713,           4.,          -2.,         400.
    714,   4.00895882,          -2.,   259.865906
    715,           0.,          -2.,         260.
    716,  -4.00895882,          -2.,   259.865906
    717,          -4.,           0.,         400.
    718,           0.,           0.,         400.
    719,           4.,           0.,         400.
    720,   4.00895882,           0.,   259.865906
    721,           0.,           0.,         260.
    722,  -4.00895882,           0.,   259.865906
    723,           4.,          -6.,         400.
    724,           0.,          -6.,         400.
    725,          -4.,          -6.,         400.
    726,          -4.,          -8.,         400.
    727,           0.,          -8.,         400.
    728,           4.,          -8.,         400.
    729,  -4.00895882,          -6.,   259.865906
    730,           0.,          -6.,         260.
    731,   4.00895882,          -6.,   259.865906
    732,   4.00895882,          -8.,   259.865906
    733,           0.,          -8.,         260.
    734,  -4.00895882,          -8.,   259.865906
    735,           8.,          -8.,    395.98468
    736,           8.,          -8.,   391.969391
    737,           8.,          -8.,   387.954071
    738,           8.,          -8.,   383.938782
    739,           8.,          -8.,   379.923462
    740,           8.,          -8.,   375.908173
    741,           8.,          -8.,   371.892853
    742,           8.,          -8.,   367.877563
    743,           8.,          -8.,   363.862244
    744,           8.,          -8.,   359.846924
    745,           8.,          -8.,   355.831635
    746,           8.,          -8.,   351.816315
    747,           8.,          -8.,   347.801025
    748,           8.,          -8.,   343.785706
    749,           8.,          -8.,   339.770416
    750,           8.,          -8.,   335.755096
    751,           8.,          -8.,   331.739777
    752,           8.,          -8.,   327.724487
    753,           8.,          -8.,   323.709167
    754,           8.,          -8.,   319.693878
    755,           8.,          -8.,   315.678558
    756,           8.,          -8.,   311.663269
    757,           8.,          -8.,   307.647949
    758,           8.,          -8.,    303.63266
    759,           8.,          -8.,    299.61734
    760,           8.,          -8.,    295.60202
    761,           8.,          -8.,   291.586731
    762,           8.,          -8.,   287.571411
    763,           8.,          -8.,   283.556122
    764,           8.,          -8.,   279.540802
    765,           8.,          -8.,   275.525513
    766,           8.,          -8.,   271.510193
    767,           8.,          -8.,   267.494873
    768,           8.,          -8.,   263.479584
    769,           8.,          -6.,   263.479584
    770,           8.,          -6.,   267.494873
    771,           8.,          -6.,   271.510193
    772,           8.,          -6.,   275.525513
    773,           8.,          -6.,   279.540802
    774,           8.,          -6.,   283.556122
    775,           8.,          -6.,   287.571411
    776,           8.,          -6.,   291.586731
    777,           8.,          -6.,    295.60202
    778,           8.,          -6.,    299.61734
    779,           8.,          -6.,    303.63266
    780,           8.,          -6.,   307.647949
    781,           8.,          -6.,   311.663269
    782,           8.,          -6.,   315.678558
    783,           8.,          -6.,   319.693878
    784,           8.,          -6.,   323.709167
    785,           8.,          -6.,   327.724487
    786,           8.,          -6.,   331.739777
    787,           8.,          -6.,   335.755096
    788,           8.,          -6.,   339.770416
    789,           8.,          -6.,   343.785706
    790,           8.,          -6.,   347.801025
    791,           8.,          -6.,   351.816315
    792,           8.,          -6.,   355.831635
    793,           8.,          -6.,   359.846924
    794,           8.,          -6.,   363.862244
    795,           8.,          -6.,   367.877563
    796,           8.,          -6.,   371.892853
    797,           8.,          -6.,   375.908173
    798,           8.,          -6.,   379.923462
    799,           8.,          -6.,   383.938782
    800,           8.,          -6.,   387.954071
    801,           8.,          -6.,   391.969391
    802,           8.,          -6.,    395.98468
    803,          -8.,          -8.,    395.98468
    804,          -8.,          -8.,   391.969391
    805,          -8.,          -8.,   387.954071
    806,          -8.,          -8.,   383.938782
    807,          -8.,          -8.,   379.923462
    808,          -8.,          -8.,   375.908173
    809,          -8.,          -8.,   371.892853
    810,          -8.,          -8.,   367.877563
    811,          -8.,          -8.,   363.862244
    812,          -8.,          -8.,   359.846924
    813,          -8.,          -8.,   355.831635
    814,          -8.,          -8.,   351.816315
    815,          -8.,          -8.,   347.801025
    816,          -8.,          -8.,   343.785706
    817,          -8.,          -8.,   339.770416
    818,          -8.,          -8.,   335.755096
    819,          -8.,          -8.,   331.739777
    820,          -8.,          -8.,   327.724487
    821,          -8.,          -8.,   323.709167
    822,          -8.,          -8.,   319.693878
    823,          -8.,          -8.,   315.678558
    824,          -8.,          -8.,   311.663269
    825,          -8.,          -8.,   307.647949
    826,          -8.,          -8.,    303.63266
    827,          -8.,          -8.,    299.61734
    828,          -8.,          -8.,    295.60202
    829,          -8.,          -8.,   291.586731
    830,          -8.,          -8.,   287.571411
    831,          -8.,          -8.,   283.556122
    832,          -8.,          -8.,   279.540802
    833,          -8.,          -8.,   275.525513
    834,          -8.,          -8.,   271.510193
    835,          -8.,          -8.,   267.494873
    836,          -8.,          -8.,   263.479584
    837,          -8.,          -6.,   263.479584
    838,          -8.,          -6.,   267.494873
    839,          -8.,          -6.,   271.510193
    840,          -8.,          -6.,   275.525513
    841,          -8.,          -6.,   279.540802
    842,          -8.,          -6.,   283.556122
    843,          -8.,          -6.,   287.571411
    844,          -8.,          -6.,   291.586731
    845,          -8.,          -6.,    295.60202
    846,          -8.,          -6.,    299.61734
    847,          -8.,          -6.,    303.63266
    848,          -8.,          -6.,   307.647949
    849,          -8.,          -6.,   311.663269
    850,          -8.,          -6.,   315.678558
    851,          -8.,          -6.,   319.693878
    852,          -8.,          -6.,   323.709167
    853,          -8.,          -6.,   327.724487
    854,          -8.,          -6.,   331.739777
    855,          -8.,          -6.,   335.755096
    856,          -8.,          -6.,   339.770416
    857,          -8.,          -6.,   343.785706
    858,          -8.,          -6.,   347.801025
    859,          -8.,          -6.,   351.816315
    860,          -8.,          -6.,   355.831635
    861,          -8.,          -6.,   359.846924
    862,          -8.,          -6.,   363.862244
    863,          -8.,          -6.,   367.877563
    864,          -8.,          -6.,   371.892853
    865,          -8.,          -6.,   375.908173
    866,          -8.,          -6.,   379.923462
    867,          -8.,          -6.,   383.938782
    868,          -8.,          -6.,   387.954071
    869,          -8.,          -6.,   391.969391
    870,          -8.,          -6.,    395.98468
    871,   4.00895882,          -4.,   259.865906
    872,           0.,          -4.,         260.
    873,  -4.00895882,          -4.,   259.865906
    874,          -8.,          -4.,   263.479584
    875,          -8.,          -4.,   267.494873
    876,          -8.,          -4.,   271.510193
    877,          -8.,          -4.,   275.525513
    878,          -8.,          -4.,   279.540802
    879,          -8.,          -4.,   283.556122
    880,          -8.,          -4.,   287.571411
    881,          -8.,          -4.,   291.586731
    882,          -8.,          -4.,    295.60202
    883,          -8.,          -4.,    299.61734
    884,          -8.,          -4.,    303.63266
    885,          -8.,          -4.,   307.647949
    886,          -8.,          -4.,   311.663269
    887,          -8.,          -4.,   315.678558
    888,          -8.,          -4.,   319.693878
    889,          -8.,          -4.,   323.709167
    890,          -8.,          -4.,   327.724487
    891,          -8.,          -4.,   331.739777
    892,          -8.,          -4.,   335.755096
    893,          -8.,          -4.,   339.770416
    894,          -8.,          -4.,   343.785706
    895,          -8.,          -4.,   347.801025
    896,          -8.,          -4.,   351.816315
    897,          -8.,          -4.,   355.831635
    898,          -8.,          -4.,   359.846924
    899,          -8.,          -4.,   363.862244
    900,          -8.,          -4.,   367.877563
    901,          -8.,          -4.,   371.892853
    902,          -8.,          -4.,   375.908173
    903,          -8.,          -4.,   379.923462
    904,          -8.,          -4.,   383.938782
    905,          -8.,          -4.,   387.954071
    906,          -8.,          -4.,   391.969391
    907,          -8.,          -4.,    395.98468
    908,          -4.,          -4.,         400.
    909,           0.,          -4.,         400.
    910,           4.,          -4.,         400.
    911,           8.,          -4.,    395.98468
    912,           8.,          -4.,   391.969391
    913,           8.,          -4.,   387.954071
    914,           8.,          -4.,   383.938782
    915,           8.,          -4.,   379.923462
    916,           8.,          -4.,   375.908173
    917,           8.,          -4.,   371.892853
    918,           8.,          -4.,   367.877563
    919,           8.,          -4.,   363.862244
    920,           8.,          -4.,   359.846924
    921,           8.,          -4.,   355.831635
    922,           8.,          -4.,   351.816315
    923,           8.,          -4.,   347.801025
    924,           8.,          -4.,   343.785706
    925,           8.,          -4.,   339.770416
    926,           8.,          -4.,   335.755096
    927,           8.,          -4.,   331.739777
    928,           8.,          -4.,   327.724487
    929,           8.,          -4.,   323.709167
    930,           8.,          -4.,   319.693878
    931,           8.,          -4.,   315.678558
    932,           8.,          -4.,   311.663269
    933,           8.,          -4.,   307.647949
    934,           8.,          -4.,    303.63266
    935,           8.,          -4.,    299.61734
    936,           8.,          -4.,    295.60202
    937,           8.,          -4.,   291.586731
    938,           8.,          -4.,   287.571411
    939,           8.,          -4.,   283.556122
    940,           8.,          -4.,   279.540802
    941,           8.,          -4.,   275.525513
    942,           8.,          -4.,   271.510193
    943,           8.,          -4.,   267.494873
    944,           8.,          -4.,   263.479584
    945,          -8.,           0.,   255.499985
    946,          -8.,           0.,   251.535706
    947,          -8.,           0.,   247.571426
    948,          -8.,           0.,   243.607132
    949,          -8.,           0.,   239.642853
    950,          -8.,           0.,   235.678558
    951,          -8.,           0.,   231.714279
    952,          -8.,           0.,       227.75
    953,          -8.,           0.,   223.785706
    954,          -8.,           0.,   219.821426
    955,          -8.,           0.,   215.857147
    956,          -8.,           0.,   211.892853
    957,          -8.,           0.,   207.928574
    958,          -8.,           0.,   203.964279
    959,          -8.,           0.,         200.
    960,          -8.,           0.,   196.035721
    961,          -8.,           0.,   192.071426
    962,          -8.,           0.,   188.107147
    963,          -8.,           0.,   184.142853
    964,          -8.,           0.,   180.178574
    965,          -8.,           0.,   176.214294
    966,          -8.,           0.,       172.25
    967,          -8.,           0.,   168.285721
    968,          -8.,           0.,   164.321442
    969,          -8.,           0.,   160.357147
    970,          -8.,           0.,   156.392868
    971,          -8.,           0.,   152.428574
    972,          -8.,           0.,   148.464294
    973,          -8.,           0.,   144.500015
    974,           8.,           0.,   144.500015
    975,           8.,           0.,   148.464294
    976,           8.,           0.,   152.428574
    977,           8.,           0.,   156.392868
    978,           8.,           0.,   160.357147
    979,           8.,           0.,   164.321442
    980,           8.,           0.,   168.285721
    981,           8.,           0.,       172.25
    982,           8.,           0.,   176.214294
    983,           8.,           0.,   180.178574
    984,           8.,           0.,   184.142853
    985,           8.,           0.,   188.107147
    986,           8.,           0.,   192.071426
    987,           8.,           0.,   196.035721
    988,           8.,           0.,         200.
    989,           8.,           0.,   203.964279
    990,           8.,           0.,   207.928574
    991,           8.,           0.,   211.892853
    992,           8.,           0.,   215.857147
    993,           8.,           0.,   219.821426
    994,           8.,           0.,   223.785706
    995,           8.,           0.,       227.75
    996,           8.,           0.,   231.714279
    997,           8.,           0.,   235.678558
    998,           8.,           0.,   239.642853
    999,           8.,           0.,   243.607132
   1000,           8.,           0.,   247.571426
   1001,           8.,           0.,   251.535706
   1002,           8.,           0.,   255.499985
   1003,           4.,           2.,           0.
   1004,           0.,           2.,           0.
   1005,          -4.,           2.,           0.
   1006,          -8.,           2.,   4.00765324
   1007,          -8.,           2.,   8.01530647
   1008,          -8.,           2.,   12.0229597
   1009,          -8.,           2.,   16.0306129
   1010,          -8.,           2.,   20.0382652
   1011,          -8.,           2.,   24.0459194
   1012,          -8.,           2.,   28.0535736
   1013,          -8.,           2.,   32.0612259
   1014,          -8.,           2.,   36.0688782
   1015,          -8.,           2.,   40.0765305
   1016,          -8.,           2.,   44.0841827
   1017,          -8.,           2.,   48.0918388
   1018,          -8.,           2.,   52.0994911
   1019,          -8.,           2.,   56.1071472
   1020,          -8.,           2.,   60.1147995
   1021,          -8.,           2.,   64.1224518
   1022,          -8.,           2.,   68.1301041
   1023,          -8.,           2.,   72.1377563
   1024,          -8.,           2.,   76.1454163
   1025,          -8.,           2.,   80.1530609
   1026,          -8.,           2.,   84.1607208
   1027,          -8.,           2.,   88.1683655
   1028,          -8.,           2.,   92.1760254
   1029,          -8.,           2.,   96.1836777
   1030,          -8.,           2.,    100.19133
   1031,          -8.,           2.,   104.198982
   1032,          -8.,           2.,   108.206635
   1033,          -8.,           2.,   112.214294
   1034,          -8.,           2.,   116.221939
   1035,          -8.,           2.,   120.229599
   1036,          -8.,           2.,   124.237251
   1037,          -8.,           2.,   128.244904
   1038,          -8.,           2.,   132.252563
   1039,          -8.,           2.,   136.260208
   1040,          -8.,           2.,   140.267853
   1041,          -8.,           2.,       144.25
   1042,          -8.,           2.,   148.232147
   1043,          -8.,           2.,   152.214294
   1044,          -8.,           2.,   156.196442
   1045,          -8.,           2.,   160.178574
   1046,          -8.,           2.,   164.160721
   1047,          -8.,           2.,   168.142853
   1048,          -8.,           2.,      172.125
   1049,          -8.,           2.,   176.107147
   1050,          -8.,           2.,   180.089294
   1051,          -8.,           2.,   184.071426
   1052,          -8.,           2.,   188.053574
   1053,          -8.,           2.,   192.035706
   1054,          -8.,           2.,   196.017853
   1055,          -8.,           2.,         200.
   1056,          -8.,           2.,   203.982147
   1057,          -8.,           2.,   207.964294
   1058,          -8.,           2.,   211.946426
   1059,          -8.,           2.,   215.928574
   1060,          -8.,           2.,   219.910706
   1061,          -8.,           2.,   223.892853
   1062,          -8.,           2.,      227.875
   1063,          -8.,           2.,   231.857147
   1064,          -8.,           2.,   235.839279
   1065,          -8.,           2.,   239.821426
   1066,          -8.,           2.,   243.803558
   1067,          -8.,           2.,   247.785706
   1068,          -8.,           2.,   251.767853
   1069,          -8.,           2.,       255.75
   1070,          -8.,           2.,   259.732117
   1071,          -8.,           2.,   263.739807
   1072,          -8.,           2.,   267.747437
   1073,          -8.,           2.,   271.755096
   1074,          -8.,           2.,   275.762756
   1075,          -8.,           2.,   279.770386
   1076,          -8.,           2.,   283.778076
   1077,          -8.,           2.,   287.785706
   1078,          -8.,           2.,   291.793365
   1079,          -8.,           2.,   295.801025
   1080,          -8.,           2.,   299.808655
   1081,          -8.,           2.,   303.816345
   1082,          -8.,           2.,   307.823975
   1083,          -8.,           2.,   311.831635
   1084,          -8.,           2.,   315.839294
   1085,          -8.,           2.,   319.846924
   1086,          -8.,           2.,   323.854584
   1087,          -8.,           2.,   327.862244
   1088,          -8.,           2.,   331.869873
   1089,          -8.,           2.,   335.877563
   1090,          -8.,           2.,   339.885193
   1091,          -8.,           2.,   343.892853
   1092,          -8.,           2.,   347.900513
   1093,          -8.,           2.,   351.908142
   1094,          -8.,           2.,   355.915833
   1095,          -8.,           2.,   359.923462
   1096,          -8.,           2.,   363.931122
   1097,          -8.,           2.,   367.938782
   1098,          -8.,           2.,   371.946411
   1099,          -8.,           2.,   375.954102
   1100,          -8.,           2.,   379.961731
   1101,          -8.,           2.,   383.969391
   1102,          -8.,           2.,   387.977051
   1103,          -8.,           2.,    391.98468
   1104,          -8.,           2.,    395.99234
   1105,          -4.,           2.,         400.
   1106,           0.,           2.,         400.
   1107,           4.,           2.,         400.
   1108,           8.,           2.,    395.99234
   1109,           8.,           2.,   391.984711
   1110,           8.,           2.,    387.97702
   1111,           8.,           2.,   383.969391
   1112,           8.,           2.,   379.961731
   1113,           8.,           2.,   375.954102
   1114,           8.,           2.,   371.946442
   1115,           8.,           2.,   367.938782
   1116,           8.,           2.,   363.931122
   1117,           8.,           2.,   359.923462
   1118,           8.,           2.,   355.915833
   1119,           8.,           2.,   351.908173
   1120,           8.,           2.,   347.900513
   1121,           8.,           2.,   343.892853
   1122,           8.,           2.,   339.885193
   1123,           8.,           2.,   335.877563
   1124,           8.,           2.,   331.869904
   1125,           8.,           2.,   327.862244
   1126,           8.,           2.,   323.854584
   1127,           8.,           2.,   319.846924
   1128,           8.,           2.,   315.839294
   1129,           8.,           2.,   311.831635
   1130,           8.,           2.,   307.823975
   1131,           8.,           2.,   303.816345
   1132,           8.,           2.,   299.808655
   1133,           8.,           2.,   295.801025
   1134,           8.,           2.,   291.793365
   1135,           8.,           2.,   287.785706
   1136,           8.,           2.,   283.778076
   1137,           8.,           2.,   279.770386
   1138,           8.,           2.,   275.762756
   1139,           8.,           2.,   271.755096
   1140,           8.,           2.,   267.747437
   1141,           8.,           2.,   263.739807
   1142,           8.,           2.,   259.732117
   1143,           8.,           2.,       255.75
   1144,           8.,           2.,   251.767853
   1145,           8.,           2.,   247.785721
   1146,           8.,           2.,   243.803574
   1147,           8.,           2.,   239.821426
   1148,           8.,           2.,   235.839279
   1149,           8.,           2.,   231.857132
   1150,           8.,           2.,      227.875
   1151,           8.,           2.,   223.892853
   1152,           8.,           2.,   219.910706
   1153,           8.,           2.,   215.928574
   1154,           8.,           2.,   211.946426
   1155,           8.,           2.,   207.964294
   1156,           8.,           2.,   203.982147
   1157,           8.,           2.,         200.
   1158,           8.,           2.,   196.017853
   1159,           8.,           2.,   192.035706
   1160,           8.,           2.,   188.053574
   1161,           8.,           2.,   184.071426
   1162,           8.,           2.,   180.089294
   1163,           8.,           2.,   176.107147
   1164,           8.,           2.,      172.125
   1165,           8.,           2.,   168.142868
   1166,           8.,           2.,   164.160721
   1167,           8.,           2.,   160.178574
   1168,           8.,           2.,   156.196426
   1169,           8.,           2.,   152.214279
   1170,           8.,           2.,   148.232147
   1171,           8.,           2.,       144.25
   1172,           8.,           2.,   140.267853
   1173,           8.,           2.,   136.260208
   1174,           8.,           2.,   132.252548
   1175,           8.,           2.,   128.244904
   1176,           8.,           2.,   124.237251
   1177,           8.,           2.,   120.229591
   1178,           8.,           2.,   116.221947
   1179,           8.,           2.,   112.214294
   1180,           8.,           2.,   108.206635
   1181,           8.,           2.,   104.198982
   1182,           8.,           2.,    100.19133
   1183,           8.,           2.,   96.1836777
   1184,           8.,           2.,   92.1760254
   1185,           8.,           2.,   88.1683655
   1186,           8.,           2.,   84.1607208
   1187,           8.,           2.,   80.1530609
   1188,           8.,           2.,   76.1454086
   1189,           8.,           2.,   72.1377563
   1190,           8.,           2.,   68.1301041
   1191,           8.,           2.,   64.1224518
   1192,           8.,           2.,   60.1147957
   1193,           8.,           2.,   56.1071472
   1194,           8.,           2.,   52.0994911
   1195,           8.,           2.,   48.0918388
   1196,           8.,           2.,   44.0841827
   1197,           8.,           2.,   40.0765305
   1198,           8.,           2.,   36.0688782
   1199,           8.,           2.,   32.0612259
   1200,           8.,           2.,   28.0535736
   1201,           8.,           2.,   24.0459194
   1202,           8.,           2.,   20.0382652
   1203,           8.,           2.,   16.0306129
   1204,           8.,           2.,   12.0229597
   1205,           8.,           2.,   8.01530647
   1206,           8.,           2.,   4.00765324
   1207,          -4.,           4.,           0.
   1208,           0.,           4.,           0.
   1209,           4.,           4.,           0.
   1210,           4.,           4.,         400.
   1211,           0.,           4.,         400.
   1212,          -4.,           4.,         400.
   1213,           8.,           4.,   4.00765324
   1214,           8.,           4.,   8.01530647
   1215,           8.,           4.,   12.0229597
   1216,           8.,           4.,   16.0306129
   1217,           8.,           4.,   20.0382652
   1218,           8.,           4.,   24.0459194
   1219,           8.,           4.,   28.0535736
   1220,           8.,           4.,   32.0612259
   1221,           8.,           4.,   36.0688782
   1222,           8.,           4.,   40.0765305
   1223,           8.,           4.,   44.0841827
   1224,           8.,           4.,   48.0918388
   1225,           8.,           4.,   52.0994911
   1226,           8.,           4.,   56.1071472
   1227,           8.,           4.,   60.1147957
   1228,           8.,           4.,   64.1224518
   1229,           8.,           4.,   68.1301041
   1230,           8.,           4.,   72.1377563
   1231,           8.,           4.,   76.1454086
   1232,           8.,           4.,   80.1530609
   1233,           8.,           4.,   84.1607208
   1234,           8.,           4.,   88.1683655
   1235,           8.,           4.,   92.1760254
   1236,           8.,           4.,   96.1836777
   1237,           8.,           4.,    100.19133
   1238,           8.,           4.,   104.198982
   1239,           8.,           4.,   108.206635
   1240,           8.,           4.,   112.214294
   1241,           8.,           4.,   116.221947
   1242,           8.,           4.,   120.229591
   1243,           8.,           4.,   124.237251
   1244,           8.,           4.,   128.244904
   1245,           8.,           4.,   132.252548
   1246,           8.,           4.,   136.260208
   1247,           8.,           4.,   140.267853
   1248,           8.,           4.,       144.25
   1249,           8.,           4.,   148.232147
   1250,           8.,           4.,   152.214279
   1251,           8.,           4.,   156.196426
   1252,           8.,           4.,   160.178574
   1253,           8.,           4.,   164.160721
   1254,           8.,           4.,   168.142868
   1255,           8.,           4.,      172.125
   1256,           8.,           4.,   176.107147
   1257,           8.,           4.,   180.089294
   1258,           8.,           4.,   184.071426
   1259,           8.,           4.,   188.053574
   1260,           8.,           4.,   192.035706
   1261,           8.,           4.,   196.017853
   1262,           8.,           4.,         200.
   1263,           8.,           4.,   203.982147
   1264,           8.,           4.,   207.964294
   1265,           8.,           4.,   211.946426
   1266,           8.,           4.,   215.928574
   1267,           8.,           4.,   219.910706
   1268,           8.,           4.,   223.892853
   1269,           8.,           4.,      227.875
   1270,           8.,           4.,   231.857132
   1271,           8.,           4.,   235.839279
   1272,           8.,           4.,   239.821426
   1273,           8.,           4.,   243.803574
   1274,           8.,           4.,   247.785721
   1275,           8.,           4.,   251.767853
   1276,           8.,           4.,       255.75
   1277,           8.,           4.,   259.732117
   1278,           8.,           4.,   263.739807
   1279,           8.,           4.,   267.747437
   1280,           8.,           4.,   271.755096
   1281,           8.,           4.,   275.762756
   1282,           8.,           4.,   279.770386
   1283,           8.,           4.,   283.778076
   1284,           8.,           4.,   287.785706
   1285,           8.,           4.,   291.793365
   1286,           8.,           4.,   295.801025
   1287,           8.,           4.,   299.808655
   1288,           8.,           4.,   303.816345
   1289,           8.,           4.,   307.823975
   1290,           8.,           4.,   311.831635
   1291,           8.,           4.,   315.839294
   1292,           8.,           4.,   319.846924
   1293,           8.,           4.,   323.854584
   1294,           8.,           4.,   327.862244
   1295,           8.,           4.,   331.869904
   1296,           8.,           4.,   335.877563
   1297,           8.,           4.,   339.885193
   1298,           8.,           4.,   343.892853
   1299,           8.,           4.,   347.900513
   1300,           8.,           4.,   351.908173
   1301,           8.,           4.,   355.915833
   1302,           8.,           4.,   359.923462
   1303,           8.,           4.,   363.931122
   1304,           8.,           4.,   367.938782
   1305,           8.,           4.,   371.946442
   1306,           8.,           4.,   375.954102
   1307,           8.,           4.,   379.961731
   1308,           8.,           4.,   383.969391
   1309,           8.,           4.,    387.97702
   1310,           8.,           4.,   391.984711
   1311,           8.,           4.,    395.99234
   1312,          -8.,           4.,   4.00765324
   1313,          -8.,           4.,   8.01530647
   1314,          -8.,           4.,   12.0229597
   1315,          -8.,           4.,   16.0306129
   1316,          -8.,           4.,   20.0382652
   1317,          -8.,           4.,   24.0459194
   1318,          -8.,           4.,   28.0535736
   1319,          -8.,           4.,   32.0612259
   1320,          -8.,           4.,   36.0688782
   1321,          -8.,           4.,   40.0765305
   1322,          -8.,           4.,   44.0841827
   1323,          -8.,           4.,   48.0918388
   1324,          -8.,           4.,   52.0994911
   1325,          -8.,           4.,   56.1071472
   1326,          -8.,           4.,   60.1147995
   1327,          -8.,           4.,   64.1224518
   1328,          -8.,           4.,   68.1301041
   1329,          -8.,           4.,   72.1377563
   1330,          -8.,           4.,   76.1454163
   1331,          -8.,           4.,   80.1530609
   1332,          -8.,           4.,   84.1607208
   1333,          -8.,           4.,   88.1683655
   1334,          -8.,           4.,   92.1760254
   1335,          -8.,           4.,   96.1836777
   1336,          -8.,           4.,    100.19133
   1337,          -8.,           4.,   104.198982
   1338,          -8.,           4.,   108.206635
   1339,          -8.,           4.,   112.214294
   1340,          -8.,           4.,   116.221939
   1341,          -8.,           4.,   120.229599
   1342,          -8.,           4.,   124.237251
   1343,          -8.,           4.,   128.244904
   1344,          -8.,           4.,   132.252563
   1345,          -8.,           4.,   136.260208
   1346,          -8.,           4.,   140.267853
   1347,          -8.,           4.,       144.25
   1348,          -8.,           4.,   148.232147
   1349,          -8.,           4.,   152.214294
   1350,          -8.,           4.,   156.196442
   1351,          -8.,           4.,   160.178574
   1352,          -8.,           4.,   164.160721
   1353,          -8.,           4.,   168.142853
   1354,          -8.,           4.,      172.125
   1355,          -8.,           4.,   176.107147
   1356,          -8.,           4.,   180.089294
   1357,          -8.,           4.,   184.071426
   1358,          -8.,           4.,   188.053574
   1359,          -8.,           4.,   192.035706
   1360,          -8.,           4.,   196.017853
   1361,          -8.,           4.,         200.
   1362,          -8.,           4.,   203.982147
   1363,          -8.,           4.,   207.964294
   1364,          -8.,           4.,   211.946426
   1365,          -8.,           4.,   215.928574
   1366,          -8.,           4.,   219.910706
   1367,          -8.,           4.,   223.892853
   1368,          -8.,           4.,      227.875
   1369,          -8.,           4.,   231.857147
   1370,          -8.,           4.,   235.839279
   1371,          -8.,           4.,   239.821426
   1372,          -8.,           4.,   243.803558
   1373,          -8.,           4.,   247.785706
   1374,          -8.,           4.,   251.767853
   1375,          -8.,           4.,       255.75
   1376,          -8.,           4.,   259.732117
   1377,          -8.,           4.,   263.739807
   1378,          -8.,           4.,   267.747437
   1379,          -8.,           4.,   271.755096
   1380,          -8.,           4.,   275.762756
   1381,          -8.,           4.,   279.770386
   1382,          -8.,           4.,   283.778076
   1383,          -8.,           4.,   287.785706
   1384,          -8.,           4.,   291.793365
   1385,          -8.,           4.,   295.801025
   1386,          -8.,           4.,   299.808655
   1387,          -8.,           4.,   303.816345
   1388,          -8.,           4.,   307.823975
   1389,          -8.,           4.,   311.831635
   1390,          -8.,           4.,   315.839294
   1391,          -8.,           4.,   319.846924
   1392,          -8.,           4.,   323.854584
   1393,          -8.,           4.,   327.862244
   1394,          -8.,           4.,   331.869873
   1395,          -8.,           4.,   335.877563
   1396,          -8.,           4.,   339.885193
   1397,          -8.,           4.,   343.892853
   1398,          -8.,           4.,   347.900513
   1399,          -8.,           4.,   351.908142
   1400,          -8.,           4.,   355.915833
   1401,          -8.,           4.,   359.923462
   1402,          -8.,           4.,   363.931122
   1403,          -8.,           4.,   367.938782
   1404,          -8.,           4.,   371.946411
   1405,          -8.,           4.,   375.954102
   1406,          -8.,           4.,   379.961731
   1407,          -8.,           4.,   383.969391
   1408,          -8.,           4.,   387.977051
   1409,          -8.,           4.,    391.98468
   1410,          -8.,           4.,    395.99234
   1411,           8.,           6.,    395.99234
   1412,           8.,           6.,   391.984711
   1413,           8.,           6.,    387.97702
   1414,           8.,           6.,   383.969391
   1415,           8.,           6.,   379.961731
   1416,           8.,           6.,   375.954102
   1417,           8.,           6.,   371.946442
   1418,           8.,           6.,   367.938782
   1419,           8.,           6.,   363.931122
   1420,           8.,           6.,   359.923462
   1421,           8.,           6.,   355.915833
   1422,           8.,           6.,   351.908173
   1423,           8.,           6.,   347.900513
   1424,           8.,           6.,   343.892853
   1425,           8.,           6.,   339.885193
   1426,           8.,           6.,   335.877563
   1427,           8.,           6.,   331.869904
   1428,           8.,           6.,   327.862244
   1429,           8.,           6.,   323.854584
   1430,           8.,           6.,   319.846924
   1431,           8.,           6.,   315.839294
   1432,           8.,           6.,   311.831635
   1433,           8.,           6.,   307.823975
   1434,           8.,           6.,   303.816345
   1435,           8.,           6.,   299.808655
   1436,           8.,           6.,   295.801025
   1437,           8.,           6.,   291.793365
   1438,           8.,           6.,   287.785706
   1439,           8.,           6.,   283.778076
   1440,           8.,           6.,   279.770386
   1441,           8.,           6.,   275.762756
   1442,           8.,           6.,   271.755096
   1443,           8.,           6.,   267.747437
   1444,           8.,           6.,   263.739807
   1445,           8.,           6.,   259.732117
   1446,           8.,           6.,       255.75
   1447,           8.,           6.,   251.767853
   1448,           8.,           6.,   247.785721
   1449,           8.,           6.,   243.803574
   1450,           8.,           6.,   239.821426
   1451,           8.,           6.,   235.839279
   1452,           8.,           6.,   231.857132
   1453,           8.,           6.,      227.875
   1454,           8.,           6.,   223.892853
   1455,           8.,           6.,   219.910706
   1456,           8.,           6.,   215.928574
   1457,           8.,           6.,   211.946426
   1458,           8.,           6.,   207.964294
   1459,           8.,           6.,   203.982147
   1460,           8.,           6.,         200.
   1461,           8.,           6.,   196.017853
   1462,           8.,           6.,   192.035706
   1463,           8.,           6.,   188.053574
   1464,           8.,           6.,   184.071426
   1465,           8.,           6.,   180.089294
   1466,           8.,           6.,   176.107147
   1467,           8.,           6.,      172.125
   1468,           8.,           6.,   168.142868
   1469,           8.,           6.,   164.160721
   1470,           8.,           6.,   160.178574
   1471,           8.,           6.,   156.196426
   1472,           8.,           6.,   152.214279
   1473,           8.,           6.,   148.232147
   1474,           8.,           6.,       144.25
   1475,           8.,           6.,   140.267853
   1476,           8.,           6.,   136.260208
   1477,           8.,           6.,   132.252548
   1478,           8.,           6.,   128.244904
   1479,           8.,           6.,   124.237251
   1480,           8.,           6.,   120.229591
   1481,           8.,           6.,   116.221947
   1482,           8.,           6.,   112.214294
   1483,           8.,           6.,   108.206635
   1484,           8.,           6.,   104.198982
   1485,           8.,           6.,    100.19133
   1486,           8.,           6.,   96.1836777
   1487,           8.,           6.,   92.1760254
   1488,           8.,           6.,   88.1683655
   1489,           8.,           6.,   84.1607208
   1490,           8.,           6.,   80.1530609
   1491,           8.,           6.,   76.1454086
   1492,           8.,           6.,   72.1377563
   1493,           8.,           6.,   68.1301041
   1494,           8.,           6.,   64.1224518
   1495,           8.,           6.,   60.1147957
   1496,           8.,           6.,   56.1071472
   1497,           8.,           6.,   52.0994911
   1498,           8.,           6.,   48.0918388
   1499,           8.,           6.,   44.0841827
   1500,           8.,           6.,   40.0765305
   1501,           8.,           6.,   36.0688782
   1502,           8.,           6.,   32.0612259
   1503,           8.,           6.,   28.0535736
   1504,           8.,           6.,   24.0459194
   1505,           8.,           6.,   20.0382652
   1506,           8.,           6.,   16.0306129
   1507,           8.,           6.,   12.0229597
   1508,           8.,           6.,   8.01530647
   1509,           8.,           6.,   4.00765324
   1510,           4.,           6.,           0.
   1511,           0.,           6.,           0.
   1512,          -4.,           6.,           0.
   1513,          -8.,           6.,   4.00765324
   1514,          -8.,           6.,   8.01530647
   1515,          -8.,           6.,   12.0229597
   1516,          -8.,           6.,   16.0306129
   1517,          -8.,           6.,   20.0382652
   1518,          -8.,           6.,   24.0459194
   1519,          -8.,           6.,   28.0535736
   1520,          -8.,           6.,   32.0612259
   1521,          -8.,           6.,   36.0688782
   1522,          -8.,           6.,   40.0765305
   1523,          -8.,           6.,   44.0841827
   1524,          -8.,           6.,   48.0918388
   1525,          -8.,           6.,   52.0994911
   1526,          -8.,           6.,   56.1071472
   1527,          -8.,           6.,   60.1147957
   1528,          -8.,           6.,   64.1224518
   1529,          -8.,           6.,   68.1301041
   1530,          -8.,           6.,   72.1377563
   1531,          -8.,           6.,   76.1454086
   1532,          -8.,           6.,   80.1530609
   1533,          -8.,           6.,   84.1607208
   1534,          -8.,           6.,   88.1683655
   1535,          -8.,           6.,   92.1760254
   1536,          -8.,           6.,   96.1836777
   1537,          -8.,           6.,    100.19133
   1538,          -8.,           6.,   104.198982
   1539,          -8.,           6.,   108.206635
   1540,          -8.,           6.,   112.214294
   1541,          -8.,           6.,   116.221947
   1542,          -8.,           6.,   120.229591
   1543,          -8.,           6.,   124.237251
   1544,          -8.,           6.,   128.244904
   1545,          -8.,           6.,   132.252548
   1546,          -8.,           6.,   136.260208
   1547,          -8.,           6.,   140.267853
   1548,          -8.,           6.,       144.25
   1549,          -8.,           6.,   148.232147
   1550,          -8.,           6.,   152.214279
   1551,          -8.,           6.,   156.196426
   1552,          -8.,           6.,   160.178574
   1553,          -8.,           6.,   164.160721
   1554,          -8.,           6.,   168.142868
   1555,          -8.,           6.,      172.125
   1556,          -8.,           6.,   176.107147
   1557,          -8.,           6.,   180.089294
   1558,          -8.,           6.,   184.071426
   1559,          -8.,           6.,   188.053574
   1560,          -8.,           6.,   192.035706
   1561,          -8.,           6.,   196.017853
   1562,          -8.,           6.,         200.
   1563,          -8.,           6.,   203.982147
   1564,          -8.,           6.,   207.964294
   1565,          -8.,           6.,   211.946426
   1566,          -8.,           6.,   215.928574
   1567,          -8.,           6.,   219.910706
   1568,          -8.,           6.,   223.892853
   1569,          -8.,           6.,      227.875
   1570,          -8.,           6.,   231.857132
   1571,          -8.,           6.,   235.839279
   1572,          -8.,           6.,   239.821426
   1573,          -8.,           6.,   243.803574
   1574,          -8.,           6.,   247.785721
   1575,          -8.,           6.,   251.767853
   1576,          -8.,           6.,       255.75
   1577,          -8.,           6.,   259.732117
   1578,          -8.,           6.,   263.739807
   1579,          -8.,           6.,   267.747437
   1580,          -8.,           6.,   271.755096
   1581,          -8.,           6.,   275.762756
   1582,          -8.,           6.,   279.770386
   1583,          -8.,           6.,   283.778076
   1584,          -8.,           6.,   287.785706
   1585,          -8.,           6.,   291.793365
   1586,          -8.,           6.,   295.801025
   1587,          -8.,           6.,   299.808655
   1588,          -8.,           6.,   303.816345
   1589,          -8.,           6.,   307.823975
   1590,          -8.,           6.,   311.831635
   1591,          -8.,           6.,   315.839294
   1592,          -8.,           6.,   319.846924
   1593,          -8.,           6.,   323.854584
   1594,          -8.,           6.,   327.862244
   1595,          -8.,           6.,   331.869904
   1596,          -8.,           6.,   335.877563
   1597,          -8.,           6.,   339.885193
   1598,          -8.,           6.,   343.892853
   1599,          -8.,           6.,   347.900513
   1600,          -8.,           6.,   351.908173
   1601,          -8.,           6.,   355.915833
   1602,          -8.,           6.,   359.923462
   1603,          -8.,           6.,   363.931122
   1604,          -8.,           6.,   367.938782
   1605,          -8.,           6.,   371.946442
   1606,          -8.,           6.,   375.954102
   1607,          -8.,           6.,   379.961731
   1608,          -8.,           6.,   383.969391
   1609,          -8.,           6.,    387.97702
   1610,          -8.,           6.,   391.984711
   1611,          -8.,           6.,    395.99234
   1612,          -4.,           6.,         400.
   1613,           0.,           6.,         400.
   1614,           4.,           6.,         400.
   1615,          -8.,           8.,   4.00765324
   1616,          -8.,           8.,   8.01530647
   1617,          -8.,           8.,   12.0229597
   1618,          -8.,           8.,   16.0306129
   1619,          -8.,           8.,   20.0382652
   1620,          -8.,           8.,   24.0459194
   1621,          -8.,           8.,   28.0535736
   1622,          -8.,           8.,   32.0612259
   1623,          -8.,           8.,   36.0688782
   1624,          -8.,           8.,   40.0765305
   1625,          -8.,           8.,   44.0841827
   1626,          -8.,           8.,   48.0918388
   1627,          -8.,           8.,   52.0994911
   1628,          -8.,           8.,   56.1071472
   1629,          -8.,           8.,   60.1147957
   1630,          -8.,           8.,   64.1224518
   1631,          -8.,           8.,   68.1301041
   1632,          -8.,           8.,   72.1377563
   1633,          -8.,           8.,   76.1454086
   1634,          -8.,           8.,   80.1530609
   1635,          -8.,           8.,   84.1607208
   1636,          -8.,           8.,   88.1683655
   1637,          -8.,           8.,   92.1760254
   1638,          -8.,           8.,   96.1836777
   1639,          -8.,           8.,    100.19133
   1640,          -8.,           8.,   104.198982
   1641,          -8.,           8.,   108.206635
   1642,          -8.,           8.,   112.214294
   1643,          -8.,           8.,   116.221947
   1644,          -8.,           8.,   120.229591
   1645,          -8.,           8.,   124.237251
   1646,          -8.,           8.,   128.244904
   1647,          -8.,           8.,   132.252548
   1648,          -8.,           8.,   136.260208
   1649,          -8.,           8.,   140.267853
   1650,          -8.,           8.,       144.25
   1651,          -8.,           8.,   148.232147
   1652,          -8.,           8.,   152.214279
   1653,          -8.,           8.,   156.196426
   1654,          -8.,           8.,   160.178574
   1655,          -8.,           8.,   164.160721
   1656,          -8.,           8.,   168.142868
   1657,          -8.,           8.,      172.125
   1658,          -8.,           8.,   176.107147
   1659,          -8.,           8.,   180.089294
   1660,          -8.,           8.,   184.071426
   1661,          -8.,           8.,   188.053574
   1662,          -8.,           8.,   192.035706
   1663,          -8.,           8.,   196.017853
   1664,          -8.,           8.,         200.
   1665,          -8.,           8.,   203.982147
   1666,          -8.,           8.,   207.964294
   1667,          -8.,           8.,   211.946426
   1668,          -8.,           8.,   215.928574
   1669,          -8.,           8.,   219.910706
   1670,          -8.,           8.,   223.892853
   1671,          -8.,           8.,      227.875
   1672,          -8.,           8.,   231.857132
   1673,          -8.,           8.,   235.839279
   1674,          -8.,           8.,   239.821426
   1675,          -8.,           8.,   243.803574
   1676,          -8.,           8.,   247.785721
   1677,          -8.,           8.,   251.767853
   1678,          -8.,           8.,       255.75
   1679,          -8.,           8.,   259.732117
   1680,          -8.,           8.,   263.739807
   1681,          -8.,           8.,   267.747437
   1682,          -8.,           8.,   271.755096
   1683,          -8.,           8.,   275.762756
   1684,          -8.,           8.,   279.770386
   1685,          -8.,           8.,   283.778076
   1686,          -8.,           8.,   287.785706
   1687,          -8.,           8.,   291.793365
   1688,          -8.,           8.,   295.801025
   1689,          -8.,           8.,   299.808655
   1690,          -8.,           8.,   303.816345
   1691,          -8.,           8.,   307.823975
   1692,          -8.,           8.,   311.831635
   1693,          -8.,           8.,   315.839294
   1694,          -8.,           8.,   319.846924
   1695,          -8.,           8.,   323.854584
   1696,          -8.,           8.,   327.862244
   1697,          -8.,           8.,   331.869904
   1698,          -8.,           8.,   335.877563
   1699,          -8.,           8.,   339.885193
   1700,          -8.,           8.,   343.892853
   1701,          -8.,           8.,   347.900513
   1702,          -8.,           8.,   351.908173
   1703,          -8.,           8.,   355.915833
   1704,          -8.,           8.,   359.923462
   1705,          -8.,           8.,   363.931122
   1706,          -8.,           8.,   367.938782
   1707,          -8.,           8.,   371.946442
   1708,          -8.,           8.,   375.954102
   1709,          -8.,           8.,   379.961731
   1710,          -8.,           8.,   383.969391
   1711,          -8.,           8.,    387.97702
   1712,          -8.,           8.,   391.984711
   1713,          -8.,           8.,    395.99234
   1714,          -4.,           8.,         400.
   1715,           0.,           8.,         400.
   1716,           4.,           8.,         400.
   1717,           8.,           8.,    395.99234
   1718,           8.,           8.,   391.984711
   1719,           8.,           8.,    387.97702
   1720,           8.,           8.,   383.969391
   1721,           8.,           8.,   379.961731
   1722,           8.,           8.,   375.954102
   1723,           8.,           8.,   371.946442
   1724,           8.,           8.,   367.938782
   1725,           8.,           8.,   363.931122
   1726,           8.,           8.,   359.923462
   1727,           8.,           8.,   355.915833
   1728,           8.,           8.,   351.908173
   1729,           8.,           8.,   347.900513
   1730,           8.,           8.,   343.892853
   1731,           8.,           8.,   339.885193
   1732,           8.,           8.,   335.877563
   1733,           8.,           8.,   331.869904
   1734,           8.,           8.,   327.862244
   1735,           8.,           8.,   323.854584
   1736,           8.,           8.,   319.846924
   1737,           8.,           8.,   315.839294
   1738,           8.,           8.,   311.831635
   1739,           8.,           8.,   307.823975
   1740,           8.,           8.,   303.816345
   1741,           8.,           8.,   299.808655
   1742,           8.,           8.,   295.801025
   1743,           8.,           8.,   291.793365
   1744,           8.,           8.,   287.785706
   1745,           8.,           8.,   283.778076
   1746,           8.,           8.,   279.770386
   1747,           8.,           8.,   275.762756
   1748,           8.,           8.,   271.755096
   1749,           8.,           8.,   267.747437
   1750,           8.,           8.,   263.739807
   1751,           8.,           8.,   259.732117
   1752,           8.,           8.,       255.75
   1753,           8.,           8.,   251.767853
   1754,           8.,           8.,   247.785721
   1755,           8.,           8.,   243.803574
   1756,           8.,           8.,   239.821426
   1757,           8.,           8.,   235.839279
   1758,           8.,           8.,   231.857132
   1759,           8.,           8.,      227.875
   1760,           8.,           8.,   223.892853
   1761,           8.,           8.,   219.910706
   1762,           8.,           8.,   215.928574
   1763,           8.,           8.,   211.946426
   1764,           8.,           8.,   207.964294
   1765,           8.,           8.,   203.982147
   1766,           8.,           8.,         200.
   1767,           8.,           8.,   196.017853
   1768,           8.,           8.,   192.035706
   1769,           8.,           8.,   188.053574
   1770,           8.,           8.,   184.071426
   1771,           8.,           8.,   180.089294
   1772,           8.,           8.,   176.107147
   1773,           8.,           8.,      172.125
   1774,           8.,           8.,   168.142868
   1775,           8.,           8.,   164.160721
   1776,           8.,           8.,   160.178574
   1777,           8.,           8.,   156.196426
   1778,           8.,           8.,   152.214279
   1779,           8.,           8.,   148.232147
   1780,           8.,           8.,       144.25
   1781,           8.,           8.,   140.267853
   1782,           8.,           8.,   136.260208
   1783,           8.,           8.,   132.252548
   1784,           8.,           8.,   128.244904
   1785,           8.,           8.,   124.237251
   1786,           8.,           8.,   120.229591
   1787,           8.,           8.,   116.221947
   1788,           8.,           8.,   112.214294
   1789,           8.,           8.,   108.206635
   1790,           8.,           8.,   104.198982
   1791,           8.,           8.,    100.19133
   1792,           8.,           8.,   96.1836777
   1793,           8.,           8.,   92.1760254
   1794,           8.,           8.,   88.1683655
   1795,           8.,           8.,   84.1607208
   1796,           8.,           8.,   80.1530609
   1797,           8.,           8.,   76.1454086
   1798,           8.,           8.,   72.1377563
   1799,           8.,           8.,   68.1301041
   1800,           8.,           8.,   64.1224518
   1801,           8.,           8.,   60.1147957
   1802,           8.,           8.,   56.1071472
   1803,           8.,           8.,   52.0994911
   1804,           8.,           8.,   48.0918388
   1805,           8.,           8.,   44.0841827
   1806,           8.,           8.,   40.0765305
   1807,           8.,           8.,   36.0688782
   1808,           8.,           8.,   32.0612259
   1809,           8.,           8.,   28.0535736
   1810,           8.,           8.,   24.0459194
   1811,           8.,           8.,   20.0382652
   1812,           8.,           8.,   16.0306129
   1813,           8.,           8.,   12.0229597
   1814,           8.,           8.,   8.01530647
   1815,           8.,           8.,   4.00765324
   1816,           4.,           8.,           0.
   1817,           0.,           8.,           0.
   1818,          -4.,           8.,           0.
   1819,          -4.,         -10.,         400.
   1820,           0.,         -10.,         400.
   1821,           4.,         -10.,         400.
   1822,   4.00895882,         -10.,   259.865906
   1823,           0.,         -10.,         260.
   1824,  -4.00895882,         -10.,   259.865906
   1825,           8.,         -10.,    395.98468
   1826,           8.,         -10.,   391.969391
   1827,           8.,         -10.,   387.954071
   1828,           8.,         -10.,   383.938782
   1829,           8.,         -10.,   379.923462
   1830,           8.,         -10.,   375.908173
   1831,           8.,         -10.,   371.892853
   1832,           8.,         -10.,   367.877563
   1833,           8.,         -10.,   363.862244
   1834,           8.,         -10.,   359.846924
   1835,           8.,         -10.,   355.831635
   1836,           8.,         -10.,   351.816315
   1837,           8.,         -10.,   347.801025
   1838,           8.,         -10.,   343.785706
   1839,           8.,         -10.,   339.770416
   1840,           8.,         -10.,   335.755096
   1841,           8.,         -10.,   331.739777
   1842,           8.,         -10.,   327.724487
   1843,           8.,         -10.,   323.709167
   1844,           8.,         -10.,   319.693878
   1845,           8.,         -10.,   315.678558
   1846,           8.,         -10.,   311.663269
   1847,           8.,         -10.,   307.647949
   1848,           8.,         -10.,    303.63266
   1849,           8.,         -10.,    299.61734
   1850,           8.,         -10.,    295.60202
   1851,           8.,         -10.,   291.586731
   1852,           8.,         -10.,   287.571411
   1853,           8.,         -10.,   283.556122
   1854,           8.,         -10.,   279.540802
   1855,           8.,         -10.,   275.525513
   1856,           8.,         -10.,   271.510193
   1857,           8.,         -10.,   267.494873
   1858,           8.,         -10.,   263.479584
   1859,          -8.,         -10.,    395.98468
   1860,          -8.,         -10.,   391.969391
   1861,          -8.,         -10.,   387.954071
   1862,          -8.,         -10.,   383.938782
   1863,          -8.,         -10.,   379.923462
   1864,          -8.,         -10.,   375.908173
   1865,          -8.,         -10.,   371.892853
   1866,          -8.,         -10.,   367.877563
   1867,          -8.,         -10.,   363.862244
   1868,          -8.,         -10.,   359.846924
   1869,          -8.,         -10.,   355.831635
   1870,          -8.,         -10.,   351.816315
   1871,          -8.,         -10.,   347.801025
   1872,          -8.,         -10.,   343.785706
   1873,          -8.,         -10.,   339.770416
   1874,          -8.,         -10.,   335.755096
   1875,          -8.,         -10.,   331.739777
   1876,          -8.,         -10.,   327.724487
   1877,          -8.,         -10.,   323.709167
   1878,          -8.,         -10.,   319.693878
   1879,          -8.,         -10.,   315.678558
   1880,          -8.,         -10.,   311.663269
   1881,          -8.,         -10.,   307.647949
   1882,          -8.,         -10.,    303.63266
   1883,          -8.,         -10.,    299.61734
   1884,          -8.,         -10.,    295.60202
   1885,          -8.,         -10.,   291.586731
   1886,          -8.,         -10.,   287.571411
   1887,          -8.,         -10.,   283.556122
   1888,          -8.,         -10.,   279.540802
   1889,          -8.,         -10.,   275.525513
   1890,          -8.,         -10.,   271.510193
   1891,          -8.,         -10.,   267.494873
   1892,          -8.,         -10.,   263.479584
   1893,          -8.,          10.,   4.00765324
   1894,          -8.,          10.,   8.01530647
   1895,          -8.,          10.,   12.0229597
   1896,          -8.,          10.,   16.0306129
   1897,          -8.,          10.,   20.0382652
   1898,          -8.,          10.,   24.0459194
   1899,          -8.,          10.,   28.0535736
   1900,          -8.,          10.,   32.0612259
   1901,          -8.,          10.,   36.0688782
   1902,          -8.,          10.,   40.0765305
   1903,          -8.,          10.,   44.0841827
   1904,          -8.,          10.,   48.0918388
   1905,          -8.,          10.,   52.0994911
   1906,          -8.,          10.,   56.1071472
   1907,          -8.,          10.,   60.1147995
   1908,          -8.,          10.,   64.1224518
   1909,          -8.,          10.,   68.1301041
   1910,          -8.,          10.,   72.1377563
   1911,          -8.,          10.,   76.1454163
   1912,          -8.,          10.,   80.1530609
   1913,          -8.,          10.,   84.1607208
   1914,          -8.,          10.,   88.1683655
   1915,          -8.,          10.,   92.1760254
   1916,          -8.,          10.,   96.1836777
   1917,          -8.,          10.,    100.19133
   1918,          -8.,          10.,   104.198982
   1919,          -8.,          10.,   108.206635
   1920,          -8.,          10.,   112.214294
   1921,          -8.,          10.,   116.221939
   1922,          -8.,          10.,   120.229599
   1923,          -8.,          10.,   124.237251
   1924,          -8.,          10.,   128.244904
   1925,          -8.,          10.,   132.252563
   1926,          -8.,          10.,   136.260208
   1927,          -8.,          10.,   140.267853
   1928,          -8.,          10.,       144.25
   1929,          -8.,          10.,   148.232147
   1930,          -8.,          10.,   152.214294
   1931,          -8.,          10.,   156.196442
   1932,          -8.,          10.,   160.178574
   1933,          -8.,          10.,   164.160721
   1934,          -8.,          10.,   168.142853
   1935,          -8.,          10.,      172.125
   1936,          -8.,          10.,   176.107147
   1937,          -8.,          10.,   180.089294
   1938,          -8.,          10.,   184.071426
   1939,          -8.,          10.,   188.053574
   1940,          -8.,          10.,   192.035706
   1941,          -8.,          10.,   196.017853
   1942,          -8.,          10.,         200.
   1943,          -8.,          10.,   203.982147
   1944,          -8.,          10.,   207.964294
   1945,          -8.,          10.,   211.946426
   1946,          -8.,          10.,   215.928574
   1947,          -8.,          10.,   219.910706
   1948,          -8.,          10.,   223.892853
   1949,          -8.,          10.,      227.875
   1950,          -8.,          10.,   231.857147
   1951,          -8.,          10.,   235.839279
   1952,          -8.,          10.,   239.821426
   1953,          -8.,          10.,   243.803558
   1954,          -8.,          10.,   247.785706
   1955,          -8.,          10.,   251.767853
   1956,          -8.,          10.,       255.75
   1957,          -8.,          10.,   259.732117
   1958,          -8.,          10.,   263.739807
   1959,          -8.,          10.,   267.747437
   1960,          -8.,          10.,   271.755096
   1961,          -8.,          10.,   275.762756
   1962,          -8.,          10.,   279.770386
   1963,          -8.,          10.,   283.778076
   1964,          -8.,          10.,   287.785706
   1965,          -8.,          10.,   291.793365
   1966,          -8.,          10.,   295.801025
   1967,          -8.,          10.,   299.808655
   1968,          -8.,          10.,   303.816345
   1969,          -8.,          10.,   307.823975
   1970,          -8.,          10.,   311.831635
   1971,          -8.,          10.,   315.839294
   1972,          -8.,          10.,   319.846924
   1973,          -8.,          10.,   323.854584
   1974,          -8.,          10.,   327.862244
   1975,          -8.,          10.,   331.869873
   1976,          -8.,          10.,   335.877563
   1977,          -8.,          10.,   339.885193
   1978,          -8.,          10.,   343.892853
   1979,          -8.,          10.,   347.900513
   1980,          -8.,          10.,   351.908142
   1981,          -8.,          10.,   355.915833
   1982,          -8.,          10.,   359.923462
   1983,          -8.,          10.,   363.931122
   1984,          -8.,          10.,   367.938782
   1985,          -8.,          10.,   371.946411
   1986,          -8.,          10.,   375.954102
   1987,          -8.,          10.,   379.961731
   1988,          -8.,          10.,   383.969391
   1989,          -8.,          10.,   387.977051
   1990,          -8.,          10.,    391.98468
   1991,          -8.,          10.,    395.99234
   1992,          -4.,          10.,         400.
   1993,           0.,          10.,         400.
   1994,           4.,          10.,         400.
   1995,           8.,          10.,    395.99234
   1996,           8.,          10.,    391.98468
   1997,           8.,          10.,   387.977051
   1998,           8.,          10.,   383.969391
   1999,           8.,          10.,   379.961731
   2000,           8.,          10.,   375.954102
   2001,           8.,          10.,   371.946411
   2002,           8.,          10.,   367.938782
   2003,           8.,          10.,   363.931122
   2004,           8.,          10.,   359.923462
   2005,           8.,          10.,   355.915833
   2006,           8.,          10.,   351.908142
   2007,           8.,          10.,   347.900513
   2008,           8.,          10.,   343.892853
   2009,           8.,          10.,   339.885193
   2010,           8.,          10.,   335.877563
   2011,           8.,          10.,   331.869873
   2012,           8.,          10.,   327.862244
   2013,           8.,          10.,   323.854584
   2014,           8.,          10.,   319.846924
   2015,           8.,          10.,   315.839294
   2016,           8.,          10.,   311.831635
   2017,           8.,          10.,   307.823975
   2018,           8.,          10.,   303.816345
   2019,           8.,          10.,   299.808655
   2020,           8.,          10.,   295.801025
   2021,           8.,          10.,   291.793365
   2022,           8.,          10.,   287.785706
   2023,           8.,          10.,   283.778076
   2024,           8.,          10.,   279.770386
   2025,           8.,          10.,   275.762756
   2026,           8.,          10.,   271.755096
   2027,           8.,          10.,   267.747437
   2028,           8.,          10.,   263.739807
   2029,           8.,          10.,   259.732117
   2030,           8.,          10.,       255.75
   2031,           8.,          10.,   251.767853
   2032,           8.,          10.,   247.785706
   2033,           8.,          10.,   243.803558
   2034,           8.,          10.,   239.821426
   2035,           8.,          10.,   235.839279
   2036,           8.,          10.,   231.857147
   2037,           8.,          10.,      227.875
   2038,           8.,          10.,   223.892853
   2039,           8.,          10.,   219.910706
   2040,           8.,          10.,   215.928574
   2041,           8.,          10.,   211.946426
   2042,           8.,          10.,   207.964294
   2043,           8.,          10.,   203.982147
   2044,           8.,          10.,         200.
   2045,           8.,          10.,   196.017853
   2046,           8.,          10.,   192.035706
   2047,           8.,          10.,   188.053574
   2048,           8.,          10.,   184.071426
   2049,           8.,          10.,   180.089294
   2050,           8.,          10.,   176.107147
   2051,           8.,          10.,      172.125
   2052,           8.,          10.,   168.142853
   2053,           8.,          10.,   164.160721
   2054,           8.,          10.,   160.178574
   2055,           8.,          10.,   156.196442
   2056,           8.,          10.,   152.214294
   2057,           8.,          10.,   148.232147
   2058,           8.,          10.,       144.25
   2059,           8.,          10.,   140.267853
   2060,           8.,          10.,   136.260208
   2061,           8.,          10.,   132.252563
   2062,           8.,          10.,   128.244904
   2063,           8.,          10.,   124.237251
   2064,           8.,          10.,   120.229599
   2065,           8.,          10.,   116.221939
   2066,           8.,          10.,   112.214294
   2067,           8.,          10.,   108.206635
   2068,           8.,          10.,   104.198982
   2069,           8.,          10.,    100.19133
   2070,           8.,          10.,   96.1836777
   2071,           8.,          10.,   92.1760254
   2072,           8.,          10.,   88.1683655
   2073,           8.,          10.,   84.1607208
   2074,           8.,          10.,   80.1530609
   2075,           8.,          10.,   76.1454163
   2076,           8.,          10.,   72.1377563
   2077,           8.,          10.,   68.1301041
   2078,           8.,          10.,   64.1224518
   2079,           8.,          10.,   60.1147995
   2080,           8.,          10.,   56.1071472
   2081,           8.,          10.,   52.0994911
   2082,           8.,          10.,   48.0918388
   2083,           8.,          10.,   44.0841827
   2084,           8.,          10.,   40.0765305
   2085,           8.,          10.,   36.0688782
   2086,           8.,          10.,   32.0612259
   2087,           8.,          10.,   28.0535736
   2088,           8.,          10.,   24.0459194
   2089,           8.,          10.,   20.0382652
   2090,           8.,          10.,   16.0306129
   2091,           8.,          10.,   12.0229597
   2092,           8.,          10.,   8.01530647
   2093,           8.,          10.,   4.00765324
   2094,           4.,          10.,           0.
   2095,           0.,          10.,           0.
   2096,          -4.,          10.,           0.
   2097,   123.980423,          -8.,   316.260834
   2098,   127.741486,          -8.,    315.17099
   2099,   131.656479,          -8.,   315.091736
   2100,   135.458572,          -8.,   316.028442
   2101,   138.888672,          -8.,   317.917297
   2102,   141.713028,          -8.,   320.629578
   2103,   143.739166,          -8.,   323.980408
   2104,   144.828995,          -8.,   327.741486
   2105,   144.908249,          -8.,   331.656464
   2106,   143.971542,          -8.,   335.458557
   2107,   142.082687,          -8.,   338.888672
   2108,   139.370422,          -8.,   341.713043
   2109,   136.019577,          -8.,   343.739166
   2110,   132.258514,          -8.,    344.82901
   2111,   128.343521,          -8.,   344.908264
   2112,   124.541428,          -8.,   343.971558
   2113,   121.111328,          -8.,   342.082703
   2114,   118.286964,          -8.,   339.370422
   2115,   116.260834,          -8.,   336.019592
   2116,   115.171005,          -8.,   332.258514
   2117,   115.091743,          -8.,   328.343536
   2118,   116.028458,          -8.,   324.541443
   2119,   117.917305,          -8.,   321.111328
   2120,   11.8644505,          -8.,   141.184738
   2121,   15.6782951,          -8.,   142.084625
   2122,   19.4252663,          -8.,   143.231537
   2123,   23.0893822,          -8.,   144.620575
   2124,    26.655014,          -8.,   146.245834
   2125,   30.1069546,          -8.,   148.100372
   2126,   33.4304771,          -8.,   150.176285
   2127,   36.6114082,          -8.,   152.464706
   2128,   39.6361809,          -8.,   154.955872
   2129,     42.49189,          -8.,   157.639175
   2130,   45.1663589,          -8.,   160.503159
   2131,   47.6481781,          -8.,   163.535614
   2132,   49.9267616,          -8.,   166.723602
   2133,   51.9923897,          -8.,   170.053528
   2134,   53.8362541,          -8.,   173.511185
   2135,    55.450489,          -8.,   177.081818
   2136,   56.8282089,          -8.,   180.750198
   2137,   57.9635391,          -8.,   184.500702
   2138,   58.8516312,          -8.,   188.317307
   2139,   59.4887047,          -8.,   192.183746
   2140,   59.8720398,          -8.,   196.083527
   2141,          60.,          -8.,         200.
   2142,   59.8720398,          -8.,   203.916473
   2143,   59.4887047,          -8.,   207.816254
   2144,   58.8516312,          -8.,   211.682693
   2145,   57.9635391,          -8.,   215.499298
   2146,   56.8282089,          -8.,   219.249802
   2147,    55.450489,          -8.,   222.918182
   2148,   53.8362541,          -8.,   226.488815
   2149,   51.9923897,          -8.,   229.946472
   2150,   49.9267616,          -8.,   233.276398
   2151,   47.6481781,          -8.,   236.464386
   2152,   45.1663589,          -8.,   239.496841
   2153,     42.49189,          -8.,   242.360825
   2154,   39.6361809,          -8.,   245.044128
   2155,   36.6114082,          -8.,   247.535294
   2156,   33.4304771,          -8.,   249.823715
   2157,   30.1069546,          -8.,   251.899628
   2158,    26.655014,          -8.,   253.754166
   2159,   23.0893822,          -8.,   255.379425
   2160,   19.4252663,          -8.,   256.768463
   2161,   15.6782951,          -8.,   257.915375
   2162,   11.8644505,          -8.,   258.815247
   2163,          12.,          -8.,         400.
   2164,          16.,          -8.,         400.
   2165,          20.,          -8.,         400.
   2166,          24.,          -8.,         400.
   2167,          28.,          -8.,         400.
   2168,          32.,          -8.,         400.
   2169,          36.,          -8.,         400.
   2170,          40.,          -8.,         400.
   2171,          44.,          -8.,         400.
   2172,          48.,          -8.,         400.
   2173,          52.,          -8.,         400.
   2174,          56.,          -8.,         400.
   2175,          60.,          -8.,         400.
   2176,          64.,          -8.,         400.
   2177,          68.,          -8.,         400.
   2178,          72.,          -8.,         400.
   2179,          76.,          -8.,         400.
   2180,          80.,          -8.,         400.
   2181,          84.,          -8.,         400.
   2182,          88.,          -8.,         400.
   2183,          92.,          -8.,         400.
   2184,          96.,          -8.,         400.
   2185,         100.,          -8.,         400.
   2186,         104.,          -8.,         400.
   2187,         108.,          -8.,         400.
   2188,         112.,          -8.,         400.
   2189,         116.,          -8.,         400.
   2190,         120.,          -8.,         400.
   2191,         124.,          -8.,         400.
   2192,         128.,          -8.,         400.
   2193,         132.,          -8.,         400.
   2194,         136.,          -8.,         400.
   2195,         140.,          -8.,         400.
   2196,         144.,          -8.,         400.
   2197,         148.,          -8.,         400.
   2198,         152.,          -8.,         400.
   2199,         156.,          -8.,         400.
   2200,         160.,          -8.,         400.
   2201,         164.,          -8.,         400.
   2202,         168.,          -8.,         400.
   2203,         172.,          -8.,         400.
   2204,         176.,          -8.,         400.
   2205,         180.,          -8.,         400.
   2206,         184.,          -8.,         400.
   2207,         188.,          -8.,         400.
   2208,         192.,          -8.,         400.
   2209,         196.,          -8.,         400.
   2210,         200.,          -8.,         396.
   2211,         200.,          -8.,         392.
   2212,         200.,          -8.,         388.
   2213,         200.,          -8.,         384.
   2214,         200.,          -8.,         380.
   2215,         200.,          -8.,         376.
   2216,         200.,          -8.,         372.
   2217,         200.,          -8.,         368.
   2218,         200.,          -8.,         364.
   2219,         200.,          -8.,         360.
   2220,         200.,          -8.,         356.
   2221,         200.,          -8.,         352.
   2222,         200.,          -8.,         348.
   2223,         200.,          -8.,         344.
   2224,         200.,          -8.,         340.
   2225,         200.,          -8.,         336.
   2226,         200.,          -8.,         332.
   2227,         200.,          -8.,         328.
   2228,         200.,          -8.,         324.
   2229,         200.,          -8.,         320.
   2230,         200.,          -8.,         316.
   2231,         200.,          -8.,         312.
   2232,         200.,          -8.,         308.
   2233,         200.,          -8.,         304.
   2234,         200.,          -8.,         300.
   2235,         200.,          -8.,         296.
   2236,         200.,          -8.,         292.
   2237,         200.,          -8.,         288.
   2238,         200.,          -8.,         284.
   2239,         200.,          -8.,         280.
   2240,         200.,          -8.,         276.
   2241,         200.,          -8.,         272.
   2242,         200.,          -8.,         268.
   2243,         200.,          -8.,         264.
   2244,         200.,          -8.,         260.
   2245,         200.,          -8.,         256.
   2246,         200.,          -8.,         252.
   2247,         200.,          -8.,         248.
   2248,         200.,          -8.,         244.
   2249,         200.,          -8.,         240.
   2250,         200.,          -8.,         236.
   2251,         200.,          -8.,         232.
   2252,         200.,          -8.,         228.
   2253,         200.,          -8.,         224.
   2254,         200.,          -8.,         220.
   2255,         200.,          -8.,         216.
   2256,         200.,          -8.,         212.
   2257,         200.,          -8.,         208.
   2258,         200.,          -8.,         204.
   2259,         200.,          -8.,         200.
   2260,         200.,          -8.,         196.
   2261,         200.,          -8.,         192.
   2262,         200.,          -8.,         188.
   2263,         200.,          -8.,         184.
   2264,         200.,          -8.,         180.
   2265,         200.,          -8.,         176.
   2266,         200.,          -8.,         172.
   2267,         200.,          -8.,         168.
   2268,         200.,          -8.,         164.
   2269,         200.,          -8.,         160.
   2270,         200.,          -8.,         156.
   2271,         200.,          -8.,         152.
   2272,         200.,          -8.,         148.
   2273,         200.,          -8.,         144.
   2274,         200.,          -8.,         140.
   2275,         200.,          -8.,         136.
   2276,         200.,          -8.,         132.
   2277,         200.,          -8.,         128.
   2278,         200.,          -8.,         124.
   2279,         200.,          -8.,         120.
   2280,         200.,          -8.,         116.
   2281,         200.,          -8.,         112.
   2282,         200.,          -8.,         108.
   2283,         200.,          -8.,         104.
   2284,         200.,          -8.,         100.
   2285,         200.,          -8.,          96.
   2286,         200.,          -8.,          92.
   2287,         200.,          -8.,          88.
   2288,         200.,          -8.,          84.
   2289,         200.,          -8.,          80.
   2290,         200.,          -8.,          76.
   2291,         200.,          -8.,          72.
   2292,         200.,          -8.,          68.
   2293,         200.,          -8.,          64.
   2294,         200.,          -8.,          60.
   2295,         200.,          -8.,          56.
   2296,         200.,          -8.,          52.
   2297,         200.,          -8.,          48.
   2298,         200.,          -8.,          44.
   2299,         200.,          -8.,          40.
   2300,         200.,          -8.,          36.
   2301,         200.,          -8.,          32.
   2302,         200.,          -8.,          28.
   2303,         200.,          -8.,          24.
   2304,         200.,          -8.,          20.
   2305,         200.,          -8.,          16.
   2306,         200.,          -8.,          12.
   2307,         200.,          -8.,           8.
   2308,         200.,          -8.,           4.
   2309,         196.,          -8.,           0.
   2310,         192.,          -8.,           0.
   2311,         188.,          -8.,           0.
   2312,         184.,          -8.,           0.
   2313,         180.,          -8.,           0.
   2314,         176.,          -8.,           0.
   2315,         172.,          -8.,           0.
   2316,         168.,          -8.,           0.
   2317,         164.,          -8.,           0.
   2318,         160.,          -8.,           0.
   2319,         156.,          -8.,           0.
   2320,         152.,          -8.,           0.
   2321,         148.,          -8.,           0.
   2322,         144.,          -8.,           0.
   2323,         140.,          -8.,           0.
   2324,         136.,          -8.,           0.
   2325,         132.,          -8.,           0.
   2326,         128.,          -8.,           0.
   2327,         124.,          -8.,           0.
   2328,         120.,          -8.,           0.
   2329,         116.,          -8.,           0.
   2330,         112.,          -8.,           0.
   2331,         108.,          -8.,           0.
   2332,         104.,          -8.,           0.
   2333,         100.,          -8.,           0.
   2334,          96.,          -8.,           0.
   2335,          92.,          -8.,           0.
   2336,          88.,          -8.,           0.
   2337,          84.,          -8.,           0.
   2338,          80.,          -8.,           0.
   2339,          76.,          -8.,           0.
   2340,          72.,          -8.,           0.
   2341,          68.,          -8.,           0.
   2342,          64.,          -8.,           0.
   2343,          60.,          -8.,           0.
   2344,          56.,          -8.,           0.
   2345,          52.,          -8.,           0.
   2346,          48.,          -8.,           0.
   2347,          44.,          -8.,           0.
   2348,          40.,          -8.,           0.
   2349,          36.,          -8.,           0.
   2350,          32.,          -8.,           0.
   2351,          28.,          -8.,           0.
   2352,          24.,          -8.,           0.
   2353,          20.,          -8.,           0.
   2354,          16.,          -8.,           0.
   2355,          12.,          -8.,           0.
   2356,   123.980423,          -6.,   316.260834
   2357,   127.741486,          -6.,    315.17099
   2358,   131.656479,          -6.,   315.091736
   2359,   135.458572,          -6.,   316.028442
   2360,   138.888672,          -6.,   317.917297
   2361,   141.713028,          -6.,   320.629578
   2362,   143.739166,          -6.,   323.980408
   2363,   144.828995,          -6.,   327.741486
   2364,   144.908249,          -6.,   331.656464
   2365,   143.971542,          -6.,   335.458557
   2366,   142.082687,          -6.,   338.888672
   2367,   139.370422,          -6.,   341.713043
   2368,   136.019577,          -6.,   343.739166
   2369,   132.258514,          -6.,    344.82901
   2370,   128.343521,          -6.,   344.908264
   2371,   124.541428,          -6.,   343.971558
   2372,   121.111328,          -6.,   342.082703
   2373,   118.286964,          -6.,   339.370422
   2374,   116.260834,          -6.,   336.019592
   2375,   115.171005,          -6.,   332.258514
   2376,   115.091743,          -6.,   328.343536
   2377,   116.028458,          -6.,   324.541443
   2378,   117.917305,          -6.,   321.111328
   2379,   11.8644505,          -6.,   141.184738
   2380,   15.6782951,          -6.,   142.084625
   2381,   19.4252663,          -6.,   143.231537
   2382,   23.0893822,          -6.,   144.620575
   2383,    26.655014,          -6.,   146.245834
   2384,   30.1069546,          -6.,   148.100372
   2385,   33.4304771,          -6.,   150.176285
   2386,   36.6114082,          -6.,   152.464706
   2387,   39.6361809,          -6.,   154.955872
   2388,     42.49189,          -6.,   157.639175
   2389,   45.1663589,          -6.,   160.503159
   2390,   47.6481781,          -6.,   163.535614
   2391,   49.9267616,          -6.,   166.723602
   2392,   51.9923897,          -6.,   170.053528
   2393,   53.8362541,          -6.,   173.511185
   2394,    55.450489,          -6.,   177.081818
   2395,   56.8282089,          -6.,   180.750198
   2396,   57.9635391,          -6.,   184.500702
   2397,   58.8516312,          -6.,   188.317307
   2398,   59.4887047,          -6.,   192.183746
   2399,   59.8720398,          -6.,   196.083527
   2400,          60.,          -6.,         200.
   2401,   59.8720398,          -6.,   203.916473
   2402,   59.4887047,          -6.,   207.816254
   2403,   58.8516312,          -6.,   211.682693
   2404,   57.9635391,          -6.,   215.499298
   2405,   56.8282089,          -6.,   219.249802
   2406,    55.450489,          -6.,   222.918182
   2407,   53.8362541,          -6.,   226.488815
   2408,   51.9923897,          -6.,   229.946472
   2409,   49.9267616,          -6.,   233.276398
   2410,   47.6481781,          -6.,   236.464386
   2411,   45.1663589,          -6.,   239.496841
   2412,     42.49189,          -6.,   242.360825
   2413,   39.6361809,          -6.,   245.044128
   2414,   36.6114082,          -6.,   247.535294
   2415,   33.4304771,          -6.,   249.823715
   2416,   30.1069546,          -6.,   251.899628
   2417,    26.655014,          -6.,   253.754166
   2418,   23.0893822,          -6.,   255.379425
   2419,   19.4252663,          -6.,   256.768463
   2420,   15.6782951,          -6.,   257.915375
   2421,   11.8644505,          -6.,   258.815247
   2422,          12.,          -6.,         400.
   2423,          16.,          -6.,         400.
   2424,          20.,          -6.,         400.
   2425,          24.,          -6.,         400.
   2426,          28.,          -6.,         400.
   2427,          32.,          -6.,         400.
   2428,          36.,          -6.,         400.
   2429,          40.,          -6.,         400.
   2430,          44.,          -6.,         400.
   2431,          48.,          -6.,         400.
   2432,          52.,          -6.,         400.
   2433,          56.,          -6.,         400.
   2434,          60.,          -6.,         400.
   2435,          64.,          -6.,         400.
   2436,          68.,          -6.,         400.
   2437,          72.,          -6.,         400.
   2438,          76.,          -6.,         400.
   2439,          80.,          -6.,         400.
   2440,          84.,          -6.,         400.
   2441,          88.,          -6.,         400.
   2442,          92.,          -6.,         400.
   2443,          96.,          -6.,         400.
   2444,         100.,          -6.,         400.
   2445,         104.,          -6.,         400.
   2446,         108.,          -6.,         400.
   2447,         112.,          -6.,         400.
   2448,         116.,          -6.,         400.
   2449,         120.,          -6.,         400.
   2450,         124.,          -6.,         400.
   2451,         128.,          -6.,         400.
   2452,         132.,          -6.,         400.
   2453,         136.,          -6.,         400.
   2454,         140.,          -6.,         400.
   2455,         144.,          -6.,         400.
   2456,         148.,          -6.,         400.
   2457,         152.,          -6.,         400.
   2458,         156.,          -6.,         400.
   2459,         160.,          -6.,         400.
   2460,         164.,          -6.,         400.
   2461,         168.,          -6.,         400.
   2462,         172.,          -6.,         400.
   2463,         176.,          -6.,         400.
   2464,         180.,          -6.,         400.
   2465,         184.,          -6.,         400.
   2466,         188.,          -6.,         400.
   2467,         192.,          -6.,         400.
   2468,         196.,          -6.,         400.
   2469,         200.,          -6.,         396.
   2470,         200.,          -6.,         392.
   2471,         200.,          -6.,         388.
   2472,         200.,          -6.,         384.
   2473,         200.,          -6.,         380.
   2474,         200.,          -6.,         376.
   2475,         200.,          -6.,         372.
   2476,         200.,          -6.,         368.
   2477,         200.,          -6.,         364.
   2478,         200.,          -6.,         360.
   2479,         200.,          -6.,         356.
   2480,         200.,          -6.,         352.
   2481,         200.,          -6.,         348.
   2482,         200.,          -6.,         344.
   2483,         200.,          -6.,         340.
   2484,         200.,          -6.,         336.
   2485,         200.,          -6.,         332.
   2486,         200.,          -6.,         328.
   2487,         200.,          -6.,         324.
   2488,         200.,          -6.,         320.
   2489,         200.,          -6.,         316.
   2490,         200.,          -6.,         312.
   2491,         200.,          -6.,         308.
   2492,         200.,          -6.,         304.
   2493,         200.,          -6.,         300.
   2494,         200.,          -6.,         296.
   2495,         200.,          -6.,         292.
   2496,         200.,          -6.,         288.
   2497,         200.,          -6.,         284.
   2498,         200.,          -6.,         280.
   2499,         200.,          -6.,         276.
   2500,         200.,          -6.,         272.
   2501,         200.,          -6.,         268.
   2502,         200.,          -6.,         264.
   2503,         200.,          -6.,         260.
   2504,         200.,          -6.,         256.
   2505,         200.,          -6.,         252.
   2506,         200.,          -6.,         248.
   2507,         200.,          -6.,         244.
   2508,         200.,          -6.,         240.
   2509,         200.,          -6.,         236.
   2510,         200.,          -6.,         232.
   2511,         200.,          -6.,         228.
   2512,         200.,          -6.,         224.
   2513,         200.,          -6.,         220.
   2514,         200.,          -6.,         216.
   2515,         200.,          -6.,         212.
   2516,         200.,          -6.,         208.
   2517,         200.,          -6.,         204.
   2518,         200.,          -6.,         200.
   2519,         200.,          -6.,         196.
   2520,         200.,          -6.,         192.
   2521,         200.,          -6.,         188.
   2522,         200.,          -6.,         184.
   2523,         200.,          -6.,         180.
   2524,         200.,          -6.,         176.
   2525,         200.,          -6.,         172.
   2526,         200.,          -6.,         168.
   2527,         200.,          -6.,         164.
   2528,         200.,          -6.,         160.
   2529,         200.,          -6.,         156.
   2530,         200.,          -6.,         152.
   2531,         200.,          -6.,         148.
   2532,         200.,          -6.,         144.
   2533,         200.,          -6.,         140.
   2534,         200.,          -6.,         136.
   2535,         200.,          -6.,         132.
   2536,         200.,          -6.,         128.
   2537,         200.,          -6.,         124.
   2538,         200.,          -6.,         120.
   2539,         200.,          -6.,         116.
   2540,         200.,          -6.,         112.
   2541,         200.,          -6.,         108.
   2542,         200.,          -6.,         104.
   2543,         200.,          -6.,         100.
   2544,         200.,          -6.,          96.
   2545,         200.,          -6.,          92.
   2546,         200.,          -6.,          88.
   2547,         200.,          -6.,          84.
   2548,         200.,          -6.,          80.
   2549,         200.,          -6.,          76.
   2550,         200.,          -6.,          72.
   2551,         200.,          -6.,          68.
   2552,         200.,          -6.,          64.
   2553,         200.,          -6.,          60.
   2554,         200.,          -6.,          56.
   2555,         200.,          -6.,          52.
   2556,         200.,          -6.,          48.
   2557,         200.,          -6.,          44.
   2558,         200.,          -6.,          40.
   2559,         200.,          -6.,          36.
   2560,         200.,          -6.,          32.
   2561,         200.,          -6.,          28.
   2562,         200.,          -6.,          24.
   2563,         200.,          -6.,          20.
   2564,         200.,          -6.,          16.
   2565,         200.,          -6.,          12.
   2566,         200.,          -6.,           8.
   2567,         200.,          -6.,           4.
   2568,         196.,          -6.,           0.
   2569,         192.,          -6.,           0.
   2570,         188.,          -6.,           0.
   2571,         184.,          -6.,           0.
   2572,         180.,          -6.,           0.
   2573,         176.,          -6.,           0.
   2574,         172.,          -6.,           0.
   2575,         168.,          -6.,           0.
   2576,         164.,          -6.,           0.
   2577,         160.,          -6.,           0.
   2578,         156.,          -6.,           0.
   2579,         152.,          -6.,           0.
   2580,         148.,          -6.,           0.
   2581,         144.,          -6.,           0.
   2582,         140.,          -6.,           0.
   2583,         136.,          -6.,           0.
   2584,         132.,          -6.,           0.
   2585,         128.,          -6.,           0.
   2586,         124.,          -6.,           0.
   2587,         120.,          -6.,           0.
   2588,         116.,          -6.,           0.
   2589,         112.,          -6.,           0.
   2590,         108.,          -6.,           0.
   2591,         104.,          -6.,           0.
   2592,         100.,          -6.,           0.
   2593,          96.,          -6.,           0.
   2594,          92.,          -6.,           0.
   2595,          88.,          -6.,           0.
   2596,          84.,          -6.,           0.
   2597,          80.,          -6.,           0.
   2598,          76.,          -6.,           0.
   2599,          72.,          -6.,           0.
   2600,          68.,          -6.,           0.
   2601,          64.,          -6.,           0.
   2602,          60.,          -6.,           0.
   2603,          56.,          -6.,           0.
   2604,          52.,          -6.,           0.
   2605,          48.,          -6.,           0.
   2606,          44.,          -6.,           0.
   2607,          40.,          -6.,           0.
   2608,          36.,          -6.,           0.
   2609,          32.,          -6.,           0.
   2610,          28.,          -6.,           0.
   2611,          24.,          -6.,           0.
   2612,          20.,          -6.,           0.
   2613,          16.,          -6.,           0.
   2614,          12.,          -6.,           0.
   2615,   11.8644505,          -4.,   141.184738
   2616,   15.6782951,          -4.,   142.084625
   2617,   19.4252663,          -4.,   143.231537
   2618,   23.0893822,          -4.,   144.620575
   2619,    26.655014,          -4.,   146.245834
   2620,   30.1069546,          -4.,   148.100372
   2621,   33.4304771,          -4.,   150.176285
   2622,   36.6114082,          -4.,   152.464706
   2623,   39.6361809,          -4.,   154.955872
   2624,     42.49189,          -4.,   157.639175
   2625,   45.1663589,          -4.,   160.503159
   2626,   47.6481781,          -4.,   163.535614
   2627,   49.9267616,          -4.,   166.723602
   2628,   51.9923897,          -4.,   170.053528
   2629,   53.8362541,          -4.,   173.511185
   2630,    55.450489,          -4.,   177.081818
   2631,   56.8282089,          -4.,   180.750198
   2632,   57.9635391,          -4.,   184.500702
   2633,   58.8516312,          -4.,   188.317307
   2634,   59.4887047,          -4.,   192.183746
   2635,   59.8720398,          -4.,   196.083527
   2636,          60.,          -4.,         200.
   2637,   59.8720398,          -4.,   203.916473
   2638,   59.4887047,          -4.,   207.816254
   2639,   58.8516312,          -4.,   211.682693
   2640,   57.9635391,          -4.,   215.499298
   2641,   56.8282089,          -4.,   219.249802
   2642,    55.450489,          -4.,   222.918182
   2643,   53.8362541,          -4.,   226.488815
   2644,   51.9923897,          -4.,   229.946472
   2645,   49.9267616,          -4.,   233.276398
   2646,   47.6481781,          -4.,   236.464386
   2647,   45.1663589,          -4.,   239.496841
   2648,     42.49189,          -4.,   242.360825
   2649,   39.6361809,          -4.,   245.044128
   2650,   36.6114082,          -4.,   247.535294
   2651,   33.4304771,          -4.,   249.823715
   2652,   30.1069546,          -4.,   251.899628
   2653,    26.655014,          -4.,   253.754166
   2654,   23.0893822,          -4.,   255.379425
   2655,   19.4252663,          -4.,   256.768463
   2656,   15.6782951,          -4.,   257.915375
   2657,   11.8644505,          -4.,   258.815247
   2658,          12.,          -4.,         400.
   2659,          16.,          -4.,         400.
   2660,          20.,          -4.,         400.
   2661,          24.,          -4.,         400.
   2662,          28.,          -4.,         400.
   2663,          32.,          -4.,         400.
   2664,          36.,          -4.,         400.
   2665,          40.,          -4.,         400.
   2666,          44.,          -4.,         400.
   2667,          48.,          -4.,         400.
   2668,          52.,          -4.,         400.
   2669,          56.,          -4.,         400.
   2670,          60.,          -4.,         400.
   2671,          64.,          -4.,         400.
   2672,          68.,          -4.,         400.
   2673,          72.,          -4.,         400.
   2674,          76.,          -4.,         400.
   2675,          80.,          -4.,         400.
   2676,          84.,          -4.,         400.
   2677,          88.,          -4.,         400.
   2678,          92.,          -4.,         400.
   2679,          96.,          -4.,         400.
   2680,         100.,          -4.,         400.
   2681,         104.,          -4.,         400.
   2682,         108.,          -4.,         400.
   2683,         112.,          -4.,         400.
   2684,         116.,          -4.,         400.
   2685,         120.,          -4.,         400.
   2686,         124.,          -4.,         400.
   2687,         128.,          -4.,         400.
   2688,         132.,          -4.,         400.
   2689,         136.,          -4.,         400.
   2690,         140.,          -4.,         400.
   2691,         144.,          -4.,         400.
   2692,         148.,          -4.,         400.
   2693,         152.,          -4.,         400.
   2694,         156.,          -4.,         400.
   2695,         160.,          -4.,         400.
   2696,         164.,          -4.,         400.
   2697,         168.,          -4.,         400.
   2698,         172.,          -4.,         400.
   2699,         176.,          -4.,         400.
   2700,         180.,          -4.,         400.
   2701,         184.,          -4.,         400.
   2702,         188.,          -4.,         400.
   2703,         192.,          -4.,         400.
   2704,         196.,          -4.,         400.
   2705,         200.,          -4.,         396.
   2706,         200.,          -4.,         392.
   2707,         200.,          -4.,         388.
   2708,         200.,          -4.,         384.
   2709,         200.,          -4.,         380.
   2710,         200.,          -4.,         376.
   2711,         200.,          -4.,         372.
   2712,         200.,          -4.,         368.
   2713,         200.,          -4.,         364.
   2714,         200.,          -4.,         360.
   2715,         200.,          -4.,         356.
   2716,         200.,          -4.,         352.
   2717,         200.,          -4.,         348.
   2718,         200.,          -4.,         344.
   2719,         200.,          -4.,         340.
   2720,         200.,          -4.,         336.
   2721,         200.,          -4.,         332.
   2722,         200.,          -4.,         328.
   2723,         200.,          -4.,         324.
   2724,         200.,          -4.,         320.
   2725,         200.,          -4.,         316.
   2726,         200.,          -4.,         312.
   2727,         200.,          -4.,         308.
   2728,         200.,          -4.,         304.
   2729,         200.,          -4.,         300.
   2730,         200.,          -4.,         296.
   2731,         200.,          -4.,         292.
   2732,         200.,          -4.,         288.
   2733,         200.,          -4.,         284.
   2734,         200.,          -4.,         280.
   2735,         200.,          -4.,         276.
   2736,         200.,          -4.,         272.
   2737,         200.,          -4.,         268.
   2738,         200.,          -4.,         264.
   2739,         200.,          -4.,         260.
   2740,         200.,          -4.,         256.
   2741,         200.,          -4.,         252.
   2742,         200.,          -4.,         248.
   2743,         200.,          -4.,         244.
   2744,         200.,          -4.,         240.
   2745,         200.,          -4.,         236.
   2746,         200.,          -4.,         232.
   2747,         200.,          -4.,         228.
   2748,         200.,          -4.,         224.
   2749,         200.,          -4.,         220.
   2750,         200.,          -4.,         216.
   2751,         200.,          -4.,         212.
   2752,         200.,          -4.,         208.
   2753,         200.,          -4.,         204.
   2754,         200.,          -4.,         200.
   2755,         200.,          -4.,         196.
   2756,         200.,          -4.,         192.
   2757,         200.,          -4.,         188.
   2758,         200.,          -4.,         184.
   2759,         200.,          -4.,         180.
   2760,         200.,          -4.,         176.
   2761,         200.,          -4.,         172.
   2762,         200.,          -4.,         168.
   2763,         200.,          -4.,         164.
   2764,         200.,          -4.,         160.
   2765,         200.,          -4.,         156.
   2766,         200.,          -4.,         152.
   2767,         200.,          -4.,         148.
   2768,         200.,          -4.,         144.
   2769,         200.,          -4.,         140.
   2770,         200.,          -4.,         136.
   2771,         200.,          -4.,         132.
   2772,         200.,          -4.,         128.
   2773,         200.,          -4.,         124.
   2774,         200.,          -4.,         120.
   2775,         200.,          -4.,         116.
   2776,         200.,          -4.,         112.
   2777,         200.,          -4.,         108.
   2778,         200.,          -4.,         104.
   2779,         200.,          -4.,         100.
   2780,         200.,          -4.,          96.
   2781,         200.,          -4.,          92.
   2782,         200.,          -4.,          88.
   2783,         200.,          -4.,          84.
   2784,         200.,          -4.,          80.
   2785,         200.,          -4.,          76.
   2786,         200.,          -4.,          72.
   2787,         200.,          -4.,          68.
   2788,         200.,          -4.,          64.
   2789,         200.,          -4.,          60.
   2790,         200.,          -4.,          56.
   2791,         200.,          -4.,          52.
   2792,         200.,          -4.,          48.
   2793,         200.,          -4.,          44.
   2794,         200.,          -4.,          40.
   2795,         200.,          -4.,          36.
   2796,         200.,          -4.,          32.
   2797,         200.,          -4.,          28.
   2798,         200.,          -4.,          24.
   2799,         200.,          -4.,          20.
   2800,         200.,          -4.,          16.
   2801,         200.,          -4.,          12.
   2802,         200.,          -4.,           8.
   2803,         200.,          -4.,           4.
   2804,         196.,          -4.,           0.
   2805,         192.,          -4.,           0.
   2806,         188.,          -4.,           0.
   2807,         184.,          -4.,           0.
   2808,         180.,          -4.,           0.
   2809,         176.,          -4.,           0.
   2810,         172.,          -4.,           0.
   2811,         168.,          -4.,           0.
   2812,         164.,          -4.,           0.
   2813,         160.,          -4.,           0.
   2814,         156.,          -4.,           0.
   2815,         152.,          -4.,           0.
   2816,         148.,          -4.,           0.
   2817,         144.,          -4.,           0.
   2818,         140.,          -4.,           0.
   2819,         136.,          -4.,           0.
   2820,         132.,          -4.,           0.
   2821,         128.,          -4.,           0.
   2822,         124.,          -4.,           0.
   2823,         120.,          -4.,           0.
   2824,         116.,          -4.,           0.
   2825,         112.,          -4.,           0.
   2826,         108.,          -4.,           0.
   2827,         104.,          -4.,           0.
   2828,         100.,          -4.,           0.
   2829,          96.,          -4.,           0.
   2830,          92.,          -4.,           0.
   2831,          88.,          -4.,           0.
   2832,          84.,          -4.,           0.
   2833,          80.,          -4.,           0.
   2834,          76.,          -4.,           0.
   2835,          72.,          -4.,           0.
   2836,          68.,          -4.,           0.
   2837,          64.,          -4.,           0.
   2838,          60.,          -4.,           0.
   2839,          56.,          -4.,           0.
   2840,          52.,          -4.,           0.
   2841,          48.,          -4.,           0.
   2842,          44.,          -4.,           0.
   2843,          40.,          -4.,           0.
   2844,          36.,          -4.,           0.
   2845,          32.,          -4.,           0.
   2846,          28.,          -4.,           0.
   2847,          24.,          -4.,           0.
   2848,          20.,          -4.,           0.
   2849,          16.,          -4.,           0.
   2850,          12.,          -4.,           0.
   2851,   11.8644505,          -2.,   141.184738
   2852,   15.6782951,          -2.,   142.084625
   2853,   19.4252663,          -2.,   143.231537
   2854,   23.0893822,          -2.,   144.620575
   2855,    26.655014,          -2.,   146.245834
   2856,   30.1069546,          -2.,   148.100372
   2857,   33.4304771,          -2.,   150.176285
   2858,   36.6114082,          -2.,   152.464706
   2859,   39.6361809,          -2.,   154.955872
   2860,     42.49189,          -2.,   157.639175
   2861,   45.1663589,          -2.,   160.503159
   2862,   47.6481781,          -2.,   163.535614
   2863,   49.9267616,          -2.,   166.723602
   2864,   51.9923897,          -2.,   170.053528
   2865,   53.8362541,          -2.,   173.511185
   2866,    55.450489,          -2.,   177.081818
   2867,   56.8282089,          -2.,   180.750198
   2868,   57.9635391,          -2.,   184.500702
   2869,   58.8516312,          -2.,   188.317307
   2870,   59.4887047,          -2.,   192.183746
   2871,   59.8720398,          -2.,   196.083527
   2872,          60.,          -2.,         200.
   2873,   59.8720398,          -2.,   203.916473
   2874,   59.4887047,          -2.,   207.816254
   2875,   58.8516312,          -2.,   211.682693
   2876,   57.9635391,          -2.,   215.499298
   2877,   56.8282089,          -2.,   219.249802
   2878,    55.450489,          -2.,   222.918182
   2879,   53.8362541,          -2.,   226.488815
   2880,   51.9923897,          -2.,   229.946472
   2881,   49.9267616,          -2.,   233.276398
   2882,   47.6481781,          -2.,   236.464386
   2883,   45.1663589,          -2.,   239.496841
   2884,     42.49189,          -2.,   242.360825
   2885,   39.6361809,          -2.,   245.044128
   2886,   36.6114082,          -2.,   247.535294
   2887,   33.4304771,          -2.,   249.823715
   2888,   30.1069546,          -2.,   251.899628
   2889,    26.655014,          -2.,   253.754166
   2890,   23.0893822,          -2.,   255.379425
   2891,   19.4252663,          -2.,   256.768463
   2892,   15.6782951,          -2.,   257.915375
   2893,   11.8644505,          -2.,   258.815247
   2894,          12.,          -2.,         400.
   2895,          16.,          -2.,         400.
   2896,          20.,          -2.,         400.
   2897,          24.,          -2.,         400.
   2898,          28.,          -2.,         400.
   2899,          32.,          -2.,         400.
   2900,          36.,          -2.,         400.
   2901,          40.,          -2.,         400.
   2902,          44.,          -2.,         400.
   2903,          48.,          -2.,         400.
   2904,          52.,          -2.,         400.
   2905,          56.,          -2.,         400.
   2906,          60.,          -2.,         400.
   2907,          64.,          -2.,         400.
   2908,          68.,          -2.,         400.
   2909,          72.,          -2.,         400.
   2910,          76.,          -2.,         400.
   2911,          80.,          -2.,         400.
   2912,          84.,          -2.,         400.
   2913,          88.,          -2.,         400.
   2914,          92.,          -2.,         400.
   2915,          96.,          -2.,         400.
   2916,         100.,          -2.,         400.
   2917,         104.,          -2.,         400.
   2918,         108.,          -2.,         400.
   2919,         112.,          -2.,         400.
   2920,         116.,          -2.,         400.
   2921,         120.,          -2.,         400.
   2922,         124.,          -2.,         400.
   2923,         128.,          -2.,         400.
   2924,         132.,          -2.,         400.
   2925,         136.,          -2.,         400.
   2926,         140.,          -2.,         400.
   2927,         144.,          -2.,         400.
   2928,         148.,          -2.,         400.
   2929,         152.,          -2.,         400.
   2930,         156.,          -2.,         400.
   2931,         160.,          -2.,         400.
   2932,         164.,          -2.,         400.
   2933,         168.,          -2.,         400.
   2934,         172.,          -2.,         400.
   2935,         176.,          -2.,         400.
   2936,         180.,          -2.,         400.
   2937,         184.,          -2.,         400.
   2938,         188.,          -2.,         400.
   2939,         192.,          -2.,         400.
   2940,         196.,          -2.,         400.
   2941,         200.,          -2.,         396.
   2942,         200.,          -2.,         392.
   2943,         200.,          -2.,         388.
   2944,         200.,          -2.,         384.
   2945,         200.,          -2.,         380.
   2946,         200.,          -2.,         376.
   2947,         200.,          -2.,         372.
   2948,         200.,          -2.,         368.
   2949,         200.,          -2.,         364.
   2950,         200.,          -2.,         360.
   2951,         200.,          -2.,         356.
   2952,         200.,          -2.,         352.
   2953,         200.,          -2.,         348.
   2954,         200.,          -2.,         344.
   2955,         200.,          -2.,         340.
   2956,         200.,          -2.,         336.
   2957,         200.,          -2.,         332.
   2958,         200.,          -2.,         328.
   2959,         200.,          -2.,         324.
   2960,         200.,          -2.,         320.
   2961,         200.,          -2.,         316.
   2962,         200.,          -2.,         312.
   2963,         200.,          -2.,         308.
   2964,         200.,          -2.,         304.
   2965,         200.,          -2.,         300.
   2966,         200.,          -2.,         296.
   2967,         200.,          -2.,         292.
   2968,         200.,          -2.,         288.
   2969,         200.,          -2.,         284.
   2970,         200.,          -2.,         280.
   2971,         200.,          -2.,         276.
   2972,         200.,          -2.,         272.
   2973,         200.,          -2.,         268.
   2974,         200.,          -2.,         264.
   2975,         200.,          -2.,         260.
   2976,         200.,          -2.,         256.
   2977,         200.,          -2.,         252.
   2978,         200.,          -2.,         248.
   2979,         200.,          -2.,         244.
   2980,         200.,          -2.,         240.
   2981,         200.,          -2.,         236.
   2982,         200.,          -2.,         232.
   2983,         200.,          -2.,         228.
   2984,         200.,          -2.,         224.
   2985,         200.,          -2.,         220.
   2986,         200.,          -2.,         216.
   2987,         200.,          -2.,         212.
   2988,         200.,          -2.,         208.
   2989,         200.,          -2.,         204.
   2990,         200.,          -2.,         200.
   2991,         200.,          -2.,         196.
   2992,         200.,          -2.,         192.
   2993,         200.,          -2.,         188.
   2994,         200.,          -2.,         184.
   2995,         200.,          -2.,         180.
   2996,         200.,          -2.,         176.
   2997,         200.,          -2.,         172.
   2998,         200.,          -2.,         168.
   2999,         200.,          -2.,         164.
   3000,         200.,          -2.,         160.
   3001,         200.,          -2.,         156.
   3002,         200.,          -2.,         152.
   3003,         200.,          -2.,         148.
   3004,         200.,          -2.,         144.
   3005,         200.,          -2.,         140.
   3006,         200.,          -2.,         136.
   3007,         200.,          -2.,         132.
   3008,         200.,          -2.,         128.
   3009,         200.,          -2.,         124.
   3010,         200.,          -2.,         120.
   3011,         200.,          -2.,         116.
   3012,         200.,          -2.,         112.
   3013,         200.,          -2.,         108.
   3014,         200.,          -2.,         104.
   3015,         200.,          -2.,         100.
   3016,         200.,          -2.,          96.
   3017,         200.,          -2.,          92.
   3018,         200.,          -2.,          88.
   3019,         200.,          -2.,          84.
   3020,         200.,          -2.,          80.
   3021,         200.,          -2.,          76.
   3022,         200.,          -2.,          72.
   3023,         200.,          -2.,          68.
   3024,         200.,          -2.,          64.
   3025,         200.,          -2.,          60.
   3026,         200.,          -2.,          56.
   3027,         200.,          -2.,          52.
   3028,         200.,          -2.,          48.
   3029,         200.,          -2.,          44.
   3030,         200.,          -2.,          40.
   3031,         200.,          -2.,          36.
   3032,         200.,          -2.,          32.
   3033,         200.,          -2.,          28.
   3034,         200.,          -2.,          24.
   3035,         200.,          -2.,          20.
   3036,         200.,          -2.,          16.
   3037,         200.,          -2.,          12.
   3038,         200.,          -2.,           8.
   3039,         200.,          -2.,           4.
   3040,         196.,          -2.,           0.
   3041,         192.,          -2.,           0.
   3042,         188.,          -2.,           0.
   3043,         184.,          -2.,           0.
   3044,         180.,          -2.,           0.
   3045,         176.,          -2.,           0.
   3046,         172.,          -2.,           0.
   3047,         168.,          -2.,           0.
   3048,         164.,          -2.,           0.
   3049,         160.,          -2.,           0.
   3050,         156.,          -2.,           0.
   3051,         152.,          -2.,           0.
   3052,         148.,          -2.,           0.
   3053,         144.,          -2.,           0.
   3054,         140.,          -2.,           0.
   3055,         136.,          -2.,           0.
   3056,         132.,          -2.,           0.
   3057,         128.,          -2.,           0.
   3058,         124.,          -2.,           0.
   3059,         120.,          -2.,           0.
   3060,         116.,          -2.,           0.
   3061,         112.,          -2.,           0.
   3062,         108.,          -2.,           0.
   3063,         104.,          -2.,           0.
   3064,         100.,          -2.,           0.
   3065,          96.,          -2.,           0.
   3066,          92.,          -2.,           0.
   3067,          88.,          -2.,           0.
   3068,          84.,          -2.,           0.
   3069,          80.,          -2.,           0.
   3070,          76.,          -2.,           0.
   3071,          72.,          -2.,           0.
   3072,          68.,          -2.,           0.
   3073,          64.,          -2.,           0.
   3074,          60.,          -2.,           0.
   3075,          56.,          -2.,           0.
   3076,          52.,          -2.,           0.
   3077,          48.,          -2.,           0.
   3078,          44.,          -2.,           0.
   3079,          40.,          -2.,           0.
   3080,          36.,          -2.,           0.
   3081,          32.,          -2.,           0.
   3082,          28.,          -2.,           0.
   3083,          24.,          -2.,           0.
   3084,          20.,          -2.,           0.
   3085,          16.,          -2.,           0.
   3086,          12.,          -2.,           0.
   3087,   11.8644505,           0.,   141.184738
   3088,   15.6782951,           0.,   142.084625
   3089,   19.4252663,           0.,   143.231537
   3090,   23.0893822,           0.,   144.620575
   3091,    26.655014,           0.,   146.245834
   3092,   30.1069546,           0.,   148.100372
   3093,   33.4304771,           0.,   150.176285
   3094,   36.6114082,           0.,   152.464706
   3095,   39.6361809,           0.,   154.955872
   3096,     42.49189,           0.,   157.639175
   3097,   45.1663589,           0.,   160.503159
   3098,   47.6481781,           0.,   163.535614
   3099,   49.9267616,           0.,   166.723602
   3100,   51.9923897,           0.,   170.053528
   3101,   53.8362541,           0.,   173.511185
   3102,    55.450489,           0.,   177.081818
   3103,   56.8282089,           0.,   180.750198
   3104,   57.9635391,           0.,   184.500702
   3105,   58.8516312,           0.,   188.317307
   3106,   59.4887047,           0.,   192.183746
   3107,   59.8720398,           0.,   196.083527
   3108,          60.,           0.,         200.
   3109,   59.8720398,           0.,   203.916473
   3110,   59.4887047,           0.,   207.816254
   3111,   58.8516312,           0.,   211.682693
   3112,   57.9635391,           0.,   215.499298
   3113,   56.8282089,           0.,   219.249802
   3114,    55.450489,           0.,   222.918182
   3115,   53.8362541,           0.,   226.488815
   3116,   51.9923897,           0.,   229.946472
   3117,   49.9267616,           0.,   233.276398
   3118,   47.6481781,           0.,   236.464386
   3119,   45.1663589,           0.,   239.496841
   3120,     42.49189,           0.,   242.360825
   3121,   39.6361809,           0.,   245.044128
   3122,   36.6114082,           0.,   247.535294
   3123,   33.4304771,           0.,   249.823715
   3124,   30.1069546,           0.,   251.899628
   3125,    26.655014,           0.,   253.754166
   3126,   23.0893822,           0.,   255.379425
   3127,   19.4252663,           0.,   256.768463
   3128,   15.6782951,           0.,   257.915375
   3129,   11.8644505,           0.,   258.815247
   3130,          12.,           0.,         400.
   3131,          16.,           0.,         400.
   3132,          20.,           0.,         400.
   3133,          24.,           0.,         400.
   3134,          28.,           0.,         400.
   3135,          32.,           0.,         400.
   3136,          36.,           0.,         400.
   3137,          40.,           0.,         400.
   3138,          44.,           0.,         400.
   3139,          48.,           0.,         400.
   3140,          52.,           0.,         400.
   3141,          56.,           0.,         400.
   3142,          60.,           0.,         400.
   3143,          64.,           0.,         400.
   3144,          68.,           0.,         400.
   3145,          72.,           0.,         400.
   3146,          76.,           0.,         400.
   3147,          80.,           0.,         400.
   3148,          84.,           0.,         400.
   3149,          88.,           0.,         400.
   3150,          92.,           0.,         400.
   3151,          96.,           0.,         400.
   3152,         100.,           0.,         400.
   3153,         104.,           0.,         400.
   3154,         108.,           0.,         400.
   3155,         112.,           0.,         400.
   3156,         116.,           0.,         400.
   3157,         120.,           0.,         400.
   3158,         124.,           0.,         400.
   3159,         128.,           0.,         400.
   3160,         132.,           0.,         400.
   3161,         136.,           0.,         400.
   3162,         140.,           0.,         400.
   3163,         144.,           0.,         400.
   3164,         148.,           0.,         400.
   3165,         152.,           0.,         400.
   3166,         156.,           0.,         400.
   3167,         160.,           0.,         400.
   3168,         164.,           0.,         400.
   3169,         168.,           0.,         400.
   3170,         172.,           0.,         400.
   3171,         176.,           0.,         400.
   3172,         180.,           0.,         400.
   3173,         184.,           0.,         400.
   3174,         188.,           0.,         400.
   3175,         192.,           0.,         400.
   3176,         196.,           0.,         400.
   3177,         200.,           0.,         396.
   3178,         200.,           0.,         392.
   3179,         200.,           0.,         388.
   3180,         200.,           0.,         384.
   3181,         200.,           0.,         380.
   3182,         200.,           0.,         376.
   3183,         200.,           0.,         372.
   3184,         200.,           0.,         368.
   3185,         200.,           0.,         364.
   3186,         200.,           0.,         360.
   3187,         200.,           0.,         356.
   3188,         200.,           0.,         352.
   3189,         200.,           0.,         348.
   3190,         200.,           0.,         344.
   3191,         200.,           0.,         340.
   3192,         200.,           0.,         336.
   3193,         200.,           0.,         332.
   3194,         200.,           0.,         328.
   3195,         200.,           0.,         324.
   3196,         200.,           0.,         320.
   3197,         200.,           0.,         316.
   3198,         200.,           0.,         312.
   3199,         200.,           0.,         308.
   3200,         200.,           0.,         304.
   3201,         200.,           0.,         300.
   3202,         200.,           0.,         296.
   3203,         200.,           0.,         292.
   3204,         200.,           0.,         288.
   3205,         200.,           0.,         284.
   3206,         200.,           0.,         280.
   3207,         200.,           0.,         276.
   3208,         200.,           0.,         272.
   3209,         200.,           0.,         268.
   3210,         200.,           0.,         264.
   3211,         200.,           0.,         260.
   3212,         200.,           0.,         256.
   3213,         200.,           0.,         252.
   3214,         200.,           0.,         248.
   3215,         200.,           0.,         244.
   3216,         200.,           0.,         240.
   3217,         200.,           0.,         236.
   3218,         200.,           0.,         232.
   3219,         200.,           0.,         228.
   3220,         200.,           0.,         224.
   3221,         200.,           0.,         220.
   3222,         200.,           0.,         216.
   3223,         200.,           0.,         212.
   3224,         200.,           0.,         208.
   3225,         200.,           0.,         204.
   3226,         200.,           0.,         200.
   3227,         200.,           0.,         196.
   3228,         200.,           0.,         192.
   3229,         200.,           0.,         188.
   3230,         200.,           0.,         184.
   3231,         200.,           0.,         180.
   3232,         200.,           0.,         176.
   3233,         200.,           0.,         172.
   3234,         200.,           0.,         168.
   3235,         200.,           0.,         164.
   3236,         200.,           0.,         160.
   3237,         200.,           0.,         156.
   3238,         200.,           0.,         152.
   3239,         200.,           0.,         148.
   3240,         200.,           0.,         144.
   3241,         200.,           0.,         140.
   3242,         200.,           0.,         136.
   3243,         200.,           0.,         132.
   3244,         200.,           0.,         128.
   3245,         200.,           0.,         124.
   3246,         200.,           0.,         120.
   3247,         200.,           0.,         116.
   3248,         200.,           0.,         112.
   3249,         200.,           0.,         108.
   3250,         200.,           0.,         104.
   3251,         200.,           0.,         100.
   3252,         200.,           0.,          96.
   3253,         200.,           0.,          92.
   3254,         200.,           0.,          88.
   3255,         200.,           0.,          84.
   3256,         200.,           0.,          80.
   3257,         200.,           0.,          76.
   3258,         200.,           0.,          72.
   3259,         200.,           0.,          68.
   3260,         200.,           0.,          64.
   3261,         200.,           0.,          60.
   3262,         200.,           0.,          56.
   3263,         200.,           0.,          52.
   3264,         200.,           0.,          48.
   3265,         200.,           0.,          44.
   3266,         200.,           0.,          40.
   3267,         200.,           0.,          36.
   3268,         200.,           0.,          32.
   3269,         200.,           0.,          28.
   3270,         200.,           0.,          24.
   3271,         200.,           0.,          20.
   3272,         200.,           0.,          16.
   3273,         200.,           0.,          12.
   3274,         200.,           0.,           8.
   3275,         200.,           0.,           4.
   3276,         196.,           0.,           0.
   3277,         192.,           0.,           0.
   3278,         188.,           0.,           0.
   3279,         184.,           0.,           0.
   3280,         180.,           0.,           0.
   3281,         176.,           0.,           0.
   3282,         172.,           0.,           0.
   3283,         168.,           0.,           0.
   3284,         164.,           0.,           0.
   3285,         160.,           0.,           0.
   3286,         156.,           0.,           0.
   3287,         152.,           0.,           0.
   3288,         148.,           0.,           0.
   3289,         144.,           0.,           0.
   3290,         140.,           0.,           0.
   3291,         136.,           0.,           0.
   3292,         132.,           0.,           0.
   3293,         128.,           0.,           0.
   3294,         124.,           0.,           0.
   3295,         120.,           0.,           0.
   3296,         116.,           0.,           0.
   3297,         112.,           0.,           0.
   3298,         108.,           0.,           0.
   3299,         104.,           0.,           0.
   3300,         100.,           0.,           0.
   3301,          96.,           0.,           0.
   3302,          92.,           0.,           0.
   3303,          88.,           0.,           0.
   3304,          84.,           0.,           0.
   3305,          80.,           0.,           0.
   3306,          76.,           0.,           0.
   3307,          72.,           0.,           0.
   3308,          68.,           0.,           0.
   3309,          64.,           0.,           0.
   3310,          60.,           0.,           0.
   3311,          56.,           0.,           0.
   3312,          52.,           0.,           0.
   3313,          48.,           0.,           0.
   3314,          44.,           0.,           0.
   3315,          40.,           0.,           0.
   3316,          36.,           0.,           0.
   3317,          32.,           0.,           0.
   3318,          28.,           0.,           0.
   3319,          24.,           0.,           0.
   3320,          20.,           0.,           0.
   3321,          16.,           0.,           0.
   3322,          12.,           0.,           0.
   3323,          12.,           2.,         400.
   3324,          16.,           2.,         400.
   3325,          20.,           2.,         400.
   3326,          24.,           2.,         400.
   3327,          28.,           2.,         400.
   3328,          32.,           2.,         400.
   3329,          36.,           2.,         400.
   3330,          40.,           2.,         400.
   3331,          44.,           2.,         400.
   3332,          48.,           2.,         400.
   3333,          52.,           2.,         400.
   3334,          56.,           2.,         400.
   3335,          60.,           2.,         400.
   3336,          64.,           2.,         400.
   3337,          68.,           2.,         400.
   3338,          72.,           2.,         400.
   3339,          76.,           2.,         400.
   3340,          80.,           2.,         400.
   3341,          84.,           2.,         400.
   3342,          88.,           2.,         400.
   3343,          92.,           2.,         400.
   3344,          96.,           2.,         400.
   3345,         100.,           2.,         400.
   3346,         104.,           2.,         400.
   3347,         108.,           2.,         400.
   3348,         112.,           2.,         400.
   3349,         116.,           2.,         400.
   3350,         120.,           2.,         400.
   3351,         124.,           2.,         400.
   3352,         128.,           2.,         400.
   3353,         132.,           2.,         400.
   3354,         136.,           2.,         400.
   3355,         140.,           2.,         400.
   3356,         144.,           2.,         400.
   3357,         148.,           2.,         400.
   3358,         152.,           2.,         400.
   3359,         156.,           2.,         400.
   3360,         160.,           2.,         400.
   3361,         164.,           2.,         400.
   3362,         168.,           2.,         400.
   3363,         172.,           2.,         400.
   3364,         176.,           2.,         400.
   3365,         180.,           2.,         400.
   3366,         184.,           2.,         400.
   3367,         188.,           2.,         400.
   3368,         192.,           2.,         400.
   3369,         196.,           2.,         400.
   3370,         200.,           2.,         396.
   3371,         200.,           2.,         392.
   3372,         200.,           2.,         388.
   3373,         200.,           2.,         384.
   3374,         200.,           2.,         380.
   3375,         200.,           2.,         376.
   3376,         200.,           2.,         372.
   3377,         200.,           2.,         368.
   3378,         200.,           2.,         364.
   3379,         200.,           2.,         360.
   3380,         200.,           2.,         356.
   3381,         200.,           2.,         352.
   3382,         200.,           2.,         348.
   3383,         200.,           2.,         344.
   3384,         200.,           2.,         340.
   3385,         200.,           2.,         336.
   3386,         200.,           2.,         332.
   3387,         200.,           2.,         328.
   3388,         200.,           2.,         324.
   3389,         200.,           2.,         320.
   3390,         200.,           2.,         316.
   3391,         200.,           2.,         312.
   3392,         200.,           2.,         308.
   3393,         200.,           2.,         304.
   3394,         200.,           2.,         300.
   3395,         200.,           2.,         296.
   3396,         200.,           2.,         292.
   3397,         200.,           2.,         288.
   3398,         200.,           2.,         284.
   3399,         200.,           2.,         280.
   3400,         200.,           2.,         276.
   3401,         200.,           2.,         272.
   3402,         200.,           2.,         268.
   3403,         200.,           2.,         264.
   3404,         200.,           2.,         260.
   3405,         200.,           2.,         256.
   3406,         200.,           2.,         252.
   3407,         200.,           2.,         248.
   3408,         200.,           2.,         244.
   3409,         200.,           2.,         240.
   3410,         200.,           2.,         236.
   3411,         200.,           2.,         232.
   3412,         200.,           2.,         228.
   3413,         200.,           2.,         224.
   3414,         200.,           2.,         220.
   3415,         200.,           2.,         216.
   3416,         200.,           2.,         212.
   3417,         200.,           2.,         208.
   3418,         200.,           2.,         204.
   3419,         200.,           2.,         200.
   3420,         200.,           2.,         196.
   3421,         200.,           2.,         192.
   3422,         200.,           2.,         188.
   3423,         200.,           2.,         184.
   3424,         200.,           2.,         180.
   3425,         200.,           2.,         176.
   3426,         200.,           2.,         172.
   3427,         200.,           2.,         168.
   3428,         200.,           2.,         164.
   3429,         200.,           2.,         160.
   3430,         200.,           2.,         156.
   3431,         200.,           2.,         152.
   3432,         200.,           2.,         148.
   3433,         200.,           2.,         144.
   3434,         200.,           2.,         140.
   3435,         200.,           2.,         136.
   3436,         200.,           2.,         132.
   3437,         200.,           2.,         128.
   3438,         200.,           2.,         124.
   3439,         200.,           2.,         120.
   3440,         200.,           2.,         116.
   3441,         200.,           2.,         112.
   3442,         200.,           2.,         108.
   3443,         200.,           2.,         104.
   3444,         200.,           2.,         100.
   3445,         200.,           2.,          96.
   3446,         200.,           2.,          92.
   3447,         200.,           2.,          88.
   3448,         200.,           2.,          84.
   3449,         200.,           2.,          80.
   3450,         200.,           2.,          76.
   3451,         200.,           2.,          72.
   3452,         200.,           2.,          68.
   3453,         200.,           2.,          64.
   3454,         200.,           2.,          60.
   3455,         200.,           2.,          56.
   3456,         200.,           2.,          52.
   3457,         200.,           2.,          48.
   3458,         200.,           2.,          44.
   3459,         200.,           2.,          40.
   3460,         200.,           2.,          36.
   3461,         200.,           2.,          32.
   3462,         200.,           2.,          28.
   3463,         200.,           2.,          24.
   3464,         200.,           2.,          20.
   3465,         200.,           2.,          16.
   3466,         200.,           2.,          12.
   3467,         200.,           2.,           8.
   3468,         200.,           2.,           4.
   3469,         196.,           2.,           0.
   3470,         192.,           2.,           0.
   3471,         188.,           2.,           0.
   3472,         184.,           2.,           0.
   3473,         180.,           2.,           0.
   3474,         176.,           2.,           0.
   3475,         172.,           2.,           0.
   3476,         168.,           2.,           0.
   3477,         164.,           2.,           0.
   3478,         160.,           2.,           0.
   3479,         156.,           2.,           0.
   3480,         152.,           2.,           0.
   3481,         148.,           2.,           0.
   3482,         144.,           2.,           0.
   3483,         140.,           2.,           0.
   3484,         136.,           2.,           0.
   3485,         132.,           2.,           0.
   3486,         128.,           2.,           0.
   3487,         124.,           2.,           0.
   3488,         120.,           2.,           0.
   3489,         116.,           2.,           0.
   3490,         112.,           2.,           0.
   3491,         108.,           2.,           0.
   3492,         104.,           2.,           0.
   3493,         100.,           2.,           0.
   3494,          96.,           2.,           0.
   3495,          92.,           2.,           0.
   3496,          88.,           2.,           0.
   3497,          84.,           2.,           0.
   3498,          80.,           2.,           0.
   3499,          76.,           2.,           0.
   3500,          72.,           2.,           0.
   3501,          68.,           2.,           0.
   3502,          64.,           2.,           0.
   3503,          60.,           2.,           0.
   3504,          56.,           2.,           0.
   3505,          52.,           2.,           0.
   3506,          48.,           2.,           0.
   3507,          44.,           2.,           0.
   3508,          40.,           2.,           0.
   3509,          36.,           2.,           0.
   3510,          32.,           2.,           0.
   3511,          28.,           2.,           0.
   3512,          24.,           2.,           0.
   3513,          20.,           2.,           0.
   3514,          16.,           2.,           0.
   3515,          12.,           2.,           0.
   3516,          12.,           4.,         400.
   3517,          16.,           4.,         400.
   3518,          20.,           4.,         400.
   3519,          24.,           4.,         400.
   3520,          28.,           4.,         400.
   3521,          32.,           4.,         400.
   3522,          36.,           4.,         400.
   3523,          40.,           4.,         400.
   3524,          44.,           4.,         400.
   3525,          48.,           4.,         400.
   3526,          52.,           4.,         400.
   3527,          56.,           4.,         400.
   3528,          60.,           4.,         400.
   3529,          64.,           4.,         400.
   3530,          68.,           4.,         400.
   3531,          72.,           4.,         400.
   3532,          76.,           4.,         400.
   3533,          80.,           4.,         400.
   3534,          84.,           4.,         400.
   3535,          88.,           4.,         400.
   3536,          92.,           4.,         400.
   3537,          96.,           4.,         400.
   3538,         100.,           4.,         400.
   3539,         104.,           4.,         400.
   3540,         108.,           4.,         400.
   3541,         112.,           4.,         400.
   3542,         116.,           4.,         400.
   3543,         120.,           4.,         400.
   3544,         124.,           4.,         400.
   3545,         128.,           4.,         400.
   3546,         132.,           4.,         400.
   3547,         136.,           4.,         400.
   3548,         140.,           4.,         400.
   3549,         144.,           4.,         400.
   3550,         148.,           4.,         400.
   3551,         152.,           4.,         400.
   3552,         156.,           4.,         400.
   3553,         160.,           4.,         400.
   3554,         164.,           4.,         400.
   3555,         168.,           4.,         400.
   3556,         172.,           4.,         400.
   3557,         176.,           4.,         400.
   3558,         180.,           4.,         400.
   3559,         184.,           4.,         400.
   3560,         188.,           4.,         400.
   3561,         192.,           4.,         400.
   3562,         196.,           4.,         400.
   3563,         200.,           4.,         396.
   3564,         200.,           4.,         392.
   3565,         200.,           4.,         388.
   3566,         200.,           4.,         384.
   3567,         200.,           4.,         380.
   3568,         200.,           4.,         376.
   3569,         200.,           4.,         372.
   3570,         200.,           4.,         368.
   3571,         200.,           4.,         364.
   3572,         200.,           4.,         360.
   3573,         200.,           4.,         356.
   3574,         200.,           4.,         352.
   3575,         200.,           4.,         348.
   3576,         200.,           4.,         344.
   3577,         200.,           4.,         340.
   3578,         200.,           4.,         336.
   3579,         200.,           4.,         332.
   3580,         200.,           4.,         328.
   3581,         200.,           4.,         324.
   3582,         200.,           4.,         320.
   3583,         200.,           4.,         316.
   3584,         200.,           4.,         312.
   3585,         200.,           4.,         308.
   3586,         200.,           4.,         304.
   3587,         200.,           4.,         300.
   3588,         200.,           4.,         296.
   3589,         200.,           4.,         292.
   3590,         200.,           4.,         288.
   3591,         200.,           4.,         284.
   3592,         200.,           4.,         280.
   3593,         200.,           4.,         276.
   3594,         200.,           4.,         272.
   3595,         200.,           4.,         268.
   3596,         200.,           4.,         264.
   3597,         200.,           4.,         260.
   3598,         200.,           4.,         256.
   3599,         200.,           4.,         252.
   3600,         200.,           4.,         248.
   3601,         200.,           4.,         244.
   3602,         200.,           4.,         240.
   3603,         200.,           4.,         236.
   3604,         200.,           4.,         232.
   3605,         200.,           4.,         228.
   3606,         200.,           4.,         224.
   3607,         200.,           4.,         220.
   3608,         200.,           4.,         216.
   3609,         200.,           4.,         212.
   3610,         200.,           4.,         208.
   3611,         200.,           4.,         204.
   3612,         200.,           4.,         200.
   3613,         200.,           4.,         196.
   3614,         200.,           4.,         192.
   3615,         200.,           4.,         188.
   3616,         200.,           4.,         184.
   3617,         200.,           4.,         180.
   3618,         200.,           4.,         176.
   3619,         200.,           4.,         172.
   3620,         200.,           4.,         168.
   3621,         200.,           4.,         164.
   3622,         200.,           4.,         160.
   3623,         200.,           4.,         156.
   3624,         200.,           4.,         152.
   3625,         200.,           4.,         148.
   3626,         200.,           4.,         144.
   3627,         200.,           4.,         140.
   3628,         200.,           4.,         136.
   3629,         200.,           4.,         132.
   3630,         200.,           4.,         128.
   3631,         200.,           4.,         124.
   3632,         200.,           4.,         120.
   3633,         200.,           4.,         116.
   3634,         200.,           4.,         112.
   3635,         200.,           4.,         108.
   3636,         200.,           4.,         104.
   3637,         200.,           4.,         100.
   3638,         200.,           4.,          96.
   3639,         200.,           4.,          92.
   3640,         200.,           4.,          88.
   3641,         200.,           4.,          84.
   3642,         200.,           4.,          80.
   3643,         200.,           4.,          76.
   3644,         200.,           4.,          72.
   3645,         200.,           4.,          68.
   3646,         200.,           4.,          64.
   3647,         200.,           4.,          60.
   3648,         200.,           4.,          56.
   3649,         200.,           4.,          52.
   3650,         200.,           4.,          48.
   3651,         200.,           4.,          44.
   3652,         200.,           4.,          40.
   3653,         200.,           4.,          36.
   3654,         200.,           4.,          32.
   3655,         200.,           4.,          28.
   3656,         200.,           4.,          24.
   3657,         200.,           4.,          20.
   3658,         200.,           4.,          16.
   3659,         200.,           4.,          12.
   3660,         200.,           4.,           8.
   3661,         200.,           4.,           4.
   3662,         196.,           4.,           0.
   3663,         192.,           4.,           0.
   3664,         188.,           4.,           0.
   3665,         184.,           4.,           0.
   3666,         180.,           4.,           0.
   3667,         176.,           4.,           0.
   3668,         172.,           4.,           0.
   3669,         168.,           4.,           0.
   3670,         164.,           4.,           0.
   3671,         160.,           4.,           0.
   3672,         156.,           4.,           0.
   3673,         152.,           4.,           0.
   3674,         148.,           4.,           0.
   3675,         144.,           4.,           0.
   3676,         140.,           4.,           0.
   3677,         136.,           4.,           0.
   3678,         132.,           4.,           0.
   3679,         128.,           4.,           0.
   3680,         124.,           4.,           0.
   3681,         120.,           4.,           0.
   3682,         116.,           4.,           0.
   3683,         112.,           4.,           0.
   3684,         108.,           4.,           0.
   3685,         104.,           4.,           0.
   3686,         100.,           4.,           0.
   3687,          96.,           4.,           0.
   3688,          92.,           4.,           0.
   3689,          88.,           4.,           0.
   3690,          84.,           4.,           0.
   3691,          80.,           4.,           0.
   3692,          76.,           4.,           0.
   3693,          72.,           4.,           0.
   3694,          68.,           4.,           0.
   3695,          64.,           4.,           0.
   3696,          60.,           4.,           0.
   3697,          56.,           4.,           0.
   3698,          52.,           4.,           0.
   3699,          48.,           4.,           0.
   3700,          44.,           4.,           0.
   3701,          40.,           4.,           0.
   3702,          36.,           4.,           0.
   3703,          32.,           4.,           0.
   3704,          28.,           4.,           0.
   3705,          24.,           4.,           0.
   3706,          20.,           4.,           0.
   3707,          16.,           4.,           0.
   3708,          12.,           4.,           0.
   3709,          12.,           6.,         400.
   3710,          16.,           6.,         400.
   3711,          20.,           6.,         400.
   3712,          24.,           6.,         400.
   3713,          28.,           6.,         400.
   3714,          32.,           6.,         400.
   3715,          36.,           6.,         400.
   3716,          40.,           6.,         400.
   3717,          44.,           6.,         400.
   3718,          48.,           6.,         400.
   3719,          52.,           6.,         400.
   3720,          56.,           6.,         400.
   3721,          60.,           6.,         400.
   3722,          64.,           6.,         400.
   3723,          68.,           6.,         400.
   3724,          72.,           6.,         400.
   3725,          76.,           6.,         400.
   3726,          80.,           6.,         400.
   3727,          84.,           6.,         400.
   3728,          88.,           6.,         400.
   3729,          92.,           6.,         400.
   3730,          96.,           6.,         400.
   3731,         100.,           6.,         400.
   3732,         104.,           6.,         400.
   3733,         108.,           6.,         400.
   3734,         112.,           6.,         400.
   3735,         116.,           6.,         400.
   3736,         120.,           6.,         400.
   3737,         124.,           6.,         400.
   3738,         128.,           6.,         400.
   3739,         132.,           6.,         400.
   3740,         136.,           6.,         400.
   3741,         140.,           6.,         400.
   3742,         144.,           6.,         400.
   3743,         148.,           6.,         400.
   3744,         152.,           6.,         400.
   3745,         156.,           6.,         400.
   3746,         160.,           6.,         400.
   3747,         164.,           6.,         400.
   3748,         168.,           6.,         400.
   3749,         172.,           6.,         400.
   3750,         176.,           6.,         400.
   3751,         180.,           6.,         400.
   3752,         184.,           6.,         400.
   3753,         188.,           6.,         400.
   3754,         192.,           6.,         400.
   3755,         196.,           6.,         400.
   3756,         200.,           6.,         396.
   3757,         200.,           6.,         392.
   3758,         200.,           6.,         388.
   3759,         200.,           6.,         384.
   3760,         200.,           6.,         380.
   3761,         200.,           6.,         376.
   3762,         200.,           6.,         372.
   3763,         200.,           6.,         368.
   3764,         200.,           6.,         364.
   3765,         200.,           6.,         360.
   3766,         200.,           6.,         356.
   3767,         200.,           6.,         352.
   3768,         200.,           6.,         348.
   3769,         200.,           6.,         344.
   3770,         200.,           6.,         340.
   3771,         200.,           6.,         336.
   3772,         200.,           6.,         332.
   3773,         200.,           6.,         328.
   3774,         200.,           6.,         324.
   3775,         200.,           6.,         320.
   3776,         200.,           6.,         316.
   3777,         200.,           6.,         312.
   3778,         200.,           6.,         308.
   3779,         200.,           6.,         304.
   3780,         200.,           6.,         300.
   3781,         200.,           6.,         296.
   3782,         200.,           6.,         292.
   3783,         200.,           6.,         288.
   3784,         200.,           6.,         284.
   3785,         200.,           6.,         280.
   3786,         200.,           6.,         276.
   3787,         200.,           6.,         272.
   3788,         200.,           6.,         268.
   3789,         200.,           6.,         264.
   3790,         200.,           6.,         260.
   3791,         200.,           6.,         256.
   3792,         200.,           6.,         252.
   3793,         200.,           6.,         248.
   3794,         200.,           6.,         244.
   3795,         200.,           6.,         240.
   3796,         200.,           6.,         236.
   3797,         200.,           6.,         232.
   3798,         200.,           6.,         228.
   3799,         200.,           6.,         224.
   3800,         200.,           6.,         220.
   3801,         200.,           6.,         216.
   3802,         200.,           6.,         212.
   3803,         200.,           6.,         208.
   3804,         200.,           6.,         204.
   3805,         200.,           6.,         200.
   3806,         200.,           6.,         196.
   3807,         200.,           6.,         192.
   3808,         200.,           6.,         188.
   3809,         200.,           6.,         184.
   3810,         200.,           6.,         180.
   3811,         200.,           6.,         176.
   3812,         200.,           6.,         172.
   3813,         200.,           6.,         168.
   3814,         200.,           6.,         164.
   3815,         200.,           6.,         160.
   3816,         200.,           6.,         156.
   3817,         200.,           6.,         152.
   3818,         200.,           6.,         148.
   3819,         200.,           6.,         144.
   3820,         200.,           6.,         140.
   3821,         200.,           6.,         136.
   3822,         200.,           6.,         132.
   3823,         200.,           6.,         128.
   3824,         200.,           6.,         124.
   3825,         200.,           6.,         120.
   3826,         200.,           6.,         116.
   3827,         200.,           6.,         112.
   3828,         200.,           6.,         108.
   3829,         200.,           6.,         104.
   3830,         200.,           6.,         100.
   3831,         200.,           6.,          96.
   3832,         200.,           6.,          92.
   3833,         200.,           6.,          88.
   3834,         200.,           6.,          84.
   3835,         200.,           6.,          80.
   3836,         200.,           6.,          76.
   3837,         200.,           6.,          72.
   3838,         200.,           6.,          68.
   3839,         200.,           6.,          64.
   3840,         200.,           6.,          60.
   3841,         200.,           6.,          56.
   3842,         200.,           6.,          52.
   3843,         200.,           6.,          48.
   3844,         200.,           6.,          44.
   3845,         200.,           6.,          40.
   3846,         200.,           6.,          36.
   3847,         200.,           6.,          32.
   3848,         200.,           6.,          28.
   3849,         200.,           6.,          24.
   3850,         200.,           6.,          20.
   3851,         200.,           6.,          16.
   3852,         200.,           6.,          12.
   3853,         200.,           6.,           8.
   3854,         200.,           6.,           4.
   3855,         196.,           6.,           0.
   3856,         192.,           6.,           0.
   3857,         188.,           6.,           0.
   3858,         184.,           6.,           0.
   3859,         180.,           6.,           0.
   3860,         176.,           6.,           0.
   3861,         172.,           6.,           0.
   3862,         168.,           6.,           0.
   3863,         164.,           6.,           0.
   3864,         160.,           6.,           0.
   3865,         156.,           6.,           0.
   3866,         152.,           6.,           0.
   3867,         148.,           6.,           0.
   3868,         144.,           6.,           0.
   3869,         140.,           6.,           0.
   3870,         136.,           6.,           0.
   3871,         132.,           6.,           0.
   3872,         128.,           6.,           0.
   3873,         124.,           6.,           0.
   3874,         120.,           6.,           0.
   3875,         116.,           6.,           0.
   3876,         112.,           6.,           0.
   3877,         108.,           6.,           0.
   3878,         104.,           6.,           0.
   3879,         100.,           6.,           0.
   3880,          96.,           6.,           0.
   3881,          92.,           6.,           0.
   3882,          88.,           6.,           0.
   3883,          84.,           6.,           0.
   3884,          80.,           6.,           0.
   3885,          76.,           6.,           0.
   3886,          72.,           6.,           0.
   3887,          68.,           6.,           0.
   3888,          64.,           6.,           0.
   3889,          60.,           6.,           0.
   3890,          56.,           6.,           0.
   3891,          52.,           6.,           0.
   3892,          48.,           6.,           0.
   3893,          44.,           6.,           0.
   3894,          40.,           6.,           0.
   3895,          36.,           6.,           0.
   3896,          32.,           6.,           0.
   3897,          28.,           6.,           0.
   3898,          24.,           6.,           0.
   3899,          20.,           6.,           0.
   3900,          16.,           6.,           0.
   3901,          12.,           6.,           0.
   3902,          12.,           8.,         400.
   3903,          16.,           8.,         400.
   3904,          20.,           8.,         400.
   3905,          24.,           8.,         400.
   3906,          28.,           8.,         400.
   3907,          32.,           8.,         400.
   3908,          36.,           8.,         400.
   3909,          40.,           8.,         400.
   3910,          44.,           8.,         400.
   3911,          48.,           8.,         400.
   3912,          52.,           8.,         400.
   3913,          56.,           8.,         400.
   3914,          60.,           8.,         400.
   3915,          64.,           8.,         400.
   3916,          68.,           8.,         400.
   3917,          72.,           8.,         400.
   3918,          76.,           8.,         400.
   3919,          80.,           8.,         400.
   3920,          84.,           8.,         400.
   3921,          88.,           8.,         400.
   3922,          92.,           8.,         400.
   3923,          96.,           8.,         400.
   3924,         100.,           8.,         400.
   3925,         104.,           8.,         400.
   3926,         108.,           8.,         400.
   3927,         112.,           8.,         400.
   3928,         116.,           8.,         400.
   3929,         120.,           8.,         400.
   3930,         124.,           8.,         400.
   3931,         128.,           8.,         400.
   3932,         132.,           8.,         400.
   3933,         136.,           8.,         400.
   3934,         140.,           8.,         400.
   3935,         144.,           8.,         400.
   3936,         148.,           8.,         400.
   3937,         152.,           8.,         400.
   3938,         156.,           8.,         400.
   3939,         160.,           8.,         400.
   3940,         164.,           8.,         400.
   3941,         168.,           8.,         400.
   3942,         172.,           8.,         400.
   3943,         176.,           8.,         400.
   3944,         180.,           8.,         400.
   3945,         184.,           8.,         400.
   3946,         188.,           8.,         400.
   3947,         192.,           8.,         400.
   3948,         196.,           8.,         400.
   3949,         200.,           8.,         396.
   3950,         200.,           8.,         392.
   3951,         200.,           8.,         388.
   3952,         200.,           8.,         384.
   3953,         200.,           8.,         380.
   3954,         200.,           8.,         376.
   3955,         200.,           8.,         372.
   3956,         200.,           8.,         368.
   3957,         200.,           8.,         364.
   3958,         200.,           8.,         360.
   3959,         200.,           8.,         356.
   3960,         200.,           8.,         352.
   3961,         200.,           8.,         348.
   3962,         200.,           8.,         344.
   3963,         200.,           8.,         340.
   3964,         200.,           8.,         336.
   3965,         200.,           8.,         332.
   3966,         200.,           8.,         328.
   3967,         200.,           8.,         324.
   3968,         200.,           8.,         320.
   3969,         200.,           8.,         316.
   3970,         200.,           8.,         312.
   3971,         200.,           8.,         308.
   3972,         200.,           8.,         304.
   3973,         200.,           8.,         300.
   3974,         200.,           8.,         296.
   3975,         200.,           8.,         292.
   3976,         200.,           8.,         288.
   3977,         200.,           8.,         284.
   3978,         200.,           8.,         280.
   3979,         200.,           8.,         276.
   3980,         200.,           8.,         272.
   3981,         200.,           8.,         268.
   3982,         200.,           8.,         264.
   3983,         200.,           8.,         260.
   3984,         200.,           8.,         256.
   3985,         200.,           8.,         252.
   3986,         200.,           8.,         248.
   3987,         200.,           8.,         244.
   3988,         200.,           8.,         240.
   3989,         200.,           8.,         236.
   3990,         200.,           8.,         232.
   3991,         200.,           8.,         228.
   3992,         200.,           8.,         224.
   3993,         200.,           8.,         220.
   3994,         200.,           8.,         216.
   3995,         200.,           8.,         212.
   3996,         200.,           8.,         208.
   3997,         200.,           8.,         204.
   3998,         200.,           8.,         200.
   3999,         200.,           8.,         196.
   4000,         200.,           8.,         192.
   4001,         200.,           8.,         188.
   4002,         200.,           8.,         184.
   4003,         200.,           8.,         180.
   4004,         200.,           8.,         176.
   4005,         200.,           8.,         172.
   4006,         200.,           8.,         168.
   4007,         200.,           8.,         164.
   4008,         200.,           8.,         160.
   4009,         200.,           8.,         156.
   4010,         200.,           8.,         152.
   4011,         200.,           8.,         148.
   4012,         200.,           8.,         144.
   4013,         200.,           8.,         140.
   4014,         200.,           8.,         136.
   4015,         200.,           8.,         132.
   4016,         200.,           8.,         128.
   4017,         200.,           8.,         124.
   4018,         200.,           8.,         120.
   4019,         200.,           8.,         116.
   4020,         200.,           8.,         112.
   4021,         200.,           8.,         108.
   4022,         200.,           8.,         104.
   4023,         200.,           8.,         100.
   4024,         200.,           8.,          96.
   4025,         200.,           8.,          92.
   4026,         200.,           8.,          88.
   4027,         200.,           8.,          84.
   4028,         200.,           8.,          80.
   4029,         200.,           8.,          76.
   4030,         200.,           8.,          72.
   4031,         200.,           8.,          68.
   4032,         200.,           8.,          64.
   4033,         200.,           8.,          60.
   4034,         200.,           8.,          56.
   4035,         200.,           8.,          52.
   4036,         200.,           8.,          48.
   4037,         200.,           8.,          44.
   4038,         200.,           8.,          40.
   4039,         200.,           8.,          36.
   4040,         200.,           8.,          32.
   4041,         200.,           8.,          28.
   4042,         200.,           8.,          24.
   4043,         200.,           8.,          20.
   4044,         200.,           8.,          16.
   4045,         200.,           8.,          12.
   4046,         200.,           8.,           8.
   4047,         200.,           8.,           4.
   4048,         196.,           8.,           0.
   4049,         192.,           8.,           0.
   4050,         188.,           8.,           0.
   4051,         184.,           8.,           0.
   4052,         180.,           8.,           0.
   4053,         176.,           8.,           0.
   4054,         172.,           8.,           0.
   4055,         168.,           8.,           0.
   4056,         164.,           8.,           0.
   4057,         160.,           8.,           0.
   4058,         156.,           8.,           0.
   4059,         152.,           8.,           0.
   4060,         148.,           8.,           0.
   4061,         144.,           8.,           0.
   4062,         140.,           8.,           0.
   4063,         136.,           8.,           0.
   4064,         132.,           8.,           0.
   4065,         128.,           8.,           0.
   4066,         124.,           8.,           0.
   4067,         120.,           8.,           0.
   4068,         116.,           8.,           0.
   4069,         112.,           8.,           0.
   4070,         108.,           8.,           0.
   4071,         104.,           8.,           0.
   4072,         100.,           8.,           0.
   4073,          96.,           8.,           0.
   4074,          92.,           8.,           0.
   4075,          88.,           8.,           0.
   4076,          84.,           8.,           0.
   4077,          80.,           8.,           0.
   4078,          76.,           8.,           0.
   4079,          72.,           8.,           0.
   4080,          68.,           8.,           0.
   4081,          64.,           8.,           0.
   4082,          60.,           8.,           0.
   4083,          56.,           8.,           0.
   4084,          52.,           8.,           0.
   4085,          48.,           8.,           0.
   4086,          44.,           8.,           0.
   4087,          40.,           8.,           0.
   4088,          36.,           8.,           0.
   4089,          32.,           8.,           0.
   4090,          28.,           8.,           0.
   4091,          24.,           8.,           0.
   4092,          20.,           8.,           0.
   4093,          16.,           8.,           0.
   4094,          12.,           8.,           0.
   4095,          12.,          10.,         400.
   4096,          16.,          10.,         400.
   4097,          20.,          10.,         400.
   4098,          24.,          10.,         400.
   4099,          28.,          10.,         400.
   4100,          32.,          10.,         400.
   4101,          36.,          10.,         400.
   4102,          40.,          10.,         400.
   4103,          44.,          10.,         400.
   4104,          48.,          10.,         400.
   4105,          52.,          10.,         400.
   4106,          56.,          10.,         400.
   4107,          60.,          10.,         400.
   4108,          64.,          10.,         400.
   4109,          68.,          10.,         400.
   4110,          72.,          10.,         400.
   4111,          76.,          10.,         400.
   4112,          80.,          10.,         400.
   4113,          84.,          10.,         400.
   4114,          88.,          10.,         400.
   4115,          92.,          10.,         400.
   4116,          96.,          10.,         400.
   4117,         100.,          10.,         400.
   4118,         104.,          10.,         400.
   4119,         108.,          10.,         400.
   4120,         112.,          10.,         400.
   4121,         116.,          10.,         400.
   4122,         120.,          10.,         400.
   4123,         124.,          10.,         400.
   4124,         128.,          10.,         400.
   4125,         132.,          10.,         400.
   4126,         136.,          10.,         400.
   4127,         140.,          10.,         400.
   4128,         144.,          10.,         400.
   4129,         148.,          10.,         400.
   4130,         152.,          10.,         400.
   4131,         156.,          10.,         400.
   4132,         160.,          10.,         400.
   4133,         164.,          10.,         400.
   4134,         168.,          10.,         400.
   4135,         172.,          10.,         400.
   4136,         176.,          10.,         400.
   4137,         180.,          10.,         400.
   4138,         184.,          10.,         400.
   4139,         188.,          10.,         400.
   4140,         192.,          10.,         400.
   4141,         196.,          10.,         400.
   4142,         200.,          10.,         396.
   4143,         200.,          10.,         392.
   4144,         200.,          10.,         388.
   4145,         200.,          10.,         384.
   4146,         200.,          10.,         380.
   4147,         200.,          10.,         376.
   4148,         200.,          10.,         372.
   4149,         200.,          10.,         368.
   4150,         200.,          10.,         364.
   4151,         200.,          10.,         360.
   4152,         200.,          10.,         356.
   4153,         200.,          10.,         352.
   4154,         200.,          10.,         348.
   4155,         200.,          10.,         344.
   4156,         200.,          10.,         340.
   4157,         200.,          10.,         336.
   4158,         200.,          10.,         332.
   4159,         200.,          10.,         328.
   4160,         200.,          10.,         324.
   4161,         200.,          10.,         320.
   4162,         200.,          10.,         316.
   4163,         200.,          10.,         312.
   4164,         200.,          10.,         308.
   4165,         200.,          10.,         304.
   4166,         200.,          10.,         300.
   4167,         200.,          10.,         296.
   4168,         200.,          10.,         292.
   4169,         200.,          10.,         288.
   4170,         200.,          10.,         284.
   4171,         200.,          10.,         280.
   4172,         200.,          10.,         276.
   4173,         200.,          10.,         272.
   4174,         200.,          10.,         268.
   4175,         200.,          10.,         264.
   4176,         200.,          10.,         260.
   4177,         200.,          10.,         256.
   4178,         200.,          10.,         252.
   4179,         200.,          10.,         248.
   4180,         200.,          10.,         244.
   4181,         200.,          10.,         240.
   4182,         200.,          10.,         236.
   4183,         200.,          10.,         232.
   4184,         200.,          10.,         228.
   4185,         200.,          10.,         224.
   4186,         200.,          10.,         220.
   4187,         200.,          10.,         216.
   4188,         200.,          10.,         212.
   4189,         200.,          10.,         208.
   4190,         200.,          10.,         204.
   4191,         200.,          10.,         200.
   4192,         200.,          10.,         196.
   4193,         200.,          10.,         192.
   4194,         200.,          10.,         188.
   4195,         200.,          10.,         184.
   4196,         200.,          10.,         180.
   4197,         200.,          10.,         176.
   4198,         200.,          10.,         172.
   4199,         200.,          10.,         168.
   4200,         200.,          10.,         164.
   4201,         200.,          10.,         160.
   4202,         200.,          10.,         156.
   4203,         200.,          10.,         152.
   4204,         200.,          10.,         148.
   4205,         200.,          10.,         144.
   4206,         200.,          10.,         140.
   4207,         200.,          10.,         136.
   4208,         200.,          10.,         132.
   4209,         200.,          10.,         128.
   4210,         200.,          10.,         124.
   4211,         200.,          10.,         120.
   4212,         200.,          10.,         116.
   4213,         200.,          10.,         112.
   4214,         200.,          10.,         108.
   4215,         200.,          10.,         104.
   4216,         200.,          10.,         100.
   4217,         200.,          10.,          96.
   4218,         200.,          10.,          92.
   4219,         200.,          10.,          88.
   4220,         200.,          10.,          84.
   4221,         200.,          10.,          80.
   4222,         200.,          10.,          76.
   4223,         200.,          10.,          72.
   4224,         200.,          10.,          68.
   4225,         200.,          10.,          64.
   4226,         200.,          10.,          60.
   4227,         200.,          10.,          56.
   4228,         200.,          10.,          52.
   4229,         200.,          10.,          48.
   4230,         200.,          10.,          44.
   4231,         200.,          10.,          40.
   4232,         200.,          10.,          36.
   4233,         200.,          10.,          32.
   4234,         200.,          10.,          28.
   4235,         200.,          10.,          24.
   4236,         200.,          10.,          20.
   4237,         200.,          10.,          16.
   4238,         200.,          10.,          12.
   4239,         200.,          10.,           8.
   4240,         200.,          10.,           4.
   4241,         196.,          10.,           0.
   4242,         192.,          10.,           0.
   4243,         188.,          10.,           0.
   4244,         184.,          10.,           0.
   4245,         180.,          10.,           0.
   4246,         176.,          10.,           0.
   4247,         172.,          10.,           0.
   4248,         168.,          10.,           0.
   4249,         164.,          10.,           0.
   4250,         160.,          10.,           0.
   4251,         156.,          10.,           0.
   4252,         152.,          10.,           0.
   4253,         148.,          10.,           0.
   4254,         144.,          10.,           0.
   4255,         140.,          10.,           0.
   4256,         136.,          10.,           0.
   4257,         132.,          10.,           0.
   4258,         128.,          10.,           0.
   4259,         124.,          10.,           0.
   4260,         120.,          10.,           0.
   4261,         116.,          10.,           0.
   4262,         112.,          10.,           0.
   4263,         108.,          10.,           0.
   4264,         104.,          10.,           0.
   4265,         100.,          10.,           0.
   4266,          96.,          10.,           0.
   4267,          92.,          10.,           0.
   4268,          88.,          10.,           0.
   4269,          84.,          10.,           0.
   4270,          80.,          10.,           0.
   4271,          76.,          10.,           0.
   4272,          72.,          10.,           0.
   4273,          68.,          10.,           0.
   4274,          64.,          10.,           0.
   4275,          60.,          10.,           0.
   4276,          56.,          10.,           0.
   4277,          52.,          10.,           0.
   4278,          48.,          10.,           0.
   4279,          44.,          10.,           0.
   4280,          40.,          10.,           0.
   4281,          36.,          10.,           0.
   4282,          32.,          10.,           0.
   4283,          28.,          10.,           0.
   4284,          24.,          10.,           0.
   4285,          20.,          10.,           0.
   4286,          16.,          10.,           0.
   4287,          12.,          10.,           0.
   4288,   -11.859458,          -8.,   258.816254
   4289,  -15.6684628,          -8.,    257.91803
   4290,  -19.4108105,          -8.,   256.773407
   4291,  -23.0705776,          -8.,   255.387253
   4292,  -26.6321983,          -8.,   253.765472
   4293,  -30.0805187,          -8.,   251.914948
   4294,  -33.4008675,          -8.,   249.843582
   4295,  -36.5791206,          -8.,    247.56015
   4296,   -39.601757,          -8.,   245.074387
   4297,  -42.4559174,          -8.,   242.396881
   4298,  -45.1294594,          -8.,   239.538986
   4299,  -47.6110115,          -8.,   236.512894
   4300,  -49.8900108,          -8.,   233.331467
   4301,   -51.956768,          -8.,    230.00824
   4302,  -53.8024826,          -8.,   226.557343
   4303,  -55.4193115,          -8.,   222.993469
   4304,  -56.8003731,          -8.,   219.331772
   4305,  -57.9397888,          -8.,   215.587845
   4306,  -58.8327141,          -8.,   211.777588
   4307,  -59.4753494,          -8.,   207.917236
   4308,  -59.8649635,          -8.,   204.023193
   4309,   -59.999897,          -8.,   200.112045
   4310,  -59.8795738,          -8.,   196.200409
   4311,  -59.5045052,          -8.,   192.304947
   4312,  -58.8762932,          -8.,   188.442215
   4313,  -57.9976006,          -8.,   184.628662
   4314,  -56.8721771,          -8.,   180.880493
   4315,  -55.5048027,          -8.,   177.213669
   4316,  -53.9012947,          -8.,   173.643784
   4317,  -52.0684776,          -8.,    170.18602
   4318,  -50.0141487,          -8.,   166.855087
   4319,  -47.7470474,          -8.,   163.665176
   4320,  -45.2768173,          -8.,   160.629837
   4321,  -42.6139679,          -8.,   157.761993
   4322,   -39.769825,          -8.,   155.073822
   4323,  -36.7564926,          -8.,   152.576797
   4324,   -33.586792,          -8.,   150.281525
   4325,  -30.2742004,          -8.,   148.197754
   4326,  -23.2359638,          -8.,   144.681915
   4327,  -19.5379829,          -8.,   143.270233
   4328,  -15.7549706,          -8.,   142.105438
   4329,   -11.903388,          -8.,   141.192612
   4330,         -12.,          -8.,           0.
   4331,         -16.,          -8.,           0.
   4332,         -20.,          -8.,           0.
   4333,         -24.,          -8.,           0.
   4334,         -28.,          -8.,           0.
   4335,         -32.,          -8.,           0.
   4336,         -36.,          -8.,           0.
   4337,         -40.,          -8.,           0.
   4338,         -44.,          -8.,           0.
   4339,         -48.,          -8.,           0.
   4340,         -52.,          -8.,           0.
   4341,         -56.,          -8.,           0.
   4342,         -60.,          -8.,           0.
   4343,         -64.,          -8.,           0.
   4344,         -68.,          -8.,           0.
   4345,         -72.,          -8.,           0.
   4346,         -76.,          -8.,           0.
   4347,         -80.,          -8.,           0.
   4348,         -84.,          -8.,           0.
   4349,         -88.,          -8.,           0.
   4350,         -92.,          -8.,           0.
   4351,         -96.,          -8.,           0.
   4352,        -100.,          -8.,           0.
   4353,        -104.,          -8.,           0.
   4354,        -108.,          -8.,           0.
   4355,        -112.,          -8.,           0.
   4356,        -116.,          -8.,           0.
   4357,        -120.,          -8.,           0.
   4358,        -124.,          -8.,           0.
   4359,        -128.,          -8.,           0.
   4360,        -132.,          -8.,           0.
   4361,        -136.,          -8.,           0.
   4362,        -140.,          -8.,           0.
   4363,        -144.,          -8.,           0.
   4364,        -148.,          -8.,           0.
   4365,        -152.,          -8.,           0.
   4366,        -156.,          -8.,           0.
   4367,        -160.,          -8.,           0.
   4368,        -164.,          -8.,           0.
   4369,        -168.,          -8.,           0.
   4370,        -172.,          -8.,           0.
   4371,        -176.,          -8.,           0.
   4372,        -180.,          -8.,           0.
   4373,        -184.,          -8.,           0.
   4374,        -188.,          -8.,           0.
   4375,        -192.,          -8.,           0.
   4376,        -196.,          -8.,           0.
   4377,        -200.,          -8.,           4.
   4378,        -200.,          -8.,           8.
   4379,        -200.,          -8.,          12.
   4380,        -200.,          -8.,          16.
   4381,        -200.,          -8.,          20.
   4382,        -200.,          -8.,          24.
   4383,        -200.,          -8.,          28.
   4384,        -200.,          -8.,          32.
   4385,        -200.,          -8.,          36.
   4386,        -200.,          -8.,          40.
   4387,        -200.,          -8.,          44.
   4388,        -200.,          -8.,          48.
   4389,        -200.,          -8.,          52.
   4390,        -200.,          -8.,          56.
   4391,        -200.,          -8.,          60.
   4392,        -200.,          -8.,          64.
   4393,        -200.,          -8.,          68.
   4394,        -200.,          -8.,          72.
   4395,        -200.,          -8.,          76.
   4396,        -200.,          -8.,          80.
   4397,        -200.,          -8.,          84.
   4398,        -200.,          -8.,          88.
   4399,        -200.,          -8.,          92.
   4400,        -200.,          -8.,          96.
   4401,        -200.,          -8.,         100.
   4402,        -200.,          -8.,         104.
   4403,        -200.,          -8.,         108.
   4404,        -200.,          -8.,         112.
   4405,        -200.,          -8.,         116.
   4406,        -200.,          -8.,         120.
   4407,        -200.,          -8.,         124.
   4408,        -200.,          -8.,         128.
   4409,        -200.,          -8.,         132.
   4410,        -200.,          -8.,         136.
   4411,        -200.,          -8.,         140.
   4412,        -200.,          -8.,         144.
   4413,        -200.,          -8.,         148.
   4414,        -200.,          -8.,         152.
   4415,        -200.,          -8.,         156.
   4416,        -200.,          -8.,         160.
   4417,        -200.,          -8.,         164.
   4418,        -200.,          -8.,         168.
   4419,        -200.,          -8.,         172.
   4420,        -200.,          -8.,         176.
   4421,        -200.,          -8.,         180.
   4422,        -200.,          -8.,         184.
   4423,        -200.,          -8.,         188.
   4424,        -200.,          -8.,         192.
   4425,        -200.,          -8.,         196.
   4426,        -200.,          -8.,         200.
   4427,        -200.,          -8.,         204.
   4428,        -200.,          -8.,         208.
   4429,        -200.,          -8.,         212.
   4430,        -200.,          -8.,         216.
   4431,        -200.,          -8.,         220.
   4432,        -200.,          -8.,         224.
   4433,        -200.,          -8.,         228.
   4434,        -200.,          -8.,         232.
   4435,        -200.,          -8.,         236.
   4436,        -200.,          -8.,         240.
   4437,        -200.,          -8.,         244.
   4438,        -200.,          -8.,         248.
   4439,        -200.,          -8.,         252.
   4440,        -200.,          -8.,         256.
   4441,        -200.,          -8.,         260.
   4442,        -200.,          -8.,         264.
   4443,        -200.,          -8.,         268.
   4444,        -200.,          -8.,         272.
   4445,        -200.,          -8.,         276.
   4446,        -200.,          -8.,         280.
   4447,        -200.,          -8.,         284.
   4448,        -200.,          -8.,         288.
   4449,        -200.,          -8.,         292.
   4450,        -200.,          -8.,         296.
   4451,        -200.,          -8.,         300.
   4452,        -200.,          -8.,         304.
   4453,        -200.,          -8.,         308.
   4454,        -200.,          -8.,         312.
   4455,        -200.,          -8.,         316.
   4456,        -200.,          -8.,         320.
   4457,        -200.,          -8.,         324.
   4458,        -200.,          -8.,         328.
   4459,        -200.,          -8.,         332.
   4460,        -200.,          -8.,         336.
   4461,        -200.,          -8.,         340.
   4462,        -200.,          -8.,         344.
   4463,        -200.,          -8.,         348.
   4464,        -200.,          -8.,         352.
   4465,        -200.,          -8.,         356.
   4466,        -200.,          -8.,         360.
   4467,        -200.,          -8.,         364.
   4468,        -200.,          -8.,         368.
   4469,        -200.,          -8.,         372.
   4470,        -200.,          -8.,         376.
   4471,        -200.,          -8.,         380.
   4472,        -200.,          -8.,         384.
   4473,        -200.,          -8.,         388.
   4474,        -200.,          -8.,         392.
   4475,        -200.,          -8.,         396.
   4476,        -196.,          -8.,         400.
   4477,        -192.,          -8.,         400.
   4478,        -188.,          -8.,         400.
   4479,        -184.,          -8.,         400.
   4480,        -180.,          -8.,         400.
   4481,        -176.,          -8.,         400.
   4482,        -172.,          -8.,         400.
   4483,        -168.,          -8.,         400.
   4484,        -164.,          -8.,         400.
   4485,        -160.,          -8.,         400.
   4486,        -156.,          -8.,         400.
   4487,        -152.,          -8.,         400.
   4488,        -148.,          -8.,         400.
   4489,        -144.,          -8.,         400.
   4490,        -140.,          -8.,         400.
   4491,        -136.,          -8.,         400.
   4492,        -132.,          -8.,         400.
   4493,        -128.,          -8.,         400.
   4494,        -124.,          -8.,         400.
   4495,        -120.,          -8.,         400.
   4496,        -116.,          -8.,         400.
   4497,        -112.,          -8.,         400.
   4498,        -108.,          -8.,         400.
   4499,        -104.,          -8.,         400.
   4500,        -100.,          -8.,         400.
   4501,         -96.,          -8.,         400.
   4502,         -92.,          -8.,         400.
   4503,         -88.,          -8.,         400.
   4504,         -84.,          -8.,         400.
   4505,         -80.,          -8.,         400.
   4506,         -76.,          -8.,         400.
   4507,         -72.,          -8.,         400.
   4508,         -68.,          -8.,         400.
   4509,         -64.,          -8.,         400.
   4510,         -60.,          -8.,         400.
   4511,         -56.,          -8.,         400.
   4512,         -52.,          -8.,         400.
   4513,         -48.,          -8.,         400.
   4514,         -44.,          -8.,         400.
   4515,         -40.,          -8.,         400.
   4516,         -36.,          -8.,         400.
   4517,         -32.,          -8.,         400.
   4518,         -28.,          -8.,         400.
   4519,         -24.,          -8.,         400.
   4520,         -20.,          -8.,         400.
   4521,         -16.,          -8.,         400.
   4522,         -12.,          -8.,         400.
   4523,  -97.2089539,          -8.,   82.2371216
   4524,  -98.7852554,          -8.,   85.8316116
   4525,  -100.754112,          -8.,    89.227005
   4526,  -103.090744,          -8.,   92.3806152
   4527,  -105.765778,          -8.,   95.2527695
   4528,  -108.745567,          -8.,   97.8073578
   4529,  -111.992645,          -8.,   100.012253
   4530,  -115.466179,          -8.,   101.839722
   4531,  -119.122482,          -8.,   103.266792
   4532,  -122.915581,          -8.,   104.275513
   4533,  -126.797768,          -8.,   104.853203
   4534,  -130.720215,          -8.,   104.992592
   4535,  -134.633621,          -8.,   104.691925
   4536,  -138.488754,          -8.,   103.954987
   4537,  -142.237122,          -8.,   102.791046
   4538,  -145.831619,          -8.,   101.214745
   4539,  -149.227005,          -8.,   99.2458878
   4540,  -152.380615,          -8.,    96.909256
   4541,  -155.252777,          -8.,   94.2342224
   4542,  -157.807358,          -8.,   91.2544327
   4543,  -160.012253,          -8.,   88.0073547
   4544,  -161.839722,          -8.,   84.5338211
   4545,    -163.2668,          -8.,   80.8775177
   4546,  -164.275513,          -8.,   77.0844193
   4547,  -164.853195,          -8.,   73.2022324
   4548,  -164.992584,          -8.,   69.2797775
   4549,  -164.691925,          -8.,   65.3663788
   4550,  -163.954987,          -8.,   61.5112534
   4551,  -162.791046,          -8.,   57.7628746
   4552,  -161.214737,          -8.,   54.1683884
   4553,  -159.245895,          -8.,   50.7729912
   4554,  -156.909256,          -8.,   47.6193848
   4555,  -154.234222,          -8.,   44.7472305
   4556,  -151.254425,          -8.,   42.1926422
   4557,  -148.007355,          -8.,   39.9877472
   4558,  -144.533813,          -8.,   38.1602745
   4559,  -140.877518,          -8.,   36.7332039
   4560,  -137.084427,          -8.,   35.7244835
   4561,   -133.20224,          -8.,   35.1467972
   4562,  -129.279785,          -8.,    35.007412
   4563,  -125.366379,          -8.,    35.308075
   4564,  -121.511253,          -8.,   36.0450134
   4565,  -117.762878,          -8.,   37.2089539
   4566,  -114.168388,          -8.,   38.7852592
   4567,  -110.772995,          -8.,   40.7541084
   4568,  -107.619385,          -8.,    43.090744
   4569,  -104.747231,          -8.,   45.7657776
   4570,  -102.192642,          -8.,   48.7455673
   4571,  -99.9877472,          -8.,   51.9926491
   4572,  -98.1602783,          -8.,   55.4661827
   4573,  -96.7332077,          -8.,   59.1224861
   4574,  -95.7244873,          -8.,   62.9155807
   4575,  -95.1467972,          -8.,   66.7977676
   4576,  -95.0074081,          -8.,   70.7202225
   4577,   -95.308075,          -8.,   74.6336212
   4578,   -11.859458,          -6.,   258.816254
   4579,  -15.6684628,          -6.,    257.91803
   4580,  -19.4108105,          -6.,   256.773407
   4581,  -23.0705776,          -6.,   255.387253
   4582,  -26.6321983,          -6.,   253.765472
   4583,  -30.0805187,          -6.,   251.914948
   4584,  -33.4008675,          -6.,   249.843582
   4585,  -36.5791206,          -6.,    247.56015
   4586,   -39.601757,          -6.,   245.074387
   4587,  -42.4559174,          -6.,   242.396881
   4588,  -45.1294594,          -6.,   239.538986
   4589,  -47.6110115,          -6.,   236.512894
   4590,  -49.8900108,          -6.,   233.331467
   4591,   -51.956768,          -6.,    230.00824
   4592,  -53.8024826,          -6.,   226.557343
   4593,  -55.4193115,          -6.,   222.993469
   4594,  -56.8003731,          -6.,   219.331772
   4595,  -57.9397888,          -6.,   215.587845
   4596,  -58.8327141,          -6.,   211.777588
   4597,  -59.4753494,          -6.,   207.917236
   4598,  -59.8649635,          -6.,   204.023193
   4599,   -59.999897,          -6.,   200.112045
   4600,  -59.8795738,          -6.,   196.200409
   4601,  -59.5045052,          -6.,   192.304947
   4602,  -58.8762932,          -6.,   188.442215
   4603,  -57.9976006,          -6.,   184.628662
   4604,  -56.8721771,          -6.,   180.880493
   4605,  -55.5048027,          -6.,   177.213669
   4606,  -53.9012947,          -6.,   173.643784
   4607,  -52.0684776,          -6.,    170.18602
   4608,  -50.0141487,          -6.,   166.855087
   4609,  -47.7470474,          -6.,   163.665176
   4610,  -45.2768173,          -6.,   160.629837
   4611,  -42.6139679,          -6.,   157.761993
   4612,   -39.769825,          -6.,   155.073822
   4613,  -36.7564926,          -6.,   152.576797
   4614,   -33.586792,          -6.,   150.281525
   4615,  -30.2742004,          -6.,   148.197754
   4616,  -23.2359638,          -6.,   144.681915
   4617,  -19.5379829,          -6.,   143.270233
   4618,  -15.7549706,          -6.,   142.105438
   4619,   -11.903388,          -6.,   141.192612
   4620,         -12.,          -6.,           0.
   4621,         -16.,          -6.,           0.
   4622,         -20.,          -6.,           0.
   4623,         -24.,          -6.,           0.
   4624,         -28.,          -6.,           0.
   4625,         -32.,          -6.,           0.
   4626,         -36.,          -6.,           0.
   4627,         -40.,          -6.,           0.
   4628,         -44.,          -6.,           0.
   4629,         -48.,          -6.,           0.
   4630,         -52.,          -6.,           0.
   4631,         -56.,          -6.,           0.
   4632,         -60.,          -6.,           0.
   4633,         -64.,          -6.,           0.
   4634,         -68.,          -6.,           0.
   4635,         -72.,          -6.,           0.
   4636,         -76.,          -6.,           0.
   4637,         -80.,          -6.,           0.
   4638,         -84.,          -6.,           0.
   4639,         -88.,          -6.,           0.
   4640,         -92.,          -6.,           0.
   4641,         -96.,          -6.,           0.
   4642,        -100.,          -6.,           0.
   4643,        -104.,          -6.,           0.
   4644,        -108.,          -6.,           0.
   4645,        -112.,          -6.,           0.
   4646,        -116.,          -6.,           0.
   4647,        -120.,          -6.,           0.
   4648,        -124.,          -6.,           0.
   4649,        -128.,          -6.,           0.
   4650,        -132.,          -6.,           0.
   4651,        -136.,          -6.,           0.
   4652,        -140.,          -6.,           0.
   4653,        -144.,          -6.,           0.
   4654,        -148.,          -6.,           0.
   4655,        -152.,          -6.,           0.
   4656,        -156.,          -6.,           0.
   4657,        -160.,          -6.,           0.
   4658,        -164.,          -6.,           0.
   4659,        -168.,          -6.,           0.
   4660,        -172.,          -6.,           0.
   4661,        -176.,          -6.,           0.
   4662,        -180.,          -6.,           0.
   4663,        -184.,          -6.,           0.
   4664,        -188.,          -6.,           0.
   4665,        -192.,          -6.,           0.
   4666,        -196.,          -6.,           0.
   4667,        -200.,          -6.,           4.
   4668,        -200.,          -6.,           8.
   4669,        -200.,          -6.,          12.
   4670,        -200.,          -6.,          16.
   4671,        -200.,          -6.,          20.
   4672,        -200.,          -6.,          24.
   4673,        -200.,          -6.,          28.
   4674,        -200.,          -6.,          32.
   4675,        -200.,          -6.,          36.
   4676,        -200.,          -6.,          40.
   4677,        -200.,          -6.,          44.
   4678,        -200.,          -6.,          48.
   4679,        -200.,          -6.,          52.
   4680,        -200.,          -6.,          56.
   4681,        -200.,          -6.,          60.
   4682,        -200.,          -6.,          64.
   4683,        -200.,          -6.,          68.
   4684,        -200.,          -6.,          72.
   4685,        -200.,          -6.,          76.
   4686,        -200.,          -6.,          80.
   4687,        -200.,          -6.,          84.
   4688,        -200.,          -6.,          88.
   4689,        -200.,          -6.,          92.
   4690,        -200.,          -6.,          96.
   4691,        -200.,          -6.,         100.
   4692,        -200.,          -6.,         104.
   4693,        -200.,          -6.,         108.
   4694,        -200.,          -6.,         112.
   4695,        -200.,          -6.,         116.
   4696,        -200.,          -6.,         120.
   4697,        -200.,          -6.,         124.
   4698,        -200.,          -6.,         128.
   4699,        -200.,          -6.,         132.
   4700,        -200.,          -6.,         136.
   4701,        -200.,          -6.,         140.
   4702,        -200.,          -6.,         144.
   4703,        -200.,          -6.,         148.
   4704,        -200.,          -6.,         152.
   4705,        -200.,          -6.,         156.
   4706,        -200.,          -6.,         160.
   4707,        -200.,          -6.,         164.
   4708,        -200.,          -6.,         168.
   4709,        -200.,          -6.,         172.
   4710,        -200.,          -6.,         176.
   4711,        -200.,          -6.,         180.
   4712,        -200.,          -6.,         184.
   4713,        -200.,          -6.,         188.
   4714,        -200.,          -6.,         192.
   4715,        -200.,          -6.,         196.
   4716,        -200.,          -6.,         200.
   4717,        -200.,          -6.,         204.
   4718,        -200.,          -6.,         208.
   4719,        -200.,          -6.,         212.
   4720,        -200.,          -6.,         216.
   4721,        -200.,          -6.,         220.
   4722,        -200.,          -6.,         224.
   4723,        -200.,          -6.,         228.
   4724,        -200.,          -6.,         232.
   4725,        -200.,          -6.,         236.
   4726,        -200.,          -6.,         240.
   4727,        -200.,          -6.,         244.
   4728,        -200.,          -6.,         248.
   4729,        -200.,          -6.,         252.
   4730,        -200.,          -6.,         256.
   4731,        -200.,          -6.,         260.
   4732,        -200.,          -6.,         264.
   4733,        -200.,          -6.,         268.
   4734,        -200.,          -6.,         272.
   4735,        -200.,          -6.,         276.
   4736,        -200.,          -6.,         280.
   4737,        -200.,          -6.,         284.
   4738,        -200.,          -6.,         288.
   4739,        -200.,          -6.,         292.
   4740,        -200.,          -6.,         296.
   4741,        -200.,          -6.,         300.
   4742,        -200.,          -6.,         304.
   4743,        -200.,          -6.,         308.
   4744,        -200.,          -6.,         312.
   4745,        -200.,          -6.,         316.
   4746,        -200.,          -6.,         320.
   4747,        -200.,          -6.,         324.
   4748,        -200.,          -6.,         328.
   4749,        -200.,          -6.,         332.
   4750,        -200.,          -6.,         336.
   4751,        -200.,          -6.,         340.
   4752,        -200.,          -6.,         344.
   4753,        -200.,          -6.,         348.
   4754,        -200.,          -6.,         352.
   4755,        -200.,          -6.,         356.
   4756,        -200.,          -6.,         360.
   4757,        -200.,          -6.,         364.
   4758,        -200.,          -6.,         368.
   4759,        -200.,          -6.,         372.
   4760,        -200.,          -6.,         376.
   4761,        -200.,          -6.,         380.
   4762,        -200.,          -6.,         384.
   4763,        -200.,          -6.,         388.
   4764,        -200.,          -6.,         392.
   4765,        -200.,          -6.,         396.
   4766,        -196.,          -6.,         400.
   4767,        -192.,          -6.,         400.
   4768,        -188.,          -6.,         400.
   4769,        -184.,          -6.,         400.
   4770,        -180.,          -6.,         400.
   4771,        -176.,          -6.,         400.
   4772,        -172.,          -6.,         400.
   4773,        -168.,          -6.,         400.
   4774,        -164.,          -6.,         400.
   4775,        -160.,          -6.,         400.
   4776,        -156.,          -6.,         400.
   4777,        -152.,          -6.,         400.
   4778,        -148.,          -6.,         400.
   4779,        -144.,          -6.,         400.
   4780,        -140.,          -6.,         400.
   4781,        -136.,          -6.,         400.
   4782,        -132.,          -6.,         400.
   4783,        -128.,          -6.,         400.
   4784,        -124.,          -6.,         400.
   4785,        -120.,          -6.,         400.
   4786,        -116.,          -6.,         400.
   4787,        -112.,          -6.,         400.
   4788,        -108.,          -6.,         400.
   4789,        -104.,          -6.,         400.
   4790,        -100.,          -6.,         400.
   4791,         -96.,          -6.,         400.
   4792,         -92.,          -6.,         400.
   4793,         -88.,          -6.,         400.
   4794,         -84.,          -6.,         400.
   4795,         -80.,          -6.,         400.
   4796,         -76.,          -6.,         400.
   4797,         -72.,          -6.,         400.
   4798,         -68.,          -6.,         400.
   4799,         -64.,          -6.,         400.
   4800,         -60.,          -6.,         400.
   4801,         -56.,          -6.,         400.
   4802,         -52.,          -6.,         400.
   4803,         -48.,          -6.,         400.
   4804,         -44.,          -6.,         400.
   4805,         -40.,          -6.,         400.
   4806,         -36.,          -6.,         400.
   4807,         -32.,          -6.,         400.
   4808,         -28.,          -6.,         400.
   4809,         -24.,          -6.,         400.
   4810,         -20.,          -6.,         400.
   4811,         -16.,          -6.,         400.
   4812,         -12.,          -6.,         400.
   4813,  -97.2089539,          -6.,   82.2371216
   4814,  -98.7852554,          -6.,   85.8316116
   4815,  -100.754112,          -6.,    89.227005
   4816,  -103.090744,          -6.,   92.3806152
   4817,  -105.765778,          -6.,   95.2527695
   4818,  -108.745567,          -6.,   97.8073578
   4819,  -111.992645,          -6.,   100.012253
   4820,  -115.466179,          -6.,   101.839722
   4821,  -119.122482,          -6.,   103.266792
   4822,  -122.915581,          -6.,   104.275513
   4823,  -126.797768,          -6.,   104.853203
   4824,  -130.720215,          -6.,   104.992592
   4825,  -134.633621,          -6.,   104.691925
   4826,  -138.488754,          -6.,   103.954987
   4827,  -142.237122,          -6.,   102.791046
   4828,  -145.831619,          -6.,   101.214745
   4829,  -149.227005,          -6.,   99.2458878
   4830,  -152.380615,          -6.,    96.909256
   4831,  -155.252777,          -6.,   94.2342224
   4832,  -157.807358,          -6.,   91.2544327
   4833,  -160.012253,          -6.,   88.0073547
   4834,  -161.839722,          -6.,   84.5338211
   4835,    -163.2668,          -6.,   80.8775177
   4836,  -164.275513,          -6.,   77.0844193
   4837,  -164.853195,          -6.,   73.2022324
   4838,  -164.992584,          -6.,   69.2797775
   4839,  -164.691925,          -6.,   65.3663788
   4840,  -163.954987,          -6.,   61.5112534
   4841,  -162.791046,          -6.,   57.7628746
   4842,  -161.214737,          -6.,   54.1683884
   4843,  -159.245895,          -6.,   50.7729912
   4844,  -156.909256,          -6.,   47.6193848
   4845,  -154.234222,          -6.,   44.7472305
   4846,  -151.254425,          -6.,   42.1926422
   4847,  -148.007355,          -6.,   39.9877472
   4848,  -144.533813,          -6.,   38.1602745
   4849,  -140.877518,          -6.,   36.7332039
   4850,  -137.084427,          -6.,   35.7244835
   4851,   -133.20224,          -6.,   35.1467972
   4852,  -129.279785,          -6.,    35.007412
   4853,  -125.366379,          -6.,    35.308075
   4854,  -121.511253,          -6.,   36.0450134
   4855,  -117.762878,          -6.,   37.2089539
   4856,  -114.168388,          -6.,   38.7852592
   4857,  -110.772995,          -6.,   40.7541084
   4858,  -107.619385,          -6.,    43.090744
   4859,  -104.747231,          -6.,   45.7657776
   4860,  -102.192642,          -6.,   48.7455673
   4861,  -99.9877472,          -6.,   51.9926491
   4862,  -98.1602783,          -6.,   55.4661827
   4863,  -96.7332077,          -6.,   59.1224861
   4864,  -95.7244873,          -6.,   62.9155807
   4865,  -95.1467972,          -6.,   66.7977676
   4866,  -95.0074081,          -6.,   70.7202225
   4867,   -95.308075,          -6.,   74.6336212
   4868,   -11.859458,          -4.,   258.816254
   4869,  -15.6684628,          -4.,    257.91803
   4870,  -19.4108105,          -4.,   256.773407
   4871,  -23.0705776,          -4.,   255.387253
   4872,  -26.6321983,          -4.,   253.765472
   4873,  -30.0805187,          -4.,   251.914948
   4874,  -33.4008675,          -4.,   249.843582
   4875,  -36.5791206,          -4.,    247.56015
   4876,   -39.601757,          -4.,   245.074387
   4877,  -42.4559174,          -4.,   242.396881
   4878,  -45.1294594,          -4.,   239.538986
   4879,  -47.6110115,          -4.,   236.512894
   4880,  -49.8900108,          -4.,   233.331467
   4881,   -51.956768,          -4.,    230.00824
   4882,  -53.8024826,          -4.,   226.557343
   4883,  -55.4193115,          -4.,   222.993469
   4884,  -56.8003731,          -4.,   219.331772
   4885,  -57.9397888,          -4.,   215.587845
   4886,  -58.8327141,          -4.,   211.777588
   4887,  -59.4753494,          -4.,   207.917236
   4888,  -59.8649635,          -4.,   204.023193
   4889,   -59.999897,          -4.,   200.112045
   4890,  -59.8795738,          -4.,   196.200409
   4891,  -59.5045052,          -4.,   192.304947
   4892,  -58.8762932,          -4.,   188.442215
   4893,  -57.9976006,          -4.,   184.628662
   4894,  -56.8721771,          -4.,   180.880493
   4895,  -55.5048027,          -4.,   177.213669
   4896,  -53.9012947,          -4.,   173.643784
   4897,  -52.0684776,          -4.,    170.18602
   4898,  -50.0141487,          -4.,   166.855087
   4899,  -47.7470474,          -4.,   163.665176
   4900,  -45.2768173,          -4.,   160.629837
   4901,  -42.6139679,          -4.,   157.761993
   4902,   -39.769825,          -4.,   155.073822
   4903,  -36.7564926,          -4.,   152.576797
   4904,   -33.586792,          -4.,   150.281525
   4905,  -30.2742004,          -4.,   148.197754
   4906,  -23.2359638,          -4.,   144.681915
   4907,  -19.5379829,          -4.,   143.270233
   4908,  -15.7549706,          -4.,   142.105438
   4909,   -11.903388,          -4.,   141.192612
   4910,         -12.,          -4.,           0.
   4911,         -16.,          -4.,           0.
   4912,         -20.,          -4.,           0.
   4913,         -24.,          -4.,           0.
   4914,         -28.,          -4.,           0.
   4915,         -32.,          -4.,           0.
   4916,         -36.,          -4.,           0.
   4917,         -40.,          -4.,           0.
   4918,         -44.,          -4.,           0.
   4919,         -48.,          -4.,           0.
   4920,         -52.,          -4.,           0.
   4921,         -56.,          -4.,           0.
   4922,         -60.,          -4.,           0.
   4923,         -64.,          -4.,           0.
   4924,         -68.,          -4.,           0.
   4925,         -72.,          -4.,           0.
   4926,         -76.,          -4.,           0.
   4927,         -80.,          -4.,           0.
   4928,         -84.,          -4.,           0.
   4929,         -88.,          -4.,           0.
   4930,         -92.,          -4.,           0.
   4931,         -96.,          -4.,           0.
   4932,        -100.,          -4.,           0.
   4933,        -104.,          -4.,           0.
   4934,        -108.,          -4.,           0.
   4935,        -112.,          -4.,           0.
   4936,        -116.,          -4.,           0.
   4937,        -120.,          -4.,           0.
   4938,        -124.,          -4.,           0.
   4939,        -128.,          -4.,           0.
   4940,        -132.,          -4.,           0.
   4941,        -136.,          -4.,           0.
   4942,        -140.,          -4.,           0.
   4943,        -144.,          -4.,           0.
   4944,        -148.,          -4.,           0.
   4945,        -152.,          -4.,           0.
   4946,        -156.,          -4.,           0.
   4947,        -160.,          -4.,           0.
   4948,        -164.,          -4.,           0.
   4949,        -168.,          -4.,           0.
   4950,        -172.,          -4.,           0.
   4951,        -176.,          -4.,           0.
   4952,        -180.,          -4.,           0.
   4953,        -184.,          -4.,           0.
   4954,        -188.,          -4.,           0.
   4955,        -192.,          -4.,           0.
   4956,        -196.,          -4.,           0.
   4957,        -200.,          -4.,           4.
   4958,        -200.,          -4.,           8.
   4959,        -200.,          -4.,          12.
   4960,        -200.,          -4.,          16.
   4961,        -200.,          -4.,          20.
   4962,        -200.,          -4.,          24.
   4963,        -200.,          -4.,          28.
   4964,        -200.,          -4.,          32.
   4965,        -200.,          -4.,          36.
   4966,        -200.,          -4.,          40.
   4967,        -200.,          -4.,          44.
   4968,        -200.,          -4.,          48.
   4969,        -200.,          -4.,          52.
   4970,        -200.,          -4.,          56.
   4971,        -200.,          -4.,          60.
   4972,        -200.,          -4.,          64.
   4973,        -200.,          -4.,          68.
   4974,        -200.,          -4.,          72.
   4975,        -200.,          -4.,          76.
   4976,        -200.,          -4.,          80.
   4977,        -200.,          -4.,          84.
   4978,        -200.,          -4.,          88.
   4979,        -200.,          -4.,          92.
   4980,        -200.,          -4.,          96.
   4981,        -200.,          -4.,         100.
   4982,        -200.,          -4.,         104.
   4983,        -200.,          -4.,         108.
   4984,        -200.,          -4.,         112.
   4985,        -200.,          -4.,         116.
   4986,        -200.,          -4.,         120.
   4987,        -200.,          -4.,         124.
   4988,        -200.,          -4.,         128.
   4989,        -200.,          -4.,         132.
   4990,        -200.,          -4.,         136.
   4991,        -200.,          -4.,         140.
   4992,        -200.,          -4.,         144.
   4993,        -200.,          -4.,         148.
   4994,        -200.,          -4.,         152.
   4995,        -200.,          -4.,         156.
   4996,        -200.,          -4.,         160.
   4997,        -200.,          -4.,         164.
   4998,        -200.,          -4.,         168.
   4999,        -200.,          -4.,         172.
   5000,        -200.,          -4.,         176.
   5001,        -200.,          -4.,         180.
   5002,        -200.,          -4.,         184.
   5003,        -200.,          -4.,         188.
   5004,        -200.,          -4.,         192.
   5005,        -200.,          -4.,         196.
   5006,        -200.,          -4.,         200.
   5007,        -200.,          -4.,         204.
   5008,        -200.,          -4.,         208.
   5009,        -200.,          -4.,         212.
   5010,        -200.,          -4.,         216.
   5011,        -200.,          -4.,         220.
   5012,        -200.,          -4.,         224.
   5013,        -200.,          -4.,         228.
   5014,        -200.,          -4.,         232.
   5015,        -200.,          -4.,         236.
   5016,        -200.,          -4.,         240.
   5017,        -200.,          -4.,         244.
   5018,        -200.,          -4.,         248.
   5019,        -200.,          -4.,         252.
   5020,        -200.,          -4.,         256.
   5021,        -200.,          -4.,         260.
   5022,        -200.,          -4.,         264.
   5023,        -200.,          -4.,         268.
   5024,        -200.,          -4.,         272.
   5025,        -200.,          -4.,         276.
   5026,        -200.,          -4.,         280.
   5027,        -200.,          -4.,         284.
   5028,        -200.,          -4.,         288.
   5029,        -200.,          -4.,         292.
   5030,        -200.,          -4.,         296.
   5031,        -200.,          -4.,         300.
   5032,        -200.,          -4.,         304.
   5033,        -200.,          -4.,         308.
   5034,        -200.,          -4.,         312.
   5035,        -200.,          -4.,         316.
   5036,        -200.,          -4.,         320.
   5037,        -200.,          -4.,         324.
   5038,        -200.,          -4.,         328.
   5039,        -200.,          -4.,         332.
   5040,        -200.,          -4.,         336.
   5041,        -200.,          -4.,         340.
   5042,        -200.,          -4.,         344.
   5043,        -200.,          -4.,         348.
   5044,        -200.,          -4.,         352.
   5045,        -200.,          -4.,         356.
   5046,        -200.,          -4.,         360.
   5047,        -200.,          -4.,         364.
   5048,        -200.,          -4.,         368.
   5049,        -200.,          -4.,         372.
   5050,        -200.,          -4.,         376.
   5051,        -200.,          -4.,         380.
   5052,        -200.,          -4.,         384.
   5053,        -200.,          -4.,         388.
   5054,        -200.,          -4.,         392.
   5055,        -200.,          -4.,         396.
   5056,        -196.,          -4.,         400.
   5057,        -192.,          -4.,         400.
   5058,        -188.,          -4.,         400.
   5059,        -184.,          -4.,         400.
   5060,        -180.,          -4.,         400.
   5061,        -176.,          -4.,         400.
   5062,        -172.,          -4.,         400.
   5063,        -168.,          -4.,         400.
   5064,        -164.,          -4.,         400.
   5065,        -160.,          -4.,         400.
   5066,        -156.,          -4.,         400.
   5067,        -152.,          -4.,         400.
   5068,        -148.,          -4.,         400.
   5069,        -144.,          -4.,         400.
   5070,        -140.,          -4.,         400.
   5071,        -136.,          -4.,         400.
   5072,        -132.,          -4.,         400.
   5073,        -128.,          -4.,         400.
   5074,        -124.,          -4.,         400.
   5075,        -120.,          -4.,         400.
   5076,        -116.,          -4.,         400.
   5077,        -112.,          -4.,         400.
   5078,        -108.,          -4.,         400.
   5079,        -104.,          -4.,         400.
   5080,        -100.,          -4.,         400.
   5081,         -96.,          -4.,         400.
   5082,         -92.,          -4.,         400.
   5083,         -88.,          -4.,         400.
   5084,         -84.,          -4.,         400.
   5085,         -80.,          -4.,         400.
   5086,         -76.,          -4.,         400.
   5087,         -72.,          -4.,         400.
   5088,         -68.,          -4.,         400.
   5089,         -64.,          -4.,         400.
   5090,         -60.,          -4.,         400.
   5091,         -56.,          -4.,         400.
   5092,         -52.,          -4.,         400.
   5093,         -48.,          -4.,         400.
   5094,         -44.,          -4.,         400.
   5095,         -40.,          -4.,         400.
   5096,         -36.,          -4.,         400.
   5097,         -32.,          -4.,         400.
   5098,         -28.,          -4.,         400.
   5099,         -24.,          -4.,         400.
   5100,         -20.,          -4.,         400.
   5101,         -16.,          -4.,         400.
   5102,         -12.,          -4.,         400.
   5103,  -97.2089539,          -4.,   82.2371216
   5104,  -98.7852554,          -4.,   85.8316116
   5105,  -100.754112,          -4.,    89.227005
   5106,  -103.090744,          -4.,   92.3806152
   5107,  -105.765778,          -4.,   95.2527695
   5108,  -108.745567,          -4.,   97.8073578
   5109,  -111.992645,          -4.,   100.012253
   5110,  -115.466179,          -4.,   101.839722
   5111,  -119.122482,          -4.,   103.266792
   5112,  -122.915581,          -4.,   104.275513
   5113,  -126.797768,          -4.,   104.853203
   5114,  -130.720215,          -4.,   104.992592
   5115,  -134.633621,          -4.,   104.691925
   5116,  -138.488754,          -4.,   103.954987
   5117,  -142.237122,          -4.,   102.791046
   5118,  -145.831619,          -4.,   101.214745
   5119,  -149.227005,          -4.,   99.2458878
   5120,  -152.380615,          -4.,    96.909256
   5121,  -155.252777,          -4.,   94.2342224
   5122,  -157.807358,          -4.,   91.2544327
   5123,  -160.012253,          -4.,   88.0073547
   5124,  -161.839722,          -4.,   84.5338211
   5125,    -163.2668,          -4.,   80.8775177
   5126,  -164.275513,          -4.,   77.0844193
   5127,  -164.853195,          -4.,   73.2022324
   5128,  -164.992584,          -4.,   69.2797775
   5129,  -164.691925,          -4.,   65.3663788
   5130,  -163.954987,          -4.,   61.5112534
   5131,  -162.791046,          -4.,   57.7628746
   5132,  -161.214737,          -4.,   54.1683884
   5133,  -159.245895,          -4.,   50.7729912
   5134,  -156.909256,          -4.,   47.6193848
   5135,  -154.234222,          -4.,   44.7472305
   5136,  -151.254425,          -4.,   42.1926422
   5137,  -148.007355,          -4.,   39.9877472
   5138,  -144.533813,          -4.,   38.1602745
   5139,  -140.877518,          -4.,   36.7332039
   5140,  -137.084427,          -4.,   35.7244835
   5141,   -133.20224,          -4.,   35.1467972
   5142,  -129.279785,          -4.,    35.007412
   5143,  -125.366379,          -4.,    35.308075
   5144,  -121.511253,          -4.,   36.0450134
   5145,  -117.762878,          -4.,   37.2089539
   5146,  -114.168388,          -4.,   38.7852592
   5147,  -110.772995,          -4.,   40.7541084
   5148,  -107.619385,          -4.,    43.090744
   5149,  -104.747231,          -4.,   45.7657776
   5150,  -102.192642,          -4.,   48.7455673
   5151,  -99.9877472,          -4.,   51.9926491
   5152,  -98.1602783,          -4.,   55.4661827
   5153,  -96.7332077,          -4.,   59.1224861
   5154,  -95.7244873,          -4.,   62.9155807
   5155,  -95.1467972,          -4.,   66.7977676
   5156,  -95.0074081,          -4.,   70.7202225
   5157,   -95.308075,          -4.,   74.6336212
   5158,   -11.859458,          -2.,   258.816254
   5159,  -15.6684628,          -2.,    257.91803
   5160,  -19.4108105,          -2.,   256.773407
   5161,  -23.0705776,          -2.,   255.387253
   5162,  -26.6321983,          -2.,   253.765472
   5163,  -30.0805187,          -2.,   251.914948
   5164,  -33.4008675,          -2.,   249.843582
   5165,  -36.5791206,          -2.,    247.56015
   5166,   -39.601757,          -2.,   245.074387
   5167,  -42.4559174,          -2.,   242.396881
   5168,  -45.1294594,          -2.,   239.538986
   5169,  -47.6110115,          -2.,   236.512894
   5170,  -49.8900108,          -2.,   233.331467
   5171,   -51.956768,          -2.,    230.00824
   5172,  -53.8024826,          -2.,   226.557343
   5173,  -55.4193115,          -2.,   222.993469
   5174,  -56.8003731,          -2.,   219.331772
   5175,  -57.9397888,          -2.,   215.587845
   5176,  -58.8327141,          -2.,   211.777588
   5177,  -59.4753494,          -2.,   207.917236
   5178,  -59.8649635,          -2.,   204.023193
   5179,   -59.999897,          -2.,   200.112045
   5180,  -59.8795738,          -2.,   196.200409
   5181,  -59.5045052,          -2.,   192.304947
   5182,  -58.8762932,          -2.,   188.442215
   5183,  -57.9976006,          -2.,   184.628662
   5184,  -56.8721771,          -2.,   180.880493
   5185,  -55.5048027,          -2.,   177.213669
   5186,  -53.9012947,          -2.,   173.643784
   5187,  -52.0684776,          -2.,    170.18602
   5188,  -50.0141487,          -2.,   166.855087
   5189,  -47.7470474,          -2.,   163.665176
   5190,  -45.2768173,          -2.,   160.629837
   5191,  -42.6139679,          -2.,   157.761993
   5192,   -39.769825,          -2.,   155.073822
   5193,  -36.7564926,          -2.,   152.576797
   5194,   -33.586792,          -2.,   150.281525
   5195,  -30.2742004,          -2.,   148.197754
   5196,  -23.2359638,          -2.,   144.681915
   5197,  -19.5379829,          -2.,   143.270233
   5198,  -15.7549706,          -2.,   142.105438
   5199,   -11.903388,          -2.,   141.192612
   5200,         -12.,          -2.,           0.
   5201,         -16.,          -2.,           0.
   5202,         -20.,          -2.,           0.
   5203,         -24.,          -2.,           0.
   5204,         -28.,          -2.,           0.
   5205,         -32.,          -2.,           0.
   5206,         -36.,          -2.,           0.
   5207,         -40.,          -2.,           0.
   5208,         -44.,          -2.,           0.
   5209,         -48.,          -2.,           0.
   5210,         -52.,          -2.,           0.
   5211,         -56.,          -2.,           0.
   5212,         -60.,          -2.,           0.
   5213,         -64.,          -2.,           0.
   5214,         -68.,          -2.,           0.
   5215,         -72.,          -2.,           0.
   5216,         -76.,          -2.,           0.
   5217,         -80.,          -2.,           0.
   5218,         -84.,          -2.,           0.
   5219,         -88.,          -2.,           0.
   5220,         -92.,          -2.,           0.
   5221,         -96.,          -2.,           0.
   5222,        -100.,          -2.,           0.
   5223,        -104.,          -2.,           0.
   5224,        -108.,          -2.,           0.
   5225,        -112.,          -2.,           0.
   5226,        -116.,          -2.,           0.
   5227,        -120.,          -2.,           0.
   5228,        -124.,          -2.,           0.
   5229,        -128.,          -2.,           0.
   5230,        -132.,          -2.,           0.
   5231,        -136.,          -2.,           0.
   5232,        -140.,          -2.,           0.
   5233,        -144.,          -2.,           0.
   5234,        -148.,          -2.,           0.
   5235,        -152.,          -2.,           0.
   5236,        -156.,          -2.,           0.
   5237,        -160.,          -2.,           0.
   5238,        -164.,          -2.,           0.
   5239,        -168.,          -2.,           0.
   5240,        -172.,          -2.,           0.
   5241,        -176.,          -2.,           0.
   5242,        -180.,          -2.,           0.
   5243,        -184.,          -2.,           0.
   5244,        -188.,          -2.,           0.
   5245,        -192.,          -2.,           0.
   5246,        -196.,          -2.,           0.
   5247,        -200.,          -2.,           4.
   5248,        -200.,          -2.,           8.
   5249,        -200.,          -2.,          12.
   5250,        -200.,          -2.,          16.
   5251,        -200.,          -2.,          20.
   5252,        -200.,          -2.,          24.
   5253,        -200.,          -2.,          28.
   5254,        -200.,          -2.,          32.
   5255,        -200.,          -2.,          36.
   5256,        -200.,          -2.,          40.
   5257,        -200.,          -2.,          44.
   5258,        -200.,          -2.,          48.
   5259,        -200.,          -2.,          52.
   5260,        -200.,          -2.,          56.
   5261,        -200.,          -2.,          60.
   5262,        -200.,          -2.,          64.
   5263,        -200.,          -2.,          68.
   5264,        -200.,          -2.,          72.
   5265,        -200.,          -2.,          76.
   5266,        -200.,          -2.,          80.
   5267,        -200.,          -2.,          84.
   5268,        -200.,          -2.,          88.
   5269,        -200.,          -2.,          92.
   5270,        -200.,          -2.,          96.
   5271,        -200.,          -2.,         100.
   5272,        -200.,          -2.,         104.
   5273,        -200.,          -2.,         108.
   5274,        -200.,          -2.,         112.
   5275,        -200.,          -2.,         116.
   5276,        -200.,          -2.,         120.
   5277,        -200.,          -2.,         124.
   5278,        -200.,          -2.,         128.
   5279,        -200.,          -2.,         132.
   5280,        -200.,          -2.,         136.
   5281,        -200.,          -2.,         140.
   5282,        -200.,          -2.,         144.
   5283,        -200.,          -2.,         148.
   5284,        -200.,          -2.,         152.
   5285,        -200.,          -2.,         156.
   5286,        -200.,          -2.,         160.
   5287,        -200.,          -2.,         164.
   5288,        -200.,          -2.,         168.
   5289,        -200.,          -2.,         172.
   5290,        -200.,          -2.,         176.
   5291,        -200.,          -2.,         180.
   5292,        -200.,          -2.,         184.
   5293,        -200.,          -2.,         188.
   5294,        -200.,          -2.,         192.
   5295,        -200.,          -2.,         196.
   5296,        -200.,          -2.,         200.
   5297,        -200.,          -2.,         204.
   5298,        -200.,          -2.,         208.
   5299,        -200.,          -2.,         212.
   5300,        -200.,          -2.,         216.
   5301,        -200.,          -2.,         220.
   5302,        -200.,          -2.,         224.
   5303,        -200.,          -2.,         228.
   5304,        -200.,          -2.,         232.
   5305,        -200.,          -2.,         236.
   5306,        -200.,          -2.,         240.
   5307,        -200.,          -2.,         244.
   5308,        -200.,          -2.,         248.
   5309,        -200.,          -2.,         252.
   5310,        -200.,          -2.,         256.
   5311,        -200.,          -2.,         260.
   5312,        -200.,          -2.,         264.
   5313,        -200.,          -2.,         268.
   5314,        -200.,          -2.,         272.
   5315,        -200.,          -2.,         276.
   5316,        -200.,          -2.,         280.
   5317,        -200.,          -2.,         284.
   5318,        -200.,          -2.,         288.
   5319,        -200.,          -2.,         292.
   5320,        -200.,          -2.,         296.
   5321,        -200.,          -2.,         300.
   5322,        -200.,          -2.,         304.
   5323,        -200.,          -2.,         308.
   5324,        -200.,          -2.,         312.
   5325,        -200.,          -2.,         316.
   5326,        -200.,          -2.,         320.
   5327,        -200.,          -2.,         324.
   5328,        -200.,          -2.,         328.
   5329,        -200.,          -2.,         332.
   5330,        -200.,          -2.,         336.
   5331,        -200.,          -2.,         340.
   5332,        -200.,          -2.,         344.
   5333,        -200.,          -2.,         348.
   5334,        -200.,          -2.,         352.
   5335,        -200.,          -2.,         356.
   5336,        -200.,          -2.,         360.
   5337,        -200.,          -2.,         364.
   5338,        -200.,          -2.,         368.
   5339,        -200.,          -2.,         372.
   5340,        -200.,          -2.,         376.
   5341,        -200.,          -2.,         380.
   5342,        -200.,          -2.,         384.
   5343,        -200.,          -2.,         388.
   5344,        -200.,          -2.,         392.
   5345,        -200.,          -2.,         396.
   5346,        -196.,          -2.,         400.
   5347,        -192.,          -2.,         400.
   5348,        -188.,          -2.,         400.
   5349,        -184.,          -2.,         400.
   5350,        -180.,          -2.,         400.
   5351,        -176.,          -2.,         400.
   5352,        -172.,          -2.,         400.
   5353,        -168.,          -2.,         400.
   5354,        -164.,          -2.,         400.
   5355,        -160.,          -2.,         400.
   5356,        -156.,          -2.,         400.
   5357,        -152.,          -2.,         400.
   5358,        -148.,          -2.,         400.
   5359,        -144.,          -2.,         400.
   5360,        -140.,          -2.,         400.
   5361,        -136.,          -2.,         400.
   5362,        -132.,          -2.,         400.
   5363,        -128.,          -2.,         400.
   5364,        -124.,          -2.,         400.
   5365,        -120.,          -2.,         400.
   5366,        -116.,          -2.,         400.
   5367,        -112.,          -2.,         400.
   5368,        -108.,          -2.,         400.
   5369,        -104.,          -2.,         400.
   5370,        -100.,          -2.,         400.
   5371,         -96.,          -2.,         400.
   5372,         -92.,          -2.,         400.
   5373,         -88.,          -2.,         400.
   5374,         -84.,          -2.,         400.
   5375,         -80.,          -2.,         400.
   5376,         -76.,          -2.,         400.
   5377,         -72.,          -2.,         400.
   5378,         -68.,          -2.,         400.
   5379,         -64.,          -2.,         400.
   5380,         -60.,          -2.,         400.
   5381,         -56.,          -2.,         400.
   5382,         -52.,          -2.,         400.
   5383,         -48.,          -2.,         400.
   5384,         -44.,          -2.,         400.
   5385,         -40.,          -2.,         400.
   5386,         -36.,          -2.,         400.
   5387,         -32.,          -2.,         400.
   5388,         -28.,          -2.,         400.
   5389,         -24.,          -2.,         400.
   5390,         -20.,          -2.,         400.
   5391,         -16.,          -2.,         400.
   5392,         -12.,          -2.,         400.
   5393,  -97.2089539,          -2.,   82.2371216
   5394,  -98.7852554,          -2.,   85.8316116
   5395,  -100.754112,          -2.,    89.227005
   5396,  -103.090744,          -2.,   92.3806152
   5397,  -105.765778,          -2.,   95.2527695
   5398,  -108.745567,          -2.,   97.8073578
   5399,  -111.992645,          -2.,   100.012253
   5400,  -115.466179,          -2.,   101.839722
   5401,  -119.122482,          -2.,   103.266792
   5402,  -122.915581,          -2.,   104.275513
   5403,  -126.797768,          -2.,   104.853203
   5404,  -130.720215,          -2.,   104.992592
   5405,  -134.633621,          -2.,   104.691925
   5406,  -138.488754,          -2.,   103.954987
   5407,  -142.237122,          -2.,   102.791046
   5408,  -145.831619,          -2.,   101.214745
   5409,  -149.227005,          -2.,   99.2458878
   5410,  -152.380615,          -2.,    96.909256
   5411,  -155.252777,          -2.,   94.2342224
   5412,  -157.807358,          -2.,   91.2544327
   5413,  -160.012253,          -2.,   88.0073547
   5414,  -161.839722,          -2.,   84.5338211
   5415,    -163.2668,          -2.,   80.8775177
   5416,  -164.275513,          -2.,   77.0844193
   5417,  -164.853195,          -2.,   73.2022324
   5418,  -164.992584,          -2.,   69.2797775
   5419,  -164.691925,          -2.,   65.3663788
   5420,  -163.954987,          -2.,   61.5112534
   5421,  -162.791046,          -2.,   57.7628746
   5422,  -161.214737,          -2.,   54.1683884
   5423,  -159.245895,          -2.,   50.7729912
   5424,  -156.909256,          -2.,   47.6193848
   5425,  -154.234222,          -2.,   44.7472305
   5426,  -151.254425,          -2.,   42.1926422
   5427,  -148.007355,          -2.,   39.9877472
   5428,  -144.533813,          -2.,   38.1602745
   5429,  -140.877518,          -2.,   36.7332039
   5430,  -137.084427,          -2.,   35.7244835
   5431,   -133.20224,          -2.,   35.1467972
   5432,  -129.279785,          -2.,    35.007412
   5433,  -125.366379,          -2.,    35.308075
   5434,  -121.511253,          -2.,   36.0450134
   5435,  -117.762878,          -2.,   37.2089539
   5436,  -114.168388,          -2.,   38.7852592
   5437,  -110.772995,          -2.,   40.7541084
   5438,  -107.619385,          -2.,    43.090744
   5439,  -104.747231,          -2.,   45.7657776
   5440,  -102.192642,          -2.,   48.7455673
   5441,  -99.9877472,          -2.,   51.9926491
   5442,  -98.1602783,          -2.,   55.4661827
   5443,  -96.7332077,          -2.,   59.1224861
   5444,  -95.7244873,          -2.,   62.9155807
   5445,  -95.1467972,          -2.,   66.7977676
   5446,  -95.0074081,          -2.,   70.7202225
   5447,   -95.308075,          -2.,   74.6336212
   5448,   -11.859458,           0.,   258.816254
   5449,  -15.6684628,           0.,    257.91803
   5450,  -19.4108105,           0.,   256.773407
   5451,  -23.0705776,           0.,   255.387253
   5452,  -26.6321983,           0.,   253.765472
   5453,  -30.0805187,           0.,   251.914948
   5454,  -33.4008675,           0.,   249.843582
   5455,  -36.5791206,           0.,    247.56015
   5456,   -39.601757,           0.,   245.074387
   5457,  -42.4559174,           0.,   242.396881
   5458,  -45.1294594,           0.,   239.538986
   5459,  -47.6110115,           0.,   236.512894
   5460,  -49.8900108,           0.,   233.331467
   5461,   -51.956768,           0.,    230.00824
   5462,  -53.8024826,           0.,   226.557343
   5463,  -55.4193115,           0.,   222.993469
   5464,  -56.8003731,           0.,   219.331772
   5465,  -57.9397888,           0.,   215.587845
   5466,  -58.8327141,           0.,   211.777588
   5467,  -59.4753494,           0.,   207.917236
   5468,  -59.8649635,           0.,   204.023193
   5469,   -59.999897,           0.,   200.112045
   5470,  -59.8795738,           0.,   196.200409
   5471,  -59.5045052,           0.,   192.304947
   5472,  -58.8762932,           0.,   188.442215
   5473,  -57.9976006,           0.,   184.628662
   5474,  -56.8721771,           0.,   180.880493
   5475,  -55.5048027,           0.,   177.213669
   5476,  -53.9012947,           0.,   173.643784
   5477,  -52.0684776,           0.,    170.18602
   5478,  -50.0141487,           0.,   166.855087
   5479,  -47.7470474,           0.,   163.665176
   5480,  -45.2768173,           0.,   160.629837
   5481,  -42.6139679,           0.,   157.761993
   5482,   -39.769825,           0.,   155.073822
   5483,  -36.7564926,           0.,   152.576797
   5484,   -33.586792,           0.,   150.281525
   5485,  -30.2742004,           0.,   148.197754
   5486,  -23.2359638,           0.,   144.681915
   5487,  -19.5379829,           0.,   143.270233
   5488,  -15.7549706,           0.,   142.105438
   5489,   -11.903388,           0.,   141.192612
   5490,         -12.,           0.,           0.
   5491,         -16.,           0.,           0.
   5492,         -20.,           0.,           0.
   5493,         -24.,           0.,           0.
   5494,         -28.,           0.,           0.
   5495,         -32.,           0.,           0.
   5496,         -36.,           0.,           0.
   5497,         -40.,           0.,           0.
   5498,         -44.,           0.,           0.
   5499,         -48.,           0.,           0.
   5500,         -52.,           0.,           0.
   5501,         -56.,           0.,           0.
   5502,         -60.,           0.,           0.
   5503,         -64.,           0.,           0.
   5504,         -68.,           0.,           0.
   5505,         -72.,           0.,           0.
   5506,         -76.,           0.,           0.
   5507,         -80.,           0.,           0.
   5508,         -84.,           0.,           0.
   5509,         -88.,           0.,           0.
   5510,         -92.,           0.,           0.
   5511,         -96.,           0.,           0.
   5512,        -100.,           0.,           0.
   5513,        -104.,           0.,           0.
   5514,        -108.,           0.,           0.
   5515,        -112.,           0.,           0.
   5516,        -116.,           0.,           0.
   5517,        -120.,           0.,           0.
   5518,        -124.,           0.,           0.
   5519,        -128.,           0.,           0.
   5520,        -132.,           0.,           0.
   5521,        -136.,           0.,           0.
   5522,        -140.,           0.,           0.
   5523,        -144.,           0.,           0.
   5524,        -148.,           0.,           0.
   5525,        -152.,           0.,           0.
   5526,        -156.,           0.,           0.
   5527,        -160.,           0.,           0.
   5528,        -164.,           0.,           0.
   5529,        -168.,           0.,           0.
   5530,        -172.,           0.,           0.
   5531,        -176.,           0.,           0.
   5532,        -180.,           0.,           0.
   5533,        -184.,           0.,           0.
   5534,        -188.,           0.,           0.
   5535,        -192.,           0.,           0.
   5536,        -196.,           0.,           0.
   5537,        -200.,           0.,           4.
   5538,        -200.,           0.,           8.
   5539,        -200.,           0.,          12.
   5540,        -200.,           0.,          16.
   5541,        -200.,           0.,          20.
   5542,        -200.,           0.,          24.
   5543,        -200.,           0.,          28.
   5544,        -200.,           0.,          32.
   5545,        -200.,           0.,          36.
   5546,        -200.,           0.,          40.
   5547,        -200.,           0.,          44.
   5548,        -200.,           0.,          48.
   5549,        -200.,           0.,          52.
   5550,        -200.,           0.,          56.
   5551,        -200.,           0.,          60.
   5552,        -200.,           0.,          64.
   5553,        -200.,           0.,          68.
   5554,        -200.,           0.,          72.
   5555,        -200.,           0.,          76.
   5556,        -200.,           0.,          80.
   5557,        -200.,           0.,          84.
   5558,        -200.,           0.,          88.
   5559,        -200.,           0.,          92.
   5560,        -200.,           0.,          96.
   5561,        -200.,           0.,         100.
   5562,        -200.,           0.,         104.
   5563,        -200.,           0.,         108.
   5564,        -200.,           0.,         112.
   5565,        -200.,           0.,         116.
   5566,        -200.,           0.,         120.
   5567,        -200.,           0.,         124.
   5568,        -200.,           0.,         128.
   5569,        -200.,           0.,         132.
   5570,        -200.,           0.,         136.
   5571,        -200.,           0.,         140.
   5572,        -200.,           0.,         144.
   5573,        -200.,           0.,         148.
   5574,        -200.,           0.,         152.
   5575,        -200.,           0.,         156.
   5576,        -200.,           0.,         160.
   5577,        -200.,           0.,         164.
   5578,        -200.,           0.,         168.
   5579,        -200.,           0.,         172.
   5580,        -200.,           0.,         176.
   5581,        -200.,           0.,         180.
   5582,        -200.,           0.,         184.
   5583,        -200.,           0.,         188.
   5584,        -200.,           0.,         192.
   5585,        -200.,           0.,         196.
   5586,        -200.,           0.,         200.
   5587,        -200.,           0.,         204.
   5588,        -200.,           0.,         208.
   5589,        -200.,           0.,         212.
   5590,        -200.,           0.,         216.
   5591,        -200.,           0.,         220.
   5592,        -200.,           0.,         224.
   5593,        -200.,           0.,         228.
   5594,        -200.,           0.,         232.
   5595,        -200.,           0.,         236.
   5596,        -200.,           0.,         240.
   5597,        -200.,           0.,         244.
   5598,        -200.,           0.,         248.
   5599,        -200.,           0.,         252.
   5600,        -200.,           0.,         256.
   5601,        -200.,           0.,         260.
   5602,        -200.,           0.,         264.
   5603,        -200.,           0.,         268.
   5604,        -200.,           0.,         272.
   5605,        -200.,           0.,         276.
   5606,        -200.,           0.,         280.
   5607,        -200.,           0.,         284.
   5608,        -200.,           0.,         288.
   5609,        -200.,           0.,         292.
   5610,        -200.,           0.,         296.
   5611,        -200.,           0.,         300.
   5612,        -200.,           0.,         304.
   5613,        -200.,           0.,         308.
   5614,        -200.,           0.,         312.
   5615,        -200.,           0.,         316.
   5616,        -200.,           0.,         320.
   5617,        -200.,           0.,         324.
   5618,        -200.,           0.,         328.
   5619,        -200.,           0.,         332.
   5620,        -200.,           0.,         336.
   5621,        -200.,           0.,         340.
   5622,        -200.,           0.,         344.
   5623,        -200.,           0.,         348.
   5624,        -200.,           0.,         352.
   5625,        -200.,           0.,         356.
   5626,        -200.,           0.,         360.
   5627,        -200.,           0.,         364.
   5628,        -200.,           0.,         368.
   5629,        -200.,           0.,         372.
   5630,        -200.,           0.,         376.
   5631,        -200.,           0.,         380.
   5632,        -200.,           0.,         384.
   5633,        -200.,           0.,         388.
   5634,        -200.,           0.,         392.
   5635,        -200.,           0.,         396.
   5636,        -196.,           0.,         400.
   5637,        -192.,           0.,         400.
   5638,        -188.,           0.,         400.
   5639,        -184.,           0.,         400.
   5640,        -180.,           0.,         400.
   5641,        -176.,           0.,         400.
   5642,        -172.,           0.,         400.
   5643,        -168.,           0.,         400.
   5644,        -164.,           0.,         400.
   5645,        -160.,           0.,         400.
   5646,        -156.,           0.,         400.
   5647,        -152.,           0.,         400.
   5648,        -148.,           0.,         400.
   5649,        -144.,           0.,         400.
   5650,        -140.,           0.,         400.
   5651,        -136.,           0.,         400.
   5652,        -132.,           0.,         400.
   5653,        -128.,           0.,         400.
   5654,        -124.,           0.,         400.
   5655,        -120.,           0.,         400.
   5656,        -116.,           0.,         400.
   5657,        -112.,           0.,         400.
   5658,        -108.,           0.,         400.
   5659,        -104.,           0.,         400.
   5660,        -100.,           0.,         400.
   5661,         -96.,           0.,         400.
   5662,         -92.,           0.,         400.
   5663,         -88.,           0.,         400.
   5664,         -84.,           0.,         400.
   5665,         -80.,           0.,         400.
   5666,         -76.,           0.,         400.
   5667,         -72.,           0.,         400.
   5668,         -68.,           0.,         400.
   5669,         -64.,           0.,         400.
   5670,         -60.,           0.,         400.
   5671,         -56.,           0.,         400.
   5672,         -52.,           0.,         400.
   5673,         -48.,           0.,         400.
   5674,         -44.,           0.,         400.
   5675,         -40.,           0.,         400.
   5676,         -36.,           0.,         400.
   5677,         -32.,           0.,         400.
   5678,         -28.,           0.,         400.
   5679,         -24.,           0.,         400.
   5680,         -20.,           0.,         400.
   5681,         -16.,           0.,         400.
   5682,         -12.,           0.,         400.
   5683,  -97.2089539,           0.,   82.2371216
   5684,  -98.7852554,           0.,   85.8316116
   5685,  -100.754112,           0.,    89.227005
   5686,  -103.090744,           0.,   92.3806152
   5687,  -105.765778,           0.,   95.2527695
   5688,  -108.745567,           0.,   97.8073578
   5689,  -111.992645,           0.,   100.012253
   5690,  -115.466179,           0.,   101.839722
   5691,  -119.122482,           0.,   103.266792
   5692,  -122.915581,           0.,   104.275513
   5693,  -126.797768,           0.,   104.853203
   5694,  -130.720215,           0.,   104.992592
   5695,  -134.633621,           0.,   104.691925
   5696,  -138.488754,           0.,   103.954987
   5697,  -142.237122,           0.,   102.791046
   5698,  -145.831619,           0.,   101.214745
   5699,  -149.227005,           0.,   99.2458878
   5700,  -152.380615,           0.,    96.909256
   5701,  -155.252777,           0.,   94.2342224
   5702,  -157.807358,           0.,   91.2544327
   5703,  -160.012253,           0.,   88.0073547
   5704,  -161.839722,           0.,   84.5338211
   5705,    -163.2668,           0.,   80.8775177
   5706,  -164.275513,           0.,   77.0844193
   5707,  -164.853195,           0.,   73.2022324
   5708,  -164.992584,           0.,   69.2797775
   5709,  -164.691925,           0.,   65.3663788
   5710,  -163.954987,           0.,   61.5112534
   5711,  -162.791046,           0.,   57.7628746
   5712,  -161.214737,           0.,   54.1683884
   5713,  -159.245895,           0.,   50.7729912
   5714,  -156.909256,           0.,   47.6193848
   5715,  -154.234222,           0.,   44.7472305
   5716,  -151.254425,           0.,   42.1926422
   5717,  -148.007355,           0.,   39.9877472
   5718,  -144.533813,           0.,   38.1602745
   5719,  -140.877518,           0.,   36.7332039
   5720,  -137.084427,           0.,   35.7244835
   5721,   -133.20224,           0.,   35.1467972
   5722,  -129.279785,           0.,    35.007412
   5723,  -125.366379,           0.,    35.308075
   5724,  -121.511253,           0.,   36.0450134
   5725,  -117.762878,           0.,   37.2089539
   5726,  -114.168388,           0.,   38.7852592
   5727,  -110.772995,           0.,   40.7541084
   5728,  -107.619385,           0.,    43.090744
   5729,  -104.747231,           0.,   45.7657776
   5730,  -102.192642,           0.,   48.7455673
   5731,  -99.9877472,           0.,   51.9926491
   5732,  -98.1602783,           0.,   55.4661827
   5733,  -96.7332077,           0.,   59.1224861
   5734,  -95.7244873,           0.,   62.9155807
   5735,  -95.1467972,           0.,   66.7977676
   5736,  -95.0074081,           0.,   70.7202225
   5737,   -95.308075,           0.,   74.6336212
   5738,  -97.2089539,           2.,   82.2371216
   5739,  -98.7852554,           2.,   85.8316116
   5740,  -100.754112,           2.,    89.227005
   5741,  -103.090744,           2.,   92.3806152
   5742,  -105.765778,           2.,   95.2527695
   5743,  -108.745567,           2.,   97.8073578
   5744,  -111.992645,           2.,   100.012253
   5745,  -115.466179,           2.,   101.839722
   5746,  -119.122482,           2.,   103.266792
   5747,  -122.915581,           2.,   104.275513
   5748,  -126.797768,           2.,   104.853203
   5749,  -130.720215,           2.,   104.992592
   5750,  -134.633621,           2.,   104.691925
   5751,  -138.488754,           2.,   103.954987
   5752,  -142.237122,           2.,   102.791046
   5753,  -145.831619,           2.,   101.214745
   5754,  -149.227005,           2.,   99.2458878
   5755,  -152.380615,           2.,    96.909256
   5756,  -155.252777,           2.,   94.2342224
   5757,  -157.807358,           2.,   91.2544327
   5758,  -160.012253,           2.,   88.0073547
   5759,  -161.839722,           2.,   84.5338211
   5760,    -163.2668,           2.,   80.8775177
   5761,  -164.275513,           2.,   77.0844193
   5762,  -164.853195,           2.,   73.2022324
   5763,  -164.992584,           2.,   69.2797775
   5764,  -164.691925,           2.,   65.3663788
   5765,  -163.954987,           2.,   61.5112534
   5766,  -162.791046,           2.,   57.7628746
   5767,  -161.214737,           2.,   54.1683884
   5768,  -159.245895,           2.,   50.7729912
   5769,  -156.909256,           2.,   47.6193848
   5770,  -154.234222,           2.,   44.7472305
   5771,  -151.254425,           2.,   42.1926422
   5772,  -148.007355,           2.,   39.9877472
   5773,  -144.533813,           2.,   38.1602745
   5774,  -140.877518,           2.,   36.7332039
   5775,  -137.084427,           2.,   35.7244835
   5776,   -133.20224,           2.,   35.1467972
   5777,  -129.279785,           2.,    35.007412
   5778,  -125.366379,           2.,    35.308075
   5779,  -121.511253,           2.,   36.0450134
   5780,  -117.762878,           2.,   37.2089539
   5781,  -114.168388,           2.,   38.7852592
   5782,  -110.772995,           2.,   40.7541084
   5783,  -107.619385,           2.,    43.090744
   5784,  -104.747231,           2.,   45.7657776
   5785,  -102.192642,           2.,   48.7455673
   5786,  -99.9877472,           2.,   51.9926491
   5787,  -98.1602783,           2.,   55.4661827
   5788,  -96.7332077,           2.,   59.1224861
   5789,  -95.7244873,           2.,   62.9155807
   5790,  -95.1467972,           2.,   66.7977676
   5791,  -95.0074081,           2.,   70.7202225
   5792,   -95.308075,           2.,   74.6336212
   5793,         -12.,           2.,           0.
   5794,         -16.,           2.,           0.
   5795,         -20.,           2.,           0.
   5796,         -24.,           2.,           0.
   5797,         -28.,           2.,           0.
   5798,         -32.,           2.,           0.
   5799,         -36.,           2.,           0.
   5800,         -40.,           2.,           0.
   5801,         -44.,           2.,           0.
   5802,         -48.,           2.,           0.
   5803,         -52.,           2.,           0.
   5804,         -56.,           2.,           0.
   5805,         -60.,           2.,           0.
   5806,         -64.,           2.,           0.
   5807,         -68.,           2.,           0.
   5808,         -72.,           2.,           0.
   5809,         -76.,           2.,           0.
   5810,         -80.,           2.,           0.
   5811,         -84.,           2.,           0.
   5812,         -88.,           2.,           0.
   5813,         -92.,           2.,           0.
   5814,         -96.,           2.,           0.
   5815,        -100.,           2.,           0.
   5816,        -104.,           2.,           0.
   5817,        -108.,           2.,           0.
   5818,        -112.,           2.,           0.
   5819,        -116.,           2.,           0.
   5820,        -120.,           2.,           0.
   5821,        -124.,           2.,           0.
   5822,        -128.,           2.,           0.
   5823,        -132.,           2.,           0.
   5824,        -136.,           2.,           0.
   5825,        -140.,           2.,           0.
   5826,        -144.,           2.,           0.
   5827,        -148.,           2.,           0.
   5828,        -152.,           2.,           0.
   5829,        -156.,           2.,           0.
   5830,        -160.,           2.,           0.
   5831,        -164.,           2.,           0.
   5832,        -168.,           2.,           0.
   5833,        -172.,           2.,           0.
   5834,        -176.,           2.,           0.
   5835,        -180.,           2.,           0.
   5836,        -184.,           2.,           0.
   5837,        -188.,           2.,           0.
   5838,        -192.,           2.,           0.
   5839,        -196.,           2.,           0.
   5840,        -200.,           2.,           4.
   5841,        -200.,           2.,           8.
   5842,        -200.,           2.,          12.
   5843,        -200.,           2.,          16.
   5844,        -200.,           2.,          20.
   5845,        -200.,           2.,          24.
   5846,        -200.,           2.,          28.
   5847,        -200.,           2.,          32.
   5848,        -200.,           2.,          36.
   5849,        -200.,           2.,          40.
   5850,        -200.,           2.,          44.
   5851,        -200.,           2.,          48.
   5852,        -200.,           2.,          52.
   5853,        -200.,           2.,          56.
   5854,        -200.,           2.,          60.
   5855,        -200.,           2.,          64.
   5856,        -200.,           2.,          68.
   5857,        -200.,           2.,          72.
   5858,        -200.,           2.,          76.
   5859,        -200.,           2.,          80.
   5860,        -200.,           2.,          84.
   5861,        -200.,           2.,          88.
   5862,        -200.,           2.,          92.
   5863,        -200.,           2.,          96.
   5864,        -200.,           2.,         100.
   5865,        -200.,           2.,         104.
   5866,        -200.,           2.,         108.
   5867,        -200.,           2.,         112.
   5868,        -200.,           2.,         116.
   5869,        -200.,           2.,         120.
   5870,        -200.,           2.,         124.
   5871,        -200.,           2.,         128.
   5872,        -200.,           2.,         132.
   5873,        -200.,           2.,         136.
   5874,        -200.,           2.,         140.
   5875,        -200.,           2.,         144.
   5876,        -200.,           2.,         148.
   5877,        -200.,           2.,         152.
   5878,        -200.,           2.,         156.
   5879,        -200.,           2.,         160.
   5880,        -200.,           2.,         164.
   5881,        -200.,           2.,         168.
   5882,        -200.,           2.,         172.
   5883,        -200.,           2.,         176.
   5884,        -200.,           2.,         180.
   5885,        -200.,           2.,         184.
   5886,        -200.,           2.,         188.
   5887,        -200.,           2.,         192.
   5888,        -200.,           2.,         196.
   5889,        -200.,           2.,         200.
   5890,        -200.,           2.,         204.
   5891,        -200.,           2.,         208.
   5892,        -200.,           2.,         212.
   5893,        -200.,           2.,         216.
   5894,        -200.,           2.,         220.
   5895,        -200.,           2.,         224.
   5896,        -200.,           2.,         228.
   5897,        -200.,           2.,         232.
   5898,        -200.,           2.,         236.
   5899,        -200.,           2.,         240.
   5900,        -200.,           2.,         244.
   5901,        -200.,           2.,         248.
   5902,        -200.,           2.,         252.
   5903,        -200.,           2.,         256.
   5904,        -200.,           2.,         260.
   5905,        -200.,           2.,         264.
   5906,        -200.,           2.,         268.
   5907,        -200.,           2.,         272.
   5908,        -200.,           2.,         276.
   5909,        -200.,           2.,         280.
   5910,        -200.,           2.,         284.
   5911,        -200.,           2.,         288.
   5912,        -200.,           2.,         292.
   5913,        -200.,           2.,         296.
   5914,        -200.,           2.,         300.
   5915,        -200.,           2.,         304.
   5916,        -200.,           2.,         308.
   5917,        -200.,           2.,         312.
   5918,        -200.,           2.,         316.
   5919,        -200.,           2.,         320.
   5920,        -200.,           2.,         324.
   5921,        -200.,           2.,         328.
   5922,        -200.,           2.,         332.
   5923,        -200.,           2.,         336.
   5924,        -200.,           2.,         340.
   5925,        -200.,           2.,         344.
   5926,        -200.,           2.,         348.
   5927,        -200.,           2.,         352.
   5928,        -200.,           2.,         356.
   5929,        -200.,           2.,         360.
   5930,        -200.,           2.,         364.
   5931,        -200.,           2.,         368.
   5932,        -200.,           2.,         372.
   5933,        -200.,           2.,         376.
   5934,        -200.,           2.,         380.
   5935,        -200.,           2.,         384.
   5936,        -200.,           2.,         388.
   5937,        -200.,           2.,         392.
   5938,        -200.,           2.,         396.
   5939,        -196.,           2.,         400.
   5940,        -192.,           2.,         400.
   5941,        -188.,           2.,         400.
   5942,        -184.,           2.,         400.
   5943,        -180.,           2.,         400.
   5944,        -176.,           2.,         400.
   5945,        -172.,           2.,         400.
   5946,        -168.,           2.,         400.
   5947,        -164.,           2.,         400.
   5948,        -160.,           2.,         400.
   5949,        -156.,           2.,         400.
   5950,        -152.,           2.,         400.
   5951,        -148.,           2.,         400.
   5952,        -144.,           2.,         400.
   5953,        -140.,           2.,         400.
   5954,        -136.,           2.,         400.
   5955,        -132.,           2.,         400.
   5956,        -128.,           2.,         400.
   5957,        -124.,           2.,         400.
   5958,        -120.,           2.,         400.
   5959,        -116.,           2.,         400.
   5960,        -112.,           2.,         400.
   5961,        -108.,           2.,         400.
   5962,        -104.,           2.,         400.
   5963,        -100.,           2.,         400.
   5964,         -96.,           2.,         400.
   5965,         -92.,           2.,         400.
   5966,         -88.,           2.,         400.
   5967,         -84.,           2.,         400.
   5968,         -80.,           2.,         400.
   5969,         -76.,           2.,         400.
   5970,         -72.,           2.,         400.
   5971,         -68.,           2.,         400.
   5972,         -64.,           2.,         400.
   5973,         -60.,           2.,         400.
   5974,         -56.,           2.,         400.
   5975,         -52.,           2.,         400.
   5976,         -48.,           2.,         400.
   5977,         -44.,           2.,         400.
   5978,         -40.,           2.,         400.
   5979,         -36.,           2.,         400.
   5980,         -32.,           2.,         400.
   5981,         -28.,           2.,         400.
   5982,         -24.,           2.,         400.
   5983,         -20.,           2.,         400.
   5984,         -16.,           2.,         400.
   5985,         -12.,           2.,         400.
   5986,  -97.2089539,           4.,   82.2371216
   5987,  -98.7852554,           4.,   85.8316116
   5988,  -100.754112,           4.,    89.227005
   5989,  -103.090744,           4.,   92.3806152
   5990,  -105.765778,           4.,   95.2527695
   5991,  -108.745567,           4.,   97.8073578
   5992,  -111.992645,           4.,   100.012253
   5993,  -115.466179,           4.,   101.839722
   5994,  -119.122482,           4.,   103.266792
   5995,  -122.915581,           4.,   104.275513
   5996,  -126.797768,           4.,   104.853203
   5997,  -130.720215,           4.,   104.992592
   5998,  -134.633621,           4.,   104.691925
   5999,  -138.488754,           4.,   103.954987
   6000,  -142.237122,           4.,   102.791046
   6001,  -145.831619,           4.,   101.214745
   6002,  -149.227005,           4.,   99.2458878
   6003,  -152.380615,           4.,    96.909256
   6004,  -155.252777,           4.,   94.2342224
   6005,  -157.807358,           4.,   91.2544327
   6006,  -160.012253,           4.,   88.0073547
   6007,  -161.839722,           4.,   84.5338211
   6008,    -163.2668,           4.,   80.8775177
   6009,  -164.275513,           4.,   77.0844193
   6010,  -164.853195,           4.,   73.2022324
   6011,  -164.992584,           4.,   69.2797775
   6012,  -164.691925,           4.,   65.3663788
   6013,  -163.954987,           4.,   61.5112534
   6014,  -162.791046,           4.,   57.7628746
   6015,  -161.214737,           4.,   54.1683884
   6016,  -159.245895,           4.,   50.7729912
   6017,  -156.909256,           4.,   47.6193848
   6018,  -154.234222,           4.,   44.7472305
   6019,  -151.254425,           4.,   42.1926422
   6020,  -148.007355,           4.,   39.9877472
   6021,  -144.533813,           4.,   38.1602745
   6022,  -140.877518,           4.,   36.7332039
   6023,  -137.084427,           4.,   35.7244835
   6024,   -133.20224,           4.,   35.1467972
   6025,  -129.279785,           4.,    35.007412
   6026,  -125.366379,           4.,    35.308075
   6027,  -121.511253,           4.,   36.0450134
   6028,  -117.762878,           4.,   37.2089539
   6029,  -114.168388,           4.,   38.7852592
   6030,  -110.772995,           4.,   40.7541084
   6031,  -107.619385,           4.,    43.090744
   6032,  -104.747231,           4.,   45.7657776
   6033,  -102.192642,           4.,   48.7455673
   6034,  -99.9877472,           4.,   51.9926491
   6035,  -98.1602783,           4.,   55.4661827
   6036,  -96.7332077,           4.,   59.1224861
   6037,  -95.7244873,           4.,   62.9155807
   6038,  -95.1467972,           4.,   66.7977676
   6039,  -95.0074081,           4.,   70.7202225
   6040,   -95.308075,           4.,   74.6336212
   6041,         -12.,           4.,           0.
   6042,         -16.,           4.,           0.
   6043,         -20.,           4.,           0.
   6044,         -24.,           4.,           0.
   6045,         -28.,           4.,           0.
   6046,         -32.,           4.,           0.
   6047,         -36.,           4.,           0.
   6048,         -40.,           4.,           0.
   6049,         -44.,           4.,           0.
   6050,         -48.,           4.,           0.
   6051,         -52.,           4.,           0.
   6052,         -56.,           4.,           0.
   6053,         -60.,           4.,           0.
   6054,         -64.,           4.,           0.
   6055,         -68.,           4.,           0.
   6056,         -72.,           4.,           0.
   6057,         -76.,           4.,           0.
   6058,         -80.,           4.,           0.
   6059,         -84.,           4.,           0.
   6060,         -88.,           4.,           0.
   6061,         -92.,           4.,           0.
   6062,         -96.,           4.,           0.
   6063,        -100.,           4.,           0.
   6064,        -104.,           4.,           0.
   6065,        -108.,           4.,           0.
   6066,        -112.,           4.,           0.
   6067,        -116.,           4.,           0.
   6068,        -120.,           4.,           0.
   6069,        -124.,           4.,           0.
   6070,        -128.,           4.,           0.
   6071,        -132.,           4.,           0.
   6072,        -136.,           4.,           0.
   6073,        -140.,           4.,           0.
   6074,        -144.,           4.,           0.
   6075,        -148.,           4.,           0.
   6076,        -152.,           4.,           0.
   6077,        -156.,           4.,           0.
   6078,        -160.,           4.,           0.
   6079,        -164.,           4.,           0.
   6080,        -168.,           4.,           0.
   6081,        -172.,           4.,           0.
   6082,        -176.,           4.,           0.
   6083,        -180.,           4.,           0.
   6084,        -184.,           4.,           0.
   6085,        -188.,           4.,           0.
   6086,        -192.,           4.,           0.
   6087,        -196.,           4.,           0.
   6088,        -200.,           4.,           4.
   6089,        -200.,           4.,           8.
   6090,        -200.,           4.,          12.
   6091,        -200.,           4.,          16.
   6092,        -200.,           4.,          20.
   6093,        -200.,           4.,          24.
   6094,        -200.,           4.,          28.
   6095,        -200.,           4.,          32.
   6096,        -200.,           4.,          36.
   6097,        -200.,           4.,          40.
   6098,        -200.,           4.,          44.
   6099,        -200.,           4.,          48.
   6100,        -200.,           4.,          52.
   6101,        -200.,           4.,          56.
   6102,        -200.,           4.,          60.
   6103,        -200.,           4.,          64.
   6104,        -200.,           4.,          68.
   6105,        -200.,           4.,          72.
   6106,        -200.,           4.,          76.
   6107,        -200.,           4.,          80.
   6108,        -200.,           4.,          84.
   6109,        -200.,           4.,          88.
   6110,        -200.,           4.,          92.
   6111,        -200.,           4.,          96.
   6112,        -200.,           4.,         100.
   6113,        -200.,           4.,         104.
   6114,        -200.,           4.,         108.
   6115,        -200.,           4.,         112.
   6116,        -200.,           4.,         116.
   6117,        -200.,           4.,         120.
   6118,        -200.,           4.,         124.
   6119,        -200.,           4.,         128.
   6120,        -200.,           4.,         132.
   6121,        -200.,           4.,         136.
   6122,        -200.,           4.,         140.
   6123,        -200.,           4.,         144.
   6124,        -200.,           4.,         148.
   6125,        -200.,           4.,         152.
   6126,        -200.,           4.,         156.
   6127,        -200.,           4.,         160.
   6128,        -200.,           4.,         164.
   6129,        -200.,           4.,         168.
   6130,        -200.,           4.,         172.
   6131,        -200.,           4.,         176.
   6132,        -200.,           4.,         180.
   6133,        -200.,           4.,         184.
   6134,        -200.,           4.,         188.
   6135,        -200.,           4.,         192.
   6136,        -200.,           4.,         196.
   6137,        -200.,           4.,         200.
   6138,        -200.,           4.,         204.
   6139,        -200.,           4.,         208.
   6140,        -200.,           4.,         212.
   6141,        -200.,           4.,         216.
   6142,        -200.,           4.,         220.
   6143,        -200.,           4.,         224.
   6144,        -200.,           4.,         228.
   6145,        -200.,           4.,         232.
   6146,        -200.,           4.,         236.
   6147,        -200.,           4.,         240.
   6148,        -200.,           4.,         244.
   6149,        -200.,           4.,         248.
   6150,        -200.,           4.,         252.
   6151,        -200.,           4.,         256.
   6152,        -200.,           4.,         260.
   6153,        -200.,           4.,         264.
   6154,        -200.,           4.,         268.
   6155,        -200.,           4.,         272.
   6156,        -200.,           4.,         276.
   6157,        -200.,           4.,         280.
   6158,        -200.,           4.,         284.
   6159,        -200.,           4.,         288.
   6160,        -200.,           4.,         292.
   6161,        -200.,           4.,         296.
   6162,        -200.,           4.,         300.
   6163,        -200.,           4.,         304.
   6164,        -200.,           4.,         308.
   6165,        -200.,           4.,         312.
   6166,        -200.,           4.,         316.
   6167,        -200.,           4.,         320.
   6168,        -200.,           4.,         324.
   6169,        -200.,           4.,         328.
   6170,        -200.,           4.,         332.
   6171,        -200.,           4.,         336.
   6172,        -200.,           4.,         340.
   6173,        -200.,           4.,         344.
   6174,        -200.,           4.,         348.
   6175,        -200.,           4.,         352.
   6176,        -200.,           4.,         356.
   6177,        -200.,           4.,         360.
   6178,        -200.,           4.,         364.
   6179,        -200.,           4.,         368.
   6180,        -200.,           4.,         372.
   6181,        -200.,           4.,         376.
   6182,        -200.,           4.,         380.
   6183,        -200.,           4.,         384.
   6184,        -200.,           4.,         388.
   6185,        -200.,           4.,         392.
   6186,        -200.,           4.,         396.
   6187,        -196.,           4.,         400.
   6188,        -192.,           4.,         400.
   6189,        -188.,           4.,         400.
   6190,        -184.,           4.,         400.
   6191,        -180.,           4.,         400.
   6192,        -176.,           4.,         400.
   6193,        -172.,           4.,         400.
   6194,        -168.,           4.,         400.
   6195,        -164.,           4.,         400.
   6196,        -160.,           4.,         400.
   6197,        -156.,           4.,         400.
   6198,        -152.,           4.,         400.
   6199,        -148.,           4.,         400.
   6200,        -144.,           4.,         400.
   6201,        -140.,           4.,         400.
   6202,        -136.,           4.,         400.
   6203,        -132.,           4.,         400.
   6204,        -128.,           4.,         400.
   6205,        -124.,           4.,         400.
   6206,        -120.,           4.,         400.
   6207,        -116.,           4.,         400.
   6208,        -112.,           4.,         400.
   6209,        -108.,           4.,         400.
   6210,        -104.,           4.,         400.
   6211,        -100.,           4.,         400.
   6212,         -96.,           4.,         400.
   6213,         -92.,           4.,         400.
   6214,         -88.,           4.,         400.
   6215,         -84.,           4.,         400.
   6216,         -80.,           4.,         400.
   6217,         -76.,           4.,         400.
   6218,         -72.,           4.,         400.
   6219,         -68.,           4.,         400.
   6220,         -64.,           4.,         400.
   6221,         -60.,           4.,         400.
   6222,         -56.,           4.,         400.
   6223,         -52.,           4.,         400.
   6224,         -48.,           4.,         400.
   6225,         -44.,           4.,         400.
   6226,         -40.,           4.,         400.
   6227,         -36.,           4.,         400.
   6228,         -32.,           4.,         400.
   6229,         -28.,           4.,         400.
   6230,         -24.,           4.,         400.
   6231,         -20.,           4.,         400.
   6232,         -16.,           4.,         400.
   6233,         -12.,           4.,         400.
   6234,  -97.2089539,           6.,   82.2371216
   6235,  -98.7852554,           6.,   85.8316116
   6236,  -100.754112,           6.,    89.227005
   6237,  -103.090744,           6.,   92.3806152
   6238,  -105.765778,           6.,   95.2527695
   6239,  -108.745567,           6.,   97.8073578
   6240,  -111.992645,           6.,   100.012253
   6241,  -115.466179,           6.,   101.839722
   6242,  -119.122482,           6.,   103.266792
   6243,  -122.915581,           6.,   104.275513
   6244,  -126.797768,           6.,   104.853203
   6245,  -130.720215,           6.,   104.992592
   6246,  -134.633621,           6.,   104.691925
   6247,  -138.488754,           6.,   103.954987
   6248,  -142.237122,           6.,   102.791046
   6249,  -145.831619,           6.,   101.214745
   6250,  -149.227005,           6.,   99.2458878
   6251,  -152.380615,           6.,    96.909256
   6252,  -155.252777,           6.,   94.2342224
   6253,  -157.807358,           6.,   91.2544327
   6254,  -160.012253,           6.,   88.0073547
   6255,  -161.839722,           6.,   84.5338211
   6256,    -163.2668,           6.,   80.8775177
   6257,  -164.275513,           6.,   77.0844193
   6258,  -164.853195,           6.,   73.2022324
   6259,  -164.992584,           6.,   69.2797775
   6260,  -164.691925,           6.,   65.3663788
   6261,  -163.954987,           6.,   61.5112534
   6262,  -162.791046,           6.,   57.7628746
   6263,  -161.214737,           6.,   54.1683884
   6264,  -159.245895,           6.,   50.7729912
   6265,  -156.909256,           6.,   47.6193848
   6266,  -154.234222,           6.,   44.7472305
   6267,  -151.254425,           6.,   42.1926422
   6268,  -148.007355,           6.,   39.9877472
   6269,  -144.533813,           6.,   38.1602745
   6270,  -140.877518,           6.,   36.7332039
   6271,  -137.084427,           6.,   35.7244835
   6272,   -133.20224,           6.,   35.1467972
   6273,  -129.279785,           6.,    35.007412
   6274,  -125.366379,           6.,    35.308075
   6275,  -121.511253,           6.,   36.0450134
   6276,  -117.762878,           6.,   37.2089539
   6277,  -114.168388,           6.,   38.7852592
   6278,  -110.772995,           6.,   40.7541084
   6279,  -107.619385,           6.,    43.090744
   6280,  -104.747231,           6.,   45.7657776
   6281,  -102.192642,           6.,   48.7455673
   6282,  -99.9877472,           6.,   51.9926491
   6283,  -98.1602783,           6.,   55.4661827
   6284,  -96.7332077,           6.,   59.1224861
   6285,  -95.7244873,           6.,   62.9155807
   6286,  -95.1467972,           6.,   66.7977676
   6287,  -95.0074081,           6.,   70.7202225
   6288,   -95.308075,           6.,   74.6336212
   6289,         -12.,           6.,           0.
   6290,         -16.,           6.,           0.
   6291,         -20.,           6.,           0.
   6292,         -24.,           6.,           0.
   6293,         -28.,           6.,           0.
   6294,         -32.,           6.,           0.
   6295,         -36.,           6.,           0.
   6296,         -40.,           6.,           0.
   6297,         -44.,           6.,           0.
   6298,         -48.,           6.,           0.
   6299,         -52.,           6.,           0.
   6300,         -56.,           6.,           0.
   6301,         -60.,           6.,           0.
   6302,         -64.,           6.,           0.
   6303,         -68.,           6.,           0.
   6304,         -72.,           6.,           0.
   6305,         -76.,           6.,           0.
   6306,         -80.,           6.,           0.
   6307,         -84.,           6.,           0.
   6308,         -88.,           6.,           0.
   6309,         -92.,           6.,           0.
   6310,         -96.,           6.,           0.
   6311,        -100.,           6.,           0.
   6312,        -104.,           6.,           0.
   6313,        -108.,           6.,           0.
   6314,        -112.,           6.,           0.
   6315,        -116.,           6.,           0.
   6316,        -120.,           6.,           0.
   6317,        -124.,           6.,           0.
   6318,        -128.,           6.,           0.
   6319,        -132.,           6.,           0.
   6320,        -136.,           6.,           0.
   6321,        -140.,           6.,           0.
   6322,        -144.,           6.,           0.
   6323,        -148.,           6.,           0.
   6324,        -152.,           6.,           0.
   6325,        -156.,           6.,           0.
   6326,        -160.,           6.,           0.
   6327,        -164.,           6.,           0.
   6328,        -168.,           6.,           0.
   6329,        -172.,           6.,           0.
   6330,        -176.,           6.,           0.
   6331,        -180.,           6.,           0.
   6332,        -184.,           6.,           0.
   6333,        -188.,           6.,           0.
   6334,        -192.,           6.,           0.
   6335,        -196.,           6.,           0.
   6336,        -200.,           6.,           4.
   6337,        -200.,           6.,           8.
   6338,        -200.,           6.,          12.
   6339,        -200.,           6.,          16.
   6340,        -200.,           6.,          20.
   6341,        -200.,           6.,          24.
   6342,        -200.,           6.,          28.
   6343,        -200.,           6.,          32.
   6344,        -200.,           6.,          36.
   6345,        -200.,           6.,          40.
   6346,        -200.,           6.,          44.
   6347,        -200.,           6.,          48.
   6348,        -200.,           6.,          52.
   6349,        -200.,           6.,          56.
   6350,        -200.,           6.,          60.
   6351,        -200.,           6.,          64.
   6352,        -200.,           6.,          68.
   6353,        -200.,           6.,          72.
   6354,        -200.,           6.,          76.
   6355,        -200.,           6.,          80.
   6356,        -200.,           6.,          84.
   6357,        -200.,           6.,          88.
   6358,        -200.,           6.,          92.
   6359,        -200.,           6.,          96.
   6360,        -200.,           6.,         100.
   6361,        -200.,           6.,         104.
   6362,        -200.,           6.,         108.
   6363,        -200.,           6.,         112.
   6364,        -200.,           6.,         116.
   6365,        -200.,           6.,         120.
   6366,        -200.,           6.,         124.
   6367,        -200.,           6.,         128.
   6368,        -200.,           6.,         132.
   6369,        -200.,           6.,         136.
   6370,        -200.,           6.,         140.
   6371,        -200.,           6.,         144.
   6372,        -200.,           6.,         148.
   6373,        -200.,           6.,         152.
   6374,        -200.,           6.,         156.
   6375,        -200.,           6.,         160.
   6376,        -200.,           6.,         164.
   6377,        -200.,           6.,         168.
   6378,        -200.,           6.,         172.
   6379,        -200.,           6.,         176.
   6380,        -200.,           6.,         180.
   6381,        -200.,           6.,         184.
   6382,        -200.,           6.,         188.
   6383,        -200.,           6.,         192.
   6384,        -200.,           6.,         196.
   6385,        -200.,           6.,         200.
   6386,        -200.,           6.,         204.
   6387,        -200.,           6.,         208.
   6388,        -200.,           6.,         212.
   6389,        -200.,           6.,         216.
   6390,        -200.,           6.,         220.
   6391,        -200.,           6.,         224.
   6392,        -200.,           6.,         228.
   6393,        -200.,           6.,         232.
   6394,        -200.,           6.,         236.
   6395,        -200.,           6.,         240.
   6396,        -200.,           6.,         244.
   6397,        -200.,           6.,         248.
   6398,        -200.,           6.,         252.
   6399,        -200.,           6.,         256.
   6400,        -200.,           6.,         260.
   6401,        -200.,           6.,         264.
   6402,        -200.,           6.,         268.
   6403,        -200.,           6.,         272.
   6404,        -200.,           6.,         276.
   6405,        -200.,           6.,         280.
   6406,        -200.,           6.,         284.
   6407,        -200.,           6.,         288.
   6408,        -200.,           6.,         292.
   6409,        -200.,           6.,         296.
   6410,        -200.,           6.,         300.
   6411,        -200.,           6.,         304.
   6412,        -200.,           6.,         308.
   6413,        -200.,           6.,         312.
   6414,        -200.,           6.,         316.
   6415,        -200.,           6.,         320.
   6416,        -200.,           6.,         324.
   6417,        -200.,           6.,         328.
   6418,        -200.,           6.,         332.
   6419,        -200.,           6.,         336.
   6420,        -200.,           6.,         340.
   6421,        -200.,           6.,         344.
   6422,        -200.,           6.,         348.
   6423,        -200.,           6.,         352.
   6424,        -200.,           6.,         356.
   6425,        -200.,           6.,         360.
   6426,        -200.,           6.,         364.
   6427,        -200.,           6.,         368.
   6428,        -200.,           6.,         372.
   6429,        -200.,           6.,         376.
   6430,        -200.,           6.,         380.
   6431,        -200.,           6.,         384.
   6432,        -200.,           6.,         388.
   6433,        -200.,           6.,         392.
   6434,        -200.,           6.,         396.
   6435,        -196.,           6.,         400.
   6436,        -192.,           6.,         400.
   6437,        -188.,           6.,         400.
   6438,        -184.,           6.,         400.
   6439,        -180.,           6.,         400.
   6440,        -176.,           6.,         400.
   6441,        -172.,           6.,         400.
   6442,        -168.,           6.,         400.
   6443,        -164.,           6.,         400.
   6444,        -160.,           6.,         400.
   6445,        -156.,           6.,         400.
   6446,        -152.,           6.,         400.
   6447,        -148.,           6.,         400.
   6448,        -144.,           6.,         400.
   6449,        -140.,           6.,         400.
   6450,        -136.,           6.,         400.
   6451,        -132.,           6.,         400.
   6452,        -128.,           6.,         400.
   6453,        -124.,           6.,         400.
   6454,        -120.,           6.,         400.
   6455,        -116.,           6.,         400.
   6456,        -112.,           6.,         400.
   6457,        -108.,           6.,         400.
   6458,        -104.,           6.,         400.
   6459,        -100.,           6.,         400.
   6460,         -96.,           6.,         400.
   6461,         -92.,           6.,         400.
   6462,         -88.,           6.,         400.
   6463,         -84.,           6.,         400.
   6464,         -80.,           6.,         400.
   6465,         -76.,           6.,         400.
   6466,         -72.,           6.,         400.
   6467,         -68.,           6.,         400.
   6468,         -64.,           6.,         400.
   6469,         -60.,           6.,         400.
   6470,         -56.,           6.,         400.
   6471,         -52.,           6.,         400.
   6472,         -48.,           6.,         400.
   6473,         -44.,           6.,         400.
   6474,         -40.,           6.,         400.
   6475,         -36.,           6.,         400.
   6476,         -32.,           6.,         400.
   6477,         -28.,           6.,         400.
   6478,         -24.,           6.,         400.
   6479,         -20.,           6.,         400.
   6480,         -16.,           6.,         400.
   6481,         -12.,           6.,         400.
   6482,         -12.,           8.,           0.
   6483,         -16.,           8.,           0.
   6484,         -20.,           8.,           0.
   6485,         -24.,           8.,           0.
   6486,         -28.,           8.,           0.
   6487,         -32.,           8.,           0.
   6488,         -36.,           8.,           0.
   6489,         -40.,           8.,           0.
   6490,         -44.,           8.,           0.
   6491,         -48.,           8.,           0.
   6492,         -52.,           8.,           0.
   6493,         -56.,           8.,           0.
   6494,         -60.,           8.,           0.
   6495,         -64.,           8.,           0.
   6496,         -68.,           8.,           0.
   6497,         -72.,           8.,           0.
   6498,         -76.,           8.,           0.
   6499,         -80.,           8.,           0.
   6500,         -84.,           8.,           0.
   6501,         -88.,           8.,           0.
   6502,         -92.,           8.,           0.
   6503,         -96.,           8.,           0.
   6504,        -100.,           8.,           0.
   6505,        -104.,           8.,           0.
   6506,        -108.,           8.,           0.
   6507,        -112.,           8.,           0.
   6508,        -116.,           8.,           0.
   6509,        -120.,           8.,           0.
   6510,        -124.,           8.,           0.
   6511,        -128.,           8.,           0.
   6512,        -132.,           8.,           0.
   6513,        -136.,           8.,           0.
   6514,        -140.,           8.,           0.
   6515,        -144.,           8.,           0.
   6516,        -148.,           8.,           0.
   6517,        -152.,           8.,           0.
   6518,        -156.,           8.,           0.
   6519,        -160.,           8.,           0.
   6520,        -164.,           8.,           0.
   6521,        -168.,           8.,           0.
   6522,        -172.,           8.,           0.
   6523,        -176.,           8.,           0.
   6524,        -180.,           8.,           0.
   6525,        -184.,           8.,           0.
   6526,        -188.,           8.,           0.
   6527,        -192.,           8.,           0.
   6528,        -196.,           8.,           0.
   6529,        -200.,           8.,           4.
   6530,        -200.,           8.,           8.
   6531,        -200.,           8.,          12.
   6532,        -200.,           8.,          16.
   6533,        -200.,           8.,          20.
   6534,        -200.,           8.,          24.
   6535,        -200.,           8.,          28.
   6536,        -200.,           8.,          32.
   6537,        -200.,           8.,          36.
   6538,        -200.,           8.,          40.
   6539,        -200.,           8.,          44.
   6540,        -200.,           8.,          48.
   6541,        -200.,           8.,          52.
   6542,        -200.,           8.,          56.
   6543,        -200.,           8.,          60.
   6544,        -200.,           8.,          64.
   6545,        -200.,           8.,          68.
   6546,        -200.,           8.,          72.
   6547,        -200.,           8.,          76.
   6548,        -200.,           8.,          80.
   6549,        -200.,           8.,          84.
   6550,        -200.,           8.,          88.
   6551,        -200.,           8.,          92.
   6552,        -200.,           8.,          96.
   6553,        -200.,           8.,         100.
   6554,        -200.,           8.,         104.
   6555,        -200.,           8.,         108.
   6556,        -200.,           8.,         112.
   6557,        -200.,           8.,         116.
   6558,        -200.,           8.,         120.
   6559,        -200.,           8.,         124.
   6560,        -200.,           8.,         128.
   6561,        -200.,           8.,         132.
   6562,        -200.,           8.,         136.
   6563,        -200.,           8.,         140.
   6564,        -200.,           8.,         144.
   6565,        -200.,           8.,         148.
   6566,        -200.,           8.,         152.
   6567,        -200.,           8.,         156.
   6568,        -200.,           8.,         160.
   6569,        -200.,           8.,         164.
   6570,        -200.,           8.,         168.
   6571,        -200.,           8.,         172.
   6572,        -200.,           8.,         176.
   6573,        -200.,           8.,         180.
   6574,        -200.,           8.,         184.
   6575,        -200.,           8.,         188.
   6576,        -200.,           8.,         192.
   6577,        -200.,           8.,         196.
   6578,        -200.,           8.,         200.
   6579,        -200.,           8.,         204.
   6580,        -200.,           8.,         208.
   6581,        -200.,           8.,         212.
   6582,        -200.,           8.,         216.
   6583,        -200.,           8.,         220.
   6584,        -200.,           8.,         224.
   6585,        -200.,           8.,         228.
   6586,        -200.,           8.,         232.
   6587,        -200.,           8.,         236.
   6588,        -200.,           8.,         240.
   6589,        -200.,           8.,         244.
   6590,        -200.,           8.,         248.
   6591,        -200.,           8.,         252.
   6592,        -200.,           8.,         256.
   6593,        -200.,           8.,         260.
   6594,        -200.,           8.,         264.
   6595,        -200.,           8.,         268.
   6596,        -200.,           8.,         272.
   6597,        -200.,           8.,         276.
   6598,        -200.,           8.,         280.
   6599,        -200.,           8.,         284.
   6600,        -200.,           8.,         288.
   6601,        -200.,           8.,         292.
   6602,        -200.,           8.,         296.
   6603,        -200.,           8.,         300.
   6604,        -200.,           8.,         304.
   6605,        -200.,           8.,         308.
   6606,        -200.,           8.,         312.
   6607,        -200.,           8.,         316.
   6608,        -200.,           8.,         320.
   6609,        -200.,           8.,         324.
   6610,        -200.,           8.,         328.
   6611,        -200.,           8.,         332.
   6612,        -200.,           8.,         336.
   6613,        -200.,           8.,         340.
   6614,        -200.,           8.,         344.
   6615,        -200.,           8.,         348.
   6616,        -200.,           8.,         352.
   6617,        -200.,           8.,         356.
   6618,        -200.,           8.,         360.
   6619,        -200.,           8.,         364.
   6620,        -200.,           8.,         368.
   6621,        -200.,           8.,         372.
   6622,        -200.,           8.,         376.
   6623,        -200.,           8.,         380.
   6624,        -200.,           8.,         384.
   6625,        -200.,           8.,         388.
   6626,        -200.,           8.,         392.
   6627,        -200.,           8.,         396.
   6628,        -196.,           8.,         400.
   6629,        -192.,           8.,         400.
   6630,        -188.,           8.,         400.
   6631,        -184.,           8.,         400.
   6632,        -180.,           8.,         400.
   6633,        -176.,           8.,         400.
   6634,        -172.,           8.,         400.
   6635,        -168.,           8.,         400.
   6636,        -164.,           8.,         400.
   6637,        -160.,           8.,         400.
   6638,        -156.,           8.,         400.
   6639,        -152.,           8.,         400.
   6640,        -148.,           8.,         400.
   6641,        -144.,           8.,         400.
   6642,        -140.,           8.,         400.
   6643,        -136.,           8.,         400.
   6644,        -132.,           8.,         400.
   6645,        -128.,           8.,         400.
   6646,        -124.,           8.,         400.
   6647,        -120.,           8.,         400.
   6648,        -116.,           8.,         400.
   6649,        -112.,           8.,         400.
   6650,        -108.,           8.,         400.
   6651,        -104.,           8.,         400.
   6652,        -100.,           8.,         400.
   6653,         -96.,           8.,         400.
   6654,         -92.,           8.,         400.
   6655,         -88.,           8.,         400.
   6656,         -84.,           8.,         400.
   6657,         -80.,           8.,         400.
   6658,         -76.,           8.,         400.
   6659,         -72.,           8.,         400.
   6660,         -68.,           8.,         400.
   6661,         -64.,           8.,         400.
   6662,         -60.,           8.,         400.
   6663,         -56.,           8.,         400.
   6664,         -52.,           8.,         400.
   6665,         -48.,           8.,         400.
   6666,         -44.,           8.,         400.
   6667,         -40.,           8.,         400.
   6668,         -36.,           8.,         400.
   6669,         -32.,           8.,         400.
   6670,         -28.,           8.,         400.
   6671,         -24.,           8.,         400.
   6672,         -20.,           8.,         400.
   6673,         -16.,           8.,         400.
   6674,         -12.,           8.,         400.
   6675,         -12.,          10.,           0.
   6676,         -16.,          10.,           0.
   6677,         -20.,          10.,           0.
   6678,         -24.,          10.,           0.
   6679,         -28.,          10.,           0.
   6680,         -32.,          10.,           0.
   6681,         -36.,          10.,           0.
   6682,         -40.,          10.,           0.
   6683,         -44.,          10.,           0.
   6684,         -48.,          10.,           0.
   6685,         -52.,          10.,           0.
   6686,         -56.,          10.,           0.
   6687,         -60.,          10.,           0.
   6688,         -64.,          10.,           0.
   6689,         -68.,          10.,           0.
   6690,         -72.,          10.,           0.
   6691,         -76.,          10.,           0.
   6692,         -80.,          10.,           0.
   6693,         -84.,          10.,           0.
   6694,         -88.,          10.,           0.
   6695,         -92.,          10.,           0.
   6696,         -96.,          10.,           0.
   6697,        -100.,          10.,           0.
   6698,        -104.,          10.,           0.
   6699,        -108.,          10.,           0.
   6700,        -112.,          10.,           0.
   6701,        -116.,          10.,           0.
   6702,        -120.,          10.,           0.
   6703,        -124.,          10.,           0.
   6704,        -128.,          10.,           0.
   6705,        -132.,          10.,           0.
   6706,        -136.,          10.,           0.
   6707,        -140.,          10.,           0.
   6708,        -144.,          10.,           0.
   6709,        -148.,          10.,           0.
   6710,        -152.,          10.,           0.
   6711,        -156.,          10.,           0.
   6712,        -160.,          10.,           0.
   6713,        -164.,          10.,           0.
   6714,        -168.,          10.,           0.
   6715,        -172.,          10.,           0.
   6716,        -176.,          10.,           0.
   6717,        -180.,          10.,           0.
   6718,        -184.,          10.,           0.
   6719,        -188.,          10.,           0.
   6720,        -192.,          10.,           0.
   6721,        -196.,          10.,           0.
   6722,        -200.,          10.,           4.
   6723,        -200.,          10.,           8.
   6724,        -200.,          10.,          12.
   6725,        -200.,          10.,          16.
   6726,        -200.,          10.,          20.
   6727,        -200.,          10.,          24.
   6728,        -200.,          10.,          28.
   6729,        -200.,          10.,          32.
   6730,        -200.,          10.,          36.
   6731,        -200.,          10.,          40.
   6732,        -200.,          10.,          44.
   6733,        -200.,          10.,          48.
   6734,        -200.,          10.,          52.
   6735,        -200.,          10.,          56.
   6736,        -200.,          10.,          60.
   6737,        -200.,          10.,          64.
   6738,        -200.,          10.,          68.
   6739,        -200.,          10.,          72.
   6740,        -200.,          10.,          76.
   6741,        -200.,          10.,          80.
   6742,        -200.,          10.,          84.
   6743,        -200.,          10.,          88.
   6744,        -200.,          10.,          92.
   6745,        -200.,          10.,          96.
   6746,        -200.,          10.,         100.
   6747,        -200.,          10.,         104.
   6748,        -200.,          10.,         108.
   6749,        -200.,          10.,         112.
   6750,        -200.,          10.,         116.
   6751,        -200.,          10.,         120.
   6752,        -200.,          10.,         124.
   6753,        -200.,          10.,         128.
   6754,        -200.,          10.,         132.
   6755,        -200.,          10.,         136.
   6756,        -200.,          10.,         140.
   6757,        -200.,          10.,         144.
   6758,        -200.,          10.,         148.
   6759,        -200.,          10.,         152.
   6760,        -200.,          10.,         156.
   6761,        -200.,          10.,         160.
   6762,        -200.,          10.,         164.
   6763,        -200.,          10.,         168.
   6764,        -200.,          10.,         172.
   6765,        -200.,          10.,         176.
   6766,        -200.,          10.,         180.
   6767,        -200.,          10.,         184.
   6768,        -200.,          10.,         188.
   6769,        -200.,          10.,         192.
   6770,        -200.,          10.,         196.
   6771,        -200.,          10.,         200.
   6772,        -200.,          10.,         204.
   6773,        -200.,          10.,         208.
   6774,        -200.,          10.,         212.
   6775,        -200.,          10.,         216.
   6776,        -200.,          10.,         220.
   6777,        -200.,          10.,         224.
   6778,        -200.,          10.,         228.
   6779,        -200.,          10.,         232.
   6780,        -200.,          10.,         236.
   6781,        -200.,          10.,         240.
   6782,        -200.,          10.,         244.
   6783,        -200.,          10.,         248.
   6784,        -200.,          10.,         252.
   6785,        -200.,          10.,         256.
   6786,        -200.,          10.,         260.
   6787,        -200.,          10.,         264.
   6788,        -200.,          10.,         268.
   6789,        -200.,          10.,         272.
   6790,        -200.,          10.,         276.
   6791,        -200.,          10.,         280.
   6792,        -200.,          10.,         284.
   6793,        -200.,          10.,         288.
   6794,        -200.,          10.,         292.
   6795,        -200.,          10.,         296.
   6796,        -200.,          10.,         300.
   6797,        -200.,          10.,         304.
   6798,        -200.,          10.,         308.
   6799,        -200.,          10.,         312.
   6800,        -200.,          10.,         316.
   6801,        -200.,          10.,         320.
   6802,        -200.,          10.,         324.
   6803,        -200.,          10.,         328.
   6804,        -200.,          10.,         332.
   6805,        -200.,          10.,         336.
   6806,        -200.,          10.,         340.
   6807,        -200.,          10.,         344.
   6808,        -200.,          10.,         348.
   6809,        -200.,          10.,         352.
   6810,        -200.,          10.,         356.
   6811,        -200.,          10.,         360.
   6812,        -200.,          10.,         364.
   6813,        -200.,          10.,         368.
   6814,        -200.,          10.,         372.
   6815,        -200.,          10.,         376.
   6816,        -200.,          10.,         380.
   6817,        -200.,          10.,         384.
   6818,        -200.,          10.,         388.
   6819,        -200.,          10.,         392.
   6820,        -200.,          10.,         396.
   6821,        -196.,          10.,         400.
   6822,        -192.,          10.,         400.
   6823,        -188.,          10.,         400.
   6824,        -184.,          10.,         400.
   6825,        -180.,          10.,         400.
   6826,        -176.,          10.,         400.
   6827,        -172.,          10.,         400.
   6828,        -168.,          10.,         400.
   6829,        -164.,          10.,         400.
   6830,        -160.,          10.,         400.
   6831,        -156.,          10.,         400.
   6832,        -152.,          10.,         400.
   6833,        -148.,          10.,         400.
   6834,        -144.,          10.,         400.
   6835,        -140.,          10.,         400.
   6836,        -136.,          10.,         400.
   6837,        -132.,          10.,         400.
   6838,        -128.,          10.,         400.
   6839,        -124.,          10.,         400.
   6840,        -120.,          10.,         400.
   6841,        -116.,          10.,         400.
   6842,        -112.,          10.,         400.
   6843,        -108.,          10.,         400.
   6844,        -104.,          10.,         400.
   6845,        -100.,          10.,         400.
   6846,         -96.,          10.,         400.
   6847,         -92.,          10.,         400.
   6848,         -88.,          10.,         400.
   6849,         -84.,          10.,         400.
   6850,         -80.,          10.,         400.
   6851,         -76.,          10.,         400.
   6852,         -72.,          10.,         400.
   6853,         -68.,          10.,         400.
   6854,         -64.,          10.,         400.
   6855,         -60.,          10.,         400.
   6856,         -56.,          10.,         400.
   6857,         -52.,          10.,         400.
   6858,         -48.,          10.,         400.
   6859,         -44.,          10.,         400.
   6860,         -40.,          10.,         400.
   6861,         -36.,          10.,         400.
   6862,         -32.,          10.,         400.
   6863,         -28.,          10.,         400.
   6864,         -24.,          10.,         400.
   6865,         -20.,          10.,         400.
   6866,         -16.,          10.,         400.
   6867,         -12.,          10.,         400.
   6868,   117.917305,         -10.,   321.111328
   6869,   116.028458,         -10.,   324.541443
   6870,   115.091743,         -10.,   328.343536
   6871,   115.171005,         -10.,   332.258514
   6872,   116.260834,         -10.,   336.019592
   6873,   118.286964,         -10.,   339.370422
   6874,   121.111328,         -10.,   342.082703
   6875,   124.541428,         -10.,   343.971558
   6876,   128.343521,         -10.,   344.908264
   6877,   132.258514,         -10.,    344.82901
   6878,   136.019577,         -10.,   343.739166
   6879,   139.370422,         -10.,   341.713043
   6880,   142.082687,         -10.,   338.888672
   6881,   143.971542,         -10.,   335.458557
   6882,   144.908249,         -10.,   331.656464
   6883,   144.828995,         -10.,   327.741486
   6884,   143.739166,         -10.,   323.980408
   6885,   141.713028,         -10.,   320.629578
   6886,   138.888672,         -10.,   317.917297
   6887,   135.458572,         -10.,   316.028442
   6888,   131.656479,         -10.,   315.091736
   6889,   127.741486,         -10.,    315.17099
   6890,   123.980423,         -10.,   316.260834
   6891,   11.8644505,         -10.,   258.815247
   6892,   15.6782951,         -10.,   257.915375
   6893,   19.4252663,         -10.,   256.768463
   6894,   23.0893822,         -10.,   255.379425
   6895,    26.655014,         -10.,   253.754166
   6896,   30.1069546,         -10.,   251.899628
   6897,   33.4304771,         -10.,   249.823715
   6898,   36.6114082,         -10.,   247.535294
   6899,   39.6361809,         -10.,   245.044128
   6900,     42.49189,         -10.,   242.360825
   6901,   45.1663589,         -10.,   239.496841
   6902,   47.6481781,         -10.,   236.464386
   6903,   49.9267616,         -10.,   233.276398
   6904,   51.9923897,         -10.,   229.946472
   6905,   53.8362541,         -10.,   226.488815
   6906,    55.450489,         -10.,   222.918182
   6907,   56.8282089,         -10.,   219.249802
   6908,   57.9635391,         -10.,   215.499298
   6909,   58.8516312,         -10.,   211.682693
   6910,   59.4887047,         -10.,   207.816254
   6911,   59.8720398,         -10.,   203.916473
   6912,          60.,         -10.,         200.
   6913,   59.8720398,         -10.,   196.083527
   6914,   59.4887047,         -10.,   192.183746
   6915,   58.8516312,         -10.,   188.317307
   6916,   57.9635391,         -10.,   184.500702
   6917,   56.8282089,         -10.,   180.750198
   6918,    55.450489,         -10.,   177.081818
   6919,   53.8362541,         -10.,   173.511185
   6920,   51.9923897,         -10.,   170.053528
   6921,   49.9267616,         -10.,   166.723602
   6922,   47.6481781,         -10.,   163.535614
   6923,   45.1663589,         -10.,   160.503159
   6924,     42.49189,         -10.,   157.639175
   6925,   39.6361809,         -10.,   154.955872
   6926,   36.6114082,         -10.,   152.464706
   6927,   33.4304771,         -10.,   150.176285
   6928,   30.1069546,         -10.,   148.100372
   6929,    26.655014,         -10.,   146.245834
   6930,   23.0893822,         -10.,   144.620575
   6931,   19.4252663,         -10.,   143.231537
   6932,   15.6782951,         -10.,   142.084625
   6933,   11.8644505,         -10.,   141.184738
   6934,          12.,         -10.,           0.
   6935,          16.,         -10.,           0.
   6936,          20.,         -10.,           0.
   6937,          24.,         -10.,           0.
   6938,          28.,         -10.,           0.
   6939,          32.,         -10.,           0.
   6940,          36.,         -10.,           0.
   6941,          40.,         -10.,           0.
   6942,          44.,         -10.,           0.
   6943,          48.,         -10.,           0.
   6944,          52.,         -10.,           0.
   6945,          56.,         -10.,           0.
   6946,          60.,         -10.,           0.
   6947,          64.,         -10.,           0.
   6948,          68.,         -10.,           0.
   6949,          72.,         -10.,           0.
   6950,          76.,         -10.,           0.
   6951,          80.,         -10.,           0.
   6952,          84.,         -10.,           0.
   6953,          88.,         -10.,           0.
   6954,          92.,         -10.,           0.
   6955,          96.,         -10.,           0.
   6956,         100.,         -10.,           0.
   6957,         104.,         -10.,           0.
   6958,         108.,         -10.,           0.
   6959,         112.,         -10.,           0.
   6960,         116.,         -10.,           0.
   6961,         120.,         -10.,           0.
   6962,         124.,         -10.,           0.
   6963,         128.,         -10.,           0.
   6964,         132.,         -10.,           0.
   6965,         136.,         -10.,           0.
   6966,         140.,         -10.,           0.
   6967,         144.,         -10.,           0.
   6968,         148.,         -10.,           0.
   6969,         152.,         -10.,           0.
   6970,         156.,         -10.,           0.
   6971,         160.,         -10.,           0.
   6972,         164.,         -10.,           0.
   6973,         168.,         -10.,           0.
   6974,         172.,         -10.,           0.
   6975,         176.,         -10.,           0.
   6976,         180.,         -10.,           0.
   6977,         184.,         -10.,           0.
   6978,         188.,         -10.,           0.
   6979,         192.,         -10.,           0.
   6980,         196.,         -10.,           0.
   6981,         200.,         -10.,           4.
   6982,         200.,         -10.,           8.
   6983,         200.,         -10.,          12.
   6984,         200.,         -10.,          16.
   6985,         200.,         -10.,          20.
   6986,         200.,         -10.,          24.
   6987,         200.,         -10.,          28.
   6988,         200.,         -10.,          32.
   6989,         200.,         -10.,          36.
   6990,         200.,         -10.,          40.
   6991,         200.,         -10.,          44.
   6992,         200.,         -10.,          48.
   6993,         200.,         -10.,          52.
   6994,         200.,         -10.,          56.
   6995,         200.,         -10.,          60.
   6996,         200.,         -10.,          64.
   6997,         200.,         -10.,          68.
   6998,         200.,         -10.,          72.
   6999,         200.,         -10.,          76.
   7000,         200.,         -10.,          80.
   7001,         200.,         -10.,          84.
   7002,         200.,         -10.,          88.
   7003,         200.,         -10.,          92.
   7004,         200.,         -10.,          96.
   7005,         200.,         -10.,         100.
   7006,         200.,         -10.,         104.
   7007,         200.,         -10.,         108.
   7008,         200.,         -10.,         112.
   7009,         200.,         -10.,         116.
   7010,         200.,         -10.,         120.
   7011,         200.,         -10.,         124.
   7012,         200.,         -10.,         128.
   7013,         200.,         -10.,         132.
   7014,         200.,         -10.,         136.
   7015,         200.,         -10.,         140.
   7016,         200.,         -10.,         144.
   7017,         200.,         -10.,         148.
   7018,         200.,         -10.,         152.
   7019,         200.,         -10.,         156.
   7020,         200.,         -10.,         160.
   7021,         200.,         -10.,         164.
   7022,         200.,         -10.,         168.
   7023,         200.,         -10.,         172.
   7024,         200.,         -10.,         176.
   7025,         200.,         -10.,         180.
   7026,         200.,         -10.,         184.
   7027,         200.,         -10.,         188.
   7028,         200.,         -10.,         192.
   7029,         200.,         -10.,         196.
   7030,         200.,         -10.,         200.
   7031,         200.,         -10.,         204.
   7032,         200.,         -10.,         208.
   7033,         200.,         -10.,         212.
   7034,         200.,         -10.,         216.
   7035,         200.,         -10.,         220.
   7036,         200.,         -10.,         224.
   7037,         200.,         -10.,         228.
   7038,         200.,         -10.,         232.
   7039,         200.,         -10.,         236.
   7040,         200.,         -10.,         240.
   7041,         200.,         -10.,         244.
   7042,         200.,         -10.,         248.
   7043,         200.,         -10.,         252.
   7044,         200.,         -10.,         256.
   7045,         200.,         -10.,         260.
   7046,         200.,         -10.,         264.
   7047,         200.,         -10.,         268.
   7048,         200.,         -10.,         272.
   7049,         200.,         -10.,         276.
   7050,         200.,         -10.,         280.
   7051,         200.,         -10.,         284.
   7052,         200.,         -10.,         288.
   7053,         200.,         -10.,         292.
   7054,         200.,         -10.,         296.
   7055,         200.,         -10.,         300.
   7056,         200.,         -10.,         304.
   7057,         200.,         -10.,         308.
   7058,         200.,         -10.,         312.
   7059,         200.,         -10.,         316.
   7060,         200.,         -10.,         320.
   7061,         200.,         -10.,         324.
   7062,         200.,         -10.,         328.
   7063,         200.,         -10.,         332.
   7064,         200.,         -10.,         336.
   7065,         200.,         -10.,         340.
   7066,         200.,         -10.,         344.
   7067,         200.,         -10.,         348.
   7068,         200.,         -10.,         352.
   7069,         200.,         -10.,         356.
   7070,         200.,         -10.,         360.
   7071,         200.,         -10.,         364.
   7072,         200.,         -10.,         368.
   7073,         200.,         -10.,         372.
   7074,         200.,         -10.,         376.
   7075,         200.,         -10.,         380.
   7076,         200.,         -10.,         384.
   7077,         200.,         -10.,         388.
   7078,         200.,         -10.,         392.
   7079,         200.,         -10.,         396.
   7080,         196.,         -10.,         400.
   7081,         192.,         -10.,         400.
   7082,         188.,         -10.,         400.
   7083,         184.,         -10.,         400.
   7084,         180.,         -10.,         400.
   7085,         176.,         -10.,         400.
   7086,         172.,         -10.,         400.
   7087,         168.,         -10.,         400.
   7088,         164.,         -10.,         400.
   7089,         160.,         -10.,         400.
   7090,         156.,         -10.,         400.
   7091,         152.,         -10.,         400.
   7092,         148.,         -10.,         400.
   7093,         144.,         -10.,         400.
   7094,         140.,         -10.,         400.
   7095,         136.,         -10.,         400.
   7096,         132.,         -10.,         400.
   7097,         128.,         -10.,         400.
   7098,         124.,         -10.,         400.
   7099,         120.,         -10.,         400.
   7100,         116.,         -10.,         400.
   7101,         112.,         -10.,         400.
   7102,         108.,         -10.,         400.
   7103,         104.,         -10.,         400.
   7104,         100.,         -10.,         400.
   7105,          96.,         -10.,         400.
   7106,          92.,         -10.,         400.
   7107,          88.,         -10.,         400.
   7108,          84.,         -10.,         400.
   7109,          80.,         -10.,         400.
   7110,          76.,         -10.,         400.
   7111,          72.,         -10.,         400.
   7112,          68.,         -10.,         400.
   7113,          64.,         -10.,         400.
   7114,          60.,         -10.,         400.
   7115,          56.,         -10.,         400.
   7116,          52.,         -10.,         400.
   7117,          48.,         -10.,         400.
   7118,          44.,         -10.,         400.
   7119,          40.,         -10.,         400.
   7120,          36.,         -10.,         400.
   7121,          32.,         -10.,         400.
   7122,          28.,         -10.,         400.
   7123,          24.,         -10.,         400.
   7124,          20.,         -10.,         400.
   7125,          16.,         -10.,         400.
   7126,          12.,         -10.,         400.
   7127,  -30.2742004,         -10.,   148.197754
   7128,   -33.586792,         -10.,   150.281525
   7129,  -36.7564926,         -10.,   152.576797
   7130,   -39.769825,         -10.,   155.073822
   7131,  -42.6139679,         -10.,   157.761993
   7132,  -45.2768173,         -10.,   160.629837
   7133,  -47.7470474,         -10.,   163.665176
   7134,  -50.0141487,         -10.,   166.855087
   7135,  -52.0684776,         -10.,    170.18602
   7136,  -53.9012947,         -10.,   173.643784
   7137,  -55.5048027,         -10.,   177.213669
   7138,  -56.8721771,         -10.,   180.880493
   7139,  -57.9976006,         -10.,   184.628662
   7140,  -58.8762932,         -10.,   188.442215
   7141,  -59.5045052,         -10.,   192.304947
   7142,  -59.8795738,         -10.,   196.200409
   7143,   -59.999897,         -10.,   200.112045
   7144,  -59.8649635,         -10.,   204.023193
   7145,  -59.4753494,         -10.,   207.917236
   7146,  -58.8327141,         -10.,   211.777588
   7147,  -57.9397888,         -10.,   215.587845
   7148,  -56.8003731,         -10.,   219.331772
   7149,  -55.4193115,         -10.,   222.993469
   7150,  -53.8024826,         -10.,   226.557343
   7151,   -51.956768,         -10.,    230.00824
   7152,  -49.8900108,         -10.,   233.331467
   7153,  -47.6110115,         -10.,   236.512894
   7154,  -45.1294594,         -10.,   239.538986
   7155,  -42.4559174,         -10.,   242.396881
   7156,   -39.601757,         -10.,   245.074387
   7157,  -36.5791206,         -10.,    247.56015
   7158,  -33.4008675,         -10.,   249.843582
   7159,  -30.0805187,         -10.,   251.914948
   7160,  -26.6321983,         -10.,   253.765472
   7161,  -23.0705776,         -10.,   255.387253
   7162,  -19.4108105,         -10.,   256.773407
   7163,  -15.6684628,         -10.,    257.91803
   7164,   -11.859458,         -10.,   258.816254
   7165,         -12.,         -10.,         400.
   7166,         -16.,         -10.,         400.
   7167,         -20.,         -10.,         400.
   7168,         -24.,         -10.,         400.
   7169,         -28.,         -10.,         400.
   7170,         -32.,         -10.,         400.
   7171,         -36.,         -10.,         400.
   7172,         -40.,         -10.,         400.
   7173,         -44.,         -10.,         400.
   7174,         -48.,         -10.,         400.
   7175,         -52.,         -10.,         400.
   7176,         -56.,         -10.,         400.
   7177,         -60.,         -10.,         400.
   7178,         -64.,         -10.,         400.
   7179,         -68.,         -10.,         400.
   7180,         -72.,         -10.,         400.
   7181,         -76.,         -10.,         400.
   7182,         -80.,         -10.,         400.
   7183,         -84.,         -10.,         400.
   7184,         -88.,         -10.,         400.
   7185,         -92.,         -10.,         400.
   7186,         -96.,         -10.,         400.
   7187,        -100.,         -10.,         400.
   7188,        -104.,         -10.,         400.
   7189,        -108.,         -10.,         400.
   7190,        -112.,         -10.,         400.
   7191,        -116.,         -10.,         400.
   7192,        -120.,         -10.,         400.
   7193,        -124.,         -10.,         400.
   7194,        -128.,         -10.,         400.
   7195,        -132.,         -10.,         400.
   7196,        -136.,         -10.,         400.
   7197,        -140.,         -10.,         400.
   7198,        -144.,         -10.,         400.
   7199,        -148.,         -10.,         400.
   7200,        -152.,         -10.,         400.
   7201,        -156.,         -10.,         400.
   7202,        -160.,         -10.,         400.
   7203,        -164.,         -10.,         400.
   7204,        -168.,         -10.,         400.
   7205,        -172.,         -10.,         400.
   7206,        -176.,         -10.,         400.
   7207,        -180.,         -10.,         400.
   7208,        -184.,         -10.,         400.
   7209,        -188.,         -10.,         400.
   7210,        -192.,         -10.,         400.
   7211,        -196.,         -10.,         400.
   7212,        -200.,         -10.,         396.
   7213,        -200.,         -10.,         392.
   7214,        -200.,         -10.,         388.
   7215,        -200.,         -10.,         384.
   7216,        -200.,         -10.,         380.
   7217,        -200.,         -10.,         376.
   7218,        -200.,         -10.,         372.
   7219,        -200.,         -10.,         368.
   7220,        -200.,         -10.,         364.
   7221,        -200.,         -10.,         360.
   7222,        -200.,         -10.,         356.
   7223,        -200.,         -10.,         352.
   7224,        -200.,         -10.,         348.
   7225,        -200.,         -10.,         344.
   7226,        -200.,         -10.,         340.
   7227,        -200.,         -10.,         336.
   7228,        -200.,         -10.,         332.
   7229,        -200.,         -10.,         328.
   7230,        -200.,         -10.,         324.
   7231,        -200.,         -10.,         320.
   7232,        -200.,         -10.,         316.
   7233,        -200.,         -10.,         312.
   7234,        -200.,         -10.,         308.
   7235,        -200.,         -10.,         304.
   7236,        -200.,         -10.,         300.
   7237,        -200.,         -10.,         296.
   7238,        -200.,         -10.,         292.
   7239,        -200.,         -10.,         288.
   7240,        -200.,         -10.,         284.
   7241,        -200.,         -10.,         280.
   7242,        -200.,         -10.,         276.
   7243,        -200.,         -10.,         272.
   7244,        -200.,         -10.,         268.
   7245,        -200.,         -10.,         264.
   7246,        -200.,         -10.,         260.
   7247,        -200.,         -10.,         256.
   7248,        -200.,         -10.,         252.
   7249,        -200.,         -10.,         248.
   7250,        -200.,         -10.,         244.
   7251,        -200.,         -10.,         240.
   7252,        -200.,         -10.,         236.
   7253,        -200.,         -10.,         232.
   7254,        -200.,         -10.,         228.
   7255,        -200.,         -10.,         224.
   7256,        -200.,         -10.,         220.
   7257,        -200.,         -10.,         216.
   7258,        -200.,         -10.,         212.
   7259,        -200.,         -10.,         208.
   7260,        -200.,         -10.,         204.
   7261,        -200.,         -10.,         200.
   7262,        -200.,         -10.,         196.
   7263,        -200.,         -10.,         192.
   7264,        -200.,         -10.,         188.
   7265,        -200.,         -10.,         184.
   7266,        -200.,         -10.,         180.
   7267,        -200.,         -10.,         176.
   7268,        -200.,         -10.,         172.
   7269,        -200.,         -10.,         168.
   7270,        -200.,         -10.,         164.
   7271,        -200.,         -10.,         160.
   7272,        -200.,         -10.,         156.
   7273,        -200.,         -10.,         152.
   7274,        -200.,         -10.,         148.
   7275,        -200.,         -10.,         144.
   7276,        -200.,         -10.,         140.
   7277,        -200.,         -10.,         136.
   7278,        -200.,         -10.,         132.
   7279,        -200.,         -10.,         128.
   7280,        -200.,         -10.,         124.
   7281,        -200.,         -10.,         120.
   7282,        -200.,         -10.,         116.
   7283,        -200.,         -10.,         112.
   7284,        -200.,         -10.,         108.
   7285,        -200.,         -10.,         104.
   7286,        -200.,         -10.,         100.
   7287,        -200.,         -10.,          96.
   7288,        -200.,         -10.,          92.
   7289,        -200.,         -10.,          88.
   7290,        -200.,         -10.,          84.
   7291,        -200.,         -10.,          80.
   7292,        -200.,         -10.,          76.
   7293,        -200.,         -10.,          72.
   7294,        -200.,         -10.,          68.
   7295,        -200.,         -10.,          64.
   7296,        -200.,         -10.,          60.
   7297,        -200.,         -10.,          56.
   7298,        -200.,         -10.,          52.
   7299,        -200.,         -10.,          48.
   7300,        -200.,         -10.,          44.
   7301,        -200.,         -10.,          40.
   7302,        -200.,         -10.,          36.
   7303,        -200.,         -10.,          32.
   7304,        -200.,         -10.,          28.
   7305,        -200.,         -10.,          24.
   7306,        -200.,         -10.,          20.
   7307,        -200.,         -10.,          16.
   7308,        -200.,         -10.,          12.
   7309,        -200.,         -10.,           8.
   7310,        -200.,         -10.,           4.
   7311,        -196.,         -10.,           0.
   7312,        -192.,         -10.,           0.
   7313,        -188.,         -10.,           0.
   7314,        -184.,         -10.,           0.
   7315,        -180.,         -10.,           0.
   7316,        -176.,         -10.,           0.
   7317,        -172.,         -10.,           0.
   7318,        -168.,         -10.,           0.
   7319,        -164.,         -10.,           0.
   7320,        -160.,         -10.,           0.
   7321,        -156.,         -10.,           0.
   7322,        -152.,         -10.,           0.
   7323,        -148.,         -10.,           0.
   7324,        -144.,         -10.,           0.
   7325,        -140.,         -10.,           0.
   7326,        -136.,         -10.,           0.
   7327,        -132.,         -10.,           0.
   7328,        -128.,         -10.,           0.
   7329,        -124.,         -10.,           0.
   7330,        -120.,         -10.,           0.
   7331,        -116.,         -10.,           0.
   7332,        -112.,         -10.,           0.
   7333,        -108.,         -10.,           0.
   7334,        -104.,         -10.,           0.
   7335,        -100.,         -10.,           0.
   7336,         -96.,         -10.,           0.
   7337,         -92.,         -10.,           0.
   7338,         -88.,         -10.,           0.
   7339,         -84.,         -10.,           0.
   7340,         -80.,         -10.,           0.
   7341,         -76.,         -10.,           0.
   7342,         -72.,         -10.,           0.
   7343,         -68.,         -10.,           0.
   7344,         -64.,         -10.,           0.
   7345,         -60.,         -10.,           0.
   7346,         -56.,         -10.,           0.
   7347,         -52.,         -10.,           0.
   7348,         -48.,         -10.,           0.
   7349,         -44.,         -10.,           0.
   7350,         -40.,         -10.,           0.
   7351,         -36.,         -10.,           0.
   7352,         -32.,         -10.,           0.
   7353,         -28.,         -10.,           0.
   7354,         -24.,         -10.,           0.
   7355,         -20.,         -10.,           0.
   7356,         -16.,         -10.,           0.
   7357,         -12.,         -10.,           0.
   7358,   -11.903388,         -10.,   141.192612
   7359,  -15.7549706,         -10.,   142.105438
   7360,  -19.5379829,         -10.,   143.270233
   7361,  -23.2359638,         -10.,   144.681915
   7362,   -95.308075,         -10.,   74.6336212
   7363,  -95.0074081,         -10.,   70.7202225
   7364,  -95.1467972,         -10.,   66.7977676
   7365,  -95.7244873,         -10.,   62.9155807
   7366,  -96.7332077,         -10.,   59.1224861
   7367,  -98.1602783,         -10.,   55.4661827
   7368,  -99.9877472,         -10.,   51.9926491
   7369,  -102.192642,         -10.,   48.7455673
   7370,  -104.747231,         -10.,   45.7657776
   7371,  -107.619385,         -10.,    43.090744
   7372,  -110.772995,         -10.,   40.7541084
   7373,  -114.168388,         -10.,   38.7852592
   7374,  -117.762878,         -10.,   37.2089539
   7375,  -121.511253,         -10.,   36.0450134
   7376,  -125.366379,         -10.,    35.308075
   7377,  -129.279785,         -10.,    35.007412
   7378,   -133.20224,         -10.,   35.1467972
   7379,  -137.084427,         -10.,   35.7244835
   7380,  -140.877518,         -10.,   36.7332039
   7381,  -144.533813,         -10.,   38.1602745
   7382,  -148.007355,         -10.,   39.9877472
   7383,  -151.254425,         -10.,   42.1926422
   7384,  -154.234222,         -10.,   44.7472305
   7385,  -156.909256,         -10.,   47.6193848
   7386,  -159.245895,         -10.,   50.7729912
   7387,  -161.214737,         -10.,   54.1683884
   7388,  -162.791046,         -10.,   57.7628746
   7389,  -163.954987,         -10.,   61.5112534
   7390,  -164.691925,         -10.,   65.3663788
   7391,  -164.992584,         -10.,   69.2797775
   7392,  -164.853195,         -10.,   73.2022324
   7393,  -164.275513,         -10.,   77.0844193
   7394,    -163.2668,         -10.,   80.8775177
   7395,  -161.839722,         -10.,   84.5338211
   7396,  -160.012253,         -10.,   88.0073547
   7397,  -157.807358,         -10.,   91.2544327
   7398,  -155.252777,         -10.,   94.2342224
   7399,  -152.380615,         -10.,    96.909256
   7400,  -149.227005,         -10.,   99.2458878
   7401,  -145.831619,         -10.,   101.214745
   7402,  -142.237122,         -10.,   102.791046
   7403,  -138.488754,         -10.,   103.954987
   7404,  -134.633621,         -10.,   104.691925
   7405,  -130.720215,         -10.,   104.992592
   7406,  -126.797768,         -10.,   104.853203
   7407,  -122.915581,         -10.,   104.275513
   7408,  -119.122482,         -10.,   103.266792
   7409,  -115.466179,         -10.,   101.839722
   7410,  -111.992645,         -10.,   100.012253
   7411,  -108.745567,         -10.,   97.8073578
   7412,  -105.765778,         -10.,   95.2527695
   7413,  -103.090744,         -10.,   92.3806152
   7414,  -100.754112,         -10.,    89.227005
   7415,  -98.7852554,         -10.,   85.8316116
   7416,  -97.2089539,         -10.,   82.2371216
   7417,  -4.00870275,          -8.,   136.130249
   7418,  -4.00844669,          -8.,   132.126419
   7419,  -4.00819063,          -8.,   128.122589
   7420,  -4.00793505,          -8.,   124.118759
   7421,  -4.00767899,          -8.,   120.114929
   7422,  -4.00742292,          -8.,   116.111099
   7423,  -4.00716686,          -8.,   112.107262
   7424,  -4.00691128,          -8.,   108.103432
   7425,  -4.00665522,          -8.,   104.099602
   7426,  -4.00639915,          -8.,   100.095772
   7427,  -4.00614309,          -8.,   96.0919418
   7428,  -4.00588703,          -8.,   92.0881119
   7429,  -4.00563145,          -8.,   88.0842819
   7430,  -4.00537539,          -8.,    84.080452
   7431,  -4.00511932,          -8.,   80.0766144
   7432,  -4.00486326,          -8.,   76.0727844
   7433,   -4.0046072,          -8.,   72.0689545
   7434,  -4.00435162,          -8.,   68.0651245
   7435,  -4.00409555,          -8.,   64.0612946
   7436,  -4.00383949,          -8.,   60.0574646
   7437,  -4.00358343,          -8.,   56.0536308
   7438,  -4.00332737,          -8.,   52.0498009
   7439,  -4.00307178,          -8.,   48.0459709
   7440,  -4.00281572,          -8.,    44.042141
   7441,  -4.00255966,          -8.,   40.0383072
   7442,   -4.0023036,          -8.,   36.0344772
   7443,  -4.00204754,          -8.,   32.0306473
   7444,  -4.00179195,          -8.,   28.0268154
   7445,  -4.00153589,          -8.,   24.0229855
   7446,  -4.00127983,          -8.,   20.0191536
   7447,  -4.00102377,          -8.,   16.0153236
   7448,  -4.00076771,          -8.,   12.0114927
   7449,  -4.00051212,          -8.,   8.00766182
   7450,  -4.00025606,          -8.,   4.00383091
   7451,           0.,          -8.,         136.
   7452,           0.,          -8.,         132.
   7453,           0.,          -8.,         128.
   7454,           0.,          -8.,         124.
   7455,           0.,          -8.,         120.
   7456,           0.,          -8.,         116.
   7457,           0.,          -8.,         112.
   7458,           0.,          -8.,         108.
   7459,           0.,          -8.,         104.
   7460,           0.,          -8.,         100.
   7461,           0.,          -8.,          96.
   7462,           0.,          -8.,          92.
   7463,           0.,          -8.,          88.
   7464,           0.,          -8.,          84.
   7465,           0.,          -8.,          80.
   7466,           0.,          -8.,          76.
   7467,           0.,          -8.,          72.
   7468,           0.,          -8.,          68.
   7469,           0.,          -8.,          64.
   7470,           0.,          -8.,          60.
   7471,           0.,          -8.,          56.
   7472,           0.,          -8.,          52.
   7473,           0.,          -8.,          48.
   7474,           0.,          -8.,          44.
   7475,           0.,          -8.,          40.
   7476,           0.,          -8.,          36.
   7477,           0.,          -8.,          32.
   7478,           0.,          -8.,          28.
   7479,           0.,          -8.,          24.
   7480,           0.,          -8.,          20.
   7481,           0.,          -8.,          16.
   7482,           0.,          -8.,          12.
   7483,           0.,          -8.,           8.
   7484,           0.,          -8.,           4.
   7485,   4.00870275,          -8.,   136.130249
   7486,   4.00844669,          -8.,   132.126419
   7487,   4.00819063,          -8.,   128.122589
   7488,   4.00793505,          -8.,   124.118759
   7489,   4.00767899,          -8.,   120.114929
   7490,   4.00742292,          -8.,   116.111099
   7491,   4.00716686,          -8.,   112.107262
   7492,   4.00691128,          -8.,   108.103432
   7493,   4.00665522,          -8.,   104.099602
   7494,   4.00639915,          -8.,   100.095772
   7495,   4.00614309,          -8.,   96.0919418
   7496,   4.00588703,          -8.,   92.0881119
   7497,   4.00563145,          -8.,   88.0842819
   7498,   4.00537539,          -8.,    84.080452
   7499,   4.00511932,          -8.,   80.0766144
   7500,   4.00486326,          -8.,   76.0727844
   7501,    4.0046072,          -8.,   72.0689545
   7502,   4.00435162,          -8.,   68.0651245
   7503,   4.00409555,          -8.,   64.0612946
   7504,   4.00383949,          -8.,   60.0574646
   7505,   4.00358343,          -8.,   56.0536308
   7506,   4.00332737,          -8.,   52.0498009
   7507,   4.00307178,          -8.,   48.0459709
   7508,   4.00281572,          -8.,    44.042141
   7509,   4.00255966,          -8.,   40.0383072
   7510,    4.0023036,          -8.,   36.0344772
   7511,   4.00204754,          -8.,   32.0306473
   7512,   4.00179195,          -8.,   28.0268154
   7513,   4.00153589,          -8.,   24.0229855
   7514,   4.00127983,          -8.,   20.0191536
   7515,   4.00102377,          -8.,   16.0153236
   7516,   4.00076771,          -8.,   12.0114927
   7517,   4.00051212,          -8.,   8.00766182
   7518,   4.00025606,          -8.,   4.00383091
   7519,  -4.00870275,         -10.,   136.130249
   7520,  -4.00844669,         -10.,   132.126419
   7521,  -4.00819063,         -10.,   128.122589
   7522,  -4.00793505,         -10.,   124.118759
   7523,  -4.00767899,         -10.,   120.114929
   7524,  -4.00742292,         -10.,   116.111099
   7525,  -4.00716686,         -10.,   112.107262
   7526,  -4.00691128,         -10.,   108.103432
   7527,  -4.00665522,         -10.,   104.099602
   7528,  -4.00639915,         -10.,   100.095772
   7529,  -4.00614309,         -10.,   96.0919418
   7530,  -4.00588703,         -10.,   92.0881119
   7531,  -4.00563145,         -10.,   88.0842819
   7532,  -4.00537539,         -10.,    84.080452
   7533,  -4.00511932,         -10.,   80.0766144
   7534,  -4.00486326,         -10.,   76.0727844
   7535,   -4.0046072,         -10.,   72.0689545
   7536,  -4.00435162,         -10.,   68.0651245
   7537,  -4.00409555,         -10.,   64.0612946
   7538,  -4.00383949,         -10.,   60.0574646
   7539,  -4.00358343,         -10.,   56.0536308
   7540,  -4.00332737,         -10.,   52.0498009
   7541,  -4.00307178,         -10.,   48.0459709
   7542,  -4.00281572,         -10.,    44.042141
   7543,  -4.00255966,         -10.,   40.0383072
   7544,   -4.0023036,         -10.,   36.0344772
   7545,  -4.00204754,         -10.,   32.0306473
   7546,  -4.00179195,         -10.,   28.0268154
   7547,  -4.00153589,         -10.,   24.0229855
   7548,  -4.00127983,         -10.,   20.0191536
   7549,  -4.00102377,         -10.,   16.0153236
   7550,  -4.00076771,         -10.,   12.0114927
   7551,  -4.00051212,         -10.,   8.00766182
   7552,  -4.00025606,         -10.,   4.00383091
   7553,           0.,         -10.,         136.
   7554,           0.,         -10.,         132.
   7555,           0.,         -10.,         128.
   7556,           0.,         -10.,         124.
   7557,           0.,         -10.,         120.
   7558,           0.,         -10.,         116.
   7559,           0.,         -10.,         112.
   7560,           0.,         -10.,         108.
   7561,           0.,         -10.,         104.
   7562,           0.,         -10.,         100.
   7563,           0.,         -10.,          96.
   7564,           0.,         -10.,          92.
   7565,           0.,         -10.,          88.
   7566,           0.,         -10.,          84.
   7567,           0.,         -10.,          80.
   7568,           0.,         -10.,          76.
   7569,           0.,         -10.,          72.
   7570,           0.,         -10.,          68.
   7571,           0.,         -10.,          64.
   7572,           0.,         -10.,          60.
   7573,           0.,         -10.,          56.
   7574,           0.,         -10.,          52.
   7575,           0.,         -10.,          48.
   7576,           0.,         -10.,          44.
   7577,           0.,         -10.,          40.
   7578,           0.,         -10.,          36.
   7579,           0.,         -10.,          32.
   7580,           0.,         -10.,          28.
   7581,           0.,         -10.,          24.
   7582,           0.,         -10.,          20.
   7583,           0.,         -10.,          16.
   7584,           0.,         -10.,          12.
   7585,           0.,         -10.,           8.
   7586,           0.,         -10.,           4.
   7587,   4.00870275,         -10.,   136.130249
   7588,   4.00844669,         -10.,   132.126419
   7589,   4.00819063,         -10.,   128.122589
   7590,   4.00793505,         -10.,   124.118759
   7591,   4.00767899,         -10.,   120.114929
   7592,   4.00742292,         -10.,   116.111099
   7593,   4.00716686,         -10.,   112.107262
   7594,   4.00691128,         -10.,   108.103432
   7595,   4.00665522,         -10.,   104.099602
   7596,   4.00639915,         -10.,   100.095772
   7597,   4.00614309,         -10.,   96.0919418
   7598,   4.00588703,         -10.,   92.0881119
   7599,   4.00563145,         -10.,   88.0842819
   7600,   4.00537539,         -10.,    84.080452
   7601,   4.00511932,         -10.,   80.0766144
   7602,   4.00486326,         -10.,   76.0727844
   7603,    4.0046072,         -10.,   72.0689545
   7604,   4.00435162,         -10.,   68.0651245
   7605,   4.00409555,         -10.,   64.0612946
   7606,   4.00383949,         -10.,   60.0574646
   7607,   4.00358343,         -10.,   56.0536308
   7608,   4.00332737,         -10.,   52.0498009
   7609,   4.00307178,         -10.,   48.0459709
   7610,   4.00281572,         -10.,    44.042141
   7611,   4.00255966,         -10.,   40.0383072
   7612,    4.0023036,         -10.,   36.0344772
   7613,   4.00204754,         -10.,   32.0306473
   7614,   4.00179195,         -10.,   28.0268154
   7615,   4.00153589,         -10.,   24.0229855
   7616,   4.00127983,         -10.,   20.0191536
   7617,   4.00102377,         -10.,   16.0153236
   7618,   4.00076771,         -10.,   12.0114927
   7619,   4.00051212,         -10.,   8.00766182
   7620,   4.00025606,         -10.,   4.00383091
   7621,  -4.00870275,          -2.,   136.130249
   7622,           0.,          -2.,         136.
   7623,   4.00870275,          -2.,   136.130249
   7624,  -4.00844669,          -2.,   132.126419
   7625,           0.,          -2.,         132.
   7626,   4.00844669,          -2.,   132.126419
   7627,  -4.00819063,          -2.,   128.122589
   7628,           0.,          -2.,         128.
   7629,   4.00819063,          -2.,   128.122589
   7630,  -4.00793505,          -2.,   124.118759
   7631,           0.,          -2.,         124.
   7632,   4.00793505,          -2.,   124.118759
   7633,  -4.00767899,          -2.,   120.114929
   7634,           0.,          -2.,         120.
   7635,   4.00767899,          -2.,   120.114929
   7636,  -4.00742292,          -2.,   116.111099
   7637,           0.,          -2.,         116.
   7638,   4.00742292,          -2.,   116.111099
   7639,  -4.00716686,          -2.,   112.107262
   7640,           0.,          -2.,         112.
   7641,   4.00716686,          -2.,   112.107262
   7642,  -4.00691128,          -2.,   108.103432
   7643,           0.,          -2.,         108.
   7644,   4.00691128,          -2.,   108.103432
   7645,  -4.00665522,          -2.,   104.099602
   7646,           0.,          -2.,         104.
   7647,   4.00665522,          -2.,   104.099602
   7648,  -4.00639915,          -2.,   100.095772
   7649,           0.,          -2.,         100.
   7650,   4.00639915,          -2.,   100.095772
   7651,  -4.00614309,          -2.,   96.0919418
   7652,           0.,          -2.,          96.
   7653,   4.00614309,          -2.,   96.0919418
   7654,  -4.00588703,          -2.,   92.0881119
   7655,           0.,          -2.,          92.
   7656,   4.00588703,          -2.,   92.0881119
   7657,  -4.00563145,          -2.,   88.0842819
   7658,           0.,          -2.,          88.
   7659,   4.00563145,          -2.,   88.0842819
   7660,  -4.00537539,          -2.,    84.080452
   7661,           0.,          -2.,          84.
   7662,   4.00537539,          -2.,    84.080452
   7663,  -4.00511932,          -2.,   80.0766144
   7664,           0.,          -2.,          80.
   7665,   4.00511932,          -2.,   80.0766144
   7666,  -4.00486326,          -2.,   76.0727844
   7667,           0.,          -2.,          76.
   7668,   4.00486326,          -2.,   76.0727844
   7669,   -4.0046072,          -2.,   72.0689545
   7670,           0.,          -2.,          72.
   7671,    4.0046072,          -2.,   72.0689545
   7672,  -4.00435162,          -2.,   68.0651245
   7673,           0.,          -2.,          68.
   7674,   4.00435162,          -2.,   68.0651245
   7675,  -4.00409555,          -2.,   64.0612946
   7676,           0.,          -2.,          64.
   7677,   4.00409555,          -2.,   64.0612946
   7678,  -4.00383949,          -2.,   60.0574646
   7679,           0.,          -2.,          60.
   7680,   4.00383949,          -2.,   60.0574646
   7681,  -4.00358343,          -2.,   56.0536308
   7682,           0.,          -2.,          56.
   7683,   4.00358343,          -2.,   56.0536308
   7684,  -4.00332737,          -2.,   52.0498009
   7685,           0.,          -2.,          52.
   7686,   4.00332737,          -2.,   52.0498009
   7687,  -4.00307178,          -2.,   48.0459709
   7688,           0.,          -2.,          48.
   7689,   4.00307178,          -2.,   48.0459709
   7690,  -4.00281572,          -2.,    44.042141
   7691,           0.,          -2.,          44.
   7692,   4.00281572,          -2.,    44.042141
   7693,  -4.00255966,          -2.,   40.0383072
   7694,           0.,          -2.,          40.
   7695,   4.00255966,          -2.,   40.0383072
   7696,   -4.0023036,          -2.,   36.0344772
   7697,           0.,          -2.,          36.
   7698,    4.0023036,          -2.,   36.0344772
   7699,  -4.00204754,          -2.,   32.0306473
   7700,           0.,          -2.,          32.
   7701,   4.00204754,          -2.,   32.0306473
   7702,  -4.00179195,          -2.,   28.0268154
   7703,           0.,          -2.,          28.
   7704,   4.00179195,          -2.,   28.0268154
   7705,  -4.00153589,          -2.,   24.0229855
   7706,           0.,          -2.,          24.
   7707,   4.00153589,          -2.,   24.0229855
   7708,  -4.00127983,          -2.,   20.0191536
   7709,           0.,          -2.,          20.
   7710,   4.00127983,          -2.,   20.0191536
   7711,  -4.00102377,          -2.,   16.0153236
   7712,           0.,          -2.,          16.
   7713,   4.00102377,          -2.,   16.0153236
   7714,  -4.00076771,          -2.,   12.0114927
   7715,           0.,          -2.,          12.
   7716,   4.00076771,          -2.,   12.0114927
   7717,  -4.00051212,          -2.,   8.00766182
   7718,           0.,          -2.,           8.
   7719,   4.00051212,          -2.,   8.00766182
   7720,  -4.00025606,          -2.,   4.00383091
   7721,           0.,          -2.,           4.
   7722,   4.00025606,          -2.,   4.00383091
   7723,  -4.00870275,          -4.,   136.130249
   7724,           0.,          -4.,         136.
   7725,   4.00870275,          -4.,   136.130249
   7726,  -4.00844669,          -4.,   132.126419
   7727,           0.,          -4.,         132.
   7728,   4.00844669,          -4.,   132.126419
   7729,  -4.00819063,          -4.,   128.122589
   7730,           0.,          -4.,         128.
   7731,   4.00819063,          -4.,   128.122589
   7732,  -4.00793505,          -4.,   124.118759
   7733,           0.,          -4.,         124.
   7734,   4.00793505,          -4.,   124.118759
   7735,  -4.00767899,          -4.,   120.114929
   7736,           0.,          -4.,         120.
   7737,   4.00767899,          -4.,   120.114929
   7738,  -4.00742292,          -4.,   116.111099
   7739,           0.,          -4.,         116.
   7740,   4.00742292,          -4.,   116.111099
   7741,  -4.00716686,          -4.,   112.107262
   7742,           0.,          -4.,         112.
   7743,   4.00716686,          -4.,   112.107262
   7744,  -4.00691128,          -4.,   108.103432
   7745,           0.,          -4.,         108.
   7746,   4.00691128,          -4.,   108.103432
   7747,  -4.00665522,          -4.,   104.099602
   7748,           0.,          -4.,         104.
   7749,   4.00665522,          -4.,   104.099602
   7750,  -4.00639915,          -4.,   100.095772
   7751,           0.,          -4.,         100.
   7752,   4.00639915,          -4.,   100.095772
   7753,  -4.00614309,          -4.,   96.0919418
   7754,           0.,          -4.,          96.
   7755,   4.00614309,          -4.,   96.0919418
   7756,  -4.00588703,          -4.,   92.0881119
   7757,           0.,          -4.,          92.
   7758,   4.00588703,          -4.,   92.0881119
   7759,  -4.00563145,          -4.,   88.0842819
   7760,           0.,          -4.,          88.
   7761,   4.00563145,          -4.,   88.0842819
   7762,  -4.00537539,          -4.,    84.080452
   7763,           0.,          -4.,          84.
   7764,   4.00537539,          -4.,    84.080452
   7765,  -4.00511932,          -4.,   80.0766144
   7766,           0.,          -4.,          80.
   7767,   4.00511932,          -4.,   80.0766144
   7768,  -4.00486326,          -4.,   76.0727844
   7769,           0.,          -4.,          76.
   7770,   4.00486326,          -4.,   76.0727844
   7771,   -4.0046072,          -4.,   72.0689545
   7772,           0.,          -4.,          72.
   7773,    4.0046072,          -4.,   72.0689545
   7774,  -4.00435162,          -4.,   68.0651245
   7775,           0.,          -4.,          68.
   7776,   4.00435162,          -4.,   68.0651245
   7777,  -4.00409555,          -4.,   64.0612946
   7778,           0.,          -4.,          64.
   7779,   4.00409555,          -4.,   64.0612946
   7780,  -4.00383949,          -4.,   60.0574646
   7781,           0.,          -4.,          60.
   7782,   4.00383949,          -4.,   60.0574646
   7783,  -4.00358343,          -4.,   56.0536308
   7784,           0.,          -4.,          56.
   7785,   4.00358343,          -4.,   56.0536308
   7786,  -4.00332737,          -4.,   52.0498009
   7787,           0.,          -4.,          52.
   7788,   4.00332737,          -4.,   52.0498009
   7789,  -4.00307178,          -4.,   48.0459709
   7790,           0.,          -4.,          48.
   7791,   4.00307178,          -4.,   48.0459709
   7792,  -4.00281572,          -4.,    44.042141
   7793,           0.,          -4.,          44.
   7794,   4.00281572,          -4.,    44.042141
   7795,  -4.00255966,          -4.,   40.0383072
   7796,           0.,          -4.,          40.
   7797,   4.00255966,          -4.,   40.0383072
   7798,   -4.0023036,          -4.,   36.0344772
   7799,           0.,          -4.,          36.
   7800,    4.0023036,          -4.,   36.0344772
   7801,  -4.00204754,          -4.,   32.0306473
   7802,           0.,          -4.,          32.
   7803,   4.00204754,          -4.,   32.0306473
   7804,  -4.00179195,          -4.,   28.0268154
   7805,           0.,          -4.,          28.
   7806,   4.00179195,          -4.,   28.0268154
   7807,  -4.00153589,          -4.,   24.0229855
   7808,           0.,          -4.,          24.
   7809,   4.00153589,          -4.,   24.0229855
   7810,  -4.00127983,          -4.,   20.0191536
   7811,           0.,          -4.,          20.
   7812,   4.00127983,          -4.,   20.0191536
   7813,  -4.00102377,          -4.,   16.0153236
   7814,           0.,          -4.,          16.
   7815,   4.00102377,          -4.,   16.0153236
   7816,  -4.00076771,          -4.,   12.0114927
   7817,           0.,          -4.,          12.
   7818,   4.00076771,          -4.,   12.0114927
   7819,  -4.00051212,          -4.,   8.00766182
   7820,           0.,          -4.,           8.
   7821,   4.00051212,          -4.,   8.00766182
   7822,  -4.00025606,          -4.,   4.00383091
   7823,           0.,          -4.,           4.
   7824,   4.00025606,          -4.,   4.00383091
   7825,  -4.00870275,          -6.,   136.130249
   7826,           0.,          -6.,         136.
   7827,   4.00870275,          -6.,   136.130249
   7828,  -4.00844669,          -6.,   132.126419
   7829,           0.,          -6.,         132.
   7830,   4.00844669,          -6.,   132.126419
   7831,  -4.00819063,          -6.,   128.122589
   7832,           0.,          -6.,         128.
   7833,   4.00819063,          -6.,   128.122589
   7834,  -4.00793505,          -6.,   124.118759
   7835,           0.,          -6.,         124.
   7836,   4.00793505,          -6.,   124.118759
   7837,  -4.00767899,          -6.,   120.114929
   7838,           0.,          -6.,         120.
   7839,   4.00767899,          -6.,   120.114929
   7840,  -4.00742292,          -6.,   116.111099
   7841,           0.,          -6.,         116.
   7842,   4.00742292,          -6.,   116.111099
   7843,  -4.00716686,          -6.,   112.107262
   7844,           0.,          -6.,         112.
   7845,   4.00716686,          -6.,   112.107262
   7846,  -4.00691128,          -6.,   108.103432
   7847,           0.,          -6.,         108.
   7848,   4.00691128,          -6.,   108.103432
   7849,  -4.00665522,          -6.,   104.099602
   7850,           0.,          -6.,         104.
   7851,   4.00665522,          -6.,   104.099602
   7852,  -4.00639915,          -6.,   100.095772
   7853,           0.,          -6.,         100.
   7854,   4.00639915,          -6.,   100.095772
   7855,  -4.00614309,          -6.,   96.0919418
   7856,           0.,          -6.,          96.
   7857,   4.00614309,          -6.,   96.0919418
   7858,  -4.00588703,          -6.,   92.0881119
   7859,           0.,          -6.,          92.
   7860,   4.00588703,          -6.,   92.0881119
   7861,  -4.00563145,          -6.,   88.0842819
   7862,           0.,          -6.,          88.
   7863,   4.00563145,          -6.,   88.0842819
   7864,  -4.00537539,          -6.,    84.080452
   7865,           0.,          -6.,          84.
   7866,   4.00537539,          -6.,    84.080452
   7867,  -4.00511932,          -6.,   80.0766144
   7868,           0.,          -6.,          80.
   7869,   4.00511932,          -6.,   80.0766144
   7870,  -4.00486326,          -6.,   76.0727844
   7871,           0.,          -6.,          76.
   7872,   4.00486326,          -6.,   76.0727844
   7873,   -4.0046072,          -6.,   72.0689545
   7874,           0.,          -6.,          72.
   7875,    4.0046072,          -6.,   72.0689545
   7876,  -4.00435162,          -6.,   68.0651245
   7877,           0.,          -6.,          68.
   7878,   4.00435162,          -6.,   68.0651245
   7879,  -4.00409555,          -6.,   64.0612946
   7880,           0.,          -6.,          64.
   7881,   4.00409555,          -6.,   64.0612946
   7882,  -4.00383949,          -6.,   60.0574646
   7883,           0.,          -6.,          60.
   7884,   4.00383949,          -6.,   60.0574646
   7885,  -4.00358343,          -6.,   56.0536308
   7886,           0.,          -6.,          56.
   7887,   4.00358343,          -6.,   56.0536308
   7888,  -4.00332737,          -6.,   52.0498009
   7889,           0.,          -6.,          52.
   7890,   4.00332737,          -6.,   52.0498009
   7891,  -4.00307178,          -6.,   48.0459709
   7892,           0.,          -6.,          48.
   7893,   4.00307178,          -6.,   48.0459709
   7894,  -4.00281572,          -6.,    44.042141
   7895,           0.,          -6.,          44.
   7896,   4.00281572,          -6.,    44.042141
   7897,  -4.00255966,          -6.,   40.0383072
   7898,           0.,          -6.,          40.
   7899,   4.00255966,          -6.,   40.0383072
   7900,   -4.0023036,          -6.,   36.0344772
   7901,           0.,          -6.,          36.
   7902,    4.0023036,          -6.,   36.0344772
   7903,  -4.00204754,          -6.,   32.0306473
   7904,           0.,          -6.,          32.
   7905,   4.00204754,          -6.,   32.0306473
   7906,  -4.00179195,          -6.,   28.0268154
   7907,           0.,          -6.,          28.
   7908,   4.00179195,          -6.,   28.0268154
   7909,  -4.00153589,          -6.,   24.0229855
   7910,           0.,          -6.,          24.
   7911,   4.00153589,          -6.,   24.0229855
   7912,  -4.00127983,          -6.,   20.0191536
   7913,           0.,          -6.,          20.
   7914,   4.00127983,          -6.,   20.0191536
   7915,  -4.00102377,          -6.,   16.0153236
   7916,           0.,          -6.,          16.
   7917,   4.00102377,          -6.,   16.0153236
   7918,  -4.00076771,          -6.,   12.0114927
   7919,           0.,          -6.,          12.
   7920,   4.00076771,          -6.,   12.0114927
   7921,  -4.00051212,          -6.,   8.00766182
   7922,           0.,          -6.,           8.
   7923,   4.00051212,          -6.,   8.00766182
   7924,  -4.00025606,          -6.,   4.00383091
   7925,           0.,          -6.,           4.
   7926,   4.00025606,          -6.,   4.00383091
   7927,  -4.00870275,           0.,   136.130249
   7928,  -4.00844669,           0.,   132.126419
   7929,  -4.00819063,           0.,   128.122589
   7930,  -4.00793505,           0.,   124.118759
   7931,  -4.00767899,           0.,   120.114929
   7932,  -4.00742292,           0.,   116.111099
   7933,  -4.00716686,           0.,   112.107262
   7934,  -4.00691128,           0.,   108.103432
   7935,  -4.00665522,           0.,   104.099602
   7936,  -4.00639915,           0.,   100.095772
   7937,  -4.00614309,           0.,   96.0919418
   7938,  -4.00588703,           0.,   92.0881119
   7939,  -4.00563145,           0.,   88.0842819
   7940,  -4.00537539,           0.,    84.080452
   7941,  -4.00511932,           0.,   80.0766144
   7942,  -4.00486326,           0.,   76.0727844
   7943,   -4.0046072,           0.,   72.0689545
   7944,  -4.00435162,           0.,   68.0651245
   7945,  -4.00409555,           0.,   64.0612946
   7946,  -4.00383949,           0.,   60.0574646
   7947,  -4.00358343,           0.,   56.0536308
   7948,  -4.00332737,           0.,   52.0498009
   7949,  -4.00307178,           0.,   48.0459709
   7950,  -4.00281572,           0.,    44.042141
   7951,  -4.00255966,           0.,   40.0383072
   7952,   -4.0023036,           0.,   36.0344772
   7953,  -4.00204754,           0.,   32.0306473
   7954,  -4.00179195,           0.,   28.0268154
   7955,  -4.00153589,           0.,   24.0229855
   7956,  -4.00127983,           0.,   20.0191536
   7957,  -4.00102377,           0.,   16.0153236
   7958,  -4.00076771,           0.,   12.0114927
   7959,  -4.00051212,           0.,   8.00766182
   7960,  -4.00025606,           0.,   4.00383091
   7961,           0.,           0.,         136.
   7962,           0.,           0.,         132.
   7963,           0.,           0.,         128.
   7964,           0.,           0.,         124.
   7965,           0.,           0.,         120.
   7966,           0.,           0.,         116.
   7967,           0.,           0.,         112.
   7968,           0.,           0.,         108.
   7969,           0.,           0.,         104.
   7970,           0.,           0.,         100.
   7971,           0.,           0.,          96.
   7972,           0.,           0.,          92.
   7973,           0.,           0.,          88.
   7974,           0.,           0.,          84.
   7975,           0.,           0.,          80.
   7976,           0.,           0.,          76.
   7977,           0.,           0.,          72.
   7978,           0.,           0.,          68.
   7979,           0.,           0.,          64.
   7980,           0.,           0.,          60.
   7981,           0.,           0.,          56.
   7982,           0.,           0.,          52.
   7983,           0.,           0.,          48.
   7984,           0.,           0.,          44.
   7985,           0.,           0.,          40.
   7986,           0.,           0.,          36.
   7987,           0.,           0.,          32.
   7988,           0.,           0.,          28.
   7989,           0.,           0.,          24.
   7990,           0.,           0.,          20.
   7991,           0.,           0.,          16.
   7992,           0.,           0.,          12.
   7993,           0.,           0.,           8.
[truncated: 18,714,268 more chars]
