# Supplementary material for: A novel phased-array thermography concept for non-destructive testing
Source: Sci Rep. 2025 Nov 7;15:39144. doi: 10.1038/s41598-025-26380-8 (PMC12594793; doi:10.1038/s41598-025-26380-8)
Supplement: Supplementary file 2 — Supplementary Information 2. [file 41598_2025_26380_MOESM2_ESM.zip › Supplementary_Data/1-FEA/ReadMe.txt]

These folders contain the Abaqus input files that were utilised in the FEA section of the paper. 

File names:
1) PAT_DT_XXXs_TUp_YYYs
PAT: Phased Array Thermography
XXX: indicates the delta time (in seconds) between the activation of two adjacent elements
YYY: indicates the total time up of each element
2) Equivalent_PT
PT: pulsed thermography
