# Supplementary material for: A novel phased-array thermography concept for non-destructive testing
Source: Sci Rep. 2025 Nov 7;15:39144. doi: 10.1038/s41598-025-26380-8 (PMC12594793; doi:10.1038/s41598-025-26380-8)
Supplement: Supplementary file 2 — Supplementary Information 2. [file 41598_2025_26380_MOESM2_ESM.zip › Supplementary_Data/2-Experimental/1-Composite_Plate/Equivalent_PT/Impact 2_0012_24.asc]

[Settings]
Version=3
ImageWidth=640
ImageHeight=480
ShotRange=15.00;35.00
CalibRange=-40.00;120.00
TempUnit=�C

[MeasDefs]
ID=Avg	Min	Max	Span	SDev
R1=27.56	22,02	30,65	8,63	1,32

[Data]
20,72	20,88	20,84	20,85	20,84	20,79	20,79	20,81	20,87	20,80	20,76	20,69	20,75	20,82	20,73	20,64	20,75	20,77	20,72	20,78	20,82	20,84	20,80	20,74	20,81	20,79	20,93	20,98	21,01	21,16	21,33	21,49	21,53	21,67	21,80	21,65	21,65	21,71	21,73	21,77	21,73	21,60	21,60	21,58	21,69	21,63	21,65	21,72	21,66	21,65	21,61	21,66	21,73	21,76	21,72	21,77	21,71	21,67	21,69	21,65	21,62	21,70	21,71	21,64	21,61	21,69	21,69	21,71	21,74	21,66	21,71	21,80	21,84	21,73	21,71	21,80	21,83	21,79	21,84	21,90	21,74	21,66	21,82	21,80	21,78	21,73	21,78	21,85	21,80	21,83	21,86	21,84	21,89	21,93	21,89	21,84	21,82	21,91	21,87	21,90	21,91	21,86	21,93	21,90	21,92	21,83	21,83	21,87	21,88	21,93	21,94	21,97	21,97	21,87	21,99	22,01	21,90	21,97	22,02	22,07	22,02	22,10	22,14	22,08	22,09	22,09	22,07	22,14	22,10	22,12	22,13	22,18	22,15	22,11	22,18	22,28	22,16	22,16	22,23	22,24	22,26	22,26	22,31	22,33	22,31	22,28	22,23	22,28	22,42	22,32	22,33	22,44	22,47	22,44	22,48	22,51	22,54	22,58	22,51	22,50	22,59	22,59	22,62	22,63	22,72	22,74	22,70	22,72	22,70	22,77	22,77	22,86	22,84	22,77	22,81	22,85	22,87	22,86	22,86	22,87	22,96	22,90	22,94	22,91	22,94	22,92	22,99	23,04	22,96	22,99	23,04	23,05	23,05	23,03	23,04	23,02	23,02	23,01	23,06	23,13	23,17	23,20	23,28	23,27	23,17	23,20	23,22	23,23	23,20	23,25	23,27	23,28	23,30	23,37	23,35	23,26	23,29	23,39	23,35	23,42	23,41	23,50	23,57	23,54	23,59	23,54	23,61	23,68	23,65	23,69	23,66	23,69	23,75	23,86	23,82	23,84	23,94	23,88	23,89	23,91	23,97	23,96	23,97	23,97	23,96	23,98	23,95	23,95	24,01	24,03	24,06	23,99	23,99	24,01	24,08	24,12	24,19	24,17	24,25	24,27	24,20	24,20	24,22	24,31	24,38	24,37	24,32	24,27	24,32	24,32	24,28	24,31	24,35	24,39	24,44	24,46	24,50	24,41	24,41	24,46	24,41	24,35	24,45	24,48	24,56	24,56	24,63	24,66	24,62	24,69	24,65	24,70	24,72	24,67	24,80	24,83	24,71	24,79	24,83	24,79	24,77	24,87	24,95	24,99	24,97	24,95	24,98	25,09	25,07	25,02	25,10	25,08	25,09	25,12	25,10	25,13	25,16	25,08	25,16	25,17	25,20	25,23	25,17	25,10	25,17	25,19	25,24	25,27	25,22	25,25	25,23	25,16	25,21	25,26	25,24	25,29	25,31	25,35	25,40	25,37	25,38	25,41	25,38	25,40	25,43	25,40	25,37	25,41	25,44	25,39	25,35	25,36	25,32	25,22	25,28	25,37	25,32	25,32	25,38	25,34	25,34	25,28	25,22	25,28	25,32	25,34	25,39	25,25	25,28	25,34	25,31	25,29	25,26	25,31	25,35	25,31	25,35	25,41	25,35	25,32	25,38	25,39	25,39	25,39	25,30	25,39	25,46	25,40	25,43	25,39	25,39	25,43	25,48	25,37	25,44	25,43	25,31	25,41	25,44	25,40	25,41	25,44	25,44	25,38	25,39	25,46	25,46	25,43	25,44	25,44	25,42	25,51	25,51	25,49	25,48	25,50	25,50	25,54	25,61	25,54	25,51	25,59	25,60	25,59	25,59	25,60	25,58	25,58	25,63	25,57	25,62	25,65	25,63	25,62	25,53	25,55	25,62	25,58	25,53	25,54	25,65	25,59	25,62	25,61	25,57	25,57	25,57	25,58	25,58	25,54	25,52	25,61	25,70	25,63	25,58	25,60	25,64	25,57	25,57	25,57	25,61	25,64	25,62	25,65	25,59	25,47	25,42	25,49	25,54	25,54	25,51	25,40	25,40	25,51	25,46	25,45	25,46	25,54	25,60	25,46	25,35	25,36	25,49	25,50	25,51	25,45	25,43	25,43	25,38	25,32	25,35	25,34	25,28	25,24	25,25	25,31	25,23	25,20	25,22	25,22	25,24	25,17	25,13	25,22	25,19	25,06	25,07	24,97	24,97	25,01	24,97	24,94	24,91	24,96	24,91	24,91	24,87	24,82	24,80	24,74	24,73	24,74	24,59	24,56	24,66	24,67	24,54	24,69	24,61	24,54	24,49	24,57	24,52	24,50	24,47	24,37	24,45	24,48	24,41	24,39	24,40	24,33	24,22	24,24	24,33	24,18	24,18	24,09	24,14	24,11	24,12	24,12	24,05	24,08	24,15	24,13	24,09	24,10	24,03	23,97	23,94	23,89	23,99	23,93	23,89	23,87	23,88	23,82	23,76	23,85	23,74	23,75	23,74	23,71	23,69	23,65	23,70	23,68	23,58	23,66	23,50	23,50	23,62	23,56	23,45	23,44	23,44	23,41	23,35	23,43	23,48	23,45	23,46	23,39	23,39	23,24	23,27	23,34	23,29	23,29	23,27	23,24	23,25	23,21	23,14	23,18	23,23	23,22	23,12	23,18	23,16	23,07	23,09	23,07	23,11	23,12	23,12	23,09	23,11	23,11	23,09	22,99	23,06	22,99	22,87	22,97	23,05	23,00	22,83	22,84	22,93	22,97	22,89	22,77	22,95	22,94	22,91	22,86	22,82	22,78	
20,69	20,83	20,85	20,80	20,80	20,83	20,76	20,71	20,85	20,80	20,76	20,78	20,79	20,79	20,80	20,70	20,72	20,65	20,70	20,79	20,75	20,80	20,85	20,86	20,85	20,91	20,92	21,00	21,07	21,16	21,32	21,53	21,58	21,71	21,77	21,67	21,61	21,67	21,60	21,67	21,65	21,65	21,61	21,56	21,59	21,64	21,61	21,62	21,58	21,59	21,63	21,69	21,66	21,69	21,67	21,74	21,77	21,68	21,74	21,68	21,64	21,66	21,70	21,69	21,63	21,66	21,76	21,80	21,76	21,66	21,75	21,77	21,74	21,73	21,72	21,73	21,65	21,69	21,76	21,79	21,78	21,69	21,73	21,82	21,80	21,72	21,76	21,82	21,75	21,83	21,80	21,81	21,82	21,86	21,82	21,83	21,94	21,93	21,88	21,89	21,87	21,95	21,93	21,87	21,89	21,93	21,95	21,91	21,84	21,88	21,96	22,01	21,97	21,92	21,95	21,95	21,91	21,94	21,98	22,00	22,01	22,12	22,12	22,12	22,10	22,11	22,08	22,05	22,06	22,14	22,16	22,20	22,11	22,10	22,20	22,24	22,16	22,23	22,25	22,23	22,27	22,23	22,29	22,29	22,37	22,38	22,33	22,32	22,44	22,34	22,30	22,39	22,37	22,44	22,50	22,55	22,54	22,60	22,52	22,54	22,67	22,58	22,51	22,57	22,63	22,70	22,70	22,71	22,72	22,74	22,72	22,76	22,86	22,83	22,82	22,85	22,88	22,92	22,87	22,86	22,93	22,95	22,97	22,88	22,89	22,96	22,97	23,00	22,97	22,98	23,00	23,06	23,07	23,05	23,08	23,09	23,07	23,11	23,12	23,18	23,20	23,21	23,27	23,20	23,20	23,23	23,30	23,24	23,21	23,27	23,31	23,25	23,34	23,32	23,30	23,29	23,29	23,37	23,41	23,45	23,52	23,55	23,57	23,57	23,54	23,53	23,66	23,69	23,68	23,74	23,68	23,74	23,75	23,73	23,75	23,81	23,89	23,93	23,87	23,86	23,92	23,91	23,93	23,94	24,01	23,98	23,93	23,91	23,91	24,02	24,03	23,96	24,00	24,01	24,01	24,10	24,17	24,20	24,18	24,24	24,18	24,22	24,21	24,20	24,35	24,37	24,35	24,31	24,30	24,34	24,31	24,34	24,42	24,39	24,41	24,44	24,47	24,42	24,44	24,44	24,38	24,50	24,53	24,58	24,61	24,55	24,56	24,63	24,53	24,64	24,65	24,68	24,72	24,67	24,77	24,83	24,76	24,76	24,79	24,81	24,79	24,84	24,84	24,88	24,96	25,01	25,00	24,97	24,97	24,97	25,08	25,04	25,02	25,12	25,14	25,15	25,23	25,12	25,12	25,20	25,18	25,16	25,16	25,19	25,20	25,24	25,24	25,20	25,20	25,29	25,29	25,28	25,23	25,22	25,30	25,34	25,29	25,34	25,40	25,39	25,43	25,40	25,40	25,40	25,48	25,37	25,31	25,40	25,47	25,42	25,38	25,40	25,36	25,36	25,33	25,36	25,27	25,29	25,31	25,34	25,32	25,36	25,23	25,27	25,34	25,34	25,39	25,27	25,23	25,33	25,31	25,34	25,29	25,35	25,31	25,30	25,36	25,43	25,36	25,28	25,37	25,36	25,35	25,34	25,38	25,40	25,40	25,41	25,40	25,36	25,38	25,38	25,42	25,40	25,39	25,44	25,34	25,34	25,41	25,40	25,41	25,43	25,47	25,47	25,49	25,44	25,41	25,45	25,43	25,43	25,56	25,52	25,49	25,46	25,47	25,50	25,56	25,59	25,61	25,62	25,53	25,55	25,59	25,54	25,56	25,66	25,66	25,53	25,61	25,62	25,63	25,64	25,64	25,62	25,60	25,58	25,61	25,59	25,53	25,56	25,60	25,51	25,57	25,62	25,60	25,58	25,54	25,62	25,62	25,59	25,61	25,66	25,73	25,67	25,61	25,60	25,64	25,62	25,57	25,59	25,65	25,60	25,55	25,60	25,67	25,58	25,51	25,49	25,52	25,51	25,46	25,40	25,42	25,44	25,50	25,50	25,49	25,49	25,60	25,53	25,46	25,47	25,42	25,45	25,44	25,44	25,41	25,39	25,34	25,31	25,33	25,32	25,32	25,25	25,25	25,32	25,25	25,16	25,26	25,14	25,14	25,08	25,10	25,12	25,10	25,08	25,09	25,07	24,98	25,01	24,95	25,03	24,95	24,97	24,92	24,87	24,93	24,90	24,80	24,76	24,75	24,70	24,63	24,56	24,65	24,71	24,56	24,59	24,66	24,59	24,55	24,50	24,51	24,52	24,54	24,44	24,41	24,48	24,37	24,32	24,34	24,30	24,30	24,15	24,25	24,32	24,28	24,25	24,22	24,15	24,13	24,14	24,09	24,05	24,16	24,11	24,06	24,04	24,06	24,02	24,04	23,92	23,94	23,94	23,87	23,90	23,95	23,77	23,71	23,89	23,79	23,72	23,73	23,70	23,71	23,61	23,64	23,72	23,68	23,64	23,56	23,56	23,63	23,68	23,55	23,48	23,45	23,39	23,41	23,43	23,47	23,42	23,37	23,34	23,32	23,24	23,24	23,30	23,40	23,32	23,23	23,22	23,14	23,24	23,23	23,14	23,17	23,26	23,17	23,13	23,21	23,14	23,06	23,08	23,01	23,00	23,02	23,05	23,00	23,02	23,04	23,11	23,11	23,03	22,98	22,95	23,02	23,03	22,84	22,83	22,90	22,95	22,95	22,86	22,84	22,92	22,87	22,80	22,75	22,78	
20,79	20,82	20,74	20,71	20,80	20,70	20,73	20,74	20,84	20,77	20,73	20,76	20,81	20,81	20,76	20,69	20,80	20,74	20,77	20,79	20,78	20,80	20,80	20,89	20,90	20,88	20,93	20,95	21,06	21,24	21,38	21,58	21,61	21,72	21,76	21,63	21,65	21,69	21,72	21,63	21,68	21,59	21,63	21,68	21,62	21,65	21,59	21,67	21,65	21,62	21,59	21,61	21,64	21,68	21,69	21,71	21,78	21,73	21,77	21,67	21,68	21,73	21,76	21,75	21,79	21,75	21,75	21,80	21,75	21,71	21,76	21,74	21,71	21,72	21,81	21,79	21,64	21,67	21,68	21,79	21,70	21,75	21,82	21,76	21,82	21,81	21,85	21,77	21,74	21,87	21,87	21,92	21,86	21,84	21,81	21,78	21,89	21,90	21,82	21,87	21,84	21,93	21,96	21,92	21,88	21,94	21,93	21,91	21,91	21,92	21,98	22,06	22,02	21,97	21,97	21,98	21,98	22,00	22,02	22,01	22,04	22,14	22,13	22,07	22,09	22,10	22,12	22,07	22,16	22,12	22,09	22,12	22,13	22,11	22,14	22,26	22,19	22,21	22,29	22,28	22,26	22,28	22,29	22,25	22,32	22,44	22,34	22,41	22,43	22,32	22,35	22,48	22,38	22,47	22,55	22,62	22,55	22,51	22,55	22,61	22,74	22,67	22,61	22,56	22,66	22,68	22,72	22,74	22,77	22,84	22,74	22,81	22,84	22,84	22,81	22,88	22,90	22,91	22,91	22,88	22,87	22,96	23,02	22,93	22,90	23,00	23,01	23,03	22,99	23,01	23,04	23,08	23,10	23,08	23,12	23,17	23,12	23,15	23,11	23,21	23,23	23,22	23,20	23,23	23,21	23,26	23,31	23,31	23,25	23,27	23,29	23,32	23,36	23,31	23,29	23,31	23,38	23,31	23,41	23,54	23,51	23,51	23,55	23,55	23,59	23,54	23,66	23,72	23,73	23,79	23,70	23,78	23,77	23,70	23,76	23,90	23,86	23,90	23,93	23,85	23,85	23,88	23,94	23,94	24,01	23,97	23,92	23,89	23,90	24,01	24,08	24,02	24,04	24,04	24,05	24,08	24,17	24,16	24,19	24,17	24,19	24,21	24,22	24,25	24,29	24,34	24,30	24,22	24,37	24,37	24,33	24,31	24,45	24,49	24,38	24,44	24,43	24,46	24,50	24,44	24,41	24,52	24,53	24,56	24,65	24,59	24,55	24,54	24,66	24,61	24,60	24,68	24,65	24,69	24,72	24,76	24,80	24,81	24,70	24,81	24,86	24,94	24,92	24,95	24,94	25,00	25,03	24,99	25,00	25,03	25,01	25,05	25,10	25,13	25,15	25,16	25,25	25,16	25,17	25,28	25,18	25,09	25,14	25,24	25,26	25,16	25,25	25,21	25,19	25,27	25,34	25,30	25,28	25,34	25,36	25,36	25,36	25,40	25,34	25,39	25,44	25,50	25,42	25,42	25,44	25,34	25,25	25,36	25,40	25,43	25,40	25,37	25,31	25,36	25,39	25,44	25,26	25,25	25,31	25,28	25,33	25,35	25,28	25,25	25,26	25,34	25,39	25,27	25,22	25,34	25,37	25,31	25,35	25,37	25,41	25,27	25,37	25,39	25,40	25,31	25,31	25,36	25,31	25,33	25,38	25,48	25,42	25,45	25,40	25,36	25,34	25,38	25,41	25,41	25,37	25,38	25,37	25,35	25,37	25,32	25,40	25,46	25,45	25,49	25,49	25,45	25,41	25,41	25,46	25,46	25,52	25,58	25,54	25,52	25,43	25,49	25,51	25,57	25,60	25,55	25,55	25,57	25,51	25,53	25,57	25,64	25,64	25,53	25,57	25,66	25,63	25,58	25,60	25,64	25,69	25,65	25,58	25,57	25,55	25,53	25,64	25,58	25,53	25,63	25,62	25,60	25,56	25,59	25,61	25,67	25,67	25,59	25,61	25,62	25,55	25,58	25,57	25,61	25,60	25,58	25,63	25,66	25,58	25,63	25,66	25,60	25,53	25,51	25,53	25,55	25,52	25,50	25,46	25,44	25,46	25,48	25,51	25,48	25,52	25,49	25,42	25,47	25,48	25,41	25,37	25,36	25,38	25,34	25,34	25,29	25,34	25,34	25,35	25,23	25,27	25,26	25,29	25,23	25,22	25,17	25,18	25,15	25,21	25,18	25,18	25,03	25,07	25,01	25,01	24,99	24,98	24,95	24,93	24,92	24,89	24,84	24,89	24,91	24,86	24,75	24,73	24,75	24,77	24,62	24,55	24,61	24,65	24,66	24,62	24,59	24,49	24,48	24,48	24,48	24,56	24,49	24,48	24,42	24,42	24,30	24,29	24,29	24,25	24,20	24,17	24,27	24,32	24,26	24,25	24,19	24,17	24,22	24,14	24,07	24,10	24,18	24,11	24,04	23,98	24,02	24,02	23,99	23,94	23,95	23,87	23,87	23,92	23,88	23,78	23,79	23,81	23,77	23,80	23,72	23,72	23,70	23,70	23,73	23,73	23,66	23,65	23,61	23,68	23,53	23,54	23,51	23,51	23,46	23,42	23,49	23,42	23,37	23,32	23,37	23,30	23,21	23,25	23,27	23,34	23,40	23,26	23,22	23,16	23,14	23,22	23,24	23,15	23,13	23,22	23,19	23,16	23,10	23,04	23,06	23,06	23,06	23,04	23,15	23,07	23,04	23,08	23,09	23,11	23,09	23,10	23,03	22,94	22,95	22,88	22,88	22,89	22,97	23,03	22,91	22,88	22,93	22,94	22,93	22,82	22,81	
20,72	20,73	20,67	20,67	20,74	20,76	20,68	20,76	20,87	20,82	20,71	20,64	20,76	20,75	20,77	20,70	20,75	20,68	20,81	20,82	20,70	20,82	20,80	20,79	20,83	20,90	20,92	20,91	21,04	21,24	21,33	21,51	21,63	21,71	21,74	21,64	21,63	21,70	21,68	21,67	21,73	21,71	21,64	21,74	21,73	21,68	21,60	21,66	21,69	21,66	21,60	21,54	21,65	21,69	21,75	21,73	21,76	21,74	21,75	21,68	21,70	21,71	21,73	21,77	21,73	21,80	21,76	21,74	21,82	21,79	21,80	21,72	21,70	21,71	21,82	21,82	21,67	21,73	21,69	21,81	21,78	21,77	21,79	21,83	21,80	21,85	21,86	21,80	21,78	21,88	21,80	21,85	21,94	21,96	21,88	21,92	21,85	21,83	21,89	21,94	21,94	21,92	21,95	21,90	21,92	21,97	21,97	21,93	21,94	21,92	21,94	21,96	22,01	22,01	21,99	22,04	22,04	22,06	22,12	22,15	22,12	22,12	22,16	22,09	22,15	22,21	22,18	22,08	22,11	22,18	22,12	22,10	22,14	22,12	22,13	22,27	22,23	22,18	22,23	22,29	22,35	22,32	22,29	22,30	22,28	22,37	22,32	22,33	22,35	22,33	22,39	22,49	22,36	22,46	22,54	22,58	22,56	22,61	22,56	22,64	22,71	22,61	22,62	22,66	22,67	22,75	22,78	22,83	22,83	22,90	22,84	22,82	22,93	22,81	22,85	22,93	22,88	22,94	22,98	22,86	22,91	22,95	22,92	22,83	22,84	22,96	23,06	23,11	23,01	22,93	23,02	23,07	23,04	23,09	23,18	23,12	23,04	23,14	23,08	23,20	23,18	23,19	23,29	23,29	23,23	23,28	23,28	23,31	23,34	23,31	23,32	23,37	23,36	23,35	23,34	23,35	23,46	23,52	23,49	23,50	23,51	23,56	23,55	23,55	23,65	23,67	23,71	23,73	23,68	23,71	23,74	23,77	23,80	23,75	23,76	23,84	23,85	23,85	23,92	23,85	23,94	23,94	23,93	23,98	24,00	23,98	24,03	24,02	24,01	24,02	24,06	24,12	24,01	23,99	24,05	24,07	24,16	24,21	24,20	24,18	24,20	24,19	24,23	24,29	24,28	24,26	24,34	24,32	24,38	24,41	24,29	24,37	24,45	24,42	24,40	24,47	24,45	24,45	24,43	24,39	24,39	24,48	24,51	24,53	24,58	24,59	24,55	24,60	24,61	24,64	24,67	24,67	24,73	24,71	24,72	24,75	24,79	24,75	24,75	24,79	24,89	25,01	24,93	25,00	25,01	24,98	25,01	25,00	25,04	25,07	25,09	25,05	25,14	25,14	25,09	25,11	25,24	25,21	25,22	25,32	25,16	25,10	25,17	25,19	25,19	25,23	25,21	25,21	25,23	25,30	25,33	25,30	25,28	25,42	25,35	25,30	25,32	25,33	25,32	25,39	25,46	25,47	25,48	25,45	25,50	25,45	25,40	25,40	25,39	25,43	25,46	25,44	25,38	25,36	25,41	25,45	25,34	25,28	25,36	25,31	25,31	25,35	25,34	25,25	25,24	25,31	25,41	25,33	25,31	25,38	25,41	25,31	25,33	25,42	25,42	25,35	25,35	25,40	25,34	25,39	25,38	25,35	25,32	25,39	25,42	25,48	25,46	25,44	25,48	25,41	25,46	25,47	25,48	25,45	25,44	25,44	25,33	25,40	25,43	25,35	25,40	25,44	25,45	25,44	25,42	25,39	25,49	25,50	25,53	25,49	25,51	25,49	25,45	25,46	25,44	25,43	25,52	25,62	25,55	25,52	25,58	25,62	25,50	25,51	25,52	25,54	25,62	25,52	25,58	25,64	25,67	25,61	25,60	25,71	25,63	25,67	25,67	25,61	25,60	25,61	25,71	25,68	25,57	25,62	25,66	25,63	25,62	25,60	25,63	25,64	25,61	25,60	25,55	25,59	25,60	25,64	25,60	25,65	25,71	25,60	25,58	25,58	25,60	25,60	25,65	25,57	25,51	25,54	25,57	25,53	25,50	25,52	25,48	25,44	25,48	25,46	25,45	25,49	25,47	25,42	25,40	25,39	25,48	25,46	25,48	25,35	25,38	25,42	25,36	25,34	25,36	25,37	25,33	25,26	25,26	25,32	25,27	25,23	25,24	25,22	25,24	25,19	25,22	25,16	25,19	25,07	25,07	25,06	25,05	24,94	25,00	25,02	24,99	24,93	24,87	24,93	24,95	24,91	24,87	24,80	24,73	24,74	24,77	24,72	24,66	24,63	24,64	24,75	24,69	24,56	24,48	24,45	24,52	24,42	24,45	24,47	24,48	24,45	24,42	24,41	24,33	24,29	24,21	24,18	24,28	24,20	24,19	24,26	24,24	24,21	24,18	24,17	24,21	24,09	24,09	24,15	24,15	24,04	24,02	24,05	24,00	24,01	24,01	23,95	23,89	23,88	23,92	23,85	23,82	23,85	23,87	23,81	23,80	23,75	23,72	23,76	23,68	23,73	23,71	23,64	23,55	23,60	23,67	23,50	23,53	23,50	23,43	23,49	23,47	23,52	23,48	23,37	23,22	23,30	23,43	23,38	23,33	23,33	23,33	23,34	23,36	23,24	23,23	23,21	23,19	23,24	23,20	23,08	23,14	23,21	23,18	23,10	23,17	23,15	23,08	23,13	23,09	23,10	23,11	23,10	23,06	23,02	23,10	23,11	23,05	23,07	23,01	22,99	22,96	22,93	23,02	23,02	23,08	22,94	22,87	22,92	22,87	22,81	22,78	22,76	
20,78	20,72	20,69	20,66	20,74	20,81	20,84	20,80	20,82	20,78	20,85	20,73	20,81	20,79	20,69	20,75	20,70	20,69	20,70	20,72	20,63	20,83	20,89	20,85	20,86	20,88	20,92	20,98	21,14	21,26	21,30	21,47	21,59	21,67	21,76	21,66	21,60	21,60	21,63	21,64	21,69	21,72	21,69	21,76	21,74	21,64	21,56	21,61	21,64	21,71	21,66	21,62	21,69	21,77	21,71	21,71	21,76	21,78	21,73	21,60	21,70	21,75	21,70	21,69	21,67	21,72	21,81	21,81	21,81	21,79	21,78	21,74	21,62	21,63	21,73	21,74	21,69	21,75	21,72	21,78	21,84	21,82	21,79	21,77	21,84	21,78	21,84	21,85	21,91	21,94	21,75	21,79	21,88	21,91	21,86	21,99	21,94	21,89	21,90	21,92	21,92	21,93	21,90	21,89	21,93	22,03	21,98	21,99	21,89	21,89	21,98	22,02	22,04	21,99	22,07	22,04	22,01	22,00	22,12	22,17	22,08	22,15	22,16	22,13	22,11	22,17	22,19	22,18	22,14	22,16	22,18	22,16	22,13	22,16	22,22	22,31	22,20	22,23	22,24	22,27	22,34	22,37	22,22	22,35	22,33	22,31	22,34	22,37	22,32	22,40	22,51	22,48	22,44	22,41	22,51	22,50	22,54	22,55	22,57	22,60	22,69	22,63	22,63	22,70	22,74	22,78	22,79	22,85	22,88	22,86	22,82	22,80	22,96	22,87	22,83	22,85	22,92	22,99	23,03	22,92	22,87	22,94	22,92	22,83	22,92	22,96	23,00	23,07	23,13	23,02	23,02	23,03	22,99	23,00	23,17	23,14	23,12	23,17	23,20	23,20	23,17	23,19	23,27	23,31	23,25	23,31	23,37	23,27	23,30	23,36	23,36	23,31	23,38	23,40	23,42	23,40	23,46	23,52	23,49	23,55	23,52	23,59	23,62	23,57	23,69	23,64	23,71	23,75	23,75	23,72	23,76	23,75	23,78	23,79	23,77	23,84	23,87	23,86	23,91	23,89	23,93	24,02	23,96	23,98	24,00	23,98	24,05	24,01	23,98	24,06	24,11	24,07	24,06	24,03	24,08	23,99	24,09	24,20	24,19	24,20	24,24	24,24	24,19	24,25	24,38	24,36	24,37	24,36	24,36	24,33	24,31	24,35	24,43	24,45	24,47	24,46	24,47	24,44	24,44	24,47	24,43	24,50	24,47	24,52	24,58	24,58	24,60	24,64	24,63	24,65	24,68	24,62	24,69	24,70	24,73	24,74	24,77	24,76	24,83	24,94	24,94	24,94	24,96	25,01	25,02	25,03	24,99	25,03	25,04	25,06	25,08	25,15	25,18	25,12	25,06	25,08	25,23	25,17	25,10	25,24	25,26	25,20	25,21	25,25	25,18	25,22	25,24	25,27	25,27	25,30	25,26	25,27	25,18	25,29	25,30	25,28	25,34	25,31	25,37	25,41	25,51	25,47	25,48	25,51	25,52	25,48	25,48	25,47	25,44	25,49	25,45	25,46	25,47	25,40	25,41	25,48	25,40	25,36	25,35	25,39	25,35	25,35	25,36	25,32	25,27	25,33	25,32	25,34	25,35	25,42	25,43	25,37	25,42	25,44	25,42	25,37	25,38	25,40	25,40	25,43	25,50	25,47	25,40	25,42	25,49	25,46	25,51	25,51	25,49	25,45	25,48	25,47	25,52	25,49	25,47	25,49	25,40	25,46	25,56	25,51	25,48	25,49	25,44	25,45	25,43	25,43	25,47	25,51	25,53	25,57	25,57	25,46	25,46	25,43	25,47	25,50	25,55	25,61	25,59	25,57	25,54	25,60	25,57	25,57	25,51	25,54	25,64	25,61	25,63	25,65	25,70	25,67	25,66	25,69	25,67	25,67	25,64	25,66	25,63	25,65	25,65	25,64	25,60	25,68	25,63	25,64	25,64	25,61	25,57	25,64	25,63	25,56	25,51	25,55	25,63	25,62	25,64	25,63	25,66	25,60	25,60	25,63	25,58	25,55	25,61	25,62	25,54	25,51	25,59	25,51	25,52	25,59	25,55	25,46	25,51	25,52	25,53	25,56	25,53	25,48	25,43	25,40	25,46	25,51	25,44	25,44	25,39	25,39	25,38	25,36	25,45	25,44	25,37	25,30	25,30	25,35	25,29	25,26	25,23	25,27	25,25	25,23	25,18	25,16	25,13	25,07	25,09	25,05	24,99	24,97	24,97	25,05	25,08	24,98	24,90	24,85	24,94	24,99	24,89	24,85	24,77	24,71	24,72	24,69	24,65	24,68	24,65	24,68	24,72	24,60	24,53	24,56	24,51	24,43	24,51	24,46	24,45	24,42	24,39	24,43	24,33	24,31	24,30	24,33	24,38	24,28	24,16	24,23	24,21	24,17	24,14	24,08	24,11	24,07	24,08	24,07	24,12	24,17	24,08	24,09	23,97	23,94	23,99	23,93	23,88	23,90	23,90	23,84	23,77	23,86	23,86	23,89	23,88	23,79	23,77	23,77	23,70	23,68	23,68	23,60	23,59	23,57	23,63	23,51	23,48	23,56	23,54	23,47	23,49	23,64	23,52	23,43	23,29	23,30	23,41	23,44	23,39	23,36	23,39	23,39	23,35	23,25	23,19	23,22	23,26	23,24	23,26	23,14	23,19	23,21	23,21	23,08	23,14	23,17	23,14	23,07	23,13	23,10	23,04	23,12	23,15	23,05	23,03	23,09	23,00	23,06	23,05	23,07	23,01	22,98	22,96	23,05	23,00	22,96	22,96	22,99	22,92	22,79	22,77	22,77	
20,79	20,69	20,70	20,74	20,81	20,77	20,76	20,83	20,75	20,72	20,75	20,71	20,80	20,92	20,71	20,68	20,74	20,65	20,73	20,72	20,60	20,84	20,85	20,80	20,85	21,00	21,04	21,09	21,15	21,25	21,23	21,48	21,59	21,71	21,78	21,63	21,64	21,60	21,58	21,56	21,61	21,61	21,66	21,73	21,71	21,68	21,69	21,60	21,60	21,66	21,62	21,65	21,73	21,73	21,72	21,65	21,75	21,74	21,71	21,70	21,73	21,73	21,78	21,74	21,80	21,78	21,73	21,73	21,86	21,69	21,63	21,64	21,67	21,69	21,80	21,75	21,72	21,73	21,70	21,79	21,82	21,78	21,84	21,81	21,80	21,77	21,75	21,80	21,82	21,89	21,82	21,80	21,84	21,83	21,82	21,80	21,89	21,98	21,94	21,91	21,85	21,93	21,95	21,95	21,92	21,96	21,93	21,93	21,96	21,95	21,95	22,03	22,03	22,07	22,09	22,08	21,96	22,03	22,14	22,10	22,06	22,12	22,13	22,10	22,17	22,13	22,12	22,19	22,16	22,16	22,13	22,23	22,24	22,25	22,26	22,34	22,19	22,26	22,21	22,20	22,25	22,28	22,32	22,34	22,40	22,41	22,38	22,37	22,43	22,36	22,39	22,44	22,43	22,51	22,54	22,57	22,58	22,55	22,55	22,64	22,64	22,71	22,66	22,72	22,77	22,80	22,78	22,78	22,91	22,87	22,83	22,82	22,91	22,94	22,84	22,84	22,88	23,05	23,03	23,00	22,92	22,92	23,01	23,01	22,98	23,00	23,01	23,06	23,13	23,12	23,12	23,09	23,03	23,04	23,11	23,14	23,15	23,17	23,22	23,25	23,21	23,21	23,25	23,25	23,21	23,33	23,30	23,25	23,21	23,34	23,39	23,33	23,32	23,43	23,42	23,41	23,48	23,45	23,44	23,45	23,50	23,58	23,63	23,59	23,69	23,67	23,70	23,72	23,69	23,75	23,74	23,73	23,80	23,84	23,79	23,87	23,89	23,81	23,87	23,91	23,92	23,97	23,95	23,98	23,99	24,00	24,01	24,06	24,06	24,07	24,07	24,08	24,09	24,06	24,12	24,05	24,06	24,16	24,19	24,21	24,26	24,25	24,23	24,34	24,33	24,36	24,33	24,31	24,30	24,32	24,36	24,32	24,35	24,43	24,47	24,44	24,44	24,37	24,39	24,53	24,48	24,50	24,50	24,50	24,57	24,58	24,64	24,66	24,70	24,68	24,72	24,69	24,68	24,73	24,75	24,79	24,79	24,78	24,82	24,92	25,01	24,97	24,94	25,02	24,96	24,96	25,02	25,04	25,01	25,09	25,11	25,18	25,26	25,22	25,09	25,07	25,19	25,17	25,17	25,27	25,24	25,25	25,30	25,25	25,26	25,26	25,23	25,28	25,29	25,29	25,35	25,36	25,31	25,35	25,32	25,31	25,38	25,40	25,41	25,46	25,42	25,46	25,53	25,56	25,54	25,48	25,48	25,51	25,55	25,55	25,50	25,42	25,43	25,47	25,45	25,51	25,45	25,40	25,44	25,42	25,38	25,30	25,34	25,37	25,31	25,35	25,37	25,33	25,38	25,44	25,43	25,37	25,46	25,55	25,43	25,38	25,41	25,47	25,46	25,47	25,53	25,58	25,45	25,41	25,47	25,57	25,52	25,51	25,44	25,42	25,45	25,55	25,59	25,57	25,54	25,53	25,48	25,53	25,57	25,46	25,52	25,53	25,47	25,51	25,46	25,43	25,52	25,56	25,52	25,56	25,55	25,48	25,49	25,50	25,41	25,51	25,51	25,59	25,56	25,60	25,62	25,64	25,64	25,59	25,55	25,57	25,64	25,65	25,70	25,71	25,66	25,65	25,67	25,68	25,66	25,75	25,66	25,66	25,67	25,63	25,60	25,62	25,62	25,59	25,62	25,64	25,63	25,63	25,61	25,65	25,63	25,54	25,53	25,58	25,64	25,58	25,61	25,64	25,64	25,58	25,66	25,70	25,68	25,65	25,60	25,65	25,67	25,59	25,64	25,56	25,51	25,57	25,59	25,50	25,50	25,52	25,59	25,52	25,53	25,53	25,47	25,48	25,45	25,52	25,54	25,42	25,38	25,37	25,42	25,44	25,41	25,44	25,39	25,33	25,32	25,28	25,24	25,17	25,21	25,21	25,22	25,23	25,27	25,23	25,22	25,07	25,11	25,12	25,05	25,03	25,00	24,97	24,99	24,99	24,90	24,91	24,91	24,93	24,89	24,74	24,76	24,72	24,72	24,71	24,68	24,69	24,60	24,61	24,67	24,61	24,55	24,60	24,54	24,49	24,55	24,53	24,40	24,46	24,41	24,38	24,46	24,35	24,33	24,33	24,37	24,31	24,29	24,29	24,26	24,22	24,13	24,08	24,15	24,09	24,07	24,06	24,06	24,16	24,21	24,13	24,03	24,00	24,02	23,95	23,95	23,94	24,00	23,89	23,84	23,87	23,84	23,97	23,92	23,80	23,80	23,78	23,71	23,67	23,65	23,62	23,64	23,62	23,56	23,54	23,55	23,60	23,63	23,47	23,40	23,53	23,52	23,43	23,35	23,35	23,44	23,41	23,46	23,41	23,40	23,39	23,29	23,18	23,21	23,24	23,28	23,29	23,24	23,25	23,25	23,30	23,24	23,23	23,14	23,13	23,19	23,21	23,18	23,09	23,09	23,08	23,11	23,14	23,14	23,06	23,08	23,05	23,00	23,05	23,03	22,96	22,96	23,01	22,97	22,92	22,97	22,99	22,92	22,83	22,81	22,83	
20,76	20,71	20,68	20,76	20,79	20,77	20,75	20,74	20,83	20,91	20,76	20,66	20,77	20,79	20,78	20,75	20,80	20,76	20,72	20,74	20,66	20,73	20,79	20,76	20,83	20,90	21,04	21,08	21,20	21,30	21,32	21,50	21,64	21,68	21,69	21,63	21,66	21,61	21,58	21,59	21,69	21,61	21,61	21,66	21,70	21,67	21,74	21,67	21,62	21,62	21,60	21,58	21,65	21,68	21,69	21,68	21,62	21,70	21,71	21,63	21,59	21,71	21,74	21,75	21,84	21,92	21,84	21,81	21,90	21,78	21,68	21,65	21,71	21,78	21,82	21,74	21,79	21,87	21,85	21,87	21,86	21,71	21,79	21,83	21,86	21,76	21,75	21,77	21,81	21,84	21,86	21,95	21,93	21,80	21,82	21,80	21,85	21,95	21,94	21,98	21,94	21,93	21,99	22,02	21,95	21,98	21,90	21,94	21,98	22,00	21,87	21,97	22,00	22,07	22,03	22,04	22,06	22,01	22,09	22,16	22,06	22,10	22,11	22,11	22,15	22,10	22,12	22,17	22,09	22,09	22,13	22,22	22,27	22,19	22,24	22,35	22,20	22,22	22,25	22,25	22,28	22,32	22,36	22,33	22,39	22,40	22,43	22,44	22,41	22,39	22,31	22,42	22,42	22,40	22,49	22,54	22,60	22,53	22,49	22,63	22,66	22,66	22,69	22,72	22,77	22,81	22,85	22,84	22,88	22,79	22,85	22,87	23,00	23,01	22,87	22,94	22,90	22,94	23,08	22,97	22,98	22,98	22,98	23,06	22,97	23,01	23,01	23,04	23,09	23,14	23,11	23,15	23,08	23,03	23,12	23,09	23,11	23,12	23,21	23,27	23,24	23,24	23,25	23,29	23,27	23,32	23,28	23,28	23,31	23,37	23,43	23,32	23,37	23,43	23,45	23,40	23,40	23,48	23,45	23,45	23,46	23,55	23,64	23,63	23,73	23,75	23,73	23,78	23,77	23,76	23,74	23,79	23,86	23,79	23,77	23,83	23,90	23,89	23,85	23,90	23,98	23,96	23,98	24,04	24,07	24,01	24,08	24,06	24,02	24,06	24,11	24,03	24,12	24,13	24,09	24,12	24,20	24,17	24,12	24,20	24,23	24,22	24,18	24,29	24,36	24,34	24,28	24,33	24,30	24,30	24,29	24,37	24,42	24,39	24,38	24,45	24,45	24,43	24,37	24,51	24,43	24,42	24,49	24,53	24,58	24,59	24,58	24,68	24,68	24,64	24,73	24,74	24,78	24,83	24,77	24,82	24,77	24,75	24,84	24,88	24,93	25,05	25,01	25,02	25,02	24,96	25,06	25,08	25,08	25,03	25,12	25,26	25,27	25,19	25,11	25,12	25,24	25,22	25,23	25,32	25,21	25,21	25,27	25,23	25,24	25,29	25,28	25,30	25,30	25,35	25,38	25,36	25,33	25,39	25,42	25,38	25,40	25,41	25,41	25,47	25,42	25,44	25,47	25,53	25,57	25,55	25,51	25,54	25,61	25,54	25,48	25,48	25,43	25,50	25,46	25,52	25,47	25,47	25,48	25,46	25,41	25,34	25,39	25,41	25,36	25,34	25,41	25,37	25,43	25,50	25,50	25,49	25,53	25,49	25,55	25,47	25,50	25,50	25,44	25,45	25,52	25,60	25,51	25,43	25,49	25,61	25,61	25,54	25,50	25,48	25,50	25,59	25,63	25,56	25,50	25,55	25,59	25,51	25,55	25,48	25,55	25,57	25,51	25,54	25,53	25,50	25,57	25,53	25,45	25,46	25,46	25,48	25,49	25,53	25,52	25,54	25,57	25,55	25,57	25,56	25,65	25,63	25,63	25,57	25,55	25,61	25,68	25,65	25,62	25,67	25,60	25,59	25,62	25,66	25,67	25,65	25,67	25,70	25,67	25,65	25,61	25,60	25,67	25,64	25,61	25,67	25,63	25,65	25,62	25,66	25,73	25,68	25,60	25,70	25,71	25,64	25,61	25,62	25,64	25,66	25,72	25,69	25,63	25,70	25,66	25,62	25,64	25,66	25,73	25,61	25,52	25,58	25,60	25,55	25,45	25,38	25,50	25,54	25,54	25,56	25,50	25,62	25,54	25,50	25,48	25,40	25,37	25,40	25,50	25,47	25,45	25,44	25,39	25,32	25,33	25,30	25,26	25,23	25,23	25,26	25,19	25,28	25,30	25,24	25,21	25,11	25,04	25,06	25,03	25,01	25,02	24,97	24,94	24,94	24,98	24,92	24,92	24,89	24,86	24,77	24,77	24,78	24,74	24,76	24,82	24,72	24,59	24,59	24,63	24,56	24,58	24,58	24,61	24,56	24,49	24,52	24,48	24,45	24,48	24,44	24,41	24,42	24,32	24,35	24,32	24,25	24,24	24,26	24,27	24,20	24,19	24,18	24,23	24,21	24,08	24,08	24,12	24,18	24,19	24,14	24,08	24,02	24,05	24,07	23,99	23,97	23,99	23,97	23,86	23,86	23,93	23,94	23,90	23,79	23,74	23,72	23,74	23,64	23,63	23,66	23,61	23,62	23,60	23,58	23,60	23,61	23,56	23,49	23,56	23,55	23,42	23,39	23,41	23,42	23,33	23,36	23,43	23,41	23,40	23,40	23,29	23,20	23,25	23,28	23,31	23,29	23,29	23,28	23,30	23,28	23,30	23,29	23,18	23,05	23,25	23,26	23,22	23,12	23,12	23,09	23,15	23,17	23,13	23,00	23,02	23,11	22,98	23,02	23,02	22,96	22,96	23,09	23,02	23,02	23,01	22,91	22,91	22,90	22,74	22,80	
20,83	20,86	20,77	20,73	20,78	20,81	20,79	20,70	20,81	20,92	20,81	20,79	20,79	20,76	20,73	20,67	20,70	20,80	20,80	20,79	20,80	20,76	20,85	20,72	20,80	20,95	21,09	21,09	21,14	21,31	21,37	21,56	21,60	21,72	21,70	21,63	21,67	21,64	21,70	21,67	21,69	21,64	21,64	21,70	21,65	21,61	21,73	21,71	21,64	21,64	21,69	21,56	21,59	21,68	21,67	21,71	21,67	21,72	21,74	21,63	21,61	21,73	21,74	21,63	21,76	21,81	21,78	21,74	21,86	21,82	21,75	21,76	21,75	21,79	21,81	21,78	21,77	21,88	21,94	21,84	21,82	21,78	21,83	21,85	21,81	21,82	21,90	21,83	21,89	21,97	21,91	21,94	21,96	21,93	21,85	21,87	21,84	21,86	21,88	21,89	21,97	21,89	21,91	21,97	21,92	21,95	21,98	21,99	21,93	21,94	21,91	21,96	22,01	21,98	22,04	22,04	22,02	22,10	22,08	22,12	22,11	22,11	22,10	22,12	22,11	22,11	22,14	22,22	22,11	22,04	22,12	22,15	22,15	22,11	22,21	22,33	22,18	22,21	22,29	22,26	22,32	22,34	22,36	22,28	22,36	22,45	22,39	22,45	22,44	22,47	22,42	22,57	22,51	22,42	22,51	22,54	22,63	22,58	22,52	22,62	22,71	22,72	22,62	22,68	22,85	22,88	22,82	22,79	22,89	22,88	22,83	22,83	22,99	22,99	22,88	22,90	22,95	22,95	22,95	23,00	23,02	23,04	23,01	22,96	22,98	23,05	23,11	23,09	23,06	23,10	23,15	23,11	23,09	23,07	23,07	23,07	23,13	23,16	23,18	23,21	23,27	23,28	23,33	23,43	23,36	23,30	23,27	23,36	23,37	23,38	23,44	23,41	23,46	23,44	23,38	23,40	23,45	23,49	23,51	23,50	23,51	23,49	23,58	23,58	23,68	23,77	23,71	23,73	23,74	23,73	23,71	23,80	23,86	23,75	23,74	23,83	23,84	23,89	23,95	23,93	23,96	24,03	24,00	24,03	24,05	24,06	24,07	24,12	24,03	24,12	24,18	24,04	24,08	24,11	24,18	24,16	24,18	24,17	24,16	24,16	24,22	24,23	24,23	24,22	24,32	24,31	24,29	24,32	24,34	24,29	24,29	24,35	24,46	24,43	24,40	24,42	24,49	24,43	24,37	24,43	24,44	24,41	24,44	24,53	24,65	24,56	24,57	24,66	24,69	24,67	24,71	24,72	24,75	24,78	24,76	24,78	24,75	24,74	24,79	24,91	24,92	24,99	25,00	24,95	25,06	25,07	25,05	25,13	25,09	25,13	25,18	25,21	25,19	25,14	25,13	25,20	25,29	25,27	25,25	25,28	25,22	25,24	25,24	25,22	25,20	25,26	25,32	25,32	25,32	25,36	25,40	25,37	25,36	25,40	25,47	25,44	25,44	25,44	25,45	25,43	25,45	25,44	25,49	25,54	25,51	25,59	25,55	25,53	25,57	25,52	25,46	25,47	25,52	25,52	25,47	25,49	25,49	25,47	25,51	25,44	25,45	25,43	25,40	25,43	25,43	25,42	25,39	25,38	25,41	25,48	25,51	25,50	25,53	25,52	25,54	25,50	25,48	25,51	25,47	25,53	25,54	25,57	25,55	25,53	25,59	25,63	25,64	25,58	25,59	25,53	25,47	25,56	25,58	25,51	25,49	25,50	25,58	25,65	25,55	25,56	25,59	25,57	25,51	25,53	25,58	25,51	25,57	25,63	25,53	25,43	25,54	25,57	25,53	25,56	25,56	25,55	25,60	25,60	25,58	25,59	25,62	25,61	25,59	25,55	25,52	25,59	25,63	25,66	25,65	25,62	25,70	25,68	25,66	25,68	25,78	25,69	25,69	25,73	25,65	25,66	25,68	25,63	25,59	25,62	25,59	25,66	25,63	25,63	25,71	25,64	25,66	25,71	25,65	25,71	25,75	25,75	25,65	25,63	25,67	25,70	25,71	25,72	25,73	25,72	25,71	25,67	25,67	25,66	25,69	25,59	25,52	25,54	25,55	25,53	25,51	25,38	25,45	25,55	25,59	25,53	25,52	25,53	25,46	25,41	25,39	25,37	25,44	25,41	25,49	25,43	25,45	25,45	25,36	25,32	25,33	25,36	25,37	25,29	25,26	25,28	25,23	25,23	25,26	25,27	25,18	25,15	25,08	25,05	25,01	25,10	25,08	25,05	24,99	24,93	25,00	24,92	24,91	24,93	24,91	24,83	24,79	24,73	24,67	24,69	24,81	24,69	24,63	24,65	24,69	24,63	24,59	24,68	24,60	24,64	24,53	24,45	24,42	24,44	24,43	24,40	24,39	24,44	24,34	24,32	24,37	24,26	24,25	24,21	24,27	24,22	24,23	24,24	24,25	24,23	24,13	24,07	24,20	24,14	24,05	24,09	24,12	24,00	24,01	24,07	24,01	23,93	24,00	23,97	23,84	23,78	23,81	23,84	23,85	23,86	23,76	23,75	23,73	23,72	23,69	23,68	23,64	23,62	23,57	23,64	23,61	23,56	23,53	23,53	23,57	23,59	23,43	23,32	23,39	23,44	23,40	23,32	23,32	23,35	23,41	23,44	23,34	23,26	23,33	23,30	23,19	23,22	23,32	23,29	23,25	23,27	23,30	23,29	23,15	23,16	23,27	23,30	23,20	23,20	23,21	23,22	23,12	23,17	23,15	23,09	23,05	23,09	23,01	23,07	23,05	23,01	22,96	23,02	23,04	22,95	22,94	22,90	22,91	22,87	22,82	22,83	
20,80	20,85	20,82	20,80	20,82	20,77	20,71	20,67	20,71	20,81	20,83	20,84	20,83	20,79	20,73	20,71	20,66	20,72	20,81	20,76	20,80	20,79	20,82	20,79	20,84	20,95	20,99	21,06	21,18	21,26	21,32	21,61	21,71	21,78	21,85	21,71	21,68	21,67	21,71	21,70	21,65	21,63	21,67	21,77	21,69	21,65	21,72	21,62	21,61	21,66	21,65	21,61	21,63	21,77	21,68	21,67	21,76	21,76	21,82	21,76	21,75	21,84	21,84	21,73	21,73	21,83	21,83	21,75	21,80	21,81	21,80	21,76	21,78	21,82	21,84	21,84	21,71	21,80	21,84	21,80	21,81	21,81	21,84	21,77	21,76	21,73	21,93	21,90	21,79	21,92	21,89	21,89	21,87	21,94	21,88	21,90	21,88	21,88	21,95	21,98	21,93	21,96	21,93	21,91	21,89	21,97	22,04	22,00	21,93	21,96	21,95	22,00	22,02	22,00	21,95	22,09	22,02	22,07	22,07	22,02	22,05	22,09	22,08	22,10	22,19	22,18	22,17	22,16	22,14	22,08	22,12	22,20	22,14	22,15	22,24	22,25	22,21	22,22	22,25	22,27	22,37	22,32	22,34	22,29	22,36	22,47	22,41	22,41	22,46	22,44	22,42	22,54	22,62	22,53	22,55	22,61	22,66	22,72	22,63	22,70	22,72	22,78	22,65	22,75	22,80	22,86	22,81	22,77	22,83	22,93	22,87	22,84	22,89	22,90	22,86	22,93	22,96	23,04	22,96	22,92	23,00	23,01	23,05	23,03	22,99	23,04	23,17	23,16	23,09	23,09	23,14	23,12	23,10	23,11	23,18	23,16	23,12	23,22	23,18	23,19	23,24	23,33	23,30	23,39	23,39	23,37	23,31	23,30	23,42	23,39	23,48	23,46	23,46	23,48	23,48	23,47	23,46	23,48	23,59	23,65	23,56	23,49	23,58	23,63	23,65	23,70	23,71	23,75	23,76	23,73	23,73	23,82	23,93	23,79	23,78	23,85	23,81	23,85	23,95	23,99	23,97	23,98	24,00	23,98	24,09	24,03	23,98	24,14	24,16	24,16	24,18	24,10	24,07	24,18	24,22	24,20	24,12	24,16	24,19	24,14	24,24	24,31	24,33	24,31	24,26	24,32	24,29	24,31	24,28	24,29	24,29	24,36	24,40	24,38	24,40	24,43	24,54	24,49	24,45	24,53	24,49	24,53	24,57	24,49	24,62	24,58	24,54	24,62	24,62	24,66	24,74	24,76	24,75	24,82	24,78	24,85	24,81	24,72	24,78	24,93	24,97	24,91	24,97	24,98	25,07	25,09	25,04	25,13	25,11	25,09	25,20	25,21	25,13	25,14	25,18	25,22	25,32	25,30	25,32	25,37	25,29	25,27	25,31	25,28	25,23	25,24	25,33	25,35	25,35	25,36	25,41	25,43	25,44	25,40	25,41	25,42	25,46	25,47	25,50	25,45	25,48	25,41	25,52	25,59	25,55	25,58	25,59	25,55	25,58	25,62	25,55	25,49	25,53	25,56	25,56	25,52	25,52	25,52	25,46	25,51	25,47	25,48	25,36	25,39	25,48	25,45	25,47	25,46	25,47	25,52	25,46	25,51	25,52	25,57	25,54	25,52	25,52	25,58	25,54	25,52	25,62	25,60	25,52	25,53	25,56	25,65	25,68	25,56	25,53	25,54	25,49	25,56	25,60	25,59	25,51	25,52	25,53	25,55	25,54	25,52	25,50	25,52	25,54	25,55	25,57	25,53	25,50	25,60	25,51	25,53	25,66	25,68	25,54	25,53	25,56	25,59	25,61	25,55	25,61	25,60	25,63	25,70	25,64	25,64	25,65	25,64	25,66	25,66	25,70	25,71	25,74	25,74	25,69	25,71	25,75	25,69	25,69	25,76	25,63	25,63	25,72	25,65	25,56	25,59	25,59	25,61	25,69	25,66	25,73	25,69	25,63	25,63	25,59	25,58	25,64	25,74	25,72	25,68	25,67	25,67	25,70	25,71	25,77	25,76	25,76	25,74	25,69	25,66	25,66	25,66	25,54	25,55	25,55	25,59	25,60	25,48	25,52	25,59	25,61	25,52	25,44	25,50	25,57	25,54	25,49	25,44	25,45	25,48	25,55	25,45	25,42	25,48	25,44	25,31	25,35	25,35	25,38	25,35	25,25	25,30	25,27	25,18	25,22	25,26	25,24	25,16	25,10	25,07	25,01	25,06	25,09	25,09	25,05	24,93	25,01	24,94	24,93	24,97	24,91	24,82	24,79	24,86	24,68	24,75	24,81	24,74	24,62	24,65	24,65	24,62	24,64	24,67	24,55	24,54	24,59	24,50	24,43	24,39	24,43	24,42	24,45	24,42	24,30	24,34	24,38	24,31	24,29	24,30	24,24	24,27	24,25	24,18	24,19	24,21	24,19	24,17	24,15	24,20	24,13	24,03	24,03	24,03	24,07	24,08	24,01	23,95	23,95	23,95	23,94	23,93	23,89	23,81	23,77	23,91	23,82	23,78	23,74	23,66	23,72	23,68	23,71	23,72	23,68	23,60	23,60	23,59	23,56	23,54	23,54	23,59	23,50	23,41	23,43	23,43	23,45	23,48	23,46	23,38	23,39	23,35	23,46	23,34	23,30	23,34	23,21	23,19	23,26	23,29	23,22	23,28	23,31	23,34	23,23	23,22	23,28	23,30	23,27	23,15	23,15	23,23	23,20	23,08	23,22	23,15	23,01	23,02	23,00	23,07	23,11	23,05	23,04	22,99	23,00	22,94	22,97	22,96	22,93	22,87	22,87	22,90	
20,73	20,69	20,71	20,80	20,80	20,74	20,67	20,62	20,72	20,72	20,77	20,81	20,83	20,88	20,73	20,70	20,70	20,78	20,83	20,85	20,79	20,76	20,80	20,80	20,84	20,89	20,87	20,99	21,27	21,31	21,33	21,61	21,67	21,68	21,74	21,74	21,60	21,63	21,63	21,59	21,61	21,60	21,70	21,66	21,63	21,63	21,64	21,63	21,59	21,62	21,65	21,66	21,69	21,71	21,61	21,59	21,68	21,72	21,71	21,71	21,74	21,76	21,81	21,72	21,73	21,83	21,83	21,78	21,83	21,84	21,79	21,74	21,80	21,83	21,77	21,79	21,66	21,67	21,75	21,76	21,79	21,81	21,83	21,75	21,76	21,86	21,94	21,80	21,81	21,91	21,84	21,80	21,82	21,95	21,92	21,89	21,97	21,96	21,97	21,94	21,92	22,08	22,01	21,96	21,92	22,02	22,03	21,98	21,97	21,94	21,89	21,99	22,06	22,06	21,98	22,07	22,03	21,98	22,07	22,06	22,09	22,13	22,07	22,13	22,10	22,10	22,11	22,16	22,22	22,27	22,20	22,20	22,13	22,12	22,19	22,23	22,18	22,21	22,24	22,28	22,33	22,19	22,30	22,36	22,39	22,46	22,46	22,41	22,44	22,42	22,44	22,51	22,51	22,53	22,52	22,57	22,64	22,66	22,68	22,76	22,79	22,74	22,70	22,78	22,79	22,83	22,81	22,76	22,88	22,89	22,95	22,91	22,93	22,91	22,89	22,93	22,94	22,97	22,98	22,86	22,91	23,05	23,06	23,05	22,97	23,01	23,06	23,09	23,09	23,10	23,17	23,13	23,06	23,09	23,23	23,23	23,13	23,23	23,22	23,19	23,21	23,27	23,34	23,37	23,35	23,32	23,36	23,39	23,37	23,43	23,47	23,47	23,43	23,46	23,56	23,55	23,50	23,55	23,61	23,59	23,54	23,51	23,62	23,67	23,64	23,64	23,71	23,81	23,77	23,82	23,86	23,88	23,91	23,84	23,91	23,94	23,94	23,89	23,91	24,00	23,96	23,95	23,94	24,01	24,10	24,15	24,11	24,12	24,17	24,16	24,12	24,09	24,05	24,11	24,21	24,20	24,17	24,24	24,23	24,21	24,22	24,25	24,23	24,24	24,28	24,36	24,31	24,31	24,34	24,31	24,23	24,29	24,34	24,36	24,41	24,43	24,46	24,47	24,41	24,50	24,52	24,56	24,57	24,56	24,60	24,55	24,58	24,69	24,66	24,71	24,70	24,77	24,79	24,77	24,78	24,85	24,83	24,81	24,84	24,90	24,99	24,97	24,94	24,98	25,02	25,10	25,10	25,04	25,06	25,15	25,09	25,15	25,16	25,12	25,14	25,20	25,31	25,28	25,27	25,34	25,27	25,28	25,32	25,33	25,31	25,34	25,37	25,39	25,37	25,33	25,34	25,42	25,41	25,39	25,38	25,41	25,45	25,47	25,50	25,50	25,53	25,46	25,40	25,56	25,59	25,58	25,58	25,55	25,58	25,60	25,56	25,54	25,52	25,50	25,53	25,51	25,47	25,53	25,54	25,51	25,44	25,43	25,44	25,38	25,50	25,50	25,47	25,54	25,53	25,59	25,52	25,45	25,55	25,57	25,60	25,60	25,61	25,63	25,59	25,54	25,54	25,57	25,57	25,49	25,47	25,58	25,63	25,60	25,54	25,49	25,53	25,59	25,65	25,60	25,59	25,55	25,47	25,46	25,47	25,51	25,54	25,56	25,56	25,62	25,62	25,63	25,56	25,50	25,50	25,58	25,74	25,76	25,57	25,47	25,52	25,60	25,65	25,63	25,61	25,59	25,60	25,71	25,64	25,63	25,65	25,63	25,69	25,69	25,71	25,69	25,77	25,75	25,80	25,82	25,77	25,71	25,70	25,76	25,67	25,69	25,72	25,66	25,62	25,66	25,61	25,62	25,71	25,72	25,71	25,72	25,64	25,69	25,69	25,65	25,66	25,67	25,77	25,84	25,74	25,68	25,71	25,71	25,75	25,79	25,81	25,75	25,62	25,69	25,68	25,63	25,58	25,56	25,56	25,60	25,60	25,50	25,56	25,63	25,64	25,52	25,46	25,50	25,56	25,55	25,52	25,51	25,47	25,41	25,50	25,44	25,44	25,42	25,40	25,37	25,37	25,34	25,40	25,39	25,37	25,28	25,23	25,16	25,17	25,25	25,21	25,21	25,15	25,12	25,08	25,07	25,01	25,10	25,09	24,98	24,98	25,06	24,98	24,99	24,94	24,87	24,82	24,86	24,80	24,76	24,74	24,73	24,68	24,60	24,61	24,50	24,57	24,66	24,60	24,55	24,58	24,50	24,42	24,50	24,46	24,46	24,43	24,41	24,37	24,31	24,38	24,35	24,23	24,28	24,25	24,29	24,39	24,33	24,31	24,21	24,23	24,16	24,08	24,12	24,22	24,15	24,04	24,09	24,09	24,10	24,01	23,97	24,01	23,94	23,89	23,92	23,88	23,85	23,84	23,88	23,88	23,75	23,73	23,72	23,75	23,78	23,72	23,71	23,71	23,57	23,61	23,67	23,61	23,55	23,48	23,51	23,54	23,51	23,46	23,40	23,44	23,52	23,50	23,46	23,36	23,30	23,45	23,37	23,25	23,28	23,25	23,22	23,30	23,31	23,24	23,29	23,24	23,31	23,30	23,21	23,20	23,17	23,17	23,13	23,17	23,15	23,17	23,21	23,15	23,10	23,02	22,98	23,03	23,08	23,06	23,04	23,08	23,04	23,02	22,98	23,00	23,08	22,99	22,89	22,82	22,85	
20,88	20,80	20,70	20,76	20,82	20,86	20,77	20,81	20,85	20,73	20,71	20,69	20,75	20,82	20,84	20,77	20,80	20,82	20,80	20,82	20,79	20,83	20,84	20,84	20,91	20,99	20,91	20,97	21,15	21,23	21,31	21,57	21,66	21,66	21,64	21,66	21,61	21,54	21,63	21,65	21,69	21,69	21,64	21,76	21,69	21,60	21,62	21,70	21,67	21,63	21,61	21,63	21,64	21,66	21,61	21,59	21,72	21,76	21,74	21,60	21,59	21,76	21,77	21,73	21,63	21,70	21,76	21,73	21,67	21,74	21,74	21,73	21,81	21,85	21,82	21,74	21,76	21,70	21,72	21,87	21,77	21,83	21,83	21,79	21,82	21,80	21,95	21,84	21,82	21,91	21,86	21,84	21,89	21,91	21,91	21,90	21,86	22,03	21,97	21,92	21,90	22,00	22,08	21,99	21,95	21,92	21,93	21,91	21,92	22,00	22,01	22,00	22,08	22,06	22,04	22,07	21,97	22,00	22,07	22,06	22,09	22,13	22,10	22,09	22,04	22,11	22,15	22,16	22,14	22,23	22,22	22,22	22,20	22,18	22,17	22,19	22,21	22,16	22,20	22,26	22,29	22,27	22,26	22,44	22,42	22,38	22,45	22,49	22,43	22,39	22,47	22,49	22,42	22,51	22,56	22,60	22,65	22,59	22,62	22,78	22,80	22,71	22,70	22,77	22,75	22,80	22,85	22,83	22,94	22,95	22,99	22,92	23,01	22,94	22,88	22,96	22,92	22,98	23,02	22,95	22,96	23,02	23,09	23,12	23,07	23,03	23,02	23,07	23,13	23,07	23,06	23,13	23,08	23,06	23,12	23,15	23,19	23,19	23,24	23,23	23,18	23,23	23,31	23,39	23,40	23,35	23,36	23,41	23,36	23,44	23,48	23,48	23,41	23,43	23,57	23,54	23,52	23,51	23,56	23,50	23,52	23,52	23,58	23,66	23,73	23,68	23,73	23,80	23,74	23,82	23,86	23,86	23,88	23,81	23,91	23,95	23,93	23,97	23,90	23,93	23,97	23,96	23,97	24,03	24,11	24,07	24,05	24,09	24,10	24,13	24,10	24,06	24,11	24,10	24,13	24,11	24,17	24,27	24,29	24,18	24,21	24,23	24,21	24,25	24,29	24,40	24,36	24,34	24,33	24,36	24,29	24,29	24,36	24,39	24,39	24,40	24,39	24,43	24,41	24,42	24,43	24,48	24,52	24,51	24,62	24,59	24,66	24,73	24,80	24,74	24,71	24,76	24,79	24,78	24,79	24,83	24,81	24,85	24,89	24,90	24,99	25,01	24,98	24,94	24,99	25,09	25,11	25,05	25,07	25,19	25,18	25,20	25,19	25,12	25,17	25,18	25,24	25,20	25,24	25,28	25,26	25,21	25,26	25,23	25,30	25,32	25,26	25,35	25,39	25,35	25,36	25,38	25,40	25,44	25,52	25,51	25,46	25,42	25,49	25,51	25,55	25,52	25,46	25,45	25,55	25,50	25,53	25,56	25,59	25,61	25,55	25,51	25,49	25,46	25,41	25,46	25,49	25,51	25,56	25,50	25,45	25,47	25,47	25,46	25,51	25,56	25,49	25,46	25,54	25,52	25,55	25,52	25,49	25,58	25,57	25,56	25,64	25,65	25,54	25,51	25,55	25,54	25,54	25,49	25,46	25,56	25,64	25,64	25,59	25,52	25,55	25,55	25,60	25,64	25,65	25,54	25,49	25,49	25,50	25,46	25,57	25,61	25,54	25,60	25,60	25,59	25,56	25,52	25,52	25,60	25,67	25,68	25,53	25,47	25,60	25,60	25,63	25,67	25,66	25,65	25,63	25,66	25,63	25,60	25,61	25,53	25,61	25,68	25,65	25,68	25,71	25,77	25,83	25,76	25,75	25,78	25,76	25,76	25,71	25,65	25,76	25,73	25,65	25,66	25,66	25,67	25,67	25,71	25,73	25,79	25,76	25,78	25,77	25,71	25,67	25,75	25,79	25,84	25,77	25,75	25,68	25,64	25,64	25,73	25,75	25,72	25,60	25,67	25,71	25,71	25,68	25,64	25,60	25,61	25,62	25,48	25,58	25,65	25,63	25,59	25,47	25,53	25,49	25,46	25,47	25,46	25,50	25,44	25,44	25,42	25,45	25,45	25,44	25,40	25,38	25,42	25,34	25,41	25,36	25,26	25,22	25,21	25,21	25,15	25,17	25,20	25,21	25,17	25,19	25,15	25,11	25,15	25,03	24,99	25,04	25,06	24,96	25,02	24,98	24,90	24,86	24,78	24,81	24,80	24,75	24,70	24,70	24,72	24,73	24,61	24,55	24,60	24,65	24,58	24,57	24,53	24,43	24,50	24,53	24,43	24,32	24,41	24,43	24,31	24,28	24,41	24,32	24,21	24,27	24,25	24,26	24,31	24,37	24,25	24,18	24,21	24,17	24,08	24,14	24,18	24,14	24,07	24,05	24,07	24,02	23,98	23,98	23,94	23,91	23,85	23,88	23,85	23,83	23,81	23,85	23,87	23,73	23,77	23,83	23,80	23,70	23,69	23,75	23,64	23,60	23,66	23,64	23,60	23,52	23,51	23,52	23,55	23,46	23,46	23,45	23,57	23,53	23,42	23,36	23,36	23,44	23,38	23,27	23,24	23,24	23,32	23,33	23,34	23,26	23,30	23,28	23,24	23,28	23,23	23,22	23,14	23,12	23,09	23,20	23,25	23,23	23,25	23,22	23,15	23,19	23,15	22,98	23,15	23,08	23,08	23,13	23,06	23,06	23,01	23,05	23,00	22,96	22,86	22,83	22,82	
20,78	20,79	20,77	20,75	20,79	20,83	20,78	20,78	20,86	20,75	20,77	20,72	20,73	20,77	20,78	20,82	20,79	20,72	20,71	20,75	20,76	20,83	20,89	20,82	20,86	21,00	21,02	21,01	21,12	21,26	21,35	21,53	21,61	21,67	21,75	21,71	21,53	21,51	21,63	21,70	21,72	21,70	21,66	21,70	21,69	21,58	21,60	21,63	21,60	21,61	21,60	21,50	21,64	21,66	21,65	21,58	21,69	21,67	21,70	21,62	21,61	21,71	21,77	21,69	21,74	21,69	21,75	21,76	21,73	21,64	21,71	21,74	21,83	21,86	21,86	21,78	21,72	21,73	21,77	21,80	21,83	21,77	21,81	21,79	21,87	21,80	21,88	21,89	21,87	21,86	21,87	21,83	21,88	21,87	21,90	21,89	21,83	21,91	21,92	21,82	21,91	21,94	22,04	22,03	21,98	21,95	21,91	21,88	21,90	21,94	22,00	22,08	22,03	22,04	22,02	22,09	21,92	22,07	22,09	22,07	22,07	22,03	22,08	22,10	22,09	22,18	22,18	22,06	22,15	22,15	22,22	22,21	22,22	22,24	22,24	22,19	22,22	22,24	22,32	22,29	22,27	22,37	22,37	22,40	22,44	22,51	22,43	22,42	22,40	22,40	22,38	22,45	22,49	22,50	22,61	22,58	22,65	22,60	22,62	22,72	22,80	22,69	22,75	22,79	22,75	22,77	22,83	22,83	22,88	22,90	22,91	22,94	22,94	22,87	22,80	22,92	22,96	22,90	22,94	23,02	22,99	23,02	23,04	23,07	23,02	23,00	23,07	23,12	23,13	23,08	23,08	23,16	23,12	23,08	23,13	23,16	23,24	23,21	23,20	23,23	23,26	23,27	23,32	23,40	23,44	23,47	23,44	23,39	23,36	23,40	23,57	23,44	23,43	23,41	23,53	23,60	23,53	23,43	23,49	23,53	23,61	23,68	23,61	23,62	23,73	23,72	23,77	23,87	23,78	23,74	23,79	23,82	23,82	23,81	23,88	23,95	23,88	23,86	23,90	23,95	23,96	24,02	24,02	24,07	24,12	24,06	23,99	24,06	24,06	24,09	24,18	24,01	24,06	24,07	24,12	24,15	24,15	24,22	24,26	24,20	24,22	24,23	24,21	24,27	24,30	24,40	24,35	24,29	24,30	24,39	24,38	24,43	24,45	24,49	24,46	24,46	24,40	24,42	24,50	24,50	24,42	24,48	24,52	24,54	24,64	24,68	24,69	24,71	24,72	24,78	24,77	24,80	24,75	24,75	24,82	24,84	24,83	24,84	24,87	24,96	24,97	25,00	24,94	24,93	24,94	25,08	25,09	25,12	25,11	25,15	25,20	25,19	25,25	25,19	25,19	25,22	25,24	25,28	25,31	25,33	25,33	25,25	25,23	25,23	25,29	25,34	25,32	25,31	25,39	25,45	25,47	25,46	25,46	25,51	25,53	25,53	25,54	25,47	25,51	25,48	25,51	25,52	25,50	25,57	25,58	25,47	25,48	25,63	25,57	25,57	25,65	25,55	25,45	25,52	25,53	25,55	25,58	25,58	25,52	25,57	25,51	25,53	25,44	25,50	25,52	25,54	25,51	25,48	25,56	25,52	25,55	25,54	25,48	25,51	25,60	25,57	25,56	25,64	25,58	25,51	25,57	25,56	25,53	25,55	25,46	25,56	25,62	25,64	25,57	25,54	25,55	25,52	25,55	25,54	25,58	25,56	25,49	25,54	25,58	25,48	25,51	25,60	25,57	25,56	25,54	25,52	25,52	25,46	25,53	25,63	25,60	25,64	25,59	25,54	25,59	25,58	25,58	25,63	25,69	25,75	25,62	25,58	25,62	25,65	25,60	25,62	25,59	25,63	25,67	25,64	25,65	25,67	25,75	25,75	25,76	25,73	25,75	25,77	25,75	25,66	25,71	25,73	25,69	25,70	25,67	25,71	25,74	25,67	25,75	25,79	25,73	25,73	25,72	25,72	25,70	25,75	25,80	25,76	25,82	25,70	25,68	25,69	25,72	25,76	25,74	25,71	25,58	25,69	25,72	25,71	25,68	25,62	25,59	25,61	25,56	25,49	25,50	25,55	25,50	25,56	25,52	25,55	25,54	25,48	25,46	25,48	25,54	25,52	25,50	25,44	25,44	25,39	25,44	25,47	25,41	25,36	25,27	25,25	25,30	25,28	25,22	25,22	25,29	25,18	25,19	25,18	25,20	25,23	25,20	25,09	25,09	25,09	25,03	24,93	25,06	25,10	24,97	24,98	24,96	24,84	24,83	24,79	24,79	24,81	24,82	24,78	24,71	24,67	24,71	24,67	24,61	24,58	24,62	24,65	24,61	24,58	24,52	24,50	24,43	24,45	24,39	24,38	24,35	24,33	24,32	24,40	24,37	24,34	24,29	24,24	24,31	24,27	24,24	24,28	24,23	24,22	24,20	24,17	24,12	24,10	24,20	24,10	24,06	24,02	23,97	24,03	24,05	23,92	23,84	23,83	23,93	23,95	23,83	23,87	23,81	23,83	23,76	23,76	23,79	23,74	23,67	23,65	23,76	23,69	23,68	23,67	23,62	23,68	23,54	23,54	23,51	23,49	23,53	23,48	23,51	23,45	23,50	23,47	23,46	23,47	23,46	23,36	23,27	23,21	23,23	23,27	23,32	23,33	23,27	23,24	23,24	23,19	23,28	23,26	23,18	23,18	23,12	23,09	23,24	23,28	23,22	23,20	23,23	23,14	23,07	23,09	23,09	23,02	23,02	23,04	23,10	23,18	23,10	22,98	23,05	22,99	22,83	22,85	22,89	22,91	
20,72	20,75	20,79	20,82	20,78	20,95	20,88	20,79	20,74	20,79	20,78	20,80	20,88	20,88	20,73	20,71	20,69	20,69	20,67	20,73	20,73	20,89	20,83	20,81	20,84	20,93	21,03	21,03	21,13	21,30	21,39	21,50	21,61	21,66	21,68	21,64	21,53	21,57	21,71	21,75	21,62	21,67	21,60	21,62	21,58	21,61	21,68	21,60	21,57	21,58	21,68	21,54	21,56	21,72	21,66	21,65	21,75	21,79	21,73	21,66	21,68	21,72	21,69	21,67	21,73	21,81	21,79	21,76	21,77	21,70	21,72	21,79	21,86	21,75	21,81	21,75	21,62	21,79	21,87	21,84	21,83	21,80	21,76	21,75	21,76	21,75	21,79	21,79	21,81	21,85	21,87	21,78	21,87	21,90	21,91	21,89	21,84	21,91	21,95	21,95	21,98	21,93	22,03	22,00	21,91	21,97	21,96	21,96	21,88	21,86	21,95	22,03	22,10	22,07	22,05	22,12	21,98	22,08	22,18	22,15	22,06	22,11	22,06	22,07	22,10	22,16	22,19	22,08	22,16	22,16	22,21	22,21	22,24	22,20	22,22	22,28	22,25	22,29	22,35	22,34	22,30	22,30	22,35	22,35	22,32	22,49	22,43	22,41	22,41	22,37	22,41	22,46	22,54	22,53	22,56	22,70	22,59	22,57	22,64	22,69	22,71	22,72	22,73	22,72	22,69	22,71	22,81	22,78	22,92	22,88	22,87	22,92	22,98	22,85	22,86	22,92	22,96	22,96	22,95	22,96	23,00	23,07	23,09	23,04	22,99	23,08	23,12	23,12	23,09	23,11	23,14	23,12	23,14	23,15	23,19	23,17	23,21	23,19	23,19	23,17	23,28	23,33	23,37	23,42	23,45	23,49	23,45	23,41	23,37	23,35	23,52	23,48	23,46	23,50	23,52	23,56	23,54	23,54	23,59	23,57	23,60	23,66	23,65	23,68	23,74	23,71	23,74	23,77	23,77	23,71	23,78	23,83	23,88	23,92	23,91	23,89	23,87	23,85	23,97	24,00	24,00	24,01	24,02	24,06	23,99	23,96	24,03	24,05	24,08	24,09	24,12	24,07	24,01	24,06	24,19	24,20	24,14	24,11	24,19	24,22	24,27	24,23	24,17	24,20	24,29	24,40	24,36	24,35	24,36	24,34	24,34	24,43	24,49	24,46	24,46	24,42	24,42	24,44	24,52	24,54	24,49	24,50	24,46	24,53	24,66	24,66	24,66	24,65	24,63	24,68	24,71	24,73	24,79	24,74	24,75	24,80	24,81	24,89	24,89	24,98	24,98	24,97	24,91	24,96	24,99	25,09	25,09	25,05	25,13	25,15	25,18	25,20	25,21	25,16	25,17	25,29	25,33	25,31	25,27	25,32	25,34	25,29	25,29	25,29	25,33	25,30	25,32	25,41	25,43	25,48	25,45	25,42	25,47	25,48	25,48	25,42	25,48	25,51	25,51	25,47	25,51	25,54	25,50	25,54	25,64	25,55	25,52	25,65	25,62	25,58	25,57	25,56	25,50	25,59	25,54	25,60	25,64	25,64	25,55	25,52	25,52	25,54	25,49	25,51	25,51	25,49	25,53	25,42	25,50	25,54	25,57	25,54	25,50	25,57	25,62	25,58	25,61	25,65	25,63	25,62	25,60	25,57	25,59	25,51	25,52	25,51	25,58	25,62	25,60	25,58	25,54	25,46	25,51	25,53	25,55	25,56	25,55	25,52	25,58	25,55	25,56	25,53	25,54	25,59	25,51	25,53	25,54	25,46	25,51	25,58	25,62	25,66	25,62	25,59	25,62	25,66	25,61	25,62	25,61	25,67	25,61	25,65	25,65	25,61	25,64	25,68	25,66	25,65	25,70	25,72	25,76	25,72	25,74	25,75	25,77	25,75	25,71	25,75	25,78	25,81	25,71	25,73	25,76	25,82	25,73	25,68	25,72	25,68	25,78	25,77	25,72	25,70	25,72	25,60	25,65	25,65	25,77	25,76	25,77	25,75	25,67	25,68	25,71	25,77	25,79	25,79	25,69	25,65	25,70	25,68	25,58	25,57	25,57	25,55	25,55	25,53	25,56	25,53	25,54	25,52	25,50	25,52	25,57	25,55	25,53	25,51	25,54	25,47	25,46	25,49	25,46	25,44	25,45	25,43	25,44	25,36	25,33	25,28	25,27	25,27	25,23	25,30	25,32	25,24	25,28	25,24	25,13	25,17	25,16	25,12	25,03	25,09	25,11	25,00	24,91	25,01	25,00	25,00	24,97	24,82	24,82	24,83	24,80	24,77	24,80	24,76	24,76	24,69	24,65	24,65	24,69	24,62	24,55	24,60	24,63	24,56	24,56	24,54	24,47	24,43	24,45	24,37	24,34	24,31	24,39	24,47	24,38	24,30	24,29	24,30	24,32	24,28	24,12	24,24	24,20	24,21	24,21	24,24	24,19	24,06	24,08	24,10	24,11	24,00	24,01	23,94	23,97	23,94	23,91	23,90	23,88	23,94	23,86	23,87	23,84	23,75	23,77	23,82	23,79	23,72	23,59	23,62	23,65	23,67	23,59	23,64	23,59	23,61	23,59	23,51	23,51	23,43	23,45	23,52	23,51	23,48	23,39	23,41	23,48	23,49	23,46	23,37	23,29	23,26	23,21	23,27	23,28	23,20	23,25	23,28	23,25	23,27	23,29	23,24	23,21	23,25	23,19	23,06	23,10	23,18	23,11	23,20	23,33	23,17	23,05	23,07	23,05	23,11	23,07	23,06	23,07	23,14	23,11	22,87	22,90	22,96	22,91	22,90	22,88	22,87	
20,78	20,77	20,78	20,75	20,91	20,91	20,86	20,82	20,75	20,74	20,71	20,80	20,85	20,77	20,78	20,75	20,74	20,78	20,73	20,78	20,78	20,86	20,94	20,79	20,90	20,91	21,04	21,12	21,15	21,29	21,40	21,50	21,61	21,72	21,68	21,59	21,59	21,59	21,64	21,66	21,67	21,74	21,62	21,67	21,63	21,59	21,75	21,72	21,75	21,72	21,72	21,64	21,62	21,75	21,71	21,66	21,67	21,77	21,75	21,60	21,61	21,69	21,70	21,66	21,73	21,83	21,85	21,76	21,74	21,71	21,70	21,84	21,89	21,58	21,68	21,76	21,65	21,66	21,81	21,88	21,86	21,80	21,88	21,83	21,81	21,78	21,78	21,86	21,79	21,85	21,86	21,82	21,91	21,94	21,86	21,92	21,88	21,90	21,94	22,00	22,08	21,99	22,06	22,00	21,89	21,97	21,98	21,94	21,91	21,87	21,95	22,01	22,07	22,07	22,04	22,11	22,08	22,09	22,15	22,17	22,12	22,16	22,19	22,17	22,08	22,13	22,20	22,12	22,14	22,17	22,19	22,20	22,24	22,24	22,22	22,22	22,24	22,17	22,27	22,33	22,35	22,34	22,34	22,37	22,36	22,44	22,46	22,42	22,41	22,34	22,45	22,49	22,50	22,54	22,56	22,66	22,73	22,70	22,70	22,75	22,72	22,77	22,78	22,74	22,76	22,80	22,83	22,88	22,89	22,98	22,95	22,92	22,97	22,94	22,89	22,95	22,98	22,99	23,00	22,96	23,02	23,11	23,09	23,11	23,10	23,17	23,12	23,13	23,05	23,09	23,25	23,20	23,14	23,17	23,25	23,23	23,16	23,16	23,20	23,28	23,28	23,30	23,39	23,40	23,37	23,46	23,45	23,39	23,40	23,41	23,51	23,58	23,57	23,58	23,59	23,52	23,49	23,58	23,61	23,67	23,59	23,66	23,73	23,72	23,79	23,75	23,77	23,71	23,74	23,82	23,81	23,84	23,88	23,86	23,87	23,91	23,92	23,92	23,96	24,02	24,04	24,09	23,99	24,02	24,00	23,94	24,05	24,14	24,13	24,23	24,20	24,07	24,06	24,12	24,14	24,16	24,14	24,11	24,09	24,16	24,28	24,21	24,23	24,21	24,29	24,29	24,37	24,37	24,35	24,33	24,28	24,41	24,47	24,46	24,50	24,44	24,44	24,47	24,50	24,56	24,57	24,55	24,48	24,52	24,64	24,60	24,63	24,65	24,68	24,71	24,76	24,75	24,74	24,77	24,77	24,83	24,83	24,85	24,87	24,91	25,02	25,02	24,95	24,95	24,99	25,04	25,07	25,09	25,14	25,15	25,21	25,26	25,20	25,17	25,21	25,27	25,33	25,17	25,20	25,28	25,30	25,26	25,28	25,36	25,37	25,35	25,32	25,40	25,51	25,52	25,45	25,44	25,42	25,47	25,52	25,40	25,39	25,48	25,49	25,45	25,51	25,57	25,56	25,56	25,59	25,57	25,53	25,57	25,58	25,65	25,65	25,60	25,59	25,64	25,58	25,56	25,59	25,50	25,54	25,53	25,52	25,55	25,51	25,53	25,50	25,53	25,53	25,47	25,50	25,60	25,56	25,54	25,53	25,64	25,63	25,57	25,53	25,61	25,64	25,64	25,67	25,59	25,58	25,55	25,50	25,54	25,58	25,62	25,61	25,59	25,59	25,59	25,56	25,59	25,58	25,57	25,60	25,64	25,61	25,60	25,58	25,61	25,57	25,56	25,56	25,56	25,61	25,53	25,51	25,56	25,64	25,73	25,69	25,62	25,58	25,61	25,57	25,64	25,63	25,62	25,59	25,69	25,74	25,56	25,58	25,67	25,71	25,75	25,67	25,66	25,77	25,75	25,73	25,71	25,69	25,75	25,74	25,73	25,79	25,82	25,78	25,71	25,76	25,75	25,71	25,70	25,75	25,76	25,77	25,74	25,71	25,72	25,73	25,71	25,71	25,71	25,76	25,81	25,76	25,80	25,71	25,67	25,70	25,70	25,72	25,77	25,76	25,70	25,69	25,66	25,61	25,60	25,57	25,54	25,55	25,54	25,59	25,56	25,61	25,52	25,44	25,56	25,58	25,57	25,54	25,47	25,46	25,49	25,44	25,47	25,53	25,50	25,51	25,44	25,43	25,41	25,43	25,33	25,35	25,24	25,23	25,34	25,34	25,17	25,27	25,27	25,18	25,19	25,24	25,14	25,04	25,11	25,06	24,97	24,98	24,96	25,03	25,06	24,94	24,88	24,81	24,80	24,83	24,79	24,76	24,72	24,70	24,67	24,70	24,67	24,66	24,66	24,67	24,64	24,61	24,55	24,58	24,56	24,53	24,54	24,51	24,47	24,41	24,39	24,38	24,41	24,38	24,28	24,28	24,35	24,27	24,19	24,14	24,24	24,19	24,23	24,33	24,23	24,21	24,17	24,12	24,09	24,13	24,12	24,06	23,99	23,97	23,94	23,99	23,93	23,89	23,92	23,89	23,84	23,87	23,81	23,74	23,78	23,79	23,75	23,68	23,66	23,65	23,65	23,63	23,62	23,65	23,60	23,65	23,69	23,51	23,47	23,33	23,42	23,58	23,51	23,44	23,40	23,46	23,46	23,50	23,42	23,35	23,34	23,32	23,28	23,28	23,34	23,31	23,37	23,34	23,32	23,32	23,21	23,19	23,32	23,26	23,12	23,06	23,16	23,17	23,22	23,31	23,23	23,17	23,21	23,06	23,07	23,06	23,09	23,10	23,14	23,07	22,97	22,90	22,95	22,96	22,93	22,87	22,81	
20,79	20,78	20,84	20,84	20,84	20,91	20,82	20,88	20,77	20,76	20,66	20,75	20,75	20,67	20,79	20,83	20,86	20,76	20,73	20,71	20,71	20,74	20,89	20,84	20,90	20,98	21,04	21,11	21,16	21,28	21,38	21,54	21,55	21,72	21,76	21,56	21,63	21,68	21,67	21,56	21,68	21,78	21,70	21,60	21,61	21,58	21,69	21,69	21,67	21,74	21,65	21,64	21,63	21,69	21,59	21,62	21,73	21,75	21,75	21,67	21,65	21,74	21,72	21,66	21,68	21,84	21,86	21,72	21,79	21,75	21,67	21,72	21,79	21,76	21,76	21,86	21,83	21,86	21,78	21,86	21,91	21,90	21,85	21,84	21,82	21,82	21,88	21,88	21,77	21,80	21,87	21,94	21,99	21,98	21,87	21,91	21,98	21,90	21,93	21,98	22,00	21,95	22,01	22,00	21,95	21,96	21,93	21,95	21,95	21,96	21,95	22,00	22,03	22,09	22,14	22,10	22,09	22,12	22,10	22,12	22,16	22,22	22,17	22,23	22,22	22,15	22,16	22,15	22,15	22,11	22,15	22,21	22,20	22,26	22,27	22,27	22,24	22,22	22,29	22,26	22,37	22,41	22,36	22,36	22,44	22,50	22,47	22,45	22,41	22,33	22,44	22,46	22,49	22,55	22,64	22,68	22,72	22,74	22,70	22,62	22,62	22,68	22,71	22,80	22,79	22,78	22,80	22,84	22,89	22,97	23,02	23,05	23,05	22,98	22,88	23,00	23,02	22,99	23,01	22,98	22,99	23,11	23,13	23,10	23,05	23,08	23,13	23,14	23,21	23,16	23,22	23,29	23,19	23,13	23,24	23,23	23,21	23,15	23,27	23,29	23,31	23,31	23,36	23,43	23,41	23,43	23,42	23,41	23,37	23,50	23,59	23,58	23,57	23,50	23,50	23,58	23,62	23,62	23,63	23,70	23,64	23,61	23,78	23,73	23,78	23,69	23,75	23,78	23,77	23,86	23,87	23,82	23,89	23,84	23,79	23,93	23,95	23,93	23,96	23,95	24,04	24,09	24,03	24,00	24,00	23,98	23,99	24,08	24,13	24,13	24,18	24,10	24,10	24,20	24,15	24,10	24,12	24,17	24,21	24,22	24,29	24,27	24,31	24,31	24,33	24,37	24,36	24,33	24,30	24,33	24,33	24,44	24,53	24,47	24,47	24,49	24,52	24,53	24,52	24,56	24,59	24,51	24,52	24,50	24,61	24,65	24,70	24,73	24,70	24,77	24,74	24,75	24,76	24,76	24,81	24,79	24,84	24,90	24,90	24,95	24,98	25,04	25,06	25,00	25,04	25,04	25,11	25,13	25,04	25,11	25,12	25,20	25,32	25,26	25,28	25,31	25,33	25,27	25,29	25,36	25,30	25,28	25,27	25,29	25,40	25,42	25,41	25,46	25,48	25,46	25,48	25,46	25,48	25,47	25,51	25,51	25,48	25,51	25,53	25,49	25,56	25,62	25,61	25,54	25,58	25,63	25,60	25,55	25,56	25,60	25,63	25,59	25,62	25,57	25,50	25,52	25,58	25,57	25,55	25,56	25,50	25,52	25,50	25,46	25,46	25,54	25,58	25,51	25,50	25,60	25,59	25,53	25,60	25,69	25,65	25,57	25,60	25,56	25,59	25,63	25,64	25,59	25,58	25,60	25,52	25,57	25,70	25,69	25,64	25,61	25,60	25,63	25,60	25,59	25,58	25,57	25,59	25,65	25,67	25,60	25,65	25,62	25,60	25,61	25,61	25,60	25,61	25,57	25,57	25,60	25,67	25,71	25,63	25,66	25,63	25,63	25,64	25,57	25,59	25,62	25,62	25,69	25,77	25,66	25,57	25,67	25,73	25,68	25,64	25,62	25,66	25,69	25,71	25,72	25,64	25,71	25,75	25,76	25,77	25,82	25,85	25,78	25,71	25,74	25,69	25,72	25,75	25,77	25,76	25,70	25,77	25,78	25,72	25,77	25,88	25,81	25,77	25,80	25,81	25,82	25,78	25,74	25,74	25,79	25,73	25,76	25,73	25,73	25,73	25,69	25,67	25,71	25,62	25,60	25,58	25,57	25,61	25,62	25,62	25,53	25,44	25,53	25,52	25,51	25,47	25,39	25,47	25,50	25,49	25,46	25,46	25,52	25,46	25,43	25,44	25,41	25,44	25,37	25,31	25,29	25,27	25,39	25,31	25,19	25,26	25,29	25,21	25,18	25,18	25,21	25,13	25,14	25,07	24,96	25,01	25,04	25,06	25,06	25,00	24,94	24,78	24,76	24,87	24,82	24,75	24,76	24,73	24,66	24,67	24,63	24,64	24,69	24,68	24,63	24,56	24,59	24,52	24,62	24,64	24,58	24,49	24,48	24,42	24,41	24,47	24,40	24,38	24,24	24,27	24,30	24,28	24,24	24,31	24,32	24,23	24,22	24,27	24,24	24,20	24,20	24,15	24,05	24,16	24,09	24,10	24,07	24,08	23,99	23,98	23,98	23,89	23,88	23,94	23,85	23,80	23,88	23,77	23,67	23,74	23,71	23,70	23,74	23,73	23,64	23,70	23,70	23,71	23,67	23,61	23,65	23,64	23,57	23,42	23,41	23,62	23,57	23,56	23,49	23,53	23,48	23,40	23,39	23,33	23,35	23,37	23,34	23,33	23,36	23,35	23,37	23,39	23,29	23,27	23,25	23,24	23,22	23,29	23,18	23,10	23,19	23,21	23,19	23,18	23,12	23,10	23,22	23,13	23,07	23,13	23,19	23,11	23,04	23,04	22,94	23,03	23,02	23,06	23,00	22,88	22,93	
20,78	20,74	20,77	20,76	20,81	20,83	20,80	20,84	20,90	20,83	20,70	20,74	20,89	20,84	20,81	20,87	20,87	20,84	20,80	20,78	20,70	20,78	20,83	20,84	20,91	20,97	21,08	21,08	21,15	21,28	21,44	21,54	21,59	21,57	21,64	21,69	21,70	21,74	21,67	21,65	21,70	21,83	21,70	21,64	21,54	21,61	21,60	21,68	21,63	21,69	21,61	21,59	21,58	21,66	21,60	21,60	21,68	21,72	21,69	21,76	21,78	21,74	21,73	21,70	21,70	21,82	21,81	21,70	21,79	21,81	21,70	21,72	21,74	21,74	21,85	21,89	21,86	21,85	21,86	21,95	21,88	21,83	21,81	21,81	21,75	21,84	21,95	21,93	21,77	21,75	21,86	21,88	21,96	22,08	22,00	21,94	21,98	21,88	21,91	22,00	21,95	22,04	22,00	21,97	22,00	21,95	21,93	21,90	21,91	22,04	22,07	22,09	22,14	22,15	22,12	22,10	22,02	22,09	22,16	22,10	22,07	22,13	22,20	22,23	22,25	22,15	22,19	22,25	22,25	22,23	22,26	22,23	22,21	22,18	22,29	22,30	22,25	22,27	22,18	22,25	22,28	22,40	22,34	22,42	22,46	22,45	22,42	22,42	22,41	22,33	22,40	22,51	22,55	22,57	22,65	22,71	22,68	22,65	22,64	22,62	22,61	22,67	22,69	22,82	22,79	22,77	22,87	22,87	22,92	22,99	22,94	22,98	22,97	23,00	22,89	22,98	23,06	22,96	23,04	22,98	23,02	23,14	23,09	23,06	23,01	23,01	23,09	23,12	23,21	23,19	23,23	23,27	23,19	23,16	23,28	23,32	23,27	23,30	23,31	23,32	23,29	23,36	23,37	23,41	23,45	23,46	23,43	23,43	23,43	23,53	23,53	23,53	23,57	23,56	23,53	23,52	23,55	23,53	23,56	23,66	23,68	23,65	23,74	23,78	23,73	23,70	23,71	23,80	23,77	23,82	23,91	23,83	23,85	23,87	23,88	23,91	23,97	23,94	23,97	23,97	24,03	24,07	24,05	24,03	24,02	23,98	24,02	24,02	24,03	24,16	24,23	24,11	24,09	24,18	24,19	24,17	24,17	24,15	24,23	24,31	24,28	24,23	24,25	24,34	24,31	24,34	24,35	24,33	24,32	24,36	24,37	24,50	24,52	24,46	24,50	24,49	24,56	24,57	24,57	24,58	24,54	24,55	24,62	24,54	24,65	24,70	24,69	24,80	24,74	24,73	24,77	24,75	24,71	24,81	24,79	24,79	24,76	24,83	24,90	24,94	24,93	24,96	25,07	25,07	25,10	25,10	25,13	25,11	25,07	25,11	25,14	25,10	25,24	25,25	25,26	25,29	25,31	25,36	25,33	25,37	25,25	25,25	25,35	25,31	25,37	25,40	25,41	25,42	25,42	25,41	25,43	25,43	25,48	25,51	25,44	25,48	25,52	25,50	25,57	25,54	25,59	25,59	25,59	25,61	25,67	25,65	25,59	25,58	25,60	25,58	25,57	25,58	25,57	25,54	25,56	25,49	25,52	25,60	25,61	25,56	25,50	25,51	25,61	25,53	25,52	25,54	25,56	25,48	25,49	25,59	25,61	25,60	25,62	25,68	25,67	25,59	25,67	25,69	25,55	25,53	25,64	25,62	25,59	25,64	25,55	25,58	25,71	25,60	25,60	25,59	25,57	25,58	25,56	25,56	25,55	25,54	25,51	25,55	25,59	25,57	25,60	25,61	25,59	25,58	25,66	25,62	25,61	25,66	25,62	25,59	25,65	25,61	25,55	25,57	25,62	25,63	25,62	25,61	25,63	25,63	25,62	25,68	25,64	25,64	25,64	25,65	25,74	25,70	25,72	25,69	25,68	25,71	25,73	25,75	25,72	25,68	25,67	25,73	25,79	25,74	25,83	25,79	25,72	25,68	25,73	25,73	25,74	25,73	25,74	25,74	25,71	25,81	25,76	25,72	25,86	25,91	25,80	25,76	25,74	25,72	25,69	25,55	25,72	25,77	25,74	25,71	25,74	25,74	25,75	25,71	25,68	25,69	25,67	25,66	25,59	25,56	25,65	25,64	25,62	25,54	25,47	25,54	25,50	25,51	25,44	25,37	25,45	25,53	25,58	25,53	25,47	25,46	25,47	25,43	25,42	25,38	25,34	25,38	25,35	25,28	25,32	25,37	25,33	25,20	25,23	25,29	25,21	25,10	25,08	25,15	25,15	25,14	25,10	25,03	25,02	25,02	25,02	24,91	24,93	24,91	24,82	24,87	24,84	24,77	24,68	24,75	24,70	24,63	24,67	24,66	24,60	24,55	24,56	24,60	24,61	24,61	24,60	24,65	24,58	24,50	24,46	24,50	24,44	24,38	24,43	24,40	24,35	24,25	24,22	24,25	24,30	24,34	24,40	24,36	24,28	24,23	24,20	24,20	24,17	24,18	24,14	23,99	24,11	24,15	24,11	24,06	24,04	23,95	23,89	23,91	23,89	23,90	23,84	23,84	23,77	23,83	23,84	23,69	23,77	23,82	23,65	23,72	23,68	23,69	23,63	23,68	23,67	23,55	23,62	23,63	23,65	23,60	23,44	23,40	23,50	23,50	23,33	23,51	23,51	23,46	23,33	23,35	23,33	23,37	23,40	23,34	23,39	23,39	23,37	23,32	23,31	23,32	23,25	23,23	23,24	23,20	23,30	23,21	23,23	23,17	23,18	23,24	23,22	23,16	23,11	23,18	23,16	23,14	23,08	23,04	23,06	23,07	23,11	23,01	23,03	22,99	22,97	23,00	22,87	22,87	
20,88	20,78	20,80	20,80	20,85	20,82	20,82	20,80	20,85	20,81	20,73	20,79	20,86	20,87	20,79	20,83	20,71	20,70	20,79	20,83	20,74	20,87	20,87	20,95	20,85	20,81	21,06	21,15	21,08	21,24	21,45	21,59	21,53	21,60	21,64	21,62	21,71	21,69	21,61	21,65	21,68	21,72	21,63	21,61	21,64	21,61	21,64	21,66	21,67	21,63	21,66	21,66	21,62	21,58	21,70	21,65	21,65	21,65	21,76	21,72	21,82	21,71	21,70	21,67	21,72	21,74	21,79	21,74	21,70	21,79	21,74	21,71	21,75	21,83	21,81	21,82	21,78	21,83	21,84	21,87	21,78	21,71	21,78	21,86	21,84	21,86	21,93	21,83	21,80	21,82	21,83	21,92	21,90	21,98	22,02	22,03	22,01	21,87	21,88	22,04	22,00	22,03	21,98	21,94	22,02	22,02	22,00	21,98	21,98	22,05	22,09	22,09	22,08	22,16	22,07	22,08	22,11	22,08	22,10	22,17	22,08	22,11	22,17	22,13	22,13	22,13	22,18	22,27	22,30	22,20	22,31	22,31	22,22	22,13	22,23	22,35	22,25	22,25	22,18	22,27	22,30	22,33	22,36	22,39	22,45	22,44	22,38	22,39	22,40	22,35	22,43	22,55	22,60	22,60	22,64	22,66	22,65	22,69	22,67	22,71	22,72	22,76	22,77	22,83	22,86	22,77	22,78	22,87	22,96	22,95	22,94	22,96	22,94	22,97	22,95	22,96	22,99	23,00	22,98	22,94	23,02	23,13	23,11	23,01	23,02	23,04	23,09	23,09	23,13	23,20	23,20	23,20	23,16	23,22	23,33	23,33	23,26	23,27	23,32	23,31	23,38	23,34	23,33	23,48	23,52	23,37	23,41	23,47	23,51	23,52	23,51	23,55	23,63	23,55	23,60	23,50	23,54	23,51	23,58	23,61	23,67	23,65	23,75	23,81	23,81	23,80	23,80	23,85	23,86	23,80	23,84	23,84	23,83	23,85	23,90	24,00	23,93	23,88	24,02	24,02	24,00	24,00	24,06	24,02	23,97	24,00	24,03	24,00	24,01	24,15	24,14	24,06	24,02	24,12	24,18	24,15	24,21	24,21	24,18	24,28	24,31	24,21	24,16	24,21	24,38	24,33	24,31	24,37	24,33	24,35	24,37	24,43	24,43	24,43	24,51	24,55	24,51	24,46	24,50	24,57	24,53	24,56	24,60	24,59	24,58	24,62	24,65	24,75	24,76	24,66	24,76	24,82	24,73	24,73	24,77	24,78	24,85	24,83	24,94	24,95	24,93	24,96	24,99	25,07	25,12	25,15	25,11	25,13	25,10	25,14	25,17	25,13	25,14	25,23	25,25	25,25	25,31	25,35	25,34	25,36	25,28	25,19	25,33	25,38	25,40	25,42	25,42	25,45	25,44	25,40	25,46	25,44	25,39	25,47	25,47	25,46	25,50	25,54	25,60	25,56	25,59	25,57	25,59	25,65	25,64	25,59	25,55	25,59	25,59	25,69	25,64	25,61	25,62	25,59	25,54	25,58	25,54	25,61	25,65	25,57	25,55	25,51	25,58	25,53	25,46	25,53	25,53	25,50	25,51	25,61	25,59	25,57	25,63	25,60	25,58	25,61	25,61	25,67	25,61	25,53	25,62	25,63	25,56	25,60	25,60	25,51	25,58	25,51	25,54	25,55	25,57	25,59	25,56	25,58	25,51	25,50	25,50	25,57	25,52	25,51	25,58	25,67	25,53	25,54	25,61	25,63	25,60	25,62	25,65	25,59	25,58	25,58	25,53	25,57	25,55	25,65	25,67	25,63	25,70	25,71	25,57	25,61	25,58	25,58	25,68	25,68	25,65	25,68	25,70	25,70	25,70	25,71	25,78	25,73	25,73	25,69	25,63	25,73	25,77	25,74	25,76	25,70	25,68	25,66	25,72	25,73	25,76	25,75	25,68	25,64	25,67	25,72	25,73	25,69	25,70	25,79	25,80	25,78	25,68	25,66	25,71	25,74	25,80	25,79	25,71	25,66	25,71	25,75	25,64	25,69	25,70	25,67	25,64	25,61	25,53	25,55	25,62	25,61	25,60	25,54	25,53	25,54	25,53	25,59	25,53	25,46	25,53	25,55	25,55	25,57	25,55	25,47	25,41	25,39	25,41	25,39	25,36	25,35	25,41	25,36	25,27	25,31	25,32	25,24	25,22	25,25	25,24	25,07	25,07	25,15	25,15	25,20	25,07	25,04	25,03	25,10	25,00	24,89	24,88	24,94	24,86	24,82	24,85	24,80	24,71	24,79	24,75	24,66	24,67	24,64	24,63	24,62	24,51	24,61	24,58	24,54	24,56	24,56	24,59	24,44	24,44	24,48	24,50	24,46	24,48	24,41	24,42	24,29	24,31	24,25	24,30	24,26	24,29	24,28	24,25	24,24	24,29	24,25	24,15	24,12	24,10	24,02	24,10	24,19	24,07	23,98	24,03	23,95	23,93	23,85	23,86	23,91	23,79	23,85	23,85	23,82	23,80	23,81	23,76	23,79	23,79	23,74	23,72	23,70	23,62	23,62	23,56	23,53	23,57	23,61	23,57	23,55	23,51	23,47	23,49	23,52	23,53	23,51	23,50	23,39	23,39	23,39	23,36	23,38	23,41	23,37	23,36	23,36	23,35	23,38	23,34	23,30	23,31	23,28	23,28	23,29	23,24	23,25	23,23	23,21	23,14	23,25	23,22	23,11	23,10	23,20	23,05	23,08	23,07	23,04	23,08	22,99	23,10	23,11	23,04	23,02	22,92	22,93	22,84	22,83	
20,88	20,87	20,84	20,84	20,89	20,87	20,87	20,95	20,88	20,84	20,89	20,89	20,84	20,84	20,95	20,83	20,76	20,70	20,74	20,76	20,77	20,92	20,87	20,84	20,89	20,85	21,11	21,11	21,08	21,24	21,38	21,52	21,61	21,65	21,68	21,65	21,68	21,66	21,62	21,69	21,69	21,63	21,62	21,62	21,65	21,65	21,66	21,69	21,63	21,59	21,66	21,74	21,75	21,67	21,70	21,70	21,70	21,77	21,77	21,73	21,69	21,65	21,72	21,70	21,74	21,77	21,84	21,76	21,74	21,68	21,79	21,79	21,80	21,89	21,87	21,80	21,77	21,76	21,77	21,86	21,75	21,69	21,78	21,86	21,91	21,87	21,92	21,86	21,76	21,85	21,87	21,94	21,97	21,95	21,96	21,97	21,94	21,93	21,92	22,02	22,04	22,01	22,02	22,09	22,09	22,03	22,01	22,06	22,01	22,08	22,13	22,12	21,98	22,04	22,06	22,17	22,16	22,10	22,06	22,11	22,15	22,15	22,15	22,16	22,18	22,19	22,20	22,27	22,28	22,20	22,26	22,31	22,28	22,24	22,25	22,33	22,25	22,27	22,29	22,30	22,29	22,38	22,37	22,36	22,42	22,46	22,44	22,43	22,43	22,37	22,46	22,51	22,53	22,55	22,63	22,70	22,65	22,63	22,72	22,70	22,74	22,74	22,78	22,82	22,83	22,82	22,81	22,88	22,93	22,88	22,89	22,97	22,96	22,98	22,92	22,92	22,95	23,04	23,07	22,98	23,01	23,09	23,07	23,06	23,07	23,11	23,19	23,20	23,16	23,18	23,25	23,23	23,20	23,24	23,27	23,29	23,27	23,29	23,34	23,36	23,36	23,38	23,37	23,47	23,45	23,43	23,40	23,53	23,59	23,54	23,57	23,54	23,62	23,50	23,52	23,56	23,58	23,57	23,62	23,67	23,67	23,65	23,68	23,77	23,85	23,88	23,92	23,95	23,91	23,86	23,84	23,88	23,92	23,88	23,90	23,95	23,98	23,96	24,02	24,05	24,06	24,02	24,04	24,04	24,06	24,09	24,03	24,04	24,04	24,10	24,17	24,17	24,14	24,09	24,15	24,19	24,21	24,21	24,18	24,23	24,32	24,29	24,22	24,27	24,36	24,39	24,37	24,37	24,35	24,36	24,35	24,37	24,39	24,48	24,50	24,52	24,53	24,50	24,52	24,54	24,53	24,55	24,56	24,61	24,57	24,48	24,58	24,69	24,65	24,69	24,74	24,78	24,80	24,71	24,75	24,85	24,90	24,89	24,97	24,99	24,92	24,92	25,01	25,04	25,14	25,17	25,17	25,14	25,11	25,14	25,18	25,19	25,23	25,27	25,25	25,28	25,34	25,36	25,35	25,33	25,25	25,24	25,32	25,37	25,37	25,45	25,40	25,42	25,49	25,48	25,52	25,43	25,39	25,46	25,44	25,42	25,48	25,49	25,64	25,56	25,55	25,59	25,58	25,63	25,66	25,58	25,56	25,64	25,68	25,65	25,61	25,63	25,64	25,62	25,57	25,62	25,61	25,62	25,60	25,62	25,63	25,52	25,51	25,55	25,49	25,55	25,62	25,55	25,55	25,59	25,60	25,56	25,57	25,57	25,58	25,64	25,71	25,61	25,56	25,57	25,62	25,62	25,53	25,52	25,59	25,63	25,58	25,57	25,56	25,55	25,53	25,59	25,56	25,60	25,58	25,53	25,54	25,58	25,57	25,50	25,53	25,63	25,62	25,61	25,62	25,57	25,57	25,60	25,64	25,68	25,63	25,61	25,59	25,50	25,60	25,62	25,65	25,63	25,69	25,72	25,59	25,58	25,65	25,65	25,71	25,74	25,71	25,69	25,71	25,69	25,72	25,68	25,71	25,73	25,73	25,72	25,71	25,74	25,78	25,73	25,75	25,77	25,69	25,73	25,70	25,73	25,79	25,82	25,75	25,76	25,68	25,63	25,68	25,78	25,78	25,72	25,73	25,77	25,75	25,76	25,74	25,77	25,79	25,82	25,75	25,72	25,69	25,78	25,74	25,66	25,74	25,68	25,64	25,55	25,54	25,58	25,57	25,65	25,62	25,52	25,51	25,53	25,55	25,58	25,56	25,49	25,51	25,50	25,48	25,51	25,55	25,43	25,43	25,42	25,41	25,45	25,47	25,41	25,36	25,41	25,32	25,27	25,34	25,27	25,32	25,30	25,23	25,11	25,13	25,25	25,22	25,15	25,11	25,07	25,07	25,06	25,01	25,00	24,90	24,94	24,93	24,88	24,87	24,80	24,76	24,80	24,75	24,72	24,71	24,67	24,64	24,68	24,62	24,61	24,59	24,51	24,60	24,63	24,63	24,60	24,53	24,56	24,58	24,47	24,47	24,40	24,43	24,40	24,30	24,26	24,27	24,37	24,31	24,26	24,21	24,22	24,26	24,24	24,22	24,17	24,15	24,09	24,10	24,13	24,09	24,03	24,02	23,99	23,94	23,86	23,84	23,86	23,81	23,76	23,78	23,83	23,81	23,80	23,78	23,70	23,73	23,73	23,71	23,62	23,69	23,66	23,57	23,60	23,61	23,61	23,53	23,53	23,48	23,48	23,71	23,60	23,62	23,58	23,48	23,40	23,39	23,46	23,39	23,33	23,33	23,42	23,45	23,29	23,30	23,32	23,35	23,24	23,30	23,28	23,32	23,36	23,31	23,30	23,23	23,14	23,24	23,18	23,22	23,12	23,12	23,19	23,07	23,07	23,06	23,03	23,10	23,13	23,03	23,02	23,04	23,06	23,10	22,99	22,93	22,90	
20,86	20,90	20,86	20,81	20,87	20,90	20,90	20,91	20,95	20,88	20,87	20,90	20,93	20,88	20,90	20,79	20,70	20,74	20,73	20,70	20,74	20,84	20,81	20,76	20,86	20,94	21,05	21,06	21,09	21,30	21,35	21,48	21,58	21,75	21,76	21,67	21,73	21,72	21,70	21,72	21,76	21,62	21,59	21,69	21,63	21,61	21,70	21,77	21,69	21,65	21,69	21,79	21,78	21,74	21,70	21,79	21,77	21,77	21,79	21,70	21,66	21,74	21,73	21,76	21,71	21,75	21,79	21,75	21,80	21,80	21,71	21,78	21,84	21,89	21,84	21,88	21,83	21,79	21,82	21,89	21,81	21,72	21,74	21,72	21,82	21,91	21,82	21,88	21,88	21,90	21,88	21,85	21,94	21,96	22,01	22,04	21,92	21,91	21,97	21,98	21,99	22,08	22,01	22,04	22,11	22,08	22,04	22,04	21,99	22,04	22,13	22,18	22,11	22,07	22,07	22,13	22,08	22,09	22,16	22,13	22,10	22,17	22,20	22,12	22,18	22,23	22,21	22,21	22,24	22,15	22,21	22,28	22,31	22,24	22,33	22,37	22,27	22,32	22,30	22,31	22,32	22,40	22,40	22,36	22,47	22,44	22,47	22,51	22,51	22,47	22,46	22,50	22,51	22,61	22,68	22,69	22,69	22,67	22,74	22,74	22,73	22,71	22,72	22,82	22,78	22,84	22,84	22,88	22,93	22,94	22,92	22,97	23,02	22,97	22,97	22,95	22,97	23,01	23,04	23,03	23,00	23,07	23,04	23,07	23,05	23,14	23,23	23,27	23,22	23,23	23,30	23,25	23,22	23,35	23,36	23,39	23,38	23,38	23,39	23,40	23,39	23,39	23,46	23,42	23,40	23,40	23,47	23,56	23,57	23,64	23,62	23,57	23,61	23,62	23,57	23,53	23,57	23,60	23,64	23,69	23,70	23,74	23,75	23,72	23,85	23,89	23,86	23,94	23,88	23,91	23,88	23,95	23,97	23,93	23,90	23,99	24,03	23,97	24,01	24,04	24,01	24,04	24,01	24,06	24,15	24,12	24,10	24,04	24,02	24,12	24,18	24,23	24,18	24,17	24,20	24,21	24,21	24,22	24,25	24,19	24,26	24,30	24,27	24,28	24,34	24,40	24,35	24,35	24,34	24,38	24,38	24,41	24,44	24,49	24,51	24,49	24,47	24,49	24,47	24,49	24,43	24,46	24,50	24,60	24,60	24,54	24,59	24,63	24,67	24,64	24,71	24,78	24,80	24,81	24,73	24,83	24,89	24,80	24,84	24,93	24,94	24,96	25,03	25,07	25,13	25,16	25,19	25,16	25,17	25,12	25,18	25,24	25,27	25,22	25,20	25,25	25,37	25,39	25,35	25,34	25,27	25,28	25,34	25,35	25,35	25,40	25,44	25,44	25,44	25,42	25,49	25,51	25,50	25,46	25,42	25,50	25,53	25,46	25,57	25,62	25,55	25,61	25,60	25,59	25,66	25,65	25,58	25,69	25,67	25,62	25,55	25,68	25,70	25,59	25,59	25,60	25,62	25,60	25,61	25,62	25,62	25,61	25,51	25,55	25,55	25,56	25,61	25,52	25,55	25,55	25,53	25,54	25,54	25,53	25,53	25,62	25,64	25,62	25,58	25,54	25,55	25,65	25,59	25,54	25,52	25,65	25,59	25,56	25,57	25,54	25,55	25,58	25,59	25,51	25,56	25,55	25,52	25,54	25,58	25,54	25,56	25,57	25,60	25,60	25,59	25,64	25,57	25,57	25,61	25,60	25,62	25,61	25,64	25,50	25,57	25,63	25,65	25,62	25,65	25,69	25,59	25,61	25,65	25,67	25,68	25,66	25,70	25,67	25,69	25,72	25,66	25,68	25,73	25,77	25,76	25,77	25,80	25,76	25,80	25,82	25,78	25,76	25,70	25,71	25,70	25,72	25,72	25,81	25,80	25,76	25,78	25,71	25,72	25,76	25,80	25,79	25,76	25,80	25,80	25,80	25,75	25,67	25,72	25,81	25,77	25,75	25,59	25,70	25,76	25,68	25,73	25,75	25,64	25,65	25,61	25,59	25,62	25,68	25,69	25,57	25,54	25,55	25,58	25,59	25,52	25,45	25,46	25,49	25,46	25,51	25,47	25,42	25,45	25,43	25,47	25,44	25,39	25,39	25,34	25,35	25,37	25,32	25,35	25,31	25,24	25,26	25,22	25,18	25,18	25,22	25,24	25,19	25,15	25,14	25,08	25,07	25,00	24,98	24,90	24,93	24,94	24,86	24,87	24,82	24,77	24,72	24,66	24,72	24,78	24,70	24,66	24,76	24,75	24,70	24,64	24,57	24,64	24,73	24,56	24,57	24,54	24,55	24,52	24,48	24,40	24,42	24,39	24,38	24,39	24,31	24,30	24,29	24,30	24,27	24,23	24,24	24,26	24,25	24,26	24,28	24,19	24,13	24,16	24,20	24,08	24,07	24,00	23,91	23,95	23,95	23,92	23,90	23,90	23,84	23,78	23,79	23,81	23,79	23,75	23,74	23,78	23,70	23,67	23,73	23,73	23,70	23,62	23,51	23,60	23,66	23,66	23,55	23,45	23,47	23,62	23,70	23,62	23,59	23,55	23,41	23,42	23,47	23,37	23,36	23,38	23,35	23,36	23,31	23,28	23,33	23,30	23,29	23,30	23,35	23,30	23,34	23,22	23,24	23,25	23,19	23,23	23,20	23,29	23,26	23,19	23,26	23,17	23,13	23,06	23,08	23,12	23,13	23,03	23,02	23,02	23,04	23,03	22,92	22,85	22,88	
20,86	20,88	20,91	20,90	20,85	20,92	20,90	20,91	20,93	20,89	20,85	20,84	20,93	20,99	20,85	20,70	20,72	20,77	20,81	20,74	20,79	20,84	20,90	20,86	20,86	20,95	20,96	21,00	21,08	21,23	21,26	21,48	21,61	21,71	21,79	21,69	21,66	21,66	21,72	21,77	21,74	21,73	21,72	21,77	21,71	21,66	21,70	21,68	21,69	21,65	21,75	21,71	21,67	21,66	21,70	21,75	21,79	21,78	21,79	21,73	21,70	21,77	21,77	21,77	21,79	21,84	21,77	21,77	21,87	21,81	21,70	21,76	21,86	21,79	21,89	21,91	21,86	21,84	21,93	22,01	21,93	21,84	21,80	21,80	21,83	21,93	21,88	21,88	21,93	21,91	21,90	21,87	21,89	21,93	21,97	21,99	21,96	21,91	21,99	22,12	21,97	22,00	22,05	22,02	22,05	22,08	21,97	22,02	21,98	22,03	22,09	22,18	22,18	22,15	22,13	22,15	22,09	22,10	22,19	22,20	22,12	22,14	22,24	22,16	22,20	22,20	22,24	22,29	22,20	22,18	22,21	22,29	22,28	22,28	22,26	22,38	22,36	22,36	22,31	22,36	22,35	22,37	22,42	22,43	22,50	22,60	22,52	22,47	22,48	22,47	22,55	22,57	22,53	22,57	22,69	22,73	22,66	22,67	22,73	22,75	22,78	22,76	22,78	22,88	22,84	22,79	22,86	22,86	22,97	23,00	23,00	23,01	23,05	22,99	22,97	22,99	23,04	23,00	23,01	23,03	23,10	23,14	23,09	23,11	23,12	23,17	23,20	23,18	23,21	23,19	23,27	23,31	23,24	23,33	23,45	23,44	23,43	23,41	23,32	23,39	23,43	23,49	23,53	23,51	23,51	23,47	23,55	23,53	23,59	23,58	23,66	23,59	23,55	23,62	23,60	23,58	23,66	23,68	23,71	23,69	23,72	23,82	23,80	23,76	23,85	23,86	23,88	23,88	23,89	23,94	23,90	23,92	24,00	23,96	23,87	23,88	23,99	23,94	23,97	24,07	24,03	24,02	24,06	24,09	24,15	24,04	24,06	24,12	24,14	24,17	24,14	24,08	24,07	24,06	24,22	24,19	24,15	24,19	24,24	24,25	24,19	24,21	24,22	24,24	24,32	24,33	24,36	24,35	24,26	24,32	24,38	24,36	24,44	24,43	24,42	24,39	24,44	24,47	24,51	24,56	24,51	24,47	24,47	24,55	24,60	24,57	24,63	24,65	24,66	24,73	24,64	24,69	24,75	24,74	24,76	24,83	24,82	24,84	24,82	24,89	25,02	24,94	25,00	25,11	25,13	25,11	25,12	25,15	25,22	25,22	25,22	25,29	25,24	25,20	25,24	25,28	25,37	25,38	25,40	25,34	25,35	25,28	25,33	25,29	25,34	25,40	25,44	25,48	25,47	25,44	25,54	25,52	25,56	25,49	25,44	25,55	25,53	25,49	25,52	25,61	25,59	25,59	25,68	25,67	25,72	25,63	25,58	25,64	25,69	25,66	25,65	25,65	25,71	25,63	25,60	25,61	25,62	25,60	25,57	25,58	25,51	25,55	25,58	25,54	25,55	25,56	25,58	25,52	25,55	25,61	25,57	25,59	25,51	25,52	25,51	25,56	25,64	25,63	25,64	25,62	25,60	25,61	25,50	25,54	25,60	25,61	25,59	25,59	25,57	25,55	25,51	25,61	25,65	25,55	25,51	25,57	25,58	25,61	25,57	25,57	25,57	25,56	25,59	25,64	25,62	25,62	25,64	25,63	25,63	25,64	25,62	25,63	25,60	25,63	25,58	25,63	25,67	25,63	25,60	25,64	25,60	25,60	25,57	25,60	25,66	25,64	25,58	25,61	25,61	25,66	25,76	25,69	25,77	25,80	25,76	25,71	25,74	25,83	25,78	25,76	25,76	25,78	25,74	25,77	25,69	25,70	25,77	25,81	25,78	25,71	25,71	25,70	25,72	25,78	25,78	25,82	25,78	25,84	25,80	25,83	25,81	25,72	25,68	25,74	25,76	25,73	25,64	25,70	25,83	25,73	25,70	25,74	25,65	25,62	25,59	25,55	25,61	25,69	25,72	25,69	25,62	25,59	25,64	25,65	25,58	25,53	25,51	25,54	25,52	25,44	25,47	25,36	25,37	25,40	25,39	25,42	25,37	25,39	25,44	25,39	25,32	25,34	25,32	25,35	25,27	25,23	25,26	25,22	25,16	25,21	25,20	25,19	25,18	25,16	25,05	25,03	25,05	25,00	24,91	24,98	25,01	24,91	24,84	24,91	24,83	24,82	24,69	24,73	24,75	24,72	24,69	24,75	24,82	24,68	24,62	24,57	24,57	24,63	24,62	24,53	24,45	24,47	24,46	24,47	24,49	24,46	24,41	24,42	24,40	24,38	24,39	24,35	24,29	24,25	24,22	24,29	24,31	24,32	24,19	24,19	24,21	24,18	24,23	24,28	24,14	24,08	24,05	23,99	24,03	24,01	24,00	23,99	23,98	23,95	23,84	23,82	23,80	23,77	23,81	23,78	23,80	23,69	23,70	23,77	23,76	23,71	23,69	23,59	23,58	23,67	23,74	23,69	23,57	23,60	23,66	23,71	23,67	23,55	23,47	23,46	23,37	23,43	23,44	23,39	23,45	23,35	23,37	23,41	23,41	23,36	23,36	23,36	23,34	23,30	23,30	23,31	23,29	23,21	23,26	23,27	23,27	23,21	23,21	23,18	23,22	23,23	23,21	23,22	23,15	23,16	23,13	23,17	23,20	23,08	23,07	23,02	23,05	22,94	22,91	22,90	
20,78	20,80	20,80	20,81	20,81	20,83	20,86	20,83	20,87	20,83	20,80	20,83	20,91	20,88	20,85	20,67	20,74	20,80	20,81	20,71	20,76	20,81	20,79	20,90	20,92	20,90	20,97	20,98	21,06	21,26	21,32	21,43	21,60	21,75	21,75	21,69	21,61	21,59	21,71	21,71	21,74	21,72	21,71	21,78	21,69	21,66	21,65	21,66	21,65	21,67	21,82	21,70	21,65	21,67	21,76	21,75	21,73	21,79	21,79	21,75	21,73	21,78	21,70	21,72	21,77	21,81	21,85	21,75	21,81	21,81	21,76	21,74	21,85	21,84	21,86	21,87	21,84	21,87	21,92	21,99	22,04	21,87	21,80	21,81	21,86	21,85	21,96	21,92	21,85	21,85	21,88	21,95	21,92	21,88	21,94	21,97	21,88	21,98	22,06	22,11	22,04	21,96	21,99	22,04	22,00	22,06	22,00	22,00	22,10	22,02	22,04	22,13	22,11	22,09	22,25	22,13	22,09	22,17	22,15	22,11	22,15	22,21	22,20	22,17	22,22	22,20	22,19	22,29	22,26	22,26	22,30	22,32	22,26	22,33	22,32	22,37	22,37	22,32	22,35	22,41	22,40	22,35	22,35	22,48	22,54	22,52	22,47	22,43	22,54	22,50	22,55	22,68	22,61	22,60	22,62	22,73	22,78	22,70	22,67	22,69	22,78	22,75	22,78	22,78	22,83	22,82	22,85	22,88	22,92	23,03	22,96	23,06	22,99	22,91	22,92	22,97	23,09	23,05	22,98	23,03	23,15	23,14	23,16	23,20	23,15	23,19	23,13	23,20	23,27	23,19	23,24	23,33	23,29	23,29	23,38	23,34	23,38	23,43	23,43	23,39	23,37	23,46	23,49	23,55	23,47	23,48	23,49	23,55	23,64	23,61	23,61	23,61	23,53	23,58	23,62	23,65	23,68	23,72	23,70	23,69	23,75	23,76	23,81	23,85	23,89	23,90	23,80	23,87	23,90	23,87	23,93	23,93	23,89	23,88	23,91	23,91	23,83	23,88	23,95	23,98	24,02	24,08	24,10	24,10	24,07	24,07	24,01	24,11	24,16	24,19	24,09	24,07	24,05	24,03	24,15	24,16	24,07	24,09	24,18	24,16	24,20	24,21	24,20	24,25	24,29	24,31	24,36	24,30	24,23	24,29	24,28	24,37	24,43	24,44	24,37	24,36	24,43	24,45	24,46	24,51	24,48	24,53	24,50	24,49	24,56	24,63	24,62	24,60	24,63	24,64	24,67	24,73	24,77	24,74	24,74	24,80	24,83	24,92	24,93	24,98	25,02	24,98	24,93	25,05	25,12	25,10	25,07	25,11	25,10	25,18	25,18	25,26	25,27	25,18	25,27	25,33	25,39	25,33	25,31	25,34	25,42	25,38	25,36	25,34	25,39	25,39	25,40	25,43	25,44	25,45	25,58	25,52	25,51	25,53	25,51	25,57	25,57	25,55	25,58	25,56	25,62	25,57	25,60	25,65	25,68	25,63	25,60	25,70	25,65	25,61	25,62	25,59	25,63	25,67	25,61	25,60	25,59	25,60	25,56	25,55	25,48	25,51	25,57	25,57	25,57	25,56	25,60	25,50	25,57	25,62	25,61	25,55	25,54	25,59	25,57	25,55	25,63	25,66	25,68	25,65	25,65	25,58	25,50	25,52	25,57	25,57	25,54	25,50	25,50	25,46	25,50	25,53	25,57	25,50	25,51	25,50	25,53	25,52	25,60	25,56	25,55	25,58	25,60	25,62	25,67	25,59	25,57	25,62	25,64	25,71	25,72	25,68	25,58	25,66	25,57	25,59	25,69	25,68	25,66	25,70	25,64	25,63	25,63	25,59	25,64	25,66	25,60	25,59	25,67	25,69	25,83	25,78	25,74	25,74	25,72	25,70	25,69	25,70	25,74	25,70	25,75	25,81	25,73	25,72	25,72	25,71	25,75	25,77	25,76	25,75	25,71	25,67	25,71	25,74	25,79	25,79	25,76	25,75	25,86	25,77	25,84	25,81	25,70	25,74	25,86	25,76	25,66	25,68	25,75	25,76	25,72	25,66	25,67	25,59	25,66	25,61	25,60	25,60	25,66	25,62	25,63	25,67	25,63	25,63	25,57	25,51	25,51	25,57	25,59	25,50	25,50	25,39	25,38	25,42	25,40	25,40	25,38	25,43	25,41	25,46	25,37	25,37	25,34	25,33	25,31	25,25	25,30	25,23	25,17	25,22	25,19	25,16	25,17	25,12	25,09	25,05	25,07	25,08	24,98	24,96	24,99	24,89	24,82	24,89	24,85	24,84	24,75	24,75	24,74	24,71	24,77	24,68	24,69	24,69	24,60	24,57	24,60	24,58	24,60	24,60	24,51	24,51	24,50	24,50	24,55	24,50	24,47	24,46	24,45	24,39	24,42	24,38	24,33	24,37	24,29	24,32	24,38	24,33	24,27	24,23	24,16	24,26	24,24	24,20	24,18	24,08	24,07	24,01	24,05	23,98	23,97	23,96	24,01	23,97	23,90	23,88	23,85	23,83	23,85	23,84	23,79	23,75	23,73	23,76	23,78	23,76	23,73	23,71	23,63	23,63	23,72	23,70	23,55	23,57	23,66	23,65	23,59	23,51	23,54	23,55	23,42	23,38	23,41	23,38	23,39	23,44	23,42	23,40	23,42	23,38	23,32	23,39	23,36	23,30	23,23	23,35	23,33	23,30	23,26	23,30	23,26	23,22	23,23	23,17	23,16	23,24	23,14	23,24	23,27	23,22	23,16	23,12	23,20	23,10	23,07	23,08	23,05	23,00	22,96	22,94	
20,73	20,81	20,83	20,79	20,76	20,78	20,79	20,78	20,83	20,83	20,88	20,88	20,90	20,83	20,80	20,87	20,85	20,85	20,84	20,74	20,77	20,79	20,81	20,88	20,89	20,86	20,86	21,02	21,19	21,25	21,36	21,48	21,51	21,72	21,75	21,69	21,64	21,63	21,76	21,70	21,75	21,70	21,61	21,63	21,65	21,71	21,74	21,70	21,63	21,72	21,77	21,63	21,63	21,64	21,64	21,68	21,64	21,77	21,77	21,61	21,66	21,76	21,77	21,67	21,70	21,76	21,85	21,83	21,84	21,79	21,78	21,84	21,90	21,86	21,85	21,86	21,83	21,88	21,88	21,85	21,81	21,84	21,76	21,73	21,79	21,80	21,90	21,90	21,82	21,92	21,95	22,00	22,05	22,00	22,03	22,03	21,93	21,98	22,07	22,10	22,03	21,94	21,95	22,03	22,09	22,04	22,05	22,07	22,11	22,05	21,99	22,10	22,10	22,10	22,21	22,16	22,12	22,19	22,26	22,16	22,12	22,27	22,30	22,20	22,28	22,24	22,21	22,27	22,26	22,21	22,29	22,39	22,21	22,33	22,38	22,34	22,27	22,27	22,31	22,41	22,39	22,34	22,41	22,46	22,54	22,53	22,45	22,42	22,56	22,57	22,56	22,61	22,58	22,62	22,62	22,68	22,74	22,69	22,71	22,72	22,87	22,83	22,77	22,77	22,77	22,85	22,89	22,87	22,87	22,97	22,98	23,05	22,98	22,90	22,91	22,95	23,01	23,03	23,05	23,04	23,07	23,16	23,19	23,21	23,16	23,21	23,13	23,18	23,27	23,24	23,29	23,31	23,30	23,35	23,35	23,31	23,36	23,42	23,47	23,36	23,41	23,42	23,48	23,55	23,56	23,54	23,55	23,61	23,62	23,62	23,65	23,65	23,59	23,63	23,65	23,63	23,67	23,75	23,75	23,76	23,73	23,79	23,78	23,81	23,86	23,89	23,89	23,92	23,91	23,84	23,89	23,90	23,90	23,88	23,89	23,93	23,92	23,88	23,93	24,04	23,97	23,99	24,01	24,05	24,06	24,07	24,10	24,07	24,11	24,15	24,05	24,04	24,12	24,08	24,09	24,13	24,12	24,14	24,18	24,17	24,21	24,23	24,16	24,28	24,30	24,30	24,24	24,25	24,29	24,32	24,33	24,38	24,40	24,49	24,38	24,28	24,34	24,47	24,48	24,53	24,50	24,52	24,59	24,55	24,58	24,59	24,61	24,59	24,60	24,66	24,71	24,76	24,79	24,81	24,81	24,77	24,78	24,89	24,90	24,91	24,97	24,95	24,99	25,02	25,08	25,13	25,14	25,09	25,12	25,18	25,12	25,25	25,24	25,22	25,27	25,28	25,28	25,27	25,31	25,36	25,46	25,41	25,40	25,39	25,40	25,40	25,43	25,47	25,42	25,48	25,53	25,53	25,42	25,46	25,50	25,62	25,63	25,60	25,58	25,56	25,59	25,56	25,59	25,63	25,62	25,64	25,62	25,66	25,74	25,61	25,63	25,59	25,56	25,66	25,58	25,56	25,55	25,60	25,61	25,60	25,55	25,55	25,55	25,58	25,60	25,62	25,61	25,52	25,55	25,60	25,57	25,50	25,52	25,62	25,61	25,56	25,57	25,64	25,66	25,65	25,65	25,63	25,53	25,52	25,59	25,61	25,63	25,50	25,52	25,52	25,52	25,54	25,49	25,49	25,57	25,53	25,44	25,52	25,52	25,53	25,56	25,63	25,65	25,58	25,62	25,70	25,61	25,55	25,58	25,62	25,67	25,68	25,55	25,59	25,61	25,54	25,62	25,65	25,69	25,69	25,65	25,68	25,55	25,56	25,62	25,67	25,73	25,68	25,73	25,77	25,82	25,78	25,63	25,72	25,71	25,66	25,74	25,74	25,76	25,76	25,75	25,81	25,77	25,78	25,70	25,66	25,69	25,70	25,74	25,78	25,83	25,68	25,71	25,76	25,74	25,73	25,82	25,78	25,85	25,87	25,86	25,81	25,73	25,73	25,81	25,79	25,68	25,68	25,70	25,72	25,71	25,63	25,64	25,64	25,64	25,63	25,64	25,64	25,61	25,56	25,56	25,68	25,65	25,66	25,58	25,52	25,50	25,56	25,63	25,52	25,50	25,49	25,44	25,44	25,48	25,47	25,36	25,40	25,42	25,41	25,44	25,37	25,37	25,33	25,30	25,31	25,32	25,25	25,25	25,21	25,17	25,20	25,16	25,09	25,14	25,12	25,07	25,10	25,00	24,95	25,00	24,92	24,87	24,80	24,82	24,82	24,78	24,79	24,79	24,68	24,68	24,66	24,59	24,66	24,65	24,56	24,59	24,62	24,59	24,59	24,54	24,52	24,48	24,42	24,53	24,55	24,51	24,43	24,38	24,39	24,40	24,40	24,40	24,38	24,30	24,27	24,41	24,35	24,28	24,30	24,17	24,19	24,24	24,15	24,10	24,13	24,08	23,96	23,98	24,03	23,96	23,98	23,98	23,99	23,86	23,86	23,87	23,84	23,86	23,83	23,82	23,76	23,77	23,72	23,74	23,80	23,76	23,74	23,66	23,69	23,67	23,65	23,56	23,60	23,61	23,53	23,48	23,41	23,58	23,58	23,50	23,45	23,33	23,30	23,38	23,37	23,48	23,44	23,41	23,45	23,33	23,36	23,35	23,35	23,35	23,31	23,31	23,27	23,25	23,32	23,20	23,21	23,18	23,20	23,19	23,19	23,08	23,19	23,20	23,23	23,10	23,13	23,10	23,03	23,03	23,07	23,08	23,00	23,02	23,06	
20,75	20,76	20,82	20,73	20,84	20,83	20,87	20,85	20,82	20,87	20,84	20,82	20,84	20,77	20,84	20,90	20,90	20,87	20,89	20,86	20,84	20,87	20,83	20,92	20,97	20,88	20,96	21,08	21,19	21,25	21,26	21,50	21,59	21,68	21,75	21,70	21,62	21,60	21,69	21,72	21,72	21,74	21,66	21,69	21,61	21,72	21,72	21,70	21,57	21,66	21,80	21,64	21,62	21,64	21,61	21,76	21,74	21,74	21,84	21,69	21,68	21,83	21,81	21,76	21,73	21,82	21,85	21,93	21,91	21,82	21,83	21,80	21,86	21,83	21,77	21,89	21,84	21,84	21,88	21,90	21,74	21,77	21,88	21,77	21,79	21,85	21,87	21,96	21,94	21,93	21,91	22,02	22,07	22,05	21,98	21,95	21,98	21,95	21,97	22,08	22,06	22,04	22,02	22,00	22,04	22,02	22,09	22,10	22,05	22,13	22,15	22,14	22,18	22,26	22,27	22,19	22,11	22,17	22,24	22,20	22,09	22,18	22,22	22,18	22,27	22,27	22,25	22,32	22,31	22,26	22,27	22,32	22,28	22,29	22,41	22,40	22,27	22,26	22,33	22,36	22,39	22,37	22,43	22,45	22,43	22,59	22,55	22,51	22,56	22,51	22,48	22,53	22,53	22,59	22,64	22,67	22,70	22,69	22,70	22,82	22,84	22,87	22,81	22,82	22,76	22,85	22,92	22,80	22,85	22,91	22,94	23,04	23,03	22,88	22,91	22,99	23,04	23,04	23,07	23,11	23,11	23,21	23,18	23,15	23,20	23,22	23,24	23,21	23,27	23,25	23,29	23,32	23,34	23,38	23,39	23,38	23,36	23,39	23,40	23,35	23,46	23,52	23,56	23,57	23,58	23,56	23,62	23,65	23,59	23,64	23,71	23,62	23,62	23,67	23,70	23,73	23,72	23,79	23,76	23,77	23,85	23,82	23,87	23,88	23,93	23,94	23,89	23,92	23,90	23,86	23,91	23,96	23,93	23,94	23,89	23,94	23,98	23,96	23,94	24,01	24,01	23,99	24,07	24,05	24,04	24,04	24,09	24,08	24,08	24,15	24,16	24,08	24,06	24,06	24,11	24,15	24,12	24,13	24,24	24,18	24,21	24,22	24,17	24,18	24,27	24,33	24,33	24,35	24,31	24,29	24,42	24,36	24,29	24,41	24,44	24,27	24,29	24,37	24,49	24,51	24,51	24,58	24,56	24,54	24,58	24,56	24,61	24,68	24,72	24,68	24,72	24,73	24,75	24,76	24,79	24,87	24,87	24,87	24,85	24,87	24,87	25,00	25,04	25,05	25,07	25,14	25,16	25,09	25,13	25,22	25,20	25,18	25,17	25,15	25,24	25,24	25,30	25,27	25,29	25,33	25,31	25,34	25,36	25,35	25,35	25,45	25,48	25,48	25,45	25,51	25,55	25,53	25,48	25,44	25,50	25,57	25,60	25,56	25,59	25,57	25,56	25,52	25,54	25,60	25,65	25,58	25,66	25,68	25,63	25,66	25,71	25,66	25,61	25,63	25,65	25,64	25,65	25,65	25,68	25,62	25,63	25,59	25,50	25,55	25,60	25,60	25,60	25,52	25,52	25,58	25,61	25,53	25,53	25,57	25,59	25,56	25,55	25,60	25,62	25,71	25,72	25,70	25,61	25,52	25,56	25,60	25,54	25,53	25,55	25,58	25,57	25,54	25,49	25,51	25,62	25,57	25,45	25,54	25,55	25,52	25,53	25,60	25,65	25,62	25,52	25,56	25,62	25,63	25,59	25,59	25,64	25,63	25,57	25,59	25,58	25,56	25,56	25,59	25,68	25,68	25,68	25,70	25,57	25,53	25,58	25,62	25,68	25,71	25,72	25,65	25,71	25,71	25,65	25,75	25,75	25,73	25,74	25,71	25,78	25,81	25,80	25,74	25,71	25,79	25,78	25,61	25,70	25,72	25,75	25,75	25,82	25,70	25,70	25,78	25,78	25,73	25,74	25,83	25,87	25,88	25,89	25,82	25,79	25,79	25,75	25,76	25,77	25,72	25,73	25,80	25,82	25,72	25,62	25,63	25,61	25,61	25,68	25,68	25,68	25,63	25,60	25,62	25,60	25,61	25,60	25,57	25,52	25,52	25,56	25,49	25,47	25,49	25,53	25,47	25,52	25,54	25,40	25,31	25,34	25,39	25,35	25,27	25,34	25,32	25,29	25,26	25,28	25,22	25,19	25,16	25,12	25,21	25,22	25,13	25,14	25,10	25,04	25,04	25,00	24,94	24,96	24,89	24,86	24,80	24,82	24,81	24,72	24,71	24,81	24,71	24,61	24,70	24,65	24,65	24,65	24,55	24,57	24,69	24,71	24,68	24,56	24,47	24,46	24,44	24,51	24,55	24,50	24,40	24,41	24,36	24,43	24,40	24,41	24,40	24,29	24,25	24,30	24,35	24,34	24,30	24,26	24,21	24,19	24,11	24,13	24,09	24,12	24,08	24,00	24,03	23,98	23,95	23,96	23,99	23,92	23,83	23,81	23,89	23,87	23,91	23,76	23,68	23,76	23,76	23,75	23,81	23,77	23,64	23,67	23,66	23,66	23,62	23,60	23,67	23,71	23,62	23,58	23,52	23,61	23,54	23,49	23,61	23,51	23,31	23,33	23,40	23,42	23,43	23,37	23,45	23,40	23,38	23,32	23,34	23,32	23,29	23,34	23,31	23,28	23,27	23,27	23,25	23,24	23,11	23,16	23,14	23,14	23,18	23,11	23,09	23,09	23,12	23,07	23,02	23,06	23,09	23,08	23,02	22,96	22,95	
20,84	20,80	20,84	20,84	20,90	20,85	20,89	20,93	20,83	20,88	20,89	20,76	20,77	20,82	20,84	20,86	20,79	20,78	20,85	20,85	20,81	20,92	20,81	20,74	20,94	21,00	20,99	21,12	21,21	21,22	21,35	21,47	21,59	21,64	21,75	21,75	21,66	21,56	21,60	21,63	21,64	21,72	21,70	21,73	21,66	21,69	21,77	21,71	21,66	21,76	21,81	21,70	21,72	21,76	21,74	21,75	21,80	21,80	21,89	21,78	21,72	21,83	21,77	21,78	21,70	21,78	21,86	21,88	21,87	21,83	21,86	21,78	21,79	21,85	21,87	21,92	21,82	21,81	21,83	21,84	21,81	21,79	21,90	21,93	21,86	21,95	21,87	21,90	21,96	21,90	21,83	21,88	22,01	22,03	22,00	21,99	22,08	22,06	22,01	22,10	21,98	22,02	22,00	22,04	22,04	22,02	22,08	22,11	22,07	22,05	22,16	22,14	22,10	22,19	22,19	22,20	22,14	22,14	22,20	22,13	22,16	22,19	22,20	22,15	22,23	22,21	22,29	22,31	22,40	22,23	22,27	22,30	22,30	22,30	22,33	22,41	22,38	22,29	22,32	22,36	22,41	22,47	22,47	22,51	22,48	22,51	22,51	22,42	22,50	22,49	22,47	22,57	22,55	22,60	22,64	22,66	22,70	22,67	22,66	22,71	22,79	22,81	22,83	22,84	22,79	22,76	22,90	22,85	22,86	22,94	22,86	22,94	23,02	22,95	22,91	22,92	23,03	23,05	23,06	23,12	23,16	23,17	23,19	23,20	23,15	23,25	23,30	23,22	23,29	23,27	23,30	23,26	23,26	23,35	23,44	23,36	23,32	23,38	23,43	23,42	23,42	23,48	23,60	23,62	23,62	23,60	23,61	23,61	23,60	23,67	23,82	23,70	23,66	23,66	23,76	23,70	23,76	23,84	23,84	23,83	23,82	23,77	23,81	23,89	23,95	23,94	23,92	23,88	23,82	23,89	23,93	23,93	23,92	23,87	23,93	23,93	23,94	23,90	23,96	23,96	24,04	24,01	23,99	24,04	24,01	23,99	24,07	23,99	24,04	24,12	24,07	24,13	24,10	24,07	24,06	24,11	24,17	24,17	24,25	24,25	24,19	24,20	24,14	24,17	24,22	24,32	24,38	24,38	24,29	24,25	24,38	24,40	24,31	24,36	24,44	24,38	24,41	24,43	24,43	24,50	24,53	24,61	24,53	24,52	24,54	24,50	24,57	24,62	24,66	24,68	24,71	24,75	24,74	24,73	24,75	24,81	24,88	24,90	24,85	24,89	24,85	24,99	25,07	25,03	25,05	25,06	25,11	25,13	25,10	25,16	25,15	25,17	25,19	25,20	25,19	25,24	25,33	25,33	25,26	25,32	25,31	25,28	25,34	25,37	25,41	25,45	25,53	25,51	25,42	25,44	25,52	25,58	25,51	25,48	25,47	25,51	25,59	25,57	25,58	25,60	25,60	25,58	25,61	25,63	25,69	25,61	25,66	25,71	25,62	25,65	25,63	25,62	25,65	25,59	25,56	25,65	25,63	25,61	25,65	25,58	25,57	25,55	25,48	25,45	25,55	25,55	25,55	25,48	25,55	25,57	25,58	25,60	25,56	25,53	25,59	25,57	25,53	25,57	25,60	25,61	25,70	25,66	25,60	25,57	25,46	25,53	25,51	25,48	25,50	25,55	25,54	25,54	25,51	25,53	25,53	25,58	25,54	25,47	25,52	25,50	25,49	25,51	25,51	25,58	25,50	25,51	25,54	25,61	25,54	25,59	25,68	25,62	25,53	25,51	25,53	25,49	25,61	25,63	25,67	25,61	25,60	25,65	25,66	25,59	25,60	25,62	25,63	25,68	25,67	25,66	25,68	25,69	25,63	25,69	25,76	25,72	25,75	25,72	25,75	25,82	25,75	25,70	25,68	25,73	25,77	25,74	25,70	25,74	25,76	25,71	25,69	25,69	25,73	25,78	25,77	25,83	25,79	25,78	25,82	25,79	25,82	25,83	25,83	25,77	25,77	25,78	25,71	25,68	25,67	25,74	25,76	25,75	25,70	25,68	25,63	25,60	25,65	25,66	25,70	25,61	25,54	25,61	25,58	25,60	25,53	25,51	25,50	25,51	25,54	25,44	25,48	25,40	25,45	25,49	25,41	25,55	25,50	25,44	25,37	25,39	25,40	25,21	25,31	25,33	25,34	25,26	25,26	25,21	25,14	25,19	25,21	25,18	25,16	25,10	25,08	25,05	25,01	25,04	24,95	24,87	24,88	24,87	24,80	24,86	24,83	24,83	24,70	24,71	24,82	24,77	24,70	24,71	24,72	24,66	24,70	24,58	24,61	24,66	24,72	24,67	24,52	24,47	24,40	24,41	24,57	24,59	24,51	24,39	24,39	24,33	24,37	24,46	24,38	24,40	24,36	24,36	24,34	24,33	24,31	24,29	24,24	24,13	24,22	24,19	24,12	24,06	24,04	24,03	23,99	24,00	23,98	23,91	23,90	24,00	23,92	23,88	23,88	23,92	23,86	23,85	23,80	23,72	23,82	23,76	23,75	23,81	23,73	23,72	23,72	23,74	23,66	23,67	23,58	23,56	23,62	23,67	23,57	23,57	23,62	23,65	23,46	23,50	23,44	23,41	23,45	23,44	23,43	23,41	23,34	23,34	23,38	23,37	23,35	23,45	23,30	23,28	23,28	23,28	23,32	23,36	23,31	23,32	23,27	23,14	23,15	23,11	23,13	23,19	23,26	23,18	23,14	23,12	23,12	23,00	23,06	23,16	23,18	23,06	23,01	22,96	
20,84	20,80	20,90	20,86	20,81	20,82	20,85	20,84	20,82	20,84	20,82	20,82	20,78	20,88	20,92	20,89	20,83	20,83	20,87	20,82	20,84	20,93	20,82	20,76	20,77	20,93	21,06	21,12	21,19	21,19	21,34	21,60	21,53	21,58	21,69	21,77	21,72	21,63	21,63	21,58	21,68	21,75	21,65	21,59	21,60	21,72	21,85	21,74	21,74	21,76	21,73	21,68	21,71	21,76	21,77	21,95	21,76	21,76	21,88	21,81	21,71	21,75	21,77	21,71	21,72	21,78	21,82	21,82	21,84	21,81	21,81	21,80	21,81	21,94	21,98	21,96	21,81	21,85	21,94	21,89	21,83	21,83	21,88	21,86	21,88	21,82	21,89	21,95	21,97	21,92	21,90	21,92	22,02	22,10	22,04	22,04	22,01	22,06	22,05	22,10	22,00	21,96	21,99	22,02	22,06	22,07	22,08	22,08	22,08	22,03	22,07	22,13	22,12	22,13	22,11	22,13	22,16	22,17	22,21	22,14	22,15	22,21	22,24	22,22	22,24	22,22	22,31	22,25	22,31	22,26	22,33	22,35	22,27	22,27	22,35	22,34	22,31	22,32	22,37	22,43	22,44	22,40	22,44	22,46	22,52	22,56	22,52	22,47	22,47	22,45	22,49	22,61	22,57	22,60	22,66	22,65	22,70	22,60	22,60	22,71	22,79	22,77	22,84	22,80	22,81	22,86	22,84	22,83	22,90	22,95	22,87	22,91	22,97	22,92	23,03	23,07	23,05	23,06	22,98	23,05	23,12	23,24	23,15	23,18	23,14	23,28	23,27	23,20	23,25	23,26	23,32	23,33	23,26	23,36	23,43	23,39	23,28	23,45	23,49	23,39	23,36	23,46	23,58	23,64	23,58	23,62	23,62	23,60	23,59	23,75	23,83	23,78	23,69	23,70	23,74	23,79	23,75	23,71	23,83	23,91	23,88	23,83	23,83	23,78	23,89	23,85	23,87	23,94	23,86	23,82	23,86	23,89	23,90	23,88	23,92	23,88	23,88	23,89	23,92	24,00	24,00	24,05	24,01	24,02	24,03	24,00	24,06	24,06	24,06	24,15	24,14	24,10	24,14	24,13	24,12	24,12	24,17	24,19	24,21	24,18	24,16	24,16	24,16	24,28	24,27	24,31	24,38	24,30	24,31	24,35	24,29	24,27	24,36	24,40	24,42	24,39	24,41	24,51	24,45	24,46	24,49	24,53	24,52	24,52	24,57	24,55	24,49	24,62	24,62	24,69	24,72	24,72	24,67	24,73	24,72	24,74	24,80	24,85	24,88	24,92	24,94	24,98	25,05	25,02	25,06	25,03	25,06	25,10	25,16	25,10	25,11	25,12	25,16	25,17	25,23	25,31	25,32	25,30	25,32	25,33	25,39	25,31	25,27	25,36	25,41	25,42	25,46	25,44	25,44	25,40	25,47	25,52	25,53	25,51	25,44	25,49	25,57	25,62	25,65	25,59	25,62	25,57	25,67	25,68	25,64	25,56	25,63	25,61	25,57	25,66	25,70	25,58	25,59	25,51	25,47	25,61	25,59	25,57	25,59	25,62	25,54	25,51	25,56	25,58	25,57	25,58	25,53	25,51	25,49	25,49	25,53	25,52	25,61	25,54	25,61	25,59	25,56	25,62	25,54	25,50	25,59	25,57	25,55	25,52	25,49	25,51	25,49	25,44	25,49	25,50	25,54	25,57	25,55	25,54	25,51	25,55	25,53	25,50	25,50	25,51	25,49	25,49	25,49	25,56	25,55	25,56	25,59	25,60	25,51	25,50	25,57	25,57	25,50	25,49	25,55	25,57	25,61	25,62	25,65	25,58	25,58	25,70	25,70	25,72	25,63	25,61	25,67	25,74	25,70	25,68	25,73	25,69	25,65	25,70	25,72	25,73	25,74	25,76	25,76	25,74	25,75	25,70	25,73	25,75	25,78	25,81	25,76	25,72	25,82	25,76	25,72	25,68	25,71	25,76	25,73	25,77	25,82	25,83	25,82	25,74	25,79	25,78	25,83	25,82	25,73	25,74	25,65	25,71	25,74	25,68	25,72	25,70	25,71	25,69	25,69	25,57	25,64	25,68	25,62	25,60	25,58	25,60	25,64	25,63	25,61	25,56	25,52	25,52	25,53	25,50	25,51	25,46	25,50	25,47	25,41	25,48	25,56	25,48	25,35	25,31	25,37	25,36	25,37	25,41	25,35	25,32	25,22	25,28	25,23	25,23	25,18	25,12	25,14	25,11	25,08	25,01	24,97	25,00	25,00	24,91	24,90	24,93	24,90	24,87	24,85	24,84	24,77	24,76	24,85	24,84	24,83	24,71	24,73	24,80	24,77	24,69	24,67	24,71	24,68	24,61	24,58	24,56	24,46	24,42	24,50	24,50	24,38	24,42	24,43	24,39	24,35	24,39	24,39	24,35	24,37	24,38	24,32	24,32	24,32	24,28	24,23	24,17	24,20	24,26	24,17	24,07	24,02	23,97	23,94	24,05	23,98	23,98	23,96	23,89	23,87	23,88	23,86	23,85	23,80	23,76	23,76	23,80	23,78	23,74	23,71	23,74	23,73	23,75	23,79	23,73	23,69	23,65	23,62	23,55	23,66	23,64	23,67	23,56	23,63	23,60	23,48	23,46	23,46	23,44	23,50	23,54	23,48	23,41	23,38	23,38	23,31	23,39	23,44	23,45	23,34	23,30	23,34	23,30	23,32	23,37	23,34	23,35	23,33	23,23	23,21	23,24	23,16	23,16	23,32	23,21	23,13	23,17	23,16	23,00	23,02	23,20	23,22	23,08	22,97	22,96	
20,81	20,72	20,80	20,91	20,86	20,82	20,88	20,89	20,93	20,97	20,84	20,79	20,87	20,83	20,81	20,82	20,83	20,74	20,80	20,79	20,74	20,85	20,83	20,87	20,87	20,84	21,02	21,06	21,10	21,16	21,33	21,69	21,74	21,75	21,78	21,76	21,69	21,62	21,69	21,64	21,65	21,72	21,68	21,63	21,64	21,72	21,81	21,75	21,73	21,72	21,67	21,70	21,69	21,71	21,74	21,69	21,71	21,72	21,81	21,70	21,71	21,77	21,77	21,73	21,76	21,80	21,78	21,76	21,82	21,82	21,80	21,88	21,86	21,88	21,92	21,94	21,85	21,86	21,96	21,99	21,91	21,88	21,89	21,85	21,86	21,89	21,97	21,99	21,95	21,96	21,90	21,94	22,07	22,08	22,07	22,11	22,04	21,98	22,00	22,03	22,04	22,06	22,01	22,07	22,11	22,10	22,09	22,05	22,01	21,95	22,06	22,19	22,12	22,14	22,14	22,18	22,18	22,20	22,16	22,17	22,18	22,23	22,28	22,28	22,23	22,23	22,27	22,32	22,27	22,28	22,34	22,41	22,34	22,22	22,31	22,45	22,35	22,31	22,30	22,39	22,38	22,33	22,45	22,48	22,49	22,47	22,50	22,43	22,49	22,50	22,52	22,51	22,54	22,62	22,68	22,68	22,72	22,67	22,61	22,72	22,74	22,77	22,79	22,73	22,76	22,78	22,84	22,84	22,90	22,85	22,88	22,97	23,00	22,98	22,96	23,07	23,00	23,08	23,05	22,93	23,05	23,17	23,21	23,15	23,18	23,25	23,27	23,28	23,25	23,23	23,28	23,37	23,29	23,41	23,46	23,40	23,34	23,45	23,50	23,52	23,42	23,45	23,56	23,63	23,66	23,59	23,62	23,70	23,66	23,72	23,85	23,80	23,83	23,83	23,82	23,80	23,82	23,72	23,81	23,92	23,87	23,82	23,85	23,82	23,84	23,82	23,82	23,86	23,84	23,86	23,82	23,89	23,96	23,93	23,92	23,94	23,90	23,90	23,94	23,93	23,89	23,95	24,00	24,01	23,99	24,04	24,07	24,01	24,11	24,13	24,11	24,08	24,12	24,11	24,14	24,15	24,10	24,15	24,17	24,09	24,13	24,16	24,17	24,26	24,25	24,23	24,31	24,34	24,33	24,35	24,27	24,24	24,40	24,44	24,41	24,34	24,37	24,47	24,52	24,47	24,51	24,54	24,45	24,53	24,57	24,51	24,53	24,61	24,59	24,64	24,68	24,67	24,66	24,75	24,75	24,81	24,83	24,79	24,81	24,82	24,92	24,95	24,98	25,01	25,06	25,04	25,11	25,11	25,15	25,17	25,14	25,17	25,17	25,18	25,25	25,33	25,31	25,31	25,38	25,33	25,36	25,36	25,32	25,36	25,35	25,34	25,39	25,47	25,43	25,37	25,44	25,42	25,52	25,52	25,50	25,48	25,49	25,59	25,63	25,58	25,60	25,62	25,54	25,58	25,64	25,63	25,53	25,55	25,59	25,65	25,68	25,59	25,53	25,56	25,48	25,57	25,55	25,59	25,53	25,51	25,56	25,49	25,50	25,54	25,52	25,56	25,52	25,47	25,50	25,56	25,53	25,57	25,58	25,59	25,59	25,55	25,59	25,69	25,54	25,49	25,61	25,65	25,51	25,51	25,55	25,54	25,52	25,44	25,44	25,43	25,50	25,54	25,49	25,41	25,46	25,46	25,47	25,55	25,55	25,47	25,47	25,47	25,50	25,58	25,55	25,54	25,54	25,52	25,52	25,52	25,49	25,53	25,52	25,55	25,63	25,59	25,60	25,63	25,57	25,58	25,54	25,71	25,71	25,66	25,64	25,65	25,66	25,71	25,64	25,64	25,65	25,61	25,65	25,67	25,78	25,66	25,66	25,75	25,71	25,72	25,82	25,75	25,78	25,78	25,76	25,79	25,81	25,75	25,79	25,75	25,78	25,76	25,71	25,80	25,79	25,80	25,79	25,76	25,74	25,73	25,76	25,72	25,74	25,80	25,78	25,71	25,66	25,65	25,74	25,67	25,69	25,67	25,64	25,64	25,63	25,57	25,59	25,62	25,65	25,68	25,64	25,60	25,66	25,70	25,61	25,56	25,47	25,48	25,52	25,58	25,57	25,51	25,45	25,41	25,42	25,48	25,48	25,39	25,34	25,29	25,37	25,38	25,34	25,35	25,29	25,30	25,25	25,22	25,22	25,19	25,13	25,08	25,12	25,15	25,14	25,03	24,96	24,94	24,91	24,88	24,88	24,94	24,87	24,83	24,84	24,82	24,83	24,85	24,81	24,79	24,77	24,69	24,70	24,71	24,79	24,79	24,68	24,69	24,64	24,66	24,61	24,62	24,53	24,55	24,51	24,47	24,43	24,43	24,53	24,45	24,36	24,38	24,37	24,41	24,35	24,35	24,35	24,38	24,29	24,26	24,22	24,24	24,25	24,19	24,13	24,10	24,00	23,91	23,93	24,03	23,98	24,03	24,02	23,97	23,94	23,92	23,87	23,86	23,80	23,73	23,72	23,74	23,78	23,84	23,83	23,82	23,73	23,66	23,67	23,69	23,70	23,73	23,64	23,63	23,63	23,57	23,64	23,60	23,54	23,52	23,45	23,49	23,50	23,51	23,51	23,46	23,50	23,47	23,46	23,46	23,44	23,48	23,47	23,36	23,28	23,32	23,38	23,46	23,35	23,33	23,35	23,25	23,26	23,28	23,25	23,25	23,24	23,22	23,18	23,21	23,19	23,28	23,20	23,05	23,00	23,09	23,09	23,08	23,05	22,97	
20,65	20,75	20,75	20,84	20,86	20,84	20,86	20,89	20,91	20,88	20,90	20,99	21,04	20,77	20,71	20,79	20,78	20,76	20,72	20,71	20,70	20,72	20,71	20,87	20,95	20,89	20,96	21,02	21,01	21,14	21,31	21,55	21,59	21,68	21,76	21,74	21,66	21,64	21,68	21,70	21,65	21,62	21,62	21,68	21,64	21,66	21,70	21,66	21,65	21,65	21,67	21,66	21,57	21,65	21,70	21,75	21,77	21,79	21,79	21,73	21,77	21,80	21,81	21,80	21,80	21,81	21,77	21,74	21,79	21,87	21,81	21,82	21,89	21,86	21,81	21,81	21,87	21,87	21,92	21,99	21,92	21,90	21,91	21,91	21,90	21,93	21,97	21,95	21,97	21,94	21,86	21,84	22,09	22,14	22,03	22,14	22,08	22,07	22,01	22,04	22,01	22,10	22,09	22,09	22,14	22,05	22,11	22,11	22,03	22,03	22,10	22,23	22,17	22,19	22,21	22,15	22,08	22,15	22,15	22,13	22,17	22,24	22,26	22,29	22,28	22,19	22,21	22,32	22,33	22,24	22,34	22,31	22,34	22,29	22,27	22,42	22,41	22,32	22,33	22,37	22,39	22,36	22,46	22,50	22,46	22,48	22,43	22,48	22,49	22,53	22,58	22,54	22,51	22,60	22,63	22,63	22,67	22,66	22,70	22,79	22,79	22,77	22,81	22,78	22,80	22,82	22,75	22,78	22,87	22,86	22,86	22,98	23,01	23,02	22,99	23,06	23,09	23,06	23,11	22,99	23,07	23,08	23,22	23,17	23,18	23,25	23,24	23,32	23,29	23,31	23,32	23,32	23,33	23,36	23,51	23,48	23,42	23,52	23,52	23,53	23,55	23,48	23,55	23,67	23,69	23,65	23,62	23,72	23,84	23,79	23,80	23,73	23,80	23,80	23,80	23,76	23,77	23,74	23,82	23,82	23,84	23,82	23,86	23,87	23,86	23,85	23,81	23,80	23,82	23,89	23,92	23,90	23,93	23,92	23,87	23,97	23,94	23,92	23,96	23,95	23,85	23,95	23,96	23,98	23,98	24,02	24,09	24,04	24,04	24,06	24,09	24,08	24,12	24,12	24,11	24,14	24,09	24,16	24,26	24,13	24,15	24,22	24,14	24,21	24,22	24,26	24,25	24,28	24,34	24,38	24,32	24,29	24,40	24,48	24,44	24,38	24,36	24,43	24,47	24,46	24,43	24,51	24,51	24,55	24,61	24,49	24,56	24,60	24,61	24,64	24,65	24,62	24,65	24,73	24,75	24,76	24,81	24,80	24,82	24,83	24,92	24,91	24,93	24,91	25,02	25,02	25,06	25,02	25,10	25,13	25,19	25,21	25,19	25,15	25,16	25,24	25,31	25,29	25,28	25,30	25,33	25,38	25,41	25,37	25,40	25,34	25,36	25,42	25,45	25,36	25,39	25,40	25,42	25,45	25,51	25,45	25,49	25,52	25,54	25,59	25,65	25,62	25,57	25,53	25,61	25,65	25,64	25,57	25,64	25,63	25,59	25,59	25,57	25,58	25,53	25,56	25,46	25,43	25,52	25,48	25,45	25,55	25,53	25,52	25,48	25,59	25,52	25,42	25,55	25,63	25,57	25,47	25,52	25,55	25,58	25,58	25,51	25,65	25,61	25,54	25,57	25,59	25,47	25,57	25,60	25,56	25,54	25,50	25,44	25,37	25,42	25,50	25,48	25,44	25,45	25,47	25,43	25,47	25,49	25,43	25,42	25,46	25,47	25,58	25,56	25,52	25,64	25,48	25,50	25,56	25,47	25,51	25,49	25,45	25,60	25,60	25,56	25,62	25,59	25,57	25,50	25,58	25,62	25,59	25,61	25,60	25,63	25,65	25,66	25,68	25,68	25,65	25,67	25,69	25,73	25,70	25,67	25,70	25,69	25,71	25,79	25,74	25,75	25,75	25,71	25,75	25,76	25,70	25,74	25,73	25,68	25,61	25,65	25,73	25,74	25,70	25,69	25,69	25,72	25,66	25,75	25,72	25,73	25,83	25,83	25,75	25,70	25,60	25,65	25,77	25,69	25,60	25,57	25,61	25,59	25,61	25,58	25,55	25,61	25,65	25,58	25,60	25,62	25,68	25,59	25,47	25,41	25,50	25,55	25,61	25,53	25,48	25,44	25,43	25,40	25,43	25,38	25,36	25,38	25,37	25,36	25,38	25,35	25,23	25,19	25,26	25,22	25,17	25,24	25,19	25,17	25,17	25,15	25,13	25,07	25,08	25,02	24,94	24,91	24,92	24,88	24,88	24,90	24,79	24,84	24,79	24,77	24,89	24,88	24,77	24,82	24,77	24,72	24,75	24,77	24,73	24,66	24,65	24,59	24,66	24,61	24,56	24,50	24,52	24,58	24,49	24,53	24,54	24,44	24,49	24,44	24,42	24,41	24,33	24,31	24,35	24,33	24,38	24,34	24,34	24,19	24,15	24,29	24,29	24,16	24,11	24,11	24,03	24,05	24,06	24,03	24,02	24,06	23,99	23,94	23,95	23,85	23,90	23,84	23,77	23,78	23,76	23,82	23,87	23,83	23,83	23,80	23,59	23,60	23,64	23,78	23,65	23,60	23,59	23,66	23,60	23,56	23,53	23,57	23,57	23,48	23,46	23,49	23,47	23,51	23,48	23,48	23,54	23,42	23,48	23,42	23,46	23,42	23,41	23,30	23,29	23,30	23,40	23,34	23,29	23,27	23,22	23,29	23,33	23,28	23,25	23,16	23,14	23,13	23,16	23,14	23,11	23,25	23,25	23,06	23,00	23,04	23,01	23,10	23,10	
20,78	20,83	20,85	20,84	20,84	20,80	20,76	20,84	20,82	20,87	20,86	20,93	20,87	20,72	20,74	20,72	20,70	20,84	20,92	20,75	20,67	20,77	20,73	20,72	20,93	20,90	20,99	21,01	21,20	21,21	21,31	21,51	21,59	21,67	21,75	21,62	21,64	21,62	21,66	21,64	21,70	21,64	21,62	21,65	21,64	21,68	21,67	21,61	21,66	21,71	21,74	21,64	21,60	21,62	21,70	21,72	21,77	21,80	21,71	21,72	21,71	21,67	21,77	21,88	21,88	21,79	21,85	21,87	21,82	21,86	21,80	21,77	21,90	21,88	21,82	21,85	21,86	21,87	21,93	21,93	21,94	21,86	21,87	21,91	21,96	21,91	21,83	21,89	21,92	21,96	21,87	21,85	22,00	22,10	22,05	22,09	21,98	22,02	22,06	22,06	22,04	22,07	22,13	22,13	22,05	22,01	22,10	22,15	22,07	22,05	22,11	22,19	22,15	22,16	22,21	22,15	22,09	22,20	22,33	22,25	22,11	22,16	22,22	22,23	22,25	22,19	22,19	22,22	22,19	22,23	22,29	22,27	22,27	22,33	22,36	22,45	22,40	22,25	22,30	22,44	22,44	22,39	22,41	22,39	22,47	22,44	22,42	22,54	22,57	22,51	22,58	22,61	22,52	22,57	22,57	22,69	22,72	22,72	22,69	22,69	22,79	22,79	22,82	22,84	22,78	22,78	22,79	22,80	22,80	22,84	22,93	22,99	23,05	23,05	23,05	23,06	23,04	23,12	23,11	23,08	23,10	23,10	23,11	23,20	23,11	23,24	23,28	23,28	23,27	23,31	23,32	23,35	23,32	23,36	23,44	23,56	23,53	23,54	23,52	23,55	23,57	23,58	23,61	23,69	23,70	23,69	23,71	23,76	23,77	23,79	23,80	23,77	23,82	23,75	23,83	23,82	23,76	23,75	23,78	23,85	23,81	23,81	23,84	23,85	23,83	23,79	23,80	23,84	23,85	23,87	23,90	23,90	23,87	23,85	23,84	23,90	23,92	23,88	23,93	23,94	23,89	23,96	23,91	23,92	23,98	24,03	24,01	24,03	24,03	24,09	24,09	24,09	24,07	24,14	24,16	24,12	24,05	24,06	24,13	24,13	24,20	24,20	24,14	24,21	24,30	24,27	24,34	24,24	24,30	24,33	24,34	24,30	24,38	24,50	24,42	24,33	24,34	24,33	24,46	24,47	24,51	24,47	24,50	24,54	24,58	24,50	24,58	24,60	24,63	24,63	24,63	24,67	24,65	24,70	24,74	24,70	24,71	24,76	24,82	24,88	24,89	24,88	24,91	24,95	24,94	24,94	25,08	25,04	25,05	25,04	25,15	25,21	25,16	25,15	25,15	25,15	25,23	25,28	25,22	25,21	25,30	25,33	25,38	25,38	25,39	25,37	25,39	25,36	25,43	25,38	25,34	25,38	25,40	25,46	25,45	25,45	25,45	25,50	25,57	25,53	25,57	25,54	25,62	25,62	25,57	25,61	25,68	25,60	25,60	25,61	25,58	25,54	25,56	25,59	25,53	25,45	25,46	25,42	25,45	25,49	25,52	25,47	25,45	25,45	25,48	25,53	25,53	25,44	25,51	25,59	25,56	25,45	25,50	25,52	25,54	25,52	25,47	25,53	25,55	25,48	25,55	25,52	25,52	25,52	25,58	25,51	25,50	25,45	25,41	25,46	25,45	25,43	25,44	25,46	25,50	25,50	25,46	25,47	25,48	25,43	25,49	25,49	25,53	25,55	25,58	25,56	25,60	25,56	25,50	25,57	25,53	25,53	25,49	25,46	25,55	25,56	25,56	25,57	25,62	25,55	25,57	25,64	25,70	25,68	25,62	25,59	25,64	25,75	25,64	25,69	25,67	25,69	25,61	25,70	25,74	25,70	25,70	25,66	25,68	25,78	25,76	25,70	25,69	25,76	25,71	25,69	25,75	25,70	25,75	25,74	25,70	25,67	25,70	25,72	25,75	25,70	25,67	25,68	25,74	25,66	25,75	25,74	25,76	25,79	25,76	25,73	25,75	25,74	25,68	25,69	25,69	25,63	25,56	25,56	25,50	25,58	25,65	25,58	25,59	25,58	25,50	25,61	25,64	25,61	25,58	25,49	25,47	25,52	25,54	25,51	25,50	25,45	25,54	25,47	25,43	25,47	25,39	25,32	25,35	25,43	25,40	25,28	25,30	25,27	25,22	25,21	25,21	25,21	25,25	25,20	25,20	25,22	25,13	25,15	25,10	25,01	25,04	24,98	24,87	24,96	24,91	24,84	24,89	24,82	24,81	24,77	24,77	24,83	24,89	24,84	24,82	24,77	24,76	24,74	24,85	24,75	24,66	24,67	24,68	24,63	24,65	24,66	24,60	24,50	24,46	24,47	24,48	24,52	24,43	24,47	24,48	24,46	24,48	24,40	24,29	24,37	24,37	24,40	24,35	24,41	24,22	24,13	24,32	24,31	24,19	24,13	24,20	24,11	24,08	24,10	24,09	24,03	24,01	23,92	23,88	23,98	23,93	23,89	23,90	23,81	23,85	23,77	23,79	23,81	23,81	23,80	23,76	23,64	23,67	23,70	23,70	23,64	23,57	23,58	23,61	23,72	23,54	23,53	23,67	23,62	23,54	23,50	23,54	23,53	23,48	23,46	23,49	23,48	23,40	23,39	23,46	23,42	23,33	23,32	23,36	23,30	23,29	23,30	23,34	23,30	23,31	23,20	23,29	23,33	23,22	23,26	23,21	23,20	23,10	23,14	23,16	23,10	23,18	23,19	23,18	22,97	23,02	23,07	23,04	23,03	
20,89	20,87	20,80	20,86	20,91	20,81	20,75	20,77	20,73	20,79	20,81	20,84	20,73	20,74	20,86	20,84	20,77	20,77	20,91	20,81	20,74	20,81	20,85	20,74	20,84	20,99	20,97	21,01	21,12	21,29	21,39	21,57	21,68	21,80	21,85	21,65	21,61	21,65	21,60	21,60	21,69	21,73	21,69	21,76	21,64	21,70	21,78	21,71	21,68	21,78	21,84	21,63	21,57	21,73	21,69	21,79	21,74	21,84	21,77	21,68	21,72	21,75	21,79	21,90	21,87	21,80	21,79	21,87	21,85	21,87	21,81	21,81	21,92	21,92	21,92	22,00	21,89	21,84	21,86	21,94	21,86	21,83	21,86	21,84	21,97	22,04	21,93	21,88	21,94	21,93	21,92	21,97	22,00	22,02	22,00	22,14	22,05	21,90	22,02	22,11	22,11	22,12	22,13	22,12	22,13	22,08	22,13	22,08	22,06	22,08	22,05	22,08	22,19	22,17	22,16	22,21	22,12	22,21	22,34	22,34	22,22	22,25	22,23	22,18	22,21	22,28	22,19	22,17	22,17	22,23	22,38	22,41	22,30	22,35	22,40	22,49	22,41	22,33	22,38	22,44	22,44	22,43	22,35	22,42	22,49	22,50	22,44	22,58	22,58	22,51	22,58	22,66	22,60	22,62	22,65	22,72	22,71	22,69	22,65	22,75	22,77	22,83	22,83	22,85	22,83	22,81	22,83	22,87	22,95	22,91	22,97	22,98	23,08	23,10	23,13	23,13	23,00	23,05	23,14	23,20	23,22	23,19	23,20	23,20	23,20	23,21	23,27	23,28	23,27	23,38	23,41	23,39	23,38	23,39	23,46	23,53	23,55	23,52	23,51	23,60	23,62	23,70	23,75	23,79	23,72	23,73	23,83	23,81	23,83	23,81	23,86	23,80	23,85	23,80	23,82	23,84	23,81	23,81	23,81	23,85	23,83	23,85	23,87	23,85	23,85	23,84	23,78	23,89	23,91	23,92	23,90	23,96	23,98	23,91	23,89	23,91	23,96	23,88	23,93	23,98	23,99	24,01	23,94	23,91	23,92	24,02	24,01	23,98	24,01	24,09	24,12	24,08	24,11	24,15	24,12	24,10	24,08	24,04	24,09	24,15	24,17	24,21	24,15	24,15	24,23	24,31	24,31	24,26	24,26	24,29	24,28	24,31	24,38	24,40	24,42	24,39	24,42	24,39	24,41	24,48	24,45	24,51	24,47	24,55	24,56	24,44	24,56	24,60	24,64	24,62	24,66	24,71	24,64	24,66	24,72	24,70	24,67	24,74	24,78	24,91	24,91	24,93	24,93	24,94	24,93	24,87	24,96	25,06	25,07	25,06	25,10	25,14	25,14	25,19	25,17	25,21	25,26	25,21	25,25	25,31	25,30	25,33	25,36	25,39	25,36	25,34	25,36	25,32	25,33	25,37	25,44	25,46	25,45	25,41	25,42	25,46	25,54	25,47	25,56	25,55	25,52	25,57	25,59	25,58	25,59	25,57	25,61	25,58	25,55	25,62	25,59	25,57	25,56	25,55	25,55	25,46	25,49	25,49	25,51	25,51	25,56	25,50	25,41	25,39	25,46	25,51	25,56	25,48	25,48	25,53	25,52	25,46	25,58	25,58	25,59	25,51	25,44	25,57	25,55	25,53	25,60	25,58	25,58	25,57	25,60	25,56	25,56	25,54	25,47	25,43	25,50	25,49	25,54	25,43	25,51	25,48	25,47	25,44	25,42	25,45	25,49	25,52	25,54	25,53	25,50	25,56	25,53	25,49	25,49	25,56	25,58	25,55	25,54	25,52	25,59	25,62	25,56	25,56	25,64	25,60	25,54	25,65	25,70	25,69	25,70	25,67	25,65	25,72	25,64	25,56	25,65	25,69	25,68	25,66	25,77	25,79	25,72	25,72	25,73	25,78	25,78	25,68	25,68	25,70	25,73	25,63	25,76	25,75	25,78	25,69	25,73	25,81	25,79	25,74	25,69	25,66	25,69	25,69	25,73	25,75	25,75	25,74	25,75	25,77	25,76	25,69	25,65	25,71	25,72	25,63	25,70	25,71	25,63	25,56	25,58	25,57	25,68	25,60	25,60	25,60	25,54	25,58	25,64	25,63	25,64	25,54	25,53	25,59	25,57	25,55	25,49	25,40	25,48	25,51	25,41	25,47	25,45	25,32	25,36	25,46	25,44	25,33	25,28	25,29	25,27	25,36	25,32	25,27	25,26	25,27	25,23	25,17	25,14	25,11	25,17	25,04	25,02	24,99	24,89	24,89	25,00	24,91	24,87	24,82	24,87	24,84	24,84	24,88	24,87	24,80	24,75	24,75	24,71	24,82	24,87	24,77	24,76	24,73	24,68	24,67	24,71	24,75	24,64	24,52	24,49	24,47	24,53	24,51	24,52	24,49	24,50	24,46	24,49	24,44	24,35	24,34	24,42	24,37	24,31	24,40	24,36	24,21	24,31	24,31	24,24	24,22	24,17	24,14	24,10	24,11	24,02	23,99	24,03	24,02	23,93	23,95	23,93	23,95	23,94	23,92	23,91	23,86	23,82	23,78	23,89	23,88	23,84	23,78	23,78	23,82	23,73	23,69	23,61	23,59	23,61	23,72	23,64	23,57	23,72	23,61	23,55	23,56	23,50	23,52	23,45	23,51	23,47	23,47	23,48	23,51	23,52	23,42	23,41	23,45	23,39	23,39	23,41	23,37	23,38	23,38	23,32	23,32	23,37	23,42	23,30	23,26	23,27	23,25	23,09	23,16	23,20	23,22	23,21	23,16	23,19	23,02	23,02	23,06	23,02	22,97	
20,85	20,88	20,82	20,90	20,91	20,84	20,79	20,92	20,90	20,89	20,81	20,91	20,82	20,76	20,76	20,83	20,80	20,76	20,77	20,78	20,82	20,77	20,77	20,73	20,84	21,03	21,04	21,14	21,19	21,28	21,38	21,54	21,66	21,80	21,83	21,65	21,72	21,66	21,61	21,54	21,61	21,66	21,70	21,71	21,63	21,58	21,79	21,82	21,66	21,77	21,72	21,62	21,67	21,68	21,69	21,73	21,74	21,74	21,84	21,77	21,77	21,84	21,79	21,75	21,88	21,82	21,72	21,74	21,82	21,79	21,80	21,77	21,79	21,90	21,97	22,01	21,93	21,79	21,81	21,92	21,89	21,88	21,82	21,86	21,89	21,99	21,98	21,94	21,97	21,97	21,94	22,02	22,10	22,08	22,06	22,06	22,07	21,99	21,93	22,12	22,18	22,12	22,16	22,13	22,13	22,12	22,14	22,16	22,10	22,04	22,04	22,16	22,12	22,18	22,13	22,18	22,10	22,22	22,25	22,20	22,25	22,28	22,30	22,21	22,18	22,35	22,31	22,19	22,19	22,22	22,35	22,45	22,32	22,33	22,39	22,42	22,40	22,44	22,41	22,48	22,47	22,45	22,47	22,51	22,48	22,52	22,48	22,57	22,57	22,58	22,61	22,62	22,66	22,64	22,65	22,66	22,66	22,72	22,72	22,83	22,84	22,79	22,79	22,84	22,88	22,87	22,87	22,89	23,01	23,00	22,96	23,00	23,04	23,02	23,04	23,06	23,06	23,08	23,10	23,24	23,26	23,30	23,27	23,32	23,32	23,34	23,32	23,29	23,36	23,42	23,48	23,46	23,41	23,41	23,49	23,55	23,48	23,57	23,51	23,59	23,66	23,74	23,76	23,80	23,76	23,83	23,84	23,82	23,75	23,80	23,85	23,88	23,85	23,87	23,85	23,82	23,81	23,88	23,89	23,85	23,85	23,84	23,86	23,90	23,88	23,79	23,85	23,85	23,88	23,91	23,83	23,85	24,01	23,98	23,96	23,92	23,96	23,96	23,98	23,97	24,00	23,99	23,97	23,90	23,98	24,02	23,99	23,94	24,00	24,05	24,06	24,06	24,08	24,11	24,07	24,08	24,07	24,06	24,16	24,15	24,16	24,16	24,14	24,17	24,23	24,30	24,30	24,23	24,29	24,32	24,28	24,30	24,42	24,41	24,39	24,37	24,45	24,44	24,42	24,46	24,44	24,50	24,46	24,51	24,56	24,43	24,47	24,55	24,67	24,66	24,63	24,69	24,67	24,72	24,67	24,71	24,69	24,72	24,78	24,84	24,85	24,88	24,93	24,97	25,00	25,02	24,92	24,99	25,11	25,09	25,08	25,12	25,14	25,12	25,10	25,26	25,31	25,28	25,26	25,33	25,36	25,34	25,32	25,34	25,33	25,31	25,38	25,36	25,38	25,35	25,40	25,42	25,45	25,41	25,44	25,43	25,44	25,52	25,51	25,53	25,48	25,53	25,59	25,52	25,59	25,56	25,59	25,57	25,56	25,63	25,57	25,50	25,57	25,57	25,52	25,51	25,45	25,42	25,50	25,60	25,46	25,54	25,49	25,41	25,50	25,55	25,51	25,44	25,49	25,49	25,48	25,43	25,55	25,60	25,58	25,48	25,46	25,56	25,60	25,55	25,57	25,56	25,60	25,56	25,57	25,58	25,62	25,57	25,53	25,49	25,46	25,52	25,56	25,49	25,40	25,43	25,44	25,47	25,45	25,46	25,48	25,46	25,48	25,53	25,47	25,54	25,52	25,55	25,55	25,50	25,55	25,61	25,63	25,57	25,58	25,61	25,59	25,55	25,53	25,57	25,53	25,57	25,61	25,65	25,69	25,66	25,62	25,65	25,64	25,62	25,62	25,73	25,70	25,63	25,69	25,74	25,73	25,68	25,68	25,69	25,77	25,73	25,69	25,67	25,69	25,72	25,75	25,76	25,73	25,74	25,70	25,74	25,80	25,72	25,68	25,69	25,68	25,66	25,68	25,69	25,71	25,72	25,77	25,74	25,74	25,76	25,66	25,61	25,64	25,64	25,67	25,68	25,66	25,63	25,65	25,58	25,63	25,61	25,62	25,61	25,54	25,54	25,57	25,57	25,61	25,58	25,60	25,61	25,61	25,61	25,57	25,47	25,49	25,50	25,47	25,44	25,42	25,39	25,40	25,45	25,37	25,38	25,35	25,27	25,27	25,28	25,26	25,24	25,25	25,23	25,22	25,15	25,15	25,09	25,04	25,06	25,01	24,97	24,97	24,90	24,95	24,90	24,86	24,84	24,95	24,83	24,85	24,83	24,89	24,73	24,73	24,89	24,85	24,87	24,89	24,77	24,74	24,73	24,74	24,67	24,62	24,61	24,65	24,59	24,62	24,59	24,54	24,59	24,52	24,46	24,49	24,39	24,40	24,45	24,40	24,40	24,39	24,35	24,34	24,39	24,40	24,31	24,28	24,27	24,26	24,25	24,13	24,09	24,10	24,17	24,06	24,03	23,97	24,02	24,03	23,96	23,90	23,91	24,02	23,92	23,91	23,98	23,91	23,80	23,83	23,86	23,74	23,71	23,87	23,78	23,75	23,76	23,69	23,67	23,63	23,64	23,71	23,66	23,72	23,67	23,56	23,52	23,49	23,46	23,45	23,45	23,53	23,43	23,47	23,52	23,59	23,40	23,43	23,49	23,46	23,42	23,47	23,36	23,37	23,42	23,39	23,28	23,39	23,41	23,35	23,29	23,21	23,20	23,21	23,23	23,20	23,14	23,16	23,17	23,17	23,08	23,00	23,02	23,08	23,11	
20,86	20,85	20,79	20,91	20,88	20,83	20,84	20,82	20,94	20,97	20,86	20,92	20,87	20,79	20,77	20,82	20,84	20,87	20,80	20,70	20,83	20,86	20,77	20,70	20,84	21,00	21,06	21,03	21,22	21,34	21,39	21,57	21,67	21,83	21,79	21,68	21,67	21,61	21,66	21,74	21,61	21,67	21,64	21,71	21,61	21,63	21,77	21,85	21,75	21,74	21,73	21,65	21,72	21,80	21,71	21,75	21,70	21,75	21,77	21,78	21,73	21,76	21,80	21,76	21,85	21,87	21,76	21,69	21,77	21,75	21,76	21,77	21,81	21,94	21,93	21,93	21,82	21,88	21,95	21,91	21,89	21,87	21,79	21,80	21,89	21,93	21,99	22,00	21,99	21,94	21,89	22,03	22,05	22,04	22,05	22,03	22,12	22,11	22,02	22,16	22,12	22,11	22,18	22,21	22,10	22,14	22,12	22,15	22,08	22,02	22,02	22,22	22,16	22,08	22,10	22,24	22,17	22,10	22,28	22,20	22,18	22,32	22,30	22,20	22,22	22,28	22,30	22,30	22,30	22,30	22,37	22,42	22,37	22,39	22,34	22,37	22,38	22,42	22,41	22,40	22,44	22,39	22,42	22,53	22,56	22,48	22,53	22,57	22,60	22,54	22,57	22,66	22,65	22,63	22,61	22,66	22,74	22,68	22,69	22,81	22,83	22,78	22,74	22,80	22,79	22,82	22,91	22,85	22,90	23,00	22,97	23,01	22,99	22,95	23,02	23,06	23,11	23,18	23,15	23,09	23,14	23,20	23,27	23,30	23,33	23,32	23,35	23,32	23,30	23,33	23,36	23,41	23,45	23,43	23,49	23,53	23,54	23,61	23,60	23,59	23,69	23,69	23,71	23,80	23,73	23,71	23,81	23,84	23,76	23,82	23,78	23,81	23,88	23,89	23,89	23,84	23,80	23,81	23,86	23,86	23,84	23,85	23,82	23,85	23,82	23,77	23,84	23,89	23,90	23,93	23,88	23,82	23,85	23,94	23,89	23,91	23,93	23,89	23,94	23,88	23,94	24,02	23,94	23,91	23,99	23,99	23,96	23,97	23,97	24,00	23,93	23,98	23,98	24,01	24,00	24,04	24,02	24,08	24,20	24,17	24,11	24,13	24,04	24,17	24,25	24,29	24,30	24,22	24,26	24,30	24,25	24,30	24,38	24,40	24,39	24,35	24,38	24,42	24,46	24,47	24,44	24,46	24,51	24,48	24,57	24,47	24,48	24,49	24,55	24,61	24,56	24,60	24,68	24,67	24,65	24,69	24,77	24,71	24,76	24,85	24,86	24,88	24,91	24,99	24,95	24,95	24,95	24,99	25,03	25,06	25,05	25,16	25,18	25,09	25,09	25,21	25,30	25,25	25,24	25,25	25,29	25,30	25,32	25,33	25,32	25,31	25,33	25,37	25,41	25,42	25,40	25,34	25,38	25,41	25,41	25,45	25,42	25,43	25,47	25,45	25,47	25,43	25,51	25,59	25,55	25,58	25,59	25,56	25,50	25,62	25,57	25,51	25,55	25,56	25,49	25,46	25,48	25,43	25,47	25,57	25,46	25,39	25,50	25,50	25,47	25,53	25,49	25,36	25,42	25,49	25,47	25,46	25,53	25,55	25,53	25,46	25,44	25,46	25,51	25,49	25,52	25,52	25,50	25,51	25,45	25,50	25,53	25,56	25,54	25,47	25,50	25,54	25,54	25,46	25,43	25,40	25,39	25,37	25,40	25,45	25,49	25,48	25,43	25,50	25,52	25,51	25,53	25,57	25,58	25,60	25,58	25,56	25,56	25,55	25,57	25,55	25,54	25,57	25,53	25,57	25,55	25,53	25,57	25,61	25,62	25,60	25,58	25,61	25,62	25,61	25,61	25,71	25,69	25,62	25,65	25,69	25,68	25,68	25,73	25,74	25,76	25,74	25,76	25,71	25,70	25,78	25,79	25,69	25,72	25,71	25,67	25,67	25,72	25,70	25,68	25,77	25,75	25,70	25,71	25,69	25,68	25,73	25,75	25,75	25,69	25,74	25,69	25,60	25,65	25,63	25,65	25,60	25,63	25,69	25,63	25,60	25,58	25,59	25,61	25,63	25,57	25,60	25,59	25,57	25,54	25,59	25,57	25,58	25,62	25,55	25,54	25,44	25,45	25,47	25,51	25,43	25,39	25,42	25,45	25,37	25,33	25,39	25,39	25,29	25,30	25,30	25,26	25,22	25,18	25,14	25,10	25,13	25,12	25,05	25,01	25,03	25,04	24,95	24,99	24,90	24,87	24,88	24,91	24,86	24,86	24,83	24,78	24,83	24,88	24,82	24,79	24,92	24,86	24,90	24,88	24,81	24,70	24,76	24,87	24,75	24,59	24,57	24,59	24,57	24,62	24,64	24,53	24,54	24,53	24,54	24,43	24,36	24,31	24,38	24,46	24,40	24,38	24,46	24,44	24,40	24,30	24,30	24,31	24,29	24,27	24,20	24,19	24,10	24,10	24,15	24,09	24,09	24,01	23,93	23,94	23,98	23,99	23,96	24,00	24,01	23,86	23,91	23,95	23,83	23,85	23,84	23,73	23,60	23,74	23,78	23,77	23,79	23,72	23,65	23,66	23,64	23,72	23,66	23,71	23,67	23,57	23,54	23,44	23,48	23,52	23,55	23,59	23,53	23,49	23,51	23,54	23,43	23,49	23,45	23,37	23,41	23,37	23,36	23,36	23,32	23,37	23,34	23,26	23,27	23,28	23,25	23,27	23,27	23,16	23,20	23,19	23,17	23,16	23,27	23,13	23,15	23,15	23,18	23,14	23,10	
20,93	20,98	20,81	20,83	20,97	20,92	20,93	20,94	20,99	20,93	20,86	20,85	20,83	20,80	20,82	20,83	20,79	20,77	20,82	20,75	20,84	20,94	20,88	20,78	20,78	21,01	21,08	21,08	21,16	21,25	21,32	21,56	21,64	21,75	21,82	21,64	21,64	21,58	21,68	21,76	21,75	21,62	21,68	21,73	21,68	21,75	21,78	21,77	21,72	21,79	21,80	21,68	21,77	21,89	21,81	21,76	21,80	21,84	21,84	21,76	21,78	21,79	21,83	21,79	21,87	21,92	21,88	21,86	21,88	21,93	21,87	21,77	21,82	21,92	21,94	21,91	21,87	21,90	21,98	21,90	21,90	21,95	21,82	21,86	21,94	21,95	22,04	21,96	22,03	21,99	21,95	22,03	22,06	22,06	22,06	22,09	22,10	22,16	22,08	22,19	22,09	22,10	22,12	22,17	22,14	22,16	22,21	22,18	22,14	22,07	22,08	22,26	22,18	22,21	22,19	22,24	22,19	22,15	22,24	22,24	22,16	22,25	22,29	22,21	22,25	22,33	22,28	22,33	22,30	22,32	22,29	22,35	22,37	22,40	22,40	22,51	22,41	22,36	22,36	22,36	22,31	22,39	22,46	22,52	22,57	22,56	22,48	22,55	22,59	22,54	22,49	22,60	22,60	22,58	22,57	22,65	22,75	22,65	22,65	22,84	22,83	22,74	22,79	22,86	22,81	22,74	22,87	22,92	22,93	22,97	23,02	23,02	23,02	23,01	23,00	23,07	23,14	23,18	23,16	23,11	23,14	23,21	23,19	23,27	23,27	23,34	23,37	23,35	23,34	23,39	23,40	23,46	23,46	23,47	23,53	23,58	23,52	23,56	23,66	23,68	23,72	23,73	23,77	23,77	23,77	23,75	23,77	23,74	23,76	23,86	23,84	23,78	23,79	23,83	23,80	23,84	23,82	23,82	23,83	23,82	23,87	23,89	23,85	23,82	23,84	23,78	23,77	23,92	23,98	23,95	23,92	23,95	23,95	23,90	23,86	23,89	23,92	23,90	23,89	23,84	23,91	24,02	23,98	23,96	23,99	23,97	23,98	23,99	23,96	23,97	23,98	23,97	24,03	24,03	24,04	24,03	24,05	24,05	24,13	24,05	24,08	24,08	24,04	24,13	24,30	24,34	24,26	24,20	24,25	24,22	24,18	24,29	24,39	24,41	24,39	24,45	24,35	24,34	24,42	24,48	24,42	24,43	24,46	24,45	24,54	24,56	24,48	24,51	24,53	24,63	24,55	24,56	24,63	24,57	24,65	24,69	24,65	24,72	24,69	24,83	24,85	24,87	24,88	24,91	24,92	24,92	24,95	24,98	25,01	24,98	25,05	25,13	25,22	25,11	25,12	25,27	25,29	25,20	25,23	25,26	25,30	25,23	25,27	25,29	25,33	25,32	25,34	25,37	25,30	25,37	25,39	25,39	25,37	25,39	25,40	25,42	25,51	25,49	25,44	25,45	25,43	25,46	25,53	25,57	25,55	25,56	25,57	25,54	25,55	25,63	25,52	25,52	25,54	25,56	25,51	25,45	25,51	25,46	25,50	25,50	25,46	25,46	25,44	25,46	25,44	25,45	25,52	25,42	25,47	25,51	25,53	25,50	25,48	25,50	25,53	25,45	25,41	25,44	25,47	25,48	25,47	25,52	25,52	25,46	25,42	25,47	25,54	25,49	25,49	25,44	25,51	25,57	25,59	25,40	25,38	25,43	25,43	25,39	25,41	25,44	25,49	25,51	25,53	25,45	25,50	25,60	25,48	25,50	25,48	25,52	25,51	25,52	25,50	25,51	25,54	25,52	25,52	25,58	25,60	25,58	25,57	25,58	25,52	25,54	25,60	25,54	25,53	25,56	25,56	25,60	25,68	25,65	25,68	25,68	25,64	25,70	25,68	25,74	25,77	25,74	25,78	25,76	25,76	25,73	25,70	25,70	25,72	25,64	25,65	25,65	25,64	25,62	25,69	25,68	25,71	25,76	25,76	25,74	25,68	25,75	25,71	25,76	25,75	25,77	25,69	25,74	25,74	25,67	25,72	25,65	25,66	25,66	25,61	25,54	25,55	25,53	25,56	25,60	25,58	25,57	25,57	25,61	25,62	25,60	25,51	25,47	25,57	25,55	25,57	25,54	25,51	25,45	25,40	25,44	25,47	25,44	25,39	25,39	25,39	25,46	25,32	25,32	25,35	25,34	25,38	25,27	25,20	25,23	25,17	25,11	25,07	25,16	25,17	25,11	25,10	25,02	25,03	25,06	24,99	24,94	24,92	24,93	24,97	24,89	24,81	24,84	24,81	24,80	24,83	24,90	24,93	24,89	24,80	24,79	24,85	24,79	24,77	24,75	24,74	24,73	24,66	24,66	24,63	24,53	24,60	24,61	24,52	24,58	24,48	24,52	24,48	24,40	24,40	24,46	24,50	24,42	24,44	24,45	24,44	24,37	24,36	24,31	24,26	24,27	24,29	24,20	24,24	24,23	24,13	24,19	24,12	24,08	23,98	23,99	24,00	23,94	23,96	24,04	23,99	23,98	23,94	23,94	23,90	23,76	23,80	23,87	23,74	23,65	23,64	23,71	23,79	23,73	23,65	23,67	23,69	23,72	23,70	23,66	23,69	23,72	23,61	23,59	23,53	23,47	23,46	23,57	23,60	23,58	23,52	23,52	23,52	23,50	23,45	23,46	23,39	23,36	23,41	23,45	23,43	23,31	23,31	23,36	23,26	23,30	23,36	23,31	23,29	23,26	23,13	23,18	23,23	23,23	23,17	23,24	23,24	23,17	23,24	23,18	23,15	23,12	
20,94	20,86	20,87	20,95	20,93	20,96	20,96	20,92	20,98	20,92	20,81	20,81	20,94	20,88	20,71	20,75	20,85	20,87	20,84	20,84	20,86	20,81	20,84	20,84	20,86	20,94	21,00	21,03	21,20	21,28	21,29	21,54	21,62	21,66	21,72	21,65	21,66	21,64	21,71	21,77	21,66	21,61	21,62	21,72	21,76	21,76	21,76	21,77	21,71	21,73	21,81	21,76	21,80	21,87	21,81	21,75	21,85	21,91	21,85	21,77	21,83	21,80	21,88	21,81	21,91	21,92	21,87	21,85	21,89	21,87	21,87	21,86	21,79	21,93	22,00	21,90	21,86	21,86	21,88	21,91	21,94	21,98	21,94	21,94	21,96	21,97	22,00	21,99	21,99	22,03	21,95	21,97	22,02	22,05	22,08	22,05	22,06	22,12	22,08	22,19	22,13	22,10	22,14	22,14	22,16	22,20	22,23	22,12	22,12	22,07	22,15	22,26	22,18	22,22	22,26	22,24	22,17	22,12	22,25	22,22	22,17	22,32	22,29	22,32	22,37	22,35	22,34	22,34	22,27	22,28	22,31	22,31	22,34	22,29	22,36	22,46	22,44	22,35	22,38	22,42	22,43	22,35	22,48	22,57	22,60	22,63	22,54	22,56	22,59	22,49	22,54	22,58	22,62	22,63	22,67	22,71	22,74	22,74	22,65	22,75	22,88	22,80	22,84	22,87	22,79	22,79	22,81	22,84	22,95	23,06	23,03	23,05	23,06	23,08	23,10	23,17	23,20	23,18	23,23	23,21	23,19	23,28	23,26	23,29	23,29	23,38	23,39	23,42	23,46	23,44	23,52	23,48	23,49	23,48	23,56	23,55	23,53	23,63	23,63	23,69	23,69	23,67	23,86	23,80	23,81	23,85	23,82	23,73	23,69	23,78	23,87	23,82	23,77	23,78	23,82	23,82	23,90	23,87	23,87	23,90	23,87	23,81	23,80	23,87	23,88	23,83	23,84	23,90	23,97	23,85	23,83	23,88	23,95	23,88	23,86	23,91	23,94	23,89	23,95	23,85	23,87	23,94	23,99	23,97	23,91	23,87	23,92	23,98	23,95	24,02	24,05	23,97	23,97	24,05	24,07	24,01	24,04	24,05	24,10	24,07	24,11	24,12	24,08	24,08	24,14	24,26	24,27	24,22	24,26	24,22	24,20	24,26	24,31	24,32	24,38	24,38	24,34	24,33	24,42	24,48	24,46	24,41	24,43	24,54	24,56	24,48	24,51	24,49	24,50	24,61	24,59	24,59	24,58	24,62	24,63	24,70	24,66	24,76	24,74	24,77	24,83	24,81	24,83	24,87	24,86	24,93	25,01	25,03	24,97	25,00	25,02	25,07	25,17	25,13	25,07	25,21	25,30	25,18	25,17	25,23	25,22	25,20	25,27	25,24	25,27	25,38	25,39	25,32	25,28	25,29	25,35	25,29	25,35	25,42	25,45	25,43	25,49	25,54	25,56	25,51	25,50	25,51	25,55	25,53	25,53	25,57	25,48	25,58	25,55	25,58	25,50	25,42	25,50	25,59	25,53	25,39	25,41	25,46	25,52	25,51	25,44	25,40	25,39	25,39	25,46	25,46	25,48	25,48	25,47	25,48	25,49	25,47	25,46	25,44	25,48	25,48	25,42	25,46	25,49	25,50	25,50	25,42	25,47	25,50	25,38	25,43	25,51	25,45	25,44	25,40	25,49	25,53	25,52	25,42	25,35	25,39	25,37	25,40	25,39	25,33	25,44	25,50	25,46	25,48	25,49	25,51	25,51	25,49	25,46	25,50	25,49	25,53	25,54	25,53	25,56	25,53	25,57	25,55	25,57	25,62	25,53	25,56	25,57	25,52	25,50	25,50	25,56	25,59	25,53	25,55	25,64	25,66	25,63	25,69	25,67	25,62	25,67	25,69	25,72	25,75	25,75	25,68	25,69	25,69	25,68	25,78	25,71	25,66	25,68	25,71	25,71	25,66	25,68	25,70	25,68	25,74	25,74	25,72	25,64	25,68	25,72	25,74	25,73	25,71	25,76	25,73	25,67	25,71	25,77	25,70	25,66	25,64	25,54	25,49	25,55	25,56	25,57	25,62	25,59	25,61	25,66	25,65	25,59	25,56	25,51	25,50	25,56	25,55	25,59	25,61	25,58	25,53	25,45	25,42	25,46	25,48	25,39	25,34	25,31	25,40	25,36	25,29	25,32	25,36	25,40	25,33	25,21	25,19	25,27	25,18	25,15	25,19	25,17	25,15	25,11	25,03	25,05	25,12	25,04	24,96	24,91	24,90	24,94	24,90	24,89	24,90	24,87	24,87	24,86	24,85	24,85	24,92	24,87	24,77	24,85	24,83	24,72	24,73	24,78	24,73	24,74	24,74	24,67	24,61	24,71	24,63	24,52	24,61	24,52	24,52	24,58	24,45	24,45	24,56	24,51	24,50	24,45	24,49	24,45	24,43	24,35	24,34	24,30	24,31	24,31	24,24	24,32	24,28	24,17	24,12	24,14	24,17	24,03	24,03	24,13	23,97	23,92	24,01	24,03	23,94	23,88	23,90	23,89	23,84	23,83	23,90	23,82	23,72	23,75	23,75	23,77	23,73	23,73	23,69	23,75	23,78	23,78	23,67	23,63	23,64	23,65	23,57	23,57	23,52	23,50	23,51	23,59	23,53	23,54	23,54	23,51	23,47	23,51	23,40	23,40	23,38	23,41	23,42	23,36	23,32	23,41	23,37	23,34	23,36	23,40	23,45	23,33	23,19	23,16	23,16	23,21	23,22	23,22	23,18	23,24	23,12	23,14	23,05	23,08	23,13	
20,90	20,88	20,91	20,95	20,87	20,89	20,83	20,74	20,87	20,94	20,93	20,88	20,88	20,86	20,76	20,78	20,93	20,86	20,84	20,77	20,78	20,82	20,74	20,86	20,88	20,92	20,98	21,06	21,11	21,20	21,27	21,50	21,64	21,71	21,74	21,69	21,70	21,62	21,67	21,77	21,74	21,71	21,70	21,77	21,67	21,78	21,80	21,71	21,67	21,70	21,78	21,73	21,76	21,85	21,84	21,81	21,81	21,90	21,89	21,76	21,76	21,79	21,81	21,83	21,94	21,92	21,90	21,89	21,82	21,81	21,80	21,85	21,86	21,85	21,89	21,80	21,81	21,88	21,89	21,93	21,86	21,89	21,91	21,98	21,96	21,92	22,00	22,03	21,97	22,05	22,03	22,03	22,09	22,08	22,01	21,98	21,97	22,05	22,06	22,11	22,10	22,14	22,16	22,19	22,23	22,19	22,17	22,16	22,11	22,12	22,17	22,25	22,20	22,19	22,16	22,17	22,18	22,14	22,18	22,30	22,25	22,36	22,28	22,31	22,33	22,37	22,33	22,30	22,33	22,37	22,40	22,36	22,33	22,29	22,36	22,39	22,35	22,40	22,40	22,49	22,45	22,40	22,46	22,53	22,59	22,63	22,50	22,57	22,67	22,56	22,59	22,59	22,62	22,68	22,72	22,75	22,75	22,70	22,73	22,76	22,80	22,91	22,83	22,87	22,87	22,85	22,92	22,91	23,01	23,08	23,00	22,96	23,03	23,04	23,08	23,20	23,25	23,21	23,29	23,25	23,29	23,33	23,25	23,34	23,35	23,37	23,42	23,43	23,55	23,42	23,53	23,55	23,54	23,55	23,59	23,60	23,55	23,62	23,63	23,70	23,78	23,74	23,77	23,78	23,79	23,87	23,90	23,84	23,77	23,83	23,88	23,87	23,84	23,82	23,81	23,79	23,83	23,91	23,90	23,97	23,88	23,78	23,82	23,82	23,83	23,90	23,88	23,90	23,91	23,86	23,76	23,83	23,89	23,82	23,83	23,91	23,98	23,88	23,92	23,96	23,93	23,94	23,97	23,94	23,95	23,87	23,84	23,96	23,99	24,02	24,04	23,96	23,94	23,98	24,01	23,96	24,07	24,05	24,04	24,03	24,15	24,15	24,09	24,13	24,12	24,12	24,19	24,18	24,25	24,28	24,23	24,27	24,35	24,35	24,36	24,28	24,30	24,41	24,40	24,42	24,42	24,40	24,42	24,54	24,52	24,52	24,52	24,53	24,45	24,46	24,53	24,53	24,54	24,65	24,76	24,70	24,68	24,71	24,74	24,78	24,79	24,82	24,79	24,92	24,87	24,88	24,95	24,98	25,00	25,00	25,00	25,10	25,15	25,11	25,06	25,15	25,25	25,22	25,18	25,17	25,22	25,22	25,25	25,22	25,22	25,31	25,40	25,31	25,28	25,32	25,29	25,28	25,32	25,37	25,43	25,39	25,40	25,53	25,47	25,47	25,53	25,53	25,50	25,50	25,54	25,56	25,45	25,55	25,53	25,52	25,48	25,44	25,49	25,54	25,50	25,36	25,30	25,37	25,48	25,46	25,47	25,43	25,38	25,41	25,41	25,47	25,42	25,42	25,43	25,45	25,45	25,45	25,42	25,49	25,48	25,46	25,47	25,44	25,44	25,43	25,46	25,43	25,42	25,48	25,44	25,44	25,45	25,49	25,49	25,46	25,42	25,46	25,40	25,44	25,37	25,32	25,34	25,41	25,41	25,34	25,34	25,46	25,41	25,39	25,46	25,45	25,44	25,43	25,45	25,56	25,54	25,54	25,47	25,53	25,53	25,54	25,58	25,54	25,48	25,53	25,57	25,52	25,58	25,54	25,51	25,46	25,52	25,58	25,59	25,55	25,63	25,57	25,64	25,71	25,68	25,65	25,63	25,62	25,61	25,70	25,70	25,63	25,64	25,64	25,67	25,84	25,74	25,68	25,76	25,74	25,72	25,69	25,71	25,70	25,63	25,68	25,68	25,71	25,72	25,79	25,73	25,66	25,66	25,61	25,72	25,64	25,60	25,62	25,65	25,60	25,63	25,62	25,53	25,53	25,59	25,59	25,59	25,58	25,58	25,60	25,62	25,63	25,58	25,64	25,58	25,48	25,49	25,57	25,55	25,52	25,50	25,50	25,50	25,44	25,48	25,53	25,44	25,34	25,36	25,43	25,40	25,36	25,36	25,39	25,41	25,34	25,31	25,29	25,24	25,19	25,16	25,27	25,20	25,08	24,99	24,95	24,99	25,07	25,02	24,96	24,91	24,87	24,97	24,91	24,94	24,95	24,82	24,83	24,89	24,84	24,78	24,83	24,90	24,83	24,92	24,82	24,78	24,76	24,79	24,75	24,69	24,71	24,73	24,71	24,74	24,69	24,61	24,64	24,56	24,56	24,55	24,47	24,48	24,55	24,54	24,59	24,55	24,46	24,40	24,42	24,40	24,35	24,39	24,35	24,35	24,32	24,30	24,21	24,15	24,11	24,07	24,19	24,13	24,12	24,14	24,11	24,02	24,02	24,11	24,06	23,91	23,88	23,92	23,93	23,89	23,87	23,88	23,82	23,77	23,75	23,81	23,80	23,71	23,76	23,77	23,79	23,77	23,67	23,61	23,68	23,64	23,60	23,55	23,59	23,52	23,60	23,59	23,54	23,46	23,53	23,48	23,42	23,48	23,43	23,39	23,44	23,49	23,40	23,34	23,37	23,43	23,36	23,36	23,40	23,36	23,35	23,38	23,29	23,21	23,19	23,19	23,22	23,33	23,23	23,18	23,19	23,11	23,17	22,98	23,07	
21,04	21,03	20,99	20,91	20,94	20,89	20,91	20,88	20,97	20,95	20,85	20,84	20,82	20,81	20,88	20,88	20,90	20,81	20,80	20,80	20,80	20,84	20,79	20,75	20,91	20,97	21,04	21,06	21,01	21,21	21,35	21,45	21,55	21,65	21,75	21,66	21,67	21,64	21,61	21,76	21,88	21,85	21,77	21,80	21,69	21,74	21,72	21,70	21,74	21,68	21,85	21,80	21,73	21,81	21,74	21,80	21,72	21,80	21,84	21,81	21,80	21,86	21,79	21,79	21,84	21,90	21,80	21,86	21,82	21,82	21,86	21,89	21,86	21,84	21,84	21,76	21,75	21,87	21,94	22,00	21,85	21,87	21,93	21,88	21,93	21,90	21,99	21,98	21,92	22,00	21,96	22,00	22,07	22,05	21,99	22,08	21,98	22,01	22,02	22,09	22,11	22,21	22,23	22,20	22,18	22,20	22,23	22,25	22,22	22,11	22,13	22,19	22,13	22,21	22,16	22,23	22,13	22,20	22,25	22,28	22,35	22,29	22,25	22,25	22,26	22,33	22,23	22,25	22,24	22,39	22,45	22,36	22,29	22,32	22,34	22,39	22,41	22,45	22,44	22,52	22,49	22,45	22,44	22,52	22,61	22,61	22,59	22,62	22,64	22,55	22,58	22,60	22,62	22,67	22,70	22,71	22,78	22,76	22,73	22,80	22,82	22,85	22,75	22,78	22,84	22,87	22,93	22,95	22,99	23,00	23,01	23,03	23,04	23,07	23,09	23,23	23,21	23,21	23,27	23,26	23,34	23,35	23,32	23,36	23,36	23,39	23,47	23,50	23,50	23,44	23,43	23,62	23,62	23,57	23,56	23,64	23,65	23,67	23,67	23,78	23,80	23,84	23,80	23,83	23,83	23,84	23,84	23,76	23,75	23,82	23,86	23,91	23,89	23,79	23,79	23,79	23,83	23,87	23,93	23,92	23,90	23,88	23,88	23,82	23,82	23,83	23,83	23,84	23,92	23,86	23,86	23,89	23,87	23,83	23,78	23,88	23,90	23,93	23,88	23,92	23,93	23,96	23,93	23,93	23,93	23,97	23,81	23,87	23,93	23,96	23,96	23,93	23,96	23,98	24,01	23,99	24,06	24,02	24,06	24,00	24,08	24,13	24,04	24,10	24,20	24,20	24,17	24,16	24,23	24,28	24,22	24,26	24,32	24,34	24,36	24,30	24,34	24,35	24,36	24,37	24,36	24,40	24,45	24,39	24,48	24,49	24,47	24,47	24,55	24,48	24,55	24,61	24,60	24,63	24,71	24,68	24,68	24,70	24,66	24,81	24,78	24,81	24,81	24,86	24,90	24,87	24,89	24,89	24,96	24,98	24,98	25,04	25,12	25,08	25,10	25,13	25,17	25,23	25,18	25,16	25,13	25,20	25,21	25,26	25,27	25,31	25,32	25,31	25,28	25,32	25,30	25,26	25,27	25,32	25,40	25,38	25,36	25,43	25,54	25,51	25,51	25,57	25,51	25,49	25,52	25,50	25,44	25,45	25,47	25,46	25,49	25,47	25,48	25,45	25,42	25,41	25,28	25,36	25,40	25,43	25,44	25,44	25,34	25,36	25,35	25,37	25,43	25,36	25,46	25,47	25,42	25,37	25,41	25,44	25,49	25,43	25,46	25,45	25,40	25,39	25,43	25,44	25,45	25,45	25,43	25,45	25,42	25,40	25,43	25,39	25,37	25,39	25,38	25,41	25,36	25,28	25,35	25,32	25,34	25,33	25,35	25,42	25,48	25,46	25,43	25,42	25,50	25,44	25,42	25,57	25,62	25,55	25,44	25,53	25,57	25,49	25,46	25,55	25,56	25,51	25,54	25,52	25,55	25,58	25,53	25,50	25,47	25,52	25,52	25,57	25,62	25,58	25,61	25,72	25,61	25,64	25,58	25,62	25,63	25,61	25,60	25,59	25,61	25,61	25,68	25,71	25,65	25,58	25,68	25,67	25,63	25,63	25,62	25,70	25,65	25,62	25,63	25,64	25,70	25,74	25,76	25,70	25,66	25,61	25,66	25,66	25,60	25,57	25,62	25,56	25,58	25,56	25,54	25,55	25,51	25,51	25,58	25,58	25,55	25,50	25,52	25,50	25,54	25,64	25,61	25,49	25,51	25,58	25,52	25,49	25,50	25,52	25,57	25,53	25,49	25,48	25,43	25,42	25,40	25,42	25,43	25,38	25,34	25,40	25,36	25,32	25,29	25,31	25,27	25,20	25,16	25,23	25,23	25,10	25,10	24,98	25,08	25,14	25,07	24,97	24,99	24,98	24,98	24,96	24,91	24,90	24,83	24,85	24,88	24,86	24,80	24,79	24,88	24,87	24,92	24,78	24,84	24,86	24,78	24,75	24,69	24,68	24,69	24,74	24,73	24,69	24,67	24,59	24,62	24,55	24,51	24,52	24,50	24,46	24,48	24,50	24,53	24,48	24,46	24,37	24,37	24,36	24,34	24,42	24,40	24,32	24,28	24,24	24,22	24,22	24,21	24,20	24,21	24,22	24,13	24,11	24,02	23,99	24,06	24,08	23,91	23,88	23,91	23,91	23,90	23,94	23,88	23,82	23,79	23,80	23,82	23,77	23,69	23,74	23,82	23,77	23,69	23,70	23,66	23,64	23,61	23,57	23,58	23,59	23,50	23,56	23,67	23,50	23,54	23,59	23,55	23,54	23,48	23,36	23,29	23,45	23,46	23,38	23,35	23,44	23,41	23,40	23,35	23,39	23,36	23,34	23,36	23,30	23,13	23,22	23,27	23,29	23,23	23,21	23,09	23,10	23,13	23,12	23,09	23,06	
21,13	21,11	21,04	20,92	20,89	20,95	20,99	21,08	21,00	20,92	20,86	20,93	20,90	20,81	20,79	20,81	20,82	20,83	20,89	20,85	20,83	20,87	20,84	20,78	20,85	20,96	21,00	21,06	21,11	21,20	21,30	21,45	21,53	21,64	21,76	21,68	21,67	21,67	21,69	21,70	21,78	21,81	21,72	21,70	21,68	21,68	21,65	21,68	21,76	21,77	21,80	21,80	21,75	21,78	21,75	21,80	21,76	21,81	21,83	21,74	21,84	21,93	21,80	21,85	21,82	21,79	21,81	21,84	21,83	21,82	21,86	21,87	21,86	21,77	21,91	21,87	21,76	21,84	21,88	21,95	21,94	21,82	21,92	21,93	21,89	21,95	22,08	22,03	21,97	22,04	21,97	21,98	22,08	22,10	22,03	22,20	22,05	21,98	22,06	22,07	22,10	22,20	22,16	22,10	22,09	22,16	22,23	22,14	22,10	22,03	22,09	22,22	22,14	22,20	22,16	22,24	22,20	22,18	22,27	22,28	22,26	22,26	22,26	22,25	22,21	22,21	22,22	22,21	22,22	22,33	22,35	22,34	22,32	22,32	22,26	22,38	22,40	22,38	22,40	22,45	22,46	22,46	22,45	22,50	22,62	22,58	22,56	22,59	22,62	22,58	22,59	22,59	22,61	22,69	22,76	22,71	22,86	22,82	22,70	22,77	22,79	22,80	22,75	22,80	22,78	22,90	22,92	22,95	22,92	22,96	22,95	23,08	23,09	23,06	23,09	23,22	23,21	23,19	23,29	23,22	23,32	23,34	23,35	23,44	23,36	23,39	23,45	23,53	23,47	23,46	23,48	23,50	23,58	23,59	23,57	23,58	23,68	23,74	23,70	23,75	23,73	23,82	23,87	23,82	23,78	23,79	23,84	23,86	23,75	23,81	23,86	23,89	23,91	23,82	23,79	23,86	23,87	23,79	23,87	23,90	23,87	23,85	23,84	23,87	23,88	23,79	23,77	23,83	23,92	23,89	23,87	23,87	23,88	23,85	23,79	23,88	23,87	23,81	23,87	23,89	23,90	23,95	23,93	23,91	23,87	23,91	23,90	23,84	23,90	23,95	23,97	23,96	23,93	23,94	23,94	23,97	23,99	23,97	23,98	24,05	24,06	24,07	23,96	24,02	24,15	24,20	24,15	24,12	24,19	24,23	24,20	24,24	24,25	24,25	24,32	24,27	24,28	24,24	24,30	24,33	24,33	24,37	24,39	24,42	24,49	24,43	24,41	24,42	24,46	24,49	24,54	24,54	24,52	24,55	24,57	24,56	24,59	24,63	24,70	24,73	24,70	24,83	24,87	24,81	24,84	24,88	24,91	24,88	24,85	24,84	24,95	25,03	25,09	25,02	25,00	25,12	25,12	25,15	25,16	25,12	25,10	25,13	25,19	25,18	25,21	25,22	25,24	25,22	25,22	25,27	25,32	25,28	25,26	25,32	25,43	25,39	25,35	25,40	25,48	25,47	25,39	25,44	25,45	25,49	25,51	25,48	25,49	25,42	25,43	25,46	25,38	25,40	25,47	25,38	25,39	25,34	25,29	25,37	25,40	25,37	25,37	25,33	25,31	25,32	25,30	25,35	25,38	25,29	25,33	25,45	25,42	25,36	25,40	25,45	25,43	25,40	25,35	25,41	25,42	25,40	25,46	25,41	25,39	25,40	25,39	25,39	25,38	25,38	25,36	25,36	25,38	25,35	25,38	25,33	25,35	25,35	25,33	25,26	25,33	25,34	25,42	25,50	25,44	25,43	25,42	25,36	25,46	25,49	25,41	25,44	25,51	25,48	25,38	25,44	25,56	25,48	25,48	25,54	25,57	25,52	25,49	25,50	25,51	25,55	25,47	25,47	25,53	25,53	25,44	25,47	25,51	25,54	25,58	25,55	25,52	25,58	25,56	25,67	25,65	25,60	25,60	25,53	25,54	25,51	25,61	25,65	25,52	25,56	25,64	25,61	25,58	25,54	25,55	25,61	25,64	25,64	25,63	25,65	25,64	25,63	25,63	25,67	25,65	25,59	25,65	25,66	25,52	25,54	25,62	25,62	25,55	25,58	25,60	25,58	25,52	25,44	25,43	25,60	25,60	25,53	25,48	25,50	25,52	25,61	25,56	25,47	25,47	25,59	25,52	25,51	25,52	25,50	25,55	25,50	25,47	25,44	25,36	25,43	25,33	25,23	25,35	25,35	25,31	25,30	25,32	25,33	25,27	25,28	25,24	25,12	25,14	25,17	25,20	25,16	25,15	25,12	25,13	25,23	25,18	25,06	24,97	24,93	24,93	24,98	24,98	24,96	24,91	24,96	24,97	24,90	24,82	24,83	24,87	24,85	24,84	24,76	24,77	24,88	24,83	24,83	24,79	24,74	24,73	24,67	24,70	24,65	24,57	24,50	24,58	24,60	24,60	24,55	24,52	24,45	24,48	24,43	24,50	24,53	24,44	24,40	24,33	24,30	24,30	24,35	24,29	24,27	24,23	24,27	24,20	24,18	24,17	24,21	24,16	24,15	24,13	24,01	23,96	23,96	24,02	24,04	23,86	23,85	23,92	23,92	23,91	24,01	23,89	23,86	23,85	23,87	23,83	23,71	23,71	23,79	23,82	23,72	23,74	23,75	23,70	23,71	23,61	23,60	23,63	23,58	23,50	23,56	23,58	23,53	23,53	23,66	23,48	23,47	23,43	23,38	23,36	23,43	23,42	23,41	23,38	23,41	23,45	23,48	23,42	23,35	23,37	23,37	23,32	23,25	23,15	23,26	23,31	23,31	23,21	23,12	23,08	23,07	23,12	23,16	23,09	23,13	
21,12	21,16	21,17	21,07	20,99	21,09	21,11	21,13	21,01	21,00	20,92	21,03	20,99	20,86	20,84	20,79	20,81	20,76	20,80	20,82	20,86	20,84	20,86	20,77	20,82	20,96	21,00	21,00	21,08	21,23	21,27	21,44	21,62	21,69	21,73	21,65	21,61	21,70	21,72	21,72	21,73	21,76	21,74	21,73	21,74	21,71	21,75	21,73	21,67	21,73	21,82	21,84	21,68	21,69	21,69	21,79	21,85	21,77	21,77	21,68	21,72	21,80	21,90	21,92	21,87	21,82	21,88	21,93	21,82	21,78	21,77	21,79	21,90	21,86	21,90	21,88	21,81	21,89	21,85	21,96	21,93	21,87	21,88	21,98	21,90	21,88	21,99	22,01	21,96	22,02	21,95	21,98	22,13	22,14	22,05	22,08	22,08	22,03	22,04	22,17	22,16	22,17	22,13	22,16	22,13	22,10	22,15	22,15	22,09	22,08	22,14	22,20	22,17	22,13	22,20	22,24	22,14	22,12	22,29	22,22	22,19	22,25	22,22	22,26	22,36	22,27	22,31	22,36	22,27	22,28	22,40	22,31	22,32	22,23	22,31	22,35	22,44	22,42	22,36	22,37	22,42	22,49	22,52	22,54	22,58	22,61	22,56	22,57	22,65	22,66	22,61	22,67	22,64	22,63	22,76	22,81	22,86	22,83	22,72	22,78	22,79	22,76	22,77	22,87	22,88	22,91	22,95	22,93	22,94	23,08	23,00	23,06	23,13	23,12	23,11	23,17	23,27	23,24	23,18	23,18	23,29	23,41	23,36	23,37	23,36	23,36	23,38	23,46	23,44	23,46	23,56	23,54	23,53	23,57	23,63	23,60	23,59	23,65	23,72	23,75	23,74	23,83	23,75	23,81	23,77	23,81	23,79	23,87	23,84	23,83	23,93	23,88	23,81	23,84	23,81	23,86	23,90	23,82	23,81	23,83	23,85	23,81	23,81	23,80	23,89	23,84	23,79	23,77	23,91	23,89	23,86	23,89	23,93	23,85	23,78	23,80	23,84	23,86	23,84	23,89	23,84	23,88	23,90	23,92	23,91	23,90	23,87	23,82	23,85	24,00	23,92	23,90	23,91	23,90	23,89	23,91	23,92	24,01	24,04	24,04	24,09	24,10	24,00	23,99	24,09	24,17	24,16	24,13	24,13	24,15	24,23	24,29	24,26	24,26	24,29	24,23	24,25	24,24	24,24	24,27	24,29	24,35	24,37	24,41	24,49	24,39	24,39	24,51	24,47	24,51	24,58	24,55	24,47	24,53	24,54	24,59	24,63	24,66	24,68	24,74	24,75	24,83	24,84	24,80	24,79	24,88	24,84	24,83	24,84	24,90	24,91	25,00	25,01	24,94	24,92	25,02	25,12	25,07	25,13	25,17	25,12	25,10	25,16	25,13	25,19	25,17	25,18	25,27	25,16	25,27	25,31	25,23	25,28	25,33	25,40	25,40	25,38	25,41	25,42	25,32	25,38	25,45	25,42	25,48	25,48	25,49	25,54	25,52	25,42	25,43	25,34	25,33	25,36	25,42	25,40	25,40	25,30	25,40	25,34	25,32	25,30	25,31	25,22	25,31	25,32	25,32	25,35	25,25	25,29	25,37	25,39	25,29	25,30	25,37	25,35	25,33	25,32	25,37	25,40	25,34	25,38	25,38	25,33	25,32	25,39	25,37	25,36	25,39	25,42	25,38	25,39	25,33	25,34	25,31	25,27	25,31	25,37	25,32	25,35	25,32	25,40	25,45	25,42	25,37	25,32	25,31	25,41	25,42	25,34	25,40	25,44	25,46	25,36	25,38	25,43	25,50	25,56	25,46	25,45	25,46	25,47	25,54	25,50	25,46	25,44	25,47	25,51	25,52	25,44	25,43	25,54	25,55	25,65	25,57	25,46	25,51	25,53	25,56	25,65	25,59	25,61	25,59	25,56	25,56	25,56	25,55	25,53	25,60	25,69	25,58	25,61	25,57	25,51	25,61	25,64	25,61	25,61	25,64	25,60	25,59	25,59	25,63	25,62	25,60	25,65	25,66	25,56	25,56	25,61	25,65	25,58	25,55	25,56	25,52	25,58	25,52	25,44	25,52	25,57	25,55	25,56	25,58	25,55	25,59	25,54	25,49	25,50	25,53	25,57	25,47	25,47	25,43	25,45	25,48	25,46	25,42	25,41	25,40	25,31	25,22	25,25	25,33	25,30	25,27	25,28	25,36	25,23	25,25	25,30	25,20	25,22	25,17	25,12	25,21	25,24	25,16	25,17	25,22	25,17	25,09	24,95	24,95	24,92	24,90	25,01	24,99	24,94	24,96	24,92	24,82	24,81	24,89	24,93	24,87	24,82	24,76	24,82	24,86	24,83	24,80	24,84	24,82	24,72	24,71	24,77	24,75	24,65	24,61	24,55	24,53	24,64	24,54	24,52	24,51	24,47	24,50	24,51	24,49	24,49	24,43	24,38	24,34	24,30	24,33	24,38	24,22	24,22	24,23	24,20	24,25	24,17	24,19	24,19	24,08	24,16	24,11	24,02	24,03	24,04	24,06	23,93	23,93	23,99	23,92	23,93	23,93	23,92	23,85	23,81	23,85	23,74	23,69	23,73	23,76	23,80	23,75	23,67	23,62	23,66	23,73	23,70	23,57	23,52	23,61	23,59	23,63	23,65	23,52	23,48	23,47	23,52	23,44	23,43	23,41	23,45	23,40	23,42	23,45	23,48	23,40	23,33	23,39	23,50	23,43	23,34	23,41	23,36	23,28	23,16	23,16	23,28	23,29	23,29	23,19	23,15	23,14	23,17	23,23	23,16	23,16	
21,21	21,23	21,23	21,27	21,18	21,24	21,19	21,19	21,06	21,05	21,06	20,99	21,07	20,88	20,83	20,88	20,80	20,74	20,77	20,85	20,89	20,86	20,79	20,83	20,81	20,88	20,98	20,97	21,05	21,19	21,32	21,49	21,65	21,70	21,68	21,66	21,66	21,68	21,69	21,72	21,71	21,68	21,74	21,70	21,66	21,75	21,80	21,75	21,68	21,69	21,80	21,80	21,66	21,71	21,72	21,77	21,77	21,71	21,71	21,66	21,67	21,72	21,90	21,89	21,76	21,80	21,83	21,90	21,89	21,89	21,82	21,77	21,82	21,89	21,93	21,89	21,87	21,89	21,93	21,94	21,96	21,86	21,92	21,93	21,83	21,84	21,97	21,97	21,97	21,91	21,92	21,96	22,12	22,05	22,00	22,08	22,06	22,11	22,12	22,17	22,11	22,10	22,14	22,26	22,26	22,11	22,14	22,15	22,22	22,18	22,25	22,12	22,13	22,20	22,20	22,28	22,18	22,21	22,23	22,26	22,25	22,26	22,20	22,29	22,34	22,28	22,31	22,31	22,31	22,21	22,42	22,40	22,36	22,28	22,32	22,43	22,43	22,42	22,35	22,42	22,43	22,42	22,54	22,56	22,56	22,56	22,59	22,56	22,61	22,63	22,66	22,70	22,73	22,67	22,70	22,81	22,84	22,82	22,76	22,80	22,78	22,80	22,86	22,82	22,91	22,94	23,03	23,02	23,01	23,02	23,02	23,02	23,10	23,07	23,12	23,15	23,20	23,26	23,20	23,19	23,29	23,43	23,39	23,39	23,44	23,44	23,44	23,46	23,49	23,46	23,54	23,52	23,55	23,57	23,58	23,66	23,64	23,66	23,68	23,77	23,74	23,82	23,82	23,84	23,79	23,81	23,82	23,85	23,82	23,86	23,93	23,94	23,88	23,80	23,84	23,84	23,92	23,82	23,80	23,78	23,84	23,84	23,86	23,83	23,75	23,80	23,87	23,86	23,84	23,83	23,80	23,85	23,85	23,80	23,82	23,77	23,82	23,86	23,87	23,85	23,85	23,78	23,82	23,90	23,90	23,91	23,84	23,87	23,86	23,93	23,88	23,80	23,83	23,91	23,96	23,94	23,96	24,03	24,01	24,00	24,07	24,06	24,03	24,00	24,11	24,14	24,10	24,11	24,15	24,15	24,22	24,26	24,30	24,26	24,30	24,22	24,29	24,28	24,25	24,26	24,26	24,30	24,35	24,37	24,46	24,39	24,36	24,45	24,40	24,44	24,50	24,52	24,49	24,57	24,59	24,58	24,58	24,61	24,66	24,67	24,73	24,86	24,80	24,76	24,77	24,80	24,80	24,86	24,82	24,87	24,90	24,90	25,01	25,01	24,92	24,97	25,07	25,04	25,09	25,07	25,02	25,04	25,11	25,13	25,17	25,20	25,16	25,21	25,15	25,18	25,24	25,20	25,23	25,27	25,32	25,28	25,30	25,39	25,41	25,33	25,33	25,41	25,42	25,45	25,46	25,43	25,46	25,51	25,52	25,41	25,38	25,40	25,35	25,38	25,37	25,39	25,36	25,38	25,38	25,37	25,33	25,34	25,32	25,29	25,35	25,25	25,25	25,25	25,30	25,34	25,31	25,26	25,24	25,36	25,33	25,23	25,24	25,29	25,33	25,22	25,32	25,36	25,31	25,29	25,31	25,31	25,35	25,34	25,38	25,34	25,27	25,27	25,35	25,28	25,30	25,30	25,37	25,31	25,29	25,25	25,34	25,40	25,38	25,38	25,37	25,27	25,36	25,42	25,37	25,38	25,42	25,46	25,43	25,43	25,40	25,42	25,44	25,42	25,43	25,45	25,38	25,48	25,49	25,43	25,42	25,42	25,48	25,45	25,42	25,47	25,50	25,53	25,53	25,57	25,49	25,55	25,51	25,53	25,53	25,50	25,57	25,59	25,56	25,54	25,58	25,51	25,56	25,65	25,70	25,54	25,49	25,54	25,50	25,54	25,63	25,59	25,60	25,54	25,59	25,65	25,67	25,61	25,57	25,60	25,58	25,59	25,59	25,61	25,65	25,60	25,53	25,52	25,54	25,48	25,57	25,53	25,47	25,49	25,50	25,49	25,55	25,56	25,55	25,53	25,49	25,51	25,53	25,50	25,60	25,52	25,44	25,49	25,49	25,46	25,42	25,45	25,35	25,33	25,36	25,39	25,34	25,34	25,30	25,23	25,32	25,29	25,26	25,27	25,27	25,20	25,21	25,24	25,14	25,12	25,21	25,20	25,12	25,14	25,05	25,04	24,98	25,00	25,05	24,95	25,02	24,99	24,94	24,94	24,91	24,80	24,83	24,91	24,91	24,89	24,93	24,86	24,77	24,85	24,90	24,85	24,76	24,87	24,72	24,63	24,76	24,72	24,65	24,65	24,63	24,49	24,54	24,61	24,49	24,49	24,46	24,40	24,50	24,53	24,45	24,40	24,30	24,36	24,40	24,36	24,40	24,35	24,28	24,23	24,21	24,25	24,19	24,20	24,18	24,14	24,11	24,10	24,05	24,12	24,08	24,03	24,01	23,99	24,03	23,91	23,94	23,94	23,86	23,77	23,81	23,77	23,72	23,70	23,74	23,75	23,75	23,76	23,74	23,70	23,66	23,64	23,60	23,56	23,54	23,64	23,63	23,63	23,63	23,61	23,51	23,54	23,62	23,51	23,44	23,42	23,38	23,40	23,40	23,50	23,49	23,44	23,37	23,31	23,37	23,46	23,36	23,37	23,34	23,27	23,22	23,14	23,20	23,26	23,26	23,23	23,20	23,21	23,22	23,17	23,10	23,14	
21,24	21,26	21,21	21,24	21,25	21,26	21,23	21,21	21,13	21,14	21,11	21,04	21,03	21,00	20,90	21,00	20,87	20,75	20,86	20,85	20,80	20,80	20,79	20,86	20,89	20,92	21,03	21,06	21,18	21,26	21,33	21,49	21,67	21,77	21,73	21,71	21,72	21,65	21,63	21,64	21,68	21,67	21,75	21,70	21,67	21,71	21,78	21,75	21,74	21,69	21,75	21,72	21,66	21,81	21,73	21,75	21,77	21,75	21,82	21,74	21,73	21,73	21,85	21,83	21,76	21,86	21,85	21,80	21,87	21,80	21,76	21,77	21,75	21,85	21,91	21,82	21,81	21,85	21,89	21,91	21,90	21,90	21,90	21,97	21,89	21,83	21,95	21,91	21,92	21,96	22,00	22,04	22,11	22,11	21,93	22,00	22,04	22,05	22,09	22,10	22,07	22,12	22,16	22,23	22,29	22,11	22,13	22,18	22,22	22,21	22,22	22,18	22,15	22,23	22,22	22,28	22,28	22,28	22,31	22,24	22,22	22,27	22,25	22,23	22,33	22,29	22,20	22,26	22,27	22,25	22,32	22,44	22,37	22,33	22,35	22,42	22,43	22,46	22,39	22,42	22,52	22,45	22,53	22,53	22,54	22,54	22,57	22,68	22,64	22,58	22,68	22,79	22,67	22,65	22,67	22,72	22,81	22,77	22,77	22,84	22,86	22,87	22,87	22,89	22,93	22,97	23,00	23,02	23,06	23,02	23,00	23,08	23,11	23,11	23,13	23,17	23,23	23,28	23,28	23,22	23,27	23,32	23,39	23,38	23,40	23,49	23,50	23,50	23,51	23,51	23,54	23,54	23,56	23,56	23,67	23,66	23,68	23,69	23,66	23,70	23,72	23,79	23,86	23,85	23,88	23,79	23,78	23,82	23,84	23,83	23,88	23,87	23,84	23,81	23,87	23,88	23,86	23,82	23,77	23,80	23,82	23,84	23,88	23,89	23,77	23,82	23,84	23,92	23,80	23,84	23,83	23,83	23,88	23,87	23,87	23,83	23,80	23,81	23,86	23,87	23,81	23,85	23,84	23,91	23,88	23,88	23,89	23,86	23,83	23,87	23,87	23,83	23,87	23,90	23,91	23,90	23,95	23,99	23,97	23,91	23,99	24,06	24,05	24,03	24,08	24,22	24,15	24,13	24,17	24,25	24,19	24,21	24,22	24,22	24,24	24,24	24,24	24,31	24,32	24,32	24,29	24,29	24,33	24,34	24,40	24,36	24,40	24,44	24,40	24,43	24,43	24,43	24,43	24,47	24,54	24,51	24,48	24,56	24,65	24,69	24,68	24,72	24,69	24,73	24,70	24,74	24,77	24,79	24,84	24,89	24,88	24,89	24,97	24,99	24,92	25,02	25,06	24,98	25,04	25,07	25,06	25,03	25,08	25,09	25,19	25,20	25,12	25,14	25,20	25,19	25,20	25,18	25,26	25,27	25,27	25,25	25,26	25,30	25,37	25,32	25,34	25,36	25,40	25,43	25,43	25,38	25,35	25,36	25,49	25,42	25,35	25,34	25,35	25,33	25,29	25,29	25,30	25,31	25,32	25,30	25,32	25,27	25,24	25,20	25,22	25,19	25,23	25,19	25,18	25,25	25,27	25,24	25,24	25,31	25,35	25,17	25,14	25,27	25,32	25,20	25,23	25,27	25,28	25,33	25,29	25,32	25,33	25,24	25,28	25,24	25,26	25,29	25,38	25,28	25,24	25,31	25,21	25,26	25,21	25,19	25,28	25,35	25,39	25,36	25,39	25,37	25,38	25,40	25,37	25,40	25,42	25,44	25,39	25,36	25,40	25,34	25,29	25,34	25,43	25,46	25,35	25,36	25,43	25,47	25,43	25,35	25,38	25,36	25,38	25,45	25,48	25,45	25,44	25,48	25,48	25,53	25,56	25,47	25,45	25,45	25,56	25,60	25,54	25,54	25,55	25,53	25,54	25,59	25,60	25,51	25,44	25,49	25,50	25,54	25,54	25,56	25,58	25,52	25,52	25,65	25,63	25,59	25,58	25,64	25,60	25,57	25,47	25,55	25,66	25,53	25,50	25,52	25,54	25,50	25,54	25,47	25,50	25,47	25,50	25,47	25,50	25,52	25,51	25,52	25,49	25,52	25,53	25,48	25,52	25,53	25,45	25,49	25,58	25,47	25,38	25,38	25,38	25,33	25,39	25,41	25,34	25,27	25,34	25,30	25,41	25,33	25,21	25,29	25,28	25,22	25,18	25,20	25,16	25,08	25,14	25,22	25,18	25,17	25,10	25,05	25,01	25,06	25,05	25,01	25,02	24,94	24,92	24,97	24,96	24,91	24,89	24,92	24,88	24,96	24,93	24,88	24,75	24,80	24,92	24,85	24,80	24,81	24,67	24,60	24,68	24,68	24,62	24,63	24,62	24,54	24,55	24,62	24,57	24,51	24,55	24,54	24,53	24,57	24,44	24,44	24,39	24,38	24,45	24,41	24,34	24,35	24,26	24,23	24,26	24,21	24,16	24,18	24,16	24,18	24,14	24,17	24,11	24,08	24,08	24,03	24,05	24,00	23,94	23,98	23,89	23,88	23,90	23,77	23,84	23,83	23,72	23,72	23,71	23,70	23,73	23,75	23,71	23,72	23,69	23,64	23,59	23,61	23,60	23,57	23,60	23,60	23,58	23,54	23,53	23,54	23,63	23,60	23,56	23,45	23,42	23,44	23,42	23,36	23,43	23,48	23,49	23,44	23,41	23,35	23,35	23,35	23,24	23,23	23,23	23,18	23,17	23,18	23,27	23,25	23,21	23,24	23,21	23,19	23,16	23,17	
21,21	21,30	21,31	21,34	21,29	21,27	21,28	21,22	21,19	21,21	21,19	21,25	21,24	21,13	21,12	21,05	21,01	20,90	20,92	20,88	20,82	20,86	20,87	20,92	20,82	20,96	21,02	21,06	21,13	21,19	21,24	21,44	21,60	21,72	21,78	21,74	21,72	21,67	21,65	21,65	21,71	21,75	21,74	21,73	21,67	21,75	21,80	21,78	21,72	21,69	21,75	21,85	21,76	21,81	21,82	21,78	21,82	21,80	21,90	21,80	21,73	21,77	21,87	21,87	21,74	21,80	21,83	21,83	21,80	21,72	21,68	21,73	21,71	21,74	21,86	21,83	21,77	21,81	21,88	21,93	21,91	21,88	21,91	21,94	21,94	21,92	21,92	21,92	21,89	22,04	21,99	22,06	22,06	22,12	22,05	22,04	22,03	22,05	22,00	22,05	22,07	22,12	22,15	22,18	22,22	22,16	22,17	22,23	22,19	22,19	22,22	22,26	22,29	22,28	22,27	22,28	22,28	22,20	22,27	22,25	22,26	22,38	22,36	22,25	22,24	22,27	22,31	22,40	22,28	22,24	22,23	22,38	22,43	22,35	22,35	22,42	22,34	22,42	22,47	22,48	22,53	22,47	22,49	22,54	22,58	22,59	22,60	22,67	22,66	22,66	22,66	22,81	22,75	22,68	22,70	22,72	22,76	22,75	22,77	22,88	22,90	22,86	22,83	22,90	22,89	22,90	22,95	23,00	22,98	23,01	23,05	23,08	23,14	23,17	23,11	23,27	23,25	23,25	23,33	23,25	23,27	23,36	23,32	23,36	23,39	23,42	23,45	23,49	23,51	23,54	23,61	23,64	23,53	23,58	23,66	23,73	23,71	23,75	23,68	23,67	23,71	23,74	23,84	23,84	23,84	23,86	23,82	23,79	23,85	23,81	23,88	23,86	23,83	23,89	23,88	23,89	23,89	23,83	23,85	23,75	23,79	23,81	23,80	23,83	23,73	23,82	23,77	23,76	23,79	23,77	23,76	23,78	23,79	23,83	23,82	23,82	23,77	23,74	23,90	23,89	23,79	23,88	23,89	23,85	23,90	23,89	23,89	23,91	23,88	23,86	23,90	23,85	23,85	23,91	23,92	23,90	23,86	23,89	23,96	23,93	23,97	24,08	24,06	24,04	24,06	24,09	24,18	24,15	24,09	24,12	24,13	24,16	24,13	24,14	24,20	24,21	24,22	24,27	24,19	24,33	24,30	24,30	24,31	24,29	24,30	24,35	24,40	24,42	24,43	24,42	24,44	24,44	24,46	24,51	24,55	24,52	24,44	24,50	24,64	24,70	24,68	24,67	24,65	24,67	24,74	24,67	24,76	24,75	24,85	24,84	24,84	24,84	24,86	24,89	24,91	24,97	25,05	25,01	25,00	25,02	25,01	25,04	25,07	25,06	25,09	25,10	25,02	25,13	25,17	25,22	25,25	25,20	25,22	25,24	25,20	25,23	25,27	25,27	25,33	25,31	25,35	25,32	25,34	25,42	25,38	25,37	25,32	25,32	25,33	25,35	25,37	25,20	25,27	25,34	25,28	25,28	25,17	25,21	25,31	25,22	25,25	25,26	25,21	25,17	25,18	25,22	25,21	25,13	25,18	25,22	25,27	25,19	25,24	25,28	25,26	25,14	25,13	25,18	25,19	25,19	25,18	25,22	25,22	25,23	25,23	25,23	25,27	25,26	25,27	25,26	25,29	25,37	25,38	25,28	25,23	25,24	25,21	25,24	25,26	25,21	25,22	25,23	25,27	25,33	25,28	25,33	25,35	25,38	25,32	25,40	25,46	25,51	25,41	25,35	25,35	25,32	25,34	25,36	25,30	25,38	25,41	25,37	25,41	25,43	25,38	25,34	25,28	25,29	25,33	25,41	25,40	25,42	25,45	25,48	25,51	25,52	25,50	25,49	25,43	25,45	25,48	25,51	25,54	25,54	25,54	25,51	25,48	25,46	25,53	25,52	25,52	25,52	25,49	25,53	25,49	25,54	25,56	25,51	25,59	25,64	25,58	25,56	25,56	25,63	25,54	25,57	25,48	25,53	25,62	25,58	25,47	25,49	25,47	25,50	25,51	25,44	25,47	25,49	25,58	25,55	25,50	25,53	25,57	25,55	25,47	25,46	25,55	25,49	25,42	25,45	25,44	25,41	25,45	25,43	25,42	25,36	25,33	25,40	25,42	25,33	25,33	25,30	25,35	25,31	25,35	25,28	25,17	25,27	25,29	25,29	25,25	25,16	25,14	25,13	25,14	25,16	25,25	25,24	25,13	25,13	25,13	25,10	25,09	25,05	24,97	25,02	25,01	24,98	24,94	24,91	24,89	24,99	24,91	24,89	24,88	24,84	24,84	24,79	24,84	24,85	24,78	24,77	24,68	24,65	24,68	24,68	24,63	24,58	24,56	24,62	24,59	24,61	24,64	24,56	24,57	24,58	24,56	24,52	24,44	24,46	24,44	24,43	24,44	24,53	24,41	24,37	24,37	24,28	24,25	24,26	24,23	24,21	24,18	24,18	24,16	24,11	24,10	24,05	24,05	24,01	23,99	24,02	23,97	23,90	23,88	23,92	23,92	23,91	23,87	23,85	23,80	23,74	23,75	23,74	23,75	23,75	23,74	23,69	23,75	23,71	23,63	23,60	23,59	23,52	23,51	23,52	23,55	23,55	23,50	23,55	23,65	23,54	23,51	23,51	23,38	23,50	23,51	23,45	23,51	23,45	23,50	23,48	23,47	23,44	23,42	23,40	23,32	23,21	23,19	23,20	23,26	23,27	23,26	23,25	23,24	23,30	23,24	23,32	23,18	23,16	
21,12	21,16	21,22	21,27	21,23	21,20	21,26	21,26	21,25	21,24	21,24	21,33	21,37	21,20	21,13	21,10	21,05	21,12	21,08	21,08	21,01	20,96	20,91	20,85	20,93	21,01	21,11	21,06	21,16	21,21	21,27	21,49	21,67	21,74	21,78	21,79	21,78	21,71	21,74	21,78	21,77	21,68	21,66	21,71	21,66	21,71	21,80	21,70	21,68	21,69	21,78	21,84	21,86	21,76	21,70	21,74	21,75	21,76	21,88	21,84	21,74	21,82	21,90	21,89	21,83	21,72	21,82	21,80	21,78	21,66	21,68	21,73	21,73	21,76	21,85	21,82	21,75	21,76	21,87	21,94	21,88	21,89	21,91	21,81	21,98	21,99	21,95	21,93	21,95	22,02	21,96	22,00	22,03	22,08	22,00	22,10	22,14	22,07	22,01	22,05	22,12	22,14	22,18	22,25	22,22	22,14	22,12	22,15	22,19	22,18	22,20	22,29	22,33	22,27	22,24	22,26	22,21	22,19	22,20	22,19	22,21	22,33	22,35	22,32	22,33	22,30	22,34	22,38	22,27	22,20	22,22	22,37	22,46	22,42	22,38	22,36	22,38	22,48	22,51	22,51	22,48	22,41	22,46	22,53	22,52	22,60	22,61	22,65	22,68	22,66	22,64	22,71	22,70	22,68	22,73	22,80	22,79	22,77	22,85	22,93	22,92	22,81	22,82	22,94	22,91	22,89	22,91	23,00	23,07	23,11	23,09	23,07	23,11	23,10	23,10	23,16	23,25	23,21	23,26	23,19	23,27	23,39	23,41	23,40	23,41	23,47	23,43	23,50	23,53	23,55	23,55	23,58	23,49	23,54	23,60	23,63	23,69	23,71	23,68	23,69	23,73	23,73	23,81	23,87	23,77	23,77	23,74	23,77	23,77	23,83	23,87	23,98	23,89	23,91	23,94	23,87	23,88	23,84	23,92	23,78	23,82	23,84	23,84	23,81	23,74	23,75	23,70	23,72	23,76	23,79	23,74	23,80	23,81	23,84	23,80	23,84	23,87	23,79	23,79	23,83	23,79	23,83	23,86	23,80	23,89	23,85	23,84	23,81	23,81	23,77	23,83	23,86	23,84	23,83	23,82	23,93	23,85	23,89	23,99	23,96	23,93	24,04	24,01	24,01	24,03	24,04	24,04	24,01	23,99	24,02	24,03	24,11	24,11	24,17	24,19	24,20	24,20	24,27	24,17	24,21	24,26	24,22	24,28	24,22	24,30	24,41	24,38	24,31	24,31	24,38	24,42	24,45	24,46	24,49	24,51	24,54	24,46	24,49	24,57	24,65	24,64	24,67	24,63	24,60	24,66	24,71	24,76	24,75	24,77	24,84	24,83	24,86	24,78	24,84	24,84	24,87	24,96	25,03	25,06	24,95	24,97	24,94	25,03	25,04	24,99	25,03	25,01	25,12	25,21	25,20	25,21	25,18	25,21	25,19	25,19	25,22	25,25	25,28	25,30	25,27	25,28	25,27	25,25	25,27	25,32	25,31	25,38	25,31	25,28	25,30	25,32	25,27	25,27	25,33	25,27	25,25	25,22	25,13	25,28	25,27	25,23	25,28	25,21	25,22	25,19	25,16	25,19	25,13	25,18	25,23	25,23	25,15	25,15	25,20	25,20	25,12	25,18	25,16	25,15	25,18	25,23	25,24	25,18	25,21	25,23	25,23	25,16	25,19	25,18	25,15	25,20	25,25	25,31	25,26	25,23	25,13	25,20	25,29	25,26	25,24	25,25	25,22	25,23	25,28	25,29	25,27	25,33	25,35	25,37	25,40	25,41	25,46	25,34	25,34	25,33	25,38	25,45	25,44	25,30	25,32	25,30	25,36	25,34	25,36	25,40	25,39	25,35	25,30	25,35	25,39	25,42	25,43	25,48	25,51	25,47	25,46	25,44	25,49	25,48	25,42	25,52	25,50	25,52	25,49	25,48	25,47	25,43	25,40	25,43	25,49	25,43	25,45	25,54	25,61	25,56	25,49	25,53	25,49	25,57	25,64	25,53	25,57	25,56	25,52	25,48	25,45	25,49	25,55	25,58	25,51	25,48	25,50	25,43	25,41	25,50	25,45	25,50	25,48	25,56	25,56	25,49	25,56	25,60	25,56	25,48	25,48	25,49	25,55	25,50	25,41	25,46	25,41	25,45	25,39	25,41	25,35	25,34	25,44	25,42	25,34	25,33	25,32	25,33	25,27	25,30	25,30	25,18	25,22	25,28	25,24	25,22	25,23	25,22	25,15	25,18	25,10	25,11	25,27	25,13	25,14	25,18	25,04	25,02	25,06	25,01	25,05	25,04	25,07	25,00	24,92	24,87	24,99	24,93	24,87	24,87	24,87	24,89	24,86	24,88	24,84	24,82	24,75	24,72	24,73	24,77	24,71	24,65	24,62	24,59	24,59	24,63	24,57	24,56	24,52	24,53	24,65	24,57	24,51	24,41	24,44	24,49	24,47	24,41	24,40	24,34	24,36	24,38	24,36	24,32	24,26	24,26	24,31	24,25	24,23	24,23	24,13	24,08	24,09	24,05	24,04	24,07	24,03	24,04	23,92	23,90	23,87	23,95	23,87	23,89	23,88	23,88	23,84	23,83	23,82	23,75	23,76	23,76	23,74	23,81	23,75	23,69	23,64	23,58	23,57	23,68	23,60	23,55	23,66	23,56	23,54	23,60	23,57	23,48	23,48	23,47	23,46	23,43	23,34	23,37	23,47	23,51	23,41	23,37	23,39	23,45	23,39	23,26	23,32	23,34	23,32	23,29	23,30	23,23	23,23	23,25	23,30	23,27	23,22	23,16	23,18	
21,02	21,03	20,99	21,11	21,11	21,07	21,10	21,21	21,26	21,30	21,33	21,21	21,21	21,20	21,17	21,21	21,22	21,17	21,18	21,18	21,12	21,06	21,02	20,98	21,01	21,06	21,13	21,10	21,14	21,23	21,39	21,42	21,62	21,84	21,84	21,73	21,77	21,72	21,75	21,75	21,80	21,76	21,66	21,69	21,72	21,71	21,79	21,71	21,71	21,74	21,80	21,78	21,75	21,68	21,66	21,76	21,78	21,65	21,77	21,79	21,74	21,80	21,90	21,82	21,82	21,81	21,87	21,84	21,82	21,73	21,67	21,72	21,76	21,84	21,93	21,89	21,77	21,81	21,84	21,82	21,85	21,91	21,91	21,82	21,87	21,99	21,92	21,94	21,94	21,98	21,96	22,03	22,06	22,09	22,01	22,08	22,13	22,06	22,02	22,10	22,18	22,12	22,08	22,23	22,19	22,16	22,12	22,14	22,12	22,12	22,19	22,16	22,20	22,24	22,28	22,28	22,25	22,19	22,25	22,33	22,22	22,25	22,23	22,26	22,29	22,34	22,35	22,38	22,31	22,28	22,31	22,35	22,36	22,40	22,42	22,42	22,41	22,45	22,49	22,52	22,53	22,42	22,52	22,62	22,61	22,60	22,64	22,65	22,67	22,65	22,66	22,73	22,66	22,71	22,78	22,83	22,77	22,76	22,83	22,87	22,90	22,85	22,88	22,97	22,97	23,07	23,02	22,97	23,02	23,08	23,09	23,11	23,15	23,11	23,12	23,22	23,21	23,27	23,31	23,23	23,31	23,37	23,36	23,42	23,46	23,52	23,47	23,48	23,56	23,52	23,57	23,53	23,53	23,58	23,68	23,64	23,67	23,72	23,70	23,71	23,71	23,73	23,76	23,87	23,81	23,79	23,78	23,85	23,82	23,81	23,83	23,87	23,98	23,93	23,88	23,88	23,93	23,86	23,86	23,86	23,79	23,82	23,79	23,85	23,80	23,77	23,72	23,73	23,70	23,78	23,74	23,77	23,86	23,86	23,80	23,76	23,83	23,76	23,84	23,75	23,78	23,89	23,86	23,81	23,85	23,80	23,78	23,83	23,79	23,74	23,80	23,84	23,84	23,83	23,86	23,88	23,84	23,83	23,95	23,96	23,91	23,99	23,94	23,93	24,03	24,04	24,03	24,01	24,04	24,08	23,96	24,05	24,11	24,17	24,17	24,07	24,12	24,25	24,18	24,15	24,14	24,19	24,24	24,19	24,28	24,37	24,37	24,32	24,31	24,43	24,37	24,35	24,37	24,38	24,37	24,49	24,46	24,44	24,51	24,60	24,55	24,55	24,61	24,55	24,65	24,72	24,78	24,75	24,65	24,78	24,81	24,81	24,78	24,81	24,85	24,89	24,92	24,96	24,90	24,94	24,91	24,91	24,96	25,00	25,04	25,11	25,04	24,97	25,02	25,15	25,13	25,10	25,09	25,13	25,14	25,08	25,17	25,16	25,23	25,22	25,26	25,27	25,26	25,22	25,23	25,27	25,28	25,23	25,27	25,26	25,22	25,22	25,29	25,30	25,23	25,21	25,14	25,15	25,23	25,22	25,24	25,24	25,11	25,21	25,22	25,16	25,20	25,05	25,08	25,15	25,14	25,11	25,09	25,20	25,18	25,11	25,09	25,16	25,17	25,07	25,18	25,19	25,20	25,12	25,18	25,23	25,21	25,10	25,09	25,13	25,20	25,19	25,13	25,19	25,16	25,16	25,23	25,21	25,19	25,20	25,23	25,27	25,28	25,30	25,32	25,25	25,27	25,31	25,35	25,39	25,38	25,35	25,32	25,41	25,36	25,34	25,38	25,41	25,43	25,37	25,31	25,37	25,37	25,28	25,31	25,34	25,38	25,41	25,47	25,42	25,39	25,41	25,42	25,43	25,38	25,33	25,36	25,47	25,45	25,46	25,51	25,42	25,50	25,48	25,44	25,39	25,39	25,42	25,47	25,47	25,46	25,45	25,51	25,55	25,53	25,49	25,52	25,50	25,51	25,53	25,49	25,52	25,51	25,45	25,53	25,48	25,42	25,49	25,52	25,51	25,49	25,50	25,40	25,33	25,45	25,48	25,47	25,49	25,48	25,48	25,51	25,51	25,52	25,50	25,43	25,42	25,45	25,47	25,51	25,44	25,52	25,53	25,51	25,44	25,44	25,39	25,38	25,37	25,36	25,33	25,33	25,31	25,36	25,36	25,30	25,26	25,22	25,25	25,33	25,32	25,21	25,30	25,27	25,19	25,23	25,10	25,07	25,22	25,16	25,14	25,13	25,14	25,02	24,99	25,04	25,03	24,98	24,97	25,02	24,96	24,93	24,90	24,97	24,95	24,91	24,94	24,96	24,88	24,85	24,84	24,81	24,80	24,75	24,73	24,78	24,75	24,67	24,63	24,54	24,57	24,66	24,57	24,55	24,55	24,54	24,59	24,56	24,48	24,44	24,46	24,42	24,45	24,43	24,37	24,30	24,29	24,28	24,32	24,33	24,27	24,27	24,32	24,23	24,19	24,21	24,12	24,07	24,10	24,02	23,98	24,07	24,03	24,00	23,94	24,00	23,94	23,95	23,92	23,88	23,89	23,89	23,90	23,87	23,81	23,83	23,75	23,74	23,77	23,80	23,75	23,78	23,72	23,65	23,60	23,61	23,70	23,66	23,65	23,68	23,66	23,64	23,60	23,55	23,44	23,49	23,47	23,44	23,37	23,38	23,40	23,49	23,33	23,31	23,40	23,40	23,39	23,27	23,32	23,37	23,36	23,34	23,28	23,30	23,26	23,29	23,23	23,24	23,21	23,11	23,12	
20,98	20,96	20,94	21,03	21,09	21,07	20,95	21,09	21,15	21,19	21,24	21,18	21,16	21,24	21,23	21,31	21,38	21,24	21,25	21,21	21,20	21,16	21,08	21,13	21,16	21,20	21,23	21,17	21,19	21,23	21,35	21,52	21,64	21,73	21,83	21,68	21,69	21,65	21,77	21,80	21,77	21,74	21,68	21,70	21,73	21,75	21,76	21,74	21,69	21,80	21,84	21,79	21,84	21,75	21,70	21,73	21,78	21,77	21,73	21,75	21,77	21,79	21,88	21,82	21,77	21,79	21,86	21,81	21,84	21,80	21,67	21,70	21,74	21,90	21,93	21,87	21,76	21,83	21,84	21,84	21,85	21,89	21,95	21,86	21,88	21,88	21,98	21,93	21,95	22,00	21,93	21,98	22,07	22,05	22,03	22,02	22,10	22,05	22,12	22,18	22,14	22,16	22,15	22,13	22,19	22,17	22,14	22,23	22,22	22,13	22,13	22,17	22,25	22,27	22,26	22,32	22,29	22,22	22,28	22,33	22,24	22,30	22,25	22,21	22,29	22,37	22,43	22,36	22,33	22,32	22,35	22,32	22,34	22,40	22,43	22,52	22,47	22,38	22,45	22,53	22,59	22,50	22,50	22,63	22,64	22,57	22,61	22,70	22,68	22,62	22,58	22,82	22,72	22,72	22,79	22,81	22,82	22,76	22,79	22,85	22,91	22,91	22,87	22,91	22,90	23,04	23,08	23,03	23,04	23,04	23,07	23,10	23,22	23,24	23,19	23,24	23,26	23,26	23,35	23,26	23,35	23,37	23,34	23,38	23,43	23,50	23,48	23,50	23,54	23,54	23,59	23,60	23,64	23,69	23,74	23,70	23,66	23,68	23,65	23,72	23,71	23,74	23,84	23,92	23,88	23,81	23,86	23,89	23,85	23,87	23,89	23,93	23,97	23,93	23,87	23,86	23,87	23,81	23,80	23,78	23,83	23,85	23,84	23,86	23,92	23,89	23,83	23,74	23,74	23,70	23,76	23,79	23,80	23,75	23,75	23,74	23,68	23,69	23,75	23,76	23,75	23,80	23,84	23,88	23,82	23,79	23,74	23,73	23,80	23,77	23,84	23,82	23,81	23,85	23,87	23,87	23,78	23,89	23,94	23,90	23,89	23,94	23,88	23,94	23,97	24,02	24,02	23,99	23,99	24,12	24,04	24,03	24,09	24,14	24,18	24,07	24,07	24,14	24,17	24,10	24,09	24,19	24,22	24,23	24,27	24,36	24,36	24,31	24,30	24,37	24,40	24,30	24,40	24,38	24,38	24,45	24,39	24,45	24,49	24,59	24,55	24,52	24,53	24,55	24,62	24,65	24,65	24,72	24,65	24,70	24,80	24,77	24,75	24,76	24,84	24,89	24,88	24,89	24,87	24,88	24,91	24,92	25,00	25,04	24,98	25,00	25,05	25,06	25,03	25,08	25,07	25,08	25,04	25,07	25,05	25,00	25,11	25,18	25,14	25,21	25,23	25,24	25,29	25,27	25,23	25,24	25,25	25,20	25,22	25,21	25,20	25,26	25,26	25,23	25,24	25,18	25,15	25,13	25,19	25,23	25,21	25,20	25,11	25,09	25,11	25,14	25,10	25,00	25,02	25,07	25,12	25,13	25,10	25,15	25,17	25,09	25,04	25,14	25,09	25,00	25,11	25,12	25,13	25,16	25,14	25,16	25,16	25,12	25,13	25,21	25,24	25,15	25,10	25,11	25,08	25,20	25,18	25,21	25,21	25,19	25,21	25,16	25,22	25,25	25,28	25,28	25,29	25,20	25,25	25,34	25,33	25,30	25,27	25,37	25,35	25,26	25,27	25,30	25,32	25,27	25,30	25,37	25,35	25,31	25,25	25,23	25,29	25,31	25,39	25,38	25,40	25,33	25,35	25,36	25,35	25,37	25,36	25,36	25,42	25,41	25,48	25,49	25,46	25,49	25,39	25,37	25,39	25,45	25,47	25,47	25,44	25,48	25,50	25,46	25,48	25,50	25,47	25,41	25,44	25,50	25,51	25,54	25,57	25,48	25,50	25,54	25,48	25,44	25,49	25,54	25,52	25,54	25,48	25,42	25,44	25,49	25,50	25,53	25,49	25,42	25,44	25,46	25,45	25,54	25,46	25,33	25,42	25,45	25,46	25,43	25,49	25,51	25,44	25,41	25,45	25,46	25,39	25,35	25,33	25,35	25,37	25,38	25,33	25,34	25,36	25,28	25,24	25,30	25,32	25,36	25,28	25,24	25,20	25,24	25,21	25,17	25,16	25,20	25,17	25,11	25,09	25,14	25,15	25,08	25,09	25,07	25,04	24,98	25,00	25,01	24,95	24,90	24,91	24,98	24,92	24,80	24,87	24,87	24,73	24,79	24,85	24,81	24,78	24,78	24,71	24,70	24,71	24,64	24,52	24,56	24,66	24,67	24,63	24,59	24,65	24,64	24,52	24,52	24,55	24,53	24,39	24,40	24,49	24,38	24,38	24,35	24,29	24,39	24,33	24,28	24,29	24,29	24,23	24,19	24,22	24,19	24,07	24,12	24,08	24,05	24,04	24,01	23,99	24,00	24,04	24,07	24,01	23,89	23,86	23,85	23,88	23,88	23,80	23,81	23,84	23,84	23,82	23,76	23,79	23,76	23,74	23,67	23,66	23,72	23,62	23,67	23,65	23,64	23,64	23,62	23,69	23,64	23,58	23,47	23,45	23,43	23,45	23,49	23,52	23,48	23,45	23,40	23,35	23,39	23,39	23,41	23,31	23,31	23,35	23,31	23,32	23,35	23,35	23,33	23,28	23,32	23,19	23,10	23,15	23,11	
20,92	20,94	20,90	20,91	21,01	21,02	20,98	20,95	20,96	20,98	21,02	21,08	21,17	21,18	21,17	21,20	21,23	21,18	21,27	21,22	21,18	21,23	21,18	21,21	21,27	21,29	21,25	21,25	21,33	21,36	21,36	21,53	21,61	21,69	21,76	21,80	21,77	21,72	21,68	21,73	21,73	21,68	21,60	21,58	21,70	21,72	21,71	21,71	21,64	21,69	21,84	21,80	21,87	21,83	21,78	21,71	21,74	21,78	21,87	21,77	21,77	21,82	21,88	21,83	21,85	21,78	21,83	21,87	21,82	21,82	21,76	21,78	21,77	21,84	21,86	21,79	21,68	21,77	21,86	21,89	21,85	21,85	21,91	21,86	21,84	21,86	21,90	21,89	21,87	22,02	21,99	21,95	22,05	22,05	22,04	22,05	22,09	22,12	22,16	22,09	22,02	22,11	22,08	22,15	22,16	22,17	22,19	22,17	22,23	22,17	22,19	22,20	22,31	22,33	22,32	22,33	22,26	22,23	22,31	22,35	22,32	22,30	22,25	22,27	22,39	22,41	22,35	22,37	22,28	22,31	22,33	22,37	22,32	22,37	22,38	22,47	22,44	22,35	22,44	22,49	22,52	22,49	22,53	22,57	22,59	22,63	22,67	22,64	22,66	22,64	22,60	22,74	22,72	22,72	22,73	22,81	22,73	22,77	22,73	22,83	22,93	22,87	22,86	22,88	22,82	22,96	23,06	23,09	23,16	23,15	23,10	23,16	23,19	23,22	23,23	23,28	23,35	23,30	23,31	23,33	23,33	23,40	23,33	23,37	23,44	23,47	23,47	23,49	23,52	23,47	23,54	23,60	23,61	23,64	23,73	23,72	23,63	23,72	23,63	23,71	23,76	23,71	23,80	23,85	23,80	23,75	23,75	23,80	23,78	23,88	23,95	24,01	23,93	23,83	23,84	23,90	23,85	23,79	23,81	23,81	23,82	23,84	23,85	23,83	23,93	23,89	23,83	23,75	23,74	23,71	23,77	23,79	23,78	23,76	23,68	23,72	23,78	23,65	23,71	23,65	23,77	23,80	23,79	23,81	23,81	23,79	23,81	23,75	23,76	23,79	23,78	23,83	23,85	23,83	23,83	23,74	23,75	23,85	23,95	23,92	23,95	23,89	23,86	23,95	24,02	24,00	23,96	23,99	23,94	24,03	24,06	24,08	24,07	24,17	24,18	24,13	24,08	24,10	24,10	24,11	24,06	24,18	24,20	24,19	24,30	24,35	24,34	24,29	24,30	24,30	24,35	24,38	24,39	24,35	24,36	24,40	24,41	24,38	24,46	24,54	24,51	24,51	24,48	24,49	24,56	24,56	24,60	24,70	24,64	24,64	24,70	24,78	24,70	24,76	24,81	24,83	24,82	24,86	24,88	24,91	24,88	24,91	25,04	25,04	24,94	24,86	24,98	25,12	25,07	25,03	25,02	25,07	25,01	25,02	25,00	25,02	25,12	25,13	25,07	25,14	25,13	25,15	25,13	25,21	25,22	25,16	25,16	25,18	25,20	25,24	25,22	25,12	25,12	25,14	25,18	25,16	25,13	25,14	25,17	25,20	25,15	25,18	25,07	25,00	25,04	25,15	25,07	24,89	24,99	25,02	25,09	25,09	25,07	25,09	25,10	25,01	24,97	25,07	25,12	25,02	25,07	25,13	25,04	25,13	25,12	25,11	25,06	25,05	25,07	25,09	25,11	25,09	25,13	25,09	25,10	25,08	25,09	25,12	25,13	25,13	25,15	25,17	25,20	25,20	25,22	25,24	25,25	25,15	25,16	25,26	25,31	25,26	25,24	25,27	25,21	25,20	25,21	25,23	25,20	25,17	25,19	25,32	25,37	25,30	25,31	25,29	25,27	25,28	25,31	25,33	25,38	25,37	25,35	25,30	25,28	25,32	25,32	25,37	25,36	25,38	25,45	25,45	25,44	25,45	25,45	25,45	25,40	25,38	25,43	25,39	25,41	25,41	25,44	25,40	25,41	25,39	25,33	25,35	25,43	25,47	25,51	25,54	25,54	25,51	25,47	25,49	25,52	25,47	25,49	25,53	25,47	25,52	25,46	25,46	25,41	25,46	25,51	25,48	25,50	25,47	25,35	25,38	25,40	25,49	25,43	25,32	25,43	25,45	25,42	25,42	25,49	25,46	25,40	25,36	25,39	25,41	25,43	25,40	25,35	25,34	25,27	25,33	25,36	25,25	25,30	25,30	25,30	25,32	25,25	25,24	25,23	25,23	25,22	25,28	25,23	25,23	25,23	25,24	25,13	25,08	25,11	25,14	25,09	25,03	25,04	25,10	25,03	25,06	25,07	25,04	24,94	24,91	24,93	24,99	24,96	24,84	24,82	24,94	24,78	24,76	24,79	24,79	24,81	24,82	24,84	24,80	24,75	24,70	24,60	24,56	24,61	24,65	24,64	24,68	24,68	24,63	24,55	24,51	24,56	24,46	24,39	24,43	24,49	24,44	24,43	24,40	24,34	24,37	24,37	24,34	24,24	24,28	24,24	24,18	24,25	24,20	24,11	24,12	24,22	24,12	24,06	24,07	24,02	24,05	24,08	24,07	23,99	23,88	23,89	23,85	23,85	23,86	23,81	23,87	23,97	23,93	23,93	23,85	23,80	23,81	23,75	23,69	23,69	23,69	23,65	23,63	23,67	23,57	23,55	23,62	23,58	23,58	23,62	23,49	23,44	23,39	23,49	23,55	23,43	23,46	23,43	23,37	23,46	23,43	23,37	23,37	23,38	23,44	23,32	23,23	23,33	23,34	23,35	23,30	23,26	23,29	23,31	23,15	22,99	23,09	
20,94	21,04	21,02	20,92	20,90	20,96	20,96	21,00	20,94	20,87	20,93	21,00	21,17	21,18	21,14	21,17	21,14	21,13	21,20	21,18	21,14	21,21	21,25	21,33	21,34	21,25	21,25	21,29	21,39	21,44	21,45	21,54	21,62	21,77	21,78	21,78	21,79	21,71	21,77	21,75	21,72	21,77	21,70	21,61	21,67	21,74	21,76	21,74	21,76	21,74	21,75	21,77	21,81	21,80	21,79	21,70	21,68	21,72	21,81	21,75	21,77	21,80	21,79	21,80	21,83	21,84	21,81	21,87	21,80	21,76	21,85	21,82	21,84	21,83	21,87	21,88	21,77	21,78	21,83	21,84	21,82	21,90	21,93	21,78	21,92	21,93	21,95	21,97	21,94	22,00	22,01	22,03	22,10	22,02	22,00	22,05	22,10	22,11	22,16	22,18	22,08	22,10	22,17	22,18	22,19	22,20	22,23	22,19	22,19	22,17	22,19	22,21	22,32	22,32	22,23	22,27	22,26	22,33	22,40	22,36	22,38	22,35	22,29	22,35	22,36	22,37	22,32	22,37	22,34	22,31	22,29	22,42	22,39	22,38	22,39	22,46	22,47	22,47	22,50	22,48	22,51	22,47	22,47	22,53	22,62	22,68	22,72	22,68	22,77	22,74	22,76	22,81	22,77	22,76	22,79	22,83	22,87	22,83	22,80	22,87	22,96	22,89	22,92	22,95	22,88	22,96	23,06	23,12	23,20	23,16	23,12	23,17	23,30	23,19	23,24	23,35	23,36	23,37	23,33	23,28	23,38	23,39	23,28	23,38	23,51	23,46	23,42	23,44	23,49	23,53	23,51	23,54	23,58	23,59	23,69	23,74	23,69	23,76	23,76	23,71	23,78	23,79	23,79	23,84	23,79	23,77	23,80	23,84	23,82	23,82	23,89	23,96	23,85	23,80	23,84	23,99	23,95	23,86	23,86	23,83	23,82	23,87	23,78	23,78	23,79	23,81	23,78	23,82	23,74	23,75	23,79	23,79	23,73	23,77	23,73	23,65	23,80	23,74	23,70	23,69	23,82	23,84	23,75	23,75	23,82	23,76	23,84	23,78	23,80	23,80	23,75	23,74	23,83	23,82	23,81	23,73	23,76	23,85	23,90	23,82	23,87	23,87	23,85	23,94	23,98	23,98	23,96	23,93	23,90	24,02	23,99	23,98	24,00	24,13	24,18	24,14	24,15	24,06	24,10	24,10	24,11	24,14	24,20	24,21	24,25	24,27	24,26	24,26	24,22	24,26	24,32	24,33	24,36	24,35	24,33	24,38	24,33	24,32	24,38	24,46	24,51	24,52	24,50	24,50	24,60	24,64	24,60	24,66	24,64	24,53	24,56	24,65	24,73	24,73	24,80	24,79	24,82	24,79	24,82	24,85	24,84	24,82	24,93	24,93	24,90	24,90	24,98	24,96	24,94	24,99	24,97	25,03	25,02	25,00	25,08	25,08	25,07	25,05	25,10	25,09	25,03	25,14	25,15	25,15	25,15	25,17	25,13	25,11	25,13	25,18	25,16	25,06	25,10	25,11	25,08	25,16	25,04	25,04	25,13	25,15	25,10	25,03	25,05	24,97	25,02	25,11	25,09	24,95	24,93	25,05	25,04	25,04	25,02	25,04	25,04	24,97	25,03	24,99	24,99	25,04	25,02	25,08	25,05	25,00	25,02	25,06	25,10	25,01	24,96	25,06	25,00	25,04	25,12	25,09	25,10	25,11	25,11	25,02	25,09	25,08	25,17	25,16	25,18	25,19	25,14	25,15	25,22	25,19	25,17	25,18	25,24	25,22	25,16	25,17	25,20	25,19	25,29	25,25	25,23	25,25	25,21	25,31	25,29	25,28	25,25	25,26	25,26	25,27	25,33	25,28	25,31	25,34	25,35	25,40	25,32	25,30	25,35	25,35	25,43	25,40	25,40	25,40	25,38	25,42	25,43	25,42	25,45	25,41	25,34	25,35	25,36	25,45	25,38	25,33	25,36	25,41	25,39	25,46	25,51	25,43	25,47	25,49	25,53	25,53	25,56	25,50	25,48	25,54	25,48	25,48	25,45	25,43	25,36	25,44	25,49	25,41	25,46	25,41	25,47	25,45	25,35	25,39	25,41	25,46	25,37	25,44	25,48	25,40	25,36	25,44	25,46	25,37	25,36	25,34	25,36	25,38	25,40	25,38	25,42	25,28	25,28	25,29	25,32	25,33	25,32	25,29	25,29	25,31	25,27	25,17	25,15	25,20	25,23	25,31	25,27	25,20	25,18	25,21	25,20	25,19	25,11	25,11	25,11	25,11	25,07	25,12	25,08	25,06	25,14	25,08	25,03	24,97	24,98	24,99	24,96	24,92	24,84	24,91	24,88	24,84	24,78	24,76	24,80	24,76	24,83	24,90	24,74	24,68	24,70	24,60	24,61	24,67	24,58	24,64	24,65	24,69	24,59	24,63	24,58	24,53	24,44	24,47	24,45	24,42	24,44	24,41	24,38	24,43	24,37	24,31	24,32	24,32	24,30	24,21	24,24	24,23	24,15	24,12	24,20	24,12	24,02	23,99	24,05	24,08	24,10	24,04	24,03	23,94	23,90	23,93	23,96	23,96	23,93	23,93	23,95	23,90	23,92	23,89	23,86	23,85	23,79	23,75	23,75	23,68	23,62	23,63	23,58	23,65	23,65	23,69	23,66	23,65	23,65	23,57	23,48	23,48	23,50	23,57	23,47	23,52	23,51	23,52	23,50	23,46	23,39	23,49	23,39	23,41	23,39	23,20	23,29	23,40	23,34	23,31	23,29	23,25	23,24	23,25	23,14	23,17	
20,97	21,03	20,97	21,03	21,04	20,98	20,95	20,97	20,97	20,89	20,96	20,96	21,02	21,12	21,09	21,09	21,12	21,15	21,23	21,19	21,22	21,20	21,21	21,22	21,26	21,31	21,32	21,36	21,38	21,52	21,46	21,57	21,60	21,71	21,84	21,73	21,76	21,64	21,68	21,78	21,68	21,72	21,75	21,72	21,71	21,68	21,80	21,74	21,74	21,77	21,80	21,77	21,75	21,75	21,73	21,77	21,69	21,75	21,76	21,69	21,74	21,74	21,73	21,74	21,80	21,82	21,81	21,79	21,78	21,75	21,81	21,73	21,81	21,84	21,82	21,87	21,82	21,79	21,86	21,86	21,84	21,89	21,93	21,86	21,94	22,00	22,02	22,02	21,98	22,01	22,03	22,03	22,11	22,00	22,00	22,13	22,11	22,03	22,11	22,21	22,12	22,14	22,20	22,24	22,24	22,21	22,24	22,24	22,24	22,16	22,17	22,26	22,30	22,30	22,30	22,31	22,23	22,28	22,40	22,35	22,32	22,38	22,44	22,26	22,27	22,36	22,30	22,32	22,33	22,33	22,31	22,42	22,40	22,41	22,37	22,47	22,49	22,48	22,55	22,57	22,50	22,44	22,52	22,60	22,56	22,65	22,65	22,67	22,74	22,75	22,76	22,82	22,78	22,81	22,76	22,90	22,97	22,92	22,82	22,87	22,94	22,96	22,92	22,96	22,99	23,02	23,02	23,13	23,22	23,14	23,08	23,14	23,29	23,25	23,25	23,28	23,31	23,34	23,36	23,31	23,30	23,34	23,30	23,34	23,42	23,47	23,46	23,49	23,46	23,53	23,52	23,48	23,45	23,60	23,66	23,71	23,70	23,70	23,73	23,75	23,77	23,79	23,84	23,83	23,87	23,82	23,81	23,79	23,85	23,85	23,93	23,93	23,89	23,84	23,90	23,88	23,92	23,92	23,87	23,83	23,82	23,85	23,79	23,78	23,77	23,78	23,79	23,79	23,81	23,76	23,78	23,80	23,79	23,76	23,71	23,68	23,77	23,75	23,75	23,70	23,70	23,76	23,72	23,74	23,82	23,79	23,72	23,77	23,85	23,79	23,72	23,72	23,71	23,73	23,84	23,78	23,80	23,87	23,85	23,74	23,76	23,81	23,82	23,84	23,90	23,87	23,91	23,94	23,86	23,94	23,98	23,90	23,98	24,07	24,02	24,01	24,08	24,06	24,05	24,05	24,11	24,09	24,17	24,16	24,21	24,20	24,21	24,22	24,22	24,30	24,29	24,30	24,29	24,31	24,33	24,33	24,31	24,33	24,37	24,44	24,39	24,46	24,53	24,47	24,55	24,57	24,55	24,54	24,61	24,59	24,57	24,63	24,68	24,75	24,72	24,73	24,83	24,80	24,80	24,81	24,79	24,77	24,84	24,88	24,83	24,87	24,94	24,93	24,93	24,95	24,97	24,95	24,96	24,96	24,99	25,01	24,98	25,01	25,06	25,01	25,02	25,07	25,11	25,14	25,11	25,07	25,06	25,07	25,13	25,09	25,10	25,07	25,08	25,09	25,01	25,06	24,98	24,98	25,06	25,06	25,05	25,01	24,94	24,95	24,97	25,00	25,04	24,97	24,94	24,99	24,99	24,95	25,00	24,98	24,93	24,94	25,04	25,00	24,97	24,95	24,95	24,95	24,92	24,94	24,95	25,03	24,99	24,99	24,94	25,01	25,04	25,04	25,05	25,00	25,03	25,10	25,06	24,96	25,03	25,07	25,07	25,10	25,12	25,15	25,06	25,08	25,18	25,15	25,16	25,16	25,23	25,21	25,14	25,12	25,19	25,24	25,26	25,20	25,23	25,25	25,20	25,25	25,20	25,19	25,27	25,25	25,24	25,22	25,27	25,30	25,29	25,34	25,26	25,30	25,37	25,40	25,37	25,36	25,35	25,39	25,37	25,29	25,36	25,40	25,39	25,33	25,38	25,37	25,35	25,27	25,23	25,35	25,35	25,31	25,35	25,35	25,34	25,41	25,54	25,48	25,46	25,47	25,47	25,50	25,51	25,46	25,42	25,54	25,52	25,50	25,47	25,45	25,40	25,33	25,42	25,42	25,40	25,41	25,48	25,43	25,39	25,43	25,41	25,43	25,44	25,47	25,47	25,39	25,30	25,36	25,34	25,39	25,29	25,36	25,36	25,39	25,37	25,37	25,38	25,36	25,30	25,31	25,29	25,27	25,32	25,20	25,28	25,35	25,30	25,27	25,23	25,21	25,18	25,28	25,29	25,22	25,24	25,18	25,23	25,26	25,21	25,10	25,08	25,10	25,02	25,09	25,00	25,01	25,03	25,13	25,10	25,09	25,04	25,00	24,94	24,88	24,89	24,85	24,89	24,84	24,81	24,78	24,80	24,80	24,84	24,85	24,78	24,65	24,65	24,65	24,69	24,65	24,55	24,64	24,63	24,61	24,64	24,64	24,65	24,60	24,51	24,48	24,48	24,42	24,37	24,34	24,36	24,32	24,42	24,34	24,31	24,32	24,28	24,27	24,28	24,28	24,20	24,13	24,13	24,14	24,08	24,04	24,02	24,04	24,09	24,12	24,08	23,96	23,84	23,88	23,89	23,93	23,99	23,92	23,90	23,84	23,81	23,82	23,85	23,90	23,77	23,66	23,69	23,70	23,63	23,62	23,67	23,65	23,66	23,63	23,61	23,56	23,62	23,62	23,61	23,63	23,58	23,53	23,47	23,45	23,48	23,50	23,46	23,44	23,49	23,57	23,46	23,40	23,36	23,28	23,36	23,39	23,34	23,32	23,35	23,23	23,18	23,27	23,18	23,20	
20,98	21,04	20,92	20,93	21,09	21,10	21,11	21,05	21,00	20,99	21,07	21,06	21,00	21,05	21,03	20,99	21,11	21,12	21,19	21,24	21,16	21,14	21,15	21,23	21,35	21,42	21,48	21,45	21,39	21,46	21,51	21,58	21,59	21,68	21,79	21,78	21,73	21,63	21,67	21,74	21,67	21,61	21,65	21,74	21,72	21,71	21,70	21,74	21,71	21,69	21,75	21,65	21,72	21,78	21,68	21,65	21,74	21,77	21,84	21,77	21,77	21,74	21,74	21,66	21,72	21,85	21,81	21,77	21,81	21,72	21,77	21,72	21,82	21,87	21,76	21,80	21,80	21,76	21,80	21,90	21,85	21,86	21,80	21,91	21,95	21,99	22,08	22,05	21,93	21,91	21,93	21,97	22,09	22,05	22,08	22,14	22,01	22,05	22,19	22,15	22,15	22,22	22,15	22,09	22,14	22,14	22,26	22,22	22,16	22,21	22,21	22,25	22,26	22,31	22,32	22,31	22,27	22,17	22,32	22,39	22,31	22,38	22,40	22,36	22,31	22,40	22,41	22,40	22,37	22,30	22,37	22,35	22,46	22,38	22,43	22,48	22,52	22,41	22,51	22,51	22,47	22,43	22,48	22,64	22,67	22,60	22,62	22,65	22,70	22,82	22,78	22,78	22,75	22,88	22,87	22,86	22,88	22,89	22,85	22,92	22,97	23,03	22,96	22,94	22,99	23,06	23,02	23,08	23,20	23,18	23,11	23,16	23,25	23,22	23,24	23,23	23,29	23,35	23,32	23,31	23,34	23,44	23,42	23,38	23,39	23,44	23,49	23,50	23,58	23,53	23,54	23,60	23,57	23,51	23,67	23,70	23,74	23,74	23,71	23,77	23,79	23,79	23,85	23,88	23,85	23,87	23,82	23,75	23,77	23,90	23,88	23,93	23,95	23,87	23,88	23,87	23,83	23,92	23,86	23,82	23,82	23,85	23,80	23,76	23,80	23,77	23,77	23,81	23,78	23,81	23,82	23,79	23,77	23,75	23,73	23,69	23,76	23,69	23,73	23,70	23,64	23,70	23,68	23,75	23,73	23,80	23,70	23,70	23,78	23,81	23,81	23,78	23,74	23,77	23,85	23,79	23,79	23,80	23,78	23,79	23,86	23,84	23,81	23,86	23,89	23,95	23,89	23,93	23,91	23,91	23,93	23,97	24,00	24,03	24,03	23,98	24,01	24,04	23,99	23,97	24,02	24,02	24,03	24,10	24,18	24,18	24,15	24,16	24,18	24,23	24,29	24,25	24,25	24,28	24,30	24,32	24,29	24,32	24,33	24,39	24,38	24,43	24,50	24,43	24,47	24,46	24,47	24,47	24,51	24,53	24,63	24,64	24,64	24,63	24,61	24,66	24,81	24,80	24,76	24,80	24,77	24,79	24,84	24,84	24,86	24,85	24,91	24,87	24,91	24,88	24,94	24,94	24,91	24,93	24,92	25,01	25,04	25,00	24,97	25,02	24,99	25,04	25,04	25,08	25,04	25,02	25,07	25,04	25,01	25,12	25,12	25,07	24,99	25,01	25,01	25,02	24,99	24,99	25,01	25,05	25,05	25,02	24,99	24,88	24,91	24,97	25,00	24,91	24,80	24,87	24,91	24,92	24,96	24,97	24,89	24,84	24,87	24,90	24,89	24,89	24,91	24,95	24,89	24,91	24,92	25,02	24,99	24,89	24,95	24,95	25,06	25,08	25,06	25,00	25,00	25,05	25,02	25,00	25,03	25,03	25,01	25,02	25,08	25,12	25,08	25,01	25,07	25,07	25,04	25,10	25,13	25,11	25,09	25,11	25,11	25,19	25,23	25,17	25,13	25,18	25,22	25,23	25,22	25,18	25,25	25,22	25,18	25,24	25,18	25,23	25,23	25,28	25,25	25,25	25,33	25,41	25,33	25,35	25,28	25,27	25,28	25,21	25,23	25,34	25,36	25,29	25,34	25,39	25,40	25,31	25,27	25,28	25,27	25,32	25,32	25,27	25,31	25,33	25,42	25,45	25,45	25,38	25,40	25,41	25,52	25,50	25,36	25,43	25,54	25,49	25,44	25,39	25,37	25,37	25,43	25,35	25,38	25,42	25,37	25,42	25,42	25,46	25,41	25,46	25,36	25,34	25,37	25,43	25,36	25,34	25,30	25,38	25,33	25,33	25,45	25,40	25,38	25,37	25,34	25,29	25,32	25,27	25,23	25,20	25,33	25,28	25,22	25,36	25,34	25,27	25,26	25,28	25,22	25,22	25,26	25,24	25,27	25,20	25,20	25,16	25,12	25,14	25,10	25,12	25,08	25,03	25,00	25,03	25,11	25,12	25,09	25,10	25,10	25,01	25,00	24,96	24,92	24,90	24,89	24,89	24,82	24,79	24,79	24,75	24,80	24,79	24,76	24,73	24,68	24,72	24,71	24,69	24,67	24,70	24,70	24,67	24,66	24,56	24,68	24,65	24,52	24,52	24,52	24,47	24,46	24,38	24,37	24,36	24,40	24,47	24,40	24,33	24,23	24,23	24,24	24,23	24,20	24,20	24,12	24,12	24,09	24,13	24,13	24,02	24,00	24,07	24,05	23,98	23,95	23,96	23,97	23,92	23,96	23,90	23,91	23,93	23,89	23,83	23,82	23,82	23,77	23,69	23,72	23,79	23,73	23,65	23,68	23,65	23,67	23,60	23,60	23,54	23,57	23,64	23,61	23,56	23,53	23,44	23,42	23,50	23,45	23,40	23,42	23,39	23,55	23,49	23,48	23,52	23,38	23,38	23,47	23,41	23,36	23,36	23,38	23,32	23,22	23,28	23,27	23,27	
21,15	21,21	21,10	21,07	21,17	21,15	21,12	21,18	21,13	21,13	21,19	21,16	21,17	21,11	21,16	21,04	21,13	21,12	21,11	21,17	21,08	21,10	21,19	21,30	21,39	21,46	21,53	21,47	21,47	21,51	21,56	21,67	21,67	21,77	21,85	21,68	21,67	21,60	21,65	21,71	21,69	21,68	21,62	21,70	21,70	21,71	21,79	21,67	21,79	21,77	21,80	21,71	21,65	21,82	21,71	21,70	21,77	21,77	21,81	21,81	21,77	21,78	21,85	21,85	21,80	21,82	21,80	21,73	21,82	21,80	21,70	21,72	21,86	21,87	21,87	21,77	21,80	21,86	21,95	21,93	21,84	21,82	21,83	21,93	21,96	21,89	21,98	22,02	21,96	22,01	22,03	22,06	22,21	22,16	22,10	22,11	22,04	22,11	22,17	22,15	22,13	22,22	22,18	22,13	22,18	22,19	22,23	22,25	22,21	22,21	22,22	22,27	22,24	22,27	22,29	22,25	22,38	22,35	22,34	22,39	22,40	22,42	22,37	22,37	22,39	22,40	22,42	22,40	22,37	22,40	22,45	22,49	22,46	22,41	22,50	22,50	22,59	22,51	22,47	22,55	22,55	22,60	22,60	22,56	22,71	22,69	22,68	22,69	22,70	22,75	22,77	22,81	22,84	22,89	22,94	22,86	22,87	22,93	22,91	22,92	23,00	22,98	22,97	23,01	23,06	23,03	23,06	23,05	23,17	23,14	23,16	23,20	23,26	23,29	23,31	23,26	23,33	23,39	23,39	23,38	23,47	23,50	23,48	23,48	23,46	23,47	23,52	23,54	23,61	23,58	23,63	23,64	23,69	23,55	23,63	23,74	23,68	23,72	23,75	23,75	23,79	23,81	23,81	23,86	23,83	23,83	23,82	23,78	23,79	23,87	23,86	23,95	23,93	23,83	23,87	23,87	23,85	23,82	23,84	23,82	23,86	23,84	23,85	23,82	23,82	23,82	23,75	23,80	23,80	23,86	23,85	23,81	23,75	23,65	23,67	23,67	23,78	23,69	23,74	23,73	23,80	23,76	23,62	23,72	23,71	23,74	23,75	23,67	23,69	23,79	23,90	23,80	23,71	23,71	23,82	23,71	23,74	23,80	23,76	23,89	23,91	23,89	23,81	23,84	23,90	23,89	23,85	23,87	23,89	23,91	23,94	23,96	24,01	23,98	24,01	24,04	24,00	23,97	23,95	23,97	24,06	24,00	24,01	24,02	24,09	24,10	24,11	24,12	24,13	24,19	24,24	24,26	24,24	24,28	24,31	24,28	24,27	24,25	24,30	24,35	24,38	24,43	24,38	24,44	24,44	24,46	24,47	24,44	24,43	24,50	24,55	24,62	24,62	24,56	24,56	24,69	24,75	24,78	24,75	24,74	24,75	24,78	24,83	24,81	24,79	24,80	24,88	24,87	24,82	24,85	24,87	24,85	24,87	24,93	24,89	24,90	25,03	24,98	24,89	25,00	25,00	24,98	25,06	25,01	24,98	24,97	24,96	25,04	24,94	24,99	25,08	25,03	24,96	25,03	24,96	24,89	24,93	24,87	24,93	25,01	24,98	24,89	24,91	24,92	24,86	24,90	24,87	24,89	24,77	24,79	24,94	24,91	24,84	24,94	24,87	24,74	24,78	24,83	24,86	24,82	24,85	24,89	24,89	24,86	24,86	24,99	24,97	24,87	24,88	24,90	24,99	25,00	24,95	24,94	24,99	25,04	24,93	24,95	25,03	24,95	25,00	25,05	24,97	24,99	25,04	24,99	24,95	25,02	25,06	25,06	25,10	25,06	25,07	25,09	25,02	25,03	25,13	25,16	25,13	25,09	25,15	25,20	25,21	25,20	25,28	25,18	25,15	25,18	25,24	25,20	25,17	25,20	25,21	25,21	25,25	25,26	25,28	25,28	25,26	25,25	25,26	25,20	25,19	25,27	25,33	25,30	25,26	25,35	25,32	25,30	25,20	25,29	25,32	25,31	25,32	25,28	25,30	25,32	25,34	25,43	25,38	25,42	25,41	25,41	25,44	25,42	25,36	25,37	25,45	25,48	25,43	25,37	25,31	25,37	25,48	25,41	25,35	25,42	25,41	25,35	25,34	25,42	25,36	25,37	25,40	25,33	25,36	25,33	25,37	25,37	25,31	25,38	25,33	25,33	25,36	25,35	25,39	25,36	25,30	25,25	25,33	25,34	25,25	25,30	25,35	25,26	25,21	25,30	25,35	25,29	25,27	25,34	25,31	25,28	25,33	25,29	25,38	25,33	25,23	25,11	25,06	25,08	25,16	25,10	25,11	24,99	24,99	25,05	25,12	25,14	25,04	25,05	25,03	25,04	25,07	25,07	24,95	24,94	25,02	24,96	24,95	24,93	24,84	24,77	24,83	24,82	24,83	24,82	24,75	24,73	24,74	24,72	24,68	24,73	24,75	24,78	24,69	24,67	24,68	24,59	24,54	24,49	24,47	24,44	24,43	24,34	24,33	24,33	24,39	24,45	24,44	24,37	24,35	24,23	24,24	24,17	24,25	24,23	24,15	24,12	24,04	24,08	24,16	24,03	23,99	24,14	24,10	23,97	23,94	24,00	24,00	23,97	23,92	23,91	23,96	23,93	23,91	23,87	23,90	23,87	23,83	23,76	23,73	23,76	23,75	23,74	23,75	23,71	23,72	23,73	23,67	23,65	23,60	23,65	23,56	23,54	23,52	23,43	23,48	23,55	23,57	23,47	23,54	23,53	23,50	23,46	23,43	23,52	23,39	23,42	23,53	23,41	23,36	23,38	23,36	23,27	23,25	23,23	23,25	23,27	
21,28	21,36	21,27	21,25	21,33	21,33	21,25	21,29	21,27	21,23	21,25	21,22	21,19	21,20	21,27	21,16	21,20	21,17	21,13	21,13	21,12	21,12	21,16	21,25	21,28	21,36	21,51	21,41	21,44	21,40	21,58	21,69	21,73	21,81	21,79	21,68	21,61	21,61	21,69	21,69	21,64	21,68	21,70	21,61	21,65	21,69	21,85	21,80	21,76	21,81	21,83	21,71	21,73	21,84	21,79	21,79	21,80	21,79	21,80	21,77	21,75	21,76	21,86	21,86	21,84	21,81	21,77	21,72	21,84	21,83	21,79	21,78	21,87	21,95	21,90	21,82	21,79	21,88	21,98	21,94	21,86	21,89	21,89	21,92	21,98	21,94	21,93	21,92	22,00	22,07	22,00	22,02	22,14	22,11	22,04	22,07	22,11	22,12	22,13	22,17	22,12	22,19	22,23	22,15	22,11	22,14	22,23	22,28	22,19	22,18	22,18	22,31	22,30	22,35	22,30	22,29	22,31	22,38	22,38	22,32	22,40	22,43	22,36	22,33	22,47	22,49	22,41	22,35	22,34	22,39	22,51	22,47	22,49	22,45	22,55	22,59	22,58	22,54	22,53	22,56	22,56	22,61	22,66	22,62	22,70	22,76	22,79	22,72	22,77	22,73	22,77	22,86	22,86	22,91	22,86	22,85	22,96	22,91	22,94	22,98	23,01	23,00	23,00	23,06	23,04	23,06	23,02	23,10	23,21	23,19	23,15	23,20	23,26	23,30	23,29	23,26	23,29	23,44	23,50	23,47	23,42	23,49	23,46	23,47	23,44	23,50	23,57	23,55	23,51	23,55	23,62	23,62	23,58	23,60	23,64	23,71	23,70	23,71	23,73	23,73	23,72	23,73	23,76	23,87	23,82	23,82	23,77	23,76	23,86	23,93	23,87	23,91	23,89	23,81	23,83	23,86	23,87	23,84	23,87	23,87	23,82	23,83	23,80	23,80	23,82	23,82	23,80	23,78	23,82	23,82	23,75	23,70	23,78	23,70	23,68	23,68	23,74	23,67	23,63	23,69	23,77	23,81	23,70	23,73	23,73	23,70	23,69	23,64	23,64	23,68	23,81	23,78	23,71	23,69	23,71	23,65	23,75	23,83	23,79	23,75	23,76	23,83	23,77	23,74	23,84	23,88	23,83	23,87	23,88	23,94	23,96	23,98	23,97	23,96	23,97	23,92	23,93	23,96	23,93	23,94	24,01	24,04	24,01	24,00	24,02	24,05	24,11	24,13	24,06	24,13	24,18	24,18	24,18	24,25	24,22	24,22	24,25	24,26	24,31	24,32	24,29	24,37	24,40	24,39	24,47	24,49	24,46	24,42	24,38	24,43	24,49	24,52	24,57	24,58	24,57	24,63	24,72	24,70	24,67	24,67	24,66	24,73	24,73	24,73	24,72	24,77	24,83	24,87	24,81	24,87	24,88	24,84	24,82	24,85	24,86	24,88	24,93	24,89	24,86	24,87	24,98	24,97	25,02	24,97	24,92	24,89	24,93	24,92	24,92	24,94	24,97	24,94	24,92	24,96	24,90	24,81	24,87	24,74	24,79	24,91	24,93	24,86	24,80	24,79	24,83	24,80	24,78	24,72	24,70	24,78	24,85	24,75	24,72	24,79	24,83	24,73	24,79	24,81	24,81	24,80	24,79	24,83	24,81	24,75	24,82	24,97	24,95	24,87	24,83	24,87	24,84	24,86	24,83	24,80	24,86	24,90	24,83	24,88	24,92	24,91	24,88	24,89	24,93	24,91	24,91	24,93	24,88	24,91	25,02	24,99	25,04	25,00	25,02	25,03	24,96	24,95	25,04	25,12	25,09	25,01	25,05	25,10	25,10	25,11	25,16	25,15	25,05	25,08	25,16	25,20	25,12	25,18	25,22	25,21	25,15	25,19	25,22	25,23	25,17	25,27	25,25	25,23	25,17	25,23	25,27	25,29	25,26	25,20	25,21	25,19	25,19	25,19	25,30	25,22	25,24	25,26	25,29	25,29	25,37	25,38	25,31	25,38	25,39	25,39	25,39	25,44	25,38	25,36	25,44	25,38	25,33	25,30	25,31	25,33	25,32	25,32	25,33	25,36	25,49	25,40	25,23	25,36	25,34	25,34	25,37	25,37	25,36	25,33	25,32	25,41	25,46	25,30	25,32	25,29	25,35	25,33	25,27	25,28	25,36	25,24	25,26	25,30	25,32	25,33	25,37	25,33	25,31	25,33	25,31	25,14	25,22	25,31	25,30	25,32	25,20	25,24	25,32	25,26	25,23	25,15	25,09	25,13	25,15	25,13	25,11	25,08	25,05	25,06	25,16	25,12	25,04	24,99	25,04	25,10	25,08	25,00	24,99	24,97	25,02	24,95	24,86	24,87	24,83	24,77	24,85	24,82	24,80	24,86	24,78	24,71	24,70	24,68	24,72	24,68	24,71	24,78	24,70	24,74	24,71	24,57	24,52	24,50	24,51	24,54	24,47	24,40	24,41	24,45	24,46	24,46	24,44	24,37	24,33	24,29	24,28	24,26	24,23	24,23	24,21	24,18	24,10	24,09	24,18	24,05	24,02	24,12	24,13	23,99	23,90	23,97	24,00	23,98	23,98	23,94	23,95	23,92	24,00	23,97	23,96	23,95	23,87	23,74	23,79	23,74	23,76	23,77	23,77	23,80	23,72	23,75	23,75	23,71	23,64	23,62	23,55	23,55	23,58	23,53	23,47	23,46	23,58	23,50	23,55	23,53	23,49	23,42	23,44	23,49	23,47	23,44	23,40	23,37	23,39	23,31	23,33	23,24	23,22	23,31	23,26	23,32	
21,26	21,34	21,30	21,25	21,27	21,42	21,36	21,34	21,34	21,38	21,31	21,33	21,24	21,19	21,32	21,19	21,22	21,23	21,15	21,16	21,18	21,19	21,17	21,15	21,22	21,29	21,34	21,39	21,47	21,50	21,45	21,60	21,68	21,82	21,82	21,73	21,66	21,69	21,69	21,70	21,63	21,62	21,69	21,61	21,62	21,71	21,79	21,84	21,75	21,71	21,69	21,64	21,67	21,79	21,83	21,75	21,82	21,78	21,84	21,79	21,81	21,78	21,90	21,86	21,75	21,80	21,79	21,78	21,80	21,75	21,78	21,79	21,80	21,92	21,84	21,75	21,71	21,74	21,81	21,89	21,88	21,87	21,88	21,88	21,90	21,95	22,03	21,90	21,93	22,00	21,95	21,95	22,08	22,13	22,06	22,08	22,16	22,12	22,12	22,21	22,10	22,13	22,25	22,27	22,16	22,17	22,24	22,22	22,19	22,22	22,26	22,26	22,35	22,34	22,32	22,30	22,33	22,31	22,43	22,44	22,38	22,42	22,29	22,30	22,46	22,45	22,39	22,40	22,41	22,43	22,45	22,48	22,48	22,45	22,53	22,57	22,55	22,51	22,57	22,65	22,65	22,61	22,65	22,77	22,73	22,79	22,79	22,75	22,77	22,78	22,74	22,83	22,89	22,85	22,85	22,84	22,95	22,97	22,96	22,97	23,03	23,01	23,04	23,13	23,05	23,13	23,13	23,20	23,23	23,24	23,20	23,22	23,30	23,33	23,33	23,32	23,32	23,32	23,46	23,46	23,37	23,42	23,47	23,43	23,43	23,46	23,49	23,51	23,45	23,51	23,56	23,60	23,59	23,61	23,71	23,68	23,64	23,68	23,74	23,77	23,72	23,77	23,82	23,86	23,82	23,79	23,79	23,78	23,83	23,94	23,85	23,90	23,91	23,81	23,85	23,83	23,91	23,85	23,83	23,86	23,79	23,76	23,78	23,72	23,82	23,72	23,77	23,76	23,73	23,71	23,75	23,70	23,75	23,74	23,71	23,73	23,68	23,65	23,63	23,66	23,69	23,69	23,70	23,69	23,66	23,66	23,66	23,65	23,69	23,69	23,70	23,67	23,70	23,71	23,71	23,70	23,81	23,81	23,77	23,66	23,67	23,78	23,75	23,74	23,80	23,79	23,81	23,85	23,83	23,89	23,93	23,89	23,91	23,93	23,95	23,93	23,93	23,92	23,86	23,92	23,98	23,97	23,98	23,98	23,96	24,00	24,06	24,13	24,07	24,06	24,12	24,12	24,12	24,15	24,17	24,21	24,18	24,15	24,16	24,27	24,28	24,32	24,34	24,37	24,44	24,47	24,44	24,39	24,38	24,35	24,39	24,41	24,47	24,49	24,43	24,56	24,65	24,58	24,58	24,67	24,62	24,58	24,61	24,64	24,58	24,68	24,70	24,69	24,75	24,78	24,80	24,80	24,75	24,80	24,79	24,79	24,84	24,88	24,89	24,81	24,84	24,83	24,90	24,93	24,91	24,84	24,87	24,91	24,88	24,90	24,93	24,87	24,87	24,87	24,80	24,78	24,77	24,71	24,74	24,78	24,77	24,82	24,77	24,75	24,74	24,77	24,73	24,71	24,73	24,76	24,84	24,72	24,72	24,74	24,75	24,72	24,74	24,73	24,75	24,78	24,78	24,79	24,78	24,70	24,73	24,89	24,86	24,82	24,83	24,79	24,74	24,83	24,83	24,74	24,80	24,83	24,75	24,79	24,88	24,88	24,83	24,83	24,85	24,92	24,88	24,82	24,83	24,90	24,94	24,92	24,99	25,01	24,94	24,98	24,96	24,95	25,03	25,01	25,00	24,95	24,97	25,01	25,00	24,99	25,02	25,04	25,00	24,97	25,05	25,12	25,08	25,08	25,11	25,12	25,12	25,15	25,15	25,16	25,19	25,23	25,21	25,19	25,11	25,12	25,24	25,27	25,33	25,25	25,20	25,19	25,12	25,15	25,15	25,17	25,15	25,18	25,24	25,25	25,28	25,32	25,29	25,26	25,26	25,28	25,36	25,38	25,32	25,34	25,42	25,36	25,29	25,30	25,24	25,29	25,31	25,24	25,32	25,29	25,35	25,34	25,27	25,29	25,29	25,28	25,33	25,34	25,30	25,33	25,28	25,26	25,43	25,32	25,34	25,35	25,38	25,34	25,29	25,34	25,37	25,24	25,14	25,20	25,31	25,33	25,33	25,35	25,31	25,32	25,31	25,20	25,18	25,28	25,27	25,29	25,25	25,20	25,25	25,21	25,16	25,13	25,18	25,16	25,16	25,17	25,12	25,12	24,99	25,02	25,12	25,11	25,05	25,07	25,09	25,06	25,09	24,95	24,94	25,00	24,97	24,96	24,94	24,82	24,73	24,79	24,82	24,81	24,82	24,81	24,78	24,69	24,67	24,68	24,75	24,71	24,66	24,69	24,70	24,70	24,68	24,62	24,65	24,56	24,57	24,46	24,52	24,52	24,47	24,44	24,42	24,39	24,38	24,36	24,42	24,36	24,29	24,27	24,15	24,18	24,18	24,16	24,09	24,13	24,19	24,11	24,07	24,12	24,11	24,01	23,88	23,91	24,04	24,00	24,01	24,01	23,92	23,90	23,97	24,02	24,02	23,99	23,86	23,70	23,70	23,75	23,71	23,82	23,74	23,67	23,64	23,69	23,71	23,70	23,65	23,67	23,59	23,57	23,57	23,58	23,55	23,45	23,50	23,55	23,56	23,51	23,48	23,39	23,40	23,52	23,48	23,41	23,52	23,41	23,33	23,33	23,33	23,28	23,27	23,31	23,29	23,29	
21,34	21,29	21,25	21,16	21,18	21,34	21,36	21,33	21,27	21,33	21,27	21,37	21,37	21,34	21,35	21,22	21,18	21,17	21,16	21,20	21,12	21,21	21,16	21,18	21,20	21,24	21,22	21,27	21,43	21,39	21,33	21,48	21,62	21,73	21,83	21,75	21,77	21,80	21,73	21,68	21,64	21,59	21,63	21,65	21,60	21,79	21,74	21,81	21,68	21,66	21,71	21,66	21,74	21,73	21,85	21,87	21,84	21,75	21,75	21,79	21,79	21,74	21,85	21,83	21,75	21,80	21,94	21,86	21,83	21,70	21,78	21,78	21,79	21,85	21,87	21,79	21,78	21,78	21,78	21,79	21,78	21,74	21,84	21,84	21,89	21,89	21,96	21,98	21,92	21,95	21,93	21,88	22,07	22,14	22,07	22,11	22,21	22,16	22,06	22,13	22,08	22,14	22,22	22,31	22,22	22,22	22,20	22,24	22,16	22,23	22,21	22,17	22,23	22,25	22,29	22,29	22,27	22,28	22,39	22,43	22,37	22,38	22,32	22,35	22,41	22,42	22,41	22,41	22,43	22,49	22,39	22,48	22,53	22,43	22,49	22,57	22,53	22,51	22,55	22,59	22,64	22,66	22,65	22,78	22,81	22,75	22,75	22,74	22,76	22,70	22,78	22,87	22,91	22,92	22,88	22,86	22,93	22,96	22,97	23,06	23,06	23,01	23,05	23,10	23,09	23,14	23,17	23,20	23,19	23,25	23,28	23,23	23,25	23,30	23,34	23,33	23,34	23,32	23,34	23,42	23,42	23,47	23,46	23,44	23,46	23,48	23,47	23,50	23,48	23,48	23,51	23,52	23,53	23,58	23,70	23,68	23,60	23,63	23,71	23,77	23,72	23,79	23,76	23,79	23,83	23,81	23,81	23,83	23,79	23,83	23,86	23,87	23,90	23,84	23,86	23,86	23,86	23,80	23,77	23,82	23,77	23,80	23,80	23,77	23,80	23,75	23,76	23,72	23,68	23,72	23,77	23,71	23,76	23,74	23,70	23,71	23,68	23,63	23,71	23,72	23,67	23,68	23,68	23,66	23,66	23,66	23,64	23,62	23,68	23,65	23,68	23,64	23,68	23,72	23,71	23,74	23,78	23,73	23,74	23,67	23,67	23,68	23,69	23,71	23,76	23,77	23,77	23,85	23,87	23,87	23,85	23,84	23,81	23,90	23,93	23,85	23,87	23,85	23,87	23,91	23,91	23,93	23,91	23,91	23,98	23,98	23,95	24,08	24,01	24,05	24,10	24,07	24,09	24,04	24,09	24,19	24,14	24,16	24,21	24,23	24,22	24,24	24,27	24,29	24,32	24,40	24,33	24,40	24,37	24,39	24,38	24,40	24,37	24,38	24,34	24,48	24,61	24,50	24,52	24,58	24,63	24,58	24,63	24,62	24,61	24,61	24,61	24,66	24,65	24,70	24,73	24,69	24,64	24,69	24,71	24,70	24,74	24,73	24,77	24,73	24,78	24,77	24,75	24,78	24,77	24,72	24,81	24,83	24,84	24,82	24,82	24,80	24,81	24,77	24,70	24,70	24,63	24,71	24,77	24,73	24,67	24,67	24,71	24,69	24,69	24,69	24,75	24,66	24,67	24,68	24,74	24,64	24,58	24,64	24,66	24,70	24,64	24,65	24,70	24,66	24,72	24,80	24,75	24,73	24,72	24,77	24,75	24,67	24,78	24,77	24,75	24,82	24,85	24,73	24,72	24,77	24,71	24,74	24,81	24,87	24,82	24,79	24,84	24,87	24,84	24,81	24,77	24,87	24,91	24,90	24,91	24,88	24,80	24,95	24,94	24,89	24,94	24,96	24,98	24,95	24,95	24,96	24,96	24,92	24,90	24,95	24,95	25,00	25,01	24,98	25,02	25,05	25,07	25,04	25,05	25,10	25,09	25,04	25,11	25,17	25,14	25,11	25,12	25,08	25,14	25,19	25,20	25,24	25,19	25,21	25,08	25,08	25,14	25,15	25,18	25,14	25,17	25,19	25,14	25,19	25,31	25,28	25,17	25,23	25,27	25,31	25,24	25,26	25,35	25,37	25,33	25,33	25,23	25,25	25,29	25,21	25,24	25,29	25,32	25,29	25,27	25,32	25,33	25,35	25,26	25,25	25,29	25,23	25,32	25,29	25,26	25,21	25,26	25,30	25,33	25,34	25,26	25,29	25,33	25,30	25,18	25,26	25,26	25,34	25,35	25,25	25,27	25,31	25,31	25,28	25,23	25,22	25,20	25,25	25,35	25,27	25,21	25,26	25,19	25,12	25,18	25,23	25,17	25,17	25,12	25,10	25,06	25,04	25,08	25,04	25,07	25,06	25,08	25,08	25,02	25,02	24,95	25,00	25,03	24,97	24,97	24,93	24,76	24,79	24,83	24,83	24,79	24,74	24,72	24,66	24,70	24,71	24,68	24,68	24,68	24,64	24,63	24,78	24,72	24,63	24,62	24,55	24,57	24,55	24,54	24,48	24,51	24,39	24,42	24,43	24,35	24,35	24,35	24,35	24,31	24,27	24,23	24,16	24,26	24,16	24,15	24,08	24,13	24,04	24,05	24,12	24,08	24,03	23,96	23,94	23,95	24,03	23,96	23,93	23,89	23,85	23,91	23,92	23,91	23,92	23,81	23,66	23,68	23,71	23,68	23,75	23,78	23,68	23,64	23,63	23,64	23,64	23,64	23,64	23,63	23,57	23,58	23,58	23,59	23,55	23,55	23,51	23,54	23,56	23,55	23,44	23,49	23,52	23,38	23,36	23,45	23,40	23,41	23,31	23,31	23,30	23,35	23,35	23,26	23,24	
21,21	21,25	21,13	21,12	21,22	21,21	21,18	21,17	21,17	21,26	21,23	21,15	21,34	21,24	21,24	21,20	21,17	21,16	21,11	21,12	21,12	21,19	21,04	21,08	21,15	21,18	21,12	21,11	21,24	21,28	21,28	21,46	21,62	21,74	21,77	21,76	21,71	21,81	21,77	21,69	21,61	21,72	21,69	21,70	21,69	21,77	21,76	21,77	21,66	21,69	21,76	21,72	21,81	21,82	21,78	21,87	21,79	21,69	21,68	21,76	21,75	21,65	21,80	21,78	21,69	21,73	21,77	21,88	21,78	21,75	21,77	21,87	21,83	21,86	21,95	21,87	21,78	21,84	21,86	21,79	21,75	21,75	21,79	21,78	21,83	21,94	22,01	21,97	21,94	21,92	21,98	21,96	22,11	22,14	22,09	22,06	22,08	22,12	22,00	22,06	22,11	22,18	22,17	22,15	22,23	22,15	22,17	22,16	22,24	22,27	22,27	22,27	22,30	22,32	22,30	22,30	22,26	22,31	22,38	22,39	22,35	22,36	22,34	22,32	22,36	22,40	22,41	22,41	22,37	22,39	22,47	22,53	22,54	22,45	22,46	22,58	22,51	22,52	22,58	22,58	22,65	22,68	22,64	22,76	22,78	22,67	22,77	22,81	22,74	22,71	22,79	22,88	22,88	22,96	22,91	22,97	23,01	23,01	22,97	23,09	23,16	23,08	23,06	23,14	23,17	23,09	23,12	23,17	23,24	23,21	23,27	23,26	23,23	23,25	23,32	23,35	23,36	23,37	23,39	23,41	23,39	23,47	23,51	23,43	23,48	23,50	23,52	23,53	23,50	23,52	23,50	23,55	23,54	23,51	23,62	23,74	23,69	23,71	23,71	23,73	23,80	23,77	23,76	23,82	23,81	23,78	23,87	23,90	23,83	23,87	23,86	23,90	23,88	23,82	23,86	23,84	23,81	23,79	23,79	23,82	23,80	23,80	23,87	23,82	23,77	23,74	23,74	23,72	23,69	23,72	23,76	23,70	23,77	23,72	23,66	23,68	23,65	23,68	23,73	23,73	23,66	23,69	23,75	23,69	23,70	23,65	23,60	23,60	23,64	23,64	23,67	23,61	23,63	23,71	23,73	23,71	23,71	23,64	23,64	23,67	23,70	23,66	23,68	23,71	23,74	23,71	23,75	23,79	23,74	23,77	23,83	23,82	23,80	23,89	23,89	23,81	23,79	23,83	23,81	23,90	23,90	23,92	23,93	23,91	23,96	23,98	23,97	23,99	23,93	23,96	24,03	24,07	24,08	24,08	24,07	24,06	24,00	24,08	24,16	24,17	24,17	24,17	24,21	24,25	24,29	24,28	24,25	24,33	24,33	24,35	24,35	24,40	24,39	24,39	24,34	24,45	24,57	24,49	24,44	24,48	24,50	24,55	24,63	24,62	24,64	24,66	24,54	24,59	24,61	24,69	24,69	24,63	24,62	24,64	24,68	24,69	24,67	24,67	24,66	24,68	24,70	24,68	24,69	24,72	24,70	24,69	24,80	24,78	24,76	24,80	24,76	24,75	24,78	24,64	24,60	24,64	24,59	24,67	24,72	24,70	24,70	24,63	24,63	24,63	24,66	24,70	24,66	24,59	24,55	24,61	24,63	24,62	24,53	24,64	24,63	24,57	24,51	24,61	24,67	24,62	24,66	24,63	24,60	24,66	24,66	24,70	24,70	24,61	24,66	24,69	24,71	24,69	24,75	24,72	24,69	24,72	24,69	24,67	24,67	24,69	24,72	24,70	24,76	24,79	24,77	24,80	24,80	24,80	24,83	24,78	24,84	24,80	24,76	24,79	24,83	24,79	24,83	24,89	24,89	24,93	24,90	24,90	24,91	24,89	24,83	24,91	24,83	24,92	24,99	24,97	24,98	25,07	25,04	25,00	24,93	25,05	25,13	25,06	25,06	25,12	25,11	25,06	25,03	25,08	25,08	25,08	25,11	25,17	25,23	25,17	25,07	25,06	25,10	25,17	25,13	25,18	25,18	25,23	25,16	25,15	25,23	25,26	25,22	25,25	25,27	25,25	25,21	25,15	25,20	25,29	25,30	25,22	25,20	25,24	25,21	25,17	25,27	25,30	25,34	25,31	25,25	25,27	25,27	25,32	25,20	25,21	25,25	25,24	25,25	25,29	25,30	25,26	25,21	25,20	25,27	25,30	25,32	25,22	25,24	25,31	25,28	25,31	25,30	25,27	25,27	25,18	25,23	25,30	25,27	25,23	25,22	25,24	25,24	25,25	25,32	25,25	25,20	25,20	25,24	25,22	25,20	25,22	25,15	25,15	25,09	25,12	25,11	25,14	25,14	25,08	25,07	25,09	25,10	25,11	25,08	25,01	25,00	25,06	25,10	24,93	24,91	24,91	24,84	24,81	24,84	24,82	24,78	24,67	24,70	24,68	24,59	24,62	24,63	24,68	24,70	24,64	24,64	24,80	24,80	24,68	24,63	24,56	24,59	24,54	24,55	24,46	24,48	24,46	24,47	24,50	24,32	24,32	24,30	24,31	24,29	24,27	24,25	24,29	24,32	24,26	24,15	24,06	24,08	24,08	24,11	24,07	24,08	23,97	23,93	23,95	23,91	23,95	24,03	23,99	23,94	23,90	23,87	23,83	23,86	23,83	23,79	23,78	23,73	23,80	23,73	23,78	23,77	23,75	23,64	23,66	23,71	23,65	23,68	23,61	23,59	23,58	23,54	23,56	23,57	23,61	23,60	23,56	23,61	23,53	23,57	23,45	23,47	23,57	23,43	23,36	23,40	23,41	23,40	23,38	23,21	23,30	23,34	23,29	23,33	23,32	
21,12	21,07	21,01	21,07	21,08	21,11	21,03	21,08	21,08	21,09	21,11	21,11	21,12	21,10	21,03	21,04	21,05	21,02	21,02	20,98	20,99	21,00	20,98	21,00	21,07	21,04	21,11	21,02	21,13	21,20	21,28	21,50	21,62	21,75	21,79	21,77	21,70	21,73	21,78	21,72	21,71	21,72	21,74	21,68	21,74	21,72	21,75	21,75	21,72	21,67	21,76	21,70	21,75	21,83	21,80	21,76	21,79	21,67	21,72	21,71	21,70	21,72	21,79	21,79	21,71	21,76	21,74	21,75	21,87	21,80	21,75	21,70	21,82	21,84	21,88	21,87	21,73	21,76	21,75	21,84	21,85	21,77	21,78	21,79	21,90	21,94	21,97	21,94	21,88	21,96	22,02	22,06	22,12	22,12	22,06	22,00	21,96	22,04	22,02	22,09	22,11	22,17	22,21	22,19	22,21	22,20	22,15	22,18	22,25	22,21	22,30	22,30	22,26	22,37	22,41	22,35	22,31	22,36	22,40	22,36	22,38	22,40	22,37	22,38	22,36	22,42	22,42	22,41	22,35	22,34	22,47	22,60	22,56	22,48	22,55	22,63	22,53	22,59	22,60	22,66	22,71	22,67	22,69	22,77	22,79	22,83	22,86	22,82	22,79	22,75	22,76	22,88	22,89	23,00	22,97	22,96	23,01	23,03	23,03	23,13	23,09	23,09	23,12	23,13	23,20	23,14	23,10	23,14	23,26	23,19	23,20	23,29	23,36	23,35	23,28	23,41	23,44	23,40	23,45	23,37	23,40	23,40	23,44	23,48	23,49	23,53	23,51	23,50	23,57	23,59	23,63	23,68	23,63	23,59	23,64	23,72	23,76	23,66	23,70	23,80	23,80	23,75	23,81	23,90	23,82	23,79	23,86	23,85	23,78	23,92	23,97	23,91	23,93	23,83	23,89	23,86	23,81	23,84	23,85	23,76	23,77	23,77	23,86	23,86	23,79	23,78	23,81	23,68	23,67	23,67	23,75	23,75	23,74	23,72	23,63	23,62	23,61	23,67	23,79	23,72	23,65	23,64	23,72	23,65	23,66	23,71	23,68	23,66	23,59	23,64	23,62	23,59	23,61	23,67	23,62	23,59	23,62	23,62	23,69	23,66	23,71	23,71	23,62	23,69	23,79	23,73	23,69	23,73	23,68	23,71	23,78	23,80	23,79	23,90	23,94	23,83	23,82	23,81	23,79	23,86	23,83	23,90	23,86	23,83	23,93	23,94	23,93	23,96	23,92	23,94	23,94	24,06	24,12	24,03	24,01	23,98	24,00	24,03	24,03	24,10	24,20	24,17	24,20	24,25	24,28	24,26	24,20	24,22	24,23	24,29	24,28	24,39	24,42	24,39	24,32	24,33	24,48	24,44	24,40	24,46	24,46	24,48	24,48	24,54	24,58	24,52	24,52	24,51	24,59	24,64	24,65	24,59	24,57	24,66	24,69	24,71	24,60	24,60	24,67	24,66	24,57	24,55	24,62	24,68	24,61	24,65	24,74	24,75	24,67	24,74	24,74	24,65	24,69	24,72	24,67	24,62	24,59	24,55	24,62	24,63	24,60	24,58	24,56	24,52	24,54	24,62	24,62	24,50	24,54	24,62	24,62	24,56	24,53	24,56	24,55	24,55	24,50	24,61	24,65	24,57	24,58	24,57	24,54	24,61	24,57	24,61	24,65	24,64	24,59	24,65	24,63	24,70	24,67	24,67	24,65	24,68	24,71	24,65	24,63	24,61	24,66	24,74	24,70	24,72	24,72	24,70	24,74	24,75	24,79	24,72	24,69	24,78	24,80	24,73	24,75	24,77	24,71	24,81	24,81	24,78	24,83	24,83	24,82	24,93	24,89	24,85	24,83	24,88	24,93	24,91	24,95	24,93	24,96	24,94	24,87	24,90	24,97	25,03	25,07	25,04	25,07	25,07	25,10	25,05	25,03	25,02	25,02	25,10	25,18	25,11	25,00	25,03	25,06	25,07	25,11	25,15	25,15	25,15	25,23	25,20	25,18	25,15	25,21	25,22	25,27	25,23	25,18	25,09	25,17	25,19	25,24	25,15	25,16	25,25	25,27	25,16	25,28	25,36	25,36	25,31	25,24	25,24	25,24	25,23	25,20	25,15	25,27	25,28	25,24	25,27	25,34	25,32	25,29	25,16	25,23	25,33	25,37	25,26	25,20	25,25	25,29	25,26	25,22	25,27	25,30	25,21	25,21	25,27	25,22	25,23	25,13	25,19	25,29	25,29	25,25	25,12	25,19	25,23	25,18	25,19	25,26	25,16	25,19	25,20	25,10	25,08	25,13	25,19	25,14	25,08	25,12	25,06	25,09	25,10	25,05	25,02	25,01	25,08	25,06	25,03	24,95	24,94	24,87	24,84	24,86	24,82	24,80	24,78	24,78	24,70	24,55	24,56	24,69	24,66	24,69	24,72	24,80	24,74	24,73	24,72	24,64	24,48	24,59	24,62	24,56	24,48	24,39	24,47	24,52	24,42	24,33	24,34	24,34	24,33	24,29	24,29	24,27	24,34	24,28	24,27	24,18	24,09	24,10	24,18	24,17	24,09	24,10	24,00	23,91	23,94	23,92	23,95	23,93	24,02	23,98	23,92	23,89	23,82	23,85	23,92	23,80	23,76	23,77	23,79	23,85	23,83	23,75	23,74	23,69	23,71	23,75	23,71	23,68	23,65	23,68	23,65	23,61	23,54	23,64	23,68	23,63	23,56	23,57	23,58	23,50	23,54	23,49	23,54	23,52	23,37	23,43	23,41	23,38	23,35	23,31	23,35	23,35	23,25	23,30	23,32	
21,04	21,01	20,91	20,97	20,91	20,96	20,89	20,90	20,92	20,98	21,00	21,06	21,05	20,95	20,94	20,93	20,94	20,87	20,86	20,87	20,93	20,92	20,82	20,90	21,00	20,96	21,03	21,01	21,10	21,24	21,29	21,49	21,60	21,71	21,78	21,74	21,67	21,64	21,75	21,75	21,80	21,77	21,72	21,63	21,63	21,70	21,73	21,75	21,69	21,79	21,75	21,83	21,73	21,72	21,75	21,74	21,74	21,78	21,76	21,77	21,75	21,80	21,87	21,85	21,74	21,87	21,80	21,76	21,84	21,88	21,72	21,70	21,79	21,80	21,80	21,92	21,86	21,79	21,74	21,77	21,91	21,83	21,80	21,80	21,82	21,86	21,94	21,93	21,86	21,93	21,96	22,06	22,12	22,07	22,05	22,00	22,00	22,10	22,04	22,09	22,17	22,22	22,19	22,18	22,20	22,30	22,25	22,28	22,26	22,19	22,24	22,27	22,22	22,31	22,36	22,37	22,32	22,34	22,37	22,30	22,35	22,42	22,37	22,40	22,45	22,49	22,49	22,53	22,43	22,40	22,50	22,58	22,59	22,60	22,61	22,65	22,58	22,56	22,66	22,61	22,68	22,79	22,77	22,82	22,84	22,91	22,87	22,80	22,83	22,82	22,83	22,92	22,93	23,07	23,00	22,98	22,99	22,95	23,01	23,13	23,09	23,04	23,13	23,12	23,09	23,16	23,21	23,21	23,20	23,15	23,27	23,33	23,36	23,35	23,36	23,35	23,40	23,44	23,48	23,43	23,48	23,51	23,44	23,46	23,48	23,47	23,47	23,47	23,52	23,56	23,59	23,69	23,63	23,60	23,73	23,72	23,69	23,70	23,67	23,72	23,76	23,69	23,71	23,79	23,79	23,72	23,75	23,83	23,83	23,90	23,93	23,82	23,88	23,86	23,86	23,82	23,74	23,78	23,87	23,82	23,76	23,79	23,84	23,81	23,74	23,77	23,83	23,75	23,69	23,71	23,75	23,74	23,81	23,74	23,69	23,60	23,62	23,69	23,73	23,74	23,65	23,65	23,61	23,61	23,56	23,71	23,69	23,55	23,53	23,62	23,62	23,51	23,54	23,63	23,61	23,56	23,67	23,66	23,67	23,67	23,68	23,59	23,62	23,65	23,68	23,70	23,68	23,65	23,64	23,70	23,74	23,75	23,74	23,82	23,91	23,79	23,82	23,78	23,83	23,81	23,77	23,87	23,77	23,79	23,89	23,98	23,90	23,87	23,85	23,91	23,87	23,89	24,00	23,90	23,92	23,98	24,06	24,06	23,99	24,07	24,15	24,16	24,15	24,16	24,19	24,19	24,15	24,15	24,15	24,23	24,24	24,28	24,28	24,25	24,23	24,23	24,35	24,40	24,35	24,41	24,43	24,42	24,42	24,39	24,48	24,47	24,46	24,56	24,57	24,56	24,57	24,56	24,55	24,60	24,60	24,57	24,56	24,58	24,63	24,60	24,57	24,54	24,58	24,53	24,51	24,53	24,54	24,54	24,53	24,57	24,66	24,60	24,57	24,54	24,56	24,59	24,57	24,57	24,57	24,59	24,58	24,55	24,54	24,48	24,42	24,59	24,60	24,44	24,42	24,56	24,59	24,47	24,45	24,45	24,47	24,48	24,53	24,57	24,52	24,46	24,48	24,52	24,56	24,52	24,53	24,59	24,63	24,65	24,54	24,57	24,59	24,59	24,61	24,59	24,62	24,67	24,65	24,64	24,61	24,60	24,69	24,76	24,67	24,61	24,64	24,64	24,63	24,62	24,67	24,71	24,68	24,73	24,75	24,66	24,64	24,74	24,78	24,71	24,74	24,74	24,75	24,82	24,84	24,86	24,86	24,86	24,79	24,83	24,92	24,88	24,92	24,91	24,91	24,90	24,85	24,92	24,95	24,91	24,95	25,00	25,00	25,02	25,04	25,04	24,98	24,97	25,03	25,03	25,04	25,04	25,02	24,98	25,02	25,01	25,04	25,05	25,09	25,13	25,17	25,19	25,09	25,09	25,14	25,16	25,20	25,15	25,12	25,17	25,22	25,19	25,17	25,15	25,19	25,27	25,18	25,13	25,27	25,27	25,25	25,27	25,25	25,21	25,25	25,22	25,13	25,13	25,20	25,15	25,18	25,20	25,27	25,22	25,24	25,21	25,23	25,31	25,29	25,28	25,24	25,25	25,24	25,28	25,25	25,25	25,28	25,23	25,18	25,23	25,21	25,24	25,17	25,16	25,18	25,24	25,26	25,15	25,17	25,25	25,19	25,13	25,17	25,19	25,19	25,13	25,10	25,11	25,06	25,13	25,12	25,13	25,16	25,15	25,08	25,09	25,08	25,00	24,95	25,03	25,01	25,01	24,99	24,96	24,86	24,87	24,88	24,74	24,76	24,80	24,82	24,72	24,61	24,64	24,74	24,78	24,69	24,77	24,74	24,71	24,65	24,69	24,60	24,49	24,50	24,58	24,48	24,40	24,38	24,37	24,50	24,49	24,32	24,37	24,40	24,32	24,36	24,31	24,28	24,33	24,25	24,24	24,20	24,16	24,13	24,12	24,19	24,17	24,11	24,04	23,99	23,97	23,95	23,93	23,95	23,98	23,97	23,84	23,91	23,92	23,94	23,91	23,86	23,75	23,71	23,71	23,79	23,77	23,72	23,71	23,68	23,68	23,73	23,70	23,66	23,64	23,61	23,68	23,69	23,61	23,66	23,64	23,64	23,55	23,51	23,51	23,47	23,58	23,50	23,48	23,45	23,33	23,41	23,43	23,44	23,37	23,40	23,41	23,37	23,30	23,35	23,42	
20,95	20,87	20,84	20,91	20,89	20,88	20,80	20,84	20,77	20,82	20,83	20,87	20,94	20,86	20,73	20,77	20,88	20,76	20,79	20,85	20,79	20,89	20,85	20,76	20,80	20,85	20,90	20,91	20,97	21,24	21,32	21,50	21,60	21,70	21,76	21,76	21,68	21,64	21,68	21,71	21,80	21,75	21,71	21,70	21,66	21,67	21,70	21,77	21,69	21,79	21,73	21,79	21,78	21,73	21,74	21,72	21,76	21,87	21,83	21,71	21,71	21,78	21,80	21,74	21,79	21,87	21,84	21,76	21,86	21,83	21,72	21,69	21,83	21,79	21,82	21,90	21,82	21,87	21,85	21,86	21,93	21,93	21,93	21,84	21,89	21,92	21,97	21,94	21,95	21,96	21,87	21,90	22,09	22,06	22,05	22,10	22,13	22,12	22,11	22,16	22,17	22,20	22,19	22,21	22,21	22,32	22,37	22,28	22,26	22,22	22,30	22,31	22,29	22,34	22,34	22,34	22,37	22,28	22,38	22,37	22,34	22,38	22,43	22,45	22,45	22,47	22,50	22,53	22,47	22,52	22,59	22,53	22,53	22,56	22,56	22,66	22,65	22,63	22,70	22,67	22,70	22,80	22,80	22,81	22,89	22,88	22,85	22,83	22,90	22,87	22,90	22,93	22,91	23,02	23,07	23,07	23,09	23,04	23,04	23,09	23,10	23,09	23,03	23,08	23,14	23,20	23,19	23,18	23,23	23,21	23,34	23,38	23,31	23,32	23,35	23,39	23,39	23,50	23,46	23,46	23,52	23,55	23,49	23,47	23,51	23,51	23,47	23,53	23,52	23,53	23,60	23,64	23,64	23,56	23,63	23,67	23,64	23,69	23,69	23,72	23,75	23,74	23,72	23,82	23,87	23,81	23,77	23,79	23,87	23,86	23,86	23,79	23,77	23,80	23,81	23,79	23,81	23,74	23,74	23,79	23,79	23,81	23,81	23,75	23,72	23,73	23,71	23,76	23,77	23,71	23,70	23,74	23,78	23,78	23,66	23,66	23,67	23,70	23,60	23,67	23,69	23,67	23,62	23,62	23,60	23,54	23,58	23,49	23,50	23,60	23,62	23,53	23,51	23,53	23,51	23,54	23,59	23,63	23,56	23,60	23,63	23,56	23,63	23,74	23,68	23,66	23,67	23,64	23,60	23,69	23,72	23,71	23,71	23,71	23,83	23,76	23,71	23,68	23,71	23,82	23,83	23,81	23,76	23,84	23,94	23,93	23,87	23,82	23,80	23,82	23,86	23,89	23,94	23,92	23,91	23,98	24,02	23,93	23,95	24,01	24,12	24,14	24,11	24,12	24,09	24,13	24,19	24,14	24,10	24,07	24,12	24,21	24,19	24,18	24,17	24,21	24,33	24,36	24,34	24,33	24,29	24,30	24,36	24,35	24,43	24,50	24,47	24,43	24,43	24,47	24,52	24,47	24,42	24,43	24,48	24,50	24,52	24,54	24,59	24,57	24,57	24,50	24,52	24,55	24,45	24,41	24,47	24,50	24,41	24,53	24,52	24,52	24,58	24,48	24,50	24,54	24,50	24,52	24,56	24,53	24,51	24,47	24,47	24,40	24,36	24,53	24,50	24,42	24,37	24,42	24,48	24,48	24,43	24,39	24,43	24,40	24,42	24,54	24,43	24,37	24,48	24,49	24,45	24,53	24,47	24,56	24,59	24,55	24,52	24,50	24,53	24,48	24,58	24,55	24,52	24,62	24,54	24,54	24,55	24,51	24,61	24,68	24,64	24,58	24,58	24,62	24,59	24,57	24,59	24,63	24,64	24,68	24,69	24,63	24,56	24,67	24,71	24,69	24,72	24,69	24,73	24,72	24,70	24,76	24,74	24,73	24,72	24,80	24,80	24,79	24,81	24,86	24,85	24,79	24,89	24,91	24,88	24,90	24,89	24,89	24,88	24,90	24,97	24,97	24,86	24,86	24,97	25,00	24,97	24,95	24,93	24,93	24,97	24,95	25,01	25,04	25,01	25,04	25,08	25,08	25,06	25,10	25,15	25,16	25,25	25,14	25,08	25,08	25,20	25,25	25,28	25,22	25,17	25,26	25,20	25,15	25,17	25,18	25,18	25,19	25,17	25,17	25,19	25,25	25,12	25,12	25,21	25,15	25,19	25,22	25,22	25,18	25,23	25,18	25,20	25,30	25,22	25,19	25,20	25,22	25,25	25,28	25,23	25,22	25,24	25,20	25,18	25,22	25,21	25,23	25,20	25,19	25,16	25,21	25,27	25,21	25,22	25,30	25,28	25,14	25,15	25,13	25,17	25,07	25,11	25,12	25,06	25,08	25,07	25,11	25,10	25,11	25,15	25,12	25,09	24,99	24,99	25,02	24,97	25,00	25,00	24,93	24,90	24,90	24,90	24,80	24,77	24,72	24,73	24,69	24,61	24,60	24,66	24,78	24,78	24,77	24,71	24,74	24,68	24,64	24,65	24,57	24,56	24,58	24,48	24,44	24,47	24,51	24,44	24,48	24,42	24,35	24,44	24,35	24,32	24,30	24,26	24,26	24,21	24,28	24,25	24,21	24,13	24,08	24,09	24,23	24,18	23,96	23,94	24,03	23,97	23,94	23,98	24,01	23,97	23,80	23,82	23,95	23,97	23,85	23,80	23,80	23,75	23,71	23,79	23,78	23,75	23,77	23,70	23,70	23,76	23,68	23,69	23,65	23,60	23,71	23,72	23,65	23,69	23,60	23,61	23,61	23,59	23,52	23,49	23,54	23,45	23,43	23,37	23,37	23,44	23,39	23,31	23,43	23,45	23,37	23,42	23,41	23,40	23,48	
20,85	20,88	20,84	20,86	20,86	20,93	20,84	20,85	20,89	20,74	20,76	20,78	20,80	20,86	20,74	20,65	20,75	20,73	20,70	20,75	20,70	20,78	20,82	20,75	20,81	20,79	20,82	20,94	21,04	21,19	21,29	21,41	21,57	21,75	21,74	21,74	21,75	21,67	21,66	21,64	21,66	21,73	21,74	21,70	21,76	21,78	21,73	21,71	21,72	21,80	21,69	21,64	21,74	21,79	21,80	21,75	21,78	21,84	21,81	21,76	21,72	21,71	21,78	21,72	21,76	21,90	21,84	21,71	21,80	21,79	21,73	21,74	21,80	21,88	21,80	21,81	21,78	21,82	21,80	21,84	21,90	21,91	21,93	21,88	21,87	22,02	21,95	21,94	21,92	21,96	22,00	22,02	22,05	22,16	22,11	22,13	22,13	22,16	22,19	22,19	22,15	22,22	22,16	22,17	22,22	22,31	22,32	22,33	22,27	22,27	22,29	22,35	22,35	22,35	22,41	22,37	22,37	22,29	22,35	22,40	22,41	22,44	22,44	22,49	22,49	22,55	22,56	22,56	22,46	22,43	22,59	22,57	22,54	22,64	22,61	22,69	22,75	22,67	22,73	22,76	22,74	22,81	22,83	22,84	22,90	22,98	22,87	22,87	22,89	22,85	22,92	22,93	22,97	23,06	23,04	23,05	23,09	23,11	23,08	23,14	23,13	23,13	23,05	23,10	23,19	23,21	23,18	23,19	23,25	23,25	23,33	23,44	23,30	23,32	23,35	23,35	23,43	23,46	23,45	23,37	23,54	23,54	23,52	23,51	23,56	23,58	23,47	23,54	23,54	23,57	23,69	23,72	23,70	23,67	23,71	23,71	23,71	23,68	23,74	23,65	23,73	23,76	23,72	23,77	23,86	23,85	23,84	23,80	23,82	23,82	23,86	23,89	23,81	23,76	23,83	23,86	23,85	23,85	23,75	23,73	23,82	23,78	23,79	23,77	23,81	23,80	23,77	23,71	23,84	23,71	23,63	23,70	23,77	23,74	23,66	23,69	23,70	23,66	23,60	23,66	23,70	23,64	23,63	23,63	23,60	23,58	23,57	23,61	23,62	23,66	23,60	23,51	23,54	23,62	23,59	23,52	23,60	23,67	23,61	23,53	23,53	23,56	23,56	23,68	23,70	23,67	23,68	23,63	23,62	23,64	23,67	23,65	23,68	23,65	23,72	23,68	23,66	23,70	23,71	23,65	23,65	23,76	23,76	23,87	23,89	23,86	23,77	23,85	23,83	23,78	23,79	23,90	23,86	23,94	23,91	23,96	23,98	24,01	23,96	24,03	24,04	24,07	24,08	24,17	24,08	24,14	24,15	24,15	24,12	24,03	24,06	24,19	24,20	24,19	24,16	24,21	24,24	24,28	24,30	24,34	24,30	24,24	24,33	24,34	24,35	24,39	24,40	24,43	24,38	24,44	24,49	24,44	24,35	24,36	24,39	24,49	24,55	24,45	24,52	24,51	24,57	24,49	24,44	24,47	24,45	24,38	24,43	24,48	24,44	24,50	24,49	24,45	24,46	24,41	24,42	24,54	24,45	24,46	24,50	24,52	24,42	24,50	24,47	24,40	24,36	24,41	24,43	24,40	24,42	24,40	24,42	24,44	24,42	24,44	24,44	24,36	24,38	24,48	24,45	24,37	24,44	24,44	24,44	24,47	24,47	24,50	24,48	24,44	24,42	24,41	24,44	24,47	24,58	24,55	24,47	24,50	24,46	24,46	24,49	24,47	24,47	24,49	24,57	24,58	24,61	24,56	24,59	24,55	24,52	24,54	24,57	24,55	24,55	24,55	24,62	24,68	24,65	24,62	24,73	24,72	24,64	24,68	24,63	24,70	24,72	24,67	24,63	24,68	24,70	24,78	24,79	24,85	24,85	24,79	24,84	24,88	24,81	24,82	24,85	24,81	24,84	24,82	24,87	24,86	24,80	24,86	25,00	24,93	24,88	24,82	24,88	24,95	24,96	24,95	24,97	24,96	24,93	24,95	24,96	24,92	25,06	25,13	25,16	25,08	25,07	25,05	25,03	25,06	25,12	25,17	25,17	25,19	25,19	25,11	25,10	25,17	25,15	25,13	25,21	25,17	25,20	25,18	25,14	25,11	25,14	25,16	25,12	25,18	25,13	25,10	25,17	25,18	25,19	25,18	25,15	25,22	25,29	25,19	25,15	25,15	25,10	25,21	25,18	25,16	25,23	25,24	25,16	25,20	25,19	25,23	25,28	25,21	25,21	25,21	25,18	25,15	25,19	25,26	25,25	25,21	25,17	25,17	25,18	25,15	25,10	25,13	25,07	25,07	25,09	25,06	25,05	25,14	25,19	25,09	25,07	24,98	24,99	25,04	25,02	25,00	24,92	24,84	24,81	24,92	24,92	24,89	24,81	24,73	24,65	24,60	24,65	24,61	24,66	24,70	24,69	24,77	24,78	24,79	24,71	24,71	24,66	24,55	24,55	24,60	24,53	24,47	24,47	24,48	24,42	24,41	24,42	24,45	24,40	24,43	24,43	24,35	24,31	24,33	24,22	24,25	24,21	24,21	24,26	24,17	24,12	24,19	24,19	24,07	24,04	24,04	23,95	23,95	23,91	23,91	23,91	23,88	23,86	23,91	23,95	23,92	23,85	23,85	23,80	23,72	23,81	23,85	23,76	23,75	23,73	23,70	23,72	23,69	23,75	23,66	23,60	23,63	23,65	23,62	23,63	23,51	23,56	23,67	23,63	23,53	23,50	23,58	23,51	23,50	23,41	23,47	23,51	23,34	23,34	23,39	23,41	23,29	23,31	23,33	23,29	23,28	
20,92	20,93	20,88	20,83	20,88	20,85	20,81	20,85	20,88	20,83	20,74	20,77	20,82	20,82	20,88	20,71	20,80	20,67	20,74	20,76	20,62	20,68	20,75	20,79	20,93	20,89	20,89	20,95	21,03	21,12	21,22	21,36	21,49	21,73	21,70	21,80	21,78	21,64	21,74	21,74	21,72	21,72	21,72	21,69	21,74	21,72	21,76	21,70	21,70	21,74	21,81	21,70	21,79	21,90	21,74	21,77	21,80	21,80	21,77	21,76	21,76	21,74	21,74	21,77	21,74	21,78	21,79	21,77	21,75	21,76	21,75	21,81	21,73	21,86	21,83	21,78	21,73	21,82	21,81	21,78	21,88	21,86	21,89	21,87	21,95	21,97	21,97	21,98	21,96	21,94	22,00	22,10	22,13	22,16	22,17	22,17	22,15	22,11	22,18	22,21	22,15	22,19	22,21	22,21	22,26	22,34	22,33	22,32	22,25	22,24	22,31	22,35	22,38	22,38	22,42	22,36	22,35	22,31	22,43	22,43	22,42	22,51	22,47	22,49	22,50	22,61	22,62	22,58	22,54	22,49	22,49	22,51	22,55	22,63	22,68	22,72	22,76	22,75	22,72	22,78	22,75	22,73	22,76	22,80	22,94	22,95	23,00	22,91	22,96	22,89	22,90	22,99	23,05	23,01	23,06	23,05	23,14	23,14	23,11	23,15	23,22	23,15	23,03	23,18	23,26	23,24	23,17	23,20	23,28	23,32	23,31	23,35	23,28	23,31	23,41	23,41	23,40	23,48	23,44	23,43	23,54	23,54	23,52	23,59	23,57	23,57	23,55	23,59	23,52	23,60	23,75	23,73	23,73	23,66	23,73	23,73	23,73	23,70	23,69	23,69	23,70	23,80	23,80	23,78	23,79	23,84	23,83	23,78	23,81	23,85	23,84	23,97	23,85	23,74	23,81	23,89	23,78	23,79	23,82	23,82	23,77	23,79	23,79	23,81	23,79	23,84	23,81	23,79	23,75	23,65	23,66	23,73	23,70	23,67	23,63	23,71	23,67	23,68	23,70	23,75	23,75	23,65	23,65	23,63	23,57	23,58	23,59	23,59	23,64	23,62	23,61	23,53	23,51	23,58	23,66	23,58	23,55	23,68	23,66	23,53	23,55	23,55	23,55	23,55	23,57	23,57	23,60	23,66	23,61	23,63	23,61	23,67	23,68	23,60	23,67	23,62	23,57	23,71	23,66	23,70	23,63	23,66	23,73	23,78	23,82	23,81	23,79	23,80	23,81	23,81	23,79	23,85	23,89	23,91	23,86	23,88	23,92	23,98	23,94	24,04	23,96	24,03	24,03	24,03	24,00	24,05	24,10	24,12	24,13	24,09	24,12	24,14	24,13	24,13	24,12	24,18	24,18	24,22	24,23	24,25	24,27	24,19	24,30	24,29	24,27	24,35	24,38	24,37	24,35	24,31	24,36	24,32	24,32	24,32	24,38	24,46	24,51	24,49	24,45	24,39	24,42	24,52	24,44	24,39	24,34	24,36	24,41	24,42	24,36	24,39	24,38	24,42	24,38	24,34	24,33	24,39	24,39	24,38	24,44	24,48	24,37	24,38	24,47	24,36	24,31	24,36	24,35	24,30	24,33	24,30	24,32	24,33	24,30	24,35	24,45	24,36	24,37	24,30	24,37	24,33	24,36	24,35	24,40	24,35	24,37	24,39	24,44	24,37	24,38	24,33	24,37	24,41	24,48	24,47	24,44	24,51	24,47	24,41	24,44	24,42	24,46	24,49	24,50	24,48	24,53	24,53	24,48	24,55	24,53	24,48	24,55	24,58	24,53	24,47	24,47	24,56	24,58	24,59	24,67	24,63	24,54	24,62	24,68	24,61	24,67	24,67	24,65	24,64	24,57	24,67	24,78	24,77	24,80	24,81	24,72	24,75	24,71	24,71	24,76	24,79	24,80	24,76	24,75	24,77	24,76	24,80	24,90	24,90	24,86	24,86	24,88	24,97	24,98	24,93	24,95	24,97	24,98	24,88	24,93	24,93	24,94	25,04	25,07	25,12	25,04	25,02	25,00	25,02	25,07	25,15	25,06	25,08	25,10	25,04	25,06	25,11	25,15	25,16	25,16	25,18	25,23	25,22	25,13	25,12	25,11	25,13	25,13	25,16	25,11	25,11	25,13	25,20	25,18	25,13	25,16	25,16	25,27	25,27	25,22	25,17	25,12	25,17	25,24	25,23	25,26	25,27	25,17	25,15	25,22	25,19	25,22	25,29	25,21	25,20	25,25	25,20	25,18	25,26	25,20	25,21	25,17	25,12	25,20	25,18	25,17	25,16	25,07	25,05	25,06	25,08	25,07	25,18	25,22	25,16	25,12	25,06	25,03	25,05	25,06	25,01	24,95	24,84	24,81	24,82	24,95	24,89	24,74	24,68	24,66	24,61	24,61	24,76	24,81	24,73	24,71	24,68	24,77	24,79	24,65	24,67	24,64	24,59	24,63	24,64	24,56	24,52	24,52	24,39	24,44	24,47	24,38	24,42	24,39	24,41	24,40	24,44	24,36	24,37	24,40	24,27	24,27	24,26	24,34	24,28	24,22	24,17	24,23	24,14	24,09	23,98	23,99	23,96	23,94	23,82	23,84	23,86	23,90	23,84	23,98	23,92	23,92	23,82	23,84	23,73	23,80	23,90	23,80	23,75	23,68	23,79	23,80	23,65	23,71	23,65	23,52	23,62	23,65	23,62	23,58	23,63	23,58	23,58	23,61	23,63	23,60	23,63	23,59	23,57	23,45	23,43	23,45	23,43	23,38	23,40	23,44	23,38	23,32	23,35	23,26	23,29	
20,88	20,86	20,90	20,89	20,93	20,87	20,72	20,84	20,91	20,74	20,75	20,80	20,88	20,82	20,85	20,77	20,76	20,74	20,76	20,82	20,77	20,70	20,79	20,78	20,91	20,94	21,02	20,97	21,10	21,16	21,25	21,42	21,46	21,69	21,69	21,73	21,74	21,64	21,69	21,80	21,70	21,80	21,72	21,67	21,80	21,75	21,72	21,74	21,74	21,78	21,85	21,84	21,76	21,86	21,82	21,68	21,82	21,82	21,85	21,81	21,80	21,81	21,82	21,79	21,73	21,81	21,80	21,85	21,83	21,79	21,78	21,80	21,77	21,85	21,75	21,78	21,76	21,80	21,82	21,82	21,84	21,86	21,89	21,84	21,93	21,97	22,05	22,04	21,91	21,96	21,95	22,07	22,19	22,18	22,09	22,08	22,14	22,18	22,19	22,34	22,22	22,15	22,22	22,23	22,21	22,28	22,30	22,24	22,26	22,26	22,25	22,37	22,39	22,33	22,40	22,42	22,38	22,39	22,41	22,46	22,50	22,51	22,53	22,52	22,57	22,60	22,62	22,59	22,63	22,66	22,59	22,55	22,63	22,63	22,67	22,82	22,84	22,82	22,76	22,80	22,82	22,77	22,73	22,88	22,95	22,98	22,97	22,94	22,99	22,97	22,91	22,99	23,09	23,08	23,05	23,05	23,10	23,15	23,05	23,15	23,26	23,15	23,07	23,16	23,31	23,31	23,27	23,27	23,30	23,35	23,40	23,39	23,35	23,37	23,41	23,47	23,44	23,47	23,50	23,42	23,52	23,57	23,51	23,54	23,53	23,61	23,62	23,63	23,66	23,60	23,70	23,71	23,62	23,60	23,72	23,72	23,68	23,68	23,68	23,77	23,79	23,82	23,86	23,89	23,90	23,83	23,84	23,76	23,80	23,85	23,83	23,90	23,89	23,79	23,81	23,81	23,77	23,80	23,84	23,85	23,79	23,76	23,74	23,77	23,79	23,88	23,82	23,77	23,74	23,65	23,68	23,72	23,71	23,66	23,67	23,73	23,72	23,72	23,76	23,73	23,72	23,66	23,65	23,64	23,59	23,57	23,57	23,50	23,51	23,56	23,51	23,49	23,52	23,55	23,60	23,56	23,50	23,62	23,66	23,54	23,56	23,54	23,50	23,56	23,58	23,59	23,58	23,60	23,63	23,62	23,59	23,64	23,61	23,60	23,66	23,66	23,64	23,64	23,64	23,74	23,73	23,68	23,67	23,75	23,79	23,80	23,80	23,87	23,76	23,74	23,76	23,79	23,84	23,84	23,85	23,84	23,82	23,87	23,90	23,96	24,03	24,03	24,02	24,00	23,97	24,04	24,04	24,05	24,07	24,08	24,09	24,17	24,13	24,07	24,09	24,16	24,19	24,15	24,19	24,14	24,14	24,18	24,26	24,27	24,25	24,30	24,33	24,29	24,25	24,27	24,32	24,30	24,29	24,32	24,32	24,37	24,46	24,45	24,44	24,35	24,37	24,37	24,40	24,34	24,24	24,29	24,39	24,34	24,33	24,33	24,34	24,30	24,34	24,23	24,28	24,34	24,26	24,30	24,37	24,36	24,29	24,28	24,33	24,28	24,27	24,34	24,25	24,14	24,26	24,30	24,28	24,33	24,27	24,26	24,35	24,32	24,29	24,32	24,30	24,29	24,32	24,34	24,30	24,28	24,26	24,34	24,38	24,38	24,33	24,33	24,30	24,29	24,34	24,36	24,36	24,37	24,40	24,39	24,37	24,37	24,48	24,47	24,42	24,40	24,38	24,46	24,46	24,44	24,42	24,41	24,47	24,50	24,49	24,50	24,47	24,44	24,50	24,54	24,57	24,56	24,54	24,63	24,64	24,59	24,56	24,63	24,59	24,63	24,54	24,54	24,70	24,71	24,69	24,73	24,60	24,70	24,72	24,72	24,78	24,81	24,79	24,81	24,76	24,74	24,77	24,76	24,83	24,85	24,86	24,86	24,82	24,89	24,91	24,93	24,86	24,91	24,96	24,95	24,92	24,98	24,94	24,92	24,96	24,93	24,97	25,05	25,05	25,04	25,15	25,19	25,09	25,03	25,03	25,04	25,07	25,08	25,07	25,10	25,16	25,18	25,13	25,16	25,14	25,17	25,08	25,06	25,14	25,11	25,07	25,11	25,11	25,15	25,18	25,13	25,13	25,20	25,18	25,16	25,14	25,14	25,12	25,14	25,17	25,19	25,25	25,26	25,20	25,16	25,25	25,12	25,12	25,24	25,22	25,11	25,25	25,28	25,27	25,34	25,24	25,13	25,11	25,11	25,18	25,18	25,12	25,12	25,07	25,13	25,15	25,12	25,10	25,11	25,19	25,12	25,14	25,09	25,03	25,08	25,10	25,06	25,03	24,98	24,93	24,84	24,90	24,91	24,79	24,73	24,76	24,72	24,73	24,75	24,78	24,75	24,72	24,69	24,74	24,76	24,65	24,58	24,69	24,62	24,59	24,53	24,58	24,56	24,58	24,52	24,46	24,53	24,44	24,45	24,41	24,43	24,40	24,40	24,37	24,43	24,41	24,38	24,35	24,33	24,30	24,32	24,25	24,23	24,26	24,16	24,09	24,03	24,05	23,99	23,89	23,84	23,90	23,90	23,83	23,82	23,92	23,94	23,99	23,91	23,84	23,78	23,80	23,90	23,82	23,80	23,72	23,71	23,78	23,63	23,70	23,73	23,64	23,60	23,64	23,59	23,66	23,72	23,74	23,54	23,58	23,64	23,60	23,54	23,58	23,60	23,46	23,47	23,48	23,50	23,41	23,36	23,49	23,42	23,36	23,34	23,37	23,39	
20,72	20,79	20,80	20,95	20,84	20,74	20,68	20,82	20,88	20,72	20,69	20,68	20,87	20,78	20,66	20,76	20,78	20,79	20,85	20,84	20,81	20,83	20,79	20,81	20,87	20,78	20,89	21,01	21,16	21,23	21,34	21,46	21,59	21,74	21,78	21,79	21,78	21,66	21,64	21,74	21,71	21,64	21,71	21,68	21,74	21,75	21,75	21,75	21,74	21,75	21,77	21,82	21,77	21,80	21,79	21,67	21,70	21,79	21,79	21,78	21,77	21,81	21,77	21,79	21,80	21,80	21,85	21,81	21,80	21,73	21,71	21,72	21,77	21,80	21,79	21,79	21,74	21,79	21,82	21,86	21,89	21,92	21,92	21,90	21,95	21,94	21,96	21,99	21,92	21,98	21,97	21,98	22,10	22,15	22,09	22,14	22,16	22,09	22,21	22,24	22,27	22,22	22,22	22,24	22,18	22,22	22,26	22,24	22,20	22,24	22,27	22,35	22,43	22,39	22,35	22,37	22,39	22,41	22,37	22,37	22,51	22,57	22,56	22,54	22,49	22,56	22,63	22,59	22,57	22,59	22,61	22,66	22,62	22,66	22,67	22,76	22,76	22,70	22,73	22,76	22,89	22,85	22,75	22,86	23,00	23,01	22,90	22,89	22,89	22,86	22,94	22,97	23,00	23,04	23,06	23,13	23,07	23,07	23,10	23,17	23,16	23,14	23,13	23,26	23,31	23,28	23,29	23,34	23,38	23,37	23,39	23,43	23,41	23,40	23,43	23,48	23,49	23,38	23,52	23,45	23,46	23,54	23,54	23,53	23,55	23,58	23,66	23,64	23,60	23,61	23,64	23,65	23,60	23,55	23,73	23,78	23,70	23,74	23,68	23,73	23,75	23,75	23,83	23,89	23,82	23,80	23,80	23,79	23,80	23,87	23,87	23,85	23,82	23,81	23,86	23,81	23,76	23,75	23,82	23,88	23,79	23,70	23,75	23,80	23,80	23,75	23,80	23,74	23,71	23,72	23,70	23,70	23,74	23,72	23,65	23,69	23,66	23,70	23,71	23,66	23,67	23,65	23,58	23,61	23,58	23,54	23,57	23,55	23,49	23,52	23,50	23,44	23,42	23,49	23,56	23,47	23,51	23,56	23,56	23,48	23,50	23,50	23,46	23,49	23,59	23,58	23,57	23,58	23,57	23,57	23,56	23,55	23,56	23,64	23,65	23,61	23,67	23,62	23,60	23,70	23,73	23,68	23,66	23,72	23,77	23,75	23,82	23,82	23,78	23,71	23,77	23,81	23,73	23,75	23,76	23,83	23,82	23,77	23,83	23,86	23,93	23,98	23,95	23,89	23,93	23,98	23,99	23,98	23,97	23,96	24,00	24,04	24,15	24,07	24,05	24,12	24,22	24,10	24,11	24,13	24,08	24,11	24,15	24,19	24,20	24,22	24,20	24,22	24,23	24,26	24,26	24,29	24,33	24,30	24,33	24,29	24,28	24,32	24,34	24,34	24,33	24,30	24,31	24,29	24,27	24,28	24,28	24,29	24,28	24,29	24,29	24,24	24,24	24,19	24,19	24,28	24,22	24,23	24,34	24,24	24,23	24,26	24,25	24,23	24,21	24,21	24,15	24,13	24,21	24,23	24,21	24,22	24,25	24,18	24,27	24,20	24,19	24,28	24,26	24,21	24,26	24,28	24,24	24,20	24,24	24,27	24,27	24,34	24,32	24,29	24,28	24,28	24,33	24,26	24,21	24,30	24,26	24,30	24,31	24,24	24,29	24,40	24,33	24,34	24,37	24,38	24,45	24,41	24,33	24,31	24,40	24,48	24,44	24,40	24,45	24,51	24,50	24,49	24,49	24,47	24,56	24,60	24,61	24,53	24,46	24,53	24,50	24,56	24,60	24,51	24,60	24,65	24,59	24,62	24,61	24,60	24,61	24,65	24,72	24,68	24,68	24,75	24,72	24,68	24,73	24,73	24,71	24,78	24,76	24,80	24,77	24,78	24,79	24,77	24,84	24,83	24,82	24,87	24,88	24,91	24,98	24,88	24,88	24,90	24,92	25,03	25,07	24,96	25,03	25,12	25,07	25,01	24,96	25,01	25,05	25,02	25,03	25,01	25,06	25,10	25,04	25,10	25,13	25,13	25,02	24,95	25,06	25,02	25,01	25,08	25,10	25,09	25,09	25,04	25,08	25,10	25,06	25,08	25,16	25,15	25,10	25,10	25,10	25,08	25,21	25,20	25,19	25,18	25,22	25,15	25,05	25,19	25,27	25,17	25,16	25,23	25,31	25,33	25,27	25,05	25,13	25,14	25,11	25,15	25,12	25,10	25,14	25,17	25,15	25,12	25,15	25,16	25,13	25,07	25,16	25,08	24,99	25,05	25,12	25,04	25,05	25,05	24,95	24,82	24,85	24,82	24,77	24,80	24,82	24,81	24,72	24,72	24,71	24,78	24,82	24,75	24,80	24,79	24,69	24,68	24,68	24,67	24,64	24,58	24,60	24,67	24,68	24,63	24,54	24,56	24,55	24,52	24,43	24,44	24,41	24,34	24,44	24,46	24,43	24,40	24,41	24,37	24,35	24,32	24,26	24,28	24,20	24,13	24,03	24,05	24,10	23,99	23,94	23,92	23,94	23,95	23,93	23,81	23,83	23,88	23,84	23,84	23,89	23,85	23,76	23,82	23,80	23,79	23,72	23,79	23,82	23,69	23,65	23,76	23,73	23,67	23,69	23,61	23,56	23,63	23,75	23,68	23,54	23,59	23,55	23,53	23,56	23,59	23,50	23,44	23,51	23,47	23,46	23,39	23,47	23,40	23,37	23,30	23,26	23,26	
20,70	20,78	20,70	20,81	20,81	20,74	20,71	20,78	20,84	20,74	20,77	20,78	20,80	20,78	20,76	20,77	20,79	20,79	20,84	20,81	20,80	20,80	20,83	20,81	20,82	20,76	20,83	20,99	21,16	21,19	21,25	21,45	21,54	21,72	21,80	21,76	21,68	21,67	21,75	21,70	21,71	21,64	21,68	21,66	21,67	21,68	21,70	21,74	21,70	21,74	21,75	21,76	21,73	21,75	21,79	21,75	21,59	21,68	21,68	21,75	21,71	21,67	21,78	21,77	21,81	21,76	21,80	21,73	21,75	21,79	21,68	21,67	21,75	21,81	21,87	21,86	21,81	21,84	21,83	21,79	21,92	21,97	21,90	21,86	21,90	22,04	22,01	22,03	21,94	22,03	22,01	22,03	22,07	22,12	22,12	22,19	22,17	22,12	22,12	22,24	22,22	22,27	22,22	22,26	22,33	22,26	22,32	22,34	22,29	22,24	22,31	22,38	22,42	22,47	22,40	22,36	22,37	22,41	22,37	22,42	22,47	22,54	22,53	22,51	22,49	22,53	22,56	22,55	22,55	22,54	22,59	22,64	22,63	22,62	22,63	22,70	22,73	22,68	22,65	22,80	22,87	22,86	22,85	22,86	22,94	23,04	23,02	22,98	22,98	22,90	22,92	23,00	23,02	23,07	23,09	23,14	23,12	23,07	23,10	23,18	23,16	23,12	23,15	23,25	23,27	23,29	23,30	23,37	23,35	23,39	23,40	23,40	23,40	23,40	23,41	23,44	23,46	23,50	23,50	23,49	23,46	23,50	23,50	23,60	23,53	23,59	23,64	23,67	23,67	23,58	23,66	23,65	23,63	23,57	23,72	23,79	23,80	23,81	23,84	23,77	23,72	23,69	23,76	23,84	23,82	23,81	23,76	23,78	23,80	23,84	23,88	23,93	23,87	23,84	23,85	23,86	23,83	23,72	23,77	23,82	23,83	23,74	23,80	23,82	23,83	23,69	23,66	23,68	23,66	23,72	23,72	23,76	23,75	23,69	23,62	23,61	23,63	23,63	23,68	23,64	23,64	23,64	23,56	23,55	23,54	23,55	23,55	23,55	23,53	23,49	23,51	23,43	23,39	23,45	23,52	23,42	23,45	23,51	23,50	23,45	23,49	23,48	23,45	23,45	23,51	23,60	23,57	23,59	23,58	23,50	23,48	23,55	23,61	23,62	23,61	23,58	23,61	23,63	23,57	23,63	23,64	23,58	23,59	23,64	23,74	23,72	23,71	23,77	23,73	23,74	23,70	23,74	23,73	23,68	23,77	23,74	23,73	23,78	23,79	23,85	23,86	23,87	23,89	23,82	23,81	23,90	23,86	23,92	23,97	23,98	23,98	23,97	23,99	24,01	23,98	24,11	24,11	24,03	24,07	24,09	24,07	24,02	24,12	24,13	24,17	24,17	24,22	24,19	24,22	24,24	24,24	24,17	24,18	24,21	24,21	24,25	24,17	24,22	24,30	24,27	24,27	24,22	24,22	24,23	24,22	24,23	24,19	24,20	24,23	24,20	24,16	24,15	24,18	24,18	24,15	24,18	24,19	24,13	24,20	24,22	24,17	24,20	24,17	24,23	24,18	24,13	24,13	24,05	24,13	24,14	24,13	24,07	24,14	24,16	24,18	24,15	24,10	24,21	24,26	24,16	24,14	24,22	24,16	24,18	24,24	24,27	24,22	24,18	24,26	24,24	24,15	24,24	24,23	24,16	24,16	24,27	24,28	24,22	24,23	24,22	24,23	24,29	24,22	24,28	24,36	24,30	24,34	24,37	24,34	24,31	24,36	24,46	24,39	24,39	24,42	24,50	24,46	24,43	24,39	24,40	24,44	24,49	24,50	24,49	24,42	24,42	24,44	24,45	24,55	24,50	24,46	24,52	24,56	24,55	24,56	24,61	24,63	24,55	24,56	24,57	24,61	24,66	24,69	24,71	24,63	24,68	24,68	24,75	24,77	24,76	24,69	24,70	24,68	24,67	24,69	24,73	24,73	24,74	24,82	24,76	24,87	24,87	24,84	24,86	24,84	24,90	24,96	24,93	24,92	24,98	24,96	24,97	24,92	24,86	24,96	24,95	24,95	24,93	24,94	24,95	24,92	24,99	25,04	25,05	25,01	24,94	25,08	25,03	25,00	25,01	25,07	25,07	25,11	25,00	25,08	25,07	24,99	25,04	25,09	25,07	25,08	25,09	25,09	25,06	25,19	25,17	25,11	25,09	25,10	25,16	25,14	25,24	25,21	25,17	25,12	25,11	25,23	25,34	25,26	25,12	25,19	25,27	25,16	25,16	25,11	25,09	25,08	25,12	25,07	25,09	25,14	25,15	25,14	25,03	25,08	25,06	25,03	25,06	25,03	24,97	24,98	25,07	24,99	24,87	24,91	24,88	24,84	24,81	24,78	24,76	24,74	24,78	24,77	24,81	24,84	24,78	24,74	24,75	24,71	24,72	24,76	24,68	24,74	24,74	24,61	24,59	24,67	24,68	24,57	24,55	24,53	24,48	24,40	24,47	24,40	24,40	24,43	24,48	24,42	24,41	24,37	24,37	24,39	24,36	24,32	24,36	24,16	23,99	23,98	24,07	24,13	24,02	23,89	23,85	23,94	24,02	23,94	23,88	23,87	23,84	23,80	23,78	23,83	23,83	23,81	23,84	23,84	23,84	23,77	23,73	23,80	23,73	23,71	23,73	23,77	23,78	23,70	23,69	23,60	23,53	23,59	23,57	23,61	23,61	23,57	23,54	23,54	23,59	23,44	23,37	23,34	23,46	23,47	23,41	23,44	23,39	23,41	23,34	23,23	23,22	
20,71	20,78	20,80	20,80	20,74	20,78	20,85	20,79	20,79	20,74	20,74	20,84	20,78	20,74	20,75	20,79	20,77	20,76	20,77	20,76	20,73	20,72	20,77	20,83	20,86	20,88	20,89	20,88	20,99	21,13	21,25	21,40	21,52	21,64	21,72	21,68	21,62	21,62	21,73	21,75	21,74	21,71	21,70	21,55	21,66	21,68	21,71	21,71	21,66	21,73	21,71	21,69	21,74	21,68	21,65	21,67	21,75	21,72	21,73	21,72	21,75	21,69	21,80	21,76	21,73	21,74	21,77	21,71	21,75	21,75	21,68	21,64	21,73	21,80	21,83	21,86	21,84	21,90	21,87	21,78	21,83	21,97	21,91	21,85	21,88	21,95	22,08	22,07	21,98	22,02	22,03	22,07	22,06	22,06	22,04	22,16	22,11	22,11	22,12	22,21	22,25	22,25	22,26	22,20	22,26	22,29	22,32	22,41	22,33	22,34	22,33	22,40	22,43	22,47	22,48	22,44	22,41	22,39	22,47	22,48	22,45	22,45	22,55	22,55	22,58	22,53	22,58	22,62	22,64	22,62	22,60	22,65	22,65	22,67	22,71	22,74	22,72	22,77	22,76	22,77	22,79	22,79	22,86	22,93	22,93	23,00	23,07	23,05	22,97	22,93	22,90	23,00	23,06	23,10	23,12	23,12	23,08	23,04	23,06	23,17	23,14	23,19	23,20	23,21	23,25	23,33	23,31	23,29	23,32	23,28	23,31	23,35	23,39	23,38	23,35	23,36	23,43	23,55	23,55	23,46	23,57	23,57	23,50	23,62	23,61	23,60	23,59	23,64	23,64	23,60	23,63	23,74	23,74	23,66	23,69	23,78	23,75	23,74	23,77	23,79	23,71	23,70	23,79	23,80	23,85	23,81	23,72	23,79	23,81	23,87	23,89	23,88	23,83	23,74	23,76	23,83	23,82	23,78	23,81	23,83	23,79	23,85	23,85	23,81	23,83	23,76	23,71	23,73	23,65	23,73	23,72	23,74	23,79	23,72	23,67	23,63	23,63	23,62	23,66	23,60	23,53	23,58	23,56	23,53	23,53	23,53	23,54	23,51	23,46	23,53	23,52	23,48	23,40	23,46	23,48	23,48	23,46	23,44	23,45	23,47	23,50	23,47	23,43	23,49	23,49	23,55	23,52	23,54	23,56	23,52	23,43	23,44	23,55	23,57	23,58	23,53	23,59	23,54	23,58	23,61	23,55	23,52	23,56	23,66	23,72	23,65	23,68	23,73	23,70	23,63	23,64	23,69	23,74	23,70	23,75	23,79	23,70	23,67	23,74	23,86	23,86	23,81	23,84	23,81	23,79	23,91	23,89	23,93	23,91	23,95	23,95	23,92	23,90	23,88	23,92	24,03	24,01	24,00	24,03	24,05	24,03	24,03	24,04	24,06	24,09	24,09	24,13	24,13	24,08	24,09	24,17	24,11	24,11	24,10	24,11	24,11	24,18	24,21	24,19	24,14	24,18	24,20	24,15	24,17	24,13	24,12	24,15	24,18	24,15	24,14	24,18	24,11	24,10	24,12	24,10	24,20	24,20	24,13	24,16	24,22	24,13	24,13	24,15	24,11	24,09	24,11	24,11	24,04	24,04	24,09	24,09	24,04	24,05	24,10	24,07	24,04	24,10	24,16	24,13	24,09	24,10	24,11	24,15	24,22	24,22	24,17	24,13	24,18	24,18	24,13	24,12	24,15	24,21	24,17	24,17	24,22	24,19	24,19	24,18	24,19	24,30	24,25	24,20	24,20	24,23	24,19	24,24	24,28	24,28	24,29	24,30	24,32	24,27	24,30	24,30	24,37	24,34	24,38	24,35	24,37	24,41	24,36	24,39	24,44	24,43	24,40	24,41	24,41	24,41	24,46	24,41	24,45	24,45	24,50	24,50	24,54	24,58	24,55	24,54	24,54	24,55	24,52	24,50	24,60	24,63	24,60	24,64	24,70	24,71	24,72	24,68	24,61	24,61	24,61	24,65	24,66	24,70	24,69	24,72	24,70	24,75	24,78	24,79	24,79	24,80	24,83	24,85	24,84	24,87	24,89	24,87	24,89	24,89	24,87	24,81	24,87	24,96	24,88	24,89	24,87	24,84	24,96	25,05	25,01	24,99	24,91	25,02	25,06	25,01	24,99	24,99	24,99	25,08	25,01	25,01	25,06	25,08	25,07	25,05	25,06	25,08	25,04	25,09	25,08	25,14	25,15	25,06	25,10	25,13	25,14	25,13	25,19	25,20	25,14	25,25	25,25	25,22	25,26	25,25	25,18	25,18	25,29	25,20	25,15	25,11	25,09	25,09	25,16	25,16	25,15	25,13	25,13	25,16	25,08	25,06	25,02	25,07	25,12	25,09	24,97	24,92	25,01	24,93	24,94	24,95	24,92	24,92	24,89	24,87	24,77	24,81	24,78	24,71	24,82	24,82	24,74	24,72	24,77	24,73	24,71	24,73	24,67	24,75	24,74	24,59	24,52	24,62	24,64	24,59	24,56	24,51	24,51	24,51	24,44	24,40	24,44	24,44	24,47	24,39	24,38	24,47	24,36	24,40	24,38	24,32	24,37	24,27	24,10	24,04	24,04	24,07	23,99	23,87	23,94	23,94	23,98	23,95	23,89	23,92	23,93	23,95	23,88	23,83	23,82	23,84	23,84	23,84	23,87	23,90	23,82	23,75	23,70	23,74	23,79	23,74	23,77	23,71	23,80	23,80	23,72	23,62	23,61	23,60	23,64	23,63	23,57	23,53	23,55	23,50	23,41	23,36	23,38	23,51	23,37	23,40	23,46	23,41	23,31	23,23	23,26	
20,79	20,75	20,86	20,83	20,68	20,70	20,78	20,84	20,74	20,79	20,78	20,78	20,88	20,80	20,74	20,71	20,84	20,76	20,76	20,76	20,72	20,71	20,72	20,82	20,87	20,91	20,97	20,96	21,02	21,14	21,28	21,44	21,47	21,64	21,71	21,60	21,58	21,66	21,72	21,75	21,82	21,75	21,73	21,65	21,61	21,70	21,69	21,70	21,68	21,66	21,69	21,64	21,80	21,76	21,71	21,72	21,86	21,84	21,74	21,73	21,76	21,75	21,79	21,78	21,77	21,78	21,76	21,78	21,86	21,73	21,71	21,69	21,72	21,83	21,85	21,87	21,80	21,91	21,90	21,83	21,82	21,92	21,95	21,94	21,97	21,94	22,04	22,04	21,95	21,99	22,01	22,06	22,10	22,08	22,04	22,17	22,16	22,11	22,20	22,28	22,26	22,30	22,31	22,30	22,27	22,27	22,29	22,34	22,27	22,38	22,37	22,39	22,48	22,52	22,52	22,45	22,39	22,37	22,50	22,49	22,52	22,53	22,63	22,62	22,66	22,57	22,59	22,66	22,69	22,64	22,56	22,66	22,74	22,71	22,73	22,77	22,73	22,80	22,84	22,79	22,82	22,86	22,87	22,91	22,99	23,03	23,10	23,01	22,96	22,95	22,94	23,09	23,08	23,15	23,10	23,15	23,14	23,16	23,08	23,17	23,17	23,18	23,26	23,17	23,22	23,26	23,29	23,24	23,31	23,30	23,29	23,38	23,35	23,44	23,39	23,41	23,49	23,52	23,51	23,48	23,60	23,64	23,56	23,65	23,64	23,64	23,65	23,60	23,64	23,65	23,62	23,63	23,69	23,70	23,74	23,80	23,75	23,77	23,74	23,79	23,75	23,71	23,80	23,84	23,83	23,85	23,73	23,75	23,80	23,84	23,84	23,83	23,83	23,76	23,75	23,81	23,80	23,83	23,89	23,87	23,81	23,82	23,89	23,80	23,81	23,80	23,77	23,75	23,66	23,72	23,76	23,80	23,81	23,67	23,61	23,66	23,59	23,64	23,63	23,54	23,52	23,62	23,60	23,53	23,57	23,57	23,54	23,55	23,46	23,46	23,52	23,43	23,39	23,41	23,42	23,39	23,36	23,37	23,44	23,52	23,46	23,35	23,44	23,46	23,47	23,48	23,42	23,55	23,52	23,44	23,46	23,52	23,52	23,55	23,57	23,53	23,49	23,54	23,55	23,60	23,52	23,52	23,59	23,63	23,77	23,64	23,60	23,72	23,67	23,62	23,65	23,73	23,70	23,73	23,63	23,74	23,73	23,71	23,75	23,83	23,80	23,77	23,80	23,76	23,76	23,84	23,88	23,87	23,83	23,88	23,89	23,88	23,83	23,85	23,88	23,97	23,99	23,96	24,03	24,08	23,98	23,94	24,01	24,08	24,14	24,07	24,05	24,06	24,00	24,06	24,11	24,06	24,08	24,07	24,07	24,08	24,12	24,15	24,12	24,08	24,11	24,16	24,10	24,13	24,15	24,06	24,09	24,11	24,06	24,07	24,08	24,10	24,09	24,05	24,05	24,11	24,09	24,09	24,13	24,16	24,02	24,02	24,07	24,06	24,01	24,07	24,09	23,99	24,00	24,05	24,06	24,01	24,05	24,07	24,01	23,95	24,03	24,12	24,12	24,05	24,15	24,08	24,09	24,14	24,18	24,05	24,09	24,08	24,10	24,08	24,12	24,14	24,17	24,15	24,11	24,19	24,10	24,11	24,17	24,16	24,22	24,25	24,20	24,18	24,14	24,15	24,20	24,21	24,20	24,20	24,26	24,24	24,27	24,23	24,19	24,29	24,37	24,34	24,37	24,33	24,32	24,34	24,34	24,35	24,34	24,40	24,38	24,40	24,37	24,36	24,39	24,40	24,48	24,48	24,48	24,42	24,47	24,50	24,47	24,49	24,51	24,46	24,35	24,46	24,58	24,51	24,56	24,59	24,60	24,59	24,67	24,59	24,55	24,60	24,60	24,63	24,66	24,60	24,61	24,66	24,74	24,77	24,78	24,80	24,78	24,86	24,82	24,78	24,83	24,81	24,81	24,83	24,83	24,82	24,73	24,75	24,88	24,85	24,89	24,91	24,87	24,94	25,00	24,96	24,92	25,00	25,01	25,01	24,98	24,94	25,08	25,05	25,04	24,95	24,97	25,00	25,06	25,04	25,04	25,06	25,03	25,01	25,10	25,12	25,15	25,12	25,10	25,07	25,13	25,18	25,16	25,15	25,23	25,21	25,22	25,20	25,24	25,26	25,26	25,15	25,16	25,17	25,16	25,15	25,11	25,15	25,10	25,14	25,19	25,16	25,09	25,18	25,26	25,20	25,12	25,09	25,15	25,19	25,15	25,10	25,06	25,02	24,93	24,99	24,94	24,91	24,89	24,83	24,93	24,88	24,81	24,83	24,74	24,78	24,86	24,76	24,76	24,79	24,72	24,68	24,68	24,57	24,75	24,80	24,70	24,57	24,57	24,57	24,57	24,56	24,46	24,49	24,49	24,48	24,48	24,47	24,54	24,49	24,38	24,35	24,44	24,47	24,39	24,34	24,27	24,27	24,34	24,19	24,06	24,07	23,96	23,93	23,93	23,98	24,05	24,00	23,97	23,97	23,93	23,98	23,96	23,93	23,93	23,88	23,89	23,91	23,91	23,91	23,89	23,80	23,85	23,76	23,81	23,80	23,75	23,75	23,73	23,74	23,76	23,66	23,61	23,64	23,62	23,52	23,67	23,65	23,56	23,57	23,54	23,44	23,47	23,45	23,48	23,41	23,42	23,52	23,49	23,40	23,31	23,31	
20,78	20,77	20,75	20,85	20,76	20,68	20,70	20,75	20,71	20,77	20,80	20,74	20,79	20,76	20,79	20,77	20,74	20,84	20,80	20,76	20,71	20,72	20,71	20,74	20,85	20,96	21,02	20,98	21,00	21,09	21,22	21,36	21,54	21,67	21,74	21,73	21,68	21,68	21,78	21,72	21,74	21,71	21,69	21,75	21,73	21,77	21,75	21,76	21,76	21,70	21,71	21,64	21,70	21,80	21,76	21,74	21,79	21,79	21,85	21,76	21,82	21,80	21,79	21,80	21,73	21,71	21,75	21,75	21,85	21,72	21,75	21,79	21,75	21,85	21,92	21,95	21,87	21,88	21,89	21,85	21,88	21,93	21,94	21,82	21,95	21,99	21,95	22,00	21,97	22,03	22,09	22,07	22,17	22,18	22,10	22,20	22,24	22,23	22,21	22,30	22,24	22,30	22,34	22,32	22,34	22,28	22,34	22,36	22,31	22,31	22,34	22,34	22,39	22,52	22,49	22,53	22,48	22,42	22,49	22,54	22,57	22,64	22,62	22,65	22,64	22,56	22,58	22,72	22,69	22,59	22,64	22,72	22,77	22,73	22,76	22,74	22,73	22,78	22,86	22,90	22,87	22,93	22,89	22,91	23,00	23,09	23,08	23,07	23,08	23,03	23,03	23,11	23,10	23,15	23,18	23,10	23,14	23,16	23,15	23,22	23,21	23,13	23,21	23,23	23,25	23,30	23,31	23,23	23,31	23,37	23,36	23,42	23,42	23,47	23,41	23,50	23,50	23,55	23,51	23,54	23,56	23,63	23,60	23,67	23,58	23,58	23,62	23,69	23,70	23,69	23,68	23,66	23,65	23,66	23,74	23,79	23,72	23,79	23,77	23,79	23,74	23,69	23,75	23,79	23,91	23,89	23,74	23,75	23,82	23,76	23,84	23,86	23,83	23,88	23,84	23,82	23,82	23,79	23,87	23,92	23,83	23,81	23,87	23,77	23,77	23,78	23,72	23,72	23,71	23,74	23,71	23,73	23,74	23,64	23,57	23,61	23,66	23,67	23,69	23,57	23,54	23,58	23,62	23,59	23,58	23,56	23,46	23,50	23,46	23,50	23,58	23,40	23,34	23,35	23,45	23,39	23,34	23,33	23,37	23,36	23,30	23,31	23,41	23,40	23,37	23,39	23,41	23,41	23,53	23,45	23,38	23,47	23,50	23,54	23,57	23,53	23,54	23,50	23,52	23,53	23,54	23,50	23,57	23,57	23,59	23,59	23,61	23,69	23,66	23,57	23,67	23,69	23,64	23,65	23,69	23,70	23,71	23,76	23,78	23,85	23,78	23,67	23,72	23,78	23,70	23,72	23,79	23,83	23,82	23,84	23,81	23,82	23,86	23,87	23,83	23,88	23,99	23,99	24,01	24,03	23,92	23,91	23,99	24,03	24,01	24,03	23,98	24,05	24,02	23,99	24,08	23,99	23,93	24,05	24,11	24,13	24,15	24,07	24,07	24,05	24,04	24,09	24,09	24,04	24,06	24,07	24,07	24,07	24,00	24,00	24,02	24,05	24,00	24,01	24,11	24,03	23,93	23,98	24,05	24,02	24,00	23,94	24,03	24,01	24,03	24,13	24,07	23,98	23,99	24,01	23,99	23,97	24,00	24,02	23,93	23,95	23,96	24,00	24,05	23,94	24,02	23,99	24,02	24,05	24,03	23,94	23,97	23,99	24,03	24,04	24,06	24,16	24,13	24,07	24,06	24,11	24,12	24,06	24,05	24,14	24,13	24,09	24,13	24,15	24,16	24,19	24,22	24,18	24,13	24,14	24,19	24,18	24,17	24,19	24,15	24,27	24,37	24,30	24,32	24,27	24,23	24,30	24,27	24,22	24,26	24,32	24,34	24,36	24,26	24,28	24,39	24,37	24,39	24,44	24,41	24,38	24,45	24,52	24,47	24,40	24,46	24,35	24,35	24,41	24,43	24,46	24,50	24,56	24,54	24,54	24,55	24,53	24,51	24,57	24,58	24,47	24,56	24,55	24,61	24,69	24,69	24,65	24,68	24,71	24,73	24,81	24,73	24,71	24,75	24,73	24,77	24,75	24,73	24,74	24,76	24,68	24,79	24,82	24,89	24,89	24,82	24,89	24,91	24,92	24,87	24,88	24,90	25,00	24,96	24,91	25,04	25,08	24,97	24,95	24,95	25,00	25,04	25,01	24,98	25,06	25,02	24,97	25,09	25,11	25,13	25,10	25,09	25,09	25,04	25,12	25,22	25,19	25,20	25,17	25,16	25,15	25,12	25,17	25,17	25,13	25,13	25,15	25,14	25,11	25,18	25,19	25,13	25,17	25,27	25,15	25,08	25,14	25,22	25,20	25,11	25,09	25,12	25,07	25,08	25,08	25,05	25,08	25,04	25,01	25,02	24,92	24,87	24,91	24,86	24,90	24,90	24,92	24,85	24,75	24,77	24,73	24,76	24,82	24,68	24,61	24,63	24,66	24,74	24,77	24,67	24,65	24,68	24,63	24,59	24,56	24,45	24,46	24,43	24,46	24,52	24,48	24,52	24,51	24,46	24,39	24,43	24,47	24,47	24,37	24,32	24,33	24,35	24,26	24,17	24,06	24,02	24,00	24,02	24,02	24,10	24,07	23,98	23,95	24,04	24,05	23,97	23,95	23,95	23,91	23,94	23,97	23,95	23,93	23,83	23,80	23,91	23,89	23,86	23,81	23,77	23,79	23,79	23,68	23,67	23,69	23,60	23,60	23,67	23,59	23,60	23,67	23,63	23,55	23,46	23,46	23,52	23,53	23,43	23,51	23,49	23,44	23,48	23,45	23,32	23,33	
20,74	20,85	20,83	20,82	20,77	20,79	20,69	20,72	20,68	20,73	20,76	20,80	20,80	20,72	20,81	20,84	20,81	20,80	20,92	20,76	20,66	20,76	20,79	20,76	20,81	20,85	21,01	21,05	21,07	21,02	21,12	21,28	21,49	21,73	21,70	21,67	21,69	21,75	21,79	21,72	21,72	21,71	21,70	21,73	21,85	21,78	21,72	21,77	21,72	21,66	21,74	21,72	21,68	21,71	21,75	21,79	21,82	21,81	21,77	21,79	21,85	21,90	21,76	21,78	21,69	21,75	21,78	21,74	21,88	21,82	21,80	21,88	21,91	21,92	21,85	21,83	21,80	21,93	21,93	21,91	21,97	22,01	21,93	21,94	21,90	21,93	21,94	21,97	21,95	22,00	22,10	22,10	22,19	22,18	22,20	22,19	22,17	22,29	22,21	22,25	22,24	22,27	22,35	22,35	22,32	22,28	22,32	22,33	22,36	22,33	22,28	22,46	22,49	22,46	22,49	22,55	22,52	22,53	22,60	22,58	22,50	22,57	22,61	22,59	22,60	22,59	22,65	22,73	22,78	22,51	22,51	22,72	22,71	22,70	22,77	22,81	22,79	22,79	22,84	22,81	22,87	22,92	22,88	22,99	23,03	23,12	23,07	23,08	23,08	23,01	23,02	23,07	23,11	23,13	23,24	23,16	23,09	23,14	23,18	23,27	23,29	23,19	23,16	23,27	23,21	23,33	23,38	23,31	23,30	23,36	23,39	23,40	23,37	23,44	23,42	23,48	23,46	23,52	23,58	23,60	23,61	23,64	23,64	23,61	23,62	23,57	23,63	23,64	23,64	23,67	23,73	23,76	23,67	23,64	23,75	23,76	23,75	23,74	23,77	23,80	23,78	23,77	23,81	23,77	23,87	23,91	23,80	23,79	23,77	23,77	23,86	23,87	23,89	23,90	23,81	23,81	23,88	23,80	23,81	23,89	23,87	23,86	23,90	23,79	23,83	23,80	23,75	23,78	23,76	23,80	23,71	23,72	23,78	23,72	23,65	23,62	23,61	23,60	23,64	23,62	23,60	23,56	23,56	23,57	23,55	23,54	23,51	23,51	23,47	23,47	23,51	23,46	23,45	23,43	23,39	23,39	23,36	23,38	23,39	23,37	23,33	23,30	23,33	23,39	23,40	23,41	23,38	23,41	23,44	23,49	23,39	23,42	23,49	23,50	23,52	23,47	23,48	23,49	23,50	23,51	23,49	23,51	23,58	23,52	23,53	23,52	23,56	23,61	23,60	23,61	23,52	23,64	23,64	23,60	23,68	23,71	23,78	23,63	23,62	23,66	23,67	23,73	23,66	23,72	23,75	23,74	23,76	23,78	23,77	23,77	23,75	23,80	23,76	23,79	23,82	23,82	23,93	23,94	23,88	23,93	23,89	23,88	23,94	23,92	23,91	23,97	23,95	23,93	23,99	23,93	24,06	24,04	23,93	23,96	24,00	23,99	24,03	24,01	24,07	24,02	24,00	24,04	24,07	24,00	23,98	23,94	23,96	23,97	24,04	23,94	24,00	24,01	23,97	23,96	23,97	23,99	23,89	23,94	23,95	23,95	23,94	23,97	23,95	23,98	23,95	24,05	24,06	23,88	23,91	23,91	23,96	23,84	23,91	23,98	23,87	23,94	23,95	23,93	23,96	23,88	23,92	23,98	23,92	23,92	23,92	23,96	24,02	24,00	24,01	23,99	24,02	24,10	24,05	23,99	24,02	24,03	24,02	23,98	24,00	24,03	24,07	24,00	23,98	24,12	24,10	24,06	24,10	24,16	24,11	24,06	24,13	24,09	24,07	24,12	24,13	24,19	24,23	24,21	24,20	24,15	24,15	24,15	24,15	24,10	24,15	24,21	24,28	24,33	24,28	24,28	24,24	24,30	24,30	24,31	24,30	24,37	24,43	24,42	24,40	24,34	24,36	24,41	24,39	24,45	24,36	24,36	24,47	24,47	24,40	24,37	24,47	24,43	24,45	24,52	24,52	24,53	24,49	24,58	24,60	24,60	24,61	24,61	24,63	24,62	24,66	24,74	24,67	24,61	24,65	24,69	24,70	24,71	24,66	24,68	24,71	24,63	24,75	24,82	24,82	24,81	24,81	24,83	24,85	24,88	24,91	24,82	24,77	24,89	24,91	24,87	24,87	24,93	25,00	24,88	24,97	25,01	24,95	24,97	25,01	24,94	24,96	24,99	25,05	25,05	25,03	25,10	25,14	25,13	25,12	25,12	25,17	25,21	25,22	25,18	25,15	25,11	25,06	25,14	25,18	25,13	25,12	25,17	25,15	25,16	25,18	25,18	25,17	25,17	25,23	25,18	25,14	25,16	25,09	25,12	25,11	25,11	25,06	25,09	25,14	25,12	25,02	25,02	24,99	25,06	24,99	25,00	25,01	24,98	24,95	24,98	24,93	24,87	24,82	24,73	24,79	24,85	24,82	24,80	24,77	24,77	24,74	24,69	24,76	24,72	24,61	24,63	24,70	24,65	24,56	24,57	24,57	24,58	24,53	24,48	24,49	24,56	24,47	24,49	24,50	24,45	24,41	24,48	24,42	24,35	24,33	24,34	24,34	24,29	24,22	24,13	24,06	24,14	24,12	24,12	24,17	24,12	24,02	23,97	24,12	24,11	24,06	24,01	24,00	23,84	23,94	23,93	23,93	23,94	23,84	23,87	23,92	23,85	23,81	23,81	23,85	23,79	23,75	23,63	23,64	23,75	23,69	23,65	23,72	23,70	23,65	23,67	23,64	23,60	23,43	23,41	23,52	23,54	23,44	23,45	23,47	23,43	23,44	23,39	23,33	23,37	
20,76	20,82	20,84	20,86	20,74	20,76	20,76	20,68	20,76	20,79	20,82	20,87	20,90	20,82	20,74	20,79	20,77	20,77	20,86	20,76	20,65	20,80	20,84	20,77	20,85	20,94	20,98	21,04	21,02	21,07	21,25	21,42	21,48	21,70	21,79	21,66	21,60	21,72	21,75	21,72	21,70	21,70	21,60	21,63	21,73	21,73	21,71	21,72	21,72	21,67	21,75	21,80	21,82	21,78	21,75	21,68	21,79	21,85	21,82	21,81	21,80	21,77	21,83	21,88	21,79	21,78	21,84	21,79	21,84	21,86	21,79	21,84	21,83	21,94	22,00	21,76	21,82	21,92	22,00	21,92	22,01	22,03	22,01	21,99	22,02	22,01	21,95	22,05	22,10	22,06	22,15	22,18	22,18	22,17	22,20	22,28	22,19	22,20	22,22	22,24	22,22	22,27	22,31	22,32	22,31	22,33	22,45	22,44	22,38	22,38	22,29	22,35	22,45	22,51	22,59	22,59	22,53	22,54	22,67	22,59	22,62	22,61	22,61	22,61	22,58	22,62	22,70	22,68	22,73	22,62	22,54	22,65	22,78	22,73	22,77	22,80	22,73	22,75	22,77	22,75	22,84	22,90	22,92	23,01	23,10	23,06	23,09	23,09	23,07	22,98	23,00	23,05	23,09	23,07	23,18	23,24	23,14	23,13	23,17	23,26	23,27	23,29	23,22	23,23	23,28	23,31	23,36	23,33	23,30	23,31	23,43	23,50	23,52	23,45	23,46	23,51	23,51	23,56	23,55	23,55	23,59	23,66	23,68	23,57	23,54	23,64	23,68	23,68	23,70	23,66	23,72	23,74	23,67	23,68	23,74	23,79	23,74	23,79	23,79	23,82	23,80	23,84	23,85	23,84	23,90	23,92	23,75	23,78	23,77	23,84	23,84	23,85	23,88	23,89	23,83	23,81	23,86	23,81	23,81	23,80	23,83	23,85	23,88	23,83	23,79	23,81	23,76	23,75	23,68	23,78	23,67	23,65	23,76	23,73	23,65	23,71	23,62	23,58	23,59	23,55	23,59	23,54	23,57	23,51	23,46	23,53	23,57	23,50	23,42	23,42	23,42	23,40	23,46	23,49	23,39	23,35	23,38	23,31	23,41	23,37	23,37	23,35	23,28	23,33	23,36	23,37	23,42	23,45	23,39	23,44	23,41	23,44	23,49	23,47	23,48	23,45	23,43	23,43	23,41	23,45	23,51	23,52	23,53	23,52	23,59	23,58	23,52	23,56	23,53	23,61	23,62	23,55	23,57	23,57	23,67	23,69	23,66	23,66	23,64	23,66	23,63	23,72	23,73	23,67	23,71	23,80	23,77	23,76	23,69	23,71	23,70	23,73	23,73	23,73	23,76	23,78	23,87	23,84	23,77	23,81	23,76	23,79	23,88	23,88	23,86	23,93	23,93	23,89	23,85	23,84	23,96	23,96	23,92	23,94	23,99	23,93	23,99	23,99	24,02	23,97	23,94	23,95	24,00	24,05	23,94	23,91	23,86	23,89	23,96	23,91	23,95	23,96	23,89	23,89	23,88	23,93	23,91	23,87	23,90	23,92	23,93	23,97	23,93	23,88	23,86	23,92	23,92	23,77	23,82	23,88	23,83	23,82	23,86	23,88	23,90	23,89	23,92	23,86	23,89	23,88	23,88	23,89	23,88	23,88	23,88	23,90	23,99	23,93	23,93	23,89	23,77	23,98	24,04	23,91	23,90	23,96	23,97	23,99	24,01	24,00	23,97	24,03	23,94	23,99	24,02	24,01	23,99	24,05	24,08	24,07	24,04	24,06	24,01	24,03	24,08	24,11	24,15	24,16	24,16	24,12	24,14	24,16	24,17	24,07	24,12	24,19	24,24	24,22	24,23	24,19	24,21	24,27	24,26	24,24	24,24	24,24	24,31	24,28	24,26	24,25	24,36	24,31	24,36	24,41	24,37	24,33	24,32	24,42	24,43	24,34	24,39	24,41	24,41	24,42	24,43	24,47	24,47	24,51	24,50	24,51	24,52	24,56	24,59	24,58	24,67	24,62	24,54	24,49	24,57	24,65	24,67	24,68	24,60	24,68	24,70	24,64	24,70	24,75	24,73	24,68	24,70	24,77	24,85	24,89	24,83	24,82	24,82	24,83	24,89	24,93	24,91	24,85	24,96	24,93	24,93	24,98	24,92	24,93	24,98	24,98	24,93	24,91	25,06	25,07	25,08	25,09	25,12	25,13	25,13	25,06	25,10	25,16	25,13	25,18	25,11	25,16	25,15	25,22	25,21	25,14	25,11	25,19	25,17	25,14	25,14	25,16	25,11	25,19	25,15	25,13	25,17	25,13	25,14	25,09	25,19	25,13	25,06	25,14	25,22	25,16	25,03	25,07	24,98	24,98	25,02	25,01	25,09	24,98	24,98	24,98	24,93	24,82	24,89	24,82	24,83	24,90	24,89	24,88	24,82	24,86	24,85	24,77	24,82	24,84	24,64	24,61	24,67	24,62	24,55	24,63	24,63	24,58	24,60	24,60	24,50	24,54	24,52	24,49	24,47	24,48	24,42	24,40	24,38	24,33	24,30	24,38	24,38	24,28	24,22	24,17	24,13	24,14	24,11	24,18	24,12	24,20	24,09	23,99	24,11	24,13	24,12	23,97	23,97	23,87	23,90	23,98	23,99	23,94	23,90	23,86	23,88	23,87	23,83	23,78	23,81	23,80	23,73	23,65	23,71	23,71	23,71	23,70	23,73	23,77	23,73	23,70	23,65	23,65	23,56	23,49	23,54	23,59	23,54	23,45	23,48	23,48	23,41	23,45	23,40	23,46	
20,66	20,77	20,78	20,85	20,77	20,71	20,81	20,84	20,84	20,78	20,77	20,77	20,84	20,79	20,81	20,74	20,75	20,76	20,78	20,72	20,67	20,77	20,83	20,81	20,82	20,89	21,00	20,93	20,92	21,03	21,25	21,50	21,57	21,73	21,83	21,78	21,67	21,66	21,70	21,71	21,77	21,68	21,53	21,59	21,73	21,73	21,79	21,76	21,74	21,74	21,73	21,73	21,85	21,83	21,73	21,64	21,75	21,80	21,81	21,82	21,82	21,81	21,88	21,91	21,85	21,74	21,79	21,91	21,84	21,85	21,83	21,83	21,81	21,88	21,91	21,79	21,79	21,94	21,98	21,99	22,05	21,94	21,92	21,93	22,01	22,07	22,10	22,16	22,11	22,13	22,17	22,18	22,25	22,21	22,14	22,21	22,28	22,28	22,24	22,24	22,29	22,29	22,32	22,37	22,38	22,36	22,45	22,45	22,34	22,36	22,34	22,48	22,45	22,45	22,54	22,54	22,46	22,42	22,50	22,58	22,56	22,63	22,58	22,62	22,62	22,69	22,70	22,64	22,63	22,62	22,60	22,67	22,72	22,77	22,79	22,83	22,77	22,82	22,80	22,81	22,83	22,91	23,00	23,03	23,02	22,98	23,06	23,14	23,09	23,06	22,97	23,09	23,12	23,16	23,17	23,21	23,27	23,15	23,24	23,31	23,30	23,29	23,28	23,29	23,32	23,35	23,33	23,36	23,40	23,37	23,43	23,51	23,49	23,52	23,49	23,51	23,55	23,62	23,62	23,53	23,57	23,65	23,64	23,64	23,64	23,72	23,65	23,67	23,76	23,68	23,71	23,70	23,77	23,73	23,82	23,80	23,78	23,82	23,81	23,77	23,80	23,87	23,85	23,90	23,87	23,88	23,70	23,78	23,82	23,82	23,88	23,84	23,78	23,87	23,88	23,82	23,84	23,78	23,79	23,83	23,81	23,82	23,79	23,83	23,84	23,78	23,74	23,72	23,70	23,76	23,67	23,66	23,70	23,77	23,66	23,67	23,60	23,63	23,62	23,54	23,56	23,54	23,56	23,57	23,48	23,50	23,46	23,51	23,45	23,40	23,39	23,38	23,36	23,41	23,39	23,37	23,36	23,37	23,35	23,37	23,32	23,30	23,29	23,32	23,43	23,38	23,35	23,36	23,31	23,33	23,35	23,35	23,41	23,49	23,47	23,39	23,42	23,44	23,44	23,46	23,49	23,48	23,46	23,56	23,57	23,52	23,53	23,59	23,52	23,57	23,64	23,61	23,54	23,53	23,54	23,65	23,57	23,51	23,59	23,66	23,62	23,66	23,70	23,68	23,64	23,68	23,73	23,69	23,69	23,62	23,64	23,74	23,77	23,71	23,74	23,80	23,88	23,88	23,81	23,81	23,69	23,68	23,85	23,83	23,80	23,81	23,88	23,90	23,82	23,79	23,89	23,82	23,88	23,84	23,85	23,90	23,91	23,93	23,88	23,87	23,87	23,87	23,92	23,97	23,88	23,91	23,87	23,92	23,89	23,91	23,91	23,93	23,89	23,87	23,79	23,88	23,83	23,82	23,89	23,89	23,91	23,90	23,88	23,90	23,85	23,85	23,90	23,75	23,75	23,81	23,75	23,78	23,89	23,88	23,84	23,78	23,83	23,88	23,86	23,84	23,80	23,83	23,79	23,76	23,82	23,86	23,86	23,93	23,84	23,82	23,82	23,85	23,94	23,90	23,89	23,94	23,92	23,96	23,93	23,97	23,95	23,97	23,95	24,02	24,04	24,02	24,05	24,00	24,01	24,03	24,02	24,08	24,06	24,05	24,07	24,06	24,05	24,13	24,12	24,05	24,09	24,19	24,14	24,12	24,13	24,18	24,16	24,17	24,09	24,10	24,20	24,19	24,20	24,16	24,20	24,18	24,23	24,30	24,30	24,26	24,26	24,29	24,30	24,29	24,33	24,32	24,33	24,37	24,41	24,34	24,29	24,35	24,40	24,32	24,37	24,40	24,38	24,49	24,40	24,43	24,48	24,49	24,48	24,49	24,55	24,51	24,51	24,44	24,50	24,55	24,63	24,63	24,61	24,53	24,61	24,66	24,71	24,72	24,68	24,65	24,63	24,70	24,76	24,84	24,81	24,75	24,81	24,79	24,84	24,90	24,97	24,85	24,76	24,86	24,90	24,92	24,89	24,91	24,99	24,93	24,91	24,89	24,99	25,03	25,06	25,10	24,96	25,00	25,08	25,07	25,01	25,11	25,15	25,12	25,16	25,16	25,20	25,24	25,19	25,16	25,12	25,13	25,20	25,11	25,10	25,16	25,12	25,13	25,18	25,16	25,13	25,14	25,11	25,10	25,16	25,12	25,07	25,13	25,15	25,02	25,12	25,11	25,10	25,00	25,10	25,11	25,07	24,99	24,95	24,94	24,98	24,95	24,89	24,89	24,84	24,87	24,91	24,92	24,85	24,87	24,83	24,71	24,75	24,82	24,73	24,65	24,69	24,68	24,62	24,65	24,57	24,55	24,58	24,56	24,47	24,48	24,47	24,48	24,48	24,50	24,43	24,39	24,37	24,27	24,27	24,42	24,37	24,28	24,25	24,29	24,21	24,20	24,14	24,16	24,20	24,19	24,11	24,01	24,06	24,08	24,05	23,96	23,95	23,96	23,91	24,01	24,03	23,95	23,94	23,87	23,88	23,86	23,85	23,80	23,75	23,74	23,77	23,68	23,72	23,71	23,66	23,71	23,71	23,70	23,69	23,72	23,62	23,65	23,57	23,53	23,50	23,53	23,47	23,45	23,52	23,45	23,32	23,41	23,43	23,43	
20,77	20,73	20,71	20,81	20,77	20,73	20,85	20,86	20,85	20,80	20,73	20,79	20,84	20,81	20,79	20,74	20,79	20,73	20,67	20,77	20,78	20,71	20,76	20,76	20,79	20,85	20,94	20,95	20,91	20,95	21,19	21,43	21,54	21,67	21,73	21,71	21,70	21,68	21,68	21,81	21,78	21,76	21,62	21,65	21,74	21,80	21,86	21,78	21,73	21,72	21,76	21,78	21,73	21,68	21,68	21,69	21,75	21,81	21,79	21,82	21,89	21,89	21,87	21,85	21,87	21,75	21,77	21,88	21,84	21,79	21,80	21,80	21,85	21,89	21,87	21,83	21,84	22,01	22,02	21,98	21,99	22,05	22,01	22,01	22,00	21,96	21,99	22,08	22,10	22,13	22,17	22,16	22,21	22,23	22,20	22,17	22,28	22,31	22,24	22,20	22,21	22,28	22,34	22,42	22,41	22,38	22,42	22,45	22,29	22,32	22,42	22,42	22,44	22,52	22,61	22,58	22,46	22,40	22,54	22,60	22,50	22,55	22,58	22,63	22,57	22,64	22,66	22,66	22,63	22,64	22,67	22,77	22,70	22,67	22,79	22,83	22,79	22,87	22,87	22,86	22,88	22,94	23,03	23,08	23,06	23,03	23,04	23,10	23,05	23,06	23,03	23,14	23,12	23,14	23,17	23,20	23,21	23,23	23,30	23,35	23,31	23,23	23,20	23,30	23,36	23,36	23,36	23,40	23,53	23,49	23,49	23,50	23,45	23,53	23,55	23,51	23,57	23,57	23,63	23,59	23,61	23,66	23,63	23,68	23,72	23,74	23,65	23,68	23,71	23,69	23,73	23,76	23,77	23,72	23,82	23,89	23,81	23,83	23,83	23,80	23,78	23,89	23,90	23,91	23,84	23,82	23,78	23,81	23,88	23,86	23,85	23,91	23,79	23,86	23,95	23,83	23,82	23,83	23,80	23,84	23,81	23,78	23,82	23,81	23,87	23,82	23,75	23,74	23,75	23,75	23,64	23,64	23,75	23,73	23,71	23,67	23,70	23,59	23,62	23,57	23,55	23,53	23,51	23,58	23,49	23,49	23,50	23,48	23,48	23,49	23,45	23,34	23,26	23,33	23,37	23,37	23,35	23,34	23,34	23,31	23,38	23,29	23,26	23,32	23,39	23,41	23,34	23,30	23,27	23,37	23,32	23,37	23,38	23,48	23,46	23,40	23,32	23,46	23,46	23,44	23,42	23,41	23,43	23,49	23,51	23,42	23,47	23,51	23,49	23,57	23,57	23,54	23,51	23,51	23,52	23,58	23,55	23,55	23,49	23,61	23,56	23,60	23,66	23,62	23,60	23,69	23,63	23,62	23,59	23,59	23,54	23,69	23,72	23,69	23,72	23,71	23,77	23,85	23,79	23,75	23,70	23,73	23,72	23,68	23,70	23,78	23,87	23,88	23,84	23,84	23,87	23,79	23,76	23,79	23,79	23,81	23,88	23,80	23,77	23,75	23,87	23,83	23,80	23,87	23,82	23,87	23,87	23,89	23,84	23,85	23,83	23,82	23,83	23,80	23,70	23,76	23,83	23,81	23,86	23,81	23,76	23,80	23,75	23,80	23,87	23,81	23,78	23,71	23,71	23,74	23,72	23,74	23,83	23,81	23,78	23,74	23,76	23,87	23,78	23,82	23,79	23,79	23,79	23,77	23,77	23,80	23,81	23,83	23,83	23,83	23,82	23,81	23,85	23,85	23,87	23,89	23,89	23,86	23,88	23,82	23,89	23,90	23,94	23,94	23,96	24,00	24,01	24,04	24,02	24,01	23,95	24,06	24,10	24,04	23,97	23,93	24,01	24,11	24,08	24,06	24,00	24,07	24,10	24,12	24,06	24,11	24,10	24,10	24,03	24,11	24,15	24,17	24,16	24,18	24,13	24,19	24,23	24,24	24,21	24,25	24,22	24,23	24,25	24,23	24,26	24,25	24,32	24,32	24,34	24,35	24,31	24,25	24,29	24,30	24,27	24,30	24,29	24,32	24,42	24,44	24,47	24,40	24,44	24,44	24,44	24,44	24,44	24,44	24,41	24,47	24,55	24,50	24,51	24,53	24,56	24,61	24,64	24,69	24,68	24,57	24,63	24,63	24,75	24,77	24,70	24,69	24,75	24,77	24,76	24,77	24,84	24,81	24,76	24,85	24,90	24,90	24,88	24,88	24,94	24,86	24,87	24,92	24,95	24,91	25,00	25,03	24,96	24,95	25,07	24,99	25,00	25,04	25,11	25,11	25,07	25,14	25,23	25,21	25,19	25,15	25,13	25,12	25,16	25,12	25,10	25,20	25,14	25,11	25,09	25,12	25,12	25,08	25,14	25,12	25,09	25,07	25,10	25,10	25,11	25,02	25,13	25,15	25,10	25,01	25,06	25,08	24,99	25,00	24,95	24,94	24,95	25,04	24,86	24,83	24,89	24,89	24,89	24,93	24,82	24,82	24,86	24,77	24,70	24,73	24,73	24,73	24,72	24,63	24,68	24,59	24,52	24,63	24,60	24,50	24,44	24,46	24,47	24,52	24,51	24,49	24,48	24,36	24,40	24,32	24,32	24,41	24,33	24,27	24,22	24,23	24,26	24,19	24,23	24,17	24,21	24,23	24,16	24,12	24,10	24,04	24,08	24,00	23,98	24,01	23,93	23,98	24,08	24,01	23,92	23,85	23,85	23,91	23,93	23,81	23,76	23,72	23,72	23,69	23,70	23,75	23,77	23,74	23,71	23,67	23,65	23,69	23,58	23,66	23,55	23,47	23,49	23,52	23,58	23,56	23,45	23,45	23,33	23,35	23,35	23,34	
20,77	20,77	20,69	20,85	20,88	20,83	20,85	20,79	20,80	20,83	20,74	20,80	20,88	20,80	20,83	20,81	20,80	20,76	20,67	20,72	20,79	20,79	20,79	20,78	20,83	20,84	20,91	20,97	20,97	21,07	21,13	21,40	21,51	21,63	21,70	21,65	21,70	21,71	21,73	21,75	21,80	21,74	21,76	21,69	21,74	21,77	21,78	21,82	21,72	21,64	21,73	21,72	21,81	21,85	21,70	21,67	21,74	21,77	21,79	21,73	21,89	21,91	21,82	21,78	21,80	21,80	21,78	21,87	21,88	21,85	21,82	21,88	21,85	21,89	21,90	21,98	21,88	21,94	21,98	22,01	21,92	21,98	22,04	21,96	21,95	21,92	22,05	22,04	22,05	22,09	22,13	22,18	22,21	22,25	22,25	22,22	22,18	22,27	22,26	22,27	22,24	22,29	22,35	22,35	22,36	22,39	22,34	22,44	22,38	22,38	22,46	22,47	22,39	22,46	22,59	22,60	22,53	22,48	22,56	22,62	22,62	22,63	22,56	22,63	22,63	22,70	22,69	22,70	22,71	22,71	22,72	22,80	22,71	22,67	22,76	22,84	22,85	22,89	22,94	22,90	22,89	22,94	22,98	23,03	22,99	23,00	23,03	23,06	23,05	23,01	23,06	23,17	23,15	23,11	23,19	23,29	23,24	23,20	23,17	23,28	23,27	23,28	23,22	23,27	23,34	23,33	23,40	23,41	23,48	23,52	23,47	23,51	23,47	23,51	23,57	23,65	23,58	23,55	23,52	23,60	23,64	23,71	23,66	23,69	23,73	23,74	23,66	23,71	23,76	23,70	23,74	23,77	23,74	23,76	23,77	23,81	23,84	23,78	23,86	23,85	23,82	23,86	23,87	23,88	23,90	23,86	23,79	23,87	23,93	23,92	23,91	23,97	23,94	23,91	23,88	23,85	23,91	23,84	23,84	23,84	23,83	23,82	23,81	23,81	23,89	23,83	23,78	23,78	23,80	23,77	23,64	23,67	23,75	23,68	23,66	23,70	23,73	23,65	23,59	23,57	23,58	23,56	23,51	23,54	23,51	23,49	23,52	23,47	23,50	23,51	23,44	23,29	23,28	23,29	23,37	23,35	23,34	23,34	23,32	23,26	23,29	23,30	23,27	23,31	23,32	23,28	23,33	23,32	23,31	23,41	23,37	23,31	23,42	23,49	23,39	23,32	23,35	23,50	23,45	23,43	23,45	23,40	23,39	23,45	23,49	23,42	23,46	23,54	23,49	23,52	23,50	23,53	23,53	23,52	23,48	23,56	23,59	23,60	23,59	23,57	23,60	23,63	23,64	23,63	23,62	23,67	23,62	23,58	23,56	23,60	23,59	23,58	23,63	23,59	23,61	23,66	23,68	23,69	23,73	23,73	23,61	23,65	23,75	23,63	23,68	23,78	23,82	23,81	23,73	23,86	23,85	23,74	23,76	23,79	23,77	23,79	23,84	23,79	23,75	23,78	23,75	23,82	23,74	23,76	23,79	23,80	23,73	23,78	23,81	23,80	23,78	23,79	23,80	23,81	23,77	23,74	23,73	23,72	23,79	23,79	23,76	23,75	23,73	23,67	23,77	23,83	23,81	23,67	23,67	23,70	23,71	23,74	23,73	23,77	23,76	23,72	23,74	23,74	23,68	23,66	23,79	23,80	23,77	23,76	23,70	23,75	23,82	23,74	23,78	23,76	23,81	23,79	23,83	23,81	23,80	23,83	23,75	23,74	23,83	23,82	23,81	23,86	23,93	23,94	23,90	23,91	23,95	23,98	24,00	24,00	23,96	23,99	23,99	23,93	23,95	23,99	23,96	24,01	24,05	24,04	24,01	24,00	24,02	24,04	24,08	24,07	24,03	24,01	24,00	24,07	24,06	24,06	24,13	24,15	24,12	24,16	24,18	24,19	24,16	24,21	24,22	24,14	24,15	24,13	24,12	24,18	24,20	24,26	24,25	24,29	24,29	24,24	24,24	24,32	24,29	24,28	24,34	24,33	24,34	24,34	24,30	24,34	24,36	24,41	24,46	24,44	24,42	24,41	24,45	24,40	24,47	24,45	24,39	24,48	24,55	24,57	24,60	24,68	24,76	24,68	24,69	24,63	24,68	24,79	24,68	24,63	24,73	24,68	24,77	24,76	24,75	24,71	24,79	24,84	24,84	24,81	24,88	24,92	24,89	24,87	24,85	24,89	24,90	24,87	25,00	25,09	24,99	24,97	25,04	24,94	24,96	25,09	25,09	25,04	25,01	25,06	25,18	25,17	25,21	25,19	25,12	25,14	25,09	25,10	25,15	25,19	25,11	25,07	25,10	25,09	25,07	25,12	25,14	25,26	25,16	25,05	25,03	25,10	25,10	25,03	25,08	25,17	25,10	25,00	25,02	24,98	25,07	24,99	24,99	24,98	25,03	25,01	24,90	24,87	24,88	24,95	24,93	24,93	24,91	24,85	24,87	24,83	24,74	24,71	24,72	24,77	24,75	24,68	24,71	24,66	24,62	24,65	24,58	24,50	24,50	24,48	24,46	24,60	24,57	24,43	24,41	24,43	24,46	24,48	24,41	24,37	24,37	24,33	24,29	24,29	24,27	24,28	24,23	24,19	24,17	24,18	24,22	24,10	24,19	24,11	24,19	24,04	24,08	24,07	23,99	23,97	24,00	24,00	23,96	23,89	23,82	23,92	23,87	23,81	23,77	23,82	23,77	23,72	23,72	23,74	23,78	23,68	23,70	23,67	23,64	23,76	23,60	23,63	23,56	23,43	23,50	23,46	23,59	23,61	23,53	23,48	23,43	23,36	23,28	23,28	
20,78	20,76	20,81	20,81	20,87	20,83	20,72	20,70	20,69	20,80	20,72	20,71	20,84	20,77	20,79	20,83	20,79	20,79	20,79	20,74	20,72	20,78	20,91	20,85	20,86	20,89	20,89	21,01	21,01	21,09	21,20	21,41	21,57	21,72	21,77	21,82	21,79	21,69	21,69	21,72	21,69	21,78	21,74	21,71	21,73	21,76	21,76	21,78	21,72	21,69	21,75	21,78	21,82	21,82	21,77	21,76	21,77	21,85	21,76	21,65	21,67	21,82	21,84	21,78	21,81	21,83	21,76	21,83	21,88	21,87	21,80	21,88	21,89	21,87	21,89	21,93	21,91	21,93	21,97	22,02	22,03	21,98	22,02	22,04	21,97	21,97	22,03	22,02	22,04	22,05	22,05	22,10	22,12	22,18	22,17	22,16	22,23	22,23	22,26	22,31	22,29	22,34	22,38	22,35	22,31	22,36	22,38	22,38	22,37	22,40	22,40	22,53	22,41	22,43	22,50	22,58	22,53	22,53	22,56	22,56	22,60	22,67	22,62	22,63	22,68	22,67	22,71	22,66	22,69	22,68	22,73	22,69	22,71	22,75	22,77	22,79	22,91	22,90	22,92	22,86	22,90	22,98	23,00	22,99	22,98	23,00	23,02	23,09	23,10	23,01	23,09	23,16	23,17	23,15	23,17	23,23	23,27	23,22	23,15	23,26	23,36	23,33	23,31	23,30	23,32	23,34	23,36	23,40	23,39	23,46	23,50	23,44	23,48	23,50	23,56	23,55	23,52	23,54	23,61	23,56	23,63	23,67	23,77	23,73	23,74	23,70	23,66	23,71	23,70	23,71	23,76	23,69	23,69	23,73	23,79	23,85	23,83	23,76	23,84	23,86	23,74	23,88	23,89	23,81	23,87	23,93	23,80	23,89	23,90	23,91	23,85	23,92	23,93	23,89	23,87	23,82	23,90	23,88	23,89	23,84	23,79	23,84	23,80	23,74	23,86	23,86	23,79	23,79	23,83	23,79	23,72	23,76	23,81	23,69	23,62	23,71	23,71	23,62	23,58	23,62	23,62	23,55	23,52	23,51	23,54	23,61	23,53	23,47	23,50	23,52	23,35	23,25	23,31	23,34	23,39	23,33	23,37	23,34	23,28	23,24	23,25	23,25	23,30	23,35	23,34	23,26	23,33	23,31	23,29	23,35	23,32	23,33	23,35	23,50	23,37	23,34	23,35	23,42	23,45	23,43	23,45	23,45	23,39	23,47	23,52	23,48	23,47	23,51	23,43	23,46	23,44	23,55	23,56	23,56	23,54	23,58	23,58	23,56	23,61	23,56	23,58	23,63	23,55	23,60	23,63	23,64	23,57	23,53	23,54	23,57	23,63	23,62	23,60	23,60	23,51	23,62	23,66	23,59	23,64	23,69	23,62	23,59	23,69	23,74	23,67	23,64	23,73	23,74	23,67	23,73	23,76	23,69	23,67	23,73	23,73	23,75	23,74	23,72	23,72	23,76	23,79	23,77	23,75	23,70	23,69	23,73	23,75	23,77	23,78	23,75	23,73	23,75	23,83	23,74	23,70	23,68	23,71	23,68	23,75	23,77	23,78	23,69	23,57	23,59	23,69	23,75	23,75	23,67	23,64	23,63	23,57	23,63	23,67	23,70	23,74	23,72	23,72	23,73	23,64	23,64	23,75	23,79	23,69	23,64	23,66	23,75	23,80	23,74	23,71	23,70	23,75	23,81	23,83	23,84	23,77	23,79	23,79	23,69	23,78	23,80	23,78	23,89	23,89	23,86	23,88	23,89	23,87	23,89	23,92	23,87	23,85	23,93	23,88	23,90	23,84	23,93	23,98	23,97	23,99	24,02	23,99	24,03	24,00	24,01	24,03	24,06	24,00	23,99	24,05	24,04	24,05	24,05	24,11	24,05	24,05	24,09	24,09	24,07	24,13	24,12	24,19	24,17	24,12	24,02	24,06	24,08	24,09	24,15	24,17	24,25	24,25	24,35	24,32	24,22	24,27	24,33	24,32	24,30	24,35	24,30	24,23	24,30	24,31	24,33	24,46	24,45	24,37	24,44	24,50	24,45	24,49	24,52	24,53	24,57	24,59	24,59	24,72	24,69	24,73	24,83	24,73	24,66	24,66	24,72	24,65	24,63	24,67	24,68	24,71	24,81	24,74	24,70	24,72	24,76	24,80	24,89	24,84	24,80	24,81	24,85	24,84	24,80	24,85	24,92	25,00	24,96	24,96	24,95	24,96	24,95	24,99	25,07	25,08	25,06	25,04	25,04	25,10	25,19	25,20	25,13	25,10	25,10	25,16	25,19	25,09	25,09	25,13	25,18	25,16	25,14	25,08	25,07	25,13	25,20	25,17	25,08	25,06	25,14	25,12	25,01	25,04	25,10	25,04	25,04	25,12	25,01	25,06	25,09	24,96	24,99	25,04	24,97	24,95	24,88	24,91	24,97	24,94	24,95	24,88	24,86	24,85	24,79	24,78	24,80	24,81	24,82	24,81	24,71	24,71	24,71	24,66	24,58	24,59	24,55	24,51	24,51	24,48	24,53	24,53	24,47	24,41	24,42	24,44	24,35	24,35	24,39	24,32	24,27	24,27	24,36	24,31	24,27	24,24	24,23	24,25	24,21	24,12	24,05	24,15	24,17	24,13	24,08	23,99	24,02	24,02	24,01	24,01	23,95	23,88	23,96	23,88	23,88	23,85	23,81	23,78	23,89	23,80	23,73	23,73	23,71	23,69	23,76	23,67	23,65	23,63	23,73	23,66	23,62	23,56	23,51	23,50	23,53	23,58	23,55	23,52	23,45	23,37	23,37	23,35	23,32	
20,75	20,77	20,76	20,88	20,77	20,77	20,72	20,79	20,76	20,77	20,78	20,75	20,79	20,80	20,80	20,82	20,82	20,72	20,74	20,75	20,74	20,81	20,83	20,86	20,86	20,86	20,95	21,04	21,01	21,12	21,27	21,41	21,53	21,71	21,79	21,76	21,79	21,66	21,64	21,72	21,71	21,70	21,81	21,71	21,73	21,67	21,76	21,70	21,65	21,72	21,72	21,74	21,78	21,73	21,70	21,75	21,82	21,83	21,78	21,71	21,78	21,84	21,89	21,79	21,71	21,79	21,88	21,83	21,78	21,77	21,82	21,81	21,84	21,87	21,99	22,00	21,92	21,93	22,04	22,03	22,02	22,03	22,02	22,06	22,13	22,03	22,05	22,06	22,01	22,13	22,11	22,18	22,22	22,17	22,25	22,23	22,23	22,25	22,28	22,31	22,40	22,45	22,43	22,38	22,33	22,41	22,43	22,40	22,41	22,43	22,39	22,42	22,50	22,46	22,50	22,58	22,57	22,50	22,62	22,64	22,58	22,67	22,69	22,69	22,72	22,79	22,72	22,68	22,73	22,74	22,72	22,70	22,71	22,77	22,81	22,85	22,88	22,86	22,88	22,88	22,97	23,01	23,01	23,00	23,01	23,06	23,06	23,10	23,12	23,06	23,09	23,17	23,22	23,24	23,19	23,21	23,25	23,17	23,20	23,30	23,36	23,44	23,36	23,39	23,37	23,42	23,44	23,33	23,39	23,45	23,50	23,53	23,50	23,53	23,54	23,56	23,48	23,61	23,65	23,66	23,71	23,73	23,75	23,72	23,73	23,72	23,65	23,70	23,67	23,67	23,78	23,72	23,70	23,71	23,78	23,88	23,87	23,83	23,80	23,86	23,79	23,84	23,97	23,95	23,96	23,99	23,91	23,89	23,92	23,86	23,87	23,91	23,88	23,84	23,87	23,92	23,96	23,91	23,98	23,94	23,82	23,77	23,82	23,82	23,81	23,89	23,84	23,76	23,80	23,79	23,80	23,82	23,82	23,76	23,70	23,75	23,70	23,68	23,64	23,65	23,67	23,65	23,55	23,56	23,58	23,57	23,57	23,51	23,49	23,53	23,46	23,42	23,43	23,40	23,39	23,31	23,35	23,37	23,33	23,29	23,29	23,33	23,30	23,39	23,36	23,32	23,29	23,30	23,28	23,30	23,35	23,39	23,37	23,43	23,40	23,33	23,28	23,38	23,43	23,40	23,37	23,43	23,47	23,45	23,46	23,48	23,49	23,49	23,45	23,41	23,45	23,53	23,53	23,50	23,55	23,56	23,50	23,47	23,53	23,54	23,54	23,60	23,53	23,59	23,69	23,59	23,55	23,59	23,49	23,60	23,67	23,63	23,53	23,52	23,55	23,54	23,61	23,59	23,54	23,62	23,69	23,68	23,68	23,67	23,65	23,62	23,66	23,71	23,68	23,70	23,75	23,65	23,63	23,61	23,67	23,73	23,81	23,74	23,74	23,75	23,73	23,70	23,78	23,79	23,75	23,75	23,74	23,73	23,72	23,72	23,77	23,77	23,80	23,75	23,65	23,68	23,72	23,74	23,72	23,72	23,79	23,72	23,62	23,60	23,66	23,74	23,68	23,63	23,62	23,65	23,59	23,59	23,69	23,69	23,75	23,71	23,71	23,77	23,69	23,61	23,73	23,73	23,70	23,66	23,71	23,76	23,77	23,75	23,83	23,79	23,73	23,73	23,86	23,86	23,75	23,73	23,80	23,75	23,80	23,84	23,81	23,92	23,90	23,83	23,81	23,81	23,82	23,89	23,95	23,93	23,86	23,92	23,85	23,87	23,84	23,87	23,91	23,96	23,98	23,98	23,93	23,99	24,07	24,02	24,02	24,01	23,95	23,94	24,02	23,95	24,04	24,06	24,03	24,06	24,05	23,97	24,02	24,02	24,02	24,02	24,07	24,19	24,16	24,06	24,02	24,07	24,12	24,23	24,31	24,31	24,33	24,38	24,42	24,34	24,31	24,40	24,40	24,41	24,39	24,39	24,36	24,35	24,37	24,44	24,57	24,57	24,49	24,55	24,62	24,61	24,58	24,62	24,74	24,75	24,75	24,79	24,87	24,88	24,87	24,93	24,84	24,77	24,69	24,71	24,60	24,51	24,51	24,56	24,69	24,73	24,72	24,62	24,74	24,70	24,74	24,88	24,85	24,80	24,79	24,85	24,85	24,82	24,90	24,95	24,91	24,91	24,95	24,94	24,95	24,99	25,00	25,09	25,01	25,09	25,11	25,14	25,11	25,17	25,19	25,15	25,17	25,11	25,14	25,14	25,10	25,14	25,10	25,16	25,17	25,08	25,06	25,11	25,13	25,17	25,17	25,10	25,11	25,16	25,15	25,05	24,97	25,06	25,06	25,09	25,18	25,16	25,15	25,07	24,98	25,03	25,07	25,05	24,96	24,94	24,95	25,01	24,98	24,97	24,96	25,00	24,94	24,83	24,79	24,88	24,84	24,81	24,80	24,73	24,65	24,73	24,67	24,56	24,59	24,58	24,54	24,57	24,51	24,54	24,50	24,46	24,42	24,45	24,45	24,33	24,34	24,40	24,38	24,27	24,21	24,23	24,21	24,14	24,22	24,30	24,32	24,16	24,08	24,15	24,16	24,12	24,05	24,06	24,06	24,06	24,06	24,02	24,03	23,98	23,96	23,95	23,93	23,90	23,85	23,80	23,81	23,81	23,80	23,74	23,76	23,75	23,70	23,66	23,70	23,65	23,65	23,68	23,64	23,58	23,48	23,56	23,58	23,54	23,58	23,51	23,51	23,46	23,28	23,33	23,42	23,42	
20,82	20,82	20,65	20,83	20,87	20,80	20,74	20,84	20,90	20,80	20,75	20,74	20,79	20,74	20,81	20,78	20,72	20,54	20,61	20,75	20,72	20,79	20,86	20,83	20,81	20,88	20,99	21,00	21,08	21,17	21,33	21,45	21,50	21,76	21,82	21,69	21,76	21,66	21,62	21,74	21,74	21,77	21,75	21,71	21,77	21,72	21,78	21,73	21,70	21,78	21,79	21,72	21,70	21,74	21,73	21,81	21,89	21,84	21,79	21,84	21,92	21,89	21,83	21,85	21,77	21,78	21,86	21,88	21,78	21,76	21,78	21,86	21,85	21,85	21,98	22,02	21,98	21,95	21,98	22,00	21,94	21,98	21,98	21,97	22,05	22,01	21,98	22,08	22,01	22,14	22,21	22,27	22,26	22,23	22,24	22,29	22,23	22,26	22,24	22,36	22,37	22,40	22,41	22,40	22,32	22,38	22,36	22,34	22,37	22,39	22,38	22,45	22,47	22,54	22,53	22,59	22,52	22,50	22,55	22,58	22,61	22,73	22,68	22,66	22,67	22,78	22,78	22,74	22,76	22,77	22,74	22,75	22,80	22,84	22,84	22,90	22,85	22,78	22,85	22,91	22,95	22,95	22,94	22,94	23,04	23,15	23,13	23,10	23,04	23,07	23,08	23,20	23,25	23,28	23,22	23,30	23,34	23,25	23,26	23,36	23,34	23,39	23,38	23,36	23,46	23,44	23,42	23,43	23,47	23,54	23,55	23,54	23,49	23,55	23,54	23,55	23,62	23,61	23,59	23,58	23,70	23,74	23,73	23,70	23,71	23,76	23,68	23,73	23,67	23,68	23,78	23,80	23,79	23,74	23,83	23,91	23,87	23,88	23,90	23,91	23,85	23,85	23,93	23,96	23,95	23,94	23,87	23,89	23,92	23,89	23,91	23,88	23,82	23,85	23,87	23,91	24,02	23,99	23,92	23,95	23,87	23,79	23,84	23,82	23,86	23,86	23,80	23,78	23,80	23,81	23,86	23,86	23,80	23,76	23,73	23,75	23,72	23,65	23,69	23,68	23,74	23,75	23,65	23,59	23,57	23,55	23,55	23,54	23,54	23,60	23,53	23,47	23,50	23,45	23,43	23,40	23,38	23,42	23,44	23,35	23,31	23,39	23,39	23,39	23,50	23,43	23,36	23,41	23,41	23,41	23,38	23,41	23,46	23,45	23,40	23,36	23,32	23,38	23,43	23,44	23,31	23,37	23,42	23,46	23,48	23,54	23,48	23,50	23,43	23,44	23,48	23,44	23,49	23,43	23,49	23,58	23,52	23,57	23,58	23,56	23,55	23,56	23,49	23,61	23,63	23,62	23,52	23,63	23,61	23,62	23,68	23,66	23,57	23,56	23,63	23,65	23,64	23,62	23,63	23,62	23,64	23,71	23,69	23,67	23,64	23,64	23,67	23,75	23,69	23,70	23,77	23,68	23,65	23,71	23,67	23,67	23,73	23,76	23,78	23,72	23,69	23,71	23,73	23,76	23,83	23,76	23,77	23,73	23,70	23,69	23,76	23,72	23,75	23,74	23,69	23,74	23,74	23,78	23,74	23,74	23,77	23,75	23,70	23,69	23,69	23,74	23,75	23,65	23,68	23,67	23,70	23,58	23,63	23,74	23,73	23,80	23,78	23,82	23,74	23,70	23,72	23,74	23,76	23,80	23,78	23,80	23,78	23,72	23,81	23,81	23,82	23,78	23,77	23,84	23,79	23,77	23,73	23,80	23,81	23,79	23,80	23,89	23,87	23,86	23,87	23,82	23,87	23,84	23,93	23,96	23,93	24,00	23,92	23,93	23,89	23,87	23,91	23,94	23,94	23,93	23,87	23,86	23,95	23,96	23,94	23,99	23,96	23,98	24,01	23,98	24,03	24,05	23,97	24,02	24,05	23,98	23,94	24,07	24,06	23,98	24,12	24,11	24,13	24,08	24,05	24,15	24,19	24,23	24,36	24,44	24,47	24,48	24,55	24,55	24,49	24,52	24,51	24,55	24,61	24,62	24,64	24,58	24,59	24,65	24,78	24,76	24,73	24,78	24,89	24,86	24,91	24,92	24,98	25,02	24,99	25,05	25,12	25,11	25,19	25,11	24,99	24,86	24,73	24,62	24,57	24,54	24,51	24,51	24,56	24,59	24,62	24,65	24,69	24,70	24,75	24,89	24,84	24,80	24,77	24,85	24,83	24,80	24,85	24,92	24,99	24,91	24,92	24,92	24,96	25,03	25,03	25,06	25,00	25,06	25,08	25,10	25,14	25,16	25,19	25,14	25,17	25,10	25,08	25,07	25,05	25,14	25,04	25,07	25,14	25,10	25,09	25,19	25,16	25,15	25,16	25,13	25,15	25,10	25,15	25,09	25,01	25,02	25,07	25,10	25,13	25,10	25,10	25,04	25,04	25,07	25,03	25,03	25,00	25,03	25,03	25,08	25,02	25,01	25,02	25,06	24,95	24,84	24,88	24,90	24,83	24,77	24,73	24,71	24,76	24,68	24,61	24,60	24,62	24,59	24,54	24,64	24,57	24,57	24,50	24,45	24,44	24,45	24,41	24,36	24,44	24,45	24,38	24,35	24,28	24,23	24,20	24,16	24,20	24,25	24,27	24,19	24,14	24,21	24,17	24,12	24,03	23,96	24,03	24,08	24,03	24,00	24,08	24,02	24,01	23,99	23,92	23,92	23,88	23,85	23,76	23,77	23,78	23,80	23,75	23,74	23,68	23,69	23,71	23,75	23,62	23,69	23,68	23,62	23,56	23,48	23,55	23,61	23,60	23,47	23,48	23,48	23,38	23,37	23,38	23,42	
20,82	20,82	20,77	20,80	20,84	20,75	20,69	20,78	20,81	20,78	20,74	20,74	20,79	20,73	20,72	20,73	20,74	20,63	20,68	20,73	20,75	20,73	20,77	20,89	20,89	20,93	20,95	20,95	21,05	21,16	21,24	21,44	21,62	21,73	21,76	21,69	21,71	21,69	21,67	21,64	21,69	21,72	21,67	21,74	21,82	21,82	21,75	21,73	21,77	21,71	21,81	21,73	21,73	21,74	21,75	21,74	21,79	21,84	21,88	21,87	21,89	21,85	21,83	21,89	21,82	21,84	21,86	21,91	21,92	21,87	21,84	21,86	21,93	21,85	21,90	21,96	21,92	21,94	21,95	21,96	21,97	22,03	22,07	21,96	22,00	22,01	22,05	22,15	22,07	22,15	22,18	22,20	22,28	22,26	22,24	22,31	22,26	22,18	22,21	22,31	22,34	22,35	22,37	22,38	22,35	22,38	22,43	22,29	22,34	22,38	22,40	22,38	22,43	22,46	22,48	22,51	22,52	22,51	22,59	22,58	22,59	22,66	22,67	22,67	22,63	22,73	22,75	22,68	22,69	22,75	22,74	22,71	22,74	22,79	22,86	22,95	22,93	22,87	22,88	22,94	22,96	22,92	22,92	23,03	23,11	23,12	23,09	23,08	23,09	23,05	23,08	23,11	23,27	23,31	23,26	23,24	23,30	23,25	23,25	23,35	23,40	23,42	23,38	23,31	23,39	23,38	23,43	23,44	23,49	23,55	23,54	23,44	23,46	23,53	23,56	23,52	23,57	23,66	23,62	23,60	23,66	23,75	23,71	23,72	23,69	23,71	23,75	23,75	23,71	23,69	23,77	23,75	23,77	23,85	23,79	23,82	23,87	23,85	23,88	23,93	23,90	23,87	23,94	23,96	23,94	23,91	23,96	23,98	23,91	23,93	23,93	23,88	23,82	23,90	23,92	23,89	23,95	23,94	23,95	23,95	23,88	23,79	23,84	23,83	23,88	23,87	23,79	23,79	23,75	23,77	23,79	23,82	23,74	23,74	23,72	23,80	23,81	23,75	23,77	23,74	23,75	23,75	23,73	23,65	23,70	23,64	23,64	23,64	23,68	23,65	23,64	23,58	23,53	23,53	23,53	23,60	23,54	23,55	23,60	23,57	23,54	23,50	23,49	23,58	23,69	23,71	23,64	23,62	23,58	23,52	23,48	23,45	23,52	23,57	23,51	23,49	23,42	23,46	23,50	23,57	23,50	23,51	23,54	23,48	23,55	23,53	23,50	23,56	23,57	23,55	23,56	23,53	23,59	23,57	23,47	23,56	23,65	23,69	23,71	23,70	23,64	23,61	23,57	23,65	23,70	23,65	23,67	23,65	23,68	23,64	23,65	23,72	23,73	23,68	23,70	23,77	23,80	23,71	23,73	23,72	23,71	23,73	23,71	23,69	23,66	23,70	23,72	23,79	23,75	23,72	23,78	23,76	23,78	23,81	23,84	23,77	23,81	23,81	23,84	23,76	23,81	23,83	23,79	23,83	23,88	23,87	23,81	23,88	23,81	23,80	23,73	23,77	23,70	23,75	23,81	23,77	23,78	23,81	23,81	23,84	23,81	23,84	23,77	23,75	23,73	23,77	23,80	23,68	23,71	23,76	23,69	23,67	23,74	23,88	23,85	23,85	23,92	23,90	23,88	23,84	23,87	23,86	23,86	23,85	23,83	23,86	23,87	23,82	23,86	23,89	23,88	23,85	23,85	23,86	23,89	23,87	23,80	23,82	23,87	23,76	23,78	23,88	23,88	23,85	23,89	23,83	23,91	23,89	23,89	23,95	23,93	23,98	23,96	23,89	23,92	23,91	23,91	23,98	24,01	24,00	23,95	23,91	23,94	23,94	23,97	23,99	24,06	24,04	24,00	23,98	24,03	24,06	23,98	23,99	24,01	24,00	24,01	24,10	24,14	24,08	24,17	24,12	24,11	24,09	24,10	24,14	24,27	24,34	24,48	24,71	24,79	24,85	24,89	24,83	24,77	24,79	24,75	24,78	24,88	24,97	25,01	24,97	24,95	25,01	25,02	25,03	25,08	25,13	25,27	25,29	25,26	25,26	25,32	25,39	25,39	25,39	25,45	25,46	25,44	25,30	25,01	24,89	24,74	24,60	24,47	24,50	24,50	24,48	24,57	24,59	24,60	24,65	24,62	24,64	24,73	24,84	24,81	24,71	24,71	24,75	24,78	24,80	24,83	24,84	24,90	24,91	24,91	24,87	24,90	24,94	25,01	25,07	25,03	25,03	25,06	25,05	25,09	25,12	25,10	25,09	25,10	25,06	25,01	25,06	25,07	25,12	25,02	25,08	25,17	25,12	25,16	25,10	25,04	25,12	25,17	25,12	25,12	25,11	25,09	25,15	25,07	25,04	25,07	25,09	25,18	25,18	25,04	24,98	24,99	25,04	25,08	25,01	24,99	25,04	25,11	25,10	25,03	25,00	24,98	24,95	24,88	24,82	24,89	24,89	24,82	24,77	24,71	24,74	24,72	24,74	24,64	24,67	24,65	24,68	24,63	24,62	24,63	24,63	24,55	24,48	24,48	24,45	24,46	24,37	24,47	24,54	24,43	24,33	24,26	24,31	24,22	24,17	24,26	24,16	24,18	24,16	24,19	24,18	24,19	24,14	24,03	24,02	24,07	24,04	23,91	24,03	24,05	23,95	23,94	24,02	23,97	23,91	23,91	23,92	23,79	23,78	23,87	23,76	23,73	23,71	23,78	23,65	23,63	23,63	23,61	23,68	23,62	23,57	23,49	23,47	23,46	23,52	23,52	23,50	23,46	23,45	23,45	23,41	23,35	23,31	
20,83	20,77	20,66	20,80	20,83	20,78	20,68	20,73	20,74	20,72	20,75	20,72	20,72	20,74	20,70	20,71	20,73	20,66	20,75	20,75	20,76	20,70	20,75	20,78	20,88	20,87	20,82	20,96	21,04	21,03	21,21	21,39	21,58	21,75	21,73	21,70	21,69	21,70	21,73	21,67	21,69	21,61	21,57	21,69	21,79	21,75	21,76	21,74	21,75	21,68	21,75	21,77	21,82	21,76	21,71	21,72	21,73	21,82	21,90	21,79	21,75	21,76	21,86	21,90	21,85	21,84	21,90	21,92	21,94	21,90	21,84	21,83	21,89	21,91	21,89	21,95	21,90	21,95	22,03	21,98	21,96	22,10	22,07	21,94	21,99	21,99	22,10	22,11	22,03	22,15	22,16	22,14	22,19	22,24	22,16	22,29	22,21	22,20	22,22	22,30	22,30	22,34	22,32	22,32	22,33	22,43	22,43	22,39	22,33	22,31	22,34	22,39	22,48	22,46	22,45	22,51	22,49	22,46	22,56	22,60	22,59	22,56	22,57	22,64	22,63	22,72	22,75	22,62	22,60	22,67	22,71	22,70	22,70	22,71	22,79	22,87	22,93	22,93	22,93	23,01	23,01	22,96	22,92	22,95	23,05	23,08	23,01	23,04	23,12	23,04	23,05	23,08	23,17	23,19	23,22	23,30	23,29	23,26	23,20	23,32	23,34	23,41	23,37	23,26	23,34	23,39	23,39	23,33	23,35	23,44	23,51	23,53	23,52	23,48	23,56	23,52	23,56	23,63	23,62	23,70	23,68	23,73	23,74	23,73	23,74	23,79	23,79	23,74	23,75	23,72	23,80	23,80	23,78	23,83	23,83	23,81	23,81	23,88	23,89	23,89	23,84	23,87	23,87	23,92	23,95	23,87	23,94	23,97	23,93	23,84	23,88	23,93	23,95	23,91	23,98	23,92	23,94	23,91	23,93	23,92	23,87	23,81	23,87	23,81	23,86	23,85	23,85	23,86	23,81	23,82	23,71	23,77	23,81	23,78	23,86	23,88	23,89	23,81	23,87	23,85	23,86	23,82	23,86	23,88	23,87	23,90	23,90	23,88	23,89	23,85	23,82	23,83	23,83	23,78	23,76	23,69	23,72	23,84	23,85	23,85	23,85	23,87	23,83	23,89	24,04	24,15	24,09	23,96	23,92	23,90	23,81	23,75	23,73	23,78	23,73	23,71	23,68	23,64	23,68	23,69	23,71	23,65	23,69	23,66	23,75	23,65	23,69	23,72	23,76	23,82	23,74	23,68	23,70	23,67	23,75	23,73	23,73	23,79	23,80	23,87	23,83	23,87	23,85	23,83	23,87	23,84	23,78	23,83	23,84	23,81	23,81	23,87	23,87	23,84	23,86	23,97	24,02	23,91	23,86	23,84	23,86	23,89	23,90	23,92	23,94	23,93	24,00	23,95	23,91	23,95	24,01	23,96	23,98	23,97	23,99	23,93	23,96	23,95	24,01	23,98	24,05	23,99	24,00	24,03	24,00	24,02	23,98	23,98	24,01	24,01	23,94	23,98	24,03	23,94	24,00	24,01	24,00	24,02	24,07	24,06	23,99	23,95	23,95	23,92	23,92	23,95	23,90	23,79	23,79	23,82	23,87	23,86	23,99	24,17	24,27	24,23	24,27	24,27	24,19	24,08	24,10	24,06	24,02	24,02	23,94	23,94	24,07	24,06	24,14	24,14	24,10	24,02	24,03	24,08	24,03	24,04	23,97	23,95	23,99	24,03	24,00	24,06	24,00	24,02	24,04	24,05	24,04	24,01	24,06	24,05	24,03	24,01	24,02	23,99	24,00	24,04	24,08	24,10	24,13	24,08	24,07	24,14	24,15	24,16	24,15	24,15	24,17	24,15	24,12	24,05	24,12	24,15	24,12	24,08	24,16	24,05	24,00	24,09	24,20	24,11	24,14	24,07	24,10	24,20	24,15	24,25	24,43	24,66	24,90	25,10	25,23	25,25	25,26	25,15	25,12	25,17	25,19	25,23	25,27	25,32	25,34	25,32	25,31	25,37	25,41	25,45	25,44	25,46	25,64	25,80	25,70	25,67	25,64	25,71	25,67	25,63	25,62	25,67	25,60	25,40	25,05	24,81	24,70	24,60	24,44	24,37	24,48	24,45	24,47	24,54	24,52	24,53	24,55	24,58	24,59	24,70	24,69	24,73	24,72	24,75	24,72	24,78	24,81	24,80	24,79	24,77	24,81	24,89	24,90	24,88	24,91	25,01	25,01	24,90	24,99	25,02	24,99	25,09	25,09	25,03	25,01	25,02	25,01	25,06	25,02	25,05	24,96	25,03	25,13	25,15	25,06	25,08	25,00	25,07	25,14	25,11	25,10	25,08	25,09	25,11	25,09	25,10	25,05	25,08	25,11	25,12	25,07	24,97	24,97	25,02	25,11	25,04	24,96	24,98	25,02	25,03	25,04	25,04	25,03	24,94	24,93	24,81	24,90	24,84	24,82	24,85	24,79	24,75	24,72	24,71	24,73	24,68	24,68	24,66	24,64	24,64	24,64	24,63	24,64	24,54	24,47	24,39	24,42	24,37	24,36	24,42	24,35	24,30	24,22	24,24	24,22	24,25	24,24	24,22	24,20	24,20	24,16	24,12	24,11	24,10	24,07	24,06	24,07	24,04	23,91	23,98	24,06	24,05	24,04	24,08	23,96	23,86	23,86	23,85	23,82	23,81	23,80	23,73	23,68	23,71	23,84	23,79	23,69	23,65	23,72	23,63	23,56	23,54	23,51	23,54	23,53	23,51	23,47	23,43	23,53	23,45	23,40	23,38	23,32	23,31	
20,81	20,78	20,70	20,74	20,80	20,84	20,74	20,76	20,76	20,65	20,78	20,80	20,73	20,73	20,71	20,63	20,63	20,68	20,73	20,73	20,72	20,72	20,78	20,83	20,92	20,89	20,86	20,91	21,08	21,15	21,28	21,31	21,49	21,68	21,77	21,73	21,67	21,61	21,66	21,73	21,74	21,75	21,65	21,60	21,73	21,75	21,80	21,80	21,76	21,73	21,69	21,76	21,78	21,76	21,73	21,75	21,82	21,88	21,86	21,77	21,80	21,75	21,86	21,95	21,85	21,83	21,81	21,83	21,92	21,89	21,85	21,77	21,80	21,93	21,94	21,99	21,90	21,86	22,02	21,98	21,91	22,00	22,06	21,98	21,94	21,98	21,99	22,02	22,00	22,17	22,16	22,12	22,16	22,19	22,18	22,27	22,27	22,28	22,21	22,31	22,32	22,36	22,36	22,33	22,38	22,44	22,46	22,46	22,44	22,38	22,34	22,42	22,57	22,51	22,47	22,51	22,54	22,47	22,55	22,59	22,61	22,68	22,61	22,67	22,65	22,68	22,67	22,65	22,65	22,61	22,68	22,70	22,70	22,73	22,77	22,82	22,84	22,82	22,86	22,99	22,99	22,94	22,93	22,98	23,02	23,06	23,01	23,06	23,13	23,12	23,12	23,23	23,24	23,16	23,17	23,26	23,28	23,28	23,22	23,33	23,36	23,37	23,36	23,32	23,35	23,38	23,35	23,38	23,39	23,48	23,57	23,52	23,53	23,42	23,45	23,60	23,60	23,59	23,61	23,66	23,68	23,69	23,68	23,76	23,79	23,78	23,79	23,79	23,78	23,80	23,82	23,81	23,75	23,80	23,81	23,78	23,81	23,91	23,81	23,88	23,93	23,87	23,94	23,90	23,96	23,99	23,92	23,89	23,89	23,86	23,91	23,97	23,99	23,99	24,02	23,93	23,94	23,90	23,84	23,86	23,84	23,79	23,85	23,81	23,85	23,86	23,85	23,82	23,83	23,78	23,81	23,80	23,96	23,99	24,00	24,11	24,16	24,08	24,10	24,19	24,24	24,22	24,25	24,29	24,27	24,33	24,38	24,37	24,43	24,38	24,30	24,29	24,27	24,21	24,19	24,14	23,67	24,31	24,43	24,12	24,07	24,54	24,52	24,06	24,27	24,40	24,83	24,72	24,29	24,66	24,47	24,32	24,26	24,27	24,23	24,17	24,18	24,14	24,11	24,21	24,13	24,09	24,08	24,08	24,18	24,09	24,05	24,18	24,13	24,21	24,21	24,13	24,18	24,21	24,19	24,22	24,13	24,19	24,19	24,28	24,25	24,24	24,31	24,29	24,28	24,33	24,26	24,31	24,34	24,33	23,86	24,34	24,32	24,32	24,26	24,33	24,40	24,33	24,31	24,31	24,29	24,27	24,37	24,41	24,41	24,38	24,45	24,42	24,35	24,46	24,51	24,42	24,45	24,37	24,32	24,36	24,38	24,38	24,42	24,40	24,44	24,47	24,42	24,46	24,49	24,44	24,45	24,44	23,93	24,46	24,43	24,47	24,50	24,49	24,39	24,40	24,43	24,47	24,55	24,53	24,46	24,36	24,41	24,45	24,35	24,45	24,39	24,28	24,32	24,36	24,36	24,33	24,44	24,35	25,10	24,63	24,69	24,60	24,86	24,70	24,61	24,56	24,51	24,43	24,32	23,89	24,52	24,55	24,65	24,67	24,60	24,52	24,52	24,41	24,43	24,40	24,33	24,30	24,34	24,37	24,42	24,44	24,38	24,37	24,36	24,44	24,39	24,37	24,38	24,45	24,40	24,37	24,36	24,31	24,32	24,31	24,34	24,42	24,44	24,33	24,31	24,41	24,47	24,44	24,38	24,36	24,45	24,38	24,35	24,32	24,40	24,37	24,40	24,43	24,40	24,30	24,26	24,34	24,38	24,33	24,36	24,32	24,37	24,43	24,43	24,49	24,77	25,02	25,33	25,50	25,60	25,55	25,51	25,41	25,38	25,41	25,46	25,51	25,56	25,57	25,49	25,55	25,54	25,48	25,61	25,69	25,73	25,79	25,87	25,96	26,06	25,90	25,81	25,73	25,74	25,70	25,71	25,71	25,71	25,47	25,06	24,78	24,58	24,49	24,39	24,31	24,32	24,36	24,40	24,44	24,50	24,51	24,48	24,51	24,60	24,60	24,59	24,65	24,69	24,72	24,74	24,71	24,74	24,70	24,72	24,75	24,81	24,82	24,87	24,86	24,91	24,98	24,95	24,85	24,90	24,98	24,94	25,09	25,11	25,00	24,95	24,94	25,01	25,05	25,10	25,04	24,93	25,04	25,05	25,04	25,13	25,14	25,10	25,08	25,11	25,06	25,07	25,06	25,09	25,07	25,11	25,09	25,11	25,11	25,08	25,12	25,11	25,11	24,99	25,06	25,11	25,08	25,01	25,04	25,02	25,00	25,04	25,04	25,04	25,02	24,96	24,82	24,95	24,89	24,86	24,85	24,90	24,83	24,77	24,70	24,72	24,72	24,70	24,69	24,66	24,64	24,64	24,69	24,71	24,63	24,52	24,45	24,49	24,38	24,34	24,41	24,42	24,27	24,25	24,25	24,29	24,26	24,21	24,22	24,30	24,26	24,15	24,07	24,06	24,03	24,07	24,07	24,10	24,08	24,06	24,05	24,08	24,03	23,97	24,00	23,97	23,95	23,87	23,83	23,88	23,86	23,82	23,70	23,73	23,72	23,73	23,68	23,78	23,75	23,70	23,62	23,59	23,62	23,58	23,54	23,55	23,54	23,47	23,47	23,53	23,54	23,42	23,36	23,32	23,27	
20,72	20,75	20,70	20,73	20,77	20,82	20,80	20,82	20,79	20,75	20,70	20,76	20,84	20,78	20,77	20,69	20,61	20,58	20,68	20,74	20,64	20,71	20,76	20,79	20,92	21,00	20,96	20,90	20,94	21,16	21,26	21,34	21,56	21,70	21,76	21,72	21,71	21,61	21,61	21,80	21,79	21,78	21,70	21,79	21,76	21,70	21,73	21,82	21,81	21,81	21,74	21,66	21,70	21,78	21,84	21,73	21,83	21,85	21,88	21,76	21,79	21,80	21,90	21,87	21,79	21,87	21,87	21,86	21,99	21,94	21,85	21,83	21,79	21,87	21,95	21,94	21,86	21,88	21,95	22,01	21,92	22,10	22,10	22,08	22,02	22,00	22,06	22,08	22,15	22,20	22,20	22,15	22,17	22,16	22,16	22,23	22,23	22,31	22,32	22,31	22,29	22,33	22,40	22,39	22,31	22,35	22,44	22,43	22,36	22,34	22,40	22,51	22,54	22,51	22,44	22,43	22,46	22,49	22,56	22,61	22,59	22,63	22,61	22,61	22,63	22,65	22,73	22,67	22,72	22,68	22,73	22,77	22,77	22,73	22,73	22,84	22,80	22,80	22,88	22,93	22,94	22,95	22,91	22,90	22,99	23,04	23,08	23,12	23,14	23,15	23,17	23,25	23,21	23,13	23,25	23,27	23,21	23,25	23,23	23,34	23,38	23,38	23,30	23,32	23,43	23,45	23,41	23,36	23,44	23,49	23,56	23,53	23,58	23,56	23,52	23,61	23,64	23,63	23,61	23,61	23,68	23,63	23,70	23,68	23,72	23,75	23,75	23,76	23,73	23,66	23,79	23,77	23,78	23,88	23,89	23,79	23,81	23,90	23,85	23,88	23,91	23,93	23,94	23,96	23,90	23,94	23,99	24,00	23,95	23,93	23,98	23,99	23,96	23,97	23,96	23,93	23,87	23,90	23,88	23,95	23,92	23,88	23,85	23,84	23,84	23,87	23,84	23,82	23,86	23,87	23,82	23,94	24,07	24,30	24,40	24,54	24,63	24,58	24,62	24,70	24,81	24,42	24,96	24,58	25,15	24,64	24,77	24,77	24,77	24,87	24,80	24,64	24,75	24,66	24,89	24,73	24,86	25,04	25,31	24,96	25,49	25,43	25,49	25,43	25,59	25,72	25,66	25,54	25,56	25,55	25,32	25,22	25,09	25,13	25,10	25,02	24,51	25,03	24,52	25,03	24,93	24,47	24,98	24,47	24,99	24,93	24,38	24,47	24,94	24,52	24,61	24,56	25,03	24,58	25,07	25,07	24,55	24,65	24,63	24,66	25,17	24,64	24,66	24,60	24,63	24,77	24,75	24,75	24,72	24,79	24,78	24,91	24,75	24,80	24,77	24,68	24,79	24,77	24,65	24,79	24,70	24,66	24,72	24,92	25,28	24,71	24,88	24,92	24,93	24,72	25,43	24,74	24,92	24,67	24,75	24,84	24,86	24,76	25,47	24,72	24,85	24,83	24,87	24,89	24,96	25,43	24,89	24,85	24,94	24,95	24,78	24,98	24,82	24,90	24,89	24,83	24,91	24,82	24,83	24,94	25,36	24,78	24,76	24,87	24,90	24,80	25,37	24,74	24,69	24,80	24,86	24,80	24,76	25,09	25,61	25,84	25,74	25,69	25,54	25,33	25,22	25,08	24,97	25,33	24,58	24,73	24,92	24,93	25,06	25,21	25,63	24,97	25,00	25,31	24,73	24,73	24,68	24,58	25,07	24,56	25,20	25,15	25,10	24,58	25,08	25,05	25,09	24,68	25,13	24,55	25,19	24,66	25,04	24,96	24,50	24,44	25,00	24,99	25,03	24,98	24,48	24,99	24,99	25,05	24,99	24,91	24,92	24,89	24,87	24,86	24,87	24,81	24,87	24,88	24,85	24,86	24,81	24,85	24,80	24,79	24,79	24,75	24,79	24,85	24,93	24,95	25,18	25,42	25,67	25,80	25,79	25,78	25,75	25,67	25,58	25,57	25,57	25,60	25,66	25,65	25,61	25,59	25,67	25,64	25,68	25,77	25,80	25,88	25,98	26,01	26,02	25,93	25,83	25,76	25,72	25,72	25,71	25,67	25,62	25,44	25,10	24,75	24,48	24,41	24,36	24,26	24,26	24,31	24,32	24,33	24,40	24,50	24,55	24,52	24,60	24,64	24,50	24,58	24,66	24,74	24,73	24,71	24,71	24,74	24,80	24,80	24,83	24,85	24,82	24,80	24,88	24,93	24,87	24,89	24,93	24,96	24,99	25,06	25,06	24,98	25,03	25,02	25,08	25,10	25,01	25,05	25,01	25,09	25,11	24,95	25,08	25,12	25,08	25,12	25,16	25,15	25,07	25,09	25,09	25,03	25,11	25,10	25,03	25,05	25,06	25,04	25,13	25,13	25,08	25,00	25,08	25,04	25,02	25,07	25,14	25,06	25,03	25,06	25,04	25,02	25,00	24,92	25,00	25,00	24,87	24,79	24,90	24,79	24,77	24,84	24,71	24,77	24,79	24,74	24,66	24,65	24,60	24,60	24,65	24,64	24,54	24,43	24,52	24,45	24,44	24,49	24,52	24,36	24,30	24,29	24,29	24,24	24,20	24,21	24,30	24,28	24,16	24,16	24,12	24,04	24,10	24,07	24,07	24,16	24,13	24,13	24,13	24,08	23,98	24,01	23,87	23,89	23,95	23,89	23,78	23,85	23,81	23,82	23,87	23,79	23,72	23,62	23,65	23,73	23,70	23,64	23,59	23,67	23,57	23,56	23,50	23,53	23,53	23,44	23,43	23,46	23,41	23,40	23,40	23,37	
20,73	20,76	20,77	20,67	20,74	20,79	20,78	20,84	20,80	20,65	20,66	20,62	20,77	20,75	20,65	20,72	20,64	20,59	20,66	20,77	20,75	20,74	20,75	20,80	20,83	20,92	21,01	20,99	20,97	21,08	21,18	21,44	21,54	21,76	21,78	21,68	21,74	21,65	21,70	21,84	21,82	21,79	21,74	21,67	21,72	21,71	21,74	21,80	21,76	21,76	21,80	21,75	21,74	21,82	21,80	21,71	21,76	21,84	21,85	21,79	21,80	21,81	21,87	21,83	21,80	21,83	21,94	21,93	21,91	21,91	21,86	21,85	21,88	21,86	21,89	21,89	21,89	21,98	22,04	22,03	22,04	21,98	22,02	22,02	22,03	22,04	22,12	22,11	22,11	22,15	22,15	22,18	22,20	22,16	22,19	22,22	22,25	22,33	22,35	22,42	22,35	22,30	22,33	22,37	22,39	22,33	22,38	22,49	22,36	22,36	22,34	22,45	22,46	22,45	22,47	22,45	22,43	22,52	22,58	22,55	22,52	22,55	22,54	22,54	22,62	22,65	22,73	22,77	22,78	22,71	22,74	22,80	22,76	22,78	22,83	22,81	22,89	22,87	22,85	22,90	22,88	22,90	22,99	23,03	23,02	23,06	23,09	23,13	23,15	23,11	23,13	23,18	23,23	23,17	23,26	23,32	23,26	23,24	23,28	23,38	23,35	23,34	23,27	23,30	23,35	23,38	23,40	23,35	23,48	23,53	23,47	23,54	23,57	23,59	23,62	23,64	23,70	23,73	23,63	23,57	23,71	23,65	23,68	23,78	23,74	23,72	23,73	23,73	23,77	23,73	23,78	23,80	23,77	23,81	23,88	23,83	23,78	23,85	23,80	23,86	23,88	23,93	23,96	23,97	23,95	23,94	23,99	23,97	23,95	23,95	23,97	24,03	24,03	23,97	23,96	23,89	23,93	23,89	23,90	23,92	23,83	23,81	23,88	23,86	23,88	23,82	23,83	23,86	23,93	23,88	23,84	23,98	24,27	24,64	24,99	24,79	25,37	24,89	25,15	25,12	25,07	25,44	25,57	25,67	25,74	25,87	25,90	26,05	26,04	26,09	26,45	26,35	26,22	26,03	25,72	25,16	25,11	25,55	25,91	26,05	26,07	26,09	26,04	26,00	26,06	26,12	26,05	25,98	25,95	25,91	25,85	25,82	25,82	25,77	25,75	25,69	25,69	25,70	25,71	25,75	25,69	25,64	25,70	25,73	25,73	25,70	25,71	25,79	25,74	25,78	25,82	25,79	25,81	25,78	25,79	25,86	25,90	25,87	25,92	26,02	26,07	26,07	26,03	26,10	26,16	26,21	26,15	26,12	26,15	26,23	26,21	26,27	26,33	26,36	26,32	25,76	26,47	26,33	26,30	26,40	26,42	26,38	26,37	26,42	26,36	26,41	26,60	26,64	26,57	26,47	26,51	26,07	26,56	26,51	26,03	26,58	26,04	26,13	26,16	26,63	26,71	26,15	26,66	26,62	26,05	26,21	26,14	26,26	26,08	26,21	26,22	26,28	26,81	26,26	26,68	26,01	26,03	26,14	26,30	26,19	26,18	26,08	26,13	26,11	26,29	26,20	26,21	26,08	26,01	26,00	26,09	26,02	26,18	26,48	26,89	27,45	27,38	27,34	27,27	27,13	26,60	26,46	26,18	26,09	25,97	26,05	26,24	26,31	26,48	26,54	26,42	26,38	26,14	26,06	25,96	25,84	25,88	25,73	25,81	25,76	25,78	25,82	25,72	25,67	25,73	25,61	25,63	25,75	25,82	25,77	25,73	25,74	26,25	25,38	25,64	25,48	25,63	25,49	25,51	25,94	25,51	26,03	25,91	25,43	26,00	25,43	25,43	25,84	25,22	25,41	25,32	25,21	25,13	25,74	25,15	25,70	25,25	25,16	25,13	25,59	25,57	25,06	25,08	25,15	25,64	25,29	25,34	25,99	26,10	26,11	26,06	26,05	26,05	26,03	25,86	25,86	25,93	25,88	25,83	25,88	25,87	25,88	25,89	25,91	26,01	26,06	26,06	26,19	26,27	26,41	26,37	26,18	26,09	26,00	25,85	25,76	25,85	25,78	25,64	25,40	25,02	24,75	24,56	24,44	24,31	24,27	24,33	24,35	24,41	24,33	24,41	24,43	24,48	24,44	24,56	24,56	24,55	24,55	24,64	24,71	24,70	24,72	24,74	24,74	24,76	24,75	24,78	24,86	24,79	24,78	24,84	24,90	24,92	24,89	24,91	24,97	24,98	25,01	24,98	24,96	25,01	25,00	25,07	25,12	25,10	24,99	24,93	25,02	25,11	25,01	24,94	25,03	25,08	25,16	25,16	25,08	25,10	25,10	25,11	25,02	25,05	25,18	25,05	25,00	25,12	25,04	25,11	25,11	25,07	25,02	25,03	25,05	25,00	25,07	25,07	25,12	25,04	25,10	25,04	24,99	25,00	24,96	25,06	25,00	24,91	24,79	24,87	24,87	24,80	24,85	24,78	24,69	24,73	24,77	24,71	24,67	24,60	24,59	24,59	24,57	24,58	24,49	24,44	24,48	24,48	24,48	24,46	24,40	24,33	24,29	24,23	24,23	24,18	24,19	24,27	24,34	24,20	24,14	24,18	24,19	24,20	24,07	24,08	24,10	24,15	24,10	24,13	24,09	23,96	24,04	23,94	23,89	23,97	23,93	23,86	23,85	23,85	23,84	23,84	23,82	23,73	23,64	23,68	23,69	23,73	23,68	23,66	23,69	23,61	23,54	23,45	23,51	23,53	23,48	23,42	23,42	23,41	23,39	23,37	23,37	
20,82	20,73	20,70	20,73	20,77	20,76	20,83	20,84	20,72	20,63	20,70	20,72	20,72	20,71	20,63	20,63	20,73	20,67	20,71	20,75	20,74	20,76	20,71	20,76	20,79	20,79	21,00	21,01	20,99	21,10	21,23	21,41	21,56	21,64	21,71	21,70	21,71	21,73	21,74	21,78	21,81	21,69	21,77	21,72	21,73	21,81	21,76	21,82	21,75	21,78	21,84	21,79	21,78	21,78	21,79	21,78	21,81	21,86	21,84	21,86	21,86	21,89	21,86	21,85	21,77	21,77	21,90	22,00	21,92	21,91	21,83	21,87	21,83	21,90	22,01	22,01	21,89	21,95	21,98	22,06	21,98	21,97	22,00	21,98	22,05	22,07	22,16	22,14	22,05	22,06	22,07	22,17	22,27	22,22	22,22	22,24	22,28	22,27	22,23	22,39	22,34	22,38	22,37	22,35	22,44	22,38	22,32	22,41	22,40	22,37	22,43	22,45	22,41	22,46	22,60	22,63	22,49	22,53	22,61	22,53	22,51	22,60	22,59	22,60	22,62	22,65	22,65	22,64	22,77	22,71	22,69	22,81	22,81	22,76	22,84	22,78	22,82	22,86	22,84	22,88	22,91	22,85	22,91	23,02	23,08	23,07	23,05	23,09	23,16	23,09	23,10	23,13	23,24	23,21	23,31	23,28	23,24	23,27	23,30	23,35	23,35	23,36	23,30	23,34	23,35	23,38	23,38	23,40	23,54	23,59	23,55	23,57	23,55	23,55	23,58	23,58	23,63	23,70	23,64	23,69	23,76	23,79	23,79	23,82	23,74	23,78	23,75	23,73	23,80	23,78	23,86	23,86	23,82	23,80	23,86	23,87	23,82	23,86	23,86	23,91	23,95	23,92	23,93	23,94	23,94	23,98	23,96	23,93	23,95	23,96	23,97	24,00	24,00	23,93	23,93	23,93	23,97	23,96	23,92	23,94	23,86	23,80	23,86	23,86	23,89	23,91	23,82	23,89	23,85	23,89	23,95	24,07	24,41	25,05	25,26	25,70	25,94	26,44	26,60	26,75	26,84	27,13	27,30	27,49	27,44	27,48	27,42	27,38	27,36	27,29	27,10	26,90	26,65	26,49	26,22	25,61	25,16	25,47	26,00	26,11	26,22	26,19	26,20	26,17	26,22	26,24	26,22	26,15	26,09	26,07	26,01	25,98	26,03	26,05	25,93	25,96	25,92	25,97	25,93	25,97	25,99	25,95	25,95	25,94	26,03	25,98	25,96	26,06	26,05	26,06	26,11	26,12	26,16	26,22	26,15	26,17	26,26	26,29	26,33	26,40	26,41	26,45	26,47	26,52	26,58	26,57	26,56	26,59	26,60	26,71	26,65	26,69	26,72	26,78	26,82	26,86	26,94	26,86	26,82	26,85	26,90	27,00	27,01	27,00	27,02	27,04	27,16	27,20	27,16	27,13	27,15	27,19	27,22	27,22	27,22	27,22	27,28	27,26	27,28	27,31	27,33	27,36	27,37	27,43	27,46	27,41	27,51	27,55	27,51	27,57	27,58	27,49	27,50	27,49	27,47	27,53	27,56	27,56	27,65	27,66	27,64	27,67	27,69	27,72	27,69	27,76	27,77	27,58	27,55	27,64	27,72	27,74	27,76	27,80	27,88	27,97	27,93	27,93	27,99	27,94	27,90	27,91	27,79	27,70	27,69	27,74	27,83	27,84	27,93	27,93	27,87	27,85	27,85	27,81	27,73	27,70	27,64	27,60	27,72	27,68	27,61	27,65	27,68	27,62	27,59	27,53	27,57	27,58	27,64	27,60	27,55	27,54	27,45	27,35	27,42	27,40	26,95	27,42	27,26	26,67	26,66	27,19	26,64	26,55	27,15	26,63	27,08	26,93	26,48	26,55	27,01	26,91	26,34	26,77	26,34	26,77	26,24	26,76	26,73	26,09	26,62	26,15	26,55	26,52	26,07	26,68	26,71	26,68	26,72	26,69	26,63	26,62	26,53	26,51	26,49	26,40	26,44	26,41	26,33	26,37	26,41	26,39	26,40	26,40	26,48	26,54	26,55	26,66	26,69	26,82	26,77	26,56	26,39	26,29	26,20	26,07	26,05	25,99	25,77	25,48	25,07	24,74	24,60	24,48	24,34	24,33	24,39	24,43	24,52	24,50	24,42	24,45	24,48	24,44	24,50	24,52	24,54	24,57	24,57	24,61	24,64	24,71	24,68	24,74	24,81	24,68	24,67	24,75	24,69	24,85	24,92	24,92	24,90	24,90	24,94	24,94	24,94	24,93	24,89	24,94	24,93	24,92	24,97	25,01	25,01	25,02	24,91	24,98	25,02	24,97	25,02	25,08	25,13	25,16	25,12	25,06	25,04	25,06	25,10	25,08	25,09	25,11	25,03	25,01	25,07	25,13	25,11	25,13	25,11	25,06	25,13	25,17	25,16	25,13	25,05	25,11	25,08	25,11	25,12	25,01	24,94	24,99	24,99	24,91	24,86	24,86	24,92	24,85	24,89	24,80	24,75	24,68	24,68	24,74	24,76	24,71	24,63	24,64	24,61	24,53	24,47	24,49	24,37	24,43	24,52	24,53	24,47	24,38	24,34	24,31	24,26	24,28	24,25	24,23	24,26	24,21	24,25	24,24	24,20	24,23	24,18	24,02	24,11	24,10	24,12	24,12	24,12	24,13	23,98	23,93	24,04	23,95	23,96	23,96	23,91	23,82	23,85	23,87	23,74	23,75	23,66	23,64	23,71	23,73	23,67	23,64	23,70	23,66	23,55	23,56	23,47	23,47	23,45	23,50	23,42	23,38	23,44	23,43	23,32	23,38	
20,83	20,75	20,66	20,74	20,83	20,82	20,81	20,76	20,68	20,70	20,76	20,73	20,78	20,77	20,68	20,66	20,62	20,70	20,74	20,66	20,69	20,69	20,75	20,68	20,78	20,82	20,85	20,90	20,96	21,13	21,28	21,40	21,52	21,66	21,70	21,71	21,71	21,72	21,76	21,71	21,80	21,71	21,76	21,76	21,72	21,80	21,80	21,82	21,79	21,77	21,82	21,79	21,76	21,83	21,83	21,81	21,78	21,86	21,89	21,86	21,86	21,89	21,81	21,83	21,78	21,82	21,87	21,90	21,92	21,86	21,81	21,91	21,84	21,91	21,94	21,98	21,92	22,00	21,94	21,89	22,00	22,01	22,04	21,98	22,03	22,04	22,12	22,15	22,13	22,19	22,19	22,06	22,14	22,23	22,22	22,30	22,19	22,23	22,25	22,33	22,28	22,36	22,45	22,41	22,38	22,39	22,33	22,36	22,35	22,37	22,37	22,42	22,47	22,49	22,65	22,69	22,58	22,51	22,55	22,54	22,52	22,51	22,63	22,63	22,61	22,70	22,73	22,61	22,59	22,75	22,72	22,76	22,81	22,76	22,73	22,81	22,86	22,88	22,87	22,91	22,99	22,93	22,94	22,96	23,04	23,00	23,02	23,12	23,15	23,14	23,10	23,12	23,19	23,26	23,33	23,32	23,27	23,24	23,21	23,33	23,38	23,30	23,32	23,34	23,39	23,44	23,47	23,48	23,56	23,53	23,52	23,50	23,58	23,58	23,57	23,61	23,64	23,67	23,66	23,70	23,78	23,77	23,76	23,78	23,71	23,79	23,83	23,78	23,77	23,76	23,85	23,83	23,78	23,80	23,85	23,86	23,86	23,88	23,94	23,95	23,93	23,98	23,90	23,96	23,95	23,96	23,98	23,90	23,93	23,94	23,98	23,99	23,92	23,90	23,87	23,89	23,93	23,97	23,96	23,89	23,88	23,83	23,88	23,85	23,90	23,91	23,83	23,85	23,85	23,92	24,06	24,15	24,51	24,75	25,83	26,80	26,99	27,01	27,06	27,21	27,32	27,56	27,75	27,84	27,87	27,87	27,80	27,69	27,64	27,52	27,36	27,14	26,87	26,55	26,41	25,95	25,40	25,21	25,66	26,03	26,22	26,22	26,24	26,28	26,31	26,27	26,18	26,14	26,09	26,12	26,10	26,07	26,09	26,16	26,09	26,04	26,04	26,04	26,04	26,07	26,01	25,99	25,99	26,02	26,10	26,04	26,00	26,08	26,13	26,16	26,20	26,24	26,29	26,37	26,33	26,34	26,39	26,37	26,44	26,50	26,47	26,47	26,56	26,60	26,62	26,62	26,65	26,67	26,74	26,86	26,78	26,76	26,78	26,86	26,92	26,95	26,99	26,95	26,90	27,05	27,07	27,13	27,17	27,22	27,15	27,16	27,27	27,30	27,31	27,35	27,35	27,35	27,34	27,37	27,38	27,38	27,43	27,40	27,41	27,43	27,45	27,47	27,53	27,50	27,57	27,56	27,67	27,73	27,70	27,72	27,81	27,69	27,66	27,74	27,76	27,79	27,85	27,84	27,87	27,94	27,94	27,97	28,00	27,97	27,92	27,94	27,99	27,93	27,90	27,96	27,96	28,09	28,09	28,07	28,07	28,04	28,01	28,09	28,15	28,09	28,09	28,14	28,12	28,10	28,14	28,13	28,20	28,24	28,19	28,15	28,12	28,21	28,24	28,17	28,21	28,28	28,22	28,15	28,26	28,19	28,23	28,24	28,30	28,23	28,19	28,23	28,24	28,24	28,30	28,27	28,22	28,22	28,14	28,05	28,10	28,12	28,11	28,11	28,07	28,04	27,89	27,95	27,95	27,84	27,91	27,91	27,84	27,78	27,74	27,78	27,76	27,72	27,67	27,61	27,59	27,55	27,50	27,47	27,53	27,52	27,39	27,32	27,31	27,29	27,36	27,32	27,32	27,27	27,26	27,26	27,23	27,17	27,10	27,00	27,01	27,04	27,01	26,94	26,87	26,94	26,97	26,92	26,95	26,97	26,99	26,99	26,93	27,00	27,02	26,97	26,98	26,83	26,78	26,73	26,64	26,51	26,42	26,13	25,83	25,55	25,20	24,88	24,73	24,68	24,57	24,47	24,47	24,45	24,50	24,48	24,46	24,41	24,50	24,48	24,47	24,51	24,52	24,56	24,57	24,55	24,65	24,70	24,69	24,68	24,76	24,67	24,62	24,66	24,68	24,78	24,90	24,95	24,88	24,85	24,96	24,93	24,92	24,94	24,91	24,90	24,93	24,92	24,94	24,95	25,00	24,97	24,98	25,00	25,09	25,05	25,04	25,14	25,11	25,09	25,11	25,07	25,04	25,02	25,01	25,02	25,10	25,16	25,12	25,06	25,04	25,13	25,12	25,08	25,16	25,11	25,15	25,19	25,17	25,16	25,09	25,11	25,11	25,05	25,10	25,14	24,96	24,93	25,04	24,93	24,92	24,91	24,87	24,83	24,82	24,79	24,75	24,72	24,76	24,72	24,69	24,68	24,67	24,65	24,71	24,60	24,53	24,60	24,53	24,44	24,49	24,54	24,51	24,41	24,36	24,37	24,30	24,30	24,24	24,26	24,21	24,26	24,23	24,19	24,17	24,20	24,18	24,05	24,05	24,09	24,09	24,07	24,07	24,06	23,98	23,95	23,98	23,99	23,95	23,94	23,86	23,81	23,78	23,80	23,74	23,67	23,70	23,71	23,71	23,68	23,62	23,70	23,67	23,64	23,52	23,49	23,57	23,56	23,49	23,41	23,41	23,41	23,42	23,37	23,28	23,28	
20,72	20,75	20,64	20,80	20,90	20,81	20,78	20,75	20,67	20,68	20,73	20,73	20,75	20,83	20,76	20,69	20,67	20,66	20,67	20,72	20,73	20,72	20,72	20,71	20,78	20,86	20,92	20,98	21,10	21,14	21,28	21,50	21,58	21,75	21,85	21,71	21,71	21,67	21,68	21,71	21,82	21,81	21,80	21,74	21,73	21,74	21,79	21,80	21,75	21,83	21,80	21,79	21,85	21,89	21,82	21,80	21,79	21,86	21,95	21,88	21,79	21,82	21,87	21,86	21,85	21,79	21,87	21,92	21,84	21,86	21,89	21,92	21,82	21,85	21,87	21,88	21,94	22,03	21,96	21,88	21,94	22,02	22,05	21,99	22,02	22,03	22,11	22,08	22,15	22,21	22,22	22,21	22,16	22,25	22,27	22,32	22,36	22,23	22,26	22,33	22,33	22,39	22,42	22,44	22,43	22,41	22,44	22,43	22,36	22,41	22,41	22,36	22,50	22,56	22,52	22,60	22,55	22,51	22,58	22,54	22,59	22,62	22,65	22,66	22,60	22,61	22,65	22,69	22,69	22,72	22,76	22,72	22,72	22,82	22,81	22,83	22,80	22,82	22,87	22,91	23,00	22,95	22,97	22,94	23,00	23,01	23,11	23,19	23,14	23,02	23,10	23,17	23,19	23,23	23,38	23,39	23,33	23,32	23,24	23,33	23,40	23,31	23,31	23,34	23,36	23,44	23,45	23,42	23,54	23,56	23,55	23,54	23,55	23,55	23,54	23,62	23,67	23,69	23,61	23,69	23,74	23,73	23,71	23,69	23,67	23,78	23,85	23,87	23,82	23,76	23,87	23,82	23,78	23,77	23,83	23,84	23,87	23,87	23,90	23,98	23,93	23,94	23,93	23,96	23,99	23,96	23,99	23,97	23,94	23,97	23,98	24,00	23,97	23,94	23,98	23,96	23,96	23,94	23,95	23,92	23,86	23,92	23,91	23,92	23,87	23,87	23,89	23,87	23,91	23,95	24,01	24,19	24,53	24,87	26,35	26,96	27,05	27,12	27,23	27,33	27,48	27,74	27,91	27,95	28,00	28,08	27,96	27,87	27,79	27,71	27,50	27,32	27,08	26,73	26,49	26,17	25,75	25,20	25,23	25,80	26,17	26,25	26,30	26,32	26,29	26,23	26,17	26,11	26,09	26,07	26,07	26,10	26,15	26,09	26,10	25,99	25,99	26,04	26,01	26,03	25,98	25,99	26,06	26,04	26,10	26,13	26,07	26,09	26,10	26,17	26,21	26,23	26,28	26,29	26,33	26,35	26,39	26,44	26,44	26,52	26,52	26,49	26,57	26,62	26,68	26,62	26,64	26,72	26,79	26,90	26,89	26,88	26,81	26,89	26,94	26,99	26,99	26,94	26,95	27,08	27,12	27,13	27,20	27,27	27,28	27,28	27,28	27,37	27,34	27,42	27,44	27,38	27,45	27,47	27,46	27,45	27,47	27,45	27,47	27,46	27,55	27,59	27,63	27,60	27,66	27,66	27,74	27,85	27,81	27,79	27,80	27,83	27,87	27,81	27,80	27,85	27,85	27,92	27,93	27,92	27,96	27,95	28,02	28,04	28,02	28,07	27,94	28,00	28,03	28,10	28,07	28,09	28,17	28,17	28,20	28,11	28,03	28,15	28,24	28,19	28,17	28,22	28,21	28,25	28,28	28,30	28,33	28,33	28,29	28,28	28,26	28,34	28,37	28,31	28,30	28,41	28,41	28,31	28,38	28,37	28,38	28,42	28,40	28,33	28,35	28,37	28,43	28,43	28,47	28,39	28,44	28,40	28,34	28,33	28,29	28,30	28,30	28,31	28,31	28,29	28,18	28,21	28,23	28,19	28,18	28,16	28,13	28,11	27,99	27,98	27,97	27,92	27,90	27,84	27,89	27,80	27,74	27,75	27,76	27,77	27,70	27,59	27,59	27,58	27,55	27,55	27,55	27,55	27,50	27,49	27,51	27,45	27,37	27,36	27,30	27,28	27,24	27,25	27,19	27,22	27,21	27,24	27,21	27,19	27,27	27,26	27,14	27,13	27,25	27,19	27,24	27,21	27,11	27,08	26,97	26,74	26,57	26,32	25,98	25,83	25,56	25,30	25,14	25,01	24,86	24,78	24,70	24,62	24,56	24,58	24,58	24,47	24,53	24,53	24,50	24,54	24,52	24,56	24,57	24,55	24,58	24,59	24,64	24,69	24,81	24,75	24,65	24,69	24,76	24,81	24,84	24,94	24,85	24,85	24,89	24,88	24,84	24,98	24,97	24,90	24,93	24,93	24,94	24,96	24,97	24,97	24,97	24,96	25,07	25,12	25,07	25,11	25,14	25,00	25,01	25,04	25,03	24,99	25,02	25,08	25,09	25,12	25,11	25,15	25,09	25,13	25,14	25,12	25,07	25,06	25,13	25,05	25,01	25,14	25,22	25,14	25,11	25,04	25,02	25,08	25,08	24,99	25,08	25,09	24,98	24,89	24,85	24,82	24,88	24,89	24,81	24,81	24,77	24,78	24,75	24,71	24,65	24,66	24,74	24,65	24,55	24,65	24,66	24,53	24,49	24,50	24,44	24,38	24,32	24,34	24,33	24,30	24,25	24,26	24,31	24,25	24,22	24,13	24,21	24,22	24,16	24,06	24,06	24,18	24,18	24,03	24,04	24,01	23,88	23,96	24,02	23,97	23,96	23,90	23,75	23,78	23,80	23,79	23,72	23,70	23,78	23,86	23,82	23,71	23,69	23,72	23,65	23,61	23,56	23,49	23,56	23,66	23,50	23,39	23,45	23,40	23,41	23,39	23,39	23,36	
20,76	20,74	20,70	20,72	20,84	20,73	20,64	20,71	20,74	20,71	20,65	20,74	20,90	20,90	20,79	20,74	20,72	20,74	20,77	20,71	20,70	20,69	20,74	20,76	20,77	20,84	20,97	21,05	21,08	21,15	21,20	21,45	21,58	21,78	21,80	21,71	21,73	21,72	21,67	21,64	21,81	21,88	21,82	21,78	21,76	21,80	21,78	21,78	21,81	21,78	21,86	21,83	21,87	21,93	21,84	21,77	21,84	21,90	21,88	21,85	21,77	21,76	21,85	21,87	21,83	21,87	21,90	21,87	21,85	21,81	21,91	21,90	21,83	21,90	22,06	22,00	21,90	22,02	22,05	21,99	22,00	22,00	22,01	21,97	22,07	22,10	22,15	22,07	22,03	22,08	22,14	22,17	22,25	22,23	22,24	22,26	22,34	22,31	22,23	22,38	22,35	22,44	22,41	22,36	22,36	22,40	22,44	22,47	22,37	22,31	22,44	22,46	22,40	22,55	22,51	22,48	22,46	22,50	22,61	22,58	22,58	22,64	22,61	22,65	22,65	22,68	22,68	22,71	22,71	22,65	22,74	22,75	22,71	22,79	22,83	22,81	22,79	22,83	22,80	22,90	22,94	22,90	22,98	22,99	22,97	23,01	23,08	23,08	23,12	23,10	23,07	23,22	23,22	23,20	23,33	23,40	23,36	23,33	23,29	23,36	23,38	23,33	23,30	23,39	23,43	23,44	23,45	23,45	23,54	23,55	23,49	23,52	23,61	23,60	23,59	23,59	23,60	23,68	23,69	23,66	23,79	23,77	23,71	23,71	23,75	23,80	23,76	23,78	23,92	23,89	23,91	23,85	23,76	23,83	23,93	23,89	23,82	23,91	23,90	24,02	23,96	23,97	23,97	23,99	24,03	24,02	23,94	24,00	24,00	24,01	23,98	24,02	23,98	23,89	24,01	24,03	23,97	23,96	23,98	23,98	23,90	23,93	24,01	23,97	23,97	23,92	23,87	23,91	23,94	23,92	23,96	24,17	24,54	24,68	26,34	26,98	27,15	27,21	27,34	27,41	27,59	27,84	27,97	28,07	28,08	28,14	28,13	27,99	27,91	27,78	27,65	27,35	27,12	26,87	26,58	26,34	26,08	25,56	25,17	25,43	25,90	26,11	26,22	26,29	26,24	26,26	26,20	26,18	26,15	26,19	26,11	26,09	26,14	26,04	26,03	25,99	26,01	26,11	26,06	26,04	25,99	26,06	26,04	26,04	26,03	26,08	26,12	26,16	26,16	26,20	26,22	26,22	26,17	26,28	26,31	26,35	26,30	26,32	26,47	26,57	26,53	26,53	26,56	26,69	26,74	26,72	26,69	26,72	26,70	26,80	26,77	26,84	26,85	26,91	26,98	27,04	27,05	26,98	27,04	27,14	27,13	27,11	27,18	27,20	27,24	27,34	27,40	27,39	27,38	27,46	27,50	27,46	27,46	27,50	27,52	27,48	27,48	27,53	27,52	27,55	27,62	27,61	27,66	27,69	27,72	27,75	27,75	27,82	27,81	27,87	27,90	27,87	27,95	27,81	27,86	27,80	27,81	27,90	27,93	27,97	27,98	28,02	28,05	28,12	28,12	28,16	28,09	28,02	28,10	28,17	28,18	28,16	28,15	28,19	28,24	28,21	28,12	28,18	28,30	28,23	28,21	28,25	28,24	28,24	28,29	28,33	28,31	28,33	28,34	28,37	28,38	28,45	28,47	28,42	28,47	28,47	28,47	28,40	28,37	28,36	28,38	28,40	28,36	28,34	28,39	28,44	28,44	28,40	28,46	28,49	28,48	28,50	28,40	28,44	28,33	28,35	28,39	28,40	28,39	28,35	28,30	28,28	28,27	28,28	28,28	28,20	28,15	28,17	28,12	28,10	28,05	27,97	27,91	28,01	27,96	27,84	27,77	27,84	27,82	27,73	27,74	27,70	27,66	27,65	27,62	27,62	27,63	27,59	27,62	27,52	27,55	27,57	27,43	27,42	27,38	27,30	27,34	27,32	27,34	27,23	27,30	27,29	27,31	27,26	27,27	27,25	27,14	27,15	27,31	27,32	27,33	27,34	27,25	27,19	26,96	26,56	26,41	26,40	26,26	26,22	26,07	25,86	25,66	25,54	25,37	25,31	25,16	24,97	24,93	24,87	24,85	24,69	24,67	24,60	24,63	24,60	24,64	24,57	24,54	24,60	24,58	24,57	24,59	24,68	24,76	24,76	24,71	24,72	24,67	24,73	24,76	24,86	24,83	24,79	24,90	24,86	24,83	24,93	24,97	24,86	24,93	24,92	25,00	25,02	25,01	24,91	24,88	24,88	25,04	25,05	25,07	25,10	25,11	25,10	25,08	25,10	25,06	25,05	25,04	25,04	25,06	25,07	25,10	25,16	25,15	25,16	25,13	25,06	25,06	25,03	25,06	25,06	25,03	25,10	25,17	25,14	25,12	25,09	25,03	25,04	25,03	25,01	25,07	25,01	25,00	24,94	24,87	24,81	24,89	24,90	24,83	24,87	24,84	24,77	24,79	24,71	24,65	24,66	24,73	24,68	24,60	24,64	24,63	24,67	24,50	24,43	24,46	24,40	24,30	24,26	24,32	24,30	24,28	24,31	24,40	24,38	24,27	24,17	24,25	24,19	24,14	24,20	24,11	24,09	24,15	24,09	24,09	24,06	23,94	24,01	24,07	24,02	23,97	23,87	23,86	23,78	23,85	23,88	23,87	23,72	23,76	23,77	23,81	23,71	23,64	23,62	23,62	23,67	23,55	23,60	23,53	23,57	23,58	23,50	23,53	23,45	23,40	23,36	23,44	23,48	
20,84	20,79	20,69	20,73	20,77	20,81	20,67	20,80	20,79	20,83	20,70	20,80	20,82	20,73	20,69	20,71	20,71	20,75	20,78	20,73	20,77	20,73	20,74	20,84	20,82	20,87	20,91	20,96	21,00	21,10	21,20	21,32	21,55	21,77	21,85	21,66	21,70	21,78	21,76	21,72	21,74	21,84	21,79	21,77	21,79	21,76	21,79	21,72	21,77	21,81	21,81	21,79	21,83	21,88	21,90	21,86	21,89	21,93	21,91	21,82	21,79	21,83	21,87	21,88	21,83	21,89	21,91	21,84	21,86	21,82	21,89	21,88	21,89	21,88	22,08	22,10	21,95	21,96	22,07	22,02	21,99	22,00	21,99	22,06	22,06	22,13	22,22	22,15	22,09	22,15	22,15	22,15	22,20	22,28	22,25	22,31	22,40	22,35	22,31	22,32	22,34	22,41	22,35	22,31	22,35	22,40	22,44	22,42	22,37	22,34	22,45	22,53	22,50	22,49	22,55	22,52	22,49	22,49	22,62	22,58	22,51	22,63	22,67	22,69	22,68	22,73	22,78	22,73	22,67	22,66	22,66	22,73	22,77	22,81	22,87	22,87	22,88	22,91	22,87	22,84	22,87	22,93	22,94	23,05	23,06	23,09	23,15	23,07	23,10	23,16	23,12	23,17	23,22	23,18	23,30	23,34	23,33	23,34	23,34	23,36	23,36	23,34	23,31	23,38	23,43	23,44	23,42	23,49	23,54	23,57	23,52	23,52	23,56	23,59	23,57	23,68	23,69	23,72	23,72	23,71	23,71	23,75	23,77	23,78	23,78	23,79	23,79	23,76	23,84	23,83	23,93	23,85	23,71	23,76	23,93	23,93	23,79	23,84	23,88	23,98	23,97	23,91	23,97	24,06	24,03	23,98	23,95	24,04	23,99	24,00	24,07	24,07	23,97	23,93	23,97	24,06	24,00	23,94	23,99	23,99	23,94	23,89	23,99	23,98	23,97	23,90	23,81	23,82	23,88	23,97	23,96	24,14	24,51	25,27	26,34	27,03	27,17	27,27	27,37	27,50	27,69	27,83	28,00	28,10	28,16	28,10	28,12	28,02	27,93	27,83	27,69	27,40	27,16	26,88	26,64	26,50	26,30	25,94	25,40	25,07	25,48	25,99	26,12	26,27	26,28	26,24	26,23	26,26	26,22	26,19	26,18	26,11	26,12	26,09	26,02	26,06	26,06	26,09	26,07	26,08	26,02	26,03	26,05	26,04	26,10	26,08	26,04	26,14	26,12	26,15	26,13	26,22	26,25	26,30	26,28	26,34	26,37	26,35	26,40	26,57	26,56	26,54	26,59	26,74	26,77	26,78	26,77	26,78	26,75	26,70	26,72	26,83	26,84	26,93	26,98	27,02	27,12	27,03	27,11	27,20	27,15	27,11	27,17	27,24	27,23	27,27	27,30	27,30	27,37	27,41	27,38	27,41	27,47	27,49	27,49	27,51	27,47	27,52	27,54	27,49	27,58	27,63	27,65	27,74	27,71	27,69	27,71	27,79	27,81	27,86	27,88	27,93	27,95	27,84	27,84	27,83	27,80	27,93	27,94	27,97	27,98	28,05	28,15	28,13	28,15	28,18	28,19	28,13	28,16	28,11	28,14	28,12	28,12	28,19	28,23	28,16	28,15	28,20	28,28	28,29	28,29	28,35	28,28	28,25	28,31	28,31	28,32	28,30	28,35	28,36	28,35	28,36	28,43	28,37	28,40	28,46	28,50	28,42	28,39	28,38	28,33	28,42	28,44	28,36	28,46	28,47	28,49	28,51	28,50	28,50	28,54	28,55	28,40	28,41	28,36	28,36	28,42	28,38	28,39	28,38	28,31	28,31	28,32	28,31	28,27	28,25	28,14	28,13	28,15	28,10	28,10	28,00	27,98	28,05	28,02	27,89	27,82	27,88	27,87	27,71	27,77	27,75	27,68	27,67	27,67	27,62	27,64	27,61	27,63	27,58	27,49	27,48	27,44	27,40	27,35	27,38	27,39	27,34	27,31	27,27	27,30	27,38	27,31	27,29	27,27	27,25	27,22	27,17	27,30	27,30	27,26	27,24	27,20	27,08	27,16	26,21	26,21	26,40	26,62	26,71	26,68	26,59	26,39	26,24	26,07	25,91	25,77	25,65	25,52	25,37	25,21	25,00	25,00	24,87	24,87	24,83	24,73	24,71	24,64	24,65	24,65	24,61	24,62	24,62	24,64	24,63	24,61	24,68	24,68	24,65	24,72	24,78	24,80	24,77	24,90	24,89	24,86	24,87	24,82	24,83	24,90	24,93	24,93	24,96	25,04	24,98	24,95	24,95	25,00	25,01	25,06	25,08	25,06	25,06	25,14	25,11	25,04	25,03	25,04	25,02	25,06	25,09	25,16	25,09	25,09	25,09	25,08	25,10	25,10	25,10	25,02	25,03	25,04	25,10	25,09	25,08	25,08	25,14	25,14	25,07	24,97	24,95	25,02	25,00	24,96	24,95	24,91	24,88	24,85	24,95	24,83	24,84	24,88	24,89	24,85	24,72	24,67	24,63	24,61	24,65	24,61	24,55	24,59	24,57	24,51	24,47	24,40	24,35	24,37	24,26	24,35	24,29	24,23	24,24	24,35	24,38	24,32	24,17	24,23	24,17	24,14	24,14	24,14	24,04	24,03	24,15	24,15	24,07	23,98	23,94	23,93	23,94	24,00	23,93	23,86	23,84	23,89	23,87	23,81	23,79	23,71	23,75	23,74	23,71	23,66	23,61	23,66	23,73	23,60	23,59	23,58	23,59	23,53	23,53	23,57	23,53	23,51	23,37	23,40	23,47	
20,83	20,82	20,71	20,75	20,79	20,80	20,77	20,84	20,79	20,79	20,67	20,76	20,80	20,63	20,62	20,64	20,67	20,72	20,82	20,77	20,85	20,88	20,77	20,78	20,81	20,79	20,85	20,94	21,04	21,07	21,20	21,39	21,65	21,78	21,79	21,75	21,71	21,71	21,79	21,71	21,70	21,69	21,67	21,65	21,74	21,82	21,78	21,73	21,78	21,79	21,77	21,73	21,73	21,82	21,85	21,88	21,87	21,86	21,87	21,81	21,73	21,81	21,93	21,91	21,81	21,82	21,84	21,81	21,88	21,84	21,89	21,89	21,95	21,92	21,91	22,01	22,00	22,01	22,03	21,92	21,95	22,10	22,10	22,05	22,08	22,08	22,13	22,08	22,11	22,15	22,12	22,12	22,23	22,16	22,26	22,37	22,30	22,33	22,37	22,34	22,33	22,37	22,34	22,32	22,36	22,38	22,44	22,36	22,43	22,37	22,38	22,52	22,50	22,46	22,51	22,55	22,61	22,43	22,46	22,56	22,56	22,66	22,66	22,60	22,59	22,65	22,71	22,67	22,68	22,71	22,73	22,74	22,75	22,81	22,81	22,94	22,97	22,89	22,84	22,83	22,90	22,89	22,88	22,99	23,05	23,06	23,11	23,09	23,11	23,16	23,13	23,10	23,21	23,27	23,32	23,28	23,32	23,32	23,30	23,31	23,41	23,39	23,29	23,37	23,36	23,42	23,40	23,45	23,61	23,58	23,55	23,54	23,62	23,56	23,61	23,68	23,68	23,72	23,72	23,70	23,73	23,77	23,78	23,87	23,82	23,81	23,83	23,83	23,83	23,80	23,86	23,81	23,77	23,77	23,88	23,95	23,88	23,84	23,83	23,94	23,99	23,95	23,99	23,97	23,99	23,94	23,98	24,09	24,06	23,96	24,00	24,14	24,06	23,99	23,96	23,97	24,01	23,98	23,96	23,93	23,89	23,91	23,98	23,92	23,93	23,91	23,89	23,84	23,87	23,93	23,95	24,14	24,46	25,18	25,91	27,05	27,21	27,30	27,42	27,56	27,73	27,89	28,05	28,16	28,21	28,18	28,13	28,05	27,98	27,93	27,73	27,46	27,18	26,94	26,70	26,47	26,37	26,11	25,77	25,13	25,14	25,69	26,02	26,15	26,19	26,20	26,17	26,16	26,12	26,17	26,09	26,06	26,14	26,12	26,07	26,03	26,05	26,06	26,01	26,03	26,02	25,97	26,01	26,03	26,12	26,13	26,10	26,16	26,16	26,11	26,16	26,25	26,28	26,34	26,30	26,29	26,39	26,41	26,42	26,50	26,54	26,55	26,64	26,69	26,66	26,74	26,74	26,77	26,83	26,80	26,82	26,85	26,91	26,94	27,02	27,06	27,10	27,12	27,15	27,20	27,19	27,10	27,15	27,18	27,27	27,26	27,33	27,32	27,34	27,37	27,40	27,36	27,43	27,47	27,51	27,52	27,47	27,50	27,55	27,50	27,56	27,64	27,64	27,71	27,71	27,68	27,73	27,83	27,86	27,91	27,92	27,89	27,93	27,89	27,86	27,84	27,85	27,91	28,01	28,04	27,98	28,03	28,05	28,09	28,09	28,15	28,19	28,18	28,10	28,10	28,11	28,12	28,18	28,25	28,23	28,15	28,09	28,23	28,27	28,26	28,26	28,29	28,28	28,23	28,27	28,34	28,33	28,37	28,35	28,35	28,40	28,37	28,46	28,38	28,33	28,43	28,40	28,45	28,43	28,44	28,41	28,49	28,47	28,42	28,48	28,47	28,49	28,47	28,50	28,45	28,54	28,57	28,48	28,40	28,38	28,40	28,41	28,42	28,41	28,36	28,37	28,32	28,32	28,27	28,25	28,27	28,16	28,13	28,11	28,12	28,11	28,10	28,04	28,02	27,97	27,98	27,96	27,90	27,87	27,88	27,87	27,80	27,73	27,71	27,68	27,60	27,57	27,65	27,71	27,56	27,42	27,44	27,41	27,42	27,32	27,33	27,38	27,29	27,25	27,31	27,26	27,34	27,35	27,28	27,27	27,30	27,25	27,22	27,22	27,30	27,27	27,19	27,11	26,85	26,87	26,11	26,29	26,61	26,87	27,11	27,19	27,21	27,23	27,13	26,98	26,74	26,56	26,42	26,27	26,03	25,74	25,67	25,57	25,43	25,30	25,29	25,11	25,01	24,93	24,87	24,80	24,70	24,67	24,69	24,65	24,53	24,56	24,57	24,66	24,66	24,70	24,74	24,68	24,71	24,83	24,82	24,83	24,86	24,86	24,81	24,85	24,95	24,92	24,88	25,00	24,99	24,98	24,94	24,99	24,93	24,98	25,05	25,05	24,99	25,02	25,05	25,00	25,04	25,04	25,00	25,03	25,05	25,01	25,07	25,19	25,19	25,10	25,15	25,13	25,15	25,10	25,14	25,13	25,12	25,17	25,19	25,10	25,11	25,10	25,07	24,99	24,91	24,99	25,07	25,01	24,95	24,99	24,94	24,93	24,88	24,89	24,84	24,79	24,84	24,83	24,77	24,65	24,62	24,61	24,62	24,57	24,58	24,61	24,53	24,47	24,47	24,48	24,37	24,37	24,38	24,44	24,41	24,21	24,25	24,30	24,30	24,32	24,27	24,25	24,20	24,10	24,11	24,12	24,03	24,03	24,15	24,09	24,10	24,01	23,94	23,92	23,86	24,02	24,01	23,86	23,85	23,87	23,86	23,82	23,74	23,75	23,79	23,74	23,59	23,67	23,74	23,63	23,59	23,56	23,55	23,55	23,59	23,61	23,50	23,48	23,53	23,52	23,42	23,44	23,46	
20,78	20,82	20,73	20,82	20,85	20,71	20,61	20,77	20,72	20,74	20,69	20,74	20,82	20,77	20,67	20,69	20,78	20,67	20,70	20,78	20,75	20,89	20,77	20,79	20,83	20,85	20,95	21,00	20,94	21,03	21,20	21,41	21,55	21,72	21,75	21,78	21,70	21,66	21,73	21,78	21,79	21,71	21,58	21,60	21,69	21,82	21,87	21,75	21,73	21,84	21,83	21,79	21,76	21,85	21,86	21,88	21,90	21,82	21,84	21,81	21,78	21,80	21,91	21,93	21,89	21,80	21,86	21,88	21,84	21,81	21,83	21,90	21,94	21,97	21,93	22,00	21,97	22,02	22,04	21,96	22,00	22,12	22,09	22,09	22,10	22,09	22,06	22,10	22,11	22,15	22,10	22,18	22,34	22,24	22,23	22,28	22,26	22,31	22,29	22,30	22,32	22,35	22,38	22,41	22,38	22,39	22,40	22,32	22,35	22,44	22,33	22,46	22,51	22,47	22,49	22,56	22,51	22,50	22,47	22,56	22,61	22,74	22,62	22,62	22,58	22,61	22,69	22,77	22,81	22,76	22,78	22,74	22,79	22,80	22,76	22,86	22,93	22,87	22,80	22,84	22,94	22,96	22,96	22,89	22,96	23,05	23,06	23,06	23,13	23,13	23,11	23,18	23,20	23,24	23,27	23,26	23,30	23,36	23,30	23,33	23,45	23,43	23,37	23,36	23,38	23,46	23,45	23,49	23,55	23,57	23,53	23,54	23,61	23,62	23,64	23,79	23,77	23,69	23,66	23,72	23,74	23,85	23,83	23,79	23,81	23,87	23,88	23,85	23,89	23,83	23,90	23,85	23,83	23,82	23,88	23,98	23,95	23,93	23,91	23,96	23,94	23,99	23,98	24,03	23,99	24,04	24,06	24,02	24,02	23,93	23,99	24,06	24,02	24,05	24,07	23,97	24,03	23,95	23,99	23,97	23,97	23,92	23,98	23,97	23,89	23,90	23,84	23,92	23,88	23,93	23,95	24,11	24,47	24,61	26,31	27,05	27,26	27,34	27,44	27,59	27,72	27,87	28,05	28,15	28,23	28,23	28,19	28,14	28,06	27,93	27,78	27,56	27,27	27,06	26,81	26,50	26,32	26,25	26,10	25,52	25,04	25,27	25,85	26,12	26,17	26,20	26,16	26,08	26,12	26,12	26,07	26,10	26,14	26,13	26,08	26,05	26,05	26,03	26,04	26,10	26,05	26,05	26,06	26,02	26,02	26,05	26,11	26,18	26,18	26,19	26,20	26,23	26,30	26,39	26,31	26,40	26,38	26,42	26,50	26,53	26,57	26,58	26,67	26,67	26,68	26,77	26,84	26,83	26,84	26,80	26,86	26,85	26,88	26,89	26,97	27,08	27,14	27,09	27,10	27,17	27,19	27,22	27,24	27,22	27,29	27,30	27,37	27,34	27,34	27,45	27,53	27,49	27,40	27,46	27,58	27,54	27,57	27,54	27,58	27,61	27,63	27,67	27,67	27,69	27,73	27,72	27,75	27,83	27,85	27,91	27,89	27,90	27,88	27,92	27,91	27,88	27,85	27,92	28,03	28,10	28,02	28,00	27,98	28,00	28,00	28,10	28,18	28,12	28,01	28,05	28,11	28,10	28,11	28,23	28,24	28,16	28,15	28,25	28,25	28,28	28,35	28,24	28,22	28,23	28,26	28,31	28,34	28,38	28,35	28,36	28,43	28,48	28,45	28,41	28,37	28,43	28,38	28,38	28,49	28,40	28,43	28,50	28,44	28,42	28,47	28,47	28,49	28,49	28,50	28,49	28,56	28,54	28,52	28,46	28,38	28,36	28,42	28,37	28,35	28,34	28,41	28,34	28,33	28,23	28,15	28,17	28,19	28,14	28,09	28,11	28,06	28,08	28,03	27,94	27,95	27,95	27,85	27,86	27,86	27,84	27,89	27,81	27,78	27,75	27,69	27,68	27,60	27,57	27,62	27,54	27,44	27,43	27,43	27,38	27,31	27,32	27,35	27,34	27,25	27,26	27,29	27,24	27,28	27,27	27,29	27,34	27,28	27,28	27,24	27,24	27,26	27,13	26,94	26,66	26,22	26,21	26,51	26,81	26,99	27,13	27,42	27,52	27,63	27,75	27,74	27,59	27,44	27,25	27,16	26,89	26,58	26,40	26,33	26,13	25,93	25,76	25,62	25,41	25,35	25,22	25,02	24,91	24,80	24,68	24,61	24,57	24,60	24,61	24,62	24,69	24,64	24,70	24,74	24,73	24,77	24,73	24,81	24,88	24,90	24,86	24,88	24,92	24,91	24,89	25,02	24,99	24,96	24,98	24,99	24,96	24,99	25,03	25,05	25,09	25,01	25,04	25,08	25,06	25,05	25,07	25,01	25,01	25,00	25,06	25,16	25,23	25,10	25,09	25,11	25,14	25,14	25,16	25,19	25,12	25,12	25,16	25,12	25,18	25,16	25,06	25,07	25,03	24,98	25,04	25,06	24,98	24,90	24,91	24,92	24,87	24,84	24,83	24,83	24,77	24,78	24,73	24,63	24,66	24,68	24,63	24,56	24,57	24,63	24,54	24,47	24,48	24,47	24,39	24,34	24,39	24,41	24,37	24,23	24,26	24,27	24,29	24,25	24,21	24,25	24,25	24,18	24,20	24,10	24,07	24,08	24,14	24,09	23,98	24,00	24,00	24,01	23,96	24,01	24,04	23,96	23,89	23,84	23,84	23,81	23,79	23,76	23,70	23,69	23,55	23,59	23,75	23,66	23,55	23,44	23,46	23,49	23,50	23,53	23,51	23,45	23,43	23,50	23,41	23,43	23,42	
20,79	20,79	20,69	20,79	20,79	20,76	20,66	20,75	20,74	20,72	20,73	20,79	20,83	20,82	20,75	20,71	20,78	20,64	20,65	20,78	20,72	20,71	20,82	20,80	20,86	20,97	20,98	21,02	21,00	21,03	21,19	21,47	21,58	21,73	21,81	21,74	21,71	21,67	21,68	21,76	21,81	21,84	21,67	21,69	21,76	21,81	21,82	21,79	21,76	21,80	21,88	21,82	21,79	21,83	21,89	21,83	21,86	21,87	21,82	21,79	21,72	21,85	21,88	21,91	21,92	21,78	21,79	21,88	21,88	21,92	21,84	21,92	21,91	21,83	21,94	21,99	22,00	21,98	21,99	21,98	22,02	22,08	22,06	22,03	22,09	22,05	22,15	22,15	22,14	22,17	22,22	22,24	22,32	22,29	22,21	22,26	22,29	22,29	22,31	22,27	22,29	22,35	22,41	22,43	22,38	22,40	22,40	22,39	22,38	22,34	22,40	22,44	22,46	22,46	22,54	22,57	22,50	22,53	22,56	22,50	22,54	22,69	22,59	22,62	22,60	22,63	22,71	22,78	22,85	22,68	22,77	22,79	22,76	22,80	22,84	22,83	22,86	22,82	22,76	22,85	22,95	22,94	22,96	22,99	22,94	22,99	23,02	23,06	23,13	23,06	23,06	23,19	23,18	23,20	23,29	23,31	23,31	23,33	23,29	23,32	23,43	23,41	23,33	23,40	23,38	23,50	23,54	23,48	23,49	23,56	23,57	23,58	23,57	23,63	23,68	23,67	23,79	23,76	23,68	23,71	23,75	23,74	23,79	23,77	23,84	23,84	23,85	23,86	23,94	23,83	23,83	23,85	23,86	23,88	23,88	23,92	23,90	23,95	23,98	24,02	23,95	23,96	24,00	24,01	24,03	24,06	24,09	24,10	24,02	24,01	24,04	24,09	23,99	24,02	24,10	23,98	24,00	23,98	24,02	24,05	23,99	23,89	23,97	23,97	23,98	23,91	23,87	23,92	23,92	23,99	24,01	24,17	24,45	24,63	25,79	27,01	27,29	27,34	27,43	27,58	27,71	27,85	28,05	28,14	28,24	28,26	28,21	28,13	28,03	27,92	27,74	27,58	27,37	27,11	26,79	26,56	26,43	26,35	26,29	25,92	25,29	25,00	25,45	26,05	26,15	26,22	26,18	26,13	26,15	26,22	26,10	26,06	26,08	26,03	26,05	26,03	26,02	26,03	26,02	26,03	26,06	26,11	26,12	26,11	26,07	26,06	26,10	26,14	26,08	26,21	26,20	26,23	26,19	26,35	26,34	26,36	26,40	26,40	26,52	26,53	26,56	26,62	26,59	26,64	26,72	26,73	26,86	26,85	26,88	26,86	26,82	26,86	26,83	26,85	26,96	27,02	27,09	27,06	27,09	27,23	27,18	27,24	27,26	27,29	27,28	27,29	27,30	27,33	27,38	27,39	27,49	27,53	27,47	27,50	27,57	27,47	27,48	27,54	27,52	27,60	27,65	27,63	27,59	27,64	27,76	27,80	27,75	27,81	27,83	27,85	27,90	27,88	27,89	27,90	27,89	27,85	27,81	27,90	28,04	28,14	28,05	27,94	27,98	28,06	28,05	28,12	28,19	28,12	28,04	28,05	28,13	28,10	28,11	28,18	28,23	28,17	28,17	28,31	28,26	28,29	28,36	28,32	28,27	28,31	28,29	28,38	28,34	28,42	28,42	28,41	28,45	28,45	28,42	28,35	28,39	28,38	28,38	28,39	28,39	28,40	28,41	28,49	28,43	28,41	28,52	28,47	28,50	28,54	28,57	28,53	28,50	28,50	28,44	28,39	28,38	28,35	28,41	28,38	28,39	28,43	28,39	28,38	28,31	28,24	28,16	28,16	28,15	28,08	28,08	28,12	28,06	27,99	27,98	27,94	27,95	27,97	27,88	27,82	27,85	27,83	27,82	27,83	27,77	27,73	27,64	27,66	27,72	27,62	27,57	27,56	27,51	27,47	27,44	27,38	27,33	27,32	27,31	27,28	27,28	27,36	27,29	27,20	27,19	27,22	27,26	27,28	27,24	27,23	27,31	27,26	27,23	27,04	26,73	26,39	26,25	26,46	26,77	27,03	27,11	27,24	27,48	27,72	27,85	28,03	28,00	28,05	28,01	27,99	27,96	27,82	27,59	27,43	27,26	26,94	26,31	26,65	26,37	26,13	25,94	25,65	25,33	25,10	24,94	24,75	24,64	24,61	24,60	24,60	24,66	24,67	24,63	24,64	24,66	24,72	24,73	24,69	24,79	24,88	24,86	24,87	24,91	24,91	24,88	24,88	24,92	24,99	24,96	24,97	25,04	25,01	24,97	25,04	25,00	25,11	25,07	25,00	25,09	25,06	25,07	25,09	25,09	25,13	24,99	25,07	25,09	25,16	25,09	25,07	25,16	25,17	25,09	25,15	25,16	25,12	25,16	25,17	25,16	25,19	25,15	25,13	25,06	25,08	25,04	25,00	25,01	24,96	24,96	24,93	24,92	24,91	24,86	24,80	24,83	24,80	24,79	24,73	24,67	24,69	24,69	24,65	24,59	24,52	24,61	24,56	24,47	24,50	24,49	24,40	24,39	24,43	24,42	24,32	24,26	24,34	24,34	24,27	24,20	24,22	24,30	24,29	24,24	24,16	24,09	24,12	24,11	24,12	24,06	24,01	24,03	24,02	24,07	24,06	24,00	24,03	23,95	23,96	23,93	23,90	23,84	23,77	23,70	23,70	23,65	23,65	23,63	23,65	23,60	23,59	23,54	23,48	23,39	23,44	23,53	23,54	23,47	23,36	23,42	23,47	23,47	23,45	
20,74	20,74	20,68	20,71	20,76	20,72	20,64	20,76	20,83	20,82	20,79	20,78	20,79	20,70	20,74	20,73	20,71	20,78	20,77	20,76	20,69	20,68	20,78	20,88	20,86	20,83	20,80	20,95	21,07	21,15	21,14	21,40	21,59	21,66	21,79	21,79	21,76	21,71	21,66	21,73	21,67	21,76	21,77	21,75	21,73	21,78	21,76	21,80	21,81	21,81	21,87	21,89	21,88	21,80	21,84	21,84	21,76	21,82	21,82	21,77	21,74	21,78	21,89	21,86	21,89	21,88	21,81	21,87	21,94	21,89	21,93	21,87	21,94	21,89	21,89	21,91	21,92	21,94	21,89	21,94	22,01	22,05	22,11	22,07	22,00	22,09	22,11	22,13	22,16	22,22	22,14	22,12	22,23	22,28	22,25	22,26	22,28	22,29	22,32	22,34	22,32	22,30	22,39	22,48	22,45	22,38	22,45	22,41	22,36	22,36	22,46	22,53	22,46	22,44	22,46	22,63	22,55	22,50	22,55	22,55	22,55	22,57	22,50	22,57	22,65	22,63	22,71	22,69	22,80	22,69	22,67	22,78	22,71	22,74	22,83	22,80	22,83	22,92	22,85	23,00	23,05	22,95	22,90	22,98	22,95	22,98	23,06	23,08	23,08	23,07	23,16	23,23	23,22	23,21	23,27	23,33	23,30	23,27	23,29	23,38	23,36	23,39	23,36	23,39	23,39	23,44	23,51	23,42	23,45	23,65	23,65	23,63	23,53	23,58	23,67	23,68	23,70	23,82	23,71	23,66	23,76	23,77	23,85	23,79	23,83	23,83	23,84	23,88	23,90	23,85	23,88	23,89	23,92	23,95	23,94	23,90	23,89	23,97	23,91	23,96	24,00	23,96	23,99	24,00	24,04	24,06	24,04	24,00	24,07	24,05	24,11	24,16	24,16	24,13	24,08	23,98	24,04	24,05	24,02	24,08	24,04	23,94	23,98	23,98	23,98	24,04	24,00	24,00	23,95	23,98	24,01	24,20	24,46	24,56	26,11	26,96	27,26	27,38	27,49	27,65	27,78	27,91	28,14	28,20	28,21	28,22	28,24	28,15	28,00	27,92	27,75	27,54	27,43	27,15	26,80	26,50	26,46	26,42	26,31	26,18	25,73	25,04	25,09	25,78	26,14	26,19	26,16	26,19	26,18	26,21	26,12	26,06	26,06	25,97	25,96	25,96	25,98	26,01	26,01	26,03	26,02	26,03	26,06	26,04	26,14	26,10	26,13	26,14	26,14	26,17	26,20	26,29	26,30	26,30	26,34	26,35	26,38	26,36	26,46	26,55	26,48	26,55	26,57	26,66	26,73	26,71	26,80	26,87	26,89	26,83	26,82	26,89	26,93	26,91	27,02	27,07	27,15	27,08	27,04	27,21	27,24	27,16	27,20	27,23	27,30	27,30	27,33	27,37	27,37	27,44	27,49	27,49	27,49	27,52	27,61	27,53	27,53	27,54	27,53	27,55	27,66	27,60	27,55	27,60	27,76	27,79	27,81	27,86	27,82	27,82	27,90	27,87	27,84	27,88	27,82	27,82	27,87	27,92	28,06	28,08	28,03	27,98	27,99	28,08	28,09	28,14	28,16	28,05	28,07	28,09	28,15	28,20	28,19	28,17	28,23	28,17	28,22	28,33	28,28	28,31	28,35	28,31	28,28	28,28	28,27	28,34	28,36	28,39	28,39	28,35	28,37	28,49	28,44	28,35	28,39	28,39	28,32	28,34	28,34	28,43	28,47	28,47	28,44	28,48	28,53	28,49	28,50	28,53	28,51	28,44	28,45	28,45	28,35	28,33	28,36	28,36	28,42	28,35	28,42	28,39	28,31	28,39	28,31	28,21	28,24	28,22	28,19	28,11	28,06	28,11	28,06	27,99	27,96	27,99	27,96	27,95	27,94	27,91	27,80	27,80	27,77	27,72	27,66	27,67	27,63	27,64	27,71	27,60	27,55	27,55	27,52	27,47	27,42	27,48	27,36	27,29	27,26	27,27	27,37	27,33	27,30	27,25	27,26	27,21	27,22	27,25	27,25	27,21	27,25	27,24	27,14	26,84	26,41	26,16	26,37	26,69	27,04	27,13	27,23	27,39	27,54	27,76	28,03	28,17	28,21	28,24	28,18	28,40	28,47	28,44	28,31	28,25	28,19	27,93	27,80	27,67	27,36	27,07	26,70	26,23	25,75	25,40	25,13	24,89	24,72	24,63	24,61	24,56	24,64	24,60	24,56	24,62	24,65	24,61	24,69	24,67	24,72	24,82	24,84	24,85	24,89	24,90	24,84	24,85	24,86	25,00	24,94	24,89	25,04	24,97	24,95	24,94	25,02	25,08	25,07	25,04	25,07	25,02	25,01	25,05	25,11	25,17	25,09	25,10	25,11	25,08	25,07	25,14	25,18	25,19	25,14	25,11	25,14	25,19	25,18	25,20	25,12	25,20	25,16	25,23	25,10	25,00	25,15	25,00	25,01	24,96	24,96	24,95	24,85	24,93	24,85	24,75	24,75	24,76	24,73	24,75	24,71	24,69	24,68	24,69	24,62	24,52	24,58	24,54	24,53	24,50	24,57	24,41	24,38	24,39	24,40	24,33	24,30	24,34	24,36	24,30	24,21	24,22	24,30	24,27	24,25	24,17	24,09	24,16	24,07	24,06	24,14	24,08	24,05	23,97	24,05	23,94	23,98	23,96	23,86	23,91	23,86	23,77	23,86	23,83	23,73	23,70	23,71	23,66	23,63	23,66	23,60	23,62	23,56	23,61	23,55	23,45	23,55	23,57	23,57	23,45	23,41	23,45	23,44	23,46	
20,72	20,74	20,80	20,78	20,77	20,78	20,70	20,67	20,75	20,89	20,80	20,76	20,79	20,79	20,74	20,77	20,80	20,77	20,79	20,70	20,66	20,76	20,73	20,78	20,84	20,83	20,83	20,90	20,99	21,08	21,10	21,33	21,51	21,67	21,73	21,80	21,78	21,72	21,68	21,71	21,78	21,80	21,80	21,74	21,71	21,76	21,75	21,80	21,84	21,92	21,85	21,87	21,83	21,83	21,87	21,83	21,75	21,85	21,89	21,82	21,84	21,85	21,82	21,93	21,88	21,79	21,81	21,84	21,94	21,88	21,91	21,87	21,78	21,85	21,90	21,93	21,95	21,92	21,94	21,99	21,99	22,08	22,06	22,06	22,09	22,08	22,11	22,13	22,10	22,19	22,11	22,05	22,14	22,20	22,29	22,34	22,31	22,29	22,31	22,32	22,31	22,30	22,36	22,44	22,44	22,45	22,45	22,45	22,42	22,38	22,52	22,51	22,47	22,44	22,52	22,56	22,59	22,54	22,62	22,62	22,61	22,66	22,52	22,54	22,66	22,71	22,71	22,68	22,73	22,70	22,66	22,68	22,76	22,75	22,77	22,86	22,86	22,99	22,97	22,90	23,04	22,94	22,95	22,99	23,04	23,10	23,12	23,08	23,07	23,05	23,18	23,27	23,28	23,29	23,24	23,23	23,27	23,30	23,32	23,39	23,41	23,38	23,38	23,46	23,40	23,40	23,45	23,49	23,56	23,58	23,65	23,68	23,67	23,64	23,68	23,66	23,71	23,79	23,82	23,81	23,82	23,87	23,86	23,83	23,81	23,88	23,88	23,89	23,86	23,88	24,00	23,96	23,89	23,92	23,97	23,98	23,91	23,95	23,94	23,95	23,99	24,02	24,01	24,01	24,09	24,02	24,07	24,12	24,08	24,07	24,08	24,07	24,14	24,14	24,05	24,02	24,06	24,10	24,08	24,12	23,99	23,98	24,02	23,93	23,97	24,00	24,00	24,05	24,00	23,96	24,02	24,12	24,45	25,06	25,53	27,02	27,28	27,38	27,49	27,64	27,79	27,91	28,11	28,28	28,21	28,24	28,21	28,14	28,01	27,98	27,72	27,51	27,38	27,15	26,86	26,56	26,49	26,48	26,37	26,25	26,05	25,45	24,96	25,34	25,93	26,17	26,14	26,17	26,19	26,10	26,12	26,12	26,11	26,07	25,95	26,00	26,00	26,02	26,05	26,07	26,01	25,98	26,06	26,08	26,12	26,10	26,09	26,16	26,15	26,19	26,17	26,30	26,34	26,32	26,32	26,42	26,43	26,41	26,48	26,51	26,53	26,62	26,64	26,71	26,70	26,70	26,80	26,86	26,83	26,86	26,89	26,95	26,94	26,91	26,97	27,07	27,18	27,14	27,12	27,18	27,22	27,18	27,21	27,24	27,35	27,38	27,39	27,35	27,40	27,43	27,44	27,52	27,49	27,49	27,53	27,54	27,62	27,56	27,55	27,58	27,69	27,62	27,55	27,67	27,76	27,79	27,81	27,86	27,82	27,84	27,90	27,87	27,87	27,82	27,83	27,82	27,91	27,98	28,07	28,00	27,97	28,04	28,04	28,05	28,02	28,07	28,12	28,09	28,10	28,17	28,18	28,14	28,20	28,18	28,23	28,22	28,26	28,34	28,31	28,29	28,26	28,25	28,26	28,26	28,31	28,34	28,31	28,36	28,36	28,38	28,39	28,42	28,47	28,37	28,41	28,46	28,35	28,33	28,36	28,39	28,47	28,48	28,45	28,51	28,55	28,50	28,43	28,49	28,50	28,48	28,49	28,51	28,38	28,30	28,35	28,36	28,40	28,38	28,38	28,37	28,32	28,36	28,30	28,25	28,24	28,22	28,10	28,11	28,14	28,04	28,08	28,02	27,96	27,94	27,94	27,94	27,92	27,88	27,81	27,81	27,84	27,73	27,61	27,63	27,62	27,60	27,61	27,65	27,50	27,52	27,49	27,48	27,47	27,45	27,41	27,32	27,32	27,31	27,37	27,29	27,25	27,31	27,30	27,29	27,26	27,22	27,24	27,24	27,17	27,16	27,00	26,65	26,24	26,22	26,56	26,87	27,08	27,16	27,31	27,44	27,59	27,85	28,10	28,36	28,41	28,46	28,65	28,70	28,74	28,70	28,71	28,73	28,74	28,62	28,56	28,50	28,25	28,02	27,53	26,90	26,35	25,87	25,44	25,14	24,86	24,65	24,59	24,52	24,55	24,51	24,51	24,59	24,67	24,63	24,67	24,73	24,77	24,80	24,72	24,76	24,84	24,86	24,88	24,83	24,94	24,94	24,89	24,87	24,94	24,94	24,94	25,00	25,07	25,13	25,07	25,05	25,05	25,05	25,02	25,09	25,13	25,19	25,09	25,11	25,09	25,08	25,14	25,15	25,13	25,15	25,18	25,15	25,14	25,26	25,28	25,25	25,13	25,19	25,19	25,16	25,06	25,00	25,07	25,11	25,04	25,09	25,06	24,93	24,89	24,88	24,84	24,84	24,83	24,71	24,76	24,71	24,74	24,69	24,71	24,72	24,61	24,57	24,58	24,57	24,49	24,50	24,51	24,39	24,38	24,50	24,43	24,36	24,37	24,39	24,30	24,30	24,28	24,27	24,23	24,15	24,17	24,16	24,10	24,11	24,03	24,07	24,17	24,10	23,95	23,97	24,04	24,01	23,99	24,02	23,87	23,90	23,87	23,77	23,78	23,82	23,79	23,69	23,63	23,64	23,59	23,60	23,57	23,63	23,65	23,59	23,61	23,52	23,52	23,58	23,60	23,47	23,46	23,53	23,46	23,49	
20,77	20,81	20,75	20,69	20,79	20,82	20,74	20,74	20,71	20,84	20,76	20,76	20,89	20,83	20,82	20,78	20,81	20,65	20,68	20,74	20,75	20,79	20,76	20,70	20,80	20,89	20,90	20,93	21,03	21,14	21,21	21,38	21,55	21,71	21,83	21,81	21,77	21,67	21,69	21,71	21,72	21,79	21,81	21,76	21,73	21,80	21,81	21,78	21,80	21,84	21,85	21,83	21,81	21,78	21,87	21,84	21,84	21,82	21,90	21,83	21,80	21,97	21,85	21,85	21,85	21,77	21,78	21,84	21,93	21,92	21,87	21,91	21,84	21,81	21,92	21,98	21,97	22,01	22,05	22,07	22,03	22,08	22,08	22,04	22,04	22,05	22,15	22,22	22,14	22,10	22,16	22,18	22,17	22,25	22,30	22,37	22,30	22,33	22,31	22,32	22,35	22,42	22,39	22,39	22,39	22,47	22,54	22,48	22,43	22,38	22,51	22,54	22,44	22,47	22,51	22,56	22,55	22,60	22,68	22,62	22,59	22,64	22,67	22,59	22,63	22,66	22,76	22,75	22,77	22,70	22,75	22,68	22,69	22,82	22,83	22,85	22,89	22,89	22,91	22,89	22,95	22,94	22,96	23,03	23,05	23,08	23,11	23,08	23,09	23,14	23,16	23,19	23,23	23,26	23,20	23,21	23,29	23,33	23,29	23,35	23,44	23,36	23,41	23,46	23,45	23,47	23,53	23,53	23,58	23,50	23,59	23,72	23,68	23,70	23,71	23,71	23,78	23,90	23,85	23,85	23,86	23,87	23,87	23,81	23,87	23,91	23,88	23,93	23,91	23,97	23,95	23,91	23,84	23,92	24,03	24,02	23,93	24,00	24,01	23,99	23,92	24,06	24,10	24,04	24,11	24,05	24,02	24,10	24,16	24,09	24,12	24,09	24,11	24,06	24,00	24,05	24,13	24,14	24,12	24,08	24,08	23,95	24,00	24,00	24,00	23,95	23,90	23,96	23,96	23,96	24,07	24,13	24,40	24,98	25,59	26,98	27,30	27,43	27,47	27,59	27,74	27,90	28,08	28,18	28,25	28,30	28,21	28,14	28,07	27,96	27,76	27,49	27,35	27,10	26,90	26,53	26,46	26,50	26,46	26,29	26,12	25,86	25,18	24,97	25,51	26,05	26,15	26,15	26,17	26,09	26,02	26,11	26,07	26,10	26,06	26,05	26,05	26,06	25,98	26,05	25,99	25,99	26,05	26,03	26,06	26,09	26,08	26,09	26,15	26,21	26,19	26,28	26,23	26,25	26,33	26,43	26,32	26,39	26,52	26,63	26,60	26,60	26,67	26,75	26,73	26,64	26,78	26,86	26,81	26,84	26,92	26,90	26,95	26,94	26,98	27,03	27,15	27,12	27,17	27,24	27,18	27,22	27,29	27,30	27,34	27,42	27,38	27,37	27,32	27,35	27,37	27,46	27,49	27,47	27,56	27,56	27,61	27,57	27,52	27,58	27,64	27,72	27,63	27,68	27,78	27,75	27,78	27,86	27,84	27,86	27,84	27,82	27,89	27,91	27,86	27,88	27,90	27,94	28,03	27,98	27,98	28,00	28,06	28,05	28,03	28,03	28,10	28,12	28,13	28,16	28,23	28,20	28,20	28,24	28,32	28,21	28,23	28,28	28,28	28,24	28,26	28,30	28,22	28,20	28,28	28,37	28,34	28,36	28,40	28,45	28,44	28,47	28,44	28,41	28,36	28,42	28,40	28,35	28,42	28,45	28,49	28,49	28,48	28,44	28,54	28,50	28,50	28,48	28,53	28,52	28,54	28,55	28,45	28,40	28,37	28,34	28,28	28,36	28,37	28,34	28,30	28,37	28,34	28,25	28,21	28,17	28,13	28,09	28,11	28,06	27,98	28,00	28,02	27,91	27,91	27,90	27,86	27,88	27,81	27,83	27,83	27,72	27,69	27,66	27,71	27,62	27,62	27,63	27,53	27,41	27,46	27,45	27,48	27,48	27,42	27,37	27,38	27,33	27,34	27,28	27,34	27,31	27,25	27,24	27,29	27,27	27,15	27,18	27,16	27,01	26,76	26,41	26,19	26,38	26,72	26,98	27,12	27,20	27,32	27,49	27,66	27,93	28,18	28,48	28,67	28,77	28,90	28,97	28,94	28,99	28,96	28,99	29,09	29,03	29,00	28,97	28,84	28,66	28,17	27,53	26,89	26,34	25,80	25,36	25,02	24,73	24,55	24,54	24,51	24,52	24,53	24,61	24,60	24,63	24,64	24,74	24,79	24,77	24,69	24,69	24,79	24,79	24,83	24,83	24,93	24,99	24,87	24,87	24,95	25,00	25,05	24,99	25,04	25,12	25,18	25,08	25,11	25,14	25,07	25,06	25,19	25,19	25,16	25,12	25,07	25,14	25,25	25,12	25,10	25,16	25,19	25,21	25,18	25,18	25,25	25,22	25,23	25,23	25,18	25,17	25,04	24,96	25,02	25,06	25,14	25,02	24,98	24,90	24,89	24,93	24,82	24,82	24,81	24,76	24,75	24,76	24,79	24,75	24,69	24,71	24,59	24,59	24,66	24,59	24,52	24,55	24,59	24,47	24,42	24,53	24,49	24,44	24,39	24,43	24,39	24,34	24,28	24,26	24,27	24,25	24,19	24,17	24,17	24,18	24,12	24,08	24,11	24,15	24,02	23,94	24,00	24,06	24,06	24,02	23,91	23,91	23,94	23,91	23,85	23,83	23,74	23,73	23,59	23,60	23,65	23,66	23,62	23,67	23,67	23,62	23,59	23,54	23,57	23,56	23,51	23,51	23,51	23,54	23,48	23,48	
20,91	20,86	20,81	20,64	20,76	20,78	20,70	20,79	20,83	20,78	20,75	20,68	20,84	20,85	20,75	20,73	20,76	20,65	20,72	20,80	20,75	20,80	20,77	20,79	20,79	20,92	20,97	21,00	20,99	21,05	21,20	21,35	21,58	21,71	21,81	21,76	21,71	21,66	21,76	21,75	21,79	21,77	21,75	21,83	21,79	21,82	21,85	21,81	21,76	21,72	21,79	21,85	21,83	21,82	21,81	21,74	21,86	21,89	21,92	21,78	21,71	21,78	21,85	21,80	21,81	21,84	21,88	21,84	21,81	21,80	21,82	21,86	21,91	21,89	21,94	21,99	21,92	21,93	22,06	22,12	22,04	21,99	22,09	22,09	22,09	22,07	22,23	22,21	22,14	22,17	22,19	22,26	22,26	22,23	22,32	22,36	22,35	22,27	22,32	22,39	22,38	22,43	22,39	22,41	22,43	22,45	22,45	22,44	22,45	22,40	22,44	22,51	22,49	22,53	22,59	22,58	22,60	22,53	22,65	22,57	22,53	22,56	22,66	22,62	22,61	22,70	22,76	22,79	22,70	22,66	22,71	22,79	22,70	22,79	22,79	22,92	22,92	22,85	22,86	22,91	22,97	22,92	22,98	22,99	23,01	23,07	23,12	23,10	23,12	23,14	23,16	23,14	23,16	23,24	23,25	23,31	23,38	23,33	23,31	23,44	23,51	23,47	23,39	23,46	23,52	23,47	23,50	23,53	23,63	23,60	23,59	23,63	23,68	23,71	23,67	23,71	23,77	23,84	23,83	23,77	23,89	23,92	23,89	23,87	23,88	23,89	23,92	24,03	23,99	23,94	23,97	23,88	23,87	23,94	24,03	24,06	24,01	23,98	23,98	24,00	23,91	24,03	24,12	24,07	24,15	24,14	24,06	24,12	24,09	24,07	24,08	24,13	24,08	24,04	24,09	24,05	24,05	24,11	24,11	24,05	24,06	24,03	24,02	24,04	24,00	23,97	23,95	23,94	23,95	23,99	24,09	24,16	24,39	24,93	25,49	26,97	27,28	27,39	27,45	27,56	27,74	27,89	28,03	28,15	28,23	28,27	28,17	28,10	28,05	27,94	27,82	27,61	27,43	27,16	26,88	26,55	26,44	26,44	26,52	26,37	26,24	26,11	25,60	25,03	25,21	25,82	26,07	26,16	26,17	26,13	26,02	26,06	26,01	26,03	26,10	26,06	25,99	26,00	26,00	26,00	26,03	26,02	26,01	26,03	26,05	26,08	26,14	26,09	26,10	26,20	26,18	26,22	26,21	26,23	26,32	26,40	26,34	26,41	26,51	26,55	26,63	26,65	26,67	26,69	26,75	26,72	26,78	26,87	26,86	26,84	26,83	26,88	26,97	26,97	26,91	27,00	27,07	27,10	27,15	27,19	27,21	27,23	27,33	27,31	27,28	27,33	27,37	27,36	27,31	27,31	27,43	27,50	27,42	27,48	27,48	27,54	27,58	27,60	27,59	27,59	27,64	27,69	27,75	27,72	27,77	27,73	27,75	27,85	27,88	27,90	27,89	27,84	27,85	27,94	27,92	27,96	27,91	27,95	27,99	28,02	27,99	28,03	27,98	28,05	28,07	28,13	28,15	28,10	28,14	28,14	28,22	28,26	28,27	28,27	28,26	28,19	28,21	28,24	28,21	28,22	28,25	28,31	28,23	28,22	28,30	28,37	28,33	28,33	28,39	28,48	28,45	28,45	28,49	28,46	28,44	28,39	28,37	28,41	28,40	28,43	28,41	28,46	28,47	28,45	28,48	28,51	28,50	28,49	28,49	28,55	28,57	28,58	28,50	28,42	28,38	28,34	28,29	28,29	28,39	28,35	28,31	28,33	28,30	28,30	28,25	28,18	28,12	28,13	28,08	28,04	28,05	28,01	28,02	27,99	27,98	27,96	27,86	27,88	27,85	27,81	27,78	27,67	27,69	27,64	27,63	27,63	27,58	27,63	27,63	27,49	27,45	27,42	27,44	27,50	27,45	27,29	27,26	27,31	27,31	27,32	27,32	27,30	27,30	27,24	27,23	27,21	27,17	27,14	27,12	26,89	26,52	26,23	26,30	26,70	27,05	27,15	27,14	27,19	27,29	27,52	27,65	27,98	28,34	28,62	28,83	28,98	29,10	29,18	29,18	29,24	29,20	29,21	29,31	29,31	29,28	29,22	29,16	29,00	28,61	28,12	27,48	26,78	26,10	25,53	25,10	24,77	24,60	24,59	24,51	24,50	24,51	24,59	24,56	24,55	24,58	24,67	24,71	24,76	24,69	24,70	24,72	24,75	24,81	24,84	24,83	24,91	24,89	24,87	25,06	25,06	25,03	25,04	25,07	25,11	25,13	25,11	25,12	25,19	25,16	25,08	25,18	25,22	25,20	25,19	25,18	25,14	25,23	25,17	25,13	25,17	25,23	25,25	25,29	25,19	25,26	25,24	25,26	25,27	25,20	25,20	25,13	24,98	25,10	25,07	25,05	24,99	24,90	24,79	24,83	24,86	24,80	24,78	24,75	24,75	24,82	24,80	24,80	24,76	24,71	24,67	24,64	24,56	24,63	24,63	24,54	24,53	24,57	24,48	24,49	24,48	24,50	24,40	24,43	24,42	24,46	24,35	24,30	24,31	24,25	24,24	24,21	24,16	24,25	24,18	24,18	24,22	24,27	24,12	24,06	24,03	24,08	24,01	23,96	23,90	23,87	23,89	23,90	23,84	23,83	23,89	23,83	23,82	23,75	23,68	23,64	23,69	23,69	23,65	23,67	23,62	23,54	23,53	23,54	23,57	23,50	23,49	23,47	23,55	23,46	23,48	
20,87	20,83	20,79	20,77	20,81	20,79	20,72	20,85	20,77	20,76	20,75	20,71	20,83	20,85	20,82	20,75	20,75	20,73	20,83	20,80	20,80	20,90	20,82	20,77	20,74	20,89	20,98	21,03	21,05	21,03	21,17	21,38	21,53	21,69	21,72	21,80	21,74	21,77	21,80	21,83	21,83	21,86	21,82	21,80	21,86	21,85	21,86	21,82	21,71	21,73	21,82	21,78	21,88	21,87	21,78	21,77	21,88	21,95	21,90	21,86	21,85	21,79	21,82	21,90	21,86	21,84	21,92	21,98	21,92	21,85	21,81	21,89	21,97	21,99	22,00	22,00	21,87	21,98	22,01	22,09	22,04	22,11	22,07	22,07	22,07	22,17	22,18	22,18	22,17	22,15	22,22	22,33	22,30	22,27	22,29	22,31	22,33	22,35	22,32	22,36	22,49	22,38	22,37	22,40	22,48	22,43	22,44	22,47	22,48	22,46	22,44	22,50	22,52	22,52	22,68	22,58	22,52	22,61	22,65	22,59	22,61	22,60	22,56	22,60	22,64	22,66	22,73	22,80	22,72	22,66	22,75	22,82	22,83	22,80	22,78	22,87	22,87	22,83	22,89	22,96	22,99	22,99	23,01	23,05	23,08	23,11	23,08	23,10	23,17	23,23	23,16	23,15	23,16	23,19	23,35	23,29	23,40	23,38	23,31	23,37	23,42	23,43	23,47	23,49	23,53	23,50	23,49	23,55	23,66	23,67	23,59	23,59	23,69	23,75	23,75	23,78	23,80	23,81	23,81	23,77	23,83	23,91	23,89	23,85	23,86	23,93	23,95	24,04	23,99	23,90	24,00	23,97	23,92	23,94	24,00	24,03	24,07	24,03	24,03	24,04	24,05	24,06	24,10	24,11	24,18	24,14	24,14	24,14	24,04	24,08	24,12	24,12	24,06	24,02	24,08	24,11	24,10	24,06	24,11	24,12	24,01	24,05	24,08	24,07	23,99	23,98	23,96	23,99	24,01	24,03	23,99	24,13	24,40	24,90	25,44	27,03	27,35	27,46	27,56	27,62	27,76	27,87	28,04	28,16	28,23	28,23	28,17	28,12	28,06	27,95	27,88	27,63	27,43	27,12	26,76	26,50	26,39	26,42	26,49	26,41	26,27	26,21	25,97	25,44	25,09	25,34	25,82	26,10	26,16	26,13	26,05	26,11	26,08	26,01	26,04	26,09	25,98	26,02	26,01	26,04	26,00	25,93	25,96	26,02	26,12	26,08	26,16	26,16	26,08	26,18	26,24	26,21	26,19	26,28	26,28	26,43	26,39	26,45	26,51	26,51	26,59	26,64	26,65	26,65	26,71	26,80	26,84	26,86	26,90	26,83	26,90	26,99	27,04	27,02	26,94	27,02	27,15	27,09	27,18	27,27	27,26	27,22	27,30	27,29	27,31	27,36	27,40	27,44	27,40	27,38	27,45	27,43	27,41	27,42	27,42	27,46	27,60	27,58	27,60	27,58	27,64	27,67	27,72	27,70	27,78	27,75	27,80	27,85	27,85	27,93	27,91	27,90	27,86	27,89	27,95	27,92	27,88	27,92	27,95	28,02	28,02	28,04	28,00	28,00	28,00	28,13	28,23	28,12	28,17	28,21	28,19	28,18	28,19	28,26	28,24	28,17	28,17	28,21	28,18	28,19	28,27	28,33	28,29	28,24	28,29	28,34	28,42	28,42	28,34	28,39	28,39	28,41	28,44	28,45	28,41	28,52	28,41	28,46	28,48	28,38	28,40	28,46	28,43	28,40	28,44	28,48	28,50	28,47	28,47	28,48	28,49	28,55	28,50	28,40	28,39	28,39	28,28	28,31	28,39	28,40	28,32	28,29	28,26	28,26	28,23	28,17	28,11	28,09	28,11	28,07	28,09	28,03	27,94	27,96	27,96	27,99	27,92	27,83	27,83	27,87	27,80	27,66	27,65	27,64	27,64	27,64	27,57	27,63	27,69	27,63	27,55	27,42	27,47	27,50	27,46	27,32	27,24	27,27	27,32	27,27	27,28	27,32	27,31	27,34	27,25	27,26	27,19	27,06	26,90	26,65	26,37	26,29	26,57	26,95	27,16	27,24	27,23	27,23	27,29	27,49	27,66	27,99	28,39	28,74	28,93	29,02	29,19	29,32	29,40	29,39	29,41	29,38	29,43	29,43	29,42	29,35	29,34	29,17	28,89	28,54	28,01	27,25	26,38	25,71	25,21	24,80	24,60	24,53	24,50	24,52	24,53	24,54	24,54	24,54	24,53	24,61	24,69	24,74	24,75	24,71	24,69	24,75	24,87	24,85	24,84	24,88	24,89	24,95	25,04	25,03	25,08	25,06	25,15	25,19	25,14	25,11	25,17	25,19	25,20	25,17	25,17	25,16	25,16	25,17	25,23	25,26	25,23	25,24	25,18	25,22	25,26	25,26	25,28	25,25	25,31	25,26	25,23	25,21	25,14	25,26	25,24	25,10	25,14	25,18	25,12	25,05	24,97	24,89	24,87	24,95	24,86	24,82	24,79	24,75	24,81	24,83	24,79	24,74	24,75	24,70	24,60	24,60	24,58	24,58	24,57	24,57	24,55	24,47	24,48	24,55	24,49	24,45	24,41	24,50	24,41	24,29	24,27	24,26	24,28	24,28	24,23	24,16	24,15	24,17	24,14	24,20	24,25	24,16	23,97	24,03	24,12	24,02	23,95	23,88	23,92	23,94	23,93	23,88	23,74	23,76	23,83	23,82	23,74	23,70	23,67	23,70	23,69	23,65	23,69	23,64	23,63	23,60	23,57	23,53	23,53	23,57	23,54	23,59	23,49	23,51	
20,82	20,79	20,69	20,76	20,84	20,84	20,77	20,82	20,81	20,84	20,77	20,74	20,80	20,80	20,84	20,79	20,74	20,69	20,76	20,81	20,81	20,82	20,82	20,75	20,78	20,83	20,89	20,94	21,06	21,08	21,12	21,40	21,58	21,71	21,75	21,78	21,82	21,78	21,87	21,84	21,78	21,79	21,84	21,74	21,71	21,79	21,76	21,78	21,77	21,77	21,78	21,77	21,84	21,88	21,71	21,76	21,95	21,94	21,95	21,81	21,84	21,79	21,77	21,82	21,87	21,96	21,91	21,93	22,00	21,95	21,92	21,92	21,97	21,95	21,96	21,99	21,94	22,03	22,06	22,01	22,00	22,02	22,09	22,08	22,02	22,07	22,14	22,16	22,17	22,20	22,16	22,23	22,26	22,33	22,28	22,31	22,33	22,36	22,34	22,36	22,36	22,40	22,32	22,45	22,43	22,38	22,42	22,48	22,51	22,50	22,45	22,51	22,54	22,46	22,54	22,58	22,53	22,54	22,66	22,59	22,64	22,67	22,59	22,57	22,64	22,68	22,68	22,75	22,72	22,65	22,78	22,81	22,79	22,82	22,80	22,88	22,80	22,80	22,87	22,95	22,97	22,92	22,99	23,06	23,11	23,12	23,11	23,12	23,09	23,13	23,16	23,11	23,19	23,26	23,33	23,37	23,30	23,33	23,35	23,38	23,42	23,39	23,45	23,42	23,48	23,57	23,60	23,63	23,65	23,68	23,64	23,63	23,71	23,67	23,72	23,76	23,80	23,81	23,82	23,84	23,84	23,82	23,85	23,88	23,91	23,93	24,03	24,01	24,00	23,92	24,05	24,08	23,97	23,95	24,07	24,04	24,00	24,04	24,07	24,02	24,05	24,10	24,10	24,14	24,17	24,13	24,12	24,13	24,09	24,09	24,12	24,14	24,08	24,09	24,09	24,15	24,15	24,06	24,10	24,10	24,04	24,06	24,07	24,02	24,02	24,05	24,01	24,01	24,02	24,03	24,07	24,19	24,32	24,85	25,43	26,98	27,39	27,53	27,60	27,69	27,75	27,90	28,06	28,19	28,25	28,24	28,15	28,12	28,09	27,95	27,88	27,65	27,34	27,12	26,79	26,49	26,47	26,45	26,45	26,41	26,36	26,25	26,16	25,89	25,33	25,02	25,39	25,90	26,07	26,05	26,07	26,13	26,15	26,05	26,02	26,06	26,03	26,02	26,04	26,00	25,96	25,92	25,94	26,06	26,12	26,08	26,09	26,15	26,13	26,26	26,27	26,28	26,24	26,28	26,31	26,38	26,36	26,34	26,45	26,54	26,59	26,59	26,68	26,67	26,71	26,82	26,89	26,84	26,88	26,87	26,94	26,99	26,99	26,95	26,96	27,05	27,19	27,14	27,14	27,24	27,16	27,20	27,29	27,35	27,30	27,32	27,37	27,37	27,46	27,40	27,42	27,43	27,46	27,43	27,41	27,45	27,53	27,59	27,56	27,58	27,62	27,63	27,62	27,64	27,75	27,75	27,77	27,81	27,81	27,89	27,92	27,96	27,92	27,88	27,89	27,91	27,88	27,93	27,93	28,00	28,04	28,02	28,01	28,04	28,01	28,08	28,20	28,16	28,17	28,20	28,21	28,20	28,15	28,24	28,26	28,19	28,17	28,15	28,11	28,19	28,22	28,22	28,24	28,20	28,26	28,37	28,42	28,38	28,37	28,32	28,34	28,45	28,46	28,42	28,38	28,41	28,40	28,40	28,48	28,38	28,38	28,44	28,41	28,41	28,47	28,53	28,46	28,46	28,39	28,47	28,45	28,45	28,47	28,42	28,43	28,41	28,36	28,35	28,32	28,31	28,20	28,27	28,27	28,28	28,20	28,12	28,13	28,11	28,04	28,06	28,01	28,05	27,94	27,92	27,92	27,94	27,98	27,93	27,84	27,83	27,78	27,66	27,68	27,64	27,64	27,64	27,55	27,57	27,56	27,56	27,53	27,42	27,40	27,45	27,41	27,28	27,24	27,27	27,27	27,24	27,24	27,33	27,31	27,24	27,29	27,25	27,18	26,98	26,63	26,32	26,18	26,40	26,78	27,06	27,19	27,25	27,34	27,31	27,28	27,41	27,68	28,06	28,39	28,79	28,93	29,07	29,24	29,35	29,45	29,46	29,50	29,50	29,51	29,49	29,52	29,44	29,36	29,18	28,99	28,74	28,17	27,32	26,45	25,73	25,22	24,81	24,58	24,47	24,47	24,45	24,47	24,43	24,50	24,55	24,56	24,57	24,63	24,65	24,65	24,63	24,63	24,70	24,80	24,77	24,79	24,86	24,88	24,96	25,04	25,02	25,05	25,10	25,11	25,14	25,12	25,10	25,14	25,18	25,16	25,19	25,14	25,11	25,11	25,16	25,26	25,27	25,28	25,30	25,24	25,20	25,22	25,24	25,30	25,29	25,28	25,24	25,24	25,20	25,11	25,16	25,18	25,13	25,19	25,16	25,16	25,06	24,97	24,83	24,91	24,90	24,87	24,89	24,79	24,80	24,78	24,77	24,76	24,75	24,73	24,72	24,66	24,68	24,66	24,53	24,58	24,67	24,59	24,48	24,49	24,51	24,47	24,44	24,39	24,49	24,45	24,30	24,27	24,25	24,30	24,30	24,27	24,18	24,17	24,19	24,15	24,11	24,15	24,17	24,06	23,95	24,04	24,00	23,96	23,98	23,93	23,96	23,85	23,85	23,79	23,75	23,76	23,78	23,71	23,67	23,72	23,69	23,66	23,64	23,66	23,63	23,58	23,61	23,66	23,63	23,56	23,64	23,67	23,56	23,51	23,52	
20,79	20,78	20,77	20,73	20,83	20,84	20,79	20,82	20,79	20,83	20,81	20,75	20,72	20,73	20,69	20,74	20,75	20,77	20,83	20,78	20,76	20,76	20,71	20,75	20,81	20,86	20,88	20,95	21,07	21,05	21,11	21,34	21,54	21,66	21,72	21,80	21,77	21,71	21,76	21,81	21,76	21,76	21,67	21,71	21,68	21,75	21,83	21,85	21,83	21,83	21,80	21,78	21,85	21,85	21,82	21,79	21,87	21,89	21,89	21,84	21,88	21,82	21,80	21,84	21,86	21,96	21,92	21,86	21,90	21,95	21,87	21,89	21,96	21,93	21,96	21,94	21,89	22,00	22,02	22,02	21,98	22,01	22,07	22,07	22,07	22,04	22,15	22,16	22,16	22,19	22,19	22,22	22,22	22,27	22,31	22,26	22,32	22,36	22,37	22,44	22,37	22,35	22,35	22,35	22,41	22,35	22,35	22,39	22,45	22,50	22,55	22,56	22,55	22,54	22,58	22,64	22,56	22,50	22,60	22,62	22,52	22,59	22,65	22,62	22,65	22,73	22,75	22,72	22,73	22,72	22,71	22,81	22,77	22,79	22,88	23,00	22,87	22,80	22,89	22,92	22,93	22,86	22,88	22,99	23,09	23,16	23,12	23,11	23,09	23,09	23,16	23,22	23,12	23,21	23,34	23,36	23,27	23,32	23,37	23,39	23,45	23,47	23,46	23,47	23,44	23,53	23,63	23,65	23,63	23,58	23,65	23,68	23,68	23,71	23,69	23,78	23,83	23,80	23,87	23,90	23,89	23,84	23,87	23,91	23,86	23,94	24,05	24,01	24,02	23,95	24,00	24,09	24,06	24,02	24,08	24,06	23,97	24,05	24,01	23,99	24,07	24,03	24,05	24,09	24,12	24,06	24,12	24,17	24,11	24,06	24,11	24,06	24,12	24,20	24,21	24,13	24,16	24,06	24,11	24,11	24,07	24,04	24,05	24,01	24,08	24,06	24,09	24,04	24,07	24,13	24,05	24,16	24,34	24,84	25,34	26,84	27,29	27,42	27,61	27,72	27,81	27,94	28,17	28,25	28,23	28,31	28,19	28,09	27,99	27,86	27,72	27,52	27,26	27,01	26,79	26,54	26,45	26,48	26,48	26,37	26,39	26,34	26,22	26,13	25,69	25,18	25,09	25,56	25,89	26,02	26,09	26,06	26,11	26,04	26,04	26,06	25,97	26,00	25,98	26,05	26,03	26,00	25,96	26,03	26,11	26,11	26,16	26,15	26,14	26,25	26,23	26,26	26,28	26,34	26,45	26,43	26,34	26,32	26,41	26,57	26,58	26,62	26,65	26,69	26,75	26,83	26,83	26,86	26,87	26,87	26,97	26,99	27,01	26,94	26,93	27,01	27,11	27,14	27,11	27,22	27,16	27,16	27,27	27,35	27,31	27,33	27,35	27,36	27,32	27,43	27,48	27,50	27,44	27,44	27,47	27,54	27,58	27,53	27,51	27,59	27,60	27,66	27,68	27,65	27,69	27,73	27,75	27,74	27,77	27,85	27,94	27,94	27,96	27,95	27,89	27,91	27,95	27,94	27,97	28,03	28,01	27,93	27,95	27,98	28,01	28,08	28,14	28,11	28,17	28,14	28,19	28,19	28,21	28,22	28,21	28,12	28,16	28,20	28,19	28,17	28,20	28,21	28,21	28,29	28,27	28,39	28,39	28,34	28,32	28,32	28,29	28,40	28,45	28,39	28,32	28,36	28,39	28,41	28,44	28,42	28,41	28,46	28,47	28,53	28,55	28,47	28,46	28,45	28,42	28,46	28,42	28,45	28,45	28,45	28,43	28,43	28,41	28,34	28,30	28,25	28,15	28,21	28,29	28,29	28,22	28,11	28,11	28,11	28,01	28,01	27,99	27,97	27,97	27,94	27,92	27,93	27,96	27,91	27,80	27,79	27,76	27,69	27,63	27,68	27,64	27,59	27,53	27,56	27,53	27,46	27,49	27,46	27,39	27,35	27,38	27,27	27,26	27,27	27,19	27,22	27,32	27,31	27,28	27,22	27,22	27,17	27,02	26,84	26,46	26,16	26,31	26,61	26,89	27,12	27,22	27,23	27,40	27,35	27,19	27,34	27,69	28,07	28,41	28,83	29,06	29,11	29,28	29,35	29,34	29,51	29,60	29,58	29,57	29,57	29,56	29,57	29,46	29,31	29,13	28,82	28,31	27,30	26,44	25,70	25,12	24,74	24,52	24,46	24,40	24,36	24,42	24,44	24,48	24,50	24,55	24,59	24,62	24,60	24,65	24,68	24,74	24,64	24,72	24,80	24,86	24,89	24,86	24,97	24,98	24,97	25,06	25,05	25,05	25,08	25,08	25,05	25,07	25,14	25,16	25,15	25,10	25,14	25,20	25,27	25,28	25,25	25,28	25,31	25,31	25,24	25,17	25,18	25,28	25,29	25,19	25,22	25,23	25,26	25,21	25,21	25,16	25,16	25,16	25,07	25,02	25,07	24,99	24,88	24,79	24,84	24,86	24,89	24,88	24,78	24,79	24,76	24,75	24,73	24,67	24,66	24,69	24,72	24,69	24,55	24,56	24,72	24,65	24,45	24,46	24,51	24,46	24,38	24,45	24,50	24,49	24,35	24,28	24,24	24,33	24,29	24,25	24,23	24,23	24,21	24,12	24,11	24,16	24,14	24,08	24,04	24,02	23,93	23,92	24,01	23,96	23,92	23,80	23,78	23,89	23,81	23,75	23,78	23,70	23,73	23,72	23,76	23,73	23,67	23,69	23,64	23,62	23,62	23,66	23,58	23,56	23,60	23,61	23,59	23,50	23,51	
20,71	20,78	20,74	20,76	20,75	20,78	20,78	20,77	20,70	20,74	20,81	20,73	20,78	20,76	20,73	20,70	20,69	20,71	20,88	20,75	20,69	20,73	20,67	20,65	20,73	20,85	20,95	21,00	21,05	21,13	21,11	21,40	21,49	21,67	21,81	21,80	21,80	21,79	21,79	21,80	21,78	21,86	21,75	21,76	21,74	21,82	21,92	21,93	21,81	21,80	21,93	21,88	21,84	21,86	21,87	21,85	21,88	21,88	21,89	21,83	21,86	21,85	21,88	21,89	21,86	21,87	21,86	21,82	21,90	21,95	21,92	21,90	22,00	22,00	22,07	22,06	21,95	22,03	22,06	22,04	22,03	22,04	22,08	22,07	22,15	22,08	22,15	22,14	22,17	22,19	22,16	22,22	22,25	22,31	22,27	22,30	22,33	22,33	22,30	22,44	22,44	22,42	22,48	22,42	22,40	22,48	22,45	22,46	22,49	22,45	22,51	22,60	22,53	22,56	22,61	22,65	22,64	22,51	22,57	22,59	22,55	22,55	22,60	22,60	22,68	22,73	22,77	22,75	22,80	22,79	22,72	22,75	22,81	22,73	22,79	22,92	22,91	22,92	22,86	22,91	23,00	22,95	22,98	23,06	23,11	23,14	23,08	23,13	23,12	23,04	23,16	23,22	23,28	23,22	23,24	23,35	23,33	23,30	23,34	23,41	23,44	23,47	23,43	23,45	23,51	23,56	23,62	23,58	23,66	23,63	23,62	23,68	23,70	23,72	23,73	23,81	23,88	23,82	23,82	23,82	23,88	23,92	23,94	23,95	23,87	23,94	24,01	23,97	23,97	24,00	24,07	24,10	24,08	24,04	24,09	24,06	24,04	24,05	24,06	24,11	24,11	24,13	24,08	24,12	24,10	24,11	24,12	24,18	24,19	24,13	24,12	24,14	24,14	24,11	24,09	24,07	24,11	24,13	24,23	24,22	24,17	24,20	24,12	24,10	24,11	24,10	24,07	24,12	24,02	24,08	24,09	24,16	24,36	24,79	25,25	26,75	27,24	27,31	27,50	27,56	27,70	27,89	28,07	28,21	28,22	28,26	28,15	28,02	27,88	27,74	27,58	27,36	27,19	26,88	26,70	26,56	26,49	26,48	26,54	26,46	26,39	26,35	26,28	26,20	25,98	25,54	25,05	25,28	25,75	26,02	26,03	26,06	26,11	26,08	26,07	26,10	26,03	26,01	25,97	26,05	26,08	26,03	25,99	26,01	26,13	26,15	26,20	26,14	26,17	26,22	26,23	26,26	26,37	26,46	26,48	26,54	26,44	26,46	26,54	26,58	26,58	26,63	26,64	26,69	26,75	26,77	26,77	26,78	26,87	26,92	26,98	26,95	26,99	26,98	26,98	27,04	27,20	27,11	27,07	27,18	27,30	27,21	27,25	27,32	27,34	27,31	27,38	27,35	27,33	27,42	27,45	27,42	27,39	27,40	27,46	27,58	27,64	27,57	27,57	27,59	27,64	27,66	27,71	27,66	27,66	27,71	27,73	27,78	27,86	27,89	27,92	27,89	27,91	27,89	27,92	28,01	28,06	27,98	28,01	28,05	28,03	27,96	27,93	28,03	28,07	28,14	28,18	28,04	28,13	28,17	28,15	28,07	28,14	28,16	28,17	28,15	28,20	28,25	28,23	28,22	28,18	28,28	28,32	28,29	28,27	28,32	28,36	28,33	28,32	28,38	28,35	28,42	28,45	28,41	28,37	28,37	28,44	28,44	28,43	28,49	28,46	28,44	28,46	28,48	28,51	28,46	28,43	28,45	28,45	28,44	28,42	28,43	28,45	28,41	28,41	28,36	28,41	28,36	28,27	28,33	28,24	28,22	28,22	28,28	28,22	28,16	28,12	28,13	28,06	28,01	28,02	28,04	28,05	27,98	27,91	27,90	27,92	27,83	27,77	27,73	27,71	27,69	27,71	27,72	27,65	27,62	27,57	27,57	27,54	27,54	27,49	27,42	27,39	27,34	27,36	27,34	27,29	27,30	27,24	27,23	27,23	27,24	27,23	27,23	27,15	27,12	26,94	26,59	26,20	26,18	26,49	26,82	27,06	27,18	27,26	27,27	27,34	27,28	27,22	27,36	27,76	28,11	28,41	28,80	29,07	29,15	29,29	29,43	29,48	29,54	29,64	29,65	29,57	29,57	29,57	29,51	29,51	29,37	29,10	28,84	28,40	27,48	26,48	25,72	25,13	24,71	24,49	24,42	24,39	24,34	24,34	24,40	24,44	24,47	24,51	24,50	24,62	24,68	24,71	24,77	24,74	24,70	24,78	24,84	24,87	24,90	24,91	24,93	25,02	24,93	25,00	25,03	25,03	25,03	25,08	25,10	25,07	25,16	25,18	25,16	25,15	25,13	25,16	25,30	25,34	25,30	25,33	25,25	25,26	25,32	25,28	25,26	25,27	25,26	25,20	25,18	25,30	25,31	25,27	25,20	25,13	25,04	25,16	25,12	25,10	25,03	24,93	24,91	24,88	24,87	24,84	24,74	24,89	24,80	24,82	24,79	24,76	24,69	24,73	24,67	24,66	24,68	24,68	24,56	24,54	24,65	24,70	24,56	24,53	24,50	24,49	24,43	24,40	24,51	24,51	24,37	24,30	24,26	24,30	24,26	24,21	24,18	24,14	24,17	24,16	24,19	24,16	24,14	24,06	24,06	24,11	23,93	23,94	23,94	23,99	23,93	23,90	23,81	23,83	23,83	23,76	23,77	23,64	23,69	23,66	23,63	23,62	23,65	23,65	23,56	23,58	23,57	23,66	23,58	23,61	23,59	23,50	23,51	23,51	23,51	
20,72	20,71	20,72	20,66	20,78	20,78	20,77	20,71	20,68	20,73	20,75	20,74	20,90	20,78	20,84	20,72	20,60	20,64	20,71	20,66	20,60	20,72	20,72	20,80	20,73	20,80	20,93	20,97	21,06	21,09	21,21	21,44	21,58	21,66	21,75	21,84	21,86	21,78	21,74	21,77	21,82	21,80	21,83	21,84	21,76	21,90	21,95	21,82	21,77	21,80	21,86	21,86	21,81	21,90	21,87	21,87	21,89	21,91	21,90	21,82	21,83	21,87	21,89	21,89	21,80	21,81	21,88	21,90	21,91	21,85	21,93	21,90	21,99	22,01	22,07	22,12	22,03	22,00	22,01	22,01	22,04	22,04	22,04	22,10	22,03	22,08	22,17	22,10	22,17	22,17	22,13	22,16	22,21	22,24	22,22	22,29	22,37	22,37	22,31	22,36	22,43	22,40	22,44	22,43	22,35	22,45	22,44	22,48	22,49	22,47	22,48	22,51	22,45	22,49	22,57	22,63	22,61	22,57	22,60	22,56	22,54	22,59	22,61	22,70	22,67	22,72	22,69	22,72	22,76	22,72	22,73	22,73	22,83	22,79	22,77	22,86	22,85	22,92	22,91	22,92	22,96	22,90	22,99	23,05	23,07	23,13	23,08	23,06	23,09	23,08	23,24	23,26	23,21	23,35	23,34	23,30	23,31	23,27	23,31	23,42	23,41	23,42	23,45	23,49	23,52	23,49	23,50	23,63	23,65	23,67	23,67	23,72	23,72	23,72	23,73	23,78	23,86	23,84	23,82	23,70	23,81	23,90	23,89	23,90	23,86	23,94	23,98	23,99	24,01	23,96	24,07	24,11	24,02	24,01	24,06	24,01	24,04	24,09	24,06	24,15	24,14	24,20	24,17	24,16	24,10	24,07	24,07	24,19	24,23	24,16	24,13	24,19	24,11	24,08	24,08	24,11	24,11	24,13	24,26	24,34	24,30	24,30	24,29	24,23	24,19	24,16	24,18	24,21	24,09	24,05	24,14	24,22	24,38	24,73	25,18	26,62	27,15	27,30	27,39	27,48	27,66	27,81	27,86	28,03	28,09	28,07	27,94	27,89	27,73	27,62	27,52	27,37	27,11	26,76	26,62	26,60	26,53	26,52	26,51	26,49	26,44	26,38	26,35	26,27	26,19	25,90	25,16	24,96	25,47	25,89	26,01	26,07	26,14	26,12	26,10	26,04	26,04	26,02	26,01	26,02	26,07	26,10	26,01	26,06	26,12	26,17	26,16	26,15	26,13	26,23	26,26	26,24	26,33	26,38	26,38	26,48	26,49	26,47	26,53	26,57	26,59	26,70	26,68	26,69	26,78	26,80	26,83	26,82	26,82	26,92	26,96	26,95	26,96	26,97	26,98	27,09	27,18	27,16	27,09	27,18	27,23	27,21	27,22	27,28	27,33	27,38	27,39	27,37	27,40	27,49	27,51	27,34	27,36	27,41	27,50	27,62	27,55	27,51	27,61	27,67	27,69	27,60	27,71	27,70	27,74	27,73	27,71	27,72	27,88	27,94	27,92	27,91	27,84	27,92	27,96	27,97	28,02	28,03	28,03	27,99	27,98	28,02	27,99	28,05	28,07	28,14	28,15	28,05	28,08	28,17	28,17	28,10	28,14	28,21	28,19	28,18	28,17	28,19	28,19	28,17	28,19	28,33	28,29	28,25	28,22	28,22	28,27	28,28	28,25	28,30	28,35	28,34	28,33	28,34	28,43	28,49	28,43	28,44	28,41	28,46	28,47	28,42	28,45	28,48	28,51	28,48	28,41	28,43	28,45	28,44	28,44	28,43	28,33	28,33	28,39	28,37	28,35	28,39	28,34	28,32	28,31	28,30	28,24	28,19	28,17	28,17	28,11	28,09	28,09	28,04	28,01	28,05	28,05	27,99	27,94	27,91	27,82	27,75	27,76	27,73	27,74	27,64	27,68	27,71	27,73	27,67	27,61	27,62	27,54	27,54	27,44	27,38	27,38	27,34	27,31	27,30	27,26	27,32	27,29	27,21	27,20	27,19	27,18	27,21	27,21	27,01	26,71	26,29	26,03	26,31	26,70	26,89	27,13	27,26	27,31	27,26	27,23	27,23	27,24	27,35	27,58	27,92	28,28	28,67	28,98	29,18	29,34	29,44	29,54	29,60	29,67	29,61	29,54	29,54	29,54	29,50	29,50	29,40	29,17	28,85	28,38	28,01	26,47	25,68	25,09	24,62	24,39	24,34	24,33	24,34	24,31	24,42	24,41	24,41	24,48	24,41	24,54	24,67	24,66	24,75	24,71	24,68	24,73	24,79	24,80	24,84	24,89	24,89	24,95	24,95	25,02	25,07	25,02	25,08	25,10	25,04	25,08	25,20	25,13	25,06	25,10	25,15	25,18	25,23	25,33	25,32	25,31	25,27	25,21	25,26	25,27	25,25	25,28	25,28	25,23	25,21	25,32	25,35	25,26	25,16	25,07	25,01	25,06	25,15	25,17	25,10	25,00	24,93	24,91	24,98	24,94	24,88	24,88	24,87	24,74	24,76	24,79	24,77	24,72	24,79	24,73	24,71	24,73	24,67	24,60	24,59	24,66	24,53	24,52	24,58	24,46	24,41	24,39	24,41	24,37	24,36	24,27	24,30	24,28	24,29	24,19	24,14	24,11	24,09	24,14	24,18	24,23	24,09	24,04	24,06	24,09	23,98	23,98	23,93	23,94	23,93	23,85	23,83	23,89	23,80	23,84	23,82	23,79	23,73	23,71	23,63	23,55	23,64	23,68	23,58	23,52	23,54	23,66	23,64	23,56	23,55	23,47	23,53	23,51	23,54	
20,73	20,80	20,77	20,68	20,82	20,78	20,63	20,71	20,70	20,82	20,75	20,71	20,85	20,80	20,76	20,81	20,75	20,69	20,70	20,64	20,65	20,72	20,75	20,79	20,74	20,81	20,93	20,97	21,00	21,06	21,22	21,39	21,53	21,73	21,70	21,81	21,80	21,73	21,78	21,74	21,75	21,81	21,77	21,79	21,78	21,83	21,92	21,82	21,80	21,86	21,83	21,76	21,81	21,85	21,92	21,93	21,90	21,83	21,77	21,85	21,80	21,88	21,91	21,87	21,87	21,86	21,96	22,07	21,97	21,78	21,83	21,90	21,91	21,92	21,98	22,00	21,97	22,03	22,02	22,01	22,02	22,00	22,06	22,12	22,11	22,09	22,16	22,11	22,12	22,14	22,16	22,13	22,20	22,26	22,26	22,34	22,41	22,36	22,25	22,41	22,35	22,39	22,38	22,44	22,39	22,38	22,36	22,40	22,40	22,44	22,48	22,47	22,42	22,45	22,56	22,51	22,46	22,54	22,60	22,57	22,58	22,65	22,61	22,68	22,66	22,67	22,67	22,64	22,77	22,70	22,70	22,81	22,86	22,79	22,82	22,90	22,89	22,84	22,95	22,95	22,96	22,89	22,97	23,01	23,02	23,07	23,07	23,04	23,07	23,13	23,21	23,28	23,19	23,30	23,36	23,35	23,34	23,33	23,41	23,48	23,51	23,44	23,44	23,52	23,60	23,56	23,57	23,69	23,71	23,68	23,68	23,74	23,70	23,70	23,71	23,75	23,81	23,83	23,87	23,84	23,90	23,90	23,87	23,85	23,91	23,90	23,97	24,02	24,04	24,02	24,01	24,09	24,03	24,01	24,04	24,07	24,09	24,03	24,06	24,18	24,17	24,09	24,09	24,13	24,08	24,11	24,12	24,14	24,21	24,19	24,15	24,24	24,13	24,04	24,09	24,13	24,15	24,20	24,30	24,51	24,54	24,50	24,47	24,42	24,43	24,37	24,30	24,25	24,23	24,14	24,15	24,28	24,41	24,72	25,03	26,61	27,14	27,26	27,33	27,43	27,62	27,74	27,78	27,86	27,88	27,85	27,87	27,74	27,67	27,56	27,44	27,22	26,97	26,70	26,61	26,51	26,46	26,50	26,48	26,44	26,45	26,42	26,31	26,29	26,26	26,10	25,60	25,00	25,02	25,56	25,94	26,07	26,19	26,10	26,08	26,06	26,07	26,07	26,05	26,05	26,03	26,04	26,10	26,08	26,12	26,12	26,15	26,27	26,25	26,27	26,29	26,27	26,32	26,33	26,40	26,40	26,39	26,43	26,51	26,58	26,58	26,68	26,71	26,69	26,74	26,78	26,87	26,88	26,85	26,86	26,96	26,96	26,97	27,04	27,05	27,14	27,21	27,14	27,12	27,12	27,14	27,20	27,28	27,22	27,27	27,35	27,40	27,36	27,40	27,44	27,48	27,37	27,33	27,39	27,51	27,55	27,55	27,57	27,60	27,67	27,70	27,63	27,65	27,69	27,76	27,80	27,73	27,73	27,82	27,88	27,96	27,95	27,88	27,91	27,97	27,93	27,84	27,89	27,92	27,90	27,97	27,97	27,99	27,97	27,97	28,09	28,11	28,07	28,07	28,15	28,20	28,16	28,13	28,22	28,17	28,14	28,11	28,15	28,14	28,13	28,24	28,31	28,28	28,25	28,26	28,22	28,22	28,29	28,30	28,34	28,37	28,36	28,28	28,31	28,40	28,48	28,41	28,42	28,44	28,47	28,50	28,46	28,51	28,53	28,46	28,39	28,43	28,46	28,45	28,44	28,43	28,45	28,34	28,30	28,34	28,36	28,35	28,40	28,41	28,36	28,26	28,35	28,28	28,21	28,16	28,20	28,14	28,07	28,07	28,05	28,00	28,00	28,00	27,93	27,92	27,91	27,86	27,79	27,82	27,73	27,67	27,66	27,64	27,62	27,69	27,68	27,62	27,64	27,60	27,50	27,44	27,42	27,38	27,34	27,32	27,24	27,19	27,28	27,30	27,24	27,16	27,22	27,24	27,15	27,07	26,73	26,34	26,08	26,14	26,59	26,94	27,05	27,20	27,31	27,32	27,27	27,27	27,19	27,19	27,29	27,52	27,88	28,28	28,66	28,97	29,19	29,35	29,49	29,59	29,64	29,60	29,47	29,51	29,59	29,62	29,57	29,52	29,42	29,21	28,87	28,31	27,93	26,39	25,64	25,10	24,55	24,34	24,29	24,27	24,31	24,24	24,31	24,34	24,39	24,46	24,44	24,53	24,63	24,56	24,55	24,67	24,69	24,74	24,76	24,80	24,80	24,85	24,90	24,94	24,88	25,01	25,03	25,00	25,07	25,13	25,00	25,08	25,13	25,16	25,13	25,17	25,17	25,19	25,18	25,20	25,30	25,29	25,21	25,23	25,25	25,27	25,17	25,24	25,20	25,19	25,28	25,27	25,29	25,23	25,18	25,12	25,08	25,03	25,11	25,20	25,08	24,95	24,92	24,91	24,94	24,99	24,88	24,81	24,86	24,80	24,77	24,73	24,78	24,82	24,83	24,82	24,73	24,78	24,70	24,68	24,65	24,63	24,59	24,48	24,55	24,47	24,45	24,42	24,41	24,39	24,37	24,37	24,31	24,31	24,32	24,27	24,18	24,18	24,17	24,16	24,18	24,19	24,19	24,14	24,09	24,02	24,02	24,06	23,98	23,98	23,95	23,89	23,86	23,87	23,88	23,90	23,86	23,82	23,70	23,78	23,81	23,68	23,65	23,72	23,66	23,51	23,51	23,63	23,60	23,58	23,57	23,55	23,54	23,50	23,54	
20,81	20,87	20,83	20,75	20,85	20,84	20,70	20,77	20,78	20,78	20,82	20,73	20,81	20,77	20,75	20,78	20,81	20,77	20,77	20,75	20,71	20,79	20,78	20,82	20,71	20,74	20,93	20,92	20,97	21,05	21,16	21,33	21,43	21,64	21,77	21,76	21,77	21,78	21,81	21,81	21,72	21,78	21,78	21,73	21,76	21,80	21,81	21,87	21,87	21,91	21,92	21,78	21,81	21,92	21,96	21,93	21,88	21,83	21,82	21,83	21,84	21,78	21,95	21,91	21,82	21,79	21,88	21,96	21,99	21,91	21,84	21,94	21,91	21,90	22,03	22,00	21,94	22,03	22,05	22,04	22,03	22,05	22,06	22,12	22,12	22,18	22,25	22,08	22,13	22,15	22,10	22,14	22,21	22,30	22,29	22,41	22,41	22,41	22,33	22,40	22,32	22,35	22,45	22,46	22,35	22,39	22,50	22,44	22,42	22,49	22,41	22,50	22,52	22,56	22,64	22,58	22,56	22,54	22,64	22,58	22,56	22,70	22,65	22,64	22,64	22,68	22,73	22,68	22,76	22,75	22,74	22,85	22,83	22,73	22,79	22,88	22,84	22,80	22,84	22,92	22,94	22,97	23,01	23,01	23,08	23,11	23,05	23,11	23,07	23,12	23,19	23,30	23,21	23,26	23,32	23,29	23,39	23,35	23,33	23,38	23,48	23,50	23,42	23,52	23,60	23,59	23,58	23,71	23,71	23,67	23,69	23,71	23,79	23,67	23,80	23,87	23,94	23,88	23,79	23,85	23,98	24,02	23,95	23,94	23,99	24,02	24,00	24,05	23,93	24,02	24,07	24,02	23,97	24,01	24,05	24,08	24,05	24,08	24,05	24,14	24,18	24,12	24,13	24,17	24,14	24,24	24,20	24,21	24,16	24,19	24,21	24,19	24,09	23,96	23,97	24,10	24,24	24,35	24,54	24,69	24,84	24,90	24,92	24,92	24,90	24,77	24,60	24,46	24,39	24,38	24,29	24,34	24,47	24,74	25,53	26,56	27,10	27,20	27,35	27,45	27,51	27,61	27,75	27,83	27,82	27,78	27,80	27,68	27,63	27,49	27,32	27,11	26,89	26,70	26,62	26,54	26,52	26,55	26,52	26,44	26,46	26,41	26,35	26,29	26,26	26,12	25,96	25,39	24,94	25,19	25,69	25,95	26,15	26,17	26,06	26,09	26,08	26,07	26,08	26,06	26,05	26,05	26,05	26,10	26,13	26,11	26,11	26,22	26,20	26,27	26,28	26,29	26,35	26,40	26,44	26,46	26,40	26,45	26,56	26,59	26,61	26,69	26,68	26,73	26,71	26,79	26,86	26,86	26,92	26,92	26,95	27,02	27,01	27,03	27,05	27,12	27,18	27,17	27,19	27,25	27,18	27,17	27,28	27,29	27,31	27,32	27,38	27,36	27,30	27,36	27,42	27,42	27,40	27,42	27,51	27,59	27,55	27,59	27,61	27,58	27,60	27,59	27,60	27,63	27,71	27,79	27,80	27,79	27,86	27,88	27,82	27,90	27,87	27,90	27,91	27,92	27,87	27,90	27,95	27,93	27,94	27,98	27,91	27,99	28,01	28,09	28,15	28,06	28,15	28,21	28,21	28,08	28,13	28,22	28,20	28,11	28,09	28,14	28,17	28,13	28,27	28,30	28,23	28,27	28,24	28,30	28,29	28,31	28,39	28,41	28,39	28,36	28,37	28,33	28,34	28,40	28,44	28,41	28,45	28,40	28,49	28,47	28,47	28,46	28,40	28,32	28,46	28,47	28,46	28,48	28,42	28,45	28,42	28,35	28,39	28,39	28,39	28,40	28,37	28,30	28,24	28,27	28,30	28,21	28,16	28,20	28,15	28,10	28,07	28,08	27,98	27,93	27,88	27,93	27,88	27,82	27,84	27,80	27,79	27,68	27,68	27,61	27,64	27,63	27,63	27,66	27,61	27,55	27,58	27,53	27,44	27,38	27,38	27,35	27,35	27,28	27,19	27,31	27,38	27,27	27,28	27,27	27,19	27,13	26,92	26,52	26,11	26,07	26,42	26,75	27,06	27,19	27,23	27,24	27,30	27,21	27,24	27,24	27,20	27,26	27,46	27,86	28,30	28,71	28,99	29,12	29,30	29,50	29,61	29,61	29,66	29,61	29,51	29,53	29,63	29,61	29,58	29,41	29,18	28,89	28,32	27,78	26,78	25,54	24,94	24,55	24,36	24,25	24,24	24,28	24,25	24,30	24,36	24,42	24,47	24,43	24,49	24,54	24,53	24,55	24,61	24,63	24,76	24,77	24,78	24,76	24,82	24,93	24,89	24,86	24,96	25,03	25,03	25,11	25,13	25,07	25,13	25,19	25,16	25,20	25,20	25,19	25,15	25,18	25,25	25,24	25,31	25,28	25,25	25,29	25,28	25,22	25,15	25,18	25,19	25,25	25,25	25,26	25,20	25,18	25,16	25,11	25,18	25,09	25,13	25,06	25,07	25,00	24,96	24,85	24,95	24,91	24,82	24,83	24,82	24,78	24,73	24,78	24,85	24,85	24,76	24,74	24,71	24,73	24,73	24,63	24,55	24,54	24,46	24,52	24,48	24,46	24,45	24,44	24,34	24,36	24,34	24,35	24,35	24,27	24,25	24,28	24,20	24,14	24,03	24,20	24,18	24,12	24,06	24,08	24,06	23,99	24,00	23,99	23,95	23,92	23,91	23,86	23,82	23,91	23,90	23,82	23,79	23,76	23,72	23,81	23,80	23,69	23,63	23,67	23,65	23,55	23,55	23,59	23,58	23,56	23,60	23,63	23,47	23,49	
20,86	20,90	20,79	20,77	20,83	20,79	20,71	20,80	20,83	20,81	20,81	20,82	20,83	20,75	20,71	20,72	20,79	20,73	20,78	20,77	20,72	20,84	20,82	20,83	20,87	20,84	20,89	20,85	21,04	21,08	21,10	21,40	21,45	21,71	21,82	21,82	21,77	21,75	21,89	21,77	21,76	21,84	21,84	21,82	21,83	21,84	21,88	21,79	21,81	21,83	21,88	21,81	21,87	21,98	21,99	21,88	21,88	21,83	21,88	21,86	21,85	21,84	21,89	21,93	21,85	21,82	21,88	21,83	21,85	21,84	21,94	21,95	21,91	21,94	22,00	22,02	21,99	22,04	22,02	22,08	22,08	22,13	22,13	22,15	22,19	22,13	22,22	22,18	22,14	22,20	22,15	22,17	22,25	22,27	22,30	22,38	22,38	22,40	22,39	22,33	22,30	22,32	22,38	22,44	22,42	22,42	22,49	22,51	22,54	22,51	22,45	22,46	22,54	22,54	22,58	22,61	22,59	22,55	22,62	22,59	22,59	22,68	22,75	22,72	22,71	22,73	22,77	22,79	22,75	22,70	22,70	22,80	22,85	22,81	22,85	22,86	22,78	22,77	22,83	22,92	22,94	22,99	23,01	22,96	23,04	23,10	23,03	23,08	23,13	23,12	23,17	23,26	23,29	23,22	23,29	23,31	23,36	23,33	23,33	23,40	23,40	23,45	23,46	23,51	23,65	23,61	23,62	23,62	23,64	23,71	23,75	23,77	23,81	23,79	23,76	23,88	23,89	23,95	23,93	23,91	23,99	23,99	23,93	23,95	24,03	24,11	24,04	24,06	24,07	23,96	24,04	24,04	23,97	24,00	24,11	24,16	24,02	24,11	24,13	24,11	24,17	24,16	24,20	24,22	24,22	24,24	24,19	24,21	24,17	24,18	24,17	24,10	24,01	23,83	23,91	24,05	24,24	24,37	24,53	24,78	24,94	25,11	25,32	25,47	25,47	25,34	25,21	25,04	24,90	24,77	24,65	24,56	24,66	24,82	24,90	26,49	27,01	27,19	27,31	27,45	27,48	27,54	27,64	27,71	27,69	27,67	27,61	27,57	27,47	27,42	27,22	26,99	26,81	26,60	26,54	26,54	26,54	26,62	26,61	26,47	26,51	26,40	26,42	26,32	26,23	26,14	26,17	25,86	25,21	24,93	25,28	25,85	26,15	26,14	26,13	26,07	26,06	26,07	26,06	26,10	26,02	26,06	26,07	26,11	26,17	26,14	26,14	26,20	26,22	26,27	26,31	26,34	26,39	26,47	26,46	26,47	26,45	26,47	26,54	26,61	26,71	26,74	26,72	26,77	26,76	26,79	26,91	26,85	26,96	26,96	26,89	26,98	27,05	27,00	26,96	27,04	27,15	27,12	27,18	27,26	27,22	27,17	27,22	27,22	27,20	27,32	27,40	27,39	27,31	27,34	27,39	27,42	27,47	27,50	27,56	27,59	27,54	27,47	27,56	27,58	27,55	27,60	27,61	27,66	27,75	27,79	27,82	27,83	27,91	27,92	27,83	27,76	27,82	27,91	27,95	27,95	27,94	27,92	27,94	27,97	27,88	27,93	27,89	28,02	28,06	28,12	28,17	28,12	28,21	28,28	28,20	28,14	28,11	28,21	28,21	28,14	28,09	28,18	28,21	28,14	28,22	28,29	28,21	28,22	28,23	28,31	28,41	28,36	28,37	28,38	28,34	28,33	28,34	28,39	28,41	28,35	28,39	28,49	28,44	28,41	28,40	28,39	28,38	28,47	28,47	28,36	28,49	28,45	28,45	28,47	28,44	28,42	28,40	28,37	28,39	28,47	28,39	28,36	28,37	28,32	28,26	28,28	28,30	28,23	28,23	28,18	28,13	28,11	28,06	28,07	28,02	27,93	27,93	27,94	27,92	27,84	27,84	27,85	27,78	27,76	27,77	27,77	27,68	27,70	27,69	27,61	27,59	27,58	27,57	27,58	27,46	27,38	27,35	27,33	27,30	27,31	27,26	27,30	27,35	27,21	27,27	27,25	27,19	27,04	26,78	26,33	26,06	26,31	26,76	26,99	27,12	27,22	27,22	27,20	27,25	27,28	27,28	27,21	27,18	27,22	27,39	27,79	28,23	28,65	28,95	29,21	29,33	29,51	29,58	29,62	29,60	29,62	29,69	29,62	29,58	29,63	29,60	29,44	29,22	28,91	28,79	27,70	26,25	25,47	24,87	24,58	24,36	24,25	24,24	24,30	24,28	24,31	24,29	24,32	24,38	24,39	24,49	24,49	24,53	24,56	24,54	24,56	24,65	24,72	24,75	24,74	24,75	24,85	24,88	24,94	24,97	24,99	25,10	25,11	25,09	25,06	25,12	25,19	25,18	25,17	25,21	25,12	25,18	25,20	25,20	25,29	25,34	25,35	25,29	25,24	25,23	25,25	25,18	25,25	25,25	25,23	25,20	25,21	25,14	25,17	25,12	25,07	25,22	25,17	25,09	25,07	25,06	25,05	24,93	24,88	24,86	24,96	24,91	24,83	24,87	24,82	24,76	24,79	24,87	24,90	24,78	24,69	24,74	24,77	24,69	24,67	24,67	24,54	24,55	24,58	24,55	24,44	24,38	24,40	24,30	24,32	24,33	24,32	24,34	24,36	24,30	24,19	24,16	24,17	24,10	24,11	24,12	24,04	23,97	24,03	23,98	23,97	23,97	23,99	23,94	23,87	23,84	23,85	23,83	23,83	23,85	23,84	23,81	23,80	23,75	23,72	23,79	23,77	23,65	23,64	23,68	23,67	23,67	23,63	23,64	23,61	23,59	23,57	23,52	23,52	
20,78	20,79	20,70	20,72	20,77	20,76	20,77	20,85	20,81	20,76	20,72	20,80	20,82	20,75	20,70	20,69	20,69	20,66	20,72	20,75	20,72	20,76	20,85	20,82	20,80	20,81	20,83	20,84	20,97	21,14	21,15	21,33	21,58	21,75	21,89	21,82	21,84	21,77	21,84	21,77	21,72	21,77	21,82	21,81	21,80	21,80	21,86	21,81	21,79	21,85	21,83	21,84	21,90	21,90	21,85	21,88	21,85	21,87	21,81	21,75	21,81	21,87	21,90	21,89	21,85	21,80	21,91	21,89	21,85	21,80	21,83	21,93	21,88	21,94	22,06	22,00	21,93	22,03	22,02	22,09	22,11	22,12	22,12	22,20	22,13	22,04	22,19	22,22	22,21	22,22	22,15	22,25	22,26	22,27	22,29	22,33	22,32	22,31	22,33	22,43	22,35	22,37	22,40	22,44	22,44	22,44	22,45	22,49	22,53	22,38	22,39	22,45	22,53	22,57	22,56	22,57	22,55	22,50	22,52	22,55	22,59	22,66	22,66	22,67	22,69	22,72	22,79	22,76	22,69	22,65	22,70	22,79	22,79	22,83	22,81	22,82	22,79	22,84	22,88	22,92	22,95	23,00	23,01	23,01	23,05	23,11	23,11	23,03	23,10	23,17	23,15	23,25	23,22	23,18	23,25	23,32	23,41	23,33	23,34	23,43	23,44	23,44	23,48	23,53	23,55	23,55	23,58	23,63	23,67	23,72	23,79	23,83	23,83	23,71	23,75	23,81	23,79	23,89	23,98	23,96	23,98	24,02	23,93	23,95	24,00	24,02	24,03	24,00	24,02	24,11	24,10	24,09	24,10	24,03	24,15	24,17	24,08	24,14	24,16	24,13	24,13	24,16	24,18	24,17	24,19	24,20	24,14	24,13	24,14	24,12	24,14	23,98	23,78	23,69	23,82	24,03	24,17	24,22	24,30	24,55	24,65	24,79	25,10	25,41	25,64	25,69	25,66	25,66	25,52	25,37	25,20	25,06	25,08	25,13	25,03	26,43	26,96	27,17	27,30	27,35	27,37	27,47	27,58	27,59	27,59	27,57	27,48	27,44	27,33	27,23	27,14	26,89	26,60	26,48	26,51	26,47	26,51	26,62	26,57	26,49	26,49	26,46	26,37	26,33	26,27	26,21	26,14	26,06	25,57	24,98	24,90	25,50	25,90	26,03	26,07	26,07	26,05	26,07	26,07	26,11	26,03	26,08	26,09	26,08	26,17	26,09	26,07	26,24	26,27	26,29	26,30	26,33	26,38	26,40	26,37	26,44	26,41	26,43	26,51	26,58	26,72	26,75	26,71	26,72	26,72	26,73	26,81	26,82	26,91	26,93	26,93	26,97	27,03	26,97	26,94	27,01	27,18	27,13	27,22	27,27	27,17	27,15	27,15	27,19	27,23	27,30	27,41	27,39	27,37	27,37	27,41	27,41	27,46	27,53	27,51	27,61	27,49	27,43	27,46	27,53	27,58	27,64	27,67	27,67	27,71	27,70	27,73	27,80	27,83	27,89	27,86	27,79	27,84	27,90	27,92	27,99	27,93	27,91	27,96	28,03	27,94	27,91	27,92	28,06	28,09	28,09	28,11	28,12	28,16	28,21	28,16	28,13	28,12	28,10	28,17	28,12	28,10	28,17	28,19	28,13	28,15	28,22	28,18	28,21	28,27	28,31	28,39	28,36	28,28	28,35	28,30	28,31	28,38	28,37	28,40	28,41	28,35	28,42	28,44	28,43	28,41	28,34	28,36	28,47	28,50	28,46	28,44	28,43	28,43	28,43	28,44	28,48	28,32	28,31	28,32	28,32	28,40	28,34	28,31	28,20	28,27	28,29	28,28	28,20	28,24	28,16	28,12	28,13	28,01	27,98	28,04	28,02	28,00	27,95	27,90	27,94	27,85	27,85	27,79	27,76	27,76	27,69	27,73	27,67	27,70	27,68	27,60	27,64	27,63	27,54	27,47	27,44	27,44	27,34	27,24	27,28	27,31	27,33	27,27	27,16	27,10	27,18	27,16	26,96	26,52	26,21	26,23	26,62	26,97	27,08	27,19	27,32	27,26	27,25	27,20	27,26	27,33	27,29	27,13	27,15	27,28	27,76	28,17	28,65	28,86	29,13	29,44	29,45	29,56	29,63	29,63	29,54	29,70	29,71	29,60	29,58	29,49	29,43	29,22	28,86	28,15	27,63	26,63	25,39	24,83	24,46	24,28	24,21	24,17	24,22	24,19	24,21	24,25	24,27	24,34	24,39	24,52	24,45	24,47	24,51	24,62	24,61	24,61	24,67	24,72	24,74	24,72	24,82	24,89	24,90	24,92	24,99	24,95	24,99	25,01	25,04	25,04	25,09	25,15	25,16	25,18	25,17	25,22	25,21	25,21	25,19	25,30	25,36	25,27	25,16	25,24	25,33	25,28	25,26	25,24	25,30	25,22	25,19	25,17	25,19	25,07	25,06	25,20	25,16	25,16	25,16	25,04	24,99	24,97	24,97	24,90	24,89	24,95	24,89	24,83	24,77	24,77	24,80	24,89	24,87	24,79	24,70	24,73	24,68	24,70	24,67	24,64	24,55	24,49	24,56	24,56	24,53	24,37	24,39	24,35	24,30	24,33	24,28	24,32	24,36	24,36	24,21	24,16	24,26	24,24	24,13	24,08	24,13	24,04	24,09	24,11	23,95	23,92	23,98	23,97	23,96	23,93	23,87	23,91	23,85	23,82	23,84	23,78	23,70	23,72	23,74	23,77	23,79	23,70	23,72	23,69	23,65	23,70	23,63	23,64	23,70	23,63	23,61	23,55	23,53	
20,82	20,77	20,69	20,71	20,75	20,74	20,70	20,72	20,70	20,74	20,73	20,75	20,78	20,72	20,63	20,72	20,73	20,71	20,73	20,77	20,71	20,73	20,78	20,82	20,76	20,75	20,85	20,84	20,96	21,13	21,18	21,29	21,54	21,80	21,85	21,85	21,86	21,79	21,76	21,80	21,80	21,86	21,86	21,82	21,74	21,79	21,74	21,77	21,81	21,94	21,94	21,87	21,88	21,87	21,87	21,88	21,83	21,86	21,89	21,79	21,83	21,85	21,88	21,87	21,84	21,89	21,90	21,93	21,87	21,92	21,82	21,97	21,98	21,97	22,10	22,02	21,93	22,01	22,05	22,06	22,09	22,10	22,11	22,14	22,15	22,11	22,14	22,17	22,19	22,26	22,17	22,23	22,30	22,28	22,28	22,32	22,29	22,29	22,32	22,44	22,40	22,44	22,45	22,47	22,50	22,47	22,42	22,42	22,41	22,37	22,39	22,51	22,55	22,57	22,58	22,57	22,59	22,50	22,61	22,61	22,53	22,61	22,69	22,61	22,66	22,71	22,81	22,79	22,76	22,73	22,79	22,82	22,82	22,82	22,76	22,81	22,88	22,95	22,96	22,94	22,97	22,98	23,03	23,04	23,09	23,13	23,14	23,09	23,15	23,16	23,15	23,29	23,24	23,18	23,26	23,37	23,39	23,39	23,33	23,40	23,48	23,45	23,44	23,45	23,53	23,52	23,63	23,64	23,73	23,73	23,71	23,79	23,84	23,79	23,74	23,82	23,83	23,87	23,95	23,93	23,96	23,98	23,93	23,99	24,03	24,00	23,97	24,02	24,04	24,07	24,09	24,08	24,05	24,12	24,18	24,21	24,18	24,19	24,17	24,14	24,10	24,16	24,22	24,19	24,15	24,15	24,09	24,09	24,08	24,09	24,06	23,79	23,52	23,39	23,61	23,82	24,09	24,14	24,15	24,24	24,21	24,25	24,37	24,63	25,06	25,38	25,52	25,67	25,76	25,82	25,79	25,74	25,78	25,78	25,43	26,08	27,01	27,17	27,28	27,31	27,34	27,47	27,53	27,50	27,50	27,47	27,36	27,31	27,22	27,11	26,97	26,83	26,56	26,38	26,46	26,48	26,55	26,64	26,59	26,43	26,43	26,49	26,45	26,39	26,33	26,30	26,22	26,15	25,92	25,39	24,89	25,12	25,68	25,93	26,05	26,04	26,03	26,01	25,98	26,04	26,02	26,11	26,14	26,09	26,13	26,15	26,20	26,28	26,31	26,30	26,25	26,34	26,34	26,29	26,34	26,43	26,41	26,46	26,53	26,54	26,66	26,78	26,72	26,71	26,78	26,76	26,80	26,80	26,90	26,90	26,95	26,98	26,97	26,95	26,95	27,11	27,21	27,18	27,22	27,33	27,22	27,16	27,12	27,22	27,33	27,37	27,41	27,39	27,33	27,36	27,45	27,44	27,44	27,46	27,54	27,59	27,52	27,51	27,55	27,55	27,61	27,65	27,68	27,73	27,80	27,74	27,69	27,79	27,86	27,88	27,89	27,93	27,99	27,92	27,89	27,97	27,93	27,94	28,03	28,04	27,97	27,91	27,89	27,99	28,05	28,12	28,11	28,06	28,05	28,19	28,24	28,21	28,16	28,12	28,14	28,11	28,14	28,20	28,12	28,14	28,23	28,25	28,22	28,21	28,30	28,36	28,38	28,26	28,20	28,24	28,32	28,31	28,40	28,40	28,36	28,38	28,36	28,44	28,44	28,45	28,37	28,38	28,42	28,46	28,46	28,50	28,46	28,43	28,45	28,42	28,48	28,50	28,33	28,30	28,34	28,33	28,31	28,36	28,34	28,23	28,26	28,29	28,21	28,19	28,12	28,07	28,07	28,10	28,04	27,98	28,00	28,06	28,00	27,96	27,87	27,89	27,82	27,72	27,74	27,73	27,77	27,67	27,66	27,69	27,62	27,63	27,59	27,57	27,60	27,56	27,43	27,47	27,48	27,38	27,31	27,26	27,32	27,30	27,26	27,22	27,16	27,12	27,02	26,73	26,30	26,20	26,44	26,84	27,10	27,11	27,16	27,34	27,35	27,30	27,32	27,25	27,28	27,21	27,07	27,07	27,29	27,71	28,10	28,55	28,91	29,13	29,38	29,50	29,45	29,61	29,61	29,54	29,65	29,57	29,61	29,61	29,55	29,40	29,15	28,82	28,07	27,52	26,07	25,36	24,81	24,41	24,15	24,22	24,20	24,22	24,25	24,21	24,23	24,29	24,43	24,38	24,42	24,51	24,44	24,49	24,62	24,64	24,61	24,64	24,72	24,73	24,77	24,87	24,89	24,92	24,95	25,02	25,00	24,89	25,04	25,02	25,03	25,15	25,14	25,10	25,14	25,15	25,22	25,22	25,23	25,23	25,30	25,33	25,30	25,16	25,22	25,33	25,34	25,31	25,13	25,22	25,25	25,27	25,25	25,25	25,14	25,06	25,16	25,21	25,14	25,10	25,07	25,02	25,00	24,99	24,94	24,91	24,94	24,93	24,89	24,81	24,82	24,80	24,79	24,79	24,72	24,74	24,82	24,67	24,65	24,73	24,63	24,50	24,47	24,47	24,51	24,52	24,49	24,41	24,46	24,35	24,31	24,38	24,37	24,37	24,28	24,29	24,21	24,23	24,26	24,20	24,17	24,09	24,06	24,12	24,11	24,05	23,97	23,97	23,95	23,97	23,96	23,90	23,86	23,94	23,86	23,80	23,86	23,77	23,76	23,71	23,64	23,74	23,71	23,67	23,73	23,68	23,68	23,59	23,64	23,67	23,63	23,64	23,66	23,59	
20,81	20,78	20,73	20,82	20,85	20,75	20,70	20,68	20,62	20,72	20,71	20,74	20,74	20,73	20,77	20,75	20,70	20,66	20,68	20,66	20,67	20,74	20,77	20,77	20,71	20,76	20,84	20,90	20,87	21,03	21,22	21,40	21,53	21,66	21,69	21,79	21,84	21,80	21,82	21,84	21,78	21,81	21,92	21,84	21,81	21,80	21,77	21,79	21,76	21,79	21,90	21,92	21,88	21,90	21,90	21,87	21,84	21,87	21,82	21,84	21,82	21,89	21,90	21,88	21,77	21,85	21,93	21,94	21,97	21,98	21,97	21,98	21,96	21,98	22,05	22,07	21,92	22,01	22,12	22,08	22,13	22,09	22,09	22,10	22,18	22,17	22,14	22,13	22,23	22,25	22,22	22,23	22,23	22,32	22,23	22,30	22,34	22,26	22,22	22,28	22,41	22,48	22,46	22,40	22,47	22,47	22,44	22,46	22,40	22,43	22,47	22,54	22,56	22,55	22,59	22,64	22,64	22,64	22,65	22,63	22,51	22,63	22,64	22,70	22,67	22,75	22,79	22,76	22,73	22,71	22,78	22,82	22,78	22,87	22,89	22,86	22,90	22,90	22,84	22,97	22,93	22,95	23,04	23,06	23,07	23,11	23,10	23,05	23,20	23,09	23,13	23,23	23,29	23,27	23,32	23,34	23,35	23,31	23,35	23,46	23,51	23,48	23,49	23,46	23,55	23,67	23,65	23,68	23,66	23,61	23,66	23,78	23,84	23,82	23,73	23,83	23,88	23,89	23,92	23,94	23,98	24,03	23,93	24,01	24,04	24,06	24,02	24,03	24,02	23,99	24,05	24,07	24,07	24,16	24,22	24,20	24,09	24,11	24,09	24,14	24,09	24,11	24,13	24,17	24,11	24,06	24,04	23,92	23,89	23,88	23,86	23,65	23,29	23,18	23,16	23,41	23,70	24,32	23,77	23,79	23,71	23,63	23,66	23,69	24,24	24,82	24,98	25,15	25,33	25,54	25,72	25,93	26,09	26,22	26,37	26,72	27,00	27,15	27,24	27,29	27,35	27,40	27,50	27,53	27,49	27,42	27,34	27,20	27,13	27,05	26,91	26,79	26,59	26,34	26,44	26,54	26,53	26,57	26,58	26,47	26,44	26,43	26,46	26,47	26,35	26,36	26,30	26,22	26,11	25,79	25,25	24,99	25,33	25,79	25,98	26,06	26,00	26,01	25,98	26,04	26,06	26,06	26,13	26,13	26,23	26,22	26,29	26,29	26,28	26,38	26,25	26,28	26,38	26,38	26,40	26,46	26,47	26,53	26,60	26,61	26,64	26,72	26,75	26,76	26,81	26,81	26,79	26,87	26,87	26,92	26,99	26,93	26,93	26,98	27,02	27,11	27,21	27,15	27,18	27,30	27,20	27,24	27,29	27,26	27,35	27,39	27,39	27,39	27,43	27,48	27,47	27,47	27,45	27,48	27,53	27,53	27,51	27,49	27,58	27,57	27,59	27,64	27,68	27,76	27,87	27,84	27,74	27,79	27,91	27,93	27,96	27,91	27,96	27,99	27,99	27,96	27,99	28,01	28,04	28,02	27,95	27,92	27,95	27,98	28,00	28,11	28,17	28,12	28,10	28,17	28,20	28,15	28,19	28,18	28,25	28,16	28,18	28,22	28,21	28,16	28,24	28,28	28,26	28,26	28,29	28,39	28,39	28,32	28,30	28,33	28,33	28,36	28,41	28,42	28,43	28,40	28,41	28,45	28,45	28,34	28,38	28,47	28,47	28,45	28,40	28,37	28,37	28,39	28,39	28,41	28,42	28,42	28,32	28,29	28,34	28,41	28,40	28,42	28,50	28,38	28,32	28,34	28,29	28,18	28,11	28,00	28,06	28,08	28,01	28,03	28,00	28,01	28,06	27,96	27,90	27,81	27,81	27,75	27,68	27,74	27,78	27,76	27,68	27,68	27,61	27,60	27,54	27,53	27,51	27,50	27,42	27,40	27,45	27,37	27,34	27,33	27,22	27,19	27,25	27,24	27,19	27,05	26,86	26,51	26,20	26,32	26,55	26,94	27,19	27,24	27,26	27,30	27,31	27,31	27,31	27,31	27,30	27,22	27,05	27,02	27,23	27,66	28,04	28,47	28,85	29,16	29,38	29,47	29,46	29,57	29,63	29,53	29,64	29,58	29,54	29,58	29,56	29,43	29,18	28,79	28,61	27,44	26,09	25,34	24,83	24,46	24,14	24,19	24,26	24,17	24,11	24,19	24,20	24,23	24,35	24,40	24,40	24,48	24,44	24,40	24,52	24,58	24,61	24,61	24,66	24,74	24,81	24,89	24,91	24,90	24,93	24,96	25,02	25,03	25,08	25,09	25,08	25,12	25,10	25,09	25,09	25,08	25,08	25,11	25,12	25,26	25,32	25,30	25,27	25,24	25,28	25,28	25,29	25,21	25,17	25,20	25,27	25,30	25,23	25,20	25,14	25,01	25,09	25,17	25,17	25,08	25,07	25,00	24,91	24,98	25,01	24,94	24,90	24,90	24,93	24,92	24,81	24,85	24,85	24,85	24,75	24,74	24,75	24,70	24,70	24,71	24,68	24,53	24,58	24,62	24,51	24,45	24,44	24,46	24,39	24,38	24,32	24,32	24,47	24,41	24,37	24,18	24,15	24,22	24,15	24,19	24,11	24,08	24,03	24,01	24,07	24,00	24,00	23,97	23,98	23,95	23,94	23,92	23,91	23,93	23,89	23,80	23,85	23,87	23,80	23,80	23,58	23,69	23,71	23,68	23,65	23,68	23,72	23,63	23,62	23,63	23,60	23,63	23,55	23,56	
20,75	20,70	20,75	20,79	20,96	20,80	20,72	20,79	20,68	20,67	20,76	20,74	20,73	20,72	20,80	20,79	20,73	20,63	20,63	20,61	20,69	20,76	20,67	20,73	20,82	20,85	20,79	20,95	21,01	21,04	21,19	21,44	21,45	21,64	21,67	21,75	21,77	21,76	21,84	21,84	21,83	21,76	21,80	21,87	21,84	21,81	21,84	21,85	21,83	21,80	21,77	21,79	21,78	21,86	21,82	21,80	21,80	21,90	21,86	21,81	21,82	21,89	21,94	21,92	21,90	21,85	21,95	21,96	21,93	21,94	22,00	22,01	21,98	21,92	22,02	22,01	21,91	21,96	22,01	22,09	22,11	22,09	22,04	22,07	22,20	22,23	22,19	22,10	22,25	22,31	22,23	22,27	22,29	22,29	22,25	22,26	22,34	22,29	22,24	22,30	22,36	22,42	22,41	22,42	22,42	22,45	22,50	22,47	22,46	22,44	22,52	22,49	22,50	22,52	22,54	22,59	22,57	22,64	22,61	22,59	22,68	22,66	22,66	22,64	22,66	22,74	22,78	22,71	22,66	22,70	22,78	22,82	22,84	22,84	22,89	22,88	22,87	22,92	22,85	22,97	23,02	22,97	23,07	23,10	23,09	23,11	23,09	23,12	23,24	23,17	23,15	23,25	23,25	23,32	23,29	23,33	23,39	23,36	23,43	23,50	23,48	23,50	23,48	23,50	23,53	23,55	23,63	23,61	23,65	23,69	23,65	23,74	23,80	23,84	23,75	23,81	23,91	23,90	23,96	23,91	24,04	24,08	24,02	24,00	24,03	24,02	24,06	24,10	24,08	24,01	24,06	24,10	24,10	24,13	24,18	24,13	24,04	24,07	24,06	24,04	24,02	24,04	24,00	23,97	23,87	23,79	23,74	23,63	23,45	23,37	23,38	23,43	23,33	23,12	23,07	22,98	23,19	23,21	23,18	23,14	23,26	23,27	23,35	23,34	23,24	24,53	24,44	24,45	24,58	24,83	25,04	25,34	25,66	25,94	26,30	26,65	26,98	27,17	27,25	27,33	27,41	27,48	27,47	27,49	27,45	27,41	27,35	27,28	27,18	27,10	27,00	26,87	26,77	26,58	26,58	26,60	26,52	26,52	26,57	26,43	26,44	26,48	26,47	26,51	26,42	26,40	26,32	26,27	26,22	25,93	25,64	25,22	25,08	25,43	25,86	25,99	26,02	26,06	26,06	26,08	26,08	26,13	26,20	26,18	26,23	26,23	26,23	26,22	26,21	26,33	26,29	26,27	26,33	26,35	26,43	26,47	26,48	26,51	26,62	26,65	26,67	26,71	26,76	26,77	26,80	26,83	26,82	26,87	26,87	26,93	26,95	26,93	26,96	27,06	27,01	27,05	27,17	27,14	27,17	27,26	27,21	27,21	27,32	27,33	27,34	27,39	27,41	27,44	27,42	27,46	27,46	27,48	27,47	27,55	27,52	27,53	27,61	27,52	27,62	27,61	27,61	27,68	27,78	27,81	27,82	27,83	27,75	27,80	27,89	27,91	27,99	27,94	27,90	27,93	27,99	28,03	27,97	28,07	28,04	28,03	28,00	27,94	28,01	28,07	28,04	28,13	28,17	28,07	28,07	28,10	28,12	28,10	28,15	28,17	28,22	28,22	28,20	28,18	28,22	28,19	28,18	28,24	28,20	28,20	28,28	28,33	28,42	28,37	28,34	28,27	28,38	28,40	28,37	28,35	28,39	28,44	28,44	28,48	28,47	28,41	28,41	28,45	28,42	28,37	28,39	28,35	28,29	28,34	28,39	28,42	28,39	28,35	28,37	28,27	28,31	28,37	28,38	28,33	28,42	28,43	28,32	28,29	28,28	28,16	28,10	28,03	28,10	28,09	28,06	28,06	28,09	28,08	27,98	28,00	27,93	27,86	27,84	27,82	27,71	27,70	27,76	27,70	27,65	27,70	27,65	27,54	27,54	27,43	27,46	27,45	27,42	27,38	27,39	27,39	27,33	27,34	27,25	27,10	27,25	27,25	27,10	26,90	26,56	26,23	26,25	26,59	26,80	26,96	27,21	27,26	27,37	27,34	27,26	27,31	27,25	27,30	27,33	27,24	27,06	27,00	27,20	27,56	27,99	28,49	28,81	29,11	29,39	29,40	29,47	29,58	29,64	29,56	29,60	29,62	29,62	29,58	29,52	29,38	29,18	28,80	28,09	27,03	26,09	25,36	24,76	24,36	24,05	24,00	24,09	24,16	24,07	24,07	24,18	24,23	24,33	24,31	24,38	24,46	24,46	24,51	24,52	24,54	24,68	24,67	24,65	24,64	24,69	24,78	24,92	24,85	24,86	24,95	24,96	25,01	25,08	25,06	25,07	25,13	25,12	25,11	25,04	25,05	25,12	25,12	25,09	25,16	25,23	25,20	25,24	25,20	25,26	25,26	25,25	25,18	25,14	25,24	25,22	25,24	25,25	25,27	25,19	25,08	25,13	25,17	25,15	25,05	25,00	24,96	24,92	24,97	24,97	24,89	24,86	24,90	24,94	24,90	24,82	24,89	24,88	24,82	24,76	24,74	24,76	24,65	24,67	24,78	24,65	24,57	24,60	24,64	24,59	24,46	24,37	24,46	24,49	24,39	24,35	24,24	24,34	24,34	24,34	24,26	24,14	24,20	24,11	24,13	24,21	24,09	24,05	24,02	23,99	23,97	24,00	24,00	23,95	24,03	23,98	23,93	23,90	23,96	23,94	23,83	23,79	23,84	23,83	23,80	23,69	23,75	23,73	23,71	23,69	23,66	23,64	23,57	23,57	23,57	23,61	23,67	23,53	23,44	
20,77	20,77	20,77	20,79	20,80	20,82	20,78	20,80	20,70	20,75	20,82	20,80	20,79	20,65	20,67	20,75	20,79	20,76	20,73	20,69	20,77	20,83	20,75	20,71	20,85	20,89	20,89	20,93	21,06	21,04	21,16	21,42	21,53	21,71	21,82	21,78	21,81	21,79	21,81	21,83	21,81	21,79	21,79	21,91	21,89	21,85	21,88	21,91	21,89	21,88	21,88	21,79	21,86	21,89	21,81	21,82	21,85	21,86	21,88	21,85	21,85	21,84	21,94	21,95	21,90	21,97	21,98	22,02	21,97	21,91	21,92	21,99	22,04	21,95	21,95	22,06	21,95	22,00	22,04	22,13	22,17	22,10	22,08	22,11	22,12	22,17	22,26	22,19	22,15	22,25	22,18	22,29	22,32	22,35	22,33	22,36	22,26	22,23	22,29	22,37	22,43	22,44	22,41	22,43	22,40	22,44	22,51	22,49	22,44	22,49	22,54	22,56	22,50	22,52	22,63	22,67	22,62	22,60	22,56	22,59	22,64	22,65	22,72	22,70	22,68	22,72	22,74	22,74	22,70	22,70	22,73	22,81	22,84	22,89	22,86	22,90	22,97	23,06	22,99	23,05	23,04	23,02	23,08	23,12	23,05	23,12	23,12	23,20	23,19	23,17	23,21	23,24	23,23	23,31	23,27	23,33	23,37	23,37	23,44	23,44	23,48	23,50	23,47	23,48	23,54	23,57	23,63	23,58	23,62	23,76	23,71	23,72	23,78	23,85	23,92	23,90	23,84	23,90	23,95	23,94	24,04	24,04	23,99	24,03	24,01	24,06	24,08	24,09	24,14	24,13	24,19	24,10	24,04	24,07	24,15	24,08	24,03	24,05	23,99	23,89	23,78	23,80	23,73	23,56	23,39	23,31	23,25	23,20	23,14	23,08	22,96	23,11	23,20	23,21	23,11	23,00	23,12	23,17	23,39	22,78	23,03	23,11	23,27	23,83	24,02	24,30	24,17	24,22	24,27	24,40	24,47	24,58	24,83	25,15	25,80	26,55	27,01	27,26	27,34	27,43	27,57	27,65	27,59	27,59	27,59	27,52	27,47	27,43	27,40	27,32	27,20	27,06	26,93	26,76	26,65	26,62	26,58	26,58	26,62	26,54	26,48	26,56	26,54	26,47	26,41	26,37	26,38	26,30	26,24	26,13	25,98	25,70	25,16	25,11	25,64	25,97	26,03	26,06	26,01	26,13	26,20	26,18	26,21	26,23	26,25	26,22	26,26	26,32	26,27	26,29	26,34	26,35	26,34	26,42	26,49	26,52	26,47	26,49	26,59	26,66	26,67	26,71	26,74	26,77	26,89	26,89	26,93	26,94	26,90	26,91	26,94	27,01	27,04	27,06	27,03	27,11	27,23	27,15	27,18	27,25	27,27	27,30	27,32	27,38	27,39	27,36	27,40	27,42	27,37	27,39	27,45	27,49	27,50	27,54	27,54	27,55	27,58	27,57	27,59	27,71	27,76	27,69	27,76	27,77	27,84	27,83	27,80	27,80	27,84	27,91	27,95	27,97	27,92	27,91	27,91	28,02	28,00	28,01	27,96	27,95	27,98	27,98	27,98	28,02	28,08	28,14	28,17	28,00	28,07	28,10	28,11	28,13	28,12	28,19	28,21	28,19	28,23	28,18	28,19	28,19	28,20	28,24	28,16	28,20	28,26	28,30	28,39	28,33	28,26	28,25	28,28	28,37	28,35	28,33	28,39	28,37	28,42	28,42	28,48	28,39	28,41	28,43	28,39	28,39	28,46	28,43	28,40	28,37	28,37	28,38	28,42	28,37	28,41	28,37	28,30	28,38	28,39	28,32	28,32	28,31	28,29	28,27	28,25	28,15	28,12	28,16	28,16	28,09	28,08	28,11	28,10	28,08	28,00	28,00	27,93	27,86	27,81	27,82	27,80	27,72	27,69	27,70	27,63	27,57	27,61	27,57	27,54	27,45	27,43	27,51	27,45	27,44	27,39	27,41	27,34	27,35	27,30	27,13	27,18	27,22	27,03	26,64	26,34	26,19	26,43	26,75	26,93	27,02	27,17	27,30	27,29	27,34	27,29	27,30	27,29	27,27	27,30	27,18	27,05	27,00	27,17	27,48	27,93	28,44	28,84	29,08	29,35	29,44	29,50	29,62	29,65	29,56	29,42	29,65	29,65	29,64	29,54	29,34	29,21	28,89	28,06	27,47	26,03	25,28	24,81	24,37	24,09	23,99	24,08	24,15	24,15	24,11	24,18	24,26	24,31	24,23	24,33	24,48	24,46	24,46	24,52	24,55	24,64	24,75	24,77	24,75	24,69	24,75	24,91	24,91	24,87	24,90	24,98	25,04	25,06	25,00	24,99	25,06	25,09	25,20	25,09	25,05	25,09	25,14	25,17	25,16	25,20	25,17	25,24	25,25	25,12	25,19	25,27	25,24	25,16	25,27	25,20	25,19	25,22	25,26	25,22	25,13	25,14	25,22	25,19	25,08	24,96	24,91	24,93	24,98	24,93	24,86	24,78	24,84	24,93	24,92	24,83	24,81	24,82	24,84	24,89	24,85	24,83	24,72	24,68	24,80	24,71	24,59	24,52	24,52	24,63	24,60	24,51	24,43	24,38	24,36	24,34	24,25	24,25	24,27	24,32	24,31	24,21	24,20	24,18	24,16	24,25	24,15	24,09	24,05	24,09	23,99	24,06	24,01	23,92	23,93	23,94	23,97	23,92	23,97	23,92	23,78	23,78	23,77	23,82	23,77	23,75	23,77	23,74	23,72	23,68	23,61	23,62	23,55	23,57	23,54	23,68	23,65	23,50	23,44	
20,80	20,84	20,80	20,80	20,81	20,77	20,87	20,85	20,77	20,78	20,77	20,70	20,78	20,76	20,76	20,78	20,79	20,77	20,74	20,73	20,76	20,78	20,79	20,78	20,80	20,85	20,80	20,93	21,08	21,13	21,14	21,34	21,52	21,75	21,89	21,85	21,84	21,80	21,85	21,86	21,89	21,80	21,80	21,86	21,90	21,83	21,88	21,87	21,85	21,86	21,87	21,86	21,90	21,91	21,87	21,83	21,92	21,91	21,93	21,90	21,87	21,91	21,90	21,85	21,82	21,89	21,95	21,95	22,00	21,94	21,93	21,92	21,98	21,93	21,91	22,00	22,03	22,03	22,05	22,02	22,10	22,19	22,13	22,13	22,19	22,20	22,27	22,21	22,20	22,24	22,24	22,34	22,34	22,32	22,32	22,31	22,25	22,21	22,28	22,39	22,40	22,40	22,41	22,46	22,36	22,40	22,48	22,49	22,49	22,50	22,51	22,53	22,55	22,55	22,63	22,68	22,58	22,59	22,61	22,61	22,58	22,67	22,66	22,65	22,73	22,74	22,74	22,75	22,68	22,65	22,79	22,76	22,82	22,86	22,85	22,88	22,95	22,98	22,95	23,03	23,08	23,07	23,02	23,08	23,08	23,06	23,06	23,13	23,17	23,12	23,22	23,26	23,27	23,26	23,31	23,32	23,35	23,29	23,35	23,45	23,50	23,47	23,45	23,48	23,56	23,58	23,57	23,57	23,63	23,70	23,73	23,79	23,83	23,81	23,92	23,90	23,89	23,95	23,93	23,95	24,04	24,06	24,03	24,04	24,01	24,04	24,08	24,10	24,12	24,12	24,13	24,05	24,02	24,06	24,07	24,02	23,88	23,81	23,75	23,57	23,42	23,29	23,24	23,15	23,05	22,98	22,97	23,07	22,99	23,07	23,12	23,06	23,23	23,48	23,61	23,20	23,66	23,28	24,00	24,20	24,19	24,23	24,16	24,17	24,20	24,17	24,11	24,13	24,22	24,22	24,27	24,31	24,46	24,69	25,31	26,35	27,11	27,36	27,47	27,54	27,67	27,72	27,72	27,76	27,80	27,74	27,69	27,65	27,65	27,60	27,51	27,27	27,08	26,87	26,65	26,63	26,65	26,66	26,69	26,58	26,52	26,46	26,44	26,44	26,42	26,44	26,44	26,32	26,25	26,22	26,08	25,98	25,48	25,02	25,26	25,82	26,01	26,06	26,02	26,12	26,20	26,20	26,15	26,21	26,28	26,21	26,27	26,38	26,35	26,35	26,36	26,41	26,45	26,49	26,53	26,50	26,45	26,49	26,58	26,66	26,71	26,73	26,76	26,82	26,95	26,94	26,98	26,96	26,91	26,89	26,93	26,98	27,00	27,00	27,04	27,16	27,29	27,28	27,19	27,31	27,31	27,30	27,32	27,30	27,44	27,43	27,35	27,38	27,37	27,36	27,48	27,46	27,51	27,53	27,51	27,55	27,60	27,61	27,58	27,67	27,67	27,67	27,73	27,76	27,81	27,87	27,86	27,81	27,88	27,88	27,92	27,91	27,90	27,91	28,00	28,02	28,00	27,98	28,00	27,95	27,95	27,98	27,97	28,05	28,05	28,13	28,13	28,05	28,09	28,20	28,14	28,17	28,22	28,24	28,20	28,18	28,19	28,21	28,23	28,26	28,25	28,20	28,18	28,21	28,27	28,32	28,37	28,32	28,25	28,28	28,36	28,39	28,39	28,35	28,39	28,39	28,36	28,46	28,47	28,41	28,39	28,47	28,47	28,50	28,43	28,38	28,45	28,37	28,38	28,38	28,35	28,33	28,36	28,40	28,35	28,38	28,36	28,37	28,31	28,28	28,24	28,28	28,21	28,17	28,17	28,16	28,15	28,08	28,10	28,12	28,11	28,04	27,95	27,90	27,94	27,89	27,78	27,80	27,79	27,73	27,78	27,78	27,72	27,61	27,57	27,63	27,64	27,52	27,45	27,47	27,46	27,45	27,42	27,34	27,31	27,28	27,30	27,22	27,17	27,10	26,88	26,54	26,23	26,41	26,81	27,01	27,05	27,10	27,23	27,27	27,29	27,28	27,30	27,36	27,38	27,34	27,34	27,20	26,97	26,97	27,15	27,54	27,95	28,42	28,82	29,11	29,25	29,39	29,52	29,62	29,63	29,61	29,61	29,60	29,63	29,59	29,50	29,34	29,24	28,87	28,57	27,41	25,98	25,27	24,72	24,37	24,09	24,00	24,05	24,11	24,08	24,13	24,17	24,23	24,31	24,28	24,35	24,46	24,46	24,44	24,51	24,58	24,58	24,69	24,70	24,76	24,76	24,81	24,84	24,88	24,93	24,90	24,95	25,03	25,05	25,01	24,99	25,05	25,01	25,04	25,09	25,12	25,13	25,16	25,14	25,15	25,20	25,22	25,18	25,20	25,15	25,14	25,18	25,22	25,11	25,16	25,14	25,15	25,21	25,26	25,16	25,14	25,20	25,21	25,15	24,99	24,93	24,83	24,82	24,79	24,86	24,80	24,82	24,85	24,97	24,93	24,85	24,85	24,78	24,79	24,86	24,87	24,88	24,72	24,64	24,67	24,69	24,57	24,54	24,54	24,59	24,61	24,50	24,45	24,33	24,27	24,27	24,36	24,38	24,34	24,27	24,28	24,23	24,24	24,18	24,14	24,25	24,15	24,17	24,12	24,06	24,01	24,04	24,02	23,91	23,96	23,92	23,93	23,92	23,91	23,90	23,85	23,82	23,79	23,82	23,79	23,73	23,71	23,76	23,75	23,71	23,66	23,63	23,64	23,61	23,59	23,68	23,64	23,53	23,47	
20,84	20,75	20,78	20,72	20,76	20,79	20,88	20,79	20,73	20,74	20,72	20,62	20,74	20,77	20,81	20,76	20,74	20,77	20,79	20,72	20,70	20,80	20,72	20,74	20,82	20,84	20,84	20,95	21,04	21,10	21,21	21,35	21,50	21,78	21,94	21,89	21,86	21,83	21,94	21,95	21,89	21,82	21,78	21,81	21,82	21,85	21,86	21,80	21,75	21,81	21,87	21,82	21,83	21,85	21,86	21,89	21,87	21,91	21,88	21,88	21,84	21,91	21,99	21,88	21,83	21,95	21,94	21,88	21,93	21,96	21,93	21,89	21,94	21,93	22,00	22,06	22,02	22,01	21,99	21,99	22,05	22,15	22,18	22,18	22,18	22,16	22,20	22,18	22,18	22,27	22,22	22,26	22,30	22,23	22,24	22,29	22,33	22,28	22,31	22,44	22,46	22,38	22,39	22,46	22,39	22,43	22,46	22,38	22,52	22,49	22,43	22,46	22,51	22,48	22,54	22,61	22,57	22,53	22,55	22,59	22,57	22,68	22,69	22,68	22,72	22,72	22,74	22,72	22,73	22,74	22,83	22,83	22,82	22,86	22,86	22,89	22,95	22,94	22,92	22,99	23,03	22,99	22,97	23,02	23,10	23,12	23,10	23,17	23,22	23,15	23,24	23,30	23,26	23,18	23,33	23,31	23,30	23,34	23,35	23,43	23,53	23,50	23,43	23,46	23,56	23,60	23,61	23,64	23,67	23,69	23,75	23,77	23,83	23,77	23,74	23,82	23,85	23,96	23,93	23,94	23,98	24,05	23,98	24,03	24,06	24,06	24,10	24,18	24,24	24,13	24,12	24,08	24,01	23,96	23,95	23,72	23,54	23,39	23,23	23,12	23,03	23,01	23,02	23,10	23,03	23,00	23,03	23,09	23,18	23,24	23,44	23,55	23,78	24,05	24,21	24,23	24,22	24,24	24,27	24,32	24,25	24,24	24,26	24,22	24,21	24,23	24,18	24,14	24,19	24,15	24,19	24,23	24,43	24,61	25,13	26,22	27,10	27,37	27,50	27,58	27,72	27,74	27,77	27,87	27,94	27,99	27,85	27,78	27,82	27,77	27,62	27,44	27,31	27,03	26,74	26,62	26,65	26,69	26,66	26,60	26,58	26,49	26,42	26,50	26,52	26,48	26,48	26,36	26,23	26,24	26,12	26,07	25,84	25,23	25,02	25,49	25,92	26,10	26,09	26,16	26,18	26,15	26,16	26,21	26,33	26,28	26,28	26,35	26,38	26,36	26,39	26,46	26,48	26,47	26,50	26,51	26,50	26,52	26,68	26,68	26,71	26,74	26,76	26,76	26,82	26,88	26,88	26,92	26,94	26,95	26,97	27,02	27,02	27,04	27,06	27,09	27,28	27,29	27,20	27,28	27,31	27,29	27,35	27,31	27,40	27,48	27,37	27,36	27,39	27,39	27,48	27,51	27,53	27,64	27,65	27,61	27,63	27,64	27,63	27,68	27,68	27,68	27,69	27,76	27,83	27,85	27,90	27,90	27,90	27,95	27,94	27,87	27,89	27,86	27,81	27,93	27,96	28,00	28,03	27,99	28,05	28,00	28,00	28,05	28,07	28,11	28,13	28,09	28,09	28,15	28,14	28,11	28,17	28,22	28,20	28,18	28,20	28,21	28,26	28,31	28,29	28,18	28,18	28,18	28,20	28,31	28,34	28,30	28,27	28,34	28,35	28,40	28,32	28,29	28,33	28,43	28,43	28,44	28,43	28,39	28,38	28,40	28,46	28,56	28,48	28,36	28,41	28,39	28,38	28,43	28,38	28,40	28,39	28,33	28,39	28,39	28,35	28,31	28,29	28,26	28,22	28,25	28,23	28,23	28,17	28,11	28,13	28,11	28,03	28,04	28,09	28,08	27,98	27,92	27,91	27,90	27,83	27,77	27,75	27,73	27,82	27,83	27,72	27,66	27,57	27,55	27,55	27,53	27,53	27,50	27,42	27,39	27,46	27,39	27,30	27,28	27,23	27,24	27,14	26,95	26,62	26,35	26,32	26,66	26,97	27,14	27,15	27,21	27,30	27,30	27,37	27,30	27,31	27,41	27,44	27,29	27,27	27,20	26,98	26,90	27,12	27,63	28,09	28,45	28,79	29,05	29,27	29,35	29,48	29,58	29,64	29,57	29,61	29,63	29,64	29,63	29,51	29,39	29,16	28,72	27,98	27,42	25,91	25,16	24,64	24,29	24,08	23,98	23,96	24,09	24,07	24,11	24,13	24,21	24,32	24,29	24,37	24,42	24,40	24,49	24,60	24,59	24,62	24,62	24,65	24,73	24,74	24,78	24,86	24,86	24,84	24,84	24,90	24,93	24,99	24,94	24,99	25,06	25,01	25,02	25,07	25,19	25,18	25,15	25,16	25,09	25,14	25,19	25,23	25,16	25,14	25,23	25,23	25,23	25,15	25,15	25,12	25,18	25,17	25,20	25,18	25,15	25,26	25,18	24,94	24,75	24,62	24,60	24,63	24,65	24,76	24,80	24,81	24,79	24,88	24,86	24,77	24,89	24,86	24,75	24,76	24,83	24,87	24,76	24,68	24,68	24,70	24,61	24,49	24,57	24,58	24,55	24,43	24,47	24,40	24,29	24,30	24,30	24,42	24,45	24,36	24,22	24,15	24,23	24,25	24,18	24,12	24,16	24,16	24,15	24,09	24,00	24,00	24,03	23,98	23,97	23,97	23,89	23,87	23,85	23,87	23,85	23,82	23,80	23,85	23,77	23,74	23,74	23,69	23,70	23,71	23,68	23,72	23,64	23,73	23,74	23,74	23,66	23,49	23,50	
20,80	20,79	20,73	20,73	20,73	20,83	20,82	20,85	20,70	20,76	20,76	20,71	20,75	20,74	20,76	20,79	20,79	20,81	20,79	20,71	20,64	20,77	20,79	20,77	20,90	20,82	20,83	20,84	21,02	21,05	21,13	21,31	21,46	21,79	21,93	21,81	21,78	21,83	21,88	21,81	21,81	21,80	21,84	21,78	21,80	21,83	21,91	21,84	21,82	21,82	21,82	21,81	21,84	21,87	21,85	21,86	21,88	21,95	21,95	21,92	21,89	21,91	21,88	21,82	21,92	21,98	21,99	21,88	21,86	21,92	21,95	21,99	21,93	21,97	22,03	22,05	22,02	22,07	22,00	22,05	22,05	22,08	22,10	22,12	22,09	22,11	22,18	22,18	22,15	22,22	22,25	22,19	22,26	22,33	22,28	22,31	22,32	22,31	22,34	22,43	22,44	22,41	22,46	22,51	22,47	22,46	22,48	22,37	22,43	22,50	22,45	22,49	22,51	22,46	22,53	22,68	22,61	22,53	22,51	22,56	22,56	22,69	22,72	22,67	22,68	22,66	22,67	22,74	22,74	22,69	22,85	22,90	22,79	22,92	22,88	22,93	22,91	22,98	23,02	22,96	23,02	23,06	22,99	22,98	23,08	23,12	23,10	23,16	23,23	23,22	23,25	23,25	23,24	23,19	23,30	23,40	23,33	23,30	23,35	23,42	23,47	23,52	23,49	23,47	23,59	23,69	23,70	23,66	23,68	23,71	23,76	23,79	23,81	23,85	23,82	23,84	23,82	23,91	23,99	23,99	23,93	24,01	24,05	24,04	24,15	24,13	24,09	24,15	24,23	24,16	24,10	24,04	23,94	23,77	23,58	23,34	23,18	23,03	23,06	22,97	23,01	23,06	23,14	23,17	23,22	23,26	23,33	23,42	23,18	23,75	23,89	24,00	24,08	24,21	24,29	24,29	24,35	24,27	24,35	24,31	24,25	24,30	24,26	24,26	24,29	24,22	24,26	24,24	24,21	24,20	24,16	24,26	24,40	24,56	25,01	25,49	27,08	27,37	27,55	27,65	27,78	27,78	27,88	27,93	27,97	27,97	27,95	27,92	27,92	27,87	27,77	27,55	27,41	27,13	26,83	26,60	26,66	26,75	26,68	26,62	26,61	26,55	26,47	26,49	26,52	26,48	26,43	26,33	26,29	26,24	26,23	26,19	26,06	25,68	25,02	25,05	25,65	26,00	26,04	26,15	26,21	26,18	26,21	26,27	26,33	26,28	26,29	26,34	26,34	26,37	26,41	26,48	26,45	26,46	26,50	26,61	26,62	26,58	26,68	26,70	26,66	26,77	26,76	26,76	26,80	26,84	26,87	26,91	26,96	26,99	26,97	27,08	27,12	27,12	27,09	27,20	27,25	27,23	27,21	27,25	27,27	27,29	27,38	27,31	27,38	27,38	27,40	27,45	27,46	27,45	27,54	27,57	27,52	27,58	27,64	27,64	27,61	27,67	27,67	27,68	27,71	27,73	27,74	27,75	27,75	27,80	27,82	27,87	27,91	27,97	27,98	27,89	27,94	27,93	27,82	27,86	27,90	27,95	28,03	28,01	27,98	27,99	27,98	28,06	28,09	28,15	28,16	28,04	28,06	28,13	28,14	28,08	28,13	28,22	28,18	28,20	28,17	28,17	28,32	28,30	28,27	28,21	28,13	28,19	28,26	28,33	28,29	28,28	28,30	28,33	28,29	28,34	28,36	28,31	28,40	28,40	28,38	28,43	28,46	28,38	28,39	28,46	28,47	28,54	28,47	28,31	28,36	28,43	28,43	28,42	28,44	28,48	28,38	28,36	28,35	28,36	28,39	28,31	28,28	28,28	28,19	28,16	28,18	28,24	28,20	28,12	28,14	28,13	28,08	28,06	28,02	28,08	28,04	27,94	27,86	27,86	27,87	27,76	27,72	27,78	27,82	27,76	27,70	27,63	27,65	27,57	27,50	27,51	27,52	27,49	27,42	27,39	27,44	27,41	27,30	27,27	27,26	27,20	27,03	26,83	26,36	26,20	26,49	26,86	27,10	27,21	27,20	27,27	27,26	27,32	27,36	27,32	27,32	27,37	27,31	27,29	27,34	27,21	27,02	27,03	27,29	27,74	28,17	28,51	28,84	28,94	29,19	29,35	29,51	29,58	29,60	29,56	29,61	29,59	29,60	29,62	29,51	29,39	29,20	28,72	28,31	27,41	25,92	25,09	24,52	24,21	24,05	24,00	24,02	24,00	24,05	24,11	24,06	24,14	24,29	24,30	24,34	24,34	24,39	24,49	24,52	24,55	24,61	24,66	24,63	24,72	24,69	24,72	24,84	24,87	24,84	24,88	24,90	24,97	25,02	24,99	25,01	25,05	25,06	25,02	25,09	25,14	25,24	25,14	25,20	25,19	25,14	25,18	25,19	25,17	25,22	25,25	25,23	25,23	25,23	25,19	25,22	25,23	25,23	25,17	25,18	25,18	25,15	25,01	25,13	24,39	24,39	24,32	24,39	24,46	24,52	24,64	24,70	24,71	24,74	24,77	24,78	24,83	24,86	24,79	24,82	24,82	24,77	24,74	24,78	24,71	24,65	24,59	24,51	24,52	24,52	24,60	24,52	24,41	24,49	24,40	24,37	24,34	24,27	24,36	24,34	24,26	24,17	24,26	24,33	24,34	24,21	24,11	24,17	24,15	24,12	24,06	24,09	24,06	24,01	23,96	23,94	23,95	23,95	23,87	23,90	23,88	23,86	23,84	23,78	23,82	23,79	23,75	23,66	23,63	23,70	23,70	23,74	23,64	23,68	23,67	23,70	23,70	23,61	23,59
[truncated: 1,444,217 more chars]
