# Supplementary material for: A novel phased-array thermography concept for non-destructive testing
Source: Sci Rep. 2025 Nov 7;15:39144. doi: 10.1038/s41598-025-26380-8 (PMC12594793; doi:10.1038/s41598-025-26380-8)
Supplement: Supplementary file 2 — Supplementary Information 2. [file 41598_2025_26380_MOESM2_ESM.zip › Supplementary_Data/2-Experimental/1-Composite_Plate/Equivalent_PT/Impact 2_0013_35.asc]

[Settings]
Version=3
ImageWidth=640
ImageHeight=480
ShotRange=15.00;35.00
CalibRange=-40.00;120.00
TempUnit=�C

[MeasDefs]
ID=Avg	Min	Max	Span	SDev
R1=26.81	24,16	28,11	3,95	0,52

[Data]
20,54	20,62	20,59	20,62	20,68	20,67	20,59	20,54	20,65	20,57	20,57	20,52	20,65	20,64	20,64	20,61	20,64	20,62	20,50	20,50	20,57	20,62	20,64	20,70	20,72	20,68	20,86	20,87	20,87	20,94	21,09	21,26	21,35	21,52	21,58	21,56	21,55	21,51	21,53	21,58	21,49	21,38	21,43	21,34	21,42	21,50	21,51	21,48	21,41	21,35	21,35	21,43	21,44	21,41	21,47	21,43	21,39	21,41	21,46	21,46	21,48	21,54	21,49	21,46	21,46	21,43	21,52	21,51	21,57	21,50	21,56	21,47	21,49	21,44	21,48	21,53	21,58	21,56	21,61	21,63	21,48	21,41	21,56	21,53	21,56	21,40	21,48	21,51	21,56	21,61	21,61	21,60	21,62	21,61	21,62	21,67	21,58	21,64	21,60	21,66	21,66	21,60	21,62	21,55	21,58	21,55	21,64	21,71	21,61	21,60	21,54	21,71	21,77	21,69	21,68	21,68	21,68	21,71	21,74	21,75	21,67	21,83	21,78	21,63	21,71	21,78	21,75	21,83	21,84	21,82	21,84	21,85	21,84	21,79	21,82	21,87	21,78	21,81	21,87	21,89	21,90	21,96	21,90	21,95	22,02	21,93	21,89	21,99	22,01	21,89	22,00	22,09	22,06	22,07	22,08	22,05	22,18	22,17	22,14	22,13	22,19	22,19	22,18	22,20	22,31	22,34	22,28	22,25	22,24	22,23	22,28	22,39	22,38	22,33	22,35	22,38	22,41	22,47	22,43	22,40	22,48	22,46	22,45	22,41	22,46	22,51	22,57	22,57	22,48	22,56	22,56	22,52	22,52	22,60	22,66	22,62	22,56	22,55	22,63	22,66	22,66	22,75	22,83	22,79	22,70	22,74	22,80	22,84	22,74	22,78	22,84	22,78	22,80	22,81	22,87	22,85	22,84	22,91	22,88	22,95	22,98	22,98	22,99	22,97	23,03	23,03	23,04	23,03	23,06	23,13	23,13	23,12	23,15	23,14	23,08	23,21	23,20	23,11	23,15	23,23	23,17	23,18	23,22	23,24	23,22	23,21	23,20	23,24	23,29	23,29	23,29	23,27	23,24	23,32	23,33	23,33	23,46	23,44	23,47	23,56	23,50	23,41	23,46	23,50	23,53	23,50	23,54	23,55	23,54	23,57	23,54	23,59	23,61	23,60	23,60	23,63	23,64	23,67	23,65	23,63	23,63	23,64	23,72	23,74	23,80	23,80	23,80	23,83	23,77	23,84	23,82	23,88	23,88	23,87	23,92	23,96	23,90	23,97	23,99	24,00	24,00	24,06	24,13	24,14	24,10	24,12	24,12	24,14	24,19	24,19	24,21	24,17	24,15	24,27	24,23	24,26	24,28	24,22	24,25	24,28	24,30	24,36	24,32	24,19	24,24	24,30	24,19	24,25	24,25	24,34	24,30	24,23	24,23	24,27	24,29	24,25	24,28	24,40	24,38	24,37	24,44	24,46	24,51	24,44	24,41	24,45	24,47	24,42	24,37	24,33	24,35	24,38	24,32	24,26	24,30	24,36	24,32	24,31	24,34	24,32	24,30	24,19	24,14	24,23	24,33	24,26	24,22	24,12	24,15	24,24	24,27	24,22	24,25	24,34	24,45	24,33	24,30	24,36	24,35	24,32	24,38	24,35	24,34	24,27	24,19	24,29	24,36	24,38	24,36	24,29	24,33	24,40	24,44	24,36	24,30	24,35	24,35	24,42	24,40	24,38	24,46	24,48	24,48	24,40	24,39	24,49	24,50	24,50	24,46	24,48	24,55	24,56	24,57	24,52	24,49	24,51	24,55	24,59	24,60	24,61	24,62	24,59	24,64	24,64	24,63	24,70	24,62	24,60	24,64	24,68	24,72	24,66	24,68	24,73	24,63	24,59	24,68	24,72	24,71	24,66	24,73	24,67	24,76	24,76	24,67	24,65	24,72	24,76	24,65	24,56	24,55	24,61	24,68	24,58	24,54	24,63	24,59	24,65	24,65	24,66	24,64	24,60	24,63	24,56	24,52	24,43	24,45	24,49	24,56	24,63	24,63	24,47	24,45	24,56	24,54	24,51	24,56	24,58	24,60	24,52	24,37	24,43	24,53	24,55	24,56	24,45	24,46	24,46	24,40	24,40	24,48	24,45	24,41	24,33	24,32	24,36	24,31	24,33	24,33	24,25	24,30	24,26	24,26	24,34	24,26	24,26	24,28	24,09	24,06	24,19	24,13	24,04	23,97	24,06	24,04	24,00	23,98	23,89	23,98	23,97	23,87	23,94	23,79	23,79	23,93	23,92	23,80	23,90	23,83	23,73	23,72	23,69	23,66	23,65	23,64	23,64	23,65	23,69	23,65	23,58	23,56	23,60	23,45	23,41	23,48	23,42	23,38	23,31	23,41	23,42	23,33	23,31	23,35	23,39	23,38	23,45	23,34	23,36	23,30	23,29	23,23	23,20	23,36	23,27	23,22	23,20	23,23	23,17	23,16	23,33	23,23	23,06	23,06	23,09	23,06	23,02	23,05	23,02	22,98	23,02	22,98	22,92	23,06	22,97	22,86	22,94	22,93	22,82	22,78	22,82	22,90	22,86	22,80	22,86	22,80	22,69	22,74	22,79	22,79	22,74	22,73	22,59	22,59	22,69	22,68	22,61	22,63	22,64	22,64	22,71	22,66	22,61	22,70	22,65	22,67	22,65	22,57	22,60	22,61	22,62	22,63	22,53	22,55	22,55	22,44	22,49	22,54	22,51	22,36	22,39	22,43	22,52	22,60	22,52	22,40	22,43	22,56	22,54	22,42	22,45	
20,57	20,63	20,68	20,65	20,68	20,64	20,57	20,56	20,60	20,57	20,57	20,58	20,64	20,64	20,60	20,55	20,65	20,48	20,46	20,57	20,56	20,60	20,63	20,64	20,65	20,69	20,79	20,80	20,86	20,99	21,16	21,29	21,37	21,49	21,52	21,54	21,48	21,45	21,41	21,44	21,43	21,47	21,47	21,38	21,41	21,43	21,46	21,46	21,38	21,36	21,34	21,47	21,42	21,45	21,39	21,46	21,50	21,47	21,48	21,48	21,41	21,47	21,46	21,45	21,40	21,35	21,47	21,51	21,57	21,48	21,55	21,48	21,46	21,53	21,51	21,51	21,50	21,53	21,58	21,59	21,52	21,45	21,43	21,46	21,47	21,46	21,55	21,54	21,54	21,64	21,59	21,54	21,56	21,55	21,58	21,69	21,71	21,57	21,49	21,64	21,71	21,64	21,65	21,56	21,55	21,58	21,68	21,75	21,62	21,64	21,71	21,73	21,78	21,78	21,68	21,71	21,68	21,63	21,77	21,78	21,66	21,77	21,75	21,64	21,74	21,80	21,78	21,76	21,84	21,91	21,89	21,93	21,82	21,83	21,90	21,89	21,81	21,85	21,90	21,91	21,88	21,89	21,95	21,92	22,00	22,04	21,99	22,00	22,17	22,02	21,95	21,99	21,96	22,08	22,08	22,06	22,13	22,14	22,14	22,16	22,18	22,17	22,12	22,12	22,23	22,27	22,30	22,27	22,25	22,25	22,29	22,37	22,41	22,41	22,38	22,38	22,36	22,49	22,46	22,42	22,41	22,42	22,47	22,44	22,48	22,49	22,52	22,52	22,52	22,52	22,51	22,52	22,55	22,62	22,64	22,59	22,57	22,61	22,68	22,70	22,68	22,75	22,80	22,77	22,73	22,74	22,83	22,84	22,78	22,76	22,85	22,84	22,83	22,77	22,78	22,93	22,84	22,85	22,91	22,95	23,07	23,10	23,02	22,96	22,98	22,98	23,06	23,03	23,06	23,12	23,10	23,12	23,16	23,03	23,01	23,09	23,15	23,13	23,09	23,11	23,13	23,19	23,22	23,19	23,28	23,26	23,30	23,26	23,27	23,28	23,31	23,29	23,26	23,33	23,37	23,31	23,38	23,49	23,46	23,50	23,47	23,47	23,48	23,56	23,59	23,61	23,63	23,56	23,51	23,56	23,56	23,61	23,66	23,62	23,61	23,60	23,72	23,70	23,68	23,58	23,63	23,73	23,80	23,82	23,84	23,76	23,77	23,81	23,70	23,82	23,83	23,81	23,82	23,94	23,97	23,91	23,94	23,94	24,03	24,10	24,08	24,01	24,04	24,08	24,15	24,14	24,14	24,18	24,19	24,16	24,19	24,18	24,17	24,23	24,31	24,30	24,31	24,19	24,23	24,30	24,30	24,30	24,33	24,27	24,23	24,26	24,25	24,23	24,24	24,34	24,36	24,31	24,29	24,24	24,37	24,28	24,28	24,36	24,34	24,35	24,44	24,39	24,46	24,46	24,39	24,43	24,36	24,38	24,35	24,36	24,38	24,46	24,37	24,33	24,38	24,29	24,30	24,28	24,29	24,34	24,28	24,26	24,22	24,34	24,40	24,29	24,27	24,17	24,20	24,23	24,27	24,31	24,30	24,33	24,33	24,29	24,32	24,38	24,32	24,30	24,36	24,31	24,28	24,28	24,28	24,40	24,38	24,40	24,38	24,31	24,35	24,38	24,41	24,35	24,33	24,39	24,36	24,42	24,39	24,39	24,45	24,52	24,51	24,48	24,44	24,47	24,48	24,56	24,49	24,50	24,65	24,52	24,51	24,51	24,54	24,52	24,55	24,65	24,65	24,62	24,63	24,62	24,62	24,63	24,64	24,72	24,72	24,62	24,64	24,72	24,73	24,69	24,69	24,70	24,70	24,62	24,68	24,67	24,66	24,68	24,75	24,62	24,70	24,77	24,69	24,69	24,70	24,73	24,67	24,63	24,65	24,65	24,74	24,66	24,58	24,62	24,62	24,64	24,70	24,65	24,62	24,59	24,55	24,58	24,62	24,56	24,55	24,53	24,50	24,51	24,55	24,52	24,46	24,51	24,52	24,48	24,55	24,54	24,58	24,56	24,46	24,49	24,53	24,55	24,54	24,46	24,43	24,51	24,38	24,31	24,41	24,43	24,47	24,45	24,33	24,39	24,32	24,26	24,36	24,26	24,25	24,20	24,29	24,24	24,22	24,23	24,24	24,18	24,13	24,15	24,11	24,09	24,08	24,08	24,00	23,98	23,96	23,93	23,99	24,03	23,97	23,87	23,80	23,73	23,84	23,95	23,87	23,78	23,82	23,75	23,72	23,68	23,70	23,65	23,69	23,65	23,67	23,72	23,61	23,52	23,56	23,60	23,56	23,46	23,51	23,47	23,51	23,43	23,38	23,42	23,36	23,31	23,34	23,40	23,47	23,51	23,43	23,29	23,33	23,32	23,35	23,27	23,27	23,31	23,29	23,23	23,20	23,11	23,14	23,32	23,23	23,06	23,05	23,10	23,10	23,03	23,01	23,07	23,04	23,04	23,09	23,02	23,07	23,07	22,94	22,91	22,96	22,80	22,79	22,82	22,90	22,84	22,78	22,76	22,76	22,73	22,73	22,78	22,88	22,83	22,72	22,67	22,57	22,73	22,68	22,60	22,60	22,66	22,66	22,65	22,68	22,68	22,63	22,57	22,60	22,60	22,52	22,54	22,54	22,60	22,57	22,67	22,62	22,56	22,50	22,50	22,61	22,58	22,40	22,36	22,44	22,52	22,61	22,54	22,47	22,49	22,46	22,45	22,54	22,56	
20,57	20,62	20,66	20,67	20,63	20,59	20,59	20,53	20,59	20,59	20,59	20,53	20,64	20,61	20,59	20,53	20,59	20,49	20,45	20,61	20,64	20,67	20,66	20,69	20,74	20,75	20,79	20,81	20,86	20,95	21,12	21,30	21,35	21,49	21,53	21,47	21,39	21,38	21,45	21,45	21,42	21,46	21,48	21,45	21,47	21,51	21,47	21,53	21,52	21,37	21,33	21,40	21,36	21,43	21,44	21,43	21,51	21,52	21,52	21,45	21,48	21,52	21,51	21,46	21,48	21,50	21,54	21,54	21,55	21,48	21,62	21,54	21,47	21,57	21,61	21,54	21,51	21,53	21,48	21,54	21,48	21,45	21,54	21,46	21,46	21,52	21,59	21,54	21,59	21,60	21,60	21,62	21,58	21,55	21,53	21,63	21,71	21,58	21,53	21,60	21,64	21,70	21,61	21,61	21,54	21,64	21,71	21,71	21,70	21,68	21,71	21,78	21,75	21,74	21,67	21,71	21,74	21,67	21,81	21,75	21,71	21,77	21,75	21,75	21,76	21,78	21,80	21,74	21,85	21,83	21,79	21,84	21,88	21,82	21,88	21,90	21,90	21,89	21,91	21,85	21,91	21,92	21,97	21,94	21,97	21,98	22,06	22,14	22,18	22,01	21,95	22,02	21,97	22,05	22,09	22,10	22,10	22,08	22,14	22,23	22,26	22,23	22,17	22,13	22,23	22,25	22,24	22,30	22,30	22,30	22,29	22,36	22,42	22,35	22,39	22,38	22,37	22,46	22,46	22,44	22,46	22,39	22,42	22,48	22,51	22,53	22,50	22,56	22,49	22,52	22,55	22,55	22,60	22,63	22,65	22,69	22,67	22,72	22,68	22,80	22,80	22,76	22,73	22,74	22,73	22,76	22,82	22,82	22,72	22,75	22,80	22,83	22,87	22,76	22,80	22,98	23,00	22,85	22,83	22,94	23,02	23,03	23,07	23,01	23,05	23,01	23,12	23,10	23,14	23,15	23,06	23,15	23,18	23,12	23,12	23,19	23,15	23,17	23,17	23,08	23,13	23,13	23,16	23,19	23,30	23,32	23,28	23,22	23,20	23,31	23,38	23,32	23,30	23,33	23,33	23,35	23,41	23,47	23,48	23,46	23,42	23,49	23,52	23,57	23,61	23,64	23,57	23,51	23,57	23,58	23,59	23,59	23,67	23,63	23,62	23,66	23,70	23,78	23,70	23,64	23,67	23,80	23,82	23,82	23,82	23,82	23,80	23,74	23,85	23,90	23,88	23,90	23,78	23,86	23,98	23,96	23,97	24,02	23,95	24,13	24,13	24,11	24,09	24,14	24,15	24,18	24,15	24,20	24,17	24,23	24,19	24,22	24,22	24,21	24,40	24,34	24,29	24,21	24,21	24,32	24,28	24,23	24,26	24,31	24,29	24,22	24,30	24,27	24,28	24,34	24,34	24,29	24,32	24,35	24,34	24,32	24,35	24,40	24,38	24,37	24,37	24,42	24,49	24,44	24,43	24,38	24,34	24,36	24,37	24,35	24,42	24,42	24,37	24,37	24,37	24,37	24,28	24,32	24,33	24,33	24,37	24,33	24,27	24,29	24,34	24,30	24,30	24,24	24,22	24,29	24,30	24,26	24,29	24,33	24,40	24,28	24,34	24,39	24,38	24,32	24,35	24,34	24,27	24,30	24,31	24,42	24,42	24,40	24,36	24,29	24,34	24,38	24,44	24,37	24,32	24,35	24,38	24,38	24,36	24,32	24,41	24,55	24,49	24,51	24,47	24,47	24,49	24,53	24,57	24,56	24,65	24,60	24,52	24,54	24,55	24,57	24,51	24,65	24,66	24,60	24,58	24,61	24,62	24,68	24,73	24,73	24,74	24,68	24,67	24,70	24,73	24,67	24,78	24,75	24,78	24,69	24,66	24,68	24,67	24,68	24,79	24,67	24,70	24,73	24,72	24,65	24,72	24,77	24,69	24,70	24,67	24,68	24,77	24,71	24,59	24,60	24,62	24,65	24,67	24,63	24,63	24,67	24,63	24,60	24,63	24,63	24,61	24,57	24,54	24,52	24,53	24,58	24,57	24,53	24,53	24,55	24,56	24,49	24,55	24,51	24,36	24,43	24,57	24,53	24,50	24,44	24,49	24,47	24,39	24,36	24,45	24,44	24,42	24,31	24,37	24,31	24,35	24,31	24,25	24,26	24,30	24,26	24,33	24,29	24,25	24,21	24,18	24,17	24,18	24,23	24,17	24,16	24,14	24,12	24,05	24,00	23,95	23,94	24,04	24,03	24,08	23,98	23,85	23,75	23,70	23,74	23,84	23,74	23,76	23,72	23,65	23,67	23,69	23,69	23,74	23,70	23,67	23,66	23,63	23,47	23,53	23,60	23,52	23,49	23,49	23,47	23,50	23,54	23,44	23,44	23,39	23,38	23,39	23,43	23,43	23,55	23,50	23,35	23,26	23,28	23,29	23,30	23,22	23,26	23,31	23,20	23,17	23,18	23,10	23,22	23,22	23,12	23,12	23,04	23,15	23,12	23,02	23,06	23,12	23,03	23,13	23,07	23,08	23,06	23,01	22,99	23,02	22,91	22,84	22,94	22,93	22,90	22,81	22,78	22,73	22,70	22,70	22,79	22,87	22,80	22,75	22,74	22,69	22,61	22,71	22,74	22,66	22,60	22,72	22,76	22,68	22,68	22,65	22,61	22,58	22,67	22,59	22,61	22,52	22,58	22,69	22,64	22,57	22,55	22,67	22,55	22,53	22,56	22,43	22,42	22,48	22,44	22,53	22,56	22,49	22,46	22,47	22,47	22,45	22,50	
20,51	20,59	20,56	20,59	20,65	20,60	20,63	20,62	20,64	20,66	20,60	20,47	20,56	20,54	20,55	20,53	20,57	20,52	20,51	20,56	20,63	20,71	20,65	20,63	20,73	20,71	20,79	20,83	20,93	21,00	21,03	21,27	21,41	21,45	21,54	21,47	21,39	21,47	21,48	21,45	21,48	21,49	21,43	21,42	21,41	21,50	21,46	21,51	21,53	21,40	21,43	21,40	21,33	21,34	21,40	21,47	21,51	21,45	21,49	21,40	21,49	21,57	21,55	21,54	21,48	21,59	21,55	21,47	21,60	21,59	21,62	21,55	21,48	21,46	21,59	21,63	21,54	21,59	21,51	21,55	21,48	21,51	21,53	21,49	21,49	21,57	21,61	21,59	21,53	21,54	21,54	21,64	21,68	21,61	21,59	21,65	21,63	21,60	21,67	21,71	21,64	21,63	21,65	21,63	21,60	21,67	21,71	21,70	21,73	21,69	21,70	21,76	21,81	21,75	21,67	21,74	21,74	21,73	21,89	21,89	21,78	21,80	21,82	21,85	21,83	21,85	21,82	21,78	21,86	21,83	21,77	21,78	21,87	21,83	21,83	21,95	21,92	21,83	21,80	21,83	21,98	21,99	21,95	21,96	21,95	21,99	22,02	22,06	22,09	21,98	22,00	22,10	22,02	22,04	22,09	22,11	22,10	22,23	22,19	22,25	22,29	22,17	22,18	22,27	22,27	22,30	22,35	22,40	22,41	22,39	22,38	22,36	22,49	22,34	22,37	22,47	22,39	22,44	22,45	22,46	22,49	22,55	22,41	22,39	22,47	22,54	22,54	22,65	22,59	22,50	22,59	22,62	22,63	22,66	22,72	22,63	22,60	22,70	22,73	22,81	22,80	22,74	22,77	22,80	22,77	22,76	22,83	22,86	22,81	22,78	22,84	22,85	22,93	22,89	22,87	22,94	23,02	23,01	22,91	22,86	23,00	23,03	23,05	23,03	23,02	23,12	23,19	23,10	23,06	23,11	23,03	23,10	23,20	23,12	23,14	23,21	23,17	23,15	23,16	23,06	23,18	23,17	23,21	23,26	23,24	23,27	23,27	23,27	23,24	23,27	23,34	23,40	23,26	23,29	23,39	23,42	23,51	23,55	23,59	23,48	23,44	23,44	23,42	23,51	23,53	23,57	23,57	23,55	23,65	23,62	23,52	23,60	23,66	23,64	23,65	23,69	23,66	23,69	23,65	23,60	23,69	23,76	23,81	23,76	23,82	23,92	23,85	23,80	23,77	23,91	23,89	23,94	23,96	23,91	23,92	23,97	23,97	24,03	23,98	24,02	24,14	24,19	24,17	24,28	24,24	24,17	24,22	24,26	24,19	24,24	24,31	24,25	24,27	24,30	24,29	24,36	24,34	24,26	24,25	24,33	24,26	24,26	24,32	24,37	24,31	24,32	24,30	24,24	24,30	24,35	24,38	24,38	24,32	24,41	24,32	24,31	24,39	24,42	24,41	24,51	24,46	24,38	24,46	24,45	24,46	24,47	24,40	24,42	24,39	24,39	24,44	24,40	24,41	24,39	24,36	24,38	24,38	24,32	24,37	24,40	24,37	24,40	24,34	24,29	24,28	24,33	24,32	24,30	24,30	24,36	24,32	24,28	24,28	24,37	24,42	24,36	24,34	24,36	24,38	24,45	24,39	24,39	24,30	24,34	24,42	24,42	24,44	24,44	24,45	24,35	24,43	24,43	24,39	24,37	24,37	24,38	24,40	24,43	24,44	24,38	24,43	24,46	24,50	24,48	24,47	24,45	24,50	24,63	24,67	24,63	24,62	24,55	24,54	24,61	24,62	24,56	24,58	24,69	24,57	24,56	24,64	24,62	24,64	24,68	24,74	24,72	24,70	24,69	24,70	24,71	24,69	24,65	24,75	24,77	24,71	24,73	24,72	24,71	24,73	24,71	24,76	24,77	24,72	24,71	24,70	24,70	24,71	24,80	24,75	24,70	24,65	24,71	24,67	24,68	24,62	24,64	24,64	24,75	24,78	24,66	24,64	24,59	24,62	24,61	24,62	24,63	24,60	24,61	24,56	24,53	24,55	24,53	24,50	24,54	24,54	24,54	24,53	24,40	24,47	24,51	24,41	24,42	24,52	24,52	24,52	24,46	24,48	24,54	24,40	24,41	24,52	24,51	24,42	24,33	24,37	24,41	24,38	24,36	24,31	24,31	24,37	24,25	24,28	24,27	24,25	24,22	24,22	24,14	24,14	24,13	24,18	24,19	24,18	24,12	24,02	24,06	24,00	24,00	24,01	23,98	23,97	23,98	23,90	23,89	23,81	23,81	23,80	23,79	23,79	23,79	23,70	23,68	23,73	23,69	23,68	23,65	23,65	23,66	23,62	23,57	23,56	23,58	23,54	23,43	23,48	23,42	23,47	23,56	23,50	23,44	23,41	23,40	23,45	23,41	23,43	23,46	23,48	23,43	23,34	23,29	23,32	23,34	23,31	23,26	23,26	23,20	23,19	23,21	23,13	23,22	23,22	23,16	23,15	23,10	23,18	23,17	23,07	23,10	23,10	23,08	23,05	23,04	23,09	23,03	23,03	23,03	22,97	22,92	22,95	23,03	22,99	22,91	22,82	22,84	22,88	22,76	22,76	22,86	22,84	22,76	22,75	22,73	22,68	22,70	22,67	22,74	22,70	22,65	22,71	22,75	22,66	22,69	22,76	22,78	22,71	22,73	22,63	22,57	22,59	22,69	22,69	22,58	22,59	22,62	22,63	22,61	22,52	22,53	22,51	22,52	22,55	22,54	22,59	22,51	22,46	22,39	22,42	22,46	22,48	22,51	
20,57	20,61	20,62	20,60	20,56	20,55	20,53	20,59	20,65	20,67	20,70	20,59	20,68	20,57	20,56	20,62	20,57	20,49	20,52	20,49	20,56	20,70	20,64	20,59	20,72	20,74	20,81	20,87	21,01	21,06	21,00	21,24	21,44	21,48	21,62	21,51	21,41	21,43	21,48	21,43	21,38	21,46	21,42	21,45	21,43	21,36	21,38	21,39	21,43	21,46	21,52	21,49	21,43	21,46	21,42	21,47	21,56	21,49	21,50	21,44	21,49	21,56	21,53	21,46	21,41	21,48	21,61	21,60	21,61	21,58	21,57	21,53	21,44	21,38	21,54	21,53	21,48	21,58	21,46	21,51	21,50	21,51	21,47	21,49	21,61	21,49	21,51	21,58	21,57	21,50	21,54	21,57	21,66	21,63	21,62	21,66	21,71	21,69	21,66	21,77	21,69	21,62	21,60	21,63	21,64	21,67	21,63	21,64	21,64	21,69	21,76	21,72	21,75	21,73	21,77	21,77	21,75	21,72	21,82	21,90	21,82	21,81	21,83	21,78	21,84	21,84	21,85	21,87	21,87	21,85	21,83	21,85	21,85	21,86	21,87	21,94	21,88	21,85	21,78	21,86	22,01	22,02	21,87	21,99	22,00	21,96	22,04	22,09	22,06	21,98	22,04	22,08	22,09	22,00	22,06	22,07	22,14	22,20	22,22	22,29	22,35	22,25	22,25	22,29	22,32	22,26	22,33	22,37	22,42	22,36	22,40	22,43	22,51	22,45	22,36	22,47	22,45	22,53	22,51	22,46	22,46	22,54	22,48	22,42	22,58	22,64	22,57	22,54	22,62	22,61	22,57	22,60	22,58	22,67	22,68	22,66	22,57	22,64	22,74	22,75	22,75	22,69	22,71	22,81	22,79	22,88	22,90	22,88	22,81	22,83	22,87	22,89	22,94	22,99	22,92	22,93	22,92	22,92	22,94	22,98	23,07	23,07	23,07	23,05	23,07	23,12	23,18	23,17	23,11	23,11	23,14	23,09	23,15	23,14	23,13	23,21	23,19	23,20	23,20	23,10	23,12	23,18	23,30	23,32	23,25	23,24	23,30	23,29	23,22	23,25	23,36	23,39	23,39	23,29	23,39	23,41	23,44	23,46	23,48	23,50	23,44	23,43	23,43	23,47	23,59	23,58	23,59	23,58	23,64	23,55	23,54	23,58	23,67	23,66	23,68	23,73	23,68	23,69	23,66	23,65	23,66	23,81	23,80	23,79	23,81	23,86	23,81	23,82	23,81	23,88	23,93	23,88	23,90	23,83	23,90	24,02	24,01	23,99	24,09	24,11	24,10	24,08	24,15	24,18	24,19	24,25	24,25	24,29	24,21	24,28	24,31	24,33	24,31	24,27	24,26	24,30	24,42	24,33	24,24	24,31	24,37	24,37	24,33	24,36	24,29	24,28	24,26	24,20	24,28	24,37	24,40	24,46	24,31	24,33	24,37	24,34	24,36	24,33	24,36	24,48	24,55	24,49	24,44	24,45	24,45	24,49	24,47	24,45	24,45	24,43	24,41	24,37	24,44	24,39	24,36	24,39	24,39	24,36	24,32	24,35	24,35	24,38	24,39	24,36	24,32	24,35	24,25	24,27	24,35	24,38	24,34	24,31	24,39	24,46	24,48	24,40	24,39	24,35	24,38	24,43	24,50	24,44	24,36	24,40	24,48	24,42	24,46	24,50	24,47	24,39	24,41	24,48	24,47	24,40	24,45	24,49	24,43	24,44	24,51	24,54	24,51	24,46	24,44	24,47	24,47	24,45	24,50	24,54	24,59	24,66	24,67	24,56	24,55	24,60	24,61	24,57	24,59	24,65	24,61	24,58	24,63	24,58	24,61	24,70	24,68	24,66	24,65	24,63	24,62	24,69	24,81	24,70	24,73	24,75	24,72	24,74	24,72	24,67	24,71	24,73	24,75	24,76	24,71	24,76	24,65	24,71	24,72	24,74	24,68	24,68	24,69	24,67	24,65	24,65	24,69	24,64	24,64	24,71	24,71	24,66	24,65	24,60	24,58	24,67	24,66	24,62	24,59	24,63	24,64	24,51	24,57	24,58	24,52	24,51	24,55	24,50	24,51	24,46	24,49	24,51	24,39	24,45	24,55	24,49	24,46	24,46	24,42	24,41	24,40	24,39	24,49	24,53	24,46	24,32	24,31	24,39	24,42	24,34	24,32	24,38	24,37	24,27	24,26	24,27	24,25	24,23	24,25	24,17	24,08	24,17	24,21	24,21	24,20	24,07	24,05	23,95	23,99	24,07	24,06	24,02	23,97	23,90	23,91	23,83	23,88	23,90	23,83	23,77	23,80	23,81	23,80	23,72	23,70	23,66	23,68	23,61	23,62	23,63	23,61	23,65	23,58	23,54	23,57	23,53	23,46	23,46	23,45	23,51	23,54	23,47	23,37	23,38	23,43	23,41	23,40	23,45	23,47	23,48	23,40	23,41	23,32	23,29	23,39	23,29	23,29	23,27	23,27	23,25	23,22	23,28	23,22	23,28	23,22	23,15	23,18	23,16	23,06	23,07	23,12	23,11	23,11	22,97	23,04	22,96	22,86	22,99	23,03	22,98	22,95	22,97	22,90	22,83	22,85	22,82	22,90	22,82	22,77	22,89	22,88	22,81	22,82	22,72	22,66	22,73	22,74	22,60	22,66	22,62	22,71	22,68	22,68	22,62	22,65	22,72	22,66	22,59	22,60	22,67	22,62	22,66	22,69	22,64	22,63	22,60	22,65	22,61	22,54	22,59	22,57	22,49	22,53	22,63	22,59	22,52	22,45	22,49	22,49	22,34	22,47	22,49	
20,66	20,60	20,63	20,67	20,57	20,49	20,47	20,51	20,62	20,67	20,63	20,64	20,66	20,70	20,58	20,63	20,63	20,51	20,56	20,53	20,51	20,62	20,64	20,64	20,69	20,80	20,85	20,89	21,03	21,08	21,03	21,25	21,43	21,51	21,54	21,43	21,41	21,40	21,44	21,41	21,46	21,46	21,41	21,42	21,45	21,48	21,52	21,38	21,42	21,47	21,50	21,53	21,56	21,45	21,48	21,44	21,54	21,53	21,52	21,48	21,50	21,58	21,58	21,51	21,47	21,44	21,54	21,55	21,59	21,47	21,40	21,51	21,50	21,49	21,59	21,53	21,50	21,57	21,48	21,47	21,53	21,51	21,55	21,52	21,58	21,47	21,50	21,58	21,62	21,54	21,57	21,56	21,57	21,60	21,60	21,63	21,67	21,70	21,62	21,67	21,70	21,66	21,64	21,69	21,64	21,68	21,69	21,71	21,72	21,71	21,70	21,74	21,72	21,76	21,77	21,79	21,77	21,75	21,83	21,77	21,82	21,85	21,75	21,64	21,77	21,86	21,87	21,91	21,87	21,86	21,81	21,90	21,86	21,87	21,93	22,01	21,79	21,87	21,85	21,85	21,91	21,96	21,93	22,00	22,02	22,02	22,01	22,13	22,17	22,01	21,99	22,06	22,10	22,12	22,14	22,14	22,13	22,15	22,17	22,27	22,27	22,27	22,21	22,27	22,29	22,35	22,36	22,39	22,48	22,39	22,37	22,36	22,43	22,47	22,40	22,40	22,43	22,53	22,51	22,50	22,44	22,44	22,53	22,53	22,54	22,61	22,56	22,56	22,61	22,66	22,63	22,66	22,61	22,65	22,73	22,71	22,65	22,68	22,79	22,74	22,73	22,73	22,72	22,74	22,75	22,85	22,88	22,84	22,77	22,82	22,88	22,90	22,88	22,85	22,92	22,95	22,98	22,88	22,90	22,94	23,08	23,03	23,06	23,01	23,01	23,07	23,14	23,20	23,13	23,11	23,15	23,14	23,11	23,16	23,13	23,20	23,19	23,18	23,26	23,22	23,20	23,19	23,25	23,26	23,22	23,30	23,29	23,27	23,22	23,23	23,37	23,34	23,42	23,40	23,36	23,36	23,43	23,45	23,46	23,48	23,53	23,51	23,54	23,61	23,57	23,58	23,52	23,56	23,57	23,58	23,62	23,59	23,60	23,63	23,68	23,69	23,67	23,65	23,69	23,71	23,68	23,74	23,80	23,81	23,84	23,79	23,83	23,87	23,91	23,93	23,91	23,91	23,87	23,88	23,92	24,07	24,06	23,99	24,02	24,05	24,15	24,15	24,07	24,14	24,10	24,19	24,21	24,29	24,21	24,25	24,32	24,29	24,30	24,27	24,26	24,27	24,31	24,35	24,35	24,32	24,36	24,37	24,39	24,30	24,27	24,27	24,31	24,28	24,30	24,36	24,35	24,42	24,36	24,36	24,38	24,36	24,39	24,39	24,42	24,46	24,42	24,44	24,50	24,49	24,49	24,47	24,49	24,49	24,49	24,48	24,45	24,42	24,39	24,41	24,46	24,44	24,40	24,39	24,32	24,32	24,32	24,29	24,31	24,36	24,39	24,35	24,35	24,26	24,36	24,34	24,37	24,38	24,45	24,49	24,46	24,42	24,44	24,45	24,42	24,45	24,53	24,51	24,40	24,43	24,48	24,46	24,44	24,50	24,44	24,35	24,40	24,53	24,54	24,48	24,53	24,56	24,48	24,46	24,53	24,56	24,58	24,52	24,46	24,48	24,49	24,52	24,55	24,56	24,55	24,62	24,64	24,56	24,55	24,58	24,54	24,64	24,60	24,62	24,66	24,65	24,72	24,61	24,67	24,70	24,70	24,69	24,64	24,66	24,69	24,70	24,74	24,69	24,70	24,78	24,73	24,77	24,72	24,70	24,76	24,77	24,73	24,73	24,73	24,68	24,67	24,68	24,69	24,71	24,68	24,65	24,62	24,63	24,64	24,70	24,71	24,62	24,63	24,71	24,70	24,62	24,69	24,67	24,63	24,66	24,69	24,64	24,60	24,61	24,70	24,58	24,55	24,63	24,53	24,51	24,53	24,50	24,60	24,57	24,48	24,50	24,39	24,49	24,48	24,49	24,51	24,46	24,46	24,40	24,43	24,45	24,44	24,53	24,51	24,42	24,33	24,34	24,34	24,27	24,32	24,33	24,34	24,33	24,35	24,32	24,38	24,27	24,21	24,19	24,14	24,23	24,18	24,13	24,18	24,09	24,03	24,03	24,04	24,09	24,09	23,95	24,00	23,86	23,85	23,86	23,83	23,90	23,80	23,76	23,75	23,76	23,74	23,74	23,73	23,73	23,71	23,67	23,71	23,70	23,62	23,63	23,71	23,62	23,49	23,52	23,58	23,49	23,45	23,48	23,49	23,45	23,36	23,34	23,49	23,50	23,46	23,43	23,44	23,43	23,37	23,42	23,40	23,28	23,38	23,32	23,32	23,25	23,30	23,33	23,25	23,26	23,20	23,29	23,20	23,13	23,18	23,18	23,10	23,08	23,07	23,08	23,11	22,98	22,91	22,97	22,93	22,94	23,09	22,92	22,84	22,86	22,86	22,85	22,86	22,82	22,90	22,89	22,86	22,81	22,83	22,83	22,78	22,66	22,63	22,72	22,75	22,71	22,67	22,68	22,73	22,81	22,76	22,73	22,63	22,74	22,79	22,73	22,65	22,66	22,74	22,61	22,55	22,72	22,69	22,58	22,72	22,63	22,53	22,57	22,60	22,50	22,54	22,57	22,56	22,54	22,51	22,56	22,55	22,40	22,39	22,44	
20,60	20,61	20,54	20,58	20,48	20,48	20,49	20,49	20,65	20,70	20,67	20,62	20,62	20,64	20,61	20,59	20,63	20,63	20,51	20,50	20,59	20,59	20,56	20,47	20,61	20,80	20,85	20,84	20,95	21,10	21,11	21,28	21,43	21,51	21,52	21,45	21,47	21,42	21,46	21,51	21,56	21,48	21,47	21,47	21,47	21,45	21,60	21,48	21,46	21,41	21,40	21,45	21,39	21,38	21,45	21,42	21,42	21,39	21,52	21,45	21,45	21,63	21,60	21,52	21,57	21,60	21,51	21,52	21,55	21,45	21,51	21,48	21,43	21,53	21,63	21,54	21,51	21,59	21,60	21,52	21,52	21,49	21,58	21,64	21,56	21,47	21,50	21,56	21,62	21,59	21,59	21,64	21,54	21,62	21,67	21,61	21,60	21,61	21,65	21,74	21,69	21,67	21,68	21,72	21,74	21,67	21,68	21,65	21,70	21,74	21,63	21,74	21,74	21,78	21,77	21,75	21,82	21,68	21,73	21,76	21,78	21,82	21,76	21,66	21,77	21,84	21,87	21,88	21,76	21,84	21,83	21,81	21,87	21,88	21,90	21,96	21,93	21,86	21,92	21,98	21,90	21,86	21,93	21,96	21,98	21,93	22,02	22,11	22,15	22,00	21,91	22,03	22,11	22,06	22,09	22,14	22,21	22,13	22,14	22,20	22,21	22,22	22,20	22,25	22,34	22,38	22,40	22,35	22,43	22,39	22,35	22,35	22,43	22,46	22,41	22,43	22,41	22,41	22,39	22,47	22,51	22,49	22,52	22,57	22,47	22,54	22,55	22,56	22,58	22,62	22,59	22,67	22,60	22,63	22,72	22,72	22,71	22,75	22,77	22,79	22,73	22,68	22,69	22,79	22,82	22,82	22,82	22,84	22,83	22,83	22,94	22,88	22,89	22,90	22,99	23,00	22,95	22,96	22,93	22,93	22,99	23,02	23,10	23,12	23,13	23,15	23,13	23,16	23,14	23,09	23,09	23,10	23,18	23,20	23,12	23,18	23,22	23,15	23,20	23,22	23,27	23,23	23,21	23,22	23,23	23,29	23,36	23,31	23,20	23,24	23,37	23,38	23,37	23,43	23,43	23,41	23,47	23,41	23,46	23,50	23,45	23,44	23,47	23,55	23,55	23,57	23,54	23,58	23,60	23,64	23,65	23,69	23,65	23,59	23,67	23,70	23,68	23,69	23,65	23,71	23,65	23,67	23,77	23,78	23,80	23,82	23,85	23,85	23,85	23,90	23,85	23,85	23,91	23,97	23,97	24,03	24,02	23,99	24,01	24,06	24,13	24,21	24,15	24,09	24,16	24,19	24,18	24,25	24,22	24,20	24,26	24,33	24,31	24,30	24,29	24,32	24,35	24,32	24,32	24,35	24,30	24,31	24,38	24,30	24,27	24,35	24,38	24,33	24,39	24,47	24,45	24,44	24,35	24,40	24,39	24,30	24,40	24,48	24,48	24,50	24,41	24,43	24,42	24,47	24,54	24,54	24,45	24,52	24,55	24,53	24,45	24,44	24,37	24,37	24,48	24,45	24,41	24,43	24,35	24,33	24,34	24,29	24,30	24,34	24,36	24,31	24,30	24,32	24,38	24,46	24,49	24,47	24,52	24,46	24,50	24,47	24,49	24,51	24,39	24,48	24,51	24,56	24,46	24,45	24,48	24,53	24,51	24,48	24,43	24,46	24,52	24,50	24,53	24,45	24,49	24,54	24,52	24,50	24,50	24,51	24,60	24,60	24,52	24,54	24,52	24,54	24,57	24,52	24,49	24,50	24,55	24,54	24,52	24,60	24,60	24,60	24,61	24,56	24,67	24,67	24,67	24,70	24,70	24,63	24,67	24,70	24,72	24,68	24,70	24,73	24,72	24,72	24,67	24,74	24,75	24,74	24,78	24,75	24,76	24,78	24,68	24,72	24,77	24,77	24,69	24,71	24,69	24,71	24,71	24,68	24,75	24,73	24,64	24,80	24,82	24,67	24,61	24,66	24,68	24,64	24,70	24,70	24,64	24,67	24,67	24,62	24,56	24,60	24,69	24,64	24,61	24,67	24,62	24,58	24,49	24,35	24,57	24,65	24,50	24,52	24,50	24,61	24,52	24,49	24,51	24,44	24,49	24,49	24,46	24,46	24,54	24,54	24,46	24,36	24,32	24,41	24,43	24,36	24,36	24,39	24,31	24,33	24,34	24,31	24,32	24,35	24,23	24,18	24,15	24,26	24,23	24,09	24,08	24,05	24,08	24,00	24,03	23,98	23,96	23,94	23,97	23,88	23,84	23,88	23,87	23,85	23,82	23,80	23,81	23,73	23,71	23,77	23,86	23,72	23,66	23,71	23,75	23,74	23,70	23,68	23,68	23,71	23,54	23,52	23,58	23,49	23,35	23,42	23,48	23,45	23,37	23,41	23,52	23,52	23,40	23,46	23,44	23,42	23,35	23,40	23,42	23,32	23,37	23,37	23,25	23,21	23,26	23,32	23,21	23,18	23,20	23,28	23,22	23,10	23,13	23,15	23,19	23,16	23,08	23,05	23,06	23,02	23,01	23,02	23,03	22,99	23,10	22,97	22,94	22,98	22,86	22,82	22,87	22,94	22,84	22,83	22,88	22,82	22,78	22,89	22,80	22,62	22,70	22,82	22,79	22,79	22,79	22,78	22,77	22,76	22,83	22,81	22,66	22,64	22,80	22,75	22,75	22,67	22,71	22,66	22,55	22,64	22,64	22,56	22,67	22,67	22,57	22,51	22,56	22,50	22,51	22,64	22,65	22,63	22,51	22,53	22,53	22,46	22,35	22,39	
20,70	20,70	20,58	20,55	20,56	20,60	20,52	20,42	20,60	20,67	20,62	20,67	20,64	20,58	20,61	20,57	20,58	20,69	20,59	20,55	20,70	20,65	20,60	20,49	20,54	20,76	20,89	20,85	20,90	21,03	21,13	21,30	21,35	21,48	21,57	21,54	21,54	21,45	21,55	21,49	21,43	21,43	21,49	21,49	21,50	21,44	21,55	21,52	21,43	21,40	21,40	21,43	21,39	21,41	21,46	21,46	21,47	21,46	21,53	21,47	21,50	21,58	21,59	21,47	21,54	21,54	21,53	21,43	21,60	21,54	21,65	21,57	21,37	21,49	21,59	21,60	21,58	21,62	21,72	21,57	21,49	21,50	21,56	21,63	21,62	21,48	21,62	21,60	21,59	21,65	21,61	21,63	21,65	21,64	21,66	21,58	21,61	21,56	21,62	21,66	21,72	21,72	21,71	21,69	21,64	21,71	21,74	21,69	21,60	21,71	21,67	21,65	21,70	21,74	21,77	21,75	21,81	21,76	21,72	21,75	21,73	21,79	21,81	21,74	21,83	21,83	21,81	21,90	21,84	21,78	21,85	21,85	21,80	21,84	21,91	21,96	21,86	21,86	21,89	21,95	21,90	21,87	21,96	21,90	21,97	22,06	22,00	22,05	22,18	22,04	21,99	22,14	22,16	22,16	22,10	22,06	22,20	22,19	22,16	22,23	22,25	22,21	22,27	22,29	22,41	22,36	22,34	22,31	22,37	22,42	22,38	22,39	22,47	22,43	22,38	22,49	22,54	22,45	22,43	22,53	22,53	22,54	22,53	22,56	22,54	22,62	22,63	22,61	22,58	22,58	22,58	22,59	22,61	22,68	22,68	22,68	22,75	22,82	22,72	22,74	22,83	22,75	22,77	22,86	22,91	22,81	22,79	22,93	22,90	22,89	22,98	22,90	22,92	22,95	22,89	22,91	22,96	22,90	22,90	22,96	23,02	23,02	23,08	23,01	23,14	23,26	23,14	23,13	23,15	23,15	23,11	23,10	23,16	23,18	23,07	23,14	23,17	23,14	23,20	23,28	23,26	23,27	23,26	23,35	23,30	23,33	23,35	23,38	23,28	23,31	23,44	23,38	23,37	23,41	23,52	23,45	23,48	23,41	23,41	23,47	23,48	23,42	23,49	23,44	23,53	23,62	23,63	23,65	23,67	23,64	23,65	23,66	23,66	23,65	23,64	23,67	23,68	23,63	23,60	23,63	23,69	23,69	23,75	23,85	23,83	23,73	23,83	23,91	23,86	23,89	23,90	23,94	23,96	23,96	23,98	23,98	24,00	23,98	24,04	24,15	24,10	24,19	24,22	24,14	24,19	24,23	24,15	24,21	24,19	24,26	24,31	24,27	24,29	24,26	24,32	24,32	24,41	24,34	24,28	24,40	24,33	24,29	24,37	24,31	24,27	24,35	24,42	24,37	24,37	24,43	24,51	24,47	24,37	24,44	24,52	24,43	24,40	24,51	24,54	24,50	24,43	24,42	24,49	24,54	24,48	24,57	24,52	24,50	24,54	24,55	24,44	24,44	24,49	24,40	24,38	24,39	24,43	24,44	24,47	24,36	24,41	24,34	24,35	24,41	24,40	24,34	24,33	24,37	24,46	24,48	24,51	24,41	24,53	24,53	24,47	24,49	24,47	24,50	24,48	24,47	24,48	24,53	24,49	24,49	24,53	24,56	24,60	24,54	24,49	24,48	24,46	24,47	24,46	24,45	24,49	24,50	24,53	24,58	24,55	24,52	24,56	24,58	24,55	24,56	24,55	24,51	24,52	24,59	24,53	24,49	24,61	24,62	24,55	24,55	24,64	24,59	24,54	24,60	24,62	24,64	24,65	24,65	24,66	24,64	24,67	24,70	24,68	24,66	24,68	24,70	24,77	24,75	24,73	24,71	24,76	24,78	24,83	24,80	24,71	24,70	24,74	24,70	24,73	24,73	24,71	24,71	24,74	24,74	24,75	24,71	24,73	24,73	24,69	24,75	24,84	24,76	24,64	24,69	24,71	24,64	24,69	24,79	24,76	24,73	24,71	24,63	24,56	24,59	24,67	24,64	24,62	24,60	24,57	24,61	24,54	24,46	24,54	24,61	24,55	24,58	24,54	24,51	24,50	24,50	24,47	24,39	24,40	24,44	24,50	24,47	24,58	24,58	24,42	24,32	24,34	24,44	24,48	24,32	24,30	24,36	24,35	24,36	24,29	24,33	24,29	24,32	24,23	24,20	24,20	24,28	24,26	24,14	24,09	24,09	24,08	24,01	23,99	23,94	23,92	23,94	23,95	23,94	23,87	23,85	23,87	23,81	23,80	23,82	23,84	23,77	23,73	23,75	23,78	23,87	23,70	23,72	23,67	23,66	23,64	23,65	23,61	23,69	23,60	23,50	23,56	23,48	23,46	23,47	23,47	23,46	23,45	23,45	23,45	23,46	23,40	23,39	23,48	23,47	23,38	23,32	23,44	23,37	23,42	23,41	23,33	23,24	23,31	23,34	23,24	23,16	23,13	23,21	23,16	23,20	23,16	23,19	23,17	23,16	23,12	23,11	23,09	23,07	23,00	22,99	23,06	23,11	23,06	23,02	22,92	22,96	22,87	22,79	22,86	22,93	22,86	22,78	22,77	22,86	22,91	22,92	22,89	22,73	22,73	22,75	22,66	22,70	22,84	22,80	22,80	22,71	22,74	22,83	22,64	22,67	22,78	22,81	22,71	22,76	22,82	22,75	22,63	22,68	22,64	22,58	22,70	22,63	22,54	22,63	22,60	22,60	22,50	22,59	22,72	22,61	22,52	22,54	22,57	22,44	22,38	22,40	
20,70	20,64	20,62	20,66	20,69	20,60	20,52	20,45	20,60	20,73	20,60	20,63	20,71	20,63	20,66	20,62	20,56	20,56	20,68	20,62	20,61	20,64	20,64	20,61	20,59	20,68	20,82	20,85	20,93	20,98	21,09	21,33	21,41	21,51	21,64	21,57	21,51	21,41	21,47	21,48	21,39	21,38	21,46	21,53	21,45	21,43	21,49	21,45	21,40	21,37	21,42	21,47	21,43	21,57	21,52	21,48	21,61	21,50	21,58	21,55	21,54	21,58	21,58	21,60	21,57	21,60	21,56	21,50	21,62	21,57	21,63	21,55	21,48	21,56	21,65	21,60	21,55	21,61	21,69	21,60	21,47	21,56	21,60	21,52	21,55	21,56	21,71	21,67	21,53	21,59	21,62	21,57	21,62	21,68	21,70	21,66	21,60	21,59	21,65	21,68	21,65	21,77	21,80	21,67	21,66	21,72	21,79	21,69	21,65	21,75	21,72	21,70	21,71	21,70	21,63	21,76	21,81	21,84	21,83	21,74	21,74	21,81	21,80	21,74	21,80	21,86	21,83	21,83	21,88	21,84	21,82	21,89	21,83	21,85	21,91	21,90	21,90	21,81	21,89	21,95	21,92	21,89	21,95	21,96	22,03	22,06	22,02	22,01	22,15	22,08	22,09	22,18	22,22	22,22	22,17	22,16	22,19	22,18	22,26	22,28	22,26	22,27	22,22	22,34	22,34	22,42	22,39	22,35	22,40	22,44	22,37	22,40	22,46	22,40	22,37	22,48	22,51	22,51	22,49	22,55	22,52	22,53	22,55	22,60	22,59	22,58	22,72	22,68	22,63	22,65	22,64	22,65	22,67	22,75	22,79	22,80	22,78	22,81	22,73	22,77	22,84	22,84	22,75	22,89	22,95	22,92	22,90	22,90	22,89	22,87	23,00	22,99	22,95	22,99	22,97	22,98	22,98	22,93	22,95	23,06	23,08	22,99	23,04	23,03	23,11	23,22	23,18	23,13	23,09	23,11	23,09	23,13	23,19	23,18	23,14	23,12	23,15	23,21	23,22	23,30	23,33	23,35	23,32	23,29	23,34	23,30	23,31	23,36	23,37	23,33	23,40	23,36	23,34	23,46	23,59	23,49	23,45	23,45	23,43	23,44	23,55	23,55	23,51	23,56	23,57	23,63	23,58	23,58	23,64	23,61	23,62	23,64	23,60	23,57	23,63	23,64	23,69	23,67	23,62	23,71	23,73	23,77	23,78	23,77	23,82	23,78	23,79	23,91	23,92	23,95	24,01	24,06	23,96	23,91	23,97	24,06	23,98	23,98	24,06	24,12	24,09	24,13	24,16	24,18	24,25	24,22	24,19	24,26	24,22	24,27	24,37	24,27	24,24	24,31	24,37	24,38	24,41	24,40	24,39	24,45	24,33	24,36	24,44	24,40	24,33	24,37	24,41	24,43	24,39	24,41	24,48	24,50	24,44	24,44	24,48	24,52	24,45	24,46	24,50	24,54	24,50	24,45	24,53	24,58	24,50	24,50	24,57	24,52	24,52	24,58	24,58	24,48	24,54	24,48	24,46	24,40	24,43	24,46	24,47	24,41	24,41	24,40	24,34	24,44	24,51	24,39	24,44	24,43	24,50	24,51	24,48	24,48	24,48	24,56	24,52	24,46	24,45	24,50	24,56	24,56	24,52	24,54	24,48	24,47	24,48	24,59	24,66	24,60	24,54	24,45	24,46	24,44	24,48	24,44	24,46	24,51	24,47	24,44	24,48	24,57	24,56	24,56	24,57	24,56	24,57	24,55	24,53	24,62	24,50	24,55	24,73	24,73	24,60	24,57	24,59	24,61	24,61	24,63	24,64	24,63	24,71	24,69	24,72	24,76	24,79	24,75	24,71	24,66	24,72	24,73	24,75	24,77	24,75	24,81	24,78	24,82	24,81	24,77	24,71	24,75	24,82	24,79	24,73	24,71	24,69	24,70	24,76	24,80	24,76	24,73	24,77	24,77	24,68	24,66	24,75	24,78	24,73	24,71	24,67	24,69	24,65	24,71	24,78	24,75	24,75	24,68	24,63	24,68	24,68	24,71	24,62	24,63	24,57	24,61	24,59	24,53	24,56	24,58	24,58	24,62	24,48	24,49	24,57	24,50	24,53	24,46	24,40	24,45	24,51	24,46	24,50	24,55	24,50	24,40	24,40	24,46	24,43	24,34	24,32	24,33	24,32	24,30	24,37	24,32	24,27	24,29	24,26	24,24	24,21	24,23	24,19	24,14	24,15	24,13	24,14	24,07	24,02	24,07	24,05	23,98	24,03	24,07	23,96	23,94	23,88	23,87	23,80	23,80	23,76	23,75	23,78	23,81	23,80	23,76	23,72	23,66	23,66	23,65	23,68	23,57	23,66	23,66	23,52	23,51	23,59	23,50	23,54	23,61	23,52	23,48	23,47	23,41	23,43	23,47	23,38	23,48	23,51	23,53	23,36	23,28	23,26	23,32	23,44	23,37	23,38	23,35	23,26	23,30	23,36	23,37	23,24	23,17	23,14	23,19	23,20	23,26	23,16	23,10	23,14	23,14	23,19	23,12	23,10	22,97	22,94	23,05	23,00	22,98	22,90	22,90	22,95	22,88	22,92	22,86	22,83	22,86	22,92	22,87	22,91	22,89	22,96	22,82	22,79	22,84	22,69	22,65	22,72	22,78	22,77	22,83	22,80	22,83	22,74	22,79	22,80	22,85	22,78	22,74	22,79	22,76	22,64	22,62	22,75	22,65	22,64	22,66	22,60	22,70	22,74	22,70	22,59	22,53	22,63	22,59	22,51	22,59	22,55	22,43	22,45	22,47	
20,61	20,56	20,55	20,67	20,71	20,67	20,54	20,47	20,58	20,61	20,66	20,55	20,69	20,72	20,63	20,66	20,61	20,63	20,61	20,64	20,63	20,64	20,65	20,61	20,59	20,61	20,69	20,85	21,01	20,99	21,10	21,34	21,40	21,49	21,55	21,54	21,45	21,42	21,46	21,38	21,41	21,48	21,53	21,42	21,42	21,38	21,44	21,44	21,37	21,38	21,44	21,48	21,45	21,45	21,48	21,40	21,49	21,48	21,47	21,50	21,59	21,55	21,60	21,59	21,56	21,57	21,55	21,52	21,61	21,63	21,56	21,51	21,49	21,60	21,61	21,49	21,41	21,51	21,59	21,57	21,48	21,53	21,62	21,48	21,54	21,56	21,61	21,58	21,55	21,58	21,59	21,60	21,61	21,69	21,69	21,67	21,63	21,58	21,65	21,64	21,67	21,78	21,66	21,71	21,66	21,76	21,79	21,71	21,64	21,65	21,68	21,73	21,75	21,71	21,64	21,74	21,82	21,75	21,85	21,80	21,75	21,86	21,80	21,80	21,79	21,86	21,85	21,85	21,86	21,91	21,90	21,88	21,85	21,79	21,88	21,91	21,86	21,86	21,91	21,98	21,99	21,87	21,94	22,07	22,06	21,98	22,00	22,04	22,12	22,06	22,09	22,20	22,17	22,18	22,13	22,14	22,21	22,23	22,28	22,33	22,31	22,24	22,29	22,30	22,36	22,40	22,41	22,30	22,35	22,40	22,43	22,37	22,44	22,43	22,36	22,45	22,41	22,47	22,49	22,48	22,50	22,56	22,58	22,61	22,56	22,61	22,59	22,62	22,63	22,64	22,68	22,70	22,64	22,72	22,84	22,79	22,74	22,84	22,81	22,81	22,85	22,77	22,78	22,84	22,89	22,88	22,92	22,96	22,86	22,91	22,90	22,95	22,94	22,97	23,00	23,08	23,06	22,98	23,05	23,03	22,98	22,94	23,05	23,16	23,15	23,15	23,15	23,22	23,15	23,18	23,16	23,17	23,26	23,23	23,29	23,32	23,29	23,23	23,28	23,28	23,32	23,35	23,27	23,25	23,34	23,37	23,33	23,32	23,38	23,40	23,39	23,38	23,36	23,35	23,49	23,50	23,42	23,44	23,49	23,51	23,48	23,43	23,46	23,54	23,60	23,59	23,52	23,50	23,51	23,58	23,55	23,61	23,54	23,54	23,62	23,63	23,62	23,72	23,67	23,68	23,72	23,71	23,73	23,79	23,82	23,82	23,84	23,95	23,91	23,99	23,95	24,05	24,03	23,90	23,99	24,12	24,01	24,04	24,11	24,10	24,15	24,15	24,15	24,21	24,26	24,25	24,28	24,24	24,22	24,31	24,30	24,35	24,32	24,33	24,31	24,36	24,42	24,40	24,32	24,43	24,37	24,41	24,46	24,41	24,43	24,43	24,45	24,40	24,43	24,47	24,46	24,51	24,46	24,45	24,43	24,47	24,50	24,48	24,44	24,51	24,55	24,48	24,50	24,56	24,54	24,54	24,50	24,52	24,49	24,53	24,60	24,52	24,49	24,49	24,50	24,44	24,36	24,45	24,41	24,40	24,39	24,37	24,39	24,40	24,49	24,42	24,43	24,50	24,43	24,49	24,54	24,52	24,51	24,54	24,60	24,51	24,52	24,55	24,55	24,53	24,46	24,50	24,46	24,46	24,45	24,53	24,64	24,58	24,52	24,46	24,47	24,47	24,52	24,50	24,48	24,52	24,43	24,35	24,41	24,54	24,62	24,65	24,56	24,60	24,56	24,61	24,57	24,52	24,51	24,60	24,75	24,75	24,56	24,54	24,62	24,69	24,69	24,66	24,62	24,62	24,70	24,73	24,72	24,75	24,75	24,69	24,71	24,71	24,72	24,74	24,74	24,79	24,86	24,80	24,84	24,83	24,83	24,86	24,75	24,79	24,83	24,81	24,77	24,74	24,65	24,68	24,73	24,78	24,81	24,75	24,74	24,81	24,73	24,70	24,73	24,74	24,80	24,84	24,75	24,72	24,74	24,64	24,64	24,74	24,84	24,75	24,59	24,70	24,70	24,68	24,62	24,61	24,62	24,61	24,65	24,60	24,57	24,59	24,61	24,53	24,52	24,55	24,57	24,48	24,48	24,48	24,49	24,45	24,43	24,44	24,53	24,48	24,45	24,42	24,41	24,39	24,38	24,34	24,37	24,38	24,31	24,26	24,29	24,28	24,27	24,30	24,27	24,26	24,19	24,20	24,16	24,15	24,16	24,13	24,09	24,09	23,99	24,01	24,00	24,00	24,04	24,06	23,99	23,91	23,88	23,89	23,87	23,79	23,72	23,71	23,80	23,85	23,85	23,77	23,70	23,68	23,59	23,72	23,69	23,62	23,61	23,68	23,56	23,49	23,65	23,55	23,55	23,58	23,56	23,55	23,58	23,48	23,47	23,49	23,48	23,48	23,47	23,48	23,40	23,33	23,30	23,34	23,45	23,36	23,32	23,33	23,29	23,28	23,33	23,37	23,27	23,17	23,17	23,22	23,24	23,16	23,04	23,07	23,09	23,20	23,21	23,09	23,06	23,01	23,02	23,04	23,05	22,98	22,92	22,91	23,00	22,96	22,98	22,92	22,84	22,93	23,03	23,02	22,91	22,85	22,97	22,84	22,71	22,80	22,80	22,71	22,78	22,84	22,78	22,70	22,83	22,86	22,79	22,72	22,69	22,79	22,83	22,72	22,80	22,73	22,65	22,70	22,67	22,61	22,55	22,57	22,53	22,55	22,56	22,61	22,62	22,60	22,63	22,55	22,49	22,62	22,58	22,48	22,44	22,45	
20,67	20,64	20,54	20,63	20,68	20,68	20,66	20,67	20,60	20,54	20,53	20,49	20,59	20,69	20,71	20,63	20,65	20,69	20,62	20,57	20,63	20,64	20,61	20,60	20,60	20,70	20,72	20,78	20,96	21,03	21,17	21,41	21,41	21,41	21,49	21,50	21,48	21,44	21,47	21,44	21,41	21,48	21,54	21,57	21,46	21,42	21,52	21,51	21,44	21,34	21,43	21,48	21,41	21,37	21,33	21,35	21,45	21,44	21,44	21,41	21,47	21,59	21,53	21,53	21,47	21,49	21,49	21,48	21,46	21,45	21,40	21,47	21,57	21,60	21,61	21,57	21,54	21,58	21,51	21,60	21,58	21,50	21,55	21,54	21,57	21,52	21,56	21,60	21,59	21,61	21,57	21,60	21,69	21,66	21,66	21,61	21,50	21,63	21,63	21,61	21,63	21,68	21,70	21,69	21,70	21,70	21,75	21,69	21,66	21,71	21,69	21,68	21,79	21,80	21,75	21,78	21,78	21,72	21,79	21,83	21,74	21,80	21,78	21,74	21,77	21,84	21,84	21,88	21,89	21,85	21,89	21,91	21,89	21,76	21,83	21,94	21,88	21,87	21,88	21,96	21,99	21,99	21,97	22,09	22,04	21,99	22,03	22,10	22,08	22,02	22,12	22,17	22,10	22,20	22,17	22,15	22,24	22,21	22,22	22,27	22,31	22,30	22,28	22,26	22,32	22,32	22,35	22,35	22,41	22,47	22,50	22,41	22,47	22,48	22,34	22,43	22,38	22,42	22,50	22,44	22,49	22,61	22,65	22,62	22,64	22,60	22,55	22,53	22,62	22,54	22,57	22,59	22,62	22,64	22,74	22,73	22,74	22,78	22,83	22,82	22,79	22,80	22,77	22,78	22,84	22,84	22,87	22,92	22,90	22,94	22,95	22,96	22,96	22,96	23,00	23,03	23,02	22,97	23,02	23,01	22,97	23,02	23,08	23,12	23,16	23,18	23,18	23,24	23,23	23,23	23,26	23,20	23,20	23,20	23,25	23,30	23,33	23,29	23,29	23,23	23,26	23,29	23,30	23,27	23,34	23,30	23,36	23,36	23,35	23,36	23,40	23,34	23,37	23,35	23,43	23,41	23,43	23,46	23,51	23,49	23,51	23,44	23,43	23,49	23,54	23,56	23,55	23,55	23,59	23,60	23,56	23,59	23,64	23,63	23,63	23,68	23,57	23,72	23,65	23,64	23,72	23,71	23,74	23,79	23,90	23,89	23,93	23,99	24,02	23,97	23,94	24,02	24,04	23,99	24,01	24,08	24,10	24,08	24,10	24,15	24,14	24,24	24,20	24,14	24,18	24,23	24,25	24,25	24,25	24,32	24,30	24,30	24,36	24,30	24,31	24,32	24,36	24,34	24,34	24,39	24,39	24,43	24,49	24,33	24,41	24,47	24,37	24,44	24,45	24,37	24,48	24,46	24,43	24,42	24,50	24,52	24,44	24,47	24,47	24,50	24,51	24,49	24,52	24,54	24,59	24,53	24,52	24,53	24,56	24,45	24,52	24,53	24,54	24,48	24,39	24,39	24,40	24,43	24,46	24,40	24,41	24,43	24,36	24,42	24,46	24,50	24,49	24,49	24,55	24,46	24,50	24,50	24,45	24,50	24,57	24,51	24,52	24,59	24,49	24,46	24,52	24,47	24,44	24,39	24,45	24,52	24,53	24,56	24,56	24,42	24,46	24,49	24,53	24,56	24,56	24,52	24,45	24,41	24,44	24,48	24,56	24,66	24,56	24,64	24,58	24,58	24,62	24,54	24,52	24,62	24,69	24,64	24,49	24,51	24,60	24,62	24,69	24,68	24,64	24,62	24,68	24,68	24,69	24,71	24,72	24,59	24,65	24,73	24,73	24,74	24,69	24,77	24,88	24,80	24,82	24,89	24,82	24,84	24,82	24,72	24,84	24,82	24,73	24,73	24,70	24,71	24,72	24,81	24,79	24,82	24,78	24,79	24,80	24,71	24,73	24,84	24,87	24,88	24,79	24,81	24,74	24,66	24,66	24,75	24,79	24,74	24,57	24,63	24,70	24,69	24,62	24,65	24,62	24,65	24,70	24,62	24,62	24,61	24,59	24,55	24,52	24,58	24,57	24,52	24,56	24,53	24,54	24,47	24,40	24,38	24,52	24,53	24,46	24,43	24,40	24,36	24,30	24,34	24,38	24,39	24,40	24,35	24,32	24,21	24,25	24,28	24,23	24,20	24,18	24,25	24,26	24,20	24,07	24,08	24,09	24,09	23,94	24,02	24,03	24,00	23,99	23,94	23,97	23,93	23,86	23,87	23,88	23,88	23,80	23,76	23,74	23,73	23,77	23,75	23,68	23,71	23,63	23,67	23,62	23,59	23,62	23,66	23,59	23,50	23,50	23,60	23,60	23,55	23,47	23,46	23,48	23,45	23,51	23,54	23,47	23,47	23,53	23,46	23,45	23,42	23,38	23,32	23,40	23,38	23,37	23,31	23,31	23,33	23,30	23,27	23,26	23,23	23,20	23,23	23,24	23,17	23,06	23,11	23,11	23,15	23,21	23,07	23,06	23,02	22,98	23,09	23,12	23,05	22,97	22,90	22,86	22,97	22,89	22,94	22,92	22,97	23,01	22,93	22,84	22,86	22,92	22,82	22,70	22,76	22,68	22,81	22,84	22,82	22,74	22,73	22,78	22,80	22,76	22,64	22,66	22,72	22,71	22,67	22,75	22,81	22,79	22,75	22,73	22,64	22,66	22,66	22,59	22,66	22,62	22,61	22,62	22,64	22,72	22,59	22,54	22,54	22,56	22,51	22,53	22,47	
20,63	20,66	20,61	20,57	20,66	20,62	20,60	20,58	20,67	20,64	20,52	20,49	20,58	20,60	20,51	20,60	20,59	20,56	20,50	20,49	20,53	20,60	20,67	20,62	20,58	20,80	20,90	20,83	20,92	21,04	21,11	21,26	21,38	21,40	21,50	21,60	21,46	21,39	21,51	21,46	21,41	21,46	21,52	21,52	21,49	21,45	21,51	21,48	21,42	21,44	21,44	21,46	21,47	21,39	21,40	21,34	21,45	21,42	21,38	21,44	21,56	21,51	21,45	21,49	21,54	21,49	21,50	21,46	21,44	21,42	21,43	21,38	21,51	21,56	21,58	21,60	21,60	21,65	21,65	21,60	21,58	21,50	21,53	21,59	21,58	21,58	21,63	21,66	21,65	21,59	21,62	21,62	21,60	21,66	21,66	21,63	21,59	21,61	21,65	21,56	21,68	21,66	21,68	21,75	21,69	21,65	21,71	21,68	21,70	21,77	21,78	21,79	21,80	21,78	21,79	21,86	21,80	21,76	21,79	21,85	21,78	21,74	21,74	21,69	21,78	21,83	21,83	21,74	21,84	21,85	21,89	21,90	21,93	21,92	21,93	21,92	21,85	21,92	21,97	21,96	21,97	21,97	21,97	22,01	21,98	22,10	22,10	22,10	22,08	22,07	22,07	22,13	22,15	22,16	22,21	22,15	22,24	22,25	22,25	22,27	22,34	22,34	22,38	22,31	22,30	22,36	22,40	22,41	22,43	22,45	22,46	22,39	22,39	22,45	22,34	22,46	22,49	22,44	22,41	22,53	22,52	22,59	22,61	22,59	22,60	22,62	22,60	22,64	22,67	22,66	22,54	22,61	22,59	22,64	22,72	22,75	22,73	22,80	22,82	22,81	22,82	22,86	22,82	22,82	22,89	22,93	22,94	22,95	22,91	22,93	23,03	22,93	22,94	22,98	23,03	23,07	23,00	22,96	22,96	23,00	23,09	23,12	23,08	23,12	23,16	23,24	23,23	23,25	23,19	23,19	23,16	23,17	23,15	23,18	23,21	23,28	23,28	23,31	23,29	23,24	23,25	23,36	23,30	23,33	23,36	23,33	23,32	23,35	23,39	23,38	23,41	23,30	23,37	23,38	23,45	23,39	23,43	23,49	23,49	23,50	23,50	23,45	23,47	23,49	23,49	23,59	23,54	23,55	23,62	23,62	23,64	23,61	23,69	23,71	23,71	23,72	23,66	23,70	23,75	23,72	23,72	23,81	23,86	23,85	23,90	23,91	23,92	23,96	23,98	23,98	23,97	23,96	23,93	23,94	23,99	24,09	24,13	24,11	24,17	24,19	24,13	24,22	24,18	24,11	24,10	24,23	24,24	24,27	24,32	24,33	24,36	24,28	24,33	24,36	24,36	24,32	24,40	24,40	24,39	24,44	24,41	24,35	24,39	24,35	24,40	24,47	24,41	24,36	24,46	24,45	24,44	24,42	24,46	24,49	24,50	24,49	24,45	24,46	24,51	24,49	24,50	24,45	24,41	24,53	24,52	24,49	24,44	24,53	24,45	24,45	24,59	24,52	24,55	24,48	24,42	24,39	24,48	24,50	24,48	24,49	24,48	24,50	24,41	24,41	24,49	24,48	24,45	24,49	24,53	24,53	24,52	24,50	24,47	24,53	24,57	24,50	24,46	24,53	24,54	24,52	24,56	24,54	24,53	24,55	24,43	24,50	24,48	24,53	24,54	24,46	24,44	24,48	24,52	24,51	24,54	24,43	24,44	24,54	24,52	24,46	24,49	24,60	24,55	24,53	24,54	24,56	24,60	24,57	24,53	24,58	24,63	24,63	24,60	24,62	24,57	24,54	24,64	24,69	24,67	24,70	24,70	24,66	24,69	24,73	24,78	24,77	24,64	24,68	24,73	24,74	24,70	24,68	24,80	24,79	24,81	24,84	24,80	24,81	24,85	24,72	24,76	24,80	24,74	24,75	24,73	24,71	24,76	24,79	24,81	24,78	24,79	24,78	24,75	24,73	24,75	24,82	24,84	24,82	24,79	24,76	24,77	24,73	24,74	24,70	24,73	24,68	24,64	24,78	24,70	24,69	24,64	24,65	24,60	24,60	24,69	24,59	24,59	24,59	24,52	24,58	24,56	24,55	24,56	24,54	24,53	24,49	24,55	24,50	24,44	24,39	24,43	24,47	24,45	24,46	24,43	24,33	24,32	24,36	24,39	24,41	24,40	24,40	24,32	24,28	24,27	24,20	24,23	24,26	24,27	24,24	24,24	24,14	24,09	24,02	24,13	24,18	24,02	24,06	24,05	23,95	23,91	23,93	23,87	23,88	23,88	23,87	23,83	23,81	23,79	23,84	23,80	23,76	23,70	23,81	23,76	23,74	23,77	23,72	23,57	23,56	23,64	23,71	23,60	23,49	23,48	23,48	23,54	23,56	23,51	23,46	23,48	23,50	23,53	23,55	23,50	23,49	23,52	23,52	23,44	23,43	23,44	23,39	23,41	23,32	23,31	23,35	23,32	23,31	23,24	23,25	23,30	23,32	23,15	23,21	23,22	23,16	23,06	23,13	23,15	23,10	23,08	23,03	23,16	23,09	23,00	23,10	23,12	23,08	23,00	22,94	22,88	22,97	23,00	22,92	22,90	22,88	22,94	22,95	22,93	22,92	22,94	22,79	22,74	22,81	22,74	22,79	22,88	22,80	22,82	22,77	22,77	22,80	22,80	22,76	22,66	22,73	22,77	22,74	22,80	22,71	22,69	22,69	22,72	22,65	22,61	22,60	22,65	22,61	22,60	22,60	22,63	22,67	22,73	22,59	22,66	22,64	22,47	22,44	22,50	22,51	
20,60	20,55	20,57	20,64	20,63	20,69	20,63	20,55	20,54	20,69	20,61	20,54	20,65	20,65	20,56	20,50	20,55	20,50	20,47	20,50	20,54	20,56	20,57	20,60	20,64	20,69	20,87	20,82	20,93	21,09	21,15	21,26	21,38	21,41	21,48	21,56	21,48	21,44	21,56	21,54	21,34	21,43	21,43	21,46	21,38	21,46	21,59	21,51	21,37	21,39	21,52	21,42	21,42	21,46	21,44	21,39	21,46	21,49	21,42	21,47	21,58	21,51	21,41	21,50	21,58	21,56	21,56	21,45	21,51	21,56	21,49	21,44	21,52	21,47	21,52	21,56	21,45	21,53	21,67	21,61	21,57	21,53	21,56	21,64	21,56	21,57	21,63	21,61	21,63	21,60	21,63	21,64	21,64	21,72	21,68	21,64	21,65	21,62	21,60	21,65	21,63	21,64	21,70	21,71	21,65	21,69	21,73	21,69	21,67	21,77	21,82	21,78	21,87	21,85	21,83	21,82	21,71	21,74	21,81	21,86	21,77	21,80	21,79	21,70	21,80	21,82	21,80	21,76	21,83	21,81	21,85	21,89	21,91	21,83	21,89	21,91	21,90	21,94	22,00	22,05	21,99	21,99	22,01	22,01	21,97	22,07	22,12	22,12	22,12	22,09	22,06	22,14	22,16	22,21	22,17	22,21	22,15	22,23	22,25	22,35	22,30	22,27	22,29	22,27	22,32	22,33	22,41	22,40	22,44	22,41	22,40	22,40	22,43	22,42	22,37	22,48	22,50	22,50	22,40	22,52	22,60	22,59	22,65	22,61	22,62	22,64	22,62	22,66	22,63	22,67	22,63	22,67	22,70	22,72	22,76	22,75	22,74	22,79	22,84	22,76	22,85	22,82	22,83	22,87	22,91	23,00	23,04	23,01	22,90	22,84	23,02	22,97	22,95	23,00	23,02	23,01	23,01	23,03	23,00	23,04	23,12	23,10	23,13	23,17	23,21	23,21	23,20	23,17	23,16	23,15	23,17	23,15	23,28	23,32	23,25	23,27	23,30	23,33	23,31	23,27	23,23	23,31	23,32	23,34	23,32	23,22	23,31	23,33	23,39	23,38	23,33	23,30	23,29	23,39	23,50	23,49	23,43	23,47	23,44	23,50	23,53	23,44	23,48	23,49	23,52	23,62	23,60	23,65	23,64	23,58	23,58	23,66	23,64	23,63	23,70	23,69	23,71	23,77	23,73	23,74	23,70	23,80	23,80	23,88	23,95	23,88	23,90	23,87	23,86	23,91	23,94	23,94	23,93	23,90	23,95	24,05	24,10	24,12	24,17	24,19	24,16	24,23	24,15	24,11	24,18	24,27	24,27	24,23	24,22	24,33	24,33	24,28	24,28	24,33	24,36	24,37	24,39	24,42	24,37	24,43	24,40	24,32	24,36	24,41	24,41	24,42	24,41	24,45	24,45	24,56	24,49	24,44	24,52	24,57	24,50	24,44	24,40	24,45	24,47	24,47	24,50	24,49	24,49	24,49	24,52	24,53	24,52	24,56	24,49	24,51	24,54	24,51	24,47	24,49	24,45	24,48	24,52	24,53	24,53	24,45	24,44	24,45	24,43	24,46	24,42	24,40	24,43	24,38	24,45	24,46	24,50	24,53	24,49	24,52	24,53	24,52	24,54	24,56	24,57	24,55	24,50	24,47	24,55	24,57	24,57	24,53	24,55	24,52	24,51	24,47	24,41	24,45	24,47	24,38	24,41	24,45	24,47	24,55	24,55	24,54	24,54	24,53	24,59	24,58	24,51	24,56	24,56	24,53	24,55	24,61	24,69	24,70	24,64	24,63	24,62	24,67	24,64	24,63	24,58	24,62	24,67	24,65	24,75	24,79	24,75	24,79	24,68	24,67	24,77	24,79	24,79	24,73	24,78	24,81	24,80	24,75	24,75	24,82	24,87	24,83	24,75	24,75	24,80	24,85	24,78	24,70	24,76	24,74	24,83	24,80	24,72	24,73	24,71	24,68	24,75	24,71	24,74	24,78	24,74	24,70	24,73	24,75	24,81	24,74	24,72	24,71	24,64	24,69	24,70	24,65	24,65	24,69	24,59	24,65	24,66	24,61	24,59	24,58	24,62	24,56	24,52	24,60	24,60	24,54	24,52	24,56	24,54	24,45	24,43	24,48	24,45	24,44	24,49	24,50	24,44	24,36	24,38	24,39	24,42	24,33	24,29	24,41	24,39	24,29	24,35	24,33	24,27	24,30	24,28	24,23	24,17	24,15	24,20	24,07	24,02	24,16	24,07	24,11	24,09	24,01	23,91	23,94	23,90	23,86	23,91	23,83	23,87	23,81	23,78	23,81	23,83	23,80	23,73	23,74	23,80	23,74	23,75	23,76	23,69	23,61	23,64	23,65	23,66	23,60	23,57	23,60	23,57	23,52	23,51	23,49	23,52	23,56	23,49	23,49	23,48	23,53	23,52	23,47	23,46	23,41	23,37	23,38	23,46	23,34	23,34	23,28	23,25	23,29	23,30	23,09	23,28	23,28	23,20	23,18	23,22	23,13	23,13	23,17	23,17	23,12	23,07	23,06	23,12	23,16	23,07	23,14	23,12	23,02	23,00	22,86	22,94	22,97	23,02	23,01	22,95	23,00	22,86	22,83	22,93	22,93	22,88	22,82	22,76	22,77	22,75	22,73	22,77	22,74	22,82	22,84	22,80	22,82	22,81	22,78	22,79	22,72	22,71	22,70	22,72	22,71	22,60	22,69	22,73	22,63	22,59	22,57	22,56	22,66	22,64	22,58	22,61	22,65	22,65	22,53	22,52	22,64	22,51	22,43	22,52	22,53	
20,61	20,61	20,59	20,53	20,67	20,66	20,54	20,61	20,58	20,52	20,58	20,64	20,61	20,54	20,60	20,63	20,64	20,52	20,51	20,56	20,57	20,56	20,58	20,56	20,62	20,69	20,78	20,89	20,91	21,03	21,13	21,32	21,49	21,47	21,49	21,54	21,51	21,41	21,49	21,47	21,51	21,49	21,50	21,49	21,47	21,42	21,57	21,57	21,49	21,43	21,45	21,41	21,42	21,43	21,41	21,46	21,50	21,47	21,48	21,39	21,45	21,47	21,47	21,51	21,58	21,52	21,57	21,51	21,56	21,61	21,54	21,52	21,63	21,53	21,47	21,60	21,50	21,42	21,52	21,57	21,58	21,53	21,63	21,68	21,60	21,56	21,62	21,60	21,61	21,68	21,63	21,62	21,67	21,69	21,63	21,63	21,66	21,63	21,62	21,66	21,69	21,65	21,76	21,69	21,57	21,73	21,81	21,68	21,67	21,73	21,79	21,80	21,79	21,86	21,80	21,87	21,80	21,72	21,76	21,85	21,84	21,85	21,83	21,75	21,74	21,82	21,83	21,79	21,80	21,84	21,85	21,92	21,90	21,87	21,90	21,97	21,96	21,86	21,90	21,98	21,95	21,93	22,03	22,01	22,00	22,05	22,05	22,05	22,03	22,03	22,03	22,10	22,14	22,18	22,16	22,20	22,26	22,23	22,28	22,30	22,34	22,33	22,30	22,24	22,37	22,38	22,35	22,46	22,51	22,46	22,50	22,39	22,44	22,45	22,36	22,51	22,55	22,58	22,49	22,52	22,62	22,60	22,63	22,66	22,64	22,65	22,65	22,65	22,61	22,61	22,73	22,74	22,71	22,78	22,83	22,76	22,71	22,78	22,83	22,84	22,85	22,83	22,77	22,93	22,88	22,97	23,02	22,99	22,91	22,88	22,97	23,01	23,01	23,05	23,06	22,99	22,99	23,06	23,06	23,15	23,17	23,15	23,12	23,13	23,20	23,16	23,20	23,18	23,25	23,27	23,19	23,16	23,20	23,22	23,16	23,30	23,32	23,25	23,24	23,29	23,28	23,34	23,36	23,38	23,34	23,26	23,27	23,35	23,36	23,38	23,37	23,37	23,34	23,39	23,45	23,40	23,44	23,43	23,42	23,43	23,53	23,42	23,47	23,52	23,56	23,59	23,59	23,68	23,68	23,65	23,55	23,71	23,72	23,71	23,75	23,74	23,76	23,72	23,69	23,71	23,78	23,86	23,84	23,86	23,94	23,90	23,87	23,89	23,93	23,96	23,96	23,98	23,96	23,95	24,00	24,08	24,17	24,09	24,08	24,15	24,23	24,29	24,25	24,17	24,19	24,30	24,30	24,26	24,24	24,31	24,36	24,38	24,31	24,28	24,26	24,31	24,35	24,33	24,35	24,43	24,40	24,33	24,39	24,44	24,42	24,39	24,41	24,50	24,58	24,58	24,57	24,52	24,53	24,60	24,51	24,42	24,42	24,40	24,43	24,45	24,55	24,59	24,54	24,57	24,59	24,56	24,54	24,56	24,57	24,59	24,57	24,55	24,52	24,53	24,53	24,48	24,53	24,49	24,57	24,50	24,47	24,48	24,50	24,48	24,49	24,48	24,44	24,43	24,43	24,53	24,49	24,49	24,51	24,52	24,51	24,58	24,60	24,64	24,58	24,55	24,57	24,49	24,53	24,53	24,52	24,51	24,50	24,52	24,50	24,50	24,56	24,56	24,54	24,48	24,43	24,54	24,56	24,64	24,59	24,66	24,65	24,65	24,55	24,56	24,57	24,56	24,50	24,55	24,60	24,63	24,71	24,74	24,69	24,61	24,61	24,64	24,59	24,64	24,61	24,64	24,61	24,67	24,75	24,76	24,72	24,76	24,75	24,71	24,72	24,77	24,81	24,78	24,76	24,75	24,75	24,77	24,76	24,80	24,86	24,81	24,84	24,77	24,79	24,74	24,75	24,73	24,82	24,87	24,78	24,78	24,76	24,76	24,75	24,75	24,80	24,80	24,81	24,85	24,79	24,78	24,79	24,78	24,76	24,80	24,73	24,67	24,66	24,66	24,73	24,69	24,67	24,69	24,60	24,59	24,63	24,59	24,61	24,58	24,70	24,64	24,46	24,58	24,62	24,61	24,59	24,53	24,51	24,43	24,47	24,56	24,55	24,50	24,50	24,51	24,47	24,41	24,41	24,34	24,42	24,31	24,28	24,34	24,36	24,31	24,37	24,38	24,33	24,34	24,37	24,22	24,12	24,14	24,18	24,16	24,12	24,09	24,11	24,18	24,08	24,00	23,98	23,94	23,93	23,94	23,95	23,88	23,77	23,81	23,85	23,83	23,80	23,87	23,81	23,78	23,77	23,72	23,73	23,74	23,71	23,68	23,72	23,73	23,60	23,62	23,61	23,59	23,59	23,51	23,54	23,51	23,48	23,44	23,42	23,48	23,49	23,53	23,53	23,34	23,45	23,49	23,38	23,29	23,44	23,40	23,33	23,28	23,23	23,24	23,31	23,25	23,22	23,27	23,19	23,12	23,23	23,21	23,12	23,15	23,13	23,13	23,08	23,13	23,09	23,09	23,07	23,05	23,15	23,08	23,13	23,01	22,91	22,95	22,88	22,88	22,91	22,91	22,87	22,81	22,89	22,89	22,84	22,85	22,86	22,80	22,83	22,82	22,74	22,78	22,81	22,84	22,84	22,86	22,79	22,77	22,77	22,79	22,73	22,68	22,67	22,73	22,71	22,74	22,72	22,66	22,67	22,66	22,55	22,61	22,68	22,58	22,56	22,65	22,63	22,59	22,50	22,58	22,58	22,52	22,60	22,49	
20,56	20,54	20,54	20,50	20,52	20,59	20,48	20,58	20,59	20,62	20,46	20,54	20,53	20,45	20,56	20,57	20,67	20,50	20,52	20,48	20,45	20,55	20,64	20,57	20,55	20,66	20,82	20,89	20,94	20,93	21,06	21,34	21,40	21,45	21,52	21,48	21,40	21,45	21,48	21,45	21,51	21,54	21,48	21,46	21,50	21,42	21,44	21,47	21,48	21,48	21,50	21,48	21,38	21,38	21,36	21,42	21,53	21,49	21,44	21,48	21,55	21,55	21,51	21,48	21,48	21,50	21,57	21,46	21,54	21,54	21,57	21,54	21,52	21,55	21,55	21,59	21,60	21,57	21,49	21,57	21,58	21,60	21,63	21,65	21,62	21,55	21,57	21,52	21,53	21,61	21,63	21,63	21,63	21,67	21,67	21,62	21,65	21,63	21,66	21,79	21,75	21,68	21,69	21,72	21,64	21,72	21,74	21,68	21,63	21,65	21,69	21,72	21,75	21,76	21,79	21,84	21,83	21,82	21,79	21,83	21,85	21,87	21,85	21,72	21,78	21,76	21,79	21,79	21,75	21,87	21,87	21,87	21,84	21,88	21,92	21,93	21,94	21,91	21,90	21,97	22,01	21,92	21,96	21,98	22,04	22,12	22,12	22,10	22,07	21,96	21,98	22,08	22,15	22,23	22,23	22,22	22,32	22,27	22,25	22,25	22,27	22,33	22,31	22,35	22,33	22,35	22,36	22,42	22,48	22,45	22,51	22,46	22,48	22,47	22,41	22,55	22,58	22,57	22,52	22,50	22,56	22,60	22,62	22,62	22,60	22,61	22,66	22,69	22,73	22,68	22,69	22,73	22,68	22,69	22,77	22,79	22,79	22,77	22,82	22,82	22,87	22,83	22,82	22,94	22,91	22,95	22,99	22,99	22,87	22,99	23,03	23,00	22,98	23,00	23,07	23,08	23,11	23,08	23,10	23,09	23,11	23,11	23,16	23,10	23,15	23,07	23,13	23,15	23,20	23,24	23,20	23,21	23,24	23,13	23,10	23,33	23,28	23,27	23,22	23,19	23,30	23,33	23,38	23,33	23,28	23,29	23,26	23,27	23,35	23,37	23,39	23,31	23,32	23,41	23,43	23,34	23,40	23,43	23,48	23,50	23,54	23,45	23,44	23,50	23,54	23,59	23,54	23,62	23,60	23,64	23,58	23,64	23,70	23,69	23,72	23,75	23,76	23,73	23,74	23,73	23,81	23,84	23,83	23,78	23,89	23,88	23,92	23,97	24,02	23,99	23,89	23,96	23,95	23,93	24,00	23,98	24,13	24,14	24,09	24,10	24,17	24,25	24,29	24,18	24,17	24,23	24,31	24,32	24,23	24,33	24,36	24,37	24,43	24,34	24,30	24,33	24,39	24,34	24,36	24,43	24,36	24,40	24,40	24,39	24,48	24,47	24,46	24,51	24,53	24,51	24,46	24,52	24,52	24,54	24,50	24,48	24,48	24,51	24,50	24,50	24,63	24,62	24,60	24,57	24,60	24,56	24,57	24,56	24,50	24,54	24,55	24,56	24,57	24,52	24,45	24,50	24,52	24,52	24,53	24,55	24,45	24,45	24,44	24,42	24,44	24,49	24,49	24,43	24,51	24,53	24,51	24,56	24,59	24,65	24,61	24,57	24,62	24,52	24,53	24,58	24,53	24,53	24,49	24,51	24,48	24,52	24,59	24,55	24,47	24,48	24,55	24,60	24,60	24,52	24,50	24,60	24,59	24,61	24,67	24,62	24,65	24,66	24,59	24,49	24,56	24,59	24,53	24,57	24,62	24,67	24,73	24,71	24,60	24,62	24,63	24,60	24,60	24,68	24,62	24,64	24,68	24,73	24,81	24,67	24,66	24,69	24,75	24,68	24,63	24,68	24,77	24,74	24,79	24,76	24,70	24,77	24,81	24,80	24,76	24,76	24,92	24,83	24,74	24,72	24,74	24,72	24,81	24,87	24,79	24,74	24,75	24,82	24,80	24,80	24,89	24,87	24,88	24,84	24,83	24,84	24,84	24,83	24,80	24,84	24,78	24,67	24,64	24,71	24,73	24,76	24,74	24,71	24,65	24,60	24,53	24,56	24,59	24,63	24,65	24,63	24,57	24,55	24,59	24,56	24,49	24,37	24,50	24,50	24,52	24,50	24,48	24,54	24,50	24,53	24,46	24,41	24,40	24,34	24,37	24,37	24,37	24,38	24,34	24,33	24,31	24,25	24,25	24,33	24,26	24,21	24,16	24,17	24,13	24,08	24,14	24,14	24,12	24,18	24,06	24,01	23,97	23,91	24,01	23,97	23,86	23,82	23,74	23,75	23,83	23,81	23,79	23,86	23,78	23,80	23,75	23,72	23,65	23,77	23,74	23,72	23,65	23,69	23,59	23,61	23,66	23,60	23,55	23,55	23,55	23,52	23,44	23,42	23,47	23,52	23,51	23,50	23,48	23,45	23,43	23,45	23,43	23,35	23,50	23,48	23,35	23,27	23,27	23,29	23,27	23,31	23,25	23,27	23,23	23,14	23,16	23,24	23,07	23,03	23,08	23,10	23,12	23,12	23,10	23,05	23,05	23,12	23,14	23,09	23,06	23,03	22,96	23,01	22,97	22,98	22,98	22,92	22,93	22,89	22,96	22,92	22,85	22,82	22,81	22,83	22,77	22,84	22,81	22,82	22,76	22,81	22,83	22,85	22,74	22,75	22,89	22,79	22,83	22,73	22,65	22,69	22,72	22,68	22,63	22,60	22,59	22,71	22,68	22,57	22,62	22,61	22,53	22,55	22,59	22,52	22,53	22,57	22,69	22,51	22,53	22,56	
20,56	20,52	20,54	20,51	20,51	20,55	20,44	20,54	20,61	20,59	20,51	20,51	20,60	20,56	20,59	20,69	20,63	20,56	20,56	20,62	20,51	20,51	20,63	20,57	20,56	20,61	20,82	20,91	20,97	20,99	21,13	21,41	21,46	21,43	21,54	21,54	21,49	21,55	21,60	21,57	21,51	21,58	21,52	21,48	21,44	21,49	21,45	21,50	21,46	21,50	21,52	21,53	21,42	21,38	21,46	21,44	21,50	21,54	21,40	21,41	21,55	21,54	21,51	21,54	21,55	21,52	21,54	21,48	21,52	21,51	21,50	21,53	21,51	21,47	21,62	21,61	21,62	21,58	21,50	21,69	21,63	21,56	21,58	21,64	21,57	21,58	21,62	21,55	21,49	21,58	21,61	21,68	21,70	21,71	21,72	21,67	21,60	21,60	21,67	21,75	21,76	21,74	21,72	21,69	21,71	21,73	21,73	21,68	21,69	21,68	21,77	21,82	21,82	21,81	21,80	21,84	21,79	21,74	21,83	21,80	21,82	21,87	21,85	21,79	21,89	21,80	21,85	21,92	21,94	21,90	21,92	21,87	21,88	21,85	21,93	21,96	21,86	21,93	21,91	21,91	21,94	21,98	22,01	22,04	22,08	22,08	22,07	22,09	22,07	22,04	22,09	22,17	22,23	22,21	22,21	22,12	22,24	22,24	22,29	22,34	22,31	22,36	22,29	22,34	22,36	22,33	22,44	22,39	22,48	22,48	22,43	22,41	22,48	22,47	22,45	22,63	22,60	22,55	22,56	22,50	22,54	22,66	22,60	22,62	22,61	22,56	22,62	22,66	22,70	22,69	22,69	22,76	22,70	22,70	22,74	22,79	22,75	22,86	22,92	22,84	22,87	22,87	22,81	22,88	22,95	23,01	23,03	22,98	22,94	23,01	23,01	23,02	23,05	23,05	23,12	23,07	23,03	23,02	23,08	23,09	23,12	23,14	23,15	23,16	23,12	23,13	23,13	23,22	23,18	23,24	23,30	23,26	23,26	23,17	23,15	23,23	23,22	23,27	23,34	23,25	23,30	23,31	23,32	23,29	23,26	23,31	23,30	23,25	23,26	23,39	23,45	23,30	23,30	23,34	23,45	23,41	23,45	23,45	23,45	23,51	23,51	23,50	23,49	23,55	23,51	23,54	23,56	23,60	23,61	23,61	23,63	23,67	23,72	23,66	23,75	23,79	23,80	23,78	23,77	23,79	23,83	23,79	23,83	23,80	23,92	23,92	23,92	24,02	23,99	23,97	23,94	23,99	23,97	23,97	24,00	23,96	24,04	24,12	24,10	24,11	24,12	24,20	24,30	24,24	24,23	24,33	24,33	24,35	24,25	24,27	24,41	24,33	24,36	24,39	24,40	24,42	24,47	24,43	24,40	24,44	24,33	24,35	24,47	24,39	24,47	24,47	24,46	24,49	24,52	24,45	24,40	24,44	24,49	24,44	24,43	24,47	24,54	24,52	24,51	24,50	24,53	24,57	24,56	24,57	24,64	24,62	24,57	24,58	24,58	24,52	24,52	24,50	24,56	24,56	24,50	24,49	24,53	24,56	24,56	24,49	24,49	24,53	24,48	24,43	24,48	24,52	24,53	24,42	24,49	24,54	24,51	24,52	24,62	24,64	24,63	24,62	24,64	24,56	24,49	24,52	24,56	24,50	24,51	24,56	24,54	24,50	24,58	24,54	24,55	24,51	24,44	24,56	24,63	24,56	24,54	24,64	24,55	24,50	24,55	24,59	24,57	24,64	24,60	24,57	24,60	24,64	24,66	24,69	24,64	24,69	24,77	24,68	24,55	24,59	24,65	24,64	24,63	24,66	24,67	24,70	24,69	24,72	24,76	24,77	24,70	24,68	24,73	24,70	24,71	24,68	24,72	24,72	24,76	24,77	24,74	24,81	24,80	24,77	24,81	24,79	24,85	24,82	24,70	24,73	24,81	24,81	24,82	24,82	24,83	24,75	24,73	24,79	24,85	24,79	24,78	24,82	24,82	24,79	24,80	24,81	24,81	24,81	24,76	24,83	24,86	24,72	24,65	24,72	24,77	24,76	24,71	24,71	24,72	24,70	24,64	24,57	24,64	24,59	24,66	24,62	24,56	24,61	24,54	24,50	24,50	24,47	24,54	24,56	24,65	24,59	24,48	24,49	24,48	24,49	24,43	24,43	24,40	24,39	24,45	24,44	24,47	24,39	24,29	24,28	24,28	24,25	24,27	24,21	24,17	24,26	24,15	24,10	24,08	24,09	24,12	24,09	24,07	24,01	24,04	23,99	23,94	23,96	23,95	23,89	23,81	23,81	23,73	23,75	23,82	23,83	23,75	23,74	23,79	23,77	23,77	23,76	23,78	23,80	23,73	23,70	23,67	23,67	23,66	23,63	23,63	23,62	23,50	23,52	23,52	23,48	23,44	23,51	23,55	23,54	23,54	23,54	23,50	23,50	23,47	23,41	23,47	23,38	23,42	23,44	23,42	23,34	23,34	23,34	23,30	23,31	23,27	23,27	23,21	23,17	23,09	23,24	23,12	22,98	23,12	23,13	23,07	23,10	23,12	23,09	23,00	23,15	23,19	23,00	23,01	23,02	22,95	23,00	22,95	22,94	23,03	22,97	22,92	22,95	22,98	22,93	22,78	22,81	22,78	22,84	22,75	22,76	22,83	22,86	22,87	22,74	22,82	22,86	22,75	22,76	22,87	22,78	22,79	22,73	22,76	22,77	22,65	22,70	22,66	22,67	22,64	22,71	22,77	22,69	22,56	22,56	22,59	22,63	22,66	22,54	22,47	22,51	22,58	22,56	22,50	22,50	
20,64	20,56	20,58	20,50	20,55	20,60	20,53	20,04	20,60	20,57	20,56	20,54	20,61	20,63	20,71	20,63	20,55	20,51	20,57	20,68	20,73	20,67	20,69	20,64	20,56	20,55	20,81	20,92	20,92	20,98	21,16	21,44	21,44	21,43	21,46	21,48	21,56	21,55	21,65	21,59	21,47	21,49	21,49	21,44	21,45	21,42	21,43	21,49	21,47	21,50	21,49	21,55	21,50	21,45	21,52	21,41	21,48	21,43	21,49	21,43	21,56	21,50	21,47	21,51	21,56	21,62	21,59	21,52	21,59	21,58	21,58	21,49	21,59	21,62	21,65	21,61	21,57	21,63	21,57	21,57	21,52	21,40	21,55	21,67	21,58	21,51	21,65	21,59	21,56	21,64	21,61	21,66	21,68	21,76	21,68	21,76	21,70	21,58	21,63	21,72	21,73	21,74	21,78	21,75	21,76	21,78	21,81	21,79	21,75	21,79	21,81	21,80	21,75	21,88	21,85	21,85	21,89	21,83	21,87	21,85	21,76	21,90	21,87	21,75	21,82	21,82	21,88	22,01	22,03	21,92	21,97	21,99	21,95	21,85	21,92	22,05	21,92	21,90	21,92	21,99	21,99	22,03	22,02	22,01	22,09	22,11	22,02	22,05	22,07	22,01	22,10	22,23	22,26	22,21	22,17	22,15	22,24	22,31	22,28	22,34	22,39	22,35	22,29	22,35	22,37	22,33	22,37	22,48	22,43	22,49	22,42	22,44	22,51	22,54	22,50	22,59	22,64	22,62	22,58	22,59	22,64	22,72	22,63	22,58	22,66	22,62	22,62	22,63	22,65	22,62	22,68	22,78	22,76	22,79	22,80	22,82	22,81	22,78	22,90	22,95	22,96	22,91	22,81	22,95	22,98	22,97	22,97	22,96	23,00	22,98	22,97	23,02	23,09	23,08	23,15	23,07	23,01	22,96	23,03	23,05	23,16	23,13	23,18	23,19	23,20	23,18	23,23	23,28	23,30	23,22	23,22	23,25	23,33	23,25	23,22	23,30	23,22	23,27	23,34	23,35	23,31	23,30	23,32	23,24	23,20	23,31	23,36	23,26	23,30	23,41	23,37	23,33	23,34	23,39	23,46	23,45	23,47	23,57	23,52	23,52	23,53	23,50	23,45	23,53	23,63	23,59	23,56	23,64	23,58	23,58	23,65	23,66	23,74	23,68	23,74	23,81	23,78	23,73	23,66	23,73	23,81	23,82	23,82	23,83	23,86	23,87	23,90	23,96	23,97	23,94	23,98	24,06	24,01	23,98	24,05	24,05	24,10	24,07	24,11	24,16	24,17	24,19	24,27	24,32	24,33	24,35	24,31	24,36	24,34	24,31	24,35	24,37	24,34	24,38	24,45	24,45	24,44	24,48	24,46	24,43	24,41	24,37	24,47	24,45	24,46	24,46	24,45	24,46	24,50	24,48	24,50	24,47	24,48	24,53	24,53	24,53	24,54	24,57	24,55	24,50	24,54	24,54	24,59	24,62	24,66	24,62	24,59	24,58	24,62	24,63	24,59	24,52	24,54	24,59	24,60	24,61	24,51	24,54	24,58	24,52	24,47	24,47	24,50	24,52	24,49	24,48	24,52	24,49	24,50	24,60	24,58	24,55	24,57	24,60	24,61	24,59	24,58	24,60	24,54	24,48	24,55	24,59	24,52	24,61	24,63	24,49	24,54	24,53	24,52	24,55	24,51	24,57	24,68	24,61	24,60	24,64	24,57	24,58	24,52	24,49	24,59	24,67	24,64	24,62	24,67	24,64	24,65	24,67	24,64	24,64	24,78	24,69	24,50	24,55	24,63	24,67	24,69	24,67	24,71	24,71	24,66	24,70	24,72	24,77	24,77	24,75	24,76	24,72	24,72	24,74	24,77	24,83	24,85	24,77	24,78	24,81	24,73	24,79	24,84	24,86	24,80	24,79	24,74	24,73	24,82	24,79	24,77	24,80	24,79	24,70	24,70	24,77	24,83	24,76	24,74	24,82	24,84	24,88	24,81	24,73	24,79	24,84	24,82	24,81	24,84	24,72	24,70	24,76	24,81	24,78	24,73	24,73	24,66	24,63	24,67	24,65	24,66	24,62	24,62	24,64	24,63	24,64	24,60	24,61	24,60	24,60	24,60	24,54	24,59	24,69	24,65	24,50	24,49	24,46	24,42	24,40	24,44	24,39	24,46	24,48	24,38	24,34	24,33	24,29	24,33	24,33	24,36	24,25	24,18	24,31	24,20	24,17	24,20	24,20	24,19	24,11	24,05	23,98	23,93	23,99	24,00	23,94	23,87	23,85	23,83	23,89	23,82	23,81	23,83	23,81	23,77	23,76	23,79	23,79	23,77	23,74	23,74	23,76	23,79	23,67	23,63	23,70	23,64	23,64	23,63	23,64	23,62	23,58	23,56	23,48	23,51	23,46	23,54	23,53	23,53	23,54	23,56	23,55	23,40	23,33	23,36	23,30	23,37	23,43	23,39	23,32	23,43	23,39	23,36	23,34	23,33	23,31	23,21	23,25	23,16	23,21	23,19	23,16	23,16	23,16	23,18	23,14	23,13	23,05	23,01	23,08	23,16	22,97	22,95	22,96	22,96	22,95	22,88	22,85	22,91	22,90	22,95	22,97	22,98	22,88	22,85	22,82	22,83	22,88	22,89	22,77	22,79	22,90	22,93	22,84	22,82	22,87	22,87	22,82	22,73	22,78	22,75	22,74	22,80	22,81	22,66	22,68	22,71	22,70	22,65	22,64	22,60	22,59	22,62	22,66	22,67	22,64	22,71	22,67	22,61	22,58	22,48	22,48	22,50	22,48	
20,61	20,73	20,63	20,52	20,58	20,64	20,57	20,63	20,66	20,58	20,60	20,67	20,62	20,70	20,80	20,64	20,57	20,58	20,50	20,60	20,65	20,74	20,68	20,64	20,69	20,53	20,84	20,89	20,87	21,04	21,20	21,42	21,46	21,43	21,45	21,53	21,57	21,54	21,62	21,60	21,50	21,44	21,47	21,43	21,43	21,48	21,51	21,49	21,44	21,42	21,48	21,49	21,50	21,47	21,46	21,42	21,48	21,54	21,56	21,51	21,50	21,52	21,51	21,50	21,62	21,65	21,67	21,55	21,63	21,61	21,64	21,53	21,50	21,63	21,66	21,65	21,57	21,56	21,62	21,64	21,45	21,42	21,53	21,62	21,59	21,55	21,60	21,59	21,62	21,65	21,71	21,66	21,63	21,74	21,71	21,75	21,75	21,66	21,61	21,70	21,73	21,77	21,79	21,82	21,80	21,76	21,75	21,81	21,75	21,80	21,80	21,81	21,76	21,80	21,81	21,82	21,88	21,86	21,79	21,78	21,77	21,86	21,87	21,84	21,84	21,85	21,90	21,96	21,94	21,95	21,98	22,00	22,02	21,95	21,96	21,97	21,93	21,92	21,97	22,01	22,01	22,08	22,05	22,04	22,01	22,06	22,08	22,10	22,14	22,01	22,04	22,17	22,20	22,22	22,23	22,21	22,25	22,26	22,31	22,27	22,38	22,36	22,25	22,32	22,37	22,35	22,46	22,53	22,47	22,40	22,45	22,47	22,52	22,53	22,49	22,52	22,47	22,57	22,61	22,59	22,66	22,69	22,62	22,61	22,62	22,66	22,69	22,74	22,68	22,65	22,71	22,77	22,77	22,81	22,85	22,82	22,83	22,84	22,88	22,92	22,92	22,88	22,89	22,95	22,95	23,03	22,96	22,98	23,06	23,07	23,06	23,01	23,06	23,04	23,03	23,03	23,08	23,03	23,04	23,08	23,15	23,14	23,14	23,21	23,26	23,23	23,20	23,23	23,29	23,29	23,21	23,19	23,24	23,22	23,19	23,32	23,28	23,27	23,31	23,34	23,34	23,39	23,31	23,27	23,30	23,38	23,35	23,38	23,42	23,45	23,45	23,42	23,45	23,40	23,47	23,49	23,52	23,50	23,56	23,51	23,52	23,54	23,51	23,63	23,63	23,64	23,66	23,59	23,60	23,62	23,64	23,65	23,68	23,73	23,72	23,76	23,76	23,75	23,73	23,70	23,77	23,78	23,81	23,81	23,80	23,84	23,90	23,91	23,88	23,96	23,97	23,98	23,95	23,94	24,05	24,15	24,17	24,11	24,15	24,24	24,19	24,21	24,30	24,34	24,39	24,37	24,36	24,37	24,32	24,33	24,33	24,30	24,42	24,37	24,41	24,47	24,44	24,50	24,48	24,45	24,43	24,44	24,43	24,45	24,43	24,47	24,49	24,45	24,56	24,61	24,60	24,54	24,57	24,54	24,54	24,51	24,50	24,53	24,63	24,62	24,63	24,62	24,55	24,60	24,65	24,58	24,56	24,67	24,67	24,61	24,63	24,61	24,63	24,56	24,58	24,62	24,57	24,58	24,55	24,59	24,53	24,42	24,45	24,52	24,53	24,56	24,55	24,52	24,55	24,59	24,62	24,54	24,47	24,51	24,59	24,56	24,58	24,58	24,55	24,52	24,53	24,59	24,52	24,51	24,54	24,55	24,55	24,54	24,50	24,50	24,56	24,60	24,62	24,57	24,61	24,65	24,58	24,60	24,62	24,53	24,59	24,64	24,68	24,65	24,68	24,59	24,61	24,66	24,64	24,66	24,70	24,72	24,62	24,58	24,64	24,59	24,65	24,70	24,75	24,77	24,67	24,66	24,75	24,74	24,74	24,79	24,78	24,74	24,76	24,74	24,76	24,79	24,79	24,81	24,81	24,80	24,75	24,82	24,85	24,84	24,81	24,75	24,73	24,77	24,75	24,78	24,85	24,81	24,78	24,75	24,68	24,75	24,73	24,80	24,88	24,85	24,81	24,88	24,91	24,83	24,80	24,86	24,87	24,83	24,84	24,79	24,72	24,83	24,81	24,76	24,80	24,77	24,65	24,58	24,63	24,60	24,59	24,65	24,58	24,56	24,57	24,60	24,58	24,58	24,62	24,59	24,63	24,54	24,49	24,59	24,69	24,61	24,50	24,44	24,43	24,46	24,50	24,42	24,42	24,50	24,38	24,30	24,44	24,37	24,38	24,33	24,33	24,24	24,29	24,36	24,22	24,16	24,23	24,21	24,17	24,11	24,08	24,05	24,01	24,02	24,12	24,04	23,94	23,88	23,86	23,87	23,85	23,84	23,85	23,83	23,79	23,84	23,81	23,77	23,73	23,67	23,78	23,77	23,76	23,75	23,69	23,73	23,68	23,64	23,60	23,55	23,65	23,67	23,56	23,53	23,49	23,53	23,54	23,56	23,54	23,56	23,54	23,51	23,44	23,40	23,38	23,28	23,34	23,43	23,37	23,31	23,34	23,37	23,30	23,32	23,27	23,29	23,22	23,20	23,11	23,14	23,13	23,16	23,15	23,14	23,18	23,11	23,10	23,02	23,02	23,04	23,16	23,12	23,02	22,97	22,89	22,92	22,92	22,91	22,95	22,85	22,93	22,90	22,90	22,94	22,88	22,89	22,80	22,88	22,89	22,84	22,86	22,85	22,85	22,85	22,87	22,87	22,82	22,83	22,82	22,79	22,79	22,78	22,82	22,78	22,73	22,67	22,76	22,72	22,71	22,64	22,56	22,65	22,71	22,69	22,71	22,73	22,61	22,57	22,59	22,69	22,68	22,52	22,49	22,52	
20,52	20,69	20,63	20,47	20,56	20,62	20,46	20,54	20,68	20,64	20,59	20,68	20,68	20,76	20,78	20,63	20,53	20,60	20,56	20,50	20,54	20,66	20,56	20,52	20,68	20,72	20,90	20,94	20,91	21,04	21,21	21,31	21,41	21,51	21,57	21,60	21,59	21,56	21,60	21,61	21,56	21,51	21,49	21,52	21,46	21,48	21,53	21,54	21,44	21,41	21,49	21,55	21,50	21,54	21,47	21,52	21,53	21,52	21,57	21,49	21,54	21,60	21,56	21,58	21,60	21,53	21,50	21,56	21,63	21,60	21,57	21,53	21,46	21,57	21,65	21,64	21,64	21,57	21,63	21,68	21,61	21,50	21,54	21,54	21,57	21,62	21,56	21,60	21,71	21,70	21,65	21,76	21,63	21,61	21,74	21,76	21,76	21,68	21,69	21,72	21,80	21,83	21,77	21,68	21,79	21,78	21,79	21,78	21,76	21,77	21,80	21,84	21,85	21,83	21,80	21,79	21,82	21,86	21,84	21,76	21,84	21,92	21,85	21,76	21,85	21,89	21,89	21,93	21,87	21,86	22,02	21,98	22,03	21,94	21,98	22,07	21,96	21,99	21,99	22,07	22,06	22,06	22,07	22,03	22,08	22,11	22,16	22,19	22,18	22,13	22,10	22,13	22,15	22,23	22,27	22,30	22,32	22,32	22,36	22,32	22,29	22,27	22,24	22,30	22,35	22,35	22,39	22,45	22,53	22,48	22,46	22,56	22,60	22,55	22,47	22,57	22,55	22,54	22,63	22,62	22,55	22,59	22,56	22,60	22,62	22,67	22,74	22,77	22,71	22,72	22,71	22,75	22,77	22,87	22,89	22,90	22,87	22,91	22,97	22,94	22,93	22,95	23,02	22,96	22,92	22,97	23,07	23,06	23,03	23,07	23,12	23,05	23,03	23,05	23,06	23,00	23,06	23,07	23,10	23,13	23,16	23,16	23,18	23,16	23,28	23,37	23,28	23,25	23,29	23,35	23,25	23,18	23,25	23,23	23,19	23,32	23,29	23,22	23,29	23,27	23,24	23,35	23,34	23,37	23,44	23,42	23,35	23,36	23,42	23,49	23,47	23,46	23,53	23,52	23,54	23,46	23,47	23,47	23,54	23,53	23,50	23,52	23,58	23,65	23,72	23,66	23,63	23,58	23,58	23,63	23,67	23,72	23,71	23,71	23,75	23,78	23,77	23,78	23,77	23,77	23,74	23,64	23,74	23,86	23,91	23,88	23,84	23,91	23,96	23,94	23,97	24,03	23,99	23,97	24,01	24,08	24,19	24,10	24,09	24,20	24,24	24,21	24,26	24,31	24,34	24,38	24,38	24,40	24,36	24,29	24,40	24,37	24,38	24,39	24,42	24,45	24,48	24,49	24,51	24,52	24,38	24,44	24,48	24,46	24,48	24,53	24,56	24,55	24,53	24,58	24,58	24,54	24,56	24,57	24,49	24,57	24,57	24,55	24,62	24,63	24,61	24,63	24,55	24,53	24,60	24,64	24,54	24,68	24,67	24,60	24,60	24,64	24,67	24,61	24,63	24,58	24,59	24,58	24,61	24,58	24,59	24,53	24,43	24,45	24,57	24,58	24,55	24,48	24,46	24,58	24,59	24,53	24,49	24,50	24,57	24,55	24,54	24,58	24,56	24,53	24,56	24,57	24,53	24,53	24,52	24,56	24,58	24,57	24,51	24,43	24,47	24,59	24,61	24,55	24,55	24,57	24,55	24,60	24,66	24,58	24,61	24,62	24,59	24,62	24,65	24,66	24,59	24,60	24,63	24,65	24,67	24,67	24,66	24,61	24,66	24,66	24,64	24,67	24,70	24,75	24,71	24,70	24,76	24,73	24,77	24,75	24,77	24,81	24,80	24,76	24,73	24,70	24,79	24,76	24,81	24,84	24,80	24,82	24,83	24,89	24,88	24,81	24,73	24,75	24,76	24,81	24,84	24,89	24,84	24,86	24,83	24,81	24,75	24,81	24,92	24,86	24,85	24,88	24,87	24,87	24,85	24,84	24,83	24,82	24,82	24,80	24,64	24,76	24,81	24,73	24,76	24,78	24,65	24,70	24,71	24,63	24,62	24,63	24,67	24,60	24,59	24,65	24,69	24,66	24,65	24,57	24,52	24,53	24,50	24,59	24,67	24,63	24,64	24,54	24,47	24,49	24,41	24,39	24,35	24,46	24,44	24,35	24,42	24,41	24,31	24,32	24,27	24,23	24,25	24,33	24,22	24,19	24,23	24,23	24,14	24,12	24,05	24,06	24,03	24,08	24,11	24,07	24,06	23,98	23,85	23,82	23,82	23,82	23,90	23,89	23,84	23,90	23,84	23,82	23,75	23,74	23,79	23,85	23,69	23,68	23,77	23,77	23,68	23,70	23,62	23,53	23,60	23,64	23,63	23,56	23,47	23,49	23,50	23,54	23,48	23,50	23,52	23,50	23,53	23,51	23,45	23,40	23,43	23,44	23,37	23,35	23,37	23,30	23,24	23,29	23,32	23,23	23,25	23,25	23,17	23,12	23,11	23,10	23,09	23,14	23,17	23,10	23,14	23,12	23,04	23,03	23,11	23,04	23,07	22,98	22,95	23,01	22,97	22,93	23,01	22,98	22,95	22,92	22,91	22,92	22,95	22,95	22,85	22,89	22,88	22,83	22,85	22,90	22,88	22,85	22,88	22,94	22,89	22,93	22,83	22,82	22,81	22,78	22,85	22,81	22,72	22,76	22,84	22,85	22,78	22,81	22,71	22,75	22,68	22,75	22,84	22,79	22,66	22,58	22,53	22,59	22,69	22,51	22,52	22,54	
20,55	20,59	20,58	20,51	20,57	20,66	20,60	20,56	20,72	20,63	20,54	20,63	20,64	20,75	20,68	20,53	20,52	20,59	20,69	20,58	20,59	20,68	20,67	20,55	20,61	20,71	20,81	20,89	20,93	21,07	21,13	21,31	21,40	21,50	21,66	21,62	21,58	21,57	21,65	21,61	21,56	21,58	21,62	21,57	21,50	21,49	21,51	21,46	21,47	21,43	21,46	21,44	21,47	21,44	21,48	21,54	21,56	21,54	21,52	21,50	21,54	21,63	21,67	21,62	21,68	21,65	21,53	21,52	21,66	21,63	21,53	21,54	21,60	21,54	21,68	21,66	21,65	21,63	21,70	21,71	21,68	21,66	21,65	21,61	21,65	21,65	21,67	21,59	21,68	21,71	21,66	21,71	21,63	21,53	21,66	21,83	21,78	21,72	21,73	21,79	21,72	21,76	21,81	21,73	21,68	21,78	21,80	21,82	21,80	21,75	21,76	21,87	21,90	21,83	21,78	21,83	21,80	21,83	21,84	21,86	21,85	21,95	21,91	21,85	21,85	21,80	21,85	21,96	21,93	21,91	21,93	21,96	21,95	21,89	21,92	22,07	22,12	22,11	22,03	22,02	22,08	22,02	22,08	22,02	22,12	22,23	22,23	22,17	22,11	22,13	22,26	22,20	22,18	22,24	22,27	22,35	22,35	22,34	22,38	22,32	22,34	22,29	22,28	22,42	22,43	22,42	22,38	22,39	22,50	22,51	22,49	22,54	22,64	22,60	22,47	22,54	22,62	22,61	22,65	22,63	22,60	22,66	22,60	22,67	22,71	22,74	22,70	22,71	22,71	22,72	22,74	22,76	22,76	22,85	22,89	22,82	22,89	22,88	22,93	22,96	22,95	23,00	23,06	23,05	23,04	23,00	23,13	23,12	23,06	23,08	23,09	23,06	23,00	23,05	23,10	23,04	23,10	23,15	23,17	23,20	23,26	23,23	23,16	23,16	23,28	23,31	23,29	23,24	23,26	23,33	23,29	23,23	23,34	23,30	23,20	23,24	23,26	23,23	23,20	23,29	23,26	23,30	23,33	23,38	23,39	23,32	23,32	23,36	23,39	23,45	23,46	23,43	23,43	23,46	23,54	23,48	23,48	23,50	23,53	23,60	23,51	23,49	23,56	23,65	23,68	23,65	23,59	23,60	23,57	23,62	23,64	23,64	23,69	23,63	23,67	23,77	23,82	23,77	23,79	23,82	23,78	23,74	23,81	23,86	23,91	23,90	23,87	23,94	23,95	23,96	23,91	24,03	24,04	24,05	24,08	24,08	24,09	24,07	24,15	24,19	24,25	24,16	24,21	24,28	24,34	24,37	24,41	24,42	24,36	24,37	24,36	24,44	24,38	24,39	24,44	24,45	24,46	24,48	24,49	24,51	24,45	24,41	24,52	24,49	24,52	24,56	24,56	24,57	24,57	24,56	24,63	24,52	24,58	24,62	24,55	24,67	24,64	24,57	24,61	24,61	24,63	24,63	24,65	24,65	24,67	24,68	24,54	24,62	24,68	24,62	24,65	24,62	24,65	24,65	24,64	24,57	24,57	24,50	24,55	24,56	24,52	24,48	24,53	24,53	24,56	24,49	24,49	24,47	24,48	24,54	24,58	24,57	24,52	24,56	24,56	24,54	24,60	24,63	24,63	24,63	24,60	24,63	24,50	24,57	24,64	24,57	24,54	24,60	24,55	24,51	24,49	24,53	24,59	24,53	24,54	24,56	24,55	24,63	24,63	24,63	24,61	24,65	24,67	24,63	24,65	24,64	24,69	24,70	24,64	24,71	24,69	24,67	24,64	24,67	24,64	24,69	24,71	24,63	24,64	24,70	24,70	24,68	24,67	24,71	24,74	24,79	24,69	24,68	24,72	24,75	24,84	24,74	24,78	24,84	24,81	24,83	24,82	24,81	24,83	24,83	24,81	24,88	24,86	24,81	24,72	24,78	24,88	24,86	24,84	24,80	24,81	24,78	24,83	24,82	24,90	24,98	24,98	24,96	24,84	24,92	24,90	24,82	24,73	24,76	24,84	24,74	24,66	24,80	24,85	24,81	24,73	24,76	24,72	24,64	24,63	24,57	24,62	24,64	24,72	24,70	24,67	24,68	24,70	24,67	24,67	24,63	24,55	24,53	24,57	24,48	24,58	24,54	24,55	24,54	24,47	24,53	24,48	24,36	24,47	24,53	24,49	24,38	24,37	24,42	24,30	24,33	24,35	24,29	24,21	24,29	24,25	24,22	24,22	24,18	24,05	24,13	24,10	24,04	24,01	24,06	24,08	24,01	24,05	24,04	23,95	23,96	23,93	23,91	23,87	23,85	23,84	23,89	23,89	23,79	23,74	23,74	23,77	23,80	23,78	23,71	23,71	23,71	23,64	23,76	23,76	23,63	23,61	23,63	23,56	23,56	23,53	23,53	23,57	23,60	23,53	23,53	23,59	23,56	23,42	23,43	23,48	23,50	23,59	23,52	23,45	23,39	23,44	23,40	23,32	23,32	23,31	23,33	23,29	23,36	23,24	23,21	23,15	23,16	23,21	23,15	23,21	23,14	23,19	23,18	23,10	23,08	23,14	23,08	23,00	23,02	23,10	23,08	23,04	23,01	23,06	23,05	22,99	23,02	22,93	22,91	22,89	22,93	22,93	22,93	22,90	22,86	22,87	22,91	22,86	22,90	22,87	22,95	23,01	22,96	22,85	22,82	22,89	22,81	22,84	22,79	22,75	22,72	22,70	22,74	22,81	22,70	22,78	22,78	22,74	22,71	22,77	22,73	22,71	22,63	22,57	22,55	22,62	22,51	22,55	22,53	
20,59	20,58	20,55	20,51	20,54	20,54	20,60	20,55	20,56	20,58	20,53	20,61	20,58	20,59	20,67	20,52	20,55	20,69	20,72	20,58	20,51	20,56	20,63	20,63	20,65	20,72	20,86	20,82	20,92	21,07	21,17	21,30	21,37	21,43	21,55	21,56	21,53	21,44	21,60	21,53	21,54	21,57	21,54	21,55	21,50	21,47	21,41	21,47	21,57	21,52	21,58	21,51	21,43	21,40	21,49	21,51	21,48	21,50	21,53	21,48	21,55	21,58	21,61	21,60	21,56	21,65	21,70	21,52	21,60	21,62	21,59	21,45	21,45	21,58	21,60	21,60	21,59	21,70	21,65	21,68	21,77	21,69	21,59	21,60	21,59	21,59	21,65	21,64	21,64	21,64	21,58	21,69	21,68	21,60	21,67	21,77	21,73	21,68	21,77	21,81	21,73	21,71	21,72	21,72	21,70	21,74	21,74	21,80	21,80	21,77	21,78	21,86	21,83	21,83	21,88	21,84	21,86	21,88	21,79	21,82	21,84	21,94	21,85	21,79	21,93	21,90	21,87	21,92	21,96	22,00	21,91	21,91	21,94	21,94	21,89	22,03	22,07	22,08	22,01	21,99	22,07	22,02	22,03	22,06	22,09	22,08	22,14	22,06	22,10	22,06	22,21	22,33	22,28	22,26	22,20	22,29	22,34	22,34	22,34	22,25	22,30	22,36	22,35	22,40	22,43	22,44	22,46	22,42	22,41	22,48	22,53	22,56	22,56	22,52	22,41	22,48	22,57	22,56	22,50	22,57	22,66	22,64	22,69	22,65	22,71	22,70	22,60	22,64	22,76	22,69	22,73	22,84	22,78	22,84	22,89	22,75	22,83	22,91	22,96	23,01	22,94	22,94	22,85	22,99	22,98	22,99	23,05	23,15	23,16	23,08	23,09	23,10	23,02	23,02	23,06	23,09	23,15	23,14	23,17	23,21	23,25	23,17	23,14	23,24	23,29	23,28	23,23	23,18	23,19	23,20	23,30	23,26	23,23	23,25	23,14	23,20	23,17	23,22	23,26	23,31	23,32	23,33	23,39	23,37	23,35	23,37	23,35	23,39	23,37	23,46	23,44	23,41	23,39	23,40	23,49	23,47	23,46	23,48	23,51	23,52	23,49	23,49	23,48	23,58	23,61	23,62	23,60	23,56	23,52	23,55	23,53	23,61	23,65	23,63	23,62	23,66	23,75	23,78	23,72	23,77	23,74	23,81	23,82	23,81	23,85	23,92	23,89	23,93	23,96	23,95	23,95	24,03	24,02	23,96	24,05	24,08	24,10	24,15	24,15	24,18	24,25	24,23	24,20	24,26	24,32	24,33	24,28	24,33	24,30	24,36	24,39	24,44	24,39	24,33	24,48	24,52	24,52	24,48	24,45	24,54	24,53	24,54	24,50	24,50	24,52	24,53	24,54	24,56	24,61	24,57	24,69	24,56	24,57	24,66	24,62	24,65	24,67	24,61	24,63	24,60	24,70	24,71	24,65	24,64	24,67	24,70	24,66	24,67	24,63	24,62	24,62	24,61	24,66	24,63	24,62	24,57	24,54	24,57	24,56	24,56	24,52	24,46	24,47	24,57	24,55	24,49	24,56	24,52	24,54	24,57	24,56	24,55	24,52	24,60	24,59	24,51	24,57	24,67	24,69	24,58	24,54	24,58	24,52	24,55	24,57	24,56	24,55	24,56	24,59	24,48	24,54	24,47	24,52	24,50	24,54	24,59	24,55	24,62	24,66	24,59	24,62	24,66	24,67	24,63	24,70	24,59	24,63	24,71	24,74	24,72	24,70	24,66	24,66	24,71	24,65	24,64	24,74	24,71	24,63	24,72	24,73	24,68	24,65	24,59	24,63	24,76	24,78	24,73	24,73	24,73	24,92	24,88	24,83	24,78	24,82	24,81	24,80	24,78	24,83	24,85	24,82	24,84	24,84	24,75	24,73	24,77	24,79	24,87	24,79	24,79	24,74	24,77	24,82	24,84	24,85	24,91	24,94	24,92	24,95	24,86	24,89	24,85	24,77	24,74	24,88	24,84	24,71	24,80	24,81	24,81	24,81	24,68	24,68	24,62	24,60	24,62	24,61	24,63	24,68	24,68	24,63	24,63	24,63	24,60	24,60	24,60	24,58	24,54	24,58	24,49	24,52	24,45	24,46	24,52	24,49	24,55	24,42	24,36	24,43	24,61	24,50	24,38	24,38	24,40	24,35	24,29	24,35	24,30	24,20	24,21	24,23	24,22	24,21	24,14	24,11	24,10	24,13	24,10	24,03	24,01	24,07	24,05	23,95	23,97	23,86	23,97	23,93	23,93	23,90	23,81	23,82	23,85	23,84	23,80	23,77	23,78	23,79	23,77	23,71	23,71	23,70	23,67	23,63	23,64	23,75	23,71	23,67	23,73	23,63	23,57	23,61	23,60	23,61	23,66	23,60	23,56	23,61	23,56	23,48	23,45	23,42	23,50	23,57	23,52	23,51	23,35	23,36	23,39	23,40	23,29	23,25	23,23	23,32	23,33	23,26	23,22	23,19	23,22	23,19	23,18	23,22	23,20	23,16	23,18	23,15	23,11	23,19	23,19	23,06	23,05	23,15	23,09	23,01	22,96	23,02	23,06	23,05	23,08	23,04	22,95	22,90	22,84	22,89	22,86	22,92	22,85	22,89	22,89	22,83	22,82	22,85	22,94	22,90	22,88	22,80	22,81	22,81	22,82	22,80	22,78	22,76	22,80	22,71	22,70	22,72	22,77	22,74	22,78	22,73	22,75	22,66	22,64	22,70	22,66	22,58	22,61	22,66	22,53	22,56	22,57	
20,52	20,65	20,58	20,51	20,53	20,52	20,49	20,46	20,59	20,55	20,59	20,63	20,54	20,53	20,67	20,72	20,53	20,58	20,61	20,56	20,57	20,47	20,55	20,70	20,71	20,71	20,76	20,88	20,96	21,02	21,13	21,31	21,36	21,44	21,50	21,45	21,53	21,47	21,55	21,49	21,49	21,54	21,48	21,46	21,46	21,50	21,47	21,52	21,53	21,50	21,60	21,50	21,47	21,43	21,46	21,47	21,43	21,53	21,55	21,40	21,43	21,53	21,64	21,53	21,46	21,53	21,64	21,54	21,57	21,52	21,64	21,55	21,54	21,56	21,55	21,61	21,53	21,65	21,64	21,58	21,65	21,68	21,57	21,53	21,58	21,56	21,58	21,59	21,58	21,67	21,64	21,70	21,75	21,69	21,77	21,78	21,66	21,66	21,73	21,82	21,80	21,68	21,67	21,72	21,78	21,70	21,74	21,79	21,83	21,83	21,81	21,87	21,87	21,87	21,89	21,89	21,82	21,83	21,84	21,80	21,76	21,91	21,98	21,87	21,99	21,94	21,88	21,90	21,89	22,02	22,02	22,01	21,94	21,99	22,01	21,97	21,96	21,99	22,06	22,08	21,97	22,02	22,04	22,04	22,06	22,09	22,07	22,14	22,16	22,11	22,13	22,24	22,28	22,28	22,21	22,27	22,35	22,28	22,34	22,28	22,31	22,38	22,37	22,39	22,42	22,46	22,46	22,39	22,42	22,44	22,49	22,48	22,48	22,47	22,44	22,48	22,51	22,51	22,52	22,60	22,62	22,65	22,70	22,74	22,76	22,74	22,62	22,68	22,74	22,76	22,77	22,79	22,83	22,86	22,90	22,81	22,81	22,86	22,96	22,98	22,99	22,91	22,85	22,92	23,05	23,05	23,11	23,19	23,16	23,11	23,10	23,13	23,07	23,06	23,06	23,11	23,18	23,21	23,27	23,22	23,26	23,24	23,15	23,23	23,25	23,23	23,20	23,21	23,21	23,14	23,21	23,23	23,25	23,17	23,12	23,17	23,19	23,21	23,27	23,34	23,28	23,26	23,32	23,37	23,33	23,40	23,39	23,35	23,35	23,35	23,43	23,40	23,39	23,42	23,40	23,39	23,46	23,44	23,51	23,57	23,50	23,50	23,46	23,51	23,51	23,57	23,53	23,52	23,57	23,58	23,63	23,65	23,64	23,72	23,67	23,58	23,67	23,75	23,74	23,74	23,76	23,86	23,84	23,88	23,95	23,95	23,95	23,94	23,97	24,02	24,00	24,05	24,03	23,95	24,03	24,07	24,08	24,12	24,11	24,10	24,16	24,20	24,25	24,29	24,33	24,32	24,34	24,25	24,28	24,34	24,39	24,44	24,44	24,33	24,43	24,51	24,50	24,45	24,49	24,55	24,55	24,57	24,48	24,52	24,53	24,51	24,54	24,54	24,58	24,63	24,70	24,63	24,52	24,61	24,60	24,64	24,63	24,58	24,59	24,59	24,64	24,66	24,62	24,60	24,61	24,70	24,68	24,68	24,67	24,58	24,64	24,64	24,64	24,61	24,58	24,56	24,58	24,59	24,62	24,57	24,52	24,44	24,47	24,53	24,57	24,56	24,61	24,52	24,53	24,53	24,57	24,53	24,50	24,60	24,58	24,50	24,52	24,63	24,65	24,61	24,56	24,59	24,54	24,56	24,60	24,59	24,64	24,57	24,58	24,53	24,54	24,56	24,54	24,49	24,53	24,62	24,57	24,56	24,54	24,57	24,61	24,62	24,64	24,61	24,67	24,72	24,59	24,64	24,72	24,66	24,73	24,70	24,62	24,64	24,69	24,64	24,70	24,71	24,72	24,81	24,78	24,71	24,65	24,61	24,64	24,71	24,78	24,78	24,85	24,77	24,85	24,83	24,75	24,79	24,83	24,83	24,85	24,82	24,82	24,84	24,86	24,81	24,80	24,75	24,75	24,74	24,77	24,79	24,82	24,81	24,87	24,83	24,83	24,78	24,80	24,81	24,89	24,87	24,96	24,92	24,89	24,79	24,80	24,81	24,89	24,83	24,68	24,72	24,78	24,77	24,80	24,70	24,65	24,64	24,66	24,61	24,65	24,64	24,68	24,73	24,59	24,65	24,62	24,60	24,59	24,58	24,54	24,53	24,61	24,56	24,55	24,55	24,48	24,50	24,51	24,55	24,42	24,40	24,41	24,50	24,48	24,38	24,32	24,30	24,27	24,33	24,35	24,25	24,26	24,23	24,22	24,26	24,21	24,15	24,14	24,07	24,09	24,17	24,10	24,06	24,07	24,08	24,01	23,88	23,87	23,89	23,94	23,98	23,90	23,80	23,82	23,85	23,84	23,87	23,85	23,78	23,80	23,84	23,74	23,73	23,74	23,77	23,65	23,61	23,68	23,72	23,68	23,63	23,67	23,60	23,58	23,55	23,59	23,62	23,52	23,52	23,57	23,48	23,49	23,51	23,46	23,45	23,49	23,48	23,46	23,40	23,36	23,29	23,34	23,34	23,29	23,25	23,27	23,32	23,14	23,19	23,22	23,16	23,18	23,20	23,24	23,16	23,12	23,08	23,08	23,17	23,16	23,15	23,01	23,05	23,04	23,11	23,04	23,02	22,99	22,95	22,98	22,97	23,03	23,00	22,93	22,91	22,85	22,81	22,76	22,83	22,89	22,96	22,83	22,89	22,88	22,95	22,83	22,80	22,86	22,89	22,78	22,82	22,81	22,87	22,80	22,77	22,69	22,70	22,73	22,73	22,67	22,73	22,60	22,63	22,66	22,62	22,63	22,67	22,61	22,59	22,66	22,59	22,56	22,61	
20,52	20,67	20,62	20,48	20,52	20,58	20,58	20,52	20,59	20,61	20,59	20,60	20,60	20,56	20,64	20,67	20,62	20,54	20,57	20,62	20,61	20,56	20,57	20,67	20,76	20,72	20,76	20,92	20,98	21,07	21,11	21,28	21,40	21,55	21,53	21,47	21,41	21,50	21,62	21,55	21,46	21,44	21,48	21,49	21,44	21,55	21,56	21,55	21,44	21,41	21,59	21,54	21,50	21,45	21,35	21,50	21,56	21,55	21,61	21,52	21,49	21,60	21,62	21,55	21,44	21,56	21,59	21,60	21,66	21,56	21,62	21,53	21,62	21,68	21,61	21,61	21,60	21,62	21,66	21,59	21,61	21,58	21,64	21,61	21,58	21,57	21,66	21,75	21,67	21,70	21,69	21,75	21,79	21,73	21,73	21,69	21,68	21,68	21,68	21,81	21,81	21,73	21,76	21,73	21,83	21,73	21,76	21,80	21,77	21,81	21,84	21,90	21,92	21,91	21,91	21,97	21,86	21,79	21,89	21,83	21,72	21,87	21,94	21,90	21,93	21,91	21,91	22,01	21,94	22,00	22,09	22,09	22,05	21,97	22,08	22,10	21,99	21,91	22,00	22,14	22,00	21,98	22,08	22,04	22,11	22,14	22,14	22,19	22,17	22,14	22,16	22,13	22,21	22,17	22,20	22,26	22,32	22,27	22,27	22,37	22,40	22,38	22,36	22,43	22,37	22,44	22,47	22,38	22,42	22,42	22,50	22,54	22,52	22,49	22,50	22,59	22,52	22,57	22,60	22,71	22,73	22,73	22,71	22,73	22,81	22,80	22,74	22,78	22,73	22,73	22,78	22,75	22,80	22,98	22,95	22,91	22,83	22,84	22,92	22,95	23,01	22,99	23,00	23,05	23,10	23,07	23,15	23,18	23,09	23,14	23,14	23,08	23,14	23,13	23,16	23,19	23,17	23,22	23,25	23,18	23,26	23,31	23,26	23,25	23,27	23,28	23,20	23,20	23,22	23,15	23,14	23,27	23,29	23,24	23,16	23,18	23,17	23,28	23,28	23,29	23,25	23,25	23,40	23,37	23,33	23,29	23,33	23,33	23,38	23,48	23,44	23,46	23,45	23,41	23,42	23,37	23,48	23,50	23,56	23,59	23,58	23,57	23,46	23,48	23,53	23,59	23,60	23,56	23,57	23,58	23,69	23,65	23,62	23,69	23,68	23,64	23,66	23,71	23,74	23,77	23,77	23,84	23,84	23,84	23,96	23,92	23,98	23,95	24,00	24,05	24,03	24,00	24,03	23,98	24,03	24,11	24,13	24,07	24,04	24,14	24,19	24,24	24,25	24,32	24,38	24,34	24,34	24,36	24,35	24,42	24,39	24,37	24,37	24,40	24,47	24,49	24,45	24,47	24,50	24,57	24,45	24,43	24,48	24,53	24,54	24,54	24,63	24,57	24,56	24,64	24,67	24,64	24,57	24,58	24,59	24,65	24,67	24,64	24,65	24,61	24,66	24,67	24,60	24,61	24,65	24,66	24,72	24,65	24,67	24,69	24,74	24,75	24,67	24,59	24,61	24,64	24,64	24,67	24,66	24,59	24,61	24,58	24,51	24,55	24,59	24,60	24,58	24,52	24,55	24,56	24,55	24,53	24,56	24,61	24,60	24,58	24,54	24,63	24,59	24,63	24,65	24,64	24,61	24,53	24,62	24,65	24,60	24,55	24,57	24,56	24,53	24,56	24,56	24,50	24,53	24,62	24,55	24,58	24,56	24,61	24,66	24,70	24,69	24,68	24,61	24,65	24,62	24,65	24,72	24,69	24,72	24,71	24,64	24,65	24,67	24,71	24,64	24,65	24,72	24,77	24,79	24,77	24,71	24,62	24,62	24,70	24,69	24,75	24,77	24,76	24,85	24,81	24,77	24,82	24,81	24,86	24,82	24,79	24,82	24,86	24,86	24,82	24,76	24,75	24,84	24,76	24,82	24,84	24,78	24,81	24,87	24,86	24,85	24,84	24,84	24,85	24,83	24,85	24,90	24,91	24,89	24,85	24,86	24,92	24,89	24,74	24,73	24,73	24,79	24,83	24,84	24,76	24,66	24,66	24,68	24,67	24,70	24,70	24,73	24,76	24,63	24,64	24,61	24,64	24,65	24,63	24,60	24,59	24,63	24,56	24,60	24,62	24,56	24,55	24,55	24,55	24,49	24,42	24,44	24,46	24,45	24,34	24,35	24,32	24,30	24,35	24,29	24,27	24,24	24,24	24,19	24,25	24,29	24,20	24,13	24,14	24,12	24,10	24,10	24,09	24,15	24,08	24,01	23,95	23,88	23,95	23,89	23,91	23,87	23,83	23,79	23,86	23,86	23,84	23,81	23,78	23,77	23,91	23,86	23,83	23,79	23,71	23,68	23,66	23,68	23,73	23,70	23,58	23,62	23,53	23,53	23,58	23,57	23,60	23,53	23,50	23,60	23,53	23,47	23,52	23,50	23,46	23,48	23,40	23,40	23,31	23,38	23,36	23,37	23,38	23,36	23,25	23,21	23,24	23,22	23,17	23,19	23,29	23,25	23,28	23,28	23,10	23,14	23,14	23,13	23,18	23,21	23,04	22,92	23,00	23,05	23,09	23,05	23,08	23,08	23,08	23,02	23,00	23,05	23,03	23,01	23,01	22,94	22,82	22,75	22,81	22,86	22,93	22,91	22,96	22,92	22,89	22,81	22,85	22,89	22,86	22,93	22,86	22,84	22,78	22,85	22,85	22,79	22,71	22,74	22,70	22,68	22,75	22,58	22,61	22,74	22,71	22,61	22,61	22,68	22,63	22,61	22,57	22,63	22,60	
20,60	20,61	20,67	20,61	20,58	20,54	20,58	20,65	20,58	20,58	20,64	20,61	20,57	20,57	20,61	20,56	20,55	20,58	20,66	20,60	20,58	20,66	20,64	20,51	20,65	20,71	20,79	20,87	20,99	21,04	21,18	21,29	21,43	21,49	21,56	21,53	21,50	21,44	21,52	21,57	21,51	21,58	21,56	21,52	21,40	21,45	21,57	21,52	21,46	21,46	21,56	21,57	21,57	21,53	21,43	21,50	21,54	21,52	21,59	21,58	21,54	21,63	21,59	21,57	21,51	21,61	21,67	21,57	21,63	21,62	21,63	21,53	21,58	21,70	21,78	21,68	21,61	21,62	21,61	21,59	21,66	21,58	21,63	21,70	21,65	21,61	21,69	21,72	21,72	21,69	21,62	21,69	21,81	21,73	21,74	21,76	21,79	21,79	21,80	21,82	21,75	21,74	21,73	21,82	21,81	21,80	21,83	21,87	21,79	21,76	21,84	21,88	21,91	21,90	21,88	21,95	21,92	21,82	21,89	21,90	21,83	21,87	21,93	21,89	21,93	21,84	21,89	21,98	22,08	21,97	21,98	22,06	22,07	21,98	22,05	22,13	22,06	21,94	22,02	22,06	22,07	22,05	22,06	22,11	22,14	22,19	22,15	22,17	22,15	22,17	22,20	22,18	22,20	22,22	22,25	22,24	22,35	22,30	22,24	22,28	22,37	22,34	22,40	22,46	22,39	22,35	22,47	22,43	22,44	22,50	22,54	22,55	22,56	22,53	22,48	22,53	22,56	22,61	22,61	22,63	22,71	22,74	22,69	22,73	22,78	22,81	22,80	22,81	22,85	22,79	22,82	22,76	22,80	22,97	23,01	22,90	22,87	22,93	22,98	23,01	22,98	23,02	23,07	23,03	23,07	23,12	23,13	23,16	23,09	23,14	23,20	23,07	23,11	23,12	23,16	23,20	23,21	23,26	23,23	23,19	23,21	23,25	23,22	23,27	23,24	23,23	23,25	23,17	23,16	23,20	23,17	23,16	23,23	23,21	23,22	23,17	23,13	23,18	23,27	23,26	23,26	23,27	23,37	23,35	23,26	23,31	23,40	23,34	23,37	23,46	23,40	23,41	23,45	23,44	23,43	23,37	23,47	23,56	23,57	23,56	23,51	23,55	23,47	23,48	23,56	23,62	23,64	23,66	23,62	23,55	23,70	23,69	23,62	23,64	23,68	23,71	23,72	23,74	23,78	23,78	23,79	23,82	23,78	23,77	23,87	23,91	23,95	23,95	23,95	24,03	24,04	24,03	24,06	24,04	24,03	24,05	24,10	24,18	24,07	24,18	24,16	24,24	24,26	24,26	24,30	24,32	24,36	24,36	24,33	24,40	24,41	24,37	24,39	24,42	24,47	24,49	24,53	24,57	24,54	24,56	24,44	24,43	24,52	24,56	24,52	24,56	24,64	24,60	24,56	24,59	24,59	24,64	24,61	24,60	24,62	24,66	24,73	24,72	24,68	24,64	24,68	24,69	24,66	24,69	24,75	24,74	24,76	24,72	24,67	24,75	24,73	24,71	24,68	24,64	24,52	24,62	24,67	24,68	24,68	24,61	24,60	24,58	24,53	24,50	24,57	24,57	24,52	24,43	24,54	24,58	24,56	24,56	24,56	24,57	24,63	24,61	24,57	24,60	24,65	24,60	24,66	24,62	24,61	24,58	24,50	24,57	24,58	24,54	24,50	24,55	24,55	24,56	24,58	24,53	24,57	24,65	24,52	24,51	24,61	24,64	24,62	24,64	24,67	24,67	24,62	24,63	24,58	24,66	24,65	24,70	24,76	24,69	24,60	24,67	24,66	24,64	24,70	24,73	24,74	24,68	24,72	24,78	24,75	24,72	24,65	24,72	24,70	24,74	24,74	24,73	24,76	24,79	24,80	24,81	24,86	24,85	24,86	24,78	24,81	24,88	24,82	24,79	24,74	24,77	24,83	24,80	24,90	24,89	24,86	24,79	24,76	24,79	24,87	24,89	24,84	24,89	24,84	24,82	24,78	24,79	24,87	24,87	24,90	24,91	24,92	24,87	24,75	24,75	24,75	24,81	24,82	24,76	24,74	24,79	24,72	24,66	24,75	24,74	24,78	24,73	24,61	24,68	24,67	24,62	24,63	24,59	24,60	24,53	24,59	24,50	24,57	24,57	24,56	24,60	24,56	24,55	24,56	24,41	24,39	24,48	24,54	24,32	24,41	24,37	24,39	24,38	24,33	24,27	24,24	24,25	24,24	24,20	24,26	24,18	24,17	24,12	24,10	24,09	24,10	24,01	24,02	24,03	23,96	23,99	23,93	23,98	23,86	23,87	23,95	23,96	23,85	23,87	23,92	23,85	23,85	23,79	23,75	23,84	23,87	23,79	23,85	23,82	23,67	23,67	23,76	23,79	23,68	23,62	23,62	23,53	23,50	23,61	23,56	23,55	23,65	23,68	23,66	23,63	23,55	23,60	23,54	23,41	23,48	23,42	23,34	23,29	23,34	23,34	23,32	23,34	23,34	23,27	23,23	23,24	23,25	23,22	23,16	23,25	23,26	23,21	23,29	23,18	23,20	23,14	23,13	23,13	23,12	23,11	23,05	23,09	23,10	23,12	23,00	22,97	23,01	23,08	23,02	23,01	23,04	23,11	22,99	23,01	22,98	22,87	22,82	22,87	22,87	22,90	22,91	22,93	22,92	22,88	22,88	22,94	22,85	22,78	22,89	22,85	22,86	22,85	22,83	22,90	22,74	22,70	22,78	22,73	22,76	22,77	22,78	22,67	22,70	22,68	22,64	22,59	22,58	22,66	22,68	22,60	22,61	22,65	
20,55	20,57	20,66	20,67	20,61	20,57	20,46	20,53	20,57	20,58	20,63	20,62	20,56	20,64	20,67	20,69	20,63	20,66	20,71	20,60	20,62	20,66	20,61	20,52	20,57	20,66	20,76	20,89	21,03	20,95	21,07	21,33	21,34	21,44	21,52	21,58	21,53	21,53	21,53	21,49	21,61	21,62	21,55	21,46	21,43	21,51	21,60	21,59	21,47	21,40	21,52	21,51	21,47	21,48	21,50	21,43	21,49	21,43	21,52	21,53	21,54	21,56	21,61	21,48	21,49	21,62	21,67	21,55	21,62	21,58	21,55	21,49	21,63	21,69	21,74	21,67	21,61	21,67	21,69	21,61	21,55	21,57	21,62	21,63	21,68	21,62	21,63	21,72	21,79	21,67	21,61	21,64	21,77	21,77	21,75	21,85	21,77	21,75	21,84	21,85	21,81	21,74	21,75	21,76	21,76	21,78	21,86	21,85	21,84	21,73	21,80	21,85	21,88	21,89	21,87	21,92	21,89	21,85	21,89	21,86	21,88	21,94	21,93	21,87	21,91	21,90	21,95	21,95	22,00	21,95	21,95	22,06	22,06	21,94	22,01	22,06	21,98	21,99	22,04	22,09	22,12	22,02	22,07	22,05	22,13	22,21	22,18	22,13	22,14	22,12	22,18	22,23	22,29	22,26	22,27	22,27	22,32	22,27	22,24	22,27	22,35	22,39	22,39	22,39	22,31	22,43	22,45	22,48	22,50	22,54	22,50	22,47	22,58	22,57	22,58	22,58	22,60	22,62	22,61	22,60	22,63	22,72	22,72	22,71	22,76	22,80	22,84	22,80	22,82	22,81	22,81	22,78	22,79	22,90	22,94	22,88	22,85	23,01	23,03	23,02	23,02	23,02	23,05	23,08	23,09	23,16	23,19	23,12	23,04	23,11	23,21	23,19	23,09	23,13	23,11	23,21	23,18	23,10	23,23	23,29	23,27	23,22	23,18	23,13	23,21	23,23	23,20	23,16	23,16	23,16	23,18	23,21	23,18	23,18	23,23	23,17	23,13	23,22	23,25	23,27	23,27	23,33	23,36	23,37	23,30	23,27	23,37	23,35	23,39	23,40	23,42	23,36	23,40	23,46	23,48	23,42	23,44	23,51	23,53	23,50	23,51	23,51	23,48	23,58	23,57	23,60	23,63	23,61	23,66	23,62	23,65	23,66	23,67	23,64	23,68	23,65	23,68	23,72	23,81	23,80	23,82	23,82	23,78	23,75	23,81	23,89	23,88	23,92	23,93	24,06	24,01	24,05	24,05	24,03	24,04	24,08	24,11	24,13	24,15	24,20	24,23	24,22	24,26	24,28	24,24	24,24	24,33	24,35	24,33	24,34	24,37	24,35	24,40	24,42	24,47	24,52	24,55	24,56	24,54	24,55	24,54	24,48	24,52	24,55	24,51	24,49	24,61	24,53	24,56	24,55	24,55	24,59	24,65	24,62	24,54	24,58	24,70	24,75	24,66	24,56	24,60	24,64	24,71	24,72	24,70	24,70	24,66	24,67	24,64	24,74	24,74	24,63	24,63	24,62	24,54	24,56	24,61	24,60	24,64	24,63	24,54	24,46	24,50	24,56	24,54	24,51	24,47	24,49	24,48	24,56	24,54	24,51	24,61	24,55	24,61	24,60	24,61	24,65	24,66	24,55	24,56	24,60	24,51	24,60	24,49	24,49	24,55	24,57	24,52	24,51	24,55	24,67	24,60	24,50	24,50	24,61	24,55	24,57	24,62	24,64	24,57	24,59	24,61	24,64	24,58	24,66	24,68	24,69	24,60	24,54	24,59	24,62	24,64	24,64	24,69	24,64	24,64	24,68	24,73	24,70	24,65	24,77	24,79	24,81	24,79	24,79	24,80	24,79	24,74	24,72	24,76	24,80	24,85	24,88	24,89	24,85	24,79	24,77	24,83	24,84	24,86	24,78	24,84	24,83	24,84	24,87	24,87	24,92	24,90	24,85	24,82	24,80	24,87	24,84	24,76	24,86	24,86	24,83	24,77	24,79	24,83	24,83	24,88	24,91	24,88	24,90	24,74	24,79	24,80	24,79	24,81	24,72	24,71	24,75	24,77	24,65	24,67	24,70	24,72	24,68	24,60	24,68	24,72	24,68	24,63	24,63	24,59	24,56	24,55	24,53	24,54	24,59	24,61	24,57	24,55	24,51	24,49	24,42	24,38	24,46	24,51	24,40	24,48	24,44	24,39	24,41	24,40	24,36	24,25	24,25	24,23	24,17	24,28	24,18	24,12	24,09	23,96	24,04	24,06	24,04	24,03	23,99	24,02	23,96	23,97	24,02	23,94	23,84	23,93	23,95	23,93	23,86	23,92	23,97	23,95	23,82	23,78	23,82	23,82	23,72	23,79	23,86	23,70	23,67	23,71	23,69	23,62	23,63	23,66	23,55	23,50	23,50	23,56	23,57	23,64	23,70	23,67	23,61	23,63	23,66	23,57	23,50	23,51	23,49	23,46	23,37	23,37	23,31	23,32	23,40	23,28	23,30	23,28	23,29	23,25	23,26	23,18	23,20	23,18	23,14	23,17	23,13	23,16	23,15	23,12	23,11	23,10	23,10	23,14	23,12	23,05	23,07	23,06	22,97	23,02	23,03	23,05	23,01	23,03	23,05	23,00	22,92	22,93	22,95	22,89	22,81	22,87	22,82	22,84	22,90	22,88	22,96	22,88	22,89	22,80	22,82	22,91	22,82	22,77	22,83	22,83	22,89	22,77	22,73	22,76	22,74	22,76	22,69	22,79	22,70	22,69	22,74	22,67	22,62	22,58	22,65	22,74	22,60	22,66	22,70	
20,61	20,53	20,59	20,66	20,58	20,57	20,54	20,56	20,73	20,63	20,57	20,58	20,66	20,61	20,58	20,57	20,61	20,58	20,60	20,49	20,55	20,62	20,59	20,67	20,66	20,63	20,76	20,78	20,92	20,99	21,06	21,45	21,50	21,51	21,49	21,58	21,54	21,53	21,47	21,38	21,42	21,50	21,53	21,50	21,48	21,52	21,61	21,62	21,52	21,50	21,55	21,50	21,48	21,47	21,51	21,47	21,50	21,54	21,57	21,54	21,53	21,63	21,60	21,52	21,52	21,58	21,66	21,49	21,57	21,62	21,59	21,57	21,59	21,66	21,67	21,65	21,62	21,64	21,66	21,72	21,66	21,65	21,65	21,58	21,66	21,69	21,74	21,73	21,75	21,68	21,61	21,70	21,83	21,82	21,73	21,78	21,76	21,74	21,81	21,86	21,88	21,83	21,84	21,83	21,74	21,80	21,91	21,91	21,84	21,71	21,77	21,84	21,87	21,92	21,88	21,93	21,97	21,89	21,92	21,89	21,89	21,91	21,87	21,85	21,96	21,96	21,97	21,97	22,00	22,01	22,01	22,10	22,02	21,92	21,98	22,06	21,96	22,02	22,03	22,04	22,07	22,05	22,07	22,10	22,11	22,16	22,23	22,11	22,15	22,13	22,18	22,18	22,26	22,33	22,31	22,33	22,36	22,35	22,30	22,34	22,35	22,34	22,36	22,38	22,36	22,32	22,46	22,52	22,58	22,55	22,48	22,47	22,56	22,57	22,56	22,56	22,61	22,66	22,63	22,61	22,59	22,71	22,76	22,74	22,75	22,74	22,78	22,82	22,80	22,78	22,83	22,87	22,81	22,96	22,99	22,91	22,90	22,97	23,02	23,06	23,00	22,98	22,96	23,01	23,10	23,15	23,13	23,14	23,06	23,13	23,21	23,26	23,18	23,18	23,19	23,23	23,25	23,11	23,19	23,30	23,23	23,22	23,25	23,18	23,16	23,18	23,15	23,12	23,19	23,18	23,19	23,21	23,27	23,22	23,18	23,25	23,21	23,28	23,33	23,33	23,19	23,25	23,29	23,37	23,36	23,35	23,35	23,30	23,37	23,32	23,35	23,39	23,43	23,47	23,46	23,48	23,44	23,47	23,47	23,50	23,52	23,52	23,54	23,59	23,58	23,61	23,56	23,66	23,68	23,59	23,64	23,66	23,74	23,75	23,73	23,73	23,67	23,70	23,72	23,77	23,84	23,89	23,81	23,84	23,89	23,84	23,89	23,93	23,97	24,01	23,99	24,05	24,03	24,05	24,04	24,15	24,08	24,11	24,12	24,17	24,25	24,26	24,26	24,27	24,30	24,28	24,32	24,38	24,37	24,38	24,41	24,38	24,36	24,42	24,50	24,49	24,55	24,51	24,55	24,55	24,52	24,52	24,55	24,56	24,50	24,51	24,57	24,67	24,57	24,58	24,59	24,51	24,62	24,61	24,52	24,56	24,60	24,64	24,64	24,61	24,65	24,66	24,66	24,72	24,74	24,71	24,61	24,62	24,62	24,71	24,73	24,67	24,62	24,65	24,60	24,60	24,59	24,63	24,60	24,64	24,57	24,47	24,45	24,49	24,54	24,54	24,47	24,43	24,48	24,55	24,53	24,56	24,57	24,56	24,61	24,61	24,58	24,70	24,63	24,56	24,54	24,66	24,53	24,54	24,56	24,54	24,58	24,61	24,59	24,46	24,55	24,63	24,56	24,47	24,49	24,54	24,55	24,63	24,62	24,65	24,58	24,55	24,59	24,68	24,66	24,64	24,70	24,65	24,63	24,55	24,56	24,63	24,62	24,69	24,75	24,66	24,68	24,67	24,66	24,73	24,63	24,68	24,77	24,75	24,76	24,76	24,78	24,77	24,69	24,71	24,76	24,77	24,79	24,74	24,85	24,82	24,77	24,83	24,78	24,82	24,85	24,82	24,82	24,83	24,82	24,88	24,89	24,86	24,85	24,85	24,83	24,84	24,83	24,84	24,81	24,87	24,90	24,86	24,82	24,78	24,85	24,83	24,84	24,89	24,87	24,86	24,74	24,73	24,80	24,76	24,75	24,67	24,65	24,73	24,75	24,63	24,64	24,64	24,64	24,69	24,66	24,69	24,76	24,70	24,65	24,68	24,60	24,57	24,60	24,57	24,59	24,59	24,59	24,55	24,54	24,58	24,48	24,44	24,41	24,44	24,47	24,39	24,38	24,39	24,33	24,31	24,31	24,30	24,26	24,26	24,22	24,20	24,24	24,25	24,14	24,09	24,03	24,02	24,01	24,03	24,07	24,06	24,01	23,96	23,95	24,03	24,03	24,00	23,94	23,91	23,86	23,85	23,84	23,87	23,91	23,88	23,82	23,78	23,72	23,75	23,76	23,83	23,75	23,71	23,72	23,62	23,60	23,64	23,75	23,63	23,53	23,60	23,64	23,64	23,60	23,65	23,66	23,67	23,61	23,56	23,55	23,57	23,64	23,54	23,48	23,45	23,40	23,39	23,37	23,44	23,34	23,31	23,33	23,30	23,29	23,32	23,23	23,23	23,19	23,13	23,17	23,14	23,16	23,21	23,16	23,17	23,23	23,12	23,13	23,13	23,09	23,08	23,07	23,09	23,08	23,01	23,02	23,04	23,07	23,04	23,02	23,04	22,96	22,96	22,92	22,82	22,86	22,91	22,85	22,91	22,95	22,98	22,93	22,82	22,78	22,90	23,03	22,95	22,82	22,79	22,86	22,82	22,79	22,70	22,76	22,77	22,74	22,72	22,70	22,70	22,76	22,83	22,75	22,67	22,62	22,61	22,62	22,56	22,66	22,63	
20,51	20,57	20,60	20,69	20,58	20,58	20,60	20,62	20,65	20,59	20,58	20,72	20,77	20,60	20,55	20,57	20,50	20,55	20,49	20,47	20,49	20,53	20,56	20,72	20,72	20,59	20,72	20,80	20,81	20,99	21,16	21,39	21,39	21,41	21,55	21,56	21,62	21,62	21,56	21,52	21,43	21,42	21,47	21,49	21,48	21,45	21,53	21,57	21,51	21,46	21,52	21,48	21,45	21,45	21,47	21,52	21,56	21,61	21,62	21,60	21,65	21,66	21,61	21,52	21,56	21,64	21,60	21,50	21,55	21,67	21,66	21,61	21,61	21,65	21,67	21,64	21,60	21,57	21,64	21,71	21,73	21,64	21,64	21,60	21,62	21,61	21,73	21,75	21,77	21,73	21,63	21,62	21,79	21,77	21,73	21,78	21,85	21,81	21,76	21,84	21,87	21,82	21,85	21,85	21,81	21,78	21,89	21,90	21,81	21,84	21,85	21,90	21,87	21,90	21,88	21,86	21,88	21,83	21,90	21,96	21,90	21,90	21,89	21,84	21,95	21,89	21,91	21,94	22,02	22,02	21,94	21,98	22,04	22,01	22,05	22,02	22,00	21,92	21,99	22,00	22,00	22,05	22,12	22,08	22,15	22,13	22,15	22,19	22,13	22,17	22,20	22,23	22,18	22,28	22,31	22,31	22,37	22,39	22,41	22,36	22,38	22,30	22,37	22,40	22,40	22,39	22,39	22,44	22,51	22,56	22,54	22,49	22,58	22,59	22,55	22,61	22,58	22,62	22,68	22,58	22,67	22,75	22,77	22,74	22,76	22,81	22,75	22,83	22,86	22,84	22,85	22,76	22,82	22,93	23,03	22,99	22,97	23,01	23,05	23,05	23,08	22,99	22,98	23,05	23,15	23,17	23,13	23,11	23,18	23,19	23,24	23,20	23,12	23,13	23,20	23,13	23,15	23,07	23,11	23,22	23,17	23,20	23,21	23,22	23,22	23,19	23,16	23,15	23,14	23,15	23,25	23,19	23,21	23,22	23,18	23,25	23,23	23,29	23,33	23,30	23,25	23,26	23,24	23,29	23,35	23,36	23,38	23,38	23,38	23,34	23,38	23,39	23,42	23,43	23,46	23,42	23,45	23,47	23,55	23,53	23,52	23,52	23,45	23,52	23,53	23,63	23,57	23,55	23,66	23,63	23,65	23,65	23,66	23,71	23,72	23,75	23,74	23,74	23,71	23,73	23,80	23,86	23,86	23,81	23,90	23,84	23,90	23,96	23,96	23,97	23,98	23,95	23,94	23,99	24,11	24,08	24,10	24,09	24,15	24,17	24,21	24,25	24,23	24,20	24,27	24,28	24,29	24,36	24,38	24,36	24,44	24,41	24,36	24,42	24,47	24,51	24,54	24,53	24,51	24,52	24,51	24,54	24,58	24,59	24,56	24,49	24,52	24,58	24,60	24,56	24,57	24,55	24,55	24,58	24,58	24,58	24,65	24,63	24,61	24,69	24,70	24,68	24,63	24,63	24,68	24,69	24,69	24,65	24,67	24,71	24,69	24,62	24,62	24,63	24,66	24,63	24,55	24,55	24,57	24,61	24,57	24,50	24,46	24,50	24,49	24,58	24,51	24,42	24,50	24,59	24,57	24,53	24,59	24,59	24,60	24,55	24,51	24,61	24,63	24,56	24,55	24,61	24,62	24,63	24,65	24,59	24,60	24,59	24,58	24,48	24,49	24,53	24,54	24,51	24,57	24,59	24,56	24,57	24,62	24,63	24,57	24,57	24,62	24,65	24,69	24,66	24,71	24,61	24,62	24,59	24,60	24,67	24,62	24,58	24,69	24,64	24,66	24,67	24,67	24,68	24,63	24,64	24,70	24,74	24,79	24,70	24,71	24,75	24,68	24,78	24,78	24,76	24,73	24,73	24,74	24,83	24,81	24,91	24,83	24,81	24,86	24,78	24,79	24,81	24,83	24,84	24,88	24,84	24,86	24,80	24,78	24,75	24,71	24,82	24,86	25,00	24,83	24,82	24,83	24,77	24,89	24,91	24,85	24,85	24,89	24,85	24,77	24,72	24,79	24,88	24,76	24,58	24,63	24,72	24,70	24,59	24,58	24,62	24,66	24,66	24,66	24,67	24,71	24,65	24,66	24,63	24,56	24,63	24,59	24,59	24,60	24,62	24,50	24,54	24,51	24,50	24,40	24,42	24,48	24,45	24,49	24,46	24,41	24,36	24,36	24,33	24,32	24,27	24,27	24,26	24,18	24,18	24,23	24,18	24,15	24,12	24,09	24,08	24,03	24,07	24,06	24,05	23,99	23,92	23,94	23,99	24,00	23,95	23,91	23,88	23,87	23,84	23,89	23,91	23,87	23,79	23,79	23,82	23,76	23,80	23,73	23,73	23,74	23,73	23,72	23,65	23,69	23,69	23,62	23,62	23,60	23,62	23,62	23,62	23,57	23,67	23,68	23,67	23,61	23,51	23,49	23,50	23,62	23,60	23,43	23,39	23,39	23,42	23,45	23,48	23,41	23,33	23,35	23,36	23,32	23,30	23,18	23,22	23,21	23,15	23,23	23,15	23,21	23,27	23,12	23,19	23,25	23,16	23,14	23,17	23,17	23,11	23,03	22,93	23,08	23,04	23,00	22,98	23,05	23,04	23,07	22,97	22,89	22,94	22,91	22,83	22,96	23,00	22,90	22,97	22,95	23,01	22,96	22,92	22,89	22,91	22,89	22,91	22,83	22,81	22,79	22,76	22,80	22,82	22,76	22,81	22,70	22,68	22,76	22,78	22,65	22,68	22,76	22,79	22,65	22,60	22,59	22,53	22,70	22,69	
20,60	20,58	20,65	20,66	20,68	20,67	20,53	20,55	20,62	20,62	20,61	20,68	20,60	20,54	20,63	20,60	20,51	20,64	20,59	20,53	20,53	20,58	20,63	20,63	20,67	20,60	20,73	20,83	20,86	21,02	21,19	21,31	21,38	21,43	21,55	21,47	21,49	21,60	21,60	21,59	21,54	21,39	21,47	21,44	21,47	21,51	21,57	21,51	21,46	21,48	21,52	21,47	21,50	21,43	21,51	21,48	21,55	21,58	21,55	21,53	21,63	21,59	21,58	21,60	21,62	21,69	21,72	21,59	21,60	21,68	21,68	21,61	21,64	21,62	21,68	21,66	21,66	21,66	21,68	21,68	21,72	21,65	21,67	21,72	21,71	21,65	21,58	21,69	21,81	21,78	21,76	21,76	21,75	21,75	21,78	21,84	21,82	21,82	21,80	21,86	21,84	21,81	21,86	21,82	21,74	21,77	21,88	21,80	21,81	21,84	21,86	21,93	21,88	21,81	21,86	21,88	21,85	21,87	21,94	22,01	21,89	21,95	21,95	21,90	21,92	21,85	21,94	21,91	21,92	21,96	21,90	21,90	22,00	22,04	22,03	22,05	21,92	21,92	21,99	22,09	22,10	22,02	22,04	22,03	22,16	22,12	22,17	22,28	22,19	22,16	22,24	22,26	22,24	22,17	22,19	22,29	22,36	22,35	22,45	22,40	22,33	22,29	22,34	22,41	22,37	22,37	22,40	22,43	22,40	22,50	22,55	22,57	22,62	22,64	22,64	22,66	22,58	22,69	22,69	22,62	22,64	22,76	22,77	22,73	22,74	22,83	22,79	22,81	22,82	22,86	22,80	22,77	22,77	22,91	22,96	23,03	23,05	23,05	23,05	23,06	23,09	23,11	23,00	23,07	23,10	23,15	23,19	23,15	23,05	23,15	23,12	23,08	23,09	23,11	23,18	23,16	23,17	23,11	23,10	23,18	23,17	23,23	23,23	23,18	23,23	23,15	23,15	23,21	23,23	23,16	23,21	23,16	23,17	23,16	23,15	23,18	23,21	23,24	23,31	23,24	23,24	23,35	23,30	23,26	23,33	23,35	23,38	23,37	23,31	23,36	23,48	23,39	23,36	23,47	23,50	23,45	23,43	23,45	23,51	23,57	23,57	23,50	23,49	23,52	23,55	23,49	23,59	23,49	23,56	23,59	23,68	23,61	23,64	23,67	23,67	23,66	23,71	23,73	23,73	23,73	23,81	23,84	23,88	23,93	23,90	23,87	23,94	23,92	23,94	23,91	23,92	23,97	23,92	24,04	24,09	24,06	24,03	24,09	24,19	24,17	24,20	24,22	24,19	24,19	24,22	24,25	24,29	24,31	24,26	24,33	24,41	24,39	24,39	24,37	24,39	24,43	24,52	24,50	24,47	24,49	24,50	24,50	24,51	24,54	24,56	24,52	24,52	24,54	24,59	24,58	24,51	24,55	24,49	24,57	24,59	24,60	24,61	24,69	24,67	24,65	24,67	24,63	24,72	24,67	24,64	24,67	24,71	24,69	24,67	24,70	24,69	24,61	24,62	24,63	24,63	24,59	24,59	24,59	24,58	24,57	24,55	24,47	24,50	24,48	24,52	24,53	24,51	24,45	24,55	24,63	24,60	24,52	24,55	24,53	24,53	24,56	24,59	24,58	24,57	24,56	24,57	24,60	24,67	24,62	24,61	24,53	24,53	24,51	24,52	24,53	24,53	24,54	24,49	24,54	24,58	24,61	24,52	24,52	24,58	24,64	24,61	24,56	24,60	24,66	24,63	24,62	24,65	24,70	24,68	24,65	24,66	24,67	24,65	24,63	24,64	24,61	24,67	24,64	24,69	24,69	24,67	24,71	24,78	24,80	24,80	24,72	24,72	24,75	24,69	24,77	24,80	24,76	24,69	24,73	24,77	24,77	24,78	24,84	24,82	24,82	24,91	24,83	24,83	24,88	24,91	24,87	24,90	24,85	24,87	24,87	24,77	24,78	24,79	24,82	24,89	24,89	24,80	24,74	24,81	24,75	24,87	24,88	24,84	24,90	24,85	24,81	24,77	24,81	24,85	24,83	24,77	24,64	24,63	24,71	24,66	24,62	24,70	24,63	24,65	24,65	24,56	24,68	24,74	24,68	24,61	24,59	24,56	24,58	24,56	24,59	24,58	24,59	24,60	24,53	24,44	24,45	24,42	24,33	24,41	24,45	24,43	24,37	24,35	24,36	24,40	24,40	24,32	24,30	24,33	24,27	24,28	24,28	24,16	24,20	24,07	24,10	24,09	24,10	24,02	24,07	24,09	24,07	24,02	23,91	23,91	23,91	23,95	23,89	23,93	23,98	23,94	23,84	23,90	23,90	23,94	23,88	23,75	23,80	23,82	23,73	23,77	23,83	23,70	23,70	23,67	23,63	23,67	23,62	23,59	23,66	23,61	23,61	23,64	23,61	23,51	23,59	23,65	23,64	23,64	23,67	23,56	23,48	23,63	23,57	23,49	23,49	23,51	23,40	23,38	23,52	23,45	23,34	23,35	23,35	23,33	23,34	23,21	23,23	23,21	23,15	23,29	23,13	23,13	23,21	23,16	23,21	23,23	23,11	23,12	23,15	23,12	23,09	23,08	22,98	22,98	23,11	23,06	23,06	23,03	23,01	22,99	22,96	22,92	23,00	22,90	22,89	23,03	23,07	22,98	22,94	22,97	22,97	22,92	22,82	22,92	22,93	22,82	22,87	22,86	22,89	22,88	22,77	22,79	22,87	22,79	22,78	22,72	22,66	22,68	22,78	22,76	22,71	22,80	22,78	22,71	22,60	22,63	22,62	22,60	22,61	
20,60	20,68	20,63	20,64	20,68	20,64	20,65	20,50	20,56	20,58	20,50	20,58	20,49	20,48	20,64	20,68	20,61	20,59	20,57	20,55	20,63	20,64	20,66	20,57	20,63	20,65	20,76	20,79	20,80	20,99	21,22	21,39	21,45	21,59	21,60	21,45	21,42	21,50	21,51	21,49	21,55	21,53	21,55	21,54	21,41	21,52	21,57	21,51	21,46	21,49	21,60	21,49	21,44	21,48	21,47	21,53	21,57	21,60	21,57	21,56	21,56	21,59	21,60	21,62	21,59	21,66	21,69	21,62	21,59	21,64	21,67	21,60	21,63	21,63	21,65	21,72	21,63	21,67	21,63	21,63	21,57	21,67	21,66	21,64	21,78	21,78	21,68	21,64	21,76	21,76	21,71	21,78	21,75	21,74	21,77	21,86	21,80	21,73	21,81	21,89	21,90	21,81	21,84	21,84	21,76	21,81	21,87	21,79	21,84	21,91	21,81	21,83	21,94	21,89	21,89	21,97	21,91	21,91	22,00	22,01	21,84	22,03	22,02	21,87	21,94	21,89	21,89	21,94	21,88	21,95	22,03	22,05	21,98	22,02	22,02	22,06	21,97	21,98	22,04	22,10	22,10	22,08	22,04	22,06	22,09	22,11	22,19	22,32	22,24	22,17	22,27	22,26	22,25	22,26	22,24	22,28	22,30	22,35	22,42	22,46	22,41	22,38	22,36	22,41	22,42	22,48	22,50	22,55	22,50	22,49	22,59	22,59	22,63	22,64	22,63	22,70	22,67	22,61	22,68	22,78	22,78	22,82	22,79	22,77	22,75	22,80	22,78	22,83	22,83	22,86	22,84	22,84	22,82	22,92	23,02	22,98	23,02	23,05	23,05	23,08	23,10	23,16	23,10	23,06	23,12	23,19	23,21	23,16	23,10	23,10	23,16	23,10	23,13	23,15	23,16	23,15	23,17	23,12	23,09	23,15	23,15	23,20	23,17	23,18	23,23	23,19	23,12	23,20	23,24	23,27	23,22	23,18	23,21	23,19	23,12	23,17	23,20	23,21	23,26	23,31	23,34	23,37	23,30	23,28	23,34	23,31	23,34	23,28	23,29	23,36	23,38	23,38	23,38	23,44	23,46	23,40	23,38	23,35	23,45	23,56	23,53	23,51	23,50	23,49	23,56	23,55	23,52	23,52	23,53	23,59	23,62	23,64	23,71	23,63	23,63	23,67	23,74	23,77	23,69	23,73	23,75	23,83	23,88	23,92	23,91	23,84	23,88	23,86	23,92	23,96	23,93	23,98	23,93	23,99	24,01	24,03	24,07	24,06	24,06	24,15	24,19	24,26	24,19	24,18	24,21	24,25	24,26	24,29	24,24	24,32	24,34	24,34	24,30	24,35	24,38	24,43	24,46	24,44	24,48	24,60	24,54	24,49	24,53	24,53	24,53	24,50	24,52	24,51	24,51	24,53	24,56	24,51	24,52	24,50	24,52	24,62	24,62	24,62	24,68	24,60	24,57	24,65	24,64	24,65	24,61	24,68	24,68	24,70	24,63	24,66	24,66	24,63	24,69	24,66	24,60	24,59	24,59	24,60	24,55	24,56	24,60	24,51	24,48	24,43	24,48	24,48	24,47	24,49	24,54	24,59	24,63	24,53	24,57	24,62	24,58	24,50	24,49	24,58	24,52	24,56	24,61	24,62	24,64	24,58	24,57	24,55	24,57	24,56	24,53	24,52	24,52	24,55	24,59	24,49	24,55	24,59	24,54	24,50	24,52	24,58	24,61	24,60	24,64	24,59	24,58	24,58	24,62	24,68	24,71	24,66	24,68	24,64	24,64	24,64	24,66	24,68	24,70	24,70	24,69	24,70	24,65	24,73	24,83	24,80	24,76	24,75	24,75	24,80	24,72	24,72	24,79	24,74	24,73	24,75	24,75	24,77	24,79	24,81	24,79	24,86	24,93	24,84	24,81	24,85	24,88	24,81	24,90	24,93	24,89	24,82	24,82	24,86	24,85	24,85	24,78	24,82	24,79	24,78	24,83	24,83	24,81	24,79	24,76	24,85	24,86	24,70	24,65	24,78	24,85	24,79	24,79	24,75	24,67	24,69	24,69	24,70	24,72	24,66	24,63	24,61	24,49	24,60	24,72	24,69	24,64	24,63	24,62	24,64	24,57	24,57	24,57	24,53	24,58	24,53	24,39	24,42	24,44	24,33	24,36	24,42	24,41	24,39	24,36	24,34	24,30	24,34	24,32	24,28	24,31	24,34	24,25	24,30	24,24	24,11	24,10	24,07	24,08	24,05	23,96	23,96	24,13	24,10	24,00	23,92	23,90	23,91	23,93	23,94	23,96	24,00	23,90	23,88	23,82	23,90	23,87	23,85	23,82	23,80	23,79	23,76	23,82	23,87	23,73	23,65	23,70	23,63	23,69	23,67	23,67	23,72	23,66	23,64	23,63	23,65	23,55	23,60	23,64	23,62	23,63	23,66	23,60	23,55	23,62	23,53	23,47	23,52	23,53	23,37	23,38	23,44	23,38	23,34	23,38	23,32	23,29	23,34	23,34	23,33	23,27	23,23	23,28	23,24	23,20	23,18	23,20	23,25	23,23	23,13	23,12	23,11	23,09	23,08	23,06	23,12	23,06	23,11	23,10	23,09	23,09	22,99	22,99	22,96	22,92	23,01	22,91	22,88	22,98	22,97	22,99	22,99	22,99	22,97	22,91	22,87	22,88	22,91	22,94	22,89	22,87	22,89	22,89	22,86	22,81	22,90	22,86	22,79	22,76	22,69	22,66	22,72	22,72	22,80	22,79	22,77	22,69	22,58	22,62	22,62	22,64	22,58	
20,61	20,62	20,59	20,66	20,71	20,63	20,61	20,63	20,55	20,53	20,50	20,55	20,60	20,58	20,52	20,65	20,66	20,59	20,49	20,58	20,64	20,58	20,60	20,55	20,55	20,73	20,85	20,91	20,90	21,08	21,26	21,37	21,44	21,61	21,54	21,45	21,50	21,52	21,53	21,39	21,43	21,55	21,57	21,56	21,42	21,46	21,52	21,51	21,47	21,56	21,56	21,48	21,47	21,49	21,50	21,51	21,55	21,56	21,59	21,54	21,59	21,62	21,59	21,56	21,65	21,60	21,60	21,49	21,63	21,58	21,62	21,51	21,45	21,60	21,66	21,71	21,70	21,63	21,65	21,58	21,53	21,64	21,62	21,55	21,73	21,83	21,77	21,74	21,74	21,74	21,67	21,76	21,78	21,78	21,77	21,81	21,78	21,73	21,77	21,90	21,84	21,79	21,80	21,83	21,78	21,81	21,87	21,91	21,88	21,83	21,79	21,84	21,90	21,95	21,88	21,97	21,93	21,90	21,95	21,91	21,85	21,95	21,99	21,86	21,95	22,02	21,97	21,99	21,89	21,94	22,05	22,04	22,01	22,03	22,06	22,05	22,02	22,04	22,05	22,12	22,13	22,08	22,13	22,14	22,10	22,07	22,14	22,23	22,18	22,18	22,30	22,29	22,33	22,27	22,22	22,27	22,28	22,31	22,39	22,42	22,45	22,45	22,40	22,42	22,48	22,52	22,55	22,53	22,56	22,53	22,55	22,58	22,64	22,57	22,56	22,72	22,72	22,68	22,66	22,76	22,81	22,90	22,84	22,84	22,88	22,87	22,81	22,83	22,94	22,96	22,94	22,95	22,93	22,97	23,03	23,00	22,94	23,05	22,97	23,02	23,08	23,10	23,13	23,11	23,13	23,24	23,22	23,18	23,15	23,14	23,17	23,25	23,19	23,17	23,13	23,14	23,11	23,09	23,09	23,14	23,19	23,17	23,16	23,15	23,19	23,11	23,17	23,22	23,23	23,19	23,13	23,11	23,22	23,23	23,15	23,18	23,18	23,26	23,29	23,26	23,31	23,34	23,32	23,23	23,32	23,34	23,30	23,20	23,24	23,34	23,35	23,36	23,37	23,44	23,46	23,44	23,40	23,34	23,46	23,52	23,52	23,46	23,47	23,47	23,53	23,57	23,52	23,51	23,56	23,59	23,64	23,62	23,68	23,64	23,59	23,68	23,77	23,76	23,67	23,72	23,73	23,80	23,75	23,79	23,87	23,81	23,84	23,85	23,94	23,97	23,91	23,99	23,95	23,99	23,98	23,98	24,05	24,03	24,08	24,09	24,11	24,20	24,27	24,23	24,22	24,32	24,29	24,27	24,26	24,26	24,31	24,34	24,32	24,28	24,39	24,49	24,46	24,51	24,47	24,42	24,50	24,53	24,59	24,53	24,49	24,50	24,52	24,50	24,53	24,49	24,55	24,52	24,53	24,54	24,49	24,54	24,54	24,57	24,62	24,62	24,58	24,62	24,66	24,61	24,58	24,64	24,67	24,64	24,66	24,68	24,64	24,60	24,69	24,68	24,61	24,60	24,61	24,52	24,57	24,59	24,50	24,51	24,54	24,46	24,47	24,51	24,50	24,50	24,51	24,49	24,56	24,49	24,51	24,62	24,63	24,49	24,51	24,59	24,61	24,59	24,60	24,59	24,62	24,59	24,59	24,63	24,67	24,63	24,60	24,53	24,53	24,55	24,58	24,56	24,50	24,59	24,61	24,60	24,58	24,61	24,59	24,57	24,71	24,66	24,58	24,67	24,69	24,67	24,65	24,68	24,70	24,69	24,70	24,67	24,74	24,73	24,72	24,72	24,67	24,67	24,62	24,67	24,77	24,83	24,73	24,69	24,74	24,77	24,76	24,77	24,78	24,84	24,78	24,74	24,81	24,85	24,84	24,84	24,72	24,73	24,89	24,86	24,81	24,78	24,74	24,83	24,92	24,91	24,86	24,80	24,77	24,80	24,84	24,86	24,82	24,81	24,85	24,83	24,81	24,83	24,84	24,86	24,81	24,85	24,88	24,84	24,68	24,72	24,82	24,78	24,75	24,72	24,71	24,70	24,71	24,70	24,75	24,68	24,66	24,61	24,58	24,59	24,64	24,68	24,64	24,62	24,70	24,68	24,65	24,66	24,61	24,57	24,52	24,52	24,45	24,43	24,45	24,39	24,37	24,38	24,42	24,46	24,46	24,35	24,36	24,33	24,26	24,28	24,31	24,27	24,25	24,22	24,22	24,15	24,11	24,12	24,01	24,04	24,04	24,03	24,11	23,99	23,98	23,94	23,99	24,05	23,97	23,91	23,92	23,93	23,86	24,00	23,97	23,96	23,89	23,89	23,92	23,88	23,88	23,79	23,73	23,73	23,77	23,70	23,75	23,69	23,67	23,73	23,73	23,67	23,61	23,62	23,68	23,64	23,59	23,62	23,65	23,63	23,58	23,59	23,57	23,56	23,59	23,49	23,50	23,47	23,43	23,38	23,36	23,45	23,41	23,41	23,30	23,31	23,35	23,33	23,24	23,29	23,34	23,21	23,28	23,25	23,27	23,25	23,16	23,18	23,17	23,10	23,19	23,18	23,10	23,17	23,15	23,06	23,09	23,08	23,15	23,15	23,13	23,02	23,03	23,02	22,95	22,93	22,91	22,88	22,96	22,93	22,96	22,98	23,02	22,92	22,97	22,91	22,87	22,93	22,97	22,91	22,85	22,85	22,91	22,81	22,81	22,82	22,90	22,78	22,74	22,73	22,72	22,76	22,74	22,69	22,68	22,67	22,65	22,60	22,67	22,61	22,61	22,61	
20,63	20,59	20,48	20,62	20,65	20,62	20,51	20,52	20,63	20,70	20,55	20,61	20,55	20,56	20,56	20,66	20,67	20,55	20,50	20,47	20,59	20,62	20,54	20,51	20,62	20,74	20,85	20,84	21,03	21,10	21,23	21,40	21,50	21,64	21,63	21,55	21,55	21,56	21,62	21,58	21,43	21,48	21,51	21,57	21,57	21,53	21,52	21,56	21,50	21,52	21,52	21,55	21,48	21,50	21,56	21,53	21,45	21,54	21,50	21,51	21,52	21,65	21,63	21,54	21,66	21,62	21,54	21,50	21,61	21,62	21,60	21,54	21,52	21,65	21,64	21,64	21,66	21,72	21,68	21,58	21,57	21,61	21,61	21,65	21,73	21,71	21,77	21,77	21,83	21,73	21,67	21,77	21,80	21,76	21,80	21,80	21,84	21,85	21,77	21,87	21,80	21,79	21,80	21,85	21,85	21,89	21,87	21,92	21,86	21,78	21,82	21,92	21,89	21,88	21,82	21,93	21,96	21,82	21,97	21,89	21,87	22,01	21,98	21,90	21,93	21,97	21,97	22,02	22,07	22,01	22,09	22,04	22,02	22,05	22,06	22,08	22,06	22,07	22,09	22,08	22,09	22,07	22,04	22,18	22,21	22,14	22,26	22,25	22,26	22,26	22,26	22,34	22,31	22,29	22,25	22,25	22,36	22,32	22,40	22,40	22,49	22,42	22,38	22,47	22,45	22,47	22,58	22,46	22,51	22,54	22,56	22,58	22,63	22,59	22,57	22,69	22,76	22,77	22,73	22,73	22,75	22,82	22,80	22,87	22,93	22,94	22,86	22,87	22,87	22,94	22,87	22,89	22,97	22,98	23,03	23,02	22,98	23,07	23,03	22,96	23,09	23,10	23,13	23,12	23,14	23,10	23,16	23,18	23,15	23,15	23,13	23,15	23,19	23,17	23,14	23,11	23,14	23,13	23,14	23,22	23,24	23,25	23,22	23,18	23,12	23,11	23,17	23,26	23,22	23,18	23,12	23,10	23,16	23,20	23,20	23,20	23,20	23,20	23,28	23,23	23,25	23,26	23,31	23,22	23,26	23,25	23,27	23,28	23,24	23,27	23,31	23,35	23,30	23,34	23,37	23,37	23,39	23,46	23,50	23,43	23,41	23,43	23,36	23,51	23,56	23,54	23,50	23,49	23,55	23,55	23,54	23,60	23,60	23,62	23,67	23,70	23,76	23,74	23,66	23,68	23,69	23,84	23,83	23,75	23,81	23,81	23,80	23,82	23,93	23,91	23,84	23,93	23,99	23,94	23,96	24,03	24,07	24,00	24,04	24,11	24,09	24,20	24,23	24,25	24,23	24,25	24,27	24,27	24,25	24,26	24,28	24,36	24,34	24,30	24,38	24,49	24,51	24,50	24,43	24,35	24,38	24,49	24,57	24,55	24,40	24,45	24,49	24,52	24,54	24,51	24,51	24,55	24,55	24,51	24,47	24,53	24,55	24,51	24,60	24,59	24,64	24,59	24,60	24,62	24,55	24,62	24,58	24,61	24,55	24,62	24,61	24,62	24,60	24,65	24,55	24,49	24,56	24,50	24,56	24,64	24,53	24,41	24,49	24,53	24,47	24,48	24,46	24,42	24,51	24,53	24,53	24,48	24,54	24,57	24,50	24,50	24,51	24,54	24,62	24,59	24,54	24,57	24,55	24,57	24,57	24,59	24,66	24,68	24,60	24,54	24,60	24,60	24,56	24,56	24,57	24,55	24,60	24,55	24,56	24,61	24,61	24,54	24,53	24,65	24,62	24,61	24,66	24,69	24,61	24,73	24,70	24,60	24,66	24,64	24,65	24,70	24,69	24,75	24,68	24,70	24,68	24,63	24,67	24,80	24,78	24,66	24,68	24,79	24,76	24,83	24,85	24,82	24,83	24,78	24,86	24,91	24,84	24,84	24,77	24,77	24,86	24,81	24,86	24,82	24,79	24,86	24,92	24,86	24,90	24,80	24,76	24,74	24,77	24,79	24,77	24,85	24,85	24,82	24,77	24,80	24,88	24,84	24,77	24,86	24,85	24,83	24,76	24,70	24,75	24,75	24,68	24,68	24,71	24,71	24,72	24,65	24,69	24,69	24,66	24,64	24,64	24,73	24,68	24,66	24,62	24,64	24,65	24,62	24,67	24,65	24,69	24,52	24,55	24,55	24,51	24,46	24,46	24,49	24,47	24,41	24,46	24,49	24,48	24,35	24,42	24,38	24,35	24,25	24,24	24,20	24,17	24,19	24,17	24,17	24,12	24,05	24,05	24,04	24,04	23,99	24,09	24,06	24,02	23,99	23,98	24,01	23,96	23,90	23,89	23,90	23,93	24,01	24,02	23,97	23,98	23,98	23,91	23,91	23,90	23,81	23,78	23,72	23,76	23,79	23,76	23,75	23,72	23,69	23,69	23,65	23,62	23,63	23,63	23,65	23,65	23,66	23,64	23,66	23,62	23,59	23,52	23,56	23,62	23,59	23,44	23,47	23,49	23,42	23,40	23,41	23,38	23,46	23,38	23,33	23,34	23,34	23,32	23,32	23,33	23,31	23,29	23,25	23,24	23,21	23,21	23,26	23,22	23,13	23,11	23,17	23,16	23,12	23,10	23,01	23,04	23,07	23,13	23,12	23,15	23,08	23,01	23,02	22,99	22,97	22,94	23,00	23,00	22,91	22,96	22,98	23,03	22,93	23,01	23,00	22,85	22,89	22,90	22,84	22,85	22,81	22,81	22,77	22,75	22,79	22,78	22,74	22,72	22,75	22,72	22,66	22,72	22,74	22,67	22,72	22,64	22,71	22,77	22,72	22,62	22,62	
20,54	20,63	20,55	20,54	20,63	20,59	20,61	20,62	20,68	20,64	20,53	20,52	20,59	20,54	20,61	20,65	20,64	20,57	20,49	20,48	20,59	20,69	20,57	20,54	20,57	20,69	20,87	20,84	20,89	21,00	21,16	21,36	21,48	21,58	21,58	21,49	21,44	21,45	21,58	21,59	21,52	21,44	21,49	21,49	21,48	21,50	21,52	21,53	21,56	21,59	21,61	21,60	21,58	21,52	21,54	21,52	21,55	21,57	21,57	21,56	21,61	21,63	21,66	21,60	21,64	21,69	21,65	21,59	21,70	21,71	21,67	21,53	21,57	21,64	21,68	21,60	21,61	21,64	21,67	21,60	21,66	21,65	21,60	21,69	21,77	21,76	21,74	21,69	21,79	21,83	21,69	21,75	21,76	21,81	21,76	21,86	21,89	21,86	21,76	21,87	21,83	21,81	21,80	21,86	21,86	21,88	21,93	21,92	21,89	21,78	21,82	21,93	21,86	21,90	21,91	21,93	21,94	21,91	21,99	21,94	21,86	22,03	22,01	21,82	21,94	21,97	21,94	21,96	21,98	22,04	22,05	21,94	21,99	21,98	22,02	22,15	22,10	22,04	22,06	22,07	22,07	22,12	22,13	22,13	22,22	22,20	22,22	22,28	22,28	22,27	22,20	22,30	22,29	22,23	22,22	22,32	22,37	22,31	22,39	22,49	22,48	22,41	22,33	22,45	22,49	22,43	22,46	22,57	22,58	22,50	22,53	22,59	22,61	22,63	22,62	22,65	22,73	22,74	22,69	22,73	22,76	22,76	22,77	22,85	22,90	22,92	22,89	22,88	22,82	22,87	22,88	22,94	22,98	23,00	23,06	23,07	23,02	23,00	23,07	23,02	23,06	23,11	23,10	23,11	23,14	23,14	23,13	23,16	23,14	23,18	23,12	23,10	23,15	23,15	23,10	23,15	23,14	23,21	23,21	23,15	23,20	23,30	23,24	23,17	23,16	23,12	23,10	23,25	23,24	23,21	23,19	23,18	23,20	23,23	23,23	23,19	23,19	23,19	23,20	23,18	23,26	23,30	23,31	23,32	23,28	23,23	23,21	23,30	23,29	23,23	23,30	23,31	23,29	23,34	23,40	23,33	23,40	23,46	23,49	23,41	23,45	23,43	23,43	23,46	23,56	23,61	23,54	23,48	23,53	23,53	23,50	23,59	23,63	23,70	23,69	23,78	23,69	23,71	23,69	23,70	23,71	23,73	23,75	23,78	23,89	23,89	23,85	23,80	23,92	23,99	23,88	23,95	23,97	23,87	23,97	24,04	23,97	24,01	24,00	24,11	24,10	24,15	24,20	24,17	24,21	24,23	24,22	24,33	24,23	24,24	24,27	24,30	24,40	24,32	24,39	24,46	24,45	24,43	24,47	24,43	24,39	24,45	24,53	24,47	24,43	24,44	24,49	24,55	24,43	24,44	24,52	24,59	24,54	24,53	24,51	24,51	24,59	24,58	24,58	24,53	24,57	24,52	24,56	24,63	24,61	24,61	24,56	24,62	24,61	24,61	24,57	24,58	24,71	24,69	24,58	24,53	24,53	24,51	24,60	24,60	24,60	24,56	24,56	24,60	24,52	24,42	24,45	24,41	24,50	24,60	24,59	24,52	24,57	24,57	24,54	24,45	24,47	24,54	24,55	24,60	24,58	24,50	24,49	24,50	24,52	24,56	24,62	24,64	24,61	24,55	24,58	24,59	24,62	24,51	24,54	24,56	24,53	24,50	24,58	24,60	24,62	24,54	24,57	24,56	24,63	24,70	24,62	24,68	24,56	24,63	24,68	24,61	24,64	24,64	24,70	24,69	24,69	24,76	24,73	24,62	24,65	24,67	24,60	24,71	24,82	24,74	24,70	24,74	24,67	24,74	24,89	24,79	24,82	24,79	24,82	24,89	24,82	24,86	24,89	24,84	24,90	24,83	24,87	24,86	24,86	24,83	24,86	24,83	24,86	24,80	24,69	24,77	24,79	24,82	24,80	24,77	24,85	24,76	24,76	24,84	24,82	24,88	24,81	24,79	24,77	24,81	24,80	24,77	24,73	24,74	24,68	24,71	24,70	24,67	24,68	24,62	24,64	24,64	24,61	24,65	24,64	24,70	24,72	24,66	24,60	24,59	24,66	24,62	24,62	24,58	24,67	24,61	24,58	24,59	24,48	24,41	24,48	24,44	24,45	24,52	24,43	24,45	24,42	24,38	24,43	24,39	24,30	24,31	24,22	24,23	24,17	24,21	24,26	24,25	24,22	24,11	24,08	24,13	24,11	24,06	24,11	24,09	24,07	24,03	23,95	23,97	23,94	23,89	23,86	23,92	23,97	23,97	23,96	23,90	23,89	23,92	23,89	23,91	23,85	23,80	23,81	23,82	23,85	23,80	23,76	23,73	23,72	23,81	23,70	23,71	23,65	23,63	23,66	23,69	23,68	23,65	23,70	23,67	23,67	23,61	23,57	23,60	23,60	23,58	23,52	23,39	23,50	23,49	23,47	23,50	23,46	23,42	23,36	23,40	23,37	23,33	23,32	23,33	23,28	23,34	23,38	23,31	23,30	23,20	23,18	23,24	23,21	23,07	23,01	23,04	23,21	23,12	23,08	23,06	23,08	23,09	23,07	23,08	23,12	23,08	23,10	23,10	23,00	22,96	22,87	22,95	22,97	22,99	22,98	22,96	22,99	23,02	22,93	23,03	23,00	22,93	22,88	22,97	22,93	22,89	22,81	22,76	22,71	22,77	22,82	22,75	22,76	22,76	22,75	22,67	22,69	22,77	22,72	22,78	22,75	22,72	22,77	22,70	22,66	22,62	
20,60	20,61	20,66	20,72	20,66	20,71	20,68	20,68	20,67	20,59	20,56	20,51	20,67	20,65	20,64	20,67	20,60	20,62	20,55	20,51	20,69	20,64	20,64	20,61	20,68	20,66	20,80	20,83	20,93	21,05	21,15	21,37	21,40	21,51	21,50	21,46	21,46	21,48	21,62	21,63	21,56	21,56	21,55	21,58	21,53	21,55	21,56	21,58	21,57	21,50	21,63	21,59	21,59	21,60	21,54	21,56	21,60	21,68	21,66	21,64	21,65	21,64	21,65	21,55	21,60	21,60	21,64	21,60	21,71	21,68	21,69	21,65	21,49	21,60	21,64	21,66	21,63	21,63	21,62	21,64	21,68	21,70	21,69	21,71	21,66	21,72	21,75	21,68	21,74	21,80	21,70	21,74	21,77	21,73	21,74	21,76	21,84	21,79	21,74	21,85	21,82	21,77	21,79	21,83	21,83	21,85	21,88	21,87	21,82	21,83	21,84	21,93	21,82	21,88	21,97	21,96	21,92	21,86	22,05	22,03	21,89	22,03	22,06	21,93	22,04	22,05	21,99	22,02	22,00	22,02	22,08	22,02	22,02	21,99	22,00	22,08	22,10	22,05	22,10	22,11	22,10	22,11	22,18	22,17	22,17	22,20	22,24	22,34	22,30	22,25	22,21	22,23	22,26	22,23	22,31	22,34	22,34	22,36	22,34	22,46	22,53	22,45	22,43	22,46	22,43	22,48	22,48	22,47	22,53	22,56	22,56	22,63	22,64	22,62	22,65	22,68	22,72	22,78	22,75	22,77	22,76	22,77	22,78	22,86	22,84	22,93	22,94	22,95	22,89	22,94	22,94	22,90	22,97	22,95	23,05	23,04	23,01	23,06	23,09	23,04	23,02	23,02	23,13	23,12	23,17	23,23	23,21	23,16	23,10	23,15	23,16	23,07	23,13	23,10	23,14	23,17	23,23	23,16	23,19	23,23	23,18	23,25	23,25	23,22	23,18	23,15	23,13	23,19	23,21	23,18	23,13	23,15	23,22	23,18	23,14	23,22	23,23	23,23	23,27	23,14	23,20	23,24	23,28	23,33	23,31	23,23	23,24	23,26	23,25	23,23	23,29	23,30	23,28	23,42	23,47	23,41	23,41	23,43	23,39	23,42	23,44	23,45	23,49	23,46	23,47	23,53	23,56	23,57	23,58	23,58	23,57	23,56	23,61	23,63	23,70	23,70	23,65	23,61	23,65	23,70	23,79	23,76	23,71	23,78	23,85	23,88	23,90	23,83	23,88	24,01	23,92	23,90	23,93	23,90	23,98	24,02	23,96	23,99	24,01	24,12	24,17	24,18	24,13	24,11	24,12	24,25	24,34	24,31	24,22	24,23	24,30	24,34	24,41	24,32	24,30	24,43	24,43	24,43	24,42	24,50	24,43	24,39	24,48	24,46	24,43	24,54	24,52	24,48	24,47	24,49	24,54	24,56	24,54	24,51	24,56	24,51	24,57	24,60	24,62	24,58	24,64	24,60	24,56	24,62	24,60	24,60	24,60	24,67	24,66	24,71	24,62	24,52	24,67	24,67	24,56	24,50	24,53	24,55	24,60	24,59	24,62	24,54	24,55	24,62	24,58	24,47	24,41	24,40	24,52	24,58	24,59	24,62	24,56	24,56	24,55	24,50	24,48	24,55	24,58	24,57	24,57	24,53	24,51	24,57	24,44	24,47	24,57	24,56	24,54	24,55	24,56	24,55	24,60	24,53	24,51	24,54	24,50	24,46	24,53	24,54	24,63	24,57	24,60	24,62	24,59	24,61	24,61	24,63	24,58	24,64	24,66	24,64	24,69	24,66	24,66	24,72	24,67	24,69	24,71	24,67	24,56	24,63	24,70	24,71	24,74	24,76	24,73	24,73	24,68	24,64	24,79	24,82	24,82	24,78	24,78	24,80	24,80	24,83	24,93	24,91	24,89	24,81	24,79	24,89	24,86	24,87	24,85	24,81	24,86	24,81	24,73	24,77	24,82	24,78	24,85	24,83	24,79	24,78	24,72	24,76	24,75	24,85	24,88	24,77	24,84	24,80	24,74	24,75	24,79	24,82	24,68	24,68	24,64	24,68	24,76	24,66	24,61	24,60	24,62	24,65	24,66	24,69	24,71	24,69	24,62	24,59	24,66	24,65	24,67	24,60	24,67	24,66	24,53	24,55	24,55	24,50	24,47	24,46	24,40	24,47	24,42	24,38	24,42	24,37	24,40	24,40	24,31	24,27	24,35	24,31	24,27	24,23	24,27	24,28	24,14	24,08	24,10	24,18	24,08	24,10	24,09	24,07	24,11	24,01	23,98	24,00	24,00	23,95	23,92	23,96	24,01	24,01	24,00	23,91	23,93	23,89	23,87	23,89	23,98	23,88	23,92	23,91	23,81	23,82	23,88	23,77	23,66	23,81	23,78	23,78	23,77	23,65	23,68	23,77	23,69	23,72	23,71	23,76	23,63	23,57	23,54	23,62	23,66	23,65	23,58	23,48	23,49	23,46	23,52	23,57	23,50	23,51	23,33	23,38	23,41	23,31	23,27	23,30	23,32	23,34	23,32	23,28	23,32	23,24	23,19	23,22	23,26	23,13	23,12	23,15	23,18	23,11	23,13	23,04	23,12	23,20	23,17	23,09	23,05	23,07	23,12	23,10	22,98	22,95	23,00	22,92	22,99	23,02	23,05	22,94	22,89	22,96	22,97	23,01	23,04	22,99	22,90	22,91	22,93	22,88	22,88	22,86	22,78	22,78	22,85	22,83	22,79	22,75	22,72	22,68	22,70	22,72	22,76	22,70	22,76	22,71	22,75	22,64	22,57	22,60	
20,60	20,67	20,67	20,70	20,63	20,69	20,59	20,55	20,62	20,67	20,69	20,64	20,66	20,66	20,66	20,60	20,68	20,65	20,60	20,50	20,60	20,63	20,59	20,71	20,70	20,66	20,81	20,86	20,85	20,93	21,08	21,39	21,41	21,54	21,63	21,65	21,61	21,47	21,64	21,68	21,59	21,57	21,58	21,64	21,59	21,58	21,63	21,57	21,65	21,61	21,59	21,55	21,50	21,52	21,55	21,58	21,55	21,60	21,67	21,60	21,64	21,57	21,54	21,56	21,61	21,61	21,62	21,62	21,54	21,53	21,59	21,61	21,59	21,56	21,61	21,55	21,65	21,67	21,65	21,66	21,64	21,65	21,69	21,73	21,73	21,69	21,79	21,75	21,69	21,77	21,70	21,71	21,84	21,78	21,66	21,75	21,81	21,85	21,77	21,92	21,85	21,81	21,81	21,84	21,87	21,89	21,90	21,87	21,83	21,82	21,89	21,91	21,89	21,93	21,95	21,96	21,89	21,85	21,92	22,02	22,01	22,08	22,02	21,98	22,05	22,03	21,96	21,96	22,12	22,14	22,06	22,01	22,06	22,07	22,06	21,99	22,06	22,09	22,15	22,18	22,12	22,18	22,17	22,15	22,17	22,22	22,23	22,40	22,39	22,27	22,26	22,24	22,30	22,31	22,36	22,39	22,39	22,39	22,44	22,46	22,48	22,51	22,47	22,51	22,46	22,52	22,58	22,49	22,54	22,63	22,64	22,61	22,61	22,63	22,66	22,72	22,73	22,79	22,83	22,76	22,78	22,87	22,82	22,83	22,88	22,88	23,00	23,01	22,98	22,93	22,99	22,96	22,96	23,04	23,01	23,02	23,01	22,98	22,99	23,08	23,11	23,07	23,09	23,10	23,13	23,20	23,29	23,24	23,10	23,13	23,16	23,11	23,14	23,15	23,16	23,16	23,15	23,16	23,16	23,26	23,24	23,15	23,14	23,13	23,14	23,19	23,17	23,18	23,18	23,20	23,16	23,14	23,17	23,14	23,09	23,21	23,23	23,16	23,23	23,25	23,24	23,23	23,27	23,30	23,34	23,28	23,23	23,33	23,30	23,29	23,34	23,35	23,26	23,29	23,39	23,41	23,42	23,39	23,40	23,39	23,46	23,45	23,38	23,47	23,49	23,51	23,51	23,55	23,57	23,59	23,56	23,56	23,68	23,67	23,69	23,65	23,66	23,66	23,62	23,70	23,72	23,76	23,78	23,81	23,81	23,84	23,87	23,81	23,80	23,82	23,84	23,85	23,82	23,86	23,99	24,00	23,99	23,97	24,02	24,12	24,16	24,23	24,18	24,18	24,19	24,26	24,26	24,27	24,28	24,31	24,32	24,35	24,38	24,28	24,30	24,42	24,49	24,43	24,39	24,42	24,45	24,44	24,47	24,42	24,45	24,49	24,51	24,44	24,46	24,51	24,51	24,51	24,51	24,50	24,52	24,48	24,56	24,63	24,54	24,57	24,68	24,69	24,60	24,62	24,62	24,65	24,56	24,63	24,64	24,62	24,60	24,54	24,61	24,61	24,55	24,51	24,54	24,55	24,60	24,58	24,60	24,58	24,50	24,56	24,50	24,55	24,50	24,43	24,56	24,58	24,59	24,57	24,58	24,60	24,56	24,49	24,50	24,55	24,52	24,49	24,51	24,52	24,55	24,62	24,55	24,52	24,58	24,64	24,56	24,56	24,54	24,52	24,58	24,52	24,52	24,52	24,53	24,49	24,55	24,59	24,54	24,60	24,60	24,55	24,58	24,60	24,56	24,56	24,62	24,68	24,73	24,71	24,63	24,70	24,61	24,65	24,66	24,70	24,70	24,62	24,64	24,65	24,74	24,72	24,70	24,65	24,74	24,75	24,76	24,71	24,75	24,77	24,83	24,78	24,83	24,80	24,73	24,76	24,85	24,91	24,91	24,80	24,80	24,87	24,89	24,91	24,89	24,90	24,89	24,86	24,79	24,83	24,76	24,68	24,73	24,78	24,74	24,79	24,86	24,91	24,79	24,77	24,78	24,76	24,77	24,74	24,69	24,69	24,72	24,76	24,73	24,65	24,64	24,65	24,71	24,69	24,66	24,65	24,65	24,67	24,61	24,69	24,73	24,72	24,66	24,66	24,68	24,67	24,58	24,57	24,62	24,60	24,49	24,51	24,55	24,54	24,50	24,47	24,45	24,51	24,42	24,41	24,46	24,43	24,42	24,38	24,39	24,34	24,35	24,33	24,28	24,29	24,22	24,20	24,11	24,06	24,11	24,23	24,15	24,10	24,13	24,11	24,12	24,03	24,00	24,10	23,99	23,95	23,94	24,00	23,91	23,93	23,92	23,92	23,97	23,94	23,93	23,87	23,93	23,90	23,89	23,89	23,79	23,76	23,91	23,81	23,76	23,81	23,83	23,78	23,77	23,70	23,69	23,73	23,71	23,83	23,78	23,70	23,65	23,57	23,61	23,59	23,66	23,65	23,62	23,53	23,48	23,48	23,41	23,49	23,51	23,58	23,51	23,46	23,39	23,33	23,38	23,34	23,37	23,39	23,32	23,31	23,33	23,28	23,14	23,19	23,32	23,26	23,13	23,14	23,19	23,10	23,05	23,09	23,12	23,22	23,13	23,08	23,05	23,08	23,11	23,09	23,05	23,08	23,05	22,97	22,96	22,98	22,96	22,96	22,98	22,95	22,92	22,96	22,99	23,06	23,02	22,88	22,84	22,84	22,91	22,86	22,85	22,80	22,84	22,81	22,82	22,79	22,76	22,69	22,72	22,77	22,86	22,76	22,75	22,76	22,74	22,75	22,60	22,67	
20,72	20,79	20,74	20,67	20,71	20,66	20,66	20,65	20,65	20,66	20,62	20,66	20,65	20,57	20,66	20,68	20,69	20,66	20,54	20,56	20,60	20,61	20,63	20,65	20,69	20,68	20,80	20,89	20,86	20,97	21,12	21,38	21,43	21,44	21,53	21,56	21,59	21,41	21,55	21,68	21,66	21,62	21,63	21,64	21,56	21,62	21,56	21,59	21,59	21,59	21,65	21,59	21,56	21,53	21,53	21,56	21,50	21,53	21,59	21,59	21,55	21,59	21,56	21,59	21,66	21,70	21,58	21,59	21,63	21,56	21,60	21,65	21,61	21,62	21,68	21,59	21,52	21,61	21,61	21,56	21,61	21,65	21,69	21,69	21,73	21,70	21,79	21,74	21,65	21,77	21,77	21,71	21,74	21,77	21,73	21,84	21,78	21,74	21,75	21,91	21,91	21,85	21,86	21,91	21,91	21,94	21,97	21,99	21,94	21,88	21,94	21,91	21,89	21,94	21,96	21,92	21,85	21,91	21,98	21,94	22,05	22,07	22,00	21,94	22,06	22,09	22,01	21,94	22,01	22,13	22,08	22,01	21,99	21,99	22,09	22,07	22,05	22,09	22,12	22,18	22,23	22,21	22,07	22,12	22,19	22,20	22,25	22,43	22,38	22,21	22,25	22,27	22,24	22,31	22,39	22,41	22,43	22,42	22,42	22,49	22,48	22,49	22,45	22,41	22,45	22,50	22,60	22,56	22,57	22,59	22,64	22,67	22,61	22,63	22,67	22,74	22,71	22,75	22,84	22,86	22,80	22,88	22,88	22,92	22,93	22,90	22,93	22,98	22,93	22,92	22,95	23,01	22,97	23,06	23,03	22,96	23,05	23,07	23,04	23,08	23,12	23,12	23,03	23,09	23,12	23,17	23,19	23,14	23,17	23,16	23,14	23,16	23,18	23,16	23,13	23,13	23,19	23,20	23,21	23,20	23,22	23,22	23,17	23,12	23,12	23,17	23,13	23,15	23,20	23,17	23,21	23,19	23,17	23,17	23,10	23,17	23,14	23,14	23,19	23,24	23,26	23,29	23,28	23,31	23,31	23,34	23,27	23,28	23,26	23,26	23,28	23,24	23,27	23,28	23,35	23,34	23,41	23,38	23,41	23,36	23,45	23,49	23,40	23,43	23,51	23,55	23,52	23,45	23,57	23,55	23,52	23,55	23,65	23,63	23,67	23,67	23,69	23,62	23,59	23,67	23,69	23,77	23,81	23,78	23,83	23,83	23,78	23,78	23,83	23,83	23,88	23,92	23,89	23,85	23,96	23,96	23,98	24,05	24,04	24,10	24,07	24,14	24,16	24,10	24,15	24,25	24,24	24,21	24,23	24,30	24,31	24,28	24,33	24,27	24,30	24,37	24,43	24,44	24,38	24,42	24,42	24,41	24,44	24,48	24,48	24,52	24,54	24,50	24,43	24,48	24,49	24,47	24,51	24,53	24,54	24,47	24,49	24,59	24,58	24,53	24,64	24,72	24,64	24,64	24,66	24,66	24,62	24,64	24,59	24,58	24,62	24,62	24,59	24,59	24,59	24,52	24,46	24,58	24,51	24,51	24,55	24,58	24,51	24,51	24,44	24,49	24,50	24,45	24,52	24,56	24,54	24,46	24,52	24,59	24,56	24,49	24,48	24,53	24,46	24,53	24,54	24,50	24,52	24,55	24,50	24,51	24,54	24,58	24,52	24,49	24,54	24,53	24,52	24,53	24,50	24,53	24,50	24,48	24,46	24,52	24,58	24,60	24,62	24,61	24,53	24,62	24,63	24,62	24,65	24,68	24,72	24,74	24,62	24,64	24,63	24,57	24,61	24,68	24,65	24,61	24,71	24,66	24,68	24,78	24,78	24,68	24,70	24,75	24,73	24,71	24,72	24,70	24,75	24,81	24,75	24,84	24,80	24,80	24,80	24,85	24,84	24,78	24,79	24,80	24,77	24,80	24,81	24,81	24,83	24,81	24,75	24,77	24,71	24,75	24,72	24,72	24,74	24,72	24,86	24,88	24,82	24,75	24,70	24,76	24,74	24,72	24,70	24,64	24,73	24,71	24,73	24,67	24,69	24,72	24,64	24,56	24,64	24,67	24,68	24,65	24,61	24,62	24,67	24,68	24,66	24,63	24,64	24,66	24,59	24,59	24,68	24,66	24,65	24,51	24,54	24,54	24,49	24,45	24,53	24,54	24,46	24,43	24,45	24,43	24,44	24,46	24,40	24,34	24,32	24,32	24,27	24,32	24,28	24,24	24,26	24,13	24,12	24,24	24,20	24,11	24,20	24,13	24,13	24,08	24,00	24,05	24,01	24,03	23,98	23,96	23,92	23,88	23,94	23,96	23,94	23,86	23,91	23,97	23,91	23,87	23,90	23,87	23,79	23,81	23,84	23,79	23,82	23,81	23,81	23,70	23,68	23,77	23,74	23,75	23,70	23,74	23,75	23,68	23,71	23,61	23,54	23,62	23,60	23,66	23,64	23,58	23,49	23,50	23,51	23,49	23,57	23,54	23,55	23,49	23,38	23,34	23,38	23,38	23,34	23,39	23,34	23,31	23,33	23,24	23,16	23,23	23,29	23,22	23,21	23,20	23,16	23,10	23,07	23,12	23,17	23,16	23,15	23,13	23,09	23,08	23,06	23,02	23,07	23,15	23,07	22,95	22,98	22,92	23,02	23,09	23,07	23,05	22,91	22,77	22,79	22,92	22,95	22,84	22,78	22,88	22,87	22,88	22,89	22,87	22,80	22,81	22,81	22,73	22,76	22,75	22,80	22,92	22,84	22,86	22,75	22,68	22,73	22,71	22,62	22,63	
20,93	20,89	20,88	20,77	20,71	20,78	20,70	20,84	20,81	20,70	20,72	20,69	20,64	20,57	20,63	20,66	20,64	20,65	20,59	20,58	20,57	20,50	20,57	20,65	20,66	20,71	20,84	20,87	20,90	21,05	21,15	21,29	21,45	21,48	21,54	21,52	21,54	21,55	21,56	21,51	21,53	21,61	21,62	21,65	21,54	21,58	21,55	21,54	21,55	21,56	21,64	21,60	21,55	21,57	21,57	21,63	21,54	21,55	21,57	21,49	21,60	21,63	21,60	21,55	21,65	21,61	21,60	21,58	21,64	21,69	21,68	21,65	21,58	21,62	21,70	21,65	21,57	21,59	21,65	21,65	21,68	21,64	21,64	21,69	21,65	21,65	21,74	21,74	21,66	21,73	21,71	21,81	21,73	21,75	21,78	21,88	21,87	21,75	21,76	21,78	21,81	21,83	21,85	21,88	21,84	21,85	21,92	21,92	21,88	21,88	21,87	21,91	21,93	21,95	21,89	21,89	21,93	21,95	22,00	21,96	21,92	21,96	21,90	21,86	21,96	21,99	21,96	21,91	21,98	22,07	22,10	22,03	22,02	22,02	22,07	22,20	22,09	22,04	22,10	22,18	22,19	22,20	22,14	22,19	22,20	22,16	22,21	22,27	22,29	22,24	22,23	22,27	22,26	22,34	22,48	22,40	22,43	22,42	22,35	22,45	22,48	22,48	22,45	22,46	22,42	22,53	22,54	22,58	22,54	22,57	22,57	22,59	22,65	22,66	22,68	22,76	22,72	22,78	22,83	22,77	22,82	22,88	22,93	22,99	22,95	22,91	22,91	22,97	22,92	22,94	22,92	22,92	22,94	23,07	23,07	22,97	23,04	23,18	23,11	23,14	23,08	23,15	23,14	23,07	23,12	23,17	23,23	23,19	23,15	23,18	23,13	23,17	23,22	23,15	23,10	23,16	23,15	23,14	23,21	23,20	23,20	23,19	23,15	23,16	23,16	23,15	23,13	23,12	23,17	23,17	23,17	23,10	23,17	23,14	23,11	23,17	23,17	23,06	23,16	23,22	23,21	23,22	23,29	23,26	23,18	23,28	23,27	23,23	23,27	23,26	23,27	23,22	23,23	23,29	23,37	23,33	23,37	23,37	23,35	23,41	23,38	23,36	23,34	23,37	23,53	23,55	23,47	23,40	23,47	23,54	23,50	23,56	23,57	23,50	23,59	23,62	23,66	23,63	23,64	23,66	23,67	23,74	23,75	23,75	23,87	23,82	23,76	23,77	23,79	23,85	23,86	23,85	23,82	23,85	23,93	23,89	23,95	24,01	23,99	24,07	24,03	24,10	24,14	24,09	24,13	24,20	24,25	24,21	24,14	24,16	24,27	24,28	24,33	24,30	24,26	24,33	24,31	24,42	24,41	24,37	24,37	24,39	24,42	24,39	24,40	24,41	24,45	24,46	24,45	24,48	24,56	24,54	24,46	24,51	24,59	24,53	24,50	24,57	24,63	24,58	24,54	24,60	24,59	24,66	24,67	24,62	24,65	24,63	24,61	24,62	24,60	24,54	24,57	24,54	24,59	24,53	24,45	24,53	24,50	24,47	24,53	24,52	24,51	24,48	24,45	24,45	24,45	24,47	24,48	24,54	24,55	24,48	24,49	24,57	24,52	24,54	24,46	24,51	24,49	24,47	24,50	24,50	24,51	24,54	24,48	24,46	24,50	24,54	24,55	24,50	24,53	24,48	24,49	24,43	24,42	24,50	24,45	24,46	24,50	24,51	24,56	24,56	24,53	24,55	24,52	24,54	24,60	24,61	24,63	24,62	24,66	24,64	24,56	24,54	24,57	24,57	24,56	24,64	24,64	24,61	24,69	24,64	24,61	24,69	24,69	24,61	24,70	24,71	24,62	24,60	24,64	24,67	24,72	24,77	24,74	24,82	24,77	24,83	24,74	24,74	24,75	24,73	24,71	24,68	24,67	24,76	24,80	24,81	24,76	24,78	24,74	24,74	24,71	24,75	24,72	24,76	24,78	24,75	24,70	24,78	24,74	24,72	24,75	24,74	24,73	24,72	24,67	24,69	24,71	24,70	24,63	24,64	24,72	24,73	24,66	24,57	24,58	24,66	24,67	24,59	24,60	24,66	24,65	24,60	24,61	24,60	24,53	24,63	24,63	24,65	24,63	24,63	24,59	24,56	24,49	24,55	24,50	24,49	24,46	24,43	24,49	24,43	24,39	24,41	24,43	24,42	24,37	24,37	24,37	24,31	24,27	24,31	24,30	24,26	24,29	24,22	24,18	24,25	24,27	24,14	24,15	24,12	24,15	24,13	24,04	24,06	24,02	24,07	24,09	23,98	23,95	24,00	23,96	23,96	23,91	23,84	23,81	23,96	23,98	23,98	23,98	23,93	23,85	23,82	23,79	23,76	23,71	23,76	23,78	23,75	23,73	23,76	23,81	23,79	23,77	23,72	23,72	23,69	23,66	23,66	23,56	23,61	23,64	23,58	23,51	23,53	23,59	23,52	23,46	23,47	23,50	23,51	23,49	23,46	23,37	23,35	23,34	23,35	23,34	23,40	23,35	23,32	23,36	23,35	23,25	23,29	23,31	23,24	23,21	23,23	23,13	23,07	23,08	23,14	23,19	23,10	23,15	23,17	23,10	23,14	23,09	23,04	23,03	23,11	23,06	22,98	22,98	22,98	23,04	23,19	23,02	23,01	22,91	22,81	22,87	22,94	22,88	22,83	22,85	22,90	22,89	22,91	22,94	22,95	22,86	22,80	22,72	22,75	22,74	22,73	22,87	22,87	22,77	22,67	22,66	22,64	22,69	22,63	22,66	22,67	
21,02	21,04	20,95	20,89	20,78	20,85	20,80	20,82	20,83	20,84	20,82	20,84	20,78	20,69	20,68	20,62	20,63	20,58	20,59	20,56	20,61	20,59	20,61	20,62	20,66	20,71	20,90	20,87	20,87	21,04	21,17	21,27	21,46	21,57	21,58	21,53	21,55	21,57	21,60	21,56	21,53	21,60	21,56	21,54	21,52	21,58	21,59	21,45	21,47	21,52	21,66	21,67	21,52	21,45	21,54	21,59	21,62	21,57	21,58	21,45	21,50	21,58	21,62	21,63	21,67	21,65	21,71	21,62	21,60	21,65	21,62	21,56	21,57	21,66	21,69	21,65	21,63	21,65	21,58	21,76	21,79	21,65	21,64	21,71	21,61	21,56	21,70	21,68	21,76	21,69	21,67	21,78	21,82	21,80	21,85	21,86	21,88	21,84	21,80	21,85	21,85	21,91	21,86	21,85	21,79	21,82	21,87	21,89	21,87	21,85	21,84	21,90	21,93	21,90	21,91	21,93	21,96	21,94	22,05	21,97	21,92	21,95	21,88	21,90	22,01	21,94	22,00	22,09	22,01	22,05	22,12	22,02	22,04	22,05	22,10	22,08	22,04	22,10	22,12	22,10	22,12	22,12	22,12	22,20	22,21	22,19	22,19	22,20	22,26	22,31	22,28	22,32	22,26	22,28	22,39	22,46	22,42	22,48	22,37	22,47	22,49	22,56	22,54	22,51	22,48	22,54	22,54	22,51	22,60	22,71	22,67	22,60	22,60	22,67	22,71	22,73	22,74	22,80	22,76	22,77	22,84	22,95	22,92	22,99	22,95	22,92	22,90	22,92	22,93	22,96	22,97	22,92	22,91	23,03	23,05	23,01	23,00	23,02	23,07	23,09	23,11	23,12	23,11	23,12	23,09	23,18	23,20	23,24	23,16	23,20	23,21	23,12	23,14	23,12	23,08	23,16	23,18	23,12	23,19	23,13	23,07	23,12	23,13	23,11	23,14	23,10	23,16	23,09	23,17	23,23	23,13	23,15	23,18	23,12	23,13	23,13	23,14	23,14	23,17	23,15	23,17	23,17	23,25	23,31	23,21	23,24	23,23	23,22	23,27	23,27	23,25	23,22	23,26	23,25	23,30	23,32	23,31	23,35	23,35	23,42	23,44	23,32	23,28	23,36	23,47	23,48	23,45	23,43	23,44	23,47	23,53	23,63	23,64	23,51	23,59	23,64	23,59	23,59	23,60	23,61	23,56	23,57	23,66	23,69	23,82	23,78	23,74	23,86	23,84	23,85	23,89	23,90	23,83	23,78	23,88	23,94	23,95	23,95	23,91	24,03	24,04	24,10	24,10	24,07	24,08	24,13	24,15	24,16	24,11	24,14	24,17	24,25	24,26	24,23	24,31	24,32	24,35	24,33	24,36	24,39	24,35	24,36	24,45	24,42	24,41	24,40	24,46	24,50	24,45	24,49	24,55	24,46	24,43	24,45	24,52	24,57	24,56	24,58	24,60	24,51	24,56	24,61	24,52	24,55	24,60	24,63	24,68	24,72	24,66	24,63	24,60	24,50	24,54	24,53	24,59	24,57	24,51	24,57	24,53	24,51	24,52	24,49	24,48	24,56	24,48	24,40	24,40	24,43	24,49	24,49	24,52	24,43	24,43	24,50	24,55	24,44	24,49	24,51	24,50	24,42	24,49	24,48	24,51	24,52	24,50	24,51	24,53	24,52	24,54	24,49	24,55	24,45	24,42	24,40	24,36	24,45	24,48	24,46	24,53	24,54	24,55	24,56	24,50	24,49	24,49	24,48	24,51	24,57	24,57	24,60	24,62	24,63	24,52	24,48	24,49	24,60	24,62	24,59	24,64	24,66	24,66	24,64	24,63	24,64	24,54	24,61	24,68	24,71	24,63	24,60	24,68	24,71	24,76	24,71	24,68	24,73	24,74	24,75	24,80	24,73	24,79	24,76	24,72	24,72	24,69	24,72	24,74	24,80	24,79	24,74	24,77	24,74	24,76	24,77	24,74	24,77	24,74	24,76	24,70	24,74	24,80	24,77	24,79	24,71	24,68	24,68	24,70	24,71	24,72	24,74	24,75	24,70	24,66	24,57	24,65	24,65	24,59	24,66	24,69	24,65	24,62	24,71	24,67	24,58	24,56	24,62	24,55	24,52	24,60	24,59	24,64	24,58	24,50	24,53	24,51	24,50	24,51	24,51	24,47	24,36	24,37	24,39	24,40	24,34	24,39	24,41	24,33	24,37	24,45	24,33	24,26	24,24	24,24	24,26	24,27	24,16	24,22	24,29	24,27	24,16	24,09	24,09	24,13	24,10	24,10	24,08	24,04	24,06	24,01	23,97	23,94	23,99	23,97	23,94	23,92	23,89	23,95	23,93	23,88	23,93	24,00	23,93	23,81	23,82	23,86	23,85	23,78	23,77	23,72	23,75	23,80	23,79	23,75	23,76	23,73	23,77	23,74	23,67	23,63	23,65	23,63	23,65	23,69	23,61	23,58	23,52	23,58	23,54	23,48	23,55	23,51	23,48	23,51	23,46	23,44	23,41	23,33	23,34	23,40	23,46	23,34	23,35	23,42	23,32	23,34	23,32	23,30	23,25	23,22	23,21	23,13	23,11	23,11	23,13	23,15	23,17	23,10	23,10	23,12	23,18	23,20	23,08	23,04	23,07	23,03	23,06	23,07	23,03	22,96	22,95	22,94	22,97	22,91	22,91	22,97	22,95	22,93	22,89	22,92	22,91	22,85	22,86	22,89	22,96	22,91	22,84	22,78	22,77	22,76	22,65	22,72	22,83	22,83	22,69	22,60	22,69	22,72	22,73	22,69	22,73	
21,14	21,11	21,03	21,02	20,95	21,00	20,94	20,89	20,90	20,94	20,92	20,81	20,90	20,74	20,69	20,78	20,66	20,62	20,63	20,60	20,66	20,68	20,64	20,64	20,64	20,71	20,88	20,84	20,86	21,04	21,17	21,31	21,50	21,54	21,50	21,58	21,54	21,56	21,58	21,61	21,54	21,50	21,45	21,44	21,49	21,58	21,61	21,56	21,52	21,51	21,64	21,66	21,54	21,50	21,55	21,52	21,59	21,55	21,54	21,52	21,52	21,59	21,66	21,68	21,65	21,66	21,71	21,64	21,64	21,68	21,63	21,51	21,56	21,64	21,66	21,65	21,66	21,69	21,65	21,71	21,75	21,65	21,69	21,72	21,57	21,53	21,67	21,73	21,77	21,74	21,71	21,77	21,84	21,82	21,84	21,87	21,80	21,82	21,84	21,86	21,87	21,84	21,87	21,92	21,88	21,81	21,89	21,94	21,97	21,93	21,91	21,87	21,93	21,95	21,90	21,95	21,96	21,96	22,00	21,99	21,88	21,97	21,89	22,00	22,09	22,03	22,06	22,08	22,03	22,01	22,19	22,11	22,02	22,05	22,06	22,10	22,08	22,08	22,14	22,18	22,17	22,08	22,15	22,21	22,23	22,16	22,25	22,25	22,33	22,37	22,35	22,28	22,36	22,35	22,34	22,46	22,49	22,51	22,46	22,47	22,49	22,50	22,52	22,42	22,47	22,53	22,59	22,61	22,59	22,65	22,67	22,64	22,61	22,62	22,67	22,69	22,69	22,75	22,77	22,78	22,89	22,92	22,96	23,02	23,07	22,98	22,98	22,95	23,02	23,02	23,00	22,94	22,94	22,99	23,01	22,98	23,00	23,01	23,05	23,09	23,10	23,18	23,11	23,14	23,08	23,13	23,17	23,20	23,16	23,17	23,17	23,15	23,16	23,14	23,12	23,14	23,23	23,13	23,21	23,11	23,14	23,17	23,14	23,09	23,08	23,10	23,19	23,16	23,12	23,16	23,10	23,13	23,15	23,03	23,08	23,10	23,15	23,19	23,17	23,09	23,19	23,12	23,13	23,32	23,28	23,25	23,25	23,24	23,22	23,25	23,25	23,20	23,23	23,26	23,36	23,31	23,29	23,36	23,33	23,39	23,45	23,28	23,22	23,38	23,43	23,44	23,42	23,39	23,47	23,47	23,50	23,64	23,61	23,55	23,57	23,65	23,67	23,63	23,61	23,62	23,57	23,58	23,71	23,68	23,75	23,71	23,76	23,86	23,84	23,83	23,82	23,85	23,85	23,84	23,90	23,91	23,91	23,90	23,96	24,00	23,99	24,13	24,10	24,04	24,09	24,09	24,07	24,15	24,13	24,13	24,22	24,20	24,26	24,29	24,24	24,25	24,31	24,33	24,33	24,35	24,31	24,35	24,41	24,45	24,41	24,42	24,41	24,42	24,43	24,39	24,45	24,44	24,39	24,37	24,45	24,52	24,50	24,56	24,53	24,49	24,46	24,63	24,64	24,58	24,54	24,59	24,64	24,74	24,78	24,68	24,59	24,58	24,52	24,50	24,53	24,62	24,58	24,53	24,53	24,59	24,57	24,52	24,49	24,54	24,57	24,40	24,33	24,35	24,40	24,49	24,54	24,50	24,46	24,48	24,53	24,48	24,48	24,45	24,45	24,40	24,48	24,47	24,44	24,45	24,52	24,46	24,52	24,48	24,51	24,44	24,49	24,48	24,45	24,39	24,36	24,39	24,51	24,50	24,48	24,48	24,54	24,58	24,52	24,50	24,54	24,46	24,52	24,58	24,59	24,54	24,61	24,63	24,58	24,60	24,56	24,60	24,63	24,60	24,60	24,63	24,61	24,69	24,64	24,61	24,55	24,61	24,72	24,69	24,66	24,70	24,68	24,70	24,74	24,71	24,70	24,74	24,74	24,74	24,79	24,76	24,79	24,79	24,75	24,73	24,77	24,72	24,77	24,78	24,78	24,71	24,66	24,65	24,71	24,72	24,74	24,75	24,66	24,66	24,73	24,68	24,79	24,74	24,72	24,70	24,64	24,64	24,67	24,69	24,73	24,66	24,70	24,74	24,62	24,60	24,64	24,66	24,61	24,59	24,62	24,65	24,65	24,73	24,72	24,61	24,58	24,63	24,61	24,56	24,64	24,62	24,70	24,73	24,61	24,56	24,59	24,55	24,48	24,44	24,49	24,53	24,44	24,47	24,39	24,29	24,34	24,36	24,34	24,35	24,35	24,39	24,30	24,28	24,26	24,26	24,29	24,17	24,17	24,25	24,24	24,20	24,14	24,12	24,17	24,13	24,13	24,09	24,02	24,03	23,98	24,01	24,01	23,98	23,91	23,97	24,05	23,99	23,95	23,95	23,90	23,92	23,91	23,97	23,85	23,82	23,89	23,85	23,78	23,83	23,84	23,68	23,74	23,79	23,70	23,73	23,72	23,73	23,80	23,72	23,61	23,61	23,55	23,59	23,71	23,70	23,70	23,55	23,56	23,56	23,53	23,57	23,52	23,53	23,58	23,50	23,43	23,39	23,36	23,36	23,46	23,48	23,38	23,37	23,39	23,29	23,33	23,41	23,37	23,22	23,24	23,24	23,11	23,12	23,19	23,23	23,15	23,18	23,20	23,17	23,14	23,07	23,13	23,04	22,95	23,03	23,02	23,02	23,08	23,14	23,02	22,98	23,03	23,01	22,91	22,87	22,93	22,93	22,87	22,92	22,99	22,97	22,87	22,83	22,82	22,93	22,86	22,85	22,79	22,84	22,83	22,73	22,69	22,80	22,86	22,80	22,71	22,71	22,76	22,70	22,67	22,71	
21,16	21,14	21,07	21,12	21,01	21,02	21,03	20,99	21,03	21,05	20,93	20,88	20,85	20,83	20,78	20,78	20,77	20,64	20,69	20,64	20,63	20,65	20,62	20,66	20,68	20,70	20,87	20,82	20,90	21,05	21,20	21,31	21,43	21,55	21,59	21,62	21,61	21,51	21,57	21,56	21,54	21,56	21,58	21,56	21,55	21,59	21,61	21,59	21,65	21,56	21,61	21,56	21,56	21,54	21,54	21,54	21,56	21,61	21,67	21,58	21,53	21,63	21,70	21,66	21,59	21,65	21,62	21,52	21,58	21,62	21,61	21,50	21,57	21,71	21,66	21,58	21,64	21,61	21,66	21,65	21,59	21,66	21,72	21,76	21,72	21,65	21,71	21,69	21,67	21,78	21,83	21,84	21,77	21,81	21,81	21,78	21,82	21,81	21,89	21,86	21,85	21,86	21,86	21,97	21,96	21,83	21,91	21,90	21,97	21,95	21,90	21,93	21,92	21,91	21,88	21,93	22,00	21,96	21,95	21,98	21,94	22,00	21,94	21,95	22,13	22,08	21,93	21,97	21,98	21,98	22,04	22,11	22,02	22,04	22,08	22,07	22,06	22,15	22,13	22,20	22,24	22,15	22,19	22,24	22,25	22,16	22,25	22,35	22,33	22,33	22,37	22,32	22,19	22,28	22,31	22,39	22,45	22,40	22,42	22,48	22,51	22,53	22,53	22,50	22,47	22,57	22,59	22,65	22,64	22,61	22,59	22,63	22,65	22,69	22,68	22,77	22,69	22,73	22,81	22,81	22,81	22,91	22,97	22,96	22,98	22,97	23,00	22,99	22,99	22,97	22,98	22,97	22,95	23,03	23,08	23,03	23,04	23,09	23,12	23,10	23,06	23,18	23,12	23,17	23,17	23,07	23,17	23,16	23,12	23,21	23,14	23,12	23,19	23,12	23,13	23,16	23,20	23,13	23,14	23,15	23,17	23,21	23,16	23,16	23,11	23,07	23,17	23,23	23,18	23,18	23,14	23,16	23,15	23,06	23,09	23,10	23,08	23,07	23,17	23,16	23,16	23,23	23,21	23,26	23,25	23,22	23,24	23,16	23,18	23,29	23,26	23,19	23,27	23,22	23,34	23,29	23,27	23,33	23,36	23,32	23,39	23,30	23,28	23,37	23,44	23,49	23,43	23,42	23,47	23,54	23,43	23,50	23,48	23,50	23,57	23,61	23,59	23,63	23,64	23,63	23,64	23,65	23,74	23,73	23,79	23,75	23,74	23,78	23,77	23,84	23,79	23,77	23,76	23,78	23,88	23,89	23,88	23,94	23,95	24,00	24,01	24,04	24,04	24,04	24,01	24,08	24,13	24,10	24,09	24,16	24,18	24,21	24,22	24,20	24,24	24,30	24,31	24,29	24,31	24,35	24,35	24,31	24,38	24,42	24,44	24,46	24,40	24,37	24,43	24,43	24,48	24,50	24,47	24,40	24,43	24,47	24,41	24,44	24,52	24,45	24,47	24,56	24,59	24,54	24,57	24,58	24,58	24,64	24,70	24,64	24,53	24,51	24,58	24,51	24,47	24,49	24,55	24,52	24,49	24,51	24,55	24,52	24,47	24,52	24,53	24,43	24,33	24,32	24,38	24,47	24,53	24,49	24,44	24,42	24,44	24,35	24,37	24,42	24,43	24,38	24,43	24,41	24,40	24,40	24,45	24,52	24,51	24,42	24,44	24,40	24,43	24,43	24,53	24,42	24,31	24,39	24,41	24,46	24,47	24,46	24,52	24,51	24,51	24,50	24,55	24,52	24,49	24,56	24,55	24,60	24,60	24,59	24,55	24,58	24,63	24,59	24,51	24,54	24,59	24,55	24,53	24,57	24,67	24,66	24,63	24,59	24,62	24,57	24,60	24,63	24,66	24,63	24,65	24,73	24,69	24,69	24,72	24,65	24,67	24,66	24,70	24,69	24,69	24,75	24,72	24,71	24,69	24,73	24,69	24,70	24,60	24,62	24,66	24,69	24,64	24,66	24,64	24,67	24,74	24,75	24,71	24,73	24,63	24,75	24,79	24,65	24,61	24,62	24,70	24,62	24,58	24,63	24,60	24,63	24,62	24,56	24,62	24,63	24,65	24,61	24,62	24,65	24,66	24,62	24,63	24,65	24,65	24,61	24,66	24,65	24,61	24,61	24,61	24,58	24,50	24,46	24,45	24,43	24,48	24,54	24,46	24,41	24,47	24,39	24,44	24,42	24,39	24,41	24,32	24,38	24,36	24,36	24,27	24,21	24,27	24,29	24,23	24,19	24,32	24,24	24,18	24,12	24,13	24,11	24,11	24,06	24,03	24,03	24,04	24,07	24,07	24,02	24,03	24,04	24,00	24,04	23,98	24,00	24,00	23,97	23,93	23,98	23,93	23,90	23,88	23,76	23,80	23,86	23,88	23,82	23,72	23,74	23,71	23,71	23,75	23,76	23,77	23,71	23,63	23,62	23,62	23,54	23,71	23,75	23,70	23,57	23,54	23,63	23,58	23,56	23,49	23,52	23,55	23,49	23,44	23,44	23,38	23,41	23,47	23,49	23,44	23,43	23,34	23,34	23,28	23,35	23,42	23,20	23,22	23,28	23,20	23,14	23,19	23,20	23,18	23,20	23,12	23,07	23,14	23,05	23,11	23,15	23,07	23,05	23,06	23,03	23,05	23,10	23,01	22,95	23,08	23,06	22,94	22,93	22,93	22,98	22,92	22,86	22,95	23,03	22,97	22,93	22,92	22,91	22,92	22,91	22,83	22,85	22,93	22,75	22,74	22,75	22,83	22,82	22,72	22,73	22,80	22,77	22,68	22,73	
20,97	21,04	21,06	21,16	21,07	21,01	20,98	21,02	21,12	21,14	21,07	21,04	20,99	20,95	21,01	20,96	20,93	20,84	20,78	20,78	20,64	20,64	20,65	20,72	20,67	20,63	20,82	20,80	20,85	20,97	21,10	21,29	21,40	21,46	21,55	21,61	21,56	21,62	21,63	21,52	21,55	21,57	21,57	21,65	21,55	21,57	21,66	21,61	21,52	21,54	21,61	21,62	21,50	21,50	21,59	21,60	21,66	21,64	21,71	21,66	21,59	21,60	21,60	21,61	21,55	21,63	21,61	21,57	21,55	21,54	21,52	21,49	21,47	21,61	21,66	21,61	21,62	21,59	21,61	21,61	21,62	21,60	21,70	21,75	21,71	21,76	21,81	21,68	21,64	21,85	21,87	21,87	21,82	21,76	21,76	21,75	21,74	21,83	21,81	21,85	21,90	21,87	21,86	21,89	21,87	21,85	21,95	21,91	21,94	22,01	21,93	21,98	22,03	21,95	21,90	21,99	22,01	21,98	21,91	21,94	21,98	22,08	22,02	21,92	22,04	22,07	21,99	22,01	22,02	22,04	21,99	22,00	22,03	22,03	22,07	22,11	21,99	22,02	22,17	22,22	22,20	22,18	22,20	22,21	22,26	22,25	22,24	22,30	22,30	22,31	22,31	22,38	22,36	22,27	22,35	22,44	22,40	22,38	22,45	22,51	22,45	22,47	22,49	22,56	22,54	22,56	22,59	22,55	22,57	22,64	22,67	22,65	22,63	22,75	22,70	22,77	22,76	22,73	22,83	22,88	22,82	22,89	22,93	22,92	22,94	23,00	22,94	22,97	22,96	22,93	22,99	23,05	22,98	23,07	23,09	23,05	23,04	23,14	23,14	23,10	23,02	23,08	23,14	23,14	23,18	23,19	23,17	23,11	23,08	23,15	23,19	23,16	23,18	23,18	23,16	23,19	23,27	23,17	23,18	23,11	23,11	23,23	23,21	23,16	23,16	23,20	23,16	23,16	23,13	23,14	23,11	23,13	23,14	23,14	23,07	23,09	23,07	23,00	23,17	23,22	23,15	23,20	23,26	23,16	23,21	23,20	23,23	23,21	23,19	23,22	23,28	23,22	23,27	23,31	23,32	23,29	23,27	23,33	23,34	23,31	23,37	23,35	23,35	23,38	23,44	23,45	23,41	23,34	23,40	23,46	23,46	23,45	23,44	23,44	23,49	23,54	23,55	23,57	23,53	23,58	23,62	23,67	23,65	23,67	23,69	23,68	23,73	23,75	23,72	23,76	23,80	23,75	23,74	23,84	23,85	23,83	23,86	23,84	23,90	23,93	23,97	24,01	23,97	23,97	24,06	24,00	24,10	24,12	24,12	24,11	24,14	24,20	24,17	24,12	24,14	24,27	24,35	24,28	24,22	24,29	24,33	24,31	24,36	24,40	24,35	24,42	24,38	24,42	24,47	24,42	24,49	24,46	24,45	24,42	24,40	24,38	24,38	24,38	24,50	24,49	24,53	24,54	24,55	24,55	24,53	24,59	24,52	24,56	24,56	24,59	24,57	24,47	24,55	24,57	24,46	24,41	24,38	24,43	24,47	24,48	24,56	24,57	24,51	24,45	24,49	24,45	24,35	24,34	24,42	24,47	24,46	24,43	24,44	24,43	24,36	24,28	24,32	24,37	24,36	24,34	24,37	24,42	24,42	24,38	24,41	24,42	24,44	24,47	24,44	24,43	24,44	24,39	24,51	24,42	24,38	24,43	24,37	24,37	24,47	24,48	24,45	24,43	24,46	24,52	24,49	24,50	24,45	24,46	24,53	24,65	24,63	24,55	24,52	24,50	24,50	24,53	24,53	24,54	24,55	24,54	24,55	24,54	24,63	24,65	24,62	24,60	24,55	24,52	24,54	24,62	24,63	24,62	24,65	24,66	24,69	24,67	24,69	24,64	24,62	24,67	24,66	24,65	24,72	24,72	24,72	24,66	24,64	24,64	24,58	24,64	24,69	24,64	24,60	24,66	24,63	24,65	24,67	24,70	24,74	24,77	24,68	24,65	24,61	24,72	24,66	24,61	24,59	24,64	24,66	24,69	24,62	24,61	24,60	24,66	24,68	24,58	24,61	24,60	24,68	24,63	24,56	24,58	24,65	24,62	24,57	24,61	24,72	24,63	24,61	24,56	24,55	24,52	24,50	24,53	24,50	24,37	24,39	24,43	24,53	24,50	24,47	24,38	24,42	24,36	24,46	24,42	24,32	24,38	24,35	24,37	24,41	24,35	24,31	24,29	24,24	24,25	24,25	24,22	24,26	24,23	24,15	24,13	24,10	24,10	24,11	24,16	24,13	24,07	24,03	24,07	24,08	24,07	24,08	24,00	23,98	23,92	23,95	24,01	24,06	23,99	23,92	23,99	23,93	23,86	23,92	23,88	23,83	23,87	23,82	23,84	23,81	23,75	23,73	23,79	23,76	23,76	23,72	23,70	23,71	23,69	23,65	23,62	23,72	23,81	23,69	23,59	23,67	23,61	23,59	23,55	23,50	23,62	23,59	23,52	23,53	23,39	23,37	23,38	23,42	23,44	23,40	23,40	23,38	23,29	23,23	23,35	23,37	23,25	23,26	23,26	23,23	23,25	23,18	23,22	23,13	23,16	23,22	23,09	23,13	23,05	23,10	23,15	23,10	23,07	23,07	22,94	23,02	23,07	23,00	22,93	23,04	23,03	22,97	23,01	22,95	23,03	23,09	22,94	22,98	22,96	22,95	22,95	22,96	22,91	22,94	22,98	22,88	22,81	22,86	22,76	22,73	22,75	22,87	22,90	22,77	22,75	22,81	22,86	22,79	22,75	
20,88	20,83	20,93	21,06	20,98	20,97	21,02	21,05	21,12	21,14	21,09	21,15	21,18	21,05	21,10	21,07	20,97	20,92	20,96	20,95	20,76	20,78	20,77	20,69	20,70	20,74	20,85	20,87	20,97	21,02	21,10	21,35	21,52	21,54	21,59	21,58	21,57	21,56	21,64	21,62	21,59	21,58	21,50	21,56	21,51	21,56	21,61	21,58	21,50	21,49	21,58	21,58	21,60	21,50	21,49	21,56	21,56	21,63	21,69	21,65	21,64	21,61	21,63	21,56	21,60	21,59	21,57	21,56	21,60	21,53	21,47	21,46	21,48	21,54	21,68	21,57	21,49	21,57	21,63	21,63	21,69	21,64	21,62	21,69	21,70	21,76	21,77	21,75	21,73	21,80	21,80	21,79	21,82	21,85	21,82	21,90	21,90	21,84	21,85	21,85	21,89	21,84	21,83	21,93	21,83	21,80	21,93	21,90	21,95	21,89	21,84	21,91	22,04	22,05	21,97	22,01	22,00	21,89	21,86	21,92	21,95	21,97	21,95	21,96	22,04	22,07	22,07	22,02	22,03	22,04	22,05	22,08	22,03	22,09	22,09	22,11	22,04	22,03	22,14	22,21	22,21	22,11	22,10	22,19	22,23	22,29	22,27	22,30	22,33	22,31	22,30	22,33	22,36	22,36	22,42	22,51	22,44	22,37	22,52	22,57	22,53	22,51	22,44	22,47	22,53	22,56	22,56	22,57	22,65	22,72	22,71	22,64	22,64	22,67	22,68	22,70	22,73	22,74	22,84	22,81	22,77	22,89	22,94	22,95	22,95	22,92	22,88	22,93	22,98	22,96	22,98	23,01	22,93	22,96	23,06	23,03	23,04	23,08	23,10	23,10	23,07	23,06	23,10	23,16	23,14	23,16	23,17	23,11	23,06	23,14	23,20	23,23	23,21	23,17	23,20	23,19	23,18	23,15	23,16	23,08	23,10	23,13	23,17	23,11	23,10	23,16	23,12	23,09	23,06	23,09	23,09	23,15	23,19	23,18	23,10	23,07	23,10	23,09	23,09	23,14	23,15	23,12	23,17	23,19	23,24	23,22	23,25	23,21	23,20	23,15	23,17	23,25	23,25	23,28	23,25	23,32	23,27	23,28	23,35	23,31	23,32	23,30	23,28	23,41	23,44	23,38	23,43	23,38	23,34	23,45	23,43	23,47	23,45	23,49	23,50	23,51	23,53	23,54	23,50	23,47	23,52	23,54	23,61	23,57	23,68	23,71	23,66	23,70	23,66	23,73	23,80	23,77	23,72	23,77	23,84	23,89	23,83	23,88	23,87	23,88	23,91	23,99	23,94	23,90	24,00	24,05	24,12	24,12	24,05	24,09	24,11	24,20	24,14	24,17	24,09	24,15	24,32	24,32	24,27	24,22	24,27	24,30	24,32	24,34	24,27	24,31	24,32	24,36	24,46	24,45	24,40	24,42	24,44	24,42	24,42	24,43	24,40	24,46	24,49	24,43	24,55	24,56	24,49	24,49	24,49	24,51	24,50	24,49	24,54	24,61	24,61	24,56	24,53	24,51	24,51	24,44	24,38	24,42	24,49	24,50	24,48	24,47	24,47	24,44	24,43	24,44	24,41	24,39	24,43	24,46	24,45	24,36	24,40	24,40	24,37	24,30	24,33	24,37	24,32	24,33	24,40	24,43	24,40	24,43	24,41	24,43	24,37	24,42	24,42	24,38	24,41	24,39	24,44	24,37	24,35	24,39	24,37	24,40	24,45	24,50	24,48	24,42	24,42	24,50	24,50	24,51	24,50	24,47	24,53	24,65	24,62	24,58	24,51	24,53	24,49	24,52	24,60	24,57	24,47	24,50	24,45	24,50	24,59	24,59	24,61	24,61	24,60	24,58	24,68	24,63	24,65	24,64	24,69	24,67	24,63	24,65	24,67	24,64	24,61	24,64	24,72	24,72	24,74	24,62	24,64	24,62	24,61	24,66	24,60	24,56	24,63	24,68	24,66	24,70	24,75	24,68	24,69	24,66	24,66	24,66	24,61	24,61	24,63	24,68	24,58	24,55	24,61	24,67	24,69	24,61	24,64	24,64	24,56	24,57	24,65	24,59	24,64	24,59	24,60	24,62	24,56	24,61	24,69	24,65	24,56	24,57	24,61	24,59	24,56	24,52	24,61	24,65	24,52	24,48	24,49	24,42	24,42	24,45	24,51	24,53	24,51	24,41	24,44	24,38	24,43	24,39	24,28	24,29	24,35	24,36	24,38	24,46	24,31	24,25	24,28	24,19	24,19	24,32	24,29	24,26	24,19	24,14	24,15	24,10	24,12	24,22	24,12	24,04	24,05	24,02	24,03	24,10	24,07	23,97	23,99	24,00	23,90	23,97	24,04	24,01	23,98	23,97	23,89	23,92	23,96	23,90	23,84	23,85	23,80	23,78	23,80	23,73	23,74	23,78	23,73	23,78	23,79	23,76	23,69	23,73	23,74	23,71	23,69	23,72	23,71	23,62	23,64	23,60	23,54	23,57	23,57	23,64	23,61	23,57	23,49	23,48	23,39	23,40	23,42	23,44	23,43	23,36	23,44	23,34	23,23	23,32	23,38	23,24	23,21	23,29	23,20	23,23	23,24	23,18	23,16	23,13	23,22	23,27	23,25	23,13	23,15	23,12	23,05	22,99	23,04	22,96	23,01	23,14	23,06	23,05	23,03	23,05	23,00	23,02	22,99	23,00	23,03	22,93	22,84	22,90	22,95	22,88	22,92	22,90	22,90	22,88	22,78	22,84	22,97	22,91	22,79	22,77	22,84	22,90	22,80	22,76	22,78	22,72	22,75	22,76	
20,76	20,80	20,74	20,84	20,89	20,95	20,86	20,87	20,98	21,05	21,10	21,00	21,09	21,10	21,10	21,08	21,02	20,96	21,01	21,11	20,94	20,93	20,94	20,91	20,79	20,80	20,91	20,93	21,05	21,00	21,18	21,27	21,47	21,59	21,67	21,55	21,53	21,52	21,59	21,60	21,60	21,64	21,50	21,52	21,52	21,50	21,59	21,56	21,52	21,54	21,58	21,55	21,55	21,51	21,52	21,54	21,56	21,53	21,66	21,60	21,55	21,65	21,64	21,57	21,58	21,62	21,66	21,60	21,59	21,57	21,51	21,54	21,55	21,57	21,68	21,62	21,53	21,67	21,69	21,61	21,63	21,69	21,63	21,67	21,65	21,76	21,76	21,71	21,74	21,79	21,74	21,74	21,72	21,77	21,79	21,85	21,94	21,78	21,82	21,89	21,92	21,84	21,79	21,90	21,92	21,88	21,92	21,93	21,86	21,83	21,83	21,84	21,93	21,99	22,01	21,99	21,98	21,92	21,92	22,06	21,98	21,99	21,90	21,95	22,06	22,06	22,04	22,00	22,02	22,09	22,11	22,10	22,07	22,05	22,12	22,16	22,09	22,13	22,17	22,17	22,20	22,12	22,15	22,24	22,30	22,26	22,28	22,29	22,29	22,28	22,28	22,39	22,35	22,42	22,44	22,49	22,43	22,40	22,51	22,52	22,55	22,53	22,54	22,59	22,54	22,60	22,63	22,62	22,60	22,69	22,72	22,64	22,66	22,66	22,66	22,70	22,73	22,75	22,83	22,81	22,79	22,85	22,91	22,95	22,97	22,99	22,89	22,93	22,97	22,98	22,93	22,91	22,92	22,98	23,09	23,01	23,08	23,03	23,02	23,09	23,05	23,03	23,05	23,11	23,14	23,17	23,22	23,19	23,13	23,18	23,21	23,19	23,26	23,23	23,19	23,18	23,22	23,13	23,09	23,10	23,08	23,12	23,12	23,07	23,05	23,10	23,13	23,12	23,06	23,10	23,06	23,10	23,16	23,23	23,11	23,08	23,13	23,12	23,16	23,07	23,13	23,15	23,19	23,23	23,23	23,17	23,21	23,22	23,17	23,15	23,16	23,19	23,28	23,25	23,24	23,25	23,20	23,16	23,31	23,34	23,27	23,24	23,21	23,31	23,43	23,35	23,44	23,43	23,39	23,41	23,37	23,42	23,46	23,47	23,53	23,43	23,47	23,53	23,40	23,44	23,43	23,52	23,56	23,54	23,62	23,68	23,66	23,66	23,66	23,70	23,73	23,75	23,71	23,69	23,72	23,85	23,83	23,83	23,88	23,90	23,85	23,88	23,89	23,85	23,93	24,05	24,10	24,15	24,02	24,03	24,09	24,16	24,18	24,16	24,14	24,21	24,28	24,24	24,13	24,20	24,17	24,20	24,28	24,23	24,30	24,35	24,26	24,20	24,30	24,34	24,33	24,31	24,40	24,40	24,44	24,40	24,43	24,44	24,44	24,39	24,45	24,52	24,49	24,48	24,46	24,49	24,54	24,52	24,55	24,54	24,52	24,50	24,55	24,50	24,52	24,47	24,38	24,43	24,53	24,47	24,48	24,42	24,33	24,38	24,41	24,44	24,38	24,29	24,34	24,39	24,36	24,39	24,38	24,40	24,38	24,34	24,30	24,35	24,39	24,31	24,39	24,41	24,40	24,35	24,40	24,43	24,42	24,37	24,34	24,35	24,40	24,43	24,38	24,38	24,30	24,39	24,41	24,40	24,41	24,53	24,45	24,43	24,41	24,50	24,51	24,45	24,49	24,48	24,50	24,57	24,60	24,57	24,56	24,54	24,58	24,60	24,59	24,52	24,54	24,51	24,49	24,50	24,58	24,55	24,57	24,60	24,57	24,65	24,73	24,68	24,67	24,67	24,60	24,63	24,64	24,59	24,63	24,74	24,64	24,59	24,68	24,63	24,67	24,67	24,62	24,59	24,62	24,65	24,64	24,56	24,55	24,60	24,64	24,67	24,68	24,68	24,67	24,66	24,60	24,57	24,57	24,58	24,62	24,66	24,61	24,60	24,62	24,62	24,63	24,67	24,65	24,62	24,50	24,52	24,57	24,58	24,58	24,58	24,59	24,56	24,56	24,64	24,65	24,63	24,57	24,55	24,54	24,59	24,53	24,53	24,67	24,72	24,61	24,49	24,53	24,49	24,52	24,43	24,42	24,42	24,45	24,40	24,45	24,42	24,42	24,34	24,30	24,34	24,44	24,42	24,37	24,44	24,39	24,27	24,32	24,26	24,22	24,32	24,28	24,20	24,30	24,30	24,22	24,14	24,09	24,16	24,09	24,00	24,06	24,07	24,01	24,05	24,10	24,07	24,01	24,08	24,01	23,98	24,01	23,97	23,98	23,99	23,88	23,88	23,90	23,88	23,81	23,85	23,82	23,82	23,84	23,79	23,76	23,79	23,74	23,80	23,85	23,73	23,66	23,74	23,72	23,69	23,70	23,69	23,63	23,56	23,54	23,56	23,56	23,56	23,59	23,59	23,53	23,48	23,50	23,47	23,41	23,44	23,43	23,43	23,49	23,34	23,35	23,40	23,28	23,33	23,39	23,35	23,23	23,24	23,24	23,23	23,28	23,18	23,22	23,24	23,12	23,11	23,24	23,19	23,25	23,15	23,08	23,04	22,98	23,05	23,08	23,12	23,13	23,07	23,08	23,07	23,07	23,02	23,01	22,95	22,92	22,88	22,85	22,83	23,00	22,93	22,93	22,90	22,91	22,83	22,78	22,90	22,93	22,95	22,89	22,80	22,81	22,74	22,73	22,66	22,74	22,67	22,69	22,73	
20,73	20,79	20,79	20,78	20,83	20,88	20,69	20,81	20,94	20,96	20,97	20,94	21,03	21,05	21,03	21,11	21,18	21,09	21,10	21,11	21,14	21,05	21,10	21,08	20,96	20,95	21,03	20,99	21,04	21,12	21,20	21,34	21,43	21,55	21,65	21,55	21,50	21,53	21,65	21,66	21,57	21,56	21,57	21,52	21,58	21,60	21,57	21,60	21,55	21,56	21,56	21,53	21,57	21,49	21,52	21,50	21,58	21,64	21,61	21,56	21,55	21,60	21,67	21,62	21,64	21,69	21,75	21,65	21,71	21,63	21,56	21,57	21,55	21,69	21,71	21,70	21,56	21,69	21,69	21,67	21,63	21,65	21,72	21,71	21,69	21,66	21,80	21,79	21,80	21,76	21,71	21,81	21,75	21,73	21,78	21,78	21,87	21,79	21,91	21,96	21,94	21,93	21,87	21,90	21,93	21,92	21,92	21,96	21,89	21,91	21,93	21,89	21,98	22,01	21,99	21,96	21,99	21,96	22,01	22,05	21,99	22,08	21,98	21,87	22,00	22,06	22,09	21,96	21,98	22,06	22,14	22,09	22,12	22,14	22,17	22,21	22,15	22,07	22,17	22,25	22,26	22,19	22,18	22,30	22,28	22,22	22,31	22,37	22,30	22,29	22,32	22,38	22,37	22,40	22,47	22,45	22,52	22,54	22,54	22,52	22,53	22,49	22,56	22,62	22,56	22,60	22,69	22,67	22,59	22,62	22,71	22,64	22,74	22,79	22,73	22,78	22,75	22,82	22,85	22,85	22,85	22,91	22,90	22,94	22,95	22,98	22,93	22,95	22,97	23,02	23,00	22,95	22,99	23,04	23,09	23,01	22,98	23,07	23,02	23,08	23,14	23,10	23,07	23,16	23,14	23,16	23,26	23,21	23,13	23,16	23,23	23,23	23,25	23,22	23,13	23,18	23,21	23,16	23,09	23,07	23,12	23,12	23,15	23,13	23,13	23,22	23,21	23,11	23,01	23,07	23,14	23,10	23,11	23,16	23,11	23,10	23,01	23,11	23,14	23,09	23,09	23,06	23,18	23,24	23,19	23,14	23,15	23,15	23,18	23,16	23,22	23,16	23,25	23,26	23,29	23,26	23,18	23,23	23,31	23,29	23,27	23,21	23,16	23,32	23,38	23,41	23,39	23,35	23,31	23,48	23,42	23,42	23,45	23,48	23,48	23,46	23,43	23,48	23,40	23,38	23,48	23,52	23,58	23,56	23,61	23,64	23,66	23,65	23,72	23,74	23,71	23,68	23,71	23,66	23,77	23,88	23,76	23,81	23,79	23,85	23,91	23,89	23,81	23,83	23,91	23,99	23,96	24,02	23,98	23,99	24,10	24,09	24,06	24,04	24,08	24,21	24,20	24,19	24,14	24,17	24,19	24,22	24,26	24,22	24,23	24,33	24,32	24,26	24,31	24,31	24,31	24,40	24,34	24,33	24,31	24,34	24,45	24,50	24,43	24,38	24,38	24,43	24,52	24,50	24,49	24,52	24,50	24,47	24,48	24,46	24,46	24,49	24,50	24,48	24,49	24,44	24,42	24,42	24,44	24,47	24,41	24,41	24,37	24,33	24,38	24,42	24,32	24,29	24,32	24,31	24,35	24,39	24,37	24,41	24,38	24,31	24,28	24,33	24,36	24,31	24,36	24,33	24,33	24,40	24,36	24,33	24,34	24,37	24,32	24,33	24,38	24,36	24,37	24,39	24,31	24,41	24,43	24,38	24,48	24,46	24,46	24,41	24,45	24,44	24,47	24,46	24,50	24,43	24,47	24,51	24,53	24,46	24,47	24,58	24,54	24,54	24,51	24,45	24,54	24,54	24,49	24,50	24,54	24,54	24,55	24,49	24,57	24,58	24,61	24,64	24,63	24,59	24,55	24,57	24,59	24,63	24,61	24,67	24,65	24,56	24,62	24,62	24,65	24,69	24,58	24,57	24,61	24,69	24,61	24,62	24,49	24,58	24,64	24,61	24,65	24,58	24,58	24,63	24,62	24,61	24,62	24,64	24,67	24,64	24,62	24,63	24,59	24,63	24,72	24,70	24,61	24,60	24,54	24,60	24,65	24,60	24,58	24,58	24,59	24,58	24,56	24,60	24,60	24,64	24,57	24,46	24,50	24,55	24,51	24,48	24,58	24,66	24,58	24,54	24,54	24,60	24,54	24,49	24,42	24,42	24,43	24,40	24,44	24,40	24,38	24,33	24,33	24,37	24,40	24,47	24,42	24,39	24,35	24,31	24,27	24,25	24,31	24,30	24,28	24,22	24,26	24,28	24,25	24,14	24,11	24,18	24,09	24,06	24,03	24,03	24,02	24,00	24,09	24,09	23,98	23,94	24,01	23,99	23,91	23,92	23,98	23,93	23,95	23,87	23,82	23,85	23,90	23,83	23,76	23,77	23,83	23,85	23,85	23,85	23,80	23,82	23,86	23,77	23,68	23,76	23,69	23,66	23,74	23,68	23,70	23,58	23,55	23,62	23,57	23,59	23,57	23,58	23,53	23,52	23,54	23,49	23,49	23,47	23,44	23,46	23,48	23,38	23,39	23,44	23,34	23,36	23,45	23,33	23,29	23,29	23,27	23,25	23,24	23,24	23,24	23,31	23,19	23,13	23,26	23,25	23,19	23,14	23,11	23,10	23,03	23,08	23,14	23,08	23,11	23,04	23,18	23,11	22,97	23,00	23,02	22,98	22,91	22,96	22,94	22,95	22,98	22,99	22,94	22,93	22,96	22,90	22,83	22,88	22,93	22,82	22,84	22,88	22,86	22,79	22,69	22,75	22,73	22,69	22,78	22,78	
20,77	20,78	20,71	20,73	20,70	20,76	20,72	20,69	20,86	20,90	20,84	20,88	20,98	21,05	20,98	21,01	21,12	21,06	21,17	21,17	21,14	21,09	21,13	21,14	21,12	21,11	21,13	21,09	21,12	21,18	21,23	21,33	21,48	21,55	21,60	21,54	21,45	21,50	21,60	21,63	21,50	21,47	21,52	21,45	21,53	21,60	21,63	21,62	21,58	21,58	21,61	21,58	21,62	21,54	21,52	21,53	21,56	21,57	21,67	21,65	21,59	21,59	21,65	21,60	21,64	21,65	21,71	21,65	21,62	21,63	21,51	21,68	21,57	21,66	21,72	21,60	21,53	21,61	21,65	21,70	21,74	21,65	21,72	21,68	21,68	21,71	21,81	21,74	21,71	21,76	21,73	21,80	21,80	21,79	21,79	21,80	21,78	21,78	21,87	21,92	21,89	21,89	21,81	21,87	21,85	21,88	21,92	21,89	21,93	21,91	21,92	21,92	22,06	22,06	22,06	21,94	21,93	21,93	22,00	22,05	22,01	22,06	21,94	21,89	22,05	22,08	22,04	22,00	21,95	22,04	22,11	22,12	22,13	22,12	22,13	22,18	22,19	22,10	22,14	22,23	22,22	22,17	22,20	22,26	22,28	22,29	22,39	22,37	22,34	22,39	22,36	22,37	22,37	22,42	22,45	22,43	22,46	22,53	22,49	22,54	22,57	22,53	22,52	22,60	22,53	22,63	22,69	22,74	22,76	22,76	22,73	22,70	22,71	22,80	22,81	22,83	22,89	22,84	22,86	22,89	22,86	22,93	22,90	22,90	22,97	22,97	22,89	22,95	22,93	22,93	22,96	23,02	23,04	23,04	23,06	23,06	23,01	23,04	22,99	23,07	23,17	23,14	23,12	23,13	23,10	23,09	23,13	23,13	23,11	23,17	23,23	23,25	23,20	23,16	23,14	23,22	23,21	23,04	23,15	23,20	23,20	23,21	23,20	23,13	23,19	23,17	23,18	23,13	23,04	23,04	23,18	23,17	23,13	23,15	23,03	23,04	23,02	23,02	23,09	23,09	23,16	23,13	23,13	23,15	23,12	23,17	23,12	23,09	23,13	23,19	23,21	23,17	23,17	23,22	23,26	23,24	23,28	23,30	23,32	23,26	23,31	23,26	23,22	23,36	23,45	23,41	23,33	23,38	23,33	23,43	23,48	23,41	23,40	23,49	23,52	23,43	23,41	23,41	23,43	23,44	23,46	23,56	23,62	23,58	23,61	23,65	23,70	23,63	23,65	23,69	23,71	23,70	23,70	23,69	23,69	23,79	23,81	23,75	23,81	23,87	23,87	23,92	23,83	23,79	23,87	23,90	23,93	23,95	23,95	23,97	24,04	24,06	23,99	24,08	24,13	24,16	24,14	24,24	24,24	24,20	24,21	24,26	24,32	24,28	24,21	24,20	24,31	24,33	24,35	24,34	24,32	24,42	24,38	24,32	24,31	24,35	24,44	24,41	24,34	24,40	24,40	24,39	24,49	24,53	24,45	24,42	24,42	24,43	24,46	24,52	24,50	24,46	24,43	24,43	24,45	24,42	24,41	24,42	24,42	24,44	24,42	24,41	24,35	24,25	24,30	24,37	24,31	24,26	24,35	24,32	24,30	24,35	24,28	24,33	24,31	24,23	24,30	24,37	24,35	24,31	24,26	24,28	24,23	24,35	24,37	24,33	24,26	24,26	24,31	24,29	24,33	24,27	24,30	24,34	24,34	24,34	24,31	24,32	24,36	24,45	24,46	24,44	24,40	24,38	24,42	24,44	24,44	24,43	24,40	24,46	24,49	24,48	24,42	24,51	24,52	24,48	24,41	24,40	24,43	24,44	24,43	24,45	24,54	24,56	24,63	24,52	24,54	24,57	24,50	24,52	24,56	24,56	24,57	24,52	24,54	24,54	24,62	24,64	24,64	24,56	24,61	24,60	24,62	24,60	24,60	24,64	24,65	24,65	24,57	24,62	24,60	24,55	24,62	24,60	24,53	24,53	24,52	24,60	24,67	24,62	24,68	24,70	24,68	24,69	24,65	24,60	24,54	24,57	24,66	24,68	24,58	24,57	24,58	24,59	24,57	24,64	24,58	24,53	24,61	24,58	24,50	24,54	24,59	24,59	24,54	24,44	24,48	24,49	24,51	24,53	24,61	24,59	24,49	24,49	24,47	24,54	24,59	24,50	24,45	24,43	24,40	24,39	24,49	24,42	24,39	24,37	24,41	24,38	24,32	24,32	24,34	24,37	24,31	24,30	24,27	24,31	24,30	24,30	24,28	24,22	24,21	24,26	24,24	24,13	24,06	24,16	24,11	24,11	24,12	24,04	24,03	24,07	24,14	24,12	24,01	23,89	23,95	24,08	23,96	23,91	23,96	23,95	23,97	23,99	23,90	23,87	23,93	23,88	23,80	23,80	23,78	23,83	23,90	23,91	23,81	23,84	23,81	23,81	23,75	23,71	23,67	23,71	23,74	23,74	23,79	23,65	23,60	23,68	23,63	23,67	23,53	23,57	23,56	23,53	23,59	23,49	23,54	23,60	23,61	23,52	23,53	23,47	23,44	23,45	23,32	23,36	23,40	23,33	23,28	23,33	23,30	23,25	23,24	23,30	23,38	23,32	23,34	23,24	23,23	23,19	23,14	23,15	23,08	23,08	23,09	23,13	23,13	23,09	23,08	23,06	23,08	23,12	22,95	22,97	23,04	22,95	22,96	23,01	23,00	22,91	22,94	22,91	22,99	22,98	22,93	22,96	22,87	22,91	22,88	22,79	22,86	22,94	22,91	22,81	22,77	22,87	22,91	22,67	22,69	22,75	
20,70	20,82	20,73	20,64	20,64	20,69	20,77	20,73	20,67	20,76	20,81	20,80	20,96	21,01	21,00	20,96	20,98	20,99	21,02	21,09	21,11	21,15	21,19	21,25	21,15	21,11	21,22	21,18	21,17	21,21	21,20	21,35	21,51	21,59	21,61	21,54	21,51	21,45	21,59	21,52	21,57	21,60	21,54	21,44	21,51	21,52	21,61	21,62	21,59	21,60	21,59	21,60	21,61	21,59	21,50	21,51	21,53	21,48	21,62	21,70	21,62	21,69	21,69	21,63	21,59	21,59	21,61	21,61	21,55	21,60	21,58	21,63	21,70	21,61	21,76	21,62	21,47	21,59	21,62	21,59	21,65	21,67	21,68	21,62	21,59	21,69	21,75	21,73	21,71	21,79	21,82	21,82	21,82	21,78	21,77	21,78	21,79	21,83	21,85	21,89	21,86	21,82	21,86	21,84	21,84	21,88	21,99	21,91	21,87	21,97	22,03	21,98	22,07	22,02	22,00	22,02	21,93	21,96	22,02	22,05	22,05	22,06	22,01	22,02	22,11	22,08	21,98	21,99	22,06	22,08	22,06	22,12	22,11	22,12	22,13	22,16	22,17	22,14	22,15	22,17	22,21	22,12	22,16	22,23	22,32	22,36	22,42	22,41	22,36	22,35	22,42	22,41	22,40	22,41	22,43	22,45	22,50	22,46	22,47	22,55	22,62	22,56	22,55	22,59	22,51	22,61	22,71	22,73	22,76	22,75	22,69	22,71	22,76	22,76	22,79	22,89	22,90	22,84	22,80	22,89	22,89	22,93	22,88	22,86	22,97	23,04	22,99	22,88	22,87	22,93	22,91	22,92	22,93	23,01	23,05	23,07	23,09	23,14	23,07	23,12	23,24	23,20	23,15	23,09	23,10	23,11	23,11	23,09	23,05	23,08	23,16	23,24	23,15	23,14	23,26	23,30	23,26	23,12	23,13	23,22	23,21	23,19	23,17	23,14	23,11	23,13	23,10	23,17	23,11	23,11	23,09	23,09	23,10	23,11	23,05	23,00	23,09	23,06	23,06	23,07	23,15	23,20	23,18	23,16	23,12	23,12	23,19	23,11	23,16	23,16	23,17	23,13	23,22	23,20	23,25	23,19	23,26	23,28	23,28	23,26	23,28	23,28	23,24	23,32	23,38	23,38	23,34	23,35	23,29	23,37	23,38	23,37	23,37	23,40	23,50	23,46	23,42	23,41	23,48	23,46	23,45	23,48	23,59	23,63	23,63	23,59	23,62	23,64	23,62	23,72	23,73	23,66	23,58	23,58	23,65	23,71	23,69	23,70	23,74	23,75	23,81	23,91	23,87	23,84	23,88	23,94	23,89	23,93	23,93	23,90	24,00	24,01	24,05	24,09	24,14	24,11	24,09	24,12	24,13	24,11	24,15	24,19	24,30	24,22	24,17	24,20	24,26	24,21	24,24	24,28	24,25	24,35	24,35	24,31	24,37	24,35	24,38	24,35	24,41	24,36	24,36	24,38	24,45	24,48	24,36	24,39	24,35	24,37	24,49	24,48	24,52	24,43	24,42	24,42	24,36	24,44	24,39	24,38	24,40	24,39	24,43	24,29	24,31	24,21	24,29	24,34	24,28	24,25	24,28	24,36	24,28	24,26	24,25	24,27	24,26	24,19	24,31	24,35	24,29	24,30	24,21	24,21	24,28	24,25	24,30	24,36	24,36	24,25	24,25	24,30	24,25	24,22	24,29	24,26	24,33	24,39	24,36	24,32	24,34	24,39	24,43	24,38	24,40	24,40	24,40	24,37	24,35	24,38	24,37	24,35	24,44	24,43	24,42	24,41	24,40	24,43	24,45	24,41	24,43	24,45	24,48	24,52	24,48	24,49	24,51	24,53	24,51	24,50	24,54	24,52	24,53	24,54	24,59	24,60	24,56	24,54	24,58	24,61	24,64	24,64	24,61	24,58	24,56	24,60	24,55	24,55	24,64	24,75	24,61	24,54	24,54	24,59	24,52	24,53	24,49	24,52	24,53	24,59	24,63	24,62	24,63	24,61	24,67	24,70	24,66	24,61	24,53	24,58	24,57	24,64	24,63	24,55	24,56	24,62	24,54	24,51	24,53	24,45	24,61	24,54	24,42	24,48	24,53	24,52	24,47	24,52	24,51	24,43	24,46	24,55	24,60	24,55	24,40	24,42	24,46	24,42	24,48	24,44	24,45	24,41	24,44	24,37	24,44	24,44	24,42	24,39	24,44	24,41	24,28	24,31	24,27	24,26	24,31	24,37	24,31	24,32	24,29	24,30	24,29	24,29	24,27	24,29	24,27	24,24	24,12	24,14	24,13	24,12	24,12	24,04	24,08	24,02	24,09	24,09	24,07	23,95	23,99	24,09	24,00	23,95	23,94	23,94	23,99	23,97	23,99	23,94	23,84	23,86	23,86	23,85	23,76	23,81	23,86	23,84	23,80	23,91	23,86	23,89	23,76	23,75	23,72	23,73	23,72	23,69	23,73	23,68	23,69	23,70	23,63	23,65	23,64	23,58	23,59	23,57	23,57	23,56	23,51	23,48	23,49	23,50	23,50	23,43	23,41	23,43	23,31	23,41	23,45	23,33	23,31	23,34	23,33	23,25	23,27	23,34	23,34	23,28	23,29	23,31	23,22	23,17	23,15	23,21	23,18	23,08	23,02	23,09	23,07	23,13	23,16	23,10	23,07	23,16	23,06	22,98	23,03	23,05	22,97	23,03	22,99	23,02	22,99	23,03	23,05	22,95	22,98	22,94	22,90	22,90	22,86	22,79	22,83	22,93	22,89	22,84	22,81	22,81	22,88	22,73	22,71	22,73	
20,75	20,87	20,81	20,82	20,78	20,74	20,81	20,81	20,76	20,70	20,84	20,86	20,87	20,89	20,93	20,89	20,96	21,02	20,98	21,10	21,16	21,09	21,11	21,15	21,19	21,16	21,22	21,30	21,29	21,34	21,29	21,37	21,42	21,48	21,67	21,61	21,60	21,47	21,57	21,55	21,52	21,60	21,65	21,59	21,56	21,53	21,57	21,52	21,57	21,53	21,56	21,62	21,61	21,61	21,57	21,50	21,53	21,60	21,59	21,61	21,62	21,63	21,60	21,59	21,57	21,59	21,63	21,63	21,57	21,57	21,62	21,51	21,56	21,65	21,76	21,76	21,55	21,50	21,59	21,58	21,61	21,60	21,65	21,67	21,65	21,67	21,74	21,79	21,83	21,89	21,87	21,82	21,74	21,73	21,68	21,84	21,89	21,88	21,88	21,90	21,89	21,92	21,90	21,93	21,93	22,01	22,02	21,98	21,93	21,93	22,04	22,08	22,04	21,95	21,95	22,06	22,03	21,99	22,05	22,07	22,04	22,05	22,08	22,00	22,09	22,07	22,02	22,02	22,06	22,13	22,08	22,13	22,11	22,05	22,12	22,17	22,15	22,17	22,17	22,21	22,23	22,13	22,13	22,23	22,30	22,36	22,36	22,42	22,41	22,37	22,34	22,40	22,39	22,48	22,40	22,48	22,61	22,56	22,46	22,55	22,57	22,52	22,55	22,60	22,62	22,61	22,66	22,68	22,73	22,71	22,69	22,73	22,84	22,84	22,85	22,87	22,83	22,84	22,85	22,93	22,95	22,93	22,92	22,91	22,93	22,99	23,02	22,98	22,86	22,93	22,89	22,87	22,84	23,06	23,04	23,03	23,13	23,09	23,07	23,09	23,12	23,17	23,17	23,16	23,17	23,16	23,16	23,16	23,16	23,14	23,21	23,21	23,20	23,17	23,27	23,24	23,21	23,18	23,14	23,16	23,16	23,16	23,14	23,12	23,15	23,13	23,12	23,10	23,15	23,17	23,07	23,05	23,12	23,07	23,01	23,05	23,04	23,08	23,11	23,04	23,07	23,13	23,18	23,20	23,19	23,12	23,14	23,17	23,16	23,19	23,15	23,15	23,16	23,15	23,18	23,19	23,18	23,25	23,26	23,21	23,25	23,28	23,24	23,25	23,27	23,26	23,27	23,29	23,27	23,28	23,32	23,31	23,34	23,37	23,42	23,40	23,41	23,39	23,40	23,41	23,43	23,48	23,54	23,56	23,63	23,56	23,52	23,61	23,63	23,69	23,74	23,67	23,59	23,53	23,70	23,74	23,68	23,64	23,67	23,75	23,76	23,85	23,90	23,82	23,84	23,88	23,87	23,90	23,89	23,90	24,01	24,01	23,96	24,02	24,04	24,08	24,05	24,05	24,10	24,09	24,09	24,07	24,23	24,21	24,08	24,15	24,18	24,18	24,26	24,20	24,20	24,25	24,29	24,27	24,31	24,30	24,26	24,30	24,33	24,31	24,32	24,33	24,40	24,40	24,33	24,35	24,39	24,37	24,43	24,46	24,48	24,43	24,39	24,37	24,36	24,37	24,35	24,37	24,34	24,34	24,36	24,29	24,25	24,24	24,25	24,24	24,26	24,23	24,25	24,27	24,28	24,23	24,26	24,22	24,20	24,24	24,25	24,31	24,28	24,29	24,26	24,18	24,26	24,30	24,23	24,30	24,35	24,28	24,23	24,26	24,28	24,30	24,36	24,27	24,34	24,35	24,32	24,26	24,32	24,37	24,37	24,37	24,38	24,38	24,34	24,30	24,34	24,42	24,40	24,38	24,43	24,41	24,34	24,35	24,38	24,40	24,43	24,38	24,42	24,48	24,45	24,47	24,46	24,40	24,50	24,52	24,54	24,48	24,50	24,53	24,55	24,58	24,53	24,52	24,62	24,61	24,59	24,61	24,57	24,59	24,62	24,58	24,61	24,61	24,58	24,50	24,55	24,68	24,65	24,46	24,40	24,50	24,54	24,49	24,52	24,54	24,48	24,55	24,66	24,64	24,61	24,59	24,63	24,67	24,61	24,52	24,49	24,55	24,57	24,60	24,58	24,59	24,57	24,56	24,53	24,50	24,51	24,48	24,58	24,56	24,45	24,49	24,52	24,46	24,48	24,54	24,57	24,49	24,47	24,47	24,53	24,56	24,41	24,42	24,48	24,52	24,54	24,48	24,43	24,46	24,48	24,40	24,39	24,36	24,42	24,40	24,40	24,42	24,37	24,38	24,42	24,35	24,28	24,43	24,35	24,33	24,37	24,30	24,28	24,29	24,28	24,22	24,23	24,22	24,13	24,16	24,09	24,12	24,10	24,11	24,12	24,17	24,14	24,06	24,07	23,99	23,98	24,06	24,03	23,96	23,96	24,00	23,99	23,95	23,98	24,00	23,89	23,83	23,86	23,89	23,83	23,79	23,76	23,80	23,73	23,86	23,94	23,85	23,86	23,80	23,76	23,73	23,72	23,73	23,68	23,66	23,71	23,64	23,69	23,71	23,71	23,74	23,66	23,53	23,59	23,64	23,50	23,45	23,45	23,56	23,53	23,46	23,49	23,42	23,38	23,41	23,50	23,27	23,29	23,30	23,26	23,32	23,33	23,33	23,29	23,22	23,18	23,27	23,26	23,27	23,20	23,11	23,18	23,18	23,02	23,03	23,05	23,12	23,13	23,08	23,01	23,10	23,11	23,07	23,05	23,13	23,05	22,96	23,01	22,97	22,94	22,97	22,96	22,90	22,95	22,96	22,92	22,95	22,84	22,80	22,85	22,88	22,83	22,79	22,80	22,78	22,84	22,77	22,74	22,79	
20,80	20,80	20,80	20,82	20,87	20,79	20,87	20,86	20,79	20,82	20,93	20,90	20,88	20,86	20,92	20,84	20,90	20,94	20,96	21,06	21,12	21,07	21,04	21,06	21,15	21,25	21,30	21,37	21,38	21,33	21,34	21,49	21,51	21,50	21,60	21,66	21,52	21,47	21,57	21,60	21,51	21,49	21,53	21,58	21,58	21,56	21,52	21,59	21,56	21,48	21,45	21,55	21,65	21,58	21,47	21,45	21,56	21,68	21,69	21,62	21,61	21,58	21,58	21,48	21,46	21,62	21,69	21,58	21,61	21,56	21,62	21,53	21,55	21,65	21,63	21,67	21,60	21,54	21,60	21,67	21,71	21,69	21,66	21,72	21,70	21,68	21,83	21,83	21,86	21,82	21,81	21,73	21,76	21,77	21,82	21,85	21,86	21,90	21,92	21,94	21,96	22,01	21,91	21,91	21,93	21,93	22,03	21,98	21,92	21,99	21,98	22,10	22,05	22,07	21,97	22,00	22,04	21,97	21,99	22,06	22,02	22,04	22,11	22,01	22,06	22,10	22,13	22,14	22,07	22,03	22,09	22,09	22,12	22,07	22,12	22,21	22,20	22,10	22,22	22,23	22,22	22,17	22,16	22,26	22,34	22,30	22,27	22,37	22,42	22,47	22,44	22,39	22,42	22,54	22,49	22,44	22,51	22,58	22,51	22,60	22,62	22,58	22,53	22,59	22,64	22,68	22,60	22,64	22,69	22,67	22,76	22,76	22,85	22,81	22,86	22,86	22,81	22,88	22,87	22,95	22,99	22,96	22,91	22,89	22,89	22,92	22,94	22,96	22,96	22,97	22,99	23,02	22,95	23,00	23,12	23,05	23,06	23,05	23,08	23,13	23,11	23,08	23,09	23,16	23,18	23,16	23,12	23,17	23,15	23,18	23,15	23,19	23,19	23,15	23,21	23,20	23,14	23,20	23,16	23,13	23,19	23,19	23,16	23,13	23,13	23,14	23,06	23,05	23,12	23,17	23,13	23,12	23,15	23,15	23,07	23,13	23,09	23,03	23,11	23,10	23,06	23,11	23,13	23,16	23,12	23,12	23,13	23,13	23,17	23,25	23,23	23,17	23,20	23,18	23,19	23,21	23,20	23,23	23,26	23,22	23,24	23,27	23,26	23,30	23,31	23,37	23,34	23,28	23,26	23,29	23,32	23,33	23,35	23,35	23,48	23,39	23,34	23,38	23,34	23,35	23,43	23,45	23,40	23,49	23,58	23,55	23,55	23,55	23,57	23,65	23,70	23,67	23,58	23,57	23,68	23,76	23,67	23,67	23,69	23,72	23,74	23,82	23,82	23,78	23,83	23,85	23,83	23,89	23,87	23,86	24,02	23,99	23,91	23,97	23,97	24,00	24,01	24,05	24,05	24,11	24,09	24,07	24,14	24,16	24,12	24,10	24,17	24,19	24,24	24,16	24,20	24,26	24,22	24,28	24,28	24,31	24,32	24,29	24,23	24,35	24,34	24,36	24,30	24,36	24,33	24,34	24,40	24,38	24,34	24,41	24,51	24,43	24,30	24,29	24,31	24,34	24,35	24,40	24,35	24,33	24,37	24,33	24,30	24,18	24,23	24,26	24,28	24,23	24,14	24,15	24,24	24,29	24,28	24,23	24,19	24,17	24,18	24,23	24,18	24,16	24,22	24,26	24,19	24,26	24,26	24,29	24,31	24,23	24,23	24,25	24,35	24,31	24,37	24,31	24,27	24,31	24,26	24,24	24,28	24,37	24,36	24,31	24,35	24,35	24,30	24,25	24,31	24,39	24,34	24,37	24,41	24,40	24,38	24,34	24,40	24,45	24,42	24,39	24,38	24,46	24,49	24,41	24,46	24,44	24,54	24,52	24,50	24,52	24,44	24,51	24,55	24,57	24,52	24,52	24,56	24,61	24,58	24,64	24,56	24,54	24,58	24,51	24,52	24,56	24,51	24,53	24,56	24,62	24,59	24,60	24,53	24,46	24,55	24,53	24,51	24,46	24,51	24,54	24,61	24,57	24,63	24,59	24,62	24,62	24,60	24,51	24,44	24,51	24,56	24,53	24,54	24,51	24,53	24,53	24,51	24,45	24,46	24,46	24,54	24,55	24,46	24,50	24,51	24,58	24,51	24,49	24,47	24,58	24,57	24,49	24,51	24,53	24,52	24,49	24,46	24,45	24,60	24,54	24,48	24,49	24,50	24,44	24,38	24,31	24,45	24,44	24,39	24,37	24,42	24,39	24,38	24,38	24,33	24,39	24,37	24,31	24,43	24,39	24,36	24,29	24,25	24,25	24,26	24,26	24,12	24,12	24,13	24,16	24,12	24,15	24,16	24,18	24,13	24,06	24,04	24,03	24,02	24,04	24,02	24,03	24,01	23,98	23,94	23,93	23,94	23,95	23,93	23,93	23,86	23,88	23,79	23,77	23,79	23,80	23,79	23,84	23,82	23,77	23,77	23,79	23,71	23,65	23,69	23,72	23,75	23,70	23,70	23,66	23,67	23,79	23,71	23,69	23,64	23,53	23,49	23,58	23,52	23,49	23,50	23,54	23,47	23,50	23,53	23,45	23,35	23,47	23,46	23,33	23,34	23,34	23,25	23,32	23,38	23,30	23,30	23,26	23,21	23,20	23,25	23,21	23,23	23,14	23,15	23,26	23,10	23,07	23,13	23,16	23,17	23,13	23,05	23,03	23,08	23,12	23,03	23,05	23,01	22,90	22,99	23,05	22,97	22,81	22,91	22,86	23,02	22,95	22,93	22,94	22,94	22,89	22,88	22,87	22,81	22,78	22,87	22,88	22,86	22,78	22,82	22,85	
20,94	21,01	20,95	20,97	21,02	20,92	20,90	20,98	20,93	21,00	21,05	21,03	21,08	20,99	20,96	20,98	20,98	20,99	20,93	21,05	21,03	21,13	21,10	21,08	21,18	21,19	21,31	21,27	21,39	21,37	21,40	21,52	21,58	21,57	21,63	21,50	21,48	21,40	21,53	21,57	21,51	21,55	21,56	21,55	21,56	21,56	21,60	21,54	21,59	21,52	21,59	21,55	21,50	21,60	21,50	21,49	21,61	21,57	21,63	21,66	21,62	21,64	21,68	21,59	21,50	21,56	21,64	21,54	21,65	21,66	21,61	21,58	21,60	21,64	21,69	21,55	21,67	21,69	21,74	21,68	21,72	21,64	21,64	21,74	21,75	21,62	21,78	21,77	21,77	21,86	21,77	21,78	21,87	21,83	21,82	21,87	21,80	21,85	21,93	21,93	21,95	21,96	21,90	21,93	21,91	21,92	21,94	21,95	21,95	22,02	22,02	22,06	22,00	21,96	22,02	22,01	22,14	22,01	22,02	22,07	22,08	22,07	21,99	22,00	22,17	22,17	22,14	22,15	22,12	22,13	22,11	22,10	22,14	22,13	22,24	22,22	22,33	22,23	22,22	22,29	22,25	22,19	22,22	22,30	22,34	22,33	22,29	22,34	22,40	22,46	22,43	22,40	22,48	22,53	22,55	22,51	22,53	22,58	22,60	22,57	22,58	22,61	22,64	22,68	22,69	22,65	22,66	22,63	22,70	22,69	22,71	22,78	22,80	22,80	22,78	22,81	22,85	22,93	22,93	22,96	23,02	22,99	22,94	22,90	22,91	22,93	22,99	23,00	23,03	23,04	23,03	23,04	23,07	22,99	23,05	23,10	23,02	23,00	23,08	23,14	23,15	23,12	23,05	23,12	23,15	23,18	23,15	23,17	23,13	23,11	23,16	23,21	23,15	23,10	23,19	23,18	23,16	23,16	23,14	23,14	23,15	23,16	23,17	23,21	23,16	23,13	23,08	23,04	23,12	23,18	23,17	23,20	23,17	23,08	23,05	23,12	23,20	23,08	23,15	23,13	23,14	23,19	23,18	23,19	23,11	23,11	23,18	23,12	23,15	23,20	23,24	23,23	23,19	23,18	23,24	23,14	23,17	23,26	23,22	23,29	23,25	23,23	23,23	23,33	23,35	23,36	23,34	23,32	23,31	23,33	23,31	23,32	23,36	23,33	23,38	23,38	23,32	23,34	23,30	23,32	23,47	23,37	23,33	23,41	23,53	23,57	23,53	23,47	23,53	23,61	23,66	23,64	23,54	23,57	23,60	23,67	23,58	23,60	23,69	23,73	23,66	23,71	23,73	23,76	23,84	23,85	23,85	23,84	23,80	23,86	23,89	23,89	23,93	23,94	23,97	23,97	23,98	24,02	24,07	24,02	24,07	24,09	24,13	24,09	24,08	24,08	24,18	24,15	24,21	24,24	24,18	24,17	24,13	24,21	24,25	24,24	24,34	24,33	24,23	24,27	24,28	24,30	24,35	24,29	24,26	24,32	24,29	24,29	24,28	24,37	24,44	24,36	24,30	24,30	24,27	24,22	24,30	24,27	24,33	24,31	24,29	24,28	24,24	24,18	24,19	24,28	24,19	24,18	24,15	24,12	24,21	24,23	24,18	24,20	24,17	24,07	24,13	24,21	24,20	24,12	24,18	24,20	24,21	24,16	24,18	24,27	24,26	24,17	24,21	24,25	24,33	24,31	24,28	24,25	24,27	24,36	24,28	24,21	24,27	24,33	24,32	24,27	24,24	24,28	24,26	24,26	24,27	24,36	24,38	24,35	24,35	24,34	24,42	24,36	24,33	24,35	24,37	24,36	24,39	24,43	24,46	24,43	24,44	24,45	24,50	24,52	24,48	24,48	24,50	24,47	24,56	24,49	24,48	24,48	24,50	24,48	24,54	24,58	24,54	24,48	24,56	24,53	24,53	24,55	24,45	24,49	24,56	24,64	24,54	24,55	24,52	24,49	24,57	24,53	24,54	24,45	24,53	24,60	24,60	24,58	24,54	24,58	24,59	24,64	24,57	24,50	24,45	24,49	24,48	24,53	24,52	24,53	24,49	24,49	24,55	24,49	24,48	24,45	24,53	24,50	24,45	24,49	24,48	24,49	24,59	24,49	24,48	24,46	24,53	24,54	24,53	24,57	24,53	24,50	24,41	24,32	24,46	24,52	24,46	24,44	24,49	24,39	24,33	24,31	24,35	24,41	24,35	24,39	24,36	24,40	24,39	24,43	24,40	24,37	24,44	24,38	24,34	24,49	24,37	24,23	24,19	24,28	24,29	24,24	24,22	24,09	24,14	24,20	24,20	24,15	24,08	24,13	24,05	24,04	24,09	24,09	24,05	24,05	24,07	24,04	24,10	23,99	23,84	23,88	23,99	23,95	23,91	23,96	23,91	23,83	23,81	23,81	23,80	23,90	23,81	23,86	23,85	23,81	23,84	23,78	23,77	23,67	23,76	23,71	23,73	23,68	23,63	23,62	23,60	23,71	23,69	23,61	23,67	23,59	23,56	23,51	23,52	23,55	23,51	23,46	23,44	23,42	23,51	23,40	23,30	23,48	23,50	23,29	23,33	23,41	23,32	23,33	23,33	23,28	23,32	23,24	23,29	23,24	23,21	23,24	23,22	23,22	23,21	23,24	23,15	23,12	23,24	23,20	23,19	23,19	23,16	23,14	23,12	23,15	22,97	22,95	22,95	23,00	23,04	23,12	23,05	22,95	23,00	23,08	23,07	22,98	22,91	22,97	22,90	22,94	23,00	22,91	22,94	22,86	22,84	22,88	22,88	22,82	22,81	22,80	
21,08	21,15	21,07	21,07	21,16	21,09	21,07	21,08	21,09	21,10	21,08	21,06	21,03	21,12	21,11	21,03	21,06	21,07	20,99	21,01	21,05	21,14	21,13	21,13	21,21	21,16	21,24	21,23	21,30	21,32	21,44	21,55	21,56	21,65	21,56	21,48	21,51	21,50	21,54	21,49	21,45	21,56	21,63	21,51	21,62	21,59	21,65	21,61	21,52	21,61	21,68	21,60	21,49	21,56	21,60	21,54	21,55	21,58	21,58	21,55	21,51	21,59	21,77	21,61	21,54	21,54	21,58	21,55	21,59	21,61	21,61	21,61	21,66	21,74	21,63	21,53	21,62	21,72	21,73	21,65	21,61	21,63	21,54	21,66	21,75	21,68	21,71	21,73	21,80	21,84	21,74	21,81	21,84	21,78	21,75	21,88	21,82	21,81	21,81	21,86	21,90	21,93	21,90	21,88	21,83	21,87	21,95	21,97	21,94	21,93	21,95	22,08	22,06	22,02	22,06	22,10	22,14	22,06	22,06	22,06	22,04	22,09	21,98	21,99	22,19	22,19	22,15	22,13	22,08	22,07	22,18	22,15	22,21	22,19	22,30	22,27	22,30	22,28	22,27	22,31	22,27	22,21	22,26	22,39	22,33	22,37	22,43	22,39	22,46	22,42	22,39	22,40	22,50	22,58	22,51	22,52	22,57	22,53	22,59	22,64	22,60	22,60	22,66	22,66	22,64	22,64	22,70	22,76	22,84	22,81	22,73	22,74	22,90	22,88	22,85	22,82	22,87	22,98	22,96	22,97	22,90	22,97	22,96	22,90	22,95	22,96	22,99	23,07	22,94	22,96	23,03	22,98	22,99	23,07	23,08	23,06	23,02	22,99	23,05	23,08	23,15	23,06	23,03	23,16	23,14	23,15	23,13	23,12	23,15	23,15	23,20	23,17	23,13	23,15	23,18	23,16	23,17	23,13	23,18	23,19	23,11	23,17	23,12	23,11	23,20	23,23	23,15	23,04	23,09	23,19	23,12	23,05	23,16	23,07	23,01	23,06	23,14	23,05	23,09	23,09	23,15	23,16	23,12	23,24	23,21	23,14	23,11	23,10	23,12	23,13	23,11	23,16	23,13	23,09	23,18	23,15	23,15	23,27	23,23	23,20	23,19	23,19	23,15	23,19	23,32	23,27	23,19	23,27	23,26	23,29	23,31	23,30	23,32	23,32	23,35	23,33	23,28	23,32	23,24	23,24	23,34	23,41	23,41	23,43	23,42	23,48	23,56	23,53	23,52	23,54	23,54	23,60	23,57	23,54	23,52	23,56	23,54	23,56	23,63	23,71	23,62	23,65	23,74	23,73	23,76	23,79	23,78	23,76	23,73	23,81	23,84	23,80	23,81	23,87	23,93	23,96	23,94	23,91	23,94	23,97	23,96	23,99	24,04	24,06	24,02	24,04	24,13	24,18	24,19	24,20	24,21	24,18	24,12	24,12	24,17	24,21	24,25	24,26	24,23	24,19	24,25	24,23	24,32	24,29	24,20	24,21	24,18	24,18	24,24	24,27	24,28	24,26	24,28	24,31	24,26	24,17	24,16	24,13	24,21	24,25	24,23	24,23	24,19	24,14	24,18	24,12	24,07	24,08	24,13	24,14	24,14	24,13	24,07	24,08	24,18	24,07	24,16	24,22	24,20	24,14	24,16	24,18	24,13	24,12	24,18	24,23	24,24	24,18	24,17	24,21	24,17	24,13	24,17	24,17	24,12	24,23	24,24	24,21	24,19	24,28	24,24	24,16	24,20	24,21	24,24	24,27	24,22	24,24	24,32	24,27	24,30	24,33	24,35	24,33	24,29	24,30	24,32	24,33	24,35	24,38	24,36	24,33	24,38	24,42	24,44	24,38	24,40	24,40	24,42	24,39	24,43	24,49	24,49	24,51	24,46	24,52	24,54	24,53	24,47	24,51	24,54	24,54	24,52	24,52	24,47	24,42	24,49	24,52	24,52	24,42	24,39	24,40	24,49	24,47	24,49	24,46	24,50	24,54	24,61	24,62	24,51	24,51	24,56	24,62	24,57	24,52	24,39	24,51	24,50	24,49	24,47	24,47	24,47	24,43	24,49	24,52	24,50	24,48	24,56	24,51	24,39	24,48	24,50	24,48	24,48	24,46	24,49	24,45	24,42	24,52	24,64	24,57	24,56	24,43	24,45	24,47	24,34	24,35	24,47	24,45	24,46	24,44	24,36	24,34	24,38	24,34	24,39	24,45	24,37	24,31	24,35	24,36	24,35	24,42	24,34	24,36	24,34	24,33	24,31	24,27	24,30	24,31	24,29	24,28	24,24	24,18	24,11	24,21	24,27	24,17	24,07	24,07	24,12	24,11	24,10	24,08	24,10	24,11	24,18	24,10	24,03	24,01	23,92	23,87	23,97	23,94	23,91	23,97	23,98	23,85	23,85	23,83	23,82	23,87	23,81	23,85	23,85	23,85	23,86	23,81	23,78	23,80	23,82	23,78	23,75	23,70	23,70	23,66	23,66	23,64	23,68	23,66	23,69	23,71	23,58	23,57	23,51	23,57	23,60	23,52	23,52	23,52	23,51	23,46	23,39	23,45	23,46	23,32	23,26	23,41	23,32	23,29	23,35	23,32	23,30	23,19	23,28	23,35	23,37	23,33	23,24	23,16	23,18	23,20	23,14	23,08	23,23	23,19	23,13	23,23	23,20	23,20	23,04	23,07	23,03	22,96	23,05	23,04	23,00	23,01	23,04	23,06	23,03	23,01	23,07	22,99	23,00	23,00	22,94	22,95	22,90	22,89	22,96	22,84	22,82	22,89	22,90	22,86	22,81	22,82	
21,11	21,22	21,17	21,05	21,07	21,14	21,08	21,02	21,13	21,21	21,14	21,21	21,10	21,10	21,24	21,13	21,11	21,09	21,03	21,05	21,08	21,10	21,15	21,09	21,14	21,15	21,15	21,20	21,29	21,32	21,33	21,49	21,56	21,60	21,60	21,54	21,55	21,56	21,59	21,51	21,46	21,54	21,55	21,45	21,51	21,64	21,63	21,65	21,56	21,57	21,68	21,54	21,43	21,48	21,57	21,58	21,62	21,55	21,64	21,59	21,51	21,59	21,73	21,65	21,48	21,53	21,53	21,58	21,63	21,59	21,61	21,56	21,54	21,72	21,61	21,50	21,57	21,62	21,66	21,71	21,71	21,67	21,65	21,65	21,63	21,69	21,81	21,75	21,81	21,85	21,72	21,72	21,78	21,83	21,84	21,84	21,86	21,83	21,78	21,89	21,90	21,87	21,95	21,98	21,92	21,98	22,03	21,95	21,98	21,99	21,99	22,06	22,11	22,08	22,06	22,09	22,14	21,98	22,09	22,11	22,04	22,10	22,01	22,01	22,17	22,14	22,14	22,21	22,13	22,15	22,17	22,17	22,23	22,20	22,24	22,27	22,22	22,19	22,31	22,30	22,25	22,26	22,35	22,48	22,38	22,44	22,53	22,48	22,53	22,46	22,39	22,49	22,50	22,53	22,51	22,44	22,53	22,54	22,63	22,67	22,67	22,63	22,65	22,67	22,65	22,71	22,72	22,82	22,88	22,86	22,78	22,77	22,92	22,98	22,91	22,90	22,83	22,89	22,96	23,00	22,92	22,92	22,93	22,89	22,94	22,99	22,94	23,00	22,88	22,94	23,06	22,99	22,95	23,06	23,14	23,04	23,04	23,05	23,14	23,10	23,16	23,16	23,10	23,21	23,14	23,09	23,07	23,15	23,12	23,12	23,14	23,18	23,16	23,10	23,19	23,21	23,17	23,12	23,13	23,18	23,12	23,16	23,11	23,04	23,14	23,10	23,12	23,06	23,06	23,13	23,15	23,05	23,09	23,08	23,00	23,06	23,04	23,02	23,13	23,05	23,11	23,10	23,06	23,11	23,13	23,11	23,07	23,06	23,12	23,10	23,10	23,08	23,15	23,16	23,22	23,19	23,19	23,14	23,19	23,17	23,14	23,17	23,17	23,11	23,28	23,26	23,21	23,21	23,20	23,23	23,31	23,26	23,28	23,33	23,31	23,32	23,29	23,29	23,28	23,31	23,36	23,38	23,43	23,44	23,40	23,43	23,41	23,45	23,47	23,50	23,47	23,54	23,53	23,50	23,51	23,55	23,51	23,50	23,51	23,61	23,66	23,68	23,71	23,74	23,76	23,78	23,77	23,77	23,72	23,75	23,82	23,74	23,72	23,74	23,76	23,89	23,97	23,85	23,89	23,94	23,93	23,92	23,94	23,99	23,94	23,97	24,01	24,01	24,06	24,07	24,08	24,13	24,12	24,07	24,09	24,12	24,14	24,12	24,20	24,15	24,22	24,19	24,25	24,30	24,25	24,17	24,15	24,22	24,23	24,19	24,26	24,24	24,23	24,26	24,18	24,14	24,11	24,11	24,22	24,25	24,16	24,17	24,16	24,15	24,17	24,19	24,05	24,08	24,17	24,12	24,14	24,11	24,09	24,09	24,12	24,09	24,11	24,11	24,07	24,10	24,11	24,17	24,11	24,08	24,16	24,23	24,23	24,20	24,19	24,12	24,14	24,10	24,10	24,14	24,14	24,11	24,14	24,11	24,14	24,17	24,17	24,19	24,18	24,21	24,25	24,22	24,18	24,27	24,33	24,27	24,24	24,28	24,25	24,28	24,30	24,23	24,38	24,31	24,32	24,34	24,35	24,32	24,30	24,32	24,39	24,32	24,36	24,32	24,34	24,35	24,39	24,43	24,50	24,47	24,46	24,49	24,45	24,45	24,48	24,55	24,56	24,53	24,45	24,46	24,52	24,44	24,55	24,56	24,48	24,47	24,37	24,41	24,44	24,42	24,40	24,40	24,46	24,45	24,50	24,57	24,52	24,45	24,49	24,51	24,55	24,50	24,44	24,54	24,58	24,53	24,40	24,38	24,39	24,40	24,47	24,45	24,49	24,44	24,44	24,47	24,45	24,43	24,45	24,43	24,44	24,43	24,45	24,49	24,44	24,43	24,57	24,52	24,48	24,46	24,47	24,51	24,43	24,38	24,46	24,46	24,42	24,40	24,44	24,42	24,41	24,42	24,38	24,42	24,49	24,35	24,28	24,27	24,36	24,46	24,37	24,34	24,33	24,33	24,29	24,28	24,36	24,35	24,33	24,31	24,19	24,25	24,12	24,12	24,20	24,20	24,19	24,18	24,23	24,15	24,09	24,06	24,03	24,16	24,19	24,15	24,12	24,01	23,95	23,97	23,92	23,93	23,99	23,98	23,99	23,85	23,84	23,82	23,92	23,92	23,76	23,88	23,97	23,87	23,82	23,79	23,80	23,77	23,82	23,76	23,80	23,77	23,82	23,74	23,63	23,70	23,70	23,69	23,76	23,79	23,59	23,56	23,51	23,58	23,57	23,53	23,53	23,51	23,55	23,49	23,42	23,47	23,42	23,36	23,26	23,23	23,28	23,27	23,37	23,34	23,27	23,25	23,26	23,34	23,34	23,32	23,23	23,12	23,16	23,19	23,19	23,16	23,16	23,15	23,10	23,16	23,19	23,17	23,05	23,08	23,10	23,05	23,05	23,09	23,02	22,93	22,95	23,04	23,01	22,96	23,04	22,98	22,95	23,12	23,04	22,94	22,90	22,91	22,88	22,82	22,84	22,86	23,00	22,90	22,81	22,80	
21,07	21,13	21,09	21,02	21,06	21,12	21,09	21,03	21,04	21,20	21,17	21,28	21,27	21,19	21,19	21,11	21,10	21,05	21,01	21,01	20,98	21,15	21,15	21,14	21,06	21,09	21,13	21,17	21,26	21,19	21,24	21,38	21,49	21,53	21,62	21,55	21,57	21,57	21,59	21,51	21,51	21,52	21,51	21,52	21,42	21,56	21,59	21,60	21,53	21,53	21,54	21,48	21,55	21,48	21,54	21,60	21,62	21,60	21,65	21,58	21,55	21,54	21,62	21,56	21,54	21,60	21,67	21,59	21,66	21,60	21,66	21,58	21,53	21,68	21,63	21,60	21,67	21,71	21,65	21,64	21,72	21,61	21,65	21,65	21,61	21,63	21,74	21,75	21,84	21,87	21,74	21,78	21,82	21,82	21,81	21,85	21,97	21,93	21,82	21,92	21,96	21,92	21,95	22,00	21,88	21,92	21,97	22,00	21,93	22,06	21,96	21,99	22,04	22,01	22,06	22,08	22,06	22,04	22,13	22,13	22,04	22,09	22,01	22,02	22,15	22,13	22,12	22,18	22,14	22,22	22,19	22,20	22,26	22,20	22,20	22,25	22,19	22,16	22,29	22,32	22,25	22,27	22,38	22,45	22,44	22,45	22,45	22,45	22,47	22,43	22,42	22,54	22,58	22,55	22,53	22,47	22,53	22,56	22,61	22,65	22,56	22,58	22,63	22,62	22,71	22,75	22,75	22,78	22,80	22,81	22,83	22,81	22,89	22,91	22,87	22,81	22,81	22,84	22,88	22,96	22,96	22,97	22,91	22,90	22,98	23,01	22,96	22,98	22,94	22,98	23,03	22,98	22,96	23,04	23,10	23,00	23,00	23,07	23,13	23,13	23,10	23,17	23,15	23,15	23,14	23,14	23,12	23,13	23,11	23,13	23,12	23,15	23,18	23,18	23,22	23,28	23,19	23,17	23,15	23,13	23,10	23,12	23,10	23,09	23,13	23,11	23,15	23,09	23,07	23,11	23,20	23,08	23,16	23,07	23,01	23,05	23,04	23,03	23,14	23,11	23,08	23,14	23,10	23,07	23,13	23,07	23,04	23,07	23,10	23,05	23,08	23,09	23,13	23,10	23,16	23,20	23,21	23,12	23,14	23,15	23,13	23,08	23,09	23,14	23,21	23,23	23,16	23,23	23,30	23,28	23,26	23,22	23,23	23,28	23,34	23,31	23,25	23,27	23,31	23,29	23,33	23,34	23,32	23,38	23,45	23,40	23,36	23,39	23,42	23,51	23,52	23,49	23,45	23,44	23,48	23,54	23,53	23,52	23,55	23,56	23,62	23,67	23,63	23,67	23,74	23,80	23,74	23,76	23,74	23,74	23,75	23,73	23,74	23,72	23,74	23,82	23,90	23,87	23,89	23,85	23,87	23,90	23,98	23,92	23,94	23,90	23,94	23,93	23,97	24,02	24,05	24,05	24,04	24,07	24,11	24,06	24,10	24,10	24,16	24,07	24,09	24,13	24,16	24,16	24,14	24,12	24,15	24,19	24,17	24,15	24,22	24,18	24,14	24,17	24,13	24,12	24,06	24,08	24,17	24,19	24,09	24,07	24,09	24,10	24,09	24,11	24,09	24,02	24,10	24,10	24,16	24,07	24,04	24,11	24,10	24,04	24,02	24,09	24,09	24,07	24,09	24,16	24,08	24,10	24,12	24,13	24,13	24,10	24,16	24,08	24,13	24,19	24,15	24,14	24,15	24,10	24,04	24,06	24,11	24,18	24,17	24,17	24,21	24,17	24,20	24,20	24,12	24,22	24,30	24,31	24,23	24,20	24,17	24,29	24,29	24,21	24,24	24,28	24,26	24,29	24,25	24,32	24,38	24,30	24,29	24,33	24,35	24,35	24,24	24,33	24,42	24,50	24,46	24,40	24,43	24,48	24,39	24,37	24,45	24,49	24,50	24,48	24,44	24,42	24,46	24,45	24,49	24,59	24,49	24,53	24,41	24,36	24,43	24,33	24,33	24,33	24,44	24,48	24,42	24,45	24,52	24,48	24,40	24,43	24,48	24,46	24,39	24,49	24,55	24,49	24,48	24,44	24,36	24,41	24,40	24,39	24,40	24,46	24,42	24,39	24,42	24,43	24,42	24,45	24,40	24,41	24,45	24,40	24,40	24,41	24,41	24,37	24,38	24,39	24,41	24,48	24,39	24,40	24,42	24,42	24,36	24,37	24,39	24,41	24,42	24,39	24,38	24,38	24,51	24,46	24,29	24,33	24,36	24,42	24,39	24,40	24,34	24,33	24,29	24,30	24,31	24,38	24,34	24,33	24,19	24,18	24,22	24,15	24,13	24,17	24,24	24,19	24,27	24,18	24,11	24,10	24,06	24,10	24,22	24,13	24,10	24,12	23,93	23,94	23,98	23,91	23,99	23,95	23,91	23,84	23,82	23,83	23,87	23,98	23,90	23,90	23,96	23,97	23,83	23,82	23,84	23,76	23,75	23,79	23,82	23,76	23,83	23,76	23,72	23,71	23,74	23,77	23,77	23,77	23,62	23,55	23,36	23,54	23,61	23,56	23,52	23,45	23,53	23,45	23,36	23,43	23,51	23,42	23,34	23,28	23,21	23,31	23,31	23,28	23,31	23,27	23,26	23,23	23,25	23,24	23,28	23,11	23,08	23,08	23,16	23,16	23,16	23,19	23,08	23,05	23,11	23,18	23,07	23,06	23,08	23,08	23,04	22,98	22,95	22,96	22,95	22,99	22,95	22,94	23,03	22,98	23,02	23,02	23,00	22,90	22,91	22,87	22,92	22,84	22,86	22,83	22,97	22,95	22,80	22,82	
21,02	21,08	21,01	20,96	21,04	21,05	21,05	20,99	21,10	21,05	21,08	21,14	21,32	21,22	21,09	21,01	21,09	21,02	20,96	21,03	21,01	21,05	20,97	21,00	21,09	21,06	21,07	21,01	21,09	21,07	21,12	21,39	21,49	21,58	21,53	21,55	21,58	21,55	21,54	21,56	21,49	21,57	21,57	21,56	21,56	21,57	21,57	21,58	21,49	21,53	21,59	21,61	21,65	21,60	21,55	21,66	21,68	21,56	21,59	21,57	21,56	21,56	21,63	21,56	21,52	21,58	21,59	21,59	21,61	21,62	21,60	21,62	21,65	21,70	21,68	21,61	21,65	21,72	21,71	21,64	21,62	21,57	21,66	21,62	21,59	21,66	21,78	21,79	21,78	21,81	21,87	21,86	21,89	21,87	21,78	21,79	21,87	21,93	21,83	21,86	21,91	21,95	21,90	21,86	21,91	21,84	21,94	22,01	21,93	21,99	21,98	21,98	22,02	21,98	22,02	22,12	22,05	22,06	22,15	22,10	22,03	22,15	22,10	22,05	22,11	22,12	22,17	22,21	22,09	22,15	22,23	22,24	22,31	22,16	22,14	22,23	22,23	22,22	22,27	22,30	22,29	22,30	22,30	22,37	22,40	22,36	22,41	22,37	22,48	22,42	22,40	22,50	22,51	22,64	22,57	22,58	22,59	22,61	22,58	22,68	22,62	22,63	22,66	22,72	22,76	22,73	22,73	22,74	22,81	22,77	22,80	22,80	22,78	22,85	22,88	22,91	22,89	22,93	22,91	22,92	22,97	22,99	22,93	22,91	22,99	22,99	23,01	22,97	22,97	22,98	22,96	23,04	23,02	23,02	23,06	23,04	23,11	23,10	23,09	23,12	23,16	23,14	23,12	23,17	23,14	23,18	23,22	23,18	23,14	23,22	23,20	23,15	23,12	23,15	23,16	23,20	23,19	23,12	23,17	23,16	23,11	23,09	23,19	23,11	23,11	23,16	23,17	23,12	23,13	23,16	23,20	23,12	23,12	23,02	22,97	23,02	23,05	23,11	23,12	23,12	23,06	23,12	23,14	23,08	23,16	23,13	23,00	23,08	23,06	23,04	23,08	23,10	23,11	23,09	23,07	23,09	23,08	23,09	23,12	23,13	23,21	23,16	23,09	23,13	23,17	23,11	23,14	23,20	23,19	23,20	23,25	23,24	23,18	23,21	23,32	23,32	23,27	23,21	23,17	23,23	23,31	23,26	23,27	23,29	23,42	23,40	23,32	23,35	23,35	23,47	23,50	23,49	23,39	23,41	23,46	23,52	23,46	23,48	23,54	23,55	23,54	23,61	23,65	23,62	23,65	23,68	23,66	23,77	23,69	23,72	23,73	23,72	23,76	23,72	23,74	23,83	23,81	23,81	23,85	23,82	23,78	23,87	23,94	23,90	23,94	23,97	23,90	23,90	24,00	24,01	23,96	23,99	24,01	24,07	24,07	24,05	24,04	24,07	24,08	24,05	24,06	24,08	24,17	24,10	24,02	24,10	24,17	24,14	24,11	24,13	24,15	24,19	24,12	24,12	24,13	24,11	24,08	24,05	24,09	24,16	24,13	24,01	24,03	23,99	23,99	24,02	24,05	23,96	23,98	24,04	24,10	24,05	23,94	24,07	24,11	24,00	23,92	24,05	24,09	24,04	24,03	24,09	24,06	23,99	23,99	24,11	24,13	24,05	24,04	24,04	24,10	24,10	24,13	24,15	24,10	24,16	24,06	24,05	24,01	24,11	24,13	24,11	24,13	24,13	24,07	24,15	24,21	24,23	24,19	24,21	24,21	24,20	24,12	24,17	24,21	24,16	24,16	24,17	24,15	24,27	24,21	24,26	24,33	24,27	24,24	24,30	24,27	24,31	24,29	24,28	24,34	24,41	24,44	24,36	24,37	24,43	24,44	24,39	24,35	24,43	24,44	24,40	24,37	24,42	24,40	24,38	24,39	24,53	24,49	24,48	24,43	24,33	24,34	24,35	24,28	24,35	24,43	24,49	24,34	24,35	24,42	24,51	24,44	24,42	24,44	24,44	24,40	24,38	24,46	24,45	24,47	24,47	24,45	24,42	24,36	24,37	24,43	24,38	24,40	24,39	24,34	24,39	24,39	24,42	24,39	24,34	24,41	24,35	24,34	24,37	24,41	24,39	24,41	24,36	24,33	24,41	24,43	24,34	24,38	24,43	24,38	24,41	24,40	24,38	24,35	24,36	24,40	24,41	24,48	24,47	24,40	24,37	24,35	24,32	24,33	24,38	24,34	24,31	24,30	24,28	24,31	24,31	24,31	24,33	24,20	24,17	24,18	24,18	24,22	24,18	24,24	24,24	24,24	24,26	24,17	24,06	24,10	24,16	24,15	24,07	24,04	24,10	24,00	23,99	24,03	23,96	23,98	23,91	23,86	23,81	23,79	23,82	23,89	23,95	23,90	23,84	23,82	23,91	23,88	23,85	23,87	23,79	23,83	23,82	23,86	23,79	23,80	23,71	23,76	23,75	23,69	23,83	23,74	23,66	23,63	23,61	23,54	23,57	23,59	23,59	23,53	23,50	23,58	23,49	23,42	23,39	23,46	23,41	23,33	23,32	23,30	23,33	23,43	23,38	23,34	23,32	23,28	23,21	23,27	23,26	23,20	23,17	23,10	23,14	23,10	23,14	23,18	23,21	23,15	23,10	23,13	23,17	23,15	23,02	23,09	23,16	23,09	22,99	22,96	23,05	23,05	22,97	22,99	22,93	23,02	22,98	22,97	23,01	22,87	22,82	22,91	22,88	22,88	22,91	22,83	22,85	22,91	22,85	22,84	22,86	
20,95	20,89	20,86	20,87	20,87	20,93	20,97	20,93	20,98	20,93	20,83	20,93	21,07	21,02	20,99	20,89	20,95	20,89	20,87	20,91	20,94	20,81	20,86	20,81	20,95	21,05	21,04	20,96	20,98	21,00	21,07	21,33	21,53	21,63	21,61	21,58	21,62	21,60	21,65	21,60	21,55	21,57	21,59	21,54	21,53	21,55	21,56	21,60	21,56	21,53	21,58	21,63	21,61	21,59	21,53	21,54	21,74	21,60	21,54	21,50	21,55	21,62	21,69	21,62	21,51	21,61	21,60	21,59	21,69	21,66	21,58	21,50	21,58	21,66	21,71	21,64	21,59	21,61	21,55	21,60	21,65	21,58	21,66	21,64	21,68	21,69	21,75	21,77	21,75	21,81	21,83	21,81	21,77	21,84	21,81	21,76	21,79	21,88	21,87	21,95	21,95	21,95	21,94	21,88	21,91	21,90	21,95	22,03	21,94	21,90	21,96	22,06	22,01	22,06	22,05	22,08	22,08	22,05	22,11	22,11	22,07	22,17	22,12	22,12	22,21	22,12	22,17	22,25	22,10	22,08	22,19	22,31	22,29	22,21	22,21	22,23	22,18	22,25	22,26	22,32	22,31	22,30	22,34	22,35	22,42	22,44	22,45	22,44	22,47	22,46	22,44	22,47	22,43	22,55	22,56	22,54	22,61	22,58	22,60	22,73	22,68	22,62	22,68	22,72	22,73	22,72	22,72	22,71	22,77	22,74	22,79	22,81	22,82	22,87	22,89	22,91	22,96	22,96	22,92	22,90	22,93	22,89	22,84	22,92	22,96	22,96	22,92	22,88	22,96	22,96	23,00	23,07	23,09	23,09	23,10	23,13	23,12	23,04	23,04	23,14	23,13	23,08	23,12	23,21	23,20	23,21	23,21	23,15	23,16	23,27	23,23	23,09	23,11	23,08	23,16	23,14	23,13	23,13	23,18	23,12	23,13	23,15	23,17	23,18	23,09	23,12	23,16	23,11	23,09	23,10	23,14	23,11	23,14	23,08	22,98	23,01	22,97	23,08	23,16	23,10	23,09	23,08	23,10	23,04	23,12	23,20	23,10	23,10	23,08	23,09	23,08	23,09	23,06	23,07	23,02	23,04	23,08	23,08	23,15	23,18	23,26	23,19	23,09	23,15	23,22	23,13	23,14	23,12	23,14	23,18	23,19	23,22	23,23	23,28	23,29	23,32	23,31	23,26	23,18	23,22	23,25	23,34	23,28	23,29	23,37	23,40	23,32	23,33	23,32	23,38	23,41	23,45	23,34	23,34	23,44	23,49	23,47	23,47	23,44	23,49	23,56	23,50	23,57	23,56	23,58	23,61	23,55	23,62	23,62	23,67	23,74	23,71	23,76	23,70	23,63	23,68	23,77	23,79	23,82	23,84	23,81	23,86	23,81	23,81	23,88	23,88	23,90	23,87	23,93	23,96	23,94	24,00	23,97	24,01	24,03	24,05	24,03	24,04	24,05	24,02	23,99	23,98	24,10	24,10	24,03	24,07	24,09	24,10	24,11	24,13	24,14	24,07	24,09	24,09	24,12	24,12	24,10	24,02	24,04	24,12	24,10	23,99	23,94	23,99	23,97	24,01	24,04	23,90	23,89	23,98	24,01	24,03	23,99	23,97	24,01	23,97	23,93	24,07	24,04	23,94	23,97	24,03	24,02	23,99	23,99	24,07	24,14	24,12	24,05	24,07	24,06	24,10	24,10	24,09	23,99	24,08	24,07	24,07	24,05	24,07	24,07	24,10	24,10	24,10	24,05	24,02	24,12	24,22	24,13	24,11	24,10	24,15	24,11	24,08	24,13	24,17	24,10	24,19	24,16	24,16	24,16	24,20	24,25	24,34	24,28	24,23	24,25	24,29	24,27	24,28	24,32	24,28	24,33	24,29	24,32	24,37	24,35	24,35	24,31	24,35	24,46	24,39	24,45	24,41	24,38	24,37	24,40	24,41	24,48	24,37	24,35	24,37	24,33	24,24	24,28	24,33	24,36	24,41	24,40	24,34	24,39	24,40	24,36	24,35	24,39	24,40	24,36	24,33	24,42	24,37	24,38	24,34	24,41	24,40	24,36	24,27	24,41	24,38	24,44	24,40	24,32	24,39	24,42	24,38	24,39	24,35	24,35	24,35	24,38	24,38	24,42	24,45	24,44	24,32	24,34	24,41	24,46	24,33	24,31	24,36	24,38	24,40	24,42	24,36	24,41	24,37	24,39	24,41	24,34	24,35	24,30	24,32	24,38	24,33	24,28	24,28	24,32	24,35	24,31	24,28	24,35	24,30	24,33	24,32	24,23	24,18	24,20	24,26	24,23	24,19	24,23	24,20	24,21	24,23	24,14	24,09	24,11	24,22	24,15	24,08	24,07	24,15	24,05	24,01	23,97	23,98	24,00	23,99	23,91	23,84	23,79	23,83	23,91	23,91	23,84	23,84	23,89	23,89	23,85	23,86	23,84	23,77	23,90	23,90	23,88	23,76	23,77	23,78	23,79	23,75	23,69	23,70	23,72	23,65	23,62	23,69	23,60	23,61	23,62	23,56	23,54	23,47	23,53	23,51	23,40	23,45	23,48	23,38	23,33	23,34	23,32	23,36	23,36	23,37	23,32	23,25	23,30	23,31	23,31	23,36	23,24	23,11	23,07	23,15	23,21	23,19	23,17	23,17	23,18	23,14	23,19	23,21	23,19	23,13	23,19	23,17	23,13	23,14	23,12	23,08	23,09	22,95	22,90	22,97	23,02	22,99	22,89	22,95	22,85	22,86	22,93	22,92	22,92	22,92	22,87	22,94	23,03	22,86	22,87	22,87	
20,79	20,75	20,73	20,81	20,69	20,75	20,80	20,77	20,75	20,82	20,76	20,76	20,88	20,81	20,82	20,83	20,83	20,80	20,82	20,78	20,75	20,76	20,72	20,80	20,80	20,84	20,93	20,94	21,01	21,03	21,14	21,35	21,48	21,57	21,61	21,62	21,62	21,58	21,63	21,63	21,56	21,57	21,55	21,53	21,53	21,54	21,59	21,58	21,54	21,56	21,52	21,58	21,49	21,48	21,53	21,49	21,59	21,61	21,60	21,53	21,60	21,66	21,66	21,65	21,58	21,71	21,59	21,56	21,68	21,67	21,57	21,55	21,54	21,62	21,65	21,66	21,66	21,61	21,49	21,48	21,65	21,57	21,61	21,66	21,59	21,62	21,74	21,75	21,72	21,80	21,80	21,77	21,81	21,80	21,76	21,79	21,85	21,82	21,85	21,92	21,98	21,93	21,89	21,96	21,96	21,99	22,00	22,08	22,04	21,95	22,08	22,02	22,05	22,09	22,07	22,08	22,08	22,08	22,03	21,97	22,06	22,17	22,16	22,11	22,25	22,21	22,18	22,28	22,21	22,17	22,17	22,27	22,35	22,29	22,31	22,31	22,22	22,19	22,34	22,29	22,24	22,37	22,38	22,40	22,47	22,51	22,51	22,47	22,51	22,46	22,51	22,51	22,46	22,58	22,53	22,59	22,63	22,51	22,63	22,67	22,68	22,65	22,69	22,68	22,65	22,72	22,78	22,73	22,79	22,73	22,85	22,84	22,86	22,87	22,91	22,80	22,89	22,96	22,93	22,89	22,90	22,91	22,81	22,85	22,91	22,90	22,91	22,88	22,93	22,97	22,92	23,01	23,03	23,09	23,20	23,17	23,10	23,08	23,06	23,09	23,12	23,07	23,04	23,12	23,14	23,14	23,12	23,14	23,19	23,22	23,18	23,09	23,13	23,16	23,16	23,22	23,15	23,13	23,16	23,15	23,09	23,16	23,20	23,20	23,07	23,08	23,14	23,13	23,11	23,08	23,11	23,11	23,22	23,21	23,06	23,05	23,03	23,03	23,08	23,09	23,06	23,07	23,06	23,06	23,11	23,19	23,14	23,02	23,07	23,10	23,08	23,05	23,02	23,07	23,04	23,04	23,15	23,15	23,04	23,13	23,17	23,06	23,09	23,15	23,14	23,08	23,10	23,10	23,06	23,20	23,15	23,20	23,13	23,19	23,28	23,27	23,32	23,27	23,21	23,18	23,21	23,28	23,28	23,28	23,36	23,37	23,36	23,30	23,36	23,42	23,37	23,37	23,33	23,26	23,40	23,51	23,51	23,46	23,37	23,41	23,54	23,55	23,51	23,55	23,58	23,60	23,55	23,55	23,53	23,60	23,66	23,63	23,64	23,59	23,57	23,59	23,69	23,77	23,73	23,79	23,80	23,81	23,82	23,70	23,81	23,85	23,90	23,96	23,88	23,88	23,94	23,95	23,96	24,02	23,97	23,92	23,92	24,00	23,99	23,97	23,98	23,98	23,98	24,00	24,00	24,01	23,97	23,97	23,98	24,03	24,11	24,01	24,03	23,99	23,95	24,01	24,00	24,02	24,04	24,11	24,03	24,01	23,98	23,97	23,95	24,02	24,03	23,93	23,93	23,94	23,91	23,94	24,00	23,93	23,97	23,98	23,99	24,06	23,97	23,84	23,90	23,95	23,99	23,97	23,98	24,03	24,04	24,08	23,99	23,99	24,01	24,05	24,09	24,04	24,02	24,05	24,03	24,01	24,02	24,06	24,10	24,11	24,06	24,06	24,05	23,99	24,00	24,13	24,07	24,03	24,01	24,07	24,07	24,04	24,09	24,13	24,12	24,15	24,19	24,17	24,18	24,21	24,29	24,37	24,31	24,25	24,20	24,25	24,27	24,26	24,33	24,30	24,25	24,22	24,28	24,34	24,34	24,35	24,31	24,34	24,42	24,39	24,42	24,34	24,26	24,36	24,44	24,39	24,37	24,38	24,31	24,27	24,34	24,23	24,22	24,28	24,25	24,31	24,40	24,40	24,32	24,31	24,36	24,32	24,37	24,31	24,21	24,30	24,36	24,38	24,32	24,23	24,30	24,39	24,28	24,25	24,35	24,40	24,39	24,40	24,32	24,36	24,44	24,40	24,34	24,33	24,32	24,29	24,36	24,38	24,41	24,39	24,38	24,29	24,36	24,48	24,36	24,36	24,36	24,33	24,37	24,41	24,43	24,41	24,31	24,36	24,33	24,35	24,31	24,35	24,34	24,30	24,29	24,33	24,34	24,29	24,29	24,34	24,29	24,26	24,37	24,35	24,34	24,28	24,23	24,26	24,22	24,26	24,20	24,18	24,25	24,28	24,24	24,16	24,11	24,04	24,04	24,11	24,09	24,05	24,07	24,12	24,02	23,95	23,95	23,92	23,99	23,97	24,01	23,95	23,82	23,86	23,86	23,90	23,85	23,93	23,94	23,92	23,85	23,86	23,81	23,70	23,79	23,86	23,77	23,74	23,73	23,75	23,80	23,77	23,63	23,66	23,72	23,64	23,65	23,65	23,60	23,67	23,68	23,62	23,56	23,50	23,48	23,50	23,39	23,45	23,51	23,34	23,33	23,40	23,44	23,44	23,34	23,27	23,24	23,21	23,25	23,28	23,33	23,30	23,31	23,15	23,08	23,16	23,17	23,15	23,12	23,12	23,14	23,09	23,19	23,16	23,17	23,18	23,08	23,16	23,12	23,12	23,16	23,07	23,04	23,01	22,97	22,93	22,96	22,96	22,97	23,01	22,90	22,82	22,92	22,95	22,96	22,90	22,87	22,92	23,00	22,83	22,89	22,97	
20,68	20,67	20,71	20,76	20,64	20,64	20,73	20,63	20,67	20,68	20,67	20,66	20,70	20,79	20,72	20,72	20,80	20,70	20,71	20,70	20,71	20,77	20,72	20,61	20,66	20,71	20,77	20,84	20,93	21,00	21,15	21,40	21,43	21,51	21,57	21,62	21,61	21,51	21,50	21,47	21,55	21,52	21,56	21,60	21,51	21,40	21,49	21,57	21,49	21,54	21,48	21,52	21,56	21,52	21,55	21,52	21,55	21,67	21,67	21,56	21,57	21,61	21,62	21,54	21,57	21,64	21,64	21,62	21,67	21,66	21,62	21,56	21,60	21,62	21,64	21,65	21,72	21,79	21,67	21,61	21,64	21,71	21,69	21,72	21,71	21,62	21,70	21,73	21,75	21,85	21,73	21,76	21,82	21,85	21,79	21,82	21,95	21,80	21,89	22,02	22,00	21,99	21,87	21,88	21,96	22,04	22,05	22,12	22,08	22,07	22,11	22,11	22,10	22,13	22,04	22,06	22,09	22,03	22,10	22,00	22,03	22,10	22,10	22,11	22,34	22,16	22,19	22,25	22,25	22,31	22,33	22,26	22,31	22,27	22,27	22,38	22,36	22,31	22,35	22,31	22,29	22,39	22,42	22,42	22,48	22,50	22,49	22,48	22,52	22,53	22,58	22,52	22,49	22,65	22,63	22,62	22,62	22,59	22,59	22,66	22,66	22,73	22,66	22,71	22,78	22,73	22,74	22,71	22,77	22,73	22,89	22,86	22,77	22,80	22,85	22,86	22,81	22,92	22,90	22,89	22,91	22,94	22,91	22,90	22,94	22,99	22,92	22,92	22,87	22,89	22,92	22,97	23,07	23,06	23,09	23,15	23,11	23,10	23,08	23,08	23,11	23,06	23,01	23,07	23,18	23,15	23,12	23,13	23,17	23,11	23,12	23,09	23,08	23,11	23,08	23,12	23,15	23,08	23,11	23,11	23,14	23,15	23,21	23,19	23,17	23,10	23,14	23,15	23,18	23,15	23,12	23,10	23,10	23,16	23,09	23,04	23,00	23,04	23,02	23,04	23,07	23,09	23,05	23,08	23,11	23,04	23,06	23,01	23,03	23,04	23,06	23,05	22,99	23,02	23,00	23,08	23,09	23,10	23,05	23,08	23,08	23,04	23,11	23,17	23,13	23,05	23,05	23,06	23,06	23,09	23,15	23,18	23,18	23,14	23,25	23,27	23,24	23,16	23,14	23,16	23,27	23,25	23,22	23,31	23,32	23,34	23,32	23,36	23,35	23,32	23,28	23,32	23,33	23,29	23,36	23,44	23,46	23,36	23,32	23,40	23,48	23,54	23,53	23,50	23,49	23,54	23,57	23,53	23,47	23,52	23,55	23,54	23,57	23,58	23,57	23,61	23,67	23,73	23,78	23,73	23,69	23,69	23,76	23,75	23,80	23,88	23,87	23,83	23,81	23,86	23,91	23,88	23,85	23,87	23,91	23,85	23,87	23,93	23,94	23,93	23,93	24,01	23,99	24,01	23,95	23,89	23,92	23,97	23,93	23,97	23,97	23,97	24,02	23,96	23,90	23,95	23,94	23,97	24,05	24,03	23,98	23,94	23,93	23,93	23,95	23,93	23,89	23,88	23,91	23,89	23,92	23,95	23,92	23,93	23,98	23,94	23,90	24,01	23,92	23,82	23,88	23,92	23,90	23,94	23,87	23,91	23,98	24,00	23,98	23,92	23,97	23,92	24,00	23,95	23,98	24,01	23,95	23,91	23,98	24,00	24,06	24,06	24,08	24,07	24,07	23,99	24,01	24,06	24,04	24,00	24,00	24,04	24,03	24,04	24,01	24,07	24,00	24,04	24,06	24,09	24,19	24,11	24,17	24,29	24,22	24,14	24,11	24,18	24,23	24,18	24,27	24,28	24,26	24,20	24,27	24,29	24,30	24,35	24,25	24,30	24,33	24,29	24,35	24,30	24,20	24,28	24,44	24,36	24,31	24,32	24,28	24,20	24,30	24,24	24,30	24,24	24,25	24,28	24,28	24,34	24,26	24,27	24,34	24,36	24,41	24,38	24,20	24,26	24,35	24,37	24,37	24,32	24,30	24,43	24,43	24,33	24,32	24,30	24,30	24,33	24,32	24,29	24,38	24,44	24,36	24,29	24,32	24,28	24,36	24,40	24,42	24,41	24,39	24,34	24,34	24,39	24,34	24,29	24,30	24,30	24,36	24,34	24,35	24,37	24,35	24,31	24,30	24,31	24,35	24,41	24,41	24,36	24,31	24,33	24,32	24,31	24,36	24,35	24,31	24,18	24,23	24,29	24,30	24,21	24,22	24,23	24,23	24,23	24,20	24,22	24,24	24,19	24,26	24,17	24,13	24,10	24,06	24,11	24,04	24,08	24,10	24,10	24,02	23,97	23,90	23,89	23,92	23,90	23,94	23,90	23,78	23,82	23,83	23,92	23,87	23,92	23,94	23,93	23,81	23,79	23,91	23,81	23,79	23,82	23,82	23,68	23,77	23,75	23,75	23,76	23,72	23,71	23,80	23,73	23,66	23,65	23,55	23,62	23,59	23,59	23,60	23,56	23,54	23,46	23,32	23,43	23,48	23,34	23,33	23,38	23,40	23,42	23,37	23,30	23,27	23,16	23,20	23,28	23,30	23,23	23,25	23,14	23,13	23,14	23,18	23,17	23,18	23,23	23,11	23,09	23,20	23,20	23,10	23,11	23,07	23,11	23,15	23,14	23,13	23,03	22,96	23,03	23,01	22,95	22,98	22,96	22,99	22,97	22,90	22,85	22,89	22,98	22,90	22,90	22,85	22,84	22,96	22,81	22,84	22,94	
20,62	20,69	20,69	20,64	20,61	20,66	20,67	20,64	20,70	20,69	20,68	20,65	20,68	20,70	20,73	20,66	20,66	20,62	20,63	20,68	20,61	20,64	20,66	20,59	20,63	20,66	20,77	20,87	20,86	20,97	21,11	21,28	21,48	21,61	21,58	21,61	21,59	21,51	21,55	21,49	21,40	21,50	21,57	21,60	21,60	21,51	21,52	21,48	21,53	21,62	21,54	21,57	21,58	21,62	21,60	21,55	21,57	21,56	21,62	21,58	21,56	21,62	21,60	21,53	21,56	21,57	21,57	21,51	21,63	21,63	21,61	21,55	21,59	21,63	21,60	21,58	21,63	21,68	21,65	21,70	21,71	21,73	21,71	21,69	21,70	21,67	21,71	21,70	21,75	21,72	21,80	21,84	21,82	21,92	21,91	21,77	21,85	21,91	21,93	22,02	22,01	22,02	21,93	21,91	21,90	22,00	22,05	22,10	22,07	22,03	21,99	22,06	22,12	22,05	22,03	22,07	22,12	22,01	22,11	22,09	22,13	22,15	22,10	22,12	22,20	22,22	22,21	22,27	22,27	22,20	22,32	22,26	22,25	22,35	22,30	22,41	22,37	22,32	22,41	22,43	22,40	22,40	22,43	22,41	22,51	22,55	22,54	22,52	22,50	22,51	22,59	22,58	22,56	22,61	22,61	22,61	22,63	22,60	22,66	22,64	22,61	22,73	22,70	22,70	22,76	22,73	22,64	22,76	22,82	22,78	22,86	22,90	22,77	22,82	22,84	22,81	22,88	22,86	22,85	22,85	22,97	22,95	22,95	22,95	23,03	23,03	22,90	22,89	22,88	22,88	22,98	23,00	23,03	23,12	23,13	23,11	23,12	23,08	23,11	23,09	23,06	23,07	22,96	23,04	23,20	23,20	23,17	23,18	23,11	23,04	23,13	23,21	23,17	23,08	23,06	23,08	23,08	23,12	23,17	23,12	23,11	23,09	23,15	23,18	23,22	23,20	23,13	23,08	23,17	23,15	23,01	23,06	23,15	23,10	23,07	23,07	22,96	23,03	23,12	23,11	23,10	23,06	22,98	23,03	23,07	23,00	23,06	23,13	23,04	23,03	23,04	23,03	22,99	23,06	23,06	23,00	23,10	23,09	23,08	23,04	23,01	22,99	23,06	23,15	23,16	23,13	23,04	23,06	23,09	23,07	23,13	23,15	23,14	23,14	23,23	23,19	23,18	23,09	23,10	23,09	23,14	23,16	23,17	23,25	23,29	23,30	23,24	23,28	23,31	23,27	23,22	23,30	23,26	23,31	23,33	23,41	23,41	23,39	23,37	23,43	23,40	23,46	23,53	23,56	23,46	23,55	23,56	23,52	23,51	23,49	23,53	23,58	23,57	23,53	23,57	23,63	23,67	23,70	23,66	23,70	23,65	23,63	23,73	23,73	23,76	23,85	23,83	23,76	23,72	23,82	23,82	23,82	23,81	23,77	23,82	23,84	23,88	23,91	23,97	23,90	23,88	23,98	23,95	23,93	23,85	23,83	23,86	23,90	23,94	24,01	23,95	23,90	23,90	23,87	23,90	23,99	23,92	23,93	23,95	23,96	23,93	23,94	23,88	23,92	23,91	23,90	23,86	23,85	23,84	23,90	23,92	23,95	23,88	23,89	23,93	23,86	23,84	23,91	23,95	23,88	23,89	23,94	23,94	23,90	23,87	23,85	23,85	23,88	23,95	23,92	23,92	23,95	23,97	23,94	23,95	23,98	23,85	23,88	23,90	23,97	24,01	23,99	24,02	24,04	24,01	23,97	23,97	24,03	23,98	23,97	24,00	23,91	23,92	23,97	24,04	24,01	23,99	23,98	24,05	24,06	24,07	24,08	24,09	24,18	24,18	24,08	24,08	24,11	24,19	24,18	24,23	24,26	24,29	24,20	24,27	24,35	24,26	24,22	24,24	24,25	24,30	24,17	24,24	24,22	24,18	24,25	24,35	24,30	24,15	24,16	24,22	24,21	24,26	24,22	24,23	24,23	24,21	24,20	24,26	24,25	24,28	24,24	24,31	24,30	24,29	24,31	24,27	24,30	24,31	24,34	24,31	24,33	24,34	24,36	24,33	24,33	24,32	24,27	24,30	24,29	24,28	24,33	24,35	24,34	24,35	24,33	24,32	24,30	24,29	24,28	24,39	24,34	24,31	24,31	24,28	24,29	24,39	24,29	24,29	24,25	24,25	24,28	24,29	24,27	24,39	24,37	24,30	24,32	24,31	24,43	24,42	24,35	24,35	24,35	24,33	24,28	24,33	24,39	24,32	24,27	24,29	24,32	24,25	24,24	24,17	24,21	24,23	24,21	24,17	24,21	24,24	24,24	24,24	24,17	24,16	24,15	24,12	24,15	24,10	24,08	24,07	24,04	23,95	24,00	23,99	24,00	23,96	23,95	23,86	23,85	23,84	23,82	23,79	23,91	23,87	23,89	23,96	23,89	23,83	23,87	23,85	23,86	23,82	23,76	23,77	23,74	23,75	23,71	23,74	23,74	23,70	23,79	23,74	23,75	23,71	23,67	23,66	23,64	23,54	23,58	23,63	23,58	23,57	23,54	23,45	23,50	23,57	23,42	23,46	23,36	23,32	23,41	23,41	23,37	23,29	23,22	23,21	23,30	23,27	23,35	23,21	23,14	23,15	23,16	23,19	23,20	23,23	23,23	23,18	23,09	23,19	23,22	23,16	23,09	23,11	23,12	23,13	23,14	23,04	22,98	23,01	23,10	23,02	22,95	23,01	23,00	22,97	22,98	22,93	22,95	22,90	22,91	22,96	22,92	22,86	22,78	22,91	22,80	22,76	22,81	
20,69	20,73	20,66	20,60	20,67	20,63	20,65	20,63	20,65	20,67	20,65	20,61	20,70	20,73	20,80	20,67	20,65	20,59	20,62	20,65	20,53	20,51	20,58	20,66	20,72	20,70	20,84	20,86	20,83	20,94	21,13	21,27	21,42	21,65	21,63	21,67	21,55	21,43	21,50	21,53	21,48	21,45	21,50	21,54	21,60	21,49	21,53	21,55	21,58	21,60	21,59	21,52	21,57	21,66	21,63	21,57	21,61	21,47	21,55	21,59	21,56	21,58	21,61	21,54	21,51	21,51	21,56	21,49	21,53	21,61	21,59	21,59	21,52	21,60	21,58	21,61	21,55	21,60	21,62	21,54	21,67	21,70	21,66	21,64	21,74	21,71	21,74	21,70	21,71	21,71	21,76	21,83	21,85	21,86	21,90	21,84	21,79	21,81	21,92	21,98	21,96	21,99	21,98	21,94	21,91	21,98	22,00	22,08	22,00	22,01	22,01	22,03	22,09	22,08	22,08	22,04	22,09	22,04	22,07	22,05	22,09	22,21	22,14	22,09	22,20	22,27	22,23	22,26	22,23	22,19	22,19	22,23	22,28	22,34	22,39	22,37	22,39	22,38	22,40	22,41	22,42	22,40	22,34	22,39	22,52	22,49	22,52	22,58	22,51	22,50	22,52	22,59	22,64	22,57	22,59	22,58	22,67	22,66	22,65	22,65	22,70	22,68	22,63	22,64	22,75	22,77	22,70	22,70	22,84	22,82	22,76	22,79	22,83	22,84	22,86	22,86	22,89	22,93	22,86	22,92	22,94	22,92	22,96	22,99	22,97	22,91	22,91	22,96	22,89	22,93	22,94	22,95	23,02	23,01	23,09	23,09	23,11	23,10	23,13	23,12	23,13	23,12	23,05	23,10	23,15	23,20	23,22	23,15	23,08	23,04	23,18	23,25	23,23	23,21	23,15	23,14	23,09	23,08	23,23	23,15	23,09	23,08	23,14	23,17	23,22	23,18	23,17	23,13	23,11	23,02	23,01	23,08	23,14	23,09	23,04	23,09	23,03	23,04	23,08	23,10	23,05	23,03	23,07	23,04	23,03	23,07	22,99	23,03	23,05	23,05	23,04	23,01	23,00	23,05	23,09	23,03	22,97	23,06	23,08	23,06	23,04	23,00	23,03	23,06	23,05	23,04	23,04	23,16	23,11	23,05	23,12	23,16	23,12	23,07	23,25	23,14	23,06	23,09	23,08	23,14	23,15	23,15	23,14	23,22	23,35	23,30	23,21	23,22	23,24	23,28	23,21	23,26	23,30	23,30	23,23	23,30	23,36	23,39	23,30	23,36	23,38	23,45	23,47	23,48	23,44	23,49	23,56	23,52	23,47	23,53	23,61	23,59	23,50	23,48	23,56	23,59	23,62	23,58	23,61	23,65	23,68	23,62	23,70	23,65	23,67	23,76	23,80	23,79	23,68	23,72	23,75	23,72	23,77	23,78	23,81	23,81	23,87	23,86	23,88	23,84	23,85	23,94	23,92	23,88	23,80	23,85	23,89	23,83	23,84	23,86	23,86	23,92	23,86	23,85	23,85	23,89	23,82	23,79	23,87	23,91	23,79	23,83	23,92	23,86	23,89	23,88	23,89	23,79	23,83	23,81	23,86	23,84	23,83	23,85	23,93	23,82	23,79	23,81	23,85	23,86	23,83	23,89	23,90	23,83	23,83	23,78	23,85	23,86	23,90	23,90	23,87	23,96	23,97	23,89	23,90	23,93	23,91	23,83	23,86	23,88	23,93	23,98	24,02	23,97	24,00	23,94	23,91	23,94	23,88	23,90	23,98	23,98	23,90	23,91	23,95	23,91	23,95	23,98	23,99	23,99	24,00	24,04	24,08	24,03	24,03	24,08	24,11	24,07	24,08	24,13	24,17	24,17	24,22	24,21	24,15	24,24	24,18	24,16	24,21	24,22	24,24	24,18	24,20	24,18	24,13	24,21	24,26	24,24	24,15	24,16	24,20	24,23	24,23	24,19	24,18	24,20	24,25	24,14	24,22	24,20	24,19	24,17	24,19	24,33	24,29	24,28	24,27	24,31	24,31	24,30	24,28	24,29	24,24	24,29	24,28	24,28	24,30	24,30	24,33	24,32	24,30	24,30	24,33	24,27	24,27	24,33	24,32	24,33	24,31	24,29	24,28	24,33	24,29	24,28	24,25	24,21	24,33	24,32	24,33	24,36	24,25	24,26	24,31	24,25	24,34	24,39	24,34	24,24	24,28	24,37	24,33	24,38	24,38	24,36	24,40	24,35	24,33	24,34	24,33	24,35	24,36	24,30	24,29	24,21	24,18	24,25	24,19	24,21	24,11	24,14	24,21	24,26	24,20	24,19	24,25	24,17	24,11	24,14	24,14	24,12	24,03	24,00	23,99	23,93	24,02	24,06	23,98	23,97	23,85	23,88	23,82	23,89	23,91	23,96	23,90	23,89	23,94	23,94	23,84	23,93	23,96	23,85	23,82	23,86	23,82	23,86	23,83	23,75	23,79	23,81	23,72	23,76	23,71	23,72	23,70	23,71	23,63	23,73	23,66	23,60	23,62	23,68	23,69	23,55	23,47	23,52	23,59	23,43	23,43	23,42	23,37	23,40	23,39	23,33	23,27	23,23	23,26	23,23	23,28	23,32	23,34	23,15	23,24	23,20	23,17	23,18	23,24	23,18	23,09	23,16	23,24	23,20	23,14	23,08	22,97	23,04	23,07	23,13	23,08	23,08	23,05	23,02	23,00	22,98	23,04	23,05	23,04	23,07	23,01	22,92	22,96	22,98	22,96	22,88	22,85	22,83	22,90	22,92	22,78	22,83	
20,76	20,67	20,62	20,70	20,74	20,63	20,61	20,65	20,68	20,58	20,58	20,61	20,72	20,83	20,83	20,71	20,64	20,59	20,56	20,59	20,50	20,55	20,67	20,67	20,77	20,72	20,84	20,78	20,96	21,15	21,18	21,23	21,40	21,56	21,60	21,60	21,51	21,43	21,51	21,63	21,56	21,58	21,48	21,47	21,62	21,59	21,53	21,56	21,61	21,62	21,67	21,68	21,57	21,67	21,53	21,47	21,57	21,60	21,58	21,58	21,60	21,67	21,58	21,54	21,56	21,56	21,65	21,62	21,60	21,62	21,62	21,61	21,51	21,58	21,62	21,62	21,65	21,70	21,65	21,66	21,67	21,68	21,69	21,68	21,71	21,76	21,81	21,68	21,68	21,80	21,73	21,85	21,90	21,88	21,85	21,83	21,84	21,91	21,94	22,10	21,97	21,94	21,98	21,96	21,85	21,90	22,00	22,00	22,08	22,05	22,04	22,16	22,10	22,03	22,09	22,08	22,12	22,09	22,19	22,18	22,11	22,23	22,27	22,16	22,20	22,23	22,24	22,25	22,25	22,29	22,33	22,33	22,30	22,29	22,32	22,41	22,44	22,43	22,38	22,39	22,45	22,41	22,36	22,42	22,52	22,51	22,45	22,58	22,61	22,51	22,54	22,58	22,62	22,65	22,63	22,65	22,61	22,68	22,68	22,69	22,76	22,66	22,68	22,73	22,75	22,81	22,75	22,80	22,82	22,87	22,86	22,78	22,78	22,82	22,87	22,93	22,87	22,90	22,92	22,96	22,98	22,89	22,96	23,02	22,97	22,96	22,97	23,03	23,04	23,02	23,02	22,97	22,98	23,05	23,12	23,06	23,06	23,12	23,13	23,21	23,21	23,21	23,13	23,13	23,20	23,17	23,21	23,11	23,14	23,11	23,17	23,21	23,23	23,22	23,19	23,14	23,14	23,11	23,22	23,20	23,18	23,19	23,08	23,12	23,19	23,21	23,16	23,14	23,15	23,09	23,06	23,14	23,12	23,07	23,06	23,11	23,10	23,09	23,07	23,03	23,08	23,06	23,05	23,08	23,03	23,01	22,99	22,95	22,95	22,99	23,00	22,99	23,02	23,03	23,03	23,04	22,98	23,02	23,13	23,09	23,04	23,01	23,00	23,07	23,10	23,09	23,02	23,10	23,13	23,07	23,08	23,15	23,09	23,09	23,20	23,18	23,07	23,05	23,05	23,12	23,15	23,16	23,14	23,22	23,30	23,33	23,28	23,26	23,22	23,22	23,21	23,24	23,33	23,27	23,26	23,32	23,35	23,30	23,32	23,29	23,38	23,50	23,41	23,39	23,43	23,42	23,41	23,49	23,47	23,50	23,56	23,61	23,58	23,49	23,59	23,61	23,58	23,52	23,53	23,57	23,62	23,64	23,71	23,65	23,67	23,70	23,73	23,73	23,69	23,66	23,74	23,70	23,76	23,72	23,72	23,75	23,82	23,82	23,81	23,75	23,77	23,85	23,88	23,91	23,82	23,81	23,90	23,81	23,85	23,82	23,79	23,86	23,86	23,76	23,79	23,84	23,81	23,80	23,90	23,84	23,78	23,73	23,79	23,82	23,81	23,79	23,77	23,75	23,82	23,80	23,79	23,83	23,81	23,80	23,87	23,78	23,74	23,80	23,77	23,80	23,79	23,86	23,82	23,79	23,78	23,83	23,87	23,88	23,86	23,82	23,82	23,84	23,91	23,82	23,81	23,85	23,86	23,78	23,81	23,86	23,92	23,96	23,96	23,96	23,93	23,92	23,88	23,89	23,83	23,82	23,94	23,98	23,87	23,88	23,94	23,89	23,89	23,95	23,90	23,97	24,00	24,07	24,05	24,02	24,03	24,08	24,13	24,10	24,07	24,09	24,16	24,08	24,11	24,14	24,04	24,18	24,21	24,18	24,16	24,21	24,19	24,21	24,21	24,19	24,21	24,18	24,17	24,20	24,14	24,19	24,18	24,22	24,24	24,21	24,21	24,21	24,31	24,23	24,20	24,21	24,17	24,16	24,14	24,20	24,28	24,27	24,29	24,20	24,28	24,29	24,26	24,28	24,21	24,25	24,25	24,23	24,26	24,29	24,31	24,28	24,27	24,35	24,33	24,34	24,28	24,32	24,31	24,26	24,33	24,34	24,36	24,36	24,33	24,30	24,22	24,28	24,32	24,30	24,30	24,35	24,33	24,29	24,29	24,31	24,36	24,33	24,36	24,25	24,27	24,38	24,40	24,37	24,42	24,38	24,37	24,40	24,40	24,36	24,35	24,27	24,28	24,32	24,37	24,29	24,19	24,26	24,24	24,21	24,19	24,19	24,19	24,20	24,17	24,14	24,20	24,17	24,09	24,16	24,11	24,13	24,13	24,08	24,04	23,98	23,92	24,04	24,00	23,99	23,94	23,97	23,95	23,87	23,89	23,90	23,88	23,85	23,92	23,96	23,86	23,86	23,93	23,92	23,85	23,84	23,88	23,86	23,89	23,81	23,80	23,81	23,73	23,74	23,69	23,74	23,71	23,72	23,62	23,70	23,70	23,67	23,68	23,65	23,70	23,65	23,54	23,58	23,65	23,56	23,47	23,47	23,47	23,39	23,32	23,27	23,18	23,19	23,22	23,18	23,26	23,36	23,39	23,25	23,25	23,25	23,20	23,25	23,20	23,21	23,14	23,20	23,26	23,17	23,17	23,08	23,06	23,08	23,08	23,09	23,18	23,14	23,14	23,04	23,02	22,98	23,00	22,93	22,98	23,07	23,03	22,91	22,94	23,00	23,02	22,94	22,89	22,94	22,93	22,92	22,86	22,85	
20,65	20,74	20,59	20,76	20,76	20,67	20,66	20,71	20,67	20,62	20,57	20,63	20,81	20,74	20,76	20,71	20,74	20,67	20,65	20,63	20,60	20,62	20,65	20,68	20,70	20,70	20,80	20,82	20,98	21,14	21,24	21,22	21,36	21,58	21,65	21,57	21,51	21,50	21,52	21,61	21,58	21,54	21,66	21,52	21,61	21,60	21,57	21,59	21,65	21,56	21,57	21,68	21,65	21,64	21,56	21,43	21,48	21,63	21,61	21,53	21,55	21,66	21,60	21,58	21,61	21,55	21,65	21,58	21,60	21,59	21,60	21,56	21,55	21,61	21,63	21,59	21,57	21,70	21,63	21,60	21,75	21,73	21,69	21,73	21,69	21,67	21,78	21,72	21,75	21,84	21,78	21,85	21,94	21,90	21,87	21,91	21,91	21,92	22,00	22,07	22,05	21,92	22,01	21,93	21,85	21,91	22,01	21,96	22,02	22,08	22,07	22,21	22,16	22,12	22,10	22,09	22,08	22,08	22,17	22,15	22,25	22,26	22,24	22,18	22,17	22,18	22,28	22,27	22,24	22,31	22,39	22,42	22,32	22,30	22,37	22,40	22,45	22,48	22,43	22,43	22,53	22,45	22,37	22,45	22,57	22,66	22,47	22,50	22,56	22,42	22,50	22,58	22,57	22,66	22,70	22,66	22,64	22,66	22,70	22,76	22,71	22,73	22,66	22,72	22,74	22,75	22,78	22,88	22,86	22,88	22,90	22,87	22,85	22,86	22,88	22,96	22,87	22,85	22,87	22,91	22,96	22,96	22,96	22,96	22,93	23,08	23,10	22,98	23,03	23,07	23,00	23,01	23,04	23,11	23,19	23,15	23,12	23,15	23,14	23,13	23,19	23,14	23,14	23,17	23,18	23,23	23,18	23,13	23,13	23,21	23,23	23,18	23,19	23,19	23,15	23,20	23,20	23,20	23,21	23,25	23,18	23,15	23,16	23,14	23,19	23,22	23,19	23,17	23,18	23,17	23,13	23,18	23,16	23,11	23,04	23,12	23,05	23,07	23,07	23,09	23,14	23,10	23,06	23,07	23,07	23,02	23,08	23,02	22,98	22,94	23,01	22,99	22,97	23,04	23,04	22,96	22,98	23,08	23,16	23,03	23,01	22,92	22,94	23,06	23,14	23,18	23,17	23,14	23,06	23,06	23,00	23,02	23,10	23,16	23,23	23,17	23,14	23,09	23,04	23,09	23,18	23,16	23,17	23,18	23,19	23,24	23,28	23,31	23,23	23,21	23,26	23,27	23,21	23,25	23,23	23,30	23,30	23,21	23,30	23,36	23,41	23,44	23,35	23,29	23,40	23,39	23,42	23,41	23,39	23,42	23,47	23,50	23,60	23,50	23,52	23,58	23,61	23,60	23,53	23,55	23,59	23,61	23,61	23,61	23,62	23,59	23,69	23,66	23,66	23,70	23,68	23,73	23,78	23,74	23,74	23,73	23,71	23,79	23,78	23,74	23,75	23,78	23,82	23,86	23,82	23,81	23,80	23,81	23,86	23,86	23,81	23,77	23,81	23,74	23,74	23,77	23,82	23,79	23,89	23,84	23,80	23,73	23,71	23,75	23,78	23,75	23,69	23,69	23,79	23,79	23,70	23,80	23,84	23,77	23,77	23,77	23,75	23,81	23,75	23,74	23,75	23,81	23,81	23,72	23,74	23,84	23,87	23,86	23,82	23,76	23,73	23,81	23,92	23,83	23,78	23,87	23,84	23,76	23,74	23,78	23,78	23,85	23,82	23,84	23,88	23,89	23,92	23,88	23,81	23,85	23,93	23,96	23,87	23,84	23,97	23,95	23,95	23,97	23,93	23,92	23,96	24,00	24,02	23,99	23,99	24,02	24,04	24,07	24,05	24,02	24,11	24,05	24,05	24,07	24,08	24,15	24,22	24,19	24,19	24,13	24,16	24,18	24,14	24,13	24,14	24,12	24,09	24,14	24,10	24,20	24,23	24,20	24,22	24,13	24,22	24,21	24,16	24,18	24,19	24,22	24,21	24,17	24,13	24,14	24,16	24,28	24,27	24,22	24,23	24,32	24,28	24,29	24,22	24,24	24,26	24,17	24,25	24,28	24,25	24,23	24,23	24,27	24,34	24,33	24,23	24,24	24,25	24,18	24,28	24,34	24,33	24,37	24,36	24,27	24,23	24,27	24,24	24,24	24,29	24,31	24,24	24,28	24,29	24,21	24,25	24,34	24,38	24,29	24,27	24,38	24,34	24,38	24,49	24,37	24,33	24,35	24,36	24,41	24,37	24,27	24,31	24,36	24,36	24,34	24,25	24,23	24,30	24,25	24,16	24,25	24,19	24,23	24,20	24,16	24,23	24,21	24,15	24,26	24,19	24,11	24,16	24,10	24,04	23,95	23,98	23,99	24,01	23,99	23,98	23,99	23,93	23,94	23,85	23,91	23,91	23,88	23,90	23,94	23,89	23,88	23,92	23,94	23,94	23,89	23,87	23,89	23,92	23,88	23,84	23,85	23,81	23,79	23,71	23,72	23,71	23,69	23,73	23,80	23,76	23,73	23,85	23,68	23,65	23,67	23,73	23,70	23,66	23,57	23,50	23,53	23,51	23,44	23,41	23,29	23,22	23,21	23,27	23,29	23,30	23,32	23,29	23,28	23,32	23,36	23,22	23,20	23,24	23,22	23,26	23,29	23,34	23,24	23,16	23,23	23,20	23,22	23,17	23,13	23,19	23,15	23,18	23,12	23,01	23,03	23,06	22,98	22,96	23,07	23,06	22,93	22,95	23,00	22,97	22,98	22,94	22,95	22,97	22,84	22,84	22,84	
20,53	20,69	20,64	20,66	20,69	20,67	20,67	20,60	20,62	20,58	20,69	20,74	20,78	20,70	20,72	20,71	20,73	20,70	20,67	20,66	20,62	20,63	20,67	20,64	20,67	20,63	20,75	20,84	20,99	21,08	21,12	21,24	21,44	21,57	21,72	21,63	21,47	21,50	21,59	21,59	21,60	21,52	21,57	21,51	21,57	21,61	21,55	21,59	21,59	21,58	21,54	21,59	21,59	21,61	21,59	21,54	21,46	21,55	21,61	21,59	21,56	21,52	21,60	21,57	21,62	21,60	21,61	21,59	21,56	21,57	21,58	21,54	21,54	21,70	21,66	21,66	21,64	21,77	21,68	21,64	21,78	21,78	21,65	21,68	21,65	21,73	21,79	21,81	21,86	21,92	21,87	21,84	21,88	21,83	21,83	21,92	21,91	21,89	21,94	22,04	22,00	21,97	21,94	21,97	21,98	21,99	22,10	22,04	22,00	22,05	22,06	22,15	22,20	22,19	22,14	22,12	22,14	22,14	22,17	22,16	22,23	22,29	22,20	22,15	22,20	22,27	22,25	22,22	22,25	22,28	22,34	22,39	22,33	22,26	22,32	22,41	22,44	22,50	22,49	22,50	22,51	22,49	22,46	22,53	22,60	22,61	22,56	22,54	22,55	22,50	22,45	22,55	22,59	22,67	22,66	22,72	22,71	22,69	22,66	22,74	22,72	22,73	22,70	22,73	22,72	22,75	22,80	22,89	22,86	22,87	22,85	22,88	22,86	22,87	22,91	22,89	22,89	22,94	22,97	22,96	22,97	22,98	23,02	23,05	22,96	23,02	23,11	23,05	23,01	23,01	22,94	22,94	23,06	23,12	23,16	23,12	23,16	23,20	23,19	23,14	23,16	23,12	23,15	23,21	23,18	23,22	23,14	23,18	23,20	23,17	23,26	23,24	23,23	23,22	23,17	23,19	23,17	23,16	23,16	23,17	23,24	23,13	23,16	23,16	23,20	23,19	23,15	23,13	23,14	23,18	23,11	23,24	23,31	23,16	23,08	23,03	23,02	23,05	23,10	23,11	23,11	23,08	23,03	23,04	23,04	23,07	23,05	23,12	23,01	22,94	22,97	22,97	22,98	22,98	22,99	22,97	22,97	23,06	23,11	23,03	23,01	23,00	22,97	23,01	23,07	23,15	23,12	23,09	23,01	23,04	23,01	23,05	23,18	23,16	23,13	23,12	23,09	23,07	23,04	23,05	23,15	23,09	23,12	23,17	23,21	23,21	23,18	23,21	23,18	23,22	23,25	23,23	23,18	23,15	23,22	23,22	23,20	23,22	23,28	23,32	23,35	23,39	23,35	23,27	23,31	23,40	23,37	23,42	23,40	23,46	23,48	23,48	23,47	23,45	23,45	23,54	23,53	23,56	23,59	23,54	23,55	23,57	23,60	23,57	23,57	23,58	23,73	23,66	23,62	23,67	23,68	23,64	23,69	23,68	23,67	23,74	23,66	23,73	23,77	23,66	23,72	23,78	23,76	23,76	23,75	23,77	23,71	23,74	23,77	23,81	23,75	23,72	23,70	23,71	23,66	23,65	23,72	23,75	23,77	23,83	23,75	23,72	23,70	23,71	23,71	23,70	23,70	23,65	23,72	23,72	23,68	23,66	23,77	23,73	23,72	23,70	23,67	23,73	23,71	23,65	23,69	23,74	23,74	23,74	23,69	23,75	23,78	23,72	23,78	23,80	23,71	23,84	23,82	23,73	23,71	23,76	23,84	23,81	23,68	23,78	23,80	23,82	23,72	23,75	23,86	23,76	23,86	23,77	23,85	23,91	23,96	23,97	23,90	23,85	23,89	23,93	23,91	23,96	23,90	23,86	23,90	23,90	23,97	24,00	23,97	23,99	24,00	23,99	24,05	24,05	24,03	23,99	24,03	24,05	24,13	24,14	24,11	24,14	24,12	24,09	24,10	24,14	24,12	24,14	24,11	24,08	24,14	24,19	24,11	24,14	24,14	24,16	24,06	24,02	24,04	24,14	24,10	24,09	24,16	24,10	24,08	24,11	24,10	24,16	24,12	24,22	24,25	24,16	24,15	24,19	24,21	24,19	24,22	24,16	24,21	24,18	24,19	24,19	24,18	24,18	24,11	24,15	24,21	24,26	24,26	24,24	24,24	24,19	24,28	24,31	24,28	24,23	24,31	24,27	24,25	24,21	24,18	24,16	24,19	24,27	24,19	24,21	24,33	24,23	24,26	24,31	24,34	24,30	24,28	24,36	24,36	24,38	24,45	24,40	24,28	24,22	24,27	24,39	24,40	24,31	24,35	24,37	24,28	24,24	24,22	24,24	24,20	24,26	24,17	24,22	24,30	24,22	24,26	24,15	24,15	24,17	24,24	24,33	24,21	24,10	24,13	24,13	24,04	24,03	24,02	24,00	23,98	24,00	23,93	23,93	23,94	23,95	23,92	24,00	23,97	23,98	23,95	23,92	23,94	23,89	23,92	23,91	24,06	24,03	23,89	23,87	23,91	23,92	23,88	23,88	23,81	23,81	23,77	23,79	23,72	23,77	23,71	23,83	23,81	23,80	23,85	23,81	23,73	23,73	23,69	23,75	23,65	23,55	23,45	23,53	23,54	23,42	23,38	23,31	23,27	23,30	23,32	23,28	23,29	23,34	23,26	23,28	23,35	23,31	23,28	23,24	23,24	23,26	23,31	23,30	23,28	23,24	23,21	23,23	23,31	23,20	23,12	23,13	23,13	23,09	23,08	23,05	23,00	23,04	23,12	23,04	22,93	23,06	23,03	22,93	22,89	22,98	22,98	23,01	23,00	22,95	23,01	22,88	22,87	22,85	
20,52	20,64	20,71	20,73	20,61	20,60	20,64	20,64	20,64	20,62	20,63	20,73	20,67	20,63	20,69	20,68	20,72	20,71	20,65	20,68	20,61	20,61	20,70	20,71	20,68	20,58	20,72	20,80	20,90	21,06	21,10	21,24	21,42	21,54	21,62	21,60	21,47	21,49	21,68	21,65	21,62	21,56	21,52	21,42	21,51	21,61	21,61	21,62	21,57	21,54	21,50	21,59	21,63	21,51	21,53	21,53	21,63	21,55	21,60	21,59	21,63	21,51	21,61	21,56	21,50	21,59	21,66	21,57	21,64	21,57	21,66	21,55	21,57	21,64	21,67	21,66	21,67	21,71	21,61	21,56	21,70	21,79	21,76	21,73	21,64	21,69	21,86	21,84	21,88	21,91	21,89	21,85	21,85	21,88	21,81	21,85	21,94	21,92	21,94	22,03	21,96	21,99	21,99	21,98	21,94	22,00	22,09	22,15	22,04	22,06	22,07	22,10	22,19	22,21	22,14	22,17	22,15	22,13	22,27	22,16	22,15	22,23	22,20	22,21	22,22	22,26	22,31	22,27	22,31	22,30	22,30	22,38	22,35	22,33	22,36	22,42	22,35	22,36	22,44	22,40	22,46	22,43	22,46	22,53	22,53	22,49	22,55	22,59	22,55	22,55	22,58	22,58	22,58	22,65	22,68	22,71	22,66	22,54	22,63	22,68	22,64	22,70	22,73	22,73	22,73	22,76	22,81	22,83	22,84	22,78	22,81	22,82	22,88	22,89	22,86	22,88	22,87	22,99	22,97	22,94	23,04	22,96	22,97	23,04	23,06	23,05	23,01	23,04	23,04	22,99	22,95	23,04	23,11	23,13	23,13	23,12	23,09	23,12	23,14	23,22	23,13	23,10	23,17	23,18	23,20	23,23	23,20	23,18	23,17	23,18	23,22	23,26	23,18	23,21	23,14	23,19	23,20	23,12	23,17	23,14	23,16	23,18	23,15	23,12	23,22	23,16	23,16	23,15	23,08	23,15	23,17	23,16	23,30	23,18	23,05	23,04	23,04	23,09	23,17	23,06	22,98	23,02	23,05	22,98	23,01	23,05	23,06	23,08	23,05	22,97	22,97	22,98	22,92	22,94	22,89	22,97	23,01	23,01	23,02	23,04	23,02	22,96	22,99	22,99	23,06	23,10	23,08	22,99	23,00	23,00	22,97	23,01	23,10	23,10	23,08	23,07	23,11	23,07	23,05	23,05	23,11	23,12	23,05	23,17	23,22	23,17	23,15	23,21	23,18	23,16	23,19	23,21	23,17	23,18	23,24	23,26	23,26	23,22	23,26	23,32	23,25	23,34	23,38	23,34	23,28	23,40	23,38	23,38	23,38	23,43	23,44	23,44	23,36	23,36	23,46	23,45	23,40	23,44	23,52	23,54	23,50	23,54	23,57	23,55	23,51	23,54	23,63	23,58	23,54	23,60	23,65	23,62	23,65	23,63	23,61	23,59	23,67	23,64	23,68	23,59	23,63	23,76	23,74	23,67	23,63	23,69	23,66	23,71	23,73	23,77	23,80	23,65	23,65	23,65	23,65	23,70	23,73	23,74	23,74	23,75	23,68	23,61	23,67	23,61	23,62	23,65	23,63	23,65	23,71	23,70	23,64	23,61	23,60	23,64	23,61	23,65	23,66	23,67	23,61	23,56	23,57	23,65	23,67	23,73	23,75	23,70	23,69	23,69	23,73	23,72	23,75	23,77	23,81	23,68	23,70	23,72	23,75	23,77	23,72	23,78	23,86	23,85	23,76	23,66	23,75	23,72	23,73	23,73	23,80	23,85	23,85	23,89	23,86	23,85	23,82	23,86	23,85	23,92	23,87	23,87	23,92	23,84	23,89	23,95	23,95	23,95	23,99	23,89	23,97	24,08	24,03	23,96	23,96	24,01	24,05	24,05	24,09	24,08	24,09	24,03	24,08	24,07	24,04	24,05	24,03	24,03	24,15	24,19	24,11	24,09	24,07	24,12	24,04	23,94	24,02	24,06	24,12	24,08	24,14	24,06	24,03	24,02	24,05	24,06	24,09	24,15	24,13	24,03	24,06	24,08	24,10	24,14	24,20	24,16	24,08	24,06	24,15	24,11	24,13	24,08	24,05	24,11	24,23	24,17	24,20	24,21	24,18	24,14	24,19	24,25	24,23	24,18	24,25	24,25	24,26	24,21	24,20	24,12	24,17	24,23	24,22	24,17	24,27	24,23	24,22	24,28	24,23	24,26	24,29	24,32	24,31	24,36	24,36	24,36	24,30	24,25	24,30	24,38	24,38	24,33	24,35	24,33	24,27	24,27	24,21	24,21	24,24	24,27	24,25	24,24	24,33	24,27	24,23	24,22	24,17	24,12	24,16	24,28	24,25	24,10	24,06	24,14	24,02	24,01	24,07	24,04	24,02	24,00	23,98	23,95	24,00	23,99	23,90	24,03	24,03	23,99	24,08	24,04	23,95	23,92	23,92	23,88	23,98	24,03	23,90	23,87	23,88	23,89	23,90	23,82	23,79	23,82	23,88	23,83	23,72	23,76	23,72	23,82	23,74	23,70	23,85	23,81	23,80	23,77	23,70	23,73	23,67	23,58	23,55	23,44	23,49	23,37	23,40	23,35	23,34	23,38	23,31	23,26	23,24	23,38	23,36	23,27	23,25	23,26	23,24	23,25	23,23	23,30	23,39	23,28	23,27	23,24	23,15	23,24	23,24	23,22	23,12	23,21	23,19	23,14	23,07	23,07	22,99	23,06	23,07	23,03	22,98	23,00	23,01	22,97	22,86	22,92	22,96	22,89	23,03	22,99	22,97	22,75	22,78	22,84	
20,65	20,64	20,73	20,80	20,66	20,55	20,61	20,60	20,67	20,68	20,69	20,69	20,77	20,68	20,67	20,68	20,80	20,71	20,60	20,63	20,64	20,67	20,73	20,70	20,72	20,66	20,78	20,88	20,89	21,02	21,14	21,25	21,35	21,48	21,60	21,59	21,60	21,57	21,55	21,53	21,65	21,62	21,56	21,44	21,50	21,60	21,60	21,57	21,54	21,46	21,44	21,50	21,62	21,60	21,52	21,52	21,61	21,61	21,57	21,58	21,61	21,61	21,60	21,57	21,52	21,52	21,61	21,56	21,67	21,56	21,63	21,57	21,49	21,57	21,71	21,73	21,65	21,76	21,70	21,58	21,63	21,78	21,77	21,82	21,79	21,84	21,90	21,81	21,82	21,89	21,83	21,83	21,82	21,89	21,81	21,93	21,96	21,92	21,96	22,03	22,03	21,99	22,02	22,07	21,94	21,98	22,06	22,09	22,02	22,02	22,03	22,09	22,16	22,18	22,21	22,17	22,16	22,12	22,25	22,16	22,12	22,23	22,23	22,20	22,30	22,26	22,27	22,31	22,29	22,30	22,34	22,34	22,37	22,39	22,33	22,34	22,38	22,41	22,42	22,39	22,45	22,45	22,42	22,49	22,53	22,62	22,60	22,60	22,61	22,54	22,61	22,71	22,58	22,63	22,69	22,70	22,71	22,63	22,60	22,74	22,72	22,70	22,71	22,74	22,74	22,72	22,85	22,81	22,80	22,78	22,78	22,84	22,86	22,92	22,85	22,91	22,98	23,03	22,98	22,95	23,04	23,06	22,92	23,03	23,06	23,07	23,08	23,05	23,02	23,04	22,99	22,99	23,04	23,08	23,08	23,11	23,15	23,12	23,10	23,16	23,16	23,07	23,17	23,16	23,18	23,22	23,14	23,19	23,19	23,15	23,15	23,17	23,20	23,18	23,13	23,12	23,19	23,18	23,20	23,23	23,21	23,22	23,20	23,18	23,27	23,20	23,19	23,17	23,10	23,14	23,17	23,19	23,25	23,12	22,96	23,03	23,03	23,12	23,17	23,03	23,00	23,06	23,08	23,02	23,01	23,05	22,99	23,01	22,98	22,93	23,00	22,96	22,92	22,92	22,92	22,89	22,97	22,94	23,00	23,01	23,00	22,80	22,94	22,97	22,98	22,94	22,91	23,02	23,02	22,97	23,02	23,01	23,06	23,05	23,06	23,06	23,07	23,11	23,06	23,09	23,03	23,07	23,13	23,11	23,22	23,13	23,07	23,15	23,16	23,18	23,19	23,20	23,12	23,15	23,21	23,21	23,23	23,22	23,23	23,29	23,20	23,28	23,29	23,27	23,24	23,33	23,32	23,34	23,34	23,38	23,39	23,36	23,29	23,32	23,40	23,42	23,41	23,40	23,49	23,51	23,48	23,44	23,54	23,58	23,55	23,48	23,53	23,52	23,49	23,57	23,62	23,55	23,55	23,51	23,56	23,53	23,66	23,66	23,65	23,63	23,65	23,67	23,67	23,66	23,65	23,67	23,62	23,67	23,71	23,70	23,72	23,68	23,63	23,65	23,70	23,69	23,70	23,66	23,70	23,69	23,59	23,60	23,69	23,67	23,64	23,65	23,58	23,59	23,64	23,64	23,63	23,58	23,60	23,59	23,61	23,58	23,63	23,65	23,65	23,60	23,63	23,66	23,64	23,65	23,71	23,66	23,67	23,67	23,72	23,68	23,74	23,74	23,73	23,67	23,71	23,73	23,70	23,67	23,69	23,73	23,75	23,78	23,83	23,68	23,61	23,67	23,79	23,77	23,77	23,74	23,78	23,82	23,74	23,81	23,82	23,83	23,78	23,86	23,87	23,86	23,84	23,89	23,84	23,86	23,89	23,91	23,93	23,88	23,86	23,94	24,00	23,93	23,99	24,02	24,00	23,98	24,06	24,04	24,05	24,03	24,03	24,04	23,98	23,93	23,97	23,97	24,06	24,07	23,97	23,99	24,07	24,04	24,02	23,95	24,06	24,07	24,02	23,98	24,06	24,05	24,06	24,01	24,06	24,06	24,07	24,12	24,08	24,00	24,05	24,06	24,15	24,15	24,13	24,15	24,08	24,05	24,11	24,13	24,16	24,11	24,05	24,13	24,20	24,18	24,16	24,19	24,12	24,09	24,07	24,13	24,29	24,21	24,29	24,25	24,21	24,16	24,23	24,20	24,21	24,25	24,17	24,17	24,22	24,21	24,23	24,29	24,28	24,26	24,28	24,34	24,30	24,32	24,39	24,38	24,36	24,27	24,33	24,43	24,37	24,30	24,31	24,32	24,25	24,30	24,25	24,22	24,17	24,19	24,21	24,22	24,26	24,28	24,24	24,22	24,24	24,20	24,16	24,26	24,18	24,14	24,13	24,17	24,07	24,01	24,01	24,05	24,04	23,97	24,07	24,02	23,97	23,97	23,89	24,06	24,09	23,99	24,03	24,12	23,95	23,94	23,95	23,83	23,93	24,02	23,94	23,90	23,92	23,87	23,84	23,85	23,79	23,82	23,79	23,84	23,76	23,72	23,82	23,80	23,78	23,69	23,81	23,87	23,77	23,77	23,64	23,70	23,73	23,56	23,50	23,50	23,40	23,37	23,40	23,39	23,47	23,43	23,35	23,36	23,33	23,40	23,34	23,26	23,31	23,36	23,27	23,24	23,32	23,38	23,36	23,25	23,31	23,29	23,20	23,19	23,18	23,21	23,18	23,16	23,15	23,13	23,09	23,11	23,07	23,02	23,11	23,01	23,04	23,04	23,02	22,99	22,93	22,94	23,04	22,91	22,92	22,98	22,99	22,85	22,83	22,92	
20,62	20,66	20,72	20,81	20,70	20,55	20,60	20,57	20,59	20,68	20,66	20,65	20,67	20,61	20,64	20,67	20,69	20,63	20,58	20,60	20,65	20,68	20,73	20,68	20,73	20,81	20,84	20,83	20,86	20,93	21,09	21,24	21,42	21,49	21,60	21,64	21,59	21,59	21,63	21,50	21,56	21,51	21,47	21,58	21,61	21,57	21,54	21,56	21,60	21,55	21,51	21,52	21,54	21,57	21,54	21,55	21,63	21,64	21,66	21,60	21,60	21,63	21,67	21,60	21,57	21,59	21,60	21,56	21,64	21,57	21,61	21,60	21,57	21,59	21,68	21,74	21,74	21,81	21,71	21,63	21,66	21,74	21,74	21,66	21,78	21,84	21,89	21,86	21,81	21,80	21,85	21,88	21,88	21,90	21,83	21,90	22,00	21,96	21,97	22,00	21,96	22,02	22,08	22,14	22,09	22,07	22,10	22,12	22,07	22,04	22,00	22,09	22,17	22,16	22,18	22,21	22,21	22,09	22,13	22,18	22,21	22,28	22,25	22,17	22,25	22,20	22,14	22,31	22,33	22,19	22,28	22,40	22,36	22,39	22,44	22,32	22,34	22,40	22,47	22,49	22,53	22,50	22,38	22,49	22,59	22,70	22,60	22,61	22,65	22,58	22,60	22,72	22,65	22,64	22,66	22,66	22,73	22,69	22,65	22,74	22,76	22,74	22,71	22,78	22,83	22,80	22,85	22,79	22,81	22,78	22,80	22,82	22,90	22,94	22,86	22,91	22,93	23,01	22,99	22,96	23,01	23,07	23,04	23,07	23,01	23,03	23,06	23,11	23,05	23,00	23,00	22,95	23,00	23,05	23,10	23,10	23,08	23,08	23,09	23,12	23,12	23,14	23,16	23,16	23,22	23,18	23,10	23,16	23,21	23,10	23,22	23,17	23,15	23,19	23,17	23,12	23,08	23,20	23,21	23,24	23,26	23,20	23,20	23,08	23,18	23,26	23,15	23,15	23,13	23,18	23,13	23,08	23,14	23,11	22,95	22,97	23,07	23,09	23,11	23,01	23,02	23,03	23,07	23,09	23,06	23,01	22,91	22,98	22,98	22,94	23,02	22,93	22,88	22,87	22,99	22,90	22,97	22,92	22,90	22,91	22,93	22,87	22,91	22,97	22,97	22,92	22,94	23,02	23,04	22,97	22,96	22,99	23,02	23,02	23,06	23,08	23,10	23,06	23,04	22,99	23,06	23,10	23,13	23,17	23,10	23,14	23,17	23,14	23,16	23,12	23,23	23,21	23,05	23,08	23,19	23,24	23,20	23,17	23,24	23,23	23,20	23,17	23,26	23,29	23,24	23,27	23,32	23,30	23,37	23,36	23,37	23,35	23,31	23,33	23,41	23,43	23,45	23,43	23,42	23,48	23,41	23,40	23,48	23,50	23,45	23,45	23,49	23,51	23,51	23,46	23,53	23,44	23,40	23,49	23,56	23,60	23,66	23,60	23,55	23,58	23,58	23,60	23,63	23,64	23,62	23,60	23,60	23,60	23,61	23,68	23,63	23,66	23,60	23,63	23,74	23,67	23,57	23,63	23,67	23,65	23,66	23,58	23,63	23,61	23,66	23,68	23,55	23,49	23,54	23,62	23,61	23,54	23,58	23,57	23,56	23,58	23,58	23,61	23,63	23,59	23,59	23,59	23,64	23,65	23,61	23,55	23,59	23,68	23,70	23,66	23,70	23,71	23,69	23,69	23,70	23,71	23,68	23,68	23,63	23,65	23,66	23,71	23,75	23,72	23,73	23,70	23,70	23,75	23,68	23,70	23,75	23,74	23,76	23,74	23,77	23,79	23,78	23,74	23,80	23,80	23,83	23,84	23,82	23,77	23,83	23,85	23,89	23,95	23,82	23,83	23,93	23,90	23,92	23,93	23,97	23,92	24,00	24,05	24,06	24,03	24,04	23,97	23,89	23,86	23,89	23,96	24,02	24,05	23,96	23,97	24,01	24,01	23,99	23,98	24,06	23,96	23,98	23,94	23,99	24,00	24,00	24,01	23,99	24,03	24,05	24,04	24,01	23,98	24,04	24,02	24,12	24,13	24,05	24,08	24,16	24,01	24,05	24,12	24,20	24,19	24,08	24,15	24,14	24,12	24,07	24,07	24,08	24,10	24,11	24,12	24,26	24,24	24,17	24,18	24,15	24,14	24,16	24,15	24,17	24,25	24,20	24,12	24,23	24,25	24,27	24,30	24,26	24,23	24,25	24,29	24,31	24,32	24,28	24,32	24,37	24,35	24,32	24,34	24,31	24,31	24,32	24,37	24,32	24,23	24,29	24,28	24,25	24,25	24,28	24,28	24,21	24,29	24,33	24,23	24,15	24,19	24,19	24,22	24,28	24,18	24,16	24,22	24,15	24,13	24,15	24,08	24,01	24,07	24,12	24,10	24,02	24,05	24,01	24,06	24,00	23,96	23,94	23,98	23,89	23,88	23,99	23,94	23,93	24,06	23,94	23,89	23,92	23,88	23,86	23,85	23,83	23,78	23,80	23,80	23,83	23,76	23,86	23,84	23,77	23,73	23,78	23,81	23,79	23,71	23,66	23,72	23,71	23,61	23,52	23,45	23,47	23,38	23,43	23,41	23,42	23,47	23,30	23,31	23,37	23,38	23,32	23,21	23,30	23,30	23,33	23,31	23,33	23,38	23,31	23,20	23,35	23,35	23,25	23,18	23,19	23,14	23,20	23,17	23,07	23,09	23,08	23,09	23,14	23,07	23,08	23,06	23,08	23,02	22,96	22,95	22,96	23,00	22,99	23,05	22,99	22,95	22,99	22,91	22,85	22,86	
20,54	20,72	20,77	20,78	20,69	20,65	20,60	20,66	20,61	20,67	20,63	20,59	20,61	20,53	20,67	20,64	20,71	20,66	20,62	20,57	20,59	20,71	20,76	20,73	20,68	20,76	20,83	20,83	20,82	20,87	20,98	21,18	21,37	21,48	21,52	21,56	21,55	21,56	21,56	21,53	21,53	21,47	21,48	21,60	21,71	21,62	21,51	21,55	21,50	21,55	21,62	21,62	21,56	21,53	21,53	21,57	21,67	21,67	21,60	21,63	21,61	21,65	21,59	21,60	21,58	21,60	21,62	21,55	21,65	21,75	21,67	21,60	21,63	21,75	21,61	21,63	21,69	21,78	21,75	21,68	21,72	21,77	21,71	21,71	21,71	21,73	21,72	21,80	21,80	21,74	21,78	21,93	21,98	21,97	21,91	21,89	21,93	22,02	22,00	21,99	21,99	21,97	22,01	22,10	22,03	22,00	22,09	22,06	22,09	22,06	21,96	22,17	22,21	22,15	22,16	22,22	22,22	22,15	22,17	22,15	22,18	22,22	22,21	22,19	22,23	22,19	22,19	22,31	22,42	22,21	22,23	22,32	22,36	22,36	22,44	22,45	22,36	22,36	22,45	22,42	22,48	22,49	22,43	22,47	22,57	22,65	22,65	22,64	22,65	22,52	22,58	22,65	22,64	22,64	22,65	22,62	22,69	22,68	22,68	22,73	22,77	22,75	22,69	22,72	22,80	22,88	22,85	22,77	22,80	22,87	22,83	22,83	22,86	22,93	22,91	22,96	22,90	22,94	22,93	22,97	23,00	23,04	23,11	23,08	23,01	23,05	23,08	23,09	23,05	23,04	23,06	23,04	23,04	23,11	23,24	23,17	23,13	23,13	23,13	23,16	23,17	23,17	23,16	23,15	23,19	23,19	23,15	23,15	23,18	23,10	23,20	23,21	23,18	23,24	23,16	23,17	23,18	23,15	23,18	23,19	23,15	23,15	23,25	23,09	23,15	23,19	23,18	23,20	23,13	23,18	23,15	23,13	23,14	23,16	23,02	22,99	23,01	23,03	23,07	23,07	23,08	23,03	22,99	23,12	23,08	23,06	22,94	23,00	23,00	22,92	22,97	22,97	22,94	22,90	22,93	22,92	22,89	22,90	22,90	22,95	22,97	22,94	22,92	22,97	23,02	22,99	22,99	23,07	23,00	22,97	22,93	23,00	23,01	23,00	23,04	23,05	23,07	23,02	22,98	22,98	23,04	23,07	23,17	23,13	23,11	23,08	23,14	23,14	23,14	23,18	23,11	23,17	23,11	23,07	23,09	23,16	23,21	23,13	23,06	23,12	23,14	23,26	23,25	23,28	23,28	23,25	23,31	23,31	23,28	23,33	23,32	23,32	23,26	23,29	23,37	23,37	23,40	23,42	23,35	23,41	23,39	23,36	23,46	23,39	23,35	23,45	23,44	23,39	23,47	23,44	23,52	23,49	23,45	23,47	23,51	23,54	23,56	23,53	23,51	23,53	23,51	23,59	23,63	23,62	23,57	23,53	23,52	23,54	23,57	23,60	23,62	23,59	23,60	23,56	23,64	23,64	23,58	23,59	23,61	23,59	23,65	23,61	23,58	23,54	23,54	23,57	23,54	23,47	23,46	23,56	23,58	23,51	23,52	23,54	23,52	23,53	23,51	23,55	23,52	23,54	23,51	23,53	23,53	23,57	23,51	23,55	23,63	23,66	23,64	23,61	23,65	23,69	23,61	23,63	23,61	23,64	23,64	23,61	23,63	23,62	23,68	23,61	23,57	23,67	23,70	23,66	23,66	23,69	23,64	23,65	23,74	23,69	23,69	23,75	23,74	23,72	23,72	23,68	23,65	23,68	23,73	23,76	23,74	23,74	23,81	23,76	23,83	23,95	23,86	23,85	23,89	23,86	23,88	23,93	23,91	23,98	24,03	24,05	23,98	23,93	23,99	23,96	23,89	23,90	23,90	23,90	23,99	23,99	23,87	23,86	23,92	23,90	23,93	23,97	23,99	23,96	23,93	23,99	24,01	23,95	23,98	24,08	24,02	23,93	23,98	23,99	23,96	24,01	24,01	23,98	24,04	24,10	23,98	23,96	24,09	24,03	23,99	24,02	24,10	24,11	24,07	24,11	24,08	24,11	24,09	24,03	24,01	24,10	24,10	24,12	24,18	24,17	24,14	24,11	24,19	24,17	24,10	24,13	24,14	24,16	24,14	24,16	24,22	24,21	24,16	24,27	24,25	24,25	24,27	24,36	24,31	24,31	24,32	24,30	24,28	24,30	24,28	24,31	24,30	24,30	24,34	24,37	24,31	24,32	24,29	24,28	24,31	24,34	24,36	24,28	24,28	24,33	24,21	24,24	24,20	24,17	24,18	24,25	24,31	24,27	24,15	24,15	24,04	24,14	24,15	24,09	24,12	24,17	24,17	24,16	24,06	24,09	24,09	24,08	24,01	23,99	23,99	24,03	23,95	23,91	24,02	23,98	24,05	24,02	23,91	23,89	23,98	23,92	23,85	23,87	23,95	23,89	23,80	23,81	23,83	23,88	23,84	23,82	23,77	23,76	23,88	23,84	23,80	23,71	23,62	23,72	23,67	23,57	23,55	23,48	23,45	23,46	23,47	23,41	23,45	23,42	23,35	23,32	23,37	23,37	23,42	23,35	23,29	23,27	23,29	23,32	23,37	23,35	23,28	23,26	23,34	23,40	23,29	23,23	23,25	23,22	23,18	23,19	23,11	23,08	23,11	23,14	23,19	23,12	23,11	23,14	23,13	23,10	22,94	22,88	22,97	23,02	22,91	22,87	22,97	22,94	23,04	22,90	22,81	22,85	
20,60	20,66	20,74	20,73	20,67	20,65	20,65	20,70	20,70	20,70	20,73	20,73	20,72	20,69	20,67	20,70	20,68	20,66	20,69	20,61	20,56	20,64	20,70	20,66	20,79	20,82	20,81	20,89	20,86	20,98	21,10	21,31	21,38	21,51	21,70	21,57	21,54	21,47	21,51	21,55	21,50	21,49	21,50	21,57	21,66	21,66	21,67	21,57	21,53	21,49	21,58	21,64	21,60	21,55	21,56	21,50	21,58	21,66	21,61	21,59	21,55	21,59	21,68	21,67	21,65	21,60	21,65	21,60	21,69	21,80	21,75	21,60	21,61	21,72	21,75	21,60	21,66	21,74	21,82	21,76	21,79	21,78	21,77	21,83	21,82	21,75	21,76	21,80	21,86	21,80	21,86	21,93	22,01	22,02	21,97	21,93	21,93	21,92	22,00	22,02	22,03	22,00	21,99	22,01	22,00	22,02	22,15	22,11	22,06	22,17	22,03	22,11	22,19	22,19	22,23	22,24	22,23	22,15	22,25	22,27	22,28	22,28	22,25	22,24	22,21	22,21	22,32	22,34	22,43	22,33	22,27	22,34	22,46	22,41	22,40	22,45	22,38	22,36	22,42	22,40	22,39	22,40	22,48	22,54	22,57	22,60	22,68	22,69	22,64	22,53	22,61	22,67	22,63	22,62	22,67	22,71	22,69	22,70	22,74	22,77	22,80	22,83	22,70	22,65	22,75	22,83	22,84	22,78	22,82	22,87	22,89	22,91	22,94	22,90	22,95	23,01	22,97	22,97	22,93	22,96	23,06	23,12	23,09	23,07	23,07	23,09	23,07	23,12	23,12	23,07	23,15	23,10	23,04	23,13	23,24	23,24	23,17	23,17	23,18	23,13	23,19	23,24	23,17	23,14	23,26	23,25	23,17	23,17	23,14	23,19	23,12	23,15	23,22	23,26	23,18	23,21	23,24	23,18	23,20	23,17	23,12	23,16	23,24	23,21	23,24	23,26	23,23	23,24	23,13	23,18	23,11	23,10	23,19	23,17	23,07	23,09	23,05	23,05	23,06	23,02	23,10	23,03	23,03	23,00	22,99	23,03	23,07	23,01	23,02	22,93	22,93	22,95	22,97	22,98	22,95	22,89	22,96	22,92	22,96	22,96	22,97	22,97	22,89	22,88	22,98	23,00	23,01	23,01	22,95	23,00	23,00	23,06	23,07	23,04	23,05	23,02	23,02	23,01	22,93	22,93	23,00	23,02	23,09	23,09	23,16	23,12	23,14	23,13	23,09	23,12	23,15	23,12	23,08	23,08	23,12	23,12	23,14	23,18	23,14	23,17	23,21	23,27	23,28	23,20	23,22	23,29	23,32	23,28	23,22	23,26	23,29	23,27	23,28	23,30	23,32	23,33	23,33	23,32	23,28	23,30	23,37	23,34	23,43	23,40	23,34	23,49	23,52	23,38	23,36	23,36	23,46	23,48	23,49	23,42	23,47	23,49	23,50	23,53	23,52	23,47	23,46	23,55	23,58	23,64	23,56	23,55	23,53	23,54	23,58	23,57	23,64	23,59	23,52	23,49	23,48	23,62	23,55	23,53	23,60	23,57	23,55	23,55	23,59	23,47	23,44	23,48	23,50	23,43	23,48	23,49	23,47	23,51	23,51	23,50	23,55	23,53	23,47	23,45	23,41	23,49	23,54	23,53	23,52	23,55	23,53	23,53	23,56	23,57	23,56	23,51	23,50	23,55	23,59	23,55	23,50	23,55	23,61	23,57	23,63	23,64	23,65	23,65	23,54	23,59	23,63	23,64	23,60	23,64	23,61	23,59	23,63	23,67	23,64	23,68	23,72	23,66	23,67	23,75	23,67	23,65	23,69	23,68	23,78	23,76	23,77	23,71	23,80	23,80	23,82	23,80	23,88	23,91	23,86	23,92	23,92	23,89	23,98	23,97	23,90	23,80	23,91	23,91	23,95	23,93	23,96	23,85	23,87	23,92	23,86	23,83	23,89	23,91	23,89	23,85	23,90	23,88	23,90	23,90	23,97	23,95	23,94	23,96	24,00	23,96	24,00	23,93	23,81	23,90	23,96	23,92	23,92	24,00	23,93	23,97	24,06	24,07	24,02	23,96	24,02	24,05	24,01	24,05	24,06	24,02	24,05	24,03	24,03	24,05	24,09	24,11	24,14	24,11	24,14	24,11	24,12	24,17	24,12	24,13	24,16	24,16	24,15	24,15	24,22	24,12	24,20	24,24	24,28	24,28	24,27	24,30	24,33	24,29	24,33	24,35	24,30	24,26	24,27	24,36	24,39	24,30	24,29	24,30	24,27	24,27	24,23	24,21	24,27	24,34	24,30	24,29	24,24	24,28	24,26	24,17	24,28	24,20	24,16	24,26	24,31	24,31	24,24	24,21	24,09	24,12	24,12	24,13	24,19	24,20	24,13	24,15	24,08	24,04	24,10	24,10	24,02	24,05	24,03	24,10	24,03	23,99	24,05	24,06	24,08	24,11	23,95	23,92	23,99	23,94	23,83	23,89	23,93	23,88	23,86	23,82	23,89	23,90	23,91	23,87	23,75	23,77	23,87	23,76	23,76	23,66	23,61	23,70	23,72	23,51	23,53	23,53	23,45	23,47	23,47	23,41	23,38	23,49	23,39	23,41	23,41	23,38	23,45	23,42	23,37	23,34	23,28	23,27	23,34	23,36	23,30	23,31	23,39	23,35	23,23	23,22	23,22	23,26	23,22	23,19	23,24	23,14	23,15	23,22	23,13	23,21	23,17	23,18	23,13	23,09	23,06	23,00	23,04	23,07	22,95	22,82	22,91	23,00	22,99	22,98	22,93	22,98	
20,61	20,56	20,58	20,66	20,66	20,60	20,67	20,75	20,72	20,71	20,66	20,69	20,76	20,76	20,77	20,67	20,70	20,67	20,71	20,64	20,55	20,57	20,59	20,67	20,78	20,79	20,83	20,80	20,82	20,94	21,13	21,34	21,49	21,55	21,72	21,69	21,63	21,50	21,56	21,62	21,60	21,54	21,46	21,53	21,62	21,64	21,72	21,63	21,59	21,51	21,53	21,63	21,63	21,56	21,59	21,56	21,66	21,65	21,63	21,67	21,64	21,61	21,72	21,68	21,72	21,65	21,68	21,64	21,64	21,75	21,67	21,56	21,65	21,72	21,71	21,53	21,52	21,71	21,80	21,78	21,82	21,77	21,73	21,78	21,77	21,83	21,84	21,97	21,93	21,88	21,93	22,01	22,04	21,98	21,93	21,93	22,00	21,95	21,91	21,98	22,02	22,05	22,01	22,01	22,01	22,04	22,18	22,17	22,07	22,05	22,04	22,16	22,24	22,19	22,20	22,17	22,17	22,12	22,18	22,28	22,24	22,29	22,30	22,24	22,28	22,28	22,35	22,36	22,35	22,32	22,26	22,31	22,40	22,44	22,44	22,51	22,45	22,40	22,43	22,44	22,45	22,47	22,53	22,54	22,60	22,61	22,59	22,64	22,62	22,57	22,60	22,64	22,65	22,66	22,65	22,69	22,76	22,70	22,74	22,78	22,79	22,77	22,78	22,75	22,79	22,84	22,86	22,92	22,92	22,86	22,88	22,98	22,99	22,99	22,94	22,96	22,98	23,01	23,05	23,00	23,08	23,10	23,08	23,13	23,16	23,09	23,07	23,12	23,13	23,08	23,12	23,04	23,06	23,09	23,17	23,15	23,15	23,18	23,23	23,13	23,14	23,19	23,16	23,15	23,18	23,22	23,13	23,23	23,19	23,18	23,20	23,19	23,18	23,23	23,20	23,18	23,29	23,16	23,15	23,20	23,16	23,19	23,22	23,22	23,27	23,24	23,23	23,19	23,14	23,23	23,19	23,05	23,11	23,18	23,07	23,12	23,05	23,09	23,10	23,03	23,09	23,02	23,02	23,06	22,97	23,01	23,02	22,95	22,96	22,95	22,91	22,99	22,93	22,93	22,94	22,91	22,94	22,97	23,02	22,98	22,87	22,87	22,84	22,89	22,96	22,98	22,95	22,98	22,94	22,96	22,97	22,97	23,02	23,01	23,03	23,03	23,01	22,98	22,96	22,96	22,96	23,00	23,03	23,14	23,15	23,14	23,09	23,12	23,08	23,12	23,17	23,16	23,09	23,06	23,08	23,17	23,10	23,12	23,19	23,23	23,20	23,22	23,27	23,23	23,13	23,22	23,30	23,28	23,22	23,23	23,24	23,24	23,29	23,26	23,29	23,34	23,36	23,34	23,29	23,28	23,22	23,29	23,42	23,36	23,31	23,31	23,44	23,42	23,34	23,36	23,46	23,41	23,40	23,35	23,42	23,48	23,54	23,52	23,51	23,50	23,48	23,50	23,50	23,57	23,53	23,54	23,51	23,57	23,54	23,55	23,53	23,54	23,50	23,50	23,41	23,47	23,47	23,50	23,54	23,57	23,54	23,43	23,51	23,50	23,44	23,45	23,45	23,41	23,46	23,42	23,47	23,51	23,47	23,46	23,49	23,44	23,44	23,43	23,39	23,43	23,52	23,57	23,48	23,48	23,51	23,56	23,54	23,50	23,48	23,49	23,46	23,50	23,56	23,57	23,52	23,56	23,56	23,54	23,56	23,65	23,63	23,61	23,65	23,63	23,65	23,70	23,69	23,61	23,60	23,57	23,58	23,64	23,61	23,61	23,65	23,64	23,72	23,81	23,72	23,65	23,70	23,72	23,72	23,80	23,75	23,76	23,79	23,81	23,70	23,77	23,85	23,86	23,84	23,82	23,86	23,84	23,90	23,95	23,92	23,87	23,89	23,91	23,88	23,86	23,87	23,85	23,83	23,89	23,87	23,80	23,76	23,88	23,84	23,79	23,77	23,81	23,80	23,89	23,88	23,89	23,85	23,83	23,88	23,93	23,94	23,88	23,83	23,84	23,87	23,82	23,87	23,94	23,93	23,89	23,99	24,02	24,06	24,00	23,96	23,98	23,90	23,95	24,00	23,99	24,00	23,99	23,97	24,01	24,10	24,12	24,20	24,08	24,05	24,09	24,05	24,09	24,17	24,13	24,16	24,09	24,15	24,15	24,21	24,13	24,17	24,23	24,16	24,23	24,20	24,28	24,27	24,27	24,28	24,30	24,32	24,28	24,30	24,35	24,34	24,30	24,29	24,37	24,37	24,25	24,21	24,30	24,30	24,26	24,28	24,33	24,28	24,29	24,30	24,22	24,21	24,21	24,20	24,23	24,22	24,17	24,30	24,29	24,29	24,18	24,25	24,29	24,21	24,17	24,11	24,12	24,14	24,13	24,12	24,11	24,10	24,06	24,01	24,04	24,04	24,09	24,05	23,95	24,00	24,02	23,97	23,95	23,95	23,95	23,87	23,90	23,86	23,90	23,90	23,85	23,80	23,81	23,78	23,83	23,78	23,82	23,82	23,73	23,75	23,62	23,57	23,72	23,70	23,59	23,51	23,61	23,54	23,50	23,49	23,40	23,48	23,46	23,40	23,40	23,40	23,39	23,46	23,33	23,38	23,43	23,33	23,35	23,36	23,32	23,31	23,33	23,35	23,31	23,19	23,19	23,23	23,16	23,29	23,24	23,26	23,20	23,07	23,16	23,12	23,11	23,16	23,16	23,06	23,07	23,05	23,05	23,02	23,05	22,97	22,89	22,99	23,02	22,91	22,95	22,95	22,98	
20,65	20,59	20,56	20,73	20,65	20,61	20,66	20,71	20,70	20,75	20,70	20,66	20,76	20,71	20,67	20,62	20,63	20,64	20,58	20,61	20,58	20,58	20,57	20,60	20,78	20,76	20,82	20,84	20,81	20,88	21,09	21,27	21,43	21,47	21,55	21,58	21,61	21,46	21,48	21,63	21,57	21,59	21,54	21,49	21,55	21,60	21,65	21,63	21,59	21,52	21,54	21,59	21,64	21,49	21,61	21,61	21,59	21,66	21,63	21,66	21,66	21,68	21,67	21,61	21,62	21,64	21,64	21,63	21,65	21,67	21,60	21,52	21,56	21,67	21,68	21,62	21,61	21,81	21,83	21,74	21,75	21,85	21,80	21,78	21,74	21,80	21,85	21,84	21,90	21,94	21,94	21,97	22,02	22,00	21,98	21,89	22,05	21,99	21,95	21,96	21,99	21,97	22,07	22,10	22,06	22,02	22,13	22,16	22,07	22,13	22,14	22,15	22,22	22,24	22,21	22,19	22,13	22,14	22,23	22,16	22,13	22,21	22,23	22,26	22,34	22,32	22,24	22,29	22,25	22,32	22,28	22,33	22,35	22,35	22,39	22,49	22,42	22,45	22,45	22,47	22,47	22,53	22,56	22,61	22,65	22,63	22,58	22,63	22,67	22,66	22,65	22,70	22,65	22,68	22,71	22,68	22,75	22,77	22,76	22,80	22,79	22,73	22,79	22,80	22,86	22,85	22,81	22,90	22,96	22,89	22,89	22,91	22,94	23,00	22,95	22,92	22,98	22,99	23,01	22,98	23,03	23,05	23,02	23,13	23,12	23,13	23,03	23,07	23,12	23,10	23,16	23,12	23,12	23,14	23,17	23,16	23,16	23,15	23,25	23,20	23,20	23,21	23,14	23,16	23,12	23,14	23,18	23,29	23,25	23,17	23,19	23,18	23,15	23,23	23,32	23,21	23,24	23,23	23,18	23,15	23,12	23,13	23,19	23,17	23,22	23,27	23,26	23,19	23,14	23,14	23,17	23,10	23,13	23,17	23,15	23,12	23,11	23,05	23,13	23,11	23,05	23,04	23,01	23,09	23,06	22,99	22,99	22,97	22,97	22,98	22,98	22,94	22,89	22,87	22,91	22,87	22,84	22,88	22,91	22,91	22,93	22,89	22,90	22,93	22,92	23,01	22,89	22,98	22,96	22,95	22,91	22,98	22,98	22,99	23,06	23,00	22,96	22,96	22,94	23,01	23,05	22,98	23,02	23,04	23,04	23,01	23,01	23,02	23,02	23,18	23,15	23,09	23,13	23,10	23,05	23,07	23,11	23,11	23,12	23,13	23,14	23,22	23,24	23,21	23,09	23,21	23,27	23,24	23,16	23,21	23,22	23,24	23,21	23,21	23,25	23,27	23,32	23,39	23,31	23,31	23,28	23,32	23,31	23,28	23,24	23,31	23,40	23,41	23,39	23,38	23,39	23,32	23,35	23,33	23,38	23,45	23,44	23,43	23,36	23,44	23,50	23,49	23,43	23,48	23,46	23,53	23,51	23,49	23,45	23,45	23,48	23,45	23,50	23,45	23,43	23,43	23,49	23,50	23,52	23,45	23,46	23,41	23,40	23,46	23,44	23,40	23,36	23,37	23,43	23,39	23,43	23,47	23,42	23,41	23,41	23,36	23,37	23,50	23,43	23,46	23,50	23,48	23,43	23,50	23,47	23,49	23,52	23,45	23,43	23,47	23,44	23,39	23,54	23,47	23,52	23,52	23,49	23,51	23,52	23,56	23,57	23,53	23,61	23,60	23,58	23,67	23,59	23,60	23,58	23,62	23,61	23,68	23,62	23,56	23,64	23,60	23,61	23,72	23,71	23,70	23,66	23,70	23,72	23,78	23,72	23,75	23,77	23,74	23,72	23,81	23,87	23,84	23,81	23,78	23,80	23,81	23,86	23,94	23,86	23,88	23,90	23,84	23,78	23,80	23,78	23,81	23,84	23,79	23,78	23,82	23,80	23,76	23,82	23,78	23,76	23,75	23,74	23,76	23,84	23,82	23,87	23,82	23,86	23,86	23,85	23,78	23,79	23,86	23,83	23,86	23,91	23,90	23,81	23,88	23,95	23,98	23,97	23,92	23,96	23,93	23,95	23,91	24,01	24,01	24,00	23,97	23,98	23,99	24,08	24,03	24,15	24,12	24,07	24,15	24,06	24,03	24,09	24,09	24,14	24,04	24,07	24,11	24,16	24,12	24,09	24,13	24,17	24,23	24,29	24,22	24,31	24,30	24,26	24,23	24,28	24,32	24,35	24,30	24,28	24,26	24,33	24,33	24,37	24,34	24,19	24,28	24,31	24,23	24,18	24,29	24,33	24,28	24,31	24,28	24,22	24,17	24,20	24,23	24,22	24,16	24,28	24,24	24,23	24,21	24,22	24,24	24,17	24,14	24,10	24,12	24,13	24,18	24,07	24,09	24,14	24,15	24,08	24,12	24,06	24,06	24,03	23,96	23,96	23,97	23,97	23,99	23,98	23,95	23,93	23,91	23,87	23,98	23,91	23,82	23,76	23,72	23,74	23,78	23,77	23,83	23,82	23,69	23,76	23,67	23,60	23,66	23,71	23,63	23,55	23,51	23,56	23,55	23,50	23,42	23,47	23,47	23,44	23,41	23,39	23,45	23,51	23,34	23,34	23,45	23,36	23,33	23,38	23,42	23,35	23,31	23,36	23,38	23,28	23,18	23,22	23,19	23,21	23,25	23,23	23,16	23,09	23,11	23,16	23,10	23,07	23,12	23,05	23,08	23,08	23,01	23,01	23,00	23,04	22,94	22,95	23,04	22,88	22,85	22,90	22,90	
20,70	20,71	20,67	20,76	20,74	20,65	20,70	20,71	20,65	20,71	20,81	20,74	20,77	20,69	20,65	20,63	20,68	20,68	20,60	20,60	20,67	20,67	20,66	20,69	20,78	20,80	20,80	20,82	20,87	21,04	21,09	21,22	21,40	21,49	21,49	21,51	21,54	21,55	21,53	21,54	21,65	21,62	21,62	21,51	21,59	21,58	21,61	21,69	21,60	21,51	21,53	21,61	21,65	21,62	21,57	21,58	21,58	21,64	21,65	21,63	21,68	21,73	21,70	21,68	21,61	21,58	21,72	21,67	21,67	21,69	21,71	21,67	21,55	21,60	21,70	21,71	21,63	21,80	21,81	21,72	21,62	21,78	21,83	21,74	21,77	21,79	21,85	21,84	21,88	21,92	21,94	21,94	21,94	21,98	21,96	21,96	22,02	21,98	22,00	22,05	21,99	22,03	22,04	22,08	22,12	22,06	22,14	22,21	22,12	22,15	22,19	22,19	22,13	22,16	22,22	22,18	22,16	22,14	22,22	22,23	22,21	22,29	22,25	22,22	22,38	22,35	22,32	22,32	22,30	22,38	22,38	22,39	22,38	22,31	22,37	22,46	22,41	22,46	22,53	22,48	22,46	22,46	22,49	22,53	22,60	22,61	22,60	22,66	22,67	22,59	22,72	22,70	22,70	22,66	22,68	22,77	22,81	22,76	22,73	22,82	22,80	22,81	22,80	22,84	22,84	22,87	22,86	22,91	22,94	22,89	22,93	22,96	22,94	23,00	22,93	22,96	22,96	23,04	22,98	23,01	23,03	23,11	23,07	23,10	23,17	23,16	23,10	23,09	23,14	23,12	23,15	23,16	23,11	23,17	23,24	23,22	23,19	23,19	23,24	23,22	23,25	23,25	23,25	23,19	23,16	23,18	23,22	23,29	23,29	23,25	23,23	23,21	23,18	23,17	23,19	23,32	23,27	23,22	23,25	23,23	23,18	23,19	23,19	23,16	23,21	23,27	23,28	23,19	23,21	23,18	23,15	23,13	23,16	23,11	23,10	23,12	23,12	23,08	23,06	23,08	23,09	23,11	23,06	23,08	23,09	23,02	23,01	23,04	23,02	22,96	23,00	22,94	22,90	22,89	22,95	22,93	22,94	22,86	22,92	22,82	22,89	22,92	22,92	22,93	22,92	22,96	22,93	22,93	22,95	23,01	23,00	22,96	22,99	22,98	23,03	22,96	22,93	23,00	22,91	23,03	23,05	23,01	22,99	23,00	23,05	23,05	23,06	23,07	23,05	23,11	23,11	23,11	23,09	23,08	23,04	23,16	23,13	23,17	23,08	23,04	23,12	23,21	23,27	23,19	23,10	23,19	23,22	23,15	23,15	23,24	23,25	23,24	23,24	23,16	23,20	23,24	23,29	23,29	23,34	23,29	23,25	23,25	23,32	23,29	23,26	23,31	23,40	23,38	23,31	23,39	23,42	23,31	23,30	23,30	23,35	23,40	23,40	23,42	23,37	23,38	23,37	23,47	23,41	23,42	23,42	23,46	23,45	23,46	23,43	23,49	23,52	23,45	23,51	23,50	23,45	23,43	23,45	23,45	23,51	23,47	23,47	23,47	23,42	23,35	23,37	23,35	23,32	23,37	23,44	23,45	23,43	23,43	23,42	23,45	23,45	23,36	23,38	23,42	23,38	23,36	23,45	23,43	23,40	23,42	23,37	23,44	23,53	23,45	23,41	23,41	23,44	23,38	23,42	23,47	23,44	23,54	23,52	23,47	23,53	23,58	23,54	23,53	23,56	23,55	23,52	23,59	23,58	23,61	23,64	23,67	23,61	23,62	23,54	23,51	23,56	23,66	23,64	23,62	23,66	23,66	23,62	23,64	23,66	23,74	23,76	23,70	23,73	23,70	23,71	23,79	23,80	23,75	23,84	23,78	23,77	23,83	23,86	23,89	23,79	23,78	23,87	23,78	23,65	23,67	23,72	23,76	23,77	23,78	23,74	23,76	23,82	23,82	23,81	23,79	23,77	23,83	23,79	23,77	23,79	23,77	23,80	23,80	23,83	23,90	23,84	23,78	23,77	23,85	23,89	23,85	23,91	23,84	23,76	23,84	23,91	23,95	23,98	24,01	24,03	23,99	24,00	23,96	23,96	24,00	23,93	23,89	23,94	23,95	24,04	24,02	24,02	24,04	24,11	24,12	24,01	24,04	24,11	24,13	24,12	24,08	24,09	24,03	24,09	24,06	24,11	24,13	24,16	24,20	24,31	24,24	24,26	24,31	24,24	24,22	24,19	24,23	24,31	24,28	24,28	24,26	24,34	24,33	24,30	24,26	24,29	24,32	24,29	24,25	24,19	24,24	24,33	24,34	24,32	24,38	24,31	24,20	24,22	24,25	24,24	24,18	24,21	24,22	24,24	24,16	24,14	24,14	24,14	24,14	24,12	24,16	24,16	24,17	24,12	24,06	24,10	24,20	24,18	24,22	24,19	24,08	24,09	24,07	24,03	24,02	24,07	24,09	24,06	23,99	23,94	23,98	23,94	24,00	23,90	23,90	23,85	23,80	23,79	23,80	23,78	23,78	23,81	23,75	23,76	23,76	23,65	23,66	23,74	23,64	23,54	23,60	23,54	23,55	23,43	23,45	23,46	23,39	23,46	23,41	23,47	23,46	23,50	23,41	23,45	23,42	23,35	23,34	23,35	23,41	23,36	23,30	23,31	23,39	23,30	23,22	23,20	23,27	23,20	23,25	23,25	23,18	23,22	23,18	23,10	23,10	23,15	23,13	23,05	23,08	23,11	23,04	22,99	22,91	23,08	23,04	22,91	22,97	23,05	22,94	22,87	22,87	
20,65	20,69	20,67	20,68	20,76	20,69	20,67	20,68	20,64	20,65	20,71	20,68	20,77	20,73	20,70	20,77	20,65	20,72	20,68	20,69	20,62	20,65	20,72	20,73	20,80	20,84	20,85	20,91	20,90	20,96	21,14	21,25	21,36	21,56	21,54	21,61	21,64	21,55	21,60	21,62	21,63	21,66	21,60	21,52	21,52	21,58	21,55	21,65	21,64	21,50	21,48	21,58	21,61	21,56	21,57	21,56	21,56	21,64	21,61	21,57	21,57	21,68	21,71	21,67	21,64	21,67	21,68	21,60	21,71	21,68	21,67	21,67	21,65	21,67	21,69	21,73	21,70	21,74	21,79	21,70	21,62	21,74	21,82	21,79	21,77	21,77	21,84	21,84	21,93	21,84	21,89	21,92	21,88	21,94	21,88	21,89	22,02	21,91	22,00	22,02	22,00	22,02	22,04	22,06	22,08	22,12	22,15	22,09	22,04	22,08	22,06	22,19	22,10	22,13	22,21	22,21	22,15	22,18	22,22	22,24	22,25	22,27	22,28	22,26	22,39	22,38	22,41	22,37	22,30	22,36	22,39	22,34	22,35	22,33	22,44	22,45	22,50	22,49	22,50	22,43	22,42	22,45	22,46	22,51	22,56	22,61	22,61	22,67	22,66	22,53	22,67	22,70	22,72	22,74	22,73	22,75	22,81	22,78	22,74	22,78	22,83	22,77	22,80	22,88	22,88	22,91	22,90	22,96	22,87	22,83	22,92	22,99	22,97	22,97	22,95	22,98	22,97	22,99	23,06	23,03	23,06	23,12	23,19	23,15	23,16	23,14	23,11	23,13	23,14	23,11	23,14	23,07	23,09	23,17	23,18	23,22	23,19	23,20	23,25	23,26	23,16	23,21	23,20	23,17	23,15	23,22	23,24	23,27	23,27	23,26	23,19	23,25	23,25	23,16	23,13	23,22	23,30	23,20	23,23	23,20	23,16	23,19	23,26	23,15	23,22	23,24	23,20	23,18	23,15	23,19	23,14	23,20	23,19	23,07	23,05	23,10	23,09	23,02	23,04	23,12	23,11	23,17	23,10	23,06	23,05	23,07	23,01	23,02	22,99	22,96	22,89	22,89	22,91	22,90	22,95	22,92	22,99	22,98	22,88	22,91	22,84	22,85	22,85	22,95	22,95	22,95	22,98	22,97	22,91	22,94	22,92	22,93	22,94	23,03	23,02	22,99	22,98	22,99	23,02	23,05	23,06	23,00	23,00	22,99	23,11	23,12	23,03	22,99	23,05	23,11	23,05	23,11	23,02	23,05	23,07	23,11	23,16	23,16	23,13	23,06	23,16	23,19	23,19	23,18	23,11	23,14	23,15	23,08	23,12	23,19	23,28	23,22	23,20	23,12	23,12	23,21	23,24	23,20	23,28	23,24	23,20	23,17	23,28	23,31	23,25	23,21	23,34	23,32	23,28	23,34	23,40	23,31	23,22	23,24	23,34	23,38	23,33	23,34	23,36	23,37	23,38	23,42	23,46	23,40	23,41	23,46	23,42	23,46	23,44	23,52	23,50	23,42	23,47	23,45	23,42	23,33	23,38	23,44	23,49	23,48	23,45	23,41	23,36	23,32	23,35	23,32	23,35	23,39	23,40	23,40	23,32	23,35	23,34	23,41	23,41	23,37	23,36	23,37	23,38	23,36	23,40	23,42	23,35	23,32	23,29	23,37	23,50	23,44	23,37	23,41	23,44	23,47	23,50	23,43	23,41	23,46	23,49	23,40	23,52	23,53	23,50	23,53	23,55	23,48	23,50	23,54	23,56	23,61	23,61	23,56	23,55	23,55	23,48	23,48	23,52	23,57	23,63	23,63	23,64	23,65	23,64	23,61	23,61	23,66	23,69	23,65	23,66	23,69	23,68	23,73	23,75	23,72	23,78	23,73	23,71	23,82	23,83	23,77	23,76	23,75	23,86	23,83	23,71	23,57	23,65	23,71	23,73	23,79	23,71	23,73	23,76	23,84	23,85	23,74	23,69	23,81	23,84	23,79	23,86	23,79	23,77	23,79	23,85	23,85	23,87	23,84	23,78	23,86	23,94	23,91	23,89	23,93	23,93	23,94	23,93	23,94	24,04	24,04	24,18	24,07	23,99	23,99	23,96	23,91	23,88	23,90	23,89	23,92	24,00	24,03	24,00	23,95	23,99	24,03	24,01	24,11	24,09	24,04	24,02	24,04	24,07	24,04	24,02	24,06	24,16	24,10	24,13	24,15	24,18	24,18	24,24	24,32	24,23	24,18	24,25	24,21	24,23	24,27	24,34	24,29	24,26	24,33	24,32	24,31	24,22	24,24	24,26	24,31	24,25	24,26	24,27	24,24	24,34	24,39	24,32	24,26	24,21	24,35	24,29	24,15	24,18	24,20	24,21	24,18	24,22	24,15	24,16	24,23	24,15	24,19	24,23	24,14	24,09	24,10	24,10	24,11	24,18	24,20	24,16	24,14	24,12	24,06	24,08	24,03	24,08	24,12	24,08	24,00	23,95	23,96	23,99	23,94	23,90	23,92	23,92	23,87	23,85	23,84	23,76	23,83	23,76	23,75	23,77	23,66	23,61	23,65	23,66	23,58	23,54	23,63	23,59	23,55	23,53	23,51	23,55	23,44	23,40	23,48	23,48	23,47	23,43	23,43	23,47	23,41	23,38	23,38	23,36	23,36	23,40	23,37	23,28	23,35	23,26	23,22	23,19	23,26	23,29	23,26	23,26	23,25	23,22	23,18	23,05	23,07	23,15	23,17	23,09	23,08	23,05	23,06	23,06	22,99	22,98	23,01	22,97	22,92	23,00	22,98	22,89	22,90	
20,62	20,62	20,67	20,70	20,74	20,72	20,63	20,67	20,62	20,69	20,72	20,64	20,72	20,71	20,70	20,80	20,70	20,63	20,65	20,65	20,67	20,73	20,75	20,69	20,75	20,75	20,83	20,97	20,90	20,96	21,15	21,28	21,36	21,53	21,63	21,65	21,64	21,57	21,51	21,59	21,59	21,65	21,68	21,55	21,52	21,50	21,62	21,60	21,60	21,59	21,50	21,50	21,55	21,53	21,56	21,56	21,60	21,51	21,53	21,57	21,58	21,67	21,71	21,58	21,53	21,58	21,70	21,60	21,64	21,67	21,66	21,58	21,55	21,71	21,77	21,80	21,69	21,73	21,79	21,76	21,73	21,78	21,84	21,79	21,80	21,75	21,83	21,87	21,81	21,92	21,88	21,95	22,00	21,97	22,01	21,92	22,01	21,95	22,00	22,03	22,02	22,08	22,08	22,10	22,05	22,14	22,18	22,08	22,00	22,05	22,01	22,09	22,21	22,15	22,14	22,18	22,20	22,14	22,25	22,23	22,22	22,29	22,29	22,28	22,38	22,40	22,32	22,36	22,35	22,34	22,37	22,38	22,35	22,39	22,44	22,47	22,44	22,39	22,43	22,51	22,48	22,47	22,50	22,50	22,56	22,57	22,61	22,68	22,64	22,59	22,66	22,75	22,73	22,77	22,83	22,75	22,78	22,76	22,80	22,78	22,81	22,81	22,80	22,89	22,91	22,90	22,92	22,89	22,91	22,81	22,96	23,03	22,96	22,95	22,90	22,95	22,92	23,05	23,03	23,07	23,09	23,07	23,10	23,14	23,14	23,17	23,09	23,07	23,07	23,09	23,10	23,04	23,08	23,12	23,16	23,21	23,17	23,13	23,20	23,21	23,14	23,16	23,21	23,21	23,21	23,23	23,23	23,23	23,24	23,25	23,22	23,22	23,23	23,16	23,22	23,26	23,28	23,21	23,23	23,22	23,19	23,17	23,28	23,22	23,23	23,23	23,20	23,20	23,24	23,19	23,17	23,16	23,20	23,16	23,10	23,10	23,03	23,01	23,08	23,13	23,19	23,16	23,07	23,03	23,06	23,03	23,02	23,02	23,02	23,00	22,99	22,94	22,97	22,95	22,99	22,91	22,96	22,99	22,93	22,93	22,93	22,90	22,90	23,03	23,01	22,91	22,91	22,98	22,95	22,95	22,97	22,98	23,00	23,05	23,11	23,03	22,94	23,00	22,98	23,00	23,00	23,03	23,03	23,02	23,13	23,08	23,06	23,03	23,02	23,06	23,04	23,08	23,02	23,02	23,08	22,97	23,09	23,11	23,09	23,06	23,10	23,14	23,11	23,22	23,20	23,10	23,07	23,16	23,07	23,16	23,24	23,19	23,12	23,03	23,11	23,18	23,20	23,23	23,27	23,27	23,23	23,29	23,27	23,28	23,28	23,22	23,28	23,25	23,27	23,33	23,32	23,26	23,31	23,23	23,27	23,37	23,43	23,33	23,38	23,37	23,37	23,33	23,46	23,47	23,46	23,47	23,36	23,42	23,44	23,44	23,44	23,43	23,43	23,41	23,36	23,32	23,37	23,44	23,45	23,42	23,41	23,37	23,37	23,33	23,40	23,39	23,34	23,36	23,37	23,37	23,30	23,30	23,30	23,34	23,42	23,30	23,35	23,39	23,37	23,33	23,43	23,41	23,37	23,33	23,32	23,35	23,49	23,45	23,45	23,45	23,48	23,42	23,53	23,48	23,42	23,44	23,43	23,40	23,50	23,52	23,50	23,55	23,55	23,46	23,52	23,51	23,56	23,55	23,57	23,57	23,54	23,56	23,52	23,50	23,45	23,51	23,59	23,63	23,64	23,62	23,57	23,60	23,70	23,74	23,71	23,66	23,63	23,65	23,64	23,62	23,72	23,75	23,73	23,70	23,73	23,75	23,77	23,66	23,70	23,82	23,79	23,82	23,72	23,59	23,60	23,64	23,73	23,86	23,84	23,81	23,87	23,95	23,93	23,85	23,82	23,87	23,91	23,90	23,90	23,89	23,95	23,83	23,86	23,95	24,00	24,03	23,91	23,99	24,10	24,08	24,04	24,07	24,11	24,12	24,12	24,14	24,21	24,18	24,25	24,20	24,05	24,07	24,03	23,98	23,92	23,85	23,81	23,88	23,99	24,01	24,02	23,95	24,01	23,98	23,95	24,07	24,14	24,04	24,00	24,05	24,05	24,10	24,10	24,04	24,07	24,13	24,14	24,17	24,18	24,18	24,20	24,27	24,20	24,21	24,25	24,24	24,21	24,28	24,33	24,31	24,23	24,24	24,31	24,33	24,30	24,28	24,26	24,35	24,33	24,20	24,23	24,23	24,25	24,30	24,27	24,18	24,21	24,33	24,27	24,18	24,17	24,19	24,17	24,21	24,26	24,24	24,21	24,24	24,15	24,18	24,20	24,22	24,13	24,09	24,13	24,14	24,20	24,16	24,02	24,16	24,12	24,07	24,06	24,07	24,03	24,04	24,04	23,94	23,93	23,96	23,93	23,91	23,88	23,86	23,83	23,85	23,75	23,77	23,80	23,79	23,76	23,73	23,78	23,65	23,66	23,71	23,69	23,62	23,52	23,64	23,53	23,49	23,56	23,55	23,62	23,51	23,39	23,51	23,48	23,39	23,38	23,38	23,43	23,44	23,44	23,33	23,31	23,37	23,46	23,39	23,26	23,27	23,20	23,25	23,25	23,17	23,23	23,24	23,20	23,21	23,22	23,10	23,04	23,06	23,12	23,11	23,00	23,06	23,09	23,08	23,10	23,04	23,03	22,91	22,94	22,96	22,92	22,91	22,91	22,93	
20,78	20,63	20,59	20,75	20,74	20,73	20,64	20,70	20,74	20,75	20,73	20,67	20,74	20,68	20,70	20,72	20,66	20,58	20,53	20,56	20,65	20,69	20,72	20,64	20,67	20,74	20,80	20,84	20,94	20,99	21,15	21,28	21,40	21,55	21,60	21,59	21,58	21,53	21,45	21,51	21,55	21,60	21,65	21,56	21,61	21,57	21,57	21,55	21,52	21,52	21,57	21,59	21,56	21,61	21,61	21,58	21,64	21,60	21,59	21,60	21,63	21,65	21,63	21,54	21,49	21,57	21,64	21,66	21,66	21,63	21,64	21,59	21,57	21,62	21,69	21,73	21,72	21,81	21,81	21,73	21,70	21,80	21,84	21,85	21,81	21,73	21,81	21,86	21,80	21,97	21,98	21,93	21,97	21,93	21,96	22,02	21,96	21,93	21,98	22,07	22,04	22,07	22,06	22,01	22,02	22,04	22,09	22,05	22,04	22,06	22,03	22,13	22,21	22,26	22,15	22,18	22,23	22,21	22,17	22,16	22,15	22,32	22,28	22,22	22,29	22,35	22,36	22,39	22,42	22,39	22,36	22,38	22,43	22,38	22,44	22,44	22,45	22,34	22,39	22,53	22,53	22,45	22,45	22,54	22,58	22,62	22,62	22,69	22,64	22,63	22,69	22,76	22,73	22,75	22,77	22,84	22,84	22,78	22,81	22,87	22,85	22,82	22,81	22,86	22,94	22,94	22,91	22,94	22,96	22,88	22,97	23,05	22,92	22,92	22,93	22,91	22,99	23,04	22,98	22,97	23,13	23,09	23,08	23,11	23,11	23,14	23,11	23,09	23,06	23,00	23,11	23,13	23,17	23,13	23,14	23,18	23,18	23,14	23,26	23,21	23,17	23,22	23,22	23,25	23,21	23,24	23,20	23,22	23,21	23,18	23,26	23,30	23,20	23,16	23,20	23,28	23,29	23,26	23,22	23,25	23,23	23,18	23,20	23,17	23,19	23,26	23,18	23,21	23,25	23,24	23,23	23,17	23,19	23,18	23,15	23,11	23,10	23,07	23,07	23,11	23,13	23,13	23,10	23,02	23,00	22,96	22,95	23,03	23,06	23,07	23,05	23,00	23,01	22,99	23,04	23,01	22,99	23,05	23,00	22,96	22,97	22,96	23,03	23,05	23,12	23,08	23,03	23,02	23,00	23,07	23,04	23,05	23,06	23,05	23,10	23,05	22,99	23,00	23,02	23,04	22,97	22,98	23,01	23,03	23,08	23,08	23,08	23,12	23,06	23,06	23,08	23,01	23,02	23,02	23,07	23,14	23,08	23,13	23,08	23,10	23,10	23,10	23,06	23,17	23,20	23,17	23,15	23,18	23,11	23,18	23,26	23,22	23,17	23,17	23,24	23,26	23,28	23,28	23,34	23,33	23,26	23,33	23,31	23,29	23,28	23,28	23,33	23,31	23,29	23,35	23,34	23,28	23,32	23,36	23,29	23,32	23,40	23,38	23,43	23,41	23,33	23,39	23,48	23,50	23,49	23,50	23,43	23,44	23,48	23,36	23,34	23,36	23,40	23,47	23,37	23,34	23,40	23,48	23,45	23,47	23,47	23,38	23,40	23,37	23,35	23,38	23,40	23,37	23,44	23,35	23,34	23,36	23,36	23,38	23,42	23,44	23,41	23,47	23,46	23,41	23,43	23,42	23,39	23,42	23,41	23,44	23,54	23,49	23,50	23,49	23,52	23,53	23,46	23,45	23,46	23,44	23,33	23,41	23,50	23,52	23,49	23,53	23,55	23,49	23,57	23,51	23,53	23,52	23,50	23,57	23,60	23,60	23,57	23,56	23,53	23,53	23,56	23,55	23,56	23,59	23,52	23,57	23,68	23,73	23,67	23,64	23,64	23,69	23,69	23,64	23,68	23,71	23,73	23,76	23,74	23,69	23,70	23,69	23,63	23,69	23,81	23,77	23,72	23,63	23,61	23,69	23,76	23,85	23,93	23,98	24,08	24,12	24,12	24,07	24,04	24,10	24,07	24,09	24,13	24,10	24,15	24,08	24,05	24,11	24,23	24,25	24,20	24,24	24,34	24,34	24,40	24,40	24,39	24,37	24,43	24,44	24,53	24,48	24,50	24,41	24,23	24,12	24,00	23,89	23,90	23,85	23,83	23,77	23,89	23,93	23,94	23,95	23,95	23,95	23,97	23,99	24,08	24,04	24,01	24,12	24,13	24,00	24,02	24,04	24,08	24,14	24,20	24,17	24,18	24,20	24,21	24,23	24,24	24,27	24,23	24,16	24,23	24,30	24,30	24,26	24,32	24,27	24,26	24,22	24,19	24,29	24,28	24,34	24,34	24,26	24,23	24,26	24,23	24,24	24,27	24,23	24,25	24,23	24,26	24,22	24,19	24,18	24,19	24,24	24,25	24,22	24,23	24,24	24,23	24,19	24,16	24,16	24,19	24,20	24,19	24,24	24,26	24,19	24,07	24,09	24,07	24,05	24,11	24,05	24,01	24,03	24,01	23,96	24,01	23,98	23,92	23,90	23,90	23,87	23,77	23,82	23,78	23,81	23,83	23,73	23,73	23,70	23,76	23,70	23,74	23,80	23,73	23,69	23,56	23,59	23,51	23,49	23,52	23,51	23,59	23,55	23,46	23,55	23,44	23,39	23,42	23,41	23,41	23,45	23,40	23,34	23,37	23,38	23,41	23,40	23,33	23,28	23,28	23,32	23,22	23,16	23,20	23,24	23,21	23,20	23,18	23,16	23,04	23,09	23,13	23,13	23,11	23,18	23,20	23,07	23,00	23,04	23,09	22,92	22,90	22,96	22,94	22,97	22,95	22,98	
20,82	20,72	20,62	20,70	20,72	20,69	20,66	20,71	20,71	20,68	20,71	20,63	20,70	20,71	20,77	20,71	20,64	20,61	20,56	20,56	20,65	20,65	20,64	20,68	20,69	20,81	20,79	20,83	20,88	20,96	20,99	21,27	21,50	21,60	21,54	21,48	21,58	21,52	21,45	21,51	21,51	21,57	21,57	21,57	21,69	21,64	21,52	21,52	21,63	21,52	21,56	21,63	21,66	21,59	21,62	21,58	21,55	21,60	21,62	21,63	21,59	21,64	21,71	21,65	21,60	21,71	21,63	21,68	21,73	21,73	21,69	21,68	21,63	21,62	21,69	21,70	21,69	21,78	21,81	21,75	21,74	21,80	21,86	21,80	21,83	21,72	21,78	21,81	21,83	21,95	21,98	21,95	21,97	21,91	21,90	21,97	22,00	21,94	21,97	22,08	22,04	22,07	22,04	22,00	21,96	22,00	22,10	22,04	22,02	22,06	21,99	22,02	22,13	22,10	22,20	22,24	22,23	22,14	22,26	22,20	22,09	22,27	22,31	22,24	22,32	22,32	22,33	22,34	22,36	22,37	22,39	22,36	22,36	22,36	22,45	22,53	22,53	22,47	22,46	22,49	22,55	22,46	22,47	22,57	22,58	22,63	22,63	22,63	22,65	22,64	22,70	22,65	22,67	22,77	22,79	22,82	22,83	22,75	22,84	22,83	22,89	22,88	22,85	22,79	22,86	22,87	22,89	22,93	22,92	22,90	22,95	22,92	22,92	22,95	23,00	22,96	22,96	23,09	22,99	22,98	23,05	23,08	23,03	23,15	23,06	23,07	23,13	23,14	23,10	23,02	23,14	23,12	23,18	23,27	23,17	23,21	23,29	23,26	23,23	23,23	23,21	23,24	23,25	23,26	23,23	23,23	23,29	23,31	23,21	23,21	23,26	23,24	23,21	23,25	23,26	23,24	23,30	23,22	23,21	23,23	23,25	23,17	23,20	23,16	23,22	23,32	23,28	23,20	23,18	23,19	23,19	23,18	23,15	23,11	23,16	23,20	23,13	23,11	23,14	23,16	23,19	23,14	23,14	23,08	23,07	23,05	23,02	23,11	23,15	23,11	23,10	23,07	23,07	23,08	23,05	23,12	23,14	23,22	23,22	23,18	23,15	23,08	23,11	23,19	23,26	23,34	23,37	23,25	23,14	23,20	23,17	23,13	23,16	23,24	23,19	23,09	23,05	23,09	23,12	23,10	23,08	23,15	23,14	23,10	23,17	23,09	23,06	23,16	23,14	23,14	23,17	23,10	23,15	23,18	23,16	23,23	23,26	23,23	23,22	23,25	23,26	23,18	23,20	23,24	23,24	23,20	23,29	23,33	23,26	23,25	23,30	23,33	23,32	23,28	23,33	23,32	23,32	23,37	23,39	23,35	23,36	23,41	23,38	23,38	23,34	23,37	23,42	23,39	23,36	23,34	23,40	23,39	23,42	23,46	23,45	23,43	23,47	23,47	23,51	23,47	23,48	23,54	23,57	23,54	23,54	23,49	23,48	23,55	23,57	23,52	23,44	23,44	23,43	23,50	23,53	23,51	23,46	23,52	23,54	23,49	23,55	23,50	23,48	23,48	23,44	23,43	23,40	23,42	23,43	23,42	23,36	23,39	23,44	23,61	23,60	23,56	23,65	23,61	23,63	23,56	23,62	23,50	23,49	23,57	23,51	23,48	23,61	23,54	23,57	23,64	23,61	23,54	23,51	23,49	23,55	23,52	23,46	23,47	23,52	23,53	23,51	23,55	23,57	23,57	23,59	23,52	23,52	23,57	23,53	23,62	23,66	23,58	23,54	23,58	23,58	23,61	23,61	23,60	23,58	23,61	23,65	23,60	23,66	23,67	23,66	23,67	23,74	23,72	23,71	23,67	23,69	23,75	23,78	23,76	23,73	23,68	23,73	23,78	23,79	23,69	23,77	23,80	23,70	23,65	23,70	23,75	23,86	23,98	24,12	24,31	24,40	24,41	24,44	24,32	24,26	24,36	24,36	24,33	24,45	24,43	24,49	24,54	24,43	24,54	24,53	24,53	24,58	24,62	24,71	24,73	24,78	24,84	24,78	24,83	24,82	24,84	24,89	24,87	24,80	24,67	24,35	24,14	24,07	23,84	23,78	23,84	23,81	23,77	23,84	23,91	23,90	23,91	23,91	23,92	23,93	24,00	23,98	23,95	23,92	24,03	24,05	24,03	24,06	24,04	24,04	24,12	24,21	24,15	24,13	24,13	24,19	24,25	24,27	24,19	24,21	24,18	24,21	24,28	24,27	24,22	24,26	24,26	24,22	24,18	24,18	24,27	24,22	24,28	24,27	24,28	24,28	24,23	24,21	24,22	24,24	24,20	24,22	24,23	24,20	24,32	24,26	24,23	24,21	24,25	24,27	24,30	24,26	24,28	24,24	24,22	24,19	24,14	24,11	24,19	24,27	24,27	24,27	24,25	24,16	24,06	24,06	24,07	24,15	24,15	24,06	23,98	23,96	24,01	24,02	24,07	23,99	23,97	23,87	23,91	23,92	23,88	23,84	23,89	23,78	23,77	23,82	23,73	23,79	23,79	23,79	23,82	23,73	23,63	23,60	23,61	23,52	23,50	23,57	23,48	23,49	23,48	23,51	23,58	23,57	23,43	23,39	23,45	23,45	23,45	23,34	23,35	23,33	23,35	23,34	23,41	23,45	23,38	23,26	23,26	23,20	23,25	23,35	23,22	23,18	23,17	23,21	23,15	23,05	23,03	23,09	23,12	23,02	23,08	23,05	22,98	23,00	22,99	23,00	22,97	22,92	22,96	23,06	22,99	22,94	22,93	
20,74	20,73	20,61	20,65	20,64	20,71	20,68	20,61	20,66	20,58	20,69	20,62	20,60	20,71	20,76	20,69	20,61	20,62	20,63	20,67	20,69	20,63	20,62	20,61	20,67	20,72	20,74	20,89	20,84	20,89	21,05	21,27	21,51	21,60	21,54	21,54	21,58	21,56	21,57	21,56	21,55	21,49	21,49	21,54	21,59	21,54	21,58	21,57	21,61	21,62	21,64	21,66	21,64	21,56	21,62	21,61	21,61	21,69	21,70	21,60	21,60	21,57	21,70	21,74	21,67	21,71	21,71	21,65	21,72	21,75	21,75	21,64	21,68	21,73	21,73	21,77	21,70	21,74	21,78	21,74	21,77	21,82	21,81	21,80	21,79	21,73	21,79	21,84	21,81	21,92	21,87	21,91	21,96	21,95	21,90	21,98	22,00	21,93	21,97	22,01	22,04	22,06	22,05	22,06	22,02	22,05	22,16	22,19	22,07	22,06	22,07	22,08	22,14	22,10	22,12	22,25	22,25	22,11	22,24	22,27	22,18	22,21	22,28	22,26	22,33	22,37	22,33	22,27	22,28	22,28	22,39	22,33	22,30	22,29	22,45	22,53	22,56	22,49	22,51	22,54	22,54	22,49	22,51	22,54	22,52	22,59	22,57	22,60	22,70	22,62	22,63	22,65	22,68	22,81	22,77	22,73	22,82	22,80	22,80	22,86	22,90	22,91	22,88	22,77	22,83	22,91	22,86	22,83	22,89	22,88	22,97	23,05	23,00	22,94	22,95	22,97	22,96	23,06	23,02	23,03	23,07	23,11	23,10	23,12	23,10	23,13	23,15	23,10	23,08	23,08	23,12	23,10	23,17	23,20	23,23	23,22	23,25	23,24	23,20	23,19	23,21	23,22	23,22	23,23	23,26	23,18	23,29	23,40	23,31	23,18	23,27	23,29	23,29	23,28	23,27	23,29	23,28	23,24	23,23	23,21	23,21	23,24	23,26	23,18	23,16	23,26	23,32	23,26	23,18	23,16	23,08	23,07	23,17	23,19	23,15	23,17	23,17	23,14	23,24	23,24	23,23	23,18	23,22	23,24	23,24	23,25	23,25	23,25	23,25	23,25	23,27	23,26	23,34	23,31	23,32	23,32	23,37	23,43	23,51	23,51	23,45	23,45	23,42	23,51	23,69	23,76	23,72	23,64	23,58	23,54	23,41	23,37	23,36	23,35	23,34	23,31	23,32	23,32	23,34	23,30	23,28	23,28	23,33	23,30	23,35	23,33	23,31	23,31	23,38	23,36	23,32	23,33	23,36	23,36	23,37	23,34	23,36	23,41	23,37	23,42	23,45	23,45	23,46	23,45	23,43	23,43	23,44	23,52	23,47	23,43	23,50	23,50	23,50	23,45	23,47	23,52	23,54	23,56	23,58	23,46	23,50	23,54	23,57	23,51	23,58	23,60	23,65	23,58	23,57	23,54	23,62	23,65	23,64	23,62	23,61	23,63	23,67	23,66	23,70	23,71	23,73	23,69	23,72	23,76	23,70	23,71	23,63	23,73	23,78	23,75	23,68	23,70	23,68	23,63	23,69	23,70	23,69	23,74	23,80	23,75	23,72	23,69	23,66	23,65	23,63	23,69	23,60	23,53	23,58	23,57	23,60	23,62	23,70	23,81	23,95	23,95	24,00	23,98	23,94	23,83	23,82	23,73	23,64	23,71	23,69	23,64	23,74	23,80	23,85	23,87	23,81	23,69	23,73	23,70	23,70	23,71	23,63	23,64	23,67	23,75	23,67	23,73	23,74	23,74	23,77	23,69	23,69	23,68	23,72	23,80	23,78	23,73	23,62	23,61	23,69	23,69	23,80	23,80	23,74	23,72	23,75	23,76	23,82	23,86	23,77	23,77	23,81	23,82	23,84	23,80	23,79	23,88	23,91	23,88	23,86	23,76	23,76	23,79	23,86	23,86	23,80	23,75	23,72	23,79	23,84	23,95	24,09	24,30	24,49	24,70	24,82	24,86	24,89	24,81	24,75	24,81	24,77	24,82	24,89	24,90	24,95	24,97	24,95	25,03	24,96	24,95	24,99	25,00	25,10	25,22	25,22	25,23	25,17	25,19	25,18	25,15	25,13	25,08	25,00	24,83	24,47	24,17	24,02	23,89	23,77	23,74	23,71	23,73	23,80	23,81	23,80	23,77	23,82	23,83	23,84	23,91	23,88	23,89	23,97	24,00	24,00	24,03	24,10	24,07	24,03	24,03	24,11	24,11	24,07	24,11	24,08	24,16	24,28	24,19	24,21	24,23	24,17	24,25	24,20	24,23	24,25	24,25	24,23	24,25	24,18	24,20	24,17	24,20	24,24	24,22	24,21	24,17	24,19	24,17	24,20	24,17	24,13	24,23	24,28	24,27	24,26	24,21	24,18	24,27	24,24	24,26	24,22	24,17	24,25	24,24	24,25	24,20	24,16	24,21	24,23	24,31	24,24	24,20	24,22	24,15	24,12	24,07	24,11	24,13	24,10	24,06	23,96	24,05	24,06	24,04	23,97	23,95	23,88	23,88	23,86	23,90	23,87	23,92	23,91	23,78	23,82	23,75	23,74	23,79	23,72	23,75	23,78	23,67	23,61	23,57	23,54	23,55	23,53	23,44	23,46	23,52	23,51	23,55	23,50	23,47	23,43	23,39	23,43	23,47	23,38	23,37	23,42	23,42	23,40	23,37	23,40	23,31	23,23	23,26	23,25	23,36	23,36	23,13	23,10	23,18	23,19	23,17	23,07	23,05	23,04	23,01	23,08	23,07	23,08	23,00	23,03	23,03	23,01	22,95	22,98	22,92	23,04	23,02	22,89	22,92	
20,67	20,73	20,70	20,64	20,72	20,70	20,67	20,72	20,69	20,58	20,63	20,64	20,63	20,71	20,69	20,59	20,56	20,61	20,63	20,63	20,64	20,63	20,69	20,73	20,72	20,70	20,80	20,84	20,93	21,01	21,16	21,23	21,41	21,54	21,61	21,59	21,56	21,50	21,52	21,61	21,61	21,60	21,49	21,51	21,60	21,52	21,60	21,62	21,56	21,60	21,63	21,68	21,58	21,51	21,61	21,61	21,66	21,74	21,66	21,63	21,63	21,60	21,64	21,70	21,57	21,60	21,65	21,63	21,68	21,71	21,73	21,65	21,61	21,66	21,72	21,71	21,71	21,75	21,77	21,67	21,68	21,76	21,79	21,79	21,72	21,76	21,79	21,84	21,85	21,92	21,92	21,88	21,92	21,97	22,00	22,00	22,01	21,95	21,91	21,95	22,00	22,06	22,05	22,10	22,04	22,09	22,17	22,16	22,15	22,16	22,18	22,18	22,21	22,14	22,15	22,19	22,30	22,17	22,24	22,27	22,24	22,26	22,21	22,27	22,28	22,39	22,40	22,38	22,37	22,31	22,38	22,36	22,28	22,24	22,39	22,45	22,48	22,47	22,56	22,63	22,53	22,48	22,42	22,56	22,58	22,60	22,51	22,64	22,74	22,71	22,67	22,78	22,79	22,80	22,79	22,74	22,78	22,82	22,75	22,86	22,91	22,87	22,85	22,83	22,89	22,90	22,87	22,85	22,91	22,87	23,00	23,08	23,03	22,96	22,91	22,98	22,98	23,01	23,04	22,99	23,08	23,14	23,10	23,10	23,06	23,17	23,22	23,13	23,19	23,15	23,17	23,11	23,11	23,20	23,18	23,18	23,21	23,23	23,18	23,24	23,29	23,23	23,22	23,21	23,29	23,29	23,26	23,29	23,28	23,24	23,32	23,41	23,35	23,30	23,29	23,25	23,27	23,19	23,19	23,17	23,19	23,18	23,28	23,18	23,20	23,29	23,31	23,21	23,16	23,14	23,15	23,11	23,22	23,25	23,25	23,27	23,33	23,33	23,39	23,40	23,40	23,49	23,44	23,47	23,49	23,55	23,56	23,61	23,61	23,63	23,67	23,70	23,65	23,68	23,75	23,73	23,88	24,00	24,09	24,13	23,70	24,15	23,60	23,66	23,89	24,54	24,51	24,39	24,39	24,31	24,11	23,60	23,93	23,87	23,88	23,83	23,83	23,78	23,77	23,83	23,75	23,67	23,77	23,79	23,86	23,78	23,80	23,77	23,76	23,83	23,79	23,76	23,75	23,82	23,81	23,81	23,79	23,83	23,78	23,85	23,91	23,86	23,92	23,92	23,84	23,85	23,90	23,93	23,91	23,91	23,90	23,89	23,86	23,89	23,56	23,98	24,01	23,96	23,95	23,93	23,88	23,96	24,03	24,00	23,99	24,02	24,06	24,03	24,01	24,06	24,15	24,15	24,13	24,02	23,92	24,01	24,03	24,00	24,08	24,10	24,10	24,15	24,23	24,23	24,19	24,16	24,06	24,15	24,22	24,20	24,08	24,12	24,17	24,10	24,06	24,04	24,07	24,19	24,24	24,18	24,16	24,10	24,05	24,02	24,03	24,12	24,06	24,01	24,08	24,06	24,01	24,05	24,12	24,39	24,17	24,27	24,82	24,72	24,52	24,37	24,25	24,26	24,18	24,18	24,11	24,05	24,14	24,22	24,32	24,35	24,29	24,20	24,21	24,07	24,06	24,09	24,01	23,98	24,03	24,07	24,08	24,08	24,10	24,06	24,02	24,01	24,02	24,06	24,03	24,12	24,12	24,11	24,01	23,98	23,94	23,93	23,96	24,12	24,08	24,03	24,01	24,05	24,11	24,15	24,11	24,04	24,11	24,06	24,05	24,09	24,09	24,10	24,12	24,20	24,11	24,08	24,02	24,02	24,03	24,04	24,04	23,95	23,98	24,05	24,14	24,23	24,50	24,72	24,99	25,12	25,23	25,22	25,21	25,15	25,17	25,16	25,16	25,19	25,27	25,24	25,23	25,24	25,26	25,34	25,30	25,29	25,37	25,43	25,40	25,43	25,54	25,51	25,41	25,36	25,32	25,30	25,33	25,23	25,18	24,93	24,52	24,24	24,01	23,82	23,75	23,64	23,65	23,72	23,78	23,83	23,82	23,83	23,77	23,78	23,80	23,84	23,84	23,89	23,97	24,01	24,04	24,03	24,01	23,98	23,95	24,01	24,05	24,08	24,08	24,06	24,14	24,21	24,21	24,14	24,20	24,22	24,19	24,27	24,22	24,20	24,22	24,22	24,24	24,29	24,23	24,20	24,17	24,17	24,18	24,21	24,22	24,23	24,20	24,15	24,20	24,19	24,22	24,26	24,24	24,23	24,28	24,29	24,23	24,23	24,21	24,25	24,27	24,24	24,24	24,28	24,22	24,22	24,25	24,28	24,29	24,27	24,25	24,16	24,21	24,21	24,18	24,12	24,17	24,11	24,09	24,04	24,10	24,08	24,06	24,02	23,98	23,98	23,92	23,95	23,87	23,86	23,90	24,01	23,97	23,88	23,80	23,83	23,77	23,68	23,66	23,72	23,85	23,70	23,58	23,58	23,62	23,53	23,58	23,50	23,55	23,60	23,52	23,47	23,49	23,44	23,39	23,38	23,41	23,41	23,40	23,44	23,40	23,38	23,36	23,39	23,38	23,27	23,24	23,31	23,38	23,32	23,30	23,20	23,18	23,25	23,17	23,10	23,15	23,10	23,08	23,07	23,07	23,05	23,12	23,10	23,00	23,03	23,06	23,00	23,03	23,00	23,02	22,97	22,94	22,90	
20,66	20,70	20,66	20,66	20,72	20,68	20,63	20,71	20,68	20,65	20,56	20,58	20,75	20,72	20,69	20,63	20,58	20,53	20,57	20,57	20,59	20,63	20,67	20,72	20,72	20,81	20,80	20,74	20,82	21,01	21,08	21,25	21,46	21,53	21,56	21,64	21,65	21,51	21,46	21,55	21,67	21,62	21,55	21,57	21,63	21,56	21,57	21,63	21,63	21,61	21,58	21,54	21,50	21,57	21,67	21,55	21,64	21,71	21,66	21,60	21,67	21,71	21,72	21,64	21,59	21,60	21,68	21,66	21,69	21,71	21,68	21,66	21,61	21,63	21,79	21,75	21,69	21,71	21,72	21,82	21,74	21,79	21,83	21,82	21,78	21,80	21,90	21,87	21,96	21,99	21,97	21,96	21,90	21,95	22,00	22,00	21,93	21,92	22,01	21,97	21,96	22,02	22,07	22,10	22,04	22,05	22,11	22,07	22,10	22,15	22,13	22,23	22,20	22,15	22,19	22,19	22,17	22,18	22,20	22,29	22,26	22,28	22,22	22,15	22,32	22,32	22,41	22,44	22,41	22,37	22,40	22,41	22,43	22,32	22,34	22,44	22,42	22,41	22,49	22,56	22,51	22,53	22,43	22,39	22,52	22,58	22,60	22,66	22,73	22,67	22,68	22,77	22,79	22,71	22,81	22,80	22,71	22,74	22,77	22,82	22,85	22,85	22,82	22,79	22,87	22,95	22,93	22,90	22,98	22,91	22,93	22,99	22,94	22,94	22,93	22,98	23,02	23,01	23,03	23,08	23,15	23,07	23,11	23,08	23,01	23,06	23,13	23,14	23,10	23,08	23,15	23,18	23,15	23,25	23,28	23,15	23,21	23,26	23,21	23,23	23,24	23,22	23,21	23,25	23,25	23,24	23,31	23,33	23,31	23,30	23,28	23,33	23,31	23,25	23,24	23,20	23,17	23,20	23,20	23,21	23,21	23,21	23,19	23,24	23,20	23,26	23,28	23,16	23,21	23,26	23,20	23,27	23,33	23,38	23,47	23,53	23,57	23,60	23,61	23,60	23,69	23,78	23,90	23,90	23,99	24,06	24,10	24,11	24,22	24,28	23,84	24,40	24,36	23,88	24,38	24,29	24,46	24,77	24,43	25,03	25,01	24,99	24,97	24,54	24,70	25,27	25,28	25,20	25,17	25,19	25,02	24,90	24,74	24,76	24,78	24,69	24,13	24,64	24,06	24,61	24,56	24,08	24,66	24,63	24,62	24,58	24,06	24,63	24,17	24,68	24,13	24,57	24,55	24,54	24,53	24,10	24,65	24,12	24,60	24,13	24,77	24,75	24,22	24,74	24,70	24,27	24,29	24,60	24,27	24,34	24,40	24,32	24,25	24,23	24,86	24,39	24,41	24,38	24,22	24,96	24,32	24,41	24,53	24,89	24,39	24,36	24,44	24,54	24,51	24,38	24,60	24,58	24,56	24,34	24,35	24,36	24,44	24,31	24,51	24,30	24,45	24,47	24,58	24,61	24,56	24,63	24,50	24,44	24,62	25,08	24,44	24,56	24,44	24,54	24,47	24,51	24,52	24,44	24,48	24,50	24,61	24,51	24,41	24,46	24,45	24,51	24,89	24,32	24,45	24,95	24,38	24,42	24,51	24,64	25,09	25,38	25,36	25,78	25,07	24,96	24,81	24,70	24,63	25,02	24,86	24,42	24,61	24,56	24,71	24,77	24,78	24,61	24,95	24,89	24,79	24,81	24,80	24,36	24,37	24,33	24,34	24,37	24,75	24,78	24,72	24,28	24,70	24,72	24,21	24,24	24,31	24,82	24,27	24,66	24,58	24,06	24,15	24,66	24,66	24,60	24,58	24,03	24,62	24,71	24,62	24,58	24,61	24,60	24,54	24,57	24,61	24,56	24,52	24,58	24,59	24,59	24,52	24,46	24,44	24,44	24,46	24,43	24,38	24,46	24,58	24,24	24,98	25,19	25,41	25,49	25,45	25,45	25,47	25,48	25,35	25,35	25,35	25,33	25,43	25,38	25,34	25,37	25,42	25,40	25,44	25,49	25,53	25,60	25,67	25,61	25,63	25,64	25,52	25,47	25,43	25,38	25,39	25,28	25,22	24,95	24,51	24,21	23,94	23,78	23,69	23,59	23,70	23,73	23,70	23,70	23,80	23,90	23,91	23,83	23,85	23,82	23,77	23,83	23,87	23,95	23,99	23,99	23,96	23,97	24,00	23,95	24,04	24,14	24,09	24,07	24,14	24,14	24,15	24,10	24,14	24,13	24,24	24,27	24,26	24,23	24,25	24,22	24,26	24,27	24,18	24,22	24,19	24,17	24,18	24,13	24,22	24,26	24,23	24,22	24,23	24,25	24,19	24,26	24,20	24,17	24,24	24,26	24,21	24,20	24,20	24,18	24,32	24,34	24,28	24,24	24,20	24,19	24,24	24,32	24,32	24,27	24,26	24,26	24,11	24,17	24,18	24,16	24,19	24,13	24,05	24,03	24,11	24,05	24,02	24,07	23,98	23,98	23,99	23,97	23,90	23,90	23,87	23,89	23,96	23,89	23,81	23,81	23,90	23,73	23,72	23,80	23,90	23,76	23,65	23,64	23,65	23,59	23,60	23,61	23,61	23,66	23,51	23,54	23,55	23,49	23,47	23,38	23,40	23,50	23,48	23,49	23,42	23,46	23,37	23,40	23,36	23,34	23,30	23,28	23,27	23,23	23,29	23,31	23,33	23,23	23,23	23,17	23,09	23,13	23,12	23,13	23,09	23,07	23,08	23,16	23,08	23,08	23,04	22,93	22,99	22,97	23,04	22,93	22,88	22,88	
20,66	20,76	20,74	20,62	20,65	20,63	20,65	20,66	20,58	20,57	20,61	20,52	20,63	20,65	20,64	20,65	20,57	20,57	20,58	20,60	20,63	20,59	20,68	20,73	20,67	20,77	20,84	20,83	20,84	20,97	20,95	21,22	21,45	21,62	21,57	21,50	21,56	21,48	21,48	21,54	21,64	21,66	21,59	21,53	21,59	21,63	21,56	21,56	21,59	21,57	21,53	21,53	21,51	21,58	21,65	21,53	21,57	21,64	21,66	21,65	21,74	21,72	21,70	21,67	21,70	21,64	21,72	21,69	21,70	21,75	21,67	21,55	21,63	21,68	21,78	21,69	21,70	21,79	21,75	21,83	21,84	21,75	21,82	21,86	21,80	21,79	21,86	21,84	21,96	21,93	21,95	21,98	21,94	21,93	21,97	21,94	21,93	21,95	22,01	22,06	22,05	22,01	22,06	22,05	22,09	22,03	22,09	22,14	22,11	22,15	22,07	22,20	22,19	22,16	22,18	22,16	22,17	22,24	22,23	22,20	22,18	22,22	22,22	22,16	22,30	22,37	22,39	22,43	22,45	22,38	22,40	22,41	22,46	22,45	22,41	22,43	22,51	22,48	22,51	22,47	22,43	22,42	22,47	22,48	22,52	22,58	22,61	22,65	22,71	22,63	22,66	22,73	22,75	22,70	22,77	22,83	22,77	22,78	22,77	22,85	22,84	22,82	22,82	22,76	22,81	22,89	22,90	22,81	22,96	22,96	22,97	22,98	22,98	22,96	22,99	23,04	23,11	23,13	23,06	23,03	23,11	23,10	23,13	23,19	23,10	23,02	23,11	23,17	23,18	23,11	23,09	23,17	23,20	23,20	23,23	23,16	23,13	23,25	23,21	23,20	23,20	23,21	23,25	23,28	23,26	23,27	23,27	23,31	23,26	23,34	23,27	23,26	23,29	23,28	23,23	23,24	23,23	23,21	23,25	23,28	23,20	23,21	23,23	23,19	23,21	23,17	23,23	23,18	23,23	23,23	23,14	23,28	23,44	23,53	23,68	23,81	23,82	23,93	24,08	24,11	24,25	23,96	24,62	24,25	24,26	24,41	24,97	24,95	24,98	24,97	25,03	25,10	25,11	25,19	25,06	24,73	24,73	25,23	25,50	25,64	25,65	25,59	25,60	25,70	25,73	25,68	25,63	25,58	25,58	25,62	25,56	25,48	25,43	25,37	25,42	25,39	25,31	25,29	25,30	25,33	25,30	25,31	25,34	25,33	25,34	25,27	25,30	25,40	25,38	25,41	25,39	25,37	25,34	25,30	25,32	25,37	25,46	25,41	25,43	25,52	25,56	25,58	25,54	25,56	25,57	25,62	25,68	25,72	25,70	25,74	25,78	25,79	25,75	25,80	25,81	25,82	25,89	25,82	25,81	25,87	25,93	25,93	25,96	25,94	25,89	25,90	25,52	26,13	26,12	26,08	26,10	26,08	26,08	26,06	26,09	26,10	25,60	26,06	26,00	25,69	25,73	26,29	26,31	25,76	25,72	26,23	25,74	25,75	25,78	25,76	26,26	25,67	25,88	26,27	26,26	25,70	25,65	25,94	26,31	25,79	26,25	25,66	25,67	25,68	26,31	25,68	25,67	25,57	26,16	25,57	25,66	25,54	25,61	25,91	26,35	26,94	26,89	26,81	26,77	26,21	26,11	26,03	25,88	26,19	25,54	25,62	25,78	25,90	26,10	26,61	25,96	25,88	25,65	25,60	25,32	25,39	25,46	25,35	25,51	25,43	25,53	25,48	25,31	25,21	25,33	25,30	25,34	25,27	25,35	25,36	25,88	25,29	25,80	25,23	25,17	25,10	25,22	25,16	25,11	25,10	25,55	25,55	24,99	24,89	25,08	25,01	25,04	25,38	24,87	24,94	25,48	25,34	24,80	25,46	24,89	24,86	25,32	25,24	24,69	25,19	25,23	25,13	25,14	24,75	25,32	25,39	25,22	25,78	25,83	25,86	25,76	25,76	25,81	25,81	25,68	25,63	25,64	25,61	25,64	25,65	25,64	25,69	25,67	25,70	25,78	25,81	25,78	25,93	26,01	26,10	26,02	25,90	25,80	25,61	25,47	25,49	25,55	25,40	25,23	24,91	24,45	24,18	24,01	23,88	23,79	23,64	23,68	23,70	23,72	23,67	23,80	23,83	23,88	23,79	23,82	23,84	23,81	23,78	23,84	23,94	23,96	23,97	23,99	23,91	23,91	23,96	24,01	24,05	24,04	24,07	24,16	24,14	24,10	24,10	24,15	24,13	24,20	24,28	24,20	24,16	24,25	24,22	24,19	24,25	24,23	24,20	24,13	24,14	24,21	24,17	24,05	24,19	24,19	24,22	24,25	24,16	24,18	24,26	24,25	24,14	24,21	24,28	24,15	24,22	24,24	24,23	24,29	24,29	24,23	24,21	24,23	24,22	24,26	24,31	24,30	24,31	24,28	24,36	24,20	24,23	24,24	24,16	24,20	24,22	24,11	23,99	24,02	24,01	24,04	24,12	24,06	23,96	23,90	23,95	23,90	23,88	23,83	23,86	23,92	23,91	23,87	23,79	23,84	23,78	23,73	23,76	23,78	23,69	23,71	23,67	23,58	23,60	23,58	23,60	23,62	23,63	23,54	23,52	23,58	23,58	23,55	23,42	23,44	23,55	23,53	23,40	23,47	23,48	23,42	23,44	23,40	23,45	23,41	23,33	23,32	23,29	23,29	23,30	23,27	23,30	23,23	23,14	23,06	23,12	23,17	23,22	23,14	23,07	23,11	23,13	23,10	23,11	23,09	22,94	22,94	22,93	22,97	22,97	22,89	22,89	
20,68	20,76	20,65	20,67	20,67	20,62	20,72	20,72	20,59	20,58	20,65	20,63	20,59	20,62	20,68	20,69	20,69	20,61	20,61	20,62	20,63	20,63	20,60	20,66	20,66	20,68	20,91	20,89	20,86	20,95	21,01	21,22	21,49	21,56	21,57	21,43	21,59	21,59	21,52	21,53	21,61	21,56	21,60	21,58	21,63	21,64	21,59	21,62	21,53	21,56	21,60	21,64	21,56	21,56	21,56	21,56	21,67	21,65	21,59	21,64	21,68	21,68	21,65	21,69	21,69	21,67	21,71	21,71	21,70	21,74	21,67	21,62	21,56	21,71	21,79	21,70	21,66	21,77	21,70	21,73	21,79	21,72	21,80	21,83	21,84	21,82	21,87	21,90	21,94	21,91	21,95	21,97	22,01	21,98	22,02	21,99	22,00	21,94	21,94	22,11	22,12	22,10	22,09	22,01	22,01	22,06	22,05	22,12	22,10	22,15	22,09	22,10	22,12	22,17	22,24	22,25	22,23	22,24	22,27	22,16	22,19	22,23	22,20	22,21	22,33	22,39	22,35	22,34	22,36	22,32	22,31	22,39	22,39	22,40	22,39	22,42	22,48	22,47	22,44	22,51	22,51	22,38	22,36	22,52	22,56	22,59	22,59	22,60	22,69	22,67	22,69	22,73	22,76	22,73	22,81	22,79	22,78	22,79	22,77	22,80	22,86	22,86	22,83	22,88	22,78	22,90	22,94	22,84	22,93	22,99	23,01	23,08	23,02	23,05	22,98	23,02	23,07	23,14	23,06	23,11	23,11	23,13	23,18	23,23	23,17	23,15	23,14	23,14	23,21	23,10	23,16	23,18	23,19	23,23	23,27	23,19	23,13	23,23	23,22	23,27	23,34	23,26	23,21	23,25	23,27	23,29	23,29	23,29	23,29	23,34	23,31	23,29	23,25	23,26	23,28	23,26	23,28	23,29	23,25	23,26	23,22	23,15	23,24	23,22	23,23	23,24	23,22	23,24	23,19	23,22	23,21	23,23	23,50	23,73	23,95	24,14	24,23	24,37	24,55	24,66	24,87	25,12	25,32	25,47	25,50	25,54	25,53	25,56	25,58	25,51	25,54	25,58	25,49	25,62	25,55	25,11	24,75	25,01	25,52	25,74	25,88	25,87	25,79	25,85	25,93	25,86	25,75	25,74	25,69	25,68	25,70	25,67	25,69	25,65	25,61	25,64	25,62	25,55	25,55	25,59	25,55	25,56	25,63	25,54	25,64	25,62	25,56	25,67	25,66	25,66	25,67	25,69	25,67	25,68	25,62	25,72	25,79	25,82	25,79	25,85	25,90	25,94	25,97	25,99	25,98	26,02	26,06	26,10	26,17	26,20	26,14	26,16	26,21	26,27	26,28	26,32	26,36	26,39	26,35	26,39	26,36	26,52	26,56	26,51	26,47	26,53	26,61	26,69	26,66	26,64	26,66	26,67	26,68	26,64	26,66	26,69	26,75	26,69	26,71	26,80	26,90	26,94	26,98	27,07	27,00	26,94	26,99	27,00	26,98	27,05	27,03	26,99	27,01	26,97	27,00	27,04	27,04	27,09	27,12	27,14	27,17	27,07	27,05	27,10	27,12	27,22	27,20	27,07	27,03	27,11	27,22	27,22	27,19	27,24	27,38	27,45	27,41	27,39	27,41	27,40	27,37	27,32	27,23	27,19	27,10	27,20	27,27	27,31	27,35	27,38	27,33	27,33	27,29	27,19	27,19	27,18	27,16	26,63	27,17	27,17	27,14	26,70	27,21	27,11	27,03	27,07	27,10	27,00	27,04	27,07	27,02	26,60	26,94	26,41	26,96	26,95	26,49	26,95	26,84	26,26	26,22	26,16	26,62	26,63	26,71	26,63	26,54	26,02	25,99	26,11	26,54	26,46	25,98	26,46	26,39	25,91	26,30	26,29	26,24	25,68	26,19	26,08	25,70	25,81	26,20	26,24	25,91	26,43	26,36	26,38	26,29	26,29	26,30	26,19	26,17	26,19	26,16	26,08	26,07	26,09	26,08	26,14	26,12	26,11	26,18	26,24	26,18	26,28	26,42	26,49	26,38	26,25	26,09	25,91	25,79	25,72	25,78	25,60	25,30	24,97	24,46	24,21	24,12	23,90	23,76	23,74	23,67	23,65	23,76	23,79	23,82	23,80	23,81	23,82	23,84	23,81	23,80	23,79	23,84	23,84	23,91	23,96	23,94	23,91	23,89	23,92	23,98	23,98	24,06	24,15	24,06	24,20	24,22	24,13	24,14	24,16	24,12	24,15	24,12	24,09	24,15	24,14	24,10	24,19	24,18	24,17	24,13	24,12	24,13	24,15	24,13	24,20	24,22	24,23	24,21	24,15	24,17	24,20	24,24	24,17	24,23	24,20	24,15	24,19	24,23	24,24	24,26	24,25	24,24	24,20	24,26	24,28	24,28	24,29	24,23	24,26	24,27	24,27	24,23	24,22	24,19	24,22	24,20	24,22	24,16	24,02	24,08	24,05	24,08	24,10	24,04	24,00	23,98	24,00	24,00	23,91	23,88	23,89	23,93	23,86	23,83	23,82	23,77	23,77	23,71	23,79	23,81	23,67	23,72	23,73	23,58	23,66	23,65	23,65	23,64	23,61	23,56	23,61	23,54	23,58	23,55	23,39	23,43	23,53	23,52	23,42	23,45	23,50	23,41	23,41	23,46	23,46	23,38	23,32	23,34	23,31	23,28	23,23	23,19	23,32	23,22	23,06	23,11	23,14	23,11	23,19	23,16	23,06	23,04	23,08	23,01	22,98	23,06	23,06	22,95	22,99	23,00	22,95	22,90	22,92	
20,66	20,69	20,59	20,65	20,72	20,74	20,70	20,68	20,55	20,62	20,61	20,65	20,72	20,71	20,65	20,75	20,71	20,63	20,59	20,56	20,62	20,59	20,64	20,59	20,65	20,68	20,79	20,81	20,83	21,01	21,02	21,18	21,43	21,54	21,49	21,55	21,63	21,65	21,53	21,52	21,58	21,54	21,53	21,56	21,53	21,57	21,64	21,64	21,59	21,55	21,55	21,62	21,62	21,60	21,59	21,57	21,59	21,64	21,66	21,66	21,68	21,64	21,66	21,70	21,64	21,73	21,67	21,63	21,67	21,63	21,66	21,69	21,62	21,62	21,80	21,77	21,67	21,83	21,72	21,60	21,72	21,76	21,81	21,83	21,88	21,83	21,91	21,88	21,87	21,91	21,91	21,89	21,92	21,97	21,97	22,00	21,95	21,88	21,98	22,15	22,12	22,11	22,12	22,08	21,94	22,04	22,05	22,01	22,04	22,12	22,06	22,08	22,13	22,21	22,31	22,30	22,25	22,19	22,22	22,19	22,23	22,25	22,22	22,25	22,28	22,29	22,33	22,30	22,23	22,39	22,33	22,29	22,41	22,39	22,35	22,42	22,43	22,47	22,44	22,43	22,56	22,48	22,41	22,50	22,58	22,52	22,56	22,71	22,67	22,68	22,66	22,71	22,71	22,77	22,81	22,79	22,82	22,76	22,75	22,85	22,82	22,86	22,88	22,86	22,86	22,93	22,96	22,94	22,94	22,98	22,98	22,97	23,06	23,01	22,93	22,97	23,06	23,05	23,06	23,11	23,23	23,22	23,15	23,12	23,13	23,20	23,20	23,19	23,22	23,12	23,14	23,18	23,18	23,23	23,25	23,22	23,23	23,25	23,27	23,22	23,28	23,25	23,21	23,21	23,23	23,25	23,31	23,29	23,27	23,23	23,32	23,34	23,27	23,24	23,24	23,23	23,19	23,26	23,29	23,22	23,20	23,19	23,24	23,19	23,23	23,31	23,26	23,25	23,20	23,16	23,30	23,29	23,46	23,75	24,15	24,46	24,53	24,67	24,79	24,97	25,12	25,45	25,65	25,75	25,84	25,83	25,82	25,84	25,79	25,77	25,77	25,83	25,77	25,68	25,75	25,43	24,95	24,68	25,13	25,60	25,86	25,87	25,89	25,94	25,96	25,89	25,76	25,74	25,74	25,70	25,70	25,74	25,71	25,74	25,70	25,67	25,69	25,67	25,62	25,66	25,70	25,64	25,65	25,65	25,72	25,71	25,69	25,70	25,76	25,78	25,76	25,77	25,83	25,80	25,79	25,82	25,88	25,84	25,89	25,94	25,94	25,99	26,02	26,07	26,02	26,10	26,17	26,22	26,29	26,29	26,27	26,31	26,29	26,35	26,45	26,45	26,46	26,46	26,46	26,55	26,51	26,62	26,69	26,68	26,59	26,65	26,78	26,79	26,75	26,79	26,84	26,80	26,81	26,84	26,88	26,85	26,85	26,84	26,90	27,00	27,08	27,07	27,14	27,16	27,14	27,11	27,15	27,18	27,21	27,15	27,18	27,12	27,14	27,24	27,23	27,22	27,31	27,35	27,39	27,40	27,43	27,43	27,33	27,32	27,35	27,43	27,45	27,38	27,34	27,46	27,44	27,57	27,52	27,45	27,50	27,49	27,50	27,52	27,58	27,54	27,51	27,54	27,56	27,57	27,57	27,56	27,67	27,71	27,64	27,60	27,59	27,66	27,65	27,55	27,62	27,74	27,69	27,65	27,72	27,68	27,71	27,71	27,81	27,76	27,70	27,71	27,71	27,67	27,67	27,71	27,72	27,67	27,62	27,60	27,59	27,63	27,68	27,66	27,61	27,57	27,39	27,43	27,42	27,40	27,41	27,35	27,30	27,31	27,23	27,24	27,26	27,24	27,22	27,18	27,17	27,12	27,03	27,01	27,02	27,03	26,96	26,88	26,90	26,91	26,92	26,86	26,92	26,96	26,90	26,83	26,80	26,71	26,71	26,66	26,65	26,72	26,62	26,54	26,55	26,52	26,56	26,54	26,54	26,55	26,56	26,57	26,51	26,57	26,65	26,66	26,62	26,49	26,43	26,35	26,23	26,08	26,04	25,72	25,34	25,02	24,56	24,26	24,14	23,91	23,75	23,68	23,75	23,72	23,74	23,77	23,75	23,74	23,79	23,79	23,80	23,76	23,77	23,77	23,80	23,83	23,85	23,90	23,91	23,85	23,94	23,93	23,93	23,94	24,03	24,09	24,13	24,11	24,16	24,08	24,11	24,09	24,11	24,17	24,12	24,13	24,16	24,14	24,17	24,12	24,16	24,14	24,16	24,15	24,17	24,22	24,20	24,24	24,24	24,20	24,20	24,18	24,19	24,15	24,17	24,22	24,26	24,28	24,20	24,18	24,23	24,22	24,25	24,24	24,23	24,23	24,23	24,31	24,24	24,25	24,25	24,32	24,32	24,22	24,21	24,22	24,18	24,19	24,30	24,26	24,20	24,09	24,04	24,06	24,07	24,08	24,04	23,99	24,01	24,01	24,00	23,91	23,90	23,94	23,95	23,84	23,85	23,88	23,85	23,76	23,74	23,84	23,90	23,74	23,68	23,72	23,63	23,62	23,60	23,64	23,61	23,58	23,57	23,55	23,58	23,49	23,53	23,49	23,47	23,49	23,48	23,46	23,43	23,46	23,38	23,34	23,39	23,40	23,32	23,31	23,28	23,28	23,22	23,22	23,14	23,18	23,21	23,16	23,17	23,16	23,12	23,20	23,14	23,05	23,04	23,00	23,01	23,00	23,05	23,03	22,95	22,94	22,97	22,90	22,81	22,85	
20,61	20,62	20,64	20,72	20,67	20,69	20,69	20,69	20,56	20,58	20,59	20,60	20,67	20,71	20,66	20,71	20,65	20,59	20,56	20,66	20,71	20,65	20,63	20,62	20,58	20,72	20,74	20,77	20,82	20,90	21,02	21,22	21,33	21,51	21,59	21,57	21,52	21,48	21,51	21,53	21,64	21,64	21,55	21,48	21,55	21,58	21,58	21,60	21,60	21,58	21,59	21,57	21,57	21,66	21,59	21,59	21,59	21,62	21,62	21,67	21,67	21,66	21,64	21,64	21,63	21,68	21,72	21,68	21,70	21,71	21,72	21,70	21,67	21,63	21,63	21,72	21,68	21,75	21,72	21,68	21,64	21,70	21,79	21,77	21,80	21,83	21,90	21,85	21,83	21,89	21,91	21,97	21,92	21,92	21,87	21,98	22,07	21,93	22,03	22,09	22,07	22,10	22,08	22,06	22,01	22,04	22,05	22,09	22,03	22,12	22,13	22,10	22,13	22,19	22,18	22,21	22,18	22,15	22,26	22,27	22,26	22,35	22,31	22,27	22,25	22,21	22,26	22,37	22,35	22,35	22,38	22,31	22,38	22,43	22,42	22,43	22,40	22,40	22,44	22,49	22,58	22,49	22,45	22,49	22,58	22,51	22,47	22,70	22,66	22,58	22,61	22,64	22,65	22,74	22,83	22,82	22,87	22,83	22,78	22,84	22,77	22,80	22,86	22,83	22,90	22,92	22,89	22,90	22,96	22,96	23,03	22,99	22,97	22,99	22,98	23,05	23,02	23,06	23,04	23,10	23,11	23,13	23,07	23,05	23,04	23,16	23,22	23,20	23,19	23,12	23,17	23,16	23,16	23,22	23,26	23,20	23,22	23,22	23,22	23,27	23,34	23,27	23,22	23,18	23,19	23,24	23,29	23,28	23,22	23,19	23,19	23,29	23,28	23,27	23,28	23,25	23,20	23,18	23,22	23,21	23,16	23,25	23,23	23,17	23,17	23,26	23,29	23,18	23,18	23,19	23,27	23,31	23,51	23,77	24,21	24,59	24,62	24,82	24,97	25,09	25,30	25,66	25,78	25,87	25,93	26,06	25,97	25,94	25,96	25,97	25,92	25,97	25,94	25,84	25,78	25,59	25,24	24,72	24,76	25,38	25,77	25,82	25,89	25,96	25,95	25,89	25,82	25,77	25,73	25,74	25,72	25,75	25,71	25,67	25,70	25,68	25,70	25,67	25,67	25,65	25,66	25,72	25,71	25,62	25,66	25,72	25,70	25,68	25,73	25,80	25,80	25,86	25,79	25,79	25,79	25,82	25,90	25,94	25,89	25,98	26,01	26,01	26,06	26,09	26,13	26,14	26,24	26,28	26,32	26,35	26,31	26,34	26,33	26,36	26,38	26,48	26,50	26,46	26,47	26,53	26,54	26,63	26,70	26,71	26,68	26,74	26,83	26,84	26,75	26,80	26,84	26,85	26,92	26,95	26,97	26,94	26,93	26,92	26,96	27,01	27,07	27,11	27,18	27,20	27,19	27,18	27,20	27,32	27,26	27,24	27,24	27,23	27,29	27,34	27,27	27,23	27,28	27,38	27,42	27,43	27,44	27,40	27,45	27,46	27,49	27,55	27,47	27,42	27,41	27,55	27,53	27,58	27,65	27,58	27,62	27,56	27,54	27,61	27,64	27,60	27,63	27,61	27,61	27,68	27,71	27,75	27,78	27,81	27,75	27,72	27,72	27,79	27,80	27,71	27,74	27,87	27,80	27,74	27,84	27,87	27,80	27,85	27,87	27,87	27,90	27,84	27,85	27,84	27,87	27,87	27,92	27,84	27,82	27,82	27,79	27,79	27,84	27,80	27,82	27,78	27,61	27,63	27,64	27,70	27,66	27,63	27,63	27,58	27,47	27,44	27,48	27,46	27,44	27,36	27,40	27,39	27,29	27,30	27,26	27,29	27,25	27,19	27,18	27,15	27,16	27,13	27,12	27,09	27,06	27,02	27,01	26,96	26,94	26,91	26,87	26,88	26,79	26,83	26,83	26,79	26,76	26,85	26,77	26,79	26,76	26,71	26,64	26,73	26,81	26,78	26,78	26,83	26,74	26,71	26,60	26,26	26,09	25,84	25,47	25,18	24,79	24,45	24,26	24,07	23,92	23,84	23,78	23,79	23,74	23,78	23,83	23,72	23,79	23,79	23,78	23,80	23,83	23,77	23,78	23,79	23,83	23,80	23,88	23,90	23,97	23,97	23,90	23,92	23,97	24,06	24,07	24,10	24,06	24,08	24,03	24,04	24,02	24,16	24,16	24,15	24,25	24,22	24,15	24,14	24,11	24,16	24,13	24,08	24,17	24,19	24,16	24,14	24,19	24,14	24,10	24,13	24,16	24,11	24,10	24,20	24,24	24,30	24,18	24,17	24,14	24,16	24,29	24,28	24,19	24,20	24,24	24,16	24,17	24,26	24,30	24,31	24,34	24,18	24,18	24,25	24,20	24,14	24,31	24,30	24,18	24,06	24,04	24,02	24,09	24,16	24,08	24,07	23,95	23,97	24,03	23,95	23,87	23,89	23,93	23,89	23,81	23,87	23,88	23,83	23,75	23,84	23,83	23,72	23,64	23,67	23,63	23,66	23,68	23,62	23,65	23,61	23,56	23,53	23,57	23,56	23,53	23,43	23,46	23,49	23,45	23,36	23,40	23,45	23,28	23,30	23,45	23,36	23,28	23,29	23,25	23,25	23,27	23,23	23,16	23,16	23,19	23,29	23,28	23,13	23,11	23,16	23,06	23,00	23,02	23,00	23,00	23,08	23,04	22,91	22,95	22,91	22,88	22,88	22,86	22,83	
20,60	20,59	20,62	20,60	20,55	20,57	20,61	20,63	20,58	20,65	20,62	20,60	20,73	20,73	20,70	20,65	20,70	20,63	20,64	20,63	20,65	20,64	20,68	20,69	20,64	20,68	20,81	20,85	20,88	20,94	20,97	21,22	21,40	21,50	21,55	21,56	21,56	21,51	21,53	21,57	21,62	21,67	21,62	21,56	21,57	21,69	21,64	21,57	21,60	21,59	21,60	21,63	21,59	21,66	21,67	21,52	21,58	21,66	21,64	21,62	21,67	21,58	21,61	21,63	21,64	21,70	21,79	21,69	21,70	21,67	21,75	21,72	21,64	21,66	21,76	21,73	21,69	21,75	21,72	21,74	21,79	21,73	21,77	21,75	21,84	21,92	21,90	21,89	21,87	21,91	21,89	21,98	21,94	21,95	21,91	21,93	22,01	21,96	22,01	22,10	22,02	22,09	22,11	22,06	22,03	22,03	22,08	22,15	22,04	22,02	22,10	22,19	22,16	22,16	22,19	22,16	22,11	22,16	22,35	22,35	22,21	22,31	22,29	22,25	22,31	22,27	22,25	22,34	22,33	22,35	22,37	22,35	22,34	22,42	22,37	22,44	22,44	22,43	22,46	22,43	22,51	22,55	22,51	22,48	22,48	22,56	22,54	22,51	22,63	22,59	22,58	22,68	22,71	22,70	22,78	22,81	22,82	22,80	22,78	22,87	22,84	22,82	22,84	22,90	22,94	22,95	22,90	22,94	22,99	22,98	22,98	22,95	23,01	22,99	22,99	23,05	23,00	23,06	23,07	23,08	23,08	23,09	23,07	23,04	23,13	23,18	23,17	23,14	23,25	23,21	23,21	23,15	23,14	23,25	23,35	23,26	23,19	23,23	23,22	23,30	23,32	23,34	23,25	23,27	23,30	23,28	23,30	23,34	23,24	23,21	23,19	23,28	23,34	23,30	23,32	23,28	23,24	23,24	23,24	23,24	23,23	23,26	23,27	23,24	23,29	23,23	23,28	23,24	23,26	23,28	23,30	23,36	23,54	23,81	24,30	24,63	24,72	24,91	25,08	25,20	25,42	25,72	25,95	25,99	26,07	26,17	26,20	26,10	26,06	26,15	26,15	26,00	25,95	25,96	25,90	25,74	25,57	25,11	24,73	24,97	25,53	25,71	25,86	25,97	25,97	25,95	25,91	25,82	25,82	25,79	25,73	25,76	25,77	25,70	25,71	25,71	25,72	25,75	25,65	25,64	25,60	25,66	25,66	25,64	25,68	25,66	25,72	25,73	25,75	25,85	25,83	25,84	25,76	25,75	25,84	25,88	25,91	25,91	26,01	26,00	26,10	26,08	26,07	26,17	26,19	26,19	26,24	26,26	26,29	26,35	26,25	26,26	26,33	26,41	26,48	26,53	26,57	26,50	26,57	26,59	26,59	26,66	26,73	26,76	26,74	26,81	26,91	26,92	26,86	26,93	26,94	26,90	26,92	26,93	26,97	27,04	27,02	27,05	27,04	27,08	27,10	27,09	27,19	27,26	27,26	27,25	27,25	27,31	27,29	27,29	27,34	27,32	27,38	27,34	27,34	27,23	27,26	27,37	27,38	27,43	27,48	27,48	27,48	27,51	27,50	27,61	27,57	27,52	27,62	27,65	27,70	27,65	27,65	27,65	27,70	27,67	27,63	27,66	27,67	27,69	27,72	27,71	27,70	27,73	27,76	27,79	27,81	27,83	27,84	27,83	27,83	27,87	27,89	27,83	27,80	27,92	27,91	27,85	27,87	27,89	27,87	27,80	27,85	27,91	27,95	27,94	27,92	27,92	27,93	27,92	27,93	27,95	27,87	27,93	27,84	27,85	27,88	27,86	27,85	27,84	27,82	27,75	27,75	27,76	27,78	27,69	27,66	27,67	27,64	27,63	27,62	27,53	27,50	27,55	27,43	27,44	27,38	27,38	27,41	27,33	27,32	27,30	27,27	27,23	27,23	27,20	27,20	27,20	27,11	27,04	27,09	27,07	26,97	26,99	26,96	26,90	26,90	26,94	27,00	26,86	26,88	26,88	26,86	26,82	26,85	26,79	26,75	26,82	26,86	26,82	26,86	26,90	26,82	26,71	26,58	26,67	25,92	25,82	25,59	25,41	25,04	24,72	24,55	24,38	24,22	24,14	23,98	23,86	23,93	23,90	23,90	23,83	23,78	23,76	23,78	23,77	23,88	23,80	23,80	23,87	23,79	23,79	23,82	23,83	23,93	24,00	23,95	23,97	24,01	24,02	24,08	24,12	24,10	23,99	24,08	24,05	24,04	24,09	24,13	24,10	24,17	24,18	24,21	24,14	24,10	24,12	24,10	24,07	24,17	24,20	24,19	24,23	24,22	24,16	24,10	24,18	24,11	24,18	24,19	24,11	24,23	24,28	24,29	24,22	24,17	24,16	24,22	24,23	24,22	24,24	24,23	24,25	24,27	24,31	24,27	24,31	24,28	24,23	24,23	24,26	24,19	24,18	24,24	24,16	24,16	24,11	24,07	24,07	24,11	24,12	24,12	24,08	23,98	24,01	24,05	23,93	23,87	23,88	23,92	23,92	23,84	23,88	23,88	23,85	23,74	23,74	23,80	23,72	23,65	23,58	23,65	23,73	23,72	23,66	23,65	23,62	23,58	23,56	23,57	23,52	23,54	23,52	23,51	23,53	23,41	23,36	23,46	23,47	23,39	23,44	23,48	23,42	23,31	23,34	23,33	23,25	23,28	23,28	23,21	23,19	23,21	23,19	23,25	23,12	23,11	23,09	23,08	23,11	23,05	23,01	22,96	23,12	23,15	22,99	22,95	23,02	22,93	22,84	22,93	22,92	
20,62	20,65	20,59	20,60	20,53	20,58	20,64	20,68	20,70	20,70	20,60	20,63	20,70	20,67	20,69	20,61	20,70	20,71	20,56	20,56	20,62	20,64	20,68	20,74	20,69	20,70	20,70	20,83	20,89	21,02	21,04	21,17	21,41	21,47	21,58	21,53	21,58	21,66	21,59	21,52	21,55	21,62	21,63	21,53	21,60	21,62	21,66	21,56	21,58	21,59	21,66	21,64	21,60	21,61	21,66	21,60	21,61	21,69	21,72	21,62	21,61	21,62	21,59	21,60	21,62	21,72	21,81	21,69	21,64	21,59	21,67	21,72	21,70	21,70	21,79	21,82	21,71	21,81	21,77	21,74	21,83	21,84	21,80	21,87	21,79	21,82	21,93	21,90	21,88	21,91	21,92	21,91	21,93	22,00	22,00	22,01	22,09	22,07	22,06	22,12	22,07	22,02	22,08	22,07	22,03	22,04	22,13	22,09	22,08	22,04	22,14	22,15	22,16	22,15	22,17	22,12	22,15	22,14	22,23	22,29	22,19	22,27	22,22	22,22	22,32	22,35	22,33	22,39	22,37	22,35	22,34	22,37	22,35	22,43	22,40	22,40	22,49	22,47	22,45	22,42	22,44	22,59	22,52	22,53	22,50	22,55	22,63	22,59	22,61	22,59	22,57	22,63	22,69	22,72	22,78	22,80	22,79	22,80	22,82	22,84	22,90	22,90	22,88	22,89	22,90	22,94	22,91	22,97	23,03	22,96	22,98	22,88	22,93	23,01	23,00	23,04	23,08	23,09	23,04	23,07	23,05	23,12	23,16	23,14	23,12	23,13	23,13	23,16	23,21	23,18	23,21	23,13	23,09	23,18	23,31	23,33	23,15	23,19	23,20	23,29	23,32	23,25	23,23	23,29	23,33	23,32	23,29	23,30	23,29	23,27	23,30	23,35	23,27	23,28	23,27	23,32	23,27	23,20	23,26	23,31	23,29	23,20	23,23	23,30	23,28	23,23	23,26	23,27	23,26	23,25	23,25	23,34	23,55	23,89	24,37	24,73	24,75	24,99	25,15	25,32	25,57	25,78	26,08	26,14	26,16	26,22	26,21	26,21	26,20	26,25	26,22	26,08	25,98	26,00	26,03	25,97	25,80	25,52	24,98	24,67	25,10	25,59	25,79	25,94	25,99	25,95	25,86	25,85	25,82	25,76	25,77	25,78	25,76	25,79	25,79	25,75	25,70	25,75	25,64	25,63	25,66	25,64	25,70	25,68	25,73	25,67	25,65	25,78	25,75	25,84	25,81	25,81	25,83	25,85	25,86	25,97	25,98	25,93	26,00	26,10	26,06	26,15	26,14	26,24	26,24	26,22	26,28	26,33	26,34	26,28	26,23	26,26	26,32	26,41	26,51	26,53	26,63	26,55	26,61	26,66	26,65	26,70	26,72	26,72	26,75	26,78	26,79	26,76	26,86	26,92	26,90	26,86	26,92	26,96	26,96	27,03	27,05	27,09	27,09	27,07	27,06	27,15	27,25	27,31	27,29	27,27	27,22	27,24	27,32	27,32	27,36	27,40	27,42	27,35	27,33	27,28	27,33	27,48	27,51	27,49	27,48	27,52	27,58	27,53	27,57	27,56	27,62	27,59	27,68	27,70	27,69	27,68	27,61	27,67	27,75	27,66	27,66	27,63	27,70	27,74	27,74	27,80	27,77	27,72	27,78	27,79	27,83	27,85	27,87	27,90	27,90	27,84	27,86	27,77	27,79	27,88	27,95	27,88	27,92	27,91	27,89	27,93	27,89	27,90	28,01	28,01	28,01	27,99	27,93	27,95	28,00	28,00	27,88	27,92	27,92	27,87	27,90	27,87	27,89	27,92	27,84	27,85	27,85	27,82	27,83	27,83	27,63	27,68	27,69	27,64	27,67	27,60	27,60	27,62	27,58	27,42	27,38	27,44	27,42	27,34	27,32	27,32	27,26	27,26	27,28	27,23	27,23	27,23	27,19	27,11	27,06	27,07	27,04	27,04	27,02	27,02	27,01	26,97	26,91	26,85	26,87	26,95	26,92	26,95	26,91	26,96	26,88	26,90	26,95	26,90	26,90	26,89	26,82	26,66	26,33	25,86	25,73	25,75	25,72	25,64	25,37	25,12	24,94	24,78	24,56	24,49	24,38	24,26	24,29	24,21	24,13	23,98	23,92	23,91	23,87	23,86	23,86	23,86	23,87	23,89	23,85	23,80	23,89	23,83	23,90	23,95	23,96	23,99	24,01	24,01	24,06	24,09	24,08	23,97	23,99	24,07	24,05	24,04	24,06	24,05	24,13	24,20	24,18	24,15	24,13	24,17	24,19	24,18	24,17	24,22	24,14	24,20	24,18	24,14	24,18	24,14	24,17	24,17	24,20	24,18	24,24	24,25	24,26	24,22	24,24	24,21	24,21	24,24	24,24	24,29	24,25	24,24	24,29	24,32	24,27	24,23	24,23	24,27	24,25	24,24	24,17	24,18	24,20	24,21	24,21	24,15	24,14	24,12	24,12	24,19	24,07	24,10	24,07	24,05	24,05	24,01	23,91	23,86	23,89	23,89	23,97	23,88	23,89	23,82	23,76	23,78	23,78	23,72	23,71	23,61	23,71	23,69	23,62	23,63	23,65	23,67	23,65	23,50	23,54	23,48	23,52	23,49	23,50	23,45	23,44	23,46	23,51	23,50	23,44	23,41	23,38	23,34	23,39	23,25	23,31	23,25	23,23	23,24	23,24	23,23	23,15	23,14	23,10	23,15	23,17	23,14	23,10	23,19	23,11	23,09	23,04	23,13	23,12	23,03	23,05	23,05	23,04	22,90	22,91	22,95	
20,67	20,68	20,70	20,78	20,76	20,66	20,62	20,63	20,67	20,67	20,52	20,62	20,74	20,62	20,59	20,61	20,60	20,70	20,64	20,65	20,69	20,69	20,66	20,75	20,72	20,67	20,69	20,77	20,93	20,95	21,05	21,15	21,37	21,46	21,56	21,58	21,57	21,61	21,63	21,59	21,54	21,51	21,55	21,48	21,56	21,56	21,54	21,55	21,56	21,55	21,60	21,69	21,61	21,65	21,59	21,60	21,68	21,65	21,62	21,61	21,54	21,66	21,67	21,60	21,65	21,68	21,69	21,58	21,68	21,66	21,72	21,71	21,75	21,70	21,74	21,74	21,76	21,79	21,76	21,68	21,80	21,86	21,86	21,83	21,86	21,82	21,92	21,89	21,87	21,86	21,83	21,90	21,94	21,90	21,93	22,03	22,05	22,06	22,02	22,03	22,10	22,07	22,07	22,07	22,02	22,06	22,16	22,09	22,12	22,14	22,09	22,14	22,19	22,13	22,19	22,14	22,16	22,06	22,06	22,19	22,24	22,28	22,23	22,19	22,28	22,24	22,26	22,35	22,35	22,39	22,33	22,28	22,35	22,37	22,37	22,44	22,55	22,53	22,53	22,50	22,59	22,62	22,52	22,51	22,55	22,63	22,66	22,60	22,58	22,64	22,65	22,59	22,71	22,80	22,82	22,77	22,79	22,85	22,88	22,88	22,94	22,96	22,88	22,91	22,84	22,91	22,91	22,90	23,04	22,97	22,99	22,88	22,96	22,99	23,11	23,13	23,11	23,12	23,07	23,07	23,09	23,10	23,19	23,23	23,13	23,19	23,16	23,18	23,21	23,15	23,19	23,16	23,15	23,18	23,19	23,30	23,25	23,21	23,22	23,27	23,38	23,29	23,24	23,24	23,33	23,39	23,31	23,32	23,29	23,32	23,28	23,33	23,28	23,24	23,26	23,32	23,33	23,23	23,23	23,28	23,26	23,23	23,24	23,26	23,31	23,25	23,22	23,21	23,24	23,22	23,20	23,30	23,49	23,79	24,35	24,75	24,86	25,11	25,26	25,41	25,62	25,88	26,07	26,24	26,30	26,34	26,27	26,25	26,23	26,25	26,21	26,14	26,05	26,01	26,05	26,00	25,83	25,70	25,35	24,70	24,72	25,23	25,66	25,81	25,90	25,88	25,81	25,82	25,77	25,77	25,73	25,74	25,77	25,75	25,71	25,73	25,70	25,69	25,65	25,61	25,65	25,67	25,67	25,68	25,77	25,74	25,68	25,78	25,79	25,74	25,75	25,84	25,82	25,86	25,86	25,93	26,01	25,99	25,99	26,03	26,01	26,10	26,19	26,23	26,22	26,25	26,27	26,32	26,37	26,40	26,31	26,28	26,37	26,41	26,54	26,54	26,61	26,58	26,67	26,71	26,71	26,68	26,67	26,66	26,69	26,78	26,86	26,75	26,79	26,86	26,92	26,88	26,88	26,92	27,00	27,03	27,01	27,09	27,14	27,04	27,02	27,12	27,25	27,37	27,30	27,22	27,23	27,31	27,31	27,40	27,41	27,39	27,46	27,40	27,35	27,32	27,35	27,40	27,47	27,57	27,48	27,46	27,51	27,54	27,61	27,64	27,59	27,57	27,61	27,65	27,60	27,68	27,69	27,72	27,73	27,64	27,62	27,71	27,74	27,78	27,75	27,78	27,77	27,72	27,77	27,83	27,83	27,87	27,85	27,82	27,90	27,81	27,95	27,83	27,77	27,87	27,86	27,90	27,85	27,95	27,95	28,01	28,02	27,98	28,03	27,97	27,98	27,97	27,95	27,92	28,02	28,02	27,93	27,92	27,91	27,92	27,92	27,95	27,93	27,90	27,84	27,80	27,84	27,79	27,76	27,80	27,72	27,66	27,62	27,61	27,63	27,62	27,64	27,59	27,51	27,52	27,48	27,49	27,46	27,43	27,38	27,33	27,31	27,29	27,27	27,24	27,22	27,27	27,21	27,11	26,96	27,03	27,06	27,07	27,05	26,99	26,97	27,00	26,97	26,94	26,83	26,94	26,99	26,98	26,92	26,93	26,95	26,86	26,87	26,96	26,92	26,81	26,76	26,47	26,06	25,76	25,81	25,93	25,98	25,86	25,64	25,49	25,36	25,18	25,05	24,85	24,71	24,70	24,67	24,54	24,42	24,34	24,25	24,20	24,10	24,12	23,99	23,95	23,94	23,97	23,97	23,91	23,93	23,95	23,93	23,85	23,92	23,88	23,90	23,99	24,00	23,96	23,99	24,00	24,08	24,02	24,05	24,09	24,11	24,04	24,11	24,20	24,14	24,06	24,04	24,11	24,16	24,14	24,19	24,13	24,14	24,17	24,19	24,18	24,22	24,13	24,11	24,15	24,15	24,16	24,18	24,22	24,14	24,21	24,31	24,26	24,20	24,30	24,27	24,29	24,25	24,29	24,31	24,26	24,24	24,31	24,30	24,32	24,22	24,24	24,22	24,12	24,17	24,27	24,18	24,14	24,16	24,15	24,17	24,13	24,13	24,13	24,09	24,08	24,01	24,07	23,98	23,89	23,90	23,88	23,96	23,92	23,94	23,88	23,76	23,84	23,84	23,76	23,78	23,73	23,78	23,81	23,69	23,63	23,65	23,64	23,69	23,61	23,58	23,56	23,56	23,48	23,47	23,41	23,43	23,50	23,47	23,47	23,44	23,34	23,37	23,30	23,35	23,31	23,23	23,29	23,32	23,28	23,36	23,27	23,18	23,21	23,16	23,13	23,20	23,23	23,10	23,08	23,11	23,08	23,11	23,22	23,18	22,94	22,96	23,09	23,12	22,97	22,89	22,87	
20,65	20,64	20,63	20,74	20,76	20,67	20,54	20,58	20,56	20,65	20,57	20,62	20,69	20,63	20,56	20,61	20,66	20,59	20,63	20,70	20,69	20,70	20,70	20,74	20,66	20,70	20,76	20,81	20,78	20,91	21,08	21,23	21,37	21,49	21,53	21,57	21,50	21,48	21,55	21,60	21,59	21,53	21,45	21,45	21,58	21,62	21,62	21,65	21,58	21,59	21,63	21,64	21,66	21,64	21,59	21,57	21,69	21,64	21,60	21,60	21,60	21,62	21,62	21,66	21,70	21,63	21,65	21,62	21,61	21,63	21,67	21,71	21,68	21,69	21,68	21,69	21,79	21,80	21,77	21,73	21,78	21,82	21,85	21,90	21,87	21,85	21,86	21,90	21,90	21,92	21,83	21,87	22,03	21,91	21,92	21,98	22,03	22,01	21,93	21,98	22,05	22,11	22,08	22,18	22,06	22,08	22,13	22,02	22,06	22,16	22,07	22,07	22,16	22,13	22,17	22,29	22,15	22,05	22,08	22,17	22,17	22,28	22,23	22,18	22,20	22,21	22,22	22,28	22,31	22,38	22,35	22,29	22,35	22,45	22,40	22,51	22,52	22,50	22,48	22,55	22,53	22,55	22,52	22,49	22,58	22,64	22,63	22,59	22,57	22,55	22,62	22,71	22,70	22,82	22,80	22,72	22,76	22,84	22,87	22,89	22,90	22,95	22,86	22,85	22,89	22,92	22,97	22,95	23,02	22,91	22,96	23,03	22,98	23,03	23,05	23,18	23,18	23,10	23,07	23,12	23,14	23,16	23,17	23,13	23,17	23,25	23,18	23,19	23,24	23,16	23,23	23,21	23,18	23,19	23,23	23,26	23,32	23,26	23,26	23,23	23,27	23,29	23,23	23,34	23,33	23,39	23,37	23,28	23,28	23,27	23,29	23,32	23,26	23,26	23,30	23,31	23,39	23,23	23,25	23,22	23,27	23,28	23,26	23,25	23,28	23,28	23,17	23,21	23,19	23,21	23,19	23,31	23,56	23,73	24,31	24,80	24,92	25,14	25,28	25,41	25,65	25,85	26,04	26,24	26,34	26,37	26,37	26,30	26,29	26,23	26,21	26,19	26,12	26,10	26,13	25,99	25,85	25,80	25,67	25,08	24,59	24,81	25,41	25,74	25,88	25,88	25,87	25,77	25,80	25,77	25,77	25,85	25,81	25,75	25,69	25,70	25,72	25,65	25,66	25,66	25,63	25,68	25,72	25,70	25,75	25,75	25,74	25,77	25,86	25,80	25,71	25,81	25,88	25,89	25,86	26,01	26,00	26,01	26,05	26,05	26,06	26,08	26,15	26,19	26,22	26,29	26,31	26,31	26,34	26,34	26,36	26,33	26,38	26,40	26,50	26,53	26,59	26,57	26,64	26,74	26,71	26,72	26,70	26,69	26,74	26,80	26,88	26,84	26,85	26,97	27,00	27,01	26,86	26,89	27,00	27,05	27,08	27,11	27,12	27,12	27,11	27,18	27,19	27,29	27,31	27,20	27,22	27,33	27,31	27,34	27,42	27,38	27,40	27,47	27,40	27,33	27,38	27,43	27,48	27,56	27,51	27,47	27,44	27,46	27,53	27,55	27,56	27,54	27,54	27,59	27,62	27,64	27,65	27,72	27,73	27,62	27,64	27,78	27,80	27,83	27,81	27,74	27,72	27,76	27,76	27,81	27,85	27,94	27,85	27,80	27,88	27,89	27,87	27,88	27,83	27,90	27,87	27,88	27,89	27,88	27,97	27,97	27,95	27,98	27,98	27,96	28,01	28,00	28,03	27,98	28,01	28,02	27,98	27,98	27,96	27,86	27,89	27,92	27,89	27,87	27,88	27,88	27,86	27,81	27,67	27,66	27,73	27,66	27,63	27,67	27,67	27,64	27,59	27,59	27,55	27,51	27,48	27,48	27,50	27,48	27,48	27,38	27,33	27,35	27,27	27,23	27,20	27,18	27,18	27,11	27,07	27,00	27,05	27,00	26,97	27,03	26,99	27,04	27,02	26,96	26,94	26,93	26,94	26,92	26,94	26,90	26,87	26,88	26,85	26,91	26,91	26,74	26,52	26,24	25,87	25,79	25,99	26,12	26,14	25,91	25,77	25,73	25,63	25,51	25,46	25,29	25,16	25,10	25,08	24,96	24,81	24,69	24,66	24,49	24,37	24,40	24,32	24,13	24,16	24,09	24,06	23,99	23,93	23,92	23,92	23,86	23,86	23,84	23,85	24,01	23,93	23,93	24,01	24,02	24,05	23,99	24,00	24,07	24,13	24,13	24,09	24,11	24,12	24,06	23,99	24,03	24,07	24,07	24,11	24,10	24,13	24,14	24,17	24,17	24,15	24,15	24,15	24,17	24,16	24,16	24,15	24,23	24,14	24,13	24,29	24,34	24,24	24,25	24,24	24,26	24,26	24,27	24,36	24,28	24,23	24,32	24,34	24,37	24,36	24,25	24,21	24,17	24,13	24,18	24,14	24,10	24,12	24,16	24,23	24,15	24,06	24,06	24,09	24,08	24,02	23,98	23,94	23,94	23,93	23,89	23,90	23,96	23,93	23,86	23,75	23,84	23,83	23,77	23,72	23,79	23,74	23,73	23,68	23,67	23,60	23,60	23,55	23,59	23,60	23,62	23,57	23,59	23,50	23,51	23,50	23,47	23,43	23,42	23,41	23,36	23,43	23,42	23,35	23,39	23,35	23,29	23,32	23,31	23,32	23,29	23,15	23,19	23,18	23,13	23,19	23,21	23,14	23,03	22,94	22,96	23,01	23,11	23,14	23,01	22,91	22,95	23,21	22,97	22,93	22,90	
20,73	20,74	20,65	20,68	20,72	20,68	20,59	20,63	20,63	20,68	20,68	20,70	20,75	20,70	20,66	20,61	20,64	20,51	20,57	20,69	20,63	20,66	20,69	20,70	20,65	20,75	20,82	20,82	20,84	20,86	21,01	21,21	21,41	21,57	21,60	21,57	21,48	21,47	21,56	21,62	21,65	21,66	21,62	21,57	21,58	21,63	21,68	21,55	21,57	21,66	21,71	21,65	21,59	21,60	21,60	21,54	21,59	21,64	21,61	21,56	21,55	21,68	21,68	21,67	21,68	21,59	21,55	21,59	21,65	21,66	21,62	21,69	21,69	21,67	21,75	21,67	21,69	21,75	21,81	21,77	21,74	21,78	21,80	21,89	21,92	21,78	21,81	21,86	21,89	21,94	21,98	21,99	22,08	22,03	21,95	21,98	22,04	22,01	22,00	21,97	22,00	22,03	22,07	22,11	22,09	22,12	22,14	22,06	22,08	22,11	22,09	22,12	22,14	22,08	22,23	22,30	22,16	22,08	22,11	22,13	22,13	22,26	22,27	22,23	22,25	22,25	22,27	22,27	22,31	22,34	22,38	22,34	22,37	22,40	22,48	22,50	22,47	22,40	22,41	22,48	22,48	22,50	22,49	22,56	22,57	22,60	22,55	22,67	22,68	22,55	22,58	22,65	22,70	22,77	22,79	22,73	22,79	22,79	22,83	22,87	22,87	22,87	22,85	22,90	22,86	22,94	23,02	23,01	22,99	22,99	22,94	23,02	23,01	23,01	23,02	23,06	23,12	23,16	23,08	23,09	23,11	23,18	23,11	23,13	23,15	23,23	23,21	23,22	23,28	23,16	23,18	23,21	23,25	23,29	23,27	23,22	23,23	23,26	23,23	23,25	23,22	23,20	23,22	23,29	23,35	23,40	23,39	23,32	23,25	23,33	23,34	23,35	23,27	23,29	23,34	23,27	23,38	23,31	23,26	23,29	23,32	23,27	23,28	23,22	23,29	23,28	23,20	23,25	23,25	23,28	23,26	23,34	23,54	23,76	24,28	24,82	24,98	25,15	25,31	25,47	25,61	25,86	26,07	26,21	26,35	26,39	26,37	26,33	26,30	26,27	26,22	26,21	26,16	26,16	26,16	26,07	26,03	25,97	25,87	25,51	24,80	24,46	25,02	25,60	25,80	25,91	25,86	25,85	25,87	25,85	25,79	25,79	25,77	25,73	25,69	25,66	25,66	25,66	25,64	25,63	25,70	25,72	25,79	25,79	25,77	25,75	25,74	25,72	25,73	25,89	25,84	25,79	25,83	25,98	25,90	25,99	26,06	26,03	26,07	26,16	26,11	26,13	26,16	26,14	26,22	26,26	26,33	26,27	26,36	26,38	26,35	26,38	26,34	26,38	26,50	26,50	26,60	26,60	26,65	26,75	26,71	26,74	26,75	26,72	26,71	26,80	26,81	26,83	26,86	26,89	27,00	26,99	26,93	26,94	26,99	26,99	27,02	27,12	27,07	27,07	27,13	27,16	27,12	27,14	27,26	27,29	27,22	27,28	27,33	27,35	27,38	27,38	27,42	27,42	27,41	27,33	27,39	27,47	27,50	27,57	27,52	27,40	27,46	27,52	27,56	27,51	27,54	27,54	27,60	27,59	27,70	27,68	27,61	27,64	27,70	27,66	27,65	27,77	27,81	27,82	27,79	27,72	27,70	27,77	27,83	27,90	27,83	27,93	27,86	27,88	27,97	27,95	27,93	27,83	27,85	27,89	27,90	27,91	27,88	27,95	27,98	27,99	27,90	27,87	28,01	27,99	28,00	28,07	28,11	28,03	28,02	28,04	27,93	27,90	27,94	27,89	27,87	27,89	27,91	27,95	27,86	27,89	27,89	27,84	27,75	27,71	27,71	27,63	27,65	27,67	27,66	27,60	27,61	27,58	27,58	27,55	27,49	27,45	27,40	27,39	27,45	27,40	27,30	27,30	27,26	27,26	27,30	27,24	27,17	27,14	27,14	27,11	27,11	27,07	26,97	27,00	27,01	26,97	26,96	26,94	26,92	26,88	26,88	26,85	26,92	26,90	26,83	26,88	26,93	26,90	26,89	26,69	26,34	25,97	25,78	25,96	26,26	26,34	26,17	25,95	25,84	25,85	25,79	25,78	25,73	25,67	25,64	25,66	25,56	25,48	25,38	25,27	25,16	25,02	24,84	24,84	24,75	24,56	24,48	24,30	24,17	24,03	23,98	23,90	23,87	23,90	23,91	23,88	23,89	23,97	23,90	23,92	23,96	24,00	24,00	23,93	24,00	24,03	24,09	24,11	24,14	24,06	24,10	24,06	23,99	24,12	24,13	24,09	24,08	24,05	24,06	24,13	24,16	24,16	24,13	24,16	24,15	24,15	24,25	24,18	24,20	24,26	24,14	24,19	24,25	24,26	24,29	24,23	24,26	24,30	24,29	24,31	24,28	24,26	24,33	24,36	24,27	24,27	24,27	24,29	24,29	24,24	24,18	24,18	24,16	24,05	24,11	24,16	24,20	24,20	24,11	24,04	24,10	24,11	24,10	23,98	23,99	23,99	23,89	23,85	23,94	23,93	24,03	23,90	23,79	23,85	23,85	23,76	23,70	23,74	23,77	23,70	23,61	23,67	23,65	23,63	23,57	23,53	23,63	23,64	23,64	23,53	23,51	23,50	23,45	23,39	23,39	23,40	23,42	23,34	23,37	23,43	23,35	23,39	23,33	23,37	23,37	23,29	23,28	23,26	23,18	23,15	23,14	23,13	23,13	23,09	23,03	23,08	22,99	22,88	22,87	23,02	23,05	23,02	22,99	22,91	22,97	22,90	22,99	22,95	
20,66	20,73	20,65	20,62	20,69	20,62	20,63	20,66	20,71	20,69	20,72	20,75	20,79	20,73	20,67	20,70	20,63	20,61	20,66	20,66	20,56	20,62	20,67	20,75	20,76	20,70	20,73	20,89	20,95	21,02	21,05	21,31	21,45	21,52	21,64	21,58	21,53	21,46	21,49	21,52	21,51	21,59	21,63	21,60	21,54	21,62	21,65	21,58	21,54	21,62	21,70	21,70	21,65	21,66	21,65	21,50	21,57	21,65	21,63	21,63	21,60	21,63	21,67	21,63	21,67	21,69	21,66	21,62	21,65	21,71	21,67	21,59	21,69	21,71	21,77	21,73	21,69	21,74	21,74	21,76	21,84	21,82	21,81	21,83	21,88	21,91	21,89	21,91	21,95	21,97	21,95	21,94	22,03	22,05	21,96	21,95	21,99	21,98	22,00	22,05	22,04	22,06	22,12	22,08	22,07	22,09	22,15	22,07	22,05	22,17	22,19	22,21	22,16	22,12	22,16	22,30	22,18	22,08	22,16	22,20	22,16	22,21	22,21	22,19	22,28	22,27	22,30	22,25	22,37	22,35	22,43	22,47	22,37	22,36	22,51	22,50	22,41	22,48	22,46	22,54	22,55	22,54	22,52	22,56	22,55	22,61	22,64	22,68	22,69	22,67	22,72	22,72	22,70	22,75	22,77	22,80	22,83	22,81	22,85	22,92	22,77	22,79	22,88	22,94	22,88	22,92	22,99	22,96	22,99	23,06	23,08	23,04	23,00	23,05	23,06	23,10	23,08	23,12	23,12	23,12	23,20	23,21	23,19	23,18	23,21	23,21	23,24	23,26	23,26	23,20	23,25	23,21	23,33	23,36	23,27	23,22	23,24	23,28	23,25	23,29	23,38	23,25	23,17	23,28	23,35	23,37	23,36	23,30	23,32	23,32	23,37	23,38	23,34	23,34	23,38	23,31	23,37	23,32	23,32	23,27	23,31	23,28	23,30	23,25	23,22	23,33	23,30	23,32	23,28	23,28	23,31	23,37	23,51	23,85	24,27	24,79	24,99	25,18	25,35	25,54	25,72	25,91	26,18	26,29	26,34	26,39	26,42	26,38	26,31	26,22	26,25	26,18	26,19	26,18	26,11	26,03	26,07	26,07	25,94	25,77	25,24	24,56	24,64	25,37	25,77	25,85	25,80	25,83	25,87	25,85	25,75	25,76	25,77	25,69	25,67	25,63	25,67	25,68	25,68	25,63	25,69	25,71	25,75	25,75	25,80	25,75	25,75	25,80	25,77	25,79	25,85	25,91	25,89	25,95	25,90	25,97	26,05	26,00	26,03	26,16	26,11	26,07	26,11	26,13	26,20	26,26	26,30	26,30	26,35	26,35	26,29	26,44	26,43	26,43	26,60	26,60	26,61	26,60	26,63	26,72	26,74	26,65	26,75	26,77	26,75	26,76	26,86	26,87	26,89	26,89	26,93	26,98	26,99	27,05	27,09	27,06	27,01	27,08	27,09	27,10	27,17	27,13	27,11	27,16	27,25	27,29	27,32	27,32	27,29	27,31	27,35	27,35	27,42	27,38	27,34	27,35	27,43	27,51	27,58	27,56	27,51	27,45	27,49	27,58	27,64	27,60	27,58	27,52	27,60	27,58	27,62	27,72	27,69	27,71	27,76	27,70	27,73	27,73	27,72	27,81	27,80	27,72	27,74	27,75	27,82	27,87	27,88	27,90	27,90	27,90	27,96	27,99	27,97	27,86	27,87	27,93	27,90	27,92	27,85	28,00	28,03	28,05	27,96	27,91	27,97	28,03	27,97	27,97	28,03	28,00	27,98	28,01	27,92	27,88	27,95	27,93	27,87	27,83	27,91	27,85	27,79	27,92	27,89	27,81	27,79	27,71	27,75	27,71	27,64	27,69	27,63	27,62	27,61	27,63	27,58	27,56	27,53	27,50	27,43	27,40	27,42	27,36	27,26	27,29	27,25	27,24	27,33	27,27	27,14	27,16	27,12	27,14	27,12	27,12	27,04	26,96	26,94	26,95	27,03	26,97	26,88	26,89	26,88	26,88	26,91	26,92	26,85	26,89	26,98	26,93	26,82	26,50	26,02	25,79	25,93	26,24	26,53	26,43	26,24	26,03	25,88	25,90	25,93	25,91	25,84	25,83	25,87	25,92	25,94	25,86	25,84	25,83	25,80	25,59	25,50	25,40	25,25	25,07	24,90	24,74	24,45	24,21	24,05	23,96	23,88	23,94	23,94	23,85	23,85	23,96	23,89	23,92	23,94	23,96	23,98	23,99	23,96	23,99	24,03	24,03	24,09	24,11	24,08	24,01	24,00	24,14	24,15	24,10	24,22	24,09	23,99	24,06	24,17	24,21	24,16	24,14	24,15	24,18	24,24	24,24	24,26	24,32	24,18	24,22	24,24	24,20	24,27	24,34	24,38	24,36	24,33	24,26	24,31	24,33	24,33	24,41	24,36	24,31	24,27	24,34	24,29	24,23	24,32	24,26	24,22	24,12	24,07	24,15	24,15	24,17	24,07	24,07	24,12	24,08	24,03	24,08	24,08	24,05	23,98	23,92	23,93	23,90	23,95	23,89	23,82	23,85	23,86	23,78	23,84	23,73	23,71	23,73	23,68	23,71	23,73	23,65	23,57	23,59	23,66	23,64	23,69	23,57	23,50	23,59	23,45	23,39	23,45	23,39	23,43	23,42	23,37	23,44	23,32	23,28	23,27	23,32	23,32	23,22	23,31	23,31	23,18	23,18	23,24	23,11	23,13	23,09	23,01	23,06	23,05	23,04	23,02	23,01	23,00	22,98	23,01	22,98	23,01	22,97	22,94	22,97	
20,64	20,62	20,64	20,56	20,53	20,61	20,62	20,67	20,73	20,68	20,65	20,67	20,78	20,78	20,73	20,74	20,64	20,56	20,66	20,58	20,55	20,66	20,63	20,71	20,78	20,75	20,77	20,84	20,93	20,95	20,95	21,33	21,45	21,48	21,61	21,63	21,56	21,53	21,49	21,54	21,52	21,58	21,62	21,51	21,54	21,63	21,53	21,62	21,69	21,68	21,65	21,67	21,64	21,66	21,70	21,55	21,55	21,67	21,72	21,67	21,67	21,63	21,62	21,62	21,55	21,61	21,67	21,66	21,70	21,68	21,65	21,55	21,54	21,67	21,70	21,70	21,74	21,73	21,74	21,75	21,84	21,86	21,83	21,85	21,88	21,88	21,88	21,90	21,88	21,95	21,90	21,87	21,94	22,00	21,98	22,05	21,97	21,94	22,01	22,08	22,12	22,08	22,09	22,09	22,02	22,01	22,11	22,11	22,06	22,10	22,17	22,20	22,17	22,12	22,18	22,27	22,28	22,11	22,19	22,25	22,22	22,26	22,22	22,15	22,22	22,29	22,29	22,25	22,34	22,32	22,34	22,35	22,33	22,30	22,38	22,50	22,45	22,45	22,46	22,49	22,53	22,47	22,48	22,59	22,59	22,63	22,64	22,70	22,67	22,68	22,72	22,79	22,72	22,75	22,82	22,76	22,78	22,77	22,80	22,89	22,83	22,83	22,89	22,97	22,94	22,94	23,00	22,99	23,01	23,01	23,06	23,11	23,11	23,09	23,09	23,07	23,10	23,15	23,16	23,18	23,21	23,25	23,20	23,21	23,23	23,28	23,31	23,23	23,22	23,23	23,32	23,29	23,26	23,32	23,30	23,30	23,23	23,31	23,32	23,34	23,39	23,35	23,25	23,22	23,32	23,29	23,36	23,37	23,37	23,37	23,36	23,35	23,29	23,29	23,30	23,26	23,28	23,32	23,34	23,33	23,28	23,38	23,35	23,25	23,26	23,38	23,35	23,36	23,32	23,31	23,30	23,34	23,53	23,87	24,32	24,79	24,99	25,13	25,34	25,55	25,76	25,93	26,15	26,38	26,39	26,40	26,40	26,48	26,37	26,34	26,26	26,24	26,24	26,20	26,11	25,99	26,07	26,12	25,98	25,87	25,58	24,99	24,52	24,88	25,53	25,82	25,80	25,79	25,82	25,77	25,77	25,82	25,82	25,69	25,64	25,67	25,67	25,72	25,70	25,69	25,68	25,69	25,71	25,72	25,77	25,71	25,77	25,75	25,77	25,82	25,81	25,90	25,93	25,94	25,93	26,00	26,07	26,03	25,99	26,03	26,08	26,11	26,12	26,19	26,21	26,30	26,32	26,32	26,33	26,38	26,42	26,48	26,50	26,50	26,54	26,54	26,58	26,57	26,65	26,70	26,72	26,70	26,72	26,77	26,78	26,77	26,84	26,78	26,83	26,92	26,92	26,99	27,01	27,07	27,14	27,10	27,05	27,03	27,07	27,08	27,20	27,15	27,12	27,23	27,28	27,27	27,32	27,33	27,32	27,29	27,35	27,37	27,39	27,34	27,27	27,31	27,44	27,51	27,58	27,58	27,48	27,47	27,54	27,56	27,52	27,58	27,58	27,56	27,59	27,63	27,67	27,66	27,70	27,73	27,76	27,69	27,70	27,76	27,76	27,80	27,70	27,72	27,78	27,81	27,84	27,88	27,87	27,85	27,86	27,91	27,91	27,89	27,93	27,86	27,88	27,90	27,87	27,90	27,87	27,93	28,01	28,01	27,99	27,95	27,99	28,02	27,97	27,96	28,01	28,01	28,01	28,00	27,98	27,91	27,94	27,97	27,90	27,85	27,89	27,84	27,78	27,90	27,85	27,81	27,81	27,73	27,68	27,74	27,69	27,57	27,56	27,54	27,54	27,57	27,53	27,52	27,50	27,46	27,41	27,41	27,46	27,39	27,29	27,31	27,32	27,24	27,24	27,31	27,17	27,13	27,15	27,12	27,09	27,05	27,06	27,03	26,99	26,98	27,05	26,93	26,91	26,93	26,91	26,95	26,97	26,94	26,85	26,89	26,91	26,86	26,65	26,24	25,88	25,88	26,21	26,47	26,65	26,49	26,32	26,10	25,96	25,97	26,00	26,06	26,05	26,05	26,17	26,18	26,22	26,21	26,13	26,19	26,16	26,06	26,01	25,97	25,80	25,63	25,35	25,08	24,79	24,49	24,28	24,08	23,97	23,94	23,89	23,80	23,80	23,87	23,85	23,91	23,94	23,94	24,02	24,06	24,04	23,96	23,97	23,99	24,05	24,04	24,04	23,97	24,10	24,08	24,06	24,07	24,15	24,13	24,06	24,04	24,15	24,18	24,16	24,16	24,17	24,27	24,30	24,26	24,27	24,34	24,27	24,22	24,17	24,19	24,24	24,34	24,36	24,32	24,33	24,31	24,35	24,42	24,37	24,38	24,39	24,38	24,36	24,34	24,27	24,20	24,29	24,36	24,29	24,23	24,12	24,13	24,08	24,18	24,11	24,12	24,11	24,07	24,04	23,98	24,02	24,01	24,03	23,99	23,94	23,89	23,93	23,87	23,78	23,85	23,84	23,78	23,82	23,79	23,72	23,71	23,66	23,70	23,71	23,64	23,56	23,58	23,60	23,53	23,61	23,61	23,54	23,52	23,42	23,43	23,45	23,39	23,38	23,43	23,48	23,51	23,45	23,41	23,28	23,34	23,31	23,24	23,26	23,26	23,23	23,20	23,19	23,20	23,19	23,11	23,03	23,03	23,00	23,02	23,07	23,03	23,02	23,00	23,07	22,96	23,03	23,05	22,99	23,03	
20,75	20,70	20,55	20,52	20,60	20,61	20,65	20,68	20,74	20,75	20,63	20,61	20,69	20,67	20,74	20,73	20,69	20,48	20,53	20,57	20,53	20,60	20,56	20,60	20,70	20,80	20,79	20,80	20,88	20,96	21,06	21,24	21,44	21,50	21,66	21,63	21,57	21,48	21,56	21,63	21,57	21,59	21,61	21,52	21,57	21,71	21,65	21,60	21,63	21,61	21,63	21,65	21,61	21,64	21,64	21,59	21,60	21,58	21,66	21,60	21,58	21,69	21,65	21,60	21,56	21,60	21,65	21,58	21,66	21,71	21,64	21,62	21,64	21,69	21,72	21,69	21,72	21,75	21,75	21,83	21,86	21,85	21,86	21,87	21,84	21,79	21,85	21,96	21,90	21,87	21,93	21,93	21,92	22,00	21,97	22,05	22,06	22,04	22,01	22,05	22,10	22,10	22,05	22,12	22,07	22,08	22,12	22,12	22,09	22,12	22,18	22,20	22,16	22,17	22,21	22,27	22,25	22,20	22,22	22,23	22,23	22,28	22,29	22,21	22,21	22,28	22,31	22,26	22,34	22,28	22,30	22,29	22,28	22,32	22,41	22,42	22,43	22,36	22,41	22,51	22,48	22,44	22,50	22,55	22,60	22,61	22,66	22,67	22,65	22,70	22,73	22,72	22,76	22,78	22,80	22,75	22,78	22,78	22,78	22,83	22,86	22,88	22,91	22,97	22,95	23,02	23,03	23,02	23,00	22,99	23,09	23,14	23,13	23,13	23,07	23,09	23,13	23,21	23,17	23,15	23,21	23,24	23,17	23,19	23,21	23,28	23,31	23,27	23,25	23,25	23,26	23,29	23,26	23,31	23,41	23,36	23,32	23,38	23,37	23,34	23,31	23,36	23,32	23,26	23,27	23,28	23,30	23,36	23,38	23,36	23,37	23,34	23,34	23,30	23,29	23,32	23,28	23,33	23,38	23,34	23,33	23,36	23,39	23,33	23,31	23,30	23,34	23,30	23,31	23,31	23,30	23,32	23,54	23,75	24,21	24,79	25,06	25,19	25,34	25,55	25,82	26,02	26,19	26,31	26,42	26,51	26,44	26,48	26,44	26,38	26,31	26,25	26,24	26,21	26,21	26,04	26,03	26,13	26,09	25,96	25,77	25,42	24,72	24,49	25,09	25,66	25,81	25,76	25,79	25,75	25,74	25,79	25,75	25,74	25,66	25,67	25,72	25,70	25,60	25,64	25,68	25,66	25,65	25,67	25,73	25,72	25,75	25,75	25,75	25,83	25,79	25,86	25,80	25,84	25,97	26,01	25,96	26,03	26,07	26,10	26,14	26,12	26,19	26,24	26,22	26,22	26,28	26,33	26,25	26,36	26,46	26,45	26,45	26,45	26,54	26,49	26,59	26,59	26,65	26,70	26,58	26,65	26,77	26,80	26,77	26,78	26,84	26,78	26,80	26,86	26,89	26,95	26,95	26,96	27,10	27,12	27,08	27,10	27,04	27,05	27,14	27,22	27,15	27,20	27,26	27,30	27,29	27,36	27,34	27,36	27,41	27,36	27,32	27,37	27,31	27,27	27,38	27,49	27,56	27,58	27,50	27,47	27,47	27,50	27,50	27,51	27,57	27,58	27,64	27,67	27,70	27,73	27,68	27,72	27,79	27,72	27,72	27,76	27,79	27,75	27,73	27,80	27,71	27,75	27,78	27,77	27,84	27,83	27,79	27,86	27,89	27,90	27,91	27,87	27,85	27,92	27,92	27,93	27,87	27,90	27,97	28,04	27,98	27,90	27,98	28,03	28,03	28,01	28,02	28,04	28,09	28,02	27,95	27,97	27,94	27,89	27,87	27,85	27,89	27,87	27,81	27,86	27,85	27,79	27,78	27,75	27,75	27,66	27,68	27,60	27,54	27,55	27,57	27,57	27,52	27,51	27,43	27,39	27,38	27,42	27,45	27,38	27,35	27,27	27,32	27,24	27,20	27,25	27,14	27,01	27,06	27,08	27,12	27,11	27,10	27,03	26,99	26,93	26,95	26,93	26,94	26,90	26,90	26,92	26,93	26,92	26,90	26,86	26,88	26,71	26,42	26,03	25,87	26,07	26,41	26,61	26,67	26,53	26,41	26,15	26,01	26,09	26,11	26,17	26,28	26,34	26,42	26,49	26,50	26,52	26,45	26,44	26,46	26,38	26,35	26,36	26,25	26,08	25,78	25,41	25,11	24,72	24,46	24,24	24,09	23,96	23,87	23,77	23,79	23,91	23,90	23,86	23,91	23,91	23,97	23,99	24,02	24,02	24,04	23,99	24,01	23,99	24,05	24,03	24,12	24,14	24,03	24,05	24,17	24,13	24,10	24,04	24,11	24,15	24,15	24,16	24,23	24,30	24,26	24,24	24,26	24,30	24,26	24,26	24,23	24,28	24,32	24,31	24,36	24,31	24,31	24,34	24,35	24,40	24,38	24,33	24,35	24,36	24,35	24,35	24,27	24,18	24,18	24,25	24,26	24,15	24,03	24,05	24,11	24,16	24,13	24,08	24,00	24,04	24,04	23,99	24,04	24,05	24,02	23,99	23,93	23,92	23,98	23,91	23,79	23,82	23,90	23,83	23,85	23,83	23,77	23,78	23,71	23,73	23,76	23,68	23,60	23,51	23,57	23,60	23,62	23,55	23,57	23,61	23,53	23,41	23,45	23,54	23,44	23,28	23,45	23,48	23,38	23,46	23,43	23,35	23,39	23,35	23,34	23,27	23,17	23,21	23,11	23,15	23,30	23,19	23,15	23,14	23,06	23,10	23,08	23,03	23,08	23,08	23,07	23,00	22,96	22,99	22,99	22,98	
20,76	20,75	20,60	20,51	20,65	20,67	20,64	20,64	20,78	20,77	20,64	20,60	20,66	20,63	20,63	20,66	20,66	20,59	20,54	20,67	20,63	20,64	20,65	20,61	20,63	20,81	20,85	20,90	20,95	20,94	21,04	21,19	21,39	21,53	21,58	21,57	21,56	21,48	21,58	21,64	21,58	21,64	21,60	21,60	21,61	21,70	21,74	21,65	21,61	21,48	21,60	21,65	21,62	21,63	21,57	21,48	21,58	21,61	21,66	21,60	21,54	21,58	21,68	21,67	21,67	21,70	21,66	21,63	21,67	21,66	21,67	21,58	21,64	21,74	21,74	21,67	21,71	21,76	21,84	21,84	21,88	21,85	21,81	21,82	21,82	21,80	21,94	21,96	21,90	21,87	21,95	22,00	22,00	21,98	22,02	22,05	22,08	22,05	22,03	22,05	22,12	22,17	22,06	22,10	22,11	22,15	22,15	22,14	22,11	22,10	22,14	22,18	22,13	22,19	22,25	22,27	22,23	22,09	22,20	22,20	22,11	22,20	22,29	22,23	22,28	22,35	22,34	22,30	22,31	22,30	22,32	22,34	22,40	22,39	22,38	22,51	22,49	22,37	22,43	22,51	22,53	22,47	22,51	22,52	22,52	22,64	22,65	22,67	22,65	22,66	22,75	22,70	22,67	22,73	22,79	22,86	22,82	22,73	22,75	22,85	22,89	22,95	22,90	22,92	22,96	23,02	23,01	22,98	23,03	23,02	23,05	23,08	23,10	23,15	23,04	23,11	23,18	23,20	23,16	23,15	23,16	23,22	23,19	23,20	23,22	23,32	23,33	23,30	23,26	23,22	23,28	23,26	23,26	23,35	23,38	23,36	23,31	23,37	23,40	23,40	23,36	23,32	23,28	23,25	23,32	23,35	23,34	23,33	23,30	23,32	23,32	23,36	23,30	23,33	23,41	23,41	23,33	23,28	23,40	23,41	23,34	23,33	23,38	23,38	23,32	23,27	23,34	23,26	23,25	23,31	23,33	23,42	23,56	23,73	23,67	24,85	25,10	25,24	25,31	25,49	25,74	26,04	26,20	26,30	26,33	26,51	26,52	26,45	26,42	26,44	26,44	26,35	26,30	26,27	26,24	26,07	26,04	26,07	26,09	26,01	25,95	25,73	25,18	24,59	24,74	25,36	25,73	25,78	25,82	25,78	25,73	25,80	25,69	25,66	25,75	25,73	25,66	25,64	25,55	25,55	25,61	25,66	25,64	25,66	25,75	25,70	25,76	25,74	25,67	25,72	25,80	25,79	25,76	25,83	25,95	26,01	26,01	26,04	26,06	26,13	26,15	26,19	26,20	26,17	26,17	26,22	26,33	26,35	26,35	26,33	26,37	26,46	26,44	26,42	26,44	26,54	26,54	26,60	26,61	26,66	26,61	26,65	26,72	26,81	26,75	26,74	26,83	26,85	26,84	26,86	26,95	26,96	26,91	26,94	27,00	27,07	27,12	27,14	27,12	27,05	27,13	27,18	27,25	27,23	27,22	27,26	27,30	27,37	27,37	27,39	27,39	27,33	27,31	27,31	27,36	27,37	27,36	27,44	27,48	27,52	27,50	27,50	27,47	27,49	27,57	27,58	27,56	27,55	27,59	27,68	27,74	27,77	27,72	27,75	27,73	27,67	27,71	27,77	27,70	27,66	27,66	27,78	27,72	27,71	27,77	27,76	27,82	27,83	27,87	27,85	27,85	27,85	27,91	27,91	27,90	27,92	27,89	27,91	27,93	27,92	27,90	28,01	27,99	27,94	28,00	27,99	28,01	27,99	28,02	28,03	28,11	28,06	27,92	27,90	27,91	27,86	27,85	27,86	27,85	27,89	27,90	27,86	27,93	27,86	27,80	27,72	27,73	27,70	27,59	27,54	27,62	27,57	27,55	27,54	27,56	27,53	27,47	27,41	27,41	27,44	27,46	27,33	27,33	27,26	27,28	27,27	27,26	27,27	27,19	27,09	27,05	27,03	27,05	27,09	27,04	27,02	26,95	26,94	26,92	26,93	26,90	26,90	26,99	26,99	26,91	26,90	26,89	26,86	26,77	26,50	26,18	25,94	25,99	26,35	26,66	26,74	26,70	26,53	26,36	26,20	26,07	26,12	26,27	26,31	26,43	26,52	26,57	26,64	26,68	26,74	26,65	26,71	26,76	26,66	26,58	26,61	26,57	26,41	26,12	25,83	25,44	25,04	24,71	24,34	24,17	24,03	23,92	23,87	23,78	23,86	23,84	23,93	23,90	23,88	23,88	23,94	23,91	23,99	23,99	24,00	23,97	23,95	24,02	23,99	23,96	24,13	24,09	24,08	24,20	24,19	24,10	24,09	24,17	24,19	24,20	24,22	24,21	24,29	24,27	24,17	24,25	24,31	24,22	24,31	24,35	24,29	24,32	24,35	24,31	24,29	24,31	24,32	24,39	24,40	24,36	24,32	24,38	24,34	24,37	24,35	24,30	24,21	24,24	24,25	24,23	24,13	24,05	23,99	23,99	24,10	24,11	24,07	23,99	23,98	23,99	24,01	24,11	24,06	24,01	23,94	23,93	23,89	23,96	23,93	23,79	23,85	23,90	23,80	23,88	23,86	23,78	23,76	23,77	23,75	23,75	23,73	23,63	23,60	23,61	23,64	23,65	23,53	23,55	23,54	23,50	23,50	23,59	23,55	23,50	23,38	23,47	23,46	23,37	23,41	23,43	23,32	23,35	23,32	23,34	23,40	23,27	23,23	23,16	23,16	23,16	23,12	23,15	23,11	23,11	23,14	23,09	23,05	23,11	23,07	23,02	22,99	22,96	23,02	23,00	23,00	
20,73	20,79	20,70	20,65	20,66	20,71	20,65	20,69	20,70	20,73	20,58	20,60	20,71	20,73	20,67	20,65	20,70	20,62	20,59	20,65	20,68	20,74	20,73	20,71	20,62	20,83	20,87	20,90	20,91	20,84	20,95	21,15	21,34	21,48	21,56	21,58	21,64	21,60	21,59	21,61	21,55	21,63	21,63	21,65	21,66	21,67	21,71	21,70	21,63	21,55	21,62	21,64	21,68	21,62	21,58	21,50	21,63	21,68	21,70	21,62	21,66	21,66	21,70	21,71	21,64	21,55	21,59	21,69	21,77	21,70	21,66	21,67	21,65	21,79	21,78	21,71	21,68	21,78	21,80	21,79	21,83	21,80	21,79	21,81	21,79	21,86	21,95	21,92	21,93	21,86	21,97	21,97	21,98	22,02	22,03	22,04	22,01	22,07	22,02	22,06	22,14	22,08	22,10	22,12	22,16	22,17	22,18	22,15	22,19	22,17	22,13	22,17	22,14	22,19	22,30	22,28	22,20	22,12	22,22	22,23	22,24	22,17	22,19	22,24	22,32	22,26	22,27	22,38	22,37	22,32	22,33	22,39	22,40	22,41	22,41	22,48	22,48	22,40	22,47	22,56	22,54	22,50	22,55	22,58	22,60	22,62	22,62	22,62	22,66	22,71	22,65	22,65	22,67	22,76	22,85	22,76	22,87	22,78	22,76	22,79	22,87	22,94	22,95	22,90	22,96	22,97	23,03	22,97	23,00	23,05	22,97	23,01	23,07	23,10	23,09	23,16	23,17	23,21	23,19	23,20	23,20	23,23	23,25	23,25	23,21	23,32	23,35	23,35	23,36	23,20	23,24	23,29	23,29	23,33	23,37	23,35	23,33	23,37	23,32	23,40	23,44	23,37	23,30	23,29	23,32	23,36	23,37	23,36	23,30	23,32	23,33	23,29	23,31	23,22	23,33	23,39	23,41	23,37	23,35	23,43	23,36	23,30	23,36	23,42	23,34	23,32	23,32	23,35	23,31	23,32	23,31	23,38	23,56	23,75	24,32	24,94	25,13	25,36	25,46	25,55	25,74	25,96	26,20	26,30	26,38	26,45	26,54	26,49	26,39	26,39	26,49	26,45	26,31	26,22	26,16	26,03	26,00	26,07	26,09	26,02	25,97	25,91	25,56	24,97	24,65	24,89	25,43	25,74	25,81	25,81	25,73	25,76	25,74	25,67	25,74	25,83	25,73	25,67	25,60	25,61	25,66	25,60	25,62	25,72	25,78	25,76	25,79	25,73	25,66	25,75	25,89	25,86	25,78	25,85	25,87	25,96	26,01	26,09	26,10	26,10	26,13	26,17	26,16	26,12	26,15	26,24	26,36	26,36	26,37	26,34	26,45	26,50	26,57	26,49	26,43	26,54	26,59	26,62	26,67	26,65	26,67	26,70	26,76	26,77	26,78	26,82	26,89	26,92	26,87	26,91	26,95	26,94	26,94	26,93	26,89	27,01	27,09	27,05	27,07	27,01	27,09	27,13	27,20	27,19	27,19	27,19	27,23	27,31	27,32	27,41	27,35	27,32	27,36	27,37	27,36	27,36	27,41	27,53	27,45	27,49	27,56	27,56	27,50	27,49	27,54	27,62	27,65	27,57	27,61	27,65	27,63	27,68	27,62	27,69	27,70	27,57	27,61	27,71	27,67	27,65	27,70	27,77	27,77	27,71	27,73	27,79	27,84	27,88	27,85	27,84	27,80	27,85	27,89	27,92	27,90	27,99	27,93	27,92	27,94	27,95	27,94	27,93	27,97	27,97	28,04	27,98	27,96	27,96	28,01	28,06	28,10	28,05	27,97	27,91	27,89	27,87	27,80	27,93	27,89	27,84	27,88	27,85	27,84	27,90	27,81	27,77	27,75	27,72	27,66	27,60	27,63	27,57	27,52	27,54	27,50	27,54	27,54	27,43	27,43	27,49	27,48	27,30	27,32	27,30	27,28	27,30	27,27	27,29	27,22	27,17	27,09	26,99	27,08	27,05	26,99	26,99	26,93	26,87	26,97	26,94	26,86	26,88	27,00	27,04	26,94	26,98	26,88	26,79	26,61	26,24	25,96	25,92	26,16	26,51	26,77	26,81	26,80	26,66	26,40	26,23	26,12	26,18	26,35	26,49	26,53	26,55	26,67	26,79	26,88	26,84	26,82	26,84	26,90	26,92	26,81	26,83	26,78	26,64	26,41	26,15	25,76	25,29	24,87	24,40	24,19	23,99	23,88	23,91	23,84	23,83	23,83	23,87	23,87	23,89	23,88	23,93	23,92	23,92	23,88	23,91	23,95	24,02	24,02	23,99	23,99	24,08	24,07	24,10	24,19	24,16	24,22	24,20	24,26	24,23	24,18	24,20	24,22	24,28	24,30	24,27	24,28	24,30	24,25	24,29	24,35	24,35	24,35	24,32	24,33	24,32	24,31	24,34	24,39	24,40	24,42	24,43	24,45	24,42	24,38	24,35	24,37	24,26	24,28	24,27	24,23	24,20	24,14	24,10	24,08	24,13	24,13	24,10	24,04	24,02	24,00	24,06	24,04	24,07	24,04	23,99	23,92	23,89	23,91	23,94	23,90	23,88	23,85	23,82	23,84	23,94	23,79	23,77	23,77	23,77	23,74	23,70	23,69	23,67	23,69	23,63	23,61	23,51	23,55	23,51	23,46	23,50	23,52	23,49	23,36	23,44	23,52	23,45	23,38	23,41	23,45	23,31	23,32	23,32	23,23	23,27	23,23	23,22	23,18	23,13	23,13	23,07	23,13	23,15	23,11	23,05	23,14	23,20	23,12	23,04	23,04	23,11	23,08	23,04	22,99	23,00	
20,61	20,65	20,56	20,67	20,75	20,74	20,66	20,72	20,69	20,66	20,65	20,63	20,73	20,76	20,65	20,64	20,68	20,66	20,59	20,63	20,69	20,71	20,67	20,67	20,63	20,70	20,76	20,82	20,91	20,83	20,91	21,15	21,42	21,49	21,55	21,56	21,62	21,59	21,66	21,62	21,59	21,58	21,60	21,51	21,59	21,63	21,58	21,63	21,64	21,57	21,63	21,68	21,66	21,69	21,58	21,58	21,65	21,70	21,67	21,58	21,63	21,63	21,60	21,60	21,61	21,61	21,56	21,64	21,71	21,66	21,71	21,64	21,71	21,75	21,75	21,72	21,71	21,79	21,81	21,79	21,75	21,73	21,79	21,82	21,81	21,85	21,91	21,87	21,92	22,01	21,97	21,96	21,98	22,02	22,02	22,04	22,01	22,03	22,07	22,06	22,16	22,10	22,06	22,11	22,12	22,11	22,11	22,19	22,18	22,17	22,12	22,19	22,21	22,15	22,27	22,30	22,23	22,20	22,26	22,21	22,25	22,26	22,17	22,17	22,30	22,30	22,30	22,36	22,35	22,30	22,39	22,48	22,41	22,41	22,42	22,42	22,38	22,37	22,44	22,51	22,56	22,46	22,54	22,59	22,61	22,64	22,62	22,63	22,67	22,64	22,71	22,63	22,69	22,82	22,83	22,75	22,78	22,85	22,84	22,84	22,88	22,87	22,94	22,94	23,00	23,04	23,02	23,01	23,00	23,04	22,96	23,01	23,11	23,09	23,10	23,13	23,11	23,14	23,19	23,25	23,26	23,23	23,22	23,24	23,25	23,25	23,33	23,35	23,39	23,22	23,20	23,32	23,37	23,37	23,41	23,38	23,39	23,42	23,38	23,35	23,41	23,40	23,39	23,39	23,35	23,37	23,41	23,41	23,30	23,29	23,36	23,29	23,26	23,31	23,35	23,40	23,42	23,38	23,37	23,32	23,32	23,31	23,35	23,33	23,38	23,39	23,36	23,28	23,38	23,30	23,31	23,35	23,48	23,73	24,33	24,96	25,17	25,39	25,57	25,67	25,81	25,97	26,20	26,35	26,44	26,48	26,49	26,50	26,47	26,45	26,51	26,43	26,25	26,16	26,16	26,06	26,07	26,02	26,05	26,03	25,93	25,85	25,80	25,53	24,92	24,60	25,02	25,54	25,73	25,82	25,78	25,74	25,73	25,65	25,72	25,78	25,75	25,74	25,65	25,64	25,61	25,63	25,60	25,76	25,84	25,72	25,72	25,73	25,71	25,85	25,85	25,86	25,85	25,82	25,81	25,92	25,94	25,94	26,02	26,08	26,11	26,15	26,17	26,15	26,21	26,31	26,33	26,36	26,35	26,38	26,38	26,43	26,56	26,52	26,46	26,51	26,63	26,63	26,68	26,66	26,65	26,73	26,81	26,81	26,76	26,79	26,88	26,87	26,90	26,86	26,90	26,95	26,95	26,94	26,91	27,02	27,11	27,07	27,07	27,03	27,07	27,10	27,16	27,15	27,15	27,20	27,21	27,20	27,23	27,30	27,36	27,41	27,44	27,42	27,37	27,33	27,41	27,52	27,47	27,49	27,57	27,53	27,56	27,49	27,48	27,59	27,65	27,64	27,62	27,60	27,63	27,63	27,60	27,65	27,73	27,61	27,61	27,60	27,58	27,61	27,64	27,67	27,75	27,75	27,77	27,85	27,90	27,87	27,84	27,79	27,74	27,88	27,93	27,87	27,87	27,91	27,96	27,95	27,96	27,99	27,96	27,92	27,91	27,99	28,03	28,02	27,97	27,98	27,95	28,07	28,05	28,01	27,96	27,97	27,95	27,92	27,92	27,93	27,85	27,77	27,71	27,76	27,83	27,83	27,77	27,74	27,76	27,65	27,62	27,66	27,63	27,65	27,55	27,55	27,49	27,50	27,56	27,51	27,37	27,46	27,46	27,25	27,31	27,28	27,23	27,24	27,21	27,25	27,17	27,14	27,09	27,00	27,03	27,08	27,04	26,97	26,96	26,93	26,96	26,93	26,89	26,97	26,95	26,93	26,94	26,96	26,88	26,71	26,36	25,96	25,84	26,07	26,38	26,65	26,82	26,82	26,80	26,67	26,41	26,23	26,19	26,21	26,38	26,58	26,60	26,65	26,74	26,83	26,96	26,83	26,95	26,99	26,99	27,02	27,08	26,99	26,91	26,72	26,56	26,31	25,88	25,41	24,86	24,48	24,17	23,94	23,80	23,83	23,85	23,84	23,89	23,84	23,84	23,88	23,94	23,93	23,91	23,85	23,88	23,92	23,90	23,91	23,99	23,95	23,97	24,08	24,05	24,10	24,17	24,17	24,21	24,19	24,22	24,24	24,18	24,16	24,23	24,30	24,29	24,31	24,30	24,29	24,22	24,26	24,32	24,34	24,39	24,42	24,33	24,30	24,32	24,34	24,40	24,42	24,37	24,39	24,42	24,37	24,30	24,26	24,33	24,25	24,25	24,31	24,27	24,18	24,16	24,05	24,13	24,14	24,11	24,11	24,02	24,07	24,04	24,07	24,04	23,99	23,96	23,98	23,98	23,98	23,92	23,88	23,91	23,89	23,87	23,80	23,77	23,85	23,81	23,76	23,82	23,72	23,68	23,64	23,71	23,68	23,66	23,60	23,55	23,52	23,54	23,60	23,52	23,45	23,45	23,55	23,49	23,34	23,46	23,49	23,40	23,38	23,43	23,36	23,21	23,27	23,28	23,25	23,22	23,18	23,21	23,16	23,12	23,13	23,09	23,14	23,15	23,13	23,11	23,17	23,14	23,06	23,06	23,14	23,20	23,02	22,88	22,99	
20,61	20,65	20,59	20,63	20,73	20,68	20,69	20,62	20,68	20,72	20,72	20,64	20,68	20,75	20,62	20,63	20,68	20,68	20,62	20,66	20,66	20,67	20,62	20,62	20,64	20,69	20,80	20,83	20,92	20,82	20,91	21,15	21,37	21,51	21,56	21,52	21,55	21,54	21,58	21,61	21,55	21,50	21,43	21,47	21,52	21,60	21,67	21,67	21,61	21,67	21,62	21,63	21,59	21,65	21,59	21,53	21,66	21,65	21,62	21,63	21,68	21,61	21,55	21,59	21,60	21,66	21,66	21,57	21,66	21,66	21,65	21,65	21,67	21,71	21,69	21,73	21,70	21,85	21,80	21,79	21,79	21,74	21,77	21,80	21,82	21,78	21,91	21,88	21,90	21,97	21,95	21,87	22,00	22,00	22,05	22,02	22,00	22,01	22,09	22,12	22,11	22,15	22,04	22,08	22,09	22,07	22,10	22,13	22,11	22,15	22,15	22,19	22,25	22,23	22,27	22,30	22,25	22,27	22,28	22,26	22,24	22,27	22,24	22,21	22,32	22,42	22,39	22,32	22,35	22,35	22,38	22,48	22,43	22,41	22,49	22,53	22,53	22,42	22,48	22,48	22,53	22,42	22,46	22,55	22,60	22,67	22,65	22,61	22,74	22,71	22,70	22,72	22,64	22,75	22,84	22,80	22,77	22,82	22,89	22,85	22,93	22,93	22,83	22,94	22,97	22,97	22,99	22,98	23,03	22,98	23,04	23,11	23,15	23,17	23,08	23,11	23,14	23,17	23,21	23,24	23,24	23,22	23,21	23,23	23,25	23,28	23,33	23,34	23,40	23,30	23,23	23,32	23,37	23,43	23,43	23,35	23,32	23,35	23,30	23,34	23,41	23,36	23,31	23,33	23,34	23,33	23,37	23,41	23,35	23,28	23,38	23,28	23,29	23,41	23,42	23,36	23,41	23,35	23,38	23,39	23,35	23,36	23,39	23,35	23,37	23,37	23,38	23,34	23,40	23,41	23,35	23,39	23,53	23,68	24,27	24,90	25,15	25,32	25,55	25,69	25,84	25,99	26,22	26,37	26,44	26,55	26,51	26,49	26,42	26,40	26,41	26,38	26,23	26,12	26,18	26,09	26,03	26,09	26,03	26,02	26,01	25,96	25,92	25,78	25,29	24,68	24,63	25,22	25,60	25,76	25,80	25,77	25,74	25,65	25,70	25,76	25,64	25,64	25,59	25,57	25,60	25,65	25,60	25,65	25,78	25,78	25,75	25,70	25,69	25,80	25,76	25,83	25,89	25,85	25,93	25,95	25,90	25,87	25,92	26,07	26,12	26,12	26,17	26,17	26,22	26,35	26,29	26,33	26,40	26,41	26,41	26,40	26,52	26,43	26,46	26,48	26,57	26,65	26,62	26,67	26,66	26,75	26,77	26,83	26,78	26,80	26,86	26,87	26,79	26,88	26,97	26,98	26,94	26,93	26,94	27,01	27,10	27,00	27,00	27,04	27,07	27,11	27,18	27,14	27,12	27,16	27,26	27,21	27,22	27,30	27,36	27,44	27,48	27,47	27,37	27,34	27,40	27,44	27,44	27,45	27,50	27,43	27,48	27,55	27,44	27,49	27,57	27,58	27,62	27,59	27,65	27,67	27,66	27,68	27,76	27,63	27,65	27,67	27,61	27,62	27,66	27,66	27,67	27,84	27,80	27,91	27,88	27,86	27,84	27,82	27,79	27,80	27,87	27,84	27,77	27,90	27,97	27,97	27,95	27,98	27,99	27,99	27,95	27,98	27,99	27,90	27,97	27,99	27,97	28,00	27,94	27,94	27,94	28,03	27,97	27,95	27,92	27,86	27,82	27,78	27,73	27,75	27,79	27,84	27,76	27,68	27,68	27,66	27,59	27,56	27,48	27,51	27,55	27,55	27,53	27,58	27,62	27,49	27,41	27,46	27,42	27,28	27,25	27,27	27,21	27,20	27,26	27,33	27,23	27,10	27,07	27,04	27,01	26,97	27,01	26,99	26,93	26,97	26,97	26,90	26,98	27,02	26,96	26,88	26,88	26,82	26,67	26,51	26,11	25,82	25,90	26,28	26,59	26,78	26,82	26,77	26,82	26,64	26,37	26,15	26,15	26,25	26,37	26,64	26,75	26,75	26,83	26,94	27,03	27,00	27,08	27,12	27,03	27,08	27,14	27,07	26,98	26,86	26,68	26,47	26,06	25,44	24,88	24,45	24,13	23,94	23,84	23,81	23,78	23,80	23,82	23,85	23,88	23,82	23,90	23,96	23,90	23,85	23,89	23,91	23,96	23,87	23,92	23,94	23,97	24,09	24,06	24,10	24,11	24,13	24,22	24,18	24,18	24,18	24,14	24,18	24,22	24,22	24,24	24,27	24,25	24,25	24,23	24,29	24,32	24,29	24,30	24,41	24,42	24,37	24,40	24,37	24,35	24,44	24,38	24,43	24,39	24,37	24,35	24,32	24,33	24,25	24,27	24,26	24,20	24,24	24,13	24,07	24,07	24,14	24,20	24,17	24,10	24,08	24,05	24,00	23,98	24,03	23,98	23,97	23,97	24,04	24,00	23,84	23,83	23,92	23,91	23,81	23,77	23,81	23,75	23,74	23,79	23,77	23,73	23,67	23,68	23,70	23,69	23,60	23,59	23,52	23,56	23,58	23,47	23,40	23,44	23,49	23,50	23,47	23,37	23,33	23,39	23,41	23,37	23,37	23,22	23,30	23,37	23,33	23,29	23,24	23,12	23,11	23,15	23,13	23,15	23,08	23,19	23,11	23,15	23,18	23,10	22,99	22,98	23,06	23,14	23,09	23,03	23,03	
20,56	20,68	20,62	20,65	20,70	20,63	20,63	20,69	20,67	20,69	20,68	20,67	20,65	20,68	20,68	20,61	20,61	20,58	20,67	20,70	20,61	20,58	20,59	20,60	20,65	20,69	20,79	20,89	20,93	20,97	21,04	21,22	21,34	21,52	21,64	21,54	21,57	21,61	21,59	21,51	21,55	21,59	21,54	21,54	21,53	21,62	21,75	21,73	21,67	21,63	21,61	21,57	21,57	21,60	21,57	21,57	21,65	21,69	21,69	21,66	21,65	21,67	21,59	21,59	21,63	21,64	21,67	21,58	21,64	21,63	21,70	21,66	21,65	21,69	21,71	21,71	21,74	21,87	21,83	21,85	21,86	21,85	21,85	21,83	21,83	21,82	21,97	21,93	21,89	21,92	21,94	21,90	21,98	22,06	22,07	22,05	22,03	22,06	22,04	22,13	22,16	22,14	22,11	22,09	22,10	22,12	22,12	22,15	22,10	22,13	22,19	22,16	22,19	22,27	22,25	22,33	22,35	22,24	22,25	22,29	22,21	22,23	22,23	22,20	22,25	22,31	22,36	22,39	22,36	22,36	22,32	22,32	22,47	22,39	22,45	22,55	22,56	22,59	22,53	22,45	22,56	22,52	22,50	22,58	22,63	22,67	22,60	22,66	22,69	22,64	22,70	22,73	22,70	22,70	22,76	22,83	22,79	22,77	22,84	22,85	22,91	22,92	22,80	22,94	23,03	23,00	23,08	23,06	23,06	23,07	23,11	23,17	23,20	23,20	23,12	23,14	23,18	23,15	23,16	23,19	23,21	23,23	23,27	23,32	23,28	23,29	23,32	23,34	23,35	23,31	23,30	23,33	23,41	23,43	23,39	23,33	23,30	23,37	23,35	23,41	23,42	23,42	23,33	23,31	23,33	23,35	23,37	23,40	23,38	23,33	23,40	23,36	23,33	23,40	23,41	23,33	23,46	23,41	23,48	23,45	23,44	23,47	23,49	23,43	23,43	23,41	23,38	23,41	23,35	23,38	23,39	23,41	23,55	23,75	24,19	24,83	25,13	25,25	25,42	25,52	25,73	26,00	26,20	26,35	26,42	26,53	26,47	26,41	26,33	26,27	26,27	26,20	26,17	26,15	26,17	26,13	26,10	26,07	26,11	26,14	26,07	26,02	25,97	25,88	25,59	25,10	24,58	24,77	25,31	25,64	25,75	25,77	25,72	25,69	25,68	25,75	25,68	25,63	25,59	25,57	25,60	25,65	25,66	25,64	25,74	25,78	25,81	25,73	25,73	25,85	25,85	25,83	25,96	25,96	26,02	26,03	25,93	26,02	26,07	26,08	26,14	26,15	26,13	26,13	26,20	26,30	26,30	26,25	26,37	26,47	26,42	26,38	26,50	26,48	26,51	26,51	26,62	26,67	26,59	26,65	26,73	26,73	26,74	26,76	26,80	26,82	26,86	26,87	26,81	26,90	26,98	26,96	26,89	26,90	26,93	27,00	27,09	27,05	27,06	27,10	27,07	27,14	27,21	27,16	27,16	27,19	27,19	27,21	27,28	27,36	27,38	27,35	27,39	27,39	27,39	27,40	27,45	27,47	27,51	27,47	27,47	27,47	27,44	27,55	27,55	27,54	27,60	27,56	27,56	27,55	27,61	27,61	27,64	27,68	27,69	27,59	27,64	27,71	27,66	27,66	27,72	27,75	27,75	27,80	27,80	27,85	27,86	27,82	27,79	27,83	27,86	27,84	27,89	27,88	27,93	27,94	27,98	27,96	27,97	27,99	27,98	27,96	27,98	27,93	27,96	27,95	27,92	27,97	28,02	27,99	27,98	27,94	27,94	27,96	27,94	27,85	27,85	27,84	27,83	27,89	27,83	27,83	27,82	27,80	27,73	27,66	27,70	27,76	27,68	27,61	27,55	27,55	27,59	27,62	27,57	27,53	27,50	27,44	27,41	27,41	27,38	27,31	27,34	27,33	27,24	27,22	27,21	27,29	27,21	27,13	27,10	27,05	27,05	26,96	26,92	27,02	27,00	26,97	26,97	26,92	26,88	26,97	26,93	26,91	26,94	26,83	26,56	26,24	25,89	25,81	26,10	26,52	26,72	26,85	26,84	26,83	26,83	26,62	26,35	26,21	26,20	26,24	26,39	26,59	26,78	26,82	26,92	27,01	27,09	27,12	27,14	27,23	27,15	27,17	27,15	27,12	27,08	26,94	26,72	26,48	26,16	25,58	24,93	24,49	24,15	23,85	23,79	23,73	23,73	23,74	23,72	23,77	23,77	23,75	23,78	23,86	23,87	23,88	23,92	23,93	23,92	23,92	23,97	24,02	24,05	24,12	24,14	24,13	24,17	24,08	24,12	24,14	24,13	24,13	24,15	24,15	24,19	24,30	24,27	24,24	24,29	24,36	24,28	24,37	24,40	24,36	24,40	24,38	24,44	24,44	24,47	24,44	24,38	24,40	24,37	24,37	24,45	24,41	24,35	24,37	24,28	24,20	24,32	24,33	24,21	24,16	24,18	24,14	24,10	24,16	24,18	24,08	24,10	24,03	24,09	24,09	24,07	24,01	24,09	24,03	24,00	23,98	24,01	23,83	23,82	23,96	24,02	23,89	23,83	23,85	23,84	23,75	23,79	23,81	23,82	23,65	23,63	23,63	23,71	23,67	23,68	23,53	23,51	23,56	23,53	23,51	23,50	23,49	23,37	23,42	23,46	23,32	23,35	23,39	23,39	23,39	23,25	23,28	23,33	23,33	23,25	23,24	23,09	23,16	23,15	23,06	23,08	23,15	23,15	23,00	23,06	23,12	23,11	22,99	23,04	23,08	23,09	22,99	23,03	23,08	
20,58	20,58	20,60	20,64	20,70	20,67	20,68	20,66	20,65	20,61	20,60	20,61	20,77	20,72	20,77	20,61	20,58	20,59	20,60	20,55	20,54	20,63	20,59	20,67	20,61	20,64	20,72	20,83	20,94	20,93	21,04	21,30	21,42	21,57	21,58	21,61	21,67	21,59	21,57	21,63	21,66	21,64	21,64	21,68	21,56	21,65	21,68	21,68	21,66	21,64	21,60	21,59	21,59	21,60	21,63	21,60	21,69	21,72	21,70	21,62	21,64	21,67	21,64	21,58	21,59	21,60	21,66	21,66	21,70	21,67	21,75	21,69	21,63	21,78	21,80	21,76	21,84	21,83	21,77	21,79	21,92	21,88	21,89	21,87	21,81	21,88	21,99	21,91	21,92	21,88	21,87	21,91	21,96	22,03	22,04	22,07	22,04	22,07	22,10	22,07	22,08	22,08	22,12	22,16	22,13	22,18	22,14	22,10	22,10	22,14	22,18	22,18	22,14	22,10	22,17	22,28	22,34	22,22	22,26	22,22	22,18	22,20	22,26	22,31	22,27	22,24	22,29	22,34	22,33	22,26	22,30	22,31	22,36	22,37	22,39	22,47	22,51	22,50	22,54	22,50	22,51	22,48	22,53	22,60	22,58	22,63	22,63	22,67	22,72	22,68	22,72	22,74	22,71	22,80	22,81	22,75	22,82	22,81	22,82	22,86	22,88	22,89	22,84	22,92	22,97	23,02	23,01	23,09	23,07	23,08	23,08	23,19	23,18	23,16	23,12	23,14	23,17	23,20	23,16	23,08	23,19	23,28	23,28	23,35	23,28	23,29	23,34	23,31	23,29	23,29	23,31	23,33	23,32	23,40	23,40	23,36	23,36	23,39	23,36	23,41	23,41	23,44	23,35	23,38	23,40	23,37	23,35	23,45	23,43	23,33	23,40	23,44	23,40	23,37	23,42	23,46	23,50	23,49	23,55	23,61	23,56	23,51	23,58	23,56	23,51	23,50	23,47	23,52	23,45	23,36	23,38	23,48	23,59	23,78	24,17	24,70	25,08	25,21	25,34	25,40	25,60	25,86	26,03	26,20	26,29	26,35	26,26	26,23	26,19	26,14	26,16	26,18	26,10	26,15	26,16	26,10	26,13	26,06	26,04	26,15	26,11	26,01	25,96	25,92	25,86	25,54	24,72	24,43	24,90	25,45	25,70	25,80	25,77	25,73	25,70	25,68	25,69	25,64	25,64	25,61	25,65	25,68	25,70	25,73	25,75	25,74	25,78	25,80	25,75	25,82	25,86	25,81	25,92	25,94	25,95	26,04	26,04	26,06	26,06	26,08	26,14	26,20	26,14	26,17	26,26	26,26	26,29	26,28	26,25	26,42	26,44	26,43	26,45	26,51	26,51	26,55	26,65	26,68	26,58	26,66	26,73	26,73	26,72	26,75	26,78	26,85	26,88	26,79	26,86	26,91	26,95	26,85	26,87	26,91	26,97	27,01	26,99	27,02	27,08	27,13	27,17	27,10	27,19	27,25	27,27	27,23	27,21	27,20	27,26	27,33	27,39	27,39	27,36	27,37	27,39	27,35	27,39	27,48	27,48	27,44	27,43	27,50	27,52	27,58	27,61	27,59	27,57	27,56	27,61	27,63	27,63	27,62	27,66	27,69	27,66	27,64	27,61	27,64	27,61	27,58	27,67	27,79	27,77	27,77	27,71	27,72	27,75	27,76	27,77	27,79	27,83	27,79	27,82	27,81	27,94	28,03	27,94	27,92	27,93	27,95	27,98	27,97	27,99	27,96	27,96	27,95	27,84	27,95	27,99	28,02	28,02	28,01	27,88	27,88	27,90	27,90	27,87	27,88	27,89	27,88	27,86	27,80	27,79	27,73	27,66	27,67	27,67	27,64	27,65	27,66	27,66	27,64	27,58	27,58	27,59	27,52	27,39	27,40	27,44	27,38	27,40	27,28	27,34	27,33	27,27	27,25	27,22	27,27	27,20	27,12	27,06	27,02	27,01	26,96	26,94	26,97	27,00	26,97	26,98	26,91	26,88	26,90	26,88	26,93	26,97	26,77	26,40	25,97	25,72	25,95	26,37	26,64	26,78	26,83	26,87	26,81	26,78	26,62	26,37	26,16	26,17	26,20	26,35	26,58	26,73	26,86	26,99	27,06	27,17	27,23	27,26	27,22	27,21	27,24	27,26	27,16	27,15	27,05	26,85	26,53	26,13	25,64	25,03	24,46	24,11	23,85	23,74	23,68	23,69	23,64	23,71	23,80	23,74	23,79	23,80	23,75	23,84	23,92	23,93	23,95	23,96	23,96	23,98	24,01	24,06	24,08	24,08	24,06	24,11	24,11	24,18	24,19	24,17	24,13	24,13	24,14	24,21	24,31	24,20	24,12	24,24	24,33	24,32	24,35	24,45	24,41	24,43	24,36	24,43	24,48	24,37	24,35	24,35	24,41	24,37	24,35	24,45	24,48	24,38	24,36	24,30	24,19	24,21	24,36	24,31	24,22	24,18	24,20	24,17	24,20	24,24	24,18	24,13	24,06	24,04	24,10	24,12	24,08	24,06	24,03	23,98	23,94	24,03	23,93	23,88	23,97	24,01	23,87	23,87	23,88	23,82	23,82	23,80	23,79	23,74	23,69	23,64	23,63	23,60	23,70	23,66	23,53	23,49	23,59	23,56	23,53	23,52	23,51	23,45	23,43	23,52	23,45	23,36	23,33	23,33	23,39	23,33	23,25	23,31	23,25	23,30	23,26	23,14	23,13	23,19	23,06	22,99	23,12	23,23	23,06	22,99	23,07	23,08	23,07	23,01	22,97	23,10	23,05	22,96	23,01	
20,63	20,66	20,66	20,65	20,69	20,59	20,63	20,65	20,59	20,63	20,56	20,59	20,70	20,66	20,60	20,62	20,60	20,65	20,61	20,58	20,60	20,61	20,66	20,64	20,65	20,66	20,74	20,83	20,83	20,85	20,98	21,21	21,30	21,53	21,62	21,61	21,63	21,59	21,62	21,68	21,64	21,61	21,55	21,57	21,56	21,61	21,62	21,57	21,55	21,63	21,67	21,64	21,57	21,59	21,69	21,63	21,63	21,53	21,57	21,61	21,59	21,65	21,67	21,61	21,60	21,56	21,65	21,68	21,70	21,68	21,77	21,68	21,62	21,72	21,80	21,72	21,74	21,81	21,76	21,72	21,85	21,87	21,83	21,89	21,85	21,86	21,93	21,86	21,88	21,93	21,92	21,94	21,99	22,05	22,03	22,06	22,03	22,02	22,00	22,09	22,11	22,09	22,08	22,13	22,12	22,15	22,13	22,10	22,07	22,08	22,14	22,14	22,10	22,08	22,23	22,16	22,17	22,24	22,25	22,14	22,17	22,28	22,23	22,20	22,25	22,27	22,30	22,28	22,39	22,34	22,28	22,36	22,38	22,29	22,37	22,53	22,47	22,39	22,49	22,49	22,46	22,46	22,55	22,57	22,54	22,59	22,67	22,71	22,72	22,76	22,76	22,71	22,69	22,79	22,86	22,82	22,78	22,81	22,85	22,94	22,99	22,92	22,88	22,96	22,94	23,06	23,02	23,06	23,07	23,05	23,08	23,14	23,20	23,09	23,13	23,18	23,19	23,22	23,25	23,23	23,25	23,30	23,31	23,32	23,30	23,31	23,38	23,36	23,36	23,32	23,30	23,40	23,29	23,37	23,38	23,39	23,46	23,38	23,38	23,41	23,44	23,38	23,30	23,33	23,36	23,38	23,40	23,43	23,47	23,45	23,42	23,50	23,46	23,44	23,51	23,62	23,65	23,71	23,70	23,81	23,77	23,74	23,70	23,71	23,65	23,63	23,54	23,52	23,55	23,46	23,37	23,48	23,65	23,83	24,19	24,77	25,11	25,27	25,29	25,36	25,59	25,77	25,95	26,06	26,09	26,10	26,09	26,07	26,13	26,10	26,11	26,11	26,04	26,06	26,06	26,04	26,07	26,09	26,04	26,09	26,10	26,04	25,97	25,93	25,88	25,72	25,17	24,59	24,54	25,17	25,60	25,73	25,75	25,69	25,73	25,75	25,73	25,68	25,65	25,68	25,64	25,64	25,69	25,67	25,73	25,75	25,75	25,80	25,78	25,81	25,85	25,80	25,82	25,92	25,99	25,98	25,94	25,98	26,06	26,09	26,10	26,17	26,17	26,14	26,25	26,27	26,32	26,37	26,28	26,33	26,41	26,44	26,45	26,47	26,51	26,51	26,64	26,61	26,60	26,64	26,65	26,69	26,74	26,71	26,73	26,80	26,84	26,79	26,84	26,87	26,94	26,84	26,82	26,90	27,00	27,06	27,02	27,03	27,08	27,08	27,14	27,10	27,12	27,22	27,25	27,25	27,15	27,16	27,23	27,28	27,37	27,42	27,38	27,37	27,40	27,36	27,32	27,35	27,38	27,40	27,38	27,40	27,50	27,49	27,50	27,52	27,50	27,51	27,58	27,65	27,67	27,63	27,59	27,63	27,67	27,62	27,58	27,64	27,65	27,58	27,64	27,70	27,75	27,73	27,67	27,67	27,68	27,78	27,80	27,84	27,87	27,81	27,72	27,74	27,90	27,97	27,90	27,86	27,92	27,95	27,97	27,96	28,01	27,99	27,90	27,84	27,88	27,92	27,93	27,98	27,94	27,96	27,92	27,89	27,92	27,93	27,88	27,86	27,90	27,90	27,84	27,80	27,76	27,78	27,69	27,66	27,64	27,60	27,63	27,64	27,64	27,64	27,60	27,51	27,53	27,47	27,42	27,44	27,43	27,31	27,30	27,30	27,26	27,24	27,25	27,23	27,18	27,25	27,14	27,09	27,01	26,95	26,94	26,94	26,94	26,88	26,83	26,92	26,96	26,94	26,87	26,87	26,87	26,88	26,80	26,49	26,08	25,79	25,83	26,27	26,66	26,76	26,84	26,92	26,85	26,88	26,85	26,66	26,32	26,12	26,12	26,21	26,38	26,53	26,74	26,88	26,98	27,16	27,21	27,21	27,27	27,20	27,24	27,33	27,31	27,21	27,15	27,09	26,90	26,62	26,18	25,58	24,99	24,48	24,08	23,86	23,83	23,71	23,66	23,66	23,62	23,70	23,68	23,77	23,80	23,72	23,77	23,86	23,89	23,88	23,86	23,94	24,00	24,00	24,01	23,98	24,02	24,05	24,13	24,08	24,14	24,20	24,11	24,05	24,14	24,13	24,19	24,31	24,27	24,18	24,30	24,39	24,35	24,30	24,34	24,45	24,40	24,36	24,35	24,39	24,34	24,27	24,34	24,33	24,36	24,41	24,39	24,40	24,35	24,34	24,34	24,27	24,25	24,30	24,35	24,25	24,12	24,14	24,18	24,20	24,27	24,19	24,16	24,12	24,07	24,11	24,09	24,05	24,09	24,06	24,03	24,02	24,06	24,02	24,03	24,06	23,99	23,89	23,87	23,82	23,76	23,79	23,81	23,80	23,73	23,69	23,71	23,62	23,59	23,68	23,69	23,59	23,52	23,52	23,56	23,51	23,55	23,60	23,52	23,48	23,53	23,45	23,43	23,30	23,40	23,43	23,34	23,30	23,31	23,26	23,28	23,27	23,21	23,11	23,13	23,19	23,04	23,10	23,14	23,02	22,99	22,97	23,10	23,02	23,00	23,02	23,09	23,01	22,99	23,02	
20,71	20,68	20,69	20,72	20,73	20,64	20,59	20,64	20,63	20,69	20,61	20,58	20,69	20,56	20,65	20,65	20,65	20,65	20,68	20,69	20,71	20,65	20,73	20,70	20,64	20,67	20,82	20,85	20,82	20,81	20,97	21,25	21,28	21,45	21,60	21,52	21,53	21,64	21,63	21,60	21,53	21,59	21,59	21,54	21,56	21,65	21,68	21,68	21,61	21,59	21,66	21,63	21,65	21,65	21,66	21,56	21,58	21,61	21,61	21,58	21,61	21,59	21,72	21,69	21,60	21,59	21,60	21,64	21,72	21,66	21,71	21,69	21,64	21,67	21,73	21,73	21,68	21,79	21,74	21,76	21,84	21,85	21,81	21,91	21,93	21,90	22,01	21,91	21,92	21,98	21,93	21,95	21,97	22,03	22,03	22,04	22,06	22,09	22,03	22,05	22,09	22,16	22,10	22,12	22,04	22,08	22,19	22,17	22,08	22,11	22,12	22,19	22,16	22,16	22,28	22,23	22,21	22,19	22,29	22,17	22,12	22,30	22,23	22,14	22,23	22,26	22,33	22,35	22,43	22,38	22,32	22,38	22,42	22,38	22,43	22,48	22,48	22,37	22,42	22,50	22,48	22,49	22,56	22,56	22,56	22,60	22,61	22,73	22,70	22,68	22,74	22,76	22,65	22,68	22,79	22,77	22,81	22,78	22,78	22,82	22,89	22,98	22,91	22,96	23,05	23,08	23,00	22,98	23,11	23,08	23,09	23,11	23,19	23,15	23,18	23,26	23,28	23,24	23,21	23,23	23,33	23,36	23,29	23,30	23,34	23,39	23,41	23,36	23,26	23,31	23,34	23,35	23,36	23,36	23,43	23,40	23,38	23,40	23,38	23,32	23,42	23,45	23,37	23,34	23,33	23,46	23,46	23,42	23,42	23,49	23,54	23,48	23,49	23,53	23,61	23,73	23,76	23,88	23,97	23,92	24,05	24,12	24,12	24,07	24,05	23,99	23,80	23,73	23,67	23,62	23,57	23,54	23,67	23,83	24,18	24,79	25,09	25,20	25,31	25,35	25,52	25,69	25,90	25,95	25,97	26,01	25,99	25,95	26,07	26,10	26,05	26,03	26,02	26,02	26,04	26,01	26,07	26,13	26,09	26,07	26,13	26,09	26,01	25,97	25,91	25,74	25,52	25,03	24,52	24,78	25,32	25,61	25,67	25,69	25,75	25,78	25,74	25,65	25,63	25,64	25,64	25,65	25,66	25,66	25,69	25,69	25,74	25,76	25,76	25,80	25,79	25,86	25,85	25,90	25,97	26,00	25,97	25,98	26,08	26,13	26,16	26,20	26,14	26,21	26,20	26,28	26,31	26,36	26,34	26,36	26,37	26,47	26,45	26,47	26,52	26,53	26,55	26,60	26,66	26,68	26,60	26,67	26,71	26,72	26,71	26,73	26,85	26,85	26,81	26,90	26,91	26,90	26,87	26,91	26,97	27,07	27,02	27,01	27,08	27,04	27,06	27,09	27,11	27,14	27,18	27,23	27,25	27,23	27,33	27,30	27,30	27,34	27,31	27,35	27,36	27,34	27,31	27,35	27,39	27,42	27,41	27,43	27,40	27,47	27,52	27,51	27,52	27,45	27,52	27,57	27,59	27,53	27,61	27,66	27,65	27,56	27,54	27,60	27,64	27,61	27,73	27,71	27,64	27,71	27,70	27,74	27,74	27,79	27,80	27,89	27,90	27,84	27,79	27,74	27,84	27,92	27,89	27,85	27,91	27,97	27,95	27,95	27,95	27,94	27,91	27,78	27,96	27,96	27,96	27,94	27,97	27,97	27,90	27,88	27,91	27,89	27,85	27,80	27,82	27,86	27,82	27,80	27,80	27,80	27,77	27,71	27,63	27,63	27,64	27,67	27,56	27,52	27,59	27,60	27,53	27,44	27,40	27,45	27,41	27,28	27,32	27,32	27,28	27,23	27,19	27,18	27,14	27,16	27,10	27,08	27,04	26,97	26,95	26,91	26,95	26,97	26,89	27,01	27,05	26,96	26,99	26,93	26,87	26,84	26,66	26,25	25,86	25,79	26,11	26,04	26,84	26,88	26,89	26,93	26,87	26,86	26,83	26,62	26,37	26,14	26,07	26,22	26,39	26,58	26,77	26,86	27,03	27,15	27,21	27,19	27,28	27,25	27,23	27,24	27,37	27,27	27,20	27,06	26,87	26,59	26,24	25,55	24,95	24,43	24,02	23,84	23,80	23,65	23,63	23,66	23,60	23,67	23,76	23,78	23,76	23,70	23,78	23,79	23,86	23,85	23,86	23,88	24,02	24,00	23,99	24,05	24,05	24,07	24,03	24,05	24,11	24,16	24,16	24,10	24,14	24,17	24,21	24,30	24,25	24,26	24,31	24,38	24,29	24,32	24,35	24,39	24,43	24,42	24,42	24,40	24,40	24,31	24,27	24,34	24,35	24,38	24,42	24,39	24,30	24,31	24,31	24,28	24,34	24,32	24,34	24,25	24,24	24,20	24,20	24,20	24,21	24,20	24,14	24,13	24,10	24,05	24,07	24,12	24,08	24,09	24,06	24,04	24,05	24,05	24,00	24,00	23,97	23,90	23,79	23,86	23,81	23,80	23,77	23,81	23,71	23,69	23,73	23,67	23,63	23,61	23,67	23,58	23,49	23,48	23,39	23,54	23,56	23,53	23,49	23,52	23,49	23,43	23,38	23,35	23,33	23,40	23,34	23,32	23,35	23,33	23,19	23,18	23,25	23,21	23,16	23,21	23,12	23,07	23,09	23,09	23,07	23,03	23,08	23,06	23,01	23,08	23,12	23,01	22,99	23,06	
20,72	20,76	20,68	20,70	20,72	20,62	20,55	20,66	20,77	20,68	20,66	20,68	20,70	20,61	20,62	20,64	20,72	20,68	20,63	20,68	20,65	20,68	20,70	20,72	20,75	20,67	20,79	20,75	20,88	20,91	20,93	21,23	21,32	21,64	21,67	21,55	21,49	21,53	21,64	21,55	21,55	21,61	21,65	21,62	21,61	21,65	21,73	21,65	21,56	21,54	21,56	21,59	21,67	21,68	21,64	21,53	21,64	21,64	21,72	21,62	21,54	21,59	21,67	21,69	21,65	21,60	21,62	21,60	21,63	21,61	21,78	21,72	21,65	21,75	21,75	21,74	21,71	21,78	21,72	21,75	21,82	21,85	21,91	21,91	21,98	21,98	22,02	21,95	21,89	21,90	21,93	21,94	21,97	22,02	22,05	22,02	22,05	22,11	22,10	22,02	21,97	22,07	22,09	22,10	22,06	22,08	22,16	22,13	22,11	22,15	22,15	22,14	22,18	22,16	22,20	22,31	22,28	22,14	22,19	22,20	22,16	22,30	22,29	22,22	22,29	22,27	22,31	22,41	22,37	22,28	22,28	22,34	22,41	22,39	22,44	22,45	22,41	22,42	22,49	22,59	22,52	22,49	22,50	22,49	22,52	22,53	22,58	22,61	22,66	22,66	22,71	22,79	22,69	22,63	22,71	22,76	22,83	22,81	22,76	22,88	22,87	22,92	22,90	22,97	23,08	23,05	23,01	22,98	23,07	23,12	23,10	23,14	23,25	23,17	23,14	23,21	23,17	23,29	23,26	23,25	23,34	23,38	23,30	23,24	23,34	23,44	23,42	23,35	23,27	23,29	23,33	23,32	23,31	23,34	23,41	23,40	23,35	23,41	23,36	23,30	23,40	23,51	23,43	23,43	23,40	23,44	23,41	23,42	23,36	23,41	23,47	23,44	23,50	23,55	23,57	23,66	23,70	23,75	23,89	23,97	24,13	24,28	24,42	24,50	24,53	24,49	24,42	24,31	24,15	23,94	23,84	23,75	23,81	23,91	24,17	24,72	25,04	25,17	25,27	25,39	25,50	25,57	25,79	25,80	25,82	25,92	25,91	25,91	25,96	25,96	25,95	25,92	25,99	26,02	26,03	26,04	26,11	26,16	26,16	26,06	26,11	26,10	26,05	25,96	25,89	25,82	25,77	25,45	24,79	24,50	24,88	25,45	25,68	25,70	25,76	25,76	25,68	25,64	25,64	25,64	25,65	25,68	25,70	25,76	25,75	25,74	25,71	25,72	25,77	25,82	25,84	25,91	25,90	25,96	26,00	26,07	25,99	26,01	26,05	26,12	26,22	26,27	26,22	26,26	26,23	26,23	26,34	26,36	26,38	26,40	26,40	26,41	26,45	26,44	26,43	26,53	26,55	26,57	26,68	26,68	26,64	26,68	26,74	26,70	26,68	26,78	26,87	26,87	26,80	26,82	26,87	26,87	26,91	26,94	26,99	27,04	26,99	26,96	27,02	27,00	27,05	27,06	27,09	27,17	27,17	27,18	27,27	27,32	27,34	27,33	27,29	27,26	27,30	27,36	27,40	27,35	27,30	27,37	27,42	27,47	27,44	27,40	27,39	27,46	27,52	27,55	27,58	27,56	27,58	27,58	27,59	27,52	27,57	27,65	27,66	27,55	27,53	27,60	27,67	27,62	27,66	27,69	27,64	27,67	27,73	27,76	27,85	27,86	27,81	27,79	27,84	27,80	27,81	27,77	27,79	27,87	27,89	27,90	27,91	27,90	27,93	27,84	27,82	27,89	27,95	27,81	27,94	27,94	27,90	27,93	27,95	27,96	27,85	27,87	27,89	27,94	27,78	27,75	27,79	27,82	27,81	27,74	27,78	27,76	27,78	27,71	27,62	27,62	27,62	27,65	27,60	27,50	27,53	27,53	27,51	27,45	27,39	27,43	27,38	27,33	27,39	27,36	27,32	27,28	27,20	27,18	27,17	27,21	27,14	27,10	27,09	27,02	26,96	26,94	26,95	26,99	26,95	27,02	27,05	26,93	26,95	26,93	26,91	26,74	26,46	26,00	25,78	26,00	26,41	26,66	26,83	26,90	26,88	26,92	26,86	26,88	26,81	26,61	26,34	26,13	25,99	26,18	26,37	26,54	26,76	26,88	27,00	27,16	27,23	27,25	27,29	27,27	27,32	27,29	27,27	27,31	27,27	27,11	26,91	26,66	26,25	25,53	24,90	24,41	23,95	23,77	23,69	23,63	23,63	23,66	23,65	23,68	23,73	23,65	23,70	23,73	23,79	23,78	23,85	23,83	23,80	23,87	23,90	23,92	23,90	24,00	23,98	23,99	24,02	24,00	24,09	24,05	24,12	24,18	24,21	24,18	24,17	24,29	24,26	24,21	24,29	24,29	24,23	24,31	24,39	24,39	24,38	24,41	24,40	24,38	24,34	24,38	24,36	24,37	24,34	24,34	24,36	24,36	24,31	24,30	24,30	24,26	24,35	24,35	24,28	24,28	24,22	24,24	24,17	24,21	24,19	24,25	24,21	24,14	24,14	24,07	23,95	24,02	24,15	24,12	24,09	24,02	24,03	24,04	24,01	23,96	23,99	23,89	23,82	23,85	23,96	23,83	23,72	23,79	23,69	23,61	23,72	23,73	23,63	23,61	23,62	23,52	23,45	23,49	23,40	23,47	23,53	23,47	23,43	23,45	23,48	23,43	23,38	23,37	23,36	23,36	23,33	23,32	23,33	23,31	23,22	23,14	23,18	23,18	23,21	23,13	23,15	23,21	23,19	23,19	23,10	23,09	23,16	23,04	23,09	23,11	23,13	23,04	23,05	23,07	
20,67	20,66	20,59	20,68	20,62	20,60	20,61	20,70	20,70	20,67	20,63	20,70	20,66	20,61	20,70	20,69	20,65	20,63	20,64	20,69	20,68	20,71	20,68	20,74	20,70	20,71	20,72	20,81	20,84	20,93	20,99	21,17	21,33	21,55	21,72	21,56	21,52	21,55	21,56	21,55	21,59	21,57	21,61	21,62	21,64	21,64	21,69	21,57	21,52	21,59	21,55	21,61	21,63	21,60	21,63	21,60	21,61	21,59	21,58	21,57	21,58	21,68	21,67	21,60	21,59	21,59	21,64	21,63	21,60	21,56	21,69	21,73	21,69	21,75	21,82	21,78	21,76	21,81	21,75	21,82	21,94	21,87	21,91	22,00	21,91	21,86	21,97	22,01	21,97	21,96	21,86	21,92	21,98	21,98	21,99	22,04	22,06	22,05	22,08	22,14	21,99	22,00	22,10	22,09	22,03	22,08	22,18	22,13	22,12	22,09	22,16	22,18	22,19	22,15	22,20	22,26	22,27	22,13	22,15	22,19	22,20	22,28	22,23	22,20	22,33	22,31	22,29	22,32	22,34	22,30	22,35	22,43	22,35	22,37	22,41	22,47	22,46	22,46	22,53	22,62	22,55	22,50	22,53	22,53	22,57	22,52	22,54	22,59	22,61	22,62	22,73	22,75	22,66	22,61	22,76	22,77	22,85	22,79	22,79	22,88	22,92	22,85	22,91	23,05	23,07	22,98	23,05	23,07	23,12	23,13	23,11	23,17	23,25	23,18	23,13	23,15	23,13	23,20	23,30	23,27	23,28	23,38	23,36	23,33	23,32	23,38	23,39	23,31	23,27	23,37	23,40	23,41	23,44	23,39	23,41	23,40	23,37	23,46	23,40	23,37	23,43	23,43	23,37	23,38	23,45	23,46	23,44	23,47	23,42	23,36	23,44	23,41	23,36	23,44	23,43	23,51	23,55	23,52	23,60	23,75	23,93	24,04	24,24	24,51	24,67	24,74	24,77	24,76	24,70	24,48	24,36	24,30	24,18	24,17	24,40	24,83	25,08	25,22	25,33	25,35	25,44	25,56	25,70	25,69	25,78	25,84	25,81	25,89	25,90	25,87	25,91	25,83	25,84	25,95	26,06	26,04	26,09	26,18	26,19	26,14	26,13	26,11	26,05	26,01	25,94	25,86	25,78	25,73	25,25	24,57	24,51	25,11	25,52	25,61	25,68	25,68	25,60	25,67	25,67	25,69	25,68	25,70	25,70	25,71	25,77	25,76	25,73	25,76	25,82	25,87	25,89	25,95	25,86	25,90	25,95	26,08	26,03	26,01	26,02	26,09	26,23	26,29	26,23	26,21	26,18	26,21	26,27	26,34	26,33	26,41	26,47	26,40	26,42	26,40	26,40	26,48	26,65	26,62	26,69	26,68	26,58	26,65	26,70	26,72	26,74	26,81	26,91	26,85	26,77	26,78	26,88	26,88	26,91	26,96	26,98	27,06	26,95	26,98	26,99	27,03	27,08	27,10	27,14	27,22	27,24	27,20	27,17	27,22	27,26	27,28	27,28	27,27	27,36	27,37	27,34	27,39	27,34	27,38	27,43	27,47	27,49	27,40	27,41	27,46	27,52	27,56	27,57	27,53	27,56	27,62	27,61	27,58	27,54	27,59	27,62	27,61	27,59	27,66	27,69	27,60	27,60	27,63	27,63	27,67	27,71	27,76	27,78	27,76	27,77	27,73	27,77	27,83	27,79	27,78	27,83	27,93	27,88	27,86	27,93	27,96	27,94	27,87	27,88	27,91	27,96	27,90	27,88	27,98	27,92	27,99	27,94	27,99	27,84	27,84	27,79	27,82	27,84	27,79	27,75	27,74	27,78	27,71	27,73	27,72	27,73	27,70	27,65	27,70	27,64	27,56	27,63	27,56	27,53	27,45	27,45	27,49	27,42	27,40	27,37	27,33	27,36	27,30	27,35	27,24	27,14	27,25	27,25	27,23	27,16	27,12	27,11	27,10	27,03	26,98	26,96	27,00	26,97	27,04	27,01	26,91	26,86	26,90	26,85	26,67	26,20	25,83	25,88	26,28	26,63	26,75	26,83	26,94	26,90	26,92	26,93	26,92	26,86	26,70	26,32	26,08	25,91	26,09	26,35	26,60	26,72	26,87	27,05	27,08	27,23	27,33	27,36	27,33	27,43	27,42	27,30	27,30	27,23	27,11	26,96	26,68	26,19	25,48	24,89	24,37	23,94	23,75	23,63	23,63	23,58	23,63	23,60	23,63	23,67	23,63	23,61	23,72	23,75	23,74	23,82	23,79	23,89	23,89	23,94	23,91	23,89	23,96	23,89	23,97	24,03	23,99	24,03	24,11	24,06	24,09	24,16	24,20	24,20	24,24	24,26	24,25	24,35	24,29	24,27	24,24	24,35	24,34	24,37	24,37	24,35	24,37	24,32	24,42	24,39	24,33	24,33	24,40	24,35	24,35	24,27	24,30	24,29	24,25	24,36	24,31	24,29	24,26	24,19	24,13	24,16	24,25	24,24	24,19	24,22	24,08	24,08	24,09	24,00	24,02	24,13	24,20	24,14	24,04	24,08	24,04	24,02	23,96	23,96	23,89	23,80	23,83	23,82	23,91	23,78	23,78	23,71	23,65	23,74	23,76	23,72	23,61	23,62	23,49	23,46	23,55	23,53	23,48	23,54	23,54	23,50	23,46	23,55	23,47	23,32	23,34	23,34	23,32	23,33	23,27	23,27	23,28	23,28	23,17	23,15	23,17	23,14	23,14	23,15	23,17	23,20	23,16	23,10	23,07	23,20	23,08	23,08	23,23	23,22	23,10	23,05	23,05	
20,70	20,59	20,54	20,65	20,63	20,57	20,62	20,59	20,65	20,77	20,66	20,63	20,68	20,59	20,66	20,68	20,70	20,66	20,58	20,62	20,65	20,67	20,69	20,72	20,68	20,68	20,75	20,81	20,87	20,94	21,02	21,11	21,32	21,50	21,62	21,66	21,57	21,53	21,62	21,54	21,63	21,68	21,63	21,56	21,52	21,65	21,65	21,56	21,56	21,65	21,67	21,67	21,71	21,64	21,69	21,61	21,59	21,63	21,59	21,53	21,67	21,78	21,72	21,64	21,57	21,65	21,69	21,62	21,65	21,69	21,70	21,75	21,71	21,78	21,88	21,78	21,74	21,84	21,80	21,81	21,89	21,89	21,90	21,94	21,93	21,83	21,88	21,92	21,96	21,98	21,91	21,94	22,10	22,07	22,00	22,07	22,06	22,00	22,01	22,13	22,09	22,05	22,07	22,11	22,15	22,14	22,18	22,15	22,10	22,12	22,11	22,19	22,21	22,20	22,17	22,23	22,20	22,11	22,16	22,17	22,19	22,27	22,27	22,22	22,31	22,30	22,31	22,36	22,39	22,36	22,41	22,45	22,43	22,38	22,35	22,42	22,45	22,49	22,60	22,58	22,61	22,53	22,54	22,62	22,63	22,55	22,58	22,67	22,70	22,65	22,63	22,73	22,73	22,67	22,75	22,86	22,87	22,83	22,80	22,83	22,89	22,84	22,92	23,05	23,05	22,97	23,03	23,09	23,18	23,17	23,14	23,20	23,26	23,20	23,17	23,20	23,22	23,20	23,23	23,30	23,31	23,35	23,39	23,43	23,35	23,32	23,34	23,32	23,36	23,39	23,39	23,42	23,37	23,44	23,44	23,45	23,46	23,49	23,45	23,39	23,41	23,40	23,38	23,42	23,40	23,45	23,51	23,42	23,41	23,41	23,40	23,26	23,19	23,11	23,18	23,31	23,49	23,46	23,45	23,50	23,52	23,61	23,71	23,89	24,23	24,49	24,63	24,73	24,80	24,85	24,85	24,85	24,75	24,72	24,80	25,10	25,19	25,28	25,39	25,39	25,41	25,56	25,64	25,73	25,79	25,85	25,79	25,83	25,82	25,83	25,86	25,84	25,79	25,76	25,94	25,98	26,08	26,23	26,24	26,14	26,12	26,16	26,11	26,05	25,93	25,90	25,84	25,80	25,54	24,99	24,44	24,63	25,25	25,48	25,64	25,69	25,65	25,62	25,58	25,61	25,62	25,70	25,74	25,70	25,75	25,80	25,79	25,83	25,87	25,89	25,83	25,92	25,88	25,77	25,87	25,97	26,04	26,07	26,06	26,05	26,17	26,31	26,25	26,19	26,23	26,25	26,31	26,35	26,37	26,36	26,44	26,46	26,46	26,45	26,44	26,55	26,65	26,63	26,62	26,70	26,64	26,64	26,65	26,69	26,77	26,77	26,86	26,87	26,79	26,83	26,91	26,91	26,89	26,96	26,98	27,04	26,95	27,01	27,04	27,01	27,07	27,12	27,18	27,22	27,29	27,24	27,20	27,20	27,23	27,29	27,29	27,35	27,44	27,38	27,31	27,33	27,37	27,42	27,48	27,47	27,43	27,43	27,41	27,45	27,45	27,53	27,52	27,48	27,47	27,61	27,72	27,68	27,59	27,59	27,61	27,59	27,58	27,67	27,59	27,56	27,65	27,67	27,68	27,69	27,68	27,77	27,80	27,69	27,69	27,70	27,71	27,76	27,81	27,80	27,85	27,95	27,88	27,87	27,88	27,94	27,89	27,89	27,94	27,95	27,94	27,98	27,91	27,90	27,92	28,01	27,99	27,96	27,85	27,83	27,82	27,83	27,91	27,91	27,82	27,75	27,81	27,76	27,76	27,73	27,67	27,63	27,63	27,64	27,60	27,56	27,62	27,61	27,60	27,48	27,40	27,46	27,39	27,35	27,35	27,34	27,42	27,30	27,24	27,26	27,15	27,16	27,19	27,19	27,13	27,11	27,06	27,07	27,06	26,96	26,95	26,99	27,00	27,02	26,99	26,91	26,82	26,84	26,76	27,04	26,00	25,92	26,10	26,51	26,81	26,85	26,87	27,00	26,98	26,97	27,00	26,94	26,88	26,67	26,38	26,11	25,96	26,10	26,28	26,58	26,72	26,85	27,05	27,12	27,18	27,30	27,35	27,35	27,43	27,36	27,34	27,31	27,23	27,13	26,94	26,68	26,20	25,45	24,85	24,33	23,99	23,73	23,53	23,61	23,58	23,59	23,64	23,67	23,65	23,65	23,72	23,61	23,72	23,78	23,73	23,73	23,87	23,95	23,94	23,93	23,92	23,96	23,98	23,96	24,05	24,04	24,10	24,10	24,12	24,05	24,12	24,12	24,20	24,27	24,27	24,28	24,31	24,34	24,29	24,26	24,33	24,33	24,36	24,41	24,39	24,31	24,25	24,38	24,41	24,41	24,35	24,43	24,44	24,40	24,40	24,29	24,31	24,24	24,28	24,32	24,26	24,26	24,28	24,19	24,21	24,21	24,22	24,19	24,18	24,18	24,16	24,06	24,05	24,07	24,07	24,08	24,04	24,01	24,08	23,99	23,93	23,99	23,92	23,81	23,79	23,78	23,79	23,85	23,86	23,80	23,80	23,71	23,68	23,79	23,69	23,64	23,68	23,61	23,53	23,62	23,56	23,53	23,57	23,56	23,49	23,43	23,51	23,51	23,36	23,35	23,38	23,36	23,33	23,29	23,32	23,30	23,23	23,16	23,13	23,12	23,21	23,16	23,09	23,11	23,20	23,15	23,18	23,16	23,17	23,04	23,14	23,15	23,11	23,08	23,14	23,11	
20,66	20,68	20,61	20,70	20,70	20,69	20,68	20,58	20,53	20,72	20,69	20,63	20,67	20,65	20,73	20,71	20,68	20,64	20,59	20,58	20,55	20,63	20,74	20,66	20,59	20,64	20,77	20,76	20,85	20,90	21,09	21,21	21,28	21,49	21,48	21,59	21,65	21,59	21,66	21,65	21,56	21,62	21,67	21,56	21,45	21,56	21,60	21,54	21,55	21,60	21,63	21,67	21,65	21,65	21,69	21,69	21,59	21,64	21,54	21,49	21,62	21,80	21,73	21,67	21,65	21,65	21,73	21,66	21,76	21,74	21,74	21,75	21,68	21,77	21,85	21,83	21,67	21,76	21,84	21,80	21,86	21,83	21,92	21,91	21,95	21,89	21,89	21,96	22,02	22,00	21,95	21,97	21,98	22,12	22,03	22,08	22,05	21,96	21,97	22,03	22,12	22,08	22,09	22,09	22,10	22,14	22,17	22,18	22,08	22,17	22,09	22,13	22,23	22,19	22,19	22,27	22,28	22,30	22,25	22,26	22,19	22,35	22,31	22,30	22,37	22,32	22,33	22,37	22,35	22,34	22,35	22,43	22,44	22,48	22,45	22,41	22,39	22,42	22,47	22,53	22,55	22,52	22,52	22,61	22,63	22,57	22,62	22,63	22,76	22,62	22,64	22,68	22,76	22,75	22,77	22,80	22,86	22,82	22,80	22,89	22,93	22,92	22,91	22,99	23,03	23,06	23,06	23,08	23,06	23,09	23,13	23,17	23,18	23,21	23,14	23,17	23,22	23,24	23,22	23,27	23,38	23,41	23,35	23,41	23,42	23,44	23,40	23,34	23,38	23,35	23,31	23,35	23,35	23,43	23,52	23,46	23,41	23,39	23,38	23,44	23,45	23,40	23,38	23,45	23,39	23,38	23,50	23,34	23,33	23,35	23,37	23,14	23,05	22,93	22,82	22,97	23,24	23,41	23,29	23,38	23,31	23,22	23,18	23,07	23,52	24,10	24,13	24,27	24,43	24,63	24,75	24,93	25,04	25,10	25,15	25,29	25,31	25,30	25,42	25,43	25,49	25,56	25,66	25,75	25,81	25,79	25,80	25,78	25,84	25,85	25,89	25,89	25,83	25,76	25,91	26,05	26,06	26,17	26,22	26,15	26,08	26,08	26,09	26,06	25,97	25,96	25,94	25,91	25,75	25,42	24,81	24,49	24,77	25,33	25,58	25,69	25,65	25,64	25,58	25,60	25,61	25,68	25,76	25,70	25,77	25,76	25,80	25,84	25,88	25,91	25,78	25,87	25,91	25,89	25,93	26,01	26,03	26,04	26,06	26,11	26,16	26,19	26,21	26,24	26,26	26,28	26,30	26,36	26,37	26,44	26,47	26,43	26,45	26,46	26,46	26,57	26,66	26,67	26,65	26,71	26,66	26,70	26,72	26,70	26,76	26,71	26,84	26,85	26,88	26,92	26,95	26,96	26,85	26,95	26,96	26,96	26,94	26,97	27,11	27,02	27,02	27,06	27,14	27,18	27,26	27,26	27,20	27,22	27,26	27,27	27,32	27,35	27,37	27,41	27,38	27,33	27,38	27,40	27,45	27,47	27,37	27,41	27,47	27,46	27,45	27,50	27,58	27,52	27,48	27,58	27,63	27,61	27,63	27,62	27,67	27,60	27,60	27,69	27,63	27,58	27,69	27,70	27,67	27,72	27,71	27,76	27,82	27,74	27,73	27,77	27,79	27,77	27,81	27,82	27,85	27,94	27,92	27,88	27,90	27,86	27,84	27,92	27,97	27,96	27,84	27,87	27,90	27,82	27,89	27,92	27,98	27,95	27,82	27,81	27,82	27,83	27,87	27,93	27,93	27,89	27,84	27,82	27,82	27,73	27,66	27,54	27,55	27,62	27,58	27,55	27,59	27,54	27,61	27,53	27,47	27,42	27,40	27,34	27,31	27,34	27,44	27,34	27,27	27,24	27,19	27,15	27,09	27,11	27,11	27,09	27,04	27,01	27,08	26,99	26,96	27,01	26,99	26,94	26,97	27,00	26,96	26,74	26,56	26,15	25,89	26,03	26,30	26,65	26,86	26,91	26,97	27,02	26,99	27,00	26,96	26,94	26,92	26,67	26,38	26,16	26,05	26,13	26,31	26,52	26,76	26,88	27,05	27,12	27,23	27,28	27,38	27,34	27,40	27,38	27,32	27,33	27,25	27,13	26,95	26,70	26,24	25,47	24,80	24,33	24,04	23,78	23,53	23,58	23,61	23,58	23,55	23,58	23,60	23,67	23,68	23,63	23,69	23,78	23,66	23,66	23,84	23,86	23,88	23,85	23,91	23,93	23,95	23,99	24,06	24,07	24,12	24,16	24,14	24,16	24,19	24,23	24,25	24,23	24,25	24,26	24,31	24,25	24,20	24,23	24,25	24,30	24,38	24,32	24,35	24,34	24,31	24,33	24,41	24,43	24,36	24,36	24,39	24,40	24,35	24,31	24,23	24,22	24,34	24,37	24,33	24,28	24,24	24,18	24,17	24,23	24,18	24,21	24,15	24,21	24,19	24,11	24,02	24,12	24,10	24,11	24,06	24,02	24,06	24,03	23,98	24,00	23,98	23,82	23,87	23,89	23,78	23,83	23,82	23,81	23,80	23,76	23,61	23,72	23,82	23,71	23,72	23,64	23,57	23,62	23,57	23,54	23,55	23,56	23,44	23,35	23,43	23,45	23,38	23,42	23,39	23,39	23,41	23,35	23,37	23,36	23,23	23,14	23,16	23,19	23,20	23,20	23,08	23,05	23,08	23,16	23,11	23,20	23,22	23,05	23,11	23,16	23,08	23,11	23,10	23,07	
20,58	20,56	20,64	20,61	20,70	20,65	20,67	20,65	20,61	20,61	20,70	20,68	20,69	20,76	20,74	20,74	20,65	20,53	20,59	20,60	20,66	20,62	20,64	20,65	20,68	20,66	20,67	20,72	20,81	20,94	21,09	21,28	21,31	21,48	21,53	21,49	21,55	21,58	21,64	21,61	21,64	21,58	21,62	21,68	21,59	21,61	21,63	21,59	21,56	21,55	21,58	21,64	21,55	21,51	21,49	21,56	21,62	21,70	21,66	21,55	21,63	21,78	21,72	21,67	21,72	21,68	21,64	21,66	21,69	21,82	21,77	21,73	21,76	21,71	21,82	21,79	21,75	21,73	21,79	21,84	21,86	21,80	21,85	21,88	21,92	21,86	21,90	21,97	22,02	21,99	21,97	21,99	21,95	21,97	21,96	22,03	22,05	21,99	21,99	22,06	22,05	22,10	22,11	22,11	22,14	22,07	22,21	22,17	22,12	22,12	22,13	22,11	22,22	22,11	22,14	22,27	22,27	22,26	22,26	22,28	22,26	22,34	22,35	22,23	22,30	22,29	22,31	22,32	22,31	22,34	22,38	22,43	22,46	22,50	22,46	22,44	22,41	22,45	22,45	22,50	22,54	22,54	22,60	22,61	22,59	22,59	22,63	22,71	22,79	22,72	22,69	22,74	22,75	22,76	22,75	22,80	22,85	22,84	22,86	22,94	22,99	22,92	22,86	22,91	22,99	23,02	23,08	23,07	23,07	23,08	23,08	23,15	23,18	23,24	23,15	23,16	23,24	23,29	23,30	23,24	23,39	23,44	23,43	23,43	23,35	23,40	23,35	23,32	23,37	23,39	23,36	23,35	23,29	23,40	23,47	23,46	23,41	23,39	23,39	23,46	23,50	23,46	23,41	23,38	23,34	23,34	23,39	23,30	23,17	23,19	23,19	23,11	22,97	22,81	22,59	22,58	22,78	22,83	23,43	22,93	23,09	23,03	22,99	22,88	22,58	23,91	23,72	23,66	23,85	23,98	24,16	24,44	24,67	24,83	25,00	25,17	25,27	25,37	25,42	25,44	25,54	25,61	25,64	25,67	25,75	25,74	25,81	25,86	25,86	25,89	25,94	25,91	25,94	25,92	26,09	26,15	26,14	26,15	26,18	26,09	26,03	26,07	26,09	26,07	26,01	26,05	25,98	25,96	25,91	25,61	25,22	24,75	24,53	24,94	25,46	25,60	25,66	25,70	25,69	25,64	25,65	25,77	25,81	25,70	25,81	25,83	25,80	25,79	25,79	25,84	25,83	25,87	25,92	25,92	26,00	26,05	26,02	26,04	26,08	26,13	26,19	26,20	26,19	26,20	26,23	26,29	26,35	26,35	26,37	26,43	26,44	26,40	26,45	26,53	26,50	26,53	26,59	26,59	26,61	26,65	26,65	26,68	26,78	26,76	26,80	26,80	26,85	26,85	26,84	26,90	26,91	26,91	26,86	26,94	26,97	26,97	27,02	26,99	27,11	27,06	27,02	27,08	27,16	27,19	27,18	27,24	27,21	27,25	27,28	27,28	27,31	27,32	27,30	27,36	27,42	27,44	27,42	27,49	27,43	27,48	27,44	27,41	27,51	27,48	27,48	27,51	27,57	27,53	27,45	27,50	27,57	27,58	27,61	27,59	27,61	27,62	27,68	27,67	27,68	27,68	27,67	27,70	27,63	27,64	27,71	27,74	27,77	27,77	27,70	27,69	27,82	27,82	27,81	27,81	27,83	27,93	27,93	27,90	27,91	27,86	27,96	27,96	27,92	27,86	27,83	27,80	27,82	27,77	27,86	27,93	27,89	27,89	27,84	27,76	27,80	27,81	27,82	27,83	27,86	27,89	27,77	27,75	27,81	27,72	27,69	27,63	27,67	27,66	27,60	27,59	27,65	27,62	27,55	27,55	27,52	27,48	27,47	27,36	27,28	27,31	27,39	27,34	27,22	27,28	27,24	27,11	27,12	27,05	27,07	27,10	27,05	27,00	27,04	27,01	26,97	27,00	26,99	26,88	26,97	26,91	26,88	26,67	26,28	25,94	25,96	26,25	26,54	26,74	26,92	26,96	27,08	27,06	26,92	26,97	26,89	26,89	26,88	26,69	26,40	26,13	26,02	26,09	26,26	26,55	26,77	26,98	27,08	27,18	27,31	27,37	27,38	27,40	27,38	27,42	27,38	27,36	27,31	27,16	27,02	26,78	26,20	25,52	24,91	24,35	23,95	23,71	23,53	23,50	23,51	23,59	23,55	23,57	23,57	23,65	23,67	23,64	23,66	23,77	23,75	23,73	23,81	23,83	23,85	23,90	23,84	23,92	23,93	23,97	24,07	24,03	24,09	24,17	24,14	24,17	24,18	24,18	24,20	24,21	24,28	24,25	24,24	24,27	24,20	24,28	24,29	24,32	24,36	24,32	24,32	24,33	24,36	24,27	24,31	24,38	24,29	24,35	24,38	24,36	24,33	24,36	24,33	24,26	24,33	24,32	24,28	24,25	24,18	24,13	24,18	24,28	24,22	24,19	24,16	24,22	24,27	24,15	24,06	24,14	24,15	24,11	24,14	24,07	24,13	23,97	24,00	24,09	23,97	23,90	23,91	24,00	23,95	23,86	23,76	23,78	23,82	23,75	23,69	23,63	23,69	23,72	23,69	23,70	23,61	23,57	23,54	23,55	23,60	23,55	23,48	23,45	23,46	23,44	23,40	23,41	23,36	23,49	23,40	23,38	23,34	23,33	23,32	23,20	23,13	23,23	23,22	23,16	23,15	23,13	23,09	23,16	23,15	23,18	23,21	23,07	22,99	23,04	23,09	23,12	23,03	22,97	
20,58	20,55	20,61	20,63	20,64	20,71	20,68	20,62	20,60	20,61	20,65	20,75	20,70	20,63	20,64	20,68	20,67	20,60	20,64	20,62	20,64	20,71	20,68	20,68	20,73	20,65	20,64	20,75	20,84	20,86	21,00	21,20	21,37	21,49	21,60	21,60	21,62	21,64	21,64	21,65	21,64	21,63	21,63	21,74	21,70	21,67	21,65	21,60	21,62	21,72	21,64	21,61	21,62	21,60	21,53	21,53	21,62	21,64	21,66	21,68	21,65	21,69	21,68	21,63	21,68	21,69	21,69	21,74	21,78	21,76	21,75	21,67	21,75	21,73	21,70	21,78	21,75	21,84	21,82	21,87	21,85	21,82	21,88	21,93	21,87	21,87	21,99	21,98	21,95	21,91	21,85	22,03	22,01	22,02	22,00	22,04	21,98	21,92	21,98	22,11	22,10	22,11	22,08	22,07	22,08	22,10	22,13	22,12	22,08	22,14	22,17	22,21	22,23	22,20	22,27	22,33	22,25	22,19	22,22	22,24	22,23	22,29	22,27	22,26	22,26	22,28	22,21	22,31	22,36	22,38	22,37	22,39	22,42	22,43	22,45	22,50	22,52	22,56	22,59	22,56	22,58	22,54	22,60	22,63	22,56	22,57	22,59	22,72	22,75	22,70	22,71	22,74	22,73	22,75	22,71	22,77	22,87	22,83	22,86	22,86	22,92	22,94	22,88	22,90	22,93	22,93	23,06	23,04	23,03	23,11	23,09	23,14	23,20	23,22	23,23	23,30	23,29	23,35	23,32	23,32	23,42	23,41	23,40	23,42	23,33	23,36	23,39	23,31	23,38	23,40	23,48	23,39	23,37	23,38	23,50	23,39	23,41	23,45	23,45	23,38	23,39	23,43	23,32	23,18	23,19	23,27	23,23	23,19	23,16	23,12	22,96	22,85	22,73	22,59	22,35	22,36	22,48	22,58	22,82	22,32	22,97	22,99	23,10	23,23	23,39	23,65	23,54	23,47	23,47	23,57	23,68	23,81	23,98	24,16	24,50	24,90	25,11	25,31	25,40	25,41	25,60	25,67	25,69	25,70	25,77	25,79	25,79	25,87	25,90	25,90	25,93	25,86	25,90	26,00	26,07	26,13	26,17	26,16	26,24	26,16	26,07	26,12	26,12	26,08	25,98	26,04	25,98	25,88	25,87	25,73	25,50	25,16	24,54	24,58	25,24	25,62	25,65	25,67	25,62	25,69	25,72	25,77	25,82	25,80	25,88	25,86	25,79	25,83	25,82	25,84	25,85	25,90	25,95	25,95	25,94	26,02	26,00	26,04	26,08	26,11	26,18	26,27	26,24	26,25	26,30	26,32	26,40	26,38	26,32	26,36	26,40	26,43	26,52	26,50	26,55	26,57	26,61	26,56	26,58	26,60	26,66	26,75	26,78	26,81	26,80	26,74	26,80	26,79	26,83	26,82	26,81	26,84	26,90	26,93	26,93	26,99	27,03	27,03	27,05	27,09	27,10	27,07	27,19	27,19	27,23	27,22	27,23	27,24	27,27	27,26	27,32	27,32	27,31	27,33	27,38	27,49	27,40	27,43	27,39	27,39	27,43	27,40	27,43	27,49	27,51	27,55	27,60	27,47	27,47	27,49	27,56	27,62	27,57	27,64	27,65	27,66	27,68	27,61	27,64	27,70	27,68	27,65	27,62	27,67	27,69	27,73	27,78	27,73	27,67	27,63	27,69	27,76	27,80	27,83	27,85	27,94	27,92	27,87	27,92	27,86	27,86	27,82	27,81	27,84	27,86	27,88	27,91	27,82	27,83	27,89	27,89	27,89	27,85	27,83	27,76	27,80	27,81	27,75	27,74	27,82	27,78	27,73	27,74	27,68	27,70	27,72	27,69	27,66	27,58	27,55	27,59	27,59	27,59	27,57	27,54	27,44	27,41	27,41	27,33	27,31	27,34	27,37	27,24	27,19	27,23	27,13	27,13	27,16	27,06	27,09	27,09	27,09	27,04	27,00	26,95	26,99	26,95	26,85	26,92	26,82	26,71	26,39	26,09	25,89	26,13	26,48	26,65	26,80	26,92	26,98	27,01	27,08	26,99	26,98	26,97	26,90	26,88	26,73	26,42	26,15	26,03	26,05	26,24	26,53	26,84	26,93	27,10	27,23	27,31	27,42	27,42	27,41	27,38	27,42	27,41	27,35	27,32	27,19	27,01	26,77	26,22	25,44	24,82	24,33	23,99	23,70	23,51	23,46	23,50	23,54	23,53	23,55	23,57	23,57	23,57	23,57	23,59	23,68	23,77	23,76	23,78	23,85	23,85	23,89	23,88	23,92	23,98	23,99	24,07	24,08	24,08	24,06	24,11	24,12	24,14	24,14	24,13	24,24	24,26	24,29	24,25	24,23	24,27	24,30	24,32	24,32	24,37	24,34	24,38	24,38	24,28	24,27	24,34	24,41	24,27	24,37	24,40	24,33	24,35	24,36	24,42	24,36	24,38	24,37	24,23	24,20	24,07	24,04	24,15	24,22	24,16	24,18	24,12	24,15	24,22	24,17	24,09	24,06	24,03	24,08	24,16	24,14	24,14	24,13	24,09	24,13	23,99	23,87	23,93	23,91	23,98	23,95	23,83	23,77	23,73	23,76	23,75	23,67	23,61	23,63	23,69	23,65	23,67	23,63	23,53	23,49	23,60	23,55	23,46	23,45	23,52	23,44	23,43	23,39	23,38	23,43	23,32	23,29	23,32	23,40	23,40	23,27	23,18	23,19	23,25	23,18	23,22	23,15	23,11	23,12	23,14	23,08	23,12	23,01	23,02	22,98	23,12	23,12	22,98	22,96	
20,68	20,67	20,63	20,66	20,68	20,62	20,72	20,71	20,64	20,65	20,63	20,59	20,60	20,58	20,67	20,68	20,64	20,61	20,63	20,64	20,65	20,70	20,71	20,70	20,67	20,67	20,74	20,73	20,84	20,91	20,93	21,16	21,31	21,55	21,72	21,72	21,64	21,59	21,67	21,65	21,60	21,54	21,55	21,66	21,69	21,61	21,62	21,61	21,64	21,67	21,67	21,60	21,63	21,59	21,62	21,56	21,65	21,67	21,70	21,64	21,65	21,68	21,69	21,53	21,52	21,62	21,71	21,72	21,79	21,77	21,73	21,68	21,68	21,69	21,74	21,77	21,85	21,84	21,80	21,76	21,86	21,90	21,87	21,87	21,98	21,96	22,01	22,01	22,07	22,05	21,93	22,03	22,04	22,02	22,05	22,06	21,95	21,96	21,93	22,04	22,13	22,10	22,13	22,14	22,10	22,13	22,15	22,15	22,16	22,15	22,11	22,19	22,26	22,24	22,29	22,30	22,26	22,16	22,24	22,30	22,25	22,29	22,26	22,23	22,30	22,39	22,30	22,31	22,30	22,28	22,40	22,38	22,42	22,45	22,41	22,47	22,53	22,54	22,54	22,55	22,58	22,55	22,50	22,57	22,51	22,57	22,54	22,65	22,69	22,65	22,69	22,71	22,72	22,70	22,75	22,72	22,82	22,81	22,80	22,82	22,90	22,93	22,91	22,97	22,98	22,96	23,02	23,02	23,02	23,11	23,13	23,14	23,20	23,18	23,23	23,26	23,29	23,34	23,34	23,30	23,35	23,36	23,42	23,39	23,36	23,40	23,44	23,35	23,40	23,42	23,45	23,38	23,37	23,49	23,52	23,38	23,33	23,42	23,41	23,28	23,23	23,21	23,13	23,04	23,08	23,17	23,16	23,24	23,10	23,09	23,02	22,78	22,75	22,76	22,59	22,17	22,83	22,48	23,30	23,44	23,47	23,43	23,38	23,47	23,57	23,54	23,43	23,42	23,44	23,48	23,54	23,57	23,68	23,75	24,05	24,65	25,05	25,20	25,33	25,41	25,51	25,61	25,73	25,81	25,85	25,86	25,85	25,95	26,00	25,96	25,99	25,92	25,88	25,95	26,03	26,11	26,21	26,20	26,25	26,19	26,12	26,09	26,05	26,05	25,98	26,03	26,02	25,91	25,88	25,83	25,71	25,56	24,99	24,48	24,82	25,42	25,63	25,59	25,61	25,71	25,74	25,80	25,75	25,77	25,89	25,81	25,81	25,88	25,96	25,93	25,84	25,87	25,95	25,96	25,95	25,97	25,98	25,99	26,08	26,14	26,19	26,25	26,26	26,24	26,37	26,33	26,39	26,40	26,33	26,29	26,41	26,44	26,48	26,44	26,52	26,62	26,65	26,73	26,64	26,71	26,73	26,73	26,75	26,74	26,80	26,77	26,81	26,77	26,80	26,78	26,86	26,85	26,92	26,97	26,94	26,94	26,99	27,02	26,98	27,07	27,08	27,05	27,17	27,19	27,19	27,24	27,21	27,20	27,23	27,28	27,36	27,38	27,32	27,32	27,39	27,36	27,34	27,40	27,44	27,41	27,42	27,39	27,36	27,46	27,53	27,54	27,58	27,53	27,49	27,57	27,59	27,58	27,58	27,66	27,64	27,61	27,61	27,60	27,62	27,72	27,67	27,60	27,61	27,62	27,66	27,70	27,77	27,68	27,68	27,65	27,74	27,76	27,79	27,78	27,82	27,85	27,89	27,92	27,91	27,90	27,82	27,82	27,85	27,87	27,87	27,84	27,88	27,88	27,83	27,89	27,90	27,88	27,84	27,86	27,81	27,75	27,72	27,74	27,71	27,75	27,75	27,73	27,74	27,74	27,75	27,72	27,66	27,59	27,56	27,56	27,58	27,55	27,52	27,50	27,50	27,44	27,37	27,40	27,43	27,36	27,36	27,36	27,35	27,30	27,25	27,15	27,17	27,19	27,12	27,07	27,13	27,14	27,08	26,97	26,92	26,87	26,90	26,94	26,93	26,77	26,57	26,26	25,94	26,08	26,40	26,66	26,76	26,92	26,97	26,95	26,93	27,02	27,02	27,05	27,05	26,98	26,98	26,75	26,43	26,16	26,11	26,20	26,34	26,52	26,79	26,94	26,99	27,17	27,30	27,42	27,38	27,36	27,44	27,43	27,37	27,37	27,29	27,14	26,97	26,73	26,21	25,46	24,80	24,27	23,92	23,73	23,59	23,50	23,47	23,47	23,46	23,52	23,56	23,58	23,61	23,59	23,63	23,68	23,74	23,78	23,82	23,82	23,84	23,81	23,85	23,92	24,01	24,03	24,04	24,07	24,05	24,02	24,08	24,12	24,16	24,12	24,10	24,20	24,23	24,18	24,23	24,24	24,25	24,27	24,26	24,28	24,34	24,33	24,30	24,31	24,25	24,24	24,30	24,34	24,26	24,32	24,34	24,34	24,36	24,38	24,32	24,33	24,37	24,37	24,30	24,11	23,99	23,99	24,03	24,12	24,15	24,10	24,09	24,16	24,23	24,22	24,14	24,15	23,99	24,04	24,15	24,13	24,15	24,08	24,02	24,05	24,03	23,89	23,88	23,90	23,85	23,90	23,86	23,84	23,76	23,75	23,72	23,72	23,74	23,68	23,66	23,62	23,66	23,64	23,59	23,48	23,54	23,53	23,52	23,40	23,38	23,39	23,46	23,50	23,38	23,41	23,28	23,25	23,34	23,29	23,34	23,31	23,22	23,21	23,25	23,18	23,20	23,13	23,17	23,25	23,15	23,08	23,11	23,05	23,03	23,15	23,15	23,11	23,01	22,96	
20,66	20,69	20,60	20,60	20,66	20,60	20,71	20,70	20,68	20,67	20,71	20,59	20,66	20,64	20,69	20,72	20,70	20,61	20,64	20,58	20,64	20,76	20,67	20,63	20,67	20,69	20,74	20,77	20,73	20,92	20,98	21,09	21,28	21,52	21,74	21,72	21,59	21,57	21,69	21,73	21,67	21,55	21,49	21,60	21,66	21,64	21,64	21,56	21,55	21,53	21,56	21,62	21,63	21,60	21,58	21,59	21,62	21,63	21,63	21,66	21,66	21,67	21,74	21,64	21,58	21,66	21,67	21,60	21,71	21,85	21,74	21,64	21,71	21,78	21,78	21,83	21,80	21,79	21,69	21,73	21,86	21,89	21,89	21,93	21,92	21,96	21,97	21,96	21,95	22,02	22,02	22,03	22,02	21,98	21,96	22,00	22,08	22,09	22,00	22,08	22,10	22,12	22,14	22,14	22,10	22,16	22,17	22,10	22,18	22,15	22,07	22,18	22,25	22,14	22,22	22,26	22,21	22,19	22,22	22,27	22,22	22,32	22,29	22,22	22,27	22,30	22,31	22,34	22,31	22,31	22,42	22,44	22,45	22,52	22,44	22,42	22,52	22,55	22,52	22,59	22,54	22,49	22,52	22,55	22,63	22,64	22,62	22,64	22,65	22,61	22,67	22,70	22,65	22,73	22,77	22,68	22,75	22,82	22,85	22,86	22,96	23,00	22,92	22,92	23,02	23,00	23,04	23,03	23,02	23,12	23,17	23,17	23,22	23,18	23,14	23,20	23,22	23,32	23,27	23,31	23,32	23,38	23,39	23,45	23,38	23,41	23,39	23,42	23,43	23,45	23,44	23,34	23,34	23,45	23,47	23,35	23,26	23,25	23,21	23,15	23,12	23,13	23,08	23,10	23,09	23,10	23,15	23,18	23,20	23,11	23,18	23,17	23,26	23,36	23,31	23,27	23,35	23,46	23,54	23,49	23,44	23,45	23,50	23,44	23,48	23,58	23,51	23,43	23,52	23,47	23,47	23,45	23,57	23,62	23,89	24,54	24,94	25,11	25,25	25,31	25,42	25,53	25,68	25,75	25,81	25,91	25,91	25,89	25,96	25,99	25,97	25,92	25,96	26,01	26,02	26,11	26,19	26,21	26,25	26,23	26,17	26,08	26,06	26,13	26,12	26,04	25,99	25,94	25,81	25,87	25,84	25,76	25,44	24,72	24,54	25,02	25,46	25,59	25,63	25,71	25,73	25,79	25,75	25,80	25,89	25,83	25,81	25,88	25,95	25,92	25,89	25,92	25,94	25,88	25,97	26,01	26,03	26,03	26,12	26,18	26,19	26,20	26,18	26,18	26,26	26,26	26,29	26,31	26,35	26,37	26,39	26,46	26,44	26,46	26,50	26,62	26,65	26,73	26,65	26,72	26,72	26,74	26,79	26,79	26,81	26,89	26,82	26,80	26,78	26,80	26,90	26,93	26,96	27,04	27,00	26,92	26,95	26,99	27,01	27,02	27,09	27,08	27,10	27,21	27,18	27,17	27,22	27,29	27,29	27,37	27,40	27,35	27,32	27,28	27,28	27,34	27,35	27,41	27,47	27,41	27,46	27,40	27,37	27,42	27,50	27,57	27,50	27,52	27,54	27,54	27,58	27,54	27,59	27,63	27,57	27,50	27,50	27,56	27,69	27,68	27,70	27,63	27,58	27,60	27,57	27,71	27,77	27,78	27,71	27,74	27,73	27,76	27,79	27,75	27,71	27,82	27,88	27,92	27,87	27,87	27,86	27,82	27,92	27,97	27,89	27,78	27,86	27,86	27,84	27,92	27,92	27,89	27,82	27,84	27,84	27,87	27,78	27,73	27,73	27,77	27,78	27,76	27,75	27,78	27,74	27,64	27,61	27,59	27,52	27,52	27,57	27,56	27,53	27,46	27,47	27,47	27,39	27,33	27,31	27,35	27,42	27,38	27,28	27,30	27,24	27,18	27,10	27,15	27,17	27,12	27,07	27,06	27,09	27,01	26,92	26,91	26,87	26,91	26,91	26,63	26,30	26,03	26,04	26,37	26,66	26,77	26,88	26,95	27,04	27,01	27,03	27,00	26,99	27,07	27,10	26,93	26,91	26,69	26,42	26,25	26,19	26,30	26,45	26,59	26,76	26,88	27,01	27,10	27,20	27,36	27,41	27,34	27,37	27,42	27,35	27,45	27,38	27,18	26,97	26,70	26,20	25,41	24,79	24,25	23,90	23,60	23,56	23,52	23,42	23,49	23,50	23,50	23,53	23,59	23,59	23,57	23,71	23,68	23,68	23,78	23,87	23,80	23,83	23,82	23,81	23,85	23,97	24,00	24,00	24,04	23,99	24,00	24,12	24,11	24,21	24,15	24,11	24,23	24,22	24,22	24,27	24,30	24,28	24,25	24,27	24,23	24,29	24,31	24,33	24,25	24,29	24,34	24,30	24,36	24,36	24,35	24,32	24,32	24,30	24,29	24,26	24,24	24,33	24,25	24,11	24,00	23,84	23,90	23,98	24,04	24,05	24,11	24,13	24,13	24,17	24,13	24,10	24,23	24,11	23,96	24,10	24,05	24,10	24,06	24,02	24,01	24,07	23,97	23,86	23,85	23,86	23,90	23,80	23,86	23,77	23,68	23,64	23,66	23,73	23,74	23,70	23,61	23,58	23,59	23,63	23,59	23,51	23,56	23,57	23,47	23,42	23,41	23,47	23,57	23,43	23,36	23,31	23,31	23,35	23,27	23,25	23,28	23,21	23,20	23,24	23,11	23,19	23,23	23,13	23,17	23,20	23,15	23,21	23,06	23,06	23,16	23,13	23,08	22,98	22,99	
20,62	20,70	20,60	20,51	20,61	20,65	20,68	20,73	20,68	20,68	20,72	20,67	20,68	20,62	20,66	20,68	20,71	20,68	20,64	20,57	20,55	20,73	20,75	20,70	20,71	20,66	20,67	20,69	20,87	20,85	20,96	21,16	21,21	21,51	21,66	21,62	21,56	21,62	21,77	21,67	21,73	21,61	21,55	21,58	21,58	21,64	21,75	21,62	21,48	21,50	21,58	21,58	21,64	21,60	21,59	21,57	21,60	21,72	21,69	21,72	21,74	21,68	21,68	21,62	21,72	21,74	21,70	21,64	21,67	21,81	21,82	21,74	21,65	21,79	21,85	21,77	21,75	21,81	21,75	21,76	21,82	21,81	21,83	21,89	21,88	21,85	21,94	21,94	21,93	21,93	21,91	21,90	21,99	22,09	22,02	22,03	22,06	22,12	22,08	22,05	22,12	22,12	22,20	22,19	22,14	22,14	22,16	22,14	22,14	22,17	22,08	22,14	22,24	22,17	22,24	22,36	22,23	22,12	22,18	22,28	22,25	22,37	22,29	22,21	22,30	22,26	22,22	22,32	22,33	22,37	22,44	22,48	22,44	22,47	22,43	22,49	22,53	22,62	22,59	22,57	22,60	22,56	22,50	22,51	22,64	22,65	22,65	22,63	22,67	22,66	22,67	22,73	22,71	22,69	22,75	22,76	22,81	22,79	22,84	22,90	22,99	22,97	22,87	22,92	23,03	23,12	23,07	22,98	23,05	23,16	23,21	23,19	23,23	23,25	23,22	23,24	23,16	23,27	23,36	23,34	23,35	23,39	23,39	23,44	23,47	23,44	23,38	23,44	23,46	23,44	23,47	23,40	23,40	23,44	23,37	23,24	23,15	23,13	23,14	23,11	23,19	23,16	23,14	23,11	23,15	23,22	23,26	23,27	23,34	23,38	23,37	23,44	23,39	23,40	23,47	23,46	23,52	23,45	23,53	23,47	23,43	23,47	23,47	23,53	23,50	23,54	23,58	23,54	23,60	23,50	23,42	23,48	23,56	23,60	23,86	24,45	24,92	25,07	25,24	25,37	25,48	25,50	25,66	25,68	25,81	25,84	25,85	25,88	25,98	25,98	26,01	25,96	26,04	26,04	26,10	26,13	26,26	26,29	26,29	26,23	26,18	26,12	26,09	26,14	26,09	26,06	25,96	25,92	25,92	25,90	25,87	25,85	25,66	25,16	24,57	24,65	25,18	25,48	25,59	25,70	25,77	25,77	25,82	25,79	25,86	25,85	25,80	25,83	25,91	25,91	25,90	25,96	25,98	25,93	25,94	26,04	26,05	26,08	26,09	26,15	26,19	26,23	26,21	26,21	26,25	26,27	26,30	26,34	26,36	26,44	26,43	26,48	26,50	26,58	26,58	26,64	26,62	26,66	26,65	26,64	26,69	26,75	26,78	26,79	26,82	26,77	26,85	26,85	26,83	26,83	26,91	26,94	26,95	27,02	26,99	26,98	26,94	27,04	27,05	26,99	27,08	27,09	27,08	27,10	27,16	27,23	27,20	27,22	27,25	27,33	27,38	27,27	27,27	27,31	27,28	27,32	27,37	27,41	27,41	27,41	27,40	27,43	27,36	27,43	27,48	27,52	27,53	27,39	27,52	27,55	27,53	27,51	27,54	27,64	27,60	27,53	27,51	27,56	27,71	27,69	27,65	27,61	27,53	27,59	27,63	27,72	27,72	27,74	27,72	27,73	27,72	27,77	27,86	27,78	27,76	27,79	27,80	27,85	27,88	27,87	27,87	27,83	27,89	27,95	27,85	27,74	27,77	27,87	27,86	27,88	27,89	27,90	27,83	27,86	27,84	27,84	27,82	27,73	27,76	27,79	27,72	27,65	27,68	27,77	27,72	27,59	27,59	27,59	27,51	27,55	27,57	27,62	27,58	27,46	27,41	27,41	27,40	27,31	27,32	27,38	27,37	27,34	27,24	27,19	27,22	27,18	27,12	27,13	27,15	27,09	27,01	26,97	27,04	27,04	26,99	26,93	26,93	26,90	26,76	26,45	26,45	25,88	26,15	26,52	26,79	26,87	26,91	26,96	26,94	27,03	27,07	27,06	27,02	27,07	27,04	26,95	26,93	26,74	26,46	26,31	26,35	26,38	26,50	26,64	26,85	26,87	27,00	27,13	27,28	27,35	27,40	27,43	27,41	27,35	27,40	27,46	27,38	27,13	26,99	26,73	26,15	25,38	24,72	24,20	23,84	23,60	23,50	23,52	23,43	23,41	23,48	23,53	23,57	23,57	23,60	23,57	23,65	23,64	23,66	23,80	23,81	23,85	23,87	23,87	23,85	23,94	23,92	23,97	24,00	24,05	24,02	24,10	24,10	24,14	24,16	24,10	24,12	24,21	24,24	24,23	24,30	24,30	24,35	24,29	24,32	24,32	24,23	24,32	24,32	24,30	24,30	24,38	24,35	24,37	24,37	24,38	24,40	24,37	24,33	24,32	24,28	24,27	24,34	24,23	23,95	23,72	23,73	23,75	23,81	23,87	23,88	23,92	23,98	24,01	24,04	24,10	24,10	24,17	24,15	24,12	24,11	24,09	24,06	24,08	24,07	24,07	24,04	23,90	23,81	23,92	23,80	23,94	23,87	23,81	23,77	23,74	23,76	23,73	23,64	23,70	23,72	23,68	23,58	23,67	23,67	23,62	23,57	23,50	23,57	23,58	23,54	23,48	23,41	23,45	23,40	23,34	23,33	23,31	23,35	23,34	23,35	23,33	23,26	23,32	23,25	23,15	23,18	23,22	23,13	23,06	23,13	23,20	23,18	23,05	23,01	23,08	23,10	23,11	23,07	23,06
[truncated: 1,444,217 more chars]
