# Supplementary material for: A novel phased-array thermography concept for non-destructive testing
Source: Sci Rep. 2025 Nov 7;15:39144. doi: 10.1038/s41598-025-26380-8 (PMC12594793; doi:10.1038/s41598-025-26380-8)
Supplement: Supplementary file 2 — Supplementary Information 2. [file 41598_2025_26380_MOESM2_ESM.zip › Supplementary_Data/2-Experimental/1-Composite_Plate/PAT_DT_0s_TUp_40s/Impact 2_0014_14.asc]

[Settings]
Version=3
ImageWidth=640
ImageHeight=480
ShotRange=15.00;35.00
CalibRange=-40.00;120.00
TempUnit=�C

[MeasDefs]
ID=Avg	Min	Max	Span	SDev
R1=21.97	20,37	23,65	3,28	0,62

[Data]
20,40	20,39	20,35	20,38	20,22	20,19	20,35	20,38	20,32	20,32	20,25	20,37	20,39	20,50	20,48	20,45	20,37	20,35	20,41	20,42	20,40	20,43	20,36	20,34	20,29	20,35	20,34	20,31	20,43	20,53	20,44	20,37	20,38	20,31	20,43	20,47	20,46	20,47	20,45	20,42	20,46	20,49	20,44	20,40	20,46	20,39	20,38	20,45	20,44	20,43	20,42	20,38	20,47	20,47	20,45	20,40	20,39	20,43	20,28	20,39	20,51	20,49	20,44	20,55	20,51	20,45	20,44	20,51	20,46	20,42	20,44	20,48	20,50	20,42	20,46	20,45	20,45	20,43	20,44	20,43	20,31	20,34	20,38	20,38	20,39	20,35	20,36	20,37	20,45	20,47	20,45	20,47	20,49	20,43	20,38	20,48	20,48	20,36	20,49	20,38	20,42	20,34	20,45	20,52	20,43	20,44	20,49	20,40	20,38	20,48	20,52	20,40	20,44	20,41	20,38	20,35	20,48	20,44	20,40	20,39	20,31	20,39	20,54	20,53	20,50	20,61	20,49	20,41	20,41	20,43	20,44	20,40	20,41	20,44	20,42	20,53	20,43	20,35	20,39	20,39	20,37	20,38	20,40	20,35	20,37	20,36	20,48	20,51	20,39	20,47	20,44	20,49	20,54	20,52	20,46	20,41	20,50	20,46	20,42	20,39	20,35	20,45	20,46	20,50	20,51	20,46	20,40	20,45	20,53	20,55	20,45	20,45	20,52	20,52	20,45	20,42	20,41	20,42	20,46	20,41	20,40	20,41	20,43	20,36	20,46	20,44	20,49	20,48	20,39	20,41	20,50	20,55	20,55	20,43	20,43	20,45	20,44	20,49	20,46	20,43	20,49	20,52	20,39	20,39	20,49	20,40	20,45	20,41	20,36	20,36	20,39	20,46	20,50	20,47	20,49	20,39	20,47	20,42	20,43	20,52	20,54	20,44	20,41	20,40	20,52	20,47	20,47	20,51	20,43	20,53	20,48	20,51	20,39	20,35	20,48	20,51	20,58	20,54	20,47	20,45	20,50	20,59	20,55	20,54	20,48	20,44	20,42	20,46	20,48	20,54	20,49	20,48	20,48	20,46	20,54	20,57	20,49	20,47	20,56	20,59	20,50	20,46	20,39	20,43	20,50	20,50	20,49	20,56	20,60	20,51	20,45	20,44	20,40	20,43	20,55	20,54	20,54	20,43	20,50	20,57	20,49	20,52	20,44	20,45	20,49	20,49	20,51	20,51	20,58	20,53	20,43	20,42	20,47	20,49	20,47	20,56	20,47	20,44	20,49	20,44	20,44	20,52	20,51	20,48	20,56	20,46	20,41	20,50	20,51	20,54	20,61	20,61	20,50	20,53	20,55	20,44	20,46	20,58	20,57	20,54	20,44	20,43	20,46	20,47	20,52	20,51	20,52	20,57	20,52	20,50	20,47	20,45	20,56	20,59	20,55	20,45	20,46	20,50	20,50	20,56	20,55	20,52	20,47	20,39	20,42	20,46	20,57	20,52	20,51	20,56	20,51	20,46	20,43	20,52	20,48	20,37	20,47	20,46	20,46	20,46	20,48	20,45	20,45	20,48	20,52	20,51	20,43	20,59	20,63	20,50	20,42	20,49	20,60	20,54	20,48	20,47	20,44	20,46	20,47	20,45	20,44	20,51	20,59	20,51	20,40	20,46	20,41	20,51	20,48	20,47	20,42	20,45	20,50	20,45	20,43	20,44	20,39	20,44	20,47	20,44	20,47	20,55	20,48	20,52	20,44	20,40	20,39	20,37	20,41	20,48	20,49	20,47	20,51	20,44	20,44	20,45	20,47	20,49	20,50	20,42	20,48	20,56	20,52	20,47	20,46	20,48	20,49	20,48	20,51	20,48	20,49	20,42	20,45	20,52	20,42	20,53	20,60	20,49	20,47	20,49	20,54	20,54	20,58	20,59	20,54	20,49	20,50	20,51	20,42	20,46	20,47	20,49	20,58	20,47	20,43	20,47	20,48	20,45	20,45	20,46	20,46	20,45	20,44	20,47	20,48	20,48	20,53	20,63	20,49	20,45	20,59	20,57	20,45	20,44	20,40	20,48	20,53	20,47	20,49	20,51	20,47	20,49	20,47	20,47	20,45	20,49	20,49	20,43	20,44	20,39	20,49	20,49	20,43	20,47	20,40	20,40	20,49	20,43	20,42	20,47	20,50	20,49	20,51	20,46	20,46	20,51	20,44	20,41	20,44	20,44	20,51	20,38	20,39	20,49	20,50	20,54	20,42	20,43	20,52	20,52	20,50	20,47	20,46	20,48	20,56	20,43	20,51	20,45	20,36	20,33	20,44	20,46	20,49	20,52	20,54	20,42	20,41	20,43	20,51	20,56	20,47	20,56	20,46	20,39	20,47	20,47	20,42	20,41	20,46	20,48	20,48	20,41	20,48	20,52	20,55	20,55	20,49	20,56	20,55	20,54	20,45	20,33	20,41	20,43	20,41	20,41	20,43	20,39	20,44	20,48	20,52	20,49	20,42	20,49	20,40	20,42	20,52	20,40	20,38	20,42	20,43	20,45	20,43	20,46	20,42	20,53	20,43	20,39	20,35	20,41	20,40	20,47	20,42	20,42	20,44	20,47	20,52	20,36	20,46	20,41	20,38	20,43	20,38	20,47	20,50	20,48	20,45	20,39	20,44	20,52	20,51	20,38	20,30	20,38	20,38	20,34	20,39	20,47	20,39	20,41	20,44	20,37	20,37	20,43	20,47	20,38	20,41	20,58	20,42	20,40	20,43	20,33	20,39	20,23	20,24	20,34	20,38	20,38	20,35	20,38	
20,35	20,42	20,37	20,38	20,36	20,30	20,27	20,47	20,38	20,37	20,30	20,41	20,46	20,43	20,45	20,40	20,45	20,38	20,39	20,42	20,37	20,39	20,38	20,44	20,35	20,31	20,47	20,44	20,40	20,48	20,42	20,26	20,32	20,35	20,35	20,44	20,50	20,55	20,54	20,43	20,47	20,47	20,47	20,39	20,46	20,42	20,41	20,52	20,46	20,46	20,39	20,34	20,38	20,45	20,53	20,47	20,51	20,53	20,40	20,42	20,45	20,45	20,43	20,44	20,46	20,44	20,30	20,48	20,42	20,42	20,41	20,44	20,51	20,45	20,46	20,47	20,51	20,53	20,44	20,44	20,39	20,38	20,36	20,36	20,39	20,42	20,46	20,48	20,51	20,45	20,45	20,49	20,45	20,42	20,51	20,53	20,48	20,42	20,44	20,41	20,36	20,35	20,36	20,40	20,46	20,47	20,49	20,49	20,46	20,50	20,45	20,34	20,45	20,38	20,39	20,43	20,44	20,42	20,48	20,46	20,37	20,39	20,47	20,52	20,46	20,57	20,52	20,43	20,44	20,48	20,43	20,48	20,47	20,46	20,49	20,51	20,45	20,39	20,39	20,38	20,28	20,31	20,45	20,43	20,43	20,47	20,54	20,52	20,42	20,45	20,47	20,43	20,45	20,46	20,51	20,49	20,53	20,44	20,51	20,42	20,35	20,51	20,45	20,40	20,51	20,47	20,44	20,48	20,54	20,54	20,51	20,45	20,50	20,47	20,42	20,47	20,43	20,42	20,49	20,44	20,40	20,41	20,41	20,36	20,45	20,52	20,41	20,38	20,37	20,46	20,54	20,51	20,47	20,41	20,40	20,47	20,44	20,49	20,56	20,53	20,46	20,51	20,48	20,39	20,43	20,48	20,48	20,53	20,40	20,35	20,44	20,49	20,39	20,46	20,50	20,49	20,53	20,47	20,47	20,54	20,51	20,47	20,50	20,45	20,58	20,54	20,48	20,57	20,52	20,50	20,52	20,49	20,48	20,42	20,46	20,47	20,48	20,47	20,40	20,41	20,56	20,58	20,54	20,54	20,48	20,54	20,53	20,53	20,49	20,54	20,56	20,51	20,44	20,50	20,52	20,53	20,50	20,43	20,48	20,57	20,53	20,55	20,48	20,44	20,48	20,49	20,50	20,58	20,60	20,53	20,51	20,46	20,47	20,47	20,56	20,58	20,44	20,40	20,48	20,50	20,51	20,45	20,49	20,49	20,44	20,45	20,52	20,54	20,52	20,48	20,43	20,46	20,46	20,51	20,49	20,54	20,47	20,42	20,48	20,49	20,47	20,45	20,53	20,49	20,52	20,50	20,50	20,49	20,46	20,50	20,52	20,54	20,48	20,56	20,58	20,59	20,45	20,45	20,57	20,56	20,42	20,42	20,48	20,51	20,51	20,48	20,49	20,50	20,51	20,50	20,55	20,50	20,52	20,56	20,58	20,49	20,45	20,53	20,50	20,50	20,54	20,52	20,49	20,43	20,42	20,46	20,53	20,52	20,55	20,56	20,50	20,54	20,48	20,44	20,47	20,42	20,43	20,49	20,48	20,51	20,57	20,53	20,49	20,53	20,52	20,51	20,50	20,58	20,63	20,53	20,48	20,57	20,54	20,56	20,42	20,50	20,45	20,42	20,48	20,45	20,47	20,47	20,58	20,54	20,48	20,46	20,47	20,44	20,52	20,58	20,56	20,47	20,50	20,47	20,48	20,50	20,52	20,53	20,50	20,55	20,55	20,52	20,45	20,45	20,45	20,48	20,54	20,47	20,40	20,45	20,52	20,54	20,56	20,45	20,40	20,42	20,42	20,49	20,46	20,49	20,49	20,58	20,48	20,46	20,47	20,50	20,46	20,45	20,53	20,49	20,49	20,51	20,49	20,51	20,46	20,53	20,61	20,52	20,46	20,46	20,53	20,53	20,59	20,61	20,59	20,51	20,45	20,46	20,51	20,43	20,48	20,53	20,54	20,51	20,45	20,52	20,48	20,42	20,43	20,47	20,41	20,41	20,42	20,45	20,48	20,46	20,47	20,58	20,49	20,42	20,51	20,51	20,46	20,51	20,52	20,52	20,59	20,51	20,52	20,53	20,43	20,41	20,47	20,52	20,52	20,54	20,58	20,54	20,46	20,47	20,46	20,46	20,47	20,49	20,49	20,53	20,62	20,52	20,41	20,46	20,50	20,45	20,42	20,46	20,50	20,50	20,44	20,48	20,51	20,53	20,56	20,50	20,44	20,47	20,45	20,45	20,45	20,39	20,51	20,47	20,52	20,52	20,50	20,49	20,58	20,55	20,52	20,52	20,48	20,37	20,41	20,52	20,57	20,59	20,55	20,45	20,43	20,55	20,63	20,53	20,46	20,50	20,50	20,44	20,46	20,47	20,52	20,45	20,45	20,40	20,47	20,44	20,42	20,47	20,55	20,60	20,52	20,51	20,46	20,53	20,54	20,41	20,39	20,47	20,47	20,41	20,37	20,46	20,48	20,49	20,53	20,50	20,49	20,50	20,36	20,42	20,46	20,59	20,42	20,38	20,42	20,34	20,37	20,47	20,39	20,44	20,42	20,37	20,37	20,47	20,42	20,39	20,42	20,40	20,50	20,49	20,47	20,40	20,42	20,48	20,36	20,45	20,43	20,45	20,45	20,51	20,48	20,45	20,47	20,42	20,50	20,47	20,41	20,42	20,48	20,38	20,37	20,45	20,38	20,33	20,42	20,46	20,40	20,41	20,40	20,40	20,36	20,47	20,33	20,35	20,46	20,41	20,39	20,26	20,27	20,29	20,41	20,41	20,38	20,39	
20,37	20,44	20,41	20,37	20,39	20,33	20,33	20,47	20,53	20,44	20,34	20,31	20,39	20,38	20,38	20,39	20,51	20,51	20,36	20,41	20,33	20,32	20,30	20,43	20,42	20,40	20,46	20,50	20,44	20,37	20,36	20,36	20,34	20,45	20,47	20,31	20,39	20,40	20,50	20,56	20,58	20,55	20,51	20,43	20,52	20,45	20,37	20,47	20,41	20,41	20,40	20,27	20,34	20,47	20,52	20,47	20,46	20,52	20,51	20,43	20,46	20,48	20,48	20,48	20,40	20,43	20,37	20,35	20,46	20,50	20,43	20,46	20,51	20,50	20,53	20,47	20,43	20,48	20,41	20,44	20,45	20,43	20,43	20,43	20,47	20,44	20,49	20,43	20,41	20,42	20,30	20,45	20,42	20,42	20,50	20,53	20,51	20,53	20,50	20,44	20,43	20,33	20,36	20,34	20,43	20,44	20,49	20,47	20,52	20,45	20,41	20,38	20,55	20,54	20,42	20,45	20,42	20,41	20,44	20,43	20,41	20,48	20,50	20,48	20,42	20,45	20,41	20,38	20,45	20,52	20,48	20,43	20,42	20,42	20,41	20,48	20,38	20,41	20,45	20,48	20,40	20,27	20,34	20,47	20,43	20,51	20,58	20,57	20,46	20,41	20,45	20,52	20,47	20,47	20,46	20,50	20,53	20,43	20,49	20,46	20,38	20,50	20,46	20,51	20,46	20,52	20,50	20,45	20,48	20,46	20,47	20,51	20,47	20,50	20,41	20,39	20,41	20,41	20,55	20,46	20,44	20,50	20,47	20,36	20,42	20,50	20,47	20,44	20,40	20,37	20,45	20,53	20,46	20,46	20,49	20,51	20,46	20,49	20,56	20,51	20,52	20,49	20,54	20,50	20,42	20,48	20,55	20,55	20,47	20,41	20,41	20,51	20,48	20,46	20,46	20,51	20,59	20,53	20,49	20,55	20,51	20,45	20,46	20,45	20,53	20,54	20,44	20,55	20,57	20,61	20,52	20,43	20,42	20,55	20,62	20,53	20,39	20,41	20,49	20,48	20,58	20,65	20,55	20,50	20,51	20,54	20,63	20,60	20,52	20,60	20,63	20,53	20,52	20,48	20,48	20,56	20,52	20,50	20,56	20,49	20,50	20,59	20,48	20,49	20,53	20,39	20,42	20,55	20,55	20,48	20,53	20,45	20,48	20,55	20,52	20,57	20,44	20,39	20,47	20,45	20,43	20,48	20,59	20,57	20,46	20,43	20,48	20,56	20,57	20,59	20,44	20,43	20,41	20,44	20,54	20,45	20,45	20,47	20,47	20,48	20,47	20,52	20,47	20,43	20,40	20,41	20,46	20,52	20,44	20,47	20,44	20,44	20,50	20,52	20,54	20,54	20,49	20,41	20,45	20,51	20,52	20,46	20,54	20,57	20,45	20,48	20,56	20,52	20,49	20,52	20,57	20,53	20,49	20,52	20,53	20,50	20,52	20,43	20,50	20,54	20,60	20,55	20,53	20,51	20,48	20,44	20,54	20,55	20,52	20,51	20,45	20,52	20,45	20,43	20,49	20,47	20,43	20,56	20,54	20,50	20,55	20,55	20,45	20,53	20,52	20,48	20,54	20,55	20,61	20,53	20,40	20,57	20,52	20,57	20,53	20,52	20,49	20,45	20,55	20,50	20,48	20,48	20,57	20,47	20,44	20,49	20,47	20,46	20,46	20,57	20,55	20,48	20,49	20,56	20,50	20,46	20,50	20,50	20,44	20,51	20,55	20,46	20,46	20,54	20,55	20,49	20,56	20,63	20,54	20,53	20,44	20,46	20,51	20,49	20,44	20,42	20,44	20,49	20,52	20,59	20,50	20,55	20,53	20,54	20,55	20,52	20,51	20,57	20,53	20,49	20,47	20,58	20,58	20,48	20,56	20,54	20,52	20,46	20,47	20,50	20,49	20,51	20,55	20,53	20,50	20,49	20,49	20,47	20,51	20,44	20,57	20,54	20,52	20,49	20,52	20,62	20,48	20,42	20,51	20,48	20,43	20,39	20,46	20,47	20,49	20,46	20,45	20,56	20,54	20,46	20,49	20,51	20,43	20,52	20,53	20,51	20,54	20,48	20,47	20,49	20,42	20,47	20,47	20,54	20,55	20,57	20,53	20,49	20,49	20,56	20,56	20,49	20,54	20,54	20,50	20,54	20,53	20,45	20,35	20,46	20,51	20,47	20,36	20,40	20,48	20,54	20,52	20,52	20,55	20,55	20,60	20,46	20,53	20,51	20,52	20,42	20,42	20,42	20,46	20,44	20,47	20,54	20,49	20,47	20,54	20,49	20,48	20,52	20,49	20,50	20,47	20,49	20,57	20,58	20,59	20,50	20,43	20,50	20,60	20,60	20,52	20,54	20,51	20,56	20,51	20,43	20,47	20,52	20,47	20,45	20,47	20,47	20,39	20,46	20,47	20,47	20,47	20,46	20,40	20,45	20,47	20,46	20,48	20,57	20,53	20,37	20,36	20,39	20,41	20,48	20,47	20,38	20,52	20,62	20,48	20,44	20,46	20,56	20,57	20,42	20,40	20,37	20,43	20,54	20,39	20,40	20,43	20,43	20,44	20,49	20,45	20,35	20,41	20,47	20,48	20,55	20,50	20,39	20,41	20,47	20,42	20,44	20,49	20,46	20,46	20,50	20,53	20,42	20,41	20,36	20,42	20,47	20,41	20,45	20,45	20,41	20,47	20,46	20,43	20,42	20,45	20,53	20,51	20,49	20,44	20,36	20,33	20,38	20,31	20,34	20,44	20,44	20,43	20,37	20,30	20,32	20,38	20,32	20,34	20,37	
20,39	20,34	20,44	20,36	20,43	20,41	20,32	20,46	20,56	20,44	20,30	20,32	20,41	20,41	20,46	20,50	20,49	20,43	20,34	20,43	20,39	20,34	20,31	20,36	20,41	20,45	20,40	20,44	20,48	20,39	20,32	20,43	20,41	20,41	20,45	20,33	20,29	20,36	20,56	20,54	20,50	20,59	20,51	20,46	20,45	20,38	20,33	20,45	20,37	20,41	20,48	20,40	20,45	20,45	20,53	20,37	20,36	20,43	20,37	20,35	20,44	20,57	20,46	20,44	20,42	20,44	20,53	20,44	20,41	20,47	20,44	20,46	20,52	20,48	20,56	20,52	20,40	20,41	20,48	20,48	20,54	20,46	20,43	20,48	20,46	20,53	20,45	20,39	20,31	20,42	20,44	20,47	20,49	20,45	20,44	20,41	20,48	20,53	20,59	20,48	20,43	20,44	20,42	20,39	20,48	20,54	20,42	20,48	20,47	20,48	20,38	20,47	20,54	20,48	20,47	20,42	20,41	20,36	20,39	20,40	20,46	20,49	20,50	20,47	20,39	20,41	20,44	20,35	20,44	20,49	20,52	20,43	20,44	20,40	20,42	20,47	20,46	20,43	20,55	20,52	20,46	20,40	20,43	20,38	20,40	20,43	20,51	20,54	20,44	20,43	20,51	20,56	20,48	20,52	20,54	20,49	20,51	20,51	20,50	20,47	20,44	20,46	20,48	20,51	20,54	20,45	20,49	20,46	20,46	20,47	20,54	20,50	20,46	20,51	20,48	20,39	20,43	20,43	20,52	20,46	20,44	20,45	20,45	20,37	20,43	20,43	20,53	20,54	20,45	20,48	20,40	20,42	20,43	20,47	20,53	20,54	20,44	20,46	20,52	20,47	20,55	20,60	20,49	20,50	20,47	20,50	20,49	20,44	20,52	20,43	20,44	20,47	20,51	20,52	20,48	20,53	20,57	20,55	20,45	20,52	20,45	20,39	20,45	20,46	20,57	20,61	20,56	20,48	20,56	20,54	20,52	20,43	20,41	20,51	20,54	20,53	20,46	20,42	20,54	20,54	20,58	20,63	20,57	20,49	20,43	20,44	20,52	20,57	20,52	20,55	20,55	20,50	20,49	20,50	20,44	20,61	20,60	20,50	20,60	20,54	20,50	20,51	20,53	20,52	20,52	20,48	20,48	20,58	20,58	20,50	20,54	20,55	20,48	20,52	20,44	20,55	20,49	20,45	20,49	20,47	20,42	20,42	20,49	20,51	20,47	20,45	20,51	20,46	20,51	20,61	20,57	20,47	20,48	20,51	20,55	20,55	20,55	20,48	20,47	20,53	20,50	20,54	20,49	20,49	20,48	20,41	20,39	20,47	20,53	20,53	20,47	20,49	20,57	20,53	20,55	20,52	20,47	20,37	20,48	20,48	20,45	20,47	20,53	20,51	20,49	20,49	20,59	20,49	20,46	20,58	20,57	20,50	20,51	20,48	20,53	20,48	20,42	20,41	20,50	20,57	20,59	20,54	20,49	20,52	20,50	20,50	20,50	20,58	20,60	20,47	20,52	20,54	20,47	20,39	20,47	20,51	20,52	20,48	20,52	20,48	20,49	20,49	20,45	20,48	20,54	20,51	20,50	20,51	20,55	20,54	20,44	20,50	20,50	20,52	20,53	20,49	20,49	20,52	20,63	20,53	20,58	20,58	20,56	20,51	20,44	20,47	20,49	20,48	20,51	20,50	20,53	20,49	20,51	20,52	20,54	20,47	20,41	20,50	20,48	20,46	20,56	20,47	20,49	20,53	20,54	20,50	20,48	20,48	20,57	20,59	20,52	20,48	20,54	20,49	20,55	20,57	20,47	20,46	20,55	20,58	20,48	20,45	20,52	20,52	20,47	20,42	20,43	20,51	20,54	20,43	20,52	20,54	20,47	20,46	20,48	20,55	20,48	20,43	20,47	20,51	20,50	20,46	20,59	20,55	20,49	20,45	20,54	20,50	20,54	20,50	20,51	20,56	20,50	20,49	20,45	20,54	20,43	20,40	20,48	20,49	20,44	20,49	20,56	20,54	20,57	20,56	20,41	20,53	20,51	20,44	20,49	20,50	20,45	20,53	20,57	20,54	20,49	20,46	20,50	20,51	20,50	20,48	20,51	20,56	20,54	20,55	20,55	20,36	20,41	20,53	20,58	20,49	20,54	20,49	20,43	20,47	20,48	20,41	20,45	20,48	20,52	20,48	20,42	20,51	20,57	20,51	20,53	20,53	20,56	20,54	20,50	20,51	20,54	20,58	20,60	20,54	20,43	20,36	20,39	20,42	20,43	20,53	20,45	20,56	20,54	20,48	20,46	20,51	20,51	20,51	20,48	20,50	20,55	20,54	20,50	20,48	20,36	20,43	20,51	20,51	20,52	20,58	20,47	20,54	20,54	20,49	20,44	20,50	20,51	20,43	20,44	20,53	20,52	20,46	20,46	20,46	20,50	20,46	20,48	20,49	20,45	20,42	20,42	20,56	20,51	20,47	20,40	20,41	20,42	20,53	20,55	20,44	20,46	20,63	20,54	20,49	20,56	20,49	20,52	20,50	20,51	20,43	20,50	20,50	20,41	20,41	20,46	20,42	20,48	20,52	20,47	20,39	20,42	20,48	20,50	20,56	20,48	20,40	20,31	20,48	20,46	20,51	20,53	20,48	20,48	20,55	20,50	20,45	20,40	20,45	20,39	20,41	20,39	20,51	20,49	20,42	20,50	20,41	20,42	20,38	20,46	20,47	20,50	20,57	20,52	20,45	20,45	20,42	20,32	20,29	20,36	20,42	20,29	20,30	20,40	20,33	20,38	20,30	20,29	20,39	
20,35	20,39	20,39	20,35	20,38	20,28	20,31	20,34	20,38	20,45	20,37	20,35	20,42	20,46	20,41	20,54	20,57	20,49	20,35	20,39	20,40	20,44	20,43	20,40	20,40	20,47	20,50	20,45	20,44	20,42	20,37	20,43	20,46	20,39	20,31	20,30	20,34	20,32	20,40	20,49	20,47	20,53	20,44	20,40	20,51	20,38	20,33	20,37	20,31	20,39	20,44	20,41	20,46	20,50	20,48	20,41	20,36	20,48	20,43	20,30	20,41	20,56	20,48	20,43	20,46	20,48	20,46	20,45	20,42	20,42	20,41	20,48	20,51	20,43	20,53	20,47	20,42	20,50	20,47	20,42	20,52	20,51	20,44	20,47	20,36	20,43	20,43	20,40	20,29	20,32	20,42	20,42	20,50	20,46	20,41	20,44	20,43	20,51	20,54	20,47	20,40	20,37	20,40	20,39	20,49	20,52	20,42	20,42	20,48	20,43	20,41	20,45	20,39	20,43	20,46	20,46	20,38	20,38	20,39	20,42	20,36	20,43	20,49	20,49	20,48	20,49	20,49	20,37	20,46	20,43	20,40	20,43	20,43	20,51	20,44	20,46	20,47	20,48	20,53	20,46	20,40	20,46	20,50	20,41	20,37	20,41	20,49	20,55	20,42	20,42	20,52	20,49	20,48	20,46	20,56	20,48	20,39	20,45	20,53	20,45	20,43	20,55	20,52	20,46	20,50	20,56	20,44	20,39	20,46	20,55	20,54	20,49	20,43	20,51	20,54	20,43	20,42	20,51	20,54	20,48	20,38	20,40	20,42	20,43	20,41	20,47	20,52	20,47	20,44	20,50	20,42	20,42	20,45	20,47	20,49	20,50	20,50	20,45	20,46	20,48	20,51	20,56	20,50	20,45	20,48	20,47	20,44	20,37	20,47	20,52	20,43	20,50	20,48	20,50	20,52	20,57	20,59	20,48	20,42	20,48	20,46	20,43	20,49	20,51	20,51	20,59	20,59	20,61	20,54	20,53	20,54	20,41	20,40	20,48	20,50	20,50	20,50	20,45	20,52	20,57	20,53	20,50	20,49	20,50	20,41	20,41	20,47	20,51	20,52	20,56	20,51	20,54	20,56	20,48	20,51	20,62	20,56	20,52	20,61	20,60	20,47	20,48	20,48	20,52	20,52	20,49	20,46	20,56	20,55	20,52	20,51	20,50	20,43	20,43	20,51	20,64	20,52	20,48	20,54	20,50	20,48	20,46	20,42	20,40	20,44	20,56	20,58	20,51	20,49	20,53	20,50	20,44	20,50	20,61	20,62	20,50	20,58	20,53	20,46	20,50	20,49	20,49	20,49	20,44	20,50	20,54	20,46	20,47	20,50	20,57	20,52	20,54	20,52	20,56	20,54	20,47	20,51	20,54	20,57	20,55	20,46	20,50	20,52	20,52	20,48	20,52	20,55	20,41	20,42	20,58	20,57	20,48	20,55	20,51	20,51	20,39	20,41	20,46	20,51	20,59	20,60	20,52	20,45	20,49	20,50	20,47	20,53	20,56	20,56	20,48	20,47	20,50	20,54	20,44	20,46	20,43	20,56	20,48	20,45	20,43	20,44	20,49	20,51	20,52	20,52	20,56	20,58	20,52	20,52	20,52	20,54	20,50	20,46	20,44	20,48	20,55	20,45	20,55	20,59	20,43	20,47	20,57	20,58	20,60	20,49	20,52	20,51	20,45	20,48	20,58	20,53	20,51	20,55	20,50	20,54	20,50	20,44	20,50	20,51	20,52	20,48	20,45	20,47	20,56	20,51	20,51	20,51	20,47	20,57	20,55	20,54	20,52	20,54	20,51	20,56	20,56	20,47	20,49	20,54	20,54	20,47	20,45	20,37	20,51	20,43	20,44	20,48	20,53	20,40	20,43	20,52	20,54	20,43	20,45	20,47	20,50	20,44	20,41	20,48	20,56	20,56	20,53	20,56	20,57	20,50	20,44	20,45	20,52	20,51	20,51	20,44	20,50	20,52	20,52	20,46	20,47	20,48	20,49	20,56	20,51	20,52	20,50	20,54	20,53	20,50	20,64	20,58	20,56	20,48	20,45	20,53	20,54	20,50	20,56	20,60	20,56	20,55	20,43	20,46	20,51	20,50	20,47	20,48	20,46	20,51	20,53	20,53	20,43	20,43	20,46	20,50	20,51	20,50	20,46	20,46	20,48	20,48	20,48	20,53	20,57	20,44	20,42	20,42	20,52	20,50	20,48	20,43	20,50	20,50	20,46	20,38	20,31	20,46	20,59	20,64	20,57	20,45	20,41	20,37	20,42	20,43	20,45	20,47	20,55	20,62	20,47	20,51	20,55	20,53	20,49	20,44	20,48	20,54	20,56	20,49	20,39	20,41	20,43	20,54	20,45	20,45	20,60	20,44	20,45	20,51	20,45	20,37	20,40	20,45	20,49	20,49	20,44	20,49	20,45	20,43	20,49	20,49	20,51	20,44	20,55	20,54	20,42	20,49	20,57	20,51	20,44	20,49	20,46	20,49	20,49	20,59	20,41	20,39	20,51	20,51	20,57	20,56	20,53	20,51	20,47	20,41	20,35	20,49	20,49	20,38	20,42	20,45	20,44	20,45	20,54	20,45	20,43	20,45	20,39	20,46	20,55	20,46	20,39	20,31	20,51	20,53	20,46	20,50	20,42	20,47	20,54	20,43	20,35	20,39	20,42	20,43	20,46	20,46	20,40	20,45	20,36	20,45	20,47	20,34	20,35	20,37	20,39	20,35	20,40	20,46	20,49	20,44	20,50	20,43	20,37	20,43	20,41	20,31	20,31	20,40	20,33	20,42	20,39	20,38	20,42	
20,30	20,28	20,47	20,37	20,41	20,42	20,39	20,28	20,35	20,49	20,42	20,33	20,44	20,39	20,41	20,49	20,47	20,53	20,36	20,42	20,43	20,42	20,41	20,42	20,38	20,47	20,44	20,49	20,40	20,39	20,49	20,52	20,48	20,41	20,34	20,31	20,41	20,42	20,41	20,35	20,44	20,43	20,47	20,39	20,43	20,44	20,40	20,42	20,31	20,37	20,42	20,38	20,47	20,50	20,48	20,39	20,41	20,49	20,48	20,41	20,47	20,55	20,51	20,49	20,43	20,51	20,37	20,42	20,47	20,41	20,41	20,38	20,46	20,51	20,50	20,36	20,43	20,58	20,52	20,47	20,47	20,49	20,44	20,43	20,40	20,38	20,45	20,48	20,49	20,40	20,45	20,44	20,43	20,33	20,40	20,42	20,46	20,49	20,53	20,49	20,46	20,41	20,36	20,35	20,43	20,45	20,42	20,40	20,46	20,48	20,44	20,43	20,42	20,46	20,44	20,46	20,41	20,34	20,37	20,33	20,31	20,39	20,55	20,53	20,47	20,50	20,54	20,43	20,44	20,47	20,43	20,41	20,35	20,40	20,44	20,44	20,48	20,47	20,44	20,45	20,48	20,43	20,40	20,36	20,40	20,40	20,45	20,48	20,43	20,38	20,41	20,35	20,42	20,42	20,49	20,56	20,45	20,47	20,50	20,47	20,42	20,51	20,51	20,53	20,56	20,52	20,48	20,35	20,49	20,56	20,54	20,43	20,43	20,47	20,53	20,50	20,49	20,47	20,47	20,44	20,44	20,43	20,44	20,44	20,46	20,49	20,53	20,43	20,42	20,43	20,43	20,43	20,48	20,49	20,49	20,49	20,45	20,49	20,49	20,50	20,48	20,54	20,50	20,45	20,41	20,41	20,49	20,49	20,48	20,50	20,52	20,49	20,48	20,47	20,46	20,54	20,61	20,52	20,51	20,45	20,38	20,37	20,48	20,52	20,50	20,53	20,57	20,65	20,57	20,49	20,53	20,50	20,47	20,50	20,47	20,53	20,58	20,55	20,46	20,51	20,54	20,53	20,47	20,47	20,39	20,36	20,46	20,46	20,50	20,55	20,48	20,56	20,60	20,52	20,53	20,61	20,53	20,56	20,54	20,62	20,64	20,47	20,46	20,53	20,56	20,43	20,38	20,58	20,53	20,51	20,50	20,48	20,49	20,46	20,45	20,61	20,56	20,45	20,52	20,47	20,48	20,52	20,56	20,48	20,48	20,56	20,57	20,53	20,54	20,52	20,47	20,47	20,45	20,52	20,52	20,47	20,48	20,54	20,47	20,49	20,52	20,46	20,42	20,40	20,45	20,51	20,51	20,49	20,49	20,45	20,53	20,49	20,53	20,49	20,50	20,39	20,50	20,56	20,53	20,44	20,50	20,48	20,51	20,53	20,52	20,50	20,50	20,45	20,42	20,56	20,54	20,51	20,52	20,51	20,52	20,49	20,45	20,50	20,53	20,51	20,56	20,50	20,41	20,44	20,51	20,56	20,53	20,55	20,55	20,52	20,48	20,41	20,52	20,57	20,51	20,38	20,47	20,56	20,53	20,50	20,46	20,52	20,58	20,53	20,55	20,54	20,58	20,55	20,55	20,51	20,50	20,50	20,45	20,44	20,41	20,51	20,46	20,54	20,56	20,39	20,42	20,45	20,51	20,57	20,52	20,56	20,51	20,47	20,51	20,49	20,50	20,49	20,54	20,50	20,49	20,42	20,42	20,44	20,44	20,46	20,48	20,44	20,47	20,57	20,48	20,46	20,51	20,40	20,47	20,54	20,42	20,53	20,54	20,46	20,48	20,50	20,52	20,51	20,58	20,53	20,52	20,51	20,35	20,44	20,46	20,41	20,48	20,54	20,49	20,41	20,50	20,49	20,48	20,45	20,46	20,57	20,49	20,43	20,52	20,49	20,58	20,58	20,56	20,61	20,58	20,46	20,51	20,57	20,58	20,46	20,49	20,52	20,54	20,54	20,54	20,47	20,43	20,50	20,52	20,49	20,44	20,51	20,46	20,51	20,48	20,52	20,61	20,58	20,48	20,43	20,48	20,51	20,51	20,50	20,57	20,59	20,55	20,44	20,35	20,44	20,49	20,56	20,53	20,54	20,51	20,52	20,56	20,47	20,45	20,39	20,38	20,47	20,51	20,46	20,43	20,54	20,54	20,43	20,47	20,51	20,55	20,41	20,43	20,49	20,46	20,49	20,50	20,45	20,43	20,44	20,36	20,33	20,40	20,53	20,59	20,54	20,48	20,44	20,45	20,45	20,47	20,41	20,43	20,52	20,52	20,44	20,53	20,54	20,45	20,40	20,39	20,46	20,47	20,54	20,56	20,53	20,43	20,46	20,53	20,54	20,55	20,53	20,44	20,33	20,41	20,47	20,40	20,40	20,44	20,51	20,51	20,45	20,37	20,43	20,47	20,49	20,44	20,56	20,51	20,53	20,57	20,45	20,44	20,51	20,47	20,50	20,46	20,45	20,39	20,42	20,49	20,44	20,42	20,46	20,46	20,47	20,47	20,48	20,55	20,42	20,36	20,42	20,50	20,50	20,41	20,48	20,49	20,48	20,42	20,51	20,47	20,44	20,49	20,40	20,41	20,46	20,39	20,36	20,30	20,44	20,49	20,46	20,45	20,44	20,40	20,47	20,40	20,37	20,36	20,37	20,39	20,36	20,44	20,39	20,34	20,33	20,40	20,47	20,48	20,38	20,34	20,45	20,45	20,41	20,47	20,41	20,40	20,45	20,40	20,41	20,56	20,53	20,38	20,32	20,35	20,44	20,45	20,45	20,40	20,43	
20,41	20,25	20,34	20,42	20,44	20,41	20,44	20,38	20,28	20,37	20,37	20,31	20,41	20,35	20,34	20,46	20,38	20,42	20,39	20,42	20,38	20,42	20,29	20,43	20,44	20,43	20,39	20,39	20,33	20,36	20,38	20,40	20,41	20,28	20,28	20,42	20,42	20,37	20,41	20,33	20,40	20,49	20,51	20,45	20,33	20,35	20,39	20,44	20,38	20,34	20,38	20,37	20,42	20,49	20,50	20,45	20,44	20,46	20,41	20,47	20,53	20,54	20,48	20,53	20,51	20,45	20,44	20,42	20,47	20,49	20,55	20,48	20,50	20,46	20,43	20,43	20,49	20,61	20,57	20,49	20,53	20,42	20,43	20,33	20,39	20,43	20,41	20,52	20,54	20,46	20,42	20,40	20,47	20,37	20,46	20,40	20,45	20,44	20,43	20,45	20,45	20,47	20,50	20,40	20,40	20,43	20,42	20,44	20,47	20,43	20,44	20,40	20,48	20,45	20,40	20,34	20,36	20,34	20,38	20,29	20,30	20,42	20,53	20,48	20,41	20,52	20,49	20,46	20,47	20,49	20,42	20,44	20,37	20,33	20,39	20,45	20,40	20,41	20,44	20,49	20,46	20,40	20,35	20,37	20,36	20,46	20,46	20,45	20,43	20,42	20,42	20,37	20,36	20,45	20,45	20,51	20,46	20,44	20,43	20,45	20,46	20,48	20,49	20,48	20,57	20,48	20,48	20,43	20,46	20,49	20,50	20,45	20,49	20,51	20,50	20,48	20,56	20,46	20,51	20,47	20,42	20,43	20,47	20,43	20,38	20,45	20,50	20,46	20,40	20,45	20,44	20,52	20,49	20,50	20,51	20,45	20,43	20,46	20,47	20,49	20,51	20,45	20,46	20,42	20,32	20,38	20,48	20,47	20,45	20,39	20,43	20,48	20,49	20,46	20,43	20,47	20,57	20,54	20,45	20,50	20,43	20,42	20,48	20,51	20,52	20,50	20,54	20,55	20,55	20,54	20,50	20,45	20,49	20,46	20,43	20,48	20,53	20,52	20,52	20,43	20,50	20,57	20,59	20,50	20,42	20,41	20,46	20,52	20,53	20,57	20,52	20,54	20,56	20,59	20,55	20,52	20,57	20,54	20,57	20,55	20,61	20,53	20,43	20,52	20,49	20,43	20,46	20,57	20,51	20,45	20,48	20,47	20,53	20,56	20,45	20,52	20,51	20,48	20,51	20,44	20,46	20,53	20,47	20,50	20,56	20,52	20,52	20,49	20,48	20,52	20,49	20,50	20,46	20,50	20,53	20,46	20,48	20,54	20,51	20,48	20,49	20,50	20,39	20,35	20,45	20,54	20,50	20,45	20,46	20,45	20,42	20,52	20,51	20,44	20,46	20,39	20,40	20,47	20,51	20,45	20,44	20,50	20,46	20,51	20,50	20,49	20,45	20,44	20,43	20,47	20,52	20,48	20,59	20,53	20,50	20,51	20,54	20,50	20,47	20,52	20,52	20,51	20,50	20,45	20,45	20,45	20,49	20,59	20,62	20,53	20,47	20,51	20,51	20,45	20,45	20,45	20,45	20,50	20,55	20,57	20,55	20,54	20,55	20,49	20,49	20,50	20,55	20,60	20,60	20,48	20,47	20,52	20,47	20,50	20,43	20,43	20,51	20,52	20,55	20,40	20,41	20,47	20,47	20,48	20,47	20,55	20,53	20,42	20,46	20,52	20,41	20,46	20,55	20,45	20,45	20,41	20,46	20,44	20,42	20,48	20,53	20,45	20,47	20,45	20,43	20,42	20,51	20,51	20,44	20,51	20,47	20,53	20,59	20,47	20,43	20,50	20,56	20,54	20,50	20,49	20,53	20,50	20,36	20,46	20,47	20,44	20,49	20,52	20,48	20,50	20,48	20,47	20,46	20,46	20,45	20,49	20,50	20,47	20,49	20,45	20,44	20,55	20,51	20,59	20,60	20,49	20,49	20,53	20,53	20,55	20,61	20,52	20,50	20,52	20,58	20,50	20,41	20,47	20,46	20,46	20,47	20,54	20,52	20,48	20,49	20,49	20,56	20,61	20,48	20,41	20,43	20,48	20,47	20,40	20,44	20,55	20,60	20,47	20,48	20,46	20,44	20,54	20,57	20,46	20,45	20,50	20,52	20,45	20,45	20,45	20,41	20,49	20,42	20,35	20,43	20,57	20,51	20,41	20,44	20,49	20,51	20,47	20,42	20,51	20,55	20,51	20,48	20,48	20,44	20,42	20,43	20,42	20,44	20,56	20,58	20,47	20,45	20,45	20,49	20,46	20,50	20,56	20,52	20,52	20,45	20,41	20,57	20,53	20,42	20,38	20,40	20,44	20,47	20,49	20,56	20,56	20,51	20,55	20,52	20,50	20,51	20,49	20,38	20,35	20,43	20,51	20,48	20,43	20,52	20,47	20,56	20,57	20,48	20,48	20,62	20,54	20,46	20,51	20,56	20,54	20,54	20,47	20,41	20,48	20,41	20,39	20,43	20,40	20,33	20,36	20,53	20,49	20,51	20,50	20,46	20,45	20,42	20,39	20,51	20,57	20,40	20,40	20,52	20,51	20,39	20,42	20,53	20,49	20,43	20,44	20,50	20,50	20,49	20,49	20,43	20,46	20,38	20,40	20,39	20,42	20,46	20,48	20,47	20,44	20,41	20,44	20,44	20,42	20,36	20,33	20,46	20,41	20,44	20,41	20,33	20,31	20,34	20,41	20,48	20,46	20,34	20,40	20,44	20,42	20,38	20,42	20,44	20,41	20,42	20,31	20,39	20,45	20,34	20,29	20,35	20,40	20,51	20,42	20,42	20,38	
20,46	20,30	20,20	20,34	20,48	20,34	20,42	20,40	20,39	20,27	20,30	20,40	20,32	20,30	20,31	20,39	20,38	20,39	20,33	20,44	20,41	20,34	20,30	20,34	20,37	20,42	20,46	20,41	20,32	20,38	20,37	20,36	20,33	20,33	20,26	20,39	20,47	20,46	20,41	20,37	20,40	20,46	20,48	20,45	20,42	20,41	20,36	20,34	20,39	20,48	20,48	20,43	20,37	20,37	20,47	20,48	20,48	20,47	20,32	20,42	20,51	20,61	20,42	20,45	20,49	20,41	20,39	20,37	20,47	20,47	20,53	20,50	20,52	20,47	20,38	20,38	20,45	20,51	20,46	20,45	20,49	20,38	20,44	20,42	20,39	20,45	20,37	20,49	20,56	20,44	20,44	20,42	20,45	20,40	20,40	20,55	20,47	20,44	20,42	20,42	20,45	20,45	20,50	20,45	20,51	20,48	20,46	20,36	20,38	20,36	20,40	20,38	20,46	20,42	20,48	20,53	20,41	20,28	20,29	20,36	20,32	20,44	20,50	20,46	20,33	20,48	20,53	20,49	20,47	20,42	20,35	20,38	20,40	20,42	20,45	20,48	20,38	20,43	20,44	20,45	20,44	20,37	20,33	20,39	20,44	20,46	20,46	20,49	20,45	20,46	20,44	20,46	20,42	20,51	20,44	20,49	20,47	20,40	20,41	20,47	20,46	20,50	20,36	20,38	20,43	20,48	20,44	20,47	20,42	20,47	20,52	20,45	20,45	20,52	20,51	20,50	20,51	20,48	20,50	20,52	20,51	20,45	20,47	20,48	20,44	20,46	20,48	20,52	20,40	20,42	20,45	20,52	20,51	20,43	20,52	20,48	20,39	20,45	20,48	20,51	20,44	20,44	20,38	20,40	20,41	20,45	20,51	20,44	20,45	20,37	20,35	20,42	20,46	20,38	20,47	20,45	20,48	20,58	20,55	20,53	20,42	20,38	20,48	20,45	20,47	20,41	20,45	20,52	20,50	20,48	20,55	20,50	20,49	20,45	20,40	20,43	20,42	20,44	20,50	20,48	20,50	20,56	20,53	20,47	20,39	20,51	20,58	20,52	20,59	20,57	20,49	20,54	20,56	20,52	20,55	20,59	20,53	20,50	20,53	20,59	20,54	20,56	20,49	20,46	20,50	20,49	20,48	20,60	20,56	20,48	20,46	20,44	20,51	20,55	20,41	20,45	20,48	20,47	20,51	20,51	20,51	20,55	20,51	20,47	20,48	20,48	20,48	20,52	20,54	20,51	20,51	20,50	20,47	20,52	20,52	20,45	20,37	20,46	20,49	20,43	20,48	20,49	20,46	20,48	20,46	20,46	20,48	20,45	20,52	20,48	20,48	20,55	20,54	20,42	20,43	20,45	20,50	20,49	20,50	20,53	20,41	20,45	20,48	20,48	20,47	20,47	20,44	20,45	20,45	20,53	20,53	20,52	20,47	20,48	20,51	20,48	20,48	20,49	20,48	20,55	20,49	20,45	20,50	20,46	20,45	20,47	20,48	20,53	20,54	20,53	20,44	20,49	20,46	20,41	20,38	20,38	20,48	20,53	20,68	20,55	20,50	20,55	20,46	20,50	20,53	20,47	20,45	20,55	20,62	20,52	20,43	20,57	20,49	20,41	20,45	20,50	20,50	20,55	20,55	20,42	20,46	20,46	20,51	20,47	20,48	20,57	20,59	20,50	20,48	20,55	20,44	20,45	20,52	20,42	20,36	20,45	20,51	20,47	20,39	20,46	20,52	20,49	20,48	20,52	20,47	20,48	20,49	20,47	20,52	20,47	20,44	20,55	20,58	20,50	20,46	20,51	20,59	20,49	20,42	20,45	20,46	20,41	20,42	20,48	20,49	20,43	20,47	20,54	20,48	20,44	20,57	20,51	20,44	20,53	20,52	20,59	20,48	20,48	20,53	20,50	20,41	20,44	20,44	20,47	20,49	20,48	20,51	20,42	20,46	20,47	20,57	20,55	20,42	20,47	20,50	20,50	20,50	20,44	20,42	20,44	20,42	20,51	20,50	20,52	20,56	20,56	20,52	20,60	20,58	20,44	20,47	20,51	20,45	20,49	20,50	20,47	20,54	20,51	20,49	20,48	20,46	20,47	20,51	20,45	20,40	20,53	20,49	20,35	20,37	20,41	20,51	20,52	20,41	20,34	20,47	20,61	20,53	20,47	20,40	20,49	20,55	20,39	20,41	20,47	20,52	20,50	20,44	20,41	20,45	20,43	20,38	20,36	20,48	20,47	20,54	20,52	20,41	20,46	20,45	20,42	20,48	20,48	20,61	20,53	20,51	20,47	20,52	20,54	20,45	20,43	20,41	20,43	20,44	20,48	20,53	20,52	20,49	20,50	20,52	20,48	20,56	20,46	20,32	20,40	20,50	20,50	20,48	20,34	20,50	20,52	20,46	20,55	20,50	20,55	20,51	20,53	20,44	20,36	20,46	20,59	20,61	20,49	20,46	20,50	20,46	20,35	20,37	20,34	20,36	20,46	20,47	20,52	20,44	20,46	20,46	20,41	20,34	20,31	20,39	20,45	20,44	20,55	20,51	20,50	20,43	20,38	20,46	20,51	20,47	20,46	20,47	20,48	20,36	20,45	20,45	20,53	20,55	20,46	20,48	20,49	20,48	20,42	20,48	20,40	20,39	20,43	20,44	20,48	20,34	20,32	20,44	20,47	20,44	20,41	20,30	20,34	20,38	20,45	20,41	20,42	20,47	20,39	20,33	20,33	20,31	20,32	20,37	20,40	20,44	20,37	20,31	20,33	20,34	20,33	20,35	20,30	20,29	20,41	20,40	20,44	
20,38	20,35	20,34	20,29	20,35	20,33	20,37	20,34	20,45	20,41	20,32	20,42	20,37	20,32	20,41	20,45	20,41	20,44	20,34	20,48	20,44	20,45	20,36	20,40	20,43	20,39	20,38	20,31	20,24	20,45	20,42	20,41	20,39	20,37	20,37	20,37	20,40	20,37	20,37	20,32	20,36	20,48	20,45	20,41	20,41	20,46	20,42	20,43	20,37	20,46	20,43	20,46	20,41	20,43	20,51	20,45	20,43	20,47	20,34	20,35	20,42	20,55	20,48	20,48	20,53	20,44	20,40	20,38	20,45	20,38	20,39	20,50	20,46	20,53	20,47	20,42	20,42	20,42	20,51	20,54	20,46	20,41	20,46	20,51	20,42	20,47	20,53	20,54	20,55	20,47	20,43	20,48	20,49	20,44	20,41	20,46	20,53	20,41	20,49	20,43	20,47	20,48	20,47	20,43	20,48	20,52	20,50	20,45	20,38	20,47	20,49	20,46	20,40	20,39	20,44	20,56	20,44	20,36	20,35	20,36	20,38	20,32	20,42	20,45	20,37	20,41	20,48	20,53	20,49	20,57	20,51	20,43	20,41	20,47	20,48	20,50	20,39	20,40	20,45	20,52	20,46	20,46	20,37	20,38	20,46	20,42	20,50	20,48	20,45	20,52	20,52	20,58	20,47	20,49	20,40	20,41	20,55	20,46	20,39	20,39	20,42	20,40	20,46	20,41	20,46	20,39	20,37	20,40	20,45	20,46	20,54	20,52	20,45	20,41	20,41	20,48	20,53	20,49	20,54	20,53	20,51	20,51	20,49	20,48	20,49	20,49	20,44	20,52	20,50	20,48	20,49	20,50	20,56	20,52	20,50	20,61	20,52	20,48	20,45	20,47	20,45	20,42	20,41	20,42	20,42	20,45	20,48	20,45	20,45	20,38	20,42	20,48	20,48	20,41	20,46	20,48	20,50	20,53	20,56	20,60	20,52	20,40	20,36	20,43	20,48	20,46	20,46	20,51	20,51	20,47	20,45	20,53	20,44	20,45	20,47	20,43	20,42	20,46	20,51	20,52	20,57	20,58	20,46	20,45	20,43	20,51	20,50	20,51	20,52	20,49	20,49	20,52	20,53	20,44	20,44	20,56	20,53	20,54	20,49	20,51	20,55	20,58	20,57	20,46	20,48	20,54	20,40	20,51	20,57	20,43	20,48	20,51	20,45	20,51	20,46	20,48	20,55	20,42	20,49	20,51	20,54	20,55	20,54	20,54	20,49	20,50	20,49	20,50	20,49	20,48	20,53	20,55	20,56	20,52	20,46	20,47	20,40	20,43	20,52	20,50	20,50	20,50	20,48	20,51	20,46	20,46	20,47	20,51	20,56	20,56	20,53	20,53	20,45	20,45	20,49	20,49	20,56	20,50	20,45	20,49	20,45	20,43	20,51	20,50	20,48	20,51	20,46	20,39	20,47	20,47	20,48	20,48	20,51	20,48	20,52	20,51	20,48	20,49	20,47	20,50	20,52	20,43	20,47	20,54	20,48	20,42	20,55	20,50	20,45	20,42	20,46	20,51	20,49	20,40	20,44	20,47	20,55	20,53	20,62	20,59	20,51	20,48	20,47	20,45	20,47	20,46	20,46	20,45	20,61	20,56	20,47	20,57	20,53	20,50	20,46	20,56	20,49	20,48	20,41	20,35	20,52	20,55	20,52	20,51	20,48	20,53	20,59	20,50	20,56	20,55	20,42	20,49	20,59	20,52	20,43	20,39	20,44	20,45	20,41	20,40	20,46	20,51	20,42	20,53	20,53	20,47	20,55	20,50	20,48	20,53	20,47	20,49	20,52	20,46	20,49	20,49	20,58	20,48	20,41	20,47	20,47	20,49	20,50	20,58	20,43	20,43	20,47	20,50	20,51	20,46	20,58	20,60	20,48	20,54	20,53	20,59	20,47	20,45	20,54	20,53	20,47	20,43	20,45	20,40	20,45	20,47	20,48	20,47	20,49	20,45	20,47	20,52	20,51	20,54	20,46	20,46	20,48	20,48	20,49	20,47	20,42	20,49	20,47	20,53	20,62	20,62	20,57	20,54	20,58	20,49	20,43	20,50	20,40	20,41	20,46	20,52	20,50	20,52	20,46	20,41	20,41	20,47	20,51	20,46	20,45	20,54	20,55	20,39	20,31	20,45	20,50	20,51	20,44	20,41	20,42	20,49	20,51	20,51	20,45	20,48	20,53	20,47	20,36	20,40	20,46	20,48	20,46	20,44	20,50	20,52	20,46	20,45	20,44	20,47	20,43	20,45	20,36	20,45	20,46	20,45	20,50	20,49	20,56	20,54	20,53	20,44	20,41	20,49	20,50	20,46	20,45	20,47	20,55	20,56	20,58	20,51	20,48	20,51	20,54	20,55	20,55	20,58	20,52	20,42	20,48	20,54	20,50	20,43	20,42	20,50	20,52	20,45	20,48	20,52	20,52	20,47	20,38	20,36	20,38	20,55	20,64	20,60	20,54	20,60	20,60	20,51	20,47	20,42	20,37	20,45	20,50	20,47	20,48	20,48	20,42	20,44	20,48	20,45	20,36	20,31	20,46	20,59	20,49	20,50	20,47	20,44	20,49	20,51	20,43	20,48	20,45	20,39	20,42	20,46	20,50	20,51	20,57	20,48	20,38	20,48	20,54	20,44	20,43	20,44	20,38	20,49	20,45	20,41	20,35	20,41	20,44	20,48	20,48	20,48	20,29	20,30	20,37	20,37	20,34	20,33	20,43	20,41	20,36	20,35	20,33	20,36	20,39	20,46	20,45	20,33	20,27	20,33	20,35	20,38	20,41	20,40	20,32	20,43	20,38	20,41	
20,39	20,28	20,35	20,35	20,34	20,31	20,23	20,30	20,30	20,32	20,34	20,35	20,29	20,31	20,38	20,42	20,35	20,40	20,47	20,51	20,41	20,38	20,41	20,45	20,49	20,46	20,44	20,34	20,32	20,41	20,42	20,43	20,49	20,50	20,42	20,38	20,35	20,37	20,35	20,38	20,36	20,53	20,50	20,39	20,40	20,38	20,44	20,42	20,39	20,45	20,42	20,42	20,41	20,48	20,55	20,49	20,47	20,56	20,41	20,30	20,35	20,39	20,49	20,51	20,40	20,35	20,43	20,38	20,47	20,44	20,39	20,46	20,54	20,52	20,45	20,40	20,45	20,45	20,46	20,50	20,43	20,40	20,50	20,51	20,42	20,52	20,55	20,53	20,54	20,43	20,39	20,42	20,48	20,50	20,51	20,43	20,45	20,44	20,41	20,43	20,47	20,51	20,40	20,31	20,45	20,49	20,46	20,42	20,45	20,49	20,46	20,43	20,37	20,39	20,46	20,44	20,38	20,35	20,41	20,39	20,48	20,47	20,48	20,48	20,33	20,47	20,51	20,52	20,59	20,55	20,52	20,43	20,43	20,52	20,52	20,53	20,45	20,41	20,42	20,43	20,41	20,44	20,40	20,42	20,55	20,55	20,50	20,49	20,50	20,50	20,47	20,48	20,52	20,43	20,39	20,39	20,45	20,48	20,49	20,45	20,43	20,41	20,57	20,49	20,45	20,45	20,37	20,43	20,53	20,54	20,53	20,52	20,53	20,42	20,38	20,44	20,55	20,47	20,49	20,53	20,47	20,46	20,45	20,46	20,48	20,49	20,52	20,47	20,46	20,52	20,52	20,51	20,52	20,53	20,55	20,58	20,58	20,47	20,47	20,41	20,53	20,47	20,46	20,56	20,47	20,45	20,46	20,40	20,45	20,45	20,36	20,51	20,47	20,51	20,49	20,50	20,46	20,53	20,52	20,56	20,57	20,56	20,45	20,50	20,49	20,45	20,50	20,59	20,54	20,50	20,43	20,53	20,48	20,48	20,45	20,43	20,40	20,36	20,49	20,53	20,50	20,52	20,52	20,47	20,43	20,45	20,43	20,47	20,58	20,51	20,51	20,52	20,57	20,45	20,41	20,50	20,52	20,59	20,55	20,46	20,42	20,52	20,49	20,51	20,46	20,45	20,47	20,50	20,51	20,46	20,52	20,53	20,50	20,47	20,47	20,49	20,55	20,56	20,48	20,47	20,51	20,52	20,49	20,54	20,56	20,57	20,58	20,48	20,50	20,54	20,56	20,50	20,58	20,58	20,62	20,60	20,51	20,46	20,53	20,59	20,54	20,49	20,44	20,54	20,50	20,54	20,52	20,56	20,54	20,49	20,45	20,46	20,42	20,50	20,55	20,49	20,51	20,58	20,51	20,50	20,51	20,49	20,47	20,50	20,59	20,62	20,52	20,42	20,42	20,51	20,49	20,50	20,55	20,55	20,57	20,51	20,45	20,48	20,49	20,49	20,43	20,48	20,53	20,55	20,55	20,46	20,49	20,52	20,53	20,45	20,41	20,44	20,54	20,52	20,51	20,47	20,52	20,55	20,53	20,56	20,53	20,46	20,46	20,52	20,50	20,49	20,56	20,53	20,58	20,61	20,51	20,58	20,57	20,53	20,55	20,56	20,51	20,47	20,51	20,45	20,53	20,49	20,54	20,50	20,46	20,51	20,56	20,50	20,62	20,62	20,48	20,51	20,65	20,57	20,57	20,44	20,45	20,45	20,46	20,44	20,50	20,55	20,48	20,44	20,46	20,48	20,48	20,56	20,51	20,53	20,52	20,50	20,53	20,40	20,42	20,53	20,60	20,53	20,39	20,46	20,47	20,49	20,47	20,46	20,44	20,42	20,51	20,45	20,52	20,46	20,58	20,59	20,52	20,41	20,45	20,57	20,54	20,47	20,49	20,49	20,47	20,54	20,52	20,45	20,55	20,58	20,50	20,49	20,54	20,50	20,55	20,52	20,56	20,52	20,40	20,50	20,55	20,53	20,53	20,57	20,49	20,51	20,54	20,44	20,47	20,58	20,60	20,62	20,59	20,54	20,50	20,50	20,43	20,43	20,48	20,54	20,46	20,43	20,41	20,42	20,51	20,51	20,54	20,49	20,53	20,54	20,55	20,48	20,44	20,51	20,44	20,46	20,43	20,40	20,45	20,49	20,51	20,56	20,48	20,47	20,51	20,48	20,47	20,44	20,47	20,45	20,40	20,38	20,43	20,50	20,40	20,44	20,52	20,46	20,38	20,38	20,44	20,45	20,50	20,50	20,53	20,44	20,47	20,45	20,52	20,43	20,44	20,53	20,51	20,43	20,44	20,46	20,52	20,59	20,54	20,48	20,49	20,49	20,48	20,50	20,47	20,44	20,51	20,56	20,48	20,49	20,46	20,47	20,46	20,40	20,51	20,50	20,44	20,46	20,53	20,59	20,48	20,43	20,47	20,49	20,52	20,52	20,49	20,54	20,48	20,51	20,52	20,50	20,38	20,37	20,52	20,45	20,49	20,52	20,47	20,53	20,50	20,51	20,47	20,38	20,41	20,43	20,38	20,46	20,39	20,49	20,52	20,55	20,55	20,45	20,47	20,38	20,43	20,45	20,50	20,48	20,47	20,37	20,33	20,37	20,52	20,49	20,44	20,44	20,46	20,49	20,46	20,38	20,31	20,40	20,45	20,40	20,46	20,41	20,35	20,33	20,38	20,37	20,40	20,34	20,39	20,52	20,41	20,40	20,47	20,33	20,40	20,47	20,49	20,38	20,35	20,42	20,32	20,35	20,41	20,44	20,42	20,46	20,40	20,40	
20,42	20,39	20,36	20,32	20,29	20,26	20,27	20,34	20,27	20,28	20,36	20,38	20,34	20,36	20,27	20,30	20,38	20,36	20,35	20,40	20,46	20,47	20,41	20,40	20,45	20,44	20,48	20,33	20,39	20,46	20,34	20,37	20,45	20,44	20,48	20,44	20,38	20,42	20,40	20,35	20,42	20,47	20,44	20,34	20,39	20,37	20,43	20,40	20,38	20,48	20,49	20,46	20,46	20,45	20,42	20,42	20,44	20,46	20,33	20,36	20,42	20,40	20,42	20,52	20,44	20,38	20,42	20,36	20,39	20,43	20,45	20,53	20,60	20,57	20,43	20,44	20,45	20,43	20,43	20,54	20,36	20,43	20,54	20,47	20,43	20,52	20,55	20,55	20,47	20,40	20,39	20,38	20,44	20,42	20,42	20,50	20,43	20,39	20,34	20,39	20,43	20,42	20,43	20,33	20,39	20,40	20,45	20,42	20,44	20,41	20,40	20,43	20,40	20,40	20,42	20,45	20,32	20,34	20,44	20,43	20,43	20,46	20,56	20,52	20,32	20,45	20,48	20,49	20,54	20,51	20,43	20,46	20,43	20,45	20,48	20,43	20,53	20,50	20,41	20,36	20,36	20,51	20,42	20,44	20,53	20,57	20,51	20,48	20,53	20,48	20,40	20,40	20,48	20,48	20,44	20,43	20,49	20,47	20,49	20,41	20,36	20,47	20,43	20,49	20,47	20,47	20,43	20,46	20,50	20,49	20,53	20,49	20,54	20,33	20,36	20,39	20,46	20,46	20,44	20,56	20,52	20,44	20,48	20,39	20,40	20,43	20,51	20,52	20,47	20,52	20,52	20,51	20,46	20,39	20,50	20,61	20,49	20,48	20,48	20,44	20,48	20,52	20,45	20,44	20,43	20,43	20,32	20,36	20,38	20,43	20,43	20,44	20,44	20,46	20,48	20,51	20,43	20,43	20,51	20,51	20,54	20,52	20,51	20,53	20,47	20,40	20,49	20,50	20,50	20,54	20,44	20,50	20,51	20,50	20,44	20,38	20,46	20,48	20,48	20,46	20,45	20,48	20,52	20,41	20,39	20,44	20,50	20,54	20,51	20,49	20,51	20,50	20,53	20,54	20,42	20,50	20,60	20,55	20,57	20,50	20,44	20,43	20,45	20,44	20,48	20,46	20,48	20,58	20,52	20,46	20,52	20,49	20,42	20,49	20,51	20,54	20,51	20,56	20,51	20,44	20,50	20,54	20,49	20,51	20,50	20,50	20,49	20,44	20,45	20,58	20,55	20,51	20,53	20,53	20,55	20,64	20,52	20,50	20,48	20,52	20,49	20,50	20,48	20,49	20,55	20,52	20,52	20,54	20,56	20,53	20,49	20,51	20,47	20,58	20,54	20,48	20,49	20,57	20,59	20,53	20,47	20,45	20,43	20,47	20,55	20,56	20,46	20,45	20,43	20,48	20,54	20,52	20,54	20,52	20,59	20,57	20,51	20,43	20,50	20,57	20,48	20,47	20,57	20,54	20,46	20,52	20,51	20,54	20,58	20,49	20,54	20,49	20,46	20,49	20,46	20,46	20,45	20,51	20,52	20,50	20,48	20,46	20,44	20,47	20,50	20,48	20,49	20,55	20,59	20,57	20,52	20,54	20,49	20,54	20,51	20,52	20,52	20,49	20,56	20,53	20,50	20,56	20,56	20,49	20,46	20,50	20,56	20,51	20,51	20,57	20,42	20,47	20,57	20,54	20,52	20,50	20,44	20,54	20,55	20,49	20,53	20,53	20,53	20,46	20,44	20,49	20,46	20,42	20,47	20,53	20,47	20,49	20,56	20,41	20,35	20,54	20,61	20,53	20,48	20,48	20,44	20,51	20,46	20,45	20,47	20,48	20,43	20,38	20,46	20,43	20,46	20,55	20,53	20,48	20,40	20,57	20,55	20,45	20,48	20,46	20,45	20,48	20,43	20,51	20,51	20,52	20,51	20,56	20,42	20,41	20,52	20,56	20,43	20,47	20,41	20,54	20,48	20,44	20,57	20,58	20,48	20,49	20,53	20,45	20,41	20,51	20,54	20,62	20,54	20,52	20,54	20,55	20,52	20,47	20,47	20,55	20,51	20,46	20,49	20,47	20,48	20,51	20,51	20,51	20,47	20,43	20,40	20,35	20,41	20,47	20,46	20,45	20,45	20,43	20,40	20,53	20,55	20,53	20,44	20,49	20,47	20,47	20,45	20,51	20,44	20,48	20,46	20,41	20,45	20,44	20,36	20,39	20,50	20,57	20,44	20,40	20,48	20,42	20,49	20,51	20,47	20,46	20,45	20,41	20,47	20,43	20,40	20,49	20,45	20,39	20,49	20,47	20,47	20,44	20,44	20,46	20,43	20,57	20,56	20,45	20,36	20,42	20,51	20,54	20,56	20,52	20,42	20,43	20,48	20,41	20,43	20,46	20,43	20,43	20,43	20,50	20,53	20,44	20,40	20,48	20,46	20,47	20,51	20,50	20,38	20,34	20,50	20,46	20,37	20,38	20,44	20,49	20,49	20,46	20,39	20,49	20,46	20,47	20,52	20,51	20,47	20,37	20,37	20,44	20,37	20,42	20,49	20,37	20,37	20,36	20,39	20,39	20,44	20,40	20,50	20,59	20,47	20,39	20,38	20,46	20,49	20,54	20,42	20,49	20,53	20,48	20,39	20,40	20,45	20,37	20,40	20,39	20,38	20,39	20,36	20,38	20,36	20,31	20,38	20,41	20,41	20,49	20,39	20,31	20,43	20,38	20,36	20,48	20,45	20,37	20,43	20,42	20,27	20,31	20,51	20,34	20,37	20,44	20,42	20,47	
20,40	20,39	20,36	20,31	20,33	20,30	20,31	20,30	20,28	20,34	20,26	20,44	20,47	20,42	20,35	20,30	20,39	20,47	20,37	20,31	20,43	20,46	20,39	20,34	20,38	20,46	20,48	20,40	20,33	20,50	20,46	20,41	20,34	20,36	20,36	20,45	20,44	20,43	20,45	20,49	20,44	20,41	20,41	20,37	20,37	20,35	20,44	20,38	20,29	20,49	20,54	20,43	20,41	20,47	20,47	20,52	20,38	20,39	20,28	20,32	20,48	20,56	20,49	20,48	20,37	20,41	20,41	20,35	20,42	20,48	20,47	20,52	20,52	20,50	20,42	20,50	20,45	20,44	20,43	20,51	20,45	20,42	20,52	20,49	20,37	20,49	20,58	20,54	20,48	20,38	20,42	20,38	20,45	20,48	20,43	20,40	20,48	20,45	20,43	20,38	20,45	20,42	20,36	20,33	20,40	20,41	20,40	20,44	20,47	20,46	20,43	20,46	20,48	20,44	20,45	20,52	20,42	20,35	20,49	20,49	20,43	20,44	20,59	20,49	20,40	20,49	20,47	20,36	20,49	20,51	20,49	20,48	20,48	20,48	20,47	20,51	20,47	20,51	20,45	20,54	20,43	20,46	20,44	20,33	20,41	20,51	20,51	20,42	20,46	20,51	20,53	20,45	20,46	20,47	20,41	20,48	20,51	20,49	20,50	20,41	20,35	20,41	20,43	20,45	20,54	20,49	20,41	20,42	20,47	20,43	20,47	20,41	20,51	20,44	20,39	20,43	20,42	20,38	20,44	20,53	20,48	20,42	20,44	20,40	20,44	20,44	20,41	20,42	20,45	20,50	20,47	20,54	20,43	20,41	20,48	20,52	20,43	20,40	20,54	20,50	20,49	20,48	20,45	20,40	20,42	20,45	20,45	20,40	20,45	20,46	20,43	20,51	20,51	20,48	20,47	20,46	20,48	20,44	20,44	20,53	20,60	20,51	20,45	20,42	20,45	20,43	20,42	20,54	20,48	20,53	20,55	20,53	20,39	20,40	20,44	20,43	20,46	20,55	20,53	20,47	20,43	20,47	20,51	20,48	20,41	20,48	20,52	20,52	20,52	20,54	20,52	20,47	20,46	20,50	20,52	20,48	20,56	20,57	20,52	20,51	20,51	20,45	20,48	20,52	20,46	20,44	20,49	20,56	20,52	20,48	20,52	20,45	20,36	20,43	20,52	20,48	20,51	20,49	20,54	20,50	20,55	20,54	20,49	20,45	20,43	20,49	20,53	20,47	20,45	20,50	20,50	20,47	20,53	20,52	20,48	20,55	20,51	20,49	20,44	20,39	20,45	20,46	20,52	20,57	20,53	20,43	20,45	20,55	20,54	20,55	20,49	20,51	20,46	20,51	20,53	20,56	20,59	20,62	20,52	20,48	20,43	20,43	20,48	20,42	20,39	20,47	20,53	20,49	20,49	20,55	20,57	20,44	20,48	20,47	20,54	20,60	20,55	20,42	20,43	20,61	20,50	20,52	20,55	20,51	20,40	20,42	20,48	20,54	20,56	20,44	20,53	20,60	20,49	20,45	20,45	20,43	20,51	20,51	20,51	20,54	20,53	20,52	20,49	20,51	20,41	20,45	20,45	20,46	20,56	20,51	20,46	20,48	20,42	20,45	20,52	20,58	20,54	20,53	20,51	20,42	20,43	20,51	20,57	20,53	20,50	20,50	20,48	20,42	20,45	20,54	20,44	20,48	20,56	20,50	20,49	20,49	20,46	20,49	20,53	20,51	20,49	20,49	20,50	20,48	20,47	20,52	20,53	20,48	20,44	20,54	20,52	20,49	20,48	20,40	20,41	20,49	20,56	20,45	20,45	20,52	20,48	20,48	20,51	20,47	20,48	20,43	20,43	20,43	20,49	20,47	20,45	20,57	20,54	20,50	20,46	20,49	20,46	20,44	20,55	20,39	20,34	20,41	20,42	20,50	20,50	20,43	20,49	20,50	20,50	20,41	20,53	20,54	20,49	20,45	20,38	20,50	20,48	20,47	20,50	20,57	20,53	20,45	20,45	20,46	20,48	20,48	20,54	20,57	20,49	20,40	20,44	20,49	20,46	20,48	20,46	20,51	20,52	20,51	20,55	20,54	20,52	20,52	20,51	20,52	20,46	20,49	20,44	20,32	20,36	20,44	20,48	20,48	20,46	20,48	20,53	20,55	20,51	20,47	20,46	20,57	20,62	20,50	20,40	20,40	20,41	20,41	20,56	20,49	20,48	20,46	20,40	20,40	20,47	20,52	20,55	20,49	20,48	20,41	20,44	20,49	20,51	20,45	20,49	20,43	20,45	20,44	20,33	20,42	20,47	20,46	20,48	20,43	20,46	20,46	20,42	20,45	20,52	20,52	20,63	20,53	20,47	20,44	20,43	20,45	20,45	20,47	20,43	20,50	20,46	20,47	20,46	20,46	20,48	20,51	20,46	20,49	20,41	20,46	20,40	20,42	20,52	20,52	20,55	20,57	20,41	20,36	20,39	20,43	20,36	20,34	20,36	20,44	20,50	20,49	20,43	20,47	20,49	20,46	20,49	20,42	20,44	20,43	20,40	20,41	20,34	20,38	20,51	20,42	20,37	20,43	20,38	20,41	20,43	20,37	20,44	20,57	20,51	20,45	20,49	20,44	20,47	20,49	20,49	20,46	20,48	20,53	20,43	20,29	20,28	20,38	20,37	20,39	20,31	20,31	20,43	20,45	20,33	20,38	20,27	20,35	20,49	20,46	20,39	20,36	20,43	20,42	20,38	20,35	20,39	20,20	20,34	20,41	20,24	20,32	20,52	20,40	20,45	20,32	20,35	20,39	
20,30	20,26	20,39	20,36	20,35	20,32	20,27	20,28	20,36	20,55	20,44	20,35	20,32	20,36	20,29	20,30	20,34	20,42	20,36	20,25	20,34	20,42	20,30	20,34	20,43	20,42	20,41	20,40	20,31	20,49	20,49	20,41	20,26	20,32	20,36	20,38	20,41	20,45	20,41	20,39	20,44	20,42	20,48	20,47	20,44	20,42	20,40	20,43	20,40	20,57	20,63	20,46	20,41	20,48	20,56	20,51	20,44	20,45	20,38	20,35	20,39	20,48	20,54	20,38	20,30	20,33	20,48	20,34	20,40	20,50	20,49	20,49	20,45	20,42	20,37	20,44	20,48	20,51	20,50	20,50	20,50	20,46	20,48	20,50	20,40	20,48	20,58	20,57	20,52	20,43	20,43	20,42	20,50	20,49	20,53	20,46	20,52	20,47	20,56	20,47	20,43	20,43	20,36	20,41	20,46	20,40	20,43	20,44	20,47	20,50	20,53	20,51	20,51	20,50	20,49	20,53	20,50	20,43	20,40	20,53	20,47	20,43	20,60	20,53	20,45	20,46	20,48	20,43	20,43	20,53	20,47	20,51	20,51	20,50	20,48	20,58	20,46	20,50	20,45	20,57	20,53	20,42	20,41	20,41	20,40	20,45	20,47	20,46	20,45	20,52	20,58	20,54	20,53	20,50	20,43	20,50	20,51	20,45	20,51	20,48	20,41	20,42	20,43	20,44	20,47	20,45	20,49	20,45	20,51	20,48	20,49	20,42	20,48	20,56	20,42	20,41	20,48	20,36	20,49	20,55	20,48	20,47	20,43	20,44	20,46	20,49	20,49	20,50	20,47	20,48	20,49	20,51	20,49	20,49	20,55	20,51	20,44	20,40	20,51	20,54	20,44	20,51	20,49	20,42	20,43	20,49	20,55	20,49	20,46	20,46	20,45	20,51	20,49	20,49	20,51	20,51	20,44	20,48	20,52	20,59	20,63	20,60	20,46	20,43	20,51	20,47	20,48	20,46	20,42	20,46	20,52	20,54	20,49	20,50	20,51	20,53	20,47	20,50	20,47	20,44	20,46	20,50	20,55	20,56	20,45	20,46	20,59	20,49	20,51	20,50	20,59	20,51	20,48	20,48	20,50	20,57	20,52	20,51	20,56	20,55	20,50	20,51	20,48	20,52	20,49	20,44	20,52	20,69	20,65	20,55	20,56	20,48	20,48	20,51	20,55	20,44	20,44	20,50	20,53	20,53	20,50	20,57	20,57	20,51	20,50	20,54	20,49	20,50	20,49	20,51	20,51	20,47	20,51	20,55	20,50	20,48	20,56	20,54	20,46	20,44	20,48	20,53	20,51	20,52	20,57	20,48	20,45	20,52	20,47	20,50	20,49	20,52	20,47	20,49	20,49	20,52	20,58	20,52	20,52	20,48	20,48	20,50	20,53	20,46	20,45	20,53	20,60	20,54	20,53	20,60	20,59	20,52	20,49	20,46	20,55	20,64	20,52	20,48	20,54	20,57	20,55	20,43	20,45	20,49	20,46	20,41	20,57	20,50	20,46	20,44	20,47	20,54	20,60	20,58	20,49	20,50	20,51	20,55	20,60	20,58	20,62	20,61	20,50	20,49	20,47	20,45	20,53	20,54	20,51	20,48	20,49	20,48	20,41	20,45	20,53	20,54	20,51	20,47	20,52	20,44	20,45	20,49	20,54	20,58	20,58	20,61	20,52	20,38	20,39	20,56	20,53	20,53	20,51	20,48	20,48	20,44	20,50	20,45	20,47	20,48	20,47	20,49	20,48	20,44	20,48	20,51	20,49	20,54	20,51	20,51	20,54	20,53	20,52	20,41	20,43	20,50	20,53	20,45	20,42	20,47	20,53	20,58	20,52	20,45	20,37	20,36	20,44	20,54	20,53	20,50	20,43	20,46	20,51	20,51	20,53	20,48	20,48	20,49	20,52	20,43	20,34	20,47	20,44	20,47	20,46	20,46	20,47	20,51	20,56	20,49	20,56	20,56	20,53	20,50	20,48	20,56	20,53	20,54	20,61	20,58	20,48	20,46	20,41	20,45	20,50	20,49	20,54	20,57	20,50	20,44	20,46	20,49	20,46	20,46	20,49	20,54	20,54	20,46	20,52	20,53	20,52	20,51	20,50	20,58	20,52	20,47	20,53	20,44	20,40	20,41	20,43	20,43	20,52	20,50	20,46	20,44	20,36	20,41	20,42	20,49	20,53	20,45	20,44	20,47	20,46	20,43	20,51	20,50	20,48	20,50	20,41	20,39	20,42	20,45	20,51	20,51	20,46	20,46	20,44	20,48	20,54	20,53	20,47	20,49	20,48	20,52	20,40	20,36	20,48	20,53	20,46	20,38	20,49	20,59	20,49	20,44	20,46	20,57	20,59	20,61	20,51	20,47	20,44	20,47	20,53	20,48	20,49	20,50	20,44	20,45	20,46	20,49	20,51	20,49	20,54	20,55	20,44	20,44	20,39	20,37	20,48	20,51	20,49	20,57	20,43	20,36	20,40	20,43	20,38	20,37	20,44	20,40	20,44	20,46	20,56	20,57	20,51	20,42	20,51	20,43	20,39	20,40	20,37	20,38	20,31	20,37	20,41	20,45	20,40	20,44	20,45	20,48	20,48	20,40	20,42	20,58	20,53	20,47	20,44	20,42	20,38	20,42	20,53	20,44	20,40	20,47	20,49	20,30	20,26	20,35	20,39	20,40	20,35	20,32	20,45	20,54	20,43	20,50	20,47	20,38	20,53	20,44	20,42	20,37	20,40	20,40	20,35	20,29	20,39	20,39	20,40	20,36	20,29	20,25	20,37	20,37	20,43	20,37	20,27	20,36	
20,29	20,36	20,41	20,35	20,32	20,36	20,37	20,34	20,35	20,47	20,44	20,34	20,25	20,33	20,38	20,37	20,40	20,53	20,39	20,39	20,38	20,43	20,38	20,44	20,38	20,45	20,42	20,41	20,41	20,41	20,37	20,34	20,34	20,29	20,37	20,44	20,38	20,37	20,46	20,39	20,39	20,43	20,47	20,53	20,45	20,42	20,40	20,37	20,37	20,49	20,56	20,53	20,49	20,51	20,56	20,53	20,42	20,53	20,50	20,42	20,38	20,51	20,55	20,48	20,33	20,31	20,42	20,41	20,37	20,40	20,43	20,41	20,43	20,47	20,43	20,40	20,52	20,60	20,61	20,53	20,52	20,47	20,54	20,47	20,41	20,49	20,55	20,58	20,49	20,40	20,45	20,45	20,49	20,55	20,54	20,51	20,52	20,50	20,52	20,49	20,50	20,51	20,48	20,42	20,45	20,40	20,38	20,52	20,52	20,47	20,47	20,49	20,55	20,49	20,48	20,43	20,43	20,42	20,44	20,47	20,52	20,48	20,54	20,54	20,45	20,47	20,49	20,53	20,46	20,45	20,47	20,47	20,40	20,50	20,50	20,52	20,45	20,40	20,44	20,38	20,44	20,45	20,43	20,47	20,45	20,47	20,44	20,42	20,46	20,47	20,48	20,50	20,56	20,45	20,47	20,49	20,41	20,41	20,44	20,41	20,43	20,44	20,48	20,50	20,51	20,44	20,45	20,49	20,51	20,49	20,48	20,45	20,49	20,54	20,45	20,44	20,52	20,52	20,54	20,55	20,47	20,49	20,44	20,42	20,45	20,45	20,47	20,51	20,47	20,48	20,44	20,45	20,40	20,37	20,54	20,45	20,43	20,44	20,48	20,52	20,48	20,43	20,49	20,50	20,46	20,51	20,53	20,50	20,44	20,42	20,45	20,46	20,47	20,48	20,49	20,52	20,52	20,46	20,50	20,57	20,55	20,57	20,53	20,48	20,48	20,46	20,51	20,56	20,49	20,46	20,45	20,57	20,48	20,49	20,53	20,55	20,56	20,52	20,49	20,43	20,50	20,50	20,45	20,51	20,46	20,49	20,50	20,55	20,49	20,50	20,53	20,59	20,48	20,49	20,52	20,55	20,49	20,44	20,52	20,57	20,53	20,52	20,44	20,48	20,50	20,50	20,47	20,57	20,65	20,58	20,50	20,51	20,49	20,59	20,48	20,52	20,47	20,40	20,43	20,51	20,40	20,50	20,56	20,57	20,51	20,51	20,48	20,43	20,60	20,56	20,51	20,47	20,49	20,48	20,50	20,50	20,50	20,55	20,55	20,50	20,53	20,54	20,50	20,53	20,58	20,53	20,46	20,45	20,45	20,44	20,52	20,45	20,44	20,48	20,57	20,52	20,55	20,47	20,47	20,51	20,53	20,49	20,54	20,46	20,50	20,58	20,58	20,49	20,51	20,52	20,55	20,51	20,52	20,48	20,55	20,55	20,54	20,48	20,48	20,55	20,52	20,50	20,46	20,44	20,48	20,52	20,61	20,52	20,42	20,47	20,52	20,52	20,57	20,60	20,55	20,54	20,51	20,56	20,64	20,61	20,62	20,58	20,54	20,53	20,50	20,57	20,55	20,64	20,55	20,47	20,49	20,51	20,49	20,54	20,46	20,46	20,50	20,57	20,60	20,45	20,42	20,54	20,55	20,50	20,52	20,59	20,56	20,48	20,38	20,49	20,53	20,48	20,47	20,48	20,46	20,44	20,49	20,45	20,39	20,44	20,43	20,44	20,50	20,48	20,47	20,54	20,52	20,56	20,52	20,51	20,48	20,56	20,53	20,48	20,41	20,47	20,51	20,48	20,47	20,49	20,47	20,52	20,53	20,46	20,36	20,32	20,36	20,44	20,48	20,47	20,42	20,46	20,42	20,42	20,45	20,51	20,50	20,54	20,48	20,45	20,46	20,48	20,49	20,48	20,46	20,45	20,48	20,46	20,50	20,42	20,51	20,51	20,53	20,51	20,53	20,55	20,51	20,49	20,58	20,54	20,50	20,44	20,41	20,48	20,53	20,52	20,51	20,58	20,54	20,51	20,54	20,50	20,47	20,50	20,47	20,56	20,60	20,53	20,53	20,58	20,55	20,49	20,48	20,53	20,49	20,38	20,47	20,40	20,43	20,52	20,41	20,40	20,52	20,50	20,41	20,39	20,39	20,43	20,48	20,45	20,43	20,37	20,48	20,60	20,56	20,45	20,53	20,53	20,45	20,52	20,41	20,32	20,41	20,45	20,47	20,50	20,42	20,51	20,46	20,46	20,54	20,56	20,53	20,49	20,45	20,41	20,50	20,50	20,47	20,48	20,50	20,38	20,45	20,56	20,50	20,45	20,44	20,54	20,64	20,57	20,51	20,49	20,42	20,43	20,54	20,51	20,43	20,42	20,43	20,43	20,48	20,45	20,55	20,46	20,51	20,45	20,35	20,44	20,43	20,42	20,47	20,42	20,45	20,41	20,37	20,40	20,47	20,46	20,45	20,47	20,54	20,54	20,41	20,44	20,50	20,55	20,45	20,45	20,50	20,45	20,39	20,36	20,41	20,48	20,42	20,42	20,35	20,37	20,33	20,37	20,48	20,55	20,46	20,44	20,48	20,51	20,50	20,36	20,40	20,45	20,38	20,39	20,51	20,44	20,43	20,48	20,46	20,45	20,46	20,40	20,39	20,45	20,38	20,35	20,42	20,43	20,44	20,55	20,50	20,44	20,52	20,43	20,33	20,33	20,42	20,48	20,43	20,37	20,33	20,43	20,43	20,34	20,28	20,27	20,29	20,24	20,32	20,30	20,28	20,29	
20,45	20,45	20,46	20,37	20,35	20,33	20,31	20,43	20,41	20,34	20,33	20,36	20,30	20,33	20,35	20,44	20,42	20,41	20,31	20,40	20,40	20,39	20,38	20,42	20,41	20,49	20,49	20,46	20,42	20,38	20,33	20,45	20,45	20,37	20,32	20,34	20,34	20,39	20,45	20,44	20,36	20,44	20,51	20,55	20,50	20,47	20,45	20,41	20,40	20,45	20,45	20,45	20,46	20,47	20,53	20,47	20,45	20,57	20,48	20,47	20,49	20,42	20,43	20,42	20,35	20,38	20,48	20,45	20,50	20,46	20,49	20,54	20,58	20,57	20,54	20,50	20,54	20,60	20,60	20,55	20,51	20,48	20,52	20,56	20,45	20,48	20,52	20,55	20,52	20,39	20,43	20,41	20,50	20,55	20,48	20,51	20,48	20,51	20,49	20,44	20,44	20,51	20,52	20,50	20,49	20,50	20,49	20,44	20,51	20,44	20,39	20,46	20,53	20,47	20,49	20,42	20,30	20,34	20,40	20,47	20,43	20,54	20,57	20,59	20,44	20,44	20,46	20,43	20,46	20,46	20,40	20,37	20,38	20,46	20,53	20,53	20,45	20,42	20,38	20,36	20,36	20,48	20,47	20,43	20,43	20,44	20,46	20,49	20,46	20,48	20,49	20,52	20,51	20,41	20,41	20,51	20,38	20,42	20,45	20,39	20,38	20,46	20,49	20,51	20,46	20,43	20,42	20,45	20,49	20,47	20,46	20,49	20,47	20,48	20,47	20,47	20,51	20,40	20,53	20,52	20,48	20,47	20,46	20,42	20,42	20,41	20,40	20,48	20,50	20,53	20,50	20,38	20,44	20,44	20,51	20,50	20,43	20,49	20,45	20,50	20,56	20,56	20,45	20,49	20,47	20,48	20,38	20,43	20,49	20,37	20,43	20,52	20,53	20,53	20,50	20,53	20,57	20,49	20,45	20,52	20,59	20,52	20,56	20,59	20,50	20,41	20,50	20,59	20,61	20,53	20,47	20,56	20,44	20,44	20,55	20,55	20,56	20,49	20,47	20,52	20,56	20,60	20,48	20,44	20,49	20,54	20,56	20,50	20,54	20,57	20,49	20,57	20,60	20,50	20,59	20,61	20,52	20,51	20,49	20,52	20,49	20,45	20,48	20,54	20,57	20,48	20,47	20,57	20,56	20,47	20,58	20,58	20,55	20,54	20,45	20,46	20,51	20,42	20,42	20,48	20,48	20,45	20,56	20,63	20,56	20,45	20,50	20,54	20,56	20,61	20,60	20,53	20,54	20,48	20,50	20,56	20,49	20,51	20,53	20,48	20,45	20,48	20,49	20,53	20,56	20,53	20,46	20,46	20,51	20,48	20,46	20,49	20,49	20,59	20,63	20,54	20,56	20,49	20,48	20,51	20,54	20,45	20,49	20,49	20,48	20,57	20,50	20,51	20,57	20,49	20,49	20,46	20,46	20,49	20,52	20,47	20,46	20,52	20,56	20,56	20,59	20,59	20,57	20,48	20,47	20,55	20,61	20,52	20,52	20,53	20,54	20,50	20,57	20,63	20,59	20,49	20,44	20,53	20,63	20,51	20,49	20,55	20,48	20,48	20,53	20,50	20,59	20,56	20,59	20,52	20,45	20,51	20,48	20,50	20,48	20,46	20,47	20,53	20,58	20,44	20,41	20,53	20,51	20,47	20,45	20,47	20,52	20,54	20,46	20,50	20,50	20,50	20,53	20,51	20,46	20,40	20,45	20,49	20,46	20,45	20,48	20,41	20,44	20,54	20,53	20,57	20,54	20,50	20,56	20,55	20,46	20,48	20,52	20,48	20,41	20,43	20,54	20,54	20,60	20,58	20,49	20,47	20,53	20,55	20,42	20,40	20,41	20,42	20,43	20,47	20,44	20,46	20,44	20,42	20,43	20,46	20,55	20,57	20,52	20,49	20,48	20,48	20,46	20,50	20,47	20,44	20,50	20,55	20,48	20,42	20,53	20,57	20,51	20,54	20,54	20,56	20,49	20,47	20,48	20,46	20,47	20,48	20,51	20,54	20,48	20,52	20,50	20,54	20,51	20,39	20,47	20,48	20,52	20,53	20,54	20,51	20,53	20,52	20,50	20,54	20,60	20,51	20,51	20,48	20,47	20,48	20,46	20,45	20,42	20,49	20,43	20,39	20,52	20,50	20,50	20,49	20,54	20,51	20,49	20,52	20,46	20,43	20,46	20,52	20,50	20,41	20,50	20,51	20,42	20,48	20,41	20,35	20,39	20,45	20,43	20,41	20,42	20,37	20,54	20,55	20,48	20,53	20,56	20,49	20,44	20,37	20,47	20,51	20,40	20,42	20,50	20,46	20,49	20,52	20,48	20,44	20,48	20,55	20,64	20,57	20,55	20,53	20,43	20,34	20,47	20,57	20,44	20,42	20,53	20,45	20,49	20,51	20,49	20,50	20,52	20,45	20,37	20,44	20,45	20,49	20,53	20,47	20,39	20,46	20,37	20,47	20,51	20,41	20,42	20,51	20,50	20,56	20,52	20,43	20,52	20,48	20,49	20,50	20,51	20,47	20,37	20,38	20,35	20,44	20,45	20,44	20,43	20,38	20,35	20,41	20,53	20,56	20,44	20,37	20,36	20,41	20,50	20,43	20,40	20,45	20,47	20,46	20,51	20,53	20,48	20,45	20,48	20,38	20,37	20,45	20,40	20,46	20,48	20,36	20,38	20,39	20,44	20,48	20,46	20,41	20,50	20,46	20,34	20,34	20,48	20,43	20,39	20,37	20,37	20,42	20,38	20,39	20,35	20,37	20,35	20,28	20,26	20,26	20,31	20,35	
20,46	20,44	20,47	20,40	20,39	20,36	20,32	20,38	20,38	20,37	20,35	20,37	20,36	20,36	20,36	20,45	20,47	20,41	20,35	20,46	20,45	20,29	20,38	20,40	20,45	20,52	20,47	20,44	20,43	20,43	20,36	20,50	20,46	20,39	20,41	20,32	20,37	20,45	20,53	20,47	20,44	20,44	20,53	20,39	20,39	20,47	20,52	20,40	20,41	20,55	20,49	20,41	20,45	20,49	20,46	20,45	20,51	20,52	20,39	20,39	20,51	20,49	20,37	20,38	20,38	20,37	20,41	20,47	20,55	20,59	20,56	20,52	20,59	20,62	20,54	20,51	20,57	20,57	20,60	20,50	20,45	20,50	20,56	20,57	20,48	20,47	20,45	20,42	20,56	20,48	20,43	20,48	20,52	20,57	20,55	20,49	20,42	20,46	20,52	20,49	20,42	20,43	20,46	20,45	20,46	20,52	20,50	20,46	20,44	20,43	20,51	20,49	20,47	20,49	20,48	20,40	20,36	20,41	20,44	20,43	20,46	20,52	20,59	20,56	20,43	20,43	20,51	20,44	20,46	20,51	20,49	20,42	20,40	20,38	20,52	20,58	20,50	20,50	20,44	20,38	20,41	20,49	20,47	20,40	20,42	20,50	20,56	20,59	20,44	20,43	20,45	20,52	20,55	20,50	20,40	20,41	20,45	20,48	20,51	20,51	20,51	20,47	20,50	20,54	20,57	20,49	20,51	20,46	20,48	20,50	20,48	20,48	20,54	20,48	20,49	20,48	20,52	20,38	20,49	20,54	20,55	20,56	20,50	20,42	20,41	20,42	20,43	20,52	20,44	20,42	20,47	20,47	20,42	20,49	20,53	20,50	20,49	20,51	20,47	20,45	20,52	20,50	20,41	20,42	20,48	20,46	20,44	20,43	20,50	20,51	20,51	20,53	20,51	20,50	20,47	20,50	20,58	20,53	20,49	20,59	20,61	20,55	20,43	20,54	20,57	20,49	20,50	20,57	20,51	20,50	20,47	20,53	20,51	20,53	20,53	20,54	20,50	20,50	20,54	20,60	20,67	20,61	20,50	20,49	20,44	20,47	20,54	20,53	20,54	20,65	20,50	20,55	20,64	20,59	20,64	20,59	20,54	20,50	20,54	20,57	20,53	20,49	20,49	20,57	20,63	20,54	20,51	20,62	20,60	20,47	20,53	20,58	20,56	20,50	20,42	20,51	20,57	20,61	20,54	20,53	20,56	20,55	20,54	20,56	20,52	20,50	20,56	20,62	20,63	20,60	20,60	20,58	20,57	20,57	20,52	20,52	20,58	20,54	20,54	20,52	20,50	20,46	20,47	20,51	20,54	20,58	20,46	20,43	20,54	20,56	20,50	20,52	20,55	20,56	20,57	20,55	20,53	20,51	20,53	20,56	20,63	20,55	20,58	20,62	20,58	20,61	20,52	20,53	20,60	20,55	20,56	20,51	20,54	20,60	20,57	20,48	20,48	20,58	20,59	20,60	20,62	20,56	20,51	20,54	20,56	20,54	20,57	20,55	20,57	20,56	20,53	20,53	20,50	20,59	20,55	20,49	20,51	20,55	20,65	20,67	20,55	20,50	20,52	20,45	20,53	20,49	20,53	20,55	20,61	20,50	20,45	20,52	20,47	20,47	20,50	20,52	20,46	20,52	20,51	20,43	20,45	20,48	20,48	20,48	20,52	20,52	20,55	20,48	20,48	20,51	20,48	20,54	20,54	20,48	20,49	20,51	20,49	20,51	20,47	20,52	20,52	20,51	20,51	20,54	20,53	20,59	20,51	20,48	20,54	20,60	20,45	20,43	20,52	20,50	20,42	20,53	20,57	20,49	20,54	20,52	20,49	20,54	20,55	20,61	20,51	20,46	20,50	20,42	20,43	20,51	20,48	20,51	20,52	20,47	20,52	20,52	20,51	20,55	20,56	20,44	20,50	20,47	20,47	20,50	20,49	20,43	20,51	20,53	20,51	20,46	20,55	20,57	20,56	20,57	20,56	20,54	20,46	20,50	20,49	20,44	20,49	20,46	20,45	20,47	20,46	20,50	20,53	20,52	20,54	20,48	20,46	20,48	20,53	20,58	20,51	20,53	20,52	20,52	20,53	20,47	20,59	20,52	20,55	20,56	20,49	20,50	20,51	20,40	20,48	20,46	20,47	20,47	20,51	20,47	20,48	20,54	20,43	20,47	20,51	20,56	20,50	20,44	20,48	20,45	20,52	20,49	20,51	20,48	20,42	20,50	20,44	20,44	20,38	20,42	20,47	20,45	20,45	20,40	20,47	20,50	20,48	20,52	20,54	20,50	20,47	20,47	20,50	20,53	20,53	20,53	20,55	20,47	20,59	20,57	20,56	20,48	20,43	20,58	20,62	20,62	20,54	20,52	20,43	20,44	20,47	20,57	20,49	20,47	20,52	20,47	20,46	20,53	20,57	20,52	20,46	20,48	20,44	20,54	20,53	20,58	20,59	20,51	20,43	20,46	20,49	20,42	20,44	20,45	20,47	20,50	20,49	20,52	20,54	20,47	20,51	20,57	20,51	20,57	20,61	20,50	20,45	20,44	20,40	20,38	20,42	20,49	20,42	20,39	20,33	20,34	20,44	20,48	20,40	20,40	20,34	20,38	20,54	20,52	20,45	20,44	20,45	20,32	20,43	20,50	20,48	20,47	20,42	20,42	20,34	20,37	20,43	20,39	20,41	20,43	20,45	20,46	20,39	20,38	20,45	20,45	20,46	20,44	20,41	20,39	20,48	20,42	20,38	20,35	20,35	20,35	20,31	20,24	20,31	20,36	20,36	20,33	20,35	20,24	20,38	20,44	
20,36	20,37	20,32	20,34	20,42	20,30	20,32	20,35	20,32	20,39	20,42	20,35	20,31	20,21	20,26	20,28	20,40	20,57	20,47	20,53	20,43	20,32	20,29	20,34	20,40	20,47	20,47	20,40	20,38	20,55	20,46	20,46	20,44	20,36	20,48	20,45	20,41	20,39	20,47	20,47	20,46	20,45	20,47	20,37	20,33	20,45	20,42	20,43	20,36	20,44	20,40	20,36	20,41	20,58	20,51	20,47	20,54	20,54	20,41	20,36	20,43	20,47	20,41	20,43	20,40	20,39	20,48	20,43	20,50	20,54	20,50	20,42	20,56	20,64	20,54	20,42	20,52	20,57	20,56	20,54	20,44	20,42	20,50	20,51	20,43	20,49	20,47	20,39	20,47	20,49	20,43	20,46	20,52	20,53	20,52	20,54	20,43	20,42	20,48	20,49	20,44	20,37	20,36	20,40	20,43	20,49	20,46	20,45	20,47	20,54	20,51	20,54	20,48	20,44	20,46	20,57	20,49	20,51	20,48	20,44	20,49	20,50	20,58	20,50	20,42	20,43	20,51	20,53	20,51	20,53	20,53	20,47	20,38	20,38	20,49	20,52	20,47	20,51	20,49	20,47	20,46	20,50	20,41	20,41	20,44	20,43	20,53	20,54	20,46	20,43	20,47	20,49	20,59	20,55	20,44	20,38	20,51	20,47	20,49	20,44	20,49	20,55	20,55	20,52	20,52	20,55	20,52	20,44	20,44	20,51	20,56	20,53	20,55	20,53	20,54	20,55	20,47	20,45	20,54	20,49	20,50	20,49	20,48	20,50	20,41	20,45	20,50	20,52	20,45	20,47	20,41	20,45	20,44	20,49	20,57	20,52	20,45	20,57	20,48	20,47	20,50	20,45	20,43	20,43	20,50	20,42	20,47	20,45	20,41	20,52	20,49	20,44	20,42	20,44	20,46	20,47	20,52	20,51	20,53	20,55	20,50	20,56	20,44	20,41	20,50	20,61	20,50	20,52	20,51	20,50	20,49	20,52	20,44	20,58	20,57	20,47	20,53	20,49	20,55	20,59	20,57	20,59	20,48	20,48	20,47	20,53	20,57	20,59	20,59	20,60	20,56	20,56	20,57	20,59	20,66	20,60	20,57	20,53	20,48	20,57	20,60	20,53	20,46	20,52	20,54	20,46	20,45	20,60	20,58	20,51	20,55	20,48	20,53	20,53	20,43	20,53	20,60	20,62	20,58	20,55	20,58	20,56	20,47	20,48	20,50	20,51	20,57	20,53	20,60	20,56	20,46	20,56	20,56	20,51	20,56	20,50	20,48	20,52	20,54	20,55	20,50	20,50	20,50	20,46	20,48	20,47	20,47	20,54	20,56	20,59	20,53	20,52	20,50	20,57	20,48	20,52	20,54	20,52	20,53	20,55	20,62	20,51	20,53	20,57	20,62	20,53	20,52	20,49	20,55	20,59	20,55	20,56	20,65	20,57	20,53	20,45	20,44	20,48	20,58	20,60	20,57	20,50	20,51	20,53	20,50	20,49	20,48	20,48	20,46	20,48	20,53	20,52	20,49	20,56	20,45	20,46	20,55	20,51	20,56	20,64	20,63	20,45	20,46	20,48	20,46	20,49	20,53	20,54	20,59	20,51	20,44	20,53	20,48	20,44	20,51	20,53	20,48	20,49	20,52	20,49	20,50	20,50	20,49	20,54	20,47	20,52	20,50	20,47	20,53	20,49	20,50	20,56	20,53	20,50	20,46	20,47	20,50	20,54	20,46	20,48	20,46	20,38	20,50	20,51	20,55	20,48	20,51	20,55	20,60	20,53	20,45	20,47	20,54	20,50	20,49	20,54	20,56	20,49	20,42	20,43	20,44	20,57	20,47	20,57	20,56	20,52	20,47	20,52	20,52	20,41	20,58	20,62	20,55	20,54	20,53	20,61	20,54	20,47	20,52	20,45	20,47	20,47	20,44	20,49	20,50	20,44	20,44	20,47	20,49	20,49	20,57	20,55	20,48	20,53	20,54	20,54	20,48	20,45	20,54	20,53	20,53	20,55	20,45	20,41	20,45	20,51	20,54	20,50	20,44	20,46	20,55	20,50	20,51	20,54	20,54	20,50	20,58	20,56	20,51	20,49	20,53	20,59	20,52	20,57	20,51	20,49	20,50	20,41	20,45	20,49	20,41	20,45	20,52	20,50	20,49	20,45	20,36	20,46	20,45	20,46	20,43	20,33	20,46	20,49	20,48	20,48	20,54	20,52	20,47	20,51	20,47	20,42	20,38	20,35	20,42	20,48	20,38	20,44	20,53	20,47	20,47	20,54	20,48	20,53	20,58	20,43	20,47	20,54	20,55	20,47	20,47	20,48	20,58	20,59	20,55	20,50	20,46	20,51	20,63	20,52	20,50	20,47	20,41	20,47	20,42	20,51	20,52	20,42	20,48	20,41	20,46	20,55	20,54	20,48	20,41	20,44	20,48	20,61	20,56	20,57	20,60	20,48	20,53	20,48	20,50	20,51	20,44	20,53	20,47	20,50	20,47	20,52	20,52	20,43	20,50	20,50	20,48	20,46	20,50	20,48	20,45	20,43	20,45	20,42	20,35	20,42	20,49	20,50	20,45	20,41	20,37	20,42	20,42	20,46	20,52	20,41	20,45	20,47	20,40	20,41	20,49	20,37	20,40	20,46	20,50	20,55	20,35	20,35	20,45	20,43	20,46	20,42	20,40	20,42	20,54	20,54	20,43	20,43	20,44	20,45	20,46	20,51	20,51	20,45	20,46	20,40	20,39	20,39	20,37	20,34	20,33	20,29	20,34	20,34	20,35	20,43	20,39	20,29	20,35	20,38	
20,35	20,34	20,37	20,37	20,37	20,29	20,33	20,43	20,36	20,38	20,42	20,34	20,26	20,25	20,29	20,28	20,41	20,49	20,37	20,43	20,42	20,26	20,28	20,38	20,37	20,41	20,48	20,45	20,49	20,60	20,51	20,40	20,41	20,39	20,37	20,39	20,46	20,45	20,51	20,47	20,48	20,46	20,44	20,34	20,39	20,41	20,49	20,49	20,40	20,46	20,40	20,41	20,42	20,56	20,58	20,50	20,56	20,53	20,38	20,40	20,48	20,44	20,38	20,46	20,40	20,50	20,52	20,41	20,40	20,40	20,40	20,36	20,45	20,52	20,43	20,52	20,53	20,53	20,60	20,56	20,42	20,33	20,48	20,46	20,40	20,51	20,52	20,54	20,51	20,45	20,41	20,43	20,50	20,53	20,46	20,48	20,45	20,48	20,54	20,47	20,49	20,44	20,40	20,39	20,47	20,54	20,47	20,48	20,49	20,49	20,48	20,44	20,42	20,32	20,34	20,46	20,47	20,35	20,36	20,37	20,52	20,53	20,58	20,60	20,50	20,52	20,51	20,51	20,55	20,54	20,47	20,45	20,42	20,42	20,50	20,46	20,45	20,47	20,48	20,48	20,41	20,42	20,45	20,41	20,48	20,49	20,41	20,40	20,46	20,43	20,56	20,54	20,51	20,59	20,49	20,46	20,52	20,51	20,43	20,38	20,39	20,50	20,48	20,43	20,42	20,39	20,46	20,44	20,50	20,52	20,56	20,54	20,57	20,53	20,46	20,45	20,46	20,43	20,53	20,46	20,38	20,41	20,37	20,40	20,40	20,45	20,53	20,51	20,48	20,49	20,40	20,41	20,46	20,47	20,53	20,56	20,53	20,48	20,47	20,50	20,58	20,53	20,46	20,47	20,49	20,48	20,41	20,43	20,43	20,47	20,46	20,42	20,50	20,45	20,41	20,44	20,53	20,51	20,54	20,54	20,47	20,52	20,49	20,50	20,48	20,51	20,49	20,44	20,47	20,60	20,55	20,49	20,42	20,51	20,62	20,56	20,55	20,48	20,46	20,42	20,51	20,46	20,45	20,50	20,52	20,54	20,46	20,55	20,58	20,65	20,56	20,54	20,54	20,58	20,56	20,53	20,53	20,60	20,54	20,53	20,62	20,49	20,38	20,40	20,51	20,46	20,42	20,58	20,67	20,59	20,52	20,45	20,42	20,50	20,43	20,47	20,50	20,53	20,55	20,50	20,58	20,56	20,46	20,51	20,52	20,51	20,56	20,53	20,54	20,57	20,50	20,43	20,53	20,53	20,58	20,55	20,46	20,46	20,47	20,52	20,50	20,50	20,57	20,56	20,48	20,49	20,51	20,59	20,56	20,48	20,47	20,58	20,58	20,56	20,54	20,48	20,49	20,55	20,53	20,58	20,61	20,57	20,50	20,53	20,56	20,53	20,53	20,48	20,43	20,53	20,54	20,48	20,59	20,58	20,46	20,46	20,49	20,46	20,52	20,58	20,52	20,50	20,53	20,54	20,50	20,45	20,50	20,47	20,46	20,46	20,45	20,46	20,54	20,52	20,46	20,47	20,53	20,51	20,53	20,55	20,58	20,52	20,51	20,48	20,44	20,46	20,47	20,46	20,55	20,51	20,43	20,53	20,46	20,44	20,54	20,51	20,51	20,46	20,43	20,45	20,56	20,55	20,50	20,52	20,53	20,49	20,51	20,44	20,54	20,52	20,50	20,54	20,60	20,48	20,50	20,47	20,45	20,48	20,47	20,42	20,45	20,37	20,40	20,50	20,46	20,42	20,47	20,50	20,49	20,51	20,46	20,51	20,49	20,47	20,47	20,48	20,51	20,43	20,45	20,46	20,48	20,49	20,50	20,50	20,58	20,54	20,52	20,49	20,50	20,50	20,54	20,59	20,54	20,54	20,53	20,60	20,56	20,48	20,52	20,52	20,53	20,48	20,43	20,43	20,46	20,45	20,50	20,61	20,57	20,50	20,51	20,56	20,47	20,54	20,54	20,56	20,48	20,41	20,47	20,54	20,51	20,52	20,52	20,52	20,52	20,50	20,54	20,53	20,40	20,36	20,48	20,47	20,47	20,53	20,48	20,53	20,58	20,54	20,51	20,47	20,46	20,48	20,53	20,48	20,50	20,55	20,56	20,47	20,49	20,48	20,37	20,43	20,52	20,49	20,43	20,45	20,38	20,42	20,45	20,47	20,41	20,40	20,37	20,44	20,41	20,43	20,50	20,55	20,50	20,52	20,58	20,50	20,34	20,42	20,44	20,50	20,48	20,47	20,52	20,52	20,56	20,54	20,50	20,50	20,54	20,41	20,37	20,52	20,48	20,41	20,43	20,44	20,57	20,59	20,57	20,53	20,48	20,56	20,59	20,61	20,58	20,44	20,36	20,45	20,41	20,48	20,53	20,40	20,41	20,37	20,38	20,49	20,42	20,43	20,44	20,49	20,45	20,53	20,49	20,50	20,58	20,52	20,47	20,45	20,45	20,42	20,43	20,52	20,52	20,46	20,48	20,40	20,44	20,42	20,51	20,48	20,43	20,44	20,47	20,42	20,47	20,37	20,39	20,47	20,43	20,37	20,44	20,46	20,48	20,46	20,47	20,41	20,37	20,48	20,48	20,39	20,49	20,48	20,39	20,37	20,45	20,43	20,41	20,43	20,48	20,50	20,46	20,42	20,47	20,47	20,47	20,41	20,41	20,33	20,40	20,39	20,36	20,42	20,49	20,45	20,50	20,42	20,52	20,49	20,49	20,44	20,32	20,42	20,47	20,36	20,36	20,33	20,33	20,37	20,36	20,35	20,34	20,35	20,37	20,40	
20,41	20,34	20,32	20,34	20,36	20,29	20,26	20,34	20,37	20,44	20,37	20,31	20,39	20,35	20,35	20,33	20,48	20,52	20,35	20,34	20,42	20,35	20,33	20,37	20,40	20,47	20,40	20,50	20,35	20,50	20,59	20,50	20,40	20,38	20,36	20,42	20,48	20,53	20,51	20,45	20,44	20,43	20,34	20,35	20,32	20,39	20,51	20,51	20,39	20,46	20,50	20,42	20,35	20,43	20,55	20,59	20,66	20,53	20,42	20,43	20,53	20,48	20,48	20,52	20,44	20,48	20,54	20,42	20,40	20,42	20,37	20,43	20,51	20,53	20,49	20,53	20,50	20,45	20,55	20,56	20,48	20,42	20,55	20,54	20,41	20,49	20,48	20,47	20,50	20,48	20,46	20,43	20,48	20,52	20,52	20,51	20,50	20,47	20,50	20,44	20,43	20,49	20,40	20,40	20,47	20,53	20,51	20,40	20,51	20,38	20,42	20,38	20,41	20,39	20,36	20,41	20,39	20,36	20,36	20,39	20,43	20,45	20,57	20,57	20,50	20,45	20,42	20,46	20,56	20,58	20,48	20,46	20,47	20,45	20,52	20,53	20,41	20,42	20,42	20,37	20,43	20,49	20,46	20,44	20,46	20,55	20,47	20,41	20,50	20,51	20,48	20,61	20,54	20,56	20,55	20,50	20,52	20,45	20,43	20,43	20,42	20,50	20,44	20,46	20,47	20,41	20,39	20,47	20,48	20,50	20,57	20,52	20,49	20,52	20,50	20,40	20,45	20,46	20,46	20,42	20,39	20,43	20,42	20,42	20,45	20,50	20,55	20,51	20,47	20,49	20,40	20,47	20,45	20,44	20,49	20,51	20,58	20,47	20,50	20,52	20,55	20,60	20,50	20,49	20,48	20,52	20,51	20,46	20,44	20,46	20,53	20,51	20,51	20,50	20,52	20,51	20,57	20,57	20,56	20,61	20,55	20,47	20,49	20,54	20,51	20,49	20,52	20,45	20,44	20,52	20,47	20,46	20,46	20,43	20,53	20,55	20,50	20,44	20,49	20,42	20,47	20,49	20,39	20,41	20,51	20,46	20,43	20,44	20,55	20,61	20,55	20,56	20,53	20,55	20,59	20,59	20,56	20,55	20,59	20,56	20,63	20,50	20,45	20,44	20,52	20,59	20,49	20,58	20,61	20,64	20,57	20,46	20,47	20,49	20,44	20,46	20,50	20,50	20,51	20,51	20,48	20,55	20,51	20,56	20,54	20,55	20,58	20,50	20,48	20,54	20,54	20,51	20,53	20,55	20,52	20,54	20,50	20,49	20,44	20,45	20,56	20,50	20,47	20,54	20,50	20,59	20,57	20,57	20,55	20,49	20,52	20,61	20,60	20,55	20,53	20,57	20,55	20,56	20,61	20,58	20,49	20,44	20,55	20,55	20,54	20,52	20,49	20,47	20,43	20,57	20,55	20,50	20,56	20,57	20,56	20,54	20,56	20,55	20,51	20,55	20,52	20,53	20,58	20,54	20,50	20,51	20,59	20,56	20,55	20,55	20,53	20,51	20,57	20,61	20,51	20,52	20,55	20,58	20,52	20,42	20,45	20,52	20,51	20,51	20,50	20,50	20,42	20,44	20,55	20,47	20,45	20,53	20,54	20,50	20,53	20,56	20,53	20,51	20,47	20,44	20,46	20,54	20,56	20,50	20,47	20,59	20,54	20,50	20,59	20,57	20,51	20,56	20,65	20,49	20,46	20,52	20,46	20,52	20,45	20,48	20,50	20,42	20,47	20,44	20,39	20,42	20,54	20,52	20,40	20,44	20,51	20,54	20,48	20,46	20,51	20,47	20,48	20,45	20,48	20,56	20,54	20,50	20,43	20,53	20,52	20,50	20,56	20,51	20,54	20,56	20,55	20,53	20,53	20,54	20,50	20,56	20,55	20,48	20,53	20,52	20,50	20,53	20,44	20,51	20,49	20,48	20,51	20,57	20,53	20,53	20,50	20,48	20,45	20,51	20,46	20,53	20,55	20,50	20,44	20,48	20,49	20,52	20,56	20,53	20,52	20,52	20,53	20,54	20,51	20,44	20,50	20,46	20,45	20,45	20,48	20,52	20,61	20,57	20,49	20,42	20,42	20,45	20,51	20,51	20,44	20,44	20,49	20,49	20,47	20,48	20,36	20,33	20,46	20,53	20,45	20,46	20,49	20,46	20,38	20,49	20,45	20,49	20,48	20,47	20,43	20,48	20,46	20,56	20,53	20,48	20,51	20,53	20,48	20,48	20,50	20,43	20,44	20,54	20,51	20,50	20,53	20,44	20,42	20,48	20,51	20,43	20,38	20,57	20,55	20,44	20,47	20,48	20,43	20,52	20,54	20,50	20,44	20,48	20,54	20,61	20,55	20,50	20,45	20,44	20,43	20,46	20,46	20,46	20,47	20,45	20,45	20,44	20,38	20,47	20,52	20,52	20,42	20,46	20,41	20,49	20,56	20,49	20,47	20,46	20,39	20,43	20,42	20,50	20,52	20,40	20,37	20,38	20,40	20,46	20,50	20,44	20,49	20,53	20,55	20,43	20,44	20,34	20,36	20,44	20,36	20,42	20,43	20,38	20,45	20,42	20,46	20,52	20,49	20,48	20,54	20,48	20,49	20,42	20,43	20,49	20,46	20,42	20,44	20,37	20,43	20,52	20,55	20,50	20,46	20,45	20,43	20,42	20,38	20,36	20,32	20,30	20,32	20,41	20,41	20,42	20,50	20,45	20,41	20,35	20,43	20,50	20,32	20,37	20,41	20,37	20,40	20,39	20,26	20,32	20,45	20,41	20,38	20,44	20,40	20,46	
20,42	20,40	20,37	20,33	20,34	20,37	20,29	20,28	20,36	20,50	20,41	20,39	20,41	20,38	20,28	20,30	20,40	20,42	20,30	20,29	20,36	20,37	20,41	20,40	20,41	20,50	20,46	20,42	20,43	20,38	20,40	20,48	20,43	20,36	20,44	20,44	20,49	20,45	20,47	20,44	20,36	20,47	20,40	20,39	20,42	20,33	20,40	20,44	20,35	20,47	20,45	20,38	20,37	20,41	20,50	20,54	20,55	20,57	20,54	20,52	20,48	20,53	20,52	20,50	20,35	20,43	20,46	20,47	20,45	20,38	20,40	20,45	20,57	20,50	20,43	20,47	20,53	20,52	20,51	20,45	20,40	20,40	20,52	20,48	20,45	20,44	20,48	20,58	20,47	20,42	20,37	20,42	20,44	20,52	20,52	20,40	20,45	20,44	20,44	20,39	20,44	20,49	20,35	20,37	20,52	20,47	20,41	20,39	20,35	20,40	20,42	20,41	20,36	20,39	20,46	20,45	20,41	20,39	20,37	20,40	20,41	20,40	20,48	20,59	20,50	20,52	20,42	20,46	20,54	20,59	20,50	20,40	20,42	20,49	20,49	20,61	20,53	20,47	20,48	20,41	20,38	20,45	20,48	20,49	20,49	20,55	20,53	20,44	20,54	20,51	20,42	20,53	20,53	20,52	20,46	20,50	20,52	20,49	20,40	20,47	20,42	20,47	20,48	20,47	20,55	20,48	20,47	20,43	20,49	20,47	20,54	20,50	20,51	20,49	20,52	20,45	20,44	20,48	20,48	20,45	20,38	20,46	20,50	20,44	20,46	20,49	20,55	20,56	20,47	20,40	20,45	20,50	20,55	20,50	20,44	20,49	20,59	20,49	20,48	20,50	20,51	20,48	20,46	20,48	20,41	20,40	20,52	20,51	20,46	20,54	20,52	20,50	20,55	20,49	20,46	20,51	20,50	20,53	20,51	20,50	20,55	20,52	20,48	20,50	20,47	20,51	20,52	20,49	20,47	20,46	20,41	20,47	20,46	20,37	20,42	20,54	20,53	20,45	20,51	20,47	20,47	20,56	20,39	20,36	20,40	20,44	20,51	20,54	20,63	20,66	20,61	20,57	20,49	20,49	20,55	20,59	20,56	20,52	20,54	20,55	20,52	20,50	20,44	20,50	20,49	20,48	20,57	20,64	20,57	20,52	20,57	20,47	20,43	20,43	20,49	20,50	20,57	20,47	20,45	20,50	20,48	20,59	20,55	20,51	20,55	20,56	20,50	20,48	20,52	20,50	20,52	20,49	20,58	20,58	20,63	20,51	20,46	20,49	20,49	20,46	20,55	20,58	20,49	20,52	20,56	20,52	20,47	20,51	20,50	20,51	20,58	20,58	20,55	20,55	20,52	20,55	20,59	20,52	20,55	20,58	20,43	20,46	20,54	20,51	20,54	20,63	20,56	20,51	20,51	20,62	20,59	20,51	20,53	20,50	20,49	20,48	20,51	20,49	20,52	20,57	20,54	20,52	20,48	20,42	20,44	20,51	20,58	20,60	20,60	20,55	20,57	20,51	20,54	20,51	20,48	20,48	20,46	20,49	20,55	20,47	20,47	20,45	20,43	20,47	20,54	20,53	20,52	20,55	20,57	20,54	20,53	20,56	20,52	20,52	20,51	20,50	20,55	20,54	20,57	20,52	20,45	20,50	20,52	20,44	20,41	20,51	20,61	20,51	20,56	20,58	20,52	20,57	20,58	20,43	20,40	20,51	20,46	20,45	20,51	20,48	20,50	20,48	20,50	20,53	20,51	20,49	20,49	20,54	20,45	20,50	20,54	20,56	20,54	20,44	20,55	20,59	20,51	20,48	20,55	20,51	20,49	20,51	20,52	20,44	20,45	20,49	20,52	20,51	20,54	20,54	20,53	20,57	20,44	20,47	20,50	20,57	20,48	20,46	20,48	20,52	20,51	20,44	20,52	20,54	20,52	20,51	20,47	20,51	20,49	20,53	20,50	20,47	20,46	20,45	20,49	20,51	20,56	20,52	20,53	20,50	20,55	20,54	20,58	20,58	20,46	20,51	20,51	20,52	20,51	20,42	20,46	20,50	20,52	20,47	20,46	20,50	20,59	20,49	20,43	20,43	20,45	20,44	20,41	20,48	20,45	20,42	20,46	20,45	20,47	20,47	20,40	20,43	20,50	20,54	20,54	20,55	20,55	20,49	20,48	20,55	20,53	20,51	20,37	20,48	20,60	20,56	20,49	20,48	20,49	20,47	20,52	20,47	20,50	20,55	20,51	20,46	20,40	20,46	20,52	20,47	20,43	20,45	20,44	20,51	20,48	20,47	20,45	20,54	20,57	20,52	20,48	20,49	20,50	20,49	20,53	20,46	20,44	20,40	20,40	20,51	20,54	20,51	20,51	20,49	20,48	20,54	20,41	20,41	20,50	20,47	20,48	20,42	20,38	20,51	20,50	20,45	20,43	20,50	20,47	20,42	20,54	20,52	20,44	20,44	20,46	20,37	20,34	20,46	20,50	20,42	20,36	20,40	20,51	20,46	20,50	20,52	20,53	20,52	20,52	20,42	20,40	20,42	20,45	20,53	20,39	20,49	20,48	20,44	20,45	20,36	20,46	20,53	20,47	20,43	20,41	20,52	20,52	20,42	20,44	20,39	20,41	20,41	20,48	20,40	20,33	20,51	20,48	20,41	20,36	20,39	20,44	20,41	20,41	20,39	20,47	20,37	20,40	20,45	20,40	20,40	20,38	20,41	20,39	20,32	20,37	20,39	20,33	20,36	20,30	20,33	20,39	20,32	20,34	20,35	20,37	20,40	20,49	20,39	20,45	20,45	
20,41	20,45	20,45	20,36	20,42	20,49	20,38	20,36	20,39	20,38	20,31	20,43	20,42	20,37	20,35	20,39	20,42	20,54	20,39	20,36	20,37	20,32	20,42	20,43	20,34	20,43	20,48	20,45	20,36	20,45	20,34	20,39	20,43	20,38	20,41	20,47	20,54	20,52	20,44	20,48	20,43	20,45	20,42	20,39	20,46	20,39	20,46	20,48	20,42	20,58	20,55	20,42	20,39	20,50	20,45	20,48	20,44	20,52	20,48	20,53	20,44	20,49	20,58	20,61	20,44	20,49	20,47	20,46	20,52	20,56	20,52	20,53	20,56	20,52	20,38	20,43	20,52	20,52	20,57	20,49	20,45	20,48	20,49	20,46	20,42	20,47	20,47	20,53	20,53	20,42	20,34	20,38	20,55	20,51	20,56	20,39	20,44	20,48	20,47	20,48	20,53	20,52	20,40	20,31	20,50	20,54	20,41	20,47	20,48	20,52	20,54	20,41	20,45	20,43	20,45	20,51	20,47	20,42	20,47	20,41	20,45	20,52	20,51	20,51	20,44	20,51	20,51	20,48	20,52	20,55	20,47	20,41	20,39	20,45	20,51	20,53	20,53	20,49	20,54	20,53	20,43	20,42	20,45	20,47	20,48	20,55	20,57	20,49	20,49	20,52	20,43	20,46	20,48	20,44	20,44	20,53	20,48	20,48	20,43	20,47	20,46	20,40	20,42	20,47	20,56	20,50	20,43	20,43	20,44	20,45	20,51	20,45	20,53	20,51	20,52	20,51	20,53	20,52	20,60	20,55	20,47	20,50	20,52	20,49	20,44	20,48	20,58	20,62	20,49	20,45	20,43	20,56	20,63	20,54	20,48	20,51	20,55	20,49	20,51	20,56	20,56	20,44	20,44	20,50	20,45	20,38	20,51	20,54	20,56	20,55	20,47	20,46	20,55	20,55	20,48	20,46	20,55	20,55	20,53	20,50	20,45	20,52	20,51	20,51	20,53	20,54	20,51	20,49	20,53	20,51	20,47	20,49	20,46	20,47	20,49	20,50	20,56	20,57	20,58	20,56	20,51	20,56	20,48	20,46	20,48	20,41	20,58	20,64	20,66	20,68	20,62	20,57	20,53	20,49	20,52	20,52	20,47	20,50	20,59	20,57	20,53	20,51	20,47	20,51	20,54	20,52	20,56	20,68	20,63	20,48	20,56	20,52	20,43	20,50	20,51	20,56	20,58	20,52	20,45	20,52	20,53	20,58	20,58	20,52	20,51	20,55	20,54	20,47	20,65	20,58	20,52	20,53	20,57	20,55	20,56	20,52	20,46	20,55	20,46	20,54	20,59	20,62	20,57	20,51	20,47	20,55	20,50	20,56	20,57	20,52	20,58	20,56	20,49	20,55	20,53	20,53	20,58	20,53	20,51	20,56	20,52	20,43	20,56	20,54	20,52	20,60	20,61	20,61	20,59	20,58	20,59	20,57	20,61	20,52	20,46	20,34	20,39	20,45	20,52	20,64	20,58	20,61	20,57	20,49	20,52	20,54	20,52	20,53	20,54	20,56	20,56	20,53	20,60	20,54	20,45	20,50	20,46	20,48	20,57	20,61	20,53	20,46	20,42	20,56	20,64	20,49	20,44	20,48	20,54	20,51	20,55	20,58	20,60	20,57	20,53	20,53	20,52	20,47	20,53	20,49	20,47	20,50	20,53	20,54	20,51	20,52	20,59	20,57	20,55	20,52	20,55	20,56	20,56	20,49	20,47	20,46	20,41	20,48	20,53	20,46	20,50	20,53	20,56	20,59	20,54	20,60	20,52	20,46	20,48	20,53	20,53	20,50	20,55	20,47	20,53	20,60	20,58	20,49	20,56	20,56	20,46	20,57	20,54	20,46	20,44	20,54	20,52	20,51	20,52	20,56	20,58	20,54	20,49	20,44	20,43	20,53	20,52	20,51	20,49	20,44	20,48	20,48	20,49	20,61	20,57	20,49	20,53	20,53	20,51	20,48	20,53	20,51	20,51	20,47	20,45	20,53	20,52	20,58	20,56	20,52	20,48	20,59	20,59	20,52	20,47	20,53	20,48	20,59	20,54	20,49	20,51	20,51	20,56	20,46	20,47	20,51	20,55	20,49	20,42	20,44	20,51	20,47	20,44	20,51	20,53	20,51	20,49	20,46	20,48	20,49	20,47	20,48	20,50	20,45	20,51	20,52	20,54	20,50	20,45	20,52	20,59	20,55	20,40	20,44	20,59	20,56	20,51	20,49	20,48	20,46	20,48	20,41	20,46	20,50	20,49	20,56	20,56	20,45	20,48	20,50	20,41	20,51	20,49	20,50	20,54	20,47	20,45	20,46	20,48	20,52	20,46	20,46	20,53	20,54	20,59	20,48	20,55	20,53	20,45	20,46	20,60	20,55	20,45	20,51	20,53	20,53	20,45	20,41	20,44	20,44	20,47	20,46	20,44	20,48	20,51	20,47	20,42	20,56	20,54	20,48	20,57	20,63	20,57	20,40	20,41	20,40	20,37	20,43	20,49	20,48	20,50	20,46	20,40	20,44	20,40	20,51	20,54	20,50	20,48	20,46	20,43	20,45	20,47	20,51	20,47	20,47	20,47	20,53	20,49	20,32	20,46	20,58	20,51	20,42	20,43	20,43	20,44	20,51	20,47	20,36	20,38	20,39	20,43	20,50	20,49	20,58	20,58	20,40	20,38	20,32	20,42	20,31	20,33	20,37	20,39	20,38	20,45	20,46	20,38	20,37	20,38	20,42	20,39	20,39	20,44	20,50	20,44	20,44	20,36	20,39	20,44	20,38	20,37	20,46	20,38	20,35	20,41	20,39	20,33	20,34	
20,38	20,47	20,53	20,45	20,39	20,39	20,37	20,42	20,41	20,37	20,27	20,30	20,41	20,38	20,41	20,44	20,53	20,59	20,46	20,38	20,45	20,39	20,39	20,36	20,32	20,35	20,48	20,41	20,37	20,36	20,33	20,42	20,43	20,43	20,42	20,39	20,52	20,61	20,50	20,46	20,44	20,50	20,56	20,49	20,43	20,41	20,43	20,48	20,45	20,52	20,54	20,44	20,45	20,47	20,50	20,51	20,54	20,57	20,55	20,48	20,46	20,47	20,51	20,57	20,55	20,54	20,50	20,45	20,47	20,54	20,49	20,53	20,53	20,53	20,47	20,53	20,50	20,52	20,53	20,43	20,44	20,38	20,46	20,47	20,41	20,52	20,49	20,46	20,49	20,44	20,46	20,48	20,58	20,52	20,52	20,53	20,44	20,51	20,54	20,54	20,56	20,59	20,47	20,41	20,42	20,57	20,56	20,50	20,55	20,61	20,65	20,59	20,51	20,44	20,49	20,49	20,48	20,49	20,55	20,43	20,54	20,59	20,58	20,53	20,45	20,54	20,54	20,51	20,55	20,57	20,51	20,49	20,48	20,44	20,49	20,52	20,51	20,55	20,55	20,61	20,52	20,48	20,50	20,49	20,49	20,49	20,46	20,47	20,49	20,56	20,50	20,49	20,48	20,42	20,48	20,49	20,48	20,48	20,53	20,47	20,48	20,48	20,44	20,54	20,53	20,53	20,48	20,46	20,44	20,47	20,48	20,46	20,53	20,56	20,51	20,49	20,52	20,52	20,56	20,59	20,53	20,51	20,52	20,50	20,47	20,47	20,57	20,57	20,49	20,50	20,48	20,52	20,62	20,51	20,55	20,58	20,53	20,48	20,48	20,57	20,54	20,47	20,45	20,48	20,47	20,52	20,53	20,48	20,58	20,50	20,46	20,53	20,57	20,55	20,53	20,53	20,56	20,50	20,44	20,58	20,50	20,43	20,57	20,54	20,56	20,58	20,53	20,50	20,53	20,51	20,43	20,52	20,46	20,53	20,48	20,47	20,46	20,48	20,57	20,58	20,57	20,58	20,56	20,50	20,45	20,45	20,55	20,58	20,53	20,60	20,58	20,60	20,58	20,55	20,53	20,55	20,55	20,57	20,64	20,60	20,59	20,55	20,55	20,51	20,57	20,49	20,53	20,56	20,55	20,54	20,55	20,53	20,48	20,52	20,55	20,47	20,54	20,55	20,50	20,52	20,52	20,52	20,57	20,61	20,57	20,59	20,60	20,57	20,60	20,66	20,65	20,54	20,53	20,54	20,50	20,49	20,51	20,59	20,51	20,54	20,62	20,63	20,58	20,52	20,48	20,50	20,59	20,62	20,64	20,59	20,63	20,63	20,55	20,53	20,49	20,53	20,59	20,57	20,57	20,62	20,60	20,57	20,50	20,47	20,46	20,56	20,60	20,53	20,48	20,53	20,61	20,60	20,65	20,55	20,51	20,47	20,45	20,48	20,55	20,61	20,60	20,54	20,57	20,53	20,54	20,58	20,50	20,54	20,59	20,61	20,59	20,58	20,56	20,54	20,54	20,56	20,63	20,60	20,58	20,52	20,54	20,54	20,55	20,57	20,60	20,50	20,42	20,52	20,57	20,54	20,52	20,53	20,58	20,58	20,57	20,54	20,53	20,50	20,47	20,40	20,40	20,53	20,51	20,58	20,62	20,59	20,51	20,52	20,56	20,53	20,51	20,49	20,52	20,53	20,52	20,45	20,48	20,49	20,51	20,48	20,55	20,58	20,57	20,63	20,55	20,58	20,58	20,52	20,51	20,53	20,55	20,57	20,53	20,47	20,50	20,56	20,53	20,53	20,51	20,48	20,45	20,53	20,56	20,55	20,53	20,57	20,57	20,55	20,59	20,60	20,63	20,53	20,47	20,49	20,44	20,49	20,50	20,52	20,53	20,40	20,45	20,48	20,49	20,61	20,60	20,46	20,48	20,58	20,52	20,50	20,53	20,55	20,51	20,56	20,45	20,43	20,49	20,51	20,59	20,55	20,45	20,53	20,57	20,51	20,48	20,59	20,52	20,50	20,45	20,45	20,58	20,60	20,54	20,49	20,40	20,51	20,47	20,52	20,50	20,47	20,57	20,55	20,51	20,56	20,53	20,54	20,49	20,42	20,40	20,44	20,43	20,52	20,47	20,41	20,43	20,50	20,48	20,59	20,55	20,47	20,62	20,59	20,48	20,46	20,50	20,54	20,49	20,52	20,49	20,45	20,41	20,46	20,50	20,56	20,46	20,54	20,56	20,48	20,41	20,50	20,46	20,47	20,50	20,49	20,52	20,52	20,45	20,47	20,43	20,52	20,46	20,44	20,54	20,47	20,52	20,55	20,55	20,57	20,56	20,49	20,59	20,52	20,45	20,55	20,49	20,48	20,49	20,48	20,38	20,48	20,52	20,49	20,55	20,54	20,43	20,51	20,48	20,51	20,54	20,56	20,54	20,59	20,55	20,59	20,46	20,50	20,46	20,49	20,43	20,41	20,53	20,54	20,46	20,43	20,42	20,46	20,45	20,46	20,46	20,53	20,53	20,46	20,44	20,51	20,52	20,42	20,42	20,51	20,54	20,43	20,47	20,51	20,55	20,48	20,45	20,44	20,43	20,44	20,46	20,45	20,49	20,46	20,38	20,53	20,51	20,58	20,58	20,48	20,49	20,45	20,41	20,42	20,48	20,39	20,30	20,41	20,48	20,43	20,36	20,33	20,35	20,43	20,46	20,48	20,49	20,51	20,51	20,47	20,47	20,38	20,44	20,43	20,38	20,39	20,35	20,29	20,36	20,36	20,33	20,38	
20,37	20,39	20,42	20,37	20,40	20,32	20,39	20,36	20,38	20,40	20,37	20,32	20,37	20,37	20,38	20,46	20,48	20,54	20,46	20,46	20,43	20,39	20,37	20,33	20,33	20,39	20,43	20,39	20,33	20,47	20,35	20,39	20,38	20,37	20,34	20,39	20,37	20,56	20,56	20,52	20,46	20,60	20,60	20,52	20,53	20,49	20,45	20,32	20,42	20,48	20,48	20,43	20,49	20,43	20,48	20,46	20,51	20,57	20,48	20,42	20,40	20,50	20,55	20,46	20,47	20,48	20,47	20,50	20,45	20,40	20,47	20,58	20,58	20,59	20,54	20,54	20,50	20,54	20,51	20,43	20,36	20,47	20,46	20,49	20,47	20,52	20,59	20,54	20,44	20,50	20,49	20,50	20,53	20,57	20,53	20,45	20,45	20,52	20,60	20,55	20,46	20,48	20,48	20,41	20,47	20,58	20,65	20,49	20,48	20,54	20,54	20,51	20,54	20,52	20,51	20,48	20,45	20,48	20,49	20,43	20,49	20,62	20,64	20,56	20,50	20,57	20,52	20,50	20,53	20,53	20,54	20,54	20,55	20,51	20,51	20,45	20,48	20,59	20,59	20,59	20,54	20,50	20,48	20,52	20,50	20,44	20,45	20,41	20,46	20,56	20,62	20,58	20,52	20,50	20,53	20,51	20,46	20,51	20,55	20,55	20,45	20,51	20,59	20,52	20,51	20,55	20,56	20,48	20,52	20,51	20,55	20,45	20,51	20,55	20,54	20,50	20,55	20,47	20,48	20,59	20,50	20,53	20,56	20,60	20,55	20,54	20,56	20,51	20,44	20,52	20,52	20,53	20,55	20,54	20,50	20,59	20,53	20,47	20,52	20,54	20,53	20,52	20,54	20,43	20,45	20,59	20,55	20,41	20,51	20,47	20,44	20,56	20,60	20,57	20,54	20,52	20,49	20,46	20,43	20,52	20,59	20,48	20,57	20,63	20,65	20,58	20,52	20,49	20,52	20,60	20,46	20,47	20,47	20,47	20,49	20,51	20,49	20,49	20,51	20,49	20,55	20,58	20,51	20,50	20,39	20,40	20,51	20,52	20,60	20,57	20,59	20,57	20,52	20,49	20,54	20,60	20,58	20,55	20,55	20,57	20,59	20,55	20,54	20,50	20,54	20,52	20,52	20,57	20,49	20,53	20,57	20,56	20,50	20,55	20,58	20,57	20,56	20,56	20,56	20,54	20,53	20,52	20,55	20,65	20,56	20,58	20,52	20,60	20,62	20,62	20,61	20,53	20,49	20,55	20,57	20,61	20,52	20,52	20,53	20,57	20,62	20,60	20,59	20,63	20,56	20,51	20,56	20,62	20,66	20,63	20,64	20,67	20,59	20,54	20,48	20,57	20,59	20,62	20,59	20,56	20,61	20,58	20,57	20,49	20,56	20,59	20,65	20,56	20,53	20,55	20,56	20,59	20,63	20,54	20,51	20,49	20,56	20,56	20,51	20,61	20,60	20,52	20,51	20,57	20,52	20,57	20,56	20,56	20,59	20,60	20,59	20,55	20,54	20,51	20,48	20,52	20,57	20,55	20,53	20,44	20,54	20,59	20,48	20,46	20,55	20,56	20,48	20,57	20,67	20,65	20,59	20,54	20,53	20,56	20,57	20,54	20,45	20,50	20,53	20,43	20,42	20,50	20,55	20,39	20,55	20,57	20,50	20,51	20,61	20,59	20,54	20,50	20,55	20,57	20,61	20,58	20,56	20,48	20,48	20,54	20,56	20,56	20,57	20,60	20,55	20,51	20,54	20,61	20,57	20,51	20,55	20,56	20,56	20,49	20,46	20,50	20,54	20,49	20,50	20,49	20,55	20,56	20,56	20,56	20,48	20,49	20,57	20,58	20,52	20,52	20,55	20,57	20,51	20,60	20,56	20,49	20,47	20,55	20,51	20,45	20,47	20,45	20,44	20,51	20,49	20,50	20,48	20,51	20,58	20,59	20,56	20,55	20,54	20,55	20,44	20,49	20,54	20,54	20,49	20,49	20,49	20,54	20,50	20,53	20,50	20,53	20,57	20,55	20,37	20,44	20,48	20,54	20,59	20,51	20,47	20,47	20,55	20,51	20,59	20,56	20,57	20,49	20,48	20,54	20,55	20,56	20,57	20,40	20,37	20,43	20,46	20,53	20,58	20,44	20,38	20,47	20,49	20,61	20,56	20,52	20,57	20,53	20,43	20,41	20,43	20,45	20,54	20,53	20,46	20,47	20,54	20,46	20,50	20,57	20,54	20,51	20,52	20,47	20,43	20,46	20,55	20,52	20,55	20,53	20,56	20,45	20,48	20,50	20,47	20,49	20,52	20,43	20,48	20,49	20,50	20,50	20,53	20,67	20,59	20,42	20,48	20,52	20,46	20,51	20,47	20,46	20,54	20,52	20,49	20,48	20,54	20,52	20,47	20,54	20,58	20,53	20,50	20,46	20,47	20,56	20,56	20,48	20,43	20,54	20,48	20,43	20,55	20,46	20,47	20,44	20,45	20,50	20,47	20,44	20,42	20,46	20,44	20,44	20,45	20,45	20,53	20,62	20,50	20,48	20,47	20,45	20,51	20,56	20,49	20,49	20,52	20,52	20,48	20,57	20,53	20,53	20,48	20,51	20,49	20,51	20,51	20,45	20,46	20,51	20,44	20,44	20,50	20,54	20,47	20,49	20,45	20,48	20,46	20,47	20,51	20,52	20,53	20,46	20,39	20,41	20,43	20,48	20,53	20,45	20,56	20,53	20,38	20,45	20,44	20,38	20,43	20,43	20,33	20,33	20,31	20,30	20,37	20,42	20,39	20,43	
20,43	20,38	20,32	20,25	20,43	20,33	20,39	20,41	20,40	20,41	20,37	20,33	20,41	20,44	20,38	20,47	20,48	20,50	20,50	20,48	20,47	20,43	20,45	20,44	20,42	20,45	20,44	20,33	20,36	20,49	20,37	20,35	20,39	20,40	20,41	20,44	20,39	20,49	20,58	20,51	20,48	20,61	20,61	20,46	20,49	20,41	20,35	20,37	20,43	20,44	20,49	20,46	20,45	20,40	20,46	20,54	20,53	20,58	20,52	20,46	20,42	20,50	20,59	20,49	20,47	20,44	20,47	20,51	20,42	20,41	20,50	20,59	20,58	20,57	20,60	20,51	20,56	20,54	20,53	20,49	20,50	20,49	20,50	20,52	20,50	20,56	20,60	20,68	20,49	20,48	20,47	20,44	20,48	20,51	20,52	20,44	20,48	20,54	20,53	20,56	20,48	20,43	20,47	20,47	20,43	20,51	20,50	20,49	20,39	20,40	20,38	20,45	20,56	20,61	20,57	20,55	20,47	20,43	20,42	20,43	20,45	20,49	20,63	20,60	20,46	20,56	20,55	20,55	20,55	20,49	20,51	20,43	20,46	20,47	20,52	20,55	20,43	20,50	20,49	20,50	20,49	20,50	20,47	20,48	20,49	20,47	20,50	20,50	20,51	20,53	20,59	20,55	20,53	20,50	20,57	20,55	20,49	20,52	20,48	20,48	20,38	20,49	20,55	20,54	20,46	20,57	20,55	20,53	20,55	20,53	20,52	20,58	20,55	20,55	20,55	20,52	20,51	20,48	20,54	20,52	20,41	20,51	20,52	20,56	20,54	20,53	20,59	20,53	20,59	20,55	20,54	20,61	20,57	20,56	20,57	20,52	20,52	20,48	20,50	20,55	20,56	20,53	20,45	20,50	20,50	20,57	20,58	20,44	20,46	20,54	20,41	20,49	20,69	20,72	20,60	20,47	20,47	20,48	20,45	20,54	20,56	20,48	20,50	20,54	20,59	20,56	20,52	20,55	20,54	20,58	20,51	20,55	20,48	20,43	20,41	20,52	20,55	20,55	20,57	20,49	20,59	20,61	20,54	20,51	20,45	20,50	20,49	20,56	20,59	20,65	20,62	20,58	20,54	20,53	20,56	20,59	20,57	20,54	20,55	20,57	20,58	20,54	20,57	20,54	20,57	20,55	20,59	20,59	20,57	20,52	20,55	20,55	20,60	20,61	20,57	20,65	20,65	20,55	20,61	20,54	20,62	20,61	20,54	20,61	20,58	20,52	20,51	20,52	20,60	20,57	20,57	20,50	20,54	20,63	20,60	20,63	20,54	20,52	20,56	20,55	20,55	20,62	20,57	20,64	20,54	20,49	20,53	20,65	20,64	20,60	20,59	20,64	20,58	20,54	20,48	20,56	20,64	20,62	20,60	20,58	20,61	20,54	20,53	20,52	20,56	20,53	20,60	20,58	20,56	20,54	20,54	20,61	20,60	20,54	20,60	20,56	20,60	20,62	20,56	20,56	20,63	20,56	20,51	20,53	20,55	20,62	20,56	20,57	20,55	20,53	20,55	20,57	20,53	20,53	20,47	20,50	20,52	20,49	20,55	20,53	20,56	20,55	20,55	20,49	20,57	20,59	20,54	20,50	20,57	20,67	20,61	20,55	20,53	20,52	20,55	20,56	20,53	20,55	20,60	20,47	20,47	20,54	20,51	20,43	20,52	20,55	20,53	20,47	20,52	20,58	20,52	20,53	20,53	20,60	20,57	20,58	20,52	20,57	20,49	20,49	20,53	20,54	20,53	20,51	20,52	20,49	20,49	20,59	20,57	20,57	20,58	20,52	20,51	20,52	20,47	20,45	20,44	20,45	20,59	20,60	20,54	20,54	20,52	20,55	20,50	20,50	20,51	20,52	20,52	20,48	20,53	20,53	20,46	20,58	20,62	20,61	20,59	20,54	20,47	20,51	20,55	20,47	20,49	20,55	20,50	20,51	20,49	20,51	20,47	20,54	20,59	20,59	20,46	20,44	20,44	20,53	20,53	20,57	20,53	20,43	20,45	20,54	20,52	20,48	20,53	20,54	20,50	20,57	20,53	20,51	20,56	20,53	20,56	20,55	20,53	20,49	20,54	20,49	20,52	20,58	20,52	20,50	20,54	20,49	20,47	20,48	20,53	20,50	20,47	20,57	20,42	20,48	20,51	20,46	20,39	20,49	20,45	20,46	20,52	20,54	20,53	20,50	20,45	20,55	20,51	20,44	20,52	20,50	20,44	20,45	20,54	20,51	20,44	20,59	20,58	20,58	20,54	20,49	20,45	20,54	20,54	20,53	20,47	20,50	20,53	20,47	20,47	20,51	20,54	20,47	20,47	20,49	20,52	20,55	20,54	20,50	20,51	20,55	20,61	20,54	20,50	20,59	20,47	20,47	20,45	20,46	20,51	20,48	20,47	20,48	20,44	20,46	20,50	20,50	20,56	20,58	20,52	20,54	20,49	20,53	20,59	20,53	20,50	20,44	20,40	20,43	20,49	20,42	20,42	20,50	20,50	20,45	20,49	20,48	20,49	20,43	20,50	20,55	20,52	20,38	20,38	20,48	20,52	20,45	20,42	20,47	20,55	20,52	20,45	20,49	20,56	20,52	20,45	20,41	20,50	20,53	20,51	20,47	20,51	20,45	20,47	20,43	20,46	20,52	20,49	20,48	20,36	20,44	20,42	20,45	20,49	20,47	20,41	20,48	20,54	20,44	20,36	20,44	20,49	20,50	20,49	20,54	20,50	20,44	20,40	20,48	20,45	20,42	20,50	20,37	20,34	20,37	20,32	20,40	20,44	20,42	20,48	20,51	20,42	20,42	
20,46	20,37	20,38	20,38	20,33	20,34	20,33	20,31	20,39	20,32	20,31	20,36	20,40	20,41	20,42	20,41	20,50	20,52	20,45	20,47	20,49	20,52	20,48	20,37	20,45	20,48	20,44	20,41	20,38	20,43	20,36	20,44	20,48	20,43	20,44	20,46	20,44	20,40	20,48	20,45	20,48	20,48	20,45	20,50	20,50	20,48	20,45	20,45	20,44	20,51	20,48	20,40	20,44	20,49	20,53	20,54	20,62	20,48	20,52	20,48	20,47	20,50	20,48	20,51	20,44	20,46	20,46	20,42	20,39	20,43	20,51	20,54	20,55	20,46	20,45	20,42	20,53	20,51	20,46	20,56	20,55	20,50	20,42	20,55	20,53	20,52	20,47	20,55	20,59	20,55	20,57	20,50	20,44	20,53	20,50	20,50	20,49	20,53	20,55	20,53	20,45	20,45	20,43	20,46	20,40	20,49	20,52	20,48	20,51	20,42	20,37	20,45	20,54	20,54	20,57	20,52	20,42	20,47	20,44	20,42	20,41	20,48	20,61	20,56	20,44	20,45	20,49	20,47	20,55	20,54	20,47	20,37	20,39	20,41	20,48	20,58	20,48	20,45	20,49	20,45	20,44	20,51	20,49	20,58	20,53	20,45	20,54	20,51	20,51	20,45	20,52	20,56	20,41	20,46	20,49	20,52	20,51	20,40	20,39	20,40	20,36	20,47	20,47	20,48	20,48	20,50	20,51	20,47	20,49	20,48	20,47	20,53	20,58	20,59	20,55	20,48	20,49	20,46	20,52	20,50	20,45	20,49	20,48	20,44	20,46	20,44	20,46	20,53	20,56	20,61	20,51	20,52	20,54	20,54	20,53	20,50	20,45	20,48	20,49	20,56	20,57	20,51	20,47	20,46	20,49	20,51	20,59	20,54	20,51	20,51	20,45	20,47	20,56	20,65	20,59	20,46	20,49	20,40	20,45	20,50	20,53	20,43	20,40	20,46	20,48	20,51	20,53	20,51	20,51	20,58	20,52	20,52	20,48	20,41	20,50	20,51	20,52	20,53	20,59	20,51	20,59	20,64	20,62	20,62	20,53	20,59	20,57	20,50	20,60	20,62	20,60	20,51	20,54	20,57	20,64	20,63	20,47	20,48	20,54	20,64	20,63	20,60	20,54	20,54	20,56	20,58	20,47	20,62	20,58	20,49	20,56	20,53	20,54	20,61	20,51	20,52	20,60	20,56	20,55	20,48	20,55	20,63	20,56	20,55	20,53	20,53	20,51	20,52	20,61	20,58	20,55	20,51	20,60	20,67	20,65	20,56	20,55	20,59	20,52	20,52	20,53	20,59	20,58	20,55	20,64	20,53	20,53	20,57	20,57	20,47	20,50	20,54	20,56	20,57	20,57	20,58	20,60	20,55	20,57	20,55	20,56	20,51	20,58	20,61	20,54	20,59	20,60	20,54	20,52	20,60	20,56	20,60	20,62	20,56	20,62	20,55	20,62	20,65	20,63	20,60	20,64	20,62	20,51	20,47	20,55	20,58	20,57	20,59	20,58	20,50	20,52	20,50	20,54	20,51	20,48	20,50	20,54	20,55	20,62	20,65	20,57	20,59	20,57	20,60	20,58	20,53	20,57	20,56	20,53	20,53	20,51	20,52	20,50	20,51	20,55	20,59	20,53	20,57	20,56	20,55	20,48	20,47	20,53	20,53	20,52	20,53	20,54	20,51	20,47	20,52	20,56	20,49	20,55	20,61	20,51	20,47	20,54	20,58	20,55	20,53	20,56	20,53	20,58	20,52	20,50	20,50	20,56	20,61	20,60	20,63	20,58	20,55	20,50	20,48	20,57	20,55	20,47	20,42	20,51	20,60	20,62	20,57	20,53	20,49	20,51	20,50	20,48	20,46	20,52	20,53	20,55	20,52	20,51	20,52	20,49	20,60	20,67	20,58	20,52	20,55	20,56	20,49	20,50	20,57	20,55	20,48	20,51	20,51	20,46	20,49	20,60	20,53	20,45	20,45	20,47	20,54	20,54	20,52	20,58	20,50	20,49	20,51	20,54	20,48	20,47	20,45	20,49	20,52	20,49	20,47	20,54	20,55	20,53	20,55	20,48	20,51	20,47	20,45	20,48	20,46	20,57	20,60	20,59	20,55	20,49	20,44	20,38	20,44	20,54	20,56	20,48	20,40	20,47	20,39	20,44	20,47	20,47	20,40	20,46	20,61	20,55	20,50	20,48	20,55	20,62	20,46	20,49	20,51	20,44	20,41	20,41	20,43	20,50	20,50	20,48	20,51	20,48	20,42	20,42	20,57	20,57	20,51	20,55	20,55	20,53	20,42	20,47	20,54	20,58	20,56	20,47	20,46	20,53	20,49	20,51	20,46	20,39	20,45	20,51	20,63	20,57	20,51	20,48	20,52	20,45	20,55	20,50	20,44	20,44	20,42	20,42	20,46	20,47	20,49	20,48	20,46	20,45	20,57	20,50	20,52	20,58	20,50	20,45	20,44	20,35	20,44	20,50	20,48	20,42	20,42	20,51	20,50	20,41	20,50	20,51	20,47	20,47	20,52	20,56	20,53	20,41	20,46	20,46	20,49	20,40	20,42	20,54	20,46	20,37	20,44	20,57	20,57	20,50	20,39	20,39	20,42	20,45	20,44	20,42	20,41	20,45	20,41	20,41	20,53	20,51	20,51	20,44	20,39	20,41	20,38	20,40	20,53	20,54	20,44	20,51	20,41	20,29	20,44	20,49	20,45	20,42	20,44	20,49	20,42	20,45	20,41	20,48	20,45	20,40	20,34	20,42	20,42	20,38	20,44	20,47	20,41	20,42	20,49	20,50	20,54	
20,43	20,35	20,38	20,33	20,25	20,34	20,39	20,36	20,34	20,34	20,32	20,29	20,36	20,34	20,41	20,38	20,40	20,52	20,40	20,49	20,56	20,45	20,35	20,38	20,42	20,50	20,45	20,43	20,42	20,41	20,37	20,50	20,49	20,38	20,47	20,40	20,37	20,35	20,49	20,49	20,43	20,41	20,38	20,44	20,56	20,53	20,59	20,55	20,48	20,57	20,45	20,42	20,46	20,55	20,57	20,51	20,55	20,49	20,47	20,50	20,40	20,45	20,49	20,55	20,48	20,43	20,47	20,42	20,44	20,42	20,50	20,62	20,55	20,53	20,51	20,47	20,53	20,53	20,50	20,53	20,54	20,45	20,46	20,58	20,55	20,49	20,50	20,43	20,54	20,59	20,56	20,50	20,53	20,60	20,48	20,49	20,52	20,50	20,53	20,54	20,54	20,45	20,48	20,48	20,42	20,55	20,53	20,49	20,54	20,58	20,41	20,46	20,55	20,48	20,52	20,49	20,40	20,48	20,58	20,47	20,46	20,47	20,59	20,55	20,45	20,44	20,48	20,50	20,59	20,56	20,48	20,38	20,40	20,48	20,44	20,47	20,48	20,46	20,47	20,55	20,53	20,50	20,49	20,56	20,64	20,51	20,44	20,57	20,53	20,51	20,53	20,56	20,46	20,49	20,56	20,48	20,53	20,55	20,46	20,45	20,46	20,60	20,55	20,48	20,56	20,51	20,46	20,45	20,46	20,45	20,56	20,50	20,58	20,62	20,61	20,48	20,50	20,50	20,55	20,48	20,48	20,55	20,47	20,41	20,43	20,47	20,53	20,54	20,54	20,60	20,58	20,48	20,45	20,50	20,49	20,49	20,53	20,41	20,42	20,52	20,57	20,47	20,52	20,49	20,47	20,49	20,52	20,50	20,51	20,47	20,51	20,53	20,58	20,53	20,46	20,50	20,48	20,48	20,49	20,51	20,54	20,47	20,51	20,46	20,54	20,53	20,50	20,51	20,57	20,58	20,51	20,54	20,50	20,44	20,51	20,54	20,52	20,51	20,60	20,57	20,54	20,61	20,56	20,53	20,48	20,53	20,61	20,53	20,58	20,63	20,57	20,66	20,62	20,49	20,57	20,61	20,55	20,45	20,50	20,63	20,69	20,65	20,62	20,58	20,53	20,50	20,52	20,55	20,54	20,56	20,60	20,62	20,53	20,53	20,56	20,59	20,56	20,62	20,58	20,49	20,63	20,62	20,56	20,59	20,54	20,56	20,51	20,47	20,64	20,61	20,53	20,55	20,56	20,61	20,63	20,67	20,59	20,63	20,57	20,56	20,60	20,61	20,53	20,50	20,59	20,71	20,55	20,54	20,55	20,51	20,57	20,59	20,56	20,61	20,65	20,59	20,52	20,51	20,62	20,59	20,59	20,54	20,55	20,57	20,62	20,65	20,56	20,56	20,55	20,59	20,59	20,57	20,63	20,61	20,58	20,53	20,57	20,61	20,59	20,55	20,62	20,59	20,57	20,54	20,52	20,56	20,57	20,54	20,57	20,57	20,51	20,48	20,56	20,54	20,49	20,51	20,57	20,65	20,65	20,66	20,62	20,49	20,51	20,56	20,54	20,54	20,59	20,55	20,59	20,55	20,48	20,51	20,48	20,59	20,54	20,58	20,52	20,50	20,57	20,56	20,51	20,53	20,50	20,50	20,52	20,49	20,53	20,53	20,55	20,56	20,55	20,50	20,54	20,63	20,60	20,44	20,52	20,59	20,59	20,62	20,58	20,50	20,54	20,47	20,41	20,50	20,55	20,54	20,52	20,55	20,51	20,53	20,57	20,39	20,50	20,47	20,50	20,46	20,51	20,54	20,51	20,57	20,53	20,50	20,48	20,54	20,50	20,52	20,53	20,50	20,49	20,54	20,52	20,48	20,49	20,59	20,58	20,48	20,51	20,59	20,53	20,42	20,42	20,52	20,51	20,50	20,55	20,51	20,48	20,45	20,57	20,59	20,51	20,46	20,53	20,50	20,50	20,53	20,53	20,53	20,45	20,45	20,50	20,48	20,43	20,53	20,53	20,53	20,44	20,47	20,48	20,52	20,54	20,56	20,50	20,59	20,52	20,42	20,53	20,54	20,54	20,60	20,58	20,51	20,53	20,47	20,38	20,35	20,48	20,50	20,50	20,45	20,50	20,43	20,44	20,44	20,50	20,52	20,58	20,56	20,49	20,40	20,42	20,38	20,48	20,50	20,44	20,50	20,41	20,43	20,40	20,35	20,51	20,54	20,49	20,44	20,51	20,49	20,46	20,55	20,60	20,48	20,57	20,60	20,57	20,41	20,46	20,49	20,45	20,60	20,59	20,55	20,45	20,52	20,49	20,56	20,43	20,47	20,50	20,53	20,54	20,51	20,43	20,43	20,44	20,55	20,54	20,45	20,44	20,46	20,48	20,51	20,53	20,51	20,51	20,48	20,41	20,51	20,47	20,50	20,60	20,50	20,41	20,42	20,41	20,45	20,49	20,49	20,49	20,43	20,46	20,53	20,44	20,42	20,44	20,54	20,53	20,55	20,50	20,54	20,48	20,44	20,45	20,41	20,41	20,47	20,53	20,46	20,34	20,43	20,53	20,50	20,49	20,42	20,38	20,43	20,47	20,40	20,34	20,38	20,40	20,41	20,35	20,45	20,47	20,53	20,46	20,41	20,36	20,32	20,49	20,53	20,56	20,47	20,36	20,37	20,30	20,44	20,47	20,44	20,49	20,41	20,39	20,44	20,50	20,48	20,37	20,40	20,37	20,39	20,38	20,47	20,38	20,44	20,43	20,29	20,38	20,46	20,53	20,48	
20,41	20,39	20,36	20,27	20,24	20,29	20,41	20,39	20,29	20,37	20,35	20,27	20,39	20,32	20,38	20,41	20,34	20,54	20,42	20,41	20,46	20,44	20,42	20,45	20,41	20,41	20,41	20,43	20,34	20,39	20,37	20,38	20,48	20,42	20,44	20,46	20,43	20,36	20,43	20,44	20,35	20,52	20,56	20,40	20,46	20,43	20,43	20,53	20,46	20,54	20,49	20,44	20,49	20,56	20,62	20,56	20,52	20,50	20,45	20,51	20,46	20,51	20,43	20,53	20,48	20,45	20,50	20,46	20,39	20,42	20,40	20,53	20,52	20,54	20,59	20,55	20,52	20,50	20,47	20,53	20,45	20,44	20,44	20,51	20,49	20,44	20,50	20,56	20,59	20,62	20,55	20,41	20,50	20,60	20,51	20,58	20,60	20,56	20,52	20,52	20,60	20,57	20,45	20,56	20,58	20,52	20,51	20,44	20,45	20,50	20,50	20,44	20,50	20,50	20,54	20,60	20,53	20,45	20,50	20,57	20,39	20,43	20,60	20,53	20,43	20,49	20,55	20,54	20,52	20,56	20,50	20,39	20,39	20,49	20,48	20,46	20,46	20,43	20,45	20,42	20,42	20,43	20,43	20,44	20,53	20,52	20,53	20,56	20,56	20,55	20,60	20,50	20,49	20,59	20,53	20,54	20,48	20,49	20,51	20,43	20,44	20,55	20,57	20,51	20,52	20,48	20,46	20,49	20,52	20,48	20,59	20,51	20,48	20,56	20,62	20,53	20,50	20,50	20,54	20,52	20,45	20,51	20,50	20,43	20,49	20,48	20,53	20,55	20,52	20,57	20,52	20,49	20,48	20,46	20,43	20,49	20,55	20,52	20,46	20,50	20,49	20,53	20,59	20,58	20,51	20,48	20,51	20,48	20,44	20,41	20,50	20,63	20,60	20,55	20,44	20,49	20,55	20,49	20,50	20,58	20,58	20,57	20,50	20,48	20,45	20,54	20,51	20,55	20,59	20,61	20,51	20,54	20,54	20,47	20,53	20,53	20,56	20,56	20,65	20,59	20,57	20,60	20,58	20,56	20,53	20,45	20,54	20,61	20,55	20,57	20,56	20,70	20,66	20,51	20,52	20,56	20,59	20,52	20,56	20,63	20,60	20,65	20,59	20,48	20,58	20,48	20,55	20,64	20,56	20,53	20,58	20,64	20,59	20,57	20,54	20,49	20,47	20,53	20,61	20,48	20,55	20,63	20,57	20,55	20,54	20,56	20,60	20,58	20,59	20,62	20,62	20,60	20,55	20,56	20,63	20,58	20,61	20,61	20,52	20,55	20,56	20,57	20,51	20,49	20,58	20,69	20,61	20,52	20,55	20,65	20,64	20,72	20,70	20,61	20,62	20,58	20,57	20,54	20,61	20,63	20,62	20,57	20,51	20,57	20,61	20,60	20,59	20,52	20,63	20,54	20,60	20,57	20,59	20,60	20,64	20,52	20,54	20,54	20,55	20,60	20,60	20,66	20,66	20,54	20,49	20,53	20,56	20,51	20,56	20,62	20,59	20,53	20,58	20,59	20,57	20,52	20,52	20,56	20,57	20,60	20,64	20,51	20,51	20,51	20,52	20,57	20,56	20,46	20,61	20,56	20,46	20,52	20,49	20,48	20,49	20,58	20,56	20,56	20,57	20,52	20,54	20,56	20,52	20,44	20,50	20,55	20,57	20,53	20,60	20,61	20,59	20,59	20,63	20,61	20,53	20,54	20,50	20,59	20,62	20,58	20,58	20,52	20,54	20,56	20,39	20,44	20,49	20,45	20,44	20,49	20,47	20,53	20,61	20,49	20,50	20,44	20,53	20,54	20,54	20,56	20,52	20,51	20,53	20,56	20,46	20,54	20,54	20,55	20,57	20,54	20,53	20,52	20,52	20,57	20,45	20,51	20,54	20,48	20,41	20,53	20,53	20,49	20,46	20,57	20,50	20,48	20,52	20,54	20,47	20,32	20,48	20,62	20,51	20,55	20,59	20,50	20,48	20,47	20,52	20,46	20,46	20,53	20,46	20,51	20,48	20,54	20,58	20,59	20,50	20,47	20,46	20,50	20,53	20,54	20,52	20,58	20,54	20,48	20,54	20,55	20,51	20,53	20,58	20,50	20,51	20,47	20,51	20,41	20,44	20,46	20,50	20,47	20,46	20,43	20,51	20,57	20,50	20,53	20,47	20,46	20,49	20,46	20,36	20,43	20,53	20,58	20,47	20,48	20,46	20,50	20,49	20,43	20,46	20,48	20,50	20,46	20,51	20,52	20,54	20,60	20,58	20,50	20,50	20,58	20,51	20,47	20,44	20,52	20,49	20,56	20,55	20,44	20,45	20,59	20,65	20,55	20,51	20,53	20,53	20,51	20,49	20,50	20,42	20,39	20,48	20,56	20,47	20,43	20,47	20,47	20,53	20,51	20,50	20,46	20,50	20,50	20,41	20,50	20,45	20,44	20,53	20,45	20,43	20,48	20,46	20,41	20,41	20,47	20,45	20,41	20,38	20,43	20,46	20,43	20,47	20,53	20,51	20,55	20,56	20,51	20,45	20,44	20,49	20,46	20,39	20,48	20,47	20,45	20,41	20,39	20,46	20,42	20,34	20,39	20,39	20,40	20,46	20,42	20,36	20,33	20,41	20,35	20,39	20,47	20,46	20,44	20,39	20,32	20,28	20,27	20,44	20,48	20,48	20,45	20,39	20,33	20,36	20,37	20,34	20,38	20,47	20,44	20,42	20,43	20,44	20,45	20,37	20,37	20,40	20,47	20,39	20,40	20,39	20,31	20,28	20,28	20,37	20,44	20,42	20,48	
20,47	20,37	20,44	20,35	20,34	20,27	20,31	20,46	20,36	20,42	20,37	20,35	20,42	20,40	20,39	20,44	20,41	20,41	20,35	20,43	20,42	20,40	20,44	20,43	20,37	20,38	20,48	20,54	20,41	20,36	20,36	20,39	20,42	20,47	20,46	20,43	20,46	20,47	20,43	20,36	20,38	20,48	20,62	20,49	20,50	20,42	20,37	20,37	20,38	20,55	20,53	20,38	20,45	20,61	20,63	20,52	20,42	20,42	20,46	20,54	20,57	20,55	20,51	20,43	20,46	20,44	20,51	20,49	20,37	20,41	20,42	20,41	20,51	20,64	20,51	20,50	20,52	20,49	20,56	20,55	20,44	20,33	20,49	20,54	20,49	20,47	20,50	20,47	20,55	20,60	20,56	20,51	20,56	20,59	20,52	20,51	20,57	20,59	20,56	20,46	20,52	20,49	20,47	20,54	20,57	20,55	20,53	20,41	20,44	20,45	20,46	20,52	20,54	20,52	20,53	20,61	20,49	20,43	20,40	20,44	20,39	20,43	20,57	20,49	20,41	20,52	20,53	20,49	20,49	20,64	20,54	20,46	20,47	20,55	20,44	20,51	20,52	20,53	20,58	20,47	20,32	20,39	20,39	20,50	20,43	20,43	20,46	20,56	20,53	20,49	20,56	20,56	20,51	20,61	20,51	20,54	20,57	20,39	20,44	20,52	20,42	20,46	20,58	20,62	20,58	20,49	20,45	20,48	20,52	20,53	20,57	20,48	20,51	20,53	20,54	20,52	20,52	20,49	20,61	20,59	20,44	20,46	20,48	20,48	20,48	20,53	20,54	20,54	20,52	20,59	20,52	20,54	20,51	20,50	20,45	20,43	20,55	20,54	20,54	20,52	20,54	20,50	20,53	20,49	20,52	20,52	20,56	20,47	20,37	20,43	20,57	20,61	20,60	20,56	20,48	20,51	20,60	20,56	20,50	20,62	20,63	20,62	20,56	20,54	20,48	20,48	20,55	20,60	20,61	20,54	20,53	20,52	20,47	20,49	20,52	20,60	20,56	20,57	20,60	20,63	20,64	20,58	20,53	20,60	20,58	20,51	20,53	20,58	20,59	20,56	20,53	20,62	20,52	20,54	20,62	20,58	20,56	20,54	20,59	20,61	20,62	20,60	20,58	20,44	20,52	20,59	20,58	20,70	20,60	20,55	20,51	20,54	20,53	20,58	20,54	20,51	20,52	20,52	20,51	20,49	20,51	20,58	20,59	20,60	20,56	20,65	20,60	20,59	20,64	20,61	20,62	20,61	20,66	20,59	20,56	20,55	20,58	20,58	20,58	20,49	20,53	20,55	20,52	20,51	20,60	20,67	20,54	20,54	20,54	20,56	20,62	20,70	20,68	20,63	20,59	20,57	20,65	20,65	20,67	20,64	20,60	20,59	20,61	20,57	20,62	20,64	20,66	20,58	20,60	20,51	20,52	20,64	20,62	20,59	20,60	20,61	20,55	20,61	20,56	20,61	20,61	20,57	20,55	20,54	20,49	20,57	20,55	20,58	20,58	20,56	20,59	20,57	20,53	20,60	20,59	20,56	20,58	20,60	20,53	20,52	20,57	20,57	20,56	20,53	20,55	20,55	20,55	20,50	20,57	20,61	20,48	20,55	20,51	20,48	20,50	20,54	20,47	20,55	20,58	20,46	20,54	20,53	20,54	20,50	20,56	20,50	20,48	20,50	20,61	20,67	20,68	20,59	20,56	20,57	20,56	20,55	20,52	20,59	20,58	20,53	20,56	20,57	20,54	20,62	20,53	20,45	20,52	20,48	20,49	20,55	20,47	20,52	20,59	20,52	20,56	20,54	20,56	20,54	20,52	20,58	20,57	20,55	20,52	20,55	20,49	20,47	20,47	20,54	20,58	20,56	20,51	20,54	20,51	20,53	20,51	20,55	20,49	20,49	20,56	20,60	20,56	20,54	20,55	20,52	20,51	20,46	20,51	20,52	20,47	20,39	20,48	20,57	20,52	20,44	20,56	20,52	20,49	20,52	20,60	20,51	20,43	20,54	20,51	20,55	20,59	20,58	20,57	20,58	20,57	20,56	20,48	20,51	20,47	20,48	20,46	20,52	20,47	20,53	20,60	20,57	20,49	20,50	20,60	20,50	20,50	20,52	20,50	20,43	20,45	20,40	20,41	20,50	20,47	20,47	20,43	20,55	20,51	20,51	20,47	20,49	20,62	20,49	20,41	20,47	20,58	20,53	20,50	20,52	20,46	20,53	20,57	20,54	20,49	20,51	20,56	20,56	20,49	20,45	20,54	20,55	20,56	20,53	20,54	20,58	20,53	20,42	20,44	20,51	20,49	20,47	20,51	20,39	20,39	20,53	20,62	20,45	20,42	20,57	20,60	20,50	20,49	20,46	20,40	20,40	20,49	20,58	20,46	20,44	20,53	20,48	20,50	20,43	20,41	20,43	20,47	20,53	20,44	20,53	20,45	20,46	20,52	20,47	20,44	20,54	20,57	20,43	20,39	20,57	20,51	20,43	20,45	20,50	20,52	20,44	20,49	20,53	20,59	20,58	20,57	20,51	20,41	20,42	20,50	20,47	20,40	20,47	20,45	20,44	20,37	20,43	20,46	20,44	20,29	20,41	20,47	20,41	20,45	20,41	20,36	20,41	20,44	20,37	20,35	20,48	20,47	20,41	20,39	20,33	20,32	20,36	20,45	20,49	20,43	20,48	20,39	20,44	20,35	20,40	20,32	20,47	20,50	20,41	20,45	20,43	20,38	20,34	20,39	20,47	20,45	20,45	20,42	20,32	20,23	20,27	20,37	20,37	20,41	20,46	20,37	20,39	
20,47	20,35	20,40	20,40	20,40	20,34	20,29	20,30	20,39	20,45	20,39	20,38	20,42	20,35	20,31	20,45	20,45	20,37	20,33	20,41	20,38	20,37	20,36	20,32	20,33	20,43	20,44	20,45	20,42	20,49	20,45	20,41	20,41	20,34	20,36	20,43	20,41	20,42	20,52	20,49	20,53	20,52	20,41	20,39	20,45	20,49	20,43	20,39	20,49	20,57	20,50	20,44	20,45	20,52	20,59	20,53	20,49	20,46	20,48	20,53	20,48	20,42	20,48	20,58	20,46	20,47	20,50	20,49	20,41	20,46	20,43	20,42	20,45	20,61	20,51	20,43	20,50	20,58	20,53	20,56	20,46	20,40	20,45	20,49	20,55	20,50	20,48	20,53	20,46	20,48	20,50	20,52	20,64	20,56	20,57	20,52	20,51	20,57	20,47	20,41	20,51	20,49	20,49	20,42	20,49	20,53	20,57	20,47	20,53	20,52	20,50	20,53	20,53	20,45	20,44	20,46	20,39	20,38	20,40	20,43	20,40	20,46	20,50	20,49	20,38	20,49	20,51	20,55	20,54	20,58	20,52	20,48	20,49	20,56	20,49	20,42	20,44	20,46	20,51	20,47	20,39	20,39	20,40	20,51	20,54	20,41	20,43	20,45	20,56	20,56	20,58	20,57	20,53	20,50	20,51	20,53	20,49	20,41	20,40	20,50	20,51	20,44	20,53	20,60	20,57	20,57	20,54	20,48	20,54	20,57	20,63	20,53	20,55	20,48	20,50	20,50	20,52	20,49	20,57	20,58	20,50	20,50	20,51	20,52	20,49	20,56	20,58	20,61	20,49	20,48	20,50	20,53	20,53	20,50	20,50	20,50	20,50	20,55	20,50	20,52	20,53	20,56	20,47	20,42	20,43	20,51	20,47	20,39	20,38	20,44	20,50	20,52	20,53	20,57	20,53	20,45	20,48	20,54	20,49	20,61	20,60	20,55	20,48	20,53	20,50	20,51	20,51	20,52	20,55	20,54	20,54	20,53	20,48	20,42	20,48	20,54	20,58	20,56	20,54	20,59	20,55	20,59	20,53	20,59	20,62	20,54	20,56	20,58	20,49	20,56	20,49	20,55	20,50	20,51	20,59	20,59	20,56	20,55	20,56	20,57	20,59	20,64	20,63	20,55	20,59	20,62	20,60	20,63	20,63	20,59	20,56	20,55	20,47	20,55	20,54	20,57	20,56	20,50	20,58	20,54	20,57	20,57	20,55	20,57	20,57	20,59	20,50	20,53	20,62	20,61	20,55	20,57	20,62	20,60	20,56	20,58	20,66	20,53	20,53	20,55	20,55	20,53	20,51	20,46	20,46	20,63	20,54	20,57	20,51	20,53	20,55	20,61	20,57	20,55	20,63	20,60	20,61	20,60	20,66	20,65	20,55	20,53	20,59	20,65	20,60	20,60	20,66	20,51	20,49	20,46	20,49	20,60	20,60	20,60	20,57	20,58	20,59	20,58	20,54	20,61	20,62	20,51	20,53	20,61	20,53	20,64	20,66	20,57	20,59	20,60	20,55	20,53	20,52	20,54	20,53	20,56	20,63	20,60	20,56	20,54	20,56	20,53	20,54	20,57	20,60	20,57	20,52	20,57	20,67	20,55	20,51	20,63	20,53	20,52	20,44	20,54	20,48	20,51	20,50	20,42	20,50	20,60	20,59	20,54	20,57	20,50	20,51	20,47	20,59	20,58	20,55	20,56	20,54	20,54	20,53	20,47	20,50	20,54	20,55	20,58	20,58	20,59	20,53	20,51	20,58	20,54	20,52	20,44	20,51	20,57	20,49	20,53	20,58	20,53	20,58	20,54	20,53	20,51	20,51	20,55	20,53	20,57	20,49	20,55	20,50	20,48	20,43	20,48	20,55	20,53	20,56	20,55	20,52	20,49	20,48	20,60	20,55	20,58	20,59	20,49	20,56	20,53	20,55	20,47	20,46	20,46	20,50	20,51	20,42	20,45	20,56	20,54	20,55	20,50	20,45	20,53	20,55	20,53	20,54	20,54	20,45	20,50	20,50	20,49	20,59	20,52	20,49	20,53	20,53	20,54	20,54	20,51	20,46	20,44	20,52	20,57	20,49	20,53	20,58	20,60	20,53	20,52	20,55	20,55	20,54	20,53	20,50	20,44	20,47	20,43	20,43	20,48	20,50	20,48	20,49	20,48	20,46	20,49	20,48	20,56	20,57	20,48	20,44	20,47	20,52	20,48	20,48	20,53	20,53	20,55	20,52	20,52	20,60	20,58	20,56	20,48	20,40	20,47	20,54	20,49	20,49	20,50	20,49	20,57	20,55	20,46	20,42	20,56	20,48	20,39	20,47	20,42	20,48	20,47	20,51	20,44	20,42	20,52	20,55	20,51	20,49	20,56	20,46	20,44	20,41	20,51	20,51	20,50	20,52	20,48	20,57	20,43	20,48	20,52	20,61	20,57	20,46	20,52	20,52	20,48	20,54	20,50	20,43	20,48	20,46	20,47	20,46	20,48	20,49	20,49	20,52	20,46	20,50	20,53	20,44	20,53	20,55	20,52	20,57	20,49	20,44	20,46	20,44	20,48	20,44	20,46	20,50	20,46	20,40	20,48	20,50	20,44	20,35	20,39	20,53	20,51	20,43	20,43	20,39	20,48	20,37	20,32	20,42	20,48	20,49	20,42	20,45	20,41	20,41	20,38	20,44	20,44	20,40	20,40	20,44	20,49	20,40	20,36	20,35	20,28	20,48	20,36	20,38	20,42	20,44	20,37	20,38	20,52	20,44	20,41	20,51	20,31	20,29	20,32	20,46	20,47	20,40	20,44	20,40	20,38	
20,48	20,33	20,32	20,40	20,39	20,40	20,52	20,44	20,38	20,43	20,29	20,38	20,35	20,32	20,30	20,37	20,49	20,42	20,33	20,42	20,44	20,42	20,40	20,33	20,34	20,38	20,53	20,51	20,37	20,36	20,40	20,50	20,45	20,33	20,34	20,39	20,41	20,43	20,51	20,48	20,43	20,56	20,51	20,35	20,36	20,47	20,42	20,46	20,52	20,60	20,56	20,44	20,45	20,58	20,57	20,52	20,51	20,46	20,42	20,50	20,44	20,43	20,43	20,53	20,52	20,44	20,48	20,48	20,37	20,41	20,41	20,50	20,44	20,49	20,48	20,44	20,45	20,60	20,59	20,50	20,45	20,41	20,51	20,43	20,50	20,54	20,51	20,60	20,55	20,49	20,40	20,48	20,51	20,51	20,47	20,47	20,54	20,57	20,48	20,43	20,50	20,52	20,46	20,42	20,42	20,52	20,55	20,49	20,51	20,57	20,50	20,50	20,50	20,39	20,43	20,46	20,41	20,40	20,42	20,47	20,49	20,54	20,54	20,51	20,52	20,55	20,51	20,50	20,55	20,50	20,47	20,48	20,47	20,52	20,55	20,44	20,47	20,49	20,46	20,43	20,44	20,45	20,42	20,47	20,54	20,45	20,37	20,40	20,46	20,54	20,60	20,54	20,51	20,52	20,54	20,53	20,49	20,38	20,36	20,42	20,49	20,53	20,50	20,48	20,49	20,44	20,45	20,45	20,52	20,58	20,56	20,52	20,54	20,54	20,52	20,57	20,50	20,45	20,50	20,48	20,44	20,51	20,55	20,47	20,48	20,55	20,59	20,53	20,42	20,40	20,49	20,54	20,50	20,51	20,54	20,44	20,50	20,55	20,58	20,49	20,46	20,48	20,55	20,47	20,43	20,45	20,48	20,45	20,41	20,47	20,44	20,52	20,58	20,53	20,49	20,43	20,49	20,52	20,48	20,58	20,52	20,51	20,51	20,47	20,47	20,52	20,56	20,58	20,55	20,56	20,52	20,53	20,51	20,49	20,51	20,52	20,53	20,52	20,57	20,58	20,61	20,61	20,53	20,61	20,61	20,55	20,56	20,62	20,46	20,50	20,53	20,54	20,52	20,50	20,57	20,61	20,59	20,63	20,64	20,61	20,64	20,65	20,59	20,61	20,57	20,60	20,55	20,61	20,57	20,52	20,61	20,55	20,53	20,55	20,53	20,54	20,55	20,58	20,60	20,56	20,61	20,59	20,53	20,54	20,53	20,56	20,51	20,49	20,58	20,59	20,49	20,56	20,61	20,58	20,55	20,52	20,60	20,61	20,59	20,56	20,57	20,60	20,54	20,49	20,56	20,62	20,51	20,56	20,58	20,55	20,58	20,56	20,55	20,53	20,59	20,60	20,55	20,51	20,55	20,58	20,50	20,51	20,63	20,58	20,61	20,61	20,58	20,49	20,49	20,54	20,53	20,58	20,57	20,57	20,57	20,52	20,58	20,56	20,55	20,59	20,58	20,56	20,59	20,67	20,56	20,53	20,61	20,54	20,51	20,55	20,60	20,59	20,58	20,57	20,52	20,53	20,58	20,58	20,59	20,57	20,49	20,55	20,49	20,55	20,55	20,57	20,59	20,54	20,62	20,58	20,51	20,60	20,60	20,48	20,51	20,48	20,51	20,52	20,46	20,41	20,48	20,58	20,55	20,45	20,56	20,61	20,64	20,60	20,60	20,54	20,45	20,46	20,54	20,51	20,50	20,49	20,43	20,48	20,56	20,56	20,55	20,56	20,51	20,55	20,51	20,52	20,52	20,52	20,50	20,56	20,55	20,54	20,53	20,49	20,48	20,53	20,58	20,54	20,46	20,48	20,45	20,54	20,52	20,53	20,55	20,56	20,51	20,46	20,49	20,54	20,54	20,56	20,50	20,46	20,49	20,51	20,48	20,48	20,58	20,47	20,50	20,56	20,58	20,53	20,39	20,44	20,47	20,53	20,42	20,46	20,59	20,52	20,48	20,56	20,49	20,50	20,55	20,51	20,44	20,45	20,47	20,47	20,53	20,45	20,44	20,53	20,50	20,52	20,55	20,48	20,50	20,55	20,56	20,57	20,54	20,55	20,39	20,43	20,52	20,53	20,53	20,52	20,60	20,50	20,54	20,54	20,52	20,45	20,54	20,45	20,47	20,45	20,44	20,41	20,47	20,50	20,37	20,47	20,50	20,51	20,58	20,45	20,47	20,48	20,48	20,40	20,41	20,49	20,51	20,53	20,42	20,44	20,50	20,55	20,50	20,46	20,37	20,40	20,44	20,50	20,44	20,47	20,43	20,47	20,55	20,46	20,39	20,48	20,46	20,41	20,51	20,48	20,50	20,51	20,44	20,39	20,44	20,46	20,42	20,41	20,48	20,58	20,55	20,51	20,39	20,41	20,41	20,46	20,44	20,39	20,44	20,50	20,52	20,55	20,54	20,51	20,36	20,44	20,50	20,43	20,55	20,49	20,45	20,45	20,36	20,40	20,40	20,48	20,41	20,51	20,63	20,50	20,42	20,51	20,44	20,45	20,48	20,46	20,50	20,42	20,41	20,51	20,55	20,54	20,54	20,49	20,46	20,48	20,40	20,42	20,55	20,45	20,40	20,41	20,51	20,49	20,45	20,47	20,50	20,46	20,40	20,28	20,38	20,52	20,44	20,45	20,41	20,40	20,38	20,37	20,34	20,50	20,47	20,43	20,39	20,39	20,35	20,31	20,37	20,36	20,38	20,36	20,36	20,36	20,40	20,37	20,32	20,42	20,41	20,36	20,45	20,38	20,37	20,30	20,37	20,46	20,36	20,38	20,34	20,32	
20,48	20,37	20,39	20,37	20,41	20,40	20,50	20,57	20,42	20,31	20,28	20,36	20,35	20,34	20,31	20,36	20,37	20,46	20,42	20,37	20,39	20,47	20,44	20,44	20,47	20,44	20,48	20,52	20,40	20,34	20,29	20,38	20,49	20,39	20,44	20,51	20,50	20,48	20,44	20,47	20,41	20,50	20,55	20,40	20,41	20,42	20,50	20,58	20,51	20,46	20,48	20,48	20,39	20,49	20,56	20,53	20,50	20,53	20,51	20,56	20,50	20,46	20,48	20,53	20,47	20,43	20,42	20,49	20,39	20,41	20,46	20,48	20,57	20,50	20,47	20,52	20,52	20,55	20,55	20,43	20,37	20,38	20,47	20,53	20,48	20,45	20,47	20,53	20,53	20,51	20,49	20,51	20,47	20,46	20,45	20,42	20,43	20,59	20,49	20,40	20,46	20,47	20,45	20,47	20,50	20,46	20,51	20,43	20,50	20,60	20,55	20,48	20,54	20,45	20,45	20,46	20,44	20,46	20,49	20,47	20,50	20,53	20,59	20,55	20,51	20,49	20,48	20,42	20,49	20,48	20,51	20,50	20,53	20,52	20,57	20,48	20,51	20,56	20,59	20,49	20,45	20,51	20,56	20,56	20,55	20,47	20,44	20,49	20,48	20,49	20,50	20,50	20,48	20,54	20,52	20,52	20,48	20,39	20,37	20,36	20,45	20,59	20,58	20,51	20,53	20,48	20,43	20,43	20,46	20,56	20,59	20,53	20,56	20,63	20,54	20,49	20,51	20,44	20,52	20,49	20,46	20,52	20,49	20,49	20,48	20,56	20,58	20,46	20,35	20,48	20,53	20,56	20,48	20,50	20,59	20,54	20,54	20,55	20,50	20,52	20,47	20,46	20,49	20,48	20,45	20,52	20,49	20,52	20,49	20,43	20,40	20,51	20,63	20,53	20,44	20,40	20,46	20,54	20,49	20,56	20,52	20,50	20,53	20,56	20,54	20,60	20,54	20,59	20,58	20,54	20,46	20,50	20,51	20,46	20,51	20,52	20,54	20,49	20,51	20,60	20,62	20,58	20,55	20,57	20,58	20,47	20,52	20,61	20,54	20,48	20,56	20,54	20,47	20,52	20,59	20,62	20,60	20,57	20,62	20,60	20,65	20,64	20,54	20,56	20,54	20,54	20,57	20,64	20,57	20,54	20,55	20,45	20,53	20,54	20,55	20,53	20,61	20,61	20,58	20,52	20,52	20,55	20,54	20,58	20,50	20,54	20,58	20,53	20,60	20,63	20,57	20,55	20,55	20,55	20,48	20,53	20,53	20,56	20,60	20,59	20,61	20,53	20,50	20,54	20,67	20,66	20,52	20,55	20,62	20,58	20,65	20,63	20,56	20,60	20,57	20,53	20,61	20,58	20,54	20,54	20,47	20,52	20,65	20,61	20,61	20,64	20,61	20,55	20,55	20,65	20,59	20,62	20,58	20,60	20,60	20,55	20,60	20,57	20,57	20,59	20,59	20,63	20,64	20,63	20,59	20,58	20,59	20,54	20,48	20,49	20,58	20,62	20,61	20,51	20,50	20,55	20,60	20,57	20,61	20,67	20,59	20,60	20,51	20,50	20,54	20,56	20,58	20,51	20,57	20,63	20,58	20,57	20,56	20,56	20,59	20,49	20,51	20,49	20,47	20,44	20,45	20,50	20,55	20,53	20,51	20,55	20,56	20,56	20,60	20,65	20,55	20,54	20,58	20,62	20,55	20,55	20,46	20,50	20,55	20,55	20,57	20,56	20,50	20,60	20,56	20,54	20,52	20,49	20,54	20,51	20,58	20,63	20,56	20,49	20,44	20,42	20,56	20,54	20,46	20,39	20,48	20,53	20,51	20,55	20,44	20,49	20,54	20,53	20,54	20,53	20,53	20,47	20,52	20,50	20,52	20,54	20,47	20,44	20,51	20,60	20,57	20,53	20,51	20,52	20,44	20,40	20,53	20,53	20,48	20,45	20,52	20,51	20,43	20,59	20,49	20,50	20,52	20,55	20,50	20,49	20,55	20,49	20,45	20,48	20,47	20,53	20,54	20,55	20,52	20,52	20,53	20,55	20,54	20,58	20,51	20,51	20,44	20,40	20,56	20,55	20,58	20,51	20,60	20,58	20,52	20,48	20,48	20,37	20,45	20,44	20,48	20,46	20,52	20,43	20,39	20,45	20,47	20,46	20,53	20,56	20,56	20,51	20,43	20,51	20,52	20,37	20,40	20,47	20,41	20,48	20,50	20,31	20,45	20,52	20,49	20,52	20,51	20,41	20,41	20,41	20,46	20,48	20,44	20,47	20,53	20,53	20,47	20,50	20,48	20,38	20,45	20,48	20,49	20,55	20,45	20,44	20,43	20,53	20,51	20,48	20,41	20,59	20,56	20,46	20,43	20,47	20,49	20,45	20,44	20,45	20,45	20,53	20,57	20,49	20,41	20,42	20,37	20,48	20,46	20,45	20,51	20,50	20,51	20,47	20,43	20,40	20,43	20,47	20,51	20,46	20,56	20,55	20,45	20,43	20,52	20,53	20,45	20,44	20,44	20,42	20,46	20,44	20,53	20,57	20,44	20,46	20,39	20,40	20,41	20,43	20,62	20,57	20,45	20,44	20,48	20,51	20,55	20,52	20,40	20,37	20,42	20,36	20,37	20,42	20,44	20,41	20,35	20,30	20,32	20,44	20,39	20,48	20,55	20,48	20,37	20,39	20,39	20,41	20,46	20,41	20,39	20,35	20,43	20,42	20,38	20,38	20,27	20,35	20,40	20,37	20,47	20,40	20,41	20,39	20,38	20,40	20,43	20,38	20,30	20,35	
20,42	20,43	20,46	20,46	20,34	20,35	20,43	20,60	20,36	20,31	20,43	20,46	20,42	20,37	20,34	20,37	20,39	20,48	20,44	20,37	20,32	20,46	20,33	20,38	20,46	20,47	20,47	20,54	20,40	20,35	20,28	20,36	20,40	20,42	20,38	20,48	20,48	20,41	20,50	20,45	20,47	20,46	20,47	20,43	20,47	20,50	20,55	20,58	20,53	20,55	20,49	20,54	20,47	20,52	20,54	20,49	20,54	20,54	20,53	20,54	20,56	20,53	20,59	20,47	20,38	20,41	20,43	20,49	20,48	20,45	20,43	20,47	20,57	20,48	20,50	20,47	20,53	20,48	20,50	20,48	20,37	20,38	20,48	20,47	20,43	20,37	20,42	20,55	20,52	20,46	20,47	20,51	20,50	20,49	20,42	20,48	20,49	20,50	20,52	20,40	20,39	20,43	20,47	20,48	20,49	20,48	20,43	20,46	20,55	20,55	20,44	20,45	20,57	20,45	20,41	20,42	20,39	20,44	20,45	20,41	20,41	20,40	20,49	20,55	20,41	20,49	20,48	20,49	20,48	20,57	20,52	20,50	20,58	20,59	20,56	20,54	20,50	20,50	20,51	20,47	20,43	20,47	20,52	20,53	20,53	20,49	20,47	20,52	20,49	20,55	20,52	20,47	20,56	20,55	20,56	20,58	20,54	20,43	20,40	20,46	20,37	20,50	20,50	20,56	20,54	20,49	20,54	20,51	20,48	20,56	20,58	20,50	20,51	20,53	20,63	20,57	20,52	20,43	20,57	20,52	20,51	20,55	20,52	20,45	20,56	20,53	20,52	20,50	20,49	20,46	20,52	20,54	20,57	20,49	20,60	20,61	20,62	20,60	20,55	20,51	20,54	20,49	20,45	20,46	20,42	20,45	20,54	20,55	20,55	20,38	20,43	20,57	20,55	20,54	20,50	20,46	20,46	20,52	20,46	20,57	20,51	20,51	20,55	20,50	20,57	20,58	20,60	20,59	20,58	20,59	20,53	20,51	20,48	20,54	20,59	20,52	20,46	20,55	20,57	20,58	20,60	20,56	20,55	20,59	20,57	20,48	20,54	20,54	20,54	20,57	20,49	20,54	20,58	20,55	20,61	20,66	20,60	20,53	20,55	20,60	20,62	20,57	20,55	20,60	20,57	20,57	20,57	20,67	20,61	20,53	20,50	20,42	20,47	20,60	20,56	20,55	20,62	20,65	20,57	20,53	20,50	20,54	20,57	20,56	20,55	20,51	20,60	20,56	20,57	20,58	20,48	20,50	20,50	20,53	20,51	20,49	20,58	20,54	20,54	20,53	20,57	20,59	20,55	20,54	20,61	20,70	20,55	20,58	20,59	20,56	20,62	20,65	20,59	20,59	20,61	20,50	20,56	20,61	20,64	20,64	20,53	20,51	20,66	20,60	20,59	20,65	20,68	20,58	20,60	20,64	20,57	20,60	20,65	20,60	20,62	20,61	20,53	20,52	20,56	20,58	20,56	20,59	20,65	20,54	20,52	20,53	20,56	20,49	20,53	20,57	20,57	20,51	20,58	20,58	20,53	20,48	20,58	20,63	20,64	20,62	20,61	20,58	20,56	20,54	20,50	20,54	20,51	20,53	20,55	20,48	20,48	20,54	20,52	20,55	20,59	20,58	20,59	20,60	20,49	20,47	20,50	20,55	20,53	20,57	20,54	20,41	20,51	20,52	20,57	20,64	20,63	20,56	20,55	20,59	20,58	20,57	20,54	20,50	20,55	20,58	20,54	20,59	20,55	20,57	20,55	20,52	20,61	20,50	20,53	20,61	20,55	20,50	20,49	20,52	20,55	20,50	20,51	20,59	20,53	20,54	20,51	20,59	20,46	20,48	20,52	20,50	20,55	20,53	20,53	20,54	20,54	20,52	20,52	20,49	20,47	20,56	20,53	20,45	20,51	20,57	20,60	20,51	20,45	20,46	20,43	20,45	20,57	20,58	20,51	20,52	20,56	20,56	20,50	20,53	20,53	20,46	20,47	20,60	20,59	20,57	20,57	20,56	20,46	20,52	20,48	20,54	20,49	20,54	20,54	20,49	20,54	20,51	20,51	20,54	20,50	20,48	20,56	20,50	20,53	20,55	20,51	20,51	20,61	20,53	20,51	20,59	20,44	20,40	20,39	20,40	20,46	20,51	20,51	20,45	20,44	20,48	20,47	20,52	20,50	20,58	20,58	20,51	20,39	20,45	20,47	20,40	20,39	20,47	20,45	20,44	20,44	20,46	20,41	20,54	20,58	20,62	20,61	20,50	20,51	20,49	20,52	20,57	20,53	20,55	20,58	20,51	20,52	20,54	20,53	20,50	20,46	20,51	20,46	20,48	20,53	20,55	20,53	20,50	20,57	20,59	20,58	20,60	20,53	20,41	20,44	20,49	20,49	20,49	20,49	20,44	20,48	20,62	20,55	20,48	20,48	20,46	20,42	20,47	20,45	20,38	20,44	20,46	20,53	20,56	20,47	20,45	20,46	20,50	20,52	20,49	20,49	20,48	20,41	20,43	20,52	20,52	20,45	20,39	20,39	20,46	20,45	20,48	20,47	20,50	20,47	20,42	20,33	20,41	20,51	20,46	20,52	20,52	20,45	20,40	20,44	20,54	20,48	20,46	20,39	20,29	20,44	20,48	20,45	20,41	20,43	20,44	20,36	20,32	20,30	20,41	20,47	20,47	20,61	20,57	20,47	20,39	20,42	20,43	20,42	20,37	20,42	20,46	20,49	20,41	20,40	20,45	20,46	20,39	20,43	20,42	20,44	20,38	20,38	20,41	20,41	20,39	20,36	20,41	20,42	20,44	
20,41	20,45	20,49	20,39	20,33	20,36	20,42	20,39	20,42	20,45	20,30	20,41	20,39	20,38	20,42	20,40	20,40	20,47	20,41	20,39	20,39	20,40	20,32	20,36	20,41	20,42	20,41	20,45	20,44	20,41	20,40	20,36	20,35	20,39	20,50	20,41	20,43	20,36	20,38	20,43	20,51	20,51	20,46	20,47	20,44	20,44	20,46	20,44	20,40	20,56	20,58	20,55	20,63	20,48	20,49	20,41	20,51	20,52	20,46	20,40	20,48	20,61	20,64	20,53	20,37	20,38	20,51	20,55	20,58	20,56	20,40	20,44	20,44	20,50	20,51	20,51	20,50	20,44	20,56	20,58	20,47	20,41	20,54	20,49	20,39	20,41	20,41	20,51	20,50	20,37	20,45	20,48	20,44	20,41	20,41	20,42	20,48	20,53	20,51	20,45	20,42	20,43	20,44	20,43	20,54	20,52	20,46	20,49	20,62	20,54	20,47	20,48	20,58	20,49	20,33	20,30	20,36	20,40	20,41	20,44	20,44	20,42	20,51	20,56	20,45	20,55	20,60	20,56	20,54	20,51	20,47	20,44	20,48	20,55	20,54	20,57	20,43	20,48	20,49	20,44	20,44	20,43	20,43	20,45	20,48	20,49	20,44	20,49	20,57	20,52	20,48	20,42	20,47	20,57	20,55	20,53	20,46	20,50	20,48	20,44	20,38	20,48	20,39	20,49	20,55	20,46	20,46	20,50	20,52	20,50	20,53	20,50	20,48	20,43	20,49	20,54	20,53	20,47	20,60	20,60	20,47	20,46	20,45	20,46	20,49	20,49	20,52	20,51	20,53	20,52	20,51	20,59	20,58	20,57	20,58	20,64	20,67	20,56	20,47	20,45	20,53	20,54	20,45	20,51	20,48	20,45	20,52	20,52	20,61	20,53	20,51	20,62	20,57	20,54	20,56	20,43	20,52	20,59	20,47	20,53	20,53	20,50	20,54	20,50	20,48	20,49	20,49	20,57	20,56	20,54	20,47	20,59	20,58	20,59	20,60	20,53	20,50	20,58	20,65	20,54	20,55	20,59	20,52	20,53	20,53	20,51	20,57	20,56	20,52	20,54	20,54	20,60	20,63	20,57	20,54	20,64	20,59	20,59	20,67	20,69	20,60	20,52	20,56	20,59	20,54	20,52	20,53	20,59	20,64	20,54	20,50	20,49	20,48	20,58	20,60	20,57	20,57	20,58	20,63	20,58	20,54	20,56	20,59	20,59	20,58	20,52	20,58	20,55	20,58	20,57	20,56	20,52	20,60	20,60	20,58	20,57	20,56	20,57	20,54	20,48	20,44	20,54	20,55	20,52	20,57	20,63	20,59	20,60	20,55	20,58	20,56	20,51	20,53	20,59	20,59	20,57	20,57	20,60	20,63	20,61	20,59	20,58	20,65	20,70	20,66	20,63	20,61	20,57	20,57	20,59	20,56	20,55	20,62	20,58	20,60	20,63	20,51	20,48	20,64	20,61	20,51	20,53	20,56	20,58	20,55	20,56	20,60	20,58	20,57	20,66	20,51	20,52	20,60	20,62	20,58	20,50	20,51	20,58	20,60	20,60	20,62	20,62	20,57	20,53	20,48	20,51	20,58	20,60	20,64	20,57	20,47	20,52	20,53	20,66	20,57	20,60	20,58	20,65	20,60	20,52	20,57	20,53	20,46	20,53	20,56	20,50	20,46	20,52	20,59	20,62	20,59	20,61	20,62	20,63	20,53	20,61	20,61	20,54	20,55	20,60	20,64	20,64	20,59	20,49	20,49	20,56	20,54	20,52	20,54	20,57	20,59	20,46	20,47	20,50	20,58	20,51	20,50	20,57	20,59	20,53	20,57	20,60	20,51	20,58	20,58	20,52	20,50	20,51	20,52	20,48	20,48	20,48	20,44	20,48	20,49	20,53	20,54	20,50	20,42	20,55	20,57	20,53	20,53	20,48	20,50	20,50	20,56	20,58	20,50	20,50	20,57	20,61	20,56	20,51	20,52	20,58	20,50	20,53	20,61	20,56	20,56	20,59	20,54	20,51	20,51	20,49	20,54	20,54	20,48	20,46	20,45	20,49	20,54	20,55	20,61	20,56	20,53	20,50	20,48	20,55	20,51	20,48	20,57	20,56	20,54	20,63	20,58	20,44	20,42	20,35	20,37	20,47	20,46	20,40	20,42	20,47	20,49	20,42	20,51	20,56	20,64	20,54	20,45	20,45	20,49	20,45	20,44	20,48	20,52	20,55	20,53	20,53	20,48	20,49	20,57	20,56	20,48	20,46	20,40	20,52	20,55	20,58	20,55	20,52	20,53	20,48	20,50	20,45	20,47	20,53	20,56	20,53	20,46	20,53	20,56	20,53	20,52	20,45	20,51	20,56	20,53	20,57	20,48	20,40	20,42	20,53	20,55	20,53	20,52	20,48	20,56	20,56	20,51	20,52	20,57	20,55	20,45	20,51	20,52	20,44	20,43	20,42	20,52	20,49	20,46	20,48	20,42	20,47	20,50	20,44	20,43	20,53	20,44	20,48	20,51	20,51	20,47	20,50	20,51	20,41	20,37	20,39	20,52	20,51	20,38	20,39	20,44	20,48	20,48	20,43	20,46	20,48	20,50	20,46	20,43	20,41	20,37	20,42	20,42	20,46	20,40	20,43	20,47	20,46	20,37	20,47	20,40	20,30	20,38	20,38	20,53	20,53	20,46	20,43	20,45	20,40	20,37	20,39	20,35	20,31	20,41	20,37	20,48	20,50	20,53	20,42	20,45	20,45	20,36	20,35	20,42	20,32	20,36	20,36	20,30	20,28	20,23	20,37	20,45	20,47	
20,54	20,44	20,45	20,31	20,25	20,36	20,34	20,33	20,40	20,47	20,37	20,29	20,35	20,34	20,45	20,45	20,39	20,47	20,42	20,47	20,39	20,34	20,32	20,42	20,49	20,47	20,51	20,43	20,37	20,49	20,46	20,49	20,38	20,32	20,43	20,48	20,42	20,49	20,48	20,40	20,47	20,50	20,42	20,36	20,49	20,42	20,41	20,45	20,36	20,39	20,50	20,46	20,49	20,44	20,48	20,48	20,50	20,53	20,48	20,53	20,50	20,55	20,54	20,51	20,41	20,35	20,43	20,58	20,59	20,49	20,49	20,52	20,48	20,51	20,47	20,46	20,52	20,54	20,58	20,58	20,48	20,45	20,56	20,55	20,40	20,39	20,41	20,46	20,53	20,39	20,39	20,40	20,44	20,44	20,44	20,40	20,36	20,54	20,52	20,45	20,52	20,48	20,48	20,36	20,42	20,49	20,47	20,47	20,52	20,48	20,45	20,45	20,52	20,47	20,39	20,34	20,40	20,43	20,45	20,44	20,48	20,54	20,57	20,52	20,43	20,51	20,52	20,57	20,60	20,51	20,39	20,42	20,50	20,53	20,47	20,54	20,52	20,54	20,52	20,42	20,41	20,43	20,41	20,40	20,40	20,54	20,45	20,42	20,41	20,51	20,44	20,48	20,43	20,43	20,51	20,46	20,45	20,53	20,54	20,47	20,38	20,43	20,40	20,46	20,54	20,52	20,41	20,50	20,52	20,51	20,51	20,51	20,51	20,43	20,48	20,55	20,50	20,47	20,62	20,60	20,53	20,48	20,37	20,44	20,54	20,53	20,57	20,54	20,45	20,53	20,55	20,56	20,48	20,43	20,50	20,55	20,59	20,47	20,51	20,51	20,55	20,57	20,49	20,48	20,57	20,52	20,50	20,51	20,58	20,56	20,52	20,56	20,57	20,52	20,58	20,50	20,55	20,59	20,48	20,52	20,56	20,51	20,49	20,49	20,49	20,46	20,54	20,56	20,50	20,48	20,48	20,57	20,58	20,53	20,53	20,47	20,45	20,55	20,60	20,55	20,58	20,66	20,57	20,54	20,55	20,51	20,59	20,61	20,57	20,53	20,59	20,67	20,56	20,58	20,58	20,62	20,54	20,58	20,66	20,69	20,57	20,48	20,47	20,47	20,55	20,58	20,54	20,60	20,54	20,57	20,57	20,54	20,51	20,59	20,60	20,65	20,61	20,60	20,57	20,58	20,56	20,59	20,65	20,62	20,60	20,61	20,60	20,56	20,56	20,61	20,62	20,58	20,63	20,67	20,66	20,64	20,60	20,51	20,45	20,47	20,45	20,55	20,58	20,54	20,55	20,54	20,55	20,58	20,55	20,52	20,60	20,54	20,57	20,62	20,61	20,58	20,65	20,61	20,62	20,58	20,57	20,57	20,65	20,60	20,63	20,62	20,62	20,58	20,51	20,58	20,57	20,56	20,60	20,60	20,56	20,56	20,49	20,50	20,59	20,63	20,54	20,61	20,60	20,64	20,62	20,56	20,62	20,60	20,62	20,66	20,63	20,53	20,53	20,54	20,62	20,58	20,57	20,52	20,59	20,57	20,59	20,64	20,57	20,47	20,44	20,51	20,61	20,67	20,61	20,55	20,54	20,62	20,58	20,61	20,64	20,60	20,58	20,59	20,60	20,46	20,50	20,56	20,55	20,59	20,59	20,54	20,50	20,59	20,61	20,63	20,56	20,61	20,66	20,64	20,45	20,53	20,60	20,57	20,53	20,58	20,63	20,58	20,60	20,54	20,48	20,54	20,50	20,50	20,58	20,54	20,49	20,50	20,52	20,53	20,53	20,54	20,52	20,48	20,54	20,56	20,48	20,57	20,61	20,64	20,56	20,49	20,47	20,48	20,51	20,47	20,48	20,50	20,51	20,46	20,48	20,62	20,51	20,57	20,50	20,50	20,60	20,50	20,50	20,46	20,48	20,51	20,53	20,53	20,52	20,50	20,48	20,59	20,60	20,50	20,49	20,58	20,60	20,53	20,51	20,51	20,52	20,51	20,55	20,47	20,49	20,53	20,55	20,51	20,40	20,39	20,48	20,48	20,46	20,48	20,54	20,58	20,49	20,40	20,51	20,52	20,57	20,53	20,53	20,47	20,50	20,62	20,59	20,47	20,49	20,49	20,47	20,49	20,51	20,40	20,43	20,53	20,44	20,38	20,46	20,55	20,54	20,59	20,47	20,49	20,47	20,43	20,47	20,57	20,50	20,45	20,49	20,52	20,50	20,53	20,51	20,48	20,45	20,45	20,43	20,47	20,52	20,50	20,52	20,53	20,57	20,45	20,47	20,54	20,55	20,44	20,52	20,54	20,50	20,57	20,52	20,49	20,54	20,50	20,44	20,51	20,46	20,47	20,39	20,39	20,43	20,55	20,55	20,50	20,48	20,45	20,49	20,48	20,40	20,42	20,48	20,48	20,45	20,46	20,51	20,54	20,50	20,48	20,53	20,47	20,38	20,40	20,36	20,49	20,45	20,39	20,39	20,46	20,49	20,41	20,49	20,44	20,42	20,46	20,49	20,49	20,48	20,40	20,46	20,50	20,37	20,32	20,40	20,47	20,42	20,39	20,40	20,45	20,43	20,47	20,47	20,38	20,34	20,39	20,37	20,49	20,48	20,36	20,41	20,51	20,35	20,43	20,46	20,32	20,34	20,44	20,48	20,45	20,44	20,39	20,39	20,39	20,35	20,45	20,38	20,31	20,42	20,44	20,41	20,45	20,53	20,48	20,40	20,46	20,36	20,33	20,41	20,37	20,32	20,33	20,28	20,35	20,39	20,42	20,46	20,52	
20,43	20,42	20,40	20,32	20,27	20,33	20,33	20,33	20,35	20,42	20,36	20,36	20,40	20,37	20,33	20,43	20,48	20,48	20,42	20,44	20,43	20,44	20,40	20,30	20,38	20,40	20,46	20,44	20,35	20,42	20,38	20,47	20,55	20,38	20,37	20,49	20,39	20,41	20,52	20,51	20,51	20,55	20,39	20,35	20,59	20,45	20,48	20,53	20,43	20,44	20,41	20,40	20,36	20,53	20,58	20,50	20,53	20,58	20,57	20,57	20,61	20,54	20,53	20,51	20,42	20,45	20,51	20,49	20,51	20,50	20,47	20,54	20,50	20,48	20,46	20,49	20,49	20,45	20,45	20,51	20,49	20,51	20,53	20,51	20,50	20,43	20,48	20,51	20,49	20,47	20,39	20,44	20,49	20,45	20,51	20,48	20,37	20,41	20,44	20,41	20,46	20,47	20,45	20,44	20,39	20,43	20,45	20,45	20,43	20,51	20,47	20,44	20,50	20,42	20,42	20,46	20,45	20,51	20,47	20,41	20,40	20,46	20,51	20,51	20,39	20,50	20,57	20,55	20,57	20,53	20,45	20,38	20,41	20,47	20,52	20,50	20,54	20,49	20,56	20,42	20,43	20,45	20,48	20,49	20,48	20,39	20,47	20,47	20,39	20,48	20,48	20,50	20,42	20,50	20,53	20,49	20,46	20,54	20,54	20,48	20,37	20,39	20,45	20,51	20,54	20,46	20,49	20,48	20,56	20,55	20,46	20,44	20,41	20,46	20,42	20,48	20,54	20,45	20,56	20,60	20,51	20,48	20,45	20,43	20,50	20,53	20,63	20,60	20,48	20,52	20,53	20,58	20,60	20,48	20,44	20,48	20,56	20,52	20,50	20,56	20,52	20,49	20,51	20,46	20,48	20,51	20,53	20,59	20,55	20,46	20,47	20,57	20,48	20,50	20,47	20,52	20,60	20,60	20,51	20,52	20,50	20,54	20,48	20,52	20,52	20,51	20,57	20,56	20,49	20,50	20,52	20,61	20,56	20,59	20,61	20,59	20,53	20,54	20,58	20,52	20,60	20,64	20,55	20,59	20,66	20,57	20,57	20,65	20,56	20,56	20,51	20,56	20,57	20,56	20,61	20,74	20,59	20,53	20,62	20,62	20,60	20,55	20,60	20,55	20,55	20,59	20,56	20,61	20,50	20,50	20,60	20,56	20,55	20,61	20,60	20,61	20,62	20,58	20,63	20,64	20,62	20,63	20,64	20,66	20,55	20,54	20,56	20,58	20,57	20,54	20,57	20,61	20,58	20,58	20,61	20,64	20,63	20,62	20,55	20,52	20,55	20,54	20,54	20,57	20,54	20,57	20,48	20,52	20,58	20,59	20,65	20,68	20,64	20,61	20,57	20,59	20,60	20,64	20,63	20,64	20,57	20,55	20,67	20,61	20,59	20,58	20,63	20,57	20,53	20,56	20,54	20,61	20,65	20,66	20,54	20,56	20,55	20,60	20,60	20,67	20,64	20,63	20,60	20,59	20,57	20,59	20,60	20,61	20,64	20,61	20,54	20,55	20,61	20,47	20,56	20,56	20,61	20,62	20,60	20,61	20,62	20,62	20,58	20,49	20,48	20,48	20,63	20,65	20,56	20,53	20,50	20,59	20,57	20,53	20,55	20,62	20,53	20,56	20,59	20,48	20,50	20,57	20,54	20,57	20,54	20,46	20,55	20,61	20,66	20,63	20,66	20,60	20,56	20,52	20,45	20,49	20,54	20,61	20,59	20,54	20,55	20,50	20,51	20,59	20,47	20,49	20,49	20,52	20,62	20,61	20,59	20,51	20,52	20,49	20,48	20,52	20,59	20,49	20,49	20,55	20,54	20,49	20,56	20,59	20,58	20,55	20,50	20,50	20,49	20,51	20,51	20,51	20,60	20,58	20,51	20,53	20,54	20,52	20,59	20,54	20,49	20,45	20,50	20,53	20,54	20,46	20,53	20,55	20,48	20,50	20,49	20,56	20,61	20,54	20,44	20,51	20,57	20,57	20,47	20,54	20,57	20,58	20,52	20,49	20,50	20,55	20,52	20,55	20,44	20,41	20,50	20,57	20,53	20,44	20,46	20,52	20,49	20,40	20,41	20,52	20,56	20,51	20,46	20,36	20,36	20,57	20,61	20,51	20,47	20,49	20,44	20,52	20,52	20,47	20,44	20,53	20,50	20,41	20,46	20,52	20,56	20,57	20,46	20,45	20,50	20,53	20,48	20,57	20,49	20,42	20,47	20,50	20,55	20,53	20,55	20,51	20,44	20,51	20,54	20,54	20,57	20,49	20,55	20,55	20,50	20,48	20,49	20,47	20,54	20,45	20,39	20,40	20,51	20,57	20,54	20,50	20,44	20,46	20,41	20,40	20,47	20,55	20,42	20,44	20,47	20,53	20,54	20,43	20,43	20,39	20,48	20,50	20,38	20,36	20,43	20,47	20,45	20,46	20,50	20,53	20,53	20,50	20,49	20,55	20,44	20,41	20,41	20,48	20,46	20,46	20,46	20,44	20,50	20,43	20,40	20,41	20,39	20,47	20,47	20,40	20,46	20,49	20,53	20,49	20,36	20,46	20,40	20,43	20,40	20,43	20,50	20,49	20,37	20,41	20,46	20,49	20,40	20,48	20,46	20,43	20,45	20,39	20,39	20,37	20,39	20,41	20,43	20,28	20,33	20,39	20,39	20,42	20,43	20,37	20,36	20,42	20,34	20,36	20,34	20,38	20,45	20,47	20,55	20,49	20,49	20,40	20,43	20,48	20,38	20,37	20,50	20,46	20,37	20,29	20,32	20,41	20,47	20,47	20,45	20,54	
20,40	20,41	20,38	20,41	20,31	20,36	20,43	20,48	20,40	20,39	20,33	20,38	20,43	20,49	20,41	20,38	20,43	20,51	20,44	20,47	20,47	20,41	20,42	20,33	20,45	20,44	20,46	20,42	20,34	20,49	20,44	20,34	20,38	20,40	20,50	20,47	20,38	20,39	20,51	20,48	20,55	20,55	20,44	20,43	20,55	20,48	20,46	20,54	20,42	20,56	20,51	20,39	20,42	20,55	20,57	20,48	20,49	20,59	20,54	20,46	20,55	20,55	20,50	20,49	20,48	20,47	20,54	20,52	20,49	20,53	20,49	20,51	20,50	20,42	20,47	20,54	20,49	20,44	20,43	20,47	20,51	20,48	20,48	20,44	20,45	20,47	20,52	20,59	20,56	20,53	20,52	20,46	20,52	20,48	20,55	20,50	20,47	20,48	20,45	20,46	20,43	20,45	20,42	20,46	20,47	20,48	20,49	20,48	20,48	20,49	20,44	20,46	20,54	20,46	20,44	20,49	20,39	20,48	20,51	20,36	20,33	20,41	20,42	20,44	20,43	20,50	20,53	20,57	20,60	20,52	20,44	20,36	20,35	20,42	20,41	20,51	20,54	20,57	20,59	20,56	20,50	20,47	20,41	20,54	20,57	20,49	20,43	20,44	20,44	20,52	20,47	20,51	20,42	20,44	20,54	20,49	20,45	20,52	20,60	20,49	20,36	20,41	20,44	20,51	20,59	20,59	20,56	20,54	20,57	20,59	20,58	20,40	20,48	20,52	20,48	20,52	20,50	20,47	20,50	20,59	20,48	20,46	20,46	20,48	20,50	20,57	20,53	20,56	20,51	20,54	20,50	20,49	20,57	20,57	20,47	20,48	20,60	20,57	20,57	20,52	20,49	20,53	20,45	20,44	20,52	20,46	20,52	20,51	20,49	20,43	20,45	20,58	20,56	20,53	20,52	20,52	20,54	20,58	20,58	20,57	20,48	20,47	20,52	20,54	20,59	20,51	20,57	20,64	20,58	20,58	20,47	20,59	20,57	20,61	20,64	20,62	20,56	20,56	20,58	20,53	20,57	20,59	20,55	20,63	20,64	20,55	20,53	20,63	20,59	20,56	20,55	20,54	20,66	20,65	20,69	20,69	20,59	20,52	20,59	20,67	20,68	20,59	20,62	20,58	20,57	20,56	20,58	20,61	20,58	20,56	20,56	20,65	20,62	20,61	20,61	20,64	20,56	20,56	20,59	20,63	20,59	20,59	20,55	20,60	20,57	20,52	20,62	20,56	20,63	20,65	20,63	20,58	20,64	20,66	20,60	20,63	20,65	20,67	20,64	20,53	20,57	20,67	20,58	20,65	20,60	20,67	20,60	20,62	20,58	20,58	20,65	20,70	20,66	20,66	20,64	20,60	20,61	20,61	20,70	20,59	20,54	20,52	20,59	20,62	20,60	20,64	20,66	20,61	20,59	20,66	20,66	20,67	20,65	20,60	20,51	20,53	20,56	20,62	20,66	20,71	20,67	20,67	20,66	20,59	20,56	20,60	20,62	20,58	20,58	20,64	20,55	20,51	20,62	20,53	20,54	20,58	20,57	20,65	20,61	20,62	20,69	20,63	20,64	20,58	20,53	20,54	20,64	20,66	20,52	20,54	20,51	20,57	20,61	20,61	20,62	20,61	20,50	20,51	20,55	20,54	20,48	20,56	20,58	20,50	20,51	20,50	20,53	20,54	20,59	20,55	20,65	20,70	20,61	20,54	20,55	20,49	20,54	20,63	20,57	20,57	20,57	20,55	20,51	20,50	20,48	20,53	20,49	20,45	20,60	20,55	20,55	20,57	20,56	20,47	20,44	20,53	20,53	20,49	20,51	20,55	20,49	20,59	20,58	20,55	20,52	20,55	20,51	20,50	20,47	20,56	20,59	20,55	20,56	20,55	20,51	20,57	20,53	20,55	20,58	20,57	20,53	20,44	20,56	20,61	20,55	20,47	20,48	20,53	20,48	20,47	20,53	20,57	20,53	20,55	20,51	20,51	20,59	20,55	20,49	20,53	20,58	20,58	20,51	20,53	20,50	20,47	20,48	20,54	20,50	20,46	20,57	20,64	20,59	20,47	20,52	20,61	20,58	20,42	20,42	20,49	20,52	20,47	20,58	20,47	20,41	20,52	20,55	20,51	20,50	20,53	20,53	20,50	20,50	20,40	20,48	20,55	20,54	20,47	20,50	20,63	20,59	20,52	20,48	20,48	20,58	20,54	20,45	20,50	20,53	20,49	20,45	20,40	20,51	20,52	20,56	20,49	20,53	20,53	20,57	20,54	20,59	20,61	20,63	20,57	20,52	20,54	20,56	20,51	20,50	20,52	20,48	20,43	20,47	20,55	20,49	20,53	20,48	20,47	20,46	20,42	20,50	20,56	20,44	20,45	20,50	20,47	20,48	20,42	20,45	20,45	20,49	20,53	20,46	20,44	20,44	20,53	20,55	20,48	20,43	20,52	20,51	20,49	20,48	20,47	20,42	20,38	20,33	20,44	20,47	20,58	20,57	20,44	20,51	20,51	20,48	20,51	20,51	20,48	20,46	20,39	20,37	20,43	20,47	20,55	20,44	20,53	20,53	20,47	20,51	20,47	20,50	20,43	20,41	20,46	20,45	20,46	20,44	20,45	20,40	20,44	20,39	20,46	20,52	20,37	20,44	20,56	20,42	20,37	20,47	20,55	20,41	20,45	20,46	20,33	20,35	20,50	20,43	20,32	20,38	20,41	20,51	20,45	20,49	20,44	20,46	20,40	20,40	20,49	20,35	20,30	20,40	20,51	20,43	20,41	20,49	20,47	20,45	20,44	20,37	20,38	
20,42	20,44	20,44	20,47	20,42	20,35	20,42	20,50	20,48	20,44	20,38	20,28	20,36	20,44	20,38	20,42	20,48	20,44	20,42	20,45	20,41	20,36	20,36	20,43	20,44	20,41	20,48	20,46	20,36	20,38	20,40	20,41	20,37	20,39	20,40	20,44	20,45	20,49	20,46	20,38	20,45	20,53	20,45	20,44	20,47	20,47	20,40	20,50	20,44	20,54	20,51	20,40	20,44	20,52	20,56	20,49	20,51	20,61	20,46	20,39	20,49	20,52	20,53	20,50	20,50	20,48	20,44	20,57	20,43	20,54	20,47	20,46	20,53	20,55	20,50	20,50	20,46	20,51	20,44	20,51	20,47	20,46	20,39	20,41	20,46	20,52	20,58	20,54	20,53	20,49	20,54	20,53	20,51	20,57	20,58	20,52	20,52	20,52	20,46	20,45	20,48	20,44	20,48	20,46	20,50	20,51	20,52	20,44	20,45	20,55	20,46	20,39	20,47	20,48	20,45	20,58	20,47	20,40	20,54	20,42	20,39	20,45	20,50	20,46	20,36	20,47	20,49	20,49	20,61	20,57	20,47	20,42	20,44	20,40	20,50	20,59	20,60	20,58	20,60	20,54	20,44	20,45	20,42	20,45	20,55	20,49	20,51	20,46	20,46	20,50	20,46	20,47	20,48	20,46	20,48	20,47	20,48	20,51	20,60	20,49	20,39	20,45	20,48	20,52	20,58	20,55	20,54	20,48	20,53	20,57	20,59	20,57	20,55	20,57	20,54	20,49	20,47	20,47	20,50	20,52	20,47	20,45	20,45	20,50	20,50	20,57	20,53	20,48	20,47	20,54	20,54	20,62	20,59	20,53	20,50	20,48	20,60	20,47	20,48	20,54	20,55	20,57	20,52	20,44	20,52	20,60	20,54	20,48	20,52	20,46	20,49	20,58	20,60	20,57	20,56	20,62	20,59	20,52	20,59	20,60	20,58	20,55	20,49	20,51	20,50	20,49	20,54	20,62	20,63	20,65	20,55	20,56	20,52	20,48	20,57	20,56	20,52	20,55	20,65	20,54	20,58	20,62	20,58	20,57	20,52	20,51	20,60	20,66	20,68	20,65	20,61	20,62	20,63	20,66	20,67	20,69	20,64	20,59	20,56	20,60	20,58	20,55	20,65	20,64	20,58	20,51	20,56	20,62	20,63	20,66	20,63	20,56	20,64	20,64	20,59	20,67	20,60	20,55	20,63	20,61	20,57	20,58	20,59	20,63	20,60	20,63	20,63	20,68	20,70	20,67	20,61	20,62	20,65	20,66	20,66	20,63	20,70	20,69	20,61	20,57	20,54	20,64	20,63	20,64	20,55	20,55	20,61	20,62	20,56	20,55	20,59	20,60	20,63	20,63	20,64	20,63	20,66	20,68	20,67	20,59	20,58	20,59	20,56	20,60	20,63	20,63	20,66	20,56	20,58	20,65	20,68	20,67	20,66	20,60	20,61	20,58	20,59	20,60	20,65	20,69	20,56	20,55	20,61	20,59	20,57	20,61	20,60	20,59	20,61	20,62	20,65	20,58	20,59	20,63	20,66	20,56	20,61	20,60	20,62	20,64	20,63	20,63	20,63	20,60	20,53	20,62	20,65	20,73	20,60	20,51	20,53	20,56	20,59	20,62	20,66	20,58	20,54	20,55	20,55	20,52	20,46	20,55	20,58	20,55	20,54	20,53	20,61	20,57	20,57	20,53	20,54	20,68	20,61	20,57	20,57	20,58	20,54	20,61	20,56	20,51	20,62	20,57	20,56	20,58	20,49	20,46	20,48	20,55	20,64	20,56	20,58	20,53	20,54	20,48	20,46	20,56	20,59	20,53	20,51	20,57	20,58	20,59	20,58	20,56	20,45	20,53	20,53	20,53	20,53	20,53	20,56	20,56	20,55	20,59	20,55	20,61	20,61	20,55	20,58	20,57	20,60	20,50	20,62	20,66	20,58	20,48	20,50	20,55	20,53	20,46	20,58	20,56	20,52	20,53	20,54	20,56	20,56	20,66	20,54	20,52	20,55	20,51	20,53	20,57	20,52	20,46	20,42	20,50	20,56	20,50	20,54	20,59	20,51	20,53	20,54	20,52	20,47	20,49	20,43	20,52	20,57	20,50	20,64	20,58	20,46	20,46	20,50	20,49	20,47	20,44	20,48	20,46	20,45	20,41	20,50	20,55	20,53	20,43	20,46	20,55	20,52	20,53	20,48	20,41	20,54	20,56	20,49	20,57	20,49	20,50	20,47	20,46	20,54	20,59	20,65	20,49	20,42	20,48	20,52	20,47	20,50	20,56	20,62	20,60	20,49	20,49	20,49	20,57	20,58	20,54	20,51	20,47	20,45	20,48	20,47	20,47	20,42	20,45	20,54	20,55	20,52	20,58	20,54	20,46	20,54	20,46	20,48	20,46	20,43	20,50	20,47	20,50	20,48	20,44	20,48	20,51	20,49	20,45	20,45	20,49	20,55	20,42	20,44	20,44	20,44	20,47	20,39	20,39	20,46	20,54	20,51	20,38	20,40	20,43	20,48	20,57	20,60	20,55	20,49	20,45	20,38	20,38	20,50	20,56	20,52	20,50	20,50	20,51	20,52	20,51	20,46	20,41	20,42	20,50	20,53	20,51	20,39	20,48	20,46	20,47	20,42	20,46	20,51	20,41	20,37	20,44	20,47	20,47	20,46	20,47	20,40	20,43	20,54	20,47	20,38	20,38	20,43	20,47	20,43	20,42	20,46	20,41	20,41	20,37	20,11	20,41	20,32	20,35	20,41	20,35	20,36	20,38	20,39	20,44	20,54	20,52	20,42	20,48	20,37	20,34	
20,49	20,41	20,44	20,44	20,49	20,43	20,46	20,41	20,45	20,47	20,37	20,34	20,30	20,43	20,46	20,49	20,56	20,45	20,38	20,47	20,40	20,36	20,30	20,46	20,45	20,41	20,35	20,46	20,35	20,32	20,26	20,34	20,39	20,40	20,39	20,47	20,39	20,41	20,40	20,33	20,45	20,42	20,40	20,44	20,46	20,50	20,44	20,47	20,56	20,48	20,48	20,46	20,59	20,60	20,63	20,59	20,54	20,50	20,49	20,41	20,47	20,54	20,67	20,57	20,46	20,47	20,43	20,47	20,51	20,54	20,56	20,47	20,46	20,52	20,45	20,40	20,35	20,40	20,48	20,53	20,54	20,48	20,44	20,47	20,47	20,53	20,53	20,48	20,50	20,45	20,43	20,48	20,47	20,62	20,59	20,51	20,50	20,49	20,53	20,50	20,51	20,49	20,53	20,50	20,58	20,61	20,45	20,42	20,45	20,51	20,47	20,42	20,43	20,49	20,48	20,48	20,50	20,49	20,56	20,55	20,42	20,44	20,50	20,48	20,42	20,44	20,46	20,47	20,50	20,53	20,44	20,39	20,54	20,47	20,41	20,58	20,61	20,53	20,55	20,49	20,39	20,47	20,53	20,61	20,54	20,56	20,50	20,52	20,53	20,57	20,46	20,44	20,48	20,51	20,44	20,49	20,50	20,49	20,60	20,54	20,42	20,46	20,53	20,61	20,62	20,49	20,52	20,46	20,53	20,56	20,57	20,57	20,66	20,55	20,56	20,51	20,45	20,50	20,55	20,52	20,50	20,51	20,55	20,62	20,59	20,55	20,58	20,56	20,51	20,60	20,55	20,61	20,63	20,51	20,51	20,45	20,46	20,46	20,43	20,56	20,60	20,57	20,55	20,53	20,53	20,57	20,55	20,52	20,58	20,57	20,52	20,60	20,64	20,55	20,52	20,63	20,65	20,56	20,54	20,62	20,57	20,51	20,56	20,61	20,55	20,51	20,55	20,65	20,62	20,64	20,57	20,60	20,51	20,47	20,56	20,57	20,54	20,58	20,68	20,60	20,56	20,57	20,55	20,58	20,55	20,55	20,63	20,64	20,64	20,64	20,63	20,62	20,62	20,56	20,56	20,61	20,65	20,68	20,64	20,59	20,55	20,60	20,62	20,64	20,71	20,58	20,54	20,68	20,67	20,62	20,65	20,59	20,60	20,67	20,60	20,66	20,69	20,64	20,66	20,63	20,60	20,59	20,59	20,67	20,66	20,69	20,58	20,60	20,71	20,69	20,63	20,58	20,63	20,60	20,61	20,64	20,67	20,62	20,60	20,64	20,61	20,62	20,61	20,55	20,58	20,53	20,54	20,60	20,61	20,58	20,61	20,65	20,64	20,64	20,63	20,57	20,57	20,63	20,67	20,60	20,58	20,56	20,63	20,65	20,62	20,59	20,61	20,61	20,56	20,63	20,63	20,69	20,68	20,68	20,66	20,59	20,61	20,59	20,64	20,68	20,63	20,54	20,53	20,57	20,54	20,57	20,63	20,60	20,57	20,59	20,68	20,64	20,56	20,62	20,67	20,51	20,51	20,63	20,58	20,55	20,55	20,60	20,61	20,52	20,60	20,57	20,62	20,62	20,57	20,63	20,56	20,64	20,63	20,53	20,62	20,65	20,54	20,53	20,56	20,50	20,58	20,57	20,56	20,59	20,53	20,60	20,64	20,60	20,54	20,57	20,53	20,56	20,62	20,62	20,59	20,53	20,61	20,55	20,58	20,55	20,55	20,56	20,53	20,61	20,57	20,51	20,49	20,53	20,66	20,61	20,59	20,59	20,60	20,50	20,44	20,54	20,54	20,52	20,58	20,59	20,57	20,57	20,55	20,58	20,52	20,54	20,55	20,55	20,54	20,55	20,56	20,60	20,60	20,58	20,57	20,63	20,64	20,54	20,54	20,54	20,56	20,56	20,56	20,59	20,55	20,54	20,51	20,55	20,57	20,51	20,53	20,56	20,53	20,59	20,59	20,58	20,57	20,55	20,56	20,54	20,57	20,52	20,49	20,54	20,52	20,48	20,47	20,59	20,54	20,52	20,59	20,57	20,50	20,51	20,43	20,49	20,50	20,53	20,53	20,47	20,56	20,56	20,54	20,52	20,48	20,46	20,48	20,48	20,53	20,55	20,46	20,35	20,42	20,44	20,49	20,47	20,43	20,41	20,33	20,44	20,55	20,48	20,47	20,45	20,46	20,48	20,48	20,51	20,50	20,49	20,51	20,45	20,54	20,52	20,58	20,56	20,40	20,47	20,54	20,43	20,48	20,46	20,50	20,55	20,52	20,49	20,47	20,48	20,55	20,47	20,41	20,43	20,39	20,48	20,50	20,47	20,35	20,41	20,47	20,53	20,56	20,57	20,58	20,51	20,50	20,53	20,48	20,47	20,45	20,47	20,50	20,49	20,46	20,42	20,54	20,57	20,45	20,46	20,47	20,47	20,51	20,51	20,49	20,55	20,51	20,50	20,48	20,38	20,43	20,49	20,45	20,38	20,45	20,53	20,53	20,45	20,53	20,58	20,54	20,50	20,38	20,41	20,46	20,49	20,44	20,47	20,52	20,47	20,53	20,48	20,38	20,46	20,43	20,53	20,56	20,58	20,41	20,41	20,43	20,34	20,29	20,40	20,48	20,42	20,40	20,38	20,36	20,43	20,38	20,35	20,40	20,42	20,46	20,49	20,41	20,37	20,34	20,46	20,49	20,51	20,48	20,40	20,33	20,40	20,46	20,39	20,34	20,38	20,38	20,39	20,45	20,41	20,38	20,40	20,42	20,41	20,43	20,43	20,38	20,37	
20,51	20,41	20,40	20,40	20,41	20,46	20,54	20,52	20,48	20,52	20,40	20,41	20,38	20,49	20,44	20,46	20,46	20,49	20,40	20,46	20,45	20,50	20,44	20,42	20,48	20,50	20,41	20,44	20,42	20,32	20,31	20,40	20,43	20,39	20,47	20,53	20,41	20,37	20,37	20,41	20,39	20,45	20,43	20,47	20,39	20,42	20,45	20,53	20,52	20,53	20,46	20,53	20,62	20,62	20,63	20,62	20,57	20,47	20,47	20,51	20,44	20,51	20,63	20,60	20,49	20,49	20,46	20,46	20,52	20,53	20,49	20,55	20,50	20,46	20,38	20,40	20,32	20,36	20,50	20,56	20,60	20,54	20,50	20,53	20,45	20,53	20,52	20,46	20,55	20,48	20,39	20,44	20,53	20,50	20,53	20,55	20,56	20,49	20,50	20,52	20,49	20,34	20,47	20,52	20,53	20,63	20,54	20,40	20,46	20,53	20,42	20,34	20,50	20,48	20,47	20,44	20,43	20,44	20,49	20,46	20,40	20,43	20,54	20,50	20,46	20,48	20,46	20,50	20,56	20,53	20,48	20,47	20,47	20,50	20,44	20,58	20,60	20,51	20,52	20,53	20,49	20,48	20,55	20,60	20,55	20,56	20,58	20,56	20,51	20,55	20,49	20,42	20,43	20,44	20,58	20,54	20,57	20,45	20,54	20,51	20,47	20,53	20,56	20,53	20,67	20,57	20,53	20,57	20,58	20,57	20,55	20,54	20,62	20,59	20,53	20,58	20,55	20,54	20,61	20,61	20,54	20,53	20,55	20,53	20,52	20,58	20,55	20,62	20,51	20,56	20,55	20,55	20,57	20,56	20,47	20,49	20,55	20,45	20,43	20,47	20,54	20,55	20,53	20,55	20,49	20,52	20,51	20,52	20,58	20,57	20,45	20,54	20,56	20,55	20,50	20,52	20,65	20,52	20,50	20,55	20,57	20,53	20,63	20,60	20,56	20,54	20,50	20,66	20,66	20,60	20,60	20,60	20,60	20,52	20,62	20,64	20,67	20,68	20,63	20,56	20,55	20,56	20,52	20,59	20,63	20,55	20,65	20,69	20,64	20,67	20,60	20,59	20,59	20,54	20,50	20,59	20,68	20,64	20,65	20,67	20,60	20,58	20,60	20,60	20,67	20,60	20,49	20,68	20,65	20,59	20,68	20,60	20,56	20,56	20,55	20,55	20,65	20,67	20,69	20,71	20,59	20,67	20,59	20,60	20,62	20,63	20,63	20,56	20,68	20,74	20,68	20,67	20,63	20,62	20,56	20,59	20,62	20,65	20,59	20,64	20,62	20,64	20,68	20,61	20,62	20,71	20,66	20,62	20,67	20,62	20,53	20,60	20,63	20,61	20,59	20,62	20,57	20,62	20,67	20,61	20,60	20,55	20,63	20,67	20,59	20,52	20,62	20,67	20,58	20,65	20,62	20,69	20,72	20,64	20,67	20,59	20,59	20,66	20,68	20,68	20,63	20,60	20,59	20,60	20,61	20,66	20,64	20,65	20,58	20,59	20,61	20,64	20,63	20,61	20,62	20,53	20,52	20,58	20,67	20,63	20,55	20,62	20,67	20,56	20,62	20,69	20,69	20,63	20,54	20,59	20,55	20,67	20,65	20,57	20,50	20,60	20,56	20,63	20,60	20,56	20,53	20,56	20,53	20,58	20,59	20,60	20,66	20,57	20,60	20,57	20,64	20,69	20,68	20,63	20,57	20,59	20,68	20,70	20,61	20,62	20,61	20,67	20,59	20,55	20,59	20,57	20,51	20,46	20,56	20,63	20,59	20,60	20,61	20,61	20,60	20,48	20,52	20,51	20,53	20,56	20,54	20,58	20,56	20,56	20,55	20,54	20,50	20,61	20,61	20,55	20,63	20,65	20,53	20,49	20,53	20,62	20,63	20,62	20,63	20,48	20,49	20,54	20,65	20,65	20,54	20,50	20,53	20,54	20,57	20,54	20,54	20,63	20,55	20,49	20,55	20,58	20,54	20,45	20,52	20,62	20,59	20,52	20,54	20,52	20,51	20,53	20,50	20,64	20,56	20,52	20,57	20,55	20,52	20,56	20,45	20,48	20,55	20,60	20,60	20,50	20,51	20,52	20,51	20,52	20,51	20,49	20,50	20,58	20,59	20,58	20,43	20,42	20,50	20,48	20,47	20,45	20,46	20,50	20,42	20,52	20,57	20,51	20,45	20,51	20,54	20,47	20,48	20,55	20,57	20,52	20,50	20,48	20,49	20,55	20,57	20,56	20,48	20,50	20,54	20,53	20,52	20,56	20,52	20,53	20,54	20,45	20,43	20,45	20,52	20,52	20,49	20,46	20,47	20,56	20,54	20,49	20,45	20,56	20,59	20,57	20,54	20,51	20,45	20,54	20,58	20,56	20,58	20,46	20,51	20,46	20,48	20,52	20,47	20,46	20,52	20,58	20,47	20,38	20,37	20,45	20,52	20,54	20,50	20,52	20,49	20,45	20,48	20,49	20,44	20,54	20,50	20,48	20,53	20,56	20,52	20,43	20,48	20,53	20,53	20,40	20,46	20,43	20,43	20,49	20,42	20,51	20,49	20,48	20,52	20,48	20,40	20,42	20,47	20,49	20,43	20,55	20,49	20,43	20,42	20,44	20,38	20,36	20,43	20,55	20,46	20,39	20,38	20,43	20,49	20,37	20,41	20,45	20,43	20,41	20,36	20,38	20,48	20,45	20,47	20,50	20,52	20,41	20,42	20,45	20,51	20,48	20,44	20,38	20,37	20,47	20,59	20,42	20,35	20,40	20,43	20,41	20,42	20,42	20,42	20,37	
20,50	20,43	20,37	20,31	20,36	20,45	20,46	20,49	20,47	20,50	20,42	20,36	20,42	20,51	20,43	20,45	20,52	20,55	20,35	20,33	20,40	20,43	20,50	20,53	20,47	20,48	20,50	20,41	20,32	20,32	20,36	20,49	20,49	20,41	20,55	20,50	20,42	20,38	20,36	20,40	20,40	20,44	20,47	20,39	20,42	20,47	20,49	20,52	20,53	20,55	20,46	20,33	20,52	20,54	20,50	20,55	20,48	20,48	20,50	20,48	20,42	20,52	20,60	20,53	20,53	20,64	20,52	20,45	20,45	20,40	20,43	20,45	20,50	20,45	20,47	20,48	20,40	20,41	20,48	20,45	20,51	20,47	20,54	20,55	20,51	20,49	20,62	20,54	20,51	20,44	20,45	20,43	20,48	20,45	20,50	20,52	20,57	20,58	20,49	20,47	20,41	20,26	20,25	20,40	20,48	20,48	20,59	20,44	20,48	20,51	20,47	20,39	20,48	20,59	20,59	20,50	20,49	20,50	20,51	20,44	20,46	20,50	20,53	20,58	20,45	20,45	20,47	20,46	20,55	20,54	20,46	20,49	20,43	20,48	20,50	20,55	20,55	20,60	20,49	20,48	20,47	20,47	20,43	20,56	20,55	20,57	20,53	20,46	20,47	20,51	20,52	20,45	20,48	20,50	20,57	20,54	20,52	20,52	20,55	20,50	20,38	20,56	20,55	20,57	20,55	20,57	20,51	20,53	20,52	20,51	20,50	20,45	20,53	20,49	20,50	20,51	20,50	20,54	20,57	20,53	20,51	20,51	20,51	20,54	20,50	20,50	20,53	20,60	20,50	20,40	20,49	20,52	20,54	20,53	20,49	20,54	20,62	20,59	20,49	20,48	20,49	20,55	20,52	20,49	20,46	20,49	20,47	20,55	20,53	20,53	20,49	20,49	20,50	20,52	20,52	20,54	20,63	20,59	20,55	20,49	20,49	20,54	20,54	20,55	20,55	20,54	20,53	20,62	20,64	20,62	20,61	20,69	20,58	20,53	20,55	20,62	20,65	20,60	20,57	20,47	20,60	20,64	20,57	20,59	20,61	20,50	20,54	20,62	20,60	20,67	20,65	20,53	20,52	20,53	20,53	20,58	20,69	20,66	20,61	20,67	20,56	20,55	20,65	20,62	20,70	20,59	20,44	20,63	20,71	20,68	20,72	20,63	20,52	20,58	20,59	20,61	20,55	20,65	20,71	20,62	20,54	20,59	20,64	20,64	20,57	20,57	20,63	20,66	20,65	20,65	20,60	20,60	20,70	20,68	20,62	20,61	20,64	20,64	20,67	20,66	20,59	20,62	20,61	20,59	20,58	20,59	20,65	20,65	20,63	20,60	20,62	20,63	20,65	20,62	20,55	20,54	20,59	20,56	20,63	20,57	20,66	20,64	20,68	20,66	20,57	20,59	20,59	20,59	20,55	20,65	20,66	20,60	20,62	20,64	20,65	20,54	20,59	20,72	20,67	20,62	20,59	20,50	20,52	20,61	20,58	20,63	20,67	20,64	20,61	20,56	20,64	20,69	20,67	20,56	20,57	20,53	20,56	20,62	20,61	20,60	20,59	20,51	20,60	20,62	20,64	20,59	20,68	20,65	20,53	20,54	20,55	20,60	20,54	20,59	20,59	20,64	20,61	20,65	20,64	20,61	20,52	20,53	20,60	20,59	20,60	20,62	20,66	20,57	20,53	20,63	20,64	20,67	20,64	20,63	20,53	20,51	20,55	20,62	20,56	20,61	20,59	20,56	20,65	20,59	20,57	20,60	20,54	20,54	20,60	20,68	20,60	20,55	20,62	20,62	20,61	20,57	20,51	20,53	20,46	20,51	20,58	20,65	20,64	20,60	20,50	20,50	20,47	20,58	20,52	20,49	20,59	20,59	20,48	20,50	20,50	20,59	20,54	20,52	20,56	20,58	20,49	20,53	20,62	20,63	20,53	20,47	20,49	20,53	20,56	20,51	20,55	20,69	20,60	20,46	20,39	20,50	20,56	20,52	20,53	20,59	20,55	20,52	20,54	20,50	20,43	20,47	20,39	20,52	20,57	20,49	20,50	20,57	20,49	20,56	20,54	20,47	20,55	20,54	20,53	20,52	20,50	20,48	20,47	20,50	20,53	20,59	20,56	20,43	20,51	20,56	20,46	20,44	20,52	20,48	20,50	20,51	20,50	20,48	20,37	20,54	20,57	20,43	20,49	20,49	20,51	20,48	20,45	20,48	20,52	20,41	20,42	20,43	20,50	20,55	20,62	20,49	20,47	20,43	20,55	20,56	20,50	20,53	20,58	20,58	20,57	20,47	20,42	20,53	20,54	20,47	20,45	20,53	20,54	20,52	20,53	20,51	20,47	20,50	20,58	20,59	20,46	20,46	20,44	20,47	20,56	20,52	20,50	20,51	20,56	20,54	20,43	20,50	20,48	20,44	20,42	20,56	20,49	20,39	20,41	20,46	20,51	20,43	20,42	20,43	20,51	20,48	20,46	20,48	20,47	20,46	20,47	20,51	20,48	20,50	20,47	20,49	20,48	20,50	20,43	20,45	20,48	20,48	20,45	20,49	20,47	20,48	20,46	20,41	20,49	20,54	20,55	20,48	20,49	20,51	20,38	20,41	20,54	20,38	20,40	20,50	20,46	20,39	20,35	20,47	20,44	20,42	20,43	20,40	20,46	20,42	20,42	20,45	20,39	20,35	20,41	20,37	20,37	20,47	20,39	20,46	20,56	20,48	20,39	20,41	20,53	20,42	20,42	20,41	20,39	20,47	20,52	20,38	20,26	20,32	20,45	20,43	20,36	20,39	20,37	20,39	
20,48	20,49	20,45	20,36	20,36	20,39	20,38	20,39	20,41	20,50	20,43	20,41	20,44	20,47	20,49	20,60	20,62	20,60	20,38	20,44	20,44	20,34	20,41	20,46	20,40	20,47	20,48	20,40	20,37	20,41	20,49	20,50	20,49	20,39	20,40	20,44	20,36	20,38	20,40	20,34	20,40	20,42	20,51	20,44	20,46	20,42	20,54	20,48	20,46	20,58	20,53	20,38	20,42	20,54	20,50	20,55	20,41	20,39	20,49	20,45	20,46	20,50	20,63	20,56	20,44	20,55	20,50	20,44	20,43	20,43	20,48	20,48	20,43	20,47	20,45	20,51	20,39	20,37	20,45	20,44	20,39	20,40	20,48	20,52	20,46	20,42	20,53	20,54	20,45	20,46	20,48	20,51	20,52	20,46	20,44	20,50	20,48	20,46	20,41	20,41	20,45	20,39	20,30	20,38	20,48	20,48	20,51	20,53	20,53	20,55	20,47	20,46	20,53	20,53	20,58	20,52	20,46	20,46	20,48	20,47	20,47	20,49	20,52	20,51	20,54	20,52	20,49	20,47	20,54	20,59	20,54	20,49	20,47	20,45	20,42	20,53	20,52	20,59	20,56	20,53	20,48	20,41	20,47	20,54	20,54	20,52	20,53	20,47	20,47	20,54	20,50	20,49	20,49	20,55	20,59	20,62	20,57	20,52	20,59	20,51	20,43	20,52	20,58	20,50	20,48	20,46	20,44	20,40	20,49	20,46	20,47	20,53	20,53	20,51	20,51	20,47	20,47	20,52	20,63	20,53	20,46	20,51	20,55	20,55	20,55	20,58	20,57	20,60	20,48	20,42	20,44	20,49	20,50	20,57	20,52	20,52	20,59	20,62	20,53	20,51	20,55	20,54	20,50	20,47	20,42	20,48	20,52	20,56	20,55	20,50	20,56	20,60	20,52	20,52	20,58	20,54	20,61	20,66	20,56	20,54	20,55	20,56	20,57	20,59	20,55	20,56	20,51	20,61	20,67	20,58	20,55	20,67	20,63	20,53	20,61	20,64	20,58	20,58	20,54	20,59	20,72	20,67	20,59	20,61	20,52	20,48	20,56	20,62	20,68	20,57	20,63	20,60	20,57	20,60	20,53	20,55	20,56	20,62	20,57	20,67	20,56	20,57	20,64	20,63	20,73	20,59	20,55	20,63	20,72	20,66	20,65	20,67	20,65	20,65	20,62	20,62	20,60	20,54	20,61	20,58	20,55	20,63	20,63	20,66	20,63	20,60	20,59	20,64	20,69	20,66	20,57	20,54	20,62	20,67	20,57	20,60	20,62	20,60	20,65	20,69	20,61	20,60	20,59	20,58	20,55	20,57	20,56	20,58	20,60	20,51	20,61	20,64	20,62	20,62	20,58	20,53	20,59	20,62	20,59	20,56	20,60	20,66	20,69	20,66	20,56	20,64	20,65	20,58	20,56	20,60	20,63	20,64	20,59	20,64	20,66	20,62	20,57	20,62	20,71	20,69	20,63	20,55	20,49	20,56	20,59	20,62	20,67	20,66	20,61	20,59	20,64	20,65	20,74	20,59	20,55	20,57	20,56	20,61	20,58	20,60	20,59	20,58	20,50	20,59	20,57	20,55	20,59	20,61	20,65	20,61	20,52	20,59	20,61	20,54	20,58	20,60	20,66	20,64	20,59	20,58	20,51	20,56	20,68	20,69	20,67	20,62	20,64	20,57	20,55	20,64	20,65	20,62	20,62	20,64	20,67	20,51	20,49	20,61	20,61	20,58	20,59	20,58	20,55	20,52	20,52	20,56	20,57	20,55	20,61	20,66	20,65	20,58	20,59	20,60	20,54	20,52	20,60	20,53	20,52	20,49	20,50	20,60	20,58	20,58	20,60	20,58	20,49	20,48	20,53	20,49	20,54	20,56	20,59	20,65	20,58	20,58	20,51	20,49	20,55	20,51	20,58	20,58	20,61	20,62	20,54	20,45	20,48	20,54	20,57	20,48	20,55	20,65	20,60	20,55	20,51	20,51	20,55	20,60	20,51	20,53	20,60	20,63	20,50	20,49	20,42	20,52	20,54	20,51	20,56	20,49	20,57	20,56	20,46	20,46	20,52	20,49	20,51	20,52	20,52	20,50	20,51	20,52	20,52	20,54	20,50	20,53	20,49	20,47	20,45	20,45	20,47	20,48	20,48	20,48	20,53	20,54	20,50	20,47	20,36	20,53	20,59	20,54	20,49	20,47	20,51	20,50	20,45	20,48	20,45	20,38	20,41	20,50	20,49	20,52	20,53	20,42	20,36	20,42	20,52	20,54	20,53	20,60	20,56	20,54	20,60	20,47	20,48	20,58	20,52	20,36	20,44	20,47	20,43	20,43	20,47	20,47	20,43	20,46	20,46	20,59	20,53	20,49	20,48	20,44	20,53	20,49	20,46	20,44	20,50	20,54	20,47	20,48	20,40	20,36	20,42	20,51	20,49	20,46	20,46	20,55	20,65	20,47	20,39	20,46	20,49	20,45	20,36	20,38	20,47	20,45	20,47	20,53	20,49	20,47	20,49	20,51	20,52	20,44	20,38	20,36	20,40	20,48	20,42	20,47	20,44	20,40	20,52	20,51	20,47	20,52	20,55	20,44	20,45	20,45	20,38	20,39	20,49	20,35	20,35	20,49	20,50	20,42	20,38	20,46	20,39	20,40	20,51	20,42	20,37	20,41	20,42	20,44	20,30	20,36	20,43	20,35	20,30	20,43	20,37	20,38	20,53	20,52	20,42	20,37	20,42	20,46	20,38	20,46	20,35	20,36	20,47	20,40	20,29	20,40	20,45	20,41	20,31	20,36	20,49	20,48	
20,47	20,39	20,40	20,41	20,37	20,31	20,35	20,40	20,38	20,35	20,31	20,42	20,40	20,39	20,39	20,57	20,54	20,56	20,44	20,43	20,41	20,41	20,47	20,47	20,33	20,35	20,44	20,36	20,32	20,41	20,38	20,47	20,36	20,32	20,31	20,37	20,36	20,39	20,46	20,46	20,46	20,51	20,48	20,49	20,54	20,46	20,51	20,46	20,46	20,54	20,52	20,43	20,37	20,43	20,49	20,53	20,49	20,45	20,46	20,50	20,46	20,46	20,52	20,49	20,42	20,38	20,46	20,46	20,43	20,38	20,42	20,42	20,35	20,50	20,47	20,40	20,32	20,35	20,40	20,37	20,45	20,39	20,52	20,53	20,41	20,42	20,53	20,43	20,37	20,51	20,51	20,48	20,56	20,55	20,43	20,47	20,49	20,45	20,40	20,42	20,58	20,49	20,39	20,44	20,44	20,46	20,48	20,51	20,51	20,49	20,47	20,46	20,51	20,49	20,53	20,52	20,39	20,43	20,45	20,46	20,41	20,50	20,53	20,47	20,41	20,48	20,43	20,48	20,53	20,55	20,53	20,48	20,51	20,47	20,48	20,51	20,49	20,49	20,46	20,50	20,50	20,48	20,52	20,55	20,51	20,46	20,47	20,48	20,45	20,51	20,55	20,51	20,48	20,52	20,60	20,62	20,55	20,51	20,54	20,49	20,41	20,50	20,57	20,52	20,51	20,46	20,42	20,41	20,45	20,47	20,50	20,53	20,60	20,56	20,51	20,50	20,48	20,51	20,56	20,52	20,50	20,48	20,50	20,49	20,48	20,53	20,56	20,61	20,53	20,45	20,45	20,50	20,54	20,48	20,54	20,52	20,51	20,54	20,49	20,49	20,55	20,59	20,46	20,48	20,54	20,49	20,50	20,48	20,45	20,49	20,55	20,69	20,62	20,60	20,53	20,52	20,56	20,60	20,57	20,52	20,60	20,69	20,57	20,57	20,55	20,55	20,52	20,51	20,68	20,62	20,54	20,60	20,58	20,50	20,57	20,55	20,48	20,49	20,52	20,61	20,68	20,68	20,60	20,57	20,58	20,49	20,53	20,60	20,66	20,58	20,62	20,60	20,59	20,59	20,61	20,50	20,55	20,55	20,53	20,67	20,63	20,53	20,56	20,56	20,59	20,58	20,55	20,73	20,68	20,47	20,48	20,60	20,55	20,61	20,55	20,53	20,53	20,54	20,54	20,57	20,55	20,61	20,63	20,66	20,62	20,64	20,62	20,60	20,67	20,65	20,59	20,61	20,65	20,69	20,58	20,56	20,58	20,66	20,63	20,69	20,66	20,72	20,59	20,58	20,59	20,55	20,60	20,65	20,63	20,62	20,67	20,70	20,64	20,59	20,61	20,59	20,65	20,62	20,64	20,62	20,62	20,64	20,67	20,61	20,63	20,67	20,70	20,61	20,57	20,55	20,68	20,69	20,68	20,69	20,66	20,64	20,66	20,62	20,62	20,69	20,63	20,56	20,56	20,63	20,64	20,63	20,62	20,63	20,59	20,63	20,60	20,68	20,74	20,60	20,57	20,59	20,60	20,64	20,56	20,63	20,58	20,52	20,57	20,57	20,56	20,52	20,60	20,60	20,61	20,62	20,53	20,57	20,56	20,54	20,51	20,56	20,58	20,64	20,55	20,60	20,59	20,60	20,65	20,68	20,65	20,64	20,58	20,53	20,57	20,71	20,63	20,60	20,61	20,63	20,68	20,63	20,56	20,60	20,55	20,56	20,61	20,60	20,53	20,51	20,51	20,52	20,54	20,53	20,60	20,60	20,59	20,59	20,57	20,59	20,54	20,48	20,59	20,57	20,51	20,56	20,56	20,59	20,64	20,61	20,60	20,56	20,57	20,50	20,50	20,49	20,51	20,48	20,63	20,61	20,57	20,54	20,59	20,57	20,55	20,48	20,54	20,56	20,56	20,58	20,57	20,51	20,48	20,49	20,47	20,54	20,57	20,60	20,51	20,50	20,53	20,56	20,52	20,54	20,54	20,55	20,56	20,66	20,53	20,47	20,49	20,58	20,58	20,55	20,53	20,54	20,57	20,65	20,56	20,48	20,52	20,52	20,52	20,48	20,53	20,47	20,54	20,52	20,46	20,57	20,50	20,46	20,47	20,47	20,56	20,59	20,43	20,46	20,45	20,49	20,49	20,51	20,49	20,48	20,37	20,43	20,59	20,52	20,43	20,45	20,50	20,43	20,44	20,50	20,47	20,48	20,49	20,49	20,50	20,49	20,50	20,48	20,41	20,41	20,50	20,48	20,58	20,56	20,53	20,50	20,48	20,45	20,46	20,51	20,47	20,47	20,46	20,49	20,45	20,41	20,43	20,46	20,42	20,54	20,48	20,47	20,55	20,58	20,50	20,47	20,48	20,47	20,55	20,53	20,52	20,44	20,43	20,53	20,44	20,40	20,47	20,53	20,46	20,43	20,44	20,44	20,49	20,49	20,38	20,46	20,50	20,53	20,40	20,38	20,46	20,53	20,50	20,56	20,46	20,44	20,51	20,49	20,47	20,54	20,43	20,47	20,46	20,46	20,43	20,54	20,49	20,38	20,40	20,42	20,44	20,43	20,49	20,44	20,36	20,46	20,42	20,43	20,48	20,39	20,33	20,47	20,53	20,42	20,43	20,47	20,38	20,42	20,50	20,36	20,43	20,44	20,47	20,43	20,44	20,41	20,43	20,42	20,39	20,44	20,44	20,39	20,44	20,48	20,48	20,46	20,39	20,38	20,40	20,40	20,42	20,40	20,47	20,38	20,42	20,47	20,44	20,33	20,34	20,35	20,38	20,42	
20,48	20,46	20,35	20,36	20,44	20,32	20,35	20,41	20,36	20,34	20,30	20,37	20,41	20,47	20,38	20,41	20,41	20,46	20,44	20,39	20,39	20,45	20,44	20,40	20,34	20,45	20,48	20,40	20,39	20,39	20,29	20,35	20,40	20,36	20,31	20,43	20,45	20,46	20,45	20,48	20,58	20,49	20,42	20,43	20,51	20,54	20,45	20,48	20,53	20,52	20,52	20,48	20,38	20,45	20,53	20,53	20,52	20,54	20,49	20,44	20,45	20,48	20,52	20,46	20,42	20,42	20,49	20,49	20,43	20,45	20,43	20,46	20,41	20,40	20,47	20,40	20,35	20,38	20,35	20,43	20,47	20,50	20,49	20,49	20,51	20,43	20,61	20,52	20,39	20,44	20,48	20,43	20,46	20,53	20,47	20,49	20,48	20,55	20,49	20,45	20,51	20,45	20,42	20,42	20,47	20,46	20,49	20,50	20,49	20,51	20,52	20,50	20,47	20,50	20,53	20,52	20,45	20,46	20,51	20,52	20,36	20,46	20,56	20,56	20,47	20,51	20,51	20,44	20,49	20,61	20,55	20,48	20,48	20,51	20,57	20,60	20,54	20,43	20,41	20,45	20,47	20,50	20,47	20,50	20,48	20,47	20,45	20,43	20,46	20,56	20,59	20,52	20,56	20,52	20,51	20,59	20,53	20,48	20,54	20,50	20,40	20,50	20,49	20,47	20,51	20,47	20,47	20,49	20,51	20,46	20,51	20,55	20,59	20,55	20,49	20,54	20,54	20,49	20,57	20,60	20,55	20,45	20,50	20,53	20,52	20,54	20,58	20,63	20,55	20,45	20,44	20,56	20,53	20,40	20,51	20,58	20,52	20,51	20,58	20,58	20,59	20,61	20,52	20,50	20,57	20,58	20,51	20,49	20,50	20,43	20,46	20,54	20,59	20,62	20,52	20,49	20,57	20,61	20,59	20,61	20,55	20,64	20,65	20,65	20,58	20,57	20,52	20,52	20,61	20,65	20,53	20,58	20,59	20,50	20,51	20,53	20,60	20,62	20,59	20,66	20,62	20,58	20,60	20,60	20,63	20,58	20,57	20,59	20,66	20,68	20,57	20,62	20,60	20,56	20,59	20,61	20,60	20,55	20,63	20,71	20,61	20,57	20,63	20,57	20,61	20,57	20,56	20,70	20,67	20,51	20,58	20,56	20,52	20,57	20,54	20,57	20,58	20,58	20,61	20,60	20,62	20,60	20,63	20,60	20,62	20,58	20,65	20,64	20,66	20,65	20,63	20,64	20,64	20,62	20,62	20,60	20,63	20,64	20,69	20,67	20,66	20,71	20,59	20,58	20,64	20,60	20,60	20,66	20,69	20,69	20,72	20,67	20,65	20,64	20,63	20,59	20,59	20,59	20,63	20,61	20,65	20,66	20,64	20,63	20,61	20,67	20,67	20,60	20,58	20,54	20,60	20,63	20,63	20,69	20,67	20,64	20,66	20,65	20,55	20,61	20,65	20,58	20,62	20,66	20,66	20,67	20,55	20,54	20,59	20,59	20,62	20,66	20,68	20,60	20,53	20,55	20,56	20,57	20,66	20,54	20,56	20,56	20,63	20,61	20,56	20,55	20,58	20,67	20,64	20,62	20,54	20,61	20,57	20,61	20,56	20,54	20,61	20,67	20,60	20,54	20,64	20,58	20,63	20,56	20,58	20,67	20,64	20,50	20,60	20,72	20,68	20,65	20,61	20,58	20,60	20,59	20,61	20,63	20,55	20,55	20,61	20,52	20,51	20,57	20,56	20,52	20,59	20,55	20,55	20,55	20,57	20,63	20,63	20,56	20,54	20,52	20,57	20,57	20,52	20,61	20,63	20,63	20,63	20,57	20,56	20,54	20,53	20,54	20,55	20,55	20,52	20,51	20,63	20,61	20,53	20,58	20,46	20,55	20,65	20,54	20,52	20,51	20,51	20,54	20,57	20,53	20,56	20,53	20,48	20,49	20,60	20,56	20,56	20,51	20,51	20,53	20,57	20,56	20,56	20,57	20,50	20,52	20,52	20,46	20,52	20,59	20,55	20,58	20,47	20,49	20,56	20,56	20,55	20,44	20,50	20,48	20,46	20,52	20,61	20,49	20,52	20,53	20,45	20,54	20,59	20,59	20,54	20,44	20,51	20,59	20,53	20,48	20,50	20,47	20,44	20,51	20,46	20,48	20,45	20,51	20,54	20,49	20,38	20,49	20,52	20,47	20,40	20,57	20,56	20,56	20,57	20,52	20,54	20,48	20,48	20,45	20,50	20,50	20,40	20,51	20,60	20,49	20,53	20,59	20,52	20,44	20,48	20,57	20,49	20,54	20,44	20,43	20,39	20,42	20,47	20,52	20,49	20,50	20,47	20,46	20,46	20,53	20,46	20,47	20,48	20,46	20,48	20,48	20,60	20,46	20,44	20,48	20,46	20,46	20,53	20,55	20,46	20,44	20,44	20,39	20,50	20,48	20,46	20,48	20,49	20,53	20,46	20,50	20,44	20,50	20,50	20,47	20,49	20,45	20,52	20,53	20,59	20,63	20,53	20,46	20,47	20,39	20,42	20,47	20,51	20,47	20,39	20,36	20,37	20,37	20,43	20,48	20,45	20,45	20,50	20,53	20,52	20,44	20,36	20,40	20,46	20,43	20,42	20,49	20,44	20,54	20,50	20,31	20,37	20,52	20,43	20,44	20,47	20,44	20,48	20,48	20,40	20,36	20,47	20,52	20,47	20,47	20,41	20,45	20,52	20,39	20,42	20,43	20,49	20,54	20,44	20,38	20,42	20,53	20,47	20,39	20,43	20,45	20,39	20,34	
20,44	20,42	20,38	20,31	20,38	20,42	20,42	20,46	20,35	20,36	20,36	20,29	20,37	20,53	20,42	20,36	20,50	20,41	20,43	20,42	20,38	20,40	20,45	20,42	20,51	20,53	20,45	20,39	20,41	20,40	20,33	20,31	20,35	20,32	20,41	20,45	20,46	20,41	20,36	20,48	20,47	20,48	20,45	20,47	20,44	20,47	20,42	20,42	20,50	20,56	20,43	20,46	20,48	20,46	20,48	20,57	20,49	20,53	20,53	20,51	20,51	20,51	20,48	20,43	20,43	20,46	20,48	20,44	20,45	20,49	20,38	20,40	20,52	20,48	20,48	20,44	20,34	20,41	20,43	20,48	20,47	20,47	20,53	20,46	20,50	20,52	20,52	20,59	20,45	20,40	20,47	20,50	20,54	20,56	20,50	20,45	20,54	20,52	20,52	20,47	20,54	20,41	20,38	20,39	20,47	20,50	20,53	20,50	20,47	20,52	20,48	20,48	20,49	20,39	20,40	20,46	20,44	20,44	20,39	20,44	20,42	20,44	20,56	20,58	20,51	20,58	20,60	20,52	20,49	20,60	20,52	20,47	20,44	20,51	20,53	20,49	20,54	20,47	20,45	20,49	20,50	20,50	20,44	20,45	20,47	20,51	20,51	20,46	20,43	20,52	20,54	20,50	20,57	20,53	20,49	20,59	20,55	20,53	20,52	20,48	20,43	20,50	20,56	20,49	20,46	20,50	20,46	20,50	20,49	20,55	20,60	20,55	20,52	20,53	20,54	20,55	20,48	20,50	20,57	20,62	20,58	20,52	20,50	20,53	20,50	20,48	20,56	20,60	20,53	20,45	20,46	20,57	20,55	20,50	20,48	20,62	20,64	20,50	20,49	20,60	20,58	20,62	20,50	20,48	20,52	20,51	20,52	20,51	20,57	20,55	20,49	20,57	20,57	20,55	20,50	20,54	20,63	20,67	20,63	20,61	20,56	20,54	20,61	20,60	20,57	20,54	20,53	20,60	20,57	20,57	20,58	20,57	20,53	20,47	20,52	20,56	20,56	20,65	20,66	20,60	20,62	20,63	20,60	20,61	20,58	20,54	20,58	20,56	20,58	20,64	20,62	20,64	20,63	20,62	20,62	20,65	20,66	20,64	20,65	20,68	20,63	20,56	20,61	20,64	20,63	20,53	20,55	20,68	20,66	20,59	20,73	20,62	20,52	20,64	20,60	20,59	20,62	20,62	20,62	20,67	20,66	20,64	20,61	20,58	20,60	20,62	20,61	20,57	20,63	20,65	20,71	20,63	20,61	20,61	20,60	20,65	20,66	20,59	20,66	20,67	20,61	20,63	20,58	20,61	20,63	20,60	20,53	20,58	20,65	20,66	20,65	20,65	20,59	20,62	20,66	20,61	20,63	20,63	20,65	20,64	20,66	20,62	20,64	20,59	20,64	20,64	20,65	20,56	20,56	20,57	20,60	20,57	20,57	20,62	20,71	20,71	20,68	20,64	20,60	20,67	20,71	20,60	20,61	20,73	20,63	20,63	20,61	20,61	20,63	20,62	20,60	20,60	20,63	20,69	20,54	20,53	20,50	20,55	20,59	20,58	20,59	20,58	20,59	20,65	20,63	20,59	20,60	20,66	20,73	20,66	20,51	20,55	20,61	20,59	20,59	20,53	20,57	20,70	20,67	20,53	20,59	20,55	20,60	20,62	20,56	20,66	20,63	20,62	20,64	20,67	20,57	20,65	20,67	20,58	20,55	20,54	20,59	20,66	20,61	20,59	20,63	20,60	20,57	20,62	20,64	20,53	20,58	20,63	20,62	20,62	20,51	20,56	20,59	20,55	20,56	20,57	20,56	20,58	20,53	20,53	20,55	20,57	20,57	20,53	20,45	20,58	20,54	20,53	20,53	20,59	20,58	20,57	20,64	20,60	20,52	20,54	20,52	20,50	20,55	20,55	20,65	20,52	20,51	20,63	20,64	20,59	20,57	20,56	20,48	20,46	20,46	20,50	20,61	20,51	20,50	20,53	20,61	20,60	20,58	20,55	20,50	20,49	20,48	20,47	20,55	20,62	20,53	20,56	20,45	20,41	20,52	20,58	20,52	20,49	20,51	20,54	20,46	20,47	20,66	20,57	20,47	20,56	20,52	20,49	20,54	20,53	20,45	20,38	20,47	20,53	20,50	20,49	20,48	20,48	20,44	20,45	20,52	20,51	20,47	20,58	20,54	20,48	20,49	20,55	20,55	20,48	20,46	20,56	20,61	20,53	20,52	20,51	20,50	20,53	20,44	20,42	20,42	20,42	20,36	20,42	20,52	20,48	20,53	20,59	20,46	20,43	20,51	20,59	20,52	20,47	20,48	20,42	20,47	20,48	20,48	20,48	20,50	20,50	20,47	20,48	20,51	20,49	20,50	20,50	20,48	20,45	20,50	20,47	20,53	20,49	20,45	20,48	20,41	20,46	20,54	20,60	20,51	20,52	20,55	20,55	20,60	20,42	20,43	20,45	20,45	20,45	20,46	20,50	20,55	20,50	20,56	20,50	20,45	20,42	20,45	20,50	20,47	20,57	20,60	20,49	20,42	20,35	20,46	20,49	20,45	20,45	20,45	20,40	20,44	20,44	20,45	20,54	20,51	20,35	20,44	20,55	20,49	20,38	20,34	20,40	20,34	20,30	20,38	20,48	20,42	20,44	20,46	20,33	20,36	20,46	20,39	20,38	20,43	20,38	20,36	20,46	20,41	20,33	20,38	20,47	20,45	20,49	20,44	20,40	20,48	20,35	20,32	20,39	20,40	20,41	20,36	20,29	20,34	20,35	20,40	20,39	20,39	20,39	20,43	20,43	
20,48	20,44	20,45	20,39	20,36	20,46	20,43	20,42	20,35	20,37	20,32	20,21	20,27	20,36	20,35	20,34	20,45	20,50	20,38	20,45	20,28	20,39	20,29	20,38	20,50	20,46	20,46	20,40	20,39	20,39	20,37	20,38	20,37	20,34	20,34	20,47	20,49	20,49	20,37	20,43	20,51	20,51	20,45	20,41	20,45	20,42	20,43	20,43	20,42	20,46	20,38	20,40	20,50	20,44	20,38	20,40	20,41	20,46	20,53	20,49	20,45	20,52	20,50	20,45	20,43	20,47	20,46	20,37	20,37	20,41	20,34	20,40	20,48	20,48	20,47	20,51	20,44	20,46	20,49	20,42	20,41	20,41	20,46	20,40	20,40	20,44	20,47	20,51	20,49	20,42	20,45	20,58	20,58	20,55	20,48	20,41	20,41	20,53	20,53	20,49	20,48	20,46	20,32	20,35	20,44	20,49	20,52	20,51	20,45	20,42	20,36	20,35	20,43	20,43	20,43	20,43	20,41	20,39	20,40	20,38	20,46	20,50	20,60	20,63	20,45	20,49	20,48	20,52	20,47	20,52	20,50	20,51	20,47	20,37	20,45	20,48	20,49	20,41	20,48	20,49	20,51	20,44	20,43	20,48	20,45	20,45	20,48	20,45	20,45	20,47	20,47	20,49	20,44	20,44	20,52	20,58	20,56	20,53	20,52	20,46	20,42	20,52	20,56	20,47	20,52	20,50	20,45	20,48	20,53	20,42	20,56	20,50	20,45	20,52	20,57	20,55	20,49	20,50	20,53	20,54	20,50	20,48	20,50	20,45	20,52	20,49	20,53	20,61	20,52	20,50	20,56	20,55	20,55	20,52	20,49	20,44	20,49	20,48	20,44	20,50	20,54	20,62	20,60	20,46	20,48	20,50	20,56	20,44	20,51	20,63	20,54	20,55	20,52	20,54	20,47	20,59	20,62	20,57	20,55	20,58	20,56	20,50	20,59	20,64	20,54	20,50	20,54	20,65	20,58	20,54	20,60	20,61	20,57	20,48	20,53	20,60	20,57	20,63	20,66	20,63	20,57	20,62	20,62	20,60	20,55	20,56	20,57	20,53	20,55	20,60	20,64	20,62	20,59	20,63	20,71	20,68	20,56	20,54	20,65	20,66	20,59	20,54	20,60	20,54	20,61	20,59	20,51	20,69	20,68	20,67	20,70	20,61	20,54	20,61	20,60	20,59	20,61	20,64	20,62	20,64	20,65	20,58	20,64	20,54	20,62	20,69	20,59	20,54	20,66	20,71	20,68	20,65	20,64	20,72	20,62	20,60	20,66	20,61	20,61	20,62	20,62	20,61	20,56	20,62	20,59	20,58	20,52	20,57	20,68	20,70	20,66	20,64	20,62	20,62	20,66	20,57	20,58	20,59	20,64	20,69	20,69	20,69	20,64	20,59	20,61	20,63	20,67	20,61	20,59	20,63	20,68	20,66	20,63	20,58	20,66	20,65	20,66	20,67	20,65	20,62	20,69	20,64	20,64	20,65	20,67	20,64	20,63	20,67	20,61	20,66	20,64	20,60	20,63	20,59	20,52	20,54	20,60	20,51	20,53	20,59	20,62	20,56	20,56	20,62	20,71	20,64	20,64	20,67	20,70	20,64	20,50	20,59	20,63	20,61	20,55	20,53	20,58	20,67	20,60	20,50	20,57	20,55	20,59	20,63	20,60	20,62	20,67	20,69	20,74	20,62	20,60	20,59	20,54	20,56	20,53	20,56	20,56	20,68	20,60	20,59	20,66	20,60	20,58	20,58	20,63	20,57	20,49	20,53	20,63	20,65	20,57	20,51	20,59	20,62	20,56	20,58	20,61	20,54	20,53	20,53	20,55	20,52	20,55	20,58	20,46	20,51	20,55	20,52	20,48	20,56	20,60	20,63	20,59	20,50	20,51	20,61	20,54	20,53	20,46	20,50	20,61	20,55	20,51	20,57	20,50	20,48	20,49	20,53	20,55	20,54	20,49	20,54	20,66	20,56	20,46	20,55	20,53	20,51	20,54	20,47	20,48	20,52	20,57	20,52	20,49	20,56	20,55	20,58	20,51	20,47	20,53	20,54	20,58	20,52	20,54	20,58	20,62	20,47	20,50	20,56	20,52	20,51	20,56	20,56	20,49	20,45	20,53	20,48	20,45	20,49	20,46	20,45	20,48	20,44	20,49	20,55	20,51	20,54	20,50	20,57	20,56	20,45	20,44	20,48	20,49	20,48	20,43	20,47	20,46	20,45	20,46	20,45	20,44	20,51	20,49	20,45	20,46	20,44	20,40	20,41	20,48	20,51	20,53	20,56	20,60	20,47	20,54	20,58	20,48	20,43	20,45	20,46	20,53	20,61	20,51	20,47	20,46	20,46	20,53	20,54	20,51	20,53	20,54	20,46	20,47	20,49	20,47	20,43	20,46	20,49	20,43	20,44	20,43	20,51	20,56	20,60	20,52	20,52	20,54	20,48	20,51	20,45	20,43	20,43	20,39	20,45	20,44	20,48	20,45	20,51	20,46	20,49	20,48	20,42	20,42	20,45	20,47	20,53	20,53	20,55	20,49	20,37	20,46	20,57	20,53	20,49	20,39	20,42	20,43	20,50	20,50	20,56	20,51	20,35	20,39	20,51	20,46	20,33	20,32	20,42	20,38	20,26	20,35	20,53	20,44	20,43	20,44	20,35	20,28	20,39	20,39	20,33	20,39	20,40	20,32	20,36	20,48	20,47	20,40	20,40	20,39	20,40	20,47	20,40	20,39	20,25	20,24	20,39	20,39	20,38	20,48	20,46	20,34	20,31	20,34	20,32	20,33	20,43	20,45	20,43	
20,48	20,36	20,36	20,38	20,39	20,42	20,45	20,51	20,39	20,38	20,27	20,32	20,37	20,35	20,35	20,39	20,52	20,48	20,38	20,40	20,39	20,42	20,38	20,35	20,44	20,52	20,51	20,48	20,35	20,42	20,41	20,38	20,39	20,27	20,36	20,45	20,46	20,45	20,36	20,40	20,39	20,44	20,47	20,39	20,43	20,45	20,47	20,49	20,50	20,45	20,44	20,43	20,51	20,50	20,47	20,48	20,48	20,41	20,46	20,52	20,52	20,57	20,56	20,47	20,42	20,45	20,50	20,44	20,37	20,44	20,41	20,40	20,46	20,51	20,44	20,47	20,49	20,48	20,50	20,50	20,45	20,48	20,46	20,50	20,55	20,52	20,41	20,49	20,48	20,41	20,46	20,49	20,44	20,46	20,52	20,50	20,39	20,48	20,51	20,49	20,44	20,41	20,39	20,44	20,46	20,48	20,48	20,55	20,50	20,41	20,38	20,45	20,47	20,53	20,53	20,51	20,47	20,40	20,37	20,39	20,45	20,53	20,59	20,59	20,47	20,51	20,46	20,48	20,52	20,54	20,48	20,44	20,41	20,39	20,49	20,51	20,46	20,40	20,48	20,42	20,43	20,46	20,40	20,49	20,45	20,48	20,48	20,42	20,48	20,52	20,53	20,49	20,48	20,48	20,51	20,58	20,47	20,49	20,53	20,48	20,46	20,46	20,52	20,48	20,54	20,57	20,51	20,48	20,54	20,55	20,54	20,62	20,55	20,55	20,52	20,53	20,50	20,52	20,52	20,43	20,44	20,43	20,39	20,47	20,52	20,55	20,57	20,60	20,53	20,51	20,50	20,51	20,49	20,45	20,49	20,43	20,50	20,51	20,49	20,48	20,48	20,59	20,55	20,55	20,53	20,51	20,55	20,47	20,47	20,48	20,49	20,61	20,62	20,55	20,54	20,47	20,58	20,57	20,57	20,57	20,60	20,54	20,52	20,60	20,54	20,43	20,51	20,64	20,60	20,56	20,57	20,56	20,57	20,54	20,52	20,58	20,55	20,61	20,68	20,61	20,58	20,63	20,62	20,55	20,50	20,58	20,56	20,53	20,55	20,58	20,63	20,57	20,58	20,64	20,70	20,68	20,59	20,51	20,60	20,65	20,62	20,59	20,61	20,54	20,60	20,65	20,63	20,69	20,64	20,62	20,65	20,57	20,54	20,60	20,58	20,62	20,64	20,65	20,64	20,59	20,63	20,63	20,63	20,60	20,55	20,64	20,57	20,56	20,62	20,63	20,64	20,66	20,65	20,78	20,71	20,64	20,62	20,61	20,59	20,57	20,62	20,69	20,63	20,68	20,68	20,62	20,58	20,62	20,66	20,70	20,67	20,73	20,66	20,65	20,69	20,62	20,57	20,59	20,61	20,64	20,63	20,66	20,65	20,64	20,67	20,67	20,67	20,56	20,54	20,64	20,66	20,64	20,65	20,59	20,63	20,64	20,67	20,68	20,61	20,61	20,65	20,67	20,66	20,62	20,57	20,56	20,63	20,65	20,63	20,69	20,63	20,62	20,63	20,58	20,53	20,56	20,58	20,48	20,55	20,65	20,70	20,61	20,52	20,51	20,65	20,71	20,66	20,70	20,72	20,70	20,58	20,58	20,62	20,57	20,64	20,58	20,59	20,64	20,59	20,58	20,61	20,61	20,58	20,63	20,61	20,62	20,61	20,68	20,67	20,57	20,66	20,72	20,60	20,56	20,64	20,66	20,64	20,66	20,57	20,57	20,61	20,62	20,57	20,55	20,58	20,54	20,56	20,58	20,62	20,59	20,59	20,53	20,62	20,62	20,49	20,56	20,57	20,49	20,53	20,55	20,60	20,59	20,54	20,55	20,50	20,55	20,59	20,57	20,56	20,57	20,61	20,57	20,56	20,57	20,51	20,57	20,56	20,52	20,51	20,48	20,53	20,50	20,50	20,59	20,47	20,47	20,53	20,50	20,51	20,53	20,54	20,56	20,56	20,63	20,53	20,46	20,54	20,50	20,54	20,47	20,47	20,48	20,50	20,49	20,46	20,47	20,50	20,47	20,47	20,54	20,50	20,54	20,56	20,48	20,44	20,56	20,53	20,57	20,54	20,53	20,50	20,52	20,52	20,57	20,57	20,44	20,51	20,47	20,49	20,49	20,49	20,46	20,44	20,47	20,53	20,58	20,57	20,46	20,48	20,55	20,54	20,47	20,44	20,46	20,48	20,52	20,54	20,52	20,50	20,45	20,43	20,37	20,46	20,50	20,46	20,48	20,51	20,48	20,40	20,41	20,53	20,57	20,59	20,56	20,55	20,48	20,50	20,49	20,51	20,45	20,45	20,53	20,53	20,59	20,58	20,50	20,39	20,44	20,54	20,59	20,54	20,54	20,51	20,45	20,44	20,48	20,47	20,40	20,47	20,45	20,49	20,47	20,33	20,36	20,55	20,54	20,47	20,53	20,44	20,46	20,43	20,41	20,45	20,45	20,35	20,42	20,48	20,46	20,45	20,45	20,45	20,50	20,47	20,45	20,50	20,46	20,48	20,56	20,52	20,47	20,45	20,34	20,41	20,54	20,54	20,44	20,41	20,48	20,44	20,45	20,48	20,44	20,40	20,42	20,41	20,46	20,48	20,47	20,48	20,50	20,44	20,37	20,41	20,45	20,39	20,38	20,45	20,41	20,29	20,32	20,53	20,51	20,45	20,41	20,39	20,41	20,40	20,45	20,35	20,38	20,42	20,42	20,51	20,44	20,40	20,30	20,34	20,47	20,40	20,32	20,36	20,44	20,31	20,29	20,34	20,34	20,33	20,37	20,39	20,38	
20,51	20,39	20,34	20,38	20,35	20,31	20,43	20,49	20,41	20,34	20,27	20,30	20,36	20,35	20,42	20,42	20,54	20,46	20,37	20,42	20,49	20,46	20,53	20,44	20,39	20,52	20,54	20,45	20,41	20,44	20,35	20,38	20,43	20,36	20,44	20,49	20,41	20,48	20,38	20,36	20,34	20,42	20,42	20,46	20,50	20,41	20,43	20,40	20,44	20,47	20,54	20,46	20,42	20,41	20,49	20,52	20,46	20,42	20,34	20,50	20,44	20,47	20,53	20,53	20,37	20,36	20,42	20,46	20,40	20,43	20,43	20,49	20,52	20,55	20,51	20,42	20,46	20,46	20,46	20,52	20,42	20,40	20,47	20,51	20,52	20,55	20,55	20,51	20,52	20,44	20,50	20,52	20,57	20,41	20,46	20,49	20,43	20,49	20,49	20,46	20,45	20,52	20,41	20,45	20,48	20,41	20,41	20,49	20,47	20,47	20,42	20,54	20,58	20,54	20,56	20,50	20,48	20,45	20,39	20,44	20,50	20,52	20,47	20,56	20,48	20,56	20,49	20,49	20,58	20,54	20,49	20,45	20,41	20,42	20,50	20,53	20,50	20,46	20,44	20,41	20,43	20,48	20,47	20,47	20,50	20,58	20,49	20,45	20,47	20,53	20,52	20,47	20,54	20,48	20,57	20,57	20,48	20,44	20,51	20,45	20,47	20,47	20,54	20,52	20,56	20,55	20,48	20,46	20,45	20,49	20,52	20,56	20,58	20,46	20,51	20,57	20,49	20,55	20,54	20,56	20,53	20,46	20,42	20,49	20,53	20,45	20,48	20,52	20,51	20,52	20,49	20,44	20,44	20,49	20,49	20,46	20,59	20,57	20,53	20,47	20,48	20,47	20,50	20,56	20,56	20,51	20,51	20,51	20,50	20,45	20,44	20,61	20,63	20,58	20,52	20,54	20,56	20,59	20,60	20,56	20,60	20,57	20,52	20,53	20,48	20,48	20,47	20,60	20,61	20,56	20,55	20,55	20,52	20,49	20,56	20,59	20,52	20,55	20,65	20,63	20,66	20,65	20,61	20,53	20,56	20,60	20,58	20,58	20,60	20,60	20,68	20,62	20,64	20,66	20,62	20,67	20,62	20,57	20,61	20,67	20,62	20,55	20,62	20,60	20,62	20,59	20,66	20,73	20,64	20,58	20,65	20,57	20,51	20,62	20,63	20,60	20,59	20,64	20,74	20,67	20,67	20,66	20,62	20,64	20,58	20,57	20,55	20,59	20,68	20,67	20,65	20,66	20,66	20,71	20,64	20,63	20,62	20,64	20,65	20,55	20,57	20,73	20,64	20,69	20,74	20,70	20,64	20,58	20,69	20,65	20,57	20,60	20,63	20,68	20,73	20,63	20,63	20,63	20,63	20,58	20,58	20,61	20,66	20,61	20,61	20,71	20,64	20,51	20,45	20,62	20,74	20,68	20,66	20,67	20,65	20,65	20,67	20,68	20,64	20,63	20,71	20,67	20,62	20,65	20,60	20,60	20,66	20,67	20,62	20,68	20,64	20,59	20,59	20,65	20,66	20,57	20,65	20,57	20,62	20,70	20,72	20,66	20,56	20,56	20,59	20,71	20,68	20,71	20,66	20,66	20,66	20,68	20,64	20,66	20,66	20,63	20,60	20,64	20,64	20,57	20,58	20,60	20,67	20,69	20,67	20,67	20,66	20,65	20,61	20,60	20,61	20,71	20,68	20,56	20,63	20,67	20,64	20,65	20,56	20,54	20,61	20,61	20,55	20,55	20,59	20,61	20,60	20,53	20,62	20,61	20,56	20,57	20,61	20,57	20,50	20,54	20,61	20,55	20,54	20,60	20,56	20,56	20,58	20,56	20,54	20,57	20,58	20,55	20,60	20,59	20,59	20,58	20,53	20,60	20,60	20,52	20,56	20,57	20,54	20,46	20,56	20,56	20,53	20,66	20,65	20,64	20,62	20,56	20,52	20,50	20,56	20,64	20,50	20,54	20,54	20,51	20,51	20,51	20,56	20,57	20,53	20,52	20,48	20,49	20,58	20,52	20,51	20,54	20,59	20,63	20,52	20,55	20,53	20,53	20,50	20,53	20,54	20,52	20,57	20,54	20,45	20,49	20,59	20,54	20,55	20,51	20,45	20,45	20,50	20,56	20,60	20,57	20,50	20,48	20,50	20,57	20,50	20,51	20,41	20,47	20,51	20,48	20,45	20,51	20,49	20,49	20,53	20,51	20,49	20,50	20,44	20,42	20,40	20,48	20,56	20,48	20,47	20,44	20,48	20,45	20,50	20,54	20,55	20,56	20,49	20,42	20,45	20,46	20,48	20,50	20,44	20,46	20,58	20,56	20,53	20,56	20,38	20,41	20,52	20,60	20,56	20,59	20,57	20,49	20,52	20,54	20,44	20,44	20,50	20,44	20,42	20,45	20,41	20,37	20,51	20,57	20,41	20,50	20,42	20,34	20,42	20,38	20,55	20,50	20,38	20,49	20,50	20,51	20,45	20,44	20,52	20,51	20,47	20,50	20,54	20,46	20,47	20,48	20,49	20,44	20,41	20,37	20,46	20,62	20,49	20,38	20,36	20,46	20,57	20,45	20,49	20,48	20,44	20,44	20,45	20,45	20,49	20,48	20,37	20,48	20,50	20,43	20,42	20,37	20,41	20,45	20,42	20,40	20,35	20,32	20,51	20,53	20,44	20,38	20,42	20,43	20,32	20,23	20,37	20,35	20,35	20,40	20,46	20,53	20,51	20,45	20,39	20,43	20,38	20,33	20,34	20,41	20,42	20,29	20,31	20,31	20,36	20,49	20,37	20,36	
20,51	20,45	20,51	20,43	20,30	20,30	20,28	20,38	20,31	20,32	20,35	20,41	20,34	20,28	20,48	20,44	20,42	20,44	20,34	20,45	20,49	20,45	20,50	20,47	20,35	20,49	20,47	20,37	20,31	20,38	20,46	20,50	20,45	20,41	20,49	20,48	20,44	20,38	20,42	20,35	20,40	20,46	20,50	20,41	20,44	20,35	20,29	20,40	20,40	20,48	20,48	20,39	20,40	20,43	20,50	20,43	20,39	20,34	20,32	20,39	20,42	20,38	20,54	20,50	20,40	20,31	20,30	20,38	20,35	20,48	20,48	20,51	20,51	20,46	20,37	20,48	20,45	20,47	20,53	20,50	20,44	20,32	20,42	20,46	20,44	20,55	20,55	20,50	20,46	20,49	20,49	20,52	20,53	20,55	20,36	20,40	20,43	20,48	20,50	20,47	20,49	20,48	20,38	20,41	20,48	20,43	20,51	20,51	20,47	20,49	20,44	20,46	20,50	20,49	20,48	20,55	20,42	20,39	20,45	20,43	20,44	20,48	20,48	20,48	20,47	20,53	20,50	20,53	20,61	20,58	20,55	20,55	20,45	20,47	20,44	20,54	20,56	20,48	20,44	20,45	20,45	20,43	20,46	20,45	20,48	20,62	20,55	20,37	20,40	20,44	20,46	20,48	20,52	20,50	20,55	20,56	20,48	20,41	20,53	20,51	20,45	20,43	20,51	20,51	20,52	20,58	20,47	20,38	20,47	20,44	20,46	20,51	20,54	20,42	20,48	20,57	20,44	20,50	20,57	20,54	20,55	20,55	20,42	20,48	20,49	20,45	20,53	20,52	20,48	20,53	20,52	20,51	20,43	20,42	20,46	20,51	20,53	20,54	20,54	20,48	20,49	20,52	20,52	20,50	20,52	20,50	20,55	20,49	20,52	20,52	20,53	20,56	20,55	20,53	20,52	20,51	20,51	20,58	20,61	20,53	20,59	20,54	20,47	20,58	20,50	20,56	20,60	20,62	20,68	20,59	20,55	20,58	20,49	20,51	20,60	20,63	20,60	20,61	20,58	20,63	20,70	20,72	20,63	20,52	20,58	20,62	20,56	20,59	20,59	20,63	20,68	20,64	20,64	20,65	20,55	20,68	20,68	20,63	20,69	20,70	20,62	20,63	20,60	20,63	20,64	20,57	20,58	20,65	20,59	20,61	20,59	20,60	20,52	20,62	20,60	20,59	20,52	20,61	20,72	20,69	20,66	20,66	20,64	20,70	20,64	20,66	20,61	20,65	20,70	20,67	20,61	20,60	20,67	20,71	20,74	20,68	20,69	20,75	20,70	20,62	20,56	20,65	20,66	20,63	20,69	20,68	20,65	20,66	20,70	20,68	20,54	20,56	20,61	20,71	20,72	20,60	20,58	20,57	20,61	20,61	20,53	20,56	20,63	20,57	20,55	20,68	20,68	20,54	20,53	20,58	20,70	20,70	20,68	20,63	20,61	20,61	20,64	20,69	20,65	20,65	20,65	20,53	20,53	20,55	20,55	20,64	20,65	20,67	20,67	20,67	20,57	20,58	20,64	20,65	20,64	20,56	20,62	20,64	20,68	20,68	20,63	20,64	20,64	20,64	20,62	20,66	20,67	20,55	20,68	20,70	20,70	20,70	20,66	20,60	20,60	20,59	20,50	20,50	20,62	20,57	20,51	20,60	20,62	20,66	20,61	20,64	20,71	20,61	20,61	20,66	20,62	20,65	20,62	20,56	20,55	20,58	20,63	20,61	20,66	20,61	20,62	20,60	20,52	20,60	20,69	20,64	20,58	20,51	20,58	20,62	20,52	20,46	20,60	20,57	20,57	20,57	20,57	20,58	20,50	20,52	20,56	20,58	20,59	20,58	20,61	20,58	20,64	20,58	20,59	20,57	20,54	20,53	20,54	20,59	20,65	20,58	20,63	20,54	20,51	20,49	20,58	20,53	20,52	20,57	20,62	20,60	20,64	20,59	20,63	20,56	20,61	20,59	20,45	20,47	20,57	20,55	20,53	20,53	20,57	20,57	20,63	20,59	20,54	20,52	20,53	20,54	20,50	20,58	20,56	20,53	20,53	20,55	20,57	20,54	20,58	20,52	20,55	20,45	20,50	20,50	20,50	20,53	20,58	20,54	20,45	20,56	20,52	20,42	20,48	20,61	20,50	20,49	20,53	20,50	20,45	20,50	20,53	20,48	20,47	20,47	20,59	20,53	20,45	20,59	20,58	20,50	20,41	20,42	20,49	20,48	20,49	20,42	20,45	20,52	20,60	20,54	20,37	20,45	20,53	20,48	20,50	20,53	20,55	20,56	20,51	20,41	20,43	20,47	20,47	20,44	20,44	20,39	20,50	20,60	20,51	20,57	20,49	20,46	20,55	20,60	20,58	20,54	20,53	20,44	20,49	20,57	20,43	20,44	20,48	20,42	20,48	20,50	20,46	20,49	20,43	20,52	20,40	20,39	20,39	20,36	20,40	20,40	20,52	20,53	20,36	20,46	20,54	20,52	20,37	20,45	20,49	20,47	20,46	20,48	20,49	20,53	20,51	20,50	20,48	20,50	20,42	20,40	20,40	20,50	20,52	20,47	20,41	20,43	20,51	20,48	20,48	20,59	20,51	20,48	20,48	20,51	20,49	20,47	20,40	20,40	20,44	20,38	20,42	20,43	20,40	20,40	20,43	20,44	20,47	20,43	20,48	20,46	20,44	20,45	20,46	20,47	20,45	20,36	20,39	20,38	20,42	20,46	20,43	20,52	20,45	20,44	20,46	20,45	20,35	20,40	20,40	20,35	20,42	20,38	20,38	20,34	20,38	20,48	20,45	20,40	
20,44	20,53	20,56	20,41	20,33	20,33	20,42	20,47	20,48	20,39	20,34	20,37	20,35	20,32	20,48	20,47	20,45	20,50	20,47	20,46	20,46	20,45	20,39	20,36	20,44	20,50	20,42	20,42	20,42	20,40	20,42	20,45	20,45	20,35	20,38	20,47	20,48	20,42	20,35	20,35	20,40	20,42	20,45	20,34	20,43	20,46	20,35	20,36	20,49	20,50	20,48	20,40	20,37	20,49	20,52	20,50	20,40	20,36	20,33	20,40	20,41	20,42	20,42	20,51	20,41	20,44	20,38	20,36	20,45	20,51	20,45	20,42	20,41	20,47	20,39	20,41	20,50	20,53	20,52	20,49	20,53	20,45	20,41	20,43	20,50	20,53	20,48	20,47	20,49	20,46	20,42	20,47	20,49	20,55	20,49	20,44	20,43	20,44	20,53	20,39	20,53	20,48	20,38	20,47	20,55	20,45	20,50	20,56	20,45	20,48	20,38	20,36	20,43	20,41	20,42	20,47	20,41	20,33	20,49	20,49	20,33	20,45	20,59	20,59	20,48	20,45	20,46	20,53	20,61	20,57	20,58	20,60	20,42	20,43	20,45	20,47	20,49	20,53	20,48	20,44	20,47	20,41	20,37	20,44	20,40	20,60	20,55	20,46	20,52	20,50	20,46	20,46	20,50	20,44	20,54	20,45	20,46	20,44	20,49	20,49	20,42	20,40	20,42	20,50	20,47	20,53	20,59	20,51	20,55	20,53	20,50	20,54	20,57	20,54	20,51	20,53	20,51	20,50	20,53	20,49	20,45	20,49	20,53	20,49	20,46	20,48	20,49	20,53	20,43	20,55	20,54	20,48	20,48	20,48	20,49	20,58	20,56	20,50	20,51	20,53	20,52	20,58	20,56	20,53	20,51	20,52	20,64	20,55	20,59	20,58	20,55	20,60	20,55	20,50	20,56	20,57	20,46	20,54	20,60	20,61	20,60	20,59	20,50	20,53	20,54	20,56	20,65	20,64	20,70	20,66	20,57	20,54	20,54	20,54	20,67	20,65	20,64	20,64	20,60	20,54	20,63	20,71	20,64	20,58	20,62	20,65	20,58	20,59	20,66	20,60	20,73	20,64	20,63	20,59	20,52	20,67	20,70	20,69	20,68	20,67	20,60	20,60	20,61	20,62	20,66	20,58	20,54	20,63	20,59	20,58	20,58	20,57	20,60	20,57	20,66	20,68	20,59	20,60	20,69	20,60	20,57	20,66	20,65	20,68	20,67	20,66	20,68	20,67	20,69	20,68	20,70	20,61	20,69	20,72	20,72	20,67	20,69	20,70	20,66	20,64	20,63	20,66	20,63	20,68	20,67	20,67	20,64	20,66	20,70	20,73	20,60	20,60	20,65	20,67	20,65	20,61	20,64	20,53	20,63	20,68	20,61	20,62	20,65	20,60	20,62	20,65	20,75	20,62	20,52	20,61	20,54	20,57	20,65	20,64	20,63	20,64	20,67	20,71	20,70	20,66	20,62	20,55	20,54	20,56	20,54	20,61	20,64	20,59	20,63	20,69	20,65	20,63	20,67	20,62	20,58	20,57	20,64	20,62	20,66	20,64	20,56	20,66	20,65	20,62	20,63	20,61	20,67	20,64	20,68	20,66	20,61	20,61	20,56	20,54	20,58	20,60	20,59	20,58	20,60	20,55	20,55	20,65	20,70	20,63	20,55	20,60	20,63	20,55	20,65	20,69	20,67	20,71	20,62	20,54	20,53	20,54	20,66	20,63	20,63	20,68	20,58	20,51	20,53	20,63	20,63	20,60	20,56	20,57	20,63	20,64	20,52	20,45	20,59	20,58	20,53	20,55	20,57	20,60	20,53	20,52	20,55	20,57	20,53	20,50	20,57	20,59	20,58	20,54	20,53	20,42	20,53	20,58	20,50	20,55	20,50	20,62	20,62	20,53	20,56	20,54	20,65	20,60	20,52	20,56	20,56	20,55	20,52	20,57	20,60	20,59	20,61	20,55	20,45	20,54	20,58	20,61	20,55	20,47	20,50	20,48	20,53	20,52	20,52	20,53	20,56	20,54	20,54	20,57	20,52	20,50	20,52	20,53	20,49	20,55	20,60	20,52	20,54	20,47	20,48	20,52	20,51	20,57	20,59	20,52	20,53	20,59	20,62	20,57	20,44	20,54	20,47	20,38	20,43	20,42	20,40	20,51	20,53	20,52	20,49	20,56	20,58	20,56	20,42	20,50	20,55	20,49	20,43	20,41	20,49	20,46	20,42	20,44	20,47	20,47	20,54	20,50	20,42	20,40	20,45	20,42	20,46	20,54	20,57	20,53	20,54	20,47	20,41	20,47	20,52	20,48	20,43	20,45	20,50	20,62	20,59	20,51	20,44	20,45	20,55	20,51	20,56	20,54	20,52	20,38	20,39	20,54	20,45	20,48	20,48	20,35	20,45	20,47	20,45	20,47	20,48	20,52	20,49	20,43	20,42	20,48	20,46	20,43	20,49	20,43	20,40	20,41	20,49	20,48	20,41	20,53	20,50	20,50	20,50	20,46	20,49	20,54	20,47	20,49	20,54	20,54	20,45	20,40	20,43	20,40	20,45	20,42	20,39	20,37	20,43	20,43	20,48	20,49	20,47	20,43	20,40	20,49	20,49	20,43	20,37	20,43	20,44	20,37	20,39	20,50	20,52	20,41	20,42	20,42	20,45	20,46	20,51	20,54	20,52	20,44	20,45	20,40	20,43	20,40	20,44	20,48	20,47	20,48	20,47	20,46	20,46	20,45	20,42	20,46	20,43	20,41	20,39	20,36	20,35	20,42	20,43	20,47	20,50	20,43	20,45	20,48	
20,54	20,54	20,52	20,38	20,41	20,41	20,39	20,46	20,47	20,53	20,45	20,41	20,36	20,37	20,39	20,38	20,46	20,53	20,46	20,50	20,49	20,45	20,41	20,34	20,37	20,50	20,43	20,40	20,44	20,47	20,44	20,38	20,35	20,38	20,40	20,48	20,48	20,45	20,40	20,41	20,46	20,40	20,34	20,37	20,38	20,46	20,44	20,40	20,32	20,39	20,41	20,39	20,31	20,34	20,43	20,45	20,43	20,40	20,30	20,36	20,39	20,47	20,41	20,39	20,42	20,43	20,53	20,41	20,48	20,47	20,47	20,52	20,37	20,44	20,48	20,47	20,45	20,47	20,39	20,43	20,56	20,49	20,39	20,41	20,54	20,50	20,46	20,59	20,53	20,48	20,49	20,44	20,52	20,54	20,53	20,47	20,43	20,44	20,48	20,49	20,46	20,41	20,39	20,48	20,46	20,41	20,38	20,49	20,45	20,52	20,40	20,41	20,47	20,50	20,43	20,42	20,46	20,42	20,49	20,43	20,39	20,41	20,57	20,59	20,51	20,49	20,45	20,56	20,59	20,55	20,50	20,52	20,48	20,46	20,44	20,53	20,47	20,53	20,52	20,46	20,48	20,47	20,46	20,52	20,47	20,46	20,45	20,44	20,49	20,45	20,38	20,48	20,57	20,47	20,43	20,43	20,45	20,45	20,48	20,43	20,40	20,45	20,44	20,49	20,54	20,48	20,51	20,50	20,58	20,60	20,58	20,56	20,50	20,55	20,56	20,52	20,50	20,43	20,44	20,44	20,46	20,49	20,48	20,48	20,50	20,51	20,48	20,51	20,49	20,49	20,55	20,47	20,53	20,55	20,47	20,57	20,59	20,54	20,54	20,57	20,57	20,53	20,51	20,47	20,50	20,60	20,61	20,55	20,62	20,54	20,46	20,50	20,55	20,53	20,61	20,64	20,54	20,51	20,57	20,65	20,64	20,58	20,52	20,48	20,49	20,60	20,60	20,65	20,66	20,63	20,56	20,55	20,54	20,57	20,60	20,62	20,58	20,62	20,63	20,57	20,62	20,64	20,58	20,57	20,60	20,58	20,61	20,59	20,66	20,70	20,68	20,66	20,66	20,64	20,58	20,66	20,69	20,68	20,63	20,69	20,68	20,66	20,63	20,64	20,65	20,57	20,51	20,61	20,69	20,63	20,59	20,57	20,52	20,58	20,56	20,63	20,67	20,59	20,59	20,66	20,62	20,70	20,67	20,69	20,66	20,58	20,69	20,60	20,65	20,74	20,72	20,69	20,60	20,69	20,63	20,59	20,57	20,66	20,60	20,61	20,61	20,61	20,59	20,58	20,62	20,69	20,66	20,66	20,63	20,66	20,66	20,62	20,66	20,65	20,65	20,67	20,72	20,63	20,59	20,64	20,63	20,71	20,64	20,54	20,56	20,66	20,69	20,70	20,59	20,66	20,63	20,59	20,66	20,62	20,68	20,58	20,61	20,65	20,69	20,65	20,62	20,62	20,61	20,62	20,61	20,65	20,65	20,61	20,70	20,67	20,69	20,67	20,65	20,63	20,59	20,58	20,62	20,63	20,65	20,65	20,61	20,61	20,60	20,59	20,57	20,53	20,63	20,73	20,68	20,58	20,53	20,57	20,55	20,59	20,64	20,64	20,64	20,73	20,69	20,59	20,58	20,65	20,69	20,58	20,50	20,60	20,60	20,55	20,70	20,73	20,66	20,74	20,61	20,60	20,59	20,61	20,69	20,64	20,60	20,63	20,64	20,53	20,51	20,56	20,52	20,55	20,57	20,54	20,64	20,67	20,54	20,55	20,64	20,52	20,52	20,54	20,54	20,56	20,54	20,58	20,52	20,55	20,57	20,54	20,48	20,55	20,56	20,48	20,54	20,49	20,55	20,59	20,55	20,61	20,54	20,58	20,62	20,48	20,51	20,56	20,63	20,59	20,53	20,57	20,56	20,53	20,47	20,55	20,62	20,57	20,52	20,54	20,46	20,60	20,53	20,53	20,50	20,51	20,56	20,43	20,54	20,54	20,48	20,48	20,46	20,52	20,54	20,57	20,59	20,51	20,50	20,50	20,54	20,55	20,56	20,56	20,56	20,53	20,55	20,54	20,54	20,59	20,56	20,50	20,46	20,54	20,63	20,64	20,47	20,43	20,54	20,42	20,49	20,52	20,41	20,45	20,50	20,46	20,43	20,57	20,58	20,49	20,41	20,45	20,46	20,47	20,54	20,49	20,48	20,46	20,41	20,47	20,47	20,44	20,50	20,43	20,44	20,45	20,52	20,49	20,52	20,58	20,55	20,47	20,50	20,46	20,43	20,51	20,54	20,44	20,44	20,48	20,53	20,54	20,51	20,44	20,42	20,45	20,47	20,58	20,50	20,55	20,55	20,45	20,43	20,52	20,53	20,48	20,47	20,39	20,43	20,48	20,43	20,45	20,45	20,48	20,44	20,48	20,43	20,49	20,57	20,48	20,45	20,44	20,41	20,44	20,51	20,52	20,36	20,51	20,54	20,51	20,59	20,53	20,55	20,53	20,50	20,43	20,47	20,54	20,45	20,35	20,43	20,49	20,41	20,41	20,32	20,32	20,34	20,41	20,37	20,41	20,47	20,46	20,36	20,42	20,52	20,41	20,30	20,45	20,47	20,44	20,43	20,48	20,48	20,46	20,48	20,36	20,35	20,38	20,46	20,50	20,46	20,38	20,38	20,38	20,41	20,44	20,36	20,38	20,42	20,40	20,42	20,37	20,39	20,45	20,38	20,46	20,45	20,43	20,40	20,40	20,36	20,41	20,43	20,42	20,46	20,39	20,48	20,49	
20,64	20,50	20,36	20,33	20,37	20,44	20,34	20,37	20,45	20,43	20,38	20,36	20,35	20,40	20,38	20,32	20,37	20,47	20,49	20,45	20,47	20,40	20,40	20,34	20,28	20,46	20,42	20,39	20,36	20,36	20,44	20,39	20,35	20,39	20,44	20,45	20,44	20,48	20,40	20,44	20,54	20,45	20,43	20,32	20,44	20,37	20,37	20,43	20,40	20,39	20,40	20,41	20,41	20,36	20,41	20,44	20,48	20,46	20,35	20,32	20,34	20,47	20,47	20,44	20,42	20,50	20,54	20,48	20,40	20,45	20,46	20,50	20,45	20,46	20,53	20,51	20,47	20,38	20,36	20,39	20,55	20,45	20,44	20,40	20,43	20,51	20,56	20,57	20,52	20,45	20,50	20,42	20,44	20,50	20,45	20,53	20,34	20,37	20,43	20,44	20,47	20,36	20,38	20,40	20,42	20,36	20,40	20,43	20,50	20,47	20,48	20,42	20,47	20,48	20,51	20,50	20,49	20,48	20,51	20,41	20,39	20,52	20,63	20,58	20,49	20,49	20,49	20,54	20,60	20,45	20,38	20,39	20,42	20,46	20,52	20,51	20,51	20,49	20,51	20,52	20,54	20,55	20,51	20,48	20,47	20,44	20,41	20,43	20,42	20,43	20,43	20,46	20,52	20,56	20,46	20,42	20,49	20,43	20,54	20,48	20,45	20,49	20,45	20,41	20,46	20,47	20,44	20,51	20,51	20,48	20,50	20,51	20,59	20,55	20,57	20,56	20,55	20,44	20,47	20,46	20,47	20,51	20,48	20,42	20,47	20,53	20,46	20,52	20,51	20,53	20,50	20,56	20,53	20,57	20,50	20,52	20,54	20,51	20,53	20,50	20,47	20,49	20,49	20,47	20,50	20,54	20,54	20,48	20,59	20,54	20,44	20,50	20,53	20,56	20,53	20,53	20,59	20,54	20,55	20,63	20,66	20,62	20,58	20,53	20,56	20,54	20,51	20,58	20,64	20,63	20,58	20,63	20,56	20,52	20,55	20,60	20,55	20,61	20,66	20,62	20,66	20,66	20,59	20,57	20,56	20,55	20,61	20,65	20,60	20,69	20,63	20,57	20,66	20,66	20,67	20,76	20,68	20,57	20,63	20,59	20,63	20,67	20,60	20,57	20,63	20,58	20,54	20,62	20,68	20,62	20,57	20,53	20,59	20,67	20,65	20,63	20,71	20,64	20,54	20,64	20,66	20,71	20,68	20,70	20,72	20,63	20,70	20,68	20,69	20,74	20,68	20,69	20,67	20,64	20,63	20,65	20,62	20,65	20,66	20,64	20,63	20,61	20,64	20,64	20,55	20,65	20,61	20,64	20,58	20,61	20,65	20,68	20,62	20,61	20,66	20,69	20,67	20,65	20,70	20,71	20,63	20,64	20,69	20,59	20,53	20,61	20,60	20,61	20,58	20,54	20,73	20,68	20,60	20,60	20,65	20,68	20,61	20,59	20,63	20,67	20,62	20,65	20,71	20,65	20,63	20,63	20,65	20,64	20,70	20,69	20,61	20,64	20,58	20,61	20,65	20,60	20,67	20,67	20,75	20,69	20,69	20,66	20,60	20,56	20,56	20,55	20,59	20,69	20,73	20,65	20,58	20,60	20,65	20,67	20,68	20,70	20,63	20,69	20,64	20,58	20,62	20,62	20,65	20,62	20,59	20,64	20,63	20,58	20,65	20,69	20,60	20,69	20,60	20,58	20,66	20,68	20,75	20,63	20,57	20,53	20,62	20,63	20,57	20,61	20,56	20,52	20,61	20,62	20,62	20,65	20,59	20,56	20,63	20,58	20,57	20,63	20,60	20,52	20,56	20,63	20,58	20,52	20,50	20,52	20,50	20,47	20,56	20,51	20,48	20,50	20,59	20,57	20,53	20,58	20,58	20,61	20,55	20,54	20,58	20,51	20,61	20,62	20,54	20,59	20,55	20,54	20,56	20,59	20,60	20,56	20,61	20,57	20,49	20,55	20,50	20,47	20,50	20,57	20,53	20,51	20,45	20,53	20,51	20,52	20,42	20,49	20,54	20,57	20,53	20,53	20,48	20,50	20,54	20,53	20,53	20,50	20,52	20,47	20,49	20,54	20,51	20,60	20,59	20,51	20,43	20,40	20,60	20,56	20,46	20,45	20,54	20,48	20,46	20,50	20,42	20,42	20,36	20,38	20,40	20,47	20,54	20,48	20,40	20,48	20,51	20,43	20,46	20,47	20,46	20,47	20,52	20,44	20,51	20,48	20,55	20,50	20,46	20,44	20,42	20,45	20,55	20,63	20,52	20,51	20,55	20,44	20,41	20,52	20,61	20,50	20,50	20,50	20,53	20,47	20,39	20,41	20,47	20,46	20,49	20,51	20,47	20,52	20,52	20,48	20,48	20,50	20,46	20,46	20,49	20,42	20,46	20,47	20,44	20,45	20,47	20,47	20,50	20,48	20,53	20,50	20,46	20,49	20,51	20,46	20,40	20,44	20,51	20,56	20,40	20,49	20,57	20,49	20,55	20,55	20,51	20,59	20,50	20,51	20,48	20,46	20,48	20,44	20,43	20,40	20,42	20,44	20,38	20,38	20,39	20,44	20,42	20,38	20,50	20,47	20,41	20,47	20,40	20,30	20,31	20,41	20,53	20,46	20,47	20,42	20,39	20,42	20,39	20,32	20,40	20,30	20,41	20,46	20,42	20,37	20,36	20,36	20,43	20,51	20,40	20,37	20,41	20,43	20,48	20,38	20,37	20,40	20,36	20,39	20,43	20,37	20,43	20,46	20,33	20,35	20,38	20,30	20,43	20,43	20,36	20,40	
20,52	20,44	20,37	20,40	20,41	20,38	20,33	20,36	20,44	20,50	20,40	20,34	20,35	20,41	20,42	20,41	20,34	20,51	20,52	20,47	20,44	20,41	20,39	20,37	20,44	20,47	20,43	20,39	20,34	20,34	20,48	20,45	20,42	20,41	20,51	20,43	20,41	20,43	20,40	20,41	20,47	20,49	20,53	20,37	20,41	20,39	20,35	20,44	20,44	20,37	20,43	20,39	20,44	20,48	20,44	20,47	20,46	20,52	20,41	20,29	20,31	20,44	20,53	20,50	20,41	20,41	20,45	20,41	20,41	20,41	20,47	20,52	20,48	20,50	20,51	20,51	20,45	20,33	20,46	20,49	20,51	20,48	20,45	20,47	20,39	20,49	20,57	20,52	20,54	20,49	20,47	20,44	20,46	20,48	20,41	20,49	20,50	20,49	20,48	20,46	20,41	20,39	20,44	20,43	20,39	20,46	20,45	20,42	20,44	20,39	20,43	20,46	20,43	20,37	20,46	20,63	20,48	20,43	20,49	20,34	20,38	20,52	20,57	20,56	20,41	20,47	20,47	20,47	20,54	20,54	20,45	20,42	20,37	20,43	20,52	20,63	20,50	20,49	20,47	20,53	20,53	20,49	20,49	20,45	20,50	20,52	20,45	20,47	20,48	20,42	20,49	20,60	20,50	20,50	20,50	20,48	20,52	20,49	20,54	20,54	20,44	20,39	20,45	20,50	20,45	20,39	20,44	20,51	20,48	20,47	20,48	20,52	20,54	20,53	20,52	20,49	20,50	20,49	20,49	20,47	20,47	20,45	20,53	20,52	20,47	20,48	20,50	20,57	20,54	20,51	20,43	20,52	20,50	20,49	20,55	20,50	20,54	20,47	20,45	20,47	20,44	20,51	20,59	20,51	20,50	20,55	20,51	20,54	20,54	20,49	20,54	20,58	20,61	20,65	20,60	20,52	20,53	20,57	20,56	20,61	20,68	20,64	20,58	20,57	20,60	20,56	20,54	20,64	20,67	20,67	20,68	20,64	20,59	20,58	20,61	20,66	20,59	20,58	20,62	20,55	20,62	20,69	20,60	20,58	20,62	20,64	20,65	20,63	20,55	20,61	20,66	20,67	20,62	20,62	20,63	20,71	20,71	20,61	20,60	20,59	20,59	20,62	20,59	20,54	20,64	20,70	20,63	20,67	20,71	20,67	20,55	20,50	20,53	20,67	20,61	20,73	20,73	20,67	20,63	20,65	20,58	20,71	20,69	20,62	20,68	20,68	20,67	20,72	20,70	20,75	20,73	20,65	20,66	20,62	20,61	20,71	20,67	20,61	20,60	20,64	20,58	20,60	20,71	20,66	20,64	20,59	20,58	20,61	20,64	20,64	20,76	20,73	20,68	20,68	20,67	20,72	20,73	20,62	20,62	20,68	20,67	20,67	20,69	20,61	20,63	20,67	20,63	20,62	20,58	20,54	20,62	20,69	20,65	20,63	20,76	20,73	20,64	20,59	20,63	20,70	20,65	20,60	20,67	20,69	20,57	20,63	20,61	20,62	20,69	20,66	20,62	20,59	20,60	20,63	20,62	20,54	20,62	20,70	20,69	20,69	20,68	20,71	20,67	20,66	20,65	20,64	20,60	20,62	20,72	20,67	20,59	20,64	20,75	20,69	20,60	20,64	20,64	20,66	20,64	20,55	20,60	20,61	20,59	20,63	20,65	20,71	20,69	20,61	20,65	20,66	20,65	20,65	20,66	20,68	20,64	20,61	20,66	20,61	20,50	20,55	20,70	20,64	20,60	20,61	20,65	20,60	20,62	20,64	20,67	20,62	20,58	20,63	20,64	20,59	20,58	20,58	20,59	20,57	20,54	20,61	20,59	20,56	20,51	20,54	20,54	20,58	20,58	20,53	20,48	20,46	20,54	20,58	20,52	20,55	20,65	20,65	20,54	20,48	20,49	20,44	20,53	20,54	20,59	20,62	20,49	20,54	20,56	20,59	20,58	20,48	20,66	20,69	20,53	20,50	20,50	20,52	20,52	20,55	20,54	20,46	20,52	20,54	20,52	20,54	20,49	20,50	20,54	20,59	20,52	20,46	20,52	20,50	20,48	20,45	20,45	20,55	20,50	20,45	20,45	20,51	20,57	20,57	20,56	20,53	20,46	20,40	20,56	20,56	20,46	20,47	20,52	20,48	20,50	20,45	20,45	20,46	20,47	20,42	20,48	20,50	20,56	20,50	20,44	20,49	20,58	20,49	20,47	20,43	20,46	20,52	20,49	20,39	20,48	20,52	20,49	20,45	20,46	20,50	20,45	20,40	20,50	20,51	20,54	20,49	20,50	20,46	20,39	20,47	20,56	20,59	20,53	20,48	20,46	20,38	20,42	20,49	20,41	20,45	20,47	20,51	20,49	20,50	20,44	20,49	20,54	20,52	20,41	20,43	20,42	20,42	20,43	20,42	20,48	20,48	20,55	20,52	20,49	20,51	20,52	20,48	20,44	20,46	20,45	20,51	20,50	20,42	20,46	20,52	20,50	20,51	20,50	20,44	20,44	20,43	20,45	20,52	20,47	20,49	20,53	20,47	20,48	20,44	20,42	20,41	20,43	20,43	20,45	20,36	20,39	20,48	20,43	20,41	20,38	20,39	20,42	20,48	20,41	20,35	20,46	20,48	20,51	20,45	20,41	20,50	20,51	20,50	20,43	20,37	20,43	20,34	20,31	20,42	20,40	20,39	20,35	20,39	20,41	20,44	20,41	20,41	20,42	20,37	20,45	20,45	20,39	20,29	20,34	20,42	20,34	20,41	20,44	20,42	20,34	20,25	20,33	20,34	20,52	20,58	20,44	20,41	
20,46	20,43	20,45	20,45	20,47	20,42	20,39	20,44	20,47	20,47	20,33	20,37	20,37	20,34	20,40	20,41	20,42	20,49	20,52	20,47	20,44	20,36	20,38	20,42	20,57	20,54	20,41	20,46	20,43	20,44	20,46	20,43	20,40	20,40	20,46	20,39	20,40	20,45	20,34	20,37	20,52	20,51	20,51	20,41	20,36	20,41	20,41	20,46	20,47	20,36	20,36	20,38	20,38	20,49	20,50	20,49	20,47	20,50	20,47	20,48	20,42	20,51	20,51	20,49	20,39	20,32	20,38	20,43	20,41	20,40	20,38	20,55	20,56	20,51	20,47	20,43	20,44	20,39	20,47	20,51	20,45	20,37	20,41	20,41	20,51	20,50	20,52	20,52	20,52	20,49	20,48	20,51	20,51	20,55	20,49	20,57	20,56	20,58	20,51	20,40	20,37	20,36	20,46	20,54	20,42	20,48	20,47	20,37	20,40	20,46	20,47	20,50	20,56	20,43	20,39	20,50	20,48	20,37	20,47	20,35	20,33	20,42	20,40	20,53	20,49	20,56	20,51	20,48	20,53	20,51	20,56	20,46	20,34	20,41	20,49	20,60	20,61	20,55	20,49	20,49	20,53	20,48	20,46	20,51	20,48	20,60	20,56	20,50	20,46	20,41	20,48	20,50	20,52	20,56	20,47	20,51	20,46	20,45	20,61	20,57	20,43	20,45	20,43	20,50	20,53	20,40	20,42	20,43	20,42	20,47	20,47	20,49	20,48	20,48	20,51	20,46	20,45	20,45	20,53	20,51	20,54	20,51	20,53	20,50	20,47	20,47	20,49	20,54	20,57	20,55	20,45	20,49	20,56	20,53	20,58	20,59	20,57	20,53	20,48	20,48	20,52	20,49	20,51	20,55	20,50	20,54	20,54	20,47	20,56	20,52	20,56	20,58	20,61	20,63	20,62	20,55	20,60	20,58	20,59	20,59	20,62	20,60	20,52	20,56	20,59	20,61	20,59	20,66	20,69	20,64	20,64	20,63	20,58	20,58	20,68	20,67	20,60	20,66	20,67	20,57	20,52	20,64	20,65	20,67	20,66	20,63	20,69	20,66	20,65	20,73	20,70	20,73	20,65	20,63	20,66	20,62	20,66	20,59	20,66	20,67	20,70	20,66	20,62	20,55	20,62	20,63	20,65	20,68	20,68	20,70	20,66	20,64	20,61	20,60	20,61	20,68	20,71	20,65	20,65	20,70	20,63	20,67	20,69	20,63	20,61	20,65	20,66	20,67	20,73	20,72	20,70	20,69	20,64	20,60	20,57	20,72	20,67	20,55	20,59	20,64	20,59	20,66	20,70	20,66	20,67	20,67	20,61	20,63	20,63	20,64	20,71	20,74	20,67	20,66	20,72	20,73	20,65	20,69	20,62	20,62	20,65	20,70	20,72	20,62	20,65	20,76	20,66	20,63	20,64	20,60	20,60	20,55	20,62	20,63	20,69	20,71	20,63	20,61	20,67	20,73	20,69	20,63	20,62	20,66	20,57	20,62	20,60	20,62	20,66	20,71	20,62	20,61	20,68	20,64	20,60	20,59	20,62	20,63	20,65	20,64	20,69	20,66	20,65	20,63	20,69	20,62	20,65	20,62	20,67	20,59	20,52	20,63	20,72	20,68	20,59	20,61	20,63	20,66	20,67	20,56	20,63	20,62	20,58	20,63	20,69	20,72	20,72	20,64	20,55	20,66	20,65	20,72	20,63	20,67	20,69	20,63	20,66	20,69	20,59	20,61	20,72	20,67	20,55	20,62	20,65	20,62	20,61	20,66	20,67	20,60	20,57	20,61	20,69	20,53	20,59	20,62	20,59	20,56	20,59	20,63	20,60	20,51	20,48	20,56	20,59	20,57	20,57	20,58	20,57	20,56	20,58	20,62	20,55	20,59	20,63	20,66	20,55	20,49	20,51	20,50	20,49	20,53	20,55	20,57	20,52	20,49	20,54	20,56	20,55	20,50	20,55	20,58	20,52	20,45	20,51	20,59	20,53	20,50	20,57	20,49	20,48	20,58	20,52	20,57	20,53	20,48	20,46	20,59	20,50	20,44	20,47	20,56	20,52	20,53	20,49	20,54	20,49	20,46	20,44	20,51	20,58	20,57	20,50	20,46	20,47	20,50	20,55	20,50	20,46	20,60	20,53	20,46	20,51	20,47	20,48	20,49	20,54	20,50	20,44	20,48	20,58	20,48	20,42	20,53	20,58	20,59	20,48	20,42	20,41	20,48	20,45	20,44	20,46	20,49	20,47	20,48	20,50	20,44	20,44	20,45	20,48	20,48	20,47	20,51	20,50	20,47	20,42	20,43	20,51	20,49	20,51	20,41	20,45	20,45	20,47	20,52	20,43	20,42	20,53	20,51	20,47	20,49	20,47	20,50	20,53	20,47	20,51	20,44	20,41	20,42	20,40	20,40	20,50	20,50	20,52	20,51	20,38	20,48	20,52	20,52	20,49	20,45	20,47	20,54	20,54	20,45	20,45	20,43	20,48	20,52	20,48	20,42	20,46	20,42	20,41	20,50	20,47	20,50	20,43	20,44	20,43	20,44	20,48	20,47	20,46	20,47	20,45	20,42	20,43	20,44	20,42	20,43	20,42	20,39	20,39	20,46	20,43	20,38	20,44	20,44	20,53	20,48	20,47	20,50	20,50	20,43	20,43	20,45	20,44	20,43	20,39	20,46	20,49	20,39	20,35	20,31	20,46	20,41	20,37	20,37	20,36	20,36	20,50	20,53	20,53	20,36	20,34	20,46	20,41	20,34	20,42	20,42	20,28	20,29	20,36	20,41	20,51	20,52	20,51	20,51	
20,45	20,43	20,48	20,43	20,45	20,48	20,36	20,45	20,43	20,44	20,38	20,39	20,37	20,44	20,48	20,42	20,44	20,48	20,46	20,49	20,46	20,44	20,43	20,41	20,47	20,59	20,45	20,46	20,49	20,47	20,33	20,39	20,39	20,35	20,42	20,45	20,40	20,38	20,31	20,36	20,47	20,51	20,39	20,38	20,48	20,44	20,41	20,40	20,42	20,41	20,45	20,42	20,35	20,45	20,47	20,40	20,44	20,47	20,56	20,65	20,55	20,57	20,48	20,53	20,47	20,48	20,48	20,43	20,38	20,40	20,46	20,60	20,59	20,53	20,47	20,47	20,44	20,49	20,53	20,45	20,41	20,46	20,47	20,45	20,43	20,54	20,60	20,54	20,51	20,46	20,45	20,56	20,59	20,58	20,54	20,52	20,55	20,54	20,48	20,38	20,47	20,44	20,47	20,59	20,51	20,41	20,43	20,36	20,42	20,51	20,53	20,51	20,57	20,47	20,41	20,50	20,51	20,50	20,43	20,44	20,35	20,44	20,50	20,54	20,47	20,48	20,55	20,54	20,49	20,45	20,51	20,49	20,44	20,43	20,44	20,50	20,55	20,55	20,53	20,48	20,45	20,49	20,50	20,43	20,39	20,46	20,54	20,47	20,45	20,43	20,48	20,51	20,42	20,52	20,54	20,51	20,51	20,48	20,50	20,55	20,47	20,49	20,46	20,44	20,51	20,55	20,56	20,50	20,48	20,46	20,46	20,51	20,48	20,49	20,49	20,51	20,45	20,47	20,55	20,47	20,50	20,47	20,57	20,53	20,42	20,48	20,53	20,48	20,49	20,57	20,60	20,57	20,57	20,61	20,52	20,58	20,61	20,56	20,51	20,51	20,57	20,59	20,48	20,57	20,56	20,60	20,58	20,54	20,61	20,68	20,65	20,52	20,57	20,62	20,57	20,53	20,58	20,58	20,59	20,61	20,60	20,59	20,62	20,55	20,59	20,67	20,68	20,62	20,69	20,61	20,61	20,61	20,60	20,62	20,64	20,62	20,59	20,66	20,67	20,62	20,55	20,69	20,68	20,61	20,62	20,69	20,64	20,63	20,69	20,75	20,71	20,63	20,60	20,62	20,69	20,65	20,67	20,70	20,68	20,67	20,66	20,70	20,72	20,66	20,61	20,59	20,61	20,67	20,68	20,71	20,72	20,71	20,64	20,66	20,57	20,69	20,75	20,73	20,74	20,76	20,65	20,67	20,68	20,64	20,67	20,65	20,62	20,61	20,69	20,78	20,70	20,64	20,68	20,65	20,58	20,61	20,70	20,61	20,59	20,58	20,56	20,61	20,67	20,62	20,63	20,66	20,62	20,58	20,62	20,66	20,75	20,72	20,69	20,66	20,71	20,73	20,67	20,69	20,74	20,64	20,71	20,71	20,76	20,73	20,68	20,78	20,75	20,62	20,65	20,59	20,59	20,61	20,64	20,61	20,68	20,71	20,68	20,58	20,66	20,66	20,66	20,68	20,62	20,65	20,61	20,64	20,59	20,62	20,59	20,69	20,68	20,61	20,62	20,63	20,59	20,61	20,66	20,66	20,71	20,68	20,71	20,68	20,64	20,65	20,63	20,62	20,62	20,63	20,68	20,65	20,57	20,69	20,67	20,65	20,66	20,67	20,65	20,66	20,67	20,62	20,64	20,62	20,56	20,64	20,63	20,64	20,64	20,61	20,60	20,65	20,68	20,68	20,64	20,58	20,69	20,65	20,65	20,63	20,61	20,63	20,67	20,66	20,62	20,68	20,67	20,63	20,66	20,58	20,68	20,67	20,59	20,63	20,69	20,60	20,70	20,64	20,62	20,55	20,59	20,63	20,56	20,60	20,55	20,63	20,63	20,52	20,55	20,52	20,55	20,65	20,63	20,57	20,54	20,63	20,66	20,56	20,51	20,53	20,56	20,53	20,57	20,61	20,61	20,50	20,51	20,53	20,52	20,53	20,52	20,47	20,55	20,53	20,53	20,52	20,50	20,56	20,46	20,38	20,49	20,55	20,56	20,58	20,55	20,57	20,56	20,55	20,54	20,59	20,58	20,46	20,52	20,54	20,48	20,56	20,57	20,61	20,47	20,37	20,41	20,53	20,60	20,54	20,52	20,43	20,45	20,58	20,60	20,50	20,42	20,50	20,45	20,46	20,51	20,49	20,51	20,57	20,53	20,49	20,46	20,52	20,57	20,51	20,42	20,49	20,54	20,61	20,52	20,36	20,39	20,47	20,53	20,54	20,46	20,45	20,47	20,43	20,53	20,47	20,43	20,50	20,51	20,45	20,47	20,52	20,57	20,52	20,51	20,42	20,42	20,45	20,44	20,49	20,45	20,51	20,53	20,55	20,44	20,47	20,50	20,53	20,53	20,53	20,49	20,44	20,40	20,43	20,56	20,53	20,49	20,48	20,47	20,45	20,53	20,50	20,45	20,47	20,50	20,57	20,55	20,56	20,57	20,49	20,51	20,54	20,50	20,49	20,44	20,46	20,41	20,48	20,52	20,42	20,42	20,45	20,45	20,53	20,47	20,50	20,48	20,42	20,45	20,47	20,46	20,53	20,53	20,47	20,45	20,46	20,50	20,49	20,45	20,44	20,42	20,47	20,45	20,45	20,50	20,39	20,42	20,43	20,43	20,45	20,47	20,48	20,41	20,39	20,37	20,42	20,47	20,41	20,42	20,36	20,49	20,55	20,45	20,35	20,40	20,42	20,34	20,34	20,42	20,40	20,46	20,56	20,59	20,38	20,38	20,46	20,44	20,46	20,36	20,36	20,29	20,31	20,39	20,42	20,45	20,48	20,42	20,36	
20,50	20,51	20,43	20,42	20,48	20,48	20,40	20,35	20,40	20,46	20,40	20,38	20,40	20,43	20,52	20,47	20,43	20,51	20,47	20,44	20,37	20,44	20,48	20,38	20,37	20,54	20,50	20,48	20,56	20,51	20,34	20,41	20,47	20,31	20,35	20,46	20,44	20,39	20,39	20,38	20,37	20,46	20,44	20,40	20,52	20,49	20,52	20,45	20,42	20,44	20,52	20,52	20,45	20,45	20,50	20,43	20,36	20,48	20,51	20,60	20,55	20,54	20,47	20,45	20,45	20,55	20,53	20,42	20,33	20,39	20,40	20,53	20,54	20,46	20,46	20,44	20,45	20,49	20,45	20,42	20,47	20,43	20,39	20,41	20,42	20,43	20,57	20,47	20,38	20,46	20,53	20,55	20,54	20,48	20,43	20,49	20,55	20,56	20,51	20,51	20,57	20,47	20,50	20,52	20,46	20,40	20,40	20,46	20,45	20,46	20,53	20,52	20,50	20,49	20,46	20,48	20,44	20,45	20,46	20,41	20,35	20,44	20,56	20,57	20,47	20,43	20,46	20,45	20,46	20,52	20,51	20,48	20,47	20,36	20,42	20,52	20,46	20,41	20,46	20,45	20,45	20,39	20,47	20,53	20,45	20,46	20,43	20,42	20,44	20,44	20,48	20,53	20,51	20,56	20,61	20,58	20,55	20,50	20,52	20,47	20,51	20,47	20,51	20,50	20,51	20,55	20,55	20,54	20,55	20,49	20,54	20,53	20,51	20,54	20,54	20,50	20,48	20,49	20,54	20,53	20,44	20,45	20,53	20,52	20,46	20,51	20,50	20,52	20,47	20,60	20,57	20,51	20,56	20,51	20,50	20,54	20,49	20,41	20,49	20,60	20,54	20,53	20,58	20,57	20,51	20,53	20,64	20,53	20,60	20,54	20,61	20,59	20,61	20,61	20,61	20,58	20,59	20,62	20,57	20,60	20,62	20,58	20,62	20,59	20,60	20,63	20,66	20,66	20,69	20,63	20,56	20,59	20,60	20,54	20,55	20,60	20,61	20,71	20,65	20,57	20,57	20,66	20,64	20,63	20,53	20,62	20,66	20,64	20,69	20,65	20,68	20,70	20,63	20,64	20,59	20,62	20,67	20,64	20,66	20,66	20,70	20,69	20,66	20,67	20,66	20,59	20,57	20,69	20,71	20,66	20,69	20,66	20,64	20,69	20,57	20,62	20,71	20,68	20,69	20,71	20,64	20,68	20,73	20,69	20,70	20,61	20,57	20,58	20,71	20,75	20,68	20,71	20,72	20,72	20,67	20,64	20,63	20,68	20,65	20,67	20,64	20,68	20,62	20,62	20,62	20,62	20,62	20,60	20,66	20,70	20,74	20,66	20,68	20,71	20,73	20,71	20,68	20,70	20,74	20,76	20,70	20,67	20,71	20,63	20,66	20,67	20,70	20,62	20,58	20,66	20,62	20,59	20,66	20,70	20,77	20,70	20,67	20,63	20,72	20,70	20,62	20,69	20,64	20,61	20,71	20,68	20,68	20,63	20,70	20,69	20,64	20,59	20,58	20,62	20,65	20,63	20,63	20,71	20,74	20,72	20,69	20,72	20,75	20,66	20,70	20,71	20,65	20,59	20,68	20,59	20,56	20,62	20,70	20,77	20,71	20,66	20,61	20,59	20,72	20,63	20,57	20,63	20,64	20,68	20,65	20,61	20,57	20,63	20,69	20,66	20,64	20,58	20,60	20,59	20,65	20,66	20,68	20,64	20,61	20,66	20,70	20,70	20,58	20,61	20,65	20,59	20,65	20,60	20,60	20,69	20,62	20,58	20,70	20,66	20,69	20,74	20,63	20,60	20,64	20,68	20,58	20,59	20,58	20,60	20,59	20,56	20,54	20,58	20,60	20,60	20,62	20,50	20,53	20,58	20,59	20,56	20,52	20,55	20,56	20,50	20,57	20,54	20,55	20,56	20,58	20,56	20,57	20,56	20,55	20,49	20,51	20,57	20,62	20,71	20,55	20,44	20,43	20,44	20,49	20,53	20,60	20,56	20,46	20,52	20,49	20,57	20,56	20,59	20,53	20,47	20,49	20,52	20,50	20,49	20,49	20,58	20,50	20,41	20,49	20,53	20,54	20,55	20,53	20,52	20,48	20,51	20,59	20,54	20,41	20,39	20,38	20,46	20,54	20,53	20,54	20,51	20,43	20,45	20,36	20,47	20,52	20,45	20,43	20,49	20,48	20,54	20,52	20,43	20,44	20,51	20,53	20,56	20,45	20,42	20,40	20,44	20,54	20,50	20,45	20,54	20,55	20,54	20,51	20,60	20,56	20,50	20,54	20,45	20,47	20,51	20,50	20,44	20,43	20,52	20,45	20,49	20,49	20,60	20,64	20,57	20,62	20,56	20,47	20,46	20,36	20,41	20,58	20,54	20,45	20,52	20,53	20,54	20,56	20,48	20,44	20,49	20,46	20,56	20,53	20,50	20,51	20,49	20,49	20,49	20,44	20,45	20,39	20,39	20,49	20,53	20,52	20,46	20,44	20,49	20,47	20,51	20,50	20,45	20,51	20,47	20,46	20,35	20,47	20,48	20,45	20,44	20,42	20,49	20,52	20,43	20,45	20,39	20,41	20,48	20,49	20,52	20,50	20,40	20,36	20,43	20,48	20,38	20,39	20,46	20,40	20,34	20,37	20,35	20,48	20,51	20,51	20,41	20,48	20,46	20,46	20,48	20,42	20,40	20,43	20,46	20,46	20,42	20,40	20,50	20,54	20,42	20,39	20,61	20,58	20,47	20,47	20,37	20,39	20,40	20,48	20,41	20,44	20,40	20,41	20,36	
20,49	20,52	20,46	20,39	20,46	20,52	20,40	20,40	20,40	20,38	20,30	20,26	20,32	20,44	20,47	20,44	20,40	20,44	20,46	20,48	20,40	20,30	20,42	20,46	20,46	20,52	20,51	20,48	20,48	20,53	20,36	20,36	20,42	20,34	20,28	20,38	20,39	20,37	20,48	20,43	20,31	20,36	20,42	20,37	20,48	20,47	20,41	20,54	20,50	20,47	20,49	20,51	20,38	20,48	20,64	20,54	20,48	20,45	20,42	20,46	20,50	20,59	20,51	20,42	20,35	20,44	20,52	20,37	20,32	20,36	20,43	20,47	20,49	20,52	20,49	20,43	20,46	20,43	20,46	20,40	20,46	20,45	20,40	20,39	20,41	20,41	20,51	20,45	20,38	20,45	20,48	20,47	20,42	20,37	20,39	20,44	20,53	20,48	20,55	20,49	20,47	20,41	20,46	20,50	20,42	20,39	20,39	20,47	20,54	20,47	20,44	20,48	20,52	20,50	20,48	20,47	20,45	20,42	20,46	20,40	20,35	20,40	20,47	20,52	20,51	20,47	20,47	20,40	20,39	20,49	20,52	20,43	20,43	20,44	20,49	20,56	20,53	20,50	20,44	20,40	20,47	20,43	20,41	20,54	20,53	20,51	20,47	20,45	20,46	20,48	20,46	20,48	20,50	20,51	20,58	20,54	20,49	20,49	20,54	20,45	20,35	20,40	20,43	20,48	20,47	20,42	20,50	20,54	20,52	20,45	20,49	20,47	20,49	20,52	20,58	20,53	20,46	20,44	20,43	20,46	20,48	20,45	20,51	20,50	20,47	20,53	20,51	20,51	20,57	20,58	20,59	20,48	20,51	20,57	20,61	20,59	20,52	20,43	20,49	20,54	20,58	20,51	20,54	20,50	20,45	20,54	20,62	20,50	20,45	20,47	20,53	20,62	20,59	20,56	20,60	20,62	20,61	20,63	20,55	20,57	20,59	20,60	20,62	20,62	20,60	20,56	20,55	20,64	20,64	20,65	20,62	20,62	20,64	20,65	20,58	20,59	20,59	20,69	20,68	20,55	20,57	20,68	20,71	20,68	20,61	20,54	20,68	20,69	20,65	20,75	20,72	20,63	20,62	20,65	20,58	20,62	20,69	20,66	20,62	20,69	20,68	20,66	20,68	20,68	20,64	20,65	20,67	20,78	20,74	20,61	20,68	20,69	20,72	20,72	20,60	20,60	20,60	20,69	20,69	20,71	20,68	20,70	20,68	20,63	20,69	20,64	20,58	20,61	20,68	20,73	20,65	20,65	20,73	20,72	20,66	20,66	20,63	20,71	20,70	20,66	20,66	20,69	20,63	20,62	20,65	20,59	20,60	20,62	20,67	20,71	20,63	20,67	20,66	20,73	20,69	20,65	20,63	20,62	20,65	20,66	20,64	20,65	20,65	20,65	20,62	20,63	20,69	20,63	20,58	20,64	20,67	20,60	20,55	20,64	20,70	20,62	20,67	20,66	20,63	20,63	20,59	20,61	20,59	20,63	20,69	20,68	20,67	20,70	20,74	20,66	20,62	20,57	20,60	20,59	20,64	20,63	20,66	20,67	20,76	20,74	20,67	20,70	20,72	20,68	20,63	20,69	20,66	20,63	20,76	20,65	20,58	20,62	20,66	20,74	20,73	20,66	20,57	20,59	20,75	20,72	20,65	20,58	20,65	20,69	20,65	20,61	20,64	20,64	20,74	20,61	20,60	20,62	20,65	20,65	20,68	20,60	20,64	20,65	20,70	20,71	20,72	20,64	20,56	20,57	20,61	20,56	20,61	20,55	20,58	20,60	20,61	20,60	20,61	20,64	20,66	20,72	20,68	20,61	20,65	20,62	20,56	20,61	20,62	20,59	20,54	20,62	20,60	20,62	20,60	20,55	20,57	20,55	20,53	20,51	20,58	20,65	20,56	20,54	20,49	20,54	20,57	20,48	20,52	20,60	20,63	20,58	20,60	20,60	20,58	20,51	20,59	20,58	20,61	20,63	20,60	20,52	20,45	20,49	20,49	20,44	20,50	20,51	20,58	20,58	20,51	20,53	20,52	20,52	20,48	20,42	20,46	20,51	20,45	20,51	20,52	20,58	20,56	20,50	20,48	20,55	20,51	20,50	20,56	20,57	20,46	20,49	20,54	20,44	20,47	20,42	20,40	20,41	20,45	20,45	20,42	20,43	20,43	20,44	20,37	20,42	20,45	20,36	20,38	20,49	20,49	20,45	20,50	20,52	20,45	20,48	20,56	20,49	20,52	20,51	20,45	20,45	20,50	20,44	20,39	20,46	20,54	20,58	20,52	20,62	20,56	20,51	20,53	20,50	20,55	20,52	20,47	20,45	20,51	20,52	20,49	20,45	20,48	20,52	20,60	20,55	20,57	20,52	20,41	20,43	20,32	20,44	20,58	20,53	20,44	20,42	20,52	20,51	20,53	20,46	20,43	20,50	20,37	20,42	20,46	20,48	20,52	20,39	20,39	20,40	20,46	20,47	20,43	20,38	20,41	20,50	20,53	20,44	20,46	20,52	20,47	20,48	20,44	20,46	20,57	20,49	20,53	20,41	20,42	20,39	20,36	20,45	20,46	20,44	20,44	20,43	20,47	20,47	20,44	20,43	20,52	20,47	20,44	20,37	20,30	20,32	20,45	20,45	20,48	20,50	20,38	20,36	20,42	20,41	20,38	20,48	20,49	20,41	20,43	20,41	20,41	20,42	20,50	20,45	20,45	20,42	20,41	20,46	20,50	20,43	20,44	20,38	20,44	20,51	20,46	20,40	20,45	20,39	20,31	20,47	20,53	20,51	20,43	20,38	20,42	20,42	
20,44	20,44	20,46	20,36	20,35	20,38	20,37	20,47	20,47	20,45	20,32	20,34	20,37	20,41	20,51	20,46	20,40	20,45	20,41	20,36	20,38	20,37	20,39	20,48	20,44	20,44	20,54	20,51	20,45	20,47	20,45	20,48	20,46	20,38	20,34	20,43	20,46	20,38	20,40	20,44	20,39	20,41	20,44	20,42	20,50	20,46	20,43	20,47	20,44	20,58	20,50	20,49	20,46	20,49	20,58	20,50	20,45	20,43	20,39	20,45	20,46	20,58	20,54	20,49	20,47	20,42	20,46	20,41	20,34	20,36	20,45	20,58	20,52	20,49	20,54	20,43	20,49	20,49	20,50	20,47	20,44	20,51	20,58	20,49	20,45	20,54	20,55	20,54	20,49	20,48	20,53	20,54	20,50	20,45	20,38	20,37	20,55	20,51	20,48	20,49	20,40	20,40	20,48	20,50	20,52	20,46	20,45	20,50	20,52	20,54	20,48	20,47	20,57	20,50	20,48	20,46	20,51	20,41	20,43	20,31	20,30	20,41	20,48	20,45	20,50	20,57	20,55	20,52	20,46	20,47	20,46	20,43	20,52	20,54	20,63	20,54	20,49	20,51	20,53	20,49	20,49	20,52	20,47	20,51	20,53	20,57	20,53	20,54	20,53	20,52	20,54	20,54	20,47	20,54	20,59	20,49	20,45	20,48	20,53	20,50	20,41	20,47	20,47	20,38	20,49	20,48	20,44	20,52	20,57	20,50	20,51	20,54	20,55	20,53	20,57	20,56	20,42	20,41	20,45	20,47	20,49	20,50	20,55	20,49	20,45	20,56	20,56	20,52	20,50	20,44	20,46	20,54	20,50	20,48	20,57	20,56	20,59	20,48	20,49	20,55	20,57	20,55	20,46	20,50	20,50	20,57	20,62	20,56	20,52	20,52	20,59	20,62	20,60	20,61	20,64	20,64	20,64	20,67	20,60	20,60	20,58	20,57	20,58	20,60	20,62	20,54	20,54	20,65	20,65	20,60	20,65	20,64	20,69	20,65	20,57	20,56	20,62	20,67	20,67	20,67	20,61	20,71	20,65	20,67	20,64	20,63	20,66	20,70	20,62	20,70	20,77	20,66	20,68	20,68	20,61	20,67	20,68	20,70	20,65	20,68	20,65	20,61	20,68	20,72	20,64	20,57	20,69	20,78	20,74	20,67	20,68	20,74	20,68	20,69	20,66	20,62	20,55	20,61	20,64	20,73	20,76	20,72	20,70	20,62	20,62	20,71	20,66	20,60	20,61	20,63	20,66	20,66	20,66	20,65	20,68	20,61	20,65	20,72	20,65	20,66	20,66	20,59	20,58	20,63	20,66	20,57	20,59	20,67	20,69	20,69	20,69	20,68	20,64	20,65	20,72	20,61	20,66	20,63	20,62	20,66	20,65	20,68	20,63	20,69	20,63	20,65	20,67	20,63	20,58	20,65	20,70	20,65	20,64	20,61	20,67	20,68	20,62	20,59	20,62	20,65	20,61	20,62	20,66	20,61	20,65	20,69	20,66	20,76	20,73	20,68	20,67	20,56	20,62	20,65	20,69	20,64	20,63	20,71	20,72	20,72	20,67	20,71	20,72	20,68	20,68	20,70	20,73	20,66	20,70	20,65	20,61	20,70	20,68	20,70	20,66	20,63	20,60	20,64	20,70	20,62	20,66	20,62	20,57	20,64	20,62	20,62	20,65	20,66	20,69	20,70	20,62	20,65	20,74	20,69	20,62	20,60	20,59	20,65	20,64	20,72	20,70	20,60	20,60	20,65	20,64	20,64	20,60	20,58	20,60	20,63	20,60	20,65	20,62	20,56	20,62	20,63	20,64	20,59	20,57	20,62	20,57	20,59	20,64	20,64	20,62	20,62	20,60	20,55	20,59	20,61	20,55	20,55	20,59	20,58	20,57	20,68	20,57	20,46	20,51	20,54	20,54	20,47	20,49	20,57	20,61	20,52	20,55	20,61	20,59	20,56	20,61	20,57	20,62	20,63	20,53	20,57	20,56	20,49	20,47	20,50	20,58	20,57	20,62	20,62	20,58	20,58	20,52	20,56	20,49	20,41	20,42	20,56	20,51	20,48	20,58	20,63	20,60	20,50	20,47	20,55	20,53	20,51	20,46	20,48	20,50	20,48	20,48	20,49	20,49	20,52	20,49	20,48	20,52	20,49	20,37	20,44	20,48	20,47	20,49	20,54	20,52	20,41	20,38	20,44	20,47	20,47	20,58	20,54	20,53	20,52	20,57	20,45	20,46	20,55	20,50	20,41	20,38	20,43	20,39	20,47	20,44	20,50	20,57	20,63	20,58	20,50	20,49	20,42	20,51	20,51	20,44	20,48	20,52	20,51	20,45	20,44	20,43	20,45	20,56	20,50	20,47	20,43	20,44	20,43	20,40	20,47	20,64	20,56	20,50	20,47	20,50	20,48	20,44	20,44	20,50	20,53	20,37	20,44	20,49	20,40	20,39	20,38	20,41	20,47	20,45	20,40	20,44	20,45	20,41	20,45	20,55	20,51	20,49	20,52	20,48	20,45	20,46	20,44	20,60	20,51	20,51	20,49	20,47	20,45	20,41	20,48	20,51	20,39	20,38	20,43	20,54	20,56	20,45	20,49	20,46	20,43	20,50	20,44	20,34	20,34	20,41	20,42	20,47	20,56	20,43	20,43	20,37	20,42	20,49	20,43	20,44	20,52	20,44	20,41	20,43	20,37	20,45	20,50	20,40	20,38	20,42	20,46	20,54	20,48	20,41	20,40	20,46	20,41	20,32	20,37	20,43	20,32	20,26	20,37	20,49	20,48	20,47	20,40	20,43	20,49	
20,39	20,48	20,47	20,41	20,41	20,40	20,27	20,48	20,49	20,47	20,43	20,38	20,41	20,45	20,39	20,39	20,46	20,47	20,45	20,43	20,37	20,41	20,48	20,45	20,41	20,38	20,50	20,59	20,51	20,49	20,43	20,43	20,46	20,44	20,42	20,49	20,49	20,43	20,39	20,45	20,48	20,39	20,44	20,43	20,43	20,45	20,43	20,44	20,40	20,46	20,50	20,48	20,47	20,43	20,49	20,48	20,48	20,47	20,44	20,48	20,42	20,51	20,42	20,48	20,49	20,43	20,48	20,45	20,38	20,44	20,45	20,49	20,49	20,44	20,53	20,51	20,45	20,45	20,52	20,47	20,47	20,49	20,52	20,55	20,45	20,51	20,55	20,44	20,47	20,52	20,55	20,53	20,63	20,55	20,44	20,45	20,52	20,55	20,48	20,51	20,48	20,47	20,45	20,50	20,54	20,53	20,53	20,56	20,52	20,49	20,51	20,53	20,57	20,58	20,52	20,51	20,44	20,44	20,51	20,38	20,33	20,49	20,51	20,50	20,48	20,53	20,58	20,54	20,55	20,52	20,50	20,47	20,50	20,49	20,55	20,57	20,49	20,48	20,57	20,49	20,43	20,47	20,54	20,53	20,48	20,59	20,55	20,56	20,52	20,46	20,46	20,50	20,46	20,41	20,49	20,45	20,46	20,52	20,51	20,49	20,46	20,52	20,54	20,37	20,43	20,47	20,47	20,48	20,60	20,51	20,47	20,54	20,50	20,55	20,53	20,49	20,43	20,42	20,49	20,55	20,50	20,49	20,52	20,53	20,47	20,52	20,57	20,53	20,52	20,46	20,50	20,52	20,52	20,53	20,51	20,44	20,54	20,53	20,51	20,57	20,63	20,53	20,46	20,44	20,53	20,55	20,63	20,58	20,55	20,46	20,57	20,70	20,62	20,59	20,61	20,59	20,62	20,73	20,71	20,65	20,61	20,54	20,54	20,59	20,59	20,57	20,55	20,63	20,70	20,66	20,64	20,64	20,61	20,61	20,62	20,61	20,62	20,69	20,66	20,64	20,67	20,68	20,64	20,60	20,61	20,67	20,74	20,71	20,66	20,66	20,76	20,73	20,68	20,60	20,62	20,67	20,64	20,62	20,70	20,67	20,72	20,59	20,63	20,70	20,70	20,66	20,64	20,77	20,74	20,65	20,66	20,72	20,69	20,68	20,62	20,65	20,64	20,66	20,59	20,64	20,72	20,72	20,76	20,71	20,59	20,70	20,64	20,60	20,65	20,63	20,68	20,68	20,71	20,62	20,66	20,63	20,65	20,69	20,59	20,60	20,68	20,65	20,61	20,68	20,69	20,53	20,58	20,67	20,70	20,70	20,64	20,70	20,68	20,66	20,66	20,66	20,69	20,68	20,65	20,63	20,69	20,72	20,64	20,66	20,74	20,62	20,57	20,66	20,64	20,64	20,68	20,67	20,67	20,67	20,63	20,68	20,67	20,63	20,67	20,72	20,69	20,70	20,62	20,59	20,66	20,70	20,65	20,73	20,70	20,68	20,71	20,66	20,61	20,67	20,70	20,58	20,56	20,63	20,73	20,68	20,61	20,64	20,67	20,68	20,74	20,74	20,76	20,71	20,70	20,65	20,55	20,67	20,74	20,74	20,67	20,61	20,65	20,66	20,64	20,67	20,66	20,67	20,63	20,68	20,68	20,65	20,69	20,69	20,68	20,72	20,69	20,69	20,77	20,66	20,67	20,62	20,68	20,68	20,64	20,64	20,64	20,56	20,69	20,67	20,65	20,67	20,61	20,59	20,65	20,63	20,54	20,56	20,62	20,64	20,64	20,60	20,67	20,60	20,55	20,63	20,66	20,63	20,68	20,67	20,58	20,58	20,60	20,59	20,57	20,61	20,63	20,52	20,55	20,59	20,62	20,66	20,59	20,47	20,55	20,60	20,54	20,53	20,58	20,60	20,52	20,48	20,53	20,55	20,55	20,58	20,65	20,55	20,57	20,65	20,51	20,50	20,56	20,50	20,52	20,56	20,61	20,62	20,61	20,59	20,56	20,54	20,54	20,56	20,51	20,51	20,43	20,53	20,54	20,49	20,53	20,61	20,60	20,50	20,49	20,54	20,58	20,57	20,57	20,48	20,51	20,46	20,46	20,41	20,45	20,54	20,52	20,44	20,49	20,54	20,55	20,57	20,48	20,48	20,54	20,60	20,54	20,50	20,41	20,44	20,45	20,46	20,55	20,52	20,49	20,59	20,54	20,45	20,44	20,52	20,59	20,49	20,44	20,41	20,45	20,50	20,43	20,41	20,53	20,53	20,47	20,43	20,43	20,44	20,40	20,48	20,44	20,41	20,42	20,47	20,53	20,46	20,42	20,42	20,49	20,44	20,39	20,41	20,45	20,52	20,43	20,42	20,50	20,54	20,48	20,54	20,53	20,51	20,46	20,42	20,47	20,59	20,43	20,45	20,46	20,39	20,38	20,38	20,44	20,47	20,44	20,43	20,39	20,37	20,34	20,37	20,47	20,51	20,39	20,46	20,49	20,51	20,55	20,60	20,54	20,51	20,49	20,46	20,50	20,53	20,38	20,30	20,41	20,36	20,34	20,41	20,46	20,50	20,45	20,47	20,36	20,36	20,48	20,41	20,32	20,29	20,41	20,43	20,42	20,47	20,38	20,43	20,40	20,39	20,47	20,45	20,35	20,48	20,48	20,31	20,31	20,36	20,39	20,40	20,43	20,32	20,47	20,47	20,47	20,42	20,46	20,46	20,38	20,39	20,32	20,31	20,36	20,34	20,33	20,37	20,46	20,43	20,40	20,42	20,49	20,46	
20,37	20,42	20,43	20,38	20,39	20,37	20,36	20,40	20,43	20,45	20,41	20,42	20,42	20,51	20,44	20,32	20,41	20,50	20,38	20,44	20,42	20,39	20,37	20,36	20,39	20,45	20,46	20,53	20,47	20,44	20,38	20,34	20,32	20,37	20,44	20,42	20,39	20,39	20,38	20,36	20,47	20,44	20,47	20,47	20,47	20,41	20,47	20,48	20,41	20,46	20,44	20,46	20,48	20,42	20,52	20,50	20,38	20,42	20,44	20,48	20,47	20,50	20,46	20,47	20,43	20,41	20,50	20,46	20,35	20,45	20,55	20,46	20,38	20,51	20,50	20,39	20,39	20,48	20,51	20,50	20,47	20,50	20,54	20,52	20,49	20,51	20,58	20,47	20,41	20,50	20,50	20,47	20,55	20,56	20,41	20,47	20,55	20,56	20,53	20,54	20,55	20,42	20,43	20,45	20,51	20,52	20,47	20,52	20,53	20,43	20,45	20,51	20,60	20,57	20,56	20,57	20,43	20,45	20,44	20,36	20,38	20,52	20,58	20,55	20,42	20,48	20,49	20,48	20,52	20,50	20,48	20,50	20,48	20,44	20,39	20,52	20,61	20,63	20,52	20,49	20,45	20,40	20,45	20,46	20,43	20,52	20,58	20,53	20,47	20,50	20,50	20,48	20,46	20,44	20,44	20,47	20,42	20,50	20,46	20,44	20,49	20,49	20,51	20,48	20,49	20,48	20,43	20,46	20,52	20,53	20,47	20,46	20,54	20,50	20,44	20,43	20,46	20,52	20,55	20,52	20,47	20,45	20,48	20,51	20,43	20,46	20,54	20,49	20,46	20,52	20,54	20,52	20,49	20,53	20,63	20,55	20,52	20,53	20,47	20,55	20,69	20,58	20,52	20,55	20,46	20,51	20,52	20,42	20,53	20,58	20,56	20,64	20,63	20,56	20,55	20,54	20,60	20,60	20,68	20,70	20,64	20,58	20,54	20,57	20,56	20,56	20,59	20,63	20,69	20,73	20,64	20,64	20,58	20,57	20,65	20,68	20,65	20,66	20,65	20,62	20,65	20,67	20,63	20,67	20,57	20,63	20,74	20,74	20,69	20,65	20,64	20,69	20,67	20,60	20,62	20,75	20,71	20,60	20,57	20,69	20,75	20,68	20,66	20,67	20,66	20,67	20,65	20,70	20,72	20,68	20,69	20,64	20,67	20,65	20,62	20,64	20,68	20,66	20,59	20,65	20,71	20,68	20,68	20,73	20,67	20,66	20,72	20,66	20,68	20,71	20,70	20,71	20,76	20,69	20,64	20,61	20,64	20,68	20,68	20,63	20,69	20,67	20,60	20,70	20,77	20,67	20,65	20,63	20,63	20,64	20,64	20,71	20,70	20,67	20,68	20,64	20,62	20,60	20,66	20,64	20,66	20,67	20,71	20,70	20,72	20,65	20,58	20,72	20,76	20,73	20,70	20,71	20,69	20,70	20,71	20,68	20,66	20,73	20,76	20,79	20,78	20,70	20,61	20,62	20,64	20,62	20,64	20,65	20,68	20,69	20,69	20,66	20,62	20,66	20,69	20,63	20,66	20,61	20,67	20,62	20,62	20,72	20,67	20,59	20,72	20,73	20,66	20,64	20,72	20,73	20,58	20,61	20,64	20,71	20,74	20,69	20,70	20,69	20,61	20,64	20,65	20,60	20,67	20,71	20,66	20,65	20,67	20,65	20,65	20,67	20,69	20,69	20,70	20,66	20,65	20,63	20,63	20,71	20,64	20,61	20,65	20,60	20,59	20,64	20,63	20,63	20,60	20,57	20,60	20,67	20,63	20,56	20,68	20,65	20,62	20,64	20,65	20,64	20,62	20,60	20,60	20,60	20,58	20,64	20,54	20,52	20,54	20,54	20,57	20,61	20,59	20,52	20,55	20,50	20,55	20,66	20,61	20,54	20,57	20,58	20,57	20,56	20,59	20,61	20,49	20,56	20,56	20,51	20,51	20,53	20,61	20,61	20,57	20,64	20,49	20,46	20,51	20,50	20,50	20,53	20,52	20,56	20,60	20,64	20,60	20,53	20,50	20,53	20,49	20,50	20,52	20,50	20,46	20,42	20,49	20,59	20,51	20,48	20,48	20,51	20,61	20,53	20,59	20,57	20,53	20,46	20,41	20,42	20,44	20,54	20,53	20,48	20,48	20,48	20,58	20,59	20,42	20,44	20,45	20,63	20,55	20,47	20,47	20,45	20,42	20,42	20,46	20,45	20,42	20,49	20,49	20,47	20,45	20,55	20,59	20,50	20,43	20,43	20,41	20,50	20,52	20,49	20,55	20,51	20,42	20,43	20,40	20,41	20,44	20,43	20,48	20,40	20,40	20,51	20,52	20,51	20,47	20,42	20,44	20,44	20,50	20,44	20,43	20,46	20,39	20,31	20,38	20,48	20,52	20,56	20,57	20,51	20,47	20,47	20,50	20,57	20,50	20,47	20,51	20,48	20,43	20,42	20,46	20,46	20,44	20,45	20,41	20,39	20,35	20,35	20,41	20,51	20,43	20,45	20,45	20,48	20,55	20,47	20,45	20,48	20,51	20,45	20,44	20,39	20,36	20,41	20,40	20,41	20,39	20,44	20,40	20,38	20,37	20,38	20,38	20,39	20,43	20,41	20,33	20,35	20,40	20,41	20,44	20,52	20,38	20,45	20,46	20,40	20,39	20,36	20,40	20,47	20,49	20,33	20,31	20,41	20,49	20,42	20,47	20,45	20,45	20,43	20,40	20,45	20,49	20,51	20,40	20,37	20,37	20,39	20,38	20,34	20,40	20,43	20,48	20,47	20,44	20,44	20,47	20,44	
20,40	20,39	20,33	20,34	20,34	20,37	20,31	20,37	20,44	20,40	20,46	20,42	20,35	20,47	20,48	20,40	20,46	20,47	20,34	20,41	20,38	20,34	20,40	20,39	20,39	20,47	20,38	20,45	20,44	20,42	20,38	20,35	20,38	20,34	20,38	20,49	20,42	20,42	20,37	20,38	20,39	20,45	20,50	20,50	20,57	20,52	20,53	20,50	20,41	20,44	20,48	20,49	20,53	20,45	20,51	20,49	20,39	20,42	20,46	20,50	20,54	20,58	20,49	20,49	20,34	20,39	20,43	20,34	20,37	20,50	20,52	20,58	20,46	20,45	20,49	20,36	20,37	20,49	20,58	20,54	20,50	20,51	20,62	20,56	20,52	20,51	20,54	20,62	20,53	20,53	20,51	20,51	20,53	20,47	20,44	20,47	20,50	20,54	20,56	20,48	20,54	20,46	20,42	20,48	20,49	20,49	20,48	20,47	20,51	20,48	20,45	20,51	20,52	20,53	20,48	20,55	20,51	20,42	20,44	20,33	20,36	20,50	20,64	20,55	20,49	20,41	20,45	20,46	20,50	20,51	20,50	20,47	20,48	20,47	20,48	20,57	20,56	20,55	20,59	20,49	20,51	20,45	20,44	20,45	20,41	20,50	20,61	20,55	20,49	20,52	20,50	20,49	20,53	20,54	20,50	20,50	20,48	20,50	20,52	20,44	20,46	20,53	20,46	20,54	20,53	20,50	20,49	20,45	20,50	20,45	20,55	20,52	20,50	20,50	20,46	20,50	20,54	20,50	20,52	20,49	20,55	20,49	20,48	20,54	20,48	20,58	20,59	20,54	20,45	20,52	20,53	20,56	20,55	20,62	20,61	20,56	20,52	20,52	20,53	20,61	20,57	20,52	20,50	20,58	20,49	20,58	20,56	20,46	20,61	20,55	20,52	20,58	20,57	20,59	20,59	20,54	20,52	20,55	20,67	20,75	20,69	20,67	20,64	20,65	20,55	20,59	20,66	20,60	20,67	20,72	20,60	20,60	20,62	20,60	20,67	20,61	20,62	20,69	20,63	20,62	20,70	20,70	20,53	20,59	20,60	20,58	20,71	20,72	20,65	20,61	20,56	20,61	20,72	20,65	20,61	20,72	20,73	20,63	20,69	20,71	20,73	20,70	20,63	20,71	20,72	20,70	20,72	20,75	20,72	20,69	20,72	20,71	20,71	20,75	20,74	20,72	20,69	20,71	20,71	20,67	20,68	20,67	20,70	20,78	20,71	20,64	20,64	20,62	20,69	20,71	20,72	20,64	20,72	20,69	20,67	20,64	20,64	20,71	20,70	20,72	20,76	20,68	20,65	20,68	20,74	20,70	20,67	20,62	20,59	20,65	20,75	20,78	20,67	20,64	20,71	20,77	20,65	20,59	20,63	20,67	20,66	20,70	20,68	20,71	20,72	20,66	20,69	20,70	20,67	20,71	20,68	20,69	20,77	20,76	20,68	20,65	20,62	20,72	20,73	20,83	20,74	20,64	20,61	20,63	20,68	20,70	20,71	20,68	20,67	20,71	20,65	20,63	20,60	20,64	20,67	20,63	20,74	20,75	20,68	20,64	20,67	20,71	20,71	20,60	20,68	20,71	20,66	20,60	20,71	20,73	20,61	20,69	20,63	20,66	20,73	20,72	20,64	20,70	20,68	20,66	20,59	20,65	20,67	20,66	20,62	20,62	20,65	20,62	20,70	20,67	20,63	20,63	20,63	20,64	20,63	20,58	20,51	20,56	20,55	20,60	20,64	20,61	20,65	20,67	20,65	20,68	20,69	20,62	20,62	20,68	20,63	20,54	20,67	20,66	20,62	20,62	20,63	20,61	20,61	20,60	20,52	20,59	20,57	20,62	20,55	20,54	20,67	20,57	20,52	20,59	20,54	20,56	20,59	20,56	20,55	20,66	20,59	20,49	20,53	20,55	20,54	20,48	20,62	20,68	20,52	20,55	20,58	20,53	20,55	20,55	20,60	20,62	20,61	20,67	20,54	20,51	20,53	20,50	20,55	20,51	20,52	20,56	20,61	20,65	20,61	20,52	20,52	20,54	20,50	20,49	20,48	20,48	20,50	20,41	20,51	20,61	20,55	20,48	20,50	20,54	20,55	20,49	20,47	20,46	20,56	20,51	20,46	20,51	20,47	20,54	20,47	20,45	20,45	20,49	20,47	20,55	20,41	20,47	20,52	20,52	20,55	20,51	20,41	20,50	20,53	20,47	20,44	20,53	20,55	20,57	20,51	20,46	20,50	20,46	20,49	20,51	20,49	20,44	20,44	20,47	20,50	20,51	20,56	20,54	20,52	20,43	20,36	20,39	20,52	20,44	20,41	20,37	20,43	20,49	20,46	20,51	20,51	20,44	20,46	20,55	20,56	20,54	20,47	20,45	20,43	20,41	20,45	20,51	20,51	20,57	20,60	20,53	20,46	20,47	20,46	20,52	20,48	20,49	20,51	20,47	20,54	20,48	20,49	20,46	20,48	20,44	20,41	20,45	20,47	20,41	20,46	20,48	20,46	20,51	20,45	20,47	20,58	20,52	20,48	20,61	20,51	20,41	20,41	20,35	20,34	20,46	20,52	20,46	20,45	20,49	20,47	20,45	20,39	20,41	20,46	20,50	20,44	20,37	20,41	20,39	20,41	20,44	20,40	20,49	20,40	20,47	20,47	20,43	20,44	20,42	20,41	20,39	20,48	20,44	20,39	20,31	20,45	20,44	20,47	20,39	20,39	20,36	20,45	20,45	20,56	20,51	20,45	20,48	20,46	20,47	20,45	20,37	20,37	20,40	20,43	20,38	20,39	20,46	20,50	20,42	
20,48	20,43	20,40	20,36	20,30	20,37	20,35	20,34	20,51	20,54	20,35	20,33	20,40	20,48	20,46	20,48	20,38	20,38	20,37	20,40	20,35	20,31	20,37	20,41	20,31	20,40	20,44	20,45	20,43	20,45	20,43	20,42	20,37	20,32	20,34	20,43	20,47	20,42	20,41	20,39	20,44	20,43	20,46	20,44	20,60	20,49	20,45	20,41	20,44	20,49	20,53	20,54	20,54	20,38	20,42	20,44	20,40	20,40	20,45	20,50	20,49	20,62	20,49	20,48	20,34	20,32	20,43	20,40	20,33	20,47	20,46	20,45	20,43	20,44	20,48	20,48	20,44	20,51	20,55	20,54	20,43	20,46	20,52	20,47	20,37	20,53	20,54	20,52	20,51	20,53	20,54	20,52	20,54	20,47	20,45	20,49	20,44	20,45	20,54	20,48	20,49	20,56	20,47	20,44	20,48	20,49	20,56	20,49	20,46	20,49	20,47	20,49	20,49	20,50	20,46	20,54	20,51	20,52	20,51	20,50	20,45	20,50	20,56	20,57	20,48	20,51	20,45	20,45	20,53	20,53	20,51	20,50	20,52	20,50	20,47	20,54	20,57	20,49	20,48	20,63	20,52	20,47	20,44	20,46	20,46	20,52	20,57	20,53	20,47	20,56	20,52	20,47	20,47	20,55	20,48	20,43	20,47	20,47	20,52	20,54	20,43	20,39	20,43	20,52	20,53	20,53	20,53	20,40	20,46	20,48	20,53	20,55	20,53	20,55	20,56	20,52	20,56	20,45	20,48	20,52	20,48	20,47	20,48	20,51	20,55	20,66	20,65	20,57	20,47	20,52	20,51	20,58	20,56	20,54	20,60	20,54	20,52	20,50	20,50	20,54	20,61	20,63	20,59	20,57	20,48	20,58	20,64	20,58	20,58	20,53	20,52	20,59	20,57	20,62	20,65	20,60	20,50	20,47	20,59	20,68	20,69	20,71	20,67	20,59	20,58	20,67	20,71	20,67	20,66	20,63	20,56	20,64	20,61	20,60	20,67	20,62	20,55	20,67	20,72	20,64	20,67	20,63	20,59	20,60	20,66	20,59	20,64	20,74	20,74	20,69	20,61	20,66	20,77	20,61	20,63	20,68	20,69	20,70	20,70	20,73	20,72	20,77	20,68	20,66	20,72	20,66	20,72	20,86	20,77	20,67	20,69	20,74	20,72	20,75	20,79	20,75	20,78	20,74	20,72	20,72	20,66	20,63	20,68	20,71	20,69	20,63	20,69	20,65	20,76	20,73	20,73	20,67	20,66	20,70	20,66	20,68	20,74	20,76	20,75	20,73	20,74	20,72	20,70	20,72	20,70	20,59	20,59	20,67	20,69	20,67	20,82	20,73	20,67	20,73	20,72	20,73	20,72	20,68	20,65	20,63	20,68	20,64	20,69	20,72	20,73	20,66	20,69	20,70	20,64	20,70	20,64	20,64	20,82	20,82	20,73	20,67	20,63	20,68	20,67	20,73	20,81	20,74	20,68	20,70	20,70	20,72	20,73	20,67	20,66	20,63	20,63	20,58	20,63	20,63	20,64	20,70	20,66	20,73	20,68	20,67	20,75	20,77	20,76	20,71	20,73	20,70	20,70	20,67	20,69	20,75	20,60	20,66	20,71	20,72	20,71	20,72	20,66	20,64	20,68	20,69	20,69	20,63	20,66	20,60	20,57	20,61	20,69	20,74	20,70	20,70	20,65	20,69	20,69	20,63	20,65	20,65	20,68	20,60	20,53	20,55	20,66	20,65	20,67	20,72	20,70	20,69	20,71	20,66	20,68	20,65	20,63	20,65	20,69	20,67	20,65	20,59	20,60	20,64	20,60	20,59	20,57	20,56	20,57	20,59	20,58	20,57	20,57	20,61	20,54	20,55	20,55	20,53	20,60	20,61	20,51	20,59	20,58	20,46	20,55	20,59	20,54	20,51	20,53	20,62	20,52	20,52	20,55	20,59	20,63	20,52	20,62	20,65	20,57	20,59	20,54	20,52	20,52	20,50	20,55	20,54	20,53	20,54	20,62	20,58	20,52	20,53	20,58	20,59	20,50	20,52	20,50	20,49	20,55	20,51	20,56	20,61	20,50	20,51	20,53	20,52	20,57	20,60	20,48	20,45	20,54	20,54	20,48	20,44	20,46	20,40	20,44	20,50	20,50	20,49	20,46	20,51	20,53	20,54	20,54	20,51	20,58	20,51	20,47	20,48	20,54	20,55	20,49	20,51	20,53	20,52	20,49	20,40	20,53	20,52	20,49	20,49	20,46	20,44	20,42	20,46	20,58	20,57	20,51	20,48	20,61	20,52	20,44	20,44	20,52	20,52	20,41	20,38	20,40	20,40	20,43	20,55	20,49	20,45	20,50	20,54	20,53	20,46	20,45	20,46	20,47	20,56	20,57	20,49	20,51	20,47	20,47	20,54	20,50	20,43	20,50	20,50	20,46	20,48	20,47	20,43	20,50	20,52	20,44	20,46	20,56	20,54	20,46	20,49	20,45	20,41	20,47	20,51	20,44	20,42	20,39	20,51	20,52	20,53	20,51	20,56	20,51	20,42	20,42	20,40	20,44	20,42	20,47	20,45	20,42	20,49	20,57	20,52	20,44	20,47	20,56	20,48	20,49	20,53	20,36	20,40	20,44	20,48	20,43	20,45	20,42	20,47	20,49	20,51	20,42	20,39	20,43	20,40	20,44	20,49	20,42	20,37	20,48	20,52	20,45	20,42	20,39	20,37	20,39	20,49	20,45	20,45	20,41	20,46	20,40	20,39	20,41	20,42	20,40	20,48	20,50	20,34	20,29	20,36	20,34	20,34	
20,52	20,55	20,48	20,44	20,37	20,34	20,43	20,44	20,50	20,52	20,28	20,28	20,41	20,45	20,43	20,44	20,37	20,44	20,54	20,44	20,41	20,43	20,40	20,37	20,42	20,46	20,38	20,42	20,47	20,50	20,47	20,52	20,35	20,26	20,31	20,31	20,37	20,40	20,44	20,44	20,41	20,46	20,44	20,39	20,44	20,41	20,37	20,35	20,41	20,54	20,63	20,51	20,50	20,40	20,46	20,52	20,42	20,36	20,40	20,48	20,37	20,49	20,51	20,50	20,43	20,36	20,35	20,42	20,46	20,43	20,42	20,42	20,40	20,49	20,49	20,48	20,51	20,51	20,55	20,52	20,44	20,44	20,43	20,46	20,40	20,48	20,55	20,51	20,47	20,53	20,53	20,53	20,58	20,52	20,48	20,44	20,45	20,43	20,50	20,53	20,47	20,50	20,46	20,47	20,41	20,44	20,53	20,54	20,54	20,51	20,46	20,42	20,50	20,50	20,47	20,46	20,48	20,46	20,47	20,45	20,48	20,55	20,63	20,59	20,40	20,48	20,54	20,49	20,55	20,52	20,49	20,44	20,48	20,51	20,47	20,43	20,48	20,44	20,47	20,59	20,59	20,48	20,51	20,53	20,56	20,56	20,56	20,52	20,52	20,58	20,55	20,48	20,47	20,47	20,55	20,46	20,50	20,51	20,50	20,54	20,45	20,40	20,45	20,50	20,52	20,58	20,54	20,40	20,41	20,48	20,50	20,51	20,54	20,57	20,66	20,50	20,54	20,51	20,55	20,58	20,51	20,46	20,51	20,47	20,49	20,53	20,55	20,52	20,42	20,49	20,50	20,58	20,62	20,54	20,56	20,56	20,46	20,51	20,48	20,54	20,63	20,68	20,69	20,61	20,51	20,54	20,61	20,57	20,55	20,52	20,55	20,60	20,58	20,63	20,59	20,57	20,60	20,56	20,56	20,65	20,60	20,62	20,59	20,51	20,55	20,60	20,59	20,63	20,65	20,62	20,61	20,70	20,62	20,63	20,67	20,66	20,62	20,64	20,70	20,66	20,69	20,64	20,61	20,62	20,62	20,65	20,63	20,72	20,74	20,68	20,65	20,64	20,72	20,63	20,70	20,80	20,75	20,71	20,73	20,75	20,73	20,71	20,65	20,67	20,74	20,67	20,65	20,82	20,76	20,66	20,72	20,71	20,69	20,71	20,72	20,75	20,78	20,75	20,72	20,69	20,67	20,70	20,65	20,64	20,66	20,70	20,72	20,70	20,76	20,73	20,69	20,68	20,76	20,80	20,72	20,70	20,71	20,79	20,77	20,70	20,69	20,76	20,70	20,72	20,73	20,68	20,65	20,64	20,68	20,72	20,70	20,76	20,68	20,70	20,71	20,68	20,71	20,72	20,74	20,65	20,70	20,70	20,74	20,70	20,70	20,68	20,68	20,67	20,66	20,69	20,66	20,68	20,75	20,74	20,75	20,75	20,69	20,68	20,65	20,69	20,73	20,73	20,68	20,69	20,69	20,75	20,75	20,70	20,65	20,66	20,70	20,67	20,63	20,68	20,64	20,60	20,69	20,72	20,69	20,74	20,74	20,71	20,69	20,68	20,71	20,72	20,72	20,64	20,66	20,68	20,62	20,67	20,71	20,76	20,67	20,72	20,67	20,72	20,70	20,58	20,60	20,60	20,59	20,59	20,62	20,73	20,79	20,73	20,69	20,65	20,66	20,68	20,69	20,65	20,63	20,66	20,72	20,70	20,61	20,61	20,66	20,71	20,63	20,67	20,76	20,70	20,65	20,67	20,65	20,61	20,64	20,63	20,72	20,63	20,69	20,61	20,58	20,57	20,54	20,59	20,64	20,63	20,57	20,58	20,64	20,60	20,58	20,55	20,59	20,61	20,54	20,53	20,53	20,61	20,55	20,56	20,62	20,58	20,52	20,59	20,58	20,60	20,53	20,58	20,58	20,54	20,52	20,51	20,60	20,56	20,60	20,70	20,62	20,54	20,56	20,53	20,51	20,50	20,48	20,49	20,58	20,52	20,59	20,56	20,51	20,55	20,54	20,55	20,50	20,57	20,51	20,49	20,53	20,59	20,58	20,57	20,48	20,47	20,54	20,53	20,59	20,57	20,56	20,46	20,57	20,56	20,50	20,44	20,47	20,45	20,39	20,50	20,53	20,51	20,43	20,47	20,51	20,55	20,53	20,50	20,57	20,53	20,41	20,42	20,49	20,55	20,52	20,48	20,50	20,54	20,49	20,49	20,57	20,57	20,56	20,54	20,48	20,42	20,41	20,47	20,55	20,56	20,56	20,52	20,55	20,52	20,44	20,42	20,43	20,47	20,42	20,41	20,46	20,45	20,47	20,48	20,38	20,47	20,51	20,59	20,53	20,50	20,45	20,49	20,47	20,51	20,49	20,43	20,44	20,44	20,46	20,49	20,53	20,50	20,51	20,52	20,46	20,50	20,49	20,51	20,55	20,49	20,44	20,49	20,56	20,61	20,47	20,44	20,49	20,41	20,41	20,45	20,35	20,42	20,46	20,53	20,47	20,43	20,48	20,50	20,52	20,35	20,48	20,50	20,44	20,46	20,47	20,41	20,33	20,43	20,44	20,49	20,35	20,37	20,47	20,51	20,49	20,57	20,48	20,43	20,38	20,45	20,43	20,51	20,43	20,45	20,42	20,44	20,43	20,42	20,45	20,47	20,44	20,39	20,48	20,46	20,43	20,49	20,43	20,46	20,45	20,35	20,39	20,49	20,49	20,52	20,45	20,41	20,37	20,34	20,46	20,47	20,40	20,46	20,45	20,34	20,36	20,41	20,39	20,37	
20,51	20,44	20,40	20,44	20,40	20,39	20,36	20,39	20,38	20,34	20,29	20,28	20,42	20,46	20,41	20,42	20,41	20,44	20,48	20,53	20,44	20,44	20,44	20,34	20,36	20,47	20,42	20,38	20,43	20,48	20,35	20,37	20,40	20,27	20,30	20,40	20,29	20,34	20,39	20,41	20,43	20,45	20,44	20,37	20,39	20,40	20,40	20,41	20,45	20,46	20,59	20,43	20,36	20,38	20,51	20,61	20,49	20,48	20,46	20,45	20,36	20,38	20,52	20,53	20,43	20,45	20,40	20,41	20,47	20,49	20,48	20,46	20,41	20,51	20,61	20,45	20,48	20,51	20,50	20,52	20,40	20,42	20,48	20,48	20,52	20,53	20,51	20,46	20,49	20,56	20,46	20,51	20,56	20,57	20,46	20,44	20,45	20,50	20,52	20,46	20,40	20,42	20,43	20,46	20,47	20,46	20,44	20,46	20,41	20,46	20,39	20,44	20,53	20,52	20,53	20,41	20,41	20,55	20,47	20,42	20,44	20,49	20,64	20,62	20,51	20,53	20,48	20,50	20,50	20,45	20,47	20,53	20,52	20,47	20,52	20,54	20,53	20,61	20,52	20,47	20,52	20,56	20,55	20,54	20,55	20,56	20,50	20,55	20,53	20,55	20,61	20,54	20,54	20,46	20,52	20,56	20,55	20,54	20,41	20,47	20,46	20,47	20,45	20,44	20,50	20,50	20,51	20,43	20,46	20,49	20,52	20,51	20,48	20,53	20,59	20,52	20,51	20,52	20,54	20,55	20,55	20,52	20,52	20,49	20,49	20,51	20,53	20,50	20,44	20,50	20,49	20,54	20,55	20,56	20,55	20,53	20,49	20,51	20,52	20,58	20,57	20,60	20,61	20,61	20,56	20,54	20,58	20,53	20,50	20,49	20,56	20,57	20,54	20,61	20,59	20,57	20,70	20,65	20,58	20,59	20,61	20,59	20,57	20,60	20,60	20,62	20,60	20,65	20,63	20,64	20,67	20,69	20,61	20,62	20,61	20,61	20,67	20,64	20,62	20,60	20,60	20,63	20,61	20,61	20,64	20,66	20,71	20,72	20,68	20,65	20,73	20,62	20,60	20,66	20,64	20,73	20,70	20,68	20,69	20,66	20,72	20,74	20,66	20,66	20,74	20,66	20,62	20,77	20,76	20,70	20,75	20,71	20,67	20,75	20,68	20,70	20,81	20,77	20,76	20,72	20,73	20,78	20,75	20,69	20,74	20,69	20,68	20,72	20,77	20,79	20,71	20,74	20,82	20,77	20,74	20,68	20,67	20,72	20,71	20,65	20,74	20,72	20,70	20,75	20,67	20,67	20,73	20,69	20,67	20,68	20,66	20,69	20,71	20,70	20,71	20,70	20,72	20,72	20,76	20,77	20,73	20,72	20,76	20,76	20,69	20,69	20,65	20,68	20,67	20,73	20,72	20,73	20,67	20,65	20,71	20,71	20,73	20,68	20,74	20,76	20,68	20,69	20,72	20,70	20,66	20,70	20,71	20,65	20,73	20,77	20,79	20,77	20,67	20,64	20,71	20,59	20,62	20,75	20,75	20,70	20,68	20,65	20,71	20,71	20,65	20,69	20,71	20,64	20,63	20,68	20,59	20,66	20,61	20,66	20,72	20,69	20,65	20,68	20,70	20,60	20,59	20,59	20,57	20,64	20,63	20,73	20,69	20,63	20,65	20,68	20,69	20,70	20,62	20,63	20,66	20,67	20,64	20,69	20,66	20,68	20,74	20,66	20,60	20,59	20,67	20,71	20,68	20,66	20,67	20,70	20,68	20,65	20,61	20,55	20,56	20,59	20,56	20,60	20,60	20,59	20,65	20,62	20,58	20,55	20,65	20,57	20,55	20,58	20,61	20,64	20,56	20,52	20,47	20,60	20,67	20,58	20,61	20,62	20,54	20,52	20,55	20,53	20,56	20,62	20,60	20,55	20,57	20,50	20,53	20,53	20,56	20,63	20,55	20,56	20,57	20,57	20,58	20,56	20,49	20,47	20,53	20,56	20,62	20,56	20,55	20,56	20,50	20,51	20,55	20,49	20,49	20,57	20,48	20,50	20,48	20,51	20,45	20,49	20,48	20,47	20,59	20,51	20,45	20,51	20,51	20,51	20,51	20,48	20,50	20,53	20,48	20,56	20,54	20,50	20,50	20,53	20,43	20,44	20,57	20,56	20,55	20,51	20,43	20,50	20,50	20,50	20,52	20,52	20,42	20,52	20,52	20,49	20,54	20,58	20,55	20,50	20,48	20,45	20,47	20,49	20,51	20,45	20,48	20,49	20,47	20,38	20,38	20,44	20,40	20,44	20,40	20,40	20,48	20,52	20,51	20,52	20,42	20,49	20,45	20,47	20,47	20,43	20,46	20,51	20,53	20,49	20,49	20,44	20,46	20,50	20,49	20,45	20,48	20,54	20,49	20,47	20,37	20,49	20,50	20,53	20,51	20,49	20,43	20,42	20,56	20,53	20,43	20,38	20,49	20,48	20,45	20,47	20,37	20,44	20,49	20,46	20,41	20,38	20,50	20,49	20,49	20,42	20,44	20,49	20,39	20,37	20,48	20,40	20,42	20,45	20,44	20,43	20,46	20,46	20,41	20,42	20,46	20,46	20,50	20,44	20,47	20,48	20,45	20,47	20,36	20,43	20,32	20,32	20,45	20,49	20,44	20,41	20,41	20,40	20,40	20,39	20,41	20,40	20,44	20,45	20,42	20,34	20,40	20,44	20,47	20,44	20,43	20,48	20,47	20,36	20,43	20,40	20,31	20,36	20,33	20,34	20,35	20,37	20,35	20,37	
20,44	20,41	20,40	20,44	20,41	20,42	20,41	20,42	20,40	20,34	20,35	20,45	20,48	20,43	20,38	20,44	20,38	20,42	20,36	20,45	20,40	20,37	20,47	20,42	20,34	20,43	20,51	20,35	20,26	20,37	20,38	20,41	20,41	20,36	20,35	20,44	20,34	20,34	20,37	20,37	20,46	20,47	20,37	20,35	20,39	20,43	20,49	20,53	20,47	20,48	20,44	20,47	20,44	20,45	20,49	20,50	20,49	20,44	20,43	20,39	20,41	20,51	20,48	20,50	20,44	20,44	20,50	20,46	20,43	20,51	20,53	20,50	20,46	20,48	20,54	20,46	20,42	20,46	20,51	20,49	20,47	20,44	20,48	20,42	20,44	20,51	20,48	20,46	20,54	20,49	20,49	20,47	20,52	20,49	20,53	20,50	20,47	20,47	20,51	20,44	20,49	20,52	20,51	20,46	20,52	20,52	20,54	20,47	20,38	20,40	20,45	20,47	20,51	20,49	20,45	20,40	20,44	20,52	20,49	20,45	20,48	20,46	20,55	20,56	20,49	20,52	20,54	20,46	20,48	20,51	20,45	20,39	20,48	20,54	20,54	20,55	20,54	20,57	20,50	20,48	20,41	20,47	20,52	20,52	20,48	20,53	20,53	20,48	20,53	20,50	20,49	20,51	20,54	20,49	20,46	20,50	20,55	20,50	20,48	20,51	20,53	20,51	20,51	20,52	20,48	20,52	20,47	20,47	20,44	20,54	20,53	20,49	20,46	20,48	20,51	20,56	20,52	20,53	20,55	20,56	20,52	20,55	20,56	20,55	20,49	20,55	20,55	20,51	20,51	20,53	20,51	20,59	20,59	20,52	20,54	20,53	20,52	20,50	20,54	20,54	20,55	20,52	20,57	20,57	20,54	20,57	20,52	20,48	20,49	20,45	20,50	20,60	20,60	20,58	20,58	20,62	20,61	20,61	20,58	20,65	20,66	20,68	20,64	20,65	20,70	20,70	20,69	20,70	20,68	20,64	20,64	20,68	20,63	20,60	20,64	20,62	20,55	20,68	20,61	20,61	20,54	20,61	20,63	20,65	20,60	20,63	20,73	20,71	20,69	20,72	20,70	20,70	20,61	20,55	20,64	20,64	20,65	20,65	20,66	20,67	20,76	20,76	20,66	20,66	20,69	20,63	20,67	20,76	20,76	20,71	20,74	20,73	20,71	20,70	20,66	20,67	20,68	20,66	20,75	20,76	20,71	20,72	20,73	20,69	20,70	20,69	20,70	20,69	20,84	20,79	20,73	20,70	20,74	20,78	20,76	20,67	20,62	20,76	20,70	20,69	20,78	20,72	20,68	20,77	20,74	20,75	20,77	20,79	20,74	20,68	20,66	20,74	20,72	20,72	20,72	20,77	20,78	20,72	20,67	20,69	20,70	20,76	20,78	20,75	20,68	20,76	20,72	20,66	20,69	20,72	20,73	20,75	20,76	20,73	20,70	20,65	20,64	20,68	20,76	20,76	20,75	20,66	20,73	20,73	20,74	20,67	20,67	20,66	20,66	20,79	20,79	20,75	20,74	20,70	20,71	20,68	20,63	20,74	20,76	20,68	20,66	20,67	20,71	20,76	20,71	20,67	20,72	20,70	20,68	20,74	20,65	20,65	20,64	20,66	20,73	20,74	20,70	20,68	20,64	20,57	20,61	20,67	20,67	20,68	20,66	20,68	20,65	20,61	20,69	20,72	20,68	20,70	20,62	20,58	20,64	20,71	20,65	20,69	20,66	20,67	20,69	20,70	20,67	20,63	20,60	20,65	20,71	20,64	20,66	20,71	20,68	20,65	20,64	20,58	20,63	20,66	20,61	20,62	20,63	20,66	20,67	20,66	20,59	20,58	20,59	20,62	20,62	20,67	20,64	20,59	20,57	20,57	20,52	20,50	20,58	20,61	20,62	20,56	20,53	20,50	20,51	20,55	20,56	20,59	20,55	20,44	20,54	20,59	20,55	20,52	20,57	20,58	20,63	20,59	20,50	20,57	20,57	20,54	20,51	20,51	20,51	20,48	20,61	20,59	20,57	20,61	20,51	20,57	20,53	20,48	20,52	20,58	20,50	20,46	20,46	20,51	20,50	20,53	20,57	20,42	20,49	20,55	20,46	20,52	20,50	20,51	20,52	20,51	20,54	20,53	20,51	20,55	20,50	20,47	20,49	20,60	20,56	20,51	20,53	20,54	20,58	20,55	20,39	20,44	20,43	20,45	20,48	20,50	20,44	20,47	20,51	20,44	20,44	20,54	20,54	20,44	20,44	20,43	20,51	20,49	20,44	20,42	20,46	20,51	20,52	20,40	20,43	20,52	20,47	20,48	20,47	20,45	20,43	20,48	20,51	20,48	20,47	20,45	20,49	20,47	20,49	20,49	20,47	20,49	20,50	20,49	20,48	20,49	20,46	20,47	20,42	20,44	20,49	20,42	20,44	20,50	20,43	20,46	20,52	20,51	20,43	20,36	20,43	20,37	20,46	20,47	20,45	20,46	20,50	20,47	20,52	20,46	20,44	20,45	20,45	20,46	20,41	20,35	20,46	20,47	20,47	20,47	20,44	20,38	20,38	20,38	20,46	20,36	20,45	20,55	20,51	20,49	20,43	20,47	20,52	20,46	20,44	20,46	20,50	20,54	20,46	20,46	20,40	20,46	20,41	20,43	20,36	20,38	20,40	20,40	20,35	20,45	20,55	20,51	20,38	20,36	20,39	20,42	20,43	20,41	20,43	20,43	20,37	20,37	20,38	20,34	20,27	20,48	20,50	20,47	20,43	20,35	20,36	20,35	20,36	20,31	20,34	20,41	20,42	20,46	
20,44	20,43	20,46	20,46	20,41	20,40	20,42	20,44	20,42	20,27	20,31	20,39	20,41	20,41	20,50	20,49	20,51	20,49	20,45	20,39	20,37	20,35	20,39	20,39	20,40	20,46	20,44	20,35	20,26	20,36	20,46	20,53	20,45	20,33	20,36	20,45	20,41	20,38	20,40	20,36	20,42	20,41	20,41	20,40	20,49	20,51	20,44	20,49	20,46	20,48	20,45	20,44	20,55	20,51	20,60	20,52	20,49	20,48	20,42	20,46	20,50	20,53	20,51	20,41	20,41	20,43	20,43	20,43	20,43	20,44	20,43	20,46	20,46	20,45	20,47	20,50	20,43	20,43	20,49	20,54	20,47	20,39	20,44	20,46	20,41	20,48	20,47	20,54	20,51	20,47	20,51	20,55	20,59	20,54	20,50	20,54	20,53	20,54	20,66	20,54	20,57	20,51	20,49	20,48	20,51	20,47	20,50	20,47	20,45	20,44	20,40	20,41	20,53	20,52	20,48	20,42	20,39	20,45	20,46	20,42	20,46	20,46	20,54	20,47	20,44	20,52	20,51	20,48	20,49	20,51	20,50	20,42	20,45	20,51	20,57	20,51	20,47	20,48	20,40	20,49	20,46	20,50	20,50	20,53	20,57	20,54	20,44	20,47	20,52	20,58	20,43	20,42	20,51	20,49	20,43	20,40	20,52	20,53	20,55	20,58	20,45	20,53	20,57	20,60	20,60	20,51	20,53	20,48	20,48	20,47	20,51	20,52	20,49	20,50	20,49	20,56	20,47	20,52	20,61	20,59	20,46	20,48	20,49	20,48	20,48	20,56	20,52	20,51	20,51	20,54	20,49	20,61	20,58	20,53	20,50	20,56	20,50	20,50	20,55	20,58	20,56	20,56	20,63	20,59	20,54	20,57	20,58	20,48	20,45	20,48	20,55	20,58	20,59	20,63	20,58	20,58	20,67	20,62	20,59	20,66	20,73	20,62	20,60	20,65	20,58	20,61	20,69	20,77	20,73	20,71	20,67	20,67	20,62	20,58	20,62	20,62	20,55	20,61	20,63	20,63	20,61	20,68	20,65	20,64	20,56	20,56	20,67	20,68	20,68	20,72	20,74	20,70	20,70	20,61	20,63	20,74	20,67	20,66	20,64	20,66	20,64	20,71	20,67	20,67	20,65	20,64	20,61	20,75	20,75	20,66	20,68	20,78	20,74	20,73	20,63	20,70	20,74	20,62	20,64	20,67	20,66	20,69	20,68	20,75	20,71	20,70	20,72	20,70	20,74	20,75	20,73	20,74	20,70	20,77	20,75	20,68	20,71	20,78	20,73	20,68	20,78	20,77	20,74	20,77	20,74	20,71	20,70	20,79	20,78	20,74	20,75	20,74	20,77	20,76	20,76	20,80	20,80	20,72	20,68	20,66	20,70	20,72	20,77	20,76	20,70	20,77	20,77	20,68	20,68	20,72	20,70	20,67	20,73	20,72	20,68	20,68	20,67	20,66	20,71	20,75	20,76	20,79	20,70	20,67	20,68	20,69	20,70	20,77	20,69	20,79	20,79	20,67	20,68	20,70	20,73	20,62	20,61	20,66	20,69	20,69	20,74	20,69	20,67	20,68	20,72	20,70	20,70	20,74	20,74	20,77	20,69	20,74	20,71	20,69	20,66	20,63	20,72	20,66	20,61	20,61	20,64	20,67	20,69	20,72	20,67	20,70	20,65	20,66	20,68	20,68	20,68	20,68	20,76	20,62	20,68	20,71	20,77	20,69	20,63	20,65	20,71	20,65	20,71	20,67	20,58	20,55	20,65	20,65	20,68	20,70	20,64	20,60	20,62	20,67	20,66	20,73	20,67	20,67	20,66	20,66	20,64	20,66	20,60	20,54	20,57	20,64	20,70	20,72	20,65	20,57	20,53	20,56	20,55	20,54	20,54	20,65	20,59	20,54	20,60	20,61	20,46	20,50	20,54	20,54	20,52	20,49	20,55	20,60	20,55	20,48	20,60	20,57	20,55	20,60	20,49	20,59	20,59	20,49	20,46	20,53	20,55	20,52	20,59	20,66	20,54	20,55	20,54	20,55	20,50	20,46	20,56	20,60	20,49	20,45	20,45	20,50	20,55	20,53	20,54	20,50	20,52	20,55	20,53	20,46	20,43	20,46	20,49	20,47	20,46	20,46	20,42	20,48	20,49	20,45	20,39	20,56	20,63	20,57	20,52	20,49	20,58	20,59	20,43	20,38	20,49	20,45	20,48	20,60	20,48	20,47	20,48	20,38	20,45	20,53	20,45	20,39	20,39	20,44	20,44	20,56	20,46	20,39	20,52	20,55	20,49	20,42	20,51	20,53	20,48	20,45	20,48	20,51	20,47	20,51	20,48	20,50	20,46	20,44	20,49	20,51	20,52	20,48	20,42	20,45	20,45	20,44	20,41	20,37	20,46	20,43	20,40	20,46	20,53	20,45	20,45	20,46	20,52	20,55	20,50	20,46	20,50	20,43	20,39	20,36	20,30	20,40	20,51	20,47	20,47	20,43	20,42	20,50	20,46	20,45	20,43	20,46	20,42	20,36	20,47	20,37	20,42	20,46	20,46	20,42	20,41	20,43	20,42	20,37	20,45	20,47	20,55	20,50	20,45	20,42	20,46	20,50	20,42	20,42	20,47	20,52	20,47	20,41	20,37	20,43	20,45	20,42	20,36	20,48	20,43	20,45	20,43	20,37	20,53	20,46	20,33	20,36	20,40	20,46	20,48	20,38	20,40	20,44	20,44	20,46	20,44	20,39	20,36	20,48	20,44	20,41	20,39	20,40	20,40	20,36	20,41	20,33	20,38	20,46	20,42	20,41	
20,41	20,35	20,41	20,42	20,40	20,32	20,38	20,43	20,41	20,35	20,29	20,34	20,44	20,40	20,45	20,43	20,50	20,66	20,57	20,45	20,41	20,35	20,37	20,28	20,37	20,51	20,47	20,45	20,35	20,37	20,37	20,50	20,47	20,43	20,36	20,38	20,37	20,40	20,36	20,39	20,38	20,49	20,40	20,38	20,41	20,47	20,37	20,34	20,37	20,46	20,46	20,42	20,55	20,53	20,55	20,52	20,49	20,48	20,48	20,49	20,51	20,56	20,48	20,40	20,33	20,40	20,47	20,47	20,45	20,59	20,47	20,48	20,49	20,47	20,43	20,41	20,40	20,49	20,51	20,49	20,45	20,35	20,41	20,44	20,45	20,43	20,49	20,50	20,57	20,56	20,55	20,53	20,55	20,58	20,48	20,57	20,59	20,57	20,57	20,56	20,57	20,49	20,42	20,46	20,49	20,49	20,52	20,47	20,44	20,42	20,42	20,40	20,47	20,48	20,46	20,45	20,42	20,53	20,53	20,45	20,46	20,43	20,57	20,53	20,40	20,53	20,52	20,47	20,53	20,50	20,44	20,48	20,50	20,50	20,56	20,59	20,49	20,45	20,43	20,46	20,45	20,41	20,43	20,41	20,47	20,52	20,53	20,46	20,50	20,52	20,53	20,49	20,46	20,52	20,47	20,42	20,57	20,52	20,57	20,59	20,46	20,47	20,52	20,53	20,51	20,50	20,48	20,44	20,46	20,53	20,54	20,49	20,56	20,50	20,55	20,50	20,52	20,50	20,59	20,55	20,52	20,53	20,56	20,46	20,45	20,55	20,56	20,55	20,46	20,50	20,48	20,53	20,53	20,47	20,51	20,59	20,56	20,60	20,55	20,55	20,62	20,57	20,57	20,55	20,50	20,53	20,57	20,49	20,52	20,56	20,55	20,65	20,56	20,57	20,56	20,51	20,62	20,67	20,58	20,61	20,66	20,59	20,54	20,61	20,59	20,60	20,71	20,81	20,74	20,63	20,56	20,58	20,60	20,61	20,60	20,67	20,63	20,68	20,66	20,62	20,67	20,75	20,65	20,62	20,59	20,59	20,67	20,61	20,70	20,73	20,73	20,73	20,70	20,63	20,67	20,70	20,74	20,71	20,67	20,60	20,57	20,65	20,70	20,68	20,70	20,68	20,70	20,79	20,80	20,73	20,67	20,73	20,78	20,70	20,64	20,68	20,74	20,66	20,75	20,68	20,72	20,77	20,74	20,74	20,71	20,74	20,71	20,74	20,75	20,70	20,67	20,69	20,68	20,74	20,72	20,66	20,69	20,78	20,80	20,73	20,69	20,79	20,76	20,78	20,72	20,71	20,67	20,76	20,75	20,67	20,77	20,76	20,65	20,72	20,74	20,73	20,74	20,70	20,77	20,71	20,67	20,75	20,72	20,76	20,71	20,75	20,78	20,71	20,70	20,75	20,71	20,75	20,75	20,73	20,74	20,68	20,67	20,71	20,69	20,67	20,73	20,78	20,74	20,69	20,60	20,62	20,69	20,79	20,76	20,79	20,80	20,68	20,63	20,61	20,69	20,67	20,71	20,66	20,61	20,62	20,74	20,74	20,71	20,64	20,65	20,64	20,64	20,67	20,68	20,73	20,70	20,74	20,71	20,68	20,66	20,68	20,75	20,63	20,64	20,68	20,65	20,62	20,69	20,67	20,66	20,69	20,66	20,65	20,69	20,68	20,68	20,69	20,70	20,64	20,65	20,66	20,70	20,71	20,63	20,67	20,74	20,63	20,69	20,70	20,67	20,58	20,63	20,66	20,72	20,68	20,69	20,66	20,58	20,61	20,65	20,71	20,72	20,65	20,62	20,67	20,62	20,67	20,65	20,58	20,61	20,61	20,66	20,69	20,67	20,65	20,50	20,51	20,57	20,54	20,59	20,71	20,62	20,58	20,63	20,62	20,60	20,56	20,54	20,55	20,51	20,53	20,59	20,52	20,48	20,43	20,59	20,67	20,59	20,57	20,58	20,58	20,54	20,48	20,53	20,52	20,53	20,54	20,54	20,57	20,56	20,55	20,54	20,55	20,52	20,49	20,59	20,63	20,47	20,48	20,47	20,53	20,60	20,49	20,46	20,52	20,52	20,53	20,55	20,43	20,41	20,51	20,47	20,46	20,42	20,45	20,45	20,42	20,47	20,53	20,45	20,41	20,52	20,54	20,47	20,45	20,58	20,51	20,39	20,42	20,47	20,48	20,41	20,51	20,51	20,51	20,48	20,42	20,46	20,49	20,44	20,39	20,42	20,37	20,39	20,48	20,50	20,51	20,54	20,55	20,45	20,39	20,41	20,51	20,52	20,54	20,45	20,51	20,53	20,48	20,41	20,44	20,47	20,43	20,38	20,45	20,53	20,48	20,39	20,41	20,51	20,56	20,48	20,38	20,44	20,44	20,41	20,47	20,46	20,44	20,50	20,51	20,44	20,53	20,49	20,46	20,53	20,55	20,47	20,43	20,41	20,33	20,46	20,47	20,40	20,44	20,40	20,39	20,40	20,43	20,36	20,42	20,47	20,39	20,48	20,46	20,41	20,45	20,40	20,37	20,41	20,45	20,42	20,36	20,47	20,47	20,43	20,47	20,49	20,47	20,40	20,46	20,36	20,34	20,41	20,40	20,37	20,48	20,43	20,46	20,47	20,44	20,45	20,41	20,41	20,48	20,51	20,47	20,43	20,39	20,38	20,44	20,43	20,46	20,43	20,40	20,42	20,41	20,43	20,46	20,41	20,40	20,44	20,52	20,45	20,37	20,32	20,38	20,44	20,42	20,47	20,37	20,40	20,44	20,42	20,41	
20,47	20,33	20,32	20,38	20,32	20,34	20,36	20,43	20,34	20,34	20,37	20,36	20,42	20,33	20,39	20,47	20,41	20,50	20,48	20,47	20,46	20,41	20,44	20,47	20,38	20,44	20,34	20,36	20,41	20,43	20,40	20,35	20,44	20,43	20,43	20,43	20,41	20,50	20,44	20,45	20,45	20,48	20,42	20,38	20,41	20,49	20,45	20,42	20,50	20,53	20,42	20,41	20,48	20,54	20,58	20,54	20,39	20,47	20,46	20,48	20,46	20,49	20,44	20,39	20,37	20,36	20,37	20,40	20,41	20,56	20,53	20,45	20,46	20,45	20,51	20,45	20,43	20,51	20,47	20,42	20,45	20,46	20,42	20,46	20,47	20,47	20,46	20,42	20,51	20,55	20,49	20,47	20,51	20,46	20,50	20,57	20,59	20,52	20,47	20,51	20,52	20,51	20,44	20,38	20,42	20,45	20,49	20,54	20,41	20,38	20,39	20,41	20,46	20,41	20,41	20,44	20,39	20,44	20,51	20,49	20,44	20,44	20,61	20,62	20,42	20,50	20,53	20,52	20,58	20,54	20,48	20,48	20,44	20,47	20,50	20,55	20,52	20,50	20,44	20,46	20,51	20,45	20,43	20,35	20,40	20,50	20,59	20,49	20,42	20,49	20,48	20,53	20,41	20,49	20,58	20,54	20,39	20,42	20,50	20,55	20,45	20,49	20,50	20,59	20,57	20,49	20,45	20,41	20,46	20,46	20,50	20,47	20,53	20,53	20,54	20,57	20,48	20,47	20,50	20,55	20,51	20,60	20,60	20,56	20,48	20,52	20,64	20,53	20,47	20,48	20,47	20,50	20,52	20,51	20,54	20,60	20,61	20,62	20,58	20,56	20,57	20,50	20,50	20,53	20,46	20,51	20,52	20,49	20,57	20,60	20,52	20,63	20,61	20,57	20,50	20,56	20,66	20,65	20,63	20,69	20,70	20,67	20,55	20,51	20,61	20,60	20,63	20,75	20,71	20,64	20,49	20,51	20,60	20,65	20,63	20,65	20,68	20,67	20,69	20,66	20,65	20,79	20,73	20,67	20,59	20,55	20,59	20,64	20,70	20,78	20,75	20,65	20,64	20,62	20,62	20,71	20,68	20,70	20,69	20,70	20,74	20,73	20,69	20,73	20,74	20,66	20,64	20,77	20,83	20,81	20,77	20,67	20,67	20,66	20,66	20,72	20,70	20,63	20,69	20,73	20,78	20,78	20,77	20,77	20,76	20,72	20,68	20,71	20,73	20,70	20,70	20,75	20,72	20,81	20,78	20,70	20,72	20,73	20,72	20,73	20,70	20,76	20,73	20,80	20,72	20,71	20,71	20,79	20,73	20,60	20,69	20,74	20,72	20,72	20,70	20,69	20,75	20,67	20,78	20,73	20,71	20,69	20,72	20,69	20,72	20,71	20,78	20,74	20,62	20,77	20,83	20,78	20,79	20,73	20,78	20,78	20,68	20,76	20,80	20,69	20,70	20,75	20,77	20,74	20,63	20,65	20,65	20,75	20,75	20,72	20,79	20,72	20,68	20,73	20,75	20,71	20,72	20,69	20,65	20,67	20,73	20,71	20,78	20,71	20,65	20,66	20,66	20,69	20,70	20,68	20,70	20,67	20,70	20,74	20,70	20,68	20,68	20,67	20,65	20,69	20,67	20,64	20,69	20,70	20,70	20,75	20,67	20,63	20,69	20,73	20,69	20,75	20,70	20,63	20,67	20,66	20,66	20,72	20,72	20,79	20,74	20,60	20,64	20,67	20,68	20,66	20,70	20,69	20,71	20,67	20,65	20,67	20,66	20,66	20,70	20,76	20,76	20,62	20,60	20,64	20,59	20,68	20,67	20,64	20,60	20,67	20,64	20,59	20,62	20,60	20,59	20,63	20,69	20,65	20,65	20,70	20,66	20,58	20,57	20,58	20,59	20,59	20,61	20,59	20,57	20,51	20,58	20,59	20,54	20,53	20,53	20,60	20,62	20,58	20,55	20,62	20,55	20,48	20,55	20,53	20,50	20,52	20,54	20,59	20,51	20,54	20,49	20,48	20,51	20,45	20,56	20,56	20,56	20,54	20,50	20,58	20,60	20,50	20,54	20,52	20,53	20,54	20,62	20,57	20,49	20,51	20,42	20,41	20,50	20,50	20,46	20,43	20,43	20,48	20,50	20,48	20,48	20,43	20,41	20,49	20,56	20,41	20,35	20,46	20,49	20,45	20,48	20,55	20,50	20,52	20,47	20,48	20,50	20,57	20,53	20,44	20,33	20,37	20,40	20,50	20,52	20,48	20,53	20,49	20,43	20,44	20,41	20,49	20,50	20,53	20,49	20,49	20,48	20,50	20,32	20,33	20,42	20,40	20,42	20,49	20,55	20,50	20,43	20,44	20,44	20,56	20,55	20,41	20,45	20,45	20,44	20,47	20,52	20,53	20,60	20,51	20,46	20,57	20,55	20,50	20,54	20,48	20,47	20,52	20,45	20,30	20,40	20,48	20,44	20,47	20,42	20,40	20,41	20,50	20,44	20,43	20,54	20,47	20,47	20,46	20,44	20,42	20,40	20,41	20,35	20,36	20,40	20,40	20,44	20,39	20,38	20,41	20,43	20,47	20,42	20,43	20,38	20,37	20,43	20,49	20,37	20,36	20,47	20,47	20,46	20,43	20,50	20,50	20,45	20,48	20,49	20,49	20,45	20,43	20,40	20,38	20,29	20,32	20,27	20,32	20,43	20,36	20,40	20,44	20,51	20,46	20,41	20,48	20,35	20,35	20,38	20,34	20,38	20,44	20,43	20,31	20,36	20,42	20,33	20,39	
20,46	20,32	20,35	20,42	20,36	20,35	20,40	20,48	20,39	20,28	20,28	20,28	20,31	20,30	20,40	20,43	20,41	20,46	20,42	20,44	20,46	20,43	20,50	20,47	20,38	20,46	20,39	20,33	20,43	20,48	20,35	20,38	20,36	20,36	20,43	20,49	20,46	20,50	20,45	20,42	20,43	20,38	20,36	20,35	20,41	20,39	20,52	20,40	20,41	20,49	20,50	20,51	20,51	20,51	20,52	20,54	20,47	20,42	20,41	20,42	20,47	20,48	20,44	20,41	20,36	20,36	20,39	20,38	20,39	20,47	20,51	20,52	20,47	20,39	20,49	20,49	20,48	20,50	20,47	20,38	20,46	20,39	20,45	20,38	20,49	20,56	20,52	20,48	20,53	20,53	20,49	20,54	20,57	20,52	20,43	20,57	20,59	20,50	20,47	20,44	20,49	20,53	20,50	20,40	20,36	20,44	20,48	20,52	20,48	20,32	20,41	20,51	20,48	20,40	20,39	20,46	20,46	20,38	20,46	20,50	20,45	20,43	20,54	20,58	20,52	20,59	20,54	20,51	20,59	20,50	20,42	20,40	20,42	20,45	20,41	20,41	20,43	20,50	20,47	20,45	20,53	20,52	20,47	20,49	20,47	20,47	20,51	20,52	20,40	20,55	20,51	20,52	20,52	20,53	20,52	20,57	20,48	20,40	20,50	20,52	20,48	20,55	20,54	20,57	20,56	20,47	20,44	20,50	20,53	20,54	20,48	20,39	20,49	20,52	20,49	20,54	20,45	20,41	20,50	20,56	20,53	20,51	20,49	20,51	20,50	20,49	20,53	20,54	20,49	20,48	20,53	20,50	20,51	20,58	20,55	20,53	20,54	20,53	20,57	20,60	20,60	20,51	20,47	20,46	20,48	20,54	20,48	20,45	20,62	20,57	20,52	20,55	20,60	20,59	20,61	20,63	20,70	20,61	20,70	20,75	20,72	20,66	20,66	20,63	20,62	20,64	20,63	20,70	20,72	20,64	20,58	20,63	20,62	20,60	20,65	20,66	20,67	20,64	20,65	20,73	20,72	20,75	20,72	20,64	20,57	20,59	20,61	20,67	20,68	20,76	20,71	20,64	20,68	20,71	20,68	20,78	20,76	20,69	20,75	20,76	20,75	20,78	20,70	20,72	20,74	20,61	20,59	20,70	20,73	20,69	20,70	20,69	20,60	20,65	20,67	20,78	20,73	20,65	20,65	20,71	20,74	20,78	20,73	20,74	20,72	20,74	20,66	20,66	20,78	20,79	20,76	20,74	20,81	20,85	20,81	20,71	20,80	20,80	20,74	20,71	20,75	20,78	20,72	20,79	20,78	20,74	20,69	20,79	20,75	20,67	20,71	20,75	20,76	20,79	20,71	20,68	20,84	20,82	20,78	20,73	20,71	20,68	20,68	20,73	20,72	20,79	20,82	20,77	20,57	20,69	20,88	20,79	20,79	20,78	20,72	20,72	20,73	20,71	20,79	20,79	20,73	20,75	20,72	20,75	20,75	20,67	20,71	20,74	20,74	20,78	20,78	20,74	20,68	20,69	20,70	20,70	20,72	20,74	20,73	20,72	20,72	20,67	20,77	20,73	20,68	20,69	20,76	20,71	20,73	20,71	20,64	20,71	20,73	20,81	20,69	20,72	20,73	20,69	20,69	20,67	20,72	20,67	20,67	20,70	20,71	20,74	20,71	20,67	20,74	20,75	20,73	20,78	20,78	20,73	20,67	20,71	20,67	20,67	20,73	20,76	20,76	20,68	20,65	20,65	20,65	20,66	20,73	20,74	20,75	20,81	20,79	20,72	20,74	20,75	20,73	20,75	20,76	20,71	20,70	20,68	20,60	20,68	20,71	20,68	20,63	20,68	20,67	20,67	20,66	20,64	20,70	20,70	20,68	20,69	20,64	20,70	20,63	20,63	20,54	20,56	20,53	20,53	20,59	20,62	20,58	20,50	20,51	20,58	20,59	20,55	20,52	20,48	20,51	20,50	20,53	20,54	20,58	20,51	20,51	20,49	20,51	20,55	20,61	20,61	20,54	20,56	20,55	20,48	20,53	20,48	20,52	20,57	20,56	20,53	20,58	20,50	20,52	20,58	20,56	20,51	20,49	20,55	20,60	20,56	20,49	20,48	20,45	20,42	20,56	20,51	20,52	20,50	20,49	20,45	20,52	20,54	20,56	20,44	20,42	20,43	20,48	20,49	20,43	20,50	20,51	20,53	20,54	20,58	20,53	20,58	20,54	20,53	20,61	20,50	20,50	20,52	20,38	20,34	20,48	20,46	20,49	20,44	20,49	20,50	20,42	20,47	20,48	20,45	20,44	20,35	20,47	20,48	20,46	20,51	20,44	20,40	20,39	20,40	20,45	20,53	20,51	20,48	20,48	20,49	20,43	20,51	20,50	20,38	20,46	20,44	20,46	20,51	20,54	20,56	20,49	20,43	20,47	20,52	20,53	20,45	20,48	20,45	20,41	20,48	20,47	20,37	20,40	20,45	20,40	20,43	20,44	20,46	20,50	20,44	20,40	20,43	20,51	20,49	20,45	20,45	20,40	20,35	20,39	20,48	20,50	20,45	20,43	20,42	20,37	20,32	20,37	20,48	20,50	20,49	20,36	20,44	20,41	20,41	20,39	20,44	20,44	20,41	20,44	20,45	20,44	20,48	20,40	20,43	20,34	20,46	20,50	20,52	20,51	20,51	20,40	20,34	20,37	20,37	20,35	20,43	20,45	20,41	20,39	20,43	20,50	20,50	20,46	20,46	20,34	20,28	20,44	20,45	20,30	20,35	20,42	20,33	20,38	20,41	20,40	20,37	
20,49	20,42	20,43	20,48	20,37	20,37	20,35	20,44	20,46	20,34	20,37	20,33	20,30	20,35	20,33	20,40	20,43	20,45	20,41	20,43	20,48	20,39	20,37	20,32	20,30	20,41	20,54	20,47	20,41	20,46	20,39	20,37	20,43	20,33	20,38	20,42	20,50	20,42	20,44	20,46	20,44	20,41	20,36	20,37	20,42	20,42	20,40	20,42	20,39	20,43	20,51	20,50	20,47	20,45	20,49	20,49	20,53	20,44	20,41	20,48	20,48	20,52	20,50	20,50	20,37	20,43	20,48	20,41	20,40	20,42	20,40	20,49	20,49	20,37	20,41	20,41	20,37	20,44	20,53	20,50	20,53	20,42	20,37	20,43	20,42	20,53	20,45	20,48	20,54	20,57	20,50	20,56	20,58	20,56	20,46	20,49	20,57	20,57	20,52	20,40	20,53	20,58	20,53	20,45	20,39	20,47	20,51	20,52	20,46	20,41	20,37	20,49	20,55	20,49	20,42	20,43	20,43	20,39	20,44	20,42	20,43	20,44	20,52	20,60	20,52	20,58	20,59	20,53	20,51	20,45	20,41	20,40	20,42	20,44	20,47	20,49	20,47	20,45	20,45	20,49	20,50	20,47	20,50	20,51	20,52	20,54	20,51	20,48	20,46	20,49	20,50	20,53	20,48	20,48	20,51	20,42	20,51	20,49	20,52	20,52	20,50	20,61	20,58	20,52	20,56	20,51	20,48	20,39	20,54	20,55	20,47	20,41	20,51	20,61	20,58	20,57	20,52	20,50	20,50	20,54	20,46	20,43	20,45	20,49	20,46	20,45	20,59	20,55	20,50	20,60	20,57	20,57	20,52	20,60	20,59	20,55	20,54	20,50	20,55	20,61	20,60	20,55	20,46	20,50	20,52	20,60	20,54	20,52	20,62	20,62	20,48	20,52	20,63	20,60	20,60	20,58	20,60	20,62	20,67	20,70	20,57	20,53	20,60	20,69	20,66	20,67	20,62	20,64	20,67	20,70	20,67	20,62	20,64	20,57	20,66	20,69	20,72	20,77	20,76	20,73	20,71	20,71	20,70	20,60	20,64	20,63	20,66	20,78	20,72	20,76	20,73	20,67	20,67	20,69	20,67	20,70	20,69	20,66	20,69	20,76	20,78	20,74	20,69	20,76	20,77	20,65	20,65	20,70	20,74	20,77	20,74	20,64	20,64	20,72	20,67	20,73	20,81	20,76	20,81	20,78	20,72	20,74	20,73	20,72	20,73	20,72	20,75	20,71	20,73	20,79	20,77	20,77	20,81	20,82	20,75	20,74	20,75	20,80	20,82	20,76	20,74	20,75	20,77	20,74	20,73	20,75	20,75	20,79	20,76	20,78	20,77	20,79	20,76	20,79	20,77	20,72	20,77	20,84	20,78	20,79	20,77	20,71	20,68	20,71	20,78	20,81	20,83	20,75	20,68	20,70	20,87	20,82	20,73	20,77	20,78	20,69	20,74	20,75	20,76	20,87	20,82	20,75	20,72	20,74	20,77	20,73	20,72	20,81	20,79	20,79	20,75	20,76	20,74	20,65	20,69	20,66	20,70	20,75	20,79	20,71	20,67	20,68	20,75	20,75	20,70	20,73	20,81	20,77	20,70	20,78	20,70	20,69	20,66	20,67	20,67	20,72	20,72	20,71	20,80	20,71	20,69	20,69	20,73	20,70	20,64	20,74	20,77	20,65	20,65	20,75	20,81	20,80	20,86	20,78	20,70	20,70	20,71	20,70	20,71	20,71	20,74	20,71	20,68	20,65	20,69	20,68	20,79	20,82	20,82	20,76	20,80	20,74	20,74	20,75	20,71	20,76	20,71	20,72	20,75	20,76	20,72	20,64	20,70	20,67	20,69	20,65	20,65	20,69	20,72	20,76	20,76	20,76	20,69	20,65	20,67	20,68	20,61	20,55	20,57	20,52	20,56	20,55	20,61	20,60	20,58	20,54	20,48	20,52	20,59	20,58	20,59	20,56	20,49	20,46	20,46	20,51	20,52	20,54	20,53	20,47	20,48	20,56	20,51	20,58	20,59	20,57	20,60	20,57	20,59	20,49	20,49	20,57	20,51	20,51	20,59	20,57	20,51	20,54	20,51	20,43	20,48	20,52	20,52	20,40	20,43	20,51	20,56	20,49	20,46	20,54	20,50	20,55	20,52	20,50	20,56	20,62	20,51	20,40	20,41	20,49	20,48	20,45	20,48	20,51	20,48	20,50	20,55	20,49	20,50	20,50	20,54	20,46	20,50	20,51	20,46	20,48	20,43	20,40	20,48	20,40	20,41	20,42	20,46	20,49	20,51	20,50	20,47	20,45	20,46	20,37	20,37	20,34	20,43	20,48	20,53	20,48	20,49	20,46	20,45	20,48	20,50	20,53	20,45	20,48	20,49	20,49	20,48	20,40	20,42	20,46	20,44	20,44	20,48	20,54	20,50	20,50	20,47	20,45	20,48	20,43	20,49	20,44	20,39	20,41	20,47	20,46	20,46	20,52	20,42	20,47	20,48	20,50	20,50	20,49	20,35	20,40	20,47	20,49	20,51	20,54	20,50	20,39	20,37	20,43	20,44	20,49	20,50	20,44	20,40	20,34	20,41	20,44	20,47	20,46	20,35	20,47	20,50	20,42	20,48	20,47	20,50	20,42	20,45	20,46	20,40	20,47	20,39	20,43	20,33	20,35	20,45	20,40	20,37	20,48	20,39	20,37	20,40	20,51	20,50	20,45	20,43	20,38	20,48	20,38	20,47	20,53	20,49	20,47	20,37	20,37	20,41	20,47	20,43	20,41	20,42	20,37	20,38	20,47	20,43	20,43	
20,52	20,45	20,49	20,49	20,44	20,37	20,44	20,43	20,45	20,41	20,42	20,47	20,31	20,33	20,29	20,26	20,43	20,41	20,38	20,38	20,46	20,46	20,41	20,41	20,43	20,46	20,44	20,50	20,42	20,38	20,33	20,40	20,45	20,43	20,38	20,38	20,39	20,36	20,50	20,50	20,54	20,48	20,35	20,42	20,45	20,44	20,37	20,39	20,44	20,46	20,48	20,39	20,37	20,47	20,57	20,52	20,57	20,54	20,45	20,45	20,45	20,43	20,48	20,50	20,43	20,42	20,48	20,41	20,42	20,47	20,41	20,50	20,45	20,42	20,44	20,39	20,44	20,40	20,51	20,54	20,57	20,39	20,46	20,50	20,40	20,43	20,47	20,52	20,51	20,53	20,51	20,54	20,52	20,51	20,45	20,44	20,53	20,54	20,49	20,43	20,49	20,49	20,52	20,53	20,56	20,51	20,48	20,47	20,47	20,50	20,53	20,57	20,53	20,44	20,45	20,39	20,45	20,42	20,48	20,49	20,48	20,45	20,53	20,64	20,50	20,45	20,53	20,55	20,56	20,53	20,46	20,43	20,51	20,58	20,50	20,52	20,56	20,54	20,41	20,47	20,49	20,43	20,49	20,51	20,46	20,45	20,45	20,52	20,50	20,53	20,49	20,53	20,46	20,41	20,44	20,50	20,47	20,49	20,51	20,46	20,48	20,57	20,57	20,52	20,58	20,49	20,51	20,42	20,46	20,50	20,57	20,54	20,56	20,57	20,58	20,58	20,61	20,57	20,58	20,55	20,49	20,48	20,52	20,57	20,53	20,53	20,62	20,61	20,45	20,54	20,58	20,52	20,51	20,57	20,56	20,51	20,55	20,52	20,57	20,60	20,58	20,58	20,56	20,52	20,58	20,57	20,57	20,60	20,58	20,56	20,54	20,61	20,63	20,60	20,60	20,57	20,56	20,58	20,61	20,64	20,61	20,53	20,60	20,66	20,68	20,73	20,68	20,64	20,67	20,72	20,70	20,63	20,61	20,65	20,72	20,81	20,75	20,79	20,82	20,66	20,70	20,71	20,65	20,60	20,67	20,70	20,78	20,86	20,77	20,75	20,78	20,82	20,71	20,65	20,72	20,76	20,75	20,68	20,73	20,71	20,77	20,77	20,73	20,74	20,84	20,68	20,65	20,77	20,71	20,76	20,79	20,77	20,69	20,74	20,70	20,74	20,80	20,76	20,80	20,75	20,75	20,75	20,79	20,73	20,73	20,76	20,74	20,72	20,75	20,72	20,78	20,81	20,83	20,92	20,82	20,79	20,78	20,77	20,81	20,81	20,77	20,76	20,78	20,79	20,80	20,76	20,74	20,75	20,76	20,75	20,80	20,79	20,73	20,78	20,83	20,75	20,73	20,81	20,79	20,79	20,77	20,74	20,78	20,76	20,79	20,80	20,82	20,75	20,70	20,76	20,82	20,79	20,74	20,78	20,85	20,80	20,78	20,83	20,80	20,76	20,83	20,83	20,80	20,76	20,74	20,76	20,76	20,83	20,82	20,83	20,77	20,71	20,79	20,66	20,65	20,71	20,78	20,75	20,79	20,77	20,72	20,72	20,73	20,76	20,76	20,73	20,81	20,80	20,80	20,75	20,74	20,69	20,68	20,67	20,67	20,69	20,72	20,68	20,74	20,72	20,69	20,67	20,74	20,68	20,70	20,76	20,77	20,72	20,70	20,78	20,81	20,78	20,81	20,77	20,66	20,74	20,74	20,72	20,71	20,74	20,73	20,77	20,75	20,74	20,77	20,71	20,80	20,86	20,82	20,74	20,75	20,77	20,83	20,80	20,71	20,76	20,80	20,75	20,78	20,82	20,78	20,79	20,75	20,76	20,77	20,73	20,70	20,67	20,75	20,77	20,79	20,80	20,71	20,69	20,70	20,70	20,57	20,58	20,56	20,51	20,61	20,57	20,55	20,60	20,60	20,59	20,57	20,53	20,63	20,61	20,58	20,60	20,59	20,51	20,40	20,53	20,57	20,49	20,54	20,53	20,54	20,56	20,51	20,49	20,52	20,54	20,54	20,57	20,57	20,50	20,42	20,49	20,51	20,53	20,58	20,57	20,60	20,55	20,48	20,45	20,51	20,61	20,55	20,49	20,45	20,55	20,56	20,46	20,43	20,45	20,50	20,53	20,49	20,43	20,45	20,51	20,53	20,47	20,42	20,54	20,48	20,44	20,46	20,51	20,53	20,45	20,50	20,44	20,51	20,45	20,41	20,41	20,46	20,61	20,59	20,48	20,43	20,41	20,44	20,43	20,49	20,51	20,47	20,48	20,59	20,45	20,41	20,46	20,42	20,47	20,50	20,45	20,46	20,48	20,53	20,53	20,56	20,52	20,51	20,48	20,49	20,55	20,51	20,50	20,48	20,55	20,53	20,47	20,45	20,41	20,44	20,47	20,38	20,46	20,49	20,62	20,55	20,49	20,44	20,49	20,53	20,52	20,49	20,47	20,43	20,47	20,48	20,52	20,42	20,47	20,50	20,44	20,48	20,46	20,39	20,41	20,46	20,53	20,54	20,50	20,53	20,42	20,41	20,46	20,40	20,46	20,49	20,42	20,40	20,44	20,47	20,44	20,47	20,36	20,46	20,46	20,53	20,44	20,39	20,48	20,46	20,47	20,45	20,44	20,43	20,36	20,33	20,32	20,46	20,43	20,39	20,47	20,41	20,35	20,40	20,32	20,43	20,47	20,44	20,44	20,42	20,39	20,43	20,45	20,46	20,54	20,47	20,50	20,48	20,41	20,39	20,43	20,42	20,36	20,44	20,42	20,41	20,44	20,36	20,32	
20,54	20,46	20,43	20,49	20,54	20,45	20,50	20,41	20,40	20,43	20,40	20,46	20,40	20,37	20,32	20,35	20,41	20,47	20,39	20,39	20,34	20,41	20,41	20,46	20,38	20,41	20,43	20,50	20,46	20,41	20,34	20,35	20,43	20,34	20,38	20,40	20,36	20,35	20,53	20,50	20,44	20,46	20,35	20,41	20,49	20,43	20,44	20,46	20,37	20,32	20,39	20,45	20,39	20,46	20,52	20,50	20,51	20,51	20,52	20,50	20,44	20,44	20,44	20,44	20,41	20,43	20,46	20,46	20,37	20,43	20,40	20,47	20,50	20,43	20,43	20,45	20,49	20,45	20,47	20,54	20,56	20,44	20,41	20,56	20,51	20,46	20,54	20,56	20,49	20,48	20,53	20,57	20,52	20,51	20,43	20,48	20,45	20,52	20,50	20,53	20,51	20,47	20,47	20,44	20,50	20,49	20,45	20,45	20,42	20,51	20,54	20,57	20,58	20,49	20,48	20,43	20,43	20,53	20,47	20,51	20,52	20,57	20,62	20,61	20,61	20,55	20,58	20,55	20,55	20,62	20,54	20,47	20,46	20,58	20,56	20,53	20,56	20,50	20,40	20,40	20,52	20,50	20,45	20,48	20,45	20,43	20,47	20,49	20,48	20,46	20,51	20,52	20,47	20,40	20,41	20,51	20,52	20,54	20,52	20,48	20,42	20,56	20,54	20,44	20,59	20,47	20,40	20,50	20,51	20,52	20,54	20,54	20,47	20,53	20,59	20,63	20,54	20,54	20,55	20,59	20,50	20,46	20,50	20,52	20,50	20,47	20,61	20,59	20,47	20,53	20,53	20,55	20,55	20,54	20,54	20,55	20,57	20,63	20,63	20,58	20,58	20,59	20,56	20,51	20,54	20,58	20,57	20,58	20,57	20,50	20,57	20,63	20,62	20,63	20,60	20,62	20,60	20,58	20,61	20,69	20,70	20,57	20,65	20,66	20,60	20,71	20,73	20,68	20,63	20,72	20,69	20,71	20,63	20,60	20,71	20,85	20,78	20,75	20,79	20,71	20,72	20,79	20,76	20,67	20,74	20,69	20,71	20,84	20,83	20,78	20,77	20,80	20,77	20,80	20,80	20,77	20,80	20,86	20,73	20,75	20,85	20,77	20,64	20,78	20,77	20,69	20,69	20,79	20,79	20,76	20,80	20,81	20,77	20,72	20,73	20,77	20,81	20,75	20,77	20,81	20,86	20,78	20,77	20,80	20,78	20,73	20,78	20,73	20,82	20,79	20,80	20,86	20,84	20,89	20,83	20,77	20,83	20,86	20,85	20,81	20,83	20,83	20,77	20,78	20,87	20,86	20,77	20,74	20,77	20,79	20,82	20,83	20,78	20,78	20,86	20,86	20,77	20,80	20,75	20,74	20,81	20,79	20,79	20,78	20,80	20,85	20,90	20,80	20,78	20,82	20,78	20,74	20,84	20,79	20,83	20,85	20,81	20,80	20,81	20,85	20,86	20,87	20,83	20,80	20,78	20,77	20,74	20,81	20,77	20,76	20,80	20,75	20,80	20,77	20,65	20,73	20,77	20,79	20,80	20,76	20,79	20,74	20,82	20,81	20,82	20,76	20,81	20,79	20,80	20,79	20,71	20,76	20,81	20,79	20,84	20,76	20,76	20,75	20,73	20,72	20,70	20,67	20,74	20,72	20,78	20,86	20,76	20,70	20,74	20,80	20,73	20,73	20,81	20,76	20,69	20,70	20,73	20,77	20,77	20,77	20,75	20,73	20,77	20,79	20,84	20,77	20,82	20,88	20,85	20,79	20,77	20,81	20,80	20,79	20,78	20,68	20,76	20,77	20,81	20,81	20,84	20,86	20,82	20,82	20,85	20,71	20,80	20,78	20,69	20,78	20,75	20,77	20,74	20,67	20,63	20,68	20,62	20,56	20,61	20,57	20,56	20,57	20,54	20,60	20,68	20,56	20,58	20,61	20,63	20,64	20,66	20,60	20,62	20,59	20,48	20,45	20,61	20,50	20,48	20,52	20,55	20,53	20,52	20,53	20,49	20,55	20,61	20,63	20,55	20,48	20,44	20,52	20,51	20,45	20,50	20,56	20,60	20,54	20,48	20,43	20,52	20,54	20,54	20,46	20,47	20,54	20,59	20,50	20,57	20,46	20,47	20,48	20,48	20,44	20,41	20,48	20,46	20,47	20,49	20,54	20,47	20,42	20,41	20,49	20,49	20,52	20,51	20,52	20,46	20,45	20,36	20,36	20,44	20,65	20,59	20,47	20,43	20,46	20,40	20,50	20,48	20,54	20,62	20,47	20,48	20,43	20,44	20,49	20,46	20,43	20,51	20,45	20,54	20,54	20,44	20,49	20,50	20,43	20,45	20,44	20,43	20,48	20,47	20,48	20,48	20,45	20,49	20,44	20,44	20,41	20,42	20,45	20,40	20,42	20,48	20,55	20,54	20,47	20,42	20,47	20,45	20,46	20,51	20,49	20,44	20,48	20,45	20,46	20,48	20,55	20,54	20,44	20,53	20,46	20,44	20,46	20,54	20,57	20,53	20,43	20,47	20,48	20,43	20,51	20,43	20,41	20,46	20,42	20,43	20,48	20,55	20,51	20,47	20,41	20,35	20,41	20,43	20,40	20,42	20,47	20,40	20,46	20,45	20,42	20,48	20,44	20,40	20,41	20,39	20,45	20,44	20,48	20,53	20,40	20,31	20,41	20,50	20,43	20,38	20,42	20,47	20,50	20,50	20,43	20,51	20,43	20,49	20,48	20,39	20,45	20,50	20,46	20,41	20,47	20,47	20,36	20,34	20,34	20,31	20,33	
20,49	20,42	20,49	20,44	20,54	20,50	20,52	20,38	20,40	20,45	20,32	20,27	20,38	20,44	20,38	20,38	20,39	20,42	20,42	20,45	20,39	20,39	20,39	20,37	20,29	20,36	20,44	20,44	20,41	20,36	20,38	20,35	20,37	20,32	20,41	20,48	20,45	20,35	20,43	20,45	20,35	20,48	20,49	20,40	20,51	20,43	20,45	20,45	20,34	20,33	20,40	20,51	20,45	20,42	20,58	20,51	20,52	20,51	20,51	20,55	20,53	20,48	20,48	20,44	20,44	20,44	20,49	20,49	20,39	20,42	20,43	20,43	20,46	20,48	20,39	20,42	20,47	20,43	20,54	20,48	20,54	20,44	20,41	20,48	20,51	20,47	20,45	20,54	20,46	20,49	20,52	20,49	20,45	20,45	20,39	20,41	20,44	20,49	20,49	20,49	20,56	20,47	20,44	20,40	20,42	20,49	20,52	20,49	20,49	20,54	20,56	20,53	20,53	20,51	20,56	20,46	20,36	20,47	20,41	20,44	20,51	20,56	20,62	20,62	20,49	20,53	20,52	20,53	20,59	20,58	20,49	20,49	20,49	20,49	20,56	20,57	20,57	20,49	20,44	20,51	20,52	20,58	20,51	20,43	20,46	20,49	20,51	20,50	20,48	20,50	20,49	20,51	20,48	20,44	20,42	20,51	20,52	20,48	20,56	20,54	20,42	20,45	20,52	20,48	20,51	20,47	20,46	20,47	20,45	20,53	20,58	20,47	20,52	20,53	20,62	20,61	20,53	20,50	20,51	20,52	20,52	20,43	20,50	20,54	20,52	20,47	20,59	20,59	20,48	20,55	20,48	20,54	20,56	20,58	20,60	20,62	20,63	20,64	20,60	20,59	20,60	20,59	20,54	20,59	20,64	20,64	20,66	20,63	20,67	20,62	20,59	20,60	20,68	20,67	20,57	20,62	20,64	20,61	20,63	20,71	20,76	20,64	20,65	20,69	20,66	20,65	20,64	20,75	20,70	20,80	20,76	20,73	20,70	20,66	20,71	20,73	20,76	20,73	20,75	20,74	20,75	20,79	20,76	20,80	20,74	20,74	20,65	20,74	20,78	20,77	20,80	20,72	20,73	20,83	20,86	20,83	20,76	20,83	20,79	20,75	20,85	20,81	20,71	20,72	20,81	20,74	20,74	20,80	20,81	20,78	20,83	20,82	20,81	20,82	20,82	20,84	20,84	20,84	20,81	20,83	20,86	20,86	20,80	20,75	20,76	20,76	20,73	20,79	20,87	20,86	20,82	20,86	20,89	20,91	20,85	20,83	20,86	20,92	20,89	20,78	20,80	20,83	20,81	20,83	20,83	20,83	20,86	20,81	20,78	20,84	20,86	20,90	20,86	20,77	20,79	20,87	20,86	20,83	20,81	20,81	20,81	20,81	20,88	20,77	20,86	20,95	21,05	20,96	20,91	20,86	20,83	20,78	20,85	20,90	20,83	20,82	20,81	20,80	20,84	20,97	20,96	20,91	20,85	20,83	20,84	20,80	20,74	20,77	20,83	20,83	20,84	20,83	20,85	20,89	20,84	20,75	20,81	20,79	20,87	20,87	20,88	20,84	20,80	20,81	20,80	20,85	20,86	20,85	20,83	20,79	20,79	20,88	20,89	20,87	20,86	20,86	20,86	20,84	20,81	20,76	20,80	20,76	20,88	20,80	20,81	20,88	20,84	20,79	20,86	20,85	20,82	20,79	20,89	20,85	20,76	20,84	20,89	20,82	20,82	20,78	20,84	20,78	20,81	20,87	20,88	20,85	20,85	20,84	20,82	20,84	20,86	20,86	20,81	20,83	20,86	20,75	20,72	20,78	20,83	20,79	20,83	20,89	20,84	20,84	20,83	20,75	20,77	20,78	20,73	20,75	20,69	20,65	20,66	20,72	20,69	20,70	20,66	20,51	20,53	20,57	20,56	20,55	20,53	20,59	20,70	20,58	20,53	20,61	20,60	20,55	20,59	20,60	20,59	20,63	20,50	20,54	20,60	20,52	20,48	20,49	20,58	20,58	20,58	20,57	20,51	20,56	20,58	20,57	20,53	20,50	20,55	20,55	20,52	20,51	20,53	20,55	20,51	20,45	20,48	20,43	20,48	20,52	20,53	20,55	20,51	20,47	20,49	20,43	20,51	20,54	20,44	20,44	20,51	20,53	20,49	20,59	20,50	20,47	20,49	20,52	20,56	20,43	20,42	20,50	20,53	20,47	20,50	20,55	20,51	20,48	20,44	20,39	20,41	20,53	20,55	20,45	20,40	20,44	20,42	20,46	20,55	20,40	20,59	20,53	20,48	20,46	20,50	20,51	20,53	20,48	20,49	20,42	20,39	20,55	20,44	20,44	20,45	20,44	20,40	20,42	20,48	20,51	20,51	20,50	20,52	20,45	20,39	20,40	20,48	20,46	20,45	20,53	20,51	20,48	20,46	20,54	20,51	20,47	20,38	20,44	20,41	20,38	20,41	20,49	20,41	20,42	20,47	20,40	20,44	20,51	20,48	20,44	20,45	20,44	20,52	20,55	20,48	20,53	20,51	20,39	20,42	20,45	20,38	20,43	20,42	20,35	20,42	20,47	20,42	20,46	20,50	20,48	20,49	20,44	20,42	20,43	20,39	20,33	20,37	20,49	20,40	20,34	20,44	20,48	20,45	20,46	20,40	20,35	20,35	20,41	20,40	20,37	20,38	20,45	20,34	20,35	20,43	20,47	20,36	20,41	20,47	20,45	20,46	20,45	20,52	20,42	20,41	20,42	20,28	20,36	20,49	20,48	20,37	20,42	20,43	20,35	20,33	20,34	20,33	20,32	
20,48	20,44	20,35	20,37	20,42	20,44	20,46	20,42	20,39	20,38	20,32	20,26	20,37	20,46	20,43	20,41	20,41	20,45	20,41	20,46	20,50	20,40	20,46	20,48	20,35	20,40	20,42	20,43	20,40	20,32	20,27	20,43	20,40	20,35	20,44	20,45	20,45	20,33	20,35	20,47	20,39	20,42	20,42	20,34	20,37	20,46	20,47	20,39	20,42	20,40	20,44	20,47	20,37	20,46	20,60	20,46	20,43	20,55	20,52	20,44	20,53	20,47	20,52	20,50	20,41	20,43	20,45	20,50	20,43	20,40	20,34	20,37	20,50	20,51	20,42	20,38	20,48	20,51	20,49	20,45	20,45	20,41	20,44	20,41	20,38	20,49	20,39	20,47	20,53	20,46	20,46	20,40	20,44	20,49	20,50	20,41	20,39	20,47	20,50	20,47	20,47	20,54	20,44	20,38	20,50	20,59	20,54	20,47	20,51	20,46	20,44	20,49	20,53	20,52	20,54	20,48	20,36	20,39	20,45	20,39	20,49	20,46	20,60	20,63	20,42	20,42	20,46	20,39	20,51	20,54	20,52	20,50	20,57	20,42	20,53	20,59	20,53	20,47	20,46	20,51	20,52	20,44	20,44	20,50	20,50	20,47	20,44	20,50	20,48	20,49	20,48	20,50	20,51	20,50	20,50	20,40	20,45	20,44	20,55	20,55	20,46	20,46	20,51	20,55	20,54	20,48	20,52	20,48	20,49	20,44	20,54	20,48	20,51	20,56	20,63	20,58	20,58	20,46	20,50	20,48	20,53	20,57	20,59	20,58	20,58	20,51	20,47	20,52	20,47	20,54	20,50	20,48	20,54	20,57	20,60	20,62	20,62	20,63	20,62	20,60	20,68	20,61	20,51	20,54	20,63	20,63	20,69	20,58	20,62	20,63	20,63	20,65	20,74	20,72	20,68	20,68	20,74	20,69	20,68	20,79	20,81	20,72	20,69	20,65	20,67	20,68	20,69	20,71	20,75	20,76	20,79	20,76	20,73	20,71	20,74	20,80	20,80	20,80	20,78	20,73	20,79	20,84	20,79	20,85	20,79	20,75	20,72	20,74	20,84	20,86	20,80	20,75	20,67	20,70	20,86	20,96	20,88	20,83	20,87	20,86	20,77	20,78	20,78	20,82	20,78	20,82	20,78	20,88	20,82	20,84	20,90	20,79	20,81	20,87	20,90	20,85	20,87	20,88	20,86	20,83	20,88	20,98	20,94	20,79	20,77	20,89	20,85	20,85	20,88	20,86	20,88	20,91	20,95	20,98	20,90	20,83	20,89	20,92	20,92	20,87	20,85	20,86	20,86	20,79	20,90	20,88	20,89	20,91	20,92	20,91	20,93	20,96	20,93	20,87	20,84	20,97	20,95	20,89	20,85	20,87	20,90	20,89	20,93	20,95	21,02	21,16	21,11	21,11	21,06	21,07	20,99	20,99	20,99	21,01	21,00	20,91	20,96	20,92	20,99	21,01	21,07	21,05	20,98	20,97	20,98	20,95	20,92	20,98	21,00	21,04	21,05	20,93	20,92	21,00	21,02	20,93	20,94	20,93	21,02	21,00	21,02	20,94	20,90	20,91	21,00	21,04	21,01	21,04	21,01	20,97	20,94	20,97	20,94	20,93	20,92	20,97	20,97	21,00	20,93	20,94	20,98	20,94	20,95	20,91	20,86	20,98	21,01	20,95	20,98	21,01	21,00	21,02	21,02	20,95	20,92	20,94	20,98	20,97	20,88	20,85	20,92	20,88	20,92	20,98	20,93	20,95	20,95	20,88	20,93	20,97	20,91	20,86	20,90	20,91	20,86	20,87	20,87	20,80	20,87	20,96	20,90	20,97	20,86	20,80	20,87	20,91	20,87	20,77	20,79	20,79	20,68	20,67	20,72	20,79	20,72	20,71	20,61	20,50	20,49	20,52	20,58	20,54	20,58	20,57	20,62	20,58	20,51	20,54	20,54	20,52	20,59	20,59	20,58	20,61	20,53	20,54	20,53	20,49	20,50	20,53	20,53	20,55	20,61	20,58	20,55	20,54	20,54	20,56	20,53	20,53	20,60	20,59	20,50	20,55	20,59	20,61	20,53	20,45	20,55	20,51	20,45	20,57	20,52	20,53	20,57	20,50	20,59	20,49	20,46	20,47	20,39	20,40	20,46	20,46	20,49	20,51	20,46	20,39	20,47	20,50	20,48	20,47	20,48	20,48	20,50	20,54	20,50	20,43	20,40	20,44	20,44	20,38	20,41	20,49	20,52	20,52	20,42	20,40	20,45	20,46	20,48	20,54	20,49	20,53	20,43	20,41	20,41	20,45	20,47	20,40	20,39	20,38	20,48	20,52	20,48	20,47	20,46	20,42	20,40	20,38	20,53	20,51	20,41	20,44	20,54	20,54	20,43	20,43	20,54	20,54	20,44	20,43	20,49	20,54	20,43	20,45	20,40	20,42	20,41	20,49	20,44	20,42	20,48	20,44	20,46	20,38	20,41	20,46	20,42	20,46	20,49	20,44	20,41	20,40	20,40	20,48	20,49	20,51	20,51	20,35	20,36	20,41	20,44	20,44	20,39	20,39	20,49	20,52	20,44	20,45	20,42	20,41	20,42	20,45	20,46	20,47	20,40	20,34	20,36	20,47	20,44	20,33	20,45	20,55	20,47	20,42	20,37	20,30	20,32	20,41	20,49	20,43	20,36	20,39	20,37	20,34	20,36	20,49	20,37	20,43	20,39	20,30	20,39	20,44	20,45	20,43	20,36	20,36	20,32	20,33	20,44	20,46	20,49	20,31	20,29	20,38	20,39	20,37	20,37	20,33	
20,40	20,37	20,38	20,40	20,37	20,28	20,36	20,43	20,49	20,41	20,35	20,35	20,36	20,42	20,43	20,50	20,42	20,47	20,45	20,53	20,53	20,40	20,38	20,43	20,45	20,49	20,41	20,54	20,42	20,32	20,37	20,47	20,39	20,30	20,38	20,44	20,51	20,40	20,41	20,53	20,39	20,43	20,41	20,34	20,39	20,35	20,43	20,39	20,42	20,43	20,41	20,40	20,44	20,43	20,59	20,54	20,48	20,45	20,39	20,41	20,48	20,48	20,50	20,51	20,45	20,47	20,45	20,44	20,43	20,46	20,36	20,32	20,47	20,56	20,50	20,37	20,47	20,55	20,57	20,49	20,43	20,42	20,44	20,50	20,39	20,46	20,52	20,50	20,48	20,46	20,46	20,43	20,52	20,55	20,52	20,40	20,41	20,46	20,53	20,45	20,44	20,50	20,46	20,35	20,51	20,62	20,50	20,48	20,48	20,50	20,41	20,41	20,58	20,53	20,54	20,48	20,39	20,35	20,44	20,39	20,41	20,52	20,59	20,55	20,42	20,51	20,47	20,43	20,46	20,51	20,45	20,47	20,48	20,45	20,55	20,54	20,55	20,52	20,50	20,48	20,45	20,38	20,46	20,46	20,55	20,56	20,51	20,37	20,51	20,50	20,50	20,47	20,50	20,55	20,52	20,48	20,44	20,47	20,49	20,48	20,39	20,60	20,58	20,51	20,52	20,54	20,52	20,46	20,52	20,51	20,50	20,57	20,45	20,44	20,59	20,59	20,57	20,56	20,50	20,47	20,50	20,57	20,61	20,57	20,48	20,56	20,51	20,54	20,53	20,54	20,51	20,46	20,56	20,63	20,61	20,60	20,62	20,56	20,61	20,55	20,63	20,59	20,53	20,58	20,61	20,62	20,65	20,60	20,63	20,64	20,67	20,72	20,72	20,69	20,74	20,77	20,75	20,72	20,80	20,88	20,88	20,81	20,75	20,68	20,74	20,77	20,81	20,86	20,77	20,81	20,81	20,85	20,78	20,79	20,82	20,84	20,86	20,89	20,88	20,75	20,90	20,95	20,85	20,85	20,87	20,89	20,90	20,90	20,98	20,98	20,93	20,89	20,87	20,86	20,91	20,96	21,00	20,99	20,97	21,00	20,94	20,89	20,89	20,96	21,01	20,90	20,90	20,98	20,96	20,97	20,94	20,95	20,91	20,98	21,02	20,98	20,90	21,00	21,01	21,04	21,05	21,11	21,17	20,94	21,00	21,08	21,05	21,00	21,09	20,98	20,94	21,03	21,08	21,13	21,08	20,97	21,01	21,07	21,01	21,04	21,06	21,04	21,02	21,00	21,02	20,98	20,96	21,07	21,16	21,10	21,04	21,06	21,05	21,09	21,10	21,12	21,11	21,07	21,02	20,92	21,01	21,05	21,07	21,11	21,14	21,22	21,28	21,21	21,19	21,22	21,27	21,26	21,23	21,23	21,18	21,16	21,18	21,14	21,14	21,22	21,20	21,22	21,22	21,17	21,16	21,17	21,14	21,17	21,16	21,16	21,21	21,14	21,11	21,16	21,21	21,13	21,14	21,15	21,20	21,23	21,18	21,21	21,20	21,14	21,20	21,27	21,18	21,22	21,24	21,20	21,14	21,20	21,20	21,16	21,12	21,24	21,21	21,23	21,24	21,12	21,20	21,14	21,13	21,15	21,11	21,15	21,16	21,21	21,26	21,23	21,22	21,25	21,28	21,17	21,15	21,09	21,07	21,14	21,09	20,99	21,05	21,07	21,09	21,01	21,00	21,02	21,01	20,98	21,03	21,03	20,94	20,94	20,96	20,96	21,02	20,95	20,99	20,91	20,93	20,97	20,92	21,00	20,88	20,84	20,93	20,99	20,92	20,83	20,84	20,83	20,74	20,72	20,69	20,72	20,77	20,77	20,68	20,62	20,57	20,47	20,52	20,61	20,61	20,62	20,65	20,58	20,58	20,57	20,55	20,52	20,59	20,60	20,58	20,62	20,52	20,55	20,54	20,43	20,49	20,47	20,48	20,50	20,45	20,52	20,62	20,61	20,52	20,60	20,56	20,50	20,54	20,62	20,57	20,56	20,51	20,55	20,53	20,53	20,62	20,59	20,51	20,52	20,57	20,47	20,48	20,54	20,55	20,42	20,49	20,46	20,40	20,46	20,49	20,47	20,50	20,45	20,38	20,42	20,43	20,47	20,46	20,46	20,44	20,40	20,47	20,55	20,52	20,46	20,40	20,43	20,46	20,42	20,49	20,49	20,50	20,49	20,50	20,44	20,42	20,43	20,49	20,52	20,56	20,53	20,49	20,42	20,38	20,39	20,44	20,37	20,32	20,38	20,50	20,55	20,43	20,49	20,45	20,37	20,50	20,46	20,51	20,54	20,45	20,49	20,47	20,46	20,45	20,45	20,50	20,49	20,49	20,41	20,41	20,50	20,48	20,47	20,46	20,43	20,42	20,44	20,40	20,41	20,41	20,43	20,37	20,39	20,37	20,38	20,45	20,48	20,45	20,44	20,39	20,43	20,37	20,40	20,48	20,53	20,52	20,40	20,41	20,48	20,45	20,46	20,43	20,37	20,49	20,55	20,56	20,47	20,39	20,34	20,41	20,43	20,43	20,53	20,42	20,34	20,42	20,54	20,50	20,42	20,42	20,56	20,45	20,35	20,39	20,38	20,41	20,39	20,41	20,38	20,39	20,39	20,44	20,41	20,39	20,43	20,46	20,43	20,44	20,40	20,43	20,41	20,51	20,46	20,43	20,40	20,33	20,41	20,38	20,44	20,45	20,37	20,40	20,41	20,37	20,38	20,36	20,36	
20,49	20,41	20,48	20,43	20,37	20,25	20,32	20,39	20,45	20,41	20,41	20,35	20,30	20,39	20,35	20,45	20,39	20,38	20,44	20,49	20,51	20,46	20,40	20,35	20,44	20,44	20,43	20,52	20,47	20,38	20,43	20,44	20,35	20,32	20,43	20,46	20,53	20,45	20,45	20,41	20,37	20,39	20,42	20,43	20,45	20,35	20,36	20,49	20,39	20,35	20,41	20,41	20,48	20,50	20,57	20,51	20,53	20,48	20,39	20,37	20,46	20,46	20,51	20,46	20,46	20,55	20,51	20,44	20,36	20,49	20,53	20,52	20,53	20,61	20,52	20,44	20,50	20,51	20,59	20,57	20,46	20,43	20,47	20,51	20,47	20,50	20,51	20,49	20,47	20,42	20,47	20,49	20,54	20,60	20,54	20,42	20,46	20,48	20,51	20,43	20,44	20,52	20,43	20,39	20,46	20,60	20,58	20,54	20,52	20,49	20,54	20,49	20,58	20,50	20,54	20,49	20,48	20,36	20,33	20,35	20,37	20,45	20,60	20,57	20,52	20,53	20,53	20,51	20,48	20,50	20,47	20,48	20,53	20,44	20,52	20,54	20,52	20,48	20,57	20,50	20,48	20,46	20,49	20,50	20,52	20,60	20,53	20,43	20,51	20,52	20,49	20,43	20,48	20,55	20,50	20,53	20,57	20,52	20,53	20,46	20,40	20,45	20,53	20,49	20,47	20,53	20,53	20,45	20,49	20,51	20,54	20,50	20,51	20,49	20,56	20,55	20,56	20,63	20,55	20,48	20,46	20,53	20,55	20,54	20,48	20,47	20,61	20,59	20,57	20,57	20,57	20,56	20,56	20,61	20,62	20,57	20,61	20,62	20,61	20,53	20,56	20,65	20,51	20,63	20,65	20,66	20,70	20,69	20,74	20,78	20,81	20,88	20,82	20,83	20,89	20,93	20,90	20,89	20,93	21,10	21,07	20,94	20,89	20,83	20,91	20,97	20,94	21,06	21,04	20,99	21,03	21,00	20,98	20,96	21,03	21,03	21,06	21,06	21,06	21,00	21,08	21,10	21,02	20,93	21,01	21,04	21,06	21,11	21,10	21,10	21,19	21,13	21,10	21,17	21,02	21,06	21,11	21,20	21,20	21,14	21,11	21,11	21,12	21,15	21,15	21,13	21,12	21,22	21,14	21,16	21,12	21,11	21,21	21,19	21,12	21,14	21,21	21,20	21,29	21,30	21,23	21,24	21,26	21,20	21,15	21,27	21,25	21,21	21,25	21,20	21,14	21,23	21,28	21,33	21,34	21,21	21,30	21,27	21,25	21,21	21,25	21,27	21,29	21,21	21,27	21,27	21,21	21,28	21,39	21,40	21,28	21,30	21,29	21,28	21,28	21,30	21,31	21,32	21,26	21,18	21,18	21,23	21,31	21,33	21,29	21,34	21,39	21,39	21,32	21,37	21,45	21,36	21,38	21,39	21,33	21,32	21,32	21,33	21,29	21,39	21,37	21,31	21,32	21,30	21,26	21,33	21,31	21,30	21,34	21,33	21,34	21,35	21,30	21,29	21,30	21,33	21,33	21,35	21,39	21,46	21,39	21,45	21,43	21,36	21,37	21,40	21,38	21,33	21,44	21,48	21,40	21,40	21,40	21,35	21,33	21,34	21,42	21,39	21,46	21,31	21,24	21,25	21,31	21,37	21,32	21,33	21,26	21,32	21,37	21,42	21,36	21,36	21,40	21,35	21,32	21,29	21,25	21,28	21,28	21,22	21,15	21,16	21,21	21,17	21,07	21,10	21,14	21,05	21,15	21,13	21,00	21,00	21,03	21,02	21,01	21,06	21,03	20,92	20,89	21,03	20,94	20,93	20,96	20,91	20,92	20,93	20,93	20,94	20,86	20,85	20,77	20,78	20,69	20,68	20,69	20,72	20,68	20,69	20,63	20,51	20,56	20,62	20,63	20,62	20,71	20,61	20,55	20,56	20,61	20,52	20,59	20,62	20,60	20,63	20,51	20,50	20,55	20,51	20,53	20,53	20,51	20,53	20,51	20,48	20,58	20,56	20,59	20,60	20,58	20,59	20,59	20,64	20,61	20,59	20,50	20,51	20,52	20,55	20,57	20,56	20,59	20,52	20,49	20,47	20,44	20,57	20,56	20,40	20,45	20,45	20,38	20,39	20,48	20,49	20,47	20,53	20,45	20,45	20,40	20,48	20,52	20,50	20,43	20,37	20,45	20,53	20,52	20,53	20,48	20,41	20,46	20,47	20,50	20,45	20,47	20,46	20,47	20,50	20,46	20,44	20,46	20,51	20,61	20,57	20,59	20,44	20,43	20,44	20,47	20,44	20,42	20,46	20,49	20,55	20,47	20,48	20,45	20,38	20,52	20,54	20,51	20,56	20,48	20,48	20,42	20,40	20,40	20,45	20,51	20,46	20,45	20,47	20,44	20,50	20,48	20,46	20,44	20,57	20,48	20,42	20,38	20,47	20,52	20,51	20,44	20,39	20,45	20,40	20,41	20,55	20,54	20,44	20,50	20,43	20,43	20,38	20,42	20,53	20,52	20,40	20,47	20,54	20,49	20,41	20,42	20,35	20,46	20,50	20,51	20,40	20,38	20,43	20,40	20,38	20,41	20,50	20,48	20,39	20,44	20,52	20,53	20,47	20,42	20,42	20,39	20,42	20,45	20,41	20,40	20,40	20,36	20,40	20,43	20,41	20,44	20,41	20,41	20,47	20,49	20,50	20,43	20,46	20,46	20,47	20,43	20,46	20,46	20,40	20,44	20,45	20,39	20,36	20,42	20,50	20,50	20,43	20,36	20,37	20,40	20,37	
20,45	20,36	20,41	20,45	20,38	20,32	20,31	20,38	20,39	20,40	20,36	20,37	20,28	20,39	20,45	20,44	20,40	20,41	20,39	20,47	20,36	20,43	20,45	20,51	20,45	20,51	20,41	20,44	20,38	20,38	20,44	20,42	20,40	20,38	20,43	20,46	20,41	20,48	20,49	20,45	20,34	20,41	20,44	20,42	20,47	20,42	20,33	20,48	20,43	20,41	20,49	20,39	20,44	20,50	20,59	20,52	20,45	20,47	20,46	20,47	20,47	20,49	20,42	20,48	20,41	20,59	20,59	20,49	20,40	20,44	20,51	20,53	20,55	20,50	20,59	20,49	20,57	20,58	20,58	20,48	20,42	20,40	20,50	20,56	20,49	20,48	20,54	20,52	20,47	20,41	20,41	20,57	20,57	20,56	20,48	20,50	20,49	20,53	20,44	20,46	20,46	20,43	20,39	20,37	20,38	20,46	20,54	20,50	20,46	20,42	20,51	20,42	20,49	20,48	20,47	20,45	20,39	20,44	20,37	20,30	20,40	20,50	20,51	20,58	20,56	20,58	20,60	20,50	20,47	20,56	20,55	20,44	20,50	20,45	20,53	20,55	20,49	20,50	20,57	20,45	20,46	20,50	20,46	20,47	20,51	20,54	20,47	20,49	20,57	20,53	20,54	20,52	20,46	20,51	20,48	20,58	20,62	20,47	20,53	20,51	20,49	20,50	20,47	20,53	20,51	20,47	20,51	20,52	20,49	20,53	20,61	20,56	20,61	20,68	20,60	20,53	20,50	20,59	20,60	20,50	20,51	20,50	20,50	20,51	20,55	20,52	20,53	20,55	20,47	20,54	20,49	20,51	20,55	20,52	20,59	20,61	20,65	20,63	20,57	20,60	20,66	20,66	20,66	20,74	20,76	20,75	20,81	20,77	20,84	20,85	20,91	21,04	20,98	20,99	21,02	21,00	20,98	20,96	21,04	21,13	21,16	21,02	21,05	21,05	21,08	21,16	21,12	21,26	21,23	21,21	21,21	21,21	21,16	21,20	21,28	21,26	21,22	21,24	21,20	21,25	21,35	21,35	21,29	21,25	21,21	21,27	21,32	21,29	21,25	21,26	21,30	21,32	21,28	21,32	21,30	21,33	21,36	21,35	21,40	21,36	21,33	21,33	21,32	21,29	21,35	21,28	21,29	21,42	21,35	21,27	21,28	21,29	21,38	21,36	21,27	21,26	21,38	21,41	21,34	21,40	21,35	21,35	21,37	21,36	21,26	21,36	21,34	21,35	21,39	21,37	21,36	21,34	21,44	21,42	21,43	21,41	21,38	21,33	21,35	21,32	21,33	21,36	21,45	21,37	21,38	21,46	21,39	21,37	21,38	21,39	21,43	21,44	21,36	21,35	21,37	21,39	21,41	21,42	21,36	21,32	21,27	21,32	21,43	21,42	21,38	21,43	21,49	21,39	21,36	21,46	21,50	21,50	21,42	21,41	21,41	21,32	21,38	21,41	21,35	21,42	21,46	21,40	21,40	21,36	21,29	21,35	21,42	21,46	21,40	21,42	21,40	21,38	21,42	21,39	21,42	21,37	21,43	21,44	21,42	21,47	21,45	21,44	21,51	21,45	21,43	21,51	21,48	21,39	21,48	21,47	21,45	21,41	21,40	21,38	21,43	21,36	21,40	21,40	21,44	21,41	21,31	21,36	21,38	21,40	21,39	21,32	21,27	21,30	21,33	21,34	21,36	21,39	21,38	21,30	21,32	21,28	21,35	21,29	21,25	21,33	21,28	21,17	21,12	21,19	21,19	21,22	21,17	21,13	21,13	21,10	21,04	21,04	21,09	21,06	21,04	21,04	21,06	21,03	20,91	20,98	20,94	21,01	20,95	20,88	20,90	20,93	20,90	20,91	20,86	20,74	20,72	20,68	20,71	20,70	20,68	20,62	20,59	20,57	20,57	20,58	20,62	20,61	20,57	20,62	20,66	20,60	20,54	20,55	20,54	20,56	20,62	20,65	20,53	20,58	20,48	20,51	20,49	20,51	20,52	20,53	20,53	20,57	20,51	20,49	20,56	20,52	20,58	20,63	20,47	20,50	20,58	20,53	20,54	20,49	20,48	20,54	20,60	20,58	20,53	20,52	20,62	20,56	20,53	20,49	20,50	20,51	20,45	20,43	20,51	20,41	20,36	20,38	20,39	20,39	20,42	20,52	20,49	20,41	20,46	20,50	20,51	20,54	20,49	20,41	20,44	20,49	20,44	20,47	20,45	20,50	20,55	20,46	20,51	20,48	20,47	20,49	20,45	20,37	20,48	20,54	20,53	20,48	20,54	20,54	20,51	20,44	20,47	20,48	20,47	20,47	20,44	20,40	20,41	20,55	20,44	20,43	20,52	20,47	20,52	20,45	20,50	20,48	20,40	20,39	20,40	20,44	20,45	20,38	20,44	20,44	20,48	20,48	20,40	20,44	20,53	20,55	20,48	20,46	20,47	20,50	20,45	20,48	20,47	20,52	20,47	20,44	20,44	20,45	20,44	20,46	20,55	20,50	20,50	20,52	20,46	20,47	20,42	20,52	20,51	20,50	20,49	20,50	20,54	20,42	20,42	20,41	20,40	20,45	20,48	20,44	20,48	20,47	20,44	20,45	20,42	20,44	20,48	20,47	20,48	20,43	20,46	20,39	20,34	20,48	20,42	20,40	20,54	20,43	20,40	20,39	20,36	20,41	20,40	20,44	20,46	20,37	20,47	20,52	20,49	20,43	20,44	20,38	20,47	20,43	20,39	20,32	20,42	20,44	20,43	20,49	20,47	20,34	20,35	20,48	20,46	20,39	20,37	20,33	20,37	20,41	
20,49	20,42	20,43	20,48	20,43	20,36	20,31	20,47	20,47	20,45	20,49	20,45	20,36	20,37	20,44	20,46	20,42	20,36	20,37	20,44	20,35	20,36	20,41	20,44	20,47	20,48	20,47	20,45	20,35	20,38	20,47	20,44	20,33	20,39	20,43	20,49	20,43	20,50	20,56	20,48	20,48	20,47	20,41	20,40	20,46	20,42	20,43	20,48	20,50	20,48	20,46	20,41	20,39	20,49	20,55	20,51	20,40	20,40	20,44	20,48	20,45	20,47	20,50	20,47	20,37	20,43	20,52	20,49	20,42	20,46	20,56	20,58	20,58	20,48	20,47	20,48	20,44	20,51	20,45	20,48	20,46	20,41	20,49	20,50	20,54	20,46	20,49	20,59	20,46	20,50	20,52	20,50	20,53	20,53	20,42	20,41	20,44	20,48	20,47	20,49	20,49	20,47	20,48	20,46	20,45	20,45	20,43	20,46	20,54	20,51	20,48	20,41	20,50	20,51	20,58	20,55	20,46	20,49	20,53	20,44	20,44	20,53	20,57	20,57	20,48	20,53	20,57	20,51	20,51	20,57	20,55	20,52	20,56	20,50	20,46	20,56	20,53	20,58	20,57	20,55	20,50	20,43	20,42	20,42	20,56	20,53	20,45	20,45	20,56	20,50	20,53	20,54	20,55	20,45	20,50	20,51	20,53	20,53	20,52	20,49	20,50	20,54	20,54	20,51	20,53	20,48	20,53	20,47	20,46	20,54	20,59	20,51	20,58	20,57	20,51	20,51	20,48	20,56	20,63	20,60	20,55	20,48	20,55	20,57	20,57	20,64	20,62	20,57	20,46	20,54	20,53	20,51	20,57	20,58	20,57	20,58	20,61	20,66	20,62	20,63	20,72	20,67	20,67	20,80	20,80	20,88	20,86	20,77	20,90	20,99	20,92	21,04	21,11	21,06	21,05	21,08	21,11	21,02	21,04	21,13	21,16	21,12	21,07	21,10	21,15	21,24	21,33	21,33	21,31	21,24	21,28	21,30	21,34	21,31	21,40	21,35	21,31	21,26	21,23	21,25	21,35	21,40	21,37	21,44	21,36	21,30	21,42	21,44	21,44	21,43	21,46	21,29	21,33	21,37	21,38	21,45	21,47	21,43	21,44	21,42	21,42	21,36	21,41	21,44	21,45	21,40	21,42	21,49	21,47	21,44	21,42	21,44	21,39	21,40	21,36	21,38	21,48	21,42	21,41	21,44	21,39	21,34	21,40	21,39	21,37	21,39	21,33	21,40	21,46	21,46	21,40	21,39	21,41	21,42	21,41	21,43	21,40	21,37	21,39	21,41	21,42	21,49	21,43	21,38	21,45	21,47	21,39	21,44	21,40	21,34	21,39	21,45	21,42	21,39	21,41	21,43	21,40	21,47	21,45	21,38	21,35	21,39	21,45	21,43	21,38	21,39	21,48	21,42	21,36	21,43	21,47	21,46	21,47	21,43	21,47	21,38	21,37	21,46	21,40	21,46	21,47	21,44	21,50	21,42	21,41	21,43	21,36	21,50	21,49	21,48	21,48	21,39	21,45	21,47	21,46	21,42	21,41	21,47	21,51	21,49	21,49	21,46	21,49	21,42	21,44	21,44	21,51	21,47	21,50	21,43	21,38	21,46	21,45	21,44	21,50	21,45	21,48	21,48	21,40	21,40	21,40	21,39	21,46	21,46	21,42	21,40	21,37	21,37	21,37	21,37	21,40	21,48	21,42	21,25	21,30	21,37	21,40	21,34	21,27	21,30	21,30	21,23	21,14	21,19	21,21	21,24	21,13	21,18	21,17	21,04	21,07	21,11	21,12	21,07	21,07	21,01	21,06	21,04	20,95	20,92	20,93	21,01	21,03	20,91	20,92	20,91	20,88	20,87	20,91	20,79	20,68	20,70	20,76	20,74	20,75	20,74	20,68	20,59	20,50	20,64	20,67	20,57	20,51	20,56	20,60	20,59	20,53	20,61	20,59	20,48	20,63	20,56	20,54	20,55	20,44	20,55	20,56	20,45	20,55	20,47	20,55	20,53	20,61	20,59	20,56	20,52	20,54	20,65	20,53	20,45	20,58	20,52	20,42	20,45	20,51	20,56	20,62	20,62	20,59	20,57	20,64	20,52	20,49	20,57	20,53	20,56	20,42	20,35	20,45	20,44	20,47	20,44	20,46	20,46	20,45	20,46	20,46	20,43	20,46	20,47	20,49	20,50	20,45	20,45	20,50	20,52	20,45	20,44	20,50	20,48	20,43	20,52	20,46	20,41	20,49	20,55	20,43	20,36	20,37	20,51	20,51	20,50	20,48	20,50	20,43	20,39	20,40	20,47	20,41	20,47	20,44	20,33	20,37	20,50	20,42	20,43	20,49	20,53	20,50	20,52	20,50	20,51	20,48	20,49	20,43	20,48	20,54	20,38	20,41	20,48	20,55	20,47	20,45	20,40	20,45	20,58	20,54	20,47	20,39	20,47	20,53	20,46	20,49	20,48	20,41	20,45	20,41	20,43	20,45	20,46	20,44	20,50	20,47	20,56	20,53	20,54	20,42	20,49	20,55	20,50	20,43	20,51	20,52	20,47	20,46	20,52	20,49	20,39	20,42	20,45	20,49	20,49	20,48	20,44	20,45	20,45	20,37	20,48	20,55	20,48	20,41	20,43	20,35	20,56	20,49	20,36	20,40	20,38	20,41	20,49	20,40	20,33	20,36	20,48	20,47	20,38	20,43	20,45	20,34	20,44	20,40	20,41	20,40	20,40	20,39	20,39	20,35	20,38	20,35	20,41	20,48	20,47	20,36	20,40	20,44	20,44	20,48	20,40	20,40	20,44	
20,51	20,41	20,43	20,43	20,45	20,33	20,37	20,48	20,42	20,47	20,47	20,42	20,44	20,34	20,35	20,47	20,44	20,41	20,41	20,33	20,43	20,34	20,41	20,36	20,40	20,50	20,46	20,43	20,35	20,37	20,37	20,43	20,38	20,41	20,41	20,45	20,52	20,48	20,54	20,44	20,40	20,42	20,39	20,40	20,43	20,42	20,45	20,48	20,49	20,51	20,44	20,35	20,42	20,46	20,45	20,44	20,40	20,54	20,51	20,50	20,50	20,46	20,45	20,47	20,33	20,35	20,44	20,44	20,43	20,46	20,48	20,56	20,58	20,55	20,44	20,44	20,33	20,41	20,45	20,46	20,51	20,44	20,51	20,50	20,50	20,51	20,50	20,51	20,51	20,50	20,52	20,46	20,51	20,53	20,45	20,43	20,45	20,49	20,50	20,51	20,46	20,45	20,45	20,54	20,50	20,47	20,47	20,53	20,51	20,59	20,55	20,46	20,50	20,43	20,49	20,59	20,48	20,45	20,53	20,47	20,49	20,59	20,59	20,57	20,44	20,53	20,54	20,52	20,54	20,51	20,50	20,48	20,61	20,58	20,53	20,53	20,48	20,51	20,54	20,58	20,45	20,39	20,43	20,42	20,54	20,54	20,50	20,49	20,52	20,52	20,52	20,51	20,49	20,48	20,51	20,44	20,50	20,46	20,45	20,52	20,48	20,51	20,53	20,54	20,50	20,47	20,49	20,50	20,50	20,52	20,57	20,51	20,57	20,53	20,53	20,52	20,51	20,54	20,65	20,65	20,61	20,48	20,51	20,52	20,56	20,58	20,64	20,52	20,48	20,59	20,58	20,52	20,55	20,58	20,50	20,53	20,64	20,70	20,70	20,58	20,79	20,78	20,71	20,77	20,80	20,83	20,91	20,77	20,81	20,91	20,97	21,10	21,11	21,06	21,01	21,09	21,19	21,11	21,08	21,14	21,19	21,19	21,18	21,15	21,27	21,31	21,37	21,36	21,33	21,31	21,36	21,35	21,34	21,32	21,26	21,31	21,37	21,38	21,28	21,31	21,43	21,45	21,42	21,44	21,42	21,41	21,42	21,46	21,46	21,49	21,49	21,42	21,36	21,41	21,36	21,36	21,38	21,44	21,52	21,53	21,45	21,38	21,28	21,42	21,54	21,48	21,49	21,50	21,51	21,46	21,38	21,36	21,35	21,41	21,39	21,41	21,48	21,41	21,44	21,43	21,42	21,39	21,41	21,45	21,42	21,43	21,36	21,35	21,44	21,52	21,48	21,42	21,46	21,44	21,46	21,43	21,41	21,34	21,34	21,44	21,46	21,46	21,43	21,40	21,42	21,47	21,35	21,35	21,41	21,42	21,36	21,48	21,47	21,42	21,48	21,45	21,43	21,50	21,47	21,40	21,48	21,50	21,48	21,39	21,41	21,46	21,44	21,48	21,47	21,46	21,50	21,46	21,48	21,50	21,50	21,39	21,43	21,48	21,44	21,50	21,45	21,43	21,49	21,50	21,49	21,50	21,43	21,54	21,53	21,49	21,51	21,45	21,44	21,48	21,47	21,44	21,52	21,49	21,57	21,51	21,52	21,46	21,47	21,46	21,45	21,37	21,43	21,54	21,53	21,48	21,48	21,46	21,53	21,50	21,51	21,51	21,52	21,52	21,46	21,42	21,43	21,44	21,46	21,49	21,48	21,53	21,46	21,47	21,45	21,39	21,45	21,48	21,41	21,32	21,35	21,43	21,45	21,39	21,28	21,32	21,28	21,25	21,29	21,28	21,21	21,23	21,23	21,18	21,30	21,21	21,14	21,09	21,09	21,08	21,10	21,04	21,08	21,07	21,00	21,01	21,02	21,05	21,05	21,00	20,90	20,91	20,88	20,83	20,77	20,73	20,67	20,77	20,86	20,83	20,73	20,72	20,73	20,63	20,60	20,64	20,60	20,52	20,57	20,65	20,59	20,55	20,56	20,56	20,57	20,51	20,59	20,57	20,48	20,57	20,54	20,67	20,60	20,47	20,49	20,47	20,49	20,56	20,56	20,58	20,56	20,50	20,50	20,57	20,60	20,51	20,53	20,53	20,51	20,51	20,60	20,62	20,50	20,49	20,60	20,51	20,54	20,49	20,45	20,46	20,55	20,57	20,57	20,48	20,45	20,45	20,45	20,44	20,45	20,44	20,40	20,48	20,56	20,49	20,47	20,49	20,50	20,50	20,41	20,50	20,48	20,48	20,46	20,51	20,47	20,45	20,41	20,43	20,42	20,41	20,45	20,49	20,42	20,33	20,39	20,39	20,45	20,43	20,48	20,57	20,45	20,32	20,40	20,43	20,44	20,46	20,48	20,34	20,41	20,47	20,46	20,42	20,45	20,45	20,48	20,52	20,51	20,45	20,45	20,43	20,49	20,54	20,50	20,47	20,43	20,51	20,53	20,49	20,44	20,44	20,42	20,55	20,50	20,42	20,35	20,51	20,51	20,45	20,44	20,40	20,42	20,44	20,41	20,44	20,40	20,45	20,49	20,48	20,46	20,49	20,50	20,48	20,43	20,51	20,51	20,46	20,45	20,43	20,45	20,41	20,48	20,48	20,41	20,44	20,43	20,42	20,48	20,45	20,44	20,43	20,39	20,42	20,37	20,37	20,43	20,44	20,40	20,45	20,46	20,46	20,43	20,39	20,36	20,34	20,41	20,48	20,40	20,32	20,37	20,44	20,39	20,35	20,47	20,44	20,37	20,39	20,50	20,46	20,45	20,40	20,42	20,48	20,35	20,32	20,33	20,39	20,44	20,42	20,33	20,38	20,37	20,36	20,43	20,45	20,40	20,42	
20,46	20,33	20,36	20,43	20,41	20,35	20,41	20,42	20,44	20,42	20,40	20,29	20,44	20,44	20,38	20,45	20,44	20,48	20,41	20,35	20,32	20,37	20,40	20,37	20,30	20,40	20,39	20,39	20,29	20,34	20,38	20,39	20,41	20,41	20,34	20,39	20,41	20,42	20,48	20,40	20,35	20,43	20,38	20,40	20,45	20,37	20,40	20,50	20,47	20,54	20,50	20,41	20,36	20,40	20,43	20,43	20,40	20,49	20,47	20,51	20,49	20,45	20,44	20,40	20,37	20,40	20,46	20,40	20,43	20,47	20,48	20,56	20,56	20,57	20,54	20,48	20,39	20,45	20,50	20,53	20,44	20,48	20,53	20,51	20,42	20,42	20,53	20,50	20,46	20,48	20,46	20,45	20,58	20,59	20,47	20,51	20,52	20,53	20,51	20,48	20,46	20,50	20,55	20,52	20,52	20,52	20,52	20,52	20,46	20,45	20,48	20,53	20,56	20,49	20,43	20,50	20,43	20,43	20,45	20,40	20,48	20,52	20,57	20,53	20,48	20,49	20,53	20,52	20,53	20,54	20,53	20,52	20,60	20,59	20,54	20,59	20,48	20,49	20,48	20,53	20,48	20,38	20,44	20,47	20,49	20,54	20,51	20,50	20,46	20,48	20,53	20,54	20,49	20,46	20,52	20,47	20,51	20,44	20,49	20,56	20,52	20,50	20,49	20,48	20,49	20,46	20,55	20,56	20,61	20,61	20,58	20,56	20,57	20,60	20,54	20,54	20,55	20,54	20,58	20,64	20,69	20,56	20,58	20,52	20,49	20,60	20,59	20,59	20,54	20,67	20,65	20,63	20,58	20,55	20,51	20,51	20,61	20,63	20,65	20,77	20,79	20,83	20,82	20,77	20,77	20,81	20,91	20,85	20,78	20,79	20,92	21,07	21,13	21,09	21,04	21,08	21,13	21,09	21,11	21,21	21,25	21,25	21,24	21,28	21,28	21,34	21,35	21,36	21,32	21,30	21,31	21,37	21,38	21,36	21,37	21,34	21,34	21,38	21,40	21,41	21,44	21,49	21,46	21,42	21,38	21,42	21,44	21,45	21,45	21,48	21,51	21,51	21,44	21,43	21,41	21,38	21,41	21,46	21,46	21,46	21,53	21,46	21,38	21,37	21,49	21,42	21,48	21,53	21,50	21,44	21,41	21,36	21,36	21,44	21,47	21,48	21,52	21,46	21,42	21,49	21,48	21,55	21,46	21,44	21,48	21,46	21,44	21,39	21,46	21,51	21,49	21,46	21,52	21,43	21,50	21,46	21,49	21,50	21,52	21,50	21,52	21,47	21,43	21,50	21,50	21,48	21,45	21,42	21,46	21,49	21,45	21,48	21,48	21,43	21,52	21,50	21,49	21,50	21,47	21,47	21,49	21,50	21,48	21,44	21,43	21,50	21,51	21,51	21,49	21,52	21,54	21,46	21,54	21,48	21,47	21,42	21,49	21,52	21,45	21,54	21,53	21,50	21,49	21,49	21,48	21,54	21,54	21,56	21,54	21,52	21,46	21,46	21,51	21,54	21,51	21,44	21,49	21,61	21,58	21,55	21,50	21,55	21,48	21,45	21,50	21,52	21,56	21,57	21,58	21,58	21,58	21,54	21,49	21,54	21,52	21,52	21,51	21,51	21,54	21,47	21,53	21,54	21,58	21,53	21,46	21,44	21,48	21,48	21,49	21,47	21,48	21,44	21,43	21,45	21,43	21,43	21,41	21,40	21,36	21,36	21,47	21,33	21,27	21,29	21,23	21,19	21,21	21,15	21,21	21,25	21,21	21,16	21,10	21,14	21,14	21,15	21,17	21,05	21,00	21,05	21,05	21,05	21,05	21,02	20,93	20,91	20,93	20,83	20,73	20,73	20,81	20,80	20,80	20,79	20,72	20,71	20,68	20,63	20,56	20,57	20,58	20,59	20,56	20,61	20,61	20,54	20,58	20,53	20,53	20,58	20,59	20,63	20,53	20,52	20,55	20,58	20,56	20,50	20,55	20,54	20,48	20,50	20,51	20,47	20,54	20,55	20,56	20,60	20,51	20,47	20,49	20,56	20,55	20,51	20,55	20,59	20,55	20,40	20,46	20,49	20,46	20,53	20,41	20,41	20,56	20,62	20,58	20,49	20,46	20,53	20,43	20,45	20,48	20,41	20,43	20,51	20,50	20,48	20,44	20,58	20,54	20,46	20,49	20,54	20,52	20,49	20,46	20,47	20,47	20,44	20,46	20,38	20,38	20,48	20,46	20,46	20,42	20,32	20,43	20,44	20,47	20,50	20,54	20,59	20,47	20,33	20,37	20,49	20,46	20,48	20,51	20,41	20,45	20,42	20,48	20,43	20,43	20,38	20,44	20,44	20,41	20,42	20,42	20,39	20,44	20,48	20,50	20,43	20,49	20,51	20,52	20,41	20,42	20,47	20,47	20,50	20,46	20,46	20,46	20,49	20,44	20,37	20,54	20,46	20,46	20,47	20,44	20,47	20,43	20,44	20,43	20,43	20,40	20,44	20,44	20,49	20,47	20,50	20,53	20,45	20,46	20,40	20,38	20,51	20,43	20,40	20,33	20,39	20,41	20,41	20,52	20,49	20,37	20,46	20,43	20,39	20,34	20,40	20,43	20,40	20,46	20,48	20,46	20,37	20,41	20,38	20,38	20,34	20,33	20,38	20,42	20,39	20,25	20,36	20,33	20,37	20,48	20,50	20,50	20,43	20,40	20,46	20,41	20,44	20,49	20,51	20,40	20,32	20,36	20,42	20,42	20,40	20,40	20,40	20,37	20,33	20,39	20,41	20,34	20,31	
20,40	20,40	20,38	20,42	20,43	20,36	20,44	20,41	20,47	20,39	20,33	20,34	20,35	20,37	20,27	20,42	20,42	20,46	20,35	20,37	20,40	20,35	20,34	20,35	20,37	20,48	20,46	20,37	20,28	20,35	20,35	20,36	20,42	20,43	20,38	20,40	20,34	20,38	20,43	20,45	20,45	20,50	20,40	20,40	20,49	20,37	20,36	20,44	20,44	20,52	20,54	20,40	20,36	20,43	20,51	20,47	20,45	20,39	20,38	20,44	20,43	20,43	20,46	20,43	20,31	20,48	20,50	20,44	20,44	20,47	20,45	20,48	20,45	20,49	20,53	20,49	20,45	20,45	20,51	20,56	20,44	20,40	20,56	20,52	20,41	20,42	20,48	20,48	20,44	20,52	20,53	20,45	20,54	20,53	20,47	20,48	20,42	20,51	20,52	20,51	20,55	20,54	20,52	20,50	20,53	20,54	20,56	20,55	20,51	20,43	20,43	20,48	20,58	20,57	20,51	20,50	20,45	20,42	20,48	20,36	20,38	20,41	20,53	20,49	20,46	20,53	20,51	20,51	20,48	20,53	20,55	20,49	20,57	20,61	20,61	20,59	20,58	20,54	20,56	20,52	20,49	20,48	20,45	20,45	20,50	20,58	20,57	20,53	20,53	20,51	20,55	20,52	20,54	20,53	20,53	20,56	20,56	20,52	20,56	20,53	20,45	20,45	20,50	20,46	20,43	20,46	20,52	20,51	20,57	20,51	20,59	20,56	20,54	20,50	20,55	20,62	20,59	20,53	20,56	20,55	20,61	20,57	20,57	20,56	20,50	20,59	20,59	20,56	20,52	20,61	20,69	20,68	20,55	20,58	20,62	20,64	20,57	20,59	20,64	20,78	20,78	20,81	20,82	20,84	20,82	20,88	21,02	20,88	20,80	20,74	20,90	20,98	21,09	21,16	21,16	21,14	21,17	21,13	21,17	21,26	21,32	21,33	21,29	21,35	21,28	21,27	21,33	21,34	21,33	21,29	21,33	21,34	21,41	21,48	21,45	21,44	21,40	21,41	21,38	21,41	21,48	21,56	21,50	21,48	21,49	21,40	21,45	21,49	21,52	21,50	21,54	21,56	21,46	21,46	21,52	21,56	21,54	21,52	21,51	21,52	21,58	21,55	21,53	21,49	21,47	21,47	21,47	21,57	21,51	21,48	21,50	21,49	21,44	21,48	21,48	21,56	21,52	21,53	21,50	21,52	21,52	21,53	21,49	21,47	21,44	21,48	21,45	21,41	21,54	21,59	21,53	21,49	21,50	21,51	21,56	21,59	21,44	21,50	21,59	21,53	21,56	21,54	21,51	21,54	21,51	21,54	21,53	21,54	21,57	21,50	21,52	21,52	21,48	21,43	21,47	21,56	21,46	21,50	21,57	21,54	21,47	21,42	21,47	21,47	21,52	21,50	21,60	21,51	21,46	21,54	21,56	21,47	21,52	21,59	21,55	21,48	21,54	21,55	21,51	21,56	21,64	21,61	21,54	21,53	21,52	21,53	21,53	21,56	21,60	21,58	21,52	21,49	21,50	21,57	21,61	21,52	21,52	21,57	21,61	21,62	21,55	21,57	21,57	21,51	21,54	21,53	21,59	21,64	21,63	21,62	21,54	21,56	21,54	21,58	21,57	21,56	21,52	21,56	21,60	21,52	21,59	21,64	21,57	21,57	21,54	21,50	21,52	21,49	21,53	21,57	21,57	21,50	21,50	21,58	21,49	21,38	21,39	21,35	21,39	21,49	21,47	21,42	21,29	21,31	21,33	21,27	21,29	21,21	21,25	21,22	21,19	21,23	21,13	21,12	21,19	21,20	21,15	21,05	21,00	21,02	21,04	21,00	20,92	20,97	20,94	20,90	20,95	20,82	20,77	20,79	20,90	20,88	20,79	20,74	20,76	20,80	20,66	20,62	20,66	20,58	20,58	20,64	20,62	20,60	20,57	20,53	20,51	20,60	20,53	20,67	20,70	20,55	20,53	20,55	20,52	20,51	20,51	20,47	20,52	20,53	20,49	20,55	20,50	20,47	20,59	20,57	20,58	20,67	20,47	20,48	20,48	20,51	20,62	20,56	20,53	20,58	20,56	20,48	20,39	20,45	20,50	20,49	20,53	20,46	20,53	20,61	20,57	20,48	20,53	20,55	20,47	20,45	20,52	20,42	20,43	20,52	20,52	20,43	20,36	20,55	20,60	20,46	20,43	20,53	20,51	20,45	20,43	20,40	20,46	20,52	20,46	20,41	20,44	20,51	20,51	20,48	20,45	20,37	20,41	20,51	20,48	20,47	20,49	20,54	20,54	20,40	20,37	20,44	20,48	20,43	20,44	20,42	20,47	20,45	20,50	20,55	20,52	20,44	20,45	20,46	20,49	20,50	20,45	20,52	20,47	20,46	20,55	20,53	20,54	20,51	20,56	20,45	20,48	20,47	20,40	20,47	20,47	20,49	20,51	20,45	20,44	20,41	20,53	20,54	20,48	20,44	20,43	20,51	20,41	20,44	20,37	20,47	20,56	20,51	20,39	20,47	20,46	20,45	20,55	20,47	20,40	20,38	20,48	20,47	20,43	20,40	20,38	20,38	20,35	20,42	20,49	20,56	20,46	20,37	20,44	20,37	20,36	20,34	20,42	20,45	20,41	20,41	20,44	20,37	20,43	20,45	20,40	20,37	20,35	20,41	20,47	20,39	20,37	20,41	20,40	20,33	20,47	20,47	20,50	20,46	20,39	20,37	20,39	20,42	20,46	20,41	20,42	20,40	20,32	20,42	20,47	20,40	20,39	20,42	20,44	20,38	20,41	20,42	20,32	20,33	
20,48	20,48	20,40	20,42	20,41	20,38	20,38	20,34	20,36	20,41	20,31	20,41	20,40	20,36	20,34	20,47	20,47	20,37	20,40	20,44	20,40	20,36	20,31	20,36	20,34	20,41	20,39	20,42	20,38	20,41	20,36	20,34	20,36	20,39	20,41	20,43	20,40	20,38	20,45	20,42	20,48	20,55	20,47	20,37	20,54	20,52	20,43	20,42	20,42	20,42	20,51	20,48	20,51	20,49	20,54	20,50	20,45	20,48	20,34	20,38	20,40	20,37	20,45	20,53	20,41	20,38	20,52	20,43	20,48	20,51	20,47	20,48	20,41	20,35	20,37	20,36	20,44	20,47	20,54	20,53	20,51	20,46	20,49	20,46	20,43	20,44	20,51	20,52	20,52	20,52	20,45	20,47	20,49	20,46	20,45	20,48	20,41	20,42	20,47	20,50	20,52	20,48	20,44	20,40	20,50	20,54	20,56	20,47	20,49	20,47	20,45	20,49	20,52	20,55	20,48	20,41	20,39	20,50	20,46	20,40	20,42	20,43	20,49	20,51	20,38	20,42	20,48	20,49	20,52	20,56	20,48	20,43	20,43	20,58	20,59	20,44	20,42	20,53	20,52	20,58	20,52	20,44	20,55	20,52	20,50	20,49	20,48	20,49	20,51	20,55	20,49	20,51	20,50	20,51	20,60	20,61	20,55	20,50	20,52	20,53	20,41	20,46	20,55	20,52	20,49	20,54	20,48	20,42	20,39	20,41	20,54	20,58	20,60	20,55	20,56	20,59	20,58	20,50	20,59	20,56	20,47	20,50	20,51	20,58	20,52	20,54	20,58	20,52	20,44	20,55	20,67	20,71	20,59	20,53	20,59	20,63	20,60	20,66	20,65	20,68	20,75	20,87	20,91	20,84	20,84	20,86	21,00	20,94	20,84	20,72	20,80	21,01	21,09	21,21	21,16	21,20	21,23	21,19	21,12	21,21	21,26	21,22	21,28	21,33	21,37	21,38	21,41	21,45	21,35	21,40	21,45	21,43	21,38	21,43	21,50	21,49	21,48	21,48	21,43	21,44	21,49	21,57	21,53	21,53	21,54	21,42	21,45	21,52	21,58	21,53	21,55	21,57	21,57	21,52	21,55	21,62	21,60	21,63	21,57	21,58	21,60	21,60	21,51	21,51	21,53	21,45	21,46	21,64	21,57	21,49	21,55	21,57	21,51	21,54	21,54	21,51	21,49	21,51	21,49	21,48	21,49	21,56	21,54	21,52	21,50	21,44	21,47	21,51	21,61	21,62	21,58	21,53	21,52	21,60	21,57	21,59	21,48	21,44	21,54	21,53	21,51	21,58	21,57	21,54	21,54	21,54	21,50	21,52	21,55	21,53	21,55	21,60	21,54	21,51	21,52	21,53	21,49	21,50	21,60	21,54	21,57	21,48	21,49	21,51	21,57	21,59	21,60	21,55	21,51	21,55	21,53	21,58	21,61	21,64	21,63	21,56	21,56	21,53	21,57	21,60	21,65	21,59	21,60	21,57	21,61	21,60	21,56	21,60	21,62	21,66	21,65	21,57	21,51	21,56	21,61	21,61	21,61	21,63	21,65	21,69	21,71	21,71	21,71	21,64	21,64	21,61	21,64	21,68	21,76	21,64	21,57	21,58	21,54	21,62	21,56	21,59	21,59	21,66	21,59	21,56	21,63	21,64	21,58	21,54	21,62	21,60	21,64	21,57	21,61	21,60	21,59	21,56	21,55	21,61	21,50	21,44	21,42	21,37	21,41	21,42	21,40	21,31	21,35	21,31	21,34	21,34	21,39	21,35	21,24	21,24	21,20	21,20	21,17	21,12	21,15	21,17	21,10	21,10	21,07	21,05	21,04	20,96	20,97	20,93	20,98	20,85	20,88	20,83	20,77	20,83	20,90	20,82	20,82	20,80	20,78	20,77	20,67	20,60	20,68	20,64	20,61	20,54	20,49	20,57	20,57	20,46	20,48	20,62	20,61	20,57	20,71	20,59	20,50	20,56	20,50	20,51	20,50	20,50	20,47	20,53	20,57	20,60	20,57	20,56	20,53	20,51	20,52	20,61	20,43	20,38	20,50	20,52	20,52	20,56	20,49	20,52	20,51	20,54	20,55	20,49	20,58	20,55	20,56	20,50	20,46	20,54	20,49	20,44	20,49	20,49	20,46	20,48	20,54	20,48	20,48	20,56	20,49	20,54	20,45	20,48	20,54	20,46	20,39	20,44	20,44	20,45	20,52	20,48	20,46	20,51	20,55	20,48	20,45	20,58	20,47	20,41	20,45	20,43	20,47	20,49	20,49	20,47	20,49	20,56	20,54	20,51	20,42	20,42	20,45	20,46	20,41	20,46	20,51	20,46	20,43	20,49	20,47	20,41	20,47	20,37	20,42	20,49	20,45	20,45	20,52	20,52	20,47	20,47	20,52	20,52	20,49	20,47	20,49	20,48	20,38	20,40	20,49	20,46	20,49	20,47	20,51	20,52	20,47	20,48	20,52	20,45	20,37	20,46	20,44	20,40	20,43	20,40	20,57	20,57	20,41	20,40	20,50	20,56	20,52	20,48	20,39	20,35	20,42	20,49	20,39	20,42	20,40	20,36	20,38	20,40	20,45	20,45	20,45	20,47	20,48	20,42	20,41	20,37	20,37	20,29	20,34	20,41	20,44	20,46	20,44	20,39	20,42	20,38	20,37	20,44	20,50	20,41	20,44	20,42	20,45	20,40	20,43	20,54	20,56	20,42	20,41	20,46	20,43	20,48	20,49	20,45	20,34	20,40	20,36	20,35	20,43	20,37	20,34	20,33	20,37	20,36	20,34	20,39	20,41	20,41	
20,56	20,46	20,42	20,37	20,36	20,36	20,45	20,41	20,34	20,41	20,39	20,45	20,43	20,39	20,36	20,50	20,50	20,38	20,41	20,48	20,43	20,39	20,36	20,37	20,38	20,39	20,37	20,48	20,41	20,47	20,46	20,40	20,42	20,36	20,40	20,46	20,43	20,42	20,47	20,37	20,46	20,51	20,53	20,37	20,37	20,46	20,42	20,40	20,47	20,43	20,55	20,54	20,51	20,52	20,53	20,55	20,51	20,51	20,37	20,37	20,53	20,52	20,49	20,41	20,42	20,46	20,47	20,42	20,45	20,48	20,46	20,45	20,45	20,44	20,44	20,34	20,41	20,46	20,57	20,50	20,49	20,48	20,51	20,42	20,41	20,49	20,49	20,50	20,57	20,60	20,48	20,47	20,51	20,49	20,43	20,43	20,49	20,48	20,47	20,48	20,51	20,42	20,41	20,41	20,45	20,50	20,50	20,46	20,46	20,37	20,43	20,52	20,56	20,52	20,51	20,42	20,40	20,49	20,47	20,39	20,43	20,49	20,54	20,54	20,46	20,49	20,57	20,55	20,56	20,58	20,54	20,45	20,40	20,41	20,51	20,49	20,39	20,44	20,47	20,52	20,50	20,43	20,48	20,53	20,48	20,52	20,43	20,46	20,48	20,58	20,49	20,50	20,52	20,47	20,46	20,47	20,49	20,49	20,55	20,53	20,48	20,49	20,57	20,54	20,49	20,52	20,54	20,46	20,47	20,44	20,51	20,51	20,62	20,64	20,61	20,59	20,58	20,57	20,60	20,60	20,53	20,50	20,47	20,54	20,58	20,57	20,60	20,59	20,51	20,55	20,60	20,66	20,68	20,58	20,55	20,60	20,67	20,70	20,67	20,70	20,76	20,84	20,91	20,89	20,86	20,93	20,98	21,01	20,98	20,84	20,72	20,90	21,07	21,13	21,18	21,18	21,26	21,24	21,16	21,19	21,17	21,15	21,28	21,31	21,35	21,42	21,48	21,50	21,43	21,47	21,52	21,48	21,41	21,43	21,54	21,55	21,52	21,56	21,51	21,53	21,55	21,64	21,56	21,59	21,60	21,53	21,47	21,56	21,60	21,56	21,59	21,58	21,61	21,62	21,65	21,70	21,64	21,64	21,62	21,59	21,70	21,72	21,58	21,51	21,62	21,60	21,51	21,59	21,65	21,59	21,67	21,60	21,50	21,59	21,59	21,58	21,54	21,56	21,57	21,49	21,54	21,68	21,58	21,52	21,59	21,58	21,57	21,62	21,59	21,61	21,60	21,59	21,60	21,57	21,62	21,62	21,59	21,58	21,60	21,59	21,60	21,61	21,65	21,61	21,57	21,56	21,51	21,59	21,59	21,60	21,62	21,62	21,61	21,60	21,61	21,50	21,53	21,71	21,70	21,59	21,62	21,60	21,58	21,57	21,59	21,64	21,65	21,65	21,61	21,62	21,61	21,66	21,69	21,68	21,61	21,59	21,68	21,65	21,66	21,70	21,71	21,64	21,58	21,59	21,67	21,67	21,64	21,68	21,70	21,70	21,69	21,65	21,64	21,67	21,67	21,61	21,62	21,60	21,66	21,74	21,76	21,80	21,78	21,66	21,59	21,70	21,72	21,70	21,82	21,75	21,61	21,65	21,61	21,64	21,64	21,68	21,67	21,74	21,68	21,60	21,67	21,65	21,67	21,59	21,71	21,66	21,66	21,61	21,65	21,63	21,64	21,59	21,57	21,58	21,52	21,53	21,53	21,52	21,52	21,49	21,49	21,44	21,42	21,41	21,44	21,42	21,42	21,37	21,29	21,26	21,22	21,21	21,28	21,21	21,17	21,22	21,13	21,08	21,07	21,08	21,08	21,05	21,04	21,06	20,99	20,92	20,87	20,83	20,77	20,94	20,99	20,92	20,85	20,83	20,79	20,82	20,71	20,69	20,70	20,57	20,58	20,63	20,50	20,62	20,61	20,50	20,49	20,54	20,53	20,50	20,64	20,63	20,54	20,55	20,52	20,54	20,50	20,54	20,55	20,52	20,57	20,67	20,58	20,57	20,60	20,57	20,62	20,60	20,46	20,37	20,53	20,58	20,49	20,45	20,42	20,45	20,52	20,51	20,62	20,56	20,56	20,56	20,57	20,59	20,50	20,51	20,56	20,50	20,49	20,45	20,46	20,49	20,53	20,49	20,45	20,52	20,49	20,59	20,49	20,45	20,46	20,46	20,43	20,49	20,46	20,50	20,58	20,59	20,51	20,54	20,63	20,59	20,45	20,53	20,45	20,41	20,45	20,45	20,50	20,44	20,46	20,44	20,47	20,54	20,54	20,44	20,41	20,47	20,49	20,45	20,42	20,39	20,54	20,48	20,36	20,42	20,46	20,40	20,48	20,50	20,47	20,46	20,42	20,36	20,47	20,55	20,44	20,37	20,48	20,44	20,44	20,49	20,50	20,54	20,54	20,43	20,46	20,52	20,50	20,54	20,56	20,49	20,45	20,51	20,49	20,41	20,34	20,34	20,36	20,43	20,47	20,45	20,48	20,50	20,43	20,43	20,47	20,55	20,58	20,48	20,44	20,40	20,44	20,48	20,43	20,38	20,36	20,41	20,37	20,38	20,44	20,47	20,46	20,46	20,49	20,47	20,45	20,43	20,47	20,42	20,38	20,47	20,52	20,55	20,49	20,45	20,44	20,43	20,42	20,43	20,44	20,41	20,46	20,51	20,41	20,42	20,39	20,37	20,46	20,40	20,36	20,47	20,48	20,43	20,41	20,49	20,47	20,43	20,39	20,35	20,50	20,52	20,37	20,42	20,40	20,31	20,34	20,35	20,35	20,37	
20,46	20,45	20,33	20,37	20,40	20,43	20,41	20,40	20,35	20,36	20,39	20,39	20,45	20,36	20,34	20,39	20,42	20,42	20,37	20,44	20,45	20,42	20,40	20,44	20,42	20,49	20,39	20,47	20,37	20,34	20,43	20,45	20,43	20,42	20,41	20,43	20,42	20,44	20,48	20,41	20,36	20,39	20,46	20,44	20,39	20,35	20,31	20,34	20,43	20,46	20,49	20,44	20,42	20,51	20,53	20,51	20,52	20,53	20,46	20,45	20,48	20,54	20,50	20,43	20,41	20,46	20,46	20,44	20,48	20,52	20,47	20,41	20,46	20,52	20,53	20,52	20,46	20,41	20,54	20,57	20,47	20,45	20,48	20,53	20,46	20,47	20,44	20,44	20,47	20,59	20,50	20,50	20,51	20,53	20,51	20,51	20,52	20,54	20,49	20,48	20,50	20,46	20,38	20,31	20,43	20,49	20,41	20,40	20,40	20,47	20,46	20,46	20,55	20,56	20,52	20,48	20,53	20,48	20,45	20,43	20,41	20,46	20,51	20,53	20,42	20,51	20,56	20,56	20,58	20,58	20,52	20,49	20,46	20,44	20,52	20,59	20,48	20,49	20,49	20,47	20,47	20,47	20,48	20,50	20,48	20,50	20,51	20,50	20,47	20,59	20,56	20,58	20,59	20,51	20,53	20,50	20,50	20,54	20,57	20,58	20,54	20,52	20,50	20,56	20,51	20,50	20,49	20,51	20,59	20,59	20,57	20,53	20,54	20,55	20,56	20,53	20,54	20,54	20,60	20,54	20,49	20,43	20,39	20,51	20,62	20,63	20,59	20,56	20,49	20,53	20,61	20,66	20,66	20,62	20,58	20,59	20,67	20,67	20,72	20,78	20,74	20,85	20,84	20,85	20,94	20,99	21,02	21,06	21,11	21,00	20,85	20,82	21,01	21,18	21,24	21,19	21,19	21,19	21,28	21,37	21,33	21,32	21,30	21,37	21,35	21,43	21,40	21,52	21,51	21,53	21,52	21,54	21,50	21,51	21,60	21,64	21,52	21,56	21,60	21,59	21,64	21,68	21,59	21,60	21,61	21,69	21,69	21,60	21,60	21,61	21,62	21,65	21,64	21,62	21,62	21,75	21,72	21,69	21,70	21,64	21,69	21,80	21,64	21,55	21,67	21,68	21,63	21,66	21,66	21,69	21,74	21,65	21,57	21,61	21,62	21,57	21,62	21,62	21,63	21,61	21,62	21,71	21,66	21,59	21,61	21,65	21,69	21,73	21,73	21,73	21,71	21,60	21,64	21,58	21,59	21,68	21,68	21,62	21,63	21,60	21,58	21,64	21,67	21,69	21,66	21,62	21,60	21,72	21,67	21,64	21,69	21,70	21,70	21,69	21,72	21,63	21,64	21,69	21,75	21,70	21,63	21,65	21,70	21,67	21,58	21,68	21,75	21,68	21,67	21,69	21,75	21,84	21,72	21,71	21,70	21,72	21,79	21,73	21,75	21,82	21,76	21,70	21,62	21,65	21,71	21,77	21,72	21,73	21,76	21,80	21,77	21,71	21,70	21,76	21,75	21,71	21,73	21,77	21,76	21,81	21,75	21,80	21,79	21,68	21,65	21,74	21,81	21,78	21,76	21,80	21,71	21,75	21,69	21,78	21,74	21,76	21,73	21,71	21,77	21,63	21,64	21,74	21,72	21,71	21,80	21,80	21,72	21,68	21,66	21,70	21,69	21,74	21,70	21,68	21,63	21,60	21,58	21,58	21,57	21,56	21,50	21,51	21,51	21,51	21,48	21,43	21,38	21,29	21,32	21,37	21,31	21,33	21,24	21,24	21,19	21,26	21,19	21,08	21,06	21,11	21,07	21,12	21,09	21,02	21,02	20,96	20,89	20,82	20,83	20,92	20,96	20,95	20,81	20,80	20,76	20,75	20,74	20,71	20,68	20,60	20,59	20,59	20,60	20,61	20,61	20,49	20,51	20,52	20,58	20,48	20,55	20,66	20,64	20,60	20,51	20,50	20,51	20,55	20,58	20,55	20,51	20,58	20,62	20,58	20,54	20,54	20,60	20,68	20,53	20,48	20,58	20,59	20,54	20,54	20,49	20,44	20,50	20,50	20,49	20,50	20,54	20,58	20,59	20,53	20,41	20,52	20,57	20,54	20,53	20,49	20,46	20,51	20,55	20,47	20,44	20,43	20,48	20,53	20,51	20,50	20,52	20,47	20,41	20,52	20,58	20,58	20,57	20,53	20,47	20,50	20,54	20,55	20,43	20,45	20,48	20,44	20,45	20,46	20,47	20,44	20,49	20,44	20,46	20,47	20,44	20,43	20,45	20,51	20,49	20,47	20,44	20,41	20,50	20,50	20,38	20,31	20,42	20,40	20,42	20,39	20,45	20,47	20,42	20,41	20,44	20,54	20,55	20,41	20,49	20,46	20,47	20,45	20,40	20,46	20,56	20,56	20,45	20,49	20,48	20,46	20,54	20,43	20,41	20,48	20,47	20,44	20,42	20,47	20,42	20,42	20,38	20,42	20,41	20,42	20,42	20,40	20,46	20,48	20,56	20,53	20,48	20,43	20,47	20,50	20,38	20,37	20,42	20,43	20,50	20,47	20,49	20,47	20,45	20,40	20,38	20,47	20,47	20,41	20,47	20,50	20,46	20,44	20,57	20,52	20,42	20,45	20,46	20,42	20,44	20,44	20,41	20,46	20,50	20,52	20,46	20,36	20,34	20,29	20,38	20,35	20,35	20,38	20,53	20,41	20,29	20,41	20,45	20,47	20,41	20,43	20,45	20,50	20,39	20,37	20,44	20,28	20,35	20,37	20,38	20,38	
20,52	20,44	20,31	20,28	20,43	20,44	20,32	20,35	20,45	20,40	20,35	20,39	20,40	20,42	20,39	20,47	20,43	20,47	20,37	20,40	20,49	20,46	20,40	20,35	20,37	20,49	20,47	20,46	20,45	20,38	20,40	20,47	20,43	20,45	20,49	20,35	20,34	20,40	20,49	20,49	20,45	20,47	20,45	20,43	20,47	20,41	20,43	20,40	20,45	20,53	20,48	20,43	20,44	20,50	20,54	20,41	20,46	20,45	20,42	20,48	20,47	20,52	20,55	20,51	20,44	20,47	20,48	20,44	20,50	20,57	20,53	20,50	20,48	20,49	20,48	20,48	20,66	20,44	20,46	20,55	20,51	20,44	20,49	20,53	20,47	20,45	20,43	20,40	20,48	20,46	20,53	20,53	20,50	20,48	20,47	20,48	20,47	20,57	20,55	20,41	20,41	20,45	20,38	20,35	20,46	20,47	20,40	20,44	20,42	20,48	20,49	20,40	20,47	20,48	20,50	20,50	20,50	20,54	20,49	20,43	20,46	20,52	20,53	20,58	20,47	20,45	20,49	20,57	20,55	20,56	20,47	20,46	20,44	20,47	20,50	20,52	20,52	20,52	20,54	20,53	20,42	20,45	20,49	20,44	20,46	20,49	20,52	20,57	20,53	20,51	20,52	20,60	20,63	20,55	20,56	20,55	20,54	20,57	20,65	20,60	20,58	20,60	20,53	20,53	20,56	20,51	20,48	20,50	20,66	20,61	20,65	20,59	20,55	20,56	20,55	20,54	20,49	20,45	20,54	20,60	20,55	20,50	20,47	20,48	20,56	20,56	20,62	20,55	20,50	20,59	20,65	20,67	20,68	20,66	20,61	20,59	20,68	20,71	20,76	20,80	20,84	20,79	20,88	20,87	20,93	21,00	21,05	21,10	21,08	21,05	20,98	20,91	20,96	21,14	21,22	21,20	21,20	21,23	21,33	21,41	21,47	21,50	21,42	21,43	21,47	21,49	21,52	21,52	21,53	21,58	21,59	21,58	21,60	21,68	21,68	21,66	21,63	21,59	21,63	21,68	21,74	21,78	21,67	21,64	21,62	21,68	21,80	21,73	21,74	21,68	21,67	21,71	21,73	21,75	21,72	21,78	21,69	21,72	21,80	21,72	21,79	21,78	21,69	21,72	21,72	21,77	21,67	21,71	21,69	21,67	21,72	21,77	21,68	21,66	21,63	21,65	21,68	21,71	21,70	21,67	21,74	21,84	21,76	21,73	21,70	21,69	21,71	21,77	21,84	21,84	21,80	21,71	21,75	21,74	21,66	21,69	21,73	21,71	21,72	21,69	21,66	21,70	21,72	21,72	21,73	21,70	21,66	21,75	21,79	21,74	21,73	21,76	21,79	21,84	21,79	21,72	21,76	21,73	21,73	21,68	21,71	21,75	21,82	21,76	21,73	21,77	21,73	21,67	21,75	21,86	21,80	21,82	21,86	21,74	21,82	21,80	21,80	21,78	21,73	21,86	21,82	21,75	21,77	21,79	21,77	21,77	21,84	21,83	21,83	21,83	21,83	21,77	21,78	21,75	21,78	21,84	21,91	21,90	21,95	21,98	21,87	21,81	21,80	21,83	21,86	21,85	21,87	21,87	21,86	21,83	21,82	21,89	21,78	21,78	21,80	21,86	21,83	21,82	21,86	21,73	21,74	21,82	21,78	21,78	21,83	21,88	21,88	21,84	21,79	21,79	21,79	21,81	21,81	21,79	21,73	21,75	21,67	21,67	21,63	21,61	21,54	21,58	21,60	21,57	21,44	21,41	21,43	21,45	21,45	21,42	21,41	21,36	21,24	21,25	21,30	21,28	21,31	21,20	21,12	21,20	21,09	21,11	21,07	21,00	20,91	20,88	20,87	20,92	20,91	20,99	20,92	20,94	20,90	20,80	20,79	20,79	20,80	20,74	20,66	20,58	20,69	20,60	20,65	20,61	20,54	20,54	20,58	20,55	20,58	20,56	20,67	20,73	20,68	20,63	20,57	20,50	20,47	20,51	20,60	20,62	20,52	20,54	20,60	20,67	20,55	20,48	20,56	20,65	20,54	20,56	20,59	20,55	20,47	20,54	20,56	20,48	20,51	20,49	20,51	20,55	20,55	20,64	20,66	20,53	20,51	20,54	20,51	20,42	20,47	20,49	20,48	20,52	20,55	20,48	20,50	20,43	20,40	20,51	20,45	20,54	20,53	20,48	20,47	20,49	20,51	20,55	20,59	20,47	20,44	20,54	20,57	20,58	20,53	20,62	20,55	20,43	20,44	20,44	20,41	20,50	20,46	20,49	20,50	20,56	20,48	20,37	20,43	20,48	20,47	20,45	20,47	20,46	20,48	20,53	20,48	20,50	20,39	20,46	20,41	20,42	20,52	20,50	20,42	20,43	20,51	20,48	20,54	20,47	20,50	20,46	20,44	20,47	20,41	20,45	20,53	20,57	20,46	20,47	20,55	20,51	20,49	20,51	20,44	20,43	20,45	20,47	20,57	20,57	20,46	20,47	20,37	20,38	20,48	20,39	20,46	20,39	20,47	20,50	20,55	20,47	20,42	20,40	20,45	20,50	20,36	20,38	20,44	20,45	20,49	20,48	20,43	20,40	20,39	20,34	20,38	20,40	20,41	20,40	20,51	20,53	20,46	20,40	20,45	20,49	20,46	20,41	20,38	20,40	20,36	20,41	20,48	20,49	20,48	20,36	20,42	20,40	20,37	20,39	20,31	20,37	20,37	20,41	20,43	20,40	20,36	20,43	20,45	20,52	20,41	20,43	20,47	20,36	20,34	20,41	20,36	20,30	20,42	20,47	20,39	20,39	
20,52	20,54	20,36	20,29	20,33	20,39	20,33	20,34	20,44	20,44	20,38	20,39	20,36	20,53	20,51	20,49	20,52	20,50	20,41	20,47	20,47	20,44	20,44	20,31	20,33	20,44	20,49	20,49	20,31	20,31	20,38	20,47	20,38	20,33	20,49	20,47	20,30	20,39	20,39	20,50	20,54	20,55	20,45	20,36	20,42	20,42	20,43	20,44	20,47	20,54	20,43	20,44	20,41	20,47	20,53	20,44	20,45	20,44	20,39	20,43	20,39	20,46	20,53	20,59	20,46	20,43	20,48	20,43	20,41	20,44	20,44	20,52	20,45	20,53	20,49	20,41	20,39	20,43	20,55	20,53	20,49	20,48	20,52	20,49	20,45	20,48	20,51	20,47	20,46	20,47	20,44	20,47	20,48	20,47	20,48	20,48	20,48	20,55	20,51	20,42	20,42	20,46	20,45	20,50	20,55	20,52	20,47	20,50	20,48	20,47	20,47	20,43	20,43	20,43	20,51	20,52	20,49	20,54	20,48	20,51	20,55	20,55	20,64	20,61	20,54	20,46	20,52	20,59	20,47	20,52	20,54	20,47	20,44	20,45	20,49	20,47	20,52	20,56	20,51	20,56	20,48	20,48	20,46	20,46	20,43	20,50	20,50	20,54	20,54	20,51	20,53	20,56	20,53	20,55	20,50	20,56	20,52	20,55	20,65	20,62	20,49	20,49	20,54	20,54	20,62	20,57	20,48	20,54	20,65	20,61	20,56	20,56	20,60	20,62	20,63	20,60	20,55	20,45	20,62	20,68	20,59	20,50	20,55	20,55	20,51	20,53	20,61	20,57	20,58	20,62	20,67	20,69	20,72	20,73	20,65	20,59	20,64	20,66	20,66	20,71	20,85	20,93	20,88	20,92	20,97	21,02	21,14	21,16	21,12	21,09	21,03	21,13	21,06	21,06	21,15	21,26	21,24	21,27	21,36	21,43	21,49	21,46	21,45	21,42	21,52	21,50	21,56	21,62	21,56	21,60	21,60	21,66	21,69	21,75	21,73	21,68	21,68	21,67	21,71	21,75	21,77	21,77	21,79	21,75	21,78	21,73	21,80	21,82	21,83	21,82	21,74	21,72	21,71	21,79	21,86	21,86	21,75	21,75	21,83	21,80	21,84	21,84	21,72	21,85	21,86	21,79	21,78	21,83	21,84	21,81	21,78	21,73	21,75	21,71	21,70	21,76	21,82	21,85	21,83	21,70	21,69	21,88	21,88	21,82	21,83	21,81	21,78	21,84	21,88	21,89	21,88	21,86	21,82	21,93	21,83	21,77	21,74	21,82	21,82	21,74	21,74	21,78	21,78	21,81	21,82	21,83	21,81	21,74	21,88	21,85	21,85	21,88	21,86	21,92	21,86	21,78	21,81	21,84	21,81	21,72	21,75	21,84	21,87	21,86	21,86	21,87	21,84	21,76	21,78	21,85	21,87	21,78	21,95	21,89	21,87	21,86	21,87	21,90	21,86	21,94	21,90	21,85	21,88	21,92	21,91	21,89	21,88	21,88	21,92	21,91	21,86	21,78	21,83	21,87	21,85	21,88	21,95	21,95	21,98	21,94	21,95	21,98	21,92	21,90	21,94	21,94	21,92	21,90	21,91	21,96	21,89	21,86	21,88	21,86	21,83	21,94	21,95	21,92	21,98	21,88	21,92	21,89	21,88	21,85	21,85	21,89	21,98	21,94	21,89	21,89	21,84	21,84	21,96	21,91	21,85	21,83	21,82	21,78	21,74	21,69	21,69	21,66	21,67	21,61	21,54	21,61	21,63	21,51	21,50	21,42	21,50	21,37	21,33	21,31	21,30	21,31	21,31	21,28	21,18	21,20	21,16	21,14	21,15	21,00	20,89	20,82	20,86	20,98	21,03	21,02	21,00	21,02	20,94	20,88	20,80	20,85	20,80	20,75	20,67	20,60	20,61	20,59	20,60	20,60	20,50	20,46	20,56	20,61	20,62	20,62	20,70	20,74	20,72	20,61	20,53	20,51	20,45	20,48	20,59	20,61	20,56	20,56	20,57	20,61	20,56	20,51	20,61	20,62	20,50	20,49	20,57	20,50	20,50	20,51	20,53	20,50	20,59	20,51	20,49	20,54	20,58	20,59	20,67	20,61	20,56	20,56	20,54	20,46	20,42	20,43	20,41	20,53	20,58	20,49	20,46	20,48	20,39	20,47	20,51	20,54	20,58	20,51	20,47	20,50	20,47	20,50	20,56	20,58	20,50	20,54	20,54	20,48	20,53	20,63	20,56	20,47	20,42	20,45	20,41	20,45	20,53	20,50	20,53	20,51	20,52	20,46	20,39	20,43	20,44	20,47	20,50	20,47	20,45	20,50	20,43	20,53	20,50	20,41	20,43	20,41	20,49	20,55	20,48	20,46	20,51	20,49	20,55	20,55	20,49	20,48	20,43	20,44	20,44	20,45	20,51	20,53	20,47	20,48	20,57	20,53	20,46	20,44	20,45	20,41	20,47	20,45	20,49	20,46	20,48	20,45	20,44	20,41	20,51	20,47	20,45	20,43	20,40	20,52	20,51	20,44	20,39	20,46	20,46	20,48	20,43	20,45	20,42	20,37	20,41	20,46	20,45	20,43	20,44	20,38	20,42	20,47	20,42	20,46	20,54	20,50	20,41	20,50	20,45	20,48	20,43	20,43	20,47	20,42	20,34	20,41	20,48	20,55	20,48	20,40	20,43	20,42	20,41	20,50	20,41	20,35	20,47	20,44	20,46	20,43	20,41	20,42	20,42	20,47	20,50	20,47	20,55	20,43	20,32	20,45	20,44	20,34	20,35	20,44	20,33	20,29	
20,43	20,38	20,44	20,40	20,34	20,22	20,32	20,29	20,37	20,41	20,37	20,34	20,30	20,49	20,57	20,47	20,53	20,45	20,29	20,49	20,45	20,42	20,42	20,33	20,29	20,42	20,47	20,45	20,32	20,33	20,35	20,44	20,44	20,33	20,48	20,52	20,39	20,43	20,46	20,46	20,48	20,51	20,46	20,40	20,47	20,40	20,41	20,47	20,43	20,48	20,41	20,40	20,40	20,49	20,49	20,38	20,40	20,39	20,38	20,43	20,37	20,40	20,54	20,53	20,44	20,47	20,49	20,45	20,38	20,44	20,42	20,51	20,46	20,48	20,46	20,38	20,33	20,40	20,52	20,58	20,50	20,40	20,47	20,48	20,47	20,56	20,56	20,54	20,44	20,43	20,49	20,46	20,54	20,53	20,55	20,51	20,44	20,51	20,48	20,48	20,49	20,46	20,47	20,48	20,60	20,48	20,45	20,49	20,44	20,46	20,51	20,49	20,49	20,39	20,46	20,55	20,52	20,54	20,55	20,48	20,49	20,52	20,54	20,56	20,52	20,52	20,57	20,65	20,54	20,54	20,58	20,52	20,54	20,50	20,53	20,58	20,52	20,47	20,47	20,54	20,51	20,54	20,53	20,46	20,45	20,48	20,52	20,48	20,53	20,60	20,57	20,51	20,54	20,55	20,47	20,47	20,56	20,60	20,65	20,60	20,47	20,46	20,53	20,59	20,59	20,58	20,49	20,53	20,55	20,55	20,56	20,49	20,59	20,66	20,69	20,67	20,63	20,50	20,59	20,60	20,59	20,59	20,55	20,55	20,53	20,53	20,66	20,61	20,51	20,60	20,60	20,68	20,72	20,70	20,67	20,61	20,70	20,76	20,72	20,75	20,77	20,86	20,83	20,92	20,96	21,03	21,15	21,16	21,13	21,11	21,15	21,12	21,00	20,99	21,11	21,25	21,32	21,34	21,30	21,45	21,51	21,43	21,56	21,55	21,58	21,59	21,61	21,72	21,67	21,60	21,65	21,67	21,73	21,73	21,70	21,73	21,77	21,86	21,79	21,80	21,86	21,78	21,79	21,79	21,84	21,82	21,79	21,84	21,92	21,90	21,90	21,87	21,81	21,81	21,86	21,92	21,87	21,92	21,92	21,87	21,85	21,84	21,83	21,90	21,92	21,88	21,88	22,01	21,93	21,89	21,88	21,81	21,83	21,86	21,75	21,82	21,92	21,90	21,92	21,93	21,81	21,88	21,87	21,88	21,87	21,84	21,82	21,89	21,96	21,93	21,90	21,82	21,84	21,97	21,96	21,87	21,87	21,92	21,91	21,79	21,78	21,83	21,80	21,83	21,90	21,92	21,87	21,83	21,87	21,86	21,91	21,94	21,91	21,89	21,86	21,93	21,92	21,94	21,86	21,87	21,85	21,89	21,88	21,89	21,96	22,02	22,01	21,93	21,85	21,91	21,98	21,98	22,01	22,03	22,02	21,92	21,88	21,90	21,92	21,99	22,01	21,95	21,96	21,96	21,96	21,98	21,97	21,95	21,99	22,01	21,95	21,88	21,91	22,01	21,97	21,91	21,94	21,96	21,99	21,98	21,99	22,03	22,08	22,04	22,02	22,00	22,04	22,01	21,97	22,09	22,03	21,91	22,01	22,04	21,97	22,00	22,03	21,98	22,07	21,98	21,98	22,02	22,00	21,98	21,95	21,99	22,04	21,92	21,97	21,98	21,94	21,91	21,95	22,04	21,99	21,97	21,90	21,89	21,90	21,81	21,75	21,66	21,77	21,69	21,55	21,63	21,64	21,56	21,57	21,56	21,52	21,50	21,46	21,42	21,37	21,33	21,27	21,21	21,19	21,22	21,21	21,13	21,11	21,00	21,00	20,99	21,03	21,04	21,06	21,04	21,07	21,10	20,96	20,84	20,80	20,82	20,78	20,73	20,74	20,63	20,58	20,55	20,55	20,63	20,56	20,48	20,51	20,67	20,69	20,61	20,67	20,71	20,70	20,65	20,54	20,51	20,53	20,46	20,54	20,56	20,59	20,57	20,57	20,56	20,54	20,50	20,63	20,66	20,61	20,50	20,52	20,49	20,52	20,51	20,43	20,48	20,52	20,43	20,42	20,51	20,61	20,56	20,57	20,52	20,53	20,54	20,55	20,49	20,43	20,40	20,37	20,49	20,53	20,49	20,46	20,52	20,53	20,47	20,54	20,57	20,56	20,54	20,42	20,45	20,44	20,47	20,52	20,51	20,51	20,52	20,48	20,43	20,42	20,52	20,49	20,46	20,42	20,39	20,41	20,41	20,51	20,54	20,55	20,53	20,51	20,50	20,50	20,46	20,47	20,48	20,51	20,41	20,48	20,52	20,45	20,41	20,44	20,41	20,44	20,42	20,41	20,50	20,45	20,42	20,52	20,49	20,51	20,53	20,59	20,54	20,48	20,48	20,45	20,52	20,56	20,54	20,50	20,48	20,52	20,50	20,44	20,44	20,42	20,42	20,43	20,47	20,47	20,50	20,46	20,45	20,46	20,41	20,40	20,50	20,47	20,42	20,38	20,49	20,52	20,47	20,42	20,48	20,51	20,49	20,46	20,46	20,43	20,40	20,41	20,44	20,41	20,45	20,45	20,49	20,44	20,48	20,48	20,44	20,50	20,48	20,38	20,37	20,49	20,51	20,50	20,43	20,46	20,50	20,41	20,40	20,44	20,47	20,54	20,48	20,42	20,42	20,44	20,51	20,45	20,33	20,51	20,44	20,42	20,50	20,44	20,42	20,45	20,44	20,37	20,44	20,54	20,38	20,34	20,42	20,44	20,46	20,51	20,35	20,24	20,29	
20,43	20,32	20,26	20,31	20,36	20,32	20,32	20,35	20,38	20,37	20,33	20,33	20,32	20,41	20,38	20,41	20,40	20,49	20,35	20,47	20,44	20,34	20,34	20,27	20,25	20,39	20,41	20,43	20,39	20,47	20,34	20,35	20,41	20,36	20,42	20,48	20,37	20,41	20,47	20,42	20,39	20,47	20,43	20,39	20,47	20,41	20,40	20,43	20,39	20,40	20,47	20,45	20,38	20,44	20,54	20,46	20,33	20,41	20,40	20,43	20,40	20,35	20,51	20,58	20,54	20,48	20,43	20,40	20,41	20,42	20,46	20,43	20,51	20,40	20,38	20,34	20,35	20,48	20,46	20,48	20,45	20,38	20,47	20,54	20,50	20,52	20,55	20,51	20,46	20,44	20,49	20,50	20,59	20,55	20,50	20,51	20,48	20,51	20,55	20,46	20,54	20,48	20,40	20,42	20,47	20,48	20,44	20,51	20,49	20,45	20,48	20,48	20,52	20,46	20,44	20,53	20,48	20,47	20,46	20,43	20,47	20,48	20,51	20,49	20,45	20,51	20,54	20,55	20,57	20,50	20,46	20,48	20,48	20,49	20,48	20,53	20,56	20,50	20,49	20,53	20,50	20,54	20,56	20,48	20,46	20,45	20,51	20,48	20,44	20,53	20,57	20,57	20,56	20,55	20,50	20,51	20,53	20,56	20,55	20,56	20,51	20,55	20,53	20,58	20,57	20,55	20,51	20,49	20,54	20,53	20,61	20,57	20,60	20,63	20,56	20,54	20,61	20,60	20,57	20,59	20,65	20,65	20,59	20,59	20,58	20,57	20,58	20,58	20,48	20,59	20,65	20,72	20,72	20,69	20,66	20,71	20,73	20,73	20,78	20,77	20,73	20,80	20,91	20,93	20,95	21,05	21,15	21,16	21,23	21,20	21,18	21,16	21,01	21,00	21,04	21,20	21,33	21,38	21,39	21,55	21,56	21,55	21,60	21,64	21,60	21,63	21,67	21,73	21,80	21,71	21,74	21,79	21,78	21,76	21,83	21,75	21,77	21,88	21,92	21,83	21,85	21,94	21,88	21,87	21,86	21,90	21,89	21,92	22,02	21,99	21,96	21,98	21,93	21,90	21,94	21,98	21,93	21,96	21,97	21,96	21,95	21,86	21,85	21,92	22,02	21,95	21,95	22,04	21,93	21,87	21,95	21,93	21,93	21,89	21,82	21,88	21,97	21,88	21,95	22,04	22,04	22,04	21,96	21,91	21,97	21,90	21,86	21,91	21,98	22,00	21,97	21,90	21,90	21,97	22,02	21,96	21,96	21,93	21,92	21,92	21,87	21,87	21,85	21,88	21,96	22,03	22,02	21,96	21,96	21,90	21,91	21,96	21,95	21,93	21,93	21,98	22,01	22,04	21,93	21,95	21,98	21,95	21,95	21,94	22,02	22,13	22,05	22,00	21,99	22,01	22,01	22,05	22,05	22,07	22,13	22,01	21,98	21,98	22,00	22,06	22,11	22,06	22,08	22,01	21,96	21,99	22,05	22,07	22,06	22,08	22,05	22,01	22,04	22,13	22,11	22,02	21,99	21,96	22,10	22,12	22,01	22,08	22,05	22,05	22,01	22,06	22,06	22,09	22,10	22,13	22,09	22,08	22,04	22,05	22,12	22,09	22,03	22,01	22,09	22,05	22,08	22,06	22,01	21,97	22,01	22,12	22,07	22,00	22,06	22,08	22,00	21,93	21,94	22,01	22,05	22,02	21,91	21,90	21,90	21,85	21,80	21,73	21,76	21,83	21,61	21,59	21,66	21,58	21,57	21,58	21,46	21,43	21,46	21,39	21,35	21,42	21,32	21,16	21,21	21,26	21,23	21,14	21,07	21,03	21,04	21,09	21,14	21,11	21,11	21,11	21,10	21,03	20,96	20,86	20,81	20,77	20,74	20,64	20,72	20,62	20,58	20,50	20,50	20,60	20,57	20,51	20,55	20,66	20,63	20,64	20,68	20,72	20,65	20,62	20,55	20,52	20,50	20,56	20,54	20,46	20,49	20,53	20,54	20,56	20,55	20,57	20,53	20,59	20,58	20,53	20,47	20,47	20,48	20,53	20,45	20,48	20,52	20,39	20,47	20,50	20,49	20,54	20,51	20,46	20,50	20,54	20,57	20,47	20,44	20,44	20,39	20,49	20,60	20,50	20,48	20,54	20,55	20,52	20,51	20,56	20,55	20,51	20,47	20,40	20,43	20,47	20,47	20,46	20,47	20,48	20,46	20,44	20,37	20,48	20,54	20,48	20,45	20,40	20,41	20,46	20,47	20,56	20,55	20,53	20,51	20,47	20,45	20,46	20,46	20,45	20,40	20,38	20,40	20,45	20,49	20,42	20,44	20,39	20,37	20,35	20,40	20,51	20,50	20,43	20,50	20,48	20,38	20,40	20,51	20,42	20,46	20,45	20,45	20,39	20,46	20,52	20,43	20,49	20,42	20,48	20,46	20,47	20,41	20,49	20,44	20,40	20,38	20,47	20,50	20,45	20,49	20,39	20,39	20,42	20,49	20,42	20,34	20,36	20,46	20,42	20,44	20,41	20,47	20,47	20,46	20,37	20,33	20,42	20,42	20,37	20,37	20,41	20,39	20,46	20,42	20,40	20,39	20,35	20,39	20,44	20,38	20,39	20,45	20,48	20,42	20,39	20,36	20,47	20,40	20,40	20,47	20,44	20,40	20,39	20,33	20,41	20,52	20,53	20,34	20,35	20,47	20,53	20,35	20,43	20,42	20,39	20,44	20,41	20,29	20,36	20,47	20,43	20,41	20,42	20,41	20,44	20,53	20,39	20,33	20,35	
20,41	20,42	20,36	20,30	20,37	20,36	20,39	20,32	20,45	20,40	20,35	20,37	20,37	20,45	20,42	20,45	20,41	20,41	20,43	20,49	20,47	20,39	20,42	20,31	20,34	20,39	20,42	20,40	20,41	20,45	20,37	20,45	20,38	20,34	20,30	20,39	20,35	20,42	20,50	20,46	20,39	20,39	20,41	20,40	20,45	20,34	20,35	20,43	20,46	20,43	20,44	20,40	20,38	20,37	20,41	20,50	20,42	20,44	20,43	20,42	20,45	20,44	20,47	20,56	20,42	20,44	20,39	20,40	20,42	20,47	20,42	20,38	20,48	20,43	20,38	20,42	20,41	20,44	20,53	20,48	20,47	20,40	20,54	20,53	20,43	20,50	20,51	20,49	20,49	20,48	20,52	20,48	20,55	20,56	20,49	20,51	20,49	20,53	20,55	20,45	20,47	20,51	20,48	20,43	20,43	20,52	20,49	20,46	20,49	20,51	20,51	20,54	20,54	20,51	20,46	20,51	20,43	20,46	20,44	20,46	20,48	20,49	20,55	20,57	20,49	20,47	20,57	20,55	20,51	20,51	20,42	20,40	20,43	20,52	20,54	20,44	20,52	20,53	20,51	20,55	20,56	20,54	20,56	20,55	20,51	20,52	20,54	20,50	20,45	20,45	20,49	20,59	20,54	20,60	20,56	20,60	20,54	20,50	20,43	20,46	20,48	20,55	20,52	20,58	20,58	20,48	20,48	20,45	20,54	20,50	20,53	20,62	20,65	20,65	20,56	20,51	20,55	20,56	20,59	20,58	20,60	20,62	20,61	20,55	20,61	20,66	20,68	20,58	20,54	20,63	20,67	20,72	20,69	20,71	20,77	20,77	20,81	20,76	20,73	20,83	20,85	20,83	20,90	20,92	20,95	21,08	21,13	21,18	21,18	21,25	21,23	21,27	21,24	21,09	20,99	21,08	21,33	21,36	21,46	21,60	21,60	21,59	21,69	21,65	21,65	21,63	21,71	21,74	21,83	21,80	21,78	21,88	21,88	21,86	21,92	21,89	21,83	21,94	21,92	21,89	21,92	22,01	21,99	21,97	21,92	21,92	21,98	22,06	22,10	22,07	22,08	22,03	22,00	22,00	21,98	22,09	22,10	22,03	22,02	22,02	22,02	21,96	21,98	21,96	22,02	21,98	21,93	22,05	22,04	21,93	21,99	22,01	21,99	21,95	21,90	22,01	22,02	22,02	21,99	22,06	22,08	22,09	22,08	22,03	22,05	22,06	22,00	21,99	22,07	22,05	22,02	21,98	22,01	22,03	22,09	22,04	22,07	22,06	21,97	22,05	22,05	21,96	22,01	22,05	22,03	22,06	22,04	22,05	22,05	22,02	22,05	22,10	22,03	22,08	22,11	22,07	22,09	22,05	22,10	22,04	22,04	22,06	22,07	22,04	22,07	22,12	22,08	22,05	22,05	22,15	22,12	22,10	22,12	22,11	22,12	22,10	22,09	22,11	22,04	22,19	22,14	22,07	22,10	22,15	22,07	22,12	22,15	22,20	22,16	22,20	22,20	22,19	22,17	22,17	22,20	22,17	22,12	22,08	22,19	22,25	22,18	22,19	22,23	22,15	22,10	22,14	22,18	22,14	22,27	22,24	22,14	22,17	22,10	22,12	22,22	22,24	22,14	22,14	22,15	22,12	22,18	22,18	22,13	22,15	22,07	22,16	22,14	22,11	22,14	22,17	22,07	22,01	22,09	22,12	22,00	21,98	21,99	21,90	21,92	21,87	21,95	21,82	21,84	21,82	21,73	21,77	21,82	21,69	21,61	21,62	21,56	21,50	21,53	21,44	21,39	21,42	21,42	21,27	21,24	21,27	21,25	21,19	21,05	20,97	21,04	21,15	21,18	21,11	21,15	21,14	21,03	21,01	20,98	20,85	20,84	20,80	20,72	20,75	20,70	20,61	20,60	20,57	20,51	20,52	20,55	20,49	20,56	20,62	20,63	20,64	20,68	20,60	20,58	20,58	20,54	20,55	20,59	20,55	20,59	20,49	20,42	20,51	20,57	20,59	20,58	20,59	20,56	20,51	20,49	20,50	20,47	20,45	20,50	20,52	20,49	20,48	20,60	20,50	20,47	20,49	20,49	20,54	20,50	20,49	20,48	20,55	20,58	20,49	20,46	20,46	20,46	20,46	20,49	20,53	20,50	20,50	20,49	20,48	20,49	20,62	20,54	20,54	20,52	20,51	20,49	20,53	20,50	20,40	20,48	20,54	20,50	20,46	20,45	20,44	20,44	20,42	20,40	20,49	20,42	20,46	20,53	20,49	20,46	20,52	20,45	20,39	20,41	20,49	20,45	20,40	20,36	20,38	20,50	20,48	20,42	20,41	20,39	20,34	20,35	20,35	20,37	20,55	20,54	20,49	20,45	20,40	20,40	20,44	20,52	20,42	20,43	20,42	20,44	20,47	20,44	20,50	20,40	20,42	20,44	20,40	20,41	20,40	20,43	20,45	20,47	20,43	20,36	20,42	20,53	20,50	20,44	20,41	20,38	20,41	20,44	20,44	20,34	20,41	20,39	20,44	20,37	20,37	20,43	20,50	20,41	20,41	20,44	20,47	20,44	20,32	20,40	20,40	20,32	20,43	20,42	20,41	20,46	20,39	20,35	20,45	20,37	20,42	20,47	20,47	20,37	20,37	20,35	20,39	20,34	20,35	20,39	20,43	20,38	20,36	20,31	20,33	20,43	20,49	20,35	20,35	20,43	20,46	20,41	20,48	20,46	20,36	20,38	20,42	20,38	20,41	20,43	20,44	20,41	20,37	20,35	20,37	20,45	20,35	20,38	20,37	
20,49	20,42	20,36	20,44	20,43	20,38	20,33	20,35	20,34	20,42	20,34	20,31	20,33	20,42	20,40	20,49	20,47	20,44	20,35	20,36	20,39	20,39	20,47	20,40	20,35	20,33	20,43	20,47	20,46	20,44	20,41	20,45	20,42	20,35	20,34	20,33	20,38	20,37	20,50	20,49	20,44	20,44	20,42	20,41	20,43	20,38	20,36	20,37	20,45	20,50	20,42	20,30	20,30	20,38	20,41	20,41	20,41	20,48	20,41	20,35	20,37	20,39	20,43	20,47	20,38	20,41	20,42	20,35	20,37	20,36	20,34	20,40	20,48	20,50	20,44	20,41	20,45	20,47	20,57	20,51	20,50	20,38	20,44	20,47	20,43	20,41	20,49	20,52	20,48	20,51	20,46	20,55	20,53	20,51	20,50	20,51	20,53	20,46	20,46	20,49	20,44	20,45	20,53	20,51	20,45	20,46	20,47	20,42	20,51	20,56	20,52	20,51	20,51	20,46	20,46	20,48	20,47	20,46	20,43	20,48	20,52	20,53	20,56	20,64	20,50	20,46	20,55	20,50	20,40	20,54	20,47	20,43	20,46	20,44	20,57	20,52	20,45	20,48	20,49	20,53	20,51	20,58	20,53	20,51	20,50	20,48	20,55	20,49	20,55	20,47	20,44	20,53	20,53	20,56	20,55	20,50	20,54	20,46	20,40	20,50	20,49	20,54	20,54	20,54	20,53	20,46	20,49	20,52	20,53	20,52	20,53	20,62	20,61	20,62	20,60	20,57	20,59	20,46	20,52	20,60	20,56	20,53	20,61	20,63	20,58	20,63	20,68	20,66	20,64	20,70	20,72	20,74	20,71	20,77	20,90	20,89	20,90	20,79	20,79	20,86	20,89	20,92	20,95	20,96	21,06	21,14	21,22	21,23	21,13	21,18	21,18	21,25	21,33	21,23	21,10	21,13	21,28	21,34	21,47	21,61	21,61	21,77	21,71	21,71	21,71	21,65	21,75	21,83	21,89	21,90	21,89	21,87	21,92	21,94	22,01	22,03	22,01	22,02	22,01	21,96	22,02	22,08	22,06	22,03	22,02	22,05	22,11	22,14	22,14	22,17	22,16	22,12	22,10	22,11	22,08	22,11	22,19	22,17	22,09	22,11	22,13	22,08	22,09	22,07	22,08	22,02	22,02	22,10	22,15	22,11	22,08	22,14	22,15	22,12	22,02	22,02	22,15	22,11	22,06	22,03	22,13	22,18	22,13	22,11	22,15	22,11	22,05	22,05	22,14	22,13	22,13	22,08	22,11	22,13	22,10	22,12	22,12	22,16	22,08	22,06	22,13	22,05	22,03	22,18	22,15	22,08	22,05	22,09	22,05	22,05	22,11	22,21	22,09	22,14	22,23	22,24	22,15	22,16	22,20	22,17	22,11	22,20	22,20	22,13	22,15	22,15	22,17	22,15	22,12	22,21	22,22	22,16	22,22	22,20	22,19	22,18	22,17	22,23	22,17	22,23	22,23	22,19	22,17	22,15	22,18	22,17	22,27	22,25	22,24	22,32	22,34	22,23	22,25	22,25	22,27	22,29	22,29	22,27	22,28	22,28	22,30	22,32	22,27	22,23	22,27	22,28	22,29	22,28	22,37	22,39	22,27	22,30	22,28	22,24	22,24	22,31	22,21	22,17	22,25	22,15	22,19	22,22	22,24	22,30	22,26	22,24	22,20	22,13	22,26	22,30	22,16	22,13	22,23	22,18	22,05	22,02	22,08	22,09	21,98	22,01	22,01	21,91	21,95	21,81	21,82	21,86	21,84	21,76	21,72	21,70	21,62	21,61	21,55	21,48	21,47	21,50	21,46	21,39	21,32	21,29	21,18	21,10	20,98	20,92	21,02	21,13	21,13	21,16	21,10	21,11	21,00	20,97	20,96	20,80	20,82	20,84	20,78	20,70	20,70	20,54	20,55	20,55	20,60	20,62	20,54	20,53	20,51	20,61	20,69	20,61	20,73	20,72	20,55	20,49	20,50	20,51	20,54	20,49	20,52	20,54	20,52	20,57	20,59	20,58	20,55	20,60	20,60	20,58	20,53	20,51	20,50	20,48	20,52	20,49	20,55	20,57	20,63	20,53	20,44	20,45	20,50	20,54	20,51	20,47	20,41	20,46	20,57	20,50	20,49	20,48	20,42	20,47	20,42	20,47	20,40	20,46	20,51	20,46	20,40	20,59	20,58	20,49	20,50	20,51	20,56	20,56	20,57	20,50	20,46	20,56	20,49	20,40	20,45	20,46	20,43	20,42	20,39	20,42	20,45	20,40	20,52	20,53	20,50	20,52	20,54	20,40	20,40	20,50	20,48	20,44	20,39	20,39	20,48	20,51	20,41	20,41	20,43	20,48	20,51	20,43	20,36	20,44	20,50	20,50	20,45	20,41	20,39	20,40	20,48	20,36	20,43	20,43	20,41	20,49	20,51	20,44	20,38	20,46	20,48	20,40	20,47	20,37	20,34	20,45	20,45	20,39	20,36	20,42	20,50	20,49	20,49	20,44	20,39	20,37	20,44	20,48	20,39	20,52	20,52	20,41	20,41	20,38	20,39	20,41	20,38	20,34	20,42	20,46	20,36	20,40	20,40	20,47	20,39	20,39	20,43	20,40	20,47	20,35	20,40	20,44	20,42	20,39	20,44	20,49	20,47	20,42	20,44	20,35	20,33	20,38	20,39	20,40	20,41	20,33	20,38	20,42	20,28	20,39	20,33	20,36	20,45	20,44	20,39	20,45	20,50	20,38	20,35	20,41	20,32	20,36	20,41	20,34	20,34	20,28	20,25	20,39	20,34	20,36	20,34	20,33	
20,46	20,28	20,37	20,43	20,36	20,30	20,35	20,40	20,34	20,44	20,44	20,35	20,39	20,41	20,35	20,41	20,48	20,40	20,37	20,36	20,32	20,36	20,42	20,43	20,37	20,33	20,44	20,49	20,40	20,43	20,38	20,39	20,34	20,35	20,39	20,44	20,46	20,45	20,53	20,50	20,44	20,43	20,43	20,37	20,38	20,38	20,38	20,40	20,42	20,50	20,48	20,36	20,35	20,38	20,45	20,44	20,48	20,52	20,36	20,37	20,43	20,45	20,47	20,46	20,35	20,46	20,49	20,42	20,40	20,46	20,39	20,50	20,48	20,45	20,49	20,43	20,41	20,45	20,52	20,48	20,42	20,36	20,34	20,44	20,49	20,46	20,48	20,45	20,47	20,40	20,47	20,46	20,48	20,50	20,52	20,47	20,45	20,44	20,41	20,42	20,42	20,41	20,54	20,52	20,47	20,44	20,41	20,43	20,53	20,56	20,46	20,42	20,50	20,55	20,51	20,50	20,52	20,46	20,49	20,49	20,51	20,50	20,56	20,57	20,47	20,44	20,55	20,47	20,42	20,50	20,51	20,47	20,49	20,49	20,59	20,58	20,44	20,51	20,53	20,53	20,51	20,53	20,50	20,51	20,44	20,49	20,50	20,53	20,52	20,50	20,48	20,48	20,51	20,52	20,57	20,52	20,49	20,47	20,49	20,53	20,46	20,59	20,53	20,54	20,52	20,53	20,50	20,58	20,57	20,54	20,61	20,58	20,56	20,61	20,58	20,55	20,53	20,48	20,48	20,52	20,53	20,54	20,64	20,59	20,61	20,68	20,71	20,70	20,72	20,79	20,74	20,69	20,74	20,78	20,95	20,92	20,91	20,85	20,77	20,92	20,95	20,87	21,01	21,09	21,13	21,24	21,25	21,30	21,18	21,21	21,30	21,36	21,38	21,29	21,26	21,17	21,20	21,33	21,44	21,59	21,71	21,69	21,71	21,78	21,80	21,75	21,86	21,94	21,98	21,97	21,95	21,91	21,96	22,02	22,04	22,14	22,10	22,16	22,11	22,09	22,11	22,14	22,16	22,14	22,13	22,18	22,16	22,20	22,22	22,20	22,24	22,29	22,20	22,17	22,12	22,10	22,19	22,20	22,24	22,25	22,27	22,25	22,23	22,18	22,15	22,12	22,18	22,29	22,19	22,14	22,17	22,16	22,18	22,20	22,17	22,13	22,17	22,21	22,12	22,06	22,16	22,24	22,17	22,16	22,21	22,26	22,13	22,12	22,22	22,26	22,24	22,27	22,23	22,23	22,19	22,21	22,21	22,16	22,13	22,11	22,19	22,26	22,17	22,23	22,23	22,19	22,15	22,15	22,15	22,17	22,17	22,25	22,28	22,21	22,24	22,28	22,25	22,25	22,26	22,24	22,27	22,26	22,27	22,35	22,31	22,25	22,25	22,27	22,27	22,32	22,25	22,27	22,32	22,30	22,30	22,26	22,32	22,31	22,30	22,33	22,31	22,38	22,31	22,24	22,24	22,34	22,36	22,32	22,35	22,41	22,37	22,29	22,31	22,36	22,35	22,33	22,31	22,35	22,40	22,38	22,40	22,39	22,33	22,33	22,38	22,46	22,43	22,38	22,40	22,44	22,35	22,38	22,37	22,40	22,36	22,39	22,33	22,27	22,30	22,31	22,27	22,26	22,36	22,42	22,33	22,29	22,31	22,29	22,34	22,40	22,30	22,27	22,34	22,30	22,19	22,13	22,16	22,20	22,17	22,13	22,03	22,06	21,97	21,93	21,87	21,88	21,86	21,80	21,75	21,76	21,68	21,61	21,55	21,50	21,56	21,51	21,51	21,39	21,38	21,33	21,17	20,98	20,96	20,99	21,08	21,14	21,21	21,20	21,16	21,16	21,07	21,00	20,92	20,84	20,78	20,82	20,87	20,77	20,62	20,65	20,61	20,57	20,62	20,66	20,56	20,49	20,54	20,52	20,58	20,56	20,69	20,74	20,58	20,50	20,47	20,46	20,54	20,55	20,56	20,55	20,57	20,56	20,62	20,56	20,52	20,51	20,59	20,63	20,56	20,51	20,45	20,46	20,49	20,49	20,59	20,58	20,57	20,50	20,49	20,49	20,58	20,53	20,49	20,52	20,41	20,45	20,50	20,48	20,50	20,51	20,48	20,47	20,48	20,48	20,43	20,50	20,49	20,46	20,46	20,62	20,59	20,49	20,52	20,42	20,48	20,51	20,51	20,54	20,46	20,46	20,50	20,37	20,44	20,49	20,54	20,46	20,44	20,40	20,41	20,44	20,43	20,53	20,51	20,54	20,48	20,44	20,44	20,47	20,41	20,46	20,48	20,39	20,46	20,51	20,49	20,48	20,46	20,41	20,52	20,50	20,45	20,42	20,38	20,41	20,39	20,40	20,39	20,42	20,49	20,46	20,42	20,39	20,40	20,43	20,48	20,48	20,40	20,49	20,46	20,44	20,54	20,47	20,44	20,41	20,41	20,37	20,35	20,42	20,45	20,44	20,52	20,45	20,43	20,43	20,45	20,45	20,51	20,51	20,55	20,41	20,38	20,42	20,35	20,41	20,37	20,34	20,38	20,44	20,41	20,38	20,44	20,47	20,47	20,38	20,45	20,44	20,41	20,37	20,37	20,44	20,40	20,36	20,37	20,41	20,38	20,44	20,40	20,38	20,30	20,40	20,49	20,35	20,39	20,33	20,28	20,35	20,33	20,42	20,43	20,39	20,44	20,42	20,42	20,44	20,48	20,40	20,40	20,44	20,41	20,43	20,45	20,33	20,21	20,36	20,29	20,37	20,41	20,32	20,38	20,40	
20,43	20,35	20,41	20,40	20,32	20,25	20,38	20,46	20,39	20,43	20,44	20,40	20,40	20,43	20,45	20,41	20,44	20,42	20,38	20,47	20,39	20,31	20,39	20,43	20,44	20,37	20,42	20,52	20,38	20,39	20,42	20,39	20,34	20,33	20,42	20,45	20,48	20,46	20,41	20,41	20,43	20,36	20,32	20,33	20,43	20,37	20,33	20,41	20,43	20,50	20,48	20,38	20,39	20,48	20,49	20,42	20,48	20,58	20,49	20,41	20,48	20,44	20,39	20,43	20,30	20,32	20,45	20,44	20,51	20,53	20,41	20,58	20,50	20,50	20,46	20,37	20,36	20,38	20,46	20,49	20,50	20,46	20,50	20,46	20,46	20,50	20,52	20,54	20,50	20,46	20,48	20,47	20,50	20,58	20,51	20,50	20,45	20,48	20,48	20,46	20,47	20,46	20,42	20,42	20,48	20,46	20,52	20,48	20,45	20,54	20,51	20,48	20,46	20,50	20,60	20,55	20,46	20,45	20,43	20,60	20,48	20,51	20,55	20,54	20,43	20,45	20,48	20,44	20,50	20,52	20,47	20,44	20,49	20,47	20,54	20,58	20,47	20,50	20,56	20,53	20,55	20,58	20,53	20,57	20,55	20,52	20,56	20,50	20,47	20,46	20,53	20,54	20,44	20,48	20,56	20,53	20,55	20,50	20,47	20,46	20,46	20,52	20,56	20,55	20,55	20,53	20,48	20,46	20,53	20,55	20,63	20,57	20,56	20,60	20,67	20,57	20,51	20,56	20,58	20,56	20,53	20,59	20,59	20,55	20,59	20,76	20,81	20,83	20,79	20,87	20,83	20,80	20,87	20,87	20,91	20,97	20,93	20,84	20,84	20,90	20,97	20,95	21,01	21,08	21,15	21,20	21,28	21,22	21,25	21,28	21,32	21,40	21,42	21,33	21,33	21,26	21,13	21,24	21,46	21,65	21,74	21,71	21,74	21,82	21,79	21,81	21,96	22,07	22,06	22,05	22,04	21,98	22,05	22,02	22,11	22,18	22,19	22,17	22,22	22,18	22,16	22,22	22,17	22,21	22,29	22,34	22,26	22,31	22,33	22,26	22,27	22,32	22,28	22,26	22,30	22,28	22,29	22,33	22,37	22,33	22,31	22,35	22,32	22,29	22,30	22,22	22,22	22,36	22,37	22,27	22,22	22,25	22,23	22,28	22,28	22,36	22,34	22,24	22,18	22,24	22,24	22,28	22,28	22,33	22,36	22,40	22,25	22,30	22,38	22,36	22,37	22,40	22,30	22,22	22,26	22,35	22,28	22,21	22,29	22,23	22,32	22,36	22,27	22,26	22,28	22,28	22,32	22,36	22,32	22,34	22,34	22,36	22,40	22,33	22,33	22,43	22,37	22,29	22,26	22,30	22,43	22,39	22,35	22,32	22,43	22,35	22,35	22,39	22,38	22,41	22,34	22,38	22,41	22,42	22,40	22,36	22,38	22,36	22,35	22,38	22,37	22,36	22,47	22,40	22,35	22,40	22,49	22,48	22,50	22,50	22,40	22,39	22,44	22,49	22,51	22,48	22,44	22,49	22,52	22,52	22,53	22,52	22,48	22,48	22,45	22,46	22,50	22,43	22,52	22,45	22,38	22,47	22,47	22,42	22,47	22,52	22,48	22,45	22,36	22,35	22,44	22,37	22,42	22,50	22,44	22,42	22,46	22,42	22,41	22,44	22,39	22,38	22,35	22,34	22,36	22,37	22,26	22,25	22,29	22,22	22,13	22,10	22,10	22,02	21,99	21,95	21,91	21,87	21,86	21,84	21,73	21,72	21,72	21,62	21,59	21,56	21,54	21,46	21,37	21,34	21,20	21,09	21,09	21,16	21,22	21,25	21,26	21,22	21,19	21,24	21,16	21,11	21,05	20,92	20,77	20,76	20,77	20,78	20,75	20,64	20,64	20,62	20,70	20,66	20,59	20,49	20,51	20,60	20,58	20,57	20,60	20,70	20,60	20,52	20,49	20,51	20,57	20,59	20,54	20,56	20,51	20,55	20,59	20,55	20,51	20,50	20,52	20,57	20,56	20,51	20,52	20,51	20,50	20,47	20,55	20,54	20,51	20,50	20,54	20,52	20,47	20,48	20,51	20,49	20,46	20,47	20,54	20,47	20,44	20,42	20,45	20,48	20,53	20,46	20,40	20,55	20,53	20,47	20,48	20,55	20,54	20,53	20,50	20,45	20,48	20,44	20,41	20,47	20,47	20,46	20,44	20,46	20,40	20,47	20,50	20,45	20,46	20,44	20,46	20,46	20,40	20,41	20,46	20,48	20,45	20,41	20,45	20,51	20,43	20,43	20,44	20,37	20,46	20,47	20,50	20,44	20,41	20,38	20,38	20,40	20,44	20,46	20,37	20,39	20,35	20,34	20,38	20,40	20,46	20,53	20,53	20,36	20,44	20,47	20,43	20,49	20,41	20,46	20,45	20,37	20,50	20,38	20,44	20,48	20,45	20,44	20,40	20,43	20,42	20,43	20,47	20,42	20,43	20,46	20,47	20,54	20,51	20,51	20,52	20,53	20,43	20,37	20,39	20,43	20,35	20,39	20,45	20,44	20,51	20,44	20,45	20,47	20,50	20,42	20,40	20,47	20,43	20,33	20,43	20,48	20,38	20,38	20,44	20,47	20,37	20,39	20,44	20,40	20,36	20,40	20,51	20,37	20,39	20,34	20,37	20,39	20,41	20,44	20,44	20,48	20,51	20,38	20,34	20,42	20,45	20,44	20,35	20,48	20,46	20,48	20,47	20,45	20,34	20,36	20,43	20,32	20,38	20,40	20,37	20,40	
20,37	20,38	20,37	20,34	20,39	20,28	20,43	20,44	20,35	20,38	20,32	20,28	20,36	20,44	20,36	20,44	20,42	20,50	20,45	20,46	20,45	20,38	20,40	20,45	20,41	20,46	20,34	20,39	20,43	20,44	20,41	20,33	20,26	20,31	20,40	20,48	20,37	20,44	20,42	20,38	20,40	20,48	20,41	20,34	20,37	20,34	20,35	20,40	20,42	20,42	20,48	20,43	20,35	20,50	20,54	20,45	20,40	20,46	20,51	20,48	20,51	20,46	20,39	20,41	20,36	20,35	20,46	20,33	20,40	20,50	20,41	20,44	20,45	20,40	20,38	20,34	20,36	20,42	20,42	20,49	20,57	20,51	20,53	20,45	20,42	20,47	20,55	20,54	20,56	20,55	20,51	20,45	20,48	20,55	20,51	20,43	20,42	20,43	20,43	20,40	20,49	20,44	20,40	20,38	20,50	20,48	20,48	20,52	20,51	20,46	20,49	20,45	20,39	20,43	20,52	20,59	20,41	20,44	20,48	20,50	20,50	20,50	20,53	20,48	20,45	20,51	20,54	20,49	20,47	20,54	20,52	20,43	20,45	20,40	20,48	20,56	20,47	20,42	20,49	20,54	20,47	20,51	20,43	20,47	20,49	20,51	20,48	20,49	20,50	20,55	20,49	20,56	20,46	20,51	20,57	20,52	20,52	20,48	20,48	20,46	20,46	20,52	20,48	20,57	20,56	20,57	20,54	20,46	20,45	20,57	20,67	20,57	20,60	20,62	20,57	20,57	20,49	20,54	20,66	20,63	20,45	20,53	20,60	20,60	20,64	20,69	20,76	20,88	20,91	20,96	20,92	20,91	21,00	20,94	20,88	21,05	21,03	20,89	20,86	20,96	21,03	21,02	21,11	21,14	21,18	21,18	21,25	21,27	21,32	21,29	21,34	21,39	21,33	21,37	21,40	21,33	21,20	21,16	21,44	21,63	21,74	21,64	21,78	21,84	21,90	21,97	22,07	22,12	22,16	22,10	22,08	22,14	22,16	22,13	22,09	22,22	22,23	22,26	22,26	22,23	22,26	22,36	22,30	22,31	22,30	22,40	22,41	22,41	22,36	22,37	22,42	22,39	22,38	22,36	22,37	22,43	22,40	22,44	22,41	22,39	22,41	22,40	22,46	22,42	22,38	22,31	22,27	22,38	22,44	22,41	22,37	22,38	22,37	22,43	22,37	22,42	22,45	22,41	22,36	22,40	22,39	22,37	22,39	22,44	22,41	22,46	22,33	22,37	22,40	22,41	22,44	22,46	22,45	22,37	22,33	22,39	22,43	22,37	22,40	22,30	22,35	22,46	22,38	22,38	22,40	22,42	22,50	22,51	22,38	22,36	22,44	22,46	22,44	22,40	22,38	22,48	22,52	22,33	22,40	22,41	22,44	22,49	22,48	22,35	22,48	22,47	22,43	22,43	22,39	22,50	22,46	22,47	22,55	22,57	22,55	22,45	22,46	22,49	22,52	22,58	22,54	22,49	22,54	22,55	22,46	22,48	22,53	22,55	22,58	22,58	22,53	22,53	22,54	22,52	22,59	22,52	22,43	22,52	22,61	22,53	22,55	22,57	22,58	22,57	22,56	22,53	22,60	22,69	22,67	22,54	22,43	22,56	22,55	22,45	22,48	22,56	22,55	22,56	22,55	22,42	22,49	22,61	22,52	22,51	22,51	22,55	22,53	22,49	22,49	22,50	22,50	22,47	22,42	22,44	22,46	22,42	22,33	22,32	22,31	22,29	22,19	22,19	22,15	22,09	22,06	22,06	22,02	21,97	21,93	21,89	21,84	21,85	21,85	21,71	21,74	21,64	21,63	21,48	21,39	21,30	21,09	21,16	21,29	21,26	21,27	21,28	21,21	21,25	21,25	21,28	21,18	21,15	21,05	20,96	20,83	20,80	20,74	20,70	20,72	20,61	20,60	20,59	20,60	20,63	20,56	20,55	20,62	20,64	20,57	20,50	20,59	20,63	20,59	20,57	20,53	20,57	20,54	20,46	20,48	20,55	20,52	20,49	20,57	20,49	20,49	20,53	20,58	20,53	20,47	20,48	20,56	20,61	20,55	20,54	20,55	20,52	20,51	20,46	20,49	20,48	20,50	20,56	20,52	20,47	20,43	20,56	20,53	20,46	20,39	20,46	20,49	20,43	20,47	20,46	20,42	20,51	20,53	20,47	20,44	20,48	20,40	20,43	20,46	20,46	20,50	20,51	20,39	20,41	20,44	20,50	20,49	20,51	20,39	20,45	20,48	20,41	20,46	20,40	20,43	20,51	20,50	20,41	20,39	20,48	20,47	20,38	20,47	20,53	20,50	20,51	20,42	20,34	20,47	20,46	20,44	20,45	20,49	20,47	20,43	20,36	20,44	20,50	20,41	20,40	20,37	20,37	20,40	20,38	20,50	20,49	20,52	20,44	20,41	20,41	20,45	20,46	20,34	20,40	20,43	20,36	20,43	20,39	20,38	20,37	20,45	20,44	20,38	20,49	20,39	20,34	20,41	20,36	20,40	20,45	20,40	20,52	20,45	20,42	20,52	20,51	20,50	20,42	20,37	20,40	20,48	20,50	20,46	20,39	20,41	20,46	20,46	20,44	20,42	20,37	20,36	20,40	20,43	20,37	20,41	20,45	20,33	20,42	20,43	20,50	20,42	20,36	20,39	20,38	20,40	20,45	20,45	20,43	20,34	20,33	20,45	20,43	20,40	20,43	20,45	20,50	20,43	20,40	20,39	20,39	20,45	20,45	20,36	20,41	20,37	20,45	20,53	20,52	20,37	20,33	20,39	20,33	20,36	20,39	20,35	20,36	
20,43	20,39	20,39	20,25	20,27	20,33	20,43	20,47	20,36	20,36	20,34	20,26	20,38	20,42	20,40	20,32	20,35	20,44	20,45	20,42	20,47	20,49	20,41	20,37	20,40	20,39	20,36	20,34	20,39	20,42	20,43	20,37	20,27	20,29	20,34	20,45	20,45	20,47	20,52	20,42	20,37	20,39	20,49	20,50	20,41	20,38	20,43	20,45	20,38	20,39	20,41	20,36	20,41	20,49	20,49	20,50	20,41	20,39	20,44	20,46	20,47	20,48	20,44	20,49	20,45	20,41	20,48	20,35	20,42	20,52	20,50	20,46	20,44	20,49	20,38	20,40	20,44	20,45	20,42	20,47	20,50	20,44	20,54	20,50	20,46	20,53	20,56	20,55	20,55	20,58	20,57	20,41	20,48	20,53	20,47	20,45	20,46	20,46	20,48	20,49	20,41	20,46	20,47	20,44	20,45	20,48	20,48	20,49	20,53	20,47	20,46	20,38	20,42	20,48	20,55	20,52	20,45	20,45	20,56	20,58	20,50	20,48	20,53	20,56	20,49	20,47	20,53	20,52	20,50	20,46	20,56	20,49	20,46	20,44	20,44	20,54	20,56	20,51	20,57	20,59	20,57	20,52	20,52	20,44	20,52	20,55	20,51	20,50	20,53	20,57	20,52	20,56	20,58	20,56	20,60	20,63	20,58	20,46	20,52	20,51	20,41	20,50	20,54	20,58	20,59	20,63	20,67	20,63	20,65	20,59	20,68	20,56	20,63	20,62	20,65	20,63	20,59	20,56	20,65	20,61	20,58	20,52	20,60	20,65	20,66	20,70	20,76	20,96	20,96	20,96	20,96	20,97	21,05	21,03	21,02	21,08	21,20	21,11	21,11	21,11	21,16	21,16	21,15	21,19	21,28	21,30	21,32	21,32	21,34	21,30	21,40	21,41	21,42	21,39	21,48	21,45	21,39	21,21	21,26	21,60	21,78	21,85	21,92	21,94	21,93	22,02	22,16	22,21	22,28	22,26	22,25	22,24	22,25	22,28	22,26	22,24	22,38	22,39	22,37	22,38	22,35	22,44	22,47	22,47	22,40	22,48	22,50	22,51	22,46	22,47	22,56	22,51	22,47	22,40	22,47	22,56	22,52	22,46	22,43	22,45	22,52	22,44	22,50	22,53	22,47	22,41	22,39	22,51	22,49	22,49	22,51	22,51	22,55	22,52	22,43	22,54	22,62	22,54	22,54	22,54	22,48	22,50	22,45	22,45	22,47	22,55	22,59	22,52	22,48	22,54	22,52	22,53	22,50	22,53	22,42	22,50	22,57	22,52	22,47	22,43	22,42	22,56	22,49	22,50	22,50	22,53	22,55	22,59	22,52	22,49	22,54	22,60	22,53	22,49	22,53	22,52	22,57	22,47	22,51	22,53	22,54	22,53	22,56	22,53	22,50	22,57	22,58	22,52	22,52	22,59	22,55	22,54	22,57	22,63	22,65	22,60	22,57	22,65	22,63	22,65	22,63	22,68	22,67	22,59	22,57	22,61	22,64	22,65	22,66	22,67	22,67	22,67	22,72	22,63	22,57	22,58	22,60	22,63	22,66	22,63	22,64	22,67	22,69	22,63	22,72	22,69	22,70	22,78	22,77	22,66	22,56	22,60	22,63	22,63	22,56	22,61	22,67	22,74	22,70	22,60	22,62	22,63	22,62	22,60	22,65	22,65	22,61	22,59	22,62	22,64	22,59	22,55	22,57	22,54	22,53	22,48	22,46	22,47	22,36	22,34	22,35	22,30	22,29	22,24	22,22	22,11	22,13	22,12	22,05	22,02	21,92	21,90	21,88	21,76	21,75	21,75	21,69	21,57	21,39	21,29	21,09	21,25	21,39	21,37	21,33	21,31	21,22	21,25	21,25	21,28	21,22	21,17	21,10	20,89	20,80	20,82	20,83	20,75	20,73	20,63	20,62	20,62	20,64	20,66	20,58	20,53	20,62	20,68	20,61	20,49	20,56	20,67	20,57	20,60	20,52	20,56	20,53	20,44	20,58	20,59	20,57	20,53	20,53	20,54	20,40	20,49	20,57	20,55	20,46	20,43	20,55	20,62	20,55	20,55	20,50	20,56	20,54	20,50	20,54	20,48	20,46	20,56	20,61	20,56	20,49	20,49	20,56	20,43	20,49	20,46	20,49	20,51	20,48	20,46	20,46	20,50	20,53	20,54	20,51	20,59	20,55	20,47	20,40	20,47	20,49	20,50	20,57	20,49	20,46	20,44	20,46	20,50	20,50	20,49	20,51	20,50	20,39	20,38	20,45	20,47	20,50	20,52	20,46	20,56	20,55	20,47	20,54	20,57	20,46	20,48	20,44	20,44	20,43	20,37	20,46	20,51	20,46	20,47	20,43	20,46	20,44	20,47	20,37	20,39	20,39	20,42	20,42	20,39	20,52	20,53	20,39	20,44	20,46	20,42	20,42	20,50	20,43	20,53	20,47	20,41	20,49	20,49	20,39	20,41	20,38	20,50	20,44	20,42	20,41	20,38	20,39	20,35	20,48	20,53	20,44	20,44	20,38	20,36	20,44	20,47	20,45	20,52	20,47	20,41	20,50	20,55	20,44	20,35	20,39	20,42	20,41	20,38	20,37	20,39	20,43	20,44	20,41	20,40	20,46	20,48	20,43	20,45	20,49	20,44	20,40	20,34	20,42	20,40	20,41	20,47	20,45	20,41	20,38	20,42	20,44	20,45	20,41	20,36	20,50	20,47	20,40	20,36	20,41	20,40	20,40	20,43	20,36	20,40	20,36	20,44	20,51	20,48	20,36	20,35	20,38	20,37	20,40	20,44	20,33	20,35	
20,49	20,42	20,37	20,34	20,32	20,37	20,41	20,43	20,40	20,33	20,38	20,34	20,40	20,40	20,37	20,37	20,30	20,35	20,31	20,35	20,39	20,39	20,39	20,37	20,41	20,44	20,37	20,40	20,37	20,44	20,38	20,36	20,32	20,29	20,33	20,42	20,48	20,41	20,45	20,42	20,36	20,41	20,46	20,54	20,45	20,41	20,43	20,40	20,44	20,46	20,42	20,41	20,47	20,45	20,49	20,56	20,54	20,37	20,43	20,48	20,48	20,51	20,47	20,47	20,48	20,49	20,47	20,46	20,40	20,52	20,50	20,45	20,51	20,54	20,49	20,45	20,46	20,48	20,46	20,40	20,53	20,41	20,44	20,52	20,46	20,53	20,58	20,55	20,57	20,52	20,57	20,56	20,44	20,50	20,49	20,51	20,50	20,61	20,55	20,54	20,57	20,44	20,43	20,49	20,53	20,43	20,44	20,45	20,47	20,44	20,50	20,45	20,50	20,50	20,53	20,53	20,47	20,46	20,56	20,54	20,49	20,51	20,52	20,57	20,46	20,49	20,46	20,52	20,54	20,56	20,53	20,56	20,55	20,54	20,48	20,55	20,60	20,57	20,58	20,58	20,56	20,51	20,44	20,46	20,54	20,57	20,55	20,48	20,53	20,59	20,47	20,50	20,57	20,57	20,49	20,54	20,59	20,53	20,52	20,56	20,47	20,53	20,57	20,69	20,63	20,64	20,64	20,65	20,73	20,72	20,67	20,60	20,68	20,69	20,67	20,68	20,68	20,63	20,63	20,63	20,60	20,61	20,60	20,55	20,66	20,76	20,82	20,98	21,00	20,99	20,99	21,01	21,07	21,11	21,10	21,15	21,20	21,20	21,26	21,25	21,26	21,28	21,25	21,29	21,29	21,36	21,36	21,38	21,35	21,36	21,42	21,44	21,45	21,49	21,52	21,53	21,55	21,50	21,30	21,39	21,73	21,83	21,89	22,01	22,05	22,11	22,19	22,25	22,31	22,35	22,37	22,34	22,40	22,39	22,39	22,39	22,45	22,48	22,45	22,49	22,51	22,53	22,53	22,53	22,53	22,58	22,56	22,58	22,58	22,62	22,64	22,60	22,58	22,51	22,62	22,65	22,62	22,59	22,54	22,59	22,62	22,53	22,61	22,65	22,66	22,56	22,49	22,58	22,57	22,55	22,61	22,59	22,53	22,65	22,55	22,57	22,69	22,65	22,54	22,57	22,59	22,61	22,60	22,58	22,58	22,60	22,62	22,63	22,65	22,68	22,61	22,59	22,60	22,61	22,55	22,51	22,57	22,64	22,58	22,49	22,52	22,63	22,62	22,65	22,67	22,72	22,68	22,64	22,59	22,55	22,60	22,67	22,65	22,62	22,65	22,71	22,71	22,62	22,61	22,62	22,64	22,59	22,66	22,66	22,65	22,69	22,68	22,67	22,66	22,64	22,62	22,66	22,67	22,76	22,73	22,73	22,74	22,75	22,73	22,74	22,76	22,76	22,74	22,69	22,67	22,73	22,76	22,77	22,74	22,77	22,74	22,77	22,83	22,85	22,79	22,69	22,71	22,79	22,79	22,84	22,82	22,81	22,78	22,74	22,76	22,75	22,73	22,83	22,80	22,77	22,68	22,73	22,69	22,74	22,68	22,73	22,76	22,87	22,84	22,73	22,71	22,67	22,64	22,63	22,68	22,69	22,71	22,70	22,69	22,68	22,63	22,63	22,64	22,67	22,59	22,53	22,56	22,58	22,48	22,47	22,47	22,39	22,30	22,35	22,36	22,24	22,25	22,22	22,19	22,16	22,11	22,01	21,97	21,87	21,83	21,83	21,70	21,53	21,37	21,32	21,23	21,41	21,44	21,38	21,33	21,39	21,33	21,28	21,30	21,20	21,23	21,26	21,23	20,99	20,81	20,75	20,80	20,79	20,75	20,67	20,68	20,68	20,71	20,72	20,65	20,60	20,62	20,58	20,63	20,52	20,58	20,67	20,65	20,65	20,60	20,60	20,59	20,49	20,55	20,52	20,53	20,58	20,50	20,58	20,57	20,58	20,58	20,50	20,52	20,51	20,59	20,62	20,61	20,54	20,48	20,50	20,59	20,55	20,58	20,52	20,47	20,56	20,58	20,56	20,54	20,54	20,56	20,42	20,47	20,48	20,42	20,39	20,49	20,54	20,45	20,47	20,55	20,54	20,45	20,50	20,61	20,51	20,45	20,52	20,47	20,44	20,45	20,51	20,47	20,41	20,38	20,45	20,54	20,52	20,52	20,48	20,37	20,40	20,55	20,44	20,46	20,50	20,53	20,49	20,48	20,47	20,53	20,53	20,41	20,38	20,40	20,42	20,42	20,41	20,44	20,51	20,45	20,46	20,47	20,44	20,51	20,47	20,42	20,45	20,45	20,52	20,47	20,39	20,48	20,53	20,40	20,39	20,51	20,53	20,51	20,43	20,34	20,53	20,47	20,41	20,57	20,49	20,40	20,40	20,37	20,45	20,46	20,40	20,32	20,36	20,37	20,33	20,48	20,54	20,45	20,45	20,43	20,38	20,49	20,45	20,47	20,53	20,54	20,47	20,45	20,48	20,40	20,34	20,41	20,45	20,36	20,31	20,38	20,47	20,50	20,46	20,43	20,43	20,43	20,47	20,53	20,49	20,38	20,44	20,40	20,42	20,47	20,41	20,33	20,35	20,44	20,53	20,42	20,46	20,46	20,36	20,42	20,43	20,42	20,51	20,50	20,49	20,39	20,46	20,47	20,42	20,38	20,37	20,41	20,45	20,40	20,44	20,38	20,37	20,42	20,40	20,45	20,44	20,43	20,39	
20,51	20,40	20,47	20,41	20,36	20,37	20,40	20,40	20,41	20,34	20,35	20,35	20,37	20,35	20,39	20,32	20,31	20,30	20,29	20,37	20,36	20,31	20,31	20,41	20,37	20,45	20,41	20,40	20,35	20,30	20,31	20,41	20,36	20,33	20,40	20,45	20,43	20,37	20,35	20,37	20,38	20,43	20,43	20,41	20,43	20,39	20,45	20,36	20,40	20,55	20,48	20,45	20,47	20,45	20,45	20,47	20,49	20,44	20,48	20,43	20,34	20,41	20,38	20,41	20,47	20,51	20,48	20,44	20,44	20,41	20,46	20,49	20,50	20,54	20,47	20,44	20,45	20,48	20,47	20,51	20,50	20,44	20,41	20,43	20,51	20,50	20,44	20,51	20,53	20,48	20,54	20,49	20,44	20,49	20,51	20,50	20,49	20,53	20,55	20,50	20,49	20,40	20,36	20,47	20,56	20,50	20,43	20,44	20,45	20,47	20,47	20,56	20,59	20,45	20,46	20,56	20,46	20,52	20,51	20,48	20,44	20,51	20,55	20,50	20,36	20,52	20,57	20,50	20,53	20,57	20,49	20,54	20,51	20,49	20,49	20,55	20,58	20,58	20,56	20,49	20,45	20,47	20,40	20,44	20,53	20,55	20,54	20,53	20,48	20,54	20,50	20,49	20,53	20,62	20,54	20,54	20,55	20,58	20,62	20,58	20,53	20,60	20,63	20,72	20,76	20,72	20,74	20,73	20,82	20,82	20,82	20,72	20,80	20,82	20,74	20,69	20,69	20,72	20,70	20,69	20,63	20,69	20,68	20,64	20,69	20,77	20,90	21,00	21,05	21,06	21,10	21,13	21,14	21,16	21,20	21,25	21,23	21,25	21,34	21,29	21,34	21,39	21,35	21,41	21,44	21,46	21,42	21,40	21,39	21,35	21,37	21,44	21,49	21,57	21,59	21,54	21,60	21,58	21,49	21,36	21,55	21,75	21,85	22,02	22,08	22,15	22,21	22,20	22,26	22,29	22,39	22,40	22,38	22,37	22,45	22,51	22,53	22,57	22,56	22,50	22,52	22,53	22,56	22,54	22,53	22,60	22,60	22,61	22,53	22,67	22,73	22,64	22,65	22,64	22,65	22,72	22,73	22,75	22,66	22,63	22,67	22,65	22,65	22,71	22,69	22,71	22,57	22,63	22,72	22,66	22,62	22,62	22,57	22,63	22,65	22,58	22,70	22,73	22,69	22,60	22,62	22,62	22,64	22,70	22,68	22,61	22,65	22,70	22,78	22,68	22,69	22,64	22,71	22,73	22,77	22,68	22,64	22,68	22,70	22,60	22,57	22,62	22,66	22,71	22,73	22,76	22,73	22,66	22,67	22,68	22,68	22,70	22,71	22,71	22,76	22,85	22,86	22,71	22,62	22,70	22,69	22,73	22,78	22,74	22,69	22,80	22,70	22,64	22,72	22,76	22,81	22,81	22,82	22,80	22,77	22,75	22,75	22,79	22,81	22,85	22,82	22,80	22,78	22,76	22,78	22,86	22,86	22,82	22,83	22,78	22,77	22,79	22,81	22,83	22,84	22,82	22,80	22,86	22,91	22,92	22,90	22,84	22,86	22,88	22,80	22,84	22,89	22,92	22,90	22,86	22,84	22,84	22,80	22,78	22,79	22,80	22,78	22,80	22,79	22,80	22,82	22,77	22,72	22,74	22,72	22,78	22,81	22,74	22,75	22,76	22,74	22,77	22,76	22,76	22,73	22,65	22,65	22,58	22,47	22,52	22,50	22,45	22,38	22,34	22,34	22,31	22,29	22,27	22,20	22,19	22,15	22,09	22,07	21,98	21,92	21,87	21,77	21,48	21,30	21,30	21,36	21,48	21,50	21,42	21,38	21,41	21,41	21,33	21,35	21,24	21,24	21,27	21,15	21,04	21,00	20,93	20,83	20,76	20,78	20,71	20,70	20,64	20,67	20,71	20,65	20,60	20,58	20,59	20,68	20,57	20,58	20,65	20,72	20,65	20,63	20,67	20,67	20,62	20,54	20,51	20,53	20,57	20,51	20,54	20,63	20,58	20,55	20,55	20,53	20,53	20,59	20,61	20,58	20,50	20,51	20,48	20,52	20,54	20,52	20,50	20,52	20,56	20,61	20,57	20,54	20,50	20,58	20,45	20,51	20,50	20,44	20,39	20,44	20,54	20,46	20,42	20,46	20,53	20,49	20,51	20,55	20,51	20,47	20,59	20,51	20,47	20,49	20,47	20,43	20,39	20,40	20,38	20,45	20,52	20,46	20,49	20,36	20,38	20,47	20,44	20,41	20,46	20,48	20,49	20,52	20,44	20,48	20,51	20,47	20,34	20,39	20,40	20,41	20,46	20,40	20,36	20,39	20,46	20,50	20,41	20,43	20,57	20,52	20,46	20,48	20,49	20,53	20,38	20,43	20,49	20,42	20,45	20,48	20,51	20,52	20,52	20,42	20,46	20,48	20,45	20,55	20,54	20,39	20,41	20,39	20,44	20,44	20,44	20,36	20,36	20,44	20,39	20,39	20,46	20,46	20,50	20,50	20,45	20,48	20,46	20,45	20,46	20,53	20,48	20,37	20,41	20,37	20,41	20,44	20,36	20,38	20,41	20,39	20,41	20,46	20,41	20,40	20,36	20,39	20,44	20,51	20,47	20,43	20,48	20,45	20,45	20,42	20,41	20,36	20,32	20,46	20,56	20,52	20,48	20,42	20,35	20,38	20,41	20,40	20,37	20,39	20,49	20,47	20,42	20,49	20,41	20,38	20,40	20,43	20,44	20,44	20,49	20,48	20,40	20,33	20,44	20,47	20,46	20,38	20,40	
20,40	20,27	20,37	20,43	20,32	20,40	20,47	20,40	20,47	20,43	20,31	20,32	20,40	20,41	20,44	20,43	20,27	20,27	20,28	20,47	20,39	20,42	20,30	20,35	20,33	20,42	20,41	20,38	20,38	20,48	20,37	20,45	20,50	20,33	20,36	20,47	20,42	20,43	20,42	20,42	20,45	20,43	20,43	20,46	20,46	20,45	20,47	20,41	20,31	20,45	20,43	20,50	20,46	20,38	20,41	20,46	20,48	20,47	20,44	20,47	20,46	20,47	20,39	20,43	20,45	20,49	20,43	20,45	20,45	20,41	20,42	20,50	20,51	20,45	20,47	20,40	20,35	20,41	20,46	20,51	20,54	20,52	20,51	20,43	20,51	20,54	20,51	20,53	20,54	20,42	20,45	20,45	20,39	20,55	20,55	20,54	20,51	20,50	20,47	20,44	20,48	20,49	20,42	20,44	20,50	20,53	20,47	20,42	20,47	20,48	20,47	20,46	20,55	20,53	20,47	20,53	20,50	20,54	20,58	20,48	20,45	20,48	20,58	20,52	20,43	20,51	20,60	20,52	20,50	20,53	20,47	20,53	20,47	20,43	20,48	20,56	20,49	20,55	20,56	20,46	20,43	20,42	20,42	20,49	20,57	20,52	20,52	20,51	20,53	20,51	20,55	20,55	20,48	20,58	20,58	20,58	20,61	20,62	20,64	20,64	20,58	20,66	20,74	20,82	20,87	20,92	20,94	20,96	21,08	21,00	21,05	21,06	21,06	21,04	20,95	20,94	20,89	20,82	20,82	20,85	20,79	20,74	20,78	20,76	20,80	20,85	20,99	21,11	21,10	21,17	21,21	21,24	21,24	21,32	21,38	21,32	21,38	21,40	21,48	21,43	21,47	21,54	21,56	21,54	21,60	21,50	21,40	21,38	21,46	21,44	21,40	21,42	21,48	21,56	21,56	21,52	21,62	21,63	21,56	21,50	21,53	21,68	21,87	22,02	22,10	22,11	22,24	22,31	22,26	22,31	22,36	22,45	22,45	22,40	22,45	22,53	22,57	22,61	22,60	22,58	22,56	22,56	22,56	22,60	22,59	22,64	22,71	22,68	22,65	22,70	22,80	22,71	22,73	22,75	22,67	22,72	22,84	22,81	22,70	22,72	22,74	22,76	22,76	22,79	22,73	22,74	22,68	22,76	22,84	22,78	22,76	22,70	22,68	22,77	22,72	22,72	22,79	22,81	22,79	22,73	22,70	22,72	22,73	22,74	22,78	22,81	22,79	22,76	22,81	22,78	22,80	22,79	22,78	22,80	22,80	22,84	22,83	22,78	22,82	22,77	22,74	22,74	22,76	22,83	22,80	22,78	22,69	22,71	22,80	22,81	22,84	22,77	22,72	22,74	22,82	22,93	22,91	22,79	22,77	22,80	22,75	22,79	22,84	22,73	22,74	22,82	22,79	22,77	22,75	22,87	22,85	22,83	22,85	22,83	22,82	22,80	22,78	22,79	22,81	22,83	22,86	22,88	22,91	22,81	22,81	22,94	22,99	22,84	22,89	22,87	22,78	22,86	22,91	22,85	22,89	22,92	22,87	22,91	22,97	22,96	22,97	22,93	22,85	22,92	22,88	22,83	22,92	22,97	23,00	22,91	22,88	22,98	22,91	22,85	22,86	22,85	22,77	22,86	22,85	22,78	22,85	22,89	22,88	22,87	22,77	22,79	22,86	22,86	22,82	22,84	22,83	22,80	22,82	22,73	22,79	22,76	22,72	22,69	22,55	22,58	22,62	22,53	22,41	22,42	22,36	22,32	22,30	22,31	22,35	22,25	22,17	22,11	22,13	22,00	21,93	21,87	21,71	21,43	21,28	21,47	21,52	21,53	21,52	21,52	21,45	21,41	21,41	21,40	21,35	21,26	21,32	21,36	21,17	21,07	20,98	21,02	20,97	20,87	20,88	20,85	20,81	20,72	20,76	20,71	20,69	20,64	20,58	20,63	20,66	20,67	20,61	20,69	20,67	20,69	20,61	20,62	20,60	20,64	20,54	20,45	20,59	20,63	20,54	20,59	20,59	20,54	20,56	20,59	20,52	20,51	20,58	20,52	20,50	20,53	20,51	20,59	20,54	20,56	20,56	20,52	20,50	20,53	20,55	20,51	20,54	20,49	20,53	20,51	20,38	20,42	20,50	20,49	20,45	20,46	20,48	20,46	20,50	20,47	20,43	20,57	20,55	20,48	20,47	20,52	20,51	20,49	20,55	20,48	20,44	20,49	20,45	20,46	20,43	20,51	20,49	20,50	20,39	20,36	20,44	20,44	20,47	20,47	20,47	20,46	20,61	20,46	20,45	20,50	20,42	20,40	20,45	20,42	20,42	20,43	20,35	20,37	20,38	20,41	20,43	20,43	20,48	20,39	20,48	20,41	20,43	20,49	20,46	20,40	20,43	20,47	20,36	20,34	20,46	20,42	20,52	20,57	20,42	20,42	20,47	20,47	20,57	20,58	20,45	20,48	20,50	20,43	20,37	20,39	20,41	20,42	20,53	20,45	20,39	20,43	20,46	20,63	20,60	20,56	20,51	20,40	20,40	20,40	20,52	20,48	20,37	20,38	20,34	20,41	20,49	20,32	20,37	20,46	20,42	20,41	20,39	20,42	20,44	20,41	20,40	20,47	20,45	20,46	20,46	20,52	20,51	20,35	20,33	20,38	20,43	20,40	20,47	20,50	20,51	20,48	20,52	20,41	20,42	20,43	20,38	20,32	20,39	20,48	20,42	20,35	20,47	20,46	20,42	20,46	20,48	20,38	20,35	20,40	20,45	20,47	20,41	20,39	20,53	20,43	20,41	20,47	
20,46	20,43	20,31	20,31	20,38	20,36	20,40	20,45	20,48	20,39	20,31	20,33	20,38	20,43	20,39	20,39	20,40	20,37	20,34	20,39	20,32	20,42	20,42	20,33	20,32	20,33	20,36	20,33	20,35	20,48	20,49	20,48	20,45	20,37	20,36	20,42	20,35	20,37	20,43	20,48	20,52	20,56	20,48	20,41	20,47	20,40	20,44	20,43	20,28	20,36	20,49	20,48	20,46	20,40	20,50	20,50	20,50	20,51	20,39	20,48	20,51	20,49	20,47	20,48	20,38	20,44	20,48	20,44	20,45	20,48	20,49	20,54	20,52	20,46	20,44	20,36	20,32	20,42	20,50	20,41	20,47	20,55	20,52	20,50	20,40	20,39	20,49	20,48	20,44	20,40	20,45	20,43	20,37	20,52	20,46	20,43	20,47	20,46	20,49	20,45	20,44	20,50	20,45	20,45	20,44	20,45	20,44	20,44	20,47	20,44	20,51	20,44	20,47	20,46	20,40	20,45	20,41	20,42	20,56	20,57	20,45	20,47	20,51	20,52	20,46	20,47	20,56	20,59	20,54	20,53	20,56	20,55	20,49	20,48	20,52	20,58	20,51	20,49	20,57	20,48	20,53	20,56	20,49	20,44	20,52	20,53	20,54	20,53	20,51	20,46	20,45	20,51	20,49	20,50	20,52	20,56	20,63	20,57	20,62	20,72	20,75	20,79	20,85	21,04	21,04	21,05	21,06	21,07	21,16	21,16	21,26	21,34	21,36	21,29	21,29	21,29	21,21	21,11	21,14	21,05	21,00	20,87	20,83	20,86	20,92	20,91	21,10	21,23	21,35	21,36	21,37	21,38	21,31	21,40	21,52	21,51	21,51	21,61	21,64	21,69	21,68	21,66	21,72	21,69	21,71	21,56	21,37	21,39	21,48	21,55	21,50	21,50	21,49	21,54	21,51	21,57	21,65	21,67	21,73	21,69	21,53	21,49	21,76	21,99	22,04	22,08	22,24	22,34	22,29	22,32	22,43	22,43	22,46	22,40	22,50	22,60	22,56	22,60	22,61	22,63	22,62	22,65	22,66	22,62	22,64	22,66	22,76	22,75	22,76	22,80	22,75	22,74	22,78	22,77	22,75	22,82	22,80	22,87	22,87	22,85	22,78	22,83	22,81	22,85	22,86	22,74	22,81	22,87	22,89	22,85	22,84	22,81	22,75	22,77	22,74	22,77	22,84	22,85	22,84	22,79	22,80	22,83	22,84	22,88	22,85	22,87	22,86	22,80	22,90	22,89	22,86	22,85	22,80	22,87	22,82	22,86	22,89	22,85	22,85	22,85	22,84	22,81	22,77	22,89	22,89	22,86	22,78	22,83	22,90	22,88	22,86	22,84	22,82	22,82	22,82	22,90	22,88	22,85	22,86	22,89	22,82	22,79	22,92	22,83	22,75	22,84	22,90	22,91	22,87	22,92	22,90	22,86	22,89	22,92	22,93	22,83	22,85	22,94	22,93	22,92	22,91	22,90	22,90	22,87	22,91	22,97	23,01	23,00	22,91	22,95	22,84	22,95	23,02	22,90	22,89	22,90	23,00	22,94	22,98	23,00	23,04	22,96	22,92	22,99	22,95	22,92	22,94	22,95	22,99	22,95	22,89	22,96	22,87	22,84	22,92	22,91	22,80	22,84	22,90	22,79	22,84	22,91	22,93	22,92	22,86	22,82	22,85	22,88	22,90	22,90	22,84	22,81	22,83	22,80	22,77	22,79	22,79	22,73	22,65	22,61	22,66	22,51	22,51	22,48	22,50	22,40	22,41	22,39	22,40	22,36	22,23	22,11	22,11	22,01	21,94	21,80	21,62	21,42	21,44	21,65	21,66	21,64	21,56	21,50	21,44	21,40	21,43	21,45	21,45	21,33	21,33	21,39	21,25	21,07	21,06	21,05	20,98	20,94	20,93	20,89	20,89	20,86	20,84	20,78	20,80	20,73	20,75	20,76	20,72	20,61	20,72	20,72	20,72	20,70	20,63	20,58	20,63	20,56	20,57	20,58	20,55	20,60	20,56	20,54	20,60	20,60	20,55	20,53	20,49	20,51	20,53	20,49	20,43	20,53	20,52	20,51	20,59	20,53	20,53	20,60	20,58	20,53	20,53	20,51	20,51	20,54	20,51	20,42	20,41	20,43	20,46	20,54	20,51	20,47	20,40	20,45	20,44	20,41	20,39	20,48	20,49	20,44	20,43	20,42	20,37	20,54	20,52	20,43	20,51	20,54	20,46	20,48	20,49	20,52	20,53	20,48	20,38	20,38	20,50	20,51	20,50	20,46	20,48	20,52	20,50	20,45	20,43	20,42	20,38	20,37	20,46	20,43	20,37	20,46	20,48	20,40	20,42	20,45	20,40	20,43	20,47	20,40	20,32	20,40	20,41	20,44	20,43	20,40	20,56	20,48	20,41	20,36	20,45	20,40	20,45	20,50	20,43	20,42	20,46	20,54	20,49	20,46	20,50	20,44	20,40	20,45	20,38	20,31	20,34	20,41	20,54	20,46	20,42	20,44	20,38	20,43	20,52	20,48	20,49	20,48	20,49	20,41	20,46	20,44	20,41	20,35	20,40	20,36	20,43	20,40	20,42	20,43	20,41	20,42	20,46	20,53	20,54	20,45	20,44	20,47	20,45	20,37	20,48	20,39	20,41	20,46	20,37	20,39	20,42	20,40	20,43	20,43	20,43	20,37	20,40	20,42	20,38	20,42	20,38	20,39	20,52	20,60	20,54	20,38	20,46	20,48	20,47	20,45	20,38	20,31	20,33	20,34	20,36	20,40	20,47	20,44	20,37	20,36	20,41	20,41	
20,45	20,46	20,37	20,30	20,41	20,29	20,28	20,45	20,48	20,48	20,35	20,30	20,33	20,34	20,38	20,37	20,42	20,38	20,38	20,48	20,44	20,43	20,40	20,46	20,30	20,27	20,35	20,43	20,34	20,38	20,41	20,42	20,39	20,25	20,37	20,39	20,33	20,33	20,38	20,46	20,48	20,52	20,44	20,41	20,39	20,38	20,45	20,35	20,25	20,38	20,49	20,45	20,43	20,42	20,50	20,45	20,47	20,47	20,41	20,45	20,37	20,40	20,45	20,50	20,39	20,42	20,44	20,48	20,49	20,43	20,43	20,45	20,40	20,47	20,48	20,39	20,41	20,45	20,46	20,49	20,40	20,46	20,44	20,41	20,44	20,46	20,47	20,48	20,40	20,38	20,53	20,59	20,45	20,44	20,44	20,44	20,54	20,52	20,49	20,46	20,41	20,44	20,37	20,40	20,44	20,43	20,45	20,44	20,40	20,39	20,46	20,49	20,50	20,44	20,46	20,41	20,40	20,37	20,44	20,48	20,45	20,44	20,48	20,50	20,41	20,50	20,53	20,59	20,51	20,52	20,55	20,54	20,50	20,45	20,49	20,57	20,56	20,48	20,46	20,48	20,45	20,56	20,56	20,40	20,44	20,50	20,46	20,45	20,48	20,47	20,45	20,58	20,53	20,48	20,52	20,54	20,56	20,59	20,64	20,77	20,83	20,93	20,96	21,05	21,06	20,94	20,96	20,97	21,03	21,11	21,16	21,30	21,40	21,42	21,46	21,53	21,58	21,43	21,48	21,45	21,34	21,26	21,15	21,14	21,14	21,08	21,22	21,36	21,44	21,55	21,54	21,60	21,54	21,50	21,67	21,74	21,77	21,90	21,83	21,94	21,96	21,97	21,96	21,93	21,86	21,63	21,44	21,47	21,45	21,42	21,45	21,49	21,54	21,50	21,59	21,64	21,71	21,65	21,71	21,78	21,62	21,48	21,63	21,90	22,04	22,10	22,24	22,30	22,31	22,31	22,38	22,47	22,39	22,46	22,51	22,61	22,60	22,55	22,66	22,58	22,59	22,71	22,74	22,66	22,64	22,65	22,73	22,84	22,80	22,78	22,86	22,86	22,78	22,81	22,82	22,88	22,83	22,85	22,85	22,92	22,84	22,88	22,90	22,97	22,99	22,86	22,87	22,95	22,89	22,87	22,88	22,81	22,81	22,78	22,82	22,81	22,86	22,89	22,88	22,91	22,88	22,96	22,97	22,96	22,89	22,90	22,86	22,82	22,95	22,95	22,83	22,91	22,99	23,01	22,98	22,94	22,95	22,88	22,93	22,93	22,92	22,89	22,87	22,93	22,88	22,91	22,91	22,95	22,91	22,88	22,90	22,87	22,92	22,92	22,84	22,85	22,87	22,87	22,90	22,87	22,90	22,85	22,88	22,87	22,86	22,93	22,98	22,94	22,91	22,94	22,88	22,90	22,92	22,99	22,98	22,82	22,88	22,98	23,02	23,01	22,96	22,89	22,85	22,88	22,94	22,95	23,02	23,03	23,02	22,96	22,92	23,00	23,10	23,01	22,90	22,88	22,94	22,93	23,00	23,04	23,04	22,97	22,99	23,01	22,98	22,96	22,97	22,94	22,91	22,96	22,89	22,88	22,87	22,87	22,98	22,98	22,92	22,88	22,85	22,84	22,82	22,86	22,87	22,91	22,86	22,85	22,88	22,87	22,89	22,92	22,86	22,85	22,82	22,82	22,78	22,73	22,72	22,73	22,70	22,66	22,63	22,60	22,58	22,58	22,53	22,48	22,50	22,50	22,45	22,38	22,26	22,18	22,12	21,96	21,89	21,71	21,50	21,54	21,58	21,65	21,63	21,62	21,56	21,57	21,54	21,51	21,42	21,50	21,47	21,44	21,40	21,44	21,31	21,07	21,04	21,10	21,04	21,03	21,05	20,97	20,87	20,89	20,94	20,84	20,81	20,82	20,85	20,78	20,81	20,69	20,68	20,71	20,72	20,75	20,71	20,68	20,67	20,63	20,59	20,59	20,54	20,52	20,53	20,52	20,54	20,56	20,51	20,54	20,56	20,55	20,52	20,51	20,48	20,49	20,55	20,53	20,62	20,60	20,53	20,50	20,57	20,55	20,58	20,53	20,45	20,50	20,45	20,43	20,43	20,45	20,46	20,48	20,50	20,48	20,40	20,47	20,47	20,42	20,45	20,49	20,49	20,48	20,46	20,39	20,42	20,51	20,56	20,47	20,44	20,50	20,45	20,41	20,43	20,49	20,51	20,50	20,39	20,39	20,41	20,39	20,38	20,44	20,42	20,47	20,55	20,41	20,44	20,42	20,42	20,40	20,41	20,37	20,42	20,47	20,49	20,43	20,44	20,52	20,44	20,40	20,46	20,45	20,34	20,41	20,46	20,41	20,39	20,36	20,44	20,45	20,42	20,39	20,41	20,43	20,41	20,43	20,42	20,51	20,46	20,51	20,47	20,40	20,35	20,45	20,42	20,44	20,44	20,42	20,40	20,44	20,48	20,39	20,41	20,44	20,43	20,44	20,44	20,36	20,44	20,44	20,38	20,39	20,40	20,45	20,37	20,44	20,38	20,27	20,27	20,40	20,38	20,36	20,35	20,40	20,41	20,46	20,49	20,50	20,45	20,40	20,42	20,44	20,45	20,50	20,42	20,53	20,44	20,41	20,45	20,41	20,43	20,40	20,45	20,38	20,45	20,39	20,38	20,40	20,41	20,40	20,51	20,52	20,55	20,45	20,44	20,53	20,37	20,40	20,40	20,28	20,35	20,44	20,37	20,40	20,38	20,38	20,41	20,37	20,39	20,43	
20,43	20,39	20,32	20,37	20,41	20,25	20,27	20,28	20,37	20,41	20,39	20,35	20,34	20,29	20,33	20,39	20,44	20,40	20,39	20,51	20,50	20,41	20,38	20,36	20,40	20,40	20,45	20,44	20,40	20,30	20,31	20,34	20,34	20,30	20,32	20,31	20,28	20,43	20,43	20,42	20,47	20,49	20,44	20,39	20,36	20,41	20,44	20,37	20,30	20,48	20,46	20,41	20,37	20,42	20,46	20,34	20,40	20,36	20,33	20,44	20,34	20,39	20,45	20,45	20,42	20,41	20,37	20,35	20,41	20,51	20,37	20,45	20,41	20,43	20,43	20,42	20,44	20,45	20,51	20,59	20,50	20,49	20,52	20,50	20,42	20,53	20,53	20,48	20,43	20,44	20,48	20,54	20,51	20,48	20,57	20,50	20,51	20,56	20,48	20,44	20,49	20,46	20,38	20,41	20,50	20,51	20,46	20,49	20,45	20,53	20,47	20,41	20,52	20,47	20,47	20,47	20,44	20,42	20,47	20,43	20,40	20,43	20,53	20,55	20,48	20,47	20,52	20,53	20,50	20,49	20,54	20,49	20,50	20,50	20,51	20,55	20,54	20,48	20,52	20,48	20,49	20,50	20,53	20,49	20,50	20,54	20,41	20,45	20,52	20,47	20,51	20,56	20,54	20,48	20,51	20,58	20,55	20,62	20,77	20,88	20,88	20,91	20,87	20,86	20,82	20,76	20,78	20,73	20,79	20,89	20,97	20,98	21,14	21,22	21,32	21,46	21,53	21,50	21,61	21,72	21,68	21,64	21,60	21,59	21,56	21,47	21,44	21,51	21,63	21,68	21,63	21,73	21,75	21,65	21,79	21,96	22,02	21,97	22,06	22,09	22,18	22,21	22,20	22,16	22,05	21,74	21,50	21,46	21,46	21,38	21,38	21,47	21,54	21,50	21,60	21,61	21,69	21,73	21,73	21,80	21,66	21,52	21,48	21,75	22,02	22,11	22,21	22,30	22,35	22,38	22,35	22,47	22,47	22,44	22,50	22,56	22,63	22,60	22,61	22,65	22,61	22,80	22,76	22,68	22,71	22,73	22,71	22,83	22,79	22,78	22,88	22,87	22,81	22,81	22,85	22,93	22,95	22,92	22,90	22,93	22,91	22,90	22,97	22,93	22,97	22,96	22,92	22,88	22,89	22,94	22,89	22,87	22,81	22,87	22,91	22,92	22,99	22,94	22,97	23,06	23,02	22,99	23,09	23,02	22,95	23,01	22,94	22,85	22,87	22,92	22,95	22,93	22,96	23,00	23,05	23,00	23,02	22,99	22,96	22,93	22,92	22,92	22,92	22,91	22,90	22,92	23,00	23,06	22,98	22,89	22,95	22,96	22,96	22,91	22,94	22,95	23,01	23,00	22,93	22,90	22,91	22,87	22,94	22,98	22,97	22,95	22,99	22,95	22,95	22,98	22,93	22,97	23,03	23,01	22,93	22,91	22,90	23,01	23,00	22,99	23,02	22,95	22,92	22,90	22,94	23,04	23,06	23,07	22,94	22,97	23,01	23,02	23,02	23,02	22,88	22,91	22,97	23,00	23,08	23,06	23,06	22,98	23,03	23,03	22,99	23,06	23,06	23,02	22,93	22,90	22,88	22,88	22,89	22,87	22,94	22,99	22,88	22,95	22,95	22,85	22,84	22,82	22,89	22,89	22,81	22,89	22,90	22,83	22,88	22,94	22,88	22,92	22,88	22,82	22,83	22,72	22,73	22,79	22,75	22,77	22,65	22,61	22,54	22,58	22,57	22,45	22,49	22,49	22,46	22,34	22,23	22,23	22,14	21,91	21,82	21,65	21,52	21,62	21,74	21,65	21,57	21,56	21,57	21,53	21,57	21,57	21,50	21,55	21,52	21,46	21,42	21,43	21,29	21,13	21,05	21,18	21,19	21,17	21,22	21,16	21,05	21,04	21,04	21,01	20,97	20,84	20,80	20,83	20,88	20,77	20,74	20,77	20,73	20,82	20,70	20,72	20,71	20,65	20,63	20,60	20,53	20,54	20,58	20,54	20,56	20,55	20,48	20,57	20,58	20,50	20,47	20,50	20,50	20,54	20,51	20,61	20,60	20,54	20,51	20,46	20,53	20,60	20,58	20,55	20,46	20,50	20,53	20,51	20,48	20,47	20,46	20,48	20,54	20,51	20,45	20,47	20,50	20,55	20,51	20,53	20,46	20,46	20,47	20,48	20,40	20,47	20,49	20,42	20,45	20,45	20,45	20,41	20,35	20,39	20,50	20,49	20,50	20,35	20,35	20,33	20,29	20,42	20,44	20,48	20,59	20,53	20,49	20,50	20,41	20,36	20,40	20,43	20,46	20,49	20,50	20,47	20,41	20,55	20,45	20,40	20,50	20,48	20,38	20,42	20,51	20,51	20,49	20,36	20,38	20,40	20,39	20,38	20,42	20,35	20,37	20,46	20,47	20,46	20,40	20,41	20,46	20,46	20,39	20,48	20,54	20,45	20,41	20,46	20,48	20,46	20,49	20,45	20,47	20,41	20,47	20,51	20,48	20,45	20,39	20,40	20,35	20,39	20,47	20,54	20,45	20,40	20,48	20,38	20,32	20,37	20,41	20,44	20,40	20,47	20,51	20,47	20,54	20,49	20,46	20,38	20,37	20,47	20,43	20,36	20,40	20,50	20,48	20,45	20,50	20,43	20,41	20,46	20,50	20,50	20,40	20,38	20,39	20,38	20,48	20,42	20,47	20,45	20,51	20,50	20,38	20,48	20,37	20,36	20,43	20,43	20,43	20,43	20,43	20,39	20,32	20,33	20,45	20,49	20,44	20,45	
20,51	20,36	20,26	20,33	20,34	20,34	20,27	20,32	20,43	20,42	20,37	20,42	20,31	20,28	20,34	20,29	20,40	20,50	20,35	20,47	20,43	20,37	20,40	20,45	20,45	20,47	20,44	20,45	20,41	20,40	20,34	20,41	20,38	20,32	20,35	20,34	20,33	20,47	20,49	20,42	20,41	20,45	20,43	20,34	20,33	20,41	20,44	20,40	20,38	20,44	20,43	20,41	20,43	20,41	20,45	20,36	20,35	20,39	20,39	20,47	20,40	20,44	20,41	20,47	20,43	20,44	20,37	20,33	20,36	20,50	20,39	20,39	20,44	20,45	20,49	20,43	20,44	20,44	20,50	20,54	20,50	20,45	20,45	20,45	20,49	20,51	20,51	20,51	20,51	20,45	20,51	20,52	20,43	20,48	20,53	20,48	20,49	20,50	20,45	20,42	20,54	20,45	20,39	20,44	20,53	20,44	20,42	20,48	20,45	20,54	20,56	20,48	20,47	20,52	20,50	20,46	20,43	20,45	20,55	20,46	20,36	20,34	20,48	20,55	20,53	20,50	20,50	20,47	20,46	20,59	20,55	20,49	20,49	20,54	20,50	20,59	20,54	20,44	20,47	20,46	20,47	20,49	20,44	20,42	20,47	20,51	20,49	20,50	20,56	20,56	20,54	20,59	20,60	20,51	20,53	20,62	20,63	20,68	20,78	20,84	20,86	20,88	20,69	20,59	20,62	20,65	20,63	20,65	20,75	20,79	20,75	20,74	20,88	20,94	20,93	21,05	21,12	21,21	21,40	21,54	21,57	21,57	21,60	21,70	21,76	21,78	21,76	21,79	21,78	21,80	21,70	21,77	21,82	21,81	21,87	22,01	22,15	22,13	22,17	22,26	22,29	22,36	22,36	22,28	22,16	21,82	21,53	21,38	21,48	21,38	21,43	21,47	21,53	21,55	21,62	21,59	21,64	21,72	21,72	21,87	21,81	21,64	21,52	21,59	21,90	22,10	22,09	22,24	22,38	22,43	22,35	22,38	22,44	22,49	22,53	22,51	22,58	22,62	22,59	22,57	22,65	22,78	22,80	22,71	22,69	22,80	22,79	22,77	22,80	22,82	22,79	22,79	22,78	22,82	22,87	22,93	22,99	22,94	22,93	22,93	22,90	22,92	22,96	22,94	22,97	22,95	22,89	22,86	22,84	22,91	22,93	22,93	22,91	22,93	22,91	22,96	22,98	22,99	22,97	23,06	23,05	23,02	23,10	23,07	23,05	23,05	23,03	22,99	22,96	22,98	23,04	23,03	22,94	22,99	23,02	23,06	23,02	22,99	22,96	22,95	22,88	22,97	22,99	22,92	22,96	23,04	22,99	23,00	22,92	22,89	22,93	22,99	23,01	23,01	22,97	23,05	23,06	23,02	22,99	22,99	22,93	22,98	23,03	23,01	23,03	23,01	22,98	23,01	23,02	23,05	23,05	23,01	23,00	23,00	22,93	22,89	22,95	22,97	22,99	23,05	23,00	23,01	22,91	22,96	22,99	23,04	23,11	23,12	23,01	23,00	23,05	23,07	23,01	22,98	22,91	22,87	22,99	23,05	23,12	23,08	23,04	23,04	23,00	23,01	23,04	23,07	23,11	23,06	22,97	22,93	22,88	22,96	22,85	22,91	22,97	22,99	22,85	22,94	23,01	22,90	22,87	22,84	22,90	22,92	22,84	22,90	22,89	22,84	22,88	22,82	22,85	22,88	22,91	22,87	22,82	22,75	22,82	22,83	22,70	22,69	22,77	22,71	22,60	22,58	22,56	22,51	22,46	22,48	22,39	22,26	22,18	22,23	22,13	21,84	21,71	21,61	21,64	21,73	21,77	21,76	21,66	21,62	21,66	21,58	21,53	21,54	21,55	21,48	21,56	21,52	21,46	21,40	21,32	21,30	21,32	21,31	21,39	21,30	21,30	21,32	21,23	21,15	21,12	21,11	21,15	21,06	20,90	20,87	20,91	20,81	20,87	20,88	20,85	20,84	20,72	20,78	20,78	20,76	20,69	20,57	20,55	20,53	20,56	20,60	20,56	20,60	20,52	20,55	20,54	20,53	20,53	20,53	20,45	20,60	20,62	20,58	20,62	20,54	20,58	20,49	20,49	20,57	20,55	20,53	20,51	20,52	20,55	20,47	20,57	20,53	20,50	20,45	20,45	20,49	20,54	20,51	20,47	20,49	20,44	20,53	20,41	20,41	20,47	20,45	20,40	20,42	20,48	20,43	20,42	20,55	20,45	20,41	20,44	20,46	20,54	20,52	20,46	20,26	20,30	20,38	20,36	20,52	20,64	20,66	20,54	20,47	20,46	20,46	20,41	20,38	20,43	20,34	20,42	20,47	20,41	20,44	20,44	20,55	20,49	20,53	20,54	20,44	20,35	20,42	20,51	20,50	20,44	20,41	20,42	20,39	20,41	20,34	20,38	20,43	20,45	20,48	20,42	20,54	20,49	20,49	20,43	20,49	20,47	20,43	20,49	20,42	20,41	20,45	20,38	20,42	20,44	20,47	20,54	20,49	20,40	20,51	20,40	20,34	20,31	20,32	20,46	20,43	20,45	20,52	20,44	20,40	20,36	20,39	20,37	20,35	20,31	20,46	20,45	20,46	20,53	20,48	20,43	20,40	20,35	20,43	20,41	20,42	20,54	20,33	20,31	20,44	20,52	20,49	20,43	20,35	20,44	20,48	20,43	20,47	20,44	20,34	20,39	20,43	20,42	20,44	20,49	20,47	20,51	20,48	20,47	20,42	20,43	20,40	20,42	20,43	20,38	20,28	20,39	20,43	20,26	20,31	20,42	20,50	20,57	20,52	
20,37	20,37	20,38	20,36	20,35	20,41	20,36	20,32	20,43	20,42	20,34	20,43	20,40	20,42	20,40	20,41	20,34	20,48	20,39	20,42	20,43	20,36	20,37	20,47	20,51	20,49	20,35	20,44	20,52	20,45	20,40	20,40	20,36	20,37	20,39	20,27	20,32	20,49	20,55	20,38	20,34	20,33	20,36	20,37	20,37	20,44	20,52	20,46	20,39	20,44	20,46	20,44	20,42	20,48	20,50	20,45	20,38	20,49	20,42	20,42	20,44	20,45	20,41	20,41	20,39	20,42	20,41	20,40	20,40	20,39	20,34	20,42	20,40	20,51	20,57	20,42	20,45	20,47	20,52	20,45	20,49	20,44	20,40	20,36	20,40	20,42	20,48	20,56	20,55	20,44	20,43	20,55	20,48	20,48	20,46	20,47	20,50	20,45	20,42	20,41	20,43	20,42	20,36	20,48	20,51	20,44	20,40	20,42	20,47	20,55	20,52	20,44	20,42	20,52	20,52	20,47	20,43	20,47	20,50	20,42	20,46	20,44	20,41	20,51	20,43	20,42	20,48	20,47	20,53	20,55	20,55	20,45	20,46	20,53	20,51	20,52	20,54	20,39	20,45	20,51	20,53	20,52	20,52	20,50	20,51	20,48	20,48	20,57	20,54	20,55	20,50	20,51	20,61	20,56	20,57	20,65	20,69	20,71	20,82	20,77	20,73	20,81	20,72	20,62	20,55	20,59	20,53	20,52	20,80	20,93	20,74	20,57	20,62	20,70	20,68	20,71	20,81	20,86	20,94	21,04	21,16	21,26	21,33	21,43	21,54	21,70	21,82	21,85	21,83	21,89	21,83	21,80	21,84	21,84	21,94	22,07	22,16	22,14	22,22	22,29	22,28	22,32	22,39	22,40	22,23	21,91	21,54	21,43	21,39	21,39	21,45	21,55	21,61	21,60	21,67	21,65	21,67	21,71	21,73	21,90	21,86	21,71	21,59	21,50	21,62	21,97	22,11	22,18	22,27	22,40	22,37	22,35	22,39	22,47	22,43	22,45	22,50	22,59	22,58	22,60	22,58	22,71	22,67	22,69	22,66	22,74	22,77	22,76	22,80	22,86	22,84	22,85	22,79	22,84	22,85	22,90	22,92	22,86	22,87	22,92	22,88	22,90	22,92	22,98	23,07	23,01	22,91	22,92	22,97	22,93	22,98	22,97	22,94	22,95	22,87	22,92	23,00	23,00	22,96	22,92	22,96	22,99	23,04	22,98	23,03	23,06	23,00	22,99	23,02	23,01	23,10	23,05	23,03	23,03	23,00	23,03	23,04	22,99	22,91	22,93	22,96	22,94	22,94	22,89	22,89	23,01	22,99	23,00	22,97	22,90	22,96	22,99	22,99	22,89	22,93	23,00	23,05	23,02	23,05	23,00	23,02	23,02	23,02	23,00	23,02	23,08	22,99	22,96	23,03	23,05	23,07	23,08	23,01	23,02	22,97	22,93	22,96	22,91	22,94	22,98	23,00	23,00	22,97	22,94	22,92	22,88	22,98	23,11	23,07	23,01	22,99	23,00	23,03	23,00	22,94	22,94	22,97	22,99	23,03	23,04	22,97	22,96	22,94	22,95	22,99	23,01	22,99	23,01	22,99	22,96	22,87	22,93	22,88	22,91	22,95	22,92	22,88	22,91	22,96	22,87	22,88	22,84	22,85	22,87	22,87	22,88	22,79	22,76	22,81	22,79	22,78	22,87	22,86	22,79	22,74	22,71	22,77	22,79	22,70	22,61	22,61	22,64	22,57	22,57	22,56	22,54	22,47	22,42	22,39	22,35	22,20	22,17	22,09	21,78	21,60	21,58	21,63	21,69	21,75	21,75	21,69	21,70	21,66	21,62	21,55	21,53	21,57	21,52	21,47	21,50	21,44	21,54	21,47	21,53	21,57	21,66	21,63	21,59	21,52	21,45	21,37	21,27	21,17	21,23	21,18	21,13	21,01	20,94	20,91	20,90	20,92	20,94	20,87	20,83	20,78	20,86	20,82	20,72	20,65	20,65	20,65	20,64	20,52	20,50	20,54	20,58	20,54	20,58	20,55	20,44	20,52	20,50	20,47	20,52	20,66	20,60	20,57	20,59	20,56	20,44	20,52	20,62	20,60	20,54	20,50	20,51	20,52	20,43	20,46	20,54	20,52	20,53	20,46	20,44	20,51	20,48	20,44	20,40	20,43	20,50	20,49	20,49	20,48	20,47	20,35	20,44	20,54	20,50	20,47	20,49	20,48	20,38	20,37	20,50	20,49	20,50	20,45	20,34	20,29	20,25	20,38	20,56	20,61	20,65	20,61	20,38	20,33	20,39	20,42	20,29	20,39	20,33	20,31	20,43	20,41	20,47	20,52	20,53	20,47	20,47	20,46	20,38	20,37	20,43	20,47	20,45	20,42	20,37	20,42	20,40	20,46	20,42	20,42	20,47	20,47	20,47	20,42	20,48	20,42	20,49	20,51	20,45	20,37	20,38	20,37	20,39	20,42	20,48	20,38	20,36	20,39	20,44	20,44	20,45	20,42	20,38	20,34	20,40	20,40	20,42	20,44	20,37	20,34	20,44	20,42	20,42	20,41	20,41	20,34	20,39	20,38	20,43	20,42	20,28	20,35	20,45	20,40	20,37	20,29	20,42	20,50	20,38	20,39	20,44	20,42	20,44	20,46	20,46	20,37	20,32	20,31	20,44	20,40	20,37	20,37	20,33	20,37	20,38	20,41	20,43	20,43	20,35	20,42	20,46	20,38	20,38	20,38	20,40	20,34	20,37	20,41	20,31	20,32	20,43	20,43	20,35	20,40	20,47	20,43	20,43	
20,31	20,35	20,41	20,36	20,32	20,37	20,39	20,35	20,39	20,49	20,35	20,37	20,41	20,46	20,42	20,43	20,45	20,42	20,37	20,41	20,40	20,45	20,36	20,34	20,42	20,47	20,39	20,33	20,47	20,53	20,39	20,34	20,28	20,35	20,49	20,43	20,33	20,44	20,50	20,44	20,42	20,35	20,41	20,45	20,51	20,47	20,46	20,46	20,43	20,43	20,38	20,36	20,45	20,43	20,49	20,44	20,43	20,52	20,48	20,45	20,48	20,48	20,39	20,42	20,43	20,35	20,38	20,41	20,37	20,40	20,33	20,48	20,50	20,56	20,55	20,55	20,43	20,37	20,46	20,53	20,43	20,40	20,48	20,45	20,41	20,43	20,49	20,48	20,45	20,48	20,49	20,54	20,51	20,55	20,51	20,50	20,56	20,52	20,48	20,51	20,42	20,45	20,49	20,46	20,49	20,41	20,38	20,45	20,45	20,49	20,49	20,36	20,50	20,44	20,40	20,49	20,47	20,44	20,51	20,47	20,46	20,52	20,47	20,49	20,41	20,45	20,51	20,47	20,57	20,53	20,50	20,54	20,46	20,54	20,50	20,50	20,51	20,40	20,47	20,52	20,52	20,53	20,50	20,50	20,51	20,57	20,52	20,54	20,57	20,51	20,54	20,58	20,59	20,57	20,57	20,67	20,75	20,69	20,74	20,80	20,67	20,72	20,68	20,63	20,58	20,48	20,51	20,48	20,74	21,08	20,86	20,57	20,61	20,70	20,61	20,64	20,68	20,69	20,72	20,72	20,72	20,84	20,93	20,94	21,12	21,32	21,52	21,59	21,71	21,82	21,77	21,80	21,84	21,84	21,86	21,99	22,10	22,01	22,07	22,15	22,19	22,27	22,23	22,21	22,14	21,89	21,58	21,46	21,43	21,41	21,55	21,60	21,62	21,59	21,58	21,60	21,66	21,73	21,70	21,84	21,85	21,75	21,72	21,59	21,50	21,74	22,00	22,15	22,28	22,26	22,31	22,40	22,33	22,38	22,49	22,53	22,53	22,62	22,56	22,58	22,54	22,60	22,64	22,60	22,68	22,62	22,70	22,75	22,74	22,77	22,92	22,84	22,81	22,87	22,86	22,89	22,87	22,80	22,80	22,92	22,96	22,94	22,92	22,95	23,01	23,03	22,98	22,98	22,95	22,95	22,99	22,96	22,92	22,93	22,92	22,96	23,01	23,05	23,00	22,93	22,98	22,99	23,02	23,00	22,95	22,99	22,99	22,93	23,00	23,01	23,06	22,98	22,98	23,04	23,00	22,95	22,99	23,05	23,05	22,98	23,02	22,99	22,97	22,93	22,92	22,90	22,96	22,98	22,99	22,97	22,96	23,00	22,94	22,92	22,90	22,94	22,99	23,00	22,98	23,01	22,98	22,91	22,87	22,99	22,96	23,01	22,98	22,87	22,91	23,04	23,00	23,06	23,08	23,00	22,92	22,87	22,95	22,96	22,94	22,99	22,96	22,94	22,90	22,91	22,87	22,89	22,92	22,98	23,00	22,95	22,92	22,97	22,95	23,00	22,92	22,96	23,00	22,95	22,98	22,98	22,98	22,91	22,94	22,94	22,91	22,88	22,94	22,93	23,00	22,98	22,85	22,89	22,87	22,90	22,92	22,92	22,87	22,94	22,95	22,91	22,85	22,83	22,86	22,88	22,78	22,81	22,76	22,74	22,83	22,82	22,76	22,82	22,85	22,81	22,76	22,70	22,66	22,72	22,72	22,69	22,67	22,59	22,58	22,60	22,58	22,51	22,40	22,41	22,37	22,32	22,23	22,13	21,97	21,68	21,58	21,68	21,75	21,79	21,73	21,72	21,73	21,70	21,66	21,61	21,64	21,56	21,56	21,56	21,51	21,46	21,47	21,52	21,56	21,70	21,82	21,94	21,95	21,88	21,75	21,68	21,54	21,49	21,42	21,30	21,35	21,23	21,14	21,11	21,07	21,06	20,99	20,97	21,00	20,95	20,84	20,81	20,85	20,74	20,60	20,55	20,57	20,61	20,64	20,54	20,57	20,63	20,61	20,57	20,58	20,44	20,43	20,51	20,54	20,65	20,65	20,60	20,52	20,56	20,54	20,46	20,49	20,65	20,61	20,52	20,46	20,49	20,51	20,45	20,48	20,55	20,54	20,51	20,53	20,49	20,53	20,54	20,50	20,44	20,40	20,47	20,53	20,56	20,53	20,52	20,48	20,44	20,49	20,51	20,52	20,46	20,40	20,41	20,37	20,45	20,49	20,48	20,52	20,53	20,52	20,44	20,44	20,51	20,49	20,46	20,38	20,40	20,37	20,38	20,38	20,27	20,31	20,36	20,38	20,48	20,51	20,41	20,49	20,50	20,48	20,48	20,50	20,42	20,38	20,40	20,45	20,47	20,44	20,38	20,41	20,40	20,40	20,33	20,37	20,48	20,50	20,51	20,38	20,45	20,40	20,42	20,40	20,37	20,45	20,44	20,45	20,45	20,46	20,46	20,42	20,45	20,40	20,42	20,40	20,38	20,41	20,41	20,41	20,48	20,52	20,48	20,48	20,31	20,41	20,38	20,35	20,37	20,48	20,47	20,40	20,37	20,39	20,40	20,41	20,36	20,42	20,52	20,39	20,35	20,34	20,43	20,46	20,37	20,32	20,42	20,51	20,48	20,44	20,37	20,33	20,37	20,44	20,33	20,40	20,39	20,48	20,30	20,37	20,40	20,43	20,35	20,40	20,33	20,37	20,45	20,32	20,39	20,44	20,42	20,41	20,30	20,39	20,39	20,38	20,47	20,51	20,36	20,38	20,40	20,41	20,42	
20,40	20,45	20,40	20,38	20,33	20,29	20,35	20,36	20,37	20,46	20,32	20,31	20,36	20,42	20,42	20,44	20,41	20,37	20,31	20,41	20,41	20,38	20,36	20,32	20,31	20,39	20,47	20,43	20,40	20,42	20,38	20,35	20,36	20,39	20,51	20,53	20,48	20,50	20,41	20,39	20,43	20,44	20,43	20,38	20,46	20,49	20,44	20,43	20,43	20,48	20,46	20,35	20,50	20,45	20,45	20,43	20,44	20,48	20,47	20,41	20,44	20,44	20,42	20,48	20,46	20,37	20,40	20,44	20,46	20,42	20,34	20,49	20,52	20,53	20,51	20,49	20,48	20,43	20,43	20,53	20,45	20,39	20,41	20,48	20,48	20,49	20,58	20,52	20,44	20,45	20,50	20,49	20,46	20,45	20,43	20,41	20,40	20,49	20,59	20,54	20,53	20,48	20,43	20,50	20,54	20,49	20,45	20,42	20,51	20,51	20,46	20,50	20,49	20,44	20,45	20,54	20,51	20,44	20,53	20,47	20,48	20,45	20,54	20,59	20,51	20,56	20,56	20,54	20,47	20,56	20,50	20,45	20,45	20,45	20,54	20,50	20,51	20,50	20,43	20,47	20,49	20,50	20,51	20,48	20,57	20,55	20,60	20,56	20,58	20,53	20,57	20,68	20,62	20,64	20,69	20,77	20,80	20,77	20,70	20,75	20,64	20,61	20,61	20,57	20,56	20,52	20,55	20,50	20,62	20,82	20,77	20,63	20,61	20,65	20,63	20,58	20,64	20,61	20,72	20,67	20,63	20,67	20,73	20,71	20,76	20,95	21,14	21,24	21,44	21,57	21,60	21,66	21,68	21,75	21,79	21,86	21,90	21,88	21,84	21,97	21,96	22,05	22,01	21,95	21,84	21,78	21,52	21,41	21,47	21,46	21,51	21,57	21,55	21,55	21,49	21,46	21,56	21,66	21,70	21,75	21,79	21,76	21,85	21,81	21,54	21,64	21,93	22,06	22,24	22,30	22,22	22,37	22,36	22,35	22,48	22,53	22,49	22,57	22,61	22,57	22,55	22,50	22,57	22,65	22,62	22,66	22,77	22,72	22,66	22,70	22,82	22,81	22,77	22,88	22,85	22,88	22,85	22,82	22,84	22,90	22,94	22,93	22,88	22,87	22,95	22,95	22,98	23,04	22,92	22,93	23,05	22,99	22,94	22,98	22,96	22,95	22,92	22,97	22,99	22,98	23,02	23,00	23,02	23,00	22,89	22,89	23,01	23,02	22,99	23,01	23,00	23,01	22,93	22,93	22,93	22,95	22,97	22,93	22,94	22,96	22,96	22,96	22,95	22,97	22,93	22,88	22,92	22,93	22,92	22,90	22,91	22,95	22,94	22,92	22,92	22,96	22,93	22,99	22,98	22,98	22,99	22,93	22,89	22,92	22,95	22,93	22,94	22,88	22,94	23,02	23,00	22,97	23,01	22,96	22,96	22,92	22,91	22,90	22,95	22,98	22,90	22,89	22,86	22,88	22,82	22,83	22,84	22,88	22,93	22,93	22,92	22,91	22,89	22,95	22,95	22,90	22,93	22,92	22,93	22,94	23,00	22,90	22,86	22,88	22,88	22,86	22,86	22,84	22,88	22,98	22,88	22,87	22,87	22,88	22,86	22,91	22,90	22,94	22,92	22,87	22,80	22,78	22,80	22,80	22,76	22,71	22,74	22,78	22,83	22,74	22,70	22,74	22,76	22,72	22,71	22,67	22,61	22,67	22,67	22,65	22,63	22,60	22,52	22,50	22,59	22,48	22,38	22,31	22,28	22,26	22,19	21,96	21,83	21,65	21,68	21,82	21,86	21,83	21,79	21,77	21,72	21,71	21,69	21,60	21,57	21,53	21,54	21,53	21,50	21,46	21,41	21,47	21,63	21,91	22,17	22,26	22,26	22,13	22,02	21,93	21,80	21,69	21,64	21,60	21,48	21,36	21,28	21,25	21,24	21,14	21,14	21,10	21,08	21,04	20,99	20,88	20,92	20,88	20,70	20,57	20,57	20,60	20,58	20,57	20,61	20,61	20,62	20,58	20,53	20,52	20,53	20,56	20,50	20,58	20,64	20,56	20,62	20,57	20,53	20,51	20,52	20,52	20,59	20,49	20,46	20,47	20,55	20,44	20,47	20,53	20,55	20,53	20,54	20,49	20,53	20,52	20,59	20,53	20,44	20,49	20,49	20,56	20,53	20,56	20,47	20,44	20,44	20,52	20,50	20,48	20,47	20,42	20,42	20,45	20,57	20,61	20,61	20,66	20,66	20,67	20,63	20,56	20,47	20,44	20,32	20,31	20,36	20,29	20,28	20,25	20,29	20,36	20,39	20,45	20,51	20,44	20,44	20,45	20,47	20,43	20,40	20,47	20,44	20,37	20,47	20,45	20,37	20,35	20,41	20,42	20,51	20,42	20,37	20,35	20,43	20,59	20,46	20,46	20,37	20,47	20,47	20,45	20,49	20,43	20,40	20,43	20,43	20,35	20,38	20,44	20,39	20,43	20,40	20,42	20,44	20,45	20,54	20,48	20,54	20,50	20,51	20,38	20,41	20,44	20,33	20,36	20,46	20,45	20,40	20,40	20,39	20,42	20,34	20,39	20,48	20,46	20,41	20,34	20,42	20,40	20,38	20,39	20,37	20,35	20,42	20,37	20,46	20,40	20,41	20,48	20,44	20,38	20,45	20,41	20,50	20,47	20,35	20,45	20,38	20,31	20,40	20,36	20,38	20,40	20,38	20,38	20,42	20,40	20,35	20,27	20,36	20,37	20,37	20,38	20,45	20,27	20,26	20,39	20,39	20,35	
20,52	20,51	20,35	20,32	20,38	20,35	20,38	20,32	20,42	20,40	20,32	20,33	20,33	20,41	20,41	20,53	20,39	20,35	20,34	20,38	20,45	20,40	20,37	20,38	20,46	20,41	20,39	20,46	20,48	20,40	20,30	20,38	20,45	20,44	20,43	20,46	20,47	20,50	20,52	20,46	20,48	20,46	20,44	20,40	20,46	20,44	20,48	20,48	20,37	20,48	20,47	20,40	20,46	20,46	20,45	20,46	20,50	20,55	20,49	20,46	20,33	20,40	20,44	20,50	20,43	20,38	20,36	20,41	20,39	20,46	20,41	20,44	20,48	20,49	20,45	20,44	20,40	20,46	20,41	20,48	20,49	20,46	20,43	20,39	20,42	20,43	20,48	20,56	20,47	20,39	20,41	20,47	20,50	20,51	20,40	20,40	20,39	20,47	20,51	20,51	20,45	20,42	20,42	20,42	20,48	20,58	20,55	20,44	20,44	20,49	20,50	20,44	20,51	20,48	20,53	20,55	20,45	20,50	20,47	20,47	20,47	20,51	20,49	20,56	20,46	20,55	20,51	20,53	20,55	20,54	20,56	20,48	20,39	20,44	20,50	20,55	20,51	20,53	20,44	20,44	20,48	20,54	20,61	20,56	20,61	20,62	20,61	20,64	20,63	20,59	20,60	20,80	20,74	20,71	20,75	20,79	20,78	20,68	20,77	20,62	20,65	20,62	20,61	20,67	20,58	20,56	20,55	20,57	20,56	20,52	20,60	20,64	20,60	20,52	20,56	20,61	20,62	20,61	20,66	20,66	20,70	20,59	20,62	20,68	20,66	20,82	20,97	21,10	21,27	21,39	21,42	21,54	21,55	21,53	21,62	21,66	21,71	21,71	21,70	21,75	21,76	21,78	21,77	21,74	21,65	21,62	21,50	21,37	21,43	21,51	21,46	21,57	21,58	21,53	21,51	21,53	21,65	21,70	21,71	21,81	21,81	21,86	21,88	21,88	21,66	21,50	21,69	21,95	22,13	22,22	22,20	22,32	22,36	22,28	22,32	22,36	22,49	22,56	22,64	22,57	22,53	22,49	22,51	22,59	22,57	22,58	22,67	22,63	22,64	22,71	22,82	22,78	22,69	22,77	22,80	22,85	22,87	22,78	22,79	22,82	22,87	22,94	22,89	22,91	22,97	22,93	22,89	23,01	22,92	22,91	23,03	22,99	22,88	22,97	22,96	22,96	22,90	22,87	22,96	22,95	22,91	22,93	22,87	22,93	22,87	22,83	22,99	23,01	23,00	23,00	22,97	22,93	22,94	22,92	22,89	22,94	22,97	22,86	22,87	22,86	22,87	22,89	22,93	22,92	22,84	22,81	22,84	22,95	22,93	22,79	22,92	23,01	23,00	22,93	22,88	22,89	22,92	22,96	22,95	22,89	22,91	22,92	22,90	22,87	22,89	22,94	22,90	22,87	22,87	22,93	22,94	22,94	22,95	22,90	22,93	22,93	22,87	22,84	22,85	22,96	22,86	22,85	22,88	22,91	22,81	22,81	22,80	22,83	22,83	22,81	22,82	22,80	22,81	22,90	22,88	22,85	22,81	22,84	22,90	22,87	22,96	22,95	22,85	22,77	22,87	22,90	22,81	22,76	22,82	22,82	22,79	22,76	22,74	22,82	22,80	22,79	22,82	22,84	22,81	22,74	22,76	22,75	22,71	22,69	22,72	22,73	22,73	22,72	22,72	22,67	22,64	22,77	22,68	22,66	22,58	22,57	22,60	22,62	22,60	22,55	22,49	22,50	22,55	22,48	22,48	22,46	22,32	22,28	22,27	22,19	22,09	21,86	21,65	21,66	21,83	21,86	21,89	21,79	21,75	21,77	21,72	21,65	21,70	21,64	21,53	21,46	21,50	21,50	21,44	21,40	21,46	21,51	21,65	22,15	22,48	22,57	22,60	22,50	22,37	22,21	22,10	21,92	21,87	21,83	21,67	21,51	21,42	21,35	21,36	21,32	21,26	21,21	21,18	21,14	21,08	21,04	21,09	20,89	20,79	20,64	20,55	20,57	20,54	20,54	20,58	20,59	20,59	20,58	20,54	20,55	20,55	20,60	20,45	20,53	20,53	20,55	20,55	20,53	20,56	20,52	20,46	20,52	20,54	20,52	20,45	20,48	20,54	20,39	20,41	20,44	20,51	20,51	20,52	20,45	20,48	20,55	20,49	20,52	20,48	20,58	20,52	20,48	20,45	20,50	20,48	20,44	20,44	20,52	20,47	20,44	20,41	20,34	20,34	20,50	20,57	20,64	20,70	20,78	20,83	20,74	20,65	20,57	20,53	20,57	20,46	20,35	20,29	20,17	20,07	20,18	20,28	20,36	20,33	20,48	20,47	20,49	20,45	20,42	20,46	20,46	20,41	20,43	20,44	20,43	20,48	20,45	20,38	20,32	20,43	20,38	20,45	20,45	20,42	20,44	20,41	20,53	20,51	20,54	20,44	20,54	20,52	20,49	20,49	20,47	20,46	20,38	20,35	20,43	20,40	20,46	20,46	20,39	20,42	20,42	20,47	20,51	20,53	20,52	20,57	20,46	20,37	20,43	20,44	20,49	20,42	20,37	20,37	20,36	20,39	20,45	20,38	20,41	20,37	20,36	20,49	20,41	20,42	20,45	20,47	20,44	20,38	20,42	20,38	20,42	20,45	20,43	20,40	20,37	20,35	20,49	20,44	20,40	20,43	20,38	20,43	20,45	20,33	20,32	20,36	20,36	20,44	20,36	20,38	20,42	20,40	20,33	20,41	20,43	20,29	20,31	20,33	20,28	20,27	20,35	20,37	20,38	20,37	20,36	20,29	20,36
[truncated: 1,444,217 more chars]
