# Supplementary material for: A novel phased-array thermography concept for non-destructive testing
Source: Sci Rep. 2025 Nov 7;15:39144. doi: 10.1038/s41598-025-26380-8 (PMC12594793; doi:10.1038/s41598-025-26380-8)
Supplement: Supplementary file 2 — Supplementary Information 2. [file 41598_2025_26380_MOESM2_ESM.zip › Supplementary_Data/2-Experimental/1-Composite_Plate/PAT_DT_0s_TUp_40s/Impact 2_0020_20.asc]

[Settings]
Version=3
ImageWidth=640
ImageHeight=480
ShotRange=15.00;35.00
CalibRange=-40.00;120.00
TempUnit=�C

[MeasDefs]
ID=Avg	Min	Max	Span	SDev
R1=22.94	20,43	25,24	4,81	0,95

[Data]
20,26	20,36	20,29	20,30	20,20	20,31	20,38	20,38	20,30	20,33	20,34	20,32	20,26	20,40	20,44	20,40	20,35	20,36	20,43	20,45	20,50	20,50	20,39	20,34	20,35	20,36	20,40	20,36	20,43	20,47	20,39	20,33	20,23	20,28	20,40	20,44	20,48	20,47	20,45	20,44	20,42	20,42	20,39	20,35	20,35	20,39	20,41	20,40	20,42	20,37	20,41	20,43	20,35	20,36	20,41	20,43	20,38	20,39	20,28	20,40	20,46	20,54	20,51	20,52	20,44	20,50	20,43	20,54	20,55	20,48	20,38	20,38	20,39	20,47	20,37	20,36	20,49	20,52	20,49	20,44	20,39	20,38	20,40	20,41	20,38	20,31	20,36	20,47	20,47	20,43	20,38	20,36	20,44	20,50	20,36	20,44	20,47	20,46	20,48	20,48	20,45	20,37	20,41	20,43	20,44	20,45	20,42	20,44	20,46	20,43	20,42	20,45	20,45	20,40	20,41	20,31	20,33	20,40	20,41	20,35	20,36	20,55	20,57	20,46	20,45	20,58	20,45	20,37	20,40	20,44	20,49	20,42	20,44	20,42	20,44	20,48	20,44	20,43	20,47	20,46	20,45	20,53	20,53	20,50	20,52	20,42	20,46	20,54	20,49	20,41	20,42	20,52	20,50	20,46	20,49	20,47	20,54	20,45	20,48	20,49	20,35	20,37	20,47	20,49	20,50	20,50	20,41	20,46	20,55	20,47	20,42	20,41	20,51	20,50	20,37	20,43	20,53	20,44	20,46	20,40	20,39	20,40	20,41	20,45	20,51	20,42	20,52	20,46	20,34	20,42	20,46	20,53	20,49	20,44	20,53	20,53	20,45	20,47	20,51	20,54	20,58	20,52	20,38	20,44	20,50	20,48	20,48	20,54	20,42	20,41	20,41	20,43	20,48	20,43	20,43	20,34	20,41	20,46	20,45	20,56	20,59	20,49	20,42	20,44	20,46	20,46	20,37	20,50	20,48	20,51	20,46	20,49	20,42	20,38	20,53	20,53	20,49	20,47	20,54	20,48	20,48	20,50	20,51	20,57	20,55	20,55	20,42	20,40	20,50	20,62	20,58	20,52	20,50	20,48	20,54	20,57	20,46	20,51	20,57	20,53	20,44	20,48	20,48	20,45	20,46	20,49	20,51	20,60	20,60	20,44	20,49	20,48	20,42	20,43	20,57	20,55	20,52	20,45	20,55	20,54	20,46	20,51	20,43	20,47	20,53	20,52	20,48	20,41	20,56	20,54	20,49	20,54	20,51	20,52	20,53	20,53	20,45	20,50	20,47	20,45	20,52	20,56	20,49	20,45	20,49	20,41	20,42	20,50	20,51	20,56	20,54	20,46	20,51	20,55	20,50	20,51	20,48	20,50	20,54	20,51	20,47	20,57	20,52	20,55	20,52	20,47	20,47	20,55	20,54	20,50	20,46	20,51	20,58	20,62	20,56	20,46	20,47	20,60	20,54	20,57	20,60	20,53	20,45	20,34	20,45	20,49	20,48	20,49	20,54	20,52	20,51	20,46	20,51	20,51	20,51	20,45	20,48	20,45	20,46	20,52	20,56	20,51	20,55	20,44	20,39	20,54	20,58	20,56	20,58	20,46	20,36	20,45	20,58	20,61	20,52	20,50	20,49	20,48	20,48	20,44	20,49	20,53	20,54	20,50	20,47	20,48	20,43	20,49	20,50	20,51	20,49	20,53	20,49	20,41	20,40	20,38	20,39	20,48	20,50	20,47	20,52	20,52	20,40	20,45	20,47	20,47	20,47	20,39	20,44	20,51	20,54	20,50	20,53	20,49	20,54	20,51	20,50	20,53	20,50	20,41	20,49	20,47	20,51	20,51	20,47	20,42	20,49	20,50	20,47	20,45	20,49	20,47	20,45	20,49	20,51	20,60	20,60	20,43	20,49	20,53	20,52	20,50	20,49	20,52	20,52	20,48	20,51	20,56	20,52	20,52	20,48	20,56	20,58	20,51	20,54	20,49	20,52	20,51	20,51	20,46	20,53	20,59	20,44	20,45	20,42	20,47	20,55	20,58	20,47	20,42	20,47	20,47	20,47	20,44	20,39	20,40	20,47	20,48	20,46	20,43	20,47	20,51	20,47	20,51	20,45	20,41	20,53	20,50	20,57	20,50	20,45	20,48	20,48	20,47	20,47	20,54	20,55	20,57	20,54	20,47	20,44	20,48	20,47	20,40	20,47	20,54	20,51	20,44	20,53	20,49	20,48	20,42	20,36	20,44	20,44	20,47	20,41	20,45	20,49	20,53	20,58	20,49	20,38	20,46	20,50	20,44	20,49	20,46	20,50	20,45	20,46	20,46	20,45	20,52	20,57	20,45	20,42	20,43	20,43	20,52	20,55	20,55	20,45	20,41	20,43	20,44	20,42	20,37	20,37	20,44	20,43	20,41	20,47	20,47	20,42	20,40	20,38	20,39	20,47	20,49	20,51	20,42	20,48	20,45	20,42	20,44	20,41	20,45	20,54	20,49	20,53	20,50	20,42	20,48	20,45	20,45	20,44	20,41	20,42	20,47	20,48	20,52	20,44	20,44	20,41	20,49	20,46	20,37	20,33	20,46	20,49	20,49	20,37	20,40	20,47	20,53	20,49	20,40	20,45	20,34	20,38	20,45	20,35	20,47	20,43	20,39	20,49	20,47	20,44	20,37	20,43	20,32	20,31	20,43	20,36	20,25	20,34	20,35	20,32	20,41	20,35	20,35	20,34	20,35	20,39	20,41	20,58	20,54	20,42	20,49	20,41	20,37	20,37	20,35	20,34	20,31	20,28	20,37	20,42	20,47	
20,27	20,28	20,30	20,42	20,45	20,32	20,26	20,32	20,31	20,33	20,33	20,43	20,40	20,43	20,37	20,36	20,43	20,34	20,41	20,40	20,33	20,39	20,45	20,38	20,37	20,36	20,46	20,49	20,41	20,41	20,36	20,23	20,31	20,30	20,34	20,38	20,47	20,49	20,48	20,37	20,40	20,42	20,47	20,40	20,37	20,37	20,44	20,40	20,32	20,36	20,40	20,43	20,35	20,32	20,37	20,45	20,49	20,46	20,40	20,40	20,38	20,43	20,52	20,43	20,44	20,44	20,30	20,43	20,46	20,50	20,44	20,37	20,38	20,41	20,44	20,38	20,47	20,49	20,40	20,44	20,39	20,34	20,40	20,41	20,49	20,49	20,47	20,52	20,45	20,39	20,42	20,39	20,37	20,44	20,39	20,37	20,44	20,39	20,40	20,51	20,46	20,40	20,34	20,39	20,45	20,43	20,50	20,44	20,49	20,43	20,35	20,37	20,40	20,41	20,35	20,40	20,38	20,40	20,47	20,45	20,37	20,49	20,54	20,44	20,45	20,55	20,45	20,38	20,45	20,54	20,53	20,46	20,43	20,41	20,46	20,50	20,45	20,37	20,36	20,40	20,41	20,43	20,57	20,52	20,47	20,48	20,46	20,52	20,48	20,41	20,40	20,47	20,46	20,39	20,51	20,56	20,56	20,43	20,49	20,48	20,39	20,35	20,36	20,38	20,50	20,51	20,44	20,42	20,51	20,49	20,44	20,46	20,45	20,47	20,36	20,32	20,39	20,44	20,45	20,42	20,37	20,36	20,35	20,41	20,44	20,44	20,43	20,41	20,34	20,41	20,44	20,42	20,44	20,39	20,45	20,51	20,43	20,42	20,45	20,48	20,51	20,52	20,45	20,47	20,61	20,57	20,48	20,52	20,46	20,42	20,44	20,43	20,42	20,45	20,50	20,49	20,53	20,54	20,48	20,56	20,54	20,45	20,42	20,45	20,60	20,53	20,39	20,39	20,45	20,50	20,52	20,52	20,53	20,40	20,50	20,48	20,49	20,44	20,47	20,46	20,50	20,49	20,53	20,54	20,54	20,55	20,49	20,49	20,52	20,54	20,54	20,62	20,51	20,53	20,48	20,53	20,50	20,49	20,52	20,48	20,44	20,49	20,48	20,41	20,45	20,48	20,49	20,53	20,59	20,48	20,49	20,46	20,48	20,50	20,56	20,55	20,46	20,43	20,48	20,47	20,40	20,40	20,41	20,42	20,46	20,44	20,46	20,43	20,53	20,54	20,45	20,51	20,50	20,45	20,47	20,54	20,47	20,50	20,52	20,48	20,52	20,47	20,45	20,40	20,50	20,47	20,46	20,48	20,44	20,50	20,48	20,45	20,47	20,54	20,51	20,51	20,47	20,46	20,51	20,46	20,49	20,51	20,47	20,50	20,47	20,44	20,49	20,54	20,54	20,54	20,61	20,53	20,49	20,50	20,50	20,43	20,40	20,58	20,51	20,50	20,51	20,44	20,48	20,47	20,42	20,51	20,52	20,53	20,55	20,52	20,52	20,47	20,50	20,48	20,48	20,44	20,38	20,47	20,51	20,49	20,56	20,51	20,51	20,54	20,46	20,48	20,58	20,58	20,55	20,41	20,45	20,50	20,52	20,51	20,45	20,48	20,43	20,37	20,47	20,45	20,47	20,45	20,54	20,48	20,49	20,48	20,43	20,43	20,49	20,65	20,57	20,46	20,49	20,42	20,43	20,43	20,48	20,46	20,49	20,52	20,51	20,50	20,47	20,42	20,48	20,55	20,56	20,50	20,47	20,48	20,52	20,54	20,52	20,45	20,48	20,51	20,43	20,54	20,49	20,47	20,46	20,53	20,45	20,48	20,53	20,49	20,48	20,48	20,51	20,52	20,44	20,53	20,45	20,41	20,49	20,52	20,52	20,49	20,47	20,55	20,58	20,44	20,45	20,54	20,50	20,47	20,49	20,52	20,50	20,45	20,49	20,49	20,49	20,56	20,56	20,47	20,44	20,50	20,49	20,42	20,43	20,49	20,50	20,43	20,44	20,47	20,52	20,49	20,48	20,43	20,49	20,58	20,50	20,44	20,44	20,44	20,56	20,49	20,46	20,47	20,42	20,45	20,45	20,53	20,48	20,53	20,61	20,56	20,51	20,52	20,42	20,42	20,49	20,44	20,49	20,57	20,51	20,53	20,43	20,44	20,44	20,40	20,45	20,41	20,47	20,53	20,40	20,42	20,51	20,52	20,52	20,50	20,47	20,43	20,42	20,47	20,48	20,40	20,49	20,42	20,49	20,56	20,45	20,42	20,51	20,49	20,39	20,41	20,51	20,50	20,42	20,45	20,51	20,54	20,56	20,45	20,39	20,46	20,50	20,47	20,42	20,49	20,55	20,45	20,38	20,44	20,44	20,38	20,36	20,40	20,46	20,39	20,44	20,43	20,45	20,48	20,46	20,38	20,43	20,46	20,49	20,43	20,45	20,46	20,42	20,43	20,44	20,49	20,49	20,47	20,52	20,52	20,55	20,45	20,42	20,48	20,40	20,47	20,45	20,48	20,53	20,42	20,39	20,41	20,40	20,37	20,44	20,45	20,35	20,48	20,40	20,41	20,38	20,42	20,50	20,44	20,47	20,41	20,42	20,44	20,37	20,48	20,40	20,43	20,37	20,43	20,50	20,50	20,47	20,44	20,41	20,43	20,42	20,33	20,36	20,28	20,28	20,31	20,31	20,40	20,35	20,27	20,31	20,31	20,38	20,40	20,43	20,44	20,35	20,42	20,43	20,31	20,39	20,33	20,23	20,23	20,25	20,30	20,39	20,39	
20,25	20,35	20,38	20,40	20,40	20,29	20,19	20,32	20,38	20,39	20,40	20,32	20,32	20,38	20,38	20,35	20,43	20,37	20,39	20,43	20,32	20,33	20,35	20,41	20,43	20,32	20,39	20,44	20,47	20,38	20,46	20,36	20,30	20,42	20,37	20,35	20,38	20,38	20,40	20,41	20,37	20,38	20,39	20,36	20,43	20,39	20,33	20,39	20,34	20,42	20,39	20,32	20,35	20,37	20,34	20,43	20,42	20,42	20,48	20,47	20,46	20,48	20,49	20,50	20,41	20,44	20,32	20,36	20,44	20,41	20,42	20,47	20,41	20,37	20,40	20,48	20,45	20,46	20,37	20,43	20,44	20,43	20,41	20,42	20,47	20,49	20,49	20,43	20,37	20,36	20,36	20,41	20,41	20,41	20,37	20,43	20,48	20,48	20,43	20,50	20,50	20,36	20,31	20,38	20,39	20,37	20,43	20,46	20,49	20,39	20,31	20,37	20,37	20,44	20,44	20,40	20,40	20,35	20,37	20,35	20,41	20,52	20,53	20,44	20,39	20,51	20,44	20,35	20,38	20,51	20,51	20,45	20,42	20,45	20,46	20,45	20,39	20,39	20,37	20,42	20,48	20,33	20,37	20,51	20,43	20,51	20,52	20,57	20,48	20,34	20,37	20,39	20,39	20,42	20,44	20,49	20,52	20,43	20,46	20,43	20,34	20,45	20,37	20,37	20,41	20,48	20,42	20,39	20,42	20,43	20,42	20,50	20,45	20,45	20,45	20,40	20,41	20,45	20,46	20,46	20,44	20,49	20,40	20,34	20,42	20,47	20,43	20,43	20,42	20,46	20,48	20,47	20,50	20,39	20,47	20,49	20,44	20,43	20,47	20,49	20,46	20,46	20,51	20,52	20,49	20,53	20,47	20,48	20,49	20,46	20,41	20,43	20,46	20,44	20,49	20,54	20,62	20,57	20,47	20,50	20,53	20,41	20,38	20,41	20,49	20,50	20,43	20,44	20,48	20,57	20,56	20,54	20,48	20,49	20,53	20,50	20,40	20,44	20,48	20,51	20,60	20,58	20,47	20,47	20,46	20,53	20,58	20,59	20,54	20,52	20,57	20,61	20,60	20,48	20,46	20,56	20,51	20,49	20,52	20,45	20,45	20,52	20,50	20,45	20,46	20,47	20,49	20,55	20,52	20,43	20,48	20,48	20,50	20,51	20,52	20,54	20,49	20,42	20,42	20,40	20,38	20,42	20,50	20,47	20,49	20,48	20,51	20,45	20,50	20,58	20,45	20,44	20,39	20,43	20,49	20,40	20,51	20,49	20,51	20,50	20,51	20,55	20,45	20,48	20,46	20,54	20,52	20,48	20,42	20,48	20,47	20,39	20,46	20,51	20,51	20,47	20,44	20,49	20,48	20,47	20,51	20,43	20,52	20,60	20,52	20,46	20,48	20,48	20,51	20,55	20,62	20,57	20,48	20,52	20,47	20,48	20,46	20,45	20,51	20,46	20,56	20,47	20,48	20,54	20,50	20,46	20,54	20,48	20,50	20,50	20,53	20,52	20,50	20,53	20,48	20,49	20,46	20,45	20,61	20,55	20,52	20,52	20,47	20,51	20,47	20,54	20,58	20,54	20,54	20,49	20,46	20,54	20,44	20,49	20,44	20,46	20,48	20,44	20,46	20,44	20,48	20,45	20,53	20,47	20,48	20,49	20,44	20,43	20,48	20,60	20,59	20,53	20,43	20,50	20,55	20,42	20,44	20,46	20,43	20,52	20,52	20,37	20,39	20,50	20,49	20,50	20,55	20,53	20,52	20,51	20,42	20,45	20,51	20,47	20,47	20,49	20,46	20,54	20,51	20,58	20,50	20,54	20,55	20,55	20,51	20,50	20,52	20,55	20,54	20,54	20,42	20,58	20,55	20,41	20,51	20,50	20,45	20,38	20,49	20,57	20,56	20,45	20,47	20,56	20,50	20,44	20,53	20,56	20,50	20,47	20,54	20,53	20,45	20,53	20,61	20,54	20,43	20,53	20,62	20,45	20,43	20,39	20,46	20,47	20,44	20,52	20,52	20,51	20,51	20,44	20,50	20,55	20,50	20,48	20,48	20,47	20,53	20,49	20,48	20,45	20,43	20,52	20,52	20,57	20,47	20,49	20,53	20,51	20,49	20,51	20,50	20,45	20,53	20,50	20,47	20,53	20,49	20,41	20,33	20,38	20,46	20,44	20,42	20,50	20,49	20,48	20,43	20,36	20,50	20,55	20,55	20,42	20,48	20,43	20,48	20,45	20,53	20,43	20,50	20,50	20,46	20,58	20,51	20,42	20,47	20,48	20,40	20,44	20,48	20,53	20,48	20,39	20,48	20,55	20,53	20,49	20,44	20,43	20,49	20,52	20,46	20,52	20,52	20,53	20,44	20,46	20,47	20,50	20,48	20,39	20,44	20,41	20,36	20,41	20,39	20,37	20,46	20,46	20,39	20,46	20,49	20,49	20,52	20,50	20,40	20,36	20,45	20,44	20,43	20,43	20,48	20,49	20,56	20,58	20,48	20,47	20,45	20,47	20,54	20,44	20,43	20,47	20,42	20,44	20,39	20,42	20,45	20,49	20,43	20,42	20,41	20,45	20,42	20,40	20,44	20,48	20,43	20,45	20,34	20,36	20,40	20,38	20,37	20,34	20,39	20,50	20,54	20,53	20,42	20,36	20,37	20,35	20,44	20,40	20,37	20,39	20,37	20,38	20,31	20,38	20,38	20,35	20,40	20,42	20,40	20,39	20,34	20,37	20,21	20,30	20,37	20,39	20,44	20,33	20,22	20,21	20,22	20,23	20,35	20,39	
20,27	20,31	20,31	20,31	20,37	20,30	20,35	20,50	20,47	20,41	20,38	20,44	20,39	20,39	20,47	20,42	20,40	20,32	20,37	20,48	20,38	20,29	20,29	20,27	20,41	20,38	20,31	20,35	20,44	20,38	20,41	20,52	20,41	20,37	20,38	20,33	20,39	20,33	20,43	20,32	20,32	20,42	20,48	20,40	20,43	20,45	20,37	20,37	20,33	20,36	20,51	20,40	20,35	20,38	20,39	20,36	20,43	20,39	20,42	20,37	20,42	20,56	20,43	20,37	20,41	20,39	20,43	20,38	20,44	20,39	20,33	20,42	20,45	20,30	20,36	20,42	20,42	20,40	20,44	20,49	20,47	20,44	20,42	20,41	20,41	20,46	20,49	20,39	20,30	20,38	20,40	20,42	20,50	20,51	20,40	20,37	20,42	20,51	20,54	20,47	20,44	20,46	20,41	20,35	20,45	20,47	20,43	20,46	20,41	20,41	20,40	20,45	20,39	20,44	20,43	20,44	20,43	20,36	20,33	20,31	20,42	20,47	20,46	20,42	20,34	20,41	20,52	20,34	20,34	20,37	20,52	20,52	20,43	20,41	20,47	20,40	20,36	20,44	20,49	20,48	20,50	20,42	20,37	20,46	20,47	20,48	20,46	20,48	20,52	20,41	20,40	20,44	20,40	20,44	20,45	20,46	20,50	20,54	20,52	20,50	20,38	20,39	20,46	20,35	20,40	20,44	20,39	20,40	20,43	20,45	20,46	20,46	20,40	20,46	20,50	20,46	20,46	20,42	20,42	20,48	20,44	20,47	20,45	20,41	20,43	20,44	20,48	20,45	20,39	20,45	20,46	20,48	20,50	20,42	20,51	20,55	20,46	20,44	20,47	20,44	20,47	20,54	20,54	20,58	20,54	20,44	20,44	20,41	20,52	20,44	20,41	20,41	20,49	20,52	20,52	20,49	20,52	20,49	20,42	20,42	20,43	20,34	20,36	20,49	20,52	20,50	20,53	20,56	20,51	20,51	20,50	20,47	20,41	20,46	20,50	20,53	20,42	20,39	20,41	20,57	20,64	20,57	20,49	20,46	20,44	20,43	20,53	20,56	20,49	20,49	20,47	20,50	20,52	20,54	20,45	20,57	20,48	20,48	20,55	20,42	20,37	20,45	20,53	20,54	20,53	20,52	20,54	20,61	20,57	20,49	20,48	20,54	20,56	20,50	20,44	20,52	20,54	20,45	20,37	20,37	20,39	20,40	20,43	20,42	20,50	20,48	20,55	20,50	20,50	20,52	20,53	20,48	20,43	20,50	20,50	20,48	20,51	20,42	20,44	20,53	20,48	20,51	20,51	20,45	20,48	20,46	20,47	20,45	20,42	20,48	20,51	20,48	20,51	20,46	20,50	20,49	20,39	20,42	20,47	20,42	20,46	20,44	20,50	20,53	20,57	20,49	20,52	20,50	20,48	20,57	20,59	20,51	20,48	20,48	20,52	20,49	20,45	20,41	20,47	20,48	20,55	20,53	20,46	20,46	20,47	20,46	20,47	20,48	20,49	20,49	20,58	20,57	20,50	20,54	20,52	20,49	20,52	20,46	20,49	20,57	20,56	20,54	20,47	20,44	20,51	20,54	20,59	20,61	20,53	20,41	20,41	20,51	20,49	20,51	20,44	20,44	20,54	20,54	20,52	20,47	20,52	20,54	20,55	20,50	20,50	20,44	20,46	20,49	20,47	20,60	20,63	20,55	20,47	20,48	20,57	20,49	20,37	20,50	20,50	20,52	20,57	20,43	20,41	20,48	20,50	20,46	20,46	20,44	20,51	20,55	20,47	20,50	20,58	20,52	20,54	20,60	20,46	20,44	20,52	20,54	20,42	20,45	20,61	20,53	20,50	20,42	20,42	20,48	20,48	20,43	20,49	20,55	20,49	20,45	20,47	20,53	20,51	20,40	20,44	20,51	20,51	20,50	20,52	20,58	20,52	20,45	20,53	20,58	20,52	20,50	20,51	20,52	20,48	20,46	20,55	20,52	20,41	20,50	20,54	20,52	20,40	20,40	20,44	20,50	20,48	20,49	20,55	20,54	20,45	20,44	20,54	20,51	20,46	20,50	20,49	20,51	20,54	20,51	20,52	20,46	20,43	20,47	20,50	20,51	20,48	20,50	20,49	20,40	20,52	20,49	20,49	20,43	20,49	20,53	20,53	20,52	20,48	20,38	20,35	20,35	20,40	20,41	20,46	20,58	20,58	20,53	20,48	20,45	20,49	20,52	20,49	20,40	20,41	20,48	20,56	20,48	20,43	20,38	20,47	20,50	20,50	20,50	20,45	20,47	20,50	20,48	20,42	20,40	20,49	20,54	20,48	20,43	20,52	20,51	20,42	20,40	20,41	20,44	20,42	20,43	20,47	20,52	20,48	20,48	20,49	20,52	20,52	20,50	20,53	20,41	20,32	20,48	20,45	20,37	20,33	20,27	20,41	20,44	20,45	20,53	20,52	20,49	20,50	20,46	20,40	20,45	20,43	20,39	20,36	20,50	20,52	20,55	20,46	20,56	20,50	20,40	20,50	20,52	20,53	20,44	20,37	20,46	20,50	20,35	20,45	20,38	20,47	20,44	20,42	20,37	20,33	20,42	20,39	20,42	20,46	20,54	20,41	20,41	20,32	20,38	20,43	20,42	20,34	20,34	20,40	20,51	20,48	20,41	20,35	20,34	20,42	20,41	20,39	20,50	20,49	20,41	20,41	20,40	20,34	20,32	20,45	20,38	20,44	20,44	20,36	20,33	20,33	20,39	20,27	20,21	20,32	20,47	20,52	20,33	20,33	20,30	20,32	20,25	20,35	20,40	
20,34	20,31	20,23	20,33	20,38	20,33	20,42	20,55	20,40	20,36	20,34	20,34	20,44	20,40	20,37	20,41	20,42	20,36	20,32	20,35	20,36	20,39	20,42	20,34	20,36	20,38	20,33	20,31	20,36	20,35	20,39	20,43	20,43	20,47	20,39	20,38	20,43	20,48	20,46	20,32	20,26	20,43	20,54	20,45	20,49	20,54	20,41	20,38	20,36	20,30	20,46	20,50	20,38	20,48	20,46	20,41	20,35	20,41	20,44	20,36	20,41	20,53	20,40	20,31	20,47	20,50	20,50	20,51	20,47	20,48	20,48	20,51	20,50	20,42	20,43	20,47	20,47	20,48	20,45	20,46	20,52	20,41	20,45	20,43	20,37	20,45	20,48	20,42	20,29	20,37	20,42	20,45	20,53	20,53	20,42	20,41	20,41	20,44	20,50	20,46	20,40	20,41	20,37	20,41	20,50	20,47	20,47	20,44	20,44	20,41	20,40	20,48	20,38	20,46	20,45	20,51	20,47	20,42	20,39	20,35	20,44	20,47	20,41	20,47	20,41	20,46	20,51	20,42	20,40	20,37	20,49	20,58	20,51	20,44	20,48	20,39	20,44	20,44	20,52	20,49	20,45	20,46	20,45	20,44	20,39	20,42	20,45	20,45	20,42	20,46	20,48	20,42	20,45	20,44	20,52	20,54	20,40	20,42	20,49	20,48	20,41	20,45	20,43	20,43	20,41	20,52	20,48	20,39	20,38	20,50	20,47	20,41	20,42	20,49	20,55	20,48	20,44	20,50	20,52	20,54	20,38	20,39	20,46	20,43	20,46	20,48	20,50	20,46	20,34	20,42	20,39	20,45	20,50	20,46	20,48	20,47	20,50	20,44	20,41	20,48	20,41	20,51	20,50	20,50	20,53	20,49	20,50	20,50	20,51	20,46	20,44	20,38	20,42	20,55	20,53	20,52	20,57	20,48	20,46	20,42	20,39	20,41	20,44	20,47	20,49	20,49	20,51	20,59	20,52	20,51	20,46	20,39	20,39	20,49	20,50	20,50	20,44	20,43	20,42	20,49	20,63	20,53	20,48	20,55	20,53	20,47	20,46	20,46	20,47	20,56	20,45	20,49	20,54	20,51	20,49	20,53	20,47	20,50	20,62	20,54	20,37	20,44	20,48	20,45	20,52	20,49	20,48	20,59	20,56	20,54	20,57	20,48	20,48	20,46	20,47	20,54	20,48	20,46	20,44	20,44	20,47	20,47	20,30	20,34	20,46	20,58	20,55	20,45	20,54	20,59	20,54	20,46	20,46	20,57	20,52	20,45	20,52	20,51	20,46	20,50	20,55	20,50	20,50	20,49	20,45	20,55	20,51	20,54	20,45	20,50	20,49	20,50	20,47	20,56	20,55	20,49	20,47	20,48	20,48	20,42	20,41	20,48	20,57	20,51	20,44	20,52	20,54	20,49	20,52	20,53	20,61	20,53	20,49	20,52	20,56	20,44	20,44	20,44	20,44	20,56	20,61	20,51	20,45	20,48	20,46	20,48	20,49	20,55	20,50	20,49	20,53	20,49	20,55	20,52	20,52	20,43	20,55	20,47	20,42	20,49	20,50	20,59	20,54	20,50	20,49	20,50	20,61	20,60	20,55	20,40	20,38	20,45	20,49	20,50	20,41	20,46	20,48	20,57	20,51	20,40	20,51	20,56	20,59	20,50	20,45	20,54	20,53	20,48	20,43	20,54	20,57	20,57	20,54	20,55	20,57	20,51	20,43	20,46	20,52	20,53	20,50	20,46	20,48	20,50	20,47	20,45	20,48	20,45	20,57	20,49	20,49	20,48	20,53	20,54	20,55	20,57	20,40	20,44	20,50	20,49	20,38	20,45	20,47	20,52	20,42	20,45	20,37	20,49	20,50	20,45	20,53	20,55	20,44	20,48	20,47	20,52	20,55	20,48	20,50	20,51	20,50	20,51	20,50	20,57	20,58	20,45	20,49	20,62	20,50	20,46	20,51	20,56	20,48	20,52	20,53	20,52	20,52	20,55	20,55	20,55	20,53	20,45	20,41	20,45	20,45	20,50	20,59	20,62	20,50	20,44	20,58	20,55	20,52	20,56	20,51	20,44	20,55	20,46	20,46	20,48	20,51	20,50	20,56	20,49	20,49	20,49	20,58	20,47	20,43	20,44	20,43	20,41	20,45	20,52	20,52	20,53	20,52	20,44	20,49	20,50	20,36	20,44	20,42	20,52	20,51	20,50	20,48	20,45	20,43	20,54	20,43	20,40	20,43	20,48	20,55	20,52	20,41	20,40	20,41	20,46	20,49	20,52	20,42	20,48	20,55	20,41	20,44	20,50	20,50	20,47	20,40	20,42	20,50	20,54	20,40	20,36	20,40	20,38	20,48	20,48	20,49	20,56	20,48	20,42	20,43	20,45	20,45	20,50	20,48	20,50	20,46	20,40	20,51	20,43	20,27	20,35	20,38	20,45	20,38	20,56	20,53	20,47	20,53	20,47	20,43	20,35	20,44	20,43	20,48	20,46	20,56	20,52	20,46	20,50	20,51	20,50	20,36	20,44	20,56	20,43	20,38	20,41	20,46	20,42	20,47	20,45	20,43	20,45	20,45	20,46	20,37	20,40	20,40	20,36	20,45	20,55	20,50	20,43	20,33	20,39	20,50	20,44	20,39	20,37	20,33	20,52	20,45	20,32	20,30	20,32	20,42	20,50	20,46	20,38	20,45	20,39	20,26	20,32	20,33	20,33	20,35	20,32	20,31	20,43	20,39	20,28	20,34	20,45	20,39	20,32	20,36	20,35	20,37	20,35	20,43	20,44	20,41	20,33	20,42	20,40	
20,29	20,26	20,28	20,27	20,33	20,39	20,42	20,38	20,32	20,44	20,40	20,26	20,35	20,37	20,37	20,38	20,37	20,40	20,35	20,40	20,40	20,41	20,40	20,43	20,38	20,44	20,29	20,39	20,39	20,32	20,39	20,43	20,32	20,43	20,34	20,31	20,41	20,49	20,46	20,35	20,39	20,43	20,48	20,41	20,38	20,46	20,43	20,43	20,41	20,34	20,42	20,42	20,43	20,45	20,52	20,49	20,41	20,41	20,44	20,39	20,48	20,54	20,40	20,34	20,38	20,53	20,38	20,41	20,50	20,44	20,43	20,48	20,56	20,52	20,48	20,41	20,52	20,54	20,42	20,48	20,43	20,43	20,45	20,44	20,39	20,47	20,47	20,49	20,46	20,38	20,50	20,47	20,45	20,41	20,44	20,44	20,47	20,42	20,49	20,51	20,43	20,42	20,38	20,38	20,47	20,41	20,41	20,43	20,46	20,37	20,41	20,47	20,44	20,43	20,45	20,44	20,50	20,40	20,38	20,37	20,45	20,51	20,54	20,56	20,44	20,48	20,53	20,47	20,46	20,45	20,51	20,54	20,48	20,37	20,41	20,43	20,49	20,61	20,54	20,48	20,47	20,42	20,44	20,39	20,40	20,38	20,45	20,43	20,46	20,38	20,42	20,43	20,42	20,43	20,48	20,55	20,44	20,41	20,43	20,41	20,39	20,47	20,51	20,51	20,49	20,42	20,52	20,43	20,46	20,54	20,49	20,38	20,35	20,48	20,54	20,51	20,48	20,54	20,53	20,50	20,44	20,37	20,40	20,49	20,48	20,55	20,61	20,46	20,37	20,35	20,42	20,48	20,50	20,50	20,49	20,46	20,43	20,54	20,52	20,54	20,47	20,46	20,47	20,47	20,38	20,44	20,44	20,48	20,50	20,51	20,48	20,41	20,41	20,48	20,47	20,43	20,58	20,50	20,47	20,43	20,41	20,35	20,47	20,51	20,52	20,50	20,50	20,59	20,57	20,58	20,49	20,43	20,45	20,46	20,53	20,53	20,48	20,50	20,48	20,41	20,52	20,59	20,56	20,57	20,54	20,44	20,45	20,45	20,49	20,49	20,50	20,54	20,58	20,47	20,51	20,57	20,56	20,57	20,55	20,60	20,56	20,50	20,53	20,46	20,49	20,43	20,41	20,45	20,57	20,50	20,53	20,53	20,46	20,44	20,46	20,58	20,50	20,44	20,48	20,43	20,49	20,55	20,46	20,42	20,48	20,50	20,53	20,43	20,54	20,56	20,50	20,40	20,48	20,55	20,49	20,49	20,52	20,54	20,46	20,47	20,51	20,48	20,46	20,44	20,48	20,56	20,54	20,54	20,49	20,48	20,52	20,47	20,55	20,57	20,57	20,44	20,53	20,52	20,50	20,46	20,46	20,48	20,52	20,53	20,46	20,49	20,56	20,51	20,46	20,53	20,56	20,53	20,55	20,56	20,54	20,52	20,51	20,57	20,48	20,48	20,62	20,55	20,52	20,51	20,44	20,49	20,50	20,56	20,56	20,48	20,52	20,50	20,54	20,59	20,51	20,40	20,54	20,55	20,46	20,51	20,52	20,54	20,55	20,57	20,53	20,49	20,61	20,59	20,54	20,46	20,48	20,51	20,47	20,50	20,44	20,51	20,43	20,51	20,52	20,45	20,50	20,51	20,54	20,51	20,48	20,55	20,54	20,51	20,45	20,52	20,55	20,51	20,50	20,47	20,51	20,49	20,38	20,37	20,41	20,49	20,50	20,50	20,52	20,49	20,46	20,50	20,54	20,43	20,45	20,52	20,42	20,49	20,47	20,41	20,50	20,51	20,42	20,41	20,48	20,44	20,46	20,53	20,42	20,46	20,43	20,44	20,47	20,51	20,54	20,45	20,49	20,46	20,50	20,50	20,46	20,53	20,51	20,52	20,50	20,47	20,55	20,51	20,42	20,54	20,56	20,45	20,54	20,72	20,65	20,42	20,49	20,53	20,48	20,53	20,58	20,48	20,48	20,61	20,63	20,57	20,55	20,57	20,44	20,48	20,45	20,52	20,68	20,66	20,56	20,47	20,50	20,49	20,51	20,56	20,50	20,52	20,53	20,42	20,45	20,51	20,52	20,54	20,56	20,57	20,48	20,50	20,66	20,59	20,50	20,40	20,42	20,46	20,49	20,52	20,51	20,53	20,54	20,48	20,43	20,46	20,47	20,50	20,48	20,46	20,51	20,53	20,50	20,37	20,35	20,45	20,46	20,44	20,45	20,45	20,51	20,54	20,46	20,39	20,45	20,47	20,45	20,44	20,46	20,47	20,54	20,39	20,40	20,43	20,48	20,49	20,43	20,39	20,44	20,50	20,54	20,45	20,45	20,45	20,50	20,55	20,57	20,54	20,53	20,36	20,36	20,43	20,45	20,50	20,45	20,46	20,46	20,41	20,38	20,45	20,37	20,42	20,44	20,54	20,45	20,46	20,46	20,43	20,47	20,55	20,48	20,45	20,35	20,48	20,45	20,45	20,55	20,53	20,45	20,46	20,43	20,47	20,43	20,38	20,48	20,43	20,41	20,45	20,46	20,47	20,49	20,49	20,41	20,43	20,45	20,51	20,46	20,48	20,50	20,43	20,37	20,52	20,49	20,46	20,32	20,37	20,50	20,49	20,41	20,45	20,34	20,45	20,52	20,39	20,31	20,35	20,40	20,37	20,40	20,37	20,32	20,33	20,32	20,31	20,43	20,39	20,26	20,29	20,35	20,45	20,42	20,32	20,31	20,39	20,42	20,41	20,54	20,47	20,34	20,29	20,42	20,41	20,39	20,40	20,39	20,43	
20,43	20,25	20,26	20,39	20,35	20,31	20,36	20,28	20,32	20,40	20,38	20,34	20,25	20,30	20,44	20,39	20,28	20,34	20,34	20,42	20,33	20,33	20,29	20,39	20,42	20,44	20,39	20,36	20,33	20,39	20,40	20,43	20,31	20,27	20,25	20,32	20,44	20,42	20,42	20,41	20,45	20,51	20,49	20,39	20,42	20,37	20,47	20,48	20,39	20,43	20,40	20,33	20,40	20,47	20,45	20,49	20,38	20,32	20,34	20,45	20,50	20,50	20,46	20,45	20,43	20,42	20,40	20,38	20,49	20,47	20,46	20,49	20,61	20,58	20,42	20,38	20,44	20,55	20,41	20,44	20,45	20,40	20,47	20,38	20,41	20,44	20,48	20,43	20,49	20,38	20,37	20,40	20,52	20,44	20,51	20,41	20,47	20,38	20,43	20,42	20,36	20,43	20,45	20,39	20,41	20,43	20,38	20,42	20,42	20,44	20,42	20,43	20,44	20,36	20,36	20,40	20,44	20,42	20,43	20,35	20,39	20,46	20,51	20,48	20,46	20,47	20,45	20,47	20,48	20,46	20,46	20,46	20,44	20,42	20,37	20,45	20,53	20,57	20,50	20,49	20,46	20,39	20,44	20,45	20,41	20,44	20,50	20,48	20,46	20,47	20,48	20,43	20,40	20,42	20,44	20,49	20,40	20,40	20,43	20,47	20,39	20,49	20,48	20,45	20,47	20,36	20,45	20,45	20,47	20,57	20,50	20,42	20,38	20,44	20,53	20,47	20,52	20,54	20,56	20,48	20,42	20,42	20,38	20,40	20,41	20,49	20,51	20,41	20,36	20,41	20,42	20,58	20,53	20,51	20,56	20,50	20,41	20,51	20,49	20,47	20,45	20,47	20,51	20,47	20,39	20,41	20,50	20,47	20,51	20,50	20,49	20,45	20,53	20,46	20,44	20,48	20,50	20,46	20,42	20,47	20,50	20,40	20,48	20,52	20,51	20,50	20,48	20,58	20,56	20,56	20,48	20,51	20,55	20,49	20,45	20,54	20,47	20,54	20,49	20,37	20,47	20,58	20,57	20,63	20,46	20,41	20,43	20,50	20,52	20,53	20,54	20,51	20,50	20,56	20,52	20,51	20,53	20,53	20,54	20,52	20,57	20,55	20,56	20,54	20,44	20,43	20,50	20,56	20,56	20,45	20,43	20,50	20,46	20,44	20,49	20,58	20,48	20,42	20,37	20,39	20,38	20,51	20,44	20,42	20,52	20,45	20,46	20,44	20,51	20,55	20,49	20,44	20,44	20,54	20,50	20,46	20,52	20,57	20,52	20,48	20,51	20,46	20,45	20,43	20,49	20,51	20,56	20,48	20,45	20,48	20,45	20,47	20,52	20,52	20,45	20,43	20,45	20,50	20,50	20,47	20,51	20,53	20,55	20,51	20,47	20,42	20,48	20,52	20,54	20,53	20,54	20,55	20,57	20,59	20,59	20,55	20,56	20,50	20,44	20,46	20,52	20,45	20,50	20,53	20,53	20,49	20,55	20,55	20,55	20,54	20,48	20,57	20,52	20,50	20,51	20,40	20,42	20,53	20,53	20,58	20,54	20,53	20,49	20,46	20,50	20,48	20,60	20,57	20,54	20,45	20,52	20,52	20,47	20,52	20,48	20,47	20,49	20,49	20,57	20,55	20,55	20,48	20,48	20,44	20,45	20,55	20,53	20,43	20,40	20,48	20,55	20,54	20,45	20,40	20,47	20,49	20,37	20,35	20,42	20,46	20,50	20,47	20,53	20,40	20,41	20,54	20,52	20,41	20,49	20,52	20,48	20,51	20,54	20,39	20,46	20,55	20,50	20,45	20,49	20,45	20,44	20,45	20,45	20,47	20,44	20,48	20,50	20,49	20,51	20,39	20,52	20,43	20,47	20,52	20,41	20,50	20,48	20,45	20,51	20,48	20,54	20,53	20,43	20,46	20,52	20,43	20,50	20,59	20,59	20,59	20,54	20,53	20,46	20,49	20,55	20,54	20,51	20,57	20,56	20,49	20,51	20,53	20,51	20,49	20,52	20,52	20,62	20,65	20,53	20,45	20,49	20,49	20,47	20,48	20,47	20,45	20,50	20,44	20,59	20,53	20,46	20,54	20,54	20,49	20,43	20,46	20,52	20,49	20,48	20,48	20,42	20,44	20,46	20,47	20,48	20,58	20,54	20,48	20,44	20,50	20,50	20,52	20,53	20,48	20,56	20,59	20,47	20,40	20,41	20,43	20,44	20,47	20,49	20,51	20,53	20,47	20,46	20,44	20,48	20,43	20,46	20,45	20,47	20,54	20,42	20,33	20,47	20,43	20,47	20,50	20,49	20,45	20,55	20,55	20,49	20,51	20,52	20,53	20,48	20,45	20,53	20,49	20,44	20,38	20,38	20,44	20,49	20,55	20,54	20,42	20,43	20,41	20,44	20,44	20,46	20,42	20,49	20,52	20,46	20,50	20,48	20,47	20,45	20,52	20,44	20,38	20,32	20,37	20,41	20,36	20,50	20,55	20,48	20,45	20,46	20,48	20,45	20,44	20,43	20,48	20,44	20,44	20,50	20,48	20,44	20,40	20,41	20,35	20,37	20,45	20,47	20,50	20,50	20,49	20,41	20,46	20,46	20,47	20,40	20,35	20,44	20,52	20,43	20,41	20,33	20,37	20,54	20,52	20,37	20,34	20,45	20,36	20,43	20,39	20,30	20,28	20,34	20,32	20,40	20,44	20,35	20,35	20,39	20,46	20,37	20,40	20,39	20,31	20,40	20,40	20,33	20,44	20,38	20,33	20,41	20,37	20,39	20,39	20,38	20,34	
20,48	20,29	20,18	20,29	20,44	20,28	20,36	20,35	20,42	20,40	20,36	20,33	20,27	20,30	20,37	20,31	20,17	20,27	20,38	20,42	20,37	20,27	20,29	20,37	20,33	20,42	20,47	20,37	20,30	20,37	20,51	20,48	20,35	20,32	20,29	20,34	20,44	20,37	20,33	20,40	20,39	20,51	20,43	20,39	20,41	20,45	20,42	20,39	20,38	20,46	20,49	20,42	20,46	20,43	20,49	20,51	20,38	20,39	20,29	20,43	20,51	20,50	20,40	20,47	20,45	20,42	20,39	20,36	20,44	20,51	20,42	20,48	20,57	20,50	20,37	20,41	20,46	20,53	20,43	20,40	20,49	20,35	20,44	20,42	20,46	20,50	20,48	20,50	20,50	20,44	20,35	20,43	20,50	20,54	20,49	20,43	20,41	20,41	20,41	20,41	20,40	20,39	20,51	20,51	20,54	20,52	20,46	20,39	20,37	20,40	20,40	20,40	20,42	20,43	20,45	20,52	20,50	20,39	20,42	20,44	20,44	20,47	20,48	20,43	20,40	20,48	20,61	20,46	20,53	20,51	20,42	20,43	20,50	20,50	20,44	20,48	20,59	20,58	20,49	20,45	20,50	20,35	20,38	20,48	20,51	20,46	20,49	20,51	20,48	20,52	20,48	20,45	20,42	20,49	20,41	20,47	20,42	20,42	20,44	20,50	20,47	20,52	20,45	20,42	20,50	20,41	20,44	20,47	20,41	20,45	20,43	20,39	20,47	20,50	20,51	20,52	20,50	20,50	20,53	20,51	20,44	20,46	20,39	20,42	20,46	20,48	20,46	20,48	20,43	20,43	20,41	20,45	20,51	20,54	20,58	20,52	20,48	20,50	20,45	20,51	20,46	20,51	20,53	20,47	20,48	20,47	20,55	20,55	20,54	20,49	20,43	20,49	20,51	20,48	20,46	20,45	20,50	20,51	20,44	20,47	20,47	20,42	20,49	20,45	20,54	20,52	20,43	20,58	20,56	20,51	20,52	20,51	20,57	20,47	20,42	20,44	20,44	20,48	20,53	20,47	20,53	20,56	20,55	20,59	20,42	20,47	20,50	20,53	20,53	20,52	20,60	20,56	20,54	20,57	20,56	20,54	20,55	20,53	20,51	20,51	20,49	20,60	20,63	20,53	20,52	20,49	20,50	20,59	20,57	20,46	20,48	20,44	20,48	20,52	20,51	20,55	20,55	20,48	20,45	20,43	20,42	20,46	20,42	20,46	20,54	20,57	20,51	20,51	20,63	20,58	20,44	20,52	20,41	20,49	20,55	20,47	20,40	20,49	20,55	20,49	20,50	20,48	20,50	20,53	20,48	20,48	20,47	20,46	20,48	20,52	20,49	20,51	20,53	20,45	20,42	20,47	20,52	20,48	20,51	20,51	20,49	20,53	20,48	20,46	20,55	20,51	20,52	20,56	20,59	20,58	20,59	20,53	20,52	20,54	20,56	20,52	20,45	20,45	20,48	20,52	20,55	20,41	20,45	20,50	20,52	20,57	20,58	20,54	20,52	20,59	20,55	20,54	20,55	20,49	20,41	20,37	20,46	20,49	20,61	20,58	20,55	20,60	20,49	20,45	20,50	20,49	20,50	20,51	20,54	20,44	20,47	20,54	20,54	20,50	20,51	20,55	20,51	20,55	20,65	20,51	20,57	20,58	20,61	20,52	20,47	20,51	20,52	20,46	20,49	20,55	20,57	20,57	20,49	20,41	20,44	20,47	20,50	20,50	20,39	20,47	20,48	20,46	20,44	20,45	20,42	20,46	20,52	20,44	20,51	20,63	20,46	20,53	20,57	20,48	20,50	20,58	20,56	20,52	20,46	20,46	20,44	20,40	20,47	20,44	20,41	20,47	20,46	20,52	20,52	20,48	20,52	20,50	20,48	20,59	20,53	20,60	20,58	20,53	20,52	20,54	20,49	20,45	20,41	20,50	20,52	20,52	20,49	20,49	20,48	20,55	20,55	20,56	20,45	20,43	20,47	20,48	20,61	20,54	20,51	20,48	20,50	20,51	20,47	20,47	20,52	20,55	20,57	20,56	20,54	20,42	20,44	20,48	20,44	20,51	20,50	20,43	20,52	20,57	20,56	20,46	20,43	20,47	20,54	20,54	20,42	20,48	20,53	20,44	20,43	20,45	20,50	20,45	20,47	20,45	20,49	20,56	20,50	20,41	20,42	20,55	20,58	20,34	20,44	20,45	20,54	20,53	20,44	20,45	20,41	20,45	20,37	20,39	20,57	20,46	20,47	20,46	20,43	20,40	20,43	20,39	20,49	20,42	20,49	20,54	20,44	20,39	20,42	20,45	20,45	20,45	20,49	20,42	20,50	20,55	20,52	20,56	20,55	20,47	20,52	20,50	20,55	20,48	20,41	20,39	20,44	20,47	20,47	20,44	20,50	20,47	20,43	20,45	20,44	20,45	20,34	20,34	20,44	20,44	20,50	20,57	20,65	20,47	20,48	20,46	20,43	20,33	20,36	20,36	20,33	20,43	20,48	20,52	20,43	20,43	20,50	20,48	20,43	20,44	20,42	20,39	20,46	20,51	20,44	20,42	20,38	20,41	20,46	20,43	20,42	20,43	20,46	20,55	20,44	20,49	20,52	20,52	20,49	20,54	20,51	20,45	20,43	20,40	20,48	20,40	20,28	20,37	20,45	20,51	20,42	20,41	20,50	20,49	20,48	20,40	20,34	20,33	20,36	20,36	20,27	20,43	20,44	20,31	20,32	20,42	20,38	20,34	20,37	20,36	20,43	20,43	20,29	20,34	20,40	20,40	20,35	20,33	20,35	20,47	20,45	20,47	
20,25	20,27	20,22	20,24	20,34	20,29	20,34	20,40	20,49	20,46	20,37	20,41	20,30	20,33	20,39	20,31	20,28	20,29	20,37	20,42	20,39	20,37	20,34	20,40	20,37	20,34	20,42	20,37	20,27	20,35	20,44	20,49	20,42	20,35	20,33	20,34	20,41	20,35	20,30	20,37	20,35	20,44	20,45	20,34	20,38	20,41	20,40	20,38	20,39	20,38	20,39	20,52	20,54	20,45	20,48	20,47	20,43	20,42	20,40	20,39	20,50	20,50	20,42	20,49	20,42	20,35	20,36	20,36	20,42	20,37	20,25	20,45	20,51	20,50	20,42	20,48	20,48	20,50	20,47	20,51	20,49	20,40	20,47	20,47	20,40	20,47	20,54	20,58	20,50	20,45	20,35	20,43	20,40	20,47	20,42	20,42	20,49	20,40	20,48	20,41	20,36	20,42	20,47	20,43	20,45	20,53	20,51	20,41	20,41	20,46	20,44	20,47	20,45	20,43	20,42	20,51	20,48	20,49	20,42	20,36	20,43	20,45	20,46	20,41	20,46	20,53	20,52	20,55	20,52	20,60	20,56	20,44	20,45	20,51	20,50	20,49	20,51	20,50	20,48	20,50	20,51	20,51	20,44	20,46	20,53	20,45	20,46	20,46	20,43	20,53	20,42	20,41	20,38	20,48	20,47	20,46	20,47	20,49	20,42	20,46	20,43	20,43	20,48	20,46	20,46	20,38	20,41	20,49	20,46	20,42	20,45	20,43	20,42	20,49	20,51	20,51	20,53	20,47	20,51	20,54	20,46	20,49	20,40	20,46	20,53	20,53	20,46	20,52	20,54	20,47	20,47	20,41	20,51	20,51	20,55	20,54	20,50	20,52	20,44	20,48	20,48	20,47	20,53	20,52	20,48	20,53	20,52	20,46	20,52	20,44	20,46	20,50	20,54	20,53	20,46	20,42	20,52	20,55	20,51	20,54	20,51	20,45	20,43	20,44	20,46	20,49	20,41	20,47	20,54	20,50	20,45	20,49	20,48	20,46	20,52	20,49	20,43	20,48	20,49	20,53	20,62	20,57	20,50	20,56	20,52	20,48	20,50	20,47	20,49	20,49	20,52	20,49	20,54	20,52	20,50	20,53	20,51	20,52	20,49	20,54	20,53	20,55	20,65	20,56	20,48	20,53	20,43	20,55	20,51	20,45	20,47	20,51	20,41	20,44	20,50	20,58	20,61	20,45	20,48	20,46	20,46	20,56	20,51	20,49	20,55	20,52	20,49	20,49	20,50	20,52	20,56	20,55	20,49	20,42	20,47	20,45	20,49	20,54	20,55	20,46	20,46	20,48	20,42	20,53	20,50	20,46	20,47	20,46	20,53	20,60	20,56	20,48	20,41	20,45	20,48	20,48	20,55	20,54	20,44	20,46	20,45	20,43	20,47	20,45	20,54	20,56	20,51	20,50	20,60	20,55	20,53	20,49	20,53	20,52	20,49	20,49	20,49	20,51	20,49	20,52	20,55	20,47	20,44	20,49	20,44	20,42	20,62	20,61	20,56	20,51	20,53	20,51	20,52	20,47	20,44	20,44	20,54	20,60	20,60	20,61	20,52	20,54	20,56	20,44	20,48	20,58	20,52	20,46	20,53	20,44	20,46	20,59	20,57	20,56	20,54	20,55	20,49	20,50	20,54	20,49	20,52	20,58	20,53	20,53	20,53	20,51	20,51	20,50	20,47	20,49	20,49	20,49	20,55	20,50	20,46	20,41	20,50	20,50	20,43	20,43	20,50	20,44	20,41	20,48	20,46	20,40	20,43	20,42	20,42	20,56	20,49	20,42	20,49	20,51	20,57	20,57	20,54	20,45	20,45	20,43	20,53	20,54	20,45	20,48	20,43	20,43	20,48	20,53	20,55	20,52	20,58	20,55	20,52	20,55	20,54	20,53	20,48	20,45	20,45	20,50	20,45	20,41	20,42	20,43	20,47	20,47	20,53	20,58	20,49	20,43	20,40	20,49	20,45	20,45	20,39	20,44	20,55	20,56	20,54	20,59	20,55	20,56	20,50	20,54	20,53	20,50	20,56	20,49	20,48	20,45	20,35	20,42	20,39	20,48	20,55	20,49	20,52	20,55	20,54	20,45	20,41	20,45	20,43	20,53	20,54	20,44	20,59	20,56	20,43	20,40	20,44	20,46	20,46	20,42	20,48	20,52	20,41	20,36	20,43	20,54	20,57	20,41	20,38	20,43	20,51	20,57	20,41	20,47	20,49	20,46	20,44	20,40	20,46	20,52	20,42	20,43	20,40	20,46	20,39	20,43	20,44	20,49	20,51	20,47	20,46	20,50	20,43	20,38	20,39	20,37	20,47	20,39	20,45	20,55	20,50	20,52	20,49	20,43	20,54	20,52	20,56	20,60	20,52	20,48	20,50	20,53	20,46	20,45	20,49	20,49	20,48	20,44	20,46	20,46	20,39	20,40	20,40	20,43	20,40	20,45	20,52	20,47	20,44	20,52	20,55	20,50	20,49	20,42	20,32	20,38	20,51	20,51	20,40	20,49	20,47	20,52	20,52	20,50	20,42	20,37	20,45	20,52	20,47	20,42	20,39	20,39	20,48	20,43	20,42	20,40	20,38	20,47	20,46	20,47	20,55	20,49	20,60	20,54	20,43	20,53	20,50	20,50	20,40	20,37	20,31	20,44	20,45	20,38	20,41	20,52	20,54	20,50	20,47	20,42	20,29	20,33	20,36	20,31	20,25	20,36	20,42	20,29	20,32	20,34	20,36	20,34	20,37	20,51	20,50	20,40	20,31	20,34	20,41	20,40	20,40	20,35	20,38	20,43	20,44	20,37	
20,37	20,40	20,35	20,35	20,36	20,26	20,25	20,43	20,35	20,32	20,37	20,40	20,34	20,26	20,34	20,28	20,33	20,30	20,30	20,39	20,36	20,31	20,33	20,43	20,45	20,39	20,41	20,38	20,34	20,38	20,46	20,46	20,47	20,41	20,33	20,28	20,34	20,36	20,31	20,39	20,38	20,40	20,49	20,36	20,34	20,35	20,43	20,46	20,35	20,38	20,37	20,44	20,52	20,47	20,43	20,41	20,37	20,49	20,44	20,35	20,42	20,42	20,48	20,49	20,36	20,34	20,46	20,37	20,55	20,58	20,38	20,47	20,56	20,56	20,50	20,43	20,51	20,53	20,42	20,49	20,49	20,41	20,54	20,52	20,34	20,44	20,53	20,47	20,47	20,36	20,40	20,47	20,48	20,44	20,45	20,37	20,49	20,52	20,42	20,38	20,44	20,53	20,43	20,31	20,41	20,50	20,47	20,41	20,45	20,44	20,36	20,43	20,47	20,48	20,47	20,44	20,47	20,41	20,42	20,35	20,40	20,46	20,42	20,42	20,38	20,54	20,58	20,57	20,57	20,56	20,56	20,43	20,47	20,48	20,49	20,52	20,46	20,39	20,40	20,45	20,43	20,50	20,50	20,43	20,58	20,59	20,57	20,53	20,48	20,51	20,38	20,35	20,39	20,39	20,42	20,48	20,44	20,36	20,41	20,45	20,45	20,44	20,49	20,47	20,46	20,39	20,40	20,41	20,49	20,54	20,51	20,45	20,51	20,51	20,46	20,43	20,47	20,42	20,45	20,53	20,43	20,47	20,47	20,46	20,46	20,42	20,50	20,52	20,47	20,46	20,53	20,51	20,46	20,51	20,52	20,51	20,49	20,53	20,47	20,43	20,48	20,48	20,50	20,54	20,43	20,53	20,60	20,51	20,51	20,46	20,43	20,51	20,45	20,53	20,52	20,50	20,54	20,51	20,53	20,56	20,56	20,51	20,53	20,57	20,48	20,39	20,48	20,48	20,53	20,51	20,40	20,46	20,52	20,54	20,52	20,50	20,48	20,49	20,49	20,49	20,53	20,54	20,54	20,56	20,52	20,58	20,48	20,43	20,47	20,46	20,48	20,46	20,58	20,50	20,45	20,53	20,47	20,49	20,55	20,52	20,51	20,52	20,54	20,55	20,48	20,48	20,49	20,55	20,52	20,48	20,52	20,56	20,50	20,41	20,45	20,57	20,57	20,49	20,43	20,44	20,45	20,54	20,49	20,51	20,54	20,52	20,49	20,45	20,51	20,44	20,55	20,54	20,53	20,51	20,55	20,52	20,52	20,59	20,53	20,53	20,52	20,49	20,43	20,49	20,51	20,55	20,54	20,54	20,52	20,57	20,56	20,44	20,40	20,48	20,59	20,55	20,54	20,57	20,54	20,46	20,49	20,40	20,48	20,47	20,54	20,56	20,51	20,49	20,52	20,54	20,52	20,49	20,55	20,57	20,53	20,52	20,46	20,43	20,48	20,45	20,47	20,53	20,54	20,53	20,51	20,47	20,53	20,60	20,62	20,51	20,51	20,43	20,51	20,54	20,44	20,39	20,44	20,60	20,60	20,54	20,54	20,53	20,52	20,48	20,41	20,47	20,57	20,49	20,44	20,45	20,46	20,57	20,57	20,57	20,63	20,61	20,51	20,50	20,50	20,41	20,51	20,51	20,50	20,48	20,53	20,58	20,52	20,47	20,49	20,56	20,52	20,49	20,53	20,53	20,56	20,45	20,45	20,52	20,51	20,47	20,50	20,46	20,49	20,53	20,53	20,43	20,43	20,49	20,43	20,47	20,47	20,49	20,48	20,44	20,56	20,55	20,52	20,50	20,46	20,47	20,51	20,56	20,43	20,41	20,47	20,41	20,48	20,50	20,51	20,43	20,51	20,53	20,56	20,47	20,44	20,48	20,51	20,46	20,44	20,47	20,50	20,50	20,43	20,41	20,45	20,46	20,45	20,52	20,49	20,43	20,44	20,50	20,46	20,44	20,44	20,45	20,48	20,52	20,56	20,60	20,54	20,56	20,50	20,56	20,54	20,54	20,55	20,53	20,48	20,46	20,45	20,43	20,42	20,54	20,55	20,46	20,54	20,49	20,49	20,48	20,48	20,47	20,48	20,51	20,55	20,52	20,56	20,59	20,55	20,50	20,44	20,50	20,46	20,38	20,46	20,53	20,53	20,46	20,43	20,56	20,50	20,44	20,53	20,47	20,57	20,56	20,42	20,44	20,47	20,49	20,46	20,41	20,43	20,45	20,42	20,43	20,41	20,40	20,46	20,46	20,41	20,39	20,48	20,40	20,42	20,46	20,50	20,48	20,45	20,45	20,46	20,42	20,49	20,60	20,55	20,51	20,52	20,44	20,50	20,48	20,42	20,47	20,44	20,48	20,51	20,49	20,45	20,50	20,53	20,50	20,49	20,52	20,47	20,44	20,46	20,45	20,41	20,43	20,39	20,37	20,44	20,50	20,48	20,52	20,53	20,46	20,59	20,50	20,38	20,38	20,47	20,50	20,44	20,43	20,44	20,51	20,42	20,45	20,43	20,41	20,49	20,41	20,39	20,46	20,38	20,41	20,50	20,48	20,52	20,45	20,42	20,42	20,48	20,47	20,51	20,44	20,44	20,47	20,42	20,43	20,47	20,46	20,39	20,46	20,43	20,44	20,40	20,35	20,39	20,48	20,53	20,34	20,36	20,35	20,31	20,35	20,36	20,34	20,34	20,37	20,36	20,41	20,47	20,42	20,44	20,44	20,38	20,41	20,49	20,42	20,39	20,30	20,36	20,40	20,43	20,42	20,43	20,43	20,39	20,43	
20,44	20,29	20,38	20,34	20,24	20,26	20,25	20,39	20,42	20,28	20,37	20,45	20,29	20,29	20,29	20,29	20,31	20,30	20,33	20,35	20,40	20,29	20,26	20,34	20,41	20,44	20,45	20,42	20,39	20,43	20,45	20,31	20,36	20,47	20,40	20,37	20,41	20,44	20,40	20,36	20,39	20,42	20,45	20,39	20,35	20,32	20,41	20,39	20,34	20,37	20,48	20,50	20,48	20,47	20,45	20,37	20,34	20,42	20,43	20,41	20,38	20,35	20,42	20,56	20,46	20,43	20,49	20,40	20,49	20,52	20,40	20,49	20,50	20,58	20,49	20,37	20,48	20,53	20,36	20,47	20,41	20,42	20,53	20,45	20,36	20,40	20,51	20,49	20,44	20,42	20,46	20,49	20,47	20,44	20,40	20,44	20,51	20,45	20,34	20,39	20,44	20,47	20,46	20,35	20,44	20,38	20,36	20,40	20,44	20,37	20,32	20,43	20,45	20,47	20,52	20,45	20,44	20,31	20,40	20,48	20,45	20,46	20,54	20,43	20,31	20,45	20,52	20,48	20,50	20,49	20,50	20,43	20,41	20,43	20,39	20,41	20,52	20,48	20,38	20,42	20,47	20,58	20,46	20,45	20,52	20,54	20,42	20,54	20,53	20,47	20,43	20,36	20,42	20,39	20,44	20,50	20,55	20,43	20,45	20,42	20,40	20,49	20,44	20,49	20,45	20,43	20,41	20,44	20,50	20,56	20,51	20,46	20,52	20,47	20,40	20,41	20,42	20,45	20,41	20,43	20,44	20,46	20,44	20,44	20,42	20,41	20,43	20,51	20,47	20,47	20,51	20,45	20,41	20,40	20,48	20,52	20,47	20,49	20,42	20,42	20,51	20,52	20,46	20,50	20,44	20,43	20,43	20,48	20,49	20,44	20,41	20,48	20,51	20,49	20,45	20,48	20,52	20,51	20,46	20,48	20,51	20,48	20,49	20,54	20,51	20,41	20,48	20,51	20,50	20,54	20,41	20,47	20,46	20,54	20,50	20,50	20,52	20,54	20,53	20,52	20,49	20,52	20,57	20,49	20,43	20,53	20,51	20,47	20,47	20,44	20,53	20,52	20,53	20,53	20,50	20,49	20,52	20,61	20,56	20,52	20,47	20,46	20,49	20,46	20,49	20,47	20,51	20,61	20,56	20,52	20,55	20,51	20,44	20,44	20,44	20,53	20,53	20,56	20,53	20,42	20,41	20,47	20,44	20,50	20,51	20,48	20,49	20,45	20,46	20,48	20,47	20,57	20,50	20,47	20,54	20,59	20,49	20,53	20,54	20,48	20,53	20,52	20,50	20,43	20,47	20,55	20,60	20,59	20,61	20,57	20,44	20,46	20,51	20,55	20,54	20,53	20,54	20,60	20,56	20,46	20,49	20,50	20,47	20,45	20,51	20,48	20,38	20,52	20,54	20,52	20,48	20,45	20,54	20,51	20,51	20,55	20,54	20,46	20,46	20,48	20,51	20,55	20,56	20,57	20,51	20,63	20,52	20,57	20,60	20,53	20,50	20,47	20,55	20,52	20,40	20,40	20,39	20,52	20,53	20,50	20,56	20,55	20,47	20,44	20,54	20,47	20,52	20,56	20,50	20,50	20,48	20,50	20,49	20,51	20,54	20,52	20,55	20,52	20,48	20,41	20,49	20,51	20,58	20,46	20,46	20,55	20,49	20,50	20,52	20,59	20,48	20,47	20,48	20,56	20,57	20,52	20,43	20,54	20,51	20,50	20,47	20,42	20,51	20,51	20,51	20,50	20,44	20,35	20,48	20,55	20,51	20,53	20,55	20,44	20,46	20,55	20,49	20,48	20,46	20,51	20,46	20,52	20,50	20,47	20,46	20,43	20,39	20,38	20,47	20,42	20,45	20,45	20,49	20,46	20,43	20,55	20,56	20,53	20,49	20,49	20,52	20,48	20,39	20,47	20,54	20,46	20,48	20,61	20,47	20,39	20,42	20,59	20,48	20,49	20,49	20,52	20,43	20,50	20,59	20,62	20,52	20,52	20,42	20,49	20,54	20,59	20,59	20,54	20,47	20,47	20,51	20,48	20,51	20,49	20,49	20,47	20,53	20,53	20,50	20,43	20,43	20,49	20,51	20,49	20,50	20,46	20,48	20,45	20,52	20,52	20,55	20,50	20,49	20,37	20,41	20,50	20,52	20,44	20,40	20,57	20,53	20,41	20,51	20,53	20,57	20,57	20,48	20,43	20,44	20,46	20,47	20,46	20,44	20,42	20,35	20,41	20,48	20,43	20,42	20,45	20,45	20,44	20,43	20,46	20,44	20,43	20,47	20,44	20,49	20,50	20,48	20,48	20,54	20,52	20,45	20,50	20,49	20,57	20,54	20,51	20,44	20,38	20,46	20,42	20,50	20,46	20,41	20,49	20,55	20,46	20,47	20,48	20,47	20,39	20,38	20,38	20,34	20,37	20,37	20,45	20,48	20,51	20,54	20,52	20,47	20,35	20,45	20,49	20,43	20,44	20,45	20,50	20,48	20,42	20,37	20,50	20,39	20,38	20,52	20,44	20,49	20,40	20,37	20,47	20,45	20,41	20,42	20,41	20,42	20,46	20,42	20,38	20,45	20,44	20,41	20,49	20,45	20,38	20,41	20,40	20,42	20,46	20,46	20,55	20,51	20,40	20,41	20,42	20,44	20,41	20,49	20,38	20,40	20,44	20,36	20,38	20,37	20,36	20,32	20,36	20,45	20,42	20,43	20,28	20,37	20,48	20,49	20,44	20,36	20,38	20,49	20,45	20,31	20,32	20,50	20,37	20,38	20,46	20,43	20,40	
20,37	20,28	20,33	20,33	20,23	20,24	20,26	20,27	20,36	20,38	20,32	20,42	20,36	20,30	20,39	20,34	20,34	20,38	20,35	20,34	20,32	20,35	20,31	20,40	20,42	20,43	20,43	20,43	20,44	20,48	20,54	20,41	20,32	20,38	20,35	20,45	20,45	20,42	20,47	20,47	20,42	20,52	20,44	20,44	20,35	20,32	20,52	20,36	20,36	20,46	20,46	20,47	20,41	20,45	20,47	20,51	20,36	20,44	20,35	20,36	20,44	20,45	20,41	20,49	20,38	20,35	20,40	20,43	20,53	20,46	20,35	20,46	20,50	20,47	20,39	20,41	20,50	20,48	20,38	20,46	20,45	20,42	20,51	20,43	20,38	20,49	20,58	20,50	20,52	20,44	20,41	20,40	20,46	20,55	20,51	20,46	20,55	20,48	20,44	20,42	20,46	20,43	20,36	20,40	20,46	20,40	20,39	20,46	20,49	20,38	20,34	20,47	20,50	20,46	20,53	20,54	20,44	20,33	20,37	20,41	20,50	20,49	20,52	20,45	20,44	20,47	20,49	20,42	20,46	20,38	20,42	20,44	20,47	20,46	20,45	20,49	20,47	20,46	20,40	20,47	20,50	20,54	20,51	20,37	20,43	20,45	20,39	20,42	20,49	20,48	20,54	20,52	20,45	20,40	20,41	20,58	20,66	20,50	20,47	20,44	20,39	20,47	20,53	20,46	20,49	20,47	20,43	20,42	20,48	20,46	20,42	20,45	20,46	20,46	20,51	20,46	20,39	20,43	20,44	20,45	20,41	20,44	20,50	20,45	20,50	20,45	20,38	20,40	20,39	20,44	20,43	20,47	20,41	20,42	20,55	20,59	20,40	20,42	20,45	20,42	20,49	20,53	20,44	20,46	20,47	20,41	20,46	20,45	20,49	20,50	20,44	20,49	20,55	20,53	20,44	20,49	20,55	20,49	20,46	20,48	20,56	20,43	20,36	20,42	20,50	20,43	20,39	20,49	20,50	20,56	20,53	20,51	20,43	20,42	20,55	20,53	20,52	20,49	20,56	20,51	20,46	20,41	20,49	20,52	20,51	20,58	20,56	20,49	20,56	20,55	20,46	20,56	20,55	20,57	20,54	20,44	20,45	20,63	20,53	20,48	20,50	20,44	20,57	20,50	20,48	20,45	20,46	20,52	20,50	20,50	20,60	20,53	20,40	20,39	20,47	20,50	20,54	20,56	20,56	20,42	20,47	20,48	20,44	20,42	20,52	20,49	20,53	20,41	20,43	20,49	20,43	20,51	20,54	20,52	20,57	20,60	20,52	20,50	20,49	20,46	20,48	20,44	20,55	20,57	20,43	20,44	20,51	20,55	20,59	20,59	20,47	20,44	20,50	20,55	20,52	20,52	20,56	20,57	20,52	20,50	20,45	20,53	20,53	20,45	20,51	20,45	20,46	20,46	20,56	20,57	20,51	20,49	20,49	20,47	20,51	20,58	20,54	20,50	20,46	20,56	20,54	20,55	20,52	20,56	20,48	20,47	20,46	20,50	20,50	20,45	20,51	20,54	20,54	20,51	20,41	20,40	20,48	20,47	20,43	20,54	20,59	20,56	20,54	20,53	20,53	20,53	20,54	20,54	20,60	20,53	20,45	20,45	20,41	20,47	20,50	20,51	20,57	20,53	20,52	20,40	20,40	20,51	20,60	20,56	20,47	20,46	20,44	20,43	20,54	20,63	20,52	20,53	20,49	20,47	20,51	20,48	20,43	20,49	20,50	20,53	20,49	20,32	20,42	20,50	20,54	20,56	20,54	20,40	20,47	20,66	20,62	20,57	20,53	20,47	20,54	20,50	20,55	20,45	20,38	20,50	20,55	20,57	20,55	20,49	20,49	20,43	20,43	20,41	20,47	20,47	20,45	20,51	20,46	20,45	20,53	20,55	20,51	20,48	20,53	20,50	20,49	20,48	20,41	20,53	20,61	20,46	20,46	20,60	20,54	20,44	20,46	20,58	20,61	20,53	20,49	20,45	20,53	20,57	20,51	20,57	20,59	20,46	20,43	20,48	20,53	20,55	20,61	20,61	20,50	20,37	20,44	20,49	20,50	20,53	20,47	20,47	20,51	20,47	20,49	20,47	20,47	20,46	20,53	20,51	20,49	20,51	20,55	20,44	20,39	20,39	20,48	20,49	20,50	20,49	20,51	20,50	20,39	20,45	20,51	20,57	20,57	20,48	20,42	20,45	20,54	20,48	20,51	20,49	20,47	20,52	20,45	20,42	20,47	20,43	20,37	20,48	20,46	20,40	20,43	20,42	20,51	20,49	20,45	20,40	20,44	20,41	20,37	20,45	20,47	20,47	20,47	20,51	20,58	20,58	20,44	20,47	20,53	20,57	20,66	20,57	20,50	20,49	20,45	20,46	20,43	20,49	20,48	20,47	20,47	20,54	20,53	20,46	20,49	20,46	20,37	20,47	20,38	20,34	20,34	20,44	20,57	20,54	20,52	20,53	20,46	20,38	20,43	20,44	20,33	20,36	20,37	20,45	20,45	20,47	20,42	20,44	20,45	20,39	20,44	20,37	20,48	20,48	20,37	20,40	20,45	20,42	20,50	20,43	20,36	20,39	20,36	20,39	20,43	20,36	20,34	20,42	20,53	20,45	20,44	20,48	20,47	20,39	20,42	20,45	20,43	20,47	20,42	20,31	20,27	20,32	20,38	20,41	20,39	20,36	20,40	20,38	20,32	20,32	20,35	20,31	20,44	20,48	20,36	20,31	20,41	20,49	20,44	20,34	20,22	20,30	20,46	20,45	20,39	20,35	20,44	20,33	20,31	20,39	20,37	20,43	
20,35	20,16	20,24	20,32	20,26	20,18	20,20	20,34	20,36	20,37	20,32	20,28	20,32	20,36	20,33	20,36	20,33	20,34	20,31	20,29	20,32	20,39	20,32	20,34	20,43	20,36	20,38	20,41	20,42	20,47	20,46	20,41	20,28	20,30	20,26	20,35	20,42	20,44	20,36	20,46	20,50	20,51	20,52	20,44	20,41	20,37	20,40	20,44	20,44	20,53	20,56	20,46	20,41	20,45	20,46	20,50	20,37	20,46	20,44	20,33	20,39	20,43	20,49	20,46	20,31	20,34	20,41	20,43	20,47	20,44	20,38	20,46	20,45	20,35	20,31	20,42	20,50	20,40	20,37	20,50	20,48	20,39	20,46	20,46	20,42	20,53	20,58	20,53	20,49	20,44	20,38	20,35	20,43	20,53	20,54	20,49	20,51	20,49	20,57	20,55	20,45	20,45	20,38	20,38	20,45	20,42	20,45	20,42	20,51	20,47	20,41	20,43	20,47	20,51	20,52	20,46	20,42	20,44	20,38	20,42	20,51	20,52	20,56	20,51	20,52	20,50	20,45	20,51	20,46	20,45	20,45	20,41	20,53	20,49	20,38	20,53	20,49	20,42	20,40	20,51	20,55	20,48	20,51	20,51	20,45	20,41	20,39	20,42	20,40	20,44	20,51	20,60	20,53	20,44	20,41	20,54	20,57	20,46	20,43	20,45	20,36	20,40	20,50	20,49	20,46	20,44	20,48	20,48	20,49	20,46	20,44	20,41	20,40	20,54	20,53	20,46	20,46	20,42	20,47	20,52	20,49	20,49	20,48	20,50	20,49	20,48	20,43	20,44	20,40	20,44	20,45	20,51	20,56	20,47	20,55	20,58	20,52	20,45	20,45	20,44	20,41	20,54	20,44	20,45	20,49	20,49	20,54	20,53	20,53	20,54	20,50	20,43	20,47	20,43	20,48	20,48	20,54	20,49	20,46	20,49	20,57	20,48	20,42	20,44	20,49	20,46	20,45	20,51	20,46	20,57	20,51	20,52	20,46	20,47	20,60	20,58	20,51	20,47	20,51	20,54	20,51	20,46	20,43	20,56	20,55	20,53	20,57	20,56	20,61	20,59	20,57	20,46	20,54	20,51	20,55	20,51	20,42	20,49	20,52	20,49	20,53	20,56	20,61	20,55	20,46	20,51	20,55	20,64	20,53	20,45	20,57	20,55	20,52	20,48	20,51	20,50	20,52	20,53	20,49	20,48	20,46	20,58	20,49	20,46	20,51	20,56	20,59	20,54	20,48	20,52	20,52	20,52	20,50	20,52	20,54	20,53	20,54	20,57	20,52	20,48	20,55	20,49	20,51	20,56	20,50	20,51	20,46	20,51	20,50	20,60	20,54	20,46	20,51	20,56	20,55	20,55	20,57	20,49	20,51	20,54	20,52	20,54	20,53	20,50	20,56	20,56	20,54	20,50	20,45	20,57	20,52	20,54	20,55	20,56	20,56	20,57	20,49	20,42	20,50	20,53	20,60	20,53	20,51	20,53	20,49	20,45	20,52	20,52	20,50	20,48	20,54	20,52	20,55	20,54	20,41	20,44	20,51	20,49	20,44	20,54	20,55	20,50	20,52	20,51	20,56	20,52	20,58	20,55	20,52	20,55	20,43	20,46	20,41	20,41	20,46	20,49	20,48	20,41	20,43	20,46	20,48	20,48	20,53	20,59	20,57	20,52	20,52	20,51	20,51	20,58	20,49	20,52	20,50	20,48	20,48	20,44	20,47	20,52	20,55	20,56	20,49	20,39	20,40	20,45	20,52	20,51	20,52	20,54	20,56	20,60	20,60	20,58	20,53	20,49	20,51	20,46	20,52	20,53	20,43	20,52	20,58	20,60	20,59	20,47	20,45	20,47	20,51	20,53	20,50	20,44	20,44	20,54	20,55	20,49	20,59	20,55	20,54	20,48	20,48	20,52	20,45	20,52	20,43	20,45	20,52	20,45	20,50	20,57	20,53	20,44	20,50	20,50	20,55	20,49	20,46	20,51	20,52	20,55	20,53	20,43	20,53	20,52	20,51	20,51	20,47	20,47	20,59	20,56	20,51	20,46	20,43	20,48	20,50	20,49	20,50	20,57	20,57	20,53	20,53	20,44	20,50	20,47	20,55	20,55	20,49	20,55	20,61	20,55	20,47	20,42	20,48	20,50	20,51	20,46	20,51	20,44	20,32	20,39	20,45	20,54	20,52	20,47	20,51	20,45	20,49	20,42	20,45	20,51	20,49	20,48	20,44	20,38	20,44	20,41	20,43	20,48	20,51	20,43	20,42	20,50	20,53	20,57	20,53	20,36	20,37	20,51	20,46	20,39	20,58	20,51	20,43	20,38	20,48	20,58	20,58	20,51	20,49	20,55	20,57	20,55	20,45	20,49	20,51	20,47	20,49	20,52	20,54	20,47	20,43	20,49	20,49	20,46	20,56	20,50	20,42	20,47	20,47	20,47	20,34	20,40	20,54	20,50	20,47	20,49	20,41	20,48	20,50	20,42	20,39	20,38	20,46	20,45	20,46	20,41	20,45	20,46	20,47	20,47	20,47	20,37	20,37	20,43	20,37	20,41	20,41	20,44	20,41	20,50	20,35	20,43	20,42	20,48	20,51	20,42	20,44	20,49	20,56	20,53	20,45	20,49	20,40	20,39	20,38	20,41	20,48	20,49	20,47	20,33	20,34	20,27	20,33	20,40	20,38	20,38	20,50	20,51	20,39	20,42	20,38	20,38	20,48	20,48	20,44	20,47	20,47	20,49	20,40	20,29	20,28	20,32	20,43	20,41	20,36	20,32	20,45	20,42	20,42	20,38	20,33	20,36	
20,32	20,28	20,23	20,37	20,39	20,31	20,40	20,38	20,37	20,32	20,34	20,44	20,32	20,40	20,31	20,35	20,48	20,46	20,34	20,41	20,43	20,50	20,52	20,42	20,40	20,45	20,49	20,40	20,40	20,37	20,37	20,37	20,35	20,39	20,38	20,38	20,42	20,43	20,45	20,43	20,46	20,47	20,50	20,52	20,43	20,45	20,44	20,38	20,40	20,49	20,48	20,50	20,46	20,45	20,47	20,49	20,41	20,39	20,48	20,46	20,44	20,50	20,57	20,51	20,39	20,41	20,43	20,35	20,47	20,41	20,36	20,41	20,40	20,35	20,38	20,48	20,54	20,53	20,42	20,50	20,49	20,43	20,41	20,47	20,51	20,53	20,55	20,52	20,41	20,34	20,37	20,41	20,47	20,58	20,46	20,50	20,52	20,44	20,52	20,52	20,47	20,44	20,40	20,41	20,44	20,39	20,34	20,46	20,50	20,45	20,40	20,46	20,45	20,59	20,52	20,42	20,40	20,42	20,46	20,40	20,47	20,47	20,58	20,51	20,42	20,40	20,49	20,49	20,43	20,43	20,51	20,54	20,48	20,52	20,44	20,49	20,52	20,44	20,44	20,43	20,51	20,44	20,49	20,54	20,49	20,48	20,46	20,44	20,42	20,36	20,50	20,52	20,54	20,48	20,46	20,50	20,42	20,44	20,38	20,39	20,44	20,42	20,46	20,48	20,47	20,42	20,39	20,43	20,54	20,55	20,52	20,47	20,37	20,49	20,48	20,46	20,48	20,45	20,47	20,44	20,47	20,51	20,43	20,43	20,43	20,47	20,48	20,54	20,49	20,44	20,48	20,49	20,46	20,46	20,56	20,51	20,57	20,52	20,46	20,44	20,46	20,46	20,45	20,51	20,45	20,47	20,48	20,50	20,50	20,52	20,46	20,41	20,42	20,46	20,48	20,54	20,47	20,51	20,49	20,55	20,57	20,43	20,46	20,49	20,49	20,45	20,50	20,55	20,46	20,52	20,47	20,55	20,53	20,56	20,62	20,56	20,51	20,55	20,54	20,53	20,61	20,50	20,48	20,55	20,53	20,57	20,45	20,59	20,64	20,57	20,51	20,48	20,48	20,42	20,53	20,55	20,44	20,45	20,49	20,51	20,52	20,54	20,57	20,57	20,49	20,51	20,50	20,61	20,61	20,53	20,51	20,59	20,56	20,59	20,47	20,48	20,46	20,41	20,40	20,46	20,42	20,55	20,45	20,48	20,63	20,56	20,53	20,49	20,61	20,57	20,60	20,55	20,53	20,50	20,54	20,54	20,55	20,59	20,53	20,47	20,51	20,51	20,56	20,49	20,50	20,53	20,50	20,51	20,54	20,54	20,56	20,51	20,51	20,58	20,60	20,56	20,59	20,51	20,48	20,52	20,55	20,54	20,53	20,44	20,54	20,55	20,50	20,49	20,41	20,45	20,53	20,51	20,52	20,54	20,57	20,49	20,46	20,45	20,47	20,55	20,58	20,59	20,49	20,49	20,53	20,57	20,58	20,54	20,48	20,52	20,59	20,51	20,54	20,66	20,51	20,48	20,50	20,55	20,56	20,53	20,54	20,51	20,53	20,49	20,57	20,61	20,60	20,55	20,48	20,47	20,44	20,50	20,56	20,51	20,50	20,44	20,45	20,49	20,45	20,47	20,47	20,49	20,55	20,50	20,49	20,52	20,51	20,53	20,50	20,57	20,53	20,50	20,49	20,49	20,56	20,43	20,41	20,45	20,47	20,46	20,46	20,39	20,50	20,46	20,48	20,55	20,49	20,51	20,56	20,51	20,55	20,54	20,50	20,48	20,49	20,51	20,48	20,53	20,45	20,47	20,53	20,56	20,53	20,52	20,47	20,45	20,43	20,44	20,49	20,42	20,40	20,51	20,52	20,47	20,53	20,55	20,54	20,51	20,43	20,50	20,50	20,51	20,43	20,45	20,47	20,41	20,48	20,49	20,49	20,46	20,50	20,52	20,49	20,47	20,58	20,55	20,54	20,54	20,56	20,47	20,47	20,49	20,51	20,56	20,46	20,48	20,55	20,61	20,49	20,53	20,51	20,44	20,54	20,47	20,49	20,53	20,57	20,52	20,57	20,46	20,51	20,50	20,47	20,48	20,45	20,44	20,54	20,46	20,49	20,57	20,48	20,49	20,52	20,47	20,43	20,41	20,42	20,39	20,48	20,50	20,42	20,36	20,56	20,61	20,49	20,41	20,46	20,51	20,46	20,49	20,44	20,34	20,38	20,41	20,39	20,45	20,41	20,44	20,44	20,45	20,51	20,51	20,58	20,50	20,36	20,42	20,47	20,50	20,57	20,49	20,47	20,41	20,42	20,50	20,48	20,53	20,49	20,51	20,51	20,50	20,46	20,51	20,52	20,40	20,48	20,58	20,46	20,36	20,34	20,37	20,46	20,45	20,45	20,45	20,48	20,38	20,35	20,48	20,38	20,35	20,45	20,46	20,43	20,43	20,48	20,46	20,52	20,47	20,46	20,48	20,49	20,58	20,41	20,40	20,42	20,45	20,47	20,45	20,49	20,44	20,35	20,36	20,35	20,44	20,46	20,45	20,39	20,47	20,42	20,40	20,46	20,49	20,46	20,43	20,43	20,52	20,58	20,51	20,49	20,49	20,40	20,35	20,38	20,43	20,43	20,47	20,50	20,43	20,46	20,37	20,38	20,42	20,45	20,44	20,44	20,48	20,37	20,40	20,43	20,41	20,46	20,47	20,47	20,43	20,42	20,50	20,55	20,35	20,31	20,34	20,37	20,37	20,36	20,34	20,39	20,38	20,35	20,35	20,34	20,32	
20,41	20,29	20,29	20,40	20,52	20,34	20,35	20,41	20,41	20,40	20,34	20,38	20,34	20,31	20,39	20,40	20,44	20,32	20,30	20,40	20,50	20,51	20,57	20,45	20,38	20,43	20,49	20,44	20,38	20,40	20,38	20,38	20,35	20,46	20,34	20,38	20,43	20,44	20,40	20,40	20,42	20,49	20,55	20,55	20,37	20,38	20,43	20,44	20,41	20,38	20,43	20,37	20,46	20,51	20,46	20,43	20,40	20,46	20,44	20,48	20,47	20,44	20,51	20,51	20,40	20,43	20,38	20,34	20,38	20,40	20,44	20,48	20,50	20,48	20,51	20,54	20,59	20,53	20,49	20,46	20,53	20,39	20,41	20,51	20,51	20,54	20,53	20,56	20,49	20,37	20,41	20,41	20,49	20,57	20,47	20,45	20,51	20,49	20,44	20,50	20,47	20,41	20,35	20,43	20,47	20,47	20,43	20,44	20,55	20,46	20,42	20,47	20,52	20,51	20,53	20,42	20,41	20,36	20,40	20,36	20,41	20,47	20,58	20,56	20,43	20,38	20,42	20,45	20,41	20,36	20,45	20,53	20,45	20,47	20,54	20,48	20,50	20,52	20,46	20,43	20,45	20,42	20,51	20,46	20,41	20,48	20,52	20,57	20,48	20,46	20,49	20,51	20,51	20,38	20,42	20,45	20,43	20,46	20,44	20,36	20,40	20,43	20,48	20,49	20,41	20,42	20,50	20,46	20,51	20,53	20,52	20,48	20,44	20,51	20,45	20,40	20,44	20,42	20,51	20,51	20,46	20,48	20,46	20,38	20,43	20,46	20,52	20,50	20,49	20,51	20,56	20,43	20,41	20,45	20,56	20,53	20,56	20,53	20,45	20,50	20,53	20,53	20,48	20,56	20,52	20,41	20,47	20,45	20,46	20,38	20,42	20,53	20,53	20,52	20,53	20,56	20,56	20,54	20,49	20,55	20,55	20,48	20,51	20,55	20,54	20,43	20,45	20,58	20,54	20,50	20,47	20,58	20,54	20,55	20,60	20,53	20,56	20,54	20,55	20,60	20,54	20,52	20,54	20,55	20,53	20,55	20,51	20,49	20,55	20,60	20,49	20,48	20,54	20,48	20,54	20,56	20,51	20,54	20,55	20,58	20,59	20,57	20,55	20,60	20,55	20,53	20,53	20,59	20,55	20,57	20,56	20,60	20,63	20,57	20,44	20,46	20,46	20,47	20,48	20,47	20,49	20,48	20,49	20,47	20,57	20,50	20,48	20,50	20,55	20,58	20,59	20,57	20,54	20,52	20,57	20,62	20,57	20,54	20,47	20,47	20,52	20,53	20,55	20,53	20,49	20,51	20,49	20,49	20,52	20,57	20,53	20,51	20,60	20,65	20,57	20,54	20,56	20,52	20,52	20,56	20,55	20,51	20,50	20,42	20,41	20,50	20,45	20,54	20,51	20,51	20,52	20,49	20,48	20,51	20,48	20,46	20,48	20,56	20,55	20,50	20,54	20,60	20,51	20,46	20,50	20,54	20,60	20,58	20,49	20,54	20,59	20,48	20,55	20,62	20,58	20,46	20,50	20,50	20,59	20,53	20,57	20,57	20,48	20,50	20,58	20,56	20,67	20,58	20,50	20,41	20,42	20,48	20,48	20,54	20,54	20,49	20,44	20,49	20,50	20,48	20,53	20,55	20,53	20,52	20,48	20,48	20,49	20,51	20,51	20,58	20,55	20,56	20,51	20,50	20,48	20,42	20,42	20,42	20,45	20,48	20,49	20,42	20,49	20,53	20,53	20,54	20,49	20,47	20,51	20,50	20,48	20,48	20,47	20,45	20,41	20,54	20,53	20,52	20,53	20,51	20,45	20,52	20,55	20,57	20,45	20,40	20,37	20,37	20,43	20,38	20,39	20,50	20,47	20,46	20,42	20,50	20,59	20,54	20,43	20,45	20,50	20,47	20,44	20,46	20,52	20,49	20,55	20,59	20,53	20,49	20,50	20,56	20,55	20,47	20,52	20,61	20,59	20,52	20,51	20,53	20,51	20,47	20,49	20,58	20,48	20,51	20,56	20,55	20,53	20,47	20,48	20,35	20,49	20,48	20,48	20,47	20,47	20,47	20,48	20,49	20,53	20,50	20,50	20,44	20,48	20,44	20,51	20,53	20,48	20,48	20,42	20,44	20,50	20,55	20,54	20,53	20,59	20,57	20,51	20,55	20,45	20,43	20,50	20,52	20,45	20,41	20,49	20,43	20,41	20,48	20,51	20,41	20,36	20,40	20,38	20,41	20,41	20,39	20,51	20,50	20,40	20,42	20,55	20,57	20,46	20,40	20,38	20,37	20,50	20,47	20,45	20,48	20,51	20,51	20,44	20,39	20,43	20,50	20,56	20,52	20,43	20,46	20,46	20,41	20,44	20,53	20,45	20,38	20,50	20,44	20,37	20,42	20,38	20,39	20,45	20,39	20,32	20,49	20,47	20,45	20,43	20,51	20,53	20,44	20,34	20,50	20,49	20,44	20,47	20,49	20,52	20,55	20,48	20,36	20,43	20,48	20,48	20,48	20,43	20,36	20,38	20,41	20,34	20,37	20,41	20,37	20,40	20,37	20,42	20,47	20,43	20,45	20,43	20,27	20,32	20,36	20,54	20,46	20,39	20,51	20,49	20,44	20,46	20,42	20,41	20,39	20,48	20,38	20,36	20,41	20,42	20,52	20,50	20,38	20,33	20,35	20,30	20,35	20,35	20,37	20,42	20,40	20,38	20,39	20,44	20,41	20,45	20,41	20,32	20,32	20,29	20,31	20,37	20,44	20,42	20,32	20,28	20,31	20,41	20,39	
20,42	20,33	20,39	20,39	20,40	20,37	20,30	20,39	20,32	20,37	20,36	20,37	20,31	20,31	20,34	20,41	20,46	20,36	20,34	20,40	20,49	20,38	20,51	20,36	20,40	20,43	20,45	20,48	20,49	20,41	20,43	20,44	20,45	20,46	20,38	20,38	20,47	20,44	20,47	20,44	20,47	20,48	20,53	20,45	20,35	20,36	20,50	20,38	20,37	20,46	20,50	20,53	20,51	20,53	20,47	20,41	20,43	20,48	20,44	20,44	20,47	20,44	20,39	20,48	20,47	20,46	20,36	20,39	20,45	20,45	20,50	20,53	20,54	20,51	20,52	20,50	20,56	20,51	20,51	20,47	20,44	20,42	20,43	20,48	20,54	20,51	20,46	20,48	20,59	20,48	20,44	20,46	20,57	20,60	20,45	20,48	20,49	20,46	20,53	20,52	20,45	20,36	20,39	20,44	20,45	20,49	20,45	20,41	20,45	20,45	20,41	20,50	20,45	20,49	20,43	20,40	20,40	20,38	20,42	20,35	20,47	20,54	20,62	20,60	20,48	20,43	20,45	20,45	20,48	20,40	20,39	20,46	20,49	20,44	20,50	20,50	20,54	20,56	20,47	20,46	20,46	20,50	20,52	20,51	20,42	20,45	20,51	20,55	20,48	20,46	20,45	20,53	20,53	20,47	20,39	20,35	20,46	20,52	20,45	20,52	20,48	20,46	20,50	20,53	20,53	20,49	20,54	20,51	20,49	20,43	20,41	20,39	20,43	20,55	20,56	20,42	20,46	20,50	20,51	20,55	20,58	20,59	20,47	20,45	20,48	20,47	20,48	20,51	20,45	20,47	20,52	20,55	20,44	20,48	20,55	20,54	20,58	20,48	20,39	20,43	20,47	20,49	20,49	20,51	20,56	20,51	20,53	20,46	20,42	20,45	20,45	20,50	20,57	20,54	20,50	20,54	20,58	20,55	20,46	20,49	20,49	20,48	20,50	20,56	20,56	20,47	20,45	20,57	20,58	20,53	20,45	20,51	20,48	20,51	20,58	20,54	20,46	20,43	20,56	20,62	20,60	20,54	20,57	20,53	20,47	20,53	20,60	20,55	20,56	20,65	20,63	20,51	20,63	20,60	20,62	20,59	20,52	20,59	20,62	20,57	20,58	20,56	20,54	20,57	20,61	20,53	20,62	20,68	20,61	20,51	20,52	20,55	20,58	20,51	20,46	20,65	20,63	20,56	20,55	20,48	20,46	20,49	20,46	20,46	20,51	20,48	20,50	20,59	20,52	20,53	20,61	20,58	20,52	20,51	20,52	20,59	20,62	20,59	20,42	20,50	20,53	20,48	20,48	20,48	20,51	20,54	20,44	20,50	20,56	20,63	20,56	20,50	20,57	20,54	20,44	20,53	20,56	20,56	20,61	20,58	20,61	20,58	20,54	20,50	20,47	20,51	20,48	20,53	20,54	20,54	20,52	20,50	20,58	20,63	20,59	20,49	20,55	20,57	20,50	20,50	20,54	20,56	20,55	20,56	20,52	20,48	20,57	20,63	20,60	20,53	20,59	20,55	20,47	20,51	20,56	20,51	20,52	20,49	20,56	20,62	20,62	20,54	20,50	20,46	20,49	20,51	20,62	20,56	20,52	20,43	20,44	20,55	20,47	20,46	20,51	20,49	20,47	20,57	20,47	20,46	20,46	20,47	20,55	20,49	20,56	20,53	20,50	20,51	20,45	20,61	20,59	20,52	20,53	20,46	20,46	20,41	20,44	20,52	20,53	20,49	20,46	20,45	20,44	20,53	20,55	20,51	20,44	20,45	20,53	20,58	20,51	20,49	20,52	20,48	20,41	20,49	20,58	20,53	20,53	20,49	20,46	20,49	20,59	20,64	20,50	20,44	20,45	20,47	20,53	20,45	20,43	20,49	20,51	20,48	20,53	20,55	20,57	20,61	20,55	20,48	20,54	20,49	20,50	20,47	20,52	20,48	20,58	20,62	20,54	20,47	20,50	20,53	20,59	20,49	20,49	20,59	20,61	20,55	20,60	20,58	20,52	20,46	20,41	20,51	20,52	20,53	20,52	20,48	20,42	20,47	20,49	20,40	20,42	20,49	20,49	20,45	20,52	20,51	20,56	20,49	20,58	20,50	20,43	20,46	20,43	20,49	20,56	20,49	20,50	20,45	20,47	20,41	20,50	20,43	20,50	20,57	20,48	20,58	20,51	20,49	20,51	20,43	20,44	20,43	20,53	20,50	20,49	20,44	20,39	20,46	20,45	20,47	20,40	20,36	20,50	20,46	20,39	20,40	20,46	20,50	20,42	20,35	20,47	20,55	20,49	20,50	20,45	20,44	20,55	20,59	20,52	20,43	20,60	20,57	20,52	20,46	20,39	20,44	20,55	20,61	20,46	20,45	20,40	20,47	20,43	20,51	20,48	20,47	20,53	20,50	20,42	20,44	20,46	20,43	20,40	20,40	20,36	20,49	20,51	20,53	20,56	20,49	20,53	20,44	20,38	20,39	20,49	20,42	20,49	20,46	20,50	20,56	20,47	20,45	20,46	20,53	20,46	20,47	20,55	20,45	20,42	20,49	20,48	20,37	20,41	20,45	20,42	20,39	20,34	20,44	20,47	20,44	20,38	20,44	20,33	20,39	20,53	20,57	20,40	20,33	20,46	20,42	20,45	20,41	20,39	20,41	20,40	20,41	20,30	20,40	20,41	20,38	20,38	20,32	20,32	20,36	20,30	20,27	20,34	20,38	20,40	20,33	20,36	20,36	20,49	20,54	20,46	20,37	20,40	20,34	20,24	20,22	20,32	20,38	20,41	20,33	20,27	20,25	20,46	20,49	
20,31	20,39	20,35	20,36	20,30	20,33	20,36	20,34	20,32	20,31	20,41	20,36	20,39	20,32	20,27	20,29	20,33	20,36	20,44	20,52	20,44	20,37	20,38	20,36	20,31	20,37	20,46	20,47	20,52	20,50	20,47	20,45	20,45	20,35	20,41	20,45	20,45	20,42	20,51	20,43	20,43	20,46	20,42	20,42	20,34	20,39	20,51	20,48	20,30	20,44	20,45	20,48	20,48	20,48	20,41	20,45	20,48	20,55	20,51	20,45	20,41	20,41	20,44	20,44	20,43	20,40	20,38	20,40	20,47	20,54	20,52	20,46	20,54	20,53	20,52	20,53	20,49	20,55	20,56	20,57	20,49	20,44	20,48	20,51	20,49	20,47	20,45	20,41	20,44	20,37	20,36	20,49	20,57	20,63	20,47	20,51	20,44	20,42	20,50	20,55	20,40	20,35	20,38	20,48	20,43	20,44	20,43	20,41	20,48	20,54	20,41	20,50	20,47	20,47	20,43	20,42	20,40	20,45	20,48	20,39	20,51	20,57	20,57	20,44	20,49	20,50	20,46	20,49	20,46	20,47	20,50	20,41	20,50	20,43	20,38	20,46	20,47	20,49	20,44	20,45	20,52	20,52	20,53	20,48	20,47	20,46	20,51	20,55	20,45	20,43	20,54	20,57	20,48	20,43	20,47	20,43	20,46	20,51	20,45	20,44	20,45	20,46	20,52	20,51	20,54	20,46	20,45	20,54	20,49	20,47	20,47	20,47	20,46	20,45	20,51	20,51	20,47	20,49	20,56	20,54	20,52	20,51	20,46	20,44	20,48	20,50	20,50	20,55	20,47	20,42	20,43	20,45	20,50	20,50	20,67	20,59	20,53	20,55	20,37	20,40	20,42	20,42	20,55	20,49	20,48	20,45	20,45	20,44	20,43	20,50	20,52	20,48	20,49	20,47	20,49	20,54	20,55	20,52	20,53	20,53	20,47	20,49	20,49	20,48	20,53	20,51	20,47	20,47	20,52	20,52	20,47	20,50	20,43	20,52	20,59	20,49	20,46	20,42	20,47	20,53	20,56	20,56	20,57	20,56	20,47	20,54	20,53	20,55	20,58	20,62	20,61	20,56	20,61	20,66	20,66	20,62	20,50	20,55	20,54	20,54	20,53	20,50	20,44	20,52	20,51	20,52	20,52	20,66	20,59	20,48	20,51	20,46	20,54	20,51	20,46	20,55	20,61	20,59	20,46	20,46	20,41	20,48	20,47	20,46	20,55	20,61	20,57	20,53	20,57	20,50	20,47	20,50	20,51	20,49	20,55	20,55	20,52	20,57	20,51	20,48	20,50	20,46	20,53	20,51	20,47	20,48	20,52	20,53	20,59	20,63	20,53	20,49	20,49	20,53	20,42	20,53	20,55	20,57	20,59	20,56	20,59	20,51	20,53	20,53	20,55	20,49	20,44	20,44	20,49	20,57	20,56	20,51	20,54	20,59	20,59	20,45	20,41	20,47	20,55	20,52	20,60	20,57	20,55	20,62	20,54	20,47	20,46	20,52	20,52	20,55	20,58	20,52	20,51	20,48	20,53	20,53	20,51	20,49	20,56	20,58	20,59	20,48	20,45	20,43	20,43	20,48	20,62	20,60	20,55	20,47	20,40	20,59	20,50	20,44	20,49	20,50	20,50	20,52	20,50	20,41	20,49	20,55	20,60	20,53	20,52	20,51	20,44	20,52	20,51	20,51	20,57	20,53	20,52	20,48	20,43	20,43	20,43	20,48	20,48	20,50	20,45	20,42	20,51	20,47	20,55	20,53	20,51	20,49	20,55	20,57	20,50	20,48	20,59	20,54	20,45	20,48	20,55	20,52	20,52	20,46	20,47	20,54	20,47	20,55	20,48	20,45	20,50	20,55	20,53	20,39	20,48	20,51	20,49	20,57	20,53	20,63	20,56	20,50	20,48	20,45	20,55	20,50	20,43	20,45	20,51	20,53	20,50	20,54	20,53	20,47	20,48	20,52	20,49	20,52	20,49	20,50	20,53	20,49	20,62	20,62	20,52	20,53	20,41	20,48	20,53	20,61	20,52	20,45	20,40	20,35	20,49	20,50	20,47	20,45	20,51	20,47	20,61	20,55	20,54	20,50	20,51	20,52	20,44	20,47	20,50	20,46	20,52	20,48	20,51	20,52	20,42	20,47	20,51	20,45	20,43	20,49	20,41	20,52	20,43	20,42	20,40	20,41	20,45	20,43	20,49	20,51	20,53	20,53	20,48	20,46	20,51	20,48	20,43	20,36	20,50	20,52	20,40	20,42	20,49	20,52	20,49	20,40	20,41	20,50	20,51	20,53	20,49	20,46	20,54	20,46	20,48	20,45	20,56	20,57	20,60	20,55	20,48	20,51	20,55	20,57	20,50	20,47	20,51	20,47	20,43	20,52	20,44	20,40	20,52	20,50	20,47	20,49	20,47	20,49	20,38	20,41	20,48	20,50	20,44	20,51	20,63	20,53	20,45	20,45	20,46	20,44	20,42	20,52	20,47	20,55	20,48	20,46	20,40	20,40	20,55	20,56	20,41	20,38	20,46	20,53	20,50	20,40	20,44	20,43	20,40	20,45	20,47	20,42	20,44	20,42	20,40	20,51	20,42	20,43	20,42	20,38	20,51	20,50	20,41	20,33	20,38	20,40	20,41	20,41	20,35	20,46	20,42	20,35	20,36	20,44	20,48	20,26	20,40	20,38	20,43	20,46	20,28	20,21	20,35	20,48	20,40	20,42	20,47	20,44	20,40	20,52	20,52	20,35	20,34	20,35	20,39	20,30	20,24	20,27	20,37	20,40	20,33	20,27	20,43	20,43	
20,27	20,28	20,26	20,27	20,30	20,29	20,31	20,38	20,37	20,45	20,35	20,35	20,24	20,25	20,31	20,29	20,43	20,40	20,40	20,43	20,43	20,38	20,33	20,41	20,27	20,33	20,43	20,55	20,51	20,55	20,60	20,50	20,41	20,36	20,35	20,42	20,52	20,43	20,49	20,48	20,49	20,52	20,41	20,34	20,45	20,46	20,53	20,51	20,40	20,44	20,44	20,41	20,38	20,50	20,43	20,43	20,47	20,42	20,42	20,44	20,36	20,42	20,37	20,47	20,38	20,43	20,45	20,41	20,41	20,41	20,44	20,45	20,45	20,50	20,45	20,56	20,54	20,56	20,56	20,62	20,48	20,32	20,44	20,39	20,45	20,53	20,51	20,57	20,48	20,34	20,27	20,43	20,55	20,61	20,52	20,44	20,41	20,49	20,48	20,46	20,44	20,45	20,45	20,41	20,48	20,56	20,48	20,43	20,51	20,47	20,42	20,47	20,45	20,34	20,37	20,43	20,40	20,30	20,40	20,33	20,46	20,53	20,57	20,52	20,47	20,52	20,46	20,47	20,49	20,50	20,49	20,42	20,43	20,50	20,45	20,42	20,45	20,53	20,48	20,46	20,48	20,50	20,47	20,44	20,44	20,48	20,46	20,52	20,50	20,44	20,57	20,60	20,52	20,46	20,49	20,51	20,50	20,51	20,49	20,42	20,35	20,39	20,43	20,49	20,45	20,36	20,41	20,45	20,49	20,49	20,55	20,53	20,48	20,44	20,44	20,43	20,45	20,48	20,54	20,45	20,38	20,42	20,44	20,46	20,41	20,59	20,57	20,50	20,45	20,42	20,40	20,36	20,45	20,47	20,56	20,53	20,46	20,48	20,43	20,49	20,58	20,49	20,49	20,52	20,52	20,47	20,41	20,42	20,50	20,53	20,51	20,46	20,50	20,48	20,48	20,52	20,56	20,53	20,47	20,51	20,53	20,49	20,53	20,55	20,52	20,54	20,48	20,41	20,41	20,61	20,53	20,51	20,45	20,54	20,69	20,56	20,51	20,45	20,45	20,43	20,56	20,51	20,50	20,62	20,55	20,51	20,45	20,47	20,51	20,63	20,52	20,58	20,62	20,60	20,61	20,59	20,54	20,54	20,53	20,46	20,55	20,52	20,38	20,44	20,53	20,53	20,54	20,70	20,68	20,56	20,50	20,49	20,54	20,52	20,47	20,49	20,58	20,60	20,54	20,43	20,51	20,53	20,51	20,47	20,54	20,58	20,55	20,51	20,59	20,58	20,49	20,46	20,49	20,50	20,54	20,58	20,50	20,51	20,53	20,56	20,50	20,52	20,54	20,58	20,48	20,44	20,51	20,60	20,57	20,60	20,57	20,50	20,58	20,56	20,51	20,48	20,49	20,56	20,56	20,52	20,60	20,50	20,52	20,52	20,55	20,51	20,52	20,49	20,43	20,54	20,56	20,49	20,55	20,55	20,55	20,47	20,45	20,49	20,58	20,63	20,62	20,61	20,55	20,60	20,57	20,49	20,51	20,49	20,46	20,50	20,55	20,46	20,52	20,54	20,47	20,54	20,51	20,56	20,53	20,55	20,56	20,53	20,50	20,48	20,46	20,50	20,54	20,51	20,54	20,48	20,46	20,54	20,52	20,50	20,64	20,54	20,55	20,52	20,48	20,43	20,52	20,61	20,57	20,52	20,52	20,51	20,40	20,45	20,53	20,51	20,48	20,52	20,55	20,53	20,54	20,53	20,48	20,49	20,48	20,46	20,52	20,47	20,52	20,57	20,54	20,50	20,51	20,54	20,47	20,52	20,56	20,54	20,49	20,48	20,47	20,46	20,49	20,47	20,56	20,50	20,45	20,47	20,48	20,47	20,49	20,51	20,49	20,51	20,45	20,39	20,43	20,50	20,44	20,54	20,52	20,56	20,56	20,49	20,45	20,51	20,53	20,50	20,46	20,45	20,48	20,43	20,52	20,64	20,57	20,47	20,43	20,47	20,52	20,56	20,53	20,54	20,54	20,51	20,55	20,54	20,51	20,51	20,54	20,52	20,49	20,58	20,60	20,54	20,45	20,46	20,50	20,47	20,50	20,48	20,49	20,52	20,56	20,62	20,57	20,53	20,52	20,48	20,49	20,50	20,57	20,56	20,58	20,53	20,54	20,54	20,44	20,50	20,55	20,50	20,43	20,46	20,48	20,44	20,39	20,40	20,48	20,47	20,40	20,40	20,43	20,45	20,41	20,53	20,51	20,45	20,57	20,57	20,41	20,41	20,43	20,56	20,54	20,44	20,52	20,56	20,58	20,51	20,49	20,47	20,54	20,44	20,44	20,52	20,50	20,43	20,44	20,45	20,50	20,53	20,50	20,53	20,52	20,55	20,54	20,60	20,58	20,47	20,47	20,43	20,41	20,54	20,50	20,43	20,41	20,42	20,48	20,55	20,45	20,43	20,40	20,49	20,48	20,50	20,38	20,45	20,62	20,54	20,50	20,46	20,48	20,39	20,45	20,49	20,48	20,54	20,58	20,49	20,38	20,39	20,53	20,58	20,42	20,45	20,51	20,46	20,46	20,37	20,43	20,49	20,51	20,44	20,42	20,35	20,42	20,45	20,47	20,46	20,36	20,37	20,42	20,41	20,47	20,44	20,37	20,43	20,39	20,36	20,34	20,42	20,42	20,46	20,45	20,40	20,31	20,47	20,48	20,37	20,39	20,31	20,34	20,40	20,27	20,29	20,39	20,49	20,48	20,40	20,49	20,51	20,41	20,42	20,42	20,38	20,37	20,39	20,36	20,39	20,35	20,26	20,32	20,33	20,38	20,40	20,39	20,37	
20,34	20,22	20,18	20,19	20,32	20,36	20,26	20,36	20,34	20,41	20,43	20,33	20,35	20,28	20,23	20,28	20,37	20,43	20,30	20,31	20,41	20,49	20,37	20,31	20,37	20,31	20,38	20,46	20,42	20,44	20,62	20,50	20,41	20,37	20,42	20,40	20,53	20,53	20,48	20,51	20,48	20,50	20,41	20,34	20,38	20,48	20,57	20,52	20,43	20,37	20,51	20,46	20,31	20,39	20,43	20,48	20,56	20,46	20,44	20,45	20,49	20,48	20,44	20,45	20,49	20,46	20,46	20,38	20,40	20,45	20,39	20,39	20,49	20,50	20,49	20,56	20,58	20,46	20,53	20,57	20,55	20,39	20,47	20,50	20,41	20,49	20,61	20,58	20,55	20,40	20,34	20,42	20,52	20,57	20,53	20,51	20,52	20,51	20,48	20,44	20,41	20,47	20,49	20,42	20,46	20,52	20,55	20,38	20,50	20,44	20,41	20,41	20,50	20,43	20,36	20,43	20,41	20,37	20,40	20,43	20,48	20,49	20,49	20,53	20,51	20,45	20,49	20,53	20,56	20,58	20,51	20,51	20,53	20,46	20,52	20,51	20,43	20,50	20,47	20,47	20,51	20,51	20,53	20,50	20,50	20,43	20,43	20,51	20,52	20,45	20,54	20,58	20,50	20,54	20,52	20,55	20,49	20,49	20,47	20,48	20,41	20,47	20,49	20,52	20,51	20,46	20,47	20,46	20,46	20,43	20,49	20,48	20,42	20,46	20,52	20,38	20,47	20,55	20,53	20,44	20,37	20,42	20,39	20,45	20,40	20,52	20,57	20,49	20,42	20,46	20,45	20,45	20,44	20,52	20,54	20,44	20,44	20,43	20,49	20,52	20,56	20,60	20,54	20,57	20,54	20,53	20,53	20,47	20,47	20,53	20,52	20,43	20,47	20,45	20,48	20,52	20,59	20,58	20,49	20,50	20,54	20,48	20,53	20,58	20,51	20,49	20,58	20,46	20,40	20,56	20,51	20,49	20,53	20,47	20,61	20,53	20,44	20,42	20,44	20,43	20,53	20,51	20,51	20,53	20,52	20,50	20,45	20,43	20,48	20,59	20,53	20,58	20,62	20,54	20,57	20,52	20,61	20,52	20,51	20,48	20,51	20,58	20,45	20,44	20,50	20,62	20,56	20,61	20,61	20,57	20,50	20,52	20,60	20,58	20,48	20,53	20,57	20,60	20,60	20,52	20,47	20,57	20,53	20,55	20,58	20,58	20,53	20,44	20,55	20,56	20,53	20,54	20,60	20,57	20,51	20,56	20,54	20,56	20,49	20,55	20,63	20,57	20,54	20,53	20,49	20,49	20,49	20,53	20,54	20,54	20,61	20,60	20,60	20,60	20,57	20,59	20,54	20,53	20,59	20,52	20,56	20,53	20,53	20,59	20,55	20,52	20,45	20,48	20,50	20,58	20,57	20,52	20,57	20,53	20,57	20,55	20,54	20,48	20,58	20,64	20,62	20,58	20,55	20,57	20,58	20,56	20,62	20,57	20,58	20,60	20,57	20,52	20,50	20,54	20,50	20,47	20,58	20,59	20,46	20,44	20,55	20,54	20,56	20,51	20,48	20,50	20,54	20,55	20,53	20,43	20,44	20,55	20,53	20,52	20,62	20,58	20,49	20,55	20,51	20,50	20,46	20,52	20,60	20,57	20,50	20,56	20,52	20,45	20,57	20,59	20,54	20,57	20,60	20,48	20,47	20,55	20,46	20,49	20,52	20,53	20,51	20,44	20,52	20,51	20,51	20,50	20,56	20,51	20,51	20,46	20,54	20,61	20,55	20,48	20,54	20,53	20,48	20,51	20,55	20,61	20,55	20,50	20,48	20,51	20,46	20,51	20,51	20,47	20,50	20,45	20,46	20,49	20,49	20,52	20,49	20,52	20,51	20,58	20,52	20,54	20,56	20,49	20,49	20,55	20,53	20,46	20,51	20,59	20,52	20,47	20,42	20,48	20,51	20,52	20,47	20,56	20,53	20,59	20,57	20,55	20,50	20,52	20,52	20,55	20,52	20,55	20,56	20,59	20,62	20,52	20,52	20,50	20,55	20,48	20,53	20,55	20,60	20,57	20,61	20,55	20,53	20,51	20,51	20,54	20,47	20,50	20,55	20,56	20,50	20,51	20,43	20,47	20,56	20,51	20,46	20,55	20,55	20,43	20,36	20,45	20,47	20,57	20,52	20,46	20,44	20,40	20,46	20,52	20,46	20,49	20,55	20,59	20,48	20,46	20,46	20,51	20,47	20,48	20,47	20,51	20,49	20,46	20,53	20,49	20,51	20,47	20,41	20,52	20,48	20,49	20,56	20,52	20,45	20,54	20,51	20,37	20,38	20,45	20,53	20,56	20,53	20,49	20,45	20,43	20,38	20,43	20,48	20,43	20,42	20,49	20,54	20,50	20,47	20,46	20,46	20,48	20,44	20,46	20,41	20,44	20,57	20,55	20,50	20,44	20,37	20,39	20,35	20,45	20,42	20,39	20,43	20,48	20,39	20,46	20,52	20,46	20,42	20,50	20,54	20,44	20,45	20,44	20,47	20,47	20,42	20,48	20,37	20,30	20,32	20,45	20,52	20,57	20,40	20,39	20,49	20,56	20,57	20,53	20,50	20,56	20,43	20,31	20,36	20,35	20,37	20,48	20,52	20,53	20,37	20,46	20,50	20,41	20,41	20,42	20,37	20,33	20,23	20,23	20,39	20,43	20,42	20,38	20,40	20,36	20,42	20,45	20,42	20,41	20,37	20,41	20,36	20,39	20,41	20,33	20,40	20,35	20,33	20,50	20,44	20,46	
20,45	20,27	20,28	20,29	20,34	20,40	20,30	20,33	20,30	20,36	20,39	20,43	20,40	20,38	20,32	20,25	20,32	20,37	20,33	20,26	20,40	20,46	20,41	20,37	20,38	20,41	20,43	20,43	20,37	20,35	20,48	20,51	20,48	20,48	20,40	20,43	20,44	20,43	20,42	20,47	20,48	20,52	20,46	20,44	20,39	20,38	20,40	20,47	20,34	20,37	20,43	20,51	20,37	20,36	20,53	20,44	20,43	20,52	20,49	20,53	20,47	20,52	20,45	20,45	20,44	20,47	20,43	20,40	20,45	20,38	20,37	20,41	20,49	20,50	20,41	20,50	20,51	20,46	20,47	20,47	20,48	20,42	20,47	20,51	20,45	20,42	20,49	20,58	20,49	20,39	20,36	20,43	20,50	20,50	20,50	20,46	20,41	20,42	20,44	20,40	20,40	20,49	20,44	20,42	20,51	20,44	20,47	20,48	20,40	20,38	20,41	20,40	20,42	20,44	20,45	20,39	20,41	20,42	20,41	20,41	20,47	20,46	20,45	20,54	20,45	20,44	20,50	20,57	20,59	20,59	20,51	20,43	20,50	20,50	20,48	20,59	20,60	20,50	20,45	20,50	20,44	20,45	20,58	20,53	20,56	20,52	20,41	20,44	20,51	20,45	20,48	20,59	20,47	20,50	20,51	20,55	20,54	20,45	20,44	20,47	20,44	20,57	20,58	20,47	20,51	20,50	20,42	20,42	20,54	20,44	20,50	20,48	20,54	20,52	20,55	20,45	20,48	20,53	20,49	20,45	20,38	20,48	20,53	20,49	20,46	20,45	20,54	20,55	20,48	20,40	20,49	20,55	20,54	20,49	20,48	20,51	20,50	20,45	20,45	20,47	20,52	20,50	20,52	20,57	20,55	20,54	20,55	20,52	20,42	20,49	20,52	20,48	20,53	20,53	20,42	20,47	20,60	20,58	20,51	20,53	20,54	20,50	20,51	20,57	20,55	20,55	20,57	20,55	20,44	20,49	20,54	20,53	20,51	20,49	20,50	20,53	20,47	20,43	20,47	20,43	20,52	20,52	20,50	20,50	20,51	20,49	20,46	20,52	20,58	20,65	20,61	20,56	20,58	20,53	20,57	20,56	20,59	20,59	20,52	20,50	20,50	20,50	20,47	20,52	20,52	20,54	20,67	20,62	20,55	20,55	20,57	20,52	20,56	20,56	20,49	20,50	20,57	20,49	20,50	20,47	20,45	20,54	20,46	20,47	20,58	20,59	20,48	20,44	20,53	20,48	20,54	20,48	20,60	20,60	20,57	20,52	20,50	20,52	20,52	20,51	20,58	20,60	20,57	20,50	20,54	20,59	20,56	20,58	20,47	20,52	20,62	20,57	20,56	20,65	20,61	20,58	20,56	20,46	20,50	20,54	20,54	20,56	20,53	20,53	20,57	20,61	20,49	20,54	20,56	20,60	20,60	20,58	20,59	20,55	20,55	20,55	20,51	20,49	20,55	20,60	20,57	20,59	20,47	20,49	20,57	20,57	20,57	20,62	20,61	20,67	20,56	20,50	20,49	20,49	20,47	20,44	20,53	20,58	20,51	20,51	20,57	20,48	20,48	20,50	20,54	20,55	20,53	20,56	20,55	20,49	20,47	20,56	20,51	20,59	20,55	20,52	20,49	20,60	20,59	20,52	20,48	20,53	20,60	20,51	20,51	20,50	20,59	20,53	20,52	20,61	20,54	20,57	20,54	20,40	20,43	20,47	20,43	20,46	20,50	20,51	20,50	20,48	20,48	20,56	20,56	20,54	20,52	20,49	20,44	20,55	20,55	20,57	20,64	20,48	20,57	20,60	20,51	20,51	20,51	20,59	20,50	20,51	20,49	20,47	20,41	20,46	20,53	20,56	20,49	20,48	20,48	20,48	20,46	20,44	20,49	20,56	20,50	20,50	20,54	20,47	20,54	20,52	20,50	20,54	20,53	20,46	20,49	20,50	20,48	20,43	20,45	20,53	20,45	20,52	20,48	20,47	20,53	20,58	20,63	20,54	20,51	20,49	20,46	20,53	20,55	20,50	20,49	20,55	20,57	20,53	20,51	20,46	20,51	20,43	20,45	20,47	20,56	20,56	20,47	20,48	20,47	20,47	20,43	20,50	20,47	20,43	20,47	20,49	20,51	20,48	20,42	20,44	20,50	20,52	20,52	20,55	20,54	20,44	20,43	20,48	20,54	20,55	20,46	20,51	20,58	20,51	20,47	20,53	20,49	20,49	20,55	20,52	20,47	20,46	20,48	20,53	20,42	20,39	20,45	20,41	20,39	20,45	20,51	20,49	20,46	20,46	20,47	20,46	20,52	20,60	20,54	20,50	20,51	20,54	20,55	20,41	20,34	20,39	20,40	20,48	20,43	20,40	20,44	20,47	20,44	20,42	20,38	20,37	20,41	20,50	20,53	20,40	20,43	20,50	20,41	20,40	20,40	20,56	20,51	20,48	20,51	20,50	20,50	20,45	20,37	20,31	20,40	20,43	20,42	20,34	20,33	20,53	20,54	20,46	20,51	20,54	20,45	20,45	20,53	20,39	20,45	20,49	20,46	20,46	20,38	20,48	20,45	20,35	20,34	20,40	20,44	20,45	20,42	20,39	20,42	20,49	20,58	20,59	20,49	20,41	20,44	20,42	20,38	20,39	20,36	20,47	20,45	20,48	20,38	20,42	20,47	20,38	20,45	20,48	20,51	20,37	20,30	20,27	20,45	20,42	20,31	20,33	20,43	20,35	20,37	20,45	20,45	20,44	20,34	20,40	20,36	20,28	20,45	20,35	20,43	20,42	20,35	20,37	20,47	20,49	
20,46	20,47	20,38	20,33	20,40	20,37	20,28	20,45	20,42	20,34	20,33	20,50	20,38	20,32	20,38	20,39	20,37	20,40	20,32	20,35	20,42	20,46	20,44	20,43	20,39	20,36	20,45	20,47	20,37	20,40	20,47	20,44	20,46	20,40	20,35	20,39	20,44	20,40	20,40	20,49	20,46	20,47	20,44	20,37	20,35	20,38	20,44	20,44	20,44	20,54	20,55	20,48	20,42	20,49	20,47	20,49	20,37	20,43	20,49	20,55	20,48	20,55	20,64	20,53	20,41	20,48	20,50	20,46	20,49	20,49	20,36	20,49	20,50	20,56	20,45	20,49	20,46	20,48	20,56	20,54	20,52	20,46	20,54	20,49	20,46	20,42	20,44	20,45	20,45	20,42	20,38	20,47	20,54	20,50	20,51	20,47	20,40	20,43	20,42	20,38	20,42	20,46	20,44	20,39	20,46	20,46	20,43	20,49	20,49	20,41	20,42	20,39	20,39	20,44	20,50	20,47	20,45	20,39	20,44	20,40	20,41	20,44	20,50	20,48	20,34	20,39	20,52	20,58	20,56	20,52	20,45	20,40	20,47	20,51	20,49	20,50	20,61	20,48	20,43	20,51	20,50	20,49	20,57	20,52	20,54	20,53	20,51	20,46	20,45	20,46	20,46	20,53	20,48	20,45	20,54	20,59	20,58	20,49	20,44	20,52	20,46	20,43	20,46	20,48	20,53	20,52	20,42	20,44	20,51	20,38	20,53	20,48	20,50	20,56	20,57	20,55	20,54	20,57	20,61	20,52	20,44	20,51	20,55	20,58	20,48	20,48	20,57	20,54	20,50	20,48	20,47	20,58	20,61	20,50	20,52	20,52	20,54	20,45	20,44	20,47	20,49	20,47	20,51	20,60	20,55	20,45	20,49	20,50	20,53	20,49	20,51	20,46	20,48	20,52	20,49	20,50	20,60	20,56	20,52	20,54	20,48	20,48	20,54	20,53	20,50	20,57	20,56	20,52	20,52	20,54	20,45	20,54	20,46	20,49	20,57	20,54	20,55	20,48	20,57	20,58	20,62	20,54	20,50	20,58	20,53	20,47	20,53	20,61	20,66	20,67	20,66	20,59	20,65	20,60	20,52	20,52	20,54	20,56	20,59	20,51	20,48	20,49	20,52	20,54	20,55	20,58	20,66	20,67	20,57	20,53	20,59	20,51	20,46	20,51	20,47	20,53	20,56	20,50	20,46	20,53	20,49	20,58	20,49	20,47	20,59	20,58	20,52	20,40	20,61	20,58	20,54	20,56	20,59	20,61	20,58	20,59	20,55	20,53	20,53	20,62	20,57	20,56	20,56	20,52	20,50	20,62	20,61	20,69	20,58	20,52	20,61	20,53	20,57	20,61	20,58	20,56	20,54	20,54	20,56	20,61	20,62	20,60	20,56	20,51	20,56	20,63	20,56	20,62	20,66	20,60	20,65	20,67	20,67	20,56	20,55	20,53	20,47	20,52	20,56	20,57	20,57	20,63	20,53	20,55	20,63	20,59	20,52	20,61	20,55	20,57	20,63	20,55	20,58	20,56	20,45	20,43	20,51	20,54	20,57	20,62	20,60	20,55	20,49	20,54	20,63	20,57	20,48	20,57	20,56	20,44	20,50	20,52	20,50	20,53	20,49	20,49	20,54	20,48	20,64	20,52	20,50	20,57	20,61	20,55	20,52	20,55	20,48	20,52	20,56	20,56	20,58	20,53	20,52	20,44	20,48	20,51	20,40	20,48	20,47	20,47	20,53	20,53	20,51	20,55	20,57	20,56	20,42	20,45	20,53	20,53	20,57	20,58	20,57	20,53	20,54	20,52	20,49	20,55	20,54	20,51	20,47	20,54	20,52	20,48	20,46	20,57	20,62	20,55	20,51	20,49	20,52	20,49	20,48	20,45	20,43	20,57	20,56	20,51	20,45	20,37	20,48	20,59	20,51	20,58	20,56	20,51	20,54	20,57	20,48	20,46	20,44	20,52	20,50	20,47	20,43	20,47	20,52	20,57	20,58	20,56	20,48	20,50	20,48	20,50	20,60	20,57	20,49	20,56	20,49	20,44	20,54	20,45	20,48	20,45	20,44	20,44	20,52	20,51	20,49	20,41	20,44	20,47	20,46	20,51	20,52	20,52	20,52	20,47	20,50	20,50	20,49	20,39	20,48	20,46	20,55	20,48	20,46	20,43	20,42	20,44	20,56	20,57	20,40	20,40	20,56	20,54	20,49	20,52	20,48	20,38	20,43	20,41	20,45	20,42	20,44	20,52	20,55	20,46	20,49	20,49	20,44	20,48	20,50	20,42	20,47	20,48	20,41	20,43	20,44	20,56	20,47	20,48	20,53	20,50	20,58	20,52	20,47	20,47	20,38	20,32	20,51	20,47	20,45	20,51	20,51	20,48	20,45	20,41	20,46	20,51	20,53	20,50	20,44	20,53	20,50	20,46	20,44	20,53	20,55	20,51	20,49	20,49	20,52	20,46	20,46	20,39	20,40	20,49	20,41	20,35	20,50	20,57	20,48	20,46	20,47	20,56	20,46	20,44	20,46	20,49	20,47	20,45	20,47	20,42	20,41	20,46	20,49	20,49	20,41	20,41	20,48	20,50	20,45	20,43	20,45	20,37	20,41	20,59	20,54	20,37	20,40	20,47	20,43	20,47	20,53	20,47	20,45	20,39	20,37	20,42	20,52	20,38	20,40	20,39	20,41	20,35	20,41	20,35	20,40	20,44	20,39	20,38	20,45	20,47	20,46	20,44	20,50	20,50	20,46	20,37	20,37	20,38	20,43	20,49	20,41	20,44	20,36	20,37	20,44	20,39	
20,49	20,47	20,43	20,37	20,35	20,29	20,25	20,40	20,41	20,37	20,34	20,39	20,41	20,32	20,39	20,42	20,52	20,38	20,28	20,33	20,45	20,40	20,41	20,40	20,26	20,31	20,48	20,47	20,46	20,35	20,39	20,44	20,42	20,45	20,35	20,32	20,39	20,45	20,49	20,52	20,48	20,46	20,45	20,41	20,25	20,40	20,49	20,42	20,41	20,56	20,57	20,37	20,34	20,47	20,57	20,47	20,43	20,47	20,52	20,54	20,48	20,52	20,57	20,52	20,42	20,43	20,51	20,47	20,43	20,44	20,41	20,48	20,56	20,51	20,43	20,55	20,52	20,51	20,58	20,50	20,50	20,46	20,52	20,46	20,41	20,49	20,49	20,38	20,45	20,44	20,47	20,49	20,56	20,56	20,49	20,56	20,52	20,51	20,55	20,53	20,45	20,52	20,48	20,44	20,47	20,48	20,49	20,43	20,47	20,50	20,53	20,46	20,45	20,43	20,47	20,37	20,41	20,40	20,50	20,39	20,48	20,51	20,55	20,58	20,43	20,46	20,46	20,55	20,53	20,51	20,50	20,46	20,42	20,48	20,50	20,51	20,47	20,52	20,44	20,53	20,53	20,44	20,47	20,49	20,53	20,56	20,46	20,46	20,45	20,47	20,56	20,60	20,47	20,39	20,53	20,51	20,46	20,43	20,46	20,49	20,49	20,44	20,48	20,52	20,46	20,52	20,45	20,45	20,49	20,46	20,53	20,54	20,47	20,58	20,59	20,50	20,52	20,56	20,55	20,53	20,45	20,48	20,46	20,48	20,50	20,48	20,56	20,53	20,45	20,53	20,53	20,52	20,57	20,52	20,58	20,56	20,51	20,48	20,44	20,50	20,59	20,49	20,51	20,53	20,58	20,54	20,51	20,47	20,51	20,46	20,48	20,47	20,49	20,46	20,50	20,58	20,59	20,47	20,40	20,52	20,48	20,43	20,57	20,56	20,48	20,50	20,51	20,50	20,51	20,48	20,48	20,56	20,50	20,57	20,58	20,58	20,54	20,41	20,51	20,56	20,57	20,56	20,52	20,54	20,46	20,51	20,54	20,46	20,51	20,60	20,59	20,61	20,59	20,55	20,57	20,54	20,56	20,58	20,59	20,53	20,53	20,53	20,52	20,54	20,55	20,53	20,60	20,61	20,53	20,48	20,57	20,57	20,49	20,50	20,52	20,47	20,48	20,50	20,49	20,49	20,43	20,50	20,53	20,57	20,65	20,60	20,57	20,50	20,58	20,64	20,62	20,59	20,59	20,58	20,55	20,58	20,67	20,58	20,54	20,64	20,61	20,52	20,49	20,51	20,55	20,57	20,54	20,54	20,54	20,49	20,59	20,55	20,53	20,65	20,56	20,58	20,56	20,57	20,62	20,66	20,63	20,66	20,52	20,42	20,51	20,60	20,57	20,56	20,52	20,56	20,62	20,61	20,64	20,62	20,57	20,52	20,55	20,58	20,59	20,58	20,62	20,55	20,58	20,53	20,55	20,54	20,54	20,56	20,61	20,61	20,67	20,59	20,58	20,57	20,50	20,50	20,59	20,54	20,59	20,59	20,58	20,58	20,57	20,61	20,58	20,51	20,45	20,60	20,65	20,50	20,48	20,53	20,48	20,53	20,55	20,52	20,53	20,50	20,55	20,52	20,47	20,56	20,61	20,60	20,56	20,59	20,51	20,49	20,59	20,62	20,61	20,53	20,48	20,55	20,56	20,48	20,43	20,42	20,47	20,52	20,57	20,54	20,50	20,55	20,51	20,60	20,54	20,39	20,52	20,56	20,54	20,59	20,50	20,45	20,51	20,51	20,47	20,58	20,52	20,47	20,49	20,54	20,53	20,52	20,54	20,55	20,56	20,56	20,53	20,52	20,56	20,50	20,51	20,53	20,53	20,56	20,55	20,49	20,50	20,41	20,49	20,51	20,54	20,58	20,61	20,49	20,53	20,56	20,54	20,44	20,43	20,51	20,54	20,48	20,47	20,45	20,51	20,54	20,54	20,46	20,52	20,55	20,52	20,47	20,44	20,57	20,50	20,49	20,50	20,44	20,53	20,48	20,46	20,43	20,42	20,47	20,50	20,51	20,54	20,53	20,47	20,51	20,55	20,56	20,48	20,50	20,54	20,51	20,45	20,48	20,54	20,51	20,41	20,44	20,45	20,47	20,39	20,50	20,53	20,49	20,61	20,50	20,34	20,42	20,52	20,49	20,50	20,53	20,43	20,39	20,38	20,42	20,43	20,53	20,37	20,44	20,54	20,48	20,44	20,42	20,43	20,44	20,50	20,50	20,49	20,45	20,41	20,43	20,41	20,48	20,40	20,40	20,51	20,50	20,51	20,51	20,56	20,53	20,53	20,37	20,49	20,50	20,43	20,52	20,46	20,47	20,49	20,43	20,41	20,51	20,57	20,51	20,53	20,53	20,47	20,49	20,46	20,44	20,45	20,52	20,58	20,46	20,44	20,58	20,48	20,46	20,46	20,53	20,43	20,39	20,52	20,59	20,48	20,46	20,48	20,42	20,41	20,39	20,45	20,53	20,49	20,46	20,44	20,40	20,45	20,45	20,45	20,51	20,54	20,53	20,45	20,44	20,51	20,46	20,48	20,44	20,43	20,50	20,52	20,50	20,51	20,48	20,40	20,47	20,51	20,54	20,59	20,44	20,38	20,47	20,49	20,45	20,51	20,43	20,38	20,38	20,38	20,37	20,33	20,43	20,39	20,40	20,43	20,51	20,48	20,48	20,49	20,45	20,40	20,36	20,38	20,38	20,39	20,35	20,36	20,26	20,35	20,48	20,52	20,49	
20,32	20,36	20,36	20,33	20,29	20,20	20,29	20,37	20,23	20,29	20,29	20,33	20,27	20,41	20,44	20,38	20,45	20,40	20,35	20,37	20,42	20,38	20,36	20,41	20,30	20,27	20,42	20,44	20,37	20,34	20,34	20,42	20,33	20,35	20,37	20,38	20,41	20,45	20,46	20,47	20,41	20,48	20,53	20,44	20,38	20,46	20,46	20,33	20,34	20,44	20,47	20,39	20,38	20,41	20,43	20,45	20,44	20,49	20,51	20,46	20,42	20,49	20,52	20,51	20,45	20,40	20,43	20,44	20,44	20,40	20,45	20,55	20,50	20,49	20,45	20,48	20,50	20,53	20,45	20,42	20,41	20,48	20,49	20,48	20,46	20,49	20,60	20,49	20,46	20,52	20,50	20,47	20,49	20,58	20,52	20,51	20,54	20,46	20,51	20,57	20,45	20,50	20,49	20,45	20,53	20,56	20,51	20,42	20,42	20,50	20,44	20,44	20,49	20,44	20,48	20,37	20,44	20,48	20,46	20,42	20,48	20,51	20,54	20,59	20,52	20,52	20,43	20,50	20,56	20,46	20,55	20,48	20,43	20,45	20,51	20,51	20,50	20,57	20,63	20,53	20,55	20,51	20,51	20,48	20,52	20,56	20,51	20,47	20,43	20,51	20,60	20,59	20,48	20,46	20,47	20,43	20,40	20,42	20,40	20,44	20,38	20,48	20,58	20,49	20,42	20,50	20,50	20,42	20,45	20,51	20,55	20,52	20,49	20,55	20,62	20,51	20,53	20,50	20,41	20,47	20,43	20,46	20,43	20,48	20,52	20,59	20,58	20,54	20,42	20,50	20,53	20,51	20,51	20,48	20,50	20,54	20,58	20,56	20,49	20,55	20,53	20,53	20,49	20,47	20,56	20,60	20,54	20,47	20,57	20,47	20,42	20,50	20,60	20,56	20,49	20,48	20,61	20,53	20,36	20,46	20,47	20,42	20,51	20,60	20,59	20,50	20,50	20,48	20,54	20,55	20,50	20,53	20,50	20,55	20,62	20,57	20,52	20,41	20,50	20,52	20,52	20,57	20,54	20,56	20,45	20,44	20,52	20,42	20,52	20,56	20,55	20,58	20,63	20,53	20,52	20,58	20,55	20,51	20,52	20,56	20,54	20,52	20,52	20,51	20,56	20,55	20,56	20,56	20,51	20,45	20,53	20,56	20,54	20,57	20,56	20,64	20,53	20,56	20,52	20,47	20,46	20,51	20,47	20,63	20,64	20,62	20,58	20,57	20,63	20,56	20,52	20,61	20,49	20,49	20,50	20,56	20,55	20,54	20,55	20,67	20,56	20,56	20,55	20,57	20,59	20,65	20,56	20,51	20,56	20,56	20,61	20,59	20,54	20,61	20,57	20,57	20,53	20,54	20,57	20,57	20,61	20,63	20,55	20,48	20,55	20,52	20,49	20,50	20,51	20,54	20,58	20,56	20,61	20,56	20,55	20,46	20,50	20,64	20,61	20,56	20,61	20,55	20,48	20,55	20,50	20,53	20,63	20,64	20,58	20,63	20,61	20,55	20,52	20,56	20,47	20,45	20,55	20,46	20,47	20,48	20,50	20,57	20,52	20,49	20,52	20,53	20,53	20,62	20,62	20,50	20,51	20,49	20,47	20,53	20,62	20,61	20,50	20,50	20,54	20,47	20,50	20,45	20,53	20,52	20,57	20,58	20,55	20,52	20,57	20,61	20,58	20,49	20,46	20,49	20,56	20,51	20,48	20,46	20,55	20,61	20,62	20,53	20,52	20,57	20,53	20,49	20,58	20,54	20,50	20,57	20,54	20,53	20,55	20,41	20,52	20,51	20,46	20,48	20,55	20,50	20,50	20,55	20,53	20,52	20,48	20,50	20,47	20,58	20,59	20,55	20,53	20,52	20,51	20,54	20,58	20,60	20,51	20,44	20,40	20,52	20,50	20,42	20,43	20,55	20,52	20,43	20,44	20,54	20,58	20,54	20,46	20,53	20,55	20,50	20,45	20,49	20,54	20,55	20,50	20,40	20,44	20,54	20,54	20,55	20,44	20,50	20,56	20,48	20,41	20,47	20,49	20,46	20,47	20,44	20,43	20,49	20,53	20,53	20,56	20,51	20,47	20,44	20,48	20,57	20,50	20,46	20,53	20,47	20,43	20,45	20,55	20,58	20,52	20,46	20,42	20,48	20,44	20,46	20,53	20,51	20,51	20,44	20,39	20,43	20,53	20,50	20,53	20,54	20,46	20,41	20,55	20,49	20,48	20,57	20,53	20,50	20,60	20,50	20,42	20,44	20,51	20,48	20,52	20,54	20,50	20,46	20,41	20,51	20,47	20,52	20,47	20,36	20,49	20,48	20,55	20,50	20,55	20,64	20,53	20,47	20,50	20,53	20,40	20,43	20,52	20,55	20,46	20,40	20,39	20,41	20,53	20,47	20,40	20,45	20,51	20,52	20,47	20,42	20,39	20,50	20,60	20,50	20,44	20,44	20,42	20,39	20,45	20,47	20,47	20,43	20,44	20,50	20,52	20,47	20,45	20,48	20,40	20,38	20,44	20,53	20,47	20,55	20,47	20,37	20,46	20,46	20,51	20,52	20,50	20,47	20,45	20,44	20,47	20,48	20,46	20,53	20,53	20,53	20,46	20,44	20,45	20,43	20,43	20,45	20,44	20,47	20,51	20,48	20,43	20,49	20,47	20,49	20,57	20,49	20,47	20,53	20,47	20,43	20,34	20,49	20,45	20,41	20,43	20,44	20,53	20,47	20,40	20,41	20,33	20,35	20,40	20,37	20,27	20,31	20,27	20,20	20,27	20,49	20,45	20,44	
20,25	20,31	20,40	20,34	20,36	20,23	20,31	20,42	20,31	20,27	20,33	20,31	20,36	20,41	20,49	20,37	20,42	20,47	20,38	20,40	20,48	20,41	20,36	20,48	20,54	20,38	20,44	20,42	20,27	20,29	20,38	20,40	20,35	20,43	20,41	20,42	20,44	20,47	20,51	20,47	20,49	20,52	20,49	20,49	20,46	20,34	20,39	20,39	20,39	20,36	20,37	20,45	20,42	20,39	20,39	20,47	20,49	20,48	20,50	20,41	20,41	20,52	20,52	20,51	20,52	20,43	20,45	20,45	20,44	20,50	20,51	20,58	20,51	20,49	20,52	20,54	20,56	20,55	20,52	20,48	20,53	20,46	20,42	20,49	20,51	20,56	20,58	20,63	20,54	20,54	20,46	20,36	20,44	20,50	20,42	20,38	20,43	20,50	20,50	20,58	20,45	20,44	20,54	20,53	20,51	20,56	20,51	20,45	20,44	20,45	20,38	20,43	20,44	20,49	20,57	20,56	20,51	20,47	20,46	20,45	20,52	20,52	20,58	20,58	20,50	20,60	20,54	20,48	20,51	20,45	20,55	20,50	20,40	20,47	20,48	20,50	20,52	20,53	20,50	20,43	20,48	20,57	20,60	20,54	20,53	20,55	20,46	20,51	20,53	20,45	20,52	20,50	20,46	20,49	20,57	20,50	20,51	20,53	20,39	20,41	20,36	20,51	20,57	20,46	20,49	20,53	20,43	20,43	20,50	20,49	20,53	20,53	20,54	20,52	20,64	20,59	20,56	20,54	20,56	20,52	20,49	20,52	20,51	20,55	20,59	20,56	20,62	20,58	20,49	20,48	20,54	20,61	20,49	20,48	20,53	20,48	20,58	20,63	20,54	20,53	20,55	20,55	20,55	20,55	20,55	20,52	20,54	20,54	20,59	20,55	20,42	20,49	20,64	20,63	20,58	20,53	20,49	20,51	20,52	20,60	20,53	20,56	20,51	20,53	20,60	20,54	20,49	20,50	20,55	20,61	20,57	20,59	20,48	20,54	20,50	20,50	20,58	20,51	20,50	20,46	20,60	20,61	20,58	20,54	20,46	20,44	20,44	20,54	20,54	20,62	20,56	20,61	20,71	20,66	20,58	20,55	20,54	20,53	20,54	20,61	20,57	20,51	20,50	20,53	20,55	20,58	20,59	20,60	20,56	20,48	20,62	20,61	20,61	20,61	20,54	20,63	20,64	20,52	20,56	20,47	20,55	20,54	20,43	20,55	20,64	20,56	20,55	20,53	20,58	20,56	20,59	20,58	20,54	20,57	20,53	20,58	20,57	20,56	20,58	20,63	20,56	20,59	20,60	20,58	20,54	20,58	20,55	20,61	20,58	20,58	20,51	20,58	20,61	20,59	20,56	20,56	20,62	20,57	20,56	20,56	20,58	20,60	20,57	20,54	20,57	20,51	20,51	20,51	20,56	20,55	20,60	20,57	20,52	20,55	20,58	20,45	20,56	20,59	20,57	20,55	20,64	20,59	20,44	20,55	20,59	20,66	20,61	20,59	20,55	20,57	20,59	20,59	20,59	20,57	20,48	20,50	20,54	20,46	20,55	20,55	20,53	20,57	20,58	20,50	20,53	20,59	20,62	20,59	20,55	20,52	20,50	20,51	20,45	20,56	20,56	20,54	20,50	20,50	20,54	20,48	20,50	20,53	20,53	20,55	20,57	20,61	20,49	20,53	20,57	20,59	20,52	20,52	20,52	20,55	20,52	20,54	20,51	20,59	20,54	20,55	20,52	20,51	20,50	20,50	20,51	20,48	20,51	20,58	20,56	20,58	20,59	20,53	20,53	20,51	20,50	20,52	20,41	20,45	20,53	20,54	20,50	20,49	20,57	20,56	20,47	20,49	20,39	20,48	20,56	20,53	20,49	20,48	20,49	20,51	20,56	20,57	20,62	20,59	20,44	20,51	20,58	20,48	20,50	20,54	20,53	20,45	20,49	20,56	20,49	20,57	20,55	20,54	20,46	20,47	20,46	20,51	20,56	20,61	20,55	20,49	20,43	20,48	20,58	20,54	20,58	20,53	20,55	20,56	20,53	20,56	20,57	20,54	20,47	20,48	20,51	20,50	20,49	20,49	20,56	20,52	20,45	20,47	20,47	20,48	20,48	20,44	20,51	20,57	20,54	20,55	20,48	20,57	20,57	20,48	20,44	20,46	20,45	20,43	20,42	20,42	20,48	20,50	20,47	20,49	20,54	20,51	20,56	20,49	20,48	20,46	20,58	20,54	20,36	20,46	20,53	20,54	20,60	20,54	20,45	20,54	20,52	20,52	20,47	20,49	20,46	20,45	20,46	20,51	20,53	20,54	20,53	20,43	20,48	20,52	20,48	20,50	20,48	20,44	20,56	20,58	20,56	20,49	20,47	20,42	20,47	20,47	20,48	20,47	20,40	20,40	20,44	20,42	20,42	20,42	20,44	20,53	20,52	20,49	20,44	20,53	20,61	20,55	20,47	20,37	20,37	20,39	20,40	20,46	20,47	20,43	20,51	20,56	20,53	20,48	20,45	20,53	20,42	20,53	20,56	20,46	20,44	20,41	20,40	20,34	20,42	20,48	20,57	20,46	20,38	20,44	20,49	20,47	20,45	20,40	20,50	20,65	20,60	20,48	20,45	20,41	20,54	20,51	20,42	20,46	20,43	20,43	20,39	20,44	20,41	20,40	20,49	20,51	20,56	20,50	20,45	20,45	20,40	20,43	20,43	20,56	20,52	20,50	20,48	20,40	20,45	20,51	20,37	20,43	20,47	20,35	20,38	20,34	20,40	20,47	20,40	20,24	20,32	20,44	20,43	20,41	
20,34	20,29	20,32	20,34	20,30	20,39	20,44	20,39	20,31	20,35	20,37	20,38	20,37	20,36	20,41	20,39	20,41	20,43	20,43	20,45	20,38	20,46	20,47	20,42	20,56	20,51	20,41	20,40	20,34	20,29	20,35	20,43	20,46	20,40	20,43	20,40	20,38	20,34	20,49	20,49	20,40	20,39	20,45	20,50	20,51	20,39	20,44	20,50	20,48	20,42	20,46	20,44	20,44	20,46	20,42	20,51	20,54	20,47	20,47	20,48	20,45	20,48	20,41	20,42	20,48	20,51	20,47	20,41	20,35	20,46	20,44	20,52	20,56	20,57	20,49	20,47	20,53	20,50	20,51	20,50	20,51	20,49	20,44	20,51	20,53	20,52	20,51	20,49	20,52	20,54	20,50	20,48	20,46	20,56	20,43	20,41	20,43	20,48	20,57	20,54	20,39	20,36	20,49	20,52	20,48	20,47	20,49	20,53	20,49	20,33	20,35	20,42	20,47	20,48	20,61	20,55	20,50	20,48	20,45	20,42	20,49	20,53	20,61	20,57	20,51	20,48	20,50	20,44	20,45	20,44	20,53	20,43	20,43	20,45	20,49	20,55	20,55	20,53	20,47	20,48	20,44	20,53	20,59	20,57	20,52	20,50	20,51	20,50	20,49	20,44	20,44	20,55	20,44	20,48	20,53	20,60	20,52	20,53	20,44	20,49	20,44	20,50	20,53	20,47	20,46	20,46	20,33	20,37	20,48	20,43	20,44	20,50	20,52	20,56	20,56	20,54	20,49	20,42	20,51	20,54	20,49	20,52	20,54	20,53	20,67	20,56	20,53	20,54	20,53	20,53	20,48	20,47	20,53	20,48	20,52	20,50	20,52	20,54	20,47	20,57	20,52	20,48	20,55	20,58	20,58	20,49	20,59	20,60	20,54	20,50	20,48	20,46	20,52	20,52	20,53	20,53	20,44	20,42	20,45	20,55	20,54	20,49	20,48	20,50	20,51	20,49	20,49	20,47	20,54	20,59	20,50	20,54	20,50	20,52	20,58	20,51	20,51	20,49	20,55	20,50	20,58	20,67	20,62	20,65	20,50	20,51	20,53	20,51	20,60	20,61	20,58	20,55	20,69	20,66	20,64	20,55	20,46	20,52	20,55	20,65	20,59	20,57	20,51	20,56	20,58	20,57	20,53	20,62	20,62	20,48	20,56	20,61	20,57	20,61	20,47	20,46	20,54	20,52	20,50	20,50	20,51	20,55	20,46	20,48	20,60	20,55	20,56	20,58	20,57	20,59	20,61	20,55	20,58	20,59	20,57	20,55	20,56	20,63	20,58	20,59	20,62	20,62	20,58	20,52	20,58	20,57	20,56	20,56	20,56	20,53	20,50	20,47	20,61	20,63	20,59	20,56	20,57	20,53	20,56	20,56	20,67	20,55	20,58	20,60	20,59	20,57	20,56	20,56	20,50	20,59	20,63	20,62	20,60	20,49	20,58	20,54	20,60	20,64	20,62	20,67	20,69	20,62	20,51	20,52	20,58	20,61	20,68	20,64	20,58	20,61	20,59	20,52	20,57	20,55	20,51	20,51	20,56	20,51	20,57	20,62	20,54	20,53	20,58	20,58	20,57	20,51	20,62	20,60	20,56	20,46	20,42	20,55	20,51	20,59	20,61	20,51	20,45	20,48	20,53	20,57	20,50	20,59	20,60	20,56	20,55	20,53	20,54	20,56	20,50	20,52	20,58	20,52	20,63	20,61	20,52	20,50	20,47	20,59	20,62	20,54	20,49	20,47	20,50	20,52	20,49	20,50	20,53	20,57	20,60	20,62	20,58	20,54	20,51	20,49	20,57	20,58	20,46	20,43	20,46	20,50	20,54	20,56	20,58	20,54	20,50	20,53	20,46	20,44	20,52	20,50	20,54	20,51	20,51	20,47	20,45	20,51	20,62	20,60	20,53	20,55	20,62	20,49	20,49	20,57	20,52	20,48	20,56	20,60	20,49	20,51	20,57	20,55	20,44	20,41	20,48	20,54	20,60	20,58	20,58	20,49	20,48	20,48	20,57	20,58	20,55	20,51	20,49	20,52	20,51	20,47	20,51	20,54	20,54	20,51	20,51	20,54	20,49	20,45	20,50	20,44	20,51	20,54	20,46	20,38	20,50	20,48	20,52	20,49	20,59	20,59	20,56	20,53	20,61	20,51	20,44	20,53	20,54	20,44	20,45	20,48	20,47	20,51	20,52	20,46	20,58	20,51	20,54	20,55	20,49	20,45	20,47	20,53	20,45	20,44	20,50	20,51	20,44	20,40	20,48	20,61	20,53	20,45	20,55	20,48	20,47	20,48	20,43	20,54	20,53	20,50	20,43	20,46	20,54	20,51	20,49	20,48	20,45	20,43	20,48	20,64	20,57	20,45	20,51	20,57	20,47	20,49	20,49	20,54	20,47	20,38	20,43	20,40	20,40	20,48	20,40	20,38	20,43	20,49	20,55	20,58	20,59	20,47	20,38	20,36	20,37	20,41	20,45	20,52	20,43	20,43	20,50	20,55	20,48	20,47	20,57	20,59	20,44	20,44	20,57	20,51	20,41	20,44	20,43	20,43	20,39	20,44	20,58	20,42	20,28	20,40	20,49	20,45	20,42	20,40	20,41	20,46	20,62	20,51	20,45	20,46	20,56	20,52	20,43	20,54	20,42	20,40	20,43	20,40	20,41	20,38	20,48	20,49	20,52	20,51	20,46	20,42	20,35	20,36	20,44	20,53	20,49	20,46	20,46	20,37	20,41	20,48	20,55	20,47	20,45	20,43	20,45	20,31	20,38	20,46	20,42	20,33	20,34	20,42	20,44	20,51	
20,35	20,26	20,22	20,28	20,26	20,35	20,41	20,39	20,27	20,41	20,43	20,36	20,38	20,33	20,43	20,37	20,41	20,42	20,34	20,49	20,39	20,44	20,38	20,40	20,47	20,50	20,35	20,33	20,42	20,41	20,35	20,50	20,55	20,47	20,49	20,37	20,34	20,33	20,44	20,48	20,39	20,30	20,46	20,50	20,47	20,45	20,48	20,50	20,47	20,45	20,38	20,43	20,48	20,52	20,46	20,44	20,49	20,41	20,46	20,56	20,48	20,52	20,44	20,41	20,41	20,47	20,51	20,47	20,47	20,47	20,48	20,58	20,62	20,64	20,52	20,43	20,49	20,44	20,45	20,45	20,47	20,40	20,47	20,56	20,54	20,57	20,53	20,50	20,48	20,47	20,43	20,43	20,48	20,58	20,49	20,48	20,57	20,56	20,53	20,55	20,46	20,44	20,47	20,44	20,44	20,51	20,55	20,53	20,56	20,49	20,43	20,43	20,52	20,54	20,56	20,53	20,40	20,45	20,43	20,40	20,48	20,48	20,59	20,58	20,54	20,50	20,45	20,46	20,51	20,48	20,56	20,44	20,49	20,53	20,51	20,47	20,51	20,54	20,52	20,56	20,55	20,56	20,59	20,57	20,62	20,53	20,46	20,56	20,52	20,50	20,51	20,49	20,47	20,51	20,57	20,57	20,56	20,57	20,51	20,51	20,46	20,55	20,52	20,51	20,54	20,46	20,38	20,40	20,51	20,58	20,50	20,46	20,50	20,57	20,56	20,49	20,51	20,56	20,57	20,57	20,56	20,57	20,49	20,49	20,53	20,55	20,58	20,50	20,45	20,58	20,53	20,47	20,46	20,50	20,52	20,48	20,54	20,49	20,38	20,49	20,57	20,46	20,50	20,55	20,54	20,52	20,57	20,60	20,55	20,51	20,49	20,53	20,59	20,52	20,48	20,47	20,43	20,49	20,50	20,51	20,61	20,54	20,46	20,47	20,55	20,49	20,43	20,48	20,52	20,53	20,52	20,60	20,50	20,49	20,63	20,57	20,53	20,57	20,57	20,52	20,57	20,62	20,63	20,57	20,52	20,49	20,54	20,51	20,53	20,61	20,60	20,61	20,64	20,59	20,61	20,59	20,50	20,49	20,56	20,59	20,60	20,60	20,56	20,61	20,61	20,52	20,52	20,59	20,56	20,54	20,58	20,54	20,48	20,54	20,56	20,52	20,58	20,57	20,48	20,52	20,61	20,60	20,49	20,54	20,60	20,60	20,54	20,49	20,52	20,56	20,55	20,52	20,64	20,67	20,65	20,63	20,56	20,60	20,63	20,67	20,61	20,61	20,65	20,53	20,54	20,66	20,61	20,50	20,53	20,55	20,53	20,53	20,59	20,67	20,63	20,58	20,53	20,54	20,59	20,59	20,67	20,63	20,58	20,57	20,63	20,60	20,61	20,60	20,62	20,66	20,64	20,57	20,63	20,65	20,61	20,52	20,60	20,63	20,61	20,58	20,59	20,60	20,56	20,57	20,53	20,61	20,62	20,61	20,63	20,59	20,60	20,51	20,53	20,57	20,53	20,54	20,56	20,64	20,67	20,67	20,57	20,47	20,54	20,52	20,56	20,57	20,58	20,55	20,54	20,49	20,45	20,57	20,55	20,63	20,60	20,57	20,53	20,53	20,55	20,58	20,57	20,58	20,51	20,47	20,43	20,48	20,47	20,57	20,53	20,57	20,62	20,56	20,56	20,52	20,51	20,50	20,49	20,53	20,65	20,64	20,59	20,46	20,53	20,58	20,50	20,50	20,59	20,55	20,59	20,59	20,50	20,57	20,57	20,48	20,55	20,55	20,52	20,47	20,48	20,48	20,48	20,50	20,58	20,51	20,50	20,54	20,50	20,45	20,51	20,41	20,47	20,58	20,51	20,47	20,51	20,58	20,57	20,47	20,50	20,57	20,59	20,51	20,42	20,52	20,52	20,51	20,61	20,66	20,51	20,44	20,55	20,56	20,51	20,53	20,55	20,49	20,56	20,56	20,63	20,55	20,48	20,52	20,48	20,57	20,52	20,54	20,53	20,54	20,46	20,47	20,49	20,50	20,57	20,56	20,42	20,49	20,51	20,44	20,54	20,46	20,52	20,61	20,52	20,43	20,50	20,52	20,55	20,49	20,58	20,53	20,52	20,56	20,58	20,57	20,52	20,48	20,52	20,46	20,54	20,62	20,46	20,39	20,44	20,43	20,50	20,54	20,53	20,57	20,48	20,49	20,48	20,45	20,46	20,45	20,53	20,45	20,46	20,39	20,38	20,48	20,55	20,49	20,51	20,51	20,55	20,53	20,42	20,45	20,49	20,49	20,51	20,44	20,43	20,48	20,45	20,50	20,44	20,47	20,59	20,56	20,50	20,42	20,42	20,44	20,46	20,48	20,52	20,49	20,45	20,43	20,48	20,47	20,43	20,49	20,47	20,37	20,36	20,42	20,50	20,54	20,61	20,47	20,40	20,39	20,33	20,37	20,45	20,50	20,43	20,37	20,45	20,59	20,46	20,46	20,51	20,61	20,48	20,47	20,47	20,50	20,46	20,42	20,46	20,44	20,50	20,41	20,48	20,41	20,35	20,44	20,50	20,46	20,37	20,38	20,37	20,45	20,57	20,54	20,43	20,45	20,41	20,44	20,43	20,47	20,38	20,43	20,47	20,48	20,39	20,33	20,52	20,56	20,53	20,43	20,43	20,45	20,41	20,38	20,33	20,41	20,46	20,37	20,36	20,40	20,41	20,36	20,50	20,43	20,37	20,36	20,36	20,35	20,40	20,41	20,34	20,31	20,35	20,45	20,45	20,42	
20,32	20,32	20,31	20,24	20,23	20,24	20,27	20,39	20,35	20,36	20,37	20,30	20,41	20,43	20,48	20,46	20,33	20,41	20,36	20,41	20,39	20,36	20,47	20,43	20,39	20,37	20,32	20,41	20,37	20,46	20,46	20,46	20,53	20,48	20,52	20,50	20,47	20,41	20,49	20,48	20,45	20,49	20,50	20,48	20,43	20,44	20,46	20,47	20,43	20,45	20,37	20,40	20,53	20,52	20,53	20,50	20,46	20,51	20,47	20,52	20,43	20,47	20,45	20,53	20,47	20,42	20,52	20,49	20,44	20,47	20,42	20,52	20,60	20,58	20,52	20,40	20,51	20,48	20,40	20,42	20,41	20,46	20,47	20,53	20,48	20,53	20,55	20,58	20,53	20,48	20,52	20,45	20,49	20,58	20,50	20,54	20,58	20,66	20,54	20,52	20,50	20,50	20,47	20,50	20,59	20,55	20,53	20,45	20,47	20,49	20,44	20,44	20,52	20,50	20,49	20,53	20,56	20,44	20,43	20,46	20,48	20,43	20,54	20,53	20,52	20,56	20,54	20,53	20,46	20,51	20,54	20,45	20,46	20,53	20,53	20,51	20,48	20,47	20,49	20,45	20,49	20,51	20,49	20,52	20,59	20,60	20,56	20,48	20,52	20,54	20,56	20,52	20,48	20,51	20,59	20,60	20,53	20,51	20,52	20,46	20,44	20,52	20,56	20,53	20,53	20,46	20,46	20,47	20,54	20,60	20,55	20,44	20,53	20,53	20,53	20,51	20,56	20,59	20,64	20,58	20,54	20,58	20,54	20,47	20,53	20,59	20,56	20,53	20,47	20,61	20,60	20,53	20,59	20,51	20,51	20,53	20,57	20,55	20,47	20,52	20,59	20,58	20,56	20,61	20,51	20,51	20,56	20,61	20,58	20,53	20,59	20,64	20,65	20,52	20,46	20,42	20,44	20,49	20,53	20,57	20,60	20,59	20,54	20,48	20,47	20,56	20,53	20,47	20,55	20,59	20,52	20,62	20,60	20,49	20,58	20,59	20,60	20,64	20,66	20,53	20,66	20,64	20,61	20,62	20,58	20,55	20,57	20,56	20,53	20,55	20,60	20,66	20,59	20,50	20,56	20,59	20,54	20,50	20,60	20,58	20,56	20,67	20,58	20,57	20,62	20,57	20,60	20,66	20,58	20,55	20,61	20,60	20,57	20,59	20,55	20,54	20,52	20,58	20,50	20,41	20,55	20,65	20,56	20,52	20,63	20,62	20,60	20,49	20,45	20,54	20,60	20,58	20,55	20,61	20,67	20,63	20,64	20,62	20,61	20,66	20,66	20,64	20,63	20,62	20,54	20,60	20,61	20,55	20,57	20,59	20,58	20,59	20,70	20,67	20,62	20,57	20,57	20,58	20,60	20,62	20,62	20,62	20,61	20,62	20,70	20,60	20,65	20,58	20,67	20,62	20,61	20,58	20,64	20,68	20,66	20,51	20,55	20,57	20,60	20,59	20,59	20,67	20,62	20,59	20,56	20,60	20,58	20,56	20,64	20,64	20,64	20,55	20,54	20,60	20,57	20,57	20,60	20,63	20,62	20,65	20,68	20,51	20,59	20,53	20,55	20,63	20,67	20,55	20,64	20,54	20,46	20,54	20,54	20,57	20,62	20,62	20,62	20,58	20,54	20,53	20,62	20,57	20,51	20,45	20,44	20,55	20,54	20,50	20,58	20,61	20,64	20,52	20,53	20,55	20,51	20,57	20,57	20,62	20,58	20,63	20,62	20,58	20,64	20,65	20,55	20,50	20,56	20,55	20,56	20,54	20,55	20,58	20,60	20,54	20,56	20,51	20,55	20,53	20,50	20,50	20,48	20,50	20,49	20,54	20,50	20,56	20,55	20,53	20,60	20,49	20,54	20,54	20,53	20,54	20,50	20,59	20,55	20,48	20,48	20,56	20,54	20,54	20,48	20,58	20,56	20,47	20,50	20,59	20,46	20,38	20,52	20,54	20,45	20,55	20,63	20,48	20,50	20,56	20,62	20,56	20,50	20,53	20,43	20,53	20,48	20,50	20,62	20,62	20,48	20,48	20,58	20,60	20,50	20,47	20,45	20,45	20,57	20,51	20,56	20,57	20,58	20,60	20,55	20,47	20,48	20,52	20,54	20,56	20,57	20,53	20,48	20,51	20,52	20,56	20,60	20,52	20,39	20,42	20,43	20,50	20,53	20,45	20,39	20,43	20,57	20,60	20,52	20,49	20,46	20,51	20,54	20,52	20,43	20,41	20,46	20,44	20,48	20,46	20,41	20,46	20,53	20,56	20,56	20,54	20,50	20,49	20,41	20,45	20,47	20,50	20,48	20,40	20,39	20,59	20,58	20,51	20,46	20,43	20,52	20,50	20,45	20,50	20,37	20,34	20,40	20,49	20,46	20,42	20,45	20,53	20,54	20,48	20,46	20,45	20,44	20,44	20,40	20,45	20,45	20,47	20,55	20,47	20,43	20,49	20,43	20,41	20,45	20,42	20,38	20,36	20,38	20,48	20,48	20,42	20,51	20,61	20,52	20,51	20,48	20,48	20,47	20,37	20,44	20,41	20,47	20,44	20,35	20,39	20,41	20,49	20,49	20,46	20,40	20,39	20,42	20,46	20,61	20,50	20,43	20,48	20,43	20,37	20,46	20,52	20,44	20,45	20,47	20,45	20,32	20,31	20,51	20,49	20,46	20,43	20,41	20,46	20,34	20,40	20,31	20,42	20,42	20,35	20,38	20,50	20,44	20,33	20,34	20,39	20,33	20,38	20,37	20,34	20,43	20,39	20,34	20,32	20,42	20,46	20,38	20,39	
20,36	20,33	20,34	20,38	20,33	20,29	20,23	20,28	20,34	20,41	20,42	20,31	20,34	20,43	20,43	20,46	20,34	20,35	20,28	20,38	20,41	20,38	20,50	20,46	20,33	20,28	20,33	20,45	20,40	20,36	20,42	20,38	20,45	20,46	20,49	20,50	20,52	20,46	20,49	20,48	20,43	20,42	20,50	20,50	20,44	20,32	20,41	20,43	20,45	20,53	20,49	20,42	20,39	20,47	20,49	20,49	20,44	20,44	20,55	20,55	20,50	20,51	20,49	20,43	20,46	20,43	20,51	20,50	20,44	20,50	20,36	20,40	20,58	20,54	20,48	20,44	20,54	20,54	20,48	20,41	20,39	20,39	20,50	20,55	20,48	20,47	20,48	20,46	20,51	20,46	20,47	20,48	20,58	20,62	20,53	20,52	20,47	20,48	20,50	20,42	20,40	20,42	20,40	20,44	20,51	20,52	20,46	20,32	20,37	20,37	20,38	20,56	20,49	20,45	20,48	20,51	20,48	20,43	20,39	20,42	20,45	20,43	20,52	20,52	20,43	20,51	20,54	20,61	20,48	20,45	20,52	20,43	20,39	20,48	20,43	20,50	20,47	20,45	20,48	20,46	20,40	20,43	20,41	20,49	20,51	20,50	20,51	20,51	20,49	20,45	20,51	20,49	20,46	20,49	20,50	20,54	20,49	20,46	20,53	20,50	20,48	20,48	20,52	20,57	20,47	20,41	20,42	20,43	20,47	20,53	20,57	20,45	20,52	20,52	20,51	20,50	20,49	20,46	20,57	20,58	20,47	20,51	20,52	20,45	20,42	20,51	20,56	20,54	20,48	20,50	20,60	20,48	20,48	20,56	20,46	20,42	20,48	20,50	20,46	20,54	20,59	20,57	20,56	20,56	20,57	20,61	20,56	20,49	20,48	20,50	20,57	20,62	20,63	20,52	20,46	20,47	20,51	20,48	20,46	20,58	20,55	20,59	20,57	20,53	20,50	20,53	20,61	20,59	20,59	20,54	20,52	20,55	20,52	20,51	20,58	20,60	20,55	20,54	20,58	20,63	20,66	20,65	20,57	20,67	20,67	20,62	20,56	20,56	20,57	20,53	20,53	20,58	20,50	20,50	20,56	20,56	20,53	20,51	20,57	20,58	20,59	20,67	20,66	20,48	20,53	20,56	20,61	20,72	20,60	20,57	20,59	20,50	20,53	20,62	20,52	20,50	20,48	20,49	20,51	20,36	20,46	20,58	20,57	20,52	20,56	20,56	20,58	20,57	20,53	20,54	20,64	20,63	20,57	20,52	20,60	20,57	20,61	20,59	20,55	20,54	20,61	20,57	20,61	20,59	20,56	20,58	20,53	20,56	20,53	20,55	20,50	20,50	20,62	20,64	20,60	20,62	20,62	20,62	20,60	20,51	20,57	20,62	20,61	20,55	20,62	20,65	20,57	20,57	20,65	20,57	20,47	20,61	20,62	20,57	20,64	20,57	20,51	20,56	20,59	20,59	20,62	20,62	20,51	20,54	20,54	20,61	20,52	20,55	20,56	20,63	20,64	20,59	20,52	20,58	20,58	20,56	20,61	20,60	20,53	20,54	20,60	20,69	20,58	20,53	20,55	20,57	20,60	20,56	20,62	20,60	20,42	20,53	20,53	20,56	20,61	20,59	20,55	20,57	20,54	20,45	20,53	20,51	20,47	20,52	20,54	20,56	20,48	20,48	20,56	20,63	20,63	20,58	20,49	20,52	20,55	20,50	20,51	20,61	20,56	20,49	20,52	20,56	20,60	20,60	20,53	20,49	20,56	20,49	20,48	20,57	20,56	20,59	20,56	20,48	20,53	20,53	20,49	20,51	20,53	20,50	20,48	20,53	20,55	20,53	20,47	20,48	20,49	20,56	20,60	20,54	20,53	20,59	20,52	20,47	20,46	20,55	20,47	20,47	20,59	20,63	20,53	20,51	20,49	20,53	20,55	20,47	20,50	20,55	20,44	20,40	20,44	20,56	20,49	20,43	20,49	20,46	20,40	20,53	20,59	20,57	20,45	20,48	20,54	20,55	20,54	20,48	20,61	20,55	20,52	20,56	20,58	20,57	20,56	20,45	20,41	20,47	20,55	20,57	20,55	20,53	20,49	20,49	20,54	20,46	20,50	20,53	20,53	20,48	20,49	20,48	20,48	20,55	20,45	20,50	20,50	20,47	20,42	20,41	20,36	20,41	20,50	20,47	20,43	20,36	20,47	20,55	20,52	20,49	20,45	20,46	20,57	20,58	20,41	20,42	20,48	20,50	20,47	20,45	20,52	20,55	20,49	20,50	20,54	20,50	20,42	20,42	20,41	20,45	20,43	20,46	20,47	20,37	20,40	20,55	20,58	20,40	20,43	20,48	20,54	20,42	20,35	20,41	20,43	20,44	20,47	20,56	20,50	20,37	20,44	20,53	20,51	20,41	20,39	20,35	20,45	20,44	20,36	20,39	20,43	20,50	20,56	20,48	20,44	20,52	20,49	20,45	20,47	20,50	20,47	20,43	20,49	20,48	20,43	20,49	20,51	20,55	20,52	20,54	20,45	20,39	20,38	20,37	20,40	20,44	20,39	20,48	20,41	20,40	20,43	20,52	20,53	20,39	20,36	20,42	20,43	20,45	20,48	20,44	20,38	20,46	20,44	20,38	20,41	20,56	20,47	20,38	20,41	20,35	20,25	20,38	20,48	20,34	20,32	20,40	20,42	20,47	20,29	20,31	20,34	20,45	20,45	20,31	20,35	20,45	20,43	20,28	20,33	20,40	20,34	20,39	20,41	20,37	20,30	20,32	20,38	20,39	20,39	20,48	20,33	20,35	
20,42	20,35	20,37	20,44	20,44	20,39	20,34	20,29	20,42	20,54	20,50	20,41	20,29	20,33	20,32	20,35	20,42	20,44	20,34	20,38	20,43	20,42	20,48	20,39	20,34	20,35	20,32	20,40	20,32	20,38	20,54	20,46	20,44	20,48	20,44	20,46	20,47	20,40	20,52	20,52	20,43	20,38	20,34	20,48	20,43	20,39	20,47	20,40	20,50	20,57	20,49	20,47	20,49	20,48	20,49	20,54	20,53	20,45	20,52	20,52	20,46	20,51	20,53	20,53	20,42	20,38	20,54	20,48	20,47	20,54	20,43	20,45	20,51	20,55	20,42	20,46	20,53	20,52	20,47	20,45	20,41	20,43	20,49	20,47	20,51	20,48	20,45	20,49	20,46	20,47	20,46	20,45	20,61	20,61	20,60	20,55	20,47	20,50	20,43	20,41	20,41	20,44	20,49	20,37	20,46	20,50	20,50	20,41	20,46	20,46	20,43	20,47	20,47	20,47	20,49	20,49	20,42	20,38	20,43	20,46	20,44	20,47	20,48	20,52	20,42	20,49	20,56	20,59	20,60	20,54	20,55	20,50	20,41	20,48	20,53	20,38	20,42	20,39	20,44	20,46	20,46	20,39	20,44	20,51	20,48	20,43	20,43	20,48	20,60	20,55	20,62	20,57	20,45	20,44	20,53	20,45	20,51	20,49	20,53	20,51	20,46	20,49	20,55	20,58	20,48	20,42	20,45	20,43	20,51	20,56	20,59	20,52	20,51	20,55	20,54	20,55	20,50	20,50	20,51	20,52	20,49	20,56	20,57	20,54	20,49	20,50	20,56	20,59	20,46	20,41	20,47	20,54	20,46	20,51	20,53	20,50	20,49	20,55	20,48	20,54	20,56	20,60	20,55	20,48	20,46	20,53	20,52	20,46	20,47	20,51	20,45	20,45	20,58	20,58	20,51	20,52	20,51	20,48	20,47	20,57	20,58	20,50	20,48	20,56	20,56	20,55	20,58	20,58	20,57	20,52	20,50	20,54	20,51	20,54	20,59	20,56	20,50	20,50	20,52	20,56	20,61	20,56	20,55	20,64	20,62	20,57	20,57	20,57	20,53	20,53	20,50	20,56	20,55	20,58	20,58	20,54	20,58	20,60	20,60	20,56	20,61	20,69	20,66	20,57	20,50	20,54	20,66	20,68	20,71	20,61	20,60	20,56	20,49	20,57	20,56	20,62	20,61	20,47	20,48	20,44	20,57	20,63	20,51	20,51	20,55	20,54	20,51	20,57	20,63	20,62	20,59	20,60	20,64	20,63	20,57	20,58	20,71	20,62	20,54	20,56	20,56	20,54	20,57	20,55	20,49	20,60	20,56	20,57	20,53	20,55	20,57	20,55	20,62	20,63	20,63	20,57	20,56	20,63	20,68	20,58	20,53	20,58	20,63	20,59	20,62	20,66	20,58	20,48	20,55	20,60	20,50	20,57	20,61	20,54	20,52	20,59	20,53	20,56	20,61	20,59	20,58	20,58	20,49	20,56	20,50	20,64	20,62	20,53	20,57	20,62	20,62	20,59	20,53	20,45	20,53	20,57	20,62	20,56	20,53	20,54	20,60	20,62	20,63	20,56	20,60	20,57	20,56	20,61	20,68	20,57	20,52	20,60	20,56	20,61	20,57	20,55	20,54	20,54	20,59	20,53	20,52	20,56	20,53	20,56	20,55	20,57	20,56	20,57	20,58	20,56	20,54	20,55	20,61	20,54	20,55	20,44	20,50	20,55	20,54	20,49	20,53	20,52	20,48	20,49	20,52	20,49	20,50	20,51	20,50	20,55	20,56	20,59	20,59	20,53	20,54	20,54	20,43	20,46	20,54	20,54	20,51	20,51	20,50	20,55	20,52	20,52	20,49	20,46	20,51	20,51	20,57	20,60	20,50	20,42	20,48	20,55	20,53	20,59	20,61	20,56	20,57	20,51	20,51	20,51	20,51	20,48	20,53	20,56	20,45	20,43	20,43	20,53	20,49	20,43	20,42	20,46	20,47	20,50	20,54	20,56	20,46	20,54	20,52	20,56	20,56	20,51	20,54	20,57	20,47	20,55	20,54	20,49	20,46	20,49	20,54	20,49	20,56	20,59	20,62	20,56	20,51	20,51	20,56	20,52	20,51	20,54	20,57	20,56	20,53	20,49	20,53	20,54	20,57	20,46	20,48	20,50	20,43	20,41	20,48	20,57	20,55	20,45	20,44	20,40	20,48	20,42	20,53	20,49	20,53	20,54	20,51	20,55	20,51	20,46	20,53	20,52	20,49	20,45	20,56	20,58	20,51	20,47	20,45	20,46	20,54	20,44	20,39	20,51	20,46	20,41	20,46	20,45	20,55	20,53	20,54	20,49	20,47	20,48	20,52	20,50	20,41	20,45	20,44	20,42	20,49	20,56	20,57	20,40	20,47	20,57	20,61	20,45	20,49	20,46	20,50	20,48	20,42	20,44	20,50	20,46	20,51	20,50	20,49	20,50	20,42	20,45	20,46	20,47	20,49	20,55	20,58	20,59	20,48	20,50	20,48	20,44	20,47	20,51	20,45	20,43	20,45	20,45	20,42	20,47	20,48	20,45	20,53	20,48	20,47	20,53	20,47	20,43	20,45	20,51	20,48	20,51	20,52	20,46	20,39	20,50	20,39	20,41	20,47	20,54	20,47	20,43	20,40	20,35	20,25	20,29	20,50	20,42	20,38	20,38	20,44	20,42	20,33	20,34	20,32	20,27	20,40	20,33	20,28	20,43	20,55	20,44	20,36	20,46	20,41	20,35	20,42	20,36	20,37	20,34	20,40	20,32	20,31	20,38	20,42	20,36	
20,44	20,32	20,33	20,43	20,50	20,43	20,48	20,48	20,45	20,42	20,33	20,38	20,24	20,27	20,38	20,39	20,39	20,46	20,40	20,39	20,45	20,43	20,47	20,39	20,36	20,39	20,49	20,45	20,34	20,30	20,48	20,49	20,50	20,42	20,35	20,36	20,43	20,49	20,50	20,46	20,48	20,48	20,43	20,38	20,40	20,42	20,48	20,48	20,48	20,57	20,51	20,45	20,49	20,59	20,48	20,52	20,60	20,50	20,47	20,52	20,47	20,44	20,44	20,46	20,44	20,32	20,52	20,46	20,50	20,49	20,35	20,49	20,44	20,43	20,43	20,41	20,45	20,46	20,51	20,53	20,41	20,38	20,47	20,43	20,49	20,49	20,46	20,56	20,52	20,47	20,37	20,46	20,54	20,54	20,44	20,39	20,47	20,50	20,46	20,47	20,46	20,52	20,42	20,40	20,38	20,41	20,45	20,35	20,46	20,49	20,46	20,46	20,45	20,47	20,50	20,42	20,42	20,37	20,53	20,51	20,48	20,52	20,51	20,55	20,48	20,51	20,50	20,54	20,62	20,60	20,55	20,52	20,50	20,52	20,56	20,42	20,45	20,47	20,45	20,57	20,50	20,41	20,39	20,50	20,44	20,40	20,45	20,47	20,48	20,52	20,58	20,57	20,50	20,44	20,49	20,45	20,44	20,52	20,51	20,58	20,55	20,56	20,52	20,48	20,52	20,43	20,47	20,48	20,57	20,61	20,58	20,54	20,48	20,56	20,51	20,52	20,51	20,48	20,52	20,48	20,40	20,56	20,58	20,54	20,57	20,53	20,54	20,60	20,44	20,38	20,45	20,46	20,49	20,53	20,55	20,50	20,58	20,61	20,61	20,60	20,52	20,53	20,55	20,54	20,52	20,52	20,52	20,51	20,51	20,58	20,52	20,49	20,54	20,54	20,52	20,48	20,54	20,54	20,49	20,56	20,57	20,49	20,49	20,51	20,52	20,55	20,62	20,59	20,55	20,53	20,50	20,59	20,56	20,58	20,62	20,55	20,54	20,51	20,52	20,52	20,58	20,53	20,56	20,61	20,54	20,50	20,51	20,55	20,48	20,54	20,48	20,52	20,60	20,56	20,54	20,55	20,57	20,62	20,64	20,53	20,54	20,59	20,53	20,55	20,52	20,55	20,61	20,70	20,65	20,56	20,64	20,65	20,67	20,57	20,53	20,61	20,62	20,55	20,53	20,54	20,61	20,62	20,49	20,55	20,55	20,59	20,59	20,53	20,60	20,59	20,53	20,60	20,68	20,67	20,52	20,54	20,63	20,61	20,59	20,61	20,58	20,56	20,54	20,51	20,56	20,58	20,52	20,57	20,59	20,57	20,63	20,56	20,56	20,61	20,56	20,59	20,58	20,60	20,65	20,59	20,56	20,58	20,64	20,53	20,67	20,67	20,62	20,51	20,54	20,60	20,58	20,65	20,62	20,58	20,56	20,52	20,57	20,55	20,52	20,61	20,65	20,64	20,58	20,66	20,63	20,56	20,59	20,51	20,47	20,56	20,61	20,64	20,58	20,53	20,62	20,63	20,63	20,53	20,58	20,56	20,54	20,59	20,56	20,59	20,56	20,57	20,63	20,59	20,64	20,66	20,54	20,55	20,60	20,55	20,46	20,44	20,46	20,47	20,53	20,51	20,53	20,55	20,56	20,53	20,51	20,51	20,58	20,65	20,61	20,55	20,53	20,52	20,55	20,52	20,51	20,54	20,43	20,51	20,52	20,55	20,53	20,60	20,54	20,50	20,49	20,51	20,50	20,54	20,56	20,59	20,59	20,55	20,49	20,53	20,53	20,54	20,46	20,49	20,50	20,51	20,48	20,50	20,46	20,57	20,60	20,58	20,52	20,45	20,51	20,54	20,49	20,59	20,55	20,51	20,53	20,55	20,55	20,57	20,54	20,43	20,45	20,53	20,51	20,51	20,43	20,42	20,45	20,55	20,54	20,48	20,48	20,55	20,50	20,48	20,47	20,42	20,47	20,55	20,53	20,54	20,50	20,48	20,52	20,50	20,47	20,52	20,59	20,53	20,48	20,45	20,51	20,46	20,47	20,52	20,58	20,50	20,44	20,50	20,58	20,52	20,56	20,54	20,54	20,53	20,50	20,51	20,58	20,58	20,52	20,43	20,48	20,50	20,48	20,43	20,50	20,59	20,38	20,45	20,53	20,53	20,56	20,53	20,47	20,43	20,48	20,45	20,51	20,55	20,53	20,54	20,38	20,42	20,53	20,51	20,49	20,51	20,45	20,40	20,40	20,48	20,51	20,54	20,44	20,45	20,50	20,43	20,42	20,48	20,45	20,40	20,51	20,49	20,51	20,52	20,58	20,47	20,44	20,43	20,50	20,51	20,52	20,54	20,47	20,41	20,37	20,45	20,44	20,40	20,39	20,44	20,49	20,55	20,47	20,52	20,47	20,54	20,43	20,42	20,54	20,47	20,52	20,46	20,52	20,52	20,34	20,40	20,41	20,52	20,43	20,54	20,58	20,48	20,48	20,46	20,49	20,45	20,38	20,39	20,39	20,42	20,50	20,49	20,46	20,51	20,49	20,42	20,42	20,47	20,48	20,45	20,48	20,44	20,48	20,53	20,55	20,54	20,55	20,59	20,51	20,49	20,40	20,38	20,47	20,58	20,44	20,47	20,46	20,42	20,34	20,30	20,48	20,49	20,46	20,48	20,43	20,33	20,21	20,24	20,33	20,32	20,37	20,34	20,32	20,35	20,40	20,41	20,37	20,40	20,41	20,40	20,42	20,40	20,36	20,33	20,33	20,41	20,31	20,37	20,42	20,39	
20,39	20,24	20,24	20,28	20,47	20,48	20,46	20,43	20,33	20,24	20,31	20,30	20,32	20,32	20,30	20,35	20,36	20,45	20,40	20,40	20,42	20,43	20,44	20,43	20,42	20,44	20,49	20,47	20,37	20,31	20,45	20,44	20,51	20,45	20,38	20,46	20,50	20,52	20,56	20,44	20,40	20,44	20,49	20,40	20,41	20,42	20,46	20,60	20,50	20,44	20,42	20,42	20,37	20,54	20,52	20,44	20,47	20,55	20,59	20,54	20,49	20,56	20,46	20,45	20,47	20,37	20,41	20,47	20,41	20,49	20,35	20,41	20,50	20,51	20,45	20,48	20,41	20,43	20,48	20,46	20,43	20,38	20,48	20,48	20,48	20,43	20,43	20,50	20,51	20,46	20,39	20,37	20,50	20,51	20,36	20,35	20,48	20,54	20,51	20,47	20,47	20,44	20,41	20,38	20,45	20,42	20,48	20,37	20,47	20,53	20,41	20,48	20,53	20,48	20,48	20,48	20,46	20,44	20,47	20,42	20,46	20,53	20,45	20,52	20,52	20,52	20,44	20,38	20,52	20,54	20,54	20,50	20,51	20,47	20,59	20,47	20,60	20,59	20,58	20,60	20,58	20,51	20,44	20,52	20,49	20,42	20,42	20,47	20,46	20,43	20,43	20,47	20,47	20,48	20,54	20,45	20,46	20,45	20,45	20,46	20,49	20,57	20,50	20,42	20,48	20,51	20,48	20,47	20,55	20,52	20,62	20,59	20,50	20,55	20,50	20,49	20,49	20,52	20,54	20,47	20,42	20,58	20,58	20,54	20,55	20,52	20,54	20,54	20,41	20,49	20,47	20,51	20,56	20,57	20,57	20,46	20,54	20,54	20,53	20,65	20,58	20,48	20,48	20,56	20,54	20,58	20,58	20,50	20,51	20,50	20,41	20,53	20,60	20,54	20,44	20,49	20,62	20,55	20,47	20,49	20,50	20,50	20,51	20,62	20,59	20,55	20,54	20,59	20,53	20,57	20,49	20,52	20,54	20,54	20,61	20,56	20,52	20,53	20,51	20,50	20,59	20,51	20,53	20,57	20,52	20,54	20,59	20,58	20,51	20,53	20,56	20,50	20,56	20,55	20,55	20,58	20,55	20,58	20,65	20,61	20,55	20,54	20,51	20,59	20,54	20,55	20,61	20,67	20,62	20,60	20,60	20,55	20,62	20,58	20,55	20,60	20,66	20,66	20,61	20,58	20,55	20,51	20,46	20,52	20,58	20,60	20,63	20,53	20,58	20,59	20,59	20,62	20,63	20,64	20,55	20,56	20,61	20,59	20,60	20,62	20,68	20,59	20,54	20,54	20,60	20,63	20,51	20,56	20,57	20,57	20,66	20,58	20,56	20,61	20,54	20,56	20,64	20,63	20,71	20,71	20,63	20,62	20,64	20,51	20,62	20,68	20,58	20,57	20,55	20,63	20,57	20,63	20,67	20,65	20,61	20,55	20,56	20,54	20,50	20,55	20,71	20,69	20,62	20,65	20,64	20,57	20,64	20,61	20,46	20,58	20,70	20,66	20,65	20,56	20,57	20,64	20,69	20,61	20,59	20,66	20,63	20,58	20,51	20,50	20,54	20,64	20,67	20,59	20,53	20,64	20,66	20,61	20,58	20,62	20,59	20,48	20,47	20,48	20,51	20,48	20,51	20,53	20,56	20,58	20,55	20,49	20,47	20,54	20,58	20,60	20,50	20,53	20,60	20,57	20,55	20,55	20,51	20,51	20,49	20,57	20,56	20,57	20,56	20,51	20,50	20,54	20,50	20,51	20,55	20,58	20,64	20,59	20,49	20,48	20,55	20,47	20,57	20,56	20,52	20,41	20,42	20,49	20,45	20,60	20,55	20,52	20,58	20,60	20,63	20,57	20,51	20,50	20,48	20,50	20,58	20,63	20,58	20,54	20,52	20,61	20,55	20,53	20,49	20,47	20,44	20,39	20,48	20,55	20,51	20,50	20,48	20,44	20,45	20,56	20,48	20,47	20,49	20,59	20,59	20,59	20,54	20,41	20,44	20,50	20,47	20,56	20,56	20,59	20,56	20,51	20,57	20,58	20,56	20,56	20,55	20,56	20,48	20,47	20,60	20,50	20,56	20,53	20,51	20,56	20,48	20,51	20,57	20,53	20,51	20,44	20,46	20,50	20,49	20,44	20,51	20,50	20,45	20,43	20,54	20,45	20,45	20,50	20,43	20,44	20,50	20,44	20,49	20,54	20,49	20,49	20,41	20,38	20,49	20,48	20,49	20,53	20,48	20,44	20,40	20,39	20,48	20,54	20,50	20,45	20,45	20,41	20,47	20,51	20,44	20,43	20,54	20,51	20,55	20,54	20,53	20,52	20,37	20,51	20,54	20,52	20,45	20,53	20,48	20,44	20,44	20,53	20,50	20,43	20,39	20,38	20,44	20,51	20,50	20,45	20,36	20,41	20,46	20,38	20,45	20,54	20,54	20,48	20,48	20,50	20,42	20,39	20,48	20,47	20,47	20,41	20,54	20,50	20,49	20,43	20,47	20,54	20,43	20,37	20,38	20,49	20,54	20,49	20,50	20,50	20,48	20,47	20,36	20,33	20,46	20,55	20,60	20,59	20,47	20,50	20,47	20,52	20,54	20,50	20,47	20,44	20,50	20,46	20,45	20,48	20,46	20,42	20,41	20,38	20,38	20,39	20,49	20,50	20,36	20,40	20,39	20,37	20,30	20,27	20,42	20,41	20,38	20,40	20,45	20,35	20,29	20,40	20,40	20,37	20,34	20,42	20,49	20,35	20,39	20,32	20,39	20,39	20,43	20,42	20,43	20,43	
20,42	20,31	20,28	20,30	20,31	20,33	20,43	20,40	20,34	20,33	20,35	20,32	20,37	20,35	20,32	20,37	20,40	20,39	20,38	20,42	20,39	20,46	20,39	20,43	20,50	20,52	20,50	20,53	20,41	20,38	20,38	20,39	20,38	20,43	20,36	20,40	20,46	20,46	20,60	20,50	20,50	20,46	20,43	20,40	20,49	20,48	20,50	20,55	20,56	20,48	20,46	20,45	20,48	20,49	20,52	20,44	20,46	20,54	20,65	20,53	20,49	20,55	20,59	20,43	20,44	20,43	20,42	20,44	20,46	20,47	20,43	20,42	20,50	20,51	20,49	20,45	20,46	20,38	20,46	20,46	20,38	20,39	20,49	20,49	20,48	20,39	20,41	20,53	20,49	20,40	20,37	20,38	20,45	20,55	20,41	20,45	20,57	20,54	20,54	20,47	20,39	20,42	20,45	20,38	20,50	20,54	20,49	20,48	20,54	20,49	20,31	20,49	20,56	20,43	20,48	20,48	20,46	20,43	20,43	20,39	20,49	20,45	20,43	20,51	20,49	20,51	20,48	20,40	20,51	20,53	20,53	20,54	20,49	20,43	20,54	20,50	20,56	20,58	20,49	20,55	20,52	20,50	20,46	20,48	20,49	20,45	20,40	20,46	20,53	20,52	20,45	20,47	20,56	20,54	20,58	20,56	20,51	20,44	20,32	20,46	20,40	20,51	20,58	20,63	20,48	20,45	20,57	20,49	20,47	20,55	20,58	20,55	20,43	20,46	20,54	20,53	20,62	20,55	20,53	20,46	20,41	20,51	20,58	20,51	20,57	20,51	20,58	20,57	20,49	20,55	20,55	20,51	20,58	20,56	20,59	20,54	20,52	20,55	20,51	20,55	20,54	20,46	20,48	20,48	20,43	20,41	20,52	20,56	20,52	20,43	20,43	20,56	20,55	20,62	20,59	20,58	20,54	20,52	20,49	20,56	20,52	20,50	20,53	20,53	20,64	20,61	20,58	20,56	20,55	20,56	20,59	20,55	20,54	20,55	20,59	20,60	20,49	20,52	20,59	20,55	20,55	20,55	20,55	20,59	20,54	20,55	20,59	20,57	20,55	20,58	20,59	20,60	20,56	20,57	20,60	20,58	20,56	20,57	20,58	20,58	20,64	20,62	20,61	20,65	20,60	20,63	20,65	20,71	20,62	20,61	20,61	20,49	20,50	20,51	20,57	20,64	20,62	20,61	20,61	20,52	20,56	20,53	20,51	20,60	20,54	20,53	20,60	20,54	20,55	20,61	20,54	20,58	20,57	20,61	20,54	20,51	20,64	20,62	20,54	20,61	20,66	20,66	20,61	20,55	20,59	20,65	20,53	20,59	20,61	20,63	20,66	20,61	20,59	20,64	20,66	20,61	20,57	20,61	20,71	20,70	20,64	20,60	20,62	20,53	20,62	20,66	20,69	20,56	20,56	20,62	20,58	20,63	20,69	20,61	20,58	20,62	20,53	20,54	20,58	20,61	20,65	20,69	20,65	20,60	20,65	20,56	20,59	20,61	20,58	20,64	20,70	20,60	20,61	20,60	20,52	20,50	20,66	20,62	20,61	20,62	20,69	20,63	20,54	20,53	20,61	20,67	20,63	20,60	20,58	20,53	20,62	20,63	20,53	20,62	20,70	20,57	20,53	20,59	20,58	20,54	20,56	20,59	20,56	20,58	20,58	20,50	20,49	20,49	20,53	20,63	20,54	20,54	20,58	20,59	20,58	20,52	20,53	20,54	20,50	20,56	20,54	20,54	20,48	20,47	20,49	20,53	20,55	20,52	20,61	20,59	20,65	20,56	20,50	20,50	20,52	20,53	20,53	20,61	20,56	20,55	20,50	20,55	20,48	20,56	20,55	20,48	20,54	20,61	20,58	20,51	20,53	20,46	20,49	20,44	20,55	20,65	20,60	20,54	20,54	20,60	20,63	20,51	20,48	20,47	20,47	20,47	20,50	20,60	20,50	20,52	20,49	20,47	20,46	20,55	20,52	20,47	20,51	20,62	20,62	20,54	20,57	20,52	20,48	20,54	20,46	20,45	20,54	20,52	20,54	20,49	20,53	20,52	20,60	20,53	20,49	20,52	20,56	20,45	20,61	20,58	20,59	20,58	20,57	20,56	20,54	20,54	20,54	20,51	20,47	20,46	20,48	20,55	20,55	20,46	20,46	20,53	20,47	20,48	20,51	20,48	20,47	20,48	20,36	20,43	20,48	20,49	20,46	20,50	20,48	20,48	20,46	20,44	20,44	20,45	20,59	20,70	20,56	20,46	20,42	20,43	20,46	20,55	20,54	20,54	20,50	20,46	20,52	20,53	20,48	20,53	20,52	20,51	20,53	20,51	20,46	20,53	20,52	20,44	20,48	20,54	20,56	20,48	20,49	20,52	20,51	20,49	20,51	20,46	20,36	20,35	20,42	20,55	20,55	20,46	20,41	20,35	20,42	20,46	20,41	20,51	20,57	20,52	20,48	20,53	20,49	20,44	20,48	20,54	20,47	20,34	20,47	20,51	20,38	20,43	20,47	20,52	20,45	20,42	20,44	20,48	20,50	20,49	20,45	20,44	20,52	20,44	20,36	20,38	20,47	20,57	20,56	20,48	20,42	20,38	20,36	20,50	20,49	20,42	20,46	20,45	20,48	20,45	20,39	20,43	20,41	20,39	20,41	20,39	20,35	20,40	20,52	20,49	20,43	20,40	20,41	20,37	20,36	20,30	20,36	20,40	20,38	20,40	20,46	20,34	20,38	20,49	20,48	20,40	20,30	20,40	20,47	20,38	20,38	20,44	20,39	20,35	20,35	20,41	20,45	20,47	
20,45	20,32	20,37	20,34	20,40	20,36	20,44	20,47	20,46	20,42	20,34	20,36	20,38	20,36	20,39	20,42	20,36	20,44	20,39	20,41	20,38	20,44	20,44	20,43	20,44	20,46	20,48	20,48	20,50	20,39	20,40	20,39	20,33	20,39	20,40	20,35	20,45	20,41	20,48	20,43	20,46	20,50	20,45	20,44	20,49	20,42	20,43	20,44	20,47	20,51	20,53	20,55	20,61	20,53	20,46	20,42	20,43	20,48	20,61	20,49	20,49	20,59	20,55	20,51	20,36	20,38	20,44	20,50	20,45	20,45	20,41	20,46	20,45	20,45	20,47	20,42	20,45	20,42	20,57	20,60	20,47	20,43	20,54	20,55	20,44	20,44	20,47	20,52	20,48	20,39	20,41	20,43	20,47	20,52	20,39	20,43	20,52	20,48	20,49	20,52	20,38	20,41	20,48	20,43	20,48	20,48	20,49	20,46	20,51	20,49	20,34	20,45	20,55	20,45	20,43	20,47	20,46	20,44	20,44	20,47	20,58	20,44	20,50	20,55	20,51	20,55	20,54	20,54	20,50	20,52	20,52	20,55	20,50	20,50	20,50	20,53	20,53	20,51	20,48	20,43	20,50	20,48	20,50	20,46	20,47	20,43	20,36	20,45	20,58	20,57	20,46	20,44	20,49	20,54	20,54	20,54	20,53	20,56	20,42	20,40	20,40	20,46	20,50	20,62	20,52	20,40	20,50	20,52	20,53	20,55	20,55	20,48	20,42	20,47	20,52	20,52	20,51	20,54	20,49	20,52	20,42	20,41	20,49	20,53	20,56	20,54	20,59	20,56	20,57	20,62	20,61	20,62	20,60	20,56	20,56	20,61	20,57	20,52	20,50	20,48	20,51	20,53	20,50	20,55	20,51	20,49	20,51	20,58	20,61	20,54	20,54	20,55	20,62	20,63	20,60	20,46	20,56	20,53	20,48	20,52	20,57	20,50	20,50	20,51	20,58	20,61	20,55	20,57	20,56	20,55	20,49	20,61	20,57	20,59	20,64	20,61	20,57	20,57	20,67	20,65	20,55	20,57	20,59	20,58	20,57	20,62	20,59	20,55	20,55	20,57	20,60	20,62	20,65	20,61	20,60	20,64	20,57	20,58	20,66	20,63	20,60	20,57	20,59	20,62	20,60	20,56	20,61	20,73	20,65	20,55	20,58	20,54	20,52	20,55	20,54	20,60	20,58	20,52	20,57	20,57	20,53	20,56	20,63	20,66	20,58	20,57	20,60	20,53	20,50	20,57	20,60	20,57	20,58	20,62	20,58	20,54	20,63	20,64	20,58	20,58	20,53	20,56	20,60	20,53	20,57	20,64	20,63	20,62	20,59	20,66	20,64	20,50	20,59	20,70	20,64	20,68	20,63	20,61	20,61	20,62	20,63	20,59	20,61	20,56	20,62	20,67	20,66	20,64	20,58	20,61	20,63	20,56	20,69	20,64	20,58	20,58	20,56	20,52	20,62	20,65	20,61	20,62	20,57	20,62	20,60	20,58	20,65	20,66	20,65	20,73	20,64	20,58	20,60	20,62	20,53	20,49	20,53	20,63	20,61	20,59	20,61	20,59	20,63	20,55	20,58	20,62	20,65	20,57	20,62	20,55	20,53	20,56	20,49	20,65	20,64	20,57	20,54	20,62	20,57	20,61	20,64	20,63	20,54	20,53	20,60	20,54	20,49	20,58	20,66	20,72	20,58	20,52	20,62	20,64	20,54	20,55	20,55	20,51	20,55	20,61	20,68	20,58	20,51	20,53	20,57	20,53	20,47	20,55	20,57	20,62	20,59	20,53	20,45	20,44	20,53	20,54	20,51	20,53	20,57	20,55	20,56	20,63	20,55	20,57	20,56	20,48	20,54	20,60	20,62	20,53	20,51	20,44	20,50	20,51	20,53	20,59	20,53	20,50	20,53	20,58	20,59	20,53	20,51	20,50	20,48	20,50	20,55	20,62	20,55	20,52	20,50	20,53	20,57	20,58	20,50	20,49	20,51	20,61	20,65	20,53	20,55	20,56	20,56	20,55	20,50	20,48	20,51	20,54	20,49	20,47	20,43	20,41	20,48	20,54	20,51	20,48	20,50	20,52	20,58	20,60	20,62	20,58	20,54	20,53	20,61	20,60	20,57	20,49	20,50	20,47	20,48	20,53	20,50	20,47	20,43	20,46	20,45	20,44	20,48	20,50	20,59	20,56	20,47	20,44	20,51	20,49	20,49	20,53	20,51	20,53	20,53	20,54	20,47	20,41	20,55	20,63	20,49	20,43	20,41	20,46	20,49	20,52	20,53	20,51	20,57	20,52	20,52	20,46	20,53	20,56	20,52	20,43	20,42	20,56	20,54	20,55	20,53	20,41	20,41	20,51	20,50	20,47	20,47	20,52	20,44	20,50	20,53	20,55	20,43	20,38	20,45	20,48	20,47	20,48	20,48	20,44	20,44	20,52	20,49	20,48	20,47	20,43	20,55	20,53	20,46	20,47	20,51	20,46	20,48	20,47	20,48	20,56	20,34	20,41	20,55	20,55	20,44	20,48	20,53	20,42	20,38	20,35	20,40	20,44	20,41	20,41	20,41	20,42	20,44	20,45	20,48	20,44	20,39	20,42	20,39	20,42	20,44	20,47	20,42	20,51	20,46	20,39	20,35	20,44	20,47	20,40	20,43	20,40	20,37	20,37	20,57	20,50	20,32	20,32	20,36	20,31	20,31	20,29	20,26	20,32	20,42	20,33	20,38	20,42	20,53	20,42	20,50	20,38	20,26	20,33	20,47	20,37	20,42	20,38	20,33	20,27	20,21	20,37	20,46	20,42	
20,45	20,36	20,37	20,36	20,34	20,35	20,36	20,37	20,39	20,41	20,36	20,39	20,44	20,42	20,45	20,42	20,36	20,37	20,35	20,38	20,41	20,46	20,47	20,52	20,46	20,45	20,45	20,39	20,35	20,40	20,39	20,40	20,32	20,32	20,37	20,42	20,43	20,44	20,41	20,43	20,43	20,41	20,38	20,38	20,46	20,39	20,39	20,41	20,33	20,42	20,44	20,44	20,49	20,50	20,49	20,50	20,43	20,50	20,48	20,50	20,47	20,53	20,47	20,51	20,40	20,35	20,44	20,49	20,45	20,46	20,46	20,52	20,51	20,53	20,45	20,48	20,56	20,55	20,53	20,55	20,49	20,50	20,63	20,60	20,47	20,49	20,56	20,52	20,52	20,46	20,47	20,43	20,43	20,47	20,37	20,36	20,45	20,48	20,49	20,53	20,54	20,45	20,50	20,46	20,45	20,46	20,51	20,47	20,47	20,48	20,36	20,43	20,53	20,46	20,45	20,45	20,45	20,44	20,39	20,42	20,50	20,54	20,53	20,58	20,52	20,60	20,51	20,57	20,51	20,46	20,48	20,52	20,57	20,54	20,54	20,53	20,61	20,61	20,50	20,43	20,47	20,55	20,47	20,45	20,40	20,46	20,43	20,42	20,45	20,47	20,43	20,45	20,44	20,34	20,42	20,47	20,46	20,58	20,57	20,48	20,44	20,44	20,44	20,50	20,48	20,48	20,44	20,49	20,53	20,56	20,52	20,48	20,49	20,52	20,48	20,45	20,42	20,51	20,57	20,56	20,54	20,48	20,44	20,48	20,57	20,56	20,59	20,50	20,47	20,61	20,62	20,59	20,55	20,46	20,52	20,57	20,63	20,46	20,45	20,56	20,55	20,60	20,52	20,52	20,55	20,54	20,54	20,65	20,62	20,56	20,52	20,54	20,59	20,59	20,53	20,48	20,55	20,60	20,47	20,56	20,56	20,53	20,52	20,52	20,63	20,58	20,53	20,57	20,58	20,52	20,50	20,53	20,53	20,60	20,57	20,51	20,52	20,61	20,62	20,61	20,61	20,65	20,62	20,58	20,51	20,57	20,57	20,60	20,58	20,57	20,60	20,62	20,66	20,68	20,59	20,62	20,61	20,59	20,60	20,58	20,53	20,54	20,55	20,51	20,56	20,61	20,53	20,68	20,64	20,53	20,65	20,58	20,56	20,60	20,60	20,58	20,63	20,62	20,57	20,57	20,53	20,55	20,66	20,58	20,60	20,65	20,69	20,55	20,54	20,67	20,65	20,58	20,61	20,60	20,64	20,65	20,60	20,54	20,54	20,64	20,57	20,50	20,60	20,55	20,51	20,59	20,65	20,61	20,61	20,62	20,67	20,59	20,61	20,69	20,67	20,62	20,63	20,58	20,63	20,58	20,61	20,59	20,61	20,56	20,65	20,65	20,67	20,66	20,65	20,63	20,58	20,60	20,64	20,68	20,62	20,55	20,46	20,57	20,61	20,68	20,62	20,63	20,59	20,63	20,61	20,56	20,66	20,73	20,64	20,70	20,73	20,60	20,51	20,55	20,60	20,58	20,58	20,62	20,65	20,58	20,62	20,66	20,58	20,50	20,43	20,55	20,60	20,64	20,62	20,49	20,51	20,57	20,50	20,59	20,60	20,59	20,58	20,57	20,55	20,54	20,66	20,63	20,56	20,59	20,62	20,52	20,45	20,60	20,67	20,74	20,61	20,52	20,58	20,56	20,50	20,54	20,59	20,57	20,56	20,64	20,72	20,64	20,55	20,63	20,60	20,54	20,48	20,51	20,61	20,58	20,53	20,51	20,42	20,43	20,50	20,53	20,54	20,49	20,50	20,56	20,46	20,56	20,58	20,58	20,59	20,50	20,52	20,58	20,58	20,54	20,49	20,47	20,55	20,51	20,52	20,68	20,51	20,49	20,50	20,56	20,66	20,53	20,52	20,49	20,54	20,52	20,54	20,59	20,60	20,56	20,48	20,57	20,58	20,58	20,53	20,52	20,52	20,55	20,57	20,52	20,52	20,50	20,52	20,50	20,51	20,53	20,54	20,50	20,45	20,41	20,44	20,42	20,45	20,49	20,46	20,49	20,45	20,46	20,60	20,54	20,55	20,53	20,55	20,52	20,55	20,64	20,51	20,47	20,50	20,54	20,57	20,53	20,55	20,45	20,49	20,54	20,43	20,39	20,44	20,47	20,52	20,50	20,48	20,50	20,52	20,52	20,55	20,61	20,52	20,47	20,49	20,58	20,54	20,58	20,53	20,50	20,49	20,48	20,45	20,51	20,54	20,46	20,53	20,50	20,52	20,50	20,44	20,50	20,58	20,47	20,56	20,46	20,43	20,60	20,62	20,53	20,59	20,50	20,43	20,52	20,47	20,45	20,48	20,48	20,45	20,54	20,55	20,46	20,39	20,38	20,47	20,47	20,40	20,44	20,49	20,46	20,46	20,50	20,53	20,54	20,48	20,39	20,51	20,50	20,35	20,40	20,43	20,47	20,45	20,48	20,45	20,49	20,41	20,36	20,47	20,47	20,44	20,48	20,47	20,50	20,37	20,35	20,37	20,36	20,36	20,35	20,43	20,42	20,42	20,46	20,42	20,36	20,35	20,49	20,52	20,41	20,47	20,55	20,42	20,53	20,49	20,35	20,36	20,43	20,41	20,44	20,50	20,42	20,39	20,43	20,56	20,44	20,34	20,26	20,39	20,38	20,39	20,38	20,26	20,32	20,47	20,43	20,36	20,42	20,56	20,50	20,43	20,54	20,34	20,37	20,44	20,42	20,35	20,35	20,37	20,35	20,34	20,41	20,44	20,51	
20,44	20,36	20,34	20,38	20,30	20,39	20,38	20,45	20,44	20,47	20,37	20,33	20,43	20,38	20,41	20,40	20,36	20,36	20,32	20,42	20,46	20,44	20,52	20,42	20,44	20,41	20,40	20,44	20,38	20,30	20,41	20,43	20,45	20,40	20,37	20,45	20,44	20,37	20,48	20,46	20,47	20,50	20,35	20,35	20,50	20,46	20,46	20,43	20,31	20,38	20,41	20,39	20,37	20,50	20,49	20,52	20,42	20,54	20,57	20,51	20,54	20,52	20,54	20,58	20,51	20,47	20,51	20,44	20,42	20,47	20,43	20,50	20,51	20,53	20,54	20,51	20,54	20,48	20,46	20,49	20,50	20,51	20,56	20,56	20,47	20,48	20,51	20,54	20,48	20,53	20,48	20,45	20,43	20,53	20,50	20,48	20,37	20,42	20,48	20,53	20,50	20,54	20,52	20,45	20,48	20,39	20,45	20,46	20,43	20,43	20,40	20,46	20,50	20,43	20,46	20,49	20,46	20,52	20,43	20,32	20,38	20,39	20,50	20,49	20,47	20,48	20,53	20,48	20,52	20,50	20,46	20,37	20,47	20,54	20,58	20,58	20,59	20,57	20,53	20,44	20,51	20,51	20,51	20,48	20,46	20,38	20,44	20,47	20,46	20,47	20,47	20,46	20,48	20,55	20,51	20,50	20,45	20,55	20,57	20,55	20,52	20,50	20,46	20,48	20,52	20,48	20,48	20,54	20,60	20,56	20,53	20,45	20,47	20,55	20,48	20,44	20,48	20,47	20,52	20,56	20,53	20,55	20,45	20,44	20,54	20,65	20,58	20,47	20,46	20,50	20,50	20,57	20,60	20,51	20,48	20,54	20,63	20,53	20,42	20,51	20,54	20,57	20,54	20,54	20,61	20,53	20,53	20,63	20,57	20,48	20,55	20,56	20,53	20,48	20,48	20,54	20,61	20,58	20,52	20,63	20,57	20,49	20,61	20,59	20,57	20,60	20,58	20,52	20,46	20,51	20,58	20,64	20,56	20,63	20,62	20,57	20,52	20,59	20,61	20,55	20,57	20,62	20,63	20,62	20,58	20,60	20,59	20,59	20,58	20,63	20,55	20,57	20,60	20,61	20,61	20,71	20,68	20,61	20,61	20,57	20,58	20,60	20,66	20,63	20,57	20,65	20,62	20,66	20,59	20,54	20,65	20,59	20,59	20,66	20,66	20,54	20,65	20,62	20,56	20,58	20,57	20,60	20,58	20,58	20,63	20,62	20,61	20,57	20,60	20,63	20,65	20,64	20,58	20,58	20,62	20,59	20,56	20,55	20,56	20,62	20,67	20,59	20,60	20,62	20,56	20,60	20,59	20,59	20,61	20,69	20,71	20,67	20,64	20,67	20,69	20,59	20,59	20,61	20,65	20,62	20,58	20,61	20,71	20,67	20,62	20,60	20,63	20,66	20,64	20,64	20,57	20,60	20,64	20,68	20,65	20,67	20,57	20,56	20,57	20,60	20,67	20,61	20,58	20,58	20,62	20,59	20,70	20,73	20,63	20,65	20,64	20,57	20,60	20,56	20,51	20,53	20,62	20,63	20,64	20,63	20,71	20,69	20,61	20,49	20,53	20,59	20,62	20,60	20,55	20,53	20,58	20,63	20,54	20,58	20,67	20,56	20,59	20,56	20,58	20,52	20,58	20,60	20,61	20,62	20,60	20,46	20,48	20,62	20,69	20,70	20,64	20,58	20,53	20,46	20,51	20,59	20,59	20,65	20,59	20,50	20,64	20,61	20,47	20,60	20,54	20,57	20,53	20,52	20,59	20,61	20,59	20,55	20,59	20,45	20,47	20,47	20,54	20,52	20,51	20,55	20,51	20,49	20,49	20,61	20,59	20,52	20,54	20,58	20,58	20,54	20,56	20,56	20,58	20,60	20,52	20,60	20,57	20,53	20,54	20,55	20,61	20,51	20,47	20,54	20,56	20,56	20,55	20,59	20,52	20,54	20,52	20,56	20,59	20,57	20,54	20,50	20,56	20,53	20,54	20,58	20,52	20,56	20,57	20,56	20,56	20,56	20,51	20,50	20,45	20,43	20,52	20,52	20,54	20,43	20,46	20,51	20,56	20,47	20,59	20,57	20,52	20,51	20,51	20,48	20,45	20,59	20,55	20,45	20,49	20,55	20,48	20,55	20,54	20,48	20,48	20,57	20,51	20,49	20,45	20,48	20,50	20,47	20,43	20,45	20,58	20,53	20,57	20,64	20,48	20,43	20,53	20,53	20,50	20,47	20,56	20,50	20,50	20,54	20,51	20,54	20,53	20,42	20,55	20,52	20,40	20,42	20,49	20,51	20,52	20,38	20,41	20,46	20,46	20,56	20,51	20,51	20,46	20,52	20,42	20,44	20,54	20,55	20,44	20,51	20,54	20,53	20,60	20,50	20,42	20,43	20,46	20,50	20,43	20,41	20,42	20,50	20,48	20,51	20,49	20,54	20,55	20,43	20,52	20,53	20,49	20,43	20,44	20,45	20,50	20,55	20,47	20,49	20,51	20,41	20,41	20,46	20,42	20,43	20,40	20,37	20,44	20,44	20,54	20,41	20,40	20,49	20,51	20,52	20,45	20,52	20,52	20,42	20,31	20,35	20,46	20,50	20,49	20,61	20,50	20,42	20,47	20,44	20,41	20,38	20,42	20,46	20,48	20,40	20,42	20,39	20,42	20,41	20,38	20,37	20,34	20,46	20,39	20,35	20,34	20,37	20,42	20,38	20,47	20,42	20,50	20,45	20,44	20,52	20,45	20,40	20,45	20,45	20,36	20,29	20,40	20,45	20,41	20,40	20,41	20,46	
20,37	20,33	20,30	20,38	20,38	20,40	20,40	20,47	20,53	20,47	20,32	20,35	20,40	20,43	20,39	20,34	20,33	20,36	20,33	20,37	20,44	20,41	20,41	20,33	20,42	20,41	20,40	20,52	20,47	20,42	20,41	20,40	20,41	20,40	20,47	20,41	20,40	20,40	20,59	20,54	20,49	20,49	20,48	20,43	20,54	20,47	20,47	20,41	20,37	20,47	20,43	20,40	20,38	20,45	20,45	20,50	20,42	20,46	20,57	20,50	20,50	20,53	20,56	20,53	20,46	20,50	20,54	20,47	20,50	20,46	20,41	20,50	20,56	20,52	20,56	20,53	20,44	20,42	20,42	20,48	20,47	20,41	20,47	20,47	20,37	20,40	20,48	20,52	20,46	20,49	20,52	20,49	20,49	20,51	20,53	20,47	20,49	20,46	20,48	20,50	20,48	20,49	20,53	20,39	20,50	20,45	20,50	20,52	20,51	20,45	20,37	20,46	20,50	20,45	20,42	20,52	20,42	20,46	20,45	20,36	20,44	20,41	20,43	20,49	20,45	20,50	20,50	20,54	20,52	20,55	20,58	20,46	20,43	20,50	20,47	20,54	20,56	20,57	20,61	20,54	20,48	20,51	20,52	20,50	20,51	20,49	20,47	20,46	20,49	20,56	20,46	20,52	20,49	20,51	20,61	20,51	20,44	20,53	20,62	20,54	20,48	20,55	20,50	20,47	20,54	20,50	20,51	20,45	20,59	20,59	20,62	20,48	20,50	20,57	20,54	20,53	20,49	20,45	20,48	20,63	20,51	20,48	20,46	20,43	20,50	20,65	20,60	20,53	20,43	20,42	20,46	20,48	20,54	20,57	20,53	20,54	20,63	20,58	20,52	20,55	20,53	20,59	20,55	20,53	20,59	20,52	20,54	20,53	20,55	20,45	20,54	20,62	20,55	20,58	20,64	20,58	20,60	20,66	20,61	20,59	20,47	20,43	20,58	20,63	20,59	20,55	20,61	20,60	20,56	20,56	20,50	20,64	20,63	20,64	20,65	20,62	20,54	20,58	20,71	20,65	20,57	20,58	20,61	20,62	20,66	20,55	20,53	20,60	20,56	20,64	20,56	20,54	20,73	20,61	20,60	20,69	20,67	20,55	20,61	20,69	20,62	20,61	20,62	20,66	20,62	20,59	20,66	20,64	20,71	20,62	20,63	20,64	20,60	20,61	20,62	20,59	20,61	20,66	20,57	20,59	20,60	20,62	20,53	20,59	20,64	20,64	20,64	20,55	20,62	20,66	20,62	20,63	20,63	20,62	20,57	20,55	20,58	20,61	20,59	20,58	20,58	20,56	20,54	20,60	20,60	20,66	20,68	20,64	20,62	20,57	20,65	20,72	20,68	20,67	20,64	20,58	20,61	20,62	20,76	20,66	20,60	20,65	20,65	20,64	20,59	20,60	20,61	20,66	20,65	20,62	20,75	20,71	20,62	20,62	20,63	20,62	20,58	20,61	20,62	20,61	20,66	20,63	20,62	20,62	20,59	20,58	20,64	20,60	20,50	20,60	20,64	20,58	20,62	20,57	20,50	20,52	20,61	20,64	20,66	20,68	20,61	20,56	20,64	20,60	20,57	20,62	20,72	20,64	20,54	20,57	20,60	20,59	20,58	20,64	20,68	20,59	20,58	20,60	20,58	20,60	20,50	20,55	20,66	20,59	20,61	20,58	20,59	20,65	20,64	20,63	20,59	20,68	20,60	20,53	20,55	20,57	20,54	20,66	20,62	20,56	20,67	20,60	20,50	20,55	20,62	20,63	20,58	20,48	20,59	20,60	20,60	20,54	20,62	20,46	20,45	20,52	20,44	20,51	20,55	20,55	20,57	20,55	20,48	20,56	20,51	20,51	20,54	20,54	20,55	20,57	20,62	20,59	20,61	20,59	20,54	20,63	20,57	20,50	20,55	20,52	20,57	20,51	20,53	20,55	20,52	20,52	20,46	20,58	20,53	20,44	20,56	20,57	20,51	20,51	20,55	20,50	20,55	20,59	20,56	20,59	20,58	20,55	20,58	20,57	20,51	20,50	20,55	20,51	20,56	20,60	20,67	20,60	20,54	20,49	20,53	20,56	20,55	20,48	20,59	20,61	20,53	20,50	20,54	20,48	20,47	20,52	20,54	20,44	20,49	20,53	20,47	20,41	20,56	20,49	20,48	20,47	20,46	20,50	20,50	20,50	20,50	20,52	20,45	20,34	20,53	20,59	20,54	20,54	20,50	20,48	20,55	20,52	20,49	20,45	20,53	20,54	20,54	20,51	20,56	20,58	20,57	20,43	20,53	20,56	20,46	20,50	20,57	20,57	20,53	20,47	20,42	20,43	20,53	20,55	20,50	20,50	20,46	20,44	20,45	20,51	20,58	20,47	20,42	20,44	20,54	20,47	20,48	20,47	20,48	20,51	20,49	20,39	20,43	20,44	20,45	20,49	20,55	20,51	20,45	20,54	20,50	20,45	20,54	20,52	20,54	20,46	20,37	20,41	20,45	20,59	20,57	20,49	20,51	20,50	20,51	20,52	20,48	20,51	20,38	20,32	20,38	20,45	20,51	20,52	20,44	20,50	20,55	20,56	20,61	20,60	20,52	20,40	20,28	20,36	20,41	20,49	20,45	20,58	20,50	20,53	20,44	20,47	20,49	20,44	20,49	20,52	20,49	20,42	20,45	20,44	20,36	20,38	20,42	20,35	20,41	20,51	20,41	20,28	20,28	20,40	20,44	20,40	20,47	20,39	20,52	20,45	20,39	20,35	20,39	20,33	20,35	20,44	20,40	20,34	20,48	20,46	20,44	20,34	20,34	20,40	
20,32	20,33	20,30	20,36	20,40	20,32	20,41	20,50	20,47	20,50	20,39	20,28	20,36	20,39	20,38	20,42	20,41	20,36	20,37	20,35	20,37	20,44	20,44	20,45	20,39	20,39	20,39	20,47	20,44	20,40	20,42	20,39	20,35	20,40	20,37	20,46	20,47	20,47	20,47	20,49	20,47	20,53	20,49	20,51	20,40	20,50	20,47	20,44	20,42	20,51	20,51	20,48	20,48	20,48	20,42	20,51	20,53	20,51	20,52	20,45	20,50	20,47	20,55	20,51	20,48	20,47	20,49	20,57	20,47	20,47	20,41	20,55	20,50	20,50	20,54	20,52	20,53	20,53	20,42	20,43	20,48	20,38	20,41	20,46	20,40	20,37	20,51	20,57	20,53	20,44	20,48	20,56	20,54	20,54	20,49	20,47	20,48	20,46	20,45	20,46	20,41	20,38	20,45	20,39	20,41	20,41	20,50	20,52	20,52	20,51	20,39	20,40	20,46	20,53	20,55	20,48	20,52	20,44	20,43	20,37	20,43	20,45	20,52	20,54	20,39	20,53	20,51	20,51	20,53	20,54	20,52	20,52	20,46	20,40	20,48	20,50	20,60	20,62	20,52	20,52	20,46	20,46	20,51	20,50	20,54	20,52	20,53	20,46	20,46	20,50	20,56	20,55	20,47	20,37	20,55	20,59	20,50	20,53	20,61	20,52	20,44	20,47	20,49	20,49	20,48	20,48	20,52	20,46	20,47	20,55	20,55	20,54	20,51	20,53	20,57	20,42	20,47	20,49	20,49	20,55	20,49	20,44	20,44	20,50	20,49	20,59	20,51	20,46	20,42	20,47	20,56	20,62	20,55	20,48	20,52	20,54	20,62	20,50	20,47	20,54	20,57	20,58	20,58	20,56	20,55	20,59	20,51	20,48	20,52	20,48	20,49	20,56	20,59	20,62	20,63	20,57	20,63	20,64	20,58	20,55	20,45	20,44	20,53	20,60	20,57	20,55	20,63	20,66	20,63	20,60	20,57	20,63	20,63	20,56	20,62	20,59	20,53	20,54	20,67	20,65	20,64	20,55	20,56	20,59	20,57	20,54	20,60	20,62	20,65	20,65	20,60	20,60	20,66	20,67	20,61	20,60	20,66	20,65	20,55	20,64	20,58	20,56	20,59	20,61	20,56	20,55	20,63	20,67	20,66	20,67	20,60	20,54	20,58	20,59	20,54	20,69	20,63	20,60	20,66	20,58	20,57	20,61	20,54	20,57	20,64	20,62	20,63	20,65	20,68	20,66	20,59	20,58	20,63	20,57	20,66	20,64	20,68	20,71	20,58	20,64	20,62	20,64	20,61	20,60	20,54	20,52	20,58	20,65	20,62	20,59	20,52	20,60	20,70	20,63	20,64	20,60	20,67	20,68	20,68	20,68	20,61	20,64	20,60	20,57	20,65	20,64	20,63	20,63	20,63	20,63	20,67	20,71	20,65	20,66	20,68	20,62	20,56	20,55	20,65	20,67	20,61	20,61	20,57	20,63	20,64	20,67	20,68	20,64	20,59	20,61	20,72	20,62	20,55	20,66	20,62	20,52	20,60	20,57	20,60	20,71	20,62	20,62	20,61	20,58	20,56	20,67	20,68	20,70	20,61	20,52	20,56	20,55	20,60	20,71	20,68	20,59	20,60	20,64	20,67	20,60	20,50	20,54	20,60	20,60	20,60	20,60	20,67	20,65	20,58	20,58	20,58	20,69	20,65	20,59	20,60	20,55	20,52	20,51	20,58	20,57	20,61	20,54	20,54	20,56	20,57	20,49	20,52	20,53	20,63	20,64	20,60	20,49	20,51	20,46	20,47	20,57	20,47	20,45	20,54	20,58	20,63	20,55	20,51	20,53	20,47	20,58	20,55	20,53	20,53	20,53	20,60	20,59	20,54	20,58	20,50	20,64	20,66	20,52	20,56	20,57	20,57	20,53	20,52	20,57	20,49	20,48	20,49	20,58	20,52	20,47	20,57	20,59	20,48	20,49	20,52	20,50	20,54	20,63	20,68	20,58	20,42	20,45	20,55	20,58	20,46	20,48	20,58	20,55	20,51	20,60	20,57	20,61	20,58	20,53	20,49	20,47	20,45	20,46	20,45	20,56	20,59	20,51	20,58	20,50	20,40	20,44	20,56	20,50	20,46	20,37	20,43	20,46	20,44	20,52	20,53	20,50	20,49	20,45	20,51	20,47	20,44	20,52	20,50	20,37	20,46	20,62	20,57	20,55	20,50	20,52	20,49	20,49	20,49	20,54	20,57	20,50	20,45	20,46	20,53	20,59	20,52	20,51	20,53	20,52	20,48	20,45	20,46	20,53	20,60	20,53	20,50	20,42	20,49	20,50	20,45	20,44	20,42	20,46	20,54	20,55	20,51	20,48	20,44	20,37	20,41	20,47	20,53	20,45	20,40	20,49	20,49	20,46	20,48	20,49	20,42	20,50	20,54	20,48	20,41	20,49	20,52	20,43	20,52	20,46	20,49	20,48	20,32	20,35	20,44	20,44	20,49	20,52	20,43	20,32	20,48	20,54	20,44	20,49	20,41	20,32	20,41	20,39	20,46	20,44	20,49	20,45	20,48	20,53	20,51	20,62	20,51	20,42	20,39	20,43	20,57	20,50	20,46	20,49	20,49	20,53	20,49	20,46	20,45	20,35	20,40	20,45	20,48	20,45	20,43	20,37	20,35	20,35	20,47	20,48	20,40	20,44	20,40	20,37	20,30	20,41	20,44	20,40	20,44	20,41	20,34	20,41	20,34	20,32	20,29	20,30	20,36	20,35	20,42	20,40	20,46	20,49	20,38	20,47	20,46	20,44	
20,48	20,30	20,37	20,36	20,36	20,32	20,41	20,47	20,42	20,42	20,37	20,39	20,39	20,39	20,41	20,43	20,54	20,39	20,31	20,43	20,33	20,42	20,47	20,49	20,48	20,34	20,43	20,55	20,42	20,36	20,35	20,34	20,37	20,44	20,39	20,44	20,47	20,50	20,51	20,36	20,41	20,46	20,47	20,48	20,45	20,52	20,44	20,45	20,44	20,39	20,41	20,49	20,61	20,59	20,54	20,55	20,58	20,48	20,52	20,41	20,51	20,57	20,61	20,53	20,43	20,44	20,48	20,52	20,52	20,42	20,45	20,51	20,44	20,42	20,51	20,51	20,48	20,47	20,40	20,36	20,45	20,35	20,44	20,46	20,41	20,51	20,55	20,47	20,50	20,47	20,42	20,45	20,47	20,60	20,51	20,48	20,50	20,43	20,51	20,53	20,50	20,44	20,47	20,46	20,49	20,47	20,45	20,45	20,52	20,49	20,39	20,44	20,51	20,50	20,52	20,43	20,41	20,48	20,42	20,42	20,40	20,45	20,48	20,50	20,44	20,49	20,49	20,51	20,45	20,45	20,42	20,42	20,50	20,46	20,53	20,54	20,61	20,56	20,48	20,42	20,49	20,46	20,57	20,62	20,56	20,55	20,50	20,50	20,54	20,57	20,54	20,57	20,43	20,36	20,43	20,59	20,54	20,55	20,55	20,54	20,46	20,48	20,49	20,53	20,51	20,47	20,50	20,48	20,52	20,57	20,56	20,50	20,59	20,56	20,58	20,54	20,51	20,47	20,53	20,50	20,46	20,47	20,52	20,60	20,63	20,58	20,55	20,52	20,46	20,52	20,61	20,58	20,53	20,51	20,54	20,58	20,58	20,50	20,42	20,53	20,61	20,61	20,62	20,64	20,66	20,59	20,55	20,54	20,60	20,57	20,49	20,53	20,65	20,58	20,54	20,57	20,67	20,64	20,55	20,57	20,52	20,41	20,50	20,57	20,58	20,53	20,53	20,61	20,59	20,59	20,62	20,64	20,53	20,58	20,63	20,58	20,58	20,61	20,60	20,60	20,62	20,58	20,50	20,57	20,59	20,53	20,62	20,58	20,57	20,64	20,61	20,57	20,62	20,62	20,60	20,61	20,60	20,67	20,62	20,60	20,57	20,62	20,61	20,63	20,68	20,62	20,62	20,65	20,66	20,61	20,63	20,58	20,59	20,66	20,55	20,68	20,65	20,59	20,68	20,59	20,63	20,61	20,52	20,62	20,64	20,68	20,60	20,60	20,67	20,59	20,53	20,56	20,59	20,60	20,63	20,67	20,66	20,61	20,65	20,71	20,71	20,65	20,62	20,62	20,55	20,54	20,52	20,62	20,69	20,65	20,60	20,57	20,63	20,66	20,62	20,61	20,60	20,66	20,74	20,65	20,63	20,58	20,62	20,62	20,60	20,67	20,65	20,60	20,61	20,61	20,65	20,63	20,66	20,67	20,70	20,70	20,64	20,55	20,67	20,67	20,62	20,61	20,58	20,62	20,67	20,63	20,66	20,64	20,63	20,67	20,70	20,69	20,60	20,66	20,68	20,60	20,57	20,60	20,52	20,58	20,68	20,66	20,66	20,56	20,63	20,62	20,62	20,62	20,59	20,58	20,57	20,62	20,60	20,58	20,63	20,62	20,60	20,58	20,62	20,57	20,60	20,58	20,56	20,61	20,64	20,58	20,57	20,58	20,53	20,55	20,58	20,58	20,60	20,61	20,62	20,55	20,59	20,52	20,55	20,60	20,57	20,58	20,52	20,57	20,58	20,55	20,54	20,53	20,64	20,56	20,61	20,60	20,53	20,48	20,45	20,50	20,46	20,50	20,58	20,62	20,58	20,54	20,51	20,54	20,51	20,55	20,48	20,55	20,52	20,53	20,58	20,54	20,59	20,53	20,48	20,59	20,66	20,58	20,56	20,54	20,57	20,58	20,45	20,49	20,47	20,51	20,52	20,56	20,51	20,51	20,57	20,55	20,51	20,61	20,58	20,58	20,53	20,55	20,65	20,60	20,52	20,51	20,53	20,54	20,55	20,54	20,56	20,61	20,47	20,48	20,50	20,51	20,56	20,48	20,46	20,46	20,48	20,46	20,59	20,55	20,61	20,51	20,54	20,48	20,43	20,51	20,56	20,55	20,49	20,45	20,45	20,44	20,48	20,46	20,50	20,47	20,47	20,44	20,43	20,51	20,50	20,48	20,49	20,48	20,50	20,53	20,51	20,49	20,46	20,50	20,55	20,49	20,50	20,55	20,62	20,60	20,47	20,43	20,53	20,50	20,51	20,50	20,49	20,46	20,49	20,51	20,53	20,53	20,55	20,48	20,45	20,44	20,45	20,51	20,44	20,47	20,45	20,47	20,42	20,52	20,57	20,48	20,50	20,46	20,40	20,44	20,49	20,41	20,36	20,43	20,43	20,50	20,48	20,45	20,50	20,53	20,45	20,48	20,48	20,45	20,49	20,48	20,49	20,60	20,55	20,50	20,41	20,37	20,44	20,51	20,47	20,49	20,47	20,42	20,45	20,46	20,44	20,47	20,46	20,42	20,43	20,47	20,44	20,41	20,45	20,42	20,48	20,50	20,49	20,54	20,49	20,40	20,39	20,48	20,57	20,60	20,46	20,46	20,51	20,44	20,39	20,42	20,41	20,35	20,34	20,40	20,39	20,47	20,38	20,37	20,43	20,44	20,49	20,49	20,38	20,36	20,27	20,28	20,31	20,42	20,51	20,41	20,31	20,38	20,42	20,35	20,38	20,36	20,30	20,31	20,49	20,41	20,46	20,40	20,31	20,42	20,39	20,49	20,49	20,49	
20,47	20,34	20,40	20,48	20,29	20,37	20,49	20,49	20,40	20,44	20,35	20,37	20,41	20,49	20,39	20,31	20,42	20,44	20,33	20,45	20,47	20,45	20,46	20,47	20,49	20,44	20,40	20,55	20,49	20,40	20,39	20,36	20,36	20,42	20,45	20,50	20,41	20,42	20,55	20,43	20,34	20,46	20,47	20,47	20,39	20,43	20,43	20,46	20,47	20,43	20,37	20,47	20,53	20,51	20,44	20,56	20,54	20,47	20,47	20,43	20,49	20,57	20,63	20,60	20,38	20,43	20,44	20,39	20,44	20,46	20,39	20,50	20,48	20,45	20,43	20,49	20,44	20,44	20,39	20,40	20,49	20,48	20,47	20,47	20,34	20,54	20,62	20,52	20,53	20,44	20,42	20,45	20,53	20,54	20,58	20,55	20,50	20,45	20,45	20,46	20,46	20,40	20,45	20,46	20,54	20,55	20,53	20,43	20,47	20,44	20,38	20,43	20,57	20,47	20,44	20,48	20,44	20,46	20,45	20,44	20,51	20,50	20,51	20,55	20,46	20,45	20,47	20,48	20,52	20,42	20,49	20,53	20,52	20,51	20,48	20,52	20,60	20,52	20,43	20,48	20,62	20,53	20,60	20,59	20,58	20,56	20,55	20,62	20,56	20,52	20,54	20,57	20,49	20,40	20,53	20,56	20,58	20,49	20,54	20,47	20,40	20,51	20,49	20,47	20,62	20,56	20,45	20,52	20,58	20,54	20,53	20,49	20,60	20,62	20,56	20,61	20,54	20,53	20,53	20,62	20,52	20,52	20,58	20,62	20,62	20,55	20,53	20,61	20,51	20,48	20,55	20,58	20,50	20,56	20,55	20,61	20,60	20,55	20,47	20,50	20,60	20,58	20,59	20,64	20,56	20,57	20,54	20,51	20,57	20,62	20,52	20,50	20,63	20,55	20,52	20,53	20,58	20,51	20,50	20,58	20,59	20,47	20,61	20,56	20,59	20,57	20,47	20,52	20,64	20,63	20,65	20,67	20,60	20,62	20,63	20,59	20,68	20,66	20,58	20,51	20,56	20,54	20,54	20,62	20,62	20,57	20,64	20,57	20,62	20,69	20,62	20,60	20,57	20,55	20,56	20,64	20,69	20,62	20,62	20,65	20,64	20,60	20,62	20,69	20,72	20,62	20,57	20,66	20,60	20,59	20,62	20,63	20,61	20,57	20,56	20,56	20,65	20,70	20,69	20,63	20,57	20,69	20,57	20,58	20,65	20,70	20,68	20,58	20,71	20,73	20,65	20,64	20,64	20,65	20,64	20,54	20,61	20,65	20,61	20,75	20,64	20,63	20,63	20,64	20,68	20,75	20,69	20,60	20,63	20,62	20,61	20,66	20,66	20,64	20,60	20,62	20,60	20,64	20,73	20,66	20,66	20,62	20,67	20,67	20,61	20,62	20,68	20,69	20,62	20,67	20,62	20,67	20,71	20,69	20,68	20,68	20,66	20,66	20,69	20,69	20,63	20,63	20,60	20,63	20,62	20,69	20,66	20,67	20,56	20,60	20,63	20,66	20,67	20,65	20,67	20,60	20,67	20,64	20,62	20,60	20,64	20,62	20,70	20,65	20,63	20,68	20,70	20,65	20,60	20,58	20,60	20,67	20,63	20,59	20,55	20,62	20,59	20,59	20,58	20,63	20,61	20,64	20,58	20,66	20,69	20,64	20,55	20,56	20,59	20,61	20,64	20,61	20,58	20,52	20,59	20,62	20,60	20,65	20,60	20,63	20,61	20,63	20,59	20,50	20,61	20,62	20,60	20,51	20,55	20,59	20,64	20,61	20,56	20,56	20,59	20,51	20,45	20,51	20,56	20,63	20,63	20,57	20,54	20,58	20,58	20,61	20,53	20,55	20,59	20,55	20,58	20,61	20,57	20,54	20,54	20,63	20,63	20,60	20,58	20,49	20,57	20,56	20,54	20,53	20,52	20,51	20,54	20,59	20,59	20,58	20,56	20,63	20,57	20,57	20,55	20,56	20,57	20,52	20,57	20,56	20,53	20,58	20,58	20,52	20,51	20,54	20,50	20,60	20,57	20,51	20,55	20,53	20,51	20,53	20,47	20,52	20,54	20,55	20,55	20,53	20,59	20,56	20,50	20,52	20,46	20,49	20,58	20,56	20,57	20,51	20,47	20,52	20,63	20,53	20,48	20,50	20,47	20,51	20,51	20,53	20,54	20,56	20,44	20,47	20,56	20,52	20,50	20,51	20,53	20,50	20,53	20,52	20,45	20,47	20,55	20,49	20,47	20,46	20,56	20,56	20,48	20,48	20,45	20,43	20,51	20,52	20,48	20,55	20,53	20,44	20,42	20,46	20,48	20,53	20,53	20,50	20,41	20,51	20,53	20,52	20,53	20,47	20,46	20,52	20,51	20,48	20,48	20,41	20,43	20,43	20,43	20,50	20,45	20,45	20,52	20,61	20,50	20,43	20,44	20,49	20,40	20,43	20,49	20,49	20,50	20,47	20,48	20,53	20,47	20,50	20,49	20,52	20,52	20,46	20,46	20,45	20,46	20,43	20,47	20,49	20,46	20,46	20,47	20,39	20,48	20,45	20,46	20,46	20,47	20,49	20,42	20,35	20,40	20,48	20,38	20,44	20,49	20,50	20,51	20,50	20,39	20,30	20,39	20,45	20,40	20,41	20,42	20,47	20,41	20,31	20,48	20,52	20,51	20,47	20,37	20,34	20,39	20,29	20,32	20,42	20,49	20,46	20,41	20,37	20,48	20,48	20,47	20,48	20,34	20,42	20,52	20,38	20,43	20,43	20,38	20,36	20,41	20,47	20,52	20,44	
20,34	20,31	20,29	20,39	20,38	20,34	20,39	20,43	20,33	20,44	20,44	20,39	20,39	20,52	20,51	20,43	20,44	20,42	20,31	20,32	20,35	20,39	20,40	20,47	20,42	20,40	20,47	20,51	20,42	20,38	20,46	20,46	20,38	20,46	20,49	20,43	20,44	20,41	20,46	20,38	20,36	20,42	20,48	20,45	20,43	20,43	20,47	20,52	20,49	20,49	20,44	20,38	20,53	20,53	20,41	20,46	20,47	20,49	20,54	20,46	20,46	20,53	20,54	20,55	20,46	20,49	20,45	20,36	20,35	20,39	20,39	20,42	20,49	20,43	20,48	20,48	20,51	20,36	20,37	20,36	20,44	20,46	20,53	20,52	20,42	20,43	20,66	20,54	20,52	20,40	20,41	20,41	20,46	20,44	20,47	20,51	20,59	20,54	20,42	20,46	20,30	20,29	20,33	20,43	20,46	20,50	20,53	20,48	20,49	20,50	20,38	20,42	20,43	20,52	20,47	20,45	20,57	20,45	20,43	20,42	20,43	20,48	20,46	20,51	20,47	20,44	20,41	20,38	20,48	20,52	20,48	20,52	20,51	20,52	20,48	20,48	20,53	20,60	20,47	20,47	20,56	20,50	20,48	20,57	20,53	20,51	20,50	20,59	20,57	20,50	20,50	20,52	20,55	20,42	20,51	20,56	20,53	20,49	20,49	20,49	20,38	20,53	20,49	20,49	20,53	20,58	20,48	20,54	20,52	20,49	20,46	20,45	20,54	20,52	20,50	20,50	20,45	20,55	20,58	20,53	20,48	20,48	20,49	20,51	20,54	20,53	20,49	20,60	20,49	20,46	20,50	20,60	20,53	20,53	20,51	20,58	20,58	20,53	20,51	20,48	20,48	20,55	20,51	20,56	20,52	20,50	20,49	20,52	20,49	20,56	20,58	20,52	20,50	20,58	20,53	20,55	20,57	20,57	20,54	20,55	20,58	20,53	20,55	20,56	20,58	20,64	20,61	20,58	20,66	20,65	20,64	20,65	20,62	20,62	20,64	20,62	20,65	20,59	20,60	20,54	20,62	20,60	20,56	20,62	20,57	20,55	20,59	20,62	20,59	20,65	20,59	20,58	20,57	20,57	20,54	20,54	20,70	20,64	20,59	20,59	20,62	20,58	20,55	20,68	20,71	20,66	20,54	20,63	20,64	20,63	20,68	20,68	20,68	20,62	20,64	20,66	20,62	20,71	20,69	20,56	20,51	20,63	20,65	20,64	20,64	20,64	20,67	20,69	20,72	20,77	20,66	20,68	20,70	20,65	20,69	20,60	20,60	20,69	20,67	20,67	20,62	20,65	20,67	20,68	20,62	20,68	20,72	20,66	20,60	20,60	20,60	20,68	20,71	20,66	20,61	20,64	20,68	20,63	20,68	20,59	20,70	20,66	20,63	20,70	20,69	20,65	20,66	20,64	20,62	20,69	20,73	20,71	20,73	20,65	20,64	20,56	20,61	20,69	20,71	20,67	20,71	20,59	20,58	20,60	20,56	20,65	20,66	20,64	20,55	20,54	20,63	20,63	20,66	20,61	20,64	20,63	20,66	20,63	20,60	20,59	20,63	20,59	20,60	20,54	20,59	20,70	20,77	20,65	20,59	20,48	20,57	20,65	20,61	20,63	20,61	20,63	20,61	20,63	20,64	20,62	20,59	20,58	20,64	20,65	20,61	20,61	20,60	20,59	20,56	20,67	20,69	20,64	20,60	20,62	20,53	20,52	20,58	20,62	20,61	20,61	20,61	20,61	20,63	20,54	20,50	20,60	20,61	20,56	20,57	20,66	20,65	20,59	20,57	20,62	20,63	20,59	20,52	20,54	20,51	20,57	20,58	20,61	20,58	20,59	20,53	20,59	20,57	20,58	20,54	20,45	20,54	20,61	20,53	20,54	20,55	20,58	20,58	20,50	20,51	20,54	20,53	20,53	20,56	20,56	20,56	20,52	20,52	20,62	20,61	20,52	20,55	20,62	20,59	20,58	20,44	20,47	20,53	20,57	20,61	20,56	20,51	20,56	20,58	20,52	20,38	20,40	20,40	20,50	20,61	20,53	20,55	20,55	20,48	20,50	20,53	20,47	20,58	20,55	20,54	20,48	20,47	20,54	20,50	20,50	20,46	20,52	20,55	20,51	20,53	20,51	20,49	20,47	20,55	20,52	20,50	20,52	20,52	20,46	20,41	20,51	20,52	20,43	20,45	20,45	20,51	20,51	20,54	20,46	20,49	20,52	20,49	20,44	20,41	20,37	20,51	20,44	20,48	20,40	20,47	20,60	20,48	20,50	20,51	20,45	20,46	20,43	20,35	20,49	20,54	20,43	20,36	20,40	20,46	20,48	20,51	20,46	20,42	20,43	20,52	20,55	20,49	20,41	20,43	20,46	20,50	20,49	20,48	20,50	20,49	20,52	20,43	20,51	20,52	20,47	20,39	20,48	20,52	20,43	20,38	20,48	20,42	20,35	20,48	20,44	20,42	20,44	20,46	20,52	20,42	20,34	20,38	20,52	20,47	20,53	20,49	20,55	20,50	20,49	20,42	20,47	20,50	20,50	20,51	20,38	20,47	20,46	20,47	20,49	20,46	20,49	20,51	20,49	20,43	20,48	20,42	20,40	20,47	20,45	20,44	20,53	20,45	20,38	20,37	20,45	20,43	20,48	20,47	20,41	20,38	20,27	20,41	20,44	20,42	20,37	20,40	20,42	20,39	20,41	20,35	20,41	20,50	20,45	20,42	20,41	20,54	20,48	20,50	20,50	20,39	20,38	20,38	20,33	20,26	20,28	20,41	20,37	20,33	20,41	20,39	20,40	
20,36	20,31	20,33	20,34	20,36	20,37	20,34	20,41	20,41	20,46	20,40	20,42	20,44	20,42	20,47	20,50	20,58	20,49	20,36	20,40	20,43	20,32	20,36	20,43	20,37	20,38	20,46	20,46	20,41	20,42	20,45	20,35	20,45	20,40	20,37	20,37	20,38	20,37	20,45	20,45	20,36	20,41	20,45	20,52	20,54	20,45	20,53	20,49	20,46	20,51	20,47	20,38	20,52	20,61	20,51	20,51	20,41	20,40	20,55	20,52	20,48	20,53	20,56	20,51	20,53	20,49	20,40	20,44	20,39	20,39	20,48	20,49	20,44	20,40	20,43	20,49	20,47	20,43	20,46	20,44	20,42	20,43	20,50	20,51	20,46	20,34	20,53	20,53	20,47	20,45	20,49	20,43	20,49	20,48	20,42	20,39	20,49	20,49	20,45	20,40	20,39	20,38	20,42	20,38	20,42	20,50	20,51	20,51	20,49	20,49	20,41	20,47	20,51	20,42	20,47	20,48	20,44	20,41	20,35	20,37	20,42	20,42	20,47	20,44	20,48	20,54	20,52	20,40	20,45	20,55	20,54	20,48	20,52	20,52	20,51	20,50	20,49	20,53	20,51	20,48	20,52	20,43	20,52	20,57	20,51	20,52	20,44	20,51	20,50	20,54	20,54	20,54	20,47	20,42	20,49	20,59	20,54	20,52	20,51	20,53	20,48	20,56	20,57	20,51	20,47	20,51	20,54	20,46	20,49	20,41	20,46	20,53	20,49	20,54	20,53	20,46	20,42	20,52	20,65	20,54	20,49	20,50	20,50	20,44	20,54	20,59	20,57	20,60	20,46	20,43	20,44	20,49	20,49	20,50	20,49	20,54	20,59	20,56	20,52	20,51	20,53	20,61	20,52	20,57	20,53	20,47	20,57	20,61	20,51	20,49	20,57	20,55	20,47	20,54	20,54	20,55	20,60	20,65	20,58	20,58	20,61	20,54	20,58	20,63	20,62	20,59	20,55	20,63	20,65	20,60	20,58	20,69	20,62	20,57	20,66	20,62	20,62	20,68	20,64	20,61	20,64	20,62	20,61	20,63	20,49	20,49	20,61	20,63	20,64	20,57	20,60	20,60	20,64	20,59	20,60	20,61	20,64	20,68	20,63	20,65	20,59	20,60	20,57	20,62	20,70	20,66	20,61	20,68	20,68	20,66	20,65	20,69	20,69	20,63	20,63	20,66	20,58	20,55	20,62	20,55	20,55	20,60	20,60	20,70	20,74	20,62	20,59	20,64	20,71	20,64	20,63	20,59	20,63	20,64	20,63	20,67	20,68	20,67	20,64	20,67	20,64	20,64	20,64	20,64	20,64	20,66	20,66	20,63	20,58	20,59	20,64	20,59	20,63	20,59	20,66	20,60	20,65	20,66	20,62	20,54	20,61	20,65	20,61	20,62	20,69	20,71	20,65	20,61	20,62	20,64	20,66	20,72	20,70	20,61	20,58	20,55	20,64	20,63	20,65	20,68	20,74	20,66	20,54	20,55	20,56	20,65	20,63	20,66	20,60	20,62	20,66	20,66	20,71	20,61	20,57	20,58	20,57	20,62	20,62	20,62	20,63	20,57	20,54	20,58	20,57	20,63	20,69	20,57	20,58	20,56	20,51	20,59	20,60	20,65	20,64	20,57	20,65	20,63	20,66	20,66	20,58	20,61	20,68	20,67	20,57	20,57	20,58	20,56	20,56	20,62	20,66	20,67	20,63	20,71	20,63	20,51	20,49	20,59	20,58	20,60	20,65	20,58	20,55	20,52	20,48	20,54	20,54	20,57	20,57	20,67	20,71	20,62	20,58	20,57	20,54	20,54	20,54	20,56	20,54	20,50	20,48	20,52	20,60	20,56	20,56	20,62	20,60	20,52	20,54	20,45	20,48	20,54	20,53	20,59	20,52	20,62	20,56	20,49	20,53	20,51	20,53	20,53	20,47	20,60	20,59	20,50	20,52	20,62	20,57	20,53	20,52	20,57	20,59	20,56	20,54	20,45	20,50	20,58	20,65	20,55	20,50	20,59	20,54	20,52	20,36	20,40	20,54	20,52	20,56	20,54	20,58	20,52	20,43	20,45	20,53	20,57	20,57	20,48	20,51	20,48	20,44	20,53	20,52	20,51	20,51	20,52	20,49	20,49	20,52	20,44	20,44	20,50	20,49	20,53	20,50	20,52	20,53	20,49	20,37	20,53	20,57	20,53	20,50	20,43	20,47	20,51	20,53	20,56	20,52	20,47	20,50	20,50	20,40	20,34	20,44	20,43	20,41	20,40	20,42	20,52	20,54	20,54	20,53	20,50	20,50	20,45	20,45	20,46	20,48	20,41	20,45	20,38	20,43	20,48	20,40	20,40	20,48	20,46	20,40	20,51	20,50	20,48	20,48	20,47	20,51	20,50	20,49	20,50	20,51	20,62	20,51	20,49	20,49	20,38	20,34	20,36	20,42	20,41	20,43	20,61	20,61	20,47	20,49	20,53	20,47	20,43	20,44	20,46	20,48	20,46	20,43	20,55	20,63	20,57	20,55	20,52	20,50	20,43	20,42	20,40	20,43	20,51	20,48	20,42	20,42	20,37	20,50	20,46	20,43	20,52	20,52	20,45	20,43	20,39	20,38	20,39	20,47	20,42	20,41	20,53	20,59	20,49	20,39	20,43	20,36	20,38	20,54	20,46	20,35	20,35	20,39	20,36	20,33	20,38	20,37	20,39	20,35	20,38	20,40	20,42	20,45	20,42	20,37	20,32	20,42	20,43	20,34	20,43	20,36	20,36	20,44	20,34	20,31	20,36	20,36	20,34	20,35	20,40	20,35	20,38	
20,33	20,28	20,27	20,34	20,30	20,27	20,32	20,46	20,46	20,41	20,29	20,40	20,41	20,34	20,41	20,45	20,40	20,48	20,38	20,42	20,42	20,42	20,42	20,37	20,34	20,36	20,49	20,33	20,31	20,43	20,40	20,32	20,37	20,40	20,30	20,41	20,38	20,44	20,47	20,46	20,50	20,49	20,48	20,49	20,52	20,47	20,52	20,47	20,50	20,57	20,48	20,44	20,40	20,50	20,50	20,51	20,43	20,42	20,51	20,55	20,43	20,47	20,47	20,49	20,42	20,38	20,38	20,39	20,39	20,35	20,34	20,46	20,41	20,42	20,38	20,36	20,34	20,43	20,46	20,42	20,45	20,45	20,48	20,51	20,40	20,43	20,54	20,44	20,34	20,48	20,48	20,42	20,51	20,55	20,45	20,42	20,51	20,43	20,47	20,44	20,46	20,45	20,45	20,49	20,42	20,44	20,50	20,54	20,51	20,46	20,51	20,61	20,57	20,44	20,48	20,57	20,44	20,40	20,43	20,40	20,41	20,51	20,44	20,46	20,46	20,52	20,47	20,45	20,37	20,44	20,51	20,49	20,49	20,50	20,50	20,52	20,52	20,47	20,44	20,51	20,49	20,49	20,58	20,56	20,48	20,46	20,53	20,55	20,46	20,55	20,54	20,47	20,42	20,39	20,52	20,60	20,53	20,50	20,54	20,49	20,46	20,54	20,61	20,54	20,50	20,46	20,50	20,46	20,48	20,40	20,41	20,51	20,53	20,59	20,55	20,52	20,46	20,52	20,54	20,51	20,56	20,54	20,48	20,43	20,48	20,60	20,59	20,60	20,52	20,48	20,50	20,45	20,48	20,44	20,52	20,54	20,54	20,57	20,52	20,46	20,54	20,63	20,55	20,57	20,58	20,57	20,57	20,51	20,51	20,53	20,55	20,59	20,59	20,59	20,53	20,58	20,58	20,57	20,57	20,53	20,61	20,57	20,53	20,61	20,60	20,59	20,51	20,54	20,58	20,61	20,58	20,66	20,63	20,54	20,60	20,51	20,48	20,59	20,65	20,64	20,66	20,65	20,59	20,64	20,62	20,58	20,65	20,57	20,62	20,61	20,63	20,65	20,68	20,66	20,60	20,60	20,62	20,63	20,61	20,66	20,71	20,60	20,55	20,58	20,60	20,64	20,68	20,79	20,68	20,53	20,53	20,58	20,55	20,57	20,59	20,61	20,63	20,63	20,59	20,55	20,51	20,61	20,59	20,64	20,66	20,68	20,58	20,61	20,64	20,62	20,61	20,73	20,71	20,72	20,64	20,57	20,67	20,69	20,60	20,67	20,70	20,73	20,60	20,63	20,64	20,61	20,64	20,65	20,61	20,63	20,74	20,69	20,63	20,66	20,67	20,59	20,65	20,69	20,67	20,62	20,68	20,69	20,65	20,62	20,65	20,70	20,70	20,62	20,64	20,67	20,65	20,64	20,76	20,67	20,61	20,64	20,66	20,64	20,61	20,69	20,71	20,66	20,59	20,62	20,65	20,71	20,65	20,65	20,63	20,70	20,71	20,61	20,71	20,63	20,59	20,56	20,58	20,61	20,64	20,69	20,62	20,59	20,55	20,57	20,53	20,58	20,68	20,59	20,53	20,55	20,49	20,67	20,64	20,65	20,60	20,52	20,56	20,68	20,58	20,61	20,61	20,64	20,69	20,58	20,60	20,62	20,54	20,55	20,58	20,66	20,63	20,66	20,65	20,63	20,63	20,61	20,52	20,59	20,58	20,61	20,65	20,60	20,49	20,48	20,54	20,54	20,59	20,61	20,61	20,61	20,62	20,62	20,57	20,52	20,52	20,53	20,58	20,58	20,56	20,56	20,49	20,56	20,63	20,64	20,53	20,53	20,54	20,53	20,55	20,51	20,48	20,49	20,59	20,53	20,53	20,59	20,63	20,56	20,58	20,56	20,56	20,47	20,47	20,55	20,60	20,49	20,52	20,62	20,53	20,48	20,49	20,50	20,49	20,48	20,43	20,45	20,52	20,55	20,64	20,60	20,49	20,56	20,52	20,45	20,41	20,43	20,57	20,62	20,54	20,56	20,58	20,64	20,57	20,48	20,53	20,56	20,61	20,51	20,48	20,45	20,44	20,53	20,51	20,57	20,51	20,50	20,48	20,47	20,58	20,55	20,46	20,47	20,48	20,49	20,51	20,59	20,53	20,51	20,45	20,46	20,55	20,52	20,49	20,44	20,49	20,44	20,45	20,58	20,49	20,43	20,50	20,46	20,49	20,43	20,42	20,43	20,42	20,41	20,47	20,45	20,45	20,48	20,48	20,46	20,47	20,43	20,42	20,40	20,44	20,45	20,46	20,44	20,43	20,44	20,44	20,41	20,46	20,56	20,49	20,47	20,46	20,46	20,52	20,54	20,56	20,47	20,55	20,56	20,49	20,54	20,49	20,49	20,49	20,37	20,31	20,38	20,41	20,43	20,41	20,51	20,53	20,49	20,45	20,46	20,46	20,47	20,39	20,45	20,46	20,49	20,44	20,48	20,50	20,50	20,53	20,48	20,43	20,38	20,39	20,44	20,42	20,45	20,43	20,38	20,40	20,37	20,46	20,42	20,39	20,46	20,45	20,36	20,37	20,43	20,39	20,45	20,54	20,43	20,37	20,53	20,56	20,51	20,53	20,48	20,27	20,31	20,41	20,41	20,33	20,39	20,42	20,38	20,48	20,50	20,47	20,41	20,40	20,41	20,43	20,41	20,38	20,38	20,33	20,35	20,35	20,40	20,34	20,40	20,45	20,41	20,50	20,32	20,30	20,41	20,44	20,32	20,36	20,41	20,37	20,35	
20,41	20,33	20,29	20,42	20,51	20,25	20,26	20,42	20,40	20,33	20,37	20,41	20,41	20,36	20,37	20,43	20,38	20,32	20,42	20,43	20,48	20,49	20,39	20,34	20,35	20,39	20,44	20,36	20,27	20,40	20,40	20,35	20,35	20,43	20,37	20,45	20,50	20,42	20,51	20,46	20,53	20,47	20,42	20,40	20,44	20,42	20,45	20,44	20,42	20,54	20,51	20,45	20,40	20,44	20,43	20,44	20,48	20,41	20,58	20,54	20,43	20,45	20,52	20,51	20,52	20,39	20,39	20,32	20,37	20,43	20,37	20,40	20,45	20,44	20,38	20,36	20,32	20,44	20,41	20,41	20,43	20,44	20,44	20,41	20,38	20,43	20,64	20,53	20,44	20,47	20,50	20,47	20,49	20,55	20,45	20,50	20,44	20,40	20,39	20,43	20,40	20,43	20,40	20,43	20,47	20,43	20,49	20,52	20,47	20,47	20,51	20,57	20,52	20,49	20,51	20,46	20,39	20,40	20,46	20,46	20,41	20,49	20,50	20,45	20,50	20,58	20,53	20,46	20,41	20,47	20,51	20,49	20,44	20,44	20,46	20,47	20,59	20,56	20,42	20,45	20,50	20,49	20,57	20,64	20,56	20,44	20,48	20,53	20,46	20,53	20,53	20,48	20,50	20,48	20,52	20,51	20,45	20,45	20,51	20,51	20,49	20,54	20,53	20,50	20,49	20,43	20,44	20,46	20,56	20,50	20,44	20,47	20,52	20,50	20,48	20,54	20,48	20,54	20,56	20,49	20,48	20,50	20,54	20,53	20,54	20,58	20,58	20,59	20,46	20,45	20,55	20,58	20,53	20,41	20,54	20,56	20,50	20,46	20,49	20,50	20,59	20,59	20,55	20,58	20,58	20,54	20,56	20,51	20,53	20,54	20,59	20,55	20,58	20,57	20,48	20,52	20,61	20,61	20,53	20,53	20,52	20,59	20,55	20,57	20,55	20,59	20,53	20,51	20,61	20,59	20,52	20,59	20,63	20,53	20,60	20,61	20,55	20,58	20,59	20,62	20,66	20,64	20,63	20,61	20,62	20,61	20,63	20,56	20,61	20,64	20,61	20,67	20,70	20,63	20,52	20,62	20,65	20,62	20,64	20,65	20,63	20,63	20,60	20,60	20,58	20,58	20,68	20,76	20,69	20,56	20,57	20,63	20,58	20,57	20,60	20,57	20,63	20,61	20,63	20,62	20,58	20,55	20,58	20,62	20,61	20,62	20,62	20,60	20,64	20,58	20,65	20,69	20,65	20,68	20,67	20,62	20,66	20,66	20,63	20,66	20,64	20,62	20,61	20,60	20,61	20,56	20,62	20,63	20,64	20,64	20,70	20,64	20,66	20,68	20,69	20,60	20,59	20,68	20,69	20,66	20,71	20,67	20,68	20,72	20,67	20,67	20,74	20,61	20,62	20,65	20,63	20,63	20,68	20,72	20,73	20,67	20,65	20,65	20,59	20,64	20,75	20,70	20,67	20,67	20,70	20,67	20,67	20,59	20,55	20,57	20,69	20,65	20,62	20,61	20,56	20,56	20,60	20,61	20,63	20,60	20,61	20,61	20,64	20,64	20,52	20,54	20,62	20,63	20,61	20,54	20,51	20,68	20,67	20,66	20,63	20,54	20,62	20,69	20,59	20,53	20,64	20,57	20,65	20,58	20,65	20,66	20,56	20,53	20,61	20,65	20,61	20,62	20,62	20,64	20,56	20,58	20,55	20,62	20,60	20,61	20,63	20,54	20,51	20,53	20,54	20,54	20,59	20,59	20,56	20,52	20,54	20,60	20,63	20,55	20,52	20,54	20,64	20,59	20,61	20,62	20,56	20,55	20,56	20,59	20,61	20,54	20,50	20,52	20,56	20,56	20,47	20,49	20,58	20,58	20,53	20,63	20,54	20,51	20,61	20,54	20,56	20,50	20,47	20,54	20,57	20,53	20,56	20,62	20,53	20,51	20,55	20,49	20,54	20,58	20,42	20,39	20,56	20,56	20,58	20,61	20,52	20,56	20,53	20,43	20,44	20,53	20,53	20,59	20,51	20,49	20,49	20,53	20,55	20,40	20,44	20,45	20,47	20,55	20,58	20,47	20,44	20,49	20,44	20,47	20,55	20,58	20,55	20,51	20,58	20,60	20,56	20,47	20,55	20,50	20,44	20,51	20,53	20,45	20,42	20,48	20,49	20,43	20,45	20,49	20,55	20,52	20,46	20,56	20,52	20,47	20,51	20,43	20,47	20,48	20,48	20,47	20,44	20,48	20,47	20,44	20,47	20,44	20,47	20,47	20,51	20,43	20,45	20,49	20,53	20,52	20,44	20,37	20,45	20,48	20,51	20,50	20,44	20,50	20,51	20,45	20,43	20,42	20,43	20,46	20,49	20,51	20,57	20,48	20,50	20,47	20,45	20,41	20,41	20,38	20,40	20,44	20,42	20,45	20,47	20,44	20,53	20,42	20,40	20,43	20,46	20,45	20,43	20,47	20,44	20,45	20,42	20,47	20,48	20,47	20,50	20,56	20,53	20,49	20,47	20,44	20,42	20,48	20,49	20,43	20,42	20,41	20,45	20,44	20,38	20,43	20,44	20,39	20,34	20,41	20,42	20,51	20,63	20,50	20,38	20,47	20,44	20,45	20,39	20,51	20,40	20,38	20,48	20,39	20,41	20,42	20,37	20,42	20,46	20,48	20,50	20,47	20,41	20,32	20,38	20,50	20,45	20,43	20,38	20,43	20,49	20,43	20,37	20,37	20,43	20,48	20,39	20,31	20,37	20,41	20,43	20,39	20,40	20,46	20,39	20,34	
20,42	20,34	20,36	20,37	20,42	20,39	20,39	20,49	20,43	20,41	20,44	20,43	20,39	20,48	20,43	20,36	20,44	20,37	20,45	20,48	20,44	20,35	20,40	20,42	20,48	20,38	20,29	20,29	20,36	20,36	20,43	20,43	20,41	20,41	20,40	20,38	20,47	20,41	20,38	20,47	20,50	20,46	20,49	20,49	20,39	20,39	20,47	20,42	20,33	20,48	20,46	20,42	20,44	20,41	20,41	20,44	20,47	20,41	20,49	20,55	20,53	20,57	20,51	20,44	20,45	20,42	20,43	20,37	20,34	20,45	20,37	20,34	20,35	20,43	20,37	20,42	20,37	20,42	20,53	20,49	20,45	20,38	20,44	20,42	20,37	20,45	20,47	20,56	20,45	20,44	20,48	20,47	20,49	20,54	20,47	20,41	20,50	20,45	20,43	20,41	20,47	20,47	20,38	20,30	20,41	20,49	20,47	20,49	20,47	20,49	20,49	20,49	20,40	20,41	20,45	20,47	20,51	20,44	20,33	20,34	20,44	20,40	20,50	20,46	20,47	20,56	20,57	20,50	20,41	20,43	20,40	20,47	20,42	20,47	20,52	20,47	20,51	20,48	20,41	20,45	20,52	20,48	20,43	20,53	20,58	20,56	20,46	20,48	20,47	20,46	20,46	20,54	20,54	20,54	20,56	20,58	20,53	20,56	20,52	20,47	20,48	20,51	20,61	20,51	20,46	20,44	20,45	20,51	20,50	20,55	20,51	20,50	20,49	20,42	20,46	20,52	20,41	20,49	20,58	20,51	20,48	20,55	20,50	20,50	20,50	20,54	20,58	20,53	20,48	20,42	20,47	20,58	20,56	20,49	20,53	20,56	20,61	20,56	20,50	20,50	20,57	20,63	20,58	20,52	20,57	20,49	20,57	20,58	20,63	20,58	20,58	20,60	20,58	20,58	20,52	20,58	20,64	20,63	20,59	20,50	20,49	20,47	20,55	20,57	20,59	20,54	20,57	20,63	20,59	20,61	20,51	20,57	20,60	20,54	20,54	20,59	20,51	20,52	20,60	20,60	20,62	20,65	20,61	20,60	20,56	20,51	20,62	20,61	20,64	20,59	20,64	20,68	20,74	20,71	20,60	20,64	20,67	20,65	20,67	20,61	20,58	20,62	20,56	20,63	20,62	20,54	20,68	20,76	20,63	20,61	20,74	20,70	20,65	20,68	20,60	20,61	20,65	20,65	20,61	20,62	20,66	20,65	20,57	20,62	20,64	20,65	20,71	20,66	20,64	20,62	20,68	20,63	20,59	20,62	20,66	20,73	20,69	20,62	20,66	20,73	20,64	20,58	20,62	20,63	20,60	20,58	20,56	20,58	20,57	20,68	20,65	20,55	20,56	20,67	20,71	20,63	20,62	20,70	20,61	20,55	20,69	20,64	20,66	20,67	20,67	20,69	20,69	20,64	20,64	20,63	20,60	20,59	20,68	20,71	20,73	20,77	20,62	20,59	20,58	20,63	20,69	20,68	20,67	20,71	20,68	20,69	20,63	20,67	20,61	20,63	20,67	20,59	20,63	20,69	20,61	20,51	20,59	20,66	20,65	20,66	20,65	20,63	20,62	20,65	20,61	20,60	20,68	20,63	20,67	20,58	20,51	20,60	20,63	20,65	20,62	20,54	20,55	20,68	20,59	20,58	20,63	20,60	20,60	20,64	20,65	20,67	20,55	20,53	20,59	20,65	20,60	20,62	20,57	20,60	20,61	20,59	20,61	20,63	20,63	20,61	20,65	20,57	20,55	20,56	20,63	20,58	20,58	20,61	20,60	20,60	20,54	20,52	20,56	20,54	20,53	20,51	20,55	20,51	20,51	20,53	20,50	20,54	20,50	20,51	20,54	20,57	20,51	20,46	20,50	20,50	20,49	20,48	20,58	20,57	20,48	20,61	20,55	20,46	20,46	20,44	20,58	20,54	20,44	20,56	20,64	20,56	20,52	20,64	20,53	20,52	20,52	20,48	20,52	20,61	20,58	20,43	20,50	20,63	20,61	20,61	20,57	20,52	20,51	20,47	20,49	20,57	20,58	20,57	20,53	20,45	20,46	20,48	20,50	20,40	20,49	20,52	20,50	20,47	20,62	20,54	20,52	20,57	20,48	20,47	20,54	20,51	20,51	20,40	20,49	20,50	20,51	20,49	20,43	20,47	20,45	20,43	20,52	20,51	20,45	20,52	20,50	20,42	20,49	20,50	20,53	20,50	20,52	20,53	20,52	20,49	20,51	20,51	20,47	20,49	20,46	20,50	20,46	20,42	20,46	20,44	20,47	20,51	20,45	20,53	20,48	20,49	20,48	20,51	20,46	20,39	20,45	20,42	20,50	20,57	20,46	20,44	20,48	20,51	20,44	20,44	20,47	20,46	20,51	20,50	20,45	20,41	20,50	20,49	20,47	20,54	20,46	20,40	20,39	20,38	20,45	20,51	20,44	20,46	20,49	20,59	20,60	20,33	20,39	20,49	20,49	20,44	20,42	20,52	20,51	20,49	20,55	20,51	20,44	20,37	20,42	20,55	20,45	20,39	20,52	20,47	20,41	20,47	20,57	20,50	20,42	20,43	20,46	20,38	20,40	20,45	20,48	20,47	20,43	20,39	20,43	20,53	20,50	20,48	20,40	20,42	20,31	20,26	20,33	20,45	20,41	20,38	20,50	20,48	20,39	20,41	20,43	20,32	20,38	20,40	20,33	20,41	20,37	20,29	20,26	20,44	20,44	20,50	20,43	20,40	20,48	20,39	20,35	20,43	20,34	20,41	20,44	20,31	20,35	20,29	20,42	20,40	20,41	20,40	20,42	20,42	
20,47	20,31	20,32	20,37	20,37	20,37	20,39	20,43	20,40	20,41	20,42	20,37	20,33	20,40	20,35	20,27	20,32	20,45	20,36	20,43	20,29	20,27	20,27	20,35	20,46	20,34	20,37	20,38	20,36	20,34	20,45	20,47	20,48	20,47	20,40	20,45	20,45	20,43	20,32	20,41	20,49	20,39	20,37	20,46	20,40	20,34	20,43	20,44	20,29	20,36	20,36	20,39	20,47	20,37	20,33	20,44	20,37	20,40	20,55	20,45	20,41	20,57	20,60	20,46	20,47	20,46	20,48	20,40	20,36	20,38	20,37	20,38	20,44	20,40	20,42	20,47	20,47	20,47	20,54	20,44	20,36	20,40	20,41	20,46	20,38	20,44	20,50	20,49	20,47	20,43	20,52	20,51	20,48	20,53	20,44	20,41	20,44	20,53	20,46	20,45	20,43	20,49	20,45	20,38	20,41	20,48	20,50	20,44	20,46	20,43	20,42	20,40	20,44	20,50	20,51	20,48	20,52	20,43	20,39	20,29	20,51	20,46	20,52	20,55	20,46	20,48	20,49	20,45	20,43	20,45	20,41	20,51	20,48	20,39	20,47	20,49	20,49	20,45	20,47	20,47	20,52	20,49	20,41	20,48	20,57	20,57	20,45	20,46	20,50	20,44	20,43	20,46	20,47	20,43	20,53	20,57	20,56	20,53	20,47	20,44	20,48	20,54	20,57	20,53	20,55	20,45	20,47	20,54	20,55	20,44	20,50	20,46	20,40	20,45	20,56	20,55	20,41	20,45	20,50	20,52	20,47	20,55	20,53	20,44	20,49	20,51	20,55	20,59	20,49	20,50	20,52	20,51	20,54	20,57	20,57	20,51	20,49	20,56	20,49	20,52	20,53	20,59	20,56	20,50	20,50	20,50	20,59	20,52	20,59	20,62	20,55	20,58	20,53	20,57	20,54	20,65	20,64	20,58	20,48	20,53	20,49	20,43	20,57	20,60	20,51	20,53	20,57	20,66	20,59	20,59	20,66	20,65	20,67	20,61	20,67	20,59	20,54	20,48	20,61	20,70	20,68	20,65	20,63	20,65	20,59	20,53	20,61	20,64	20,63	20,63	20,62	20,68	20,70	20,76	20,74	20,65	20,57	20,65	20,63	20,59	20,59	20,61	20,55	20,57	20,58	20,58	20,62	20,71	20,64	20,61	20,71	20,62	20,63	20,67	20,60	20,60	20,65	20,67	20,61	20,59	20,66	20,64	20,62	20,51	20,62	20,66	20,61	20,61	20,67	20,67	20,64	20,65	20,65	20,71	20,63	20,65	20,75	20,64	20,61	20,70	20,64	20,60	20,56	20,64	20,57	20,64	20,61	20,51	20,62	20,72	20,70	20,59	20,60	20,67	20,76	20,65	20,65	20,64	20,59	20,59	20,69	20,68	20,70	20,64	20,64	20,65	20,66	20,66	20,67	20,67	20,65	20,66	20,65	20,68	20,69	20,66	20,60	20,58	20,63	20,60	20,62	20,64	20,66	20,65	20,66	20,69	20,63	20,70	20,65	20,73	20,75	20,63	20,67	20,68	20,64	20,56	20,67	20,61	20,63	20,72	20,75	20,66	20,60	20,61	20,68	20,69	20,72	20,68	20,65	20,54	20,53	20,62	20,62	20,68	20,62	20,53	20,57	20,62	20,57	20,59	20,62	20,57	20,64	20,69	20,63	20,66	20,57	20,56	20,64	20,62	20,60	20,63	20,54	20,54	20,61	20,57	20,60	20,72	20,65	20,69	20,72	20,62	20,60	20,58	20,60	20,59	20,50	20,57	20,66	20,66	20,59	20,52	20,50	20,54	20,61	20,58	20,58	20,54	20,51	20,50	20,54	20,57	20,59	20,59	20,47	20,49	20,54	20,48	20,44	20,49	20,52	20,56	20,64	20,55	20,52	20,61	20,62	20,54	20,44	20,47	20,55	20,54	20,52	20,55	20,52	20,43	20,52	20,66	20,53	20,47	20,49	20,55	20,61	20,62	20,58	20,54	20,49	20,61	20,66	20,59	20,56	20,48	20,48	20,52	20,52	20,51	20,54	20,61	20,54	20,50	20,50	20,44	20,51	20,45	20,50	20,66	20,54	20,46	20,53	20,53	20,55	20,57	20,56	20,52	20,48	20,45	20,50	20,45	20,48	20,50	20,44	20,48	20,45	20,42	20,51	20,59	20,56	20,46	20,49	20,51	20,51	20,44	20,49	20,47	20,51	20,59	20,52	20,47	20,38	20,41	20,40	20,45	20,46	20,50	20,48	20,48	20,47	20,47	20,48	20,50	20,52	20,52	20,54	20,51	20,54	20,49	20,50	20,50	20,47	20,37	20,37	20,43	20,51	20,62	20,48	20,35	20,43	20,48	20,52	20,54	20,49	20,49	20,51	20,46	20,42	20,40	20,42	20,40	20,44	20,55	20,45	20,39	20,35	20,41	20,51	20,47	20,49	20,47	20,54	20,50	20,55	20,47	20,42	20,50	20,42	20,45	20,47	20,44	20,44	20,51	20,52	20,57	20,47	20,42	20,49	20,55	20,41	20,46	20,54	20,54	20,43	20,41	20,47	20,50	20,44	20,49	20,45	20,44	20,42	20,50	20,52	20,56	20,50	20,42	20,41	20,51	20,47	20,44	20,47	20,45	20,38	20,32	20,36	20,46	20,39	20,39	20,47	20,43	20,35	20,40	20,46	20,33	20,34	20,42	20,24	20,33	20,41	20,34	20,29	20,31	20,31	20,35	20,45	20,36	20,43	20,37	20,33	20,45	20,43	20,47	20,48	20,44	20,38	20,31	20,42	20,35	20,36	20,43	20,45	20,44	
20,42	20,29	20,25	20,37	20,43	20,35	20,34	20,45	20,36	20,42	20,42	20,39	20,31	20,36	20,39	20,25	20,34	20,38	20,38	20,38	20,46	20,38	20,39	20,29	20,40	20,46	20,47	20,53	20,34	20,31	20,36	20,41	20,40	20,39	20,37	20,43	20,46	20,39	20,35	20,44	20,45	20,35	20,41	20,42	20,38	20,41	20,41	20,43	20,41	20,36	20,39	20,41	20,48	20,48	20,34	20,45	20,44	20,37	20,50	20,44	20,42	20,58	20,66	20,53	20,49	20,49	20,42	20,33	20,36	20,42	20,42	20,47	20,45	20,50	20,41	20,42	20,49	20,45	20,47	20,45	20,44	20,46	20,43	20,38	20,45	20,53	20,52	20,48	20,48	20,49	20,50	20,51	20,49	20,51	20,54	20,47	20,40	20,44	20,47	20,44	20,39	20,42	20,43	20,42	20,45	20,48	20,43	20,50	20,54	20,43	20,37	20,40	20,40	20,47	20,47	20,50	20,43	20,43	20,43	20,39	20,49	20,51	20,46	20,56	20,52	20,55	20,54	20,45	20,44	20,50	20,50	20,44	20,45	20,40	20,42	20,51	20,58	20,50	20,60	20,54	20,48	20,45	20,42	20,50	20,47	20,47	20,48	20,44	20,57	20,49	20,47	20,48	20,48	20,42	20,45	20,57	20,47	20,45	20,41	20,42	20,51	20,53	20,48	20,51	20,53	20,48	20,52	20,53	20,53	20,50	20,48	20,51	20,48	20,53	20,55	20,54	20,51	20,55	20,52	20,51	20,53	20,60	20,54	20,46	20,51	20,53	20,54	20,62	20,54	20,52	20,53	20,49	20,50	20,55	20,64	20,59	20,54	20,48	20,56	20,52	20,59	20,60	20,53	20,58	20,59	20,54	20,55	20,49	20,50	20,53	20,62	20,65	20,54	20,57	20,56	20,60	20,58	20,58	20,55	20,55	20,60	20,48	20,55	20,59	20,53	20,53	20,62	20,60	20,60	20,60	20,64	20,67	20,65	20,62	20,66	20,65	20,61	20,60	20,61	20,67	20,70	20,65	20,68	20,66	20,58	20,54	20,61	20,58	20,55	20,62	20,62	20,55	20,62	20,66	20,70	20,66	20,59	20,62	20,64	20,56	20,67	20,66	20,67	20,60	20,59	20,60	20,70	20,69	20,63	20,62	20,62	20,58	20,57	20,63	20,60	20,65	20,70	20,72	20,61	20,60	20,66	20,66	20,58	20,52	20,59	20,70	20,60	20,58	20,64	20,64	20,58	20,64	20,65	20,70	20,67	20,66	20,64	20,59	20,60	20,64	20,59	20,62	20,59	20,65	20,68	20,66	20,65	20,59	20,59	20,65	20,72	20,70	20,61	20,66	20,74	20,69	20,64	20,70	20,65	20,59	20,72	20,73	20,70	20,69	20,70	20,66	20,66	20,67	20,61	20,65	20,62	20,70	20,69	20,68	20,72	20,72	20,65	20,68	20,67	20,66	20,69	20,67	20,66	20,61	20,59	20,63	20,62	20,65	20,68	20,69	20,71	20,63	20,64	20,67	20,60	20,63	20,67	20,60	20,59	20,70	20,73	20,70	20,59	20,57	20,70	20,77	20,70	20,71	20,69	20,60	20,57	20,63	20,65	20,66	20,64	20,62	20,64	20,63	20,65	20,62	20,57	20,61	20,65	20,66	20,67	20,63	20,50	20,59	20,68	20,64	20,64	20,67	20,64	20,60	20,63	20,60	20,58	20,65	20,66	20,66	20,70	20,68	20,58	20,60	20,58	20,58	20,58	20,58	20,62	20,63	20,62	20,57	20,58	20,57	20,60	20,63	20,60	20,63	20,57	20,50	20,55	20,61	20,58	20,56	20,53	20,56	20,58	20,58	20,51	20,52	20,56	20,55	20,64	20,61	20,58	20,68	20,63	20,60	20,45	20,47	20,52	20,47	20,47	20,54	20,43	20,39	20,54	20,64	20,55	20,48	20,56	20,56	20,57	20,59	20,52	20,54	20,60	20,60	20,63	20,55	20,52	20,49	20,46	20,53	20,48	20,45	20,52	20,51	20,47	20,52	20,52	20,43	20,49	20,53	20,48	20,55	20,59	20,53	20,58	20,53	20,50	20,52	20,52	20,49	20,46	20,41	20,51	20,43	20,56	20,55	20,49	20,46	20,46	20,47	20,51	20,62	20,58	20,49	20,46	20,49	20,45	20,47	20,46	20,48	20,54	20,60	20,59	20,56	20,45	20,41	20,47	20,44	20,40	20,50	20,45	20,49	20,52	20,48	20,42	20,43	20,54	20,57	20,57	20,54	20,52	20,48	20,47	20,41	20,46	20,46	20,50	20,48	20,41	20,55	20,52	20,46	20,45	20,47	20,54	20,61	20,54	20,46	20,47	20,44	20,40	20,46	20,43	20,37	20,42	20,43	20,44	20,43	20,35	20,39	20,50	20,42	20,39	20,46	20,43	20,49	20,52	20,50	20,47	20,45	20,41	20,37	20,45	20,42	20,41	20,45	20,50	20,53	20,50	20,50	20,53	20,59	20,44	20,46	20,51	20,44	20,41	20,37	20,36	20,42	20,49	20,55	20,52	20,52	20,43	20,41	20,46	20,46	20,45	20,47	20,43	20,43	20,50	20,49	20,54	20,47	20,44	20,46	20,44	20,43	20,38	20,35	20,44	20,39	20,31	20,34	20,47	20,40	20,37	20,51	20,43	20,36	20,40	20,36	20,33	20,36	20,40	20,39	20,44	20,44	20,42	20,37	20,41	20,49	20,44	20,45	20,40	20,42	20,43	20,37	20,33	20,30	20,34	20,41	20,45	20,44	
20,44	20,33	20,24	20,40	20,36	20,34	20,43	20,46	20,48	20,37	20,40	20,39	20,32	20,36	20,39	20,37	20,38	20,30	20,38	20,47	20,45	20,40	20,43	20,43	20,40	20,50	20,48	20,38	20,35	20,38	20,39	20,39	20,35	20,34	20,39	20,40	20,45	20,43	20,41	20,40	20,40	20,43	20,36	20,40	20,44	20,38	20,39	20,35	20,42	20,49	20,48	20,40	20,38	20,45	20,46	20,43	20,40	20,44	20,41	20,42	20,31	20,42	20,54	20,50	20,39	20,34	20,34	20,36	20,40	20,45	20,39	20,43	20,46	20,49	20,45	20,40	20,43	20,44	20,45	20,49	20,43	20,44	20,48	20,45	20,42	20,46	20,55	20,53	20,47	20,43	20,49	20,52	20,61	20,47	20,43	20,44	20,41	20,42	20,47	20,43	20,40	20,47	20,46	20,43	20,42	20,40	20,42	20,50	20,54	20,43	20,32	20,45	20,50	20,44	20,43	20,46	20,39	20,39	20,46	20,46	20,55	20,49	20,41	20,50	20,46	20,51	20,47	20,45	20,47	20,48	20,50	20,42	20,44	20,43	20,52	20,51	20,55	20,53	20,53	20,53	20,51	20,47	20,51	20,57	20,49	20,45	20,41	20,48	20,54	20,50	20,53	20,52	20,51	20,48	20,57	20,58	20,45	20,41	20,44	20,40	20,47	20,50	20,54	20,46	20,47	20,47	20,45	20,48	20,50	20,50	20,45	20,54	20,48	20,48	20,48	20,49	20,49	20,61	20,50	20,50	20,53	20,57	20,49	20,41	20,50	20,45	20,42	20,59	20,54	20,53	20,51	20,47	20,50	20,54	20,60	20,53	20,58	20,53	20,51	20,49	20,53	20,55	20,54	20,58	20,58	20,49	20,49	20,46	20,50	20,50	20,47	20,63	20,56	20,56	20,54	20,58	20,58	20,55	20,57	20,57	20,54	20,49	20,49	20,58	20,52	20,51	20,55	20,61	20,62	20,52	20,55	20,61	20,55	20,55	20,54	20,57	20,59	20,61	20,62	20,61	20,69	20,65	20,65	20,62	20,55	20,53	20,59	20,58	20,61	20,60	20,65	20,60	20,61	20,64	20,62	20,64	20,62	20,66	20,66	20,59	20,64	20,65	20,68	20,65	20,62	20,64	20,75	20,75	20,65	20,63	20,70	20,64	20,58	20,65	20,65	20,60	20,65	20,66	20,71	20,58	20,66	20,70	20,59	20,55	20,57	20,67	20,66	20,64	20,72	20,64	20,57	20,59	20,64	20,71	20,68	20,71	20,65	20,58	20,62	20,68	20,69	20,70	20,60	20,67	20,70	20,68	20,65	20,59	20,73	20,68	20,60	20,72	20,67	20,70	20,75	20,72	20,64	20,71	20,75	20,65	20,64	20,67	20,69	20,66	20,67	20,70	20,68	20,55	20,54	20,63	20,67	20,68	20,69	20,69	20,73	20,76	20,70	20,66	20,69	20,67	20,69	20,70	20,60	20,62	20,60	20,62	20,65	20,70	20,67	20,66	20,66	20,62	20,59	20,63	20,60	20,58	20,67	20,64	20,62	20,66	20,68	20,65	20,61	20,57	20,67	20,69	20,66	20,72	20,70	20,65	20,69	20,75	20,71	20,67	20,65	20,68	20,65	20,58	20,69	20,60	20,61	20,58	20,65	20,71	20,73	20,66	20,57	20,63	20,67	20,67	20,65	20,63	20,69	20,60	20,57	20,62	20,58	20,62	20,66	20,65	20,67	20,60	20,54	20,58	20,64	20,62	20,60	20,55	20,60	20,61	20,55	20,58	20,63	20,59	20,58	20,55	20,59	20,65	20,57	20,55	20,50	20,50	20,58	20,54	20,55	20,64	20,64	20,60	20,63	20,50	20,55	20,61	20,54	20,58	20,64	20,59	20,62	20,59	20,59	20,45	20,53	20,52	20,49	20,53	20,55	20,56	20,59	20,64	20,51	20,43	20,60	20,59	20,48	20,58	20,59	20,54	20,56	20,58	20,60	20,52	20,52	20,54	20,43	20,54	20,52	20,53	20,56	20,55	20,49	20,50	20,45	20,45	20,47	20,55	20,52	20,56	20,59	20,55	20,54	20,56	20,49	20,55	20,58	20,51	20,48	20,43	20,46	20,39	20,48	20,54	20,59	20,55	20,51	20,50	20,52	20,53	20,44	20,50	20,46	20,43	20,42	20,43	20,46	20,52	20,56	20,48	20,52	20,55	20,50	20,46	20,46	20,48	20,37	20,37	20,40	20,38	20,42	20,42	20,44	20,43	20,48	20,54	20,55	20,51	20,45	20,48	20,46	20,37	20,35	20,45	20,48	20,46	20,46	20,51	20,53	20,53	20,48	20,49	20,51	20,55	20,50	20,46	20,50	20,43	20,41	20,46	20,42	20,38	20,51	20,46	20,42	20,44	20,40	20,39	20,50	20,50	20,34	20,41	20,32	20,42	20,46	20,40	20,47	20,43	20,38	20,46	20,44	20,43	20,48	20,39	20,44	20,47	20,47	20,49	20,51	20,45	20,39	20,35	20,38	20,39	20,40	20,36	20,39	20,51	20,46	20,40	20,44	20,47	20,51	20,41	20,44	20,45	20,39	20,41	20,42	20,46	20,48	20,52	20,42	20,44	20,46	20,50	20,49	20,40	20,34	20,35	20,40	20,36	20,28	20,30	20,41	20,41	20,35	20,43	20,52	20,47	20,26	20,26	20,29	20,37	20,45	20,47	20,44	20,44	20,47	20,51	20,46	20,46	20,38	20,30	20,32	20,47	20,54	20,35	20,29	20,23	20,31	20,53	20,40	20,40	
20,46	20,36	20,38	20,40	20,29	20,25	20,35	20,45	20,40	20,35	20,41	20,51	20,45	20,35	20,42	20,31	20,33	20,31	20,34	20,48	20,39	20,33	20,45	20,48	20,41	20,41	20,42	20,38	20,29	20,36	20,37	20,36	20,43	20,47	20,44	20,43	20,46	20,40	20,39	20,33	20,42	20,43	20,42	20,40	20,47	20,37	20,28	20,36	20,38	20,48	20,48	20,39	20,39	20,47	20,45	20,39	20,31	20,36	20,41	20,43	20,42	20,40	20,49	20,42	20,37	20,31	20,38	20,43	20,40	20,46	20,41	20,45	20,47	20,47	20,43	20,45	20,49	20,37	20,44	20,50	20,42	20,30	20,43	20,43	20,40	20,43	20,48	20,58	20,45	20,39	20,38	20,47	20,57	20,53	20,35	20,39	20,48	20,51	20,56	20,48	20,48	20,45	20,39	20,42	20,45	20,50	20,52	20,44	20,44	20,44	20,35	20,42	20,45	20,44	20,46	20,48	20,41	20,40	20,45	20,45	20,49	20,47	20,41	20,52	20,46	20,40	20,44	20,44	20,45	20,48	20,50	20,50	20,44	20,47	20,47	20,55	20,52	20,53	20,45	20,45	20,46	20,46	20,49	20,56	20,52	20,47	20,45	20,43	20,49	20,48	20,49	20,54	20,49	20,45	20,51	20,50	20,47	20,45	20,52	20,53	20,44	20,47	20,51	20,51	20,46	20,45	20,45	20,41	20,52	20,51	20,47	20,43	20,45	20,44	20,57	20,50	20,43	20,62	20,61	20,52	20,51	20,58	20,46	20,46	20,43	20,45	20,51	20,56	20,52	20,56	20,49	20,44	20,43	20,43	20,54	20,58	20,54	20,57	20,56	20,49	20,53	20,52	20,53	20,54	20,53	20,52	20,55	20,50	20,50	20,53	20,53	20,54	20,54	20,56	20,50	20,51	20,57	20,54	20,54	20,54	20,58	20,53	20,50	20,62	20,56	20,57	20,59	20,60	20,64	20,56	20,56	20,62	20,55	20,57	20,59	20,65	20,59	20,63	20,67	20,62	20,71	20,74	20,69	20,63	20,61	20,57	20,59	20,59	20,59	20,68	20,70	20,66	20,67	20,64	20,59	20,66	20,70	20,71	20,67	20,66	20,60	20,61	20,59	20,64	20,68	20,63	20,68	20,71	20,59	20,58	20,64	20,69	20,63	20,67	20,64	20,59	20,62	20,69	20,76	20,65	20,62	20,68	20,63	20,61	20,62	20,71	20,66	20,63	20,70	20,66	20,64	20,59	20,62	20,70	20,66	20,70	20,76	20,74	20,69	20,61	20,71	20,73	20,68	20,58	20,64	20,64	20,64	20,68	20,74	20,69	20,60	20,65	20,69	20,68	20,73	20,63	20,64	20,65	20,70	20,68	20,65	20,66	20,69	20,60	20,57	20,65	20,71	20,60	20,57	20,67	20,75	20,72	20,72	20,69	20,67	20,64	20,69	20,69	20,68	20,71	20,68	20,59	20,56	20,56	20,54	20,62	20,67	20,71	20,68	20,65	20,63	20,68	20,70	20,66	20,60	20,48	20,56	20,62	20,69	20,65	20,66	20,67	20,69	20,67	20,60	20,62	20,66	20,59	20,67	20,62	20,68	20,71	20,65	20,64	20,63	20,65	20,58	20,54	20,66	20,65	20,59	20,67	20,65	20,74	20,71	20,63	20,59	20,59	20,65	20,77	20,74	20,66	20,60	20,64	20,58	20,57	20,61	20,60	20,69	20,65	20,69	20,58	20,55	20,67	20,69	20,60	20,56	20,55	20,58	20,63	20,60	20,51	20,61	20,50	20,57	20,59	20,55	20,60	20,52	20,56	20,54	20,54	20,54	20,57	20,59	20,60	20,62	20,57	20,58	20,49	20,44	20,56	20,55	20,55	20,58	20,61	20,62	20,55	20,57	20,54	20,56	20,52	20,50	20,53	20,59	20,60	20,64	20,70	20,62	20,52	20,58	20,59	20,42	20,48	20,56	20,55	20,59	20,60	20,61	20,55	20,58	20,58	20,54	20,55	20,52	20,54	20,55	20,55	20,52	20,53	20,49	20,51	20,48	20,51	20,50	20,48	20,59	20,52	20,50	20,49	20,51	20,60	20,54	20,44	20,41	20,49	20,54	20,45	20,54	20,56	20,50	20,54	20,54	20,55	20,50	20,52	20,52	20,47	20,42	20,41	20,46	20,45	20,43	20,57	20,60	20,46	20,44	20,51	20,45	20,50	20,48	20,38	20,40	20,39	20,46	20,45	20,36	20,32	20,45	20,42	20,44	20,46	20,49	20,48	20,46	20,49	20,47	20,44	20,41	20,44	20,41	20,40	20,50	20,52	20,52	20,52	20,45	20,51	20,54	20,52	20,48	20,50	20,49	20,50	20,45	20,52	20,47	20,39	20,49	20,49	20,39	20,42	20,39	20,42	20,46	20,50	20,47	20,38	20,33	20,35	20,47	20,43	20,53	20,53	20,39	20,38	20,38	20,45	20,45	20,44	20,39	20,49	20,54	20,48	20,39	20,45	20,36	20,37	20,35	20,45	20,46	20,33	20,37	20,46	20,48	20,34	20,39	20,41	20,39	20,46	20,44	20,44	20,40	20,41	20,35	20,46	20,54	20,54	20,38	20,37	20,42	20,36	20,42	20,40	20,33	20,35	20,44	20,43	20,34	20,36	20,46	20,40	20,34	20,42	20,53	20,51	20,40	20,30	20,34	20,38	20,53	20,46	20,42	20,45	20,43	20,46	20,52	20,43	20,33	20,26	20,28	20,32	20,37	20,36	20,42	20,35	20,30	20,44	20,48	20,43	
20,39	20,40	20,39	20,42	20,32	20,30	20,34	20,43	20,43	20,39	20,37	20,46	20,44	20,38	20,39	20,38	20,39	20,41	20,40	20,42	20,39	20,32	20,41	20,40	20,39	20,41	20,31	20,38	20,39	20,41	20,32	20,34	20,39	20,38	20,36	20,43	20,48	20,36	20,33	20,32	20,37	20,41	20,36	20,38	20,45	20,47	20,37	20,34	20,39	20,43	20,43	20,43	20,41	20,50	20,48	20,55	20,38	20,31	20,42	20,47	20,47	20,44	20,42	20,40	20,37	20,43	20,43	20,43	20,37	20,39	20,38	20,46	20,49	20,47	20,44	20,40	20,51	20,45	20,44	20,40	20,43	20,33	20,39	20,45	20,42	20,40	20,42	20,47	20,47	20,42	20,39	20,42	20,55	20,56	20,43	20,41	20,45	20,41	20,49	20,42	20,46	20,45	20,34	20,39	20,42	20,47	20,49	20,45	20,40	20,43	20,31	20,38	20,43	20,37	20,46	20,45	20,45	20,43	20,42	20,36	20,40	20,43	20,55	20,62	20,52	20,43	20,42	20,48	20,47	20,45	20,52	20,52	20,45	20,47	20,51	20,53	20,55	20,57	20,49	20,49	20,49	20,42	20,45	20,52	20,39	20,51	20,54	20,52	20,51	20,56	20,47	20,48	20,49	20,47	20,45	20,43	20,48	20,46	20,46	20,51	20,49	20,44	20,40	20,48	20,48	20,40	20,43	20,50	20,52	20,54	20,48	20,42	20,42	20,51	20,59	20,48	20,42	20,55	20,53	20,54	20,51	20,56	20,52	20,45	20,47	20,51	20,52	20,57	20,46	20,57	20,54	20,46	20,45	20,42	20,51	20,58	20,57	20,55	20,50	20,50	20,55	20,54	20,53	20,58	20,54	20,55	20,62	20,63	20,61	20,55	20,60	20,60	20,55	20,56	20,57	20,56	20,51	20,55	20,50	20,57	20,54	20,58	20,58	20,59	20,55	20,62	20,64	20,64	20,67	20,58	20,60	20,55	20,55	20,58	20,67	20,66	20,59	20,62	20,68	20,63	20,66	20,69	20,64	20,56	20,67	20,65	20,58	20,61	20,70	20,64	20,73	20,58	20,63	20,61	20,53	20,67	20,75	20,77	20,70	20,67	20,63	20,64	20,57	20,59	20,72	20,65	20,65	20,66	20,63	20,59	20,60	20,63	20,68	20,64	20,66	20,68	20,62	20,68	20,76	20,59	20,52	20,65	20,60	20,58	20,68	20,69	20,68	20,68	20,69	20,60	20,65	20,62	20,61	20,72	20,70	20,61	20,67	20,72	20,70	20,67	20,69	20,75	20,70	20,66	20,63	20,66	20,59	20,66	20,70	20,70	20,63	20,63	20,71	20,70	20,64	20,67	20,66	20,64	20,66	20,72	20,71	20,66	20,66	20,62	20,66	20,57	20,68	20,68	20,61	20,65	20,64	20,65	20,69	20,73	20,63	20,60	20,68	20,75	20,74	20,69	20,68	20,63	20,60	20,60	20,55	20,60	20,61	20,60	20,63	20,61	20,67	20,65	20,70	20,59	20,53	20,56	20,60	20,63	20,71	20,66	20,63	20,70	20,70	20,67	20,56	20,58	20,70	20,69	20,65	20,59	20,58	20,64	20,58	20,63	20,68	20,68	20,60	20,60	20,64	20,67	20,66	20,72	20,77	20,69	20,66	20,61	20,59	20,52	20,67	20,78	20,79	20,73	20,58	20,57	20,60	20,63	20,64	20,61	20,60	20,65	20,64	20,57	20,57	20,68	20,68	20,59	20,58	20,55	20,66	20,72	20,66	20,61	20,64	20,55	20,57	20,63	20,57	20,61	20,56	20,60	20,59	20,56	20,53	20,51	20,57	20,63	20,59	20,56	20,47	20,42	20,50	20,56	20,51	20,56	20,51	20,59	20,63	20,45	20,58	20,56	20,57	20,59	20,53	20,48	20,52	20,57	20,56	20,65	20,59	20,53	20,56	20,52	20,51	20,53	20,49	20,53	20,50	20,50	20,55	20,60	20,56	20,52	20,58	20,61	20,50	20,53	20,54	20,55	20,50	20,52	20,51	20,49	20,49	20,48	20,46	20,42	20,51	20,46	20,45	20,47	20,49	20,49	20,56	20,44	20,47	20,56	20,64	20,56	20,48	20,52	20,47	20,45	20,47	20,47	20,45	20,48	20,49	20,49	20,50	20,42	20,45	20,47	20,35	20,48	20,53	20,47	20,40	20,42	20,51	20,44	20,44	20,41	20,40	20,39	20,47	20,49	20,42	20,36	20,38	20,42	20,48	20,49	20,50	20,47	20,52	20,48	20,46	20,48	20,46	20,39	20,41	20,41	20,43	20,53	20,54	20,54	20,48	20,49	20,53	20,44	20,47	20,54	20,54	20,42	20,40	20,47	20,49	20,42	20,44	20,46	20,41	20,44	20,40	20,44	20,46	20,51	20,55	20,42	20,36	20,41	20,46	20,46	20,52	20,42	20,39	20,38	20,40	20,43	20,41	20,40	20,34	20,49	20,55	20,39	20,43	20,49	20,45	20,42	20,42	20,46	20,45	20,41	20,40	20,49	20,48	20,41	20,49	20,42	20,46	20,48	20,51	20,41	20,38	20,37	20,35	20,43	20,54	20,49	20,37	20,42	20,49	20,39	20,25	20,42	20,44	20,36	20,46	20,44	20,35	20,33	20,46	20,51	20,45	20,40	20,45	20,40	20,38	20,37	20,38	20,37	20,47	20,48	20,45	20,46	20,46	20,43	20,47	20,44	20,35	20,32	20,28	20,28	20,29	20,32	20,46	20,46	20,38	20,39	20,47	20,48	
20,43	20,39	20,35	20,39	20,48	20,46	20,39	20,39	20,38	20,35	20,34	20,42	20,41	20,44	20,45	20,42	20,43	20,41	20,41	20,42	20,33	20,33	20,37	20,39	20,44	20,44	20,39	20,37	20,34	20,51	20,49	20,39	20,36	20,39	20,35	20,37	20,41	20,42	20,39	20,47	20,43	20,37	20,33	20,36	20,39	20,40	20,39	20,39	20,36	20,40	20,35	20,39	20,33	20,41	20,51	20,49	20,35	20,31	20,38	20,46	20,43	20,50	20,40	20,36	20,38	20,44	20,51	20,34	20,37	20,45	20,44	20,50	20,43	20,46	20,45	20,49	20,45	20,45	20,39	20,35	20,40	20,39	20,34	20,42	20,43	20,37	20,49	20,58	20,53	20,49	20,54	20,44	20,50	20,54	20,47	20,44	20,44	20,40	20,43	20,44	20,45	20,49	20,40	20,44	20,41	20,36	20,41	20,46	20,48	20,45	20,37	20,37	20,51	20,53	20,49	20,42	20,45	20,53	20,52	20,37	20,42	20,49	20,56	20,57	20,53	20,54	20,46	20,50	20,52	20,48	20,52	20,53	20,48	20,50	20,47	20,49	20,54	20,58	20,56	20,53	20,56	20,58	20,48	20,49	20,46	20,40	20,47	20,47	20,46	20,48	20,42	20,48	20,54	20,48	20,44	20,51	20,47	20,49	20,51	20,46	20,52	20,58	20,50	20,47	20,51	20,51	20,49	20,53	20,64	20,61	20,49	20,42	20,46	20,58	20,54	20,44	20,44	20,51	20,46	20,44	20,53	20,56	20,49	20,53	20,55	20,59	20,56	20,57	20,46	20,49	20,57	20,52	20,55	20,52	20,54	20,56	20,56	20,55	20,53	20,53	20,59	20,56	20,54	20,57	20,60	20,66	20,58	20,58	20,61	20,58	20,58	20,59	20,58	20,53	20,62	20,59	20,51	20,54	20,55	20,60	20,63	20,52	20,61	20,56	20,60	20,67	20,57	20,60	20,67	20,65	20,57	20,61	20,56	20,62	20,67	20,67	20,58	20,64	20,63	20,67	20,69	20,62	20,65	20,61	20,64	20,67	20,64	20,52	20,68	20,70	20,66	20,59	20,64	20,64	20,62	20,68	20,77	20,73	20,67	20,61	20,58	20,66	20,59	20,59	20,72	20,71	20,70	20,74	20,71	20,68	20,64	20,60	20,63	20,65	20,64	20,68	20,68	20,69	20,77	20,68	20,58	20,63	20,63	20,65	20,70	20,66	20,71	20,63	20,69	20,62	20,65	20,71	20,62	20,71	20,65	20,61	20,60	20,69	20,69	20,72	20,67	20,69	20,73	20,69	20,68	20,72	20,65	20,65	20,62	20,70	20,67	20,64	20,75	20,76	20,63	20,66	20,79	20,67	20,64	20,72	20,76	20,78	20,66	20,61	20,63	20,66	20,62	20,72	20,69	20,67	20,68	20,70	20,73	20,69	20,73	20,63	20,57	20,69	20,75	20,71	20,75	20,71	20,67	20,63	20,65	20,70	20,61	20,64	20,65	20,71	20,73	20,64	20,64	20,62	20,52	20,62	20,68	20,69	20,69	20,70	20,65	20,71	20,71	20,63	20,62	20,61	20,69	20,68	20,70	20,61	20,56	20,63	20,68	20,74	20,74	20,69	20,66	20,69	20,69	20,60	20,68	20,72	20,71	20,64	20,67	20,66	20,62	20,57	20,65	20,80	20,74	20,67	20,61	20,62	20,66	20,68	20,69	20,69	20,59	20,59	20,70	20,57	20,57	20,64	20,62	20,55	20,63	20,60	20,64	20,70	20,63	20,65	20,66	20,56	20,60	20,66	20,62	20,65	20,61	20,62	20,51	20,53	20,57	20,54	20,48	20,61	20,66	20,55	20,52	20,52	20,57	20,60	20,53	20,59	20,56	20,64	20,62	20,49	20,52	20,56	20,61	20,56	20,51	20,53	20,56	20,55	20,58	20,60	20,57	20,60	20,55	20,56	20,54	20,60	20,52	20,51	20,49	20,50	20,68	20,63	20,61	20,53	20,52	20,49	20,49	20,53	20,58	20,58	20,58	20,50	20,46	20,45	20,47	20,50	20,49	20,49	20,53	20,50	20,56	20,49	20,52	20,61	20,57	20,56	20,52	20,61	20,63	20,54	20,50	20,45	20,54	20,48	20,47	20,55	20,48	20,43	20,45	20,50	20,54	20,61	20,51	20,46	20,41	20,49	20,52	20,57	20,61	20,50	20,51	20,47	20,49	20,43	20,47	20,50	20,51	20,50	20,50	20,42	20,39	20,48	20,48	20,49	20,48	20,49	20,53	20,52	20,48	20,42	20,44	20,36	20,38	20,42	20,48	20,48	20,51	20,49	20,55	20,52	20,48	20,49	20,48	20,47	20,56	20,52	20,42	20,48	20,52	20,44	20,45	20,46	20,42	20,45	20,40	20,41	20,47	20,57	20,49	20,46	20,41	20,49	20,52	20,43	20,45	20,43	20,39	20,43	20,45	20,48	20,45	20,41	20,38	20,49	20,58	20,54	20,52	20,50	20,46	20,49	20,45	20,48	20,45	20,40	20,44	20,45	20,47	20,37	20,41	20,46	20,39	20,48	20,43	20,42	20,42	20,48	20,41	20,44	20,48	20,44	20,32	20,50	20,55	20,53	20,37	20,44	20,48	20,42	20,46	20,40	20,36	20,33	20,43	20,48	20,44	20,39	20,39	20,37	20,35	20,39	20,33	20,27	20,41	20,44	20,41	20,38	20,42	20,43	20,40	20,41	20,36	20,41	20,39	20,36	20,39	20,42	20,48	20,42	20,35	20,36	20,48	20,49	
20,44	20,39	20,33	20,47	20,48	20,41	20,46	20,35	20,36	20,38	20,31	20,39	20,44	20,48	20,44	20,32	20,34	20,41	20,37	20,42	20,49	20,37	20,37	20,34	20,31	20,36	20,32	20,41	20,42	20,37	20,53	20,46	20,36	20,42	20,45	20,38	20,41	20,49	20,40	20,49	20,43	20,39	20,43	20,34	20,39	20,36	20,34	20,41	20,36	20,40	20,39	20,42	20,43	20,40	20,47	20,48	20,39	20,43	20,40	20,39	20,37	20,47	20,51	20,39	20,41	20,46	20,55	20,44	20,40	20,50	20,46	20,47	20,41	20,41	20,48	20,50	20,52	20,47	20,42	20,43	20,50	20,40	20,38	20,41	20,42	20,45	20,53	20,55	20,56	20,51	20,49	20,44	20,41	20,49	20,45	20,49	20,38	20,38	20,44	20,44	20,44	20,42	20,46	20,46	20,44	20,40	20,40	20,40	20,48	20,41	20,40	20,42	20,43	20,51	20,54	20,46	20,50	20,53	20,59	20,46	20,41	20,51	20,61	20,61	20,56	20,55	20,57	20,53	20,54	20,45	20,51	20,49	20,45	20,48	20,53	20,50	20,55	20,58	20,56	20,51	20,56	20,60	20,59	20,50	20,50	20,43	20,41	20,49	20,42	20,50	20,50	20,48	20,53	20,52	20,46	20,49	20,48	20,47	20,54	20,54	20,48	20,52	20,53	20,47	20,46	20,47	20,49	20,61	20,60	20,57	20,55	20,45	20,57	20,56	20,51	20,54	20,59	20,52	20,53	20,45	20,43	20,50	20,48	20,46	20,52	20,60	20,60	20,61	20,48	20,48	20,47	20,51	20,58	20,56	20,52	20,49	20,51	20,56	20,58	20,54	20,61	20,62	20,57	20,62	20,57	20,60	20,62	20,51	20,63	20,63	20,55	20,59	20,57	20,57	20,63	20,57	20,53	20,55	20,55	20,67	20,73	20,61	20,60	20,62	20,67	20,67	20,54	20,56	20,63	20,61	20,55	20,63	20,61	20,62	20,62	20,59	20,55	20,60	20,66	20,66	20,69	20,63	20,68	20,72	20,67	20,63	20,64	20,62	20,57	20,64	20,65	20,63	20,71	20,74	20,76	20,76	20,82	20,69	20,65	20,59	20,57	20,64	20,61	20,57	20,56	20,63	20,73	20,75	20,68	20,64	20,64	20,58	20,60	20,69	20,70	20,69	20,70	20,62	20,65	20,66	20,63	20,68	20,68	20,69	20,66	20,65	20,71	20,71	20,66	20,70	20,73	20,75	20,67	20,66	20,70	20,68	20,68	20,73	20,76	20,76	20,70	20,67	20,75	20,71	20,65	20,75	20,70	20,65	20,60	20,69	20,68	20,64	20,71	20,80	20,72	20,72	20,81	20,74	20,71	20,66	20,75	20,73	20,73	20,69	20,62	20,65	20,71	20,71	20,66	20,63	20,76	20,77	20,69	20,67	20,77	20,73	20,63	20,69	20,72	20,76	20,74	20,74	20,69	20,71	20,67	20,71	20,64	20,68	20,70	20,75	20,69	20,62	20,63	20,68	20,57	20,58	20,70	20,73	20,76	20,78	20,80	20,77	20,69	20,62	20,66	20,75	20,72	20,67	20,70	20,64	20,64	20,74	20,75	20,76	20,75	20,70	20,59	20,64	20,68	20,61	20,65	20,67	20,71	20,64	20,60	20,66	20,62	20,58	20,63	20,78	20,68	20,71	20,61	20,63	20,66	20,67	20,72	20,71	20,64	20,61	20,65	20,57	20,62	20,62	20,63	20,54	20,59	20,70	20,68	20,69	20,64	20,61	20,64	20,60	20,62	20,70	20,67	20,63	20,57	20,63	20,59	20,56	20,58	20,57	20,52	20,54	20,63	20,59	20,52	20,60	20,59	20,61	20,53	20,56	20,57	20,70	20,65	20,62	20,59	20,59	20,65	20,55	20,54	20,66	20,62	20,56	20,59	20,67	20,58	20,58	20,61	20,59	20,58	20,51	20,55	20,51	20,53	20,55	20,59	20,62	20,54	20,61	20,55	20,49	20,46	20,54	20,60	20,58	20,57	20,55	20,50	20,48	20,47	20,47	20,48	20,45	20,52	20,50	20,56	20,49	20,50	20,57	20,55	20,57	20,56	20,55	20,61	20,50	20,46	20,48	20,54	20,50	20,49	20,54	20,49	20,44	20,38	20,39	20,45	20,57	20,58	20,53	20,37	20,47	20,56	20,52	20,59	20,60	20,56	20,48	20,45	20,43	20,47	20,49	20,53	20,46	20,43	20,39	20,40	20,44	20,51	20,55	20,52	20,51	20,59	20,63	20,43	20,44	20,45	20,41	20,52	20,47	20,43	20,46	20,40	20,43	20,51	20,51	20,47	20,48	20,53	20,43	20,47	20,44	20,50	20,52	20,51	20,48	20,50	20,48	20,45	20,50	20,45	20,45	20,48	20,57	20,52	20,47	20,53	20,54	20,52	20,47	20,43	20,42	20,40	20,45	20,46	20,50	20,45	20,43	20,42	20,51	20,52	20,56	20,57	20,57	20,45	20,55	20,51	20,45	20,49	20,44	20,43	20,42	20,53	20,43	20,43	20,43	20,39	20,40	20,41	20,39	20,41	20,50	20,46	20,51	20,41	20,36	20,37	20,50	20,62	20,49	20,45	20,45	20,38	20,44	20,47	20,42	20,38	20,33	20,46	20,44	20,44	20,40	20,45	20,41	20,43	20,39	20,28	20,33	20,45	20,43	20,40	20,33	20,39	20,44	20,41	20,38	20,42	20,49	20,44	20,44	20,37	20,37	20,48	20,37	20,30	20,34	20,37	20,38	
20,41	20,39	20,36	20,47	20,50	20,31	20,38	20,43	20,41	20,45	20,45	20,44	20,40	20,45	20,40	20,34	20,30	20,38	20,40	20,48	20,50	20,38	20,32	20,36	20,40	20,38	20,38	20,46	20,46	20,39	20,44	20,43	20,45	20,42	20,49	20,52	20,47	20,46	20,45	20,44	20,38	20,45	20,52	20,37	20,44	20,45	20,47	20,44	20,42	20,44	20,43	20,47	20,48	20,48	20,48	20,53	20,49	20,51	20,47	20,38	20,34	20,48	20,54	20,42	20,47	20,45	20,54	20,49	20,43	20,50	20,47	20,48	20,53	20,48	20,52	20,56	20,55	20,43	20,48	20,47	20,44	20,43	20,49	20,49	20,39	20,52	20,62	20,57	20,58	20,58	20,49	20,48	20,48	20,51	20,49	20,48	20,48	20,44	20,43	20,47	20,44	20,37	20,46	20,52	20,46	20,48	20,42	20,41	20,51	20,43	20,38	20,45	20,45	20,39	20,44	20,50	20,47	20,49	20,50	20,43	20,41	20,50	20,57	20,61	20,55	20,60	20,60	20,48	20,48	20,50	20,56	20,55	20,49	20,50	20,51	20,60	20,53	20,53	20,52	20,51	20,53	20,54	20,57	20,53	20,55	20,56	20,48	20,51	20,53	20,49	20,51	20,55	20,51	20,50	20,55	20,49	20,48	20,46	20,51	20,46	20,46	20,46	20,45	20,54	20,46	20,39	20,45	20,58	20,55	20,47	20,52	20,54	20,53	20,51	20,57	20,54	20,55	20,61	20,58	20,54	20,47	20,50	20,58	20,53	20,52	20,63	20,64	20,64	20,53	20,52	20,50	20,53	20,48	20,47	20,56	20,53	20,53	20,49	20,44	20,50	20,57	20,58	20,60	20,54	20,50	20,51	20,60	20,58	20,57	20,61	20,58	20,56	20,61	20,64	20,68	20,58	20,59	20,62	20,54	20,54	20,62	20,55	20,56	20,62	20,64	20,66	20,61	20,67	20,74	20,67	20,62	20,67	20,57	20,67	20,66	20,59	20,59	20,56	20,63	20,62	20,67	20,67	20,66	20,70	20,67	20,66	20,66	20,66	20,61	20,58	20,65	20,69	20,72	20,74	20,68	20,69	20,78	20,73	20,67	20,62	20,65	20,65	20,64	20,59	20,56	20,62	20,72	20,76	20,70	20,64	20,59	20,58	20,59	20,71	20,67	20,76	20,74	20,66	20,63	20,68	20,61	20,68	20,66	20,62	20,68	20,72	20,71	20,65	20,66	20,71	20,74	20,72	20,74	20,74	20,74	20,76	20,70	20,73	20,75	20,74	20,64	20,66	20,74	20,69	20,73	20,78	20,74	20,58	20,62	20,66	20,74	20,67	20,67	20,70	20,69	20,73	20,76	20,67	20,70	20,66	20,78	20,76	20,71	20,74	20,67	20,65	20,69	20,72	20,67	20,65	20,68	20,76	20,71	20,70	20,84	20,79	20,67	20,69	20,67	20,72	20,74	20,70	20,69	20,70	20,62	20,73	20,65	20,61	20,64	20,71	20,69	20,63	20,64	20,61	20,62	20,56	20,65	20,68	20,67	20,71	20,73	20,83	20,73	20,69	20,72	20,83	20,74	20,67	20,74	20,63	20,71	20,76	20,82	20,77	20,65	20,70	20,69	20,71	20,71	20,67	20,66	20,69	20,67	20,69	20,67	20,67	20,62	20,59	20,61	20,73	20,67	20,64	20,69	20,71	20,67	20,64	20,65	20,65	20,57	20,61	20,70	20,54	20,63	20,67	20,69	20,69	20,63	20,63	20,76	20,75	20,68	20,66	20,57	20,54	20,61	20,65	20,62	20,65	20,57	20,54	20,59	20,59	20,59	20,63	20,59	20,63	20,64	20,57	20,54	20,58	20,53	20,58	20,57	20,55	20,55	20,65	20,67	20,61	20,60	20,61	20,69	20,63	20,55	20,62	20,57	20,54	20,58	20,68	20,58	20,52	20,60	20,63	20,58	20,57	20,57	20,51	20,46	20,55	20,51	20,52	20,60	20,63	20,62	20,56	20,46	20,49	20,57	20,60	20,55	20,53	20,59	20,49	20,50	20,43	20,46	20,49	20,53	20,48	20,51	20,54	20,58	20,54	20,46	20,54	20,56	20,49	20,60	20,52	20,45	20,47	20,47	20,48	20,59	20,58	20,55	20,51	20,47	20,45	20,46	20,51	20,55	20,50	20,49	20,48	20,57	20,55	20,53	20,47	20,53	20,50	20,42	20,37	20,40	20,46	20,50	20,49	20,44	20,39	20,46	20,45	20,50	20,53	20,51	20,50	20,55	20,60	20,49	20,47	20,51	20,52	20,56	20,41	20,43	20,44	20,44	20,55	20,49	20,48	20,45	20,50	20,49	20,43	20,44	20,44	20,49	20,55	20,51	20,44	20,44	20,44	20,40	20,53	20,48	20,45	20,48	20,51	20,51	20,53	20,54	20,55	20,54	20,50	20,53	20,51	20,52	20,46	20,50	20,55	20,51	20,45	20,36	20,47	20,50	20,40	20,46	20,60	20,47	20,52	20,57	20,49	20,50	20,45	20,37	20,37	20,44	20,42	20,48	20,42	20,44	20,51	20,43	20,42	20,36	20,42	20,44	20,40	20,44	20,47	20,38	20,42	20,52	20,44	20,39	20,48	20,42	20,43	20,47	20,48	20,40	20,34	20,42	20,45	20,48	20,38	20,41	20,45	20,37	20,42	20,38	20,40	20,43	20,44	20,44	20,38	20,40	20,33	20,41	20,41	20,32	20,47	20,42	20,40	20,37	20,22	20,37	20,36	20,43	20,50	20,41	20,39	
20,43	20,42	20,36	20,40	20,38	20,32	20,35	20,47	20,41	20,47	20,36	20,38	20,39	20,39	20,38	20,30	20,44	20,41	20,49	20,50	20,41	20,35	20,37	20,40	20,51	20,43	20,41	20,56	20,53	20,46	20,47	20,41	20,40	20,40	20,37	20,38	20,36	20,43	20,41	20,46	20,49	20,47	20,50	20,40	20,37	20,43	20,45	20,48	20,43	20,42	20,41	20,40	20,46	20,50	20,47	20,55	20,48	20,46	20,55	20,53	20,43	20,46	20,56	20,48	20,37	20,45	20,54	20,54	20,47	20,48	20,40	20,54	20,55	20,54	20,51	20,52	20,57	20,50	20,46	20,48	20,39	20,41	20,46	20,40	20,43	20,47	20,52	20,51	20,58	20,55	20,47	20,44	20,51	20,56	20,50	20,50	20,52	20,59	20,51	20,45	20,47	20,42	20,52	20,56	20,49	20,48	20,53	20,46	20,44	20,44	20,46	20,50	20,52	20,47	20,41	20,42	20,42	20,43	20,49	20,41	20,44	20,49	20,50	20,57	20,55	20,57	20,58	20,51	20,50	20,50	20,55	20,55	20,51	20,50	20,46	20,51	20,61	20,61	20,52	20,51	20,57	20,55	20,49	20,55	20,56	20,58	20,54	20,46	20,51	20,44	20,48	20,56	20,53	20,46	20,50	20,57	20,46	20,47	20,56	20,48	20,43	20,47	20,40	20,48	20,47	20,37	20,46	20,51	20,48	20,48	20,48	20,53	20,47	20,49	20,54	20,52	20,51	20,48	20,59	20,62	20,57	20,56	20,54	20,54	20,52	20,54	20,58	20,60	20,58	20,58	20,57	20,54	20,51	20,47	20,63	20,63	20,59	20,57	20,55	20,53	20,62	20,53	20,48	20,53	20,54	20,56	20,57	20,60	20,59	20,55	20,56	20,57	20,58	20,63	20,62	20,56	20,61	20,64	20,61	20,57	20,53	20,49	20,51	20,58	20,61	20,61	20,67	20,67	20,76	20,67	20,66	20,70	20,60	20,61	20,74	20,63	20,56	20,65	20,59	20,60	20,61	20,66	20,67	20,72	20,63	20,63	20,67	20,67	20,73	20,72	20,64	20,70	20,68	20,69	20,67	20,61	20,66	20,67	20,72	20,69	20,69	20,66	20,68	20,65	20,70	20,72	20,74	20,79	20,73	20,68	20,69	20,65	20,63	20,67	20,70	20,74	20,73	20,75	20,71	20,69	20,64	20,66	20,67	20,65	20,69	20,72	20,71	20,65	20,70	20,74	20,75	20,75	20,74	20,79	20,70	20,72	20,75	20,64	20,70	20,75	20,71	20,67	20,73	20,69	20,75	20,84	20,75	20,63	20,64	20,71	20,75	20,78	20,69	20,73	20,72	20,73	20,64	20,66	20,71	20,67	20,78	20,80	20,70	20,70	20,64	20,68	20,68	20,70	20,67	20,75	20,76	20,67	20,73	20,69	20,72	20,70	20,66	20,64	20,66	20,69	20,75	20,75	20,73	20,65	20,62	20,70	20,69	20,68	20,64	20,64	20,70	20,66	20,72	20,64	20,62	20,64	20,66	20,62	20,69	20,65	20,73	20,77	20,75	20,65	20,70	20,77	20,78	20,68	20,74	20,66	20,65	20,71	20,71	20,73	20,71	20,73	20,73	20,70	20,69	20,68	20,77	20,71	20,69	20,75	20,77	20,69	20,71	20,64	20,57	20,68	20,68	20,65	20,63	20,70	20,76	20,68	20,69	20,70	20,65	20,64	20,75	20,58	20,59	20,72	20,76	20,76	20,69	20,63	20,64	20,72	20,65	20,66	20,63	20,52	20,63	20,73	20,66	20,69	20,63	20,56	20,59	20,59	20,62	20,64	20,64	20,63	20,67	20,58	20,54	20,55	20,59	20,60	20,55	20,61	20,62	20,67	20,58	20,52	20,54	20,56	20,57	20,58	20,50	20,54	20,54	20,53	20,58	20,65	20,57	20,51	20,58	20,59	20,56	20,56	20,57	20,51	20,51	20,60	20,66	20,57	20,55	20,60	20,58	20,63	20,56	20,52	20,50	20,61	20,59	20,51	20,50	20,46	20,44	20,46	20,45	20,53	20,50	20,48	20,51	20,55	20,62	20,59	20,52	20,50	20,48	20,47	20,52	20,47	20,47	20,53	20,51	20,47	20,62	20,57	20,55	20,56	20,57	20,47	20,46	20,51	20,53	20,46	20,47	20,53	20,54	20,53	20,50	20,46	20,48	20,55	20,49	20,44	20,44	20,37	20,51	20,54	20,57	20,43	20,44	20,54	20,56	20,54	20,49	20,47	20,49	20,51	20,43	20,44	20,48	20,50	20,55	20,39	20,44	20,53	20,47	20,58	20,55	20,51	20,49	20,56	20,50	20,49	20,48	20,48	20,60	20,49	20,53	20,42	20,38	20,46	20,40	20,45	20,54	20,45	20,48	20,51	20,39	20,49	20,59	20,54	20,49	20,51	20,49	20,53	20,57	20,56	20,53	20,51	20,50	20,47	20,44	20,51	20,54	20,47	20,47	20,54	20,48	20,53	20,48	20,51	20,54	20,48	20,44	20,47	20,47	20,42	20,47	20,45	20,39	20,49	20,43	20,44	20,41	20,39	20,42	20,41	20,40	20,50	20,47	20,37	20,40	20,45	20,39	20,46	20,41	20,39	20,47	20,46	20,42	20,27	20,41	20,49	20,53	20,45	20,43	20,34	20,37	20,35	20,31	20,37	20,40	20,44	20,49	20,40	20,48	20,40	20,35	20,46	20,46	20,40	20,42	20,34	20,34	20,28	20,35	20,39	20,45	20,57	20,52	20,47	
20,43	20,38	20,35	20,39	20,45	20,32	20,34	20,44	20,40	20,46	20,39	20,45	20,43	20,43	20,40	20,29	20,43	20,43	20,47	20,58	20,48	20,38	20,43	20,46	20,47	20,44	20,35	20,44	20,55	20,44	20,39	20,40	20,29	20,31	20,34	20,33	20,32	20,32	20,41	20,39	20,38	20,40	20,38	20,40	20,47	20,46	20,50	20,43	20,40	20,42	20,44	20,45	20,43	20,53	20,48	20,44	20,45	20,47	20,60	20,61	20,45	20,55	20,52	20,55	20,40	20,44	20,56	20,51	20,43	20,51	20,47	20,62	20,55	20,45	20,44	20,49	20,48	20,50	20,51	20,48	20,50	20,46	20,49	20,38	20,41	20,53	20,59	20,54	20,52	20,46	20,41	20,48	20,55	20,48	20,45	20,47	20,53	20,55	20,48	20,46	20,48	20,39	20,47	20,56	20,55	20,48	20,50	20,44	20,43	20,42	20,45	20,48	20,50	20,47	20,46	20,43	20,46	20,47	20,43	20,42	20,41	20,44	20,52	20,55	20,48	20,51	20,49	20,48	20,48	20,47	20,49	20,50	20,48	20,57	20,46	20,43	20,55	20,57	20,49	20,47	20,48	20,50	20,51	20,46	20,49	20,51	20,45	20,36	20,47	20,50	20,47	20,55	20,46	20,42	20,51	20,56	20,51	20,47	20,49	20,49	20,44	20,49	20,47	20,44	20,50	20,50	20,52	20,51	20,54	20,50	20,44	20,44	20,47	20,54	20,53	20,51	20,51	20,49	20,57	20,59	20,52	20,55	20,58	20,50	20,45	20,48	20,55	20,56	20,54	20,57	20,65	20,62	20,60	20,58	20,59	20,56	20,59	20,59	20,64	20,58	20,64	20,58	20,48	20,61	20,62	20,62	20,67	20,64	20,58	20,53	20,56	20,59	20,57	20,63	20,58	20,53	20,55	20,58	20,62	20,62	20,60	20,57	20,59	20,57	20,61	20,63	20,64	20,69	20,66	20,58	20,66	20,71	20,63	20,61	20,66	20,61	20,62	20,68	20,66	20,58	20,66	20,65	20,69	20,69	20,69	20,64	20,67	20,64	20,73	20,76	20,65	20,59	20,65	20,64	20,75	20,66	20,71	20,76	20,79	20,68	20,62	20,66	20,69	20,70	20,66	20,72	20,68	20,78	20,74	20,66	20,68	20,69	20,66	20,69	20,70	20,74	20,76	20,78	20,72	20,66	20,65	20,67	20,68	20,63	20,72	20,72	20,70	20,66	20,79	20,74	20,73	20,74	20,71	20,72	20,68	20,64	20,77	20,69	20,65	20,72	20,72	20,72	20,70	20,67	20,70	20,77	20,75	20,69	20,67	20,67	20,78	20,76	20,73	20,71	20,76	20,74	20,75	20,77	20,77	20,71	20,74	20,76	20,74	20,75	20,74	20,74	20,74	20,72	20,69	20,74	20,78	20,72	20,67	20,72	20,71	20,60	20,66	20,69	20,72	20,75	20,71	20,76	20,72	20,73	20,65	20,72	20,69	20,71	20,69	20,71	20,74	20,65	20,71	20,71	20,61	20,64	20,67	20,61	20,68	20,68	20,73	20,73	20,72	20,68	20,69	20,72	20,78	20,70	20,71	20,64	20,61	20,78	20,74	20,72	20,69	20,70	20,67	20,68	20,69	20,72	20,74	20,69	20,65	20,75	20,69	20,64	20,68	20,68	20,64	20,72	20,74	20,70	20,69	20,65	20,70	20,70	20,68	20,72	20,65	20,64	20,78	20,67	20,61	20,70	20,71	20,70	20,67	20,64	20,64	20,64	20,63	20,67	20,66	20,58	20,64	20,72	20,65	20,63	20,63	20,68	20,65	20,64	20,61	20,66	20,67	20,61	20,56	20,53	20,51	20,54	20,59	20,64	20,60	20,63	20,63	20,62	20,55	20,52	20,44	20,51	20,57	20,66	20,57	20,48	20,55	20,53	20,56	20,62	20,57	20,53	20,53	20,47	20,54	20,57	20,57	20,54	20,57	20,55	20,60	20,61	20,58	20,54	20,52	20,51	20,55	20,58	20,56	20,59	20,61	20,49	20,48	20,48	20,42	20,48	20,49	20,48	20,45	20,49	20,56	20,57	20,56	20,55	20,49	20,46	20,51	20,52	20,53	20,49	20,46	20,49	20,42	20,45	20,53	20,51	20,50	20,58	20,55	20,42	20,45	20,55	20,60	20,55	20,49	20,51	20,55	20,59	20,50	20,42	20,43	20,47	20,53	20,50	20,49	20,46	20,48	20,55	20,53	20,40	20,40	20,51	20,52	20,51	20,51	20,52	20,55	20,58	20,43	20,37	20,45	20,44	20,48	20,39	20,44	20,56	20,54	20,50	20,44	20,51	20,52	20,47	20,54	20,49	20,53	20,45	20,44	20,53	20,52	20,48	20,37	20,44	20,46	20,41	20,49	20,44	20,45	20,49	20,47	20,57	20,57	20,47	20,46	20,41	20,46	20,48	20,47	20,53	20,55	20,48	20,39	20,49	20,51	20,53	20,56	20,49	20,48	20,52	20,47	20,50	20,47	20,38	20,49	20,50	20,41	20,48	20,60	20,52	20,42	20,39	20,43	20,47	20,48	20,45	20,46	20,48	20,41	20,45	20,51	20,39	20,42	20,47	20,42	20,38	20,46	20,40	20,36	20,40	20,53	20,49	20,41	20,36	20,32	20,39	20,53	20,51	20,44	20,41	20,35	20,42	20,37	20,37	20,43	20,44	20,46	20,42	20,48	20,45	20,46	20,42	20,38	20,44	20,39	20,41	20,31	20,27	20,32	20,37	20,40	20,56	20,49	20,46	
20,41	20,41	20,37	20,46	20,54	20,37	20,36	20,41	20,41	20,49	20,40	20,40	20,43	20,40	20,44	20,36	20,36	20,41	20,45	20,51	20,40	20,44	20,45	20,39	20,35	20,42	20,39	20,46	20,51	20,45	20,38	20,40	20,33	20,36	20,28	20,29	20,39	20,38	20,43	20,39	20,36	20,41	20,45	20,45	20,45	20,46	20,57	20,52	20,44	20,41	20,48	20,56	20,51	20,49	20,47	20,41	20,34	20,43	20,54	20,62	20,46	20,50	20,46	20,41	20,41	20,44	20,47	20,38	20,37	20,44	20,45	20,54	20,48	20,43	20,40	20,47	20,43	20,45	20,45	20,41	20,44	20,42	20,44	20,51	20,48	20,42	20,60	20,56	20,49	20,42	20,46	20,58	20,53	20,49	20,44	20,48	20,53	20,53	20,52	20,53	20,51	20,38	20,47	20,48	20,48	20,47	20,45	20,48	20,47	20,44	20,40	20,50	20,47	20,52	20,44	20,42	20,46	20,44	20,49	20,41	20,41	20,41	20,46	20,51	20,44	20,50	20,53	20,42	20,41	20,45	20,51	20,48	20,50	20,50	20,53	20,45	20,46	20,47	20,49	20,47	20,48	20,40	20,46	20,54	20,48	20,56	20,43	20,43	20,48	20,49	20,46	20,56	20,52	20,50	20,57	20,55	20,46	20,47	20,43	20,39	20,47	20,47	20,54	20,51	20,49	20,54	20,52	20,47	20,56	20,56	20,54	20,38	20,52	20,54	20,50	20,44	20,45	20,51	20,59	20,56	20,45	20,53	20,49	20,49	20,49	20,52	20,55	20,62	20,47	20,50	20,58	20,62	20,58	20,55	20,58	20,59	20,54	20,44	20,52	20,58	20,58	20,53	20,54	20,57	20,53	20,58	20,70	20,61	20,58	20,55	20,59	20,62	20,59	20,64	20,65	20,60	20,66	20,67	20,66	20,66	20,63	20,59	20,62	20,62	20,57	20,65	20,69	20,72	20,66	20,54	20,57	20,69	20,67	20,63	20,60	20,63	20,63	20,67	20,67	20,66	20,69	20,69	20,68	20,67	20,63	20,66	20,69	20,66	20,63	20,63	20,61	20,58	20,69	20,72	20,72	20,68	20,69	20,80	20,72	20,60	20,68	20,70	20,67	20,64	20,65	20,70	20,62	20,73	20,79	20,59	20,68	20,69	20,66	20,71	20,74	20,72	20,76	20,77	20,70	20,66	20,61	20,61	20,66	20,66	20,71	20,68	20,66	20,65	20,71	20,71	20,64	20,72	20,72	20,74	20,73	20,72	20,71	20,72	20,70	20,76	20,75	20,72	20,72	20,67	20,70	20,74	20,73	20,69	20,72	20,71	20,82	20,75	20,64	20,64	20,76	20,71	20,70	20,79	20,75	20,74	20,71	20,74	20,80	20,69	20,68	20,65	20,69	20,67	20,68	20,79	20,76	20,72	20,71	20,70	20,79	20,72	20,70	20,67	20,72	20,73	20,70	20,72	20,73	20,72	20,75	20,75	20,76	20,72	20,77	20,73	20,75	20,71	20,70	20,76	20,72	20,65	20,68	20,70	20,75	20,76	20,68	20,69	20,71	20,67	20,74	20,80	20,78	20,67	20,67	20,56	20,55	20,69	20,71	20,76	20,77	20,72	20,66	20,65	20,77	20,71	20,66	20,68	20,73	20,74	20,67	20,54	20,55	20,62	20,73	20,73	20,72	20,69	20,69	20,65	20,64	20,65	20,66	20,71	20,68	20,70	20,76	20,73	20,62	20,64	20,70	20,66	20,66	20,65	20,67	20,64	20,65	20,58	20,64	20,59	20,69	20,74	20,58	20,58	20,67	20,70	20,64	20,63	20,60	20,56	20,61	20,64	20,60	20,59	20,60	20,61	20,60	20,60	20,65	20,62	20,58	20,57	20,56	20,63	20,60	20,45	20,59	20,62	20,54	20,50	20,56	20,54	20,62	20,72	20,56	20,52	20,56	20,57	20,58	20,62	20,54	20,56	20,55	20,55	20,58	20,55	20,62	20,51	20,44	20,46	20,47	20,58	20,63	20,59	20,51	20,53	20,56	20,52	20,51	20,49	20,46	20,52	20,49	20,56	20,62	20,57	20,53	20,53	20,51	20,49	20,53	20,47	20,46	20,55	20,53	20,43	20,43	20,52	20,57	20,50	20,54	20,50	20,44	20,45	20,42	20,55	20,61	20,53	20,47	20,47	20,50	20,51	20,47	20,43	20,40	20,46	20,57	20,55	20,42	20,43	20,45	20,48	20,49	20,39	20,43	20,51	20,50	20,50	20,51	20,52	20,54	20,51	20,51	20,39	20,45	20,47	20,48	20,37	20,39	20,53	20,52	20,52	20,45	20,51	20,58	20,50	20,52	20,47	20,44	20,48	20,43	20,51	20,67	20,59	20,48	20,47	20,48	20,44	20,48	20,39	20,39	20,46	20,41	20,50	20,54	20,44	20,49	20,46	20,44	20,40	20,41	20,48	20,45	20,39	20,38	20,48	20,48	20,54	20,54	20,53	20,46	20,47	20,47	20,46	20,46	20,42	20,44	20,46	20,46	20,51	20,52	20,44	20,45	20,38	20,36	20,45	20,53	20,47	20,47	20,49	20,44	20,51	20,53	20,43	20,38	20,49	20,59	20,44	20,41	20,45	20,40	20,33	20,42	20,50	20,47	20,45	20,47	20,42	20,49	20,46	20,37	20,46	20,31	20,34	20,48	20,47	20,40	20,36	20,43	20,44	20,55	20,40	20,48	20,52	20,42	20,35	20,47	20,44	20,41	20,38	20,39	20,32	20,40	20,51	20,49	20,43	
20,41	20,39	20,34	20,39	20,42	20,35	20,33	20,45	20,40	20,37	20,27	20,22	20,26	20,43	20,49	20,46	20,38	20,37	20,47	20,51	20,38	20,34	20,43	20,40	20,43	20,45	20,50	20,48	20,45	20,46	20,45	20,40	20,37	20,34	20,28	20,31	20,36	20,42	20,48	20,40	20,32	20,42	20,39	20,40	20,45	20,48	20,40	20,44	20,43	20,45	20,44	20,48	20,41	20,41	20,47	20,44	20,41	20,46	20,46	20,44	20,45	20,46	20,48	20,38	20,42	20,47	20,52	20,34	20,34	20,41	20,41	20,47	20,48	20,43	20,47	20,48	20,46	20,39	20,42	20,40	20,37	20,41	20,42	20,47	20,49	20,48	20,54	20,54	20,41	20,36	20,37	20,44	20,56	20,46	20,47	20,48	20,49	20,47	20,56	20,55	20,47	20,50	20,48	20,50	20,45	20,46	20,51	20,57	20,56	20,44	20,48	20,53	20,51	20,52	20,48	20,42	20,48	20,51	20,52	20,42	20,43	20,39	20,39	20,44	20,50	20,57	20,58	20,46	20,43	20,43	20,50	20,46	20,47	20,53	20,53	20,58	20,54	20,53	20,50	20,51	20,48	20,48	20,46	20,55	20,51	20,54	20,47	20,44	20,53	20,47	20,45	20,56	20,51	20,51	20,53	20,55	20,48	20,48	20,50	20,43	20,39	20,48	20,50	20,43	20,44	20,41	20,52	20,46	20,55	20,55	20,53	20,40	20,37	20,54	20,44	20,44	20,45	20,54	20,49	20,44	20,48	20,49	20,51	20,48	20,49	20,46	20,49	20,56	20,51	20,46	20,54	20,57	20,59	20,58	20,63	20,62	20,60	20,45	20,49	20,55	20,59	20,55	20,54	20,53	20,49	20,60	20,68	20,57	20,52	20,53	20,55	20,62	20,60	20,60	20,64	20,65	20,67	20,69	20,62	20,65	20,62	20,67	20,68	20,66	20,65	20,62	20,66	20,70	20,61	20,66	20,58	20,65	20,72	20,70	20,70	20,67	20,61	20,62	20,63	20,63	20,69	20,66	20,68	20,70	20,67	20,57	20,69	20,70	20,67	20,71	20,75	20,69	20,70	20,71	20,72	20,75	20,72	20,75	20,69	20,64	20,70	20,72	20,72	20,69	20,63	20,69	20,69	20,79	20,79	20,58	20,74	20,76	20,71	20,71	20,64	20,68	20,72	20,82	20,78	20,68	20,65	20,66	20,66	20,67	20,76	20,68	20,64	20,63	20,66	20,69	20,65	20,70	20,76	20,76	20,73	20,68	20,74	20,78	20,79	20,80	20,79	20,69	20,71	20,70	20,69	20,71	20,71	20,73	20,72	20,75	20,77	20,80	20,70	20,70	20,75	20,73	20,65	20,67	20,67	20,63	20,71	20,71	20,77	20,75	20,64	20,62	20,70	20,72	20,70	20,78	20,77	20,74	20,65	20,72	20,75	20,71	20,72	20,74	20,70	20,68	20,69	20,71	20,70	20,70	20,70	20,73	20,71	20,71	20,75	20,69	20,70	20,68	20,70	20,72	20,72	20,70	20,71	20,74	20,80	20,74	20,73	20,77	20,74	20,65	20,66	20,70	20,79	20,71	20,78	20,64	20,55	20,70	20,65	20,78	20,73	20,74	20,64	20,69	20,72	20,78	20,76	20,67	20,73	20,73	20,67	20,63	20,61	20,60	20,75	20,78	20,76	20,69	20,63	20,67	20,66	20,63	20,61	20,74	20,79	20,81	20,78	20,67	20,66	20,66	20,70	20,65	20,63	20,64	20,66	20,62	20,63	20,60	20,57	20,57	20,68	20,72	20,63	20,63	20,67	20,67	20,57	20,62	20,63	20,59	20,60	20,63	20,59	20,61	20,62	20,64	20,65	20,59	20,59	20,56	20,60	20,64	20,62	20,59	20,56	20,59	20,59	20,62	20,55	20,55	20,64	20,63	20,66	20,68	20,59	20,44	20,51	20,60	20,64	20,60	20,58	20,56	20,54	20,49	20,48	20,50	20,58	20,60	20,59	20,55	20,54	20,52	20,55	20,52	20,43	20,40	20,52	20,45	20,46	20,49	20,53	20,53	20,56	20,54	20,54	20,49	20,49	20,49	20,60	20,57	20,45	20,44	20,46	20,46	20,56	20,51	20,55	20,45	20,44	20,43	20,49	20,47	20,40	20,49	20,48	20,49	20,61	20,48	20,41	20,46	20,49	20,48	20,47	20,47	20,44	20,46	20,62	20,50	20,47	20,49	20,44	20,46	20,47	20,41	20,41	20,51	20,50	20,53	20,47	20,52	20,48	20,45	20,50	20,47	20,48	20,45	20,44	20,34	20,41	20,52	20,50	20,47	20,48	20,50	20,58	20,50	20,49	20,42	20,38	20,41	20,37	20,43	20,54	20,59	20,51	20,50	20,51	20,49	20,47	20,45	20,42	20,48	20,44	20,42	20,46	20,47	20,47	20,47	20,46	20,42	20,42	20,47	20,42	20,36	20,38	20,46	20,46	20,51	20,51	20,46	20,50	20,46	20,40	20,39	20,50	20,44	20,44	20,46	20,44	20,42	20,46	20,42	20,40	20,34	20,32	20,44	20,49	20,44	20,40	20,47	20,50	20,48	20,51	20,47	20,40	20,42	20,48	20,50	20,43	20,43	20,40	20,33	20,45	20,41	20,37	20,35	20,45	20,51	20,47	20,40	20,33	20,34	20,39	20,36	20,46	20,49	20,42	20,43	20,47	20,42	20,51	20,44	20,47	20,54	20,43	20,37	20,41	20,46	20,40	20,48	20,47	20,39	20,35	20,44	20,48	20,46	
20,40	20,34	20,34	20,34	20,40	20,33	20,35	20,50	20,43	20,36	20,34	20,31	20,30	20,41	20,50	20,46	20,48	20,39	20,33	20,33	20,35	20,31	20,42	20,43	20,41	20,39	20,48	20,53	20,47	20,35	20,39	20,44	20,36	20,37	20,36	20,42	20,48	20,40	20,44	20,35	20,28	20,51	20,51	20,39	20,42	20,48	20,42	20,36	20,36	20,51	20,44	20,38	20,42	20,47	20,46	20,46	20,43	20,42	20,44	20,48	20,46	20,50	20,49	20,43	20,42	20,36	20,43	20,38	20,33	20,37	20,40	20,56	20,56	20,47	20,41	20,46	20,48	20,43	20,36	20,43	20,40	20,43	20,54	20,45	20,41	20,54	20,57	20,56	20,49	20,39	20,39	20,43	20,45	20,50	20,37	20,40	20,60	20,48	20,49	20,49	20,40	20,48	20,51	20,53	20,55	20,42	20,45	20,51	20,50	20,42	20,44	20,52	20,51	20,47	20,42	20,46	20,50	20,42	20,49	20,39	20,38	20,33	20,43	20,45	20,51	20,60	20,61	20,49	20,45	20,46	20,56	20,56	20,54	20,54	20,62	20,53	20,50	20,56	20,49	20,50	20,50	20,49	20,47	20,52	20,47	20,48	20,51	20,56	20,53	20,49	20,49	20,53	20,49	20,50	20,55	20,51	20,48	20,50	20,51	20,48	20,43	20,50	20,52	20,44	20,50	20,43	20,48	20,52	20,52	20,53	20,51	20,51	20,43	20,51	20,57	20,54	20,52	20,54	20,55	20,51	20,45	20,47	20,53	20,59	20,56	20,51	20,49	20,52	20,56	20,44	20,47	20,53	20,48	20,52	20,60	20,54	20,57	20,52	20,53	20,59	20,58	20,57	20,53	20,55	20,51	20,59	20,63	20,56	20,56	20,54	20,58	20,61	20,59	20,62	20,65	20,68	20,68	20,66	20,60	20,58	20,59	20,54	20,60	20,62	20,69	20,62	20,57	20,71	20,61	20,63	20,66	20,65	20,72	20,64	20,64	20,63	20,62	20,62	20,67	20,67	20,68	20,67	20,61	20,70	20,70	20,71	20,65	20,70	20,68	20,76	20,79	20,75	20,79	20,69	20,68	20,74	20,71	20,71	20,69	20,72	20,69	20,62	20,69	20,72	20,64	20,63	20,73	20,82	20,77	20,69	20,72	20,73	20,68	20,68	20,64	20,66	20,68	20,74	20,68	20,71	20,72	20,75	20,72	20,64	20,69	20,71	20,64	20,60	20,74	20,71	20,69	20,75	20,71	20,69	20,70	20,68	20,70	20,79	20,70	20,77	20,79	20,65	20,65	20,70	20,70	20,64	20,70	20,72	20,70	20,75	20,75	20,70	20,70	20,69	20,78	20,72	20,71	20,67	20,69	20,63	20,70	20,71	20,72	20,72	20,71	20,68	20,71	20,72	20,63	20,73	20,81	20,78	20,70	20,71	20,75	20,71	20,64	20,66	20,79	20,77	20,75	20,72	20,73	20,72	20,70	20,73	20,69	20,68	20,72	20,74	20,69	20,59	20,63	20,61	20,65	20,72	20,69	20,75	20,70	20,73	20,70	20,78	20,76	20,67	20,71	20,69	20,71	20,70	20,69	20,57	20,56	20,67	20,66	20,75	20,66	20,59	20,60	20,63	20,70	20,61	20,70	20,72	20,70	20,74	20,71	20,66	20,65	20,69	20,72	20,76	20,70	20,71	20,68	20,69	20,68	20,69	20,59	20,68	20,75	20,73	20,70	20,65	20,70	20,77	20,72	20,68	20,60	20,50	20,62	20,64	20,64	20,67	20,65	20,55	20,61	20,60	20,60	20,60	20,65	20,59	20,51	20,55	20,66	20,61	20,59	20,64	20,62	20,61	20,59	20,62	20,61	20,57	20,60	20,59	20,54	20,66	20,63	20,61	20,58	20,54	20,59	20,53	20,55	20,58	20,59	20,51	20,59	20,63	20,56	20,44	20,50	20,60	20,57	20,56	20,51	20,58	20,59	20,50	20,50	20,56	20,60	20,61	20,63	20,60	20,57	20,59	20,57	20,57	20,50	20,48	20,50	20,52	20,46	20,48	20,52	20,53	20,55	20,51	20,53	20,50	20,45	20,45	20,45	20,52	20,50	20,43	20,45	20,47	20,53	20,56	20,57	20,48	20,43	20,44	20,39	20,49	20,47	20,46	20,51	20,47	20,50	20,44	20,39	20,46	20,50	20,52	20,53	20,48	20,45	20,48	20,56	20,48	20,42	20,52	20,51	20,43	20,44	20,44	20,44	20,46	20,42	20,50	20,58	20,57	20,50	20,49	20,45	20,44	20,44	20,41	20,43	20,41	20,46	20,52	20,47	20,51	20,46	20,49	20,55	20,47	20,43	20,42	20,44	20,41	20,38	20,38	20,48	20,54	20,51	20,48	20,55	20,53	20,46	20,50	20,50	20,43	20,37	20,45	20,46	20,46	20,44	20,38	20,43	20,40	20,41	20,40	20,46	20,47	20,43	20,44	20,51	20,54	20,46	20,43	20,43	20,45	20,38	20,39	20,52	20,39	20,40	20,48	20,46	20,49	20,59	20,47	20,37	20,31	20,31	20,40	20,49	20,54	20,41	20,46	20,51	20,50	20,53	20,61	20,54	20,45	20,48	20,45	20,40	20,45	20,37	20,33	20,41	20,44	20,45	20,32	20,39	20,46	20,47	20,41	20,36	20,27	20,32	20,44	20,40	20,41	20,45	20,51	20,49	20,39	20,45	20,50	20,50	20,49	20,36	20,41	20,32	20,38	20,45	20,42	20,44	20,37	20,37	20,45	20,51	20,48	
20,39	20,33	20,35	20,37	20,38	20,34	20,31	20,45	20,44	20,31	20,38	20,36	20,41	20,43	20,26	20,34	20,44	20,37	20,37	20,41	20,36	20,35	20,45	20,55	20,45	20,38	20,38	20,52	20,50	20,37	20,35	20,35	20,33	20,42	20,50	20,50	20,42	20,39	20,48	20,45	20,40	20,44	20,55	20,47	20,43	20,39	20,52	20,49	20,35	20,41	20,45	20,46	20,46	20,47	20,48	20,51	20,50	20,33	20,39	20,39	20,37	20,52	20,52	20,45	20,43	20,43	20,44	20,41	20,34	20,43	20,39	20,50	20,55	20,46	20,46	20,39	20,41	20,40	20,38	20,44	20,42	20,33	20,50	20,56	20,41	20,47	20,53	20,49	20,51	20,49	20,48	20,48	20,49	20,54	20,45	20,38	20,51	20,50	20,44	20,48	20,46	20,49	20,48	20,51	20,53	20,43	20,49	20,55	20,48	20,47	20,48	20,59	20,54	20,49	20,46	20,49	20,43	20,44	20,53	20,49	20,41	20,44	20,41	20,46	20,46	20,53	20,61	20,52	20,48	20,49	20,52	20,57	20,54	20,51	20,53	20,52	20,50	20,53	20,53	20,52	20,50	20,51	20,52	20,47	20,45	20,47	20,51	20,63	20,57	20,43	20,43	20,52	20,50	20,48	20,54	20,47	20,47	20,56	20,58	20,48	20,48	20,52	20,44	20,41	20,48	20,48	20,43	20,42	20,49	20,46	20,45	20,51	20,49	20,54	20,51	20,55	20,53	20,46	20,47	20,50	20,45	20,55	20,56	20,59	20,58	20,53	20,57	20,52	20,58	20,52	20,57	20,56	20,52	20,54	20,57	20,52	20,57	20,54	20,46	20,53	20,62	20,54	20,53	20,51	20,58	20,55	20,62	20,56	20,55	20,57	20,64	20,71	20,59	20,61	20,63	20,63	20,67	20,67	20,62	20,57	20,58	20,47	20,52	20,60	20,63	20,60	20,61	20,63	20,67	20,65	20,59	20,64	20,66	20,68	20,64	20,61	20,63	20,65	20,60	20,64	20,72	20,65	20,62	20,71	20,69	20,67	20,69	20,68	20,73	20,80	20,83	20,68	20,75	20,68	20,71	20,72	20,69	20,66	20,72	20,70	20,66	20,62	20,66	20,74	20,63	20,67	20,73	20,77	20,72	20,65	20,72	20,66	20,66	20,68	20,63	20,63	20,68	20,72	20,61	20,60	20,70	20,74	20,73	20,75	20,71	20,71	20,66	20,66	20,74	20,71	20,75	20,70	20,66	20,65	20,71	20,71	20,79	20,72	20,61	20,67	20,80	20,71	20,65	20,71	20,70	20,58	20,67	20,70	20,69	20,70	20,69	20,69	20,68	20,67	20,69	20,69	20,65	20,68	20,76	20,68	20,78	20,80	20,72	20,75	20,77	20,66	20,64	20,70	20,73	20,76	20,80	20,74	20,75	20,78	20,73	20,68	20,70	20,67	20,75	20,81	20,81	20,78	20,68	20,68	20,71	20,74	20,72	20,74	20,67	20,70	20,73	20,65	20,67	20,66	20,74	20,67	20,63	20,63	20,71	20,71	20,70	20,70	20,77	20,73	20,78	20,78	20,73	20,69	20,70	20,59	20,56	20,69	20,75	20,76	20,65	20,58	20,63	20,72	20,74	20,73	20,69	20,75	20,78	20,76	20,69	20,66	20,71	20,73	20,74	20,76	20,69	20,68	20,74	20,70	20,68	20,66	20,67	20,65	20,64	20,68	20,67	20,55	20,67	20,74	20,72	20,67	20,62	20,54	20,59	20,58	20,56	20,60	20,64	20,65	20,64	20,62	20,64	20,61	20,57	20,64	20,60	20,61	20,69	20,63	20,52	20,57	20,66	20,70	20,57	20,59	20,59	20,53	20,52	20,60	20,61	20,69	20,67	20,61	20,58	20,58	20,57	20,54	20,55	20,59	20,51	20,50	20,57	20,61	20,56	20,56	20,58	20,61	20,57	20,58	20,51	20,47	20,57	20,56	20,63	20,62	20,64	20,65	20,61	20,56	20,50	20,54	20,59	20,57	20,50	20,50	20,47	20,48	20,55	20,55	20,52	20,55	20,58	20,56	20,57	20,51	20,55	20,54	20,53	20,50	20,51	20,50	20,50	20,44	20,45	20,59	20,58	20,53	20,50	20,55	20,55	20,54	20,47	20,41	20,49	20,51	20,52	20,52	20,42	20,48	20,54	20,53	20,54	20,52	20,44	20,48	20,51	20,46	20,40	20,45	20,51	20,50	20,42	20,36	20,48	20,54	20,45	20,47	20,56	20,55	20,50	20,47	20,43	20,40	20,39	20,37	20,38	20,36	20,48	20,47	20,56	20,54	20,42	20,45	20,54	20,46	20,45	20,47	20,52	20,47	20,45	20,48	20,51	20,43	20,51	20,53	20,44	20,47	20,41	20,40	20,39	20,44	20,34	20,45	20,42	20,47	20,46	20,44	20,45	20,35	20,33	20,37	20,42	20,49	20,36	20,41	20,43	20,50	20,41	20,45	20,49	20,54	20,48	20,49	20,48	20,46	20,45	20,46	20,49	20,48	20,46	20,38	20,34	20,33	20,41	20,49	20,48	20,50	20,43	20,41	20,40	20,44	20,49	20,51	20,48	20,40	20,50	20,45	20,36	20,40	20,34	20,34	20,52	20,45	20,47	20,37	20,36	20,49	20,50	20,49	20,39	20,34	20,28	20,34	20,41	20,39	20,52	20,45	20,41	20,41	20,49	20,52	20,37	20,38	20,31	20,34	20,30	20,32	20,43	20,40	20,41	20,37	20,34	20,45	20,53	20,47	
20,40	20,35	20,29	20,31	20,36	20,28	20,34	20,42	20,41	20,39	20,41	20,63	20,49	20,54	20,42	20,31	20,37	20,34	20,37	20,49	20,44	20,36	20,38	20,50	20,58	20,51	20,37	20,45	20,51	20,41	20,41	20,36	20,27	20,36	20,46	20,43	20,42	20,44	20,50	20,46	20,45	20,46	20,38	20,38	20,44	20,39	20,48	20,47	20,30	20,43	20,43	20,41	20,52	20,50	20,52	20,41	20,38	20,36	20,39	20,43	20,44	20,53	20,49	20,50	20,49	20,48	20,54	20,42	20,37	20,47	20,48	20,43	20,43	20,48	20,47	20,31	20,34	20,46	20,43	20,45	20,47	20,45	20,52	20,58	20,47	20,48	20,57	20,52	20,45	20,49	20,53	20,47	20,55	20,57	20,39	20,44	20,50	20,47	20,48	20,48	20,50	20,46	20,50	20,49	20,53	20,48	20,45	20,55	20,55	20,44	20,42	20,53	20,56	20,51	20,50	20,50	20,43	20,47	20,56	20,46	20,45	20,49	20,56	20,46	20,46	20,54	20,71	20,59	20,55	20,51	20,49	20,50	20,55	20,46	20,44	20,50	20,60	20,58	20,51	20,48	20,55	20,53	20,51	20,48	20,50	20,53	20,57	20,59	20,56	20,51	20,50	20,56	20,54	20,41	20,54	20,50	20,37	20,51	20,59	20,53	20,48	20,46	20,48	20,50	20,49	20,49	20,43	20,36	20,50	20,55	20,54	20,45	20,43	20,46	20,45	20,50	20,56	20,51	20,49	20,53	20,51	20,54	20,57	20,56	20,55	20,51	20,54	20,54	20,55	20,61	20,63	20,61	20,54	20,50	20,59	20,57	20,58	20,54	20,46	20,48	20,73	20,68	20,63	20,62	20,59	20,60	20,51	20,49	20,58	20,64	20,64	20,68	20,58	20,60	20,57	20,59	20,63	20,60	20,58	20,61	20,58	20,52	20,53	20,60	20,62	20,59	20,62	20,64	20,69	20,77	20,61	20,66	20,68	20,69	20,71	20,67	20,69	20,67	20,62	20,66	20,75	20,71	20,67	20,72	20,64	20,70	20,73	20,75	20,74	20,70	20,68	20,73	20,72	20,73	20,71	20,76	20,70	20,64	20,68	20,78	20,73	20,69	20,76	20,77	20,67	20,68	20,73	20,78	20,72	20,71	20,72	20,64	20,66	20,75	20,71	20,66	20,67	20,75	20,71	20,71	20,73	20,76	20,74	20,79	20,80	20,78	20,79	20,72	20,72	20,73	20,73	20,72	20,73	20,70	20,72	20,72	20,81	20,80	20,72	20,77	20,82	20,77	20,71	20,78	20,82	20,69	20,73	20,75	20,72	20,73	20,67	20,69	20,68	20,68	20,71	20,68	20,70	20,70	20,72	20,74	20,80	20,76	20,78	20,75	20,72	20,70	20,64	20,71	20,83	20,84	20,80	20,77	20,74	20,83	20,83	20,77	20,69	20,78	20,80	20,81	20,84	20,80	20,74	20,71	20,68	20,70	20,67	20,70	20,69	20,68	20,74	20,64	20,71	20,75	20,73	20,74	20,65	20,63	20,71	20,76	20,70	20,78	20,78	20,66	20,76	20,84	20,73	20,72	20,72	20,74	20,62	20,65	20,69	20,76	20,72	20,70	20,71	20,76	20,74	20,75	20,76	20,72	20,75	20,71	20,69	20,65	20,73	20,71	20,67	20,77	20,73	20,70	20,73	20,75	20,68	20,62	20,66	20,73	20,61	20,62	20,71	20,64	20,61	20,71	20,69	20,67	20,66	20,59	20,60	20,68	20,61	20,65	20,72	20,68	20,62	20,69	20,66	20,66	20,63	20,66	20,66	20,62	20,64	20,68	20,51	20,56	20,60	20,62	20,59	20,60	20,58	20,51	20,52	20,53	20,62	20,75	20,73	20,58	20,55	20,55	20,60	20,63	20,58	20,62	20,52	20,56	20,64	20,53	20,52	20,54	20,51	20,55	20,55	20,53	20,51	20,52	20,54	20,59	20,61	20,56	20,59	20,64	20,59	20,58	20,64	20,49	20,55	20,54	20,48	20,49	20,48	20,54	20,58	20,49	20,46	20,54	20,55	20,58	20,59	20,52	20,54	20,59	20,59	20,54	20,51	20,51	20,53	20,46	20,47	20,56	20,59	20,51	20,54	20,52	20,65	20,58	20,43	20,44	20,42	20,56	20,58	20,48	20,46	20,46	20,53	20,52	20,48	20,52	20,47	20,45	20,52	20,52	20,40	20,44	20,44	20,44	20,47	20,39	20,44	20,58	20,56	20,54	20,57	20,51	20,52	20,53	20,40	20,40	20,44	20,49	20,47	20,40	20,53	20,61	20,51	20,55	20,46	20,40	20,45	20,49	20,56	20,54	20,53	20,50	20,41	20,44	20,42	20,45	20,48	20,50	20,49	20,47	20,43	20,41	20,36	20,49	20,45	20,47	20,50	20,52	20,46	20,44	20,51	20,35	20,36	20,37	20,40	20,47	20,43	20,43	20,33	20,44	20,49	20,47	20,51	20,54	20,49	20,43	20,51	20,53	20,57	20,50	20,43	20,43	20,44	20,45	20,42	20,33	20,39	20,54	20,44	20,45	20,36	20,31	20,37	20,43	20,45	20,51	20,38	20,38	20,42	20,39	20,41	20,46	20,34	20,39	20,50	20,46	20,36	20,29	20,42	20,48	20,47	20,41	20,38	20,43	20,38	20,38	20,44	20,42	20,49	20,47	20,38	20,39	20,45	20,51	20,31	20,29	20,43	20,44	20,41	20,40	20,43	20,31	20,41	20,42	20,36	20,46	20,53	20,52	
20,38	20,36	20,25	20,30	20,27	20,28	20,33	20,37	20,44	20,33	20,41	20,48	20,39	20,37	20,38	20,39	20,38	20,36	20,35	20,45	20,39	20,36	20,46	20,52	20,50	20,52	20,39	20,38	20,44	20,44	20,47	20,41	20,33	20,30	20,33	20,38	20,47	20,49	20,48	20,40	20,43	20,48	20,48	20,39	20,45	20,47	20,49	20,41	20,28	20,36	20,42	20,45	20,56	20,52	20,49	20,42	20,35	20,44	20,53	20,52	20,50	20,51	20,54	20,50	20,38	20,34	20,39	20,30	20,42	20,48	20,48	20,51	20,53	20,50	20,47	20,32	20,38	20,47	20,49	20,47	20,45	20,47	20,53	20,52	20,44	20,44	20,58	20,63	20,56	20,50	20,47	20,50	20,51	20,55	20,42	20,42	20,53	20,45	20,47	20,46	20,50	20,53	20,50	20,50	20,48	20,52	20,45	20,45	20,54	20,43	20,38	20,46	20,45	20,48	20,50	20,55	20,49	20,46	20,52	20,41	20,40	20,48	20,56	20,51	20,47	20,51	20,53	20,51	20,53	20,49	20,48	20,56	20,51	20,46	20,45	20,48	20,54	20,55	20,50	20,48	20,52	20,51	20,43	20,53	20,47	20,49	20,60	20,54	20,57	20,61	20,53	20,50	20,53	20,47	20,51	20,56	20,48	20,42	20,50	20,46	20,46	20,52	20,44	20,56	20,61	20,57	20,56	20,49	20,54	20,50	20,59	20,47	20,43	20,49	20,51	20,51	20,57	20,57	20,52	20,52	20,61	20,55	20,52	20,57	20,59	20,57	20,49	20,56	20,52	20,59	20,59	20,63	20,62	20,58	20,57	20,60	20,60	20,56	20,52	20,61	20,62	20,63	20,58	20,63	20,54	20,61	20,57	20,50	20,60	20,59	20,56	20,59	20,60	20,67	20,67	20,60	20,60	20,59	20,68	20,72	20,71	20,65	20,65	20,67	20,63	20,71	20,66	20,65	20,67	20,70	20,69	20,67	20,68	20,74	20,75	20,66	20,65	20,66	20,68	20,70	20,77	20,73	20,71	20,73	20,73	20,76	20,75	20,72	20,73	20,63	20,62	20,67	20,78	20,73	20,71	20,74	20,72	20,63	20,79	20,81	20,73	20,77	20,73	20,83	20,79	20,75	20,81	20,83	20,79	20,71	20,79	20,75	20,74	20,81	20,77	20,75	20,71	20,74	20,69	20,66	20,68	20,72	20,71	20,76	20,76	20,73	20,74	20,74	20,72	20,68	20,70	20,67	20,71	20,75	20,74	20,73	20,79	20,79	20,77	20,81	20,88	20,77	20,77	20,75	20,79	20,77	20,71	20,73	20,73	20,75	20,77	20,76	20,73	20,75	20,76	20,76	20,77	20,71	20,72	20,70	20,80	20,83	20,78	20,77	20,76	20,71	20,73	20,73	20,75	20,81	20,83	20,82	20,82	20,83	20,81	20,72	20,64	20,73	20,80	20,82	20,79	20,75	20,70	20,71	20,72	20,75	20,71	20,72	20,73	20,77	20,76	20,62	20,66	20,73	20,70	20,71	20,76	20,78	20,80	20,80	20,76	20,76	20,86	20,74	20,75	20,83	20,77	20,66	20,68	20,72	20,70	20,75	20,72	20,75	20,75	20,72	20,77	20,77	20,76	20,72	20,74	20,79	20,76	20,68	20,68	20,70	20,71	20,69	20,72	20,74	20,73	20,68	20,61	20,69	20,68	20,65	20,65	20,70	20,59	20,63	20,70	20,68	20,74	20,77	20,70	20,69	20,69	20,63	20,61	20,68	20,71	20,70	20,75	20,70	20,68	20,64	20,58	20,62	20,66	20,72	20,56	20,57	20,59	20,64	20,64	20,56	20,64	20,57	20,52	20,49	20,56	20,58	20,64	20,56	20,60	20,72	20,68	20,56	20,49	20,50	20,59	20,64	20,59	20,58	20,61	20,54	20,58	20,57	20,55	20,57	20,53	20,55	20,56	20,63	20,52	20,54	20,63	20,58	20,57	20,52	20,54	20,58	20,61	20,61	20,63	20,54	20,59	20,60	20,55	20,54	20,51	20,49	20,51	20,44	20,47	20,51	20,59	20,59	20,55	20,52	20,52	20,54	20,49	20,51	20,49	20,52	20,54	20,53	20,53	20,56	20,54	20,53	20,55	20,55	20,54	20,56	20,47	20,46	20,44	20,42	20,47	20,47	20,40	20,47	20,50	20,52	20,49	20,50	20,53	20,55	20,51	20,48	20,45	20,42	20,45	20,55	20,59	20,49	20,54	20,55	20,51	20,51	20,56	20,50	20,48	20,45	20,43	20,41	20,53	20,49	20,53	20,44	20,41	20,55	20,47	20,42	20,49	20,47	20,48	20,48	20,47	20,49	20,48	20,51	20,52	20,43	20,51	20,51	20,45	20,46	20,53	20,54	20,44	20,39	20,42	20,47	20,47	20,50	20,44	20,45	20,51	20,46	20,57	20,45	20,45	20,39	20,37	20,43	20,46	20,46	20,42	20,47	20,51	20,52	20,51	20,42	20,38	20,42	20,55	20,59	20,44	20,40	20,46	20,45	20,46	20,48	20,52	20,48	20,44	20,45	20,47	20,41	20,40	20,38	20,37	20,50	20,51	20,45	20,40	20,41	20,45	20,44	20,47	20,46	20,32	20,45	20,51	20,51	20,40	20,32	20,38	20,40	20,38	20,43	20,39	20,36	20,40	20,36	20,50	20,44	20,36	20,40	20,44	20,42	20,57	20,47	20,33	20,33	20,37	20,43	20,43	20,41	20,33	20,36	20,39	20,40	20,30	20,44	20,53	20,48	
20,48	20,37	20,31	20,29	20,24	20,29	20,35	20,46	20,44	20,41	20,35	20,40	20,35	20,30	20,34	20,38	20,36	20,38	20,39	20,47	20,34	20,39	20,46	20,45	20,35	20,36	20,41	20,46	20,46	20,46	20,50	20,46	20,33	20,33	20,34	20,39	20,48	20,42	20,38	20,36	20,47	20,51	20,43	20,41	20,44	20,46	20,52	20,43	20,42	20,49	20,48	20,50	20,55	20,44	20,37	20,53	20,41	20,41	20,49	20,46	20,45	20,52	20,48	20,48	20,28	20,32	20,37	20,37	20,46	20,57	20,47	20,44	20,54	20,49	20,47	20,46	20,50	20,46	20,47	20,48	20,46	20,41	20,46	20,50	20,47	20,48	20,53	20,55	20,53	20,51	20,46	20,53	20,55	20,55	20,52	20,47	20,50	20,44	20,47	20,50	20,49	20,60	20,54	20,48	20,45	20,41	20,49	20,45	20,47	20,46	20,43	20,49	20,48	20,51	20,49	20,53	20,49	20,49	20,54	20,44	20,44	20,47	20,48	20,53	20,45	20,58	20,58	20,50	20,56	20,50	20,47	20,51	20,51	20,49	20,46	20,46	20,54	20,56	20,55	20,61	20,57	20,51	20,45	20,53	20,50	20,43	20,54	20,54	20,49	20,63	20,52	20,40	20,46	20,58	20,53	20,53	20,55	20,49	20,42	20,40	20,45	20,50	20,45	20,50	20,56	20,53	20,49	20,44	20,43	20,47	20,57	20,51	20,45	20,56	20,58	20,60	20,56	20,47	20,48	20,48	20,44	20,53	20,44	20,52	20,56	20,62	20,63	20,57	20,55	20,52	20,52	20,55	20,58	20,57	20,62	20,59	20,62	20,58	20,50	20,52	20,61	20,62	20,61	20,61	20,53	20,56	20,60	20,55	20,60	20,65	20,59	20,59	20,59	20,68	20,65	20,69	20,65	20,59	20,65	20,72	20,70	20,68	20,68	20,65	20,68	20,77	20,73	20,63	20,61	20,61	20,61	20,73	20,67	20,71	20,74	20,65	20,59	20,62	20,74	20,81	20,77	20,68	20,66	20,66	20,71	20,72	20,72	20,72	20,74	20,74	20,69	20,64	20,71	20,72	20,68	20,75	20,72	20,70	20,78	20,79	20,77	20,78	20,75	20,73	20,73	20,68	20,78	20,93	20,78	20,66	20,67	20,72	20,74	20,80	20,77	20,76	20,83	20,78	20,76	20,69	20,65	20,67	20,63	20,69	20,72	20,72	20,73	20,77	20,87	20,74	20,77	20,74	20,70	20,75	20,75	20,77	20,78	20,78	20,77	20,78	20,79	20,77	20,78	20,83	20,74	20,67	20,70	20,67	20,72	20,72	20,82	20,75	20,77	20,79	20,77	20,72	20,81	20,81	20,77	20,65	20,69	20,81	20,84	20,80	20,74	20,63	20,70	20,77	20,73	20,76	20,75	20,81	20,84	20,81	20,76	20,69	20,71	20,67	20,72	20,81	20,81	20,80	20,71	20,80	20,74	20,75	20,71	20,74	20,80	20,73	20,75	20,67	20,66	20,74	20,68	20,75	20,78	20,74	20,77	20,80	20,82	20,83	20,89	20,79	20,82	20,85	20,79	20,65	20,68	20,69	20,71	20,77	20,80	20,78	20,70	20,69	20,67	20,71	20,71	20,73	20,74	20,72	20,79	20,74	20,69	20,67	20,70	20,74	20,73	20,76	20,69	20,71	20,65	20,62	20,67	20,70	20,71	20,68	20,60	20,65	20,73	20,73	20,71	20,76	20,68	20,72	20,71	20,66	20,70	20,62	20,65	20,71	20,71	20,63	20,64	20,61	20,51	20,55	20,64	20,64	20,60	20,54	20,64	20,61	20,58	20,60	20,58	20,60	20,56	20,52	20,52	20,52	20,54	20,55	20,53	20,63	20,67	20,57	20,58	20,55	20,53	20,54	20,53	20,59	20,51	20,48	20,52	20,64	20,61	20,48	20,55	20,60	20,59	20,60	20,56	20,51	20,58	20,61	20,60	20,58	20,56	20,51	20,54	20,52	20,55	20,53	20,63	20,66	20,52	20,51	20,53	20,45	20,49	20,47	20,54	20,54	20,51	20,59	20,55	20,51	20,51	20,55	20,44	20,42	20,53	20,53	20,51	20,42	20,49	20,52	20,49	20,52	20,59	20,56	20,57	20,59	20,48	20,46	20,49	20,41	20,50	20,49	20,46	20,46	20,53	20,57	20,53	20,46	20,54	20,52	20,51	20,45	20,51	20,39	20,46	20,54	20,53	20,46	20,51	20,52	20,53	20,51	20,54	20,54	20,54	20,45	20,49	20,49	20,52	20,46	20,55	20,47	20,37	20,39	20,41	20,45	20,51	20,45	20,45	20,47	20,50	20,48	20,49	20,54	20,56	20,55	20,52	20,48	20,43	20,43	20,38	20,48	20,51	20,41	20,44	20,48	20,47	20,49	20,42	20,39	20,49	20,43	20,44	20,48	20,46	20,38	20,34	20,39	20,44	20,43	20,42	20,53	20,51	20,45	20,46	20,49	20,44	20,42	20,48	20,47	20,40	20,36	20,42	20,44	20,47	20,45	20,46	20,46	20,42	20,46	20,52	20,49	20,44	20,49	20,44	20,43	20,48	20,51	20,35	20,47	20,50	20,49	20,42	20,42	20,36	20,38	20,50	20,50	20,44	20,33	20,36	20,35	20,39	20,39	20,40	20,31	20,33	20,38	20,46	20,39	20,34	20,43	20,45	20,39	20,47	20,48	20,39	20,42	20,32	20,35	20,42	20,41	20,32	20,34	20,43	20,38	20,22	20,31	20,38	20,35	
20,41	20,42	20,36	20,38	20,35	20,32	20,37	20,44	20,42	20,40	20,35	20,34	20,34	20,33	20,42	20,40	20,32	20,42	20,48	20,52	20,46	20,39	20,43	20,37	20,41	20,42	20,39	20,46	20,46	20,45	20,43	20,47	20,43	20,37	20,34	20,30	20,36	20,43	20,42	20,42	20,48	20,40	20,42	20,38	20,40	20,39	20,40	20,41	20,44	20,52	20,63	20,50	20,42	20,42	20,40	20,50	20,47	20,35	20,43	20,42	20,37	20,49	20,54	20,49	20,33	20,36	20,40	20,44	20,51	20,54	20,50	20,44	20,40	20,47	20,46	20,52	20,54	20,46	20,50	20,52	20,45	20,37	20,48	20,54	20,45	20,53	20,56	20,50	20,47	20,45	20,45	20,49	20,51	20,51	20,49	20,44	20,50	20,47	20,41	20,44	20,35	20,47	20,43	20,39	20,42	20,38	20,51	20,47	20,46	20,43	20,41	20,51	20,53	20,56	20,47	20,51	20,46	20,45	20,50	20,42	20,42	20,48	20,54	20,54	20,46	20,50	20,59	20,48	20,49	20,52	20,49	20,50	20,49	20,48	20,49	20,47	20,45	20,50	20,51	20,57	20,60	20,53	20,57	20,59	20,57	20,51	20,53	20,55	20,48	20,52	20,56	20,48	20,47	20,52	20,56	20,45	20,56	20,54	20,46	20,48	20,48	20,48	20,49	20,54	20,54	20,51	20,51	20,45	20,47	20,54	20,56	20,50	20,43	20,52	20,60	20,52	20,57	20,56	20,51	20,55	20,50	20,46	20,52	20,51	20,58	20,54	20,59	20,52	20,47	20,55	20,52	20,58	20,60	20,55	20,60	20,58	20,54	20,56	20,55	20,54	20,57	20,63	20,62	20,65	20,56	20,62	20,64	20,59	20,61	20,67	20,69	20,68	20,61	20,60	20,62	20,68	20,71	20,64	20,59	20,62	20,62	20,57	20,63	20,57	20,59	20,63	20,65	20,65	20,64	20,62	20,61	20,65	20,62	20,71	20,77	20,66	20,64	20,64	20,71	20,75	20,75	20,71	20,69	20,64	20,62	20,63	20,66	20,69	20,77	20,73	20,69	20,65	20,73	20,64	20,65	20,79	20,81	20,76	20,74	20,73	20,77	20,77	20,74	20,70	20,77	20,74	20,72	20,86	20,85	20,72	20,68	20,73	20,74	20,76	20,71	20,75	20,80	20,77	20,83	20,73	20,62	20,66	20,64	20,65	20,71	20,76	20,81	20,72	20,79	20,80	20,78	20,74	20,80	20,85	20,77	20,77	20,74	20,74	20,76	20,83	20,82	20,75	20,75	20,79	20,76	20,70	20,73	20,71	20,73	20,78	20,77	20,75	20,74	20,76	20,75	20,74	20,78	20,84	20,80	20,70	20,76	20,73	20,81	20,72	20,75	20,69	20,70	20,78	20,78	20,78	20,76	20,82	20,73	20,73	20,78	20,75	20,76	20,71	20,73	20,80	20,84	20,86	20,75	20,80	20,79	20,75	20,75	20,75	20,72	20,74	20,77	20,76	20,70	20,77	20,73	20,70	20,78	20,77	20,76	20,86	20,81	20,75	20,81	20,77	20,78	20,85	20,88	20,72	20,70	20,72	20,69	20,73	20,75	20,82	20,73	20,69	20,72	20,71	20,74	20,70	20,69	20,69	20,73	20,67	20,64	20,74	20,77	20,73	20,78	20,76	20,76	20,76	20,71	20,69	20,63	20,68	20,73	20,63	20,70	20,72	20,78	20,76	20,61	20,68	20,67	20,72	20,70	20,67	20,71	20,64	20,69	20,66	20,70	20,65	20,64	20,59	20,59	20,57	20,55	20,60	20,60	20,59	20,56	20,59	20,59	20,63	20,63	20,58	20,56	20,57	20,58	20,51	20,47	20,56	20,54	20,64	20,72	20,65	20,50	20,55	20,57	20,56	20,56	20,64	20,56	20,47	20,56	20,60	20,63	20,55	20,56	20,65	20,60	20,53	20,56	20,53	20,59	20,57	20,59	20,59	20,66	20,61	20,59	20,52	20,46	20,57	20,60	20,60	20,54	20,52	20,56	20,49	20,52	20,58	20,56	20,56	20,50	20,50	20,52	20,47	20,49	20,49	20,56	20,45	20,56	20,55	20,54	20,51	20,49	20,44	20,44	20,53	20,54	20,55	20,56	20,59	20,53	20,47	20,49	20,48	20,56	20,52	20,44	20,44	20,48	20,61	20,56	20,42	20,50	20,43	20,48	20,54	20,60	20,48	20,50	20,55	20,51	20,44	20,50	20,49	20,50	20,53	20,56	20,50	20,59	20,46	20,45	20,47	20,49	20,42	20,40	20,44	20,52	20,48	20,49	20,43	20,41	20,51	20,50	20,52	20,56	20,58	20,47	20,55	20,50	20,44	20,48	20,45	20,43	20,45	20,40	20,42	20,51	20,40	20,39	20,44	20,44	20,45	20,43	20,50	20,48	20,40	20,41	20,43	20,46	20,43	20,43	20,44	20,46	20,52	20,42	20,48	20,45	20,49	20,52	20,54	20,50	20,45	20,54	20,47	20,44	20,41	20,43	20,38	20,40	20,43	20,51	20,42	20,36	20,37	20,38	20,44	20,30	20,39	20,42	20,40	20,50	20,56	20,48	20,49	20,44	20,53	20,43	20,41	20,33	20,35	20,50	20,47	20,39	20,37	20,41	20,47	20,49	20,35	20,34	20,42	20,34	20,39	20,37	20,43	20,35	20,40	20,52	20,48	20,45	20,48	20,42	20,35	20,26	20,28	20,42	20,42	20,40	20,37	20,36	20,31	20,23	20,28	20,30	20,35	
20,39	20,28	20,30	20,41	20,44	20,35	20,38	20,42	20,35	20,32	20,30	20,29	20,26	20,31	20,40	20,47	20,40	20,38	20,43	20,47	20,46	20,41	20,47	20,40	20,35	20,41	20,33	20,44	20,45	20,45	20,36	20,42	20,44	20,43	20,33	20,30	20,26	20,34	20,44	20,48	20,44	20,36	20,44	20,49	20,43	20,36	20,38	20,46	20,48	20,41	20,48	20,48	20,38	20,36	20,45	20,55	20,41	20,35	20,40	20,39	20,37	20,41	20,50	20,53	20,36	20,38	20,40	20,42	20,47	20,52	20,46	20,56	20,59	20,52	20,56	20,51	20,52	20,48	20,44	20,40	20,41	20,41	20,50	20,49	20,55	20,58	20,60	20,48	20,48	20,48	20,44	20,47	20,44	20,47	20,48	20,45	20,47	20,47	20,41	20,41	20,34	20,41	20,45	20,39	20,44	20,52	20,48	20,51	20,46	20,42	20,39	20,45	20,53	20,59	20,59	20,45	20,38	20,47	20,50	20,43	20,44	20,47	20,53	20,53	20,46	20,53	20,54	20,53	20,49	20,49	20,53	20,57	20,51	20,49	20,48	20,53	20,50	20,50	20,42	20,39	20,54	20,56	20,55	20,55	20,56	20,52	20,52	20,54	20,51	20,54	20,57	20,60	20,56	20,42	20,46	20,53	20,54	20,57	20,49	20,47	20,47	20,52	20,47	20,49	20,45	20,42	20,48	20,47	20,54	20,66	20,55	20,54	20,47	20,51	20,58	20,55	20,54	20,53	20,57	20,61	20,54	20,47	20,47	20,53	20,51	20,54	20,59	20,55	20,49	20,54	20,53	20,59	20,60	20,55	20,60	20,55	20,50	20,50	20,56	20,56	20,58	20,58	20,57	20,53	20,59	20,61	20,68	20,61	20,58	20,60	20,67	20,60	20,61	20,58	20,58	20,58	20,64	20,65	20,53	20,59	20,62	20,54	20,56	20,62	20,61	20,66	20,59	20,73	20,69	20,61	20,62	20,69	20,60	20,63	20,74	20,69	20,63	20,67	20,68	20,65	20,64	20,63	20,68	20,70	20,70	20,70	20,73	20,68	20,69	20,70	20,74	20,67	20,68	20,69	20,63	20,73	20,77	20,77	20,68	20,68	20,78	20,76	20,73	20,69	20,77	20,78	20,77	20,80	20,81	20,77	20,76	20,79	20,80	20,78	20,73	20,76	20,81	20,78	20,80	20,75	20,72	20,76	20,76	20,70	20,75	20,74	20,79	20,78	20,71	20,72	20,77	20,77	20,85	20,82	20,73	20,73	20,75	20,76	20,78	20,82	20,87	20,80	20,75	20,75	20,75	20,68	20,72	20,78	20,81	20,81	20,77	20,75	20,83	20,80	20,79	20,75	20,81	20,84	20,80	20,79	20,82	20,77	20,74	20,78	20,77	20,76	20,70	20,75	20,73	20,77	20,76	20,89	20,81	20,75	20,73	20,71	20,72	20,74	20,82	20,82	20,79	20,85	20,76	20,75	20,72	20,75	20,71	20,77	20,71	20,77	20,82	20,78	20,71	20,79	20,80	20,72	20,80	20,83	20,79	20,79	20,82	20,69	20,77	20,77	20,69	20,77	20,85	20,77	20,73	20,73	20,67	20,70	20,73	20,79	20,81	20,68	20,70	20,76	20,74	20,73	20,70	20,62	20,69	20,68	20,67	20,76	20,69	20,68	20,72	20,81	20,76	20,78	20,67	20,64	20,62	20,63	20,66	20,69	20,70	20,79	20,76	20,71	20,66	20,62	20,67	20,68	20,70	20,64	20,63	20,71	20,71	20,65	20,57	20,64	20,69	20,64	20,62	20,69	20,63	20,54	20,55	20,59	20,61	20,56	20,57	20,59	20,62	20,62	20,60	20,55	20,54	20,50	20,50	20,60	20,63	20,64	20,70	20,64	20,49	20,51	20,60	20,52	20,54	20,61	20,60	20,56	20,62	20,63	20,56	20,53	20,54	20,56	20,57	20,57	20,62	20,56	20,58	20,55	20,54	20,54	20,58	20,57	20,61	20,50	20,43	20,57	20,53	20,53	20,59	20,46	20,45	20,54	20,51	20,54	20,52	20,52	20,53	20,53	20,57	20,44	20,48	20,48	20,48	20,52	20,55	20,56	20,52	20,58	20,57	20,47	20,43	20,54	20,54	20,51	20,48	20,55	20,48	20,46	20,52	20,53	20,58	20,52	20,43	20,49	20,50	20,53	20,57	20,50	20,47	20,43	20,43	20,45	20,49	20,53	20,49	20,49	20,52	20,43	20,50	20,51	20,51	20,45	20,51	20,49	20,45	20,44	20,40	20,51	20,46	20,44	20,38	20,32	20,45	20,49	20,43	20,42	20,34	20,45	20,47	20,49	20,52	20,51	20,48	20,53	20,56	20,51	20,52	20,45	20,42	20,50	20,42	20,39	20,43	20,41	20,32	20,44	20,35	20,41	20,43	20,57	20,53	20,44	20,49	20,41	20,50	20,46	20,41	20,40	20,37	20,46	20,40	20,44	20,46	20,46	20,50	20,43	20,42	20,41	20,56	20,48	20,41	20,36	20,42	20,40	20,42	20,38	20,52	20,48	20,44	20,48	20,45	20,36	20,37	20,42	20,38	20,36	20,41	20,48	20,51	20,47	20,46	20,44	20,47	20,42	20,31	20,40	20,38	20,42	20,40	20,47	20,45	20,40	20,52	20,45	20,36	20,42	20,40	20,32	20,36	20,38	20,36	20,34	20,47	20,48	20,45	20,41	20,52	20,49	20,32	20,34	20,40	20,38	20,40	20,41	20,40	20,32	20,31	20,33	20,35	20,37	
20,34	20,25	20,28	20,37	20,41	20,35	20,37	20,46	20,34	20,38	20,40	20,41	20,31	20,33	20,40	20,38	20,33	20,36	20,35	20,44	20,40	20,37	20,47	20,43	20,37	20,42	20,50	20,43	20,31	20,35	20,40	20,36	20,38	20,42	20,38	20,40	20,31	20,28	20,30	20,39	20,36	20,39	20,38	20,44	20,40	20,35	20,46	20,52	20,48	20,43	20,37	20,41	20,45	20,42	20,43	20,50	20,48	20,41	20,43	20,42	20,42	20,49	20,49	20,43	20,40	20,39	20,46	20,47	20,45	20,51	20,43	20,47	20,59	20,54	20,45	20,44	20,48	20,45	20,48	20,35	20,41	20,47	20,44	20,43	20,42	20,58	20,57	20,50	20,57	20,51	20,45	20,45	20,46	20,46	20,47	20,47	20,51	20,45	20,42	20,44	20,47	20,49	20,50	20,44	20,43	20,51	20,46	20,47	20,49	20,45	20,45	20,48	20,54	20,55	20,49	20,45	20,41	20,51	20,58	20,47	20,51	20,52	20,49	20,45	20,46	20,55	20,58	20,51	20,54	20,55	20,50	20,50	20,51	20,48	20,51	20,57	20,53	20,50	20,50	20,47	20,49	20,48	20,50	20,52	20,51	20,51	20,48	20,47	20,50	20,48	20,47	20,58	20,54	20,44	20,44	20,54	20,51	20,43	20,50	20,42	20,46	20,52	20,51	20,49	20,47	20,50	20,46	20,45	20,49	20,62	20,55	20,50	20,46	20,46	20,58	20,61	20,57	20,53	20,52	20,58	20,54	20,50	20,53	20,53	20,54	20,52	20,59	20,56	20,54	20,55	20,55	20,59	20,61	20,56	20,59	20,52	20,48	20,49	20,55	20,49	20,61	20,68	20,63	20,55	20,60	20,65	20,59	20,58	20,52	20,56	20,55	20,61	20,62	20,62	20,59	20,65	20,66	20,65	20,60	20,61	20,59	20,59	20,62	20,62	20,69	20,74	20,71	20,75	20,75	20,67	20,58	20,72	20,66	20,64	20,73	20,69	20,61	20,64	20,67	20,65	20,65	20,68	20,60	20,73	20,68	20,65	20,75	20,63	20,68	20,72	20,70	20,69	20,64	20,68	20,73	20,68	20,69	20,82	20,68	20,66	20,83	20,79	20,73	20,72	20,73	20,75	20,76	20,80	20,74	20,74	20,79	20,82	20,81	20,77	20,73	20,74	20,76	20,75	20,77	20,80	20,80	20,79	20,82	20,78	20,76	20,75	20,73	20,78	20,83	20,76	20,77	20,78	20,78	20,78	20,77	20,67	20,75	20,86	20,77	20,77	20,90	20,81	20,77	20,73	20,72	20,81	20,81	20,78	20,80	20,81	20,76	20,78	20,80	20,88	20,85	20,78	20,75	20,85	20,81	20,77	20,82	20,82	20,78	20,80	20,83	20,85	20,75	20,70	20,70	20,67	20,71	20,83	20,82	20,80	20,81	20,72	20,69	20,74	20,78	20,79	20,83	20,80	20,79	20,73	20,73	20,76	20,76	20,74	20,74	20,75	20,77	20,70	20,70	20,75	20,74	20,69	20,76	20,85	20,80	20,75	20,81	20,77	20,78	20,79	20,73	20,76	20,80	20,77	20,70	20,66	20,66	20,73	20,74	20,77	20,78	20,71	20,67	20,72	20,69	20,69	20,69	20,70	20,75	20,74	20,75	20,79	20,73	20,63	20,70	20,76	20,74	20,70	20,65	20,57	20,64	20,72	20,69	20,70	20,73	20,72	20,68	20,65	20,70	20,70	20,70	20,66	20,69	20,57	20,61	20,67	20,71	20,70	20,61	20,62	20,65	20,71	20,65	20,68	20,60	20,55	20,58	20,62	20,67	20,64	20,55	20,53	20,59	20,67	20,64	20,53	20,62	20,63	20,57	20,56	20,65	20,65	20,64	20,56	20,60	20,56	20,62	20,60	20,57	20,57	20,54	20,48	20,65	20,71	20,52	20,49	20,50	20,54	20,58	20,58	20,55	20,52	20,52	20,57	20,58	20,64	20,56	20,48	20,53	20,53	20,46	20,56	20,53	20,55	20,58	20,42	20,49	20,56	20,56	20,48	20,46	20,47	20,56	20,54	20,56	20,43	20,43	20,54	20,52	20,53	20,46	20,48	20,57	20,54	20,56	20,48	20,53	20,53	20,49	20,53	20,47	20,52	20,53	20,54	20,50	20,45	20,57	20,52	20,32	20,48	20,47	20,50	20,53	20,50	20,48	20,46	20,44	20,40	20,44	20,50	20,47	20,43	20,41	20,36	20,54	20,55	20,44	20,42	20,47	20,42	20,51	20,48	20,45	20,48	20,44	20,42	20,45	20,34	20,43	20,51	20,41	20,33	20,39	20,40	20,46	20,45	20,53	20,46	20,49	20,55	20,55	20,53	20,54	20,53	20,45	20,48	20,49	20,40	20,45	20,41	20,38	20,39	20,41	20,39	20,51	20,50	20,48	20,42	20,53	20,49	20,49	20,47	20,42	20,40	20,43	20,41	20,42	20,46	20,51	20,45	20,45	20,43	20,34	20,38	20,44	20,45	20,36	20,38	20,42	20,38	20,37	20,39	20,41	20,44	20,44	20,50	20,49	20,44	20,42	20,46	20,46	20,48	20,46	20,44	20,50	20,48	20,46	20,41	20,28	20,38	20,38	20,46	20,42	20,39	20,36	20,44	20,43	20,39	20,52	20,49	20,35	20,38	20,44	20,39	20,34	20,40	20,45	20,44	20,52	20,39	20,33	20,35	20,41	20,48	20,39	20,35	20,38	20,34	20,37	20,45	20,48	20,36	20,33	20,43	20,44	20,48	
20,31	20,28	20,30	20,39	20,36	20,33	20,33	20,39	20,40	20,40	20,38	20,41	20,46	20,41	20,42	20,41	20,36	20,34	20,42	20,41	20,47	20,45	20,46	20,34	20,41	20,39	20,37	20,38	20,33	20,28	20,33	20,38	20,36	20,39	20,41	20,45	20,35	20,32	20,32	20,32	20,34	20,34	20,38	20,35	20,42	20,42	20,46	20,45	20,39	20,41	20,37	20,43	20,48	20,48	20,48	20,44	20,44	20,39	20,44	20,51	20,44	20,46	20,48	20,36	20,35	20,39	20,42	20,46	20,43	20,47	20,41	20,43	20,48	20,46	20,38	20,40	20,41	20,43	20,47	20,47	20,41	20,42	20,49	20,54	20,46	20,46	20,52	20,57	20,54	20,46	20,45	20,41	20,45	20,45	20,43	20,44	20,53	20,54	20,51	20,47	20,52	20,52	20,48	20,43	20,47	20,43	20,42	20,38	20,52	20,48	20,48	20,48	20,47	20,52	20,45	20,42	20,47	20,54	20,53	20,41	20,49	20,51	20,49	20,41	20,48	20,58	20,56	20,48	20,53	20,49	20,47	20,47	20,51	20,47	20,51	20,50	20,46	20,40	20,40	20,46	20,50	20,46	20,49	20,56	20,53	20,48	20,36	20,44	20,51	20,51	20,44	20,51	20,49	20,44	20,43	20,53	20,51	20,38	20,50	20,53	20,46	20,56	20,56	20,60	20,56	20,53	20,51	20,50	20,51	20,54	20,58	20,52	20,48	20,47	20,53	20,59	20,50	20,53	20,54	20,50	20,50	20,51	20,55	20,48	20,53	20,58	20,51	20,56	20,56	20,54	20,56	20,58	20,56	20,59	20,57	20,58	20,52	20,47	20,54	20,56	20,57	20,64	20,64	20,62	20,67	20,67	20,69	20,57	20,45	20,50	20,60	20,63	20,63	20,57	20,60	20,66	20,67	20,64	20,57	20,66	20,69	20,64	20,62	20,61	20,64	20,68	20,63	20,72	20,77	20,76	20,70	20,73	20,72	20,66	20,76	20,68	20,60	20,60	20,68	20,68	20,67	20,74	20,71	20,72	20,69	20,68	20,69	20,67	20,73	20,78	20,78	20,73	20,76	20,72	20,73	20,74	20,72	20,74	20,68	20,67	20,73	20,80	20,80	20,81	20,71	20,72	20,79	20,79	20,75	20,75	20,77	20,78	20,84	20,80	20,69	20,72	20,79	20,71	20,69	20,67	20,64	20,70	20,79	20,84	20,79	20,76	20,69	20,78	20,84	20,82	20,79	20,79	20,81	20,84	20,76	20,75	20,84	20,87	20,83	20,85	20,92	20,85	20,83	20,79	20,74	20,78	20,76	20,81	20,83	20,77	20,79	20,77	20,79	20,84	20,87	20,80	20,76	20,74	20,78	20,74	20,83	20,84	20,81	20,86	20,83	20,91	20,82	20,76	20,70	20,74	20,75	20,76	20,72	20,72	20,82	20,83	20,76	20,77	20,76	20,80	20,88	20,86	20,79	20,80	20,75	20,76	20,75	20,80	20,77	20,84	20,78	20,73	20,73	20,74	20,77	20,64	20,72	20,74	20,79	20,79	20,84	20,78	20,72	20,70	20,74	20,79	20,83	20,74	20,69	20,70	20,69	20,74	20,75	20,73	20,75	20,72	20,71	20,69	20,69	20,72	20,75	20,78	20,81	20,80	20,79	20,81	20,77	20,79	20,77	20,77	20,81	20,74	20,76	20,65	20,68	20,79	20,77	20,67	20,61	20,63	20,69	20,64	20,69	20,71	20,68	20,66	20,70	20,64	20,64	20,69	20,65	20,70	20,68	20,66	20,60	20,65	20,67	20,65	20,61	20,62	20,62	20,67	20,72	20,60	20,58	20,61	20,61	20,66	20,63	20,50	20,57	20,68	20,63	20,61	20,52	20,64	20,59	20,53	20,57	20,62	20,55	20,57	20,59	20,55	20,49	20,51	20,64	20,74	20,59	20,55	20,54	20,49	20,53	20,58	20,52	20,57	20,63	20,61	20,55	20,62	20,62	20,52	20,54	20,62	20,54	20,53	20,57	20,58	20,50	20,44	20,58	20,53	20,46	20,49	20,45	20,41	20,50	20,55	20,62	20,49	20,48	20,52	20,57	20,55	20,44	20,40	20,48	20,46	20,45	20,41	20,43	20,50	20,49	20,42	20,46	20,52	20,57	20,58	20,55	20,45	20,48	20,52	20,35	20,40	20,51	20,42	20,48	20,54	20,49	20,45	20,48	20,42	20,40	20,51	20,45	20,43	20,44	20,37	20,47	20,54	20,40	20,40	20,53	20,50	20,48	20,46	20,43	20,43	20,47	20,45	20,45	20,48	20,43	20,44	20,42	20,43	20,43	20,45	20,44	20,48	20,50	20,46	20,46	20,44	20,47	20,51	20,43	20,47	20,48	20,47	20,49	20,46	20,49	20,48	20,46	20,37	20,42	20,54	20,45	20,45	20,48	20,44	20,47	20,46	20,40	20,45	20,41	20,45	20,48	20,44	20,43	20,56	20,47	20,41	20,41	20,44	20,30	20,32	20,45	20,38	20,47	20,42	20,49	20,41	20,34	20,39	20,40	20,40	20,42	20,41	20,49	20,42	20,40	20,42	20,45	20,45	20,46	20,46	20,45	20,43	20,41	20,39	20,36	20,36	20,39	20,44	20,47	20,51	20,30	20,38	20,42	20,32	20,46	20,50	20,34	20,31	20,33	20,43	20,40	20,42	20,42	20,39	20,52	20,40	20,30	20,41	20,38	20,42	20,37	20,37	20,38	20,37	20,34	20,34	20,39	20,30	20,32	20,47	20,51	20,51	
20,33	20,30	20,30	20,35	20,38	20,30	20,41	20,39	20,33	20,39	20,36	20,42	20,51	20,46	20,43	20,38	20,49	20,57	20,49	20,39	20,45	20,51	20,47	20,28	20,38	20,41	20,35	20,41	20,43	20,40	20,35	20,40	20,41	20,45	20,40	20,36	20,29	20,34	20,33	20,33	20,35	20,37	20,34	20,40	20,35	20,42	20,42	20,37	20,33	20,41	20,36	20,48	20,51	20,48	20,45	20,39	20,41	20,41	20,41	20,43	20,51	20,50	20,41	20,29	20,26	20,40	20,39	20,40	20,44	20,52	20,46	20,44	20,45	20,50	20,35	20,33	20,39	20,39	20,47	20,50	20,44	20,33	20,53	20,51	20,46	20,44	20,45	20,53	20,57	20,51	20,47	20,47	20,44	20,50	20,45	20,51	20,51	20,55	20,53	20,52	20,47	20,45	20,46	20,48	20,48	20,48	20,49	20,42	20,52	20,42	20,37	20,36	20,43	20,48	20,49	20,46	20,46	20,53	20,52	20,41	20,46	20,47	20,54	20,51	20,47	20,58	20,53	20,53	20,51	20,48	20,46	20,45	20,52	20,50	20,52	20,60	20,50	20,42	20,40	20,41	20,53	20,46	20,49	20,49	20,55	20,49	20,43	20,45	20,48	20,53	20,49	20,53	20,49	20,44	20,51	20,55	20,56	20,46	20,53	20,58	20,50	20,49	20,57	20,63	20,56	20,49	20,51	20,54	20,53	20,59	20,59	20,47	20,55	20,55	20,52	20,53	20,55	20,52	20,59	20,53	20,54	20,52	20,55	20,46	20,52	20,63	20,57	20,61	20,53	20,49	20,56	20,55	20,59	20,55	20,59	20,59	20,57	20,58	20,55	20,58	20,59	20,54	20,60	20,58	20,54	20,65	20,68	20,60	20,54	20,57	20,60	20,74	20,61	20,49	20,56	20,58	20,62	20,64	20,58	20,59	20,65	20,57	20,60	20,66	20,63	20,63	20,66	20,72	20,74	20,71	20,63	20,66	20,65	20,63	20,65	20,66	20,60	20,70	20,72	20,70	20,73	20,77	20,75	20,74	20,66	20,71	20,71	20,65	20,77	20,78	20,78	20,72	20,80	20,70	20,68	20,72	20,77	20,67	20,65	20,69	20,71	20,69	20,79	20,78	20,68	20,72	20,83	20,87	20,75	20,76	20,70	20,75	20,83	20,77	20,73	20,75	20,78	20,75	20,78	20,69	20,65	20,72	20,77	20,79	20,78	20,80	20,77	20,80	20,82	20,76	20,76	20,84	20,80	20,79	20,78	20,77	20,82	20,83	20,86	20,84	20,84	20,82	20,77	20,81	20,78	20,76	20,73	20,79	20,85	20,78	20,75	20,80	20,74	20,82	20,78	20,81	20,79	20,76	20,85	20,78	20,77	20,88	20,84	20,85	20,84	20,85	20,84	20,80	20,80	20,77	20,83	20,84	20,82	20,78	20,80	20,81	20,76	20,78	20,76	20,74	20,86	20,85	20,78	20,78	20,74	20,74	20,75	20,83	20,83	20,89	20,89	20,79	20,75	20,77	20,77	20,72	20,79	20,70	20,66	20,72	20,74	20,84	20,74	20,68	20,77	20,83	20,79	20,70	20,68	20,72	20,70	20,75	20,74	20,73	20,76	20,72	20,75	20,71	20,74	20,75	20,76	20,74	20,78	20,77	20,75	20,77	20,74	20,75	20,78	20,78	20,76	20,76	20,77	20,73	20,71	20,69	20,74	20,71	20,68	20,66	20,78	20,71	20,73	20,73	20,75	20,63	20,68	20,63	20,59	20,65	20,68	20,65	20,64	20,58	20,66	20,69	20,73	20,71	20,61	20,68	20,67	20,65	20,64	20,63	20,63	20,68	20,69	20,61	20,62	20,62	20,55	20,56	20,59	20,55	20,51	20,67	20,60	20,57	20,59	20,52	20,55	20,62	20,59	20,58	20,50	20,47	20,61	20,63	20,56	20,53	20,59	20,58	20,55	20,58	20,57	20,51	20,57	20,62	20,62	20,56	20,58	20,57	20,50	20,54	20,51	20,51	20,60	20,63	20,60	20,49	20,63	20,57	20,50	20,54	20,51	20,48	20,60	20,57	20,55	20,48	20,50	20,54	20,50	20,39	20,42	20,48	20,50	20,52	20,42	20,41	20,48	20,52	20,59	20,52	20,49	20,46	20,55	20,53	20,51	20,50	20,49	20,42	20,41	20,44	20,48	20,43	20,44	20,55	20,51	20,48	20,48	20,45	20,37	20,41	20,45	20,41	20,45	20,43	20,50	20,52	20,43	20,52	20,54	20,52	20,43	20,41	20,35	20,37	20,50	20,52	20,50	20,51	20,50	20,47	20,43	20,41	20,51	20,52	20,43	20,45	20,49	20,49	20,45	20,41	20,40	20,50	20,45	20,35	20,39	20,44	20,44	20,47	20,48	20,40	20,44	20,44	20,40	20,49	20,40	20,45	20,48	20,41	20,39	20,46	20,42	20,37	20,43	20,41	20,41	20,46	20,48	20,45	20,44	20,37	20,36	20,43	20,41	20,33	20,41	20,45	20,51	20,46	20,36	20,35	20,39	20,35	20,41	20,38	20,44	20,44	20,44	20,39	20,43	20,43	20,38	20,45	20,43	20,40	20,46	20,49	20,39	20,37	20,44	20,47	20,38	20,40	20,48	20,43	20,29	20,42	20,52	20,36	20,38	20,44	20,40	20,36	20,36	20,40	20,37	20,40	20,47	20,35	20,36	20,44	20,34	20,39	20,45	20,40	20,44	20,36	20,29	20,33	20,38	20,37	20,43	20,39	20,31	20,44	20,50	20,41	
20,38	20,33	20,31	20,32	20,40	20,33	20,34	20,51	20,33	20,30	20,33	20,41	20,38	20,36	20,37	20,40	20,42	20,50	20,49	20,40	20,36	20,47	20,46	20,44	20,47	20,44	20,39	20,38	20,43	20,48	20,45	20,39	20,37	20,37	20,39	20,42	20,36	20,38	20,39	20,42	20,41	20,48	20,39	20,37	20,33	20,40	20,41	20,36	20,43	20,38	20,37	20,45	20,40	20,44	20,46	20,49	20,37	20,39	20,46	20,44	20,49	20,52	20,41	20,37	20,34	20,36	20,34	20,32	20,45	20,47	20,45	20,43	20,42	20,42	20,49	20,36	20,46	20,44	20,40	20,45	20,45	20,41	20,50	20,50	20,42	20,44	20,49	20,48	20,51	20,49	20,45	20,46	20,57	20,49	20,50	20,58	20,58	20,50	20,49	20,46	20,46	20,46	20,45	20,49	20,41	20,40	20,48	20,50	20,47	20,44	20,39	20,41	20,42	20,48	20,46	20,51	20,41	20,43	20,51	20,48	20,45	20,44	20,53	20,60	20,47	20,48	20,44	20,50	20,48	20,44	20,53	20,48	20,38	20,48	20,54	20,56	20,61	20,59	20,44	20,38	20,52	20,49	20,55	20,50	20,55	20,52	20,47	20,54	20,46	20,47	20,48	20,48	20,47	20,47	20,57	20,58	20,44	20,47	20,51	20,52	20,46	20,46	20,43	20,54	20,56	20,49	20,42	20,47	20,55	20,57	20,58	20,51	20,53	20,60	20,53	20,50	20,52	20,52	20,54	20,50	20,48	20,62	20,56	20,47	20,50	20,60	20,64	20,59	20,54	20,44	20,49	20,59	20,59	20,55	20,58	20,55	20,55	20,61	20,62	20,59	20,58	20,51	20,56	20,67	20,60	20,59	20,63	20,63	20,65	20,58	20,55	20,61	20,63	20,56	20,53	20,59	20,69	20,63	20,59	20,66	20,68	20,57	20,57	20,61	20,73	20,65	20,64	20,72	20,77	20,70	20,60	20,64	20,67	20,72	20,72	20,68	20,71	20,71	20,79	20,69	20,69	20,77	20,80	20,74	20,64	20,68	20,74	20,69	20,72	20,81	20,77	20,72	20,73	20,70	20,70	20,77	20,70	20,74	20,72	20,73	20,80	20,75	20,72	20,72	20,70	20,74	20,81	20,87	20,82	20,78	20,82	20,74	20,83	20,77	20,73	20,82	20,78	20,77	20,78	20,73	20,74	20,77	20,75	20,77	20,89	20,86	20,83	20,76	20,81	20,78	20,81	20,87	20,81	20,79	20,76	20,79	20,80	20,78	20,78	20,78	20,85	20,79	20,76	20,80	20,81	20,81	20,89	20,89	20,85	20,79	20,75	20,77	20,79	20,85	20,84	20,75	20,81	20,84	20,89	20,79	20,77	20,88	20,86	20,83	20,84	20,80	20,82	20,86	20,80	20,86	20,95	20,94	20,90	20,88	20,88	20,85	20,76	20,79	20,85	20,81	20,84	20,90	20,84	20,79	20,75	20,77	20,78	20,84	20,87	20,90	20,91	20,82	20,82	20,86	20,85	20,83	20,86	20,79	20,74	20,75	20,83	20,85	20,82	20,79	20,79	20,84	20,87	20,77	20,76	20,75	20,78	20,77	20,76	20,83	20,73	20,70	20,73	20,77	20,81	20,78	20,80	20,75	20,78	20,76	20,76	20,77	20,69	20,72	20,74	20,84	20,77	20,70	20,71	20,73	20,72	20,69	20,68	20,77	20,81	20,81	20,80	20,70	20,68	20,70	20,73	20,72	20,75	20,67	20,63	20,67	20,72	20,70	20,76	20,71	20,66	20,80	20,73	20,72	20,66	20,67	20,72	20,71	20,58	20,60	20,59	20,70	20,70	20,65	20,62	20,62	20,57	20,58	20,68	20,63	20,55	20,71	20,68	20,59	20,55	20,55	20,54	20,54	20,62	20,61	20,56	20,49	20,59	20,75	20,60	20,46	20,49	20,54	20,54	20,53	20,53	20,55	20,48	20,58	20,61	20,59	20,54	20,51	20,44	20,52	20,47	20,51	20,52	20,54	20,53	20,50	20,53	20,54	20,56	20,52	20,50	20,54	20,62	20,56	20,58	20,49	20,49	20,50	20,50	20,48	20,43	20,45	20,48	20,49	20,47	20,45	20,47	20,51	20,55	20,53	20,50	20,53	20,53	20,43	20,45	20,52	20,53	20,36	20,30	20,45	20,52	20,45	20,47	20,56	20,46	20,42	20,41	20,50	20,44	20,51	20,50	20,49	20,39	20,39	20,48	20,54	20,51	20,52	20,50	20,44	20,36	20,42	20,42	20,44	20,45	20,54	20,53	20,50	20,45	20,49	20,40	20,32	20,42	20,46	20,48	20,48	20,50	20,48	20,46	20,41	20,37	20,51	20,50	20,40	20,42	20,44	20,42	20,44	20,52	20,46	20,45	20,48	20,45	20,49	20,42	20,47	20,48	20,40	20,51	20,49	20,40	20,39	20,44	20,52	20,42	20,41	20,47	20,45	20,39	20,41	20,42	20,49	20,52	20,45	20,46	20,43	20,43	20,45	20,42	20,37	20,36	20,38	20,47	20,52	20,48	20,44	20,41	20,43	20,33	20,38	20,41	20,47	20,48	20,42	20,42	20,59	20,53	20,36	20,39	20,40	20,38	20,39	20,48	20,40	20,41	20,53	20,53	20,44	20,46	20,49	20,45	20,41	20,37	20,32	20,27	20,36	20,48	20,36	20,35	20,41	20,46	20,47	20,44	20,35	20,32	20,36	20,29	20,32	20,43	20,44	20,50	20,36	20,32	20,40	20,36	20,36	
20,35	20,30	20,34	20,40	20,29	20,39	20,37	20,47	20,43	20,38	20,30	20,31	20,30	20,29	20,36	20,36	20,36	20,39	20,41	20,43	20,41	20,41	20,46	20,45	20,42	20,46	20,36	20,36	20,41	20,41	20,37	20,35	20,34	20,35	20,41	20,40	20,33	20,37	20,38	20,39	20,34	20,39	20,39	20,41	20,40	20,36	20,43	20,38	20,32	20,38	20,44	20,49	20,44	20,39	20,47	20,51	20,42	20,35	20,40	20,36	20,46	20,51	20,50	20,43	20,29	20,31	20,43	20,32	20,36	20,44	20,38	20,42	20,47	20,41	20,43	20,38	20,51	20,51	20,45	20,41	20,48	20,43	20,45	20,41	20,43	20,54	20,51	20,51	20,56	20,56	20,47	20,45	20,55	20,54	20,38	20,49	20,53	20,45	20,50	20,47	20,44	20,50	20,50	20,52	20,35	20,34	20,45	20,52	20,49	20,34	20,39	20,52	20,49	20,43	20,40	20,48	20,49	20,34	20,44	20,52	20,51	20,51	20,57	20,61	20,53	20,53	20,48	20,44	20,50	20,46	20,45	20,44	20,48	20,54	20,46	20,43	20,51	20,61	20,51	20,46	20,46	20,46	20,52	20,54	20,55	20,48	20,49	20,58	20,54	20,56	20,51	20,50	20,48	20,44	20,53	20,60	20,51	20,46	20,51	20,51	20,47	20,57	20,52	20,54	20,49	20,50	20,51	20,42	20,46	20,59	20,58	20,45	20,49	20,58	20,56	20,49	20,45	20,52	20,59	20,60	20,44	20,58	20,57	20,50	20,50	20,53	20,57	20,57	20,52	20,54	20,53	20,56	20,53	20,51	20,58	20,57	20,57	20,57	20,63	20,66	20,58	20,54	20,56	20,68	20,66	20,62	20,63	20,59	20,72	20,61	20,56	20,60	20,59	20,59	20,65	20,63	20,70	20,64	20,63	20,72	20,71	20,56	20,63	20,67	20,72	20,66	20,64	20,72	20,75	20,73	20,63	20,68	20,70	20,72	20,76	20,74	20,69	20,70	20,69	20,69	20,76	20,73	20,77	20,77	20,67	20,76	20,75	20,67	20,73	20,79	20,71	20,72	20,78	20,80	20,78	20,85	20,79	20,81	20,82	20,85	20,82	20,77	20,72	20,70	20,76	20,74	20,81	20,85	20,77	20,74	20,79	20,81	20,81	20,84	20,78	20,82	20,75	20,78	20,81	20,80	20,81	20,83	20,75	20,78	20,85	20,89	20,80	20,75	20,81	20,78	20,83	20,84	20,79	20,80	20,81	20,77	20,87	20,88	20,81	20,82	20,85	20,85	20,80	20,86	20,88	20,83	20,82	20,91	20,86	20,86	20,85	20,77	20,77	20,83	20,89	20,81	20,80	20,86	20,87	20,81	20,82	20,90	20,87	20,83	20,85	20,84	20,87	20,86	20,78	20,88	20,97	20,90	20,89	20,90	20,82	20,83	20,79	20,71	20,84	20,89	20,89	20,90	20,92	20,86	20,85	20,88	20,92	20,84	20,80	20,88	20,89	20,82	20,80	20,78	20,80	20,87	20,85	20,80	20,81	20,84	20,81	20,79	20,80	20,80	20,79	20,83	20,92	20,85	20,84	20,77	20,77	20,88	20,85	20,87	20,77	20,80	20,80	20,81	20,84	20,80	20,84	20,80	20,72	20,69	20,74	20,75	20,77	20,77	20,78	20,86	20,83	20,78	20,73	20,74	20,72	20,74	20,71	20,76	20,78	20,77	20,77	20,76	20,75	20,71	20,77	20,79	20,85	20,73	20,71	20,78	20,80	20,72	20,79	20,76	20,67	20,69	20,73	20,80	20,81	20,75	20,69	20,68	20,65	20,67	20,63	20,66	20,72	20,69	20,68	20,68	20,66	20,59	20,62	20,66	20,67	20,68	20,71	20,68	20,59	20,56	20,61	20,61	20,65	20,60	20,59	20,54	20,61	20,73	20,70	20,55	20,49	20,47	20,47	20,49	20,53	20,61	20,63	20,65	20,61	20,56	20,58	20,59	20,55	20,54	20,48	20,53	20,59	20,50	20,47	20,45	20,46	20,52	20,55	20,51	20,54	20,53	20,54	20,59	20,61	20,55	20,52	20,47	20,44	20,51	20,51	20,51	20,51	20,51	20,56	20,50	20,44	20,49	20,56	20,51	20,48	20,55	20,55	20,42	20,45	20,53	20,52	20,49	20,39	20,50	20,56	20,57	20,57	20,57	20,47	20,48	20,50	20,50	20,52	20,47	20,49	20,49	20,44	20,31	20,50	20,54	20,51	20,51	20,56	20,50	20,45	20,48	20,47	20,43	20,42	20,41	20,51	20,46	20,41	20,45	20,43	20,36	20,39	20,43	20,42	20,45	20,46	20,42	20,45	20,49	20,35	20,44	20,49	20,40	20,48	20,38	20,38	20,37	20,46	20,52	20,41	20,41	20,45	20,45	20,43	20,42	20,40	20,42	20,50	20,44	20,37	20,42	20,42	20,39	20,38	20,44	20,51	20,51	20,52	20,46	20,48	20,45	20,45	20,41	20,45	20,50	20,43	20,43	20,50	20,44	20,43	20,49	20,50	20,47	20,37	20,35	20,35	20,49	20,48	20,43	20,41	20,45	20,43	20,46	20,41	20,52	20,53	20,43	20,37	20,43	20,39	20,40	20,43	20,42	20,39	20,52	20,48	20,43	20,51	20,54	20,44	20,46	20,42	20,31	20,29	20,47	20,46	20,37	20,39	20,35	20,46	20,50	20,49	20,37	20,30	20,34	20,38	20,37	20,34	20,38	20,46	20,37	20,31	20,41	20,44	20,40	
20,47	20,32	20,36	20,47	20,39	20,36	20,39	20,50	20,40	20,43	20,42	20,29	20,38	20,35	20,37	20,45	20,41	20,40	20,36	20,46	20,48	20,34	20,36	20,27	20,33	20,38	20,43	20,45	20,38	20,36	20,43	20,36	20,38	20,40	20,43	20,37	20,40	20,38	20,36	20,42	20,37	20,41	20,42	20,41	20,46	20,41	20,43	20,46	20,34	20,39	20,52	20,56	20,46	20,39	20,42	20,39	20,37	20,33	20,43	20,46	20,42	20,50	20,47	20,43	20,34	20,38	20,52	20,45	20,40	20,51	20,44	20,47	20,46	20,41	20,47	20,46	20,44	20,50	20,49	20,45	20,52	20,45	20,38	20,45	20,50	20,55	20,50	20,54	20,60	20,53	20,51	20,49	20,54	20,61	20,45	20,35	20,48	20,48	20,54	20,50	20,50	20,58	20,46	20,51	20,50	20,48	20,49	20,47	20,43	20,39	20,35	20,45	20,51	20,50	20,45	20,48	20,42	20,38	20,39	20,43	20,43	20,44	20,54	20,64	20,57	20,52	20,54	20,49	20,49	20,48	20,51	20,51	20,46	20,54	20,55	20,48	20,51	20,52	20,49	20,55	20,52	20,48	20,50	20,53	20,48	20,51	20,51	20,49	20,51	20,50	20,47	20,50	20,42	20,41	20,49	20,50	20,47	20,47	20,53	20,51	20,49	20,58	20,60	20,54	20,50	20,55	20,61	20,48	20,50	20,56	20,52	20,47	20,51	20,57	20,61	20,55	20,48	20,49	20,52	20,58	20,54	20,50	20,52	20,47	20,48	20,49	20,50	20,59	20,55	20,62	20,54	20,58	20,55	20,54	20,55	20,52	20,59	20,50	20,53	20,60	20,57	20,60	20,55	20,63	20,65	20,67	20,67	20,58	20,62	20,66	20,56	20,65	20,68	20,58	20,62	20,60	20,62	20,66	20,65	20,75	20,70	20,60	20,60	20,67	20,73	20,74	20,70	20,72	20,75	20,71	20,67	20,66	20,70	20,66	20,70	20,75	20,70	20,75	20,67	20,70	20,81	20,74	20,70	20,75	20,72	20,70	20,75	20,73	20,76	20,77	20,73	20,71	20,80	20,78	20,80	20,77	20,71	20,75	20,78	20,81	20,81	20,81	20,77	20,81	20,84	20,78	20,77	20,80	20,85	20,84	20,81	20,77	20,81	20,87	20,81	20,84	20,86	20,89	20,92	20,86	20,79	20,79	20,81	20,76	20,82	20,86	20,87	20,78	20,81	20,82	20,80	20,86	20,81	20,81	20,82	20,81	20,85	20,90	20,90	20,90	20,89	20,88	20,91	20,85	20,88	20,85	20,82	20,87	20,83	20,84	20,82	20,83	20,89	20,86	20,86	20,84	20,83	20,91	20,89	20,86	20,87	20,90	20,89	20,84	20,93	20,88	20,90	20,88	20,80	20,90	20,88	20,86	20,86	20,89	20,89	20,78	20,80	20,79	20,77	20,88	20,92	20,91	20,88	20,87	20,88	20,93	20,91	20,93	20,84	20,83	20,88	20,87	20,80	20,75	20,75	20,72	20,82	20,82	20,85	20,86	20,83	20,80	20,83	20,83	20,82	20,81	20,94	20,93	20,87	20,82	20,81	20,87	20,84	20,77	20,77	20,88	20,86	20,88	20,95	20,87	20,80	20,79	20,76	20,71	20,77	20,80	20,76	20,76	20,75	20,82	20,84	20,83	20,84	20,82	20,83	20,77	20,79	20,79	20,77	20,76	20,79	20,79	20,80	20,81	20,83	20,82	20,88	20,78	20,80	20,81	20,87	20,84	20,80	20,80	20,74	20,78	20,74	20,79	20,85	20,85	20,74	20,69	20,74	20,78	20,76	20,72	20,75	20,79	20,78	20,78	20,76	20,73	20,69	20,67	20,64	20,70	20,66	20,63	20,62	20,62	20,64	20,68	20,61	20,52	20,59	20,61	20,63	20,62	20,62	20,60	20,56	20,55	20,52	20,51	20,51	20,60	20,62	20,63	20,62	20,56	20,57	20,63	20,56	20,53	20,53	20,52	20,62	20,62	20,54	20,44	20,47	20,46	20,47	20,48	20,60	20,57	20,63	20,56	20,55	20,41	20,48	20,53	20,46	20,48	20,51	20,47	20,54	20,49	20,51	20,55	20,49	20,51	20,60	20,57	20,53	20,64	20,58	20,47	20,49	20,61	20,57	20,50	20,49	20,54	20,57	20,57	20,54	20,52	20,48	20,37	20,44	20,50	20,46	20,44	20,39	20,45	20,47	20,47	20,52	20,53	20,44	20,45	20,50	20,45	20,51	20,57	20,47	20,41	20,45	20,44	20,42	20,40	20,42	20,46	20,52	20,41	20,46	20,48	20,53	20,46	20,47	20,52	20,46	20,55	20,54	20,46	20,47	20,43	20,45	20,45	20,34	20,41	20,50	20,47	20,36	20,39	20,40	20,37	20,44	20,43	20,43	20,40	20,46	20,44	20,41	20,46	20,45	20,43	20,40	20,42	20,53	20,49	20,53	20,54	20,46	20,41	20,32	20,45	20,48	20,53	20,51	20,46	20,46	20,50	20,43	20,46	20,53	20,45	20,35	20,35	20,40	20,40	20,42	20,41	20,37	20,44	20,47	20,40	20,43	20,45	20,47	20,35	20,40	20,46	20,43	20,42	20,39	20,47	20,37	20,35	20,43	20,37	20,40	20,51	20,42	20,47	20,44	20,40	20,37	20,37	20,38	20,36	20,46	20,45	20,46	20,53	20,44	20,47	20,40	20,42	20,36	20,43	20,42	20,47	20,35	20,29	20,36	20,38	20,43	20,43	
20,51	20,41	20,44	20,45	20,44	20,35	20,39	20,51	20,48	20,46	20,49	20,46	20,33	20,42	20,34	20,39	20,47	20,36	20,36	20,38	20,54	20,51	20,42	20,39	20,40	20,43	20,41	20,53	20,41	20,31	20,33	20,38	20,44	20,51	20,46	20,36	20,37	20,37	20,46	20,47	20,48	20,46	20,42	20,44	20,49	20,41	20,40	20,45	20,41	20,39	20,45	20,43	20,41	20,37	20,45	20,43	20,43	20,46	20,43	20,45	20,48	20,41	20,47	20,46	20,42	20,37	20,42	20,44	20,51	20,54	20,47	20,49	20,46	20,42	20,55	20,54	20,49	20,44	20,53	20,50	20,51	20,34	20,46	20,52	20,51	20,53	20,57	20,63	20,60	20,53	20,49	20,50	20,52	20,58	20,46	20,40	20,53	20,50	20,45	20,44	20,47	20,58	20,54	20,44	20,49	20,49	20,46	20,49	20,48	20,47	20,44	20,48	20,50	20,53	20,52	20,48	20,47	20,50	20,50	20,45	20,46	20,42	20,50	20,60	20,53	20,48	20,48	20,51	20,57	20,58	20,51	20,49	20,48	20,50	20,52	20,49	20,54	20,54	20,42	20,47	20,53	20,46	20,51	20,56	20,51	20,45	20,44	20,52	20,54	20,55	20,52	20,53	20,52	20,43	20,46	20,54	20,49	20,42	20,51	20,43	20,45	20,60	20,54	20,52	20,58	20,52	20,50	20,51	20,49	20,49	20,52	20,46	20,54	20,59	20,63	20,59	20,55	20,50	20,58	20,54	20,53	20,54	20,52	20,57	20,54	20,58	20,57	20,55	20,56	20,54	20,54	20,54	20,58	20,58	20,59	20,53	20,58	20,55	20,53	20,55	20,56	20,67	20,64	20,67	20,66	20,62	20,67	20,64	20,57	20,58	20,57	20,62	20,76	20,67	20,64	20,62	20,70	20,64	20,62	20,72	20,72	20,67	20,69	20,72	20,79	20,79	20,74	20,75	20,74	20,78	20,74	20,68	20,62	20,67	20,75	20,80	20,74	20,74	20,75	20,71	20,83	20,73	20,71	20,76	20,78	20,74	20,75	20,79	20,78	20,83	20,76	20,84	20,80	20,70	20,77	20,83	20,84	20,79	20,80	20,75	20,79	20,86	20,90	20,81	20,82	20,76	20,75	20,83	20,85	20,89	20,85	20,87	20,86	20,86	20,81	20,87	20,88	20,94	20,92	20,86	20,82	20,83	20,85	20,78	20,80	20,88	20,81	20,77	20,83	20,84	20,86	20,90	20,90	20,92	20,90	20,90	20,87	20,86	20,89	20,87	20,86	20,92	20,93	20,88	20,87	20,89	20,83	20,89	20,86	20,88	20,89	20,83	20,91	20,98	20,88	20,86	20,85	20,93	20,92	20,88	20,90	20,91	20,90	20,90	20,98	20,96	20,87	20,94	20,90	20,92	20,92	20,90	20,91	20,91	20,94	20,84	20,84	20,85	20,84	20,84	20,91	20,88	20,86	20,94	20,95	20,92	20,82	20,91	20,93	20,92	20,90	20,87	20,91	20,75	20,74	20,80	20,87	20,87	20,83	20,88	20,86	20,83	20,94	20,91	20,83	20,86	20,93	20,98	20,92	20,84	20,87	20,85	20,84	20,87	20,81	20,78	20,85	20,86	20,90	20,88	20,88	20,80	20,82	20,76	20,80	20,84	20,81	20,77	20,79	20,93	20,96	20,92	20,88	20,89	20,79	20,80	20,81	20,85	20,75	20,83	20,90	20,88	20,87	20,85	20,92	20,91	20,89	20,88	20,89	20,93	20,92	20,93	20,88	20,84	20,86	20,88	20,81	20,82	20,85	20,88	20,81	20,90	20,83	20,93	20,87	20,79	20,86	20,85	20,83	20,83	20,81	20,77	20,78	20,75	20,68	20,69	20,71	20,61	20,59	20,56	20,59	20,55	20,56	20,56	20,56	20,57	20,60	20,63	20,59	20,55	20,56	20,59	20,62	20,51	20,48	20,53	20,64	20,62	20,61	20,56	20,60	20,64	20,54	20,50	20,53	20,55	20,52	20,58	20,59	20,45	20,46	20,50	20,49	20,47	20,48	20,46	20,60	20,63	20,52	20,42	20,50	20,61	20,52	20,52	20,54	20,45	20,53	20,48	20,44	20,46	20,50	20,50	20,48	20,43	20,46	20,54	20,58	20,51	20,53	20,58	20,51	20,40	20,45	20,47	20,52	20,47	20,45	20,45	20,45	20,35	20,36	20,44	20,50	20,52	20,50	20,42	20,50	20,49	20,50	20,51	20,48	20,48	20,51	20,41	20,50	20,51	20,45	20,46	20,39	20,43	20,50	20,44	20,53	20,43	20,41	20,51	20,46	20,52	20,56	20,46	20,44	20,49	20,48	20,48	20,54	20,49	20,47	20,51	20,55	20,53	20,44	20,44	20,47	20,45	20,35	20,43	20,44	20,40	20,37	20,46	20,44	20,44	20,54	20,50	20,43	20,43	20,44	20,45	20,38	20,42	20,42	20,44	20,45	20,52	20,45	20,39	20,36	20,39	20,45	20,47	20,52	20,43	20,46	20,40	20,39	20,40	20,47	20,47	20,43	20,47	20,43	20,47	20,51	20,42	20,42	20,46	20,50	20,47	20,42	20,51	20,47	20,41	20,38	20,50	20,42	20,39	20,38	20,37	20,40	20,39	20,48	20,45	20,41	20,42	20,38	20,36	20,39	20,40	20,35	20,35	20,38	20,45	20,49	20,44	20,43	20,51	20,42	20,45	20,49	20,44	20,37	20,35	20,44	20,41	20,46	20,35	20,39	20,43	20,32	20,28	
20,55	20,43	20,41	20,44	20,48	20,40	20,47	20,46	20,36	20,46	20,44	20,46	20,39	20,36	20,39	20,41	20,42	20,42	20,33	20,38	20,41	20,39	20,50	20,49	20,44	20,37	20,47	20,53	20,49	20,40	20,40	20,44	20,38	20,40	20,36	20,40	20,38	20,38	20,52	20,54	20,49	20,48	20,43	20,39	20,39	20,37	20,46	20,45	20,33	20,33	20,39	20,42	20,44	20,41	20,39	20,37	20,43	20,53	20,51	20,38	20,44	20,45	20,43	20,45	20,35	20,42	20,43	20,39	20,47	20,52	20,42	20,48	20,51	20,39	20,46	20,50	20,50	20,42	20,49	20,52	20,49	20,33	20,39	20,59	20,53	20,49	20,53	20,56	20,52	20,45	20,49	20,55	20,46	20,54	20,48	20,49	20,53	20,52	20,40	20,45	20,45	20,48	20,50	20,35	20,41	20,40	20,47	20,51	20,47	20,45	20,43	20,53	20,54	20,50	20,52	20,51	20,50	20,56	20,50	20,46	20,49	20,51	20,51	20,60	20,55	20,54	20,57	20,51	20,53	20,54	20,58	20,58	20,45	20,52	20,51	20,52	20,56	20,49	20,48	20,51	20,51	20,51	20,50	20,51	20,55	20,48	20,51	20,48	20,55	20,54	20,59	20,60	20,54	20,47	20,47	20,50	20,48	20,49	20,47	20,46	20,45	20,52	20,51	20,50	20,60	20,45	20,38	20,51	20,54	20,55	20,54	20,54	20,52	20,59	20,67	20,63	20,56	20,49	20,54	20,58	20,50	20,57	20,55	20,58	20,53	20,49	20,62	20,64	20,60	20,59	20,48	20,50	20,57	20,56	20,57	20,55	20,63	20,63	20,60	20,59	20,58	20,66	20,63	20,63	20,66	20,59	20,65	20,68	20,63	20,56	20,65	20,68	20,75	20,71	20,65	20,69	20,75	20,61	20,61	20,80	20,77	20,62	20,68	20,74	20,73	20,76	20,78	20,85	20,79	20,75	20,74	20,77	20,69	20,63	20,82	20,91	20,79	20,74	20,76	20,75	20,85	20,85	20,81	20,79	20,84	20,84	20,84	20,87	20,85	20,86	20,83	20,86	20,89	20,77	20,79	20,81	20,86	20,94	20,85	20,81	20,89	20,89	20,87	20,88	20,84	20,81	20,80	20,89	20,89	20,90	20,94	20,88	20,89	20,87	20,84	20,92	20,92	20,89	20,91	20,93	20,91	20,88	20,85	20,84	20,92	20,95	20,95	20,86	20,93	20,88	20,92	20,96	20,96	21,02	20,95	20,96	20,91	20,94	20,97	20,93	20,94	20,92	20,91	20,94	20,97	20,97	20,88	20,90	20,92	20,95	21,00	20,88	20,89	20,99	20,99	20,97	20,95	20,97	20,99	20,96	20,98	20,97	20,94	20,90	21,03	21,06	21,01	21,03	20,99	21,02	20,94	20,99	21,07	21,00	20,95	20,90	20,90	20,91	20,95	20,97	21,02	21,04	20,97	20,98	20,98	20,96	20,91	20,93	21,01	20,99	20,99	20,93	21,03	20,94	20,81	20,88	20,90	20,88	20,90	20,93	20,91	20,90	21,00	20,99	20,97	20,96	21,00	20,97	20,95	20,92	20,85	20,94	20,97	20,98	20,96	20,91	20,88	20,91	20,99	20,93	20,96	20,93	20,91	20,88	20,93	20,90	20,87	20,87	20,88	20,98	21,00	20,96	21,01	20,90	20,83	20,86	20,83	20,96	20,88	20,93	21,02	20,98	20,95	20,96	21,06	20,98	20,99	20,99	20,98	21,00	20,98	20,95	20,94	20,90	20,89	20,87	20,85	20,93	20,97	20,94	20,94	20,88	20,89	20,89	20,98	20,89	20,97	20,90	20,82	20,79	20,81	20,78	20,78	20,75	20,69	20,72	20,73	20,62	20,67	20,64	20,56	20,51	20,54	20,57	20,61	20,55	20,58	20,64	20,56	20,58	20,60	20,62	20,63	20,58	20,53	20,53	20,68	20,66	20,64	20,59	20,60	20,62	20,54	20,59	20,51	20,59	20,61	20,61	20,57	20,48	20,47	20,54	20,56	20,48	20,51	20,50	20,54	20,51	20,50	20,40	20,56	20,57	20,50	20,46	20,52	20,53	20,51	20,51	20,52	20,45	20,51	20,56	20,50	20,42	20,44	20,54	20,51	20,52	20,52	20,57	20,47	20,43	20,48	20,47	20,43	20,51	20,49	20,53	20,45	20,41	20,42	20,40	20,49	20,52	20,50	20,51	20,53	20,50	20,43	20,50	20,45	20,49	20,61	20,47	20,47	20,49	20,46	20,55	20,47	20,43	20,45	20,42	20,53	20,48	20,37	20,49	20,47	20,44	20,48	20,44	20,42	20,46	20,45	20,49	20,57	20,48	20,48	20,44	20,50	20,53	20,42	20,39	20,39	20,39	20,38	20,46	20,47	20,48	20,39	20,43	20,44	20,40	20,48	20,44	20,40	20,41	20,46	20,45	20,35	20,51	20,49	20,44	20,43	20,42	20,46	20,48	20,40	20,47	20,49	20,49	20,44	20,41	20,41	20,45	20,38	20,34	20,38	20,39	20,48	20,50	20,43	20,50	20,55	20,48	20,36	20,43	20,48	20,45	20,44	20,49	20,43	20,42	20,45	20,46	20,45	20,43	20,47	20,40	20,32	20,38	20,50	20,48	20,59	20,49	20,37	20,40	20,51	20,40	20,36	20,32	20,40	20,52	20,50	20,43	20,41	20,42	20,50	20,43	20,41	20,50	20,44	20,44	20,44	20,47	20,55	20,48	20,30	20,38	20,32	20,31	
20,48	20,36	20,40	20,46	20,48	20,42	20,49	20,41	20,35	20,42	20,35	20,35	20,39	20,39	20,36	20,46	20,40	20,44	20,46	20,40	20,42	20,42	20,49	20,51	20,42	20,37	20,43	20,55	20,48	20,38	20,49	20,48	20,37	20,37	20,43	20,39	20,42	20,31	20,45	20,41	20,41	20,52	20,49	20,42	20,42	20,37	20,45	20,45	20,34	20,32	20,34	20,46	20,42	20,39	20,40	20,40	20,41	20,47	20,61	20,51	20,48	20,50	20,54	20,45	20,34	20,42	20,48	20,45	20,49	20,52	20,49	20,48	20,60	20,50	20,40	20,43	20,52	20,50	20,57	20,55	20,49	20,42	20,40	20,49	20,52	20,52	20,44	20,53	20,46	20,43	20,49	20,51	20,43	20,48	20,39	20,42	20,51	20,49	20,40	20,45	20,50	20,41	20,45	20,45	20,44	20,43	20,48	20,53	20,59	20,51	20,50	20,49	20,51	20,54	20,54	20,56	20,52	20,55	20,47	20,37	20,46	20,49	20,56	20,57	20,51	20,55	20,48	20,47	20,55	20,50	20,55	20,55	20,45	20,45	20,56	20,60	20,63	20,53	20,54	20,60	20,55	20,57	20,50	20,45	20,53	20,55	20,53	20,49	20,53	20,53	20,52	20,59	20,52	20,48	20,49	20,53	20,46	20,44	20,52	20,53	20,51	20,53	20,51	20,54	20,55	20,42	20,43	20,53	20,53	20,64	20,62	20,51	20,58	20,57	20,56	20,61	20,53	20,51	20,53	20,56	20,51	20,53	20,61	20,60	20,57	20,47	20,55	20,58	20,54	20,57	20,52	20,52	20,61	20,63	20,59	20,59	20,63	20,64	20,66	20,67	20,63	20,66	20,62	20,62	20,64	20,64	20,64	20,74	20,76	20,68	20,73	20,71	20,80	20,77	20,70	20,69	20,79	20,76	20,71	20,80	20,83	20,68	20,73	20,77	20,75	20,77	20,79	20,83	20,85	20,87	20,80	20,83	20,84	20,81	20,85	20,88	20,75	20,82	20,83	20,81	20,90	20,91	20,87	20,90	20,89	20,93	20,91	20,86	20,90	20,91	20,91	20,90	20,93	20,91	20,87	20,89	20,90	20,95	20,94	20,95	20,94	20,99	20,90	20,90	20,89	20,92	20,94	20,95	20,92	20,96	21,06	21,00	21,02	20,94	20,90	20,97	20,94	21,01	21,00	21,06	20,95	20,95	20,91	20,88	20,99	20,99	20,97	20,99	21,01	20,98	20,95	21,03	21,05	21,05	20,99	21,02	21,02	20,99	21,00	20,99	20,98	20,99	21,00	21,07	21,06	21,00	20,98	20,96	20,95	21,01	21,02	21,01	21,01	21,03	21,04	21,03	21,03	21,01	21,08	21,08	21,05	21,07	21,09	21,00	21,10	21,16	21,25	21,25	21,19	21,17	21,16	21,12	21,19	21,19	21,12	21,06	21,01	20,99	21,06	21,17	21,17	21,15	21,14	21,09	21,06	21,07	21,00	20,98	21,05	21,07	21,10	21,07	21,14	21,14	21,09	21,02	21,02	20,97	21,02	21,07	21,03	21,03	21,01	21,05	21,11	21,13	21,13	21,08	21,08	21,06	21,07	21,13	21,12	21,05	21,01	21,07	21,09	21,02	21,08	21,05	21,05	21,03	21,11	21,05	21,05	21,05	21,02	21,05	21,06	21,09	21,05	21,01	21,08	21,07	20,93	21,05	21,08	21,06	21,06	21,07	21,13	21,10	21,05	21,13	21,15	21,12	21,09	21,04	21,00	21,06	21,06	20,96	20,98	21,04	21,00	20,92	20,90	20,97	21,01	21,00	21,06	20,99	20,91	21,00	21,03	20,91	20,98	20,98	20,94	20,85	20,77	20,76	20,75	20,81	20,78	20,82	20,76	20,57	20,60	20,68	20,56	20,55	20,51	20,55	20,62	20,57	20,58	20,63	20,57	20,52	20,56	20,56	20,61	20,66	20,61	20,61	20,58	20,66	20,68	20,64	20,62	20,62	20,55	20,54	20,53	20,50	20,60	20,56	20,48	20,56	20,60	20,59	20,56	20,53	20,54	20,60	20,57	20,49	20,45	20,45	20,54	20,52	20,48	20,56	20,55	20,51	20,44	20,40	20,49	20,53	20,50	20,49	20,48	20,47	20,44	20,56	20,54	20,55	20,47	20,51	20,52	20,48	20,42	20,48	20,49	20,49	20,57	20,58	20,48	20,48	20,46	20,41	20,40	20,50	20,53	20,52	20,48	20,44	20,47	20,51	20,44	20,41	20,53	20,47	20,47	20,51	20,53	20,48	20,53	20,55	20,55	20,41	20,48	20,56	20,45	20,52	20,45	20,49	20,46	20,44	20,49	20,50	20,52	20,45	20,55	20,54	20,44	20,39	20,42	20,47	20,39	20,35	20,44	20,44	20,39	20,46	20,41	20,42	20,38	20,46	20,49	20,41	20,42	20,41	20,42	20,44	20,44	20,37	20,43	20,53	20,49	20,47	20,48	20,48	20,51	20,48	20,49	20,41	20,42	20,46	20,47	20,40	20,31	20,32	20,40	20,41	20,47	20,39	20,44	20,46	20,41	20,42	20,46	20,43	20,35	20,36	20,38	20,45	20,41	20,52	20,42	20,40	20,37	20,46	20,42	20,40	20,48	20,41	20,33	20,39	20,37	20,39	20,44	20,52	20,42	20,40	20,39	20,42	20,37	20,37	20,37	20,46	20,43	20,39	20,42	20,45	20,50	20,44	20,39	20,45	20,46	20,44	20,41	20,45	20,45	20,44	20,37	20,35	20,35	20,34	
20,43	20,30	20,25	20,43	20,43	20,37	20,42	20,46	20,41	20,45	20,34	20,39	20,43	20,42	20,35	20,40	20,37	20,45	20,51	20,52	20,51	20,47	20,49	20,47	20,49	20,43	20,43	20,48	20,43	20,36	20,40	20,51	20,40	20,40	20,40	20,34	20,43	20,36	20,41	20,39	20,27	20,42	20,37	20,32	20,42	20,43	20,43	20,41	20,41	20,38	20,41	20,42	20,31	20,36	20,45	20,39	20,39	20,45	20,52	20,51	20,48	20,47	20,49	20,40	20,35	20,36	20,43	20,50	20,53	20,52	20,44	20,44	20,48	20,44	20,45	20,46	20,47	20,54	20,46	20,51	20,49	20,41	20,43	20,42	20,37	20,45	20,43	20,55	20,56	20,41	20,45	20,43	20,49	20,59	20,50	20,42	20,44	20,53	20,47	20,43	20,47	20,48	20,44	20,42	20,46	20,56	20,54	20,49	20,61	20,53	20,43	20,48	20,50	20,51	20,48	20,47	20,47	20,54	20,51	20,34	20,49	20,53	20,60	20,60	20,42	20,51	20,52	20,41	20,49	20,54	20,52	20,47	20,50	20,51	20,54	20,53	20,61	20,52	20,51	20,57	20,59	20,46	20,52	20,58	20,61	20,53	20,48	20,50	20,50	20,50	20,50	20,53	20,52	20,53	20,56	20,47	20,48	20,41	20,48	20,54	20,50	20,53	20,51	20,55	20,56	20,44	20,50	20,54	20,55	20,49	20,57	20,45	20,44	20,54	20,51	20,49	20,56	20,50	20,53	20,50	20,50	20,50	20,57	20,63	20,69	20,59	20,56	20,59	20,51	20,52	20,56	20,54	20,63	20,62	20,62	20,63	20,62	20,65	20,62	20,65	20,68	20,64	20,62	20,69	20,72	20,69	20,75	20,67	20,67	20,75	20,75	20,77	20,83	20,81	20,77	20,74	20,81	20,83	20,83	20,84	20,90	20,81	20,87	20,83	20,80	20,80	20,79	20,80	20,90	20,88	20,89	20,89	20,85	20,91	20,94	20,90	20,85	20,88	20,88	20,89	20,95	20,93	20,94	20,92	20,90	20,94	20,96	20,89	21,00	21,07	21,00	20,96	20,99	20,89	20,97	21,02	21,02	21,01	21,04	21,07	21,05	21,07	20,97	20,99	20,99	21,03	21,09	21,11	20,93	21,01	21,16	21,11	21,08	21,12	21,06	21,08	21,07	21,12	21,16	21,11	21,08	21,17	21,12	21,07	21,11	21,17	21,13	21,06	21,09	21,03	21,11	21,12	21,20	21,22	21,16	21,04	21,16	21,22	21,13	21,17	21,16	21,15	21,17	21,23	21,22	21,14	21,08	21,09	21,12	21,14	21,18	21,20	21,25	21,17	21,20	21,21	21,25	21,24	21,26	21,27	21,22	21,21	21,29	21,27	21,43	21,54	21,58	21,69	21,66	21,59	21,51	21,49	21,48	21,46	21,40	21,27	21,27	21,26	21,29	21,34	21,50	21,49	21,43	21,39	21,33	21,35	21,32	21,31	21,34	21,38	21,42	21,29	21,30	21,35	21,38	21,31	21,29	21,31	21,36	21,40	21,45	21,32	21,32	21,31	21,42	21,47	21,46	21,38	21,37	21,37	21,34	21,41	21,32	21,31	21,28	21,32	21,32	21,31	21,30	21,32	21,38	21,36	21,42	21,33	21,28	21,40	21,35	21,32	21,34	21,38	21,36	21,31	21,33	21,27	21,29	21,29	21,29	21,30	21,24	21,25	21,25	21,23	21,30	21,35	21,33	21,28	21,27	21,17	21,24	21,23	21,20	21,12	21,16	21,18	21,19	21,14	21,13	21,12	21,16	21,23	21,26	21,29	21,15	21,16	21,25	21,16	21,09	21,02	21,06	20,98	20,87	20,82	20,77	20,84	20,83	20,82	20,69	20,56	20,55	20,62	20,60	20,58	20,53	20,52	20,55	20,61	20,63	20,66	20,54	20,54	20,58	20,58	20,58	20,58	20,61	20,57	20,58	20,61	20,61	20,58	20,61	20,61	20,60	20,56	20,60	20,57	20,57	20,51	20,49	20,55	20,67	20,61	20,56	20,57	20,50	20,60	20,62	20,59	20,55	20,53	20,54	20,59	20,49	20,52	20,53	20,45	20,54	20,50	20,56	20,53	20,43	20,43	20,46	20,43	20,43	20,52	20,50	20,46	20,44	20,43	20,49	20,45	20,38	20,40	20,48	20,57	20,55	20,51	20,45	20,48	20,49	20,37	20,35	20,44	20,50	20,60	20,52	20,41	20,44	20,44	20,40	20,46	20,48	20,45	20,49	20,43	20,48	20,46	20,47	20,46	20,42	20,37	20,47	20,52	20,44	20,43	20,46	20,44	20,47	20,38	20,42	20,47	20,55	20,45	20,45	20,50	20,52	20,44	20,46	20,47	20,38	20,37	20,47	20,54	20,43	20,44	20,35	20,39	20,48	20,54	20,43	20,39	20,52	20,43	20,42	20,42	20,40	20,43	20,44	20,45	20,45	20,51	20,48	20,43	20,45	20,52	20,51	20,52	20,39	20,38	20,42	20,44	20,37	20,40	20,37	20,40	20,49	20,47	20,44	20,46	20,45	20,43	20,39	20,47	20,46	20,41	20,44	20,39	20,40	20,50	20,53	20,43	20,40	20,46	20,46	20,41	20,45	20,40	20,37	20,42	20,42	20,39	20,37	20,36	20,46	20,34	20,26	20,37	20,34	20,38	20,35	20,23	20,33	20,33	20,42	20,42	20,42	20,40	20,39	20,39	20,39	20,45	20,40	20,36	20,35	20,40	20,37	20,38	20,39	20,38	
20,36	20,24	20,26	20,41	20,43	20,25	20,33	20,50	20,45	20,37	20,36	20,37	20,35	20,36	20,48	20,49	20,35	20,36	20,46	20,53	20,50	20,46	20,35	20,40	20,47	20,49	20,44	20,50	20,32	20,31	20,44	20,49	20,42	20,40	20,39	20,37	20,43	20,40	20,42	20,44	20,36	20,37	20,38	20,36	20,38	20,38	20,48	20,41	20,39	20,42	20,43	20,29	20,32	20,37	20,48	20,43	20,46	20,41	20,40	20,44	20,44	20,44	20,46	20,42	20,33	20,38	20,45	20,45	20,45	20,46	20,36	20,36	20,45	20,46	20,45	20,46	20,52	20,50	20,48	20,46	20,50	20,43	20,42	20,47	20,36	20,48	20,47	20,51	20,55	20,45	20,42	20,42	20,48	20,54	20,55	20,41	20,40	20,45	20,52	20,49	20,44	20,52	20,54	20,45	20,55	20,54	20,50	20,50	20,61	20,51	20,39	20,47	20,50	20,47	20,47	20,43	20,43	20,41	20,49	20,43	20,50	20,58	20,58	20,56	20,48	20,53	20,58	20,57	20,52	20,52	20,46	20,51	20,51	20,53	20,51	20,49	20,54	20,55	20,50	20,53	20,50	20,45	20,48	20,57	20,61	20,57	20,49	20,49	20,51	20,47	20,52	20,51	20,53	20,56	20,54	20,50	20,45	20,46	20,52	20,51	20,40	20,55	20,56	20,53	20,51	20,51	20,48	20,48	20,55	20,48	20,47	20,48	20,37	20,49	20,58	20,53	20,53	20,56	20,55	20,47	20,52	20,51	20,55	20,58	20,54	20,59	20,58	20,64	20,55	20,54	20,52	20,52	20,58	20,61	20,62	20,67	20,70	20,62	20,63	20,62	20,71	20,68	20,66	20,75	20,80	20,74	20,77	20,72	20,73	20,80	20,85	20,85	20,89	20,89	20,90	20,95	20,94	20,93	21,00	21,08	21,13	21,03	21,02	20,95	20,94	20,96	20,95	20,97	21,02	21,03	20,99	21,02	20,96	21,03	21,10	21,09	21,08	21,11	21,11	21,05	21,19	21,17	21,13	21,16	21,15	21,14	21,21	21,16	21,24	21,33	21,28	21,24	21,22	21,13	21,17	21,23	21,22	21,29	21,20	21,20	21,27	21,30	21,20	21,25	21,33	21,23	21,26	21,38	21,29	21,26	21,33	21,36	21,34	21,36	21,37	21,38	21,32	21,38	21,43	21,42	21,37	21,46	21,46	21,35	21,41	21,46	21,49	21,38	21,42	21,40	21,39	21,43	21,44	21,55	21,51	21,37	21,42	21,55	21,51	21,50	21,53	21,51	21,49	21,52	21,53	21,46	21,43	21,45	21,54	21,63	21,52	21,51	21,57	21,56	21,59	21,59	21,62	21,70	21,63	21,57	21,62	21,62	21,66	21,70	21,80	21,93	22,06	22,07	22,02	22,04	22,03	21,93	21,95	21,91	21,80	21,68	21,73	21,78	21,72	21,81	21,94	21,96	21,91	21,88	21,77	21,76	21,79	21,77	21,74	21,73	21,76	21,79	21,79	21,75	21,74	21,77	21,75	21,79	21,86	21,89	21,87	21,36	21,88	21,77	21,79	21,95	21,94	21,85	21,81	21,77	21,82	21,84	21,80	21,75	21,73	21,78	21,84	21,84	21,82	21,75	21,82	21,76	21,79	21,77	21,76	21,74	21,80	21,81	21,82	21,82	21,82	21,76	21,73	21,69	21,66	21,61	21,54	21,62	21,65	21,56	21,58	21,54	21,59	21,56	21,56	21,52	21,53	21,46	21,47	21,49	21,39	21,41	21,46	21,37	21,41	21,35	21,27	21,25	21,34	21,36	21,34	21,41	21,28	21,33	21,37	21,37	21,24	21,15	21,17	21,08	21,07	21,02	20,85	20,88	20,86	20,88	20,77	20,71	20,65	20,61	20,60	20,60	20,58	20,54	20,60	20,54	20,63	20,64	20,56	20,57	20,58	20,64	20,59	20,56	20,53	20,52	20,55	20,53	20,60	20,56	20,49	20,55	20,54	20,61	20,69	20,65	20,57	20,58	20,51	20,54	20,58	20,59	20,54	20,57	20,47	20,52	20,62	20,63	20,60	20,54	20,51	20,51	20,51	20,43	20,47	20,53	20,58	20,48	20,62	20,52	20,39	20,44	20,47	20,46	20,48	20,58	20,45	20,37	20,41	20,47	20,47	20,40	20,45	20,38	20,56	20,59	20,53	20,52	20,43	20,46	20,50	20,41	20,44	20,43	20,49	20,48	20,52	20,43	20,44	20,44	20,39	20,46	20,54	20,39	20,43	20,46	20,46	20,46	20,49	20,41	20,43	20,40	20,45	20,52	20,45	20,45	20,48	20,45	20,57	20,52	20,47	20,44	20,45	20,46	20,41	20,40	20,52	20,51	20,47	20,49	20,47	20,40	20,48	20,54	20,51	20,50	20,49	20,46	20,52	20,54	20,42	20,40	20,41	20,43	20,41	20,44	20,41	20,38	20,41	20,43	20,43	20,47	20,45	20,40	20,43	20,42	20,44	20,49	20,51	20,48	20,46	20,41	20,47	20,44	20,44	20,40	20,46	20,50	20,54	20,41	20,43	20,46	20,40	20,46	20,48	20,51	20,46	20,41	20,35	20,47	20,56	20,55	20,42	20,49	20,36	20,41	20,46	20,44	20,36	20,35	20,40	20,41	20,42	20,35	20,39	20,37	20,37	20,42	20,37	20,42	20,42	20,33	20,31	20,35	20,41	20,42	20,32	20,37	20,39	20,39	20,31	20,38	20,41	20,35	20,38	20,32	20,30	20,39	20,46	20,42	
20,49	20,34	20,32	20,40	20,45	20,30	20,25	20,40	20,38	20,34	20,39	20,44	20,29	20,30	20,38	20,44	20,35	20,34	20,41	20,47	20,49	20,44	20,39	20,35	20,40	20,39	20,49	20,50	20,35	20,30	20,46	20,46	20,36	20,39	20,39	20,41	20,40	20,30	20,31	20,33	20,42	20,42	20,38	20,46	20,44	20,31	20,38	20,46	20,36	20,31	20,36	20,43	20,37	20,37	20,53	20,50	20,51	20,49	20,38	20,44	20,49	20,51	20,52	20,45	20,41	20,43	20,51	20,43	20,33	20,48	20,43	20,48	20,57	20,55	20,46	20,44	20,54	20,52	20,54	20,57	20,49	20,44	20,52	20,50	20,43	20,45	20,44	20,41	20,49	20,42	20,37	20,43	20,48	20,52	20,54	20,44	20,44	20,41	20,53	20,51	20,44	20,47	20,49	20,37	20,48	20,52	20,49	20,52	20,54	20,60	20,53	20,54	20,57	20,45	20,47	20,45	20,47	20,41	20,47	20,43	20,44	20,51	20,55	20,51	20,53	20,61	20,60	20,57	20,51	20,48	20,49	20,54	20,61	20,55	20,53	20,49	20,54	20,47	20,47	20,46	20,47	20,51	20,49	20,50	20,53	20,59	20,50	20,48	20,52	20,45	20,49	20,53	20,53	20,56	20,51	20,50	20,53	20,53	20,57	20,54	20,43	20,51	20,53	20,50	20,44	20,45	20,49	20,46	20,50	20,49	20,50	20,47	20,49	20,51	20,56	20,59	20,54	20,65	20,57	20,56	20,52	20,56	20,54	20,57	20,46	20,50	20,57	20,60	20,57	20,58	20,55	20,55	20,63	20,65	20,66	20,63	20,69	20,61	20,63	20,68	20,76	20,79	20,68	20,80	20,84	20,79	20,81	20,86	20,98	21,03	21,06	21,12	21,09	21,12	21,20	21,21	21,28	21,26	21,27	21,41	21,44	21,33	21,28	21,16	21,20	21,34	21,30	21,36	21,31	21,35	21,35	21,38	21,34	21,38	21,44	21,38	21,41	21,40	21,47	21,38	21,54	21,57	21,59	21,54	21,45	21,56	21,59	21,61	21,57	21,61	21,66	21,61	21,63	21,63	21,58	21,60	21,67	21,71	21,68	21,59	21,66	21,70	21,68	21,75	21,73	21,67	21,77	21,78	21,73	21,74	21,76	21,81	21,94	21,85	21,73	21,85	21,91	21,87	21,87	21,86	21,85	21,91	21,90	21,84	21,83	21,88	21,94	21,85	21,88	21,88	21,87	21,95	21,92	22,00	21,94	21,87	21,93	22,01	21,98	21,92	21,87	21,92	22,00	21,95	21,98	21,95	21,97	21,95	22,03	22,12	22,06	22,01	22,06	22,03	22,06	22,04	22,07	22,08	22,10	22,06	22,11	22,09	22,06	22,12	22,16	22,16	22,30	22,27	22,16	22,23	22,32	22,21	22,23	22,22	22,17	22,09	22,17	22,21	22,13	22,24	22,29	22,17	22,13	22,21	22,17	22,15	22,17	22,12	22,10	22,04	22,11	22,18	22,27	22,18	22,16	22,19	22,18	22,19	22,26	22,29	22,27	22,28	22,33	22,21	22,19	22,27	22,32	22,23	22,27	22,19	22,17	22,23	22,23	22,18	22,17	22,14	22,21	22,20	22,25	22,14	22,09	22,03	22,11	22,10	22,09	22,11	22,11	22,10	22,06	22,12	22,04	22,05	22,01	21,99	21,96	21,89	21,88	21,94	21,91	21,89	21,81	21,76	21,79	21,78	21,72	21,77	21,72	21,58	21,64	21,64	21,55	21,58	21,55	21,49	21,46	21,55	21,42	21,30	21,34	21,42	21,34	21,38	21,43	21,38	21,37	21,38	21,37	21,34	21,27	21,18	21,11	21,05	20,86	20,84	20,84	20,86	20,84	20,73	20,67	20,58	20,64	20,57	20,59	20,64	20,67	20,59	20,63	20,63	20,59	20,55	20,56	20,65	20,61	20,59	20,50	20,47	20,56	20,53	20,60	20,60	20,51	20,57	20,52	20,50	20,61	20,57	20,56	20,59	20,54	20,58	20,55	20,54	20,55	20,53	20,52	20,54	20,59	20,61	20,55	20,44	20,53	20,52	20,45	20,45	20,48	20,52	20,53	20,43	20,48	20,49	20,42	20,40	20,44	20,44	20,49	20,54	20,48	20,43	20,42	20,48	20,49	20,46	20,45	20,43	20,54	20,56	20,47	20,59	20,49	20,36	20,48	20,46	20,46	20,46	20,49	20,44	20,48	20,46	20,45	20,45	20,45	20,51	20,57	20,44	20,40	20,41	20,45	20,44	20,47	20,48	20,46	20,48	20,48	20,49	20,41	20,46	20,46	20,40	20,53	20,48	20,52	20,52	20,42	20,41	20,47	20,40	20,42	20,47	20,57	20,50	20,45	20,42	20,44	20,50	20,43	20,50	20,42	20,49	20,43	20,48	20,41	20,45	20,44	20,41	20,39	20,38	20,40	20,47	20,45	20,49	20,45	20,46	20,41	20,35	20,34	20,37	20,37	20,47	20,46	20,48	20,48	20,45	20,49	20,41	20,49	20,42	20,46	20,52	20,46	20,36	20,29	20,41	20,34	20,35	20,38	20,47	20,48	20,45	20,45	20,39	20,49	20,45	20,37	20,41	20,40	20,41	20,46	20,43	20,37	20,34	20,34	20,39	20,40	20,40	20,38	20,37	20,38	20,40	20,37	20,41	20,39	20,42	20,40	20,45	20,37	20,34	20,36	20,40	20,40	20,41	20,36	20,33	20,45	20,48	20,46	20,37	20,34	20,35	20,43	20,38	
20,38	20,42	20,32	20,34	20,35	20,36	20,37	20,37	20,34	20,37	20,34	20,44	20,41	20,28	20,38	20,35	20,33	20,38	20,39	20,45	20,46	20,47	20,40	20,41	20,39	20,38	20,47	20,45	20,28	20,30	20,37	20,41	20,39	20,39	20,33	20,42	20,30	20,32	20,37	20,39	20,41	20,49	20,49	20,51	20,44	20,37	20,36	20,42	20,40	20,36	20,39	20,46	20,45	20,38	20,50	20,50	20,42	20,43	20,43	20,43	20,49	20,51	20,40	20,46	20,44	20,54	20,53	20,48	20,39	20,42	20,39	20,51	20,56	20,55	20,47	20,46	20,61	20,55	20,55	20,49	20,48	20,37	20,52	20,56	20,48	20,49	20,51	20,47	20,50	20,46	20,41	20,51	20,56	20,60	20,54	20,49	20,49	20,51	20,47	20,52	20,43	20,50	20,49	20,42	20,38	20,45	20,56	20,55	20,49	20,51	20,55	20,44	20,47	20,48	20,52	20,47	20,46	20,45	20,48	20,42	20,45	20,54	20,54	20,53	20,51	20,61	20,63	20,62	20,48	20,54	20,54	20,45	20,54	20,53	20,53	20,48	20,54	20,57	20,51	20,41	20,48	20,52	20,54	20,53	20,50	20,50	20,45	20,54	20,53	20,40	20,55	20,59	20,54	20,52	20,50	20,58	20,58	20,47	20,53	20,53	20,42	20,50	20,51	20,51	20,44	20,44	20,48	20,52	20,52	20,51	20,50	20,51	20,52	20,62	20,52	20,53	20,50	20,55	20,57	20,55	20,51	20,52	20,55	20,57	20,59	20,57	20,55	20,55	20,59	20,57	20,53	20,56	20,63	20,63	20,72	20,68	20,74	20,73	20,69	20,75	20,85	20,92	20,88	20,95	21,04	20,97	20,96	21,03	21,19	21,27	21,36	21,43	21,39	21,48	21,53	21,52	21,56	21,49	21,52	21,61	21,61	21,51	21,53	21,45	21,53	21,69	21,70	21,78	21,67	21,68	21,72	21,77	21,77	21,78	21,84	21,79	21,80	21,80	21,83	21,90	21,94	21,96	21,97	21,97	21,90	21,98	22,05	22,00	21,91	21,98	22,04	22,00	22,03	22,08	22,12	22,10	22,08	22,16	22,14	22,06	21,98	22,08	22,12	22,13	22,12	22,09	22,17	22,27	22,09	22,03	22,12	22,24	22,25	22,21	22,12	22,17	22,25	22,25	22,18	22,17	22,12	22,20	22,22	22,12	22,15	22,21	22,18	22,21	22,21	22,17	22,15	22,17	22,26	22,36	22,25	22,22	22,25	22,17	22,26	22,20	22,15	22,18	22,27	22,21	22,24	22,28	22,17	22,14	22,15	22,26	22,28	22,28	22,27	22,26	22,27	22,21	22,25	22,26	22,30	22,24	22,21	22,24	22,23	22,30	22,32	22,28	22,33	22,34	22,29	22,37	22,37	22,36	22,33	22,28	22,31	22,24	22,26	22,30	22,28	22,32	22,40	22,28	22,24	22,31	22,27	22,31	22,33	22,32	22,26	22,24	22,27	22,26	22,36	22,32	22,35	22,32	22,37	22,34	22,37	22,39	22,41	22,41	22,42	22,37	22,31	22,42	22,40	22,30	22,34	22,33	22,31	22,26	22,30	22,33	22,34	22,31	22,34	22,27	22,26	22,26	22,28	22,22	22,29	22,28	22,24	22,19	22,18	22,20	22,14	22,20	22,14	22,14	22,10	22,04	22,05	22,01	21,98	22,00	21,99	21,97	21,94	21,84	21,86	21,80	21,84	21,85	21,81	21,64	21,71	21,75	21,66	21,63	21,61	21,48	21,55	21,54	21,49	21,51	21,40	21,45	21,37	21,41	21,38	21,37	21,37	21,36	21,37	21,35	21,27	21,07	21,00	21,02	21,02	20,91	20,81	20,84	20,79	20,67	20,65	20,58	20,58	20,59	20,51	20,65	20,66	20,62	20,62	20,60	20,56	20,56	20,56	20,63	20,58	20,64	20,57	20,54	20,59	20,58	20,63	20,57	20,57	20,61	20,58	20,48	20,49	20,47	20,51	20,58	20,53	20,51	20,56	20,50	20,53	20,50	20,52	20,56	20,67	20,60	20,56	20,50	20,55	20,58	20,52	20,52	20,51	20,50	20,50	20,43	20,44	20,43	20,42	20,41	20,40	20,37	20,43	20,53	20,46	20,42	20,43	20,46	20,46	20,51	20,49	20,41	20,51	20,56	20,44	20,48	20,47	20,48	20,47	20,43	20,41	20,43	20,53	20,48	20,51	20,44	20,49	20,54	20,50	20,58	20,61	20,49	20,48	20,44	20,46	20,44	20,51	20,46	20,38	20,33	20,43	20,44	20,40	20,37	20,40	20,43	20,51	20,44	20,47	20,50	20,48	20,45	20,44	20,54	20,50	20,42	20,48	20,43	20,39	20,39	20,35	20,45	20,46	20,52	20,44	20,32	20,39	20,49	20,50	20,48	20,44	20,40	20,41	20,41	20,38	20,47	20,42	20,43	20,45	20,47	20,43	20,45	20,43	20,42	20,35	20,44	20,52	20,51	20,52	20,47	20,43	20,38	20,45	20,46	20,43	20,49	20,46	20,40	20,39	20,37	20,40	20,39	20,39	20,41	20,46	20,56	20,52	20,35	20,41	20,44	20,32	20,43	20,40	20,37	20,47	20,44	20,39	20,37	20,36	20,36	20,42	20,47	20,45	20,38	20,43	20,39	20,38	20,38	20,41	20,36	20,38	20,37	20,35	20,36	20,41	20,43	20,36	20,38	20,40	20,38	20,41	20,51	20,40	20,33	20,31	20,38	20,37	20,42	
20,47	20,33	20,32	20,40	20,42	20,37	20,38	20,44	20,42	20,39	20,42	20,41	20,42	20,34	20,37	20,30	20,32	20,31	20,36	20,43	20,38	20,38	20,43	20,38	20,45	20,49	20,47	20,52	20,25	20,32	20,51	20,41	20,30	20,36	20,33	20,41	20,42	20,40	20,51	20,52	20,49	20,47	20,49	20,44	20,43	20,38	20,36	20,36	20,46	20,50	20,44	20,47	20,40	20,43	20,52	20,53	20,41	20,37	20,45	20,40	20,40	20,49	20,46	20,48	20,39	20,42	20,47	20,44	20,48	20,42	20,39	20,57	20,63	20,59	20,51	20,44	20,44	20,48	20,46	20,47	20,44	20,34	20,49	20,52	20,51	20,44	20,56	20,61	20,48	20,40	20,44	20,51	20,51	20,53	20,46	20,37	20,47	20,50	20,46	20,45	20,45	20,50	20,46	20,43	20,47	20,48	20,54	20,52	20,54	20,51	20,44	20,35	20,44	20,47	20,61	20,56	20,42	20,46	20,53	20,47	20,45	20,53	20,56	20,47	20,42	20,50	20,58	20,59	20,52	20,53	20,50	20,48	20,50	20,50	20,48	20,52	20,60	20,56	20,48	20,48	20,52	20,53	20,54	20,55	20,59	20,47	20,45	20,52	20,56	20,44	20,47	20,61	20,59	20,47	20,46	20,50	20,52	20,54	20,56	20,47	20,44	20,43	20,50	20,51	20,51	20,50	20,54	20,50	20,52	20,61	20,58	20,54	20,56	20,54	20,55	20,51	20,44	20,50	20,56	20,60	20,54	20,50	20,58	20,57	20,59	20,64	20,70	20,66	20,63	20,69	20,65	20,53	20,62	20,66	20,71	20,71	20,76	20,80	20,78	20,87	20,97	20,98	20,96	21,05	21,15	21,21	21,19	21,11	21,22	21,43	21,47	21,52	21,54	21,58	21,61	21,62	21,64	21,61	21,60	21,69	21,70	21,65	21,68	21,72	21,77	21,83	21,87	21,92	21,98	21,83	21,90	22,00	21,99	21,96	22,00	22,05	22,02	21,97	22,01	22,05	22,06	22,13	22,18	22,19	22,11	22,10	22,20	22,19	22,10	22,21	22,22	22,14	22,21	22,27	22,24	22,27	22,25	22,25	22,31	22,20	22,15	22,15	22,26	22,28	22,28	22,24	22,30	22,37	22,33	22,23	22,26	22,35	22,33	22,30	22,29	22,30	22,33	22,30	22,30	22,31	22,21	22,23	22,28	22,21	22,27	22,27	22,24	22,27	22,35	22,30	22,25	22,26	22,32	22,39	22,40	22,34	22,36	22,27	22,33	22,30	22,33	22,32	22,35	22,28	22,32	22,37	22,20	22,22	22,22	22,30	22,34	22,37	22,32	22,35	22,34	22,33	22,31	22,31	22,37	22,34	22,35	22,35	22,31	22,35	22,39	22,31	22,36	22,41	22,37	22,42	22,37	22,35	22,37	22,36	22,40	22,39	22,30	22,27	22,28	22,38	22,41	22,35	22,40	22,42	22,33	22,38	22,32	22,39	22,36	22,36	22,39	22,29	22,40	22,43	22,40	22,38	22,40	22,44	22,41	22,42	22,42	22,41	22,41	22,36	22,38	22,42	22,52	22,42	22,37	22,37	22,31	22,36	22,36	22,34	22,33	22,38	22,43	22,32	22,24	22,27	22,35	22,29	22,36	22,41	22,31	22,29	22,26	22,31	22,23	22,24	22,21	22,26	22,24	22,07	22,13	22,11	22,11	22,04	22,00	22,00	21,99	21,90	21,86	21,91	21,90	21,88	21,79	21,71	21,70	21,74	21,70	21,69	21,66	21,56	21,61	21,59	21,48	21,55	21,50	21,45	21,45	21,42	21,37	21,39	21,40	21,41	21,34	21,33	21,25	21,07	20,92	21,03	21,11	21,00	20,91	20,90	20,84	20,69	20,61	20,68	20,63	20,58	20,49	20,55	20,61	20,59	20,60	20,65	20,59	20,55	20,59	20,56	20,60	20,66	20,59	20,63	20,66	20,55	20,61	20,54	20,56	20,57	20,56	20,56	20,48	20,57	20,61	20,59	20,55	20,49	20,53	20,51	20,44	20,51	20,49	20,53	20,63	20,63	20,60	20,52	20,55	20,52	20,48	20,56	20,52	20,53	20,45	20,39	20,49	20,44	20,51	20,52	20,45	20,35	20,42	20,49	20,47	20,40	20,44	20,46	20,49	20,49	20,42	20,40	20,48	20,63	20,52	20,43	20,43	20,44	20,45	20,51	20,41	20,39	20,52	20,55	20,43	20,43	20,43	20,55	20,48	20,53	20,55	20,52	20,44	20,45	20,37	20,39	20,41	20,46	20,39	20,31	20,47	20,47	20,43	20,41	20,34	20,51	20,51	20,46	20,47	20,55	20,50	20,47	20,42	20,44	20,56	20,39	20,41	20,43	20,37	20,41	20,45	20,43	20,45	20,54	20,48	20,40	20,37	20,50	20,52	20,46	20,48	20,49	20,42	20,42	20,38	20,43	20,36	20,42	20,43	20,50	20,50	20,49	20,52	20,48	20,37	20,45	20,50	20,48	20,44	20,47	20,43	20,38	20,45	20,48	20,49	20,38	20,40	20,37	20,42	20,48	20,40	20,35	20,41	20,46	20,37	20,44	20,54	20,46	20,47	20,45	20,39	20,54	20,39	20,32	20,40	20,43	20,42	20,45	20,36	20,35	20,40	20,50	20,52	20,36	20,38	20,39	20,32	20,43	20,40	20,41	20,38	20,31	20,34	20,41	20,46	20,43	20,34	20,33	20,42	20,44	20,36	20,42	20,39	20,37	20,44	20,40	20,41	20,38	
20,53	20,38	20,35	20,36	20,39	20,35	20,25	20,41	20,35	20,42	20,47	20,39	20,36	20,40	20,40	20,44	20,41	20,43	20,45	20,39	20,39	20,37	20,51	20,42	20,37	20,44	20,48	20,51	20,38	20,34	20,44	20,44	20,29	20,32	20,25	20,34	20,46	20,49	20,55	20,52	20,41	20,43	20,50	20,47	20,41	20,39	20,36	20,34	20,45	20,55	20,46	20,42	20,45	20,50	20,47	20,40	20,42	20,52	20,53	20,41	20,39	20,47	20,47	20,52	20,40	20,33	20,43	20,44	20,44	20,48	20,46	20,59	20,60	20,59	20,44	20,45	20,39	20,41	20,46	20,40	20,43	20,34	20,48	20,56	20,44	20,44	20,48	20,54	20,57	20,42	20,43	20,53	20,54	20,56	20,51	20,43	20,49	20,51	20,46	20,52	20,46	20,49	20,50	20,48	20,47	20,47	20,51	20,49	20,44	20,47	20,43	20,43	20,44	20,40	20,48	20,54	20,44	20,41	20,55	20,47	20,48	20,55	20,60	20,57	20,44	20,54	20,59	20,56	20,56	20,54	20,52	20,51	20,54	20,55	20,54	20,49	20,56	20,58	20,52	20,55	20,50	20,48	20,57	20,53	20,58	20,57	20,52	20,51	20,53	20,58	20,54	20,53	20,50	20,40	20,50	20,50	20,48	20,46	20,48	20,47	20,47	20,49	20,49	20,51	20,52	20,52	20,50	20,54	20,56	20,56	20,60	20,54	20,55	20,54	20,57	20,56	20,46	20,51	20,58	20,61	20,57	20,54	20,58	20,59	20,66	20,67	20,72	20,72	20,67	20,75	20,77	20,65	20,72	20,70	20,67	20,78	20,83	20,86	20,86	20,93	21,08	21,09	21,01	21,12	21,21	21,27	21,37	21,20	21,22	21,41	21,53	21,60	21,60	21,60	21,56	21,58	21,66	21,67	21,72	21,76	21,81	21,78	21,80	21,81	21,88	21,87	21,96	21,98	22,00	22,00	21,96	22,06	22,03	21,98	21,98	22,05	22,12	22,11	22,09	22,16	22,24	22,23	22,23	22,24	22,22	22,22	22,23	22,31	22,32	22,30	22,29	22,19	22,25	22,34	22,25	22,21	22,28	22,32	22,33	22,34	22,29	22,29	22,22	22,25	22,33	22,35	22,34	22,41	22,37	22,31	22,29	22,31	22,38	22,39	22,29	22,31	22,37	22,38	22,33	22,31	22,25	22,30	22,28	22,34	22,33	22,31	22,30	22,29	22,39	22,40	22,34	22,31	22,34	22,41	22,40	22,38	22,40	22,39	22,33	22,34	22,37	22,36	22,39	22,40	22,34	22,35	22,29	22,34	22,34	22,37	22,35	22,43	22,41	22,35	22,35	22,36	22,39	22,40	22,36	22,39	22,44	22,46	22,39	22,32	22,34	22,36	22,42	22,47	22,45	22,49	22,48	22,42	22,42	22,45	22,43	22,37	22,35	22,36	22,38	22,46	22,42	22,42	22,49	22,42	22,44	22,41	22,41	22,44	22,42	22,43	22,44	22,42	22,45	22,44	22,41	22,42	22,58	22,53	22,48	22,50	22,46	22,46	22,50	22,38	22,41	22,43	22,50	22,49	22,42	22,41	22,44	22,43	22,45	22,45	22,38	22,41	22,45	22,40	22,37	22,30	22,34	22,41	22,42	22,39	22,36	22,36	22,39	22,43	22,31	22,29	22,25	22,25	22,25	22,16	22,16	22,18	22,18	22,14	22,05	22,09	22,06	21,94	21,91	21,96	21,98	21,94	21,88	21,76	21,78	21,75	21,68	21,66	21,73	21,57	21,61	21,68	21,58	21,55	21,53	21,52	21,48	21,52	21,41	21,41	21,40	21,37	21,35	21,29	21,13	21,02	20,97	21,07	21,18	21,07	20,92	20,89	20,88	20,76	20,67	20,71	20,63	20,57	20,53	20,56	20,61	20,60	20,62	20,69	20,71	20,61	20,60	20,59	20,57	20,60	20,55	20,60	20,62	20,53	20,54	20,54	20,53	20,57	20,55	20,51	20,50	20,57	20,63	20,61	20,54	20,57	20,59	20,54	20,50	20,56	20,53	20,52	20,52	20,54	20,64	20,50	20,53	20,52	20,49	20,42	20,54	20,53	20,52	20,47	20,51	20,52	20,55	20,50	20,47	20,42	20,44	20,55	20,54	20,43	20,48	20,56	20,54	20,56	20,44	20,46	20,50	20,60	20,54	20,49	20,45	20,46	20,44	20,49	20,43	20,44	20,51	20,55	20,45	20,34	20,44	20,41	20,40	20,43	20,50	20,53	20,41	20,40	20,39	20,33	20,40	20,43	20,47	20,39	20,45	20,48	20,44	20,43	20,44	20,46	20,43	20,43	20,49	20,46	20,54	20,45	20,40	20,48	20,51	20,47	20,40	20,48	20,50	20,44	20,46	20,44	20,46	20,53	20,50	20,44	20,37	20,49	20,53	20,46	20,44	20,43	20,40	20,39	20,40	20,50	20,45	20,42	20,47	20,47	20,50	20,49	20,59	20,49	20,41	20,45	20,46	20,38	20,39	20,39	20,42	20,40	20,50	20,46	20,45	20,38	20,38	20,40	20,44	20,52	20,46	20,36	20,37	20,38	20,31	20,38	20,48	20,50	20,54	20,52	20,41	20,53	20,43	20,31	20,41	20,41	20,46	20,40	20,41	20,31	20,43	20,45	20,38	20,33	20,41	20,43	20,41	20,44	20,42	20,45	20,50	20,41	20,42	20,46	20,35	20,38	20,35	20,39	20,40	20,40	20,38	20,44	20,50	20,36	20,38	20,45	20,37	20,39	
20,42	20,33	20,36	20,37	20,33	20,32	20,28	20,35	20,40	20,39	20,46	20,42	20,48	20,45	20,37	20,48	20,47	20,41	20,42	20,37	20,41	20,43	20,51	20,48	20,43	20,42	20,44	20,46	20,34	20,36	20,45	20,51	20,37	20,39	20,29	20,34	20,40	20,46	20,53	20,39	20,29	20,43	20,45	20,48	20,50	20,39	20,39	20,41	20,40	20,48	20,46	20,40	20,36	20,38	20,45	20,39	20,33	20,45	20,51	20,46	20,41	20,44	20,44	20,39	20,41	20,44	20,44	20,41	20,43	20,45	20,50	20,58	20,51	20,53	20,51	20,46	20,45	20,52	20,49	20,51	20,40	20,44	20,59	20,58	20,46	20,46	20,57	20,59	20,61	20,42	20,39	20,49	20,62	20,54	20,44	20,49	20,54	20,46	20,43	20,46	20,54	20,54	20,59	20,47	20,47	20,52	20,59	20,60	20,38	20,33	20,43	20,46	20,47	20,46	20,47	20,50	20,41	20,43	20,43	20,44	20,53	20,52	20,52	20,49	20,49	20,49	20,55	20,58	20,58	20,59	20,64	20,58	20,56	20,57	20,57	20,51	20,49	20,53	20,50	20,54	20,50	20,46	20,54	20,58	20,54	20,54	20,50	20,46	20,45	20,50	20,60	20,57	20,49	20,39	20,49	20,58	20,55	20,48	20,49	20,56	20,51	20,53	20,47	20,53	20,51	20,48	20,52	20,52	20,61	20,59	20,54	20,57	20,58	20,61	20,56	20,57	20,52	20,54	20,57	20,60	20,58	20,58	20,57	20,59	20,62	20,75	20,72	20,77	20,73	20,80	20,88	20,87	20,88	20,79	20,69	20,79	20,88	20,85	20,82	21,01	21,11	21,18	21,12	21,18	21,27	21,33	21,38	21,26	21,19	21,28	21,46	21,55	21,61	21,66	21,60	21,61	21,66	21,71	21,78	21,83	21,89	21,81	21,82	21,86	21,92	21,94	21,93	22,02	21,97	22,00	22,02	22,04	22,03	22,06	22,05	22,06	22,08	22,18	22,19	22,22	22,31	22,23	22,22	22,25	22,24	22,23	22,24	22,35	22,36	22,36	22,37	22,30	22,28	22,30	22,24	22,26	22,38	22,40	22,35	22,29	22,40	22,38	22,29	22,23	22,29	22,33	22,38	22,42	22,35	22,31	22,33	22,31	22,37	22,44	22,37	22,38	22,38	22,45	22,40	22,37	22,34	22,38	22,36	22,33	22,39	22,40	22,42	22,32	22,46	22,45	22,41	22,42	22,44	22,45	22,44	22,38	22,43	22,46	22,44	22,40	22,42	22,43	22,38	22,42	22,37	22,30	22,39	22,45	22,45	22,48	22,41	22,43	22,45	22,43	22,39	22,36	22,43	22,48	22,46	22,45	22,44	22,44	22,47	22,38	22,37	22,39	22,41	22,47	22,47	22,57	22,47	22,42	22,46	22,47	22,48	22,39	22,39	22,46	22,47	22,49	22,45	22,48	22,48	22,47	22,50	22,51	22,43	22,46	22,45	22,45	22,45	22,44	22,50	22,54	22,50	22,48	22,55	22,55	22,52	22,55	22,50	22,50	22,49	22,40	22,41	22,48	22,51	22,50	22,48	22,48	22,49	22,48	22,47	22,52	22,51	22,44	22,39	22,44	22,49	22,43	22,48	22,48	22,51	22,38	22,40	22,37	22,35	22,36	22,32	22,33	22,33	22,24	22,24	22,18	22,19	22,24	22,22	22,17	22,11	22,13	22,09	22,01	21,97	21,97	22,02	21,93	21,91	21,84	21,81	21,81	21,78	21,75	21,73	21,67	21,66	21,72	21,65	21,52	21,53	21,58	21,59	21,53	21,54	21,47	21,44	21,43	21,32	21,25	21,12	21,01	21,13	21,14	21,11	21,04	20,90	20,87	20,83	20,76	20,62	20,67	20,67	20,68	20,61	20,61	20,62	20,59	20,65	20,64	20,59	20,61	20,60	20,59	20,54	20,55	20,48	20,50	20,53	20,60	20,65	20,65	20,66	20,54	20,53	20,52	20,56	20,55	20,54	20,56	20,58	20,51	20,54	20,50	20,55	20,54	20,53	20,42	20,51	20,48	20,61	20,54	20,45	20,54	20,48	20,36	20,47	20,56	20,56	20,54	20,52	20,50	20,50	20,47	20,50	20,45	20,46	20,50	20,52	20,45	20,49	20,57	20,54	20,48	20,51	20,53	20,51	20,52	20,49	20,46	20,47	20,51	20,51	20,48	20,41	20,45	20,50	20,51	20,46	20,40	20,48	20,50	20,42	20,51	20,53	20,53	20,43	20,41	20,47	20,48	20,44	20,45	20,51	20,42	20,43	20,44	20,49	20,46	20,45	20,42	20,45	20,45	20,43	20,37	20,44	20,48	20,40	20,49	20,58	20,46	20,39	20,45	20,48	20,41	20,43	20,51	20,45	20,42	20,50	20,50	20,46	20,48	20,44	20,38	20,48	20,45	20,44	20,37	20,36	20,45	20,49	20,52	20,46	20,45	20,45	20,45	20,55	20,63	20,48	20,48	20,39	20,40	20,43	20,42	20,39	20,46	20,53	20,45	20,39	20,38	20,35	20,43	20,50	20,48	20,43	20,43	20,40	20,38	20,31	20,38	20,44	20,44	20,51	20,57	20,46	20,43	20,47	20,48	20,48	20,38	20,39	20,39	20,40	20,51	20,45	20,49	20,39	20,43	20,44	20,40	20,38	20,42	20,33	20,34	20,40	20,49	20,52	20,44	20,42	20,36	20,33	20,40	20,37	20,40	20,50	20,38	20,39	20,31	20,27	20,40	20,44	20,41	
20,32	20,30	20,34	20,35	20,36	20,30	20,35	20,37	20,43	20,41	20,44	20,41	20,40	20,32	20,28	20,39	20,38	20,38	20,40	20,42	20,41	20,43	20,43	20,39	20,46	20,49	20,44	20,41	20,40	20,43	20,40	20,46	20,45	20,43	20,32	20,39	20,41	20,46	20,48	20,47	20,45	20,51	20,41	20,35	20,44	20,40	20,43	20,41	20,43	20,45	20,39	20,31	20,39	20,44	20,42	20,47	20,36	20,36	20,45	20,42	20,35	20,38	20,42	20,43	20,35	20,42	20,47	20,39	20,43	20,47	20,40	20,50	20,48	20,49	20,52	20,49	20,47	20,51	20,52	20,56	20,49	20,43	20,56	20,53	20,41	20,43	20,55	20,59	20,60	20,56	20,48	20,48	20,51	20,55	20,48	20,46	20,48	20,51	20,46	20,51	20,53	20,53	20,49	20,43	20,40	20,52	20,55	20,54	20,51	20,34	20,36	20,45	20,50	20,52	20,51	20,50	20,45	20,45	20,47	20,37	20,48	20,49	20,55	20,48	20,44	20,49	20,49	20,55	20,57	20,49	20,56	20,54	20,50	20,53	20,56	20,53	20,55	20,49	20,47	20,47	20,56	20,51	20,53	20,57	20,55	20,53	20,50	20,51	20,52	20,50	20,55	20,55	20,54	20,48	20,48	20,52	20,55	20,52	20,53	20,53	20,50	20,45	20,51	20,58	20,45	20,46	20,51	20,46	20,55	20,55	20,60	20,60	20,54	20,57	20,62	20,62	20,57	20,53	20,59	20,64	20,59	20,59	20,64	20,64	20,66	20,75	20,70	20,74	20,81	20,82	20,94	20,88	20,77	20,76	20,78	20,84	20,86	20,86	20,82	21,00	21,11	21,18	21,17	21,17	21,29	21,37	21,46	21,35	21,21	21,23	21,38	21,46	21,67	21,70	21,66	21,70	21,73	21,66	21,71	21,75	21,84	21,86	21,88	21,92	21,92	21,99	21,96	21,99	22,05	21,99	22,06	22,09	22,08	22,14	22,17	22,16	22,11	22,19	22,20	22,22	22,32	22,31	22,27	22,31	22,29	22,28	22,33	22,31	22,37	22,39	22,35	22,35	22,32	22,29	22,30	22,37	22,43	22,41	22,38	22,38	22,44	22,46	22,41	22,35	22,34	22,37	22,40	22,44	22,41	22,42	22,43	22,42	22,39	22,41	22,40	22,47	22,44	22,46	22,46	22,38	22,40	22,43	22,40	22,36	22,34	22,43	22,44	22,32	22,43	22,49	22,47	22,46	22,42	22,48	22,58	22,53	22,40	22,45	22,44	22,42	22,44	22,50	22,46	22,48	22,46	22,46	22,41	22,49	22,48	22,50	22,50	22,40	22,45	22,41	22,46	22,50	22,43	22,48	22,52	22,51	22,44	22,40	22,46	22,48	22,48	22,45	22,46	22,46	22,49	22,53	22,52	22,46	22,46	22,54	22,58	22,44	22,43	22,51	22,50	22,46	22,54	22,51	22,46	22,49	22,57	22,57	22,46	22,42	22,48	22,52	22,49	22,45	22,53	22,60	22,56	22,52	22,58	22,51	22,49	22,60	22,53	22,51	22,54	22,50	22,52	22,56	22,57	22,55	22,56	22,54	22,52	22,55	22,50	22,57	22,55	22,49	22,43	22,50	22,53	22,50	22,56	22,61	22,56	22,48	22,44	22,44	22,40	22,35	22,38	22,42	22,41	22,30	22,26	22,31	22,24	22,23	22,19	22,18	22,14	22,20	22,17	22,11	22,08	22,01	22,02	21,93	21,93	21,91	21,87	21,81	21,79	21,81	21,78	21,74	21,74	21,72	21,67	21,61	21,56	21,53	21,52	21,54	21,49	21,50	21,46	21,40	21,31	21,17	21,12	21,13	21,25	21,29	21,13	21,00	20,90	20,95	20,87	20,74	20,71	20,69	20,68	20,68	20,69	20,67	20,62	20,62	20,60	20,67	20,56	20,56	20,61	20,59	20,57	20,62	20,55	20,47	20,49	20,56	20,62	20,58	20,61	20,59	20,56	20,58	20,56	20,48	20,46	20,57	20,58	20,52	20,49	20,49	20,55	20,54	20,58	20,49	20,54	20,54	20,55	20,57	20,52	20,53	20,51	20,42	20,46	20,53	20,57	20,52	20,60	20,54	20,51	20,46	20,52	20,46	20,45	20,53	20,53	20,45	20,39	20,55	20,58	20,42	20,44	20,51	20,54	20,56	20,47	20,43	20,47	20,49	20,46	20,39	20,41	20,46	20,46	20,51	20,48	20,37	20,46	20,55	20,53	20,56	20,57	20,53	20,49	20,48	20,49	20,53	20,54	20,43	20,47	20,41	20,46	20,49	20,48	20,50	20,47	20,45	20,52	20,48	20,48	20,45	20,42	20,49	20,52	20,49	20,55	20,55	20,43	20,41	20,46	20,37	20,46	20,49	20,41	20,37	20,44	20,45	20,49	20,50	20,48	20,44	20,43	20,49	20,51	20,43	20,43	20,46	20,38	20,42	20,44	20,49	20,55	20,43	20,40	20,49	20,49	20,39	20,39	20,39	20,46	20,48	20,48	20,47	20,42	20,34	20,34	20,38	20,38	20,46	20,54	20,53	20,45	20,45	20,36	20,38	20,42	20,40	20,43	20,45	20,47	20,51	20,41	20,35	20,34	20,42	20,46	20,34	20,37	20,44	20,50	20,49	20,52	20,52	20,49	20,41	20,44	20,37	20,28	20,34	20,34	20,31	20,28	20,41	20,47	20,33	20,41	20,40	20,35	20,38	20,39	20,39	20,50	20,40	20,36	20,38	20,42	20,43	20,38	20,41	
20,45	20,43	20,30	20,30	20,35	20,41	20,39	20,35	20,33	20,40	20,35	20,46	20,40	20,25	20,33	20,44	20,43	20,37	20,47	20,52	20,47	20,40	20,44	20,42	20,35	20,40	20,36	20,51	20,53	20,44	20,40	20,39	20,39	20,37	20,36	20,36	20,40	20,42	20,44	20,41	20,51	20,56	20,46	20,34	20,42	20,44	20,44	20,38	20,42	20,42	20,42	20,37	20,41	20,52	20,40	20,40	20,47	20,48	20,44	20,36	20,33	20,38	20,43	20,41	20,37	20,40	20,52	20,42	20,45	20,51	20,43	20,43	20,49	20,41	20,34	20,42	20,46	20,50	20,55	20,52	20,48	20,42	20,48	20,48	20,38	20,39	20,44	20,53	20,52	20,56	20,49	20,47	20,46	20,54	20,48	20,52	20,44	20,44	20,48	20,53	20,48	20,48	20,49	20,42	20,43	20,50	20,48	20,40	20,49	20,48	20,40	20,52	20,50	20,45	20,50	20,45	20,46	20,51	20,45	20,38	20,50	20,51	20,55	20,53	20,41	20,49	20,45	20,53	20,59	20,53	20,48	20,49	20,44	20,50	20,59	20,46	20,52	20,50	20,47	20,49	20,58	20,56	20,57	20,57	20,56	20,47	20,50	20,55	20,54	20,55	20,50	20,54	20,58	20,54	20,55	20,53	20,55	20,58	20,51	20,48	20,51	20,53	20,56	20,60	20,50	20,49	20,45	20,42	20,46	20,47	20,57	20,58	20,54	20,57	20,59	20,61	20,58	20,59	20,60	20,63	20,51	20,57	20,62	20,68	20,69	20,70	20,70	20,74	20,75	20,81	20,87	20,89	20,79	20,70	20,80	20,84	20,86	20,83	20,87	20,96	21,12	21,20	21,22	21,20	21,29	21,36	21,48	21,44	21,31	21,17	21,26	21,46	21,70	21,77	21,65	21,71	21,80	21,75	21,72	21,78	21,80	21,83	21,86	21,87	21,96	21,99	22,07	22,12	22,01	22,09	22,14	22,16	22,09	22,13	22,21	22,25	22,25	22,22	22,23	22,27	22,40	22,36	22,34	22,38	22,32	22,29	22,37	22,39	22,44	22,44	22,42	22,37	22,49	22,43	22,42	22,47	22,43	22,46	22,48	22,52	22,51	22,49	22,50	22,44	22,44	22,39	22,40	22,51	22,50	22,48	22,50	22,49	22,49	22,45	22,43	22,47	22,48	22,41	22,44	22,39	22,42	22,50	22,42	22,39	22,41	22,48	22,51	22,42	22,50	22,48	22,45	22,52	22,46	22,53	22,56	22,56	22,50	22,49	22,52	22,47	22,43	22,52	22,56	22,61	22,57	22,54	22,46	22,48	22,50	22,52	22,50	22,43	22,54	22,52	22,55	22,51	22,46	22,48	22,53	22,53	22,59	22,50	22,48	22,50	22,55	22,51	22,47	22,52	22,55	22,60	22,52	22,56	22,59	22,65	22,62	22,55	22,50	22,57	22,56	22,59	22,62	22,55	22,56	22,55	22,61	22,61	22,53	22,53	22,57	22,62	22,64	22,56	22,57	22,55	22,61	22,64	22,64	22,62	22,60	22,67	22,64	22,63	22,66	22,66	22,69	22,72	22,71	22,64	22,62	22,56	22,62	22,62	22,59	22,64	22,57	22,53	22,53	22,62	22,62	22,52	22,58	22,60	22,56	22,55	22,54	22,53	22,52	22,44	22,45	22,51	22,50	22,39	22,39	22,40	22,33	22,27	22,21	22,24	22,18	22,21	22,18	22,06	22,15	22,04	22,01	22,05	22,07	21,97	21,92	21,88	21,85	21,84	21,82	21,76	21,75	21,67	21,66	21,68	21,64	21,54	21,54	21,55	21,56	21,52	21,44	21,34	21,28	21,24	21,19	21,26	21,30	21,29	21,24	21,06	20,95	20,94	20,93	20,86	20,77	20,70	20,69	20,65	20,59	20,67	20,73	20,61	20,62	20,70	20,68	20,56	20,69	20,71	20,60	20,64	20,59	20,57	20,49	20,54	20,53	20,50	20,61	20,60	20,61	20,58	20,51	20,45	20,50	20,61	20,58	20,54	20,55	20,49	20,47	20,52	20,47	20,49	20,55	20,59	20,57	20,57	20,61	20,60	20,56	20,52	20,49	20,48	20,50	20,48	20,55	20,53	20,51	20,51	20,52	20,50	20,53	20,57	20,52	20,49	20,45	20,50	20,60	20,50	20,46	20,46	20,51	20,54	20,48	20,45	20,47	20,50	20,45	20,43	20,40	20,44	20,47	20,46	20,48	20,43	20,38	20,41	20,41	20,48	20,53	20,52	20,51	20,53	20,48	20,44	20,54	20,46	20,38	20,45	20,50	20,50	20,42	20,46	20,46	20,42	20,44	20,44	20,44	20,45	20,48	20,47	20,47	20,57	20,46	20,48	20,50	20,45	20,44	20,41	20,48	20,42	20,36	20,36	20,45	20,42	20,41	20,48	20,51	20,53	20,43	20,41	20,46	20,46	20,47	20,49	20,41	20,39	20,42	20,49	20,55	20,50	20,43	20,38	20,44	20,49	20,44	20,43	20,44	20,49	20,52	20,45	20,33	20,37	20,28	20,31	20,48	20,46	20,54	20,57	20,46	20,54	20,57	20,44	20,44	20,41	20,45	20,45	20,36	20,44	20,38	20,46	20,42	20,32	20,42	20,43	20,40	20,43	20,49	20,50	20,54	20,44	20,49	20,41	20,41	20,44	20,36	20,30	20,40	20,43	20,38	20,41	20,49	20,44	20,42	20,49	20,37	20,41	20,41	20,39	20,42	20,36	20,40	20,33	20,31	20,32	20,40	20,36	
20,44	20,38	20,35	20,32	20,34	20,34	20,39	20,40	20,29	20,34	20,40	20,44	20,38	20,36	20,41	20,48	20,38	20,39	20,43	20,54	20,46	20,45	20,46	20,40	20,35	20,38	20,46	20,48	20,42	20,46	20,50	20,47	20,38	20,36	20,44	20,40	20,34	20,43	20,39	20,31	20,40	20,42	20,47	20,36	20,43	20,48	20,36	20,29	20,40	20,39	20,46	20,46	20,42	20,41	20,41	20,47	20,50	20,47	20,44	20,33	20,44	20,52	20,48	20,41	20,33	20,43	20,52	20,43	20,44	20,52	20,49	20,42	20,40	20,48	20,42	20,40	20,43	20,42	20,51	20,49	20,51	20,41	20,49	20,54	20,42	20,46	20,55	20,55	20,55	20,59	20,52	20,43	20,45	20,51	20,49	20,46	20,52	20,47	20,53	20,50	20,43	20,48	20,48	20,44	20,51	20,52	20,54	20,45	20,47	20,38	20,41	20,47	20,51	20,49	20,51	20,47	20,43	20,50	20,41	20,34	20,43	20,58	20,55	20,51	20,45	20,48	20,57	20,53	20,54	20,50	20,53	20,55	20,47	20,45	20,57	20,50	20,53	20,56	20,49	20,52	20,50	20,43	20,44	20,54	20,54	20,54	20,49	20,54	20,57	20,54	20,56	20,61	20,54	20,47	20,45	20,50	20,56	20,62	20,52	20,48	20,47	20,51	20,59	20,50	20,41	20,51	20,49	20,46	20,44	20,48	20,57	20,53	20,53	20,56	20,62	20,63	20,59	20,64	20,62	20,64	20,61	20,57	20,53	20,58	20,72	20,69	20,71	20,71	20,73	20,76	20,77	20,80	20,87	20,78	20,74	20,81	20,93	20,95	20,93	20,95	21,05	21,15	21,21	21,22	21,32	21,45	21,48	21,47	21,41	21,31	21,22	21,35	21,63	21,72	21,72	21,72	21,74	21,74	21,81	21,84	21,85	21,81	21,91	21,93	21,98	22,02	22,09	22,18	22,05	22,10	22,17	22,19	22,13	22,17	22,26	22,28	22,32	22,27	22,27	22,35	22,42	22,41	22,33	22,41	22,37	22,35	22,39	22,43	22,45	22,52	22,42	22,39	22,54	22,51	22,53	22,49	22,43	22,53	22,57	22,52	22,56	22,58	22,54	22,46	22,54	22,52	22,45	22,56	22,58	22,58	22,62	22,58	22,54	22,57	22,52	22,50	22,51	22,51	22,50	22,48	22,50	22,63	22,49	22,46	22,56	22,58	22,57	22,59	22,60	22,57	22,51	22,55	22,58	22,59	22,61	22,59	22,61	22,58	22,60	22,56	22,55	22,58	22,61	22,61	22,61	22,54	22,58	22,59	22,54	22,61	22,61	22,58	22,60	22,63	22,66	22,55	22,56	22,73	22,67	22,57	22,60	22,54	22,58	22,55	22,58	22,62	22,58	22,62	22,65	22,68	22,65	22,71	22,69	22,64	22,57	22,58	22,60	22,71	22,67	22,75	22,73	22,59	22,54	22,58	22,64	22,67	22,61	22,67	22,66	22,70	22,74	22,68	22,65	22,64	22,64	22,64	22,62	22,64	22,66	22,71	22,72	22,76	22,73	22,59	22,62	22,77	22,79	22,67	22,69	22,68	22,61	22,62	22,66	22,66	22,66	22,61	22,62	22,71	22,69	22,67	22,67	22,59	22,61	22,50	22,60	22,65	22,60	22,59	22,54	22,53	22,52	22,51	22,49	22,51	22,44	22,37	22,36	22,37	22,32	22,28	22,30	22,17	22,16	22,14	22,08	22,06	22,09	22,03	22,00	21,94	21,89	21,83	21,88	21,76	21,73	21,78	21,67	21,66	21,63	21,56	21,55	21,57	21,51	21,56	21,43	21,36	21,29	21,18	21,22	21,37	21,38	21,27	21,18	21,04	20,97	20,98	20,88	20,87	20,84	20,68	20,72	20,71	20,63	20,62	20,71	20,68	20,67	20,73	20,66	20,64	20,73	20,75	20,62	20,65	20,59	20,58	20,57	20,56	20,58	20,53	20,60	20,62	20,60	20,62	20,54	20,51	20,62	20,64	20,55	20,52	20,58	20,55	20,51	20,48	20,47	20,43	20,56	20,53	20,63	20,56	20,50	20,56	20,57	20,55	20,52	20,45	20,54	20,47	20,56	20,55	20,52	20,46	20,46	20,47	20,47	20,51	20,50	20,53	20,43	20,46	20,55	20,46	20,44	20,46	20,49	20,52	20,52	20,47	20,47	20,50	20,51	20,54	20,44	20,44	20,50	20,46	20,44	20,42	20,39	20,33	20,39	20,45	20,47	20,49	20,50	20,45	20,38	20,35	20,41	20,48	20,43	20,42	20,46	20,45	20,39	20,41	20,45	20,35	20,40	20,47	20,46	20,43	20,41	20,47	20,50	20,47	20,44	20,43	20,45	20,46	20,49	20,50	20,49	20,45	20,44	20,40	20,40	20,41	20,41	20,49	20,59	20,47	20,27	20,44	20,48	20,41	20,42	20,40	20,37	20,45	20,43	20,47	20,52	20,45	20,51	20,44	20,41	20,46	20,49	20,44	20,42	20,41	20,51	20,47	20,42	20,38	20,32	20,32	20,39	20,41	20,43	20,54	20,44	20,47	20,57	20,52	20,42	20,48	20,48	20,46	20,38	20,42	20,42	20,47	20,46	20,44	20,42	20,47	20,40	20,37	20,44	20,47	20,55	20,50	20,43	20,39	20,39	20,34	20,33	20,33	20,35	20,41	20,45	20,47	20,44	20,46	20,51	20,52	20,39	20,45	20,43	20,44	20,44	20,38	20,37	20,32	20,22	20,22	20,30	20,43	
20,39	20,31	20,26	20,40	20,41	20,35	20,35	20,38	20,32	20,31	20,28	20,37	20,36	20,37	20,44	20,50	20,42	20,35	20,38	20,40	20,39	20,46	20,43	20,40	20,41	20,42	20,45	20,45	20,38	20,34	20,45	20,43	20,35	20,39	20,44	20,52	20,45	20,41	20,34	20,30	20,37	20,37	20,37	20,34	20,40	20,48	20,39	20,31	20,37	20,41	20,40	20,41	20,32	20,43	20,42	20,53	20,49	20,49	20,44	20,39	20,45	20,52	20,49	20,47	20,47	20,44	20,49	20,49	20,50	20,52	20,43	20,41	20,38	20,45	20,44	20,44	20,43	20,38	20,50	20,55	20,51	20,41	20,46	20,57	20,50	20,46	20,52	20,47	20,52	20,59	20,48	20,45	20,52	20,62	20,49	20,52	20,53	20,53	20,50	20,51	20,44	20,44	20,42	20,30	20,46	20,44	20,43	20,41	20,36	20,39	20,40	20,36	20,46	20,55	20,49	20,46	20,51	20,50	20,53	20,40	20,40	20,49	20,46	20,45	20,34	20,50	20,62	20,59	20,53	20,54	20,52	20,44	20,46	20,43	20,47	20,50	20,56	20,59	20,48	20,51	20,52	20,42	20,45	20,55	20,55	20,54	20,57	20,53	20,55	20,52	20,57	20,60	20,59	20,51	20,51	20,54	20,54	20,54	20,55	20,51	20,49	20,53	20,51	20,54	20,44	20,40	20,48	20,49	20,58	20,59	20,54	20,58	20,55	20,60	20,66	20,59	20,56	20,54	20,58	20,58	20,62	20,60	20,57	20,56	20,61	20,69	20,72	20,73	20,72	20,79	20,77	20,80	20,90	20,85	20,80	20,81	20,88	20,92	21,01	21,02	20,98	21,15	21,24	21,22	21,40	21,51	21,52	21,52	21,55	21,48	21,36	21,32	21,52	21,68	21,76	21,78	21,75	21,76	21,84	21,90	21,99	21,99	21,97	22,07	22,10	22,09	22,07	22,24	22,19	22,22	22,20	22,21	22,28	22,28	22,34	22,38	22,32	22,32	22,31	22,39	22,42	22,43	22,40	22,46	22,47	22,50	22,55	22,46	22,47	22,57	22,55	22,48	22,53	22,51	22,49	22,55	22,53	22,61	22,64	22,55	22,67	22,71	22,60	22,48	22,57	22,58	22,55	22,63	22,67	22,67	22,70	22,68	22,65	22,65	22,65	22,56	22,56	22,56	22,56	22,57	22,61	22,68	22,61	22,60	22,64	22,67	22,68	22,65	22,74	22,73	22,68	22,60	22,62	22,64	22,64	22,68	22,71	22,68	22,61	22,60	22,62	22,74	22,72	22,61	22,62	22,59	22,64	22,68	22,64	22,59	22,62	22,65	22,70	22,73	22,75	22,63	22,60	22,71	22,75	22,71	22,69	22,63	22,66	22,68	22,64	22,69	22,70	22,65	22,71	22,75	22,74	22,77	22,69	22,69	22,66	22,64	22,66	22,74	22,75	22,81	22,83	22,73	22,58	22,67	22,70	22,74	22,67	22,76	22,76	22,76	22,84	22,81	22,78	22,76	22,75	22,65	22,73	22,77	22,79	22,83	22,87	22,82	22,81	22,73	22,65	22,79	22,85	22,77	22,72	22,75	22,74	22,75	22,72	22,78	22,72	22,70	22,61	22,67	22,71	22,65	22,67	22,65	22,65	22,60	22,63	22,70	22,62	22,66	22,61	22,55	22,52	22,62	22,61	22,55	22,53	22,50	22,43	22,39	22,39	22,41	22,37	22,27	22,16	22,22	22,18	22,06	22,12	22,02	22,05	22,06	21,99	22,03	21,94	21,84	21,74	21,78	21,74	21,68	21,65	21,62	21,59	21,64	21,55	21,53	21,49	21,35	21,24	21,23	21,32	21,35	21,35	21,35	21,18	21,07	20,97	20,95	20,95	20,85	20,76	20,76	20,77	20,68	20,61	20,65	20,67	20,67	20,67	20,70	20,70	20,69	20,69	20,75	20,64	20,65	20,62	20,49	20,54	20,57	20,62	20,53	20,52	20,65	20,62	20,62	20,54	20,52	20,68	20,61	20,53	20,53	20,57	20,54	20,57	20,62	20,55	20,47	20,58	20,54	20,53	20,51	20,48	20,57	20,54	20,54	20,47	20,51	20,58	20,60	20,60	20,52	20,43	20,51	20,49	20,53	20,49	20,51	20,55	20,63	20,46	20,43	20,51	20,46	20,39	20,47	20,62	20,66	20,66	20,49	20,48	20,51	20,47	20,50	20,45	20,47	20,53	20,49	20,41	20,42	20,43	20,40	20,45	20,48	20,46	20,46	20,54	20,52	20,45	20,43	20,41	20,44	20,40	20,40	20,47	20,42	20,44	20,34	20,41	20,38	20,35	20,36	20,42	20,45	20,42	20,43	20,45	20,49	20,48	20,40	20,49	20,48	20,45	20,47	20,45	20,40	20,47	20,48	20,44	20,41	20,39	20,45	20,56	20,43	20,34	20,43	20,44	20,38	20,42	20,49	20,32	20,37	20,46	20,47	20,50	20,51	20,47	20,45	20,38	20,40	20,53	20,52	20,44	20,44	20,45	20,50	20,44	20,36	20,36	20,40	20,42	20,44	20,44	20,49	20,48	20,49	20,44	20,48	20,44	20,47	20,49	20,49	20,45	20,35	20,40	20,53	20,38	20,42	20,49	20,41	20,40	20,37	20,43	20,57	20,56	20,51	20,44	20,33	20,36	20,36	20,40	20,36	20,33	20,37	20,48	20,42	20,32	20,38	20,48	20,50	20,39	20,34	20,37	20,37	20,40	20,34	20,33	20,27	20,36	20,35	20,36	20,37	
20,39	20,38	20,28	20,35	20,41	20,41	20,34	20,43	20,41	20,40	20,25	20,30	20,41	20,36	20,45	20,49	20,46	20,36	20,35	20,43	20,48	20,45	20,48	20,40	20,42	20,46	20,52	20,50	20,43	20,33	20,43	20,42	20,38	20,48	20,52	20,44	20,49	20,42	20,39	20,40	20,46	20,37	20,31	20,30	20,38	20,42	20,47	20,39	20,44	20,52	20,50	20,44	20,40	20,38	20,52	20,51	20,51	20,42	20,44	20,40	20,39	20,48	20,49	20,50	20,44	20,43	20,44	20,43	20,52	20,48	20,40	20,42	20,43	20,46	20,42	20,37	20,40	20,42	20,48	20,51	20,48	20,43	20,54	20,52	20,49	20,49	20,50	20,46	20,54	20,60	20,50	20,52	20,52	20,55	20,51	20,48	20,57	20,59	20,53	20,42	20,42	20,44	20,40	20,33	20,45	20,48	20,39	20,42	20,41	20,41	20,37	20,30	20,41	20,47	20,49	20,54	20,56	20,58	20,53	20,43	20,39	20,47	20,51	20,58	20,45	20,43	20,52	20,52	20,47	20,46	20,50	20,43	20,43	20,50	20,50	20,49	20,57	20,59	20,49	20,49	20,50	20,47	20,49	20,52	20,55	20,55	20,53	20,55	20,49	20,52	20,54	20,61	20,55	20,52	20,50	20,58	20,53	20,53	20,56	20,60	20,54	20,54	20,50	20,49	20,54	20,48	20,54	20,57	20,61	20,65	20,58	20,58	20,59	20,59	20,66	20,57	20,54	20,47	20,53	20,59	20,56	20,54	20,57	20,58	20,58	20,62	20,78	20,79	20,74	20,81	20,88	20,93	20,96	20,86	20,80	20,92	20,92	20,93	21,05	21,07	21,11	21,13	21,26	21,29	21,37	21,55	21,59	21,64	21,57	21,54	21,47	21,30	21,38	21,63	21,69	21,73	21,79	21,89	21,97	22,01	22,09	22,12	22,06	22,14	22,17	22,21	22,18	22,23	22,29	22,25	22,34	22,30	22,31	22,40	22,41	22,42	22,41	22,42	22,46	22,45	22,54	22,59	22,52	22,53	22,53	22,54	22,61	22,60	22,63	22,58	22,60	22,59	22,64	22,66	22,53	22,59	22,60	22,72	22,79	22,66	22,71	22,77	22,64	22,62	22,61	22,66	22,65	22,70	22,63	22,69	22,72	22,76	22,76	22,70	22,64	22,65	22,67	22,64	22,57	22,62	22,68	22,79	22,70	22,74	22,76	22,71	22,66	22,70	22,79	22,82	22,78	22,72	22,71	22,79	22,76	22,73	22,80	22,76	22,72	22,69	22,73	22,74	22,80	22,69	22,69	22,66	22,68	22,73	22,81	22,74	22,67	22,68	22,75	22,83	22,76	22,68	22,71	22,67	22,71	22,71	22,77	22,76	22,78	22,71	22,74	22,73	22,64	22,61	22,76	22,90	22,75	22,76	22,80	22,74	22,85	22,81	22,80	22,82	22,81	22,83	22,85	22,85	22,78	22,81	22,74	22,80	22,82	22,87	22,90	22,88	22,88	22,86	22,89	22,84	22,79	22,78	22,88	22,82	22,89	23,00	22,95	22,84	22,84	22,87	22,90	22,93	22,95	22,90	22,87	22,82	22,85	22,93	22,83	22,78	22,78	22,83	22,75	22,80	22,83	22,74	22,75	22,79	22,76	22,75	22,72	22,72	22,72	22,69	22,67	22,65	22,66	22,65	22,67	22,60	22,61	22,60	22,48	22,45	22,40	22,45	22,40	22,29	22,27	22,27	22,20	22,10	22,13	22,16	22,12	22,09	22,09	22,09	21,97	21,88	21,85	21,82	21,79	21,74	21,71	21,73	21,69	21,67	21,59	21,54	21,41	21,30	21,25	21,33	21,46	21,40	21,37	21,36	21,23	21,09	21,00	20,95	20,96	20,87	20,75	20,68	20,76	20,66	20,68	20,70	20,65	20,62	20,66	20,69	20,65	20,69	20,76	20,70	20,69	20,70	20,61	20,52	20,53	20,62	20,68	20,64	20,57	20,62	20,63	20,69	20,56	20,50	20,64	20,63	20,53	20,58	20,63	20,51	20,49	20,56	20,56	20,47	20,55	20,55	20,55	20,54	20,50	20,56	20,60	20,53	20,49	20,56	20,56	20,49	20,55	20,49	20,46	20,45	20,50	20,51	20,54	20,50	20,53	20,58	20,48	20,47	20,42	20,41	20,47	20,47	20,57	20,58	20,55	20,44	20,43	20,51	20,49	20,51	20,47	20,48	20,51	20,52	20,49	20,42	20,40	20,45	20,42	20,50	20,54	20,49	20,55	20,54	20,50	20,52	20,44	20,41	20,39	20,45	20,52	20,45	20,47	20,44	20,36	20,43	20,38	20,45	20,51	20,43	20,46	20,46	20,43	20,42	20,58	20,46	20,47	20,43	20,43	20,40	20,40	20,43	20,45	20,53	20,48	20,43	20,43	20,47	20,49	20,46	20,40	20,38	20,40	20,39	20,56	20,60	20,43	20,42	20,43	20,50	20,53	20,44	20,45	20,38	20,38	20,42	20,53	20,50	20,42	20,42	20,43	20,40	20,34	20,34	20,42	20,29	20,42	20,51	20,45	20,42	20,38	20,38	20,42	20,44	20,47	20,51	20,61	20,51	20,42	20,41	20,33	20,49	20,47	20,36	20,45	20,47	20,35	20,38	20,43	20,42	20,50	20,44	20,43	20,37	20,29	20,31	20,37	20,41	20,37	20,39	20,41	20,42	20,44	20,41	20,41	20,49	20,36	20,31	20,39	20,34	20,42	20,42	20,44	20,31	20,38	20,43	20,40	20,38	
20,36	20,35	20,28	20,33	20,38	20,40	20,38	20,37	20,45	20,44	20,32	20,37	20,41	20,43	20,43	20,55	20,48	20,37	20,36	20,48	20,40	20,37	20,44	20,40	20,42	20,40	20,53	20,50	20,35	20,36	20,50	20,51	20,38	20,36	20,47	20,48	20,40	20,45	20,37	20,43	20,51	20,48	20,38	20,32	20,36	20,37	20,48	20,46	20,51	20,53	20,45	20,39	20,41	20,48	20,46	20,50	20,55	20,42	20,38	20,44	20,34	20,52	20,54	20,47	20,41	20,31	20,39	20,41	20,38	20,44	20,39	20,44	20,42	20,47	20,51	20,43	20,41	20,45	20,54	20,46	20,46	20,47	20,53	20,49	20,39	20,44	20,58	20,58	20,57	20,51	20,44	20,44	20,45	20,47	20,49	20,56	20,54	20,52	20,53	20,45	20,38	20,48	20,50	20,52	20,54	20,52	20,49	20,46	20,49	20,47	20,44	20,41	20,49	20,44	20,47	20,56	20,52	20,52	20,47	20,48	20,54	20,48	20,59	20,57	20,58	20,54	20,49	20,54	20,48	20,52	20,55	20,51	20,49	20,51	20,56	20,44	20,54	20,62	20,46	20,49	20,45	20,46	20,48	20,46	20,53	20,56	20,45	20,49	20,53	20,50	20,55	20,61	20,51	20,45	20,50	20,58	20,54	20,52	20,60	20,60	20,51	20,49	20,52	20,47	20,54	20,55	20,57	20,61	20,61	20,60	20,51	20,53	20,54	20,55	20,62	20,58	20,57	20,56	20,62	20,61	20,52	20,51	20,55	20,56	20,62	20,69	20,74	20,73	20,75	20,77	20,84	20,91	20,98	20,98	20,88	20,85	20,92	20,95	20,98	21,05	21,16	21,20	21,21	21,29	21,43	21,50	21,64	21,67	21,66	21,58	21,53	21,49	21,40	21,49	21,65	21,72	21,80	21,91	22,00	22,05	22,09	22,00	22,13	22,19	22,21	22,21	22,28	22,27	22,31	22,37	22,35	22,35	22,36	22,43	22,46	22,52	22,50	22,54	22,56	22,53	22,57	22,64	22,66	22,63	22,65	22,64	22,68	22,68	22,78	22,68	22,64	22,65	22,67	22,76	22,73	22,68	22,65	22,74	22,83	22,73	22,71	22,74	22,70	22,76	22,77	22,76	22,73	22,80	22,74	22,74	22,83	22,76	22,75	22,73	22,75	22,78	22,80	22,81	22,77	22,69	22,70	22,85	22,76	22,78	22,80	22,76	22,73	22,75	22,82	22,88	22,91	22,81	22,84	22,94	22,83	22,82	22,86	22,87	22,83	22,76	22,82	22,78	22,76	22,81	22,82	22,76	22,82	22,82	22,86	22,83	22,82	22,79	22,83	22,88	22,84	22,82	22,84	22,85	22,80	22,76	22,80	22,83	22,89	22,86	22,88	22,85	22,80	22,78	22,84	22,93	22,86	22,77	22,89	22,87	22,91	22,91	22,87	22,92	22,89	22,91	22,95	22,91	22,92	22,93	22,90	22,89	22,95	22,95	23,02	23,00	23,01	22,91	22,90	22,94	22,85	22,83	22,92	22,97	22,94	22,97	22,96	23,00	23,00	23,02	23,02	23,03	23,00	22,97	22,92	22,95	22,91	22,93	22,94	22,91	22,81	22,86	22,88	22,90	22,99	22,87	22,92	22,91	22,87	22,82	22,79	22,83	22,84	22,87	22,79	22,83	22,78	22,73	22,79	22,72	22,72	22,63	22,54	22,56	22,48	22,50	22,54	22,39	22,34	22,34	22,28	22,27	22,29	22,21	22,20	22,09	22,12	22,04	22,03	21,93	21,90	21,85	21,80	21,77	21,75	21,77	21,70	21,63	21,57	21,50	21,35	21,28	21,36	21,42	21,48	21,51	21,51	21,43	21,29	21,11	20,96	20,95	20,89	20,84	20,79	20,69	20,69	20,68	20,70	20,69	20,68	20,67	20,61	20,71	20,69	20,70	20,74	20,76	20,72	20,67	20,56	20,55	20,50	20,62	20,67	20,63	20,64	20,62	20,58	20,63	20,54	20,47	20,60	20,59	20,59	20,54	20,56	20,49	20,51	20,47	20,47	20,45	20,54	20,60	20,60	20,57	20,53	20,47	20,51	20,55	20,48	20,51	20,55	20,48	20,46	20,46	20,51	20,47	20,49	20,52	20,54	20,54	20,47	20,48	20,51	20,48	20,56	20,51	20,52	20,52	20,55	20,54	20,53	20,44	20,45	20,56	20,47	20,43	20,52	20,46	20,47	20,54	20,44	20,31	20,36	20,47	20,51	20,53	20,60	20,50	20,51	20,50	20,45	20,41	20,50	20,43	20,44	20,49	20,48	20,48	20,38	20,36	20,36	20,44	20,46	20,45	20,56	20,50	20,44	20,49	20,45	20,42	20,48	20,51	20,41	20,47	20,44	20,39	20,41	20,39	20,41	20,45	20,43	20,44	20,48	20,40	20,45	20,41	20,40	20,40	20,43	20,44	20,47	20,46	20,42	20,43	20,50	20,54	20,56	20,44	20,44	20,41	20,38	20,46	20,50	20,39	20,37	20,42	20,40	20,41	20,35	20,34	20,39	20,30	20,35	20,47	20,44	20,44	20,41	20,33	20,36	20,49	20,48	20,54	20,65	20,55	20,44	20,46	20,42	20,45	20,43	20,41	20,39	20,45	20,33	20,36	20,51	20,53	20,43	20,43	20,38	20,33	20,35	20,37	20,36	20,40	20,36	20,36	20,45	20,47	20,46	20,43	20,37	20,39	20,40	20,37	20,53	20,41	20,38	20,46	20,46	20,34	20,26	20,38	20,34	20,36	
20,29	20,29	20,40	20,43	20,37	20,28	20,38	20,40	20,35	20,45	20,36	20,36	20,37	20,47	20,49	20,49	20,44	20,34	20,37	20,48	20,43	20,37	20,43	20,36	20,31	20,37	20,39	20,48	20,36	20,33	20,39	20,45	20,41	20,32	20,35	20,44	20,40	20,39	20,43	20,45	20,42	20,46	20,46	20,35	20,36	20,45	20,53	20,46	20,39	20,50	20,46	20,44	20,41	20,49	20,47	20,39	20,46	20,42	20,33	20,43	20,40	20,51	20,54	20,47	20,36	20,40	20,44	20,45	20,43	20,41	20,44	20,55	20,45	20,44	20,47	20,43	20,42	20,42	20,53	20,61	20,47	20,47	20,51	20,47	20,40	20,48	20,52	20,54	20,51	20,45	20,39	20,39	20,44	20,54	20,49	20,55	20,56	20,52	20,49	20,48	20,42	20,48	20,54	20,52	20,57	20,51	20,54	20,51	20,46	20,48	20,46	20,50	20,51	20,46	20,45	20,50	20,54	20,54	20,57	20,49	20,57	20,54	20,52	20,46	20,57	20,63	20,56	20,62	20,55	20,56	20,58	20,49	20,59	20,54	20,62	20,56	20,60	20,61	20,50	20,53	20,44	20,47	20,53	20,51	20,50	20,55	20,54	20,49	20,60	20,58	20,54	20,62	20,48	20,52	20,53	20,42	20,49	20,59	20,59	20,52	20,46	20,49	20,51	20,60	20,64	20,58	20,51	20,53	20,58	20,58	20,57	20,51	20,54	20,59	20,67	20,63	20,61	20,60	20,62	20,59	20,55	20,61	20,58	20,58	20,62	20,69	20,78	20,81	20,76	20,75	20,78	20,88	20,99	21,02	21,00	20,91	20,94	21,01	21,04	21,03	21,12	21,20	21,19	21,31	21,42	21,55	21,64	21,69	21,68	21,70	21,65	21,61	21,48	21,38	21,63	21,86	21,91	21,90	21,97	22,09	22,11	22,05	22,19	22,26	22,27	22,24	22,39	22,37	22,32	22,39	22,42	22,45	22,46	22,50	22,51	22,53	22,59	22,68	22,63	22,68	22,74	22,67	22,64	22,67	22,70	22,76	22,74	22,78	22,90	22,78	22,74	22,80	22,83	22,80	22,76	22,78	22,78	22,91	22,93	22,84	22,81	22,81	22,79	22,90	22,84	22,83	22,81	22,96	22,97	22,82	22,86	22,91	22,81	22,81	22,85	22,89	22,89	22,92	22,90	22,90	22,85	22,88	22,79	22,87	22,91	22,88	22,89	22,87	22,89	22,95	22,95	22,90	22,90	22,94	22,94	22,89	22,95	22,97	22,93	22,87	22,86	22,84	22,77	22,83	22,91	22,87	22,89	22,87	22,87	22,83	22,91	22,92	22,88	22,89	22,94	22,95	22,98	23,01	23,01	22,95	22,87	22,91	22,97	22,97	23,05	23,02	23,03	22,95	22,92	22,96	23,01	22,99	22,99	22,99	22,98	22,91	22,83	22,95	22,96	22,96	23,02	23,01	22,95	23,01	23,02	23,00	22,96	22,98	23,07	23,10	23,05	22,99	23,03	23,10	23,01	22,97	23,00	22,99	23,08	23,04	23,09	23,15	23,14	23,13	23,15	23,11	23,07	23,06	22,99	23,04	23,03	22,96	23,05	23,11	23,03	22,98	23,05	23,09	23,05	23,00	22,98	23,02	23,01	22,94	22,90	22,93	22,90	22,94	22,91	22,99	22,93	22,85	22,84	22,83	22,84	22,76	22,66	22,68	22,67	22,68	22,65	22,48	22,43	22,40	22,36	22,43	22,44	22,29	22,26	22,16	22,09	22,08	22,05	22,01	21,95	21,88	21,85	21,81	21,83	21,83	21,76	21,68	21,59	21,47	21,38	21,43	21,48	21,48	21,55	21,54	21,53	21,50	21,34	21,12	20,97	20,94	20,90	20,83	20,81	20,79	20,70	20,62	20,65	20,73	20,70	20,65	20,56	20,73	20,76	20,72	20,75	20,75	20,73	20,69	20,61	20,59	20,60	20,61	20,61	20,58	20,57	20,56	20,57	20,57	20,51	20,50	20,64	20,60	20,62	20,54	20,53	20,50	20,50	20,51	20,45	20,50	20,57	20,48	20,54	20,54	20,56	20,56	20,52	20,55	20,55	20,51	20,53	20,45	20,50	20,56	20,55	20,55	20,48	20,48	20,51	20,58	20,56	20,53	20,55	20,52	20,54	20,60	20,51	20,53	20,50	20,55	20,55	20,47	20,39	20,51	20,45	20,36	20,40	20,51	20,52	20,56	20,50	20,36	20,35	20,44	20,51	20,54	20,56	20,50	20,46	20,51	20,46	20,46	20,46	20,48	20,46	20,39	20,41	20,46	20,34	20,43	20,44	20,41	20,36	20,42	20,45	20,48	20,46	20,44	20,49	20,49	20,49	20,49	20,52	20,44	20,49	20,47	20,45	20,43	20,45	20,44	20,46	20,42	20,45	20,42	20,48	20,46	20,40	20,37	20,44	20,41	20,43	20,50	20,48	20,49	20,43	20,47	20,50	20,44	20,49	20,44	20,36	20,45	20,53	20,45	20,44	20,49	20,39	20,39	20,37	20,40	20,42	20,43	20,45	20,42	20,35	20,41	20,42	20,51	20,43	20,46	20,50	20,53	20,54	20,49	20,45	20,44	20,43	20,47	20,43	20,40	20,40	20,41	20,39	20,41	20,47	20,42	20,52	20,46	20,38	20,37	20,37	20,44	20,41	20,36	20,40	20,37	20,45	20,49	20,41	20,41	20,45	20,37	20,35	20,44	20,61	20,47	20,33	20,38	20,38	20,38	20,35	20,36	20,36	20,37	
20,41	20,32	20,35	20,35	20,35	20,33	20,37	20,51	20,40	20,40	20,31	20,30	20,34	20,37	20,39	20,45	20,33	20,39	20,41	20,51	20,44	20,37	20,40	20,28	20,27	20,36	20,34	20,42	20,38	20,36	20,32	20,35	20,38	20,36	20,34	20,36	20,30	20,30	20,43	20,41	20,41	20,45	20,45	20,37	20,44	20,44	20,54	20,42	20,34	20,42	20,49	20,51	20,40	20,40	20,46	20,42	20,32	20,35	20,41	20,36	20,37	20,41	20,50	20,46	20,39	20,42	20,50	20,48	20,45	20,43	20,42	20,53	20,51	20,44	20,43	20,42	20,41	20,47	20,47	20,52	20,54	20,47	20,53	20,49	20,48	20,49	20,47	20,43	20,47	20,40	20,48	20,47	20,53	20,58	20,51	20,53	20,54	20,52	20,54	20,42	20,43	20,38	20,42	20,43	20,47	20,51	20,51	20,60	20,56	20,37	20,34	20,46	20,49	20,46	20,48	20,47	20,46	20,48	20,43	20,38	20,53	20,51	20,54	20,41	20,48	20,57	20,56	20,60	20,61	20,53	20,46	20,45	20,51	20,57	20,56	20,59	20,59	20,56	20,53	20,53	20,47	20,49	20,54	20,55	20,55	20,56	20,56	20,52	20,49	20,54	20,51	20,62	20,55	20,52	20,55	20,45	20,47	20,56	20,54	20,45	20,42	20,50	20,49	20,52	20,58	20,50	20,41	20,41	20,54	20,58	20,60	20,52	20,53	20,61	20,59	20,57	20,58	20,57	20,61	20,60	20,55	20,61	20,56	20,59	20,64	20,68	20,82	20,88	20,78	20,76	20,81	20,92	20,97	21,01	20,98	21,00	21,03	21,02	21,08	21,07	21,11	21,25	21,32	21,34	21,44	21,53	21,70	21,74	21,78	21,80	21,77	21,73	21,62	21,42	21,41	21,73	21,91	21,99	22,01	22,15	22,17	22,17	22,24	22,32	22,35	22,26	22,33	22,39	22,40	22,42	22,44	22,54	22,57	22,56	22,68	22,63	22,67	22,74	22,77	22,71	22,85	22,85	22,74	22,79	22,78	22,84	22,86	22,87	22,97	22,91	22,85	22,94	22,99	22,93	22,86	22,87	22,82	22,99	23,02	23,02	22,97	22,94	22,92	22,94	22,97	22,92	22,93	23,07	22,99	22,89	22,92	23,00	23,00	22,87	22,92	22,98	22,96	22,98	22,99	22,96	22,97	22,97	22,94	22,97	23,12	23,02	22,99	22,93	23,01	23,01	22,95	22,96	23,02	23,04	23,04	23,06	23,05	23,01	22,96	22,99	22,97	22,95	22,97	22,95	22,99	23,02	22,97	22,94	22,93	22,94	22,94	22,92	22,91	22,97	23,08	23,08	23,06	23,09	23,01	23,04	23,05	23,00	23,01	23,01	23,10	23,13	23,11	22,97	23,04	23,04	23,01	23,06	23,07	23,11	23,12	23,00	23,00	23,01	23,06	23,09	23,14	23,10	23,10	23,09	23,09	23,12	23,11	23,08	23,11	23,16	23,17	23,08	23,11	23,18	23,16	23,13	23,14	23,05	23,14	23,20	23,16	23,18	23,12	23,11	23,16	23,20	23,15	23,13	23,15	23,11	23,11	23,10	23,07	23,11	23,11	23,10	23,07	23,13	23,13	23,01	23,08	23,05	23,08	22,95	23,00	23,06	22,96	23,03	23,06	23,04	23,02	22,86	22,83	22,86	22,91	22,84	22,78	22,79	22,75	22,73	22,68	22,54	22,48	22,56	22,47	22,42	22,47	22,38	22,35	22,31	22,19	22,15	22,13	21,99	21,98	21,99	21,90	21,84	21,90	21,87	21,82	21,68	21,54	21,37	21,38	21,52	21,58	21,57	21,58	21,56	21,49	21,50	21,40	21,08	20,99	21,00	20,91	20,84	20,80	20,82	20,78	20,67	20,61	20,69	20,70	20,58	20,70	20,77	20,73	20,70	20,75	20,81	20,68	20,69	20,67	20,62	20,63	20,66	20,61	20,55	20,55	20,59	20,54	20,60	20,57	20,55	20,58	20,59	20,60	20,60	20,52	20,52	20,55	20,51	20,47	20,48	20,57	20,54	20,52	20,53	20,52	20,55	20,53	20,50	20,51	20,55	20,55	20,47	20,52	20,55	20,53	20,56	20,62	20,53	20,51	20,58	20,57	20,50	20,51	20,52	20,55	20,58	20,51	20,44	20,43	20,47	20,58	20,50	20,44	20,44	20,48	20,43	20,38	20,46	20,52	20,49	20,51	20,48	20,41	20,41	20,46	20,55	20,52	20,46	20,48	20,47	20,47	20,46	20,41	20,38	20,41	20,38	20,38	20,44	20,44	20,45	20,53	20,44	20,34	20,34	20,46	20,48	20,53	20,48	20,39	20,42	20,43	20,38	20,39	20,39	20,44	20,39	20,42	20,43	20,40	20,46	20,42	20,46	20,37	20,45	20,42	20,47	20,43	20,41	20,48	20,41	20,41	20,51	20,48	20,40	20,42	20,48	20,45	20,35	20,43	20,48	20,34	20,35	20,48	20,41	20,44	20,50	20,43	20,37	20,32	20,35	20,43	20,48	20,45	20,42	20,36	20,39	20,34	20,46	20,48	20,42	20,46	20,43	20,43	20,43	20,46	20,53	20,47	20,41	20,35	20,41	20,43	20,42	20,31	20,40	20,45	20,36	20,48	20,40	20,38	20,41	20,42	20,39	20,36	20,39	20,32	20,46	20,38	20,35	20,38	20,46	20,45	20,34	20,31	20,44	20,48	20,46	20,44	20,40	20,40	20,37	20,39	20,37	20,36	20,32	
20,44	20,41	20,33	20,27	20,33	20,30	20,44	20,43	20,37	20,33	20,33	20,36	20,39	20,39	20,46	20,44	20,40	20,42	20,44	20,52	20,45	20,38	20,45	20,37	20,33	20,38	20,43	20,43	20,42	20,40	20,40	20,29	20,32	20,41	20,28	20,37	20,37	20,37	20,49	20,51	20,46	20,52	20,51	20,52	20,44	20,38	20,40	20,44	20,39	20,47	20,40	20,41	20,40	20,34	20,38	20,52	20,44	20,40	20,43	20,43	20,43	20,46	20,49	20,46	20,37	20,45	20,47	20,49	20,44	20,50	20,49	20,44	20,46	20,43	20,47	20,47	20,48	20,46	20,47	20,46	20,59	20,53	20,51	20,43	20,38	20,51	20,51	20,52	20,49	20,50	20,46	20,44	20,51	20,52	20,52	20,52	20,56	20,51	20,51	20,43	20,38	20,41	20,41	20,37	20,40	20,52	20,53	20,48	20,49	20,43	20,35	20,47	20,58	20,55	20,42	20,49	20,47	20,51	20,50	20,43	20,45	20,53	20,54	20,57	20,50	20,53	20,61	20,59	20,56	20,57	20,50	20,48	20,52	20,57	20,50	20,44	20,50	20,54	20,57	20,57	20,49	20,57	20,58	20,56	20,57	20,57	20,54	20,53	20,52	20,46	20,55	20,63	20,56	20,61	20,60	20,54	20,57	20,55	20,52	20,46	20,43	20,46	20,54	20,58	20,55	20,44	20,40	20,44	20,53	20,58	20,56	20,54	20,55	20,63	20,59	20,53	20,57	20,58	20,60	20,64	20,61	20,62	20,64	20,62	20,70	20,75	20,87	20,85	20,84	20,88	20,96	20,96	20,95	21,00	21,08	21,08	21,14	21,03	21,02	21,07	21,19	21,24	21,32	21,39	21,48	21,58	21,68	21,76	21,74	21,85	21,83	21,81	21,76	21,57	21,38	21,57	21,94	22,01	22,07	22,22	22,20	22,19	22,31	22,35	22,40	22,36	22,40	22,45	22,51	22,55	22,53	22,64	22,67	22,62	22,77	22,75	22,67	22,77	22,83	22,81	22,88	22,96	22,91	22,96	22,94	22,97	22,94	23,01	23,10	23,13	23,03	22,99	23,06	23,05	22,97	23,01	23,01	23,07	23,10	23,02	23,05	23,01	23,04	22,99	23,04	23,03	23,05	23,14	23,02	23,00	23,07	23,10	23,11	23,03	23,01	23,06	23,07	23,11	23,10	23,07	23,05	23,08	23,10	23,11	23,09	23,12	23,10	23,08	23,13	23,13	23,08	23,10	23,14	23,18	23,19	23,14	23,17	23,15	23,05	23,14	23,15	23,03	23,08	23,03	23,08	23,10	23,07	23,08	23,09	23,04	23,09	23,04	23,05	23,13	23,21	23,16	23,17	23,15	23,13	23,13	23,14	23,12	23,10	23,15	23,15	23,21	23,16	23,16	23,15	23,19	23,09	23,20	23,18	23,20	23,18	23,17	23,12	23,07	23,10	23,23	23,29	23,19	23,21	23,24	23,14	23,23	23,27	23,32	23,25	23,33	23,35	23,27	23,27	23,17	23,18	23,22	23,25	23,21	23,23	23,30	23,29	23,32	23,30	23,23	23,28	23,30	23,33	23,27	23,29	23,31	23,24	23,21	23,13	23,16	23,21	23,21	23,16	23,16	23,13	23,09	23,18	23,17	23,16	23,09	23,13	23,17	23,08	23,04	23,10	23,15	23,11	22,94	22,95	22,96	22,88	22,89	22,82	22,77	22,78	22,75	22,80	22,67	22,61	22,56	22,52	22,52	22,56	22,46	22,39	22,42	22,31	22,26	22,19	22,17	22,08	22,12	22,04	21,99	21,97	21,87	21,81	21,64	21,50	21,33	21,39	21,55	21,61	21,60	21,65	21,60	21,57	21,53	21,35	21,12	20,98	21,04	20,94	20,87	20,78	20,78	20,79	20,72	20,70	20,72	20,70	20,63	20,71	20,83	20,76	20,77	20,82	20,75	20,65	20,64	20,65	20,64	20,63	20,61	20,66	20,62	20,51	20,54	20,58	20,59	20,58	20,58	20,60	20,59	20,63	20,63	20,52	20,51	20,56	20,57	20,51	20,48	20,65	20,64	20,58	20,58	20,60	20,56	20,48	20,46	20,46	20,56	20,61	20,49	20,51	20,53	20,53	20,54	20,53	20,56	20,52	20,55	20,55	20,53	20,54	20,57	20,55	20,60	20,50	20,47	20,48	20,50	20,58	20,57	20,52	20,48	20,51	20,46	20,44	20,45	20,46	20,44	20,42	20,43	20,41	20,48	20,56	20,51	20,45	20,46	20,46	20,40	20,36	20,41	20,38	20,38	20,42	20,36	20,45	20,45	20,37	20,39	20,43	20,41	20,32	20,39	20,50	20,53	20,51	20,52	20,49	20,36	20,35	20,37	20,40	20,41	20,41	20,41	20,41	20,45	20,42	20,42	20,43	20,42	20,37	20,45	20,45	20,36	20,41	20,39	20,41	20,34	20,32	20,42	20,45	20,41	20,38	20,51	20,44	20,40	20,33	20,44	20,37	20,42	20,45	20,46	20,38	20,39	20,46	20,46	20,37	20,37	20,50	20,49	20,47	20,39	20,46	20,46	20,37	20,40	20,45	20,48	20,50	20,40	20,36	20,41	20,36	20,46	20,51	20,45	20,38	20,41	20,44	20,41	20,31	20,24	20,41	20,45	20,40	20,35	20,37	20,39	20,36	20,34	20,32	20,36	20,36	20,31	20,44	20,45	20,44	20,35	20,39	20,37	20,33	20,35	20,41	20,38	20,40	20,36	20,34	20,34	20,40	20,33	20,38	20,42	
20,41	20,39	20,32	20,37	20,32	20,29	20,34	20,33	20,26	20,31	20,30	20,31	20,26	20,32	20,40	20,48	20,35	20,40	20,33	20,43	20,42	20,34	20,39	20,44	20,39	20,41	20,40	20,47	20,50	20,38	20,43	20,37	20,33	20,38	20,33	20,33	20,37	20,41	20,49	20,52	20,50	20,53	20,48	20,45	20,44	20,46	20,35	20,35	20,42	20,44	20,38	20,36	20,44	20,39	20,35	20,48	20,44	20,45	20,45	20,46	20,44	20,50	20,46	20,42	20,34	20,36	20,47	20,46	20,40	20,42	20,37	20,40	20,42	20,43	20,45	20,48	20,47	20,51	20,52	20,48	20,44	20,45	20,48	20,45	20,39	20,44	20,56	20,55	20,52	20,50	20,44	20,47	20,50	20,52	20,48	20,47	20,55	20,48	20,47	20,52	20,47	20,46	20,52	20,44	20,43	20,47	20,49	20,47	20,47	20,52	20,45	20,51	20,59	20,52	20,48	20,50	20,52	20,51	20,45	20,41	20,53	20,52	20,56	20,57	20,54	20,51	20,57	20,54	20,52	20,60	20,54	20,54	20,55	20,53	20,55	20,47	20,50	20,52	20,56	20,56	20,51	20,52	20,59	20,58	20,54	20,54	20,57	20,61	20,59	20,48	20,50	20,62	20,60	20,61	20,62	20,57	20,54	20,58	20,50	20,53	20,49	20,54	20,57	20,60	20,48	20,47	20,47	20,54	20,56	20,60	20,61	20,56	20,49	20,57	20,62	20,59	20,60	20,64	20,64	20,62	20,58	20,63	20,65	20,65	20,68	20,77	20,87	20,90	20,90	21,02	21,01	21,01	21,02	21,06	21,17	21,16	21,22	21,10	21,08	21,15	21,20	21,26	21,33	21,44	21,52	21,59	21,73	21,80	21,78	21,77	21,83	21,82	21,86	21,79	21,56	21,52	21,77	21,99	22,11	22,26	22,27	22,20	22,33	22,40	22,45	22,47	22,45	22,52	22,58	22,66	22,68	22,70	22,72	22,74	22,85	22,78	22,76	22,86	22,95	22,89	22,97	22,99	23,01	23,03	23,01	23,00	23,03	23,10	23,14	23,18	23,16	23,09	23,09	23,17	23,06	23,06	23,11	23,17	23,18	23,13	23,11	23,15	23,20	23,10	23,04	23,08	23,09	23,11	23,12	23,14	23,16	23,21	23,22	23,17	23,15	23,13	23,15	23,17	23,17	23,12	23,12	23,19	23,18	23,18	23,20	23,16	23,20	23,19	23,20	23,20	23,20	23,25	23,23	23,26	23,23	23,19	23,23	23,18	23,13	23,16	23,25	23,17	23,17	23,15	23,15	23,19	23,13	23,13	23,17	23,11	23,17	23,26	23,27	23,22	23,26	23,27	23,27	23,26	23,27	23,26	23,20	23,28	23,28	23,25	23,29	23,32	23,29	23,30	23,28	23,29	23,24	23,27	23,29	23,29	23,33	23,33	23,26	23,21	23,24	23,34	23,35	23,36	23,29	23,26	23,26	23,34	23,38	23,36	23,33	23,38	23,47	23,37	23,38	23,37	23,29	23,33	23,37	23,33	23,28	23,34	23,36	23,43	23,39	23,31	23,36	23,40	23,41	23,42	23,42	23,43	23,35	23,34	23,34	23,30	23,32	23,37	23,23	23,26	23,29	23,18	23,26	23,28	23,27	23,30	23,25	23,23	23,22	23,13	23,20	23,28	23,20	23,13	23,17	23,12	23,05	22,99	22,93	22,92	22,86	22,85	22,84	22,75	22,75	22,61	22,60	22,64	22,58	22,48	22,49	22,47	22,40	22,32	22,25	22,21	22,24	22,20	22,09	22,08	21,97	21,91	21,78	21,60	21,48	21,43	21,58	21,70	21,68	21,64	21,70	21,68	21,62	21,54	21,32	21,07	20,98	21,02	20,91	20,84	20,79	20,68	20,75	20,76	20,73	20,75	20,71	20,66	20,70	20,79	20,87	20,75	20,81	20,80	20,62	20,63	20,65	20,63	20,61	20,50	20,56	20,62	20,59	20,57	20,58	20,62	20,58	20,58	20,60	20,60	20,60	20,61	20,55	20,54	20,57	20,54	20,57	20,54	20,63	20,60	20,59	20,57	20,58	20,62	20,49	20,41	20,44	20,50	20,58	20,54	20,47	20,49	20,44	20,51	20,48	20,47	20,45	20,54	20,49	20,56	20,49	20,53	20,63	20,55	20,49	20,52	20,59	20,56	20,52	20,50	20,54	20,49	20,53	20,44	20,46	20,47	20,47	20,49	20,46	20,39	20,39	20,45	20,51	20,49	20,47	20,49	20,52	20,45	20,41	20,43	20,45	20,46	20,47	20,44	20,39	20,45	20,38	20,39	20,43	20,47	20,40	20,43	20,48	20,46	20,53	20,54	20,51	20,42	20,36	20,38	20,43	20,45	20,48	20,35	20,36	20,42	20,49	20,41	20,39	20,43	20,37	20,45	20,39	20,39	20,40	20,46	20,35	20,34	20,27	20,42	20,45	20,48	20,48	20,57	20,54	20,36	20,41	20,42	20,37	20,45	20,50	20,42	20,42	20,37	20,41	20,43	20,37	20,29	20,44	20,46	20,37	20,41	20,41	20,47	20,39	20,43	20,46	20,51	20,54	20,42	20,40	20,35	20,28	20,40	20,39	20,44	20,49	20,45	20,48	20,33	20,35	20,27	20,40	20,50	20,45	20,38	20,38	20,37	20,24	20,27	20,30	20,38	20,42	20,38	20,41	20,48	20,46	20,43	20,33	20,33	20,28	20,30	20,36	20,37	20,36	20,28	20,26	20,32	20,35	20,35	20,38	20,41	
20,35	20,24	20,22	20,28	20,30	20,31	20,37	20,39	20,30	20,41	20,36	20,34	20,34	20,34	20,31	20,40	20,39	20,37	20,35	20,42	20,42	20,37	20,37	20,42	20,44	20,44	20,41	20,47	20,48	20,40	20,41	20,40	20,36	20,38	20,37	20,46	20,42	20,41	20,51	20,51	20,48	20,42	20,43	20,46	20,42	20,38	20,38	20,32	20,36	20,46	20,43	20,39	20,41	20,46	20,45	20,46	20,38	20,47	20,48	20,51	20,44	20,48	20,54	20,46	20,34	20,36	20,38	20,44	20,43	20,45	20,40	20,48	20,44	20,42	20,49	20,47	20,51	20,45	20,50	20,46	20,43	20,38	20,42	20,52	20,43	20,44	20,46	20,50	20,51	20,43	20,38	20,44	20,49	20,50	20,43	20,49	20,43	20,41	20,49	20,52	20,49	20,46	20,51	20,45	20,44	20,47	20,43	20,50	20,56	20,52	20,41	20,42	20,48	20,48	20,45	20,48	20,50	20,50	20,48	20,34	20,46	20,47	20,52	20,50	20,50	20,53	20,56	20,44	20,49	20,54	20,47	20,52	20,55	20,55	20,57	20,57	20,52	20,57	20,53	20,60	20,60	20,53	20,56	20,65	20,58	20,52	20,57	20,62	20,55	20,54	20,60	20,61	20,54	20,51	20,54	20,61	20,53	20,49	20,46	20,54	20,50	20,57	20,62	20,62	20,51	20,50	20,49	20,54	20,56	20,57	20,58	20,54	20,53	20,59	20,62	20,59	20,57	20,57	20,60	20,60	20,59	20,64	20,68	20,59	20,71	20,85	20,83	20,89	20,94	21,04	20,99	20,93	21,05	21,12	21,26	21,24	21,23	21,20	21,16	21,23	21,26	21,20	21,34	21,47	21,55	21,68	21,84	21,86	21,83	21,87	21,94	21,91	21,97	21,97	21,81	21,58	21,67	21,93	22,07	22,29	22,38	22,35	22,41	22,47	22,48	22,53	22,65	22,62	22,65	22,70	22,73	22,73	22,78	22,84	22,90	22,90	22,88	22,99	23,02	22,98	22,95	23,01	23,06	23,06	23,11	23,12	23,15	23,16	23,19	23,23	23,23	23,24	23,19	23,22	23,16	23,14	23,17	23,18	23,33	23,32	23,30	23,26	23,31	23,21	23,16	23,17	23,24	23,25	23,17	23,16	23,20	23,25	23,25	23,18	23,21	23,20	23,26	23,32	23,27	23,24	23,19	23,25	23,26	23,24	23,30	23,35	23,27	23,30	23,34	23,27	23,24	23,35	23,41	23,41	23,30	23,27	23,28	23,20	23,16	23,18	23,27	23,33	23,32	23,36	23,29	23,31	23,24	23,18	23,28	23,34	23,25	23,32	23,45	23,35	23,37	23,36	23,32	23,34	23,33	23,31	23,33	23,32	23,40	23,43	23,40	23,37	23,36	23,42	23,34	23,39	23,37	23,40	23,45	23,45	23,47	23,46	23,39	23,36	23,36	23,37	23,43	23,46	23,37	23,37	23,42	23,49	23,48	23,41	23,41	23,46	23,55	23,50	23,45	23,50	23,47	23,44	23,50	23,50	23,49	23,49	23,48	23,54	23,50	23,38	23,41	23,59	23,55	23,49	23,51	23,51	23,41	23,47	23,45	23,49	23,45	23,42	23,38	23,37	23,41	23,35	23,33	23,39	23,42	23,40	23,37	23,33	23,32	23,31	23,37	23,42	23,34	23,28	23,31	23,24	23,21	23,13	23,06	23,03	23,05	23,00	22,94	22,83	22,77	22,73	22,68	22,71	22,67	22,55	22,53	22,54	22,44	22,35	22,27	22,23	22,27	22,20	22,16	22,08	22,04	21,88	21,71	21,45	21,49	21,62	21,72	21,77	21,72	21,71	21,78	21,74	21,58	21,55	21,41	21,22	20,99	21,02	21,01	20,90	20,78	20,81	20,79	20,78	20,73	20,75	20,70	20,72	20,72	20,72	20,78	20,75	20,79	20,82	20,69	20,67	20,65	20,54	20,62	20,61	20,61	20,66	20,64	20,59	20,59	20,60	20,49	20,43	20,53	20,58	20,62	20,53	20,48	20,43	20,52	20,49	20,53	20,51	20,55	20,53	20,57	20,58	20,54	20,54	20,51	20,43	20,43	20,53	20,54	20,51	20,54	20,51	20,46	20,44	20,50	20,50	20,50	20,58	20,55	20,50	20,45	20,49	20,58	20,47	20,45	20,43	20,54	20,61	20,55	20,48	20,44	20,53	20,56	20,46	20,47	20,48	20,50	20,48	20,44	20,36	20,39	20,45	20,45	20,48	20,49	20,58	20,49	20,44	20,42	20,43	20,42	20,47	20,51	20,42	20,39	20,46	20,41	20,42	20,45	20,39	20,44	20,42	20,41	20,43	20,38	20,43	20,45	20,42	20,38	20,34	20,45	20,48	20,44	20,32	20,33	20,41	20,39	20,40	20,39	20,44	20,40	20,46	20,49	20,44	20,48	20,46	20,38	20,34	20,33	20,45	20,49	20,43	20,50	20,43	20,46	20,44	20,44	20,50	20,48	20,47	20,52	20,41	20,35	20,40	20,42	20,42	20,35	20,36	20,37	20,38	20,38	20,41	20,34	20,42	20,41	20,38	20,41	20,51	20,49	20,48	20,42	20,39	20,36	20,39	20,32	20,41	20,38	20,35	20,39	20,38	20,27	20,38	20,53	20,41	20,42	20,40	20,35	20,34	20,26	20,28	20,33	20,40	20,41	20,41	20,44	20,46	20,39	20,44	20,45	20,37	20,36	20,43	20,35	20,20	20,29	20,31	20,24	20,35	20,32	20,37	20,40	20,38	
20,43	20,31	20,31	20,32	20,32	20,26	20,29	20,46	20,33	20,48	20,48	20,36	20,33	20,36	20,31	20,29	20,33	20,39	20,32	20,40	20,44	20,39	20,42	20,42	20,46	20,39	20,47	20,55	20,42	20,42	20,47	20,45	20,47	20,45	20,36	20,48	20,45	20,38	20,40	20,51	20,45	20,38	20,35	20,39	20,50	20,37	20,36	20,34	20,33	20,36	20,38	20,39	20,42	20,51	20,48	20,42	20,42	20,47	20,57	20,50	20,45	20,46	20,49	20,47	20,34	20,37	20,37	20,41	20,53	20,47	20,42	20,56	20,46	20,39	20,47	20,39	20,42	20,51	20,50	20,52	20,51	20,40	20,38	20,43	20,46	20,43	20,44	20,47	20,54	20,44	20,47	20,38	20,50	20,57	20,41	20,47	20,42	20,44	20,47	20,49	20,49	20,47	20,47	20,43	20,42	20,44	20,48	20,49	20,53	20,50	20,44	20,47	20,47	20,53	20,53	20,52	20,43	20,46	20,51	20,52	20,45	20,44	20,47	20,45	20,47	20,55	20,57	20,43	20,44	20,56	20,52	20,43	20,46	20,48	20,58	20,56	20,52	20,51	20,46	20,52	20,57	20,48	20,48	20,59	20,58	20,57	20,56	20,54	20,51	20,54	20,63	20,65	20,51	20,50	20,52	20,52	20,59	20,50	20,50	20,49	20,48	20,52	20,60	20,63	20,53	20,51	20,52	20,46	20,56	20,59	20,59	20,57	20,58	20,66	20,70	20,58	20,54	20,60	20,58	20,62	20,61	20,60	20,65	20,58	20,68	20,91	20,99	21,00	21,03	21,09	21,10	21,09	21,19	21,20	21,32	21,35	21,28	21,21	21,25	21,26	21,38	21,36	21,38	21,49	21,67	21,74	21,86	21,82	21,88	21,93	21,97	22,00	22,04	21,95	21,91	21,81	21,67	21,76	22,02	22,29	22,36	22,33	22,44	22,54	22,56	22,55	22,73	22,84	22,84	22,88	22,87	22,89	22,87	22,88	22,97	23,02	23,04	23,07	23,06	23,03	23,03	23,11	23,14	23,21	23,23	23,22	23,26	23,33	23,33	23,31	23,30	23,31	23,29	23,29	23,28	23,29	23,32	23,37	23,42	23,44	23,39	23,38	23,39	23,37	23,29	23,31	23,32	23,46	23,49	23,35	23,31	23,38	23,40	23,27	23,27	23,33	23,37	23,39	23,32	23,38	23,33	23,35	23,39	23,42	23,43	23,47	23,39	23,42	23,48	23,40	23,43	23,48	23,48	23,46	23,44	23,44	23,39	23,30	23,31	23,35	23,45	23,48	23,42	23,47	23,44	23,38	23,39	23,35	23,39	23,47	23,48	23,44	23,47	23,49	23,51	23,50	23,49	23,45	23,45	23,44	23,49	23,48	23,50	23,50	23,55	23,49	23,50	23,53	23,47	23,45	23,45	23,50	23,54	23,59	23,56	23,55	23,51	23,47	23,49	23,47	23,52	23,49	23,53	23,55	23,53	23,57	23,59	23,57	23,58	23,62	23,61	23,61	23,60	23,66	23,60	23,55	23,60	23,63	23,63	23,62	23,61	23,67	23,63	23,59	23,55	23,63	23,62	23,55	23,65	23,57	23,47	23,55	23,59	23,57	23,56	23,56	23,56	23,54	23,51	23,47	23,47	23,45	23,49	23,50	23,48	23,43	23,42	23,44	23,46	23,51	23,43	23,40	23,39	23,31	23,31	23,26	23,17	23,15	23,12	23,10	23,03	22,88	22,88	22,87	22,80	22,84	22,77	22,66	22,61	22,62	22,55	22,51	22,43	22,31	22,29	22,28	22,20	22,15	21,99	21,86	21,68	21,53	21,62	21,85	21,85	21,83	21,77	21,78	21,80	21,77	21,68	21,53	21,46	21,21	21,05	21,00	21,02	20,99	20,88	20,82	20,89	20,84	20,77	20,75	20,76	20,72	20,72	20,81	20,81	20,71	20,73	20,78	20,70	20,64	20,70	20,62	20,61	20,66	20,63	20,62	20,56	20,54	20,59	20,56	20,45	20,50	20,57	20,63	20,59	20,56	20,51	20,48	20,53	20,51	20,51	20,52	20,60	20,53	20,58	20,54	20,49	20,46	20,44	20,44	20,43	20,48	20,53	20,47	20,47	20,48	20,47	20,45	20,49	20,47	20,49	20,60	20,56	20,53	20,45	20,44	20,47	20,44	20,41	20,38	20,49	20,57	20,52	20,48	20,45	20,44	20,45	20,44	20,32	20,48	20,48	20,43	20,46	20,33	20,34	20,42	20,50	20,42	20,38	20,47	20,43	20,37	20,41	20,44	20,44	20,43	20,39	20,30	20,39	20,40	20,44	20,39	20,37	20,37	20,34	20,34	20,37	20,50	20,33	20,36	20,37	20,43	20,39	20,38	20,39	20,45	20,43	20,32	20,37	20,43	20,34	20,45	20,44	20,41	20,42	20,43	20,46	20,36	20,42	20,51	20,47	20,35	20,35	20,41	20,46	20,40	20,42	20,39	20,40	20,47	20,50	20,48	20,46	20,48	20,55	20,51	20,39	20,32	20,41	20,43	20,38	20,44	20,47	20,38	20,40	20,39	20,39	20,45	20,45	20,42	20,38	20,51	20,49	20,47	20,48	20,46	20,35	20,39	20,38	20,45	20,35	20,31	20,40	20,44	20,39	20,38	20,50	20,33	20,34	20,41	20,42	20,37	20,34	20,35	20,38	20,41	20,38	20,38	20,47	20,47	20,38	20,39	20,46	20,51	20,43	20,42	20,34	20,32	20,25	20,34	20,35	20,35	20,31	20,40	20,48	20,44	
20,41	20,32	20,27	20,32	20,31	20,26	20,31	20,37	20,30	20,37	20,39	20,29	20,29	20,37	20,30	20,26	20,25	20,32	20,38	20,43	20,48	20,45	20,47	20,45	20,43	20,36	20,35	20,46	20,43	20,47	20,49	20,40	20,39	20,42	20,33	20,44	20,43	20,40	20,40	20,41	20,39	20,41	20,41	20,44	20,43	20,39	20,36	20,35	20,32	20,40	20,41	20,38	20,31	20,41	20,48	20,46	20,38	20,49	20,57	20,47	20,40	20,45	20,47	20,42	20,39	20,42	20,50	20,41	20,51	20,53	20,38	20,50	20,54	20,43	20,37	20,39	20,44	20,46	20,45	20,54	20,58	20,45	20,36	20,40	20,47	20,49	20,52	20,50	20,54	20,51	20,51	20,45	20,48	20,65	20,51	20,38	20,46	20,45	20,43	20,42	20,50	20,49	20,45	20,42	20,39	20,42	20,47	20,45	20,49	20,47	20,48	20,51	20,46	20,52	20,55	20,59	20,45	20,51	20,52	20,50	20,53	20,50	20,44	20,47	20,49	20,56	20,56	20,58	20,54	20,58	20,57	20,47	20,40	20,43	20,51	20,56	20,58	20,50	20,40	20,51	20,56	20,45	20,43	20,51	20,54	20,54	20,54	20,48	20,55	20,61	20,61	20,63	20,52	20,53	20,61	20,58	20,56	20,53	20,53	20,51	20,45	20,49	20,56	20,62	20,55	20,57	20,63	20,53	20,55	20,60	20,64	20,70	20,62	20,64	20,68	20,67	20,56	20,64	20,68	20,68	20,55	20,57	20,67	20,65	20,64	20,83	20,97	21,10	21,17	21,17	21,20	21,20	21,33	21,33	21,28	21,39	21,42	21,32	21,31	21,39	21,43	21,46	21,55	21,60	21,69	21,76	21,81	21,85	21,95	21,92	21,98	22,04	22,02	22,00	22,04	21,98	21,83	21,68	21,95	22,28	22,35	22,30	22,49	22,62	22,70	22,75	22,80	22,91	22,97	22,92	22,97	23,08	23,01	22,98	23,08	23,16	23,16	23,14	23,17	23,13	23,18	23,34	23,28	23,28	23,37	23,37	23,42	23,41	23,46	23,44	23,41	23,37	23,45	23,42	23,45	23,42	23,42	23,51	23,49	23,46	23,53	23,50	23,53	23,51	23,43	23,43	23,47	23,49	23,59	23,56	23,48	23,50	23,49	23,46	23,43	23,54	23,52	23,45	23,45	23,50	23,51	23,48	23,50	23,53	23,48	23,53	23,51	23,51	23,55	23,57	23,57	23,58	23,55	23,57	23,51	23,58	23,59	23,54	23,54	23,51	23,58	23,67	23,58	23,57	23,56	23,50	23,57	23,57	23,45	23,46	23,61	23,62	23,55	23,55	23,60	23,61	23,64	23,58	23,53	23,50	23,55	23,56	23,56	23,55	23,68	23,63	23,60	23,59	23,61	23,68	23,60	23,62	23,65	23,73	23,72	23,63	23,65	23,63	23,68	23,70	23,70	23,69	23,66	23,67	23,62	23,62	23,67	23,77	23,80	23,81	23,73	23,77	23,74	23,67	23,74	23,64	23,63	23,66	23,69	23,71	23,70	23,79	23,78	23,72	23,71	23,74	23,79	23,77	23,79	23,66	23,61	23,71	23,69	23,68	23,64	23,65	23,67	23,70	23,62	23,50	23,56	23,63	23,65	23,62	23,55	23,56	23,52	23,60	23,57	23,58	23,52	23,49	23,48	23,43	23,38	23,36	23,27	23,24	23,17	23,13	23,07	22,99	22,99	22,99	22,90	22,93	22,88	22,75	22,69	22,65	22,60	22,61	22,56	22,44	22,41	22,36	22,30	22,16	22,02	21,78	21,57	21,66	21,82	21,92	21,95	21,90	21,79	21,80	21,87	21,79	21,74	21,65	21,45	21,26	21,13	21,12	21,00	20,99	20,94	20,82	20,82	20,82	20,78	20,82	20,77	20,67	20,74	20,84	20,81	20,68	20,68	20,71	20,69	20,69	20,65	20,66	20,66	20,55	20,57	20,58	20,53	20,57	20,60	20,55	20,51	20,52	20,64	20,63	20,56	20,53	20,58	20,56	20,56	20,50	20,51	20,46	20,56	20,52	20,51	20,56	20,52	20,54	20,48	20,50	20,53	20,55	20,60	20,49	20,46	20,48	20,49	20,42	20,42	20,46	20,51	20,54	20,50	20,51	20,44	20,44	20,46	20,48	20,38	20,38	20,48	20,63	20,47	20,48	20,41	20,45	20,50	20,45	20,36	20,40	20,50	20,45	20,50	20,35	20,36	20,48	20,54	20,44	20,44	20,45	20,45	20,42	20,42	20,44	20,50	20,48	20,37	20,33	20,42	20,45	20,38	20,43	20,42	20,40	20,39	20,30	20,41	20,54	20,43	20,42	20,41	20,35	20,41	20,39	20,44	20,41	20,41	20,39	20,44	20,43	20,38	20,38	20,38	20,42	20,45	20,45	20,45	20,42	20,40	20,41	20,40	20,40	20,38	20,45	20,37	20,37	20,47	20,45	20,46	20,40	20,42	20,45	20,37	20,42	20,54	20,50	20,42	20,42	20,42	20,45	20,49	20,43	20,47	20,45	20,37	20,42	20,42	20,44	20,41	20,38	20,40	20,42	20,47	20,43	20,47	20,47	20,31	20,41	20,41	20,47	20,40	20,39	20,45	20,52	20,45	20,42	20,47	20,37	20,34	20,37	20,44	20,42	20,41	20,37	20,35	20,40	20,41	20,42	20,49	20,49	20,42	20,43	20,39	20,44	20,44	20,44	20,48	20,41	20,30	20,30	20,45	20,34	20,28	20,35	20,44	20,42	
20,41	20,42	20,31	20,31	20,29	20,30	20,40	20,42	20,31	20,32	20,38	20,31	20,33	20,32	20,34	20,33	20,32	20,34	20,35	20,36	20,48	20,54	20,46	20,39	20,40	20,38	20,38	20,41	20,42	20,48	20,43	20,32	20,33	20,42	20,41	20,50	20,49	20,34	20,41	20,39	20,34	20,39	20,51	20,49	20,47	20,39	20,43	20,44	20,42	20,46	20,48	20,45	20,38	20,35	20,41	20,45	20,38	20,50	20,56	20,46	20,38	20,48	20,50	20,46	20,44	20,46	20,50	20,36	20,48	20,54	20,43	20,48	20,58	20,55	20,40	20,35	20,46	20,53	20,35	20,43	20,49	20,43	20,41	20,37	20,42	20,51	20,55	20,51	20,50	20,48	20,59	20,45	20,47	20,57	20,47	20,46	20,58	20,55	20,50	20,51	20,45	20,50	20,45	20,40	20,36	20,40	20,42	20,43	20,45	20,42	20,46	20,43	20,47	20,42	20,53	20,54	20,47	20,49	20,52	20,49	20,48	20,49	20,51	20,55	20,54	20,47	20,50	20,56	20,55	20,51	20,58	20,52	20,43	20,52	20,50	20,51	20,59	20,59	20,55	20,58	20,63	20,52	20,59	20,62	20,58	20,55	20,54	20,55	20,59	20,66	20,61	20,60	20,51	20,48	20,58	20,56	20,60	20,59	20,57	20,47	20,41	20,47	20,63	20,63	20,59	20,66	20,71	20,65	20,68	20,63	20,64	20,63	20,65	20,64	20,75	20,71	20,65	20,64	20,63	20,64	20,60	20,60	20,72	20,76	20,76	20,85	20,94	21,16	21,28	21,24	21,25	21,30	21,37	21,36	21,36	21,41	21,58	21,54	21,47	21,48	21,53	21,66	21,67	21,77	21,81	21,86	21,88	21,89	22,02	22,01	22,04	22,08	22,09	22,11	22,20	22,16	22,01	21,81	21,80	22,20	22,41	22,48	22,62	22,77	22,73	22,78	22,95	23,00	23,00	22,97	23,06	23,15	23,13	23,13	23,18	23,18	23,24	23,26	23,30	23,35	23,37	23,41	23,41	23,35	23,40	23,50	23,51	23,46	23,49	23,48	23,51	23,47	23,50	23,49	23,57	23,60	23,53	23,53	23,57	23,56	23,67	23,56	23,60	23,60	23,54	23,50	23,54	23,63	23,64	23,62	23,63	23,62	23,60	23,65	23,58	23,72	23,75	23,64	23,64	23,69	23,61	23,66	23,64	23,62	23,65	23,68	23,71	23,64	23,66	23,74	23,73	23,74	23,61	23,73	23,58	23,66	23,71	23,66	23,63	23,63	23,66	23,76	23,68	23,70	23,67	23,67	23,69	23,71	23,67	23,58	23,64	23,66	23,65	23,68	23,71	23,62	23,72	23,71	23,69	23,65	23,61	23,65	23,68	23,73	23,75	23,75	23,71	23,66	23,68	23,80	23,75	23,74	23,77	23,85	23,81	23,76	23,73	23,73	23,77	23,84	23,88	23,87	23,81	23,80	23,75	23,84	23,82	23,88	23,94	23,89	23,82	23,87	23,89	23,80	23,76	23,70	23,75	23,80	23,79	23,81	23,90	23,92	23,95	23,84	23,88	23,93	23,97	23,93	23,87	23,76	23,72	23,80	23,81	23,80	23,72	23,72	23,75	23,79	23,75	23,69	23,69	23,72	23,73	23,75	23,67	23,63	23,64	23,66	23,73	23,71	23,60	23,56	23,57	23,50	23,48	23,46	23,44	23,38	23,27	23,25	23,22	23,12	23,14	23,16	23,10	23,01	22,95	22,87	22,84	22,79	22,73	22,67	22,58	22,45	22,45	22,45	22,38	22,27	22,11	21,77	21,60	21,84	22,00	22,00	21,91	21,90	21,86	21,85	21,90	21,82	21,78	21,73	21,52	21,33	21,13	21,09	21,03	21,04	20,98	20,81	20,80	20,75	20,78	20,84	20,81	20,68	20,70	20,82	20,79	20,67	20,68	20,76	20,66	20,67	20,63	20,63	20,69	20,65	20,59	20,54	20,52	20,61	20,60	20,57	20,50	20,43	20,51	20,59	20,50	20,51	20,57	20,53	20,55	20,50	20,44	20,50	20,54	20,54	20,60	20,52	20,55	20,54	20,56	20,57	20,53	20,53	20,61	20,46	20,52	20,49	20,58	20,48	20,48	20,50	20,55	20,52	20,53	20,47	20,48	20,56	20,57	20,50	20,42	20,47	20,56	20,60	20,63	20,54	20,43	20,40	20,47	20,51	20,48	20,49	20,48	20,51	20,42	20,38	20,50	20,52	20,47	20,47	20,52	20,58	20,53	20,47	20,49	20,46	20,48	20,49	20,44	20,41	20,42	20,42	20,42	20,43	20,41	20,43	20,36	20,37	20,44	20,55	20,42	20,40	20,43	20,35	20,43	20,41	20,51	20,52	20,39	20,41	20,48	20,47	20,38	20,39	20,34	20,46	20,47	20,48	20,48	20,48	20,46	20,47	20,32	20,39	20,44	20,44	20,42	20,41	20,49	20,48	20,50	20,50	20,41	20,46	20,37	20,39	20,45	20,41	20,40	20,48	20,42	20,42	20,48	20,50	20,45	20,41	20,41	20,38	20,34	20,41	20,40	20,33	20,34	20,41	20,44	20,45	20,42	20,49	20,40	20,38	20,39	20,44	20,38	20,37	20,53	20,49	20,44	20,42	20,50	20,44	20,36	20,35	20,40	20,44	20,43	20,36	20,37	20,34	20,29	20,38	20,45	20,41	20,39	20,43	20,41	20,38	20,38	20,42	20,49	20,43	20,33	20,33	20,39	20,34	20,29	20,38	20,39	20,40	
20,39	20,34	20,35	20,37	20,33	20,31	20,41	20,40	20,37	20,38	20,41	20,37	20,36	20,39	20,39	20,40	20,34	20,34	20,34	20,34	20,35	20,41	20,49	20,38	20,42	20,40	20,44	20,39	20,36	20,41	20,37	20,41	20,36	20,39	20,38	20,42	20,47	20,31	20,37	20,48	20,38	20,37	20,50	20,49	20,47	20,41	20,44	20,42	20,47	20,50	20,48	20,51	20,44	20,35	20,46	20,51	20,45	20,41	20,46	20,42	20,43	20,51	20,49	20,50	20,41	20,50	20,47	20,42	20,46	20,59	20,43	20,49	20,55	20,55	20,47	20,39	20,46	20,49	20,40	20,32	20,42	20,38	20,42	20,38	20,40	20,48	20,57	20,56	20,52	20,47	20,53	20,53	20,45	20,53	20,52	20,50	20,57	20,63	20,58	20,56	20,56	20,49	20,44	20,40	20,46	20,42	20,45	20,41	20,45	20,42	20,43	20,42	20,45	20,47	20,48	20,45	20,49	20,45	20,49	20,45	20,45	20,44	20,56	20,59	20,53	20,54	20,49	20,51	20,55	20,53	20,59	20,60	20,57	20,52	20,48	20,54	20,59	20,60	20,53	20,52	20,56	20,54	20,57	20,59	20,54	20,54	20,55	20,54	20,58	20,62	20,46	20,53	20,50	20,46	20,51	20,51	20,51	20,54	20,54	20,51	20,45	20,57	20,65	20,80	20,68	20,75	20,75	20,75	20,81	20,81	20,76	20,70	20,71	20,76	20,76	20,74	20,72	20,62	20,67	20,68	20,65	20,72	20,72	20,69	20,80	20,94	21,00	21,24	21,33	21,25	21,32	21,42	21,48	21,43	21,49	21,57	21,60	21,60	21,64	21,67	21,70	21,80	21,79	21,93	21,96	22,00	21,98	21,96	21,95	22,05	22,08	22,17	22,17	22,14	22,22	22,24	22,20	22,09	21,85	22,00	22,34	22,46	22,61	22,77	22,85	22,89	23,03	23,05	23,02	23,05	23,12	23,15	23,24	23,28	23,32	23,29	23,34	23,35	23,36	23,41	23,49	23,49	23,48	23,50	23,53	23,58	23,57	23,53	23,58	23,55	23,61	23,61	23,62	23,61	23,72	23,71	23,67	23,69	23,67	23,67	23,71	23,68	23,71	23,70	23,71	23,67	23,69	23,76	23,69	23,65	23,72	23,73	23,67	23,76	23,70	23,72	23,84	23,90	23,76	23,75	23,76	23,76	23,75	23,74	23,83	23,82	23,78	23,76	23,87	23,88	23,87	23,81	23,69	23,77	23,81	23,76	23,76	23,77	23,74	23,74	23,71	23,74	23,78	23,82	23,84	23,85	23,81	23,80	23,74	23,73	23,71	23,76	23,77	23,81	23,86	23,80	23,89	23,88	23,85	23,78	23,81	23,81	23,86	23,83	23,91	23,89	23,78	23,79	23,81	23,81	23,83	23,87	23,89	23,88	23,95	23,93	23,90	23,81	23,87	23,91	23,98	23,96	23,88	23,92	23,83	23,95	23,99	23,99	23,97	24,04	23,94	23,93	24,05	24,01	23,96	23,87	23,93	23,92	23,91	23,95	24,01	24,07	24,03	23,94	23,96	23,96	23,94	23,99	23,97	23,91	23,88	23,92	23,90	23,96	23,85	23,83	23,83	23,90	23,89	23,88	23,92	23,77	23,77	23,79	23,79	23,77	23,76	23,72	23,77	23,82	23,70	23,68	23,65	23,60	23,58	23,53	23,51	23,50	23,35	23,42	23,45	23,27	23,22	23,31	23,30	23,17	23,11	23,05	23,02	22,96	22,88	22,81	22,72	22,53	22,50	22,53	22,41	22,22	22,03	21,83	21,80	22,03	22,07	22,03	21,97	21,96	21,97	21,99	21,97	21,84	21,77	21,79	21,66	21,36	21,11	21,07	21,09	21,02	20,93	20,89	20,90	20,88	20,83	20,86	20,84	20,80	20,81	20,82	20,85	20,73	20,67	20,79	20,72	20,76	20,76	20,69	20,71	20,68	20,63	20,52	20,52	20,60	20,54	20,58	20,60	20,53	20,51	20,49	20,52	20,45	20,50	20,47	20,52	20,52	20,49	20,53	20,57	20,56	20,61	20,53	20,47	20,52	20,57	20,57	20,48	20,50	20,53	20,41	20,50	20,60	20,51	20,46	20,44	20,54	20,59	20,54	20,57	20,50	20,47	20,54	20,51	20,48	20,44	20,51	20,54	20,52	20,49	20,54	20,47	20,40	20,45	20,51	20,50	20,44	20,47	20,50	20,39	20,40	20,53	20,52	20,53	20,42	20,46	20,53	20,49	20,53	20,53	20,47	20,46	20,45	20,43	20,43	20,45	20,47	20,43	20,47	20,31	20,40	20,41	20,36	20,47	20,48	20,42	20,39	20,46	20,49	20,51	20,40	20,43	20,53	20,39	20,33	20,48	20,50	20,46	20,43	20,44	20,48	20,50	20,42	20,45	20,39	20,36	20,43	20,39	20,44	20,40	20,36	20,35	20,38	20,45	20,50	20,50	20,42	20,44	20,41	20,34	20,38	20,50	20,39	20,39	20,44	20,42	20,40	20,45	20,44	20,38	20,33	20,43	20,43	20,32	20,39	20,41	20,47	20,45	20,42	20,52	20,44	20,43	20,48	20,49	20,45	20,40	20,46	20,35	20,35	20,56	20,44	20,33	20,30	20,45	20,50	20,40	20,38	20,35	20,39	20,43	20,35	20,37	20,38	20,39	20,43	20,47	20,47	20,46	20,48	20,51	20,34	20,33	20,35	20,38	20,38	20,37	20,34	20,44	20,48	20,44	20,39	20,38	20,38	
20,41	20,25	20,37	20,37	20,30	20,24	20,37	20,38	20,37	20,30	20,33	20,33	20,37	20,33	20,40	20,39	20,34	20,23	20,35	20,38	20,33	20,32	20,33	20,36	20,32	20,36	20,43	20,40	20,32	20,30	20,37	20,37	20,39	20,37	20,35	20,39	20,46	20,38	20,34	20,41	20,39	20,41	20,45	20,42	20,43	20,38	20,40	20,35	20,39	20,49	20,47	20,45	20,41	20,37	20,45	20,47	20,40	20,33	20,49	20,35	20,28	20,41	20,45	20,43	20,37	20,43	20,46	20,42	20,44	20,47	20,41	20,46	20,51	20,51	20,40	20,37	20,44	20,48	20,41	20,40	20,38	20,42	20,47	20,45	20,43	20,51	20,47	20,48	20,50	20,46	20,50	20,42	20,45	20,57	20,56	20,52	20,50	20,52	20,54	20,52	20,48	20,46	20,36	20,35	20,49	20,50	20,49	20,43	20,44	20,47	20,42	20,49	20,55	20,51	20,47	20,42	20,41	20,51	20,49	20,47	20,50	20,53	20,59	20,56	20,45	20,54	20,57	20,48	20,53	20,61	20,56	20,58	20,54	20,48	20,44	20,51	20,57	20,56	20,48	20,42	20,51	20,53	20,52	20,47	20,49	20,52	20,54	20,53	20,52	20,51	20,39	20,48	20,54	20,47	20,56	20,62	20,54	20,53	20,60	20,59	20,54	20,63	20,70	20,88	20,91	20,87	20,87	20,86	20,93	21,02	20,97	20,84	20,88	20,87	20,79	20,79	20,79	20,77	20,79	20,83	20,75	20,77	20,79	20,76	20,84	20,94	21,10	21,32	21,36	21,35	21,45	21,57	21,55	21,51	21,55	21,67	21,66	21,68	21,69	21,76	21,80	21,91	21,88	21,96	22,11	22,06	22,04	21,96	21,96	21,98	22,05	22,11	22,22	22,22	22,22	22,26	22,35	22,24	22,05	21,87	22,15	22,39	22,59	22,73	22,83	22,99	23,03	22,93	23,02	23,15	23,20	23,18	23,16	23,30	23,43	23,45	23,40	23,43	23,44	23,43	23,50	23,50	23,51	23,54	23,58	23,59	23,61	23,61	23,58	23,66	23,68	23,70	23,80	23,79	23,78	23,78	23,76	23,86	23,83	23,71	23,80	23,84	23,84	23,83	23,77	23,83	23,84	23,86	23,79	23,76	23,80	23,79	23,80	23,84	23,79	23,77	23,89	23,96	23,89	23,81	23,84	23,77	23,79	23,87	23,90	23,81	23,89	23,89	23,97	23,86	23,90	23,87	23,84	23,85	23,93	23,92	23,88	23,91	23,85	23,85	23,84	23,80	23,84	23,88	23,88	23,93	23,91	23,84	23,85	23,87	23,91	23,88	23,93	23,88	23,94	24,05	24,03	23,92	23,89	23,91	23,88	23,89	23,91	23,94	23,95	23,96	23,91	23,92	23,95	23,96	24,01	24,06	24,00	23,98	24,00	24,02	23,95	23,90	23,92	24,02	23,99	23,94	23,92	23,95	23,98	24,05	24,04	24,05	24,07	24,02	24,02	24,01	24,04	24,06	24,06	24,05	24,06	23,95	24,02	24,10	24,12	24,07	24,13	24,08	23,97	24,01	24,08	24,09	24,06	24,00	24,00	24,02	23,98	23,98	23,96	23,95	23,92	23,89	23,96	23,94	24,01	23,99	23,94	23,92	23,89	23,91	23,84	23,83	23,81	23,79	23,85	23,86	23,80	23,72	23,69	23,64	23,63	23,59	23,43	23,48	23,50	23,37	23,29	23,31	23,31	23,25	23,21	23,19	23,09	23,01	22,93	22,87	22,79	22,69	22,63	22,59	22,40	22,14	21,88	21,84	21,97	22,08	22,08	22,09	22,03	22,01	21,97	21,98	22,04	21,96	21,82	21,83	21,66	21,41	21,24	21,21	21,14	21,00	20,99	20,95	20,95	20,94	20,87	20,87	20,88	20,87	20,88	20,88	20,91	20,78	20,74	20,75	20,73	20,75	20,75	20,72	20,77	20,75	20,62	20,65	20,64	20,59	20,53	20,54	20,63	20,55	20,56	20,58	20,53	20,53	20,56	20,52	20,54	20,52	20,56	20,55	20,50	20,56	20,59	20,52	20,50	20,49	20,58	20,63	20,49	20,48	20,56	20,45	20,55	20,51	20,46	20,41	20,49	20,56	20,54	20,51	20,52	20,51	20,51	20,59	20,52	20,42	20,45	20,50	20,44	20,43	20,42	20,48	20,51	20,39	20,47	20,45	20,42	20,45	20,43	20,51	20,43	20,40	20,46	20,42	20,47	20,49	20,48	20,48	20,49	20,44	20,43	20,48	20,51	20,43	20,42	20,37	20,45	20,50	20,47	20,41	20,36	20,43	20,55	20,43	20,41	20,46	20,41	20,38	20,41	20,51	20,45	20,39	20,47	20,47	20,42	20,42	20,40	20,44	20,47	20,43	20,40	20,47	20,45	20,45	20,43	20,36	20,30	20,39	20,38	20,37	20,39	20,36	20,31	20,36	20,47	20,52	20,47	20,41	20,46	20,51	20,43	20,45	20,43	20,40	20,41	20,36	20,44	20,36	20,34	20,32	20,35	20,36	20,38	20,40	20,39	20,47	20,37	20,40	20,44	20,40	20,42	20,38	20,44	20,50	20,50	20,50	20,40	20,43	20,42	20,44	20,47	20,39	20,38	20,37	20,47	20,53	20,52	20,43	20,40	20,39	20,38	20,39	20,30	20,28	20,32	20,42	20,41	20,37	20,48	20,41	20,44	20,39	20,28	20,37	20,40	20,39	20,51	20,43	20,34	20,45	20,46	20,42	20,34	20,34	
20,33	20,18	20,30	20,38	20,26	20,33	20,43	20,42	20,47	20,45	20,27	20,31	20,33	20,36	20,34	20,38	20,30	20,24	20,23	20,47	20,43	20,38	20,35	20,38	20,28	20,36	20,40	20,36	20,35	20,44	20,50	20,46	20,42	20,40	20,39	20,48	20,42	20,36	20,37	20,38	20,35	20,43	20,44	20,44	20,40	20,44	20,50	20,39	20,39	20,42	20,44	20,46	20,42	20,42	20,42	20,45	20,39	20,34	20,40	20,41	20,38	20,43	20,40	20,38	20,27	20,36	20,45	20,43	20,43	20,44	20,43	20,46	20,41	20,46	20,41	20,41	20,45	20,40	20,41	20,50	20,52	20,46	20,53	20,51	20,37	20,49	20,59	20,49	20,51	20,41	20,45	20,45	20,41	20,59	20,60	20,53	20,44	20,46	20,45	20,44	20,48	20,49	20,39	20,40	20,51	20,58	20,55	20,46	20,53	20,49	20,38	20,43	20,51	20,48	20,48	20,44	20,46	20,55	20,52	20,47	20,52	20,55	20,54	20,56	20,50	20,57	20,58	20,53	20,45	20,49	20,58	20,62	20,51	20,49	20,50	20,56	20,56	20,60	20,54	20,55	20,53	20,52	20,53	20,48	20,55	20,50	20,50	20,52	20,55	20,54	20,49	20,49	20,47	20,54	20,61	20,61	20,61	20,64	20,64	20,60	20,65	20,77	20,81	20,97	21,08	21,16	21,20	21,22	21,28	21,33	21,27	21,23	21,27	21,26	21,15	21,08	21,06	20,94	20,93	20,96	20,91	20,89	20,90	20,92	20,93	20,99	21,18	21,42	21,52	21,59	21,67	21,67	21,69	21,64	21,74	21,81	21,91	21,93	21,95	21,95	22,03	22,11	22,14	22,12	22,18	22,09	22,07	22,07	22,13	22,05	22,06	22,16	22,21	22,24	22,24	22,22	22,34	22,36	22,25	22,03	22,05	22,30	22,59	22,76	22,87	22,93	23,06	23,10	23,08	23,20	23,20	23,32	23,30	23,40	23,48	23,50	23,42	23,45	23,50	23,51	23,58	23,60	23,59	23,61	23,66	23,67	23,69	23,73	23,76	23,75	23,78	23,76	23,90	23,87	23,78	23,82	23,83	23,94	23,91	23,80	23,84	23,93	23,98	23,92	23,87	23,88	23,94	23,98	23,98	23,96	23,90	23,86	23,93	23,99	23,89	23,89	23,99	23,96	23,98	23,91	23,93	23,92	23,90	23,89	24,02	23,97	23,98	23,96	23,96	23,90	23,94	24,03	23,99	23,94	24,01	24,05	24,03	24,03	23,96	23,95	24,01	24,00	23,99	23,99	23,99	24,00	23,96	23,94	24,00	24,03	24,11	24,02	23,98	23,96	24,04	24,15	24,12	23,99	24,02	24,03	23,99	23,98	23,99	23,99	24,06	24,04	24,02	24,07	24,06	24,10	24,09	24,03	23,99	24,03	24,11	24,04	23,99	23,96	24,02	24,07	24,05	24,02	24,02	24,12	24,13	24,22	24,17	24,08	24,11	24,08	24,06	24,14	24,12	24,08	24,15	24,11	24,12	24,09	24,14	24,16	24,18	24,17	24,12	24,15	24,09	24,08	24,20	24,19	24,16	24,05	24,11	24,17	24,16	24,07	23,99	24,06	24,02	24,01	24,00	23,96	23,98	24,03	24,05	24,05	23,94	23,97	23,91	23,91	23,87	23,88	23,86	23,93	23,82	23,74	23,79	23,74	23,68	23,66	23,54	23,57	23,58	23,47	23,38	23,41	23,37	23,30	23,29	23,25	23,28	23,11	22,94	22,89	22,88	22,75	22,67	22,57	22,36	22,06	21,97	22,06	22,08	22,13	22,16	22,22	22,09	22,07	22,03	22,07	22,03	21,91	21,88	21,87	21,70	21,46	21,32	21,40	21,28	21,14	21,10	21,07	20,98	20,99	20,99	20,94	20,96	20,91	20,90	20,91	20,87	20,84	20,76	20,81	20,77	20,79	20,76	20,70	20,72	20,78	20,68	20,61	20,67	20,62	20,59	20,63	20,63	20,53	20,58	20,62	20,56	20,54	20,56	20,51	20,54	20,52	20,46	20,56	20,51	20,56	20,65	20,54	20,47	20,52	20,51	20,58	20,57	20,50	20,52	20,55	20,50	20,43	20,46	20,49	20,48	20,56	20,52	20,48	20,53	20,50	20,49	20,61	20,61	20,45	20,49	20,50	20,52	20,55	20,52	20,44	20,47	20,44	20,46	20,51	20,43	20,51	20,43	20,45	20,42	20,34	20,43	20,48	20,49	20,52	20,49	20,46	20,53	20,44	20,38	20,44	20,44	20,45	20,43	20,40	20,46	20,43	20,41	20,39	20,36	20,40	20,49	20,41	20,36	20,35	20,41	20,36	20,43	20,46	20,45	20,39	20,47	20,47	20,33	20,37	20,41	20,42	20,40	20,43	20,39	20,43	20,48	20,47	20,54	20,47	20,40	20,48	20,47	20,40	20,39	20,40	20,31	20,35	20,52	20,58	20,50	20,44	20,40	20,49	20,51	20,47	20,44	20,36	20,39	20,29	20,40	20,43	20,39	20,38	20,38	20,38	20,33	20,34	20,46	20,46	20,38	20,35	20,34	20,42	20,48	20,46	20,44	20,57	20,55	20,48	20,41	20,44	20,46	20,41	20,36	20,30	20,40	20,42	20,48	20,46	20,47	20,41	20,45	20,44	20,35	20,42	20,42	20,41	20,38	20,41	20,35	20,37	20,54	20,46	20,36	20,46	20,41	20,33	20,38	20,39	20,44	20,41	20,37	20,43	20,46	20,48	20,33	20,34	
20,39	20,31	20,25	20,33	20,32	20,26	20,27	20,38	20,39	20,42	20,27	20,30	20,31	20,32	20,27	20,35	20,38	20,37	20,31	20,36	20,34	20,41	20,34	20,35	20,27	20,25	20,34	20,37	20,31	20,31	20,43	20,48	20,43	20,41	20,42	20,37	20,39	20,30	20,38	20,49	20,43	20,45	20,46	20,40	20,46	20,45	20,52	20,49	20,40	20,43	20,45	20,39	20,34	20,36	20,42	20,48	20,42	20,39	20,31	20,42	20,46	20,52	20,47	20,39	20,35	20,43	20,52	20,41	20,42	20,46	20,45	20,49	20,39	20,39	20,47	20,44	20,42	20,45	20,43	20,48	20,47	20,43	20,52	20,55	20,32	20,35	20,46	20,51	20,53	20,47	20,51	20,48	20,44	20,59	20,53	20,45	20,45	20,39	20,43	20,43	20,45	20,54	20,41	20,46	20,50	20,51	20,49	20,47	20,39	20,43	20,46	20,43	20,46	20,48	20,44	20,45	20,42	20,45	20,46	20,45	20,54	20,56	20,52	20,48	20,47	20,54	20,55	20,58	20,55	20,43	20,51	20,56	20,45	20,47	20,56	20,60	20,59	20,55	20,55	20,51	20,56	20,52	20,53	20,53	20,54	20,50	20,47	20,54	20,52	20,53	20,51	20,55	20,50	20,50	20,51	20,57	20,58	20,59	20,65	20,71	20,80	20,98	21,12	21,35	21,35	21,36	21,42	21,50	21,53	21,59	21,64	21,67	21,70	21,68	21,65	21,63	21,56	21,42	21,36	21,23	21,19	21,07	21,07	21,03	21,11	21,12	21,29	21,61	21,77	21,78	21,85	21,80	21,80	21,81	21,92	22,03	22,06	22,13	22,19	22,19	22,25	22,28	22,34	22,35	22,38	22,22	22,00	22,08	22,18	22,18	22,13	22,17	22,18	22,25	22,20	22,28	22,34	22,33	22,36	22,26	22,03	22,01	22,45	22,73	22,85	22,89	23,06	23,21	23,11	23,20	23,28	23,35	23,42	23,36	23,46	23,46	23,46	23,47	23,49	23,62	23,65	23,69	23,68	23,73	23,70	23,70	23,76	23,73	23,84	23,83	23,75	23,83	23,93	23,94	23,88	23,91	23,87	23,96	23,97	23,97	23,91	23,93	24,01	23,97	23,98	23,94	24,01	24,09	24,07	24,00	24,00	23,97	23,95	23,98	23,94	23,98	24,03	24,08	24,08	23,98	23,96	24,08	24,05	24,06	24,06	24,10	24,10	24,01	24,06	24,03	23,96	24,11	24,05	24,08	24,08	24,13	24,13	24,09	24,06	24,03	24,05	24,02	24,06	24,11	24,08	24,07	24,01	24,07	24,17	24,11	24,15	24,06	24,06	24,05	24,06	24,12	24,12	24,11	24,16	24,13	24,05	24,03	24,08	24,10	24,08	24,11	24,16	24,18	24,18	24,19	24,13	24,14	24,08	24,12	24,13	24,07	23,98	24,14	24,18	24,16	24,13	24,09	24,20	24,20	24,19	24,22	24,24	24,23	24,20	24,22	24,13	24,18	24,26	24,19	24,10	24,09	24,19	24,14	24,17	24,22	24,22	24,23	24,18	24,19	24,14	24,20	24,22	24,21	24,20	24,18	24,24	24,19	24,12	24,11	24,10	24,08	24,10	24,10	24,07	23,97	24,01	24,01	24,07	24,06	24,06	23,95	23,98	23,95	23,96	23,98	23,93	23,89	23,85	23,79	23,83	23,80	23,70	23,66	23,60	23,58	23,58	23,43	23,41	23,39	23,43	23,34	23,37	23,26	23,28	23,19	23,06	22,93	22,88	22,78	22,67	22,47	22,16	21,97	22,06	22,26	22,24	22,19	22,20	22,24	22,13	22,07	22,11	22,08	22,11	21,91	21,90	21,95	21,77	21,54	21,43	21,41	21,30	21,19	21,16	21,09	21,09	21,11	21,11	21,03	21,03	20,90	20,93	21,01	20,93	20,85	20,89	20,88	20,93	20,86	20,81	20,77	20,78	20,73	20,69	20,63	20,61	20,58	20,58	20,67	20,66	20,63	20,57	20,60	20,56	20,55	20,53	20,51	20,45	20,42	20,46	20,51	20,57	20,52	20,65	20,60	20,54	20,51	20,53	20,56	20,61	20,51	20,50	20,47	20,51	20,44	20,48	20,60	20,48	20,47	20,51	20,51	20,49	20,48	20,48	20,51	20,51	20,49	20,47	20,44	20,44	20,62	20,60	20,41	20,44	20,47	20,45	20,54	20,38	20,45	20,48	20,43	20,43	20,36	20,48	20,45	20,40	20,45	20,52	20,46	20,46	20,48	20,40	20,38	20,44	20,42	20,41	20,34	20,38	20,49	20,44	20,41	20,34	20,40	20,37	20,35	20,31	20,35	20,37	20,35	20,50	20,45	20,42	20,36	20,45	20,44	20,36	20,32	20,37	20,34	20,37	20,37	20,37	20,48	20,51	20,50	20,45	20,43	20,43	20,40	20,44	20,42	20,38	20,38	20,32	20,43	20,47	20,46	20,45	20,42	20,39	20,38	20,35	20,36	20,46	20,42	20,46	20,37	20,40	20,43	20,48	20,40	20,42	20,34	20,33	20,35	20,44	20,38	20,32	20,42	20,40	20,47	20,53	20,45	20,45	20,54	20,52	20,40	20,41	20,44	20,34	20,45	20,41	20,33	20,36	20,35	20,37	20,41	20,47	20,41	20,41	20,40	20,31	20,33	20,40	20,46	20,51	20,50	20,48	20,43	20,50	20,47	20,39	20,44	20,40	20,34	20,39	20,33	20,35	20,34	20,35	20,41	20,37	20,39	20,37	20,38	
20,36	20,42	20,34	20,37	20,36	20,17	20,11	20,33	20,34	20,36	20,34	20,34	20,31	20,31	20,33	20,27	20,41	20,41	20,42	20,46	20,43	20,44	20,37	20,37	20,35	20,27	20,35	20,40	20,34	20,28	20,39	20,49	20,42	20,33	20,40	20,41	20,34	20,33	20,40	20,49	20,48	20,45	20,43	20,41	20,42	20,47	20,48	20,39	20,39	20,34	20,51	20,47	20,40	20,41	20,48	20,51	20,42	20,37	20,37	20,40	20,44	20,45	20,50	20,52	20,33	20,42	20,47	20,44	20,45	20,41	20,41	20,45	20,44	20,47	20,52	20,45	20,52	20,48	20,44	20,42	20,50	20,46	20,41	20,43	20,40	20,47	20,45	20,45	20,47	20,42	20,57	20,56	20,44	20,54	20,47	20,44	20,58	20,44	20,43	20,49	20,50	20,50	20,34	20,44	20,46	20,42	20,49	20,41	20,35	20,40	20,53	20,52	20,52	20,48	20,51	20,45	20,44	20,47	20,42	20,39	20,41	20,49	20,49	20,53	20,44	20,53	20,55	20,60	20,57	20,52	20,49	20,47	20,48	20,52	20,58	20,60	20,60	20,55	20,46	20,45	20,48	20,52	20,53	20,56	20,58	20,51	20,45	20,49	20,57	20,53	20,47	20,55	20,56	20,46	20,50	20,56	20,53	20,58	20,73	20,95	21,03	21,17	21,32	21,43	21,37	21,25	21,25	21,27	21,35	21,45	21,52	21,58	21,72	21,89	21,96	21,96	21,95	21,91	21,90	21,84	21,72	21,57	21,42	21,43	21,40	21,35	21,53	21,77	21,91	21,94	22,01	22,04	22,05	21,98	22,11	22,29	22,33	22,39	22,40	22,47	22,55	22,59	22,58	22,54	22,50	22,32	22,07	22,04	22,10	22,07	22,13	22,19	22,23	22,26	22,30	22,31	22,37	22,39	22,39	22,44	22,17	21,94	22,22	22,69	22,83	22,90	23,02	23,15	23,13	23,21	23,34	23,43	23,33	23,34	23,45	23,41	23,46	23,50	23,56	23,62	23,76	23,81	23,74	23,76	23,76	23,69	23,81	23,83	23,85	23,87	23,88	23,92	23,97	24,00	24,00	23,99	23,96	24,05	24,02	23,98	23,97	24,01	24,03	24,07	24,12	24,07	24,10	24,19	24,11	24,03	24,08	24,04	24,01	24,00	24,03	24,05	24,14	24,13	24,12	24,08	24,01	24,17	24,21	24,19	24,14	24,16	24,20	24,16	24,18	24,16	24,05	24,14	24,11	24,19	24,22	24,20	24,25	24,15	24,20	24,16	24,07	24,06	24,12	24,16	24,10	24,13	24,08	24,14	24,18	24,15	24,15	24,08	24,11	24,14	24,13	24,18	24,16	24,18	24,22	24,18	24,17	24,16	24,10	24,20	24,21	24,18	24,26	24,23	24,23	24,24	24,19	24,25	24,25	24,18	24,22	24,10	24,11	24,17	24,22	24,23	24,21	24,14	24,21	24,25	24,21	24,25	24,29	24,28	24,24	24,23	24,24	24,26	24,33	24,28	24,19	24,08	24,22	24,20	24,23	24,31	24,29	24,28	24,28	24,20	24,19	24,19	24,22	24,19	24,09	24,17	24,19	24,13	24,10	24,12	24,12	24,08	24,06	24,09	24,06	24,02	24,03	24,05	24,06	24,11	24,08	23,95	23,95	23,96	23,97	24,01	23,96	23,89	23,85	23,95	23,92	23,82	23,74	23,74	23,69	23,65	23,60	23,56	23,52	23,44	23,45	23,45	23,39	23,26	23,17	23,19	23,09	22,98	22,89	22,73	22,64	22,38	22,02	22,03	22,24	22,38	22,33	22,25	22,22	22,27	22,21	22,13	22,10	22,11	22,11	22,07	22,00	22,04	21,84	21,57	21,46	21,42	21,36	21,33	21,34	21,28	21,21	21,17	21,19	21,07	21,05	21,03	21,08	21,11	21,05	20,96	20,94	20,93	20,96	20,96	20,88	20,82	20,83	20,78	20,74	20,68	20,61	20,54	20,53	20,57	20,57	20,58	20,62	20,63	20,61	20,60	20,56	20,53	20,45	20,41	20,50	20,56	20,62	20,59	20,58	20,60	20,57	20,57	20,57	20,54	20,50	20,51	20,50	20,49	20,52	20,47	20,48	20,60	20,49	20,44	20,46	20,50	20,51	20,49	20,47	20,54	20,52	20,51	20,49	20,38	20,42	20,57	20,61	20,43	20,39	20,48	20,46	20,46	20,34	20,34	20,42	20,51	20,49	20,40	20,43	20,45	20,41	20,40	20,41	20,52	20,48	20,48	20,47	20,42	20,44	20,38	20,46	20,33	20,36	20,47	20,46	20,36	20,37	20,44	20,40	20,36	20,31	20,38	20,46	20,41	20,42	20,45	20,43	20,38	20,42	20,46	20,43	20,35	20,33	20,30	20,33	20,39	20,36	20,39	20,42	20,46	20,44	20,40	20,39	20,43	20,45	20,44	20,42	20,41	20,38	20,46	20,45	20,41	20,39	20,40	20,45	20,47	20,37	20,33	20,43	20,41	20,43	20,52	20,47	20,49	20,40	20,41	20,35	20,28	20,24	20,38	20,43	20,40	20,36	20,39	20,39	20,42	20,49	20,46	20,45	20,44	20,43	20,49	20,42	20,37	20,36	20,42	20,36	20,36	20,40	20,34	20,46	20,36	20,49	20,43	20,39	20,38	20,30	20,34	20,39	20,43	20,45	20,48	20,48	20,39	20,41	20,43	20,35	20,44	20,42	20,35	20,41	20,41	20,35	20,41	20,42	20,31	20,30	20,31	20,36	20,42	
20,30	20,36	20,33	20,31	20,26	20,18	20,25	20,35	20,30	20,34	20,35	20,37	20,42	20,33	20,33	20,26	20,32	20,36	20,34	20,46	20,48	20,47	20,48	20,33	20,40	20,31	20,40	20,38	20,34	20,35	20,36	20,38	20,38	20,34	20,39	20,44	20,39	20,39	20,49	20,47	20,51	20,45	20,41	20,45	20,38	20,39	20,44	20,42	20,37	20,37	20,42	20,41	20,39	20,44	20,47	20,38	20,33	20,33	20,36	20,40	20,40	20,44	20,39	20,48	20,38	20,37	20,40	20,38	20,40	20,49	20,35	20,46	20,48	20,52	20,48	20,42	20,46	20,45	20,43	20,41	20,44	20,47	20,43	20,43	20,36	20,48	20,53	20,48	20,44	20,45	20,45	20,44	20,47	20,57	20,48	20,45	20,52	20,42	20,39	20,50	20,49	20,50	20,35	20,42	20,43	20,49	20,49	20,47	20,42	20,47	20,42	20,41	20,44	20,46	20,57	20,55	20,42	20,52	20,57	20,40	20,45	20,49	20,52	20,51	20,51	20,54	20,53	20,52	20,59	20,50	20,55	20,56	20,52	20,58	20,55	20,54	20,55	20,53	20,49	20,52	20,51	20,51	20,54	20,54	20,59	20,56	20,45	20,46	20,61	20,60	20,50	20,55	20,57	20,52	20,54	20,63	20,57	20,71	20,90	21,10	21,18	21,18	21,11	21,15	21,01	20,89	20,92	20,87	20,92	21,11	21,16	21,19	21,35	21,56	21,67	21,76	21,82	21,96	22,11	22,21	22,16	22,11	22,02	22,00	21,98	21,88	21,91	22,05	22,13	22,20	22,25	22,28	22,28	22,18	22,31	22,52	22,63	22,55	22,65	22,69	22,80	22,86	22,88	22,78	22,69	22,43	22,16	22,15	22,19	22,07	22,12	22,17	22,25	22,24	22,31	22,38	22,41	22,46	22,44	22,49	22,35	22,11	22,08	22,46	22,73	22,88	23,05	23,15	23,15	23,25	23,27	23,38	23,37	23,27	23,44	23,46	23,48	23,55	23,57	23,64	23,71	23,81	23,76	23,77	23,76	23,77	23,83	23,88	23,85	23,86	23,94	23,88	24,01	24,01	24,00	24,06	24,03	24,09	24,10	24,04	24,06	24,08	24,14	24,12	24,17	24,19	24,14	24,14	24,16	24,10	24,13	24,10	24,06	24,11	24,17	24,17	24,23	24,20	24,22	24,20	24,17	24,22	24,30	24,26	24,21	24,24	24,19	24,21	24,26	24,22	24,16	24,19	24,15	24,20	24,29	24,23	24,21	24,18	24,22	24,25	24,10	24,11	24,15	24,12	24,12	24,20	24,18	24,19	24,23	24,17	24,16	24,20	24,19	24,16	24,22	24,22	24,31	24,27	24,16	24,11	24,22	24,18	24,11	24,23	24,33	24,27	24,27	24,25	24,27	24,27	24,22	24,30	24,35	24,31	24,21	24,23	24,24	24,23	24,27	24,27	24,27	24,19	24,22	24,22	24,26	24,28	24,34	24,33	24,23	24,24	24,28	24,33	24,32	24,30	24,22	24,16	24,26	24,27	24,30	24,35	24,37	24,29	24,29	24,20	24,21	24,31	24,26	24,24	24,10	24,09	24,18	24,15	24,14	24,17	24,13	24,09	24,01	24,12	24,13	24,04	24,02	24,02	24,10	24,07	24,09	24,02	24,02	24,02	23,96	24,04	23,98	23,94	23,92	23,95	23,95	23,82	23,77	23,85	23,75	23,72	23,62	23,55	23,57	23,53	23,49	23,39	23,36	23,31	23,24	23,19	23,09	22,99	22,93	22,71	22,58	22,29	22,11	22,28	22,41	22,44	22,34	22,27	22,24	22,24	22,24	22,22	22,18	22,17	22,21	22,15	22,09	22,04	21,88	21,66	21,51	21,53	21,52	21,52	21,45	21,46	21,35	21,30	21,30	21,25	21,23	21,17	21,16	21,19	21,17	21,09	21,06	21,05	21,02	21,03	20,90	20,89	20,84	20,83	20,74	20,69	20,62	20,58	20,60	20,56	20,58	20,55	20,59	20,64	20,56	20,57	20,58	20,54	20,51	20,45	20,43	20,52	20,64	20,64	20,57	20,56	20,58	20,60	20,60	20,63	20,50	20,50	20,52	20,52	20,57	20,48	20,45	20,53	20,54	20,47	20,49	20,48	20,51	20,51	20,51	20,53	20,50	20,51	20,50	20,50	20,41	20,44	20,53	20,42	20,40	20,42	20,48	20,49	20,39	20,38	20,45	20,55	20,57	20,41	20,39	20,39	20,42	20,45	20,46	20,58	20,60	20,62	20,50	20,46	20,38	20,36	20,36	20,32	20,37	20,38	20,46	20,39	20,32	20,44	20,36	20,42	20,45	20,41	20,42	20,52	20,44	20,42	20,44	20,33	20,31	20,41	20,37	20,32	20,32	20,30	20,31	20,45	20,43	20,37	20,38	20,34	20,35	20,35	20,40	20,41	20,52	20,45	20,37	20,40	20,48	20,50	20,47	20,41	20,40	20,34	20,48	20,51	20,43	20,42	20,35	20,37	20,41	20,45	20,47	20,46	20,43	20,31	20,35	20,37	20,30	20,40	20,43	20,49	20,39	20,40	20,41	20,41	20,47	20,45	20,50	20,43	20,37	20,49	20,45	20,35	20,26	20,34	20,36	20,39	20,40	20,36	20,45	20,44	20,43	20,45	20,35	20,32	20,33	20,31	20,38	20,36	20,38	20,42	20,44	20,41	20,29	20,36	20,34	20,43	20,44	20,42	20,38	20,38	20,39	20,37	20,41	20,32	20,24	20,35	20,36	20,37	
20,35	20,30	20,25	20,28	20,24	20,29	20,32	20,34	20,42	20,43	20,43	20,39	20,31	20,31	20,37	20,31	20,34	20,38	20,28	20,42	20,47	20,37	20,45	20,40	20,42	20,44	20,40	20,34	20,38	20,37	20,30	20,39	20,38	20,33	20,39	20,47	20,43	20,46	20,50	20,42	20,48	20,40	20,45	20,46	20,45	20,39	20,45	20,40	20,42	20,47	20,42	20,44	20,44	20,43	20,49	20,40	20,34	20,36	20,44	20,51	20,47	20,48	20,40	20,46	20,44	20,38	20,33	20,33	20,39	20,46	20,38	20,37	20,46	20,48	20,50	20,42	20,46	20,46	20,41	20,44	20,48	20,44	20,45	20,42	20,40	20,47	20,49	20,48	20,41	20,45	20,49	20,41	20,45	20,58	20,59	20,47	20,47	20,50	20,41	20,42	20,45	20,45	20,33	20,38	20,48	20,46	20,50	20,47	20,49	20,50	20,44	20,40	20,50	20,49	20,55	20,49	20,42	20,44	20,60	20,49	20,50	20,50	20,50	20,51	20,53	20,59	20,59	20,53	20,54	20,55	20,55	20,58	20,51	20,51	20,54	20,59	20,62	20,54	20,49	20,46	20,58	20,52	20,51	20,51	20,47	20,52	20,51	20,54	20,59	20,63	20,63	20,63	20,59	20,53	20,61	20,71	20,68	20,86	21,02	21,06	21,08	21,08	20,87	20,66	20,69	20,70	20,73	20,75	20,84	20,94	20,86	20,84	20,90	21,00	21,12	21,18	21,33	21,53	21,74	21,91	21,93	22,06	22,13	22,24	22,33	22,38	22,38	22,41	22,38	22,36	22,31	22,34	22,35	22,35	22,50	22,68	22,79	22,74	22,79	22,88	22,94	23,01	23,01	23,04	22,88	22,54	22,23	22,13	22,18	22,10	22,13	22,20	22,28	22,27	22,25	22,28	22,39	22,51	22,47	22,60	22,55	22,30	22,14	22,23	22,58	22,89	22,96	23,05	23,20	23,26	23,23	23,33	23,34	23,38	23,47	23,48	23,53	23,59	23,57	23,51	23,66	23,75	23,77	23,80	23,74	23,81	23,92	23,90	23,88	23,94	23,97	23,95	23,93	24,05	24,09	24,02	24,07	24,10	24,10	24,11	24,16	24,18	24,23	24,19	24,19	24,21	24,19	24,13	24,16	24,17	24,17	24,17	24,22	24,20	24,21	24,25	24,22	24,25	24,22	24,22	24,24	24,27	24,34	24,27	24,28	24,28	24,26	24,25	24,31	24,28	24,27	24,31	24,33	24,28	24,29	24,32	24,27	24,22	24,27	24,29	24,20	24,20	24,20	24,15	24,16	24,27	24,25	24,24	24,19	24,24	24,20	24,24	24,27	24,33	24,32	24,33	24,29	24,26	24,18	24,18	24,16	24,19	24,23	24,27	24,30	24,31	24,28	24,35	24,37	24,38	24,31	24,25	24,27	24,32	24,23	24,23	24,33	24,35	24,33	24,27	24,30	24,31	24,21	24,22	24,27	24,34	24,37	24,39	24,32	24,33	24,36	24,29	24,31	24,30	24,27	24,24	24,34	24,29	24,31	24,36	24,39	24,38	24,26	24,19	24,30	24,41	24,35	24,30	24,23	24,17	24,18	24,17	24,16	24,18	24,22	24,22	24,13	24,14	24,15	24,02	24,02	24,00	24,13	24,09	24,08	24,07	24,07	24,09	24,03	24,01	23,97	23,98	23,98	23,97	23,90	23,85	23,79	23,82	23,77	23,72	23,71	23,61	23,60	23,57	23,48	23,44	23,38	23,36	23,29	23,18	23,05	23,03	22,84	22,57	22,45	22,21	22,25	22,48	22,45	22,41	22,40	22,34	22,35	22,27	22,28	22,24	22,25	22,21	22,23	22,17	22,11	22,04	21,96	21,82	21,73	21,79	21,83	21,74	21,69	21,67	21,59	21,51	21,52	21,46	21,46	21,40	21,26	21,25	21,21	21,12	21,19	21,18	21,09	21,10	21,01	20,97	20,95	20,91	20,75	20,58	20,59	20,59	20,60	20,58	20,52	20,52	20,57	20,63	20,55	20,51	20,55	20,57	20,52	20,54	20,51	20,48	20,60	20,60	20,64	20,58	20,52	20,53	20,52	20,59	20,52	20,53	20,59	20,51	20,64	20,48	20,45	20,51	20,51	20,57	20,57	20,57	20,53	20,51	20,45	20,50	20,44	20,45	20,49	20,43	20,48	20,47	20,51	20,51	20,44	20,50	20,50	20,44	20,44	20,39	20,52	20,55	20,50	20,40	20,42	20,38	20,43	20,55	20,68	20,70	20,62	20,63	20,50	20,40	20,44	20,39	20,38	20,26	20,32	20,42	20,37	20,40	20,36	20,45	20,40	20,40	20,50	20,44	20,41	20,46	20,43	20,47	20,46	20,39	20,37	20,38	20,35	20,28	20,35	20,37	20,38	20,37	20,31	20,43	20,48	20,49	20,40	20,41	20,41	20,44	20,43	20,41	20,37	20,39	20,39	20,45	20,42	20,48	20,43	20,34	20,49	20,61	20,43	20,40	20,43	20,37	20,44	20,44	20,45	20,49	20,44	20,37	20,36	20,37	20,36	20,37	20,32	20,47	20,39	20,39	20,50	20,53	20,47	20,36	20,37	20,52	20,47	20,41	20,38	20,35	20,34	20,35	20,47	20,48	20,32	20,31	20,41	20,44	20,44	20,45	20,40	20,27	20,31	20,39	20,42	20,29	20,28	20,40	20,47	20,39	20,40	20,36	20,37	20,47	20,44	20,38	20,44	20,34	20,34	20,34	20,32	20,32	20,34	20,40	20,50	20,44	
20,34	20,27	20,28	20,31	20,33	20,39	20,42	20,41	20,38	20,40	20,28	20,31	20,28	20,39	20,44	20,44	20,33	20,37	20,34	20,40	20,42	20,30	20,42	20,45	20,47	20,45	20,42	20,40	20,35	20,36	20,33	20,39	20,31	20,34	20,36	20,35	20,42	20,44	20,48	20,41	20,34	20,36	20,36	20,42	20,50	20,51	20,49	20,40	20,39	20,50	20,44	20,49	20,49	20,45	20,54	20,54	20,37	20,45	20,41	20,41	20,47	20,54	20,48	20,51	20,47	20,43	20,42	20,39	20,34	20,36	20,34	20,40	20,32	20,41	20,47	20,41	20,41	20,40	20,45	20,43	20,48	20,47	20,48	20,42	20,36	20,43	20,55	20,53	20,46	20,49	20,50	20,48	20,48	20,54	20,53	20,52	20,51	20,51	20,48	20,52	20,50	20,55	20,46	20,47	20,43	20,41	20,49	20,53	20,49	20,54	20,46	20,39	20,52	20,57	20,54	20,45	20,45	20,45	20,54	20,45	20,50	20,52	20,43	20,47	20,44	20,52	20,59	20,55	20,55	20,56	20,58	20,48	20,49	20,53	20,50	20,57	20,56	20,46	20,48	20,46	20,63	20,60	20,59	20,58	20,50	20,52	20,52	20,59	20,61	20,63	20,63	20,66	20,62	20,61	20,65	20,72	20,81	20,93	21,08	21,04	20,95	21,00	20,84	20,62	20,61	20,72	20,72	20,71	21,04	21,19	20,88	20,68	20,66	20,74	20,80	20,80	20,89	20,99	21,04	21,26	21,33	21,58	21,78	21,91	22,05	22,24	22,39	22,43	22,41	22,45	22,45	22,35	22,43	22,47	22,56	22,69	22,82	22,79	22,85	22,91	22,96	23,01	23,02	23,08	22,97	22,68	22,26	22,22	22,17	22,10	22,16	22,23	22,32	22,30	22,33	22,33	22,40	22,49	22,51	22,61	22,63	22,46	22,24	22,17	22,25	22,76	22,97	23,01	23,09	23,22	23,27	23,39	23,39	23,39	23,44	23,45	23,50	23,53	23,56	23,55	23,60	23,74	23,75	23,78	23,78	23,81	23,87	23,85	23,96	23,99	24,07	24,05	24,02	24,08	24,09	24,04	24,07	24,14	24,08	24,08	24,12	24,23	24,24	24,19	24,19	24,27	24,22	24,24	24,21	24,18	24,24	24,24	24,27	24,26	24,16	24,26	24,30	24,30	24,23	24,14	24,23	24,22	24,28	24,27	24,32	24,31	24,29	24,29	24,34	24,27	24,31	24,33	24,33	24,35	24,29	24,37	24,35	24,35	24,33	24,27	24,25	24,20	24,25	24,19	24,15	24,24	24,24	24,26	24,20	24,16	24,26	24,23	24,26	24,28	24,32	24,35	24,31	24,27	24,28	24,23	24,27	24,24	24,29	24,27	24,29	24,36	24,35	24,34	24,40	24,42	24,36	24,36	24,32	24,32	24,32	24,29	24,29	24,27	24,27	24,26	24,33	24,33	24,20	24,22	24,24	24,20	24,25	24,31	24,33	24,40	24,36	24,29	24,28	24,32	24,34	24,33	24,35	24,24	24,28	24,35	24,37	24,34	24,29	24,21	24,31	24,36	24,29	24,29	24,24	24,23	24,23	24,19	24,15	24,15	24,19	24,22	24,24	24,25	24,18	24,10	24,08	24,06	24,09	24,10	24,13	24,10	23,97	24,00	23,94	24,01	23,99	24,01	23,99	23,93	23,88	23,88	23,80	23,70	23,72	23,74	23,66	23,58	23,58	23,57	23,50	23,56	23,44	23,28	23,27	23,22	23,10	23,05	22,86	22,49	22,30	22,26	22,39	22,54	22,50	22,46	22,44	22,47	22,37	22,29	22,25	22,27	22,28	22,25	22,17	22,10	22,14	22,18	22,09	22,06	22,03	22,18	22,23	22,09	21,97	21,89	21,85	21,69	21,62	21,62	21,56	21,45	21,42	21,39	21,23	21,18	21,27	21,29	21,17	21,13	21,10	21,09	21,02	20,89	20,79	20,66	20,65	20,68	20,56	20,56	20,59	20,55	20,61	20,63	20,59	20,49	20,47	20,51	20,58	20,56	20,64	20,57	20,55	20,62	20,56	20,49	20,55	20,59	20,57	20,54	20,55	20,54	20,58	20,56	20,60	20,54	20,46	20,50	20,48	20,53	20,61	20,57	20,52	20,44	20,46	20,51	20,54	20,48	20,45	20,42	20,41	20,50	20,58	20,48	20,48	20,47	20,49	20,39	20,38	20,47	20,58	20,61	20,51	20,38	20,41	20,37	20,49	20,69	20,70	20,69	20,64	20,49	20,37	20,36	20,39	20,39	20,38	20,33	20,35	20,40	20,38	20,43	20,46	20,48	20,42	20,37	20,42	20,43	20,43	20,44	20,39	20,49	20,50	20,38	20,41	20,46	20,41	20,38	20,40	20,49	20,48	20,46	20,32	20,43	20,43	20,44	20,45	20,47	20,32	20,40	20,41	20,36	20,42	20,44	20,35	20,28	20,38	20,48	20,49	20,35	20,43	20,51	20,39	20,40	20,43	20,41	20,43	20,36	20,41	20,43	20,48	20,42	20,39	20,35	20,33	20,40	20,40	20,40	20,41	20,32	20,40	20,47	20,45	20,36	20,32	20,44	20,51	20,41	20,39	20,40	20,38	20,41	20,44	20,51	20,37	20,32	20,42	20,44	20,38	20,40	20,37	20,26	20,31	20,37	20,35	20,32	20,25	20,33	20,50	20,42	20,38	20,36	20,37	20,42	20,37	20,40	20,41	20,36	20,41	20,34	20,35	20,38	20,34	20,39	20,45	20,44	
20,32	20,25	20,39	20,36	20,31	20,37	20,44	20,41	20,37	20,37	20,19	20,25	20,26	20,39	20,43	20,39	20,34	20,36	20,37	20,39	20,36	20,33	20,32	20,40	20,42	20,38	20,39	20,38	20,38	20,45	20,45	20,38	20,31	20,37	20,47	20,40	20,35	20,43	20,52	20,43	20,40	20,35	20,35	20,39	20,50	20,47	20,47	20,41	20,45	20,49	20,38	20,38	20,48	20,49	20,46	20,48	20,45	20,50	20,51	20,39	20,40	20,47	20,51	20,53	20,46	20,37	20,42	20,44	20,43	20,38	20,36	20,46	20,40	20,45	20,44	20,44	20,34	20,37	20,43	20,46	20,44	20,39	20,46	20,45	20,36	20,40	20,45	20,48	20,43	20,49	20,48	20,49	20,45	20,50	20,45	20,48	20,56	20,60	20,52	20,57	20,47	20,52	20,49	20,40	20,43	20,37	20,47	20,51	20,50	20,43	20,43	20,36	20,41	20,48	20,51	20,50	20,53	20,51	20,48	20,45	20,48	20,52	20,46	20,44	20,42	20,46	20,50	20,51	20,53	20,46	20,53	20,58	20,50	20,56	20,52	20,50	20,56	20,45	20,55	20,54	20,58	20,63	20,65	20,59	20,60	20,60	20,57	20,51	20,63	20,60	20,64	20,71	20,67	20,71	20,72	20,79	20,86	20,89	20,95	20,93	20,84	20,85	20,80	20,65	20,57	20,59	20,64	20,63	21,04	21,42	20,95	20,62	20,64	20,71	20,68	20,68	20,76	20,74	20,74	20,85	20,83	20,97	21,15	21,20	21,45	21,69	21,91	22,11	22,28	22,31	22,31	22,32	22,36	22,41	22,49	22,56	22,68	22,61	22,69	22,81	22,82	22,91	22,85	22,86	22,83	22,65	22,34	22,23	22,16	22,11	22,18	22,18	22,33	22,27	22,29	22,32	22,43	22,51	22,45	22,55	22,66	22,54	22,42	22,26	22,18	22,42	22,83	22,98	23,00	23,05	23,18	23,39	23,33	23,39	23,49	23,51	23,50	23,56	23,60	23,63	23,60	23,60	23,75	23,75	23,73	23,70	23,80	23,84	23,93	23,99	24,07	24,08	24,06	24,14	24,09	24,03	24,02	24,10	24,15	24,12	24,17	24,24	24,25	24,17	24,17	24,29	24,25	24,22	24,18	24,26	24,24	24,23	24,17	24,19	24,18	24,27	24,35	24,34	24,23	24,14	24,21	24,25	24,27	24,25	24,23	24,26	24,31	24,27	24,38	24,31	24,36	24,32	24,30	24,31	24,31	24,32	24,35	24,35	24,34	24,33	24,32	24,28	24,27	24,19	24,23	24,19	24,26	24,26	24,25	24,25	24,28	24,28	24,25	24,30	24,25	24,27	24,32	24,29	24,26	24,27	24,26	24,30	24,17	24,22	24,19	24,25	24,33	24,28	24,24	24,37	24,33	24,29	24,33	24,34	24,29	24,24	24,26	24,26	24,22	24,25	24,27	24,24	24,23	24,23	24,24	24,20	24,19	24,29	24,30	24,35	24,34	24,32	24,30	24,31	24,29	24,31	24,31	24,26	24,24	24,30	24,33	24,30	24,34	24,31	24,25	24,26	24,28	24,23	24,25	24,30	24,25	24,17	24,09	24,13	24,25	24,24	24,21	24,27	24,16	24,09	24,13	24,10	24,08	24,07	24,07	24,04	23,98	23,97	23,98	23,97	23,96	24,02	23,93	23,92	23,86	23,81	23,82	23,75	23,77	23,79	23,73	23,60	23,59	23,60	23,54	23,54	23,45	23,30	23,28	23,23	23,10	22,96	22,72	22,35	22,24	22,44	22,53	22,66	22,56	22,57	22,49	22,46	22,38	22,29	22,28	22,26	22,25	22,24	22,20	22,12	22,12	22,18	22,24	22,30	22,32	22,48	22,54	22,41	22,32	22,17	22,01	21,94	21,86	21,71	21,68	21,63	21,57	21,56	21,42	21,33	21,39	21,40	21,36	21,26	21,20	21,13	21,10	21,01	20,84	20,71	20,68	20,66	20,64	20,62	20,62	20,65	20,71	20,65	20,59	20,53	20,50	20,47	20,61	20,61	20,60	20,63	20,57	20,57	20,56	20,52	20,47	20,59	20,62	20,54	20,51	20,58	20,54	20,45	20,52	20,49	20,50	20,46	20,49	20,48	20,50	20,52	20,53	20,50	20,47	20,46	20,52	20,55	20,49	20,50	20,49	20,47	20,51	20,46	20,51	20,48	20,42	20,39	20,44	20,48	20,61	20,63	20,64	20,60	20,66	20,63	20,58	20,63	20,59	20,43	20,43	20,44	20,35	20,33	20,32	20,37	20,36	20,35	20,37	20,38	20,39	20,42	20,44	20,49	20,45	20,37	20,46	20,47	20,44	20,41	20,39	20,46	20,48	20,39	20,40	20,39	20,40	20,34	20,41	20,50	20,50	20,48	20,43	20,46	20,43	20,43	20,40	20,40	20,43	20,34	20,43	20,42	20,42	20,44	20,36	20,34	20,32	20,51	20,47	20,38	20,34	20,42	20,43	20,36	20,46	20,40	20,37	20,32	20,42	20,36	20,36	20,37	20,44	20,36	20,28	20,38	20,37	20,43	20,44	20,45	20,42	20,44	20,42	20,37	20,31	20,40	20,50	20,46	20,38	20,43	20,41	20,41	20,42	20,40	20,44	20,38	20,47	20,35	20,33	20,36	20,39	20,27	20,30	20,33	20,36	20,36	20,36	20,42	20,52	20,44	20,32	20,34	20,36	20,39	20,32	20,33	20,37	20,34	20,42	20,45	20,41	20,36	20,30	20,37	20,45	20,46	
20,31	20,35	20,34	20,39	20,35	20,27	20,37	20,42	20,38	20,38	20,32	20,32	20,32	20,35	20,43	20,37	20,37	20,32	20,36	20,39	20,39	20,43	20,41	20,36	20,39	20,34	20,44	20,49	20,43	20,39	20,39	20,35	20,36	20,44	20,51	20,52	20,42	20,42	20,43	20,42	20,42	20,40	20,41	20,39	20,48	20,53	20,44	20,46	20,40	20,51	20,42	20,36	20,49	20,48	20,48	20,46	20,45	20,48	20,50	20,43	20,42	20,43	20,51	20,53	20,42	20,31	20,36	20,43	20,43	20,47	20,38	20,44	20,49	20,54	20,40	20,39	20,46	20,48	20,46	20,45	20,40	20,38	20,43	20,47	20,40	20,47	20,51	20,51	20,42	20,47	20,49	20,45	20,39	20,43	20,43	20,46	20,42	20,51	20,51	20,51	20,48	20,43	20,42	20,43	20,46	20,43	20,49	20,56	20,55	20,44	20,33	20,44	20,43	20,45	20,50	20,50	20,51	20,49	20,52	20,48	20,52	20,51	20,53	20,58	20,51	20,51	20,48	20,50	20,49	20,54	20,53	20,55	20,52	20,53	20,60	20,51	20,61	20,57	20,54	20,54	20,55	20,59	20,61	20,51	20,58	20,63	20,66	20,65	20,68	20,72	20,74	20,84	20,85	20,85	20,87	20,97	21,00	20,89	20,77	20,77	20,69	20,64	20,66	20,65	20,59	20,57	20,57	20,63	20,79	21,03	20,79	20,63	20,63	20,63	20,67	20,64	20,68	20,73	20,73	20,72	20,68	20,75	20,85	20,84	20,96	21,17	21,42	21,66	21,95	22,09	22,08	22,20	22,26	22,30	22,32	22,45	22,49	22,44	22,48	22,62	22,60	22,68	22,67	22,63	22,58	22,49	22,24	22,18	22,14	22,12	22,16	22,20	22,20	22,29	22,27	22,25	22,37	22,45	22,47	22,51	22,57	22,63	22,65	22,48	22,24	22,29	22,68	22,95	23,02	23,09	23,18	23,32	23,34	23,36	23,50	23,46	23,45	23,52	23,59	23,61	23,64	23,61	23,67	23,73	23,69	23,75	23,82	23,81	23,88	23,92	23,98	24,03	24,01	24,07	24,05	24,00	24,02	24,09	24,16	24,19	24,16	24,20	24,17	24,12	24,19	24,22	24,26	24,31	24,23	24,24	24,25	24,25	24,25	24,25	24,22	24,26	24,27	24,30	24,28	24,22	24,24	24,28	24,32	24,33	24,22	24,22	24,35	24,30	24,35	24,31	24,35	24,36	24,25	24,29	24,25	24,25	24,30	24,33	24,30	24,27	24,30	24,34	24,30	24,27	24,26	24,23	24,31	24,35	24,28	24,27	24,27	24,25	24,30	24,36	24,28	24,29	24,26	24,28	24,30	24,28	24,29	24,33	24,29	24,22	24,27	24,25	24,24	24,35	24,27	24,29	24,32	24,33	24,33	24,31	24,35	24,27	24,20	24,19	24,21	24,29	24,27	24,18	24,20	24,26	24,15	24,21	24,21	24,24	24,23	24,24	24,30	24,27	24,22	24,22	24,25	24,25	24,22	24,26	24,23	24,20	24,33	24,27	24,25	24,26	24,27	24,29	24,31	24,19	24,19	24,23	24,20	24,18	24,11	24,14	24,19	24,26	24,25	24,22	24,11	24,10	24,11	24,04	24,11	24,00	24,02	23,94	23,95	24,03	23,97	23,90	23,88	23,90	23,85	23,87	23,82	23,70	23,74	23,75	23,74	23,72	23,70	23,61	23,61	23,53	23,57	23,45	23,43	23,30	23,24	23,21	23,05	22,79	22,52	22,22	22,32	22,62	22,63	22,70	22,62	22,54	22,49	22,42	22,42	22,32	22,26	22,25	22,26	22,25	22,22	22,11	22,11	22,18	22,35	22,56	22,76	22,88	22,94	22,75	22,67	22,49	22,32	22,22	22,13	22,00	21,90	21,79	21,74	21,67	21,56	21,55	21,59	21,52	21,46	21,36	21,32	21,23	21,18	21,09	20,93	20,74	20,65	20,66	20,56	20,67	20,67	20,53	20,66	20,70	20,60	20,61	20,59	20,53	20,51	20,53	20,55	20,57	20,64	20,57	20,59	20,58	20,55	20,50	20,53	20,49	20,50	20,53	20,50	20,42	20,50	20,52	20,49	20,44	20,47	20,51	20,54	20,48	20,48	20,51	20,48	20,52	20,50	20,52	20,52	20,50	20,41	20,47	20,49	20,52	20,46	20,48	20,49	20,41	20,41	20,47	20,58	20,67	20,67	20,80	20,89	20,91	20,85	20,65	20,48	20,39	20,25	20,36	20,33	20,25	20,23	20,24	20,33	20,37	20,38	20,40	20,42	20,42	20,44	20,45	20,44	20,36	20,35	20,53	20,55	20,44	20,42	20,40	20,45	20,36	20,35	20,35	20,40	20,36	20,34	20,37	20,40	20,49	20,47	20,46	20,35	20,41	20,39	20,44	20,45	20,31	20,32	20,40	20,43	20,39	20,32	20,40	20,42	20,53	20,49	20,48	20,45	20,39	20,43	20,45	20,47	20,38	20,41	20,31	20,43	20,44	20,37	20,33	20,38	20,41	20,38	20,46	20,43	20,43	20,45	20,41	20,43	20,45	20,48	20,40	20,40	20,44	20,40	20,43	20,38	20,34	20,31	20,37	20,47	20,41	20,43	20,38	20,40	20,40	20,42	20,38	20,41	20,40	20,27	20,31	20,25	20,38	20,43	20,35	20,44	20,42	20,30	20,34	20,35	20,40	20,36	20,33	20,36	20,37	20,41	20,40	20,44	20,29	20,24	20,34	20,42	20,38	
20,45	20,38	20,27	20,28	20,31	20,28	20,33	20,37	20,40	20,38	20,37	20,37	20,32	20,33	20,33	20,41	20,37	20,29	20,30	20,44	20,47	20,49	20,47	20,38	20,42	20,39	20,41	20,55	20,51	20,37	20,37	20,34	20,40	20,43	20,43	20,46	20,45	20,41	20,42	20,44	20,43	20,41	20,37	20,39	20,43	20,48	20,40	20,39	20,39	20,41	20,47	20,41	20,48	20,46	20,42	20,45	20,40	20,44	20,46	20,39	20,36	20,46	20,55	20,49	20,30	20,33	20,42	20,43	20,37	20,41	20,48	20,44	20,48	20,51	20,44	20,42	20,48	20,50	20,41	20,50	20,46	20,45	20,50	20,47	20,46	20,42	20,49	20,60	20,51	20,48	20,47	20,49	20,49	20,50	20,37	20,46	20,42	20,45	20,44	20,47	20,44	20,46	20,44	20,41	20,43	20,52	20,55	20,47	20,50	20,54	20,38	20,40	20,51	20,48	20,50	20,50	20,47	20,53	20,52	20,48	20,54	20,50	20,48	20,60	20,54	20,59	20,56	20,52	20,53	20,59	20,64	20,57	20,49	20,56	20,52	20,55	20,58	20,57	20,55	20,53	20,57	20,59	20,61	20,61	20,65	20,71	20,69	20,78	20,85	20,84	20,90	21,04	21,06	21,02	20,98	20,99	20,97	20,86	20,80	20,71	20,71	20,66	20,70	20,74	20,61	20,59	20,62	20,69	20,63	20,69	20,71	20,66	20,67	20,61	20,64	20,64	20,68	20,70	20,71	20,67	20,66	20,67	20,72	20,77	20,88	20,99	21,15	21,52	21,78	21,92	21,95	22,01	22,09	22,08	22,15	22,24	22,35	22,33	22,34	22,34	22,36	22,42	22,43	22,49	22,39	22,26	22,12	22,05	22,17	22,19	22,14	22,28	22,29	22,28	22,35	22,31	22,40	22,43	22,45	22,55	22,59	22,61	22,69	22,67	22,41	22,16	22,44	22,85	22,98	23,13	23,16	23,24	23,36	23,34	23,40	23,38	23,45	23,51	23,54	23,59	23,67	23,60	23,67	23,73	23,70	23,74	23,80	23,73	23,80	23,95	24,00	24,03	24,01	23,97	23,97	23,99	24,02	24,01	24,04	24,08	24,07	24,16	24,17	24,18	24,27	24,17	24,18	24,32	24,24	24,22	24,26	24,29	24,26	24,29	24,30	24,27	24,22	24,20	24,30	24,28	24,24	24,28	24,20	24,29	24,23	24,21	24,38	24,32	24,34	24,34	24,30	24,25	24,26	24,32	24,35	24,31	24,33	24,25	24,26	24,21	24,26	24,25	24,29	24,27	24,23	24,20	24,17	24,29	24,30	24,20	24,24	24,26	24,30	24,31	24,20	24,26	24,29	24,25	24,29	24,22	24,26	24,31	24,28	24,22	24,28	24,33	24,23	24,25	24,28	24,27	24,32	24,37	24,37	24,28	24,27	24,26	24,24	24,21	24,20	24,25	24,28	24,22	24,23	24,28	24,12	24,16	24,19	24,19	24,18	24,19	24,28	24,23	24,17	24,21	24,17	24,21	24,20	24,20	24,24	24,20	24,33	24,32	24,22	24,16	24,24	24,32	24,29	24,19	24,22	24,14	24,17	24,16	24,12	24,17	24,11	24,10	24,12	24,18	24,14	24,05	24,06	24,04	23,99	23,94	24,00	23,98	23,92	23,98	23,89	23,84	23,81	23,90	23,80	23,79	23,77	23,71	23,74	23,74	23,63	23,66	23,58	23,54	23,56	23,55	23,46	23,43	23,34	23,25	23,18	23,07	22,98	22,70	22,37	22,32	22,57	22,67	22,66	22,65	22,64	22,52	22,46	22,44	22,45	22,36	22,26	22,23	22,20	22,23	22,21	22,10	22,18	22,26	22,43	22,81	23,12	23,31	23,38	23,17	22,99	22,81	22,72	22,51	22,39	22,33	22,21	22,03	21,94	21,90	21,74	21,75	21,69	21,61	21,51	21,46	21,47	21,39	21,30	21,13	20,95	20,82	20,73	20,64	20,60	20,64	20,68	20,61	20,61	20,64	20,53	20,58	20,61	20,56	20,53	20,48	20,49	20,56	20,64	20,62	20,58	20,56	20,50	20,51	20,54	20,47	20,53	20,57	20,50	20,40	20,53	20,44	20,47	20,47	20,46	20,51	20,54	20,58	20,52	20,50	20,47	20,59	20,52	20,44	20,47	20,51	20,47	20,53	20,48	20,52	20,45	20,42	20,44	20,44	20,39	20,53	20,68	20,81	20,94	21,02	21,06	20,97	20,82	20,63	20,55	20,59	20,49	20,43	20,34	20,22	20,13	20,16	20,26	20,39	20,45	20,49	20,46	20,40	20,47	20,49	20,46	20,43	20,43	20,51	20,56	20,48	20,43	20,41	20,46	20,41	20,41	20,40	20,40	20,37	20,30	20,32	20,36	20,41	20,42	20,45	20,39	20,47	20,44	20,44	20,48	20,44	20,41	20,32	20,36	20,43	20,35	20,47	20,48	20,50	20,48	20,39	20,43	20,50	20,39	20,42	20,53	20,45	20,37	20,40	20,44	20,51	20,47	20,38	20,33	20,34	20,48	20,49	20,44	20,45	20,38	20,36	20,41	20,39	20,46	20,46	20,45	20,47	20,43	20,44	20,38	20,43	20,40	20,33	20,47	20,49	20,38	20,37	20,47	20,49	20,45	20,33	20,45	20,45	20,35	20,26	20,32	20,41	20,46	20,35	20,34	20,42	20,33	20,32	20,41	20,43	20,33	20,34	20,46	20,38	20,34	20,40	20,39	20,34	20,34	20,35	20,33	20,34
[truncated: 1,444,217 more chars]
