# Supplementary material for: A novel phased-array thermography concept for non-destructive testing
Source: Sci Rep. 2025 Nov 7;15:39144. doi: 10.1038/s41598-025-26380-8 (PMC12594793; doi:10.1038/s41598-025-26380-8)
Supplement: Supplementary file 2 — Supplementary Information 2. [file 41598_2025_26380_MOESM2_ESM.zip › Supplementary_Data/2-Experimental/1-Composite_Plate/PAT_DT_0s_TUp_40s/Impact 2_0021_21.asc]

[Settings]
Version=3
ImageWidth=640
ImageHeight=480
ShotRange=15.00;35.00
CalibRange=-40.00;120.00
TempUnit=�C

[MeasDefs]
ID=Avg	Min	Max	Span	SDev
R1=23.10	20,44	25,50	5,06	1,00

[Data]
20,17	20,24	20,25	20,22	20,17	20,26	20,38	20,36	20,25	20,30	20,24	20,34	20,37	20,38	20,43	20,50	20,40	20,40	20,36	20,37	20,41	20,44	20,42	20,37	20,43	20,44	20,39	20,40	20,52	20,54	20,43	20,44	20,34	20,23	20,35	20,42	20,43	20,39	20,44	20,41	20,43	20,41	20,32	20,28	20,42	20,40	20,34	20,37	20,36	20,37	20,36	20,31	20,36	20,37	20,35	20,45	20,46	20,40	20,31	20,42	20,50	20,40	20,49	20,46	20,45	20,40	20,35	20,41	20,43	20,41	20,41	20,45	20,46	20,48	20,47	20,54	20,45	20,47	20,48	20,44	20,34	20,31	20,36	20,42	20,41	20,38	20,40	20,48	20,40	20,26	20,31	20,38	20,48	20,49	20,45	20,52	20,54	20,37	20,47	20,48	20,44	20,38	20,46	20,40	20,40	20,45	20,44	20,45	20,42	20,48	20,48	20,44	20,40	20,35	20,40	20,35	20,42	20,46	20,39	20,35	20,41	20,57	20,61	20,49	20,45	20,50	20,46	20,48	20,46	20,49	20,47	20,37	20,47	20,48	20,46	20,50	20,38	20,35	20,41	20,45	20,41	20,42	20,48	20,39	20,38	20,43	20,47	20,47	20,46	20,49	20,46	20,49	20,56	20,51	20,45	20,49	20,52	20,46	20,49	20,50	20,41	20,39	20,40	20,50	20,50	20,49	20,39	20,36	20,41	20,43	20,42	20,42	20,44	20,45	20,46	20,45	20,41	20,46	20,47	20,43	20,39	20,40	20,42	20,41	20,54	20,46	20,43	20,44	20,41	20,47	20,52	20,50	20,50	20,46	20,51	20,50	20,42	20,43	20,46	20,49	20,53	20,50	20,44	20,50	20,53	20,51	20,47	20,50	20,46	20,46	20,51	20,51	20,52	20,48	20,48	20,42	20,49	20,49	20,49	20,53	20,52	20,40	20,44	20,46	20,47	20,46	20,44	20,49	20,53	20,51	20,41	20,44	20,42	20,44	20,54	20,59	20,54	20,48	20,53	20,48	20,45	20,55	20,53	20,54	20,48	20,49	20,46	20,43	20,52	20,55	20,56	20,49	20,45	20,51	20,56	20,61	20,53	20,45	20,58	20,59	20,48	20,51	20,45	20,40	20,39	20,43	20,55	20,55	20,50	20,43	20,51	20,44	20,37	20,44	20,60	20,52	20,57	20,44	20,51	20,54	20,42	20,43	20,39	20,45	20,49	20,48	20,48	20,47	20,61	20,56	20,46	20,51	20,47	20,48	20,47	20,49	20,47	20,47	20,48	20,41	20,49	20,51	20,47	20,45	20,52	20,44	20,43	20,50	20,51	20,56	20,53	20,52	20,50	20,48	20,44	20,44	20,47	20,56	20,51	20,51	20,52	20,53	20,43	20,50	20,57	20,43	20,49	20,54	20,54	20,48	20,54	20,54	20,56	20,59	20,52	20,47	20,46	20,54	20,48	20,53	20,58	20,54	20,46	20,43	20,43	20,47	20,58	20,53	20,51	20,49	20,51	20,44	20,46	20,52	20,50	20,42	20,57	20,52	20,47	20,49	20,56	20,47	20,49	20,47	20,47	20,60	20,55	20,57	20,59	20,50	20,46	20,50	20,52	20,54	20,47	20,45	20,47	20,46	20,51	20,48	20,47	20,51	20,56	20,47	20,46	20,46	20,43	20,46	20,52	20,54	20,55	20,55	20,48	20,47	20,49	20,50	20,45	20,55	20,53	20,43	20,44	20,47	20,41	20,51	20,50	20,47	20,43	20,37	20,49	20,55	20,54	20,44	20,52	20,47	20,48	20,50	20,44	20,43	20,45	20,46	20,43	20,51	20,56	20,54	20,45	20,45	20,44	20,48	20,49	20,48	20,54	20,51	20,50	20,49	20,43	20,52	20,54	20,44	20,47	20,53	20,59	20,52	20,50	20,53	20,50	20,46	20,47	20,57	20,48	20,45	20,43	20,53	20,57	20,56	20,51	20,42	20,45	20,47	20,56	20,52	20,51	20,51	20,44	20,48	20,47	20,49	20,51	20,53	20,43	20,42	20,50	20,52	20,45	20,47	20,46	20,50	20,49	20,44	20,47	20,47	20,46	20,52	20,46	20,44	20,46	20,49	20,48	20,40	20,42	20,40	20,39	20,46	20,48	20,48	20,55	20,46	20,45	20,51	20,55	20,50	20,42	20,47	20,45	20,41	20,46	20,59	20,52	20,47	20,58	20,43	20,43	20,43	20,37	20,36	20,39	20,46	20,41	20,44	20,48	20,54	20,50	20,47	20,43	20,50	20,60	20,51	20,46	20,48	20,44	20,44	20,47	20,44	20,52	20,64	20,56	20,48	20,43	20,38	20,46	20,51	20,46	20,50	20,45	20,40	20,38	20,42	20,38	20,44	20,46	20,52	20,47	20,41	20,44	20,52	20,51	20,43	20,41	20,47	20,49	20,48	20,45	20,47	20,42	20,36	20,42	20,50	20,45	20,52	20,54	20,48	20,49	20,47	20,42	20,54	20,47	20,38	20,50	20,39	20,38	20,42	20,46	20,47	20,42	20,44	20,46	20,54	20,42	20,35	20,30	20,46	20,44	20,41	20,34	20,42	20,46	20,49	20,45	20,32	20,45	20,48	20,39	20,42	20,35	20,46	20,49	20,42	20,50	20,50	20,45	20,41	20,39	20,35	20,37	20,45	20,42	20,30	20,34	20,40	20,31	20,34	20,35	20,38	20,41	20,39	20,43	20,39	20,45	20,50	20,46	20,49	20,39	20,41	20,41	20,32	20,32	20,31	20,35	20,32	20,38	20,40	
20,21	20,25	20,33	20,39	20,36	20,35	20,30	20,37	20,28	20,34	20,34	20,38	20,38	20,41	20,42	20,44	20,51	20,43	20,42	20,39	20,33	20,38	20,44	20,39	20,42	20,40	20,46	20,39	20,43	20,43	20,36	20,30	20,40	20,27	20,31	20,44	20,52	20,52	20,44	20,37	20,40	20,42	20,46	20,36	20,38	20,42	20,39	20,41	20,40	20,39	20,37	20,36	20,43	20,43	20,38	20,46	20,47	20,44	20,45	20,47	20,44	20,37	20,46	20,42	20,42	20,37	20,22	20,35	20,41	20,43	20,35	20,34	20,39	20,49	20,55	20,51	20,42	20,45	20,51	20,48	20,40	20,31	20,34	20,50	20,53	20,53	20,48	20,49	20,36	20,29	20,37	20,41	20,45	20,42	20,48	20,50	20,52	20,39	20,36	20,40	20,38	20,30	20,36	20,43	20,47	20,46	20,46	20,51	20,50	20,50	20,47	20,40	20,49	20,38	20,44	20,50	20,42	20,45	20,48	20,42	20,41	20,50	20,56	20,43	20,48	20,49	20,45	20,44	20,51	20,49	20,39	20,42	20,40	20,45	20,48	20,50	20,50	20,38	20,37	20,43	20,41	20,37	20,49	20,44	20,34	20,41	20,51	20,50	20,46	20,46	20,36	20,42	20,48	20,44	20,45	20,56	20,53	20,39	20,47	20,45	20,42	20,40	20,35	20,43	20,51	20,48	20,45	20,44	20,48	20,49	20,49	20,46	20,43	20,43	20,36	20,41	20,41	20,47	20,48	20,48	20,44	20,35	20,37	20,43	20,43	20,47	20,39	20,44	20,41	20,50	20,51	20,45	20,48	20,40	20,46	20,48	20,39	20,42	20,53	20,48	20,42	20,50	20,45	20,46	20,54	20,59	20,57	20,55	20,48	20,47	20,51	20,54	20,39	20,43	20,50	20,50	20,54	20,53	20,51	20,51	20,50	20,41	20,41	20,47	20,56	20,53	20,44	20,41	20,46	20,46	20,47	20,47	20,48	20,46	20,50	20,45	20,48	20,42	20,46	20,47	20,52	20,55	20,50	20,54	20,54	20,55	20,49	20,51	20,54	20,54	20,52	20,47	20,41	20,57	20,57	20,58	20,52	20,45	20,57	20,60	20,53	20,55	20,50	20,40	20,46	20,44	20,59	20,59	20,48	20,44	20,48	20,46	20,47	20,57	20,55	20,53	20,51	20,50	20,52	20,49	20,45	20,46	20,46	20,45	20,47	20,48	20,45	20,51	20,57	20,55	20,48	20,58	20,53	20,41	20,46	20,54	20,52	20,54	20,53	20,46	20,46	20,49	20,44	20,42	20,48	20,49	20,46	20,51	20,53	20,58	20,50	20,47	20,50	20,49	20,45	20,52	20,49	20,51	20,55	20,50	20,52	20,52	20,44	20,52	20,53	20,46	20,52	20,53	20,49	20,46	20,58	20,57	20,56	20,52	20,54	20,49	20,44	20,57	20,46	20,49	20,51	20,51	20,47	20,46	20,52	20,51	20,55	20,54	20,45	20,43	20,49	20,51	20,53	20,54	20,53	20,48	20,49	20,53	20,49	20,46	20,55	20,50	20,53	20,54	20,46	20,49	20,53	20,63	20,62	20,47	20,52	20,59	20,50	20,53	20,45	20,45	20,41	20,44	20,51	20,53	20,49	20,38	20,53	20,52	20,51	20,51	20,44	20,41	20,52	20,64	20,57	20,51	20,45	20,50	20,50	20,49	20,48	20,56	20,50	20,51	20,55	20,53	20,42	20,36	20,45	20,57	20,54	20,45	20,44	20,54	20,50	20,51	20,50	20,46	20,46	20,47	20,43	20,47	20,39	20,41	20,46	20,49	20,47	20,55	20,55	20,55	20,49	20,46	20,55	20,54	20,52	20,57	20,50	20,42	20,44	20,48	20,47	20,40	20,44	20,54	20,62	20,48	20,50	20,53	20,49	20,50	20,46	20,49	20,46	20,42	20,48	20,50	20,51	20,55	20,50	20,43	20,44	20,50	20,50	20,49	20,44	20,42	20,49	20,49	20,42	20,43	20,49	20,56	20,50	20,43	20,52	20,50	20,49	20,44	20,47	20,45	20,53	20,48	20,53	20,48	20,40	20,44	20,45	20,48	20,48	20,46	20,49	20,45	20,42	20,49	20,40	20,38	20,50	20,45	20,49	20,52	20,42	20,45	20,50	20,45	20,37	20,38	20,38	20,39	20,48	20,55	20,46	20,41	20,53	20,47	20,43	20,48	20,49	20,39	20,36	20,45	20,52	20,42	20,48	20,53	20,54	20,54	20,47	20,44	20,57	20,54	20,44	20,38	20,42	20,43	20,40	20,46	20,53	20,62	20,57	20,48	20,44	20,47	20,56	20,47	20,41	20,47	20,52	20,49	20,39	20,42	20,51	20,44	20,41	20,45	20,46	20,41	20,45	20,47	20,52	20,48	20,43	20,42	20,40	20,43	20,45	20,47	20,49	20,45	20,48	20,45	20,42	20,54	20,54	20,48	20,46	20,47	20,58	20,60	20,45	20,46	20,45	20,51	20,46	20,48	20,54	20,45	20,42	20,45	20,43	20,34	20,34	20,36	20,35	20,49	20,44	20,47	20,44	20,41	20,47	20,47	20,46	20,36	20,49	20,47	20,39	20,52	20,49	20,45	20,47	20,46	20,51	20,54	20,49	20,42	20,47	20,45	20,36	20,40	20,46	20,46	20,36	20,39	20,29	20,35	20,39	20,27	20,27	20,33	20,44	20,48	20,45	20,45	20,33	20,44	20,39	20,25	20,40	20,36	20,23	20,27	20,30	20,26	20,33	20,35	
20,32	20,32	20,45	20,47	20,36	20,37	20,28	20,33	20,46	20,43	20,37	20,33	20,39	20,39	20,38	20,33	20,50	20,42	20,39	20,48	20,37	20,30	20,39	20,45	20,50	20,45	20,45	20,40	20,43	20,39	20,39	20,35	20,35	20,34	20,44	20,42	20,49	20,43	20,43	20,46	20,46	20,44	20,48	20,46	20,54	20,44	20,28	20,40	20,46	20,44	20,44	20,39	20,47	20,46	20,48	20,47	20,42	20,52	20,59	20,46	20,47	20,43	20,39	20,46	20,39	20,36	20,29	20,35	20,49	20,45	20,39	20,46	20,36	20,36	20,51	20,48	20,35	20,41	20,47	20,45	20,44	20,44	20,38	20,37	20,44	20,47	20,47	20,39	20,37	20,38	20,32	20,38	20,40	20,42	20,39	20,47	20,50	20,48	20,38	20,44	20,42	20,33	20,29	20,39	20,49	20,43	20,39	20,44	20,49	20,47	20,40	20,45	20,47	20,49	20,51	20,52	20,42	20,40	20,45	20,37	20,40	20,54	20,53	20,43	20,41	20,43	20,42	20,42	20,47	20,48	20,42	20,37	20,39	20,40	20,43	20,50	20,38	20,41	20,40	20,41	20,40	20,31	20,33	20,45	20,32	20,44	20,57	20,47	20,43	20,43	20,43	20,42	20,44	20,41	20,45	20,52	20,53	20,36	20,42	20,45	20,39	20,46	20,42	20,39	20,37	20,52	20,48	20,44	20,48	20,46	20,45	20,47	20,41	20,48	20,40	20,41	20,46	20,43	20,48	20,43	20,48	20,50	20,43	20,37	20,39	20,48	20,44	20,47	20,47	20,46	20,47	20,51	20,53	20,45	20,49	20,52	20,43	20,39	20,51	20,49	20,43	20,50	20,55	20,50	20,49	20,54	20,60	20,48	20,50	20,55	20,55	20,53	20,51	20,41	20,45	20,53	20,56	20,49	20,44	20,45	20,48	20,43	20,35	20,47	20,53	20,51	20,46	20,47	20,55	20,55	20,50	20,50	20,48	20,49	20,54	20,45	20,40	20,40	20,44	20,45	20,55	20,60	20,48	20,45	20,45	20,58	20,62	20,54	20,52	20,52	20,57	20,51	20,51	20,50	20,48	20,55	20,47	20,51	20,56	20,56	20,49	20,57	20,55	20,49	20,50	20,43	20,49	20,56	20,52	20,50	20,55	20,50	20,53	20,59	20,53	20,55	20,50	20,44	20,50	20,48	20,48	20,49	20,52	20,51	20,53	20,49	20,44	20,50	20,59	20,60	20,47	20,50	20,44	20,43	20,49	20,48	20,56	20,51	20,52	20,50	20,45	20,52	20,46	20,45	20,35	20,43	20,50	20,56	20,52	20,57	20,50	20,45	20,51	20,50	20,49	20,50	20,50	20,47	20,42	20,43	20,53	20,51	20,50	20,57	20,55	20,47	20,53	20,54	20,55	20,49	20,55	20,53	20,56	20,52	20,47	20,56	20,54	20,54	20,50	20,55	20,65	20,54	20,52	20,54	20,51	20,54	20,58	20,57	20,52	20,45	20,47	20,50	20,54	20,51	20,52	20,50	20,54	20,54	20,54	20,45	20,48	20,51	20,49	20,48	20,47	20,49	20,51	20,58	20,60	20,58	20,45	20,61	20,55	20,56	20,47	20,50	20,51	20,47	20,55	20,55	20,55	20,43	20,56	20,51	20,53	20,53	20,41	20,36	20,44	20,61	20,61	20,54	20,45	20,56	20,64	20,51	20,47	20,48	20,45	20,48	20,53	20,39	20,41	20,50	20,48	20,51	20,51	20,55	20,50	20,50	20,48	20,50	20,55	20,49	20,46	20,50	20,53	20,52	20,51	20,53	20,44	20,53	20,54	20,54	20,58	20,55	20,56	20,56	20,54	20,56	20,56	20,56	20,58	20,48	20,55	20,46	20,47	20,45	20,45	20,52	20,60	20,51	20,51	20,52	20,46	20,42	20,49	20,52	20,46	20,42	20,58	20,51	20,45	20,54	20,58	20,51	20,42	20,57	20,63	20,52	20,46	20,38	20,49	20,58	20,50	20,51	20,49	20,55	20,55	20,48	20,54	20,58	20,48	20,55	20,54	20,54	20,53	20,49	20,50	20,44	20,40	20,46	20,49	20,54	20,54	20,51	20,45	20,47	20,45	20,52	20,51	20,43	20,52	20,50	20,42	20,50	20,49	20,45	20,41	20,38	20,36	20,37	20,35	20,42	20,45	20,52	20,52	20,42	20,50	20,49	20,54	20,48	20,51	20,45	20,42	20,39	20,47	20,44	20,51	20,49	20,50	20,57	20,53	20,50	20,57	20,54	20,45	20,47	20,48	20,52	20,53	20,44	20,50	20,57	20,51	20,54	20,46	20,44	20,57	20,53	20,50	20,47	20,49	20,54	20,44	20,40	20,53	20,53	20,46	20,43	20,42	20,42	20,42	20,42	20,39	20,42	20,41	20,44	20,44	20,36	20,41	20,49	20,52	20,46	20,47	20,41	20,40	20,38	20,43	20,44	20,44	20,42	20,60	20,62	20,46	20,38	20,43	20,46	20,60	20,46	20,49	20,45	20,41	20,53	20,44	20,41	20,37	20,45	20,47	20,47	20,40	20,43	20,51	20,44	20,44	20,50	20,41	20,38	20,46	20,46	20,39	20,43	20,50	20,46	20,43	20,46	20,48	20,45	20,46	20,38	20,40	20,48	20,48	20,50	20,47	20,48	20,48	20,45	20,36	20,36	20,39	20,35	20,39	20,46	20,48	20,45	20,44	20,40	20,31	20,34	20,34	20,34	20,42	20,41	20,34	20,30	20,35	20,34	20,36	20,35	
20,38	20,33	20,36	20,41	20,35	20,27	20,38	20,39	20,48	20,42	20,31	20,47	20,45	20,34	20,38	20,41	20,47	20,33	20,31	20,48	20,41	20,30	20,34	20,37	20,45	20,49	20,40	20,45	20,49	20,45	20,48	20,46	20,38	20,28	20,34	20,39	20,41	20,42	20,48	20,49	20,45	20,48	20,49	20,51	20,55	20,51	20,38	20,41	20,39	20,43	20,48	20,46	20,44	20,42	20,43	20,45	20,49	20,46	20,49	20,47	20,43	20,55	20,42	20,41	20,42	20,37	20,41	20,41	20,42	20,43	20,40	20,49	20,49	20,36	20,46	20,53	20,40	20,37	20,48	20,51	20,49	20,48	20,41	20,39	20,41	20,42	20,43	20,38	20,33	20,41	20,38	20,37	20,48	20,49	20,41	20,43	20,50	20,47	20,46	20,44	20,47	20,41	20,36	20,34	20,46	20,47	20,39	20,44	20,45	20,51	20,43	20,48	20,47	20,47	20,56	20,49	20,40	20,40	20,37	20,37	20,46	20,51	20,50	20,46	20,34	20,35	20,54	20,50	20,49	20,43	20,48	20,48	20,41	20,41	20,44	20,42	20,40	20,36	20,48	20,49	20,49	20,43	20,36	20,44	20,39	20,46	20,51	20,42	20,41	20,44	20,51	20,44	20,43	20,50	20,53	20,56	20,51	20,50	20,48	20,46	20,41	20,43	20,43	20,45	20,44	20,50	20,49	20,45	20,38	20,38	20,39	20,37	20,41	20,48	20,47	20,42	20,45	20,41	20,42	20,41	20,44	20,54	20,52	20,46	20,41	20,41	20,51	20,51	20,42	20,52	20,46	20,49	20,57	20,53	20,51	20,51	20,43	20,45	20,45	20,42	20,45	20,59	20,53	20,53	20,58	20,56	20,52	20,45	20,54	20,56	20,49	20,49	20,50	20,45	20,47	20,52	20,58	20,52	20,44	20,46	20,45	20,41	20,35	20,48	20,56	20,51	20,54	20,60	20,57	20,54	20,48	20,52	20,49	20,47	20,53	20,56	20,47	20,43	20,49	20,54	20,59	20,57	20,53	20,53	20,36	20,44	20,59	20,55	20,58	20,59	20,53	20,53	20,53	20,53	20,44	20,58	20,48	20,48	20,58	20,54	20,48	20,53	20,62	20,54	20,57	20,49	20,48	20,56	20,52	20,59	20,61	20,60	20,62	20,58	20,47	20,51	20,55	20,49	20,46	20,47	20,47	20,49	20,52	20,50	20,55	20,53	20,52	20,47	20,59	20,55	20,54	20,48	20,43	20,52	20,54	20,51	20,64	20,48	20,44	20,45	20,46	20,54	20,56	20,52	20,50	20,40	20,48	20,58	20,54	20,54	20,49	20,49	20,51	20,53	20,53	20,57	20,49	20,43	20,48	20,43	20,48	20,46	20,53	20,53	20,57	20,50	20,57	20,52	20,51	20,54	20,53	20,49	20,49	20,46	20,47	20,55	20,55	20,46	20,49	20,53	20,58	20,53	20,49	20,52	20,52	20,55	20,57	20,57	20,57	20,53	20,58	20,52	20,50	20,45	20,51	20,49	20,58	20,54	20,47	20,49	20,53	20,58	20,51	20,47	20,50	20,51	20,50	20,57	20,57	20,55	20,50	20,49	20,56	20,58	20,51	20,42	20,47	20,53	20,64	20,52	20,53	20,59	20,55	20,55	20,57	20,50	20,46	20,49	20,51	20,56	20,61	20,57	20,53	20,55	20,61	20,55	20,46	20,49	20,47	20,48	20,56	20,44	20,42	20,44	20,55	20,54	20,51	20,50	20,54	20,55	20,53	20,57	20,60	20,56	20,55	20,54	20,47	20,49	20,59	20,56	20,36	20,44	20,59	20,51	20,54	20,50	20,50	20,51	20,50	20,52	20,59	20,56	20,54	20,52	20,53	20,51	20,47	20,48	20,56	20,50	20,53	20,44	20,53	20,62	20,53	20,42	20,48	20,61	20,59	20,48	20,51	20,53	20,44	20,50	20,49	20,50	20,41	20,51	20,59	20,60	20,51	20,48	20,51	20,55	20,54	20,58	20,58	20,58	20,54	20,48	20,58	20,55	20,54	20,57	20,56	20,53	20,55	20,47	20,50	20,47	20,40	20,46	20,50	20,52	20,56	20,52	20,50	20,41	20,49	20,56	20,54	20,45	20,52	20,52	20,44	20,43	20,43	20,41	20,42	20,33	20,40	20,44	20,46	20,55	20,58	20,60	20,56	20,51	20,50	20,55	20,50	20,48	20,46	20,56	20,57	20,47	20,44	20,42	20,53	20,50	20,52	20,59	20,45	20,47	20,53	20,50	20,48	20,50	20,53	20,53	20,51	20,47	20,54	20,52	20,43	20,51	20,40	20,45	20,48	20,46	20,50	20,53	20,46	20,51	20,52	20,50	20,53	20,57	20,50	20,41	20,42	20,52	20,49	20,45	20,40	20,42	20,46	20,44	20,49	20,52	20,39	20,42	20,43	20,44	20,42	20,45	20,43	20,45	20,45	20,51	20,43	20,47	20,53	20,58	20,46	20,38	20,43	20,45	20,54	20,47	20,45	20,44	20,45	20,48	20,49	20,47	20,41	20,48	20,55	20,42	20,33	20,35	20,42	20,51	20,53	20,54	20,39	20,38	20,41	20,50	20,46	20,48	20,44	20,43	20,44	20,48	20,49	20,41	20,34	20,39	20,37	20,42	20,39	20,50	20,51	20,46	20,42	20,41	20,39	20,30	20,35	20,40	20,46	20,53	20,52	20,53	20,44	20,43	20,41	20,31	20,31	20,43	20,36	20,41	20,40	20,33	20,34	20,36	20,42	20,39	
20,43	20,44	20,37	20,34	20,33	20,27	20,39	20,44	20,32	20,35	20,34	20,39	20,47	20,39	20,37	20,48	20,54	20,43	20,33	20,35	20,33	20,37	20,39	20,33	20,38	20,50	20,46	20,42	20,43	20,47	20,48	20,43	20,40	20,36	20,36	20,40	20,45	20,46	20,49	20,42	20,28	20,47	20,55	20,47	20,49	20,48	20,45	20,45	20,37	20,29	20,45	20,48	20,42	20,39	20,40	20,39	20,41	20,45	20,49	20,44	20,48	20,53	20,49	20,37	20,44	20,42	20,36	20,41	20,46	20,48	20,46	20,51	20,50	20,42	20,50	20,47	20,45	20,44	20,44	20,44	20,53	20,42	20,39	20,39	20,40	20,42	20,44	20,51	20,35	20,34	20,40	20,37	20,48	20,46	20,37	20,46	20,42	20,47	20,49	20,42	20,42	20,40	20,33	20,34	20,43	20,49	20,43	20,40	20,41	20,41	20,42	20,48	20,41	20,48	20,53	20,57	20,44	20,43	20,45	20,43	20,47	20,46	20,46	20,49	20,43	20,42	20,52	20,48	20,44	20,33	20,43	20,48	20,49	20,48	20,45	20,43	20,48	20,37	20,48	20,48	20,42	20,42	20,42	20,42	20,37	20,48	20,49	20,48	20,48	20,48	20,51	20,48	20,49	20,49	20,56	20,56	20,46	20,45	20,47	20,47	20,40	20,42	20,40	20,45	20,42	20,49	20,49	20,41	20,40	20,40	20,45	20,36	20,38	20,48	20,54	20,46	20,46	20,48	20,50	20,51	20,41	20,42	20,48	20,49	20,46	20,45	20,45	20,50	20,42	20,50	20,47	20,45	20,49	20,46	20,53	20,47	20,43	20,42	20,50	20,46	20,42	20,52	20,49	20,46	20,54	20,56	20,51	20,49	20,55	20,50	20,44	20,48	20,51	20,49	20,51	20,57	20,63	20,51	20,49	20,53	20,44	20,45	20,47	20,49	20,50	20,48	20,55	20,62	20,55	20,59	20,55	20,49	20,48	20,50	20,54	20,57	20,52	20,44	20,48	20,57	20,56	20,50	20,46	20,57	20,51	20,47	20,55	20,48	20,49	20,64	20,51	20,51	20,52	20,50	20,49	20,61	20,49	20,47	20,62	20,60	20,48	20,57	20,58	20,56	20,54	20,51	20,50	20,59	20,52	20,55	20,56	20,50	20,51	20,56	20,52	20,53	20,55	20,52	20,53	20,50	20,52	20,51	20,38	20,43	20,52	20,62	20,55	20,44	20,52	20,55	20,43	20,46	20,49	20,55	20,55	20,49	20,57	20,52	20,42	20,44	20,52	20,54	20,57	20,52	20,47	20,53	20,53	20,56	20,56	20,54	20,49	20,49	20,49	20,56	20,56	20,54	20,54	20,51	20,52	20,49	20,43	20,45	20,47	20,56	20,52	20,57	20,60	20,55	20,48	20,52	20,60	20,55	20,54	20,49	20,50	20,41	20,46	20,47	20,50	20,54	20,57	20,47	20,45	20,54	20,51	20,57	20,60	20,55	20,50	20,52	20,62	20,55	20,58	20,52	20,44	20,40	20,53	20,53	20,46	20,48	20,48	20,54	20,53	20,55	20,48	20,49	20,54	20,55	20,58	20,52	20,48	20,51	20,50	20,55	20,47	20,52	20,47	20,54	20,58	20,48	20,54	20,59	20,62	20,58	20,56	20,52	20,48	20,47	20,52	20,62	20,63	20,64	20,63	20,60	20,58	20,51	20,50	20,56	20,52	20,45	20,49	20,42	20,51	20,50	20,44	20,50	20,51	20,50	20,62	20,59	20,58	20,55	20,54	20,56	20,64	20,58	20,42	20,48	20,51	20,50	20,44	20,49	20,48	20,55	20,43	20,54	20,51	20,50	20,50	20,51	20,53	20,54	20,47	20,48	20,46	20,52	20,49	20,48	20,56	20,51	20,49	20,45	20,50	20,63	20,54	20,45	20,51	20,60	20,50	20,49	20,50	20,52	20,45	20,48	20,46	20,43	20,49	20,56	20,58	20,58	20,59	20,46	20,46	20,55	20,51	20,51	20,54	20,59	20,53	20,46	20,58	20,63	20,59	20,63	20,51	20,55	20,53	20,41	20,50	20,52	20,49	20,51	20,49	20,45	20,47	20,51	20,57	20,43	20,42	20,47	20,46	20,50	20,52	20,57	20,48	20,44	20,45	20,48	20,52	20,50	20,40	20,46	20,45	20,51	20,50	20,61	20,53	20,42	20,44	20,60	20,51	20,47	20,42	20,41	20,51	20,52	20,45	20,43	20,47	20,49	20,56	20,54	20,47	20,52	20,49	20,36	20,40	20,53	20,52	20,53	20,46	20,41	20,54	20,59	20,44	20,45	20,48	20,42	20,54	20,44	20,48	20,59	20,48	20,45	20,47	20,52	20,47	20,52	20,49	20,50	20,48	20,42	20,52	20,52	20,40	20,46	20,45	20,47	20,43	20,57	20,51	20,41	20,47	20,44	20,43	20,41	20,49	20,55	20,60	20,52	20,55	20,44	20,44	20,56	20,60	20,51	20,45	20,44	20,52	20,39	20,37	20,44	20,52	20,49	20,47	20,51	20,47	20,48	20,45	20,45	20,41	20,47	20,46	20,49	20,49	20,54	20,43	20,38	20,41	20,45	20,51	20,46	20,50	20,38	20,36	20,45	20,47	20,37	20,41	20,46	20,41	20,44	20,41	20,40	20,48	20,42	20,36	20,40	20,35	20,32	20,34	20,40	20,32	20,43	20,51	20,50	20,44	20,40	20,40	20,39	20,36	20,36	20,37	20,37	20,47	20,36	20,41	20,35	20,44	20,43	
20,28	20,27	20,42	20,39	20,34	20,34	20,43	20,36	20,25	20,40	20,41	20,37	20,42	20,41	20,52	20,56	20,47	20,45	20,36	20,36	20,30	20,36	20,38	20,38	20,38	20,47	20,39	20,42	20,43	20,40	20,41	20,44	20,40	20,39	20,36	20,46	20,49	20,48	20,51	20,38	20,38	20,41	20,47	20,41	20,35	20,47	20,44	20,46	20,48	20,39	20,37	20,39	20,37	20,41	20,46	20,44	20,39	20,44	20,38	20,44	20,52	20,48	20,45	20,41	20,33	20,46	20,24	20,36	20,51	20,39	20,44	20,50	20,51	20,47	20,46	20,42	20,47	20,52	20,49	20,49	20,46	20,42	20,38	20,40	20,40	20,45	20,44	20,54	20,50	20,37	20,50	20,44	20,46	20,43	20,41	20,44	20,47	20,41	20,55	20,47	20,44	20,46	20,37	20,33	20,42	20,47	20,44	20,41	20,42	20,37	20,39	20,50	20,53	20,51	20,50	20,55	20,53	20,41	20,44	20,41	20,45	20,49	20,52	20,51	20,44	20,41	20,49	20,46	20,47	20,49	20,50	20,39	20,44	20,39	20,40	20,46	20,47	20,50	20,44	20,46	20,45	20,36	20,41	20,43	20,49	20,49	20,53	20,42	20,50	20,51	20,49	20,48	20,50	20,48	20,50	20,54	20,47	20,51	20,48	20,49	20,45	20,44	20,42	20,50	20,45	20,44	20,48	20,39	20,41	20,49	20,49	20,38	20,34	20,48	20,53	20,49	20,48	20,56	20,47	20,52	20,54	20,45	20,42	20,49	20,48	20,50	20,55	20,45	20,42	20,42	20,44	20,43	20,47	20,52	20,51	20,47	20,46	20,51	20,53	20,51	20,44	20,48	20,53	20,52	20,51	20,49	20,47	20,49	20,57	20,50	20,48	20,49	20,52	20,42	20,45	20,50	20,62	20,54	20,54	20,58	20,49	20,45	20,50	20,50	20,51	20,49	20,43	20,61	20,60	20,58	20,55	20,50	20,45	20,47	20,54	20,60	20,56	20,49	20,54	20,57	20,58	20,59	20,49	20,51	20,50	20,48	20,51	20,49	20,53	20,53	20,45	20,53	20,54	20,48	20,51	20,62	20,52	20,52	20,60	20,63	20,56	20,50	20,53	20,52	20,54	20,46	20,50	20,57	20,56	20,55	20,52	20,51	20,52	20,50	20,53	20,58	20,59	20,55	20,50	20,57	20,55	20,56	20,45	20,47	20,52	20,55	20,49	20,43	20,54	20,54	20,46	20,48	20,52	20,53	20,47	20,47	20,51	20,51	20,50	20,51	20,54	20,46	20,41	20,44	20,48	20,52	20,51	20,47	20,48	20,50	20,54	20,54	20,54	20,53	20,52	20,52	20,52	20,58	20,48	20,49	20,49	20,47	20,52	20,53	20,55	20,57	20,62	20,60	20,51	20,54	20,57	20,55	20,58	20,56	20,58	20,53	20,42	20,53	20,52	20,52	20,64	20,52	20,52	20,54	20,47	20,57	20,58	20,56	20,55	20,51	20,58	20,51	20,55	20,57	20,49	20,39	20,52	20,57	20,46	20,52	20,45	20,49	20,53	20,58	20,57	20,53	20,53	20,53	20,61	20,59	20,55	20,54	20,46	20,50	20,48	20,50	20,49	20,51	20,50	20,47	20,53	20,52	20,56	20,54	20,51	20,54	20,55	20,48	20,54	20,57	20,56	20,55	20,59	20,58	20,56	20,51	20,44	20,55	20,54	20,50	20,53	20,45	20,52	20,57	20,49	20,51	20,53	20,45	20,55	20,64	20,50	20,59	20,57	20,48	20,53	20,48	20,47	20,50	20,49	20,50	20,48	20,56	20,45	20,46	20,44	20,49	20,57	20,53	20,53	20,46	20,49	20,49	20,54	20,43	20,42	20,58	20,55	20,44	20,44	20,42	20,46	20,43	20,43	20,60	20,58	20,45	20,51	20,59	20,55	20,42	20,52	20,53	20,46	20,51	20,48	20,41	20,40	20,62	20,60	20,57	20,54	20,48	20,48	20,58	20,49	20,55	20,59	20,59	20,50	20,52	20,50	20,46	20,51	20,57	20,48	20,53	20,52	20,43	20,46	20,53	20,53	20,54	20,52	20,48	20,54	20,56	20,63	20,52	20,48	20,41	20,41	20,49	20,53	20,58	20,51	20,48	20,48	20,47	20,51	20,46	20,51	20,49	20,47	20,48	20,50	20,57	20,54	20,34	20,40	20,59	20,55	20,53	20,40	20,40	20,46	20,54	20,46	20,37	20,46	20,49	20,52	20,48	20,45	20,54	20,52	20,40	20,47	20,49	20,48	20,50	20,45	20,38	20,41	20,52	20,48	20,47	20,53	20,53	20,49	20,50	20,52	20,54	20,52	20,39	20,34	20,37	20,45	20,45	20,50	20,53	20,51	20,49	20,46	20,48	20,47	20,53	20,44	20,49	20,49	20,53	20,50	20,47	20,49	20,49	20,46	20,51	20,50	20,57	20,57	20,59	20,56	20,45	20,46	20,54	20,54	20,51	20,45	20,37	20,45	20,41	20,38	20,47	20,52	20,57	20,50	20,52	20,46	20,41	20,36	20,45	20,50	20,52	20,58	20,52	20,38	20,52	20,49	20,39	20,45	20,50	20,49	20,59	20,61	20,45	20,37	20,47	20,56	20,50	20,46	20,49	20,41	20,34	20,40	20,46	20,43	20,35	20,37	20,44	20,46	20,41	20,40	20,44	20,44	20,47	20,49	20,48	20,37	20,40	20,40	20,46	20,56	20,43	20,40	20,30	20,37	20,39	20,37	20,36	20,42	20,44	
20,47	20,30	20,35	20,44	20,33	20,30	20,37	20,41	20,36	20,42	20,37	20,39	20,35	20,31	20,42	20,44	20,35	20,47	20,40	20,38	20,36	20,38	20,32	20,39	20,40	20,49	20,41	20,40	20,46	20,43	20,38	20,39	20,35	20,28	20,28	20,37	20,42	20,35	20,48	20,43	20,41	20,51	20,49	20,44	20,43	20,46	20,47	20,47	20,39	20,40	20,38	20,34	20,33	20,43	20,42	20,46	20,36	20,39	20,36	20,43	20,49	20,48	20,45	20,47	20,39	20,36	20,30	20,29	20,45	20,49	20,48	20,50	20,54	20,52	20,44	20,50	20,50	20,56	20,52	20,48	20,43	20,37	20,38	20,42	20,50	20,40	20,41	20,50	20,48	20,46	20,45	20,42	20,47	20,51	20,55	20,42	20,46	20,39	20,46	20,44	20,39	20,46	20,51	20,37	20,36	20,47	20,42	20,42	20,34	20,42	20,42	20,45	20,51	20,54	20,41	20,38	20,45	20,43	20,47	20,32	20,42	20,54	20,58	20,53	20,42	20,40	20,44	20,47	20,47	20,52	20,45	20,37	20,40	20,39	20,36	20,44	20,44	20,47	20,47	20,43	20,48	20,41	20,43	20,53	20,52	20,57	20,50	20,48	20,44	20,53	20,49	20,41	20,39	20,45	20,50	20,53	20,41	20,41	20,47	20,58	20,53	20,46	20,43	20,46	20,46	20,42	20,44	20,42	20,38	20,48	20,53	20,45	20,36	20,47	20,49	20,40	20,49	20,54	20,51	20,48	20,44	20,42	20,36	20,41	20,41	20,45	20,52	20,44	20,37	20,46	20,49	20,47	20,48	20,54	20,59	20,47	20,45	20,53	20,55	20,52	20,47	20,45	20,53	20,48	20,43	20,48	20,52	20,46	20,48	20,45	20,44	20,46	20,55	20,41	20,37	20,44	20,56	20,54	20,52	20,55	20,54	20,52	20,53	20,55	20,52	20,49	20,45	20,53	20,58	20,55	20,53	20,50	20,47	20,47	20,46	20,52	20,49	20,49	20,58	20,49	20,52	20,64	20,56	20,54	20,43	20,47	20,49	20,48	20,54	20,56	20,48	20,47	20,51	20,51	20,50	20,58	20,47	20,50	20,55	20,59	20,56	20,54	20,55	20,51	20,46	20,49	20,50	20,59	20,53	20,50	20,50	20,45	20,46	20,48	20,53	20,59	20,51	20,51	20,50	20,46	20,42	20,58	20,54	20,50	20,54	20,48	20,44	20,46	20,56	20,57	20,49	20,47	20,47	20,48	20,50	20,43	20,48	20,53	20,51	20,49	20,55	20,50	20,42	20,39	20,46	20,51	20,51	20,47	20,44	20,49	20,48	20,52	20,52	20,51	20,42	20,39	20,45	20,59	20,58	20,59	20,57	20,46	20,55	20,54	20,49	20,50	20,52	20,56	20,50	20,51	20,56	20,55	20,59	20,58	20,58	20,60	20,58	20,59	20,50	20,57	20,59	20,51	20,55	20,59	20,49	20,51	20,51	20,50	20,60	20,54	20,55	20,60	20,52	20,47	20,42	20,43	20,51	20,60	20,54	20,53	20,55	20,51	20,54	20,49	20,49	20,58	20,59	20,58	20,59	20,53	20,52	20,51	20,42	20,52	20,51	20,48	20,50	20,50	20,55	20,53	20,55	20,58	20,55	20,50	20,50	20,57	20,57	20,39	20,42	20,50	20,52	20,47	20,47	20,48	20,56	20,57	20,46	20,49	20,48	20,50	20,58	20,52	20,52	20,47	20,44	20,51	20,49	20,44	20,48	20,53	20,51	20,50	20,62	20,53	20,46	20,49	20,49	20,43	20,47	20,46	20,46	20,49	20,49	20,52	20,54	20,57	20,57	20,55	20,45	20,41	20,47	20,46	20,49	20,49	20,42	20,56	20,53	20,48	20,49	20,45	20,43	20,47	20,45	20,53	20,59	20,46	20,51	20,57	20,55	20,52	20,55	20,59	20,54	20,51	20,51	20,45	20,43	20,54	20,54	20,48	20,52	20,49	20,54	20,51	20,52	20,51	20,56	20,58	20,58	20,54	20,53	20,44	20,51	20,51	20,46	20,50	20,52	20,46	20,59	20,50	20,45	20,54	20,54	20,49	20,44	20,54	20,55	20,47	20,49	20,49	20,48	20,52	20,47	20,43	20,52	20,58	20,52	20,51	20,48	20,47	20,42	20,50	20,49	20,47	20,58	20,61	20,52	20,43	20,40	20,47	20,47	20,50	20,45	20,43	20,47	20,42	20,47	20,45	20,49	20,45	20,50	20,47	20,43	20,57	20,53	20,42	20,55	20,53	20,46	20,53	20,49	20,45	20,51	20,57	20,53	20,55	20,55	20,57	20,51	20,48	20,50	20,47	20,49	20,44	20,38	20,39	20,47	20,46	20,48	20,47	20,44	20,53	20,48	20,44	20,53	20,51	20,50	20,49	20,48	20,48	20,48	20,43	20,43	20,47	20,41	20,44	20,43	20,47	20,40	20,46	20,57	20,58	20,54	20,57	20,52	20,43	20,41	20,43	20,42	20,48	20,48	20,50	20,53	20,54	20,52	20,46	20,45	20,37	20,36	20,42	20,45	20,51	20,54	20,53	20,41	20,47	20,48	20,38	20,43	20,46	20,48	20,53	20,58	20,45	20,38	20,39	20,52	20,53	20,40	20,34	20,42	20,40	20,43	20,46	20,42	20,31	20,31	20,39	20,44	20,46	20,41	20,47	20,44	20,47	20,39	20,40	20,41	20,40	20,44	20,34	20,37	20,42	20,40	20,33	20,35	20,36	20,38	20,35	20,34	20,37	
20,48	20,35	20,31	20,36	20,40	20,31	20,36	20,41	20,48	20,35	20,31	20,35	20,29	20,32	20,36	20,42	20,35	20,43	20,41	20,42	20,40	20,32	20,38	20,37	20,37	20,47	20,51	20,44	20,41	20,44	20,41	20,41	20,31	20,28	20,32	20,34	20,45	20,38	20,34	20,44	20,40	20,46	20,46	20,49	20,49	20,49	20,43	20,46	20,37	20,38	20,46	20,37	20,39	20,42	20,42	20,48	20,46	20,39	20,30	20,43	20,49	20,49	20,43	20,46	20,44	20,35	20,30	20,30	20,37	20,47	20,44	20,50	20,56	20,44	20,41	20,49	20,47	20,47	20,49	20,45	20,46	20,39	20,48	20,46	20,50	20,50	20,41	20,60	20,56	20,46	20,39	20,39	20,50	20,51	20,51	20,50	20,41	20,39	20,45	20,41	20,45	20,47	20,49	20,51	20,51	20,45	20,48	20,42	20,30	20,28	20,39	20,44	20,55	20,52	20,51	20,45	20,47	20,41	20,40	20,36	20,37	20,49	20,56	20,53	20,37	20,42	20,53	20,44	20,54	20,52	20,42	20,34	20,43	20,46	20,45	20,44	20,48	20,50	20,48	20,47	20,44	20,37	20,35	20,46	20,57	20,54	20,48	20,53	20,46	20,42	20,45	20,40	20,46	20,48	20,46	20,52	20,42	20,42	20,48	20,56	20,47	20,48	20,37	20,39	20,38	20,41	20,46	20,42	20,38	20,46	20,51	20,43	20,40	20,46	20,45	20,46	20,47	20,51	20,50	20,48	20,45	20,45	20,43	20,44	20,44	20,48	20,45	20,38	20,40	20,46	20,46	20,48	20,42	20,49	20,54	20,52	20,45	20,49	20,54	20,57	20,46	20,47	20,54	20,49	20,45	20,47	20,58	20,42	20,47	20,48	20,45	20,47	20,51	20,40	20,35	20,43	20,48	20,53	20,56	20,53	20,48	20,45	20,55	20,48	20,50	20,47	20,45	20,59	20,54	20,47	20,51	20,52	20,50	20,48	20,46	20,44	20,44	20,46	20,55	20,50	20,50	20,65	20,59	20,57	20,42	20,46	20,53	20,51	20,51	20,57	20,58	20,56	20,58	20,50	20,56	20,58	20,53	20,43	20,52	20,58	20,53	20,54	20,58	20,47	20,45	20,47	20,44	20,57	20,55	20,50	20,48	20,41	20,44	20,53	20,49	20,53	20,52	20,51	20,58	20,51	20,47	20,56	20,52	20,53	20,52	20,53	20,49	20,61	20,67	20,59	20,50	20,51	20,41	20,41	20,55	20,55	20,42	20,47	20,48	20,47	20,51	20,48	20,51	20,54	20,50	20,52	20,56	20,50	20,62	20,57	20,54	20,48	20,53	20,42	20,43	20,42	20,52	20,58	20,58	20,61	20,58	20,47	20,45	20,60	20,59	20,52	20,47	20,51	20,53	20,58	20,56	20,53	20,53	20,53	20,53	20,51	20,56	20,57	20,57	20,55	20,58	20,48	20,52	20,59	20,56	20,57	20,52	20,48	20,52	20,54	20,53	20,58	20,59	20,52	20,41	20,38	20,48	20,54	20,62	20,53	20,51	20,64	20,55	20,48	20,46	20,52	20,54	20,51	20,55	20,50	20,49	20,57	20,49	20,48	20,51	20,54	20,53	20,50	20,57	20,46	20,47	20,57	20,62	20,54	20,49	20,57	20,55	20,39	20,41	20,46	20,53	20,49	20,51	20,46	20,47	20,50	20,52	20,58	20,49	20,51	20,55	20,50	20,45	20,52	20,47	20,46	20,49	20,45	20,50	20,51	20,53	20,54	20,61	20,54	20,48	20,57	20,58	20,48	20,46	20,47	20,47	20,37	20,52	20,52	20,58	20,50	20,46	20,54	20,50	20,47	20,52	20,49	20,47	20,58	20,57	20,61	20,57	20,54	20,64	20,53	20,41	20,43	20,41	20,51	20,49	20,46	20,48	20,52	20,54	20,58	20,59	20,57	20,50	20,50	20,51	20,46	20,60	20,59	20,51	20,52	20,56	20,49	20,48	20,54	20,59	20,56	20,50	20,60	20,60	20,51	20,54	20,51	20,53	20,59	20,49	20,48	20,55	20,55	20,55	20,51	20,39	20,44	20,51	20,48	20,43	20,51	20,54	20,43	20,39	20,48	20,63	20,59	20,43	20,37	20,47	20,62	20,52	20,50	20,51	20,50	20,52	20,39	20,44	20,46	20,49	20,58	20,52	20,42	20,42	20,44	20,32	20,41	20,51	20,42	20,47	20,45	20,43	20,43	20,51	20,43	20,48	20,45	20,47	20,58	20,57	20,45	20,42	20,43	20,49	20,49	20,45	20,46	20,51	20,57	20,58	20,55	20,55	20,49	20,53	20,53	20,56	20,45	20,42	20,44	20,42	20,41	20,43	20,43	20,46	20,42	20,42	20,47	20,47	20,48	20,41	20,42	20,46	20,43	20,42	20,51	20,52	20,42	20,47	20,48	20,42	20,40	20,43	20,44	20,40	20,50	20,56	20,57	20,56	20,49	20,45	20,45	20,39	20,36	20,41	20,33	20,38	20,53	20,54	20,49	20,51	20,49	20,46	20,41	20,39	20,45	20,46	20,48	20,47	20,47	20,45	20,49	20,46	20,48	20,47	20,50	20,44	20,45	20,51	20,43	20,36	20,35	20,45	20,51	20,34	20,30	20,34	20,37	20,36	20,43	20,38	20,38	20,27	20,27	20,31	20,37	20,40	20,46	20,36	20,39	20,37	20,32	20,36	20,39	20,48	20,39	20,25	20,31	20,43	20,41	20,37	20,39	20,28	20,38	20,44	20,41	
20,33	20,28	20,32	20,31	20,28	20,29	20,38	20,39	20,51	20,42	20,36	20,45	20,34	20,35	20,41	20,49	20,44	20,47	20,36	20,40	20,41	20,36	20,35	20,35	20,37	20,39	20,45	20,44	20,31	20,34	20,41	20,42	20,40	20,34	20,31	20,40	20,40	20,37	20,34	20,43	20,42	20,49	20,42	20,43	20,48	20,44	20,43	20,47	20,43	20,35	20,36	20,41	20,43	20,46	20,53	20,46	20,49	20,35	20,31	20,35	20,47	20,48	20,45	20,56	20,60	20,43	20,37	20,40	20,40	20,36	20,36	20,55	20,53	20,46	20,40	20,40	20,48	20,46	20,51	20,48	20,42	20,40	20,49	20,49	20,45	20,53	20,59	20,59	20,49	20,41	20,39	20,37	20,44	20,51	20,40	20,49	20,50	20,42	20,52	20,42	20,42	20,48	20,46	20,50	20,51	20,44	20,42	20,42	20,33	20,35	20,43	20,44	20,45	20,47	20,46	20,47	20,40	20,39	20,44	20,39	20,41	20,34	20,46	20,50	20,48	20,40	20,50	20,53	20,55	20,56	20,49	20,40	20,43	20,43	20,46	20,46	20,46	20,45	20,43	20,49	20,49	20,51	20,38	20,42	20,54	20,48	20,47	20,47	20,44	20,52	20,47	20,41	20,44	20,46	20,42	20,49	20,49	20,47	20,48	20,52	20,39	20,38	20,44	20,40	20,38	20,37	20,46	20,52	20,42	20,42	20,56	20,46	20,36	20,44	20,49	20,50	20,52	20,50	20,50	20,49	20,47	20,50	20,49	20,47	20,51	20,49	20,47	20,50	20,53	20,52	20,51	20,50	20,50	20,46	20,46	20,51	20,55	20,42	20,46	20,56	20,47	20,48	20,54	20,53	20,48	20,52	20,55	20,47	20,50	20,47	20,49	20,50	20,52	20,47	20,42	20,41	20,53	20,54	20,53	20,61	20,57	20,45	20,46	20,51	20,51	20,49	20,43	20,52	20,64	20,53	20,48	20,49	20,48	20,51	20,59	20,53	20,48	20,52	20,47	20,52	20,59	20,68	20,54	20,56	20,47	20,46	20,49	20,48	20,51	20,50	20,52	20,57	20,60	20,47	20,53	20,56	20,50	20,52	20,46	20,56	20,61	20,58	20,61	20,55	20,53	20,49	20,44	20,53	20,51	20,46	20,51	20,48	20,39	20,51	20,48	20,50	20,57	20,50	20,56	20,59	20,52	20,58	20,56	20,55	20,55	20,56	20,50	20,52	20,60	20,57	20,58	20,54	20,52	20,41	20,46	20,50	20,53	20,54	20,57	20,54	20,59	20,54	20,48	20,52	20,52	20,55	20,56	20,51	20,60	20,67	20,58	20,49	20,46	20,44	20,41	20,45	20,56	20,60	20,49	20,53	20,53	20,48	20,51	20,53	20,56	20,52	20,54	20,50	20,55	20,57	20,56	20,51	20,57	20,52	20,52	20,53	20,58	20,63	20,54	20,50	20,51	20,48	20,54	20,57	20,51	20,46	20,57	20,55	20,52	20,51	20,53	20,47	20,55	20,56	20,48	20,44	20,51	20,56	20,59	20,53	20,44	20,55	20,53	20,43	20,44	20,50	20,49	20,47	20,53	20,50	20,53	20,59	20,50	20,53	20,52	20,62	20,51	20,49	20,56	20,45	20,48	20,59	20,56	20,55	20,54	20,55	20,56	20,45	20,50	20,51	20,47	20,52	20,56	20,52	20,53	20,42	20,48	20,56	20,47	20,43	20,53	20,46	20,47	20,51	20,49	20,46	20,46	20,50	20,51	20,53	20,57	20,55	20,55	20,54	20,51	20,54	20,55	20,45	20,50	20,51	20,53	20,49	20,53	20,60	20,50	20,45	20,49	20,52	20,61	20,55	20,58	20,61	20,57	20,57	20,58	20,56	20,46	20,49	20,56	20,58	20,49	20,45	20,50	20,47	20,48	20,44	20,48	20,48	20,46	20,50	20,51	20,48	20,52	20,56	20,45	20,37	20,50	20,63	20,59	20,61	20,60	20,53	20,44	20,59	20,58	20,48	20,53	20,55	20,61	20,51	20,43	20,48	20,44	20,51	20,51	20,52	20,53	20,52	20,51	20,51	20,41	20,46	20,45	20,44	20,51	20,51	20,54	20,45	20,41	20,48	20,55	20,55	20,47	20,40	20,48	20,58	20,52	20,45	20,46	20,44	20,46	20,49	20,43	20,39	20,49	20,55	20,47	20,44	20,51	20,54	20,38	20,44	20,52	20,51	20,41	20,45	20,46	20,50	20,50	20,46	20,48	20,50	20,49	20,54	20,56	20,48	20,39	20,36	20,42	20,41	20,42	20,41	20,48	20,53	20,55	20,56	20,50	20,50	20,56	20,56	20,55	20,58	20,50	20,40	20,44	20,45	20,43	20,44	20,46	20,41	20,46	20,53	20,51	20,47	20,46	20,44	20,43	20,44	20,37	20,49	20,56	20,52	20,43	20,52	20,53	20,49	20,46	20,47	20,42	20,50	20,55	20,53	20,50	20,46	20,40	20,45	20,47	20,37	20,40	20,35	20,35	20,46	20,50	20,38	20,46	20,46	20,45	20,40	20,36	20,37	20,42	20,45	20,46	20,44	20,47	20,45	20,49	20,45	20,45	20,49	20,49	20,43	20,43	20,40	20,37	20,40	20,44	20,43	20,31	20,43	20,39	20,44	20,46	20,41	20,31	20,31	20,30	20,33	20,31	20,35	20,42	20,48	20,48	20,41	20,42	20,35	20,40	20,48	20,43	20,35	20,25	20,34	20,44	20,44	20,45	20,37	20,31	20,38	20,43	20,40	
20,43	20,36	20,29	20,32	20,27	20,27	20,30	20,36	20,39	20,39	20,36	20,42	20,38	20,30	20,40	20,43	20,43	20,43	20,38	20,41	20,34	20,40	20,35	20,30	20,44	20,45	20,47	20,43	20,34	20,28	20,40	20,45	20,50	20,36	20,26	20,33	20,45	20,43	20,32	20,38	20,36	20,45	20,44	20,34	20,44	20,44	20,45	20,56	20,50	20,41	20,34	20,39	20,44	20,48	20,50	20,48	20,48	20,54	20,43	20,37	20,44	20,42	20,46	20,51	20,44	20,42	20,38	20,38	20,53	20,56	20,41	20,52	20,60	20,54	20,48	20,41	20,53	20,51	20,44	20,49	20,50	20,37	20,46	20,51	20,41	20,49	20,52	20,50	20,47	20,35	20,41	20,40	20,46	20,49	20,44	20,45	20,56	20,46	20,48	20,45	20,46	20,54	20,44	20,39	20,47	20,51	20,48	20,44	20,38	20,45	20,43	20,42	20,42	20,45	20,47	20,38	20,33	20,40	20,52	20,42	20,50	20,47	20,45	20,50	20,42	20,46	20,43	20,50	20,56	20,54	20,45	20,41	20,45	20,43	20,47	20,49	20,50	20,44	20,39	20,43	20,48	20,46	20,42	20,42	20,47	20,54	20,49	20,53	20,42	20,49	20,45	20,39	20,47	20,46	20,40	20,50	20,54	20,48	20,50	20,53	20,44	20,43	20,50	20,41	20,41	20,44	20,40	20,42	20,45	20,51	20,57	20,48	20,44	20,51	20,46	20,47	20,52	20,49	20,47	20,44	20,49	20,51	20,51	20,50	20,44	20,44	20,50	20,48	20,48	20,50	20,56	20,52	20,51	20,50	20,51	20,54	20,54	20,55	20,49	20,48	20,46	20,43	20,51	20,56	20,47	20,48	20,49	20,49	20,53	20,47	20,41	20,50	20,47	20,47	20,49	20,50	20,56	20,56	20,51	20,59	20,60	20,56	20,52	20,58	20,53	20,50	20,52	20,53	20,55	20,49	20,44	20,51	20,56	20,53	20,54	20,50	20,45	20,44	20,39	20,43	20,48	20,55	20,52	20,52	20,44	20,47	20,47	20,42	20,50	20,53	20,45	20,49	20,61	20,47	20,47	20,58	20,49	20,53	20,57	20,57	20,50	20,56	20,57	20,55	20,55	20,51	20,53	20,54	20,50	20,50	20,59	20,55	20,49	20,47	20,52	20,57	20,63	20,56	20,49	20,44	20,43	20,53	20,51	20,55	20,56	20,57	20,50	20,51	20,50	20,54	20,59	20,55	20,51	20,48	20,54	20,60	20,57	20,57	20,54	20,58	20,60	20,52	20,45	20,50	20,48	20,58	20,54	20,56	20,60	20,61	20,52	20,38	20,48	20,52	20,53	20,48	20,62	20,65	20,54	20,52	20,51	20,43	20,51	20,53	20,57	20,59	20,57	20,52	20,51	20,56	20,57	20,55	20,52	20,59	20,61	20,59	20,51	20,59	20,57	20,49	20,49	20,58	20,55	20,57	20,55	20,46	20,53	20,54	20,53	20,50	20,50	20,44	20,55	20,57	20,52	20,43	20,46	20,53	20,57	20,54	20,51	20,54	20,53	20,48	20,48	20,46	20,52	20,54	20,56	20,48	20,46	20,57	20,56	20,57	20,63	20,63	20,56	20,55	20,62	20,48	20,55	20,61	20,59	20,49	20,50	20,56	20,54	20,49	20,62	20,68	20,56	20,51	20,58	20,61	20,62	20,52	20,46	20,55	20,44	20,36	20,47	20,48	20,51	20,52	20,46	20,47	20,46	20,52	20,47	20,50	20,57	20,56	20,48	20,46	20,53	20,63	20,54	20,54	20,45	20,54	20,52	20,55	20,53	20,52	20,49	20,47	20,54	20,56	20,53	20,47	20,53	20,55	20,62	20,47	20,48	20,46	20,45	20,48	20,53	20,58	20,56	20,52	20,48	20,48	20,50	20,51	20,51	20,52	20,54	20,44	20,49	20,50	20,53	20,53	20,47	20,43	20,47	20,57	20,62	20,63	20,57	20,63	20,50	20,50	20,53	20,50	20,51	20,52	20,49	20,52	20,55	20,49	20,44	20,48	20,56	20,60	20,55	20,44	20,44	20,52	20,57	20,57	20,48	20,47	20,51	20,50	20,59	20,50	20,48	20,53	20,47	20,50	20,48	20,39	20,44	20,53	20,56	20,49	20,45	20,43	20,49	20,53	20,51	20,43	20,48	20,55	20,53	20,48	20,51	20,54	20,52	20,45	20,48	20,52	20,42	20,40	20,42	20,46	20,47	20,50	20,45	20,47	20,46	20,44	20,51	20,45	20,46	20,44	20,46	20,47	20,50	20,54	20,57	20,59	20,52	20,53	20,54	20,47	20,48	20,51	20,49	20,52	20,47	20,47	20,52	20,47	20,47	20,48	20,48	20,48	20,50	20,61	20,52	20,47	20,55	20,54	20,45	20,41	20,36	20,46	20,52	20,51	20,43	20,50	20,49	20,47	20,56	20,50	20,39	20,41	20,48	20,47	20,54	20,50	20,45	20,48	20,43	20,39	20,47	20,44	20,46	20,45	20,38	20,43	20,39	20,48	20,45	20,43	20,49	20,44	20,41	20,38	20,42	20,47	20,52	20,49	20,45	20,43	20,40	20,42	20,46	20,49	20,48	20,49	20,49	20,46	20,48	20,42	20,34	20,39	20,43	20,37	20,43	20,40	20,31	20,33	20,32	20,40	20,40	20,43	20,47	20,49	20,52	20,60	20,52	20,42	20,38	20,42	20,50	20,40	20,30	20,34	20,38	20,44	20,40	20,43	20,39	20,45	20,40	20,41	
20,45	20,35	20,31	20,31	20,25	20,23	20,29	20,35	20,40	20,37	20,41	20,45	20,45	20,36	20,33	20,42	20,43	20,36	20,33	20,40	20,36	20,38	20,38	20,31	20,43	20,53	20,48	20,39	20,39	20,39	20,42	20,43	20,45	20,46	20,40	20,36	20,45	20,54	20,42	20,37	20,38	20,44	20,44	20,37	20,42	20,46	20,44	20,47	20,46	20,38	20,46	20,50	20,46	20,44	20,47	20,48	20,47	20,51	20,47	20,43	20,42	20,42	20,42	20,44	20,39	20,44	20,44	20,38	20,46	20,52	20,48	20,55	20,56	20,53	20,52	20,47	20,52	20,48	20,41	20,48	20,45	20,42	20,42	20,41	20,43	20,47	20,45	20,39	20,42	20,41	20,46	20,41	20,42	20,51	20,45	20,50	20,56	20,42	20,38	20,35	20,38	20,48	20,48	20,37	20,35	20,40	20,51	20,46	20,40	20,35	20,42	20,45	20,43	20,44	20,43	20,42	20,36	20,40	20,56	20,49	20,41	20,48	20,49	20,44	20,40	20,47	20,50	20,43	20,46	20,46	20,43	20,42	20,44	20,44	20,44	20,44	20,53	20,51	20,48	20,42	20,43	20,50	20,42	20,45	20,48	20,50	20,44	20,53	20,56	20,46	20,45	20,37	20,50	20,42	20,47	20,55	20,55	20,52	20,52	20,48	20,42	20,48	20,42	20,43	20,39	20,46	20,40	20,37	20,44	20,53	20,58	20,52	20,48	20,46	20,41	20,40	20,46	20,45	20,48	20,47	20,43	20,50	20,56	20,43	20,37	20,40	20,48	20,47	20,46	20,53	20,49	20,45	20,43	20,43	20,51	20,54	20,52	20,53	20,46	20,42	20,45	20,54	20,51	20,54	20,47	20,46	20,40	20,44	20,46	20,48	20,42	20,48	20,51	20,44	20,43	20,59	20,56	20,54	20,48	20,54	20,54	20,48	20,52	20,52	20,44	20,40	20,47	20,48	20,46	20,56	20,49	20,52	20,58	20,59	20,55	20,47	20,45	20,47	20,44	20,49	20,57	20,58	20,58	20,52	20,42	20,45	20,49	20,46	20,44	20,54	20,53	20,47	20,51	20,49	20,46	20,53	20,55	20,60	20,59	20,59	20,49	20,48	20,52	20,52	20,44	20,47	20,52	20,54	20,48	20,46	20,56	20,56	20,47	20,49	20,49	20,54	20,59	20,58	20,55	20,47	20,39	20,50	20,47	20,46	20,51	20,51	20,49	20,51	20,54	20,56	20,48	20,50	20,49	20,40	20,48	20,65	20,56	20,55	20,51	20,46	20,54	20,52	20,50	20,46	20,49	20,58	20,65	20,57	20,63	20,58	20,46	20,46	20,49	20,55	20,47	20,47	20,50	20,64	20,55	20,47	20,52	20,47	20,47	20,52	20,56	20,52	20,50	20,57	20,58	20,53	20,51	20,56	20,52	20,51	20,57	20,63	20,53	20,50	20,59	20,64	20,55	20,53	20,54	20,56	20,55	20,58	20,51	20,59	20,57	20,49	20,52	20,51	20,55	20,49	20,43	20,41	20,44	20,50	20,50	20,49	20,53	20,56	20,48	20,46	20,56	20,52	20,48	20,58	20,65	20,52	20,46	20,54	20,50	20,58	20,54	20,56	20,57	20,51	20,56	20,49	20,47	20,54	20,56	20,50	20,48	20,54	20,53	20,44	20,50	20,65	20,50	20,49	20,57	20,59	20,58	20,53	20,43	20,56	20,50	20,41	20,42	20,49	20,50	20,49	20,49	20,52	20,54	20,46	20,48	20,52	20,52	20,51	20,52	20,46	20,51	20,60	20,55	20,59	20,50	20,48	20,48	20,48	20,47	20,51	20,52	20,53	20,44	20,44	20,49	20,42	20,47	20,48	20,47	20,47	20,38	20,50	20,45	20,50	20,56	20,53	20,49	20,46	20,43	20,50	20,52	20,45	20,48	20,55	20,52	20,46	20,43	20,54	20,49	20,53	20,46	20,47	20,46	20,53	20,63	20,66	20,55	20,54	20,50	20,49	20,45	20,50	20,51	20,52	20,44	20,54	20,61	20,53	20,49	20,48	20,53	20,58	20,59	20,52	20,58	20,51	20,51	20,54	20,50	20,49	20,45	20,44	20,53	20,47	20,47	20,51	20,49	20,49	20,50	20,43	20,42	20,47	20,51	20,48	20,49	20,54	20,53	20,55	20,49	20,48	20,49	20,47	20,49	20,41	20,43	20,49	20,50	20,51	20,45	20,46	20,39	20,36	20,49	20,46	20,44	20,45	20,51	20,51	20,48	20,47	20,48	20,41	20,43	20,44	20,47	20,48	20,50	20,48	20,50	20,51	20,45	20,46	20,41	20,56	20,58	20,49	20,43	20,45	20,48	20,47	20,50	20,55	20,47	20,53	20,51	20,43	20,41	20,42	20,45	20,38	20,48	20,46	20,37	20,38	20,33	20,46	20,52	20,51	20,42	20,41	20,45	20,35	20,40	20,49	20,36	20,42	20,45	20,46	20,50	20,50	20,46	20,49	20,42	20,44	20,55	20,43	20,39	20,40	20,40	20,39	20,41	20,47	20,47	20,38	20,39	20,47	20,40	20,34	20,43	20,45	20,46	20,58	20,45	20,41	20,50	20,40	20,41	20,50	20,49	20,53	20,47	20,46	20,44	20,43	20,46	20,34	20,33	20,38	20,40	20,47	20,41	20,36	20,32	20,33	20,36	20,39	20,49	20,48	20,39	20,41	20,54	20,52	20,50	20,51	20,45	20,33	20,40	20,48	20,39	20,32	20,42	20,41	20,45	20,50	20,44	20,46	
20,38	20,35	20,36	20,40	20,31	20,28	20,30	20,32	20,36	20,42	20,35	20,56	20,56	20,41	20,34	20,44	20,41	20,41	20,40	20,46	20,43	20,39	20,47	20,47	20,43	20,53	20,52	20,41	20,46	20,43	20,46	20,41	20,37	20,37	20,38	20,49	20,42	20,43	20,44	20,36	20,40	20,44	20,44	20,38	20,41	20,46	20,49	20,43	20,36	20,41	20,44	20,50	20,40	20,38	20,45	20,54	20,39	20,46	20,36	20,43	20,50	20,51	20,45	20,43	20,36	20,41	20,40	20,42	20,49	20,51	20,48	20,54	20,53	20,50	20,51	20,50	20,44	20,46	20,42	20,49	20,47	20,41	20,45	20,43	20,48	20,53	20,50	20,47	20,41	20,42	20,55	20,48	20,45	20,51	20,46	20,49	20,60	20,52	20,43	20,40	20,43	20,46	20,43	20,36	20,36	20,37	20,44	20,46	20,44	20,42	20,45	20,58	20,49	20,49	20,49	20,53	20,48	20,42	20,53	20,48	20,49	20,50	20,60	20,44	20,47	20,55	20,53	20,47	20,46	20,41	20,44	20,47	20,51	20,51	20,49	20,49	20,54	20,53	20,54	20,53	20,50	20,50	20,49	20,43	20,42	20,50	20,47	20,49	20,57	20,53	20,51	20,48	20,47	20,40	20,46	20,60	20,59	20,55	20,60	20,50	20,46	20,51	20,45	20,41	20,46	20,51	20,47	20,42	20,46	20,47	20,50	20,50	20,52	20,45	20,46	20,46	20,48	20,41	20,46	20,51	20,41	20,46	20,57	20,47	20,50	20,47	20,40	20,45	20,43	20,51	20,51	20,51	20,44	20,43	20,55	20,55	20,41	20,43	20,51	20,45	20,42	20,52	20,55	20,55	20,54	20,49	20,54	20,45	20,46	20,48	20,43	20,50	20,55	20,49	20,45	20,51	20,57	20,50	20,44	20,53	20,64	20,46	20,41	20,46	20,43	20,41	20,41	20,53	20,52	20,58	20,55	20,47	20,46	20,51	20,61	20,61	20,49	20,53	20,57	20,49	20,55	20,57	20,56	20,61	20,51	20,60	20,59	20,57	20,53	20,59	20,57	20,52	20,54	20,57	20,58	20,51	20,51	20,64	20,60	20,51	20,57	20,50	20,57	20,63	20,55	20,41	20,45	20,47	20,43	20,42	20,52	20,51	20,46	20,44	20,53	20,53	20,59	20,55	20,55	20,49	20,44	20,50	20,49	20,48	20,44	20,47	20,54	20,50	20,56	20,57	20,49	20,50	20,49	20,47	20,50	20,59	20,58	20,55	20,53	20,45	20,51	20,51	20,54	20,51	20,45	20,45	20,55	20,66	20,64	20,59	20,46	20,47	20,49	20,45	20,46	20,53	20,63	20,68	20,62	20,53	20,50	20,49	20,55	20,47	20,47	20,45	20,48	20,56	20,54	20,61	20,59	20,50	20,48	20,48	20,57	20,57	20,55	20,51	20,58	20,64	20,61	20,57	20,54	20,59	20,48	20,46	20,48	20,56	20,58	20,39	20,50	20,58	20,56	20,48	20,41	20,43	20,50	20,49	20,46	20,56	20,62	20,59	20,53	20,51	20,59	20,61	20,54	20,59	20,67	20,57	20,46	20,53	20,48	20,52	20,49	20,54	20,60	20,51	20,50	20,40	20,45	20,52	20,53	20,50	20,58	20,54	20,52	20,42	20,46	20,56	20,48	20,53	20,55	20,50	20,54	20,55	20,47	20,53	20,49	20,46	20,44	20,43	20,42	20,45	20,54	20,51	20,50	20,46	20,47	20,60	20,62	20,55	20,54	20,53	20,53	20,52	20,51	20,46	20,48	20,51	20,45	20,50	20,55	20,49	20,48	20,48	20,46	20,45	20,48	20,54	20,48	20,58	20,57	20,50	20,49	20,43	20,45	20,53	20,59	20,51	20,44	20,40	20,46	20,52	20,56	20,47	20,44	20,56	20,54	20,45	20,47	20,59	20,57	20,53	20,48	20,44	20,47	20,61	20,60	20,59	20,59	20,46	20,49	20,54	20,48	20,52	20,58	20,52	20,47	20,44	20,51	20,53	20,49	20,56	20,52	20,59	20,56	20,52	20,61	20,58	20,52	20,51	20,44	20,50	20,48	20,53	20,55	20,46	20,39	20,42	20,52	20,52	20,49	20,46	20,59	20,55	20,43	20,45	20,54	20,55	20,52	20,53	20,45	20,44	20,48	20,46	20,57	20,49	20,48	20,52	20,42	20,51	20,54	20,47	20,43	20,39	20,42	20,45	20,50	20,54	20,55	20,51	20,41	20,38	20,47	20,41	20,36	20,50	20,53	20,55	20,51	20,44	20,50	20,55	20,43	20,42	20,46	20,56	20,65	20,59	20,46	20,47	20,50	20,51	20,48	20,49	20,51	20,54	20,53	20,56	20,50	20,42	20,43	20,47	20,40	20,48	20,37	20,37	20,32	20,41	20,56	20,55	20,48	20,48	20,45	20,40	20,35	20,46	20,37	20,40	20,43	20,50	20,52	20,47	20,43	20,43	20,51	20,48	20,55	20,38	20,49	20,44	20,44	20,41	20,38	20,48	20,57	20,39	20,31	20,41	20,41	20,45	20,48	20,42	20,44	20,56	20,53	20,38	20,50	20,52	20,46	20,44	20,46	20,42	20,40	20,46	20,47	20,39	20,36	20,37	20,31	20,42	20,44	20,37	20,48	20,44	20,34	20,28	20,41	20,43	20,52	20,57	20,39	20,29	20,45	20,52	20,47	20,44	20,36	20,25	20,37	20,39	20,39	20,39	20,52	20,40	20,38	20,39	20,41	20,40	
20,36	20,25	20,34	20,44	20,36	20,26	20,26	20,31	20,37	20,52	20,43	20,38	20,37	20,27	20,31	20,37	20,44	20,38	20,34	20,36	20,47	20,47	20,38	20,45	20,47	20,44	20,44	20,41	20,46	20,47	20,41	20,41	20,28	20,34	20,27	20,33	20,45	20,45	20,38	20,36	20,42	20,46	20,45	20,44	20,41	20,37	20,38	20,49	20,45	20,47	20,50	20,48	20,49	20,40	20,42	20,47	20,37	20,47	20,41	20,35	20,39	20,46	20,51	20,40	20,37	20,40	20,43	20,40	20,46	20,43	20,55	20,54	20,49	20,47	20,46	20,49	20,49	20,46	20,49	20,52	20,49	20,36	20,45	20,52	20,53	20,57	20,55	20,50	20,52	20,40	20,41	20,39	20,43	20,54	20,51	20,53	20,55	20,50	20,50	20,49	20,49	20,42	20,47	20,41	20,37	20,40	20,44	20,37	20,41	20,45	20,49	20,46	20,47	20,46	20,55	20,47	20,42	20,43	20,45	20,49	20,45	20,42	20,57	20,51	20,50	20,54	20,47	20,55	20,53	20,46	20,43	20,45	20,54	20,52	20,46	20,53	20,52	20,51	20,47	20,52	20,57	20,46	20,46	20,46	20,41	20,42	20,46	20,51	20,52	20,44	20,45	20,47	20,51	20,44	20,45	20,53	20,53	20,50	20,57	20,55	20,46	20,45	20,46	20,47	20,44	20,46	20,56	20,51	20,47	20,48	20,47	20,48	20,51	20,58	20,47	20,47	20,55	20,41	20,46	20,48	20,43	20,48	20,49	20,50	20,50	20,45	20,46	20,46	20,51	20,49	20,49	20,51	20,52	20,53	20,65	20,62	20,45	20,43	20,48	20,50	20,43	20,47	20,47	20,51	20,59	20,58	20,57	20,52	20,49	20,48	20,48	20,44	20,53	20,49	20,47	20,47	20,54	20,53	20,50	20,55	20,61	20,47	20,43	20,45	20,53	20,49	20,45	20,50	20,71	20,56	20,49	20,47	20,47	20,52	20,63	20,59	20,50	20,49	20,55	20,47	20,49	20,51	20,50	20,60	20,55	20,57	20,57	20,55	20,55	20,57	20,61	20,54	20,54	20,54	20,56	20,60	20,52	20,56	20,57	20,57	20,53	20,57	20,53	20,55	20,54	20,49	20,49	20,59	20,56	20,48	20,55	20,53	20,58	20,60	20,58	20,56	20,53	20,54	20,54	20,57	20,44	20,48	20,50	20,51	20,50	20,55	20,56	20,59	20,62	20,58	20,51	20,53	20,51	20,52	20,52	20,49	20,53	20,57	20,53	20,45	20,50	20,49	20,49	20,50	20,48	20,53	20,54	20,55	20,60	20,58	20,52	20,49	20,55	20,53	20,51	20,53	20,58	20,56	20,59	20,53	20,56	20,59	20,61	20,52	20,54	20,55	20,56	20,52	20,46	20,60	20,60	20,59	20,52	20,46	20,53	20,59	20,51	20,48	20,54	20,57	20,61	20,49	20,50	20,55	20,49	20,48	20,55	20,59	20,53	20,45	20,49	20,54	20,64	20,57	20,46	20,47	20,52	20,53	20,48	20,53	20,59	20,59	20,57	20,52	20,59	20,55	20,60	20,62	20,57	20,55	20,46	20,49	20,46	20,49	20,48	20,52	20,56	20,46	20,46	20,46	20,45	20,48	20,51	20,58	20,61	20,61	20,54	20,43	20,43	20,54	20,47	20,49	20,52	20,52	20,53	20,47	20,48	20,54	20,53	20,49	20,46	20,43	20,44	20,42	20,51	20,47	20,48	20,49	20,47	20,58	20,58	20,57	20,55	20,49	20,52	20,51	20,48	20,42	20,43	20,52	20,52	20,50	20,56	20,48	20,44	20,42	20,48	20,52	20,47	20,47	20,52	20,58	20,56	20,52	20,51	20,48	20,48	20,54	20,54	20,46	20,43	20,50	20,48	20,47	20,48	20,49	20,44	20,54	20,50	20,41	20,50	20,51	20,59	20,61	20,50	20,48	20,51	20,63	20,65	20,54	20,58	20,52	20,45	20,47	20,44	20,43	20,50	20,58	20,46	20,47	20,45	20,47	20,58	20,57	20,53	20,58	20,52	20,48	20,57	20,58	20,51	20,52	20,52	20,57	20,52	20,54	20,58	20,50	20,40	20,39	20,46	20,51	20,53	20,47	20,56	20,46	20,38	20,45	20,49	20,49	20,48	20,55	20,51	20,44	20,54	20,43	20,50	20,54	20,45	20,54	20,45	20,42	20,47	20,45	20,43	20,42	20,45	20,42	20,51	20,55	20,56	20,51	20,49	20,45	20,51	20,51	20,43	20,41	20,58	20,56	20,49	20,37	20,51	20,67	20,56	20,45	20,44	20,58	20,58	20,57	20,53	20,51	20,50	20,53	20,53	20,52	20,53	20,55	20,50	20,51	20,56	20,45	20,51	20,47	20,40	20,49	20,48	20,43	20,35	20,38	20,51	20,50	20,50	20,52	20,42	20,41	20,45	20,46	20,40	20,43	20,53	20,51	20,54	20,45	20,49	20,50	20,55	20,49	20,50	20,42	20,47	20,49	20,41	20,47	20,42	20,46	20,42	20,48	20,35	20,43	20,36	20,45	20,47	20,41	20,46	20,56	20,50	20,41	20,35	20,48	20,44	20,41	20,50	20,41	20,43	20,41	20,45	20,45	20,33	20,35	20,33	20,39	20,36	20,40	20,50	20,62	20,44	20,40	20,42	20,46	20,55	20,57	20,46	20,40	20,49	20,49	20,39	20,33	20,30	20,29	20,35	20,31	20,28	20,31	20,46	20,39	20,40	20,38	20,37	20,42	
20,38	20,29	20,27	20,37	20,31	20,23	20,32	20,37	20,48	20,40	20,30	20,43	20,35	20,32	20,35	20,49	20,56	20,53	20,32	20,41	20,42	20,48	20,50	20,45	20,42	20,52	20,51	20,41	20,45	20,40	20,42	20,39	20,40	20,37	20,39	20,40	20,43	20,42	20,43	20,38	20,40	20,44	20,43	20,51	20,54	20,49	20,47	20,42	20,45	20,43	20,48	20,50	20,48	20,48	20,51	20,49	20,36	20,43	20,46	20,33	20,34	20,48	20,52	20,44	20,32	20,35	20,35	20,38	20,48	20,41	20,49	20,52	20,45	20,39	20,44	20,46	20,49	20,52	20,47	20,46	20,46	20,39	20,48	20,52	20,54	20,54	20,51	20,51	20,51	20,47	20,37	20,33	20,47	20,58	20,52	20,49	20,53	20,44	20,49	20,45	20,46	20,48	20,50	20,49	20,39	20,42	20,37	20,43	20,47	20,38	20,42	20,52	20,53	20,55	20,45	20,43	20,35	20,42	20,48	20,54	20,51	20,39	20,60	20,57	20,49	20,52	20,43	20,51	20,55	20,41	20,42	20,50	20,48	20,48	20,53	20,52	20,45	20,45	20,42	20,39	20,51	20,44	20,49	20,53	20,49	20,47	20,42	20,48	20,50	20,45	20,46	20,44	20,47	20,46	20,50	20,52	20,43	20,48	20,49	20,48	20,45	20,41	20,47	20,52	20,51	20,40	20,46	20,49	20,44	20,54	20,57	20,49	20,44	20,51	20,48	20,50	20,62	20,51	20,46	20,48	20,47	20,49	20,45	20,43	20,39	20,41	20,48	20,52	20,53	20,56	20,52	20,47	20,41	20,52	20,67	20,52	20,48	20,49	20,54	20,52	20,47	20,45	20,47	20,52	20,53	20,56	20,54	20,54	20,48	20,44	20,42	20,40	20,46	20,43	20,47	20,55	20,50	20,54	20,52	20,58	20,53	20,43	20,40	20,48	20,43	20,41	20,49	20,54	20,52	20,53	20,55	20,57	20,54	20,58	20,62	20,55	20,51	20,56	20,55	20,40	20,45	20,47	20,41	20,59	20,57	20,60	20,46	20,48	20,49	20,56	20,60	20,56	20,49	20,42	20,56	20,56	20,48	20,54	20,54	20,57	20,54	20,54	20,57	20,52	20,49	20,50	20,46	20,52	20,62	20,58	20,52	20,49	20,55	20,64	20,51	20,53	20,56	20,47	20,44	20,56	20,47	20,46	20,44	20,49	20,54	20,44	20,44	20,52	20,63	20,54	20,48	20,51	20,57	20,49	20,52	20,55	20,53	20,55	20,55	20,52	20,56	20,54	20,49	20,47	20,49	20,49	20,55	20,53	20,60	20,56	20,51	20,52	20,49	20,57	20,59	20,57	20,61	20,53	20,53	20,51	20,55	20,57	20,58	20,54	20,59	20,55	20,55	20,52	20,45	20,52	20,63	20,62	20,54	20,47	20,56	20,57	20,56	20,52	20,51	20,52	20,52	20,49	20,46	20,57	20,58	20,59	20,62	20,54	20,51	20,50	20,59	20,61	20,67	20,62	20,50	20,52	20,50	20,56	20,54	20,57	20,58	20,58	20,60	20,55	20,59	20,64	20,61	20,62	20,59	20,51	20,44	20,52	20,52	20,57	20,54	20,50	20,50	20,52	20,49	20,49	20,46	20,50	20,55	20,53	20,54	20,51	20,56	20,48	20,46	20,53	20,57	20,52	20,47	20,48	20,60	20,50	20,43	20,51	20,50	20,52	20,48	20,39	20,55	20,49	20,49	20,55	20,47	20,50	20,45	20,50	20,55	20,57	20,59	20,47	20,49	20,55	20,44	20,42	20,45	20,46	20,45	20,45	20,50	20,51	20,45	20,43	20,44	20,43	20,45	20,44	20,48	20,52	20,46	20,42	20,47	20,55	20,54	20,55	20,49	20,44	20,46	20,50	20,46	20,50	20,47	20,46	20,48	20,43	20,51	20,44	20,49	20,51	20,53	20,57	20,55	20,53	20,48	20,56	20,64	20,49	20,48	20,54	20,47	20,52	20,39	20,42	20,48	20,61	20,49	20,45	20,55	20,51	20,58	20,59	20,48	20,46	20,50	20,54	20,56	20,49	20,54	20,55	20,53	20,57	20,46	20,41	20,57	20,52	20,49	20,48	20,41	20,45	20,56	20,53	20,48	20,42	20,38	20,44	20,47	20,46	20,50	20,38	20,48	20,55	20,51	20,44	20,49	20,51	20,47	20,57	20,45	20,36	20,43	20,43	20,41	20,41	20,44	20,46	20,48	20,52	20,53	20,53	20,58	20,53	20,45	20,46	20,45	20,49	20,56	20,55	20,44	20,39	20,48	20,63	20,51	20,42	20,43	20,48	20,56	20,51	20,52	20,47	20,45	20,47	20,52	20,49	20,45	20,47	20,46	20,42	20,48	20,42	20,43	20,43	20,43	20,37	20,43	20,47	20,39	20,40	20,48	20,50	20,48	20,51	20,48	20,43	20,42	20,45	20,48	20,47	20,51	20,62	20,51	20,40	20,45	20,51	20,48	20,43	20,41	20,36	20,40	20,42	20,36	20,49	20,51	20,49	20,42	20,47	20,41	20,41	20,40	20,51	20,52	20,49	20,42	20,48	20,47	20,42	20,46	20,42	20,44	20,46	20,51	20,39	20,35	20,36	20,44	20,52	20,45	20,39	20,32	20,38	20,43	20,41	20,42	20,50	20,42	20,37	20,34	20,40	20,47	20,46	20,47	20,37	20,40	20,48	20,48	20,35	20,35	20,33	20,36	20,32	20,28	20,31	20,33	20,22	20,24	20,22	20,31	20,28	
20,41	20,36	20,33	20,33	20,39	20,21	20,27	20,29	20,42	20,40	20,30	20,41	20,44	20,42	20,41	20,47	20,50	20,40	20,32	20,35	20,39	20,41	20,50	20,46	20,48	20,57	20,51	20,39	20,37	20,38	20,39	20,49	20,47	20,39	20,31	20,37	20,47	20,48	20,40	20,37	20,36	20,44	20,49	20,47	20,44	20,54	20,51	20,44	20,44	20,36	20,46	20,46	20,47	20,50	20,50	20,48	20,42	20,46	20,41	20,41	20,43	20,45	20,46	20,51	20,35	20,40	20,38	20,41	20,47	20,48	20,52	20,57	20,54	20,48	20,49	20,52	20,51	20,52	20,55	20,46	20,42	20,34	20,44	20,51	20,47	20,48	20,48	20,50	20,46	20,46	20,44	20,35	20,44	20,50	20,43	20,44	20,49	20,50	20,48	20,46	20,45	20,42	20,44	20,51	20,52	20,48	20,44	20,41	20,46	20,49	20,42	20,54	20,54	20,53	20,51	20,40	20,38	20,37	20,44	20,45	20,47	20,47	20,58	20,61	20,42	20,43	20,45	20,45	20,44	20,39	20,37	20,45	20,46	20,45	20,47	20,52	20,54	20,48	20,41	20,33	20,45	20,46	20,50	20,44	20,45	20,45	20,44	20,51	20,52	20,50	20,53	20,46	20,44	20,42	20,50	20,61	20,44	20,45	20,38	20,33	20,35	20,40	20,51	20,52	20,49	20,38	20,40	20,45	20,46	20,54	20,50	20,46	20,45	20,46	20,49	20,45	20,49	20,46	20,46	20,47	20,49	20,48	20,40	20,35	20,43	20,41	20,45	20,52	20,55	20,55	20,60	20,49	20,49	20,51	20,59	20,50	20,49	20,51	20,50	20,50	20,52	20,59	20,52	20,54	20,54	20,43	20,52	20,55	20,56	20,47	20,44	20,48	20,46	20,51	20,49	20,56	20,57	20,57	20,48	20,57	20,56	20,47	20,45	20,50	20,42	20,36	20,46	20,56	20,60	20,57	20,58	20,56	20,54	20,57	20,61	20,59	20,54	20,48	20,52	20,52	20,49	20,54	20,50	20,56	20,59	20,58	20,63	20,49	20,49	20,57	20,57	20,51	20,54	20,49	20,56	20,55	20,45	20,54	20,61	20,58	20,57	20,56	20,57	20,56	20,53	20,47	20,46	20,52	20,51	20,52	20,55	20,47	20,51	20,52	20,44	20,45	20,49	20,44	20,48	20,48	20,48	20,48	20,49	20,51	20,57	20,46	20,40	20,48	20,59	20,58	20,52	20,48	20,49	20,49	20,47	20,55	20,52	20,45	20,52	20,54	20,56	20,55	20,49	20,52	20,55	20,52	20,50	20,53	20,60	20,63	20,49	20,54	20,59	20,59	20,58	20,53	20,58	20,64	20,60	20,51	20,57	20,53	20,50	20,51	20,58	20,57	20,50	20,60	20,59	20,52	20,54	20,53	20,50	20,50	20,53	20,50	20,48	20,56	20,53	20,50	20,52	20,57	20,60	20,63	20,57	20,51	20,58	20,54	20,51	20,57	20,58	20,55	20,63	20,61	20,57	20,47	20,52	20,56	20,61	20,52	20,57	20,59	20,55	20,47	20,58	20,68	20,68	20,61	20,62	20,49	20,43	20,55	20,50	20,55	20,53	20,52	20,49	20,49	20,49	20,47	20,47	20,52	20,53	20,51	20,51	20,46	20,49	20,52	20,52	20,56	20,52	20,54	20,52	20,51	20,54	20,50	20,44	20,50	20,53	20,58	20,57	20,38	20,47	20,49	20,53	20,58	20,47	20,50	20,53	20,52	20,52	20,47	20,54	20,52	20,45	20,57	20,56	20,48	20,53	20,55	20,46	20,52	20,53	20,51	20,45	20,46	20,45	20,46	20,48	20,44	20,41	20,49	20,49	20,46	20,41	20,46	20,56	20,58	20,49	20,41	20,46	20,51	20,48	20,52	20,52	20,52	20,52	20,57	20,51	20,47	20,54	20,52	20,49	20,51	20,51	20,58	20,56	20,53	20,49	20,50	20,50	20,45	20,52	20,55	20,42	20,46	20,49	20,55	20,48	20,42	20,49	20,47	20,54	20,49	20,51	20,46	20,53	20,55	20,53	20,48	20,52	20,56	20,47	20,39	20,47	20,46	20,52	20,52	20,41	20,48	20,45	20,41	20,51	20,53	20,51	20,47	20,51	20,48	20,47	20,47	20,41	20,42	20,37	20,52	20,46	20,46	20,49	20,45	20,44	20,55	20,46	20,41	20,45	20,48	20,44	20,37	20,43	20,46	20,52	20,57	20,47	20,39	20,45	20,51	20,46	20,40	20,47	20,45	20,47	20,46	20,47	20,48	20,51	20,59	20,50	20,37	20,43	20,51	20,57	20,52	20,50	20,54	20,43	20,40	20,45	20,46	20,45	20,44	20,59	20,46	20,40	20,38	20,39	20,42	20,43	20,43	20,37	20,46	20,40	20,42	20,52	20,49	20,45	20,53	20,47	20,48	20,49	20,49	20,48	20,53	20,47	20,54	20,57	20,39	20,46	20,53	20,49	20,45	20,39	20,37	20,37	20,40	20,36	20,44	20,54	20,46	20,42	20,41	20,42	20,42	20,48	20,57	20,52	20,47	20,42	20,36	20,49	20,46	20,42	20,43	20,47	20,51	20,47	20,36	20,34	20,34	20,44	20,47	20,39	20,43	20,39	20,48	20,52	20,40	20,37	20,36	20,30	20,37	20,39	20,32	20,42	20,45	20,42	20,47	20,47	20,49	20,39	20,47	20,45	20,37	20,30	20,32	20,38	20,31	20,32	20,20	20,18	20,26	20,29	20,32	
20,43	20,37	20,34	20,30	20,34	20,27	20,27	20,38	20,43	20,53	20,44	20,46	20,39	20,36	20,43	20,48	20,40	20,41	20,37	20,45	20,39	20,35	20,43	20,35	20,51	20,55	20,49	20,38	20,38	20,42	20,43	20,54	20,48	20,38	20,36	20,40	20,43	20,52	20,48	20,37	20,42	20,47	20,49	20,40	20,39	20,53	20,51	20,47	20,47	20,55	20,46	20,49	20,56	20,51	20,46	20,46	20,43	20,45	20,41	20,39	20,52	20,49	20,39	20,52	20,49	20,47	20,42	20,41	20,58	20,52	20,56	20,55	20,58	20,58	20,56	20,43	20,54	20,51	20,58	20,48	20,43	20,37	20,44	20,49	20,49	20,52	20,49	20,39	20,46	20,45	20,45	20,45	20,49	20,54	20,43	20,47	20,55	20,53	20,53	20,51	20,46	20,42	20,44	20,50	20,53	20,51	20,50	20,42	20,34	20,42	20,53	20,57	20,55	20,51	20,43	20,45	20,46	20,41	20,47	20,44	20,51	20,55	20,58	20,61	20,40	20,42	20,50	20,47	20,47	20,45	20,37	20,38	20,47	20,48	20,47	20,59	20,59	20,52	20,45	20,41	20,45	20,51	20,50	20,46	20,46	20,51	20,47	20,53	20,52	20,45	20,45	20,46	20,55	20,51	20,45	20,49	20,48	20,52	20,48	20,45	20,46	20,41	20,55	20,57	20,56	20,44	20,48	20,53	20,51	20,43	20,44	20,40	20,40	20,45	20,51	20,49	20,50	20,51	20,52	20,47	20,57	20,60	20,47	20,43	20,48	20,47	20,46	20,54	20,51	20,51	20,48	20,51	20,44	20,49	20,49	20,51	20,56	20,50	20,44	20,46	20,46	20,53	20,50	20,53	20,61	20,54	20,52	20,50	20,50	20,52	20,49	20,54	20,51	20,48	20,50	20,52	20,57	20,62	20,51	20,57	20,52	20,52	20,50	20,53	20,48	20,40	20,42	20,51	20,56	20,56	20,51	20,56	20,53	20,60	20,68	20,55	20,46	20,46	20,56	20,61	20,60	20,61	20,57	20,57	20,50	20,50	20,61	20,62	20,56	20,66	20,59	20,55	20,60	20,60	20,63	20,61	20,48	20,59	20,66	20,67	20,60	20,57	20,51	20,60	20,61	20,52	20,54	20,66	20,55	20,53	20,55	20,48	20,52	20,50	20,44	20,53	20,55	20,50	20,56	20,52	20,47	20,51	20,48	20,49	20,56	20,52	20,55	20,59	20,60	20,59	20,56	20,58	20,52	20,52	20,48	20,55	20,57	20,50	20,48	20,54	20,58	20,54	20,49	20,52	20,57	20,58	20,52	20,57	20,60	20,61	20,57	20,56	20,57	20,54	20,50	20,51	20,53	20,56	20,60	20,51	20,58	20,60	20,56	20,53	20,56	20,60	20,55	20,54	20,61	20,61	20,61	20,54	20,56	20,61	20,60	20,57	20,51	20,51	20,50	20,53	20,58	20,63	20,56	20,62	20,60	20,53	20,56	20,52	20,51	20,55	20,59	20,57	20,57	20,59	20,56	20,45	20,52	20,54	20,63	20,61	20,55	20,58	20,55	20,42	20,50	20,60	20,65	20,61	20,56	20,50	20,48	20,66	20,51	20,51	20,50	20,54	20,56	20,56	20,47	20,42	20,42	20,46	20,54	20,56	20,54	20,57	20,51	20,46	20,49	20,58	20,54	20,52	20,55	20,47	20,50	20,51	20,48	20,58	20,54	20,59	20,52	20,50	20,49	20,47	20,50	20,55	20,53	20,55	20,61	20,61	20,52	20,48	20,57	20,56	20,50	20,53	20,61	20,55	20,56	20,55	20,47	20,53	20,58	20,60	20,52	20,50	20,52	20,57	20,50	20,46	20,39	20,53	20,60	20,50	20,50	20,54	20,56	20,64	20,63	20,46	20,44	20,51	20,49	20,47	20,52	20,46	20,54	20,54	20,52	20,45	20,56	20,51	20,48	20,51	20,51	20,49	20,54	20,69	20,59	20,52	20,55	20,48	20,42	20,50	20,46	20,46	20,51	20,46	20,46	20,46	20,48	20,48	20,54	20,52	20,44	20,49	20,52	20,59	20,58	20,50	20,57	20,53	20,45	20,39	20,43	20,48	20,52	20,43	20,46	20,50	20,55	20,45	20,46	20,47	20,52	20,51	20,41	20,44	20,42	20,47	20,40	20,46	20,49	20,48	20,55	20,51	20,48	20,37	20,41	20,48	20,45	20,43	20,40	20,41	20,51	20,47	20,41	20,46	20,45	20,50	20,50	20,33	20,38	20,51	20,58	20,50	20,44	20,53	20,52	20,48	20,47	20,52	20,60	20,57	20,52	20,51	20,42	20,53	20,59	20,60	20,48	20,50	20,44	20,51	20,49	20,48	20,49	20,45	20,50	20,53	20,42	20,41	20,45	20,50	20,47	20,47	20,35	20,48	20,47	20,45	20,53	20,51	20,47	20,48	20,46	20,43	20,47	20,45	20,45	20,48	20,42	20,49	20,50	20,43	20,50	20,59	20,52	20,46	20,47	20,37	20,44	20,48	20,46	20,49	20,47	20,46	20,41	20,43	20,36	20,35	20,45	20,57	20,47	20,48	20,38	20,44	20,49	20,50	20,44	20,35	20,39	20,38	20,42	20,37	20,44	20,37	20,37	20,45	20,36	20,41	20,39	20,39	20,53	20,45	20,41	20,46	20,33	20,34	20,37	20,33	20,33	20,36	20,45	20,47	20,58	20,54	20,39	20,36	20,44	20,32	20,32	20,21	20,40	20,37	20,32	20,24	20,24	20,32	20,50	20,52	
20,37	20,42	20,33	20,35	20,28	20,28	20,33	20,34	20,46	20,42	20,42	20,41	20,42	20,34	20,35	20,44	20,45	20,47	20,52	20,56	20,49	20,41	20,47	20,36	20,43	20,51	20,46	20,31	20,37	20,56	20,52	20,49	20,44	20,28	20,40	20,45	20,48	20,44	20,51	20,41	20,42	20,44	20,41	20,43	20,37	20,48	20,52	20,56	20,46	20,51	20,42	20,40	20,46	20,46	20,42	20,50	20,50	20,54	20,44	20,42	20,45	20,46	20,46	20,46	20,50	20,43	20,46	20,42	20,47	20,54	20,53	20,48	20,54	20,55	20,50	20,46	20,50	20,54	20,61	20,57	20,47	20,38	20,39	20,42	20,57	20,55	20,52	20,47	20,44	20,44	20,40	20,48	20,58	20,58	20,47	20,53	20,52	20,45	20,49	20,51	20,45	20,39	20,41	20,51	20,50	20,51	20,52	20,50	20,46	20,45	20,46	20,62	20,58	20,50	20,44	20,43	20,47	20,47	20,45	20,47	20,54	20,60	20,63	20,51	20,50	20,47	20,54	20,49	20,46	20,45	20,47	20,47	20,48	20,42	20,43	20,52	20,52	20,48	20,47	20,46	20,52	20,51	20,50	20,47	20,48	20,44	20,44	20,54	20,56	20,49	20,50	20,56	20,60	20,53	20,44	20,52	20,54	20,47	20,53	20,52	20,53	20,50	20,53	20,53	20,54	20,54	20,52	20,53	20,50	20,50	20,54	20,53	20,45	20,47	20,49	20,54	20,54	20,55	20,55	20,45	20,50	20,55	20,47	20,48	20,42	20,44	20,49	20,56	20,52	20,48	20,42	20,40	20,42	20,51	20,58	20,52	20,54	20,57	20,50	20,50	20,44	20,41	20,49	20,55	20,60	20,53	20,48	20,44	20,40	20,43	20,51	20,47	20,48	20,44	20,44	20,53	20,60	20,62	20,55	20,55	20,51	20,50	20,52	20,50	20,48	20,52	20,47	20,46	20,51	20,49	20,50	20,52	20,50	20,55	20,66	20,53	20,42	20,42	20,54	20,54	20,51	20,63	20,53	20,56	20,51	20,52	20,51	20,55	20,61	20,63	20,60	20,57	20,61	20,64	20,66	20,63	20,57	20,60	20,67	20,64	20,62	20,60	20,43	20,56	20,55	20,50	20,49	20,58	20,60	20,51	20,52	20,47	20,56	20,54	20,49	20,60	20,56	20,57	20,52	20,52	20,46	20,54	20,43	20,42	20,54	20,58	20,61	20,58	20,62	20,54	20,45	20,53	20,57	20,49	20,53	20,57	20,57	20,56	20,52	20,54	20,57	20,53	20,58	20,56	20,48	20,49	20,50	20,54	20,62	20,61	20,51	20,49	20,54	20,52	20,48	20,52	20,54	20,58	20,56	20,53	20,51	20,48	20,52	20,52	20,54	20,49	20,53	20,48	20,54	20,59	20,59	20,57	20,60	20,56	20,60	20,56	20,43	20,47	20,55	20,56	20,59	20,61	20,54	20,52	20,55	20,51	20,60	20,51	20,45	20,54	20,57	20,53	20,56	20,58	20,52	20,46	20,53	20,50	20,54	20,61	20,60	20,49	20,50	20,42	20,45	20,55	20,58	20,58	20,58	20,49	20,46	20,62	20,55	20,55	20,56	20,48	20,53	20,52	20,48	20,42	20,50	20,51	20,56	20,58	20,53	20,58	20,54	20,48	20,53	20,56	20,57	20,55	20,51	20,53	20,53	20,49	20,45	20,59	20,49	20,54	20,52	20,43	20,53	20,49	20,50	20,51	20,55	20,58	20,62	20,57	20,51	20,53	20,64	20,61	20,54	20,53	20,54	20,56	20,54	20,50	20,41	20,48	20,49	20,53	20,57	20,54	20,45	20,50	20,55	20,47	20,49	20,57	20,56	20,53	20,51	20,65	20,66	20,63	20,61	20,53	20,48	20,49	20,45	20,43	20,45	20,42	20,43	20,50	20,45	20,46	20,47	20,48	20,44	20,53	20,50	20,51	20,56	20,61	20,63	20,57	20,55	20,56	20,46	20,52	20,49	20,55	20,48	20,41	20,41	20,45	20,50	20,45	20,57	20,56	20,53	20,53	20,55	20,56	20,58	20,50	20,53	20,58	20,45	20,49	20,50	20,44	20,46	20,41	20,45	20,50	20,46	20,47	20,53	20,47	20,50	20,47	20,36	20,46	20,49	20,40	20,33	20,38	20,50	20,45	20,47	20,51	20,54	20,48	20,47	20,51	20,52	20,50	20,52	20,45	20,48	20,48	20,42	20,46	20,49	20,52	20,55	20,43	20,36	20,56	20,59	20,49	20,41	20,46	20,55	20,48	20,43	20,48	20,58	20,60	20,49	20,51	20,47	20,49	20,51	20,48	20,47	20,48	20,51	20,52	20,47	20,48	20,47	20,43	20,48	20,52	20,48	20,46	20,54	20,52	20,48	20,44	20,39	20,48	20,50	20,50	20,51	20,50	20,47	20,43	20,46	20,44	20,45	20,49	20,47	20,56	20,52	20,52	20,50	20,39	20,48	20,51	20,46	20,40	20,45	20,42	20,50	20,53	20,48	20,45	20,42	20,43	20,51	20,47	20,43	20,40	20,38	20,48	20,43	20,48	20,44	20,48	20,57	20,54	20,49	20,37	20,38	20,39	20,45	20,41	20,48	20,52	20,45	20,46	20,48	20,44	20,43	20,32	20,42	20,51	20,56	20,49	20,31	20,33	20,42	20,42	20,39	20,43	20,53	20,50	20,47	20,45	20,41	20,35	20,37	20,27	20,28	20,29	20,34	20,36	20,34	20,39	20,35	20,39	20,44	20,39	
20,34	20,39	20,32	20,37	20,29	20,25	20,41	20,47	20,41	20,35	20,26	20,40	20,35	20,30	20,24	20,33	20,48	20,45	20,38	20,45	20,46	20,48	20,53	20,46	20,33	20,45	20,44	20,42	20,41	20,56	20,59	20,48	20,42	20,38	20,41	20,46	20,51	20,49	20,54	20,45	20,41	20,44	20,46	20,39	20,42	20,46	20,54	20,60	20,49	20,41	20,39	20,34	20,36	20,44	20,37	20,45	20,56	20,45	20,37	20,43	20,45	20,46	20,39	20,47	20,40	20,41	20,46	20,44	20,50	20,46	20,46	20,43	20,48	20,46	20,44	20,46	20,45	20,52	20,60	20,58	20,51	20,40	20,49	20,45	20,48	20,56	20,49	20,62	20,49	20,42	20,34	20,41	20,48	20,60	20,45	20,38	20,44	20,43	20,51	20,50	20,44	20,44	20,44	20,44	20,47	20,49	20,54	20,49	20,50	20,43	20,45	20,52	20,53	20,38	20,40	20,47	20,43	20,42	20,43	20,39	20,50	20,58	20,65	20,59	20,51	20,49	20,49	20,50	20,45	20,41	20,41	20,45	20,47	20,48	20,53	20,49	20,45	20,50	20,47	20,46	20,47	20,46	20,51	20,50	20,54	20,49	20,36	20,41	20,53	20,44	20,51	20,62	20,60	20,59	20,48	20,52	20,57	20,51	20,45	20,41	20,46	20,47	20,44	20,46	20,49	20,42	20,48	20,45	20,49	20,52	20,61	20,62	20,53	20,48	20,50	20,48	20,49	20,51	20,66	20,50	20,48	20,47	20,40	20,48	20,41	20,50	20,54	20,45	20,52	20,53	20,48	20,41	20,44	20,50	20,54	20,48	20,49	20,53	20,48	20,55	20,51	20,52	20,53	20,55	20,55	20,55	20,44	20,41	20,52	20,51	20,48	20,51	20,53	20,43	20,41	20,55	20,60	20,62	20,51	20,53	20,55	20,46	20,52	20,56	20,53	20,51	20,48	20,47	20,47	20,54	20,50	20,49	20,52	20,59	20,68	20,59	20,53	20,49	20,50	20,43	20,54	20,53	20,51	20,61	20,51	20,55	20,47	20,41	20,53	20,64	20,53	20,56	20,60	20,62	20,60	20,63	20,57	20,58	20,59	20,58	20,58	20,58	20,39	20,39	20,54	20,52	20,48	20,57	20,64	20,54	20,48	20,45	20,47	20,52	20,52	20,50	20,54	20,54	20,54	20,52	20,55	20,56	20,50	20,41	20,53	20,64	20,59	20,59	20,62	20,55	20,50	20,55	20,57	20,53	20,49	20,50	20,47	20,50	20,47	20,50	20,52	20,51	20,57	20,57	20,47	20,45	20,51	20,60	20,65	20,61	20,52	20,52	20,59	20,57	20,52	20,50	20,51	20,58	20,56	20,56	20,59	20,51	20,52	20,56	20,48	20,50	20,54	20,52	20,49	20,58	20,60	20,54	20,66	20,55	20,53	20,47	20,48	20,45	20,51	20,57	20,60	20,59	20,56	20,59	20,62	20,58	20,55	20,57	20,46	20,47	20,54	20,52	20,55	20,55	20,48	20,46	20,58	20,57	20,48	20,56	20,59	20,52	20,51	20,48	20,48	20,56	20,54	20,52	20,57	20,54	20,50	20,57	20,55	20,59	20,66	20,52	20,47	20,47	20,45	20,43	20,50	20,58	20,57	20,51	20,55	20,58	20,51	20,46	20,55	20,59	20,51	20,54	20,50	20,46	20,62	20,58	20,46	20,58	20,56	20,51	20,58	20,48	20,49	20,57	20,52	20,46	20,48	20,53	20,54	20,50	20,53	20,57	20,59	20,57	20,54	20,50	20,47	20,45	20,51	20,50	20,46	20,45	20,49	20,50	20,51	20,54	20,46	20,44	20,50	20,46	20,45	20,56	20,49	20,49	20,52	20,59	20,59	20,57	20,53	20,51	20,54	20,48	20,47	20,42	20,40	20,45	20,46	20,58	20,58	20,50	20,39	20,45	20,49	20,53	20,49	20,52	20,56	20,53	20,53	20,57	20,56	20,55	20,58	20,57	20,52	20,56	20,59	20,51	20,42	20,49	20,52	20,45	20,55	20,61	20,54	20,59	20,57	20,52	20,56	20,44	20,46	20,49	20,53	20,49	20,51	20,50	20,51	20,45	20,43	20,47	20,44	20,49	20,53	20,48	20,43	20,47	20,45	20,47	20,45	20,43	20,44	20,45	20,43	20,50	20,52	20,52	20,49	20,54	20,50	20,53	20,61	20,58	20,46	20,51	20,41	20,47	20,49	20,47	20,49	20,52	20,52	20,48	20,44	20,55	20,63	20,51	20,45	20,48	20,44	20,46	20,45	20,50	20,57	20,55	20,48	20,46	20,51	20,57	20,48	20,58	20,57	20,52	20,46	20,54	20,44	20,46	20,55	20,52	20,56	20,49	20,48	20,54	20,52	20,47	20,45	20,54	20,40	20,52	20,47	20,52	20,58	20,52	20,49	20,45	20,41	20,43	20,48	20,56	20,52	20,57	20,59	20,53	20,50	20,38	20,54	20,52	20,41	20,41	20,43	20,45	20,48	20,44	20,42	20,44	20,44	20,43	20,49	20,48	20,45	20,41	20,47	20,48	20,45	20,50	20,47	20,48	20,54	20,49	20,36	20,32	20,35	20,39	20,38	20,42	20,47	20,47	20,55	20,49	20,45	20,47	20,43	20,33	20,38	20,46	20,51	20,50	20,39	20,33	20,50	20,42	20,40	20,43	20,51	20,47	20,42	20,46	20,43	20,39	20,39	20,26	20,29	20,36	20,37	20,32	20,32	20,33	20,37	20,39	20,32	20,29	
20,36	20,27	20,22	20,28	20,33	20,26	20,35	20,42	20,35	20,36	20,27	20,31	20,38	20,30	20,31	20,32	20,43	20,50	20,32	20,37	20,46	20,49	20,45	20,40	20,41	20,44	20,38	20,47	20,37	20,39	20,61	20,49	20,40	20,41	20,41	20,50	20,64	20,58	20,47	20,50	20,43	20,41	20,42	20,42	20,43	20,49	20,57	20,59	20,51	20,41	20,42	20,38	20,31	20,34	20,32	20,47	20,58	20,59	20,47	20,47	20,53	20,51	20,37	20,41	20,41	20,34	20,45	20,39	20,49	20,53	20,46	20,52	20,46	20,50	20,53	20,50	20,42	20,45	20,55	20,55	20,55	20,53	20,54	20,47	20,42	20,46	20,51	20,56	20,52	20,42	20,38	20,39	20,46	20,54	20,49	20,48	20,44	20,43	20,53	20,49	20,39	20,45	20,51	20,45	20,41	20,52	20,56	20,49	20,49	20,36	20,40	20,48	20,56	20,53	20,43	20,51	20,52	20,41	20,42	20,42	20,47	20,46	20,56	20,57	20,59	20,45	20,43	20,58	20,59	20,53	20,45	20,48	20,53	20,55	20,57	20,57	20,51	20,51	20,49	20,49	20,48	20,46	20,50	20,57	20,53	20,49	20,45	20,50	20,56	20,47	20,49	20,57	20,56	20,59	20,52	20,61	20,58	20,51	20,45	20,43	20,44	20,51	20,42	20,43	20,48	20,48	20,41	20,47	20,50	20,45	20,51	20,54	20,47	20,40	20,48	20,38	20,46	20,51	20,54	20,51	20,49	20,48	20,38	20,45	20,43	20,50	20,52	20,46	20,46	20,50	20,52	20,49	20,47	20,55	20,47	20,40	20,47	20,46	20,52	20,50	20,53	20,63	20,66	20,59	20,53	20,56	20,53	20,44	20,48	20,52	20,53	20,48	20,60	20,51	20,46	20,49	20,58	20,58	20,51	20,53	20,52	20,46	20,52	20,57	20,52	20,50	20,57	20,49	20,45	20,53	20,47	20,47	20,54	20,52	20,62	20,60	20,59	20,51	20,49	20,46	20,55	20,57	20,44	20,54	20,53	20,49	20,45	20,39	20,47	20,59	20,53	20,58	20,66	20,58	20,56	20,58	20,65	20,59	20,60	20,57	20,63	20,61	20,47	20,45	20,55	20,58	20,50	20,53	20,57	20,63	20,52	20,48	20,52	20,52	20,49	20,50	20,56	20,57	20,57	20,56	20,54	20,56	20,54	20,56	20,60	20,62	20,50	20,51	20,61	20,59	20,54	20,61	20,60	20,56	20,48	20,52	20,51	20,52	20,45	20,51	20,56	20,54	20,49	20,52	20,50	20,56	20,56	20,59	20,66	20,59	20,53	20,57	20,61	20,62	20,60	20,58	20,59	20,58	20,57	20,61	20,61	20,51	20,52	20,55	20,54	20,53	20,49	20,50	20,46	20,55	20,60	20,56	20,59	20,49	20,56	20,53	20,59	20,65	20,57	20,63	20,59	20,57	20,57	20,60	20,60	20,60	20,62	20,59	20,55	20,51	20,53	20,53	20,54	20,57	20,55	20,51	20,63	20,61	20,53	20,52	20,54	20,53	20,53	20,48	20,51	20,55	20,55	20,57	20,61	20,51	20,51	20,59	20,56	20,62	20,64	20,57	20,50	20,55	20,54	20,55	20,53	20,58	20,63	20,62	20,57	20,62	20,58	20,54	20,57	20,57	20,53	20,54	20,53	20,42	20,45	20,55	20,46	20,54	20,54	20,50	20,53	20,50	20,57	20,54	20,50	20,40	20,49	20,54	20,53	20,51	20,51	20,57	20,57	20,52	20,55	20,57	20,53	20,45	20,48	20,53	20,53	20,51	20,53	20,57	20,55	20,52	20,51	20,50	20,59	20,45	20,43	20,54	20,55	20,44	20,43	20,54	20,51	20,52	20,51	20,52	20,52	20,51	20,47	20,51	20,49	20,46	20,52	20,58	20,51	20,53	20,43	20,44	20,54	20,50	20,51	20,56	20,51	20,60	20,59	20,52	20,54	20,54	20,59	20,59	20,53	20,53	20,56	20,54	20,49	20,49	20,51	20,53	20,56	20,53	20,56	20,58	20,60	20,50	20,53	20,45	20,48	20,48	20,49	20,52	20,47	20,50	20,56	20,46	20,41	20,43	20,42	20,45	20,48	20,47	20,46	20,56	20,54	20,48	20,42	20,47	20,45	20,48	20,52	20,46	20,49	20,49	20,47	20,50	20,46	20,48	20,57	20,62	20,44	20,46	20,45	20,40	20,42	20,54	20,51	20,50	20,46	20,41	20,45	20,53	20,54	20,44	20,41	20,50	20,50	20,44	20,51	20,48	20,54	20,50	20,47	20,42	20,45	20,49	20,52	20,60	20,55	20,47	20,44	20,46	20,52	20,44	20,49	20,52	20,58	20,58	20,54	20,50	20,50	20,50	20,44	20,52	20,44	20,47	20,46	20,48	20,54	20,54	20,49	20,49	20,36	20,41	20,46	20,55	20,53	20,50	20,47	20,48	20,50	20,56	20,59	20,46	20,45	20,44	20,48	20,42	20,51	20,42	20,41	20,48	20,45	20,48	20,50	20,45	20,37	20,35	20,47	20,56	20,49	20,56	20,50	20,47	20,51	20,44	20,41	20,44	20,45	20,42	20,37	20,35	20,40	20,49	20,55	20,54	20,44	20,43	20,50	20,45	20,39	20,47	20,47	20,38	20,38	20,34	20,40	20,38	20,36	20,42	20,48	20,39	20,48	20,48	20,39	20,38	20,39	20,37	20,29	20,38	20,43	20,37	20,42	20,35	20,33	20,42	20,31	20,33	
20,36	20,26	20,25	20,29	20,30	20,38	20,36	20,37	20,33	20,33	20,33	20,39	20,43	20,37	20,35	20,29	20,35	20,41	20,35	20,36	20,50	20,45	20,44	20,42	20,49	20,43	20,39	20,37	20,41	20,35	20,51	20,58	20,47	20,40	20,42	20,48	20,59	20,56	20,50	20,51	20,43	20,39	20,40	20,43	20,52	20,46	20,43	20,45	20,44	20,45	20,44	20,46	20,38	20,36	20,49	20,43	20,44	20,48	20,51	20,58	20,47	20,50	20,44	20,42	20,46	20,47	20,43	20,39	20,48	20,41	20,43	20,54	20,55	20,49	20,44	20,45	20,41	20,41	20,56	20,57	20,47	20,43	20,47	20,40	20,40	20,44	20,52	20,53	20,49	20,41	20,41	20,45	20,49	20,58	20,50	20,48	20,47	20,39	20,49	20,44	20,41	20,41	20,43	20,46	20,51	20,49	20,48	20,46	20,38	20,34	20,41	20,40	20,44	20,48	20,44	20,46	20,50	20,37	20,38	20,37	20,47	20,48	20,47	20,57	20,58	20,49	20,43	20,51	20,58	20,52	20,47	20,44	20,49	20,47	20,51	20,52	20,52	20,47	20,48	20,50	20,38	20,36	20,46	20,56	20,53	20,53	20,48	20,48	20,58	20,49	20,46	20,56	20,56	20,54	20,50	20,60	20,56	20,50	20,42	20,47	20,47	20,50	20,46	20,36	20,44	20,53	20,47	20,43	20,50	20,48	20,48	20,51	20,53	20,49	20,54	20,46	20,43	20,49	20,48	20,50	20,44	20,50	20,50	20,45	20,46	20,45	20,52	20,52	20,53	20,40	20,44	20,55	20,54	20,57	20,50	20,44	20,48	20,51	20,51	20,51	20,51	20,49	20,51	20,61	20,53	20,49	20,55	20,54	20,48	20,51	20,59	20,55	20,58	20,56	20,48	20,45	20,54	20,54	20,52	20,58	20,53	20,49	20,47	20,55	20,53	20,46	20,53	20,56	20,42	20,50	20,44	20,49	20,57	20,53	20,52	20,58	20,58	20,52	20,56	20,49	20,59	20,57	20,42	20,50	20,57	20,57	20,55	20,51	20,56	20,66	20,58	20,55	20,57	20,56	20,49	20,58	20,58	20,66	20,56	20,57	20,57	20,55	20,46	20,50	20,52	20,49	20,52	20,61	20,57	20,59	20,61	20,52	20,53	20,52	20,46	20,48	20,54	20,50	20,51	20,50	20,51	20,57	20,55	20,58	20,59	20,55	20,44	20,45	20,66	20,55	20,49	20,48	20,57	20,58	20,54	20,54	20,62	20,58	20,47	20,49	20,59	20,60	20,52	20,49	20,57	20,56	20,50	20,54	20,59	20,55	20,57	20,55	20,62	20,62	20,60	20,61	20,59	20,60	20,57	20,60	20,59	20,57	20,54	20,49	20,56	20,63	20,53	20,51	20,52	20,64	20,63	20,57	20,61	20,52	20,54	20,56	20,54	20,60	20,61	20,59	20,54	20,55	20,50	20,53	20,54	20,53	20,59	20,62	20,55	20,58	20,60	20,56	20,57	20,53	20,50	20,44	20,50	20,57	20,57	20,56	20,58	20,55	20,46	20,49	20,59	20,56	20,56	20,59	20,63	20,57	20,48	20,53	20,51	20,63	20,60	20,57	20,52	20,55	20,63	20,59	20,59	20,53	20,55	20,57	20,55	20,56	20,56	20,48	20,59	20,61	20,51	20,56	20,49	20,41	20,42	20,50	20,47	20,44	20,51	20,53	20,53	20,52	20,51	20,60	20,55	20,50	20,53	20,51	20,45	20,58	20,60	20,53	20,62	20,56	20,55	20,56	20,52	20,46	20,46	20,53	20,51	20,54	20,53	20,52	20,50	20,53	20,58	20,57	20,51	20,53	20,46	20,53	20,49	20,46	20,50	20,52	20,49	20,51	20,57	20,54	20,53	20,47	20,48	20,52	20,54	20,52	20,48	20,49	20,45	20,47	20,48	20,47	20,51	20,54	20,46	20,44	20,47	20,55	20,63	20,59	20,57	20,50	20,49	20,56	20,50	20,54	20,48	20,54	20,53	20,48	20,54	20,53	20,57	20,51	20,50	20,51	20,54	20,51	20,46	20,45	20,46	20,49	20,45	20,42	20,40	20,43	20,50	20,44	20,48	20,43	20,43	20,46	20,51	20,46	20,50	20,57	20,57	20,49	20,52	20,56	20,54	20,51	20,45	20,43	20,51	20,44	20,46	20,49	20,55	20,52	20,54	20,58	20,48	20,41	20,46	20,44	20,37	20,43	20,51	20,45	20,47	20,47	20,47	20,54	20,55	20,41	20,38	20,49	20,57	20,51	20,46	20,54	20,54	20,51	20,45	20,44	20,48	20,45	20,44	20,50	20,51	20,40	20,44	20,41	20,45	20,46	20,40	20,48	20,55	20,56	20,53	20,47	20,48	20,52	20,47	20,49	20,46	20,48	20,40	20,50	20,51	20,50	20,51	20,55	20,48	20,41	20,43	20,53	20,52	20,47	20,38	20,43	20,54	20,54	20,61	20,55	20,44	20,41	20,50	20,43	20,48	20,47	20,43	20,49	20,40	20,52	20,51	20,42	20,36	20,37	20,47	20,52	20,49	20,48	20,47	20,45	20,59	20,53	20,46	20,39	20,52	20,49	20,42	20,35	20,35	20,46	20,44	20,47	20,37	20,36	20,49	20,49	20,37	20,49	20,52	20,41	20,41	20,39	20,42	20,37	20,31	20,34	20,47	20,38	20,44	20,43	20,38	20,37	20,34	20,32	20,28	20,24	20,48	20,44	20,46	20,38	20,35	20,35	20,46	20,43	
20,28	20,33	20,35	20,34	20,33	20,34	20,36	20,40	20,42	20,31	20,27	20,51	20,45	20,37	20,39	20,43	20,39	20,39	20,29	20,37	20,44	20,48	20,44	20,43	20,35	20,42	20,49	20,42	20,34	20,43	20,52	20,47	20,48	20,39	20,37	20,44	20,46	20,49	20,48	20,51	20,50	20,41	20,34	20,41	20,41	20,35	20,40	20,38	20,43	20,52	20,48	20,47	20,39	20,42	20,47	20,51	20,37	20,42	20,52	20,53	20,46	20,45	20,59	20,47	20,49	20,49	20,43	20,38	20,44	20,48	20,46	20,53	20,55	20,56	20,43	20,50	20,49	20,43	20,53	20,55	20,47	20,37	20,46	20,47	20,47	20,44	20,53	20,54	20,48	20,41	20,39	20,45	20,56	20,58	20,53	20,45	20,45	20,34	20,42	20,41	20,44	20,46	20,35	20,41	20,46	20,47	20,40	20,44	20,43	20,45	20,50	20,46	20,40	20,42	20,52	20,48	20,45	20,35	20,44	20,43	20,41	20,41	20,48	20,51	20,45	20,43	20,41	20,56	20,55	20,49	20,44	20,42	20,45	20,53	20,50	20,48	20,55	20,43	20,48	20,56	20,47	20,40	20,51	20,54	20,60	20,55	20,46	20,44	20,52	20,47	20,48	20,50	20,54	20,51	20,50	20,55	20,52	20,43	20,50	20,54	20,49	20,49	20,41	20,45	20,55	20,56	20,51	20,44	20,43	20,43	20,54	20,45	20,46	20,53	20,55	20,57	20,55	20,46	20,52	20,54	20,45	20,46	20,48	20,50	20,44	20,40	20,52	20,57	20,51	20,45	20,43	20,57	20,53	20,48	20,50	20,53	20,59	20,49	20,43	20,44	20,47	20,43	20,48	20,56	20,54	20,46	20,53	20,56	20,55	20,49	20,52	20,52	20,55	20,51	20,45	20,45	20,60	20,55	20,50	20,58	20,52	20,49	20,50	20,57	20,52	20,51	20,53	20,57	20,50	20,53	20,49	20,48	20,52	20,51	20,58	20,61	20,59	20,55	20,65	20,55	20,55	20,56	20,48	20,58	20,55	20,51	20,61	20,57	20,60	20,68	20,61	20,46	20,55	20,57	20,60	20,51	20,49	20,57	20,61	20,55	20,56	20,56	20,53	20,51	20,56	20,53	20,57	20,65	20,56	20,54	20,63	20,55	20,48	20,51	20,53	20,53	20,51	20,48	20,45	20,51	20,51	20,57	20,56	20,56	20,56	20,58	20,54	20,42	20,65	20,62	20,51	20,51	20,53	20,54	20,55	20,52	20,56	20,56	20,46	20,55	20,52	20,59	20,53	20,48	20,49	20,59	20,55	20,58	20,59	20,51	20,56	20,59	20,52	20,60	20,59	20,60	20,59	20,64	20,64	20,55	20,57	20,59	20,54	20,50	20,52	20,58	20,59	20,63	20,65	20,61	20,68	20,63	20,62	20,53	20,59	20,50	20,43	20,53	20,57	20,58	20,58	20,58	20,53	20,51	20,57	20,57	20,54	20,58	20,51	20,54	20,63	20,57	20,61	20,56	20,50	20,44	20,49	20,53	20,56	20,60	20,59	20,57	20,50	20,49	20,64	20,61	20,52	20,59	20,59	20,51	20,54	20,57	20,58	20,59	20,54	20,49	20,49	20,41	20,50	20,52	20,61	20,56	20,51	20,54	20,52	20,49	20,46	20,42	20,58	20,61	20,58	20,57	20,55	20,48	20,47	20,51	20,44	20,50	20,47	20,50	20,55	20,57	20,49	20,49	20,51	20,51	20,45	20,46	20,52	20,53	20,55	20,49	20,52	20,55	20,54	20,52	20,53	20,45	20,45	20,46	20,48	20,54	20,53	20,44	20,44	20,50	20,57	20,57	20,51	20,48	20,47	20,45	20,49	20,48	20,41	20,50	20,49	20,49	20,55	20,52	20,55	20,53	20,49	20,53	20,52	20,55	20,50	20,53	20,48	20,48	20,49	20,47	20,51	20,49	20,49	20,42	20,45	20,62	20,65	20,58	20,51	20,51	20,53	20,56	20,52	20,59	20,47	20,50	20,48	20,44	20,59	20,58	20,57	20,48	20,54	20,45	20,48	20,44	20,43	20,42	20,42	20,47	20,52	20,50	20,47	20,48	20,48	20,44	20,48	20,47	20,47	20,47	20,46	20,44	20,51	20,49	20,54	20,49	20,49	20,48	20,50	20,50	20,48	20,45	20,50	20,42	20,52	20,56	20,47	20,48	20,49	20,46	20,51	20,41	20,42	20,55	20,52	20,41	20,53	20,52	20,46	20,48	20,50	20,51	20,53	20,51	20,43	20,42	20,52	20,50	20,45	20,52	20,56	20,50	20,55	20,52	20,51	20,47	20,45	20,45	20,54	20,52	20,47	20,47	20,48	20,44	20,44	20,49	20,48	20,48	20,50	20,49	20,45	20,52	20,46	20,44	20,44	20,51	20,49	20,48	20,53	20,52	20,51	20,50	20,50	20,38	20,41	20,48	20,42	20,40	20,48	20,41	20,41	20,42	20,49	20,50	20,42	20,43	20,47	20,53	20,51	20,42	20,45	20,43	20,39	20,46	20,44	20,44	20,40	20,44	20,52	20,59	20,49	20,45	20,43	20,43	20,46	20,53	20,47	20,44	20,44	20,49	20,44	20,42	20,49	20,50	20,50	20,39	20,38	20,33	20,44	20,43	20,35	20,40	20,41	20,36	20,44	20,41	20,39	20,37	20,35	20,40	20,41	20,41	20,44	20,42	20,44	20,42	20,41	20,30	20,33	20,33	20,42	20,47	20,35	20,31	20,25	20,30	20,38	20,41	
20,39	20,36	20,38	20,36	20,32	20,26	20,25	20,39	20,43	20,36	20,26	20,40	20,44	20,43	20,52	20,53	20,51	20,48	20,38	20,39	20,50	20,40	20,42	20,41	20,34	20,40	20,52	20,46	20,46	20,33	20,36	20,47	20,45	20,40	20,40	20,42	20,46	20,49	20,52	20,59	20,52	20,49	20,41	20,38	20,39	20,35	20,41	20,48	20,42	20,47	20,44	20,39	20,35	20,46	20,51	20,55	20,50	20,44	20,56	20,50	20,46	20,42	20,50	20,52	20,44	20,49	20,46	20,41	20,43	20,46	20,50	20,56	20,56	20,49	20,48	20,56	20,50	20,46	20,52	20,48	20,47	20,49	20,49	20,52	20,44	20,53	20,54	20,50	20,47	20,41	20,42	20,50	20,55	20,50	20,51	20,52	20,50	20,43	20,50	20,47	20,47	20,56	20,47	20,44	20,48	20,52	20,45	20,39	20,38	20,45	20,55	20,54	20,45	20,41	20,46	20,47	20,45	20,41	20,52	20,45	20,51	20,42	20,50	20,53	20,43	20,46	20,42	20,55	20,59	20,47	20,42	20,39	20,43	20,49	20,49	20,50	20,49	20,50	20,47	20,51	20,53	20,47	20,51	20,52	20,59	20,58	20,43	20,45	20,53	20,50	20,54	20,56	20,54	20,47	20,49	20,51	20,40	20,42	20,53	20,60	20,54	20,48	20,51	20,58	20,53	20,57	20,52	20,46	20,41	20,46	20,55	20,48	20,42	20,52	20,51	20,45	20,47	20,54	20,56	20,57	20,50	20,51	20,47	20,48	20,52	20,47	20,55	20,57	20,51	20,49	20,51	20,50	20,56	20,49	20,58	20,54	20,60	20,51	20,41	20,48	20,54	20,47	20,52	20,53	20,59	20,56	20,57	20,54	20,54	20,47	20,49	20,53	20,55	20,46	20,42	20,52	20,58	20,57	20,48	20,56	20,54	20,45	20,55	20,60	20,56	20,52	20,51	20,53	20,53	20,54	20,53	20,56	20,51	20,59	20,56	20,55	20,53	20,46	20,58	20,61	20,58	20,54	20,56	20,60	20,49	20,53	20,56	20,54	20,54	20,61	20,56	20,48	20,54	20,57	20,59	20,61	20,50	20,56	20,61	20,57	20,61	20,62	20,54	20,53	20,62	20,56	20,59	20,62	20,55	20,55	20,62	20,56	20,55	20,51	20,55	20,55	20,59	20,57	20,51	20,52	20,51	20,48	20,55	20,56	20,57	20,60	20,60	20,54	20,62	20,63	20,62	20,59	20,56	20,52	20,50	20,52	20,55	20,60	20,51	20,57	20,61	20,54	20,52	20,50	20,47	20,50	20,57	20,61	20,65	20,57	20,59	20,59	20,62	20,68	20,57	20,52	20,59	20,62	20,63	20,57	20,54	20,64	20,54	20,48	20,48	20,55	20,62	20,64	20,55	20,52	20,62	20,67	20,65	20,57	20,56	20,56	20,52	20,55	20,57	20,61	20,60	20,56	20,54	20,59	20,54	20,54	20,52	20,55	20,54	20,56	20,66	20,57	20,52	20,60	20,52	20,49	20,65	20,64	20,59	20,54	20,56	20,60	20,59	20,59	20,60	20,61	20,49	20,60	20,66	20,52	20,50	20,54	20,52	20,55	20,58	20,56	20,52	20,49	20,47	20,46	20,56	20,57	20,51	20,54	20,58	20,58	20,50	20,38	20,54	20,66	20,59	20,56	20,56	20,53	20,54	20,48	20,52	20,55	20,50	20,45	20,48	20,52	20,50	20,49	20,46	20,56	20,51	20,41	20,54	20,61	20,51	20,52	20,48	20,51	20,50	20,52	20,50	20,54	20,52	20,49	20,51	20,53	20,58	20,49	20,45	20,55	20,53	20,52	20,51	20,49	20,47	20,42	20,50	20,52	20,44	20,41	20,46	20,51	20,52	20,42	20,51	20,45	20,48	20,57	20,56	20,51	20,52	20,52	20,46	20,51	20,47	20,49	20,52	20,52	20,49	20,43	20,43	20,62	20,66	20,58	20,49	20,51	20,56	20,50	20,46	20,51	20,47	20,48	20,44	20,42	20,50	20,55	20,53	20,49	20,52	20,63	20,54	20,47	20,45	20,48	20,45	20,51	20,55	20,54	20,50	20,47	20,50	20,49	20,44	20,49	20,44	20,47	20,46	20,45	20,52	20,53	20,45	20,56	20,52	20,48	20,48	20,46	20,45	20,54	20,55	20,54	20,57	20,59	20,49	20,47	20,49	20,44	20,52	20,55	20,40	20,45	20,52	20,51	20,50	20,50	20,42	20,46	20,54	20,55	20,52	20,48	20,43	20,47	20,48	20,51	20,40	20,43	20,50	20,47	20,48	20,51	20,55	20,50	20,57	20,47	20,58	20,57	20,49	20,52	20,48	20,49	20,52	20,46	20,40	20,54	20,53	20,45	20,49	20,55	20,48	20,45	20,43	20,47	20,50	20,53	20,56	20,50	20,48	20,53	20,40	20,48	20,46	20,51	20,44	20,41	20,49	20,52	20,45	20,39	20,40	20,47	20,40	20,41	20,46	20,49	20,49	20,42	20,43	20,50	20,45	20,41	20,43	20,50	20,52	20,55	20,50	20,53	20,54	20,49	20,43	20,45	20,37	20,41	20,51	20,49	20,49	20,45	20,42	20,44	20,51	20,55	20,52	20,47	20,46	20,38	20,36	20,39	20,50	20,39	20,36	20,38	20,41	20,37	20,38	20,38	20,38	20,39	20,46	20,43	20,51	20,47	20,40	20,38	20,42	20,32	20,33	20,44	20,45	20,35	20,34	20,19	20,21	20,35	20,40	20,41	
20,42	20,40	20,38	20,35	20,33	20,33	20,37	20,33	20,38	20,39	20,35	20,40	20,40	20,47	20,50	20,51	20,47	20,42	20,36	20,39	20,49	20,45	20,38	20,38	20,46	20,43	20,38	20,42	20,39	20,37	20,35	20,44	20,43	20,43	20,38	20,43	20,53	20,50	20,44	20,46	20,49	20,56	20,49	20,36	20,45	20,46	20,46	20,44	20,39	20,39	20,41	20,44	20,45	20,39	20,46	20,45	20,51	20,52	20,47	20,39	20,43	20,49	20,50	20,47	20,43	20,47	20,49	20,48	20,48	20,45	20,46	20,63	20,63	20,55	20,51	20,51	20,47	20,49	20,52	20,49	20,49	20,51	20,49	20,46	20,47	20,54	20,63	20,52	20,47	20,51	20,48	20,52	20,55	20,52	20,54	20,51	20,47	20,51	20,55	20,52	20,51	20,52	20,47	20,46	20,55	20,51	20,47	20,40	20,41	20,46	20,46	20,45	20,48	20,46	20,51	20,43	20,45	20,52	20,50	20,47	20,52	20,51	20,53	20,52	20,45	20,55	20,52	20,53	20,56	20,47	20,51	20,46	20,44	20,44	20,50	20,51	20,46	20,51	20,55	20,48	20,56	20,51	20,50	20,50	20,52	20,48	20,42	20,46	20,54	20,61	20,59	20,56	20,50	20,50	20,49	20,51	20,44	20,45	20,52	20,49	20,45	20,55	20,56	20,56	20,50	20,52	20,52	20,47	20,44	20,48	20,58	20,50	20,46	20,56	20,56	20,49	20,51	20,55	20,50	20,52	20,49	20,54	20,55	20,54	20,54	20,61	20,63	20,53	20,46	20,55	20,58	20,50	20,52	20,58	20,53	20,52	20,59	20,59	20,52	20,45	20,50	20,48	20,52	20,50	20,59	20,63	20,65	20,54	20,56	20,49	20,53	20,60	20,61	20,55	20,51	20,49	20,61	20,57	20,47	20,59	20,56	20,48	20,49	20,61	20,65	20,57	20,51	20,49	20,50	20,56	20,49	20,56	20,53	20,52	20,57	20,52	20,49	20,44	20,54	20,60	20,60	20,64	20,53	20,59	20,48	20,52	20,56	20,51	20,59	20,61	20,54	20,53	20,63	20,54	20,52	20,64	20,60	20,54	20,61	20,59	20,59	20,62	20,58	20,51	20,62	20,58	20,51	20,56	20,52	20,51	20,60	20,56	20,55	20,59	20,57	20,64	20,62	20,62	20,56	20,53	20,51	20,50	20,48	20,56	20,57	20,59	20,55	20,55	20,66	20,66	20,55	20,53	20,50	20,48	20,53	20,56	20,50	20,55	20,56	20,61	20,63	20,57	20,56	20,54	20,51	20,53	20,57	20,65	20,69	20,63	20,61	20,59	20,57	20,62	20,54	20,54	20,55	20,63	20,57	20,56	20,59	20,62	20,60	20,56	20,65	20,61	20,67	20,60	20,59	20,55	20,59	20,63	20,70	20,55	20,56	20,59	20,58	20,60	20,60	20,68	20,64	20,53	20,52	20,61	20,53	20,52	20,57	20,60	20,56	20,60	20,62	20,59	20,55	20,52	20,51	20,51	20,65	20,57	20,55	20,52	20,54	20,61	20,59	20,55	20,53	20,58	20,54	20,65	20,65	20,56	20,57	20,55	20,54	20,55	20,57	20,59	20,53	20,55	20,53	20,47	20,55	20,52	20,55	20,50	20,58	20,58	20,57	20,43	20,48	20,63	20,59	20,51	20,56	20,57	20,62	20,53	20,52	20,56	20,60	20,58	20,59	20,60	20,61	20,53	20,49	20,53	20,56	20,56	20,54	20,61	20,61	20,58	20,62	20,49	20,44	20,46	20,50	20,53	20,60	20,61	20,55	20,55	20,52	20,55	20,49	20,51	20,54	20,59	20,53	20,50	20,49	20,54	20,51	20,53	20,53	20,47	20,43	20,57	20,55	20,47	20,44	20,42	20,41	20,54	20,52	20,46	20,47	20,49	20,51	20,59	20,46	20,45	20,47	20,51	20,46	20,46	20,53	20,61	20,61	20,53	20,54	20,51	20,55	20,58	20,49	20,48	20,47	20,51	20,46	20,46	20,50	20,50	20,53	20,49	20,52	20,63	20,64	20,52	20,57	20,54	20,44	20,47	20,51	20,57	20,56	20,47	20,54	20,47	20,41	20,46	20,46	20,50	20,54	20,48	20,43	20,50	20,46	20,50	20,50	20,49	20,50	20,51	20,44	20,50	20,55	20,52	20,61	20,58	20,52	20,47	20,59	20,48	20,47	20,58	20,54	20,50	20,55	20,53	20,51	20,43	20,49	20,47	20,54	20,56	20,61	20,46	20,41	20,52	20,57	20,52	20,49	20,44	20,49	20,51	20,46	20,52	20,57	20,60	20,58	20,51	20,54	20,62	20,46	20,46	20,51	20,45	20,50	20,54	20,51	20,53	20,58	20,44	20,41	20,53	20,61	20,53	20,46	20,40	20,39	20,52	20,61	20,47	20,39	20,43	20,34	20,37	20,50	20,48	20,42	20,45	20,51	20,50	20,50	20,46	20,40	20,52	20,43	20,37	20,40	20,39	20,41	20,46	20,44	20,43	20,48	20,45	20,52	20,53	20,51	20,53	20,44	20,48	20,45	20,53	20,47	20,48	20,46	20,43	20,47	20,45	20,39	20,35	20,37	20,42	20,44	20,44	20,46	20,47	20,42	20,37	20,37	20,45	20,51	20,46	20,41	20,50	20,46	20,51	20,39	20,46	20,43	20,39	20,45	20,44	20,57	20,55	20,38	20,38	20,31	20,30	20,40	20,45	20,35	20,33	20,38	20,32	20,26	20,39	20,38	20,37	
20,42	20,34	20,36	20,37	20,41	20,28	20,42	20,41	20,43	20,35	20,38	20,39	20,47	20,42	20,48	20,52	20,43	20,44	20,33	20,42	20,49	20,41	20,41	20,49	20,52	20,46	20,41	20,35	20,33	20,37	20,42	20,43	20,49	20,54	20,48	20,46	20,54	20,49	20,46	20,47	20,44	20,63	20,59	20,50	20,50	20,40	20,43	20,43	20,42	20,41	20,41	20,50	20,44	20,40	20,39	20,50	20,56	20,52	20,47	20,37	20,49	20,61	20,61	20,52	20,48	20,44	20,42	20,48	20,48	20,50	20,47	20,54	20,51	20,56	20,57	20,54	20,54	20,56	20,61	20,53	20,55	20,44	20,40	20,40	20,44	20,60	20,71	20,65	20,54	20,54	20,48	20,43	20,52	20,50	20,47	20,45	20,41	20,49	20,53	20,55	20,52	20,53	20,47	20,47	20,48	20,50	20,43	20,40	20,39	20,49	20,43	20,43	20,45	20,52	20,59	20,63	20,51	20,49	20,46	20,45	20,55	20,52	20,56	20,52	20,39	20,52	20,56	20,55	20,55	20,52	20,56	20,44	20,44	20,44	20,51	20,51	20,45	20,43	20,46	20,42	20,44	20,58	20,58	20,56	20,55	20,44	20,40	20,54	20,61	20,59	20,57	20,58	20,59	20,51	20,51	20,54	20,53	20,56	20,47	20,47	20,43	20,53	20,56	20,54	20,53	20,56	20,47	20,52	20,51	20,50	20,52	20,54	20,53	20,58	20,59	20,57	20,60	20,57	20,53	20,51	20,54	20,58	20,53	20,58	20,58	20,57	20,60	20,56	20,54	20,55	20,63	20,61	20,54	20,62	20,60	20,55	20,58	20,54	20,52	20,50	20,46	20,50	20,53	20,56	20,55	20,56	20,59	20,52	20,56	20,55	20,49	20,54	20,68	20,62	20,62	20,56	20,50	20,54	20,51	20,63	20,59	20,53	20,52	20,57	20,65	20,65	20,56	20,58	20,59	20,66	20,54	20,57	20,56	20,50	20,48	20,49	20,50	20,47	20,55	20,55	20,63	20,62	20,53	20,55	20,48	20,49	20,51	20,55	20,55	20,62	20,56	20,57	20,66	20,66	20,60	20,66	20,58	20,48	20,57	20,65	20,56	20,54	20,54	20,56	20,57	20,60	20,61	20,68	20,63	20,51	20,67	20,65	20,62	20,58	20,52	20,64	20,69	20,55	20,59	20,51	20,57	20,59	20,49	20,59	20,60	20,57	20,52	20,53	20,59	20,58	20,59	20,55	20,52	20,60	20,60	20,62	20,55	20,54	20,55	20,65	20,63	20,63	20,58	20,56	20,51	20,64	20,62	20,65	20,67	20,62	20,51	20,62	20,61	20,60	20,53	20,55	20,66	20,65	20,62	20,66	20,63	20,56	20,59	20,58	20,60	20,57	20,61	20,55	20,59	20,58	20,63	20,61	20,63	20,58	20,61	20,61	20,61	20,59	20,64	20,68	20,71	20,61	20,51	20,57	20,59	20,63	20,59	20,56	20,52	20,56	20,59	20,54	20,58	20,63	20,51	20,52	20,59	20,56	20,58	20,56	20,52	20,57	20,59	20,54	20,54	20,57	20,59	20,61	20,64	20,61	20,58	20,57	20,55	20,57	20,57	20,58	20,50	20,54	20,55	20,45	20,50	20,54	20,55	20,56	20,58	20,61	20,51	20,47	20,47	20,60	20,57	20,54	20,51	20,60	20,63	20,60	20,50	20,58	20,54	20,56	20,59	20,59	20,57	20,51	20,50	20,57	20,56	20,61	20,57	20,57	20,61	20,58	20,60	20,64	20,54	20,48	20,43	20,48	20,59	20,59	20,50	20,46	20,50	20,54	20,55	20,53	20,47	20,51	20,53	20,52	20,45	20,50	20,51	20,55	20,54	20,54	20,62	20,59	20,52	20,52	20,55	20,47	20,53	20,52	20,52	20,52	20,45	20,49	20,47	20,56	20,54	20,53	20,46	20,51	20,45	20,50	20,52	20,57	20,60	20,57	20,53	20,54	20,55	20,56	20,56	20,50	20,46	20,56	20,55	20,50	20,54	20,58	20,55	20,59	20,57	20,56	20,55	20,54	20,59	20,57	20,44	20,48	20,55	20,49	20,50	20,51	20,49	20,55	20,48	20,50	20,40	20,47	20,57	20,47	20,43	20,42	20,45	20,50	20,51	20,51	20,49	20,48	20,49	20,53	20,52	20,48	20,56	20,58	20,51	20,48	20,53	20,47	20,37	20,55	20,53	20,50	20,57	20,56	20,50	20,56	20,53	20,47	20,46	20,52	20,57	20,47	20,45	20,51	20,55	20,50	20,55	20,55	20,59	20,65	20,48	20,53	20,54	20,48	20,55	20,57	20,54	20,49	20,41	20,47	20,50	20,48	20,54	20,53	20,57	20,58	20,49	20,43	20,38	20,49	20,57	20,60	20,50	20,50	20,42	20,51	20,59	20,54	20,45	20,36	20,36	20,36	20,44	20,53	20,43	20,46	20,57	20,54	20,53	20,54	20,55	20,58	20,50	20,51	20,47	20,38	20,46	20,42	20,42	20,41	20,43	20,51	20,61	20,48	20,38	20,44	20,51	20,52	20,48	20,45	20,49	20,53	20,51	20,44	20,40	20,41	20,44	20,39	20,43	20,48	20,39	20,41	20,51	20,51	20,41	20,37	20,44	20,45	20,46	20,56	20,54	20,48	20,40	20,42	20,45	20,49	20,45	20,39	20,43	20,46	20,43	20,46	20,37	20,45	20,50	20,30	20,36	20,37	20,38	20,46	20,41	20,34	20,36	20,39	20,40	20,39	
20,44	20,34	20,31	20,37	20,42	20,34	20,41	20,36	20,46	20,37	20,33	20,38	20,39	20,35	20,41	20,50	20,44	20,43	20,40	20,50	20,47	20,48	20,46	20,46	20,50	20,52	20,43	20,36	20,36	20,37	20,37	20,51	20,48	20,46	20,47	20,44	20,43	20,38	20,43	20,52	20,45	20,41	20,48	20,58	20,53	20,44	20,51	20,48	20,44	20,41	20,46	20,48	20,51	20,47	20,49	20,56	20,58	20,53	20,52	20,42	20,41	20,51	20,52	20,48	20,56	20,51	20,43	20,40	20,42	20,44	20,45	20,53	20,53	20,56	20,55	20,51	20,48	20,49	20,56	20,55	20,54	20,46	20,40	20,41	20,44	20,48	20,57	20,53	20,49	20,54	20,52	20,50	20,48	20,50	20,44	20,45	20,43	20,45	20,54	20,53	20,47	20,43	20,51	20,52	20,50	20,55	20,47	20,40	20,44	20,34	20,45	20,47	20,46	20,48	20,55	20,52	20,40	20,45	20,43	20,39	20,52	20,58	20,61	20,54	20,50	20,38	20,49	20,53	20,51	20,50	20,52	20,44	20,45	20,47	20,54	20,58	20,50	20,50	20,45	20,44	20,45	20,54	20,53	20,57	20,54	20,47	20,46	20,49	20,59	20,56	20,58	20,54	20,50	20,50	20,49	20,58	20,57	20,49	20,44	20,47	20,52	20,57	20,49	20,51	20,48	20,47	20,50	20,51	20,46	20,43	20,46	20,53	20,57	20,56	20,48	20,47	20,54	20,44	20,44	20,48	20,49	20,54	20,51	20,47	20,54	20,52	20,54	20,55	20,52	20,54	20,50	20,50	20,54	20,54	20,60	20,59	20,56	20,53	20,55	20,58	20,49	20,51	20,56	20,57	20,59	20,53	20,56	20,55	20,57	20,59	20,54	20,48	20,55	20,53	20,50	20,54	20,50	20,45	20,48	20,56	20,54	20,44	20,51	20,58	20,54	20,59	20,56	20,57	20,63	20,68	20,58	20,54	20,53	20,50	20,58	20,58	20,52	20,44	20,60	20,56	20,59	20,59	20,57	20,65	20,51	20,50	20,54	20,51	20,63	20,59	20,55	20,56	20,62	20,63	20,67	20,68	20,56	20,45	20,57	20,72	20,67	20,56	20,51	20,52	20,56	20,56	20,55	20,64	20,66	20,59	20,60	20,65	20,63	20,64	20,51	20,54	20,59	20,56	20,52	20,51	20,51	20,57	20,54	20,56	20,63	20,56	20,51	20,57	20,62	20,58	20,59	20,56	20,56	20,59	20,62	20,58	20,60	20,61	20,60	20,66	20,69	20,63	20,58	20,52	20,61	20,62	20,65	20,59	20,53	20,57	20,55	20,50	20,61	20,65	20,58	20,59	20,64	20,60	20,57	20,59	20,65	20,57	20,63	20,61	20,63	20,67	20,66	20,57	20,51	20,54	20,65	20,62	20,62	20,54	20,61	20,60	20,59	20,57	20,61	20,66	20,70	20,64	20,57	20,56	20,55	20,59	20,66	20,55	20,57	20,55	20,56	20,46	20,56	20,60	20,54	20,50	20,60	20,59	20,60	20,60	20,52	20,56	20,58	20,59	20,57	20,50	20,55	20,65	20,67	20,57	20,49	20,53	20,57	20,64	20,60	20,60	20,57	20,55	20,58	20,61	20,59	20,58	20,56	20,59	20,62	20,57	20,53	20,52	20,56	20,62	20,60	20,53	20,58	20,65	20,58	20,51	20,55	20,57	20,59	20,55	20,52	20,48	20,54	20,56	20,55	20,51	20,58	20,59	20,59	20,60	20,58	20,55	20,53	20,59	20,65	20,57	20,54	20,46	20,50	20,59	20,52	20,54	20,54	20,50	20,52	20,54	20,47	20,50	20,49	20,48	20,54	20,47	20,52	20,52	20,41	20,50	20,63	20,61	20,50	20,45	20,56	20,54	20,57	20,59	20,52	20,54	20,59	20,54	20,50	20,49	20,58	20,59	20,53	20,55	20,48	20,49	20,59	20,53	20,58	20,52	20,58	20,57	20,62	20,53	20,50	20,48	20,49	20,57	20,56	20,47	20,48	20,59	20,52	20,57	20,53	20,60	20,53	20,46	20,55	20,50	20,55	20,62	20,60	20,44	20,47	20,49	20,47	20,44	20,59	20,55	20,47	20,44	20,49	20,47	20,46	20,47	20,50	20,46	20,46	20,51	20,50	20,48	20,51	20,56	20,56	20,45	20,51	20,54	20,50	20,45	20,44	20,47	20,42	20,47	20,44	20,45	20,47	20,45	20,49	20,64	20,58	20,49	20,55	20,52	20,56	20,44	20,42	20,51	20,51	20,49	20,50	20,59	20,56	20,57	20,55	20,53	20,45	20,41	20,45	20,59	20,52	20,44	20,43	20,52	20,41	20,47	20,57	20,59	20,59	20,57	20,50	20,46	20,41	20,51	20,49	20,47	20,41	20,45	20,57	20,54	20,55	20,46	20,41	20,36	20,36	20,39	20,47	20,55	20,49	20,42	20,48	20,50	20,46	20,52	20,55	20,56	20,53	20,52	20,55	20,43	20,41	20,47	20,44	20,47	20,45	20,54	20,58	20,40	20,38	20,39	20,54	20,65	20,52	20,42	20,43	20,44	20,50	20,45	20,41	20,45	20,48	20,36	20,46	20,52	20,45	20,39	20,47	20,45	20,40	20,37	20,42	20,46	20,50	20,57	20,54	20,44	20,35	20,36	20,41	20,46	20,43	20,41	20,40	20,41	20,41	20,39	20,46	20,48	20,46	20,37	20,41	20,33	20,40	20,46	20,36	20,31	20,35	20,49	20,50	20,57	
20,37	20,29	20,34	20,34	20,36	20,34	20,46	20,38	20,35	20,32	20,37	20,39	20,38	20,32	20,45	20,52	20,48	20,43	20,44	20,57	20,49	20,40	20,43	20,44	20,43	20,54	20,49	20,38	20,40	20,43	20,38	20,52	20,54	20,35	20,42	20,43	20,39	20,31	20,49	20,43	20,43	20,38	20,42	20,53	20,53	20,44	20,50	20,57	20,56	20,53	20,44	20,46	20,51	20,57	20,52	20,54	20,49	20,45	20,52	20,48	20,39	20,49	20,50	20,47	20,48	20,53	20,44	20,41	20,47	20,46	20,46	20,58	20,56	20,58	20,55	20,52	20,49	20,46	20,43	20,50	20,53	20,44	20,46	20,51	20,52	20,53	20,51	20,50	20,46	20,50	20,49	20,42	20,48	20,58	20,47	20,44	20,48	20,50	20,53	20,56	20,49	20,45	20,57	20,48	20,45	20,53	20,55	20,50	20,53	20,45	20,44	20,42	20,48	20,47	20,49	20,53	20,41	20,41	20,50	20,39	20,44	20,55	20,65	20,54	20,52	20,50	20,49	20,57	20,55	20,55	20,53	20,41	20,51	20,51	20,52	20,47	20,55	20,57	20,45	20,49	20,53	20,50	20,58	20,60	20,57	20,55	20,43	20,52	20,56	20,63	20,56	20,52	20,50	20,48	20,52	20,56	20,53	20,52	20,43	20,47	20,49	20,59	20,53	20,51	20,58	20,49	20,42	20,43	20,38	20,47	20,57	20,52	20,56	20,51	20,55	20,43	20,47	20,51	20,50	20,49	20,53	20,58	20,47	20,42	20,47	20,48	20,52	20,55	20,52	20,62	20,55	20,47	20,48	20,51	20,52	20,53	20,60	20,58	20,47	20,48	20,45	20,47	20,56	20,56	20,59	20,55	20,60	20,59	20,58	20,49	20,50	20,59	20,60	20,53	20,47	20,54	20,52	20,54	20,48	20,53	20,62	20,48	20,44	20,55	20,60	20,56	20,51	20,56	20,62	20,66	20,60	20,63	20,54	20,50	20,63	20,56	20,51	20,51	20,59	20,57	20,55	20,63	20,57	20,60	20,55	20,52	20,55	20,48	20,57	20,66	20,54	20,63	20,62	20,55	20,61	20,64	20,56	20,47	20,56	20,63	20,67	20,60	20,58	20,60	20,57	20,51	20,55	20,58	20,58	20,61	20,63	20,54	20,54	20,56	20,57	20,59	20,56	20,59	20,52	20,52	20,56	20,58	20,50	20,55	20,60	20,62	20,53	20,53	20,63	20,58	20,50	20,53	20,56	20,57	20,65	20,69	20,64	20,64	20,61	20,69	20,68	20,57	20,61	20,49	20,53	20,66	20,59	20,57	20,58	20,55	20,61	20,55	20,54	20,61	20,64	20,60	20,58	20,55	20,59	20,64	20,70	20,63	20,58	20,58	20,61	20,63	20,60	20,60	20,55	20,59	20,66	20,65	20,60	20,63	20,62	20,58	20,62	20,64	20,59	20,58	20,64	20,63	20,61	20,61	20,60	20,61	20,62	20,52	20,60	20,64	20,55	20,50	20,54	20,55	20,50	20,49	20,60	20,70	20,62	20,67	20,55	20,50	20,59	20,59	20,59	20,53	20,55	20,56	20,64	20,57	20,49	20,55	20,51	20,67	20,58	20,60	20,58	20,51	20,54	20,63	20,64	20,61	20,50	20,51	20,51	20,55	20,53	20,55	20,59	20,62	20,65	20,57	20,58	20,60	20,56	20,48	20,56	20,60	20,62	20,61	20,63	20,50	20,52	20,49	20,46	20,51	20,52	20,52	20,56	20,52	20,50	20,54	20,59	20,53	20,54	20,48	20,52	20,50	20,48	20,51	20,50	20,54	20,58	20,57	20,50	20,60	20,57	20,54	20,52	20,41	20,51	20,53	20,47	20,44	20,39	20,52	20,57	20,52	20,55	20,49	20,51	20,55	20,52	20,61	20,56	20,57	20,63	20,57	20,50	20,51	20,55	20,55	20,54	20,53	20,51	20,44	20,54	20,59	20,59	20,51	20,52	20,54	20,57	20,54	20,41	20,54	20,55	20,61	20,58	20,54	20,54	20,59	20,58	20,56	20,45	20,51	20,56	20,43	20,48	20,52	20,52	20,62	20,57	20,46	20,44	20,45	20,50	20,42	20,50	20,55	20,52	20,56	20,57	20,53	20,51	20,49	20,53	20,44	20,48	20,51	20,45	20,41	20,45	20,43	20,51	20,55	20,54	20,55	20,50	20,54	20,51	20,49	20,44	20,37	20,39	20,46	20,52	20,47	20,43	20,55	20,54	20,50	20,59	20,57	20,61	20,46	20,41	20,42	20,48	20,51	20,52	20,49	20,48	20,50	20,53	20,59	20,52	20,46	20,54	20,58	20,45	20,44	20,48	20,43	20,41	20,41	20,56	20,59	20,53	20,51	20,53	20,49	20,45	20,51	20,50	20,42	20,33	20,39	20,46	20,54	20,52	20,42	20,34	20,41	20,36	20,38	20,46	20,46	20,52	20,47	20,40	20,54	20,51	20,46	20,48	20,52	20,47	20,49	20,49	20,46	20,41	20,39	20,46	20,46	20,42	20,47	20,51	20,41	20,40	20,47	20,51	20,52	20,45	20,40	20,40	20,48	20,57	20,50	20,42	20,39	20,38	20,35	20,41	20,43	20,39	20,52	20,51	20,50	20,44	20,37	20,47	20,51	20,55	20,49	20,47	20,45	20,30	20,38	20,38	20,42	20,49	20,40	20,36	20,40	20,48	20,44	20,47	20,45	20,38	20,31	20,32	20,38	20,42	20,40	20,33	20,30	20,26	20,43	20,47	20,43	
20,40	20,32	20,34	20,28	20,24	20,36	20,40	20,32	20,34	20,38	20,31	20,31	20,38	20,35	20,41	20,57	20,39	20,40	20,42	20,45	20,46	20,40	20,42	20,45	20,45	20,43	20,40	20,42	20,39	20,40	20,44	20,40	20,50	20,40	20,41	20,42	20,44	20,37	20,50	20,51	20,38	20,45	20,51	20,40	20,45	20,47	20,45	20,51	20,57	20,55	20,46	20,48	20,52	20,54	20,57	20,50	20,41	20,44	20,48	20,51	20,44	20,49	20,50	20,57	20,49	20,48	20,45	20,38	20,40	20,47	20,45	20,60	20,53	20,53	20,50	20,49	20,49	20,42	20,43	20,47	20,47	20,48	20,51	20,58	20,52	20,55	20,54	20,55	20,49	20,51	20,53	20,42	20,48	20,59	20,50	20,54	20,52	20,44	20,50	20,56	20,51	20,49	20,53	20,57	20,55	20,48	20,53	20,49	20,47	20,47	20,43	20,42	20,42	20,46	20,51	20,58	20,53	20,45	20,46	20,47	20,43	20,46	20,61	20,56	20,46	20,51	20,54	20,56	20,54	20,53	20,53	20,43	20,47	20,49	20,48	20,52	20,50	20,50	20,48	20,44	20,44	20,41	20,44	20,54	20,55	20,55	20,58	20,53	20,56	20,59	20,60	20,58	20,50	20,52	20,52	20,67	20,55	20,55	20,55	20,47	20,39	20,51	20,53	20,49	20,58	20,55	20,50	20,43	20,39	20,44	20,59	20,48	20,52	20,54	20,56	20,51	20,47	20,51	20,58	20,51	20,45	20,57	20,52	20,41	20,50	20,53	20,55	20,54	20,59	20,59	20,55	20,52	20,55	20,49	20,50	20,52	20,52	20,53	20,53	20,53	20,52	20,57	20,56	20,58	20,56	20,59	20,65	20,62	20,57	20,49	20,52	20,62	20,61	20,55	20,43	20,50	20,53	20,52	20,52	20,61	20,67	20,60	20,51	20,51	20,55	20,57	20,54	20,60	20,59	20,59	20,51	20,59	20,64	20,54	20,60	20,60	20,62	20,60	20,64	20,54	20,61	20,67	20,64	20,68	20,56	20,51	20,55	20,55	20,55	20,61	20,57	20,67	20,57	20,52	20,52	20,60	20,56	20,54	20,59	20,53	20,52	20,63	20,54	20,56	20,62	20,54	20,55	20,63	20,54	20,56	20,65	20,59	20,57	20,58	20,56	20,57	20,54	20,59	20,57	20,43	20,52	20,62	20,53	20,53	20,60	20,67	20,59	20,55	20,59	20,57	20,57	20,57	20,54	20,50	20,60	20,63	20,64	20,66	20,61	20,65	20,65	20,60	20,58	20,52	20,45	20,58	20,57	20,56	20,66	20,63	20,59	20,58	20,63	20,62	20,59	20,62	20,64	20,60	20,57	20,61	20,69	20,64	20,61	20,62	20,67	20,62	20,62	20,59	20,64	20,57	20,65	20,67	20,70	20,60	20,60	20,56	20,61	20,62	20,60	20,62	20,67	20,67	20,60	20,60	20,55	20,59	20,56	20,50	20,59	20,61	20,62	20,54	20,58	20,57	20,56	20,53	20,57	20,63	20,58	20,57	20,55	20,53	20,63	20,57	20,59	20,58	20,58	20,50	20,60	20,54	20,47	20,57	20,57	20,58	20,61	20,58	20,60	20,57	20,50	20,54	20,59	20,58	20,57	20,48	20,46	20,58	20,59	20,53	20,62	20,67	20,70	20,57	20,62	20,59	20,53	20,58	20,58	20,66	20,63	20,58	20,63	20,61	20,59	20,62	20,49	20,46	20,52	20,54	20,57	20,49	20,48	20,54	20,64	20,59	20,58	20,47	20,46	20,52	20,58	20,51	20,51	20,55	20,54	20,57	20,52	20,61	20,58	20,53	20,52	20,50	20,67	20,59	20,50	20,48	20,43	20,56	20,59	20,51	20,46	20,56	20,55	20,52	20,48	20,59	20,51	20,47	20,52	20,50	20,40	20,40	20,44	20,56	20,50	20,56	20,59	20,49	20,50	20,58	20,62	20,54	20,52	20,52	20,45	20,53	20,48	20,48	20,59	20,62	20,60	20,58	20,58	20,56	20,57	20,54	20,49	20,54	20,49	20,47	20,49	20,52	20,55	20,55	20,56	20,56	20,51	20,46	20,49	20,42	20,45	20,50	20,52	20,55	20,57	20,59	20,55	20,54	20,49	20,50	20,47	20,47	20,43	20,42	20,43	20,44	20,52	20,61	20,58	20,55	20,51	20,54	20,52	20,53	20,39	20,31	20,38	20,47	20,57	20,51	20,50	20,57	20,60	20,50	20,57	20,57	20,50	20,43	20,36	20,45	20,49	20,54	20,48	20,43	20,44	20,57	20,58	20,54	20,44	20,43	20,50	20,53	20,48	20,51	20,42	20,43	20,48	20,54	20,51	20,53	20,53	20,52	20,52	20,44	20,45	20,48	20,52	20,49	20,36	20,41	20,45	20,49	20,45	20,40	20,44	20,51	20,51	20,43	20,40	20,46	20,44	20,44	20,42	20,47	20,49	20,42	20,42	20,49	20,47	20,46	20,46	20,41	20,42	20,39	20,53	20,53	20,50	20,51	20,50	20,46	20,41	20,47	20,53	20,45	20,46	20,44	20,43	20,43	20,48	20,48	20,41	20,37	20,40	20,38	20,43	20,47	20,45	20,48	20,49	20,46	20,38	20,29	20,43	20,48	20,47	20,53	20,50	20,38	20,29	20,31	20,36	20,43	20,45	20,35	20,38	20,44	20,45	20,37	20,36	20,42	20,43	20,34	20,35	20,38	20,44	20,39	20,34	20,33	20,41	20,38	20,41	20,40	
20,42	20,38	20,39	20,38	20,32	20,33	20,41	20,33	20,36	20,48	20,35	20,36	20,33	20,32	20,34	20,50	20,46	20,35	20,33	20,40	20,42	20,45	20,53	20,44	20,46	20,38	20,44	20,51	20,46	20,39	20,39	20,42	20,45	20,45	20,48	20,48	20,49	20,45	20,46	20,49	20,48	20,42	20,41	20,40	20,47	20,42	20,48	20,45	20,45	20,52	20,47	20,36	20,47	20,54	20,53	20,51	20,44	20,37	20,51	20,56	20,51	20,46	20,51	20,47	20,51	20,48	20,47	20,42	20,38	20,47	20,43	20,50	20,53	20,51	20,49	20,45	20,50	20,44	20,45	20,44	20,48	20,38	20,49	20,59	20,55	20,52	20,56	20,45	20,48	20,50	20,44	20,47	20,56	20,55	20,49	20,50	20,53	20,50	20,50	20,50	20,55	20,52	20,47	20,52	20,54	20,55	20,53	20,39	20,42	20,42	20,43	20,53	20,48	20,49	20,50	20,51	20,48	20,44	20,43	20,42	20,43	20,50	20,56	20,54	20,44	20,45	20,59	20,55	20,52	20,54	20,54	20,43	20,45	20,48	20,44	20,53	20,55	20,46	20,52	20,53	20,40	20,40	20,40	20,45	20,49	20,51	20,51	20,54	20,54	20,46	20,55	20,54	20,52	20,52	20,47	20,57	20,52	20,51	20,61	20,53	20,49	20,53	20,50	20,53	20,55	20,57	20,50	20,44	20,43	20,47	20,63	20,53	20,55	20,57	20,52	20,51	20,46	20,49	20,61	20,59	20,47	20,48	20,51	20,44	20,49	20,48	20,53	20,55	20,53	20,57	20,58	20,57	20,52	20,53	20,50	20,54	20,54	20,50	20,53	20,57	20,55	20,61	20,60	20,63	20,61	20,57	20,57	20,50	20,49	20,49	20,54	20,67	20,65	20,53	20,44	20,50	20,58	20,55	20,52	20,65	20,60	20,59	20,56	20,51	20,49	20,52	20,63	20,64	20,57	20,55	20,58	20,58	20,55	20,58	20,63	20,64	20,64	20,58	20,61	20,59	20,61	20,62	20,58	20,71	20,62	20,61	20,58	20,55	20,64	20,59	20,57	20,65	20,57	20,53	20,56	20,57	20,57	20,59	20,64	20,59	20,62	20,64	20,61	20,48	20,59	20,61	20,60	20,68	20,57	20,58	20,63	20,59	20,56	20,62	20,55	20,53	20,50	20,52	20,56	20,48	20,55	20,58	20,55	20,59	20,59	20,65	20,60	20,55	20,62	20,62	20,66	20,68	20,61	20,55	20,57	20,59	20,64	20,61	20,59	20,57	20,63	20,63	20,59	20,52	20,53	20,60	20,56	20,61	20,61	20,61	20,56	20,56	20,64	20,62	20,55	20,62	20,68	20,64	20,64	20,60	20,63	20,62	20,61	20,58	20,62	20,65	20,62	20,65	20,65	20,59	20,58	20,67	20,64	20,59	20,66	20,64	20,57	20,61	20,60	20,68	20,72	20,68	20,49	20,56	20,53	20,56	20,56	20,54	20,57	20,60	20,65	20,59	20,56	20,59	20,58	20,56	20,63	20,63	20,53	20,52	20,53	20,61	20,68	20,62	20,59	20,60	20,64	20,61	20,62	20,63	20,52	20,63	20,57	20,60	20,61	20,54	20,51	20,54	20,52	20,49	20,52	20,55	20,59	20,57	20,60	20,58	20,52	20,49	20,56	20,69	20,72	20,60	20,54	20,60	20,58	20,60	20,55	20,61	20,57	20,57	20,61	20,59	20,57	20,61	20,54	20,50	20,54	20,54	20,57	20,56	20,54	20,55	20,65	20,61	20,56	20,51	20,51	20,50	20,58	20,60	20,58	20,60	20,60	20,58	20,58	20,55	20,50	20,54	20,56	20,57	20,63	20,61	20,45	20,48	20,51	20,57	20,52	20,49	20,54	20,59	20,58	20,52	20,51	20,52	20,50	20,49	20,50	20,48	20,43	20,43	20,47	20,55	20,53	20,43	20,60	20,54	20,42	20,56	20,61	20,53	20,51	20,47	20,52	20,54	20,51	20,48	20,57	20,54	20,52	20,58	20,52	20,51	20,57	20,52	20,51	20,66	20,52	20,53	20,58	20,48	20,44	20,47	20,60	20,55	20,50	20,54	20,52	20,44	20,47	20,47	20,48	20,60	20,54	20,51	20,43	20,50	20,48	20,48	20,42	20,40	20,44	20,41	20,45	20,45	20,49	20,51	20,56	20,52	20,47	20,49	20,58	20,51	20,44	20,37	20,49	20,59	20,56	20,48	20,62	20,66	20,53	20,49	20,54	20,51	20,45	20,40	20,42	20,52	20,47	20,55	20,55	20,43	20,45	20,59	20,54	20,44	20,40	20,41	20,49	20,48	20,50	20,55	20,45	20,41	20,51	20,65	20,56	20,52	20,55	20,57	20,56	20,41	20,37	20,42	20,56	20,48	20,38	20,42	20,45	20,48	20,54	20,47	20,49	20,57	20,55	20,44	20,35	20,44	20,45	20,44	20,53	20,54	20,49	20,47	20,44	20,55	20,57	20,50	20,45	20,36	20,35	20,42	20,47	20,52	20,49	20,46	20,49	20,51	20,43	20,49	20,57	20,44	20,39	20,47	20,52	20,48	20,41	20,51	20,44	20,44	20,42	20,43	20,40	20,42	20,41	20,41	20,39	20,37	20,37	20,36	20,41	20,46	20,43	20,47	20,45	20,45	20,28	20,32	20,38	20,50	20,44	20,37	20,36	20,43	20,43	20,37	20,44	20,43	20,41	20,36	20,40	20,34	20,29	20,36	20,37	20,33	20,38	20,44	20,38	20,39	
20,39	20,32	20,40	20,40	20,39	20,34	20,41	20,35	20,41	20,46	20,36	20,35	20,30	20,25	20,36	20,45	20,49	20,44	20,39	20,42	20,45	20,45	20,49	20,44	20,43	20,42	20,43	20,44	20,39	20,43	20,43	20,39	20,41	20,41	20,48	20,49	20,47	20,39	20,50	20,50	20,50	20,43	20,36	20,43	20,48	20,52	20,52	20,50	20,53	20,53	20,49	20,45	20,44	20,49	20,50	20,59	20,56	20,52	20,54	20,55	20,48	20,43	20,59	20,57	20,43	20,49	20,54	20,49	20,48	20,49	20,47	20,47	20,48	20,51	20,48	20,43	20,42	20,46	20,44	20,49	20,47	20,39	20,39	20,47	20,55	20,53	20,56	20,61	20,48	20,45	20,39	20,46	20,61	20,59	20,63	20,60	20,51	20,58	20,50	20,49	20,53	20,49	20,47	20,48	20,55	20,52	20,56	20,45	20,46	20,42	20,51	20,56	20,49	20,47	20,48	20,44	20,38	20,37	20,46	20,43	20,39	20,51	20,50	20,54	20,44	20,43	20,54	20,56	20,56	20,54	20,48	20,51	20,48	20,45	20,56	20,44	20,50	20,47	20,49	20,52	20,49	20,48	20,47	20,43	20,50	20,47	20,41	20,47	20,58	20,60	20,65	20,53	20,47	20,45	20,45	20,50	20,51	20,47	20,53	20,48	20,46	20,52	20,54	20,57	20,52	20,58	20,53	20,49	20,52	20,59	20,65	20,56	20,50	20,51	20,53	20,53	20,49	20,57	20,59	20,61	20,51	20,50	20,49	20,53	20,48	20,52	20,50	20,55	20,50	20,51	20,58	20,62	20,58	20,56	20,57	20,54	20,57	20,60	20,52	20,57	20,59	20,59	20,55	20,58	20,52	20,51	20,49	20,46	20,46	20,49	20,50	20,53	20,62	20,49	20,47	20,48	20,52	20,47	20,45	20,61	20,61	20,54	20,52	20,54	20,49	20,49	20,62	20,60	20,55	20,55	20,55	20,63	20,61	20,59	20,62	20,67	20,61	20,51	20,52	20,59	20,55	20,56	20,55	20,66	20,63	20,68	20,62	20,54	20,52	20,64	20,51	20,58	20,60	20,54	20,57	20,56	20,58	20,62	20,69	20,67	20,65	20,68	20,63	20,59	20,59	20,65	20,65	20,68	20,68	20,63	20,68	20,61	20,54	20,57	20,56	20,57	20,55	20,50	20,54	20,50	20,59	20,66	20,57	20,57	20,55	20,62	20,56	20,52	20,58	20,62	20,61	20,55	20,66	20,63	20,65	20,61	20,66	20,62	20,63	20,64	20,62	20,63	20,59	20,56	20,55	20,63	20,61	20,61	20,63	20,64	20,59	20,57	20,58	20,62	20,58	20,57	20,63	20,62	20,68	20,62	20,62	20,58	20,61	20,57	20,57	20,62	20,65	20,60	20,65	20,56	20,57	20,66	20,61	20,59	20,62	20,65	20,57	20,57	20,59	20,68	20,71	20,66	20,56	20,60	20,54	20,62	20,62	20,52	20,53	20,56	20,59	20,56	20,56	20,53	20,52	20,58	20,64	20,61	20,53	20,53	20,60	20,63	20,69	20,65	20,64	20,66	20,59	20,64	20,66	20,60	20,52	20,69	20,62	20,64	20,61	20,55	20,53	20,52	20,51	20,50	20,52	20,61	20,61	20,57	20,64	20,64	20,56	20,51	20,57	20,55	20,60	20,59	20,58	20,56	20,60	20,51	20,55	20,62	20,50	20,56	20,61	20,62	20,57	20,57	20,56	20,53	20,51	20,49	20,60	20,60	20,61	20,61	20,63	20,65	20,62	20,52	20,45	20,52	20,56	20,60	20,63	20,60	20,52	20,61	20,65	20,57	20,47	20,52	20,56	20,54	20,58	20,54	20,50	20,44	20,46	20,56	20,53	20,61	20,56	20,53	20,59	20,52	20,50	20,52	20,50	20,49	20,51	20,53	20,46	20,48	20,52	20,52	20,52	20,40	20,46	20,47	20,46	20,60	20,60	20,55	20,50	20,51	20,50	20,55	20,53	20,51	20,49	20,54	20,52	20,57	20,54	20,48	20,48	20,47	20,58	20,64	20,57	20,58	20,61	20,56	20,44	20,46	20,63	20,57	20,50	20,53	20,48	20,49	20,56	20,51	20,53	20,54	20,58	20,46	20,43	20,51	20,44	20,47	20,46	20,50	20,50	20,47	20,48	20,45	20,50	20,49	20,48	20,51	20,52	20,57	20,56	20,51	20,53	20,47	20,53	20,51	20,48	20,43	20,55	20,61	20,51	20,47	20,51	20,52	20,55	20,46	20,47	20,49	20,41	20,44	20,47	20,45	20,54	20,54	20,48	20,47	20,47	20,53	20,56	20,52	20,49	20,55	20,48	20,48	20,45	20,50	20,60	20,52	20,50	20,54	20,66	20,47	20,46	20,51	20,62	20,56	20,39	20,40	20,46	20,43	20,48	20,45	20,49	20,56	20,48	20,48	20,45	20,48	20,45	20,49	20,56	20,58	20,50	20,52	20,45	20,50	20,54	20,53	20,50	20,44	20,40	20,50	20,42	20,44	20,51	20,47	20,52	20,54	20,48	20,53	20,49	20,43	20,46	20,55	20,57	20,56	20,43	20,46	20,44	20,49	20,39	20,39	20,44	20,44	20,40	20,41	20,44	20,37	20,35	20,29	20,46	20,55	20,56	20,44	20,43	20,45	20,35	20,36	20,44	20,39	20,44	20,37	20,40	20,46	20,56	20,47	20,49	20,53	20,49	20,37	20,40	20,33	20,33	20,36	20,50	20,40	20,32	20,31	20,42	20,36	
20,38	20,21	20,28	20,42	20,46	20,43	20,48	20,45	20,50	20,45	20,23	20,32	20,24	20,25	20,39	20,47	20,47	20,47	20,41	20,48	20,42	20,41	20,49	20,46	20,41	20,40	20,50	20,46	20,38	20,43	20,45	20,51	20,52	20,47	20,42	20,43	20,37	20,45	20,52	20,47	20,44	20,47	20,41	20,41	20,45	20,49	20,44	20,50	20,50	20,55	20,54	20,41	20,45	20,51	20,42	20,58	20,63	20,53	20,49	20,51	20,52	20,36	20,45	20,52	20,51	20,51	20,57	20,52	20,46	20,46	20,40	20,53	20,40	20,42	20,53	20,48	20,40	20,44	20,52	20,54	20,53	20,47	20,44	20,37	20,50	20,58	20,57	20,62	20,53	20,41	20,35	20,38	20,51	20,47	20,53	20,52	20,53	20,50	20,48	20,43	20,50	20,52	20,44	20,46	20,53	20,53	20,49	20,49	20,51	20,50	20,52	20,51	20,51	20,42	20,50	20,46	20,43	20,40	20,54	20,47	20,44	20,59	20,55	20,55	20,54	20,43	20,47	20,48	20,56	20,50	20,44	20,45	20,51	20,51	20,57	20,55	20,52	20,51	20,43	20,45	20,58	20,58	20,52	20,52	20,50	20,45	20,40	20,45	20,44	20,50	20,58	20,50	20,48	20,57	20,51	20,51	20,50	20,50	20,46	20,48	20,52	20,55	20,54	20,51	20,51	20,45	20,47	20,46	20,51	20,58	20,60	20,55	20,54	20,55	20,51	20,55	20,46	20,52	20,51	20,51	20,44	20,58	20,50	20,54	20,55	20,50	20,57	20,60	20,49	20,51	20,62	20,56	20,57	20,58	20,59	20,49	20,56	20,61	20,59	20,59	20,56	20,53	20,58	20,52	20,48	20,53	20,55	20,56	20,53	20,54	20,49	20,49	20,55	20,48	20,51	20,53	20,55	20,54	20,50	20,57	20,60	20,56	20,51	20,54	20,55	20,54	20,63	20,69	20,58	20,59	20,51	20,55	20,61	20,64	20,63	20,67	20,62	20,50	20,48	20,52	20,60	20,57	20,58	20,65	20,59	20,65	20,59	20,56	20,49	20,56	20,54	20,55	20,58	20,55	20,55	20,59	20,60	20,67	20,70	20,68	20,64	20,62	20,59	20,56	20,60	20,67	20,62	20,65	20,66	20,66	20,71	20,64	20,66	20,61	20,58	20,60	20,63	20,57	20,52	20,56	20,57	20,62	20,56	20,57	20,60	20,66	20,54	20,49	20,56	20,56	20,49	20,53	20,59	20,63	20,60	20,57	20,58	20,62	20,67	20,68	20,63	20,63	20,57	20,50	20,55	20,60	20,59	20,62	20,64	20,60	20,64	20,68	20,65	20,60	20,59	20,60	20,56	20,61	20,69	20,60	20,59	20,55	20,61	20,61	20,60	20,60	20,61	20,54	20,62	20,59	20,58	20,67	20,57	20,56	20,61	20,53	20,62	20,58	20,56	20,64	20,69	20,67	20,62	20,68	20,65	20,56	20,58	20,56	20,54	20,58	20,62	20,59	20,53	20,55	20,58	20,58	20,60	20,56	20,54	20,57	20,58	20,63	20,59	20,64	20,63	20,68	20,67	20,62	20,70	20,65	20,50	20,62	20,70	20,60	20,56	20,47	20,53	20,55	20,54	20,51	20,50	20,61	20,56	20,53	20,57	20,64	20,66	20,59	20,64	20,59	20,55	20,55	20,61	20,57	20,55	20,57	20,51	20,61	20,59	20,60	20,59	20,61	20,57	20,58	20,56	20,56	20,50	20,55	20,59	20,56	20,58	20,57	20,54	20,60	20,63	20,61	20,52	20,50	20,52	20,55	20,49	20,52	20,54	20,61	20,68	20,65	20,57	20,54	20,53	20,56	20,52	20,56	20,52	20,51	20,50	20,54	20,54	20,58	20,56	20,42	20,48	20,53	20,51	20,55	20,51	20,48	20,48	20,49	20,49	20,51	20,56	20,48	20,53	20,46	20,46	20,44	20,46	20,58	20,61	20,55	20,51	20,50	20,56	20,48	20,44	20,53	20,52	20,49	20,55	20,51	20,54	20,48	20,51	20,52	20,59	20,61	20,48	20,48	20,58	20,53	20,51	20,59	20,61	20,54	20,53	20,51	20,57	20,49	20,50	20,48	20,49	20,45	20,48	20,44	20,46	20,52	20,43	20,48	20,51	20,55	20,52	20,58	20,54	20,44	20,48	20,47	20,50	20,53	20,56	20,58	20,44	20,47	20,47	20,46	20,45	20,50	20,48	20,47	20,47	20,48	20,45	20,53	20,46	20,50	20,56	20,50	20,48	20,47	20,45	20,44	20,47	20,47	20,48	20,50	20,46	20,48	20,47	20,52	20,56	20,42	20,40	20,51	20,49	20,52	20,49	20,41	20,51	20,48	20,42	20,46	20,50	20,60	20,51	20,55	20,60	20,60	20,41	20,37	20,53	20,47	20,52	20,42	20,52	20,54	20,38	20,47	20,52	20,59	20,44	20,56	20,64	20,48	20,51	20,47	20,41	20,40	20,47	20,46	20,44	20,41	20,45	20,44	20,50	20,55	20,53	20,49	20,43	20,45	20,46	20,46	20,46	20,45	20,47	20,50	20,52	20,51	20,41	20,43	20,47	20,49	20,42	20,39	20,43	20,49	20,43	20,44	20,48	20,45	20,38	20,36	20,42	20,52	20,55	20,51	20,42	20,35	20,26	20,24	20,39	20,49	20,42	20,37	20,41	20,39	20,46	20,43	20,35	20,39	20,48	20,44	20,39	20,40	20,47	20,34	20,40	20,43	20,33	20,42	20,43	20,43	
20,38	20,26	20,33	20,32	20,38	20,37	20,43	20,45	20,45	20,37	20,29	20,36	20,35	20,31	20,41	20,50	20,44	20,43	20,44	20,45	20,40	20,40	20,55	20,50	20,48	20,45	20,50	20,49	20,38	20,33	20,42	20,47	20,55	20,45	20,41	20,43	20,49	20,49	20,53	20,51	20,44	20,46	20,46	20,38	20,45	20,51	20,46	20,52	20,46	20,45	20,44	20,41	20,37	20,56	20,47	20,43	20,54	20,56	20,54	20,55	20,46	20,44	20,45	20,47	20,46	20,43	20,47	20,48	20,41	20,46	20,47	20,46	20,45	20,46	20,52	20,49	20,49	20,42	20,46	20,46	20,48	20,43	20,47	20,47	20,47	20,51	20,51	20,50	20,51	20,51	20,47	20,43	20,51	20,49	20,41	20,42	20,50	20,49	20,48	20,41	20,43	20,49	20,43	20,45	20,51	20,44	20,48	20,44	20,49	20,55	20,49	20,51	20,49	20,48	20,49	20,55	20,47	20,45	20,50	20,42	20,50	20,62	20,57	20,51	20,52	20,46	20,41	20,39	20,53	20,49	20,47	20,47	20,49	20,47	20,59	20,50	20,59	20,61	20,53	20,48	20,52	20,50	20,49	20,54	20,54	20,45	20,49	20,49	20,42	20,42	20,44	20,48	20,53	20,55	20,55	20,47	20,52	20,51	20,45	20,43	20,47	20,62	20,53	20,47	20,51	20,51	20,43	20,48	20,53	20,49	20,57	20,53	20,54	20,56	20,51	20,55	20,53	20,57	20,59	20,53	20,48	20,59	20,48	20,47	20,46	20,43	20,47	20,52	20,38	20,49	20,56	20,55	20,50	20,50	20,57	20,52	20,58	20,61	20,54	20,56	20,53	20,49	20,51	20,56	20,51	20,60	20,63	20,57	20,52	20,50	20,44	20,53	20,58	20,47	20,43	20,50	20,64	20,58	20,47	20,57	20,60	20,55	20,49	20,60	20,60	20,59	20,57	20,62	20,57	20,56	20,49	20,47	20,50	20,54	20,58	20,57	20,52	20,45	20,46	20,55	20,60	20,55	20,56	20,67	20,59	20,60	20,64	20,59	20,56	20,52	20,55	20,54	20,52	20,54	20,59	20,64	20,63	20,64	20,70	20,68	20,68	20,59	20,54	20,57	20,56	20,59	20,60	20,68	20,59	20,58	20,64	20,58	20,55	20,55	20,55	20,57	20,68	20,68	20,61	20,61	20,56	20,56	20,50	20,50	20,56	20,66	20,58	20,50	20,59	20,62	20,57	20,56	20,55	20,61	20,56	20,52	20,56	20,56	20,61	20,62	20,67	20,61	20,55	20,56	20,56	20,62	20,54	20,58	20,61	20,61	20,69	20,67	20,64	20,62	20,57	20,62	20,63	20,63	20,69	20,69	20,68	20,59	20,62	20,58	20,60	20,62	20,62	20,62	20,62	20,60	20,56	20,64	20,62	20,64	20,68	20,61	20,62	20,62	20,55	20,61	20,68	20,66	20,63	20,66	20,68	20,64	20,66	20,62	20,55	20,62	20,67	20,66	20,64	20,54	20,57	20,63	20,69	20,59	20,59	20,63	20,65	20,65	20,60	20,57	20,62	20,69	20,67	20,64	20,65	20,72	20,63	20,65	20,63	20,63	20,58	20,46	20,49	20,57	20,51	20,49	20,49	20,56	20,54	20,52	20,56	20,57	20,57	20,55	20,61	20,65	20,58	20,58	20,60	20,64	20,55	20,49	20,48	20,56	20,59	20,61	20,60	20,59	20,56	20,60	20,58	20,59	20,52	20,53	20,56	20,53	20,60	20,60	20,56	20,52	20,55	20,50	20,60	20,56	20,44	20,39	20,44	20,45	20,48	20,59	20,55	20,58	20,66	20,66	20,56	20,54	20,56	20,49	20,53	20,52	20,56	20,58	20,49	20,49	20,56	20,58	20,50	20,50	20,47	20,55	20,50	20,45	20,45	20,52	20,46	20,47	20,49	20,48	20,46	20,57	20,49	20,45	20,48	20,54	20,59	20,61	20,55	20,42	20,49	20,49	20,40	20,44	20,51	20,55	20,51	20,47	20,41	20,52	20,57	20,56	20,57	20,62	20,47	20,47	20,62	20,51	20,54	20,58	20,61	20,53	20,45	20,54	20,57	20,46	20,45	20,43	20,47	20,46	20,52	20,47	20,45	20,42	20,45	20,48	20,55	20,51	20,55	20,51	20,51	20,48	20,48	20,41	20,45	20,55	20,46	20,49	20,44	20,41	20,41	20,48	20,47	20,53	20,56	20,50	20,49	20,50	20,47	20,47	20,42	20,47	20,47	20,49	20,42	20,51	20,51	20,49	20,50	20,45	20,52	20,56	20,45	20,50	20,41	20,56	20,58	20,51	20,40	20,49	20,48	20,45	20,45	20,50	20,50	20,52	20,42	20,38	20,46	20,54	20,58	20,48	20,46	20,47	20,44	20,38	20,45	20,55	20,56	20,52	20,49	20,55	20,43	20,43	20,47	20,51	20,46	20,44	20,57	20,52	20,48	20,49	20,52	20,51	20,44	20,40	20,40	20,42	20,46	20,43	20,54	20,60	20,46	20,51	20,37	20,41	20,44	20,48	20,60	20,51	20,47	20,54	20,50	20,45	20,46	20,47	20,45	20,42	20,49	20,44	20,47	20,48	20,43	20,45	20,41	20,39	20,35	20,54	20,50	20,43	20,42	20,42	20,40	20,34	20,33	20,39	20,46	20,44	20,42	20,39	20,42	20,47	20,39	20,36	20,28	20,33	20,37	20,39	20,37	20,33	20,46	20,43	20,37	20,34	20,38	20,47	20,48	20,42	
20,38	20,32	20,36	20,34	20,29	20,33	20,45	20,41	20,42	20,39	20,33	20,37	20,40	20,36	20,38	20,43	20,40	20,41	20,43	20,43	20,41	20,43	20,47	20,45	20,48	20,49	20,50	20,48	20,38	20,37	20,35	20,41	20,42	20,44	20,35	20,38	20,44	20,42	20,53	20,47	20,53	20,50	20,40	20,39	20,52	20,55	20,47	20,48	20,43	20,45	20,49	20,47	20,47	20,53	20,52	20,49	20,51	20,57	20,57	20,55	20,49	20,43	20,54	20,52	20,43	20,39	20,43	20,43	20,41	20,43	20,47	20,46	20,45	20,49	20,52	20,41	20,42	20,41	20,39	20,39	20,39	20,38	20,46	20,40	20,49	20,47	20,45	20,52	20,49	20,41	20,44	20,40	20,50	20,52	20,38	20,46	20,55	20,47	20,48	20,45	20,39	20,48	20,48	20,35	20,45	20,38	20,38	20,45	20,48	20,49	20,43	20,54	20,53	20,43	20,45	20,51	20,47	20,41	20,48	20,40	20,48	20,53	20,57	20,57	20,48	20,52	20,47	20,41	20,56	20,50	20,43	20,49	20,49	20,49	20,54	20,56	20,58	20,61	20,53	20,47	20,45	20,45	20,48	20,52	20,55	20,43	20,41	20,50	20,49	20,52	20,44	20,48	20,61	20,62	20,62	20,62	20,57	20,51	20,44	20,54	20,48	20,50	20,52	20,59	20,55	20,45	20,54	20,49	20,49	20,53	20,53	20,46	20,47	20,52	20,58	20,55	20,56	20,56	20,57	20,49	20,48	20,56	20,48	20,51	20,54	20,49	20,50	20,55	20,50	20,49	20,56	20,54	20,59	20,48	20,56	20,62	20,64	20,68	20,59	20,50	20,51	20,46	20,48	20,56	20,48	20,49	20,60	20,63	20,55	20,48	20,52	20,61	20,59	20,56	20,47	20,52	20,53	20,54	20,49	20,59	20,59	20,53	20,54	20,52	20,62	20,64	20,60	20,59	20,58	20,67	20,67	20,55	20,56	20,57	20,65	20,62	20,50	20,52	20,59	20,58	20,61	20,59	20,56	20,59	20,59	20,59	20,65	20,60	20,54	20,58	20,54	20,56	20,61	20,58	20,61	20,66	20,58	20,60	20,61	20,61	20,68	20,71	20,59	20,61	20,60	20,64	20,63	20,70	20,66	20,53	20,53	20,52	20,55	20,59	20,57	20,58	20,60	20,63	20,63	20,62	20,57	20,54	20,54	20,59	20,50	20,55	20,58	20,58	20,57	20,58	20,57	20,55	20,51	20,60	20,56	20,47	20,60	20,60	20,55	20,58	20,63	20,67	20,56	20,57	20,57	20,64	20,55	20,61	20,66	20,65	20,67	20,64	20,64	20,61	20,57	20,58	20,59	20,62	20,70	20,70	20,69	20,61	20,64	20,57	20,57	20,61	20,73	20,63	20,67	20,65	20,57	20,61	20,63	20,57	20,65	20,68	20,58	20,57	20,59	20,62	20,62	20,62	20,59	20,54	20,61	20,59	20,65	20,61	20,56	20,63	20,65	20,59	20,65	20,60	20,56	20,50	20,65	20,68	20,66	20,63	20,60	20,66	20,59	20,52	20,57	20,68	20,61	20,61	20,63	20,57	20,59	20,60	20,57	20,64	20,63	20,58	20,55	20,64	20,57	20,53	20,59	20,59	20,59	20,55	20,57	20,50	20,51	20,54	20,54	20,58	20,61	20,60	20,57	20,62	20,62	20,55	20,48	20,55	20,56	20,56	20,58	20,56	20,56	20,60	20,56	20,58	20,58	20,44	20,56	20,59	20,61	20,59	20,56	20,58	20,54	20,47	20,52	20,53	20,46	20,44	20,45	20,55	20,51	20,50	20,49	20,50	20,60	20,58	20,52	20,50	20,56	20,53	20,57	20,56	20,55	20,59	20,52	20,47	20,58	20,57	20,55	20,50	20,54	20,50	20,42	20,42	20,50	20,52	20,49	20,47	20,45	20,45	20,42	20,58	20,54	20,41	20,45	20,62	20,53	20,56	20,61	20,51	20,46	20,52	20,44	20,45	20,48	20,60	20,56	20,45	20,45	20,47	20,58	20,56	20,49	20,56	20,49	20,44	20,57	20,59	20,52	20,61	20,58	20,50	20,47	20,52	20,49	20,40	20,38	20,47	20,48	20,56	20,56	20,51	20,49	20,49	20,48	20,46	20,48	20,53	20,51	20,49	20,38	20,42	20,46	20,48	20,44	20,49	20,47	20,48	20,47	20,51	20,45	20,50	20,59	20,58	20,52	20,53	20,54	20,53	20,52	20,47	20,43	20,50	20,54	20,47	20,53	20,51	20,47	20,51	20,53	20,48	20,50	20,55	20,44	20,51	20,45	20,43	20,54	20,52	20,53	20,50	20,46	20,42	20,45	20,50	20,49	20,53	20,43	20,38	20,42	20,52	20,52	20,50	20,47	20,44	20,39	20,41	20,41	20,47	20,56	20,55	20,51	20,51	20,45	20,45	20,48	20,53	20,47	20,47	20,44	20,51	20,39	20,48	20,53	20,52	20,45	20,40	20,47	20,43	20,47	20,45	20,45	20,54	20,51	20,48	20,35	20,41	20,50	20,47	20,54	20,51	20,43	20,45	20,44	20,46	20,46	20,44	20,39	20,44	20,53	20,49	20,45	20,47	20,40	20,44	20,43	20,36	20,35	20,41	20,49	20,51	20,43	20,39	20,41	20,36	20,34	20,40	20,43	20,30	20,35	20,49	20,46	20,40	20,47	20,42	20,38	20,39	20,37	20,36	20,40	20,26	20,39	20,41	20,37	20,36	20,31	20,44	20,52	20,51	
20,33	20,38	20,45	20,38	20,37	20,40	20,48	20,41	20,47	20,48	20,32	20,34	20,38	20,30	20,37	20,42	20,39	20,49	20,44	20,43	20,40	20,53	20,46	20,41	20,48	20,53	20,49	20,49	20,49	20,51	20,45	20,43	20,40	20,41	20,39	20,34	20,49	20,36	20,47	20,45	20,48	20,45	20,45	20,37	20,53	20,56	20,52	20,45	20,45	20,45	20,50	20,53	20,59	20,52	20,48	20,52	20,48	20,49	20,57	20,44	20,46	20,60	20,60	20,52	20,39	20,44	20,49	20,50	20,52	20,46	20,44	20,52	20,48	20,39	20,47	20,44	20,40	20,39	20,52	20,47	20,45	20,44	20,49	20,43	20,45	20,45	20,40	20,49	20,54	20,46	20,45	20,44	20,54	20,50	20,40	20,45	20,57	20,54	20,50	20,52	20,41	20,49	20,55	20,50	20,50	20,46	20,44	20,45	20,56	20,50	20,42	20,50	20,59	20,52	20,47	20,45	20,44	20,38	20,45	20,48	20,54	20,49	20,50	20,62	20,54	20,58	20,61	20,60	20,56	20,50	20,49	20,51	20,46	20,47	20,52	20,55	20,51	20,48	20,50	20,43	20,45	20,42	20,49	20,52	20,54	20,51	20,42	20,52	20,60	20,56	20,46	20,39	20,53	20,63	20,63	20,69	20,59	20,59	20,52	20,49	20,47	20,50	20,45	20,53	20,48	20,42	20,48	20,50	20,50	20,49	20,52	20,49	20,47	20,53	20,55	20,56	20,56	20,56	20,53	20,50	20,48	20,50	20,50	20,54	20,61	20,53	20,57	20,56	20,64	20,64	20,57	20,56	20,63	20,65	20,56	20,67	20,67	20,59	20,53	20,46	20,52	20,54	20,52	20,58	20,54	20,50	20,53	20,58	20,58	20,56	20,62	20,65	20,63	20,58	20,56	20,55	20,58	20,56	20,50	20,58	20,54	20,53	20,60	20,50	20,51	20,59	20,60	20,63	20,58	20,59	20,54	20,63	20,59	20,58	20,59	20,61	20,59	20,59	20,62	20,61	20,56	20,59	20,58	20,59	20,54	20,64	20,59	20,55	20,54	20,53	20,57	20,59	20,67	20,67	20,63	20,65	20,58	20,60	20,72	20,65	20,61	20,65	20,59	20,62	20,58	20,57	20,59	20,71	20,67	20,54	20,56	20,54	20,55	20,61	20,66	20,62	20,60	20,55	20,60	20,60	20,52	20,55	20,64	20,66	20,61	20,53	20,55	20,56	20,62	20,60	20,63	20,59	20,57	20,60	20,63	20,58	20,60	20,64	20,57	20,48	20,50	20,57	20,57	20,54	20,58	20,58	20,60	20,69	20,70	20,68	20,67	20,59	20,64	20,71	20,67	20,68	20,63	20,67	20,65	20,65	20,66	20,56	20,68	20,64	20,60	20,64	20,66	20,66	20,61	20,57	20,63	20,60	20,68	20,60	20,59	20,65	20,54	20,56	20,65	20,62	20,59	20,59	20,56	20,63	20,60	20,64	20,73	20,63	20,60	20,72	20,69	20,62	20,64	20,64	20,60	20,54	20,57	20,60	20,62	20,62	20,59	20,58	20,61	20,55	20,56	20,66	20,71	20,62	20,63	20,60	20,54	20,54	20,54	20,69	20,65	20,62	20,60	20,62	20,60	20,59	20,64	20,63	20,53	20,51	20,57	20,58	20,51	20,53	20,60	20,60	20,62	20,62	20,63	20,69	20,60	20,60	20,54	20,53	20,53	20,58	20,63	20,59	20,60	20,56	20,53	20,56	20,50	20,49	20,55	20,66	20,59	20,58	20,53	20,55	20,58	20,53	20,47	20,47	20,50	20,47	20,52	20,60	20,57	20,57	20,56	20,51	20,54	20,57	20,55	20,48	20,47	20,45	20,50	20,57	20,55	20,52	20,48	20,51	20,54	20,52	20,50	20,55	20,58	20,53	20,51	20,50	20,53	20,56	20,54	20,50	20,51	20,55	20,48	20,55	20,57	20,49	20,50	20,60	20,68	20,60	20,63	20,61	20,59	20,55	20,55	20,52	20,51	20,55	20,55	20,49	20,44	20,49	20,55	20,62	20,57	20,51	20,50	20,47	20,52	20,61	20,59	20,53	20,57	20,53	20,52	20,58	20,56	20,38	20,39	20,46	20,51	20,52	20,54	20,49	20,44	20,49	20,49	20,46	20,50	20,51	20,55	20,50	20,46	20,45	20,53	20,57	20,50	20,48	20,52	20,55	20,52	20,55	20,53	20,46	20,57	20,56	20,45	20,52	20,52	20,54	20,59	20,53	20,48	20,51	20,61	20,51	20,55	20,50	20,51	20,55	20,51	20,43	20,42	20,59	20,51	20,46	20,52	20,44	20,46	20,54	20,47	20,49	20,42	20,42	20,42	20,54	20,52	20,57	20,52	20,49	20,51	20,49	20,49	20,49	20,55	20,52	20,41	20,46	20,49	20,48	20,50	20,48	20,59	20,53	20,44	20,47	20,51	20,53	20,48	20,52	20,48	20,59	20,50	20,43	20,48	20,46	20,49	20,45	20,44	20,39	20,38	20,38	20,46	20,53	20,42	20,47	20,45	20,48	20,46	20,42	20,47	20,53	20,45	20,53	20,47	20,49	20,43	20,43	20,37	20,46	20,42	20,45	20,45	20,47	20,42	20,42	20,45	20,42	20,45	20,37	20,43	20,53	20,44	20,38	20,40	20,38	20,36	20,35	20,30	20,25	20,35	20,47	20,49	20,58	20,59	20,47	20,56	20,45	20,34	20,35	20,43	20,41	20,50	20,38	20,24	20,29	20,25	20,36	20,44	20,44	
20,40	20,39	20,52	20,42	20,37	20,44	20,45	20,29	20,39	20,47	20,38	20,38	20,46	20,35	20,33	20,45	20,46	20,47	20,44	20,45	20,47	20,54	20,57	20,46	20,51	20,51	20,46	20,35	20,38	20,48	20,39	20,44	20,41	20,34	20,39	20,47	20,50	20,50	20,51	20,50	20,46	20,39	20,38	20,35	20,50	20,48	20,49	20,56	20,53	20,43	20,46	20,44	20,47	20,45	20,44	20,55	20,52	20,51	20,44	20,46	20,41	20,57	20,55	20,44	20,34	20,41	20,44	20,49	20,47	20,45	20,48	20,59	20,45	20,44	20,40	20,43	20,49	20,41	20,47	20,49	20,42	20,39	20,52	20,49	20,41	20,44	20,48	20,47	20,48	20,47	20,44	20,41	20,51	20,52	20,39	20,44	20,51	20,52	20,61	20,50	20,48	20,48	20,46	20,47	20,52	20,48	20,51	20,47	20,46	20,51	20,43	20,49	20,53	20,56	20,59	20,48	20,43	20,34	20,34	20,39	20,53	20,55	20,50	20,56	20,53	20,53	20,52	20,56	20,53	20,45	20,44	20,48	20,55	20,49	20,53	20,55	20,49	20,49	20,49	20,40	20,43	20,51	20,41	20,49	20,49	20,53	20,45	20,46	20,47	20,53	20,50	20,50	20,52	20,45	20,51	20,56	20,49	20,54	20,59	20,54	20,48	20,45	20,47	20,46	20,48	20,51	20,47	20,53	20,54	20,52	20,51	20,52	20,50	20,50	20,53	20,56	20,48	20,52	20,56	20,54	20,55	20,48	20,42	20,47	20,58	20,50	20,58	20,57	20,53	20,62	20,59	20,55	20,57	20,57	20,55	20,57	20,62	20,49	20,49	20,50	20,50	20,55	20,49	20,50	20,53	20,51	20,56	20,62	20,59	20,56	20,57	20,57	20,53	20,49	20,51	20,56	20,59	20,61	20,47	20,51	20,51	20,48	20,57	20,55	20,54	20,54	20,53	20,60	20,54	20,55	20,55	20,57	20,59	20,61	20,54	20,53	20,53	20,56	20,56	20,56	20,57	20,64	20,57	20,58	20,51	20,52	20,56	20,51	20,58	20,58	20,57	20,60	20,63	20,72	20,66	20,66	20,57	20,57	20,60	20,65	20,65	20,62	20,54	20,56	20,62	20,61	20,57	20,67	20,65	20,59	20,66	20,62	20,53	20,63	20,68	20,66	20,64	20,62	20,60	20,57	20,52	20,62	20,68	20,58	20,64	20,61	20,61	20,53	20,57	20,64	20,63	20,59	20,62	20,63	20,64	20,64	20,65	20,55	20,55	20,55	20,60	20,59	20,58	20,52	20,55	20,59	20,60	20,67	20,65	20,63	20,65	20,63	20,69	20,71	20,71	20,61	20,62	20,66	20,64	20,58	20,63	20,56	20,60	20,65	20,69	20,66	20,64	20,64	20,64	20,66	20,61	20,54	20,62	20,64	20,61	20,60	20,50	20,56	20,67	20,65	20,61	20,64	20,58	20,65	20,67	20,63	20,71	20,66	20,56	20,65	20,69	20,60	20,56	20,56	20,56	20,56	20,60	20,56	20,57	20,60	20,64	20,67	20,70	20,59	20,52	20,60	20,70	20,65	20,62	20,57	20,57	20,63	20,59	20,63	20,60	20,61	20,59	20,56	20,56	20,58	20,60	20,59	20,57	20,58	20,65	20,59	20,51	20,61	20,68	20,70	20,65	20,60	20,62	20,57	20,50	20,55	20,61	20,59	20,55	20,59	20,67	20,62	20,60	20,59	20,52	20,60	20,51	20,47	20,58	20,64	20,60	20,60	20,52	20,53	20,58	20,57	20,56	20,48	20,47	20,54	20,51	20,54	20,61	20,63	20,65	20,55	20,52	20,57	20,54	20,48	20,48	20,52	20,48	20,47	20,47	20,59	20,54	20,53	20,54	20,56	20,55	20,51	20,47	20,39	20,42	20,49	20,49	20,52	20,53	20,51	20,44	20,59	20,60	20,54	20,57	20,54	20,52	20,53	20,58	20,57	20,55	20,55	20,61	20,56	20,54	20,53	20,48	20,47	20,37	20,43	20,48	20,45	20,50	20,58	20,52	20,51	20,47	20,46	20,60	20,54	20,52	20,55	20,50	20,49	20,51	20,58	20,54	20,42	20,43	20,48	20,53	20,47	20,50	20,47	20,48	20,44	20,43	20,38	20,48	20,56	20,57	20,58	20,47	20,47	20,56	20,58	20,57	20,53	20,43	20,48	20,51	20,51	20,56	20,53	20,48	20,51	20,40	20,49	20,45	20,49	20,58	20,52	20,54	20,58	20,57	20,42	20,41	20,55	20,61	20,55	20,45	20,42	20,47	20,63	20,54	20,48	20,54	20,47	20,39	20,47	20,46	20,47	20,39	20,39	20,41	20,52	20,53	20,51	20,46	20,49	20,53	20,44	20,36	20,39	20,48	20,43	20,40	20,45	20,51	20,51	20,51	20,46	20,52	20,52	20,34	20,39	20,40	20,53	20,43	20,36	20,44	20,55	20,52	20,45	20,45	20,44	20,42	20,45	20,43	20,46	20,41	20,42	20,43	20,43	20,39	20,40	20,44	20,42	20,35	20,40	20,41	20,45	20,42	20,47	20,50	20,42	20,39	20,45	20,43	20,51	20,42	20,34	20,42	20,41	20,39	20,38	20,47	20,44	20,40	20,46	20,42	20,45	20,45	20,31	20,38	20,43	20,40	20,37	20,31	20,34	20,51	20,55	20,46	20,53	20,58	20,47	20,49	20,52	20,43	20,41	20,39	20,33	20,38	20,33	20,23	20,30	20,33	20,36	20,38	20,42	
20,44	20,40	20,41	20,44	20,34	20,41	20,44	20,41	20,37	20,43	20,32	20,40	20,44	20,38	20,37	20,43	20,50	20,45	20,44	20,45	20,48	20,49	20,62	20,46	20,40	20,45	20,36	20,38	20,29	20,26	20,44	20,50	20,53	20,43	20,40	20,48	20,52	20,42	20,55	20,49	20,42	20,43	20,35	20,35	20,53	20,51	20,56	20,60	20,51	20,43	20,42	20,39	20,37	20,47	20,45	20,54	20,50	20,49	20,53	20,46	20,48	20,52	20,58	20,62	20,48	20,47	20,51	20,52	20,46	20,50	20,51	20,60	20,49	20,43	20,53	20,55	20,45	20,49	20,44	20,46	20,48	20,44	20,49	20,46	20,49	20,51	20,57	20,55	20,50	20,51	20,44	20,39	20,51	20,51	20,46	20,49	20,48	20,48	20,50	20,43	20,42	20,42	20,43	20,37	20,48	20,43	20,48	20,41	20,40	20,48	20,48	20,51	20,51	20,44	20,46	20,52	20,49	20,48	20,41	20,38	20,45	20,46	20,55	20,49	20,53	20,53	20,55	20,52	20,55	20,50	20,40	20,40	20,46	20,52	20,55	20,59	20,58	20,52	20,50	20,40	20,46	20,50	20,44	20,43	20,42	20,43	20,45	20,43	20,45	20,52	20,48	20,51	20,55	20,57	20,56	20,54	20,44	20,52	20,55	20,52	20,53	20,54	20,48	20,46	20,46	20,52	20,56	20,57	20,57	20,57	20,52	20,47	20,50	20,51	20,46	20,52	20,58	20,48	20,49	20,54	20,54	20,48	20,41	20,41	20,47	20,56	20,59	20,58	20,48	20,52	20,51	20,52	20,60	20,56	20,47	20,52	20,60	20,54	20,53	20,53	20,50	20,52	20,53	20,54	20,55	20,56	20,59	20,62	20,60	20,48	20,56	20,55	20,50	20,44	20,49	20,56	20,64	20,58	20,53	20,51	20,48	20,49	20,58	20,62	20,54	20,51	20,58	20,61	20,48	20,56	20,62	20,64	20,56	20,68	20,67	20,58	20,56	20,55	20,54	20,52	20,54	20,66	20,59	20,62	20,55	20,55	20,54	20,57	20,59	20,62	20,56	20,59	20,62	20,65	20,67	20,72	20,63	20,57	20,61	20,62	20,62	20,62	20,63	20,63	20,61	20,64	20,68	20,67	20,60	20,56	20,65	20,62	20,61	20,69	20,70	20,63	20,62	20,66	20,66	20,61	20,61	20,62	20,60	20,59	20,60	20,61	20,59	20,59	20,59	20,61	20,59	20,58	20,56	20,62	20,64	20,62	20,65	20,67	20,63	20,61	20,68	20,68	20,63	20,56	20,52	20,61	20,58	20,65	20,68	20,70	20,67	20,67	20,65	20,67	20,65	20,59	20,62	20,69	20,64	20,65	20,66	20,65	20,66	20,68	20,68	20,64	20,63	20,65	20,62	20,62	20,63	20,61	20,67	20,69	20,65	20,63	20,56	20,59	20,65	20,67	20,70	20,63	20,56	20,59	20,62	20,59	20,70	20,68	20,60	20,58	20,62	20,58	20,58	20,52	20,48	20,49	20,61	20,65	20,57	20,64	20,69	20,74	20,74	20,56	20,52	20,57	20,66	20,60	20,60	20,58	20,56	20,63	20,58	20,65	20,67	20,61	20,57	20,59	20,62	20,58	20,59	20,58	20,62	20,62	20,61	20,52	20,53	20,60	20,72	20,69	20,69	20,62	20,55	20,53	20,54	20,55	20,59	20,70	20,66	20,53	20,65	20,58	20,49	20,59	20,53	20,65	20,60	20,49	20,56	20,64	20,65	20,60	20,59	20,52	20,53	20,52	20,55	20,50	20,49	20,56	20,61	20,59	20,61	20,64	20,59	20,57	20,54	20,53	20,54	20,53	20,55	20,59	20,55	20,50	20,49	20,58	20,62	20,59	20,56	20,56	20,54	20,53	20,51	20,52	20,49	20,51	20,54	20,52	20,47	20,55	20,54	20,62	20,60	20,53	20,49	20,48	20,47	20,56	20,52	20,55	20,51	20,58	20,58	20,60	20,52	20,57	20,44	20,50	20,44	20,44	20,54	20,51	20,55	20,56	20,52	20,58	20,55	20,40	20,55	20,56	20,53	20,57	20,45	20,45	20,48	20,60	20,54	20,43	20,48	20,48	20,45	20,54	20,53	20,50	20,52	20,54	20,52	20,46	20,47	20,51	20,53	20,52	20,40	20,41	20,52	20,58	20,52	20,58	20,45	20,47	20,57	20,55	20,56	20,48	20,51	20,47	20,40	20,44	20,54	20,51	20,57	20,46	20,52	20,59	20,49	20,37	20,41	20,49	20,55	20,45	20,40	20,44	20,47	20,57	20,39	20,41	20,45	20,43	20,38	20,44	20,51	20,52	20,35	20,44	20,48	20,48	20,55	20,55	20,49	20,43	20,53	20,46	20,36	20,36	20,38	20,48	20,37	20,43	20,45	20,47	20,54	20,50	20,56	20,59	20,47	20,43	20,44	20,48	20,41	20,42	20,42	20,46	20,55	20,54	20,49	20,47	20,39	20,41	20,39	20,39	20,41	20,48	20,57	20,43	20,37	20,50	20,46	20,48	20,35	20,37	20,50	20,49	20,40	20,41	20,53	20,50	20,37	20,53	20,50	20,48	20,43	20,45	20,44	20,35	20,38	20,39	20,49	20,49	20,47	20,43	20,38	20,41	20,44	20,42	20,44	20,47	20,39	20,29	20,34	20,39	20,50	20,50	20,45	20,44	20,57	20,46	20,40	20,45	20,49	20,43	20,37	20,34	20,27	20,25	20,37	20,41	20,43	20,41	20,43	20,47	
20,31	20,33	20,37	20,42	20,40	20,45	20,44	20,41	20,46	20,45	20,40	20,45	20,40	20,42	20,45	20,42	20,44	20,44	20,45	20,52	20,48	20,49	20,54	20,41	20,46	20,51	20,43	20,45	20,40	20,39	20,44	20,40	20,37	20,39	20,49	20,46	20,46	20,41	20,57	20,54	20,44	20,52	20,47	20,46	20,53	20,45	20,55	20,55	20,43	20,49	20,46	20,42	20,45	20,49	20,46	20,57	20,53	20,47	20,58	20,55	20,44	20,46	20,56	20,56	20,54	20,48	20,56	20,55	20,53	20,50	20,47	20,51	20,51	20,44	20,54	20,56	20,43	20,43	20,47	20,41	20,50	20,45	20,44	20,42	20,44	20,53	20,53	20,57	20,52	20,49	20,45	20,49	20,55	20,48	20,45	20,42	20,48	20,48	20,45	20,46	20,41	20,42	20,44	20,38	20,52	20,44	20,46	20,47	20,43	20,45	20,45	20,57	20,54	20,46	20,44	20,53	20,48	20,44	20,47	20,36	20,41	20,43	20,51	20,51	20,53	20,57	20,59	20,58	20,52	20,51	20,45	20,40	20,39	20,46	20,52	20,59	20,60	20,60	20,61	20,53	20,44	20,45	20,50	20,50	20,50	20,49	20,55	20,48	20,52	20,61	20,52	20,53	20,53	20,56	20,60	20,55	20,42	20,51	20,60	20,51	20,46	20,54	20,48	20,50	20,57	20,58	20,55	20,47	20,54	20,59	20,61	20,43	20,50	20,57	20,48	20,50	20,51	20,48	20,49	20,55	20,55	20,56	20,46	20,45	20,46	20,57	20,58	20,59	20,47	20,48	20,46	20,45	20,54	20,58	20,50	20,50	20,58	20,59	20,59	20,56	20,54	20,54	20,53	20,52	20,55	20,56	20,57	20,52	20,55	20,45	20,51	20,64	20,58	20,51	20,55	20,61	20,59	20,61	20,62	20,60	20,52	20,49	20,57	20,61	20,60	20,58	20,58	20,68	20,58	20,61	20,60	20,67	20,64	20,63	20,76	20,66	20,56	20,58	20,61	20,60	20,59	20,56	20,57	20,68	20,67	20,58	20,62	20,65	20,65	20,61	20,51	20,53	20,68	20,61	20,61	20,71	20,67	20,55	20,66	20,72	20,65	20,65	20,65	20,63	20,61	20,59	20,67	20,71	20,70	20,59	20,56	20,63	20,65	20,64	20,61	20,67	20,66	20,71	20,68	20,61	20,56	20,59	20,49	20,62	20,66	20,62	20,61	20,63	20,69	20,67	20,64	20,56	20,57	20,63	20,60	20,61	20,69	20,74	20,64	20,60	20,60	20,66	20,67	20,60	20,59	20,65	20,66	20,67	20,66	20,62	20,64	20,70	20,59	20,59	20,65	20,63	20,67	20,66	20,72	20,68	20,68	20,65	20,60	20,66	20,65	20,66	20,69	20,67	20,65	20,64	20,69	20,71	20,68	20,61	20,65	20,63	20,62	20,68	20,67	20,69	20,70	20,65	20,69	20,68	20,64	20,56	20,61	20,65	20,62	20,67	20,66	20,58	20,61	20,58	20,55	20,51	20,58	20,68	20,64	20,62	20,69	20,67	20,75	20,64	20,53	20,60	20,64	20,63	20,56	20,59	20,56	20,61	20,62	20,70	20,70	20,59	20,55	20,63	20,64	20,64	20,58	20,59	20,64	20,57	20,56	20,58	20,57	20,56	20,62	20,60	20,63	20,65	20,63	20,58	20,58	20,55	20,53	20,68	20,64	20,57	20,68	20,67	20,53	20,56	20,55	20,66	20,62	20,50	20,57	20,61	20,61	20,56	20,60	20,52	20,49	20,54	20,51	20,52	20,51	20,63	20,58	20,59	20,58	20,56	20,50	20,52	20,54	20,55	20,53	20,55	20,55	20,58	20,57	20,48	20,51	20,60	20,56	20,59	20,53	20,54	20,58	20,50	20,56	20,63	20,56	20,52	20,51	20,54	20,51	20,51	20,57	20,59	20,61	20,60	20,50	20,44	20,57	20,63	20,52	20,53	20,56	20,56	20,59	20,60	20,53	20,53	20,52	20,53	20,58	20,53	20,60	20,64	20,59	20,56	20,56	20,58	20,55	20,40	20,51	20,57	20,52	20,51	20,53	20,46	20,51	20,52	20,43	20,44	20,53	20,52	20,44	20,52	20,64	20,57	20,54	20,53	20,54	20,52	20,52	20,55	20,47	20,48	20,46	20,42	20,56	20,58	20,53	20,52	20,48	20,53	20,54	20,52	20,54	20,48	20,55	20,60	20,52	20,48	20,57	20,60	20,62	20,52	20,51	20,57	20,53	20,48	20,47	20,52	20,48	20,46	20,45	20,48	20,55	20,53	20,38	20,47	20,48	20,44	20,49	20,53	20,59	20,54	20,44	20,43	20,49	20,53	20,52	20,47	20,49	20,52	20,57	20,52	20,41	20,49	20,49	20,53	20,48	20,40	20,38	20,46	20,48	20,51	20,57	20,56	20,49	20,47	20,44	20,45	20,41	20,49	20,49	20,49	20,55	20,53	20,50	20,46	20,47	20,52	20,38	20,34	20,40	20,48	20,53	20,56	20,47	20,50	20,56	20,53	20,53	20,47	20,48	20,47	20,37	20,49	20,52	20,52	20,43	20,47	20,47	20,55	20,44	20,50	20,54	20,42	20,42	20,48	20,42	20,51	20,54	20,48	20,35	20,40	20,46	20,43	20,50	20,50	20,35	20,29	20,35	20,40	20,48	20,41	20,43	20,45	20,53	20,47	20,35	20,33	20,42	20,33	20,31	20,39	20,40	20,36	20,44	20,43	20,42	20,35	20,41	20,39	
20,29	20,31	20,37	20,40	20,42	20,41	20,41	20,39	20,48	20,48	20,51	20,33	20,31	20,35	20,41	20,49	20,51	20,42	20,46	20,51	20,52	20,51	20,51	20,51	20,50	20,42	20,48	20,50	20,40	20,37	20,47	20,38	20,25	20,38	20,48	20,46	20,50	20,50	20,58	20,57	20,43	20,53	20,52	20,45	20,43	20,49	20,46	20,48	20,48	20,52	20,58	20,49	20,50	20,45	20,38	20,48	20,45	20,49	20,51	20,44	20,49	20,48	20,51	20,52	20,52	20,49	20,46	20,51	20,47	20,53	20,43	20,52	20,49	20,46	20,49	20,47	20,43	20,51	20,42	20,43	20,49	20,43	20,41	20,45	20,37	20,43	20,48	20,51	20,52	20,46	20,44	20,53	20,55	20,52	20,47	20,42	20,45	20,45	20,46	20,49	20,49	20,41	20,47	20,44	20,43	20,43	20,47	20,45	20,45	20,52	20,50	20,50	20,50	20,51	20,56	20,54	20,56	20,41	20,45	20,44	20,41	20,50	20,53	20,56	20,47	20,53	20,54	20,60	20,57	20,48	20,44	20,42	20,41	20,38	20,51	20,59	20,64	20,61	20,60	20,57	20,45	20,44	20,46	20,50	20,57	20,51	20,50	20,50	20,52	20,56	20,53	20,52	20,54	20,48	20,54	20,56	20,49	20,55	20,63	20,55	20,45	20,44	20,50	20,53	20,60	20,57	20,49	20,42	20,47	20,58	20,59	20,51	20,49	20,61	20,53	20,42	20,42	20,47	20,45	20,49	20,48	20,50	20,49	20,56	20,53	20,54	20,52	20,48	20,44	20,49	20,58	20,53	20,55	20,54	20,51	20,53	20,64	20,54	20,53	20,51	20,55	20,58	20,60	20,59	20,53	20,58	20,54	20,52	20,50	20,46	20,50	20,59	20,64	20,58	20,53	20,63	20,65	20,56	20,58	20,60	20,59	20,56	20,55	20,56	20,56	20,63	20,60	20,62	20,64	20,65	20,63	20,61	20,67	20,57	20,68	20,66	20,56	20,55	20,66	20,61	20,61	20,61	20,59	20,60	20,58	20,59	20,65	20,71	20,75	20,71	20,62	20,57	20,61	20,65	20,58	20,62	20,72	20,69	20,63	20,68	20,71	20,65	20,63	20,61	20,55	20,51	20,61	20,69	20,66	20,68	20,63	20,57	20,66	20,63	20,55	20,66	20,68	20,64	20,69	20,60	20,51	20,58	20,57	20,65	20,68	20,63	20,63	20,68	20,79	20,66	20,56	20,63	20,59	20,61	20,69	20,67	20,68	20,70	20,65	20,65	20,63	20,64	20,67	20,64	20,62	20,55	20,62	20,70	20,61	20,62	20,60	20,59	20,64	20,60	20,64	20,62	20,71	20,73	20,71	20,65	20,65	20,64	20,59	20,57	20,76	20,73	20,75	20,66	20,63	20,68	20,71	20,69	20,67	20,63	20,67	20,65	20,59	20,61	20,68	20,72	20,67	20,62	20,62	20,67	20,67	20,64	20,64	20,67	20,66	20,72	20,72	20,64	20,71	20,72	20,62	20,50	20,62	20,64	20,60	20,65	20,66	20,73	20,69	20,64	20,58	20,66	20,61	20,70	20,63	20,52	20,58	20,57	20,66	20,74	20,70	20,62	20,59	20,69	20,68	20,63	20,52	20,58	20,60	20,58	20,64	20,60	20,66	20,57	20,57	20,63	20,59	20,67	20,71	20,65	20,59	20,62	20,52	20,54	20,58	20,53	20,62	20,66	20,61	20,62	20,51	20,51	20,56	20,59	20,66	20,62	20,62	20,60	20,60	20,55	20,55	20,59	20,52	20,49	20,49	20,58	20,61	20,55	20,61	20,58	20,51	20,59	20,55	20,58	20,58	20,55	20,57	20,60	20,51	20,55	20,53	20,61	20,62	20,56	20,60	20,50	20,56	20,58	20,57	20,60	20,56	20,50	20,55	20,56	20,50	20,49	20,58	20,57	20,53	20,51	20,47	20,46	20,55	20,67	20,63	20,51	20,50	20,50	20,54	20,58	20,48	20,52	20,56	20,55	20,54	20,52	20,55	20,62	20,59	20,52	20,47	20,58	20,50	20,43	20,42	20,53	20,55	20,58	20,64	20,55	20,56	20,47	20,48	20,43	20,49	20,45	20,43	20,49	20,58	20,53	20,52	20,52	20,59	20,50	20,56	20,53	20,41	20,45	20,50	20,46	20,55	20,58	20,52	20,58	20,47	20,52	20,51	20,51	20,52	20,52	20,59	20,49	20,44	20,48	20,53	20,52	20,57	20,56	20,49	20,51	20,54	20,49	20,50	20,52	20,46	20,52	20,47	20,41	20,54	20,55	20,45	20,47	20,43	20,50	20,65	20,59	20,53	20,51	20,50	20,42	20,48	20,52	20,52	20,39	20,42	20,54	20,56	20,56	20,46	20,49	20,53	20,53	20,47	20,42	20,43	20,46	20,45	20,42	20,51	20,48	20,45	20,47	20,38	20,44	20,48	20,48	20,46	20,48	20,41	20,40	20,43	20,51	20,51	20,55	20,44	20,36	20,40	20,47	20,52	20,49	20,52	20,49	20,54	20,51	20,38	20,50	20,48	20,48	20,40	20,42	20,54	20,51	20,45	20,52	20,50	20,51	20,44	20,44	20,49	20,40	20,43	20,42	20,46	20,48	20,47	20,43	20,39	20,42	20,52	20,44	20,37	20,35	20,34	20,36	20,37	20,45	20,47	20,45	20,50	20,44	20,35	20,41	20,38	20,35	20,41	20,33	20,35	20,33	20,41	20,37	20,42	20,42	20,36	20,45	20,42	20,42	
20,40	20,25	20,29	20,40	20,40	20,41	20,39	20,40	20,40	20,41	20,30	20,37	20,36	20,36	20,38	20,49	20,59	20,43	20,34	20,43	20,40	20,50	20,51	20,57	20,50	20,44	20,48	20,56	20,42	20,35	20,39	20,38	20,32	20,31	20,43	20,42	20,44	20,46	20,55	20,48	20,45	20,37	20,44	20,49	20,44	20,52	20,47	20,46	20,49	20,48	20,44	20,49	20,57	20,49	20,44	20,53	20,57	20,48	20,51	20,48	20,49	20,57	20,68	20,55	20,47	20,44	20,44	20,46	20,48	20,44	20,41	20,48	20,45	20,47	20,47	20,50	20,43	20,47	20,46	20,45	20,48	20,36	20,44	20,44	20,39	20,49	20,49	20,44	20,49	20,48	20,42	20,47	20,53	20,58	20,52	20,46	20,49	20,45	20,54	20,52	20,51	20,46	20,48	20,47	20,50	20,47	20,39	20,46	20,48	20,47	20,50	20,49	20,48	20,54	20,54	20,45	20,43	20,47	20,44	20,45	20,44	20,49	20,49	20,52	20,56	20,53	20,46	20,48	20,52	20,48	20,48	20,40	20,48	20,51	20,55	20,55	20,59	20,53	20,54	20,56	20,50	20,47	20,52	20,59	20,58	20,52	20,45	20,43	20,52	20,57	20,49	20,48	20,52	20,52	20,47	20,59	20,53	20,53	20,61	20,56	20,48	20,48	20,47	20,49	20,52	20,47	20,41	20,36	20,44	20,54	20,61	20,49	20,55	20,57	20,58	20,49	20,41	20,45	20,50	20,49	20,48	20,48	20,51	20,59	20,56	20,53	20,55	20,54	20,45	20,56	20,62	20,53	20,54	20,52	20,53	20,56	20,57	20,55	20,54	20,52	20,53	20,57	20,57	20,59	20,60	20,62	20,52	20,57	20,60	20,56	20,52	20,58	20,68	20,55	20,47	20,60	20,68	20,62	20,50	20,60	20,58	20,54	20,53	20,59	20,55	20,53	20,56	20,62	20,63	20,66	20,62	20,63	20,60	20,65	20,70	20,63	20,56	20,56	20,65	20,58	20,56	20,62	20,58	20,67	20,65	20,65	20,68	20,64	20,70	20,70	20,64	20,65	20,67	20,66	20,60	20,64	20,66	20,72	20,67	20,65	20,64	20,68	20,66	20,63	20,66	20,60	20,59	20,64	20,67	20,64	20,69	20,62	20,63	20,68	20,56	20,65	20,68	20,64	20,67	20,59	20,56	20,57	20,61	20,68	20,67	20,67	20,60	20,67	20,71	20,62	20,49	20,59	20,66	20,61	20,67	20,71	20,67	20,64	20,68	20,68	20,71	20,66	20,65	20,59	20,60	20,58	20,58	20,69	20,72	20,68	20,62	20,59	20,64	20,64	20,66	20,63	20,61	20,69	20,75	20,63	20,61	20,61	20,60	20,63	20,72	20,74	20,69	20,65	20,61	20,69	20,68	20,68	20,66	20,67	20,66	20,63	20,61	20,59	20,69	20,76	20,68	20,63	20,54	20,64	20,61	20,61	20,60	20,65	20,67	20,67	20,69	20,63	20,64	20,73	20,68	20,55	20,54	20,66	20,59	20,58	20,67	20,74	20,71	20,59	20,67	20,64	20,61	20,62	20,58	20,60	20,61	20,67	20,67	20,71	20,65	20,73	20,63	20,66	20,64	20,56	20,61	20,59	20,60	20,63	20,65	20,65	20,68	20,60	20,57	20,65	20,60	20,56	20,63	20,70	20,63	20,68	20,69	20,58	20,62	20,55	20,55	20,58	20,50	20,59	20,57	20,57	20,56	20,60	20,66	20,61	20,61	20,62	20,62	20,62	20,58	20,52	20,50	20,57	20,57	20,58	20,52	20,51	20,57	20,66	20,60	20,55	20,52	20,58	20,55	20,55	20,58	20,58	20,57	20,51	20,53	20,61	20,60	20,53	20,62	20,52	20,50	20,54	20,48	20,51	20,50	20,46	20,49	20,58	20,51	20,52	20,54	20,53	20,49	20,58	20,55	20,50	20,52	20,57	20,60	20,52	20,44	20,47	20,53	20,56	20,50	20,53	20,59	20,60	20,53	20,55	20,60	20,55	20,58	20,53	20,44	20,51	20,48	20,44	20,49	20,47	20,51	20,53	20,56	20,51	20,47	20,48	20,51	20,46	20,52	20,53	20,45	20,39	20,48	20,45	20,47	20,47	20,48	20,47	20,42	20,50	20,44	20,39	20,46	20,54	20,56	20,52	20,44	20,46	20,52	20,54	20,54	20,49	20,49	20,47	20,51	20,52	20,46	20,48	20,54	20,49	20,53	20,52	20,41	20,42	20,49	20,50	20,49	20,56	20,48	20,44	20,45	20,45	20,52	20,53	20,43	20,46	20,36	20,42	20,48	20,49	20,51	20,46	20,49	20,58	20,46	20,50	20,50	20,44	20,45	20,52	20,50	20,51	20,42	20,45	20,51	20,53	20,44	20,46	20,43	20,42	20,47	20,50	20,50	20,55	20,56	20,52	20,43	20,43	20,45	20,46	20,41	20,46	20,47	20,52	20,52	20,45	20,53	20,50	20,48	20,41	20,38	20,44	20,50	20,45	20,39	20,45	20,47	20,43	20,39	20,40	20,46	20,51	20,44	20,46	20,52	20,54	20,42	20,45	20,51	20,46	20,42	20,41	20,41	20,38	20,40	20,43	20,46	20,46	20,40	20,37	20,41	20,39	20,45	20,47	20,40	20,36	20,25	20,29	20,37	20,45	20,48	20,41	20,39	20,39	20,38	20,34	20,37	20,40	20,43	20,38	20,35	20,36	20,40	20,31	20,30	20,35	20,38	20,50	20,52	20,51	
20,40	20,25	20,33	20,42	20,30	20,38	20,47	20,43	20,46	20,49	20,37	20,39	20,46	20,51	20,44	20,43	20,50	20,43	20,36	20,42	20,40	20,45	20,51	20,49	20,47	20,40	20,39	20,50	20,49	20,36	20,44	20,46	20,42	20,42	20,46	20,51	20,47	20,44	20,50	20,44	20,37	20,48	20,44	20,46	20,39	20,40	20,42	20,53	20,58	20,52	20,44	20,50	20,59	20,54	20,44	20,57	20,56	20,51	20,51	20,49	20,56	20,51	20,55	20,52	20,46	20,37	20,40	20,44	20,51	20,44	20,37	20,48	20,45	20,42	20,43	20,51	20,41	20,40	20,47	20,47	20,51	20,47	20,42	20,44	20,33	20,57	20,57	20,45	20,49	20,45	20,45	20,42	20,47	20,54	20,54	20,55	20,53	20,41	20,47	20,49	20,47	20,38	20,51	20,51	20,51	20,55	20,48	20,44	20,49	20,43	20,41	20,42	20,55	20,52	20,49	20,45	20,43	20,43	20,47	20,41	20,50	20,51	20,55	20,55	20,54	20,47	20,46	20,54	20,60	20,51	20,43	20,47	20,49	20,53	20,51	20,61	20,64	20,54	20,48	20,52	20,54	20,53	20,56	20,60	20,58	20,55	20,54	20,49	20,53	20,51	20,53	20,52	20,51	20,45	20,60	20,61	20,62	20,44	20,51	20,52	20,47	20,58	20,48	20,40	20,56	20,52	20,44	20,45	20,53	20,59	20,62	20,55	20,55	20,51	20,53	20,59	20,52	20,44	20,53	20,60	20,54	20,58	20,57	20,62	20,51	20,47	20,48	20,58	20,55	20,50	20,57	20,55	20,55	20,59	20,54	20,58	20,59	20,53	20,53	20,51	20,51	20,53	20,54	20,55	20,52	20,57	20,57	20,51	20,61	20,57	20,48	20,52	20,61	20,56	20,49	20,54	20,67	20,61	20,50	20,59	20,59	20,47	20,58	20,57	20,56	20,54	20,51	20,59	20,69	20,71	20,62	20,60	20,61	20,65	20,72	20,67	20,67	20,61	20,62	20,59	20,60	20,59	20,53	20,65	20,72	20,67	20,69	20,64	20,62	20,69	20,62	20,64	20,67	20,60	20,57	20,64	20,70	20,61	20,66	20,71	20,62	20,68	20,65	20,64	20,64	20,61	20,65	20,73	20,67	20,62	20,66	20,66	20,64	20,64	20,64	20,60	20,62	20,70	20,74	20,65	20,49	20,62	20,64	20,60	20,65	20,68	20,66	20,66	20,73	20,68	20,60	20,60	20,65	20,63	20,61	20,60	20,61	20,63	20,67	20,69	20,67	20,67	20,67	20,63	20,65	20,71	20,63	20,64	20,72	20,66	20,59	20,65	20,65	20,65	20,65	20,67	20,60	20,68	20,66	20,63	20,69	20,59	20,63	20,66	20,65	20,63	20,71	20,69	20,63	20,69	20,68	20,74	20,76	20,67	20,74	20,69	20,61	20,66	20,72	20,74	20,72	20,67	20,58	20,59	20,59	20,73	20,64	20,65	20,60	20,60	20,64	20,61	20,66	20,68	20,64	20,53	20,62	20,70	20,65	20,62	20,64	20,69	20,72	20,68	20,72	20,73	20,72	20,60	20,65	20,57	20,61	20,70	20,66	20,68	20,61	20,65	20,62	20,65	20,65	20,63	20,64	20,65	20,61	20,70	20,69	20,68	20,63	20,58	20,62	20,68	20,68	20,64	20,62	20,62	20,61	20,61	20,66	20,72	20,63	20,61	20,58	20,59	20,58	20,54	20,61	20,60	20,66	20,53	20,55	20,63	20,64	20,62	20,73	20,71	20,61	20,51	20,50	20,51	20,59	20,59	20,51	20,50	20,55	20,60	20,64	20,62	20,54	20,64	20,61	20,53	20,56	20,63	20,58	20,48	20,50	20,61	20,59	20,59	20,57	20,43	20,47	20,54	20,51	20,57	20,50	20,50	20,51	20,57	20,57	20,56	20,52	20,58	20,47	20,44	20,52	20,52	20,56	20,53	20,61	20,58	20,52	20,52	20,58	20,58	20,53	20,50	20,52	20,58	20,55	20,58	20,63	20,57	20,56	20,61	20,55	20,59	20,53	20,55	20,57	20,50	20,54	20,51	20,51	20,50	20,42	20,46	20,51	20,55	20,57	20,58	20,51	20,44	20,54	20,50	20,49	20,50	20,48	20,50	20,48	20,44	20,47	20,49	20,41	20,54	20,56	20,51	20,49	20,46	20,52	20,61	20,58	20,57	20,54	20,46	20,48	20,52	20,53	20,56	20,60	20,51	20,48	20,51	20,47	20,40	20,44	20,43	20,47	20,52	20,48	20,48	20,47	20,50	20,49	20,53	20,47	20,48	20,38	20,41	20,50	20,50	20,47	20,47	20,43	20,56	20,56	20,52	20,46	20,41	20,50	20,51	20,50	20,47	20,38	20,46	20,52	20,57	20,49	20,39	20,42	20,40	20,46	20,47	20,49	20,46	20,44	20,50	20,44	20,46	20,41	20,45	20,43	20,44	20,47	20,51	20,49	20,46	20,53	20,46	20,44	20,44	20,45	20,48	20,49	20,43	20,45	20,47	20,51	20,43	20,46	20,43	20,43	20,45	20,51	20,51	20,41	20,47	20,50	20,42	20,43	20,41	20,39	20,39	20,44	20,43	20,35	20,39	20,49	20,43	20,40	20,34	20,52	20,51	20,41	20,39	20,35	20,42	20,37	20,33	20,39	20,44	20,46	20,43	20,37	20,39	20,47	20,48	20,47	20,42	20,35	20,43	20,47	20,36	20,38	20,37	20,40	20,40	20,43	20,42	20,47	20,42	
20,30	20,34	20,34	20,41	20,38	20,41	20,42	20,39	20,40	20,50	20,45	20,39	20,36	20,45	20,49	20,45	20,45	20,52	20,36	20,42	20,39	20,42	20,48	20,47	20,38	20,41	20,48	20,48	20,44	20,41	20,50	20,60	20,55	20,45	20,47	20,50	20,47	20,41	20,48	20,48	20,42	20,39	20,46	20,39	20,40	20,46	20,45	20,54	20,56	20,51	20,52	20,45	20,53	20,45	20,44	20,57	20,47	20,45	20,55	20,45	20,43	20,48	20,48	20,46	20,51	20,53	20,44	20,39	20,43	20,37	20,32	20,39	20,43	20,42	20,45	20,49	20,43	20,31	20,45	20,38	20,39	20,41	20,45	20,50	20,40	20,51	20,67	20,55	20,53	20,47	20,37	20,34	20,39	20,42	20,46	20,53	20,58	20,47	20,44	20,43	20,36	20,34	20,42	20,48	20,50	20,51	20,57	20,50	20,48	20,50	20,47	20,48	20,50	20,55	20,51	20,49	20,50	20,48	20,50	20,47	20,47	20,52	20,57	20,62	20,58	20,47	20,46	20,46	20,55	20,60	20,44	20,39	20,47	20,52	20,52	20,54	20,59	20,63	20,49	20,51	20,51	20,46	20,51	20,57	20,55	20,51	20,56	20,53	20,55	20,56	20,53	20,50	20,52	20,48	20,60	20,62	20,59	20,52	20,53	20,54	20,42	20,56	20,52	20,47	20,49	20,64	20,58	20,53	20,50	20,56	20,56	20,52	20,52	20,48	20,52	20,54	20,48	20,47	20,52	20,58	20,53	20,58	20,52	20,53	20,47	20,43	20,47	20,53	20,55	20,52	20,56	20,53	20,50	20,53	20,54	20,52	20,51	20,55	20,58	20,60	20,55	20,51	20,48	20,57	20,56	20,53	20,57	20,54	20,48	20,56	20,61	20,55	20,50	20,54	20,56	20,58	20,63	20,55	20,53	20,57	20,61	20,48	20,49	20,48	20,53	20,63	20,58	20,58	20,67	20,72	20,64	20,64	20,58	20,62	20,70	20,67	20,65	20,60	20,60	20,56	20,64	20,61	20,59	20,65	20,66	20,59	20,62	20,62	20,63	20,64	20,58	20,62	20,61	20,58	20,56	20,59	20,72	20,64	20,62	20,70	20,61	20,59	20,59	20,60	20,65	20,58	20,56	20,69	20,74	20,63	20,65	20,65	20,61	20,65	20,67	20,62	20,59	20,68	20,68	20,61	20,56	20,65	20,67	20,69	20,70	20,65	20,66	20,70	20,75	20,76	20,67	20,64	20,66	20,62	20,70	20,65	20,66	20,71	20,69	20,65	20,63	20,71	20,74	20,66	20,61	20,61	20,64	20,64	20,65	20,62	20,58	20,64	20,65	20,58	20,56	20,63	20,64	20,70	20,69	20,60	20,73	20,61	20,59	20,69	20,66	20,66	20,66	20,62	20,62	20,69	20,78	20,70	20,70	20,71	20,70	20,63	20,62	20,75	20,72	20,70	20,72	20,63	20,57	20,60	20,62	20,74	20,74	20,70	20,58	20,52	20,62	20,65	20,72	20,70	20,65	20,58	20,67	20,69	20,60	20,58	20,62	20,59	20,65	20,64	20,68	20,75	20,77	20,68	20,64	20,57	20,58	20,73	20,64	20,68	20,65	20,68	20,60	20,66	20,67	20,63	20,62	20,61	20,61	20,60	20,61	20,65	20,63	20,58	20,60	20,67	20,69	20,66	20,68	20,70	20,56	20,49	20,56	20,58	20,61	20,62	20,62	20,59	20,62	20,58	20,60	20,65	20,57	20,51	20,58	20,68	20,65	20,63	20,72	20,72	20,60	20,56	20,56	20,53	20,50	20,58	20,54	20,55	20,62	20,60	20,59	20,60	20,54	20,59	20,54	20,47	20,60	20,64	20,53	20,55	20,58	20,59	20,53	20,49	20,53	20,48	20,48	20,58	20,52	20,54	20,53	20,46	20,53	20,53	20,63	20,57	20,50	20,56	20,57	20,49	20,41	20,48	20,60	20,61	20,61	20,59	20,54	20,57	20,56	20,57	20,50	20,50	20,46	20,50	20,55	20,56	20,58	20,55	20,54	20,57	20,59	20,55	20,58	20,57	20,64	20,53	20,50	20,52	20,51	20,55	20,47	20,48	20,54	20,48	20,53	20,51	20,46	20,37	20,46	20,48	20,49	20,52	20,53	20,48	20,39	20,46	20,51	20,49	20,49	20,55	20,53	20,50	20,52	20,45	20,48	20,52	20,54	20,52	20,51	20,42	20,43	20,42	20,53	20,53	20,56	20,57	20,42	20,48	20,55	20,51	20,48	20,36	20,35	20,48	20,46	20,42	20,42	20,49	20,50	20,52	20,52	20,44	20,39	20,46	20,55	20,50	20,43	20,44	20,48	20,47	20,54	20,52	20,46	20,49	20,56	20,59	20,48	20,49	20,48	20,49	20,50	20,57	20,49	20,37	20,42	20,48	20,40	20,39	20,42	20,48	20,44	20,45	20,51	20,48	20,44	20,38	20,37	20,43	20,39	20,42	20,39	20,50	20,53	20,52	20,43	20,44	20,51	20,50	20,53	20,47	20,45	20,52	20,46	20,44	20,46	20,54	20,52	20,49	20,49	20,52	20,42	20,44	20,48	20,38	20,38	20,44	20,35	20,36	20,50	20,46	20,31	20,31	20,50	20,43	20,38	20,29	20,44	20,53	20,43	20,37	20,44	20,46	20,29	20,36	20,41	20,42	20,46	20,46	20,39	20,41	20,51	20,44	20,53	20,48	20,35	20,30	20,40	20,30	20,32	20,29	20,41	20,48	20,43	20,39	20,42	20,39	
20,37	20,44	20,43	20,38	20,37	20,39	20,38	20,38	20,35	20,46	20,43	20,45	20,45	20,41	20,49	20,54	20,52	20,47	20,40	20,44	20,45	20,35	20,41	20,50	20,43	20,41	20,48	20,46	20,38	20,42	20,45	20,47	20,52	20,41	20,34	20,39	20,38	20,32	20,43	20,47	20,36	20,33	20,38	20,50	20,51	20,49	20,52	20,52	20,57	20,58	20,53	20,39	20,38	20,46	20,45	20,59	20,52	20,44	20,48	20,43	20,53	20,55	20,59	20,53	20,50	20,51	20,40	20,34	20,38	20,44	20,43	20,47	20,44	20,41	20,42	20,48	20,43	20,38	20,39	20,35	20,37	20,39	20,40	20,40	20,45	20,40	20,54	20,56	20,51	20,42	20,44	20,42	20,53	20,52	20,42	20,49	20,57	20,45	20,45	20,40	20,42	20,44	20,41	20,45	20,44	20,56	20,52	20,49	20,52	20,49	20,45	20,48	20,57	20,51	20,49	20,46	20,36	20,37	20,46	20,43	20,46	20,49	20,51	20,46	20,53	20,57	20,59	20,55	20,52	20,56	20,54	20,44	20,45	20,49	20,48	20,55	20,57	20,58	20,48	20,48	20,49	20,39	20,44	20,53	20,53	20,52	20,52	20,50	20,49	20,56	20,52	20,57	20,61	20,55	20,59	20,67	20,56	20,52	20,53	20,51	20,40	20,51	20,53	20,48	20,47	20,53	20,57	20,45	20,41	20,40	20,48	20,54	20,44	20,52	20,56	20,54	20,48	20,47	20,61	20,63	20,57	20,57	20,54	20,53	20,51	20,49	20,53	20,56	20,49	20,47	20,48	20,53	20,52	20,56	20,53	20,52	20,56	20,56	20,56	20,59	20,60	20,60	20,52	20,57	20,51	20,55	20,58	20,58	20,56	20,56	20,60	20,58	20,48	20,52	20,51	20,47	20,56	20,61	20,56	20,63	20,62	20,56	20,62	20,59	20,56	20,63	20,62	20,67	20,71	20,66	20,58	20,68	20,68	20,57	20,66	20,67	20,62	20,66	20,64	20,61	20,67	20,66	20,62	20,62	20,60	20,57	20,63	20,66	20,69	20,58	20,55	20,58	20,65	20,63	20,63	20,64	20,65	20,64	20,58	20,68	20,61	20,65	20,62	20,61	20,66	20,56	20,57	20,66	20,68	20,60	20,60	20,65	20,69	20,66	20,64	20,60	20,57	20,58	20,66	20,62	20,57	20,67	20,67	20,72	20,73	20,66	20,61	20,67	20,76	20,74	20,66	20,60	20,67	20,64	20,66	20,70	20,67	20,72	20,64	20,66	20,72	20,70	20,72	20,69	20,66	20,66	20,63	20,65	20,64	20,65	20,59	20,59	20,59	20,54	20,66	20,55	20,57	20,66	20,68	20,62	20,68	20,61	20,59	20,65	20,67	20,72	20,72	20,67	20,67	20,71	20,72	20,70	20,61	20,64	20,67	20,66	20,68	20,70	20,65	20,62	20,64	20,63	20,53	20,62	20,65	20,70	20,71	20,73	20,62	20,63	20,70	20,72	20,79	20,71	20,62	20,61	20,64	20,66	20,57	20,63	20,60	20,59	20,57	20,65	20,64	20,70	20,65	20,62	20,65	20,58	20,58	20,64	20,63	20,66	20,61	20,54	20,60	20,64	20,67	20,62	20,58	20,65	20,68	20,66	20,62	20,62	20,57	20,55	20,67	20,67	20,65	20,63	20,63	20,73	20,69	20,54	20,54	20,58	20,61	20,62	20,64	20,64	20,58	20,56	20,55	20,63	20,54	20,54	20,62	20,66	20,63	20,66	20,70	20,71	20,57	20,50	20,52	20,59	20,60	20,56	20,54	20,58	20,57	20,63	20,64	20,59	20,53	20,52	20,56	20,51	20,50	20,55	20,53	20,56	20,54	20,61	20,55	20,47	20,53	20,55	20,59	20,59	20,53	20,60	20,62	20,46	20,52	20,56	20,58	20,55	20,52	20,54	20,56	20,55	20,51	20,47	20,59	20,65	20,65	20,63	20,61	20,63	20,53	20,50	20,48	20,49	20,56	20,55	20,59	20,57	20,60	20,53	20,48	20,48	20,53	20,55	20,53	20,52	20,55	20,55	20,52	20,55	20,58	20,57	20,51	20,51	20,45	20,46	20,51	20,47	20,46	20,48	20,50	20,48	20,49	20,51	20,51	20,45	20,36	20,47	20,57	20,58	20,54	20,51	20,49	20,52	20,56	20,50	20,45	20,48	20,54	20,57	20,52	20,38	20,39	20,37	20,41	20,47	20,50	20,54	20,53	20,55	20,51	20,49	20,52	20,42	20,37	20,45	20,46	20,37	20,44	20,48	20,49	20,48	20,43	20,51	20,49	20,51	20,49	20,52	20,50	20,49	20,47	20,43	20,48	20,55	20,52	20,52	20,55	20,59	20,52	20,51	20,48	20,40	20,44	20,46	20,44	20,37	20,44	20,54	20,51	20,48	20,47	20,51	20,50	20,40	20,41	20,47	20,54	20,52	20,43	20,53	20,58	20,47	20,50	20,46	20,46	20,49	20,48	20,40	20,46	20,51	20,49	20,48	20,52	20,38	20,39	20,44	20,44	20,52	20,59	20,49	20,53	20,50	20,47	20,43	20,45	20,36	20,38	20,43	20,42	20,37	20,38	20,40	20,37	20,38	20,53	20,54	20,41	20,39	20,44	20,44	20,41	20,42	20,46	20,49	20,31	20,35	20,44	20,43	20,50	20,51	20,48	20,44	20,52	20,47	20,41	20,51	20,41	20,33	20,32	20,39	20,34	20,35	20,37	20,44	20,38	20,38	20,40	20,44	
20,47	20,45	20,40	20,43	20,31	20,28	20,38	20,45	20,48	20,38	20,36	20,44	20,45	20,36	20,37	20,45	20,41	20,53	20,50	20,44	20,48	20,51	20,47	20,38	20,42	20,46	20,52	20,39	20,34	20,41	20,39	20,45	20,41	20,36	20,28	20,41	20,41	20,41	20,40	20,44	20,43	20,42	20,42	20,46	20,54	20,49	20,50	20,44	20,50	20,54	20,52	20,42	20,39	20,49	20,49	20,54	20,51	20,47	20,47	20,44	20,43	20,46	20,52	20,56	20,50	20,45	20,44	20,34	20,36	20,41	20,43	20,53	20,43	20,48	20,47	20,41	20,35	20,45	20,39	20,31	20,39	20,41	20,43	20,44	20,40	20,45	20,51	20,51	20,44	20,45	20,48	20,44	20,55	20,59	20,45	20,50	20,60	20,46	20,39	20,43	20,51	20,42	20,43	20,49	20,45	20,51	20,50	20,49	20,57	20,55	20,49	20,50	20,57	20,51	20,52	20,51	20,36	20,37	20,47	20,40	20,37	20,52	20,55	20,48	20,46	20,53	20,52	20,54	20,46	20,41	20,40	20,46	20,44	20,49	20,55	20,56	20,53	20,50	20,44	20,51	20,50	20,45	20,48	20,52	20,53	20,48	20,55	20,47	20,42	20,55	20,60	20,54	20,60	20,55	20,54	20,62	20,54	20,46	20,47	20,47	20,41	20,43	20,54	20,51	20,53	20,50	20,54	20,50	20,43	20,42	20,42	20,46	20,50	20,51	20,50	20,53	20,49	20,50	20,53	20,52	20,55	20,52	20,49	20,55	20,59	20,58	20,61	20,56	20,52	20,52	20,54	20,54	20,55	20,53	20,59	20,53	20,55	20,54	20,49	20,50	20,57	20,64	20,48	20,54	20,60	20,52	20,60	20,52	20,54	20,58	20,60	20,54	20,56	20,56	20,49	20,51	20,59	20,65	20,64	20,55	20,66	20,62	20,54	20,60	20,57	20,58	20,58	20,61	20,69	20,63	20,61	20,67	20,67	20,57	20,64	20,63	20,58	20,55	20,65	20,68	20,64	20,69	20,61	20,61	20,61	20,59	20,62	20,64	20,68	20,61	20,55	20,62	20,64	20,64	20,65	20,57	20,58	20,58	20,60	20,72	20,71	20,64	20,59	20,65	20,64	20,60	20,64	20,76	20,70	20,52	20,53	20,58	20,62	20,60	20,57	20,57	20,59	20,62	20,60	20,62	20,55	20,63	20,63	20,67	20,68	20,73	20,62	20,65	20,74	20,67	20,56	20,63	20,69	20,74	20,66	20,64	20,67	20,73	20,68	20,70	20,77	20,77	20,68	20,65	20,65	20,63	20,66	20,71	20,69	20,73	20,73	20,68	20,64	20,60	20,70	20,63	20,66	20,69	20,68	20,70	20,73	20,64	20,69	20,70	20,72	20,71	20,76	20,71	20,67	20,69	20,69	20,68	20,73	20,70	20,65	20,64	20,69	20,69	20,66	20,71	20,70	20,71	20,64	20,70	20,73	20,67	20,67	20,66	20,58	20,63	20,71	20,69	20,76	20,65	20,60	20,60	20,64	20,65	20,60	20,65	20,56	20,53	20,60	20,57	20,63	20,63	20,67	20,58	20,63	20,61	20,49	20,64	20,62	20,61	20,59	20,49	20,56	20,67	20,60	20,60	20,65	20,60	20,68	20,65	20,61	20,62	20,61	20,53	20,58	20,66	20,62	20,63	20,59	20,63	20,65	20,65	20,64	20,68	20,59	20,61	20,66	20,65	20,55	20,54	20,55	20,53	20,54	20,60	20,70	20,67	20,62	20,62	20,64	20,66	20,63	20,53	20,52	20,55	20,56	20,60	20,52	20,55	20,69	20,66	20,63	20,55	20,59	20,56	20,57	20,54	20,51	20,52	20,56	20,52	20,54	20,51	20,60	20,57	20,62	20,56	20,56	20,56	20,48	20,57	20,60	20,48	20,49	20,60	20,48	20,49	20,50	20,48	20,53	20,57	20,48	20,47	20,53	20,60	20,68	20,62	20,62	20,60	20,49	20,50	20,51	20,50	20,52	20,57	20,53	20,53	20,55	20,59	20,57	20,46	20,43	20,55	20,61	20,54	20,54	20,48	20,52	20,60	20,55	20,55	20,49	20,49	20,55	20,47	20,58	20,61	20,50	20,48	20,46	20,49	20,50	20,57	20,49	20,48	20,44	20,43	20,55	20,43	20,46	20,54	20,52	20,43	20,48	20,53	20,46	20,51	20,54	20,54	20,59	20,46	20,38	20,39	20,41	20,45	20,46	20,50	20,54	20,51	20,49	20,47	20,50	20,48	20,41	20,45	20,49	20,46	20,41	20,47	20,52	20,45	20,42	20,55	20,53	20,55	20,55	20,51	20,50	20,56	20,48	20,47	20,43	20,42	20,52	20,56	20,54	20,56	20,48	20,48	20,51	20,44	20,38	20,44	20,37	20,41	20,46	20,50	20,52	20,58	20,49	20,42	20,50	20,49	20,35	20,41	20,48	20,48	20,46	20,50	20,50	20,47	20,51	20,50	20,39	20,47	20,49	20,49	20,44	20,49	20,44	20,49	20,54	20,42	20,41	20,46	20,42	20,43	20,51	20,50	20,48	20,52	20,41	20,49	20,55	20,45	20,37	20,43	20,46	20,35	20,42	20,37	20,39	20,36	20,43	20,48	20,47	20,43	20,45	20,41	20,49	20,46	20,47	20,48	20,45	20,45	20,47	20,44	20,47	20,47	20,52	20,60	20,47	20,41	20,38	20,42	20,45	20,36	20,41	20,41	20,42	20,40	20,41	20,38	20,40	20,42	20,44	20,38	
20,44	20,42	20,37	20,45	20,40	20,24	20,38	20,54	20,50	20,31	20,31	20,44	20,41	20,36	20,29	20,42	20,36	20,42	20,48	20,47	20,50	20,52	20,46	20,41	20,38	20,51	20,56	20,48	20,38	20,40	20,34	20,45	20,42	20,40	20,33	20,49	20,52	20,45	20,53	20,41	20,41	20,47	20,40	20,41	20,43	20,52	20,46	20,43	20,47	20,52	20,48	20,43	20,43	20,50	20,49	20,48	20,49	20,54	20,59	20,51	20,38	20,37	20,44	20,52	20,53	20,43	20,40	20,33	20,41	20,41	20,41	20,47	20,40	20,43	20,49	20,35	20,30	20,46	20,43	20,36	20,40	20,41	20,43	20,48	20,46	20,48	20,61	20,50	20,48	20,41	20,45	20,38	20,41	20,56	20,45	20,50	20,47	20,44	20,41	20,45	20,46	20,39	20,39	20,43	20,45	20,44	20,57	20,50	20,52	20,56	20,53	20,49	20,45	20,47	20,48	20,56	20,42	20,39	20,51	20,53	20,38	20,48	20,55	20,52	20,49	20,51	20,52	20,52	20,48	20,40	20,43	20,47	20,49	20,52	20,50	20,50	20,54	20,52	20,44	20,50	20,49	20,51	20,49	20,54	20,65	20,51	20,49	20,50	20,44	20,58	20,60	20,56	20,61	20,56	20,50	20,61	20,48	20,44	20,51	20,54	20,50	20,49	20,45	20,50	20,54	20,45	20,44	20,49	20,47	20,47	20,53	20,57	20,51	20,47	20,43	20,48	20,50	20,51	20,46	20,53	20,55	20,51	20,51	20,49	20,50	20,55	20,62	20,64	20,52	20,59	20,62	20,61	20,54	20,51	20,63	20,55	20,51	20,49	20,53	20,55	20,60	20,57	20,54	20,57	20,65	20,61	20,57	20,56	20,55	20,53	20,56	20,54	20,57	20,56	20,51	20,52	20,60	20,61	20,63	20,56	20,56	20,63	20,55	20,60	20,60	20,57	20,58	20,59	20,62	20,62	20,55	20,65	20,70	20,61	20,63	20,66	20,63	20,58	20,59	20,68	20,69	20,64	20,62	20,59	20,61	20,63	20,60	20,61	20,68	20,66	20,59	20,66	20,74	20,65	20,61	20,59	20,53	20,55	20,65	20,69	20,67	20,60	20,64	20,69	20,64	20,62	20,68	20,73	20,70	20,54	20,59	20,60	20,64	20,63	20,59	20,60	20,65	20,63	20,59	20,58	20,56	20,57	20,64	20,64	20,68	20,69	20,67	20,64	20,72	20,64	20,65	20,69	20,66	20,64	20,65	20,65	20,67	20,72	20,75	20,73	20,73	20,74	20,71	20,64	20,61	20,62	20,65	20,70	20,71	20,73	20,70	20,68	20,66	20,67	20,64	20,66	20,74	20,75	20,73	20,70	20,70	20,67	20,66	20,73	20,72	20,70	20,72	20,76	20,69	20,66	20,66	20,69	20,76	20,76	20,77	20,65	20,63	20,70	20,60	20,71	20,75	20,69	20,70	20,70	20,68	20,62	20,61	20,62	20,58	20,59	20,69	20,67	20,69	20,59	20,54	20,58	20,64	20,69	20,68	20,62	20,59	20,60	20,71	20,69	20,60	20,63	20,68	20,67	20,65	20,63	20,55	20,63	20,64	20,66	20,63	20,56	20,59	20,69	20,59	20,56	20,66	20,56	20,62	20,58	20,59	20,65	20,66	20,55	20,62	20,67	20,62	20,64	20,68	20,61	20,58	20,63	20,66	20,69	20,63	20,60	20,63	20,58	20,57	20,54	20,51	20,55	20,56	20,56	20,63	20,63	20,59	20,63	20,66	20,65	20,57	20,53	20,62	20,60	20,59	20,63	20,55	20,52	20,60	20,68	20,66	20,59	20,58	20,56	20,56	20,51	20,47	20,50	20,57	20,58	20,56	20,58	20,51	20,57	20,71	20,61	20,50	20,52	20,47	20,51	20,57	20,49	20,52	20,54	20,48	20,47	20,57	20,49	20,58	20,56	20,46	20,37	20,57	20,66	20,64	20,65	20,52	20,57	20,49	20,47	20,51	20,50	20,47	20,54	20,48	20,44	20,48	20,55	20,58	20,44	20,43	20,52	20,53	20,59	20,61	20,51	20,47	20,59	20,54	20,50	20,52	20,56	20,59	20,54	20,55	20,64	20,58	20,46	20,50	20,45	20,47	20,53	20,47	20,42	20,40	20,43	20,52	20,47	20,40	20,50	20,54	20,56	20,49	20,55	20,57	20,55	20,50	20,49	20,55	20,54	20,47	20,44	20,44	20,47	20,43	20,46	20,53	20,48	20,50	20,56	20,56	20,44	20,48	20,48	20,51	20,55	20,43	20,40	20,49	20,49	20,47	20,49	20,48	20,51	20,51	20,48	20,39	20,40	20,41	20,45	20,47	20,43	20,51	20,49	20,51	20,52	20,55	20,49	20,49	20,47	20,45	20,47	20,45	20,40	20,44	20,45	20,51	20,53	20,50	20,43	20,42	20,51	20,48	20,45	20,38	20,43	20,42	20,48	20,51	20,49	20,55	20,53	20,53	20,55	20,52	20,39	20,49	20,45	20,46	20,50	20,50	20,44	20,46	20,43	20,41	20,45	20,49	20,46	20,41	20,48	20,47	20,55	20,64	20,49	20,43	20,37	20,39	20,40	20,39	20,45	20,44	20,48	20,53	20,48	20,51	20,45	20,40	20,47	20,44	20,44	20,57	20,51	20,42	20,38	20,43	20,47	20,51	20,48	20,44	20,55	20,56	20,37	20,39	20,47	20,44	20,44	20,40	20,42	20,42	20,40	20,42	20,43	20,37	20,43	20,40	20,37	
20,43	20,41	20,29	20,31	20,37	20,35	20,37	20,48	20,46	20,37	20,37	20,41	20,41	20,40	20,32	20,35	20,43	20,39	20,43	20,42	20,43	20,42	20,41	20,45	20,53	20,51	20,40	20,40	20,45	20,40	20,36	20,34	20,40	20,34	20,36	20,42	20,48	20,45	20,48	20,44	20,40	20,43	20,41	20,40	20,35	20,48	20,52	20,40	20,44	20,53	20,51	20,41	20,45	20,47	20,39	20,45	20,49	20,53	20,56	20,56	20,47	20,43	20,43	20,41	20,41	20,40	20,42	20,37	20,44	20,50	20,39	20,34	20,34	20,34	20,42	20,44	20,37	20,38	20,50	20,44	20,38	20,37	20,40	20,46	20,48	20,48	20,53	20,53	20,44	20,40	20,44	20,45	20,49	20,55	20,52	20,47	20,50	20,46	20,48	20,42	20,53	20,45	20,36	20,30	20,41	20,46	20,50	20,49	20,41	20,49	20,53	20,49	20,40	20,39	20,46	20,53	20,54	20,42	20,40	20,41	20,47	20,44	20,54	20,50	20,45	20,57	20,64	20,54	20,49	20,40	20,36	20,44	20,41	20,52	20,51	20,45	20,53	20,45	20,36	20,46	20,50	20,51	20,44	20,46	20,59	20,57	20,46	20,49	20,49	20,57	20,58	20,54	20,60	20,58	20,51	20,61	20,52	20,52	20,53	20,51	20,52	20,49	20,52	20,46	20,51	20,48	20,36	20,52	20,49	20,50	20,52	20,52	20,50	20,44	20,44	20,47	20,45	20,50	20,52	20,56	20,50	20,46	20,50	20,55	20,49	20,52	20,64	20,59	20,60	20,54	20,55	20,53	20,55	20,52	20,52	20,51	20,57	20,55	20,52	20,54	20,52	20,49	20,52	20,52	20,54	20,59	20,58	20,57	20,62	20,59	20,56	20,53	20,62	20,54	20,46	20,57	20,64	20,65	20,63	20,57	20,58	20,53	20,55	20,58	20,66	20,58	20,59	20,66	20,57	20,56	20,56	20,60	20,60	20,57	20,60	20,56	20,56	20,59	20,62	20,59	20,66	20,66	20,61	20,59	20,56	20,60	20,61	20,58	20,66	20,64	20,67	20,68	20,75	20,71	20,63	20,66	20,63	20,55	20,63	20,69	20,67	20,62	20,62	20,67	20,68	20,56	20,64	20,72	20,67	20,62	20,65	20,61	20,64	20,71	20,65	20,67	20,67	20,63	20,55	20,60	20,65	20,67	20,66	20,66	20,67	20,65	20,63	20,58	20,62	20,65	20,69	20,71	20,69	20,61	20,59	20,66	20,64	20,56	20,64	20,70	20,66	20,66	20,72	20,68	20,63	20,61	20,56	20,62	20,67	20,72	20,62	20,57	20,65	20,68	20,67	20,69	20,77	20,74	20,69	20,65	20,67	20,65	20,68	20,64	20,67	20,65	20,70	20,69	20,70	20,65	20,61	20,60	20,67	20,70	20,74	20,76	20,59	20,62	20,60	20,59	20,66	20,66	20,62	20,69	20,63	20,64	20,66	20,68	20,62	20,64	20,68	20,59	20,66	20,66	20,56	20,52	20,65	20,70	20,71	20,64	20,63	20,64	20,68	20,70	20,61	20,59	20,70	20,70	20,68	20,62	20,56	20,60	20,59	20,67	20,61	20,50	20,52	20,65	20,63	20,62	20,61	20,61	20,60	20,61	20,61	20,68	20,67	20,57	20,62	20,71	20,69	20,67	20,64	20,68	20,61	20,62	20,65	20,65	20,65	20,65	20,61	20,58	20,66	20,58	20,59	20,60	20,59	20,57	20,60	20,63	20,53	20,56	20,61	20,64	20,65	20,58	20,52	20,56	20,59	20,61	20,51	20,49	20,55	20,59	20,55	20,58	20,60	20,57	20,57	20,59	20,51	20,47	20,57	20,52	20,46	20,56	20,52	20,54	20,55	20,59	20,62	20,53	20,51	20,54	20,58	20,55	20,47	20,49	20,49	20,51	20,48	20,51	20,56	20,53	20,52	20,43	20,52	20,71	20,67	20,56	20,55	20,54	20,56	20,45	20,51	20,54	20,54	20,60	20,51	20,47	20,43	20,50	20,56	20,47	20,50	20,55	20,53	20,53	20,66	20,54	20,42	20,59	20,57	20,49	20,49	20,50	20,44	20,41	20,44	20,57	20,55	20,49	20,47	20,43	20,50	20,44	20,43	20,42	20,38	20,46	20,50	20,49	20,55	20,51	20,52	20,50	20,55	20,50	20,53	20,56	20,55	20,49	20,52	20,56	20,49	20,42	20,46	20,43	20,40	20,40	20,44	20,47	20,49	20,57	20,53	20,41	20,41	20,47	20,43	20,46	20,46	20,40	20,54	20,53	20,42	20,48	20,46	20,49	20,41	20,48	20,48	20,44	20,49	20,50	20,45	20,46	20,53	20,50	20,47	20,55	20,47	20,43	20,42	20,43	20,44	20,47	20,43	20,38	20,42	20,47	20,52	20,41	20,45	20,48	20,42	20,45	20,44	20,47	20,44	20,44	20,49	20,51	20,48	20,42	20,49	20,52	20,39	20,41	20,47	20,46	20,43	20,41	20,56	20,56	20,45	20,45	20,41	20,38	20,45	20,51	20,53	20,56	20,45	20,42	20,47	20,58	20,50	20,49	20,43	20,39	20,32	20,26	20,33	20,35	20,35	20,39	20,50	20,43	20,41	20,41	20,43	20,38	20,41	20,40	20,42	20,46	20,36	20,32	20,35	20,44	20,45	20,51	20,43	20,37	20,52	20,41	20,30	20,46	20,49	20,45	20,38	20,34	20,46	20,32	20,36	20,40	20,34	20,35	20,44	20,41	
20,48	20,42	20,38	20,39	20,36	20,36	20,32	20,37	20,35	20,38	20,36	20,40	20,38	20,30	20,32	20,32	20,40	20,48	20,39	20,40	20,36	20,35	20,31	20,34	20,47	20,42	20,40	20,34	20,39	20,40	20,39	20,38	20,44	20,38	20,36	20,41	20,51	20,46	20,32	20,40	20,43	20,43	20,36	20,36	20,36	20,46	20,49	20,48	20,44	20,50	20,42	20,49	20,54	20,47	20,37	20,45	20,46	20,48	20,56	20,50	20,47	20,46	20,53	20,48	20,42	20,41	20,47	20,43	20,41	20,41	20,44	20,43	20,41	20,43	20,44	20,48	20,43	20,42	20,53	20,44	20,38	20,42	20,45	20,46	20,42	20,38	20,44	20,48	20,48	20,48	20,49	20,54	20,52	20,52	20,47	20,47	20,46	20,53	20,54	20,43	20,48	20,48	20,39	20,34	20,34	20,45	20,51	20,50	20,46	20,36	20,40	20,46	20,49	20,57	20,51	20,48	20,49	20,46	20,44	20,33	20,50	20,51	20,49	20,59	20,45	20,47	20,57	20,54	20,47	20,47	20,37	20,42	20,47	20,42	20,49	20,47	20,53	20,50	20,45	20,48	20,51	20,45	20,38	20,43	20,51	20,54	20,49	20,44	20,46	20,46	20,48	20,43	20,46	20,44	20,55	20,58	20,53	20,55	20,54	20,47	20,49	20,54	20,50	20,42	20,54	20,47	20,45	20,47	20,51	20,45	20,54	20,46	20,46	20,44	20,50	20,53	20,49	20,52	20,50	20,51	20,50	20,49	20,49	20,47	20,52	20,50	20,61	20,65	20,53	20,52	20,54	20,49	20,54	20,58	20,59	20,52	20,52	20,50	20,47	20,50	20,44	20,47	20,48	20,50	20,54	20,55	20,60	20,53	20,59	20,64	20,54	20,55	20,55	20,55	20,44	20,63	20,69	20,61	20,56	20,60	20,62	20,47	20,54	20,61	20,57	20,60	20,64	20,66	20,59	20,56	20,67	20,65	20,65	20,62	20,64	20,61	20,56	20,57	20,63	20,68	20,68	20,65	20,65	20,66	20,54	20,61	20,64	20,59	20,63	20,64	20,61	20,66	20,69	20,76	20,75	20,67	20,58	20,58	20,66	20,72	20,65	20,65	20,64	20,60	20,62	20,67	20,62	20,69	20,65	20,65	20,66	20,62	20,63	20,67	20,62	20,60	20,67	20,66	20,62	20,62	20,66	20,67	20,68	20,57	20,66	20,65	20,54	20,55	20,69	20,66	20,59	20,65	20,68	20,73	20,69	20,70	20,70	20,59	20,62	20,73	20,71	20,69	20,61	20,62	20,57	20,64	20,59	20,58	20,65	20,65	20,61	20,61	20,66	20,75	20,75	20,63	20,68	20,75	20,65	20,67	20,75	20,72	20,72	20,66	20,64	20,62	20,67	20,70	20,68	20,74	20,74	20,68	20,60	20,62	20,66	20,71	20,67	20,66	20,68	20,64	20,66	20,70	20,65	20,62	20,65	20,60	20,65	20,72	20,65	20,68	20,64	20,58	20,72	20,73	20,65	20,57	20,67	20,60	20,62	20,74	20,71	20,62	20,66	20,61	20,67	20,68	20,72	20,69	20,68	20,59	20,57	20,64	20,62	20,69	20,63	20,49	20,57	20,64	20,63	20,64	20,60	20,56	20,60	20,67	20,62	20,61	20,66	20,54	20,62	20,66	20,67	20,66	20,61	20,62	20,58	20,60	20,60	20,69	20,68	20,63	20,73	20,58	20,61	20,57	20,63	20,62	20,56	20,58	20,68	20,69	20,59	20,53	20,57	20,60	20,67	20,67	20,62	20,50	20,54	20,61	20,63	20,61	20,62	20,61	20,51	20,56	20,58	20,55	20,55	20,56	20,58	20,58	20,61	20,52	20,52	20,63	20,56	20,55	20,52	20,54	20,62	20,61	20,59	20,57	20,50	20,49	20,53	20,56	20,52	20,52	20,48	20,52	20,57	20,56	20,52	20,50	20,47	20,63	20,67	20,53	20,52	20,52	20,53	20,46	20,52	20,50	20,52	20,63	20,59	20,52	20,49	20,46	20,58	20,52	20,52	20,67	20,59	20,48	20,58	20,55	20,51	20,55	20,55	20,50	20,47	20,44	20,46	20,40	20,48	20,57	20,51	20,47	20,48	20,41	20,53	20,49	20,53	20,47	20,44	20,50	20,51	20,46	20,54	20,54	20,46	20,50	20,50	20,49	20,40	20,43	20,51	20,50	20,45	20,52	20,43	20,41	20,45	20,47	20,51	20,48	20,47	20,46	20,46	20,51	20,60	20,50	20,48	20,42	20,43	20,40	20,35	20,42	20,56	20,58	20,34	20,41	20,51	20,47	20,49	20,50	20,51	20,46	20,49	20,48	20,42	20,46	20,53	20,46	20,46	20,57	20,44	20,37	20,42	20,51	20,50	20,45	20,47	20,48	20,50	20,43	20,46	20,46	20,40	20,46	20,43	20,47	20,46	20,37	20,41	20,46	20,47	20,54	20,59	20,50	20,51	20,47	20,40	20,47	20,48	20,53	20,49	20,36	20,48	20,60	20,50	20,44	20,41	20,39	20,39	20,52	20,49	20,53	20,54	20,43	20,44	20,53	20,47	20,40	20,49	20,47	20,41	20,34	20,33	20,46	20,43	20,35	20,42	20,36	20,28	20,33	20,36	20,32	20,37	20,47	20,34	20,37	20,43	20,38	20,37	20,37	20,42	20,36	20,46	20,36	20,44	20,44	20,33	20,45	20,39	20,44	20,43	20,38	20,38	20,34	20,31	20,35	20,35	20,42	20,40	20,45	
20,45	20,33	20,30	20,37	20,40	20,37	20,40	20,42	20,41	20,38	20,34	20,52	20,42	20,30	20,32	20,35	20,42	20,48	20,41	20,35	20,47	20,40	20,39	20,33	20,40	20,43	20,45	20,44	20,37	20,37	20,41	20,47	20,46	20,38	20,41	20,46	20,49	20,54	20,33	20,38	20,42	20,39	20,37	20,35	20,35	20,53	20,50	20,48	20,48	20,50	20,50	20,47	20,55	20,58	20,46	20,50	20,44	20,38	20,51	20,43	20,39	20,46	20,57	20,48	20,46	20,41	20,40	20,36	20,32	20,43	20,48	20,54	20,51	20,53	20,49	20,49	20,46	20,39	20,41	20,44	20,41	20,44	20,44	20,49	20,54	20,56	20,46	20,48	20,45	20,44	20,46	20,43	20,43	20,43	20,49	20,48	20,48	20,50	20,51	20,36	20,38	20,44	20,43	20,47	20,41	20,38	20,46	20,53	20,55	20,41	20,40	20,44	20,44	20,49	20,56	20,48	20,39	20,43	20,49	20,41	20,43	20,56	20,50	20,58	20,58	20,49	20,53	20,54	20,49	20,55	20,50	20,36	20,43	20,45	20,53	20,52	20,49	20,47	20,51	20,48	20,52	20,46	20,36	20,47	20,48	20,54	20,50	20,49	20,58	20,55	20,49	20,49	20,49	20,51	20,57	20,60	20,43	20,48	20,50	20,44	20,53	20,56	20,50	20,50	20,56	20,53	20,48	20,50	20,46	20,49	20,55	20,60	20,56	20,57	20,51	20,51	20,55	20,55	20,51	20,50	20,56	20,57	20,47	20,43	20,55	20,49	20,56	20,68	20,60	20,53	20,54	20,48	20,43	20,53	20,62	20,59	20,50	20,47	20,52	20,53	20,56	20,61	20,49	20,59	20,64	20,53	20,52	20,54	20,56	20,53	20,57	20,63	20,65	20,58	20,50	20,50	20,65	20,62	20,53	20,60	20,61	20,50	20,52	20,60	20,59	20,58	20,63	20,71	20,64	20,62	20,63	20,60	20,62	20,66	20,70	20,69	20,60	20,59	20,65	20,68	20,69	20,64	20,63	20,66	20,60	20,62	20,67	20,54	20,56	20,64	20,59	20,57	20,63	20,73	20,79	20,73	20,66	20,58	20,61	20,70	20,69	20,70	20,70	20,60	20,62	20,66	20,71	20,66	20,60	20,61	20,67	20,62	20,61	20,68	20,66	20,64	20,71	20,73	20,69	20,64	20,59	20,66	20,62	20,59	20,59	20,68	20,57	20,58	20,67	20,67	20,61	20,68	20,64	20,71	20,73	20,73	20,70	20,59	20,59	20,64	20,69	20,69	20,62	20,67	20,66	20,64	20,60	20,61	20,69	20,66	20,65	20,68	20,66	20,70	20,77	20,68	20,64	20,73	20,68	20,65	20,77	20,71	20,67	20,65	20,76	20,73	20,68	20,69	20,65	20,75	20,72	20,73	20,74	20,66	20,68	20,76	20,76	20,74	20,68	20,66	20,70	20,70	20,69	20,60	20,60	20,58	20,60	20,66	20,68	20,72	20,67	20,67	20,74	20,73	20,64	20,64	20,68	20,58	20,53	20,64	20,74	20,68	20,64	20,61	20,72	20,78	20,74	20,71	20,76	20,69	20,65	20,70	20,69	20,63	20,66	20,61	20,61	20,65	20,64	20,67	20,59	20,64	20,62	20,72	20,70	20,66	20,62	20,59	20,62	20,69	20,68	20,69	20,70	20,66	20,67	20,67	20,65	20,68	20,67	20,61	20,70	20,69	20,60	20,63	20,57	20,62	20,62	20,62	20,65	20,66	20,59	20,58	20,63	20,62	20,53	20,58	20,61	20,54	20,50	20,52	20,62	20,65	20,59	20,60	20,58	20,60	20,59	20,56	20,50	20,58	20,62	20,57	20,53	20,53	20,59	20,66	20,58	20,51	20,50	20,51	20,61	20,56	20,56	20,56	20,44	20,48	20,52	20,54	20,49	20,50	20,46	20,49	20,55	20,60	20,49	20,45	20,55	20,61	20,66	20,56	20,57	20,52	20,53	20,51	20,48	20,46	20,48	20,51	20,52	20,59	20,57	20,49	20,52	20,51	20,47	20,59	20,58	20,49	20,54	20,56	20,44	20,57	20,63	20,56	20,46	20,40	20,57	20,53	20,49	20,55	20,57	20,48	20,44	20,45	20,52	20,57	20,51	20,47	20,45	20,45	20,47	20,53	20,53	20,52	20,53	20,55	20,58	20,56	20,50	20,41	20,44	20,48	20,43	20,42	20,34	20,41	20,47	20,45	20,45	20,50	20,55	20,54	20,54	20,49	20,51	20,45	20,52	20,50	20,46	20,49	20,50	20,51	20,52	20,56	20,39	20,40	20,42	20,40	20,48	20,61	20,57	20,52	20,43	20,51	20,40	20,47	20,58	20,50	20,46	20,40	20,51	20,45	20,39	20,43	20,50	20,48	20,43	20,46	20,38	20,45	20,49	20,42	20,41	20,45	20,41	20,47	20,54	20,44	20,46	20,50	20,48	20,55	20,56	20,57	20,58	20,52	20,51	20,50	20,50	20,43	20,44	20,40	20,39	20,59	20,58	20,49	20,50	20,53	20,45	20,45	20,51	20,45	20,48	20,49	20,40	20,43	20,48	20,48	20,50	20,50	20,45	20,48	20,44	20,44	20,41	20,34	20,48	20,43	20,25	20,27	20,40	20,36	20,43	20,49	20,49	20,42	20,37	20,37	20,41	20,49	20,44	20,35	20,43	20,45	20,46	20,42	20,52	20,53	20,46	20,32	20,30	20,42	20,46	20,42	20,33	20,34	20,40	20,50	20,46	20,45	
20,55	20,35	20,24	20,37	20,36	20,31	20,44	20,46	20,46	20,50	20,39	20,49	20,48	20,34	20,37	20,45	20,39	20,40	20,41	20,48	20,44	20,40	20,51	20,57	20,51	20,51	20,43	20,37	20,35	20,34	20,40	20,44	20,45	20,36	20,43	20,41	20,41	20,48	20,41	20,38	20,39	20,39	20,37	20,34	20,39	20,45	20,51	20,43	20,45	20,52	20,55	20,49	20,43	20,50	20,54	20,57	20,48	20,37	20,34	20,35	20,33	20,37	20,53	20,48	20,49	20,42	20,32	20,40	20,41	20,45	20,46	20,57	20,56	20,52	20,48	20,43	20,40	20,40	20,41	20,43	20,36	20,33	20,44	20,48	20,51	20,55	20,57	20,55	20,47	20,37	20,47	20,44	20,53	20,48	20,42	20,49	20,52	20,52	20,52	20,44	20,41	20,45	20,45	20,49	20,50	20,42	20,42	20,50	20,52	20,50	20,44	20,48	20,51	20,46	20,45	20,45	20,47	20,40	20,50	20,46	20,46	20,48	20,43	20,55	20,60	20,55	20,53	20,47	20,50	20,48	20,46	20,43	20,38	20,40	20,52	20,59	20,53	20,42	20,46	20,49	20,52	20,51	20,48	20,48	20,54	20,56	20,46	20,50	20,63	20,62	20,53	20,50	20,58	20,54	20,58	20,61	20,48	20,50	20,52	20,46	20,50	20,57	20,57	20,46	20,49	20,56	20,51	20,49	20,44	20,47	20,51	20,58	20,55	20,49	20,51	20,49	20,51	20,58	20,46	20,52	20,56	20,56	20,48	20,47	20,55	20,43	20,38	20,58	20,55	20,56	20,51	20,44	20,47	20,52	20,59	20,48	20,53	20,51	20,55	20,56	20,56	20,56	20,54	20,58	20,66	20,55	20,53	20,53	20,55	20,55	20,48	20,59	20,61	20,54	20,45	20,51	20,54	20,55	20,56	20,58	20,59	20,56	20,51	20,56	20,54	20,53	20,58	20,67	20,66	20,61	20,58	20,55	20,55	20,57	20,63	20,62	20,57	20,54	20,64	20,67	20,68	20,71	20,69	20,64	20,58	20,64	20,67	20,61	20,57	20,55	20,66	20,62	20,62	20,66	20,63	20,70	20,65	20,64	20,63	20,66	20,64	20,62	20,69	20,63	20,61	20,66	20,75	20,75	20,64	20,61	20,70	20,59	20,57	20,68	20,70	20,60	20,68	20,69	20,77	20,65	20,63	20,65	20,65	20,64	20,62	20,65	20,64	20,62	20,73	20,67	20,63	20,68	20,62	20,64	20,66	20,73	20,65	20,61	20,58	20,63	20,68	20,73	20,64	20,70	20,75	20,69	20,61	20,61	20,71	20,69	20,67	20,71	20,67	20,74	20,75	20,69	20,65	20,73	20,70	20,65	20,69	20,69	20,70	20,66	20,68	20,75	20,75	20,63	20,61	20,70	20,75	20,77	20,73	20,72	20,68	20,76	20,71	20,74	20,68	20,62	20,70	20,73	20,63	20,63	20,62	20,61	20,60	20,65	20,59	20,70	20,66	20,64	20,68	20,68	20,58	20,55	20,69	20,67	20,63	20,62	20,70	20,67	20,68	20,63	20,66	20,71	20,64	20,74	20,75	20,69	20,66	20,76	20,75	20,68	20,68	20,65	20,64	20,60	20,65	20,65	20,67	20,67	20,70	20,76	20,73	20,68	20,59	20,59	20,62	20,68	20,70	20,65	20,67	20,63	20,59	20,61	20,62	20,66	20,63	20,67	20,68	20,68	20,59	20,63	20,61	20,64	20,66	20,56	20,59	20,63	20,55	20,53	20,73	20,60	20,53	20,56	20,59	20,60	20,57	20,54	20,57	20,54	20,57	20,58	20,57	20,56	20,59	20,59	20,62	20,58	20,61	20,60	20,49	20,45	20,57	20,58	20,60	20,55	20,53	20,43	20,55	20,57	20,54	20,58	20,50	20,60	20,57	20,57	20,53	20,48	20,50	20,58	20,52	20,59	20,58	20,46	20,52	20,63	20,65	20,59	20,65	20,58	20,54	20,60	20,53	20,51	20,53	20,50	20,51	20,56	20,52	20,51	20,51	20,53	20,50	20,52	20,55	20,52	20,55	20,57	20,47	20,61	20,63	20,58	20,49	20,39	20,53	20,53	20,52	20,59	20,58	20,53	20,55	20,50	20,49	20,53	20,47	20,45	20,43	20,43	20,40	20,48	20,47	20,48	20,52	20,57	20,54	20,56	20,48	20,46	20,45	20,51	20,46	20,38	20,32	20,35	20,48	20,40	20,41	20,48	20,55	20,52	20,51	20,49	20,49	20,50	20,51	20,45	20,39	20,49	20,48	20,47	20,50	20,51	20,44	20,50	20,42	20,43	20,49	20,53	20,60	20,54	20,48	20,49	20,47	20,48	20,50	20,50	20,52	20,42	20,42	20,45	20,34	20,35	20,49	20,59	20,45	20,47	20,39	20,39	20,48	20,47	20,48	20,42	20,30	20,42	20,53	20,54	20,53	20,48	20,47	20,54	20,51	20,50	20,56	20,49	20,44	20,44	20,43	20,40	20,42	20,39	20,42	20,55	20,54	20,48	20,40	20,48	20,60	20,46	20,48	20,51	20,47	20,47	20,44	20,42	20,56	20,53	20,43	20,41	20,49	20,49	20,49	20,41	20,42	20,43	20,41	20,40	20,30	20,26	20,35	20,45	20,48	20,46	20,53	20,46	20,30	20,30	20,39	20,44	20,47	20,43	20,43	20,45	20,50	20,45	20,45	20,48	20,46	20,35	20,28	20,38	20,54	20,40	20,39	20,36	20,43	20,59	20,51	20,43	
20,50	20,38	20,40	20,40	20,26	20,29	20,33	20,47	20,37	20,36	20,50	20,50	20,45	20,39	20,42	20,39	20,35	20,36	20,43	20,46	20,46	20,34	20,50	20,57	20,52	20,58	20,43	20,33	20,33	20,29	20,36	20,54	20,53	20,44	20,47	20,49	20,38	20,39	20,48	20,31	20,36	20,36	20,40	20,42	20,39	20,42	20,41	20,45	20,41	20,43	20,49	20,46	20,40	20,51	20,50	20,48	20,44	20,37	20,34	20,44	20,49	20,42	20,44	20,45	20,45	20,41	20,37	20,43	20,37	20,45	20,40	20,48	20,52	20,48	20,45	20,44	20,42	20,39	20,46	20,45	20,36	20,27	20,43	20,50	20,44	20,47	20,44	20,56	20,47	20,40	20,46	20,52	20,55	20,62	20,42	20,46	20,50	20,44	20,57	20,53	20,53	20,49	20,44	20,40	20,45	20,45	20,56	20,48	20,47	20,46	20,37	20,49	20,47	20,45	20,42	20,47	20,45	20,42	20,46	20,43	20,41	20,45	20,45	20,52	20,55	20,55	20,50	20,53	20,54	20,56	20,46	20,47	20,50	20,49	20,50	20,60	20,54	20,49	20,50	20,50	20,50	20,50	20,54	20,54	20,52	20,54	20,50	20,45	20,50	20,49	20,44	20,53	20,57	20,54	20,57	20,57	20,46	20,40	20,53	20,52	20,46	20,50	20,47	20,45	20,46	20,55	20,55	20,45	20,49	20,49	20,54	20,52	20,45	20,43	20,54	20,56	20,45	20,57	20,60	20,51	20,50	20,57	20,47	20,49	20,50	20,46	20,52	20,61	20,57	20,54	20,54	20,47	20,42	20,44	20,56	20,53	20,48	20,49	20,50	20,51	20,53	20,55	20,55	20,52	20,59	20,60	20,63	20,54	20,55	20,56	20,58	20,60	20,57	20,57	20,49	20,45	20,52	20,54	20,57	20,55	20,63	20,55	20,49	20,62	20,60	20,55	20,61	20,66	20,64	20,63	20,63	20,57	20,52	20,59	20,62	20,69	20,62	20,66	20,73	20,68	20,68	20,73	20,75	20,68	20,63	20,63	20,66	20,60	20,59	20,64	20,68	20,62	20,67	20,65	20,58	20,64	20,65	20,69	20,70	20,66	20,63	20,59	20,63	20,66	20,61	20,66	20,69	20,68	20,57	20,57	20,63	20,63	20,61	20,68	20,70	20,66	20,66	20,69	20,78	20,75	20,66	20,67	20,67	20,66	20,65	20,69	20,68	20,72	20,77	20,70	20,60	20,64	20,60	20,63	20,68	20,73	20,78	20,74	20,66	20,67	20,71	20,74	20,71	20,66	20,68	20,66	20,68	20,71	20,68	20,73	20,68	20,68	20,65	20,72	20,74	20,67	20,64	20,71	20,71	20,64	20,60	20,61	20,70	20,63	20,61	20,71	20,80	20,71	20,68	20,71	20,77	20,82	20,76	20,68	20,68	20,75	20,72	20,74	20,75	20,71	20,67	20,63	20,63	20,62	20,58	20,61	20,64	20,65	20,59	20,66	20,66	20,66	20,71	20,65	20,58	20,50	20,63	20,66	20,71	20,70	20,65	20,65	20,69	20,68	20,61	20,71	20,66	20,59	20,70	20,72	20,72	20,70	20,69	20,67	20,65	20,65	20,57	20,58	20,67	20,61	20,66	20,72	20,67	20,74	20,70	20,66	20,64	20,57	20,63	20,73	20,73	20,69	20,66	20,58	20,57	20,54	20,59	20,61	20,67	20,69	20,71	20,62	20,57	20,64	20,71	20,68	20,68	20,62	20,60	20,63	20,59	20,50	20,67	20,63	20,59	20,61	20,56	20,55	20,54	20,57	20,55	20,56	20,57	20,58	20,62	20,56	20,61	20,66	20,63	20,54	20,54	20,55	20,55	20,52	20,53	20,61	20,67	20,58	20,55	20,47	20,54	20,49	20,51	20,61	20,56	20,59	20,62	20,62	20,62	20,52	20,58	20,57	20,52	20,55	20,58	20,57	20,53	20,59	20,63	20,60	20,65	20,67	20,58	20,56	20,48	20,52	20,57	20,53	20,51	20,52	20,51	20,53	20,53	20,56	20,57	20,51	20,55	20,51	20,59	20,54	20,52	20,60	20,54	20,44	20,42	20,47	20,48	20,47	20,52	20,63	20,53	20,52	20,60	20,56	20,46	20,44	20,56	20,44	20,45	20,44	20,47	20,46	20,42	20,51	20,57	20,46	20,46	20,48	20,46	20,47	20,52	20,44	20,40	20,39	20,48	20,40	20,42	20,38	20,47	20,48	20,50	20,47	20,45	20,54	20,55	20,51	20,49	20,44	20,47	20,44	20,38	20,37	20,50	20,52	20,39	20,46	20,45	20,46	20,48	20,55	20,51	20,52	20,52	20,50	20,43	20,46	20,43	20,50	20,59	20,47	20,44	20,46	20,41	20,42	20,41	20,54	20,43	20,35	20,43	20,40	20,44	20,48	20,57	20,54	20,36	20,43	20,51	20,48	20,43	20,44	20,40	20,47	20,51	20,45	20,47	20,48	20,41	20,40	20,42	20,44	20,48	20,40	20,40	20,53	20,54	20,48	20,44	20,38	20,46	20,50	20,49	20,49	20,46	20,45	20,39	20,48	20,59	20,56	20,41	20,42	20,44	20,36	20,43	20,39	20,42	20,42	20,44	20,42	20,46	20,37	20,41	20,46	20,43	20,43	20,50	20,48	20,33	20,24	20,33	20,37	20,56	20,51	20,43	20,45	20,45	20,39	20,44	20,43	20,44	20,35	20,27	20,27	20,40	20,34	20,41	20,43	20,39	20,55	20,51	20,44	
20,40	20,36	20,41	20,39	20,28	20,38	20,49	20,49	20,44	20,44	20,43	20,45	20,49	20,39	20,47	20,47	20,41	20,40	20,42	20,46	20,48	20,41	20,44	20,45	20,49	20,59	20,42	20,37	20,47	20,38	20,30	20,49	20,48	20,42	20,43	20,45	20,42	20,33	20,40	20,39	20,34	20,36	20,41	20,43	20,45	20,42	20,38	20,40	20,42	20,41	20,41	20,49	20,43	20,48	20,52	20,52	20,42	20,38	20,37	20,48	20,53	20,46	20,43	20,45	20,45	20,47	20,41	20,36	20,30	20,46	20,49	20,47	20,50	20,49	20,58	20,48	20,49	20,48	20,46	20,46	20,44	20,39	20,44	20,48	20,49	20,46	20,47	20,54	20,47	20,42	20,39	20,41	20,54	20,60	20,51	20,45	20,50	20,42	20,52	20,51	20,57	20,49	20,34	20,43	20,50	20,52	20,54	20,47	20,47	20,46	20,32	20,46	20,52	20,44	20,47	20,50	20,43	20,36	20,45	20,44	20,37	20,49	20,59	20,59	20,50	20,46	20,44	20,57	20,55	20,53	20,44	20,46	20,46	20,47	20,52	20,55	20,55	20,57	20,52	20,46	20,49	20,45	20,48	20,46	20,40	20,56	20,55	20,52	20,47	20,48	20,46	20,45	20,54	20,55	20,54	20,56	20,50	20,47	20,50	20,55	20,50	20,44	20,37	20,45	20,54	20,51	20,53	20,56	20,58	20,57	20,51	20,51	20,49	20,53	20,57	20,48	20,47	20,57	20,54	20,59	20,51	20,53	20,53	20,47	20,49	20,48	20,51	20,63	20,52	20,58	20,56	20,50	20,49	20,48	20,53	20,59	20,56	20,46	20,45	20,51	20,53	20,56	20,54	20,55	20,59	20,60	20,65	20,57	20,58	20,55	20,60	20,62	20,58	20,55	20,61	20,62	20,55	20,52	20,54	20,63	20,67	20,58	20,53	20,62	20,62	20,63	20,66	20,73	20,70	20,72	20,64	20,51	20,50	20,59	20,70	20,70	20,60	20,63	20,71	20,69	20,69	20,67	20,62	20,60	20,64	20,62	20,60	20,65	20,75	20,62	20,68	20,66	20,66	20,63	20,59	20,75	20,69	20,74	20,76	20,73	20,66	20,69	20,71	20,69	20,72	20,69	20,67	20,73	20,68	20,58	20,61	20,63	20,65	20,65	20,67	20,71	20,70	20,69	20,78	20,76	20,70	20,68	20,62	20,68	20,67	20,68	20,74	20,76	20,79	20,70	20,62	20,64	20,67	20,71	20,77	20,69	20,75	20,75	20,72	20,74	20,68	20,77	20,70	20,69	20,69	20,70	20,70	20,73	20,75	20,79	20,67	20,69	20,62	20,66	20,66	20,67	20,69	20,67	20,73	20,69	20,64	20,62	20,66	20,68	20,65	20,61	20,78	20,73	20,68	20,70	20,66	20,71	20,75	20,68	20,64	20,67	20,71	20,76	20,76	20,74	20,71	20,60	20,64	20,70	20,65	20,66	20,62	20,61	20,57	20,59	20,64	20,67	20,78	20,57	20,58	20,60	20,67	20,66	20,68	20,67	20,59	20,70	20,76	20,69	20,67	20,65	20,72	20,66	20,64	20,71	20,72	20,70	20,59	20,67	20,64	20,63	20,64	20,63	20,62	20,66	20,64	20,70	20,70	20,69	20,63	20,62	20,64	20,57	20,68	20,76	20,73	20,71	20,62	20,59	20,55	20,58	20,67	20,69	20,63	20,63	20,62	20,57	20,58	20,69	20,70	20,65	20,62	20,63	20,68	20,72	20,67	20,55	20,65	20,62	20,57	20,65	20,60	20,60	20,58	20,60	20,60	20,58	20,55	20,55	20,60	20,64	20,56	20,57	20,57	20,51	20,54	20,61	20,55	20,54	20,53	20,63	20,70	20,54	20,59	20,50	20,56	20,56	20,53	20,58	20,60	20,59	20,58	20,62	20,63	20,61	20,59	20,56	20,55	20,61	20,54	20,54	20,51	20,52	20,57	20,60	20,62	20,55	20,60	20,61	20,46	20,47	20,54	20,58	20,54	20,56	20,54	20,50	20,55	20,54	20,52	20,51	20,53	20,50	20,54	20,54	20,51	20,52	20,51	20,43	20,47	20,59	20,57	20,54	20,45	20,51	20,53	20,50	20,55	20,43	20,42	20,46	20,50	20,53	20,55	20,48	20,45	20,54	20,49	20,53	20,49	20,44	20,45	20,46	20,50	20,46	20,44	20,37	20,37	20,38	20,45	20,46	20,41	20,40	20,47	20,50	20,50	20,55	20,47	20,50	20,59	20,46	20,43	20,53	20,51	20,51	20,37	20,39	20,50	20,56	20,47	20,47	20,45	20,45	20,54	20,49	20,49	20,54	20,54	20,46	20,43	20,49	20,48	20,53	20,52	20,45	20,41	20,48	20,48	20,47	20,43	20,53	20,46	20,37	20,42	20,45	20,47	20,46	20,49	20,43	20,40	20,47	20,49	20,49	20,32	20,41	20,45	20,51	20,54	20,41	20,45	20,50	20,47	20,46	20,46	20,45	20,46	20,48	20,44	20,51	20,49	20,44	20,47	20,42	20,40	20,47	20,51	20,43	20,43	20,41	20,42	20,47	20,55	20,50	20,42	20,37	20,44	20,43	20,39	20,46	20,48	20,39	20,44	20,44	20,42	20,44	20,48	20,54	20,52	20,46	20,47	20,44	20,33	20,27	20,34	20,40	20,51	20,51	20,49	20,45	20,52	20,50	20,48	20,51	20,45	20,48	20,34	20,30	20,35	20,37	20,44	20,46	20,37	20,30	20,43	20,41	
20,44	20,41	20,40	20,35	20,37	20,44	20,41	20,41	20,40	20,43	20,39	20,45	20,50	20,44	20,41	20,53	20,49	20,42	20,44	20,54	20,51	20,43	20,48	20,44	20,47	20,58	20,48	20,38	20,46	20,49	20,44	20,47	20,43	20,45	20,48	20,46	20,46	20,43	20,42	20,43	20,46	20,36	20,45	20,44	20,39	20,43	20,28	20,34	20,41	20,39	20,40	20,42	20,32	20,31	20,44	20,52	20,43	20,35	20,38	20,41	20,47	20,49	20,42	20,38	20,42	20,50	20,49	20,38	20,42	20,46	20,52	20,55	20,42	20,51	20,48	20,47	20,43	20,44	20,46	20,41	20,50	20,49	20,42	20,47	20,52	20,42	20,51	20,59	20,43	20,46	20,53	20,41	20,52	20,51	20,49	20,47	20,49	20,37	20,42	20,52	20,52	20,45	20,38	20,45	20,47	20,43	20,44	20,51	20,52	20,53	20,43	20,41	20,49	20,54	20,54	20,51	20,41	20,38	20,49	20,41	20,45	20,54	20,60	20,56	20,52	20,48	20,46	20,57	20,58	20,50	20,47	20,49	20,49	20,48	20,53	20,52	20,48	20,54	20,57	20,55	20,47	20,50	20,47	20,48	20,51	20,50	20,50	20,46	20,47	20,46	20,38	20,48	20,59	20,56	20,49	20,51	20,59	20,60	20,67	20,53	20,50	20,55	20,49	20,48	20,56	20,53	20,47	20,51	20,55	20,60	20,52	20,43	20,53	20,58	20,54	20,46	20,41	20,48	20,50	20,49	20,51	20,53	20,52	20,54	20,52	20,55	20,54	20,56	20,49	20,57	20,59	20,53	20,60	20,61	20,54	20,59	20,65	20,50	20,51	20,56	20,58	20,55	20,54	20,56	20,66	20,68	20,57	20,57	20,64	20,55	20,55	20,55	20,58	20,53	20,65	20,63	20,54	20,55	20,53	20,71	20,69	20,58	20,49	20,57	20,65	20,68	20,65	20,69	20,70	20,69	20,66	20,58	20,56	20,65	20,71	20,69	20,60	20,64	20,71	20,71	20,70	20,66	20,66	20,59	20,58	20,65	20,65	20,59	20,71	20,71	20,60	20,68	20,68	20,65	20,68	20,80	20,82	20,78	20,75	20,72	20,69	20,75	20,76	20,61	20,68	20,67	20,69	20,74	20,73	20,62	20,65	20,67	20,65	20,64	20,62	20,65	20,72	20,72	20,74	20,72	20,70	20,65	20,64	20,74	20,77	20,72	20,69	20,64	20,72	20,71	20,65	20,68	20,60	20,71	20,74	20,74	20,62	20,70	20,67	20,73	20,71	20,72	20,74	20,69	20,70	20,74	20,69	20,74	20,73	20,71	20,64	20,66	20,70	20,71	20,68	20,70	20,81	20,76	20,70	20,71	20,67	20,73	20,67	20,65	20,70	20,69	20,72	20,80	20,73	20,71	20,78	20,77	20,76	20,68	20,72	20,65	20,61	20,74	20,74	20,74	20,74	20,72	20,74	20,71	20,76	20,76	20,64	20,65	20,66	20,63	20,64	20,66	20,69	20,61	20,61	20,67	20,69	20,72	20,69	20,69	20,67	20,75	20,73	20,65	20,68	20,66	20,69	20,77	20,70	20,68	20,65	20,63	20,62	20,73	20,69	20,66	20,68	20,75	20,70	20,59	20,70	20,72	20,73	20,67	20,62	20,69	20,66	20,56	20,67	20,77	20,71	20,64	20,61	20,65	20,63	20,62	20,68	20,71	20,63	20,64	20,65	20,56	20,58	20,66	20,67	20,64	20,63	20,63	20,66	20,72	20,65	20,61	20,63	20,60	20,60	20,60	20,61	20,63	20,66	20,56	20,52	20,54	20,54	20,58	20,58	20,68	20,64	20,49	20,54	20,58	20,60	20,59	20,58	20,59	20,53	20,65	20,58	20,54	20,54	20,58	20,62	20,54	20,58	20,60	20,56	20,55	20,58	20,55	20,55	20,60	20,51	20,58	20,58	20,67	20,52	20,41	20,46	20,60	20,69	20,59	20,62	20,59	20,62	20,54	20,42	20,46	20,58	20,62	20,59	20,59	20,51	20,45	20,47	20,53	20,51	20,54	20,57	20,52	20,60	20,59	20,53	20,59	20,54	20,47	20,48	20,61	20,62	20,55	20,48	20,47	20,53	20,51	20,55	20,55	20,45	20,50	20,54	20,54	20,53	20,54	20,46	20,47	20,46	20,50	20,49	20,52	20,59	20,54	20,60	20,48	20,47	20,47	20,39	20,41	20,46	20,45	20,49	20,48	20,46	20,52	20,54	20,51	20,43	20,51	20,60	20,53	20,49	20,53	20,46	20,42	20,43	20,43	20,56	20,55	20,45	20,46	20,51	20,46	20,51	20,44	20,47	20,51	20,55	20,54	20,43	20,47	20,51	20,60	20,59	20,48	20,46	20,47	20,47	20,46	20,42	20,52	20,50	20,40	20,39	20,47	20,56	20,48	20,47	20,39	20,36	20,47	20,47	20,52	20,45	20,41	20,44	20,55	20,57	20,53	20,56	20,59	20,54	20,49	20,45	20,45	20,45	20,40	20,44	20,51	20,43	20,38	20,42	20,43	20,35	20,42	20,48	20,45	20,44	20,48	20,38	20,51	20,49	20,41	20,37	20,42	20,46	20,50	20,46	20,52	20,51	20,49	20,54	20,43	20,35	20,44	20,51	20,52	20,52	20,49	20,40	20,38	20,37	20,32	20,35	20,31	20,43	20,49	20,43	20,37	20,47	20,50	20,49	20,55	20,45	20,42	20,36	20,31	20,42	20,38	20,48	20,46	20,47	20,37	20,44	20,43	
20,43	20,41	20,41	20,44	20,34	20,33	20,37	20,31	20,40	20,45	20,28	20,35	20,50	20,48	20,41	20,38	20,42	20,39	20,36	20,46	20,56	20,43	20,44	20,42	20,38	20,50	20,39	20,46	20,53	20,45	20,49	20,49	20,39	20,42	20,48	20,40	20,52	20,50	20,40	20,44	20,45	20,41	20,45	20,40	20,33	20,33	20,34	20,40	20,39	20,40	20,42	20,40	20,40	20,39	20,45	20,51	20,43	20,41	20,37	20,36	20,39	20,48	20,45	20,43	20,41	20,50	20,55	20,49	20,43	20,51	20,53	20,51	20,40	20,40	20,49	20,45	20,45	20,42	20,48	20,40	20,50	20,40	20,42	20,45	20,47	20,48	20,55	20,56	20,50	20,48	20,48	20,36	20,38	20,45	20,45	20,48	20,35	20,33	20,42	20,44	20,43	20,39	20,44	20,46	20,48	20,37	20,41	20,40	20,50	20,54	20,46	20,38	20,41	20,54	20,62	20,55	20,46	20,44	20,54	20,40	20,42	20,53	20,64	20,60	20,55	20,54	20,52	20,58	20,55	20,44	20,40	20,39	20,43	20,47	20,55	20,53	20,48	20,50	20,51	20,53	20,48	20,49	20,52	20,47	20,49	20,52	20,46	20,48	20,45	20,51	20,43	20,48	20,59	20,59	20,52	20,55	20,57	20,58	20,64	20,58	20,48	20,52	20,52	20,42	20,43	20,47	20,43	20,50	20,42	20,50	20,55	20,46	20,57	20,55	20,56	20,48	20,50	20,53	20,54	20,46	20,50	20,53	20,50	20,46	20,51	20,58	20,56	20,60	20,50	20,57	20,58	20,54	20,59	20,61	20,55	20,52	20,56	20,53	20,55	20,55	20,55	20,54	20,51	20,57	20,61	20,63	20,60	20,51	20,64	20,57	20,51	20,62	20,60	20,57	20,55	20,60	20,59	20,55	20,55	20,69	20,70	20,60	20,50	20,58	20,68	20,69	20,61	20,63	20,63	20,61	20,61	20,63	20,60	20,60	20,67	20,64	20,64	20,64	20,65	20,69	20,74	20,60	20,69	20,71	20,61	20,63	20,67	20,63	20,56	20,62	20,59	20,59	20,72	20,72	20,70	20,78	20,81	20,74	20,71	20,65	20,61	20,66	20,63	20,58	20,58	20,64	20,70	20,76	20,67	20,62	20,63	20,56	20,57	20,71	20,72	20,74	20,82	20,74	20,69	20,68	20,67	20,69	20,71	20,75	20,72	20,72	20,75	20,71	20,68	20,65	20,65	20,71	20,65	20,65	20,70	20,74	20,69	20,70	20,70	20,63	20,67	20,75	20,80	20,73	20,64	20,69	20,70	20,68	20,69	20,69	20,63	20,66	20,74	20,75	20,74	20,75	20,79	20,75	20,72	20,69	20,70	20,69	20,72	20,68	20,69	20,74	20,75	20,74	20,71	20,60	20,74	20,81	20,66	20,63	20,72	20,74	20,64	20,70	20,75	20,79	20,73	20,72	20,70	20,70	20,73	20,77	20,72	20,71	20,73	20,72	20,64	20,64	20,61	20,63	20,63	20,60	20,70	20,70	20,71	20,73	20,74	20,76	20,75	20,62	20,64	20,70	20,75	20,76	20,75	20,72	20,71	20,72	20,66	20,78	20,73	20,69	20,60	20,65	20,69	20,59	20,71	20,71	20,73	20,68	20,64	20,69	20,68	20,59	20,69	20,76	20,63	20,69	20,64	20,65	20,69	20,70	20,74	20,76	20,68	20,61	20,67	20,67	20,62	20,65	20,68	20,61	20,67	20,71	20,68	20,66	20,57	20,58	20,66	20,61	20,61	20,63	20,61	20,59	20,57	20,58	20,57	20,55	20,53	20,58	20,61	20,60	20,60	20,54	20,51	20,58	20,64	20,57	20,54	20,62	20,59	20,61	20,58	20,58	20,63	20,56	20,62	20,54	20,53	20,63	20,57	20,54	20,57	20,61	20,55	20,56	20,60	20,62	20,57	20,56	20,55	20,40	20,49	20,63	20,65	20,59	20,56	20,62	20,62	20,58	20,47	20,49	20,59	20,62	20,54	20,54	20,52	20,46	20,49	20,49	20,48	20,45	20,53	20,52	20,54	20,54	20,48	20,54	20,51	20,51	20,53	20,52	20,60	20,50	20,49	20,50	20,51	20,47	20,53	20,54	20,53	20,45	20,42	20,47	20,46	20,46	20,54	20,51	20,41	20,46	20,51	20,56	20,59	20,51	20,53	20,52	20,45	20,40	20,40	20,47	20,57	20,52	20,50	20,44	20,37	20,39	20,53	20,56	20,49	20,57	20,67	20,55	20,44	20,48	20,50	20,43	20,49	20,45	20,50	20,51	20,34	20,46	20,54	20,49	20,52	20,42	20,35	20,45	20,44	20,46	20,46	20,45	20,48	20,54	20,59	20,52	20,47	20,50	20,50	20,53	20,54	20,54	20,52	20,45	20,46	20,44	20,51	20,51	20,50	20,45	20,33	20,45	20,45	20,46	20,43	20,48	20,46	20,55	20,53	20,54	20,57	20,60	20,47	20,45	20,45	20,42	20,46	20,45	20,47	20,48	20,48	20,47	20,33	20,35	20,39	20,41	20,43	20,48	20,44	20,51	20,48	20,52	20,41	20,39	20,34	20,43	20,52	20,41	20,45	20,52	20,39	20,47	20,54	20,43	20,33	20,34	20,40	20,43	20,42	20,47	20,46	20,40	20,40	20,35	20,33	20,35	20,47	20,48	20,50	20,31	20,42	20,49	20,42	20,46	20,44	20,35	20,33	20,34	20,29	20,31	20,43	20,41	20,43	20,39	20,39	20,40	
20,40	20,40	20,39	20,42	20,39	20,25	20,30	20,41	20,43	20,47	20,32	20,40	20,47	20,50	20,47	20,47	20,42	20,52	20,43	20,46	20,52	20,42	20,40	20,40	20,50	20,52	20,41	20,43	20,47	20,48	20,54	20,57	20,51	20,42	20,48	20,42	20,44	20,47	20,39	20,42	20,43	20,43	20,42	20,39	20,47	20,42	20,38	20,44	20,49	20,46	20,41	20,38	20,46	20,50	20,49	20,56	20,50	20,54	20,48	20,32	20,33	20,44	20,47	20,43	20,50	20,40	20,49	20,49	20,38	20,43	20,57	20,56	20,49	20,40	20,51	20,56	20,50	20,39	20,48	20,50	20,43	20,40	20,39	20,37	20,45	20,55	20,58	20,55	20,57	20,51	20,46	20,43	20,49	20,46	20,44	20,55	20,45	20,42	20,48	20,46	20,41	20,39	20,53	20,52	20,44	20,42	20,46	20,47	20,46	20,41	20,46	20,43	20,44	20,40	20,52	20,60	20,45	20,47	20,55	20,43	20,45	20,52	20,60	20,60	20,47	20,51	20,57	20,54	20,47	20,51	20,47	20,41	20,41	20,48	20,46	20,54	20,54	20,49	20,51	20,49	20,54	20,47	20,52	20,49	20,50	20,55	20,44	20,50	20,54	20,52	20,47	20,58	20,54	20,53	20,55	20,56	20,58	20,51	20,57	20,52	20,49	20,44	20,48	20,48	20,47	20,39	20,45	20,51	20,48	20,46	20,60	20,56	20,52	20,55	20,65	20,55	20,47	20,53	20,58	20,52	20,50	20,54	20,61	20,50	20,49	20,56	20,64	20,62	20,52	20,56	20,50	20,52	20,53	20,54	20,58	20,52	20,55	20,51	20,51	20,49	20,49	20,53	20,54	20,52	20,54	20,56	20,56	20,56	20,58	20,57	20,60	20,58	20,62	20,68	20,61	20,51	20,55	20,58	20,57	20,60	20,64	20,61	20,55	20,62	20,66	20,63	20,65	20,69	20,69	20,63	20,64	20,66	20,60	20,63	20,71	20,61	20,56	20,62	20,62	20,62	20,71	20,69	20,64	20,63	20,66	20,67	20,68	20,64	20,65	20,66	20,68	20,72	20,71	20,70	20,71	20,68	20,72	20,69	20,70	20,67	20,64	20,62	20,62	20,61	20,59	20,60	20,64	20,72	20,67	20,66	20,64	20,55	20,53	20,70	20,75	20,80	20,81	20,71	20,69	20,75	20,65	20,74	20,70	20,67	20,66	20,72	20,75	20,75	20,72	20,74	20,75	20,75	20,70	20,68	20,69	20,73	20,70	20,74	20,67	20,63	20,59	20,69	20,77	20,72	20,73	20,67	20,68	20,66	20,70	20,74	20,74	20,72	20,69	20,76	20,73	20,75	20,76	20,70	20,73	20,71	20,70	20,73	20,72	20,72	20,69	20,72	20,77	20,74	20,66	20,66	20,67	20,76	20,72	20,65	20,74	20,78	20,68	20,68	20,73	20,77	20,76	20,67	20,67	20,74	20,73	20,69	20,72	20,67	20,69	20,76	20,73	20,71	20,66	20,62	20,65	20,60	20,69	20,72	20,61	20,64	20,74	20,80	20,76	20,71	20,71	20,77	20,77	20,75	20,84	20,80	20,78	20,83	20,76	20,72	20,71	20,73	20,69	20,63	20,67	20,62	20,66	20,63	20,63	20,64	20,65	20,74	20,69	20,56	20,62	20,75	20,70	20,67	20,73	20,66	20,71	20,66	20,70	20,73	20,65	20,61	20,69	20,65	20,71	20,67	20,69	20,70	20,67	20,67	20,72	20,68	20,60	20,67	20,67	20,59	20,59	20,58	20,54	20,61	20,58	20,63	20,60	20,60	20,57	20,62	20,62	20,64	20,60	20,60	20,54	20,59	20,59	20,60	20,55	20,51	20,59	20,64	20,60	20,60	20,58	20,52	20,57	20,59	20,63	20,71	20,56	20,54	20,50	20,63	20,59	20,54	20,64	20,70	20,54	20,53	20,55	20,54	20,51	20,59	20,59	20,54	20,63	20,62	20,59	20,58	20,50	20,54	20,49	20,60	20,57	20,56	20,57	20,50	20,55	20,49	20,47	20,56	20,57	20,50	20,54	20,59	20,61	20,51	20,48	20,53	20,51	20,49	20,63	20,55	20,46	20,49	20,48	20,44	20,52	20,51	20,58	20,54	20,47	20,49	20,47	20,47	20,51	20,54	20,49	20,49	20,50	20,50	20,53	20,51	20,49	20,50	20,47	20,39	20,40	20,51	20,52	20,54	20,51	20,49	20,48	20,39	20,41	20,52	20,51	20,58	20,59	20,54	20,47	20,47	20,51	20,57	20,51	20,45	20,49	20,45	20,37	20,53	20,48	20,47	20,47	20,49	20,44	20,43	20,51	20,47	20,45	20,53	20,50	20,49	20,51	20,47	20,45	20,46	20,52	20,53	20,55	20,54	20,49	20,49	20,52	20,45	20,50	20,54	20,53	20,51	20,46	20,44	20,48	20,46	20,44	20,44	20,42	20,49	20,55	20,46	20,51	20,60	20,51	20,44	20,51	20,43	20,48	20,47	20,42	20,42	20,50	20,52	20,45	20,39	20,48	20,51	20,43	20,43	20,42	20,44	20,43	20,43	20,43	20,46	20,50	20,45	20,52	20,42	20,40	20,52	20,50	20,49	20,53	20,46	20,41	20,35	20,35	20,43	20,38	20,43	20,50	20,45	20,32	20,36	20,46	20,43	20,46	20,53	20,48	20,38	20,43	20,39	20,36	20,42	20,37	20,32	20,35	20,38	20,37	20,20	20,36	20,33	20,47	20,42	20,42	20,40	
20,40	20,37	20,37	20,33	20,39	20,34	20,30	20,43	20,45	20,47	20,33	20,39	20,41	20,40	20,38	20,44	20,57	20,46	20,53	20,37	20,39	20,37	20,42	20,37	20,54	20,55	20,48	20,52	20,49	20,48	20,52	20,55	20,50	20,38	20,37	20,39	20,42	20,40	20,33	20,41	20,51	20,45	20,44	20,43	20,46	20,45	20,43	20,44	20,50	20,44	20,39	20,41	20,46	20,54	20,48	20,57	20,53	20,59	20,59	20,40	20,37	20,45	20,47	20,44	20,38	20,34	20,40	20,51	20,54	20,40	20,45	20,62	20,50	20,44	20,48	20,56	20,52	20,46	20,52	20,54	20,39	20,38	20,41	20,36	20,46	20,48	20,53	20,51	20,57	20,51	20,43	20,46	20,58	20,56	20,48	20,54	20,55	20,54	20,55	20,51	20,43	20,43	20,51	20,51	20,43	20,48	20,52	20,46	20,48	20,43	20,44	20,49	20,47	20,44	20,47	20,49	20,39	20,40	20,50	20,40	20,43	20,49	20,48	20,47	20,50	20,52	20,54	20,59	20,49	20,47	20,52	20,46	20,42	20,47	20,45	20,52	20,60	20,56	20,47	20,47	20,57	20,53	20,47	20,54	20,57	20,59	20,45	20,46	20,56	20,49	20,52	20,52	20,60	20,53	20,49	20,59	20,58	20,54	20,59	20,53	20,43	20,44	20,43	20,50	20,51	20,44	20,49	20,51	20,44	20,47	20,49	20,54	20,55	20,47	20,54	20,49	20,51	20,49	20,56	20,56	20,51	20,52	20,58	20,55	20,52	20,45	20,59	20,64	20,53	20,56	20,55	20,55	20,54	20,52	20,62	20,58	20,51	20,51	20,55	20,52	20,60	20,55	20,49	20,51	20,55	20,58	20,59	20,57	20,62	20,60	20,57	20,58	20,60	20,66	20,60	20,53	20,60	20,62	20,65	20,63	20,57	20,62	20,60	20,65	20,66	20,58	20,62	20,74	20,75	20,68	20,68	20,66	20,64	20,60	20,74	20,67	20,50	20,65	20,64	20,64	20,62	20,69	20,64	20,63	20,60	20,67	20,71	20,69	20,76	20,80	20,68	20,72	20,70	20,69	20,73	20,65	20,67	20,74	20,73	20,71	20,71	20,64	20,68	20,67	20,69	20,68	20,73	20,74	20,68	20,66	20,75	20,67	20,66	20,69	20,76	20,77	20,81	20,75	20,68	20,73	20,65	20,64	20,66	20,67	20,68	20,75	20,70	20,69	20,75	20,75	20,76	20,78	20,77	20,71	20,65	20,71	20,70	20,71	20,77	20,68	20,64	20,71	20,78	20,68	20,76	20,81	20,72	20,70	20,75	20,75	20,71	20,74	20,68	20,69	20,76	20,69	20,69	20,74	20,75	20,72	20,75	20,76	20,78	20,75	20,73	20,71	20,72	20,81	20,72	20,73	20,73	20,64	20,71	20,68	20,70	20,69	20,69	20,70	20,73	20,75	20,73	20,72	20,73	20,74	20,68	20,66	20,68	20,69	20,67	20,73	20,77	20,72	20,75	20,59	20,60	20,65	20,69	20,72	20,64	20,67	20,80	20,81	20,79	20,75	20,80	20,80	20,77	20,67	20,83	20,85	20,77	20,78	20,76	20,75	20,70	20,75	20,77	20,71	20,68	20,65	20,73	20,71	20,56	20,65	20,67	20,73	20,71	20,59	20,59	20,73	20,76	20,74	20,67	20,68	20,78	20,72	20,68	20,73	20,62	20,67	20,78	20,66	20,62	20,69	20,67	20,74	20,69	20,65	20,68	20,66	20,62	20,69	20,72	20,61	20,62	20,67	20,56	20,61	20,63	20,61	20,61	20,58	20,63	20,59	20,62	20,57	20,67	20,64	20,59	20,59	20,67	20,65	20,55	20,51	20,56	20,62	20,58	20,57	20,57	20,51	20,50	20,54	20,62	20,61	20,52	20,43	20,52	20,62	20,61	20,55	20,56	20,60	20,57	20,50	20,58	20,56	20,57	20,63	20,66	20,58	20,55	20,60	20,54	20,58	20,56	20,55	20,49	20,57	20,55	20,56	20,52	20,52	20,58	20,56	20,45	20,57	20,59	20,52	20,50	20,54	20,59	20,61	20,55	20,50	20,50	20,54	20,62	20,58	20,48	20,50	20,41	20,42	20,55	20,53	20,53	20,52	20,52	20,53	20,49	20,49	20,49	20,49	20,50	20,55	20,50	20,52	20,51	20,52	20,53	20,50	20,48	20,42	20,45	20,43	20,46	20,48	20,54	20,44	20,51	20,51	20,43	20,44	20,50	20,60	20,58	20,47	20,51	20,45	20,54	20,51	20,55	20,41	20,47	20,49	20,33	20,44	20,51	20,48	20,51	20,52	20,44	20,47	20,45	20,49	20,48	20,46	20,51	20,49	20,46	20,41	20,35	20,35	20,46	20,45	20,51	20,59	20,40	20,43	20,50	20,49	20,48	20,50	20,50	20,55	20,55	20,51	20,52	20,52	20,49	20,50	20,45	20,50	20,56	20,52	20,48	20,51	20,47	20,51	20,50	20,47	20,44	20,52	20,50	20,48	20,47	20,49	20,43	20,38	20,39	20,46	20,37	20,38	20,38	20,44	20,48	20,43	20,39	20,41	20,55	20,47	20,51	20,45	20,42	20,55	20,49	20,48	20,55	20,44	20,46	20,31	20,39	20,46	20,51	20,51	20,47	20,43	20,43	20,28	20,36	20,41	20,39	20,48	20,42	20,38	20,52	20,41	20,36	20,46	20,51	20,33	20,39	20,37	20,38	20,31	20,41	20,35	20,37	20,45	20,46	20,46	
20,38	20,36	20,43	20,36	20,35	20,36	20,34	20,37	20,44	20,43	20,27	20,34	20,40	20,38	20,43	20,42	20,48	20,41	20,40	20,46	20,41	20,39	20,47	20,41	20,46	20,51	20,41	20,43	20,57	20,45	20,35	20,46	20,41	20,34	20,35	20,42	20,48	20,35	20,38	20,39	20,39	20,36	20,36	20,38	20,47	20,51	20,45	20,42	20,37	20,38	20,40	20,44	20,39	20,39	20,41	20,43	20,46	20,41	20,54	20,56	20,40	20,51	20,45	20,51	20,38	20,36	20,39	20,45	20,48	20,44	20,44	20,65	20,55	20,41	20,42	20,49	20,45	20,47	20,49	20,47	20,43	20,41	20,43	20,38	20,45	20,57	20,56	20,53	20,49	20,45	20,40	20,43	20,56	20,53	20,43	20,47	20,53	20,49	20,49	20,53	20,54	20,47	20,50	20,55	20,54	20,50	20,46	20,40	20,46	20,47	20,48	20,46	20,43	20,45	20,51	20,48	20,34	20,41	20,41	20,38	20,42	20,50	20,49	20,47	20,45	20,50	20,50	20,54	20,49	20,40	20,46	20,44	20,45	20,53	20,50	20,47	20,53	20,57	20,42	20,45	20,51	20,46	20,47	20,43	20,54	20,57	20,48	20,47	20,57	20,54	20,54	20,53	20,47	20,52	20,54	20,58	20,57	20,53	20,50	20,51	20,43	20,48	20,43	20,41	20,47	20,50	20,54	20,50	20,44	20,46	20,45	20,52	20,54	20,50	20,45	20,49	20,56	20,51	20,57	20,56	20,49	20,53	20,62	20,56	20,48	20,48	20,49	20,56	20,54	20,52	20,64	20,62	20,59	20,60	20,59	20,55	20,60	20,53	20,58	20,59	20,58	20,60	20,48	20,51	20,58	20,58	20,67	20,66	20,64	20,59	20,55	20,55	20,65	20,64	20,57	20,57	20,65	20,64	20,62	20,63	20,56	20,57	20,52	20,57	20,63	20,68	20,68	20,69	20,73	20,63	20,70	20,68	20,65	20,64	20,70	20,67	20,64	20,67	20,70	20,66	20,67	20,67	20,65	20,66	20,67	20,67	20,67	20,65	20,74	20,80	20,69	20,58	20,68	20,68	20,71	20,70	20,70	20,79	20,78	20,67	20,62	20,61	20,65	20,69	20,72	20,68	20,73	20,79	20,71	20,68	20,75	20,78	20,75	20,71	20,66	20,74	20,76	20,78	20,71	20,70	20,66	20,68	20,69	20,61	20,68	20,71	20,65	20,67	20,75	20,70	20,70	20,74	20,78	20,70	20,63	20,61	20,68	20,70	20,72	20,71	20,68	20,75	20,74	20,66	20,70	20,76	20,76	20,70	20,69	20,68	20,78	20,72	20,72	20,70	20,78	20,69	20,71	20,80	20,83	20,76	20,82	20,76	20,75	20,73	20,74	20,75	20,78	20,77	20,76	20,74	20,76	20,73	20,75	20,72	20,72	20,65	20,67	20,74	20,75	20,73	20,68	20,70	20,71	20,75	20,68	20,68	20,65	20,65	20,69	20,74	20,74	20,67	20,71	20,66	20,55	20,66	20,71	20,70	20,69	20,69	20,79	20,81	20,80	20,71	20,74	20,78	20,78	20,70	20,75	20,75	20,68	20,71	20,69	20,75	20,69	20,74	20,76	20,71	20,67	20,66	20,75	20,73	20,58	20,69	20,68	20,61	20,66	20,60	20,59	20,71	20,65	20,70	20,63	20,59	20,68	20,69	20,69	20,78	20,67	20,61	20,72	20,70	20,61	20,70	20,73	20,70	20,68	20,63	20,66	20,64	20,53	20,64	20,77	20,69	20,67	20,65	20,61	20,60	20,63	20,69	20,56	20,60	20,62	20,63	20,62	20,59	20,58	20,59	20,53	20,62	20,64	20,66	20,59	20,55	20,56	20,55	20,56	20,62	20,56	20,55	20,61	20,64	20,59	20,50	20,49	20,49	20,53	20,57	20,62	20,61	20,52	20,49	20,56	20,55	20,53	20,53	20,53	20,53	20,61	20,65	20,61	20,57	20,55	20,54	20,57	20,60	20,54	20,54	20,54	20,56	20,59	20,57	20,57	20,58	20,56	20,58	20,54	20,50	20,55	20,52	20,51	20,58	20,54	20,47	20,53	20,58	20,60	20,53	20,46	20,50	20,41	20,44	20,52	20,56	20,47	20,49	20,48	20,47	20,50	20,52	20,55	20,51	20,47	20,58	20,57	20,59	20,57	20,46	20,44	20,49	20,49	20,50	20,43	20,40	20,43	20,47	20,52	20,44	20,48	20,47	20,45	20,36	20,43	20,58	20,63	20,57	20,50	20,47	20,42	20,44	20,40	20,40	20,42	20,50	20,38	20,42	20,40	20,51	20,54	20,50	20,49	20,48	20,46	20,48	20,52	20,48	20,46	20,46	20,45	20,42	20,36	20,32	20,39	20,45	20,44	20,50	20,49	20,47	20,57	20,50	20,51	20,40	20,46	20,55	20,50	20,52	20,48	20,52	20,52	20,54	20,54	20,47	20,52	20,52	20,49	20,47	20,44	20,48	20,53	20,52	20,53	20,52	20,49	20,50	20,56	20,51	20,42	20,39	20,39	20,44	20,42	20,42	20,44	20,56	20,53	20,56	20,46	20,36	20,46	20,45	20,46	20,40	20,43	20,44	20,36	20,41	20,50	20,46	20,39	20,43	20,39	20,43	20,53	20,62	20,58	20,40	20,32	20,42	20,30	20,34	20,40	20,47	20,42	20,45	20,49	20,37	20,36	20,39	20,46	20,43	20,27	20,33	20,35	20,36	20,43	20,41	20,38	20,47	20,42	20,35	
20,44	20,49	20,46	20,42	20,40	20,34	20,39	20,37	20,41	20,44	20,33	20,37	20,40	20,40	20,43	20,44	20,47	20,44	20,44	20,46	20,42	20,51	20,47	20,30	20,30	20,51	20,44	20,46	20,47	20,50	20,42	20,45	20,41	20,29	20,35	20,33	20,44	20,38	20,44	20,44	20,40	20,44	20,34	20,37	20,54	20,53	20,51	20,48	20,44	20,35	20,46	20,47	20,49	20,44	20,36	20,39	20,40	20,41	20,50	20,52	20,39	20,43	20,49	20,44	20,40	20,45	20,38	20,35	20,36	20,37	20,41	20,57	20,50	20,43	20,46	20,44	20,38	20,43	20,47	20,45	20,48	20,42	20,43	20,43	20,51	20,52	20,55	20,49	20,40	20,38	20,46	20,57	20,52	20,51	20,43	20,51	20,57	20,49	20,44	20,51	20,54	20,43	20,51	20,49	20,47	20,50	20,43	20,40	20,44	20,47	20,46	20,54	20,51	20,50	20,49	20,46	20,44	20,46	20,51	20,45	20,46	20,53	20,58	20,50	20,45	20,50	20,53	20,50	20,38	20,41	20,46	20,42	20,52	20,51	20,59	20,59	20,47	20,48	20,46	20,47	20,53	20,40	20,41	20,53	20,51	20,52	20,44	20,47	20,57	20,56	20,55	20,58	20,59	20,52	20,55	20,57	20,49	20,47	20,42	20,40	20,53	20,49	20,51	20,46	20,45	20,47	20,50	20,48	20,50	20,52	20,56	20,51	20,57	20,58	20,48	20,48	20,50	20,51	20,53	20,57	20,50	20,52	20,54	20,56	20,52	20,59	20,59	20,57	20,49	20,52	20,60	20,60	20,53	20,56	20,63	20,60	20,48	20,41	20,54	20,62	20,58	20,54	20,50	20,51	20,56	20,58	20,71	20,63	20,57	20,55	20,57	20,54	20,60	20,62	20,63	20,65	20,73	20,70	20,64	20,63	20,63	20,54	20,56	20,56	20,62	20,73	20,73	20,69	20,63	20,59	20,60	20,65	20,70	20,61	20,65	20,71	20,66	20,70	20,67	20,71	20,71	20,71	20,73	20,75	20,63	20,67	20,70	20,69	20,70	20,75	20,69	20,67	20,72	20,70	20,67	20,75	20,73	20,72	20,72	20,63	20,68	20,66	20,64	20,66	20,68	20,63	20,61	20,72	20,80	20,64	20,80	20,75	20,73	20,74	20,71	20,70	20,75	20,73	20,66	20,74	20,67	20,67	20,67	20,60	20,64	20,69	20,64	20,61	20,67	20,70	20,69	20,75	20,74	20,71	20,70	20,71	20,73	20,76	20,74	20,71	20,71	20,79	20,75	20,69	20,63	20,70	20,70	20,71	20,74	20,78	20,83	20,72	20,73	20,73	20,80	20,73	20,70	20,77	20,83	20,83	20,81	20,75	20,76	20,73	20,73	20,68	20,73	20,67	20,72	20,81	20,77	20,71	20,77	20,75	20,76	20,71	20,68	20,71	20,71	20,74	20,70	20,63	20,69	20,73	20,78	20,75	20,67	20,70	20,74	20,73	20,70	20,67	20,70	20,70	20,69	20,66	20,74	20,73	20,73	20,72	20,74	20,72	20,81	20,70	20,77	20,83	20,77	20,73	20,73	20,68	20,61	20,67	20,75	20,84	20,78	20,73	20,71	20,64	20,70	20,68	20,64	20,69	20,71	20,77	20,71	20,58	20,58	20,62	20,67	20,76	20,69	20,63	20,63	20,64	20,66	20,66	20,66	20,74	20,70	20,69	20,69	20,66	20,62	20,70	20,70	20,72	20,66	20,61	20,66	20,68	20,59	20,55	20,68	20,72	20,69	20,67	20,57	20,54	20,62	20,72	20,61	20,61	20,63	20,59	20,58	20,60	20,63	20,60	20,59	20,66	20,65	20,53	20,60	20,62	20,55	20,55	20,54	20,66	20,65	20,52	20,67	20,67	20,57	20,49	20,55	20,53	20,54	20,58	20,56	20,53	20,52	20,48	20,54	20,61	20,51	20,46	20,50	20,49	20,55	20,59	20,63	20,57	20,53	20,54	20,52	20,64	20,58	20,54	20,53	20,52	20,62	20,59	20,63	20,55	20,54	20,65	20,49	20,48	20,54	20,47	20,43	20,56	20,53	20,52	20,57	20,51	20,54	20,51	20,50	20,46	20,48	20,51	20,55	20,50	20,52	20,49	20,44	20,45	20,38	20,49	20,53	20,51	20,48	20,50	20,52	20,58	20,54	20,46	20,41	20,51	20,52	20,52	20,42	20,42	20,36	20,34	20,47	20,51	20,46	20,50	20,53	20,48	20,45	20,59	20,63	20,54	20,48	20,41	20,47	20,48	20,46	20,45	20,48	20,51	20,41	20,47	20,46	20,50	20,59	20,48	20,51	20,50	20,45	20,47	20,45	20,45	20,55	20,57	20,47	20,49	20,49	20,39	20,44	20,39	20,41	20,52	20,48	20,51	20,59	20,51	20,44	20,46	20,44	20,43	20,37	20,43	20,47	20,41	20,45	20,42	20,40	20,53	20,52	20,52	20,56	20,48	20,41	20,44	20,46	20,43	20,47	20,45	20,51	20,48	20,47	20,51	20,44	20,42	20,45	20,42	20,44	20,40	20,43	20,57	20,52	20,52	20,56	20,38	20,38	20,45	20,54	20,46	20,39	20,43	20,29	20,32	20,41	20,43	20,43	20,40	20,42	20,40	20,52	20,52	20,53	20,43	20,25	20,37	20,46	20,40	20,40	20,40	20,47	20,42	20,51	20,40	20,36	20,48	20,44	20,43	20,35	20,35	20,36	20,37	20,41	20,33	20,34	20,47	20,48	20,41	
20,39	20,47	20,39	20,40	20,42	20,33	20,33	20,48	20,41	20,34	20,23	20,31	20,38	20,42	20,39	20,42	20,45	20,36	20,43	20,50	20,42	20,39	20,48	20,39	20,47	20,51	20,49	20,43	20,48	20,57	20,47	20,41	20,41	20,32	20,30	20,36	20,35	20,35	20,54	20,51	20,40	20,45	20,45	20,41	20,55	20,55	20,44	20,47	20,53	20,46	20,44	20,50	20,39	20,43	20,49	20,46	20,51	20,48	20,44	20,43	20,43	20,46	20,50	20,42	20,38	20,42	20,39	20,32	20,39	20,42	20,41	20,50	20,50	20,45	20,48	20,50	20,43	20,42	20,47	20,49	20,42	20,41	20,43	20,45	20,47	20,55	20,45	20,46	20,45	20,48	20,39	20,51	20,52	20,46	20,48	20,47	20,54	20,45	20,46	20,49	20,45	20,42	20,50	20,58	20,43	20,46	20,50	20,50	20,52	20,42	20,48	20,56	20,60	20,54	20,51	20,45	20,52	20,58	20,59	20,40	20,40	20,38	20,50	20,59	20,51	20,50	20,52	20,44	20,36	20,41	20,50	20,42	20,47	20,52	20,60	20,63	20,50	20,47	20,46	20,56	20,52	20,46	20,38	20,55	20,58	20,51	20,46	20,48	20,53	20,57	20,50	20,59	20,59	20,56	20,51	20,60	20,51	20,53	20,51	20,44	20,44	20,54	20,53	20,46	20,50	20,48	20,53	20,49	20,47	20,48	20,54	20,55	20,49	20,55	20,48	20,48	20,47	20,48	20,44	20,45	20,48	20,53	20,60	20,53	20,49	20,49	20,58	20,54	20,50	20,53	20,58	20,60	20,58	20,56	20,66	20,68	20,53	20,37	20,50	20,58	20,60	20,59	20,54	20,47	20,50	20,59	20,68	20,58	20,56	20,51	20,55	20,61	20,59	20,55	20,58	20,64	20,70	20,70	20,61	20,69	20,68	20,61	20,59	20,64	20,66	20,65	20,62	20,67	20,67	20,66	20,65	20,64	20,71	20,70	20,72	20,75	20,64	20,70	20,71	20,64	20,69	20,71	20,79	20,81	20,69	20,62	20,69	20,72	20,71	20,74	20,72	20,73	20,74	20,69	20,66	20,74	20,77	20,76	20,74	20,71	20,69	20,70	20,75	20,73	20,67	20,65	20,71	20,84	20,75	20,60	20,76	20,81	20,71	20,75	20,71	20,70	20,72	20,76	20,75	20,71	20,72	20,74	20,69	20,65	20,72	20,75	20,67	20,61	20,67	20,74	20,70	20,70	20,74	20,74	20,74	20,67	20,71	20,82	20,78	20,74	20,76	20,79	20,77	20,70	20,67	20,65	20,65	20,69	20,75	20,76	20,74	20,81	20,74	20,74	20,71	20,70	20,74	20,75	20,73	20,71	20,77	20,78	20,75	20,73	20,73	20,70	20,77	20,75	20,74	20,83	20,79	20,68	20,69	20,73	20,70	20,72	20,74	20,76	20,68	20,70	20,73	20,68	20,65	20,70	20,78	20,74	20,66	20,68	20,69	20,64	20,71	20,67	20,70	20,72	20,74	20,72	20,77	20,76	20,79	20,75	20,78	20,75	20,70	20,71	20,73	20,87	20,85	20,70	20,75	20,75	20,66	20,70	20,69	20,84	20,77	20,73	20,69	20,68	20,69	20,72	20,77	20,67	20,73	20,77	20,71	20,71	20,67	20,62	20,72	20,77	20,75	20,69	20,66	20,71	20,73	20,70	20,68	20,76	20,76	20,71	20,71	20,60	20,64	20,67	20,64	20,69	20,70	20,64	20,63	20,67	20,66	20,62	20,66	20,73	20,72	20,70	20,68	20,67	20,65	20,66	20,54	20,62	20,63	20,56	20,52	20,58	20,60	20,61	20,62	20,62	20,66	20,57	20,55	20,52	20,55	20,64	20,57	20,56	20,57	20,59	20,57	20,60	20,54	20,58	20,65	20,62	20,60	20,61	20,59	20,45	20,47	20,54	20,61	20,67	20,59	20,49	20,54	20,55	20,52	20,54	20,57	20,56	20,58	20,56	20,49	20,53	20,55	20,59	20,53	20,48	20,50	20,52	20,58	20,55	20,54	20,69	20,63	20,51	20,51	20,52	20,41	20,50	20,60	20,58	20,48	20,47	20,52	20,47	20,53	20,55	20,55	20,45	20,47	20,47	20,47	20,50	20,47	20,47	20,47	20,47	20,48	20,49	20,66	20,55	20,51	20,52	20,51	20,47	20,43	20,56	20,63	20,51	20,48	20,54	20,42	20,32	20,42	20,48	20,44	20,49	20,57	20,55	20,45	20,59	20,57	20,44	20,56	20,46	20,43	20,51	20,49	20,48	20,55	20,54	20,46	20,45	20,49	20,53	20,58	20,52	20,46	20,44	20,46	20,43	20,37	20,48	20,58	20,65	20,54	20,48	20,55	20,49	20,51	20,47	20,41	20,55	20,44	20,37	20,48	20,50	20,43	20,42	20,50	20,46	20,42	20,41	20,42	20,43	20,41	20,39	20,41	20,49	20,50	20,46	20,50	20,48	20,41	20,41	20,54	20,43	20,48	20,47	20,49	20,47	20,40	20,46	20,44	20,35	20,34	20,31	20,38	20,42	20,45	20,51	20,51	20,45	20,44	20,41	20,39	20,47	20,51	20,53	20,49	20,48	20,37	20,32	20,47	20,40	20,40	20,36	20,42	20,50	20,51	20,53	20,49	20,35	20,32	20,35	20,39	20,43	20,44	20,41	20,49	20,45	20,51	20,49	20,41	20,47	20,47	20,41	20,38	20,35	20,37	20,47	20,47	20,45	20,37	20,41	20,56	20,54	
20,38	20,33	20,38	20,35	20,39	20,35	20,35	20,49	20,41	20,33	20,22	20,28	20,40	20,39	20,38	20,39	20,46	20,33	20,35	20,40	20,35	20,33	20,43	20,42	20,50	20,56	20,55	20,48	20,51	20,52	20,50	20,52	20,39	20,35	20,37	20,42	20,46	20,35	20,38	20,40	20,38	20,49	20,49	20,42	20,52	20,50	20,44	20,47	20,48	20,53	20,37	20,40	20,42	20,37	20,43	20,48	20,50	20,46	20,42	20,49	20,47	20,47	20,44	20,49	20,46	20,34	20,36	20,33	20,37	20,46	20,45	20,53	20,54	20,48	20,39	20,49	20,53	20,44	20,44	20,48	20,39	20,40	20,53	20,48	20,41	20,51	20,53	20,49	20,49	20,46	20,44	20,40	20,49	20,53	20,41	20,41	20,56	20,47	20,43	20,42	20,37	20,45	20,57	20,55	20,51	20,41	20,45	20,45	20,49	20,46	20,47	20,48	20,50	20,49	20,47	20,48	20,48	20,47	20,57	20,38	20,31	20,35	20,47	20,53	20,54	20,55	20,58	20,48	20,40	20,50	20,56	20,61	20,57	20,55	20,66	20,60	20,53	20,45	20,41	20,52	20,48	20,50	20,53	20,53	20,54	20,49	20,42	20,55	20,54	20,52	20,51	20,51	20,52	20,54	20,58	20,54	20,49	20,53	20,60	20,46	20,41	20,52	20,53	20,47	20,52	20,53	20,53	20,57	20,51	20,46	20,45	20,52	20,52	20,51	20,58	20,53	20,53	20,55	20,54	20,43	20,48	20,56	20,63	20,56	20,50	20,54	20,51	20,51	20,55	20,51	20,54	20,58	20,56	20,46	20,57	20,60	20,57	20,46	20,54	20,62	20,62	20,59	20,56	20,57	20,51	20,55	20,68	20,56	20,58	20,52	20,54	20,62	20,63	20,59	20,58	20,57	20,62	20,65	20,64	20,61	20,62	20,54	20,55	20,63	20,66	20,60	20,56	20,71	20,69	20,69	20,67	20,65	20,73	20,73	20,70	20,71	20,70	20,66	20,72	20,71	20,67	20,72	20,71	20,78	20,73	20,67	20,67	20,69	20,71	20,73	20,72	20,70	20,75	20,75	20,70	20,77	20,72	20,71	20,75	20,77	20,72	20,65	20,74	20,77	20,73	20,69	20,75	20,84	20,76	20,71	20,79	20,78	20,67	20,71	20,69	20,69	20,71	20,73	20,66	20,69	20,73	20,75	20,72	20,65	20,68	20,78	20,71	20,65	20,72	20,73	20,70	20,70	20,68	20,66	20,73	20,73	20,67	20,79	20,76	20,74	20,72	20,70	20,66	20,63	20,65	20,65	20,65	20,68	20,69	20,77	20,76	20,75	20,76	20,76	20,77	20,75	20,77	20,72	20,76	20,69	20,75	20,72	20,72	20,72	20,71	20,71	20,73	20,76	20,72	20,78	20,86	20,79	20,76	20,66	20,66	20,75	20,76	20,75	20,76	20,79	20,77	20,73	20,75	20,76	20,73	20,75	20,72	20,73	20,72	20,71	20,70	20,63	20,73	20,70	20,76	20,74	20,75	20,81	20,71	20,72	20,77	20,79	20,71	20,66	20,77	20,80	20,78	20,70	20,70	20,66	20,66	20,70	20,66	20,74	20,69	20,65	20,68	20,71	20,72	20,62	20,71	20,70	20,66	20,73	20,69	20,70	20,70	20,64	20,73	20,79	20,70	20,68	20,69	20,70	20,71	20,71	20,69	20,69	20,74	20,69	20,66	20,62	20,66	20,73	20,70	20,69	20,58	20,59	20,66	20,67	20,68	20,69	20,72	20,67	20,66	20,60	20,63	20,67	20,66	20,59	20,59	20,58	20,69	20,69	20,63	20,65	20,63	20,60	20,63	20,61	20,57	20,56	20,61	20,60	20,55	20,67	20,62	20,52	20,55	20,60	20,62	20,56	20,57	20,61	20,65	20,51	20,50	20,58	20,57	20,48	20,47	20,60	20,60	20,61	20,54	20,54	20,60	20,56	20,52	20,56	20,61	20,64	20,61	20,62	20,49	20,48	20,50	20,58	20,56	20,47	20,46	20,55	20,53	20,52	20,53	20,64	20,64	20,53	20,50	20,54	20,49	20,48	20,50	20,51	20,47	20,48	20,49	20,47	20,53	20,55	20,53	20,47	20,47	20,49	20,45	20,50	20,53	20,50	20,50	20,48	20,50	20,42	20,43	20,50	20,51	20,55	20,56	20,51	20,50	20,52	20,57	20,49	20,42	20,50	20,50	20,45	20,43	20,44	20,47	20,45	20,48	20,49	20,48	20,54	20,51	20,46	20,52	20,50	20,39	20,44	20,47	20,44	20,51	20,47	20,41	20,43	20,46	20,52	20,57	20,50	20,46	20,42	20,40	20,44	20,42	20,41	20,56	20,61	20,54	20,46	20,54	20,57	20,52	20,52	20,50	20,48	20,43	20,41	20,43	20,41	20,45	20,38	20,48	20,52	20,46	20,38	20,38	20,46	20,45	20,43	20,51	20,54	20,50	20,46	20,44	20,39	20,40	20,42	20,50	20,43	20,50	20,52	20,48	20,54	20,49	20,45	20,44	20,36	20,38	20,43	20,43	20,48	20,42	20,54	20,52	20,43	20,40	20,47	20,46	20,41	20,48	20,50	20,50	20,52	20,41	20,35	20,43	20,47	20,44	20,39	20,37	20,49	20,49	20,48	20,46	20,37	20,36	20,37	20,39	20,44	20,41	20,44	20,52	20,37	20,45	20,41	20,38	20,43	20,40	20,44	20,26	20,27	20,34	20,43	20,47	20,44	20,50	20,47	20,53	20,55	
20,45	20,38	20,34	20,34	20,40	20,40	20,33	20,45	20,51	20,42	20,38	20,44	20,43	20,40	20,31	20,37	20,45	20,40	20,42	20,40	20,37	20,39	20,48	20,47	20,44	20,46	20,52	20,57	20,52	20,51	20,46	20,47	20,43	20,41	20,42	20,46	20,48	20,42	20,43	20,39	20,41	20,37	20,48	20,40	20,43	20,49	20,54	20,56	20,45	20,44	20,40	20,43	20,50	20,37	20,44	20,51	20,47	20,38	20,43	20,49	20,44	20,44	20,42	20,50	20,56	20,39	20,36	20,44	20,34	20,40	20,42	20,48	20,55	20,48	20,48	20,51	20,51	20,40	20,47	20,50	20,46	20,39	20,49	20,51	20,45	20,48	20,53	20,49	20,49	20,45	20,49	20,43	20,47	20,56	20,46	20,50	20,53	20,53	20,47	20,42	20,41	20,49	20,50	20,53	20,50	20,45	20,46	20,44	20,48	20,52	20,47	20,53	20,49	20,48	20,46	20,47	20,40	20,40	20,52	20,43	20,32	20,42	20,46	20,43	20,46	20,48	20,55	20,58	20,48	20,47	20,53	20,55	20,57	20,54	20,60	20,58	20,56	20,50	20,45	20,48	20,45	20,49	20,53	20,60	20,53	20,53	20,50	20,59	20,60	20,50	20,44	20,48	20,53	20,51	20,54	20,50	20,47	20,56	20,60	20,51	20,47	20,54	20,59	20,51	20,47	20,52	20,48	20,46	20,51	20,50	20,47	20,49	20,52	20,63	20,57	20,53	20,53	20,53	20,55	20,47	20,44	20,51	20,54	20,53	20,57	20,57	20,53	20,55	20,60	20,58	20,60	20,56	20,50	20,46	20,52	20,54	20,50	20,50	20,53	20,58	20,61	20,59	20,56	20,52	20,62	20,55	20,68	20,57	20,55	20,52	20,54	20,67	20,67	20,60	20,57	20,59	20,62	20,65	20,66	20,60	20,59	20,53	20,54	20,64	20,59	20,56	20,62	20,69	20,75	20,76	20,65	20,67	20,68	20,71	20,70	20,67	20,67	20,67	20,64	20,67	20,76	20,66	20,63	20,70	20,66	20,69	20,72	20,73	20,72	20,74	20,74	20,73	20,76	20,76	20,74	20,75	20,68	20,67	20,77	20,77	20,72	20,61	20,64	20,79	20,76	20,78	20,73	20,77	20,75	20,67	20,78	20,74	20,69	20,69	20,64	20,75	20,80	20,75	20,64	20,68	20,73	20,79	20,77	20,73	20,65	20,74	20,70	20,71	20,70	20,66	20,69	20,70	20,66	20,65	20,71	20,75	20,76	20,74	20,65	20,65	20,74	20,70	20,65	20,69	20,74	20,66	20,63	20,69	20,74	20,69	20,74	20,77	20,73	20,72	20,74	20,80	20,76	20,78	20,82	20,78	20,76	20,75	20,72	20,75	20,84	20,68	20,65	20,76	20,79	20,81	20,82	20,77	20,77	20,80	20,73	20,74	20,71	20,73	20,81	20,83	20,85	20,79	20,70	20,77	20,75	20,75	20,72	20,81	20,76	20,80	20,74	20,68	20,72	20,71	20,76	20,67	20,68	20,69	20,70	20,69	20,72	20,76	20,76	20,73	20,78	20,81	20,74	20,71	20,76	20,70	20,64	20,68	20,70	20,74	20,69	20,66	20,68	20,75	20,68	20,67	20,76	20,78	20,73	20,75	20,75	20,71	20,70	20,66	20,72	20,81	20,72	20,73	20,73	20,70	20,73	20,63	20,67	20,68	20,66	20,73	20,67	20,56	20,64	20,75	20,70	20,68	20,62	20,56	20,71	20,68	20,61	20,64	20,69	20,64	20,61	20,63	20,68	20,62	20,59	20,66	20,59	20,62	20,70	20,68	20,60	20,61	20,70	20,69	20,63	20,65	20,58	20,54	20,55	20,55	20,59	20,65	20,65	20,60	20,58	20,61	20,60	20,55	20,52	20,63	20,56	20,47	20,51	20,55	20,56	20,54	20,55	20,61	20,62	20,61	20,53	20,50	20,56	20,60	20,57	20,56	20,57	20,58	20,55	20,58	20,48	20,47	20,50	20,52	20,53	20,54	20,53	20,55	20,61	20,65	20,56	20,64	20,59	20,54	20,56	20,50	20,53	20,52	20,55	20,48	20,52	20,52	20,51	20,46	20,42	20,55	20,51	20,46	20,54	20,56	20,55	20,53	20,43	20,43	20,49	20,47	20,50	20,49	20,43	20,46	20,47	20,49	20,50	20,50	20,48	20,53	20,51	20,48	20,41	20,42	20,51	20,58	20,52	20,42	20,47	20,48	20,44	20,43	20,48	20,50	20,45	20,39	20,46	20,45	20,35	20,44	20,46	20,38	20,46	20,43	20,47	20,45	20,46	20,49	20,55	20,45	20,48	20,48	20,44	20,46	20,45	20,43	20,53	20,44	20,48	20,47	20,48	20,46	20,43	20,44	20,38	20,51	20,41	20,49	20,43	20,37	20,43	20,47	20,40	20,45	20,42	20,41	20,42	20,45	20,31	20,42	20,48	20,56	20,48	20,44	20,46	20,51	20,48	20,48	20,48	20,49	20,54	20,50	20,49	20,50	20,42	20,34	20,36	20,26	20,34	20,44	20,45	20,44	20,39	20,53	20,46	20,44	20,42	20,46	20,45	20,38	20,47	20,49	20,41	20,42	20,34	20,34	20,48	20,45	20,45	20,44	20,30	20,42	20,49	20,37	20,43	20,36	20,35	20,31	20,41	20,41	20,47	20,41	20,45	20,48	20,51	20,40	20,31	20,34	20,37	20,36	20,37	20,29	20,40	20,42	20,46	20,33	20,39	20,52	20,48	20,44	
20,43	20,39	20,33	20,24	20,32	20,31	20,36	20,41	20,41	20,43	20,43	20,46	20,49	20,48	20,42	20,37	20,47	20,44	20,42	20,49	20,40	20,37	20,39	20,44	20,52	20,55	20,43	20,49	20,45	20,40	20,45	20,42	20,35	20,33	20,37	20,29	20,40	20,38	20,46	20,46	20,45	20,42	20,38	20,36	20,39	20,41	20,56	20,58	20,42	20,45	20,45	20,47	20,52	20,41	20,48	20,47	20,36	20,42	20,41	20,47	20,42	20,43	20,43	20,50	20,54	20,45	20,45	20,38	20,41	20,43	20,48	20,47	20,45	20,55	20,55	20,38	20,40	20,41	20,41	20,46	20,38	20,45	20,57	20,51	20,48	20,49	20,54	20,48	20,50	20,53	20,46	20,45	20,48	20,55	20,44	20,48	20,51	20,47	20,50	20,46	20,49	20,48	20,53	20,49	20,43	20,44	20,41	20,44	20,45	20,47	20,41	20,46	20,50	20,45	20,43	20,46	20,46	20,43	20,54	20,39	20,42	20,49	20,52	20,49	20,44	20,37	20,41	20,55	20,57	20,45	20,40	20,46	20,51	20,45	20,41	20,49	20,61	20,57	20,46	20,44	20,50	20,42	20,42	20,53	20,54	20,50	20,52	20,55	20,59	20,59	20,57	20,51	20,56	20,46	20,53	20,53	20,38	20,51	20,55	20,53	20,49	20,46	20,50	20,50	20,50	20,46	20,46	20,46	20,47	20,51	20,53	20,45	20,49	20,52	20,50	20,53	20,60	20,50	20,54	20,53	20,49	20,51	20,55	20,52	20,50	20,49	20,48	20,51	20,53	20,60	20,59	20,59	20,50	20,50	20,57	20,54	20,58	20,49	20,48	20,51	20,67	20,62	20,62	20,54	20,60	20,58	20,51	20,52	20,55	20,63	20,56	20,60	20,62	20,53	20,48	20,57	20,64	20,61	20,64	20,65	20,62	20,51	20,50	20,60	20,60	20,59	20,63	20,74	20,69	20,76	20,66	20,66	20,69	20,67	20,69	20,69	20,66	20,63	20,65	20,63	20,69	20,76	20,72	20,73	20,64	20,69	20,74	20,71	20,70	20,72	20,72	20,76	20,73	20,74	20,67	20,72	20,71	20,67	20,67	20,79	20,75	20,65	20,70	20,74	20,75	20,79	20,71	20,69	20,75	20,71	20,71	20,65	20,65	20,76	20,70	20,74	20,73	20,70	20,67	20,74	20,78	20,77	20,79	20,72	20,71	20,76	20,78	20,73	20,71	20,74	20,70	20,71	20,72	20,69	20,72	20,73	20,79	20,81	20,67	20,68	20,80	20,78	20,68	20,72	20,78	20,73	20,72	20,74	20,75	20,76	20,65	20,69	20,69	20,70	20,73	20,75	20,74	20,77	20,75	20,78	20,78	20,74	20,75	20,73	20,78	20,74	20,72	20,79	20,82	20,83	20,81	20,79	20,72	20,82	20,84	20,74	20,65	20,73	20,80	20,78	20,83	20,75	20,72	20,76	20,76	20,73	20,71	20,69	20,71	20,73	20,78	20,76	20,77	20,72	20,74	20,68	20,66	20,65	20,68	20,71	20,70	20,76	20,82	20,72	20,76	20,77	20,67	20,70	20,79	20,81	20,69	20,67	20,61	20,69	20,72	20,70	20,76	20,79	20,72	20,67	20,77	20,79	20,74	20,72	20,70	20,67	20,66	20,59	20,70	20,85	20,77	20,72	20,71	20,70	20,72	20,63	20,59	20,71	20,64	20,66	20,66	20,60	20,60	20,73	20,71	20,66	20,62	20,64	20,67	20,74	20,71	20,63	20,68	20,66	20,57	20,66	20,65	20,64	20,58	20,64	20,61	20,62	20,59	20,60	20,52	20,51	20,57	20,61	20,54	20,58	20,57	20,53	20,51	20,49	20,50	20,67	20,64	20,56	20,57	20,51	20,49	20,56	20,50	20,61	20,54	20,50	20,57	20,55	20,51	20,50	20,49	20,53	20,60	20,59	20,53	20,46	20,47	20,56	20,54	20,54	20,53	20,53	20,51	20,54	20,54	20,47	20,52	20,48	20,46	20,55	20,60	20,57	20,54	20,55	20,53	20,59	20,55	20,56	20,60	20,49	20,51	20,52	20,57	20,52	20,45	20,47	20,48	20,45	20,45	20,57	20,54	20,46	20,56	20,48	20,60	20,52	20,36	20,40	20,46	20,57	20,55	20,49	20,47	20,43	20,42	20,47	20,42	20,47	20,39	20,48	20,50	20,48	20,38	20,43	20,43	20,46	20,48	20,43	20,45	20,48	20,48	20,49	20,51	20,54	20,51	20,45	20,44	20,43	20,40	20,49	20,47	20,36	20,48	20,57	20,45	20,50	20,49	20,44	20,48	20,46	20,50	20,44	20,40	20,50	20,45	20,43	20,41	20,46	20,50	20,56	20,51	20,44	20,41	20,41	20,33	20,49	20,47	20,48	20,46	20,42	20,48	20,50	20,46	20,41	20,36	20,43	20,44	20,45	20,39	20,39	20,41	20,52	20,50	20,46	20,48	20,47	20,44	20,36	20,44	20,47	20,52	20,52	20,50	20,44	20,39	20,42	20,36	20,29	20,33	20,51	20,50	20,44	20,32	20,35	20,42	20,42	20,46	20,43	20,39	20,38	20,38	20,33	20,43	20,42	20,33	20,34	20,46	20,46	20,35	20,36	20,38	20,43	20,43	20,33	20,38	20,42	20,37	20,33	20,39	20,40	20,41	20,37	20,36	20,39	20,48	20,42	20,30	20,34	20,42	20,41	20,43	20,41	20,42	20,38	20,46	20,36	20,33	20,56	20,51	20,41	
20,43	20,39	20,34	20,35	20,29	20,31	20,26	20,36	20,47	20,36	20,38	20,50	20,41	20,42	20,47	20,50	20,48	20,45	20,44	20,45	20,36	20,37	20,53	20,49	20,51	20,52	20,39	20,43	20,42	20,35	20,42	20,43	20,41	20,33	20,31	20,42	20,44	20,41	20,41	20,46	20,41	20,46	20,42	20,38	20,47	20,46	20,51	20,56	20,47	20,44	20,48	20,45	20,53	20,46	20,45	20,45	20,40	20,47	20,50	20,46	20,46	20,51	20,57	20,54	20,45	20,36	20,37	20,31	20,42	20,51	20,49	20,46	20,46	20,51	20,50	20,41	20,42	20,44	20,48	20,48	20,40	20,43	20,54	20,58	20,53	20,52	20,48	20,57	20,63	20,57	20,45	20,41	20,48	20,54	20,45	20,44	20,48	20,40	20,48	20,47	20,42	20,49	20,49	20,48	20,42	20,43	20,44	20,39	20,47	20,40	20,41	20,47	20,47	20,39	20,39	20,51	20,54	20,45	20,48	20,42	20,40	20,52	20,60	20,55	20,53	20,42	20,41	20,47	20,58	20,50	20,41	20,52	20,51	20,43	20,42	20,48	20,55	20,52	20,54	20,46	20,48	20,45	20,41	20,53	20,53	20,54	20,56	20,51	20,55	20,64	20,58	20,48	20,53	20,50	20,50	20,62	20,48	20,47	20,56	20,46	20,46	20,45	20,40	20,48	20,55	20,59	20,58	20,53	20,49	20,44	20,52	20,47	20,50	20,50	20,44	20,49	20,63	20,63	20,51	20,55	20,60	20,53	20,51	20,58	20,51	20,48	20,47	20,51	20,54	20,57	20,61	20,58	20,59	20,60	20,61	20,60	20,63	20,55	20,50	20,59	20,56	20,59	20,63	20,62	20,54	20,64	20,60	20,57	20,70	20,58	20,53	20,61	20,66	20,60	20,52	20,57	20,59	20,61	20,72	20,76	20,73	20,61	20,56	20,65	20,66	20,68	20,68	20,72	20,66	20,69	20,69	20,73	20,74	20,69	20,68	20,65	20,64	20,67	20,67	20,67	20,68	20,73	20,75	20,74	20,70	20,70	20,72	20,70	20,74	20,69	20,65	20,69	20,75	20,74	20,75	20,73	20,72	20,65	20,78	20,81	20,71	20,73	20,76	20,83	20,80	20,80	20,78	20,80	20,81	20,74	20,74	20,74	20,76	20,81	20,74	20,72	20,76	20,72	20,71	20,70	20,73	20,77	20,75	20,73	20,76	20,76	20,74	20,75	20,80	20,71	20,72	20,67	20,67	20,70	20,79	20,77	20,76	20,79	20,74	20,76	20,90	20,84	20,74	20,73	20,77	20,75	20,71	20,78	20,74	20,76	20,73	20,73	20,75	20,76	20,75	20,79	20,80	20,77	20,75	20,78	20,78	20,69	20,73	20,73	20,76	20,75	20,77	20,80	20,77	20,76	20,79	20,74	20,75	20,78	20,76	20,70	20,69	20,74	20,79	20,80	20,76	20,67	20,68	20,74	20,82	20,78	20,76	20,73	20,70	20,77	20,80	20,76	20,79	20,75	20,74	20,69	20,78	20,82	20,76	20,78	20,73	20,74	20,82	20,74	20,79	20,82	20,79	20,73	20,81	20,78	20,72	20,77	20,70	20,70	20,72	20,75	20,79	20,80	20,78	20,71	20,67	20,74	20,76	20,70	20,66	20,65	20,69	20,64	20,73	20,81	20,76	20,71	20,68	20,68	20,70	20,60	20,56	20,69	20,57	20,63	20,70	20,64	20,70	20,76	20,71	20,70	20,65	20,63	20,62	20,70	20,72	20,67	20,76	20,74	20,65	20,62	20,60	20,60	20,69	20,69	20,58	20,60	20,57	20,59	20,60	20,55	20,60	20,62	20,57	20,51	20,56	20,57	20,56	20,50	20,49	20,64	20,65	20,57	20,58	20,52	20,48	20,52	20,58	20,57	20,53	20,52	20,56	20,55	20,54	20,53	20,51	20,50	20,57	20,65	20,56	20,50	20,55	20,53	20,56	20,56	20,54	20,54	20,63	20,64	20,55	20,49	20,56	20,52	20,48	20,50	20,48	20,54	20,51	20,47	20,54	20,58	20,54	20,59	20,61	20,57	20,53	20,50	20,50	20,50	20,53	20,48	20,48	20,49	20,46	20,58	20,50	20,49	20,53	20,52	20,51	20,53	20,44	20,43	20,51	20,49	20,51	20,47	20,48	20,49	20,52	20,49	20,51	20,50	20,51	20,60	20,52	20,43	20,40	20,45	20,47	20,47	20,46	20,42	20,49	20,49	20,47	20,46	20,59	20,57	20,55	20,44	20,45	20,41	20,51	20,52	20,44	20,35	20,47	20,53	20,47	20,47	20,53	20,44	20,44	20,51	20,47	20,44	20,44	20,50	20,50	20,49	20,46	20,51	20,48	20,52	20,53	20,52	20,49	20,45	20,40	20,48	20,48	20,47	20,43	20,45	20,53	20,55	20,55	20,42	20,41	20,37	20,42	20,49	20,49	20,47	20,53	20,55	20,47	20,49	20,46	20,43	20,36	20,33	20,45	20,52	20,40	20,41	20,53	20,47	20,40	20,40	20,47	20,42	20,39	20,48	20,54	20,48	20,40	20,44	20,44	20,47	20,47	20,37	20,39	20,43	20,45	20,39	20,38	20,43	20,37	20,45	20,42	20,46	20,37	20,32	20,38	20,37	20,39	20,40	20,43	20,41	20,44	20,40	20,46	20,44	20,36	20,35	20,48	20,44	20,54	20,42	20,29	20,39	20,43	20,43	20,44	20,42	20,42	20,39	20,37	20,32	20,28	20,44	20,47	20,39	
20,43	20,39	20,36	20,31	20,29	20,30	20,37	20,38	20,50	20,45	20,29	20,41	20,44	20,38	20,37	20,50	20,46	20,44	20,42	20,43	20,31	20,39	20,54	20,47	20,39	20,50	20,43	20,41	20,43	20,41	20,41	20,53	20,39	20,38	20,40	20,48	20,52	20,38	20,39	20,40	20,44	20,44	20,44	20,37	20,47	20,52	20,50	20,48	20,49	20,46	20,46	20,43	20,44	20,36	20,36	20,51	20,46	20,43	20,45	20,42	20,44	20,53	20,52	20,48	20,39	20,38	20,40	20,46	20,41	20,53	20,47	20,46	20,46	20,46	20,52	20,48	20,50	20,47	20,52	20,54	20,48	20,44	20,43	20,53	20,48	20,55	20,53	20,46	20,50	20,54	20,52	20,47	20,54	20,58	20,53	20,52	20,46	20,40	20,46	20,49	20,38	20,51	20,51	20,47	20,45	20,46	20,45	20,41	20,38	20,43	20,44	20,51	20,49	20,48	20,43	20,50	20,53	20,52	20,49	20,44	20,50	20,50	20,51	20,61	20,51	20,49	20,45	20,49	20,54	20,45	20,38	20,47	20,54	20,49	20,46	20,47	20,52	20,56	20,53	20,60	20,51	20,45	20,45	20,54	20,49	20,51	20,58	20,51	20,52	20,62	20,52	20,43	20,43	20,50	20,52	20,58	20,55	20,46	20,46	20,42	20,43	20,45	20,39	20,44	20,52	20,56	20,56	20,45	20,40	20,39	20,48	20,48	20,46	20,54	20,53	20,52	20,56	20,49	20,47	20,51	20,50	20,51	20,45	20,45	20,52	20,56	20,59	20,53	20,52	20,56	20,55	20,55	20,54	20,59	20,67	20,65	20,64	20,58	20,49	20,56	20,58	20,56	20,64	20,66	20,56	20,59	20,63	20,61	20,62	20,59	20,51	20,60	20,61	20,63	20,60	20,65	20,66	20,58	20,67	20,71	20,70	20,68	20,62	20,63	20,65	20,69	20,74	20,70	20,63	20,69	20,63	20,71	20,76	20,72	20,70	20,75	20,63	20,67	20,72	20,75	20,74	20,63	20,65	20,69	20,72	20,74	20,73	20,73	20,75	20,71	20,63	20,68	20,78	20,75	20,70	20,75	20,69	20,76	20,78	20,88	20,82	20,77	20,74	20,78	20,84	20,67	20,76	20,86	20,81	20,71	20,69	20,75	20,83	20,80	20,79	20,77	20,87	20,78	20,70	20,65	20,69	20,74	20,70	20,75	20,77	20,75	20,74	20,81	20,87	20,77	20,75	20,71	20,73	20,73	20,77	20,78	20,80	20,76	20,73	20,78	20,80	20,83	20,79	20,76	20,74	20,72	20,73	20,78	20,78	20,73	20,86	20,76	20,76	20,79	20,75	20,78	20,82	20,79	20,82	20,73	20,75	20,72	20,72	20,78	20,77	20,71	20,79	20,81	20,77	20,79	20,75	20,80	20,82	20,82	20,77	20,75	20,74	20,71	20,73	20,80	20,79	20,77	20,71	20,78	20,80	20,83	20,72	20,75	20,74	20,76	20,82	20,69	20,70	20,74	20,69	20,74	20,73	20,78	20,74	20,76	20,81	20,87	20,83	20,75	20,79	20,82	20,81	20,73	20,81	20,78	20,72	20,81	20,77	20,76	20,75	20,79	20,78	20,74	20,76	20,76	20,77	20,72	20,76	20,74	20,65	20,63	20,74	20,71	20,77	20,83	20,69	20,69	20,68	20,65	20,71	20,72	20,69	20,72	20,67	20,67	20,72	20,77	20,73	20,70	20,73	20,78	20,76	20,69	20,69	20,67	20,65	20,74	20,85	20,73	20,66	20,64	20,58	20,63	20,64	20,64	20,60	20,58	20,64	20,56	20,61	20,62	20,57	20,69	20,61	20,57	20,60	20,61	20,59	20,55	20,48	20,61	20,71	20,60	20,68	20,66	20,50	20,52	20,53	20,57	20,49	20,52	20,56	20,62	20,64	20,53	20,60	20,62	20,61	20,60	20,54	20,50	20,58	20,57	20,57	20,63	20,59	20,51	20,64	20,64	20,53	20,54	20,59	20,52	20,49	20,46	20,50	20,51	20,55	20,53	20,59	20,59	20,54	20,59	20,57	20,55	20,60	20,60	20,49	20,43	20,52	20,51	20,52	20,44	20,44	20,47	20,48	20,53	20,59	20,55	20,54	20,51	20,49	20,53	20,51	20,46	20,48	20,50	20,47	20,52	20,59	20,55	20,50	20,51	20,51	20,60	20,54	20,44	20,45	20,45	20,58	20,51	20,49	20,40	20,49	20,52	20,51	20,52	20,55	20,58	20,57	20,46	20,45	20,46	20,52	20,56	20,55	20,37	20,42	20,39	20,34	20,48	20,57	20,47	20,49	20,50	20,52	20,43	20,49	20,53	20,53	20,59	20,64	20,52	20,47	20,48	20,46	20,45	20,52	20,49	20,43	20,50	20,49	20,50	20,44	20,36	20,51	20,46	20,47	20,45	20,43	20,42	20,32	20,47	20,51	20,51	20,50	20,58	20,47	20,45	20,46	20,49	20,45	20,43	20,45	20,54	20,41	20,36	20,45	20,46	20,43	20,41	20,40	20,47	20,44	20,48	20,52	20,53	20,47	20,50	20,50	20,44	20,45	20,44	20,34	20,45	20,44	20,48	20,42	20,38	20,41	20,46	20,49	20,47	20,47	20,35	20,33	20,32	20,38	20,42	20,47	20,45	20,43	20,43	20,56	20,47	20,44	20,43	20,54	20,55	20,53	20,42	20,36	20,45	20,38	20,31	20,40	20,43	20,38	20,40	20,39	20,34	20,24	20,42	20,38	20,31	
20,45	20,44	20,37	20,33	20,32	20,35	20,44	20,43	20,48	20,52	20,34	20,28	20,39	20,43	20,44	20,48	20,44	20,40	20,51	20,47	20,41	20,41	20,45	20,41	20,45	20,54	20,47	20,41	20,53	20,53	20,52	20,57	20,44	20,35	20,43	20,36	20,38	20,38	20,44	20,39	20,45	20,47	20,42	20,32	20,35	20,44	20,45	20,37	20,47	20,53	20,60	20,47	20,47	20,39	20,41	20,50	20,46	20,46	20,48	20,45	20,40	20,46	20,52	20,50	20,46	20,46	20,39	20,48	20,50	20,52	20,43	20,41	20,44	20,46	20,48	20,55	20,48	20,49	20,55	20,52	20,49	20,40	20,39	20,46	20,46	20,52	20,61	20,52	20,47	20,47	20,50	20,55	20,57	20,60	20,47	20,47	20,49	20,42	20,44	20,51	20,42	20,44	20,39	20,39	20,42	20,42	20,56	20,48	20,45	20,44	20,45	20,52	20,53	20,55	20,47	20,45	20,45	20,51	20,55	20,48	20,49	20,57	20,55	20,53	20,48	20,48	20,56	20,52	20,52	20,51	20,46	20,49	20,49	20,50	20,48	20,48	20,46	20,47	20,44	20,53	20,55	20,48	20,53	20,59	20,63	20,54	20,54	20,54	20,53	20,58	20,56	20,53	20,50	20,52	20,58	20,55	20,56	20,56	20,53	20,48	20,46	20,49	20,45	20,48	20,52	20,53	20,51	20,41	20,41	20,52	20,55	20,47	20,44	20,56	20,63	20,50	20,56	20,52	20,52	20,55	20,55	20,46	20,51	20,52	20,52	20,56	20,60	20,54	20,45	20,54	20,53	20,59	20,60	20,54	20,62	20,60	20,54	20,56	20,57	20,58	20,62	20,64	20,67	20,69	20,61	20,64	20,68	20,62	20,61	20,59	20,60	20,64	20,67	20,61	20,59	20,67	20,72	20,68	20,60	20,66	20,67	20,61	20,57	20,54	20,58	20,63	20,70	20,64	20,60	20,68	20,68	20,70	20,69	20,77	20,77	20,75	20,68	20,62	20,70	20,75	20,79	20,69	20,68	20,67	20,70	20,73	20,76	20,75	20,76	20,76	20,69	20,66	20,77	20,72	20,71	20,77	20,75	20,77	20,78	20,84	20,85	20,78	20,77	20,78	20,89	20,78	20,72	20,90	20,82	20,73	20,72	20,71	20,75	20,79	20,75	20,80	20,84	20,79	20,73	20,71	20,70	20,76	20,68	20,68	20,78	20,77	20,80	20,78	20,86	20,82	20,75	20,70	20,72	20,79	20,79	20,77	20,74	20,78	20,76	20,78	20,85	20,81	20,77	20,77	20,78	20,74	20,76	20,78	20,82	20,76	20,75	20,74	20,73	20,76	20,76	20,81	20,82	20,80	20,77	20,78	20,84	20,80	20,82	20,76	20,79	20,79	20,83	20,81	20,78	20,77	20,82	20,82	20,77	20,77	20,81	20,80	20,81	20,78	20,71	20,80	20,80	20,79	20,76	20,76	20,82	20,83	20,78	20,70	20,71	20,73	20,76	20,79	20,76	20,76	20,75	20,68	20,70	20,78	20,76	20,81	20,85	20,85	20,87	20,78	20,83	20,86	20,86	20,75	20,75	20,79	20,68	20,77	20,83	20,86	20,77	20,77	20,81	20,78	20,76	20,73	20,76	20,80	20,71	20,64	20,75	20,84	20,81	20,76	20,82	20,84	20,74	20,74	20,72	20,70	20,67	20,72	20,75	20,73	20,75	20,73	20,80	20,79	20,70	20,64	20,73	20,77	20,73	20,67	20,68	20,71	20,70	20,66	20,80	20,75	20,64	20,59	20,60	20,60	20,58	20,64	20,65	20,62	20,58	20,60	20,62	20,67	20,65	20,64	20,64	20,64	20,64	20,57	20,54	20,55	20,55	20,63	20,68	20,61	20,56	20,61	20,57	20,56	20,59	20,62	20,56	20,49	20,55	20,64	20,63	20,58	20,61	20,70	20,63	20,58	20,57	20,47	20,56	20,57	20,56	20,62	20,66	20,54	20,57	20,55	20,48	20,58	20,65	20,60	20,59	20,56	20,50	20,54	20,57	20,58	20,53	20,62	20,57	20,60	20,58	20,47	20,53	20,58	20,57	20,44	20,52	20,54	20,57	20,51	20,47	20,47	20,45	20,56	20,57	20,56	20,51	20,51	20,53	20,58	20,51	20,47	20,51	20,52	20,43	20,51	20,52	20,57	20,56	20,43	20,47	20,57	20,56	20,49	20,52	20,48	20,53	20,51	20,48	20,38	20,42	20,48	20,49	20,53	20,56	20,56	20,53	20,46	20,51	20,50	20,50	20,59	20,47	20,44	20,55	20,49	20,45	20,48	20,49	20,53	20,50	20,52	20,56	20,50	20,48	20,60	20,45	20,42	20,55	20,52	20,45	20,47	20,51	20,41	20,54	20,44	20,41	20,51	20,47	20,46	20,52	20,45	20,51	20,49	20,49	20,51	20,46	20,50	20,48	20,43	20,54	20,55	20,45	20,47	20,39	20,46	20,45	20,53	20,50	20,50	20,52	20,54	20,50	20,40	20,39	20,42	20,46	20,49	20,54	20,45	20,41	20,52	20,47	20,55	20,42	20,48	20,49	20,42	20,46	20,55	20,48	20,43	20,34	20,47	20,41	20,43	20,32	20,39	20,46	20,49	20,43	20,46	20,43	20,46	20,53	20,49	20,50	20,47	20,35	20,45	20,47	20,51	20,43	20,48	20,52	20,55	20,54	20,47	20,42	20,44	20,37	20,34	20,40	20,43	20,42	20,38	20,41	20,33	20,25	20,35	20,36	20,31	
20,35	20,32	20,36	20,42	20,43	20,45	20,42	20,43	20,37	20,38	20,34	20,30	20,35	20,39	20,45	20,52	20,46	20,48	20,48	20,49	20,41	20,37	20,41	20,40	20,46	20,52	20,50	20,43	20,44	20,45	20,42	20,47	20,43	20,36	20,39	20,38	20,36	20,35	20,42	20,46	20,41	20,47	20,44	20,37	20,44	20,44	20,46	20,50	20,46	20,41	20,56	20,48	20,43	20,39	20,38	20,54	20,43	20,37	20,50	20,45	20,38	20,30	20,46	20,50	20,50	20,52	20,37	20,41	20,55	20,55	20,49	20,52	20,48	20,52	20,53	20,50	20,47	20,46	20,51	20,47	20,43	20,46	20,46	20,42	20,56	20,57	20,57	20,48	20,57	20,56	20,44	20,48	20,55	20,58	20,51	20,46	20,47	20,40	20,43	20,46	20,42	20,36	20,39	20,39	20,41	20,45	20,48	20,50	20,48	20,44	20,42	20,49	20,46	20,49	20,49	20,41	20,36	20,51	20,53	20,48	20,47	20,51	20,57	20,48	20,52	20,53	20,52	20,61	20,53	20,46	20,50	20,55	20,49	20,45	20,50	20,56	20,51	20,46	20,39	20,40	20,47	20,50	20,53	20,51	20,58	20,58	20,51	20,56	20,56	20,56	20,59	20,60	20,52	20,49	20,48	20,54	20,54	20,54	20,50	20,48	20,46	20,55	20,48	20,48	20,55	20,53	20,59	20,48	20,48	20,58	20,53	20,52	20,48	20,54	20,63	20,57	20,51	20,51	20,58	20,62	20,58	20,51	20,46	20,54	20,53	20,52	20,57	20,59	20,52	20,59	20,59	20,58	20,56	20,53	20,61	20,61	20,54	20,49	20,58	20,64	20,62	20,63	20,59	20,55	20,62	20,68	20,63	20,61	20,58	20,61	20,61	20,58	20,69	20,67	20,59	20,60	20,70	20,73	20,59	20,64	20,72	20,57	20,52	20,62	20,58	20,61	20,66	20,69	20,61	20,64	20,77	20,81	20,67	20,69	20,74	20,74	20,66	20,60	20,66	20,68	20,67	20,67	20,67	20,68	20,77	20,77	20,79	20,81	20,77	20,73	20,77	20,70	20,71	20,71	20,67	20,71	20,70	20,73	20,74	20,77	20,79	20,77	20,79	20,70	20,78	20,76	20,73	20,85	20,82	20,74	20,76	20,76	20,80	20,86	20,78	20,77	20,83	20,85	20,81	20,81	20,78	20,79	20,79	20,69	20,81	20,76	20,77	20,80	20,82	20,82	20,78	20,76	20,76	20,75	20,83	20,81	20,79	20,81	20,83	20,75	20,88	20,86	20,79	20,79	20,76	20,73	20,79	20,82	20,83	20,77	20,71	20,76	20,79	20,77	20,77	20,81	20,83	20,82	20,83	20,88	20,93	20,84	20,77	20,80	20,80	20,80	20,80	20,76	20,72	20,76	20,80	20,88	20,74	20,73	20,73	20,73	20,78	20,79	20,82	20,80	20,78	20,79	20,79	20,75	20,79	20,86	20,75	20,77	20,74	20,79	20,83	20,82	20,81	20,78	20,84	20,69	20,69	20,79	20,80	20,72	20,83	20,78	20,86	20,83	20,71	20,81	20,84	20,74	20,76	20,76	20,67	20,72	20,75	20,84	20,82	20,72	20,70	20,76	20,76	20,75	20,77	20,77	20,74	20,68	20,75	20,79	20,77	20,70	20,71	20,78	20,76	20,76	20,72	20,67	20,70	20,73	20,70	20,76	20,75	20,77	20,85	20,76	20,73	20,65	20,68	20,72	20,77	20,71	20,62	20,78	20,78	20,65	20,59	20,65	20,63	20,56	20,61	20,68	20,61	20,60	20,63	20,61	20,61	20,57	20,58	20,60	20,62	20,66	20,69	20,61	20,53	20,54	20,52	20,55	20,61	20,63	20,64	20,57	20,50	20,47	20,56	20,53	20,59	20,68	20,60	20,54	20,57	20,65	20,60	20,56	20,55	20,55	20,56	20,57	20,59	20,53	20,63	20,57	20,54	20,60	20,66	20,59	20,59	20,56	20,47	20,50	20,56	20,53	20,60	20,59	20,50	20,55	20,55	20,53	20,52	20,58	20,57	20,54	20,58	20,49	20,51	20,53	20,49	20,52	20,55	20,49	20,55	20,59	20,58	20,51	20,50	20,55	20,62	20,52	20,47	20,50	20,49	20,50	20,55	20,56	20,53	20,47	20,43	20,53	20,53	20,51	20,57	20,50	20,41	20,56	20,56	20,44	20,49	20,48	20,47	20,45	20,48	20,37	20,40	20,49	20,55	20,45	20,53	20,51	20,47	20,42	20,46	20,54	20,48	20,49	20,44	20,41	20,49	20,55	20,42	20,41	20,43	20,51	20,41	20,37	20,46	20,43	20,44	20,60	20,54	20,48	20,50	20,50	20,49	20,49	20,46	20,41	20,46	20,45	20,32	20,48	20,38	20,43	20,51	20,51	20,50	20,53	20,55	20,48	20,47	20,46	20,45	20,43	20,52	20,51	20,38	20,43	20,43	20,43	20,45	20,43	20,46	20,42	20,46	20,46	20,49	20,43	20,43	20,46	20,48	20,50	20,53	20,43	20,44	20,53	20,53	20,45	20,44	20,50	20,46	20,42	20,40	20,50	20,56	20,42	20,31	20,40	20,43	20,44	20,40	20,33	20,34	20,44	20,51	20,47	20,46	20,38	20,50	20,49	20,48	20,42	20,35	20,35	20,47	20,48	20,43	20,44	20,43	20,47	20,52	20,44	20,47	20,47	20,48	20,36	20,37	20,41	20,36	20,40	20,43	20,43	20,38	20,31	20,28	20,25	
20,31	20,19	20,27	20,41	20,47	20,42	20,45	20,38	20,37	20,32	20,35	20,44	20,33	20,39	20,44	20,48	20,42	20,47	20,43	20,47	20,42	20,35	20,43	20,43	20,42	20,48	20,52	20,50	20,29	20,28	20,34	20,40	20,45	20,40	20,38	20,45	20,42	20,36	20,36	20,42	20,39	20,43	20,40	20,29	20,39	20,48	20,51	20,58	20,58	20,41	20,38	20,42	20,45	20,44	20,32	20,43	20,42	20,36	20,40	20,47	20,42	20,40	20,50	20,44	20,40	20,45	20,48	20,44	20,48	20,51	20,54	20,54	20,51	20,46	20,45	20,44	20,47	20,47	20,50	20,42	20,44	20,37	20,38	20,39	20,46	20,55	20,40	20,43	20,54	20,52	20,46	20,47	20,57	20,54	20,47	20,52	20,50	20,38	20,46	20,44	20,49	20,53	20,47	20,46	20,43	20,48	20,45	20,50	20,50	20,47	20,48	20,46	20,47	20,49	20,49	20,42	20,42	20,49	20,54	20,45	20,50	20,48	20,51	20,52	20,53	20,56	20,59	20,56	20,59	20,52	20,48	20,43	20,43	20,44	20,49	20,60	20,53	20,46	20,44	20,51	20,42	20,42	20,47	20,51	20,52	20,57	20,50	20,50	20,60	20,51	20,51	20,58	20,53	20,43	20,42	20,54	20,57	20,53	20,54	20,48	20,46	20,50	20,48	20,53	20,56	20,54	20,53	20,54	20,46	20,53	20,55	20,48	20,43	20,48	20,56	20,60	20,56	20,54	20,55	20,60	20,57	20,55	20,57	20,55	20,61	20,61	20,59	20,61	20,54	20,60	20,62	20,59	20,56	20,52	20,63	20,59	20,57	20,53	20,53	20,55	20,61	20,61	20,59	20,54	20,60	20,67	20,59	20,55	20,53	20,54	20,57	20,60	20,66	20,63	20,58	20,62	20,66	20,66	20,65	20,67	20,68	20,61	20,55	20,62	20,67	20,65	20,69	20,76	20,71	20,68	20,71	20,72	20,69	20,73	20,76	20,74	20,64	20,68	20,70	20,64	20,58	20,63	20,63	20,73	20,75	20,73	20,76	20,73	20,76	20,75	20,72	20,73	20,66	20,66	20,66	20,68	20,67	20,71	20,75	20,73	20,76	20,79	20,79	20,72	20,70	20,77	20,74	20,79	20,79	20,77	20,80	20,79	20,79	20,81	20,77	20,77	20,76	20,79	20,83	20,86	20,75	20,74	20,78	20,81	20,83	20,82	20,75	20,77	20,89	20,81	20,80	20,74	20,78	20,76	20,81	20,76	20,69	20,81	20,80	20,74	20,79	20,80	20,80	20,80	20,75	20,81	20,81	20,81	20,85	20,81	20,74	20,79	20,78	20,77	20,78	20,76	20,78	20,85	20,84	20,87	20,91	20,82	20,71	20,71	20,81	20,82	20,78	20,71	20,76	20,81	20,82	20,82	20,80	20,77	20,78	20,73	20,72	20,84	20,85	20,78	20,79	20,79	20,80	20,80	20,79	20,74	20,78	20,76	20,77	20,82	20,81	20,76	20,82	20,79	20,76	20,73	20,78	20,78	20,79	20,74	20,78	20,78	20,80	20,79	20,80	20,81	20,80	20,76	20,76	20,75	20,70	20,77	20,78	20,83	20,79	20,71	20,71	20,71	20,73	20,69	20,70	20,76	20,79	20,73	20,74	20,76	20,70	20,68	20,70	20,71	20,73	20,70	20,72	20,67	20,71	20,78	20,71	20,79	20,78	20,75	20,76	20,69	20,75	20,75	20,69	20,71	20,76	20,68	20,65	20,75	20,76	20,65	20,61	20,58	20,61	20,67	20,61	20,72	20,64	20,65	20,64	20,71	20,69	20,61	20,55	20,60	20,64	20,68	20,68	20,61	20,60	20,63	20,56	20,56	20,56	20,60	20,61	20,56	20,55	20,49	20,62	20,64	20,59	20,62	20,62	20,52	20,58	20,64	20,57	20,59	20,53	20,52	20,61	20,63	20,58	20,57	20,60	20,64	20,56	20,64	20,60	20,56	20,61	20,54	20,50	20,51	20,48	20,48	20,53	20,49	20,54	20,55	20,55	20,48	20,49	20,56	20,52	20,56	20,60	20,46	20,47	20,57	20,49	20,48	20,46	20,50	20,54	20,58	20,55	20,49	20,52	20,51	20,56	20,55	20,51	20,56	20,51	20,48	20,51	20,51	20,56	20,52	20,38	20,47	20,45	20,51	20,55	20,52	20,47	20,53	20,55	20,45	20,45	20,53	20,49	20,42	20,48	20,44	20,58	20,58	20,49	20,41	20,47	20,44	20,52	20,45	20,49	20,59	20,53	20,46	20,40	20,37	20,45	20,47	20,35	20,32	20,46	20,51	20,44	20,44	20,49	20,45	20,44	20,51	20,59	20,53	20,50	20,52	20,47	20,53	20,45	20,42	20,43	20,36	20,38	20,44	20,41	20,37	20,50	20,47	20,48	20,46	20,51	20,47	20,46	20,44	20,40	20,46	20,48	20,48	20,45	20,44	20,47	20,47	20,46	20,48	20,43	20,42	20,45	20,44	20,47	20,38	20,42	20,42	20,41	20,46	20,43	20,38	20,41	20,54	20,51	20,39	20,41	20,53	20,46	20,40	20,41	20,40	20,57	20,52	20,39	20,33	20,31	20,40	20,37	20,38	20,40	20,42	20,44	20,47	20,42	20,42	20,47	20,50	20,41	20,36	20,32	20,36	20,45	20,45	20,47	20,50	20,45	20,45	20,45	20,34	20,39	20,44	20,43	20,35	20,36	20,33	20,35	20,45	20,47	20,35	20,27	20,44	20,42	20,42	
20,37	20,31	20,34	20,40	20,42	20,31	20,42	20,38	20,38	20,30	20,38	20,51	20,38	20,31	20,45	20,50	20,45	20,40	20,44	20,47	20,41	20,42	20,43	20,45	20,47	20,42	20,38	20,42	20,34	20,29	20,29	20,36	20,42	20,39	20,37	20,43	20,44	20,40	20,37	20,41	20,39	20,38	20,39	20,29	20,41	20,47	20,42	20,50	20,46	20,41	20,42	20,42	20,50	20,44	20,42	20,42	20,53	20,43	20,39	20,43	20,43	20,48	20,50	20,36	20,34	20,41	20,44	20,43	20,44	20,47	20,44	20,47	20,44	20,44	20,40	20,44	20,42	20,50	20,53	20,51	20,43	20,31	20,41	20,46	20,43	20,42	20,39	20,45	20,48	20,38	20,41	20,45	20,54	20,60	20,44	20,45	20,49	20,46	20,52	20,50	20,51	20,57	20,50	20,47	20,48	20,44	20,43	20,43	20,48	20,46	20,44	20,48	20,48	20,52	20,47	20,44	20,44	20,52	20,53	20,40	20,46	20,46	20,50	20,48	20,53	20,49	20,50	20,53	20,58	20,47	20,44	20,41	20,40	20,39	20,48	20,57	20,48	20,44	20,33	20,43	20,47	20,43	20,45	20,53	20,56	20,54	20,40	20,46	20,59	20,56	20,47	20,50	20,49	20,39	20,38	20,51	20,56	20,55	20,56	20,56	20,47	20,51	20,52	20,61	20,59	20,49	20,48	20,51	20,50	20,45	20,55	20,52	20,45	20,51	20,52	20,56	20,53	20,55	20,52	20,50	20,46	20,46	20,50	20,47	20,52	20,54	20,57	20,58	20,57	20,50	20,55	20,63	20,63	20,62	20,62	20,60	20,51	20,55	20,57	20,57	20,55	20,58	20,64	20,65	20,60	20,65	20,69	20,61	20,54	20,57	20,59	20,63	20,62	20,56	20,55	20,64	20,69	20,66	20,61	20,66	20,72	20,62	20,58	20,61	20,64	20,67	20,66	20,80	20,84	20,82	20,80	20,66	20,74	20,78	20,75	20,72	20,66	20,69	20,74	20,66	20,55	20,67	20,70	20,79	20,73	20,67	20,75	20,75	20,72	20,70	20,67	20,75	20,76	20,71	20,68	20,75	20,77	20,73	20,76	20,79	20,73	20,80	20,82	20,82	20,67	20,76	20,79	20,78	20,73	20,74	20,78	20,76	20,82	20,84	20,73	20,80	20,85	20,76	20,77	20,75	20,69	20,69	20,74	20,79	20,76	20,81	20,76	20,78	20,86	20,84	20,77	20,77	20,77	20,77	20,79	20,84	20,83	20,83	20,81	20,74	20,82	20,80	20,79	20,75	20,72	20,81	20,79	20,80	20,84	20,81	20,78	20,76	20,80	20,80	20,82	20,85	20,80	20,81	20,79	20,76	20,88	20,81	20,74	20,77	20,84	20,85	20,79	20,77	20,76	20,78	20,82	20,84	20,81	20,79	20,84	20,84	20,80	20,82	20,84	20,83	20,83	20,85	20,80	20,78	20,87	20,85	20,74	20,79	20,76	20,84	20,81	20,76	20,75	20,76	20,80	20,69	20,75	20,70	20,76	20,77	20,78	20,81	20,81	20,74	20,79	20,90	20,80	20,76	20,79	20,75	20,74	20,78	20,75	20,78	20,77	20,76	20,80	20,76	20,68	20,72	20,72	20,78	20,79	20,75	20,71	20,79	20,74	20,69	20,75	20,77	20,76	20,73	20,79	20,72	20,75	20,79	20,75	20,73	20,72	20,69	20,73	20,71	20,70	20,71	20,69	20,74	20,76	20,72	20,72	20,76	20,71	20,63	20,65	20,66	20,64	20,64	20,59	20,60	20,64	20,71	20,63	20,70	20,75	20,63	20,62	20,68	20,67	20,68	20,64	20,57	20,55	20,65	20,59	20,56	20,47	20,56	20,59	20,57	20,58	20,59	20,55	20,57	20,53	20,58	20,63	20,56	20,54	20,60	20,56	20,53	20,54	20,52	20,57	20,64	20,57	20,50	20,59	20,62	20,60	20,62	20,64	20,60	20,58	20,62	20,49	20,56	20,49	20,50	20,45	20,45	20,54	20,47	20,45	20,45	20,40	20,42	20,48	20,50	20,62	20,44	20,48	20,55	20,55	20,45	20,40	20,50	20,54	20,48	20,45	20,41	20,42	20,48	20,55	20,54	20,55	20,58	20,53	20,48	20,52	20,51	20,52	20,57	20,41	20,42	20,49	20,47	20,53	20,59	20,56	20,49	20,51	20,49	20,45	20,53	20,45	20,44	20,49	20,49	20,51	20,60	20,48	20,41	20,45	20,47	20,49	20,49	20,51	20,46	20,46	20,44	20,44	20,40	20,44	20,45	20,36	20,38	20,42	20,47	20,49	20,51	20,56	20,48	20,46	20,37	20,49	20,51	20,38	20,46	20,44	20,49	20,53	20,41	20,46	20,39	20,48	20,48	20,50	20,50	20,38	20,42	20,49	20,50	20,47	20,39	20,32	20,37	20,42	20,43	20,45	20,42	20,44	20,51	20,47	20,48	20,50	20,51	20,40	20,39	20,48	20,40	20,47	20,39	20,42	20,44	20,44	20,46	20,45	20,40	20,44	20,44	20,52	20,42	20,39	20,45	20,44	20,42	20,41	20,46	20,53	20,50	20,44	20,35	20,34	20,41	20,34	20,30	20,41	20,42	20,30	20,37	20,48	20,41	20,52	20,52	20,41	20,31	20,29	20,32	20,48	20,42	20,51	20,49	20,46	20,47	20,48	20,39	20,43	20,42	20,34	20,31	20,33	20,37	20,38	20,34	20,41	20,33	20,26	20,46	20,48	20,44	
20,43	20,32	20,39	20,39	20,43	20,30	20,44	20,43	20,41	20,33	20,33	20,44	20,51	20,30	20,36	20,44	20,54	20,52	20,46	20,47	20,44	20,39	20,45	20,39	20,45	20,45	20,36	20,39	20,38	20,36	20,36	20,40	20,45	20,38	20,37	20,44	20,44	20,36	20,32	20,41	20,41	20,37	20,32	20,35	20,37	20,43	20,41	20,33	20,34	20,36	20,40	20,48	20,53	20,49	20,47	20,44	20,54	20,51	20,39	20,42	20,45	20,48	20,47	20,33	20,37	20,47	20,45	20,44	20,46	20,49	20,48	20,47	20,47	20,48	20,45	20,47	20,37	20,43	20,52	20,56	20,41	20,26	20,45	20,42	20,44	20,49	20,45	20,52	20,52	20,49	20,45	20,47	20,49	20,54	20,49	20,57	20,52	20,49	20,56	20,55	20,50	20,46	20,45	20,48	20,48	20,48	20,51	20,44	20,45	20,39	20,41	20,39	20,46	20,46	20,50	20,45	20,48	20,49	20,54	20,39	20,46	20,44	20,46	20,50	20,46	20,48	20,48	20,52	20,52	20,49	20,44	20,42	20,45	20,42	20,49	20,57	20,44	20,44	20,43	20,40	20,47	20,42	20,47	20,44	20,51	20,58	20,47	20,49	20,52	20,49	20,49	20,55	20,50	20,46	20,46	20,54	20,54	20,51	20,56	20,59	20,47	20,48	20,46	20,51	20,53	20,49	20,43	20,44	20,53	20,56	20,53	20,50	20,50	20,53	20,54	20,49	20,54	20,56	20,55	20,49	20,52	20,49	20,55	20,46	20,49	20,53	20,53	20,60	20,55	20,49	20,52	20,52	20,57	20,61	20,62	20,64	20,62	20,61	20,57	20,55	20,61	20,59	20,63	20,66	20,60	20,61	20,73	20,65	20,58	20,61	20,63	20,70	20,65	20,48	20,53	20,64	20,69	20,73	20,61	20,63	20,68	20,60	20,62	20,71	20,64	20,65	20,67	20,74	20,80	20,79	20,67	20,64	20,63	20,64	20,69	20,71	20,71	20,74	20,71	20,60	20,64	20,71	20,73	20,78	20,65	20,60	20,72	20,70	20,76	20,72	20,66	20,73	20,76	20,67	20,70	20,71	20,78	20,71	20,72	20,73	20,77	20,77	20,79	20,82	20,83	20,75	20,87	20,89	20,80	20,80	20,72	20,71	20,85	20,81	20,73	20,77	20,84	20,82	20,82	20,78	20,70	20,76	20,80	20,79	20,74	20,77	20,81	20,87	20,89	20,79	20,73	20,77	20,80	20,74	20,82	20,82	20,83	20,78	20,79	20,79	20,78	20,82	20,79	20,81	20,72	20,74	20,75	20,79	20,87	20,83	20,75	20,77	20,74	20,84	20,82	20,84	20,85	20,85	20,89	20,78	20,75	20,80	20,87	20,87	20,86	20,81	20,78	20,83	20,86	20,83	20,81	20,86	20,87	20,78	20,79	20,81	20,78	20,82	20,80	20,75	20,84	20,86	20,81	20,80	20,79	20,80	20,81	20,78	20,81	20,85	20,85	20,78	20,77	20,73	20,81	20,75	20,81	20,78	20,70	20,72	20,79	20,91	20,78	20,69	20,76	20,80	20,79	20,78	20,76	20,73	20,74	20,84	20,77	20,76	20,76	20,81	20,82	20,81	20,78	20,76	20,77	20,74	20,83	20,77	20,70	20,73	20,80	20,73	20,78	20,78	20,72	20,80	20,81	20,74	20,75	20,73	20,75	20,74	20,69	20,69	20,76	20,75	20,75	20,73	20,73	20,75	20,74	20,75	20,77	20,76	20,69	20,63	20,68	20,64	20,71	20,73	20,67	20,66	20,59	20,67	20,68	20,67	20,70	20,67	20,62	20,65	20,69	20,66	20,66	20,61	20,51	20,58	20,61	20,59	20,51	20,60	20,58	20,57	20,59	20,55	20,53	20,55	20,52	20,58	20,51	20,52	20,55	20,54	20,53	20,46	20,54	20,58	20,56	20,62	20,64	20,50	20,52	20,56	20,61	20,58	20,55	20,61	20,57	20,60	20,51	20,54	20,59	20,59	20,55	20,48	20,59	20,62	20,53	20,58	20,53	20,51	20,57	20,47	20,47	20,46	20,44	20,52	20,47	20,36	20,40	20,56	20,57	20,48	20,39	20,42	20,45	20,44	20,56	20,58	20,54	20,46	20,55	20,49	20,42	20,54	20,53	20,48	20,46	20,42	20,48	20,51	20,49	20,54	20,49	20,54	20,57	20,51	20,43	20,47	20,51	20,46	20,52	20,46	20,48	20,46	20,45	20,52	20,52	20,54	20,47	20,47	20,45	20,46	20,45	20,43	20,43	20,46	20,51	20,47	20,41	20,45	20,46	20,44	20,46	20,48	20,51	20,53	20,47	20,43	20,49	20,56	20,47	20,43	20,42	20,45	20,48	20,45	20,47	20,44	20,45	20,51	20,46	20,56	20,47	20,42	20,50	20,51	20,45	20,39	20,34	20,33	20,39	20,43	20,39	20,48	20,47	20,45	20,46	20,45	20,37	20,43	20,41	20,34	20,47	20,48	20,53	20,49	20,41	20,41	20,36	20,36	20,44	20,42	20,44	20,46	20,47	20,46	20,46	20,43	20,34	20,46	20,37	20,32	20,51	20,49	20,34	20,38	20,47	20,47	20,43	20,33	20,45	20,41	20,30	20,41	20,56	20,40	20,38	20,44	20,49	20,39	20,32	20,36	20,45	20,47	20,53	20,48	20,42	20,42	20,42	20,40	20,48	20,42	20,41	20,37	20,31	20,36	20,46	20,40	20,41	20,36	20,34	20,39	20,47	20,37	
20,47	20,27	20,26	20,30	20,33	20,34	20,38	20,53	20,28	20,26	20,26	20,33	20,42	20,35	20,32	20,44	20,50	20,51	20,50	20,42	20,39	20,42	20,48	20,48	20,46	20,46	20,38	20,45	20,43	20,40	20,41	20,40	20,41	20,34	20,34	20,33	20,42	20,46	20,35	20,38	20,43	20,50	20,33	20,35	20,38	20,44	20,42	20,36	20,42	20,37	20,42	20,53	20,45	20,48	20,48	20,47	20,47	20,49	20,50	20,42	20,41	20,52	20,49	20,39	20,37	20,39	20,37	20,39	20,44	20,47	20,45	20,41	20,45	20,44	20,47	20,45	20,43	20,40	20,43	20,48	20,40	20,38	20,43	20,43	20,43	20,49	20,47	20,46	20,51	20,50	20,49	20,41	20,47	20,49	20,57	20,60	20,57	20,37	20,49	20,55	20,53	20,46	20,42	20,44	20,42	20,44	20,49	20,46	20,49	20,42	20,35	20,44	20,46	20,43	20,45	20,51	20,41	20,39	20,46	20,49	20,43	20,47	20,53	20,53	20,45	20,45	20,45	20,50	20,52	20,51	20,47	20,43	20,43	20,41	20,49	20,52	20,48	20,50	20,45	20,47	20,44	20,42	20,48	20,44	20,48	20,52	20,54	20,47	20,47	20,46	20,45	20,54	20,55	20,49	20,56	20,64	20,48	20,47	20,56	20,54	20,42	20,51	20,48	20,53	20,49	20,43	20,47	20,43	20,57	20,58	20,57	20,49	20,49	20,56	20,52	20,49	20,51	20,56	20,53	20,48	20,49	20,60	20,58	20,51	20,50	20,59	20,61	20,57	20,51	20,47	20,54	20,54	20,55	20,57	20,57	20,63	20,62	20,61	20,54	20,51	20,58	20,60	20,58	20,62	20,59	20,61	20,63	20,61	20,67	20,60	20,61	20,66	20,65	20,59	20,56	20,65	20,70	20,69	20,66	20,71	20,71	20,62	20,54	20,63	20,68	20,61	20,63	20,72	20,72	20,76	20,67	20,64	20,65	20,68	20,75	20,76	20,78	20,75	20,70	20,65	20,67	20,76	20,79	20,74	20,62	20,59	20,66	20,71	20,78	20,81	20,74	20,74	20,76	20,64	20,69	20,72	20,68	20,79	20,76	20,76	20,83	20,80	20,79	20,76	20,78	20,79	20,80	20,82	20,84	20,83	20,81	20,72	20,78	20,79	20,73	20,79	20,81	20,78	20,76	20,81	20,75	20,74	20,78	20,74	20,80	20,79	20,76	20,83	20,88	20,80	20,80	20,83	20,79	20,80	20,80	20,82	20,81	20,78	20,78	20,79	20,78	20,85	20,84	20,84	20,81	20,80	20,85	20,91	20,92	20,84	20,78	20,81	20,84	20,84	20,88	20,83	20,81	20,79	20,90	20,80	20,77	20,82	20,87	20,86	20,85	20,79	20,80	20,90	20,79	20,85	20,94	20,92	20,90	20,86	20,86	20,90	20,81	20,84	20,90	20,78	20,85	20,85	20,83	20,89	20,90	20,77	20,77	20,85	20,84	20,80	20,84	20,84	20,81	20,87	20,86	20,82	20,80	20,81	20,76	20,71	20,85	20,84	20,83	20,78	20,78	20,82	20,82	20,83	20,83	20,75	20,78	20,82	20,83	20,87	20,80	20,80	20,79	20,82	20,79	20,82	20,83	20,76	20,75	20,75	20,74	20,79	20,80	20,71	20,81	20,91	20,76	20,76	20,81	20,77	20,78	20,76	20,78	20,85	20,83	20,78	20,76	20,76	20,70	20,73	20,74	20,71	20,83	20,81	20,74	20,74	20,69	20,68	20,77	20,70	20,69	20,81	20,70	20,73	20,70	20,68	20,71	20,71	20,68	20,68	20,63	20,68	20,66	20,67	20,67	20,67	20,64	20,67	20,67	20,66	20,61	20,68	20,62	20,57	20,58	20,54	20,53	20,52	20,54	20,58	20,49	20,51	20,55	20,62	20,60	20,55	20,45	20,53	20,56	20,56	20,57	20,56	20,48	20,50	20,55	20,55	20,50	20,54	20,55	20,60	20,53	20,55	20,58	20,53	20,57	20,53	20,51	20,58	20,59	20,63	20,60	20,60	20,63	20,48	20,52	20,43	20,46	20,53	20,57	20,48	20,45	20,46	20,49	20,49	20,50	20,48	20,49	20,45	20,53	20,58	20,51	20,51	20,55	20,43	20,48	20,55	20,57	20,39	20,35	20,42	20,47	20,46	20,53	20,55	20,42	20,52	20,57	20,51	20,43	20,48	20,54	20,53	20,53	20,48	20,47	20,54	20,47	20,48	20,45	20,44	20,41	20,44	20,39	20,50	20,52	20,53	20,48	20,45	20,52	20,47	20,27	20,37	20,49	20,45	20,50	20,50	20,48	20,56	20,47	20,40	20,40	20,57	20,51	20,41	20,41	20,44	20,46	20,46	20,51	20,52	20,52	20,48	20,46	20,50	20,48	20,50	20,53	20,49	20,49	20,42	20,39	20,33	20,38	20,50	20,47	20,44	20,47	20,48	20,49	20,50	20,45	20,46	20,50	20,44	20,44	20,47	20,51	20,49	20,45	20,43	20,38	20,33	20,42	20,45	20,42	20,45	20,45	20,39	20,33	20,49	20,46	20,38	20,43	20,35	20,46	20,55	20,36	20,33	20,46	20,43	20,38	20,38	20,46	20,46	20,40	20,48	20,51	20,44	20,39	20,44	20,45	20,40	20,28	20,31	20,32	20,42	20,58	20,45	20,34	20,39	20,51	20,48	20,46	20,42	20,31	20,43	20,34	20,28	20,42	20,43	20,43	20,37	20,32	20,38	20,39	20,41	
20,35	20,27	20,27	20,36	20,32	20,30	20,37	20,44	20,33	20,25	20,22	20,25	20,31	20,38	20,38	20,41	20,45	20,42	20,41	20,43	20,42	20,39	20,48	20,49	20,45	20,50	20,46	20,35	20,40	20,36	20,40	20,41	20,39	20,29	20,37	20,32	20,33	20,35	20,41	20,40	20,39	20,45	20,43	20,39	20,44	20,41	20,46	20,31	20,33	20,35	20,45	20,55	20,50	20,42	20,43	20,47	20,46	20,44	20,44	20,38	20,39	20,43	20,46	20,39	20,32	20,36	20,41	20,40	20,40	20,46	20,42	20,49	20,49	20,38	20,43	20,43	20,47	20,48	20,48	20,48	20,47	20,38	20,47	20,41	20,49	20,55	20,47	20,49	20,58	20,53	20,41	20,44	20,48	20,60	20,52	20,50	20,45	20,36	20,45	20,48	20,45	20,50	20,48	20,48	20,47	20,46	20,49	20,50	20,52	20,39	20,39	20,55	20,48	20,39	20,47	20,53	20,47	20,32	20,42	20,54	20,49	20,46	20,55	20,56	20,57	20,57	20,51	20,50	20,50	20,47	20,39	20,37	20,44	20,47	20,47	20,45	20,45	20,51	20,47	20,53	20,44	20,47	20,54	20,51	20,56	20,50	20,49	20,58	20,52	20,56	20,53	20,49	20,59	20,53	20,54	20,69	20,54	20,48	20,58	20,60	20,46	20,60	20,56	20,49	20,44	20,43	20,46	20,47	20,51	20,64	20,59	20,49	20,50	20,51	20,53	20,52	20,56	20,58	20,61	20,62	20,46	20,54	20,48	20,49	20,59	20,56	20,55	20,57	20,59	20,60	20,52	20,52	20,57	20,59	20,63	20,63	20,56	20,53	20,57	20,62	20,57	20,56	20,56	20,58	20,61	20,67	20,64	20,53	20,65	20,63	20,60	20,64	20,63	20,62	20,62	20,65	20,68	20,68	20,67	20,69	20,68	20,62	20,60	20,69	20,77	20,68	20,62	20,70	20,75	20,76	20,73	20,71	20,69	20,69	20,79	20,81	20,78	20,70	20,72	20,77	20,81	20,74	20,72	20,77	20,63	20,72	20,69	20,67	20,71	20,81	20,71	20,77	20,87	20,74	20,75	20,82	20,74	20,75	20,83	20,84	20,83	20,83	20,76	20,78	20,77	20,77	20,77	20,81	20,75	20,72	20,76	20,77	20,77	20,83	20,79	20,86	20,82	20,80	20,76	20,79	20,78	20,84	20,77	20,79	20,82	20,89	20,74	20,78	20,88	20,86	20,87	20,81	20,78	20,77	20,82	20,77	20,82	20,90	20,85	20,89	20,87	20,90	20,87	20,91	20,84	20,82	20,83	20,90	20,90	20,85	20,84	20,83	20,85	20,83	20,85	20,87	20,82	20,84	20,86	20,83	20,85	20,87	20,85	20,86	20,87	20,90	20,90	20,88	20,84	20,85	21,00	20,90	20,85	20,90	20,86	20,91	20,85	20,78	20,86	20,86	20,86	20,86	20,87	20,87	20,91	20,84	20,87	20,93	20,88	20,84	20,81	20,77	20,82	20,82	20,84	20,81	20,84	20,84	20,82	20,81	20,81	20,78	20,84	20,82	20,82	20,83	20,88	20,85	20,85	20,83	20,79	20,86	20,88	20,92	20,81	20,82	20,82	20,83	20,83	20,82	20,86	20,82	20,73	20,71	20,75	20,78	20,84	20,77	20,75	20,82	20,84	20,82	20,81	20,78	20,78	20,82	20,75	20,82	20,83	20,81	20,77	20,80	20,75	20,74	20,79	20,76	20,82	20,77	20,73	20,79	20,77	20,77	20,85	20,84	20,69	20,71	20,73	20,75	20,76	20,70	20,70	20,75	20,71	20,72	20,72	20,75	20,75	20,74	20,77	20,69	20,72	20,66	20,65	20,62	20,61	20,68	20,62	20,62	20,57	20,56	20,54	20,53	20,57	20,59	20,58	20,55	20,54	20,61	20,69	20,56	20,44	20,44	20,48	20,49	20,52	20,52	20,53	20,53	20,52	20,55	20,53	20,60	20,57	20,54	20,50	20,51	20,51	20,49	20,51	20,55	20,51	20,52	20,55	20,60	20,66	20,56	20,51	20,53	20,52	20,53	20,49	20,47	20,52	20,57	20,54	20,48	20,47	20,49	20,56	20,55	20,50	20,47	20,52	20,53	20,54	20,52	20,55	20,41	20,48	20,54	20,58	20,51	20,46	20,51	20,50	20,56	20,56	20,55	20,46	20,55	20,58	20,52	20,50	20,39	20,47	20,59	20,54	20,42	20,45	20,54	20,51	20,46	20,50	20,50	20,42	20,42	20,43	20,42	20,48	20,44	20,51	20,52	20,49	20,46	20,37	20,33	20,43	20,48	20,40	20,43	20,40	20,44	20,52	20,49	20,42	20,52	20,51	20,41	20,44	20,44	20,47	20,42	20,53	20,57	20,56	20,52	20,43	20,42	20,43	20,43	20,46	20,41	20,47	20,43	20,41	20,39	20,43	20,49	20,47	20,40	20,47	20,54	20,56	20,53	20,50	20,49	20,48	20,41	20,41	20,46	20,49	20,41	20,44	20,51	20,47	20,48	20,47	20,45	20,39	20,40	20,43	20,41	20,42	20,47	20,45	20,45	20,35	20,43	20,42	20,48	20,46	20,40	20,45	20,39	20,31	20,33	20,36	20,47	20,43	20,49	20,47	20,42	20,44	20,51	20,47	20,40	20,39	20,35	20,33	20,43	20,50	20,40	20,42	20,39	20,47	20,48	20,46	20,41	20,31	20,30	20,46	20,37	20,35	20,39	20,42	20,41	20,41	20,37	20,42	20,43	
20,44	20,32	20,40	20,43	20,41	20,32	20,39	20,43	20,31	20,35	20,40	20,32	20,38	20,39	20,37	20,43	20,48	20,43	20,35	20,43	20,48	20,38	20,35	20,36	20,40	20,48	20,52	20,45	20,39	20,35	20,37	20,38	20,41	20,37	20,37	20,44	20,49	20,36	20,38	20,42	20,39	20,47	20,42	20,44	20,53	20,49	20,39	20,43	20,36	20,37	20,47	20,53	20,48	20,41	20,44	20,44	20,42	20,34	20,41	20,49	20,43	20,40	20,41	20,46	20,32	20,43	20,44	20,42	20,38	20,44	20,38	20,49	20,53	20,39	20,43	20,43	20,43	20,52	20,50	20,49	20,53	20,38	20,38	20,44	20,44	20,46	20,39	20,48	20,55	20,53	20,48	20,49	20,56	20,54	20,47	20,45	20,49	20,45	20,53	20,47	20,44	20,47	20,43	20,47	20,44	20,51	20,51	20,52	20,45	20,41	20,37	20,50	20,47	20,43	20,43	20,50	20,48	20,35	20,41	20,46	20,48	20,43	20,52	20,55	20,63	20,57	20,55	20,47	20,49	20,46	20,37	20,43	20,41	20,43	20,57	20,52	20,54	20,46	20,42	20,58	20,54	20,44	20,48	20,51	20,53	20,57	20,53	20,57	20,55	20,49	20,50	20,57	20,50	20,53	20,60	20,57	20,56	20,51	20,58	20,56	20,51	20,56	20,52	20,46	20,49	20,51	20,51	20,50	20,52	20,55	20,52	20,45	20,52	20,56	20,58	20,57	20,54	20,60	20,49	20,54	20,54	20,53	20,47	20,53	20,59	20,52	20,55	20,60	20,58	20,65	20,56	20,58	20,62	20,62	20,69	20,62	20,58	20,50	20,61	20,62	20,60	20,57	20,55	20,60	20,61	20,63	20,66	20,58	20,58	20,65	20,61	20,67	20,69	20,60	20,61	20,61	20,65	20,67	20,63	20,73	20,66	20,64	20,67	20,78	20,83	20,77	20,72	20,71	20,73	20,76	20,73	20,64	20,69	20,70	20,75	20,79	20,75	20,77	20,80	20,82	20,85	20,79	20,70	20,72	20,76	20,74	20,77	20,74	20,81	20,85	20,75	20,77	20,90	20,85	20,81	20,85	20,74	20,73	20,77	20,88	20,78	20,82	20,79	20,80	20,86	20,86	20,74	20,83	20,83	20,88	20,88	20,78	20,80	20,91	20,85	20,86	20,88	20,86	20,91	20,84	20,78	20,85	20,81	20,79	20,84	20,87	20,87	20,85	20,90	20,89	20,87	20,87	20,75	20,78	20,82	20,83	20,83	20,91	20,94	20,88	20,93	20,89	20,93	20,84	20,84	20,82	20,85	20,86	20,89	20,91	20,89	20,94	20,92	20,88	20,82	20,83	20,85	20,88	20,88	20,88	20,92	20,89	20,89	20,86	20,94	20,94	20,99	20,88	20,91	20,96	20,95	20,94	20,85	20,90	20,92	20,84	20,87	20,86	20,86	20,93	20,99	20,93	20,89	20,88	20,91	20,87	20,87	20,98	20,91	20,87	20,93	20,85	20,86	20,85	20,90	20,79	20,81	20,89	20,87	20,90	20,88	20,78	20,91	20,88	20,86	20,86	20,94	20,91	20,90	20,90	20,84	20,89	20,86	20,80	20,82	20,89	20,86	20,93	20,94	20,87	20,80	20,82	20,86	20,81	20,75	20,83	20,88	20,79	20,76	20,79	20,82	20,83	20,87	20,85	20,79	20,79	20,82	20,80	20,80	20,78	20,77	20,82	20,77	20,81	20,88	20,89	20,93	20,83	20,87	20,89	20,90	20,86	20,91	20,94	20,86	20,83	20,72	20,81	20,81	20,82	20,80	20,78	20,72	20,77	20,79	20,79	20,76	20,82	20,84	20,84	20,79	20,75	20,68	20,67	20,66	20,71	20,70	20,61	20,61	20,53	20,57	20,60	20,56	20,59	20,61	20,55	20,55	20,54	20,55	20,58	20,51	20,54	20,55	20,55	20,60	20,53	20,56	20,63	20,58	20,53	20,54	20,59	20,54	20,52	20,56	20,51	20,52	20,58	20,54	20,47	20,51	20,54	20,53	20,52	20,60	20,55	20,55	20,51	20,50	20,43	20,48	20,55	20,50	20,50	20,51	20,52	20,59	20,51	20,54	20,54	20,46	20,50	20,61	20,53	20,49	20,56	20,47	20,45	20,51	20,50	20,50	20,51	20,50	20,54	20,55	20,54	20,57	20,49	20,47	20,50	20,54	20,44	20,43	20,42	20,43	20,51	20,55	20,49	20,48	20,49	20,44	20,42	20,51	20,50	20,54	20,50	20,42	20,40	20,42	20,42	20,42	20,45	20,46	20,45	20,42	20,40	20,42	20,46	20,45	20,38	20,39	20,47	20,45	20,50	20,54	20,54	20,51	20,50	20,49	20,50	20,41	20,35	20,49	20,58	20,47	20,48	20,37	20,36	20,45	20,40	20,44	20,37	20,39	20,41	20,43	20,43	20,47	20,55	20,43	20,46	20,49	20,54	20,57	20,59	20,44	20,44	20,42	20,42	20,44	20,55	20,58	20,42	20,43	20,55	20,47	20,53	20,53	20,47	20,38	20,34	20,41	20,41	20,42	20,44	20,34	20,44	20,44	20,35	20,43	20,43	20,45	20,40	20,50	20,45	20,35	20,36	20,40	20,50	20,40	20,36	20,38	20,37	20,33	20,47	20,42	20,45	20,41	20,47	20,42	20,44	20,42	20,35	20,48	20,41	20,49	20,55	20,41	20,45	20,41	20,38	20,44	20,43	20,43	20,47	20,42	20,34	20,36	20,38	20,49	20,47	
20,48	20,40	20,50	20,42	20,47	20,37	20,40	20,50	20,41	20,39	20,43	20,44	20,38	20,37	20,36	20,42	20,52	20,46	20,40	20,38	20,46	20,48	20,43	20,35	20,43	20,48	20,46	20,51	20,45	20,37	20,36	20,42	20,47	20,42	20,40	20,41	20,51	20,45	20,49	20,42	20,44	20,49	20,38	20,41	20,50	20,45	20,39	20,39	20,47	20,42	20,43	20,37	20,42	20,47	20,55	20,44	20,48	20,43	20,42	20,50	20,48	20,43	20,52	20,54	20,43	20,38	20,42	20,40	20,43	20,48	20,40	20,42	20,52	20,46	20,50	20,54	20,48	20,45	20,52	20,58	20,52	20,37	20,45	20,50	20,46	20,41	20,44	20,56	20,51	20,50	20,53	20,56	20,53	20,58	20,43	20,46	20,54	20,51	20,49	20,43	20,42	20,49	20,53	20,53	20,49	20,47	20,50	20,48	20,46	20,45	20,42	20,53	20,48	20,47	20,49	20,55	20,46	20,43	20,52	20,51	20,55	20,47	20,49	20,62	20,57	20,47	20,45	20,53	20,55	20,55	20,47	20,41	20,47	20,44	20,51	20,54	20,54	20,56	20,41	20,53	20,55	20,48	20,47	20,50	20,50	20,51	20,50	20,53	20,55	20,55	20,51	20,59	20,57	20,52	20,55	20,55	20,51	20,54	20,61	20,47	20,48	20,54	20,46	20,49	20,60	20,56	20,48	20,50	20,50	20,46	20,52	20,48	20,56	20,60	20,55	20,54	20,56	20,53	20,51	20,51	20,54	20,60	20,58	20,57	20,55	20,51	20,56	20,56	20,55	20,53	20,58	20,53	20,61	20,66	20,71	20,63	20,60	20,54	20,59	20,63	20,61	20,68	20,68	20,68	20,66	20,67	20,69	20,62	20,57	20,58	20,56	20,65	20,72	20,66	20,69	20,67	20,65	20,66	20,64	20,73	20,79	20,67	20,66	20,72	20,78	20,78	20,76	20,72	20,73	20,77	20,80	20,71	20,61	20,71	20,77	20,82	20,75	20,78	20,80	20,81	20,89	20,84	20,75	20,73	20,76	20,79	20,81	20,80	20,83	20,82	20,74	20,85	20,88	20,84	20,88	20,89	20,81	20,76	20,80	20,82	20,81	20,85	20,92	20,85	20,87	20,86	20,81	20,81	20,84	20,88	20,90	20,83	20,78	20,88	20,88	20,94	20,94	20,91	20,92	20,86	20,86	20,92	20,91	20,87	20,84	20,89	20,91	20,91	20,93	20,91	20,95	20,91	20,83	20,83	20,93	20,94	20,91	20,93	20,87	20,92	20,94	20,95	20,92	20,93	20,88	20,84	20,82	20,90	20,87	20,87	20,91	20,90	20,87	20,92	20,90	20,86	20,85	20,90	20,89	20,93	20,98	20,94	20,92	20,94	20,97	20,98	21,02	21,00	20,95	20,99	20,99	20,97	20,93	20,89	21,00	20,96	20,89	20,94	20,95	20,92	21,02	21,00	20,92	20,98	20,99	20,88	20,85	20,97	20,98	20,94	20,93	20,90	20,93	20,79	20,82	20,87	20,91	20,91	20,84	20,90	20,85	20,82	20,88	20,91	20,89	20,91	20,88	20,95	20,98	20,90	20,87	20,91	20,89	20,86	20,80	20,83	20,89	20,92	20,86	20,85	20,90	20,82	20,88	20,82	20,81	20,86	20,88	20,81	20,88	20,99	20,95	20,85	20,88	20,90	20,79	20,81	20,86	20,91	20,79	20,83	20,93	20,93	20,90	20,88	21,04	21,02	20,96	20,91	20,92	20,99	20,96	20,92	20,96	20,95	20,88	20,92	20,84	20,87	20,91	20,88	20,84	20,89	20,83	20,92	20,86	20,83	20,86	20,82	20,86	20,88	20,79	20,82	20,72	20,76	20,71	20,70	20,73	20,65	20,64	20,55	20,51	20,56	20,51	20,60	20,64	20,55	20,52	20,56	20,55	20,52	20,53	20,56	20,64	20,61	20,54	20,54	20,62	20,63	20,59	20,58	20,62	20,59	20,52	20,48	20,48	20,52	20,49	20,56	20,54	20,47	20,48	20,56	20,54	20,50	20,51	20,50	20,61	20,62	20,49	20,44	20,45	20,61	20,54	20,54	20,53	20,47	20,59	20,53	20,45	20,52	20,52	20,50	20,50	20,48	20,49	20,48	20,47	20,45	20,56	20,55	20,48	20,47	20,49	20,49	20,57	20,55	20,52	20,41	20,43	20,46	20,47	20,42	20,42	20,50	20,51	20,43	20,49	20,46	20,52	20,52	20,43	20,42	20,45	20,44	20,49	20,50	20,46	20,41	20,40	20,48	20,51	20,45	20,48	20,41	20,38	20,41	20,42	20,48	20,51	20,39	20,46	20,52	20,47	20,46	20,50	20,54	20,51	20,57	20,55	20,50	20,48	20,43	20,47	20,55	20,43	20,49	20,47	20,42	20,39	20,41	20,46	20,44	20,46	20,43	20,47	20,47	20,41	20,41	20,40	20,50	20,46	20,52	20,54	20,52	20,41	20,38	20,44	20,49	20,46	20,53	20,58	20,44	20,42	20,46	20,49	20,49	20,46	20,45	20,42	20,43	20,45	20,47	20,48	20,43	20,43	20,41	20,48	20,40	20,46	20,49	20,48	20,44	20,46	20,48	20,38	20,35	20,43	20,45	20,41	20,40	20,39	20,42	20,32	20,44	20,43	20,41	20,46	20,39	20,41	20,45	20,40	20,38	20,47	20,42	20,46	20,59	20,43	20,40	20,44	20,44	20,42	20,41	20,43	20,42	20,47	20,37	20,31	20,40	20,43	20,40	
20,43	20,43	20,35	20,43	20,49	20,50	20,49	20,42	20,39	20,46	20,42	20,43	20,37	20,38	20,35	20,43	20,55	20,49	20,36	20,40	20,43	20,49	20,54	20,44	20,43	20,46	20,44	20,44	20,46	20,37	20,43	20,44	20,44	20,35	20,30	20,38	20,47	20,48	20,50	20,50	20,44	20,51	20,38	20,39	20,43	20,40	20,35	20,41	20,38	20,32	20,36	20,42	20,44	20,49	20,51	20,53	20,54	20,53	20,52	20,48	20,44	20,51	20,47	20,47	20,41	20,48	20,45	20,44	20,46	20,51	20,46	20,44	20,48	20,49	20,48	20,56	20,51	20,44	20,43	20,53	20,55	20,40	20,46	20,50	20,47	20,49	20,48	20,54	20,54	20,49	20,55	20,61	20,50	20,54	20,48	20,49	20,53	20,51	20,50	20,48	20,47	20,49	20,53	20,48	20,46	20,41	20,45	20,44	20,45	20,47	20,43	20,53	20,56	20,54	20,53	20,49	20,46	20,53	20,54	20,52	20,56	20,52	20,53	20,59	20,62	20,55	20,58	20,59	20,55	20,53	20,49	20,48	20,51	20,56	20,51	20,60	20,56	20,52	20,48	20,48	20,51	20,46	20,45	20,59	20,51	20,51	20,53	20,46	20,52	20,50	20,55	20,60	20,64	20,53	20,49	20,59	20,56	20,54	20,54	20,42	20,44	20,53	20,51	20,50	20,64	20,50	20,40	20,49	20,54	20,55	20,53	20,50	20,51	20,63	20,65	20,61	20,58	20,51	20,52	20,57	20,50	20,52	20,55	20,52	20,53	20,48	20,55	20,65	20,61	20,57	20,49	20,53	20,57	20,66	20,63	20,67	20,64	20,65	20,70	20,67	20,65	20,69	20,62	20,58	20,66	20,67	20,68	20,66	20,66	20,55	20,63	20,69	20,76	20,69	20,68	20,72	20,68	20,65	20,64	20,81	20,78	20,64	20,64	20,69	20,75	20,78	20,80	20,79	20,74	20,80	20,80	20,80	20,77	20,73	20,85	20,86	20,81	20,79	20,77	20,81	20,89	20,87	20,81	20,81	20,82	20,83	20,83	20,87	20,88	20,89	20,75	20,90	20,91	20,85	20,90	20,95	20,91	20,88	20,83	20,88	20,92	20,92	20,91	20,91	20,87	20,84	20,82	20,87	20,89	20,84	20,91	20,91	20,85	20,88	20,89	20,96	21,05	20,94	20,94	20,93	20,92	20,96	20,95	20,93	20,98	20,90	20,94	20,91	21,03	20,94	20,95	20,99	20,92	20,96	20,98	20,97	20,94	20,99	20,97	20,93	21,03	20,92	20,92	20,99	20,97	20,95	20,93	20,88	20,91	20,91	20,94	20,90	20,88	21,00	21,04	20,98	20,98	20,99	20,93	20,97	21,05	20,97	20,99	21,00	21,03	21,07	21,09	21,05	21,09	21,10	20,99	21,03	21,00	20,97	20,93	21,05	21,03	21,00	21,06	21,04	21,07	21,11	21,04	21,02	21,08	20,97	20,94	21,00	21,02	21,00	20,99	20,94	20,99	20,92	20,80	20,87	20,92	20,96	20,93	20,95	20,97	20,85	20,95	20,97	20,99	21,00	21,01	21,00	21,00	21,01	20,90	20,97	21,01	21,05	21,01	20,96	20,93	20,99	20,95	20,87	20,91	20,85	20,90	20,88	20,92	20,96	20,93	20,87	21,00	21,06	21,00	20,95	21,01	20,96	20,88	20,90	20,88	21,02	20,91	20,91	20,95	20,95	20,99	21,01	21,10	21,07	21,04	20,95	20,98	21,05	21,02	20,98	20,99	20,97	20,92	20,92	20,90	20,95	21,02	20,95	20,95	20,91	20,93	20,98	21,00	20,85	20,94	20,92	20,87	20,84	20,80	20,82	20,83	20,78	20,74	20,72	20,70	20,62	20,71	20,63	20,53	20,53	20,48	20,61	20,64	20,60	20,55	20,53	20,50	20,62	20,60	20,58	20,62	20,63	20,54	20,46	20,64	20,62	20,56	20,59	20,58	20,61	20,60	20,61	20,52	20,58	20,54	20,53	20,52	20,44	20,43	20,50	20,56	20,51	20,51	20,53	20,56	20,53	20,48	20,39	20,45	20,56	20,52	20,49	20,54	20,50	20,56	20,57	20,49	20,48	20,50	20,47	20,43	20,42	20,46	20,55	20,50	20,51	20,50	20,52	20,50	20,51	20,53	20,48	20,51	20,59	20,55	20,42	20,44	20,52	20,44	20,41	20,48	20,58	20,53	20,48	20,47	20,48	20,48	20,51	20,48	20,46	20,55	20,49	20,50	20,49	20,47	20,47	20,45	20,46	20,47	20,46	20,54	20,48	20,36	20,47	20,45	20,45	20,52	20,44	20,44	20,51	20,51	20,46	20,58	20,49	20,52	20,51	20,47	20,47	20,48	20,47	20,46	20,45	20,42	20,49	20,51	20,52	20,46	20,44	20,49	20,50	20,50	20,46	20,47	20,47	20,39	20,36	20,36	20,55	20,52	20,47	20,51	20,44	20,42	20,42	20,48	20,54	20,53	20,47	20,41	20,43	20,46	20,52	20,46	20,41	20,41	20,40	20,46	20,44	20,45	20,50	20,45	20,45	20,39	20,41	20,47	20,44	20,48	20,50	20,41	20,41	20,43	20,45	20,40	20,38	20,51	20,46	20,33	20,38	20,42	20,47	20,55	20,46	20,61	20,41	20,46	20,40	20,41	20,40	20,41	20,43	20,45	20,45	20,52	20,45	20,47	20,35	20,36	20,48	20,46	20,39	20,38	20,43	20,47	20,43	20,35	20,42	20,41	20,38	
20,45	20,37	20,39	20,37	20,40	20,41	20,48	20,32	20,34	20,46	20,42	20,40	20,35	20,40	20,37	20,50	20,46	20,38	20,38	20,45	20,41	20,40	20,54	20,44	20,40	20,44	20,37	20,42	20,41	20,35	20,44	20,48	20,33	20,38	20,44	20,43	20,49	20,38	20,40	20,37	20,40	20,47	20,42	20,38	20,45	20,42	20,44	20,45	20,39	20,36	20,34	20,52	20,49	20,49	20,47	20,45	20,51	20,55	20,58	20,50	20,46	20,50	20,45	20,40	20,38	20,48	20,54	20,43	20,45	20,46	20,50	20,50	20,44	20,45	20,44	20,46	20,48	20,48	20,42	20,43	20,51	20,45	20,40	20,45	20,47	20,46	20,48	20,53	20,51	20,47	20,53	20,47	20,44	20,50	20,41	20,41	20,47	20,40	20,42	20,48	20,50	20,45	20,48	20,48	20,50	20,49	20,51	20,40	20,42	20,49	20,56	20,54	20,54	20,53	20,54	20,49	20,43	20,53	20,51	20,40	20,43	20,49	20,58	20,61	20,52	20,56	20,50	20,53	20,57	20,49	20,51	20,52	20,47	20,46	20,54	20,59	20,67	20,50	20,44	20,53	20,58	20,51	20,52	20,51	20,50	20,53	20,55	20,48	20,48	20,49	20,47	20,58	20,50	20,51	20,51	20,60	20,59	20,52	20,50	20,49	20,45	20,52	20,54	20,54	20,61	20,51	20,42	20,45	20,49	20,59	20,60	20,48	20,57	20,60	20,65	20,60	20,55	20,56	20,55	20,56	20,50	20,51	20,53	20,55	20,56	20,49	20,56	20,60	20,56	20,55	20,50	20,52	20,59	20,64	20,62	20,63	20,67	20,64	20,69	20,71	20,64	20,58	20,61	20,62	20,67	20,65	20,66	20,72	20,77	20,71	20,71	20,72	20,82	20,73	20,67	20,76	20,80	20,76	20,66	20,81	20,81	20,62	20,75	20,78	20,81	20,77	20,79	20,81	20,83	20,91	20,92	20,84	20,88	20,86	20,90	20,88	20,84	20,84	20,88	20,84	20,89	20,89	20,85	20,93	20,89	20,88	20,88	20,89	20,92	20,99	20,90	20,92	20,96	20,87	20,92	21,02	20,98	20,98	20,94	20,97	20,93	20,96	20,98	20,93	20,95	20,94	20,93	20,96	20,92	20,89	20,96	21,00	21,02	21,01	20,96	21,03	21,09	21,02	20,94	21,02	20,96	21,03	21,03	20,94	21,01	21,03	20,97	20,99	21,06	21,04	21,00	21,06	21,02	21,07	21,06	21,00	21,01	21,06	21,02	20,96	21,01	21,02	20,99	21,08	21,03	21,04	21,09	21,02	20,99	21,06	21,03	21,08	21,09	21,06	21,10	21,08	21,08	21,11	21,07	21,09	21,13	21,15	21,17	21,10	21,14	21,20	21,33	21,23	21,30	21,31	21,26	21,23	21,18	21,18	21,12	21,14	21,13	21,10	21,15	21,21	21,26	21,19	21,21	21,16	21,13	21,12	21,02	21,03	21,05	21,02	21,13	21,09	21,10	21,14	21,07	21,00	21,06	21,03	21,09	21,12	21,11	21,11	21,09	21,12	21,07	21,18	21,18	21,10	21,13	21,10	21,14	21,20	21,17	21,17	21,09	21,11	21,14	21,13	21,15	21,06	21,06	21,09	21,15	21,14	21,08	21,13	21,06	21,07	21,17	21,13	21,08	21,11	21,13	21,12	20,99	21,05	21,07	21,09	21,10	21,10	21,11	21,08	21,15	21,22	21,16	21,16	21,16	21,09	21,12	21,17	21,14	21,10	21,10	21,08	21,05	20,98	20,96	21,04	21,04	20,99	21,04	21,06	21,00	21,08	21,08	21,00	21,08	21,02	20,90	20,87	20,78	20,76	20,77	20,84	20,83	20,80	20,70	20,61	20,64	20,64	20,57	20,57	20,51	20,57	20,59	20,55	20,53	20,51	20,46	20,47	20,58	20,53	20,61	20,67	20,58	20,54	20,61	20,63	20,55	20,63	20,60	20,61	20,62	20,59	20,60	20,56	20,53	20,52	20,48	20,47	20,53	20,51	20,51	20,50	20,54	20,60	20,51	20,43	20,53	20,44	20,49	20,55	20,52	20,57	20,58	20,51	20,53	20,49	20,50	20,56	20,52	20,50	20,52	20,47	20,44	20,55	20,58	20,57	20,54	20,50	20,54	20,51	20,51	20,52	20,52	20,57	20,63	20,49	20,39	20,53	20,45	20,41	20,43	20,51	20,51	20,44	20,47	20,45	20,49	20,51	20,47	20,40	20,44	20,48	20,47	20,44	20,49	20,43	20,49	20,46	20,47	20,37	20,47	20,58	20,38	20,45	20,47	20,47	20,40	20,39	20,47	20,54	20,56	20,47	20,51	20,53	20,44	20,43	20,48	20,47	20,45	20,44	20,49	20,50	20,46	20,52	20,43	20,40	20,40	20,42	20,43	20,48	20,53	20,44	20,39	20,39	20,38	20,36	20,41	20,55	20,47	20,42	20,42	20,46	20,54	20,45	20,54	20,48	20,45	20,41	20,43	20,44	20,41	20,43	20,40	20,41	20,43	20,40	20,41	20,42	20,42	20,44	20,43	20,41	20,43	20,43	20,40	20,40	20,47	20,54	20,40	20,34	20,34	20,45	20,42	20,43	20,49	20,49	20,39	20,37	20,36	20,41	20,49	20,49	20,42	20,46	20,39	20,44	20,34	20,34	20,40	20,46	20,41	20,38	20,56	20,44	20,40	20,43	20,36	20,41	20,44	20,42	20,40	20,43	20,37	20,43	20,39	20,42	20,36	20,31	
20,43	20,38	20,31	20,42	20,35	20,33	20,35	20,42	20,39	20,40	20,33	20,36	20,43	20,37	20,33	20,46	20,41	20,42	20,41	20,47	20,46	20,38	20,50	20,54	20,47	20,43	20,37	20,47	20,44	20,30	20,38	20,51	20,43	20,39	20,39	20,44	20,52	20,37	20,37	20,46	20,38	20,41	20,36	20,33	20,42	20,50	20,42	20,39	20,38	20,37	20,44	20,51	20,45	20,41	20,47	20,43	20,47	20,57	20,58	20,51	20,49	20,50	20,51	20,41	20,45	20,48	20,46	20,51	20,45	20,49	20,41	20,45	20,49	20,45	20,44	20,42	20,44	20,54	20,47	20,45	20,48	20,47	20,45	20,42	20,40	20,45	20,47	20,53	20,55	20,44	20,42	20,43	20,46	20,54	20,52	20,47	20,48	20,41	20,41	20,44	20,52	20,53	20,45	20,40	20,42	20,57	20,58	20,45	20,47	20,46	20,47	20,48	20,56	20,55	20,49	20,49	20,43	20,51	20,52	20,37	20,51	20,49	20,53	20,59	20,50	20,45	20,51	20,48	20,47	20,50	20,54	20,50	20,47	20,41	20,48	20,57	20,61	20,52	20,45	20,50	20,57	20,48	20,51	20,58	20,59	20,59	20,51	20,51	20,54	20,52	20,50	20,51	20,49	20,56	20,58	20,57	20,58	20,42	20,47	20,53	20,46	20,53	20,57	20,55	20,57	20,56	20,54	20,48	20,48	20,49	20,54	20,45	20,52	20,55	20,54	20,53	20,53	20,52	20,54	20,47	20,52	20,55	20,60	20,57	20,60	20,57	20,55	20,60	20,53	20,53	20,55	20,54	20,62	20,63	20,67	20,67	20,66	20,64	20,66	20,57	20,64	20,66	20,64	20,72	20,66	20,66	20,69	20,75	20,77	20,73	20,73	20,78	20,84	20,80	20,76	20,80	20,88	20,85	20,78	20,84	20,93	20,82	20,80	20,85	20,83	20,84	20,86	20,79	20,87	20,91	20,90	20,90	20,95	20,96	20,94	21,00	20,90	20,87	20,93	20,92	20,93	20,98	20,91	20,97	20,96	20,97	21,00	20,95	20,99	21,03	20,97	20,97	20,97	20,96	21,06	21,16	21,08	21,05	21,07	21,14	21,05	21,01	21,04	21,06	21,09	21,10	21,11	21,12	21,03	21,07	21,16	21,10	21,10	21,21	21,15	21,12	21,14	21,13	21,12	21,12	21,12	21,22	21,21	21,08	21,13	21,16	21,11	21,11	21,16	21,16	21,18	21,20	21,17	21,18	21,17	21,07	21,16	21,32	21,27	21,18	21,17	21,15	21,18	21,24	21,25	21,17	21,17	21,26	21,22	21,21	21,18	21,26	21,36	21,30	21,25	21,30	21,29	21,31	21,33	21,30	21,30	21,27	21,35	21,38	21,48	21,59	21,74	21,73	21,69	21,67	21,64	21,63	21,55	21,53	21,50	21,36	21,38	21,38	21,42	21,43	21,60	21,60	21,51	21,48	21,45	21,37	21,35	21,38	21,39	21,41	21,44	21,36	21,34	21,40	21,37	21,37	21,42	21,40	21,41	21,43	21,47	21,43	21,43	21,46	21,48	21,52	21,51	21,43	21,49	21,45	21,39	21,52	21,44	21,36	21,32	21,41	21,40	21,42	21,37	21,36	21,44	21,50	21,49	21,44	21,35	21,45	21,43	21,39	21,48	21,46	21,46	21,44	21,36	21,29	21,34	21,37	21,34	21,36	21,34	21,32	21,40	21,39	21,39	21,45	21,42	21,37	21,38	21,27	21,36	21,37	21,27	21,23	21,26	21,26	21,21	21,25	21,25	21,18	21,19	21,27	21,29	21,32	21,24	21,22	21,20	21,18	21,19	21,09	21,08	21,02	20,96	20,79	20,78	20,84	20,83	20,76	20,68	20,60	20,54	20,54	20,58	20,58	20,54	20,51	20,51	20,60	20,59	20,54	20,47	20,47	20,52	20,52	20,51	20,60	20,58	20,52	20,65	20,66	20,62	20,59	20,60	20,51	20,58	20,57	20,61	20,55	20,50	20,47	20,51	20,54	20,57	20,53	20,50	20,54	20,46	20,62	20,59	20,48	20,58	20,54	20,51	20,67	20,58	20,50	20,51	20,49	20,59	20,52	20,48	20,50	20,43	20,45	20,50	20,48	20,50	20,53	20,56	20,49	20,51	20,47	20,52	20,48	20,49	20,47	20,51	20,61	20,56	20,44	20,42	20,50	20,49	20,37	20,37	20,37	20,45	20,51	20,48	20,45	20,47	20,52	20,46	20,47	20,45	20,48	20,48	20,36	20,45	20,44	20,48	20,44	20,41	20,34	20,42	20,47	20,39	20,38	20,43	20,44	20,39	20,32	20,47	20,51	20,51	20,46	20,44	20,49	20,50	20,48	20,53	20,56	20,48	20,43	20,47	20,54	20,46	20,47	20,32	20,36	20,45	20,48	20,39	20,45	20,56	20,48	20,43	20,35	20,34	20,33	20,39	20,41	20,48	20,43	20,42	20,47	20,54	20,45	20,45	20,48	20,45	20,42	20,46	20,45	20,44	20,46	20,43	20,43	20,48	20,50	20,36	20,47	20,45	20,42	20,39	20,45	20,50	20,52	20,49	20,37	20,47	20,52	20,42	20,34	20,39	20,45	20,43	20,38	20,42	20,40	20,44	20,48	20,47	20,46	20,39	20,45	20,50	20,42	20,37	20,42	20,35	20,37	20,30	20,32	20,42	20,33	20,42	20,40	20,37	20,39	20,32	20,29	20,33	20,40	20,42	20,28	20,27	20,38	20,41	20,41	20,38	20,34	
20,36	20,31	20,36	20,41	20,36	20,28	20,37	20,39	20,47	20,35	20,30	20,33	20,44	20,43	20,45	20,50	20,44	20,43	20,50	20,49	20,46	20,44	20,37	20,37	20,45	20,48	20,38	20,46	20,36	20,29	20,43	20,52	20,51	20,42	20,29	20,34	20,52	20,51	20,41	20,48	20,40	20,30	20,37	20,40	20,43	20,42	20,37	20,35	20,37	20,36	20,47	20,44	20,42	20,46	20,49	20,48	20,51	20,56	20,48	20,46	20,51	20,50	20,50	20,49	20,44	20,51	20,40	20,43	20,42	20,48	20,39	20,37	20,45	20,48	20,47	20,42	20,49	20,56	20,51	20,49	20,51	20,40	20,40	20,47	20,46	20,55	20,53	20,47	20,52	20,49	20,49	20,43	20,58	20,60	20,49	20,47	20,50	20,46	20,53	20,45	20,50	20,56	20,50	20,43	20,46	20,55	20,53	20,49	20,51	20,50	20,36	20,40	20,52	20,55	20,52	20,47	20,44	20,37	20,55	20,41	20,48	20,58	20,51	20,49	20,53	20,55	20,54	20,56	20,50	20,48	20,45	20,45	20,47	20,48	20,49	20,55	20,62	20,61	20,52	20,50	20,46	20,39	20,42	20,50	20,58	20,62	20,54	20,49	20,50	20,49	20,53	20,52	20,49	20,57	20,59	20,63	20,56	20,54	20,48	20,47	20,44	20,57	20,59	20,57	20,54	20,53	20,58	20,50	20,51	20,50	20,52	20,54	20,48	20,52	20,54	20,48	20,48	20,58	20,56	20,48	20,48	20,52	20,57	20,59	20,51	20,55	20,55	20,60	20,59	20,61	20,58	20,57	20,57	20,65	20,69	20,68	20,62	20,59	20,75	20,66	20,63	20,73	20,71	20,76	20,72	20,76	20,83	20,82	20,86	20,88	20,85	20,85	20,86	20,87	20,88	21,00	21,03	21,01	21,01	21,09	21,12	21,06	21,02	20,99	20,96	21,02	20,99	21,05	21,01	21,06	21,06	21,08	21,09	21,08	21,10	21,18	21,14	21,10	21,12	21,10	21,16	21,18	21,14	21,14	21,13	21,21	21,25	21,20	21,27	21,31	21,26	21,26	21,30	21,24	21,33	21,31	21,30	21,32	21,29	21,36	21,35	21,33	21,36	21,35	21,43	21,34	21,33	21,40	21,40	21,42	21,43	21,44	21,42	21,48	21,43	21,45	21,42	21,44	21,41	21,49	21,44	21,54	21,58	21,42	21,46	21,56	21,46	21,48	21,58	21,48	21,42	21,53	21,53	21,54	21,59	21,46	21,07	21,68	21,61	21,59	21,63	21,59	21,59	21,56	21,63	21,61	21,56	21,66	21,71	21,69	21,57	21,58	21,69	21,73	21,69	21,71	21,73	21,74	21,76	21,67	21,69	21,65	21,72	21,81	21,92	22,00	22,19	22,19	22,12	22,11	22,15	22,12	22,04	22,02	22,00	21,89	21,87	21,88	21,83	21,96	22,08	22,08	22,05	22,06	21,97	21,89	21,90	21,94	21,90	21,91	21,94	21,94	21,93	21,88	21,83	21,85	21,94	21,99	21,97	21,97	21,97	21,99	22,01	21,93	21,93	22,02	21,99	21,98	22,01	21,94	21,94	22,02	21,96	21,93	21,88	21,92	22,00	21,99	21,98	21,80	21,91	21,98	21,90	21,90	21,85	21,90	21,85	21,86	21,93	21,99	21,94	21,88	21,91	21,78	21,82	21,77	21,75	21,75	21,76	21,66	21,66	21,65	21,66	21,65	21,66	21,67	21,63	21,57	21,62	21,61	21,50	21,47	21,48	21,43	21,48	21,50	21,44	21,37	21,40	21,42	21,42	21,50	21,37	21,34	21,39	21,39	21,30	21,22	21,26	21,15	21,10	21,00	20,84	20,87	20,88	20,79	20,74	20,76	20,63	20,54	20,60	20,63	20,58	20,51	20,52	20,53	20,65	20,66	20,54	20,57	20,60	20,57	20,50	20,55	20,57	20,53	20,55	20,54	20,59	20,55	20,51	20,51	20,57	20,62	20,61	20,60	20,58	20,54	20,53	20,57	20,56	20,57	20,57	20,62	20,50	20,56	20,66	20,55	20,60	20,60	20,53	20,55	20,61	20,48	20,49	20,52	20,58	20,56	20,56	20,51	20,47	20,47	20,56	20,49	20,55	20,59	20,46	20,43	20,43	20,42	20,47	20,44	20,45	20,44	20,50	20,57	20,54	20,41	20,43	20,54	20,52	20,45	20,45	20,44	20,49	20,56	20,50	20,44	20,44	20,43	20,46	20,48	20,56	20,47	20,56	20,49	20,47	20,44	20,44	20,41	20,38	20,40	20,46	20,50	20,40	20,46	20,48	20,48	20,54	20,47	20,49	20,45	20,44	20,47	20,43	20,48	20,55	20,53	20,56	20,57	20,49	20,41	20,48	20,54	20,45	20,46	20,43	20,45	20,51	20,53	20,49	20,44	20,42	20,47	20,41	20,41	20,40	20,35	20,34	20,38	20,41	20,48	20,47	20,49	20,51	20,45	20,44	20,50	20,54	20,52	20,51	20,50	20,55	20,55	20,51	20,36	20,42	20,48	20,47	20,42	20,45	20,47	20,44	20,51	20,53	20,55	20,50	20,45	20,44	20,49	20,45	20,44	20,46	20,52	20,41	20,33	20,47	20,49	20,42	20,37	20,42	20,43	20,39	20,42	20,53	20,39	20,37	20,44	20,42	20,47	20,47	20,34	20,39	20,41	20,47	20,49	20,41	20,33	20,41	20,38	20,34	20,37	20,36	20,29	20,33	20,32	20,31	20,36	20,42	20,40	
20,39	20,37	20,44	20,42	20,36	20,23	20,37	20,39	20,39	20,35	20,34	20,40	20,33	20,39	20,45	20,53	20,45	20,42	20,41	20,50	20,42	20,46	20,41	20,36	20,42	20,49	20,49	20,51	20,39	20,29	20,46	20,48	20,37	20,37	20,39	20,42	20,50	20,46	20,41	20,40	20,39	20,36	20,42	20,45	20,50	20,36	20,35	20,38	20,38	20,32	20,39	20,43	20,41	20,46	20,56	20,55	20,53	20,57	20,44	20,36	20,45	20,50	20,48	20,53	20,48	20,50	20,49	20,38	20,36	20,47	20,48	20,50	20,49	20,51	20,46	20,48	20,49	20,54	20,50	20,54	20,51	20,40	20,48	20,49	20,47	20,56	20,46	20,39	20,45	20,48	20,48	20,42	20,53	20,59	20,51	20,47	20,52	20,41	20,51	20,49	20,45	20,57	20,50	20,41	20,46	20,55	20,53	20,53	20,53	20,55	20,52	20,50	20,50	20,46	20,51	20,48	20,42	20,27	20,46	20,42	20,38	20,49	20,51	20,46	20,55	20,58	20,54	20,57	20,51	20,48	20,43	20,44	20,51	20,51	20,56	20,51	20,57	20,51	20,50	20,46	20,49	20,46	20,39	20,44	20,47	20,54	20,51	20,53	20,54	20,48	20,52	20,53	20,49	20,51	20,56	20,60	20,56	20,56	20,60	20,53	20,47	20,49	20,52	20,46	20,49	20,52	20,57	20,47	20,44	20,53	20,53	20,46	20,50	20,51	20,50	20,49	20,52	20,57	20,56	20,53	20,48	20,51	20,58	20,56	20,54	20,51	20,59	20,60	20,59	20,64	20,64	20,60	20,62	20,63	20,69	20,60	20,66	20,65	20,72	20,75	20,72	20,80	20,68	20,84	20,89	20,90	20,94	20,96	21,01	21,06	21,16	21,12	21,06	21,09	21,21	21,25	21,34	21,39	21,32	21,48	21,49	21,35	21,34	21,29	21,25	21,32	21,29	21,38	21,41	21,43	21,46	21,53	21,41	21,41	21,50	21,53	21,51	21,46	21,53	21,49	21,57	21,57	21,58	21,55	21,55	21,61	21,69	21,65	21,64	21,63	21,69	21,68	21,72	21,74	21,71	21,71	21,75	21,81	21,81	21,77	21,81	21,78	21,84	21,83	21,82	21,76	21,79	21,91	21,89	21,86	21,85	21,85	21,95	21,94	21,82	21,92	22,02	21,95	21,98	21,96	21,96	21,99	21,99	21,99	21,93	22,02	22,03	21,96	22,06	22,00	21,94	22,05	22,09	22,07	22,12	22,09	22,09	22,11	22,08	22,01	22,03	22,08	22,09	22,02	22,08	22,08	22,09	22,13	22,20	22,25	22,17	22,11	22,19	22,19	22,19	22,20	22,21	22,27	22,28	22,22	22,17	22,15	22,18	22,26	22,32	22,35	22,38	22,43	22,40	22,40	22,46	22,40	22,35	22,31	22,35	22,36	22,33	22,31	22,27	22,40	22,43	22,36	22,31	22,36	22,31	22,30	22,29	22,35	22,31	22,27	22,36	22,37	22,35	22,29	22,30	22,30	22,35	22,37	22,37	22,39	22,40	22,45	22,46	22,36	22,38	22,42	22,39	22,33	22,40	22,34	22,35	22,45	22,40	22,40	22,39	22,33	22,40	22,40	22,48	22,33	22,25	22,20	22,26	22,26	22,26	22,28	22,24	22,12	22,19	22,26	22,18	22,15	22,19	22,18	22,17	22,13	22,08	22,08	22,04	21,99	21,88	21,81	21,84	21,91	21,87	21,89	21,87	21,79	21,84	21,80	21,65	21,60	21,69	21,61	21,64	21,69	21,57	21,49	21,46	21,50	21,45	21,50	21,49	21,40	21,40	21,43	21,37	21,34	21,38	21,32	21,15	21,08	20,96	20,88	20,80	20,82	20,78	20,77	20,77	20,56	20,56	20,61	20,63	20,63	20,60	20,55	20,65	20,70	20,64	20,55	20,63	20,60	20,52	20,58	20,53	20,47	20,51	20,49	20,57	20,59	20,48	20,61	20,68	20,59	20,58	20,53	20,60	20,60	20,58	20,64	20,54	20,55	20,64	20,62	20,55	20,59	20,62	20,60	20,64	20,48	20,54	20,50	20,51	20,51	20,50	20,53	20,55	20,52	20,51	20,47	20,49	20,46	20,50	20,50	20,51	20,55	20,45	20,44	20,48	20,45	20,49	20,50	20,46	20,50	20,47	20,51	20,53	20,53	20,46	20,42	20,55	20,57	20,50	20,50	20,51	20,50	20,54	20,46	20,47	20,43	20,47	20,55	20,58	20,51	20,56	20,50	20,44	20,46	20,45	20,44	20,40	20,44	20,48	20,49	20,35	20,41	20,40	20,36	20,50	20,49	20,50	20,46	20,45	20,41	20,45	20,44	20,47	20,50	20,57	20,55	20,49	20,38	20,46	20,57	20,44	20,47	20,43	20,48	20,46	20,45	20,48	20,52	20,50	20,45	20,46	20,41	20,51	20,52	20,46	20,47	20,45	20,47	20,47	20,39	20,48	20,43	20,43	20,48	20,46	20,42	20,45	20,53	20,61	20,55	20,49	20,36	20,31	20,39	20,43	20,38	20,37	20,50	20,43	20,44	20,47	20,55	20,51	20,47	20,42	20,40	20,48	20,47	20,47	20,50	20,45	20,43	20,47	20,47	20,40	20,37	20,29	20,38	20,41	20,41	20,48	20,40	20,45	20,50	20,42	20,48	20,56	20,45	20,42	20,40	20,38	20,43	20,46	20,40	20,40	20,41	20,29	20,33	20,43	20,47	20,41	20,37	20,32	20,38	20,47	20,44	
20,36	20,41	20,54	20,41	20,31	20,29	20,40	20,34	20,32	20,37	20,32	20,42	20,37	20,38	20,46	20,45	20,40	20,42	20,35	20,42	20,43	20,48	20,46	20,47	20,53	20,54	20,45	20,43	20,32	20,31	20,42	20,47	20,37	20,35	20,41	20,45	20,46	20,49	20,41	20,38	20,37	20,46	20,47	20,52	20,44	20,41	20,37	20,44	20,42	20,37	20,43	20,43	20,45	20,39	20,46	20,46	20,41	20,48	20,47	20,41	20,48	20,49	20,46	20,53	20,52	20,53	20,56	20,45	20,40	20,42	20,48	20,58	20,54	20,55	20,57	20,56	20,60	20,58	20,51	20,49	20,47	20,39	20,50	20,54	20,56	20,58	20,52	20,49	20,49	20,49	20,45	20,48	20,56	20,53	20,46	20,55	20,62	20,52	20,49	20,50	20,49	20,49	20,41	20,44	20,39	20,46	20,55	20,44	20,45	20,49	20,49	20,42	20,46	20,48	20,53	20,54	20,47	20,36	20,46	20,39	20,42	20,51	20,53	20,56	20,58	20,61	20,60	20,59	20,47	20,50	20,50	20,36	20,44	20,49	20,55	20,55	20,48	20,53	20,52	20,45	20,52	20,51	20,49	20,48	20,44	20,47	20,46	20,55	20,62	20,50	20,58	20,57	20,55	20,57	20,55	20,60	20,57	20,55	20,63	20,58	20,50	20,47	20,44	20,45	20,52	20,52	20,51	20,53	20,45	20,50	20,55	20,47	20,51	20,61	20,51	20,49	20,52	20,56	20,59	20,51	20,53	20,57	20,59	20,60	20,63	20,54	20,52	20,60	20,60	20,64	20,57	20,59	20,69	20,67	20,72	20,64	20,71	20,79	20,79	20,80	20,82	20,84	20,85	20,98	21,09	21,09	21,10	21,19	21,28	21,33	21,43	21,47	21,43	21,44	21,54	21,55	21,56	21,59	21,57	21,63	21,74	21,62	21,59	21,66	21,74	21,70	21,72	21,83	21,81	21,87	21,91	21,89	21,88	21,88	21,95	21,99	22,00	21,98	21,92	21,99	22,06	22,09	22,07	22,01	22,00	22,10	22,17	22,10	22,08	22,08	22,08	22,14	22,14	22,21	22,26	22,22	22,20	22,25	22,26	22,23	22,24	22,21	22,25	22,27	22,26	22,22	22,27	22,39	22,34	22,22	22,20	22,28	22,34	22,32	22,24	22,30	22,41	22,39	22,31	22,34	22,28	22,37	22,32	22,31	22,32	22,36	22,30	22,33	22,43	22,39	22,35	22,33	22,46	22,46	22,42	22,44	22,42	22,35	22,39	22,32	22,32	22,38	22,38	22,30	22,34	22,37	22,33	22,34	22,36	22,43	22,46	22,40	22,42	22,41	22,43	22,38	22,45	22,47	22,43	22,41	22,38	22,32	22,36	22,44	22,50	22,51	22,52	22,49	22,51	22,58	22,60	22,63	22,53	22,44	22,51	22,46	22,46	22,54	22,47	22,47	22,47	22,48	22,44	22,48	22,47	22,43	22,50	22,45	22,43	22,46	22,47	22,43	22,47	22,45	22,44	22,44	22,48	22,55	22,51	22,54	22,60	22,56	22,61	22,55	22,52	22,60	22,52	22,44	22,54	22,50	22,51	22,53	22,47	22,45	22,50	22,49	22,47	22,46	22,53	22,49	22,46	22,40	22,39	22,45	22,39	22,36	22,31	22,24	22,26	22,34	22,23	22,27	22,25	22,22	22,25	22,19	22,14	22,18	22,14	22,12	22,09	21,99	21,98	21,98	21,97	22,00	21,95	21,84	21,87	21,88	21,80	21,75	21,77	21,68	21,68	21,66	21,61	21,62	21,53	21,55	21,50	21,51	21,53	21,44	21,38	21,40	21,38	21,37	21,38	21,25	21,08	21,09	21,07	20,95	20,82	20,80	20,77	20,69	20,69	20,58	20,58	20,64	20,65	20,69	20,67	20,58	20,63	20,66	20,54	20,54	20,63	20,63	20,57	20,63	20,51	20,45	20,54	20,56	20,62	20,60	20,62	20,64	20,65	20,54	20,59	20,53	20,53	20,67	20,62	20,57	20,59	20,55	20,61	20,60	20,52	20,59	20,64	20,60	20,63	20,54	20,53	20,55	20,55	20,59	20,53	20,51	20,49	20,52	20,50	20,44	20,44	20,46	20,43	20,43	20,42	20,56	20,49	20,45	20,52	20,53	20,53	20,57	20,50	20,47	20,46	20,44	20,46	20,46	20,49	20,52	20,53	20,50	20,41	20,47	20,58	20,48	20,52	20,52	20,51	20,59	20,54	20,58	20,57	20,52	20,53	20,51	20,48	20,45	20,52	20,53	20,43	20,40	20,43	20,46	20,36	20,38	20,40	20,42	20,51	20,47	20,44	20,47	20,41	20,42	20,45	20,52	20,52	20,44	20,45	20,45	20,54	20,44	20,34	20,47	20,49	20,53	20,48	20,39	20,43	20,43	20,44	20,53	20,54	20,49	20,42	20,46	20,47	20,49	20,45	20,42	20,48	20,48	20,50	20,49	20,51	20,45	20,41	20,43	20,47	20,42	20,48	20,50	20,56	20,50	20,54	20,46	20,36	20,35	20,42	20,41	20,39	20,38	20,44	20,46	20,46	20,50	20,48	20,49	20,46	20,32	20,45	20,45	20,42	20,50	20,45	20,42	20,51	20,47	20,43	20,41	20,33	20,37	20,46	20,51	20,50	20,41	20,43	20,48	20,45	20,39	20,50	20,40	20,43	20,46	20,36	20,37	20,44	20,42	20,41	20,40	20,39	20,34	20,47	20,53	20,42	20,34	20,38	20,37	20,39	20,43	
20,43	20,30	20,35	20,42	20,43	20,36	20,43	20,45	20,40	20,44	20,44	20,41	20,40	20,39	20,42	20,35	20,40	20,41	20,42	20,39	20,37	20,40	20,53	20,48	20,53	20,54	20,41	20,39	20,30	20,30	20,45	20,50	20,41	20,39	20,39	20,46	20,43	20,44	20,53	20,53	20,46	20,49	20,46	20,41	20,48	20,46	20,42	20,46	20,45	20,45	20,47	20,48	20,41	20,38	20,43	20,55	20,44	20,39	20,42	20,46	20,54	20,54	20,46	20,51	20,50	20,48	20,48	20,48	20,46	20,45	20,44	20,62	20,61	20,62	20,61	20,51	20,45	20,52	20,53	20,47	20,42	20,37	20,43	20,53	20,55	20,54	20,54	20,63	20,54	20,47	20,50	20,45	20,52	20,52	20,47	20,44	20,53	20,57	20,54	20,47	20,48	20,45	20,38	20,42	20,44	20,46	20,48	20,46	20,50	20,49	20,42	20,42	20,48	20,47	20,64	20,60	20,48	20,49	20,55	20,49	20,48	20,52	20,56	20,57	20,53	20,57	20,54	20,52	20,48	20,53	20,52	20,44	20,56	20,56	20,51	20,58	20,57	20,56	20,55	20,53	20,55	20,58	20,50	20,49	20,54	20,56	20,49	20,48	20,57	20,49	20,52	20,60	20,59	20,51	20,53	20,58	20,46	20,57	20,66	20,56	20,47	20,48	20,47	20,45	20,54	20,58	20,55	20,50	20,48	20,59	20,61	20,55	20,49	20,50	20,61	20,62	20,49	20,51	20,58	20,60	20,59	20,55	20,63	20,60	20,63	20,63	20,62	20,62	20,64	20,79	20,68	20,60	20,70	20,71	20,73	20,75	20,77	20,79	20,80	20,89	20,98	20,96	20,98	21,08	21,20	21,32	21,29	21,21	21,37	21,53	21,56	21,59	21,62	21,56	21,66	21,76	21,83	21,80	21,65	21,79	21,81	21,72	21,75	21,86	21,91	21,98	21,98	22,08	22,07	21,99	22,04	22,08	22,04	22,09	22,18	22,23	22,20	22,15	22,13	22,14	22,18	22,25	22,31	22,26	22,18	22,24	22,32	22,31	22,33	22,39	22,36	22,28	22,32	22,36	22,36	22,43	22,37	22,40	22,48	22,40	22,36	22,34	22,38	22,39	22,44	22,43	22,43	22,50	22,47	22,41	22,40	22,48	22,45	22,43	22,40	22,42	22,51	22,47	22,43	22,45	22,38	22,45	22,44	22,41	22,48	22,43	22,40	22,44	22,52	22,44	22,43	22,45	22,44	22,45	22,44	22,43	22,49	22,49	22,52	22,45	22,51	22,55	22,57	22,48	22,46	22,48	22,39	22,47	22,45	22,48	22,51	22,52	22,54	22,51	22,46	22,51	22,55	22,49	22,50	22,45	22,52	22,49	22,52	22,58	22,58	22,57	22,63	22,61	22,57	22,56	22,63	22,64	22,59	22,53	22,57	22,53	22,50	22,54	22,55	22,58	22,57	22,53	22,56	22,53	22,51	22,53	22,45	22,52	22,54	22,62	22,64	22,50	22,58	22,57	22,55	22,54	22,57	22,62	22,60	22,56	22,59	22,59	22,62	22,58	22,58	22,58	22,66	22,59	22,61	22,57	22,55	22,59	22,48	22,48	22,53	22,55	22,54	22,52	22,50	22,54	22,57	22,53	22,57	22,54	22,51	22,48	22,43	22,35	22,39	22,39	22,32	22,39	22,36	22,23	22,32	22,31	22,25	22,22	22,22	22,13	22,13	22,09	21,97	21,97	21,99	22,03	21,96	21,92	21,94	21,91	21,86	21,86	21,85	21,74	21,69	21,69	21,61	21,61	21,53	21,55	21,58	21,56	21,53	21,52	21,50	21,44	21,40	21,41	21,37	21,21	21,01	21,11	21,20	21,14	20,93	20,87	20,86	20,77	20,66	20,66	20,65	20,65	20,60	20,64	20,67	20,60	20,56	20,63	20,59	20,52	20,61	20,59	20,60	20,68	20,54	20,53	20,62	20,56	20,62	20,55	20,60	20,60	20,62	20,62	20,54	20,57	20,59	20,66	20,60	20,53	20,57	20,58	20,53	20,60	20,58	20,58	20,62	20,60	20,64	20,56	20,54	20,52	20,51	20,58	20,54	20,52	20,48	20,45	20,52	20,47	20,51	20,50	20,48	20,41	20,44	20,55	20,57	20,50	20,50	20,50	20,54	20,50	20,48	20,49	20,49	20,62	20,50	20,43	20,46	20,54	20,43	20,53	20,44	20,40	20,50	20,54	20,47	20,48	20,51	20,54	20,53	20,54	20,40	20,41	20,45	20,46	20,43	20,50	20,44	20,55	20,50	20,38	20,49	20,50	20,41	20,45	20,46	20,55	20,55	20,48	20,46	20,51	20,45	20,43	20,43	20,52	20,60	20,43	20,44	20,48	20,52	20,50	20,38	20,36	20,48	20,54	20,47	20,41	20,37	20,41	20,44	20,51	20,54	20,57	20,45	20,48	20,42	20,40	20,39	20,47	20,53	20,52	20,53	20,59	20,59	20,55	20,46	20,45	20,48	20,45	20,41	20,46	20,49	20,46	20,52	20,57	20,44	20,35	20,38	20,43	20,48	20,44	20,41	20,47	20,46	20,49	20,41	20,42	20,58	20,48	20,42	20,48	20,45	20,58	20,40	20,35	20,40	20,41	20,43	20,45	20,38	20,28	20,44	20,56	20,44	20,41	20,37	20,37	20,36	20,41	20,36	20,47	20,45	20,44	20,45	20,44	20,40	20,39	20,39	20,38	20,43	20,46	20,43	20,48	20,47	20,45	20,45	20,39	20,45	20,42	
20,47	20,31	20,30	20,42	20,41	20,36	20,44	20,52	20,44	20,44	20,38	20,34	20,40	20,41	20,35	20,37	20,46	20,49	20,48	20,46	20,42	20,36	20,50	20,43	20,46	20,57	20,43	20,40	20,37	20,40	20,45	20,49	20,42	20,47	20,41	20,40	20,53	20,45	20,55	20,56	20,48	20,44	20,49	20,45	20,48	20,47	20,42	20,40	20,48	20,52	20,46	20,44	20,45	20,43	20,38	20,43	20,48	20,54	20,45	20,44	20,47	20,52	20,45	20,52	20,44	20,42	20,35	20,40	20,46	20,54	20,48	20,61	20,57	20,51	20,50	20,48	20,35	20,38	20,54	20,51	20,47	20,40	20,43	20,49	20,48	20,50	20,53	20,55	20,59	20,45	20,44	20,50	20,57	20,54	20,41	20,42	20,52	20,51	20,55	20,54	20,40	20,42	20,40	20,51	20,45	20,44	20,50	20,51	20,45	20,48	20,46	20,51	20,51	20,35	20,52	20,62	20,54	20,53	20,62	20,50	20,48	20,54	20,62	20,61	20,50	20,53	20,59	20,52	20,48	20,51	20,54	20,47	20,62	20,66	20,51	20,51	20,51	20,52	20,49	20,55	20,53	20,52	20,47	20,51	20,64	20,60	20,49	20,53	20,60	20,59	20,53	20,55	20,54	20,43	20,48	20,54	20,54	20,51	20,52	20,52	20,51	20,52	20,53	20,52	20,57	20,58	20,54	20,57	20,56	20,52	20,63	20,59	20,57	20,57	20,67	20,66	20,55	20,56	20,66	20,64	20,67	20,55	20,55	20,60	20,61	20,64	20,72	20,73	20,65	20,78	20,82	20,71	20,77	20,75	20,74	20,80	20,86	20,88	20,87	20,98	21,12	21,14	21,06	21,19	21,29	21,43	21,49	21,31	21,34	21,47	21,60	21,69	21,73	21,67	21,62	21,68	21,83	21,84	21,78	21,84	21,95	21,87	21,85	21,97	22,02	22,02	22,06	22,11	22,04	22,11	22,15	22,11	22,12	22,13	22,12	22,19	22,27	22,24	22,28	22,28	22,36	22,34	22,34	22,36	22,28	22,28	22,29	22,39	22,48	22,45	22,41	22,39	22,40	22,41	22,38	22,38	22,41	22,49	22,55	22,53	22,43	22,44	22,36	22,37	22,50	22,55	22,52	22,56	22,52	22,46	22,43	22,39	22,44	22,54	22,48	22,52	22,55	22,48	22,47	22,46	22,44	22,46	22,42	22,45	22,52	22,47	22,46	22,53	22,57	22,52	22,49	22,54	22,53	22,49	22,50	22,47	22,47	22,52	22,51	22,44	22,52	22,54	22,55	22,55	22,48	22,49	22,44	22,50	22,54	22,54	22,53	22,58	22,56	22,52	22,50	22,55	22,62	22,64	22,57	22,54	22,60	22,55	22,57	22,54	22,57	22,55	22,60	22,65	22,62	22,63	22,64	22,65	22,59	22,65	22,61	22,53	22,50	22,58	22,59	22,64	22,63	22,56	22,58	22,60	22,59	22,59	22,57	22,56	22,57	22,65	22,60	22,56	22,60	22,55	22,58	22,58	22,72	22,65	22,59	22,63	22,63	22,63	22,65	22,62	22,66	22,66	22,66	22,59	22,66	22,65	22,64	22,62	22,58	22,61	22,61	22,60	22,59	22,61	22,58	22,51	22,55	22,58	22,62	22,53	22,54	22,65	22,54	22,45	22,45	22,48	22,42	22,39	22,41	22,31	22,38	22,41	22,29	22,28	22,21	22,25	22,20	22,14	22,08	22,08	22,04	22,06	22,07	21,95	21,99	22,00	21,91	21,83	21,92	21,84	21,77	21,76	21,69	21,64	21,59	21,62	21,60	21,62	21,53	21,55	21,51	21,48	21,46	21,39	21,23	21,14	21,12	21,17	21,25	21,19	20,99	20,90	20,89	20,79	20,74	20,71	20,67	20,63	20,64	20,63	20,65	20,65	20,66	20,68	20,65	20,58	20,56	20,59	20,58	20,61	20,56	20,57	20,61	20,55	20,51	20,51	20,55	20,58	20,65	20,60	20,54	20,57	20,61	20,60	20,55	20,56	20,59	20,59	20,60	20,64	20,62	20,57	20,53	20,53	20,64	20,54	20,53	20,53	20,54	20,51	20,51	20,53	20,57	20,51	20,48	20,49	20,51	20,48	20,45	20,43	20,45	20,50	20,51	20,42	20,50	20,51	20,56	20,51	20,45	20,52	20,55	20,65	20,58	20,52	20,48	20,48	20,45	20,48	20,50	20,40	20,41	20,49	20,49	20,42	20,46	20,49	20,49	20,48	20,46	20,50	20,49	20,41	20,33	20,33	20,41	20,49	20,52	20,45	20,49	20,52	20,44	20,44	20,47	20,47	20,48	20,51	20,48	20,47	20,47	20,37	20,40	20,54	20,56	20,52	20,45	20,53	20,53	20,50	20,50	20,43	20,42	20,54	20,48	20,41	20,39	20,46	20,48	20,53	20,56	20,53	20,48	20,43	20,40	20,46	20,45	20,49	20,53	20,77	20,54	20,59	20,64	20,56	20,47	20,50	20,49	20,46	20,41	20,43	20,42	20,42	20,49	20,51	20,38	20,38	20,38	20,45	20,53	20,52	20,42	20,44	20,42	20,39	20,39	20,39	20,48	20,50	20,45	20,49	20,50	20,54	20,48	20,33	20,42	20,43	20,42	20,38	20,36	20,30	20,35	20,51	20,39	20,35	20,43	20,32	20,39	20,43	20,44	20,44	20,47	20,37	20,48	20,52	20,38	20,35	20,32	20,33	20,31	20,41	20,43	20,47	20,48	20,39	20,37	20,42	20,41	20,40	
20,48	20,37	20,38	20,44	20,43	20,37	20,36	20,40	20,41	20,41	20,39	20,34	20,50	20,48	20,33	20,43	20,48	20,47	20,50	20,47	20,46	20,48	20,52	20,46	20,38	20,40	20,40	20,37	20,31	20,38	20,46	20,47	20,52	20,47	20,32	20,34	20,45	20,43	20,52	20,42	20,39	20,44	20,49	20,50	20,49	20,39	20,37	20,43	20,50	20,55	20,48	20,44	20,37	20,39	20,36	20,43	20,40	20,49	20,54	20,45	20,34	20,40	20,38	20,39	20,40	20,43	20,35	20,32	20,38	20,45	20,49	20,55	20,54	20,52	20,49	20,49	20,40	20,39	20,46	20,53	20,41	20,39	20,51	20,50	20,49	20,51	20,52	20,49	20,51	20,46	20,40	20,39	20,62	20,61	20,42	20,44	20,57	20,50	20,48	20,47	20,53	20,53	20,50	20,52	20,50	20,50	20,54	20,57	20,43	20,36	20,46	20,50	20,51	20,44	20,45	20,47	20,46	20,52	20,54	20,44	20,48	20,48	20,54	20,59	20,55	20,48	20,57	20,55	20,50	20,52	20,57	20,53	20,63	20,67	20,59	20,55	20,52	20,49	20,45	20,52	20,50	20,53	20,48	20,52	20,59	20,57	20,53	20,56	20,55	20,56	20,60	20,57	20,50	20,44	20,55	20,56	20,61	20,55	20,53	20,54	20,52	20,58	20,48	20,50	20,58	20,48	20,52	20,56	20,58	20,60	20,62	20,58	20,60	20,62	20,55	20,54	20,50	20,58	20,60	20,64	20,62	20,64	20,57	20,61	20,61	20,69	20,76	20,84	20,78	20,83	20,82	20,83	20,83	20,76	20,75	20,78	20,91	20,92	20,90	21,03	21,09	21,17	21,13	21,22	21,39	21,43	21,51	21,41	21,33	21,37	21,53	21,69	21,75	21,68	21,68	21,69	21,70	21,76	21,80	21,89	21,99	21,96	21,94	22,02	22,05	22,06	22,04	22,11	22,06	22,11	22,14	22,10	22,11	22,16	22,17	22,22	22,24	22,29	22,34	22,33	22,40	22,43	22,41	22,41	22,38	22,33	22,34	22,42	22,49	22,51	22,45	22,43	22,41	22,42	22,41	22,42	22,47	22,46	22,51	22,48	22,50	22,44	22,42	22,37	22,47	22,50	22,51	22,57	22,51	22,47	22,49	22,43	22,47	22,57	22,57	22,57	22,57	22,52	22,55	22,52	22,57	22,60	22,47	22,44	22,51	22,56	22,51	22,52	22,63	22,62	22,54	22,54	22,57	22,50	22,62	22,59	22,51	22,55	22,59	22,49	22,53	22,55	22,52	22,58	22,54	22,52	22,54	22,59	22,58	22,64	22,54	22,58	22,59	22,56	22,57	22,59	22,61	22,64	22,62	22,66	22,61	22,55	22,59	22,54	22,54	22,56	22,58	22,60	22,60	22,68	22,65	22,63	22,62	22,62	22,65	22,62	22,61	22,61	22,66	22,70	22,65	22,65	22,57	22,59	22,65	22,66	22,64	22,65	22,65	22,65	22,62	22,57	22,70	22,69	22,59	22,59	22,71	22,71	22,63	22,61	22,64	22,67	22,69	22,63	22,64	22,66	22,66	22,65	22,68	22,70	22,69	22,70	22,63	22,70	22,71	22,62	22,55	22,63	22,64	22,55	22,59	22,62	22,67	22,59	22,54	22,56	22,54	22,40	22,45	22,45	22,50	22,39	22,38	22,32	22,35	22,45	22,33	22,31	22,26	22,29	22,31	22,22	22,08	22,08	22,09	22,00	22,01	21,92	21,95	22,01	21,96	21,85	21,88	21,91	21,88	21,80	21,71	21,63	21,61	21,66	21,65	21,61	21,65	21,64	21,56	21,50	21,47	21,36	21,16	21,19	21,28	21,25	21,21	21,16	20,99	20,87	20,78	20,72	20,71	20,67	20,68	20,64	20,63	20,65	20,65	20,60	20,58	20,57	20,61	20,62	20,54	20,60	20,56	20,55	20,51	20,50	20,55	20,57	20,54	20,54	20,60	20,54	20,52	20,52	20,55	20,62	20,64	20,57	20,52	20,52	20,54	20,56	20,58	20,52	20,56	20,54	20,50	20,43	20,59	20,57	20,52	20,59	20,49	20,49	20,60	20,62	20,61	20,55	20,53	20,51	20,52	20,44	20,41	20,41	20,48	20,45	20,39	20,34	20,45	20,55	20,53	20,45	20,47	20,59	20,52	20,54	20,50	20,48	20,49	20,52	20,48	20,44	20,43	20,43	20,50	20,46	20,47	20,46	20,53	20,54	20,53	20,52	20,51	20,56	20,51	20,43	20,43	20,46	20,40	20,44	20,49	20,50	20,50	20,51	20,43	20,49	20,47	20,44	20,46	20,48	20,43	20,42	20,41	20,44	20,47	20,52	20,57	20,55	20,48	20,45	20,50	20,42	20,47	20,52	20,43	20,45	20,53	20,45	20,46	20,46	20,51	20,45	20,51	20,52	20,44	20,37	20,41	20,51	20,52	20,52	20,49	20,53	20,49	20,47	20,55	20,61	20,49	20,47	20,48	20,43	20,50	20,47	20,46	20,41	20,49	20,47	20,41	20,41	20,36	20,40	20,56	20,52	20,42	20,47	20,48	20,44	20,39	20,43	20,48	20,43	20,47	20,54	20,47	20,45	20,45	20,34	20,39	20,44	20,35	20,36	20,42	20,47	20,35	20,42	20,43	20,39	20,44	20,41	20,44	20,48	20,41	20,41	20,37	20,44	20,53	20,47	20,44	20,37	20,31	20,35	20,34	20,36	20,50	20,48	20,48	20,41	20,31	20,43	20,46	20,41	
20,37	20,32	20,40	20,44	20,44	20,39	20,45	20,41	20,43	20,41	20,35	20,36	20,39	20,40	20,29	20,40	20,47	20,46	20,39	20,50	20,46	20,44	20,46	20,35	20,39	20,44	20,42	20,42	20,39	20,42	20,41	20,48	20,49	20,54	20,37	20,38	20,42	20,43	20,47	20,47	20,48	20,50	20,42	20,40	20,51	20,48	20,39	20,40	20,47	20,54	20,47	20,36	20,33	20,43	20,45	20,49	20,43	20,42	20,43	20,45	20,41	20,44	20,37	20,38	20,40	20,48	20,39	20,31	20,43	20,42	20,41	20,49	20,47	20,49	20,55	20,55	20,50	20,47	20,48	20,60	20,53	20,37	20,50	20,48	20,39	20,51	20,54	20,58	20,58	20,54	20,51	20,42	20,52	20,57	20,52	20,52	20,54	20,55	20,54	20,45	20,54	20,59	20,51	20,47	20,46	20,50	20,52	20,52	20,55	20,47	20,49	20,52	20,55	20,53	20,49	20,47	20,46	20,48	20,49	20,40	20,48	20,46	20,54	20,56	20,55	20,52	20,51	20,56	20,56	20,54	20,56	20,49	20,51	20,58	20,57	20,51	20,61	20,58	20,56	20,55	20,51	20,53	20,51	20,52	20,50	20,60	20,58	20,57	20,53	20,49	20,59	20,58	20,62	20,55	20,58	20,60	20,54	20,57	20,56	20,52	20,55	20,56	20,54	20,55	20,47	20,47	20,49	20,46	20,54	20,59	20,63	20,57	20,55	20,55	20,58	20,60	20,53	20,51	20,59	20,63	20,61	20,60	20,65	20,59	20,58	20,66	20,71	20,74	20,82	20,91	20,90	20,85	20,79	20,78	20,81	20,84	20,88	20,93	20,99	21,00	21,04	21,16	21,21	21,21	21,31	21,45	21,57	21,50	21,38	21,32	21,49	21,66	21,74	21,74	21,72	21,77	21,89	21,82	21,83	21,91	21,99	21,99	22,01	22,07	22,03	22,04	22,05	22,13	22,12	22,10	22,15	22,14	22,16	22,29	22,29	22,25	22,22	22,27	22,33	22,34	22,40	22,50	22,43	22,51	22,44	22,40	22,45	22,46	22,48	22,51	22,44	22,48	22,44	22,44	22,53	22,56	22,59	22,54	22,53	22,56	22,54	22,52	22,54	22,52	22,54	22,59	22,57	22,63	22,50	22,52	22,59	22,55	22,56	22,65	22,53	22,58	22,59	22,60	22,62	22,57	22,54	22,61	22,56	22,50	22,53	22,61	22,57	22,52	22,65	22,65	22,62	22,60	22,61	22,58	22,68	22,73	22,57	22,57	22,59	22,59	22,59	22,68	22,65	22,61	22,60	22,61	22,57	22,62	22,66	22,62	22,58	22,54	22,62	22,60	22,62	22,68	22,63	22,64	22,70	22,69	22,61	22,58	22,59	22,66	22,70	22,66	22,69	22,65	22,63	22,68	22,71	22,69	22,68	22,69	22,74	22,66	22,66	22,69	22,71	22,72	22,70	22,69	22,67	22,65	22,75	22,70	22,67	22,65	22,66	22,66	22,67	22,61	22,71	22,74	22,71	22,66	22,73	22,73	22,69	22,73	22,64	22,67	22,80	22,71	22,68	22,70	22,72	22,71	22,77	22,70	22,64	22,74	22,74	22,79	22,73	22,67	22,61	22,69	22,71	22,63	22,73	22,76	22,69	22,70	22,59	22,54	22,55	22,49	22,55	22,61	22,55	22,46	22,49	22,48	22,39	22,41	22,39	22,37	22,28	22,37	22,42	22,29	22,13	22,11	22,15	22,05	22,05	22,00	22,02	21,97	21,92	21,87	21,91	21,91	21,87	21,83	21,73	21,74	21,65	21,64	21,62	21,64	21,60	21,60	21,55	21,45	21,44	21,29	21,16	21,21	21,38	21,34	21,17	21,10	20,99	20,85	20,80	20,73	20,78	20,72	20,65	20,72	20,61	20,63	20,62	20,62	20,57	20,55	20,56	20,61	20,61	20,60	20,59	20,59	20,49	20,42	20,51	20,55	20,53	20,56	20,60	20,61	20,53	20,53	20,58	20,54	20,55	20,61	20,56	20,54	20,53	20,54	20,57	20,58	20,54	20,52	20,54	20,51	20,50	20,58	20,59	20,63	20,57	20,49	20,50	20,58	20,59	20,52	20,58	20,50	20,47	20,42	20,45	20,40	20,45	20,51	20,41	20,39	20,38	20,52	20,56	20,44	20,46	20,59	20,55	20,53	20,42	20,39	20,46	20,56	20,55	20,43	20,42	20,46	20,46	20,47	20,50	20,44	20,53	20,57	20,48	20,46	20,50	20,55	20,55	20,50	20,49	20,49	20,45	20,35	20,46	20,42	20,50	20,49	20,46	20,54	20,54	20,45	20,50	20,51	20,49	20,49	20,43	20,42	20,49	20,47	20,46	20,51	20,52	20,47	20,42	20,38	20,50	20,58	20,44	20,41	20,48	20,47	20,52	20,48	20,51	20,55	20,50	20,47	20,48	20,38	20,41	20,47	20,38	20,42	20,44	20,51	20,55	20,47	20,46	20,54	20,48	20,42	20,47	20,41	20,50	20,49	20,55	20,56	20,48	20,44	20,37	20,46	20,46	20,50	20,53	20,54	20,46	20,45	20,47	20,48	20,38	20,40	20,47	20,43	20,42	20,46	20,46	20,43	20,35	20,41	20,41	20,40	20,39	20,42	20,37	20,38	20,38	20,50	20,56	20,38	20,34	20,38	20,41	20,40	20,38	20,34	20,27	20,43	20,48	20,45	20,42	20,44	20,40	20,40	20,41	20,41	20,45	20,49	20,45	20,47	20,45	20,40	20,51	20,53	
20,43	20,34	20,31	20,33	20,43	20,48	20,51	20,50	20,39	20,39	20,23	20,36	20,36	20,27	20,30	20,44	20,55	20,41	20,44	20,50	20,47	20,39	20,41	20,42	20,35	20,48	20,40	20,41	20,42	20,43	20,46	20,42	20,44	20,43	20,44	20,42	20,44	20,44	20,45	20,43	20,50	20,57	20,47	20,35	20,45	20,54	20,49	20,34	20,42	20,40	20,42	20,43	20,36	20,44	20,46	20,50	20,51	20,44	20,42	20,40	20,43	20,43	20,43	20,44	20,45	20,46	20,51	20,43	20,49	20,53	20,46	20,47	20,44	20,37	20,39	20,47	20,53	20,49	20,51	20,57	20,59	20,41	20,45	20,48	20,34	20,41	20,57	20,63	20,56	20,50	20,54	20,50	20,51	20,52	20,44	20,53	20,52	20,46	20,48	20,38	20,40	20,50	20,47	20,43	20,41	20,48	20,53	20,44	20,52	20,57	20,53	20,60	20,54	20,56	20,51	20,47	20,47	20,55	20,49	20,35	20,46	20,46	20,50	20,56	20,50	20,46	20,45	20,60	20,64	20,59	20,49	20,48	20,47	20,51	20,52	20,39	20,53	20,51	20,56	20,59	20,57	20,47	20,54	20,58	20,57	20,55	20,61	20,57	20,50	20,54	20,52	20,55	20,61	20,56	20,62	20,54	20,50	20,56	20,54	20,54	20,53	20,60	20,54	20,62	20,61	20,56	20,48	20,41	20,43	20,52	20,58	20,49	20,52	20,58	20,63	20,64	20,55	20,52	20,60	20,59	20,55	20,54	20,62	20,65	20,57	20,59	20,63	20,67	20,75	20,90	20,95	20,87	20,79	20,72	20,79	20,80	20,85	20,88	20,97	20,99	21,06	21,17	21,25	21,28	21,34	21,45	21,59	21,57	21,47	21,24	21,28	21,58	21,74	21,81	21,76	21,79	21,94	21,90	21,80	21,91	22,04	21,97	22,03	22,05	22,07	22,10	22,17	22,17	22,08	22,21	22,30	22,23	22,23	22,30	22,41	22,42	22,32	22,31	22,41	22,42	22,45	22,49	22,46	22,52	22,45	22,37	22,53	22,50	22,50	22,50	22,48	22,54	22,66	22,57	22,62	22,63	22,67	22,64	22,64	22,66	22,63	22,60	22,59	22,57	22,61	22,54	22,56	22,68	22,65	22,60	22,67	22,66	22,64	22,66	22,63	22,58	22,62	22,60	22,58	22,60	22,55	22,63	22,65	22,60	22,54	22,64	22,67	22,63	22,71	22,68	22,65	22,65	22,65	22,68	22,68	22,67	22,64	22,59	22,66	22,64	22,64	22,72	22,75	22,69	22,69	22,68	22,58	22,58	22,66	22,66	22,64	22,60	22,70	22,72	22,68	22,67	22,73	22,70	22,73	22,71	22,72	22,66	22,65	22,64	22,71	22,70	22,71	22,72	22,71	22,70	22,72	22,76	22,74	22,79	22,80	22,74	22,71	22,78	22,79	22,82	22,81	22,74	22,76	22,75	22,76	22,77	22,76	22,81	22,77	22,75	22,71	22,70	22,76	22,71	22,74	22,78	22,84	22,79	22,76	22,85	22,75	22,77	22,88	22,83	22,81	22,83	22,84	22,76	22,82	22,83	22,81	22,85	22,83	22,86	22,71	22,68	22,68	22,76	22,72	22,68	22,76	22,80	22,74	22,72	22,72	22,68	22,62	22,55	22,67	22,74	22,66	22,55	22,56	22,59	22,51	22,47	22,41	22,40	22,33	22,34	22,32	22,25	22,23	22,16	22,22	22,20	22,14	22,09	22,06	22,01	22,00	21,97	21,90	21,87	21,85	21,86	21,78	21,78	21,75	21,65	21,64	21,64	21,60	21,54	21,53	21,38	21,38	21,34	21,26	21,34	21,45	21,34	21,27	21,13	21,05	20,89	20,86	20,85	20,84	20,79	20,69	20,63	20,55	20,61	20,67	20,57	20,58	20,69	20,61	20,61	20,67	20,67	20,62	20,63	20,46	20,50	20,55	20,60	20,54	20,53	20,64	20,63	20,60	20,61	20,57	20,52	20,51	20,63	20,63	20,63	20,59	20,52	20,48	20,58	20,55	20,52	20,55	20,60	20,57	20,59	20,65	20,64	20,58	20,53	20,50	20,54	20,53	20,46	20,43	20,47	20,46	20,46	20,57	20,49	20,50	20,56	20,48	20,42	20,48	20,47	20,59	20,50	20,46	20,49	20,46	20,50	20,48	20,35	20,43	20,54	20,57	20,53	20,36	20,43	20,48	20,46	20,50	20,48	20,49	20,50	20,42	20,49	20,48	20,51	20,56	20,49	20,43	20,46	20,46	20,45	20,42	20,40	20,48	20,48	20,36	20,50	20,52	20,39	20,47	20,48	20,48	20,50	20,46	20,42	20,47	20,60	20,51	20,48	20,53	20,54	20,47	20,44	20,54	20,51	20,41	20,40	20,39	20,43	20,44	20,50	20,54	20,55	20,48	20,42	20,43	20,43	20,39	20,43	20,42	20,38	20,47	20,47	20,52	20,54	20,46	20,45	20,50	20,53	20,50	20,40	20,41	20,47	20,53	20,52	20,49	20,51	20,33	20,30	20,47	20,53	20,53	20,47	20,49	20,48	20,47	20,40	20,42	20,38	20,49	20,37	20,29	20,38	20,40	20,46	20,43	20,37	20,44	20,43	20,43	20,43	20,43	20,37	20,38	20,45	20,54	20,35	20,33	20,43	20,48	20,33	20,41	20,43	20,36	20,36	20,50	20,43	20,42	20,52	20,44	20,40	20,42	20,37	20,35	20,39	20,36	20,32	20,25	20,33	20,51	20,49	
20,44	20,42	20,34	20,34	20,33	20,35	20,45	20,51	20,38	20,31	20,35	20,36	20,36	20,41	20,41	20,50	20,57	20,46	20,38	20,45	20,44	20,40	20,43	20,48	20,40	20,41	20,40	20,41	20,41	20,42	20,51	20,48	20,39	20,40	20,41	20,45	20,44	20,41	20,47	20,42	20,44	20,48	20,54	20,39	20,42	20,48	20,43	20,40	20,51	20,43	20,47	20,43	20,38	20,36	20,42	20,54	20,54	20,50	20,45	20,36	20,43	20,53	20,48	20,42	20,47	20,47	20,45	20,47	20,52	20,52	20,47	20,51	20,43	20,42	20,46	20,42	20,47	20,45	20,46	20,45	20,50	20,41	20,41	20,48	20,41	20,39	20,51	20,64	20,51	20,42	20,45	20,46	20,55	20,57	20,49	20,47	20,58	20,52	20,51	20,45	20,41	20,48	20,45	20,44	20,49	20,51	20,55	20,52	20,50	20,46	20,50	20,54	20,55	20,53	20,51	20,46	20,44	20,52	20,49	20,40	20,45	20,51	20,48	20,49	20,55	20,54	20,56	20,59	20,56	20,46	20,51	20,48	20,49	20,40	20,46	20,48	20,48	20,50	20,50	20,57	20,51	20,44	20,41	20,57	20,62	20,58	20,50	20,54	20,56	20,52	20,52	20,59	20,59	20,50	20,54	20,56	20,48	20,56	20,56	20,53	20,53	20,52	20,54	20,59	20,56	20,50	20,52	20,46	20,42	20,50	20,57	20,52	20,49	20,62	20,61	20,56	20,59	20,62	20,62	20,60	20,58	20,53	20,53	20,56	20,66	20,60	20,68	20,70	20,73	20,77	20,81	20,80	20,86	20,80	20,77	20,79	20,87	20,89	20,92	20,99	21,02	21,18	21,26	21,28	21,40	21,56	21,64	21,61	21,57	21,38	21,25	21,41	21,66	21,79	21,83	21,87	21,94	21,89	21,85	21,93	22,00	21,92	22,00	22,08	22,08	22,15	22,25	22,24	22,15	22,25	22,34	22,30	22,25	22,32	22,43	22,49	22,39	22,36	22,44	22,49	22,51	22,54	22,49	22,55	22,49	22,48	22,52	22,56	22,55	22,61	22,59	22,56	22,69	22,70	22,64	22,65	22,65	22,69	22,70	22,70	22,77	22,72	22,62	22,58	22,65	22,62	22,53	22,64	22,68	22,70	22,73	22,67	22,63	22,72	22,67	22,66	22,65	22,60	22,60	22,62	22,70	22,78	22,67	22,68	22,71	22,74	22,68	22,77	22,79	22,75	22,69	22,71	22,71	22,69	22,71	22,74	22,73	22,68	22,73	22,73	22,73	22,71	22,75	22,74	22,75	22,72	22,67	22,73	22,71	22,78	22,76	22,76	22,80	22,79	22,73	22,66	22,72	22,86	22,80	22,77	22,77	22,74	22,77	22,72	22,74	22,78	22,75	22,79	22,77	22,82	22,80	22,81	22,81	22,82	22,77	22,73	22,78	22,83	22,86	22,93	22,96	22,84	22,74	22,79	22,79	22,75	22,72	22,82	22,83	22,85	22,86	22,82	22,83	22,79	22,81	22,78	22,84	22,86	22,78	22,86	22,86	22,92	22,92	22,81	22,83	22,91	22,85	22,78	22,88	22,92	22,87	22,83	22,82	22,91	22,84	22,76	22,74	22,82	22,77	22,77	22,75	22,76	22,80	22,73	22,78	22,75	22,71	22,54	22,64	22,72	22,66	22,60	22,61	22,62	22,55	22,50	22,49	22,52	22,45	22,38	22,38	22,31	22,30	22,29	22,30	22,25	22,20	22,16	22,09	21,99	21,99	21,95	21,96	21,90	21,91	21,92	21,77	21,77	21,71	21,64	21,68	21,67	21,62	21,60	21,52	21,48	21,41	21,30	21,29	21,44	21,51	21,40	21,25	21,09	21,03	20,98	20,88	20,88	20,91	20,76	20,69	20,72	20,60	20,62	20,63	20,60	20,53	20,61	20,59	20,58	20,67	20,71	20,58	20,61	20,50	20,51	20,53	20,57	20,60	20,53	20,61	20,63	20,60	20,64	20,61	20,54	20,61	20,63	20,57	20,56	20,61	20,57	20,50	20,48	20,51	20,51	20,60	20,58	20,66	20,54	20,53	20,55	20,54	20,55	20,51	20,51	20,55	20,43	20,50	20,46	20,50	20,39	20,48	20,52	20,46	20,49	20,46	20,43	20,44	20,44	20,53	20,53	20,50	20,50	20,50	20,54	20,49	20,50	20,45	20,48	20,60	20,55	20,41	20,41	20,51	20,48	20,44	20,47	20,47	20,41	20,36	20,38	20,46	20,53	20,57	20,47	20,40	20,42	20,46	20,44	20,41	20,38	20,50	20,44	20,30	20,35	20,44	20,39	20,47	20,47	20,41	20,44	20,40	20,43	20,58	20,54	20,43	20,42	20,49	20,48	20,48	20,51	20,50	20,50	20,44	20,47	20,42	20,46	20,48	20,53	20,53	20,46	20,39	20,42	20,42	20,43	20,41	20,37	20,38	20,45	20,48	20,50	20,55	20,50	20,48	20,41	20,39	20,46	20,52	20,39	20,41	20,44	20,53	20,47	20,42	20,46	20,33	20,34	20,38	20,38	20,48	20,49	20,44	20,50	20,45	20,44	20,43	20,46	20,44	20,45	20,36	20,35	20,44	20,45	20,42	20,37	20,34	20,41	20,43	20,36	20,41	20,41	20,47	20,47	20,46	20,43	20,36	20,33	20,43	20,35	20,39	20,52	20,46	20,50	20,46	20,41	20,38	20,46	20,45	20,30	20,35	20,42	20,37	20,39	20,35	20,25	20,22	20,24	20,39	20,44	
20,42	20,34	20,29	20,31	20,35	20,35	20,39	20,32	20,31	20,30	20,32	20,37	20,32	20,37	20,42	20,51	20,50	20,49	20,36	20,34	20,36	20,35	20,38	20,43	20,44	20,45	20,40	20,45	20,41	20,30	20,42	20,44	20,40	20,36	20,37	20,42	20,44	20,43	20,42	20,40	20,42	20,41	20,46	20,39	20,40	20,44	20,41	20,39	20,50	20,51	20,47	20,40	20,35	20,43	20,44	20,52	20,51	20,53	20,45	20,38	20,43	20,56	20,44	20,40	20,45	20,48	20,42	20,41	20,47	20,49	20,44	20,46	20,41	20,45	20,47	20,44	20,43	20,40	20,50	20,52	20,47	20,41	20,43	20,52	20,49	20,47	20,46	20,51	20,54	20,45	20,44	20,48	20,61	20,62	20,49	20,55	20,55	20,50	20,57	20,61	20,49	20,45	20,39	20,39	20,51	20,52	20,48	20,39	20,43	20,48	20,49	20,46	20,51	20,56	20,46	20,45	20,46	20,49	20,52	20,47	20,42	20,48	20,45	20,50	20,45	20,56	20,62	20,67	20,61	20,55	20,51	20,46	20,44	20,36	20,45	20,54	20,54	20,53	20,52	20,56	20,52	20,46	20,42	20,53	20,63	20,60	20,52	20,50	20,58	20,60	20,53	20,65	20,67	20,56	20,58	20,59	20,51	20,51	20,56	20,56	20,57	20,57	20,52	20,51	20,47	20,46	20,46	20,48	20,52	20,58	20,58	20,53	20,53	20,58	20,63	20,57	20,58	20,60	20,58	20,52	20,56	20,58	20,53	20,57	20,63	20,67	20,75	20,72	20,74	20,81	20,83	20,83	20,93	20,88	20,78	20,78	20,85	20,89	21,03	21,06	20,98	21,14	21,25	21,29	21,41	21,60	21,68	21,71	21,70	21,54	21,42	21,42	21,62	21,68	21,81	21,86	21,86	21,88	21,92	22,04	22,08	22,05	22,07	22,19	22,18	22,21	22,19	22,27	22,29	22,30	22,30	22,29	22,34	22,41	22,45	22,47	22,42	22,44	22,49	22,53	22,54	22,56	22,54	22,61	22,60	22,65	22,72	22,65	22,62	22,74	22,67	22,64	22,68	22,73	22,71	22,70	22,71	22,73	22,76	22,73	22,86	22,87	22,74	22,65	22,68	22,73	22,70	22,75	22,78	22,82	22,78	22,77	22,76	22,80	22,83	22,74	22,74	22,71	22,71	22,77	22,81	22,88	22,81	22,70	22,80	22,82	22,81	22,81	22,90	22,88	22,83	22,75	22,76	22,71	22,75	22,84	22,88	22,81	22,83	22,81	22,77	22,79	22,78	22,82	22,79	22,74	22,81	22,88	22,87	22,84	22,81	22,79	22,82	22,85	22,85	22,76	22,75	22,84	22,84	22,86	22,82	22,77	22,87	22,84	22,82	22,84	22,86	22,84	22,86	22,86	22,89	22,92	22,87	22,86	22,83	22,84	22,87	22,94	22,92	23,02	23,02	22,91	22,78	22,88	22,90	22,90	22,82	22,88	22,89	22,93	23,00	22,97	22,97	22,96	22,88	22,87	22,93	22,95	22,92	22,98	22,96	22,96	22,99	22,90	22,84	22,95	23,00	22,97	22,96	22,92	22,88	22,92	22,88	22,95	22,93	22,92	22,85	22,91	22,90	22,82	22,80	22,86	22,86	22,80	22,76	22,81	22,76	22,62	22,69	22,73	22,66	22,66	22,68	22,72	22,66	22,58	22,58	22,62	22,53	22,45	22,47	22,37	22,31	22,34	22,26	22,16	22,14	22,19	22,22	22,16	22,13	22,10	22,06	21,95	21,84	21,92	21,80	21,72	21,70	21,70	21,66	21,73	21,69	21,58	21,56	21,47	21,38	21,32	21,38	21,44	21,50	21,49	21,26	21,11	20,97	20,93	20,92	20,87	20,81	20,76	20,77	20,68	20,61	20,58	20,63	20,61	20,61	20,66	20,66	20,55	20,58	20,72	20,65	20,62	20,57	20,43	20,55	20,57	20,63	20,59	20,54	20,61	20,64	20,68	20,56	20,51	20,60	20,65	20,56	20,52	20,56	20,58	20,61	20,61	20,56	20,54	20,54	20,49	20,52	20,53	20,50	20,62	20,58	20,55	20,48	20,53	20,64	20,59	20,60	20,50	20,42	20,44	20,45	20,50	20,52	20,45	20,46	20,46	20,49	20,43	20,56	20,55	20,47	20,50	20,56	20,60	20,58	20,50	20,47	20,53	20,55	20,50	20,42	20,51	20,54	20,44	20,42	20,43	20,48	20,43	20,37	20,41	20,49	20,49	20,57	20,49	20,47	20,48	20,44	20,42	20,36	20,42	20,52	20,41	20,28	20,30	20,43	20,43	20,43	20,38	20,40	20,45	20,40	20,43	20,46	20,57	20,50	20,38	20,52	20,57	20,47	20,42	20,42	20,40	20,45	20,50	20,47	20,45	20,47	20,47	20,51	20,42	20,41	20,45	20,43	20,44	20,45	20,46	20,38	20,38	20,44	20,48	20,50	20,50	20,44	20,48	20,43	20,43	20,51	20,44	20,43	20,50	20,48	20,48	20,51	20,47	20,40	20,44	20,48	20,43	20,44	20,47	20,43	20,47	20,42	20,42	20,39	20,40	20,43	20,48	20,41	20,38	20,47	20,50	20,36	20,38	20,41	20,47	20,48	20,34	20,33	20,42	20,46	20,48	20,41	20,35	20,40	20,34	20,44	20,35	20,38	20,44	20,53	20,46	20,42	20,44	20,41	20,42	20,40	20,31	20,29	20,43	20,40	20,35	20,35	20,22	20,29	20,34	20,38	20,41	
20,35	20,37	20,30	20,31	20,35	20,38	20,39	20,34	20,37	20,39	20,28	20,34	20,31	20,32	20,40	20,48	20,48	20,42	20,38	20,38	20,50	20,46	20,47	20,37	20,37	20,46	20,54	20,52	20,47	20,34	20,39	20,45	20,40	20,46	20,48	20,45	20,50	20,47	20,49	20,46	20,42	20,35	20,36	20,36	20,44	20,42	20,43	20,49	20,52	20,52	20,51	20,43	20,42	20,41	20,48	20,48	20,48	20,42	20,41	20,35	20,40	20,52	20,49	20,46	20,47	20,49	20,48	20,43	20,44	20,42	20,44	20,50	20,49	20,52	20,50	20,46	20,47	20,42	20,50	20,51	20,43	20,37	20,43	20,52	20,49	20,46	20,46	20,45	20,57	20,52	20,37	20,49	20,58	20,57	20,49	20,53	20,54	20,51	20,51	20,52	20,47	20,47	20,44	20,42	20,50	20,48	20,45	20,42	20,46	20,53	20,53	20,39	20,44	20,48	20,54	20,54	20,54	20,54	20,55	20,49	20,49	20,50	20,55	20,57	20,52	20,50	20,57	20,63	20,60	20,53	20,50	20,47	20,45	20,44	20,42	20,54	20,55	20,53	20,51	20,50	20,46	20,44	20,44	20,49	20,59	20,55	20,50	20,52	20,54	20,61	20,55	20,62	20,66	20,57	20,57	20,62	20,55	20,58	20,56	20,52	20,52	20,57	20,51	20,53	20,53	20,48	20,50	20,51	20,59	20,61	20,62	20,55	20,52	20,60	20,64	20,55	20,56	20,56	20,50	20,52	20,54	20,56	20,58	20,57	20,65	20,60	20,69	20,67	20,71	20,86	20,92	20,91	20,93	20,91	20,82	20,89	21,00	20,95	21,06	21,14	21,14	21,12	21,26	21,31	21,38	21,62	21,75	21,75	21,71	21,65	21,55	21,48	21,50	21,63	21,73	21,83	21,92	21,97	21,98	22,06	22,11	22,15	22,15	22,29	22,26	22,29	22,28	22,34	22,34	22,35	22,37	22,42	22,39	22,54	22,55	22,48	22,53	22,57	22,59	22,58	22,60	22,67	22,65	22,68	22,65	22,70	22,80	22,78	22,81	22,73	22,74	22,75	22,84	22,84	22,80	22,79	22,72	22,83	22,86	22,79	22,87	22,91	22,82	22,84	22,85	22,85	22,81	22,85	22,81	22,81	22,83	22,90	22,97	22,90	22,88	22,85	22,87	22,79	22,79	22,86	22,91	22,91	22,87	22,80	22,85	22,90	22,86	22,92	22,94	22,98	22,92	22,81	22,85	22,87	22,84	22,88	22,91	22,92	22,89	22,88	22,87	22,90	22,90	22,82	22,87	22,85	22,86	22,95	23,03	22,99	22,89	22,83	22,93	23,00	22,96	22,84	22,87	22,86	22,88	22,86	22,92	22,95	23,05	22,96	22,98	22,92	22,83	22,83	22,96	23,01	22,91	22,97	23,04	22,96	22,99	23,02	22,98	22,95	22,95	23,07	23,07	23,03	22,90	22,97	22,98	22,99	23,01	23,05	23,05	23,07	23,06	23,05	23,07	23,00	22,99	23,03	23,13	23,01	23,03	23,08	23,01	22,97	23,06	23,04	23,06	23,03	23,09	23,06	23,11	23,04	22,94	23,03	23,02	22,97	23,05	23,04	23,00	23,04	23,01	22,96	22,94	22,99	22,94	22,92	22,86	22,90	22,89	22,72	22,77	22,82	22,81	22,80	22,78	22,76	22,76	22,73	22,65	22,69	22,58	22,55	22,55	22,45	22,43	22,45	22,28	22,24	22,28	22,32	22,31	22,22	22,20	22,17	22,08	22,00	21,94	21,95	21,90	21,85	21,84	21,81	21,75	21,74	21,73	21,63	21,53	21,37	21,31	21,40	21,53	21,53	21,48	21,47	21,31	21,09	20,94	20,94	20,98	20,91	20,77	20,63	20,73	20,68	20,68	20,61	20,57	20,59	20,69	20,73	20,69	20,63	20,68	20,76	20,75	20,69	20,60	20,43	20,53	20,63	20,64	20,65	20,59	20,63	20,66	20,71	20,61	20,48	20,59	20,58	20,52	20,57	20,56	20,53	20,54	20,61	20,60	20,59	20,57	20,50	20,55	20,50	20,48	20,56	20,59	20,53	20,52	20,57	20,59	20,51	20,52	20,54	20,44	20,43	20,46	20,46	20,54	20,46	20,45	20,49	20,47	20,58	20,53	20,46	20,51	20,51	20,56	20,51	20,56	20,48	20,44	20,56	20,50	20,51	20,44	20,51	20,58	20,51	20,54	20,41	20,42	20,49	20,45	20,44	20,56	20,55	20,59	20,46	20,40	20,45	20,44	20,49	20,46	20,46	20,49	20,45	20,38	20,45	20,45	20,45	20,41	20,48	20,47	20,45	20,45	20,40	20,44	20,45	20,56	20,44	20,53	20,57	20,50	20,40	20,37	20,40	20,40	20,49	20,45	20,42	20,48	20,51	20,54	20,51	20,45	20,49	20,38	20,37	20,51	20,53	20,40	20,43	20,43	20,47	20,53	20,45	20,41	20,38	20,43	20,47	20,54	20,45	20,41	20,43	20,46	20,44	20,40	20,43	20,45	20,40	20,52	20,47	20,44	20,39	20,38	20,42	20,42	20,42	20,47	20,44	20,54	20,45	20,39	20,37	20,37	20,40	20,40	20,38	20,39	20,50	20,43	20,33	20,37	20,48	20,50	20,38	20,43	20,38	20,35	20,36	20,41	20,42	20,46	20,45	20,44	20,42	20,48	20,41	20,38	20,40	20,37	20,30	20,38	20,38	20,45	20,43	20,37	20,31	20,42	20,41	20,42	20,40	
20,46	20,47	20,37	20,37	20,39	20,44	20,44	20,36	20,49	20,44	20,24	20,40	20,40	20,42	20,43	20,55	20,51	20,41	20,37	20,44	20,45	20,44	20,45	20,42	20,44	20,45	20,55	20,50	20,41	20,39	20,46	20,51	20,35	20,38	20,51	20,48	20,43	20,50	20,48	20,53	20,51	20,45	20,41	20,36	20,39	20,46	20,48	20,48	20,50	20,45	20,45	20,50	20,47	20,45	20,42	20,46	20,47	20,41	20,41	20,36	20,36	20,51	20,47	20,50	20,47	20,41	20,43	20,42	20,39	20,42	20,41	20,46	20,44	20,47	20,54	20,54	20,52	20,48	20,56	20,48	20,49	20,43	20,47	20,47	20,39	20,40	20,51	20,54	20,52	20,49	20,34	20,38	20,45	20,50	20,50	20,55	20,53	20,53	20,51	20,46	20,40	20,42	20,48	20,50	20,51	20,51	20,51	20,49	20,52	20,56	20,56	20,47	20,42	20,48	20,55	20,58	20,53	20,53	20,52	20,49	20,49	20,51	20,64	20,65	20,58	20,52	20,58	20,63	20,48	20,46	20,59	20,48	20,46	20,45	20,45	20,41	20,51	20,54	20,48	20,48	20,44	20,47	20,49	20,39	20,52	20,57	20,48	20,55	20,54	20,56	20,59	20,56	20,62	20,53	20,57	20,69	20,56	20,60	20,68	20,55	20,46	20,51	20,56	20,57	20,67	20,56	20,55	20,57	20,54	20,60	20,60	20,58	20,55	20,64	20,64	20,55	20,57	20,60	20,65	20,65	20,61	20,58	20,61	20,62	20,68	20,65	20,70	20,68	20,76	20,84	20,84	20,93	20,99	20,97	20,91	20,89	21,01	20,99	21,01	21,11	21,20	21,24	21,31	21,32	21,45	21,64	21,75	21,79	21,84	21,77	21,67	21,57	21,49	21,56	21,72	21,87	21,99	22,04	22,06	22,12	22,20	22,12	22,17	22,32	22,32	22,32	22,41	22,43	22,43	22,52	22,48	22,40	22,47	22,66	22,71	22,65	22,57	22,62	22,68	22,68	22,72	22,82	22,80	22,83	22,82	22,86	22,82	22,83	22,89	22,85	22,71	22,78	22,82	22,91	22,92	22,91	22,83	22,87	22,97	22,95	22,91	22,93	22,89	22,93	22,92	22,90	22,86	22,91	22,95	22,90	22,93	22,93	22,96	22,92	22,92	22,96	22,99	22,96	22,93	23,00	22,96	23,02	22,93	22,93	22,96	22,95	22,94	22,95	23,06	23,06	23,03	22,93	22,94	23,02	22,93	22,93	22,95	22,98	22,95	22,88	22,96	22,99	22,92	22,95	22,96	22,98	22,98	22,95	23,09	23,03	23,03	23,02	23,08	23,11	23,08	22,97	23,03	23,03	22,97	22,93	22,96	23,03	23,03	23,08	23,13	23,07	23,01	23,05	23,02	23,03	23,05	22,95	23,09	23,09	23,08	23,12	23,05	23,04	23,05	23,11	23,14	23,16	23,09	23,08	23,11	23,13	23,11	23,12	23,20	23,13	23,15	23,09	23,14	23,12	23,05	23,06	23,18	23,17	23,12	23,12	23,12	23,10	23,19	23,17	23,16	23,16	23,11	23,12	23,11	23,18	23,09	23,05	23,08	23,12	23,09	23,17	23,12	23,17	23,16	23,09	23,10	23,03	22,99	22,99	22,95	22,98	23,02	22,89	22,95	22,97	22,89	22,92	22,96	22,86	22,86	22,78	22,78	22,77	22,66	22,64	22,66	22,56	22,52	22,47	22,45	22,50	22,48	22,36	22,35	22,29	22,27	22,13	22,12	22,03	21,96	21,96	21,92	21,88	21,86	21,86	21,83	21,85	21,72	21,59	21,51	21,38	21,43	21,51	21,59	21,60	21,55	21,50	21,37	21,22	21,03	21,01	20,90	20,99	20,85	20,70	20,69	20,70	20,70	20,65	20,64	20,64	20,63	20,73	20,71	20,68	20,74	20,82	20,77	20,66	20,57	20,47	20,48	20,64	20,66	20,65	20,66	20,59	20,59	20,65	20,59	20,51	20,57	20,58	20,47	20,48	20,53	20,55	20,56	20,58	20,60	20,57	20,57	20,60	20,63	20,59	20,54	20,50	20,59	20,60	20,55	20,58	20,59	20,52	20,45	20,54	20,54	20,47	20,51	20,52	20,45	20,46	20,44	20,42	20,48	20,60	20,64	20,47	20,54	20,58	20,55	20,53	20,55	20,49	20,43	20,50	20,49	20,43	20,47	20,48	20,52	20,52	20,51	20,46	20,45	20,54	20,51	20,49	20,51	20,49	20,54	20,44	20,35	20,41	20,47	20,50	20,52	20,47	20,46	20,46	20,46	20,47	20,51	20,46	20,44	20,44	20,52	20,54	20,42	20,38	20,44	20,45	20,51	20,55	20,53	20,58	20,51	20,45	20,42	20,34	20,44	20,53	20,44	20,41	20,48	20,49	20,50	20,48	20,44	20,43	20,43	20,41	20,46	20,41	20,37	20,41	20,46	20,48	20,50	20,51	20,41	20,34	20,44	20,46	20,46	20,44	20,40	20,42	20,40	20,45	20,45	20,47	20,50	20,37	20,35	20,40	20,43	20,44	20,42	20,49	20,47	20,48	20,48	20,41	20,54	20,45	20,36	20,44	20,44	20,50	20,41	20,41	20,36	20,42	20,39	20,33	20,43	20,49	20,48	20,44	20,45	20,39	20,30	20,36	20,44	20,39	20,50	20,49	20,45	20,46	20,47	20,42	20,38	20,39	20,42	20,36	20,54	20,48	20,43	20,50	20,47	20,32	20,33	20,40	20,42	20,41	
20,37	20,37	20,48	20,46	20,43	20,36	20,45	20,37	20,41	20,46	20,35	20,34	20,37	20,44	20,54	20,51	20,49	20,38	20,36	20,46	20,41	20,43	20,43	20,44	20,40	20,42	20,37	20,39	20,30	20,39	20,46	20,50	20,43	20,37	20,45	20,49	20,48	20,39	20,45	20,50	20,44	20,47	20,44	20,37	20,41	20,45	20,48	20,53	20,47	20,46	20,41	20,45	20,39	20,45	20,49	20,46	20,45	20,43	20,43	20,42	20,42	20,55	20,55	20,49	20,50	20,44	20,48	20,45	20,39	20,46	20,45	20,56	20,47	20,43	20,43	20,47	20,50	20,46	20,56	20,53	20,44	20,40	20,43	20,48	20,41	20,48	20,52	20,53	20,51	20,44	20,40	20,37	20,48	20,57	20,50	20,47	20,48	20,51	20,52	20,46	20,46	20,43	20,44	20,50	20,59	20,46	20,47	20,49	20,51	20,54	20,56	20,54	20,48	20,50	20,55	20,58	20,46	20,51	20,56	20,52	20,50	20,45	20,61	20,61	20,57	20,54	20,63	20,72	20,56	20,46	20,62	20,53	20,52	20,53	20,56	20,51	20,52	20,54	20,47	20,51	20,47	20,51	20,52	20,50	20,45	20,54	20,54	20,54	20,58	20,57	20,58	20,53	20,58	20,58	20,59	20,59	20,55	20,56	20,63	20,54	20,46	20,50	20,52	20,62	20,64	20,59	20,55	20,54	20,56	20,55	20,61	20,57	20,59	20,60	20,62	20,59	20,62	20,59	20,62	20,65	20,62	20,60	20,62	20,61	20,70	20,69	20,80	20,84	20,76	20,81	20,87	20,93	20,98	20,99	20,98	20,94	21,01	21,02	21,06	21,08	21,18	21,22	21,25	21,32	21,41	21,70	21,79	21,79	21,86	21,85	21,77	21,67	21,49	21,45	21,66	21,91	22,00	22,03	22,05	22,16	22,27	22,24	22,32	22,39	22,37	22,39	22,54	22,56	22,51	22,60	22,60	22,54	22,53	22,67	22,75	22,75	22,68	22,73	22,75	22,79	22,84	22,82	22,80	22,86	22,87	22,88	22,93	22,92	23,01	22,94	22,86	22,86	22,92	22,94	22,96	23,04	23,00	23,06	23,09	23,11	23,04	22,96	23,00	23,04	22,99	22,97	23,01	23,11	23,11	23,06	23,04	23,00	22,95	22,99	23,02	23,02	23,10	23,09	23,06	23,13	23,08	23,09	23,00	23,05	23,05	23,05	23,04	23,04	23,17	23,12	23,11	23,10	23,06	23,11	23,08	23,03	23,09	23,14	23,04	22,97	23,03	23,07	22,95	23,00	23,06	23,07	23,06	23,06	23,10	23,10	23,08	23,12	23,10	23,09	23,12	23,10	23,17	23,18	23,12	23,09	23,07	23,07	23,08	23,13	23,24	23,19	23,23	23,13	23,11	23,12	23,21	23,18	23,13	23,14	23,21	23,17	23,09	23,13	23,18	23,19	23,22	23,25	23,19	23,22	23,22	23,27	23,20	23,18	23,29	23,26	23,21	23,13	23,16	23,24	23,23	23,23	23,20	23,23	23,22	23,26	23,30	23,27	23,34	23,35	23,31	23,30	23,30	23,25	23,18	23,27	23,24	23,17	23,24	23,31	23,24	23,28	23,25	23,26	23,25	23,21	23,19	23,18	23,11	23,07	23,09	23,10	23,11	23,01	23,15	23,13	23,03	22,99	22,97	22,99	23,01	22,99	22,86	22,89	22,83	22,75	22,74	22,63	22,58	22,54	22,55	22,57	22,53	22,44	22,43	22,39	22,30	22,22	22,20	22,17	22,07	21,98	21,98	21,90	21,92	21,94	21,87	21,88	21,71	21,54	21,49	21,47	21,55	21,65	21,65	21,64	21,61	21,59	21,41	21,21	21,08	21,02	20,95	20,95	20,95	20,80	20,74	20,71	20,67	20,72	20,75	20,67	20,60	20,70	20,71	20,70	20,77	20,85	20,76	20,70	20,63	20,51	20,60	20,66	20,68	20,63	20,60	20,58	20,53	20,59	20,63	20,55	20,62	20,64	20,56	20,51	20,56	20,57	20,61	20,63	20,54	20,57	20,55	20,46	20,58	20,57	20,56	20,54	20,53	20,53	20,59	20,62	20,57	20,45	20,46	20,55	20,58	20,56	20,58	20,55	20,49	20,50	20,47	20,44	20,52	20,55	20,60	20,53	20,49	20,56	20,50	20,57	20,63	20,49	20,39	20,50	20,53	20,46	20,45	20,49	20,50	20,57	20,56	20,43	20,37	20,51	20,53	20,49	20,56	20,54	20,49	20,46	20,41	20,45	20,49	20,49	20,41	20,38	20,50	20,50	20,38	20,43	20,41	20,45	20,42	20,43	20,42	20,52	20,49	20,40	20,51	20,49	20,44	20,52	20,65	20,57	20,55	20,50	20,48	20,40	20,44	20,54	20,53	20,43	20,42	20,45	20,49	20,49	20,40	20,35	20,35	20,40	20,46	20,53	20,44	20,43	20,43	20,47	20,50	20,46	20,46	20,41	20,41	20,46	20,46	20,43	20,46	20,47	20,40	20,48	20,49	20,54	20,46	20,45	20,36	20,34	20,41	20,46	20,39	20,54	20,48	20,41	20,44	20,43	20,51	20,49	20,40	20,44	20,45	20,49	20,45	20,42	20,36	20,43	20,44	20,37	20,35	20,37	20,45	20,45	20,44	20,37	20,28	20,42	20,44	20,37	20,45	20,43	20,46	20,51	20,48	20,44	20,50	20,50	20,45	20,43	20,59	20,47	20,35	20,39	20,42	20,39	20,36	20,35	20,40	20,42	
20,45	20,31	20,31	20,32	20,39	20,38	20,43	20,43	20,38	20,40	20,34	20,39	20,42	20,41	20,44	20,42	20,39	20,42	20,39	20,49	20,46	20,40	20,39	20,36	20,31	20,40	20,32	20,33	20,31	20,34	20,40	20,44	20,41	20,33	20,37	20,39	20,46	20,36	20,40	20,39	20,34	20,43	20,37	20,35	20,50	20,44	20,54	20,46	20,41	20,42	20,50	20,45	20,39	20,47	20,47	20,45	20,40	20,43	20,49	20,38	20,39	20,40	20,50	20,49	20,50	20,45	20,38	20,45	20,44	20,37	20,43	20,49	20,46	20,41	20,34	20,42	20,49	20,55	20,48	20,50	20,54	20,47	20,44	20,46	20,44	20,55	20,54	20,48	20,48	20,40	20,44	20,43	20,48	20,49	20,51	20,53	20,48	20,52	20,55	20,43	20,49	20,42	20,35	20,41	20,43	20,48	20,48	20,46	20,48	20,45	20,44	20,48	20,45	20,43	20,53	20,55	20,50	20,46	20,49	20,42	20,48	20,44	20,54	20,55	20,54	20,52	20,59	20,66	20,62	20,52	20,42	20,43	20,46	20,50	20,47	20,57	20,52	20,54	20,49	20,52	20,55	20,53	20,55	20,54	20,59	20,56	20,56	20,50	20,45	20,55	20,55	20,53	20,52	20,51	20,57	20,61	20,54	20,53	20,58	20,54	20,47	20,50	20,49	20,56	20,58	20,49	20,45	20,47	20,48	20,55	20,62	20,58	20,60	20,59	20,55	20,55	20,60	20,60	20,60	20,62	20,66	20,64	20,54	20,56	20,65	20,72	20,77	20,91	20,79	20,82	20,90	20,93	20,89	20,95	21,00	21,02	21,03	21,05	21,12	21,18	21,20	21,32	21,36	21,37	21,42	21,67	21,89	21,88	21,92	21,92	21,85	21,78	21,62	21,44	21,48	21,77	22,01	22,06	22,10	22,24	22,31	22,33	22,34	22,43	22,47	22,45	22,50	22,57	22,63	22,60	22,58	22,63	22,70	22,71	22,79	22,78	22,76	22,78	22,88	22,84	22,89	22,93	22,89	22,96	22,93	22,96	23,07	23,06	23,08	23,07	23,00	23,03	23,04	23,03	23,07	23,07	23,02	23,13	23,18	23,18	23,20	23,06	23,04	23,08	23,15	23,10	23,12	23,18	23,09	23,06	23,11	23,08	23,12	23,07	23,11	23,12	23,19	23,17	23,17	23,16	23,18	23,24	23,15	23,12	23,20	23,09	23,07	23,08	23,27	23,22	23,12	23,17	23,18	23,17	23,23	23,17	23,15	23,20	23,16	23,11	23,16	23,14	23,10	23,08	23,21	23,25	23,19	23,23	23,20	23,18	23,11	23,13	23,13	23,14	23,20	23,14	23,25	23,27	23,19	23,25	23,29	23,21	23,22	23,20	23,29	23,34	23,29	23,24	23,20	23,24	23,31	23,30	23,23	23,26	23,34	23,29	23,28	23,28	23,31	23,30	23,34	23,34	23,30	23,35	23,33	23,33	23,33	23,27	23,29	23,35	23,32	23,25	23,31	23,30	23,31	23,34	23,31	23,27	23,33	23,34	23,31	23,32	23,32	23,38	23,39	23,41	23,38	23,36	23,35	23,29	23,26	23,28	23,28	23,33	23,33	23,33	23,27	23,30	23,30	23,22	23,30	23,26	23,15	23,12	23,23	23,27	23,17	23,07	23,21	23,23	23,13	23,03	23,06	23,08	23,13	23,06	22,91	22,94	22,92	22,82	22,77	22,68	22,63	22,68	22,61	22,56	22,60	22,44	22,43	22,45	22,32	22,33	22,29	22,19	22,16	22,11	22,04	21,95	21,91	21,94	21,95	21,87	21,68	21,52	21,49	21,60	21,65	21,69	21,71	21,70	21,61	21,58	21,48	21,16	21,08	21,03	20,93	20,90	20,90	20,85	20,75	20,68	20,61	20,63	20,71	20,68	20,75	20,76	20,73	20,75	20,76	20,87	20,75	20,75	20,70	20,59	20,65	20,71	20,70	20,58	20,58	20,56	20,54	20,63	20,61	20,55	20,54	20,62	20,59	20,48	20,56	20,58	20,55	20,54	20,50	20,56	20,56	20,48	20,60	20,59	20,51	20,52	20,50	20,48	20,52	20,59	20,57	20,48	20,54	20,59	20,51	20,54	20,60	20,56	20,54	20,58	20,56	20,48	20,49	20,50	20,57	20,58	20,56	20,47	20,49	20,48	20,55	20,47	20,39	20,39	20,48	20,47	20,37	20,46	20,47	20,49	20,57	20,48	20,35	20,39	20,51	20,50	20,54	20,51	20,51	20,51	20,45	20,45	20,50	20,45	20,41	20,36	20,41	20,45	20,44	20,42	20,43	20,43	20,44	20,47	20,48	20,49	20,52	20,50	20,47	20,48	20,39	20,47	20,53	20,47	20,47	20,39	20,53	20,42	20,38	20,51	20,49	20,42	20,40	20,45	20,47	20,53	20,44	20,42	20,37	20,36	20,35	20,43	20,46	20,43	20,41	20,51	20,46	20,35	20,42	20,48	20,41	20,39	20,45	20,39	20,46	20,47	20,52	20,51	20,44	20,41	20,41	20,44	20,44	20,39	20,41	20,52	20,40	20,44	20,44	20,41	20,34	20,43	20,53	20,44	20,41	20,43	20,46	20,43	20,35	20,43	20,39	20,44	20,38	20,38	20,38	20,35	20,44	20,43	20,38	20,36	20,37	20,39	20,39	20,33	20,43	20,50	20,38	20,45	20,53	20,52	20,52	20,52	20,42	20,41	20,41	20,46	20,41	20,36	20,43	20,36	20,39	20,39	20,39	20,37	
20,41	20,33	20,31	20,31	20,38	20,32	20,41	20,39	20,36	20,35	20,36	20,38	20,41	20,42	20,46	20,45	20,41	20,41	20,40	20,49	20,46	20,39	20,45	20,37	20,37	20,42	20,40	20,40	20,32	20,35	20,45	20,44	20,37	20,36	20,31	20,30	20,40	20,40	20,50	20,52	20,40	20,39	20,41	20,42	20,44	20,42	20,47	20,57	20,42	20,38	20,40	20,38	20,42	20,40	20,37	20,50	20,47	20,40	20,43	20,48	20,43	20,43	20,44	20,41	20,39	20,47	20,39	20,41	20,45	20,49	20,48	20,46	20,50	20,44	20,40	20,42	20,45	20,49	20,55	20,49	20,55	20,47	20,50	20,49	20,44	20,57	20,52	20,52	20,50	20,50	20,44	20,38	20,46	20,46	20,45	20,54	20,53	20,46	20,50	20,46	20,45	20,47	20,41	20,41	20,35	20,46	20,59	20,48	20,43	20,47	20,52	20,52	20,49	20,55	20,48	20,52	20,47	20,52	20,51	20,49	20,51	20,50	20,56	20,57	20,53	20,54	20,65	20,68	20,61	20,52	20,45	20,36	20,47	20,51	20,50	20,49	20,51	20,54	20,54	20,54	20,56	20,54	20,57	20,56	20,61	20,62	20,55	20,50	20,47	20,52	20,55	20,51	20,57	20,60	20,61	20,63	20,61	20,50	20,52	20,52	20,49	20,52	20,50	20,57	20,57	20,47	20,43	20,47	20,46	20,50	20,57	20,60	20,58	20,64	20,56	20,48	20,57	20,61	20,63	20,62	20,64	20,62	20,58	20,52	20,64	20,76	20,82	20,83	20,84	20,92	20,95	20,93	20,94	20,98	21,12	21,10	21,07	21,09	21,14	21,15	21,25	21,34	21,39	21,40	21,50	21,63	21,86	21,90	21,89	21,93	21,89	21,92	21,82	21,55	21,41	21,59	21,97	22,12	22,20	22,36	22,36	22,35	22,45	22,45	22,52	22,52	22,50	22,57	22,70	22,68	22,67	22,80	22,83	22,77	22,89	22,86	22,79	22,88	22,97	22,90	23,01	23,08	23,02	23,04	23,03	23,09	23,10	23,15	23,21	23,18	23,13	23,11	23,16	23,15	23,14	23,22	23,14	23,20	23,24	23,23	23,24	23,16	23,18	23,18	23,20	23,19	23,20	23,25	23,16	23,15	23,22	23,23	23,25	23,23	23,18	23,22	23,28	23,32	23,29	23,30	23,23	23,27	23,29	23,29	23,27	23,23	23,22	23,28	23,41	23,41	23,25	23,22	23,27	23,29	23,37	23,33	23,32	23,30	23,21	23,26	23,31	23,25	23,22	23,17	23,21	23,26	23,25	23,31	23,35	23,27	23,27	23,26	23,26	23,32	23,36	23,28	23,24	23,33	23,31	23,33	23,37	23,28	23,30	23,32	23,35	23,42	23,33	23,33	23,33	23,35	23,34	23,40	23,31	23,35	23,43	23,45	23,39	23,36	23,36	23,48	23,49	23,35	23,39	23,51	23,44	23,44	23,45	23,47	23,39	23,52	23,57	23,47	23,48	23,38	23,34	23,44	23,46	23,42	23,43	23,43	23,43	23,52	23,51	23,41	23,44	23,47	23,44	23,39	23,42	23,41	23,36	23,42	23,35	23,38	23,35	23,36	23,37	23,38	23,31	23,29	23,31	23,33	23,28	23,30	23,30	23,32	23,25	23,12	23,22	23,27	23,26	23,13	23,15	23,18	23,11	23,11	23,00	22,97	23,01	22,91	22,91	22,81	22,75	22,76	22,69	22,66	22,71	22,52	22,45	22,50	22,44	22,42	22,35	22,28	22,24	22,20	22,12	22,07	22,05	21,93	21,96	21,88	21,61	21,43	21,55	21,75	21,84	21,72	21,76	21,78	21,72	21,67	21,48	21,16	21,06	21,09	20,93	20,90	20,85	20,78	20,72	20,71	20,65	20,67	20,66	20,66	20,73	20,85	20,81	20,81	20,75	20,70	20,70	20,68	20,65	20,54	20,63	20,69	20,72	20,64	20,48	20,49	20,55	20,65	20,63	20,59	20,59	20,59	20,60	20,50	20,50	20,61	20,55	20,51	20,46	20,53	20,66	20,59	20,60	20,63	20,60	20,59	20,46	20,44	20,41	20,52	20,56	20,52	20,55	20,57	20,49	20,46	20,51	20,54	20,54	20,56	20,57	20,52	20,53	20,58	20,53	20,59	20,57	20,50	20,51	20,48	20,52	20,47	20,46	20,46	20,54	20,50	20,43	20,48	20,41	20,44	20,44	20,43	20,34	20,45	20,52	20,40	20,43	20,55	20,52	20,47	20,40	20,39	20,42	20,39	20,34	20,38	20,44	20,44	20,43	20,40	20,38	20,40	20,40	20,47	20,51	20,53	20,51	20,47	20,45	20,43	20,44	20,48	20,57	20,51	20,43	20,37	20,39	20,42	20,42	20,46	20,40	20,34	20,41	20,46	20,42	20,46	20,44	20,42	20,44	20,38	20,30	20,38	20,44	20,44	20,41	20,49	20,44	20,37	20,37	20,47	20,36	20,35	20,44	20,51	20,44	20,42	20,47	20,48	20,47	20,47	20,44	20,47	20,44	20,31	20,41	20,49	20,42	20,49	20,49	20,50	20,45	20,44	20,47	20,41	20,32	20,43	20,47	20,43	20,37	20,42	20,43	20,43	20,41	20,35	20,41	20,51	20,48	20,46	20,36	20,36	20,29	20,39	20,36	20,36	20,38	20,47	20,48	20,47	20,46	20,42	20,42	20,38	20,41	20,40	20,39	20,39	20,39	20,35	20,39	20,37	20,39	20,34	20,36	20,41	
20,42	20,31	20,33	20,39	20,32	20,28	20,39	20,42	20,35	20,39	20,35	20,31	20,32	20,34	20,43	20,47	20,40	20,46	20,35	20,36	20,37	20,39	20,46	20,43	20,34	20,42	20,42	20,42	20,39	20,32	20,47	20,44	20,29	20,31	20,33	20,27	20,37	20,43	20,56	20,49	20,46	20,42	20,44	20,44	20,40	20,46	20,40	20,40	20,43	20,39	20,35	20,33	20,39	20,40	20,38	20,48	20,47	20,44	20,40	20,46	20,41	20,47	20,46	20,39	20,42	20,39	20,40	20,38	20,38	20,46	20,44	20,48	20,49	20,50	20,47	20,51	20,46	20,50	20,56	20,51	20,48	20,46	20,42	20,45	20,44	20,53	20,52	20,53	20,49	20,47	20,44	20,44	20,46	20,53	20,51	20,46	20,56	20,43	20,46	20,52	20,44	20,43	20,56	20,49	20,49	20,46	20,50	20,45	20,48	20,56	20,54	20,55	20,50	20,53	20,56	20,43	20,45	20,48	20,47	20,53	20,55	20,48	20,56	20,60	20,49	20,53	20,60	20,57	20,55	20,59	20,49	20,45	20,51	20,53	20,55	20,51	20,48	20,48	20,55	20,56	20,51	20,49	20,50	20,52	20,53	20,57	20,56	20,53	20,57	20,50	20,48	20,49	20,56	20,61	20,61	20,57	20,54	20,52	20,49	20,51	20,52	20,55	20,54	20,56	20,52	20,52	20,51	20,52	20,47	20,50	20,61	20,61	20,58	20,66	20,63	20,50	20,60	20,64	20,62	20,63	20,60	20,57	20,59	20,65	20,67	20,78	20,84	20,89	20,86	20,99	20,99	20,98	21,05	21,12	21,24	21,19	21,17	21,16	21,12	21,13	21,21	21,31	21,36	21,43	21,58	21,71	21,89	21,95	21,89	21,87	21,83	21,86	21,91	21,77	21,63	21,63	21,83	22,06	22,26	22,38	22,39	22,38	22,48	22,55	22,52	22,51	22,53	22,65	22,70	22,78	22,83	22,88	22,91	22,91	22,99	23,02	22,96	23,04	23,15	23,01	23,09	23,11	23,10	23,13	23,08	23,15	23,20	23,19	23,23	23,33	23,22	23,19	23,22	23,27	23,28	23,30	23,31	23,30	23,31	23,33	23,36	23,31	23,31	23,30	23,34	23,23	23,22	23,30	23,35	23,30	23,35	23,39	23,44	23,41	23,30	23,28	23,41	23,40	23,40	23,34	23,32	23,36	23,33	23,36	23,40	23,31	23,38	23,46	23,52	23,44	23,38	23,36	23,38	23,38	23,38	23,37	23,42	23,39	23,31	23,34	23,44	23,36	23,33	23,33	23,34	23,38	23,33	23,33	23,37	23,37	23,38	23,46	23,44	23,42	23,41	23,44	23,41	23,46	23,47	23,44	23,44	23,43	23,45	23,45	23,49	23,50	23,44	23,42	23,40	23,47	23,51	23,49	23,45	23,46	23,51	23,56	23,46	23,51	23,49	23,56	23,56	23,52	23,46	23,54	23,51	23,47	23,53	23,55	23,46	23,53	23,63	23,59	23,57	23,49	23,52	23,57	23,61	23,59	23,54	23,54	23,56	23,68	23,61	23,51	23,58	23,57	23,52	23,54	23,58	23,62	23,54	23,52	23,57	23,54	23,48	23,49	23,45	23,46	23,49	23,40	23,41	23,44	23,47	23,50	23,46	23,42	23,34	23,23	23,32	23,38	23,32	23,32	23,35	23,31	23,17	23,15	23,11	23,11	23,03	23,06	23,01	22,94	22,93	22,79	22,77	22,81	22,72	22,64	22,63	22,63	22,54	22,50	22,41	22,36	22,30	22,26	22,23	22,14	22,09	22,00	21,89	21,78	21,58	21,47	21,69	21,81	21,83	21,78	21,73	21,80	21,75	21,62	21,47	21,15	21,00	21,05	20,97	20,86	20,85	20,69	20,69	20,76	20,74	20,80	20,72	20,62	20,69	20,79	20,84	20,84	20,83	20,78	20,68	20,61	20,57	20,53	20,58	20,66	20,65	20,59	20,55	20,48	20,59	20,68	20,64	20,65	20,66	20,59	20,58	20,56	20,53	20,58	20,58	20,51	20,57	20,57	20,59	20,56	20,55	20,54	20,56	20,64	20,53	20,43	20,41	20,47	20,57	20,52	20,51	20,50	20,40	20,52	20,51	20,52	20,41	20,48	20,51	20,48	20,47	20,49	20,57	20,59	20,55	20,55	20,54	20,51	20,48	20,41	20,41	20,53	20,51	20,43	20,45	20,48	20,46	20,54	20,52	20,43	20,36	20,45	20,48	20,44	20,49	20,53	20,51	20,44	20,44	20,46	20,40	20,44	20,49	20,47	20,47	20,45	20,41	20,44	20,40	20,44	20,44	20,49	20,45	20,50	20,51	20,48	20,44	20,43	20,45	20,48	20,50	20,53	20,53	20,35	20,43	20,48	20,47	20,41	20,35	20,40	20,45	20,42	20,41	20,41	20,48	20,55	20,48	20,41	20,43	20,45	20,37	20,38	20,47	20,54	20,46	20,32	20,41	20,51	20,45	20,37	20,47	20,41	20,46	20,37	20,45	20,41	20,39	20,44	20,47	20,43	20,36	20,33	20,37	20,45	20,39	20,44	20,45	20,51	20,48	20,46	20,46	20,37	20,38	20,45	20,43	20,39	20,42	20,47	20,47	20,41	20,39	20,38	20,42	20,49	20,51	20,43	20,35	20,36	20,23	20,32	20,36	20,38	20,40	20,41	20,47	20,46	20,46	20,32	20,30	20,32	20,31	20,39	20,37	20,37	20,39	20,32	20,24	20,32	20,31	20,36	20,36	20,42	
20,39	20,21	20,21	20,30	20,26	20,24	20,39	20,39	20,29	20,39	20,38	20,32	20,36	20,38	20,40	20,42	20,47	20,46	20,37	20,39	20,38	20,44	20,46	20,40	20,40	20,35	20,40	20,45	20,39	20,36	20,39	20,39	20,33	20,34	20,31	20,42	20,44	20,45	20,49	20,47	20,43	20,41	20,44	20,46	20,36	20,42	20,42	20,30	20,36	20,39	20,41	20,36	20,37	20,45	20,45	20,46	20,47	20,54	20,42	20,44	20,43	20,46	20,53	20,45	20,43	20,44	20,39	20,41	20,39	20,47	20,46	20,49	20,51	20,48	20,50	20,49	20,48	20,42	20,51	20,45	20,40	20,37	20,36	20,45	20,42	20,51	20,45	20,47	20,48	20,43	20,44	20,45	20,43	20,49	20,49	20,51	20,49	20,47	20,54	20,52	20,42	20,40	20,52	20,53	20,52	20,46	20,41	20,44	20,55	20,50	20,46	20,48	20,48	20,49	20,51	20,47	20,46	20,49	20,52	20,42	20,49	20,49	20,48	20,60	20,50	20,48	20,52	20,42	20,52	20,53	20,50	20,50	20,54	20,62	20,64	20,60	20,52	20,51	20,52	20,58	20,55	20,52	20,52	20,56	20,54	20,51	20,52	20,54	20,55	20,53	20,49	20,53	20,53	20,57	20,59	20,65	20,52	20,53	20,55	20,53	20,53	20,59	20,56	20,58	20,57	20,55	20,50	20,55	20,53	20,52	20,66	20,66	20,59	20,59	20,59	20,57	20,55	20,57	20,56	20,61	20,62	20,64	20,68	20,64	20,75	20,80	20,82	20,91	21,03	21,09	21,05	20,99	21,09	21,23	21,37	21,27	21,21	21,19	21,18	21,24	21,32	21,26	21,38	21,50	21,67	21,83	21,92	22,00	21,96	22,00	22,02	22,00	22,05	21,95	21,85	21,72	21,72	21,91	22,15	22,35	22,42	22,49	22,54	22,66	22,64	22,62	22,73	22,75	22,83	22,82	22,86	22,93	22,97	23,04	23,06	23,10	23,08	23,12	23,16	23,09	23,17	23,22	23,23	23,22	23,21	23,27	23,29	23,28	23,33	23,32	23,31	23,30	23,34	23,36	23,35	23,34	23,33	23,34	23,47	23,48	23,47	23,46	23,49	23,40	23,45	23,41	23,42	23,47	23,40	23,39	23,43	23,48	23,47	23,44	23,42	23,44	23,48	23,50	23,46	23,44	23,36	23,48	23,40	23,41	23,48	23,49	23,43	23,52	23,61	23,44	23,42	23,53	23,55	23,51	23,46	23,49	23,42	23,36	23,38	23,39	23,49	23,53	23,45	23,47	23,46	23,54	23,47	23,42	23,45	23,49	23,42	23,53	23,61	23,51	23,48	23,51	23,51	23,58	23,59	23,54	23,61	23,56	23,56	23,62	23,59	23,54	23,61	23,64	23,56	23,59	23,65	23,60	23,60	23,62	23,63	23,60	23,60	23,59	23,60	23,60	23,67	23,67	23,56	23,58	23,58	23,62	23,64	23,63	23,62	23,64	23,68	23,68	23,67	23,68	23,73	23,70	23,67	23,69	23,70	23,69	23,73	23,77	23,72	23,59	23,71	23,78	23,66	23,63	23,70	23,74	23,68	23,68	23,65	23,74	23,66	23,59	23,58	23,56	23,59	23,54	23,51	23,53	23,58	23,60	23,57	23,49	23,48	23,38	23,46	23,57	23,47	23,41	23,47	23,45	23,35	23,28	23,26	23,27	23,21	23,18	23,12	23,08	23,00	22,89	22,81	22,89	22,78	22,70	22,70	22,72	22,61	22,51	22,48	22,37	22,38	22,33	22,30	22,18	22,12	22,00	21,85	21,63	21,57	21,66	21,82	21,84	21,76	21,80	21,87	21,81	21,77	21,64	21,42	21,23	21,04	21,07	21,03	20,94	20,85	20,82	20,77	20,74	20,75	20,78	20,71	20,69	20,72	20,71	20,71	20,76	20,76	20,85	20,74	20,65	20,60	20,50	20,63	20,69	20,63	20,56	20,60	20,64	20,65	20,65	20,60	20,52	20,58	20,53	20,55	20,54	20,44	20,48	20,56	20,49	20,57	20,55	20,53	20,48	20,50	20,52	20,52	20,55	20,61	20,52	20,45	20,52	20,54	20,52	20,48	20,51	20,41	20,46	20,55	20,55	20,47	20,51	20,54	20,47	20,43	20,50	20,54	20,52	20,54	20,44	20,49	20,56	20,52	20,39	20,37	20,46	20,53	20,41	20,44	20,48	20,55	20,49	20,51	20,50	20,40	20,44	20,48	20,49	20,49	20,47	20,46	20,44	20,41	20,41	20,41	20,47	20,54	20,50	20,51	20,53	20,38	20,45	20,49	20,46	20,54	20,44	20,43	20,44	20,41	20,39	20,43	20,45	20,39	20,42	20,49	20,52	20,46	20,35	20,42	20,47	20,38	20,36	20,34	20,42	20,44	20,41	20,43	20,40	20,51	20,51	20,47	20,39	20,41	20,46	20,40	20,41	20,47	20,48	20,41	20,36	20,42	20,56	20,58	20,44	20,44	20,30	20,31	20,40	20,41	20,40	20,37	20,49	20,40	20,41	20,36	20,36	20,41	20,46	20,43	20,41	20,39	20,38	20,41	20,40	20,39	20,35	20,39	20,46	20,42	20,43	20,34	20,42	20,43	20,42	20,28	20,28	20,48	20,48	20,47	20,45	20,48	20,42	20,33	20,38	20,45	20,42	20,40	20,42	20,43	20,47	20,47	20,47	20,39	20,37	20,33	20,31	20,35	20,29	20,33	20,38	20,19	20,23	20,32	20,32	20,40	20,40	
20,42	20,36	20,33	20,35	20,33	20,27	20,36	20,38	20,22	20,33	20,36	20,34	20,41	20,47	20,43	20,39	20,45	20,39	20,32	20,42	20,41	20,38	20,46	20,43	20,52	20,43	20,42	20,53	20,41	20,34	20,37	20,42	20,36	20,37	20,34	20,46	20,52	20,41	20,38	20,37	20,38	20,33	20,37	20,36	20,35	20,32	20,41	20,41	20,40	20,42	20,36	20,38	20,37	20,45	20,41	20,39	20,44	20,44	20,43	20,43	20,46	20,44	20,48	20,49	20,39	20,40	20,39	20,45	20,54	20,53	20,43	20,55	20,48	20,45	20,43	20,39	20,37	20,41	20,44	20,46	20,47	20,40	20,43	20,47	20,47	20,47	20,52	20,48	20,48	20,39	20,46	20,38	20,45	20,53	20,44	20,46	20,51	20,48	20,57	20,49	20,50	20,45	20,40	20,44	20,48	20,52	20,51	20,47	20,49	20,52	20,47	20,52	20,46	20,50	20,53	20,51	20,45	20,41	20,51	20,51	20,43	20,49	20,52	20,61	20,52	20,50	20,57	20,52	20,52	20,52	20,49	20,47	20,52	20,50	20,60	20,63	20,56	20,55	20,52	20,51	20,50	20,49	20,49	20,61	20,61	20,57	20,54	20,55	20,51	20,53	20,62	20,62	20,57	20,53	20,53	20,60	20,61	20,51	20,56	20,50	20,52	20,56	20,60	20,59	20,61	20,60	20,51	20,52	20,57	20,60	20,68	20,68	20,60	20,59	20,62	20,63	20,55	20,60	20,58	20,55	20,63	20,58	20,65	20,66	20,72	20,87	20,93	21,00	21,05	21,14	21,10	21,08	21,20	21,18	21,39	21,36	21,30	21,23	21,30	21,28	21,39	21,39	21,44	21,49	21,67	21,86	21,95	21,91	22,02	22,02	22,06	22,14	22,19	22,02	21,94	21,83	21,75	21,80	22,12	22,42	22,47	22,42	22,54	22,69	22,75	22,70	22,85	22,94	22,98	22,97	22,98	22,98	23,06	23,06	23,17	23,22	23,22	23,17	23,20	23,19	23,21	23,31	23,31	23,38	23,40	23,46	23,40	23,36	23,39	23,39	23,36	23,45	23,46	23,46	23,49	23,49	23,48	23,54	23,61	23,66	23,59	23,56	23,59	23,51	23,48	23,51	23,56	23,65	23,60	23,49	23,47	23,54	23,57	23,57	23,57	23,62	23,61	23,53	23,50	23,53	23,54	23,60	23,54	23,55	23,60	23,62	23,59	23,66	23,73	23,59	23,57	23,62	23,64	23,59	23,57	23,62	23,60	23,48	23,56	23,54	23,60	23,66	23,61	23,61	23,56	23,60	23,61	23,61	23,56	23,61	23,64	23,63	23,65	23,65	23,64	23,66	23,64	23,62	23,59	23,66	23,76	23,68	23,67	23,67	23,71	23,67	23,70	23,75	23,72	23,70	23,66	23,74	23,76	23,82	23,74	23,65	23,70	23,68	23,68	23,70	23,73	23,70	23,73	23,75	23,75	23,76	23,81	23,81	23,81	23,85	23,81	23,81	23,82	23,83	23,81	23,81	23,80	23,80	23,81	23,81	23,78	23,85	23,81	23,75	23,78	23,85	23,78	23,75	23,80	23,74	23,70	23,83	23,76	23,76	23,76	23,74	23,72	23,72	23,65	23,61	23,65	23,65	23,63	23,70	23,69	23,63	23,66	23,60	23,59	23,69	23,57	23,50	23,48	23,47	23,47	23,47	23,40	23,37	23,35	23,27	23,26	23,14	23,10	22,98	22,90	22,94	22,88	22,81	22,75	22,75	22,61	22,64	22,63	22,53	22,48	22,42	22,35	22,27	22,13	22,00	21,81	21,65	21,73	21,86	21,97	21,93	21,90	21,92	21,90	21,88	21,84	21,72	21,54	21,29	21,11	21,10	21,06	20,99	20,86	20,83	20,83	20,79	20,77	20,75	20,74	20,72	20,74	20,75	20,78	20,80	20,75	20,80	20,72	20,72	20,72	20,57	20,64	20,71	20,64	20,60	20,58	20,57	20,64	20,57	20,52	20,60	20,60	20,59	20,53	20,51	20,56	20,53	20,59	20,57	20,57	20,57	20,57	20,48	20,52	20,52	20,50	20,50	20,51	20,43	20,44	20,48	20,53	20,48	20,45	20,50	20,46	20,47	20,51	20,46	20,47	20,58	20,60	20,56	20,48	20,45	20,47	20,46	20,47	20,47	20,48	20,46	20,47	20,46	20,45	20,47	20,44	20,49	20,40	20,47	20,51	20,46	20,48	20,45	20,43	20,44	20,48	20,43	20,41	20,43	20,47	20,42	20,43	20,46	20,47	20,47	20,42	20,39	20,55	20,54	20,39	20,40	20,48	20,50	20,45	20,35	20,38	20,53	20,36	20,33	20,38	20,43	20,37	20,44	20,47	20,50	20,50	20,36	20,49	20,45	20,38	20,41	20,34	20,35	20,33	20,40	20,45	20,40	20,49	20,54	20,51	20,45	20,42	20,36	20,42	20,44	20,47	20,40	20,42	20,44	20,50	20,54	20,56	20,49	20,48	20,43	20,35	20,39	20,46	20,50	20,39	20,52	20,42	20,36	20,37	20,37	20,45	20,46	20,46	20,55	20,37	20,44	20,40	20,43	20,50	20,42	20,29	20,39	20,43	20,46	20,33	20,37	20,47	20,42	20,36	20,37	20,47	20,43	20,45	20,48	20,46	20,48	20,39	20,36	20,38	20,42	20,43	20,42	20,43	20,50	20,47	20,44	20,47	20,47	20,46	20,32	20,27	20,30	20,33	20,36	20,37	20,33	20,29	20,33	20,48	20,47	
20,41	20,42	20,34	20,30	20,34	20,31	20,35	20,34	20,29	20,38	20,33	20,32	20,40	20,46	20,40	20,33	20,36	20,34	20,37	20,37	20,45	20,52	20,50	20,45	20,47	20,52	20,42	20,42	20,42	20,45	20,39	20,35	20,30	20,29	20,32	20,49	20,42	20,41	20,39	20,36	20,33	20,38	20,41	20,44	20,38	20,34	20,34	20,41	20,37	20,41	20,40	20,44	20,37	20,45	20,45	20,47	20,47	20,43	20,41	20,41	20,44	20,48	20,51	20,47	20,48	20,39	20,39	20,35	20,46	20,52	20,46	20,53	20,53	20,48	20,43	20,42	20,37	20,37	20,42	20,46	20,53	20,45	20,44	20,42	20,47	20,47	20,55	20,52	20,51	20,43	20,46	20,40	20,46	20,55	20,48	20,39	20,43	20,44	20,50	20,43	20,44	20,44	20,42	20,39	20,46	20,51	20,47	20,50	20,52	20,52	20,44	20,49	20,48	20,48	20,48	20,54	20,46	20,46	20,51	20,47	20,50	20,48	20,48	20,54	20,51	20,54	20,61	20,63	20,53	20,51	20,51	20,46	20,49	20,45	20,53	20,64	20,58	20,48	20,45	20,52	20,53	20,46	20,44	20,53	20,64	20,62	20,55	20,53	20,60	20,61	20,61	20,64	20,58	20,53	20,55	20,55	20,55	20,49	20,53	20,46	20,47	20,54	20,57	20,61	20,61	20,68	20,60	20,53	20,54	20,58	20,66	20,67	20,64	20,66	20,59	20,60	20,58	20,63	20,64	20,64	20,59	20,60	20,68	20,70	20,73	20,83	20,94	21,02	21,15	21,18	21,24	21,23	21,33	21,31	21,29	21,40	21,40	21,37	21,40	21,42	21,43	21,47	21,64	21,67	21,75	21,84	21,96	21,95	22,05	22,09	22,15	22,15	22,10	22,06	22,12	22,07	21,90	21,74	22,01	22,40	22,52	22,47	22,58	22,72	22,79	22,84	22,92	23,02	23,06	23,03	23,06	23,15	23,12	23,25	23,27	23,35	23,31	23,27	23,32	23,30	23,33	23,47	23,43	23,45	23,50	23,55	23,63	23,53	23,53	23,57	23,58	23,56	23,56	23,54	23,57	23,62	23,59	23,70	23,69	23,69	23,69	23,63	23,70	23,64	23,65	23,63	23,66	23,64	23,70	23,67	23,62	23,66	23,73	23,77	23,74	23,77	23,74	23,66	23,64	23,68	23,69	23,74	23,74	23,64	23,69	23,75	23,73	23,77	23,78	23,77	23,69	23,70	23,75	23,69	23,67	23,72	23,76	23,71	23,70	23,68	23,73	23,85	23,74	23,77	23,73	23,72	23,80	23,77	23,68	23,70	23,76	23,76	23,75	23,83	23,80	23,76	23,86	23,75	23,74	23,76	23,82	23,78	23,79	23,79	23,81	23,78	23,79	23,79	23,84	23,88	23,76	23,81	23,88	23,92	23,88	23,76	23,81	23,86	23,87	23,90	23,90	23,87	23,85	23,91	23,87	23,83	23,86	23,98	23,95	23,94	23,92	23,91	23,91	23,88	23,88	23,84	23,88	23,88	23,90	23,84	23,92	23,94	23,96	23,94	23,91	23,93	23,92	24,02	23,98	23,84	23,82	24,00	23,93	23,84	23,85	23,85	23,81	23,84	23,80	23,67	23,75	23,85	23,79	23,77	23,78	23,78	23,80	23,81	23,71	23,70	23,63	23,63	23,60	23,55	23,61	23,59	23,51	23,43	23,37	23,37	23,30	23,20	23,18	23,12	23,10	23,06	23,00	22,99	22,85	22,83	22,75	22,72	22,76	22,66	22,63	22,45	22,34	22,27	22,15	21,94	21,74	21,78	21,94	22,03	22,05	22,04	21,94	21,89	21,91	21,93	21,86	21,77	21,54	21,33	21,14	21,09	21,09	21,02	20,96	20,85	20,82	20,80	20,78	20,83	20,81	20,75	20,80	20,78	20,78	20,76	20,70	20,73	20,73	20,72	20,70	20,62	20,62	20,64	20,73	20,65	20,61	20,63	20,66	20,56	20,53	20,58	20,65	20,65	20,57	20,56	20,62	20,60	20,58	20,58	20,58	20,54	20,53	20,47	20,52	20,53	20,54	20,59	20,54	20,48	20,51	20,58	20,54	20,43	20,44	20,52	20,52	20,44	20,47	20,39	20,44	20,52	20,50	20,52	20,48	20,42	20,41	20,41	20,42	20,44	20,51	20,61	20,51	20,54	20,48	20,52	20,49	20,42	20,37	20,44	20,49	20,45	20,50	20,44	20,42	20,48	20,50	20,40	20,39	20,44	20,52	20,40	20,48	20,53	20,49	20,47	20,36	20,39	20,56	20,51	20,33	20,39	20,41	20,46	20,44	20,39	20,46	20,57	20,41	20,31	20,36	20,38	20,44	20,45	20,46	20,45	20,52	20,40	20,47	20,46	20,40	20,44	20,35	20,40	20,46	20,39	20,41	20,44	20,48	20,44	20,46	20,45	20,38	20,34	20,35	20,39	20,36	20,43	20,43	20,40	20,40	20,50	20,46	20,40	20,45	20,41	20,47	20,43	20,48	20,49	20,51	20,53	20,43	20,41	20,41	20,43	20,41	20,47	20,47	20,43	20,40	20,38	20,45	20,44	20,48	20,45	20,30	20,35	20,44	20,51	20,47	20,35	20,47	20,47	20,42	20,42	20,45	20,38	20,35	20,40	20,45	20,46	20,42	20,36	20,34	20,40	20,47	20,46	20,49	20,53	20,41	20,35	20,39	20,45	20,49	20,41	20,33	20,37	20,37	20,37	20,34	20,33	20,32	20,34	20,40	20,39	
20,35	20,36	20,33	20,30	20,30	20,35	20,48	20,46	20,36	20,38	20,34	20,29	20,44	20,38	20,34	20,33	20,33	20,36	20,38	20,36	20,43	20,54	20,52	20,38	20,42	20,48	20,37	20,34	20,33	20,44	20,42	20,35	20,32	20,36	20,39	20,50	20,45	20,39	20,38	20,45	20,40	20,38	20,42	20,56	20,45	20,39	20,42	20,42	20,47	20,47	20,43	20,45	20,43	20,45	20,49	20,54	20,43	20,43	20,50	20,44	20,41	20,46	20,49	20,48	20,46	20,43	20,38	20,34	20,43	20,48	20,47	20,52	20,53	20,52	20,49	20,42	20,36	20,42	20,39	20,43	20,48	20,44	20,44	20,44	20,47	20,53	20,56	20,54	20,46	20,50	20,52	20,45	20,45	20,53	20,49	20,46	20,55	20,54	20,52	20,50	20,39	20,45	20,44	20,40	20,40	20,47	20,44	20,44	20,44	20,45	20,42	20,45	20,52	20,45	20,51	20,52	20,46	20,48	20,58	20,54	20,51	20,50	20,49	20,55	20,51	20,48	20,58	20,59	20,58	20,49	20,54	20,45	20,47	20,51	20,50	20,60	20,55	20,53	20,58	20,62	20,63	20,50	20,58	20,62	20,64	20,62	20,46	20,49	20,61	20,69	20,61	20,57	20,62	20,56	20,60	20,62	20,65	20,62	20,58	20,50	20,44	20,54	20,63	20,67	20,67	20,66	20,67	20,61	20,67	20,67	20,69	20,64	20,69	20,64	20,69	20,63	20,58	20,58	20,64	20,69	20,73	20,70	20,72	20,75	20,79	20,81	20,94	21,17	21,24	21,33	21,33	21,38	21,44	21,40	21,41	21,43	21,57	21,55	21,55	21,61	21,59	21,68	21,70	21,79	21,88	21,95	22,01	22,03	22,04	22,15	22,20	22,19	22,17	22,12	22,24	22,23	22,12	21,85	21,88	22,34	22,59	22,62	22,74	22,89	22,88	22,90	23,05	23,14	23,15	23,17	23,21	23,21	23,22	23,35	23,35	23,34	23,42	23,48	23,49	23,48	23,43	23,52	23,55	23,59	23,54	23,64	23,71	23,68	23,64	23,68	23,71	23,68	23,68	23,63	23,74	23,74	23,68	23,71	23,75	23,78	23,86	23,76	23,85	23,86	23,77	23,73	23,71	23,80	23,76	23,87	23,84	23,80	23,85	23,89	23,82	23,92	23,92	23,84	23,83	23,83	23,78	23,87	23,85	23,78	23,85	23,93	23,87	23,87	23,90	23,93	23,89	23,84	23,78	23,80	23,78	23,87	23,93	23,85	23,82	23,81	23,86	23,97	23,91	23,89	23,91	23,92	23,90	23,92	23,91	23,85	23,80	23,85	23,93	23,93	23,94	23,84	23,92	23,94	23,93	23,91	23,89	23,83	23,88	23,95	23,96	23,89	23,87	23,87	23,92	23,97	23,94	23,94	23,97	23,96	23,94	23,89	23,91	23,96	23,99	24,00	24,05	24,05	24,01	24,01	23,96	23,99	24,00	24,07	24,11	24,08	24,06	24,00	24,05	24,08	23,98	23,96	24,01	24,04	24,04	24,02	24,08	24,12	24,13	24,07	24,11	24,14	24,11	24,12	24,12	24,02	23,92	24,01	24,02	24,02	23,94	23,94	23,96	24,05	23,97	23,86	23,92	23,92	23,94	23,93	23,88	23,91	23,86	23,84	23,82	23,82	23,77	23,74	23,73	23,69	23,71	23,66	23,57	23,60	23,51	23,44	23,41	23,28	23,31	23,29	23,26	23,23	23,08	23,02	22,99	22,95	22,94	22,84	22,76	22,70	22,62	22,54	22,41	22,35	22,20	21,89	21,72	21,90	22,11	22,14	22,06	22,09	21,99	21,94	21,94	21,91	21,89	21,82	21,61	21,34	21,14	21,10	21,11	21,06	21,04	20,93	20,83	20,82	20,83	20,87	20,89	20,77	20,72	20,80	20,79	20,70	20,67	20,74	20,74	20,75	20,63	20,57	20,58	20,56	20,71	20,69	20,58	20,63	20,63	20,57	20,54	20,54	20,54	20,58	20,55	20,62	20,60	20,57	20,60	20,54	20,51	20,55	20,54	20,51	20,58	20,51	20,53	20,59	20,66	20,63	20,55	20,52	20,66	20,54	20,51	20,49	20,57	20,50	20,49	20,46	20,47	20,57	20,49	20,47	20,53	20,53	20,49	20,42	20,42	20,43	20,49	20,57	20,65	20,57	20,47	20,46	20,49	20,51	20,46	20,45	20,48	20,48	20,46	20,46	20,52	20,46	20,49	20,46	20,46	20,54	20,55	20,47	20,52	20,49	20,45	20,45	20,39	20,39	20,50	20,48	20,37	20,43	20,39	20,46	20,41	20,34	20,41	20,56	20,38	20,36	20,38	20,35	20,44	20,45	20,51	20,48	20,43	20,41	20,44	20,47	20,43	20,46	20,43	20,53	20,53	20,48	20,46	20,49	20,42	20,43	20,40	20,41	20,40	20,39	20,40	20,45	20,43	20,43	20,52	20,44	20,40	20,50	20,44	20,32	20,36	20,44	20,46	20,45	20,40	20,42	20,48	20,53	20,44	20,43	20,40	20,42	20,33	20,41	20,51	20,41	20,43	20,45	20,41	20,41	20,45	20,42	20,36	20,37	20,43	20,48	20,48	20,37	20,42	20,47	20,42	20,37	20,40	20,39	20,34	20,38	20,43	20,49	20,41	20,34	20,42	20,46	20,40	20,45	20,50	20,45	20,44	20,38	20,38	20,38	20,43	20,45	20,39	20,39	20,42	20,40	20,30	20,29	20,29	20,41	20,41	20,37	
20,35	20,27	20,33	20,40	20,36	20,33	20,44	20,46	20,38	20,36	20,28	20,32	20,44	20,36	20,38	20,47	20,35	20,33	20,30	20,36	20,41	20,44	20,42	20,33	20,36	20,52	20,42	20,42	20,47	20,39	20,36	20,42	20,28	20,33	20,41	20,45	20,48	20,39	20,38	20,41	20,43	20,43	20,45	20,52	20,45	20,38	20,52	20,44	20,43	20,43	20,43	20,49	20,48	20,45	20,45	20,55	20,46	20,38	20,51	20,49	20,46	20,46	20,43	20,48	20,49	20,46	20,42	20,43	20,41	20,52	20,48	20,55	20,51	20,52	20,52	20,46	20,38	20,45	20,44	20,39	20,50	20,46	20,41	20,50	20,48	20,51	20,51	20,55	20,53	20,50	20,56	20,46	20,45	20,48	20,49	20,52	20,55	20,60	20,54	20,54	20,53	20,47	20,43	20,42	20,48	20,47	20,49	20,42	20,41	20,42	20,47	20,49	20,46	20,50	20,57	20,50	20,47	20,41	20,53	20,51	20,47	20,47	20,56	20,60	20,50	20,49	20,55	20,58	20,61	20,55	20,55	20,50	20,54	20,52	20,51	20,60	20,57	20,57	20,60	20,60	20,60	20,56	20,51	20,57	20,61	20,61	20,52	20,48	20,53	20,65	20,53	20,55	20,55	20,55	20,56	20,60	20,63	20,64	20,58	20,52	20,46	20,58	20,64	20,74	20,71	20,78	20,73	20,66	20,74	20,81	20,78	20,74	20,71	20,77	20,78	20,79	20,69	20,62	20,67	20,71	20,72	20,73	20,71	20,71	20,84	20,90	21,03	21,28	21,33	21,38	21,44	21,44	21,57	21,50	21,51	21,64	21,66	21,67	21,69	21,71	21,75	21,79	21,83	21,92	21,94	22,06	22,07	22,11	22,11	22,13	22,20	22,26	22,29	22,16	22,19	22,31	22,32	22,12	21,87	22,10	22,50	22,59	22,69	22,91	22,97	22,99	23,14	23,21	23,19	23,26	23,32	23,32	23,32	23,42	23,46	23,47	23,50	23,55	23,56	23,59	23,60	23,63	23,60	23,66	23,69	23,71	23,77	23,76	23,70	23,77	23,76	23,77	23,82	23,82	23,94	23,91	23,78	23,86	23,86	23,91	23,96	23,90	23,96	23,93	23,93	23,84	23,83	23,92	23,86	23,89	23,95	23,92	23,90	24,00	23,96	23,91	24,00	23,97	23,89	23,89	23,94	24,00	23,94	23,92	24,00	24,00	23,92	23,93	24,04	24,07	24,03	23,99	23,90	23,88	23,95	23,96	23,96	24,01	23,98	23,92	23,96	24,05	24,03	24,02	24,03	24,12	24,09	24,00	24,00	23,96	23,92	24,02	24,03	24,00	24,03	24,04	24,08	24,07	24,06	24,00	24,08	24,01	24,01	24,01	24,09	24,06	23,97	24,02	24,04	24,06	24,07	24,14	24,08	24,04	24,08	24,10	24,07	24,07	24,10	24,15	24,22	24,18	24,09	24,10	24,07	24,12	24,15	24,18	24,13	24,19	24,14	24,15	24,28	24,27	24,21	24,12	24,16	24,15	24,15	24,21	24,17	24,26	24,24	24,12	24,16	24,20	24,18	24,21	24,25	24,19	24,08	24,08	24,03	24,07	24,02	24,05	24,08	24,20	24,20	24,04	24,04	23,95	23,94	24,00	24,00	23,99	23,92	23,89	23,88	23,91	23,85	23,86	23,84	23,86	23,79	23,70	23,70	23,64	23,54	23,51	23,57	23,43	23,36	23,43	23,42	23,33	23,24	23,14	23,09	23,05	23,06	22,95	22,85	22,74	22,69	22,63	22,45	22,27	22,11	21,93	21,84	22,09	22,18	22,21	22,11	22,12	22,08	21,99	22,02	21,92	21,87	21,85	21,67	21,39	21,16	21,07	21,15	21,08	21,04	20,94	20,92	20,92	20,93	20,92	20,87	20,84	20,83	20,80	20,81	20,74	20,70	20,74	20,78	20,77	20,67	20,60	20,61	20,64	20,66	20,63	20,55	20,55	20,61	20,59	20,58	20,57	20,46	20,52	20,50	20,55	20,59	20,55	20,66	20,59	20,58	20,58	20,52	20,53	20,61	20,53	20,48	20,54	20,60	20,62	20,58	20,51	20,55	20,54	20,51	20,53	20,46	20,42	20,52	20,60	20,56	20,59	20,53	20,48	20,53	20,51	20,50	20,49	20,43	20,54	20,45	20,47	20,52	20,54	20,46	20,45	20,46	20,56	20,49	20,39	20,44	20,45	20,35	20,40	20,56	20,51	20,48	20,47	20,48	20,48	20,48	20,45	20,52	20,47	20,42	20,39	20,36	20,39	20,44	20,43	20,35	20,42	20,33	20,39	20,44	20,34	20,47	20,50	20,37	20,45	20,48	20,47	20,49	20,46	20,53	20,59	20,49	20,43	20,49	20,50	20,53	20,50	20,38	20,47	20,48	20,44	20,44	20,45	20,40	20,42	20,40	20,35	20,38	20,40	20,36	20,38	20,41	20,48	20,56	20,49	20,41	20,42	20,38	20,38	20,48	20,42	20,45	20,47	20,48	20,47	20,53	20,49	20,39	20,31	20,40	20,48	20,40	20,41	20,47	20,51	20,47	20,46	20,40	20,40	20,45	20,45	20,44	20,42	20,42	20,47	20,40	20,37	20,46	20,46	20,40	20,29	20,41	20,44	20,36	20,35	20,44	20,39	20,39	20,40	20,39	20,39	20,47	20,46	20,48	20,54	20,50	20,50	20,43	20,34	20,35	20,41	20,33	20,33	20,45	20,43	20,40	20,44	20,43	20,41	20,45	20,40	
20,35	20,27	20,32	20,33	20,30	20,36	20,46	20,44	20,41	20,31	20,29	20,31	20,36	20,36	20,37	20,50	20,45	20,30	20,32	20,38	20,39	20,41	20,37	20,41	20,39	20,47	20,48	20,45	20,37	20,31	20,36	20,41	20,37	20,30	20,34	20,39	20,40	20,43	20,36	20,34	20,32	20,44	20,51	20,46	20,46	20,42	20,50	20,44	20,39	20,44	20,43	20,45	20,50	20,38	20,45	20,53	20,44	20,39	20,50	20,41	20,33	20,42	20,40	20,43	20,51	20,47	20,43	20,42	20,38	20,43	20,42	20,49	20,55	20,46	20,44	20,45	20,42	20,40	20,45	20,47	20,46	20,45	20,46	20,48	20,47	20,46	20,46	20,55	20,57	20,55	20,54	20,41	20,40	20,47	20,47	20,51	20,54	20,57	20,60	20,56	20,52	20,47	20,39	20,46	20,50	20,51	20,46	20,46	20,43	20,51	20,53	20,58	20,59	20,51	20,49	20,51	20,41	20,53	20,54	20,52	20,49	20,45	20,55	20,57	20,50	20,55	20,59	20,56	20,57	20,62	20,55	20,55	20,54	20,45	20,40	20,56	20,58	20,56	20,59	20,57	20,49	20,57	20,52	20,50	20,57	20,57	20,50	20,50	20,55	20,57	20,49	20,50	20,53	20,51	20,56	20,62	20,62	20,66	20,69	20,60	20,55	20,67	20,76	20,88	20,93	20,91	20,91	20,82	20,88	20,97	21,00	20,90	20,93	20,94	20,84	20,86	20,86	20,83	20,77	20,85	20,77	20,76	20,72	20,77	20,86	20,95	21,16	21,32	21,42	21,50	21,49	21,58	21,63	21,63	21,68	21,76	21,78	21,74	21,80	21,82	21,85	21,93	21,98	22,03	22,15	22,16	22,18	22,11	22,19	22,18	22,19	22,26	22,33	22,28	22,22	22,27	22,40	22,33	22,19	22,04	22,25	22,51	22,70	22,88	22,97	23,04	23,11	23,15	23,19	23,28	23,38	23,35	23,31	23,45	23,54	23,55	23,59	23,63	23,65	23,60	23,59	23,65	23,67	23,72	23,74	23,83	23,82	23,77	23,75	23,86	23,89	23,81	23,94	23,95	23,95	24,02	23,92	24,00	24,02	24,02	24,02	24,00	24,01	24,02	24,00	24,01	23,98	24,04	23,97	23,93	23,99	24,01	24,03	24,04	24,05	24,00	24,13	24,10	24,02	23,96	24,01	24,03	24,06	24,10	24,10	24,09	24,04	24,05	24,13	24,07	24,10	24,07	24,06	24,07	24,16	24,10	24,08	24,15	24,13	24,06	24,02	24,08	24,07	24,04	24,04	24,17	24,12	24,11	24,10	24,12	24,10	24,11	24,17	24,13	24,11	24,19	24,25	24,16	24,04	24,07	24,18	24,15	24,12	24,13	24,14	24,15	24,15	24,14	24,13	24,13	24,22	24,23	24,18	24,17	24,23	24,28	24,19	24,17	24,20	24,30	24,31	24,29	24,22	24,13	24,16	24,23	24,25	24,23	24,21	24,20	24,22	24,23	24,28	24,30	24,27	24,27	24,25	24,22	24,25	24,31	24,30	24,27	24,31	24,26	24,22	24,25	24,29	24,36	24,40	24,23	24,23	24,21	24,18	24,15	24,16	24,16	24,13	24,21	24,22	24,18	24,15	24,14	24,10	24,13	24,11	24,04	24,00	23,98	24,03	24,05	24,06	23,98	24,00	23,93	23,87	23,80	23,82	23,76	23,57	23,59	23,64	23,54	23,48	23,48	23,53	23,37	23,30	23,29	23,22	23,17	23,10	23,03	22,96	22,86	22,75	22,67	22,47	22,18	21,88	21,94	22,15	22,19	22,25	22,21	22,12	22,19	22,17	22,12	22,11	22,01	21,96	21,93	21,67	21,48	21,34	21,24	21,16	21,13	21,14	21,01	20,98	20,98	20,94	20,95	20,88	20,84	20,92	20,93	20,90	20,83	20,79	20,77	20,80	20,77	20,73	20,70	20,79	20,82	20,64	20,64	20,65	20,60	20,62	20,65	20,68	20,60	20,56	20,66	20,53	20,49	20,56	20,54	20,65	20,58	20,58	20,58	20,49	20,53	20,64	20,57	20,53	20,58	20,59	20,57	20,56	20,53	20,56	20,45	20,45	20,45	20,43	20,44	20,53	20,61	20,57	20,51	20,48	20,50	20,57	20,59	20,53	20,49	20,49	20,56	20,49	20,44	20,51	20,49	20,48	20,45	20,50	20,46	20,42	20,39	20,40	20,49	20,46	20,39	20,45	20,43	20,46	20,51	20,45	20,43	20,50	20,42	20,44	20,48	20,45	20,36	20,40	20,42	20,58	20,52	20,42	20,39	20,35	20,43	20,53	20,44	20,44	20,53	20,42	20,37	20,47	20,50	20,46	20,44	20,47	20,51	20,56	20,50	20,48	20,49	20,51	20,54	20,38	20,49	20,42	20,34	20,40	20,49	20,46	20,44	20,50	20,39	20,43	20,49	20,39	20,45	20,45	20,46	20,50	20,48	20,43	20,50	20,50	20,50	20,50	20,40	20,44	20,40	20,43	20,42	20,47	20,43	20,39	20,37	20,40	20,40	20,39	20,52	20,46	20,50	20,49	20,37	20,34	20,38	20,44	20,40	20,45	20,48	20,42	20,44	20,37	20,36	20,42	20,42	20,28	20,28	20,43	20,46	20,47	20,47	20,44	20,38	20,36	20,34	20,31	20,33	20,45	20,51	20,44	20,47	20,56	20,42	20,39	20,40	20,35	20,35	20,39	20,35	20,52	20,50	20,43	20,44	20,50	20,51	20,41	20,40	
20,38	20,22	20,27	20,30	20,25	20,34	20,51	20,41	20,41	20,37	20,23	20,30	20,39	20,37	20,42	20,47	20,40	20,31	20,29	20,45	20,41	20,41	20,42	20,48	20,37	20,41	20,37	20,31	20,27	20,37	20,45	20,40	20,33	20,31	20,28	20,37	20,44	20,43	20,40	20,39	20,35	20,40	20,43	20,47	20,43	20,47	20,54	20,48	20,42	20,41	20,40	20,47	20,46	20,39	20,37	20,50	20,44	20,41	20,45	20,43	20,41	20,45	20,40	20,45	20,43	20,44	20,48	20,49	20,41	20,35	20,38	20,49	20,50	20,44	20,42	20,46	20,42	20,37	20,46	20,50	20,49	20,51	20,54	20,52	20,45	20,49	20,55	20,55	20,53	20,43	20,47	20,45	20,41	20,53	20,50	20,53	20,52	20,51	20,52	20,51	20,50	20,48	20,41	20,39	20,49	20,60	20,51	20,46	20,49	20,51	20,45	20,50	20,57	20,49	20,47	20,48	20,42	20,49	20,52	20,50	20,49	20,45	20,53	20,58	20,48	20,52	20,56	20,50	20,49	20,51	20,51	20,60	20,53	20,47	20,44	20,55	20,55	20,61	20,56	20,54	20,50	20,50	20,51	20,51	20,59	20,53	20,51	20,55	20,57	20,53	20,50	20,51	20,52	20,56	20,58	20,65	20,70	20,68	20,71	20,68	20,73	20,82	20,90	21,04	21,17	21,24	21,27	21,32	21,30	21,31	21,27	21,27	21,28	21,28	21,17	21,11	21,03	20,99	20,97	20,98	20,92	20,82	20,86	20,90	21,01	21,07	21,22	21,49	21,64	21,66	21,71	21,68	21,77	21,76	21,86	21,91	21,94	21,99	22,05	22,00	22,06	22,18	22,16	22,16	22,25	22,22	22,18	22,20	22,25	22,24	22,21	22,22	22,31	22,37	22,31	22,31	22,41	22,39	22,36	22,17	22,09	22,37	22,73	22,92	23,00	23,04	23,11	23,22	23,22	23,28	23,40	23,48	23,44	23,51	23,58	23,60	23,66	23,68	23,68	23,69	23,71	23,70	23,72	23,83	23,82	23,86	23,89	23,92	23,90	23,94	23,96	23,93	24,00	24,00	23,96	24,00	24,05	24,10	24,10	24,10	24,07	24,10	24,16	24,15	24,14	24,08	24,10	24,15	24,18	24,20	24,11	24,06	24,06	24,15	24,08	24,13	24,25	24,20	24,15	24,07	24,08	24,13	24,15	24,17	24,20	24,24	24,19	24,17	24,19	24,13	24,18	24,19	24,21	24,18	24,23	24,27	24,24	24,21	24,20	24,19	24,17	24,18	24,12	24,16	24,14	24,19	24,19	24,13	24,19	24,24	24,27	24,22	24,23	24,24	24,19	24,26	24,33	24,25	24,16	24,18	24,23	24,25	24,21	24,21	24,27	24,23	24,23	24,31	24,26	24,31	24,28	24,25	24,23	24,24	24,28	24,31	24,22	24,21	24,28	24,33	24,36	24,33	24,31	24,32	24,28	24,37	24,37	24,30	24,32	24,29	24,29	24,34	24,33	24,26	24,33	24,32	24,30	24,35	24,40	24,37	24,31	24,34	24,35	24,32	24,30	24,34	24,41	24,44	24,44	24,27	24,28	24,37	24,36	24,28	24,22	24,27	24,24	24,25	24,28	24,19	24,20	24,21	24,23	24,21	24,09	24,09	24,08	24,08	24,11	24,14	24,14	24,06	24,02	23,97	23,98	23,93	23,85	23,84	23,73	23,70	23,74	23,61	23,54	23,53	23,51	23,50	23,38	23,38	23,40	23,22	23,09	23,02	23,02	22,91	22,83	22,65	22,45	22,12	21,93	22,12	22,31	22,29	22,34	22,29	22,18	22,21	22,20	22,18	22,16	22,01	22,01	22,07	21,77	21,53	21,43	21,39	21,29	21,18	21,25	21,15	21,08	21,09	21,09	21,02	20,93	20,84	20,88	20,94	20,95	20,93	20,84	20,88	20,83	20,83	20,77	20,70	20,75	20,83	20,73	20,60	20,72	20,69	20,61	20,65	20,64	20,59	20,58	20,66	20,57	20,54	20,56	20,52	20,59	20,59	20,54	20,64	20,59	20,52	20,59	20,61	20,55	20,57	20,62	20,53	20,51	20,55	20,61	20,55	20,41	20,37	20,49	20,53	20,52	20,56	20,50	20,44	20,47	20,44	20,50	20,57	20,52	20,43	20,49	20,53	20,52	20,54	20,54	20,47	20,45	20,48	20,46	20,47	20,41	20,43	20,40	20,46	20,47	20,45	20,45	20,47	20,50	20,51	20,48	20,50	20,59	20,42	20,38	20,44	20,41	20,43	20,52	20,49	20,60	20,54	20,41	20,43	20,36	20,41	20,46	20,40	20,41	20,39	20,41	20,37	20,43	20,49	20,45	20,45	20,50	20,46	20,39	20,38	20,48	20,48	20,47	20,45	20,36	20,44	20,52	20,38	20,41	20,45	20,49	20,47	20,50	20,47	20,33	20,47	20,38	20,46	20,54	20,52	20,51	20,46	20,46	20,48	20,57	20,49	20,47	20,40	20,33	20,30	20,43	20,43	20,46	20,50	20,41	20,39	20,31	20,29	20,39	20,50	20,46	20,43	20,34	20,33	20,38	20,39	20,42	20,44	20,44	20,41	20,41	20,49	20,47	20,36	20,40	20,43	20,35	20,33	20,51	20,46	20,48	20,46	20,51	20,46	20,40	20,37	20,34	20,31	20,42	20,48	20,38	20,38	20,46	20,41	20,34	20,38	20,47	20,31	20,33	20,40	20,41	20,47	20,49	20,45	20,43	20,48	20,43	20,45	
20,34	20,28	20,14	20,28	20,32	20,37	20,41	20,42	20,32	20,39	20,30	20,29	20,43	20,41	20,33	20,43	20,42	20,37	20,34	20,39	20,34	20,45	20,48	20,49	20,38	20,36	20,35	20,30	20,31	20,37	20,43	20,48	20,40	20,30	20,34	20,38	20,45	20,40	20,39	20,45	20,45	20,41	20,35	20,36	20,41	20,41	20,47	20,54	20,42	20,46	20,47	20,44	20,46	20,41	20,42	20,50	20,45	20,41	20,42	20,45	20,46	20,45	20,48	20,46	20,46	20,44	20,48	20,44	20,40	20,39	20,42	20,52	20,45	20,40	20,46	20,47	20,38	20,43	20,49	20,45	20,42	20,49	20,54	20,58	20,44	20,41	20,49	20,48	20,49	20,43	20,49	20,44	20,46	20,55	20,44	20,49	20,49	20,42	20,48	20,47	20,51	20,53	20,41	20,42	20,43	20,50	20,47	20,44	20,42	20,42	20,47	20,48	20,46	20,49	20,48	20,54	20,46	20,43	20,46	20,43	20,51	20,44	20,51	20,57	20,44	20,45	20,52	20,56	20,55	20,49	20,45	20,52	20,47	20,50	20,55	20,60	20,60	20,55	20,52	20,58	20,61	20,56	20,49	20,53	20,57	20,56	20,51	20,52	20,64	20,55	20,51	20,56	20,57	20,60	20,61	20,67	20,70	20,65	20,75	20,88	20,95	21,06	21,17	21,33	21,46	21,50	21,49	21,54	21,55	21,63	21,67	21,69	21,79	21,76	21,72	21,63	21,57	21,44	21,38	21,34	21,29	21,11	21,11	21,10	21,13	21,16	21,34	21,67	21,87	21,86	21,92	21,88	21,88	21,90	22,02	22,11	22,09	22,18	22,24	22,26	22,27	22,36	22,40	22,39	22,47	22,33	22,17	22,24	22,29	22,27	22,27	22,30	22,36	22,40	22,36	22,42	22,51	22,51	22,50	22,34	22,15	22,13	22,51	22,89	22,97	23,03	23,16	23,31	23,27	23,36	23,46	23,52	23,54	23,48	23,58	23,64	23,67	23,70	23,75	23,80	23,83	23,87	23,83	23,89	23,86	23,90	23,95	23,98	24,02	24,04	23,98	24,03	24,11	24,15	24,12	24,12	24,07	24,15	24,21	24,20	24,12	24,16	24,23	24,22	24,24	24,11	24,19	24,30	24,27	24,24	24,24	24,12	24,10	24,16	24,17	24,25	24,30	24,29	24,27	24,20	24,23	24,31	24,27	24,27	24,26	24,38	24,40	24,28	24,31	24,26	24,23	24,27	24,23	24,29	24,31	24,38	24,32	24,27	24,23	24,25	24,28	24,25	24,25	24,29	24,27	24,22	24,25	24,33	24,33	24,35	24,38	24,35	24,32	24,24	24,27	24,36	24,32	24,33	24,33	24,32	24,30	24,29	24,37	24,33	24,31	24,33	24,38	24,43	24,39	24,39	24,38	24,31	24,33	24,33	24,30	24,30	24,26	24,31	24,41	24,37	24,39	24,37	24,36	24,40	24,41	24,41	24,44	24,44	24,33	24,38	24,33	24,41	24,49	24,40	24,37	24,36	24,35	24,35	24,40	24,41	24,37	24,37	24,38	24,38	24,41	24,43	24,44	24,44	24,45	24,38	24,33	24,43	24,38	24,37	24,28	24,31	24,33	24,33	24,31	24,23	24,22	24,28	24,29	24,30	24,21	24,09	24,16	24,15	24,19	24,19	24,17	24,11	24,13	24,06	24,01	24,02	23,94	23,88	23,82	23,78	23,76	23,63	23,59	23,59	23,62	23,54	23,54	23,41	23,45	23,31	23,18	23,06	23,06	22,96	22,84	22,64	22,31	22,13	22,18	22,35	22,39	22,40	22,40	22,36	22,27	22,26	22,23	22,22	22,23	22,07	22,06	22,16	21,88	21,60	21,45	21,44	21,40	21,27	21,28	21,23	21,20	21,18	21,17	21,12	21,07	20,97	20,95	20,98	20,91	20,89	20,95	20,96	20,97	20,92	20,85	20,77	20,78	20,79	20,76	20,67	20,71	20,71	20,58	20,66	20,65	20,65	20,55	20,58	20,58	20,54	20,56	20,49	20,51	20,52	20,50	20,56	20,65	20,55	20,51	20,58	20,59	20,59	20,56	20,61	20,59	20,55	20,57	20,53	20,47	20,41	20,48	20,58	20,55	20,53	20,45	20,47	20,45	20,41	20,46	20,47	20,49	20,42	20,43	20,53	20,45	20,58	20,57	20,42	20,47	20,53	20,43	20,53	20,45	20,44	20,45	20,43	20,42	20,41	20,49	20,46	20,47	20,48	20,48	20,54	20,53	20,46	20,43	20,46	20,42	20,46	20,48	20,46	20,47	20,50	20,42	20,44	20,39	20,42	20,42	20,37	20,45	20,40	20,37	20,41	20,47	20,50	20,42	20,41	20,57	20,46	20,39	20,33	20,38	20,46	20,52	20,45	20,42	20,39	20,50	20,48	20,42	20,44	20,48	20,48	20,44	20,48	20,38	20,39	20,34	20,39	20,48	20,46	20,47	20,46	20,44	20,43	20,44	20,39	20,41	20,41	20,42	20,34	20,47	20,43	20,45	20,52	20,49	20,39	20,32	20,33	20,46	20,47	20,42	20,43	20,36	20,42	20,46	20,37	20,39	20,43	20,44	20,36	20,41	20,41	20,37	20,49	20,41	20,38	20,46	20,38	20,45	20,44	20,44	20,50	20,47	20,40	20,35	20,39	20,40	20,43	20,44	20,53	20,45	20,39	20,41	20,34	20,44	20,35	20,36	20,36	20,35	20,30	20,38	20,45	20,53	20,43	20,32	20,38	20,37	20,40	
20,39	20,28	20,26	20,34	20,35	20,32	20,27	20,36	20,33	20,41	20,46	20,42	20,40	20,35	20,38	20,36	20,43	20,35	20,32	20,49	20,44	20,38	20,41	20,42	20,39	20,42	20,40	20,34	20,37	20,38	20,46	20,48	20,48	20,31	20,36	20,41	20,44	20,40	20,44	20,47	20,45	20,44	20,37	20,39	20,36	20,40	20,43	20,39	20,46	20,41	20,53	20,46	20,43	20,42	20,52	20,51	20,46	20,44	20,42	20,43	20,37	20,35	20,44	20,49	20,41	20,40	20,36	20,42	20,46	20,36	20,43	20,46	20,39	20,40	20,46	20,43	20,44	20,39	20,43	20,46	20,46	20,45	20,44	20,48	20,47	20,46	20,48	20,46	20,47	20,42	20,54	20,54	20,51	20,53	20,39	20,46	20,58	20,45	20,50	20,47	20,48	20,51	20,42	20,50	20,47	20,45	20,44	20,47	20,42	20,42	20,47	20,52	20,48	20,45	20,49	20,45	20,49	20,49	20,47	20,40	20,44	20,45	20,45	20,49	20,39	20,50	20,62	20,55	20,53	20,49	20,46	20,49	20,49	20,48	20,58	20,62	20,58	20,50	20,47	20,52	20,55	20,58	20,55	20,54	20,58	20,55	20,53	20,55	20,56	20,54	20,54	20,66	20,64	20,57	20,59	20,64	20,61	20,66	20,80	21,06	21,17	21,25	21,36	21,45	21,38	21,36	21,30	21,28	21,32	21,43	21,61	21,70	21,82	21,90	21,97	21,99	22,03	22,00	21,93	21,95	21,85	21,64	21,54	21,52	21,46	21,42	21,52	21,83	21,98	22,01	22,07	22,13	22,17	22,07	22,23	22,30	22,36	22,47	22,45	22,49	22,57	22,63	22,69	22,68	22,77	22,48	22,24	22,19	22,22	22,16	22,23	22,31	22,39	22,38	22,37	22,43	22,48	22,52	22,55	22,49	22,29	22,13	22,34	22,82	23,01	23,04	23,13	23,24	23,26	23,39	23,53	23,52	23,47	23,53	23,59	23,64	23,66	23,69	23,78	23,83	23,87	23,96	23,94	23,99	23,92	23,90	23,98	24,01	24,05	24,10	24,14	24,11	24,14	24,19	24,25	24,15	24,17	24,24	24,25	24,25	24,21	24,26	24,23	24,29	24,36	24,20	24,24	24,31	24,31	24,25	24,29	24,17	24,17	24,20	24,23	24,25	24,37	24,37	24,35	24,33	24,27	24,37	24,36	24,35	24,37	24,37	24,42	24,39	24,35	24,33	24,27	24,37	24,36	24,37	24,44	24,44	24,43	24,35	24,41	24,35	24,33	24,31	24,35	24,33	24,27	24,31	24,33	24,44	24,43	24,38	24,43	24,38	24,33	24,32	24,35	24,38	24,35	24,36	24,44	24,38	24,37	24,38	24,38	24,39	24,38	24,42	24,52	24,45	24,41	24,43	24,47	24,46	24,43	24,37	24,43	24,31	24,41	24,42	24,44	24,48	24,49	24,34	24,33	24,39	24,43	24,45	24,49	24,49	24,45	24,38	24,41	24,49	24,55	24,56	24,41	24,36	24,44	24,45	24,41	24,43	24,47	24,42	24,50	24,43	24,43	24,54	24,51	24,42	24,40	24,41	24,36	24,35	24,34	24,39	24,37	24,39	24,33	24,35	24,26	24,27	24,24	24,28	24,32	24,33	24,30	24,25	24,20	24,15	24,15	24,20	24,15	24,09	24,11	24,16	24,10	24,00	23,99	24,01	23,93	23,85	23,79	23,74	23,67	23,66	23,63	23,60	23,51	23,40	23,40	23,41	23,26	23,19	23,12	22,96	22,81	22,56	22,22	22,20	22,37	22,50	22,40	22,41	22,42	22,45	22,37	22,28	22,25	22,29	22,26	22,18	22,19	22,18	21,95	21,66	21,53	21,51	21,44	21,37	21,38	21,34	21,26	21,24	21,24	21,18	21,08	21,04	21,06	21,08	21,01	20,93	21,00	20,96	20,98	20,99	20,95	20,84	20,80	20,77	20,74	20,69	20,64	20,64	20,61	20,58	20,59	20,59	20,58	20,62	20,63	20,54	20,51	20,55	20,49	20,49	20,51	20,62	20,65	20,62	20,58	20,56	20,58	20,64	20,59	20,55	20,62	20,58	20,53	20,53	20,53	20,49	20,55	20,61	20,61	20,54	20,36	20,46	20,55	20,52	20,52	20,50	20,48	20,51	20,47	20,43	20,49	20,56	20,63	20,49	20,43	20,52	20,52	20,46	20,41	20,40	20,48	20,54	20,42	20,39	20,43	20,50	20,49	20,48	20,47	20,54	20,52	20,45	20,51	20,53	20,44	20,43	20,49	20,43	20,43	20,41	20,37	20,40	20,37	20,43	20,43	20,40	20,44	20,46	20,44	20,42	20,42	20,44	20,51	20,44	20,45	20,44	20,44	20,39	20,34	20,41	20,41	20,47	20,43	20,45	20,38	20,44	20,48	20,48	20,45	20,49	20,44	20,50	20,43	20,48	20,36	20,44	20,44	20,36	20,41	20,45	20,47	20,49	20,41	20,33	20,44	20,39	20,42	20,46	20,38	20,47	20,41	20,46	20,45	20,40	20,31	20,40	20,48	20,46	20,41	20,46	20,36	20,42	20,43	20,40	20,48	20,43	20,41	20,40	20,46	20,44	20,37	20,43	20,40	20,39	20,41	20,37	20,46	20,47	20,47	20,46	20,49	20,35	20,30	20,36	20,35	20,39	20,47	20,48	20,41	20,35	20,38	20,38	20,37	20,33	20,31	20,34	20,35	20,39	20,40	20,45	20,47	20,43	20,34	20,33	20,36	20,36	
20,39	20,33	20,26	20,34	20,32	20,28	20,31	20,30	20,29	20,42	20,52	20,45	20,38	20,32	20,38	20,42	20,46	20,38	20,32	20,44	20,46	20,45	20,50	20,35	20,42	20,46	20,46	20,41	20,37	20,38	20,38	20,40	20,43	20,32	20,36	20,45	20,40	20,42	20,41	20,44	20,49	20,53	20,45	20,42	20,39	20,43	20,45	20,44	20,44	20,44	20,47	20,45	20,41	20,45	20,44	20,45	20,43	20,39	20,39	20,36	20,31	20,39	20,36	20,42	20,37	20,36	20,38	20,40	20,44	20,46	20,32	20,50	20,46	20,39	20,45	20,44	20,44	20,38	20,46	20,52	20,46	20,44	20,45	20,48	20,44	20,54	20,58	20,47	20,47	20,44	20,50	20,47	20,48	20,53	20,51	20,47	20,48	20,45	20,46	20,50	20,44	20,45	20,47	20,52	20,52	20,53	20,47	20,50	20,47	20,45	20,41	20,39	20,46	20,45	20,52	20,54	20,46	20,47	20,50	20,38	20,48	20,53	20,54	20,52	20,47	20,50	20,55	20,56	20,58	20,53	20,50	20,55	20,55	20,52	20,63	20,65	20,59	20,48	20,48	20,57	20,58	20,58	20,55	20,53	20,55	20,54	20,51	20,54	20,65	20,57	20,54	20,60	20,60	20,56	20,65	20,74	20,68	20,79	20,98	21,14	21,19	21,20	21,16	21,22	21,09	20,98	20,96	20,84	20,91	21,06	21,14	21,24	21,45	21,57	21,70	21,84	21,95	22,07	22,19	22,24	22,25	22,19	22,10	22,12	22,06	21,94	21,91	22,05	22,21	22,25	22,27	22,32	22,34	22,29	22,44	22,55	22,63	22,65	22,77	22,76	22,81	22,88	23,01	22,94	22,83	22,54	22,32	22,23	22,29	22,22	22,22	22,31	22,33	22,27	22,39	22,50	22,57	22,56	22,60	22,63	22,52	22,21	22,15	22,62	22,91	23,05	23,19	23,22	23,25	23,40	23,43	23,52	23,49	23,51	23,62	23,65	23,67	23,73	23,80	23,90	23,88	23,99	23,96	23,98	23,96	24,00	24,02	24,11	24,04	24,05	24,12	24,15	24,19	24,19	24,25	24,25	24,26	24,32	24,31	24,33	24,33	24,30	24,31	24,33	24,40	24,33	24,35	24,34	24,35	24,31	24,33	24,31	24,27	24,37	24,41	24,36	24,43	24,41	24,38	24,40	24,36	24,43	24,49	24,40	24,47	24,45	24,38	24,49	24,50	24,39	24,34	24,45	24,40	24,42	24,51	24,48	24,44	24,40	24,47	24,48	24,37	24,37	24,37	24,32	24,34	24,40	24,45	24,49	24,45	24,43	24,42	24,45	24,40	24,38	24,42	24,44	24,52	24,48	24,42	24,40	24,41	24,42	24,48	24,50	24,50	24,48	24,54	24,45	24,44	24,47	24,51	24,56	24,51	24,49	24,47	24,49	24,43	24,54	24,52	24,51	24,55	24,40	24,42	24,46	24,47	24,47	24,53	24,52	24,47	24,48	24,46	24,51	24,50	24,50	24,38	24,38	24,54	24,51	24,54	24,52	24,55	24,41	24,44	24,41	24,44	24,53	24,56	24,51	24,45	24,37	24,36	24,32	24,31	24,38	24,37	24,40	24,34	24,37	24,38	24,27	24,28	24,25	24,32	24,31	24,26	24,29	24,26	24,18	24,14	24,27	24,20	24,22	24,17	24,15	24,15	24,05	24,00	24,04	24,00	23,94	23,79	23,74	23,72	23,66	23,66	23,60	23,53	23,45	23,42	23,39	23,28	23,18	23,14	22,96	22,73	22,42	22,24	22,43	22,57	22,51	22,42	22,40	22,42	22,41	22,39	22,40	22,34	22,29	22,27	22,26	22,20	22,16	21,94	21,71	21,57	21,62	21,60	21,59	21,56	21,48	21,39	21,41	21,38	21,29	21,20	21,16	21,15	21,14	21,13	21,08	21,08	21,06	21,06	21,09	20,93	20,91	20,90	20,83	20,75	20,67	20,62	20,58	20,66	20,61	20,56	20,53	20,58	20,61	20,56	20,53	20,53	20,53	20,60	20,54	20,49	20,62	20,66	20,62	20,60	20,58	20,58	20,63	20,58	20,62	20,55	20,52	20,54	20,59	20,55	20,56	20,51	20,56	20,61	20,56	20,48	20,50	20,52	20,59	20,56	20,55	20,48	20,46	20,50	20,47	20,42	20,51	20,55	20,46	20,41	20,47	20,52	20,47	20,38	20,43	20,47	20,53	20,60	20,42	20,39	20,43	20,43	20,49	20,54	20,63	20,64	20,55	20,54	20,59	20,46	20,38	20,42	20,44	20,47	20,46	20,34	20,38	20,36	20,44	20,41	20,40	20,52	20,45	20,41	20,44	20,43	20,44	20,48	20,44	20,37	20,41	20,40	20,34	20,35	20,41	20,41	20,47	20,53	20,47	20,42	20,34	20,44	20,46	20,46	20,50	20,50	20,44	20,42	20,50	20,52	20,45	20,45	20,39	20,39	20,40	20,49	20,46	20,44	20,42	20,46	20,45	20,45	20,46	20,40	20,45	20,46	20,43	20,43	20,40	20,36	20,45	20,43	20,44	20,41	20,45	20,47	20,46	20,48	20,44	20,45	20,39	20,40	20,45	20,38	20,36	20,39	20,48	20,36	20,33	20,38	20,31	20,39	20,50	20,51	20,45	20,41	20,36	20,37	20,41	20,43	20,32	20,38	20,45	20,41	20,43	20,43	20,37	20,37	20,42	20,37	20,41	20,43	20,43	20,43	20,40	20,36	20,36	20,35	20,38	20,45	20,45	
20,41	20,28	20,23	20,34	20,30	20,34	20,29	20,25	20,37	20,42	20,41	20,39	20,26	20,31	20,42	20,44	20,42	20,44	20,32	20,37	20,43	20,46	20,51	20,47	20,50	20,55	20,47	20,42	20,41	20,32	20,24	20,39	20,39	20,38	20,40	20,47	20,38	20,41	20,41	20,37	20,43	20,44	20,46	20,43	20,40	20,41	20,41	20,38	20,45	20,46	20,42	20,44	20,45	20,44	20,51	20,47	20,41	20,37	20,43	20,44	20,35	20,41	20,36	20,40	20,45	20,37	20,29	20,33	20,43	20,47	20,31	20,35	20,45	20,45	20,51	20,51	20,46	20,43	20,45	20,47	20,49	20,43	20,39	20,46	20,42	20,45	20,55	20,54	20,49	20,40	20,45	20,39	20,46	20,52	20,59	20,52	20,49	20,42	20,39	20,44	20,50	20,44	20,45	20,49	20,46	20,50	20,54	20,50	20,49	20,53	20,49	20,47	20,50	20,50	20,49	20,52	20,49	20,49	20,59	20,48	20,52	20,47	20,49	20,57	20,55	20,53	20,57	20,55	20,59	20,56	20,48	20,56	20,60	20,55	20,54	20,64	20,63	20,50	20,50	20,52	20,59	20,54	20,49	20,54	20,54	20,54	20,46	20,59	20,63	20,60	20,56	20,57	20,59	20,53	20,67	20,81	20,72	20,92	21,11	21,12	21,13	21,14	20,91	20,74	20,76	20,76	20,80	20,77	20,87	20,92	20,89	20,86	20,99	21,07	21,17	21,24	21,39	21,63	21,81	21,97	22,05	22,15	22,13	22,28	22,37	22,45	22,39	22,39	22,43	22,41	22,35	22,37	22,41	22,40	22,53	22,67	22,78	22,78	22,88	22,99	23,01	23,11	23,14	23,15	22,99	22,66	22,37	22,29	22,26	22,26	22,28	22,33	22,32	22,24	22,37	22,46	22,57	22,62	22,59	22,75	22,69	22,40	22,20	22,37	22,73	23,01	23,08	23,20	23,32	23,48	23,43	23,45	23,49	23,54	23,62	23,65	23,72	23,77	23,75	23,79	23,83	23,94	23,99	24,00	23,95	24,04	24,07	24,00	24,04	24,09	24,11	24,14	24,15	24,19	24,26	24,27	24,31	24,31	24,28	24,32	24,34	24,43	24,41	24,32	24,38	24,35	24,37	24,36	24,33	24,36	24,38	24,42	24,42	24,44	24,43	24,42	24,49	24,48	24,40	24,36	24,39	24,53	24,56	24,47	24,51	24,51	24,43	24,48	24,54	24,49	24,43	24,49	24,45	24,46	24,50	24,52	24,47	24,41	24,44	24,51	24,46	24,43	24,42	24,35	24,39	24,45	24,41	24,49	24,43	24,42	24,44	24,47	24,48	24,49	24,48	24,53	24,56	24,50	24,42	24,43	24,45	24,45	24,57	24,59	24,60	24,59	24,51	24,56	24,54	24,54	24,54	24,50	24,49	24,49	24,42	24,44	24,48	24,56	24,56	24,49	24,53	24,50	24,48	24,53	24,48	24,51	24,53	24,59	24,48	24,51	24,56	24,52	24,52	24,51	24,42	24,46	24,60	24,58	24,60	24,57	24,56	24,53	24,43	24,39	24,50	24,59	24,52	24,46	24,46	24,45	24,43	24,38	24,37	24,47	24,46	24,42	24,37	24,38	24,39	24,31	24,31	24,25	24,33	24,30	24,24	24,31	24,26	24,20	24,16	24,23	24,20	24,17	24,18	24,19	24,15	24,02	24,01	24,05	24,00	23,94	23,87	23,75	23,77	23,69	23,62	23,65	23,58	23,51	23,45	23,33	23,18	23,16	23,05	22,87	22,60	22,36	22,41	22,56	22,58	22,57	22,48	22,46	22,47	22,40	22,39	22,37	22,39	22,28	22,28	22,26	22,20	22,12	22,05	21,89	21,82	21,82	21,81	21,79	21,75	21,69	21,59	21,61	21,56	21,44	21,46	21,44	21,24	21,25	21,23	21,15	21,17	21,16	21,18	21,21	21,01	20,95	20,95	20,95	20,86	20,67	20,61	20,60	20,60	20,64	20,56	20,55	20,56	20,64	20,55	20,56	20,56	20,57	20,56	20,63	20,57	20,55	20,66	20,62	20,62	20,57	20,54	20,59	20,46	20,56	20,58	20,55	20,57	20,57	20,62	20,54	20,52	20,42	20,51	20,59	20,57	20,55	20,49	20,47	20,46	20,49	20,48	20,40	20,47	20,45	20,39	20,45	20,52	20,52	20,47	20,54	20,49	20,49	20,40	20,34	20,46	20,47	20,54	20,37	20,36	20,45	20,51	20,59	20,74	20,76	20,63	20,56	20,53	20,50	20,51	20,41	20,39	20,34	20,43	20,53	20,35	20,45	20,39	20,41	20,44	20,43	20,55	20,43	20,35	20,33	20,39	20,40	20,47	20,45	20,37	20,41	20,47	20,33	20,32	20,41	20,42	20,38	20,35	20,46	20,50	20,47	20,40	20,49	20,45	20,44	20,46	20,40	20,36	20,41	20,44	20,50	20,45	20,44	20,48	20,39	20,46	20,51	20,36	20,37	20,45	20,43	20,48	20,50	20,46	20,45	20,44	20,44	20,44	20,39	20,39	20,43	20,36	20,43	20,48	20,46	20,44	20,54	20,47	20,33	20,34	20,40	20,42	20,38	20,39	20,29	20,35	20,39	20,41	20,39	20,36	20,26	20,33	20,47	20,44	20,43	20,41	20,36	20,35	20,43	20,38	20,31	20,34	20,45	20,45	20,45	20,52	20,45	20,39	20,52	20,44	20,34	20,34	20,34	20,34	20,30	20,27	20,33	20,35	20,37	20,57	20,55	
20,43	20,34	20,28	20,34	20,32	20,44	20,42	20,30	20,29	20,37	20,25	20,36	20,32	20,38	20,37	20,48	20,38	20,38	20,27	20,40	20,47	20,40	20,54	20,49	20,52	20,55	20,43	20,41	20,37	20,31	20,32	20,41	20,37	20,40	20,48	20,38	20,35	20,32	20,41	20,32	20,33	20,41	20,36	20,44	20,45	20,51	20,47	20,35	20,40	20,43	20,43	20,50	20,45	20,35	20,49	20,59	20,40	20,46	20,42	20,41	20,42	20,45	20,40	20,46	20,44	20,37	20,37	20,43	20,36	20,40	20,37	20,45	20,35	20,44	20,51	20,44	20,43	20,47	20,49	20,41	20,47	20,45	20,42	20,44	20,42	20,36	20,50	20,56	20,55	20,45	20,44	20,47	20,49	20,52	20,51	20,55	20,56	20,53	20,50	20,47	20,49	20,50	20,49	20,54	20,46	20,42	20,49	20,48	20,45	20,52	20,47	20,45	20,52	20,52	20,52	20,44	20,41	20,43	20,58	20,49	20,52	20,46	20,39	20,58	20,49	20,51	20,56	20,54	20,61	20,55	20,52	20,45	20,58	20,50	20,48	20,61	20,61	20,45	20,49	20,57	20,61	20,55	20,55	20,58	20,62	20,56	20,52	20,55	20,62	20,59	20,60	20,63	20,68	20,59	20,65	20,80	20,80	20,92	21,14	21,09	21,02	21,09	20,83	20,62	20,62	20,67	20,65	20,76	21,02	21,18	20,89	20,71	20,72	20,79	20,81	20,76	20,86	21,04	21,18	21,29	21,42	21,62	21,79	21,87	22,10	22,31	22,47	22,49	22,50	22,52	22,47	22,45	22,52	22,54	22,64	22,76	22,86	22,90	22,94	23,03	23,06	23,13	23,15	23,18	23,08	22,85	22,40	22,35	22,26	22,21	22,35	22,39	22,39	22,38	22,43	22,51	22,54	22,58	22,65	22,74	22,73	22,52	22,40	22,30	22,42	22,86	23,11	23,15	23,19	23,41	23,47	23,50	23,53	23,55	23,60	23,63	23,70	23,71	23,70	23,74	23,75	23,93	23,98	24,01	23,95	24,04	24,05	23,98	24,07	24,20	24,21	24,23	24,20	24,24	24,27	24,27	24,29	24,35	24,29	24,26	24,31	24,43	24,44	24,33	24,40	24,46	24,40	24,42	24,44	24,40	24,43	24,47	24,48	24,46	24,34	24,40	24,51	24,52	24,51	24,41	24,45	24,47	24,53	24,50	24,51	24,53	24,47	24,46	24,54	24,52	24,54	24,56	24,51	24,51	24,51	24,55	24,54	24,57	24,51	24,50	24,47	24,44	24,44	24,35	24,31	24,45	24,43	24,49	24,52	24,43	24,44	24,50	24,54	24,43	24,43	24,54	24,58	24,57	24,53	24,43	24,52	24,46	24,54	24,60	24,58	24,61	24,54	24,57	24,62	24,55	24,57	24,58	24,53	24,57	24,55	24,53	24,52	24,54	24,48	24,40	24,52	24,54	24,50	24,47	24,43	24,43	24,46	24,58	24,53	24,54	24,55	24,50	24,50	24,57	24,49	24,49	24,57	24,53	24,58	24,58	24,57	24,55	24,53	24,51	24,50	24,53	24,47	24,51	24,46	24,46	24,41	24,40	24,35	24,42	24,44	24,33	24,40	24,51	24,41	24,29	24,34	24,28	24,24	24,31	24,30	24,32	24,21	24,09	24,13	24,17	24,15	24,13	24,14	24,14	24,07	24,04	23,98	24,00	23,98	23,84	23,81	23,79	23,77	23,78	23,63	23,67	23,57	23,52	23,46	23,35	23,23	23,14	23,03	22,67	22,37	22,32	22,48	22,65	22,61	22,63	22,56	22,58	22,48	22,43	22,41	22,43	22,39	22,33	22,29	22,25	22,19	22,26	22,23	22,14	22,16	22,26	22,18	22,12	22,07	21,94	21,86	21,73	21,65	21,62	21,64	21,62	21,41	21,36	21,32	21,25	21,26	21,30	21,20	21,15	21,05	21,05	21,04	20,95	20,87	20,73	20,66	20,68	20,60	20,55	20,58	20,56	20,56	20,62	20,56	20,49	20,48	20,49	20,58	20,59	20,65	20,60	20,62	20,66	20,56	20,53	20,62	20,61	20,54	20,56	20,62	20,57	20,56	20,52	20,56	20,59	20,53	20,48	20,55	20,52	20,52	20,50	20,51	20,43	20,47	20,56	20,49	20,47	20,48	20,46	20,38	20,43	20,49	20,48	20,45	20,46	20,49	20,41	20,34	20,37	20,50	20,55	20,48	20,38	20,37	20,40	20,52	20,66	20,74	20,72	20,66	20,47	20,39	20,45	20,46	20,34	20,37	20,30	20,32	20,45	20,43	20,50	20,43	20,44	20,40	20,46	20,43	20,41	20,40	20,38	20,36	20,45	20,53	20,39	20,42	20,41	20,48	20,48	20,41	20,39	20,45	20,43	20,41	20,45	20,41	20,43	20,43	20,48	20,40	20,43	20,43	20,41	20,41	20,45	20,41	20,36	20,40	20,44	20,53	20,42	20,43	20,47	20,34	20,36	20,45	20,43	20,43	20,41	20,46	20,43	20,46	20,44	20,42	20,42	20,38	20,51	20,46	20,45	20,49	20,38	20,36	20,48	20,42	20,33	20,34	20,41	20,44	20,44	20,42	20,41	20,40	20,38	20,40	20,40	20,33	20,27	20,39	20,48	20,37	20,38	20,44	20,31	20,30	20,33	20,32	20,30	20,31	20,38	20,45	20,44	20,43	20,45	20,47	20,51	20,42	20,35	20,27	20,29	20,38	20,30	20,34	20,35	20,36	20,30	20,45	20,46	
20,40	20,34	20,38	20,39	20,34	20,34	20,50	20,42	20,34	20,37	20,21	20,30	20,39	20,41	20,37	20,45	20,46	20,37	20,38	20,43	20,48	20,44	20,38	20,40	20,46	20,47	20,43	20,33	20,38	20,49	20,46	20,44	20,41	20,38	20,47	20,46	20,45	20,44	20,48	20,38	20,31	20,38	20,46	20,40	20,42	20,48	20,50	20,45	20,48	20,46	20,39	20,39	20,51	20,42	20,40	20,51	20,47	20,52	20,52	20,47	20,48	20,47	20,42	20,47	20,52	20,39	20,42	20,51	20,44	20,33	20,35	20,52	20,39	20,47	20,50	20,47	20,34	20,42	20,42	20,40	20,46	20,42	20,46	20,50	20,40	20,41	20,47	20,53	20,50	20,47	20,45	20,47	20,52	20,55	20,53	20,53	20,56	20,57	20,53	20,49	20,44	20,47	20,52	20,48	20,50	20,46	20,48	20,50	20,47	20,43	20,45	20,43	20,47	20,52	20,50	20,51	20,47	20,49	20,56	20,53	20,53	20,49	20,50	20,54	20,51	20,47	20,46	20,48	20,59	20,53	20,51	20,56	20,52	20,54	20,50	20,53	20,63	20,53	20,53	20,60	20,60	20,59	20,57	20,55	20,60	20,58	20,59	20,58	20,63	20,63	20,68	20,78	20,72	20,74	20,81	20,90	20,91	20,90	21,00	20,99	20,88	20,86	20,74	20,62	20,62	20,61	20,58	20,58	21,03	21,40	21,03	20,67	20,68	20,72	20,70	20,66	20,72	20,79	20,81	20,85	20,88	20,98	21,15	21,22	21,51	21,79	21,98	22,21	22,38	22,43	22,38	22,41	22,42	22,50	22,58	22,68	22,75	22,76	22,83	22,90	22,95	22,98	22,95	22,97	22,92	22,74	22,45	22,34	22,35	22,26	22,36	22,38	22,40	22,42	22,42	22,43	22,56	22,58	22,60	22,72	22,82	22,67	22,58	22,42	22,27	22,53	22,96	23,13	23,18	23,28	23,40	23,51	23,51	23,57	23,66	23,73	23,73	23,75	23,74	23,78	23,76	23,82	23,93	23,96	23,98	23,95	24,04	24,02	24,08	24,17	24,24	24,24	24,29	24,29	24,28	24,30	24,23	24,32	24,39	24,37	24,40	24,44	24,40	24,32	24,40	24,44	24,41	24,45	24,45	24,44	24,43	24,47	24,43	24,47	24,42	24,44	24,52	24,54	24,52	24,46	24,49	24,54	24,56	24,54	24,46	24,47	24,51	24,45	24,60	24,58	24,55	24,54	24,56	24,52	24,55	24,54	24,55	24,61	24,63	24,58	24,57	24,56	24,49	24,41	24,46	24,45	24,50	24,48	24,46	24,47	24,50	24,56	24,53	24,53	24,49	24,53	24,58	24,61	24,52	24,50	24,55	24,57	24,47	24,53	24,53	24,50	24,50	24,46	24,54	24,58	24,57	24,63	24,64	24,66	24,58	24,47	24,49	24,53	24,49	24,43	24,48	24,50	24,46	24,50	24,47	24,46	24,45	24,52	24,55	24,55	24,53	24,51	24,48	24,55	24,50	24,49	24,53	24,51	24,55	24,57	24,58	24,53	24,56	24,55	24,49	24,50	24,46	24,51	24,57	24,53	24,44	24,35	24,30	24,35	24,43	24,38	24,35	24,48	24,44	24,32	24,33	24,32	24,24	24,27	24,26	24,29	24,22	24,13	24,16	24,17	24,09	24,15	24,17	24,16	24,10	24,02	24,01	24,01	24,00	23,91	23,89	23,76	23,70	23,79	23,75	23,72	23,56	23,47	23,47	23,36	23,26	23,08	22,90	22,48	22,30	22,51	22,63	22,78	22,72	22,71	22,67	22,61	22,52	22,41	22,46	22,41	22,44	22,35	22,32	22,28	22,23	22,29	22,38	22,40	22,45	22,61	22,58	22,49	22,42	22,28	22,11	22,03	21,90	21,80	21,78	21,71	21,61	21,55	21,51	21,39	21,34	21,39	21,33	21,26	21,15	21,12	21,15	21,05	20,88	20,69	20,66	20,70	20,68	20,62	20,63	20,59	20,63	20,63	20,53	20,48	20,52	20,48	20,55	20,65	20,64	20,65	20,57	20,59	20,59	20,49	20,56	20,70	20,63	20,57	20,57	20,53	20,56	20,57	20,56	20,56	20,50	20,55	20,61	20,54	20,51	20,55	20,56	20,48	20,46	20,50	20,46	20,50	20,50	20,48	20,48	20,47	20,50	20,47	20,49	20,46	20,45	20,46	20,40	20,46	20,56	20,64	20,65	20,63	20,69	20,65	20,59	20,62	20,58	20,50	20,49	20,43	20,39	20,41	20,38	20,36	20,43	20,39	20,44	20,48	20,44	20,41	20,43	20,45	20,44	20,48	20,48	20,45	20,45	20,39	20,38	20,41	20,49	20,45	20,42	20,41	20,38	20,42	20,41	20,42	20,48	20,55	20,39	20,47	20,43	20,45	20,36	20,45	20,47	20,42	20,43	20,40	20,40	20,48	20,46	20,40	20,31	20,45	20,50	20,44	20,41	20,42	20,44	20,33	20,44	20,42	20,44	20,37	20,47	20,39	20,38	20,39	20,42	20,40	20,40	20,48	20,52	20,49	20,48	20,45	20,41	20,51	20,43	20,38	20,37	20,43	20,46	20,41	20,39	20,43	20,45	20,46	20,42	20,36	20,33	20,32	20,45	20,39	20,37	20,40	20,51	20,33	20,24	20,35	20,41	20,29	20,28	20,38	20,49	20,47	20,39	20,39	20,46	20,47	20,44	20,30	20,33	20,39	20,47	20,42	20,39	20,37	20,32	20,38	20,43	20,45	
20,36	20,34	20,40	20,39	20,35	20,29	20,32	20,39	20,38	20,41	20,33	20,37	20,44	20,39	20,43	20,46	20,45	20,35	20,36	20,44	20,45	20,53	20,44	20,38	20,39	20,46	20,46	20,35	20,38	20,43	20,42	20,38	20,38	20,43	20,45	20,45	20,43	20,48	20,45	20,43	20,40	20,39	20,46	20,38	20,38	20,51	20,41	20,48	20,50	20,48	20,39	20,33	20,42	20,47	20,47	20,43	20,44	20,49	20,46	20,39	20,42	20,43	20,46	20,46	20,49	20,38	20,37	20,50	20,49	20,41	20,39	20,46	20,43	20,49	20,48	20,49	20,47	20,42	20,47	20,46	20,40	20,39	20,44	20,46	20,39	20,49	20,53	20,56	20,45	20,45	20,47	20,46	20,45	20,50	20,51	20,55	20,50	20,52	20,56	20,48	20,48	20,49	20,45	20,54	20,54	20,54	20,54	20,57	20,54	20,44	20,43	20,56	20,49	20,48	20,49	20,55	20,50	20,46	20,57	20,52	20,57	20,51	20,59	20,61	20,49	20,49	20,46	20,53	20,54	20,53	20,49	20,58	20,58	20,46	20,53	20,50	20,58	20,60	20,48	20,53	20,59	20,57	20,54	20,49	20,56	20,59	20,69	20,70	20,73	20,70	20,71	20,88	20,90	20,89	21,00	21,08	21,09	20,95	20,90	20,87	20,74	20,67	20,65	20,62	20,63	20,65	20,65	20,62	20,77	21,04	20,85	20,65	20,62	20,69	20,67	20,60	20,67	20,74	20,78	20,75	20,72	20,76	20,82	20,85	20,96	21,25	21,45	21,75	22,07	22,21	22,20	22,29	22,36	22,37	22,43	22,51	22,55	22,52	22,64	22,69	22,71	22,76	22,72	22,74	22,67	22,53	22,36	22,30	22,30	22,33	22,34	22,37	22,41	22,36	22,35	22,36	22,46	22,59	22,58	22,63	22,71	22,75	22,77	22,72	22,33	22,30	22,78	23,03	23,12	23,32	23,39	23,46	23,49	23,53	23,67	23,74	23,78	23,78	23,75	23,79	23,81	23,78	23,84	23,93	23,95	23,97	24,06	24,03	24,04	24,07	24,17	24,17	24,22	24,25	24,15	24,19	24,19	24,25	24,30	24,39	24,37	24,47	24,44	24,32	24,41	24,41	24,42	24,55	24,48	24,41	24,48	24,47	24,47	24,51	24,49	24,43	24,44	24,50	24,51	24,53	24,56	24,59	24,61	24,57	24,46	24,49	24,53	24,54	24,58	24,60	24,53	24,50	24,42	24,47	24,46	24,51	24,52	24,57	24,51	24,52	24,54	24,55	24,55	24,52	24,54	24,57	24,54	24,55	24,46	24,41	24,46	24,53	24,52	24,57	24,54	24,52	24,48	24,57	24,58	24,56	24,59	24,61	24,55	24,46	24,52	24,47	24,46	24,53	24,55	24,61	24,55	24,60	24,60	24,56	24,54	24,49	24,45	24,47	24,52	24,54	24,50	24,41	24,41	24,43	24,37	24,45	24,41	24,43	24,45	24,45	24,53	24,54	24,44	24,48	24,47	24,46	24,51	24,45	24,46	24,48	24,53	24,47	24,52	24,50	24,45	24,50	24,47	24,42	24,46	24,50	24,43	24,39	24,36	24,37	24,34	24,43	24,37	24,38	24,35	24,40	24,31	24,26	24,25	24,22	24,23	24,19	24,18	24,20	24,13	24,07	24,05	24,07	24,07	24,10	24,01	23,94	23,92	23,98	23,92	23,86	23,86	23,78	23,67	23,66	23,73	23,62	23,57	23,47	23,43	23,28	23,22	22,98	22,67	22,35	22,42	22,73	22,78	22,81	22,72	22,67	22,67	22,62	22,53	22,46	22,45	22,44	22,40	22,35	22,32	22,27	22,23	22,28	22,47	22,67	22,85	22,95	22,99	22,82	22,74	22,59	22,37	22,23	22,18	22,05	21,96	21,81	21,72	21,72	21,66	21,58	21,53	21,52	21,50	21,37	21,28	21,24	21,24	21,12	20,95	20,80	20,70	20,75	20,66	20,68	20,66	20,60	20,64	20,64	20,59	20,60	20,59	20,60	20,56	20,60	20,60	20,61	20,68	20,60	20,60	20,57	20,56	20,57	20,57	20,50	20,56	20,53	20,53	20,54	20,55	20,54	20,49	20,50	20,59	20,52	20,48	20,52	20,53	20,49	20,46	20,50	20,44	20,50	20,51	20,54	20,46	20,47	20,50	20,48	20,43	20,50	20,53	20,51	20,51	20,50	20,59	20,68	20,81	20,93	20,99	20,97	20,86	20,71	20,56	20,47	20,36	20,38	20,37	20,33	20,33	20,33	20,38	20,40	20,42	20,45	20,37	20,33	20,38	20,40	20,45	20,44	20,47	20,52	20,49	20,38	20,39	20,42	20,39	20,35	20,35	20,45	20,50	20,44	20,42	20,38	20,44	20,52	20,40	20,34	20,38	20,45	20,40	20,43	20,43	20,39	20,43	20,44	20,42	20,41	20,39	20,40	20,38	20,48	20,50	20,50	20,44	20,48	20,45	20,43	20,42	20,39	20,45	20,40	20,54	20,43	20,37	20,39	20,39	20,38	20,43	20,53	20,54	20,50	20,45	20,44	20,39	20,45	20,52	20,41	20,45	20,45	20,37	20,36	20,36	20,30	20,36	20,45	20,52	20,40	20,41	20,42	20,37	20,40	20,46	20,45	20,48	20,40	20,35	20,39	20,35	20,32	20,37	20,41	20,44	20,44	20,35	20,40	20,40	20,36	20,40	20,39	20,31	20,42	20,46	20,39	20,37	20,27	20,28	20,41	20,55	20,49	
20,51	20,36	20,28	20,32	20,31	20,33	20,39	20,34	20,39	20,39	20,36	20,36	20,41	20,41	20,41	20,54	20,46	20,36	20,35	20,39	20,42	20,51	20,56	20,39	20,44	20,46	20,46	20,42	20,47	20,36	20,40	20,42	20,45	20,45	20,44	20,47	20,49	20,42	20,45	20,49	20,54	20,47	20,41	20,38	20,41	20,47	20,43	20,49	20,41	20,43	20,44	20,42	20,46	20,44	20,42	20,47	20,43	20,52	20,47	20,33	20,36	20,46	20,48	20,48	20,45	20,41	20,43	20,44	20,43	20,48	20,46	20,47	20,45	20,46	20,40	20,42	20,42	20,48	20,42	20,47	20,50	20,46	20,50	20,43	20,45	20,48	20,53	20,59	20,48	20,46	20,49	20,52	20,51	20,50	20,42	20,51	20,46	20,43	20,46	20,50	20,48	20,45	20,41	20,46	20,52	20,49	20,59	20,51	20,53	20,52	20,46	20,53	20,55	20,46	20,47	20,55	20,52	20,47	20,53	20,45	20,50	20,56	20,54	20,57	20,45	20,51	20,54	20,51	20,52	20,54	20,60	20,52	20,52	20,49	20,50	20,56	20,58	20,58	20,46	20,45	20,52	20,54	20,57	20,66	20,64	20,67	20,70	20,81	20,91	20,89	20,87	21,06	21,14	21,12	21,10	21,16	21,09	20,91	20,85	20,75	20,78	20,74	20,77	20,80	20,65	20,67	20,68	20,68	20,70	20,72	20,71	20,67	20,62	20,61	20,66	20,57	20,69	20,70	20,69	20,69	20,74	20,70	20,74	20,76	20,79	21,02	21,18	21,51	21,86	21,96	22,09	22,14	22,17	22,16	22,27	22,34	22,40	22,40	22,46	22,45	22,40	22,51	22,52	22,52	22,46	22,40	22,34	22,25	22,26	22,31	22,29	22,40	22,45	22,43	22,40	22,36	22,55	22,63	22,62	22,66	22,68	22,76	22,81	22,88	22,55	22,21	22,49	22,94	23,10	23,29	23,41	23,43	23,52	23,47	23,57	23,62	23,72	23,75	23,74	23,80	23,88	23,80	23,85	23,92	23,88	23,95	24,03	24,01	24,01	24,09	24,12	24,16	24,16	24,18	24,13	24,25	24,25	24,21	24,24	24,31	24,31	24,41	24,48	24,45	24,47	24,38	24,41	24,56	24,44	24,38	24,43	24,44	24,48	24,56	24,53	24,49	24,47	24,43	24,49	24,51	24,48	24,58	24,49	24,51	24,47	24,47	24,61	24,57	24,56	24,55	24,49	24,49	24,51	24,46	24,48	24,49	24,54	24,47	24,46	24,45	24,51	24,45	24,54	24,56	24,51	24,47	24,45	24,50	24,51	24,42	24,49	24,53	24,54	24,53	24,45	24,46	24,43	24,50	24,57	24,52	24,54	24,55	24,53	24,47	24,51	24,53	24,51	24,53	24,56	24,56	24,55	24,55	24,54	24,51	24,54	24,55	24,56	24,50	24,51	24,52	24,53	24,46	24,46	24,50	24,38	24,40	24,38	24,41	24,37	24,38	24,42	24,43	24,47	24,46	24,41	24,44	24,42	24,37	24,41	24,45	24,54	24,53	24,49	24,40	24,47	24,52	24,44	24,38	24,45	24,43	24,36	24,35	24,35	24,36	24,35	24,34	24,28	24,35	24,39	24,35	24,27	24,23	24,18	24,22	24,26	24,21	24,09	24,07	24,06	24,05	24,03	24,10	24,02	23,97	23,96	23,87	23,90	23,89	23,85	23,83	23,79	23,75	23,72	23,66	23,67	23,61	23,49	23,41	23,40	23,22	23,11	22,89	22,51	22,45	22,66	22,80	22,75	22,73	22,75	22,62	22,58	22,58	22,60	22,52	22,39	22,35	22,36	22,32	22,31	22,27	22,30	22,39	22,56	22,91	23,23	23,37	23,41	23,29	23,13	22,92	22,75	22,53	22,41	22,36	22,22	22,05	21,96	21,94	21,90	21,80	21,79	21,73	21,58	21,55	21,42	21,33	21,35	21,22	21,01	20,85	20,77	20,69	20,66	20,65	20,65	20,63	20,63	20,65	20,55	20,54	20,58	20,62	20,62	20,63	20,57	20,55	20,63	20,59	20,60	20,56	20,57	20,57	20,51	20,50	20,53	20,55	20,61	20,46	20,52	20,52	20,47	20,49	20,57	20,49	20,49	20,56	20,51	20,49	20,45	20,54	20,45	20,47	20,52	20,58	20,55	20,55	20,50	20,52	20,40	20,47	20,47	20,48	20,49	20,57	20,67	20,85	20,99	21,15	21,15	20,97	20,85	20,69	20,55	20,57	20,51	20,37	20,33	20,33	20,25	20,26	20,32	20,36	20,40	20,47	20,40	20,41	20,45	20,41	20,42	20,46	20,44	20,54	20,51	20,40	20,42	20,48	20,39	20,41	20,45	20,49	20,52	20,44	20,37	20,42	20,46	20,46	20,41	20,47	20,44	20,48	20,41	20,44	20,48	20,46	20,43	20,38	20,39	20,49	20,40	20,46	20,49	20,47	20,53	20,46	20,43	20,50	20,48	20,41	20,49	20,45	20,39	20,42	20,50	20,55	20,43	20,47	20,42	20,36	20,48	20,55	20,51	20,52	20,39	20,39	20,38	20,43	20,46	20,46	20,50	20,50	20,44	20,46	20,40	20,48	20,42	20,46	20,47	20,44	20,41	20,43	20,41	20,47	20,46	20,41	20,53	20,43	20,37	20,40	20,36	20,37	20,45	20,45	20,43	20,43	20,41	20,42	20,46	20,44	20,35	20,37	20,41	20,35	20,35	20,37	20,34	20,33	20,28	20,39	20,41	20,44
[truncated: 1,444,217 more chars]
