# Supplementary material for: A novel phased-array thermography concept for non-destructive testing
Source: Sci Rep. 2025 Nov 7;15:39144. doi: 10.1038/s41598-025-26380-8 (PMC12594793; doi:10.1038/s41598-025-26380-8)
Supplement: Supplementary file 2 — Supplementary Information 2. [file 41598_2025_26380_MOESM2_ESM.zip › Supplementary_Data/2-Experimental/1-Composite_Plate/PAT_DT_0s_TUp_40s/Impact 2_0022_22.asc]

[Settings]
Version=3
ImageWidth=640
ImageHeight=480
ShotRange=15.00;35.00
CalibRange=-40.00;120.00
TempUnit=�C

[MeasDefs]
ID=Avg	Min	Max	Span	SDev
R1=23.27	20,47	25,78	5,31	1,05

[Data]
20,30	20,32	20,33	20,37	20,24	20,26	20,39	20,42	20,26	20,34	20,33	20,42	20,43	20,36	20,44	20,43	20,30	20,34	20,43	20,44	20,45	20,45	20,42	20,42	20,48	20,46	20,40	20,38	20,55	20,54	20,41	20,47	20,38	20,29	20,36	20,44	20,44	20,41	20,37	20,33	20,37	20,46	20,40	20,32	20,39	20,39	20,36	20,42	20,51	20,52	20,41	20,41	20,40	20,44	20,38	20,44	20,43	20,46	20,38	20,46	20,51	20,49	20,52	20,57	20,49	20,46	20,39	20,38	20,42	20,44	20,46	20,40	20,43	20,53	20,46	20,43	20,43	20,40	20,47	20,48	20,38	20,40	20,40	20,42	20,42	20,38	20,44	20,46	20,47	20,36	20,41	20,43	20,48	20,48	20,41	20,53	20,53	20,47	20,55	20,49	20,47	20,49	20,58	20,51	20,45	20,47	20,50	20,49	20,46	20,48	20,48	20,48	20,48	20,47	20,49	20,36	20,37	20,40	20,42	20,40	20,42	20,51	20,53	20,51	20,49	20,57	20,53	20,48	20,46	20,48	20,46	20,38	20,38	20,39	20,46	20,48	20,42	20,44	20,38	20,42	20,41	20,46	20,50	20,45	20,47	20,48	20,55	20,52	20,43	20,43	20,49	20,53	20,52	20,47	20,46	20,43	20,45	20,48	20,48	20,48	20,38	20,39	20,44	20,48	20,45	20,42	20,38	20,46	20,50	20,51	20,47	20,48	20,50	20,49	20,53	20,49	20,42	20,45	20,48	20,45	20,47	20,48	20,46	20,48	20,56	20,47	20,50	20,49	20,44	20,46	20,49	20,53	20,54	20,44	20,45	20,49	20,47	20,50	20,54	20,55	20,59	20,53	20,45	20,50	20,58	20,55	20,53	20,58	20,54	20,52	20,50	20,54	20,61	20,57	20,52	20,43	20,48	20,56	20,54	20,55	20,54	20,51	20,47	20,55	20,53	20,57	20,52	20,55	20,53	20,56	20,47	20,44	20,35	20,39	20,60	20,58	20,61	20,57	20,59	20,55	20,51	20,48	20,55	20,58	20,50	20,49	20,47	20,45	20,46	20,57	20,55	20,47	20,52	20,57	20,60	20,59	20,49	20,53	20,63	20,66	20,54	20,55	20,59	20,58	20,50	20,52	20,51	20,57	20,57	20,50	20,57	20,53	20,45	20,51	20,60	20,61	20,56	20,51	20,56	20,55	20,54	20,54	20,40	20,48	20,55	20,53	20,54	20,58	20,61	20,61	20,46	20,51	20,50	20,53	20,51	20,48	20,51	20,50	20,48	20,51	20,47	20,50	20,53	20,48	20,54	20,51	20,44	20,53	20,52	20,60	20,63	20,61	20,57	20,55	20,55	20,52	20,47	20,56	20,56	20,60	20,54	20,46	20,47	20,51	20,56	20,48	20,51	20,60	20,56	20,52	20,44	20,48	20,58	20,57	20,55	20,47	20,49	20,64	20,56	20,49	20,54	20,54	20,45	20,41	20,49	20,53	20,58	20,59	20,66	20,58	20,59	20,52	20,53	20,58	20,53	20,44	20,57	20,56	20,51	20,47	20,57	20,58	20,62	20,56	20,50	20,59	20,56	20,62	20,62	20,47	20,42	20,57	20,61	20,54	20,47	20,53	20,54	20,53	20,49	20,47	20,54	20,57	20,63	20,54	20,49	20,48	20,51	20,53	20,53	20,53	20,50	20,52	20,48	20,59	20,52	20,48	20,49	20,53	20,55	20,55	20,55	20,55	20,45	20,54	20,48	20,48	20,45	20,45	20,48	20,54	20,57	20,53	20,53	20,51	20,49	20,48	20,54	20,50	20,46	20,46	20,47	20,48	20,48	20,56	20,48	20,49	20,48	20,52	20,51	20,50	20,59	20,53	20,46	20,50	20,53	20,59	20,55	20,42	20,40	20,53	20,64	20,59	20,49	20,55	20,59	20,46	20,47	20,53	20,49	20,49	20,51	20,51	20,55	20,48	20,47	20,50	20,53	20,50	20,56	20,54	20,50	20,53	20,46	20,52	20,51	20,44	20,48	20,58	20,49	20,47	20,47	20,52	20,55	20,52	20,48	20,46	20,50	20,44	20,53	20,53	20,55	20,59	20,56	20,54	20,45	20,49	20,52	20,50	20,51	20,53	20,58	20,50	20,44	20,51	20,51	20,48	20,58	20,57	20,55	20,51	20,48	20,54	20,52	20,48	20,49	20,56	20,50	20,51	20,58	20,56	20,54	20,47	20,37	20,46	20,46	20,49	20,50	20,47	20,50	20,55	20,55	20,53	20,42	20,48	20,50	20,47	20,54	20,53	20,51	20,44	20,52	20,51	20,58	20,57	20,54	20,46	20,39	20,45	20,48	20,56	20,48	20,56	20,47	20,49	20,48	20,52	20,47	20,46	20,49	20,56	20,52	20,45	20,49	20,46	20,46	20,46	20,53	20,54	20,51	20,50	20,46	20,40	20,46	20,47	20,47	20,49	20,44	20,47	20,55	20,51	20,52	20,51	20,48	20,57	20,50	20,41	20,45	20,38	20,47	20,52	20,52	20,52	20,42	20,47	20,50	20,47	20,51	20,48	20,35	20,45	20,53	20,55	20,35	20,41	20,45	20,47	20,45	20,38	20,47	20,45	20,45	20,45	20,35	20,50	20,48	20,42	20,51	20,53	20,47	20,47	20,45	20,37	20,27	20,41	20,43	20,33	20,40	20,43	20,37	20,37	20,34	20,42	20,38	20,37	20,46	20,35	20,47	20,58	20,49	20,46	20,38	20,48	20,42	20,37	20,43	20,45	20,42	20,45	20,44	20,41	
20,31	20,26	20,31	20,43	20,45	20,32	20,30	20,41	20,29	20,35	20,40	20,46	20,48	20,43	20,39	20,45	20,48	20,39	20,37	20,41	20,35	20,33	20,36	20,46	20,51	20,42	20,49	20,42	20,50	20,41	20,30	20,30	20,36	20,37	20,34	20,43	20,44	20,45	20,41	20,42	20,48	20,42	20,46	20,38	20,42	20,42	20,41	20,46	20,51	20,59	20,47	20,37	20,41	20,44	20,48	20,52	20,54	20,48	20,42	20,45	20,42	20,40	20,45	20,41	20,42	20,44	20,38	20,43	20,41	20,45	20,39	20,37	20,43	20,46	20,49	20,48	20,42	20,40	20,44	20,52	20,37	20,34	20,34	20,41	20,45	20,44	20,48	20,54	20,43	20,42	20,38	20,44	20,45	20,46	20,47	20,47	20,46	20,39	20,47	20,52	20,44	20,42	20,42	20,44	20,48	20,48	20,51	20,56	20,53	20,51	20,50	20,43	20,48	20,49	20,48	20,47	20,42	20,38	20,45	20,44	20,47	20,49	20,49	20,50	20,45	20,49	20,46	20,45	20,50	20,54	20,46	20,44	20,41	20,41	20,50	20,44	20,45	20,40	20,29	20,38	20,39	20,37	20,52	20,51	20,39	20,42	20,54	20,47	20,42	20,48	20,48	20,54	20,56	20,46	20,44	20,48	20,53	20,43	20,46	20,44	20,41	20,43	20,39	20,36	20,49	20,46	20,43	20,49	20,56	20,52	20,46	20,45	20,43	20,45	20,44	20,47	20,42	20,42	20,40	20,51	20,49	20,41	20,40	20,47	20,53	20,46	20,45	20,45	20,46	20,54	20,45	20,45	20,47	20,45	20,42	20,49	20,45	20,48	20,57	20,50	20,51	20,52	20,45	20,50	20,52	20,53	20,51	20,53	20,51	20,48	20,57	20,57	20,49	20,51	20,57	20,50	20,55	20,57	20,52	20,56	20,52	20,41	20,42	20,48	20,57	20,58	20,54	20,55	20,55	20,53	20,55	20,51	20,49	20,45	20,57	20,51	20,50	20,46	20,50	20,51	20,53	20,52	20,59	20,60	20,56	20,57	20,59	20,55	20,55	20,57	20,57	20,52	20,48	20,56	20,58	20,60	20,50	20,41	20,55	20,61	20,55	20,54	20,60	20,49	20,52	20,55	20,58	20,55	20,57	20,45	20,52	20,57	20,54	20,60	20,60	20,63	20,55	20,49	20,51	20,49	20,53	20,57	20,48	20,47	20,51	20,50	20,55	20,60	20,63	20,59	20,55	20,56	20,47	20,46	20,47	20,49	20,50	20,54	20,55	20,50	20,42	20,43	20,51	20,47	20,52	20,53	20,45	20,49	20,46	20,51	20,58	20,58	20,56	20,55	20,58	20,58	20,53	20,50	20,51	20,49	20,50	20,46	20,42	20,52	20,56	20,46	20,53	20,49	20,52	20,53	20,55	20,54	20,56	20,55	20,49	20,50	20,43	20,59	20,49	20,47	20,55	20,53	20,50	20,48	20,53	20,57	20,57	20,56	20,57	20,50	20,52	20,51	20,46	20,50	20,49	20,54	20,57	20,62	20,55	20,53	20,60	20,64	20,61	20,61	20,48	20,54	20,65	20,58	20,56	20,48	20,48	20,54	20,50	20,56	20,51	20,52	20,49	20,42	20,50	20,50	20,53	20,50	20,61	20,54	20,51	20,58	20,55	20,49	20,54	20,57	20,52	20,51	20,51	20,53	20,53	20,50	20,54	20,53	20,49	20,51	20,54	20,51	20,46	20,49	20,51	20,55	20,59	20,56	20,54	20,57	20,55	20,53	20,48	20,43	20,50	20,47	20,48	20,52	20,49	20,49	20,48	20,49	20,47	20,50	20,54	20,57	20,55	20,52	20,60	20,55	20,57	20,56	20,47	20,40	20,51	20,55	20,63	20,50	20,40	20,48	20,65	20,54	20,51	20,58	20,60	20,59	20,50	20,50	20,46	20,47	20,51	20,47	20,47	20,46	20,43	20,45	20,42	20,51	20,48	20,48	20,47	20,53	20,57	20,56	20,53	20,51	20,50	20,54	20,49	20,46	20,49	20,54	20,54	20,50	20,51	20,50	20,56	20,50	20,50	20,56	20,47	20,48	20,44	20,48	20,47	20,51	20,53	20,53	20,51	20,54	20,50	20,46	20,48	20,49	20,49	20,49	20,54	20,55	20,49	20,45	20,43	20,45	20,41	20,38	20,49	20,56	20,51	20,51	20,49	20,55	20,58	20,52	20,47	20,48	20,53	20,50	20,53	20,44	20,47	20,51	20,57	20,58	20,50	20,45	20,46	20,47	20,49	20,52	20,42	20,40	20,45	20,51	20,60	20,61	20,58	20,56	20,48	20,49	20,55	20,55	20,49	20,58	20,56	20,51	20,43	20,44	20,57	20,49	20,46	20,48	20,49	20,48	20,51	20,42	20,46	20,44	20,51	20,52	20,44	20,50	20,52	20,43	20,50	20,54	20,57	20,49	20,42	20,51	20,55	20,52	20,54	20,50	20,55	20,50	20,41	20,43	20,43	20,50	20,50	20,50	20,50	20,45	20,46	20,46	20,39	20,28	20,40	20,49	20,37	20,49	20,46	20,48	20,44	20,42	20,52	20,52	20,53	20,44	20,48	20,51	20,42	20,51	20,47	20,41	20,44	20,43	20,45	20,59	20,51	20,39	20,46	20,38	20,38	20,40	20,50	20,41	20,36	20,35	20,28	20,34	20,38	20,32	20,39	20,35	20,38	20,41	20,50	20,59	20,36	20,36	20,38	20,41	20,43	20,34	20,31	20,31	20,35	20,48	20,46	20,46	
20,31	20,39	20,32	20,46	20,49	20,36	20,31	20,35	20,40	20,36	20,37	20,36	20,36	20,43	20,44	20,41	20,52	20,42	20,32	20,35	20,41	20,45	20,38	20,48	20,58	20,45	20,44	20,48	20,51	20,38	20,37	20,38	20,32	20,38	20,42	20,35	20,47	20,44	20,45	20,45	20,52	20,51	20,51	20,46	20,48	20,46	20,28	20,47	20,41	20,51	20,49	20,39	20,39	20,41	20,48	20,53	20,47	20,49	20,46	20,39	20,46	20,41	20,39	20,45	20,41	20,45	20,42	20,42	20,46	20,47	20,44	20,46	20,45	20,41	20,50	20,53	20,42	20,49	20,48	20,49	20,46	20,35	20,32	20,40	20,44	20,40	20,41	20,40	20,33	20,31	20,36	20,41	20,39	20,40	20,43	20,54	20,48	20,50	20,47	20,44	20,44	20,41	20,40	20,38	20,55	20,46	20,41	20,49	20,50	20,45	20,42	20,44	20,45	20,46	20,49	20,47	20,43	20,41	20,39	20,32	20,46	20,49	20,50	20,46	20,43	20,49	20,43	20,49	20,48	20,51	20,50	20,45	20,42	20,48	20,46	20,47	20,44	20,39	20,33	20,40	20,46	20,37	20,37	20,50	20,42	20,47	20,54	20,52	20,42	20,41	20,47	20,42	20,47	20,45	20,43	20,49	20,52	20,42	20,39	20,41	20,39	20,43	20,37	20,39	20,40	20,47	20,44	20,43	20,47	20,48	20,50	20,50	20,43	20,52	20,44	20,44	20,44	20,44	20,50	20,48	20,52	20,54	20,47	20,42	20,55	20,51	20,45	20,51	20,49	20,50	20,45	20,44	20,51	20,51	20,43	20,47	20,53	20,51	20,53	20,50	20,50	20,45	20,45	20,47	20,47	20,47	20,52	20,46	20,47	20,52	20,56	20,52	20,52	20,50	20,54	20,51	20,56	20,55	20,48	20,53	20,52	20,48	20,44	20,50	20,50	20,54	20,53	20,56	20,55	20,55	20,56	20,54	20,48	20,56	20,65	20,52	20,41	20,42	20,51	20,45	20,58	20,61	20,55	20,51	20,48	20,57	20,69	20,57	20,51	20,55	20,61	20,58	20,59	20,47	20,51	20,63	20,48	20,41	20,52	20,55	20,54	20,55	20,54	20,57	20,57	20,49	20,55	20,55	20,57	20,46	20,53	20,48	20,55	20,64	20,60	20,60	20,51	20,42	20,45	20,47	20,50	20,52	20,51	20,49	20,52	20,48	20,47	20,56	20,60	20,64	20,58	20,55	20,42	20,42	20,49	20,42	20,50	20,50	20,58	20,55	20,45	20,45	20,48	20,46	20,42	20,49	20,49	20,54	20,46	20,47	20,52	20,47	20,54	20,52	20,57	20,51	20,50	20,53	20,50	20,51	20,54	20,49	20,50	20,58	20,53	20,50	20,52	20,51	20,50	20,54	20,58	20,52	20,54	20,55	20,50	20,54	20,54	20,53	20,51	20,44	20,59	20,53	20,52	20,56	20,58	20,55	20,59	20,54	20,46	20,42	20,51	20,57	20,46	20,50	20,54	20,57	20,57	20,64	20,62	20,54	20,60	20,57	20,55	20,55	20,46	20,49	20,61	20,55	20,58	20,57	20,48	20,55	20,47	20,53	20,45	20,50	20,49	20,51	20,57	20,52	20,55	20,49	20,53	20,49	20,53	20,57	20,53	20,49	20,54	20,57	20,58	20,57	20,52	20,56	20,57	20,48	20,51	20,47	20,41	20,43	20,48	20,47	20,45	20,51	20,48	20,54	20,58	20,63	20,55	20,54	20,50	20,50	20,50	20,48	20,53	20,51	20,51	20,58	20,60	20,59	20,48	20,51	20,48	20,50	20,48	20,52	20,56	20,61	20,58	20,53	20,55	20,53	20,48	20,45	20,57	20,56	20,52	20,45	20,51	20,53	20,57	20,51	20,49	20,56	20,54	20,52	20,57	20,56	20,50	20,47	20,52	20,51	20,53	20,46	20,51	20,48	20,42	20,51	20,56	20,48	20,44	20,43	20,54	20,59	20,53	20,51	20,53	20,51	20,48	20,46	20,51	20,53	20,52	20,55	20,57	20,49	20,61	20,56	20,50	20,45	20,45	20,49	20,46	20,46	20,50	20,47	20,52	20,55	20,53	20,57	20,58	20,46	20,52	20,56	20,47	20,54	20,49	20,49	20,41	20,44	20,45	20,39	20,42	20,41	20,42	20,49	20,46	20,45	20,46	20,50	20,57	20,45	20,44	20,45	20,54	20,48	20,52	20,44	20,50	20,48	20,47	20,57	20,52	20,50	20,46	20,43	20,45	20,47	20,48	20,46	20,49	20,45	20,51	20,56	20,57	20,51	20,52	20,52	20,51	20,55	20,52	20,57	20,59	20,59	20,46	20,44	20,56	20,52	20,47	20,49	20,53	20,54	20,49	20,38	20,33	20,41	20,46	20,45	20,39	20,37	20,40	20,46	20,52	20,52	20,53	20,46	20,42	20,41	20,45	20,46	20,51	20,50	20,53	20,53	20,41	20,38	20,46	20,46	20,54	20,47	20,48	20,48	20,38	20,54	20,46	20,42	20,40	20,49	20,49	20,49	20,44	20,38	20,47	20,49	20,50	20,53	20,46	20,42	20,40	20,41	20,47	20,55	20,54	20,47	20,49	20,48	20,46	20,54	20,54	20,41	20,43	20,38	20,41	20,47	20,50	20,45	20,42	20,45	20,38	20,37	20,39	20,38	20,45	20,47	20,36	20,37	20,45	20,41	20,34	20,28	20,31	20,42	20,43	20,42	20,37	20,29	20,29	20,39	20,45	20,41	
20,37	20,36	20,30	20,33	20,44	20,29	20,34	20,40	20,37	20,40	20,30	20,42	20,42	20,44	20,46	20,41	20,41	20,32	20,25	20,38	20,41	20,35	20,35	20,40	20,47	20,42	20,36	20,41	20,52	20,46	20,46	20,51	20,39	20,34	20,39	20,34	20,37	20,42	20,51	20,44	20,42	20,49	20,52	20,55	20,51	20,45	20,25	20,39	20,35	20,36	20,52	20,46	20,39	20,40	20,52	20,49	20,51	20,44	20,39	20,36	20,41	20,56	20,41	20,39	20,43	20,47	20,44	20,40	20,48	20,49	20,47	20,43	20,39	20,36	20,44	20,52	20,39	20,44	20,52	20,51	20,55	20,50	20,42	20,41	20,42	20,40	20,39	20,38	20,27	20,28	20,38	20,40	20,44	20,45	20,46	20,51	20,48	20,45	20,54	20,46	20,43	20,44	20,43	20,34	20,50	20,52	20,40	20,47	20,40	20,49	20,43	20,42	20,44	20,47	20,51	20,44	20,38	20,34	20,43	20,37	20,51	20,50	20,47	20,46	20,43	20,37	20,45	20,47	20,47	20,42	20,54	20,48	20,41	20,42	20,44	20,43	20,43	20,37	20,40	20,48	20,51	20,41	20,38	20,40	20,48	20,54	20,59	20,51	20,43	20,44	20,52	20,47	20,39	20,50	20,53	20,50	20,53	20,55	20,40	20,43	20,42	20,44	20,43	20,35	20,43	20,48	20,45	20,48	20,45	20,45	20,52	20,44	20,43	20,52	20,50	20,45	20,47	20,50	20,46	20,50	20,48	20,58	20,45	20,37	20,49	20,54	20,55	20,57	20,57	20,50	20,45	20,47	20,47	20,54	20,55	20,52	20,47	20,46	20,47	20,47	20,57	20,55	20,47	20,47	20,49	20,52	20,50	20,48	20,55	20,56	20,51	20,46	20,53	20,50	20,50	20,50	20,57	20,55	20,46	20,47	20,49	20,45	20,52	20,56	20,57	20,51	20,59	20,61	20,55	20,52	20,54	20,54	20,49	20,55	20,60	20,57	20,46	20,43	20,54	20,50	20,56	20,61	20,50	20,46	20,42	20,47	20,54	20,54	20,52	20,54	20,55	20,57	20,55	20,59	20,48	20,58	20,49	20,44	20,59	20,55	20,51	20,53	20,55	20,56	20,63	20,50	20,51	20,57	20,53	20,51	20,52	20,53	20,56	20,61	20,50	20,61	20,55	20,49	20,46	20,48	20,49	20,54	20,46	20,44	20,49	20,51	20,52	20,51	20,54	20,55	20,57	20,55	20,51	20,56	20,48	20,50	20,53	20,43	20,48	20,53	20,46	20,48	20,52	20,48	20,55	20,49	20,44	20,54	20,58	20,53	20,51	20,48	20,55	20,53	20,57	20,54	20,50	20,47	20,57	20,49	20,52	20,50	20,54	20,58	20,56	20,49	20,57	20,57	20,53	20,53	20,59	20,48	20,48	20,52	20,53	20,52	20,50	20,50	20,49	20,48	20,47	20,52	20,51	20,57	20,59	20,53	20,53	20,55	20,47	20,44	20,58	20,57	20,48	20,45	20,58	20,57	20,58	20,62	20,54	20,58	20,61	20,59	20,53	20,55	20,51	20,50	20,60	20,55	20,52	20,55	20,48	20,50	20,48	20,55	20,43	20,40	20,54	20,62	20,65	20,49	20,56	20,55	20,51	20,49	20,50	20,54	20,48	20,50	20,52	20,55	20,56	20,53	20,53	20,58	20,61	20,51	20,42	20,48	20,48	20,53	20,58	20,50	20,45	20,48	20,49	20,50	20,48	20,48	20,56	20,57	20,57	20,56	20,59	20,57	20,56	20,56	20,44	20,50	20,58	20,54	20,42	20,48	20,55	20,47	20,46	20,44	20,45	20,55	20,56	20,49	20,61	20,51	20,40	20,43	20,45	20,53	20,51	20,44	20,50	20,52	20,50	20,48	20,50	20,55	20,52	20,52	20,54	20,54	20,54	20,50	20,54	20,53	20,51	20,46	20,46	20,52	20,44	20,52	20,58	20,58	20,43	20,46	20,58	20,59	20,58	20,51	20,57	20,59	20,47	20,45	20,54	20,57	20,51	20,50	20,55	20,52	20,59	20,53	20,49	20,42	20,46	20,50	20,47	20,51	20,51	20,52	20,53	20,50	20,50	20,55	20,54	20,39	20,53	20,62	20,52	20,47	20,42	20,40	20,47	20,43	20,52	20,42	20,46	20,53	20,49	20,46	20,44	20,45	20,53	20,52	20,45	20,43	20,47	20,52	20,55	20,52	20,50	20,44	20,45	20,49	20,46	20,49	20,46	20,48	20,45	20,40	20,41	20,45	20,51	20,53	20,48	20,43	20,49	20,51	20,45	20,49	20,49	20,49	20,45	20,48	20,48	20,58	20,59	20,52	20,52	20,52	20,54	20,49	20,47	20,50	20,52	20,53	20,55	20,44	20,39	20,35	20,54	20,55	20,44	20,43	20,38	20,38	20,46	20,46	20,47	20,49	20,45	20,44	20,38	20,45	20,48	20,47	20,43	20,49	20,51	20,41	20,50	20,50	20,57	20,48	20,42	20,48	20,46	20,46	20,52	20,45	20,43	20,46	20,54	20,48	20,41	20,40	20,38	20,45	20,54	20,53	20,32	20,34	20,31	20,42	20,42	20,54	20,45	20,45	20,47	20,47	20,46	20,37	20,39	20,39	20,42	20,43	20,39	20,52	20,57	20,49	20,47	20,53	20,42	20,40	20,45	20,42	20,48	20,53	20,41	20,36	20,39	20,41	20,34	20,30	20,31	20,44	20,39	20,32	20,38	20,32	20,30	20,38	20,47	20,46	
20,40	20,41	20,35	20,39	20,33	20,24	20,40	20,44	20,37	20,43	20,37	20,31	20,45	20,48	20,38	20,48	20,51	20,42	20,24	20,28	20,40	20,41	20,38	20,33	20,39	20,45	20,39	20,40	20,48	20,41	20,41	20,52	20,41	20,43	20,41	20,41	20,45	20,44	20,40	20,39	20,29	20,46	20,49	20,46	20,53	20,48	20,34	20,32	20,26	20,28	20,46	20,45	20,41	20,44	20,57	20,50	20,45	20,49	20,43	20,38	20,45	20,56	20,48	20,33	20,46	20,55	20,44	20,39	20,36	20,50	20,44	20,53	20,48	20,47	20,46	20,47	20,44	20,42	20,49	20,49	20,48	20,47	20,46	20,42	20,43	20,47	20,48	20,39	20,31	20,36	20,42	20,45	20,51	20,48	20,43	20,44	20,40	20,39	20,47	20,45	20,44	20,43	20,34	20,36	20,43	20,48	20,44	20,48	20,42	20,41	20,45	20,40	20,31	20,47	20,50	20,47	20,40	20,37	20,46	20,44	20,48	20,55	20,50	20,46	20,48	20,47	20,44	20,44	20,46	20,40	20,48	20,53	20,49	20,55	20,50	20,44	20,45	20,42	20,45	20,49	20,49	20,46	20,44	20,45	20,41	20,53	20,55	20,49	20,48	20,47	20,53	20,49	20,47	20,45	20,51	20,51	20,46	20,51	20,45	20,43	20,41	20,49	20,48	20,40	20,37	20,46	20,46	20,46	20,47	20,47	20,50	20,44	20,42	20,51	20,59	20,51	20,45	20,51	20,54	20,48	20,40	20,47	20,43	20,35	20,45	20,48	20,50	20,57	20,56	20,50	20,45	20,49	20,46	20,48	20,51	20,52	20,53	20,38	20,42	20,45	20,49	20,58	20,48	20,51	20,50	20,52	20,53	20,53	20,53	20,53	20,55	20,52	20,47	20,51	20,58	20,54	20,65	20,59	20,48	20,44	20,46	20,49	20,53	20,59	20,56	20,57	20,62	20,61	20,51	20,57	20,46	20,42	20,40	20,54	20,57	20,52	20,49	20,49	20,53	20,58	20,56	20,50	20,45	20,56	20,55	20,54	20,55	20,48	20,50	20,54	20,51	20,52	20,53	20,55	20,57	20,60	20,51	20,47	20,61	20,62	20,44	20,50	20,56	20,49	20,54	20,48	20,48	20,57	20,53	20,55	20,51	20,50	20,59	20,55	20,53	20,59	20,57	20,48	20,52	20,49	20,57	20,51	20,37	20,43	20,51	20,61	20,57	20,48	20,50	20,54	20,46	20,49	20,54	20,59	20,48	20,49	20,56	20,51	20,54	20,52	20,49	20,47	20,52	20,48	20,49	20,56	20,53	20,53	20,59	20,58	20,52	20,52	20,52	20,50	20,54	20,57	20,55	20,53	20,52	20,51	20,47	20,52	20,58	20,55	20,50	20,53	20,59	20,51	20,51	20,54	20,57	20,51	20,51	20,55	20,58	20,41	20,42	20,48	20,46	20,50	20,56	20,55	20,51	20,55	20,50	20,51	20,54	20,59	20,52	20,49	20,47	20,49	20,50	20,48	20,54	20,51	20,60	20,59	20,48	20,49	20,55	20,60	20,58	20,61	20,52	20,49	20,62	20,58	20,54	20,49	20,50	20,52	20,44	20,49	20,47	20,50	20,54	20,64	20,59	20,48	20,56	20,60	20,57	20,55	20,52	20,59	20,57	20,49	20,56	20,60	20,58	20,55	20,57	20,58	20,56	20,55	20,55	20,51	20,55	20,55	20,59	20,51	20,54	20,53	20,46	20,47	20,51	20,51	20,60	20,53	20,54	20,59	20,51	20,52	20,56	20,55	20,39	20,44	20,52	20,53	20,50	20,58	20,51	20,55	20,48	20,52	20,52	20,54	20,51	20,51	20,55	20,45	20,40	20,51	20,46	20,48	20,53	20,50	20,56	20,52	20,48	20,49	20,54	20,56	20,55	20,48	20,52	20,54	20,50	20,53	20,60	20,55	20,44	20,41	20,44	20,48	20,50	20,57	20,63	20,59	20,52	20,45	20,53	20,64	20,55	20,49	20,58	20,63	20,50	20,38	20,57	20,57	20,53	20,58	20,54	20,51	20,57	20,51	20,51	20,46	20,47	20,56	20,56	20,45	20,47	20,52	20,62	20,50	20,51	20,56	20,51	20,44	20,46	20,58	20,52	20,43	20,49	20,46	20,60	20,55	20,46	20,46	20,47	20,51	20,47	20,54	20,47	20,47	20,53	20,51	20,40	20,42	20,45	20,49	20,54	20,56	20,47	20,44	20,37	20,41	20,52	20,44	20,47	20,52	20,50	20,40	20,43	20,54	20,55	20,55	20,46	20,50	20,54	20,59	20,42	20,38	20,52	20,50	20,52	20,50	20,45	20,60	20,56	20,47	20,44	20,41	20,44	20,43	20,42	20,52	20,55	20,49	20,55	20,49	20,41	20,48	20,51	20,59	20,45	20,49	20,49	20,44	20,49	20,47	20,49	20,43	20,48	20,53	20,56	20,44	20,46	20,41	20,45	20,48	20,55	20,53	20,48	20,48	20,59	20,49	20,36	20,38	20,47	20,46	20,43	20,47	20,45	20,47	20,45	20,49	20,45	20,50	20,40	20,37	20,53	20,61	20,39	20,37	20,37	20,43	20,47	20,43	20,40	20,37	20,40	20,45	20,45	20,35	20,36	20,37	20,40	20,45	20,43	20,43	20,50	20,34	20,37	20,37	20,35	20,36	20,38	20,43	20,40	20,47	20,48	20,28	20,39	20,48	20,38	20,35	20,36	20,42	20,40	20,35	20,44	20,39	20,34	20,38	20,51	20,52	
20,30	20,29	20,42	20,41	20,36	20,37	20,41	20,33	20,35	20,50	20,39	20,31	20,42	20,45	20,39	20,40	20,49	20,48	20,34	20,34	20,37	20,46	20,48	20,36	20,43	20,47	20,39	20,46	20,48	20,37	20,35	20,51	20,48	20,42	20,31	20,36	20,47	20,43	20,40	20,28	20,34	20,43	20,45	20,36	20,43	20,44	20,41	20,41	20,36	20,37	20,39	20,41	20,47	20,47	20,56	20,51	20,41	20,52	20,49	20,42	20,50	20,57	20,47	20,45	20,41	20,56	20,34	20,37	20,41	20,39	20,45	20,39	20,53	20,56	20,49	20,39	20,52	20,56	20,49	20,57	20,52	20,49	20,49	20,42	20,37	20,44	20,46	20,44	20,47	20,40	20,53	20,51	20,41	20,42	20,46	20,46	20,44	20,46	20,59	20,55	20,52	20,50	20,44	20,40	20,47	20,46	20,40	20,49	20,50	20,39	20,50	20,47	20,43	20,46	20,50	20,49	20,47	20,40	20,47	20,43	20,49	20,55	20,52	20,54	20,51	20,51	20,60	20,50	20,54	20,51	20,55	20,49	20,47	20,44	20,51	20,44	20,49	20,60	20,47	20,44	20,48	20,41	20,45	20,45	20,47	20,50	20,56	20,45	20,44	20,43	20,47	20,43	20,46	20,44	20,43	20,50	20,49	20,47	20,45	20,44	20,43	20,50	20,51	20,52	20,50	20,41	20,46	20,46	20,45	20,45	20,46	20,44	20,44	20,52	20,55	20,57	20,50	20,55	20,51	20,46	20,48	20,45	20,43	20,47	20,46	20,52	20,57	20,59	20,52	20,46	20,47	20,46	20,47	20,53	20,50	20,49	20,53	20,50	20,52	20,52	20,52	20,54	20,49	20,49	20,44	20,47	20,49	20,54	20,53	20,49	20,61	20,59	20,50	20,46	20,57	20,55	20,62	20,60	20,53	20,47	20,45	20,42	20,53	20,56	20,55	20,55	20,60	20,67	20,57	20,59	20,49	20,44	20,46	20,51	20,52	20,57	20,58	20,58	20,56	20,55	20,60	20,60	20,51	20,48	20,53	20,52	20,56	20,53	20,48	20,49	20,50	20,55	20,55	20,52	20,51	20,57	20,52	20,53	20,57	20,59	20,60	20,55	20,60	20,51	20,53	20,48	20,40	20,52	20,53	20,51	20,55	20,52	20,54	20,56	20,54	20,57	20,46	20,43	20,52	20,52	20,55	20,56	20,46	20,50	20,56	20,60	20,56	20,49	20,53	20,57	20,53	20,52	20,52	20,59	20,47	20,48	20,57	20,50	20,50	20,56	20,53	20,44	20,45	20,50	20,49	20,56	20,58	20,55	20,60	20,57	20,53	20,52	20,52	20,51	20,54	20,56	20,58	20,58	20,53	20,46	20,52	20,50	20,55	20,48	20,45	20,49	20,55	20,53	20,46	20,51	20,55	20,53	20,63	20,57	20,59	20,54	20,44	20,56	20,56	20,50	20,65	20,58	20,55	20,53	20,51	20,54	20,56	20,62	20,63	20,56	20,50	20,49	20,46	20,50	20,53	20,49	20,53	20,59	20,55	20,46	20,49	20,54	20,56	20,62	20,54	20,50	20,58	20,54	20,59	20,58	20,60	20,61	20,50	20,49	20,54	20,55	20,50	20,55	20,54	20,43	20,52	20,58	20,59	20,55	20,51	20,56	20,54	20,54	20,56	20,53	20,56	20,56	20,58	20,52	20,54	20,53	20,43	20,47	20,53	20,55	20,51	20,51	20,57	20,58	20,43	20,46	20,52	20,47	20,51	20,56	20,50	20,54	20,60	20,44	20,49	20,51	20,48	20,49	20,55	20,56	20,53	20,57	20,48	20,46	20,49	20,48	20,54	20,52	20,51	20,51	20,51	20,43	20,50	20,56	20,53	20,57	20,56	20,51	20,56	20,49	20,57	20,55	20,48	20,56	20,59	20,49	20,48	20,59	20,55	20,47	20,60	20,54	20,44	20,45	20,50	20,49	20,48	20,59	20,66	20,55	20,49	20,43	20,47	20,51	20,53	20,55	20,61	20,61	20,52	20,45	20,53	20,47	20,48	20,62	20,54	20,52	20,51	20,48	20,51	20,51	20,49	20,60	20,56	20,55	20,53	20,54	20,67	20,59	20,52	20,52	20,47	20,45	20,53	20,55	20,52	20,46	20,52	20,49	20,48	20,52	20,56	20,46	20,50	20,52	20,45	20,52	20,56	20,44	20,42	20,52	20,44	20,50	20,39	20,42	20,52	20,54	20,44	20,41	20,46	20,44	20,50	20,40	20,41	20,53	20,47	20,43	20,48	20,44	20,50	20,52	20,44	20,42	20,45	20,53	20,52	20,48	20,53	20,55	20,54	20,61	20,60	20,57	20,55	20,42	20,39	20,39	20,38	20,46	20,49	20,50	20,49	20,46	20,39	20,45	20,40	20,45	20,48	20,56	20,50	20,44	20,44	20,45	20,46	20,52	20,52	20,53	20,47	20,55	20,57	20,55	20,48	20,51	20,55	20,49	20,55	20,51	20,51	20,44	20,52	20,48	20,45	20,43	20,44	20,48	20,43	20,45	20,49	20,43	20,40	20,50	20,52	20,50	20,48	20,41	20,41	20,55	20,48	20,41	20,42	20,54	20,55	20,46	20,56	20,52	20,50	20,47	20,49	20,49	20,44	20,37	20,43	20,34	20,38	20,42	20,32	20,30	20,36	20,38	20,45	20,47	20,32	20,43	20,44	20,47	20,52	20,36	20,29	20,38	20,34	20,29	20,41	20,40	20,39	20,31	20,45	20,46	20,36	20,40	20,47	20,51	
20,43	20,22	20,40	20,39	20,41	20,46	20,40	20,36	20,35	20,46	20,35	20,33	20,35	20,33	20,41	20,41	20,31	20,39	20,42	20,39	20,39	20,38	20,36	20,43	20,44	20,50	20,39	20,44	20,46	20,39	20,39	20,43	20,37	20,33	20,26	20,31	20,44	20,40	20,40	20,32	20,38	20,60	20,50	20,42	20,46	20,43	20,40	20,45	20,37	20,41	20,41	20,31	20,48	20,61	20,52	20,51	20,47	20,48	20,40	20,39	20,44	20,42	20,44	20,45	20,42	20,44	20,41	20,36	20,48	20,54	20,48	20,43	20,45	20,55	20,50	20,47	20,53	20,60	20,51	20,48	20,50	20,47	20,49	20,44	20,45	20,36	20,42	20,39	20,50	20,42	20,44	20,48	20,38	20,40	20,54	20,46	20,44	20,38	20,43	20,49	20,46	20,48	20,55	20,45	20,45	20,42	20,47	20,51	20,45	20,46	20,50	20,50	20,52	20,41	20,35	20,34	20,40	20,31	20,43	20,41	20,45	20,47	20,45	20,49	20,47	20,49	20,51	20,52	20,48	20,49	20,50	20,47	20,42	20,43	20,44	20,47	20,43	20,52	20,47	20,44	20,37	20,37	20,43	20,46	20,43	20,52	20,54	20,37	20,36	20,47	20,44	20,38	20,38	20,37	20,43	20,46	20,38	20,43	20,44	20,44	20,47	20,47	20,47	20,48	20,48	20,41	20,47	20,50	20,45	20,46	20,53	20,49	20,38	20,47	20,52	20,52	20,59	20,63	20,56	20,48	20,45	20,47	20,41	20,49	20,43	20,45	20,52	20,52	20,46	20,54	20,48	20,51	20,47	20,49	20,55	20,45	20,48	20,51	20,55	20,51	20,49	20,53	20,46	20,44	20,36	20,44	20,51	20,47	20,49	20,40	20,45	20,54	20,55	20,43	20,39	20,48	20,58	20,57	20,53	20,53	20,49	20,43	20,50	20,56	20,54	20,56	20,59	20,66	20,59	20,57	20,52	20,53	20,58	20,51	20,43	20,55	20,58	20,55	20,55	20,47	20,52	20,65	20,63	20,56	20,43	20,50	20,59	20,58	20,52	20,55	20,53	20,57	20,58	20,58	20,50	20,51	20,54	20,50	20,59	20,58	20,61	20,57	20,58	20,55	20,48	20,51	20,49	20,55	20,51	20,48	20,49	20,44	20,51	20,58	20,57	20,54	20,44	20,45	20,50	20,50	20,48	20,60	20,51	20,51	20,61	20,45	20,52	20,55	20,55	20,60	20,54	20,50	20,51	20,61	20,55	20,44	20,53	20,59	20,54	20,48	20,50	20,45	20,44	20,46	20,55	20,60	20,55	20,49	20,48	20,49	20,43	20,50	20,56	20,55	20,52	20,49	20,53	20,56	20,53	20,51	20,54	20,54	20,51	20,47	20,44	20,46	20,47	20,55	20,48	20,50	20,52	20,53	20,61	20,51	20,52	20,57	20,54	20,48	20,47	20,54	20,57	20,54	20,53	20,52	20,51	20,53	20,54	20,59	20,66	20,59	20,60	20,67	20,51	20,39	20,45	20,46	20,51	20,57	20,62	20,54	20,52	20,59	20,56	20,53	20,53	20,59	20,58	20,54	20,55	20,51	20,56	20,56	20,50	20,60	20,55	20,52	20,52	20,56	20,62	20,48	20,47	20,53	20,55	20,49	20,50	20,59	20,55	20,43	20,46	20,49	20,55	20,55	20,54	20,48	20,52	20,56	20,44	20,45	20,51	20,58	20,57	20,53	20,54	20,46	20,42	20,50	20,51	20,46	20,48	20,59	20,56	20,53	20,53	20,47	20,45	20,53	20,54	20,51	20,54	20,52	20,50	20,51	20,46	20,46	20,49	20,49	20,52	20,56	20,52	20,48	20,53	20,49	20,49	20,49	20,48	20,58	20,54	20,52	20,57	20,50	20,53	20,54	20,47	20,54	20,55	20,49	20,51	20,53	20,50	20,52	20,62	20,61	20,45	20,41	20,51	20,48	20,52	20,54	20,58	20,51	20,49	20,47	20,53	20,47	20,50	20,55	20,59	20,62	20,57	20,51	20,53	20,53	20,50	20,51	20,53	20,49	20,50	20,44	20,56	20,46	20,51	20,57	20,55	20,50	20,48	20,55	20,59	20,51	20,47	20,51	20,47	20,45	20,45	20,45	20,50	20,55	20,52	20,50	20,43	20,51	20,50	20,45	20,48	20,50	20,51	20,51	20,45	20,55	20,46	20,47	20,47	20,51	20,48	20,45	20,54	20,49	20,49	20,48	20,51	20,51	20,48	20,41	20,43	20,57	20,44	20,31	20,49	20,48	20,51	20,58	20,47	20,42	20,56	20,57	20,53	20,54	20,57	20,59	20,53	20,55	20,59	20,52	20,48	20,51	20,46	20,48	20,49	20,44	20,46	20,48	20,45	20,46	20,43	20,43	20,44	20,40	20,45	20,48	20,48	20,50	20,49	20,46	20,46	20,51	20,47	20,43	20,44	20,45	20,45	20,49	20,47	20,54	20,60	20,55	20,54	20,52	20,51	20,45	20,46	20,48	20,42	20,39	20,45	20,47	20,45	20,34	20,37	20,45	20,43	20,49	20,49	20,44	20,41	20,45	20,42	20,38	20,40	20,48	20,41	20,44	20,55	20,53	20,55	20,52	20,45	20,48	20,51	20,50	20,45	20,37	20,49	20,43	20,42	20,38	20,31	20,31	20,36	20,43	20,50	20,54	20,43	20,41	20,45	20,49	20,43	20,39	20,36	20,34	20,43	20,31	20,29	20,37	20,38	20,37	20,44	20,39	20,37	20,41	20,50	20,44	
20,42	20,25	20,31	20,42	20,46	20,35	20,36	20,35	20,44	20,39	20,32	20,28	20,32	20,33	20,39	20,42	20,35	20,34	20,37	20,44	20,44	20,33	20,33	20,35	20,44	20,48	20,46	20,45	20,43	20,38	20,43	20,45	20,35	20,40	20,34	20,37	20,41	20,40	20,36	20,36	20,37	20,56	20,53	20,47	20,46	20,41	20,37	20,34	20,28	20,42	20,54	20,42	20,43	20,44	20,51	20,44	20,41	20,43	20,30	20,38	20,46	20,42	20,36	20,44	20,43	20,35	20,39	20,34	20,41	20,47	20,47	20,49	20,50	20,45	20,42	20,48	20,51	20,57	20,50	20,44	20,47	20,43	20,55	20,48	20,47	20,51	20,41	20,44	20,44	20,39	20,40	20,45	20,38	20,35	20,53	20,49	20,42	20,35	20,38	20,45	20,47	20,48	20,53	20,46	20,55	20,50	20,47	20,47	20,43	20,36	20,45	20,42	20,50	20,48	20,41	20,44	20,47	20,34	20,36	20,39	20,38	20,45	20,48	20,43	20,38	20,49	20,57	20,50	20,48	20,50	20,53	20,49	20,45	20,48	20,51	20,55	20,58	20,53	20,50	20,46	20,44	20,32	20,36	20,49	20,53	20,49	20,52	20,45	20,37	20,44	20,43	20,42	20,45	20,46	20,44	20,47	20,43	20,46	20,53	20,50	20,50	20,53	20,40	20,44	20,47	20,43	20,51	20,48	20,38	20,44	20,53	20,46	20,41	20,50	20,56	20,54	20,61	20,59	20,49	20,46	20,54	20,54	20,45	20,47	20,54	20,49	20,46	20,52	20,47	20,48	20,50	20,46	20,49	20,53	20,51	20,52	20,48	20,53	20,52	20,54	20,45	20,53	20,54	20,49	20,48	20,52	20,58	20,52	20,52	20,43	20,44	20,51	20,53	20,46	20,48	20,47	20,53	20,59	20,58	20,51	20,46	20,47	20,59	20,55	20,53	20,56	20,53	20,60	20,49	20,54	20,56	20,51	20,55	20,54	20,45	20,44	20,43	20,48	20,53	20,51	20,51	20,59	20,59	20,56	20,42	20,55	20,67	20,62	20,56	20,57	20,59	20,59	20,58	20,57	20,53	20,57	20,57	20,47	20,56	20,64	20,53	20,56	20,61	20,52	20,47	20,47	20,43	20,55	20,48	20,49	20,51	20,42	20,54	20,67	20,55	20,51	20,48	20,45	20,49	20,50	20,51	20,58	20,49	20,50	20,56	20,53	20,49	20,59	20,61	20,61	20,53	20,48	20,43	20,57	20,59	20,51	20,42	20,52	20,56	20,46	20,46	20,46	20,52	20,56	20,55	20,56	20,57	20,51	20,59	20,55	20,50	20,54	20,55	20,51	20,52	20,42	20,53	20,52	20,55	20,52	20,49	20,55	20,50	20,48	20,47	20,45	20,46	20,55	20,55	20,59	20,60	20,52	20,53	20,52	20,50	20,52	20,49	20,50	20,46	20,51	20,54	20,52	20,53	20,45	20,50	20,59	20,54	20,54	20,58	20,57	20,57	20,57	20,55	20,48	20,42	20,39	20,53	20,56	20,58	20,56	20,55	20,62	20,58	20,56	20,51	20,50	20,54	20,55	20,55	20,47	20,48	20,59	20,54	20,54	20,59	20,58	20,56	20,60	20,62	20,46	20,51	20,56	20,55	20,44	20,51	20,52	20,53	20,51	20,46	20,56	20,60	20,55	20,53	20,42	20,46	20,54	20,58	20,56	20,47	20,52	20,60	20,52	20,51	20,52	20,49	20,52	20,52	20,43	20,49	20,57	20,58	20,59	20,56	20,53	20,47	20,53	20,61	20,55	20,53	20,54	20,46	20,46	20,46	20,48	20,52	20,50	20,48	20,55	20,52	20,49	20,55	20,52	20,51	20,55	20,52	20,62	20,60	20,54	20,55	20,54	20,44	20,50	20,47	20,57	20,53	20,51	20,47	20,49	20,53	20,57	20,61	20,56	20,48	20,47	20,50	20,46	20,60	20,60	20,55	20,58	20,59	20,51	20,48	20,60	20,64	20,60	20,50	20,57	20,60	20,55	20,57	20,58	20,49	20,58	20,53	20,51	20,58	20,56	20,53	20,49	20,52	20,53	20,51	20,48	20,48	20,54	20,54	20,45	20,47	20,50	20,53	20,51	20,44	20,37	20,46	20,54	20,52	20,51	20,46	20,49	20,50	20,32	20,43	20,50	20,48	20,54	20,43	20,48	20,52	20,46	20,44	20,47	20,55	20,52	20,54	20,55	20,50	20,48	20,46	20,49	20,52	20,43	20,56	20,63	20,54	20,42	20,43	20,48	20,51	20,48	20,49	20,43	20,46	20,54	20,52	20,53	20,52	20,55	20,52	20,51	20,58	20,55	20,52	20,48	20,45	20,42	20,47	20,39	20,42	20,44	20,43	20,52	20,55	20,49	20,41	20,41	20,51	20,49	20,43	20,53	20,57	20,43	20,50	20,56	20,47	20,46	20,40	20,44	20,41	20,52	20,55	20,52	20,54	20,54	20,53	20,44	20,39	20,35	20,37	20,33	20,39	20,45	20,45	20,47	20,47	20,39	20,45	20,51	20,53	20,53	20,47	20,45	20,40	20,45	20,53	20,45	20,46	20,54	20,50	20,45	20,51	20,48	20,54	20,45	20,35	20,42	20,48	20,44	20,35	20,36	20,44	20,48	20,43	20,37	20,37	20,43	20,31	20,40	20,40	20,54	20,43	20,42	20,38	20,43	20,39	20,33	20,39	20,41	20,52	20,45	20,31	20,39	20,45	20,43	20,44	20,35	20,27	20,38	20,44	20,44	
20,31	20,30	20,30	20,35	20,40	20,33	20,40	20,38	20,40	20,47	20,32	20,41	20,37	20,37	20,44	20,39	20,43	20,48	20,38	20,40	20,48	20,42	20,41	20,39	20,45	20,47	20,45	20,42	20,34	20,40	20,44	20,54	20,43	20,38	20,40	20,46	20,44	20,36	20,36	20,35	20,40	20,47	20,46	20,46	20,44	20,43	20,38	20,40	20,29	20,35	20,47	20,48	20,46	20,45	20,49	20,45	20,43	20,47	20,37	20,34	20,47	20,53	20,47	20,48	20,49	20,42	20,47	20,42	20,40	20,34	20,29	20,52	20,50	20,47	20,50	20,48	20,52	20,50	20,54	20,53	20,48	20,45	20,51	20,57	20,47	20,49	20,55	20,56	20,47	20,35	20,37	20,44	20,41	20,42	20,48	20,48	20,44	20,42	20,47	20,40	20,37	20,46	20,47	20,49	20,52	20,57	20,53	20,51	20,50	20,40	20,44	20,48	20,43	20,45	20,48	20,48	20,45	20,40	20,44	20,43	20,42	20,42	20,50	20,47	20,48	20,48	20,51	20,53	20,55	20,57	20,56	20,44	20,43	20,50	20,54	20,55	20,58	20,56	20,50	20,55	20,52	20,45	20,44	20,50	20,53	20,51	20,55	20,51	20,47	20,61	20,53	20,47	20,43	20,46	20,45	20,46	20,48	20,54	20,55	20,50	20,46	20,53	20,47	20,43	20,52	20,44	20,50	20,53	20,46	20,43	20,54	20,54	20,40	20,44	20,60	20,61	20,51	20,52	20,49	20,46	20,53	20,62	20,48	20,47	20,59	20,61	20,52	20,64	20,59	20,48	20,51	20,49	20,54	20,58	20,51	20,59	20,60	20,53	20,48	20,50	20,52	20,52	20,55	20,55	20,49	20,54	20,56	20,53	20,55	20,42	20,48	20,58	20,55	20,51	20,52	20,48	20,54	20,55	20,55	20,58	20,56	20,44	20,52	20,57	20,58	20,53	20,45	20,49	20,51	20,54	20,57	20,56	20,51	20,55	20,59	20,50	20,48	20,51	20,52	20,57	20,69	20,65	20,49	20,53	20,50	20,55	20,49	20,54	20,54	20,46	20,57	20,54	20,56	20,51	20,49	20,53	20,54	20,53	20,49	20,58	20,56	20,59	20,65	20,63	20,47	20,50	20,44	20,51	20,45	20,40	20,56	20,56	20,49	20,57	20,47	20,53	20,60	20,47	20,51	20,53	20,52	20,60	20,52	20,56	20,56	20,54	20,53	20,50	20,58	20,60	20,59	20,53	20,54	20,48	20,53	20,56	20,52	20,53	20,59	20,50	20,50	20,50	20,48	20,57	20,54	20,51	20,53	20,53	20,59	20,65	20,60	20,53	20,55	20,50	20,47	20,46	20,58	20,58	20,49	20,52	20,50	20,51	20,54	20,55	20,55	20,48	20,51	20,57	20,59	20,54	20,53	20,55	20,60	20,53	20,49	20,53	20,54	20,56	20,50	20,52	20,51	20,55	20,59	20,54	20,51	20,49	20,58	20,59	20,57	20,55	20,59	20,51	20,56	20,55	20,57	20,53	20,57	20,59	20,60	20,58	20,52	20,54	20,54	20,48	20,45	20,51	20,52	20,49	20,55	20,56	20,52	20,67	20,60	20,53	20,51	20,60	20,56	20,55	20,56	20,45	20,48	20,52	20,51	20,52	20,56	20,59	20,55	20,56	20,53	20,57	20,55	20,56	20,60	20,56	20,52	20,45	20,52	20,51	20,46	20,47	20,52	20,46	20,45	20,54	20,50	20,47	20,44	20,44	20,50	20,60	20,56	20,56	20,54	20,53	20,52	20,57	20,58	20,50	20,50	20,50	20,51	20,53	20,53	20,52	20,44	20,46	20,48	20,54	20,59	20,47	20,60	20,65	20,59	20,54	20,57	20,59	20,57	20,54	20,56	20,63	20,50	20,47	20,52	20,48	20,54	20,52	20,49	20,55	20,57	20,56	20,48	20,49	20,49	20,50	20,40	20,44	20,58	20,66	20,57	20,61	20,61	20,45	20,40	20,57	20,68	20,52	20,50	20,48	20,54	20,52	20,43	20,50	20,41	20,43	20,51	20,56	20,57	20,58	20,53	20,48	20,49	20,48	20,50	20,48	20,53	20,59	20,61	20,48	20,46	20,53	20,55	20,49	20,50	20,44	20,45	20,53	20,51	20,46	20,47	20,49	20,46	20,43	20,38	20,43	20,49	20,56	20,49	20,49	20,52	20,49	20,47	20,49	20,50	20,53	20,44	20,53	20,46	20,52	20,50	20,48	20,50	20,44	20,48	20,53	20,52	20,46	20,49	20,51	20,49	20,40	20,52	20,48	20,46	20,54	20,55	20,50	20,50	20,55	20,58	20,51	20,51	20,60	20,59	20,49	20,48	20,46	20,50	20,49	20,41	20,44	20,47	20,56	20,62	20,51	20,46	20,47	20,45	20,50	20,42	20,49	20,51	20,50	20,46	20,58	20,55	20,48	20,49	20,51	20,48	20,50	20,57	20,60	20,49	20,54	20,43	20,41	20,46	20,39	20,39	20,34	20,40	20,55	20,51	20,43	20,44	20,50	20,51	20,49	20,49	20,51	20,44	20,44	20,51	20,53	20,60	20,49	20,50	20,53	20,48	20,48	20,51	20,50	20,51	20,45	20,35	20,49	20,44	20,42	20,35	20,46	20,53	20,52	20,54	20,45	20,36	20,37	20,32	20,39	20,33	20,38	20,44	20,45	20,48	20,47	20,43	20,41	20,42	20,50	20,49	20,36	20,33	20,43	20,53	20,45	20,44	20,43	20,38	20,43	20,42	20,39	
20,38	20,37	20,30	20,32	20,36	20,30	20,33	20,43	20,32	20,36	20,36	20,33	20,30	20,30	20,38	20,41	20,39	20,47	20,40	20,44	20,46	20,40	20,33	20,38	20,44	20,46	20,40	20,34	20,39	20,37	20,44	20,54	20,56	20,49	20,39	20,38	20,40	20,46	20,38	20,37	20,35	20,52	20,50	20,44	20,44	20,44	20,49	20,52	20,39	20,41	20,45	20,52	20,48	20,49	20,47	20,46	20,40	20,54	20,46	20,33	20,38	20,48	20,49	20,48	20,38	20,43	20,49	20,38	20,53	20,56	20,43	20,49	20,54	20,58	20,49	20,43	20,48	20,51	20,44	20,51	20,55	20,45	20,47	20,50	20,38	20,47	20,53	20,52	20,51	20,39	20,42	20,45	20,48	20,45	20,50	20,42	20,47	20,45	20,49	20,43	20,38	20,49	20,45	20,37	20,47	20,51	20,52	20,49	20,49	20,47	20,37	20,44	20,49	20,45	20,50	20,42	20,36	20,36	20,48	20,42	20,52	20,55	20,50	20,48	20,41	20,57	20,54	20,55	20,62	20,56	20,50	20,42	20,41	20,49	20,53	20,58	20,55	20,49	20,43	20,48	20,47	20,45	20,47	20,47	20,51	20,56	20,61	20,52	20,47	20,59	20,59	20,46	20,45	20,43	20,44	20,51	20,53	20,45	20,47	20,49	20,45	20,53	20,59	20,46	20,45	20,41	20,42	20,51	20,54	20,60	20,56	20,56	20,51	20,49	20,45	20,52	20,53	20,49	20,53	20,51	20,53	20,51	20,47	20,48	20,53	20,55	20,56	20,60	20,56	20,48	20,48	20,50	20,54	20,61	20,58	20,57	20,60	20,55	20,50	20,45	20,54	20,54	20,48	20,50	20,48	20,51	20,53	20,51	20,50	20,51	20,43	20,51	20,48	20,58	20,57	20,55	20,54	20,55	20,51	20,56	20,61	20,56	20,57	20,54	20,53	20,52	20,49	20,46	20,51	20,54	20,45	20,51	20,54	20,60	20,58	20,51	20,56	20,49	20,51	20,52	20,60	20,58	20,50	20,52	20,51	20,54	20,45	20,43	20,55	20,47	20,49	20,52	20,58	20,58	20,51	20,58	20,48	20,52	20,56	20,51	20,50	20,54	20,55	20,56	20,55	20,50	20,48	20,50	20,47	20,45	20,54	20,56	20,54	20,52	20,48	20,51	20,60	20,53	20,46	20,48	20,46	20,54	20,51	20,56	20,57	20,55	20,50	20,53	20,57	20,61	20,62	20,55	20,56	20,55	20,62	20,60	20,57	20,55	20,50	20,56	20,52	20,46	20,47	20,51	20,52	20,56	20,52	20,61	20,57	20,57	20,55	20,45	20,53	20,57	20,52	20,55	20,60	20,61	20,53	20,49	20,57	20,49	20,47	20,51	20,58	20,57	20,52	20,52	20,51	20,58	20,47	20,49	20,60	20,62	20,53	20,51	20,50	20,58	20,52	20,49	20,54	20,60	20,61	20,58	20,57	20,54	20,56	20,61	20,59	20,52	20,57	20,55	20,60	20,55	20,57	20,57	20,56	20,63	20,57	20,53	20,55	20,53	20,50	20,48	20,46	20,47	20,60	20,56	20,49	20,52	20,54	20,67	20,61	20,56	20,59	20,53	20,49	20,56	20,60	20,51	20,58	20,55	20,54	20,51	20,56	20,58	20,59	20,53	20,58	20,66	20,56	20,52	20,59	20,55	20,55	20,54	20,48	20,45	20,41	20,42	20,56	20,53	20,50	20,52	20,46	20,47	20,38	20,43	20,48	20,59	20,56	20,58	20,51	20,45	20,53	20,61	20,56	20,54	20,46	20,49	20,51	20,55	20,53	20,43	20,49	20,46	20,51	20,56	20,57	20,45	20,59	20,62	20,64	20,46	20,51	20,54	20,51	20,51	20,53	20,56	20,54	20,52	20,46	20,46	20,56	20,52	20,48	20,58	20,56	20,55	20,53	20,50	20,50	20,46	20,42	20,45	20,56	20,68	20,60	20,56	20,57	20,58	20,47	20,55	20,57	20,52	20,46	20,50	20,50	20,53	20,52	20,45	20,45	20,49	20,53	20,56	20,54	20,42	20,45	20,49	20,54	20,53	20,52	20,49	20,49	20,48	20,55	20,52	20,51	20,57	20,48	20,50	20,47	20,42	20,44	20,52	20,55	20,53	20,45	20,53	20,50	20,50	20,49	20,46	20,53	20,54	20,50	20,45	20,48	20,50	20,48	20,48	20,52	20,44	20,40	20,48	20,43	20,46	20,56	20,56	20,48	20,40	20,45	20,44	20,48	20,45	20,50	20,51	20,48	20,44	20,53	20,51	20,55	20,54	20,56	20,50	20,58	20,55	20,55	20,53	20,48	20,51	20,46	20,46	20,52	20,50	20,50	20,51	20,46	20,41	20,44	20,56	20,51	20,52	20,48	20,53	20,51	20,45	20,41	20,46	20,51	20,47	20,49	20,55	20,53	20,48	20,51	20,51	20,45	20,41	20,49	20,55	20,53	20,51	20,40	20,41	20,45	20,50	20,51	20,46	20,48	20,53	20,49	20,51	20,38	20,45	20,50	20,48	20,51	20,44	20,48	20,46	20,53	20,58	20,56	20,50	20,50	20,47	20,43	20,43	20,51	20,48	20,51	20,53	20,46	20,43	20,48	20,39	20,43	20,43	20,54	20,47	20,44	20,41	20,32	20,32	20,38	20,41	20,33	20,41	20,46	20,45	20,50	20,60	20,56	20,49	20,41	20,47	20,55	20,38	20,36	20,43	20,45	20,48	20,45	20,45	20,42	20,51	20,47	20,48	
20,46	20,37	20,32	20,33	20,27	20,28	20,30	20,36	20,35	20,30	20,43	20,44	20,32	20,29	20,26	20,41	20,38	20,34	20,34	20,39	20,48	20,40	20,27	20,32	20,40	20,46	20,41	20,35	20,41	20,43	20,40	20,42	20,44	20,50	20,47	20,39	20,44	20,47	20,37	20,41	20,40	20,48	20,49	20,39	20,40	20,48	20,49	20,44	20,34	20,35	20,53	20,57	20,48	20,51	20,49	20,39	20,41	20,45	20,39	20,39	20,42	20,43	20,48	20,50	20,44	20,45	20,47	20,35	20,44	20,52	20,49	20,53	20,52	20,62	20,59	20,43	20,51	20,47	20,38	20,53	20,44	20,39	20,47	20,47	20,32	20,37	20,49	20,45	20,48	20,48	20,52	20,43	20,41	20,41	20,47	20,53	20,46	20,42	20,38	20,39	20,38	20,41	20,47	20,38	20,42	20,42	20,39	20,46	20,46	20,40	20,48	20,44	20,47	20,51	20,46	20,42	20,32	20,39	20,54	20,54	20,49	20,56	20,59	20,47	20,39	20,55	20,55	20,49	20,53	20,46	20,43	20,48	20,43	20,41	20,39	20,42	20,55	20,55	20,43	20,41	20,44	20,49	20,45	20,47	20,46	20,48	20,46	20,52	20,53	20,51	20,53	20,45	20,50	20,41	20,45	20,51	20,58	20,49	20,43	20,45	20,38	20,49	20,43	20,47	20,41	20,48	20,44	20,47	20,56	20,60	20,59	20,52	20,53	20,49	20,38	20,43	20,48	20,48	20,48	20,53	20,51	20,50	20,49	20,43	20,46	20,46	20,50	20,56	20,50	20,52	20,52	20,43	20,45	20,50	20,52	20,53	20,45	20,50	20,48	20,46	20,48	20,58	20,52	20,50	20,43	20,50	20,45	20,49	20,48	20,48	20,51	20,54	20,57	20,54	20,49	20,57	20,58	20,59	20,52	20,52	20,55	20,55	20,53	20,55	20,47	20,39	20,50	20,47	20,41	20,56	20,49	20,49	20,50	20,59	20,59	20,48	20,51	20,55	20,52	20,52	20,54	20,55	20,53	20,48	20,44	20,51	20,54	20,50	20,55	20,50	20,53	20,54	20,52	20,61	20,60	20,65	20,52	20,53	20,56	20,52	20,52	20,45	20,51	20,51	20,51	20,49	20,46	20,53	20,53	20,51	20,56	20,50	20,45	20,51	20,51	20,57	20,58	20,59	20,58	20,43	20,40	20,50	20,43	20,49	20,53	20,55	20,51	20,56	20,59	20,56	20,52	20,56	20,55	20,53	20,54	20,57	20,56	20,57	20,53	20,48	20,49	20,51	20,53	20,53	20,52	20,58	20,61	20,60	20,66	20,60	20,48	20,49	20,50	20,54	20,54	20,53	20,52	20,61	20,58	20,50	20,53	20,53	20,41	20,48	20,54	20,53	20,44	20,47	20,48	20,52	20,51	20,50	20,58	20,55	20,55	20,57	20,54	20,54	20,59	20,56	20,50	20,58	20,60	20,57	20,54	20,57	20,53	20,59	20,53	20,53	20,58	20,49	20,52	20,42	20,45	20,49	20,46	20,55	20,56	20,54	20,57	20,56	20,51	20,47	20,54	20,46	20,46	20,58	20,57	20,56	20,52	20,63	20,56	20,59	20,58	20,50	20,49	20,49	20,55	20,52	20,56	20,59	20,55	20,48	20,49	20,55	20,55	20,53	20,55	20,64	20,53	20,52	20,58	20,53	20,50	20,52	20,52	20,52	20,41	20,46	20,53	20,49	20,46	20,46	20,46	20,60	20,44	20,37	20,47	20,56	20,54	20,61	20,62	20,48	20,42	20,56	20,62	20,59	20,50	20,54	20,46	20,47	20,47	20,45	20,50	20,53	20,48	20,43	20,53	20,43	20,49	20,48	20,44	20,42	20,43	20,59	20,50	20,49	20,52	20,50	20,49	20,50	20,43	20,49	20,54	20,50	20,45	20,52	20,42	20,45	20,53	20,62	20,54	20,45	20,48	20,54	20,49	20,57	20,64	20,59	20,54	20,51	20,49	20,49	20,52	20,52	20,51	20,50	20,49	20,57	20,59	20,53	20,53	20,51	20,49	20,55	20,53	20,48	20,52	20,50	20,54	20,51	20,53	20,45	20,42	20,41	20,45	20,45	20,49	20,55	20,51	20,46	20,52	20,44	20,44	20,45	20,51	20,51	20,49	20,57	20,63	20,52	20,55	20,48	20,49	20,48	20,48	20,43	20,45	20,53	20,53	20,49	20,46	20,46	20,31	20,40	20,50	20,39	20,43	20,53	20,47	20,47	20,48	20,47	20,46	20,41	20,44	20,45	20,41	20,41	20,49	20,50	20,53	20,45	20,43	20,48	20,47	20,61	20,59	20,49	20,43	20,48	20,44	20,35	20,50	20,54	20,50	20,52	20,50	20,41	20,41	20,41	20,43	20,46	20,42	20,42	20,48	20,40	20,38	20,45	20,52	20,49	20,46	20,50	20,48	20,41	20,45	20,46	20,42	20,46	20,49	20,47	20,51	20,43	20,37	20,48	20,47	20,53	20,56	20,50	20,46	20,42	20,46	20,48	20,43	20,44	20,47	20,42	20,42	20,46	20,41	20,44	20,53	20,56	20,54	20,60	20,47	20,43	20,44	20,45	20,47	20,45	20,53	20,56	20,42	20,35	20,35	20,47	20,44	20,33	20,45	20,44	20,40	20,45	20,40	20,37	20,42	20,47	20,38	20,41	20,49	20,42	20,39	20,37	20,48	20,50	20,53	20,48	20,49	20,43	20,55	20,45	20,34	20,30	20,47	20,43	20,45	20,49	20,52	20,49	
20,47	20,41	20,33	20,38	20,35	20,34	20,37	20,38	20,36	20,39	20,35	20,52	20,52	20,41	20,35	20,36	20,49	20,44	20,29	20,30	20,43	20,43	20,36	20,46	20,46	20,45	20,49	20,42	20,50	20,50	20,42	20,45	20,34	20,38	20,40	20,45	20,53	20,45	20,41	20,43	20,49	20,50	20,44	20,42	20,42	20,48	20,51	20,41	20,32	20,40	20,52	20,51	20,44	20,47	20,52	20,47	20,37	20,46	20,28	20,32	20,48	20,53	20,51	20,46	20,41	20,45	20,39	20,36	20,46	20,47	20,47	20,50	20,50	20,55	20,56	20,50	20,52	20,49	20,41	20,45	20,42	20,35	20,48	20,44	20,34	20,36	20,49	20,45	20,44	20,42	20,45	20,41	20,43	20,51	20,48	20,47	20,52	20,46	20,47	20,40	20,38	20,40	20,36	20,37	20,45	20,44	20,38	20,45	20,46	20,39	20,46	20,48	20,43	20,45	20,53	20,51	20,41	20,33	20,51	20,53	20,60	20,58	20,61	20,51	20,53	20,62	20,54	20,42	20,49	20,47	20,45	20,50	20,49	20,43	20,39	20,47	20,55	20,56	20,46	20,51	20,49	20,46	20,47	20,47	20,45	20,56	20,49	20,50	20,55	20,53	20,56	20,54	20,47	20,46	20,42	20,58	20,60	20,57	20,49	20,44	20,45	20,49	20,49	20,43	20,50	20,49	20,49	20,48	20,54	20,53	20,55	20,52	20,47	20,51	20,48	20,49	20,46	20,43	20,47	20,52	20,47	20,43	20,50	20,45	20,48	20,47	20,39	20,44	20,45	20,48	20,47	20,50	20,37	20,43	20,48	20,49	20,39	20,46	20,50	20,48	20,47	20,49	20,51	20,53	20,54	20,53	20,51	20,51	20,50	20,47	20,50	20,52	20,55	20,56	20,46	20,46	20,52	20,53	20,54	20,50	20,57	20,52	20,47	20,50	20,47	20,45	20,48	20,57	20,48	20,50	20,59	20,52	20,40	20,44	20,57	20,48	20,47	20,47	20,55	20,54	20,52	20,49	20,55	20,56	20,47	20,55	20,60	20,56	20,56	20,52	20,48	20,56	20,58	20,58	20,62	20,51	20,50	20,59	20,53	20,45	20,51	20,50	20,56	20,55	20,54	20,44	20,43	20,48	20,49	20,47	20,57	20,55	20,45	20,49	20,49	20,48	20,60	20,59	20,66	20,54	20,45	20,47	20,45	20,47	20,45	20,50	20,55	20,49	20,54	20,55	20,49	20,50	20,56	20,54	20,51	20,55	20,57	20,57	20,53	20,47	20,47	20,45	20,53	20,60	20,51	20,49	20,54	20,58	20,55	20,58	20,50	20,48	20,48	20,47	20,51	20,57	20,60	20,61	20,59	20,52	20,47	20,48	20,46	20,42	20,47	20,49	20,53	20,51	20,48	20,55	20,54	20,52	20,55	20,50	20,50	20,62	20,60	20,53	20,53	20,61	20,53	20,55	20,59	20,64	20,49	20,48	20,52	20,60	20,59	20,44	20,58	20,57	20,45	20,45	20,39	20,42	20,48	20,46	20,48	20,54	20,58	20,57	20,53	20,54	20,49	20,49	20,47	20,55	20,65	20,56	20,51	20,59	20,52	20,50	20,56	20,56	20,58	20,57	20,54	20,45	20,52	20,52	20,56	20,51	20,49	20,53	20,54	20,46	20,56	20,63	20,49	20,53	20,61	20,52	20,51	20,51	20,53	20,51	20,50	20,47	20,54	20,42	20,46	20,49	20,52	20,61	20,49	20,45	20,41	20,51	20,62	20,58	20,57	20,47	20,45	20,47	20,55	20,56	20,53	20,57	20,47	20,48	20,52	20,44	20,44	20,46	20,45	20,46	20,53	20,54	20,49	20,52	20,48	20,48	20,48	20,50	20,49	20,51	20,57	20,48	20,44	20,46	20,44	20,56	20,60	20,52	20,40	20,45	20,49	20,48	20,54	20,60	20,53	20,43	20,47	20,54	20,53	20,59	20,61	20,62	20,64	20,51	20,44	20,51	20,53	20,52	20,52	20,52	20,48	20,48	20,50	20,47	20,45	20,49	20,44	20,54	20,54	20,47	20,61	20,58	20,51	20,50	20,49	20,46	20,39	20,44	20,50	20,42	20,40	20,51	20,54	20,42	20,48	20,46	20,54	20,45	20,44	20,44	20,47	20,62	20,66	20,58	20,50	20,45	20,41	20,43	20,57	20,50	20,49	20,60	20,46	20,41	20,50	20,50	20,43	20,45	20,52	20,43	20,40	20,46	20,53	20,53	20,46	20,41	20,48	20,41	20,33	20,44	20,42	20,42	20,50	20,48	20,53	20,54	20,43	20,42	20,53	20,54	20,64	20,55	20,51	20,54	20,49	20,39	20,43	20,54	20,48	20,51	20,53	20,46	20,47	20,48	20,49	20,53	20,49	20,51	20,40	20,43	20,36	20,44	20,51	20,57	20,55	20,55	20,42	20,46	20,44	20,46	20,35	20,41	20,48	20,45	20,44	20,46	20,43	20,47	20,51	20,49	20,49	20,32	20,46	20,48	20,41	20,46	20,45	20,48	20,61	20,49	20,41	20,48	20,42	20,44	20,53	20,40	20,47	20,52	20,47	20,46	20,49	20,55	20,52	20,47	20,46	20,44	20,33	20,46	20,41	20,40	20,40	20,35	20,41	20,48	20,39	20,37	20,50	20,41	20,31	20,34	20,42	20,40	20,45	20,42	20,38	20,35	20,43	20,44	20,50	20,44	20,33	20,37	20,54	20,52	20,36	20,35	20,47	20,36	20,43	20,40	20,41	20,48	
20,38	20,29	20,36	20,47	20,44	20,43	20,39	20,41	20,41	20,52	20,46	20,43	20,50	20,41	20,39	20,35	20,32	20,44	20,32	20,31	20,44	20,46	20,42	20,47	20,49	20,38	20,40	20,48	20,50	20,49	20,41	20,46	20,30	20,36	20,39	20,39	20,46	20,48	20,42	20,41	20,49	20,49	20,49	20,46	20,51	20,47	20,47	20,52	20,59	20,54	20,56	20,53	20,43	20,46	20,47	20,47	20,41	20,54	20,45	20,36	20,45	20,51	20,54	20,42	20,36	20,50	20,53	20,38	20,46	20,51	20,50	20,53	20,50	20,46	20,48	20,45	20,54	20,58	20,51	20,44	20,39	20,39	20,43	20,48	20,36	20,43	20,50	20,54	20,50	20,44	20,40	20,43	20,49	20,57	20,60	20,48	20,49	20,48	20,57	20,52	20,45	20,43	20,45	20,40	20,45	20,45	20,47	20,47	20,52	20,48	20,49	20,43	20,47	20,46	20,54	20,52	20,39	20,39	20,41	20,45	20,57	20,58	20,62	20,60	20,56	20,55	20,46	20,49	20,48	20,52	20,48	20,41	20,52	20,51	20,42	20,54	20,57	20,55	20,50	20,65	20,64	20,44	20,47	20,50	20,46	20,55	20,50	20,51	20,52	20,48	20,52	20,56	20,58	20,45	20,47	20,53	20,55	20,49	20,50	20,46	20,44	20,48	20,49	20,44	20,46	20,48	20,54	20,55	20,54	20,56	20,54	20,49	20,40	20,55	20,57	20,48	20,53	20,46	20,49	20,49	20,45	20,49	20,50	20,51	20,55	20,53	20,45	20,45	20,57	20,51	20,47	20,50	20,49	20,52	20,56	20,59	20,52	20,48	20,49	20,50	20,47	20,49	20,49	20,55	20,55	20,58	20,56	20,55	20,55	20,50	20,54	20,47	20,47	20,49	20,52	20,50	20,53	20,51	20,62	20,63	20,55	20,56	20,51	20,51	20,54	20,51	20,54	20,58	20,55	20,51	20,55	20,56	20,46	20,48	20,58	20,52	20,47	20,51	20,52	20,52	20,51	20,52	20,53	20,61	20,56	20,52	20,55	20,53	20,54	20,50	20,55	20,54	20,61	20,58	20,52	20,51	20,52	20,53	20,58	20,55	20,52	20,57	20,58	20,55	20,59	20,53	20,52	20,62	20,54	20,49	20,57	20,57	20,56	20,62	20,58	20,57	20,51	20,55	20,58	20,61	20,52	20,58	20,49	20,47	20,55	20,58	20,54	20,52	20,52	20,54	20,54	20,54	20,56	20,58	20,52	20,49	20,55	20,62	20,52	20,54	20,55	20,53	20,50	20,54	20,55	20,58	20,48	20,57	20,55	20,54	20,54	20,50	20,52	20,49	20,48	20,59	20,67	20,56	20,59	20,61	20,55	20,48	20,54	20,49	20,50	20,55	20,55	20,55	20,48	20,54	20,58	20,56	20,57	20,53	20,52	20,60	20,57	20,52	20,53	20,54	20,56	20,51	20,51	20,59	20,48	20,49	20,67	20,62	20,57	20,47	20,52	20,55	20,58	20,53	20,50	20,47	20,50	20,50	20,48	20,53	20,64	20,64	20,57	20,50	20,50	20,51	20,60	20,54	20,55	20,57	20,47	20,50	20,51	20,48	20,56	20,58	20,51	20,51	20,55	20,48	20,49	20,53	20,55	20,60	20,63	20,66	20,59	20,51	20,49	20,60	20,47	20,56	20,60	20,54	20,48	20,53	20,54	20,54	20,55	20,50	20,48	20,42	20,45	20,51	20,52	20,49	20,46	20,56	20,54	20,52	20,57	20,59	20,55	20,49	20,48	20,49	20,49	20,55	20,52	20,58	20,56	20,57	20,60	20,44	20,43	20,45	20,49	20,60	20,56	20,47	20,50	20,55	20,51	20,49	20,52	20,44	20,49	20,55	20,56	20,50	20,46	20,53	20,45	20,47	20,56	20,53	20,47	20,54	20,56	20,47	20,49	20,52	20,53	20,52	20,49	20,59	20,60	20,61	20,64	20,60	20,58	20,57	20,49	20,58	20,54	20,39	20,50	20,54	20,48	20,52	20,50	20,48	20,51	20,50	20,48	20,58	20,59	20,52	20,51	20,54	20,56	20,53	20,52	20,54	20,51	20,59	20,62	20,56	20,42	20,50	20,55	20,48	20,46	20,48	20,53	20,42	20,36	20,42	20,47	20,56	20,59	20,55	20,54	20,48	20,48	20,42	20,54	20,58	20,57	20,63	20,55	20,46	20,44	20,51	20,47	20,49	20,55	20,52	20,46	20,49	20,53	20,63	20,53	20,46	20,50	20,51	20,43	20,42	20,56	20,47	20,47	20,42	20,49	20,62	20,57	20,46	20,52	20,59	20,61	20,62	20,53	20,58	20,50	20,51	20,49	20,56	20,52	20,54	20,52	20,45	20,48	20,52	20,57	20,55	20,43	20,47	20,49	20,45	20,38	20,44	20,52	20,50	20,62	20,56	20,43	20,43	20,55	20,49	20,39	20,40	20,51	20,48	20,48	20,44	20,48	20,47	20,49	20,45	20,48	20,44	20,40	20,48	20,44	20,47	20,44	20,46	20,49	20,54	20,42	20,50	20,40	20,48	20,52	20,43	20,44	20,55	20,50	20,45	20,41	20,54	20,44	20,41	20,48	20,46	20,44	20,50	20,50	20,42	20,45	20,39	20,40	20,37	20,34	20,30	20,48	20,60	20,43	20,45	20,49	20,45	20,51	20,45	20,48	20,50	20,49	20,49	20,41	20,42	20,36	20,28	20,43	20,47	20,43	20,28	20,44	20,41	20,45	20,43	20,42	20,48	
20,39	20,32	20,33	20,51	20,44	20,36	20,42	20,43	20,38	20,38	20,39	20,45	20,38	20,42	20,41	20,43	20,34	20,46	20,41	20,39	20,44	20,51	20,47	20,46	20,41	20,40	20,46	20,47	20,46	20,40	20,33	20,41	20,42	20,38	20,42	20,42	20,38	20,37	20,44	20,40	20,43	20,47	20,43	20,55	20,56	20,47	20,39	20,42	20,48	20,51	20,48	20,54	20,52	20,56	20,61	20,49	20,35	20,53	20,52	20,45	20,40	20,49	20,51	20,45	20,41	20,48	20,50	20,38	20,49	20,47	20,49	20,55	20,49	20,46	20,43	20,45	20,54	20,63	20,53	20,51	20,47	20,38	20,45	20,45	20,48	20,42	20,43	20,51	20,52	20,46	20,38	20,41	20,45	20,61	20,60	20,54	20,44	20,44	20,53	20,50	20,49	20,52	20,57	20,49	20,48	20,46	20,39	20,54	20,59	20,47	20,47	20,46	20,48	20,56	20,47	20,40	20,37	20,35	20,43	20,44	20,52	20,54	20,57	20,57	20,57	20,51	20,47	20,51	20,54	20,46	20,45	20,44	20,39	20,50	20,51	20,53	20,58	20,49	20,49	20,45	20,53	20,48	20,47	20,53	20,53	20,50	20,42	20,45	20,52	20,46	20,48	20,47	20,56	20,50	20,41	20,48	20,42	20,44	20,41	20,43	20,52	20,52	20,51	20,49	20,53	20,47	20,43	20,50	20,54	20,55	20,57	20,51	20,42	20,50	20,48	20,45	20,49	20,50	20,56	20,47	20,49	20,49	20,48	20,47	20,57	20,50	20,45	20,51	20,51	20,55	20,54	20,43	20,40	20,44	20,61	20,55	20,54	20,53	20,52	20,52	20,47	20,47	20,53	20,62	20,56	20,59	20,52	20,60	20,54	20,49	20,46	20,46	20,44	20,48	20,56	20,61	20,55	20,51	20,56	20,64	20,57	20,53	20,56	20,51	20,44	20,49	20,54	20,64	20,52	20,52	20,54	20,56	20,54	20,54	20,59	20,56	20,56	20,55	20,54	20,46	20,55	20,53	20,51	20,58	20,57	20,57	20,49	20,51	20,55	20,55	20,55	20,56	20,54	20,49	20,56	20,56	20,52	20,49	20,52	20,59	20,56	20,57	20,54	20,57	20,56	20,52	20,41	20,55	20,60	20,55	20,43	20,48	20,54	20,63	20,57	20,58	20,60	20,48	20,50	20,57	20,48	20,55	20,48	20,47	20,54	20,53	20,48	20,51	20,57	20,57	20,55	20,51	20,58	20,52	20,50	20,48	20,52	20,60	20,55	20,52	20,56	20,53	20,55	20,59	20,56	20,54	20,48	20,53	20,59	20,52	20,57	20,47	20,49	20,56	20,56	20,57	20,65	20,58	20,53	20,55	20,58	20,52	20,59	20,56	20,53	20,53	20,50	20,52	20,50	20,51	20,59	20,58	20,52	20,47	20,51	20,52	20,53	20,52	20,54	20,55	20,56	20,56	20,46	20,55	20,56	20,54	20,65	20,64	20,63	20,56	20,57	20,56	20,57	20,57	20,58	20,57	20,48	20,53	20,50	20,57	20,56	20,58	20,59	20,48	20,52	20,60	20,60	20,60	20,53	20,50	20,48	20,56	20,53	20,52	20,55	20,48	20,49	20,58	20,59	20,57	20,46	20,52	20,58	20,56	20,58	20,59	20,56	20,51	20,46	20,57	20,58	20,56	20,53	20,49	20,49	20,48	20,50	20,49	20,54	20,48	20,44	20,40	20,51	20,50	20,49	20,49	20,48	20,54	20,52	20,50	20,59	20,61	20,51	20,47	20,49	20,51	20,47	20,55	20,54	20,53	20,58	20,54	20,58	20,52	20,48	20,53	20,46	20,51	20,54	20,49	20,51	20,57	20,44	20,45	20,48	20,51	20,52	20,54	20,49	20,54	20,56	20,56	20,52	20,45	20,51	20,45	20,49	20,51	20,53	20,49	20,48	20,52	20,57	20,50	20,53	20,48	20,54	20,54	20,67	20,60	20,50	20,50	20,49	20,58	20,54	20,47	20,47	20,55	20,48	20,51	20,48	20,44	20,52	20,52	20,44	20,48	20,57	20,55	20,52	20,45	20,58	20,58	20,46	20,54	20,53	20,52	20,59	20,52	20,49	20,55	20,46	20,40	20,42	20,49	20,47	20,43	20,42	20,46	20,50	20,53	20,51	20,44	20,54	20,61	20,57	20,51	20,51	20,56	20,57	20,66	20,52	20,43	20,43	20,44	20,42	20,44	20,51	20,52	20,50	20,45	20,52	20,55	20,55	20,52	20,49	20,47	20,41	20,48	20,53	20,47	20,49	20,41	20,47	20,62	20,49	20,42	20,51	20,56	20,59	20,54	20,53	20,52	20,45	20,41	20,58	20,58	20,43	20,39	20,44	20,43	20,46	20,48	20,54	20,56	20,48	20,33	20,42	20,50	20,36	20,36	20,41	20,44	20,48	20,55	20,51	20,50	20,51	20,49	20,43	20,43	20,48	20,62	20,52	20,44	20,50	20,51	20,45	20,41	20,44	20,46	20,40	20,34	20,39	20,49	20,43	20,43	20,41	20,50	20,45	20,48	20,47	20,48	20,50	20,53	20,50	20,50	20,52	20,44	20,47	20,51	20,45	20,40	20,51	20,48	20,39	20,44	20,47	20,49	20,49	20,42	20,41	20,40	20,38	20,35	20,48	20,54	20,51	20,51	20,52	20,54	20,53	20,48	20,50	20,47	20,49	20,52	20,50	20,40	20,39	20,35	20,43	20,42	20,37	20,32	20,36	20,36	20,38	20,35	20,33	20,30	
20,49	20,42	20,35	20,42	20,49	20,37	20,31	20,41	20,39	20,36	20,27	20,33	20,35	20,35	20,43	20,52	20,41	20,35	20,33	20,39	20,46	20,53	20,60	20,45	20,42	20,40	20,46	20,49	20,47	20,34	20,30	20,48	20,45	20,39	20,35	20,38	20,36	20,37	20,46	20,47	20,41	20,53	20,53	20,55	20,49	20,44	20,42	20,34	20,44	20,46	20,46	20,44	20,55	20,54	20,59	20,51	20,36	20,43	20,44	20,53	20,53	20,45	20,42	20,44	20,40	20,47	20,39	20,44	20,48	20,47	20,54	20,64	20,57	20,53	20,53	20,50	20,62	20,56	20,51	20,38	20,46	20,37	20,49	20,51	20,43	20,44	20,42	20,46	20,49	20,42	20,41	20,36	20,45	20,56	20,49	20,44	20,47	20,53	20,57	20,54	20,49	20,51	20,48	20,51	20,53	20,53	20,48	20,48	20,59	20,49	20,46	20,45	20,48	20,55	20,48	20,35	20,35	20,31	20,40	20,37	20,39	20,51	20,58	20,60	20,52	20,48	20,48	20,47	20,43	20,42	20,43	20,42	20,37	20,44	20,55	20,53	20,57	20,53	20,43	20,39	20,44	20,44	20,46	20,44	20,47	20,48	20,46	20,49	20,47	20,52	20,55	20,52	20,50	20,42	20,44	20,53	20,45	20,48	20,43	20,37	20,45	20,49	20,48	20,49	20,47	20,47	20,50	20,51	20,52	20,54	20,56	20,56	20,56	20,51	20,45	20,46	20,45	20,41	20,49	20,53	20,52	20,53	20,44	20,41	20,52	20,47	20,46	20,55	20,58	20,53	20,59	20,51	20,46	20,47	20,53	20,54	20,55	20,54	20,47	20,47	20,52	20,59	20,55	20,57	20,55	20,52	20,49	20,57	20,61	20,47	20,50	20,52	20,50	20,46	20,54	20,60	20,59	20,55	20,56	20,60	20,61	20,56	20,55	20,52	20,47	20,44	20,55	20,63	20,62	20,51	20,53	20,56	20,53	20,55	20,64	20,60	20,58	20,53	20,51	20,53	20,51	20,58	20,55	20,50	20,60	20,58	20,54	20,47	20,55	20,58	20,53	20,53	20,60	20,53	20,56	20,64	20,55	20,53	20,57	20,60	20,55	20,54	20,60	20,65	20,62	20,52	20,44	20,53	20,53	20,49	20,49	20,46	20,51	20,57	20,51	20,56	20,58	20,52	20,51	20,50	20,50	20,51	20,56	20,50	20,54	20,45	20,45	20,56	20,57	20,61	20,66	20,56	20,56	20,56	20,50	20,55	20,53	20,51	20,54	20,53	20,50	20,47	20,55	20,57	20,54	20,51	20,45	20,51	20,57	20,57	20,53	20,52	20,58	20,62	20,61	20,60	20,64	20,64	20,57	20,54	20,57	20,50	20,52	20,48	20,47	20,52	20,48	20,56	20,55	20,48	20,53	20,56	20,55	20,55	20,57	20,50	20,52	20,57	20,60	20,54	20,55	20,62	20,56	20,54	20,54	20,51	20,58	20,57	20,64	20,63	20,62	20,56	20,63	20,63	20,64	20,56	20,50	20,53	20,53	20,53	20,55	20,57	20,61	20,52	20,56	20,61	20,62	20,58	20,56	20,48	20,46	20,60	20,54	20,47	20,49	20,52	20,49	20,48	20,57	20,61	20,55	20,54	20,58	20,58	20,54	20,50	20,54	20,52	20,52	20,59	20,60	20,58	20,59	20,54	20,45	20,45	20,55	20,49	20,56	20,58	20,47	20,41	20,51	20,53	20,55	20,58	20,56	20,51	20,54	20,59	20,59	20,59	20,55	20,51	20,44	20,54	20,53	20,51	20,64	20,66	20,56	20,57	20,57	20,52	20,50	20,51	20,48	20,48	20,52	20,44	20,52	20,51	20,49	20,51	20,50	20,46	20,58	20,59	20,51	20,49	20,54	20,54	20,52	20,51	20,53	20,52	20,48	20,50	20,47	20,55	20,54	20,50	20,56	20,49	20,54	20,56	20,53	20,59	20,61	20,59	20,55	20,52	20,56	20,57	20,51	20,49	20,49	20,49	20,50	20,47	20,47	20,44	20,59	20,57	20,46	20,44	20,53	20,52	20,52	20,55	20,66	20,61	20,49	20,50	20,51	20,47	20,52	20,53	20,46	20,51	20,44	20,42	20,50	20,52	20,59	20,49	20,48	20,49	20,50	20,50	20,48	20,41	20,44	20,52	20,52	20,54	20,59	20,53	20,46	20,56	20,53	20,44	20,48	20,44	20,41	20,39	20,44	20,42	20,56	20,53	20,46	20,48	20,51	20,51	20,46	20,42	20,43	20,43	20,48	20,42	20,45	20,41	20,46	20,60	20,45	20,36	20,50	20,59	20,65	20,52	20,46	20,54	20,49	20,42	20,48	20,55	20,43	20,40	20,50	20,49	20,46	20,45	20,48	20,47	20,47	20,43	20,39	20,51	20,46	20,47	20,46	20,45	20,50	20,53	20,48	20,53	20,56	20,54	20,53	20,54	20,47	20,57	20,60	20,46	20,45	20,49	20,49	20,45	20,46	20,43	20,38	20,40	20,39	20,49	20,52	20,45	20,44	20,44	20,47	20,54	20,58	20,62	20,49	20,40	20,42	20,40	20,47	20,46	20,45	20,50	20,44	20,43	20,46	20,46	20,41	20,39	20,42	20,44	20,41	20,43	20,45	20,53	20,51	20,37	20,41	20,37	20,36	20,45	20,40	20,42	20,55	20,50	20,43	20,45	20,53	20,43	20,49	20,39	20,46	20,41	20,37	20,42	20,45	20,38	20,44	20,30	20,27	20,32	20,37	20,37	
20,40	20,37	20,41	20,35	20,35	20,36	20,36	20,39	20,38	20,32	20,29	20,37	20,32	20,37	20,41	20,45	20,41	20,39	20,33	20,42	20,50	20,40	20,53	20,45	20,47	20,50	20,46	20,39	20,42	20,45	20,42	20,51	20,45	20,37	20,38	20,35	20,37	20,41	20,51	20,48	20,44	20,51	20,54	20,42	20,43	20,50	20,48	20,38	20,48	20,55	20,45	20,53	20,55	20,51	20,45	20,47	20,44	20,44	20,36	20,45	20,55	20,54	20,38	20,42	20,43	20,47	20,40	20,42	20,57	20,54	20,54	20,58	20,57	20,56	20,56	20,52	20,53	20,50	20,49	20,41	20,38	20,41	20,52	20,53	20,46	20,47	20,45	20,37	20,50	20,47	20,43	20,43	20,51	20,54	20,52	20,50	20,47	20,55	20,60	20,61	20,51	20,45	20,45	20,44	20,51	20,57	20,52	20,48	20,45	20,41	20,45	20,52	20,47	20,54	20,49	20,40	20,41	20,34	20,43	20,37	20,41	20,53	20,54	20,60	20,47	20,48	20,50	20,54	20,50	20,45	20,47	20,41	20,44	20,42	20,51	20,61	20,62	20,56	20,43	20,46	20,49	20,39	20,43	20,49	20,46	20,57	20,50	20,48	20,42	20,45	20,46	20,54	20,58	20,51	20,44	20,47	20,48	20,47	20,46	20,49	20,48	20,44	20,49	20,51	20,56	20,48	20,54	20,54	20,52	20,46	20,48	20,48	20,52	20,55	20,50	20,51	20,50	20,44	20,49	20,52	20,64	20,64	20,52	20,45	20,52	20,49	20,45	20,56	20,58	20,47	20,47	20,58	20,43	20,43	20,44	20,53	20,57	20,53	20,43	20,36	20,46	20,50	20,45	20,49	20,56	20,54	20,50	20,50	20,52	20,49	20,48	20,55	20,51	20,47	20,50	20,57	20,57	20,56	20,52	20,58	20,52	20,52	20,50	20,55	20,57	20,54	20,53	20,60	20,56	20,53	20,47	20,56	20,54	20,58	20,60	20,54	20,47	20,47	20,59	20,59	20,63	20,63	20,56	20,53	20,49	20,53	20,56	20,53	20,56	20,65	20,59	20,51	20,66	20,63	20,64	20,62	20,55	20,61	20,64	20,61	20,54	20,53	20,57	20,61	20,58	20,53	20,52	20,58	20,60	20,50	20,54	20,52	20,51	20,55	20,50	20,64	20,67	20,57	20,54	20,48	20,46	20,52	20,52	20,55	20,53	20,49	20,49	20,57	20,57	20,64	20,68	20,63	20,55	20,59	20,51	20,55	20,62	20,56	20,57	20,61	20,53	20,46	20,52	20,52	20,55	20,58	20,44	20,46	20,56	20,59	20,54	20,55	20,60	20,53	20,49	20,54	20,59	20,62	20,63	20,58	20,64	20,60	20,57	20,51	20,50	20,57	20,52	20,54	20,58	20,57	20,57	20,59	20,61	20,63	20,60	20,59	20,56	20,60	20,57	20,56	20,53	20,56	20,55	20,60	20,58	20,48	20,58	20,59	20,56	20,60	20,58	20,54	20,58	20,63	20,59	20,50	20,49	20,46	20,58	20,61	20,58	20,56	20,57	20,44	20,49	20,59	20,63	20,57	20,51	20,48	20,47	20,65	20,56	20,48	20,48	20,50	20,51	20,51	20,51	20,52	20,52	20,52	20,55	20,54	20,57	20,57	20,56	20,49	20,48	20,67	20,58	20,57	20,56	20,47	20,47	20,46	20,49	20,55	20,53	20,61	20,50	20,48	20,49	20,55	20,49	20,56	20,51	20,43	20,46	20,62	20,57	20,50	20,54	20,57	20,47	20,49	20,62	20,53	20,59	20,60	20,52	20,54	20,51	20,55	20,53	20,51	20,46	20,53	20,55	20,43	20,47	20,54	20,53	20,52	20,55	20,54	20,53	20,60	20,56	20,46	20,49	20,56	20,54	20,51	20,61	20,52	20,50	20,51	20,47	20,53	20,60	20,56	20,59	20,56	20,55	20,57	20,53	20,59	20,60	20,55	20,50	20,56	20,50	20,58	20,51	20,48	20,52	20,48	20,51	20,52	20,54	20,49	20,54	20,53	20,40	20,45	20,57	20,51	20,53	20,51	20,60	20,53	20,48	20,48	20,51	20,49	20,51	20,51	20,48	20,47	20,51	20,43	20,47	20,46	20,55	20,54	20,40	20,47	20,44	20,48	20,47	20,45	20,45	20,48	20,57	20,49	20,52	20,51	20,43	20,52	20,45	20,46	20,43	20,47	20,54	20,52	20,43	20,37	20,45	20,52	20,47	20,48	20,49	20,50	20,52	20,48	20,43	20,53	20,60	20,50	20,49	20,49	20,54	20,54	20,52	20,42	20,42	20,57	20,60	20,61	20,50	20,50	20,44	20,46	20,47	20,52	20,46	20,45	20,48	20,46	20,47	20,41	20,51	20,49	20,48	20,46	20,36	20,54	20,52	20,44	20,52	20,49	20,53	20,55	20,51	20,48	20,50	20,52	20,56	20,51	20,41	20,53	20,56	20,44	20,43	20,52	20,47	20,45	20,49	20,44	20,44	20,48	20,45	20,49	20,50	20,46	20,39	20,40	20,42	20,46	20,53	20,51	20,45	20,45	20,43	20,41	20,47	20,47	20,39	20,36	20,50	20,36	20,38	20,44	20,42	20,34	20,41	20,46	20,37	20,37	20,44	20,47	20,49	20,33	20,37	20,35	20,38	20,37	20,38	20,39	20,46	20,41	20,36	20,37	20,55	20,45	20,42	20,31	20,42	20,40	20,30	20,23	20,32	20,39	20,38	20,31	20,30	20,28	20,51	20,54	
20,37	20,47	20,39	20,37	20,39	20,30	20,36	20,40	20,41	20,33	20,33	20,39	20,42	20,30	20,31	20,37	20,38	20,50	20,44	20,50	20,55	20,43	20,36	20,33	20,42	20,43	20,40	20,31	20,31	20,48	20,49	20,54	20,47	20,30	20,41	20,44	20,43	20,39	20,45	20,44	20,49	20,50	20,39	20,36	20,42	20,55	20,51	20,47	20,39	20,49	20,41	20,44	20,50	20,49	20,40	20,47	20,53	20,51	20,38	20,41	20,50	20,42	20,40	20,38	20,40	20,53	20,46	20,42	20,50	20,55	20,52	20,45	20,49	20,61	20,58	20,52	20,56	20,52	20,50	20,55	20,44	20,39	20,47	20,44	20,44	20,52	20,44	20,39	20,37	20,42	20,40	20,39	20,50	20,54	20,51	20,58	20,44	20,50	20,57	20,57	20,51	20,42	20,43	20,52	20,52	20,53	20,48	20,52	20,55	20,50	20,44	20,59	20,57	20,46	20,44	20,47	20,40	20,39	20,48	20,42	20,47	20,57	20,54	20,43	20,50	20,48	20,55	20,53	20,47	20,49	20,51	20,46	20,46	20,48	20,51	20,54	20,50	20,51	20,46	20,50	20,56	20,43	20,44	20,50	20,44	20,50	20,52	20,54	20,47	20,48	20,52	20,55	20,59	20,50	20,43	20,48	20,53	20,49	20,51	20,46	20,48	20,47	20,51	20,47	20,52	20,51	20,52	20,58	20,54	20,53	20,52	20,52	20,48	20,51	20,54	20,49	20,50	20,50	20,55	20,52	20,51	20,57	20,44	20,48	20,47	20,49	20,53	20,56	20,52	20,53	20,44	20,48	20,49	20,49	20,54	20,55	20,57	20,53	20,40	20,42	20,48	20,46	20,53	20,54	20,57	20,55	20,51	20,49	20,44	20,48	20,54	20,49	20,47	20,47	20,43	20,56	20,64	20,62	20,57	20,57	20,50	20,52	20,52	20,55	20,54	20,62	20,58	20,55	20,54	20,53	20,53	20,53	20,50	20,55	20,62	20,55	20,47	20,44	20,52	20,58	20,63	20,66	20,50	20,51	20,46	20,53	20,55	20,53	20,58	20,61	20,59	20,53	20,56	20,61	20,71	20,63	20,56	20,67	20,67	20,60	20,55	20,53	20,49	20,54	20,55	20,53	20,48	20,53	20,58	20,55	20,52	20,42	20,55	20,58	20,53	20,59	20,67	20,62	20,52	20,46	20,45	20,54	20,49	20,54	20,57	20,53	20,52	20,53	20,59	20,60	20,56	20,56	20,56	20,55	20,56	20,52	20,50	20,56	20,60	20,60	20,49	20,49	20,56	20,53	20,50	20,54	20,48	20,51	20,62	20,62	20,51	20,52	20,54	20,59	20,51	20,50	20,54	20,56	20,59	20,63	20,67	20,53	20,62	20,61	20,58	20,52	20,52	20,49	20,56	20,58	20,53	20,59	20,63	20,62	20,54	20,51	20,47	20,51	20,55	20,54	20,59	20,59	20,59	20,65	20,60	20,51	20,58	20,56	20,53	20,61	20,56	20,58	20,52	20,58	20,56	20,52	20,54	20,48	20,51	20,61	20,66	20,55	20,51	20,50	20,46	20,50	20,61	20,60	20,61	20,49	20,48	20,60	20,57	20,50	20,58	20,48	20,45	20,50	20,54	20,46	20,47	20,59	20,62	20,53	20,50	20,55	20,49	20,49	20,54	20,57	20,54	20,54	20,54	20,51	20,53	20,52	20,46	20,51	20,48	20,56	20,53	20,39	20,49	20,49	20,47	20,49	20,48	20,46	20,49	20,55	20,58	20,53	20,56	20,56	20,54	20,52	20,53	20,52	20,54	20,55	20,47	20,54	20,46	20,46	20,53	20,53	20,44	20,44	20,51	20,46	20,56	20,59	20,52	20,57	20,59	20,65	20,59	20,53	20,49	20,50	20,55	20,54	20,45	20,44	20,56	20,57	20,51	20,50	20,44	20,51	20,55	20,57	20,55	20,52	20,52	20,53	20,54	20,52	20,56	20,53	20,50	20,57	20,48	20,54	20,55	20,51	20,53	20,50	20,45	20,48	20,56	20,52	20,53	20,51	20,48	20,47	20,61	20,58	20,56	20,51	20,51	20,53	20,49	20,47	20,51	20,47	20,47	20,48	20,45	20,45	20,46	20,45	20,53	20,52	20,52	20,52	20,39	20,46	20,44	20,51	20,51	20,40	20,45	20,45	20,47	20,51	20,51	20,54	20,49	20,53	20,49	20,42	20,44	20,47	20,59	20,60	20,46	20,42	20,48	20,49	20,47	20,42	20,47	20,53	20,55	20,49	20,48	20,53	20,60	20,50	20,55	20,56	20,58	20,61	20,54	20,50	20,47	20,55	20,58	20,53	20,51	20,46	20,41	20,49	20,49	20,55	20,50	20,44	20,45	20,47	20,49	20,47	20,62	20,55	20,44	20,37	20,38	20,51	20,50	20,44	20,46	20,51	20,53	20,51	20,53	20,49	20,49	20,58	20,52	20,52	20,40	20,45	20,52	20,44	20,50	20,51	20,45	20,37	20,42	20,46	20,48	20,46	20,43	20,44	20,40	20,42	20,46	20,41	20,49	20,45	20,40	20,43	20,38	20,45	20,50	20,39	20,44	20,49	20,41	20,33	20,45	20,42	20,43	20,45	20,44	20,45	20,36	20,39	20,44	20,47	20,47	20,33	20,34	20,38	20,44	20,45	20,36	20,40	20,44	20,48	20,47	20,46	20,46	20,43	20,47	20,51	20,46	20,41	20,35	20,30	20,33	20,36	20,33	20,33	20,41	20,38	20,39	20,35	20,44	20,44	
20,39	20,43	20,38	20,38	20,43	20,33	20,37	20,46	20,49	20,43	20,31	20,35	20,37	20,28	20,27	20,30	20,44	20,44	20,32	20,40	20,47	20,40	20,34	20,37	20,39	20,40	20,39	20,39	20,48	20,57	20,55	20,48	20,44	20,41	20,33	20,47	20,48	20,40	20,36	20,39	20,50	20,55	20,47	20,39	20,48	20,50	20,50	20,51	20,41	20,42	20,38	20,31	20,37	20,42	20,41	20,52	20,60	20,54	20,43	20,52	20,56	20,47	20,35	20,43	20,44	20,49	20,47	20,42	20,47	20,45	20,46	20,46	20,47	20,53	20,50	20,53	20,53	20,57	20,56	20,58	20,44	20,40	20,48	20,32	20,40	20,48	20,43	20,50	20,41	20,42	20,37	20,38	20,45	20,51	20,50	20,42	20,43	20,45	20,60	20,53	20,43	20,48	20,49	20,49	20,57	20,57	20,50	20,50	20,54	20,50	20,48	20,59	20,57	20,35	20,38	20,47	20,46	20,37	20,43	20,43	20,54	20,57	20,58	20,54	20,48	20,52	20,51	20,52	20,49	20,50	20,47	20,45	20,45	20,49	20,52	20,50	20,52	20,49	20,47	20,50	20,55	20,48	20,47	20,44	20,44	20,45	20,40	20,50	20,52	20,45	20,57	20,59	20,55	20,51	20,52	20,53	20,53	20,54	20,53	20,43	20,35	20,39	20,46	20,52	20,49	20,42	20,48	20,53	20,52	20,54	20,55	20,57	20,55	20,50	20,56	20,48	20,45	20,51	20,56	20,54	20,50	20,50	20,43	20,46	20,46	20,48	20,58	20,55	20,56	20,57	20,51	20,48	20,52	20,57	20,59	20,51	20,57	20,52	20,42	20,49	20,52	20,56	20,55	20,56	20,58	20,53	20,45	20,46	20,55	20,56	20,49	20,52	20,58	20,49	20,47	20,59	20,60	20,60	20,57	20,58	20,53	20,49	20,54	20,58	20,51	20,56	20,59	20,53	20,51	20,60	20,54	20,51	20,48	20,59	20,61	20,54	20,54	20,48	20,45	20,43	20,59	20,56	20,46	20,55	20,50	20,48	20,50	20,49	20,55	20,64	20,54	20,52	20,55	20,58	20,60	20,61	20,58	20,65	20,65	20,58	20,59	20,57	20,46	20,48	20,58	20,52	20,45	20,60	20,66	20,62	20,54	20,46	20,53	20,57	20,51	20,55	20,54	20,57	20,51	20,49	20,56	20,65	20,50	20,50	20,61	20,59	20,52	20,52	20,59	20,58	20,55	20,56	20,57	20,53	20,52	20,52	20,47	20,51	20,59	20,63	20,55	20,54	20,59	20,59	20,50	20,49	20,52	20,60	20,65	20,63	20,58	20,52	20,58	20,59	20,61	20,55	20,62	20,63	20,60	20,56	20,68	20,56	20,54	20,59	20,54	20,51	20,51	20,54	20,51	20,56	20,53	20,55	20,61	20,57	20,47	20,46	20,52	20,50	20,54	20,55	20,57	20,62	20,59	20,62	20,57	20,49	20,51	20,50	20,49	20,54	20,51	20,53	20,55	20,52	20,56	20,51	20,55	20,58	20,49	20,51	20,58	20,59	20,50	20,48	20,51	20,54	20,55	20,55	20,57	20,52	20,54	20,63	20,58	20,62	20,64	20,50	20,48	20,54	20,48	20,45	20,52	20,62	20,62	20,48	20,52	20,59	20,52	20,53	20,58	20,53	20,49	20,57	20,56	20,44	20,56	20,54	20,50	20,57	20,55	20,48	20,55	20,44	20,45	20,57	20,52	20,50	20,50	20,51	20,50	20,52	20,59	20,62	20,55	20,56	20,50	20,50	20,50	20,52	20,57	20,56	20,45	20,43	20,48	20,50	20,54	20,59	20,51	20,48	20,45	20,45	20,49	20,52	20,49	20,54	20,57	20,61	20,54	20,56	20,51	20,50	20,54	20,52	20,49	20,49	20,49	20,50	20,54	20,59	20,57	20,49	20,50	20,52	20,50	20,49	20,52	20,53	20,51	20,53	20,57	20,51	20,52	20,54	20,54	20,60	20,56	20,51	20,59	20,49	20,40	20,49	20,55	20,44	20,54	20,58	20,49	20,52	20,60	20,56	20,61	20,52	20,50	20,54	20,52	20,46	20,51	20,53	20,58	20,52	20,48	20,48	20,41	20,46	20,53	20,54	20,56	20,53	20,51	20,46	20,48	20,53	20,57	20,47	20,43	20,48	20,47	20,53	20,53	20,56	20,48	20,50	20,59	20,54	20,40	20,46	20,49	20,49	20,49	20,48	20,49	20,49	20,55	20,45	20,47	20,56	20,56	20,49	20,47	20,46	20,48	20,43	20,46	20,50	20,56	20,63	20,54	20,50	20,47	20,57	20,55	20,62	20,63	20,51	20,43	20,45	20,39	20,47	20,49	20,50	20,53	20,46	20,45	20,51	20,54	20,54	20,45	20,43	20,45	20,56	20,44	20,46	20,53	20,55	20,53	20,48	20,47	20,46	20,51	20,58	20,52	20,51	20,46	20,42	20,44	20,47	20,51	20,51	20,43	20,44	20,46	20,44	20,42	20,38	20,35	20,41	20,48	20,40	20,43	20,43	20,41	20,44	20,49	20,38	20,40	20,45	20,44	20,45	20,47	20,48	20,42	20,37	20,45	20,45	20,43	20,51	20,45	20,45	20,52	20,47	20,43	20,48	20,52	20,34	20,30	20,33	20,41	20,44	20,35	20,37	20,45	20,49	20,44	20,40	20,55	20,53	20,45	20,46	20,43	20,43	20,37	20,35	20,41	20,41	20,38	20,34	20,49	20,32	20,36	20,39	20,32	20,31	
20,38	20,38	20,21	20,26	20,37	20,37	20,41	20,39	20,44	20,42	20,34	20,34	20,50	20,36	20,28	20,37	20,38	20,38	20,27	20,34	20,49	20,39	20,38	20,34	20,39	20,45	20,40	20,46	20,48	20,49	20,61	20,53	20,39	20,41	20,37	20,48	20,49	20,43	20,43	20,47	20,45	20,55	20,46	20,42	20,43	20,48	20,45	20,50	20,39	20,43	20,51	20,40	20,31	20,27	20,37	20,55	20,66	20,66	20,55	20,51	20,60	20,54	20,38	20,46	20,55	20,47	20,43	20,37	20,43	20,49	20,40	20,44	20,54	20,58	20,50	20,55	20,54	20,48	20,55	20,56	20,52	20,48	20,54	20,45	20,41	20,42	20,40	20,51	20,48	20,42	20,41	20,46	20,47	20,47	20,53	20,50	20,42	20,47	20,54	20,50	20,42	20,52	20,50	20,42	20,54	20,58	20,55	20,50	20,53	20,46	20,49	20,48	20,52	20,49	20,46	20,44	20,46	20,41	20,47	20,47	20,54	20,48	20,57	20,58	20,53	20,53	20,51	20,57	20,60	20,57	20,54	20,48	20,50	20,45	20,51	20,51	20,53	20,53	20,44	20,51	20,54	20,47	20,49	20,47	20,48	20,45	20,44	20,47	20,59	20,51	20,50	20,57	20,54	20,51	20,52	20,64	20,56	20,52	20,47	20,41	20,41	20,45	20,45	20,51	20,48	20,42	20,45	20,54	20,53	20,47	20,53	20,53	20,48	20,46	20,54	20,45	20,48	20,54	20,51	20,47	20,49	20,51	20,37	20,43	20,49	20,49	20,56	20,57	20,53	20,56	20,48	20,47	20,50	20,54	20,52	20,52	20,53	20,49	20,51	20,51	20,55	20,58	20,56	20,58	20,57	20,57	20,52	20,47	20,48	20,50	20,52	20,51	20,63	20,56	20,53	20,57	20,60	20,57	20,53	20,57	20,52	20,46	20,50	20,56	20,52	20,51	20,62	20,57	20,51	20,56	20,54	20,50	20,56	20,55	20,58	20,53	20,53	20,48	20,47	20,44	20,55	20,55	20,47	20,51	20,54	20,51	20,48	20,53	20,52	20,60	20,59	20,60	20,59	20,56	20,58	20,57	20,57	20,59	20,58	20,58	20,63	20,61	20,54	20,49	20,58	20,57	20,48	20,57	20,63	20,65	20,58	20,49	20,58	20,60	20,55	20,55	20,52	20,53	20,54	20,54	20,56	20,60	20,58	20,55	20,64	20,59	20,49	20,45	20,57	20,55	20,55	20,60	20,62	20,59	20,49	20,52	20,53	20,60	20,55	20,57	20,61	20,59	20,53	20,56	20,51	20,56	20,53	20,57	20,62	20,57	20,60	20,63	20,55	20,61	20,64	20,68	20,63	20,62	20,62	20,58	20,55	20,54	20,56	20,56	20,54	20,51	20,45	20,51	20,49	20,60	20,52	20,51	20,56	20,55	20,54	20,50	20,54	20,58	20,60	20,59	20,52	20,59	20,58	20,61	20,62	20,55	20,60	20,56	20,58	20,56	20,55	20,58	20,60	20,58	20,57	20,54	20,59	20,64	20,56	20,49	20,53	20,59	20,62	20,51	20,50	20,56	20,57	20,49	20,55	20,50	20,56	20,62	20,54	20,58	20,61	20,55	20,45	20,55	20,49	20,50	20,49	20,57	20,62	20,57	20,55	20,64	20,64	20,59	20,63	20,56	20,52	20,53	20,57	20,44	20,49	20,55	20,52	20,58	20,56	20,52	20,51	20,45	20,55	20,58	20,53	20,43	20,49	20,51	20,48	20,50	20,58	20,63	20,52	20,52	20,54	20,57	20,51	20,52	20,56	20,58	20,55	20,46	20,47	20,60	20,60	20,57	20,56	20,54	20,50	20,54	20,52	20,47	20,52	20,47	20,49	20,53	20,52	20,53	20,49	20,49	20,48	20,48	20,47	20,57	20,58	20,50	20,59	20,58	20,54	20,52	20,47	20,49	20,49	20,47	20,54	20,55	20,47	20,55	20,59	20,55	20,56	20,50	20,58	20,64	20,53	20,45	20,57	20,58	20,49	20,50	20,58	20,48	20,54	20,54	20,51	20,53	20,64	20,55	20,56	20,50	20,51	20,54	20,51	20,49	20,52	20,50	20,56	20,49	20,49	20,45	20,35	20,35	20,49	20,54	20,53	20,53	20,52	20,48	20,47	20,51	20,49	20,53	20,53	20,52	20,50	20,53	20,51	20,57	20,51	20,38	20,50	20,54	20,46	20,48	20,41	20,41	20,41	20,44	20,52	20,51	20,55	20,42	20,44	20,49	20,54	20,42	20,46	20,52	20,46	20,47	20,49	20,48	20,45	20,54	20,49	20,43	20,44	20,54	20,56	20,62	20,52	20,53	20,52	20,44	20,40	20,43	20,50	20,52	20,55	20,51	20,51	20,45	20,47	20,44	20,51	20,50	20,47	20,54	20,47	20,45	20,57	20,56	20,47	20,48	20,40	20,44	20,43	20,52	20,47	20,41	20,36	20,44	20,45	20,50	20,54	20,47	20,45	20,47	20,49	20,43	20,43	20,45	20,49	20,46	20,49	20,51	20,46	20,36	20,37	20,37	20,43	20,47	20,42	20,45	20,42	20,48	20,50	20,45	20,50	20,55	20,50	20,42	20,39	20,43	20,49	20,49	20,55	20,57	20,50	20,45	20,59	20,57	20,40	20,39	20,40	20,31	20,39	20,36	20,32	20,43	20,41	20,35	20,46	20,48	20,55	20,41	20,34	20,33	20,36	20,43	20,41	20,42	20,41	20,30	20,44	20,42	20,31	20,40	20,26	20,31	
20,40	20,38	20,26	20,28	20,39	20,43	20,35	20,38	20,35	20,42	20,35	20,41	20,46	20,38	20,26	20,37	20,37	20,35	20,28	20,31	20,42	20,39	20,42	20,34	20,39	20,41	20,44	20,44	20,44	20,36	20,46	20,57	20,43	20,49	20,43	20,48	20,57	20,45	20,42	20,44	20,44	20,50	20,42	20,35	20,42	20,43	20,36	20,40	20,37	20,46	20,51	20,50	20,36	20,34	20,50	20,49	20,51	20,55	20,46	20,55	20,51	20,52	20,43	20,46	20,51	20,56	20,42	20,41	20,45	20,43	20,37	20,44	20,54	20,52	20,43	20,48	20,51	20,44	20,52	20,47	20,42	20,48	20,51	20,42	20,40	20,34	20,36	20,44	20,42	20,39	20,36	20,43	20,44	20,47	20,55	20,52	20,44	20,43	20,50	20,49	20,47	20,52	20,46	20,40	20,54	20,50	20,48	20,53	20,47	20,44	20,46	20,37	20,35	20,45	20,48	20,37	20,41	20,43	20,40	20,39	20,44	20,41	20,50	20,57	20,49	20,54	20,51	20,57	20,62	20,56	20,55	20,47	20,46	20,50	20,44	20,49	20,54	20,53	20,46	20,52	20,45	20,41	20,52	20,50	20,57	20,52	20,44	20,47	20,59	20,50	20,45	20,53	20,52	20,54	20,48	20,58	20,56	20,49	20,45	20,50	20,45	20,47	20,52	20,43	20,51	20,47	20,41	20,47	20,55	20,46	20,48	20,50	20,51	20,44	20,49	20,47	20,48	20,51	20,53	20,49	20,46	20,57	20,44	20,41	20,50	20,50	20,55	20,58	20,54	20,40	20,43	20,51	20,52	20,55	20,45	20,48	20,54	20,54	20,45	20,50	20,57	20,51	20,50	20,56	20,53	20,50	20,55	20,54	20,49	20,52	20,54	20,55	20,62	20,61	20,54	20,48	20,53	20,59	20,56	20,58	20,57	20,51	20,39	20,51	20,55	20,52	20,56	20,64	20,50	20,52	20,54	20,55	20,56	20,56	20,52	20,54	20,57	20,48	20,48	20,41	20,57	20,58	20,47	20,50	20,55	20,56	20,54	20,56	20,56	20,62	20,64	20,58	20,56	20,50	20,49	20,57	20,59	20,61	20,60	20,58	20,61	20,60	20,54	20,56	20,55	20,55	20,57	20,61	20,56	20,57	20,64	20,55	20,57	20,54	20,48	20,51	20,56	20,57	20,55	20,49	20,49	20,57	20,57	20,56	20,56	20,57	20,50	20,45	20,65	20,55	20,48	20,47	20,57	20,63	20,60	20,49	20,52	20,52	20,56	20,54	20,61	20,59	20,52	20,46	20,49	20,53	20,53	20,53	20,50	20,50	20,60	20,59	20,53	20,62	20,59	20,60	20,60	20,52	20,57	20,54	20,52	20,48	20,51	20,52	20,57	20,55	20,50	20,58	20,56	20,58	20,57	20,52	20,52	20,54	20,52	20,54	20,54	20,56	20,59	20,59	20,52	20,55	20,50	20,49	20,59	20,55	20,55	20,57	20,53	20,62	20,57	20,60	20,65	20,54	20,54	20,53	20,57	20,59	20,53	20,51	20,47	20,52	20,50	20,56	20,58	20,56	20,56	20,53	20,57	20,54	20,53	20,57	20,50	20,59	20,59	20,52	20,48	20,59	20,64	20,58	20,51	20,58	20,56	20,54	20,55	20,59	20,67	20,53	20,60	20,59	20,52	20,52	20,48	20,46	20,49	20,57	20,53	20,45	20,54	20,48	20,47	20,44	20,52	20,57	20,54	20,47	20,42	20,43	20,45	20,58	20,59	20,57	20,54	20,45	20,51	20,58	20,53	20,53	20,54	20,52	20,48	20,48	20,43	20,45	20,52	20,62	20,60	20,54	20,48	20,53	20,56	20,51	20,46	20,51	20,54	20,59	20,48	20,45	20,53	20,49	20,50	20,44	20,48	20,54	20,54	20,52	20,56	20,50	20,49	20,48	20,50	20,48	20,48	20,50	20,46	20,48	20,47	20,46	20,62	20,55	20,57	20,47	20,51	20,60	20,54	20,47	20,49	20,56	20,53	20,54	20,53	20,56	20,52	20,45	20,44	20,49	20,60	20,52	20,45	20,45	20,47	20,49	20,37	20,45	20,44	20,43	20,51	20,45	20,48	20,46	20,42	20,40	20,47	20,52	20,44	20,48	20,50	20,46	20,54	20,57	20,54	20,52	20,46	20,52	20,52	20,48	20,48	20,52	20,54	20,45	20,44	20,52	20,50	20,48	20,50	20,44	20,45	20,45	20,49	20,47	20,41	20,41	20,45	20,49	20,47	20,40	20,46	20,52	20,54	20,48	20,51	20,52	20,49	20,56	20,48	20,41	20,44	20,46	20,44	20,54	20,47	20,43	20,49	20,45	20,43	20,49	20,47	20,47	20,50	20,49	20,52	20,48	20,50	20,45	20,45	20,43	20,44	20,54	20,48	20,49	20,59	20,54	20,43	20,41	20,44	20,42	20,39	20,45	20,46	20,35	20,31	20,44	20,55	20,56	20,61	20,58	20,54	20,47	20,48	20,45	20,42	20,48	20,51	20,51	20,38	20,46	20,52	20,35	20,33	20,41	20,49	20,41	20,38	20,46	20,42	20,42	20,52	20,51	20,47	20,51	20,59	20,46	20,38	20,45	20,45	20,42	20,42	20,51	20,40	20,39	20,47	20,52	20,48	20,45	20,43	20,37	20,45	20,43	20,33	20,33	20,32	20,27	20,39	20,38	20,49	20,41	20,40	20,36	20,27	20,46	20,45	20,36	20,42	20,36	20,40	20,42	20,40	20,33	20,41	20,44	
20,36	20,37	20,43	20,45	20,42	20,44	20,44	20,50	20,42	20,44	20,42	20,47	20,37	20,38	20,36	20,43	20,43	20,40	20,34	20,32	20,39	20,45	20,43	20,38	20,40	20,47	20,48	20,48	20,40	20,42	20,48	20,47	20,47	20,50	20,46	20,44	20,45	20,46	20,43	20,46	20,48	20,54	20,48	20,35	20,33	20,36	20,38	20,43	20,47	20,60	20,51	20,50	20,50	20,45	20,49	20,51	20,44	20,45	20,38	20,49	20,47	20,48	20,59	20,61	20,54	20,60	20,58	20,46	20,52	20,52	20,44	20,49	20,50	20,48	20,34	20,50	20,56	20,51	20,49	20,53	20,47	20,48	20,55	20,46	20,41	20,34	20,41	20,47	20,42	20,43	20,36	20,43	20,56	20,49	20,54	20,50	20,42	20,37	20,48	20,54	20,56	20,50	20,44	20,38	20,46	20,50	20,43	20,46	20,48	20,47	20,50	20,41	20,40	20,40	20,44	20,43	20,38	20,41	20,47	20,39	20,42	20,42	20,49	20,51	20,48	20,51	20,50	20,58	20,59	20,53	20,53	20,46	20,45	20,55	20,60	20,57	20,62	20,47	20,46	20,52	20,48	20,43	20,46	20,45	20,58	20,57	20,54	20,50	20,49	20,51	20,44	20,50	20,56	20,52	20,52	20,54	20,54	20,45	20,48	20,57	20,50	20,38	20,52	20,54	20,54	20,52	20,49	20,54	20,51	20,43	20,51	20,48	20,45	20,52	20,52	20,52	20,51	20,46	20,54	20,58	20,50	20,59	20,52	20,50	20,49	20,48	20,60	20,62	20,55	20,45	20,45	20,59	20,60	20,53	20,52	20,48	20,56	20,51	20,44	20,45	20,54	20,45	20,49	20,56	20,50	20,47	20,54	20,62	20,60	20,53	20,54	20,50	20,53	20,59	20,56	20,48	20,62	20,65	20,55	20,58	20,48	20,52	20,50	20,54	20,56	20,57	20,56	20,61	20,56	20,52	20,43	20,53	20,56	20,59	20,56	20,58	20,60	20,58	20,64	20,58	20,60	20,63	20,53	20,58	20,55	20,57	20,61	20,62	20,59	20,62	20,68	20,60	20,63	20,51	20,54	20,53	20,54	20,57	20,61	20,58	20,62	20,59	20,55	20,58	20,62	20,56	20,56	20,63	20,57	20,55	20,63	20,59	20,54	20,59	20,55	20,57	20,55	20,56	20,51	20,54	20,49	20,64	20,56	20,55	20,57	20,60	20,55	20,46	20,67	20,64	20,53	20,55	20,58	20,57	20,59	20,56	20,54	20,50	20,47	20,67	20,59	20,56	20,55	20,45	20,45	20,51	20,53	20,60	20,56	20,52	20,51	20,56	20,52	20,65	20,60	20,58	20,65	20,58	20,62	20,60	20,58	20,58	20,53	20,53	20,55	20,58	20,56	20,62	20,69	20,58	20,57	20,64	20,63	20,59	20,59	20,49	20,51	20,59	20,57	20,57	20,58	20,55	20,48	20,50	20,62	20,59	20,53	20,58	20,54	20,62	20,66	20,62	20,60	20,53	20,54	20,48	20,49	20,55	20,51	20,56	20,56	20,50	20,48	20,57	20,69	20,54	20,54	20,56	20,56	20,50	20,50	20,55	20,59	20,65	20,59	20,57	20,55	20,51	20,58	20,54	20,55	20,64	20,60	20,51	20,46	20,56	20,58	20,55	20,57	20,58	20,56	20,55	20,53	20,45	20,48	20,53	20,48	20,47	20,47	20,43	20,47	20,54	20,51	20,59	20,52	20,54	20,44	20,41	20,52	20,56	20,61	20,53	20,54	20,52	20,52	20,53	20,59	20,60	20,57	20,52	20,46	20,55	20,51	20,41	20,43	20,57	20,62	20,54	20,49	20,50	20,50	20,43	20,43	20,50	20,43	20,58	20,54	20,48	20,55	20,51	20,55	20,59	20,48	20,56	20,56	20,51	20,53	20,50	20,50	20,51	20,46	20,52	20,62	20,52	20,50	20,50	20,47	20,56	20,61	20,60	20,46	20,49	20,52	20,51	20,50	20,55	20,43	20,49	20,47	20,48	20,59	20,50	20,51	20,46	20,48	20,48	20,52	20,47	20,46	20,41	20,45	20,49	20,43	20,45	20,51	20,53	20,52	20,51	20,50	20,52	20,52	20,48	20,51	20,50	20,54	20,44	20,45	20,41	20,45	20,49	20,53	20,51	20,45	20,47	20,52	20,47	20,52	20,56	20,52	20,45	20,41	20,45	20,51	20,50	20,55	20,57	20,55	20,47	20,52	20,53	20,48	20,46	20,47	20,47	20,47	20,49	20,48	20,50	20,55	20,54	20,51	20,57	20,60	20,51	20,58	20,52	20,55	20,52	20,47	20,42	20,52	20,51	20,52	20,56	20,54	20,49	20,49	20,49	20,46	20,48	20,45	20,42	20,49	20,52	20,48	20,50	20,48	20,56	20,55	20,53	20,59	20,58	20,52	20,35	20,43	20,48	20,49	20,51	20,42	20,37	20,47	20,48	20,46	20,48	20,53	20,58	20,55	20,48	20,46	20,54	20,49	20,45	20,47	20,56	20,42	20,38	20,50	20,48	20,39	20,45	20,50	20,52	20,44	20,41	20,48	20,39	20,40	20,53	20,54	20,52	20,57	20,56	20,41	20,51	20,58	20,59	20,47	20,42	20,37	20,36	20,42	20,41	20,41	20,48	20,46	20,36	20,42	20,41	20,40	20,47	20,42	20,38	20,36	20,42	20,47	20,52	20,52	20,46	20,37	20,39	20,45	20,39	20,43	20,43	20,35	20,39	20,31	20,43	20,43	20,47	
20,45	20,45	20,39	20,44	20,39	20,40	20,38	20,51	20,50	20,44	20,33	20,36	20,39	20,45	20,50	20,45	20,48	20,42	20,37	20,35	20,45	20,47	20,45	20,46	20,40	20,48	20,49	20,50	20,52	20,44	20,39	20,45	20,47	20,50	20,44	20,38	20,45	20,48	20,49	20,53	20,50	20,52	20,48	20,46	20,38	20,41	20,37	20,45	20,47	20,58	20,57	20,47	20,46	20,54	20,53	20,52	20,49	20,53	20,51	20,47	20,55	20,49	20,57	20,55	20,52	20,49	20,56	20,44	20,49	20,56	20,57	20,60	20,57	20,50	20,43	20,52	20,51	20,51	20,55	20,53	20,52	20,47	20,49	20,50	20,37	20,49	20,54	20,47	20,45	20,44	20,46	20,45	20,53	20,53	20,55	20,56	20,46	20,43	20,56	20,55	20,51	20,53	20,50	20,43	20,50	20,53	20,51	20,46	20,46	20,50	20,63	20,53	20,45	20,47	20,48	20,41	20,38	20,43	20,55	20,46	20,56	20,50	20,58	20,50	20,47	20,52	20,49	20,57	20,58	20,54	20,54	20,52	20,50	20,50	20,57	20,67	20,58	20,51	20,46	20,52	20,55	20,52	20,48	20,46	20,57	20,62	20,52	20,50	20,49	20,53	20,52	20,59	20,62	20,53	20,55	20,55	20,44	20,40	20,48	20,48	20,47	20,46	20,53	20,61	20,54	20,54	20,47	20,53	20,48	20,45	20,48	20,50	20,46	20,55	20,54	20,49	20,54	20,60	20,56	20,53	20,48	20,54	20,53	20,52	20,50	20,48	20,58	20,57	20,58	20,56	20,54	20,58	20,63	20,53	20,57	20,57	20,61	20,54	20,51	20,51	20,60	20,49	20,50	20,56	20,61	20,61	20,55	20,60	20,60	20,42	20,49	20,54	20,48	20,45	20,55	20,55	20,60	20,56	20,53	20,53	20,52	20,44	20,57	20,58	20,54	20,57	20,57	20,53	20,53	20,55	20,51	20,60	20,59	20,64	20,59	20,55	20,53	20,49	20,65	20,65	20,65	20,60	20,51	20,53	20,46	20,57	20,61	20,54	20,54	20,55	20,60	20,67	20,62	20,58	20,60	20,57	20,52	20,57	20,62	20,57	20,58	20,55	20,48	20,53	20,60	20,56	20,52	20,53	20,55	20,53	20,61	20,63	20,60	20,57	20,55	20,61	20,58	20,54	20,57	20,59	20,53	20,57	20,62	20,61	20,62	20,62	20,63	20,60	20,68	20,70	20,71	20,65	20,58	20,59	20,57	20,52	20,55	20,61	20,52	20,64	20,63	20,58	20,58	20,53	20,50	20,57	20,54	20,57	20,65	20,58	20,61	20,58	20,55	20,63	20,59	20,57	20,64	20,64	20,63	20,66	20,62	20,64	20,55	20,49	20,51	20,61	20,58	20,56	20,57	20,58	20,59	20,66	20,66	20,58	20,59	20,61	20,60	20,60	20,63	20,56	20,59	20,57	20,54	20,49	20,55	20,54	20,59	20,62	20,63	20,62	20,63	20,66	20,56	20,52	20,54	20,50	20,57	20,59	20,56	20,54	20,63	20,61	20,61	20,64	20,61	20,57	20,50	20,61	20,64	20,60	20,55	20,55	20,53	20,62	20,66	20,59	20,57	20,55	20,52	20,49	20,51	20,63	20,58	20,56	20,52	20,54	20,56	20,51	20,65	20,68	20,58	20,54	20,54	20,50	20,51	20,50	20,55	20,52	20,54	20,48	20,53	20,59	20,59	20,60	20,52	20,62	20,56	20,46	20,54	20,59	20,61	20,59	20,45	20,54	20,53	20,52	20,53	20,60	20,55	20,51	20,48	20,55	20,53	20,55	20,49	20,52	20,57	20,56	20,51	20,51	20,56	20,51	20,48	20,53	20,49	20,54	20,53	20,51	20,51	20,49	20,62	20,63	20,49	20,53	20,57	20,47	20,49	20,51	20,55	20,56	20,50	20,54	20,57	20,54	20,49	20,45	20,48	20,62	20,65	20,59	20,54	20,55	20,59	20,52	20,47	20,52	20,54	20,57	20,48	20,52	20,60	20,54	20,44	20,48	20,51	20,55	20,50	20,47	20,54	20,55	20,49	20,49	20,53	20,57	20,54	20,55	20,58	20,49	20,46	20,48	20,53	20,48	20,44	20,49	20,54	20,48	20,39	20,48	20,49	20,44	20,54	20,48	20,39	20,49	20,55	20,59	20,54	20,57	20,58	20,53	20,47	20,47	20,56	20,59	20,46	20,54	20,60	20,57	20,50	20,49	20,50	20,51	20,54	20,57	20,55	20,50	20,47	20,46	20,51	20,57	20,55	20,48	20,58	20,54	20,55	20,57	20,53	20,50	20,55	20,47	20,50	20,56	20,55	20,59	20,49	20,47	20,51	20,50	20,47	20,56	20,51	20,38	20,52	20,55	20,44	20,47	20,53	20,49	20,51	20,51	20,59	20,56	20,49	20,44	20,44	20,53	20,50	20,59	20,47	20,43	20,47	20,49	20,50	20,47	20,47	20,53	20,52	20,50	20,51	20,50	20,47	20,47	20,47	20,53	20,47	20,35	20,40	20,48	20,49	20,49	20,49	20,49	20,56	20,50	20,46	20,44	20,43	20,50	20,50	20,59	20,60	20,48	20,41	20,49	20,53	20,62	20,59	20,49	20,46	20,45	20,49	20,43	20,46	20,44	20,52	20,48	20,40	20,34	20,37	20,52	20,47	20,44	20,53	20,45	20,46	20,57	20,59	20,52	20,43	20,36	20,38	20,39	20,46	20,42	20,35	20,24	20,29	20,43	20,53	20,53	
20,43	20,52	20,51	20,44	20,35	20,31	20,40	20,39	20,38	20,45	20,38	20,37	20,36	20,44	20,48	20,51	20,49	20,41	20,42	20,42	20,47	20,47	20,42	20,39	20,40	20,40	20,42	20,45	20,47	20,46	20,42	20,43	20,38	20,41	20,47	20,46	20,49	20,49	20,46	20,52	20,49	20,61	20,58	20,47	20,60	20,52	20,41	20,30	20,37	20,49	20,54	20,53	20,50	20,51	20,54	20,54	20,54	20,57	20,45	20,39	20,39	20,53	20,57	20,50	20,51	20,52	20,49	20,52	20,44	20,48	20,56	20,67	20,59	20,56	20,52	20,52	20,52	20,58	20,57	20,51	20,44	20,46	20,48	20,44	20,45	20,51	20,57	20,48	20,44	20,50	20,51	20,54	20,54	20,53	20,51	20,54	20,48	20,53	20,62	20,64	20,51	20,50	20,50	20,50	20,56	20,57	20,57	20,50	20,45	20,48	20,55	20,53	20,60	20,53	20,55	20,45	20,45	20,47	20,54	20,51	20,58	20,60	20,57	20,56	20,52	20,52	20,50	20,53	20,57	20,48	20,54	20,59	20,51	20,51	20,54	20,59	20,56	20,49	20,58	20,56	20,55	20,52	20,48	20,53	20,51	20,53	20,52	20,48	20,52	20,60	20,62	20,62	20,59	20,57	20,56	20,51	20,48	20,45	20,44	20,50	20,44	20,52	20,61	20,55	20,48	20,54	20,52	20,51	20,55	20,54	20,61	20,49	20,46	20,58	20,66	20,58	20,58	20,58	20,56	20,60	20,51	20,56	20,53	20,59	20,59	20,58	20,60	20,54	20,50	20,62	20,57	20,59	20,65	20,64	20,54	20,53	20,62	20,61	20,57	20,52	20,54	20,54	20,51	20,51	20,59	20,64	20,57	20,55	20,63	20,48	20,51	20,63	20,56	20,53	20,57	20,52	20,61	20,59	20,62	20,59	20,53	20,46	20,56	20,61	20,63	20,62	20,59	20,53	20,52	20,57	20,58	20,59	20,56	20,62	20,61	20,58	20,49	20,39	20,55	20,58	20,64	20,59	20,49	20,53	20,49	20,52	20,58	20,52	20,58	20,56	20,54	20,60	20,62	20,59	20,61	20,58	20,53	20,55	20,59	20,62	20,59	20,57	20,61	20,60	20,63	20,61	20,52	20,53	20,48	20,52	20,65	20,65	20,59	20,61	20,59	20,67	20,63	20,61	20,60	20,61	20,56	20,56	20,54	20,66	20,66	20,61	20,60	20,62	20,67	20,67	20,64	20,62	20,46	20,53	20,60	20,58	20,57	20,62	20,60	20,68	20,63	20,62	20,59	20,61	20,60	20,65	20,61	20,60	20,69	20,62	20,59	20,60	20,56	20,59	20,62	20,59	20,58	20,61	20,66	20,61	20,63	20,64	20,60	20,59	20,63	20,61	20,59	20,49	20,54	20,59	20,59	20,65	20,69	20,56	20,58	20,59	20,61	20,68	20,63	20,58	20,56	20,49	20,53	20,60	20,59	20,58	20,58	20,68	20,63	20,61	20,60	20,63	20,58	20,54	20,51	20,49	20,60	20,52	20,50	20,55	20,59	20,65	20,56	20,56	20,56	20,58	20,63	20,65	20,64	20,60	20,58	20,63	20,58	20,60	20,62	20,54	20,50	20,59	20,60	20,52	20,53	20,58	20,56	20,50	20,62	20,57	20,58	20,53	20,59	20,62	20,66	20,56	20,56	20,54	20,58	20,58	20,57	20,54	20,59	20,61	20,58	20,62	20,61	20,62	20,54	20,55	20,55	20,54	20,52	20,60	20,63	20,59	20,60	20,48	20,53	20,45	20,47	20,51	20,57	20,60	20,56	20,62	20,55	20,57	20,53	20,54	20,55	20,59	20,59	20,52	20,55	20,59	20,50	20,56	20,60	20,63	20,56	20,58	20,49	20,45	20,57	20,56	20,46	20,51	20,47	20,45	20,49	20,54	20,61	20,64	20,60	20,54	20,50	20,45	20,47	20,53	20,56	20,63	20,65	20,49	20,50	20,53	20,59	20,64	20,59	20,51	20,55	20,55	20,44	20,58	20,60	20,58	20,50	20,46	20,53	20,58	20,55	20,47	20,61	20,59	20,57	20,50	20,51	20,62	20,59	20,56	20,64	20,54	20,46	20,51	20,54	20,48	20,49	20,52	20,51	20,49	20,42	20,46	20,47	20,50	20,48	20,52	20,47	20,48	20,47	20,49	20,57	20,58	20,51	20,49	20,58	20,48	20,49	20,55	20,56	20,50	20,58	20,54	20,49	20,46	20,50	20,50	20,50	20,61	20,58	20,54	20,56	20,56	20,52	20,57	20,53	20,48	20,51	20,60	20,61	20,53	20,57	20,72	20,63	20,52	20,52	20,66	20,57	20,48	20,47	20,50	20,53	20,47	20,43	20,57	20,58	20,50	20,50	20,56	20,59	20,52	20,54	20,52	20,44	20,48	20,55	20,53	20,47	20,40	20,35	20,42	20,52	20,60	20,49	20,45	20,44	20,55	20,54	20,46	20,47	20,56	20,50	20,43	20,49	20,47	20,47	20,57	20,52	20,52	20,45	20,43	20,46	20,48	20,50	20,50	20,47	20,50	20,47	20,52	20,48	20,49	20,51	20,53	20,49	20,58	20,50	20,38	20,45	20,50	20,48	20,52	20,46	20,49	20,50	20,47	20,49	20,57	20,55	20,49	20,55	20,57	20,55	20,51	20,38	20,51	20,49	20,46	20,54	20,47	20,50	20,53	20,48	20,49	20,45	20,49	20,49	20,39	20,35	20,46	20,46	20,36	20,30	20,45	20,48	20,47	
20,42	20,47	20,45	20,45	20,49	20,38	20,42	20,36	20,36	20,39	20,41	20,45	20,48	20,44	20,46	20,46	20,45	20,47	20,43	20,49	20,53	20,43	20,46	20,48	20,55	20,41	20,47	20,44	20,42	20,41	20,43	20,45	20,42	20,46	20,52	20,46	20,46	20,46	20,45	20,49	20,45	20,61	20,62	20,52	20,49	20,42	20,37	20,45	20,42	20,44	20,53	20,49	20,45	20,49	20,42	20,53	20,58	20,58	20,53	20,44	20,51	20,51	20,56	20,56	20,55	20,51	20,43	20,45	20,44	20,46	20,54	20,65	20,62	20,58	20,60	20,58	20,62	20,60	20,62	20,53	20,55	20,47	20,47	20,47	20,48	20,56	20,59	20,63	20,54	20,50	20,43	20,47	20,58	20,50	20,48	20,44	20,45	20,56	20,60	20,58	20,57	20,55	20,50	20,52	20,58	20,56	20,52	20,47	20,46	20,50	20,54	20,51	20,54	20,61	20,59	20,59	20,54	20,44	20,44	20,52	20,58	20,60	20,58	20,58	20,52	20,57	20,59	20,58	20,52	20,53	20,55	20,49	20,42	20,48	20,56	20,52	20,49	20,51	20,53	20,49	20,50	20,56	20,56	20,63	20,59	20,50	20,45	20,52	20,58	20,61	20,60	20,54	20,52	20,50	20,60	20,62	20,60	20,62	20,48	20,49	20,45	20,53	20,57	20,52	20,51	20,59	20,49	20,50	20,60	20,58	20,61	20,61	20,54	20,56	20,70	20,69	20,64	20,63	20,63	20,61	20,53	20,58	20,56	20,59	20,68	20,60	20,60	20,58	20,55	20,56	20,61	20,67	20,56	20,58	20,62	20,56	20,57	20,63	20,57	20,53	20,51	20,55	20,53	20,56	20,58	20,60	20,61	20,60	20,54	20,53	20,49	20,55	20,70	20,70	20,69	20,60	20,51	20,57	20,60	20,63	20,58	20,55	20,57	20,56	20,66	20,65	20,59	20,53	20,60	20,60	20,58	20,59	20,54	20,53	20,51	20,61	20,60	20,43	20,50	20,57	20,64	20,65	20,58	20,56	20,52	20,58	20,57	20,59	20,52	20,60	20,55	20,60	20,67	20,68	20,68	20,60	20,54	20,57	20,64	20,70	20,65	20,57	20,58	20,62	20,63	20,64	20,63	20,62	20,51	20,53	20,69	20,70	20,69	20,62	20,57	20,67	20,65	20,61	20,57	20,54	20,65	20,63	20,50	20,61	20,67	20,58	20,55	20,59	20,57	20,60	20,63	20,58	20,47	20,61	20,64	20,64	20,56	20,59	20,66	20,70	20,62	20,61	20,67	20,60	20,57	20,61	20,58	20,61	20,65	20,62	20,53	20,62	20,62	20,66	20,65	20,59	20,62	20,62	20,64	20,68	20,64	20,61	20,62	20,66	20,64	20,53	20,54	20,52	20,56	20,61	20,64	20,62	20,62	20,61	20,62	20,60	20,63	20,60	20,61	20,61	20,67	20,59	20,53	20,59	20,64	20,68	20,59	20,61	20,63	20,59	20,62	20,59	20,61	20,62	20,58	20,56	20,58	20,53	20,53	20,64	20,60	20,61	20,59	20,55	20,57	20,63	20,60	20,66	20,62	20,61	20,59	20,56	20,59	20,65	20,63	20,56	20,50	20,59	20,64	20,52	20,58	20,59	20,56	20,51	20,57	20,64	20,57	20,58	20,59	20,59	20,62	20,56	20,50	20,56	20,60	20,64	20,57	20,57	20,55	20,52	20,55	20,60	20,61	20,54	20,51	20,54	20,54	20,59	20,61	20,62	20,62	20,60	20,58	20,57	20,55	20,49	20,42	20,49	20,61	20,62	20,50	20,52	20,55	20,59	20,57	20,62	20,50	20,49	20,59	20,61	20,50	20,50	20,50	20,51	20,59	20,65	20,60	20,58	20,56	20,48	20,61	20,54	20,51	20,53	20,54	20,51	20,50	20,55	20,51	20,56	20,61	20,59	20,48	20,49	20,54	20,56	20,54	20,62	20,61	20,56	20,46	20,53	20,56	20,57	20,61	20,55	20,48	20,50	20,55	20,59	20,61	20,59	20,62	20,52	20,53	20,54	20,58	20,52	20,63	20,59	20,53	20,54	20,54	20,57	20,50	20,58	20,67	20,62	20,50	20,54	20,48	20,46	20,51	20,52	20,51	20,53	20,48	20,49	20,47	20,45	20,49	20,50	20,53	20,54	20,55	20,51	20,57	20,58	20,56	20,52	20,60	20,51	20,41	20,50	20,53	20,50	20,63	20,57	20,51	20,56	20,49	20,50	20,50	20,51	20,51	20,50	20,53	20,59	20,53	20,50	20,53	20,54	20,57	20,65	20,54	20,55	20,48	20,59	20,69	20,59	20,53	20,57	20,50	20,48	20,52	20,47	20,51	20,45	20,44	20,55	20,52	20,50	20,49	20,50	20,51	20,59	20,58	20,61	20,42	20,47	20,54	20,52	20,55	20,42	20,38	20,43	20,47	20,57	20,54	20,53	20,48	20,54	20,60	20,52	20,51	20,54	20,51	20,49	20,54	20,46	20,49	20,55	20,47	20,48	20,51	20,48	20,55	20,45	20,40	20,50	20,53	20,52	20,47	20,47	20,53	20,59	20,54	20,54	20,47	20,58	20,58	20,42	20,46	20,58	20,43	20,45	20,45	20,53	20,45	20,39	20,50	20,53	20,52	20,52	20,54	20,51	20,49	20,53	20,47	20,53	20,51	20,53	20,51	20,45	20,41	20,45	20,40	20,44	20,57	20,51	20,46	20,32	20,37	20,49	20,52	20,37	20,40	20,43	20,47	20,46	
20,41	20,34	20,30	20,33	20,39	20,40	20,47	20,35	20,31	20,43	20,37	20,39	20,49	20,46	20,48	20,46	20,45	20,47	20,39	20,48	20,54	20,55	20,48	20,38	20,54	20,58	20,52	20,48	20,44	20,38	20,37	20,56	20,46	20,40	20,50	20,44	20,39	20,38	20,46	20,46	20,39	20,40	20,45	20,48	20,49	20,45	20,47	20,57	20,58	20,59	20,62	20,51	20,48	20,49	20,50	20,55	20,56	20,52	20,51	20,50	20,60	20,57	20,40	20,45	20,54	20,54	20,46	20,33	20,40	20,47	20,61	20,63	20,62	20,56	20,56	20,52	20,57	20,55	20,58	20,58	20,57	20,57	20,43	20,43	20,49	20,44	20,51	20,48	20,57	20,60	20,50	20,53	20,55	20,52	20,49	20,53	20,46	20,51	20,58	20,49	20,46	20,50	20,57	20,51	20,52	20,54	20,53	20,50	20,53	20,45	20,50	20,55	20,52	20,54	20,60	20,55	20,51	20,51	20,47	20,49	20,56	20,59	20,62	20,55	20,55	20,54	20,54	20,55	20,55	20,50	20,53	20,45	20,39	20,49	20,54	20,59	20,54	20,54	20,51	20,49	20,49	20,56	20,55	20,60	20,53	20,47	20,52	20,50	20,54	20,55	20,58	20,56	20,48	20,49	20,51	20,64	20,61	20,54	20,51	20,49	20,53	20,58	20,55	20,48	20,52	20,53	20,45	20,49	20,51	20,49	20,49	20,54	20,52	20,54	20,58	20,59	20,54	20,53	20,56	20,61	20,59	20,57	20,55	20,52	20,56	20,57	20,56	20,55	20,57	20,66	20,58	20,57	20,49	20,50	20,58	20,59	20,52	20,55	20,54	20,57	20,51	20,50	20,57	20,54	20,60	20,63	20,62	20,53	20,56	20,53	20,56	20,50	20,61	20,69	20,64	20,58	20,50	20,52	20,56	20,61	20,59	20,49	20,49	20,48	20,48	20,56	20,58	20,51	20,58	20,65	20,54	20,56	20,52	20,46	20,56	20,59	20,58	20,51	20,62	20,62	20,68	20,63	20,62	20,67	20,52	20,59	20,60	20,56	20,57	20,60	20,61	20,56	20,68	20,64	20,65	20,67	20,52	20,53	20,58	20,73	20,66	20,56	20,54	20,55	20,59	20,58	20,56	20,60	20,59	20,61	20,67	20,63	20,65	20,67	20,56	20,60	20,59	20,60	20,55	20,54	20,62	20,67	20,52	20,55	20,66	20,63	20,55	20,59	20,65	20,62	20,64	20,61	20,63	20,68	20,66	20,55	20,57	20,62	20,64	20,65	20,70	20,65	20,66	20,58	20,63	20,64	20,61	20,52	20,52	20,54	20,57	20,55	20,60	20,68	20,69	20,63	20,64	20,59	20,57	20,59	20,69	20,63	20,59	20,62	20,66	20,63	20,59	20,57	20,54	20,60	20,65	20,64	20,62	20,59	20,63	20,61	20,61	20,62	20,63	20,62	20,69	20,64	20,55	20,58	20,58	20,62	20,66	20,61	20,64	20,55	20,57	20,48	20,58	20,56	20,56	20,56	20,61	20,57	20,56	20,61	20,54	20,57	20,59	20,65	20,63	20,58	20,60	20,65	20,66	20,57	20,54	20,57	20,58	20,67	20,64	20,56	20,50	20,60	20,60	20,58	20,59	20,60	20,59	20,54	20,55	20,53	20,64	20,62	20,56	20,56	20,59	20,55	20,58	20,59	20,55	20,55	20,59	20,55	20,61	20,54	20,51	20,51	20,59	20,57	20,53	20,52	20,56	20,60	20,69	20,63	20,59	20,59	20,58	20,53	20,66	20,63	20,50	20,50	20,55	20,57	20,55	20,52	20,50	20,53	20,56	20,55	20,50	20,51	20,50	20,55	20,58	20,48	20,54	20,50	20,50	20,60	20,62	20,60	20,55	20,54	20,61	20,58	20,52	20,61	20,58	20,51	20,56	20,55	20,48	20,50	20,56	20,57	20,53	20,48	20,55	20,56	20,61	20,58	20,63	20,57	20,60	20,58	20,56	20,56	20,57	20,51	20,45	20,46	20,54	20,55	20,57	20,61	20,64	20,54	20,50	20,53	20,53	20,50	20,56	20,53	20,60	20,60	20,54	20,53	20,52	20,46	20,52	20,47	20,56	20,57	20,50	20,43	20,49	20,50	20,48	20,50	20,55	20,47	20,56	20,56	20,53	20,52	20,51	20,51	20,54	20,50	20,50	20,58	20,51	20,51	20,50	20,51	20,49	20,48	20,47	20,43	20,51	20,50	20,48	20,66	20,56	20,48	20,62	20,60	20,50	20,47	20,48	20,57	20,54	20,50	20,55	20,52	20,52	20,51	20,50	20,52	20,44	20,47	20,55	20,65	20,57	20,49	20,40	20,46	20,45	20,51	20,57	20,50	20,46	20,60	20,45	20,41	20,44	20,46	20,43	20,43	20,50	20,53	20,47	20,48	20,52	20,39	20,49	20,51	20,38	20,50	20,50	20,47	20,47	20,49	20,44	20,44	20,45	20,48	20,55	20,54	20,43	20,44	20,53	20,50	20,49	20,54	20,47	20,51	20,43	20,45	20,56	20,40	20,34	20,47	20,59	20,60	20,55	20,45	20,47	20,46	20,55	20,60	20,48	20,50	20,64	20,48	20,40	20,55	20,52	20,46	20,50	20,49	20,43	20,40	20,49	20,52	20,49	20,48	20,52	20,48	20,44	20,54	20,57	20,55	20,52	20,46	20,45	20,39	20,45	20,38	20,43	20,48	20,46	20,46	20,43	20,39	20,47	20,47	20,50	20,39	20,33	20,45	20,51	20,57	
20,41	20,38	20,39	20,32	20,33	20,36	20,45	20,40	20,26	20,32	20,41	20,44	20,44	20,37	20,40	20,47	20,54	20,48	20,43	20,47	20,46	20,52	20,46	20,42	20,41	20,59	20,46	20,44	20,45	20,43	20,39	20,59	20,58	20,43	20,47	20,45	20,39	20,33	20,55	20,50	20,44	20,41	20,41	20,43	20,48	20,45	20,53	20,59	20,59	20,64	20,53	20,51	20,51	20,63	20,55	20,54	20,50	20,46	20,48	20,53	20,53	20,57	20,49	20,47	20,50	20,60	20,56	20,48	20,50	20,47	20,53	20,63	20,60	20,61	20,60	20,54	20,54	20,46	20,49	20,57	20,58	20,50	20,49	20,49	20,50	20,52	20,48	20,50	20,53	20,58	20,51	20,50	20,55	20,55	20,47	20,48	20,53	20,56	20,60	20,57	20,51	20,49	20,53	20,49	20,49	20,55	20,51	20,61	20,64	20,54	20,45	20,47	20,50	20,50	20,56	20,58	20,46	20,45	20,51	20,46	20,52	20,50	20,58	20,59	20,55	20,57	20,59	20,55	20,58	20,51	20,57	20,47	20,45	20,53	20,54	20,51	20,59	20,59	20,52	20,55	20,55	20,47	20,53	20,62	20,60	20,51	20,46	20,53	20,52	20,50	20,56	20,62	20,57	20,54	20,60	20,62	20,63	20,55	20,49	20,51	20,54	20,65	20,59	20,52	20,54	20,48	20,42	20,46	20,48	20,50	20,59	20,60	20,52	20,59	20,63	20,54	20,51	20,54	20,54	20,52	20,54	20,56	20,54	20,47	20,55	20,51	20,55	20,58	20,61	20,67	20,61	20,50	20,49	20,55	20,55	20,57	20,56	20,52	20,47	20,50	20,50	20,46	20,54	20,54	20,56	20,59	20,62	20,57	20,56	20,55	20,47	20,55	20,68	20,64	20,57	20,56	20,55	20,58	20,56	20,61	20,68	20,56	20,57	20,48	20,53	20,58	20,59	20,61	20,56	20,60	20,60	20,59	20,55	20,50	20,55	20,59	20,59	20,54	20,59	20,57	20,60	20,65	20,57	20,53	20,53	20,55	20,57	20,45	20,56	20,65	20,60	20,66	20,66	20,58	20,64	20,66	20,59	20,50	20,56	20,60	20,65	20,60	20,60	20,62	20,58	20,56	20,58	20,57	20,59	20,62	20,65	20,55	20,57	20,60	20,59	20,60	20,55	20,60	20,54	20,54	20,64	20,66	20,53	20,56	20,64	20,62	20,55	20,51	20,66	20,65	20,63	20,67	20,60	20,64	20,67	20,62	20,56	20,60	20,68	20,70	20,64	20,54	20,65	20,60	20,66	20,72	20,62	20,56	20,54	20,55	20,60	20,59	20,57	20,59	20,65	20,64	20,58	20,58	20,62	20,62	20,69	20,63	20,52	20,58	20,66	20,69	20,62	20,64	20,61	20,63	20,65	20,64	20,64	20,62	20,59	20,59	20,62	20,67	20,63	20,56	20,65	20,68	20,62	20,66	20,61	20,65	20,62	20,58	20,68	20,57	20,52	20,57	20,55	20,57	20,59	20,54	20,61	20,71	20,60	20,69	20,60	20,46	20,56	20,61	20,63	20,62	20,63	20,53	20,63	20,58	20,53	20,57	20,49	20,60	20,61	20,58	20,49	20,49	20,56	20,65	20,64	20,61	20,60	20,53	20,53	20,61	20,67	20,67	20,61	20,56	20,59	20,62	20,61	20,61	20,55	20,57	20,61	20,56	20,66	20,65	20,58	20,55	20,57	20,56	20,47	20,52	20,53	20,47	20,58	20,58	20,55	20,63	20,67	20,53	20,53	20,55	20,53	20,54	20,56	20,54	20,52	20,54	20,56	20,50	20,50	20,57	20,50	20,55	20,56	20,43	20,60	20,58	20,54	20,53	20,47	20,55	20,51	20,53	20,58	20,60	20,57	20,52	20,48	20,56	20,60	20,58	20,58	20,53	20,52	20,51	20,59	20,57	20,53	20,43	20,50	20,50	20,55	20,66	20,66	20,57	20,50	20,54	20,54	20,61	20,55	20,53	20,48	20,52	20,52	20,56	20,51	20,55	20,58	20,53	20,43	20,50	20,54	20,43	20,50	20,54	20,56	20,62	20,54	20,51	20,57	20,51	20,46	20,41	20,49	20,56	20,50	20,50	20,53	20,52	20,47	20,48	20,53	20,49	20,57	20,61	20,52	20,44	20,50	20,42	20,51	20,50	20,47	20,59	20,51	20,52	20,49	20,44	20,51	20,47	20,49	20,45	20,45	20,45	20,45	20,58	20,61	20,47	20,57	20,63	20,54	20,44	20,48	20,53	20,48	20,53	20,58	20,53	20,55	20,47	20,49	20,56	20,48	20,52	20,59	20,65	20,60	20,57	20,47	20,48	20,48	20,49	20,57	20,51	20,47	20,48	20,53	20,46	20,47	20,52	20,45	20,38	20,38	20,47	20,52	20,59	20,56	20,38	20,40	20,45	20,40	20,45	20,54	20,48	20,45	20,47	20,42	20,50	20,45	20,46	20,49	20,52	20,48	20,50	20,47	20,51	20,46	20,44	20,52	20,55	20,47	20,45	20,50	20,38	20,28	20,51	20,57	20,49	20,45	20,42	20,41	20,44	20,56	20,56	20,46	20,46	20,49	20,44	20,44	20,51	20,53	20,57	20,53	20,54	20,40	20,40	20,52	20,57	20,49	20,47	20,49	20,48	20,43	20,52	20,42	20,38	20,48	20,42	20,39	20,38	20,47	20,46	20,45	20,42	20,33	20,38	20,41	20,39	20,46	20,39	20,40	20,39	20,38	20,47	20,59	20,54	
20,41	20,49	20,47	20,34	20,35	20,36	20,36	20,39	20,32	20,37	20,32	20,37	20,39	20,44	20,43	20,46	20,37	20,42	20,46	20,47	20,47	20,45	20,44	20,48	20,45	20,42	20,44	20,47	20,52	20,52	20,53	20,50	20,56	20,49	20,44	20,47	20,45	20,40	20,50	20,50	20,45	20,54	20,52	20,44	20,45	20,40	20,49	20,52	20,53	20,57	20,53	20,50	20,55	20,55	20,57	20,52	20,53	20,57	20,50	20,51	20,49	20,54	20,46	20,56	20,54	20,54	20,47	20,38	20,44	20,49	20,50	20,62	20,59	20,56	20,55	20,52	20,53	20,54	20,49	20,49	20,49	20,52	20,50	20,52	20,47	20,54	20,52	20,53	20,54	20,55	20,53	20,45	20,49	20,62	20,59	20,52	20,50	20,52	20,53	20,53	20,54	20,52	20,44	20,50	20,66	20,59	20,56	20,49	20,52	20,55	20,57	20,47	20,50	20,52	20,55	20,58	20,57	20,47	20,41	20,45	20,44	20,46	20,53	20,53	20,57	20,61	20,62	20,60	20,49	20,48	20,51	20,42	20,36	20,51	20,52	20,50	20,51	20,57	20,50	20,48	20,46	20,34	20,39	20,46	20,51	20,58	20,56	20,45	20,55	20,58	20,56	20,57	20,51	20,50	20,56	20,63	20,59	20,61	20,55	20,52	20,47	20,54	20,56	20,52	20,52	20,49	20,54	20,49	20,50	20,51	20,64	20,58	20,52	20,56	20,59	20,53	20,51	20,52	20,55	20,56	20,48	20,60	20,56	20,46	20,55	20,58	20,58	20,63	20,59	20,62	20,54	20,50	20,57	20,56	20,53	20,62	20,60	20,56	20,55	20,49	20,52	20,60	20,55	20,58	20,58	20,57	20,62	20,54	20,51	20,51	20,61	20,61	20,64	20,57	20,51	20,50	20,56	20,56	20,60	20,63	20,64	20,62	20,56	20,52	20,52	20,62	20,59	20,62	20,59	20,57	20,54	20,63	20,63	20,58	20,58	20,55	20,64	20,56	20,63	20,56	20,63	20,67	20,60	20,59	20,50	20,53	20,57	20,55	20,59	20,62	20,63	20,67	20,65	20,58	20,58	20,63	20,55	20,54	20,61	20,63	20,55	20,68	20,60	20,52	20,61	20,54	20,55	20,58	20,54	20,58	20,65	20,63	20,63	20,57	20,58	20,57	20,50	20,57	20,56	20,46	20,56	20,67	20,59	20,59	20,66	20,64	20,60	20,58	20,58	20,65	20,68	20,64	20,53	20,56	20,71	20,64	20,56	20,57	20,68	20,72	20,61	20,61	20,58	20,61	20,59	20,69	20,63	20,60	20,64	20,67	20,62	20,66	20,66	20,61	20,58	20,58	20,67	20,64	20,63	20,65	20,68	20,60	20,56	20,61	20,67	20,63	20,62	20,60	20,65	20,61	20,68	20,60	20,68	20,65	20,63	20,59	20,62	20,65	20,68	20,65	20,62	20,67	20,66	20,60	20,55	20,62	20,63	20,63	20,72	20,62	20,63	20,62	20,58	20,54	20,66	20,53	20,52	20,62	20,56	20,60	20,64	20,53	20,65	20,62	20,62	20,64	20,62	20,47	20,60	20,61	20,51	20,57	20,56	20,55	20,59	20,59	20,55	20,59	20,53	20,56	20,62	20,64	20,59	20,54	20,53	20,64	20,68	20,66	20,71	20,67	20,66	20,66	20,66	20,61	20,57	20,67	20,58	20,58	20,62	20,58	20,63	20,63	20,62	20,63	20,54	20,51	20,55	20,51	20,58	20,51	20,62	20,63	20,75	20,66	20,56	20,53	20,56	20,55	20,58	20,60	20,54	20,50	20,58	20,58	20,48	20,60	20,53	20,53	20,59	20,55	20,67	20,61	20,56	20,56	20,55	20,59	20,55	20,57	20,53	20,56	20,56	20,59	20,50	20,57	20,51	20,51	20,52	20,53	20,48	20,47	20,60	20,68	20,51	20,50	20,57	20,49	20,48	20,61	20,68	20,61	20,49	20,45	20,47	20,57	20,53	20,46	20,57	20,62	20,53	20,57	20,57	20,52	20,54	20,45	20,52	20,53	20,60	20,56	20,52	20,55	20,61	20,60	20,52	20,52	20,57	20,55	20,56	20,46	20,50	20,57	20,57	20,53	20,49	20,57	20,63	20,56	20,49	20,51	20,53	20,49	20,47	20,50	20,52	20,49	20,56	20,62	20,52	20,52	20,51	20,54	20,52	20,52	20,50	20,50	20,50	20,52	20,55	20,52	20,50	20,55	20,55	20,49	20,53	20,56	20,53	20,44	20,41	20,53	20,49	20,54	20,51	20,49	20,55	20,58	20,54	20,55	20,47	20,57	20,53	20,54	20,54	20,60	20,47	20,44	20,47	20,56	20,54	20,45	20,42	20,51	20,57	20,53	20,48	20,51	20,51	20,44	20,42	20,52	20,48	20,53	20,52	20,41	20,45	20,48	20,54	20,52	20,48	20,50	20,43	20,42	20,47	20,53	20,51	20,46	20,49	20,53	20,44	20,45	20,47	20,44	20,42	20,37	20,51	20,51	20,49	20,51	20,54	20,45	20,31	20,49	20,55	20,48	20,47	20,45	20,43	20,45	20,46	20,49	20,46	20,48	20,43	20,37	20,46	20,52	20,48	20,45	20,52	20,51	20,40	20,32	20,53	20,57	20,42	20,45	20,58	20,48	20,43	20,45	20,39	20,36	20,45	20,45	20,48	20,42	20,43	20,42	20,40	20,38	20,36	20,42	20,47	20,42	20,40	20,33	20,38	20,45	20,47	20,53	20,50	20,52	
20,47	20,48	20,46	20,45	20,48	20,39	20,35	20,41	20,31	20,42	20,38	20,37	20,39	20,45	20,46	20,47	20,41	20,33	20,31	20,43	20,48	20,43	20,44	20,47	20,45	20,42	20,47	20,54	20,51	20,46	20,44	20,52	20,49	20,50	20,53	20,50	20,42	20,38	20,44	20,42	20,48	20,41	20,44	20,47	20,48	20,39	20,43	20,42	20,44	20,55	20,51	20,47	20,49	20,54	20,57	20,53	20,46	20,51	20,55	20,55	20,52	20,55	20,54	20,44	20,49	20,46	20,43	20,39	20,35	20,51	20,52	20,61	20,56	20,50	20,50	20,51	20,58	20,59	20,56	20,49	20,43	20,42	20,51	20,56	20,52	20,51	20,45	20,36	20,52	20,48	20,48	20,52	20,54	20,59	20,62	20,55	20,43	20,47	20,52	20,41	20,46	20,43	20,41	20,50	20,63	20,55	20,59	20,48	20,43	20,44	20,53	20,56	20,56	20,60	20,57	20,54	20,52	20,40	20,35	20,43	20,42	20,50	20,57	20,48	20,54	20,62	20,59	20,58	20,55	20,47	20,50	20,42	20,44	20,51	20,53	20,52	20,53	20,55	20,53	20,55	20,45	20,40	20,41	20,46	20,51	20,55	20,54	20,53	20,48	20,54	20,56	20,54	20,50	20,46	20,49	20,56	20,57	20,57	20,61	20,57	20,50	20,48	20,46	20,52	20,53	20,54	20,53	20,51	20,55	20,53	20,65	20,56	20,56	20,58	20,54	20,52	20,52	20,51	20,57	20,62	20,54	20,55	20,56	20,52	20,56	20,50	20,59	20,63	20,56	20,62	20,66	20,51	20,49	20,63	20,55	20,59	20,57	20,49	20,48	20,54	20,61	20,65	20,60	20,59	20,59	20,62	20,55	20,48	20,50	20,49	20,59	20,69	20,68	20,60	20,50	20,49	20,57	20,54	20,55	20,65	20,54	20,58	20,61	20,58	20,52	20,64	20,64	20,66	20,59	20,60	20,57	20,57	20,58	20,59	20,62	20,62	20,62	20,54	20,55	20,67	20,66	20,61	20,56	20,66	20,57	20,57	20,60	20,61	20,68	20,61	20,60	20,61	20,53	20,57	20,60	20,59	20,56	20,54	20,64	20,62	20,61	20,66	20,67	20,47	20,56	20,60	20,51	20,65	20,63	20,63	20,61	20,57	20,62	20,62	20,57	20,61	20,57	20,55	20,53	20,45	20,56	20,65	20,64	20,64	20,63	20,65	20,60	20,65	20,68	20,62	20,68	20,67	20,60	20,61	20,71	20,60	20,53	20,60	20,68	20,65	20,60	20,65	20,63	20,53	20,59	20,64	20,58	20,65	20,60	20,56	20,54	20,61	20,67	20,63	20,60	20,57	20,70	20,68	20,69	20,63	20,66	20,65	20,60	20,55	20,62	20,65	20,62	20,58	20,63	20,56	20,58	20,63	20,63	20,56	20,60	20,69	20,57	20,67	20,69	20,67	20,59	20,63	20,54	20,57	20,55	20,60	20,59	20,61	20,64	20,64	20,65	20,61	20,54	20,53	20,57	20,53	20,58	20,59	20,54	20,54	20,53	20,59	20,67	20,60	20,57	20,57	20,61	20,56	20,63	20,63	20,53	20,63	20,57	20,58	20,58	20,52	20,50	20,56	20,60	20,53	20,57	20,56	20,55	20,57	20,59	20,55	20,50	20,53	20,59	20,66	20,71	20,68	20,58	20,54	20,53	20,59	20,57	20,56	20,57	20,53	20,52	20,59	20,59	20,61	20,57	20,52	20,58	20,51	20,50	20,57	20,59	20,60	20,65	20,59	20,56	20,58	20,61	20,54	20,57	20,59	20,58	20,53	20,61	20,64	20,51	20,51	20,49	20,56	20,61	20,51	20,60	20,58	20,54	20,49	20,54	20,66	20,59	20,50	20,59	20,67	20,59	20,55	20,53	20,51	20,57	20,50	20,53	20,53	20,41	20,42	20,54	20,59	20,54	20,43	20,59	20,53	20,44	20,53	20,66	20,71	20,56	20,49	20,57	20,59	20,55	20,50	20,60	20,58	20,55	20,58	20,54	20,54	20,57	20,49	20,48	20,58	20,59	20,62	20,59	20,56	20,53	20,57	20,58	20,49	20,50	20,55	20,56	20,48	20,48	20,55	20,53	20,56	20,52	20,49	20,51	20,53	20,52	20,54	20,49	20,46	20,51	20,53	20,54	20,51	20,55	20,54	20,54	20,56	20,53	20,55	20,62	20,58	20,55	20,52	20,54	20,59	20,59	20,53	20,60	20,61	20,49	20,48	20,53	20,52	20,51	20,47	20,40	20,51	20,48	20,46	20,53	20,50	20,53	20,58	20,56	20,49	20,51	20,52	20,57	20,51	20,49	20,53	20,47	20,41	20,45	20,59	20,57	20,45	20,48	20,52	20,59	20,47	20,45	20,41	20,46	20,44	20,40	20,48	20,45	20,49	20,55	20,47	20,47	20,52	20,58	20,50	20,50	20,55	20,47	20,49	20,52	20,54	20,60	20,52	20,53	20,56	20,46	20,45	20,47	20,39	20,39	20,39	20,42	20,48	20,47	20,48	20,47	20,49	20,36	20,47	20,53	20,38	20,42	20,56	20,61	20,49	20,44	20,43	20,42	20,50	20,46	20,38	20,45	20,48	20,43	20,37	20,37	20,43	20,36	20,41	20,55	20,52	20,38	20,45	20,50	20,54	20,40	20,39	20,34	20,47	20,51	20,42	20,45	20,43	20,42	20,38	20,42	20,40	20,36	20,39	20,44	20,44	20,32	20,30	20,43	20,44	20,42	20,49	20,41	20,41	
20,53	20,45	20,44	20,52	20,54	20,42	20,41	20,40	20,39	20,47	20,45	20,39	20,41	20,40	20,38	20,46	20,45	20,48	20,47	20,44	20,48	20,44	20,45	20,47	20,41	20,39	20,44	20,51	20,44	20,44	20,46	20,48	20,46	20,50	20,52	20,50	20,46	20,39	20,50	20,48	20,49	20,49	20,36	20,48	20,48	20,41	20,44	20,47	20,53	20,58	20,49	20,47	20,50	20,52	20,61	20,59	20,50	20,58	20,62	20,54	20,53	20,45	20,56	20,55	20,37	20,47	20,56	20,53	20,52	20,58	20,50	20,54	20,55	20,54	20,48	20,47	20,51	20,57	20,54	20,51	20,50	20,43	20,48	20,43	20,48	20,53	20,52	20,49	20,54	20,55	20,42	20,44	20,58	20,55	20,62	20,58	20,55	20,53	20,48	20,42	20,44	20,46	20,47	20,40	20,47	20,49	20,56	20,53	20,52	20,50	20,46	20,52	20,51	20,49	20,51	20,47	20,42	20,35	20,42	20,43	20,43	20,55	20,62	20,52	20,50	20,57	20,61	20,57	20,59	20,54	20,47	20,48	20,49	20,55	20,58	20,48	20,49	20,48	20,52	20,58	20,46	20,38	20,47	20,51	20,51	20,45	20,47	20,46	20,52	20,53	20,62	20,57	20,48	20,47	20,55	20,53	20,56	20,55	20,56	20,49	20,43	20,49	20,55	20,56	20,49	20,55	20,51	20,54	20,59	20,61	20,68	20,56	20,52	20,59	20,60	20,56	20,53	20,55	20,53	20,55	20,53	20,54	20,60	20,59	20,55	20,56	20,57	20,61	20,53	20,49	20,57	20,60	20,49	20,52	20,57	20,58	20,51	20,58	20,53	20,54	20,62	20,63	20,52	20,54	20,54	20,64	20,59	20,50	20,48	20,55	20,49	20,53	20,63	20,57	20,59	20,54	20,53	20,48	20,52	20,66	20,60	20,51	20,56	20,64	20,58	20,61	20,63	20,65	20,57	20,57	20,59	20,56	20,54	20,57	20,65	20,62	20,65	20,51	20,48	20,65	20,66	20,64	20,61	20,71	20,59	20,59	20,60	20,62	20,57	20,58	20,53	20,55	20,58	20,55	20,60	20,58	20,62	20,62	20,64	20,63	20,63	20,65	20,68	20,62	20,55	20,62	20,64	20,69	20,68	20,60	20,60	20,55	20,58	20,62	20,61	20,64	20,66	20,59	20,57	20,51	20,57	20,66	20,60	20,62	20,58	20,63	20,58	20,62	20,66	20,67	20,65	20,60	20,59	20,65	20,71	20,65	20,67	20,64	20,64	20,71	20,63	20,58	20,59	20,62	20,56	20,67	20,63	20,67	20,63	20,51	20,57	20,63	20,64	20,62	20,64	20,60	20,65	20,64	20,66	20,63	20,58	20,57	20,63	20,59	20,63	20,66	20,63	20,55	20,60	20,56	20,54	20,67	20,65	20,60	20,55	20,58	20,57	20,59	20,63	20,61	20,58	20,62	20,57	20,61	20,61	20,67	20,65	20,65	20,63	20,64	20,63	20,60	20,55	20,55	20,56	20,57	20,62	20,64	20,55	20,53	20,61	20,57	20,62	20,61	20,62	20,63	20,61	20,59	20,64	20,60	20,56	20,69	20,61	20,60	20,56	20,48	20,53	20,58	20,57	20,56	20,54	20,61	20,60	20,56	20,60	20,59	20,54	20,51	20,57	20,57	20,57	20,60	20,61	20,54	20,52	20,58	20,61	20,55	20,54	20,56	20,55	20,52	20,46	20,57	20,54	20,58	20,61	20,54	20,49	20,56	20,60	20,63	20,61	20,61	20,60	20,52	20,54	20,58	20,56	20,58	20,53	20,52	20,53	20,63	20,58	20,55	20,47	20,53	20,60	20,51	20,58	20,59	20,51	20,49	20,48	20,57	20,54	20,59	20,60	20,55	20,59	20,54	20,51	20,52	20,59	20,53	20,51	20,50	20,47	20,49	20,53	20,60	20,53	20,39	20,46	20,53	20,55	20,60	20,59	20,61	20,58	20,56	20,52	20,48	20,53	20,53	20,56	20,51	20,46	20,60	20,53	20,46	20,52	20,50	20,55	20,60	20,55	20,62	20,66	20,57	20,50	20,56	20,67	20,58	20,54	20,54	20,55	20,54	20,60	20,60	20,57	20,54	20,59	20,48	20,42	20,50	20,48	20,50	20,54	20,54	20,48	20,50	20,48	20,49	20,52	20,46	20,47	20,59	20,57	20,62	20,59	20,58	20,55	20,56	20,59	20,53	20,47	20,51	20,61	20,63	20,52	20,53	20,49	20,44	20,52	20,57	20,46	20,46	20,42	20,45	20,54	20,53	20,56	20,56	20,52	20,48	20,52	20,61	20,56	20,54	20,54	20,55	20,50	20,42	20,42	20,50	20,61	20,51	20,56	20,57	20,58	20,50	20,54	20,53	20,56	20,50	20,44	20,42	20,47	20,46	20,52	20,48	20,47	20,51	20,51	20,50	20,50	20,49	20,44	20,49	20,52	20,61	20,64	20,61	20,56	20,54	20,50	20,49	20,53	20,53	20,47	20,50	20,42	20,48	20,54	20,54	20,60	20,45	20,45	20,52	20,50	20,44	20,45	20,60	20,59	20,50	20,44	20,48	20,41	20,45	20,39	20,40	20,51	20,57	20,48	20,42	20,35	20,31	20,35	20,37	20,52	20,53	20,49	20,47	20,48	20,43	20,41	20,32	20,32	20,34	20,46	20,42	20,45	20,49	20,52	20,45	20,45	20,53	20,41	20,31	20,42	20,38	20,40	20,37	20,49	20,40	20,34	20,39	20,40	20,37	
20,48	20,38	20,38	20,55	20,55	20,42	20,56	20,53	20,45	20,46	20,31	20,39	20,32	20,28	20,37	20,44	20,42	20,40	20,46	20,48	20,45	20,40	20,45	20,46	20,36	20,30	20,48	20,57	20,49	20,47	20,45	20,47	20,44	20,48	20,47	20,47	20,41	20,45	20,52	20,45	20,47	20,52	20,45	20,40	20,44	20,43	20,40	20,44	20,52	20,62	20,58	20,46	20,48	20,60	20,52	20,60	20,55	20,50	20,49	20,50	20,40	20,35	20,45	20,49	20,48	20,49	20,58	20,52	20,50	20,53	20,44	20,55	20,50	20,47	20,54	20,49	20,46	20,44	20,57	20,57	20,57	20,46	20,52	20,46	20,46	20,47	20,45	20,59	20,60	20,51	20,43	20,49	20,53	20,52	20,51	20,45	20,53	20,58	20,51	20,48	20,44	20,52	20,49	20,45	20,45	20,47	20,49	20,46	20,52	20,56	20,55	20,45	20,50	20,47	20,49	20,41	20,41	20,31	20,39	20,44	20,44	20,59	20,57	20,55	20,51	20,56	20,54	20,52	20,53	20,53	20,48	20,51	20,53	20,58	20,58	20,47	20,51	20,49	20,39	20,46	20,47	20,42	20,46	20,47	20,46	20,41	20,42	20,46	20,41	20,46	20,55	20,52	20,52	20,52	20,56	20,59	20,53	20,56	20,48	20,50	20,49	20,57	20,53	20,51	20,50	20,46	20,43	20,51	20,55	20,57	20,57	20,54	20,47	20,57	20,59	20,59	20,48	20,49	20,50	20,50	20,46	20,57	20,59	20,58	20,57	20,58	20,60	20,64	20,53	20,40	20,52	20,52	20,47	20,50	20,55	20,56	20,60	20,58	20,59	20,59	20,61	20,53	20,55	20,55	20,50	20,59	20,62	20,60	20,51	20,56	20,54	20,48	20,58	20,52	20,59	20,57	20,58	20,57	20,56	20,60	20,56	20,57	20,56	20,52	20,57	20,60	20,66	20,69	20,56	20,53	20,54	20,59	20,60	20,61	20,70	20,68	20,63	20,58	20,58	20,58	20,68	20,66	20,61	20,68	20,63	20,59	20,56	20,61	20,54	20,52	20,48	20,49	20,61	20,54	20,57	20,62	20,64	20,67	20,71	20,64	20,63	20,61	20,52	20,62	20,67	20,67	20,66	20,67	20,61	20,58	20,70	20,65	20,66	20,61	20,63	20,65	20,67	20,62	20,58	20,58	20,57	20,63	20,58	20,61	20,57	20,58	20,53	20,54	20,64	20,66	20,61	20,55	20,63	20,60	20,62	20,63	20,66	20,69	20,66	20,71	20,71	20,64	20,56	20,58	20,60	20,61	20,62	20,65	20,67	20,60	20,60	20,62	20,69	20,62	20,59	20,61	20,61	20,63	20,62	20,60	20,57	20,54	20,60	20,58	20,60	20,60	20,58	20,51	20,62	20,65	20,62	20,67	20,60	20,59	20,57	20,51	20,52	20,57	20,55	20,58	20,64	20,65	20,61	20,62	20,60	20,66	20,70	20,64	20,58	20,61	20,57	20,64	20,61	20,60	20,67	20,65	20,71	20,70	20,61	20,57	20,60	20,64	20,60	20,66	20,60	20,70	20,72	20,58	20,58	20,61	20,55	20,60	20,62	20,58	20,53	20,48	20,52	20,61	20,53	20,49	20,54	20,62	20,56	20,52	20,57	20,60	20,66	20,64	20,60	20,62	20,58	20,53	20,64	20,56	20,58	20,67	20,60	20,56	20,60	20,58	20,58	20,58	20,51	20,56	20,53	20,57	20,58	20,56	20,57	20,59	20,56	20,56	20,55	20,59	20,59	20,55	20,60	20,59	20,51	20,49	20,48	20,49	20,53	20,61	20,62	20,63	20,62	20,57	20,59	20,59	20,59	20,63	20,56	20,55	20,55	20,54	20,51	20,58	20,53	20,43	20,52	20,56	20,52	20,55	20,50	20,46	20,43	20,53	20,57	20,59	20,56	20,62	20,57	20,48	20,48	20,48	20,55	20,64	20,53	20,52	20,52	20,53	20,59	20,46	20,38	20,50	20,59	20,51	20,52	20,52	20,50	20,50	20,54	20,59	20,54	20,58	20,51	20,51	20,60	20,58	20,54	20,60	20,65	20,60	20,51	20,53	20,63	20,56	20,60	20,60	20,54	20,48	20,57	20,48	20,46	20,50	20,38	20,48	20,53	20,55	20,51	20,51	20,50	20,46	20,52	20,45	20,48	20,59	20,58	20,58	20,50	20,52	20,50	20,50	20,53	20,48	20,47	20,48	20,50	20,53	20,53	20,59	20,50	20,47	20,45	20,51	20,52	20,52	20,46	20,46	20,58	20,60	20,51	20,52	20,49	20,45	20,46	20,63	20,57	20,48	20,52	20,57	20,55	20,47	20,39	20,41	20,48	20,48	20,39	20,48	20,50	20,58	20,58	20,58	20,55	20,53	20,44	20,44	20,51	20,50	20,56	20,46	20,46	20,51	20,45	20,41	20,42	20,53	20,43	20,50	20,54	20,48	20,56	20,49	20,50	20,44	20,47	20,50	20,48	20,60	20,51	20,45	20,49	20,50	20,50	20,53	20,51	20,50	20,40	20,44	20,46	20,46	20,52	20,50	20,60	20,51	20,40	20,49	20,47	20,50	20,37	20,42	20,53	20,57	20,53	20,45	20,38	20,43	20,45	20,39	20,43	20,49	20,50	20,45	20,44	20,39	20,37	20,30	20,37	20,44	20,39	20,38	20,45	20,48	20,50	20,42	20,42	20,44	20,46	20,40	20,41	20,50	20,48	20,40	20,43	20,44	20,30	20,41	20,46	20,40	
20,50	20,36	20,40	20,34	20,48	20,36	20,47	20,57	20,41	20,33	20,34	20,40	20,40	20,34	20,37	20,42	20,37	20,34	20,40	20,49	20,47	20,34	20,42	20,52	20,52	20,45	20,51	20,51	20,40	20,38	20,44	20,47	20,46	20,50	20,47	20,49	20,53	20,58	20,59	20,49	20,45	20,49	20,50	20,44	20,50	20,46	20,44	20,53	20,48	20,42	20,53	20,50	20,42	20,49	20,60	20,55	20,54	20,57	20,52	20,52	20,44	20,43	20,44	20,51	20,52	20,50	20,49	20,51	20,47	20,49	20,51	20,54	20,50	20,48	20,51	20,55	20,48	20,43	20,58	20,57	20,52	20,49	20,58	20,61	20,51	20,45	20,44	20,51	20,54	20,58	20,54	20,54	20,59	20,53	20,47	20,40	20,40	20,58	20,55	20,48	20,45	20,49	20,53	20,49	20,54	20,56	20,58	20,47	20,54	20,59	20,56	20,54	20,52	20,53	20,53	20,50	20,51	20,48	20,49	20,46	20,52	20,55	20,58	20,53	20,50	20,56	20,48	20,43	20,52	20,50	20,54	20,49	20,53	20,50	20,64	20,59	20,63	20,64	20,59	20,54	20,54	20,51	20,55	20,56	20,55	20,47	20,54	20,54	20,45	20,48	20,48	20,53	20,60	20,58	20,59	20,64	20,52	20,49	20,46	20,49	20,55	20,64	20,54	20,48	20,52	20,54	20,48	20,50	20,55	20,51	20,60	20,59	20,58	20,63	20,56	20,48	20,47	20,48	20,49	20,54	20,57	20,63	20,53	20,53	20,55	20,52	20,56	20,63	20,51	20,47	20,52	20,56	20,48	20,55	20,57	20,56	20,56	20,57	20,57	20,58	20,59	20,53	20,50	20,58	20,51	20,56	20,67	20,59	20,54	20,53	20,46	20,54	20,66	20,54	20,48	20,52	20,64	20,65	20,61	20,59	20,59	20,53	20,51	20,56	20,59	20,64	20,62	20,67	20,57	20,58	20,53	20,58	20,59	20,57	20,67	20,59	20,60	20,49	20,52	20,60	20,61	20,55	20,58	20,63	20,59	20,63	20,68	20,60	20,59	20,51	20,55	20,51	20,60	20,59	20,59	20,71	20,60	20,62	20,68	20,74	20,67	20,56	20,55	20,61	20,62	20,65	20,67	20,65	20,61	20,64	20,64	20,61	20,67	20,69	20,62	20,61	20,68	20,68	20,63	20,63	20,53	20,57	20,60	20,60	20,56	20,63	20,64	20,58	20,64	20,70	20,63	20,58	20,52	20,63	20,54	20,60	20,61	20,60	20,65	20,69	20,72	20,60	20,63	20,63	20,66	20,66	20,56	20,57	20,64	20,59	20,66	20,62	20,62	20,67	20,55	20,58	20,67	20,62	20,66	20,71	20,69	20,58	20,62	20,59	20,63	20,66	20,58	20,60	20,62	20,67	20,65	20,66	20,62	20,57	20,58	20,62	20,60	20,62	20,57	20,62	20,64	20,64	20,65	20,67	20,65	20,59	20,71	20,68	20,55	20,60	20,65	20,65	20,63	20,50	20,63	20,67	20,69	20,72	20,66	20,70	20,68	20,71	20,66	20,56	20,58	20,64	20,69	20,60	20,59	20,67	20,60	20,60	20,63	20,67	20,60	20,54	20,54	20,59	20,57	20,46	20,48	20,60	20,58	20,50	20,55	20,61	20,61	20,64	20,65	20,68	20,63	20,63	20,59	20,63	20,62	20,64	20,64	20,61	20,61	20,62	20,62	20,61	20,55	20,59	20,55	20,54	20,58	20,57	20,53	20,59	20,62	20,59	20,56	20,57	20,61	20,56	20,60	20,60	20,50	20,43	20,48	20,54	20,52	20,65	20,60	20,58	20,66	20,61	20,61	20,62	20,58	20,51	20,53	20,50	20,61	20,65	20,58	20,53	20,54	20,60	20,54	20,55	20,54	20,55	20,50	20,44	20,48	20,56	20,53	20,53	20,51	20,54	20,54	20,55	20,50	20,48	20,52	20,62	20,55	20,54	20,52	20,44	20,51	20,56	20,43	20,51	20,59	20,60	20,55	20,54	20,47	20,55	20,61	20,59	20,55	20,54	20,49	20,49	20,58	20,59	20,57	20,55	20,60	20,59	20,47	20,57	20,64	20,48	20,51	20,56	20,50	20,47	20,56	20,55	20,49	20,43	20,41	20,46	20,58	20,54	20,53	20,49	20,48	20,51	20,55	20,54	20,53	20,57	20,50	20,52	20,50	20,50	20,48	20,50	20,56	20,50	20,55	20,53	20,48	20,49	20,54	20,55	20,47	20,49	20,45	20,52	20,49	20,50	20,49	20,46	20,44	20,50	20,61	20,63	20,51	20,50	20,39	20,55	20,57	20,52	20,44	20,51	20,55	20,52	20,46	20,51	20,52	20,44	20,43	20,46	20,46	20,50	20,61	20,55	20,49	20,46	20,55	20,50	20,47	20,52	20,56	20,51	20,46	20,52	20,48	20,43	20,47	20,51	20,50	20,47	20,53	20,51	20,52	20,48	20,55	20,50	20,46	20,43	20,44	20,50	20,50	20,50	20,47	20,51	20,47	20,45	20,45	20,43	20,44	20,51	20,63	20,50	20,46	20,48	20,48	20,51	20,50	20,47	20,45	20,40	20,48	20,45	20,58	20,55	20,50	20,47	20,40	20,39	20,46	20,52	20,53	20,50	20,41	20,41	20,40	20,39	20,42	20,41	20,47	20,48	20,43	20,40	20,44	20,47	20,43	20,42	20,31	20,42	20,40	20,47	20,48	20,47	20,46	20,40	20,50	20,47	20,37	20,45	20,49	20,49	
20,40	20,41	20,40	20,47	20,39	20,38	20,46	20,42	20,42	20,47	20,39	20,42	20,46	20,41	20,36	20,34	20,33	20,42	20,40	20,40	20,42	20,47	20,42	20,48	20,51	20,58	20,59	20,54	20,40	20,38	20,44	20,46	20,40	20,44	20,44	20,46	20,47	20,46	20,58	20,43	20,50	20,47	20,45	20,43	20,49	20,49	20,52	20,50	20,51	20,49	20,48	20,49	20,51	20,58	20,60	20,55	20,50	20,62	20,58	20,55	20,50	20,44	20,50	20,52	20,49	20,47	20,43	20,42	20,48	20,51	20,50	20,49	20,51	20,52	20,46	20,41	20,43	20,46	20,57	20,53	20,44	20,44	20,58	20,49	20,48	20,43	20,42	20,56	20,52	20,55	20,53	20,52	20,56	20,57	20,46	20,52	20,55	20,45	20,50	20,49	20,42	20,46	20,55	20,42	20,48	20,53	20,53	20,57	20,56	20,51	20,42	20,56	20,56	20,41	20,49	20,55	20,53	20,50	20,51	20,44	20,44	20,50	20,60	20,64	20,52	20,56	20,49	20,42	20,55	20,56	20,53	20,53	20,52	20,50	20,55	20,56	20,60	20,60	20,60	20,54	20,56	20,57	20,52	20,58	20,58	20,52	20,49	20,53	20,46	20,51	20,50	20,52	20,62	20,62	20,64	20,62	20,59	20,45	20,42	20,54	20,51	20,58	20,58	20,59	20,53	20,50	20,58	20,58	20,53	20,53	20,59	20,56	20,46	20,53	20,58	20,55	20,56	20,55	20,56	20,52	20,53	20,58	20,49	20,49	20,54	20,52	20,55	20,60	20,57	20,47	20,56	20,60	20,58	20,49	20,61	20,59	20,58	20,64	20,56	20,51	20,56	20,51	20,43	20,52	20,52	20,46	20,55	20,61	20,59	20,49	20,52	20,62	20,64	20,64	20,59	20,58	20,61	20,58	20,59	20,68	20,62	20,58	20,49	20,49	20,61	20,63	20,66	20,65	20,60	20,69	20,67	20,56	20,57	20,59	20,68	20,66	20,52	20,54	20,62	20,64	20,66	20,55	20,58	20,62	20,59	20,59	20,61	20,57	20,60	20,60	20,59	20,60	20,69	20,69	20,63	20,66	20,60	20,55	20,57	20,58	20,73	20,59	20,58	20,70	20,67	20,66	20,65	20,73	20,66	20,56	20,58	20,51	20,58	20,61	20,58	20,62	20,65	20,63	20,54	20,53	20,49	20,56	20,60	20,65	20,58	20,53	20,67	20,68	20,63	20,65	20,62	20,62	20,57	20,65	20,57	20,49	20,67	20,62	20,55	20,67	20,69	20,66	20,68	20,64	20,65	20,69	20,58	20,58	20,62	20,64	20,70	20,69	20,64	20,63	20,64	20,59	20,62	20,66	20,69	20,75	20,70	20,66	20,62	20,54	20,61	20,68	20,71	20,64	20,68	20,63	20,58	20,61	20,62	20,60	20,61	20,66	20,60	20,61	20,66	20,59	20,58	20,60	20,62	20,64	20,63	20,59	20,66	20,69	20,66	20,62	20,69	20,67	20,61	20,50	20,53	20,54	20,67	20,71	20,61	20,65	20,68	20,70	20,72	20,55	20,59	20,67	20,55	20,63	20,63	20,60	20,59	20,63	20,61	20,71	20,65	20,59	20,62	20,67	20,60	20,56	20,53	20,60	20,66	20,58	20,60	20,57	20,56	20,56	20,56	20,63	20,69	20,59	20,54	20,58	20,64	20,57	20,55	20,57	20,59	20,58	20,53	20,52	20,53	20,56	20,53	20,55	20,54	20,52	20,62	20,59	20,64	20,60	20,58	20,55	20,55	20,57	20,49	20,58	20,58	20,49	20,49	20,58	20,52	20,56	20,55	20,47	20,56	20,57	20,53	20,54	20,58	20,51	20,56	20,52	20,52	20,65	20,62	20,55	20,60	20,60	20,61	20,52	20,54	20,51	20,49	20,49	20,51	20,53	20,50	20,52	20,53	20,55	20,48	20,54	20,54	20,46	20,49	20,65	20,63	20,65	20,56	20,49	20,48	20,58	20,53	20,55	20,61	20,54	20,57	20,54	20,50	20,53	20,60	20,57	20,51	20,47	20,53	20,43	20,55	20,59	20,59	20,62	20,55	20,48	20,49	20,57	20,54	20,45	20,46	20,57	20,51	20,59	20,58	20,51	20,53	20,51	20,47	20,49	20,51	20,54	20,51	20,48	20,44	20,49	20,53	20,53	20,51	20,52	20,52	20,50	20,48	20,52	20,43	20,43	20,60	20,60	20,50	20,52	20,53	20,53	20,54	20,58	20,51	20,50	20,48	20,41	20,47	20,45	20,48	20,54	20,47	20,41	20,57	20,58	20,47	20,50	20,46	20,41	20,48	20,53	20,59	20,57	20,54	20,51	20,54	20,51	20,55	20,47	20,42	20,49	20,47	20,52	20,59	20,50	20,50	20,53	20,58	20,55	20,45	20,44	20,49	20,57	20,51	20,49	20,52	20,44	20,51	20,59	20,50	20,47	20,47	20,49	20,42	20,48	20,53	20,45	20,46	20,39	20,49	20,48	20,45	20,42	20,39	20,44	20,45	20,48	20,43	20,45	20,50	20,56	20,55	20,45	20,41	20,48	20,44	20,45	20,50	20,46	20,41	20,40	20,51	20,50	20,50	20,55	20,43	20,46	20,42	20,35	20,32	20,45	20,54	20,55	20,46	20,37	20,49	20,46	20,38	20,40	20,42	20,35	20,45	20,44	20,46	20,42	20,42	20,43	20,38	20,39	20,39	20,40	20,46	20,37	20,38	20,37	20,45	20,46	20,27	20,45	20,45	20,44	
20,33	20,33	20,44	20,42	20,41	20,45	20,49	20,43	20,46	20,50	20,38	20,42	20,42	20,34	20,40	20,38	20,36	20,50	20,50	20,39	20,35	20,45	20,49	20,42	20,46	20,47	20,50	20,47	20,46	20,45	20,40	20,44	20,35	20,38	20,51	20,43	20,50	20,34	20,43	20,39	20,41	20,54	20,45	20,41	20,47	20,52	20,49	20,44	20,49	20,51	20,48	20,56	20,65	20,64	20,55	20,47	20,47	20,58	20,60	20,44	20,54	20,57	20,50	20,50	20,38	20,44	20,48	20,44	20,45	20,53	20,53	20,47	20,44	20,53	20,48	20,45	20,54	20,54	20,59	20,59	20,52	20,42	20,46	20,49	20,43	20,41	20,41	20,50	20,53	20,49	20,51	20,50	20,60	20,51	20,43	20,51	20,51	20,48	20,50	20,52	20,45	20,51	20,59	20,43	20,46	20,50	20,53	20,55	20,58	20,50	20,43	20,55	20,54	20,48	20,52	20,47	20,46	20,40	20,44	20,48	20,50	20,44	20,52	20,66	20,61	20,69	20,64	20,58	20,59	20,61	20,51	20,53	20,49	20,54	20,55	20,51	20,52	20,53	20,52	20,44	20,52	20,50	20,43	20,46	20,56	20,55	20,45	20,51	20,56	20,54	20,46	20,49	20,52	20,57	20,57	20,56	20,53	20,60	20,47	20,47	20,43	20,52	20,46	20,56	20,53	20,46	20,49	20,53	20,56	20,52	20,52	20,52	20,44	20,46	20,54	20,60	20,64	20,59	20,54	20,59	20,55	20,49	20,47	20,49	20,58	20,58	20,58	20,56	20,62	20,60	20,61	20,61	20,60	20,57	20,49	20,64	20,69	20,64	20,51	20,44	20,58	20,59	20,50	20,56	20,56	20,50	20,53	20,60	20,60	20,62	20,59	20,62	20,60	20,61	20,67	20,52	20,63	20,59	20,54	20,62	20,62	20,58	20,57	20,55	20,58	20,65	20,63	20,60	20,55	20,60	20,58	20,60	20,61	20,60	20,65	20,62	20,58	20,55	20,69	20,69	20,66	20,57	20,53	20,57	20,52	20,60	20,57	20,55	20,57	20,57	20,65	20,65	20,68	20,62	20,63	20,67	20,67	20,72	20,75	20,64	20,60	20,59	20,61	20,66	20,64	20,57	20,63	20,76	20,67	20,57	20,51	20,52	20,59	20,64	20,59	20,60	20,60	20,52	20,53	20,55	20,54	20,61	20,64	20,67	20,59	20,52	20,60	20,61	20,61	20,63	20,69	20,63	20,58	20,66	20,65	20,57	20,59	20,63	20,64	20,63	20,62	20,63	20,60	20,55	20,62	20,66	20,62	20,62	20,59	20,64	20,69	20,62	20,65	20,66	20,71	20,68	20,68	20,74	20,67	20,65	20,63	20,61	20,69	20,59	20,58	20,63	20,68	20,63	20,56	20,57	20,57	20,57	20,71	20,69	20,65	20,66	20,58	20,58	20,72	20,65	20,61	20,66	20,57	20,63	20,65	20,69	20,69	20,69	20,70	20,72	20,72	20,69	20,59	20,55	20,57	20,58	20,62	20,62	20,63	20,58	20,59	20,60	20,64	20,59	20,54	20,65	20,63	20,60	20,61	20,60	20,60	20,65	20,58	20,67	20,66	20,57	20,56	20,70	20,67	20,62	20,64	20,64	20,63	20,60	20,65	20,67	20,62	20,58	20,61	20,66	20,66	20,61	20,56	20,61	20,58	20,63	20,58	20,52	20,55	20,61	20,64	20,52	20,51	20,54	20,51	20,55	20,50	20,57	20,64	20,69	20,64	20,59	20,52	20,53	20,54	20,54	20,48	20,52	20,59	20,51	20,51	20,61	20,56	20,59	20,55	20,51	20,54	20,61	20,54	20,47	20,55	20,52	20,61	20,60	20,57	20,58	20,56	20,59	20,60	20,56	20,54	20,52	20,53	20,54	20,55	20,51	20,53	20,54	20,52	20,55	20,55	20,53	20,51	20,54	20,55	20,56	20,55	20,58	20,70	20,63	20,55	20,56	20,55	20,56	20,63	20,54	20,52	20,50	20,50	20,54	20,49	20,50	20,58	20,59	20,54	20,50	20,55	20,47	20,53	20,55	20,55	20,58	20,56	20,45	20,57	20,59	20,55	20,46	20,44	20,51	20,51	20,55	20,55	20,50	20,47	20,55	20,50	20,49	20,52	20,56	20,55	20,47	20,48	20,48	20,54	20,53	20,52	20,57	20,58	20,55	20,51	20,52	20,46	20,41	20,53	20,57	20,52	20,48	20,43	20,53	20,55	20,55	20,54	20,51	20,50	20,45	20,44	20,43	20,48	20,57	20,58	20,46	20,45	20,58	20,52	20,46	20,54	20,47	20,48	20,54	20,54	20,64	20,55	20,48	20,44	20,53	20,56	20,50	20,45	20,48	20,57	20,53	20,56	20,48	20,52	20,51	20,51	20,57	20,50	20,45	20,45	20,46	20,62	20,50	20,46	20,53	20,55	20,60	20,47	20,42	20,49	20,59	20,47	20,47	20,55	20,50	20,46	20,42	20,46	20,45	20,39	20,35	20,42	20,51	20,42	20,48	20,53	20,47	20,51	20,52	20,57	20,44	20,44	20,48	20,48	20,40	20,39	20,44	20,37	20,45	20,47	20,42	20,38	20,45	20,38	20,38	20,47	20,44	20,39	20,37	20,56	20,50	20,35	20,32	20,44	20,45	20,36	20,32	20,30	20,31	20,41	20,47	20,49	20,47	20,47	20,40	20,45	20,38	20,38	20,34	20,40	20,35	20,43	20,36	20,38	20,40	20,29	20,42	20,48	20,42	
20,34	20,45	20,46	20,40	20,30	20,42	20,45	20,39	20,43	20,46	20,40	20,40	20,42	20,35	20,38	20,41	20,44	20,46	20,43	20,45	20,36	20,44	20,47	20,42	20,40	20,46	20,47	20,37	20,35	20,45	20,37	20,39	20,39	20,41	20,49	20,45	20,47	20,37	20,40	20,42	20,42	20,50	20,46	20,39	20,55	20,57	20,51	20,53	20,48	20,43	20,48	20,52	20,57	20,60	20,59	20,47	20,47	20,54	20,48	20,48	20,55	20,56	20,49	20,49	20,40	20,41	20,54	20,51	20,46	20,51	20,59	20,58	20,44	20,49	20,47	20,47	20,54	20,54	20,47	20,57	20,57	20,47	20,50	20,54	20,49	20,53	20,48	20,45	20,45	20,49	20,51	20,44	20,51	20,52	20,39	20,50	20,48	20,46	20,54	20,52	20,48	20,44	20,52	20,41	20,44	20,46	20,58	20,58	20,49	20,49	20,47	20,53	20,55	20,55	20,63	20,52	20,49	20,42	20,37	20,45	20,51	20,50	20,53	20,54	20,53	20,58	20,56	20,58	20,58	20,56	20,44	20,47	20,52	20,52	20,59	20,55	20,60	20,55	20,50	20,45	20,51	20,50	20,38	20,45	20,48	20,57	20,51	20,47	20,46	20,47	20,48	20,54	20,51	20,43	20,42	20,50	20,49	20,64	20,61	20,51	20,53	20,48	20,45	20,48	20,51	20,56	20,52	20,51	20,58	20,55	20,56	20,53	20,52	20,51	20,56	20,59	20,57	20,58	20,60	20,56	20,62	20,53	20,40	20,48	20,59	20,56	20,60	20,57	20,57	20,59	20,65	20,54	20,50	20,50	20,52	20,59	20,65	20,53	20,52	20,53	20,56	20,60	20,53	20,53	20,59	20,56	20,57	20,64	20,67	20,61	20,58	20,54	20,50	20,50	20,63	20,59	20,56	20,59	20,55	20,56	20,55	20,54	20,59	20,57	20,60	20,62	20,58	20,59	20,55	20,57	20,56	20,64	20,62	20,61	20,59	20,52	20,57	20,60	20,57	20,63	20,69	20,63	20,58	20,59	20,54	20,55	20,58	20,55	20,59	20,55	20,60	20,69	20,63	20,62	20,67	20,68	20,65	20,69	20,72	20,68	20,65	20,60	20,58	20,55	20,57	20,60	20,62	20,73	20,65	20,62	20,65	20,58	20,58	20,71	20,66	20,64	20,65	20,64	20,56	20,57	20,58	20,63	20,66	20,57	20,59	20,60	20,64	20,59	20,60	20,67	20,72	20,62	20,58	20,64	20,67	20,66	20,63	20,58	20,66	20,67	20,59	20,61	20,60	20,57	20,64	20,64	20,65	20,63	20,61	20,57	20,65	20,67	20,70	20,69	20,71	20,67	20,74	20,72	20,65	20,61	20,63	20,62	20,66	20,57	20,63	20,65	20,65	20,63	20,60	20,59	20,58	20,59	20,68	20,72	20,64	20,61	20,59	20,63	20,71	20,70	20,60	20,68	20,63	20,68	20,68	20,66	20,68	20,66	20,62	20,70	20,74	20,63	20,56	20,58	20,62	20,65	20,64	20,58	20,61	20,64	20,64	20,64	20,60	20,54	20,53	20,60	20,64	20,61	20,59	20,54	20,54	20,64	20,60	20,61	20,61	20,57	20,54	20,60	20,60	20,60	20,64	20,67	20,65	20,67	20,73	20,64	20,61	20,66	20,65	20,66	20,65	20,63	20,62	20,56	20,58	20,61	20,59	20,58	20,60	20,64	20,63	20,58	20,50	20,63	20,53	20,52	20,51	20,53	20,66	20,68	20,62	20,60	20,53	20,51	20,52	20,59	20,52	20,49	20,56	20,54	20,49	20,63	20,64	20,57	20,56	20,57	20,55	20,57	20,56	20,53	20,53	20,56	20,58	20,59	20,58	20,63	20,51	20,53	20,54	20,52	20,56	20,54	20,47	20,48	20,59	20,59	20,51	20,47	20,49	20,50	20,47	20,52	20,55	20,55	20,54	20,56	20,60	20,56	20,58	20,56	20,51	20,50	20,58	20,52	20,57	20,50	20,45	20,49	20,41	20,47	20,53	20,47	20,53	20,61	20,47	20,50	20,55	20,49	20,55	20,52	20,52	20,51	20,49	20,50	20,55	20,58	20,54	20,51	20,47	20,50	20,53	20,49	20,55	20,50	20,46	20,52	20,50	20,44	20,48	20,52	20,50	20,50	20,50	20,52	20,57	20,54	20,58	20,62	20,55	20,50	20,54	20,51	20,55	20,54	20,50	20,52	20,51	20,50	20,42	20,50	20,58	20,49	20,54	20,59	20,54	20,47	20,39	20,43	20,51	20,49	20,56	20,51	20,54	20,62	20,56	20,47	20,55	20,57	20,46	20,57	20,51	20,49	20,47	20,43	20,47	20,49	20,59	20,52	20,46	20,54	20,50	20,44	20,47	20,39	20,48	20,49	20,50	20,55	20,50	20,51	20,50	20,45	20,52	20,54	20,42	20,45	20,47	20,58	20,44	20,37	20,44	20,54	20,54	20,41	20,55	20,49	20,48	20,51	20,44	20,47	20,40	20,40	20,47	20,46	20,44	20,42	20,54	20,51	20,40	20,48	20,52	20,44	20,39	20,53	20,52	20,38	20,33	20,38	20,38	20,50	20,55	20,35	20,43	20,46	20,33	20,39	20,54	20,48	20,37	20,41	20,51	20,43	20,30	20,33	20,43	20,43	20,41	20,39	20,28	20,29	20,51	20,53	20,41	20,42	20,47	20,40	20,41	20,44	20,41	20,43	20,34	20,35	20,38	20,40	20,40	20,41	20,42	20,44	20,52	20,53	
20,40	20,40	20,44	20,45	20,34	20,33	20,36	20,52	20,42	20,44	20,39	20,42	20,48	20,41	20,36	20,44	20,44	20,45	20,34	20,48	20,42	20,42	20,55	20,42	20,39	20,44	20,41	20,46	20,47	20,37	20,35	20,49	20,48	20,45	20,46	20,50	20,42	20,30	20,42	20,45	20,46	20,53	20,37	20,35	20,58	20,54	20,55	20,57	20,51	20,48	20,49	20,46	20,44	20,48	20,51	20,58	20,46	20,52	20,55	20,49	20,57	20,56	20,55	20,59	20,54	20,51	20,57	20,54	20,53	20,62	20,57	20,58	20,46	20,50	20,51	20,51	20,47	20,46	20,47	20,46	20,56	20,54	20,63	20,56	20,53	20,58	20,56	20,52	20,48	20,53	20,50	20,51	20,55	20,56	20,56	20,49	20,43	20,43	20,53	20,52	20,46	20,45	20,46	20,46	20,48	20,42	20,48	20,50	20,41	20,45	20,54	20,54	20,52	20,51	20,58	20,52	20,54	20,49	20,37	20,40	20,47	20,46	20,52	20,49	20,43	20,46	20,54	20,55	20,54	20,56	20,45	20,44	20,48	20,53	20,55	20,56	20,61	20,58	20,48	20,45	20,47	20,47	20,48	20,51	20,49	20,50	20,58	20,47	20,45	20,44	20,41	20,54	20,57	20,55	20,54	20,51	20,49	20,56	20,55	20,53	20,56	20,53	20,48	20,54	20,54	20,53	20,59	20,58	20,59	20,57	20,51	20,51	20,51	20,48	20,48	20,54	20,56	20,52	20,53	20,54	20,61	20,54	20,43	20,44	20,52	20,58	20,62	20,59	20,55	20,50	20,55	20,58	20,63	20,58	20,51	20,57	20,59	20,54	20,48	20,55	20,52	20,52	20,54	20,54	20,61	20,59	20,59	20,61	20,59	20,49	20,57	20,63	20,52	20,48	20,50	20,59	20,63	20,60	20,55	20,57	20,54	20,57	20,61	20,64	20,59	20,65	20,67	20,62	20,54	20,56	20,60	20,71	20,58	20,62	20,60	20,60	20,57	20,64	20,61	20,58	20,65	20,64	20,57	20,63	20,58	20,60	20,61	20,57	20,57	20,62	20,60	20,62	20,64	20,55	20,67	20,78	20,63	20,60	20,67	20,62	20,59	20,63	20,66	20,59	20,58	20,62	20,63	20,62	20,60	20,59	20,71	20,64	20,65	20,65	20,66	20,58	20,63	20,61	20,58	20,60	20,58	20,61	20,57	20,58	20,61	20,60	20,53	20,59	20,68	20,70	20,70	20,68	20,58	20,64	20,68	20,61	20,60	20,62	20,70	20,69	20,67	20,67	20,67	20,61	20,58	20,63	20,58	20,60	20,62	20,68	20,72	20,74	20,71	20,68	20,63	20,65	20,73	20,71	20,60	20,67	20,62	20,62	20,72	20,63	20,66	20,70	20,65	20,64	20,62	20,59	20,54	20,62	20,66	20,70	20,68	20,68	20,68	20,72	20,68	20,68	20,69	20,65	20,60	20,58	20,62	20,59	20,68	20,69	20,62	20,64	20,65	20,63	20,61	20,55	20,60	20,64	20,66	20,66	20,65	20,66	20,73	20,69	20,60	20,55	20,55	20,61	20,65	20,62	20,55	20,56	20,53	20,61	20,65	20,66	20,64	20,59	20,53	20,58	20,59	20,54	20,57	20,62	20,68	20,62	20,64	20,57	20,52	20,65	20,77	20,69	20,63	20,61	20,63	20,52	20,57	20,61	20,59	20,63	20,68	20,59	20,55	20,52	20,55	20,72	20,56	20,59	20,56	20,56	20,67	20,65	20,68	20,62	20,59	20,48	20,45	20,51	20,57	20,56	20,59	20,57	20,50	20,54	20,61	20,59	20,54	20,59	20,60	20,56	20,56	20,60	20,59	20,58	20,54	20,55	20,58	20,63	20,53	20,48	20,58	20,60	20,60	20,55	20,54	20,54	20,62	20,63	20,64	20,57	20,52	20,58	20,47	20,52	20,59	20,54	20,52	20,53	20,53	20,61	20,59	20,57	20,56	20,56	20,52	20,59	20,56	20,49	20,49	20,55	20,52	20,44	20,50	20,50	20,54	20,51	20,47	20,56	20,60	20,48	20,52	20,54	20,57	20,47	20,42	20,42	20,47	20,59	20,55	20,46	20,45	20,51	20,46	20,53	20,57	20,55	20,50	20,51	20,48	20,44	20,50	20,53	20,46	20,50	20,47	20,49	20,58	20,59	20,56	20,63	20,51	20,51	20,56	20,60	20,53	20,46	20,54	20,58	20,58	20,57	20,57	20,56	20,59	20,50	20,58	20,58	20,48	20,46	20,49	20,46	20,46	20,41	20,49	20,47	20,53	20,60	20,52	20,48	20,47	20,52	20,44	20,52	20,51	20,49	20,44	20,52	20,52	20,52	20,59	20,56	20,48	20,56	20,51	20,45	20,47	20,44	20,49	20,53	20,56	20,62	20,50	20,48	20,51	20,55	20,57	20,53	20,54	20,53	20,48	20,54	20,53	20,48	20,46	20,52	20,62	20,47	20,48	20,48	20,45	20,49	20,48	20,46	20,49	20,52	20,55	20,46	20,41	20,50	20,50	20,48	20,40	20,46	20,53	20,50	20,38	20,43	20,52	20,46	20,42	20,52	20,42	20,44	20,52	20,43	20,39	20,41	20,40	20,39	20,49	20,46	20,37	20,31	20,39	20,41	20,38	20,36	20,41	20,45	20,37	20,35	20,38	20,44	20,53	20,49	20,45	20,46	20,51	20,45	20,41	20,46	20,48	20,37	20,37	20,37	20,28	20,25	20,48	20,48	20,39	20,42	20,43	20,52	
20,37	20,32	20,37	20,39	20,40	20,37	20,43	20,45	20,41	20,41	20,38	20,41	20,46	20,50	20,41	20,43	20,37	20,40	20,40	20,46	20,49	20,43	20,44	20,33	20,44	20,51	20,44	20,50	20,51	20,46	20,43	20,48	20,44	20,41	20,47	20,50	20,48	20,40	20,54	20,52	20,50	20,59	20,45	20,42	20,53	20,51	20,45	20,45	20,43	20,51	20,49	20,45	20,46	20,46	20,40	20,48	20,54	20,53	20,53	20,46	20,52	20,58	20,53	20,52	20,58	20,56	20,55	20,50	20,53	20,54	20,54	20,61	20,58	20,44	20,56	20,54	20,46	20,43	20,48	20,41	20,41	20,42	20,47	20,47	20,41	20,46	20,50	20,53	20,55	20,55	20,58	20,52	20,51	20,51	20,51	20,46	20,41	20,42	20,50	20,56	20,52	20,48	20,47	20,42	20,50	20,51	20,47	20,46	20,44	20,39	20,41	20,51	20,49	20,54	20,52	20,54	20,47	20,46	20,45	20,38	20,46	20,42	20,49	20,50	20,52	20,54	20,50	20,56	20,55	20,51	20,53	20,47	20,42	20,46	20,47	20,60	20,59	20,57	20,58	20,59	20,48	20,49	20,47	20,57	20,55	20,57	20,60	20,48	20,49	20,55	20,43	20,53	20,53	20,56	20,60	20,58	20,46	20,54	20,56	20,54	20,53	20,53	20,45	20,48	20,59	20,55	20,49	20,53	20,62	20,62	20,59	20,48	20,51	20,55	20,52	20,50	20,51	20,50	20,49	20,55	20,55	20,51	20,48	20,49	20,52	20,65	20,58	20,57	20,54	20,56	20,50	20,49	20,67	20,67	20,55	20,57	20,63	20,61	20,60	20,51	20,50	20,57	20,52	20,58	20,61	20,57	20,58	20,58	20,57	20,47	20,54	20,71	20,63	20,55	20,57	20,59	20,65	20,72	20,68	20,64	20,53	20,55	20,58	20,63	20,63	20,63	20,70	20,71	20,56	20,67	20,56	20,64	20,64	20,62	20,69	20,62	20,61	20,63	20,68	20,64	20,59	20,57	20,52	20,60	20,64	20,57	20,66	20,65	20,62	20,64	20,60	20,56	20,68	20,62	20,64	20,72	20,70	20,55	20,64	20,69	20,65	20,61	20,69	20,65	20,62	20,59	20,67	20,66	20,64	20,60	20,62	20,68	20,70	20,71	20,64	20,64	20,64	20,67	20,57	20,59	20,58	20,61	20,55	20,63	20,68	20,65	20,59	20,58	20,73	20,73	20,73	20,66	20,59	20,65	20,67	20,63	20,61	20,66	20,68	20,64	20,64	20,67	20,62	20,65	20,60	20,64	20,66	20,65	20,65	20,68	20,71	20,74	20,67	20,66	20,63	20,64	20,69	20,66	20,71	20,64	20,61	20,59	20,62	20,68	20,64	20,67	20,68	20,68	20,61	20,59	20,66	20,72	20,68	20,62	20,63	20,64	20,63	20,70	20,69	20,68	20,67	20,65	20,67	20,62	20,62	20,63	20,61	20,65	20,59	20,61	20,65	20,61	20,66	20,59	20,57	20,56	20,65	20,74	20,70	20,64	20,67	20,64	20,66	20,58	20,56	20,61	20,72	20,67	20,53	20,58	20,57	20,62	20,62	20,66	20,68	20,61	20,50	20,59	20,63	20,61	20,51	20,53	20,65	20,58	20,61	20,58	20,59	20,64	20,68	20,69	20,65	20,65	20,69	20,66	20,67	20,62	20,56	20,61	20,66	20,64	20,64	20,58	20,62	20,65	20,55	20,57	20,57	20,56	20,63	20,67	20,68	20,59	20,61	20,53	20,46	20,49	20,52	20,53	20,58	20,61	20,56	20,59	20,61	20,61	20,60	20,62	20,60	20,57	20,52	20,60	20,60	20,53	20,50	20,46	20,60	20,71	20,55	20,50	20,53	20,56	20,59	20,54	20,57	20,59	20,56	20,58	20,57	20,63	20,53	20,54	20,54	20,57	20,60	20,56	20,57	20,53	20,56	20,59	20,54	20,58	20,57	20,58	20,54	20,57	20,60	20,56	20,55	20,56	20,56	20,53	20,59	20,59	20,54	20,46	20,51	20,64	20,59	20,45	20,51	20,58	20,54	20,50	20,53	20,47	20,45	20,53	20,53	20,44	20,45	20,49	20,43	20,44	20,60	20,55	20,53	20,49	20,46	20,54	20,51	20,53	20,46	20,47	20,51	20,42	20,55	20,57	20,51	20,56	20,53	20,47	20,55	20,54	20,54	20,47	20,54	20,59	20,62	20,57	20,58	20,60	20,61	20,52	20,56	20,59	20,48	20,51	20,49	20,56	20,57	20,50	20,47	20,44	20,55	20,59	20,49	20,50	20,47	20,47	20,52	20,57	20,58	20,50	20,51	20,46	20,49	20,51	20,58	20,48	20,45	20,48	20,51	20,44	20,46	20,50	20,49	20,55	20,58	20,52	20,48	20,51	20,43	20,54	20,62	20,54	20,50	20,54	20,51	20,51	20,52	20,54	20,50	20,54	20,58	20,49	20,53	20,53	20,55	20,58	20,50	20,44	20,46	20,48	20,53	20,56	20,53	20,54	20,55	20,51	20,58	20,59	20,49	20,47	20,40	20,47	20,49	20,45	20,48	20,56	20,45	20,51	20,48	20,48	20,48	20,43	20,46	20,48	20,42	20,49	20,47	20,43	20,44	20,48	20,48	20,40	20,47	20,52	20,42	20,32	20,42	20,48	20,56	20,48	20,48	20,45	20,52	20,46	20,44	20,43	20,43	20,26	20,35	20,45	20,38	20,35	20,51	20,46	20,34	20,37	20,45	20,44	
20,40	20,42	20,36	20,33	20,38	20,44	20,39	20,49	20,49	20,48	20,40	20,30	20,40	20,46	20,41	20,51	20,43	20,37	20,42	20,48	20,53	20,50	20,48	20,48	20,46	20,41	20,51	20,53	20,42	20,36	20,43	20,44	20,37	20,38	20,37	20,44	20,49	20,51	20,48	20,44	20,48	20,57	20,52	20,49	20,54	20,48	20,38	20,36	20,41	20,55	20,56	20,53	20,52	20,54	20,45	20,46	20,45	20,58	20,40	20,36	20,54	20,56	20,47	20,48	20,55	20,57	20,50	20,59	20,52	20,54	20,47	20,57	20,56	20,46	20,50	20,48	20,43	20,53	20,47	20,47	20,44	20,39	20,39	20,41	20,35	20,37	20,48	20,53	20,55	20,52	20,55	20,56	20,52	20,55	20,51	20,43	20,42	20,42	20,50	20,53	20,51	20,45	20,49	20,46	20,50	20,57	20,54	20,49	20,51	20,48	20,37	20,36	20,45	20,58	20,62	20,54	20,56	20,43	20,43	20,45	20,47	20,49	20,51	20,51	20,43	20,57	20,52	20,52	20,54	20,53	20,48	20,46	20,41	20,40	20,51	20,59	20,63	20,63	20,62	20,57	20,45	20,48	20,47	20,48	20,59	20,55	20,52	20,48	20,43	20,59	20,52	20,49	20,48	20,46	20,52	20,54	20,56	20,55	20,60	20,55	20,48	20,44	20,48	20,51	20,57	20,53	20,49	20,45	20,59	20,60	20,57	20,53	20,47	20,56	20,62	20,46	20,44	20,50	20,43	20,51	20,54	20,50	20,50	20,58	20,56	20,62	20,62	20,54	20,49	20,57	20,54	20,55	20,62	20,52	20,48	20,53	20,60	20,54	20,56	20,55	20,52	20,58	20,62	20,61	20,52	20,54	20,60	20,56	20,55	20,50	20,49	20,56	20,65	20,59	20,58	20,62	20,63	20,64	20,66	20,65	20,60	20,52	20,52	20,59	20,58	20,59	20,61	20,68	20,62	20,68	20,65	20,68	20,67	20,58	20,65	20,55	20,59	20,64	20,73	20,66	20,67	20,60	20,54	20,59	20,58	20,60	20,67	20,65	20,70	20,71	20,68	20,56	20,66	20,71	20,65	20,64	20,69	20,64	20,63	20,70	20,65	20,60	20,61	20,61	20,58	20,54	20,62	20,70	20,66	20,68	20,71	20,60	20,72	20,71	20,62	20,69	20,68	20,66	20,67	20,63	20,60	20,64	20,61	20,60	20,66	20,70	20,66	20,70	20,83	20,71	20,66	20,68	20,61	20,65	20,72	20,67	20,63	20,67	20,60	20,64	20,64	20,69	20,65	20,61	20,60	20,58	20,63	20,66	20,60	20,63	20,60	20,65	20,72	20,66	20,68	20,64	20,69	20,68	20,65	20,62	20,59	20,66	20,59	20,61	20,76	20,71	20,64	20,65	20,68	20,63	20,71	20,72	20,69	20,70	20,68	20,66	20,61	20,60	20,64	20,69	20,65	20,65	20,62	20,65	20,67	20,68	20,67	20,62	20,63	20,64	20,66	20,62	20,62	20,66	20,71	20,58	20,65	20,74	20,70	20,68	20,66	20,66	20,65	20,62	20,54	20,68	20,65	20,69	20,60	20,58	20,60	20,64	20,67	20,73	20,76	20,60	20,59	20,61	20,67	20,62	20,52	20,57	20,61	20,59	20,60	20,62	20,64	20,63	20,64	20,62	20,63	20,65	20,67	20,70	20,70	20,71	20,61	20,52	20,56	20,58	20,60	20,55	20,61	20,63	20,51	20,46	20,49	20,52	20,64	20,65	20,71	20,56	20,56	20,52	20,51	20,52	20,51	20,53	20,58	20,67	20,69	20,59	20,62	20,57	20,54	20,65	20,61	20,55	20,56	20,60	20,63	20,56	20,48	20,54	20,52	20,68	20,61	20,53	20,62	20,54	20,61	20,59	20,61	20,58	20,55	20,53	20,55	20,57	20,53	20,52	20,58	20,57	20,53	20,49	20,49	20,55	20,62	20,64	20,61	20,60	20,47	20,51	20,58	20,62	20,58	20,57	20,57	20,56	20,51	20,54	20,56	20,65	20,55	20,47	20,47	20,58	20,49	20,48	20,48	20,59	20,59	20,61	20,69	20,50	20,42	20,45	20,51	20,49	20,46	20,40	20,41	20,47	20,48	20,58	20,57	20,51	20,50	20,52	20,57	20,52	20,45	20,51	20,49	20,43	20,53	20,58	20,53	20,57	20,46	20,50	20,53	20,48	20,53	20,55	20,60	20,52	20,51	20,58	20,57	20,56	20,57	20,55	20,49	20,50	20,45	20,44	20,48	20,52	20,58	20,52	20,51	20,38	20,51	20,56	20,48	20,46	20,48	20,53	20,64	20,61	20,54	20,49	20,51	20,44	20,41	20,48	20,56	20,46	20,41	20,47	20,51	20,47	20,49	20,48	20,48	20,52	20,48	20,41	20,44	20,47	20,44	20,49	20,58	20,49	20,52	20,57	20,45	20,46	20,50	20,50	20,46	20,47	20,41	20,37	20,49	20,52	20,55	20,57	20,47	20,42	20,41	20,36	20,43	20,45	20,47	20,47	20,53	20,52	20,53	20,55	20,52	20,46	20,46	20,47	20,60	20,47	20,47	20,52	20,46	20,52	20,55	20,44	20,49	20,41	20,43	20,40	20,44	20,52	20,48	20,47	20,48	20,45	20,50	20,47	20,45	20,38	20,43	20,42	20,46	20,49	20,48	20,44	20,47	20,48	20,38	20,40	20,38	20,33	20,44	20,27	20,33	20,42	20,38	20,38	20,44	20,49	20,30	20,40	20,49	20,50	
20,51	20,39	20,41	20,36	20,41	20,43	20,47	20,44	20,45	20,45	20,33	20,29	20,41	20,44	20,44	20,47	20,52	20,38	20,31	20,46	20,45	20,44	20,45	20,50	20,48	20,39	20,42	20,54	20,44	20,35	20,35	20,38	20,34	20,34	20,33	20,43	20,44	20,44	20,51	20,39	20,42	20,48	20,46	20,47	20,48	20,53	20,37	20,39	20,47	20,44	20,49	20,56	20,55	20,50	20,52	20,55	20,53	20,56	20,49	20,39	20,49	20,54	20,60	20,48	20,49	20,47	20,49	20,54	20,59	20,52	20,49	20,49	20,41	20,46	20,46	20,44	20,41	20,45	20,43	20,49	20,50	20,39	20,46	20,45	20,38	20,46	20,52	20,52	20,53	20,54	20,54	20,46	20,48	20,62	20,62	20,48	20,45	20,41	20,49	20,59	20,53	20,52	20,62	20,50	20,61	20,59	20,50	20,47	20,55	20,51	20,51	20,48	20,51	20,60	20,63	20,54	20,47	20,51	20,47	20,49	20,46	20,48	20,53	20,51	20,46	20,57	20,55	20,52	20,47	20,49	20,53	20,47	20,47	20,48	20,51	20,60	20,66	20,55	20,53	20,52	20,46	20,48	20,52	20,56	20,54	20,56	20,52	20,48	20,51	20,54	20,49	20,45	20,47	20,50	20,52	20,56	20,59	20,56	20,60	20,54	20,46	20,44	20,44	20,45	20,53	20,46	20,43	20,43	20,57	20,58	20,56	20,54	20,56	20,57	20,60	20,53	20,46	20,52	20,50	20,48	20,51	20,52	20,54	20,59	20,61	20,61	20,67	20,68	20,55	20,55	20,61	20,56	20,58	20,54	20,52	20,56	20,56	20,54	20,46	20,53	20,58	20,62	20,57	20,62	20,54	20,51	20,57	20,61	20,62	20,59	20,53	20,54	20,72	20,56	20,53	20,60	20,70	20,62	20,54	20,57	20,56	20,52	20,52	20,60	20,53	20,55	20,60	20,64	20,67	20,63	20,60	20,68	20,63	20,57	20,64	20,57	20,61	20,61	20,63	20,66	20,68	20,64	20,56	20,63	20,65	20,67	20,68	20,62	20,65	20,71	20,74	20,65	20,65	20,70	20,60	20,59	20,64	20,68	20,67	20,62	20,62	20,61	20,62	20,65	20,69	20,62	20,61	20,64	20,64	20,68	20,75	20,65	20,66	20,70	20,56	20,69	20,71	20,63	20,67	20,63	20,62	20,64	20,56	20,65	20,63	20,71	20,61	20,63	20,78	20,70	20,59	20,63	20,62	20,64	20,70	20,69	20,65	20,68	20,63	20,65	20,68	20,65	20,66	20,59	20,61	20,60	20,61	20,65	20,65	20,63	20,64	20,61	20,70	20,66	20,69	20,64	20,63	20,74	20,73	20,63	20,58	20,60	20,62	20,68	20,71	20,70	20,70	20,64	20,67	20,67	20,69	20,72	20,73	20,73	20,69	20,69	20,68	20,64	20,67	20,67	20,67	20,67	20,60	20,64	20,63	20,66	20,72	20,67	20,64	20,67	20,68	20,63	20,60	20,68	20,69	20,62	20,67	20,72	20,62	20,58	20,67	20,72	20,61	20,56	20,63	20,63	20,62	20,60	20,59	20,63	20,62	20,67	20,69	20,66	20,68	20,70	20,68	20,62	20,60	20,57	20,58	20,69	20,65	20,62	20,62	20,66	20,68	20,63	20,66	20,67	20,67	20,68	20,66	20,63	20,62	20,66	20,69	20,57	20,60	20,60	20,58	20,57	20,52	20,60	20,65	20,61	20,53	20,56	20,67	20,64	20,70	20,67	20,60	20,59	20,55	20,49	20,44	20,54	20,65	20,68	20,62	20,65	20,59	20,54	20,52	20,57	20,54	20,55	20,55	20,63	20,61	20,58	20,58	20,54	20,51	20,61	20,62	20,54	20,60	20,61	20,61	20,60	20,58	20,60	20,57	20,50	20,52	20,55	20,57	20,58	20,48	20,52	20,52	20,58	20,57	20,56	20,63	20,60	20,62	20,61	20,47	20,47	20,57	20,57	20,51	20,52	20,49	20,53	20,46	20,51	20,57	20,50	20,58	20,47	20,46	20,54	20,56	20,51	20,56	20,56	20,62	20,62	20,61	20,53	20,43	20,45	20,54	20,49	20,55	20,53	20,45	20,39	20,47	20,50	20,52	20,40	20,48	20,47	20,50	20,59	20,54	20,44	20,50	20,54	20,51	20,48	20,49	20,50	20,50	20,54	20,57	20,40	20,42	20,54	20,58	20,53	20,51	20,53	20,56	20,51	20,56	20,55	20,51	20,46	20,44	20,50	20,52	20,56	20,59	20,50	20,46	20,49	20,47	20,52	20,44	20,45	20,43	20,54	20,54	20,53	20,55	20,51	20,48	20,56	20,43	20,49	20,54	20,44	20,43	20,48	20,51	20,56	20,57	20,51	20,54	20,55	20,43	20,43	20,46	20,43	20,46	20,51	20,52	20,58	20,58	20,57	20,48	20,47	20,47	20,49	20,42	20,43	20,51	20,55	20,56	20,43	20,50	20,52	20,50	20,43	20,45	20,42	20,42	20,37	20,35	20,42	20,52	20,54	20,52	20,51	20,45	20,42	20,43	20,52	20,60	20,54	20,33	20,42	20,51	20,44	20,44	20,42	20,42	20,41	20,41	20,38	20,39	20,51	20,42	20,43	20,54	20,49	20,40	20,50	20,46	20,39	20,33	20,36	20,40	20,47	20,49	20,41	20,34	20,45	20,47	20,32	20,35	20,33	20,39	20,32	20,38	20,41	20,39	20,32	20,37	20,44	20,39	20,42	20,51	20,51	
20,46	20,34	20,42	20,43	20,34	20,42	20,56	20,50	20,39	20,48	20,33	20,27	20,45	20,57	20,44	20,44	20,45	20,42	20,34	20,48	20,43	20,38	20,42	20,47	20,54	20,45	20,40	20,58	20,54	20,40	20,41	20,44	20,37	20,40	20,48	20,52	20,46	20,38	20,51	20,41	20,32	20,57	20,59	20,51	20,44	20,51	20,44	20,44	20,55	20,55	20,50	20,59	20,55	20,55	20,57	20,56	20,51	20,51	20,49	20,43	20,49	20,49	20,54	20,55	20,43	20,50	20,46	20,43	20,52	20,51	20,45	20,46	20,41	20,41	20,44	20,49	20,43	20,40	20,42	20,43	20,52	20,46	20,45	20,41	20,33	20,49	20,57	20,47	20,56	20,54	20,54	20,47	20,48	20,54	20,61	20,54	20,44	20,44	20,48	20,54	20,48	20,44	20,56	20,58	20,58	20,64	20,52	20,49	20,57	20,60	20,51	20,46	20,61	20,56	20,54	20,51	20,48	20,46	20,47	20,49	20,54	20,52	20,52	20,64	20,47	20,54	20,54	20,58	20,49	20,48	20,51	20,48	20,49	20,51	20,49	20,58	20,67	20,54	20,45	20,54	20,56	20,49	20,57	20,59	20,60	20,56	20,58	20,51	20,52	20,50	20,54	20,58	20,53	20,46	20,57	20,61	20,67	20,54	20,55	20,53	20,47	20,56	20,51	20,40	20,59	20,52	20,47	20,48	20,55	20,65	20,60	20,53	20,56	20,57	20,60	20,62	20,50	20,52	20,57	20,58	20,56	20,55	20,59	20,57	20,53	20,56	20,63	20,69	20,60	20,55	20,58	20,56	20,53	20,61	20,55	20,62	20,64	20,55	20,52	20,46	20,56	20,58	20,56	20,61	20,52	20,56	20,56	20,61	20,64	20,63	20,54	20,52	20,66	20,58	20,52	20,57	20,69	20,66	20,53	20,55	20,64	20,59	20,63	20,62	20,61	20,61	20,61	20,67	20,67	20,72	20,62	20,62	20,64	20,57	20,67	20,62	20,70	20,66	20,61	20,65	20,68	20,58	20,53	20,63	20,69	20,69	20,68	20,62	20,63	20,71	20,72	20,64	20,72	20,60	20,57	20,62	20,69	20,66	20,66	20,69	20,68	20,66	20,66	20,69	20,73	20,68	20,55	20,66	20,62	20,72	20,74	20,67	20,64	20,63	20,62	20,61	20,64	20,67	20,70	20,69	20,58	20,71	20,62	20,60	20,67	20,71	20,68	20,60	20,72	20,74	20,66	20,66	20,65	20,66	20,67	20,71	20,71	20,63	20,65	20,69	20,63	20,65	20,71	20,59	20,68	20,78	20,67	20,67	20,71	20,69	20,62	20,64	20,68	20,68	20,68	20,71	20,57	20,69	20,74	20,71	20,69	20,62	20,62	20,69	20,69	20,66	20,71	20,68	20,65	20,65	20,63	20,77	20,81	20,69	20,63	20,67	20,70	20,68	20,69	20,70	20,66	20,70	20,62	20,56	20,66	20,74	20,76	20,69	20,63	20,64	20,72	20,72	20,68	20,65	20,68	20,56	20,67	20,76	20,70	20,66	20,66	20,70	20,71	20,68	20,69	20,73	20,72	20,65	20,64	20,64	20,63	20,68	20,68	20,67	20,63	20,72	20,68	20,71	20,64	20,58	20,56	20,68	20,69	20,65	20,65	20,67	20,70	20,68	20,74	20,69	20,73	20,77	20,68	20,58	20,62	20,68	20,68	20,69	20,69	20,66	20,64	20,66	20,61	20,55	20,60	20,69	20,61	20,51	20,57	20,71	20,70	20,71	20,69	20,65	20,62	20,49	20,47	20,50	20,64	20,65	20,55	20,55	20,59	20,60	20,62	20,66	20,58	20,66	20,64	20,57	20,59	20,62	20,58	20,57	20,54	20,62	20,65	20,59	20,62	20,54	20,56	20,58	20,59	20,74	20,64	20,56	20,57	20,55	20,57	20,61	20,53	20,60	20,57	20,47	20,58	20,63	20,59	20,54	20,62	20,64	20,52	20,53	20,58	20,56	20,51	20,53	20,47	20,53	20,55	20,53	20,61	20,55	20,53	20,60	20,59	20,61	20,52	20,54	20,57	20,54	20,60	20,56	20,55	20,50	20,43	20,46	20,59	20,56	20,58	20,66	20,52	20,43	20,53	20,53	20,51	20,47	20,46	20,49	20,53	20,52	20,58	20,62	20,46	20,55	20,58	20,47	20,46	20,49	20,51	20,57	20,61	20,52	20,48	20,51	20,54	20,51	20,50	20,54	20,54	20,55	20,55	20,51	20,46	20,45	20,45	20,48	20,52	20,55	20,52	20,52	20,47	20,46	20,57	20,60	20,51	20,41	20,38	20,57	20,53	20,50	20,54	20,52	20,46	20,48	20,52	20,54	20,56	20,38	20,39	20,45	20,47	20,51	20,48	20,51	20,53	20,56	20,51	20,48	20,43	20,43	20,46	20,50	20,49	20,46	20,54	20,56	20,56	20,58	20,46	20,47	20,45	20,45	20,54	20,53	20,53	20,47	20,46	20,49	20,54	20,55	20,52	20,55	20,53	20,41	20,40	20,47	20,43	20,50	20,56	20,50	20,52	20,47	20,53	20,56	20,50	20,50	20,46	20,44	20,52	20,44	20,41	20,32	20,39	20,43	20,46	20,46	20,43	20,49	20,53	20,41	20,53	20,56	20,40	20,44	20,45	20,44	20,46	20,39	20,41	20,41	20,50	20,52	20,39	20,39	20,57	20,53	20,48	20,50	20,38	20,36	20,47	20,36	20,35	20,38	20,43	20,47	20,48	20,43	20,47	20,45	
20,40	20,35	20,32	20,48	20,40	20,38	20,42	20,48	20,40	20,48	20,42	20,36	20,43	20,51	20,46	20,52	20,46	20,42	20,33	20,40	20,39	20,36	20,43	20,48	20,48	20,46	20,50	20,48	20,43	20,37	20,47	20,60	20,45	20,43	20,52	20,46	20,43	20,39	20,46	20,40	20,42	20,48	20,58	20,49	20,45	20,48	20,46	20,49	20,58	20,55	20,51	20,51	20,53	20,50	20,53	20,53	20,39	20,50	20,53	20,46	20,45	20,53	20,48	20,45	20,44	20,53	20,46	20,32	20,41	20,48	20,43	20,46	20,45	20,50	20,49	20,51	20,52	20,42	20,47	20,41	20,47	20,42	20,48	20,44	20,37	20,44	20,54	20,51	20,51	20,49	20,44	20,43	20,48	20,45	20,46	20,48	20,49	20,52	20,50	20,52	20,42	20,35	20,41	20,44	20,51	20,49	20,55	20,50	20,57	20,57	20,52	20,42	20,47	20,58	20,54	20,51	20,54	20,52	20,49	20,53	20,53	20,52	20,53	20,57	20,52	20,51	20,54	20,50	20,49	20,50	20,43	20,39	20,43	20,45	20,49	20,51	20,56	20,66	20,54	20,50	20,53	20,50	20,48	20,57	20,58	20,57	20,51	20,49	20,48	20,51	20,51	20,53	20,55	20,49	20,58	20,62	20,63	20,56	20,53	20,57	20,43	20,51	20,50	20,51	20,54	20,62	20,55	20,57	20,55	20,58	20,60	20,49	20,45	20,51	20,55	20,59	20,46	20,52	20,59	20,59	20,59	20,62	20,53	20,51	20,56	20,56	20,59	20,65	20,57	20,51	20,52	20,47	20,50	20,58	20,60	20,55	20,56	20,59	20,58	20,55	20,50	20,53	20,50	20,61	20,59	20,52	20,49	20,58	20,56	20,56	20,60	20,57	20,49	20,54	20,59	20,63	20,67	20,61	20,58	20,55	20,67	20,64	20,59	20,57	20,60	20,65	20,66	20,64	20,60	20,69	20,66	20,61	20,60	20,55	20,60	20,66	20,68	20,60	20,58	20,60	20,70	20,61	20,53	20,63	20,63	20,62	20,62	20,58	20,61	20,64	20,61	20,60	20,66	20,61	20,56	20,66	20,72	20,63	20,61	20,65	20,66	20,67	20,68	20,66	20,72	20,60	20,54	20,63	20,65	20,71	20,71	20,65	20,64	20,64	20,70	20,72	20,62	20,67	20,67	20,59	20,58	20,71	20,71	20,70	20,70	20,67	20,66	20,74	20,75	20,76	20,70	20,69	20,71	20,70	20,67	20,67	20,69	20,70	20,68	20,69	20,59	20,62	20,71	20,69	20,67	20,71	20,71	20,67	20,67	20,68	20,68	20,64	20,67	20,63	20,69	20,70	20,63	20,61	20,69	20,65	20,71	20,66	20,61	20,64	20,67	20,68	20,68	20,67	20,66	20,73	20,72	20,69	20,76	20,70	20,63	20,67	20,71	20,76	20,69	20,67	20,67	20,64	20,63	20,57	20,69	20,76	20,74	20,71	20,60	20,59	20,70	20,73	20,67	20,59	20,71	20,66	20,68	20,72	20,65	20,60	20,64	20,61	20,64	20,70	20,63	20,72	20,76	20,67	20,59	20,58	20,65	20,71	20,62	20,65	20,64	20,69	20,60	20,70	20,74	20,64	20,55	20,60	20,69	20,62	20,61	20,66	20,67	20,62	20,66	20,76	20,70	20,68	20,65	20,64	20,61	20,56	20,60	20,60	20,61	20,66	20,66	20,60	20,68	20,65	20,58	20,61	20,57	20,46	20,54	20,79	20,79	20,68	20,70	20,66	20,56	20,53	20,57	20,62	20,60	20,61	20,57	20,58	20,54	20,63	20,65	20,67	20,58	20,64	20,58	20,50	20,61	20,61	20,57	20,60	20,56	20,62	20,55	20,51	20,59	20,60	20,53	20,57	20,59	20,64	20,63	20,55	20,52	20,57	20,61	20,53	20,53	20,59	20,62	20,53	20,49	20,59	20,62	20,61	20,65	20,61	20,57	20,60	20,57	20,57	20,48	20,48	20,41	20,47	20,52	20,55	20,56	20,58	20,49	20,51	20,58	20,56	20,59	20,59	20,62	20,52	20,52	20,58	20,59	20,55	20,50	20,58	20,58	20,49	20,56	20,57	20,47	20,41	20,53	20,50	20,49	20,53	20,51	20,44	20,46	20,55	20,58	20,59	20,50	20,49	20,55	20,51	20,46	20,47	20,50	20,53	20,57	20,54	20,49	20,49	20,53	20,50	20,54	20,49	20,52	20,51	20,49	20,56	20,51	20,44	20,46	20,45	20,41	20,49	20,51	20,48	20,46	20,48	20,54	20,56	20,58	20,46	20,40	20,54	20,57	20,56	20,44	20,51	20,49	20,46	20,53	20,54	20,51	20,51	20,49	20,51	20,39	20,47	20,48	20,48	20,46	20,50	20,47	20,43	20,45	20,45	20,41	20,43	20,47	20,43	20,42	20,49	20,55	20,56	20,48	20,32	20,34	20,42	20,43	20,53	20,46	20,55	20,51	20,50	20,45	20,49	20,53	20,52	20,52	20,43	20,47	20,49	20,38	20,37	20,48	20,55	20,55	20,56	20,50	20,56	20,45	20,45	20,42	20,42	20,45	20,48	20,39	20,41	20,44	20,43	20,41	20,42	20,42	20,40	20,45	20,41	20,46	20,52	20,39	20,36	20,49	20,48	20,42	20,44	20,43	20,52	20,47	20,49	20,40	20,36	20,50	20,48	20,47	20,51	20,36	20,36	20,46	20,32	20,28	20,37	20,51	20,46	20,46	20,40	20,40	20,39	
20,41	20,41	20,34	20,46	20,39	20,39	20,35	20,38	20,44	20,48	20,41	20,46	20,42	20,45	20,48	20,54	20,48	20,41	20,40	20,44	20,42	20,35	20,45	20,44	20,50	20,46	20,51	20,46	20,38	20,44	20,46	20,50	20,49	20,40	20,35	20,44	20,34	20,31	20,40	20,43	20,43	20,40	20,43	20,48	20,46	20,39	20,47	20,47	20,51	20,57	20,53	20,44	20,48	20,49	20,50	20,54	20,47	20,45	20,48	20,47	20,56	20,57	20,57	20,43	20,43	20,47	20,40	20,40	20,38	20,47	20,56	20,53	20,42	20,46	20,49	20,47	20,51	20,48	20,50	20,38	20,40	20,37	20,39	20,45	20,42	20,34	20,44	20,48	20,49	20,44	20,44	20,44	20,48	20,49	20,44	20,46	20,49	20,49	20,44	20,41	20,47	20,40	20,43	20,36	20,41	20,48	20,48	20,55	20,56	20,57	20,44	20,37	20,44	20,46	20,53	20,47	20,39	20,41	20,45	20,50	20,52	20,44	20,50	20,48	20,49	20,54	20,65	20,55	20,51	20,55	20,50	20,44	20,44	20,48	20,48	20,55	20,51	20,56	20,51	20,47	20,49	20,43	20,51	20,51	20,54	20,54	20,47	20,43	20,43	20,49	20,50	20,51	20,53	20,51	20,52	20,60	20,60	20,57	20,56	20,57	20,46	20,53	20,52	20,47	20,48	20,54	20,56	20,49	20,53	20,47	20,48	20,56	20,50	20,53	20,60	20,60	20,54	20,56	20,68	20,57	20,57	20,64	20,57	20,53	20,59	20,62	20,58	20,61	20,60	20,59	20,48	20,40	20,49	20,60	20,57	20,62	20,61	20,61	20,59	20,58	20,58	20,60	20,51	20,56	20,56	20,53	20,59	20,60	20,53	20,56	20,59	20,56	20,51	20,52	20,63	20,56	20,59	20,68	20,54	20,63	20,63	20,64	20,66	20,65	20,56	20,60	20,58	20,68	20,70	20,60	20,62	20,68	20,63	20,58	20,63	20,68	20,69	20,64	20,59	20,57	20,69	20,65	20,50	20,59	20,58	20,58	20,60	20,61	20,66	20,63	20,61	20,60	20,67	20,65	20,61	20,67	20,74	20,66	20,57	20,70	20,65	20,62	20,66	20,68	20,71	20,61	20,60	20,65	20,69	20,63	20,65	20,70	20,73	20,69	20,67	20,72	20,59	20,56	20,59	20,61	20,56	20,71	20,65	20,72	20,73	20,62	20,59	20,72	20,80	20,75	20,67	20,67	20,66	20,72	20,71	20,68	20,66	20,70	20,73	20,70	20,66	20,60	20,67	20,71	20,73	20,73	20,68	20,70	20,67	20,65	20,67	20,63	20,62	20,65	20,71	20,64	20,62	20,64	20,68	20,65	20,65	20,64	20,61	20,61	20,71	20,77	20,72	20,72	20,71	20,75	20,70	20,72	20,71	20,71	20,67	20,67	20,74	20,74	20,71	20,66	20,68	20,70	20,63	20,64	20,68	20,73	20,73	20,76	20,65	20,64	20,76	20,74	20,74	20,62	20,72	20,71	20,63	20,69	20,66	20,62	20,63	20,65	20,63	20,66	20,65	20,67	20,66	20,61	20,61	20,56	20,58	20,64	20,63	20,67	20,64	20,58	20,60	20,71	20,75	20,64	20,57	20,69	20,77	20,75	20,64	20,69	20,67	20,64	20,63	20,72	20,67	20,66	20,64	20,69	20,70	20,57	20,56	20,63	20,58	20,62	20,72	20,64	20,58	20,63	20,58	20,62	20,57	20,54	20,56	20,74	20,77	20,68	20,59	20,68	20,57	20,53	20,56	20,63	20,62	20,56	20,55	20,61	20,58	20,61	20,62	20,68	20,59	20,57	20,56	20,48	20,49	20,50	20,52	20,59	20,54	20,59	20,50	20,45	20,58	20,54	20,60	20,62	20,58	20,62	20,63	20,49	20,47	20,55	20,64	20,58	20,56	20,56	20,61	20,61	20,62	20,54	20,59	20,68	20,63	20,65	20,58	20,63	20,60	20,55	20,41	20,46	20,56	20,50	20,52	20,52	20,53	20,55	20,49	20,44	20,48	20,53	20,63	20,57	20,57	20,56	20,50	20,57	20,63	20,58	20,52	20,53	20,48	20,47	20,53	20,53	20,46	20,48	20,49	20,47	20,53	20,53	20,49	20,45	20,34	20,55	20,61	20,52	20,50	20,49	20,50	20,53	20,51	20,55	20,51	20,41	20,53	20,55	20,49	20,42	20,46	20,45	20,44	20,46	20,51	20,47	20,50	20,56	20,57	20,50	20,50	20,51	20,53	20,53	20,48	20,45	20,50	20,41	20,47	20,50	20,44	20,48	20,55	20,57	20,51	20,51	20,44	20,49	20,52	20,45	20,47	20,48	20,51	20,56	20,53	20,56	20,52	20,45	20,48	20,42	20,43	20,45	20,47	20,38	20,46	20,55	20,53	20,51	20,52	20,49	20,46	20,45	20,50	20,54	20,51	20,43	20,43	20,52	20,54	20,53	20,50	20,51	20,47	20,46	20,40	20,39	20,42	20,47	20,48	20,44	20,47	20,36	20,40	20,47	20,50	20,56	20,62	20,44	20,44	20,45	20,44	20,37	20,40	20,33	20,43	20,52	20,47	20,40	20,42	20,44	20,40	20,36	20,49	20,43	20,36	20,42	20,46	20,48	20,37	20,36	20,44	20,48	20,42	20,40	20,39	20,38	20,47	20,44	20,45	20,44	20,52	20,41	20,31	20,45	20,38	20,30	20,37	20,34	20,29	20,35	20,44	20,47	20,29	20,37	20,44	20,43	
20,41	20,43	20,37	20,48	20,37	20,37	20,43	20,45	20,50	20,48	20,41	20,47	20,49	20,39	20,41	20,45	20,41	20,49	20,45	20,44	20,41	20,45	20,50	20,32	20,37	20,47	20,51	20,45	20,36	20,43	20,36	20,42	20,39	20,36	20,36	20,41	20,40	20,40	20,42	20,38	20,44	20,56	20,50	20,54	20,51	20,38	20,40	20,47	20,54	20,53	20,55	20,51	20,48	20,56	20,52	20,56	20,56	20,47	20,44	20,46	20,50	20,55	20,55	20,53	20,49	20,45	20,42	20,37	20,39	20,44	20,49	20,51	20,44	20,50	20,47	20,47	20,42	20,55	20,47	20,36	20,46	20,42	20,43	20,42	20,36	20,38	20,48	20,48	20,44	20,52	20,49	20,48	20,52	20,52	20,52	20,55	20,58	20,47	20,46	20,47	20,51	20,42	20,43	20,50	20,51	20,54	20,55	20,63	20,61	20,56	20,47	20,51	20,53	20,47	20,53	20,51	20,34	20,36	20,44	20,47	20,47	20,51	20,55	20,54	20,46	20,53	20,56	20,55	20,49	20,52	20,50	20,47	20,45	20,46	20,50	20,59	20,59	20,46	20,42	20,46	20,48	20,47	20,59	20,57	20,52	20,49	20,55	20,50	20,47	20,50	20,48	20,51	20,56	20,53	20,54	20,57	20,58	20,52	20,48	20,56	20,48	20,54	20,57	20,51	20,55	20,49	20,53	20,57	20,54	20,47	20,45	20,51	20,56	20,58	20,56	20,64	20,64	20,61	20,56	20,54	20,54	20,59	20,53	20,53	20,54	20,57	20,57	20,56	20,60	20,62	20,58	20,47	20,53	20,56	20,57	20,58	20,60	20,58	20,54	20,53	20,61	20,67	20,54	20,53	20,60	20,60	20,59	20,59	20,52	20,56	20,65	20,59	20,57	20,59	20,60	20,57	20,56	20,69	20,58	20,50	20,63	20,67	20,63	20,69	20,63	20,62	20,59	20,64	20,75	20,64	20,59	20,68	20,59	20,53	20,63	20,64	20,62	20,56	20,67	20,67	20,65	20,72	20,59	20,61	20,67	20,61	20,67	20,71	20,64	20,60	20,67	20,70	20,76	20,70	20,69	20,64	20,67	20,66	20,60	20,70	20,68	20,59	20,65	20,67	20,67	20,66	20,68	20,71	20,71	20,61	20,61	20,71	20,71	20,68	20,63	20,65	20,60	20,67	20,57	20,58	20,59	20,67	20,64	20,65	20,70	20,66	20,54	20,66	20,77	20,70	20,61	20,63	20,61	20,71	20,70	20,65	20,69	20,72	20,69	20,73	20,71	20,72	20,68	20,66	20,69	20,65	20,63	20,70	20,66	20,67	20,75	20,75	20,68	20,70	20,74	20,68	20,73	20,73	20,72	20,74	20,73	20,70	20,64	20,70	20,77	20,74	20,75	20,77	20,72	20,76	20,67	20,74	20,83	20,78	20,69	20,69	20,69	20,76	20,69	20,67	20,66	20,69	20,68	20,71	20,74	20,76	20,75	20,73	20,68	20,65	20,68	20,73	20,81	20,64	20,64	20,71	20,68	20,65	20,63	20,69	20,64	20,66	20,66	20,60	20,64	20,67	20,61	20,58	20,63	20,59	20,53	20,69	20,65	20,65	20,62	20,60	20,60	20,76	20,76	20,67	20,61	20,64	20,74	20,72	20,68	20,68	20,65	20,59	20,64	20,69	20,68	20,72	20,67	20,62	20,66	20,69	20,68	20,69	20,62	20,58	20,69	20,72	20,54	20,53	20,57	20,62	20,63	20,59	20,67	20,70	20,70	20,65	20,56	20,63	20,60	20,54	20,61	20,64	20,62	20,64	20,58	20,63	20,68	20,69	20,62	20,62	20,62	20,62	20,59	20,54	20,57	20,55	20,57	20,53	20,56	20,62	20,59	20,52	20,58	20,51	20,55	20,57	20,56	20,61	20,68	20,59	20,49	20,55	20,52	20,55	20,53	20,54	20,48	20,58	20,57	20,54	20,54	20,58	20,66	20,64	20,52	20,56	20,53	20,51	20,53	20,52	20,59	20,65	20,52	20,58	20,56	20,60	20,60	20,47	20,50	20,57	20,58	20,51	20,47	20,48	20,57	20,61	20,60	20,57	20,50	20,47	20,50	20,52	20,66	20,65	20,50	20,48	20,50	20,46	20,54	20,55	20,50	20,50	20,41	20,48	20,61	20,49	20,47	20,51	20,52	20,48	20,50	20,58	20,54	20,43	20,50	20,49	20,51	20,46	20,45	20,50	20,49	20,47	20,50	20,44	20,43	20,56	20,53	20,47	20,44	20,49	20,47	20,54	20,50	20,51	20,48	20,45	20,48	20,50	20,51	20,49	20,47	20,60	20,53	20,45	20,46	20,53	20,52	20,51	20,48	20,43	20,56	20,57	20,51	20,53	20,52	20,45	20,52	20,48	20,43	20,44	20,47	20,44	20,50	20,50	20,51	20,52	20,51	20,54	20,54	20,55	20,50	20,56	20,51	20,46	20,47	20,62	20,53	20,48	20,56	20,56	20,48	20,48	20,43	20,49	20,46	20,46	20,49	20,45	20,52	20,46	20,46	20,46	20,42	20,51	20,51	20,46	20,45	20,50	20,54	20,46	20,47	20,41	20,41	20,48	20,53	20,44	20,43	20,51	20,35	20,35	20,45	20,43	20,45	20,40	20,46	20,49	20,50	20,43	20,43	20,49	20,43	20,49	20,45	20,44	20,46	20,45	20,47	20,55	20,49	20,41	20,33	20,39	20,44	20,41	20,45	20,39	20,45	20,39	20,43	20,42	20,34	20,33	20,41	20,41	
20,46	20,47	20,39	20,50	20,49	20,31	20,37	20,49	20,48	20,43	20,43	20,43	20,44	20,42	20,30	20,35	20,42	20,47	20,46	20,47	20,46	20,45	20,45	20,39	20,33	20,45	20,49	20,44	20,43	20,49	20,34	20,36	20,40	20,43	20,38	20,49	20,50	20,46	20,51	20,43	20,41	20,54	20,47	20,45	20,53	20,47	20,41	20,48	20,48	20,57	20,53	20,43	20,45	20,55	20,50	20,52	20,57	20,52	20,55	20,49	20,44	20,44	20,50	20,51	20,50	20,46	20,46	20,37	20,43	20,42	20,41	20,44	20,43	20,49	20,45	20,40	20,39	20,49	20,50	20,44	20,50	20,47	20,48	20,42	20,40	20,45	20,56	20,52	20,46	20,49	20,48	20,44	20,48	20,52	20,46	20,57	20,55	20,54	20,47	20,48	20,47	20,42	20,40	20,43	20,48	20,51	20,59	20,59	20,52	20,53	20,58	20,53	20,49	20,48	20,46	20,48	20,42	20,36	20,42	20,53	20,49	20,48	20,53	20,56	20,53	20,60	20,59	20,51	20,46	20,54	20,50	20,51	20,47	20,49	20,54	20,56	20,61	20,57	20,45	20,47	20,51	20,52	20,56	20,57	20,60	20,56	20,55	20,51	20,50	20,54	20,48	20,46	20,60	20,50	20,55	20,60	20,50	20,44	20,48	20,56	20,57	20,53	20,53	20,54	20,54	20,45	20,46	20,58	20,62	20,57	20,58	20,54	20,53	20,53	20,50	20,53	20,58	20,53	20,53	20,57	20,55	20,55	20,51	20,50	20,52	20,54	20,63	20,64	20,57	20,58	20,60	20,58	20,58	20,50	20,59	20,61	20,60	20,52	20,55	20,59	20,61	20,60	20,53	20,59	20,63	20,64	20,56	20,58	20,54	20,54	20,63	20,58	20,57	20,61	20,60	20,57	20,64	20,66	20,60	20,53	20,55	20,66	20,64	20,64	20,57	20,65	20,53	20,56	20,71	20,63	20,54	20,65	20,64	20,54	20,62	20,62	20,62	20,60	20,65	20,69	20,60	20,60	20,62	20,64	20,69	20,66	20,65	20,64	20,67	20,68	20,67	20,73	20,79	20,68	20,65	20,69	20,64	20,59	20,72	20,72	20,65	20,61	20,67	20,67	20,63	20,62	20,63	20,69	20,71	20,63	20,69	20,68	20,66	20,61	20,61	20,58	20,61	20,68	20,64	20,54	20,58	20,61	20,70	20,68	20,74	20,71	20,60	20,64	20,75	20,68	20,66	20,63	20,63	20,64	20,67	20,64	20,70	20,73	20,75	20,76	20,72	20,65	20,66	20,61	20,60	20,62	20,64	20,69	20,69	20,70	20,70	20,71	20,64	20,69	20,74	20,67	20,71	20,72	20,76	20,74	20,77	20,71	20,68	20,73	20,76	20,71	20,70	20,80	20,77	20,70	20,65	20,68	20,77	20,72	20,76	20,70	20,71	20,74	20,61	20,68	20,68	20,67	20,65	20,72	20,73	20,68	20,68	20,63	20,63	20,65	20,70	20,69	20,70	20,58	20,56	20,64	20,65	20,63	20,63	20,63	20,65	20,66	20,71	20,63	20,65	20,63	20,63	20,64	20,69	20,62	20,57	20,66	20,66	20,63	20,66	20,60	20,69	20,71	20,70	20,63	20,66	20,58	20,67	20,60	20,70	20,75	20,70	20,56	20,66	20,71	20,68	20,69	20,71	20,63	20,60	20,71	20,75	20,70	20,65	20,57	20,63	20,62	20,55	20,51	20,50	20,62	20,63	20,59	20,64	20,68	20,67	20,69	20,59	20,54	20,60	20,56	20,64	20,60	20,62	20,68	20,59	20,55	20,64	20,65	20,63	20,54	20,56	20,59	20,58	20,53	20,54	20,52	20,54	20,56	20,56	20,67	20,61	20,60	20,64	20,53	20,54	20,51	20,54	20,59	20,64	20,61	20,60	20,51	20,49	20,52	20,54	20,48	20,55	20,55	20,54	20,55	20,58	20,59	20,61	20,67	20,55	20,49	20,54	20,53	20,54	20,52	20,53	20,61	20,51	20,53	20,58	20,55	20,52	20,48	20,54	20,54	20,50	20,54	20,60	20,47	20,53	20,64	20,60	20,50	20,50	20,56	20,58	20,53	20,60	20,62	20,56	20,46	20,53	20,49	20,49	20,51	20,48	20,51	20,44	20,54	20,57	20,50	20,49	20,54	20,59	20,57	20,54	20,57	20,56	20,45	20,55	20,53	20,58	20,52	20,53	20,54	20,57	20,51	20,46	20,48	20,47	20,48	20,51	20,52	20,54	20,54	20,49	20,52	20,52	20,50	20,46	20,41	20,44	20,50	20,49	20,54	20,45	20,55	20,52	20,42	20,40	20,46	20,45	20,48	20,48	20,50	20,56	20,45	20,50	20,53	20,53	20,50	20,54	20,48	20,51	20,44	20,46	20,47	20,50	20,45	20,49	20,48	20,49	20,54	20,56	20,52	20,44	20,49	20,48	20,45	20,43	20,47	20,52	20,44	20,51	20,58	20,59	20,58	20,54	20,47	20,49	20,48	20,45	20,44	20,48	20,50	20,51	20,44	20,37	20,56	20,51	20,45	20,41	20,45	20,56	20,58	20,56	20,50	20,46	20,50	20,44	20,45	20,40	20,52	20,47	20,42	20,47	20,46	20,54	20,46	20,44	20,46	20,42	20,42	20,51	20,52	20,52	20,42	20,50	20,57	20,53	20,49	20,43	20,46	20,49	20,36	20,39	20,41	20,46	20,45	20,46	20,38	20,39	20,47	20,47	20,48	20,41	20,45	20,43	20,35	
20,45	20,40	20,44	20,49	20,42	20,37	20,38	20,48	20,49	20,52	20,53	20,41	20,43	20,50	20,46	20,35	20,44	20,48	20,47	20,45	20,48	20,40	20,35	20,48	20,52	20,48	20,46	20,47	20,48	20,46	20,47	20,39	20,33	20,38	20,48	20,47	20,50	20,43	20,42	20,51	20,46	20,53	20,48	20,49	20,46	20,48	20,47	20,48	20,49	20,56	20,54	20,49	20,55	20,58	20,49	20,43	20,49	20,49	20,50	20,50	20,43	20,46	20,46	20,44	20,41	20,43	20,50	20,42	20,41	20,48	20,40	20,38	20,37	20,46	20,46	20,47	20,40	20,45	20,54	20,49	20,42	20,42	20,39	20,40	20,49	20,47	20,49	20,52	20,46	20,47	20,44	20,38	20,52	20,54	20,53	20,56	20,57	20,55	20,54	20,46	20,53	20,46	20,44	20,35	20,42	20,49	20,50	20,53	20,45	20,54	20,62	20,52	20,43	20,45	20,50	20,45	20,44	20,45	20,38	20,47	20,52	20,43	20,58	20,56	20,54	20,64	20,63	20,52	20,44	20,52	20,45	20,45	20,47	20,53	20,54	20,49	20,50	20,47	20,44	20,47	20,55	20,57	20,49	20,53	20,55	20,60	20,51	20,51	20,48	20,50	20,52	20,49	20,57	20,54	20,49	20,61	20,61	20,54	20,47	20,53	20,59	20,60	20,58	20,48	20,42	20,49	20,41	20,61	20,61	20,64	20,67	20,66	20,52	20,48	20,52	20,55	20,48	20,58	20,62	20,59	20,53	20,56	20,55	20,49	20,53	20,58	20,66	20,69	20,65	20,58	20,53	20,58	20,63	20,59	20,53	20,59	20,66	20,59	20,54	20,53	20,53	20,55	20,56	20,56	20,63	20,60	20,59	20,56	20,59	20,62	20,67	20,67	20,68	20,64	20,57	20,60	20,63	20,68	20,69	20,57	20,59	20,63	20,65	20,58	20,59	20,58	20,57	20,59	20,57	20,61	20,62	20,67	20,62	20,58	20,58	20,60	20,60	20,62	20,66	20,66	20,60	20,62	20,67	20,66	20,62	20,60	20,67	20,66	20,69	20,68	20,70	20,69	20,75	20,74	20,65	20,70	20,71	20,67	20,76	20,76	20,72	20,66	20,64	20,68	20,70	20,62	20,69	20,74	20,68	20,66	20,76	20,71	20,61	20,67	20,62	20,65	20,65	20,70	20,63	20,60	20,70	20,70	20,70	20,71	20,75	20,72	20,66	20,63	20,67	20,67	20,76	20,72	20,72	20,68	20,71	20,69	20,74	20,69	20,75	20,79	20,70	20,64	20,65	20,64	20,64	20,64	20,61	20,70	20,73	20,72	20,65	20,60	20,62	20,75	20,75	20,65	20,70	20,73	20,68	20,70	20,68	20,65	20,69	20,65	20,76	20,76	20,71	20,70	20,67	20,66	20,63	20,67	20,72	20,72	20,71	20,77	20,68	20,66	20,60	20,64	20,67	20,59	20,60	20,76	20,71	20,65	20,66	20,68	20,65	20,69	20,75	20,69	20,66	20,66	20,62	20,60	20,64	20,66	20,65	20,68	20,66	20,63	20,63	20,68	20,67	20,67	20,71	20,75	20,75	20,63	20,58	20,62	20,59	20,67	20,65	20,59	20,60	20,70	20,67	20,67	20,68	20,64	20,65	20,67	20,67	20,71	20,67	20,61	20,67	20,72	20,68	20,67	20,72	20,70	20,64	20,63	20,71	20,70	20,67	20,60	20,66	20,61	20,64	20,61	20,59	20,62	20,64	20,64	20,66	20,65	20,57	20,59	20,68	20,69	20,63	20,58	20,57	20,57	20,59	20,58	20,52	20,53	20,59	20,60	20,58	20,64	20,58	20,59	20,59	20,58	20,54	20,49	20,58	20,53	20,50	20,59	20,61	20,60	20,56	20,57	20,68	20,57	20,53	20,61	20,65	20,59	20,55	20,54	20,53	20,55	20,50	20,52	20,62	20,57	20,54	20,61	20,55	20,63	20,64	20,65	20,62	20,49	20,53	20,60	20,59	20,56	20,56	20,60	20,51	20,44	20,52	20,57	20,59	20,55	20,57	20,53	20,58	20,60	20,68	20,57	20,46	20,57	20,58	20,52	20,52	20,47	20,46	20,41	20,50	20,50	20,47	20,49	20,52	20,51	20,51	20,45	20,48	20,55	20,47	20,51	20,56	20,50	20,55	20,57	20,56	20,54	20,58	20,56	20,56	20,53	20,53	20,58	20,57	20,56	20,53	20,51	20,53	20,51	20,46	20,50	20,55	20,57	20,51	20,56	20,56	20,54	20,54	20,51	20,50	20,49	20,52	20,48	20,57	20,49	20,43	20,46	20,45	20,50	20,49	20,46	20,44	20,47	20,52	20,51	20,44	20,48	20,53	20,52	20,53	20,59	20,47	20,50	20,55	20,52	20,51	20,58	20,50	20,52	20,50	20,53	20,58	20,48	20,51	20,54	20,53	20,53	20,49	20,47	20,53	20,51	20,50	20,45	20,46	20,39	20,50	20,56	20,47	20,51	20,51	20,49	20,46	20,44	20,49	20,50	20,45	20,47	20,52	20,44	20,45	20,54	20,59	20,56	20,51	20,42	20,47	20,55	20,53	20,50	20,50	20,50	20,44	20,36	20,38	20,49	20,48	20,48	20,53	20,45	20,45	20,44	20,47	20,41	20,41	20,49	20,52	20,51	20,50	20,40	20,35	20,46	20,45	20,52	20,46	20,41	20,54	20,44	20,36	20,45	20,41	20,40	20,47	20,37	20,38	20,34	20,44	20,48	20,45	20,39	20,48	20,52	
20,53	20,40	20,44	20,46	20,45	20,37	20,38	20,42	20,39	20,40	20,41	20,33	20,35	20,40	20,39	20,36	20,31	20,47	20,45	20,45	20,38	20,38	20,35	20,38	20,50	20,47	20,51	20,56	20,48	20,37	20,40	20,48	20,45	20,42	20,47	20,51	20,50	20,50	20,33	20,38	20,55	20,52	20,43	20,45	20,48	20,38	20,41	20,49	20,46	20,52	20,46	20,47	20,58	20,49	20,43	20,45	20,43	20,45	20,50	20,49	20,41	20,46	20,50	20,47	20,40	20,43	20,46	20,44	20,43	20,47	20,44	20,43	20,38	20,43	20,49	20,56	20,53	20,50	20,55	20,45	20,37	20,45	20,43	20,42	20,40	20,43	20,44	20,46	20,50	20,49	20,52	20,52	20,52	20,59	20,54	20,48	20,46	20,60	20,56	20,51	20,52	20,52	20,48	20,44	20,41	20,54	20,54	20,53	20,44	20,42	20,52	20,53	20,45	20,49	20,58	20,51	20,41	20,41	20,43	20,39	20,59	20,51	20,58	20,62	20,45	20,52	20,53	20,54	20,43	20,55	20,48	20,46	20,49	20,43	20,46	20,50	20,52	20,51	20,48	20,56	20,60	20,54	20,47	20,55	20,57	20,57	20,50	20,38	20,49	20,46	20,50	20,52	20,46	20,45	20,59	20,58	20,58	20,58	20,48	20,48	20,58	20,65	20,55	20,47	20,48	20,49	20,52	20,57	20,61	20,51	20,56	20,55	20,52	20,54	20,63	20,60	20,53	20,58	20,60	20,55	20,49	20,53	20,56	20,48	20,58	20,60	20,66	20,74	20,65	20,56	20,56	20,52	20,57	20,61	20,55	20,46	20,52	20,58	20,53	20,55	20,50	20,56	20,54	20,54	20,56	20,57	20,61	20,53	20,61	20,69	20,66	20,67	20,64	20,56	20,53	20,66	20,64	20,65	20,63	20,62	20,64	20,58	20,63	20,64	20,53	20,60	20,65	20,66	20,60	20,60	20,64	20,66	20,69	20,66	20,68	20,64	20,64	20,60	20,64	20,67	20,63	20,63	20,70	20,66	20,65	20,67	20,66	20,60	20,63	20,66	20,68	20,69	20,65	20,73	20,74	20,75	20,65	20,67	20,75	20,76	20,72	20,65	20,65	20,61	20,66	20,67	20,63	20,72	20,67	20,66	20,69	20,69	20,65	20,68	20,71	20,67	20,64	20,72	20,65	20,68	20,77	20,73	20,71	20,62	20,68	20,71	20,63	20,62	20,68	20,70	20,66	20,69	20,76	20,80	20,76	20,67	20,78	20,73	20,71	20,75	20,76	20,73	20,64	20,66	20,60	20,68	20,62	20,67	20,77	20,76	20,75	20,71	20,70	20,77	20,74	20,63	20,69	20,70	20,69	20,70	20,72	20,68	20,74	20,68	20,69	20,72	20,73	20,71	20,66	20,73	20,70	20,72	20,69	20,67	20,65	20,67	20,69	20,68	20,66	20,68	20,69	20,66	20,63	20,69	20,75	20,67	20,65	20,76	20,71	20,71	20,72	20,67	20,75	20,74	20,65	20,59	20,74	20,72	20,64	20,70	20,71	20,65	20,64	20,63	20,74	20,69	20,70	20,69	20,73	20,68	20,64	20,66	20,60	20,68	20,65	20,54	20,59	20,70	20,68	20,72	20,70	20,59	20,70	20,73	20,69	20,63	20,65	20,63	20,68	20,65	20,66	20,63	20,64	20,63	20,61	20,60	20,62	20,74	20,69	20,64	20,69	20,61	20,62	20,64	20,62	20,65	20,58	20,62	20,64	20,62	20,62	20,60	20,62	20,70	20,71	20,66	20,57	20,54	20,60	20,61	20,59	20,59	20,61	20,63	20,56	20,62	20,60	20,53	20,53	20,62	20,55	20,58	20,64	20,56	20,53	20,62	20,55	20,58	20,54	20,56	20,72	20,65	20,56	20,57	20,54	20,53	20,57	20,62	20,56	20,55	20,51	20,56	20,62	20,55	20,53	20,56	20,57	20,65	20,68	20,59	20,50	20,44	20,51	20,52	20,63	20,54	20,55	20,58	20,53	20,54	20,56	20,54	20,66	20,57	20,53	20,62	20,66	20,59	20,57	20,54	20,52	20,55	20,58	20,54	20,51	20,41	20,43	20,40	20,46	20,50	20,43	20,50	20,47	20,50	20,52	20,48	20,54	20,51	20,53	20,55	20,58	20,53	20,51	20,54	20,51	20,56	20,53	20,53	20,48	20,48	20,50	20,48	20,41	20,53	20,51	20,52	20,50	20,51	20,58	20,56	20,57	20,55	20,54	20,52	20,52	20,48	20,49	20,49	20,51	20,51	20,53	20,48	20,56	20,56	20,40	20,36	20,44	20,47	20,52	20,49	20,50	20,47	20,51	20,43	20,33	20,37	20,47	20,50	20,46	20,53	20,50	20,41	20,48	20,54	20,52	20,50	20,54	20,57	20,52	20,44	20,50	20,49	20,48	20,52	20,49	20,51	20,51	20,45	20,46	20,50	20,43	20,49	20,55	20,42	20,51	20,52	20,44	20,48	20,47	20,56	20,51	20,39	20,52	20,52	20,51	20,50	20,51	20,52	20,45	20,53	20,60	20,57	20,57	20,48	20,47	20,48	20,48	20,50	20,49	20,46	20,48	20,35	20,37	20,49	20,46	20,45	20,48	20,44	20,35	20,37	20,38	20,39	20,38	20,46	20,42	20,44	20,46	20,47	20,38	20,35	20,37	20,41	20,48	20,39	20,49	20,44	20,38	20,46	20,38	20,38	20,51	20,45	20,37	20,33	20,38	20,38	20,36	20,44	20,47	20,54	
20,46	20,39	20,36	20,45	20,44	20,35	20,45	20,45	20,36	20,41	20,33	20,34	20,36	20,37	20,41	20,42	20,43	20,35	20,30	20,33	20,43	20,42	20,50	20,41	20,48	20,49	20,55	20,58	20,48	20,40	20,30	20,39	20,45	20,35	20,43	20,55	20,52	20,44	20,33	20,33	20,42	20,42	20,45	20,41	20,46	20,52	20,42	20,46	20,47	20,45	20,51	20,49	20,53	20,52	20,48	20,49	20,44	20,47	20,48	20,44	20,41	20,47	20,44	20,42	20,43	20,46	20,45	20,38	20,38	20,50	20,49	20,52	20,45	20,46	20,49	20,45	20,47	20,45	20,45	20,46	20,41	20,51	20,48	20,44	20,48	20,43	20,42	20,43	20,42	20,45	20,49	20,45	20,46	20,45	20,55	20,42	20,34	20,43	20,50	20,46	20,45	20,49	20,51	20,50	20,48	20,50	20,51	20,64	20,51	20,42	20,44	20,54	20,51	20,52	20,51	20,49	20,43	20,41	20,51	20,44	20,49	20,59	20,52	20,61	20,52	20,51	20,59	20,60	20,57	20,54	20,52	20,41	20,41	20,45	20,49	20,44	20,57	20,56	20,54	20,49	20,58	20,52	20,40	20,51	20,56	20,59	20,54	20,47	20,60	20,54	20,47	20,57	20,55	20,52	20,54	20,60	20,51	20,58	20,58	20,47	20,52	20,61	20,57	20,52	20,57	20,54	20,54	20,57	20,56	20,51	20,53	20,66	20,57	20,58	20,57	20,53	20,46	20,54	20,54	20,46	20,50	20,59	20,53	20,49	20,56	20,57	20,59	20,69	20,61	20,50	20,50	20,54	20,48	20,62	20,64	20,54	20,48	20,50	20,60	20,57	20,52	20,57	20,51	20,57	20,61	20,51	20,57	20,60	20,63	20,62	20,64	20,72	20,65	20,59	20,58	20,63	20,68	20,67	20,60	20,62	20,69	20,55	20,56	20,59	20,56	20,59	20,63	20,70	20,67	20,67	20,61	20,56	20,65	20,68	20,68	20,67	20,65	20,62	20,67	20,69	20,71	20,63	20,65	20,60	20,63	20,67	20,62	20,49	20,51	20,63	20,65	20,62	20,65	20,72	20,75	20,74	20,66	20,65	20,67	20,65	20,71	20,70	20,67	20,63	20,60	20,64	20,68	20,63	20,65	20,67	20,65	20,61	20,61	20,66	20,72	20,68	20,64	20,69	20,66	20,62	20,68	20,75	20,69	20,61	20,68	20,78	20,68	20,63	20,67	20,65	20,63	20,68	20,70	20,76	20,73	20,69	20,66	20,65	20,68	20,67	20,60	20,68	20,67	20,69	20,67	20,64	20,60	20,66	20,74	20,73	20,81	20,72	20,67	20,70	20,68	20,67	20,71	20,76	20,70	20,60	20,73	20,76	20,71	20,68	20,71	20,69	20,70	20,72	20,69	20,71	20,66	20,72	20,73	20,70	20,72	20,76	20,76	20,77	20,67	20,65	20,73	20,73	20,65	20,57	20,63	20,66	20,65	20,71	20,71	20,69	20,67	20,64	20,66	20,73	20,66	20,66	20,71	20,61	20,55	20,62	20,70	20,72	20,64	20,59	20,69	20,76	20,68	20,77	20,77	20,69	20,67	20,73	20,64	20,63	20,69	20,65	20,64	20,67	20,67	20,69	20,65	20,65	20,71	20,72	20,70	20,68	20,58	20,64	20,70	20,67	20,68	20,62	20,59	20,62	20,65	20,67	20,64	20,64	20,68	20,62	20,66	20,68	20,63	20,65	20,57	20,58	20,66	20,63	20,67	20,63	20,64	20,61	20,64	20,64	20,58	20,59	20,55	20,60	20,57	20,54	20,62	20,64	20,56	20,60	20,58	20,62	20,59	20,52	20,55	20,56	20,61	20,56	20,66	20,62	20,62	20,67	20,58	20,60	20,55	20,52	20,63	20,62	20,57	20,57	20,52	20,49	20,56	20,55	20,54	20,53	20,52	20,50	20,60	20,55	20,53	20,54	20,60	20,61	20,67	20,62	20,53	20,45	20,50	20,52	20,55	20,51	20,48	20,48	20,49	20,61	20,58	20,52	20,54	20,54	20,48	20,57	20,65	20,58	20,55	20,58	20,48	20,54	20,61	20,56	20,53	20,37	20,50	20,48	20,50	20,58	20,54	20,47	20,39	20,46	20,52	20,48	20,52	20,50	20,43	20,53	20,54	20,52	20,46	20,51	20,54	20,53	20,57	20,61	20,58	20,49	20,48	20,47	20,47	20,48	20,41	20,51	20,57	20,46	20,51	20,53	20,56	20,57	20,60	20,48	20,49	20,47	20,45	20,44	20,48	20,49	20,55	20,53	20,47	20,52	20,50	20,44	20,41	20,49	20,53	20,59	20,57	20,50	20,47	20,41	20,36	20,40	20,47	20,52	20,43	20,41	20,53	20,48	20,44	20,53	20,54	20,50	20,47	20,53	20,45	20,46	20,47	20,45	20,47	20,53	20,48	20,51	20,51	20,49	20,46	20,47	20,51	20,48	20,48	20,45	20,48	20,53	20,44	20,45	20,46	20,43	20,43	20,38	20,41	20,44	20,41	20,44	20,51	20,55	20,47	20,48	20,55	20,51	20,47	20,49	20,43	20,42	20,45	20,52	20,54	20,51	20,52	20,44	20,37	20,43	20,41	20,36	20,40	20,38	20,34	20,32	20,46	20,45	20,41	20,42	20,43	20,39	20,40	20,46	20,43	20,37	20,44	20,39	20,43	20,39	20,44	20,43	20,50	20,58	20,44	20,24	20,32	20,38	20,35	20,32	20,40	20,35	20,36	20,39	20,42	20,45	
20,44	20,41	20,36	20,46	20,45	20,33	20,45	20,44	20,37	20,43	20,40	20,37	20,37	20,42	20,47	20,46	20,43	20,37	20,34	20,45	20,54	20,46	20,56	20,61	20,49	20,54	20,48	20,43	20,45	20,42	20,38	20,40	20,38	20,32	20,37	20,46	20,48	20,41	20,38	20,40	20,44	20,44	20,37	20,39	20,47	20,47	20,43	20,41	20,52	20,55	20,57	20,53	20,53	20,53	20,45	20,53	20,45	20,42	20,37	20,41	20,37	20,46	20,49	20,44	20,46	20,48	20,37	20,35	20,41	20,52	20,43	20,52	20,50	20,48	20,47	20,44	20,43	20,49	20,46	20,49	20,44	20,43	20,48	20,47	20,46	20,53	20,52	20,51	20,45	20,42	20,55	20,50	20,49	20,44	20,47	20,45	20,44	20,47	20,51	20,49	20,48	20,53	20,53	20,51	20,54	20,47	20,55	20,61	20,53	20,49	20,50	20,52	20,58	20,57	20,44	20,42	20,49	20,43	20,46	20,49	20,51	20,55	20,53	20,58	20,61	20,62	20,57	20,59	20,61	20,55	20,52	20,46	20,41	20,50	20,57	20,49	20,54	20,52	20,44	20,47	20,55	20,52	20,49	20,50	20,56	20,63	20,56	20,54	20,54	20,50	20,51	20,54	20,61	20,52	20,60	20,62	20,57	20,56	20,56	20,52	20,47	20,55	20,61	20,52	20,51	20,57	20,52	20,58	20,58	20,55	20,53	20,62	20,55	20,52	20,57	20,56	20,54	20,61	20,56	20,54	20,56	20,56	20,48	20,47	20,55	20,45	20,51	20,60	20,54	20,55	20,53	20,53	20,52	20,64	20,64	20,53	20,64	20,54	20,53	20,56	20,55	20,55	20,55	20,62	20,66	20,60	20,57	20,60	20,64	20,59	20,52	20,67	20,70	20,63	20,56	20,61	20,65	20,63	20,64	20,64	20,62	20,56	20,54	20,66	20,57	20,59	20,64	20,70	20,68	20,58	20,56	20,59	20,60	20,58	20,60	20,65	20,66	20,60	20,65	20,70	20,75	20,71	20,64	20,60	20,61	20,69	20,64	20,60	20,59	20,59	20,68	20,66	20,68	20,69	20,66	20,67	20,67	20,69	20,70	20,70	20,62	20,60	20,70	20,67	20,65	20,65	20,79	20,75	20,65	20,70	20,77	20,64	20,58	20,63	20,70	20,66	20,65	20,74	20,75	20,65	20,69	20,74	20,69	20,67	20,69	20,78	20,71	20,67	20,72	20,70	20,65	20,66	20,66	20,73	20,69	20,71	20,68	20,69	20,72	20,72	20,60	20,68	20,70	20,71	20,79	20,75	20,67	20,62	20,72	20,73	20,70	20,75	20,69	20,76	20,76	20,73	20,73	20,77	20,72	20,64	20,66	20,72	20,70	20,66	20,68	20,77	20,74	20,65	20,62	20,66	20,74	20,74	20,70	20,72	20,71	20,80	20,77	20,78	20,74	20,66	20,70	20,70	20,64	20,65	20,68	20,70	20,74	20,77	20,69	20,66	20,68	20,63	20,64	20,65	20,66	20,66	20,75	20,67	20,64	20,68	20,72	20,73	20,72	20,61	20,69	20,73	20,66	20,74	20,73	20,68	20,66	20,79	20,75	20,67	20,71	20,70	20,68	20,64	20,65	20,63	20,65	20,68	20,76	20,74	20,75	20,72	20,64	20,61	20,66	20,71	20,66	20,65	20,65	20,60	20,62	20,68	20,68	20,67	20,66	20,59	20,63	20,66	20,63	20,63	20,57	20,58	20,68	20,58	20,62	20,67	20,61	20,63	20,67	20,61	20,62	20,57	20,57	20,63	20,63	20,57	20,56	20,58	20,62	20,57	20,61	20,68	20,63	20,55	20,61	20,56	20,59	20,61	20,57	20,52	20,60	20,61	20,67	20,65	20,53	20,46	20,62	20,63	20,55	20,62	20,60	20,63	20,63	20,60	20,55	20,56	20,62	20,60	20,55	20,58	20,58	20,56	20,55	20,60	20,64	20,64	20,61	20,59	20,57	20,65	20,61	20,55	20,54	20,52	20,51	20,56	20,52	20,49	20,48	20,55	20,52	20,57	20,63	20,58	20,61	20,64	20,57	20,59	20,65	20,60	20,51	20,41	20,47	20,50	20,56	20,61	20,67	20,55	20,47	20,50	20,53	20,51	20,47	20,54	20,45	20,47	20,51	20,48	20,48	20,57	20,59	20,56	20,55	20,61	20,60	20,48	20,50	20,55	20,43	20,46	20,43	20,41	20,48	20,39	20,44	20,53	20,54	20,63	20,60	20,53	20,45	20,45	20,44	20,42	20,43	20,48	20,46	20,48	20,51	20,56	20,51	20,54	20,47	20,52	20,55	20,64	20,56	20,55	20,50	20,42	20,49	20,54	20,49	20,49	20,46	20,44	20,41	20,46	20,50	20,45	20,52	20,57	20,48	20,51	20,44	20,39	20,44	20,49	20,52	20,46	20,47	20,52	20,52	20,54	20,54	20,48	20,53	20,49	20,47	20,51	20,57	20,49	20,49	20,41	20,38	20,40	20,41	20,41	20,44	20,44	20,44	20,33	20,39	20,49	20,55	20,49	20,49	20,49	20,47	20,53	20,42	20,42	20,46	20,51	20,44	20,48	20,53	20,47	20,44	20,42	20,45	20,47	20,42	20,37	20,35	20,29	20,44	20,49	20,45	20,47	20,48	20,45	20,27	20,34	20,43	20,43	20,48	20,46	20,42	20,40	20,49	20,47	20,49	20,52	20,42	20,32	20,28	20,41	20,49	20,34	20,36	20,38	20,40	20,52	20,42	20,34	
20,46	20,42	20,46	20,43	20,37	20,33	20,34	20,37	20,39	20,41	20,42	20,42	20,44	20,42	20,54	20,48	20,36	20,37	20,41	20,52	20,52	20,41	20,51	20,54	20,49	20,45	20,41	20,38	20,31	20,32	20,36	20,50	20,41	20,42	20,49	20,44	20,41	20,37	20,39	20,34	20,46	20,47	20,40	20,41	20,48	20,43	20,35	20,45	20,52	20,53	20,50	20,45	20,45	20,52	20,54	20,49	20,42	20,38	20,37	20,46	20,48	20,50	20,47	20,46	20,46	20,40	20,35	20,35	20,37	20,56	20,53	20,53	20,49	20,47	20,39	20,42	20,48	20,46	20,55	20,55	20,45	20,36	20,48	20,47	20,43	20,49	20,50	20,48	20,41	20,41	20,49	20,60	20,55	20,54	20,47	20,47	20,55	20,50	20,56	20,53	20,56	20,58	20,51	20,45	20,50	20,52	20,65	20,60	20,50	20,50	20,44	20,47	20,49	20,47	20,40	20,45	20,47	20,42	20,45	20,44	20,52	20,52	20,46	20,50	20,55	20,57	20,54	20,59	20,55	20,56	20,54	20,48	20,47	20,53	20,54	20,62	20,53	20,48	20,42	20,50	20,54	20,47	20,49	20,53	20,55	20,57	20,57	20,44	20,41	20,44	20,47	20,58	20,59	20,51	20,50	20,55	20,48	20,49	20,60	20,57	20,44	20,51	20,54	20,52	20,49	20,53	20,52	20,54	20,55	20,52	20,54	20,58	20,50	20,47	20,55	20,60	20,47	20,62	20,63	20,48	20,53	20,56	20,49	20,48	20,51	20,50	20,53	20,62	20,57	20,59	20,53	20,51	20,48	20,52	20,59	20,57	20,55	20,62	20,57	20,52	20,51	20,57	20,59	20,60	20,61	20,59	20,62	20,58	20,60	20,62	20,59	20,59	20,68	20,59	20,56	20,58	20,57	20,64	20,69	20,65	20,64	20,55	20,54	20,66	20,65	20,65	20,71	20,74	20,69	20,56	20,55	20,61	20,54	20,61	20,64	20,68	20,67	20,68	20,63	20,66	20,73	20,75	20,66	20,67	20,67	20,63	20,61	20,56	20,63	20,66	20,72	20,66	20,73	20,70	20,57	20,70	20,71	20,74	20,74	20,73	20,65	20,57	20,65	20,72	20,69	20,69	20,67	20,62	20,59	20,62	20,68	20,69	20,65	20,71	20,68	20,67	20,65	20,76	20,81	20,72	20,68	20,72	20,70	20,71	20,75	20,78	20,72	20,73	20,79	20,72	20,69	20,67	20,66	20,77	20,76	20,71	20,73	20,78	20,80	20,70	20,65	20,67	20,70	20,66	20,69	20,71	20,71	20,71	20,77	20,77	20,73	20,74	20,73	20,76	20,79	20,73	20,68	20,71	20,72	20,72	20,63	20,65	20,71	20,63	20,68	20,75	20,83	20,71	20,62	20,64	20,76	20,78	20,78	20,68	20,65	20,69	20,75	20,77	20,75	20,66	20,67	20,65	20,62	20,63	20,61	20,69	20,75	20,77	20,70	20,70	20,67	20,74	20,71	20,67	20,69	20,60	20,69	20,70	20,73	20,70	20,72	20,70	20,75	20,69	20,64	20,72	20,66	20,55	20,69	20,72	20,74	20,80	20,76	20,73	20,68	20,67	20,61	20,60	20,71	20,64	20,64	20,72	20,72	20,71	20,72	20,68	20,69	20,65	20,69	20,75	20,75	20,69	20,67	20,63	20,56	20,63	20,63	20,59	20,74	20,70	20,66	20,62	20,59	20,66	20,60	20,59	20,61	20,61	20,64	20,65	20,63	20,56	20,59	20,61	20,64	20,59	20,55	20,62	20,62	20,60	20,56	20,57	20,54	20,64	20,63	20,61	20,65	20,63	20,62	20,53	20,49	20,58	20,60	20,58	20,62	20,61	20,65	20,61	20,58	20,54	20,59	20,55	20,56	20,60	20,62	20,62	20,64	20,64	20,64	20,51	20,56	20,59	20,56	20,52	20,55	20,58	20,55	20,62	20,65	20,61	20,60	20,66	20,63	20,63	20,59	20,54	20,57	20,52	20,48	20,51	20,57	20,61	20,56	20,54	20,53	20,56	20,68	20,59	20,58	20,58	20,59	20,62	20,62	20,51	20,50	20,54	20,53	20,50	20,62	20,66	20,54	20,57	20,56	20,55	20,47	20,44	20,48	20,44	20,46	20,52	20,60	20,46	20,45	20,61	20,59	20,46	20,50	20,55	20,55	20,50	20,54	20,51	20,45	20,49	20,55	20,44	20,41	20,36	20,46	20,44	20,46	20,56	20,57	20,53	20,51	20,47	20,46	20,45	20,51	20,47	20,48	20,47	20,52	20,57	20,46	20,50	20,48	20,59	20,60	20,56	20,53	20,52	20,50	20,46	20,43	20,55	20,49	20,51	20,47	20,45	20,45	20,39	20,45	20,47	20,43	20,52	20,50	20,40	20,43	20,40	20,38	20,52	20,57	20,54	20,42	20,51	20,55	20,53	20,40	20,44	20,46	20,50	20,49	20,51	20,48	20,46	20,44	20,41	20,40	20,45	20,46	20,36	20,39	20,48	20,52	20,48	20,42	20,44	20,46	20,50	20,53	20,55	20,45	20,47	20,42	20,41	20,52	20,50	20,46	20,48	20,50	20,39	20,47	20,49	20,46	20,44	20,50	20,51	20,46	20,40	20,54	20,49	20,44	20,49	20,58	20,56	20,47	20,39	20,40	20,45	20,47	20,47	20,46	20,51	20,50	20,54	20,60	20,45	20,39	20,33	20,31	20,29	20,46	20,42	20,41	20,39	20,40	20,46	20,43	20,36	
20,44	20,43	20,46	20,46	20,41	20,40	20,43	20,42	20,41	20,43	20,34	20,37	20,47	20,40	20,52	20,53	20,42	20,42	20,49	20,46	20,47	20,44	20,45	20,39	20,50	20,52	20,44	20,47	20,48	20,39	20,34	20,45	20,46	20,41	20,43	20,42	20,41	20,40	20,38	20,37	20,39	20,45	20,39	20,38	20,45	20,45	20,43	20,44	20,49	20,50	20,48	20,43	20,42	20,54	20,61	20,64	20,41	20,42	20,41	20,50	20,53	20,47	20,38	20,39	20,39	20,43	20,40	20,38	20,39	20,49	20,48	20,52	20,55	20,54	20,51	20,48	20,53	20,56	20,56	20,55	20,56	20,45	20,46	20,47	20,39	20,45	20,48	20,47	20,46	20,40	20,44	20,48	20,52	20,50	20,57	20,52	20,47	20,47	20,57	20,56	20,48	20,51	20,44	20,45	20,46	20,46	20,54	20,57	20,50	20,50	20,43	20,39	20,50	20,47	20,47	20,46	20,43	20,38	20,45	20,45	20,42	20,54	20,59	20,53	20,52	20,48	20,49	20,52	20,59	20,60	20,55	20,54	20,42	20,46	20,56	20,55	20,53	20,57	20,54	20,52	20,56	20,43	20,42	20,50	20,51	20,52	20,53	20,48	20,46	20,48	20,50	20,49	20,55	20,43	20,42	20,52	20,51	20,45	20,55	20,55	20,47	20,50	20,43	20,51	20,54	20,49	20,54	20,58	20,59	20,55	20,54	20,56	20,53	20,53	20,52	20,54	20,50	20,56	20,57	20,57	20,54	20,53	20,51	20,49	20,52	20,56	20,55	20,63	20,54	20,64	20,57	20,44	20,49	20,51	20,51	20,58	20,59	20,56	20,54	20,57	20,55	20,60	20,57	20,59	20,59	20,57	20,64	20,63	20,63	20,60	20,66	20,67	20,65	20,60	20,59	20,60	20,53	20,57	20,59	20,60	20,66	20,59	20,56	20,60	20,61	20,66	20,65	20,75	20,73	20,64	20,59	20,57	20,58	20,57	20,69	20,64	20,66	20,71	20,65	20,64	20,71	20,70	20,64	20,63	20,72	20,71	20,64	20,59	20,72	20,67	20,78	20,73	20,72	20,70	20,55	20,72	20,75	20,77	20,75	20,69	20,65	20,70	20,71	20,72	20,72	20,71	20,65	20,65	20,65	20,61	20,62	20,65	20,69	20,70	20,71	20,72	20,65	20,72	20,82	20,68	20,64	20,70	20,70	20,73	20,72	20,70	20,74	20,75	20,83	20,70	20,69	20,72	20,71	20,81	20,80	20,69	20,76	20,74	20,76	20,73	20,69	20,73	20,71	20,73	20,66	20,69	20,71	20,70	20,78	20,78	20,74	20,73	20,70	20,73	20,70	20,69	20,75	20,68	20,72	20,76	20,71	20,70	20,71	20,67	20,66	20,60	20,73	20,71	20,66	20,73	20,70	20,72	20,75	20,75	20,64	20,62	20,68	20,79	20,80	20,72	20,72	20,67	20,68	20,74	20,65	20,66	20,68	20,67	20,64	20,70	20,73	20,71	20,73	20,57	20,66	20,63	20,73	20,70	20,82	20,72	20,66	20,78	20,76	20,68	20,63	20,64	20,73	20,63	20,68	20,72	20,65	20,73	20,68	20,66	20,66	20,69	20,70	20,69	20,65	20,71	20,67	20,72	20,75	20,68	20,64	20,70	20,68	20,58	20,75	20,79	20,80	20,76	20,70	20,67	20,62	20,67	20,72	20,66	20,67	20,71	20,63	20,57	20,62	20,69	20,61	20,58	20,58	20,60	20,71	20,75	20,68	20,61	20,64	20,61	20,62	20,62	20,58	20,64	20,66	20,61	20,68	20,64	20,56	20,59	20,65	20,59	20,57	20,60	20,60	20,50	20,56	20,58	20,55	20,56	20,59	20,60	20,65	20,63	20,69	20,67	20,69	20,63	20,59	20,59	20,64	20,62	20,59	20,58	20,60	20,56	20,63	20,61	20,57	20,54	20,54	20,56	20,50	20,53	20,58	20,60	20,60	20,53	20,59	20,63	20,55	20,57	20,57	20,55	20,51	20,56	20,56	20,53	20,60	20,56	20,50	20,48	20,61	20,58	20,55	20,53	20,52	20,55	20,55	20,47	20,55	20,64	20,59	20,59	20,57	20,57	20,54	20,49	20,53	20,49	20,46	20,48	20,43	20,44	20,51	20,52	20,53	20,48	20,42	20,53	20,52	20,45	20,48	20,51	20,58	20,54	20,53	20,49	20,49	20,50	20,52	20,52	20,46	20,42	20,53	20,46	20,51	20,58	20,52	20,53	20,56	20,51	20,51	20,47	20,53	20,49	20,46	20,49	20,53	20,61	20,51	20,48	20,50	20,55	20,60	20,54	20,57	20,63	20,58	20,47	20,44	20,51	20,48	20,50	20,51	20,45	20,43	20,50	20,53	20,48	20,46	20,55	20,58	20,45	20,37	20,44	20,43	20,50	20,57	20,46	20,46	20,51	20,54	20,55	20,43	20,44	20,41	20,46	20,50	20,42	20,44	20,55	20,51	20,45	20,45	20,50	20,53	20,49	20,47	20,55	20,54	20,46	20,49	20,40	20,44	20,55	20,55	20,48	20,46	20,41	20,42	20,46	20,46	20,47	20,46	20,51	20,52	20,42	20,44	20,56	20,52	20,39	20,45	20,52	20,49	20,45	20,57	20,59	20,51	20,44	20,48	20,48	20,50	20,48	20,47	20,46	20,44	20,50	20,54	20,53	20,59	20,58	20,56	20,55	20,45	20,41	20,30	20,31	20,41	20,45	20,49	20,45	20,42	20,39	20,43	20,48	
20,48	20,40	20,33	20,44	20,51	20,51	20,48	20,54	20,47	20,51	20,46	20,50	20,48	20,51	20,49	20,53	20,43	20,43	20,51	20,50	20,44	20,50	20,54	20,44	20,48	20,51	20,44	20,47	20,48	20,49	20,45	20,44	20,39	20,47	20,43	20,43	20,38	20,40	20,43	20,46	20,50	20,47	20,43	20,44	20,47	20,44	20,38	20,44	20,41	20,48	20,46	20,40	20,36	20,42	20,51	20,57	20,45	20,44	20,43	20,45	20,49	20,51	20,39	20,37	20,38	20,46	20,52	20,34	20,46	20,53	20,51	20,58	20,48	20,53	20,48	20,55	20,51	20,50	20,46	20,44	20,56	20,52	20,45	20,46	20,47	20,38	20,49	20,58	20,54	20,46	20,51	20,47	20,53	20,51	20,55	20,56	20,41	20,41	20,55	20,64	20,53	20,42	20,41	20,47	20,50	20,40	20,39	20,53	20,55	20,50	20,52	20,41	20,48	20,58	20,57	20,45	20,40	20,45	20,54	20,48	20,46	20,52	20,60	20,54	20,57	20,57	20,54	20,54	20,55	20,59	20,53	20,53	20,48	20,50	20,52	20,55	20,54	20,61	20,56	20,55	20,59	20,58	20,46	20,46	20,50	20,46	20,47	20,43	20,51	20,55	20,43	20,51	20,56	20,49	20,46	20,55	20,58	20,58	20,69	20,58	20,49	20,53	20,51	20,56	20,57	20,55	20,55	20,60	20,64	20,57	20,56	20,50	20,45	20,53	20,56	20,56	20,50	20,54	20,58	20,50	20,55	20,56	20,50	20,53	20,55	20,56	20,58	20,65	20,61	20,62	20,57	20,50	20,55	20,58	20,51	20,64	20,70	20,59	20,55	20,53	20,59	20,59	20,58	20,63	20,60	20,63	20,62	20,61	20,68	20,61	20,58	20,62	20,68	20,59	20,65	20,54	20,54	20,58	20,58	20,68	20,64	20,58	20,53	20,56	20,61	20,68	20,61	20,71	20,75	20,66	20,62	20,63	20,61	20,64	20,67	20,64	20,64	20,68	20,66	20,71	20,75	20,66	20,64	20,62	20,66	20,81	20,72	20,57	20,69	20,72	20,68	20,69	20,73	20,70	20,68	20,76	20,74	20,76	20,73	20,69	20,68	20,73	20,75	20,62	20,71	20,66	20,63	20,70	20,71	20,68	20,69	20,67	20,69	20,73	20,63	20,74	20,74	20,72	20,75	20,70	20,68	20,72	20,76	20,82	20,74	20,66	20,77	20,71	20,78	20,69	20,65	20,75	20,66	20,73	20,74	20,67	20,69	20,72	20,74	20,79	20,74	20,71	20,70	20,72	20,74	20,82	20,73	20,74	20,71	20,72	20,68	20,69	20,77	20,78	20,70	20,72	20,81	20,74	20,72	20,71	20,71	20,79	20,75	20,71	20,70	20,65	20,69	20,72	20,73	20,72	20,81	20,78	20,78	20,69	20,69	20,62	20,64	20,75	20,79	20,74	20,72	20,71	20,72	20,74	20,76	20,76	20,69	20,70	20,76	20,71	20,72	20,71	20,69	20,61	20,62	20,69	20,70	20,75	20,78	20,77	20,63	20,77	20,77	20,66	20,63	20,64	20,73	20,75	20,70	20,69	20,65	20,64	20,67	20,74	20,69	20,70	20,69	20,74	20,72	20,66	20,66	20,66	20,70	20,69	20,67	20,70	20,63	20,56	20,66	20,79	20,77	20,74	20,69	20,68	20,75	20,73	20,74	20,73	20,73	20,71	20,67	20,63	20,64	20,68	20,63	20,59	20,63	20,58	20,68	20,69	20,68	20,66	20,70	20,60	20,59	20,61	20,59	20,60	20,63	20,62	20,50	20,54	20,58	20,64	20,60	20,64	20,64	20,58	20,60	20,60	20,59	20,53	20,55	20,60	20,59	20,65	20,57	20,58	20,63	20,62	20,66	20,59	20,59	20,61	20,58	20,54	20,55	20,54	20,54	20,59	20,57	20,61	20,58	20,57	20,59	20,56	20,49	20,54	20,65	20,57	20,54	20,62	20,57	20,52	20,51	20,50	20,55	20,57	20,58	20,57	20,51	20,48	20,58	20,56	20,53	20,48	20,52	20,54	20,65	20,59	20,58	20,61	20,56	20,45	20,50	20,65	20,58	20,55	20,56	20,53	20,55	20,51	20,54	20,53	20,50	20,52	20,50	20,48	20,49	20,56	20,53	20,50	20,46	20,51	20,50	20,58	20,62	20,58	20,55	20,55	20,56	20,53	20,46	20,47	20,55	20,52	20,53	20,45	20,56	20,55	20,52	20,61	20,50	20,50	20,55	20,51	20,47	20,50	20,51	20,45	20,45	20,45	20,49	20,53	20,54	20,47	20,50	20,56	20,58	20,51	20,52	20,55	20,63	20,56	20,48	20,54	20,54	20,46	20,52	20,45	20,42	20,50	20,47	20,46	20,44	20,56	20,55	20,47	20,41	20,46	20,52	20,47	20,55	20,47	20,49	20,56	20,52	20,55	20,53	20,44	20,40	20,51	20,59	20,63	20,61	20,58	20,57	20,48	20,47	20,52	20,52	20,47	20,58	20,57	20,50	20,41	20,42	20,40	20,35	20,51	20,52	20,49	20,53	20,52	20,45	20,48	20,44	20,35	20,35	20,48	20,51	20,45	20,43	20,56	20,57	20,42	20,45	20,45	20,40	20,36	20,48	20,48	20,40	20,37	20,41	20,42	20,43	20,40	20,39	20,33	20,42	20,51	20,49	20,39	20,50	20,49	20,44	20,49	20,50	20,39	20,35	20,31	20,43	20,51	20,58	20,46	20,46	20,41	20,49	20,49	
20,47	20,45	20,36	20,45	20,51	20,42	20,42	20,43	20,44	20,49	20,44	20,47	20,47	20,53	20,44	20,40	20,34	20,40	20,43	20,47	20,49	20,46	20,49	20,46	20,44	20,48	20,40	20,53	20,54	20,46	20,50	20,49	20,41	20,39	20,44	20,46	20,35	20,41	20,40	20,41	20,47	20,59	20,53	20,43	20,54	20,47	20,33	20,37	20,43	20,46	20,43	20,48	20,44	20,42	20,49	20,51	20,47	20,51	20,42	20,38	20,45	20,52	20,44	20,43	20,45	20,55	20,59	20,46	20,41	20,54	20,53	20,54	20,45	20,41	20,56	20,53	20,52	20,45	20,45	20,43	20,50	20,49	20,53	20,49	20,46	20,48	20,54	20,59	20,58	20,49	20,53	20,45	20,47	20,55	20,51	20,52	20,38	20,40	20,51	20,51	20,47	20,44	20,41	20,48	20,50	20,41	20,39	20,46	20,53	20,47	20,56	20,50	20,42	20,52	20,58	20,48	20,45	20,44	20,54	20,49	20,45	20,58	20,69	20,59	20,52	20,57	20,57	20,54	20,50	20,43	20,48	20,45	20,49	20,49	20,55	20,49	20,55	20,50	20,49	20,52	20,65	20,62	20,58	20,50	20,47	20,44	20,47	20,53	20,47	20,56	20,47	20,50	20,57	20,56	20,53	20,53	20,57	20,55	20,69	20,69	20,50	20,50	20,51	20,54	20,57	20,53	20,53	20,62	20,55	20,55	20,56	20,51	20,51	20,52	20,58	20,62	20,57	20,57	20,60	20,51	20,54	20,58	20,51	20,50	20,57	20,64	20,59	20,66	20,61	20,56	20,53	20,53	20,52	20,60	20,55	20,55	20,65	20,60	20,49	20,51	20,57	20,60	20,60	20,66	20,60	20,58	20,65	20,61	20,67	20,62	20,57	20,68	20,67	20,68	20,63	20,60	20,58	20,58	20,59	20,68	20,70	20,64	20,58	20,55	20,65	20,66	20,61	20,64	20,65	20,69	20,67	20,67	20,63	20,64	20,64	20,62	20,63	20,60	20,61	20,72	20,81	20,63	20,66	20,74	20,65	20,68	20,75	20,70	20,58	20,62	20,57	20,58	20,74	20,80	20,76	20,79	20,79	20,74	20,73	20,66	20,67	20,70	20,70	20,61	20,62	20,68	20,66	20,65	20,64	20,63	20,69	20,64	20,69	20,79	20,77	20,79	20,85	20,74	20,66	20,68	20,72	20,76	20,75	20,81	20,75	20,67	20,76	20,77	20,76	20,73	20,71	20,79	20,72	20,69	20,75	20,73	20,70	20,72	20,75	20,81	20,76	20,67	20,73	20,76	20,71	20,80	20,70	20,72	20,68	20,67	20,63	20,72	20,78	20,81	20,75	20,78	20,77	20,71	20,72	20,67	20,75	20,78	20,76	20,72	20,74	20,69	20,68	20,73	20,68	20,68	20,81	20,80	20,64	20,61	20,67	20,77	20,67	20,69	20,70	20,74	20,76	20,75	20,73	20,75	20,75	20,74	20,72	20,71	20,73	20,73	20,64	20,71	20,65	20,63	20,67	20,73	20,73	20,76	20,79	20,80	20,81	20,78	20,74	20,68	20,68	20,68	20,69	20,71	20,71	20,71	20,72	20,72	20,75	20,80	20,77	20,72	20,68	20,70	20,71	20,68	20,77	20,73	20,69	20,67	20,68	20,71	20,67	20,63	20,66	20,76	20,69	20,80	20,71	20,66	20,75	20,77	20,80	20,78	20,69	20,67	20,67	20,69	20,71	20,67	20,65	20,64	20,68	20,75	20,69	20,72	20,70	20,71	20,71	20,68	20,63	20,66	20,60	20,58	20,55	20,59	20,55	20,51	20,56	20,59	20,59	20,63	20,62	20,57	20,56	20,59	20,57	20,56	20,60	20,61	20,65	20,72	20,62	20,64	20,63	20,56	20,65	20,64	20,60	20,67	20,57	20,58	20,55	20,59	20,56	20,61	20,60	20,58	20,61	20,60	20,61	20,52	20,51	20,58	20,56	20,59	20,48	20,61	20,59	20,56	20,60	20,45	20,48	20,54	20,51	20,52	20,54	20,49	20,56	20,49	20,52	20,51	20,56	20,49	20,58	20,60	20,57	20,59	20,54	20,52	20,46	20,48	20,57	20,45	20,51	20,57	20,56	20,48	20,53	20,52	20,50	20,48	20,45	20,46	20,42	20,49	20,56	20,57	20,49	20,52	20,57	20,60	20,59	20,61	20,55	20,49	20,51	20,51	20,48	20,49	20,59	20,52	20,51	20,44	20,46	20,48	20,56	20,60	20,54	20,52	20,56	20,53	20,42	20,50	20,57	20,45	20,51	20,47	20,41	20,42	20,44	20,47	20,53	20,54	20,52	20,44	20,42	20,47	20,53	20,49	20,57	20,52	20,48	20,52	20,51	20,46	20,51	20,50	20,50	20,51	20,52	20,54	20,60	20,50	20,52	20,49	20,50	20,48	20,58	20,47	20,42	20,50	20,56	20,57	20,46	20,46	20,49	20,51	20,52	20,62	20,62	20,63	20,54	20,47	20,47	20,55	20,50	20,45	20,52	20,49	20,51	20,48	20,48	20,47	20,41	20,47	20,41	20,43	20,49	20,56	20,56	20,57	20,39	20,33	20,37	20,48	20,56	20,45	20,47	20,54	20,47	20,48	20,50	20,45	20,39	20,33	20,45	20,41	20,37	20,38	20,45	20,47	20,52	20,42	20,39	20,34	20,42	20,47	20,46	20,30	20,38	20,43	20,44	20,38	20,40	20,38	20,35	20,38	20,35	20,50	20,55	20,41	20,46	20,41	20,39	20,43	
20,41	20,39	20,41	20,48	20,48	20,28	20,34	20,47	20,49	20,54	20,44	20,42	20,38	20,51	20,43	20,40	20,36	20,45	20,46	20,41	20,49	20,35	20,36	20,41	20,50	20,49	20,42	20,52	20,47	20,41	20,46	20,52	20,51	20,35	20,44	20,56	20,55	20,49	20,46	20,41	20,43	20,59	20,50	20,40	20,48	20,48	20,33	20,32	20,42	20,45	20,45	20,48	20,49	20,52	20,55	20,58	20,49	20,57	20,48	20,29	20,38	20,53	20,49	20,46	20,50	20,53	20,56	20,50	20,35	20,42	20,51	20,57	20,52	20,50	20,58	20,63	20,50	20,44	20,56	20,53	20,41	20,47	20,47	20,45	20,43	20,51	20,57	20,55	20,57	20,50	20,42	20,47	20,45	20,55	20,51	20,48	20,46	20,41	20,48	20,51	20,39	20,39	20,55	20,51	20,44	20,47	20,47	20,50	20,48	20,47	20,50	20,44	20,45	20,42	20,48	20,55	20,46	20,38	20,47	20,45	20,48	20,56	20,65	20,59	20,51	20,55	20,60	20,53	20,44	20,51	20,57	20,51	20,43	20,52	20,52	20,55	20,45	20,45	20,50	20,57	20,56	20,52	20,55	20,48	20,54	20,57	20,50	20,55	20,58	20,49	20,49	20,55	20,57	20,55	20,57	20,52	20,57	20,59	20,56	20,58	20,49	20,47	20,50	20,48	20,50	20,48	20,50	20,56	20,50	20,50	20,59	20,60	20,51	20,54	20,61	20,54	20,49	20,56	20,55	20,48	20,48	20,53	20,55	20,51	20,58	20,63	20,65	20,70	20,54	20,53	20,50	20,47	20,45	20,53	20,60	20,55	20,58	20,49	20,45	20,55	20,57	20,61	20,66	20,66	20,54	20,55	20,55	20,57	20,61	20,61	20,59	20,65	20,70	20,72	20,63	20,60	20,65	20,64	20,56	20,60	20,66	20,60	20,61	20,62	20,66	20,65	20,63	20,72	20,71	20,74	20,74	20,67	20,57	20,65	20,71	20,67	20,63	20,54	20,54	20,64	20,76	20,74	20,69	20,71	20,69	20,68	20,72	20,69	20,62	20,58	20,64	20,67	20,76	20,81	20,74	20,69	20,76	20,74	20,73	20,72	20,69	20,69	20,71	20,65	20,63	20,68	20,73	20,70	20,65	20,66	20,65	20,59	20,61	20,73	20,70	20,79	20,78	20,77	20,72	20,74	20,66	20,74	20,75	20,69	20,72	20,78	20,78	20,75	20,78	20,75	20,76	20,82	20,72	20,74	20,77	20,79	20,73	20,78	20,74	20,67	20,64	20,68	20,79	20,76	20,70	20,71	20,68	20,61	20,68	20,72	20,76	20,73	20,67	20,73	20,74	20,77	20,82	20,72	20,69	20,68	20,70	20,77	20,74	20,66	20,75	20,76	20,72	20,71	20,69	20,70	20,74	20,77	20,71	20,67	20,78	20,77	20,72	20,69	20,68	20,75	20,81	20,75	20,76	20,75	20,73	20,73	20,72	20,66	20,72	20,75	20,76	20,74	20,70	20,62	20,72	20,64	20,69	20,72	20,65	20,71	20,81	20,84	20,82	20,75	20,71	20,79	20,71	20,68	20,70	20,68	20,74	20,80	20,79	20,75	20,73	20,76	20,74	20,70	20,73	20,71	20,78	20,73	20,69	20,67	20,68	20,72	20,70	20,65	20,66	20,74	20,76	20,74	20,74	20,68	20,68	20,69	20,76	20,73	20,67	20,66	20,73	20,63	20,71	20,66	20,70	20,71	20,67	20,67	20,70	20,68	20,68	20,70	20,67	20,63	20,65	20,60	20,54	20,59	20,60	20,64	20,62	20,63	20,59	20,61	20,61	20,70	20,66	20,59	20,55	20,49	20,57	20,64	20,69	20,58	20,62	20,72	20,62	20,59	20,57	20,55	20,62	20,69	20,66	20,67	20,57	20,55	20,55	20,59	20,57	20,55	20,65	20,64	20,59	20,55	20,60	20,55	20,51	20,58	20,55	20,54	20,64	20,64	20,61	20,56	20,60	20,55	20,50	20,58	20,53	20,56	20,63	20,51	20,54	20,50	20,50	20,59	20,58	20,49	20,49	20,59	20,61	20,58	20,47	20,51	20,49	20,41	20,62	20,46	20,42	20,57	20,53	20,42	20,52	20,57	20,50	20,41	20,52	20,46	20,45	20,54	20,53	20,51	20,53	20,53	20,58	20,53	20,54	20,49	20,55	20,55	20,52	20,42	20,42	20,53	20,53	20,52	20,48	20,49	20,49	20,47	20,50	20,52	20,54	20,49	20,51	20,52	20,49	20,53	20,56	20,56	20,50	20,46	20,47	20,44	20,41	20,50	20,52	20,55	20,46	20,42	20,41	20,43	20,48	20,42	20,48	20,49	20,44	20,46	20,49	20,45	20,51	20,44	20,52	20,54	20,55	20,50	20,56	20,58	20,54	20,51	20,45	20,48	20,57	20,50	20,47	20,44	20,50	20,56	20,48	20,44	20,42	20,49	20,52	20,45	20,55	20,57	20,54	20,50	20,51	20,53	20,49	20,49	20,47	20,29	20,45	20,50	20,49	20,48	20,40	20,49	20,46	20,41	20,33	20,38	20,51	20,53	20,49	20,38	20,43	20,47	20,52	20,39	20,48	20,50	20,50	20,53	20,55	20,50	20,49	20,39	20,36	20,44	20,43	20,46	20,45	20,44	20,43	20,48	20,45	20,43	20,47	20,47	20,44	20,41	20,36	20,33	20,48	20,44	20,32	20,35	20,38	20,46	20,39	20,34	20,51	20,42	20,44	20,49	20,43	20,44	
20,52	20,46	20,39	20,47	20,48	20,36	20,36	20,51	20,51	20,55	20,39	20,35	20,37	20,43	20,42	20,34	20,41	20,41	20,54	20,49	20,46	20,41	20,36	20,35	20,48	20,48	20,42	20,51	20,54	20,38	20,49	20,46	20,41	20,34	20,35	20,41	20,44	20,50	20,46	20,43	20,48	20,51	20,45	20,43	20,40	20,44	20,38	20,39	20,43	20,40	20,44	20,48	20,44	20,51	20,55	20,55	20,55	20,48	20,46	20,46	20,43	20,41	20,41	20,42	20,40	20,42	20,44	20,46	20,47	20,40	20,36	20,56	20,55	20,45	20,50	20,57	20,50	20,38	20,47	20,56	20,44	20,41	20,45	20,35	20,40	20,46	20,45	20,44	20,49	20,46	20,43	20,44	20,50	20,57	20,53	20,53	20,54	20,52	20,49	20,55	20,46	20,40	20,52	20,53	20,46	20,49	20,51	20,51	20,51	20,48	20,47	20,48	20,49	20,50	20,42	20,43	20,40	20,36	20,45	20,45	20,45	20,52	20,52	20,50	20,50	20,52	20,58	20,61	20,51	20,48	20,59	20,50	20,48	20,50	20,48	20,47	20,53	20,52	20,47	20,53	20,53	20,43	20,48	20,52	20,54	20,64	20,54	20,53	20,56	20,46	20,52	20,52	20,56	20,55	20,56	20,56	20,54	20,55	20,55	20,53	20,44	20,46	20,46	20,47	20,48	20,46	20,55	20,59	20,46	20,48	20,52	20,56	20,50	20,54	20,58	20,53	20,55	20,54	20,55	20,53	20,57	20,54	20,62	20,52	20,52	20,54	20,60	20,66	20,57	20,55	20,53	20,51	20,51	20,46	20,60	20,63	20,57	20,53	20,54	20,60	20,65	20,62	20,59	20,64	20,55	20,56	20,51	20,52	20,58	20,55	20,60	20,59	20,69	20,71	20,61	20,57	20,69	20,66	20,69	20,60	20,59	20,56	20,59	20,68	20,67	20,69	20,66	20,78	20,78	20,66	20,66	20,68	20,57	20,62	20,76	20,74	20,64	20,67	20,60	20,67	20,70	20,63	20,64	20,72	20,64	20,69	20,72	20,63	20,71	20,69	20,65	20,75	20,78	20,80	20,77	20,63	20,64	20,70	20,75	20,73	20,74	20,67	20,69	20,66	20,73	20,77	20,74	20,73	20,64	20,62	20,73	20,65	20,64	20,65	20,66	20,75	20,75	20,76	20,70	20,70	20,68	20,68	20,71	20,69	20,70	20,78	20,75	20,69	20,80	20,79	20,73	20,80	20,79	20,73	20,73	20,73	20,68	20,66	20,72	20,71	20,63	20,71	20,80	20,70	20,77	20,78	20,72	20,66	20,67	20,77	20,83	20,81	20,65	20,68	20,79	20,77	20,81	20,76	20,71	20,70	20,71	20,76	20,78	20,74	20,77	20,81	20,77	20,79	20,69	20,73	20,71	20,67	20,75	20,75	20,76	20,76	20,73	20,73	20,72	20,71	20,79	20,82	20,81	20,77	20,73	20,71	20,72	20,72	20,69	20,71	20,76	20,79	20,76	20,68	20,72	20,68	20,67	20,69	20,69	20,66	20,82	20,81	20,79	20,74	20,76	20,80	20,77	20,71	20,76	20,73	20,71	20,72	20,74	20,72	20,70	20,76	20,71	20,67	20,72	20,75	20,81	20,74	20,65	20,68	20,70	20,74	20,77	20,68	20,64	20,74	20,75	20,71	20,66	20,68	20,73	20,75	20,78	20,72	20,66	20,67	20,79	20,68	20,65	20,69	20,68	20,70	20,75	20,70	20,64	20,62	20,59	20,67	20,69	20,63	20,67	20,68	20,59	20,66	20,70	20,62	20,59	20,56	20,60	20,63	20,64	20,68	20,67	20,63	20,60	20,57	20,58	20,65	20,59	20,59	20,61	20,66	20,59	20,51	20,55	20,58	20,56	20,63	20,61	20,58	20,56	20,54	20,56	20,59	20,51	20,51	20,63	20,63	20,60	20,56	20,59	20,61	20,59	20,64	20,61	20,56	20,56	20,60	20,53	20,63	20,66	20,59	20,53	20,58	20,53	20,58	20,56	20,55	20,55	20,55	20,49	20,55	20,49	20,47	20,51	20,60	20,66	20,60	20,52	20,47	20,48	20,46	20,52	20,48	20,48	20,60	20,51	20,45	20,51	20,58	20,52	20,45	20,50	20,49	20,42	20,51	20,61	20,49	20,46	20,50	20,52	20,52	20,50	20,54	20,52	20,53	20,55	20,51	20,41	20,49	20,58	20,52	20,51	20,46	20,48	20,55	20,55	20,51	20,49	20,50	20,44	20,48	20,49	20,51	20,55	20,53	20,58	20,44	20,50	20,51	20,38	20,47	20,46	20,49	20,54	20,50	20,43	20,52	20,42	20,43	20,44	20,46	20,53	20,46	20,46	20,45	20,40	20,37	20,51	20,53	20,56	20,52	20,38	20,49	20,56	20,47	20,41	20,42	20,56	20,53	20,53	20,56	20,53	20,53	20,53	20,49	20,44	20,48	20,58	20,46	20,47	20,48	20,45	20,48	20,45	20,49	20,49	20,49	20,50	20,44	20,41	20,42	20,45	20,44	20,38	20,52	20,45	20,44	20,40	20,38	20,44	20,51	20,43	20,42	20,45	20,45	20,53	20,47	20,43	20,49	20,48	20,49	20,55	20,48	20,53	20,36	20,38	20,48	20,55	20,51	20,49	20,40	20,44	20,35	20,34	20,39	20,48	20,46	20,43	20,39	20,52	20,41	20,47	20,53	20,46	20,33	20,41	20,46	20,41	20,32	20,49	20,43	20,42	20,52	20,52	20,54	
20,51	20,51	20,47	20,45	20,46	20,33	20,41	20,52	20,46	20,51	20,43	20,36	20,42	20,50	20,48	20,37	20,34	20,45	20,56	20,61	20,51	20,43	20,43	20,36	20,44	20,44	20,38	20,43	20,60	20,47	20,39	20,42	20,32	20,37	20,39	20,37	20,42	20,37	20,34	20,33	20,40	20,42	20,28	20,39	20,48	20,50	20,51	20,42	20,46	20,43	20,47	20,49	20,45	20,50	20,51	20,44	20,43	20,48	20,56	20,58	20,51	20,46	20,35	20,48	20,42	20,39	20,46	20,40	20,39	20,46	20,43	20,55	20,49	20,41	20,42	20,53	20,46	20,50	20,48	20,48	20,49	20,52	20,54	20,45	20,37	20,56	20,57	20,51	20,53	20,48	20,47	20,53	20,59	20,54	20,48	20,56	20,53	20,54	20,57	20,56	20,57	20,51	20,51	20,48	20,56	20,48	20,46	20,44	20,47	20,45	20,43	20,45	20,50	20,45	20,51	20,43	20,42	20,47	20,45	20,42	20,43	20,55	20,54	20,52	20,45	20,51	20,52	20,52	20,49	20,43	20,45	20,39	20,48	20,50	20,45	20,41	20,48	20,58	20,46	20,48	20,50	20,47	20,47	20,45	20,54	20,59	20,52	20,45	20,51	20,52	20,45	20,55	20,47	20,48	20,56	20,62	20,54	20,50	20,44	20,50	20,49	20,46	20,47	20,49	20,55	20,54	20,54	20,55	20,57	20,54	20,49	20,52	20,43	20,46	20,54	20,51	20,57	20,58	20,58	20,59	20,53	20,56	20,60	20,55	20,48	20,56	20,57	20,57	20,59	20,54	20,59	20,54	20,60	20,60	20,59	20,62	20,67	20,57	20,55	20,59	20,63	20,62	20,55	20,59	20,63	20,60	20,63	20,65	20,70	20,60	20,59	20,62	20,65	20,65	20,61	20,56	20,62	20,67	20,70	20,67	20,56	20,61	20,58	20,59	20,66	20,76	20,74	20,76	20,77	20,61	20,57	20,64	20,62	20,69	20,75	20,68	20,70	20,70	20,70	20,73	20,74	20,70	20,64	20,62	20,62	20,70	20,76	20,66	20,73	20,80	20,68	20,61	20,72	20,76	20,77	20,70	20,71	20,80	20,83	20,69	20,66	20,66	20,69	20,71	20,64	20,69	20,73	20,81	20,71	20,65	20,66	20,74	20,71	20,73	20,67	20,81	20,78	20,83	20,75	20,66	20,66	20,66	20,67	20,66	20,73	20,74	20,73	20,68	20,80	20,79	20,73	20,77	20,79	20,75	20,72	20,71	20,74	20,66	20,68	20,65	20,66	20,71	20,74	20,69	20,74	20,76	20,73	20,73	20,70	20,73	20,84	20,83	20,80	20,82	20,84	20,76	20,80	20,81	20,77	20,72	20,82	20,81	20,75	20,77	20,82	20,85	20,78	20,76	20,71	20,71	20,73	20,70	20,73	20,73	20,70	20,66	20,68	20,72	20,75	20,76	20,71	20,76	20,78	20,76	20,70	20,70	20,74	20,76	20,75	20,75	20,72	20,71	20,77	20,71	20,67	20,68	20,71	20,74	20,78	20,70	20,72	20,78	20,76	20,74	20,73	20,78	20,79	20,73	20,72	20,72	20,68	20,71	20,73	20,74	20,72	20,72	20,72	20,71	20,75	20,76	20,73	20,71	20,66	20,70	20,70	20,68	20,72	20,68	20,66	20,75	20,72	20,73	20,68	20,66	20,72	20,72	20,74	20,74	20,68	20,70	20,76	20,73	20,62	20,72	20,66	20,68	20,74	20,73	20,68	20,69	20,57	20,65	20,68	20,64	20,66	20,70	20,69	20,66	20,65	20,66	20,58	20,61	20,58	20,64	20,69	20,64	20,61	20,57	20,61	20,66	20,61	20,61	20,59	20,62	20,65	20,60	20,53	20,52	20,54	20,61	20,63	20,65	20,64	20,56	20,58	20,57	20,59	20,52	20,52	20,54	20,58	20,59	20,63	20,62	20,59	20,56	20,55	20,58	20,63	20,62	20,54	20,52	20,54	20,60	20,69	20,67	20,58	20,58	20,54	20,54	20,59	20,58	20,54	20,54	20,55	20,58	20,49	20,37	20,50	20,58	20,57	20,57	20,55	20,53	20,54	20,55	20,58	20,54	20,53	20,59	20,44	20,42	20,47	20,52	20,48	20,50	20,51	20,47	20,45	20,52	20,61	20,53	20,49	20,51	20,55	20,59	20,50	20,49	20,52	20,54	20,53	20,55	20,46	20,49	20,52	20,57	20,58	20,46	20,42	20,47	20,54	20,51	20,46	20,48	20,54	20,55	20,48	20,46	20,49	20,47	20,57	20,46	20,47	20,53	20,39	20,40	20,43	20,53	20,52	20,50	20,56	20,59	20,52	20,49	20,50	20,53	20,55	20,47	20,45	20,47	20,40	20,40	20,54	20,51	20,55	20,53	20,49	20,52	20,58	20,51	20,51	20,46	20,54	20,51	20,47	20,55	20,51	20,52	20,52	20,54	20,50	20,47	20,50	20,54	20,48	20,48	20,43	20,45	20,47	20,46	20,50	20,52	20,44	20,47	20,52	20,47	20,46	20,46	20,46	20,52	20,45	20,41	20,52	20,55	20,52	20,53	20,47	20,38	20,40	20,38	20,49	20,52	20,45	20,47	20,43	20,45	20,61	20,55	20,42	20,43	20,44	20,47	20,50	20,59	20,51	20,47	20,42	20,46	20,32	20,33	20,47	20,45	20,41	20,46	20,53	20,36	20,39	20,46	20,47	20,49	20,43	20,49	20,38	20,29	20,44	20,47	20,43	20,48	20,45	20,40	
20,47	20,50	20,43	20,44	20,44	20,39	20,44	20,48	20,43	20,48	20,42	20,40	20,45	20,42	20,45	20,43	20,38	20,48	20,54	20,53	20,46	20,46	20,46	20,33	20,29	20,45	20,39	20,40	20,46	20,51	20,46	20,47	20,37	20,33	20,44	20,45	20,53	20,40	20,41	20,36	20,35	20,48	20,39	20,35	20,47	20,53	20,54	20,47	20,49	20,43	20,47	20,54	20,52	20,49	20,46	20,38	20,36	20,40	20,49	20,52	20,48	20,50	20,41	20,41	20,44	20,42	20,40	20,37	20,33	20,39	20,43	20,54	20,52	20,44	20,42	20,52	20,45	20,45	20,49	20,45	20,48	20,49	20,46	20,47	20,42	20,47	20,57	20,50	20,46	20,45	20,50	20,51	20,55	20,51	20,42	20,48	20,53	20,50	20,52	20,58	20,57	20,45	20,55	20,48	20,47	20,48	20,54	20,50	20,47	20,49	20,51	20,56	20,55	20,52	20,52	20,44	20,44	20,52	20,49	20,50	20,49	20,51	20,51	20,53	20,42	20,48	20,58	20,48	20,45	20,47	20,46	20,41	20,50	20,50	20,50	20,52	20,44	20,44	20,49	20,49	20,55	20,42	20,43	20,52	20,54	20,59	20,50	20,46	20,45	20,49	20,50	20,60	20,58	20,50	20,53	20,54	20,52	20,50	20,44	20,49	20,58	20,51	20,54	20,58	20,51	20,55	20,53	20,53	20,59	20,65	20,57	20,50	20,51	20,54	20,54	20,54	20,49	20,52	20,54	20,59	20,54	20,55	20,54	20,51	20,51	20,59	20,63	20,66	20,60	20,53	20,57	20,51	20,52	20,57	20,60	20,58	20,60	20,47	20,53	20,65	20,62	20,54	20,52	20,55	20,56	20,58	20,68	20,64	20,65	20,63	20,61	20,62	20,67	20,63	20,65	20,59	20,61	20,66	20,69	20,70	20,69	20,66	20,69	20,58	20,61	20,72	20,72	20,75	20,76	20,62	20,57	20,63	20,71	20,62	20,67	20,68	20,65	20,72	20,68	20,74	20,77	20,75	20,70	20,71	20,54	20,71	20,79	20,67	20,62	20,69	20,74	20,69	20,73	20,74	20,71	20,74	20,70	20,77	20,79	20,68	20,77	20,69	20,69	20,73	20,69	20,68	20,70	20,78	20,83	20,69	20,72	20,67	20,71	20,80	20,75	20,76	20,85	20,82	20,79	20,77	20,66	20,71	20,69	20,69	20,80	20,71	20,71	20,68	20,71	20,74	20,67	20,80	20,80	20,86	20,78	20,79	20,78	20,77	20,72	20,74	20,75	20,79	20,76	20,72	20,75	20,75	20,70	20,73	20,77	20,75	20,85	20,78	20,75	20,77	20,89	20,78	20,75	20,82	20,79	20,77	20,72	20,76	20,79	20,75	20,75	20,74	20,77	20,75	20,74	20,75	20,73	20,70	20,72	20,75	20,77	20,70	20,68	20,70	20,77	20,79	20,73	20,72	20,75	20,80	20,74	20,76	20,75	20,79	20,82	20,81	20,74	20,72	20,76	20,77	20,79	20,72	20,72	20,76	20,79	20,76	20,73	20,75	20,83	20,79	20,79	20,80	20,75	20,70	20,70	20,66	20,69	20,74	20,78	20,84	20,79	20,74	20,72	20,74	20,83	20,73	20,68	20,75	20,75	20,77	20,73	20,62	20,63	20,73	20,75	20,78	20,79	20,71	20,72	20,64	20,71	20,72	20,66	20,74	20,72	20,75	20,76	20,76	20,63	20,63	20,67	20,67	20,67	20,64	20,67	20,72	20,67	20,63	20,71	20,65	20,60	20,68	20,67	20,67	20,73	20,71	20,64	20,66	20,59	20,61	20,60	20,59	20,61	20,59	20,58	20,61	20,64	20,54	20,57	20,61	20,64	20,68	20,59	20,58	20,59	20,61	20,73	20,64	20,59	20,58	20,59	20,58	20,61	20,59	20,55	20,48	20,55	20,59	20,61	20,66	20,57	20,51	20,51	20,53	20,55	20,59	20,61	20,47	20,44	20,54	20,55	20,56	20,59	20,63	20,55	20,53	20,58	20,57	20,60	20,46	20,52	20,61	20,55	20,45	20,50	20,52	20,47	20,57	20,59	20,58	20,61	20,51	20,48	20,55	20,54	20,54	20,51	20,48	20,51	20,55	20,51	20,47	20,41	20,48	20,43	20,55	20,59	20,49	20,47	20,51	20,50	20,54	20,52	20,49	20,49	20,59	20,56	20,59	20,47	20,46	20,43	20,45	20,53	20,53	20,50	20,54	20,54	20,55	20,53	20,53	20,54	20,53	20,49	20,48	20,53	20,47	20,53	20,49	20,47	20,53	20,39	20,48	20,51	20,56	20,55	20,48	20,65	20,65	20,50	20,48	20,53	20,53	20,58	20,54	20,49	20,54	20,48	20,47	20,54	20,47	20,45	20,54	20,53	20,52	20,54	20,52	20,50	20,57	20,50	20,49	20,42	20,50	20,50	20,47	20,52	20,52	20,48	20,54	20,51	20,53	20,52	20,44	20,46	20,42	20,46	20,41	20,42	20,45	20,48	20,38	20,41	20,39	20,52	20,49	20,49	20,49	20,44	20,43	20,53	20,54	20,53	20,55	20,52	20,43	20,34	20,43	20,55	20,45	20,49	20,53	20,41	20,38	20,49	20,57	20,43	20,38	20,48	20,49	20,50	20,43	20,51	20,48	20,39	20,44	20,46	20,45	20,40	20,35	20,40	20,51	20,64	20,40	20,35	20,52	20,51	20,44	20,44	20,50	20,39	20,31	20,45	20,44	20,44	20,42	20,40	20,34	
20,38	20,44	20,44	20,47	20,50	20,45	20,41	20,47	20,42	20,37	20,27	20,35	20,37	20,40	20,41	20,43	20,37	20,35	20,45	20,54	20,40	20,37	20,45	20,41	20,45	20,46	20,51	20,51	20,57	20,53	20,46	20,47	20,40	20,32	20,37	20,41	20,43	20,38	20,48	20,46	20,37	20,41	20,48	20,45	20,44	20,49	20,39	20,46	20,50	20,41	20,44	20,52	20,45	20,38	20,46	20,41	20,42	20,43	20,34	20,40	20,47	20,51	20,44	20,38	20,44	20,48	20,46	20,34	20,37	20,41	20,40	20,49	20,49	20,44	20,52	20,46	20,45	20,44	20,43	20,43	20,38	20,44	20,46	20,46	20,45	20,49	20,44	20,46	20,45	20,45	20,41	20,43	20,49	20,44	20,48	20,44	20,46	20,41	20,47	20,54	20,51	20,45	20,59	20,63	20,45	20,47	20,46	20,54	20,57	20,47	20,55	20,57	20,55	20,56	20,58	20,44	20,43	20,52	20,52	20,46	20,49	20,44	20,46	20,50	20,46	20,45	20,54	20,51	20,44	20,47	20,53	20,47	20,48	20,54	20,52	20,59	20,60	20,49	20,45	20,50	20,52	20,50	20,43	20,52	20,52	20,55	20,52	20,44	20,47	20,45	20,45	20,53	20,54	20,52	20,49	20,48	20,50	20,54	20,52	20,47	20,46	20,50	20,52	20,50	20,50	20,45	20,59	20,55	20,58	20,58	20,60	20,54	20,46	20,50	20,51	20,55	20,46	20,47	20,43	20,50	20,58	20,54	20,59	20,54	20,55	20,59	20,63	20,61	20,61	20,53	20,55	20,53	20,55	20,59	20,64	20,61	20,61	20,45	20,50	20,66	20,67	20,56	20,55	20,53	20,50	20,58	20,65	20,56	20,57	20,55	20,60	20,69	20,67	20,61	20,59	20,59	20,67	20,71	20,63	20,65	20,63	20,69	20,73	20,63	20,63	20,68	20,69	20,72	20,73	20,68	20,63	20,68	20,72	20,64	20,67	20,68	20,62	20,68	20,67	20,65	20,74	20,72	20,70	20,76	20,67	20,66	20,75	20,66	20,64	20,64	20,73	20,74	20,74	20,72	20,70	20,80	20,77	20,71	20,78	20,74	20,75	20,69	20,74	20,73	20,72	20,71	20,71	20,82	20,78	20,66	20,80	20,75	20,75	20,80	20,69	20,74	20,77	20,86	20,79	20,78	20,76	20,75	20,72	20,72	20,82	20,80	20,73	20,71	20,70	20,70	20,70	20,77	20,81	20,83	20,85	20,72	20,74	20,81	20,81	20,84	20,82	20,75	20,78	20,77	20,76	20,73	20,66	20,73	20,78	20,75	20,76	20,82	20,69	20,74	20,81	20,77	20,73	20,81	20,73	20,65	20,68	20,70	20,75	20,75	20,67	20,71	20,74	20,79	20,75	20,75	20,74	20,71	20,68	20,73	20,71	20,70	20,67	20,73	20,74	20,75	20,72	20,73	20,72	20,73	20,74	20,70	20,72	20,75	20,78	20,75	20,78	20,73	20,74	20,74	20,81	20,78	20,79	20,74	20,76	20,79	20,82	20,78	20,77	20,73	20,73	20,76	20,76	20,65	20,73	20,72	20,65	20,77	20,78	20,79	20,75	20,71	20,66	20,72	20,81	20,80	20,77	20,71	20,81	20,76	20,70	20,67	20,66	20,72	20,81	20,79	20,78	20,76	20,74	20,72	20,76	20,72	20,66	20,76	20,81	20,75	20,79	20,75	20,75	20,64	20,60	20,67	20,70	20,62	20,61	20,67	20,76	20,67	20,62	20,64	20,66	20,68	20,70	20,69	20,73	20,70	20,60	20,66	20,66	20,62	20,58	20,61	20,60	20,62	20,64	20,61	20,66	20,59	20,53	20,49	20,63	20,76	20,63	20,58	20,54	20,58	20,67	20,56	20,54	20,66	20,67	20,63	20,67	20,62	20,58	20,46	20,53	20,58	20,62	20,63	20,62	20,55	20,54	20,53	20,50	20,51	20,60	20,55	20,57	20,58	20,56	20,51	20,51	20,56	20,53	20,45	20,52	20,52	20,53	20,48	20,49	20,60	20,65	20,55	20,55	20,57	20,51	20,50	20,54	20,62	20,52	20,50	20,50	20,43	20,52	20,52	20,59	20,51	20,43	20,47	20,46	20,51	20,40	20,45	20,48	20,49	20,53	20,42	20,44	20,50	20,45	20,47	20,49	20,48	20,48	20,49	20,58	20,52	20,51	20,50	20,42	20,36	20,48	20,51	20,47	20,52	20,55	20,58	20,48	20,55	20,51	20,42	20,57	20,55	20,51	20,50	20,54	20,47	20,46	20,54	20,49	20,45	20,52	20,53	20,52	20,46	20,56	20,55	20,51	20,41	20,35	20,49	20,50	20,54	20,48	20,50	20,44	20,46	20,51	20,48	20,43	20,51	20,49	20,42	20,44	20,48	20,46	20,44	20,48	20,43	20,41	20,51	20,56	20,44	20,39	20,44	20,47	20,48	20,59	20,52	20,50	20,47	20,45	20,45	20,49	20,42	20,42	20,47	20,48	20,41	20,45	20,44	20,50	20,48	20,41	20,44	20,46	20,49	20,48	20,53	20,54	20,51	20,44	20,44	20,41	20,44	20,53	20,42	20,43	20,50	20,42	20,36	20,44	20,41	20,36	20,32	20,48	20,52	20,49	20,43	20,48	20,45	20,35	20,37	20,45	20,51	20,44	20,32	20,42	20,47	20,55	20,44	20,45	20,54	20,49	20,46	20,42	20,43	20,38	20,46	20,52	20,47	20,42	20,42	20,44	20,46	
20,39	20,35	20,46	20,47	20,46	20,43	20,43	20,54	20,42	20,37	20,28	20,32	20,39	20,37	20,46	20,46	20,45	20,29	20,28	20,42	20,44	20,41	20,49	20,43	20,42	20,41	20,52	20,57	20,61	20,55	20,49	20,47	20,43	20,39	20,40	20,49	20,47	20,36	20,44	20,48	20,46	20,50	20,52	20,50	20,48	20,48	20,43	20,43	20,44	20,51	20,37	20,40	20,46	20,44	20,46	20,49	20,48	20,49	20,38	20,45	20,53	20,50	20,41	20,47	20,48	20,44	20,52	20,46	20,47	20,49	20,44	20,50	20,54	20,48	20,42	20,42	20,46	20,47	20,44	20,43	20,40	20,42	20,57	20,49	20,43	20,49	20,48	20,48	20,52	20,48	20,45	20,48	20,53	20,50	20,41	20,41	20,56	20,49	20,44	20,49	20,44	20,49	20,57	20,53	20,54	20,50	20,43	20,50	20,54	20,50	20,54	20,59	20,50	20,51	20,45	20,46	20,46	20,46	20,50	20,38	20,40	20,51	20,53	20,51	20,56	20,58	20,60	20,48	20,45	20,48	20,57	20,55	20,54	20,52	20,60	20,57	20,56	20,53	20,39	20,53	20,49	20,51	20,54	20,53	20,56	20,54	20,51	20,54	20,50	20,53	20,49	20,47	20,47	20,49	20,54	20,48	20,50	20,57	20,57	20,49	20,45	20,47	20,52	20,54	20,55	20,51	20,50	20,58	20,58	20,59	20,62	20,63	20,51	20,50	20,57	20,62	20,53	20,54	20,55	20,48	20,55	20,59	20,54	20,54	20,59	20,63	20,61	20,58	20,60	20,51	20,54	20,52	20,52	20,57	20,63	20,62	20,63	20,46	20,52	20,65	20,68	20,64	20,63	20,62	20,58	20,57	20,61	20,58	20,60	20,57	20,58	20,67	20,68	20,65	20,64	20,60	20,68	20,72	20,60	20,59	20,63	20,58	20,69	20,67	20,68	20,69	20,72	20,76	20,74	20,75	20,73	20,65	20,70	20,66	20,68	20,64	20,64	20,66	20,69	20,77	20,76	20,70	20,62	20,68	20,74	20,77	20,72	20,68	20,69	20,71	20,72	20,77	20,81	20,77	20,78	20,84	20,77	20,73	20,75	20,80	20,74	20,63	20,71	20,75	20,73	20,66	20,69	20,82	20,78	20,74	20,84	20,85	20,72	20,75	20,77	20,79	20,76	20,83	20,70	20,73	20,78	20,81	20,80	20,75	20,73	20,76	20,74	20,70	20,74	20,69	20,68	20,78	20,76	20,74	20,80	20,79	20,73	20,79	20,73	20,74	20,76	20,65	20,60	20,70	20,74	20,76	20,72	20,75	20,77	20,77	20,79	20,78	20,68	20,69	20,82	20,79	20,79	20,74	20,71	20,65	20,74	20,75	20,70	20,71	20,70	20,73	20,72	20,73	20,70	20,75	20,83	20,79	20,77	20,74	20,73	20,77	20,73	20,72	20,74	20,78	20,73	20,73	20,74	20,74	20,74	20,71	20,72	20,74	20,79	20,77	20,79	20,71	20,71	20,67	20,74	20,74	20,77	20,80	20,76	20,77	20,75	20,78	20,78	20,73	20,76	20,75	20,74	20,69	20,70	20,72	20,71	20,80	20,73	20,76	20,74	20,72	20,65	20,67	20,74	20,68	20,73	20,78	20,76	20,69	20,66	20,68	20,63	20,69	20,78	20,83	20,75	20,77	20,76	20,75	20,72	20,74	20,69	20,75	20,76	20,75	20,74	20,72	20,79	20,74	20,64	20,66	20,63	20,60	20,59	20,69	20,68	20,71	20,62	20,62	20,68	20,62	20,64	20,69	20,69	20,63	20,59	20,63	20,66	20,59	20,64	20,66	20,66	20,57	20,65	20,69	20,67	20,61	20,61	20,54	20,54	20,65	20,59	20,54	20,58	20,57	20,64	20,57	20,57	20,66	20,66	20,47	20,59	20,59	20,55	20,49	20,57	20,65	20,63	20,60	20,60	20,63	20,68	20,58	20,50	20,57	20,66	20,64	20,62	20,61	20,62	20,55	20,53	20,58	20,57	20,49	20,47	20,57	20,53	20,49	20,47	20,58	20,67	20,54	20,57	20,59	20,57	20,53	20,47	20,48	20,49	20,54	20,58	20,51	20,48	20,59	20,54	20,44	20,43	20,52	20,45	20,49	20,53	20,48	20,54	20,56	20,54	20,45	20,46	20,45	20,44	20,52	20,57	20,51	20,48	20,52	20,52	20,45	20,42	20,50	20,56	20,43	20,43	20,50	20,49	20,49	20,48	20,56	20,51	20,51	20,49	20,46	20,48	20,46	20,48	20,47	20,53	20,45	20,48	20,54	20,49	20,52	20,45	20,48	20,46	20,47	20,50	20,56	20,46	20,38	20,38	20,48	20,56	20,54	20,51	20,44	20,43	20,49	20,52	20,50	20,55	20,52	20,42	20,45	20,49	20,43	20,41	20,33	20,39	20,48	20,46	20,46	20,52	20,48	20,43	20,40	20,52	20,57	20,54	20,50	20,51	20,42	20,42	20,43	20,55	20,45	20,46	20,49	20,47	20,48	20,53	20,52	20,49	20,45	20,38	20,44	20,51	20,53	20,42	20,43	20,47	20,46	20,43	20,49	20,56	20,49	20,51	20,45	20,40	20,49	20,42	20,36	20,45	20,43	20,38	20,31	20,39	20,48	20,44	20,50	20,50	20,41	20,36	20,41	20,43	20,50	20,42	20,44	20,46	20,42	20,45	20,43	20,45	20,47	20,42	20,47	20,39	20,40	20,46	20,46	20,51	20,47	20,48	20,50	20,52	20,54	
20,39	20,44	20,49	20,48	20,44	20,39	20,44	20,56	20,45	20,38	20,38	20,39	20,43	20,33	20,26	20,39	20,43	20,41	20,31	20,35	20,43	20,42	20,47	20,54	20,44	20,36	20,43	20,49	20,51	20,50	20,49	20,47	20,38	20,42	20,47	20,53	20,50	20,41	20,49	20,43	20,50	20,51	20,50	20,54	20,41	20,45	20,52	20,46	20,50	20,53	20,41	20,42	20,46	20,48	20,50	20,51	20,41	20,39	20,49	20,45	20,42	20,48	20,42	20,47	20,50	20,45	20,46	20,51	20,44	20,48	20,43	20,47	20,48	20,51	20,53	20,44	20,46	20,46	20,48	20,48	20,43	20,32	20,49	20,52	20,44	20,54	20,55	20,40	20,48	20,51	20,48	20,50	20,53	20,57	20,49	20,50	20,52	20,54	20,50	20,49	20,47	20,51	20,52	20,52	20,49	20,55	20,56	20,57	20,52	20,47	20,53	20,59	20,49	20,51	20,50	20,51	20,41	20,42	20,55	20,45	20,37	20,52	20,52	20,50	20,54	20,55	20,56	20,50	20,51	20,47	20,50	20,53	20,50	20,52	20,53	20,58	20,56	20,52	20,45	20,48	20,44	20,45	20,50	20,58	20,55	20,57	20,58	20,62	20,57	20,48	20,46	20,51	20,50	20,47	20,55	20,48	20,49	20,59	20,56	20,50	20,48	20,53	20,56	20,54	20,52	20,53	20,51	20,46	20,50	20,57	20,58	20,60	20,53	20,53	20,60	20,57	20,59	20,51	20,49	20,50	20,52	20,62	20,59	20,51	20,59	20,59	20,59	20,59	20,62	20,54	20,58	20,59	20,55	20,58	20,60	20,61	20,61	20,56	20,53	20,61	20,63	20,60	20,55	20,60	20,65	20,62	20,59	20,57	20,63	20,61	20,58	20,67	20,64	20,61	20,59	20,61	20,67	20,77	20,71	20,66	20,64	20,58	20,59	20,70	20,66	20,65	20,68	20,71	20,75	20,77	20,64	20,69	20,67	20,66	20,75	20,72	20,72	20,70	20,63	20,72	20,80	20,71	20,64	20,67	20,71	20,76	20,73	20,71	20,74	20,74	20,78	20,72	20,77	20,75	20,73	20,78	20,72	20,70	20,77	20,80	20,78	20,65	20,73	20,79	20,74	20,73	20,70	20,84	20,79	20,70	20,77	20,81	20,72	20,75	20,75	20,78	20,80	20,82	20,65	20,64	20,74	20,77	20,75	20,75	20,74	20,75	20,71	20,71	20,75	20,70	20,68	20,71	20,73	20,77	20,76	20,72	20,76	20,77	20,75	20,74	20,75	20,70	20,66	20,70	20,73	20,70	20,70	20,75	20,75	20,74	20,74	20,75	20,76	20,69	20,73	20,80	20,77	20,76	20,72	20,71	20,78	20,81	20,72	20,74	20,83	20,70	20,64	20,73	20,69	20,74	20,76	20,83	20,81	20,79	20,76	20,77	20,74	20,78	20,78	20,78	20,80	20,79	20,70	20,74	20,74	20,74	20,78	20,86	20,79	20,79	20,81	20,80	20,68	20,69	20,78	20,68	20,69	20,76	20,76	20,73	20,74	20,79	20,81	20,76	20,80	20,83	20,81	20,75	20,78	20,73	20,67	20,75	20,73	20,76	20,77	20,72	20,68	20,74	20,69	20,69	20,72	20,79	20,73	20,72	20,68	20,67	20,74	20,78	20,78	20,82	20,78	20,78	20,79	20,74	20,73	20,71	20,76	20,77	20,67	20,71	20,73	20,64	20,74	20,75	20,71	20,70	20,65	20,61	20,62	20,66	20,58	20,62	20,66	20,69	20,70	20,65	20,70	20,68	20,64	20,68	20,65	20,66	20,65	20,66	20,60	20,64	20,70	20,69	20,59	20,67	20,69	20,58	20,53	20,54	20,60	20,60	20,59	20,58	20,59	20,62	20,60	20,60	20,62	20,67	20,58	20,46	20,48	20,55	20,54	20,59	20,61	20,62	20,64	20,59	20,58	20,61	20,67	20,61	20,55	20,57	20,62	20,58	20,62	20,59	20,56	20,51	20,50	20,54	20,56	20,57	20,49	20,55	20,59	20,59	20,53	20,57	20,63	20,53	20,58	20,56	20,58	20,57	20,50	20,43	20,46	20,46	20,58	20,51	20,46	20,57	20,52	20,40	20,48	20,56	20,59	20,52	20,46	20,46	20,51	20,56	20,56	20,50	20,48	20,52	20,51	20,51	20,53	20,51	20,47	20,52	20,46	20,41	20,38	20,49	20,54	20,50	20,46	20,43	20,47	20,46	20,44	20,46	20,50	20,44	20,44	20,42	20,45	20,43	20,41	20,50	20,54	20,41	20,39	20,46	20,48	20,50	20,46	20,43	20,46	20,44	20,53	20,61	20,49	20,43	20,47	20,55	20,57	20,50	20,53	20,50	20,54	20,51	20,51	20,49	20,50	20,49	20,39	20,51	20,47	20,43	20,42	20,41	20,42	20,49	20,46	20,51	20,48	20,46	20,37	20,43	20,50	20,53	20,46	20,49	20,56	20,54	20,51	20,53	20,50	20,50	20,49	20,49	20,48	20,48	20,50	20,40	20,43	20,41	20,40	20,50	20,44	20,46	20,40	20,42	20,41	20,43	20,44	20,46	20,48	20,46	20,53	20,53	20,46	20,49	20,38	20,37	20,50	20,49	20,47	20,40	20,38	20,50	20,49	20,44	20,47	20,36	20,34	20,37	20,46	20,46	20,47	20,47	20,46	20,45	20,55	20,50	20,36	20,35	20,31	20,31	20,36	20,36	20,39	20,42	20,48	20,34	20,39	20,47	20,57	20,52	
20,41	20,41	20,49	20,39	20,41	20,33	20,44	20,48	20,40	20,48	20,46	20,48	20,44	20,47	20,37	20,29	20,34	20,45	20,37	20,40	20,40	20,38	20,42	20,44	20,49	20,47	20,42	20,43	20,42	20,38	20,40	20,42	20,30	20,32	20,41	20,38	20,41	20,43	20,52	20,44	20,50	20,49	20,33	20,37	20,49	20,41	20,47	20,52	20,51	20,57	20,49	20,42	20,45	20,50	20,59	20,42	20,41	20,39	20,39	20,46	20,38	20,43	20,40	20,47	20,46	20,49	20,49	20,44	20,36	20,42	20,53	20,50	20,47	20,48	20,55	20,45	20,47	20,49	20,48	20,50	20,42	20,44	20,52	20,48	20,41	20,53	20,57	20,41	20,47	20,56	20,49	20,41	20,47	20,56	20,47	20,48	20,46	20,46	20,49	20,47	20,48	20,44	20,52	20,50	20,48	20,53	20,51	20,56	20,49	20,44	20,42	20,52	20,55	20,54	20,51	20,48	20,42	20,42	20,54	20,46	20,49	20,60	20,60	20,48	20,40	20,50	20,51	20,52	20,56	20,48	20,43	20,52	20,51	20,53	20,41	20,49	20,62	20,57	20,41	20,45	20,51	20,42	20,48	20,55	20,53	20,55	20,54	20,56	20,53	20,51	20,54	20,56	20,59	20,50	20,54	20,50	20,46	20,55	20,60	20,50	20,53	20,52	20,50	20,50	20,48	20,47	20,49	20,48	20,50	20,51	20,51	20,51	20,54	20,52	20,50	20,56	20,56	20,51	20,51	20,53	20,53	20,55	20,56	20,50	20,50	20,50	20,54	20,57	20,61	20,61	20,59	20,59	20,60	20,63	20,64	20,63	20,62	20,60	20,52	20,55	20,74	20,65	20,61	20,60	20,62	20,61	20,59	20,52	20,62	20,68	20,60	20,70	20,68	20,55	20,50	20,56	20,61	20,67	20,74	20,73	20,65	20,55	20,61	20,60	20,64	20,62	20,64	20,70	20,65	20,76	20,64	20,70	20,69	20,66	20,75	20,78	20,76	20,69	20,68	20,66	20,68	20,74	20,68	20,72	20,68	20,73	20,78	20,75	20,69	20,67	20,67	20,73	20,76	20,76	20,74	20,72	20,72	20,70	20,73	20,80	20,78	20,73	20,76	20,83	20,72	20,70	20,70	20,70	20,79	20,74	20,73	20,65	20,66	20,72	20,74	20,75	20,72	20,75	20,67	20,68	20,71	20,79	20,75	20,73	20,76	20,77	20,80	20,75	20,68	20,76	20,75	20,71	20,69	20,74	20,76	20,74	20,74	20,76	20,73	20,76	20,81	20,77	20,67	20,73	20,81	20,81	20,77	20,74	20,76	20,77	20,70	20,73	20,74	20,72	20,70	20,75	20,74	20,73	20,67	20,76	20,76	20,78	20,75	20,73	20,81	20,77	20,71	20,82	20,79	20,78	20,74	20,79	20,73	20,75	20,80	20,80	20,71	20,79	20,79	20,78	20,81	20,79	20,72	20,79	20,74	20,71	20,77	20,81	20,77	20,79	20,80	20,74	20,73	20,74	20,77	20,75	20,73	20,72	20,75	20,75	20,72	20,78	20,83	20,74	20,78	20,79	20,76	20,76	20,76	20,79	20,68	20,70	20,64	20,77	20,81	20,78	20,77	20,74	20,67	20,71	20,76	20,73	20,71	20,67	20,67	20,66	20,76	20,74	20,77	20,80	20,75	20,76	20,78	20,74	20,73	20,72	20,68	20,76	20,72	20,67	20,68	20,63	20,63	20,70	20,71	20,68	20,68	20,69	20,62	20,69	20,72	20,64	20,71	20,71	20,67	20,64	20,67	20,68	20,62	20,64	20,64	20,61	20,63	20,68	20,57	20,61	20,65	20,67	20,61	20,55	20,58	20,58	20,56	20,54	20,56	20,66	20,64	20,61	20,56	20,50	20,53	20,62	20,56	20,63	20,58	20,52	20,61	20,54	20,50	20,54	20,56	20,54	20,59	20,58	20,54	20,52	20,52	20,56	20,56	20,52	20,52	20,53	20,58	20,62	20,67	20,56	20,51	20,50	20,53	20,56	20,54	20,60	20,56	20,53	20,54	20,57	20,54	20,56	20,59	20,57	20,60	20,58	20,60	20,51	20,49	20,49	20,47	20,51	20,52	20,57	20,58	20,49	20,52	20,52	20,59	20,49	20,37	20,36	20,40	20,53	20,55	20,43	20,46	20,49	20,53	20,54	20,46	20,46	20,41	20,46	20,47	20,44	20,40	20,47	20,46	20,42	20,52	20,50	20,49	20,50	20,48	20,49	20,53	20,52	20,50	20,47	20,41	20,37	20,42	20,46	20,52	20,39	20,45	20,51	20,42	20,54	20,55	20,47	20,49	20,44	20,48	20,51	20,39	20,45	20,42	20,47	20,45	20,42	20,45	20,50	20,46	20,41	20,38	20,42	20,40	20,50	20,51	20,51	20,44	20,41	20,40	20,49	20,47	20,42	20,44	20,51	20,47	20,48	20,42	20,43	20,38	20,49	20,47	20,46	20,51	20,43	20,44	20,39	20,45	20,48	20,54	20,55	20,49	20,49	20,42	20,46	20,44	20,38	20,41	20,50	20,42	20,40	20,45	20,39	20,42	20,44	20,51	20,50	20,47	20,42	20,50	20,43	20,51	20,53	20,41	20,30	20,41	20,43	20,37	20,40	20,45	20,41	20,39	20,35	20,45	20,42	20,39	20,34	20,41	20,47	20,47	20,47	20,42	20,42	20,56	20,53	20,36	20,35	20,34	20,41	20,37	20,42	20,42	20,38	20,44	20,36	20,34	20,42	20,51	20,41	
20,42	20,39	20,39	20,39	20,34	20,36	20,38	20,47	20,44	20,44	20,50	20,49	20,44	20,41	20,45	20,40	20,41	20,48	20,39	20,40	20,38	20,39	20,57	20,52	20,52	20,51	20,45	20,50	20,46	20,41	20,41	20,38	20,46	20,38	20,31	20,40	20,43	20,45	20,45	20,41	20,44	20,52	20,39	20,40	20,55	20,52	20,49	20,52	20,51	20,47	20,48	20,48	20,60	20,50	20,56	20,47	20,43	20,47	20,48	20,45	20,44	20,41	20,43	20,50	20,42	20,48	20,40	20,34	20,42	20,51	20,54	20,57	20,51	20,46	20,51	20,46	20,56	20,55	20,52	20,55	20,50	20,52	20,60	20,50	20,43	20,51	20,53	20,50	20,56	20,63	20,49	20,42	20,49	20,52	20,43	20,36	20,45	20,46	20,50	20,46	20,48	20,48	20,45	20,41	20,47	20,44	20,46	20,50	20,54	20,43	20,44	20,47	20,51	20,53	20,50	20,50	20,55	20,45	20,45	20,45	20,46	20,58	20,67	20,60	20,46	20,49	20,53	20,53	20,56	20,57	20,48	20,52	20,48	20,48	20,46	20,45	20,50	20,54	20,48	20,46	20,52	20,48	20,49	20,63	20,54	20,52	20,62	20,55	20,58	20,57	20,51	20,54	20,59	20,55	20,50	20,53	20,50	20,52	20,59	20,54	20,56	20,56	20,49	20,52	20,54	20,55	20,61	20,55	20,53	20,46	20,59	20,53	20,51	20,52	20,47	20,48	20,64	20,58	20,55	20,54	20,64	20,60	20,52	20,54	20,55	20,56	20,54	20,56	20,58	20,66	20,56	20,56	20,61	20,67	20,66	20,67	20,64	20,57	20,55	20,64	20,63	20,58	20,56	20,69	20,61	20,63	20,64	20,57	20,68	20,63	20,58	20,65	20,78	20,66	20,60	20,56	20,58	20,56	20,74	20,80	20,78	20,67	20,64	20,66	20,62	20,72	20,69	20,66	20,58	20,68	20,68	20,71	20,70	20,71	20,78	20,74	20,69	20,67	20,66	20,73	20,72	20,74	20,71	20,66	20,73	20,79	20,75	20,73	20,71	20,59	20,63	20,66	20,82	20,82	20,75	20,80	20,76	20,70	20,82	20,85	20,82	20,80	20,77	20,85	20,78	20,75	20,76	20,76	20,80	20,75	20,79	20,71	20,74	20,80	20,80	20,81	20,79	20,81	20,72	20,67	20,73	20,79	20,80	20,80	20,75	20,73	20,76	20,76	20,77	20,75	20,77	20,78	20,75	20,75	20,77	20,78	20,78	20,76	20,75	20,79	20,87	20,76	20,76	20,73	20,84	20,81	20,76	20,68	20,75	20,76	20,84	20,85	20,79	20,76	20,77	20,78	20,75	20,72	20,68	20,77	20,81	20,77	20,79	20,81	20,79	20,76	20,81	20,82	20,83	20,82	20,81	20,75	20,80	20,79	20,80	20,80	20,74	20,80	20,83	20,84	20,83	20,72	20,72	20,82	20,83	20,82	20,87	20,82	20,77	20,78	20,79	20,78	20,78	20,75	20,73	20,72	20,78	20,80	20,75	20,77	20,74	20,76	20,78	20,79	20,81	20,81	20,78	20,73	20,78	20,76	20,69	20,82	20,75	20,76	20,77	20,75	20,81	20,80	20,74	20,76	20,70	20,76	20,82	20,72	20,66	20,70	20,73	20,72	20,79	20,82	20,77	20,71	20,75	20,79	20,78	20,72	20,61	20,71	20,63	20,68	20,73	20,69	20,70	20,74	20,72	20,73	20,68	20,65	20,61	20,70	20,73	20,68	20,72	20,74	20,64	20,60	20,61	20,67	20,74	20,72	20,57	20,59	20,58	20,63	20,58	20,59	20,64	20,63	20,58	20,53	20,52	20,59	20,64	20,58	20,56	20,67	20,64	20,60	20,52	20,50	20,52	20,56	20,57	20,56	20,57	20,51	20,57	20,56	20,59	20,63	20,55	20,59	20,60	20,61	20,58	20,53	20,61	20,59	20,59	20,54	20,53	20,59	20,65	20,63	20,65	20,59	20,56	20,51	20,53	20,54	20,51	20,62	20,59	20,48	20,56	20,59	20,54	20,55	20,59	20,55	20,58	20,58	20,58	20,55	20,60	20,52	20,48	20,55	20,57	20,60	20,50	20,51	20,52	20,49	20,50	20,53	20,45	20,42	20,48	20,52	20,51	20,50	20,46	20,51	20,54	20,54	20,54	20,49	20,55	20,53	20,50	20,48	20,47	20,47	20,45	20,46	20,52	20,49	20,54	20,56	20,47	20,44	20,56	20,53	20,54	20,42	20,37	20,37	20,52	20,47	20,50	20,42	20,47	20,50	20,46	20,49	20,57	20,51	20,51	20,56	20,46	20,42	20,45	20,44	20,52	20,47	20,46	20,43	20,43	20,45	20,49	20,43	20,41	20,43	20,41	20,43	20,52	20,52	20,45	20,39	20,45	20,50	20,48	20,40	20,44	20,51	20,52	20,51	20,48	20,38	20,40	20,55	20,54	20,54	20,51	20,41	20,40	20,40	20,48	20,54	20,45	20,44	20,48	20,50	20,40	20,40	20,55	20,47	20,41	20,48	20,55	20,48	20,50	20,47	20,47	20,54	20,50	20,37	20,46	20,49	20,53	20,52	20,49	20,49	20,44	20,46	20,39	20,43	20,43	20,42	20,42	20,38	20,35	20,38	20,48	20,42	20,42	20,37	20,42	20,45	20,43	20,41	20,53	20,48	20,54	20,47	20,34	20,44	20,39	20,46	20,47	20,45	20,40	20,37	20,42	20,36	20,36	20,50	20,46	20,42	
20,40	20,45	20,41	20,38	20,34	20,35	20,46	20,38	20,43	20,45	20,34	20,44	20,41	20,43	20,41	20,41	20,42	20,49	20,46	20,54	20,38	20,37	20,56	20,50	20,44	20,52	20,39	20,50	20,54	20,50	20,45	20,49	20,35	20,34	20,36	20,43	20,49	20,42	20,42	20,45	20,52	20,50	20,40	20,40	20,55	20,53	20,43	20,45	20,55	20,48	20,46	20,45	20,61	20,50	20,42	20,51	20,40	20,56	20,53	20,45	20,49	20,54	20,36	20,41	20,38	20,43	20,43	20,40	20,40	20,49	20,45	20,48	20,53	20,50	20,50	20,44	20,44	20,52	20,54	20,57	20,56	20,50	20,51	20,50	20,45	20,55	20,59	20,51	20,49	20,54	20,45	20,44	20,53	20,59	20,57	20,49	20,40	20,48	20,55	20,44	20,39	20,52	20,46	20,42	20,49	20,44	20,46	20,46	20,44	20,43	20,49	20,50	20,46	20,48	20,49	20,51	20,54	20,56	20,48	20,44	20,48	20,55	20,55	20,59	20,53	20,52	20,52	20,52	20,55	20,52	20,53	20,51	20,52	20,55	20,46	20,49	20,52	20,55	20,52	20,63	20,66	20,54	20,50	20,60	20,57	20,50	20,59	20,55	20,53	20,62	20,54	20,47	20,51	20,54	20,55	20,50	20,58	20,55	20,53	20,56	20,52	20,51	20,49	20,52	20,49	20,56	20,61	20,50	20,48	20,42	20,56	20,59	20,53	20,65	20,63	20,54	20,55	20,55	20,49	20,55	20,59	20,60	20,50	20,48	20,55	20,64	20,66	20,60	20,62	20,56	20,57	20,57	20,62	20,63	20,64	20,66	20,65	20,55	20,49	20,57	20,58	20,57	20,57	20,67	20,60	20,60	20,63	20,61	20,63	20,65	20,61	20,65	20,67	20,65	20,64	20,73	20,63	20,56	20,66	20,77	20,74	20,73	20,62	20,65	20,70	20,76	20,76	20,71	20,61	20,68	20,67	20,71	20,71	20,71	20,75	20,74	20,65	20,68	20,69	20,77	20,79	20,66	20,70	20,72	20,75	20,85	20,76	20,66	20,72	20,67	20,64	20,67	20,82	20,79	20,77	20,85	20,79	20,78	20,84	20,88	20,87	20,83	20,76	20,77	20,80	20,69	20,75	20,87	20,89	20,78	20,76	20,77	20,77	20,77	20,84	20,82	20,85	20,84	20,75	20,73	20,70	20,77	20,76	20,80	20,75	20,73	20,79	20,78	20,83	20,82	20,80	20,80	20,79	20,80	20,80	20,82	20,81	20,78	20,79	20,86	20,83	20,78	20,75	20,81	20,80	20,80	20,74	20,69	20,79	20,74	20,86	20,86	20,81	20,85	20,84	20,78	20,84	20,81	20,79	20,77	20,80	20,78	20,82	20,89	20,90	20,73	20,74	20,76	20,79	20,82	20,76	20,80	20,85	20,86	20,83	20,82	20,76	20,79	20,83	20,86	20,91	20,85	20,73	20,89	20,86	20,82	20,85	20,85	20,82	20,78	20,76	20,75	20,74	20,75	20,75	20,79	20,77	20,79	20,78	20,77	20,83	20,87	20,87	20,81	20,87	20,84	20,79	20,72	20,77	20,75	20,76	20,80	20,79	20,82	20,78	20,75	20,77	20,78	20,79	20,77	20,76	20,72	20,85	20,73	20,68	20,71	20,77	20,72	20,79	20,82	20,73	20,80	20,78	20,74	20,76	20,77	20,67	20,69	20,73	20,74	20,80	20,72	20,71	20,76	20,76	20,78	20,74	20,69	20,68	20,64	20,62	20,72	20,81	20,73	20,69	20,59	20,56	20,57	20,72	20,68	20,58	20,60	20,71	20,61	20,54	20,57	20,58	20,62	20,56	20,53	20,57	20,58	20,63	20,56	20,50	20,61	20,65	20,55	20,59	20,65	20,58	20,58	20,59	20,63	20,54	20,53	20,53	20,56	20,69	20,56	20,57	20,63	20,62	20,58	20,56	20,55	20,62	20,61	20,59	20,61	20,55	20,51	20,61	20,64	20,63	20,56	20,59	20,57	20,49	20,53	20,49	20,49	20,58	20,52	20,57	20,57	20,50	20,54	20,54	20,54	20,55	20,61	20,51	20,49	20,57	20,54	20,50	20,46	20,51	20,52	20,53	20,52	20,54	20,54	20,53	20,55	20,54	20,50	20,50	20,50	20,57	20,54	20,52	20,50	20,54	20,55	20,60	20,61	20,59	20,58	20,48	20,43	20,48	20,50	20,52	20,53	20,52	20,42	20,49	20,56	20,51	20,48	20,55	20,49	20,51	20,46	20,42	20,45	20,52	20,54	20,54	20,41	20,41	20,46	20,42	20,50	20,54	20,48	20,47	20,49	20,50	20,48	20,52	20,49	20,51	20,57	20,58	20,49	20,44	20,44	20,45	20,50	20,50	20,39	20,42	20,43	20,42	20,49	20,41	20,39	20,48	20,52	20,48	20,46	20,50	20,54	20,47	20,54	20,46	20,41	20,48	20,57	20,52	20,50	20,52	20,51	20,49	20,52	20,49	20,49	20,45	20,42	20,45	20,43	20,45	20,40	20,46	20,47	20,43	20,46	20,54	20,54	20,50	20,54	20,56	20,43	20,43	20,43	20,33	20,48	20,51	20,53	20,45	20,45	20,46	20,53	20,48	20,43	20,41	20,39	20,41	20,41	20,36	20,37	20,46	20,38	20,46	20,48	20,45	20,46	20,44	20,39	20,45	20,54	20,52	20,48	20,46	20,46	20,43	20,43	20,42	20,44	20,37	20,37	20,48	20,39	20,26	20,42	20,39	20,35	
20,48	20,46	20,42	20,41	20,40	20,31	20,44	20,41	20,45	20,51	20,35	20,33	20,36	20,39	20,47	20,42	20,42	20,47	20,50	20,47	20,49	20,40	20,42	20,43	20,44	20,47	20,37	20,43	20,51	20,49	20,45	20,50	20,45	20,32	20,44	20,36	20,38	20,37	20,40	20,37	20,45	20,53	20,44	20,39	20,41	20,44	20,41	20,40	20,47	20,44	20,54	20,45	20,48	20,45	20,42	20,55	20,48	20,45	20,44	20,39	20,44	20,52	20,43	20,41	20,37	20,41	20,44	20,52	20,54	20,50	20,42	20,41	20,44	20,44	20,45	20,50	20,43	20,45	20,57	20,55	20,53	20,49	20,41	20,46	20,40	20,47	20,58	20,56	20,47	20,46	20,46	20,47	20,44	20,50	20,48	20,50	20,49	20,48	20,49	20,49	20,40	20,50	20,47	20,37	20,45	20,42	20,49	20,52	20,48	20,43	20,47	20,48	20,50	20,56	20,52	20,51	20,46	20,43	20,47	20,44	20,50	20,53	20,54	20,58	20,54	20,60	20,63	20,58	20,56	20,57	20,53	20,53	20,50	20,52	20,46	20,48	20,46	20,52	20,46	20,56	20,59	20,53	20,53	20,59	20,60	20,55	20,55	20,55	20,51	20,52	20,58	20,57	20,49	20,51	20,60	20,50	20,55	20,60	20,55	20,55	20,49	20,49	20,47	20,52	20,58	20,59	20,59	20,48	20,46	20,51	20,53	20,55	20,55	20,63	20,68	20,54	20,56	20,53	20,53	20,59	20,59	20,56	20,56	20,53	20,59	20,59	20,62	20,56	20,55	20,62	20,58	20,61	20,64	20,60	20,64	20,63	20,61	20,59	20,53	20,55	20,56	20,59	20,63	20,64	20,56	20,62	20,66	20,65	20,64	20,67	20,67	20,71	20,69	20,63	20,62	20,67	20,72	20,67	20,65	20,73	20,69	20,62	20,60	20,54	20,68	20,80	20,69	20,67	20,67	20,73	20,66	20,69	20,68	20,76	20,74	20,73	20,71	20,69	20,74	20,75	20,76	20,70	20,74	20,72	20,69	20,76	20,80	20,71	20,74	20,75	20,71	20,74	20,76	20,69	20,72	20,87	20,89	20,81	20,82	20,80	20,85	20,82	20,74	20,82	20,89	20,76	20,73	20,90	20,91	20,81	20,77	20,83	20,75	20,76	20,78	20,84	20,85	20,80	20,76	20,75	20,76	20,75	20,70	20,71	20,82	20,76	20,76	20,79	20,83	20,86	20,80	20,77	20,76	20,82	20,84	20,80	20,77	20,77	20,83	20,89	20,89	20,80	20,76	20,83	20,79	20,74	20,79	20,76	20,78	20,80	20,76	20,83	20,82	20,80	20,80	20,79	20,84	20,85	20,79	20,79	20,87	20,79	20,82	20,77	20,82	20,74	20,75	20,84	20,77	20,77	20,80	20,83	20,80	20,79	20,81	20,85	20,79	20,77	20,80	20,83	20,85	20,83	20,78	20,84	20,88	20,85	20,81	20,80	20,76	20,76	20,75	20,83	20,72	20,73	20,76	20,80	20,83	20,82	20,82	20,84	20,86	20,88	20,85	20,78	20,80	20,84	20,81	20,79	20,75	20,74	20,74	20,80	20,77	20,83	20,81	20,79	20,85	20,84	20,80	20,73	20,74	20,70	20,70	20,67	20,70	20,79	20,83	20,78	20,78	20,79	20,72	20,78	20,78	20,72	20,69	20,74	20,79	20,68	20,82	20,78	20,79	20,77	20,64	20,74	20,77	20,83	20,76	20,70	20,72	20,68	20,70	20,67	20,70	20,69	20,71	20,64	20,58	20,57	20,65	20,72	20,65	20,61	20,63	20,65	20,58	20,58	20,63	20,60	20,60	20,57	20,63	20,54	20,50	20,55	20,56	20,60	20,61	20,62	20,57	20,59	20,62	20,59	20,62	20,63	20,61	20,60	20,60	20,55	20,64	20,62	20,59	20,66	20,59	20,53	20,60	20,57	20,60	20,59	20,58	20,59	20,61	20,56	20,61	20,65	20,59	20,60	20,57	20,60	20,57	20,59	20,54	20,45	20,57	20,63	20,58	20,62	20,54	20,56	20,54	20,47	20,56	20,56	20,54	20,46	20,56	20,54	20,58	20,52	20,52	20,48	20,50	20,55	20,51	20,59	20,52	20,52	20,49	20,48	20,44	20,48	20,59	20,54	20,46	20,51	20,50	20,58	20,55	20,48	20,54	20,56	20,53	20,49	20,52	20,51	20,52	20,56	20,54	20,46	20,45	20,48	20,49	20,48	20,59	20,54	20,51	20,42	20,40	20,40	20,44	20,55	20,48	20,42	20,48	20,50	20,53	20,48	20,47	20,51	20,47	20,55	20,54	20,56	20,52	20,52	20,49	20,47	20,51	20,45	20,47	20,47	20,43	20,43	20,55	20,45	20,42	20,50	20,42	20,45	20,41	20,39	20,50	20,54	20,57	20,48	20,53	20,56	20,48	20,49	20,49	20,45	20,47	20,49	20,43	20,50	20,54	20,52	20,47	20,48	20,55	20,56	20,42	20,39	20,45	20,44	20,49	20,45	20,50	20,42	20,37	20,51	20,46	20,43	20,39	20,46	20,53	20,45	20,40	20,46	20,46	20,52	20,46	20,51	20,44	20,48	20,41	20,50	20,50	20,50	20,43	20,41	20,43	20,52	20,47	20,41	20,41	20,42	20,46	20,52	20,45	20,49	20,44	20,42	20,48	20,52	20,53	20,48	20,46	20,44	20,42	20,43	20,42	20,42	20,35	20,37	20,46	20,41	20,34	20,37	20,33	20,37	
20,47	20,38	20,32	20,42	20,47	20,41	20,44	20,46	20,40	20,44	20,38	20,33	20,34	20,38	20,42	20,44	20,45	20,44	20,40	20,44	20,45	20,41	20,41	20,44	20,46	20,50	20,42	20,38	20,48	20,47	20,46	20,48	20,48	20,41	20,37	20,42	20,33	20,35	20,41	20,34	20,40	20,53	20,53	20,46	20,48	20,45	20,44	20,49	20,50	20,43	20,54	20,53	20,44	20,40	20,44	20,52	20,41	20,39	20,32	20,32	20,38	20,39	20,41	20,47	20,44	20,46	20,44	20,51	20,57	20,59	20,43	20,48	20,49	20,49	20,48	20,46	20,47	20,44	20,51	20,49	20,44	20,48	20,49	20,44	20,47	20,52	20,49	20,43	20,54	20,54	20,46	20,50	20,44	20,47	20,46	20,48	20,45	20,49	20,48	20,40	20,41	20,45	20,49	20,44	20,45	20,49	20,45	20,52	20,49	20,49	20,43	20,47	20,51	20,54	20,57	20,39	20,38	20,44	20,41	20,44	20,48	20,52	20,54	20,56	20,48	20,59	20,60	20,58	20,54	20,53	20,51	20,55	20,47	20,47	20,54	20,53	20,49	20,48	20,47	20,48	20,54	20,52	20,61	20,56	20,61	20,58	20,56	20,55	20,52	20,56	20,58	20,61	20,54	20,45	20,52	20,60	20,59	20,62	20,51	20,50	20,50	20,55	20,52	20,53	20,59	20,57	20,54	20,49	20,51	20,59	20,58	20,59	20,53	20,59	20,65	20,54	20,50	20,54	20,61	20,64	20,55	20,50	20,47	20,55	20,57	20,59	20,64	20,59	20,58	20,58	20,55	20,51	20,59	20,61	20,69	20,64	20,60	20,61	20,62	20,62	20,60	20,60	20,58	20,57	20,59	20,65	20,68	20,68	20,64	20,63	20,67	20,62	20,70	20,64	20,59	20,58	20,71	20,72	20,67	20,72	20,74	20,61	20,62	20,63	20,61	20,78	20,70	20,70	20,71	20,68	20,72	20,72	20,66	20,70	20,71	20,69	20,68	20,66	20,71	20,72	20,76	20,70	20,65	20,68	20,68	20,81	20,86	20,75	20,69	20,72	20,80	20,69	20,74	20,72	20,72	20,78	20,82	20,82	20,76	20,76	20,82	20,82	20,76	20,78	20,89	20,78	20,75	20,82	20,77	20,78	20,78	20,80	20,81	20,86	20,83	20,86	20,91	20,86	20,75	20,70	20,79	20,83	20,83	20,79	20,89	20,83	20,77	20,82	20,85	20,90	20,84	20,83	20,84	20,85	20,86	20,76	20,70	20,73	20,81	20,85	20,90	20,83	20,80	20,81	20,81	20,72	20,78	20,82	20,77	20,79	20,75	20,75	20,83	20,82	20,78	20,78	20,86	20,86	20,78	20,80	20,88	20,86	20,82	20,83	20,79	20,81	20,73	20,78	20,73	20,78	20,77	20,88	20,79	20,77	20,79	20,78	20,84	20,80	20,81	20,85	20,82	20,76	20,73	20,76	20,75	20,83	20,82	20,79	20,85	20,84	20,80	20,87	20,83	20,76	20,83	20,78	20,83	20,88	20,84	20,78	20,79	20,80	20,85	20,77	20,71	20,81	20,82	20,76	20,81	20,75	20,73	20,76	20,77	20,83	20,82	20,73	20,77	20,74	20,78	20,76	20,74	20,75	20,68	20,66	20,68	20,78	20,76	20,75	20,78	20,78	20,75	20,79	20,69	20,65	20,69	20,72	20,70	20,75	20,82	20,84	20,78	20,74	20,68	20,62	20,66	20,75	20,81	20,74	20,67	20,74	20,75	20,68	20,61	20,67	20,68	20,65	20,59	20,65	20,73	20,72	20,67	20,56	20,62	20,62	20,63	20,63	20,63	20,70	20,62	20,59	20,61	20,59	20,52	20,58	20,61	20,61	20,63	20,68	20,60	20,54	20,63	20,60	20,58	20,64	20,62	20,61	20,63	20,59	20,62	20,65	20,62	20,62	20,59	20,53	20,60	20,59	20,56	20,58	20,55	20,60	20,58	20,59	20,62	20,61	20,56	20,56	20,55	20,57	20,58	20,56	20,51	20,61	20,61	20,54	20,53	20,57	20,56	20,53	20,53	20,42	20,56	20,55	20,47	20,47	20,55	20,51	20,56	20,56	20,62	20,51	20,45	20,55	20,53	20,50	20,48	20,51	20,48	20,44	20,53	20,58	20,56	20,47	20,47	20,55	20,53	20,50	20,57	20,59	20,50	20,58	20,54	20,51	20,56	20,55	20,51	20,51	20,56	20,43	20,45	20,50	20,50	20,50	20,55	20,54	20,52	20,39	20,41	20,48	20,40	20,45	20,45	20,46	20,53	20,58	20,50	20,49	20,42	20,53	20,48	20,42	20,47	20,44	20,46	20,51	20,52	20,51	20,53	20,45	20,43	20,50	20,42	20,40	20,46	20,44	20,42	20,54	20,44	20,43	20,50	20,44	20,44	20,50	20,52	20,40	20,44	20,51	20,46	20,46	20,45	20,49	20,39	20,44	20,42	20,44	20,51	20,50	20,45	20,42	20,49	20,57	20,47	20,32	20,44	20,45	20,45	20,42	20,48	20,42	20,47	20,55	20,55	20,40	20,41	20,46	20,47	20,43	20,37	20,41	20,53	20,51	20,51	20,42	20,46	20,47	20,38	20,43	20,43	20,45	20,47	20,52	20,48	20,43	20,45	20,51	20,45	20,41	20,46	20,42	20,47	20,46	20,45	20,40	20,45	20,49	20,53	20,44	20,51	20,51	20,47	20,37	20,38	20,41	20,37	20,37	20,42	20,38	20,39	20,38	20,35	20,39	
20,38	20,30	20,31	20,46	20,53	20,44	20,43	20,49	20,45	20,40	20,34	20,39	20,35	20,40	20,44	20,40	20,32	20,38	20,35	20,44	20,40	20,36	20,47	20,46	20,40	20,50	20,59	20,46	20,32	20,39	20,49	20,47	20,49	20,49	20,38	20,39	20,33	20,29	20,32	20,34	20,43	20,50	20,44	20,46	20,46	20,40	20,53	20,53	20,49	20,45	20,47	20,49	20,49	20,41	20,39	20,52	20,43	20,39	20,37	20,33	20,43	20,45	20,40	20,36	20,39	20,48	20,50	20,47	20,48	20,49	20,44	20,49	20,59	20,50	20,46	20,45	20,49	20,46	20,50	20,43	20,43	20,46	20,49	20,41	20,44	20,50	20,43	20,43	20,57	20,53	20,45	20,46	20,48	20,47	20,51	20,52	20,50	20,51	20,53	20,42	20,46	20,52	20,55	20,50	20,55	20,58	20,49	20,51	20,49	20,50	20,49	20,48	20,55	20,54	20,50	20,42	20,39	20,48	20,51	20,45	20,51	20,48	20,56	20,56	20,51	20,55	20,62	20,58	20,54	20,55	20,57	20,49	20,45	20,46	20,50	20,61	20,50	20,48	20,48	20,50	20,49	20,54	20,56	20,53	20,52	20,55	20,54	20,52	20,54	20,52	20,47	20,56	20,57	20,46	20,50	20,60	20,67	20,61	20,59	20,49	20,51	20,54	20,56	20,59	20,56	20,54	20,54	20,50	20,49	20,56	20,57	20,58	20,50	20,52	20,66	20,64	20,55	20,60	20,66	20,63	20,56	20,56	20,48	20,52	20,51	20,55	20,70	20,63	20,61	20,58	20,54	20,53	20,59	20,57	20,61	20,60	20,57	20,53	20,60	20,57	20,59	20,60	20,59	20,58	20,60	20,64	20,61	20,61	20,65	20,64	20,66	20,67	20,69	20,67	20,60	20,61	20,68	20,74	20,74	20,72	20,71	20,69	20,68	20,74	20,73	20,77	20,85	20,78	20,75	20,69	20,72	20,75	20,72	20,67	20,75	20,69	20,58	20,66	20,68	20,73	20,75	20,69	20,56	20,72	20,67	20,77	20,82	20,74	20,71	20,68	20,76	20,71	20,73	20,71	20,74	20,69	20,77	20,80	20,80	20,83	20,79	20,77	20,80	20,75	20,79	20,81	20,74	20,75	20,77	20,82	20,84	20,85	20,85	20,82	20,86	20,84	20,84	20,87	20,84	20,77	20,78	20,83	20,90	20,89	20,93	20,83	20,76	20,83	20,94	20,93	20,91	20,79	20,82	20,87	20,90	20,76	20,70	20,82	20,79	20,79	20,86	20,84	20,83	20,81	20,81	20,86	20,86	20,86	20,85	20,82	20,77	20,79	20,83	20,87	20,86	20,80	20,84	20,91	20,83	20,78	20,90	20,94	20,85	20,81	20,87	20,91	20,77	20,70	20,72	20,81	20,84	20,86	20,82	20,77	20,82	20,78	20,75	20,85	20,87	20,82	20,83	20,82	20,78	20,75	20,77	20,78	20,87	20,84	20,82	20,83	20,82	20,77	20,84	20,82	20,87	20,80	20,80	20,86	20,83	20,79	20,83	20,79	20,84	20,81	20,88	20,81	20,86	20,75	20,72	20,77	20,79	20,83	20,82	20,83	20,84	20,76	20,74	20,70	20,71	20,71	20,72	20,78	20,81	20,78	20,80	20,78	20,74	20,72	20,76	20,76	20,80	20,78	20,72	20,63	20,72	20,79	20,70	20,74	20,83	20,78	20,75	20,69	20,70	20,67	20,69	20,72	20,75	20,71	20,67	20,74	20,71	20,69	20,71	20,69	20,70	20,72	20,67	20,70	20,72	20,71	20,65	20,68	20,71	20,70	20,61	20,65	20,67	20,70	20,69	20,59	20,63	20,62	20,58	20,57	20,61	20,62	20,63	20,60	20,60	20,59	20,61	20,64	20,64	20,61	20,64	20,56	20,62	20,60	20,59	20,57	20,60	20,58	20,67	20,61	20,58	20,59	20,54	20,58	20,59	20,64	20,58	20,57	20,68	20,60	20,58	20,56	20,58	20,59	20,61	20,54	20,56	20,62	20,59	20,49	20,47	20,51	20,55	20,56	20,61	20,47	20,51	20,61	20,53	20,46	20,47	20,53	20,54	20,54	20,58	20,53	20,51	20,58	20,54	20,56	20,50	20,50	20,50	20,50	20,46	20,54	20,59	20,53	20,41	20,51	20,47	20,56	20,58	20,56	20,54	20,53	20,52	20,46	20,52	20,57	20,51	20,44	20,49	20,41	20,49	20,55	20,50	20,52	20,54	20,48	20,52	20,43	20,45	20,48	20,48	20,50	20,47	20,44	20,50	20,53	20,43	20,40	20,52	20,51	20,50	20,48	20,53	20,49	20,45	20,45	20,45	20,49	20,54	20,50	20,46	20,52	20,40	20,39	20,48	20,42	20,43	20,54	20,49	20,44	20,56	20,44	20,44	20,41	20,43	20,43	20,47	20,50	20,45	20,46	20,50	20,45	20,50	20,46	20,43	20,46	20,53	20,54	20,47	20,43	20,47	20,53	20,54	20,38	20,39	20,38	20,37	20,42	20,42	20,35	20,47	20,46	20,49	20,45	20,39	20,48	20,50	20,49	20,45	20,47	20,53	20,54	20,52	20,43	20,39	20,43	20,43	20,42	20,41	20,43	20,40	20,54	20,43	20,41	20,48	20,51	20,45	20,35	20,34	20,42	20,41	20,47	20,46	20,50	20,37	20,37	20,44	20,38	20,37	20,51	20,42	20,36	20,41	20,37	20,41	20,40	20,46	20,42	20,33	20,42	20,43	20,49	
20,40	20,35	20,39	20,44	20,49	20,39	20,35	20,43	20,42	20,31	20,35	20,36	20,39	20,40	20,49	20,47	20,37	20,44	20,45	20,40	20,43	20,46	20,46	20,35	20,36	20,46	20,48	20,45	20,37	20,38	20,44	20,42	20,37	20,39	20,45	20,43	20,35	20,33	20,32	20,33	20,41	20,44	20,43	20,42	20,46	20,47	20,48	20,45	20,39	20,47	20,40	20,46	20,53	20,46	20,43	20,50	20,50	20,47	20,39	20,45	20,40	20,47	20,45	20,36	20,39	20,46	20,46	20,43	20,41	20,44	20,37	20,41	20,42	20,45	20,46	20,50	20,46	20,49	20,48	20,49	20,44	20,33	20,46	20,45	20,42	20,40	20,45	20,51	20,48	20,44	20,48	20,46	20,50	20,51	20,54	20,56	20,57	20,58	20,64	20,52	20,50	20,54	20,54	20,46	20,51	20,55	20,50	20,46	20,50	20,55	20,51	20,47	20,49	20,54	20,52	20,42	20,42	20,49	20,52	20,46	20,48	20,44	20,54	20,54	20,54	20,56	20,57	20,57	20,57	20,54	20,57	20,49	20,46	20,49	20,51	20,55	20,50	20,47	20,41	20,45	20,46	20,55	20,58	20,60	20,55	20,51	20,40	20,45	20,54	20,55	20,42	20,44	20,55	20,49	20,40	20,53	20,59	20,54	20,56	20,58	20,45	20,51	20,56	20,65	20,62	20,49	20,56	20,53	20,53	20,48	20,52	20,55	20,50	20,51	20,59	20,62	20,54	20,64	20,62	20,55	20,53	20,59	20,57	20,51	20,54	20,56	20,57	20,62	20,69	20,58	20,57	20,62	20,66	20,68	20,58	20,61	20,60	20,52	20,55	20,64	20,57	20,56	20,61	20,66	20,63	20,61	20,65	20,62	20,59	20,64	20,70	20,72	20,68	20,67	20,67	20,69	20,69	20,69	20,68	20,73	20,76	20,71	20,64	20,71	20,73	20,75	20,75	20,80	20,79	20,78	20,77	20,75	20,70	20,68	20,78	20,72	20,60	20,62	20,68	20,67	20,72	20,73	20,68	20,73	20,69	20,67	20,80	20,75	20,70	20,69	20,76	20,76	20,79	20,76	20,75	20,75	20,75	20,82	20,80	20,80	20,72	20,75	20,77	20,88	20,78	20,79	20,79	20,79	20,77	20,81	20,80	20,81	20,87	20,87	20,79	20,85	20,84	20,80	20,80	20,75	20,74	20,76	20,78	20,89	20,87	20,84	20,75	20,81	20,82	20,81	20,88	20,82	20,83	20,88	20,89	20,86	20,86	20,92	20,85	20,81	20,87	20,85	20,83	20,79	20,82	20,88	20,88	20,90	20,89	20,87	20,89	20,83	20,84	20,90	20,93	20,87	20,83	20,82	20,87	20,82	20,84	20,89	20,85	20,86	20,89	20,92	20,79	20,82	20,82	20,83	20,85	20,88	20,84	20,81	20,84	20,85	20,81	20,86	20,90	20,86	20,84	20,84	20,81	20,80	20,81	20,80	20,85	20,93	20,86	20,86	20,80	20,76	20,79	20,80	20,85	20,80	20,81	20,78	20,82	20,82	20,83	20,79	20,80	20,76	20,82	20,81	20,82	20,82	20,75	20,80	20,79	20,88	20,85	20,80	20,82	20,85	20,83	20,78	20,78	20,79	20,74	20,74	20,84	20,85	20,84	20,85	20,76	20,76	20,83	20,83	20,84	20,80	20,82	20,74	20,73	20,80	20,80	20,72	20,71	20,67	20,72	20,66	20,72	20,70	20,69	20,75	20,74	20,76	20,74	20,73	20,69	20,70	20,71	20,66	20,65	20,70	20,71	20,72	20,72	20,73	20,65	20,67	20,73	20,66	20,61	20,71	20,72	20,71	20,66	20,64	20,59	20,60	20,64	20,62	20,55	20,61	20,61	20,59	20,54	20,64	20,63	20,58	20,60	20,62	20,61	20,58	20,63	20,61	20,55	20,53	20,60	20,57	20,62	20,60	20,54	20,56	20,66	20,59	20,57	20,61	20,60	20,54	20,63	20,70	20,58	20,57	20,60	20,58	20,52	20,51	20,61	20,58	20,52	20,52	20,51	20,48	20,55	20,54	20,68	20,56	20,49	20,56	20,55	20,48	20,44	20,49	20,52	20,46	20,47	20,49	20,48	20,57	20,53	20,52	20,48	20,52	20,54	20,53	20,49	20,48	20,56	20,57	20,43	20,41	20,46	20,55	20,61	20,61	20,57	20,53	20,57	20,50	20,50	20,53	20,45	20,46	20,46	20,51	20,47	20,56	20,52	20,49	20,53	20,49	20,44	20,38	20,45	20,41	20,47	20,53	20,53	20,46	20,47	20,51	20,43	20,45	20,50	20,53	20,50	20,55	20,57	20,50	20,49	20,39	20,37	20,40	20,33	20,46	20,44	20,47	20,48	20,43	20,49	20,43	20,41	20,47	20,50	20,56	20,44	20,41	20,49	20,46	20,38	20,41	20,43	20,46	20,47	20,46	20,48	20,47	20,42	20,48	20,47	20,47	20,51	20,51	20,43	20,43	20,49	20,40	20,51	20,50	20,43	20,41	20,42	20,47	20,47	20,40	20,45	20,41	20,49	20,44	20,44	20,42	20,49	20,44	20,45	20,52	20,47	20,45	20,43	20,42	20,42	20,49	20,45	20,43	20,41	20,48	20,37	20,38	20,45	20,40	20,55	20,46	20,40	20,38	20,30	20,39	20,47	20,49	20,46	20,44	20,42	20,40	20,49	20,44	20,42	20,47	20,35	20,32	20,35	20,46	20,43	20,37	20,44	20,35	20,33	20,44	20,47	20,45	
20,39	20,39	20,46	20,43	20,39	20,37	20,44	20,42	20,33	20,29	20,39	20,40	20,46	20,38	20,45	20,42	20,49	20,58	20,48	20,37	20,41	20,46	20,47	20,36	20,32	20,43	20,45	20,46	20,43	20,39	20,37	20,33	20,38	20,38	20,39	20,41	20,36	20,35	20,30	20,31	20,35	20,48	20,39	20,45	20,48	20,47	20,47	20,39	20,35	20,44	20,45	20,50	20,55	20,52	20,45	20,48	20,42	20,48	20,44	20,45	20,43	20,44	20,38	20,35	20,40	20,50	20,46	20,42	20,40	20,49	20,45	20,47	20,42	20,47	20,45	20,48	20,40	20,44	20,53	20,50	20,37	20,28	20,49	20,49	20,43	20,43	20,45	20,51	20,51	20,51	20,53	20,52	20,50	20,54	20,60	20,57	20,50	20,57	20,62	20,56	20,45	20,42	20,46	20,44	20,47	20,53	20,58	20,50	20,50	20,51	20,46	20,42	20,46	20,49	20,52	20,41	20,40	20,48	20,50	20,44	20,48	20,44	20,54	20,56	20,51	20,57	20,57	20,55	20,53	20,56	20,52	20,43	20,44	20,54	20,57	20,63	20,51	20,53	20,47	20,47	20,46	20,46	20,50	20,52	20,57	20,50	20,50	20,46	20,50	20,50	20,47	20,48	20,51	20,48	20,49	20,49	20,60	20,56	20,56	20,58	20,49	20,45	20,50	20,57	20,54	20,49	20,48	20,51	20,56	20,54	20,53	20,51	20,56	20,50	20,53	20,51	20,55	20,59	20,63	20,59	20,64	20,54	20,52	20,48	20,54	20,61	20,59	20,64	20,61	20,55	20,54	20,53	20,61	20,65	20,59	20,66	20,65	20,64	20,63	20,65	20,62	20,62	20,64	20,63	20,63	20,63	20,62	20,55	20,57	20,57	20,63	20,75	20,65	20,60	20,65	20,62	20,65	20,76	20,67	20,62	20,68	20,67	20,67	20,72	20,70	20,73	20,75	20,76	20,78	20,76	20,73	20,71	20,62	20,58	20,72	20,73	20,67	20,70	20,75	20,70	20,72	20,72	20,76	20,77	20,66	20,71	20,78	20,72	20,74	20,69	20,76	20,73	20,77	20,71	20,78	20,74	20,78	20,77	20,80	20,82	20,83	20,69	20,78	20,88	20,85	20,79	20,85	20,90	20,88	20,87	20,81	20,78	20,85	20,86	20,81	20,84	20,89	20,82	20,83	20,72	20,72	20,80	20,83	20,86	20,85	20,84	20,80	20,88	20,88	20,77	20,81	20,88	20,86	20,87	20,88	20,83	20,87	20,86	20,88	20,89	20,86	20,88	20,83	20,79	20,79	20,85	20,80	20,84	20,88	20,85	20,84	20,82	20,78	20,89	20,90	20,87	20,92	20,82	20,90	20,85	20,80	20,89	20,86	20,79	20,86	20,93	20,84	20,81	20,89	20,86	20,84	20,96	20,99	20,87	20,86	20,84	20,82	20,89	20,87	20,84	20,88	20,85	20,83	20,85	20,81	20,81	20,86	20,91	20,90	20,96	20,92	20,82	20,84	20,77	20,80	20,79	20,87	20,82	20,81	20,84	20,82	20,86	20,80	20,74	20,78	20,83	20,83	20,80	20,74	20,77	20,75	20,86	20,83	20,84	20,85	20,83	20,84	20,83	20,82	20,76	20,75	20,74	20,79	20,82	20,81	20,77	20,82	20,81	20,82	20,87	20,79	20,78	20,80	20,75	20,74	20,78	20,76	20,77	20,72	20,72	20,79	20,70	20,72	20,78	20,73	20,75	20,78	20,76	20,76	20,74	20,69	20,62	20,72	20,65	20,67	20,73	20,72	20,74	20,67	20,72	20,65	20,66	20,68	20,66	20,62	20,69	20,68	20,67	20,62	20,62	20,56	20,56	20,61	20,58	20,57	20,67	20,58	20,62	20,63	20,58	20,63	20,61	20,52	20,57	20,53	20,50	20,60	20,57	20,56	20,49	20,58	20,61	20,59	20,51	20,58	20,52	20,61	20,64	20,64	20,58	20,55	20,57	20,60	20,66	20,59	20,56	20,58	20,60	20,58	20,51	20,56	20,59	20,49	20,59	20,56	20,52	20,61	20,58	20,59	20,58	20,56	20,52	20,48	20,40	20,47	20,54	20,52	20,50	20,35	20,47	20,52	20,50	20,57	20,58	20,50	20,50	20,55	20,53	20,48	20,56	20,54	20,53	20,47	20,45	20,52	20,55	20,54	20,55	20,57	20,64	20,63	20,45	20,41	20,51	20,54	20,48	20,41	20,42	20,51	20,52	20,54	20,58	20,58	20,45	20,41	20,38	20,40	20,47	20,50	20,54	20,53	20,47	20,53	20,50	20,42	20,45	20,51	20,48	20,48	20,46	20,48	20,52	20,48	20,41	20,44	20,47	20,40	20,40	20,44	20,47	20,44	20,44	20,54	20,43	20,43	20,43	20,45	20,52	20,44	20,40	20,46	20,48	20,45	20,43	20,39	20,42	20,48	20,47	20,42	20,47	20,42	20,45	20,51	20,48	20,40	20,50	20,45	20,42	20,46	20,44	20,45	20,57	20,44	20,42	20,38	20,39	20,45	20,42	20,47	20,50	20,50	20,45	20,47	20,49	20,50	20,49	20,40	20,39	20,51	20,52	20,39	20,42	20,50	20,52	20,40	20,35	20,45	20,49	20,36	20,38	20,56	20,47	20,40	20,40	20,44	20,40	20,38	20,40	20,44	20,43	20,47	20,38	20,34	20,41	20,41	20,40	20,46	20,48	20,38	20,28	20,28	20,39	20,49	20,39	20,46	20,35	20,31	20,43	20,48	20,45	
20,38	20,38	20,37	20,39	20,35	20,38	20,39	20,50	20,33	20,34	20,39	20,33	20,38	20,35	20,36	20,41	20,47	20,54	20,50	20,43	20,40	20,42	20,50	20,46	20,44	20,41	20,43	20,44	20,44	20,40	20,43	20,41	20,37	20,42	20,44	20,45	20,45	20,44	20,38	20,33	20,38	20,47	20,37	20,38	20,46	20,46	20,47	20,51	20,51	20,48	20,43	20,47	20,46	20,55	20,53	20,49	20,37	20,38	20,48	20,42	20,50	20,52	20,39	20,39	20,39	20,44	20,38	20,45	20,45	20,57	20,52	20,47	20,40	20,40	20,48	20,39	20,41	20,46	20,50	20,46	20,40	20,36	20,49	20,46	20,44	20,46	20,48	20,45	20,46	20,50	20,52	20,49	20,51	20,48	20,58	20,57	20,46	20,46	20,50	20,53	20,49	20,50	20,49	20,49	20,47	20,50	20,49	20,51	20,46	20,45	20,43	20,45	20,49	20,52	20,49	20,48	20,42	20,39	20,43	20,53	20,49	20,51	20,59	20,58	20,51	20,53	20,54	20,56	20,59	20,55	20,58	20,45	20,36	20,46	20,56	20,53	20,54	20,54	20,48	20,46	20,55	20,50	20,54	20,50	20,51	20,48	20,51	20,59	20,50	20,50	20,50	20,53	20,49	20,43	20,54	20,60	20,51	20,53	20,56	20,59	20,44	20,46	20,48	20,58	20,56	20,54	20,50	20,51	20,65	20,59	20,57	20,56	20,56	20,62	20,56	20,53	20,51	20,54	20,58	20,60	20,60	20,64	20,57	20,50	20,53	20,63	20,69	20,68	20,61	20,52	20,53	20,56	20,57	20,61	20,64	20,68	20,67	20,68	20,67	20,62	20,65	20,62	20,66	20,70	20,63	20,65	20,62	20,64	20,64	20,56	20,59	20,75	20,72	20,64	20,61	20,62	20,65	20,75	20,72	20,67	20,68	20,63	20,63	20,70	20,75	20,74	20,72	20,74	20,78	20,73	20,64	20,66	20,66	20,68	20,76	20,74	20,75	20,74	20,76	20,72	20,74	20,77	20,79	20,81	20,70	20,76	20,77	20,70	20,69	20,75	20,73	20,70	20,66	20,69	20,71	20,79	20,80	20,79	20,76	20,84	20,92	20,81	20,76	20,83	20,82	20,79	20,80	20,87	20,85	20,86	20,93	20,81	20,77	20,79	20,80	20,83	20,86	20,78	20,74	20,76	20,73	20,77	20,81	20,86	20,89	20,83	20,78	20,85	20,90	20,84	20,82	20,93	20,88	20,89	20,89	20,81	20,82	20,85	20,87	20,87	20,84	20,85	20,88	20,86	20,86	20,83	20,87	20,86	20,86	20,82	20,83	20,81	20,83	20,86	20,90	20,84	20,90	20,83	20,90	20,90	20,85	20,88	20,87	20,77	20,87	20,90	20,87	20,89	20,80	20,86	20,88	20,94	20,93	20,89	20,87	20,86	20,80	20,88	20,92	20,90	20,90	20,86	20,85	20,87	20,85	20,84	20,86	20,90	20,87	20,91	20,96	20,87	20,85	20,83	20,90	20,84	20,86	20,85	20,83	20,84	20,86	20,92	20,92	20,82	20,80	20,80	20,85	20,82	20,79	20,76	20,82	20,82	20,85	20,94	20,83	20,77	20,75	20,85	20,81	20,75	20,77	20,73	20,76	20,79	20,78	20,77	20,82	20,83	20,86	20,91	20,83	20,79	20,76	20,73	20,78	20,79	20,77	20,80	20,88	20,86	20,81	20,71	20,78	20,79	20,76	20,79	20,86	20,81	20,78	20,75	20,76	20,71	20,76	20,77	20,75	20,83	20,77	20,74	20,72	20,73	20,69	20,70	20,68	20,70	20,63	20,77	20,69	20,64	20,63	20,57	20,63	20,66	20,67	20,63	20,60	20,68	20,63	20,58	20,57	20,60	20,60	20,55	20,56	20,57	20,54	20,53	20,61	20,62	20,58	20,57	20,55	20,56	20,59	20,52	20,53	20,55	20,49	20,57	20,59	20,61	20,56	20,53	20,56	20,59	20,59	20,53	20,52	20,47	20,59	20,56	20,49	20,52	20,52	20,50	20,53	20,56	20,58	20,56	20,59	20,49	20,55	20,59	20,55	20,50	20,50	20,53	20,47	20,45	20,47	20,51	20,58	20,48	20,56	20,57	20,53	20,57	20,58	20,46	20,49	20,55	20,58	20,47	20,43	20,48	20,54	20,55	20,56	20,58	20,54	20,60	20,53	20,51	20,46	20,55	20,56	20,53	20,46	20,41	20,51	20,59	20,51	20,52	20,52	20,42	20,38	20,40	20,33	20,48	20,44	20,49	20,58	20,51	20,54	20,47	20,30	20,41	20,45	20,45	20,50	20,49	20,49	20,55	20,47	20,38	20,34	20,54	20,49	20,46	20,44	20,50	20,49	20,46	20,57	20,58	20,49	20,44	20,42	20,48	20,44	20,46	20,41	20,47	20,57	20,51	20,46	20,47	20,49	20,57	20,47	20,41	20,49	20,50	20,48	20,48	20,47	20,52	20,50	20,50	20,50	20,51	20,47	20,50	20,50	20,41	20,36	20,32	20,40	20,43	20,40	20,49	20,49	20,38	20,38	20,50	20,53	20,45	20,40	20,35	20,42	20,58	20,45	20,41	20,49	20,45	20,38	20,30	20,43	20,48	20,47	20,48	20,53	20,46	20,42	20,47	20,45	20,37	20,33	20,33	20,29	20,42	20,49	20,35	20,31	20,36	20,51	20,46	20,45	20,44	20,36	20,39	20,35	20,35	20,43	20,45	20,46	20,35	20,30	20,43	20,44	20,44	
20,39	20,36	20,39	20,41	20,34	20,40	20,37	20,41	20,39	20,34	20,33	20,31	20,34	20,43	20,45	20,45	20,49	20,53	20,46	20,48	20,50	20,42	20,48	20,47	20,42	20,53	20,47	20,36	20,48	20,46	20,41	20,43	20,37	20,35	20,44	20,47	20,46	20,44	20,44	20,46	20,48	20,47	20,38	20,41	20,44	20,38	20,49	20,48	20,43	20,42	20,48	20,49	20,50	20,48	20,51	20,51	20,47	20,42	20,45	20,38	20,49	20,50	20,42	20,41	20,34	20,41	20,43	20,40	20,44	20,53	20,53	20,52	20,44	20,36	20,42	20,42	20,52	20,55	20,49	20,48	20,52	20,34	20,42	20,41	20,44	20,57	20,51	20,46	20,54	20,53	20,42	20,47	20,50	20,54	20,42	20,55	20,46	20,44	20,52	20,56	20,52	20,57	20,64	20,51	20,47	20,49	20,48	20,48	20,52	20,40	20,48	20,59	20,50	20,48	20,42	20,46	20,51	20,42	20,46	20,53	20,54	20,55	20,56	20,58	20,54	20,53	20,52	20,53	20,53	20,44	20,47	20,48	20,42	20,44	20,43	20,46	20,49	20,50	20,44	20,48	20,51	20,51	20,51	20,56	20,57	20,52	20,49	20,61	20,54	20,61	20,58	20,53	20,56	20,48	20,49	20,63	20,62	20,51	20,55	20,58	20,52	20,61	20,61	20,60	20,59	20,55	20,51	20,54	20,61	20,65	20,55	20,54	20,53	20,59	20,66	20,63	20,55	20,47	20,55	20,66	20,55	20,55	20,49	20,49	20,54	20,59	20,61	20,64	20,67	20,59	20,54	20,55	20,52	20,66	20,70	20,70	20,66	20,59	20,66	20,66	20,62	20,62	20,64	20,69	20,66	20,66	20,59	20,56	20,73	20,68	20,59	20,70	20,71	20,71	20,74	20,74	20,73	20,71	20,71	20,73	20,71	20,67	20,74	20,78	20,80	20,81	20,74	20,74	20,77	20,78	20,70	20,73	20,72	20,76	20,86	20,78	20,73	20,69	20,69	20,78	20,82	20,80	20,77	20,77	20,64	20,77	20,78	20,68	20,74	20,78	20,73	20,74	20,78	20,81	20,77	20,88	20,81	20,74	20,83	20,90	20,89	20,89	20,80	20,80	20,84	20,77	20,78	20,83	20,72	20,78	20,84	20,83	20,74	20,80	20,81	20,90	20,88	20,83	20,73	20,76	20,77	20,83	20,85	20,83	20,87	20,86	20,76	20,84	20,88	20,90	20,93	20,92	20,90	20,89	20,91	20,83	20,86	20,91	20,86	20,88	20,83	20,90	20,90	20,86	20,90	20,95	20,89	20,94	20,92	20,86	20,79	20,83	20,84	20,89	20,91	20,87	20,91	20,89	20,91	20,88	20,88	20,87	20,83	20,81	20,88	20,92	20,91	20,91	20,82	20,86	20,98	20,91	20,90	20,91	20,82	20,87	20,81	20,80	20,87	20,94	20,93	20,87	20,86	20,85	20,96	20,92	20,90	20,89	20,90	20,93	20,92	20,87	20,84	20,85	20,88	20,88	20,89	20,92	20,91	20,92	20,90	20,85	20,88	20,88	20,83	20,83	20,86	20,83	20,85	20,80	20,84	20,91	20,90	20,97	20,87	20,87	20,83	20,83	20,83	20,80	20,87	20,81	20,74	20,79	20,81	20,82	20,88	20,81	20,82	20,88	20,87	20,88	20,82	20,76	20,78	20,88	20,79	20,74	20,86	20,85	20,82	20,80	20,86	20,81	20,80	20,80	20,86	20,83	20,77	20,85	20,85	20,80	20,85	20,86	20,75	20,76	20,81	20,82	20,81	20,77	20,75	20,79	20,82	20,75	20,69	20,74	20,77	20,76	20,77	20,67	20,71	20,72	20,68	20,67	20,64	20,62	20,69	20,62	20,55	20,59	20,61	20,59	20,60	20,60	20,57	20,52	20,57	20,63	20,68	20,58	20,57	20,51	20,51	20,49	20,55	20,60	20,60	20,62	20,59	20,55	20,57	20,56	20,58	20,60	20,56	20,48	20,54	20,50	20,51	20,59	20,56	20,54	20,60	20,55	20,55	20,57	20,52	20,54	20,59	20,58	20,55	20,57	20,48	20,51	20,52	20,48	20,49	20,52	20,56	20,54	20,54	20,52	20,55	20,51	20,53	20,58	20,57	20,48	20,47	20,55	20,54	20,52	20,49	20,57	20,55	20,66	20,60	20,55	20,54	20,58	20,59	20,54	20,57	20,51	20,53	20,52	20,51	20,41	20,53	20,56	20,55	20,47	20,54	20,48	20,42	20,46	20,41	20,49	20,46	20,39	20,54	20,52	20,51	20,52	20,37	20,38	20,41	20,48	20,50	20,46	20,45	20,46	20,51	20,42	20,28	20,44	20,51	20,48	20,49	20,53	20,51	20,42	20,53	20,53	20,46	20,46	20,52	20,48	20,42	20,36	20,37	20,38	20,52	20,49	20,49	20,46	20,48	20,47	20,50	20,44	20,48	20,56	20,53	20,48	20,60	20,51	20,46	20,49	20,51	20,46	20,48	20,48	20,49	20,50	20,47	20,42	20,44	20,42	20,37	20,41	20,43	20,44	20,45	20,48	20,42	20,38	20,36	20,36	20,39	20,43	20,53	20,48	20,48	20,41	20,37	20,36	20,37	20,45	20,43	20,50	20,50	20,46	20,45	20,55	20,43	20,36	20,41	20,38	20,32	20,45	20,52	20,45	20,41	20,38	20,50	20,53	20,51	20,42	20,41	20,38	20,44	20,44	20,38	20,41	20,49	20,46	20,34	20,39	20,45	20,48	
20,46	20,41	20,40	20,45	20,43	20,42	20,41	20,37	20,32	20,38	20,42	20,35	20,37	20,41	20,44	20,43	20,47	20,52	20,40	20,45	20,51	20,44	20,37	20,36	20,45	20,45	20,53	20,43	20,39	20,39	20,46	20,48	20,41	20,34	20,38	20,42	20,48	20,45	20,45	20,48	20,51	20,43	20,37	20,40	20,51	20,44	20,43	20,48	20,36	20,39	20,51	20,53	20,44	20,41	20,50	20,43	20,48	20,45	20,44	20,43	20,45	20,49	20,41	20,45	20,38	20,49	20,47	20,42	20,35	20,46	20,37	20,51	20,54	20,40	20,40	20,46	20,49	20,53	20,56	20,51	20,58	20,39	20,30	20,44	20,47	20,49	20,45	20,40	20,50	20,51	20,47	20,53	20,56	20,57	20,50	20,49	20,52	20,50	20,56	20,53	20,50	20,52	20,55	20,50	20,50	20,52	20,50	20,51	20,44	20,41	20,41	20,52	20,51	20,45	20,42	20,43	20,43	20,37	20,38	20,47	20,45	20,42	20,45	20,58	20,53	20,49	20,46	20,49	20,53	20,46	20,42	20,42	20,32	20,39	20,48	20,51	20,50	20,46	20,43	20,48	20,50	20,48	20,47	20,51	20,55	20,54	20,57	20,54	20,50	20,51	20,53	20,54	20,52	20,52	20,56	20,52	20,55	20,59	20,57	20,53	20,53	20,61	20,58	20,52	20,54	20,56	20,51	20,53	20,65	20,65	20,58	20,51	20,53	20,58	20,64	20,63	20,55	20,50	20,49	20,53	20,59	20,51	20,49	20,58	20,57	20,50	20,55	20,63	20,67	20,69	20,59	20,58	20,57	20,62	20,67	20,66	20,62	20,52	20,54	20,58	20,64	20,64	20,64	20,69	20,68	20,69	20,70	20,60	20,66	20,72	20,62	20,73	20,78	20,65	20,73	20,67	20,67	20,72	20,68	20,79	20,75	20,68	20,75	20,81	20,80	20,79	20,76	20,75	20,75	20,79	20,75	20,68	20,71	20,73	20,82	20,85	20,76	20,77	20,71	20,73	20,82	20,83	20,73	20,75	20,72	20,71	20,82	20,80	20,81	20,82	20,78	20,79	20,88	20,86	20,81	20,83	20,76	20,77	20,83	20,83	20,85	20,87	20,82	20,83	20,91	20,80	20,80	20,88	20,85	20,90	20,87	20,75	20,72	20,92	20,91	20,90	20,89	20,88	20,95	20,84	20,78	20,87	20,80	20,78	20,81	20,80	20,84	20,92	20,95	20,89	20,95	20,96	20,87	20,86	20,91	20,87	20,85	20,88	20,89	20,87	20,90	20,93	20,91	20,82	20,81	20,88	20,91	20,89	20,89	20,89	20,82	20,87	20,91	20,90	20,93	20,84	20,89	20,93	20,93	20,97	20,91	20,88	20,92	20,90	20,93	20,95	20,95	20,88	20,85	20,92	21,00	20,97	20,92	20,96	20,90	20,86	20,92	20,87	20,85	20,94	20,93	20,92	20,84	20,88	20,96	20,93	20,91	21,01	20,93	20,92	20,95	20,90	20,84	20,86	20,95	20,86	20,85	20,90	20,89	20,93	20,85	20,82	20,91	20,91	20,86	20,88	20,94	20,87	20,87	20,88	20,85	20,91	20,86	20,82	20,82	20,89	20,89	20,93	20,94	20,87	20,86	20,88	20,84	20,81	20,82	20,87	20,88	20,82	20,79	20,84	20,89	20,90	20,91	20,86	20,88	20,92	20,86	20,79	20,82	20,85	20,84	20,84	20,81	20,86	20,89	20,87	20,95	20,89	20,85	20,89	20,95	20,85	20,87	20,91	20,86	20,83	20,80	20,86	20,85	20,88	20,82	20,80	20,85	20,79	20,76	20,75	20,76	20,82	20,84	20,82	20,77	20,74	20,69	20,71	20,62	20,64	20,66	20,60	20,59	20,61	20,66	20,63	20,59	20,56	20,61	20,62	20,55	20,56	20,56	20,62	20,59	20,55	20,52	20,54	20,55	20,64	20,60	20,64	20,67	20,54	20,52	20,60	20,55	20,59	20,59	20,47	20,51	20,56	20,56	20,51	20,59	20,57	20,56	20,58	20,66	20,61	20,61	20,45	20,49	20,50	20,54	20,57	20,50	20,42	20,47	20,53	20,58	20,50	20,52	20,56	20,47	20,50	20,55	20,52	20,51	20,64	20,54	20,40	20,52	20,56	20,53	20,46	20,53	20,55	20,52	20,61	20,62	20,51	20,52	20,54	20,54	20,52	20,44	20,48	20,51	20,50	20,51	20,52	20,60	20,56	20,47	20,49	20,47	20,51	20,55	20,49	20,44	20,49	20,46	20,44	20,40	20,40	20,48	20,50	20,55	20,45	20,39	20,44	20,54	20,45	20,40	20,46	20,48	20,49	20,48	20,43	20,45	20,47	20,43	20,51	20,41	20,41	20,54	20,53	20,43	20,42	20,44	20,44	20,36	20,32	20,39	20,44	20,45	20,49	20,46	20,49	20,49	20,50	20,40	20,50	20,45	20,44	20,56	20,54	20,50	20,48	20,34	20,45	20,47	20,47	20,52	20,49	20,43	20,40	20,42	20,46	20,46	20,44	20,37	20,35	20,42	20,41	20,45	20,41	20,37	20,42	20,43	20,38	20,44	20,43	20,53	20,47	20,47	20,48	20,42	20,47	20,36	20,44	20,38	20,40	20,43	20,39	20,34	20,42	20,45	20,39	20,40	20,51	20,45	20,46	20,35	20,32	20,48	20,41	20,53	20,54	20,42	20,41	20,44	20,45	20,35	20,44	20,52	20,50	20,46	20,45	20,41	20,40	20,44	20,46	
20,48	20,38	20,42	20,41	20,49	20,45	20,42	20,47	20,40	20,40	20,49	20,46	20,34	20,41	20,35	20,38	20,44	20,43	20,39	20,38	20,47	20,48	20,43	20,39	20,43	20,50	20,54	20,59	20,45	20,31	20,37	20,47	20,45	20,47	20,45	20,39	20,41	20,36	20,44	20,45	20,46	20,49	20,40	20,46	20,52	20,48	20,38	20,42	20,44	20,43	20,45	20,41	20,43	20,45	20,52	20,50	20,47	20,51	20,36	20,44	20,52	20,49	20,54	20,50	20,45	20,37	20,41	20,44	20,40	20,48	20,39	20,47	20,47	20,50	20,50	20,52	20,47	20,43	20,54	20,54	20,53	20,42	20,45	20,53	20,47	20,45	20,55	20,50	20,48	20,52	20,51	20,54	20,53	20,58	20,48	20,48	20,51	20,54	20,57	20,44	20,47	20,51	20,50	20,51	20,55	20,55	20,50	20,55	20,47	20,42	20,46	20,49	20,50	20,49	20,48	20,40	20,37	20,39	20,45	20,49	20,49	20,42	20,46	20,60	20,57	20,53	20,46	20,51	20,54	20,56	20,48	20,48	20,47	20,46	20,46	20,51	20,54	20,51	20,36	20,48	20,48	20,47	20,52	20,49	20,49	20,47	20,47	20,48	20,46	20,50	20,47	20,50	20,57	20,39	20,48	20,60	20,52	20,57	20,56	20,42	20,47	20,55	20,48	20,51	20,58	20,55	20,50	20,51	20,60	20,55	20,57	20,55	20,56	20,61	20,70	20,61	20,60	20,58	20,51	20,48	20,49	20,60	20,58	20,58	20,57	20,56	20,51	20,61	20,64	20,59	20,58	20,59	20,62	20,67	20,67	20,66	20,62	20,53	20,55	20,53	20,60	20,64	20,66	20,70	20,69	20,66	20,68	20,66	20,58	20,62	20,63	20,73	20,83	20,70	20,65	20,65	20,66	20,65	20,66	20,74	20,82	20,73	20,68	20,76	20,76	20,80	20,77	20,75	20,79	20,82	20,78	20,73	20,65	20,72	20,78	20,88	20,86	20,81	20,74	20,75	20,86	20,79	20,68	20,69	20,75	20,75	20,80	20,83	20,85	20,85	20,79	20,84	20,82	20,79	20,86	20,87	20,83	20,81	20,93	20,84	20,80	20,92	20,92	20,89	20,94	20,83	20,87	20,88	20,85	20,89	20,92	20,84	20,79	20,89	20,88	20,92	20,89	20,95	20,99	20,87	20,86	20,97	20,94	20,87	20,82	20,83	20,86	20,95	20,95	20,91	20,94	21,02	20,96	20,98	21,02	20,94	20,91	20,89	20,91	20,94	20,86	20,90	20,91	20,91	20,87	20,88	20,86	20,91	20,88	20,91	20,92	20,91	20,89	20,93	20,96	20,90	20,90	20,95	20,89	20,92	20,98	20,92	20,99	21,03	21,00	20,97	21,01	20,97	20,88	20,93	21,02	21,00	20,93	20,94	20,93	20,89	20,93	21,03	20,98	20,92	20,97	20,93	20,93	20,92	20,99	20,96	20,95	21,02	20,97	20,98	20,99	20,91	20,91	20,82	20,91	20,94	21,00	20,95	20,88	20,94	20,84	20,82	20,94	21,00	20,95	20,97	20,99	21,00	20,92	20,94	20,96	20,90	20,83	20,91	20,90	20,91	20,92	20,90	20,90	20,88	20,85	20,81	20,86	20,78	20,82	20,89	20,92	20,89	20,86	20,92	20,98	20,88	20,89	20,89	20,81	20,90	20,91	20,90	20,87	20,85	20,87	20,92	20,88	20,95	21,02	20,93	20,95	20,94	20,92	20,95	21,06	20,98	20,94	20,92	20,89	20,97	20,90	20,92	20,89	20,93	20,90	20,90	20,90	20,89	20,84	20,85	20,85	20,84	20,84	20,84	20,82	20,85	20,68	20,68	20,69	20,70	20,64	20,60	20,59	20,56	20,58	20,58	20,54	20,58	20,60	20,61	20,58	20,55	20,56	20,60	20,66	20,61	20,60	20,51	20,52	20,54	20,62	20,62	20,65	20,60	20,56	20,62	20,58	20,59	20,49	20,47	20,50	20,53	20,59	20,52	20,52	20,53	20,56	20,54	20,58	20,52	20,62	20,55	20,48	20,48	20,49	20,59	20,57	20,50	20,52	20,54	20,57	20,47	20,44	20,49	20,49	20,52	20,48	20,50	20,53	20,51	20,53	20,44	20,53	20,57	20,47	20,42	20,47	20,47	20,47	20,48	20,50	20,42	20,43	20,48	20,49	20,52	20,44	20,46	20,58	20,52	20,56	20,50	20,53	20,57	20,49	20,46	20,47	20,47	20,55	20,46	20,45	20,42	20,42	20,45	20,55	20,49	20,47	20,39	20,50	20,53	20,46	20,48	20,46	20,43	20,46	20,49	20,49	20,46	20,49	20,48	20,47	20,49	20,48	20,47	20,44	20,44	20,47	20,52	20,42	20,46	20,46	20,41	20,37	20,34	20,40	20,48	20,51	20,43	20,42	20,44	20,44	20,42	20,38	20,42	20,42	20,42	20,54	20,49	20,43	20,47	20,43	20,46	20,41	20,44	20,50	20,37	20,38	20,40	20,41	20,44	20,44	20,45	20,37	20,49	20,53	20,50	20,55	20,47	20,49	20,48	20,47	20,43	20,42	20,49	20,52	20,48	20,46	20,53	20,47	20,40	20,39	20,43	20,42	20,39	20,42	20,38	20,36	20,36	20,43	20,38	20,43	20,46	20,45	20,50	20,43	20,35	20,41	20,38	20,46	20,54	20,47	20,42	20,45	20,52	20,37	20,39	20,51	20,50	20,52	20,43	20,34	20,40	20,41	20,35	
20,47	20,43	20,34	20,41	20,49	20,53	20,53	20,41	20,41	20,49	20,51	20,51	20,39	20,45	20,33	20,34	20,37	20,38	20,34	20,41	20,39	20,42	20,44	20,39	20,40	20,34	20,48	20,52	20,47	20,42	20,41	20,43	20,37	20,44	20,45	20,42	20,41	20,39	20,45	20,54	20,49	20,57	20,45	20,45	20,47	20,48	20,42	20,42	20,41	20,43	20,37	20,43	20,47	20,50	20,50	20,51	20,45	20,49	20,40	20,33	20,42	20,51	20,47	20,44	20,36	20,39	20,39	20,38	20,41	20,49	20,38	20,50	20,48	20,46	20,53	20,55	20,49	20,39	20,46	20,52	20,52	20,42	20,47	20,60	20,47	20,48	20,59	20,54	20,55	20,53	20,53	20,57	20,53	20,59	20,50	20,48	20,50	20,55	20,55	20,48	20,43	20,50	20,50	20,39	20,44	20,47	20,49	20,51	20,51	20,51	20,47	20,53	20,53	20,57	20,55	20,50	20,41	20,51	20,54	20,51	20,58	20,50	20,54	20,58	20,60	20,63	20,62	20,57	20,60	20,60	20,57	20,59	20,61	20,64	20,58	20,56	20,58	20,49	20,48	20,53	20,53	20,51	20,47	20,47	20,48	20,50	20,56	20,46	20,46	20,47	20,53	20,53	20,55	20,44	20,46	20,63	20,60	20,60	20,56	20,53	20,50	20,51	20,48	20,47	20,59	20,49	20,46	20,51	20,56	20,55	20,50	20,53	20,54	20,61	20,75	20,67	20,58	20,60	20,53	20,51	20,51	20,55	20,53	20,54	20,53	20,51	20,54	20,65	20,65	20,59	20,54	20,56	20,58	20,62	20,63	20,67	20,66	20,62	20,66	20,61	20,60	20,62	20,60	20,68	20,73	20,68	20,66	20,67	20,68	20,57	20,67	20,70	20,76	20,73	20,70	20,66	20,73	20,70	20,70	20,76	20,75	20,71	20,63	20,62	20,74	20,80	20,81	20,84	20,80	20,81	20,82	20,82	20,82	20,74	20,86	20,94	20,88	20,77	20,74	20,80	20,94	20,90	20,77	20,76	20,78	20,80	20,78	20,84	20,88	20,82	20,82	20,86	20,89	20,81	20,90	21,00	20,97	20,96	20,93	20,92	20,92	20,96	20,93	20,95	20,97	20,89	20,92	20,94	20,87	20,89	20,98	21,04	20,96	20,95	20,94	20,98	21,04	20,95	20,99	20,96	20,93	21,01	21,00	21,01	21,02	20,98	21,01	20,97	21,01	20,98	20,98	21,08	21,03	21,00	21,05	21,03	20,98	21,01	21,02	21,02	21,03	20,92	20,94	21,02	21,09	21,07	20,91	20,94	20,98	20,98	21,00	20,96	20,97	21,00	21,06	20,99	20,93	21,04	20,97	20,94	21,03	20,99	21,03	21,04	21,05	21,04	21,06	21,12	21,07	21,09	21,03	21,10	21,11	21,08	20,97	21,00	21,01	21,11	21,15	21,06	21,14	21,12	21,02	21,03	21,09	21,04	21,05	21,06	21,06	21,09	21,05	21,03	21,02	20,95	20,98	20,97	20,99	21,06	20,96	20,97	20,97	20,92	21,03	21,08	21,05	21,03	21,13	21,10	21,03	21,04	21,03	21,03	21,01	21,05	21,11	21,12	21,03	20,96	20,94	20,94	20,93	20,90	20,99	20,99	20,96	21,01	21,07	21,00	20,99	21,01	21,00	20,93	20,97	20,93	20,89	20,93	20,95	20,98	20,93	20,93	20,91	20,93	21,05	21,08	21,13	21,04	21,02	21,03	21,00	21,03	21,12	21,03	20,99	21,01	20,95	20,94	20,91	20,98	21,02	21,00	21,00	20,94	20,98	20,98	20,95	20,94	20,98	20,95	20,90	20,87	20,87	20,77	20,79	20,66	20,64	20,73	20,65	20,56	20,68	20,66	20,56	20,55	20,57	20,63	20,68	20,55	20,61	20,60	20,59	20,65	20,66	20,62	20,62	20,56	20,55	20,56	20,62	20,63	20,63	20,61	20,60	20,61	20,65	20,69	20,59	20,56	20,54	20,60	20,57	20,55	20,46	20,48	20,62	20,56	20,54	20,53	20,58	20,53	20,51	20,43	20,53	20,57	20,53	20,45	20,51	20,53	20,59	20,54	20,53	20,51	20,53	20,52	20,52	20,49	20,49	20,53	20,48	20,54	20,59	20,61	20,46	20,46	20,44	20,45	20,48	20,56	20,52	20,48	20,45	20,58	20,48	20,39	20,46	20,57	20,55	20,54	20,51	20,52	20,44	20,48	20,48	20,45	20,57	20,52	20,49	20,40	20,45	20,50	20,51	20,47	20,49	20,49	20,52	20,51	20,44	20,47	20,51	20,51	20,41	20,40	20,45	20,54	20,53	20,49	20,51	20,45	20,49	20,47	20,47	20,55	20,45	20,40	20,49	20,53	20,46	20,48	20,53	20,49	20,40	20,41	20,44	20,42	20,51	20,43	20,44	20,49	20,46	20,45	20,41	20,50	20,45	20,45	20,51	20,44	20,43	20,51	20,51	20,56	20,52	20,46	20,46	20,39	20,39	20,44	20,42	20,40	20,45	20,41	20,49	20,50	20,56	20,57	20,51	20,47	20,45	20,49	20,46	20,43	20,40	20,48	20,47	20,46	20,50	20,54	20,52	20,41	20,43	20,48	20,37	20,42	20,47	20,42	20,50	20,43	20,43	20,42	20,45	20,40	20,41	20,43	20,46	20,47	20,47	20,41	20,54	20,47	20,57	20,49	20,42	20,47	20,45	20,45	20,46	20,47	20,55	20,49	20,40	20,40	20,40	20,44	
20,36	20,35	20,39	20,41	20,45	20,52	20,59	20,37	20,34	20,49	20,45	20,43	20,41	20,39	20,35	20,42	20,37	20,38	20,42	20,38	20,40	20,50	20,54	20,40	20,35	20,35	20,37	20,43	20,45	20,38	20,48	20,50	20,33	20,38	20,49	20,46	20,46	20,26	20,36	20,38	20,41	20,52	20,49	20,43	20,42	20,37	20,36	20,39	20,36	20,38	20,43	20,47	20,48	20,51	20,52	20,43	20,42	20,49	20,47	20,39	20,45	20,47	20,48	20,41	20,39	20,43	20,49	20,39	20,41	20,50	20,45	20,52	20,52	20,45	20,40	20,48	20,51	20,44	20,48	20,48	20,49	20,45	20,43	20,47	20,47	20,43	20,52	20,51	20,49	20,51	20,51	20,51	20,49	20,52	20,49	20,42	20,44	20,43	20,45	20,52	20,53	20,44	20,50	20,40	20,43	20,51	20,55	20,46	20,53	20,59	20,61	20,53	20,59	20,56	20,61	20,54	20,41	20,51	20,52	20,47	20,51	20,54	20,55	20,51	20,43	20,62	20,60	20,58	20,65	20,57	20,56	20,57	20,48	20,54	20,61	20,60	20,59	20,49	20,50	20,60	20,56	20,53	20,54	20,48	20,46	20,50	20,58	20,50	20,45	20,52	20,48	20,57	20,48	20,48	20,52	20,55	20,52	20,48	20,55	20,57	20,57	20,59	20,53	20,48	20,56	20,44	20,43	20,49	20,51	20,60	20,59	20,49	20,57	20,57	20,68	20,65	20,52	20,54	20,51	20,51	20,58	20,56	20,53	20,57	20,52	20,47	20,57	20,62	20,53	20,57	20,55	20,49	20,60	20,66	20,61	20,68	20,69	20,63	20,68	20,69	20,69	20,66	20,63	20,67	20,71	20,71	20,68	20,76	20,74	20,68	20,76	20,73	20,85	20,81	20,73	20,74	20,82	20,83	20,76	20,85	20,88	20,75	20,78	20,79	20,81	20,80	20,81	20,87	20,83	20,87	20,91	20,85	20,86	20,89	20,89	20,93	20,88	20,84	20,87	20,92	21,01	20,94	20,88	20,94	20,87	20,89	20,89	20,87	20,92	20,87	20,90	20,98	21,00	20,92	20,90	21,02	21,02	21,03	21,01	21,07	21,04	21,05	21,00	20,98	20,99	21,01	20,98	21,00	20,94	20,98	21,07	21,12	21,13	21,02	20,96	21,05	21,05	21,08	21,02	21,05	21,01	21,06	21,01	20,99	21,03	21,07	21,02	21,09	21,12	21,07	21,06	21,10	21,05	21,12	21,12	21,09	21,04	21,05	21,09	21,05	21,02	21,00	21,04	21,07	21,20	21,13	21,11	21,12	21,13	21,10	21,13	21,12	21,10	21,04	21,12	21,10	21,05	21,09	21,14	21,09	21,10	21,13	21,18	21,12	21,19	21,28	21,34	21,32	21,34	21,31	21,29	21,24	21,28	21,33	21,26	21,20	21,17	21,15	21,18	21,28	21,25	21,27	21,23	21,18	21,20	21,17	21,12	21,17	21,22	21,19	21,17	21,21	21,19	21,15	21,18	21,10	21,13	21,12	21,12	21,14	21,17	21,11	21,12	21,17	21,14	21,17	21,23	21,18	21,17	21,14	21,18	21,24	21,22	21,20	21,14	21,23	21,19	21,08	21,12	21,15	21,14	21,15	21,18	21,14	21,15	21,23	21,20	21,14	21,18	21,16	21,08	21,13	21,17	21,17	21,02	21,11	21,12	21,09	21,16	21,13	21,12	21,11	21,19	21,23	21,15	21,16	21,19	21,13	21,12	21,14	21,17	21,14	21,07	21,15	21,12	21,04	21,01	21,01	21,09	21,06	21,07	21,05	21,05	21,09	21,10	21,14	21,14	21,00	20,92	20,93	20,85	20,82	20,76	20,82	20,75	20,71	20,71	20,57	20,59	20,65	20,57	20,56	20,55	20,57	20,68	20,61	20,60	20,64	20,61	20,60	20,62	20,58	20,61	20,63	20,60	20,61	20,63	20,60	20,64	20,63	20,62	20,60	20,61	20,65	20,66	20,62	20,62	20,55	20,55	20,57	20,56	20,52	20,63	20,54	20,57	20,62	20,57	20,43	20,48	20,45	20,53	20,55	20,50	20,49	20,55	20,53	20,54	20,52	20,49	20,58	20,53	20,50	20,54	20,57	20,49	20,56	20,53	20,55	20,58	20,61	20,54	20,48	20,41	20,43	20,52	20,56	20,53	20,48	20,47	20,53	20,53	20,45	20,42	20,52	20,55	20,45	20,43	20,44	20,48	20,48	20,45	20,41	20,51	20,50	20,44	20,43	20,46	20,49	20,51	20,54	20,52	20,35	20,45	20,57	20,44	20,47	20,47	20,57	20,43	20,39	20,50	20,56	20,58	20,50	20,54	20,45	20,41	20,39	20,49	20,51	20,48	20,42	20,52	20,57	20,47	20,50	20,54	20,48	20,35	20,43	20,43	20,40	20,49	20,52	20,40	20,47	20,45	20,43	20,47	20,56	20,44	20,42	20,46	20,45	20,54	20,44	20,52	20,50	20,48	20,48	20,46	20,46	20,38	20,32	20,39	20,41	20,47	20,47	20,45	20,47	20,47	20,48	20,39	20,42	20,48	20,46	20,44	20,45	20,46	20,54	20,47	20,38	20,40	20,46	20,47	20,39	20,42	20,42	20,37	20,39	20,40	20,36	20,38	20,51	20,41	20,38	20,41	20,43	20,41	20,47	20,45	20,47	20,51	20,40	20,47	20,50	20,50	20,56	20,42	20,46	20,42	20,45	20,45	20,44	20,44	20,51	20,46	20,44	20,42	20,44	
20,41	20,34	20,37	20,42	20,38	20,40	20,56	20,53	20,38	20,42	20,33	20,40	20,45	20,46	20,42	20,46	20,39	20,46	20,47	20,42	20,43	20,45	20,58	20,55	20,46	20,41	20,45	20,49	20,44	20,36	20,36	20,52	20,40	20,39	20,48	20,46	20,44	20,36	20,32	20,35	20,32	20,44	20,40	20,42	20,45	20,41	20,34	20,36	20,40	20,43	20,43	20,43	20,42	20,42	20,49	20,43	20,43	20,52	20,46	20,42	20,51	20,47	20,58	20,48	20,42	20,52	20,48	20,48	20,47	20,56	20,45	20,47	20,51	20,52	20,51	20,46	20,47	20,58	20,48	20,49	20,42	20,46	20,54	20,42	20,36	20,42	20,46	20,49	20,48	20,42	20,46	20,46	20,45	20,52	20,55	20,41	20,39	20,43	20,46	20,50	20,53	20,50	20,50	20,42	20,50	20,66	20,57	20,51	20,58	20,57	20,55	20,57	20,60	20,52	20,53	20,54	20,41	20,48	20,53	20,43	20,48	20,53	20,61	20,54	20,39	20,47	20,53	20,46	20,57	20,61	20,58	20,54	20,49	20,42	20,51	20,57	20,61	20,52	20,48	20,55	20,56	20,50	20,50	20,59	20,55	20,53	20,55	20,53	20,51	20,56	20,56	20,53	20,54	20,53	20,55	20,52	20,56	20,43	20,53	20,58	20,50	20,56	20,60	20,57	20,60	20,51	20,50	20,50	20,51	20,52	20,59	20,51	20,55	20,66	20,67	20,63	20,60	20,49	20,56	20,54	20,60	20,64	20,57	20,57	20,64	20,54	20,55	20,57	20,55	20,58	20,55	20,52	20,65	20,68	20,63	20,70	20,66	20,63	20,66	20,61	20,69	20,73	20,69	20,73	20,69	20,70	20,74	20,72	20,76	20,72	20,81	20,84	20,87	20,86	20,86	20,82	20,87	20,91	20,85	20,89	21,00	20,91	20,88	20,92	20,87	20,90	20,93	20,94	20,96	20,96	20,96	20,94	20,88	20,97	21,02	20,99	20,94	20,94	20,97	21,02	21,07	21,01	20,96	21,00	20,96	21,01	21,04	21,01	21,04	21,07	21,07	21,08	21,06	20,98	21,01	21,14	21,13	21,10	21,15	21,21	21,18	21,17	21,10	21,14	21,08	21,10	21,13	21,12	21,05	21,12	21,27	21,17	21,19	21,21	21,13	21,17	21,17	21,21	21,23	21,06	21,17	21,30	21,22	21,15	21,14	21,19	21,22	21,21	21,27	21,18	21,26	21,27	21,29	21,33	21,30	21,17	21,22	21,29	21,24	21,20	21,18	21,25	21,26	21,25	21,35	21,31	21,25	21,26	21,27	21,33	21,35	21,36	21,42	21,36	21,33	21,42	21,34	21,31	21,36	21,33	21,27	21,35	21,41	21,40	21,54	21,78	21,84	21,82	21,80	21,80	21,76	21,69	21,61	21,61	21,56	21,48	21,40	21,44	21,49	21,52	21,65	21,62	21,57	21,54	21,49	21,46	21,49	21,53	21,54	21,53	21,54	21,50	21,46	21,47	21,50	21,44	21,44	21,51	21,51	21,47	21,53	21,47	21,49	21,49	21,52	21,62	21,56	21,51	21,50	21,51	21,49	21,54	21,47	21,44	21,40	21,50	21,47	21,42	21,43	21,53	21,57	21,51	21,48	21,39	21,40	21,55	21,57	21,50	21,50	21,51	21,51	21,49	21,42	21,38	21,41	21,47	21,46	21,37	21,36	21,39	21,42	21,42	21,49	21,45	21,41	21,47	21,41	21,37	21,40	21,40	21,35	21,32	21,38	21,33	21,32	21,35	21,28	21,22	21,29	21,39	21,33	21,41	21,32	21,27	21,32	21,36	21,30	21,07	21,05	21,05	21,00	20,88	20,89	20,89	20,74	20,78	20,77	20,60	20,54	20,59	20,62	20,63	20,64	20,58	20,59	20,66	20,68	20,64	20,59	20,57	20,63	20,64	20,65	20,62	20,55	20,58	20,64	20,65	20,60	20,63	20,62	20,55	20,59	20,58	20,64	20,61	20,63	20,57	20,54	20,61	20,66	20,61	20,60	20,53	20,48	20,58	20,57	20,50	20,49	20,51	20,50	20,56	20,47	20,47	20,53	20,49	20,60	20,54	20,50	20,48	20,45	20,46	20,47	20,53	20,53	20,51	20,53	20,42	20,45	20,54	20,55	20,47	20,47	20,48	20,50	20,66	20,60	20,51	20,47	20,50	20,52	20,41	20,39	20,46	20,54	20,52	20,45	20,43	20,45	20,44	20,40	20,49	20,50	20,47	20,47	20,40	20,42	20,46	20,49	20,51	20,53	20,41	20,46	20,53	20,41	20,43	20,42	20,52	20,47	20,39	20,50	20,53	20,54	20,44	20,47	20,51	20,48	20,48	20,54	20,59	20,51	20,49	20,50	20,58	20,47	20,54	20,49	20,42	20,43	20,55	20,40	20,39	20,59	20,53	20,48	20,42	20,43	20,46	20,40	20,45	20,50	20,47	20,49	20,48	20,55	20,51	20,50	20,51	20,45	20,47	20,52	20,42	20,40	20,44	20,42	20,38	20,48	20,50	20,47	20,47	20,42	20,46	20,40	20,44	20,52	20,52	20,43	20,38	20,42	20,54	20,50	20,39	20,42	20,45	20,50	20,42	20,42	20,46	20,50	20,54	20,53	20,43	20,32	20,31	20,40	20,35	20,32	20,52	20,44	20,46	20,36	20,34	20,47	20,42	20,46	20,45	20,41	20,45	20,42	20,43	20,40	20,49	20,44	20,34	20,38	20,44	20,45	20,47	20,44	20,44	
20,38	20,31	20,38	20,44	20,43	20,34	20,46	20,52	20,48	20,36	20,39	20,36	20,44	20,44	20,49	20,48	20,41	20,42	20,46	20,55	20,50	20,42	20,38	20,43	20,44	20,49	20,48	20,58	20,46	20,37	20,40	20,48	20,44	20,41	20,39	20,42	20,49	20,44	20,43	20,48	20,41	20,41	20,39	20,39	20,44	20,40	20,42	20,36	20,37	20,47	20,51	20,39	20,42	20,43	20,50	20,53	20,51	20,46	20,36	20,39	20,45	20,46	20,48	20,50	20,45	20,53	20,52	20,44	20,43	20,50	20,47	20,42	20,45	20,57	20,51	20,45	20,52	20,56	20,51	20,43	20,44	20,45	20,52	20,49	20,39	20,46	20,52	20,47	20,47	20,47	20,44	20,50	20,58	20,57	20,63	20,50	20,40	20,43	20,58	20,54	20,44	20,57	20,58	20,49	20,51	20,57	20,52	20,54	20,54	20,58	20,48	20,53	20,58	20,48	20,49	20,45	20,45	20,38	20,50	20,44	20,53	20,63	20,55	20,50	20,57	20,58	20,53	20,52	20,52	20,58	20,55	20,52	20,55	20,49	20,49	20,56	20,62	20,60	20,52	20,52	20,48	20,50	20,50	20,55	20,61	20,57	20,57	20,50	20,49	20,48	20,55	20,57	20,55	20,57	20,55	20,61	20,58	20,52	20,53	20,60	20,53	20,61	20,63	20,58	20,59	20,58	20,58	20,56	20,56	20,52	20,51	20,52	20,49	20,62	20,69	20,68	20,63	20,62	20,60	20,57	20,58	20,61	20,60	20,58	20,56	20,61	20,58	20,65	20,61	20,59	20,50	20,47	20,62	20,65	20,66	20,72	20,66	20,62	20,73	20,60	20,62	20,67	20,67	20,76	20,74	20,76	20,84	20,87	20,88	20,89	20,88	20,89	20,94	20,95	21,02	21,05	21,05	21,01	21,11	21,18	21,16	21,10	21,07	21,05	21,00	21,14	21,20	21,15	21,14	21,17	21,14	21,10	21,08	21,12	21,18	21,22	21,19	21,17	21,21	21,20	21,25	21,23	21,19	21,24	21,26	21,26	21,30	21,24	21,26	21,31	21,37	21,38	21,35	21,30	21,29	21,38	21,36	21,38	21,38	21,42	21,39	21,40	21,38	21,42	21,42	21,36	21,38	21,43	21,41	21,39	21,52	21,47	21,45	21,57	21,52	21,53	21,45	21,49	21,45	21,43	21,00	21,67	21,68	21,51	21,54	21,58	21,56	21,09	21,59	21,51	21,57	21,62	21,62	21,65	21,66	21,63	21,66	21,73	21,69	21,72	21,64	21,63	21,72	21,68	21,71	21,71	21,66	21,74	21,80	21,83	21,76	21,73	21,83	21,84	21,82	21,84	21,83	21,82	21,83	21,73	21,76	21,82	21,88	21,88	21,96	22,12	22,30	22,34	22,28	22,27	22,34	22,24	22,14	22,12	22,03	21,98	21,98	22,03	22,00	22,05	22,21	22,23	22,15	22,12	22,01	21,93	22,00	22,13	22,09	22,03	22,04	21,66	22,08	22,01	22,00	21,97	21,99	22,06	22,06	22,07	22,10	22,02	22,12	22,10	22,03	22,15	22,16	22,17	22,16	22,06	22,03	22,07	22,04	22,00	22,00	22,06	22,11	22,07	22,03	21,95	22,10	22,11	22,02	21,92	21,91	22,00	22,03	22,03	21,99	22,02	22,05	22,06	21,96	21,87	21,88	21,88	21,85	21,80	21,83	21,77	21,74	21,76	21,77	21,75	21,72	21,77	21,70	21,68	21,68	21,62	21,59	21,57	21,62	21,57	21,55	21,58	21,54	21,48	21,54	21,55	21,52	21,59	21,46	21,47	21,47	21,47	21,44	21,28	21,25	21,20	21,19	21,13	20,89	20,88	20,85	20,79	20,75	20,73	20,63	20,61	20,59	20,68	20,65	20,60	20,62	20,58	20,73	20,66	20,60	20,62	20,64	20,64	20,58	20,59	20,56	20,54	20,51	20,49	20,60	20,60	20,55	20,54	20,50	20,60	20,66	20,64	20,58	20,56	20,58	20,56	20,62	20,58	20,57	20,54	20,42	20,49	20,54	20,57	20,62	20,59	20,55	20,50	20,49	20,45	20,53	20,54	20,58	20,53	20,56	20,51	20,49	20,49	20,49	20,53	20,59	20,54	20,51	20,47	20,43	20,44	20,50	20,45	20,48	20,46	20,52	20,64	20,65	20,53	20,49	20,51	20,59	20,52	20,48	20,51	20,55	20,58	20,54	20,48	20,48	20,46	20,45	20,49	20,55	20,45	20,54	20,51	20,44	20,47	20,50	20,50	20,53	20,44	20,53	20,56	20,48	20,47	20,49	20,57	20,60	20,54	20,54	20,47	20,49	20,45	20,41	20,48	20,55	20,58	20,54	20,56	20,54	20,48	20,46	20,50	20,47	20,46	20,47	20,42	20,48	20,51	20,43	20,42	20,51	20,51	20,45	20,50	20,46	20,45	20,34	20,39	20,52	20,62	20,53	20,49	20,45	20,44	20,46	20,51	20,53	20,52	20,50	20,54	20,49	20,45	20,45	20,34	20,50	20,55	20,54	20,46	20,46	20,47	20,46	20,47	20,54	20,57	20,44	20,42	20,41	20,57	20,52	20,46	20,45	20,49	20,45	20,44	20,42	20,43	20,50	20,46	20,46	20,41	20,42	20,37	20,40	20,39	20,35	20,48	20,47	20,49	20,42	20,39	20,43	20,40	20,46	20,47	20,41	20,42	20,40	20,41	20,37	20,48	20,40	20,30	20,44	20,45	20,35	20,45	20,50	20,47	
20,42	20,37	20,42	20,44	20,42	20,27	20,35	20,36	20,42	20,45	20,47	20,47	20,35	20,39	20,42	20,44	20,41	20,46	20,49	20,51	20,52	20,50	20,45	20,43	20,40	20,42	20,50	20,55	20,48	20,37	20,45	20,47	20,34	20,37	20,42	20,48	20,52	20,40	20,32	20,37	20,48	20,45	20,36	20,39	20,45	20,33	20,34	20,43	20,39	20,39	20,47	20,50	20,43	20,47	20,57	20,57	20,54	20,48	20,37	20,35	20,41	20,46	20,51	20,49	20,49	20,56	20,56	20,47	20,37	20,49	20,50	20,56	20,50	20,57	20,43	20,49	20,52	20,55	20,53	20,49	20,43	20,38	20,52	20,48	20,45	20,49	20,52	20,44	20,42	20,42	20,40	20,46	20,59	20,61	20,61	20,46	20,40	20,39	20,56	20,62	20,48	20,51	20,50	20,39	20,51	20,55	20,52	20,60	20,55	20,58	20,55	20,51	20,58	20,43	20,55	20,54	20,44	20,34	20,46	20,44	20,47	20,56	20,61	20,51	20,60	20,68	20,58	20,58	20,52	20,54	20,53	20,52	20,57	20,53	20,52	20,56	20,54	20,47	20,45	20,51	20,50	20,53	20,49	20,53	20,55	20,60	20,53	20,53	20,52	20,45	20,43	20,52	20,55	20,54	20,54	20,61	20,61	20,55	20,55	20,54	20,49	20,57	20,60	20,51	20,55	20,52	20,62	20,53	20,55	20,58	20,61	20,52	20,48	20,53	20,60	20,59	20,56	20,66	20,63	20,63	20,59	20,58	20,58	20,61	20,55	20,58	20,62	20,66	20,63	20,63	20,61	20,64	20,65	20,67	20,62	20,67	20,71	20,68	20,76	20,70	20,68	20,77	20,67	20,80	20,85	20,84	20,95	21,07	21,15	21,17	21,22	21,21	21,15	21,23	21,34	21,38	21,41	21,41	21,37	21,58	21,55	21,38	21,37	21,37	21,38	21,47	21,54	21,54	21,48	21,49	21,52	21,50	21,45	21,53	21,58	21,56	21,59	21,57	21,61	21,24	21,76	21,68	21,67	21,69	21,66	21,70	21,74	21,69	21,69	21,68	21,79	21,87	21,84	21,81	21,77	21,81	21,77	21,86	21,90	21,88	21,92	21,88	21,92	21,95	21,94	21,91	21,97	22,02	21,95	21,94	21,96	22,01	22,05	22,05	22,02	22,09	22,06	22,02	22,05	22,08	22,07	22,16	22,17	22,08	22,04	22,15	22,13	22,12	22,15	22,09	22,06	22,17	22,18	22,21	22,24	22,22	22,23	22,19	22,18	22,19	22,16	22,21	22,25	22,21	22,27	22,27	22,28	22,32	22,37	22,39	22,34	22,33	22,32	22,33	22,38	22,31	22,31	22,37	22,36	22,34	22,30	22,31	22,37	22,38	22,41	22,46	22,47	22,50	22,53	22,54	22,63	22,55	22,57	22,52	22,46	22,48	22,48	22,48	22,51	22,55	22,57	22,56	22,49	22,53	22,46	22,41	22,47	22,53	22,53	22,52	22,50	22,58	22,60	22,52	22,49	22,47	22,51	22,57	22,54	22,58	22,58	22,56	22,57	22,53	22,54	22,55	22,57	22,54	22,63	22,56	22,53	22,57	22,52	22,54	22,56	22,48	22,50	22,49	22,48	22,37	22,38	22,37	22,46	22,42	22,40	22,44	22,45	22,38	22,35	22,38	22,37	22,40	22,34	22,28	22,29	22,21	22,18	22,15	22,22	22,15	22,08	22,02	22,03	22,03	21,98	21,97	21,96	21,85	21,86	21,86	21,77	21,74	21,75	21,75	21,70	21,69	21,69	21,66	21,58	21,64	21,58	21,59	21,56	21,54	21,54	21,49	21,48	21,49	21,45	21,37	21,30	21,19	21,04	20,91	20,90	20,91	20,77	20,75	20,69	20,57	20,59	20,63	20,63	20,62	20,70	20,62	20,71	20,65	20,63	20,62	20,63	20,60	20,56	20,52	20,49	20,51	20,49	20,49	20,63	20,64	20,56	20,58	20,57	20,55	20,65	20,58	20,61	20,56	20,62	20,66	20,54	20,53	20,56	20,52	20,47	20,53	20,58	20,62	20,66	20,58	20,60	20,54	20,48	20,44	20,53	20,57	20,56	20,49	20,52	20,53	20,48	20,44	20,46	20,51	20,55	20,55	20,49	20,49	20,48	20,46	20,49	20,55	20,49	20,50	20,47	20,46	20,56	20,60	20,52	20,45	20,51	20,50	20,51	20,50	20,54	20,42	20,50	20,48	20,51	20,49	20,50	20,55	20,56	20,50	20,53	20,47	20,46	20,44	20,47	20,51	20,48	20,45	20,51	20,59	20,47	20,41	20,43	20,44	20,58	20,56	20,53	20,54	20,45	20,46	20,47	20,48	20,52	20,50	20,53	20,53	20,53	20,46	20,52	20,53	20,43	20,45	20,43	20,51	20,40	20,46	20,44	20,48	20,64	20,57	20,53	20,47	20,51	20,49	20,44	20,45	20,55	20,59	20,51	20,45	20,39	20,36	20,45	20,50	20,47	20,48	20,44	20,48	20,51	20,39	20,43	20,34	20,43	20,52	20,52	20,48	20,40	20,50	20,44	20,38	20,45	20,50	20,49	20,45	20,44	20,43	20,55	20,49	20,47	20,49	20,47	20,41	20,40	20,44	20,37	20,38	20,35	20,42	20,36	20,39	20,46	20,44	20,44	20,50	20,46	20,44	20,48	20,45	20,44	20,47	20,44	20,42	20,46	20,49	20,41	20,40	20,39	20,39	20,46	20,45	20,48	20,50	20,37	20,40	20,50	20,45	
20,36	20,32	20,37	20,51	20,37	20,33	20,40	20,35	20,31	20,43	20,40	20,48	20,39	20,39	20,46	20,50	20,43	20,42	20,39	20,45	20,44	20,43	20,46	20,45	20,48	20,48	20,49	20,48	20,40	20,42	20,44	20,47	20,42	20,40	20,36	20,44	20,42	20,40	20,32	20,36	20,36	20,48	20,49	20,47	20,48	20,38	20,36	20,46	20,46	20,43	20,46	20,46	20,46	20,49	20,56	20,51	20,43	20,50	20,42	20,42	20,41	20,47	20,39	20,43	20,47	20,60	20,58	20,44	20,42	20,41	20,46	20,57	20,57	20,56	20,46	20,48	20,62	20,52	20,54	20,52	20,46	20,39	20,52	20,50	20,49	20,48	20,52	20,48	20,45	20,44	20,43	20,45	20,53	20,57	20,56	20,55	20,46	20,45	20,48	20,50	20,50	20,45	20,41	20,44	20,44	20,53	20,57	20,52	20,50	20,50	20,51	20,45	20,54	20,51	20,58	20,65	20,46	20,43	20,48	20,46	20,49	20,60	20,56	20,61	20,54	20,61	20,59	20,60	20,52	20,59	20,58	20,42	20,50	20,54	20,57	20,57	20,55	20,53	20,54	20,47	20,52	20,51	20,54	20,51	20,53	20,53	20,50	20,52	20,54	20,46	20,56	20,57	20,55	20,60	20,53	20,59	20,60	20,48	20,55	20,59	20,50	20,52	20,48	20,49	20,55	20,49	20,53	20,61	20,51	20,55	20,56	20,59	20,53	20,61	20,59	20,56	20,55	20,55	20,63	20,57	20,59	20,60	20,51	20,57	20,63	20,58	20,58	20,65	20,65	20,60	20,60	20,64	20,72	20,68	20,69	20,67	20,71	20,79	20,79	20,77	20,79	20,86	20,89	20,97	21,07	21,12	21,16	21,23	21,37	21,46	21,53	21,63	21,56	21,56	21,65	21,69	21,67	21,71	21,70	21,79	21,84	21,74	21,72	21,77	21,84	21,88	21,86	21,94	21,89	21,89	21,95	21,94	21,90	22,02	22,06	22,06	22,08	22,05	22,04	22,13	22,25	22,23	22,17	22,13	22,09	22,14	22,21	22,19	22,18	22,23	22,29	22,31	22,31	22,32	22,30	22,41	22,33	22,34	22,37	22,34	22,35	22,41	22,33	22,39	22,43	22,39	22,40	22,51	22,44	22,40	22,42	22,50	22,45	22,40	22,39	22,49	22,54	22,51	22,44	22,50	22,47	22,54	22,53	22,46	22,42	22,47	22,45	22,51	22,62	22,52	22,47	22,49	22,57	22,65	22,59	22,55	22,55	22,49	22,50	22,46	22,46	22,51	22,57	22,50	22,55	22,58	22,52	22,57	22,51	22,57	22,57	22,60	22,58	22,53	22,61	22,57	22,55	22,59	22,60	22,54	22,55	22,54	22,54	22,61	22,61	22,61	22,66	22,63	22,65	22,74	22,73	22,70	22,63	22,61	22,62	22,60	22,59	22,67	22,68	22,67	22,66	22,64	22,61	22,67	22,64	22,60	22,65	22,61	22,59	22,73	22,66	22,62	22,64	22,66	22,66	22,62	22,71	22,71	22,67	22,69	22,72	22,70	22,75	22,68	22,68	22,76	22,68	22,60	22,67	22,72	22,69	22,73	22,63	22,66	22,73	22,62	22,56	22,55	22,58	22,52	22,56	22,52	22,55	22,56	22,58	22,53	22,49	22,50	22,47	22,49	22,41	22,47	22,44	22,30	22,29	22,35	22,30	22,27	22,24	22,26	22,21	22,17	22,09	22,08	22,04	22,04	21,99	21,97	21,91	21,88	21,91	21,85	21,78	21,77	21,81	21,72	21,71	21,82	21,69	21,70	21,64	21,66	21,61	21,56	21,49	21,51	21,47	21,48	21,49	21,33	21,26	21,19	21,14	21,09	20,88	20,87	20,82	20,67	20,69	20,60	20,56	20,62	20,57	20,66	20,62	20,65	20,64	20,58	20,59	20,63	20,62	20,60	20,57	20,55	20,46	20,50	20,54	20,54	20,64	20,63	20,59	20,64	20,61	20,59	20,62	20,55	20,52	20,58	20,52	20,56	20,58	20,56	20,63	20,58	20,53	20,53	20,61	20,62	20,64	20,59	20,64	20,64	20,55	20,48	20,55	20,54	20,45	20,46	20,51	20,51	20,47	20,43	20,39	20,43	20,47	20,55	20,45	20,37	20,51	20,49	20,50	20,62	20,53	20,48	20,45	20,49	20,51	20,57	20,49	20,53	20,52	20,44	20,41	20,48	20,53	20,50	20,45	20,46	20,53	20,56	20,55	20,59	20,55	20,49	20,49	20,44	20,47	20,50	20,48	20,47	20,44	20,41	20,49	20,51	20,40	20,36	20,46	20,51	20,50	20,47	20,48	20,53	20,49	20,50	20,49	20,52	20,57	20,49	20,50	20,49	20,50	20,41	20,44	20,56	20,52	20,52	20,43	20,40	20,43	20,44	20,48	20,45	20,51	20,56	20,47	20,51	20,45	20,51	20,46	20,45	20,51	20,55	20,53	20,49	20,47	20,42	20,44	20,45	20,48	20,46	20,53	20,46	20,45	20,36	20,48	20,41	20,42	20,44	20,51	20,51	20,48	20,47	20,49	20,42	20,45	20,42	20,44	20,45	20,43	20,40	20,52	20,45	20,40	20,43	20,44	20,38	20,45	20,50	20,42	20,37	20,37	20,40	20,36	20,46	20,56	20,48	20,51	20,47	20,42	20,40	20,46	20,44	20,47	20,46	20,41	20,34	20,43	20,52	20,41	20,38	20,40	20,30	20,40	20,52	20,42	20,38	20,39	20,37	20,46	20,47	
20,43	20,27	20,32	20,52	20,52	20,42	20,43	20,48	20,39	20,42	20,48	20,41	20,40	20,42	20,46	20,40	20,36	20,30	20,31	20,41	20,41	20,36	20,42	20,39	20,43	20,49	20,44	20,47	20,38	20,39	20,54	20,47	20,33	20,43	20,38	20,40	20,37	20,35	20,43	20,47	20,49	20,54	20,44	20,39	20,47	20,43	20,41	20,49	20,51	20,47	20,48	20,52	20,44	20,43	20,53	20,55	20,42	20,39	20,45	20,47	20,43	20,45	20,46	20,46	20,43	20,42	20,43	20,43	20,46	20,43	20,41	20,59	20,63	20,61	20,52	20,47	20,46	20,50	20,46	20,52	20,43	20,40	20,44	20,47	20,50	20,47	20,51	20,58	20,51	20,46	20,49	20,47	20,51	20,60	20,53	20,46	20,44	20,49	20,45	20,44	20,45	20,43	20,39	20,45	20,46	20,44	20,52	20,54	20,52	20,47	20,46	20,45	20,53	20,50	20,60	20,61	20,46	20,44	20,55	20,49	20,54	20,56	20,54	20,45	20,51	20,56	20,59	20,60	20,58	20,60	20,53	20,42	20,52	20,57	20,57	20,51	20,58	20,61	20,55	20,58	20,53	20,51	20,50	20,56	20,59	20,58	20,54	20,53	20,48	20,45	20,52	20,65	20,57	20,47	20,52	20,52	20,50	20,56	20,55	20,55	20,47	20,53	20,53	20,55	20,54	20,53	20,53	20,60	20,58	20,58	20,59	20,57	20,58	20,55	20,60	20,64	20,54	20,51	20,57	20,61	20,59	20,54	20,53	20,59	20,65	20,67	20,66	20,72	20,63	20,70	20,63	20,53	20,59	20,74	20,69	20,75	20,77	20,78	20,76	20,87	20,96	20,93	20,99	21,19	21,23	21,34	21,34	21,28	21,37	21,63	21,66	21,73	21,75	21,75	21,83	21,87	21,87	21,87	21,85	21,89	21,91	21,87	21,86	21,98	22,01	22,06	22,12	22,14	22,16	22,06	22,11	22,17	22,18	22,19	22,29	22,27	22,25	22,25	22,25	22,26	22,34	22,44	22,43	22,41	22,33	22,39	22,43	22,40	22,39	22,47	22,55	22,47	22,49	22,53	22,50	22,54	22,56	22,50	22,57	22,51	22,49	22,50	22,51	22,57	22,59	22,55	22,58	22,59	22,59	22,56	22,57	22,65	22,61	22,57	22,52	22,61	22,62	22,59	22,55	22,59	22,53	22,59	22,64	22,57	22,56	22,53	22,53	22,63	22,75	22,67	22,60	22,57	22,61	22,66	22,66	22,60	22,62	22,65	22,59	22,65	22,66	22,62	22,62	22,59	22,67	22,70	22,54	22,61	22,58	22,58	22,66	22,69	22,66	22,65	22,67	22,69	22,65	22,62	22,65	22,61	22,66	22,64	22,62	22,73	22,73	22,70	22,69	22,74	22,70	22,70	22,71	22,73	22,68	22,68	22,68	22,67	22,64	22,67	22,70	22,75	22,75	22,68	22,73	22,73	22,72	22,74	22,67	22,66	22,66	22,73	22,75	22,66	22,65	22,73	22,70	22,71	22,77	22,80	22,77	22,72	22,80	22,74	22,75	22,74	22,71	22,71	22,79	22,73	22,68	22,76	22,73	22,78	22,68	22,64	22,71	22,70	22,69	22,65	22,66	22,59	22,61	22,64	22,65	22,59	22,58	22,59	22,58	22,58	22,50	22,52	22,47	22,53	22,52	22,35	22,34	22,42	22,39	22,34	22,32	22,26	22,24	22,18	22,10	22,13	22,11	22,08	22,01	22,03	22,01	21,93	21,94	21,93	21,82	21,80	21,86	21,81	21,67	21,73	21,73	21,67	21,61	21,67	21,65	21,60	21,58	21,51	21,50	21,50	21,37	21,25	21,17	21,22	21,24	21,18	21,01	20,98	20,84	20,69	20,65	20,70	20,68	20,61	20,53	20,58	20,58	20,63	20,63	20,58	20,54	20,61	20,65	20,56	20,57	20,57	20,48	20,47	20,54	20,56	20,60	20,57	20,57	20,61	20,66	20,65	20,60	20,61	20,57	20,55	20,52	20,51	20,51	20,56	20,59	20,58	20,54	20,57	20,62	20,62	20,62	20,59	20,60	20,59	20,56	20,50	20,53	20,54	20,47	20,41	20,52	20,52	20,54	20,45	20,45	20,48	20,47	20,52	20,49	20,41	20,46	20,48	20,47	20,52	20,47	20,50	20,54	20,59	20,55	20,50	20,45	20,48	20,45	20,50	20,42	20,35	20,49	20,48	20,45	20,41	20,46	20,49	20,50	20,50	20,43	20,43	20,42	20,43	20,46	20,51	20,42	20,44	20,45	20,41	20,50	20,52	20,40	20,37	20,46	20,59	20,47	20,44	20,49	20,48	20,47	20,49	20,49	20,48	20,58	20,44	20,41	20,51	20,50	20,45	20,48	20,47	20,49	20,54	20,44	20,40	20,43	20,47	20,54	20,47	20,47	20,50	20,41	20,50	20,46	20,42	20,44	20,51	20,46	20,53	20,56	20,57	20,55	20,50	20,44	20,44	20,44	20,48	20,47	20,42	20,42	20,44	20,50	20,49	20,45	20,38	20,42	20,53	20,49	20,53	20,48	20,43	20,44	20,44	20,34	20,38	20,47	20,41	20,46	20,45	20,35	20,55	20,40	20,37	20,38	20,48	20,51	20,50	20,38	20,36	20,39	20,49	20,54	20,46	20,46	20,40	20,26	20,43	20,43	20,51	20,47	20,45	20,44	20,37	20,37	20,48	20,43	20,37	20,49	20,43	20,35	20,45	20,44	20,45	20,43	20,46	20,49	20,48	
20,49	20,39	20,37	20,44	20,53	20,38	20,45	20,50	20,38	20,44	20,45	20,40	20,38	20,36	20,39	20,41	20,35	20,42	20,40	20,38	20,39	20,37	20,45	20,45	20,41	20,47	20,43	20,45	20,38	20,37	20,45	20,43	20,26	20,38	20,41	20,41	20,49	20,39	20,43	20,44	20,46	20,52	20,46	20,42	20,48	20,45	20,45	20,46	20,45	20,45	20,48	20,52	20,53	20,46	20,48	20,48	20,43	20,49	20,44	20,45	20,41	20,41	20,39	20,46	20,37	20,36	20,35	20,39	20,47	20,50	20,44	20,54	20,56	20,51	20,43	20,50	20,40	20,41	20,47	20,48	20,46	20,36	20,45	20,45	20,46	20,48	20,50	20,49	20,57	20,41	20,45	20,48	20,42	20,53	20,55	20,48	20,52	20,53	20,51	20,50	20,42	20,47	20,47	20,49	20,51	20,40	20,52	20,58	20,51	20,46	20,50	20,50	20,55	20,45	20,51	20,57	20,51	20,49	20,59	20,56	20,57	20,59	20,60	20,56	20,55	20,58	20,61	20,55	20,58	20,56	20,61	20,47	20,57	20,55	20,57	20,56	20,54	20,56	20,56	20,64	20,49	20,51	20,56	20,62	20,65	20,64	20,63	20,53	20,54	20,54	20,56	20,54	20,59	20,52	20,51	20,53	20,55	20,51	20,47	20,49	20,53	20,60	20,55	20,52	20,50	20,57	20,57	20,61	20,58	20,59	20,63	20,61	20,57	20,54	20,67	20,68	20,58	20,58	20,60	20,66	20,67	20,59	20,51	20,52	20,65	20,67	20,71	20,70	20,70	20,74	20,75	20,68	20,68	20,73	20,70	20,75	20,89	20,86	20,81	20,94	21,14	21,11	21,06	21,26	21,33	21,40	21,42	21,35	21,39	21,53	21,64	21,76	21,77	21,76	21,80	21,83	21,92	21,92	21,95	21,96	21,97	21,97	21,97	22,05	22,11	22,06	22,18	22,22	22,21	22,22	22,20	22,23	22,21	22,25	22,24	22,32	22,30	22,31	22,40	22,42	22,47	22,45	22,46	22,46	22,43	22,53	22,50	22,50	22,50	22,52	22,61	22,57	22,55	22,52	22,53	22,46	22,57	22,63	22,66	22,61	22,56	22,56	22,49	22,57	22,64	22,72	22,65	22,65	22,61	22,58	22,57	22,56	22,64	22,71	22,60	22,59	22,64	22,62	22,55	22,57	22,56	22,61	22,63	22,62	22,60	22,63	22,64	22,67	22,76	22,73	22,72	22,75	22,68	22,71	22,74	22,65	22,63	22,70	22,64	22,66	22,69	22,66	22,71	22,66	22,70	22,73	22,60	22,62	22,67	22,67	22,65	22,78	22,75	22,69	22,73	22,70	22,69	22,72	22,68	22,63	22,70	22,72	22,69	22,69	22,76	22,73	22,71	22,76	22,75	22,72	22,77	22,79	22,81	22,80	22,74	22,73	22,72	22,76	22,74	22,78	22,79	22,69	22,73	22,71	22,77	22,78	22,78	22,81	22,79	22,86	22,80	22,73	22,72	22,74	22,71	22,71	22,90	22,85	22,85	22,86	22,85	22,83	22,80	22,78	22,77	22,76	22,85	22,82	22,80	22,80	22,79	22,78	22,74	22,76	22,73	22,78	22,76	22,78	22,77	22,64	22,60	22,67	22,71	22,62	22,61	22,68	22,64	22,65	22,62	22,56	22,56	22,53	22,54	22,44	22,43	22,48	22,46	22,37	22,38	22,41	22,29	22,19	22,21	22,28	22,21	22,16	22,12	22,03	22,14	22,06	21,99	21,86	21,83	21,83	21,88	21,83	21,79	21,75	21,73	21,71	21,64	21,66	21,64	21,60	21,54	21,54	21,56	21,47	21,26	21,14	21,18	21,24	21,30	21,24	21,06	20,98	20,92	20,76	20,71	20,73	20,67	20,64	20,61	20,59	20,64	20,66	20,65	20,62	20,58	20,56	20,65	20,66	20,60	20,58	20,55	20,49	20,58	20,54	20,54	20,50	20,58	20,60	20,62	20,65	20,60	20,60	20,62	20,59	20,56	20,57	20,60	20,55	20,57	20,58	20,57	20,62	20,60	20,54	20,58	20,52	20,55	20,52	20,49	20,45	20,47	20,44	20,58	20,56	20,49	20,51	20,54	20,46	20,47	20,50	20,45	20,49	20,50	20,45	20,53	20,54	20,53	20,52	20,48	20,52	20,57	20,60	20,59	20,55	20,52	20,49	20,42	20,42	20,45	20,46	20,50	20,48	20,46	20,41	20,45	20,42	20,49	20,43	20,46	20,48	20,42	20,39	20,46	20,45	20,41	20,45	20,55	20,48	20,52	20,58	20,47	20,40	20,44	20,52	20,42	20,42	20,45	20,45	20,51	20,45	20,42	20,51	20,54	20,50	20,40	20,52	20,54	20,48	20,49	20,48	20,42	20,51	20,47	20,42	20,45	20,51	20,50	20,48	20,52	20,52	20,54	20,55	20,48	20,46	20,43	20,46	20,53	20,56	20,57	20,51	20,55	20,44	20,45	20,44	20,44	20,42	20,42	20,36	20,32	20,38	20,52	20,49	20,39	20,40	20,41	20,52	20,53	20,48	20,43	20,37	20,40	20,37	20,34	20,35	20,42	20,43	20,50	20,47	20,39	20,45	20,40	20,33	20,40	20,47	20,51	20,44	20,45	20,37	20,30	20,40	20,46	20,37	20,41	20,47	20,40	20,40	20,45	20,46	20,38	20,33	20,50	20,46	20,36	20,38	20,36	20,37	20,42	20,44	20,43	20,46	20,48	20,38	20,40	20,44	20,42	20,44	
20,44	20,34	20,36	20,47	20,42	20,35	20,37	20,40	20,29	20,43	20,42	20,36	20,52	20,44	20,41	20,45	20,46	20,42	20,38	20,37	20,40	20,46	20,48	20,43	20,38	20,43	20,47	20,51	20,41	20,42	20,49	20,51	20,38	20,35	20,35	20,36	20,47	20,38	20,44	20,35	20,34	20,47	20,45	20,48	20,47	20,38	20,40	20,48	20,48	20,44	20,45	20,47	20,43	20,45	20,43	20,43	20,33	20,49	20,46	20,47	20,43	20,39	20,39	20,39	20,36	20,41	20,45	20,36	20,41	20,49	20,47	20,57	20,50	20,48	20,45	20,45	20,43	20,45	20,48	20,56	20,44	20,38	20,50	20,48	20,42	20,45	20,47	20,44	20,53	20,44	20,40	20,43	20,49	20,50	20,50	20,49	20,47	20,45	20,46	20,48	20,48	20,54	20,60	20,51	20,51	20,50	20,59	20,65	20,52	20,37	20,46	20,50	20,50	20,49	20,48	20,48	20,43	20,47	20,51	20,50	20,61	20,58	20,61	20,54	20,53	20,60	20,65	20,61	20,52	20,56	20,67	20,63	20,61	20,59	20,53	20,61	20,55	20,47	20,45	20,54	20,51	20,45	20,54	20,60	20,57	20,57	20,57	20,48	20,47	20,51	20,61	20,56	20,55	20,54	20,56	20,53	20,60	20,53	20,54	20,55	20,53	20,67	20,57	20,45	20,46	20,53	20,60	20,60	20,62	20,60	20,62	20,54	20,56	20,54	20,63	20,63	20,55	20,61	20,61	20,69	20,71	20,67	20,58	20,58	20,60	20,67	20,70	20,74	20,77	20,80	20,80	20,78	20,82	20,78	20,73	20,81	20,85	20,88	20,91	21,01	21,15	21,20	21,16	21,26	21,36	21,45	21,51	21,44	21,41	21,46	21,59	21,77	21,90	21,78	21,81	21,84	21,82	21,92	21,97	22,03	22,04	22,07	22,02	22,10	22,17	22,15	22,18	22,25	22,24	22,26	22,26	22,24	22,27	22,30	22,32	22,36	22,37	22,37	22,44	22,50	22,55	22,50	22,43	22,45	22,46	22,49	22,52	22,51	22,55	22,58	22,65	22,59	22,58	22,55	22,53	22,59	22,60	22,63	22,69	22,63	22,63	22,60	22,61	22,54	22,56	22,62	22,65	22,71	22,63	22,61	22,68	22,62	22,67	22,69	22,70	22,66	22,65	22,64	22,58	22,60	22,68	22,75	22,64	22,57	22,65	22,71	22,69	22,67	22,83	22,75	22,73	22,77	22,75	22,73	22,82	22,75	22,71	22,76	22,71	22,70	22,71	22,71	22,69	22,70	22,69	22,72	22,70	22,74	22,72	22,74	22,72	22,79	22,79	22,72	22,79	22,79	22,79	22,78	22,76	22,75	22,74	22,75	22,73	22,64	22,73	22,74	22,71	22,76	22,76	22,80	22,82	22,79	22,81	22,81	22,73	22,78	22,81	22,77	22,78	22,78	22,81	22,82	22,78	22,75	22,75	22,80	22,83	22,87	22,89	22,84	22,80	22,75	22,81	22,78	22,82	22,77	22,86	22,94	22,89	22,84	22,87	22,90	22,83	22,77	22,82	22,80	22,87	22,85	22,83	22,82	22,80	22,78	22,72	22,79	22,81	22,75	22,73	22,77	22,82	22,75	22,78	22,74	22,81	22,68	22,67	22,67	22,68	22,64	22,66	22,64	22,66	22,58	22,49	22,45	22,51	22,47	22,42	22,37	22,38	22,41	22,33	22,27	22,22	22,25	22,23	22,10	22,09	22,07	22,09	22,15	22,09	21,93	21,87	21,93	21,94	21,89	21,81	21,78	21,74	21,76	21,73	21,66	21,71	21,69	21,59	21,55	21,59	21,46	21,23	21,17	21,36	21,38	21,27	21,19	21,04	20,94	20,88	20,80	20,72	20,68	20,70	20,72	20,64	20,57	20,64	20,66	20,64	20,55	20,58	20,56	20,57	20,68	20,60	20,57	20,52	20,53	20,55	20,58	20,57	20,58	20,57	20,53	20,54	20,60	20,62	20,63	20,60	20,59	20,53	20,51	20,58	20,56	20,56	20,51	20,54	20,51	20,58	20,47	20,53	20,52	20,46	20,54	20,43	20,42	20,56	20,54	20,54	20,65	20,51	20,47	20,50	20,49	20,47	20,44	20,50	20,54	20,45	20,42	20,49	20,56	20,57	20,50	20,55	20,56	20,55	20,55	20,53	20,51	20,50	20,55	20,48	20,41	20,43	20,49	20,54	20,55	20,45	20,43	20,49	20,47	20,52	20,52	20,52	20,57	20,45	20,38	20,45	20,49	20,46	20,40	20,59	20,52	20,52	20,53	20,51	20,42	20,47	20,47	20,42	20,43	20,37	20,42	20,45	20,43	20,42	20,48	20,57	20,48	20,45	20,52	20,52	20,39	20,49	20,53	20,51	20,48	20,48	20,47	20,48	20,48	20,45	20,38	20,54	20,57	20,53	20,47	20,42	20,51	20,45	20,41	20,46	20,55	20,46	20,42	20,56	20,59	20,48	20,43	20,46	20,46	20,43	20,40	20,38	20,39	20,50	20,45	20,39	20,39	20,38	20,41	20,51	20,41	20,35	20,41	20,39	20,41	20,34	20,41	20,44	20,46	20,48	20,49	20,46	20,47	20,45	20,41	20,39	20,45	20,42	20,39	20,42	20,47	20,35	20,37	20,42	20,37	20,36	20,39	20,46	20,45	20,45	20,42	20,37	20,40	20,52	20,49	20,45	20,39	20,37	20,37	20,45	20,38	20,45	20,49	20,52	20,38	20,35	20,44	20,46	20,37	
20,37	20,27	20,35	20,42	20,38	20,37	20,47	20,41	20,39	20,42	20,42	20,40	20,38	20,29	20,25	20,40	20,49	20,38	20,35	20,41	20,41	20,40	20,39	20,36	20,40	20,36	20,44	20,51	20,40	20,38	20,36	20,47	20,45	20,40	20,33	20,33	20,32	20,36	20,42	20,39	20,42	20,50	20,41	20,42	20,46	20,38	20,28	20,44	20,47	20,49	20,37	20,38	20,37	20,41	20,46	20,49	20,39	20,41	20,41	20,39	20,43	20,42	20,41	20,39	20,35	20,47	20,47	20,39	20,41	20,47	20,44	20,53	20,46	20,47	20,52	20,50	20,51	20,53	20,43	20,55	20,50	20,45	20,52	20,45	20,37	20,46	20,47	20,45	20,51	20,55	20,47	20,44	20,48	20,55	20,49	20,47	20,44	20,52	20,55	20,53	20,50	20,50	20,47	20,40	20,44	20,53	20,59	20,55	20,60	20,48	20,46	20,49	20,55	20,53	20,46	20,42	20,44	20,42	20,48	20,36	20,52	20,49	20,58	20,53	20,48	20,56	20,60	20,63	20,59	20,54	20,56	20,49	20,48	20,57	20,55	20,51	20,57	20,53	20,52	20,52	20,54	20,49	20,51	20,55	20,51	20,58	20,53	20,54	20,55	20,51	20,60	20,52	20,57	20,56	20,57	20,54	20,49	20,53	20,56	20,54	20,47	20,53	20,56	20,53	20,42	20,51	20,56	20,52	20,58	20,56	20,65	20,64	20,55	20,50	20,60	20,65	20,59	20,57	20,59	20,62	20,68	20,66	20,61	20,60	20,62	20,68	20,65	20,69	20,76	20,78	20,79	20,80	20,72	20,74	20,70	20,84	20,93	20,88	20,92	21,04	21,14	21,20	21,24	21,28	21,40	21,52	21,61	21,55	21,41	21,37	21,58	21,76	21,93	21,90	21,86	21,90	21,93	21,96	21,93	21,94	22,01	22,05	22,06	22,19	22,15	22,16	22,20	22,29	22,29	22,24	22,26	22,30	22,32	22,41	22,43	22,42	22,41	22,41	22,42	22,46	22,57	22,61	22,50	22,51	22,51	22,54	22,57	22,48	22,58	22,65	22,71	22,66	22,65	22,64	22,64	22,64	22,71	22,70	22,73	22,73	22,69	22,71	22,75	22,72	22,68	22,66	22,68	22,75	22,62	22,70	22,76	22,71	22,71	22,73	22,67	22,73	22,70	22,70	22,72	22,67	22,74	22,76	22,71	22,64	22,66	22,77	22,74	22,64	22,78	22,79	22,81	22,80	22,73	22,79	22,85	22,88	22,78	22,75	22,75	22,74	22,73	22,75	22,76	22,73	22,77	22,85	22,76	22,78	22,79	22,77	22,80	22,78	22,81	22,78	22,80	22,86	22,79	22,81	22,86	22,83	22,78	22,78	22,79	22,73	22,81	22,79	22,75	22,76	22,72	22,80	22,89	22,82	22,84	22,90	22,81	22,77	22,87	22,87	22,84	22,83	22,88	22,87	22,82	22,80	22,84	22,81	22,85	22,86	22,87	22,87	22,81	22,84	22,87	22,86	22,93	22,89	22,90	22,90	22,84	22,88	22,83	22,90	22,91	22,82	22,90	22,83	22,88	22,89	22,87	22,85	22,83	22,87	22,85	22,86	22,83	22,79	22,76	22,80	22,81	22,77	22,84	22,89	22,86	22,80	22,74	22,73	22,71	22,68	22,74	22,72	22,71	22,62	22,54	22,58	22,55	22,47	22,48	22,44	22,38	22,45	22,43	22,37	22,29	22,29	22,30	22,20	22,17	22,14	22,10	22,03	22,08	22,06	21,99	21,93	21,93	21,94	21,85	21,80	21,82	21,76	21,73	21,72	21,65	21,68	21,65	21,55	21,52	21,36	21,22	21,21	21,42	21,44	21,29	21,22	21,07	20,98	20,89	20,81	20,77	20,74	20,76	20,76	20,63	20,61	20,66	20,62	20,60	20,60	20,60	20,55	20,59	20,59	20,58	20,56	20,54	20,48	20,51	20,53	20,53	20,54	20,52	20,49	20,54	20,64	20,62	20,58	20,57	20,58	20,55	20,54	20,46	20,53	20,57	20,57	20,55	20,49	20,55	20,53	20,53	20,59	20,59	20,60	20,57	20,48	20,50	20,55	20,56	20,54	20,60	20,51	20,47	20,44	20,45	20,42	20,48	20,52	20,50	20,45	20,48	20,57	20,59	20,48	20,54	20,59	20,48	20,53	20,44	20,44	20,48	20,52	20,46	20,37	20,41	20,45	20,48	20,52	20,52	20,44	20,44	20,50	20,54	20,53	20,56	20,57	20,52	20,47	20,41	20,47	20,50	20,41	20,50	20,42	20,46	20,46	20,51	20,50	20,49	20,49	20,46	20,45	20,46	20,47	20,46	20,48	20,44	20,49	20,53	20,56	20,45	20,47	20,46	20,32	20,47	20,57	20,46	20,47	20,54	20,55	20,46	20,38	20,43	20,44	20,42	20,48	20,50	20,42	20,43	20,49	20,38	20,43	20,41	20,48	20,47	20,39	20,46	20,55	20,46	20,35	20,49	20,50	20,45	20,45	20,45	20,44	20,44	20,38	20,37	20,37	20,38	20,44	20,45	20,44	20,32	20,39	20,43	20,46	20,35	20,37	20,43	20,47	20,47	20,41	20,42	20,48	20,43	20,38	20,47	20,41	20,44	20,44	20,41	20,40	20,39	20,45	20,47	20,36	20,38	20,40	20,39	20,45	20,47	20,43	20,34	20,37	20,45	20,42	20,43	20,47	20,40	20,45	20,48	20,45	20,39	20,44	20,45	20,42	20,42	20,43	20,40	20,45	
20,40	20,36	20,31	20,43	20,40	20,37	20,43	20,46	20,38	20,40	20,31	20,38	20,43	20,25	20,31	20,42	20,51	20,41	20,49	20,53	20,45	20,40	20,38	20,37	20,38	20,43	20,36	20,46	20,50	20,36	20,37	20,38	20,39	20,46	20,39	20,35	20,34	20,38	20,47	20,37	20,46	20,56	20,45	20,42	20,48	20,57	20,41	20,32	20,43	20,41	20,39	20,41	20,46	20,48	20,39	20,40	20,43	20,42	20,36	20,32	20,31	20,32	20,39	20,44	20,46	20,47	20,54	20,36	20,43	20,52	20,50	20,48	20,40	20,36	20,39	20,39	20,53	20,50	20,49	20,47	20,52	20,46	20,48	20,42	20,32	20,36	20,47	20,53	20,50	20,55	20,46	20,44	20,50	20,52	20,51	20,49	20,46	20,52	20,57	20,53	20,47	20,48	20,49	20,39	20,44	20,47	20,48	20,47	20,50	20,56	20,51	20,58	20,58	20,57	20,53	20,37	20,42	20,52	20,46	20,37	20,48	20,50	20,61	20,60	20,52	20,54	20,51	20,63	20,63	20,60	20,49	20,45	20,47	20,53	20,56	20,49	20,49	20,47	20,47	20,54	20,59	20,54	20,52	20,60	20,60	20,57	20,55	20,59	20,54	20,55	20,54	20,56	20,56	20,55	20,60	20,54	20,51	20,58	20,59	20,55	20,51	20,50	20,49	20,59	20,52	20,54	20,50	20,47	20,46	20,56	20,57	20,58	20,62	20,61	20,62	20,61	20,59	20,60	20,63	20,62	20,59	20,61	20,59	20,59	20,66	20,72	20,69	20,70	20,73	20,82	20,80	20,82	20,78	20,75	20,74	20,84	20,90	20,88	20,95	20,97	21,09	21,23	21,30	21,34	21,42	21,57	21,66	21,66	21,53	21,31	21,40	21,69	21,86	21,96	21,91	21,92	21,98	22,02	21,94	21,97	22,01	22,05	22,13	22,17	22,22	22,25	22,33	22,35	22,26	22,32	22,34	22,33	22,36	22,39	22,50	22,52	22,50	22,48	22,48	22,54	22,58	22,61	22,60	22,59	22,54	22,58	22,67	22,63	22,63	22,66	22,69	22,73	22,88	22,77	22,72	22,75	22,73	22,79	22,79	22,82	22,80	22,81	22,79	22,77	22,77	22,69	22,68	22,80	22,76	22,76	22,83	22,80	22,82	22,81	22,75	22,73	22,78	22,72	22,74	22,72	22,79	22,87	22,79	22,71	22,75	22,86	22,84	22,74	22,81	22,82	22,84	22,93	22,80	22,87	22,81	22,84	22,79	22,74	22,83	22,84	22,77	22,80	22,89	22,81	22,79	22,83	22,74	22,75	22,88	22,89	22,86	22,82	22,86	22,88	22,88	22,83	22,85	22,90	22,94	22,90	22,92	22,85	22,88	22,77	22,79	22,83	22,87	22,89	22,81	22,82	22,90	22,91	22,88	22,94	22,86	22,90	22,89	22,94	22,95	22,99	22,94	22,93	22,93	22,87	22,88	22,93	22,98	22,97	22,90	22,93	22,92	22,87	22,91	22,86	22,91	22,95	23,02	22,97	22,90	23,07	22,96	22,95	22,96	22,97	23,04	22,97	22,97	22,95	22,96	22,96	22,99	23,04	22,94	22,95	22,91	22,83	22,82	22,89	22,87	22,79	22,86	22,88	22,90	22,82	22,90	22,92	22,81	22,71	22,78	22,85	22,78	22,65	22,71	22,71	22,61	22,53	22,47	22,50	22,53	22,48	22,45	22,39	22,44	22,33	22,31	22,34	22,28	22,26	22,16	22,09	22,14	22,05	22,02	22,00	21,95	21,93	21,87	21,90	21,90	21,79	21,74	21,71	21,68	21,67	21,66	21,52	21,44	21,35	21,32	21,34	21,42	21,42	21,31	21,22	21,10	20,97	20,92	20,86	20,81	20,79	20,84	20,74	20,54	20,60	20,67	20,56	20,60	20,70	20,66	20,61	20,65	20,66	20,57	20,58	20,52	20,51	20,48	20,52	20,51	20,54	20,58	20,55	20,61	20,65	20,62	20,54	20,51	20,55	20,56	20,54	20,55	20,52	20,47	20,50	20,49	20,44	20,55	20,63	20,59	20,64	20,67	20,61	20,59	20,52	20,51	20,51	20,52	20,45	20,52	20,52	20,50	20,51	20,56	20,50	20,55	20,55	20,50	20,48	20,52	20,55	20,64	20,55	20,46	20,45	20,46	20,47	20,47	20,37	20,45	20,51	20,55	20,49	20,39	20,46	20,49	20,49	20,50	20,47	20,45	20,42	20,53	20,54	20,49	20,55	20,51	20,54	20,50	20,47	20,49	20,48	20,44	20,41	20,50	20,51	20,41	20,47	20,51	20,48	20,47	20,43	20,47	20,53	20,50	20,47	20,50	20,61	20,52	20,49	20,51	20,54	20,46	20,39	20,49	20,51	20,40	20,43	20,49	20,46	20,42	20,47	20,49	20,51	20,46	20,40	20,44	20,44	20,46	20,48	20,42	20,48	20,41	20,46	20,56	20,53	20,47	20,50	20,49	20,48	20,46	20,46	20,41	20,38	20,39	20,40	20,39	20,45	20,33	20,37	20,41	20,46	20,46	20,43	20,41	20,42	20,50	20,46	20,47	20,39	20,47	20,39	20,36	20,35	20,41	20,54	20,50	20,39	20,44	20,46	20,42	20,51	20,51	20,40	20,40	20,45	20,53	20,40	20,38	20,44	20,44	20,33	20,40	20,45	20,35	20,36	20,49	20,47	20,35	20,47	20,41	20,40	20,50	20,45	20,44	20,42	20,35	20,32	20,32	20,36	20,47	20,45	
20,40	20,39	20,40	20,38	20,35	20,33	20,41	20,41	20,41	20,39	20,39	20,37	20,38	20,42	20,36	20,52	20,47	20,39	20,42	20,49	20,47	20,39	20,38	20,40	20,38	20,40	20,42	20,54	20,47	20,40	20,34	20,48	20,48	20,47	20,47	20,45	20,41	20,37	20,39	20,37	20,44	20,56	20,49	20,42	20,41	20,48	20,45	20,37	20,51	20,48	20,49	20,45	20,47	20,46	20,40	20,42	20,48	20,47	20,36	20,33	20,42	20,44	20,40	20,40	20,46	20,50	20,45	20,16	20,38	20,50	20,51	20,51	20,42	20,42	20,42	20,47	20,51	20,47	20,49	20,54	20,53	20,44	20,46	20,48	20,39	20,41	20,54	20,57	20,54	20,50	20,47	20,40	20,50	20,53	20,51	20,52	20,45	20,50	20,55	20,48	20,49	20,53	20,51	20,49	20,52	20,53	20,49	20,53	20,50	20,38	20,43	20,53	20,54	20,53	20,56	20,45	20,38	20,47	20,46	20,42	20,49	20,55	20,59	20,55	20,52	20,57	20,61	20,63	20,64	20,59	20,57	20,55	20,51	20,48	20,49	20,52	20,50	20,48	20,42	20,54	20,55	20,51	20,45	20,60	20,63	20,60	20,51	20,48	20,50	20,51	20,54	20,59	20,60	20,51	20,54	20,60	20,54	20,61	20,57	20,53	20,54	20,49	20,51	20,57	20,58	20,52	20,55	20,57	20,52	20,60	20,58	20,54	20,57	20,60	20,62	20,62	20,60	20,72	20,69	20,66	20,61	20,60	20,52	20,59	20,73	20,69	20,71	20,71	20,75	20,80	20,74	20,81	20,93	20,85	20,81	20,85	20,90	20,93	20,94	20,97	21,11	21,22	21,29	21,31	21,41	21,64	21,69	21,68	21,63	21,51	21,33	21,52	21,82	21,93	21,98	21,97	21,99	22,02	21,99	22,04	22,08	22,04	22,20	22,20	22,22	22,32	22,34	22,40	22,34	22,39	22,36	22,37	22,40	22,48	22,52	22,59	22,55	22,58	22,55	22,60	22,62	22,67	22,61	22,67	22,70	22,70	22,74	22,72	22,71	22,71	22,71	22,71	22,87	22,92	22,81	22,82	22,82	22,86	22,90	22,84	22,93	22,89	22,79	22,77	22,85	22,83	22,77	22,85	22,89	22,94	23,00	22,90	22,84	22,88	22,83	22,81	22,80	22,81	22,82	22,80	22,82	22,96	22,85	22,78	22,87	22,91	22,88	22,94	22,93	22,88	22,87	22,94	22,93	22,90	22,92	22,89	22,93	22,88	22,95	22,96	22,89	22,82	22,95	22,93	22,87	22,86	22,83	22,89	22,93	22,97	22,94	22,95	22,93	22,92	22,97	22,89	22,93	23,10	23,03	22,93	22,96	22,94	22,97	22,86	22,87	22,93	22,93	22,99	22,92	22,97	23,03	23,01	23,01	23,00	22,92	22,94	23,02	23,01	23,00	23,09	23,09	23,03	22,93	22,94	22,98	23,00	23,04	23,06	23,02	23,05	23,06	23,05	23,04	23,06	23,00	23,02	23,07	23,06	22,96	23,08	23,09	23,11	23,09	23,00	23,06	23,12	23,12	23,04	23,05	23,10	23,05	23,04	23,00	23,02	23,05	22,96	22,94	23,01	23,02	22,92	22,94	22,96	22,93	22,85	22,93	22,97	22,97	22,82	22,80	22,83	22,83	22,73	22,75	22,72	22,65	22,62	22,61	22,60	22,62	22,53	22,49	22,44	22,49	22,41	22,33	22,36	22,30	22,30	22,20	22,15	22,13	22,05	22,04	22,06	22,00	21,97	21,84	21,90	21,89	21,83	21,84	21,72	21,67	21,67	21,67	21,59	21,47	21,38	21,43	21,51	21,54	21,45	21,30	21,14	21,05	21,01	20,90	20,94	20,90	20,70	20,76	20,77	20,61	20,58	20,65	20,57	20,56	20,64	20,64	20,64	20,70	20,71	20,58	20,59	20,54	20,49	20,52	20,60	20,60	20,54	20,61	20,61	20,62	20,66	20,64	20,55	20,60	20,55	20,54	20,56	20,57	20,63	20,53	20,46	20,46	20,48	20,53	20,61	20,68	20,60	20,58	20,56	20,57	20,56	20,53	20,55	20,65	20,50	20,54	20,52	20,45	20,40	20,53	20,56	20,49	20,52	20,47	20,49	20,46	20,46	20,57	20,55	20,48	20,48	20,48	20,50	20,49	20,55	20,54	20,55	20,56	20,57	20,38	20,46	20,48	20,46	20,46	20,48	20,51	20,45	20,43	20,49	20,47	20,50	20,46	20,42	20,44	20,43	20,43	20,47	20,46	20,39	20,49	20,44	20,32	20,34	20,46	20,47	20,46	20,47	20,46	20,44	20,35	20,42	20,57	20,62	20,49	20,42	20,46	20,45	20,44	20,46	20,48	20,46	20,42	20,43	20,44	20,46	20,48	20,56	20,54	20,45	20,44	20,45	20,49	20,46	20,49	20,44	20,40	20,48	20,48	20,53	20,58	20,52	20,50	20,49	20,48	20,48	20,52	20,41	20,43	20,42	20,43	20,34	20,37	20,40	20,40	20,39	20,38	20,38	20,42	20,47	20,39	20,45	20,51	20,53	20,48	20,50	20,51	20,49	20,39	20,45	20,51	20,58	20,56	20,50	20,39	20,47	20,44	20,37	20,42	20,39	20,40	20,47	20,48	20,47	20,43	20,34	20,42	20,35	20,33	20,44	20,44	20,41	20,41	20,50	20,44	20,44	20,42	20,35	20,42	20,44	20,40	20,42	20,43	20,35	20,24	20,34	20,30	20,43	
20,37	20,30	20,31	20,36	20,38	20,39	20,46	20,34	20,35	20,44	20,42	20,39	20,37	20,35	20,41	20,52	20,44	20,39	20,37	20,42	20,41	20,41	20,37	20,37	20,39	20,38	20,34	20,48	20,45	20,24	20,32	20,37	20,43	20,45	20,44	20,46	20,44	20,38	20,29	20,34	20,35	20,48	20,48	20,40	20,32	20,38	20,42	20,41	20,52	20,55	20,53	20,43	20,39	20,43	20,47	20,45	20,47	20,50	20,38	20,34	20,47	20,55	20,47	20,39	20,42	20,41	20,46	20,39	20,47	20,49	20,43	20,50	20,42	20,50	20,47	20,58	20,55	20,45	20,55	20,52	20,47	20,47	20,50	20,57	20,50	20,46	20,52	20,47	20,49	20,56	20,47	20,46	20,53	20,54	20,52	20,56	20,49	20,49	20,59	20,56	20,52	20,48	20,44	20,36	20,51	20,51	20,46	20,45	20,42	20,44	20,44	20,46	20,53	20,57	20,57	20,50	20,40	20,40	20,45	20,46	20,49	20,51	20,51	20,50	20,42	20,53	20,64	20,69	20,63	20,57	20,57	20,50	20,44	20,44	20,49	20,54	20,53	20,55	20,50	20,49	20,58	20,52	20,52	20,58	20,59	20,60	20,56	20,48	20,50	20,55	20,55	20,60	20,59	20,57	20,60	20,60	20,56	20,51	20,54	20,51	20,59	20,55	20,53	20,53	20,51	20,55	20,51	20,55	20,62	20,64	20,59	20,60	20,56	20,59	20,63	20,59	20,60	20,60	20,67	20,60	20,58	20,62	20,54	20,60	20,70	20,71	20,72	20,71	20,72	20,77	20,79	20,89	20,98	20,93	20,80	20,84	20,92	20,95	21,07	21,03	21,07	21,22	21,23	21,36	21,51	21,68	21,70	21,75	21,74	21,66	21,54	21,44	21,67	21,81	21,95	22,02	21,97	22,06	22,09	22,13	22,24	22,24	22,24	22,29	22,28	22,38	22,39	22,50	22,48	22,46	22,41	22,41	22,49	22,53	22,61	22,65	22,58	22,67	22,69	22,70	22,69	22,69	22,64	22,72	22,74	22,85	22,88	22,78	22,76	22,80	22,82	22,76	22,84	22,89	22,92	22,90	22,89	22,88	22,94	22,89	22,93	23,02	22,88	22,81	22,85	22,91	22,92	22,96	22,94	23,04	23,06	22,99	22,96	22,92	22,94	22,92	22,88	22,85	22,92	22,92	22,93	23,01	22,95	22,89	22,99	23,00	22,95	22,99	23,05	23,05	23,04	22,93	22,95	22,93	22,93	22,99	23,02	22,98	23,02	23,00	22,92	22,93	22,99	22,98	22,94	22,96	22,95	22,99	22,99	23,00	22,99	23,03	23,05	23,04	23,05	22,96	22,97	23,06	23,06	23,07	23,02	22,98	22,98	22,96	23,02	23,04	22,99	23,00	23,05	23,10	23,15	23,13	23,09	23,13	23,04	22,99	23,01	23,12	23,07	23,15	23,18	23,09	22,97	22,96	23,03	23,14	23,09	23,11	23,12	23,12	23,19	23,14	23,14	23,18	23,18	23,06	23,11	23,13	23,13	23,16	23,16	23,18	23,20	23,09	23,06	23,13	23,24	23,16	23,10	23,18	23,12	23,15	23,05	23,11	23,14	23,13	23,06	23,08	23,11	22,95	22,94	22,97	23,00	22,92	22,97	22,99	22,98	22,92	22,90	22,90	22,85	22,89	22,84	22,79	22,82	22,76	22,69	22,68	22,68	22,57	22,52	22,49	22,45	22,42	22,34	22,30	22,27	22,23	22,29	22,27	22,26	22,19	22,10	22,11	22,00	21,96	21,87	21,88	21,97	21,91	21,87	21,83	21,76	21,68	21,57	21,53	21,46	21,40	21,49	21,53	21,61	21,50	21,29	21,10	21,07	20,98	20,96	20,92	20,86	20,77	20,70	20,68	20,64	20,63	20,67	20,64	20,57	20,56	20,67	20,61	20,64	20,66	20,65	20,59	20,63	20,50	20,53	20,58	20,63	20,54	20,51	20,61	20,71	20,76	20,62	20,50	20,62	20,63	20,61	20,60	20,59	20,60	20,54	20,53	20,50	20,50	20,53	20,48	20,57	20,56	20,56	20,61	20,63	20,58	20,51	20,57	20,66	20,59	20,58	20,51	20,35	20,38	20,47	20,53	20,54	20,51	20,49	20,50	20,49	20,48	20,55	20,51	20,49	20,53	20,60	20,60	20,60	20,57	20,59	20,58	20,53	20,52	20,42	20,44	20,49	20,43	20,46	20,53	20,50	20,50	20,49	20,50	20,49	20,47	20,48	20,41	20,43	20,49	20,44	20,45	20,44	20,42	20,48	20,42	20,35	20,36	20,43	20,45	20,42	20,40	20,44	20,48	20,37	20,37	20,48	20,60	20,56	20,39	20,41	20,49	20,43	20,40	20,50	20,46	20,48	20,53	20,49	20,40	20,44	20,47	20,52	20,42	20,46	20,50	20,48	20,48	20,50	20,53	20,41	20,36	20,43	20,51	20,52	20,50	20,47	20,47	20,47	20,41	20,50	20,48	20,41	20,45	20,50	20,47	20,44	20,41	20,45	20,44	20,46	20,49	20,52	20,48	20,39	20,42	20,49	20,49	20,45	20,41	20,39	20,50	20,46	20,41	20,51	20,56	20,53	20,45	20,44	20,42	20,41	20,34	20,36	20,37	20,37	20,37	20,43	20,44	20,41	20,39	20,43	20,42	20,40	20,41	20,52	20,46	20,36	20,39	20,47	20,41	20,40	20,35	20,33	20,41	20,42	20,35	20,39	20,35	20,33	20,37	20,36	20,34	
20,38	20,41	20,31	20,33	20,34	20,36	20,40	20,37	20,41	20,44	20,39	20,41	20,42	20,40	20,35	20,51	20,49	20,40	20,39	20,38	20,48	20,43	20,41	20,41	20,35	20,46	20,45	20,48	20,55	20,38	20,36	20,45	20,37	20,44	20,54	20,45	20,41	20,31	20,35	20,42	20,44	20,45	20,41	20,40	20,40	20,31	20,38	20,49	20,48	20,54	20,53	20,50	20,42	20,36	20,47	20,45	20,43	20,43	20,39	20,33	20,40	20,55	20,50	20,46	20,43	20,48	20,48	20,49	20,56	20,56	20,52	20,52	20,44	20,49	20,50	20,52	20,52	20,44	20,50	20,52	20,43	20,40	20,46	20,51	20,51	20,50	20,42	20,43	20,50	20,51	20,50	20,50	20,52	20,50	20,48	20,55	20,51	20,54	20,56	20,50	20,43	20,46	20,37	20,36	20,47	20,48	20,41	20,42	20,51	20,57	20,56	20,44	20,49	20,55	20,56	20,53	20,43	20,47	20,52	20,48	20,50	20,57	20,57	20,60	20,49	20,53	20,58	20,60	20,53	20,52	20,50	20,49	20,41	20,49	20,48	20,52	20,54	20,51	20,47	20,52	20,50	20,45	20,48	20,55	20,55	20,56	20,57	20,57	20,53	20,55	20,55	20,57	20,59	20,55	20,59	20,59	20,57	20,54	20,51	20,57	20,56	20,57	20,52	20,49	20,54	20,60	20,58	20,53	20,58	20,62	20,58	20,57	20,58	20,62	20,67	20,54	20,59	20,57	20,54	20,65	20,62	20,61	20,61	20,58	20,64	20,69	20,74	20,71	20,67	20,78	20,88	20,94	20,98	20,89	20,80	20,90	21,01	20,95	21,06	21,08	21,16	21,14	21,25	21,36	21,46	21,67	21,81	21,85	21,81	21,74	21,71	21,53	21,56	21,71	21,90	21,98	22,01	22,15	22,23	22,22	22,29	22,38	22,31	22,37	22,39	22,44	22,51	22,47	22,49	22,52	22,50	22,54	22,59	22,61	22,64	22,65	22,67	22,70	22,74	22,75	22,80	22,84	22,79	22,77	22,75	22,85	22,98	22,86	22,89	22,89	22,89	22,85	22,96	22,99	22,95	23,04	22,91	22,97	23,09	23,03	23,01	23,08	22,98	22,98	23,01	23,03	22,97	22,97	22,90	23,02	23,10	23,11	23,09	23,03	22,99	23,02	23,01	22,97	22,99	23,01	23,04	23,11	23,01	23,01	23,03	23,08	23,04	23,08	23,10	23,15	23,15	23,02	23,02	23,04	23,05	23,04	23,10	23,04	23,06	23,08	23,05	23,01	23,05	23,02	23,05	23,05	23,03	23,05	23,14	23,14	23,08	23,04	23,10	23,17	23,15	23,03	23,07	23,05	23,05	23,05	23,14	23,12	23,16	23,06	23,14	23,13	23,06	23,01	23,12	23,24	23,17	23,16	23,20	23,17	23,20	23,15	23,09	23,14	23,10	23,17	23,25	23,21	23,14	23,13	23,11	23,16	23,29	23,31	23,28	23,19	23,16	23,19	23,22	23,17	23,20	23,17	23,22	23,16	23,21	23,34	23,28	23,28	23,27	23,22	23,22	23,21	23,30	23,26	23,18	23,19	23,21	23,26	23,15	23,12	23,22	23,22	23,17	23,20	23,14	23,03	23,05	23,09	23,06	23,00	22,99	23,09	23,05	22,98	23,00	23,02	22,97	22,94	22,93	22,90	22,90	22,91	22,72	22,73	22,73	22,65	22,61	22,52	22,52	22,54	22,41	22,39	22,37	22,36	22,39	22,34	22,35	22,30	22,13	22,13	22,07	22,01	21,99	21,98	22,00	22,02	21,89	21,88	21,81	21,77	21,59	21,48	21,46	21,53	21,58	21,59	21,57	21,53	21,37	21,21	21,06	21,07	21,04	20,92	20,83	20,74	20,77	20,68	20,73	20,73	20,63	20,61	20,68	20,63	20,65	20,69	20,68	20,66	20,69	20,67	20,64	20,54	20,50	20,54	20,64	20,68	20,57	20,64	20,73	20,77	20,62	20,52	20,58	20,63	20,58	20,64	20,60	20,58	20,53	20,52	20,54	20,53	20,56	20,51	20,58	20,60	20,56	20,59	20,61	20,49	20,49	20,61	20,58	20,46	20,54	20,55	20,45	20,42	20,46	20,49	20,61	20,50	20,49	20,50	20,48	20,57	20,48	20,45	20,58	20,52	20,54	20,51	20,55	20,52	20,53	20,63	20,60	20,55	20,47	20,53	20,49	20,49	20,50	20,45	20,42	20,54	20,51	20,50	20,57	20,55	20,49	20,39	20,46	20,51	20,47	20,45	20,44	20,43	20,50	20,47	20,46	20,47	20,44	20,47	20,38	20,43	20,49	20,48	20,47	20,35	20,39	20,47	20,56	20,48	20,46	20,50	20,48	20,42	20,45	20,49	20,45	20,58	20,50	20,44	20,42	20,49	20,53	20,58	20,51	20,54	20,45	20,40	20,51	20,54	20,45	20,46	20,37	20,46	20,51	20,45	20,45	20,40	20,46	20,49	20,54	20,45	20,42	20,46	20,51	20,51	20,43	20,41	20,43	20,35	20,46	20,51	20,48	20,41	20,42	20,40	20,48	20,48	20,47	20,41	20,46	20,47	20,45	20,42	20,44	20,49	20,55	20,45	20,43	20,44	20,42	20,35	20,47	20,50	20,44	20,37	20,45	20,44	20,35	20,30	20,32	20,39	20,40	20,39	20,37	20,42	20,41	20,32	20,39	20,41	20,43	20,36	20,41	20,39	20,48	20,40	20,37	20,40	20,40	20,43	20,39	20,36	
20,50	20,46	20,33	20,37	20,35	20,28	20,38	20,40	20,47	20,38	20,30	20,40	20,42	20,46	20,42	20,56	20,50	20,43	20,39	20,41	20,44	20,41	20,38	20,36	20,41	20,44	20,50	20,56	20,49	20,45	20,48	20,50	20,40	20,38	20,51	20,51	20,39	20,33	20,31	20,46	20,51	20,48	20,42	20,37	20,38	20,39	20,40	20,49	20,53	20,49	20,42	20,44	20,45	20,39	20,38	20,45	20,43	20,40	20,40	20,39	20,39	20,53	20,52	20,52	20,53	20,43	20,53	20,49	20,46	20,53	20,50	20,54	20,47	20,46	20,54	20,51	20,46	20,44	20,49	20,51	20,49	20,44	20,47	20,48	20,38	20,43	20,43	20,44	20,49	20,47	20,43	20,47	20,45	20,50	20,57	20,56	20,54	20,54	20,52	20,44	20,40	20,43	20,49	20,48	20,51	20,53	20,49	20,47	20,51	20,53	20,55	20,50	20,47	20,52	20,56	20,56	20,48	20,52	20,53	20,56	20,55	20,55	20,59	20,55	20,55	20,55	20,55	20,62	20,48	20,49	20,56	20,48	20,46	20,51	20,59	20,44	20,53	20,53	20,41	20,48	20,45	20,45	20,45	20,39	20,48	20,50	20,48	20,56	20,54	20,55	20,59	20,56	20,59	20,54	20,51	20,65	20,62	20,62	20,56	20,54	20,52	20,55	20,56	20,52	20,61	20,57	20,60	20,62	20,56	20,59	20,55	20,55	20,55	20,67	20,72	20,62	20,63	20,63	20,63	20,71	20,63	20,57	20,58	20,55	20,64	20,70	20,74	20,75	20,73	20,77	20,81	20,85	20,95	21,01	20,91	20,90	21,02	21,01	21,01	21,05	21,17	21,23	21,27	21,36	21,48	21,66	21,86	21,90	21,94	21,87	21,83	21,76	21,61	21,65	21,87	22,00	22,08	22,19	22,26	22,29	22,29	22,28	22,37	22,46	22,49	22,44	22,53	22,57	22,52	22,61	22,60	22,60	22,70	22,79	22,82	22,81	22,75	22,75	22,81	22,83	22,93	22,95	22,97	22,92	22,86	22,96	23,02	22,96	23,00	22,94	22,91	22,96	23,05	23,07	23,09	23,11	23,03	22,97	23,11	23,14	23,11	23,12	22,99	23,05	23,13	23,13	23,05	23,05	23,02	23,08	23,17	23,08	23,09	23,05	23,04	23,10	23,15	23,13	23,15	23,13	23,08	23,15	23,11	23,11	23,10	23,15	23,14	23,17	23,23	23,21	23,26	23,11	23,12	23,22	23,14	23,14	23,16	23,17	23,14	23,11	23,17	23,12	23,10	23,12	23,11	23,19	23,18	23,11	23,22	23,24	23,25	23,17	23,18	23,24	23,21	23,14	23,14	23,18	23,14	23,16	23,16	23,22	23,24	23,24	23,24	23,21	23,20	23,20	23,20	23,23	23,17	23,15	23,25	23,26	23,27	23,27	23,22	23,25	23,27	23,25	23,34	23,27	23,24	23,22	23,29	23,27	23,35	23,39	23,44	23,34	23,26	23,28	23,30	23,29	23,29	23,28	23,34	23,36	23,32	23,30	23,31	23,38	23,40	23,35	23,37	23,36	23,28	23,24	23,26	23,32	23,23	23,25	23,30	23,27	23,24	23,32	23,22	23,25	23,30	23,17	23,16	23,18	23,16	23,14	23,05	23,15	23,20	23,13	23,14	23,15	23,06	23,07	23,09	22,95	22,99	22,91	22,89	22,87	22,79	22,81	22,78	22,63	22,60	22,64	22,58	22,62	22,52	22,45	22,47	22,41	22,37	22,30	22,25	22,12	22,14	22,10	22,06	22,04	21,99	21,99	21,97	21,90	21,78	21,70	21,54	21,45	21,48	21,61	21,65	21,63	21,62	21,61	21,46	21,26	21,10	20,99	20,95	20,93	20,82	20,79	20,79	20,73	20,76	20,73	20,63	20,62	20,64	20,67	20,75	20,79	20,76	20,70	20,68	20,63	20,57	20,52	20,47	20,55	20,64	20,66	20,65	20,67	20,63	20,64	20,61	20,50	20,52	20,58	20,57	20,50	20,57	20,60	20,58	20,50	20,53	20,53	20,58	20,57	20,61	20,62	20,59	20,54	20,57	20,56	20,52	20,55	20,59	20,52	20,47	20,53	20,51	20,49	20,47	20,57	20,54	20,55	20,45	20,42	20,43	20,57	20,61	20,53	20,63	20,62	20,55	20,55	20,56	20,46	20,49	20,57	20,55	20,45	20,52	20,50	20,53	20,48	20,48	20,41	20,42	20,46	20,54	20,51	20,57	20,46	20,46	20,41	20,41	20,53	20,51	20,45	20,45	20,40	20,49	20,50	20,42	20,49	20,47	20,47	20,45	20,37	20,46	20,52	20,46	20,37	20,39	20,41	20,50	20,58	20,54	20,56	20,47	20,46	20,50	20,45	20,39	20,50	20,45	20,46	20,45	20,43	20,45	20,48	20,51	20,47	20,48	20,40	20,45	20,50	20,43	20,43	20,45	20,49	20,48	20,42	20,43	20,38	20,43	20,44	20,52	20,46	20,41	20,48	20,43	20,51	20,54	20,42	20,42	20,33	20,38	20,47	20,39	20,38	20,43	20,43	20,46	20,47	20,43	20,40	20,53	20,47	20,42	20,45	20,45	20,53	20,44	20,46	20,45	20,53	20,46	20,40	20,50	20,61	20,46	20,41	20,41	20,48	20,40	20,37	20,38	20,42	20,46	20,49	20,48	20,44	20,47	20,38	20,34	20,40	20,45	20,43	20,55	20,40	20,42	20,52	20,45	20,37	20,35	20,45	20,45	20,39	
20,38	20,41	20,45	20,41	20,37	20,27	20,41	20,37	20,39	20,42	20,31	20,34	20,28	20,38	20,55	20,48	20,44	20,31	20,25	20,42	20,48	20,40	20,39	20,35	20,40	20,44	20,46	20,46	20,42	20,41	20,43	20,48	20,44	20,38	20,48	20,44	20,46	20,40	20,35	20,41	20,45	20,54	20,45	20,32	20,38	20,46	20,50	20,52	20,47	20,53	20,40	20,34	20,36	20,43	20,41	20,38	20,35	20,33	20,35	20,47	20,39	20,42	20,46	20,46	20,50	20,45	20,48	20,42	20,36	20,53	20,48	20,56	20,49	20,44	20,49	20,46	20,42	20,46	20,50	20,51	20,40	20,36	20,44	20,49	20,41	20,48	20,48	20,50	20,49	20,45	20,47	20,48	20,50	20,54	20,59	20,49	20,47	20,56	20,55	20,53	20,52	20,48	20,57	20,53	20,53	20,45	20,46	20,48	20,52	20,52	20,56	20,56	20,50	20,47	20,47	20,51	20,52	20,52	20,53	20,53	20,57	20,55	20,52	20,47	20,59	20,65	20,63	20,68	20,57	20,51	20,59	20,52	20,51	20,55	20,65	20,56	20,53	20,55	20,49	20,56	20,46	20,46	20,52	20,50	20,45	20,52	20,49	20,48	20,55	20,52	20,63	20,56	20,58	20,56	20,51	20,59	20,60	20,61	20,62	20,55	20,49	20,51	20,50	20,55	20,61	20,60	20,57	20,59	20,59	20,57	20,61	20,50	20,56	20,64	20,67	20,64	20,66	20,65	20,64	20,66	20,67	20,67	20,58	20,57	20,65	20,69	20,78	20,85	20,73	20,75	20,79	20,80	20,95	21,01	20,97	20,95	21,02	21,06	21,08	21,08	21,13	21,25	21,32	21,43	21,52	21,72	21,85	21,89	21,94	21,97	21,92	21,81	21,65	21,52	21,82	22,05	22,13	22,19	22,24	22,31	22,36	22,29	22,44	22,50	22,54	22,49	22,62	22,72	22,67	22,69	22,74	22,70	22,71	22,81	22,89	22,90	22,82	22,88	22,87	22,93	23,00	22,99	22,96	22,98	22,97	23,02	23,04	23,06	23,12	23,08	23,11	23,12	23,17	23,11	23,10	23,18	23,08	23,14	23,17	23,19	23,20	23,11	23,09	23,12	23,18	23,21	23,20	23,26	23,19	23,18	23,23	23,21	23,11	23,11	23,13	23,20	23,23	23,22	23,22	23,29	23,24	23,21	23,17	23,18	23,19	23,20	23,23	23,22	23,29	23,26	23,28	23,22	23,22	23,27	23,26	23,22	23,23	23,28	23,30	23,22	23,21	23,19	23,15	23,18	23,23	23,28	23,25	23,22	23,22	23,24	23,31	23,30	23,22	23,27	23,31	23,29	23,31	23,36	23,30	23,35	23,27	23,27	23,28	23,28	23,36	23,37	23,34	23,27	23,26	23,30	23,32	23,35	23,35	23,36	23,38	23,36	23,30	23,27	23,31	23,36	23,35	23,36	23,33	23,39	23,39	23,43	23,37	23,41	23,52	23,49	23,38	23,39	23,42	23,38	23,43	23,42	23,38	23,39	23,41	23,42	23,43	23,46	23,51	23,47	23,48	23,48	23,45	23,36	23,34	23,45	23,42	23,33	23,37	23,43	23,40	23,43	23,39	23,33	23,41	23,35	23,31	23,32	23,31	23,26	23,25	23,29	23,29	23,19	23,31	23,29	23,19	23,12	23,13	23,11	23,12	23,08	23,03	23,01	22,95	22,93	22,91	22,71	22,68	22,67	22,64	22,68	22,61	22,52	22,49	22,45	22,40	22,37	22,35	22,24	22,17	22,12	22,06	21,98	22,03	22,04	21,97	21,91	21,76	21,61	21,52	21,56	21,63	21,71	21,68	21,64	21,68	21,66	21,52	21,27	21,13	21,05	20,92	20,93	20,92	20,86	20,84	20,71	20,72	20,78	20,68	20,65	20,65	20,65	20,78	20,83	20,78	20,74	20,71	20,57	20,59	20,59	20,58	20,59	20,62	20,59	20,57	20,54	20,57	20,63	20,61	20,50	20,54	20,60	20,62	20,52	20,53	20,55	20,53	20,54	20,48	20,53	20,60	20,49	20,53	20,56	20,57	20,60	20,59	20,52	20,54	20,53	20,52	20,47	20,48	20,54	20,46	20,47	20,52	20,59	20,55	20,53	20,57	20,52	20,51	20,56	20,53	20,53	20,54	20,56	20,52	20,60	20,59	20,45	20,42	20,50	20,47	20,33	20,42	20,51	20,44	20,51	20,48	20,42	20,42	20,44	20,55	20,56	20,55	20,48	20,47	20,48	20,43	20,56	20,56	20,46	20,43	20,38	20,50	20,55	20,39	20,44	20,47	20,45	20,43	20,42	20,41	20,48	20,43	20,37	20,43	20,44	20,42	20,48	20,56	20,55	20,50	20,49	20,54	20,51	20,43	20,52	20,46	20,44	20,43	20,42	20,50	20,43	20,42	20,39	20,41	20,46	20,43	20,53	20,42	20,41	20,42	20,46	20,45	20,45	20,49	20,41	20,36	20,43	20,44	20,40	20,42	20,52	20,43	20,47	20,52	20,45	20,37	20,36	20,41	20,45	20,40	20,47	20,43	20,52	20,47	20,47	20,41	20,48	20,47	20,52	20,47	20,41	20,35	20,43	20,49	20,43	20,40	20,48	20,49	20,43	20,44	20,42	20,44	20,39	20,40	20,43	20,39	20,42	20,45	20,44	20,55	20,45	20,46	20,50	20,43	20,46	20,45	20,45	20,36	20,34	20,47	20,42	20,28	20,36	20,43	20,42	20,41	20,36	20,43	20,45	
20,47	20,41	20,36	20,41	20,41	20,40	20,46	20,43	20,36	20,44	20,40	20,40	20,40	20,33	20,40	20,47	20,41	20,42	20,32	20,43	20,49	20,47	20,38	20,30	20,32	20,41	20,38	20,50	20,42	20,42	20,42	20,45	20,39	20,38	20,40	20,39	20,45	20,40	20,36	20,34	20,42	20,51	20,42	20,36	20,45	20,40	20,51	20,44	20,44	20,48	20,51	20,40	20,37	20,44	20,42	20,40	20,35	20,40	20,40	20,48	20,41	20,35	20,40	20,48	20,54	20,46	20,42	20,39	20,38	20,40	20,43	20,46	20,48	20,42	20,45	20,42	20,42	20,49	20,46	20,46	20,48	20,41	20,43	20,49	20,41	20,50	20,52	20,47	20,48	20,44	20,53	20,53	20,57	20,51	20,58	20,55	20,44	20,49	20,58	20,48	20,52	20,47	20,41	20,44	20,41	20,45	20,47	20,49	20,55	20,47	20,52	20,56	20,54	20,50	20,50	20,51	20,49	20,45	20,47	20,48	20,53	20,48	20,47	20,43	20,50	20,63	20,63	20,67	20,63	20,51	20,45	20,47	20,49	20,53	20,51	20,57	20,57	20,53	20,48	20,52	20,53	20,56	20,58	20,56	20,56	20,56	20,56	20,48	20,50	20,54	20,59	20,62	20,54	20,51	20,54	20,54	20,60	20,56	20,58	20,57	20,53	20,57	20,50	20,53	20,63	20,58	20,51	20,51	20,54	20,59	20,61	20,52	20,55	20,66	20,59	20,59	20,66	20,63	20,61	20,63	20,68	20,66	20,56	20,62	20,70	20,66	20,76	20,83	20,72	20,78	20,86	20,86	20,89	20,93	20,92	21,01	21,04	21,04	21,13	21,12	21,18	21,29	21,39	21,47	21,58	21,73	21,86	21,91	21,98	22,00	21,99	21,90	21,82	21,61	21,61	21,92	22,14	22,24	22,27	22,39	22,40	22,39	22,46	22,51	22,55	22,56	22,65	22,72	22,71	22,72	22,78	22,76	22,84	22,88	22,99	22,95	22,89	22,96	23,02	23,00	23,07	23,10	23,01	23,08	23,07	23,13	23,15	23,12	23,26	23,20	23,22	23,24	23,26	23,24	23,20	23,27	23,19	23,28	23,33	23,31	23,29	23,22	23,23	23,28	23,34	23,29	23,26	23,31	23,23	23,23	23,28	23,31	23,31	23,26	23,27	23,32	23,31	23,30	23,35	23,34	23,35	23,37	23,24	23,27	23,36	23,27	23,33	23,35	23,40	23,41	23,32	23,29	23,31	23,36	23,37	23,39	23,42	23,40	23,43	23,35	23,31	23,25	23,26	23,25	23,38	23,42	23,39	23,41	23,36	23,36	23,34	23,31	23,30	23,33	23,46	23,42	23,39	23,45	23,38	23,40	23,45	23,38	23,36	23,34	23,48	23,56	23,50	23,40	23,42	23,43	23,44	23,40	23,47	23,50	23,48	23,44	23,47	23,45	23,44	23,47	23,49	23,45	23,48	23,50	23,52	23,54	23,54	23,51	23,58	23,56	23,53	23,51	23,48	23,51	23,55	23,54	23,50	23,48	23,54	23,56	23,56	23,55	23,53	23,51	23,55	23,55	23,54	23,57	23,51	23,51	23,51	23,48	23,45	23,49	23,53	23,49	23,44	23,39	23,45	23,40	23,45	23,46	23,37	23,39	23,44	23,46	23,39	23,33	23,38	23,32	23,28	23,20	23,23	23,21	23,25	23,21	23,09	23,08	23,05	23,01	22,96	22,86	22,78	22,78	22,68	22,70	22,68	22,63	22,61	22,52	22,44	22,42	22,39	22,31	22,26	22,26	22,17	22,03	22,03	22,09	22,03	21,92	21,80	21,59	21,54	21,69	21,75	21,76	21,79	21,70	21,68	21,65	21,51	21,31	21,18	21,05	20,96	20,86	20,89	20,88	20,85	20,74	20,66	20,74	20,70	20,67	20,79	20,77	20,76	20,82	20,77	20,84	20,80	20,67	20,63	20,58	20,59	20,62	20,65	20,56	20,54	20,54	20,55	20,65	20,65	20,58	20,59	20,63	20,66	20,58	20,57	20,54	20,51	20,49	20,49	20,59	20,58	20,51	20,52	20,60	20,59	20,58	20,62	20,55	20,50	20,58	20,57	20,50	20,56	20,60	20,48	20,48	20,62	20,58	20,51	20,55	20,56	20,52	20,56	20,58	20,54	20,55	20,54	20,47	20,47	20,56	20,62	20,50	20,46	20,47	20,48	20,44	20,39	20,54	20,51	20,46	20,47	20,46	20,46	20,39	20,45	20,57	20,54	20,46	20,45	20,48	20,48	20,53	20,50	20,44	20,45	20,41	20,43	20,51	20,46	20,45	20,46	20,49	20,46	20,46	20,49	20,54	20,51	20,45	20,46	20,51	20,48	20,48	20,42	20,41	20,43	20,41	20,52	20,46	20,43	20,45	20,47	20,47	20,44	20,37	20,38	20,47	20,47	20,46	20,44	20,45	20,40	20,47	20,44	20,39	20,47	20,45	20,46	20,42	20,47	20,41	20,30	20,34	20,43	20,39	20,42	20,52	20,48	20,45	20,46	20,40	20,41	20,43	20,46	20,39	20,42	20,49	20,39	20,45	20,49	20,42	20,41	20,39	20,45	20,47	20,53	20,48	20,45	20,41	20,40	20,42	20,43	20,47	20,43	20,45	20,45	20,42	20,43	20,39	20,39	20,42	20,46	20,44	20,40	20,42	20,48	20,53	20,42	20,39	20,47	20,47	20,55	20,43	20,37	20,30	20,33	20,38	20,38	20,36	20,43	20,40	20,45	20,37	20,43	20,44	
20,43	20,40	20,36	20,36	20,50	20,40	20,44	20,42	20,40	20,35	20,32	20,45	20,37	20,35	20,34	20,44	20,44	20,46	20,39	20,43	20,51	20,53	20,47	20,42	20,39	20,42	20,43	20,46	20,45	20,46	20,49	20,48	20,36	20,39	20,32	20,34	20,44	20,37	20,42	20,48	20,45	20,51	20,49	20,48	20,44	20,33	20,44	20,54	20,49	20,51	20,50	20,44	20,43	20,42	20,43	20,50	20,46	20,47	20,40	20,42	20,48	20,46	20,44	20,45	20,45	20,52	20,40	20,37	20,43	20,47	20,40	20,40	20,46	20,48	20,42	20,41	20,44	20,47	20,52	20,45	20,54	20,44	20,47	20,47	20,41	20,53	20,55	20,52	20,50	20,51	20,52	20,49	20,47	20,45	20,52	20,61	20,55	20,53	20,59	20,54	20,46	20,44	20,45	20,45	20,40	20,47	20,53	20,44	20,46	20,49	20,53	20,59	20,57	20,59	20,51	20,49	20,49	20,52	20,56	20,54	20,49	20,49	20,53	20,57	20,53	20,54	20,65	20,68	20,61	20,52	20,46	20,43	20,52	20,55	20,52	20,52	20,58	20,51	20,50	20,52	20,54	20,61	20,59	20,60	20,63	20,62	20,55	20,55	20,50	20,50	20,58	20,59	20,60	20,65	20,60	20,57	20,59	20,56	20,48	20,54	20,57	20,60	20,56	20,59	20,65	20,59	20,53	20,51	20,53	20,56	20,58	20,62	20,48	20,59	20,62	20,58	20,58	20,56	20,62	20,63	20,63	20,64	20,58	20,61	20,68	20,76	20,84	20,86	20,82	20,86	20,89	20,94	20,99	21,04	21,06	21,09	21,11	21,05	21,11	21,15	21,24	21,31	21,43	21,52	21,59	21,73	21,86	21,95	21,97	22,00	22,02	22,09	22,07	21,83	21,59	21,76	22,15	22,27	22,30	22,46	22,51	22,44	22,50	22,54	22,63	22,66	22,68	22,75	22,87	22,87	22,89	22,91	22,89	22,98	23,02	23,00	22,91	23,03	23,11	23,11	23,18	23,18	23,17	23,24	23,23	23,23	23,17	23,16	23,37	23,36	23,30	23,28	23,35	23,33	23,33	23,40	23,33	23,33	23,41	23,38	23,39	23,33	23,38	23,37	23,42	23,37	23,35	23,42	23,35	23,34	23,43	23,43	23,43	23,40	23,39	23,46	23,45	23,43	23,46	23,47	23,41	23,45	23,50	23,44	23,42	23,43	23,42	23,48	23,52	23,48	23,46	23,41	23,45	23,47	23,54	23,51	23,55	23,54	23,48	23,51	23,51	23,39	23,40	23,35	23,43	23,46	23,45	23,47	23,50	23,47	23,48	23,45	23,38	23,49	23,60	23,54	23,49	23,53	23,50	23,48	23,51	23,53	23,47	23,47	23,57	23,64	23,56	23,51	23,50	23,57	23,56	23,56	23,53	23,57	23,54	23,58	23,58	23,54	23,53	23,62	23,63	23,57	23,62	23,64	23,61	23,67	23,70	23,69	23,66	23,73	23,71	23,69	23,65	23,57	23,59	23,60	23,66	23,63	23,62	23,64	23,64	23,68	23,71	23,64	23,69	23,70	23,60	23,62	23,64	23,61	23,62	23,66	23,55	23,55	23,61	23,60	23,55	23,52	23,51	23,49	23,52	23,55	23,53	23,53	23,53	23,53	23,49	23,40	23,42	23,40	23,37	23,33	23,32	23,33	23,26	23,28	23,19	23,09	23,10	23,06	23,07	22,97	22,91	22,89	22,81	22,82	22,84	22,72	22,70	22,60	22,53	22,53	22,40	22,38	22,36	22,34	22,31	22,24	22,18	22,07	22,00	21,95	21,80	21,62	21,62	21,76	21,82	21,79	21,82	21,84	21,80	21,74	21,56	21,30	21,15	21,11	20,94	20,92	20,86	20,80	20,82	20,80	20,73	20,72	20,63	20,66	20,76	20,83	20,83	20,82	20,81	20,80	20,75	20,68	20,62	20,58	20,63	20,67	20,74	20,61	20,53	20,57	20,57	20,63	20,63	20,61	20,65	20,62	20,62	20,59	20,55	20,55	20,51	20,49	20,49	20,63	20,64	20,58	20,57	20,63	20,67	20,59	20,52	20,53	20,51	20,55	20,59	20,51	20,57	20,60	20,51	20,54	20,54	20,54	20,52	20,53	20,53	20,55	20,55	20,63	20,58	20,60	20,55	20,47	20,48	20,53	20,61	20,56	20,49	20,45	20,59	20,56	20,42	20,44	20,46	20,40	20,39	20,46	20,41	20,41	20,53	20,53	20,51	20,46	20,38	20,46	20,44	20,51	20,45	20,37	20,40	20,44	20,47	20,46	20,39	20,41	20,37	20,44	20,48	20,47	20,46	20,62	20,55	20,44	20,48	20,52	20,53	20,53	20,50	20,43	20,43	20,41	20,38	20,47	20,47	20,45	20,44	20,47	20,45	20,41	20,36	20,38	20,49	20,47	20,44	20,38	20,34	20,41	20,42	20,44	20,44	20,50	20,47	20,52	20,49	20,46	20,31	20,32	20,46	20,51	20,38	20,46	20,52	20,52	20,46	20,42	20,42	20,50	20,45	20,35	20,40	20,44	20,36	20,45	20,52	20,46	20,48	20,42	20,42	20,47	20,41	20,42	20,43	20,49	20,43	20,45	20,46	20,48	20,35	20,34	20,45	20,53	20,44	20,33	20,36	20,39	20,31	20,39	20,34	20,39	20,50	20,47	20,54	20,49	20,42	20,43	20,48	20,43	20,40	20,37	20,43	20,38	20,42	20,44	20,44	20,35	20,50	20,44	20,44	20,46	
20,44	20,40	20,43	20,47	20,39	20,34	20,37	20,42	20,38	20,42	20,30	20,40	20,31	20,26	20,38	20,47	20,40	20,44	20,31	20,39	20,43	20,48	20,47	20,47	20,41	20,42	20,43	20,45	20,41	20,39	20,48	20,51	20,33	20,35	20,35	20,35	20,48	20,43	20,48	20,54	20,54	20,52	20,50	20,49	20,47	20,41	20,37	20,40	20,52	20,52	20,45	20,38	20,42	20,42	20,45	20,49	20,47	20,48	20,37	20,37	20,43	20,48	20,44	20,44	20,41	20,37	20,42	20,32	20,39	20,49	20,41	20,48	20,50	20,53	20,51	20,47	20,41	20,47	20,61	20,46	20,41	20,41	20,46	20,48	20,38	20,47	20,52	20,53	20,54	20,51	20,46	20,49	20,55	20,54	20,53	20,51	20,53	20,52	20,57	20,55	20,47	20,39	20,52	20,53	20,51	20,55	20,57	20,55	20,52	20,55	20,56	20,56	20,55	20,50	20,54	20,43	20,43	20,52	20,53	20,52	20,55	20,56	20,63	20,58	20,52	20,60	20,62	20,58	20,53	20,55	20,53	20,48	20,54	20,54	20,55	20,52	20,54	20,53	20,53	20,59	20,54	20,56	20,58	20,61	20,58	20,55	20,52	20,52	20,54	20,47	20,52	20,56	20,60	20,69	20,64	20,57	20,57	20,53	20,46	20,51	20,57	20,64	20,60	20,60	20,57	20,51	20,53	20,58	20,62	20,60	20,62	20,67	20,53	20,55	20,69	20,63	20,62	20,60	20,62	20,70	20,68	20,65	20,62	20,66	20,68	20,80	20,88	20,88	20,89	20,97	20,95	20,98	21,09	21,15	21,22	21,22	21,28	21,19	21,17	21,22	21,30	21,38	21,43	21,55	21,62	21,78	21,99	22,00	22,00	22,02	22,02	22,11	22,14	22,01	21,77	21,73	21,98	22,21	22,41	22,53	22,52	22,49	22,57	22,64	22,71	22,74	22,71	22,78	22,89	23,00	23,00	22,98	22,98	23,01	23,15	23,17	23,09	23,14	23,27	23,21	23,28	23,27	23,26	23,28	23,26	23,34	23,36	23,32	23,38	23,50	23,43	23,34	23,48	23,45	23,44	23,49	23,50	23,42	23,42	23,48	23,53	23,47	23,48	23,44	23,48	23,50	23,47	23,44	23,52	23,50	23,56	23,56	23,62	23,58	23,49	23,53	23,56	23,54	23,54	23,53	23,49	23,54	23,57	23,59	23,61	23,54	23,57	23,64	23,64	23,56	23,53	23,58	23,56	23,55	23,59	23,62	23,53	23,56	23,55	23,56	23,62	23,51	23,52	23,55	23,55	23,56	23,55	23,55	23,58	23,56	23,54	23,62	23,57	23,52	23,64	23,69	23,61	23,70	23,68	23,64	23,64	23,61	23,62	23,60	23,70	23,70	23,66	23,65	23,58	23,68	23,70	23,65	23,65	23,68	23,65	23,70	23,68	23,67	23,67	23,73	23,76	23,75	23,74	23,70	23,70	23,67	23,77	23,73	23,70	23,78	23,81	23,75	23,76	23,72	23,73	23,73	23,80	23,79	23,69	23,66	23,77	23,82	23,78	23,78	23,79	23,80	23,78	23,76	23,75	23,79	23,75	23,80	23,74	23,70	23,72	23,73	23,61	23,59	23,63	23,58	23,60	23,61	23,62	23,65	23,59	23,60	23,61	23,52	23,51	23,62	23,51	23,44	23,52	23,49	23,40	23,33	23,32	23,30	23,20	23,18	23,14	23,02	22,97	22,86	22,89	22,90	22,86	22,72	22,73	22,73	22,66	22,61	22,53	22,48	22,45	22,42	22,43	22,35	22,26	22,17	21,97	21,82	21,68	21,63	21,79	21,89	21,88	21,89	21,88	21,90	21,87	21,73	21,54	21,30	21,11	21,09	20,99	20,89	20,85	20,74	20,74	20,79	20,78	20,82	20,65	20,65	20,68	20,81	20,90	20,83	20,86	20,87	20,67	20,55	20,58	20,53	20,56	20,63	20,62	20,63	20,60	20,57	20,55	20,59	20,60	20,55	20,59	20,61	20,59	20,59	20,54	20,49	20,55	20,56	20,60	20,62	20,65	20,56	20,60	20,58	20,64	20,64	20,53	20,46	20,45	20,42	20,51	20,49	20,51	20,56	20,45	20,53	20,51	20,50	20,42	20,52	20,52	20,44	20,45	20,58	20,61	20,55	20,57	20,51	20,52	20,59	20,58	20,53	20,51	20,49	20,52	20,48	20,45	20,50	20,49	20,47	20,47	20,41	20,40	20,45	20,49	20,50	20,42	20,43	20,50	20,49	20,46	20,51	20,48	20,45	20,48	20,50	20,46	20,50	20,41	20,43	20,43	20,52	20,50	20,46	20,46	20,47	20,53	20,51	20,52	20,51	20,52	20,49	20,48	20,43	20,50	20,39	20,40	20,47	20,54	20,48	20,43	20,46	20,46	20,45	20,42	20,41	20,49	20,55	20,48	20,40	20,31	20,38	20,36	20,37	20,45	20,49	20,49	20,40	20,59	20,54	20,41	20,39	20,53	20,48	20,46	20,39	20,42	20,45	20,45	20,37	20,36	20,41	20,42	20,43	20,41	20,41	20,46	20,51	20,48	20,43	20,46	20,36	20,41	20,40	20,41	20,39	20,38	20,45	20,43	20,47	20,46	20,43	20,38	20,38	20,45	20,50	20,44	20,37	20,38	20,36	20,28	20,33	20,26	20,32	20,44	20,44	20,48	20,50	20,45	20,43	20,42	20,38	20,37	20,40	20,37	20,39	20,41	20,40	20,38	20,37	20,37	20,42	20,36	20,41	
20,47	20,33	20,30	20,39	20,32	20,30	20,42	20,41	20,34	20,46	20,36	20,38	20,46	20,35	20,36	20,41	20,40	20,40	20,34	20,43	20,46	20,38	20,42	20,42	20,40	20,34	20,36	20,45	20,44	20,41	20,41	20,44	20,37	20,33	20,36	20,45	20,45	20,45	20,46	20,46	20,50	20,49	20,51	20,46	20,50	20,43	20,44	20,44	20,41	20,52	20,49	20,41	20,39	20,48	20,55	20,52	20,49	20,51	20,42	20,46	20,45	20,46	20,45	20,43	20,45	20,44	20,40	20,36	20,38	20,54	20,44	20,52	20,43	20,43	20,52	20,52	20,44	20,37	20,46	20,47	20,40	20,43	20,42	20,47	20,42	20,47	20,41	20,43	20,51	20,44	20,46	20,52	20,54	20,57	20,51	20,54	20,49	20,50	20,55	20,46	20,46	20,40	20,53	20,48	20,45	20,56	20,54	20,56	20,55	20,53	20,49	20,49	20,51	20,53	20,51	20,42	20,39	20,47	20,53	20,42	20,50	20,52	20,55	20,57	20,48	20,53	20,58	20,49	20,51	20,54	20,53	20,56	20,49	20,55	20,56	20,52	20,48	20,56	20,55	20,61	20,64	20,55	20,55	20,65	20,54	20,56	20,60	20,51	20,50	20,51	20,50	20,61	20,59	20,59	20,60	20,62	20,55	20,52	20,53	20,52	20,54	20,59	20,62	20,61	20,57	20,48	20,47	20,58	20,64	20,60	20,62	20,60	20,52	20,60	20,66	20,62	20,58	20,58	20,60	20,64	20,69	20,60	20,68	20,69	20,75	20,87	20,88	20,91	20,98	21,01	20,97	20,95	21,08	21,20	21,28	21,29	21,30	21,24	21,22	21,29	21,36	21,37	21,45	21,55	21,63	21,91	22,09	22,10	22,03	22,13	22,18	22,13	22,16	22,15	21,98	21,75	21,80	22,12	22,35	22,49	22,63	22,62	22,61	22,73	22,76	22,76	22,87	22,85	22,91	23,05	23,02	23,02	23,04	23,13	23,16	23,25	23,20	23,25	23,29	23,31	23,30	23,33	23,33	23,34	23,38	23,49	23,47	23,49	23,50	23,44	23,52	23,49	23,53	23,51	23,49	23,49	23,54	23,54	23,64	23,67	23,70	23,59	23,68	23,58	23,55	23,64	23,60	23,55	23,58	23,58	23,64	23,64	23,66	23,63	23,57	23,62	23,68	23,71	23,60	23,57	23,59	23,63	23,59	23,63	23,72	23,70	23,68	23,71	23,72	23,66	23,65	23,72	23,72	23,68	23,67	23,72	23,69	23,61	23,61	23,66	23,68	23,64	23,63	23,72	23,70	23,72	23,63	23,62	23,68	23,70	23,62	23,66	23,69	23,67	23,70	23,74	23,77	23,77	23,77	23,76	23,81	23,73	23,71	23,73	23,78	23,77	23,69	23,77	23,74	23,79	23,74	23,79	23,83	23,85	23,84	23,83	23,85	23,81	23,88	23,82	23,83	23,84	23,78	23,79	23,77	23,83	23,81	23,76	23,79	23,86	23,87	23,81	23,81	23,88	23,90	23,87	23,87	23,90	23,82	23,87	23,94	23,93	23,85	23,81	23,85	23,94	23,93	23,93	23,85	23,86	23,83	23,89	23,90	23,91	23,82	23,76	23,75	23,72	23,74	23,72	23,67	23,72	23,76	23,76	23,69	23,68	23,73	23,69	23,72	23,77	23,68	23,55	23,64	23,62	23,49	23,40	23,43	23,43	23,33	23,29	23,22	23,17	23,04	23,00	22,95	22,94	22,87	22,84	22,76	22,81	22,74	22,64	22,57	22,54	22,53	22,45	22,47	22,39	22,33	22,21	21,95	21,70	21,65	21,78	21,88	21,95	21,96	21,97	21,95	21,87	21,86	21,71	21,47	21,34	21,16	21,09	21,06	20,94	20,78	20,80	20,81	20,79	20,76	20,78	20,63	20,61	20,68	20,72	20,79	20,81	20,85	20,79	20,70	20,58	20,56	20,54	20,61	20,65	20,60	20,65	20,59	20,57	20,67	20,68	20,58	20,52	20,57	20,57	20,60	20,55	20,54	20,44	20,52	20,56	20,65	20,60	20,57	20,55	20,55	20,59	20,61	20,59	20,57	20,52	20,48	20,47	20,50	20,47	20,51	20,55	20,45	20,48	20,48	20,51	20,47	20,55	20,54	20,43	20,45	20,56	20,60	20,52	20,50	20,45	20,49	20,54	20,57	20,52	20,43	20,48	20,50	20,47	20,48	20,51	20,57	20,49	20,49	20,45	20,39	20,49	20,45	20,52	20,43	20,42	20,47	20,46	20,43	20,47	20,46	20,45	20,50	20,47	20,42	20,49	20,41	20,40	20,51	20,46	20,48	20,42	20,48	20,45	20,42	20,45	20,47	20,46	20,42	20,43	20,48	20,51	20,41	20,32	20,37	20,43	20,38	20,44	20,46	20,46	20,48	20,49	20,49	20,40	20,47	20,55	20,52	20,40	20,33	20,43	20,44	20,44	20,50	20,48	20,44	20,47	20,53	20,59	20,46	20,40	20,50	20,42	20,41	20,41	20,41	20,38	20,37	20,40	20,39	20,41	20,42	20,45	20,41	20,42	20,41	20,48	20,46	20,34	20,38	20,37	20,38	20,44	20,43	20,36	20,30	20,41	20,35	20,34	20,38	20,37	20,31	20,36	20,53	20,46	20,42	20,42	20,43	20,40	20,29	20,41	20,35	20,37	20,41	20,37	20,47	20,53	20,45	20,40	20,49	20,42	20,36	20,35	20,31	20,30	20,30	20,37	20,31	20,36	20,38	20,32	20,36	20,38	
20,51	20,39	20,36	20,42	20,37	20,25	20,36	20,47	20,30	20,47	20,42	20,37	20,40	20,46	20,39	20,39	20,38	20,35	20,31	20,48	20,50	20,37	20,39	20,48	20,46	20,37	20,38	20,58	20,51	20,48	20,45	20,44	20,33	20,35	20,42	20,48	20,43	20,38	20,41	20,45	20,42	20,38	20,39	20,40	20,45	20,42	20,43	20,44	20,41	20,46	20,42	20,44	20,42	20,48	20,51	20,45	20,41	20,40	20,45	20,53	20,50	20,42	20,44	20,44	20,37	20,46	20,45	20,37	20,47	20,58	20,38	20,50	20,46	20,40	20,43	20,44	20,38	20,35	20,43	20,45	20,50	20,45	20,44	20,48	20,44	20,43	20,43	20,45	20,51	20,45	20,48	20,49	20,52	20,52	20,46	20,53	20,44	20,47	20,56	20,52	20,53	20,53	20,53	20,44	20,44	20,50	20,53	20,54	20,52	20,51	20,52	20,51	20,46	20,57	20,58	20,50	20,37	20,37	20,47	20,54	20,49	20,46	20,49	20,51	20,45	20,50	20,58	20,53	20,53	20,61	20,55	20,43	20,46	20,54	20,54	20,57	20,57	20,50	20,50	20,54	20,59	20,57	20,54	20,62	20,57	20,53	20,59	20,52	20,46	20,55	20,65	20,67	20,59	20,59	20,59	20,61	20,63	20,54	20,54	20,47	20,48	20,58	20,62	20,59	20,59	20,53	20,53	20,53	20,61	20,62	20,67	20,74	20,58	20,57	20,70	20,62	20,53	20,60	20,60	20,65	20,65	20,62	20,65	20,70	20,73	20,89	20,98	20,99	21,07	21,09	21,06	21,04	21,12	21,22	21,34	21,40	21,33	21,23	21,28	21,31	21,42	21,44	21,47	21,60	21,74	21,88	22,09	22,02	22,09	22,14	22,20	22,26	22,25	22,18	22,12	21,91	21,82	21,94	22,23	22,54	22,65	22,69	22,70	22,80	22,82	22,85	22,94	23,00	23,06	23,14	23,15	23,11	23,14	23,21	23,31	23,34	23,31	23,34	23,35	23,34	23,39	23,43	23,38	23,51	23,56	23,62	23,55	23,58	23,65	23,52	23,52	23,60	23,65	23,59	23,59	23,63	23,67	23,64	23,77	23,83	23,77	23,70	23,78	23,75	23,69	23,73	23,73	23,72	23,70	23,66	23,67	23,73	23,69	23,67	23,69	23,79	23,76	23,75	23,70	23,70	23,68	23,79	23,75	23,79	23,81	23,82	23,75	23,85	23,90	23,84	23,81	23,77	23,75	23,79	23,77	23,81	23,79	23,70	23,72	23,80	23,79	23,80	23,79	23,83	23,79	23,81	23,77	23,75	23,76	23,78	23,84	23,79	23,80	23,81	23,89	23,87	23,90	23,86	23,82	23,83	23,93	23,87	23,88	23,86	23,88	23,86	23,80	23,89	23,90	23,86	23,85	23,87	23,96	23,99	23,98	23,93	23,89	23,91	23,97	23,93	23,92	23,89	23,93	23,93	23,90	23,93	23,98	23,95	23,98	24,02	23,98	23,99	23,97	24,02	23,99	23,95	23,97	24,01	24,01	23,98	24,01	24,06	23,98	23,96	23,95	23,99	24,03	24,01	24,00	24,00	23,94	23,95	24,00	24,01	23,98	23,95	23,88	23,90	23,89	23,80	23,79	23,79	23,86	23,85	23,83	23,84	23,87	23,80	23,82	23,92	23,77	23,71	23,68	23,60	23,61	23,59	23,52	23,46	23,46	23,34	23,32	23,24	23,18	23,15	23,06	23,07	22,99	22,94	22,92	22,94	22,88	22,76	22,74	22,61	22,56	22,55	22,48	22,37	22,34	22,16	21,88	21,69	21,82	21,98	21,98	22,01	22,04	22,05	21,97	21,92	21,92	21,77	21,65	21,40	21,16	21,08	21,08	20,99	20,95	20,81	20,85	20,85	20,81	20,74	20,69	20,66	20,67	20,72	20,75	20,80	20,79	20,78	20,69	20,65	20,66	20,61	20,65	20,71	20,65	20,57	20,50	20,54	20,62	20,60	20,55	20,60	20,58	20,57	20,59	20,53	20,57	20,54	20,55	20,51	20,53	20,54	20,55	20,56	20,55	20,53	20,53	20,50	20,49	20,47	20,48	20,46	20,53	20,52	20,50	20,52	20,44	20,43	20,53	20,46	20,47	20,57	20,57	20,49	20,45	20,49	20,52	20,54	20,51	20,45	20,46	20,45	20,45	20,53	20,51	20,48	20,48	20,48	20,36	20,44	20,51	20,48	20,52	20,43	20,40	20,44	20,50	20,52	20,43	20,41	20,39	20,37	20,45	20,48	20,49	20,46	20,42	20,34	20,45	20,44	20,45	20,35	20,44	20,47	20,37	20,39	20,42	20,51	20,35	20,39	20,42	20,45	20,45	20,48	20,46	20,53	20,46	20,30	20,42	20,46	20,37	20,46	20,50	20,51	20,43	20,37	20,42	20,38	20,46	20,53	20,54	20,44	20,41	20,44	20,48	20,51	20,52	20,42	20,33	20,45	20,50	20,46	20,45	20,43	20,46	20,48	20,40	20,34	20,42	20,46	20,45	20,43	20,46	20,48	20,51	20,45	20,43	20,49	20,52	20,47	20,47	20,46	20,42	20,37	20,44	20,48	20,39	20,33	20,32	20,45	20,38	20,36	20,39	20,38	20,41	20,38	20,51	20,44	20,38	20,40	20,43	20,46	20,41	20,43	20,38	20,48	20,53	20,42	20,45	20,52	20,46	20,39	20,43	20,45	20,42	20,39	20,31	20,38	20,38	20,33	20,40	20,37	20,32	20,42	20,49	20,43	
20,45	20,41	20,29	20,36	20,35	20,25	20,38	20,43	20,34	20,40	20,33	20,28	20,35	20,46	20,40	20,37	20,37	20,37	20,39	20,38	20,43	20,45	20,52	20,52	20,55	20,38	20,36	20,52	20,56	20,47	20,45	20,44	20,32	20,31	20,40	20,45	20,38	20,35	20,35	20,41	20,40	20,40	20,41	20,39	20,44	20,40	20,35	20,36	20,39	20,45	20,41	20,39	20,42	20,47	20,48	20,43	20,39	20,44	20,45	20,46	20,48	20,43	20,44	20,48	20,39	20,41	20,40	20,28	20,42	20,55	20,43	20,53	20,55	20,42	20,39	20,36	20,30	20,36	20,40	20,43	20,51	20,50	20,41	20,42	20,50	20,44	20,44	20,47	20,58	20,49	20,52	20,48	20,48	20,54	20,54	20,50	20,48	20,46	20,50	20,49	20,49	20,51	20,50	20,38	20,43	20,50	20,48	20,54	20,58	20,51	20,56	20,54	20,42	20,48	20,55	20,61	20,41	20,41	20,49	20,50	20,53	20,50	20,47	20,54	20,48	20,53	20,61	20,66	20,53	20,54	20,57	20,44	20,46	20,47	20,50	20,62	20,58	20,51	20,50	20,57	20,56	20,51	20,53	20,57	20,56	20,57	20,56	20,47	20,56	20,63	20,60	20,66	20,55	20,54	20,62	20,55	20,61	20,54	20,55	20,54	20,49	20,55	20,55	20,54	20,59	20,61	20,62	20,59	20,55	20,65	20,67	20,78	20,66	20,59	20,63	20,64	20,59	20,60	20,66	20,66	20,62	20,62	20,69	20,69	20,72	20,87	20,98	21,11	21,19	21,24	21,24	21,17	21,28	21,33	21,36	21,50	21,49	21,31	21,35	21,42	21,47	21,55	21,70	21,74	21,83	21,91	22,09	22,13	22,19	22,16	22,25	22,29	22,24	22,20	22,27	22,13	21,96	21,84	22,13	22,49	22,61	22,57	22,76	22,82	22,96	23,10	23,05	23,10	23,22	23,20	23,20	23,27	23,23	23,34	23,37	23,47	23,43	23,42	23,49	23,45	23,51	23,62	23,50	23,61	23,69	23,72	23,76	23,68	23,74	23,73	23,76	23,73	23,72	23,75	23,74	23,79	23,79	23,84	23,84	23,84	23,88	23,87	23,91	23,84	23,80	23,78	23,83	23,84	23,84	23,78	23,84	23,90	23,85	23,90	23,86	23,93	23,92	23,88	23,84	23,82	23,83	23,90	23,90	23,85	23,89	23,90	23,89	23,90	23,94	24,00	23,95	23,94	23,91	23,94	23,92	23,91	23,94	23,89	23,89	23,91	23,85	24,00	23,96	23,98	23,97	23,93	23,92	23,96	23,90	23,87	23,98	23,94	23,95	23,97	24,01	24,03	24,04	23,97	23,96	23,93	23,95	23,95	23,94	24,01	24,07	24,00	23,98	24,00	24,01	24,04	23,97	24,01	24,07	24,15	24,10	24,00	24,00	24,09	24,14	24,11	24,11	24,11	24,08	24,06	24,02	24,05	24,11	24,11	24,12	24,17	24,12	24,14	24,12	24,09	24,08	24,01	24,06	24,12	24,15	24,06	24,02	24,07	24,10	24,13	24,09	24,13	24,18	24,24	24,15	24,12	24,07	24,09	24,07	24,07	24,05	24,01	23,99	24,05	24,04	23,91	23,91	24,00	24,01	23,92	23,95	24,01	24,01	23,98	23,94	23,97	23,83	23,73	23,76	23,76	23,77	23,78	23,69	23,58	23,53	23,49	23,44	23,40	23,34	23,29	23,21	23,18	23,10	23,11	23,03	23,01	22,99	22,89	22,83	22,76	22,69	22,61	22,55	22,34	22,27	22,06	21,79	21,83	22,04	22,13	22,10	22,12	22,12	22,05	22,01	21,98	21,91	21,83	21,66	21,50	21,26	21,14	21,08	21,01	21,00	20,87	20,86	20,86	20,80	20,84	20,81	20,79	20,77	20,72	20,80	20,75	20,75	20,78	20,75	20,68	20,68	20,66	20,63	20,60	20,70	20,65	20,53	20,62	20,64	20,60	20,59	20,59	20,62	20,58	20,53	20,54	20,60	20,57	20,57	20,52	20,52	20,50	20,56	20,55	20,55	20,52	20,50	20,54	20,47	20,49	20,54	20,56	20,55	20,49	20,52	20,53	20,46	20,42	20,46	20,53	20,49	20,53	20,57	20,52	20,42	20,48	20,52	20,50	20,54	20,46	20,51	20,56	20,50	20,55	20,48	20,53	20,53	20,41	20,39	20,41	20,50	20,51	20,56	20,49	20,48	20,49	20,54	20,51	20,47	20,44	20,43	20,39	20,45	20,57	20,55	20,47	20,36	20,39	20,45	20,43	20,43	20,40	20,44	20,52	20,43	20,46	20,52	20,51	20,39	20,40	20,49	20,40	20,40	20,49	20,52	20,44	20,44	20,41	20,51	20,45	20,45	20,40	20,42	20,47	20,51	20,38	20,38	20,44	20,50	20,42	20,51	20,55	20,45	20,46	20,40	20,47	20,51	20,46	20,40	20,38	20,49	20,46	20,36	20,39	20,54	20,49	20,46	20,40	20,44	20,47	20,54	20,45	20,42	20,46	20,50	20,51	20,41	20,45	20,47	20,42	20,42	20,44	20,44	20,38	20,43	20,46	20,35	20,40	20,41	20,51	20,49	20,38	20,42	20,42	20,42	20,45	20,47	20,36	20,29	20,44	20,48	20,39	20,42	20,39	20,38	20,49	20,53	20,51	20,49	20,47	20,43	20,41	20,41	20,47	20,50	20,49	20,42	20,45	20,43	20,38	20,46	20,41	20,40	20,39	20,40	20,45	
20,39	20,35	20,35	20,32	20,31	20,34	20,52	20,44	20,33	20,40	20,32	20,24	20,36	20,46	20,46	20,40	20,37	20,41	20,42	20,37	20,35	20,49	20,54	20,47	20,46	20,41	20,37	20,43	20,43	20,47	20,38	20,45	20,41	20,38	20,40	20,47	20,43	20,36	20,37	20,44	20,46	20,41	20,43	20,47	20,45	20,45	20,41	20,43	20,47	20,48	20,46	20,44	20,43	20,46	20,49	20,51	20,36	20,47	20,53	20,48	20,51	20,51	20,47	20,51	20,50	20,44	20,37	20,35	20,47	20,55	20,46	20,49	20,53	20,53	20,43	20,38	20,34	20,41	20,44	20,45	20,48	20,48	20,49	20,42	20,46	20,53	20,54	20,52	20,55	20,59	20,57	20,51	20,42	20,47	20,54	20,49	20,48	20,51	20,47	20,49	20,43	20,47	20,48	20,38	20,42	20,47	20,48	20,51	20,49	20,53	20,55	20,54	20,50	20,51	20,58	20,54	20,48	20,43	20,55	20,55	20,51	20,53	20,51	20,58	20,53	20,53	20,58	20,61	20,60	20,50	20,56	20,51	20,45	20,54	20,52	20,57	20,54	20,53	20,56	20,60	20,60	20,52	20,62	20,61	20,60	20,55	20,53	20,50	20,57	20,62	20,53	20,62	20,61	20,51	20,58	20,64	20,64	20,62	20,58	20,53	20,51	20,56	20,65	20,63	20,63	20,69	20,66	20,65	20,67	20,68	20,67	20,65	20,65	20,61	20,72	20,72	20,69	20,65	20,68	20,70	20,68	20,67	20,71	20,72	20,77	20,85	20,95	21,19	21,29	21,33	21,34	21,35	21,45	21,45	21,47	21,58	21,61	21,53	21,50	21,54	21,58	21,78	21,80	21,87	21,93	22,04	22,15	22,21	22,20	22,21	22,34	22,29	22,32	22,30	22,36	22,33	22,20	22,01	22,03	22,42	22,63	22,67	22,85	22,94	22,97	23,09	23,20	23,22	23,28	23,34	23,33	23,33	23,36	23,45	23,48	23,46	23,56	23,56	23,62	23,65	23,68	23,71	23,70	23,74	23,71	23,79	23,86	23,82	23,75	23,83	23,89	23,79	23,81	23,80	23,90	23,96	23,87	23,89	23,96	23,95	24,00	23,97	24,02	23,96	23,88	23,81	23,87	23,99	23,97	23,96	24,02	24,03	24,03	24,06	23,99	24,02	24,08	24,07	24,03	24,00	23,99	24,04	24,02	23,97	24,01	24,07	24,07	24,02	24,03	24,14	24,15	24,06	24,00	24,13	24,01	24,04	24,08	24,03	24,00	24,00	24,00	24,07	24,07	24,06	24,01	24,04	24,03	24,02	24,05	24,06	24,03	24,06	24,09	24,04	24,08	24,08	24,14	24,12	24,11	24,09	24,08	24,05	24,05	24,09	24,15	24,15	24,13	24,12	24,11	24,22	24,14	24,14	24,19	24,24	24,19	24,12	24,11	24,17	24,17	24,23	24,26	24,27	24,20	24,17	24,15	24,21	24,32	24,29	24,27	24,29	24,22	24,17	24,24	24,23	24,15	24,07	24,15	24,24	24,25	24,21	24,24	24,24	24,25	24,28	24,28	24,28	24,31	24,30	24,22	24,18	24,10	24,16	24,18	24,20	24,14	24,10	24,09	24,22	24,19	24,05	24,09	24,09	24,09	24,03	24,04	24,11	24,04	24,09	24,08	24,03	23,93	23,83	23,90	23,88	23,89	23,82	23,77	23,75	23,66	23,59	23,63	23,47	23,43	23,41	23,37	23,35	23,21	23,19	23,14	23,09	23,12	23,01	22,86	22,75	22,71	22,67	22,61	22,43	22,26	22,02	21,82	21,99	22,21	22,23	22,14	22,16	22,13	22,12	22,03	21,97	21,98	21,90	21,74	21,48	21,24	21,12	21,12	21,08	20,99	20,85	20,88	20,83	20,83	20,84	20,84	20,82	20,76	20,76	20,76	20,72	20,73	20,79	20,69	20,67	20,61	20,65	20,61	20,59	20,66	20,63	20,58	20,65	20,67	20,68	20,61	20,56	20,58	20,58	20,52	20,53	20,54	20,55	20,60	20,53	20,51	20,53	20,56	20,53	20,56	20,58	20,51	20,53	20,60	20,58	20,56	20,54	20,58	20,44	20,52	20,55	20,54	20,49	20,49	20,51	20,53	20,53	20,58	20,55	20,49	20,56	20,58	20,51	20,50	20,54	20,55	20,54	20,62	20,53	20,45	20,46	20,45	20,46	20,46	20,43	20,49	20,54	20,46	20,46	20,51	20,51	20,47	20,57	20,49	20,51	20,49	20,44	20,48	20,55	20,51	20,46	20,41	20,45	20,50	20,37	20,36	20,40	20,41	20,51	20,43	20,39	20,46	20,55	20,44	20,39	20,38	20,42	20,42	20,46	20,54	20,52	20,38	20,41	20,50	20,45	20,41	20,38	20,40	20,49	20,47	20,45	20,47	20,46	20,49	20,47	20,42	20,52	20,51	20,43	20,38	20,43	20,42	20,42	20,50	20,46	20,48	20,49	20,39	20,35	20,42	20,49	20,49	20,47	20,44	20,42	20,43	20,48	20,39	20,36	20,39	20,43	20,34	20,42	20,41	20,37	20,42	20,43	20,40	20,39	20,47	20,51	20,42	20,44	20,48	20,53	20,52	20,45	20,47	20,46	20,34	20,38	20,47	20,41	20,35	20,42	20,46	20,40	20,39	20,35	20,38	20,35	20,43	20,49	20,47	20,39	20,35	20,38	20,41	20,44	20,39	20,38	20,44	20,41	20,40	20,46	20,40	20,38	20,38	20,49	20,36	20,33	
20,39	20,35	20,35	20,40	20,37	20,36	20,46	20,47	20,39	20,45	20,41	20,36	20,41	20,46	20,47	20,45	20,29	20,36	20,32	20,36	20,39	20,47	20,50	20,41	20,33	20,42	20,47	20,45	20,49	20,46	20,40	20,45	20,42	20,43	20,41	20,42	20,50	20,39	20,38	20,43	20,45	20,49	20,51	20,49	20,47	20,42	20,45	20,42	20,39	20,51	20,48	20,49	20,49	20,44	20,46	20,51	20,45	20,42	20,45	20,47	20,51	20,54	20,52	20,47	20,50	20,52	20,37	20,42	20,47	20,52	20,40	20,51	20,55	20,57	20,47	20,38	20,34	20,46	20,52	20,46	20,50	20,46	20,43	20,47	20,38	20,49	20,52	20,47	20,54	20,51	20,57	20,54	20,42	20,43	20,51	20,51	20,46	20,52	20,54	20,60	20,60	20,45	20,43	20,46	20,55	20,51	20,49	20,45	20,43	20,43	20,52	20,50	20,48	20,50	20,51	20,47	20,44	20,46	20,53	20,45	20,43	20,48	20,49	20,54	20,51	20,56	20,55	20,60	20,61	20,59	20,54	20,53	20,57	20,51	20,49	20,55	20,62	20,55	20,52	20,59	20,59	20,60	20,51	20,58	20,58	20,60	20,55	20,49	20,52	20,61	20,52	20,52	20,64	20,55	20,49	20,57	20,63	20,59	20,57	20,57	20,55	20,56	20,63	20,73	20,71	20,75	20,74	20,67	20,74	20,79	20,75	20,68	20,66	20,71	20,78	20,76	20,78	20,69	20,68	20,78	20,79	20,75	20,71	20,67	20,74	20,92	21,06	21,29	21,34	21,34	21,40	21,39	21,55	21,51	21,55	21,64	21,67	21,65	21,67	21,71	21,79	21,85	21,84	21,98	22,02	22,09	22,15	22,21	22,21	22,21	22,24	22,29	22,39	22,42	22,41	22,44	22,37	22,26	21,98	22,14	22,58	22,72	22,85	23,03	23,13	23,17	23,23	23,29	23,34	23,44	23,45	23,48	23,48	23,57	23,62	23,62	23,67	23,66	23,66	23,77	23,84	23,83	23,78	23,81	23,82	23,85	23,91	23,92	23,87	23,86	24,00	23,92	23,98	23,95	24,04	24,06	24,05	24,00	24,03	24,06	24,11	24,07	24,14	24,13	24,08	23,99	24,02	24,10	24,07	24,06	24,14	24,15	24,10	24,17	24,10	24,07	24,12	24,21	24,11	24,12	24,12	24,15	24,16	24,16	24,18	24,18	24,12	24,10	24,24	24,30	24,26	24,14	24,04	24,12	24,19	24,11	24,15	24,20	24,17	24,10	24,14	24,12	24,18	24,16	24,19	24,19	24,16	24,16	24,08	24,16	24,20	24,23	24,20	24,15	24,14	24,24	24,31	24,26	24,27	24,23	24,27	24,21	24,20	24,17	24,28	24,30	24,22	24,27	24,27	24,26	24,25	24,24	24,26	24,26	24,27	24,27	24,25	24,26	24,28	24,30	24,42	24,32	24,22	24,26	24,27	24,32	24,33	24,36	24,34	24,40	24,35	24,33	24,37	24,42	24,38	24,22	24,27	24,36	24,31	24,35	24,42	24,44	24,39	24,30	24,37	24,36	24,34	24,34	24,38	24,34	24,24	24,32	24,27	24,32	24,18	24,16	24,24	24,31	24,28	24,22	24,25	24,21	24,14	24,14	24,13	24,15	24,16	24,16	24,09	24,12	24,08	24,00	24,00	24,00	23,95	23,87	23,83	23,77	23,73	23,70	23,76	23,62	23,48	23,58	23,50	23,42	23,36	23,31	23,24	23,21	23,18	23,12	23,00	22,83	22,75	22,69	22,56	22,40	22,22	22,03	21,99	22,22	22,25	22,27	22,16	22,21	22,19	22,19	22,14	22,01	21,99	21,91	21,79	21,54	21,19	21,06	21,08	21,10	21,02	20,91	20,94	20,91	20,89	20,87	20,85	20,84	20,86	20,76	20,80	20,73	20,64	20,80	20,73	20,71	20,73	20,68	20,70	20,65	20,69	20,61	20,55	20,60	20,59	20,64	20,65	20,64	20,63	20,52	20,50	20,51	20,56	20,57	20,67	20,60	20,56	20,53	20,54	20,59	20,62	20,62	20,54	20,54	20,63	20,61	20,56	20,52	20,52	20,50	20,51	20,58	20,48	20,43	20,51	20,55	20,58	20,58	20,61	20,55	20,50	20,60	20,59	20,52	20,50	20,57	20,55	20,46	20,52	20,53	20,51	20,44	20,42	20,43	20,46	20,44	20,44	20,44	20,45	20,44	20,58	20,52	20,49	20,44	20,45	20,43	20,45	20,45	20,47	20,48	20,44	20,38	20,42	20,47	20,56	20,39	20,36	20,42	20,40	20,43	20,40	20,34	20,48	20,51	20,48	20,43	20,38	20,45	20,47	20,42	20,49	20,54	20,41	20,43	20,49	20,47	20,47	20,39	20,32	20,47	20,43	20,37	20,45	20,46	20,46	20,44	20,40	20,46	20,43	20,40	20,37	20,35	20,39	20,38	20,45	20,46	20,45	20,47	20,44	20,39	20,44	20,41	20,52	20,55	20,56	20,46	20,40	20,42	20,39	20,32	20,35	20,44	20,36	20,42	20,46	20,47	20,49	20,47	20,43	20,47	20,55	20,52	20,56	20,54	20,42	20,44	20,42	20,45	20,54	20,48	20,40	20,32	20,39	20,50	20,43	20,43	20,43	20,36	20,48	20,41	20,42	20,43	20,42	20,42	20,40	20,42	20,44	20,41	20,45	20,34	20,30	20,31	20,33	20,35	20,43	20,47	20,48	20,48	20,46	20,46	20,44	20,41	
20,42	20,36	20,45	20,42	20,37	20,42	20,39	20,42	20,41	20,44	20,40	20,39	20,42	20,41	20,42	20,41	20,30	20,21	20,25	20,33	20,41	20,41	20,34	20,37	20,33	20,37	20,46	20,48	20,40	20,33	20,37	20,41	20,38	20,35	20,39	20,45	20,48	20,45	20,34	20,34	20,36	20,45	20,55	20,48	20,49	20,40	20,41	20,45	20,43	20,47	20,44	20,46	20,48	20,47	20,48	20,53	20,43	20,38	20,48	20,43	20,38	20,45	20,45	20,38	20,43	20,47	20,43	20,34	20,34	20,40	20,41	20,50	20,59	20,52	20,45	20,48	20,36	20,38	20,49	20,47	20,45	20,49	20,45	20,46	20,47	20,45	20,46	20,46	20,48	20,46	20,43	20,44	20,46	20,49	20,54	20,52	20,46	20,52	20,63	20,62	20,53	20,48	20,41	20,44	20,56	20,54	20,50	20,44	20,45	20,42	20,47	20,50	20,52	20,47	20,45	20,45	20,41	20,50	20,56	20,49	20,45	20,46	20,50	20,52	20,48	20,53	20,56	20,54	20,52	20,59	20,61	20,56	20,50	20,46	20,45	20,49	20,59	20,56	20,47	20,47	20,49	20,59	20,45	20,43	20,50	20,58	20,56	20,52	20,51	20,59	20,52	20,50	20,58	20,54	20,55	20,62	20,54	20,56	20,63	20,63	20,64	20,67	20,73	20,85	20,93	20,91	20,92	20,89	20,92	21,03	21,02	20,89	20,88	20,90	20,85	20,86	20,87	20,86	20,82	20,87	20,89	20,86	20,78	20,83	20,86	20,94	21,18	21,38	21,44	21,49	21,54	21,50	21,60	21,62	21,64	21,78	21,80	21,80	21,76	21,84	21,97	22,03	21,96	22,12	22,24	22,21	22,19	22,24	22,28	22,21	22,28	22,36	22,50	22,50	22,47	22,46	22,50	22,43	22,23	22,03	22,40	22,71	22,89	23,09	23,17	23,22	23,27	23,25	23,33	23,43	23,48	23,52	23,49	23,58	23,69	23,69	23,70	23,69	23,72	23,76	23,81	23,84	23,79	23,83	23,87	23,96	24,01	23,98	23,91	24,01	24,03	24,04	24,13	24,09	24,08	24,16	24,10	24,19	24,21	24,18	24,16	24,16	24,21	24,20	24,18	24,19	24,15	24,20	24,15	24,17	24,21	24,22	24,23	24,18	24,21	24,19	24,26	24,28	24,23	24,18	24,22	24,21	24,20	24,28	24,21	24,16	24,18	24,24	24,31	24,31	24,30	24,23	24,23	24,29	24,32	24,29	24,27	24,35	24,32	24,28	24,25	24,20	24,25	24,28	24,27	24,34	24,30	24,29	24,34	24,31	24,34	24,33	24,35	24,35	24,33	24,44	24,48	24,33	24,23	24,31	24,38	24,39	24,34	24,38	24,38	24,40	24,34	24,32	24,36	24,32	24,37	24,40	24,35	24,38	24,41	24,40	24,31	24,33	24,36	24,40	24,44	24,40	24,31	24,38	24,42	24,44	24,47	24,48	24,48	24,42	24,43	24,41	24,38	24,45	24,50	24,50	24,45	24,48	24,50	24,43	24,46	24,45	24,49	24,46	24,39	24,40	24,50	24,50	24,47	24,45	24,45	24,45	24,39	24,36	24,33	24,31	24,28	24,32	24,33	24,30	24,35	24,34	24,28	24,25	24,25	24,26	24,24	24,23	24,20	24,23	24,23	24,18	24,18	24,10	24,05	23,96	23,95	23,91	23,78	23,75	23,78	23,69	23,61	23,61	23,60	23,50	23,40	23,40	23,30	23,28	23,25	23,18	23,13	22,95	22,87	22,77	22,61	22,32	22,06	22,06	22,23	22,35	22,36	22,29	22,23	22,28	22,25	22,21	22,21	22,12	22,06	21,96	21,78	21,61	21,37	21,25	21,11	21,13	21,09	20,98	20,94	21,00	20,95	20,93	20,91	20,86	20,89	20,82	20,87	20,87	20,77	20,74	20,84	20,76	20,78	20,68	20,72	20,82	20,65	20,72	20,64	20,56	20,59	20,65	20,70	20,58	20,56	20,60	20,51	20,53	20,57	20,62	20,63	20,52	20,54	20,56	20,54	20,53	20,57	20,53	20,55	20,61	20,62	20,62	20,57	20,50	20,52	20,47	20,55	20,58	20,46	20,44	20,51	20,62	20,54	20,53	20,54	20,48	20,51	20,60	20,52	20,46	20,52	20,53	20,47	20,48	20,49	20,53	20,58	20,49	20,47	20,42	20,41	20,49	20,49	20,43	20,46	20,46	20,53	20,49	20,48	20,46	20,44	20,47	20,47	20,41	20,42	20,44	20,48	20,38	20,42	20,40	20,51	20,49	20,34	20,42	20,44	20,49	20,46	20,35	20,46	20,57	20,46	20,40	20,42	20,46	20,46	20,46	20,53	20,50	20,45	20,39	20,50	20,49	20,47	20,46	20,38	20,43	20,38	20,39	20,45	20,46	20,43	20,47	20,47	20,42	20,45	20,44	20,36	20,40	20,43	20,47	20,44	20,42	20,45	20,55	20,48	20,44	20,44	20,42	20,46	20,43	20,52	20,49	20,37	20,30	20,37	20,40	20,36	20,47	20,44	20,47	20,44	20,47	20,55	20,44	20,40	20,40	20,49	20,45	20,48	20,55	20,43	20,50	20,47	20,45	20,47	20,44	20,34	20,34	20,38	20,46	20,45	20,46	20,42	20,36	20,45	20,41	20,35	20,38	20,40	20,38	20,40	20,43	20,49	20,40	20,41	20,37	20,32	20,36	20,36	20,34	20,50	20,44	20,42	20,49	20,54	20,52	20,40	20,39	
20,34	20,27	20,36	20,40	20,31	20,40	20,54	20,42	20,45	20,49	20,39	20,33	20,39	20,37	20,39	20,41	20,30	20,23	20,25	20,44	20,42	20,43	20,35	20,37	20,35	20,39	20,36	20,43	20,40	20,44	20,42	20,49	20,46	20,38	20,37	20,51	20,47	20,43	20,37	20,33	20,43	20,48	20,47	20,46	20,39	20,39	20,45	20,44	20,46	20,50	20,44	20,46	20,45	20,42	20,47	20,51	20,39	20,37	20,40	20,46	20,41	20,43	20,37	20,37	20,32	20,43	20,43	20,41	20,40	20,38	20,49	20,52	20,50	20,52	20,44	20,48	20,37	20,30	20,42	20,48	20,50	20,53	20,56	20,50	20,39	20,45	20,59	20,53	20,48	20,44	20,44	20,44	20,44	20,58	20,54	20,56	20,52	20,50	20,58	20,54	20,47	20,54	20,45	20,36	20,51	20,60	20,50	20,49	20,55	20,47	20,48	20,49	20,52	20,48	20,44	20,47	20,44	20,48	20,51	20,53	20,52	20,51	20,58	20,56	20,51	20,56	20,65	20,55	20,42	20,48	20,57	20,65	20,53	20,41	20,43	20,56	20,51	20,59	20,50	20,50	20,48	20,51	20,46	20,53	20,60	20,54	20,52	20,51	20,56	20,57	20,57	20,59	20,56	20,55	20,53	20,62	20,65	20,61	20,68	20,73	20,78	20,88	20,89	21,03	21,14	21,26	21,30	21,33	21,39	21,43	21,41	21,35	21,30	21,34	21,27	21,17	21,10	21,06	21,05	20,99	20,94	20,98	20,93	20,92	20,97	21,05	21,23	21,45	21,60	21,70	21,80	21,68	21,75	21,84	21,85	21,93	22,00	22,03	22,04	22,02	22,12	22,25	22,26	22,26	22,30	22,27	22,29	22,30	22,38	22,33	22,34	22,36	22,47	22,52	22,52	22,49	22,59	22,57	22,45	22,21	22,18	22,53	22,90	23,10	23,15	23,17	23,29	23,34	23,36	23,47	23,49	23,60	23,62	23,71	23,80	23,74	23,70	23,74	23,77	23,78	23,86	23,87	23,87	23,94	23,97	24,01	24,09	24,06	24,04	24,09	24,11	24,15	24,23	24,16	24,11	24,17	24,23	24,27	24,32	24,26	24,24	24,26	24,34	24,30	24,29	24,26	24,30	24,33	24,36	24,36	24,32	24,32	24,31	24,29	24,23	24,34	24,42	24,36	24,38	24,30	24,28	24,34	24,33	24,31	24,33	24,40	24,45	24,40	24,43	24,36	24,39	24,42	24,41	24,41	24,42	24,41	24,44	24,41	24,40	24,40	24,36	24,34	24,36	24,39	24,38	24,38	24,38	24,33	24,42	24,43	24,48	24,43	24,41	24,48	24,45	24,47	24,50	24,44	24,41	24,42	24,44	24,47	24,47	24,41	24,50	24,47	24,43	24,42	24,47	24,54	24,49	24,44	24,44	24,48	24,55	24,47	24,44	24,44	24,46	24,40	24,43	24,47	24,53	24,55	24,52	24,57	24,61	24,54	24,56	24,52	24,45	24,53	24,54	24,49	24,60	24,56	24,52	24,56	24,61	24,56	24,57	24,56	24,54	24,54	24,49	24,47	24,57	24,58	24,55	24,46	24,48	24,56	24,50	24,46	24,40	24,51	24,36	24,33	24,39	24,35	24,37	24,41	24,42	24,43	24,33	24,32	24,33	24,31	24,25	24,34	24,27	24,23	24,25	24,18	24,12	24,06	24,01	24,01	23,90	23,81	23,82	23,80	23,70	23,69	23,62	23,56	23,55	23,43	23,43	23,35	23,33	23,27	23,16	23,05	22,95	22,78	22,60	22,28	22,07	22,24	22,40	22,47	22,47	22,39	22,34	22,36	22,29	22,29	22,24	22,09	22,07	22,10	21,88	21,66	21,49	21,41	21,29	21,16	21,19	21,08	21,06	21,10	21,09	20,99	20,93	20,89	20,92	20,89	20,90	20,94	20,83	20,85	20,84	20,84	20,79	20,67	20,71	20,75	20,72	20,67	20,72	20,68	20,60	20,67	20,66	20,60	20,58	20,59	20,57	20,65	20,62	20,52	20,57	20,53	20,48	20,63	20,57	20,52	20,60	20,58	20,56	20,62	20,56	20,48	20,51	20,51	20,52	20,52	20,47	20,46	20,47	20,49	20,52	20,58	20,50	20,51	20,54	20,49	20,50	20,61	20,58	20,48	20,54	20,51	20,46	20,48	20,54	20,49	20,51	20,53	20,47	20,44	20,40	20,47	20,47	20,43	20,41	20,40	20,47	20,46	20,47	20,50	20,50	20,56	20,59	20,42	20,39	20,42	20,44	20,47	20,51	20,41	20,44	20,47	20,36	20,43	20,48	20,49	20,49	20,39	20,42	20,42	20,40	20,37	20,43	20,47	20,48	20,49	20,58	20,57	20,39	20,36	20,48	20,44	20,49	20,48	20,38	20,39	20,47	20,44	20,46	20,45	20,44	20,44	20,47	20,49	20,43	20,50	20,42	20,42	20,56	20,52	20,50	20,41	20,43	20,54	20,56	20,51	20,44	20,39	20,39	20,34	20,44	20,51	20,43	20,41	20,37	20,46	20,39	20,38	20,50	20,51	20,39	20,47	20,47	20,46	20,43	20,40	20,44	20,48	20,47	20,46	20,43	20,52	20,61	20,42	20,36	20,40	20,39	20,35	20,46	20,44	20,40	20,41	20,52	20,40	20,45	20,43	20,38	20,37	20,41	20,43	20,37	20,37	20,53	20,47	20,34	20,39	20,43	20,28	20,35	20,38	20,43	20,45	20,42	20,50	20,47	20,51	20,45	20,47	
20,43	20,39	20,34	20,36	20,38	20,38	20,41	20,47	20,46	20,52	20,38	20,33	20,38	20,36	20,35	20,44	20,40	20,29	20,28	20,35	20,37	20,43	20,43	20,49	20,41	20,30	20,31	20,41	20,41	20,42	20,46	20,51	20,48	20,39	20,44	20,45	20,42	20,36	20,42	20,46	20,51	20,56	20,43	20,37	20,42	20,36	20,40	20,51	20,47	20,51	20,50	20,49	20,49	20,44	20,45	20,53	20,42	20,45	20,40	20,45	20,49	20,43	20,38	20,41	20,44	20,47	20,50	20,39	20,50	20,53	20,45	20,54	20,45	20,51	20,50	20,46	20,41	20,35	20,39	20,45	20,44	20,48	20,54	20,52	20,37	20,39	20,55	20,54	20,45	20,50	20,55	20,44	20,42	20,58	20,52	20,44	20,44	20,45	20,49	20,50	20,45	20,52	20,50	20,46	20,48	20,55	20,49	20,51	20,55	20,50	20,54	20,54	20,50	20,47	20,46	20,44	20,41	20,43	20,43	20,48	20,56	20,52	20,61	20,52	20,48	20,57	20,58	20,61	20,51	20,46	20,46	20,52	20,42	20,43	20,52	20,57	20,61	20,54	20,55	20,54	20,59	20,57	20,47	20,54	20,57	20,55	20,53	20,53	20,54	20,54	20,53	20,62	20,64	20,56	20,55	20,64	20,71	20,55	20,66	20,83	21,01	21,12	21,21	21,38	21,42	21,46	21,51	21,63	21,69	21,77	21,77	21,79	21,81	21,75	21,78	21,71	21,54	21,51	21,43	21,32	21,27	21,17	21,16	21,13	21,18	21,23	21,40	21,71	21,88	21,89	21,87	21,84	21,90	22,02	22,08	22,10	22,11	22,26	22,31	22,30	22,33	22,42	22,56	22,51	22,49	22,40	22,29	22,33	22,41	22,44	22,46	22,45	22,43	22,49	22,48	22,57	22,69	22,67	22,62	22,45	22,22	22,25	22,68	23,04	23,10	23,19	23,36	23,44	23,41	23,52	23,58	23,64	23,72	23,69	23,79	23,77	23,74	23,80	23,85	23,90	24,00	24,03	23,98	24,05	24,08	24,06	24,09	24,12	24,16	24,17	24,12	24,19	24,37	24,32	24,26	24,27	24,25	24,34	24,40	24,37	24,30	24,35	24,40	24,39	24,40	24,34	24,41	24,49	24,43	24,40	24,44	24,41	24,38	24,33	24,32	24,37	24,45	24,45	24,44	24,41	24,40	24,49	24,47	24,46	24,44	24,53	24,62	24,53	24,54	24,47	24,43	24,54	24,49	24,53	24,52	24,51	24,55	24,48	24,46	24,45	24,40	24,36	24,45	24,50	24,47	24,46	24,41	24,46	24,51	24,48	24,48	24,53	24,50	24,47	24,53	24,56	24,52	24,51	24,54	24,52	24,48	24,48	24,55	24,54	24,50	24,48	24,50	24,63	24,58	24,57	24,58	24,52	24,54	24,56	24,54	24,52	24,50	24,59	24,64	24,56	24,51	24,56	24,61	24,61	24,60	24,61	24,65	24,65	24,62	24,67	24,59	24,62	24,66	24,63	24,57	24,60	24,65	24,62	24,55	24,57	24,65	24,60	24,57	24,64	24,59	24,58	24,63	24,57	24,56	24,57	24,58	24,65	24,54	24,54	24,53	24,54	24,50	24,43	24,46	24,42	24,42	24,43	24,51	24,51	24,47	24,36	24,38	24,41	24,42	24,42	24,33	24,25	24,25	24,18	24,19	24,18	24,07	24,01	23,93	23,85	23,89	23,81	23,81	23,78	23,74	23,67	23,65	23,57	23,56	23,46	23,36	23,29	23,21	23,08	22,97	22,78	22,45	22,20	22,30	22,47	22,50	22,55	22,52	22,44	22,35	22,38	22,39	22,35	22,34	22,13	22,17	22,19	21,98	21,67	21,54	21,53	21,40	21,27	21,24	21,25	21,23	21,22	21,17	21,09	21,03	20,95	21,03	21,03	20,98	20,96	20,93	20,94	20,98	20,92	20,85	20,71	20,74	20,75	20,68	20,67	20,68	20,68	20,65	20,68	20,65	20,63	20,62	20,60	20,55	20,61	20,62	20,44	20,48	20,47	20,47	20,55	20,64	20,56	20,57	20,62	20,62	20,60	20,58	20,54	20,56	20,58	20,54	20,51	20,50	20,45	20,53	20,57	20,52	20,54	20,49	20,50	20,51	20,45	20,50	20,57	20,56	20,48	20,50	20,53	20,41	20,52	20,56	20,52	20,51	20,55	20,46	20,48	20,43	20,49	20,57	20,45	20,40	20,39	20,45	20,43	20,49	20,50	20,51	20,54	20,53	20,42	20,42	20,43	20,44	20,44	20,49	20,43	20,45	20,47	20,43	20,49	20,43	20,48	20,44	20,42	20,39	20,35	20,34	20,40	20,50	20,51	20,51	20,44	20,55	20,52	20,41	20,34	20,45	20,40	20,42	20,47	20,42	20,49	20,49	20,53	20,43	20,42	20,46	20,45	20,49	20,53	20,43	20,42	20,46	20,48	20,54	20,44	20,48	20,43	20,42	20,48	20,46	20,47	20,44	20,42	20,49	20,40	20,45	20,46	20,46	20,46	20,44	20,41	20,41	20,44	20,45	20,44	20,41	20,51	20,55	20,46	20,44	20,37	20,52	20,54	20,49	20,40	20,44	20,39	20,45	20,42	20,33	20,44	20,47	20,33	20,39	20,42	20,45	20,37	20,45	20,44	20,38	20,42	20,37	20,45	20,48	20,54	20,52	20,41	20,51	20,44	20,39	20,41	20,37	20,36	20,33	20,37	20,40	20,46	20,51	20,49	20,40	20,41	20,45	20,46	
20,44	20,46	20,44	20,50	20,46	20,36	20,34	20,38	20,41	20,47	20,42	20,36	20,39	20,35	20,36	20,37	20,44	20,37	20,26	20,36	20,41	20,44	20,42	20,46	20,39	20,34	20,38	20,47	20,41	20,33	20,45	20,50	20,44	20,33	20,39	20,47	20,34	20,36	20,46	20,49	20,48	20,53	20,48	20,38	20,39	20,34	20,40	20,36	20,43	20,41	20,54	20,49	20,49	20,48	20,52	20,48	20,40	20,39	20,38	20,42	20,42	20,41	20,42	20,45	20,39	20,44	20,42	20,42	20,48	20,50	20,43	20,52	20,44	20,48	20,51	20,49	20,55	20,49	20,47	20,43	20,45	20,43	20,38	20,41	20,42	20,42	20,46	20,49	20,49	20,48	20,58	20,57	20,47	20,53	20,52	20,46	20,54	20,46	20,51	20,51	20,49	20,50	20,50	20,49	20,49	20,50	20,54	20,54	20,42	20,45	20,56	20,57	20,55	20,54	20,53	20,47	20,44	20,47	20,46	20,47	20,50	20,50	20,50	20,47	20,42	20,60	20,63	20,57	20,52	20,52	20,50	20,47	20,43	20,42	20,49	20,63	20,64	20,61	20,52	20,58	20,52	20,55	20,54	20,52	20,55	20,57	20,53	20,53	20,55	20,51	20,46	20,60	20,66	20,58	20,53	20,68	20,70	20,69	20,76	20,96	21,15	21,33	21,39	21,39	21,36	21,28	21,30	21,32	21,46	21,58	21,68	21,75	21,87	21,95	22,07	22,12	22,09	21,96	21,99	21,98	21,88	21,67	21,52	21,54	21,51	21,43	21,58	21,89	22,06	22,09	22,08	22,05	22,08	22,15	22,27	22,36	22,41	22,49	22,48	22,54	22,62	22,75	22,72	22,73	22,65	22,55	22,36	22,30	22,33	22,33	22,39	22,45	22,53	22,53	22,51	22,50	22,66	22,66	22,62	22,63	22,40	22,24	22,46	22,92	23,13	23,23	23,35	23,41	23,40	23,49	23,57	23,65	23,60	23,67	23,76	23,83	23,83	23,83	23,89	23,94	24,04	24,06	24,04	24,05	24,04	24,04	24,12	24,19	24,21	24,15	24,23	24,27	24,31	24,34	24,39	24,35	24,31	24,40	24,38	24,39	24,39	24,40	24,46	24,52	24,53	24,44	24,47	24,53	24,49	24,44	24,48	24,48	24,47	24,42	24,46	24,48	24,54	24,55	24,56	24,53	24,45	24,59	24,60	24,55	24,50	24,54	24,60	24,60	24,59	24,57	24,53	24,61	24,54	24,56	24,65	24,59	24,62	24,62	24,67	24,62	24,46	24,46	24,56	24,63	24,56	24,59	24,53	24,57	24,59	24,53	24,54	24,56	24,54	24,54	24,62	24,63	24,58	24,57	24,64	24,57	24,52	24,56	24,54	24,59	24,60	24,58	24,60	24,63	24,62	24,57	24,64	24,62	24,66	24,64	24,62	24,57	24,59	24,65	24,65	24,62	24,60	24,58	24,60	24,63	24,66	24,67	24,72	24,70	24,73	24,67	24,67	24,70	24,67	24,66	24,63	24,58	24,65	24,65	24,65	24,63	24,66	24,63	24,61	24,66	24,65	24,65	24,65	24,57	24,48	24,58	24,59	24,56	24,56	24,55	24,54	24,53	24,50	24,52	24,47	24,42	24,43	24,43	24,48	24,47	24,43	24,37	24,38	24,43	24,41	24,42	24,39	24,32	24,29	24,28	24,25	24,21	24,11	24,09	24,01	23,91	23,93	23,92	23,87	23,87	23,80	23,74	23,72	23,60	23,51	23,49	23,39	23,36	23,26	23,05	22,90	22,64	22,32	22,30	22,51	22,64	22,50	22,53	22,50	22,51	22,42	22,38	22,37	22,40	22,35	22,28	22,32	22,25	21,98	21,70	21,58	21,54	21,49	21,41	21,37	21,34	21,29	21,24	21,23	21,21	21,12	21,06	21,04	21,09	21,08	21,02	21,00	20,98	20,99	20,95	20,92	20,75	20,69	20,76	20,73	20,64	20,62	20,65	20,59	20,62	20,60	20,53	20,59	20,64	20,61	20,58	20,56	20,51	20,47	20,50	20,53	20,56	20,59	20,58	20,57	20,61	20,59	20,59	20,61	20,53	20,52	20,59	20,55	20,50	20,55	20,55	20,56	20,59	20,57	20,54	20,47	20,49	20,51	20,49	20,53	20,52	20,54	20,51	20,52	20,38	20,42	20,56	20,64	20,56	20,48	20,53	20,50	20,46	20,43	20,39	20,52	20,57	20,42	20,39	20,37	20,45	20,54	20,47	20,46	20,56	20,46	20,37	20,43	20,50	20,50	20,42	20,49	20,43	20,46	20,44	20,39	20,38	20,40	20,48	20,46	20,41	20,42	20,44	20,42	20,43	20,44	20,46	20,43	20,38	20,41	20,48	20,42	20,35	20,42	20,41	20,39	20,47	20,47	20,47	20,46	20,47	20,41	20,38	20,40	20,47	20,46	20,51	20,45	20,42	20,38	20,45	20,42	20,39	20,45	20,45	20,49	20,50	20,39	20,37	20,47	20,43	20,47	20,47	20,40	20,45	20,40	20,41	20,36	20,34	20,38	20,44	20,44	20,38	20,40	20,46	20,50	20,50	20,45	20,43	20,50	20,50	20,42	20,39	20,42	20,52	20,43	20,43	20,34	20,47	20,50	20,39	20,33	20,43	20,44	20,36	20,42	20,39	20,36	20,30	20,33	20,38	20,49	20,56	20,51	20,43	20,36	20,38	20,41	20,46	20,35	20,35	20,43	20,39	20,39	20,42	20,47	20,38	20,34	20,34	20,38	20,39	
20,44	20,44	20,37	20,42	20,42	20,29	20,39	20,40	20,32	20,43	20,46	20,38	20,37	20,32	20,35	20,37	20,43	20,40	20,30	20,42	20,43	20,46	20,49	20,40	20,46	20,42	20,46	20,49	20,46	20,33	20,35	20,44	20,46	20,39	20,42	20,44	20,37	20,34	20,43	20,46	20,52	20,58	20,45	20,40	20,40	20,37	20,37	20,41	20,41	20,40	20,41	20,46	20,45	20,42	20,48	20,46	20,35	20,35	20,31	20,40	20,37	20,38	20,36	20,41	20,37	20,42	20,38	20,31	20,41	20,51	20,38	20,54	20,48	20,50	20,53	20,46	20,47	20,49	20,49	20,47	20,43	20,43	20,45	20,45	20,43	20,47	20,46	20,41	20,45	20,47	20,46	20,49	20,52	20,51	20,54	20,53	20,52	20,54	20,46	20,50	20,45	20,45	20,47	20,46	20,48	20,60	20,57	20,50	20,41	20,42	20,49	20,43	20,51	20,56	20,54	20,55	20,45	20,50	20,52	20,46	20,48	20,46	20,56	20,48	20,44	20,54	20,56	20,51	20,58	20,52	20,57	20,54	20,57	20,55	20,51	20,66	20,68	20,55	20,52	20,57	20,58	20,56	20,56	20,54	20,60	20,58	20,48	20,45	20,55	20,58	20,52	20,57	20,60	20,60	20,63	20,68	20,68	20,76	20,93	21,12	21,26	21,30	21,18	21,15	21,08	20,94	20,94	20,89	20,96	21,14	21,21	21,32	21,46	21,58	21,75	21,97	22,03	22,08	22,26	22,36	22,37	22,28	22,14	22,15	22,08	21,91	21,89	22,18	22,31	22,29	22,30	22,39	22,40	22,35	22,45	22,58	22,67	22,67	22,74	22,83	22,93	23,01	23,09	22,99	22,90	22,65	22,37	22,37	22,46	22,38	22,41	22,44	22,50	22,50	22,55	22,59	22,65	22,73	22,73	22,80	22,61	22,35	22,27	22,71	23,05	23,22	23,32	23,40	23,43	23,51	23,51	23,62	23,63	23,64	23,74	23,84	23,84	23,89	23,93	24,02	24,02	24,09	24,09	24,12	24,11	24,14	24,17	24,23	24,22	24,18	24,24	24,30	24,34	24,30	24,36	24,43	24,38	24,44	24,48	24,49	24,50	24,44	24,54	24,57	24,56	24,54	24,54	24,54	24,53	24,54	24,53	24,52	24,53	24,58	24,57	24,62	24,68	24,62	24,65	24,68	24,58	24,62	24,71	24,65	24,61	24,61	24,62	24,68	24,69	24,64	24,64	24,68	24,59	24,58	24,68	24,68	24,65	24,61	24,73	24,73	24,56	24,54	24,59	24,63	24,64	24,62	24,64	24,65	24,64	24,64	24,63	24,71	24,63	24,67	24,73	24,70	24,66	24,69	24,65	24,63	24,59	24,60	24,62	24,69	24,70	24,64	24,70	24,69	24,67	24,67	24,74	24,69	24,68	24,73	24,61	24,68	24,66	24,74	24,69	24,64	24,68	24,62	24,66	24,68	24,68	24,73	24,82	24,77	24,75	24,77	24,69	24,73	24,73	24,69	24,58	24,61	24,68	24,69	24,75	24,71	24,76	24,65	24,61	24,61	24,68	24,75	24,69	24,65	24,56	24,48	24,55	24,58	24,56	24,61	24,54	24,54	24,48	24,53	24,58	24,45	24,42	24,39	24,50	24,48	24,44	24,48	24,44	24,41	24,43	24,44	24,39	24,38	24,39	24,32	24,33	24,24	24,17	24,15	24,04	23,99	23,96	23,90	23,85	23,87	23,79	23,74	23,74	23,66	23,55	23,47	23,42	23,36	23,28	23,06	22,81	22,51	22,39	22,56	22,69	22,67	22,57	22,53	22,54	22,48	22,46	22,46	22,41	22,44	22,40	22,30	22,32	22,23	22,03	21,80	21,64	21,63	21,61	21,61	21,54	21,50	21,43	21,46	21,39	21,33	21,31	21,24	21,14	21,13	21,16	21,13	21,11	21,04	20,98	21,05	20,92	20,92	20,86	20,85	20,79	20,66	20,59	20,54	20,62	20,58	20,57	20,54	20,61	20,68	20,63	20,56	20,59	20,55	20,57	20,53	20,52	20,60	20,62	20,56	20,60	20,64	20,62	20,64	20,62	20,59	20,55	20,50	20,54	20,53	20,50	20,51	20,46	20,50	20,57	20,52	20,45	20,53	20,48	20,47	20,51	20,53	20,44	20,48	20,54	20,48	20,39	20,48	20,53	20,48	20,43	20,49	20,52	20,43	20,38	20,43	20,50	20,49	20,54	20,41	20,41	20,47	20,48	20,50	20,53	20,62	20,58	20,54	20,51	20,50	20,47	20,42	20,44	20,40	20,43	20,44	20,39	20,38	20,40	20,53	20,42	20,43	20,50	20,49	20,45	20,47	20,46	20,46	20,44	20,33	20,38	20,46	20,41	20,29	20,43	20,39	20,40	20,50	20,55	20,43	20,37	20,34	20,36	20,41	20,47	20,53	20,51	20,40	20,43	20,53	20,48	20,42	20,43	20,37	20,50	20,44	20,51	20,49	20,40	20,40	20,39	20,38	20,46	20,52	20,46	20,52	20,40	20,28	20,38	20,40	20,39	20,49	20,46	20,46	20,52	20,49	20,47	20,53	20,49	20,39	20,43	20,41	20,42	20,45	20,37	20,42	20,46	20,44	20,38	20,47	20,45	20,38	20,38	20,46	20,43	20,42	20,36	20,31	20,32	20,38	20,40	20,37	20,48	20,48	20,52	20,44	20,37	20,32	20,36	20,42	20,37	20,36	20,36	20,36	20,41	20,35	20,36	20,35	20,34	20,45	20,49	20,48	
20,45	20,41	20,35	20,39	20,40	20,34	20,35	20,39	20,42	20,44	20,44	20,43	20,33	20,39	20,42	20,35	20,41	20,40	20,31	20,46	20,48	20,44	20,51	20,49	20,49	20,51	20,45	20,46	20,52	20,42	20,33	20,41	20,41	20,38	20,41	20,47	20,39	20,42	20,42	20,39	20,42	20,48	20,44	20,45	20,45	20,49	20,47	20,40	20,38	20,46	20,38	20,43	20,46	20,46	20,52	20,41	20,40	20,38	20,39	20,46	20,47	20,40	20,27	20,40	20,49	20,49	20,40	20,30	20,39	20,54	20,39	20,48	20,45	20,47	20,56	20,47	20,43	20,48	20,48	20,48	20,46	20,40	20,42	20,50	20,44	20,41	20,44	20,40	20,42	20,45	20,53	20,42	20,40	20,46	20,55	20,54	20,44	20,44	20,46	20,45	20,44	20,40	20,40	20,43	20,46	20,56	20,57	20,54	20,45	20,44	20,55	20,48	20,50	20,54	20,53	20,50	20,47	20,46	20,58	20,54	20,46	20,38	20,52	20,52	20,50	20,60	20,60	20,55	20,58	20,58	20,58	20,58	20,53	20,53	20,47	20,62	20,71	20,57	20,49	20,53	20,61	20,57	20,54	20,54	20,56	20,65	20,54	20,59	20,55	20,58	20,61	20,65	20,63	20,55	20,62	20,77	20,75	20,92	21,07	21,14	21,23	21,23	20,95	20,75	20,78	20,77	20,83	20,84	20,88	20,95	20,95	20,88	20,97	21,08	21,21	21,31	21,43	21,60	21,87	22,05	22,14	22,20	22,22	22,41	22,49	22,47	22,47	22,53	22,53	22,47	22,40	22,45	22,54	22,52	22,61	22,75	22,84	22,86	22,92	23,04	23,08	23,17	23,26	23,25	23,10	22,80	22,49	22,38	22,39	22,43	22,44	22,45	22,46	22,52	22,56	22,57	22,67	22,78	22,78	22,87	22,75	22,52	22,31	22,50	22,88	23,21	23,22	23,35	23,53	23,61	23,58	23,60	23,64	23,70	23,87	23,86	23,85	23,96	23,93	23,91	24,03	24,09	24,13	24,14	24,08	24,24	24,27	24,18	24,20	24,21	24,25	24,27	24,32	24,35	24,41	24,45	24,46	24,48	24,54	24,58	24,55	24,56	24,60	24,52	24,53	24,63	24,60	24,52	24,58	24,61	24,57	24,59	24,62	24,61	24,60	24,64	24,69	24,66	24,60	24,63	24,65	24,69	24,76	24,68	24,70	24,73	24,68	24,70	24,77	24,71	24,67	24,70	24,68	24,67	24,71	24,79	24,74	24,72	24,71	24,75	24,61	24,65	24,61	24,55	24,59	24,69	24,64	24,66	24,67	24,68	24,65	24,75	24,72	24,72	24,75	24,75	24,74	24,69	24,63	24,68	24,63	24,68	24,74	24,77	24,79	24,72	24,70	24,77	24,73	24,77	24,79	24,72	24,68	24,74	24,65	24,64	24,72	24,75	24,74	24,69	24,76	24,69	24,62	24,73	24,72	24,77	24,78	24,82	24,76	24,82	24,86	24,79	24,74	24,68	24,66	24,67	24,82	24,77	24,75	24,70	24,73	24,77	24,65	24,64	24,68	24,76	24,77	24,69	24,68	24,57	24,58	24,70	24,62	24,64	24,61	24,60	24,52	24,58	24,55	24,45	24,45	24,43	24,47	24,44	24,42	24,53	24,50	24,42	24,42	24,43	24,40	24,38	24,39	24,40	24,27	24,20	24,21	24,15	24,08	23,96	24,01	23,96	23,90	23,87	23,79	23,75	23,70	23,70	23,58	23,46	23,39	23,32	23,16	22,90	22,69	22,42	22,46	22,72	22,72	22,68	22,64	22,64	22,62	22,52	22,50	22,51	22,48	22,42	22,47	22,42	22,33	22,23	22,14	22,01	21,92	21,89	21,89	21,82	21,77	21,72	21,65	21,63	21,56	21,46	21,51	21,43	21,29	21,29	21,29	21,23	21,26	21,21	21,13	21,11	20,96	20,95	20,94	20,95	20,80	20,66	20,57	20,58	20,55	20,62	20,54	20,53	20,56	20,66	20,56	20,58	20,55	20,56	20,52	20,64	20,55	20,52	20,68	20,57	20,62	20,60	20,58	20,67	20,55	20,56	20,54	20,51	20,51	20,50	20,61	20,49	20,45	20,42	20,40	20,57	20,56	20,55	20,49	20,40	20,47	20,55	20,46	20,42	20,47	20,45	20,46	20,46	20,45	20,49	20,49	20,50	20,53	20,46	20,43	20,42	20,48	20,52	20,49	20,39	20,47	20,41	20,47	20,60	20,68	20,71	20,55	20,52	20,51	20,51	20,46	20,43	20,45	20,33	20,44	20,50	20,39	20,45	20,43	20,53	20,47	20,44	20,58	20,51	20,37	20,35	20,47	20,43	20,48	20,46	20,34	20,38	20,40	20,24	20,35	20,45	20,39	20,41	20,51	20,56	20,45	20,41	20,39	20,46	20,51	20,55	20,48	20,44	20,47	20,55	20,49	20,45	20,45	20,41	20,54	20,46	20,49	20,58	20,40	20,41	20,40	20,40	20,46	20,48	20,50	20,51	20,40	20,34	20,39	20,40	20,41	20,47	20,43	20,50	20,50	20,46	20,49	20,56	20,48	20,32	20,39	20,52	20,57	20,43	20,45	20,39	20,49	20,47	20,46	20,49	20,41	20,30	20,36	20,46	20,41	20,41	20,42	20,34	20,33	20,44	20,43	20,43	20,46	20,48	20,47	20,44	20,50	20,41	20,35	20,42	20,41	20,36	20,38	20,32	20,37	20,41	20,33	20,34	20,37	20,44	20,58	20,52	
20,46	20,41	20,33	20,37	20,42	20,43	20,46	20,39	20,39	20,43	20,28	20,39	20,36	20,44	20,42	20,47	20,34	20,37	20,33	20,37	20,45	20,42	20,53	20,53	20,58	20,52	20,41	20,45	20,48	20,46	20,39	20,46	20,37	20,39	20,43	20,33	20,30	20,43	20,47	20,37	20,36	20,40	20,48	20,48	20,50	20,53	20,54	20,46	20,34	20,45	20,45	20,50	20,47	20,39	20,54	20,52	20,36	20,48	20,42	20,48	20,50	20,38	20,35	20,41	20,45	20,47	20,41	20,40	20,36	20,47	20,44	20,51	20,43	20,44	20,48	20,48	20,42	20,47	20,53	20,43	20,45	20,45	20,50	20,49	20,39	20,37	20,52	20,54	20,48	20,44	20,49	20,54	20,50	20,44	20,46	20,51	20,52	20,47	20,50	20,50	20,42	20,48	20,46	20,52	20,41	20,44	20,51	20,49	20,50	20,57	20,57	20,45	20,49	20,54	20,53	20,47	20,44	20,35	20,46	20,50	20,56	20,47	20,43	20,53	20,49	20,58	20,66	20,62	20,61	20,58	20,64	20,55	20,52	20,55	20,47	20,61	20,67	20,53	20,50	20,51	20,63	20,58	20,60	20,59	20,58	20,62	20,56	20,59	20,55	20,57	20,63	20,65	20,70	20,64	20,65	20,80	20,83	20,96	21,13	21,11	21,05	21,13	20,91	20,64	20,61	20,71	20,74	20,78	21,11	21,28	20,93	20,71	20,71	20,80	20,85	20,87	20,91	21,05	21,17	21,33	21,47	21,67	21,85	22,00	22,24	22,40	22,56	22,60	22,59	22,58	22,57	22,52	22,63	22,62	22,71	22,90	22,95	22,96	23,02	23,11	23,10	23,17	23,28	23,30	23,19	22,88	22,55	22,48	22,38	22,37	22,49	22,49	22,54	22,60	22,64	22,61	22,68	22,75	22,80	22,89	22,85	22,69	22,50	22,38	22,49	23,03	23,28	23,33	23,39	23,58	23,62	23,65	23,63	23,71	23,84	23,83	23,82	23,87	23,92	23,95	23,89	24,03	24,07	24,09	24,08	24,21	24,25	24,18	24,22	24,29	24,34	24,36	24,34	24,41	24,48	24,50	24,49	24,46	24,54	24,52	24,48	24,59	24,61	24,59	24,61	24,70	24,63	24,55	24,62	24,61	24,64	24,67	24,72	24,69	24,59	24,64	24,70	24,67	24,66	24,58	24,70	24,67	24,77	24,76	24,71	24,69	24,68	24,70	24,78	24,74	24,77	24,77	24,72	24,74	24,75	24,79	24,82	24,81	24,77	24,69	24,65	24,59	24,66	24,55	24,56	24,69	24,67	24,68	24,71	24,70	24,74	24,74	24,75	24,66	24,69	24,74	24,78	24,75	24,72	24,69	24,77	24,75	24,77	24,70	24,79	24,78	24,74	24,82	24,81	24,79	24,80	24,80	24,73	24,80	24,77	24,69	24,69	24,73	24,68	24,62	24,73	24,79	24,69	24,66	24,68	24,66	24,69	24,78	24,77	24,81	24,82	24,76	24,73	24,75	24,70	24,68	24,70	24,75	24,79	24,76	24,73	24,78	24,76	24,74	24,72	24,69	24,66	24,72	24,63	24,65	24,62	24,67	24,57	24,61	24,61	24,56	24,58	24,63	24,61	24,53	24,49	24,46	24,44	24,42	24,47	24,55	24,42	24,36	24,36	24,38	24,40	24,37	24,32	24,29	24,25	24,18	24,15	24,15	24,13	24,00	23,92	23,99	23,94	23,89	23,82	23,84	23,74	23,66	23,56	23,45	23,40	23,34	23,16	22,75	22,48	22,50	22,59	22,78	22,77	22,74	22,70	22,68	22,62	22,55	22,50	22,55	22,53	22,45	22,37	22,38	22,39	22,40	22,31	22,24	22,20	22,29	22,28	22,18	22,09	21,97	21,91	21,75	21,63	21,66	21,66	21,51	21,37	21,41	21,37	21,29	21,33	21,32	21,20	21,04	21,02	21,04	21,02	20,90	20,77	20,64	20,66	20,68	20,62	20,57	20,61	20,50	20,54	20,59	20,53	20,49	20,49	20,50	20,55	20,61	20,61	20,55	20,59	20,61	20,53	20,52	20,59	20,70	20,61	20,51	20,54	20,54	20,53	20,44	20,51	20,54	20,48	20,44	20,43	20,50	20,62	20,55	20,51	20,38	20,47	20,56	20,55	20,49	20,54	20,49	20,40	20,48	20,56	20,50	20,55	20,49	20,47	20,45	20,44	20,47	20,51	20,59	20,50	20,43	20,44	20,46	20,52	20,70	20,74	20,70	20,61	20,45	20,37	20,42	20,43	20,39	20,40	20,35	20,34	20,44	20,42	20,48	20,48	20,45	20,44	20,40	20,47	20,47	20,39	20,35	20,45	20,51	20,46	20,38	20,38	20,43	20,54	20,48	20,43	20,44	20,46	20,47	20,46	20,53	20,40	20,38	20,44	20,46	20,39	20,47	20,44	20,44	20,52	20,51	20,43	20,38	20,39	20,42	20,49	20,43	20,48	20,52	20,36	20,38	20,46	20,43	20,44	20,40	20,48	20,44	20,40	20,39	20,39	20,41	20,42	20,50	20,49	20,41	20,40	20,31	20,37	20,45	20,40	20,34	20,38	20,50	20,54	20,47	20,43	20,48	20,48	20,49	20,49	20,51	20,39	20,33	20,37	20,43	20,39	20,38	20,44	20,39	20,39	20,38	20,34	20,42	20,42	20,37	20,43	20,40	20,42	20,44	20,44	20,48	20,43	20,35	20,48	20,41	20,33	20,42	20,42	20,39	20,34	20,36	20,47	20,47	
20,45	20,39	20,34	20,29	20,36	20,35	20,46	20,42	20,34	20,35	20,24	20,40	20,41	20,46	20,47	20,41	20,35	20,31	20,40	20,42	20,44	20,45	20,40	20,39	20,43	20,48	20,44	20,37	20,38	20,47	20,47	20,37	20,36	20,39	20,48	20,36	20,33	20,44	20,49	20,38	20,34	20,39	20,43	20,47	20,51	20,54	20,54	20,51	20,48	20,51	20,41	20,37	20,48	20,39	20,49	20,49	20,42	20,45	20,41	20,47	20,53	20,36	20,34	20,40	20,39	20,39	20,45	20,41	20,38	20,40	20,39	20,53	20,45	20,49	20,45	20,51	20,41	20,39	20,43	20,48	20,45	20,42	20,49	20,46	20,37	20,34	20,46	20,50	20,47	20,53	20,44	20,48	20,50	20,54	20,49	20,50	20,45	20,50	20,51	20,53	20,47	20,49	20,52	20,44	20,49	20,43	20,46	20,51	20,49	20,46	20,48	20,44	20,43	20,51	20,50	20,48	20,53	20,44	20,46	20,45	20,47	20,53	20,52	20,50	20,46	20,50	20,55	20,56	20,58	20,53	20,53	20,62	20,54	20,56	20,54	20,54	20,60	20,51	20,56	20,58	20,62	20,61	20,62	20,61	20,61	20,63	20,60	20,54	20,58	20,57	20,65	20,72	20,77	20,81	20,86	20,88	20,93	20,87	20,99	21,01	20,88	20,87	20,79	20,70	20,63	20,65	20,66	20,66	21,08	21,54	21,04	20,61	20,70	20,75	20,70	20,73	20,79	20,80	20,83	20,85	20,86	21,04	21,18	21,26	21,57	21,80	22,01	22,27	22,47	22,49	22,49	22,51	22,53	22,58	22,61	22,76	22,87	22,83	22,87	22,96	23,05	23,12	23,03	23,10	23,07	22,78	22,52	22,50	22,46	22,44	22,48	22,55	22,54	22,55	22,55	22,57	22,64	22,73	22,75	22,85	22,92	22,81	22,67	22,48	22,37	22,67	23,12	23,31	23,35	23,38	23,49	23,63	23,59	23,64	23,78	23,87	23,83	23,89	23,93	23,98	23,94	23,95	24,04	24,06	24,09	24,16	24,20	24,22	24,25	24,25	24,34	24,33	24,44	24,46	24,48	24,50	24,46	24,45	24,52	24,58	24,59	24,62	24,63	24,61	24,64	24,67	24,60	24,62	24,61	24,61	24,65	24,69	24,69	24,68	24,63	24,63	24,72	24,75	24,67	24,61	24,68	24,73	24,74	24,75	24,68	24,69	24,71	24,71	24,76	24,76	24,80	24,80	24,74	24,76	24,75	24,73	24,77	24,82	24,84	24,80	24,76	24,70	24,71	24,66	24,65	24,66	24,73	24,68	24,70	24,75	24,80	24,79	24,70	24,72	24,75	24,79	24,79	24,79	24,71	24,75	24,76	24,77	24,72	24,69	24,71	24,71	24,67	24,71	24,69	24,83	24,80	24,81	24,79	24,79	24,69	24,64	24,63	24,68	24,66	24,64	24,68	24,67	24,64	24,66	24,65	24,64	24,72	24,75	24,76	24,76	24,78	24,73	24,68	24,70	24,68	24,68	24,69	24,70	24,75	24,72	24,75	24,71	24,77	24,77	24,71	24,63	24,67	24,65	24,68	24,69	24,57	24,55	24,52	24,52	24,59	24,60	24,57	24,67	24,59	24,47	24,53	24,52	24,46	24,46	24,46	24,47	24,37	24,35	24,43	24,39	24,34	24,35	24,29	24,25	24,26	24,21	24,11	24,13	24,15	24,04	24,01	23,92	23,86	23,91	23,85	23,83	23,69	23,64	23,56	23,48	23,41	23,26	23,01	22,60	22,40	22,62	22,79	22,89	22,85	22,82	22,78	22,64	22,63	22,59	22,56	22,54	22,53	22,49	22,45	22,35	22,39	22,43	22,45	22,50	22,49	22,59	22,65	22,49	22,36	22,23	22,06	22,04	21,94	21,85	21,85	21,67	21,52	21,49	21,50	21,39	21,32	21,35	21,37	21,22	21,15	21,10	21,05	20,94	20,80	20,67	20,66	20,66	20,69	20,70	20,66	20,63	20,63	20,67	20,57	20,54	20,48	20,51	20,55	20,61	20,60	20,57	20,57	20,53	20,54	20,51	20,54	20,65	20,60	20,52	20,52	20,49	20,46	20,44	20,49	20,48	20,51	20,48	20,51	20,49	20,51	20,51	20,56	20,41	20,41	20,52	20,55	20,53	20,56	20,53	20,52	20,51	20,51	20,52	20,58	20,55	20,45	20,44	20,43	20,51	20,59	20,60	20,60	20,64	20,73	20,69	20,61	20,63	20,65	20,54	20,48	20,47	20,38	20,39	20,36	20,33	20,39	20,35	20,41	20,45	20,42	20,40	20,43	20,48	20,46	20,48	20,45	20,48	20,40	20,42	20,45	20,51	20,48	20,44	20,37	20,47	20,48	20,42	20,45	20,43	20,47	20,56	20,40	20,40	20,46	20,40	20,38	20,40	20,47	20,43	20,43	20,45	20,47	20,47	20,37	20,41	20,37	20,42	20,39	20,37	20,42	20,48	20,43	20,41	20,50	20,46	20,41	20,33	20,42	20,36	20,34	20,37	20,41	20,36	20,38	20,52	20,53	20,44	20,40	20,38	20,44	20,48	20,34	20,31	20,35	20,46	20,49	20,41	20,39	20,40	20,42	20,47	20,42	20,39	20,35	20,29	20,47	20,39	20,34	20,32	20,49	20,32	20,31	20,36	20,37	20,40	20,38	20,36	20,42	20,37	20,34	20,43	20,48	20,49	20,42	20,29	20,35	20,40	20,35	20,44	20,47	20,38	20,33	20,36	20,50	20,52	
20,37	20,38	20,36	20,40	20,39	20,38	20,38	20,37	20,33	20,39	20,35	20,46	20,46	20,44	20,52	20,47	20,43	20,36	20,40	20,47	20,54	20,49	20,34	20,27	20,35	20,40	20,46	20,39	20,37	20,38	20,43	20,40	20,32	20,42	20,45	20,43	20,38	20,39	20,45	20,42	20,41	20,41	20,44	20,40	20,46	20,52	20,51	20,50	20,48	20,51	20,41	20,34	20,48	20,41	20,46	20,49	20,44	20,56	20,41	20,40	20,54	20,37	20,39	20,48	20,49	20,40	20,38	20,43	20,43	20,50	20,40	20,49	20,47	20,50	20,48	20,51	20,53	20,44	20,46	20,51	20,46	20,40	20,47	20,49	20,43	20,48	20,50	20,49	20,51	20,48	20,45	20,44	20,43	20,44	20,52	20,46	20,39	20,43	20,51	20,47	20,52	20,49	20,45	20,48	20,53	20,49	20,49	20,52	20,54	20,47	20,36	20,45	20,50	20,51	20,48	20,47	20,53	20,45	20,45	20,50	20,45	20,48	20,59	20,58	20,51	20,55	20,49	20,56	20,52	20,54	20,58	20,58	20,54	20,55	20,58	20,50	20,56	20,57	20,49	20,54	20,61	20,61	20,64	20,62	20,69	20,69	20,65	20,65	20,73	20,73	20,74	20,90	20,91	20,97	21,01	21,07	21,12	20,96	20,85	20,89	20,76	20,69	20,61	20,67	20,66	20,61	20,64	20,64	20,80	21,08	20,87	20,62	20,63	20,68	20,70	20,66	20,67	20,69	20,79	20,80	20,71	20,81	20,86	20,88	21,00	21,25	21,52	21,80	22,15	22,27	22,26	22,34	22,32	22,39	22,47	22,61	22,70	22,63	22,56	22,71	22,83	22,89	22,81	22,82	22,78	22,61	22,46	22,44	22,47	22,48	22,48	22,50	22,51	22,54	22,47	22,51	22,61	22,70	22,71	22,77	22,85	22,89	22,84	22,74	22,44	22,54	23,01	23,23	23,32	23,45	23,49	23,63	23,61	23,64	23,82	23,84	23,83	23,89	23,94	23,98	24,02	23,98	24,00	24,07	24,07	24,11	24,20	24,14	24,19	24,20	24,30	24,32	24,42	24,50	24,40	24,43	24,41	24,45	24,50	24,58	24,56	24,67	24,65	24,55	24,66	24,67	24,64	24,71	24,64	24,62	24,69	24,70	24,65	24,68	24,64	24,60	24,66	24,73	24,67	24,66	24,73	24,79	24,72	24,71	24,67	24,73	24,76	24,76	24,77	24,78	24,75	24,79	24,69	24,68	24,68	24,65	24,74	24,78	24,76	24,77	24,74	24,71	24,79	24,75	24,69	24,70	24,74	24,73	24,73	24,67	24,69	24,73	24,71	24,73	24,73	24,75	24,73	24,75	24,72	24,76	24,79	24,77	24,78	24,75	24,77	24,71	24,61	24,70	24,75	24,81	24,80	24,77	24,83	24,81	24,76	24,70	24,63	24,64	24,73	24,74	24,69	24,61	24,58	24,61	24,56	24,58	24,71	24,74	24,69	24,71	24,73	24,71	24,65	24,66	24,67	24,64	24,67	24,71	24,64	24,61	24,70	24,66	24,68	24,73	24,65	24,64	24,68	24,64	24,63	24,70	24,61	24,55	24,53	24,60	24,56	24,67	24,66	24,68	24,56	24,49	24,45	24,50	24,48	24,40	24,46	24,38	24,33	24,34	24,37	24,33	24,30	24,24	24,19	24,22	24,22	24,18	24,08	24,08	24,08	24,06	24,04	23,96	23,83	23,78	23,87	23,79	23,70	23,62	23,60	23,48	23,40	23,08	22,77	22,47	22,51	22,79	22,93	22,95	22,87	22,80	22,75	22,66	22,63	22,65	22,59	22,58	22,55	22,53	22,56	22,40	22,38	22,38	22,46	22,74	22,92	23,03	23,10	22,91	22,74	22,58	22,40	22,32	22,24	22,16	22,05	21,85	21,74	21,70	21,64	21,53	21,49	21,49	21,49	21,41	21,35	21,23	21,15	21,06	20,90	20,78	20,63	20,65	20,62	20,76	20,70	20,65	20,65	20,62	20,62	20,59	20,52	20,62	20,59	20,56	20,60	20,60	20,68	20,59	20,55	20,62	20,56	20,57	20,59	20,51	20,53	20,45	20,51	20,45	20,51	20,53	20,50	20,49	20,53	20,54	20,48	20,42	20,54	20,49	20,36	20,45	20,48	20,56	20,56	20,58	20,45	20,50	20,52	20,49	20,51	20,59	20,53	20,48	20,50	20,46	20,62	20,74	20,77	20,87	20,94	20,95	20,91	20,72	20,56	20,52	20,39	20,41	20,43	20,30	20,31	20,28	20,35	20,39	20,41	20,47	20,48	20,44	20,46	20,48	20,48	20,46	20,41	20,50	20,48	20,37	20,45	20,50	20,45	20,35	20,34	20,40	20,46	20,39	20,47	20,41	20,44	20,53	20,42	20,36	20,36	20,47	20,36	20,39	20,44	20,38	20,44	20,49	20,44	20,37	20,34	20,37	20,42	20,51	20,46	20,46	20,50	20,45	20,49	20,45	20,48	20,45	20,47	20,37	20,43	20,41	20,39	20,37	20,37	20,40	20,37	20,54	20,56	20,48	20,36	20,39	20,44	20,39	20,36	20,33	20,43	20,49	20,43	20,38	20,39	20,41	20,36	20,43	20,54	20,48	20,36	20,39	20,43	20,39	20,39	20,38	20,52	20,47	20,33	20,36	20,30	20,41	20,47	20,40	20,47	20,36	20,34	20,38	20,44	20,48	20,42	20,37	20,28	20,37	20,40	20,45	20,48	20,32	20,26	20,32	20,44	20,44	
20,46	20,39	20,28	20,33	20,46	20,43	20,40	20,37	20,39	20,42	20,38	20,43	20,41	20,40	20,44	20,47	20,43	20,34	20,32	20,34	20,49	20,48	20,46	20,32	20,41	20,43	20,44	20,51	20,49	20,30	20,37	20,44	20,38	20,40	20,38	20,40	20,45	20,43	20,45	20,42	20,48	20,44	20,35	20,37	20,37	20,43	20,38	20,46	20,43	20,45	20,50	20,45	20,51	20,43	20,42	20,45	20,45	20,51	20,49	20,35	20,37	20,39	20,40	20,49	20,44	20,44	20,38	20,41	20,46	20,49	20,48	20,42	20,47	20,52	20,43	20,43	20,48	20,53	20,39	20,44	20,52	20,45	20,53	20,42	20,39	20,43	20,47	20,56	20,52	20,49	20,42	20,45	20,45	20,48	20,44	20,45	20,39	20,46	20,53	20,53	20,43	20,46	20,47	20,43	20,43	20,45	20,61	20,50	20,53	20,56	20,50	20,42	20,53	20,54	20,48	20,42	20,46	20,46	20,41	20,46	20,49	20,50	20,52	20,54	20,47	20,57	20,56	20,53	20,53	20,57	20,65	20,53	20,50	20,54	20,56	20,58	20,58	20,63	20,47	20,45	20,55	20,59	20,62	20,70	20,73	20,78	20,69	20,74	20,84	20,88	20,91	21,13	21,14	21,09	21,08	21,11	21,07	20,90	20,83	20,81	20,79	20,75	20,71	20,78	20,69	20,67	20,67	20,72	20,65	20,68	20,69	20,65	20,63	20,62	20,66	20,66	20,67	20,69	20,70	20,79	20,80	20,75	20,76	20,80	20,83	20,99	21,26	21,60	21,91	22,06	22,07	22,16	22,19	22,14	22,23	22,37	22,49	22,50	22,37	22,41	22,50	22,58	22,60	22,63	22,56	22,48	22,40	22,34	22,39	22,48	22,44	22,54	22,60	22,53	22,56	22,50	22,67	22,79	22,78	22,80	22,89	22,98	22,94	22,95	22,58	22,36	22,68	23,13	23,30	23,43	23,48	23,57	23,61	23,61	23,75	23,76	23,80	23,84	23,86	24,00	24,05	23,98	23,99	24,06	24,02	24,09	24,15	24,14	24,17	24,26	24,35	24,37	24,37	24,36	24,35	24,42	24,43	24,40	24,46	24,48	24,51	24,58	24,60	24,61	24,64	24,60	24,57	24,76	24,64	24,58	24,68	24,72	24,64	24,73	24,70	24,70	24,67	24,62	24,67	24,68	24,66	24,76	24,65	24,72	24,70	24,68	24,83	24,75	24,77	24,77	24,71	24,72	24,70	24,64	24,65	24,67	24,71	24,66	24,70	24,69	24,69	24,62	24,70	24,75	24,66	24,65	24,61	24,76	24,81	24,66	24,65	24,75	24,75	24,69	24,61	24,67	24,69	24,73	24,71	24,69	24,75	24,77	24,76	24,71	24,74	24,71	24,63	24,68	24,71	24,76	24,81	24,79	24,80	24,77	24,75	24,75	24,70	24,74	24,72	24,72	24,72	24,69	24,69	24,67	24,56	24,59	24,62	24,68	24,64	24,66	24,67	24,61	24,63	24,67	24,64	24,62	24,62	24,68	24,69	24,64	24,74	24,67	24,64	24,60	24,65	24,67	24,66	24,62	24,60	24,60	24,56	24,51	24,48	24,58	24,56	24,55	24,53	24,64	24,62	24,52	24,45	24,44	24,35	24,34	24,45	24,41	24,36	24,33	24,27	24,24	24,22	24,25	24,19	24,15	24,17	24,11	24,10	24,06	24,04	23,99	23,95	23,86	23,84	23,83	23,80	23,79	23,64	23,58	23,56	23,40	23,34	22,95	22,60	22,56	22,77	22,91	22,94	22,90	22,86	22,75	22,68	22,63	22,68	22,66	22,54	22,48	22,51	22,52	22,47	22,33	22,39	22,45	22,60	23,01	23,31	23,40	23,50	23,34	23,14	22,87	22,73	22,60	22,47	22,39	22,28	22,12	21,98	21,94	21,86	21,77	21,70	21,67	21,54	21,48	21,40	21,38	21,30	21,12	21,03	20,86	20,71	20,65	20,62	20,64	20,68	20,64	20,62	20,61	20,55	20,57	20,52	20,61	20,59	20,56	20,57	20,62	20,66	20,59	20,59	20,63	20,56	20,59	20,59	20,56	20,52	20,56	20,58	20,47	20,50	20,52	20,51	20,51	20,54	20,50	20,48	20,48	20,46	20,45	20,45	20,53	20,50	20,52	20,53	20,57	20,51	20,53	20,57	20,62	20,53	20,53	20,53	20,50	20,43	20,49	20,66	20,84	21,00	21,14	21,16	21,01	20,85	20,75	20,63	20,61	20,49	20,41	20,33	20,25	20,23	20,22	20,32	20,44	20,49	20,46	20,51	20,47	20,48	20,47	20,40	20,43	20,47	20,48	20,46	20,37	20,39	20,52	20,44	20,38	20,36	20,46	20,44	20,41	20,47	20,46	20,41	20,39	20,44	20,48	20,36	20,50	20,47	20,44	20,44	20,41	20,46	20,49	20,43	20,46	20,35	20,42	20,47	20,49	20,51	20,52	20,48	20,46	20,44	20,50	20,54	20,45	20,37	20,43	20,43	20,45	20,47	20,36	20,37	20,45	20,49	20,56	20,42	20,41	20,40	20,35	20,37	20,31	20,35	20,41	20,49	20,52	20,49	20,45	20,33	20,49	20,42	20,38	20,47	20,51	20,44	20,39	20,45	20,36	20,40	20,39	20,45	20,44	20,36	20,33	20,25	20,39	20,50	20,42	20,47	20,39	20,43	20,43	20,40	20,46	20,38	20,42	20,45	20,31	20,34	20,42	20,42	20,39	20,36	20,34	20,32	20,35
[truncated: 1,444,217 more chars]
