# Supplementary material for: A novel phased-array thermography concept for non-destructive testing
Source: Sci Rep. 2025 Nov 7;15:39144. doi: 10.1038/s41598-025-26380-8 (PMC12594793; doi:10.1038/s41598-025-26380-8)
Supplement: Supplementary file 2 — Supplementary Information 2. [file 41598_2025_26380_MOESM2_ESM.zip › Supplementary_Data/2-Experimental/1-Composite_Plate/PAT_DT_0s_TUp_40s/Impact 2_0024_24.asc]

[Settings]
Version=3
ImageWidth=640
ImageHeight=480
ShotRange=15.00;35.00
CalibRange=-40.00;120.00
TempUnit=�C

[MeasDefs]
ID=Avg	Min	Max	Span	SDev
R1=23.58	20,52	26,30	5,78	1,15

[Data]
20,23	20,33	20,36	20,32	20,21	20,28	20,36	20,35	20,27	20,35	20,30	20,35	20,35	20,36	20,44	20,49	20,43	20,41	20,44	20,39	20,50	20,46	20,34	20,35	20,38	20,39	20,31	20,33	20,54	20,55	20,42	20,46	20,40	20,28	20,37	20,45	20,53	20,53	20,50	20,41	20,49	20,44	20,38	20,42	20,41	20,39	20,43	20,48	20,52	20,48	20,44	20,39	20,40	20,43	20,47	20,45	20,50	20,40	20,32	20,41	20,50	20,47	20,50	20,45	20,46	20,41	20,39	20,38	20,46	20,52	20,47	20,47	20,41	20,52	20,48	20,47	20,43	20,39	20,45	20,47	20,37	20,38	20,40	20,43	20,39	20,34	20,43	20,44	20,46	20,33	20,39	20,48	20,49	20,54	20,44	20,48	20,50	20,44	20,52	20,44	20,44	20,46	20,51	20,47	20,45	20,44	20,47	20,49	20,44	20,44	20,43	20,45	20,45	20,45	20,49	20,33	20,40	20,41	20,41	20,43	20,46	20,51	20,57	20,56	20,48	20,58	20,51	20,41	20,41	20,41	20,46	20,49	20,45	20,44	20,44	20,58	20,52	20,49	20,37	20,42	20,45	20,46	20,44	20,38	20,44	20,45	20,56	20,57	20,48	20,48	20,48	20,45	20,50	20,46	20,47	20,50	20,51	20,47	20,51	20,54	20,44	20,40	20,41	20,53	20,47	20,40	20,46	20,47	20,43	20,45	20,47	20,45	20,46	20,59	20,51	20,41	20,47	20,50	20,48	20,43	20,47	20,44	20,49	20,47	20,55	20,44	20,45	20,47	20,44	20,50	20,49	20,50	20,55	20,50	20,50	20,48	20,48	20,50	20,50	20,62	20,60	20,55	20,47	20,53	20,58	20,49	20,44	20,46	20,47	20,51	20,49	20,57	20,51	20,40	20,42	20,44	20,53	20,53	20,52	20,57	20,60	20,53	20,47	20,48	20,53	20,56	20,52	20,55	20,59	20,56	20,49	20,54	20,46	20,42	20,61	20,61	20,57	20,50	20,52	20,52	20,55	20,52	20,52	20,54	20,51	20,53	20,46	20,55	20,61	20,58	20,51	20,49	20,46	20,46	20,57	20,60	20,50	20,54	20,65	20,57	20,55	20,50	20,49	20,51	20,44	20,46	20,58	20,58	20,51	20,48	20,52	20,54	20,50	20,44	20,58	20,59	20,62	20,52	20,58	20,58	20,44	20,44	20,38	20,47	20,50	20,45	20,51	20,52	20,62	20,57	20,47	20,52	20,52	20,49	20,49	20,51	20,45	20,47	20,48	20,50	20,54	20,61	20,56	20,51	20,55	20,48	20,46	20,52	20,48	20,53	20,53	20,52	20,51	20,55	20,54	20,51	20,54	20,60	20,62	20,56	20,53	20,52	20,52	20,54	20,58	20,48	20,55	20,66	20,60	20,50	20,51	20,56	20,63	20,61	20,53	20,52	20,56	20,59	20,57	20,56	20,59	20,59	20,50	20,42	20,45	20,58	20,58	20,51	20,56	20,51	20,57	20,49	20,44	20,51	20,51	20,45	20,45	20,50	20,52	20,48	20,53	20,55	20,60	20,50	20,49	20,58	20,53	20,57	20,56	20,40	20,41	20,52	20,61	20,64	20,53	20,49	20,43	20,45	20,48	20,46	20,54	20,54	20,58	20,52	20,47	20,44	20,49	20,59	20,55	20,52	20,54	20,55	20,49	20,55	20,52	20,44	20,46	20,46	20,55	20,55	20,57	20,53	20,44	20,47	20,49	20,46	20,50	20,44	20,45	20,57	20,61	20,56	20,56	20,51	20,48	20,48	20,48	20,51	20,46	20,45	20,51	20,54	20,53	20,44	20,49	20,58	20,51	20,54	20,49	20,47	20,51	20,46	20,52	20,57	20,54	20,57	20,67	20,57	20,48	20,49	20,50	20,55	20,50	20,50	20,55	20,49	20,52	20,59	20,43	20,42	20,48	20,51	20,53	20,54	20,54	20,51	20,55	20,53	20,61	20,54	20,49	20,54	20,54	20,54	20,50	20,53	20,53	20,56	20,49	20,43	20,58	20,56	20,50	20,47	20,42	20,44	20,45	20,43	20,43	20,50	20,51	20,51	20,50	20,45	20,39	20,50	20,45	20,41	20,51	20,50	20,51	20,50	20,44	20,44	20,50	20,43	20,59	20,56	20,53	20,50	20,43	20,46	20,43	20,41	20,52	20,62	20,50	20,44	20,56	20,50	20,44	20,39	20,35	20,43	20,47	20,54	20,48	20,44	20,55	20,53	20,53	20,46	20,44	20,45	20,48	20,46	20,41	20,44	20,48	20,41	20,50	20,48	20,54	20,59	20,53	20,42	20,42	20,41	20,42	20,55	20,50	20,57	20,47	20,37	20,40	20,47	20,43	20,43	20,43	20,51	20,45	20,41	20,51	20,52	20,54	20,46	20,42	20,52	20,55	20,48	20,44	20,42	20,47	20,52	20,48	20,42	20,38	20,48	20,50	20,44	20,51	20,51	20,45	20,57	20,49	20,47	20,46	20,35	20,40	20,46	20,47	20,53	20,54	20,42	20,36	20,47	20,47	20,44	20,34	20,48	20,45	20,44	20,37	20,43	20,46	20,41	20,38	20,38	20,43	20,48	20,37	20,42	20,39	20,48	20,43	20,38	20,52	20,46	20,42	20,48	20,46	20,32	20,29	20,34	20,38	20,37	20,37	20,44	20,38	20,34	20,35	20,47	20,43	20,33	20,33	20,31	20,39	20,43	20,42	20,53	20,52	20,48	20,36	20,24	20,30	20,42	20,45	20,49	20,39	20,37	
20,26	20,27	20,30	20,44	20,39	20,36	20,35	20,33	20,29	20,37	20,38	20,38	20,47	20,42	20,38	20,45	20,48	20,48	20,46	20,38	20,34	20,33	20,31	20,41	20,48	20,48	20,46	20,40	20,47	20,45	20,35	20,34	20,37	20,32	20,30	20,46	20,59	20,52	20,43	20,41	20,45	20,50	20,50	20,42	20,40	20,43	20,40	20,41	20,47	20,58	20,51	20,38	20,39	20,43	20,44	20,52	20,62	20,52	20,44	20,42	20,44	20,41	20,51	20,44	20,41	20,43	20,27	20,30	20,38	20,50	20,44	20,44	20,46	20,52	20,58	20,49	20,45	20,39	20,41	20,46	20,46	20,44	20,37	20,38	20,48	20,49	20,46	20,51	20,38	20,35	20,42	20,45	20,41	20,43	20,47	20,48	20,42	20,39	20,48	20,51	20,38	20,31	20,37	20,44	20,44	20,47	20,48	20,46	20,48	20,47	20,41	20,44	20,48	20,44	20,42	20,42	20,40	20,44	20,49	20,53	20,50	20,50	20,49	20,53	20,48	20,53	20,52	20,37	20,42	20,51	20,43	20,42	20,41	20,44	20,44	20,49	20,53	20,44	20,31	20,38	20,48	20,51	20,60	20,49	20,43	20,50	20,56	20,53	20,55	20,50	20,45	20,48	20,44	20,42	20,43	20,52	20,52	20,44	20,49	20,47	20,43	20,42	20,38	20,41	20,49	20,47	20,45	20,45	20,41	20,41	20,47	20,44	20,44	20,51	20,41	20,40	20,47	20,46	20,41	20,42	20,46	20,42	20,40	20,43	20,47	20,44	20,45	20,48	20,43	20,45	20,43	20,44	20,49	20,42	20,46	20,58	20,48	20,45	20,54	20,57	20,51	20,51	20,50	20,47	20,56	20,54	20,50	20,50	20,49	20,50	20,56	20,55	20,47	20,43	20,45	20,52	20,60	20,56	20,48	20,48	20,54	20,53	20,49	20,52	20,62	20,59	20,54	20,49	20,49	20,51	20,49	20,48	20,48	20,45	20,57	20,55	20,47	20,47	20,45	20,45	20,58	20,58	20,59	20,49	20,50	20,64	20,56	20,52	20,56	20,58	20,56	20,54	20,45	20,56	20,59	20,58	20,54	20,48	20,56	20,62	20,53	20,50	20,51	20,46	20,41	20,40	20,56	20,63	20,56	20,51	20,54	20,55	20,54	20,56	20,64	20,59	20,56	20,54	20,52	20,50	20,45	20,40	20,41	20,47	20,42	20,44	20,52	20,59	20,65	20,59	20,48	20,54	20,55	20,47	20,48	20,58	20,48	20,53	20,56	20,52	20,49	20,49	20,52	20,47	20,55	20,51	20,47	20,52	20,47	20,47	20,47	20,50	20,50	20,48	20,52	20,57	20,51	20,49	20,61	20,55	20,50	20,51	20,51	20,54	20,55	20,47	20,49	20,57	20,54	20,50	20,59	20,56	20,58	20,57	20,53	20,49	20,48	20,59	20,53	20,51	20,52	20,55	20,49	20,49	20,52	20,52	20,58	20,53	20,57	20,50	20,54	20,50	20,48	20,44	20,47	20,50	20,49	20,51	20,55	20,60	20,57	20,59	20,61	20,57	20,51	20,54	20,60	20,64	20,55	20,36	20,45	20,56	20,55	20,59	20,53	20,51	20,43	20,42	20,48	20,48	20,49	20,47	20,62	20,59	20,55	20,49	20,52	20,53	20,54	20,55	20,52	20,52	20,53	20,56	20,56	20,53	20,54	20,50	20,48	20,56	20,61	20,57	20,43	20,44	20,41	20,51	20,55	20,47	20,48	20,46	20,51	20,55	20,54	20,43	20,48	20,47	20,47	20,51	20,44	20,55	20,56	20,64	20,51	20,52	20,53	20,58	20,50	20,47	20,59	20,56	20,58	20,57	20,48	20,51	20,51	20,55	20,63	20,57	20,47	20,49	20,51	20,54	20,55	20,53	20,52	20,50	20,49	20,53	20,44	20,44	20,56	20,55	20,52	20,55	20,50	20,45	20,40	20,49	20,53	20,55	20,49	20,53	20,60	20,52	20,54	20,50	20,47	20,54	20,49	20,43	20,55	20,57	20,52	20,51	20,53	20,54	20,51	20,48	20,55	20,58	20,50	20,45	20,48	20,50	20,43	20,56	20,62	20,60	20,49	20,52	20,45	20,43	20,46	20,46	20,50	20,45	20,51	20,50	20,44	20,43	20,35	20,42	20,43	20,44	20,54	20,55	20,45	20,45	20,50	20,56	20,44	20,39	20,42	20,42	20,42	20,52	20,50	20,41	20,58	20,53	20,60	20,56	20,51	20,42	20,44	20,46	20,43	20,40	20,45	20,44	20,50	20,46	20,58	20,64	20,58	20,52	20,43	20,47	20,52	20,53	20,51	20,57	20,54	20,49	20,44	20,45	20,52	20,43	20,41	20,44	20,46	20,41	20,48	20,53	20,62	20,53	20,45	20,48	20,47	20,50	20,48	20,38	20,41	20,47	20,48	20,41	20,45	20,50	20,51	20,44	20,47	20,50	20,53	20,57	20,41	20,44	20,41	20,50	20,45	20,46	20,51	20,43	20,45	20,46	20,28	20,31	20,41	20,48	20,39	20,52	20,46	20,40	20,37	20,45	20,57	20,51	20,42	20,39	20,42	20,45	20,38	20,40	20,43	20,38	20,39	20,38	20,46	20,57	20,49	20,42	20,51	20,44	20,32	20,37	20,49	20,40	20,31	20,33	20,35	20,39	20,41	20,34	20,35	20,28	20,33	20,37	20,40	20,47	20,34	20,42	20,48	20,38	20,41	20,25	20,23	20,25	20,31	20,44	20,45	20,40	
20,36	20,37	20,31	20,41	20,49	20,43	20,35	20,40	20,38	20,43	20,38	20,36	20,36	20,39	20,38	20,38	20,46	20,54	20,51	20,42	20,24	20,29	20,33	20,40	20,53	20,47	20,48	20,47	20,44	20,37	20,31	20,41	20,39	20,38	20,41	20,35	20,47	20,39	20,45	20,47	20,46	20,54	20,47	20,40	20,47	20,44	20,36	20,46	20,41	20,46	20,52	20,43	20,38	20,39	20,40	20,40	20,48	20,55	20,48	20,42	20,47	20,43	20,42	20,45	20,48	20,39	20,31	20,29	20,36	20,43	20,47	20,49	20,47	20,48	20,57	20,54	20,48	20,48	20,42	20,44	20,47	20,48	20,40	20,35	20,44	20,50	20,43	20,47	20,37	20,31	20,39	20,39	20,42	20,45	20,40	20,48	20,42	20,42	20,41	20,46	20,43	20,28	20,34	20,39	20,50	20,42	20,43	20,47	20,45	20,45	20,45	20,50	20,53	20,56	20,45	20,41	20,44	20,42	20,49	20,47	20,57	20,52	20,48	20,47	20,44	20,48	20,47	20,41	20,39	20,51	20,49	20,45	20,41	20,38	20,44	20,52	20,46	20,44	20,38	20,40	20,43	20,35	20,45	20,50	20,46	20,54	20,58	20,51	20,50	20,48	20,45	20,45	20,44	20,41	20,37	20,47	20,44	20,39	20,42	20,43	20,39	20,44	20,42	20,45	20,37	20,47	20,45	20,43	20,41	20,38	20,41	20,49	20,43	20,51	20,46	20,47	20,47	20,41	20,39	20,45	20,53	20,50	20,41	20,38	20,40	20,47	20,45	20,55	20,50	20,47	20,44	20,49	20,49	20,45	20,48	20,60	20,53	20,46	20,50	20,53	20,49	20,47	20,50	20,54	20,52	20,53	20,56	20,54	20,48	20,54	20,57	20,52	20,47	20,50	20,53	20,51	20,53	20,52	20,50	20,48	20,46	20,43	20,45	20,51	20,53	20,50	20,51	20,47	20,52	20,52	20,48	20,48	20,46	20,49	20,58	20,51	20,42	20,45	20,53	20,51	20,64	20,67	20,52	20,49	20,44	20,58	20,65	20,52	20,54	20,57	20,56	20,55	20,58	20,53	20,60	20,57	20,43	20,44	20,55	20,55	20,52	20,55	20,55	20,55	20,54	20,43	20,52	20,59	20,54	20,44	20,53	20,53	20,49	20,55	20,57	20,53	20,48	20,46	20,41	20,43	20,49	20,49	20,53	20,45	20,43	20,41	20,50	20,55	20,63	20,62	20,49	20,50	20,49	20,52	20,52	20,52	20,53	20,50	20,54	20,51	20,51	20,57	20,47	20,52	20,47	20,50	20,51	20,54	20,49	20,45	20,45	20,46	20,49	20,48	20,57	20,51	20,55	20,53	20,62	20,63	20,55	20,51	20,54	20,58	20,51	20,47	20,54	20,55	20,51	20,54	20,64	20,62	20,55	20,51	20,46	20,50	20,58	20,55	20,55	20,54	20,58	20,53	20,53	20,57	20,58	20,47	20,48	20,53	20,53	20,53	20,55	20,53	20,50	20,44	20,50	20,53	20,54	20,62	20,62	20,58	20,49	20,53	20,59	20,52	20,47	20,56	20,59	20,59	20,54	20,47	20,45	20,61	20,52	20,58	20,51	20,48	20,45	20,52	20,60	20,51	20,51	20,51	20,63	20,57	20,51	20,49	20,45	20,45	20,49	20,55	20,57	20,55	20,49	20,54	20,61	20,48	20,50	20,60	20,48	20,47	20,60	20,52	20,39	20,46	20,46	20,48	20,50	20,52	20,55	20,57	20,45	20,48	20,52	20,41	20,41	20,47	20,50	20,55	20,50	20,59	20,52	20,56	20,61	20,55	20,54	20,52	20,51	20,56	20,55	20,52	20,54	20,56	20,50	20,48	20,55	20,49	20,51	20,46	20,50	20,56	20,59	20,54	20,55	20,53	20,52	20,53	20,53	20,53	20,49	20,47	20,61	20,60	20,55	20,54	20,59	20,57	20,42	20,50	20,61	20,55	20,51	20,40	20,49	20,53	20,50	20,54	20,54	20,55	20,49	20,45	20,51	20,57	20,48	20,51	20,52	20,48	20,53	20,49	20,57	20,50	20,47	20,43	20,45	20,53	20,53	20,52	20,55	20,57	20,53	20,54	20,53	20,43	20,49	20,46	20,41	20,52	20,48	20,42	20,34	20,39	20,46	20,49	20,46	20,51	20,50	20,48	20,43	20,43	20,48	20,47	20,47	20,37	20,41	20,46	20,49	20,41	20,48	20,40	20,53	20,48	20,51	20,56	20,47	20,44	20,47	20,45	20,48	20,43	20,47	20,45	20,51	20,48	20,55	20,58	20,55	20,57	20,47	20,44	20,48	20,54	20,56	20,56	20,54	20,57	20,51	20,51	20,54	20,49	20,46	20,54	20,50	20,49	20,44	20,44	20,50	20,53	20,45	20,51	20,44	20,42	20,37	20,41	20,49	20,52	20,47	20,44	20,43	20,36	20,41	20,44	20,44	20,44	20,51	20,55	20,43	20,37	20,47	20,48	20,53	20,42	20,43	20,40	20,39	20,47	20,37	20,38	20,41	20,50	20,51	20,53	20,48	20,39	20,42	20,45	20,45	20,56	20,42	20,33	20,35	20,38	20,42	20,44	20,41	20,41	20,38	20,41	20,45	20,56	20,56	20,41	20,37	20,43	20,42	20,44	20,52	20,42	20,37	20,38	20,34	20,39	20,38	20,41	20,42	20,47	20,40	20,35	20,32	20,38	20,33	20,36	20,38	20,32	20,42	20,43	20,35	20,31	20,30	20,38	20,42	20,40	
20,41	20,45	20,33	20,38	20,44	20,35	20,36	20,43	20,49	20,38	20,28	20,40	20,40	20,40	20,43	20,35	20,37	20,41	20,34	20,40	20,32	20,27	20,36	20,31	20,44	20,46	20,40	20,41	20,41	20,42	20,44	20,52	20,48	20,40	20,37	20,34	20,35	20,39	20,47	20,47	20,43	20,59	20,51	20,46	20,47	20,48	20,38	20,43	20,42	20,35	20,52	20,48	20,36	20,47	20,43	20,34	20,34	20,43	20,44	20,41	20,47	20,52	20,42	20,42	20,55	20,49	20,39	20,37	20,38	20,35	20,34	20,49	20,47	20,46	20,56	20,53	20,39	20,43	20,48	20,46	20,51	20,51	20,44	20,46	20,47	20,45	20,41	20,41	20,35	20,28	20,38	20,40	20,46	20,46	20,44	20,44	20,50	20,51	20,44	20,38	20,44	20,41	20,40	20,37	20,48	20,52	20,45	20,43	20,38	20,42	20,42	20,44	20,46	20,49	20,50	20,42	20,36	20,34	20,38	20,41	20,47	20,45	20,47	20,51	20,41	20,36	20,45	20,33	20,35	20,47	20,54	20,49	20,51	20,41	20,44	20,52	20,44	20,37	20,50	20,54	20,45	20,35	20,34	20,39	20,50	20,53	20,53	20,47	20,46	20,43	20,41	20,44	20,50	20,51	20,47	20,49	20,43	20,45	20,45	20,46	20,47	20,41	20,49	20,47	20,46	20,46	20,43	20,40	20,43	20,39	20,43	20,42	20,39	20,49	20,49	20,48	20,53	20,41	20,42	20,44	20,47	20,49	20,46	20,39	20,41	20,44	20,51	20,49	20,49	20,50	20,39	20,50	20,53	20,50	20,57	20,57	20,42	20,43	20,47	20,53	20,58	20,55	20,48	20,54	20,51	20,45	20,51	20,52	20,47	20,49	20,55	20,55	20,53	20,49	20,52	20,47	20,53	20,47	20,44	20,44	20,41	20,37	20,45	20,51	20,55	20,48	20,56	20,60	20,51	20,51	20,46	20,48	20,45	20,50	20,55	20,52	20,48	20,47	20,55	20,53	20,61	20,65	20,48	20,43	20,40	20,44	20,57	20,51	20,56	20,61	20,50	20,52	20,52	20,62	20,55	20,62	20,52	20,47	20,61	20,53	20,48	20,48	20,55	20,56	20,56	20,53	20,52	20,51	20,52	20,49	20,51	20,55	20,61	20,55	20,55	20,54	20,50	20,45	20,40	20,40	20,48	20,52	20,52	20,41	20,38	20,49	20,48	20,50	20,59	20,54	20,50	20,51	20,53	20,59	20,51	20,56	20,54	20,48	20,48	20,53	20,47	20,52	20,50	20,48	20,51	20,49	20,47	20,49	20,49	20,50	20,50	20,55	20,50	20,49	20,53	20,52	20,53	20,48	20,60	20,59	20,52	20,48	20,53	20,53	20,53	20,47	20,56	20,57	20,49	20,59	20,63	20,56	20,51	20,49	20,44	20,49	20,52	20,56	20,54	20,57	20,52	20,48	20,55	20,60	20,59	20,54	20,51	20,57	20,57	20,51	20,60	20,53	20,46	20,43	20,45	20,50	20,51	20,51	20,53	20,58	20,55	20,53	20,52	20,46	20,50	20,54	20,56	20,53	20,48	20,46	20,43	20,50	20,51	20,56	20,45	20,40	20,52	20,60	20,65	20,52	20,54	20,58	20,58	20,61	20,52	20,47	20,46	20,49	20,49	20,54	20,61	20,61	20,54	20,57	20,59	20,47	20,36	20,50	20,52	20,50	20,60	20,54	20,45	20,46	20,50	20,49	20,45	20,43	20,55	20,58	20,56	20,49	20,58	20,53	20,54	20,55	20,48	20,51	20,55	20,53	20,37	20,47	20,53	20,51	20,43	20,42	20,45	20,50	20,49	20,43	20,50	20,54	20,43	20,45	20,49	20,53	20,47	20,47	20,53	20,52	20,53	20,56	20,49	20,52	20,51	20,50	20,47	20,53	20,54	20,52	20,54	20,56	20,51	20,50	20,49	20,56	20,41	20,45	20,58	20,62	20,47	20,38	20,49	20,57	20,55	20,54	20,55	20,59	20,45	20,41	20,49	20,54	20,47	20,49	20,50	20,50	20,57	20,50	20,47	20,43	20,46	20,48	20,47	20,52	20,56	20,55	20,50	20,42	20,50	20,54	20,50	20,43	20,50	20,44	20,37	20,44	20,45	20,39	20,45	20,43	20,49	20,47	20,41	20,53	20,51	20,45	20,44	20,41	20,46	20,51	20,42	20,40	20,45	20,62	20,64	20,52	20,48	20,41	20,48	20,41	20,45	20,55	20,40	20,46	20,49	20,45	20,38	20,45	20,54	20,51	20,50	20,52	20,52	20,45	20,44	20,43	20,38	20,43	20,39	20,46	20,52	20,52	20,49	20,53	20,49	20,50	20,54	20,45	20,43	20,47	20,43	20,51	20,53	20,42	20,39	20,39	20,44	20,52	20,55	20,49	20,38	20,35	20,44	20,47	20,41	20,45	20,44	20,41	20,39	20,44	20,47	20,51	20,45	20,49	20,40	20,34	20,47	20,46	20,55	20,55	20,51	20,43	20,45	20,37	20,35	20,37	20,50	20,49	20,52	20,54	20,55	20,42	20,41	20,47	20,44	20,50	20,34	20,33	20,32	20,38	20,40	20,46	20,44	20,42	20,42	20,40	20,44	20,42	20,43	20,48	20,39	20,33	20,32	20,43	20,47	20,43	20,40	20,40	20,32	20,24	20,34	20,46	20,52	20,52	20,49	20,37	20,34	20,33	20,30	20,25	20,33	20,38	20,34	20,33	20,37	20,36	20,38	20,42	20,43	20,46	
20,33	20,40	20,30	20,32	20,30	20,23	20,36	20,41	20,40	20,48	20,41	20,33	20,39	20,44	20,37	20,48	20,46	20,40	20,31	20,29	20,31	20,37	20,41	20,29	20,32	20,43	20,39	20,38	20,35	20,40	20,40	20,53	20,43	20,42	20,39	20,40	20,45	20,49	20,51	20,48	20,41	20,49	20,53	20,46	20,48	20,48	20,42	20,37	20,37	20,41	20,48	20,52	20,39	20,47	20,47	20,43	20,44	20,43	20,38	20,44	20,46	20,51	20,48	20,37	20,45	20,51	20,41	20,39	20,44	20,43	20,46	20,53	20,57	20,46	20,55	20,55	20,50	20,48	20,55	20,49	20,43	20,41	20,45	20,50	20,46	20,37	20,44	20,46	20,39	20,33	20,39	20,44	20,51	20,41	20,40	20,46	20,48	20,50	20,45	20,35	20,36	20,40	20,39	20,41	20,50	20,51	20,47	20,40	20,34	20,39	20,46	20,46	20,36	20,47	20,52	20,43	20,41	20,39	20,45	20,40	20,39	20,40	20,45	20,48	20,42	20,43	20,40	20,40	20,38	20,40	20,52	20,49	20,45	20,51	20,47	20,50	20,49	20,43	20,48	20,55	20,48	20,44	20,40	20,40	20,45	20,49	20,50	20,52	20,42	20,40	20,49	20,54	20,61	20,56	20,54	20,50	20,43	20,47	20,53	20,47	20,47	20,43	20,49	20,49	20,44	20,50	20,52	20,42	20,46	20,49	20,45	20,44	20,44	20,54	20,55	20,47	20,51	20,46	20,48	20,46	20,39	20,42	20,45	20,41	20,43	20,50	20,51	20,50	20,44	20,46	20,38	20,45	20,49	20,51	20,58	20,54	20,51	20,44	20,50	20,55	20,55	20,56	20,44	20,50	20,50	20,48	20,53	20,54	20,47	20,51	20,53	20,50	20,48	20,50	20,49	20,53	20,56	20,55	20,52	20,47	20,44	20,42	20,52	20,48	20,55	20,56	20,61	20,64	20,54	20,56	20,49	20,43	20,40	20,52	20,56	20,57	20,53	20,51	20,57	20,52	20,50	20,58	20,50	20,57	20,50	20,48	20,50	20,49	20,57	20,64	20,55	20,57	20,52	20,56	20,51	20,57	20,49	20,55	20,61	20,53	20,39	20,50	20,51	20,50	20,51	20,50	20,51	20,58	20,52	20,57	20,62	20,52	20,57	20,53	20,53	20,63	20,56	20,52	20,50	20,47	20,54	20,55	20,44	20,39	20,40	20,58	20,50	20,45	20,54	20,56	20,51	20,48	20,53	20,60	20,54	20,49	20,53	20,50	20,50	20,53	20,54	20,55	20,53	20,52	20,54	20,57	20,52	20,53	20,51	20,50	20,47	20,56	20,54	20,55	20,59	20,51	20,54	20,58	20,61	20,54	20,52	20,49	20,47	20,52	20,46	20,51	20,57	20,59	20,52	20,58	20,62	20,55	20,52	20,53	20,54	20,45	20,46	20,51	20,58	20,61	20,63	20,52	20,51	20,63	20,55	20,56	20,55	20,54	20,52	20,56	20,55	20,47	20,49	20,47	20,48	20,46	20,57	20,51	20,47	20,50	20,54	20,61	20,54	20,56	20,57	20,53	20,57	20,57	20,52	20,44	20,46	20,55	20,48	20,50	20,48	20,48	20,49	20,60	20,56	20,41	20,47	20,55	20,60	20,56	20,58	20,54	20,53	20,53	20,51	20,54	20,57	20,56	20,58	20,60	20,59	20,47	20,46	20,48	20,47	20,51	20,52	20,53	20,56	20,55	20,46	20,47	20,55	20,50	20,56	20,56	20,53	20,56	20,52	20,56	20,61	20,57	20,43	20,50	20,54	20,54	20,48	20,56	20,46	20,52	20,47	20,52	20,49	20,50	20,46	20,49	20,52	20,52	20,44	20,50	20,52	20,62	20,53	20,45	20,51	20,52	20,54	20,55	20,49	20,51	20,53	20,52	20,51	20,54	20,47	20,43	20,52	20,57	20,43	20,47	20,50	20,48	20,44	20,48	20,58	20,63	20,60	20,49	20,50	20,62	20,55	20,57	20,54	20,59	20,48	20,41	20,57	20,56	20,52	20,51	20,51	20,50	20,56	20,45	20,42	20,42	20,52	20,53	20,45	20,43	20,52	20,53	20,58	20,46	20,41	20,50	20,47	20,44	20,51	20,52	20,42	20,42	20,50	20,53	20,56	20,50	20,42	20,43	20,45	20,49	20,42	20,42	20,43	20,46	20,41	20,50	20,44	20,40	20,41	20,49	20,58	20,56	20,44	20,42	20,44	20,45	20,42	20,50	20,48	20,57	20,56	20,44	20,46	20,52	20,55	20,55	20,46	20,52	20,54	20,51	20,38	20,37	20,43	20,44	20,48	20,46	20,48	20,57	20,46	20,43	20,42	20,43	20,43	20,45	20,43	20,51	20,42	20,45	20,56	20,52	20,35	20,38	20,42	20,49	20,46	20,57	20,46	20,41	20,52	20,53	20,44	20,42	20,49	20,42	20,54	20,49	20,47	20,47	20,48	20,53	20,49	20,45	20,38	20,42	20,47	20,47	20,43	20,41	20,55	20,43	20,34	20,49	20,56	20,51	20,45	20,50	20,51	20,52	20,48	20,50	20,51	20,49	20,34	20,37	20,35	20,45	20,47	20,43	20,47	20,43	20,45	20,42	20,44	20,41	20,34	20,49	20,42	20,34	20,39	20,39	20,40	20,40	20,32	20,37	20,32	20,27	20,36	20,42	20,41	20,43	20,45	20,29	20,29	20,44	20,34	20,36	20,42	20,40	20,40	20,38	20,40	20,42	20,42	20,48	20,50	20,47	
20,23	20,25	20,32	20,28	20,25	20,25	20,33	20,34	20,31	20,46	20,46	20,34	20,31	20,32	20,38	20,38	20,46	20,51	20,33	20,33	20,31	20,37	20,37	20,33	20,33	20,40	20,31	20,43	20,48	20,38	20,35	20,43	20,43	20,42	20,34	20,44	20,48	20,46	20,51	20,42	20,50	20,47	20,47	20,40	20,47	20,46	20,43	20,45	20,45	20,45	20,51	20,58	20,50	20,49	20,53	20,45	20,46	20,47	20,43	20,44	20,48	20,53	20,51	20,40	20,40	20,50	20,39	20,40	20,42	20,33	20,43	20,48	20,49	20,54	20,52	20,47	20,53	20,61	20,51	20,49	20,45	20,44	20,47	20,36	20,34	20,44	20,41	20,49	20,45	20,42	20,47	20,53	20,47	20,39	20,42	20,53	20,53	20,46	20,47	20,51	20,46	20,45	20,42	20,44	20,54	20,42	20,38	20,41	20,49	20,44	20,49	20,45	20,44	20,49	20,49	20,43	20,43	20,45	20,46	20,42	20,41	20,45	20,49	20,47	20,35	20,40	20,48	20,42	20,42	20,42	20,49	20,54	20,42	20,38	20,43	20,53	20,52	20,55	20,47	20,45	20,48	20,45	20,44	20,39	20,45	20,52	20,49	20,47	20,48	20,44	20,51	20,51	20,57	20,49	20,44	20,53	20,52	20,44	20,49	20,47	20,44	20,45	20,49	20,56	20,46	20,36	20,45	20,40	20,42	20,49	20,46	20,41	20,41	20,52	20,52	20,47	20,48	20,53	20,46	20,40	20,46	20,44	20,43	20,43	20,51	20,58	20,63	20,55	20,42	20,49	20,46	20,41	20,48	20,50	20,50	20,52	20,54	20,48	20,50	20,53	20,51	20,52	20,46	20,52	20,49	20,50	20,51	20,53	20,56	20,55	20,56	20,52	20,46	20,42	20,50	20,54	20,59	20,51	20,55	20,48	20,40	20,42	20,47	20,50	20,51	20,52	20,58	20,60	20,53	20,53	20,48	20,41	20,47	20,50	20,60	20,64	20,58	20,60	20,57	20,51	20,47	20,56	20,51	20,56	20,54	20,51	20,49	20,51	20,63	20,56	20,46	20,53	20,54	20,49	20,49	20,57	20,55	20,56	20,58	20,56	20,52	20,50	20,55	20,51	20,52	20,51	20,54	20,60	20,54	20,56	20,62	20,58	20,52	20,48	20,53	20,63	20,56	20,50	20,55	20,52	20,56	20,54	20,45	20,44	20,45	20,51	20,46	20,44	20,57	20,55	20,54	20,54	20,52	20,52	20,48	20,51	20,51	20,54	20,53	20,52	20,62	20,56	20,49	20,51	20,55	20,57	20,58	20,51	20,46	20,50	20,47	20,50	20,63	20,56	20,56	20,50	20,59	20,61	20,57	20,53	20,54	20,52	20,57	20,55	20,48	20,47	20,56	20,55	20,46	20,48	20,59	20,56	20,57	20,60	20,58	20,55	20,45	20,55	20,62	20,56	20,63	20,58	20,52	20,57	20,55	20,62	20,56	20,57	20,56	20,50	20,49	20,47	20,48	20,56	20,54	20,38	20,52	20,57	20,54	20,49	20,46	20,51	20,57	20,64	20,61	20,55	20,59	20,56	20,56	20,51	20,55	20,59	20,51	20,44	20,50	20,50	20,43	20,50	20,47	20,46	20,48	20,52	20,56	20,53	20,52	20,55	20,52	20,50	20,48	20,49	20,55	20,45	20,51	20,55	20,60	20,46	20,44	20,56	20,50	20,49	20,49	20,50	20,52	20,57	20,50	20,47	20,55	20,51	20,60	20,62	20,50	20,52	20,56	20,51	20,55	20,48	20,48	20,53	20,57	20,56	20,52	20,58	20,44	20,43	20,46	20,49	20,56	20,52	20,54	20,48	20,51	20,49	20,51	20,51	20,51	20,57	20,57	20,50	20,44	20,50	20,54	20,54	20,47	20,57	20,61	20,53	20,55	20,63	20,55	20,39	20,52	20,56	20,48	20,43	20,46	20,50	20,43	20,51	20,63	20,63	20,56	20,49	20,50	20,60	20,60	20,53	20,63	20,65	20,55	20,42	20,47	20,53	20,54	20,49	20,46	20,49	20,54	20,47	20,42	20,48	20,56	20,58	20,47	20,46	20,52	20,59	20,67	20,62	20,52	20,45	20,42	20,51	20,56	20,56	20,46	20,47	20,51	20,48	20,54	20,45	20,48	20,45	20,45	20,52	20,51	20,52	20,50	20,46	20,41	20,46	20,43	20,50	20,37	20,33	20,44	20,55	20,48	20,38	20,47	20,48	20,42	20,40	20,47	20,57	20,59	20,47	20,52	20,49	20,51	20,49	20,47	20,48	20,50	20,50	20,41	20,45	20,48	20,48	20,52	20,57	20,51	20,58	20,50	20,33	20,33	20,44	20,41	20,44	20,48	20,45	20,45	20,49	20,48	20,44	20,38	20,47	20,47	20,53	20,50	20,51	20,41	20,40	20,48	20,54	20,49	20,45	20,40	20,42	20,49	20,43	20,43	20,44	20,45	20,52	20,53	20,52	20,41	20,38	20,47	20,41	20,35	20,45	20,52	20,49	20,44	20,48	20,48	20,49	20,42	20,44	20,45	20,50	20,53	20,51	20,43	20,50	20,44	20,39	20,36	20,51	20,45	20,39	20,48	20,44	20,39	20,40	20,46	20,45	20,32	20,44	20,47	20,35	20,47	20,51	20,43	20,34	20,33	20,29	20,44	20,38	20,29	20,41	20,41	20,41	20,46	20,33	20,32	20,42	20,42	20,41	20,59	20,46	20,46	20,37	20,37	20,49	20,42	20,39	20,47	20,42	
20,34	20,29	20,32	20,32	20,34	20,35	20,39	20,36	20,35	20,38	20,37	20,38	20,33	20,27	20,37	20,39	20,34	20,43	20,39	20,39	20,29	20,35	20,36	20,41	20,39	20,38	20,33	20,37	20,43	20,40	20,40	20,36	20,31	20,32	20,30	20,37	20,44	20,40	20,37	20,35	20,42	20,53	20,55	20,46	20,47	20,45	20,35	20,40	20,39	20,43	20,49	20,39	20,40	20,52	20,52	20,49	20,48	20,37	20,35	20,43	20,45	20,49	20,54	20,46	20,38	20,39	20,35	20,34	20,47	20,50	20,48	20,51	20,53	20,48	20,43	20,41	20,54	20,63	20,51	20,45	20,46	20,43	20,52	20,43	20,39	20,37	20,34	20,41	20,41	20,45	20,41	20,52	20,49	20,43	20,53	20,49	20,57	20,45	20,44	20,48	20,53	20,49	20,55	20,43	20,45	20,41	20,37	20,44	20,40	20,48	20,50	20,42	20,41	20,47	20,43	20,38	20,36	20,41	20,42	20,35	20,45	20,47	20,54	20,49	20,39	20,47	20,43	20,43	20,43	20,45	20,44	20,45	20,43	20,45	20,43	20,55	20,52	20,47	20,47	20,42	20,40	20,37	20,41	20,42	20,42	20,49	20,51	20,51	20,49	20,52	20,47	20,44	20,42	20,43	20,38	20,49	20,47	20,44	20,52	20,48	20,49	20,49	20,46	20,45	20,48	20,40	20,46	20,44	20,42	20,47	20,47	20,45	20,44	20,51	20,48	20,46	20,55	20,55	20,48	20,47	20,40	20,46	20,41	20,41	20,46	20,58	20,54	20,53	20,44	20,53	20,52	20,50	20,49	20,52	20,49	20,42	20,53	20,48	20,45	20,54	20,53	20,54	20,55	20,53	20,43	20,48	20,54	20,57	20,56	20,53	20,49	20,52	20,52	20,45	20,46	20,52	20,59	20,52	20,48	20,50	20,46	20,49	20,58	20,59	20,53	20,47	20,49	20,59	20,60	20,55	20,48	20,40	20,49	20,53	20,53	20,58	20,58	20,57	20,54	20,43	20,51	20,57	20,57	20,60	20,48	20,54	20,53	20,53	20,62	20,57	20,53	20,56	20,53	20,53	20,46	20,52	20,57	20,56	20,59	20,58	20,55	20,53	20,55	20,54	20,54	20,54	20,58	20,63	20,56	20,54	20,55	20,47	20,50	20,47	20,55	20,59	20,52	20,51	20,49	20,46	20,44	20,53	20,43	20,48	20,51	20,51	20,46	20,53	20,58	20,56	20,52	20,54	20,52	20,54	20,55	20,52	20,54	20,55	20,57	20,49	20,51	20,51	20,43	20,41	20,58	20,59	20,54	20,51	20,46	20,48	20,43	20,56	20,57	20,55	20,50	20,44	20,54	20,66	20,58	20,53	20,56	20,49	20,57	20,54	20,49	20,48	20,51	20,52	20,49	20,53	20,57	20,56	20,62	20,63	20,60	20,55	20,55	20,53	20,59	20,52	20,50	20,51	20,52	20,51	20,49	20,54	20,51	20,54	20,62	20,52	20,51	20,64	20,53	20,46	20,50	20,40	20,46	20,59	20,61	20,62	20,50	20,51	20,57	20,52	20,50	20,55	20,57	20,55	20,51	20,52	20,55	20,54	20,49	20,56	20,54	20,48	20,46	20,52	20,58	20,49	20,49	20,51	20,57	20,55	20,57	20,55	20,53	20,43	20,40	20,47	20,43	20,43	20,51	20,54	20,54	20,53	20,48	20,52	20,53	20,55	20,58	20,54	20,52	20,49	20,50	20,49	20,48	20,47	20,52	20,53	20,54	20,55	20,59	20,45	20,55	20,54	20,53	20,50	20,50	20,53	20,53	20,57	20,47	20,46	20,46	20,46	20,51	20,59	20,54	20,49	20,53	20,48	20,45	20,56	20,48	20,52	20,53	20,50	20,43	20,44	20,49	20,54	20,47	20,54	20,56	20,48	20,55	20,58	20,56	20,47	20,59	20,57	20,50	20,50	20,52	20,54	20,55	20,53	20,58	20,56	20,48	20,51	20,51	20,48	20,53	20,48	20,54	20,69	20,58	20,47	20,45	20,50	20,54	20,48	20,52	20,54	20,54	20,50	20,53	20,52	20,51	20,61	20,57	20,45	20,42	20,53	20,58	20,50	20,51	20,54	20,51	20,50	20,49	20,42	20,46	20,52	20,50	20,47	20,47	20,51	20,45	20,51	20,47	20,49	20,59	20,54	20,53	20,52	20,46	20,39	20,40	20,49	20,44	20,40	20,45	20,42	20,54	20,49	20,52	20,47	20,46	20,46	20,44	20,53	20,46	20,39	20,48	20,44	20,48	20,50	20,45	20,47	20,55	20,59	20,48	20,47	20,50	20,57	20,52	20,52	20,53	20,53	20,51	20,46	20,44	20,49	20,54	20,47	20,47	20,40	20,44	20,41	20,47	20,47	20,46	20,47	20,51	20,53	20,54	20,55	20,43	20,42	20,43	20,51	20,51	20,42	20,38	20,38	20,40	20,38	20,52	20,57	20,57	20,55	20,54	20,44	20,41	20,38	20,53	20,60	20,45	20,41	20,52	20,51	20,48	20,36	20,38	20,41	20,41	20,44	20,41	20,46	20,55	20,58	20,45	20,46	20,41	20,51	20,42	20,46	20,51	20,42	20,46	20,43	20,36	20,39	20,48	20,46	20,39	20,43	20,53	20,44	20,48	20,50	20,40	20,37	20,32	20,32	20,44	20,41	20,34	20,39	20,42	20,38	20,38	20,44	20,49	20,44	20,43	20,33	20,36	20,46	20,42	20,35	20,33	20,45	20,44	20,33	20,44	20,44	
20,33	20,31	20,31	20,28	20,39	20,35	20,37	20,32	20,48	20,43	20,32	20,34	20,32	20,28	20,30	20,38	20,38	20,39	20,39	20,47	20,42	20,35	20,39	20,41	20,37	20,38	20,42	20,35	20,33	20,41	20,40	20,39	20,27	20,27	20,31	20,40	20,45	20,39	20,36	20,32	20,32	20,45	20,48	20,43	20,45	20,45	20,39	20,31	20,27	20,39	20,52	20,41	20,37	20,40	20,46	20,51	20,47	20,37	20,30	20,46	20,46	20,50	20,49	20,46	20,35	20,25	20,29	20,29	20,45	20,49	20,56	20,55	20,58	20,47	20,39	20,43	20,49	20,60	20,53	20,50	20,51	20,35	20,53	20,48	20,39	20,46	20,38	20,49	20,48	20,45	20,43	20,53	20,53	20,38	20,44	20,48	20,46	20,43	20,37	20,44	20,48	20,47	20,51	20,42	20,49	20,46	20,44	20,45	20,36	20,30	20,41	20,38	20,45	20,51	20,49	20,46	20,48	20,43	20,37	20,38	20,41	20,41	20,51	20,46	20,38	20,48	20,52	20,39	20,46	20,53	20,46	20,47	20,46	20,44	20,52	20,57	20,55	20,47	20,46	20,42	20,40	20,35	20,34	20,41	20,47	20,50	20,51	20,50	20,51	20,48	20,47	20,45	20,48	20,43	20,34	20,41	20,37	20,39	20,59	20,56	20,52	20,46	20,39	20,44	20,41	20,45	20,47	20,46	20,37	20,43	20,50	20,46	20,49	20,51	20,48	20,50	20,53	20,52	20,46	20,46	20,53	20,51	20,45	20,44	20,50	20,56	20,49	20,50	20,48	20,50	20,48	20,45	20,44	20,49	20,51	20,54	20,52	20,53	20,49	20,56	20,53	20,55	20,56	20,49	20,45	20,48	20,47	20,50	20,60	20,49	20,45	20,51	20,49	20,44	20,47	20,53	20,54	20,52	20,49	20,51	20,52	20,53	20,61	20,53	20,51	20,47	20,45	20,56	20,56	20,54	20,57	20,46	20,44	20,49	20,43	20,42	20,41	20,50	20,53	20,46	20,49	20,61	20,60	20,56	20,33	20,47	20,62	20,59	20,58	20,52	20,58	20,67	20,60	20,56	20,56	20,52	20,50	20,45	20,49	20,59	20,50	20,58	20,60	20,47	20,50	20,54	20,53	20,55	20,56	20,51	20,49	20,48	20,49	20,50	20,48	20,51	20,52	20,52	20,53	20,51	20,42	20,47	20,40	20,48	20,48	20,55	20,53	20,60	20,64	20,56	20,49	20,52	20,47	20,52	20,61	20,58	20,43	20,52	20,56	20,48	20,54	20,48	20,46	20,55	20,56	20,52	20,50	20,49	20,52	20,51	20,49	20,53	20,55	20,47	20,53	20,46	20,56	20,59	20,58	20,52	20,53	20,53	20,50	20,48	20,47	20,48	20,52	20,61	20,53	20,65	20,63	20,49	20,48	20,57	20,56	20,55	20,52	20,48	20,57	20,51	20,48	20,44	20,51	20,57	20,54	20,60	20,55	20,54	20,58	20,53	20,53	20,55	20,53	20,47	20,49	20,40	20,49	20,56	20,66	20,66	20,57	20,60	20,57	20,52	20,54	20,57	20,48	20,52	20,54	20,46	20,51	20,59	20,51	20,48	20,55	20,53	20,51	20,54	20,61	20,49	20,54	20,53	20,54	20,53	20,54	20,50	20,52	20,51	20,44	20,42	20,42	20,41	20,50	20,57	20,46	20,47	20,58	20,57	20,47	20,51	20,57	20,51	20,52	20,54	20,52	20,45	20,46	20,42	20,45	20,47	20,52	20,57	20,57	20,52	20,53	20,59	20,57	20,48	20,46	20,46	20,46	20,49	20,49	20,46	20,52	20,50	20,46	20,59	20,51	20,50	20,57	20,50	20,43	20,56	20,61	20,56	20,51	20,51	20,47	20,44	20,43	20,47	20,44	20,45	20,44	20,48	20,51	20,49	20,53	20,44	20,56	20,62	20,54	20,49	20,55	20,45	20,52	20,50	20,50	20,58	20,55	20,54	20,50	20,51	20,57	20,52	20,44	20,56	20,55	20,46	20,49	20,49	20,50	20,52	20,54	20,54	20,50	20,49	20,47	20,50	20,45	20,43	20,49	20,45	20,41	20,51	20,48	20,40	20,45	20,53	20,61	20,54	20,35	20,33	20,43	20,52	20,52	20,44	20,47	20,53	20,52	20,39	20,46	20,42	20,51	20,53	20,45	20,39	20,46	20,46	20,37	20,46	20,52	20,44	20,51	20,50	20,43	20,42	20,43	20,48	20,50	20,44	20,49	20,50	20,49	20,44	20,43	20,51	20,52	20,39	20,44	20,45	20,46	20,57	20,50	20,44	20,49	20,54	20,57	20,59	20,57	20,47	20,44	20,46	20,52	20,49	20,47	20,35	20,38	20,46	20,47	20,43	20,45	20,42	20,35	20,41	20,51	20,51	20,51	20,56	20,56	20,40	20,48	20,53	20,51	20,47	20,44	20,39	20,34	20,45	20,52	20,55	20,51	20,46	20,47	20,44	20,39	20,33	20,46	20,50	20,46	20,43	20,43	20,45	20,45	20,38	20,41	20,41	20,42	20,44	20,38	20,43	20,46	20,52	20,48	20,54	20,48	20,49	20,45	20,42	20,48	20,40	20,45	20,38	20,36	20,34	20,39	20,50	20,43	20,47	20,54	20,45	20,34	20,38	20,40	20,43	20,34	20,37	20,32	20,28	20,27	20,37	20,35	20,40	20,37	20,34	20,43	20,46	20,35	20,41	20,33	20,38	20,40	20,35	20,34	20,40	20,32	20,41	20,46	20,47	
20,30	20,29	20,27	20,26	20,34	20,27	20,27	20,33	20,51	20,49	20,36	20,43	20,34	20,29	20,37	20,39	20,41	20,44	20,37	20,30	20,48	20,43	20,39	20,35	20,42	20,37	20,42	20,33	20,34	20,38	20,45	20,39	20,35	20,32	20,30	20,47	20,45	20,40	20,37	20,33	20,33	20,42	20,43	20,42	20,44	20,37	20,34	20,36	20,36	20,36	20,46	20,51	20,46	20,42	20,50	20,46	20,48	20,41	20,32	20,32	20,46	20,50	20,50	20,53	20,49	20,32	20,30	20,33	20,40	20,36	20,38	20,57	20,50	20,49	20,40	20,45	20,49	20,51	20,59	20,57	20,48	20,41	20,52	20,52	20,45	20,49	20,55	20,54	20,54	20,42	20,40	20,50	20,50	20,44	20,43	20,46	20,39	20,41	20,41	20,39	20,40	20,45	20,48	20,47	20,53	20,51	20,50	20,53	20,44	20,37	20,43	20,45	20,42	20,44	20,44	20,51	20,51	20,44	20,38	20,40	20,44	20,38	20,41	20,41	20,41	20,51	20,43	20,44	20,47	20,56	20,54	20,48	20,44	20,43	20,49	20,54	20,55	20,47	20,44	20,53	20,48	20,53	20,49	20,44	20,57	20,55	20,56	20,50	20,45	20,54	20,52	20,56	20,50	20,49	20,41	20,39	20,45	20,48	20,57	20,52	20,46	20,46	20,41	20,48	20,43	20,42	20,47	20,52	20,38	20,35	20,47	20,46	20,42	20,46	20,50	20,49	20,57	20,56	20,53	20,49	20,45	20,52	20,53	20,43	20,53	20,55	20,47	20,49	20,51	20,51	20,50	20,42	20,46	20,45	20,47	20,58	20,56	20,51	20,47	20,51	20,52	20,50	20,55	20,52	20,44	20,49	20,43	20,42	20,56	20,42	20,46	20,55	20,50	20,47	20,44	20,52	20,57	20,48	20,48	20,54	20,64	20,53	20,52	20,50	20,51	20,48	20,45	20,48	20,60	20,58	20,52	20,49	20,43	20,48	20,51	20,46	20,44	20,51	20,56	20,53	20,60	20,61	20,55	20,53	20,43	20,41	20,50	20,51	20,54	20,49	20,49	20,58	20,60	20,47	20,50	20,52	20,52	20,49	20,48	20,50	20,52	20,55	20,65	20,58	20,49	20,51	20,44	20,54	20,52	20,48	20,49	20,52	20,43	20,47	20,46	20,55	20,60	20,46	20,46	20,59	20,57	20,51	20,49	20,58	20,51	20,49	20,47	20,47	20,54	20,54	20,49	20,54	20,59	20,49	20,53	20,58	20,50	20,51	20,56	20,53	20,55	20,54	20,50	20,58	20,58	20,50	20,48	20,52	20,57	20,60	20,55	20,50	20,53	20,54	20,55	20,49	20,60	20,58	20,46	20,46	20,51	20,47	20,51	20,52	20,53	20,47	20,46	20,55	20,55	20,51	20,62	20,54	20,56	20,53	20,50	20,56	20,50	20,48	20,53	20,53	20,48	20,48	20,51	20,56	20,55	20,52	20,64	20,58	20,56	20,50	20,54	20,45	20,50	20,45	20,48	20,53	20,54	20,60	20,65	20,62	20,56	20,59	20,55	20,43	20,49	20,56	20,50	20,43	20,56	20,52	20,56	20,62	20,53	20,50	20,48	20,54	20,49	20,55	20,56	20,47	20,57	20,63	20,54	20,54	20,59	20,54	20,57	20,54	20,50	20,46	20,42	20,46	20,57	20,63	20,55	20,39	20,44	20,56	20,45	20,51	20,59	20,44	20,46	20,54	20,53	20,45	20,42	20,49	20,44	20,49	20,49	20,55	20,57	20,54	20,55	20,55	20,58	20,45	20,44	20,44	20,44	20,53	20,54	20,53	20,45	20,49	20,51	20,54	20,52	20,50	20,62	20,58	20,54	20,58	20,64	20,58	20,47	20,47	20,46	20,53	20,48	20,44	20,43	20,40	20,43	20,48	20,49	20,48	20,46	20,41	20,45	20,59	20,60	20,57	20,55	20,46	20,45	20,48	20,50	20,58	20,60	20,59	20,55	20,55	20,62	20,51	20,50	20,48	20,52	20,42	20,37	20,42	20,40	20,41	20,46	20,48	20,43	20,49	20,46	20,50	20,48	20,44	20,44	20,46	20,43	20,49	20,56	20,52	20,48	20,45	20,54	20,57	20,41	20,32	20,42	20,45	20,49	20,43	20,42	20,47	20,46	20,42	20,41	20,47	20,55	20,57	20,41	20,39	20,49	20,50	20,46	20,50	20,48	20,45	20,42	20,46	20,41	20,41	20,39	20,43	20,47	20,45	20,51	20,51	20,51	20,48	20,41	20,43	20,50	20,42	20,52	20,51	20,47	20,58	20,53	20,42	20,42	20,53	20,56	20,55	20,52	20,53	20,55	20,48	20,45	20,49	20,42	20,42	20,35	20,39	20,50	20,53	20,56	20,42	20,42	20,41	20,43	20,51	20,42	20,47	20,44	20,49	20,48	20,58	20,57	20,50	20,48	20,55	20,53	20,46	20,51	20,48	20,52	20,42	20,36	20,46	20,45	20,42	20,41	20,39	20,46	20,52	20,48	20,40	20,43	20,43	20,53	20,40	20,37	20,48	20,42	20,40	20,45	20,53	20,47	20,43	20,56	20,53	20,45	20,40	20,47	20,42	20,42	20,38	20,36	20,42	20,40	20,46	20,43	20,48	20,54	20,44	20,43	20,39	20,36	20,40	20,39	20,35	20,32	20,28	20,31	20,33	20,44	20,44	20,36	20,32	20,34	20,42	20,37	20,34	20,37	20,37	20,35	20,36	20,36	20,39	20,41	20,50	20,41	20,40	
20,32	20,33	20,23	20,24	20,27	20,25	20,27	20,40	20,37	20,36	20,25	20,38	20,34	20,28	20,36	20,36	20,39	20,44	20,43	20,45	20,43	20,42	20,37	20,45	20,44	20,43	20,46	20,39	20,39	20,37	20,40	20,46	20,48	20,38	20,37	20,39	20,38	20,33	20,30	20,41	20,38	20,43	20,41	20,40	20,43	20,42	20,36	20,42	20,40	20,40	20,44	20,57	20,51	20,53	20,51	20,47	20,41	20,53	20,47	20,38	20,42	20,39	20,47	20,52	20,40	20,36	20,38	20,28	20,45	20,45	20,39	20,49	20,52	20,52	20,43	20,44	20,52	20,45	20,42	20,52	20,50	20,43	20,51	20,54	20,42	20,42	20,46	20,42	20,45	20,40	20,43	20,47	20,51	20,45	20,47	20,46	20,51	20,52	20,48	20,43	20,45	20,51	20,45	20,41	20,51	20,54	20,53	20,52	20,46	20,48	20,40	20,45	20,45	20,46	20,43	20,43	20,40	20,37	20,45	20,43	20,58	20,52	20,46	20,43	20,37	20,52	20,42	20,42	20,50	20,53	20,53	20,43	20,45	20,48	20,58	20,61	20,52	20,46	20,41	20,41	20,41	20,48	20,51	20,42	20,49	20,51	20,58	20,51	20,46	20,50	20,53	20,47	20,50	20,41	20,39	20,44	20,53	20,43	20,50	20,58	20,55	20,52	20,56	20,48	20,44	20,46	20,41	20,47	20,49	20,53	20,51	20,43	20,52	20,50	20,41	20,44	20,54	20,49	20,54	20,49	20,50	20,51	20,55	20,54	20,48	20,53	20,56	20,53	20,47	20,48	20,47	20,48	20,47	20,51	20,46	20,52	20,57	20,47	20,47	20,49	20,50	20,49	20,53	20,53	20,45	20,45	20,42	20,42	20,52	20,50	20,40	20,53	20,54	20,56	20,49	20,48	20,55	20,54	20,52	20,54	20,57	20,58	20,60	20,57	20,56	20,51	20,54	20,52	20,53	20,53	20,51	20,51	20,52	20,53	20,52	20,41	20,51	20,50	20,47	20,52	20,51	20,52	20,58	20,59	20,48	20,50	20,48	20,48	20,60	20,54	20,46	20,51	20,58	20,49	20,47	20,52	20,47	20,51	20,53	20,53	20,45	20,53	20,56	20,57	20,51	20,45	20,48	20,50	20,50	20,52	20,55	20,49	20,52	20,47	20,52	20,57	20,64	20,58	20,46	20,52	20,49	20,51	20,53	20,57	20,56	20,49	20,44	20,51	20,48	20,50	20,58	20,53	20,59	20,49	20,52	20,60	20,55	20,52	20,52	20,61	20,59	20,48	20,45	20,52	20,54	20,54	20,52	20,61	20,58	20,58	20,54	20,49	20,59	20,56	20,54	20,48	20,60	20,64	20,51	20,45	20,55	20,48	20,47	20,51	20,56	20,49	20,50	20,53	20,49	20,48	20,53	20,56	20,60	20,60	20,60	20,58	20,53	20,51	20,55	20,51	20,47	20,54	20,57	20,60	20,53	20,53	20,56	20,55	20,55	20,48	20,51	20,51	20,59	20,54	20,51	20,50	20,48	20,59	20,63	20,57	20,56	20,55	20,57	20,45	20,43	20,50	20,57	20,45	20,47	20,52	20,53	20,61	20,56	20,51	20,57	20,55	20,47	20,52	20,59	20,52	20,57	20,60	20,61	20,55	20,56	20,60	20,58	20,54	20,55	20,55	20,41	20,46	20,61	20,68	20,67	20,51	20,45	20,55	20,50	20,50	20,60	20,55	20,55	20,52	20,46	20,50	20,47	20,51	20,49	20,54	20,56	20,53	20,54	20,49	20,56	20,55	20,50	20,54	20,45	20,47	20,46	20,58	20,56	20,54	20,49	20,50	20,55	20,51	20,48	20,48	20,62	20,60	20,60	20,56	20,59	20,58	20,49	20,51	20,48	20,48	20,52	20,52	20,49	20,47	20,49	20,56	20,54	20,51	20,52	20,46	20,46	20,53	20,57	20,54	20,56	20,50	20,44	20,53	20,56	20,56	20,56	20,65	20,60	20,57	20,52	20,55	20,57	20,58	20,51	20,50	20,52	20,47	20,45	20,44	20,43	20,49	20,49	20,43	20,41	20,50	20,55	20,55	20,49	20,48	20,44	20,51	20,53	20,58	20,51	20,47	20,44	20,58	20,53	20,38	20,44	20,50	20,54	20,53	20,42	20,45	20,45	20,50	20,52	20,44	20,53	20,60	20,52	20,45	20,53	20,50	20,48	20,49	20,50	20,49	20,45	20,45	20,42	20,40	20,48	20,52	20,47	20,44	20,52	20,45	20,51	20,44	20,48	20,52	20,49	20,44	20,53	20,47	20,56	20,57	20,57	20,53	20,54	20,52	20,55	20,51	20,46	20,53	20,54	20,59	20,50	20,51	20,53	20,50	20,48	20,42	20,50	20,60	20,59	20,54	20,49	20,50	20,41	20,45	20,44	20,46	20,40	20,48	20,51	20,56	20,59	20,52	20,52	20,50	20,48	20,49	20,56	20,54	20,55	20,52	20,47	20,52	20,46	20,47	20,45	20,47	20,50	20,45	20,44	20,47	20,38	20,45	20,49	20,44	20,42	20,47	20,49	20,43	20,46	20,58	20,52	20,46	20,40	20,45	20,44	20,40	20,48	20,46	20,49	20,51	20,46	20,47	20,50	20,47	20,45	20,45	20,56	20,43	20,44	20,45	20,34	20,36	20,48	20,42	20,36	20,39	20,34	20,41	20,49	20,47	20,46	20,40	20,40	20,36	20,40	20,36	20,38	20,34	20,30	20,44	20,36	20,40	20,47	20,53	20,43	20,45	
20,37	20,37	20,34	20,29	20,25	20,30	20,32	20,42	20,35	20,27	20,33	20,42	20,37	20,29	20,34	20,38	20,35	20,34	20,40	20,46	20,43	20,38	20,40	20,45	20,46	20,52	20,51	20,39	20,48	20,46	20,44	20,48	20,49	20,41	20,50	20,46	20,40	20,46	20,39	20,39	20,41	20,45	20,49	20,37	20,39	20,43	20,44	20,35	20,39	20,38	20,51	20,57	20,49	20,54	20,55	20,42	20,47	20,52	20,42	20,44	20,52	20,35	20,36	20,49	20,45	20,39	20,38	20,28	20,37	20,47	20,46	20,51	20,52	20,58	20,50	20,44	20,47	20,46	20,41	20,58	20,43	20,42	20,51	20,47	20,41	20,43	20,46	20,42	20,40	20,41	20,49	20,54	20,54	20,43	20,48	20,51	20,53	20,47	20,44	20,40	20,45	20,47	20,47	20,41	20,48	20,49	20,51	20,47	20,48	20,43	20,47	20,43	20,41	20,45	20,52	20,45	20,29	20,36	20,49	20,54	20,50	20,50	20,48	20,45	20,39	20,46	20,42	20,41	20,46	20,47	20,49	20,49	20,47	20,48	20,49	20,52	20,53	20,51	20,43	20,38	20,36	20,52	20,46	20,40	20,42	20,46	20,46	20,55	20,54	20,50	20,45	20,46	20,52	20,39	20,33	20,44	20,54	20,48	20,48	20,54	20,56	20,57	20,50	20,55	20,44	20,50	20,46	20,46	20,49	20,56	20,60	20,48	20,51	20,50	20,46	20,50	20,51	20,52	20,56	20,50	20,50	20,49	20,51	20,49	20,42	20,42	20,48	20,56	20,51	20,52	20,46	20,42	20,45	20,44	20,45	20,53	20,53	20,48	20,47	20,48	20,49	20,56	20,54	20,50	20,45	20,40	20,34	20,51	20,50	20,49	20,47	20,49	20,54	20,51	20,48	20,54	20,55	20,56	20,55	20,56	20,49	20,53	20,53	20,56	20,50	20,42	20,56	20,55	20,49	20,55	20,47	20,50	20,52	20,61	20,58	20,43	20,51	20,59	20,53	20,48	20,52	20,51	20,55	20,56	20,46	20,52	20,59	20,54	20,61	20,59	20,53	20,51	20,53	20,53	20,54	20,54	20,55	20,57	20,54	20,52	20,54	20,53	20,53	20,52	20,47	20,43	20,52	20,53	20,46	20,47	20,56	20,49	20,46	20,46	20,48	20,52	20,58	20,64	20,56	20,53	20,46	20,48	20,51	20,52	20,54	20,54	20,49	20,56	20,64	20,64	20,58	20,52	20,50	20,46	20,51	20,62	20,52	20,54	20,52	20,51	20,51	20,48	20,46	20,49	20,54	20,53	20,57	20,60	20,63	20,53	20,50	20,55	20,54	20,55	20,54	20,50	20,52	20,63	20,56	20,50	20,59	20,60	20,43	20,46	20,53	20,46	20,43	20,53	20,52	20,47	20,51	20,53	20,56	20,57	20,62	20,65	20,63	20,58	20,59	20,61	20,55	20,53	20,54	20,61	20,55	20,62	20,57	20,63	20,63	20,53	20,54	20,54	20,54	20,49	20,47	20,50	20,40	20,50	20,60	20,57	20,55	20,60	20,56	20,47	20,57	20,56	20,52	20,46	20,54	20,53	20,53	20,65	20,60	20,59	20,57	20,56	20,49	20,48	20,55	20,54	20,52	20,57	20,62	20,54	20,53	20,59	20,55	20,49	20,52	20,53	20,40	20,48	20,58	20,63	20,60	20,55	20,48	20,50	20,50	20,51	20,52	20,52	20,49	20,47	20,47	20,58	20,58	20,44	20,42	20,55	20,56	20,51	20,54	20,50	20,53	20,58	20,57	20,56	20,54	20,49	20,44	20,56	20,53	20,53	20,51	20,53	20,46	20,43	20,49	20,44	20,49	20,54	20,52	20,54	20,48	20,56	20,46	20,48	20,54	20,50	20,48	20,48	20,40	20,50	20,54	20,54	20,55	20,59	20,47	20,46	20,46	20,58	20,53	20,55	20,50	20,55	20,45	20,51	20,63	20,60	20,54	20,59	20,53	20,58	20,58	20,62	20,60	20,54	20,44	20,48	20,56	20,56	20,51	20,48	20,46	20,57	20,58	20,52	20,49	20,43	20,50	20,47	20,48	20,51	20,49	20,51	20,55	20,51	20,50	20,47	20,48	20,51	20,55	20,45	20,42	20,52	20,55	20,46	20,41	20,50	20,48	20,49	20,56	20,53	20,50	20,51	20,47	20,51	20,51	20,47	20,44	20,44	20,47	20,49	20,44	20,45	20,51	20,46	20,50	20,59	20,46	20,46	20,48	20,51	20,49	20,42	20,45	20,49	20,44	20,48	20,58	20,49	20,53	20,48	20,43	20,47	20,49	20,55	20,55	20,50	20,43	20,51	20,51	20,49	20,51	20,55	20,51	20,45	20,45	20,41	20,52	20,48	20,54	20,55	20,46	20,42	20,38	20,42	20,44	20,50	20,46	20,51	20,54	20,54	20,49	20,46	20,50	20,48	20,37	20,40	20,46	20,54	20,55	20,49	20,50	20,57	20,50	20,51	20,55	20,51	20,53	20,46	20,48	20,48	20,41	20,40	20,44	20,37	20,32	20,41	20,43	20,41	20,47	20,50	20,51	20,57	20,44	20,30	20,35	20,41	20,43	20,49	20,49	20,55	20,46	20,47	20,42	20,44	20,46	20,38	20,49	20,44	20,42	20,52	20,42	20,41	20,41	20,43	20,43	20,41	20,41	20,37	20,42	20,35	20,43	20,45	20,43	20,42	20,37	20,28	20,47	20,42	20,31	20,38	20,50	20,37	20,47	20,48	20,44	20,46	
20,42	20,34	20,33	20,38	20,30	20,26	20,33	20,36	20,34	20,35	20,37	20,53	20,44	20,34	20,36	20,37	20,41	20,37	20,46	20,47	20,38	20,34	20,40	20,47	20,50	20,50	20,48	20,42	20,49	20,48	20,44	20,48	20,31	20,29	20,39	20,51	20,46	20,41	20,43	20,45	20,50	20,45	20,42	20,41	20,34	20,41	20,45	20,37	20,32	20,45	20,53	20,58	20,41	20,44	20,45	20,47	20,44	20,51	20,37	20,39	20,57	20,53	20,40	20,51	20,38	20,39	20,37	20,31	20,42	20,47	20,51	20,53	20,51	20,54	20,51	20,41	20,47	20,42	20,42	20,53	20,45	20,40	20,50	20,50	20,44	20,51	20,51	20,46	20,45	20,38	20,49	20,54	20,53	20,49	20,52	20,50	20,54	20,48	20,39	20,39	20,45	20,43	20,39	20,43	20,49	20,46	20,50	20,48	20,48	20,51	20,49	20,46	20,44	20,51	20,57	20,55	20,39	20,36	20,51	20,49	20,55	20,46	20,46	20,49	20,50	20,52	20,47	20,46	20,44	20,47	20,45	20,53	20,49	20,46	20,51	20,54	20,49	20,45	20,45	20,53	20,41	20,45	20,49	20,35	20,41	20,54	20,53	20,48	20,51	20,54	20,58	20,59	20,54	20,45	20,32	20,52	20,61	20,55	20,53	20,52	20,47	20,53	20,49	20,48	20,54	20,55	20,48	20,48	20,48	20,46	20,54	20,49	20,51	20,52	20,52	20,47	20,52	20,47	20,53	20,49	20,50	20,52	20,54	20,46	20,46	20,43	20,40	20,48	20,50	20,49	20,48	20,51	20,45	20,38	20,47	20,55	20,46	20,45	20,44	20,46	20,45	20,53	20,45	20,45	20,48	20,48	20,46	20,50	20,50	20,52	20,52	20,52	20,57	20,50	20,47	20,52	20,54	20,52	20,43	20,51	20,58	20,50	20,45	20,47	20,50	20,47	20,51	20,57	20,48	20,53	20,57	20,54	20,46	20,47	20,59	20,54	20,48	20,56	20,60	20,47	20,48	20,54	20,54	20,59	20,49	20,49	20,59	20,57	20,54	20,56	20,50	20,57	20,62	20,56	20,65	20,54	20,54	20,62	20,54	20,51	20,58	20,55	20,55	20,57	20,50	20,41	20,46	20,51	20,43	20,45	20,60	20,55	20,47	20,44	20,52	20,49	20,56	20,58	20,56	20,54	20,48	20,48	20,48	20,46	20,46	20,51	20,56	20,50	20,59	20,62	20,52	20,51	20,52	20,54	20,55	20,55	20,49	20,52	20,56	20,52	20,54	20,46	20,53	20,52	20,52	20,47	20,49	20,59	20,61	20,52	20,48	20,48	20,53	20,52	20,56	20,61	20,60	20,62	20,57	20,53	20,55	20,62	20,57	20,50	20,50	20,51	20,53	20,55	20,54	20,55	20,55	20,55	20,55	20,54	20,58	20,65	20,60	20,55	20,54	20,63	20,61	20,58	20,57	20,58	20,49	20,47	20,55	20,59	20,67	20,54	20,59	20,58	20,53	20,51	20,41	20,43	20,43	20,42	20,54	20,61	20,53	20,57	20,58	20,51	20,51	20,54	20,52	20,46	20,56	20,56	20,55	20,59	20,46	20,48	20,55	20,54	20,56	20,54	20,54	20,45	20,45	20,53	20,55	20,53	20,54	20,51	20,53	20,49	20,56	20,54	20,47	20,51	20,52	20,51	20,50	20,46	20,49	20,52	20,50	20,49	20,53	20,44	20,39	20,44	20,50	20,56	20,56	20,46	20,39	20,57	20,59	20,51	20,53	20,51	20,53	20,49	20,59	20,56	20,54	20,54	20,49	20,56	20,57	20,51	20,45	20,49	20,46	20,46	20,51	20,53	20,48	20,53	20,54	20,55	20,50	20,47	20,48	20,50	20,54	20,45	20,44	20,43	20,44	20,49	20,60	20,52	20,50	20,58	20,53	20,47	20,54	20,63	20,57	20,48	20,41	20,49	20,52	20,55	20,64	20,66	20,68	20,58	20,50	20,54	20,54	20,59	20,59	20,53	20,47	20,45	20,47	20,46	20,46	20,48	20,45	20,54	20,54	20,48	20,55	20,58	20,52	20,48	20,49	20,55	20,50	20,51	20,55	20,47	20,46	20,46	20,49	20,48	20,48	20,47	20,51	20,45	20,45	20,44	20,49	20,59	20,52	20,51	20,49	20,48	20,57	20,47	20,47	20,47	20,47	20,48	20,41	20,37	20,40	20,45	20,51	20,52	20,46	20,49	20,57	20,54	20,58	20,51	20,50	20,43	20,48	20,40	20,40	20,52	20,55	20,49	20,53	20,50	20,54	20,54	20,41	20,44	20,47	20,53	20,65	20,57	20,49	20,50	20,49	20,45	20,48	20,52	20,46	20,47	20,45	20,51	20,59	20,52	20,54	20,55	20,49	20,45	20,37	20,38	20,37	20,50	20,51	20,48	20,53	20,59	20,43	20,40	20,46	20,47	20,34	20,33	20,40	20,46	20,51	20,47	20,43	20,46	20,50	20,53	20,56	20,40	20,48	20,51	20,47	20,47	20,41	20,42	20,54	20,44	20,33	20,42	20,43	20,42	20,52	20,43	20,42	20,49	20,49	20,53	20,42	20,43	20,50	20,44	20,46	20,43	20,38	20,55	20,44	20,35	20,45	20,49	20,47	20,46	20,35	20,35	20,54	20,47	20,36	20,39	20,40	20,35	20,43	20,46	20,38	20,38	20,45	20,47	20,44	20,46	20,31	20,25	20,44	20,45	20,29	20,35	20,56	20,43	20,44	20,38	20,34	20,42	
20,39	20,25	20,37	20,47	20,38	20,24	20,27	20,40	20,33	20,46	20,44	20,39	20,34	20,26	20,31	20,38	20,37	20,44	20,39	20,37	20,38	20,42	20,39	20,42	20,46	20,37	20,38	20,42	20,51	20,55	20,46	20,41	20,25	20,25	20,34	20,39	20,40	20,43	20,33	20,41	20,55	20,56	20,44	20,46	20,43	20,46	20,39	20,40	20,42	20,48	20,62	20,57	20,54	20,49	20,49	20,48	20,44	20,46	20,41	20,35	20,44	20,52	20,52	20,52	20,43	20,37	20,43	20,34	20,44	20,48	20,52	20,51	20,45	20,51	20,48	20,42	20,47	20,46	20,42	20,52	20,44	20,43	20,45	20,53	20,50	20,52	20,47	20,45	20,51	20,44	20,38	20,44	20,49	20,54	20,51	20,53	20,55	20,54	20,57	20,56	20,55	20,48	20,50	20,43	20,45	20,44	20,46	20,49	20,48	20,58	20,58	20,47	20,52	20,53	20,56	20,53	20,40	20,45	20,44	20,52	20,55	20,43	20,48	20,53	20,53	20,55	20,52	20,55	20,48	20,49	20,49	20,51	20,55	20,53	20,40	20,56	20,53	20,51	20,47	20,59	20,56	20,42	20,41	20,42	20,44	20,51	20,44	20,42	20,48	20,52	20,56	20,64	20,62	20,50	20,41	20,46	20,50	20,50	20,54	20,50	20,43	20,42	20,46	20,46	20,49	20,51	20,55	20,46	20,49	20,47	20,44	20,43	20,49	20,58	20,51	20,42	20,50	20,42	20,49	20,49	20,47	20,52	20,51	20,53	20,46	20,48	20,50	20,47	20,53	20,54	20,50	20,50	20,56	20,50	20,55	20,60	20,54	20,48	20,44	20,41	20,44	20,52	20,47	20,46	20,53	20,52	20,53	20,54	20,54	20,57	20,61	20,52	20,50	20,47	20,46	20,47	20,48	20,46	20,48	20,54	20,59	20,52	20,45	20,49	20,54	20,50	20,57	20,55	20,51	20,51	20,50	20,51	20,45	20,51	20,62	20,57	20,50	20,49	20,60	20,52	20,46	20,61	20,55	20,58	20,49	20,47	20,59	20,56	20,55	20,53	20,54	20,54	20,61	20,55	20,65	20,59	20,48	20,57	20,54	20,51	20,61	20,58	20,52	20,54	20,46	20,45	20,50	20,63	20,53	20,50	20,58	20,57	20,57	20,58	20,63	20,61	20,58	20,58	20,53	20,57	20,49	20,52	20,57	20,51	20,46	20,50	20,54	20,58	20,60	20,55	20,48	20,51	20,57	20,56	20,52	20,49	20,53	20,55	20,54	20,54	20,57	20,51	20,54	20,53	20,55	20,53	20,51	20,60	20,58	20,59	20,56	20,57	20,59	20,52	20,48	20,56	20,64	20,58	20,58	20,55	20,54	20,59	20,58	20,54	20,54	20,55	20,60	20,59	20,52	20,56	20,59	20,56	20,49	20,56	20,66	20,70	20,62	20,57	20,58	20,53	20,59	20,54	20,53	20,56	20,50	20,49	20,63	20,58	20,55	20,53	20,61	20,58	20,63	20,67	20,51	20,45	20,50	20,53	20,50	20,56	20,60	20,58	20,57	20,50	20,57	20,56	20,60	20,55	20,50	20,52	20,55	20,56	20,43	20,47	20,57	20,59	20,53	20,51	20,54	20,50	20,51	20,51	20,53	20,58	20,60	20,53	20,54	20,54	20,52	20,58	20,50	20,59	20,54	20,57	20,57	20,42	20,51	20,60	20,58	20,53	20,51	20,48	20,42	20,41	20,53	20,56	20,55	20,57	20,47	20,53	20,57	20,50	20,54	20,52	20,51	20,47	20,53	20,52	20,47	20,54	20,56	20,56	20,54	20,46	20,43	20,51	20,51	20,52	20,54	20,53	20,56	20,62	20,57	20,57	20,55	20,46	20,49	20,59	20,58	20,49	20,43	20,47	20,41	20,46	20,45	20,45	20,49	20,55	20,54	20,47	20,55	20,61	20,57	20,48	20,44	20,56	20,59	20,62	20,61	20,61	20,62	20,61	20,53	20,53	20,45	20,45	20,60	20,58	20,52	20,54	20,50	20,48	20,51	20,55	20,54	20,54	20,57	20,47	20,46	20,56	20,49	20,47	20,50	20,57	20,52	20,52	20,55	20,48	20,43	20,42	20,45	20,47	20,43	20,48	20,51	20,49	20,36	20,45	20,50	20,55	20,50	20,44	20,53	20,44	20,53	20,51	20,44	20,51	20,51	20,55	20,48	20,46	20,38	20,40	20,51	20,51	20,54	20,46	20,53	20,58	20,60	20,64	20,53	20,49	20,46	20,46	20,41	20,45	20,63	20,58	20,56	20,41	20,51	20,61	20,53	20,47	20,51	20,55	20,59	20,59	20,48	20,55	20,57	20,54	20,49	20,57	20,57	20,56	20,43	20,47	20,57	20,53	20,57	20,50	20,46	20,50	20,49	20,47	20,38	20,41	20,42	20,37	20,51	20,54	20,36	20,39	20,47	20,41	20,43	20,43	20,44	20,43	20,50	20,43	20,40	20,45	20,50	20,52	20,55	20,46	20,42	20,46	20,44	20,50	20,47	20,50	20,46	20,41	20,40	20,46	20,39	20,50	20,58	20,43	20,35	20,46	20,42	20,47	20,40	20,41	20,46	20,42	20,43	20,42	20,41	20,52	20,50	20,46	20,42	20,40	20,42	20,44	20,36	20,32	20,47	20,54	20,40	20,44	20,37	20,31	20,45	20,52	20,46	20,47	20,44	20,43	20,35	20,45	20,40	20,30	20,41	20,48	20,40	20,29	20,43	20,47	20,55	20,39	20,38	20,43	
20,36	20,35	20,36	20,41	20,36	20,31	20,34	20,37	20,33	20,38	20,36	20,32	20,30	20,37	20,33	20,45	20,52	20,47	20,35	20,37	20,44	20,48	20,46	20,47	20,41	20,41	20,39	20,34	20,50	20,55	20,40	20,41	20,38	20,32	20,42	20,44	20,42	20,39	20,39	20,43	20,50	20,51	20,49	20,55	20,58	20,51	20,41	20,33	20,33	20,36	20,53	20,59	20,50	20,55	20,54	20,50	20,39	20,48	20,46	20,42	20,41	20,46	20,51	20,47	20,43	20,34	20,34	20,35	20,48	20,48	20,43	20,49	20,45	20,43	20,45	20,44	20,52	20,58	20,53	20,58	20,56	20,41	20,47	20,50	20,51	20,46	20,42	20,54	20,51	20,47	20,39	20,41	20,54	20,63	20,52	20,50	20,58	20,55	20,56	20,59	20,55	20,51	20,53	20,48	20,51	20,52	20,49	20,56	20,49	20,40	20,42	20,47	20,56	20,52	20,47	20,44	20,43	20,42	20,47	20,49	20,57	20,44	20,51	20,50	20,45	20,47	20,44	20,44	20,50	20,41	20,48	20,57	20,48	20,57	20,56	20,58	20,59	20,49	20,48	20,44	20,53	20,49	20,41	20,50	20,50	20,45	20,38	20,40	20,51	20,51	20,50	20,47	20,55	20,47	20,46	20,51	20,40	20,46	20,55	20,51	20,50	20,46	20,52	20,48	20,49	20,45	20,50	20,47	20,44	20,51	20,49	20,44	20,46	20,51	20,45	20,49	20,53	20,42	20,47	20,48	20,55	20,52	20,46	20,45	20,42	20,50	20,48	20,53	20,52	20,58	20,50	20,43	20,43	20,51	20,58	20,61	20,55	20,50	20,52	20,48	20,42	20,47	20,50	20,60	20,58	20,55	20,48	20,55	20,56	20,50	20,51	20,47	20,47	20,50	20,48	20,45	20,46	20,44	20,47	20,57	20,50	20,47	20,50	20,49	20,51	20,52	20,58	20,64	20,55	20,50	20,50	20,51	20,51	20,57	20,62	20,56	20,46	20,57	20,54	20,53	20,58	20,55	20,51	20,56	20,57	20,59	20,51	20,58	20,54	20,54	20,53	20,56	20,56	20,53	20,68	20,58	20,47	20,57	20,53	20,52	20,56	20,55	20,48	20,53	20,52	20,52	20,51	20,56	20,59	20,55	20,49	20,54	20,62	20,62	20,54	20,60	20,60	20,48	20,47	20,57	20,43	20,53	20,55	20,56	20,52	20,48	20,52	20,58	20,63	20,58	20,54	20,52	20,56	20,52	20,50	20,55	20,50	20,55	20,56	20,52	20,51	20,50	20,53	20,57	20,59	20,60	20,52	20,57	20,53	20,51	20,62	20,59	20,57	20,55	20,57	20,55	20,63	20,57	20,52	20,50	20,58	20,58	20,56	20,57	20,52	20,56	20,57	20,57	20,52	20,52	20,62	20,53	20,45	20,49	20,59	20,57	20,55	20,57	20,60	20,57	20,56	20,58	20,55	20,53	20,55	20,59	20,61	20,55	20,51	20,52	20,55	20,60	20,59	20,65	20,55	20,54	20,48	20,59	20,59	20,56	20,59	20,62	20,58	20,52	20,58	20,67	20,65	20,59	20,53	20,50	20,50	20,55	20,46	20,51	20,56	20,57	20,52	20,55	20,55	20,54	20,47	20,50	20,56	20,53	20,56	20,49	20,50	20,50	20,49	20,56	20,55	20,56	20,56	20,58	20,65	20,49	20,48	20,59	20,52	20,52	20,50	20,46	20,49	20,50	20,48	20,54	20,53	20,55	20,51	20,50	20,54	20,57	20,59	20,51	20,53	20,53	20,51	20,49	20,48	20,53	20,56	20,56	20,50	20,47	20,42	20,47	20,46	20,47	20,54	20,53	20,49	20,60	20,51	20,49	20,50	20,50	20,50	20,59	20,52	20,49	20,48	20,52	20,41	20,49	20,47	20,43	20,51	20,48	20,48	20,45	20,49	20,58	20,55	20,47	20,52	20,56	20,53	20,55	20,62	20,55	20,53	20,55	20,54	20,55	20,42	20,47	20,51	20,60	20,52	20,54	20,51	20,51	20,60	20,57	20,48	20,52	20,51	20,51	20,43	20,50	20,53	20,47	20,54	20,55	20,44	20,44	20,58	20,47	20,50	20,49	20,37	20,41	20,48	20,47	20,49	20,47	20,40	20,51	20,51	20,40	20,39	20,34	20,46	20,60	20,54	20,54	20,56	20,51	20,53	20,57	20,46	20,40	20,39	20,37	20,45	20,49	20,51	20,51	20,44	20,48	20,58	20,52	20,53	20,46	20,38	20,38	20,42	20,47	20,51	20,54	20,55	20,40	20,51	20,60	20,44	20,40	20,47	20,52	20,58	20,58	20,55	20,55	20,53	20,50	20,57	20,58	20,48	20,43	20,38	20,40	20,49	20,44	20,50	20,48	20,47	20,43	20,40	20,51	20,49	20,41	20,40	20,43	20,51	20,57	20,45	20,45	20,48	20,39	20,46	20,47	20,49	20,56	20,44	20,39	20,37	20,45	20,47	20,44	20,45	20,44	20,41	20,36	20,45	20,53	20,51	20,42	20,41	20,50	20,42	20,47	20,46	20,48	20,51	20,46	20,34	20,43	20,44	20,44	20,43	20,46	20,47	20,42	20,44	20,40	20,36	20,46	20,50	20,53	20,48	20,41	20,41	20,45	20,41	20,38	20,41	20,45	20,38	20,39	20,38	20,34	20,42	20,45	20,45	20,42	20,45	20,53	20,45	20,44	20,38	20,41	20,51	20,44	20,41	20,37	20,38	20,31	20,40	20,33	20,30	20,28	
20,35	20,31	20,32	20,37	20,46	20,31	20,30	20,37	20,39	20,40	20,37	20,32	20,25	20,33	20,36	20,44	20,46	20,38	20,29	20,38	20,41	20,48	20,47	20,45	20,39	20,45	20,39	20,29	20,46	20,49	20,33	20,41	20,35	20,37	20,30	20,34	20,42	20,43	20,29	20,35	20,45	20,54	20,52	20,57	20,52	20,45	20,39	20,38	20,40	20,41	20,48	20,44	20,51	20,49	20,52	20,49	20,43	20,48	20,38	20,49	20,49	20,36	20,42	20,47	20,42	20,41	20,36	20,37	20,45	20,48	20,55	20,55	20,55	20,48	20,48	20,51	20,56	20,56	20,51	20,53	20,50	20,34	20,48	20,56	20,48	20,41	20,42	20,51	20,48	20,38	20,41	20,45	20,54	20,55	20,46	20,43	20,55	20,54	20,44	20,45	20,40	20,42	20,43	20,46	20,53	20,54	20,47	20,49	20,54	20,47	20,36	20,36	20,45	20,44	20,45	20,40	20,37	20,36	20,44	20,40	20,47	20,46	20,51	20,61	20,52	20,50	20,43	20,40	20,40	20,45	20,41	20,44	20,47	20,47	20,59	20,59	20,57	20,50	20,43	20,45	20,46	20,48	20,49	20,40	20,39	20,40	20,42	20,52	20,49	20,53	20,51	20,52	20,53	20,41	20,39	20,56	20,49	20,49	20,47	20,44	20,44	20,45	20,54	20,51	20,39	20,42	20,44	20,47	20,49	20,54	20,51	20,50	20,47	20,51	20,46	20,50	20,47	20,41	20,44	20,50	20,58	20,52	20,42	20,38	20,47	20,49	20,45	20,54	20,58	20,56	20,56	20,45	20,49	20,45	20,45	20,49	20,52	20,55	20,50	20,51	20,49	20,57	20,48	20,56	20,54	20,49	20,43	20,46	20,55	20,50	20,50	20,56	20,55	20,53	20,50	20,49	20,49	20,48	20,43	20,54	20,56	20,47	20,47	20,53	20,53	20,49	20,57	20,63	20,58	20,56	20,59	20,57	20,50	20,53	20,63	20,60	20,54	20,48	20,50	20,53	20,52	20,58	20,52	20,51	20,61	20,62	20,57	20,51	20,57	20,58	20,51	20,57	20,60	20,56	20,62	20,57	20,52	20,55	20,52	20,54	20,50	20,50	20,51	20,54	20,53	20,54	20,53	20,53	20,54	20,54	20,57	20,54	20,59	20,54	20,43	20,49	20,59	20,51	20,42	20,48	20,50	20,50	20,54	20,58	20,54	20,41	20,48	20,55	20,51	20,54	20,55	20,58	20,56	20,57	20,50	20,59	20,49	20,50	20,55	20,55	20,51	20,48	20,47	20,56	20,60	20,54	20,48	20,54	20,53	20,53	20,49	20,55	20,57	20,55	20,61	20,60	20,62	20,60	20,55	20,54	20,55	20,46	20,48	20,53	20,52	20,52	20,54	20,54	20,52	20,51	20,56	20,50	20,43	20,45	20,51	20,53	20,47	20,53	20,62	20,57	20,53	20,64	20,61	20,55	20,57	20,55	20,56	20,51	20,58	20,57	20,53	20,53	20,52	20,64	20,65	20,47	20,40	20,52	20,59	20,55	20,57	20,66	20,53	20,44	20,55	20,63	20,68	20,57	20,58	20,54	20,50	20,58	20,49	20,53	20,51	20,50	20,46	20,40	20,53	20,53	20,48	20,53	20,54	20,56	20,49	20,50	20,50	20,52	20,56	20,61	20,55	20,46	20,53	20,58	20,55	20,46	20,49	20,52	20,57	20,61	20,56	20,42	20,44	20,53	20,60	20,56	20,52	20,49	20,54	20,51	20,47	20,48	20,54	20,54	20,49	20,54	20,58	20,50	20,58	20,61	20,56	20,62	20,50	20,48	20,42	20,42	20,45	20,48	20,53	20,49	20,47	20,52	20,49	20,48	20,48	20,49	20,59	20,62	20,52	20,48	20,47	20,50	20,51	20,56	20,53	20,48	20,54	20,53	20,42	20,37	20,43	20,54	20,55	20,44	20,50	20,58	20,54	20,53	20,57	20,53	20,51	20,56	20,60	20,56	20,48	20,50	20,48	20,53	20,52	20,46	20,48	20,52	20,59	20,52	20,48	20,58	20,57	20,46	20,43	20,50	20,58	20,56	20,51	20,60	20,48	20,46	20,53	20,49	20,44	20,48	20,42	20,40	20,48	20,47	20,50	20,50	20,49	20,53	20,51	20,44	20,35	20,38	20,37	20,47	20,55	20,56	20,56	20,49	20,47	20,49	20,38	20,34	20,43	20,42	20,40	20,40	20,44	20,40	20,51	20,51	20,48	20,39	20,45	20,46	20,38	20,32	20,39	20,44	20,49	20,45	20,51	20,46	20,50	20,57	20,45	20,33	20,40	20,50	20,61	20,58	20,53	20,56	20,41	20,38	20,47	20,60	20,45	20,35	20,44	20,42	20,47	20,47	20,47	20,44	20,40	20,43	20,37	20,47	20,47	20,44	20,42	20,48	20,49	20,52	20,47	20,41	20,46	20,43	20,53	20,48	20,44	20,56	20,51	20,40	20,44	20,46	20,47	20,48	20,44	20,39	20,38	20,42	20,46	20,48	20,40	20,43	20,44	20,41	20,42	20,45	20,45	20,53	20,49	20,44	20,37	20,39	20,52	20,44	20,35	20,39	20,41	20,44	20,47	20,44	20,30	20,31	20,38	20,39	20,37	20,43	20,43	20,44	20,42	20,38	20,42	20,31	20,38	20,38	20,38	20,36	20,39	20,34	20,37	20,42	20,49	20,45	20,39	20,42	20,47	20,45	20,44	20,43	20,45	20,47	20,48	20,31	20,30	20,25	20,33	20,36	
20,39	20,30	20,37	20,37	20,37	20,30	20,30	20,47	20,46	20,47	20,37	20,37	20,27	20,30	20,42	20,46	20,43	20,40	20,36	20,46	20,48	20,36	20,48	20,37	20,36	20,47	20,42	20,40	20,54	20,55	20,42	20,48	20,41	20,36	20,38	20,36	20,46	20,43	20,43	20,34	20,38	20,49	20,55	20,49	20,45	20,55	20,47	20,46	20,45	20,53	20,50	20,45	20,45	20,55	20,53	20,48	20,44	20,45	20,37	20,42	20,51	20,43	20,40	20,47	20,48	20,47	20,41	20,40	20,55	20,47	20,59	20,58	20,57	20,59	20,61	20,52	20,53	20,51	20,51	20,50	20,48	20,45	20,57	20,61	20,47	20,45	20,39	20,42	20,48	20,46	20,43	20,48	20,53	20,45	20,45	20,48	20,53	20,50	20,49	20,50	20,50	20,48	20,50	20,48	20,51	20,52	20,46	20,47	20,47	20,49	20,49	20,48	20,47	20,56	20,54	20,45	20,39	20,38	20,45	20,42	20,47	20,52	20,67	20,66	20,48	20,53	20,50	20,54	20,52	20,52	20,48	20,46	20,51	20,45	20,48	20,64	20,59	20,50	20,43	20,49	20,52	20,45	20,44	20,48	20,41	20,46	20,51	20,52	20,43	20,51	20,45	20,52	20,64	20,55	20,42	20,47	20,51	20,54	20,47	20,50	20,53	20,43	20,55	20,58	20,49	20,51	20,56	20,52	20,48	20,49	20,50	20,48	20,50	20,49	20,51	20,50	20,45	20,41	20,49	20,55	20,63	20,58	20,47	20,43	20,50	20,51	20,44	20,54	20,54	20,58	20,52	20,56	20,47	20,49	20,43	20,46	20,53	20,58	20,47	20,50	20,51	20,53	20,50	20,47	20,50	20,49	20,46	20,45	20,53	20,55	20,58	20,60	20,55	20,48	20,49	20,54	20,63	20,58	20,46	20,51	20,50	20,52	20,48	20,58	20,62	20,56	20,54	20,60	20,56	20,57	20,61	20,60	20,47	20,60	20,70	20,62	20,51	20,46	20,53	20,60	20,59	20,61	20,63	20,56	20,53	20,56	20,60	20,65	20,63	20,68	20,57	20,60	20,67	20,62	20,63	20,58	20,53	20,58	20,60	20,56	20,48	20,49	20,54	20,61	20,57	20,54	20,65	20,66	20,61	20,59	20,57	20,54	20,58	20,58	20,49	20,55	20,63	20,56	20,45	20,45	20,52	20,55	20,55	20,57	20,50	20,47	20,52	20,61	20,62	20,61	20,58	20,63	20,61	20,55	20,55	20,61	20,61	20,58	20,54	20,57	20,59	20,56	20,51	20,54	20,66	20,61	20,50	20,51	20,58	20,60	20,50	20,49	20,55	20,57	20,58	20,60	20,57	20,60	20,63	20,55	20,61	20,58	20,54	20,56	20,57	20,55	20,57	20,59	20,55	20,52	20,56	20,54	20,51	20,57	20,60	20,59	20,61	20,56	20,60	20,63	20,63	20,58	20,60	20,57	20,57	20,53	20,56	20,55	20,62	20,59	20,57	20,56	20,55	20,59	20,60	20,50	20,47	20,48	20,59	20,61	20,61	20,62	20,58	20,46	20,44	20,54	20,65	20,58	20,55	20,52	20,43	20,61	20,51	20,51	20,52	20,58	20,48	20,46	20,47	20,52	20,52	20,53	20,62	20,61	20,58	20,53	20,57	20,51	20,51	20,62	20,57	20,50	20,50	20,51	20,53	20,50	20,56	20,55	20,53	20,61	20,57	20,49	20,43	20,49	20,58	20,59	20,52	20,53	20,55	20,61	20,52	20,49	20,53	20,52	20,51	20,49	20,65	20,59	20,56	20,61	20,52	20,61	20,56	20,59	20,49	20,50	20,57	20,53	20,56	20,52	20,47	20,51	20,50	20,47	20,56	20,57	20,58	20,64	20,55	20,41	20,47	20,53	20,53	20,54	20,54	20,46	20,55	20,51	20,45	20,43	20,48	20,51	20,54	20,46	20,48	20,58	20,56	20,58	20,61	20,51	20,53	20,55	20,55	20,56	20,47	20,55	20,56	20,50	20,47	20,49	20,54	20,50	20,56	20,54	20,45	20,53	20,61	20,56	20,49	20,50	20,57	20,56	20,50	20,53	20,52	20,47	20,54	20,43	20,50	20,48	20,50	20,47	20,49	20,46	20,46	20,51	20,45	20,50	20,48	20,47	20,50	20,47	20,45	20,47	20,59	20,55	20,49	20,44	20,44	20,45	20,38	20,39	20,40	20,44	20,49	20,45	20,42	20,35	20,47	20,54	20,47	20,38	20,42	20,48	20,46	20,43	20,43	20,45	20,51	20,53	20,58	20,55	20,65	20,55	20,54	20,48	20,44	20,52	20,62	20,59	20,44	20,51	20,42	20,40	20,43	20,54	20,51	20,43	20,44	20,52	20,46	20,54	20,55	20,48	20,51	20,46	20,33	20,55	20,56	20,49	20,51	20,44	20,43	20,46	20,50	20,45	20,47	20,46	20,56	20,56	20,44	20,48	20,47	20,46	20,54	20,63	20,52	20,56	20,54	20,46	20,49	20,52	20,52	20,50	20,42	20,40	20,45	20,45	20,38	20,39	20,44	20,51	20,43	20,53	20,40	20,48	20,50	20,51	20,45	20,38	20,37	20,33	20,38	20,40	20,41	20,36	20,42	20,47	20,34	20,43	20,43	20,33	20,41	20,42	20,42	20,38	20,38	20,42	20,35	20,37	20,35	20,33	20,34	20,39	20,56	20,49	20,36	20,37	20,46	20,45	20,41	20,35	20,43	20,43	20,39	20,39	20,38	20,32	20,43	20,43	
20,44	20,41	20,29	20,33	20,30	20,27	20,31	20,38	20,45	20,44	20,46	20,38	20,33	20,26	20,32	20,37	20,37	20,48	20,50	20,57	20,57	20,47	20,42	20,40	20,37	20,40	20,42	20,44	20,43	20,55	20,54	20,55	20,46	20,28	20,41	20,48	20,51	20,44	20,52	20,47	20,42	20,48	20,52	20,48	20,38	20,52	20,48	20,52	20,45	20,50	20,53	20,44	20,45	20,55	20,49	20,46	20,49	20,52	20,43	20,48	20,41	20,43	20,50	20,52	20,47	20,49	20,45	20,35	20,42	20,54	20,57	20,52	20,54	20,61	20,59	20,57	20,53	20,57	20,55	20,59	20,53	20,48	20,59	20,54	20,52	20,55	20,50	20,48	20,44	20,44	20,42	20,49	20,56	20,53	20,49	20,61	20,55	20,53	20,51	20,61	20,52	20,46	20,49	20,53	20,52	20,50	20,51	20,51	20,53	20,55	20,54	20,61	20,51	20,51	20,52	20,50	20,50	20,47	20,49	20,49	20,52	20,52	20,61	20,52	20,53	20,48	20,52	20,51	20,45	20,50	20,54	20,50	20,50	20,54	20,48	20,50	20,45	20,48	20,50	20,54	20,60	20,54	20,50	20,45	20,43	20,47	20,51	20,55	20,51	20,52	20,49	20,54	20,64	20,59	20,43	20,48	20,54	20,50	20,57	20,51	20,52	20,47	20,55	20,62	20,56	20,61	20,65	20,59	20,50	20,53	20,53	20,50	20,46	20,49	20,51	20,58	20,56	20,47	20,55	20,56	20,56	20,55	20,51	20,48	20,46	20,51	20,47	20,54	20,52	20,54	20,48	20,49	20,52	20,50	20,57	20,54	20,51	20,57	20,48	20,53	20,51	20,43	20,45	20,53	20,57	20,49	20,47	20,51	20,53	20,55	20,59	20,52	20,45	20,44	20,46	20,55	20,62	20,64	20,55	20,57	20,48	20,52	20,51	20,48	20,56	20,59	20,56	20,59	20,58	20,51	20,59	20,60	20,50	20,55	20,68	20,56	20,45	20,44	20,49	20,59	20,58	20,64	20,59	20,53	20,51	20,55	20,58	20,63	20,71	20,65	20,54	20,59	20,65	20,66	20,66	20,58	20,55	20,58	20,68	20,69	20,51	20,57	20,46	20,56	20,60	20,53	20,55	20,67	20,63	20,58	20,58	20,46	20,52	20,56	20,56	20,59	20,63	20,63	20,52	20,53	20,50	20,51	20,53	20,53	20,53	20,57	20,56	20,57	20,62	20,57	20,49	20,58	20,67	20,64	20,65	20,65	20,59	20,57	20,53	20,52	20,56	20,57	20,62	20,59	20,62	20,61	20,51	20,54	20,60	20,67	20,52	20,52	20,54	20,60	20,55	20,57	20,64	20,55	20,62	20,61	20,64	20,59	20,60	20,56	20,60	20,52	20,53	20,56	20,59	20,60	20,60	20,58	20,58	20,59	20,58	20,57	20,53	20,53	20,59	20,59	20,60	20,56	20,58	20,66	20,62	20,55	20,56	20,49	20,56	20,64	20,57	20,60	20,61	20,56	20,48	20,49	20,55	20,50	20,58	20,65	20,65	20,57	20,58	20,53	20,49	20,51	20,60	20,59	20,59	20,50	20,47	20,54	20,49	20,54	20,60	20,54	20,47	20,51	20,47	20,51	20,58	20,61	20,64	20,63	20,57	20,55	20,47	20,53	20,59	20,58	20,61	20,57	20,55	20,55	20,51	20,45	20,51	20,59	20,48	20,58	20,51	20,46	20,51	20,45	20,55	20,54	20,57	20,52	20,51	20,60	20,56	20,55	20,62	20,61	20,53	20,49	20,58	20,60	20,55	20,59	20,56	20,55	20,52	20,56	20,52	20,57	20,53	20,55	20,52	20,50	20,56	20,58	20,49	20,53	20,52	20,62	20,55	20,57	20,54	20,46	20,48	20,54	20,46	20,46	20,52	20,47	20,50	20,53	20,43	20,46	20,52	20,52	20,51	20,58	20,54	20,51	20,52	20,56	20,66	20,62	20,60	20,61	20,52	20,57	20,52	20,56	20,55	20,53	20,44	20,45	20,55	20,51	20,59	20,58	20,51	20,49	20,56	20,58	20,52	20,55	20,54	20,56	20,52	20,51	20,54	20,52	20,51	20,49	20,56	20,59	20,49	20,51	20,60	20,52	20,54	20,50	20,41	20,49	20,50	20,52	20,44	20,43	20,47	20,46	20,53	20,53	20,53	20,52	20,56	20,55	20,50	20,50	20,48	20,49	20,54	20,58	20,53	20,46	20,48	20,55	20,51	20,44	20,45	20,57	20,59	20,51	20,47	20,53	20,54	20,46	20,53	20,53	20,69	20,67	20,54	20,56	20,53	20,55	20,60	20,61	20,50	20,49	20,48	20,49	20,53	20,52	20,43	20,40	20,48	20,54	20,54	20,54	20,57	20,48	20,50	20,47	20,40	20,56	20,66	20,54	20,51	20,47	20,51	20,47	20,49	20,43	20,43	20,50	20,49	20,59	20,54	20,44	20,46	20,44	20,52	20,52	20,42	20,42	20,50	20,55	20,55	20,48	20,42	20,39	20,33	20,45	20,52	20,44	20,42	20,41	20,37	20,55	20,49	20,53	20,47	20,47	20,48	20,52	20,50	20,50	20,44	20,34	20,47	20,43	20,46	20,52	20,45	20,43	20,43	20,50	20,53	20,30	20,42	20,53	20,51	20,41	20,35	20,31	20,39	20,40	20,38	20,45	20,46	20,45	20,50	20,47	20,42	20,44	20,38	20,37	20,45	20,39	20,34	20,38	20,35	20,42	20,45	20,37	20,41	20,41	
20,33	20,39	20,30	20,33	20,32	20,31	20,34	20,42	20,42	20,39	20,40	20,43	20,29	20,23	20,31	20,31	20,42	20,47	20,37	20,47	20,57	20,51	20,44	20,42	20,39	20,45	20,44	20,46	20,53	20,63	20,61	20,45	20,40	20,34	20,36	20,46	20,52	20,48	20,50	20,52	20,51	20,55	20,51	20,40	20,43	20,52	20,58	20,52	20,51	20,49	20,52	20,44	20,42	20,52	20,43	20,44	20,53	20,54	20,43	20,52	20,52	20,46	20,44	20,51	20,46	20,50	20,47	20,37	20,38	20,46	20,56	20,55	20,52	20,52	20,52	20,59	20,55	20,59	20,67	20,61	20,51	20,47	20,53	20,44	20,50	20,55	20,55	20,63	20,47	20,40	20,33	20,45	20,54	20,60	20,58	20,51	20,52	20,51	20,58	20,59	20,51	20,43	20,46	20,51	20,54	20,54	20,53	20,50	20,55	20,58	20,52	20,49	20,51	20,42	20,47	20,49	20,46	20,41	20,39	20,40	20,57	20,55	20,60	20,58	20,57	20,59	20,49	20,53	20,48	20,47	20,46	20,58	20,51	20,50	20,55	20,46	20,49	20,48	20,53	20,56	20,60	20,55	20,57	20,50	20,52	20,49	20,41	20,45	20,58	20,52	20,56	20,61	20,56	20,55	20,46	20,51	20,58	20,56	20,53	20,49	20,48	20,46	20,54	20,56	20,48	20,47	20,61	20,57	20,47	20,53	20,57	20,55	20,53	20,51	20,51	20,53	20,59	20,51	20,57	20,55	20,49	20,51	20,45	20,51	20,43	20,47	20,57	20,58	20,54	20,48	20,45	20,48	20,57	20,51	20,50	20,57	20,60	20,52	20,51	20,60	20,55	20,53	20,48	20,55	20,66	20,54	20,45	20,47	20,57	20,59	20,57	20,56	20,51	20,46	20,50	20,57	20,56	20,58	20,53	20,56	20,51	20,54	20,58	20,59	20,51	20,57	20,58	20,55	20,54	20,62	20,56	20,60	20,52	20,58	20,67	20,61	20,56	20,48	20,45	20,49	20,62	20,55	20,59	20,63	20,55	20,56	20,55	20,59	20,64	20,67	20,52	20,61	20,62	20,66	20,68	20,57	20,61	20,64	20,63	20,58	20,61	20,58	20,51	20,44	20,58	20,56	20,48	20,63	20,68	20,64	20,57	20,51	20,50	20,55	20,53	20,57	20,59	20,58	20,54	20,50	20,56	20,57	20,52	20,52	20,55	20,59	20,56	20,57	20,66	20,58	20,54	20,59	20,64	20,64	20,67	20,64	20,52	20,48	20,51	20,54	20,56	20,58	20,62	20,67	20,62	20,54	20,52	20,61	20,63	20,57	20,59	20,59	20,66	20,63	20,58	20,52	20,68	20,67	20,61	20,61	20,63	20,62	20,63	20,58	20,54	20,56	20,60	20,58	20,53	20,60	20,58	20,58	20,65	20,62	20,51	20,54	20,56	20,52	20,56	20,63	20,60	20,56	20,57	20,65	20,64	20,58	20,59	20,52	20,50	20,54	20,52	20,56	20,63	20,54	20,53	20,56	20,60	20,58	20,53	20,59	20,57	20,57	20,56	20,55	20,49	20,51	20,55	20,58	20,59	20,51	20,52	20,59	20,52	20,62	20,70	20,51	20,49	20,55	20,53	20,48	20,57	20,62	20,64	20,58	20,55	20,54	20,50	20,55	20,59	20,50	20,55	20,58	20,56	20,55	20,57	20,53	20,46	20,59	20,61	20,54	20,59	20,46	20,50	20,48	20,51	20,53	20,57	20,59	20,47	20,52	20,55	20,56	20,55	20,57	20,53	20,45	20,55	20,50	20,49	20,53	20,56	20,56	20,51	20,53	20,56	20,58	20,55	20,50	20,50	20,46	20,54	20,62	20,51	20,48	20,54	20,57	20,53	20,61	20,59	20,52	20,50	20,51	20,52	20,53	20,53	20,53	20,52	20,59	20,59	20,49	20,51	20,52	20,55	20,56	20,55	20,52	20,50	20,50	20,57	20,64	20,60	20,58	20,54	20,59	20,57	20,59	20,50	20,51	20,45	20,57	20,58	20,48	20,57	20,58	20,53	20,57	20,52	20,52	20,56	20,50	20,50	20,52	20,52	20,45	20,55	20,63	20,61	20,53	20,54	20,53	20,51	20,57	20,62	20,54	20,48	20,56	20,50	20,51	20,46	20,48	20,47	20,43	20,38	20,44	20,47	20,49	20,52	20,66	20,61	20,61	20,66	20,60	20,46	20,52	20,43	20,51	20,54	20,49	20,53	20,53	20,52	20,45	20,43	20,53	20,60	20,51	20,50	20,57	20,53	20,44	20,49	20,50	20,59	20,63	20,58	20,55	20,48	20,53	20,51	20,65	20,61	20,52	20,44	20,51	20,49	20,52	20,47	20,43	20,45	20,49	20,54	20,62	20,59	20,53	20,55	20,54	20,41	20,51	20,52	20,52	20,50	20,47	20,53	20,49	20,45	20,44	20,47	20,56	20,48	20,51	20,60	20,53	20,48	20,50	20,50	20,57	20,49	20,41	20,44	20,56	20,59	20,47	20,40	20,43	20,48	20,45	20,55	20,52	20,43	20,48	20,50	20,50	20,51	20,52	20,50	20,42	20,47	20,46	20,39	20,42	20,46	20,48	20,49	20,49	20,50	20,50	20,59	20,55	20,45	20,54	20,55	20,41	20,34	20,41	20,48	20,43	20,39	20,28	20,41	20,42	20,51	20,44	20,48	20,51	20,47	20,48	20,42	20,45	20,45	20,40	20,48	20,41	20,36	20,33	20,39	20,39	20,38	20,38	20,32	20,33	
20,36	20,29	20,17	20,26	20,29	20,29	20,35	20,39	20,42	20,41	20,38	20,42	20,38	20,24	20,34	20,36	20,46	20,43	20,37	20,41	20,46	20,41	20,44	20,40	20,39	20,41	20,41	20,41	20,42	20,55	20,68	20,45	20,37	20,41	20,44	20,53	20,61	20,61	20,53	20,50	20,50	20,49	20,44	20,46	20,46	20,51	20,51	20,52	20,47	20,46	20,53	20,51	20,35	20,43	20,40	20,50	20,60	20,54	20,45	20,45	20,54	20,52	20,45	20,50	20,46	20,46	20,51	20,42	20,43	20,57	20,50	20,51	20,61	20,59	20,54	20,61	20,63	20,51	20,59	20,59	20,55	20,51	20,59	20,47	20,48	20,51	20,52	20,57	20,47	20,42	20,42	20,51	20,55	20,52	20,61	20,58	20,55	20,51	20,57	20,57	20,50	20,50	20,51	20,50	20,51	20,56	20,57	20,46	20,52	20,46	20,50	20,42	20,48	20,55	20,53	20,47	20,42	20,44	20,42	20,44	20,62	20,50	20,56	20,61	20,61	20,59	20,50	20,52	20,57	20,55	20,53	20,59	20,60	20,46	20,52	20,59	20,48	20,45	20,47	20,53	20,54	20,52	20,51	20,55	20,55	20,56	20,43	20,46	20,65	20,65	20,63	20,65	20,60	20,60	20,53	20,56	20,61	20,53	20,46	20,45	20,51	20,58	20,52	20,57	20,46	20,43	20,49	20,55	20,55	20,50	20,52	20,52	20,52	20,52	20,50	20,44	20,61	20,60	20,58	20,55	20,50	20,50	20,50	20,53	20,48	20,51	20,58	20,55	20,49	20,51	20,45	20,55	20,53	20,52	20,50	20,54	20,57	20,53	20,53	20,59	20,60	20,62	20,65	20,61	20,60	20,57	20,54	20,49	20,57	20,60	20,62	20,57	20,60	20,57	20,57	20,62	20,64	20,57	20,57	20,59	20,59	20,54	20,58	20,59	20,54	20,56	20,63	20,55	20,54	20,62	20,54	20,53	20,58	20,50	20,65	20,58	20,57	20,56	20,50	20,43	20,57	20,59	20,52	20,59	20,59	20,50	20,56	20,51	20,56	20,60	20,53	20,60	20,55	20,52	20,59	20,58	20,65	20,68	20,61	20,54	20,61	20,64	20,55	20,52	20,57	20,67	20,56	20,54	20,55	20,60	20,56	20,48	20,56	20,56	20,49	20,54	20,56	20,54	20,54	20,54	20,51	20,55	20,53	20,57	20,59	20,59	20,53	20,56	20,61	20,60	20,55	20,64	20,67	20,61	20,54	20,60	20,58	20,60	20,48	20,53	20,60	20,57	20,50	20,56	20,65	20,56	20,51	20,62	20,60	20,57	20,66	20,62	20,59	20,63	20,56	20,58	20,69	20,70	20,59	20,59	20,57	20,50	20,57	20,64	20,61	20,58	20,58	20,58	20,57	20,68	20,62	20,55	20,63	20,61	20,61	20,61	20,64	20,60	20,56	20,62	20,64	20,64	20,58	20,60	20,64	20,63	20,64	20,60	20,58	20,58	20,55	20,50	20,60	20,59	20,55	20,56	20,66	20,69	20,59	20,50	20,50	20,54	20,59	20,54	20,55	20,54	20,56	20,58	20,59	20,51	20,53	20,56	20,58	20,61	20,68	20,59	20,50	20,57	20,57	20,55	20,52	20,56	20,66	20,68	20,58	20,61	20,59	20,57	20,59	20,57	20,57	20,57	20,58	20,55	20,49	20,50	20,49	20,60	20,65	20,60	20,63	20,52	20,55	20,52	20,45	20,46	20,55	20,57	20,53	20,51	20,56	20,62	20,55	20,51	20,55	20,57	20,53	20,55	20,53	20,59	20,60	20,55	20,55	20,57	20,59	20,58	20,57	20,59	20,56	20,53	20,51	20,57	20,57	20,56	20,52	20,52	20,52	20,60	20,59	20,54	20,50	20,48	20,52	20,53	20,60	20,55	20,59	20,62	20,55	20,53	20,47	20,46	20,51	20,53	20,48	20,56	20,54	20,56	20,54	20,58	20,59	20,57	20,63	20,59	20,55	20,54	20,55	20,58	20,54	20,54	20,58	20,48	20,50	20,50	20,51	20,54	20,58	20,51	20,57	20,48	20,49	20,53	20,49	20,49	20,47	20,56	20,55	20,49	20,49	20,48	20,46	20,47	20,56	20,49	20,51	20,58	20,59	20,54	20,45	20,44	20,46	20,53	20,51	20,46	20,49	20,50	20,55	20,60	20,52	20,47	20,63	20,67	20,57	20,57	20,51	20,46	20,42	20,47	20,47	20,52	20,48	20,46	20,48	20,52	20,50	20,45	20,43	20,49	20,49	20,47	20,56	20,49	20,51	20,55	20,52	20,53	20,42	20,44	20,48	20,61	20,57	20,46	20,48	20,47	20,46	20,49	20,48	20,45	20,52	20,55	20,60	20,59	20,55	20,51	20,54	20,54	20,49	20,51	20,53	20,52	20,52	20,50	20,50	20,49	20,45	20,43	20,43	20,58	20,52	20,47	20,51	20,57	20,53	20,55	20,49	20,46	20,52	20,47	20,46	20,49	20,48	20,46	20,50	20,49	20,48	20,48	20,45	20,46	20,42	20,44	20,51	20,54	20,54	20,49	20,54	20,53	20,52	20,54	20,50	20,48	20,44	20,46	20,45	20,37	20,47	20,45	20,56	20,65	20,50	20,50	20,55	20,47	20,31	20,36	20,50	20,40	20,31	20,32	20,38	20,42	20,45	20,47	20,47	20,50	20,52	20,50	20,38	20,40	20,45	20,50	20,46	20,37	20,38	20,38	20,44	20,43	20,39	20,42	20,35	20,40	
20,46	20,39	20,30	20,35	20,35	20,40	20,34	20,45	20,38	20,41	20,42	20,45	20,48	20,41	20,31	20,35	20,44	20,39	20,34	20,33	20,40	20,40	20,43	20,40	20,39	20,42	20,42	20,37	20,45	20,40	20,47	20,48	20,38	20,45	20,46	20,47	20,59	20,61	20,51	20,45	20,41	20,47	20,38	20,47	20,50	20,44	20,38	20,45	20,45	20,52	20,50	20,48	20,39	20,41	20,49	20,46	20,49	20,45	20,47	20,54	20,50	20,52	20,49	20,47	20,45	20,51	20,47	20,41	20,47	20,43	20,47	20,56	20,68	20,63	20,47	20,50	20,54	20,45	20,51	20,51	20,48	20,41	20,53	20,49	20,49	20,45	20,48	20,52	20,41	20,35	20,37	20,49	20,56	20,53	20,53	20,47	20,46	20,48	20,53	20,48	20,52	20,56	20,53	20,49	20,56	20,50	20,51	20,48	20,47	20,44	20,49	20,40	20,38	20,54	20,55	20,46	20,47	20,43	20,43	20,40	20,56	20,49	20,46	20,53	20,51	20,56	20,49	20,52	20,62	20,58	20,50	20,51	20,50	20,51	20,46	20,52	20,56	20,52	20,45	20,57	20,51	20,41	20,47	20,55	20,59	20,55	20,46	20,47	20,62	20,55	20,52	20,68	20,57	20,51	20,54	20,57	20,51	20,46	20,44	20,47	20,50	20,54	20,56	20,49	20,43	20,48	20,48	20,49	20,56	20,49	20,51	20,56	20,61	20,53	20,58	20,47	20,56	20,58	20,56	20,53	20,45	20,51	20,51	20,50	20,45	20,47	20,57	20,55	20,49	20,47	20,54	20,65	20,62	20,58	20,56	20,55	20,57	20,56	20,48	20,60	20,58	20,51	20,60	20,60	20,56	20,54	20,60	20,59	20,54	20,60	20,58	20,58	20,58	20,56	20,50	20,54	20,59	20,58	20,57	20,60	20,60	20,57	20,50	20,56	20,49	20,49	20,56	20,59	20,51	20,55	20,49	20,50	20,53	20,49	20,57	20,58	20,56	20,54	20,54	20,41	20,46	20,57	20,53	20,52	20,54	20,52	20,57	20,63	20,60	20,64	20,59	20,59	20,54	20,55	20,54	20,56	20,54	20,57	20,62	20,61	20,55	20,56	20,57	20,57	20,54	20,55	20,64	20,65	20,56	20,56	20,64	20,55	20,56	20,50	20,49	20,58	20,63	20,60	20,59	20,53	20,51	20,59	20,55	20,53	20,55	20,56	20,55	20,56	20,65	20,56	20,52	20,53	20,65	20,59	20,65	20,55	20,53	20,56	20,52	20,48	20,61	20,60	20,56	20,53	20,62	20,58	20,49	20,53	20,49	20,55	20,66	20,61	20,58	20,64	20,59	20,62	20,70	20,63	20,57	20,57	20,57	20,53	20,54	20,58	20,59	20,61	20,57	20,54	20,56	20,67	20,64	20,56	20,59	20,60	20,52	20,57	20,59	20,59	20,59	20,60	20,60	20,62	20,57	20,57	20,60	20,64	20,65	20,66	20,59	20,66	20,59	20,52	20,54	20,56	20,48	20,45	20,51	20,60	20,56	20,57	20,54	20,52	20,52	20,55	20,60	20,58	20,55	20,55	20,53	20,48	20,58	20,63	20,60	20,66	20,61	20,58	20,56	20,53	20,60	20,54	20,46	20,55	20,58	20,61	20,56	20,56	20,63	20,55	20,55	20,61	20,57	20,59	20,58	20,50	20,47	20,47	20,48	20,59	20,63	20,58	20,59	20,57	20,58	20,58	20,55	20,58	20,55	20,55	20,46	20,56	20,59	20,62	20,58	20,48	20,59	20,60	20,55	20,48	20,51	20,64	20,60	20,62	20,55	20,54	20,53	20,58	20,60	20,63	20,57	20,51	20,46	20,56	20,53	20,54	20,53	20,55	20,49	20,52	20,59	20,59	20,55	20,48	20,51	20,52	20,49	20,58	20,60	20,55	20,43	20,49	20,55	20,53	20,47	20,58	20,53	20,52	20,53	20,50	20,64	20,61	20,55	20,55	20,60	20,60	20,56	20,56	20,50	20,57	20,49	20,54	20,52	20,54	20,55	20,50	20,49	20,47	20,56	20,50	20,50	20,50	20,47	20,47	20,41	20,44	20,47	20,47	20,53	20,46	20,48	20,52	20,47	20,48	20,51	20,52	20,56	20,60	20,52	20,47	20,44	20,52	20,57	20,52	20,48	20,54	20,59	20,53	20,53	20,57	20,52	20,49	20,55	20,61	20,57	20,49	20,51	20,50	20,50	20,49	20,52	20,51	20,41	20,46	20,53	20,56	20,56	20,50	20,51	20,46	20,53	20,52	20,52	20,50	20,56	20,51	20,45	20,47	20,45	20,49	20,50	20,58	20,57	20,47	20,47	20,50	20,44	20,49	20,49	20,48	20,48	20,52	20,57	20,47	20,48	20,55	20,53	20,56	20,50	20,58	20,54	20,51	20,53	20,51	20,49	20,58	20,56	20,43	20,39	20,51	20,51	20,40	20,39	20,48	20,59	20,56	20,55	20,55	20,53	20,46	20,48	20,44	20,42	20,43	20,47	20,54	20,40	20,49	20,53	20,46	20,35	20,41	20,50	20,54	20,58	20,56	20,52	20,46	20,58	20,62	20,51	20,45	20,46	20,44	20,46	20,40	20,38	20,46	20,45	20,55	20,43	20,43	20,46	20,46	20,37	20,42	20,50	20,46	20,43	20,39	20,45	20,33	20,34	20,36	20,48	20,41	20,48	20,47	20,44	20,43	20,32	20,40	20,45	20,33	20,38	20,40	20,46	20,45	20,49	20,40	20,43	20,44	
20,35	20,45	20,39	20,37	20,34	20,42	20,44	20,48	20,42	20,34	20,33	20,49	20,39	20,44	20,42	20,46	20,51	20,54	20,39	20,39	20,40	20,45	20,42	20,44	20,39	20,39	20,37	20,39	20,47	20,51	20,45	20,41	20,39	20,40	20,38	20,38	20,42	20,49	20,45	20,45	20,47	20,50	20,48	20,47	20,42	20,41	20,48	20,48	20,49	20,59	20,57	20,45	20,39	20,44	20,46	20,43	20,39	20,45	20,45	20,57	20,48	20,48	20,58	20,57	20,54	20,50	20,51	20,43	20,46	20,48	20,45	20,56	20,60	20,61	20,43	20,46	20,49	20,50	20,53	20,54	20,54	20,48	20,58	20,49	20,44	20,39	20,40	20,45	20,43	20,49	20,44	20,48	20,58	20,55	20,52	20,49	20,44	20,41	20,49	20,55	20,57	20,51	20,45	20,45	20,51	20,48	20,43	20,53	20,50	20,48	20,55	20,51	20,42	20,50	20,53	20,43	20,46	20,43	20,45	20,47	20,50	20,50	20,49	20,48	20,42	20,43	20,45	20,56	20,59	20,59	20,50	20,44	20,45	20,49	20,52	20,51	20,56	20,54	20,50	20,56	20,58	20,41	20,47	20,48	20,53	20,52	20,50	20,49	20,53	20,52	20,50	20,59	20,51	20,44	20,49	20,54	20,50	20,47	20,50	20,55	20,51	20,41	20,42	20,53	20,51	20,52	20,49	20,52	20,52	20,47	20,55	20,54	20,53	20,54	20,59	20,54	20,55	20,56	20,56	20,57	20,49	20,51	20,51	20,55	20,50	20,51	20,56	20,55	20,53	20,52	20,52	20,64	20,70	20,56	20,59	20,60	20,66	20,54	20,47	20,56	20,59	20,48	20,55	20,62	20,57	20,51	20,62	20,66	20,55	20,53	20,54	20,51	20,53	20,53	20,53	20,55	20,66	20,64	20,52	20,58	20,56	20,55	20,52	20,53	20,54	20,55	20,57	20,57	20,54	20,56	20,50	20,51	20,49	20,49	20,53	20,59	20,55	20,57	20,60	20,57	20,55	20,54	20,51	20,57	20,53	20,49	20,58	20,61	20,66	20,62	20,61	20,55	20,61	20,62	20,61	20,58	20,52	20,55	20,66	20,64	20,55	20,54	20,52	20,59	20,58	20,58	20,60	20,71	20,60	20,59	20,68	20,59	20,51	20,50	20,57	20,65	20,62	20,60	20,53	20,55	20,55	20,64	20,59	20,63	20,52	20,52	20,52	20,50	20,69	20,67	20,58	20,59	20,62	20,58	20,60	20,61	20,54	20,55	20,49	20,63	20,58	20,60	20,58	20,55	20,56	20,59	20,54	20,60	20,55	20,54	20,63	20,60	20,58	20,66	20,62	20,57	20,66	20,64	20,64	20,64	20,62	20,61	20,55	20,51	20,53	20,58	20,56	20,64	20,62	20,58	20,63	20,65	20,68	20,61	20,53	20,52	20,56	20,58	20,64	20,65	20,68	20,69	20,58	20,61	20,62	20,62	20,63	20,66	20,58	20,63	20,64	20,59	20,58	20,52	20,48	20,43	20,49	20,53	20,60	20,57	20,58	20,61	20,55	20,56	20,64	20,62	20,56	20,53	20,57	20,48	20,55	20,62	20,63	20,65	20,61	20,53	20,54	20,45	20,56	20,56	20,53	20,62	20,62	20,58	20,51	20,49	20,54	20,54	20,54	20,53	20,56	20,57	20,57	20,53	20,53	20,54	20,50	20,59	20,56	20,51	20,55	20,58	20,55	20,56	20,54	20,64	20,55	20,46	20,50	20,54	20,56	20,57	20,56	20,52	20,56	20,55	20,63	20,56	20,53	20,58	20,51	20,62	20,56	20,46	20,46	20,57	20,61	20,57	20,53	20,52	20,49	20,48	20,51	20,55	20,53	20,63	20,54	20,50	20,52	20,48	20,49	20,60	20,55	20,58	20,53	20,53	20,57	20,55	20,47	20,51	20,52	20,61	20,57	20,51	20,56	20,54	20,54	20,55	20,63	20,67	20,53	20,51	20,54	20,49	20,50	20,53	20,46	20,53	20,47	20,46	20,61	20,54	20,57	20,49	20,47	20,49	20,50	20,44	20,50	20,48	20,52	20,50	20,49	20,51	20,52	20,54	20,52	20,48	20,46	20,47	20,53	20,47	20,47	20,43	20,57	20,51	20,51	20,49	20,43	20,41	20,52	20,52	20,50	20,54	20,60	20,56	20,52	20,58	20,54	20,45	20,46	20,46	20,44	20,46	20,52	20,56	20,56	20,52	20,54	20,58	20,48	20,52	20,53	20,54	20,57	20,54	20,52	20,47	20,54	20,57	20,57	20,49	20,52	20,50	20,53	20,53	20,54	20,50	20,51	20,50	20,56	20,48	20,46	20,52	20,49	20,47	20,54	20,49	20,42	20,46	20,51	20,49	20,51	20,59	20,51	20,55	20,45	20,52	20,54	20,47	20,50	20,55	20,51	20,45	20,50	20,48	20,46	20,45	20,44	20,36	20,44	20,46	20,53	20,50	20,47	20,50	20,47	20,44	20,43	20,47	20,42	20,43	20,43	20,49	20,37	20,40	20,57	20,58	20,46	20,46	20,55	20,58	20,54	20,54	20,49	20,40	20,42	20,59	20,52	20,48	20,52	20,48	20,43	20,57	20,56	20,57	20,54	20,51	20,36	20,40	20,45	20,39	20,36	20,45	20,42	20,37	20,52	20,39	20,39	20,35	20,35	20,42	20,44	20,47	20,49	20,52	20,46	20,47	20,39	20,35	20,46	20,43	20,44	20,52	20,47	20,49	20,41	20,48	20,45	20,45	
20,39	20,41	20,42	20,36	20,34	20,34	20,33	20,44	20,45	20,43	20,26	20,34	20,44	20,43	20,47	20,48	20,52	20,47	20,39	20,41	20,47	20,43	20,45	20,45	20,38	20,42	20,43	20,35	20,56	20,43	20,34	20,48	20,45	20,45	20,45	20,38	20,45	20,56	20,55	20,57	20,54	20,51	20,51	20,47	20,40	20,51	20,57	20,56	20,51	20,58	20,59	20,44	20,41	20,46	20,47	20,43	20,44	20,50	20,51	20,56	20,56	20,46	20,56	20,57	20,54	20,51	20,45	20,39	20,44	20,52	20,48	20,53	20,53	20,51	20,44	20,48	20,44	20,47	20,50	20,43	20,53	20,54	20,53	20,48	20,39	20,49	20,51	20,45	20,40	20,45	20,52	20,53	20,57	20,52	20,52	20,53	20,51	20,54	20,53	20,60	20,62	20,57	20,41	20,43	20,53	20,49	20,49	20,52	20,49	20,51	20,63	20,60	20,54	20,48	20,49	20,41	20,38	20,43	20,50	20,42	20,60	20,49	20,56	20,54	20,46	20,46	20,38	20,53	20,54	20,56	20,58	20,47	20,48	20,47	20,51	20,59	20,50	20,51	20,47	20,51	20,51	20,46	20,48	20,48	20,54	20,58	20,48	20,43	20,50	20,55	20,58	20,64	20,56	20,48	20,46	20,51	20,49	20,48	20,56	20,57	20,47	20,38	20,42	20,57	20,55	20,52	20,46	20,48	20,43	20,43	20,46	20,53	20,49	20,58	20,60	20,48	20,58	20,61	20,53	20,51	20,51	20,54	20,49	20,53	20,57	20,50	20,53	20,49	20,55	20,63	20,52	20,54	20,64	20,54	20,60	20,63	20,61	20,52	20,48	20,51	20,59	20,49	20,54	20,58	20,61	20,54	20,54	20,59	20,57	20,46	20,49	20,54	20,53	20,52	20,54	20,63	20,60	20,56	20,46	20,53	20,57	20,52	20,56	20,53	20,55	20,56	20,52	20,55	20,50	20,53	20,55	20,56	20,52	20,54	20,49	20,52	20,53	20,51	20,59	20,66	20,60	20,57	20,53	20,54	20,48	20,50	20,53	20,51	20,55	20,57	20,50	20,60	20,59	20,63	20,61	20,60	20,60	20,56	20,64	20,61	20,54	20,52	20,49	20,57	20,61	20,51	20,59	20,57	20,53	20,58	20,65	20,61	20,51	20,48	20,49	20,53	20,56	20,52	20,48	20,48	20,48	20,55	20,57	20,67	20,63	20,53	20,60	20,62	20,62	20,68	20,66	20,61	20,59	20,56	20,53	20,54	20,61	20,64	20,54	20,63	20,64	20,63	20,66	20,57	20,54	20,53	20,53	20,60	20,63	20,56	20,58	20,56	20,57	20,64	20,63	20,52	20,59	20,64	20,63	20,64	20,65	20,73	20,53	20,49	20,51	20,56	20,61	20,63	20,59	20,58	20,64	20,65	20,68	20,65	20,53	20,56	20,61	20,60	20,60	20,62	20,62	20,64	20,55	20,60	20,60	20,58	20,58	20,58	20,57	20,60	20,68	20,68	20,61	20,53	20,50	20,46	20,60	20,56	20,60	20,56	20,54	20,62	20,64	20,64	20,60	20,56	20,55	20,64	20,64	20,57	20,50	20,53	20,55	20,59	20,63	20,61	20,53	20,45	20,49	20,56	20,58	20,60	20,62	20,66	20,60	20,56	20,53	20,50	20,57	20,55	20,54	20,57	20,54	20,59	20,58	20,52	20,56	20,58	20,55	20,54	20,56	20,58	20,55	20,54	20,49	20,55	20,57	20,43	20,46	20,60	20,49	20,47	20,48	20,51	20,53	20,53	20,56	20,56	20,50	20,59	20,53	20,53	20,57	20,57	20,52	20,59	20,63	20,60	20,49	20,52	20,58	20,51	20,51	20,53	20,52	20,57	20,50	20,44	20,55	20,44	20,49	20,60	20,58	20,56	20,56	20,50	20,51	20,53	20,54	20,52	20,48	20,57	20,58	20,53	20,53	20,47	20,44	20,53	20,59	20,59	20,53	20,55	20,56	20,43	20,45	20,51	20,46	20,50	20,40	20,41	20,53	20,60	20,56	20,46	20,47	20,50	20,47	20,50	20,57	20,53	20,53	20,53	20,50	20,55	20,43	20,50	20,54	20,45	20,46	20,49	20,52	20,51	20,41	20,40	20,48	20,54	20,48	20,56	20,47	20,43	20,51	20,51	20,48	20,53	20,53	20,57	20,53	20,57	20,58	20,53	20,44	20,49	20,51	20,51	20,45	20,48	20,52	20,51	20,48	20,55	20,50	20,47	20,51	20,56	20,58	20,53	20,47	20,54	20,56	20,59	20,57	20,41	20,56	20,56	20,52	20,53	20,54	20,50	20,56	20,45	20,53	20,48	20,40	20,51	20,49	20,51	20,53	20,50	20,43	20,46	20,56	20,45	20,50	20,60	20,48	20,51	20,50	20,48	20,51	20,49	20,52	20,53	20,50	20,54	20,47	20,54	20,49	20,46	20,42	20,37	20,42	20,52	20,53	20,50	20,42	20,42	20,42	20,39	20,46	20,52	20,48	20,47	20,46	20,43	20,38	20,38	20,52	20,57	20,56	20,53	20,52	20,47	20,52	20,50	20,42	20,46	20,51	20,57	20,55	20,49	20,56	20,50	20,43	20,54	20,58	20,55	20,58	20,58	20,47	20,48	20,49	20,46	20,51	20,43	20,36	20,39	20,41	20,30	20,31	20,37	20,35	20,43	20,43	20,44	20,46	20,50	20,39	20,40	20,36	20,35	20,45	20,40	20,38	20,39	20,47	20,36	20,33	20,43	20,51	20,48	
20,36	20,39	20,37	20,31	20,33	20,29	20,34	20,34	20,38	20,38	20,26	20,36	20,39	20,49	20,51	20,51	20,45	20,46	20,40	20,44	20,45	20,44	20,44	20,42	20,29	20,37	20,38	20,43	20,51	20,51	20,32	20,44	20,50	20,43	20,41	20,47	20,52	20,58	20,51	20,54	20,52	20,61	20,57	20,43	20,48	20,50	20,50	20,40	20,40	20,52	20,47	20,48	20,49	20,46	20,48	20,43	20,46	20,52	20,48	20,40	20,45	20,53	20,54	20,49	20,48	20,44	20,41	20,34	20,43	20,46	20,46	20,58	20,54	20,57	20,49	20,49	20,48	20,55	20,51	20,42	20,39	20,48	20,53	20,45	20,50	20,59	20,59	20,55	20,48	20,49	20,54	20,58	20,53	20,45	20,51	20,52	20,55	20,58	20,57	20,59	20,57	20,51	20,45	20,42	20,57	20,59	20,53	20,48	20,44	20,49	20,55	20,55	20,56	20,53	20,54	20,41	20,40	20,42	20,45	20,43	20,56	20,53	20,48	20,57	20,54	20,52	20,36	20,44	20,53	20,42	20,63	20,56	20,49	20,54	20,52	20,58	20,54	20,52	20,61	20,51	20,51	20,47	20,47	20,47	20,52	20,55	20,51	20,43	20,52	20,56	20,58	20,68	20,62	20,57	20,46	20,51	20,52	20,50	20,55	20,58	20,39	20,39	20,51	20,45	20,47	20,55	20,48	20,45	20,50	20,51	20,54	20,49	20,49	20,60	20,67	20,56	20,59	20,58	20,51	20,50	20,51	20,55	20,55	20,58	20,59	20,56	20,59	20,53	20,46	20,62	20,53	20,50	20,57	20,57	20,51	20,56	20,56	20,57	20,51	20,52	20,56	20,58	20,53	20,49	20,56	20,58	20,53	20,53	20,59	20,51	20,56	20,62	20,59	20,53	20,56	20,53	20,57	20,54	20,45	20,46	20,50	20,48	20,48	20,58	20,60	20,58	20,53	20,54	20,54	20,52	20,54	20,54	20,47	20,56	20,61	20,55	20,51	20,51	20,52	20,55	20,62	20,57	20,52	20,55	20,51	20,49	20,57	20,51	20,60	20,58	20,50	20,60	20,63	20,56	20,58	20,58	20,58	20,50	20,54	20,57	20,57	20,57	20,57	20,54	20,61	20,52	20,51	20,53	20,48	20,55	20,67	20,62	20,56	20,57	20,53	20,58	20,54	20,56	20,51	20,59	20,53	20,49	20,58	20,69	20,61	20,60	20,58	20,62	20,66	20,60	20,60	20,64	20,53	20,53	20,55	20,56	20,56	20,57	20,57	20,65	20,62	20,65	20,66	20,60	20,56	20,54	20,54	20,54	20,59	20,56	20,58	20,62	20,57	20,59	20,64	20,61	20,59	20,64	20,64	20,64	20,64	20,69	20,64	20,52	20,61	20,57	20,65	20,62	20,58	20,65	20,66	20,66	20,69	20,62	20,53	20,51	20,61	20,61	20,61	20,64	20,63	20,55	20,52	20,59	20,59	20,60	20,60	20,62	20,57	20,56	20,61	20,62	20,60	20,57	20,49	20,43	20,50	20,49	20,51	20,59	20,56	20,64	20,59	20,53	20,56	20,56	20,56	20,61	20,59	20,55	20,58	20,55	20,53	20,60	20,64	20,62	20,50	20,44	20,49	20,50	20,55	20,61	20,62	20,55	20,63	20,61	20,61	20,56	20,61	20,61	20,60	20,56	20,58	20,57	20,64	20,53	20,54	20,55	20,58	20,61	20,64	20,61	20,60	20,59	20,57	20,49	20,54	20,53	20,48	20,58	20,57	20,49	20,55	20,53	20,54	20,45	20,50	20,49	20,51	20,65	20,62	20,54	20,50	20,57	20,49	20,53	20,58	20,61	20,52	20,51	20,57	20,60	20,49	20,55	20,56	20,53	20,50	20,52	20,54	20,48	20,50	20,47	20,47	20,49	20,44	20,50	20,53	20,55	20,62	20,52	20,48	20,59	20,55	20,51	20,47	20,50	20,49	20,49	20,56	20,49	20,53	20,55	20,58	20,51	20,51	20,55	20,53	20,54	20,35	20,43	20,47	20,49	20,57	20,51	20,53	20,55	20,50	20,47	20,59	20,53	20,48	20,44	20,50	20,60	20,57	20,49	20,65	20,53	20,47	20,52	20,53	20,56	20,54	20,47	20,40	20,48	20,49	20,55	20,50	20,49	20,50	20,55	20,49	20,49	20,51	20,54	20,53	20,55	20,51	20,52	20,52	20,45	20,48	20,54	20,54	20,43	20,48	20,44	20,50	20,53	20,54	20,50	20,61	20,55	20,59	20,52	20,50	20,49	20,55	20,51	20,56	20,43	20,51	20,57	20,46	20,47	20,56	20,62	20,59	20,52	20,48	20,59	20,41	20,34	20,45	20,48	20,52	20,46	20,44	20,47	20,56	20,49	20,41	20,52	20,59	20,51	20,54	20,44	20,44	20,50	20,47	20,46	20,44	20,51	20,39	20,47	20,57	20,48	20,44	20,46	20,46	20,47	20,50	20,50	20,45	20,52	20,50	20,39	20,41	20,47	20,45	20,55	20,56	20,45	20,43	20,39	20,51	20,52	20,47	20,51	20,45	20,48	20,45	20,50	20,49	20,51	20,53	20,51	20,46	20,45	20,48	20,48	20,50	20,52	20,50	20,47	20,47	20,59	20,49	20,50	20,47	20,43	20,52	20,41	20,42	20,47	20,39	20,38	20,34	20,39	20,40	20,46	20,43	20,39	20,47	20,49	20,41	20,41	20,42	20,44	20,46	20,50	20,30	20,32	20,40	20,39	20,32	20,44	20,40	20,45	
20,42	20,33	20,38	20,34	20,42	20,32	20,32	20,42	20,46	20,45	20,38	20,39	20,53	20,47	20,53	20,49	20,50	20,46	20,38	20,46	20,45	20,41	20,39	20,49	20,50	20,36	20,38	20,33	20,44	20,45	20,39	20,38	20,43	20,52	20,47	20,49	20,49	20,49	20,48	20,48	20,53	20,64	20,57	20,41	20,48	20,48	20,39	20,37	20,40	20,46	20,45	20,47	20,49	20,42	20,43	20,51	20,56	20,56	20,47	20,39	20,41	20,49	20,54	20,49	20,49	20,40	20,41	20,47	20,44	20,48	20,57	20,59	20,53	20,62	20,61	20,59	20,61	20,61	20,62	20,52	20,50	20,41	20,47	20,49	20,54	20,58	20,57	20,66	20,58	20,56	20,45	20,49	20,50	20,42	20,46	20,48	20,52	20,56	20,53	20,60	20,57	20,50	20,51	20,48	20,58	20,57	20,49	20,49	20,46	20,43	20,41	20,45	20,44	20,57	20,66	20,57	20,51	20,45	20,40	20,46	20,54	20,47	20,53	20,58	20,53	20,58	20,51	20,51	20,53	20,50	20,56	20,55	20,46	20,49	20,52	20,55	20,45	20,44	20,48	20,49	20,42	20,48	20,50	20,50	20,49	20,57	20,49	20,49	20,58	20,58	20,58	20,61	20,60	20,53	20,49	20,55	20,60	20,56	20,48	20,50	20,43	20,46	20,54	20,45	20,53	20,55	20,52	20,47	20,51	20,59	20,61	20,59	20,59	20,57	20,64	20,59	20,60	20,58	20,62	20,56	20,51	20,56	20,61	20,67	20,63	20,54	20,62	20,57	20,55	20,61	20,63	20,61	20,53	20,61	20,54	20,54	20,58	20,58	20,56	20,57	20,61	20,60	20,54	20,55	20,56	20,56	20,54	20,48	20,58	20,59	20,51	20,60	20,68	20,61	20,60	20,55	20,54	20,52	20,49	20,52	20,52	20,56	20,52	20,55	20,61	20,59	20,57	20,54	20,53	20,60	20,60	20,57	20,46	20,53	20,62	20,56	20,54	20,52	20,54	20,52	20,60	20,61	20,54	20,54	20,54	20,57	20,55	20,58	20,58	20,64	20,49	20,54	20,64	20,61	20,60	20,61	20,56	20,51	20,53	20,62	20,63	20,57	20,60	20,60	20,61	20,60	20,62	20,62	20,54	20,55	20,70	20,64	20,65	20,58	20,59	20,67	20,64	20,56	20,61	20,56	20,67	20,62	20,49	20,66	20,60	20,52	20,56	20,63	20,68	20,68	20,61	20,57	20,57	20,59	20,58	20,62	20,59	20,59	20,58	20,64	20,61	20,64	20,69	20,67	20,60	20,63	20,57	20,53	20,55	20,54	20,54	20,67	20,64	20,58	20,56	20,69	20,71	20,67	20,65	20,71	20,67	20,58	20,63	20,61	20,62	20,54	20,57	20,62	20,59	20,60	20,68	20,63	20,65	20,64	20,64	20,62	20,66	20,62	20,64	20,62	20,67	20,65	20,57	20,62	20,65	20,70	20,61	20,62	20,64	20,59	20,59	20,52	20,58	20,60	20,52	20,47	20,56	20,57	20,54	20,59	20,60	20,59	20,67	20,60	20,58	20,59	20,62	20,57	20,53	20,57	20,64	20,55	20,55	20,65	20,72	20,61	20,50	20,53	20,55	20,52	20,54	20,60	20,54	20,54	20,55	20,57	20,56	20,57	20,58	20,62	20,55	20,59	20,51	20,57	20,62	20,68	20,55	20,62	20,54	20,57	20,60	20,60	20,57	20,54	20,59	20,55	20,48	20,57	20,57	20,60	20,62	20,58	20,60	20,64	20,58	20,45	20,43	20,48	20,54	20,61	20,62	20,54	20,53	20,53	20,51	20,55	20,49	20,49	20,54	20,56	20,54	20,51	20,52	20,53	20,55	20,58	20,59	20,55	20,49	20,50	20,60	20,50	20,46	20,50	20,47	20,51	20,55	20,55	20,50	20,52	20,48	20,58	20,51	20,51	20,51	20,55	20,52	20,55	20,58	20,58	20,46	20,53	20,59	20,60	20,62	20,52	20,46	20,58	20,53	20,51	20,56	20,52	20,53	20,54	20,53	20,53	20,58	20,53	20,57	20,57	20,49	20,47	20,52	20,57	20,48	20,48	20,58	20,60	20,54	20,59	20,44	20,52	20,60	20,53	20,38	20,42	20,46	20,46	20,48	20,52	20,53	20,54	20,60	20,56	20,52	20,50	20,56	20,54	20,54	20,48	20,48	20,46	20,37	20,48	20,59	20,55	20,53	20,46	20,54	20,61	20,50	20,50	20,52	20,54	20,49	20,48	20,51	20,47	20,48	20,44	20,51	20,55	20,60	20,62	20,48	20,49	20,51	20,54	20,56	20,59	20,58	20,53	20,42	20,40	20,40	20,46	20,59	20,52	20,43	20,46	20,48	20,47	20,50	20,53	20,57	20,62	20,50	20,53	20,44	20,46	20,49	20,52	20,52	20,48	20,43	20,50	20,58	20,59	20,50	20,55	20,51	20,50	20,52	20,52	20,50	20,57	20,53	20,55	20,56	20,43	20,42	20,44	20,49	20,49	20,47	20,48	20,59	20,45	20,34	20,46	20,48	20,49	20,55	20,50	20,55	20,59	20,47	20,46	20,38	20,42	20,45	20,43	20,51	20,53	20,46	20,52	20,50	20,52	20,52	20,43	20,47	20,40	20,40	20,46	20,51	20,48	20,35	20,37	20,44	20,48	20,42	20,50	20,53	20,48	20,39	20,48	20,44	20,50	20,52	20,47	20,47	20,40	20,43	20,42	20,42	20,41	20,45	20,49	20,44	20,45	
20,41	20,33	20,30	20,33	20,40	20,44	20,44	20,43	20,43	20,49	20,41	20,44	20,54	20,42	20,41	20,41	20,44	20,49	20,40	20,48	20,46	20,52	20,50	20,41	20,54	20,51	20,45	20,37	20,42	20,44	20,42	20,43	20,40	20,41	20,45	20,41	20,44	20,35	20,40	20,46	20,46	20,52	20,46	20,52	20,50	20,48	20,46	20,46	20,50	20,51	20,58	20,55	20,52	20,45	20,50	20,51	20,61	20,59	20,50	20,48	20,46	20,51	20,59	20,53	20,54	20,46	20,39	20,37	20,41	20,48	20,55	20,59	20,64	20,62	20,58	20,54	20,53	20,57	20,57	20,58	20,58	20,51	20,39	20,42	20,52	20,46	20,56	20,53	20,50	20,54	20,53	20,53	20,46	20,42	20,46	20,51	20,50	20,53	20,59	20,59	20,57	20,43	20,53	20,54	20,52	20,58	20,54	20,53	20,49	20,43	20,43	20,48	20,48	20,49	20,65	20,52	20,49	20,45	20,49	20,48	20,51	20,47	20,56	20,60	20,52	20,48	20,44	20,50	20,55	20,53	20,56	20,51	20,52	20,50	20,51	20,60	20,53	20,49	20,46	20,45	20,38	20,47	20,52	20,53	20,54	20,42	20,50	20,50	20,55	20,55	20,53	20,56	20,50	20,48	20,49	20,57	20,56	20,52	20,50	20,56	20,51	20,53	20,54	20,52	20,55	20,53	20,46	20,52	20,49	20,47	20,49	20,50	20,56	20,61	20,55	20,51	20,53	20,48	20,54	20,50	20,55	20,52	20,57	20,56	20,60	20,57	20,56	20,56	20,57	20,60	20,54	20,54	20,61	20,56	20,58	20,59	20,62	20,55	20,52	20,62	20,53	20,52	20,58	20,54	20,64	20,56	20,61	20,59	20,55	20,58	20,55	20,50	20,56	20,54	20,57	20,57	20,56	20,48	20,49	20,56	20,54	20,52	20,54	20,50	20,54	20,61	20,61	20,53	20,57	20,57	20,54	20,53	20,59	20,58	20,71	20,63	20,53	20,52	20,58	20,56	20,61	20,64	20,58	20,55	20,49	20,59	20,58	20,50	20,62	20,62	20,56	20,51	20,61	20,63	20,65	20,65	20,61	20,58	20,59	20,63	20,61	20,58	20,56	20,64	20,62	20,61	20,58	20,67	20,62	20,55	20,68	20,70	20,63	20,62	20,58	20,60	20,61	20,55	20,51	20,54	20,58	20,63	20,50	20,61	20,60	20,50	20,49	20,61	20,72	20,65	20,62	20,52	20,58	20,66	20,64	20,62	20,60	20,67	20,60	20,66	20,65	20,66	20,69	20,61	20,67	20,65	20,59	20,57	20,53	20,55	20,53	20,57	20,63	20,63	20,61	20,62	20,73	20,56	20,56	20,63	20,71	20,59	20,64	20,67	20,64	20,67	20,65	20,59	20,52	20,56	20,63	20,62	20,59	20,59	20,62	20,64	20,67	20,70	20,65	20,65	20,66	20,66	20,60	20,61	20,61	20,61	20,67	20,63	20,69	20,66	20,65	20,51	20,61	20,55	20,53	20,52	20,55	20,61	20,62	20,58	20,58	20,58	20,57	20,59	20,60	20,52	20,64	20,64	20,58	20,51	20,56	20,56	20,55	20,65	20,69	20,57	20,51	20,56	20,59	20,62	20,59	20,58	20,56	20,57	20,59	20,49	20,61	20,56	20,51	20,55	20,58	20,52	20,60	20,62	20,60	20,61	20,61	20,59	20,61	20,60	20,58	20,54	20,51	20,52	20,53	20,54	20,51	20,58	20,62	20,60	20,62	20,58	20,58	20,56	20,64	20,49	20,42	20,50	20,51	20,55	20,58	20,60	20,56	20,49	20,50	20,57	20,51	20,52	20,50	20,59	20,60	20,56	20,61	20,52	20,43	20,55	20,63	20,55	20,53	20,54	20,60	20,55	20,54	20,54	20,47	20,51	20,61	20,55	20,44	20,48	20,56	20,57	20,57	20,53	20,60	20,57	20,56	20,57	20,60	20,58	20,51	20,48	20,57	20,62	20,61	20,51	20,46	20,56	20,57	20,48	20,50	20,62	20,63	20,55	20,47	20,54	20,58	20,53	20,56	20,51	20,59	20,59	20,53	20,51	20,46	20,46	20,51	20,47	20,60	20,59	20,51	20,43	20,55	20,52	20,43	20,46	20,50	20,39	20,45	20,53	20,47	20,48	20,53	20,59	20,61	20,48	20,50	20,50	20,52	20,48	20,43	20,43	20,36	20,42	20,54	20,59	20,58	20,49	20,55	20,64	20,51	20,49	20,52	20,54	20,52	20,43	20,48	20,51	20,50	20,50	20,54	20,54	20,58	20,55	20,48	20,47	20,40	20,44	20,48	20,64	20,61	20,51	20,49	20,49	20,43	20,51	20,59	20,54	20,43	20,49	20,47	20,45	20,51	20,59	20,51	20,51	20,49	20,56	20,55	20,51	20,52	20,45	20,46	20,45	20,41	20,45	20,53	20,54	20,49	20,55	20,51	20,46	20,43	20,49	20,49	20,53	20,51	20,44	20,61	20,50	20,40	20,49	20,50	20,55	20,52	20,49	20,55	20,41	20,36	20,47	20,46	20,46	20,54	20,48	20,41	20,47	20,53	20,49	20,45	20,51	20,53	20,44	20,43	20,53	20,42	20,45	20,50	20,45	20,45	20,48	20,48	20,47	20,50	20,42	20,48	20,46	20,34	20,39	20,50	20,49	20,36	20,42	20,46	20,41	20,48	20,44	20,52	20,49	20,35	20,35	20,48	20,40	20,40	20,45	20,46	20,42	20,43	20,48	20,50	20,56	
20,38	20,33	20,31	20,30	20,29	20,37	20,46	20,42	20,43	20,39	20,45	20,40	20,50	20,34	20,36	20,37	20,46	20,49	20,47	20,55	20,45	20,43	20,36	20,39	20,53	20,54	20,43	20,38	20,49	20,48	20,46	20,53	20,50	20,36	20,50	20,44	20,41	20,33	20,47	20,46	20,37	20,42	20,41	20,50	20,51	20,48	20,51	20,52	20,55	20,59	20,55	20,56	20,59	20,59	20,57	20,51	20,56	20,53	20,48	20,57	20,45	20,47	20,58	20,57	20,51	20,49	20,47	20,39	20,53	20,49	20,53	20,62	20,62	20,68	20,63	20,56	20,51	20,48	20,53	20,49	20,51	20,46	20,40	20,46	20,55	20,54	20,53	20,50	20,45	20,54	20,53	20,53	20,53	20,50	20,47	20,57	20,56	20,50	20,49	20,61	20,57	20,47	20,52	20,48	20,51	20,58	20,58	20,59	20,60	20,50	20,51	20,48	20,57	20,52	20,55	20,58	20,49	20,49	20,54	20,52	20,52	20,49	20,60	20,60	20,51	20,48	20,45	20,47	20,55	20,58	20,57	20,48	20,53	20,54	20,46	20,52	20,59	20,54	20,47	20,45	20,47	20,48	20,50	20,57	20,64	20,53	20,42	20,60	20,62	20,56	20,59	20,55	20,55	20,53	20,57	20,53	20,49	20,56	20,55	20,53	20,52	20,60	20,55	20,54	20,63	20,56	20,46	20,47	20,48	20,47	20,47	20,42	20,51	20,61	20,61	20,54	20,60	20,55	20,50	20,47	20,58	20,59	20,56	20,52	20,54	20,51	20,52	20,53	20,57	20,65	20,58	20,53	20,55	20,54	20,53	20,57	20,63	20,51	20,42	20,56	20,55	20,48	20,62	20,55	20,60	20,59	20,64	20,66	20,58	20,50	20,54	20,57	20,61	20,57	20,48	20,58	20,57	20,61	20,52	20,54	20,62	20,57	20,54	20,51	20,54	20,57	20,58	20,61	20,61	20,55	20,56	20,59	20,61	20,63	20,75	20,64	20,56	20,61	20,62	20,57	20,58	20,65	20,59	20,53	20,54	20,55	20,63	20,48	20,61	20,67	20,56	20,65	20,64	20,56	20,66	20,63	20,63	20,57	20,56	20,63	20,63	20,56	20,64	20,70	20,62	20,53	20,58	20,62	20,59	20,62	20,65	20,60	20,59	20,63	20,65	20,65	20,60	20,60	20,45	20,50	20,63	20,64	20,54	20,64	20,65	20,60	20,53	20,55	20,67	20,62	20,56	20,58	20,58	20,64	20,69	20,73	20,63	20,63	20,62	20,68	20,65	20,57	20,69	20,60	20,63	20,66	20,54	20,58	20,61	20,56	20,56	20,57	20,63	20,70	20,67	20,61	20,66	20,55	20,62	20,62	20,71	20,62	20,60	20,57	20,63	20,69	20,62	20,60	20,51	20,56	20,62	20,65	20,62	20,65	20,61	20,63	20,61	20,66	20,66	20,60	20,64	20,65	20,60	20,61	20,60	20,62	20,64	20,63	20,67	20,64	20,61	20,53	20,58	20,59	20,54	20,55	20,56	20,66	20,68	20,71	20,60	20,53	20,56	20,53	20,57	20,54	20,62	20,59	20,60	20,54	20,55	20,60	20,54	20,62	20,60	20,56	20,54	20,53	20,51	20,60	20,59	20,52	20,52	20,51	20,54	20,55	20,57	20,58	20,53	20,57	20,63	20,61	20,59	20,67	20,60	20,57	20,59	20,64	20,66	20,69	20,69	20,55	20,54	20,55	20,51	20,53	20,51	20,52	20,59	20,56	20,53	20,57	20,63	20,52	20,52	20,45	20,44	20,51	20,55	20,55	20,54	20,58	20,57	20,53	20,49	20,62	20,55	20,64	20,57	20,51	20,61	20,63	20,58	20,52	20,44	20,51	20,59	20,59	20,57	20,63	20,58	20,53	20,45	20,57	20,55	20,62	20,69	20,56	20,49	20,46	20,56	20,56	20,54	20,54	20,63	20,58	20,54	20,58	20,64	20,58	20,52	20,50	20,54	20,66	20,61	20,60	20,48	20,59	20,50	20,52	20,52	20,62	20,64	20,55	20,51	20,55	20,53	20,42	20,55	20,52	20,52	20,62	20,54	20,49	20,51	20,52	20,48	20,42	20,60	20,63	20,56	20,45	20,57	20,58	20,51	20,47	20,53	20,54	20,53	20,54	20,44	20,43	20,45	20,41	20,51	20,52	20,51	20,56	20,45	20,50	20,48	20,41	20,39	20,47	20,51	20,49	20,58	20,54	20,51	20,57	20,54	20,51	20,56	20,52	20,52	20,48	20,48	20,49	20,52	20,58	20,66	20,49	20,45	20,49	20,50	20,48	20,41	20,50	20,57	20,65	20,57	20,53	20,46	20,53	20,48	20,49	20,55	20,49	20,47	20,46	20,47	20,47	20,50	20,55	20,52	20,49	20,42	20,52	20,52	20,53	20,47	20,39	20,39	20,50	20,40	20,41	20,52	20,50	20,46	20,49	20,51	20,48	20,43	20,47	20,49	20,56	20,52	20,45	20,50	20,60	20,46	20,41	20,54	20,54	20,47	20,46	20,50	20,42	20,31	20,51	20,53	20,49	20,49	20,50	20,39	20,41	20,54	20,54	20,45	20,45	20,52	20,40	20,41	20,53	20,44	20,43	20,44	20,47	20,38	20,36	20,51	20,56	20,54	20,48	20,41	20,38	20,39	20,42	20,43	20,39	20,40	20,37	20,36	20,38	20,49	20,49	20,41	20,43	20,36	20,31	20,37	20,49	20,48	20,39	20,41	20,45	20,46	20,47	20,51	20,53	
20,37	20,35	20,36	20,29	20,24	20,25	20,39	20,40	20,40	20,40	20,36	20,35	20,45	20,34	20,42	20,45	20,36	20,48	20,47	20,54	20,41	20,42	20,36	20,39	20,42	20,41	20,40	20,35	20,49	20,55	20,48	20,46	20,49	20,44	20,48	20,57	20,57	20,48	20,53	20,54	20,41	20,47	20,56	20,44	20,43	20,46	20,45	20,49	20,56	20,59	20,58	20,48	20,56	20,58	20,61	20,53	20,45	20,52	20,52	20,55	20,55	20,48	20,50	20,62	20,53	20,41	20,43	20,39	20,47	20,56	20,58	20,63	20,58	20,54	20,63	20,59	20,55	20,47	20,48	20,52	20,49	20,44	20,45	20,46	20,52	20,54	20,48	20,51	20,51	20,56	20,56	20,46	20,50	20,60	20,61	20,62	20,58	20,53	20,52	20,54	20,58	20,52	20,52	20,49	20,63	20,62	20,58	20,49	20,53	20,50	20,52	20,48	20,51	20,57	20,61	20,60	20,59	20,45	20,46	20,47	20,47	20,47	20,57	20,57	20,49	20,63	20,58	20,53	20,48	20,51	20,50	20,44	20,41	20,47	20,45	20,50	20,50	20,46	20,49	20,50	20,45	20,45	20,41	20,55	20,61	20,57	20,56	20,55	20,59	20,58	20,58	20,57	20,53	20,52	20,53	20,61	20,53	20,58	20,60	20,52	20,48	20,53	20,56	20,52	20,56	20,61	20,59	20,55	20,49	20,51	20,57	20,46	20,45	20,52	20,56	20,51	20,61	20,59	20,56	20,53	20,54	20,57	20,53	20,53	20,59	20,55	20,53	20,58	20,58	20,63	20,55	20,52	20,51	20,47	20,51	20,53	20,62	20,59	20,54	20,57	20,54	20,60	20,65	20,64	20,59	20,57	20,63	20,65	20,51	20,50	20,58	20,63	20,54	20,53	20,48	20,52	20,59	20,60	20,54	20,55	20,63	20,69	20,58	20,53	20,56	20,60	20,60	20,60	20,59	20,57	20,60	20,63	20,64	20,63	20,71	20,66	20,58	20,64	20,69	20,63	20,66	20,69	20,59	20,62	20,58	20,59	20,60	20,57	20,58	20,59	20,57	20,69	20,65	20,56	20,61	20,65	20,60	20,59	20,61	20,63	20,64	20,69	20,62	20,68	20,69	20,53	20,61	20,67	20,53	20,61	20,66	20,66	20,66	20,63	20,62	20,55	20,56	20,59	20,54	20,44	20,59	20,71	20,54	20,59	20,62	20,66	20,60	20,58	20,61	20,62	20,63	20,66	20,58	20,56	20,65	20,69	20,62	20,62	20,63	20,63	20,63	20,66	20,65	20,62	20,57	20,59	20,61	20,63	20,62	20,64	20,58	20,63	20,71	20,67	20,58	20,63	20,72	20,60	20,62	20,69	20,66	20,58	20,58	20,63	20,73	20,67	20,63	20,60	20,60	20,58	20,65	20,66	20,67	20,65	20,66	20,60	20,62	20,58	20,66	20,62	20,61	20,69	20,68	20,66	20,58	20,58	20,62	20,56	20,64	20,67	20,66	20,58	20,58	20,57	20,58	20,55	20,54	20,62	20,59	20,65	20,70	20,61	20,65	20,57	20,65	20,64	20,64	20,56	20,60	20,55	20,53	20,54	20,51	20,54	20,57	20,55	20,59	20,58	20,52	20,53	20,63	20,58	20,54	20,48	20,47	20,57	20,62	20,55	20,63	20,65	20,64	20,59	20,65	20,66	20,57	20,58	20,56	20,64	20,61	20,57	20,68	20,60	20,59	20,63	20,52	20,51	20,50	20,50	20,60	20,54	20,57	20,59	20,67	20,60	20,58	20,51	20,51	20,59	20,59	20,60	20,59	20,54	20,60	20,63	20,51	20,62	20,59	20,59	20,63	20,57	20,58	20,59	20,54	20,53	20,52	20,56	20,59	20,58	20,56	20,65	20,57	20,52	20,49	20,54	20,54	20,64	20,69	20,53	20,41	20,39	20,52	20,59	20,52	20,58	20,70	20,57	20,48	20,54	20,62	20,60	20,45	20,47	20,50	20,59	20,54	20,51	20,59	20,58	20,49	20,52	20,60	20,59	20,65	20,55	20,49	20,62	20,57	20,45	20,51	20,66	20,58	20,56	20,55	20,52	20,48	20,56	20,51	20,47	20,55	20,62	20,54	20,52	20,56	20,58	20,61	20,59	20,55	20,54	20,49	20,53	20,51	20,54	20,48	20,41	20,52	20,62	20,53	20,52	20,49	20,53	20,51	20,48	20,39	20,47	20,47	20,41	20,57	20,56	20,53	20,57	20,53	20,54	20,57	20,51	20,47	20,46	20,48	20,55	20,54	20,54	20,55	20,47	20,42	20,59	20,54	20,52	20,45	20,50	20,51	20,56	20,52	20,52	20,48	20,46	20,54	20,57	20,51	20,50	20,50	20,60	20,51	20,48	20,46	20,47	20,50	20,56	20,47	20,46	20,47	20,46	20,46	20,36	20,42	20,50	20,52	20,48	20,46	20,49	20,47	20,43	20,42	20,40	20,47	20,51	20,52	20,58	20,49	20,50	20,50	20,53	20,44	20,38	20,51	20,57	20,50	20,45	20,43	20,47	20,29	20,38	20,47	20,51	20,53	20,48	20,49	20,46	20,44	20,44	20,35	20,44	20,49	20,44	20,40	20,51	20,50	20,41	20,44	20,46	20,42	20,38	20,46	20,49	20,46	20,47	20,44	20,38	20,34	20,41	20,40	20,38	20,41	20,39	20,40	20,45	20,49	20,42	20,39	20,38	20,38	20,38	20,40	20,42	20,46	20,39	20,35	20,40	20,46	20,49	20,41	20,44	
20,38	20,37	20,39	20,47	20,41	20,24	20,27	20,38	20,31	20,42	20,41	20,40	20,38	20,34	20,35	20,43	20,42	20,39	20,30	20,44	20,40	20,43	20,50	20,46	20,48	20,42	20,42	20,38	20,44	20,47	20,45	20,48	20,49	20,51	20,49	20,51	20,60	20,55	20,48	20,50	20,46	20,44	20,56	20,50	20,53	20,45	20,41	20,41	20,49	20,58	20,56	20,51	20,45	20,55	20,55	20,52	20,41	20,41	20,55	20,61	20,67	20,54	20,48	20,52	20,48	20,41	20,44	20,39	20,32	20,49	20,50	20,53	20,52	20,47	20,51	20,53	20,57	20,58	20,56	20,56	20,47	20,40	20,54	20,54	20,48	20,48	20,50	20,44	20,45	20,48	20,50	20,49	20,58	20,58	20,56	20,62	20,59	20,54	20,60	20,48	20,48	20,54	20,50	20,52	20,60	20,63	20,57	20,44	20,44	20,39	20,47	20,61	20,54	20,56	20,64	20,58	20,48	20,43	20,43	20,47	20,52	20,52	20,56	20,52	20,47	20,55	20,56	20,52	20,51	20,54	20,49	20,43	20,46	20,50	20,45	20,53	20,52	20,51	20,55	20,59	20,45	20,45	20,31	20,47	20,53	20,50	20,53	20,56	20,50	20,52	20,57	20,56	20,52	20,56	20,48	20,59	20,60	20,54	20,64	20,60	20,56	20,48	20,52	20,64	20,61	20,58	20,54	20,55	20,50	20,47	20,64	20,48	20,50	20,55	20,55	20,46	20,51	20,53	20,52	20,57	20,53	20,51	20,50	20,55	20,57	20,53	20,54	20,60	20,58	20,60	20,57	20,47	20,46	20,52	20,51	20,47	20,55	20,56	20,54	20,62	20,55	20,63	20,66	20,62	20,55	20,62	20,57	20,57	20,55	20,47	20,57	20,67	20,58	20,52	20,52	20,53	20,57	20,52	20,47	20,61	20,60	20,67	20,65	20,56	20,55	20,61	20,65	20,67	20,61	20,53	20,64	20,65	20,55	20,62	20,67	20,61	20,61	20,64	20,65	20,66	20,65	20,63	20,54	20,65	20,57	20,61	20,59	20,56	20,61	20,52	20,49	20,63	20,59	20,57	20,63	20,60	20,60	20,62	20,69	20,62	20,61	20,66	20,65	20,58	20,62	20,58	20,61	20,71	20,55	20,60	20,67	20,54	20,59	20,58	20,53	20,57	20,60	20,60	20,57	20,57	20,59	20,63	20,61	20,57	20,59	20,64	20,59	20,63	20,66	20,61	20,71	20,70	20,64	20,59	20,69	20,66	20,61	20,58	20,67	20,59	20,59	20,68	20,70	20,60	20,55	20,61	20,56	20,64	20,56	20,59	20,64	20,62	20,67	20,65	20,58	20,61	20,66	20,63	20,68	20,68	20,61	20,56	20,57	20,58	20,67	20,64	20,64	20,68	20,65	20,58	20,61	20,69	20,63	20,61	20,61	20,62	20,62	20,64	20,65	20,72	20,70	20,67	20,60	20,60	20,49	20,59	20,61	20,54	20,55	20,64	20,67	20,65	20,56	20,56	20,58	20,56	20,59	20,61	20,58	20,54	20,62	20,62	20,67	20,61	20,60	20,62	20,59	20,61	20,65	20,62	20,50	20,59	20,53	20,59	20,54	20,50	20,49	20,54	20,57	20,53	20,56	20,53	20,54	20,56	20,59	20,58	20,59	20,58	20,52	20,63	20,68	20,58	20,53	20,61	20,57	20,58	20,56	20,59	20,56	20,53	20,56	20,60	20,54	20,55	20,54	20,51	20,55	20,48	20,48	20,58	20,57	20,58	20,63	20,61	20,65	20,58	20,58	20,59	20,57	20,62	20,61	20,59	20,61	20,56	20,53	20,52	20,48	20,54	20,56	20,56	20,52	20,59	20,50	20,49	20,53	20,59	20,55	20,48	20,58	20,66	20,56	20,51	20,54	20,52	20,56	20,62	20,67	20,56	20,44	20,42	20,55	20,60	20,51	20,43	20,63	20,59	20,46	20,57	20,60	20,62	20,49	20,47	20,55	20,56	20,57	20,51	20,55	20,55	20,48	20,55	20,55	20,57	20,60	20,55	20,46	20,57	20,53	20,50	20,54	20,59	20,51	20,52	20,60	20,56	20,47	20,60	20,57	20,49	20,52	20,54	20,51	20,56	20,57	20,45	20,43	20,58	20,59	20,49	20,43	20,50	20,51	20,52	20,51	20,42	20,47	20,53	20,52	20,50	20,49	20,53	20,53	20,62	20,51	20,45	20,50	20,53	20,60	20,51	20,56	20,61	20,51	20,47	20,49	20,45	20,49	20,46	20,49	20,54	20,55	20,57	20,55	20,49	20,47	20,61	20,63	20,49	20,47	20,48	20,48	20,48	20,46	20,57	20,50	20,50	20,55	20,61	20,52	20,53	20,54	20,57	20,53	20,45	20,40	20,38	20,48	20,54	20,45	20,45	20,40	20,41	20,43	20,39	20,44	20,53	20,47	20,42	20,49	20,48	20,50	20,46	20,49	20,50	20,50	20,51	20,57	20,58	20,53	20,48	20,50	20,49	20,43	20,37	20,44	20,52	20,50	20,52	20,44	20,44	20,36	20,44	20,51	20,41	20,41	20,43	20,48	20,44	20,37	20,43	20,38	20,43	20,49	20,49	20,52	20,50	20,48	20,44	20,49	20,45	20,48	20,53	20,53	20,39	20,38	20,46	20,42	20,42	20,31	20,31	20,37	20,43	20,48	20,36	20,43	20,48	20,48	20,39	20,34	20,37	20,40	20,40	20,48	20,39	20,22	20,32	20,44	20,39	20,37	20,43	20,34	20,34	
20,45	20,28	20,40	20,50	20,51	20,37	20,29	20,31	20,40	20,43	20,42	20,40	20,39	20,33	20,36	20,48	20,48	20,49	20,47	20,38	20,42	20,44	20,50	20,49	20,48	20,38	20,44	20,41	20,44	20,47	20,39	20,48	20,44	20,46	20,48	20,42	20,55	20,50	20,53	20,51	20,51	20,43	20,42	20,50	20,49	20,51	20,48	20,41	20,57	20,51	20,51	20,54	20,52	20,51	20,56	20,58	20,50	20,54	20,61	20,60	20,62	20,54	20,54	20,61	20,48	20,41	20,50	20,39	20,41	20,50	20,41	20,51	20,51	20,51	20,49	20,51	20,53	20,60	20,55	20,57	20,46	20,37	20,54	20,50	20,49	20,46	20,46	20,50	20,40	20,49	20,49	20,45	20,55	20,52	20,55	20,59	20,59	20,61	20,58	20,47	20,53	20,50	20,49	20,45	20,56	20,55	20,55	20,50	20,52	20,43	20,45	20,50	20,50	20,53	20,61	20,47	20,36	20,36	20,47	20,46	20,53	20,57	20,52	20,50	20,45	20,53	20,53	20,54	20,55	20,56	20,54	20,47	20,45	20,55	20,58	20,51	20,54	20,51	20,49	20,56	20,49	20,46	20,46	20,46	20,50	20,41	20,44	20,55	20,63	20,65	20,67	20,62	20,50	20,48	20,50	20,51	20,50	20,48	20,58	20,59	20,51	20,47	20,57	20,67	20,58	20,57	20,53	20,51	20,54	20,56	20,65	20,46	20,54	20,62	20,57	20,52	20,53	20,55	20,57	20,55	20,50	20,56	20,52	20,57	20,57	20,53	20,54	20,61	20,51	20,52	20,57	20,54	20,51	20,53	20,54	20,54	20,57	20,59	20,49	20,59	20,57	20,62	20,60	20,54	20,51	20,56	20,50	20,47	20,45	20,53	20,57	20,59	20,63	20,57	20,55	20,53	20,56	20,50	20,43	20,55	20,63	20,59	20,51	20,56	20,57	20,59	20,63	20,63	20,60	20,54	20,63	20,66	20,55	20,52	20,60	20,57	20,60	20,65	20,55	20,62	20,59	20,58	20,53	20,61	20,60	20,59	20,62	20,63	20,63	20,56	20,44	20,54	20,57	20,61	20,61	20,60	20,64	20,66	20,70	20,63	20,63	20,66	20,68	20,67	20,60	20,62	20,65	20,67	20,62	20,60	20,66	20,62	20,54	20,58	20,55	20,61	20,61	20,55	20,55	20,53	20,59	20,67	20,60	20,61	20,53	20,55	20,51	20,60	20,66	20,65	20,64	20,62	20,66	20,66	20,74	20,70	20,67	20,60	20,66	20,68	20,62	20,64	20,64	20,61	20,59	20,61	20,61	20,65	20,53	20,49	20,62	20,67	20,64	20,62	20,63	20,57	20,58	20,59	20,66	20,68	20,60	20,54	20,64	20,66	20,63	20,66	20,68	20,62	20,60	20,55	20,60	20,70	20,64	20,60	20,59	20,59	20,62	20,62	20,63	20,69	20,72	20,72	20,60	20,62	20,54	20,63	20,69	20,56	20,53	20,59	20,61	20,58	20,56	20,48	20,53	20,59	20,63	20,61	20,57	20,59	20,61	20,60	20,63	20,62	20,59	20,59	20,58	20,61	20,68	20,62	20,60	20,66	20,62	20,66	20,63	20,51	20,52	20,58	20,58	20,56	20,51	20,57	20,59	20,57	20,58	20,56	20,58	20,63	20,60	20,55	20,57	20,53	20,60	20,61	20,63	20,54	20,60	20,61	20,52	20,53	20,60	20,63	20,58	20,56	20,59	20,59	20,56	20,53	20,44	20,57	20,58	20,57	20,61	20,60	20,60	20,54	20,55	20,54	20,56	20,59	20,59	20,60	20,53	20,60	20,63	20,55	20,49	20,58	20,54	20,48	20,56	20,58	20,51	20,51	20,48	20,52	20,49	20,56	20,56	20,58	20,59	20,54	20,57	20,47	20,49	20,56	20,60	20,60	20,50	20,47	20,54	20,62	20,54	20,43	20,53	20,59	20,51	20,53	20,59	20,55	20,50	20,60	20,58	20,57	20,59	20,56	20,52	20,57	20,46	20,56	20,54	20,51	20,51	20,46	20,56	20,57	20,49	20,57	20,61	20,60	20,48	20,52	20,57	20,59	20,60	20,54	20,55	20,51	20,54	20,57	20,62	20,54	20,57	20,47	20,49	20,57	20,55	20,42	20,43	20,52	20,49	20,55	20,53	20,44	20,51	20,46	20,48	20,56	20,52	20,54	20,53	20,52	20,57	20,55	20,55	20,51	20,56	20,52	20,56	20,55	20,47	20,45	20,43	20,44	20,47	20,49	20,48	20,49	20,41	20,42	20,54	20,55	20,63	20,59	20,58	20,46	20,44	20,49	20,53	20,57	20,54	20,57	20,51	20,48	20,51	20,51	20,53	20,53	20,49	20,51	20,53	20,47	20,51	20,56	20,62	20,55	20,45	20,45	20,45	20,41	20,41	20,43	20,46	20,52	20,47	20,42	20,48	20,52	20,50	20,47	20,50	20,57	20,54	20,50	20,48	20,47	20,54	20,50	20,53	20,51	20,48	20,44	20,46	20,51	20,48	20,47	20,53	20,44	20,47	20,53	20,53	20,47	20,44	20,51	20,55	20,51	20,43	20,45	20,39	20,50	20,39	20,43	20,61	20,60	20,44	20,42	20,47	20,40	20,44	20,46	20,51	20,52	20,42	20,39	20,49	20,43	20,30	20,30	20,35	20,37	20,47	20,42	20,38	20,44	20,54	20,44	20,31	20,45	20,39	20,34	20,47	20,34	20,35	20,42	20,54	20,42	20,38	20,42	20,40	20,37	
20,45	20,28	20,30	20,45	20,47	20,42	20,45	20,48	20,42	20,39	20,27	20,40	20,32	20,27	20,34	20,49	20,48	20,47	20,46	20,47	20,41	20,45	20,49	20,47	20,39	20,32	20,43	20,45	20,45	20,40	20,34	20,49	20,49	20,44	20,45	20,41	20,46	20,52	20,52	20,52	20,44	20,51	20,44	20,41	20,40	20,59	20,51	20,48	20,54	20,54	20,52	20,45	20,45	20,60	20,50	20,54	20,56	20,52	20,56	20,54	20,48	20,46	20,56	20,56	20,58	20,49	20,47	20,44	20,42	20,42	20,34	20,50	20,53	20,52	20,53	20,53	20,51	20,54	20,62	20,60	20,54	20,41	20,49	20,41	20,44	20,54	20,50	20,59	20,48	20,49	20,47	20,55	20,55	20,54	20,52	20,51	20,54	20,58	20,49	20,47	20,54	20,49	20,43	20,41	20,50	20,51	20,45	20,50	20,53	20,53	20,51	20,50	20,49	20,48	20,59	20,48	20,43	20,35	20,44	20,46	20,48	20,56	20,52	20,53	20,53	20,49	20,49	20,49	20,53	20,56	20,55	20,60	20,55	20,53	20,57	20,49	20,48	20,50	20,44	20,47	20,63	20,55	20,46	20,51	20,52	20,45	20,43	20,50	20,51	20,53	20,63	20,57	20,61	20,51	20,43	20,48	20,45	20,44	20,46	20,57	20,53	20,56	20,49	20,47	20,49	20,48	20,48	20,49	20,52	20,54	20,54	20,46	20,51	20,61	20,53	20,55	20,51	20,51	20,57	20,55	20,42	20,57	20,62	20,51	20,53	20,54	20,62	20,64	20,50	20,45	20,55	20,51	20,53	20,58	20,57	20,53	20,67	20,64	20,53	20,58	20,60	20,59	20,62	20,56	20,53	20,57	20,58	20,56	20,48	20,54	20,63	20,58	20,58	20,56	20,56	20,55	20,62	20,62	20,50	20,52	20,57	20,62	20,50	20,52	20,65	20,65	20,62	20,65	20,55	20,53	20,59	20,65	20,62	20,62	20,56	20,58	20,59	20,57	20,55	20,59	20,66	20,59	20,53	20,55	20,53	20,52	20,54	20,60	20,59	20,56	20,46	20,59	20,62	20,59	20,62	20,62	20,62	20,66	20,66	20,60	20,63	20,62	20,58	20,63	20,60	20,65	20,65	20,64	20,64	20,61	20,63	20,62	20,60	20,60	20,58	20,60	20,64	20,57	20,49	20,53	20,57	20,68	20,62	20,64	20,54	20,55	20,50	20,53	20,62	20,63	20,58	20,54	20,67	20,66	20,62	20,64	20,64	20,57	20,64	20,68	20,62	20,67	20,62	20,53	20,62	20,64	20,64	20,64	20,60	20,50	20,57	20,68	20,67	20,59	20,59	20,60	20,63	20,67	20,67	20,67	20,73	20,65	20,68	20,64	20,67	20,63	20,62	20,57	20,56	20,58	20,60	20,66	20,65	20,60	20,59	20,54	20,65	20,64	20,58	20,67	20,74	20,71	20,66	20,67	20,67	20,64	20,67	20,60	20,56	20,62	20,55	20,58	20,59	20,55	20,59	20,63	20,63	20,60	20,63	20,58	20,56	20,65	20,55	20,55	20,56	20,66	20,69	20,62	20,62	20,54	20,58	20,66	20,64	20,62	20,62	20,50	20,55	20,63	20,58	20,55	20,58	20,62	20,63	20,55	20,57	20,56	20,65	20,68	20,65	20,63	20,59	20,56	20,63	20,66	20,60	20,57	20,55	20,60	20,56	20,55	20,61	20,67	20,53	20,56	20,58	20,64	20,57	20,52	20,54	20,62	20,60	20,58	20,57	20,52	20,55	20,58	20,58	20,58	20,56	20,59	20,55	20,58	20,50	20,56	20,68	20,65	20,54	20,53	20,54	20,52	20,57	20,67	20,53	20,47	20,50	20,51	20,47	20,55	20,53	20,52	20,55	20,57	20,56	20,52	20,41	20,47	20,52	20,58	20,52	20,48	20,49	20,50	20,56	20,53	20,55	20,57	20,55	20,59	20,58	20,61	20,51	20,60	20,69	20,51	20,43	20,53	20,60	20,54	20,48	20,47	20,60	20,53	20,52	20,54	20,53	20,55	20,41	20,46	20,56	20,54	20,52	20,56	20,57	20,56	20,52	20,52	20,58	20,55	20,58	20,56	20,53	20,43	20,53	20,54	20,48	20,55	20,46	20,43	20,46	20,56	20,53	20,59	20,57	20,49	20,52	20,47	20,42	20,57	20,51	20,47	20,40	20,42	20,48	20,53	20,55	20,52	20,46	20,53	20,52	20,51	20,46	20,58	20,49	20,50	20,45	20,44	20,49	20,49	20,47	20,43	20,56	20,59	20,56	20,57	20,56	20,47	20,44	20,47	20,53	20,50	20,57	20,59	20,48	20,44	20,44	20,47	20,44	20,45	20,41	20,44	20,48	20,57	20,53	20,55	20,52	20,50	20,44	20,47	20,54	20,51	20,52	20,38	20,46	20,55	20,44	20,39	20,49	20,55	20,50	20,53	20,61	20,50	20,48	20,37	20,37	20,42	20,45	20,46	20,48	20,45	20,37	20,45	20,52	20,55	20,45	20,42	20,46	20,48	20,46	20,43	20,47	20,47	20,47	20,45	20,55	20,48	20,39	20,51	20,49	20,51	20,44	20,38	20,52	20,49	20,42	20,50	20,50	20,45	20,38	20,38	20,40	20,48	20,44	20,43	20,42	20,36	20,26	20,29	20,43	20,36	20,36	20,38	20,44	20,42	20,44	20,42	20,29	20,31	20,38	20,39	20,42	20,42	20,46	20,43	20,37	20,43	20,36	20,46	20,47	20,46	
20,45	20,36	20,37	20,34	20,46	20,41	20,40	20,44	20,35	20,31	20,28	20,39	20,37	20,31	20,39	20,45	20,45	20,43	20,40	20,43	20,44	20,41	20,47	20,47	20,52	20,40	20,43	20,43	20,41	20,37	20,44	20,43	20,46	20,41	20,51	20,48	20,50	20,57	20,55	20,51	20,53	20,52	20,58	20,47	20,49	20,48	20,50	20,56	20,55	20,50	20,50	20,45	20,36	20,52	20,50	20,44	20,49	20,56	20,61	20,56	20,48	20,52	20,54	20,61	20,58	20,51	20,42	20,41	20,34	20,36	20,43	20,46	20,47	20,51	20,55	20,59	20,58	20,54	20,59	20,53	20,49	20,46	20,54	20,48	20,46	20,51	20,52	20,52	20,53	20,51	20,50	20,57	20,59	20,54	20,48	20,45	20,52	20,62	20,51	20,48	20,56	20,48	20,49	20,51	20,54	20,49	20,50	20,40	20,54	20,61	20,60	20,60	20,56	20,52	20,54	20,51	20,48	20,45	20,48	20,48	20,55	20,55	20,54	20,46	20,51	20,52	20,40	20,37	20,46	20,41	20,49	20,61	20,59	20,53	20,54	20,50	20,53	20,55	20,58	20,58	20,62	20,57	20,44	20,51	20,52	20,50	20,54	20,57	20,46	20,43	20,49	20,57	20,58	20,60	20,55	20,53	20,53	20,50	20,46	20,48	20,51	20,59	20,57	20,44	20,45	20,55	20,49	20,50	20,53	20,52	20,53	20,52	20,52	20,61	20,56	20,50	20,48	20,54	20,61	20,57	20,51	20,55	20,56	20,57	20,50	20,44	20,55	20,61	20,48	20,50	20,50	20,57	20,55	20,62	20,61	20,55	20,63	20,65	20,57	20,62	20,59	20,57	20,51	20,60	20,57	20,57	20,57	20,60	20,50	20,49	20,51	20,56	20,58	20,54	20,48	20,53	20,68	20,70	20,57	20,54	20,50	20,56	20,54	20,57	20,66	20,63	20,60	20,69	20,60	20,54	20,54	20,57	20,56	20,55	20,65	20,54	20,62	20,57	20,51	20,56	20,63	20,57	20,56	20,50	20,46	20,55	20,63	20,64	20,62	20,61	20,56	20,67	20,64	20,56	20,61	20,66	20,62	20,61	20,63	20,59	20,64	20,60	20,63	20,65	20,59	20,66	20,66	20,65	20,62	20,68	20,68	20,65	20,60	20,61	20,62	20,62	20,67	20,71	20,61	20,61	20,62	20,63	20,58	20,60	20,60	20,66	20,63	20,62	20,68	20,72	20,68	20,64	20,63	20,67	20,55	20,62	20,65	20,59	20,62	20,66	20,69	20,66	20,67	20,58	20,73	20,68	20,58	20,62	20,61	20,64	20,67	20,64	20,62	20,66	20,56	20,62	20,72	20,71	20,68	20,69	20,71	20,68	20,69	20,60	20,62	20,62	20,59	20,67	20,67	20,62	20,63	20,67	20,68	20,70	20,64	20,66	20,65	20,67	20,64	20,59	20,70	20,68	20,68	20,71	20,70	20,69	20,73	20,69	20,55	20,61	20,67	20,59	20,60	20,55	20,59	20,59	20,67	20,65	20,62	20,68	20,64	20,65	20,58	20,47	20,51	20,66	20,75	20,61	20,57	20,61	20,69	20,73	20,63	20,64	20,58	20,51	20,52	20,63	20,59	20,56	20,59	20,57	20,63	20,64	20,59	20,61	20,59	20,64	20,64	20,68	20,60	20,61	20,65	20,74	20,64	20,52	20,53	20,62	20,59	20,60	20,63	20,66	20,61	20,53	20,58	20,65	20,56	20,46	20,52	20,55	20,62	20,60	20,58	20,52	20,48	20,45	20,61	20,59	20,54	20,50	20,49	20,61	20,50	20,55	20,54	20,59	20,65	20,63	20,52	20,59	20,53	20,55	20,59	20,49	20,50	20,59	20,51	20,51	20,53	20,55	20,57	20,52	20,53	20,51	20,48	20,45	20,52	20,55	20,47	20,40	20,47	20,49	20,47	20,56	20,58	20,57	20,57	20,62	20,57	20,58	20,56	20,46	20,52	20,55	20,46	20,48	20,52	20,59	20,51	20,55	20,59	20,62	20,55	20,56	20,53	20,58	20,49	20,45	20,57	20,50	20,54	20,58	20,64	20,60	20,46	20,50	20,58	20,49	20,54	20,51	20,42	20,39	20,55	20,50	20,46	20,47	20,50	20,44	20,55	20,55	20,49	20,56	20,52	20,53	20,54	20,43	20,49	20,57	20,50	20,49	20,49	20,39	20,42	20,47	20,57	20,50	20,49	20,49	20,47	20,48	20,51	20,57	20,48	20,53	20,49	20,45	20,46	20,51	20,56	20,49	20,47	20,46	20,51	20,55	20,51	20,50	20,44	20,57	20,54	20,49	20,50	20,54	20,44	20,42	20,44	20,52	20,53	20,40	20,39	20,42	20,46	20,54	20,55	20,53	20,47	20,46	20,47	20,44	20,49	20,49	20,54	20,50	20,44	20,48	20,45	20,41	20,50	20,53	20,54	20,50	20,55	20,53	20,49	20,41	20,46	20,52	20,41	20,45	20,48	20,54	20,46	20,43	20,53	20,56	20,52	20,43	20,41	20,40	20,45	20,52	20,63	20,53	20,43	20,45	20,48	20,51	20,47	20,53	20,48	20,43	20,47	20,45	20,49	20,40	20,37	20,48	20,45	20,42	20,41	20,48	20,47	20,46	20,37	20,41	20,40	20,44	20,41	20,38	20,49	20,44	20,39	20,43	20,51	20,46	20,39	20,40	20,33	20,31	20,35	20,44	20,48	20,47	20,49	20,41	20,43	20,41	20,42	20,40	20,47	20,49	
20,39	20,32	20,44	20,44	20,39	20,40	20,44	20,37	20,31	20,38	20,38	20,38	20,37	20,39	20,44	20,42	20,44	20,49	20,44	20,38	20,37	20,45	20,41	20,45	20,63	20,53	20,48	20,49	20,44	20,41	20,42	20,44	20,37	20,43	20,43	20,44	20,44	20,47	20,56	20,47	20,56	20,52	20,45	20,48	20,49	20,53	20,50	20,50	20,51	20,52	20,54	20,48	20,51	20,53	20,50	20,49	20,49	20,63	20,60	20,54	20,47	20,48	20,54	20,51	20,50	20,43	20,42	20,37	20,40	20,44	20,46	20,48	20,48	20,55	20,54	20,49	20,47	20,54	20,55	20,53	20,45	20,42	20,58	20,54	20,52	20,49	20,44	20,56	20,53	20,50	20,43	20,56	20,56	20,51	20,37	20,48	20,54	20,57	20,55	20,48	20,49	20,47	20,48	20,52	20,51	20,46	20,41	20,42	20,51	20,58	20,52	20,53	20,56	20,50	20,50	20,52	20,46	20,45	20,45	20,40	20,55	20,46	20,50	20,52	20,45	20,59	20,48	20,44	20,44	20,44	20,49	20,54	20,50	20,50	20,48	20,52	20,58	20,55	20,53	20,51	20,47	20,50	20,49	20,50	20,54	20,49	20,49	20,56	20,59	20,56	20,49	20,56	20,67	20,60	20,59	20,68	20,64	20,55	20,47	20,52	20,51	20,60	20,56	20,61	20,49	20,52	20,62	20,58	20,52	20,50	20,55	20,57	20,51	20,57	20,62	20,53	20,56	20,55	20,60	20,49	20,50	20,55	20,51	20,47	20,56	20,52	20,53	20,63	20,59	20,50	20,54	20,54	20,65	20,53	20,59	20,64	20,72	20,66	20,59	20,62	20,56	20,53	20,52	20,56	20,51	20,44	20,56	20,64	20,63	20,52	20,58	20,66	20,55	20,58	20,55	20,59	20,61	20,63	20,55	20,56	20,53	20,52	20,53	20,58	20,64	20,60	20,66	20,73	20,64	20,64	20,63	20,62	20,63	20,59	20,67	20,62	20,56	20,59	20,59	20,62	20,66	20,58	20,57	20,53	20,53	20,58	20,63	20,69	20,63	20,57	20,55	20,69	20,68	20,60	20,58	20,63	20,61	20,58	20,61	20,65	20,68	20,65	20,65	20,70	20,64	20,68	20,68	20,66	20,59	20,63	20,64	20,58	20,62	20,58	20,61	20,70	20,71	20,65	20,63	20,60	20,63	20,59	20,57	20,61	20,53	20,51	20,61	20,65	20,63	20,62	20,64	20,73	20,66	20,65	20,63	20,64	20,73	20,66	20,55	20,66	20,70	20,69	20,66	20,58	20,66	20,66	20,54	20,62	20,61	20,63	20,71	20,68	20,64	20,70	20,62	20,60	20,66	20,68	20,72	20,72	20,68	20,65	20,66	20,62	20,65	20,75	20,75	20,74	20,67	20,62	20,63	20,65	20,68	20,67	20,66	20,74	20,65	20,67	20,72	20,62	20,65	20,64	20,65	20,69	20,64	20,58	20,64	20,61	20,58	20,57	20,68	20,63	20,58	20,55	20,55	20,52	20,64	20,68	20,70	20,69	20,67	20,66	20,65	20,48	20,54	20,63	20,68	20,64	20,62	20,55	20,62	20,67	20,57	20,64	20,64	20,51	20,52	20,64	20,66	20,58	20,65	20,60	20,62	20,68	20,62	20,49	20,57	20,61	20,62	20,65	20,64	20,59	20,65	20,72	20,69	20,55	20,58	20,63	20,62	20,64	20,64	20,58	20,58	20,56	20,55	20,59	20,62	20,48	20,61	20,63	20,63	20,62	20,57	20,59	20,55	20,49	20,55	20,59	20,54	20,56	20,55	20,61	20,53	20,53	20,61	20,57	20,65	20,62	20,58	20,60	20,55	20,49	20,53	20,52	20,50	20,59	20,53	20,52	20,55	20,55	20,63	20,58	20,52	20,52	20,52	20,50	20,56	20,55	20,48	20,46	20,52	20,50	20,44	20,51	20,55	20,51	20,52	20,63	20,62	20,63	20,61	20,52	20,44	20,54	20,49	20,44	20,48	20,57	20,58	20,55	20,55	20,54	20,61	20,50	20,47	20,52	20,55	20,46	20,51	20,57	20,57	20,55	20,59	20,53	20,50	20,55	20,55	20,49	20,47	20,57	20,48	20,52	20,58	20,50	20,54	20,48	20,49	20,44	20,48	20,51	20,43	20,47	20,45	20,47	20,52	20,46	20,47	20,56	20,56	20,55	20,53	20,50	20,45	20,52	20,68	20,63	20,55	20,47	20,45	20,48	20,51	20,51	20,48	20,54	20,54	20,47	20,52	20,48	20,49	20,50	20,52	20,50	20,57	20,55	20,48	20,46	20,46	20,42	20,51	20,55	20,59	20,53	20,49	20,50	20,49	20,51	20,51	20,45	20,38	20,46	20,45	20,60	20,60	20,54	20,52	20,54	20,52	20,49	20,47	20,53	20,55	20,53	20,50	20,49	20,46	20,50	20,49	20,54	20,52	20,47	20,47	20,53	20,45	20,47	20,49	20,54	20,45	20,44	20,49	20,53	20,48	20,43	20,46	20,54	20,54	20,47	20,44	20,37	20,51	20,56	20,50	20,48	20,45	20,45	20,40	20,51	20,51	20,49	20,42	20,44	20,50	20,51	20,57	20,45	20,34	20,42	20,45	20,42	20,38	20,40	20,49	20,52	20,46	20,43	20,47	20,45	20,45	20,43	20,42	20,39	20,42	20,45	20,49	20,41	20,48	20,43	20,42	20,38	20,29	20,40	20,46	20,41	20,38	20,38	20,45	20,44	20,28	20,37	20,44	20,48	
20,47	20,44	20,44	20,45	20,38	20,45	20,44	20,44	20,35	20,45	20,36	20,35	20,35	20,32	20,43	20,45	20,42	20,50	20,47	20,44	20,41	20,42	20,44	20,45	20,57	20,53	20,42	20,43	20,53	20,44	20,38	20,37	20,37	20,42	20,45	20,35	20,49	20,44	20,49	20,44	20,47	20,50	20,48	20,49	20,52	20,50	20,41	20,37	20,45	20,50	20,52	20,55	20,59	20,52	20,47	20,41	20,51	20,52	20,58	20,40	20,39	20,50	20,54	20,49	20,37	20,42	20,54	20,45	20,49	20,47	20,43	20,49	20,53	20,62	20,58	20,47	20,41	20,45	20,59	20,59	20,50	20,49	20,56	20,55	20,49	20,46	20,40	20,53	20,54	20,50	20,45	20,50	20,54	20,43	20,35	20,44	20,56	20,54	20,52	20,48	20,43	20,48	20,48	20,45	20,55	20,51	20,50	20,51	20,54	20,52	20,51	20,55	20,51	20,45	20,50	20,47	20,46	20,46	20,42	20,44	20,66	20,54	20,54	20,56	20,49	20,61	20,62	20,57	20,49	20,51	20,55	20,55	20,46	20,49	20,50	20,52	20,52	20,54	20,53	20,42	20,48	20,49	20,46	20,46	20,51	20,55	20,46	20,50	20,59	20,51	20,46	20,46	20,54	20,62	20,54	20,63	20,60	20,62	20,57	20,46	20,48	20,61	20,48	20,56	20,50	20,44	20,59	20,52	20,49	20,49	20,51	20,57	20,54	20,55	20,53	20,51	20,61	20,62	20,51	20,50	20,48	20,51	20,52	20,54	20,51	20,56	20,62	20,61	20,65	20,56	20,55	20,57	20,63	20,65	20,61	20,70	20,73	20,66	20,54	20,52	20,55	20,57	20,54	20,58	20,56	20,50	20,51	20,54	20,60	20,67	20,66	20,69	20,65	20,63	20,63	20,55	20,58	20,60	20,54	20,59	20,57	20,58	20,58	20,53	20,60	20,68	20,63	20,67	20,64	20,58	20,54	20,67	20,65	20,66	20,66	20,59	20,61	20,62	20,63	20,64	20,68	20,57	20,51	20,51	20,55	20,61	20,62	20,64	20,64	20,54	20,57	20,61	20,65	20,66	20,63	20,65	20,68	20,73	20,68	20,67	20,62	20,65	20,63	20,67	20,58	20,52	20,66	20,68	20,59	20,59	20,60	20,58	20,57	20,55	20,61	20,63	20,67	20,55	20,59	20,60	20,53	20,55	20,65	20,70	20,60	20,56	20,57	20,61	20,69	20,67	20,63	20,66	20,63	20,62	20,65	20,70	20,65	20,67	20,60	20,60	20,67	20,71	20,66	20,56	20,59	20,58	20,56	20,68	20,67	20,65	20,65	20,60	20,64	20,73	20,66	20,67	20,68	20,71	20,72	20,70	20,65	20,62	20,77	20,67	20,63	20,71	20,74	20,71	20,61	20,58	20,69	20,63	20,70	20,66	20,61	20,68	20,68	20,61	20,76	20,70	20,65	20,65	20,59	20,66	20,66	20,66	20,72	20,68	20,61	20,67	20,67	20,69	20,70	20,64	20,61	20,56	20,57	20,66	20,68	20,68	20,66	20,64	20,65	20,55	20,58	20,66	20,77	20,63	20,58	20,56	20,53	20,58	20,54	20,70	20,64	20,56	20,54	20,68	20,62	20,60	20,68	20,64	20,62	20,62	20,67	20,60	20,54	20,62	20,69	20,67	20,66	20,63	20,62	20,74	20,66	20,63	20,63	20,59	20,61	20,71	20,75	20,64	20,51	20,50	20,48	20,59	20,55	20,57	20,61	20,66	20,63	20,56	20,57	20,52	20,59	20,51	20,51	20,55	20,58	20,57	20,61	20,64	20,54	20,60	20,63	20,67	20,62	20,62	20,60	20,56	20,53	20,51	20,55	20,59	20,55	20,56	20,55	20,47	20,53	20,58	20,55	20,60	20,52	20,47	20,57	20,59	20,68	20,61	20,52	20,49	20,56	20,53	20,49	20,52	20,56	20,52	20,51	20,68	20,76	20,61	20,61	20,62	20,57	20,57	20,56	20,44	20,47	20,60	20,52	20,48	20,43	20,47	20,58	20,56	20,53	20,51	20,62	20,50	20,42	20,53	20,60	20,51	20,56	20,55	20,53	20,59	20,56	20,47	20,45	20,53	20,54	20,56	20,55	20,51	20,49	20,53	20,50	20,47	20,52	20,50	20,50	20,47	20,48	20,48	20,51	20,46	20,47	20,55	20,61	20,54	20,46	20,50	20,52	20,43	20,58	20,62	20,56	20,49	20,42	20,49	20,51	20,53	20,55	20,52	20,47	20,49	20,54	20,49	20,49	20,51	20,56	20,53	20,54	20,62	20,53	20,43	20,51	20,38	20,43	20,53	20,49	20,53	20,54	20,55	20,50	20,54	20,56	20,50	20,41	20,46	20,54	20,58	20,57	20,52	20,56	20,57	20,47	20,55	20,52	20,56	20,50	20,40	20,57	20,48	20,45	20,53	20,58	20,54	20,51	20,44	20,48	20,60	20,57	20,54	20,49	20,50	20,43	20,49	20,52	20,51	20,40	20,39	20,47	20,48	20,40	20,44	20,50	20,40	20,41	20,43	20,44	20,43	20,55	20,48	20,47	20,48	20,44	20,44	20,33	20,43	20,49	20,47	20,48	20,45	20,30	20,41	20,47	20,41	20,43	20,40	20,51	20,49	20,36	20,32	20,41	20,45	20,33	20,35	20,31	20,25	20,33	20,44	20,48	20,48	20,55	20,46	20,46	20,45	20,34	20,31	20,43	20,44	20,47	20,39	20,33	20,35	20,23	20,36	20,48	20,49	
20,48	20,52	20,48	20,43	20,35	20,46	20,37	20,36	20,38	20,48	20,41	20,37	20,40	20,42	20,45	20,42	20,47	20,48	20,45	20,51	20,47	20,47	20,42	20,49	20,49	20,55	20,46	20,31	20,42	20,51	20,34	20,36	20,41	20,38	20,44	20,49	20,51	20,52	20,46	20,47	20,51	20,49	20,44	20,49	20,56	20,47	20,46	20,47	20,43	20,48	20,52	20,49	20,48	20,49	20,47	20,47	20,51	20,54	20,46	20,47	20,47	20,51	20,52	20,54	20,37	20,46	20,51	20,48	20,49	20,45	20,48	20,54	20,51	20,51	20,55	20,44	20,46	20,50	20,50	20,56	20,50	20,46	20,61	20,50	20,50	20,49	20,51	20,47	20,47	20,47	20,46	20,41	20,46	20,45	20,36	20,43	20,55	20,51	20,46	20,52	20,55	20,51	20,50	20,45	20,49	20,56	20,59	20,56	20,51	20,48	20,52	20,54	20,57	20,51	20,60	20,55	20,50	20,50	20,44	20,40	20,57	20,59	20,58	20,58	20,49	20,54	20,55	20,61	20,51	20,53	20,48	20,50	20,58	20,56	20,46	20,54	20,57	20,54	20,52	20,47	20,51	20,57	20,44	20,41	20,42	20,54	20,54	20,44	20,52	20,49	20,42	20,52	20,50	20,40	20,42	20,49	20,48	20,59	20,62	20,55	20,55	20,55	20,50	20,48	20,50	20,52	20,52	20,59	20,54	20,52	20,54	20,54	20,57	20,56	20,47	20,50	20,50	20,58	20,54	20,50	20,57	20,54	20,46	20,53	20,54	20,52	20,60	20,56	20,57	20,62	20,60	20,54	20,61	20,64	20,60	20,68	20,65	20,53	20,54	20,56	20,51	20,51	20,55	20,57	20,61	20,61	20,55	20,57	20,59	20,55	20,62	20,66	20,61	20,63	20,63	20,58	20,58	20,58	20,52	20,57	20,57	20,56	20,61	20,56	20,59	20,59	20,60	20,60	20,55	20,57	20,59	20,60	20,58	20,59	20,60	20,51	20,58	20,68	20,60	20,66	20,68	20,66	20,60	20,56	20,57	20,61	20,65	20,64	20,68	20,57	20,58	20,59	20,57	20,60	20,63	20,64	20,63	20,67	20,66	20,69	20,59	20,60	20,57	20,64	20,67	20,56	20,57	20,70	20,65	20,60	20,66	20,64	20,58	20,60	20,59	20,61	20,65	20,61	20,58	20,63	20,52	20,59	20,65	20,62	20,68	20,64	20,63	20,58	20,67	20,73	20,63	20,67	20,66	20,62	20,65	20,69	20,58	20,52	20,61	20,63	20,66	20,66	20,61	20,61	20,64	20,57	20,55	20,61	20,65	20,62	20,66	20,61	20,67	20,70	20,66	20,66	20,76	20,69	20,70	20,63	20,62	20,62	20,67	20,68	20,65	20,62	20,67	20,67	20,57	20,58	20,65	20,66	20,66	20,70	20,60	20,63	20,60	20,62	20,69	20,76	20,64	20,68	20,60	20,66	20,65	20,65	20,70	20,72	20,62	20,68	20,71	20,65	20,64	20,58	20,64	20,62	20,64	20,57	20,66	20,61	20,62	20,68	20,66	20,54	20,57	20,56	20,67	20,67	20,53	20,50	20,55	20,63	20,55	20,64	20,62	20,61	20,59	20,62	20,61	20,58	20,64	20,64	20,60	20,71	20,72	20,64	20,58	20,67	20,67	20,70	20,67	20,66	20,65	20,66	20,57	20,63	20,64	20,60	20,61	20,70	20,74	20,69	20,62	20,60	20,56	20,53	20,51	20,51	20,65	20,66	20,64	20,59	20,53	20,56	20,53	20,53	20,60	20,56	20,56	20,58	20,52	20,63	20,58	20,59	20,66	20,66	20,59	20,62	20,57	20,53	20,52	20,56	20,61	20,54	20,51	20,66	20,59	20,56	20,51	20,55	20,55	20,50	20,46	20,40	20,45	20,57	20,57	20,56	20,56	20,52	20,51	20,64	20,59	20,54	20,54	20,57	20,60	20,61	20,66	20,57	20,58	20,59	20,60	20,55	20,55	20,50	20,50	20,54	20,41	20,43	20,45	20,41	20,60	20,61	20,57	20,52	20,51	20,50	20,50	20,48	20,50	20,53	20,57	20,54	20,55	20,59	20,55	20,48	20,50	20,51	20,50	20,53	20,52	20,48	20,44	20,54	20,52	20,39	20,48	20,57	20,53	20,57	20,52	20,55	20,60	20,60	20,54	20,58	20,56	20,47	20,51	20,55	20,49	20,46	20,48	20,53	20,50	20,48	20,49	20,49	20,51	20,48	20,52	20,56	20,54	20,40	20,44	20,50	20,56	20,48	20,59	20,53	20,57	20,63	20,59	20,49	20,57	20,51	20,42	20,48	20,45	20,49	20,52	20,45	20,49	20,57	20,56	20,53	20,41	20,48	20,51	20,51	20,44	20,38	20,52	20,52	20,48	20,59	20,58	20,60	20,55	20,48	20,51	20,49	20,36	20,42	20,46	20,55	20,46	20,41	20,52	20,62	20,61	20,55	20,54	20,45	20,47	20,53	20,52	20,52	20,47	20,42	20,41	20,37	20,36	20,43	20,52	20,46	20,32	20,39	20,46	20,44	20,50	20,49	20,48	20,41	20,40	20,44	20,37	20,47	20,44	20,33	20,42	20,45	20,31	20,39	20,50	20,45	20,38	20,40	20,44	20,41	20,35	20,34	20,46	20,41	20,42	20,42	20,32	20,30	20,43	20,51	20,44	20,41	20,48	20,48	20,47	20,50	20,48	20,44	20,44	20,40	20,35	20,35	20,36	20,36	20,35	20,42	20,46	20,51	
20,46	20,42	20,43	20,47	20,41	20,40	20,39	20,50	20,41	20,38	20,33	20,38	20,46	20,44	20,41	20,44	20,47	20,45	20,43	20,50	20,50	20,42	20,51	20,44	20,48	20,41	20,40	20,36	20,49	20,49	20,38	20,43	20,54	20,46	20,44	20,59	20,49	20,41	20,50	20,46	20,50	20,56	20,41	20,40	20,63	20,54	20,56	20,51	20,42	20,44	20,52	20,49	20,39	20,47	20,51	20,49	20,50	20,61	20,56	20,45	20,60	20,61	20,62	20,61	20,52	20,50	20,59	20,43	20,42	20,53	20,48	20,60	20,49	20,48	20,54	20,54	20,44	20,51	20,44	20,46	20,53	20,53	20,58	20,54	20,49	20,51	20,49	20,50	20,44	20,48	20,54	20,49	20,49	20,51	20,48	20,51	20,46	20,49	20,42	20,45	20,56	20,50	20,46	20,49	20,52	20,47	20,55	20,48	20,45	20,49	20,50	20,52	20,63	20,55	20,63	20,60	20,49	20,50	20,53	20,43	20,46	20,44	20,52	20,48	20,42	20,48	20,53	20,53	20,50	20,56	20,48	20,46	20,51	20,56	20,54	20,56	20,60	20,52	20,50	20,44	20,47	20,51	20,54	20,47	20,45	20,46	20,52	20,46	20,48	20,56	20,49	20,56	20,56	20,52	20,49	20,49	20,51	20,63	20,62	20,60	20,55	20,56	20,58	20,58	20,55	20,51	20,56	20,61	20,60	20,58	20,53	20,44	20,52	20,59	20,48	20,51	20,58	20,49	20,53	20,55	20,55	20,52	20,47	20,55	20,55	20,57	20,58	20,51	20,52	20,54	20,51	20,54	20,61	20,61	20,54	20,60	20,65	20,58	20,55	20,64	20,56	20,46	20,52	20,58	20,61	20,60	20,62	20,61	20,58	20,51	20,53	20,63	20,56	20,55	20,53	20,60	20,67	20,64	20,51	20,61	20,61	20,58	20,59	20,65	20,63	20,59	20,66	20,66	20,54	20,53	20,64	20,65	20,54	20,59	20,61	20,60	20,58	20,59	20,56	20,62	20,69	20,71	20,66	20,67	20,59	20,57	20,71	20,65	20,60	20,59	20,52	20,56	20,58	20,56	20,60	20,71	20,63	20,58	20,66	20,64	20,67	20,69	20,65	20,71	20,71	20,70	20,68	20,64	20,62	20,67	20,71	20,63	20,63	20,65	20,70	20,60	20,65	20,65	20,57	20,63	20,65	20,69	20,65	20,59	20,60	20,57	20,57	20,61	20,65	20,64	20,65	20,70	20,69	20,67	20,68	20,65	20,62	20,63	20,66	20,67	20,67	20,61	20,63	20,66	20,68	20,66	20,58	20,59	20,61	20,67	20,78	20,68	20,62	20,66	20,63	20,64	20,76	20,72	20,66	20,66	20,62	20,65	20,72	20,75	20,73	20,61	20,65	20,73	20,67	20,65	20,61	20,65	20,71	20,73	20,63	20,65	20,64	20,68	20,69	20,69	20,73	20,68	20,61	20,64	20,65	20,61	20,66	20,71	20,69	20,68	20,67	20,62	20,62	20,55	20,58	20,59	20,61	20,65	20,67	20,68	20,71	20,76	20,71	20,59	20,56	20,60	20,65	20,63	20,57	20,55	20,62	20,69	20,64	20,67	20,69	20,64	20,61	20,58	20,58	20,53	20,56	20,59	20,65	20,66	20,68	20,58	20,60	20,74	20,77	20,71	20,71	20,61	20,70	20,61	20,54	20,48	20,61	20,66	20,71	20,60	20,64	20,59	20,53	20,58	20,58	20,58	20,56	20,53	20,59	20,69	20,69	20,60	20,59	20,57	20,49	20,45	20,58	20,56	20,54	20,60	20,57	20,60	20,59	20,64	20,61	20,57	20,58	20,57	20,58	20,56	20,55	20,52	20,58	20,64	20,56	20,62	20,64	20,55	20,55	20,57	20,58	20,51	20,48	20,54	20,55	20,57	20,60	20,58	20,56	20,55	20,52	20,58	20,59	20,56	20,51	20,52	20,53	20,59	20,60	20,59	20,60	20,64	20,62	20,62	20,57	20,58	20,49	20,53	20,51	20,45	20,56	20,54	20,60	20,51	20,47	20,59	20,57	20,45	20,48	20,56	20,54	20,53	20,53	20,50	20,50	20,63	20,56	20,53	20,51	20,54	20,43	20,58	20,57	20,51	20,47	20,54	20,55	20,45	20,43	20,52	20,54	20,50	20,46	20,49	20,62	20,58	20,49	20,54	20,54	20,50	20,56	20,55	20,46	20,46	20,55	20,55	20,50	20,49	20,54	20,55	20,54	20,52	20,59	20,54	20,55	20,49	20,44	20,49	20,58	20,42	20,49	20,49	20,56	20,66	20,50	20,46	20,51	20,53	20,49	20,52	20,50	20,56	20,45	20,54	20,51	20,54	20,64	20,57	20,47	20,51	20,55	20,53	20,52	20,45	20,46	20,54	20,45	20,54	20,59	20,51	20,54	20,51	20,59	20,59	20,49	20,44	20,43	20,50	20,53	20,50	20,50	20,61	20,62	20,46	20,51	20,49	20,41	20,49	20,51	20,42	20,52	20,50	20,56	20,40	20,33	20,48	20,51	20,49	20,39	20,50	20,63	20,52	20,44	20,43	20,47	20,51	20,45	20,59	20,45	20,40	20,45	20,41	20,40	20,42	20,41	20,41	20,44	20,35	20,42	20,33	20,33	20,38	20,42	20,38	20,43	20,41	20,37	20,31	20,34	20,40	20,49	20,54	20,47	20,44	20,53	20,46	20,40	20,45	20,50	20,49	20,52	20,44	20,33	20,25	20,44	20,50	20,40	20,47	20,49	20,55	
20,37	20,40	20,40	20,44	20,42	20,43	20,44	20,51	20,48	20,29	20,32	20,37	20,44	20,50	20,46	20,43	20,43	20,45	20,42	20,54	20,52	20,44	20,47	20,41	20,48	20,46	20,38	20,38	20,48	20,49	20,41	20,38	20,37	20,48	20,51	20,54	20,51	20,42	20,52	20,52	20,54	20,62	20,50	20,40	20,56	20,53	20,56	20,44	20,37	20,47	20,54	20,55	20,50	20,51	20,46	20,46	20,51	20,60	20,59	20,46	20,52	20,64	20,64	20,52	20,49	20,49	20,54	20,51	20,49	20,52	20,49	20,53	20,55	20,51	20,61	20,55	20,47	20,47	20,46	20,47	20,46	20,42	20,53	20,48	20,45	20,46	20,49	20,56	20,48	20,54	20,56	20,54	20,51	20,44	20,45	20,50	20,48	20,51	20,51	20,49	20,49	20,48	20,48	20,48	20,60	20,49	20,47	20,51	20,46	20,44	20,50	20,51	20,55	20,61	20,56	20,57	20,45	20,49	20,54	20,45	20,48	20,46	20,51	20,49	20,41	20,51	20,50	20,56	20,48	20,55	20,59	20,50	20,45	20,52	20,51	20,59	20,55	20,53	20,48	20,54	20,52	20,46	20,55	20,59	20,57	20,52	20,51	20,52	20,55	20,63	20,51	20,54	20,50	20,54	20,57	20,53	20,46	20,58	20,66	20,59	20,53	20,56	20,55	20,57	20,62	20,55	20,51	20,55	20,55	20,58	20,62	20,43	20,52	20,62	20,58	20,57	20,50	20,53	20,54	20,61	20,58	20,55	20,50	20,54	20,57	20,62	20,63	20,55	20,45	20,54	20,49	20,49	20,55	20,61	20,60	20,67	20,67	20,69	20,65	20,60	20,55	20,54	20,55	20,58	20,60	20,57	20,58	20,58	20,57	20,54	20,55	20,62	20,59	20,57	20,61	20,68	20,65	20,66	20,61	20,60	20,61	20,59	20,64	20,70	20,68	20,59	20,65	20,70	20,59	20,59	20,58	20,62	20,59	20,60	20,66	20,63	20,60	20,63	20,66	20,67	20,67	20,67	20,61	20,68	20,69	20,61	20,74	20,67	20,60	20,64	20,59	20,59	20,69	20,67	20,60	20,71	20,71	20,58	20,63	20,74	20,71	20,71	20,72	20,72	20,71	20,67	20,72	20,69	20,67	20,71	20,71	20,68	20,70	20,69	20,65	20,64	20,65	20,70	20,61	20,65	20,67	20,68	20,59	20,60	20,56	20,54	20,62	20,63	20,69	20,73	20,68	20,64	20,73	20,77	20,67	20,65	20,65	20,69	20,68	20,62	20,72	20,70	20,64	20,68	20,65	20,67	20,65	20,62	20,65	20,65	20,73	20,73	20,61	20,67	20,68	20,70	20,80	20,69	20,76	20,69	20,69	20,65	20,64	20,71	20,70	20,65	20,68	20,78	20,72	20,67	20,70	20,71	20,73	20,68	20,65	20,63	20,63	20,68	20,73	20,71	20,72	20,68	20,69	20,69	20,66	20,63	20,66	20,74	20,69	20,71	20,71	20,66	20,61	20,57	20,55	20,50	20,61	20,68	20,68	20,68	20,72	20,76	20,77	20,68	20,58	20,65	20,73	20,66	20,58	20,64	20,61	20,65	20,66	20,72	20,73	20,67	20,61	20,56	20,57	20,61	20,50	20,56	20,70	20,66	20,63	20,57	20,63	20,73	20,72	20,66	20,71	20,72	20,72	20,73	20,61	20,49	20,59	20,68	20,67	20,67	20,71	20,61	20,53	20,51	20,57	20,61	20,61	20,55	20,62	20,65	20,68	20,55	20,57	20,49	20,53	20,59	20,54	20,59	20,59	20,60	20,64	20,69	20,60	20,60	20,60	20,55	20,54	20,55	20,45	20,58	20,60	20,55	20,53	20,53	20,59	20,68	20,59	20,54	20,48	20,52	20,63	20,58	20,57	20,62	20,58	20,59	20,54	20,58	20,55	20,55	20,57	20,59	20,56	20,60	20,63	20,50	20,56	20,57	20,60	20,57	20,60	20,63	20,63	20,61	20,58	20,54	20,56	20,56	20,60	20,51	20,55	20,65	20,64	20,50	20,55	20,62	20,57	20,49	20,59	20,63	20,52	20,44	20,54	20,51	20,49	20,58	20,55	20,48	20,53	20,49	20,39	20,47	20,64	20,54	20,49	20,51	20,54	20,51	20,53	20,57	20,51	20,48	20,47	20,43	20,56	20,55	20,45	20,50	20,50	20,51	20,57	20,51	20,48	20,48	20,62	20,61	20,60	20,46	20,48	20,58	20,55	20,54	20,62	20,59	20,59	20,63	20,54	20,58	20,62	20,46	20,44	20,54	20,59	20,62	20,53	20,44	20,44	20,52	20,53	20,54	20,56	20,52	20,42	20,46	20,50	20,46	20,56	20,55	20,48	20,49	20,54	20,51	20,51	20,55	20,48	20,49	20,52	20,48	20,51	20,55	20,42	20,43	20,48	20,51	20,50	20,53	20,47	20,43	20,49	20,59	20,58	20,55	20,60	20,47	20,43	20,46	20,41	20,44	20,44	20,40	20,51	20,48	20,54	20,54	20,42	20,50	20,56	20,54	20,55	20,58	20,48	20,48	20,40	20,40	20,47	20,52	20,50	20,53	20,44	20,49	20,48	20,49	20,51	20,47	20,41	20,50	20,43	20,37	20,45	20,58	20,43	20,44	20,44	20,35	20,39	20,43	20,37	20,24	20,32	20,39	20,55	20,52	20,48	20,42	20,53	20,44	20,34	20,34	20,41	20,34	20,40	20,48	20,38	20,32	20,42	20,46	20,37	20,43	20,49	20,46	
20,41	20,42	20,40	20,46	20,45	20,46	20,45	20,48	20,51	20,39	20,31	20,29	20,34	20,45	20,45	20,49	20,55	20,44	20,42	20,52	20,47	20,47	20,46	20,46	20,49	20,50	20,52	20,43	20,41	20,37	20,41	20,39	20,30	20,42	20,47	20,52	20,54	20,55	20,51	20,50	20,47	20,53	20,57	20,46	20,50	20,56	20,42	20,40	20,52	20,60	20,56	20,57	20,57	20,52	20,50	20,47	20,53	20,61	20,52	20,46	20,49	20,52	20,60	20,55	20,52	20,49	20,39	20,54	20,49	20,49	20,47	20,58	20,54	20,49	20,56	20,53	20,47	20,48	20,42	20,44	20,47	20,39	20,45	20,45	20,40	20,43	20,54	20,58	20,54	20,55	20,52	20,58	20,59	20,55	20,52	20,49	20,52	20,51	20,48	20,52	20,50	20,46	20,51	20,45	20,49	20,50	20,50	20,56	20,56	20,57	20,51	20,40	20,48	20,58	20,60	20,59	20,56	20,51	20,52	20,48	20,48	20,50	20,56	20,54	20,42	20,54	20,47	20,51	20,57	20,58	20,57	20,53	20,49	20,46	20,50	20,62	20,65	20,53	20,51	20,56	20,50	20,50	20,54	20,57	20,64	20,53	20,47	20,52	20,52	20,53	20,58	20,60	20,54	20,52	20,56	20,58	20,53	20,55	20,63	20,59	20,50	20,48	20,57	20,62	20,55	20,54	20,51	20,49	20,52	20,56	20,61	20,51	20,50	20,65	20,62	20,55	20,53	20,56	20,58	20,54	20,58	20,55	20,53	20,60	20,61	20,64	20,63	20,53	20,47	20,50	20,54	20,57	20,64	20,55	20,61	20,61	20,66	20,57	20,57	20,60	20,56	20,55	20,59	20,59	20,60	20,60	20,55	20,56	20,62	20,57	20,55	20,66	20,60	20,55	20,57	20,73	20,69	20,58	20,56	20,59	20,60	20,55	20,55	20,64	20,67	20,58	20,59	20,67	20,63	20,62	20,61	20,61	20,56	20,59	20,65	20,62	20,63	20,65	20,71	20,69	20,73	20,62	20,65	20,65	20,60	20,57	20,69	20,73	20,72	20,73	20,62	20,65	20,71	20,71	20,70	20,67	20,77	20,70	20,62	20,68	20,69	20,63	20,65	20,65	20,62	20,57	20,68	20,71	20,65	20,69	20,69	20,60	20,71	20,73	20,65	20,70	20,67	20,69	20,67	20,65	20,62	20,70	20,67	20,62	20,66	20,68	20,64	20,74	20,83	20,76	20,70	20,67	20,71	20,72	20,80	20,72	20,69	20,67	20,69	20,72	20,73	20,78	20,69	20,71	20,66	20,60	20,62	20,63	20,61	20,65	20,61	20,63	20,66	20,67	20,71	20,74	20,84	20,71	20,68	20,67	20,71	20,67	20,56	20,62	20,74	20,70	20,67	20,72	20,69	20,62	20,70	20,79	20,76	20,70	20,68	20,69	20,61	20,64	20,71	20,72	20,65	20,63	20,67	20,72	20,66	20,68	20,69	20,68	20,72	20,72	20,75	20,70	20,61	20,63	20,67	20,55	20,63	20,68	20,67	20,70	20,68	20,72	20,70	20,64	20,56	20,66	20,68	20,73	20,64	20,59	20,61	20,58	20,63	20,78	20,77	20,66	20,65	20,62	20,63	20,64	20,57	20,62	20,65	20,65	20,65	20,61	20,73	20,70	20,63	20,57	20,64	20,77	20,74	20,71	20,69	20,59	20,58	20,56	20,58	20,63	20,70	20,63	20,59	20,60	20,55	20,55	20,57	20,63	20,70	20,63	20,66	20,57	20,61	20,53	20,53	20,67	20,57	20,59	20,61	20,61	20,62	20,63	20,64	20,64	20,58	20,67	20,65	20,62	20,56	20,52	20,63	20,61	20,52	20,59	20,60	20,68	20,71	20,61	20,57	20,56	20,62	20,63	20,59	20,64	20,62	20,57	20,57	20,60	20,57	20,58	20,61	20,57	20,54	20,55	20,60	20,54	20,57	20,64	20,66	20,53	20,51	20,55	20,64	20,67	20,62	20,52	20,55	20,61	20,60	20,57	20,54	20,64	20,68	20,58	20,57	20,56	20,49	20,47	20,51	20,66	20,57	20,45	20,57	20,54	20,47	20,53	20,56	20,45	20,44	20,40	20,43	20,49	20,60	20,56	20,51	20,51	20,61	20,51	20,50	20,54	20,48	20,49	20,50	20,40	20,55	20,62	20,55	20,59	20,46	20,51	20,53	20,51	20,45	20,52	20,63	20,51	20,52	20,48	20,47	20,51	20,54	20,54	20,55	20,51	20,53	20,56	20,54	20,61	20,65	20,53	20,47	20,48	20,58	20,55	20,51	20,47	20,44	20,51	20,61	20,58	20,49	20,48	20,46	20,41	20,40	20,50	20,52	20,44	20,38	20,49	20,51	20,56	20,52	20,47	20,53	20,52	20,49	20,46	20,49	20,51	20,46	20,37	20,46	20,37	20,45	20,58	20,51	20,41	20,43	20,49	20,48	20,54	20,47	20,32	20,44	20,53	20,52	20,56	20,50	20,41	20,42	20,45	20,46	20,46	20,51	20,54	20,55	20,52	20,47	20,50	20,48	20,45	20,45	20,44	20,52	20,51	20,45	20,57	20,53	20,55	20,58	20,52	20,56	20,45	20,43	20,48	20,47	20,47	20,52	20,61	20,48	20,42	20,48	20,43	20,43	20,36	20,44	20,45	20,42	20,43	20,47	20,50	20,45	20,43	20,41	20,37	20,33	20,36	20,41	20,32	20,40	20,40	20,33	20,31	20,40	20,46	20,42	20,61	20,47	20,44	
20,53	20,36	20,38	20,47	20,53	20,45	20,47	20,45	20,44	20,38	20,28	20,35	20,39	20,38	20,48	20,49	20,59	20,44	20,33	20,43	20,47	20,46	20,47	20,51	20,45	20,42	20,49	20,51	20,41	20,35	20,34	20,39	20,41	20,40	20,47	20,48	20,42	20,42	20,48	20,46	20,50	20,42	20,44	20,50	20,66	20,56	20,40	20,38	20,52	20,53	20,51	20,50	20,56	20,55	20,54	20,54	20,52	20,59	20,57	20,48	20,53	20,48	20,64	20,55	20,50	20,43	20,36	20,45	20,48	20,44	20,53	20,58	20,55	20,51	20,51	20,51	20,44	20,46	20,43	20,47	20,51	20,49	20,51	20,49	20,40	20,52	20,56	20,51	20,48	20,46	20,42	20,49	20,53	20,60	20,59	20,53	20,54	20,53	20,49	20,54	20,60	20,49	20,58	20,50	20,55	20,48	20,40	20,48	20,47	20,54	20,62	20,51	20,50	20,61	20,58	20,50	20,45	20,56	20,53	20,50	20,49	20,48	20,51	20,51	20,46	20,52	20,51	20,52	20,53	20,52	20,56	20,50	20,52	20,54	20,58	20,69	20,69	20,53	20,49	20,56	20,51	20,51	20,60	20,62	20,60	20,53	20,49	20,50	20,59	20,58	20,49	20,56	20,56	20,56	20,52	20,54	20,51	20,54	20,62	20,61	20,55	20,52	20,50	20,64	20,62	20,56	20,54	20,50	20,54	20,61	20,63	20,55	20,59	20,59	20,61	20,56	20,55	20,56	20,63	20,60	20,56	20,56	20,55	20,60	20,65	20,65	20,61	20,56	20,50	20,59	20,55	20,56	20,59	20,57	20,52	20,60	20,62	20,58	20,54	20,62	20,63	20,63	20,61	20,64	20,62	20,58	20,56	20,59	20,70	20,66	20,61	20,63	20,67	20,52	20,46	20,63	20,73	20,63	20,50	20,63	20,64	20,50	20,48	20,63	20,66	20,63	20,56	20,64	20,59	20,60	20,63	20,64	20,59	20,65	20,70	20,65	20,66	20,65	20,65	20,61	20,68	20,65	20,63	20,67	20,63	20,59	20,68	20,67	20,68	20,72	20,67	20,66	20,71	20,70	20,70	20,65	20,73	20,78	20,66	20,61	20,67	20,75	20,67	20,71	20,69	20,66	20,62	20,69	20,70	20,68	20,73	20,64	20,63	20,68	20,59	20,69	20,73	20,68	20,69	20,61	20,64	20,67	20,68	20,75	20,73	20,76	20,63	20,70	20,78	20,72	20,61	20,62	20,65	20,66	20,66	20,71	20,64	20,63	20,70	20,76	20,79	20,70	20,63	20,64	20,67	20,60	20,57	20,64	20,67	20,66	20,62	20,67	20,68	20,67	20,70	20,65	20,69	20,72	20,76	20,66	20,70	20,64	20,61	20,63	20,70	20,66	20,66	20,74	20,70	20,71	20,68	20,76	20,80	20,69	20,67	20,68	20,73	20,66	20,74	20,76	20,65	20,67	20,63	20,72	20,69	20,63	20,70	20,71	20,70	20,67	20,74	20,71	20,62	20,60	20,65	20,64	20,60	20,67	20,67	20,64	20,65	20,75	20,69	20,62	20,62	20,57	20,63	20,65	20,65	20,61	20,65	20,70	20,64	20,70	20,72	20,73	20,67	20,64	20,62	20,59	20,61	20,69	20,64	20,61	20,66	20,63	20,73	20,72	20,64	20,63	20,67	20,73	20,75	20,69	20,65	20,61	20,64	20,62	20,62	20,62	20,67	20,59	20,58	20,65	20,61	20,61	20,62	20,65	20,71	20,57	20,64	20,58	20,59	20,59	20,58	20,62	20,56	20,59	20,65	20,64	20,59	20,58	20,56	20,60	20,60	20,59	20,56	20,59	20,53	20,62	20,60	20,62	20,60	20,58	20,55	20,60	20,63	20,64	20,64	20,57	20,59	20,58	20,52	20,58	20,57	20,55	20,53	20,57	20,56	20,56	20,50	20,50	20,53	20,61	20,67	20,65	20,56	20,58	20,67	20,56	20,46	20,55	20,63	20,59	20,62	20,55	20,51	20,61	20,57	20,54	20,61	20,55	20,60	20,51	20,52	20,57	20,52	20,49	20,51	20,55	20,57	20,45	20,53	20,50	20,45	20,54	20,55	20,50	20,47	20,51	20,52	20,41	20,49	20,48	20,52	20,44	20,54	20,55	20,47	20,51	20,52	20,47	20,46	20,49	20,52	20,50	20,47	20,48	20,50	20,50	20,54	20,46	20,45	20,54	20,62	20,58	20,54	20,48	20,58	20,53	20,54	20,60	20,53	20,51	20,49	20,52	20,53	20,58	20,59	20,45	20,45	20,49	20,50	20,58	20,48	20,45	20,38	20,50	20,54	20,59	20,54	20,51	20,52	20,47	20,39	20,52	20,57	20,43	20,39	20,44	20,45	20,55	20,54	20,48	20,55	20,47	20,43	20,47	20,49	20,46	20,49	20,47	20,51	20,55	20,54	20,58	20,45	20,47	20,51	20,51	20,48	20,46	20,50	20,44	20,46	20,50	20,51	20,54	20,56	20,49	20,39	20,44	20,45	20,38	20,46	20,47	20,46	20,51	20,52	20,52	20,48	20,42	20,39	20,45	20,55	20,56	20,43	20,53	20,55	20,46	20,50	20,48	20,55	20,48	20,39	20,46	20,40	20,44	20,43	20,46	20,51	20,44	20,45	20,43	20,41	20,43	20,26	20,38	20,43	20,40	20,51	20,43	20,37	20,48	20,49	20,35	20,34	20,44	20,38	20,35	20,44	20,43	20,36	20,27	20,32	20,41	20,46	20,51	20,44	20,37	
20,42	20,36	20,36	20,49	20,39	20,43	20,47	20,52	20,42	20,43	20,38	20,44	20,48	20,42	20,39	20,39	20,42	20,47	20,39	20,49	20,41	20,41	20,44	20,46	20,47	20,42	20,39	20,50	20,50	20,37	20,42	20,42	20,39	20,42	20,57	20,57	20,45	20,39	20,48	20,43	20,36	20,47	20,48	20,52	20,38	20,41	20,36	20,45	20,50	20,50	20,44	20,53	20,53	20,57	20,56	20,54	20,50	20,54	20,57	20,57	20,55	20,52	20,62	20,55	20,43	20,44	20,40	20,42	20,53	20,46	20,50	20,55	20,51	20,49	20,50	20,53	20,42	20,46	20,46	20,50	20,57	20,55	20,59	20,50	20,40	20,57	20,63	20,50	20,52	20,44	20,46	20,53	20,51	20,51	20,53	20,59	20,60	20,53	20,49	20,53	20,54	20,38	20,46	20,52	20,56	20,57	20,46	20,42	20,45	20,53	20,54	20,49	20,54	20,52	20,51	20,47	20,44	20,52	20,50	20,47	20,51	20,47	20,54	20,61	20,45	20,44	20,47	20,56	20,47	20,41	20,49	20,57	20,51	20,55	20,52	20,66	20,66	20,51	20,46	20,48	20,53	20,53	20,56	20,61	20,53	20,51	20,53	20,54	20,57	20,58	20,56	20,55	20,48	20,45	20,57	20,56	20,51	20,49	20,62	20,60	20,52	20,59	20,54	20,51	20,62	20,61	20,49	20,55	20,54	20,61	20,59	20,53	20,58	20,59	20,62	20,65	20,56	20,56	20,57	20,62	20,58	20,61	20,59	20,59	20,55	20,60	20,58	20,59	20,54	20,59	20,63	20,61	20,55	20,58	20,52	20,56	20,68	20,58	20,54	20,51	20,50	20,62	20,60	20,57	20,49	20,60	20,56	20,56	20,61	20,58	20,61	20,58	20,68	20,60	20,51	20,55	20,71	20,58	20,53	20,60	20,59	20,58	20,64	20,61	20,63	20,59	20,55	20,61	20,66	20,68	20,75	20,67	20,62	20,61	20,68	20,64	20,72	20,73	20,62	20,55	20,60	20,56	20,53	20,65	20,69	20,66	20,65	20,66	20,63	20,66	20,62	20,69	20,69	20,66	20,63	20,62	20,71	20,73	20,65	20,64	20,62	20,69	20,62	20,70	20,76	20,72	20,63	20,71	20,66	20,72	20,74	20,71	20,65	20,64	20,60	20,55	20,69	20,74	20,70	20,64	20,54	20,71	20,65	20,63	20,65	20,66	20,70	20,68	20,74	20,77	20,67	20,64	20,67	20,62	20,63	20,66	20,57	20,57	20,62	20,72	20,72	20,71	20,67	20,59	20,68	20,76	20,73	20,64	20,60	20,63	20,62	20,73	20,69	20,66	20,70	20,63	20,62	20,68	20,79	20,70	20,65	20,64	20,61	20,65	20,60	20,59	20,67	20,81	20,72	20,71	20,68	20,70	20,74	20,65	20,65	20,67	20,73	20,76	20,77	20,74	20,65	20,69	20,69	20,66	20,66	20,73	20,70	20,70	20,70	20,65	20,65	20,68	20,66	20,58	20,64	20,62	20,63	20,65	20,72	20,71	20,62	20,68	20,70	20,68	20,73	20,72	20,68	20,71	20,71	20,59	20,64	20,76	20,69	20,69	20,69	20,67	20,64	20,69	20,62	20,63	20,57	20,66	20,67	20,67	20,69	20,65	20,73	20,67	20,69	20,66	20,69	20,68	20,71	20,65	20,64	20,63	20,63	20,69	20,68	20,62	20,62	20,64	20,58	20,62	20,61	20,68	20,67	20,57	20,61	20,65	20,63	20,59	20,63	20,65	20,68	20,52	20,58	20,57	20,57	20,62	20,59	20,61	20,58	20,60	20,64	20,64	20,45	20,53	20,53	20,53	20,59	20,59	20,57	20,55	20,54	20,53	20,57	20,63	20,60	20,49	20,56	20,56	20,59	20,62	20,58	20,58	20,58	20,51	20,54	20,60	20,55	20,58	20,54	20,50	20,64	20,66	20,55	20,52	20,63	20,57	20,45	20,52	20,65	20,64	20,58	20,53	20,51	20,63	20,56	20,56	20,62	20,56	20,56	20,55	20,53	20,63	20,52	20,53	20,54	20,50	20,54	20,49	20,51	20,48	20,38	20,49	20,55	20,50	20,50	20,62	20,56	20,45	20,52	20,47	20,48	20,50	20,52	20,53	20,49	20,52	20,55	20,51	20,36	20,42	20,54	20,49	20,51	20,49	20,52	20,55	20,55	20,52	20,46	20,52	20,60	20,60	20,58	20,49	20,59	20,58	20,55	20,59	20,55	20,53	20,52	20,48	20,49	20,50	20,56	20,49	20,52	20,53	20,54	20,57	20,55	20,46	20,42	20,51	20,49	20,56	20,57	20,52	20,46	20,47	20,49	20,52	20,55	20,48	20,41	20,41	20,45	20,47	20,47	20,48	20,56	20,54	20,41	20,37	20,43	20,46	20,48	20,51	20,49	20,57	20,57	20,49	20,49	20,53	20,53	20,50	20,54	20,51	20,42	20,44	20,43	20,48	20,49	20,43	20,49	20,51	20,49	20,52	20,49	20,39	20,45	20,53	20,45	20,45	20,52	20,49	20,47	20,39	20,38	20,40	20,43	20,51	20,48	20,46	20,49	20,58	20,50	20,41	20,52	20,55	20,48	20,39	20,38	20,47	20,48	20,38	20,49	20,50	20,39	20,37	20,40	20,44	20,36	20,34	20,39	20,40	20,45	20,43	20,36	20,41	20,51	20,53	20,48	20,46	20,35	20,45	20,49	20,45	20,39	20,33	20,43	20,46	20,43	20,44	20,46	20,39	
20,33	20,34	20,38	20,51	20,42	20,42	20,46	20,52	20,47	20,45	20,43	20,37	20,38	20,49	20,47	20,50	20,49	20,47	20,40	20,45	20,41	20,39	20,45	20,49	20,46	20,43	20,46	20,46	20,42	20,35	20,50	20,56	20,44	20,53	20,56	20,52	20,49	20,49	20,51	20,47	20,30	20,31	20,50	20,48	20,46	20,41	20,39	20,52	20,55	20,51	20,50	20,40	20,53	20,56	20,52	20,52	20,45	20,55	20,54	20,53	20,49	20,53	20,60	20,51	20,48	20,51	20,44	20,38	20,45	20,41	20,43	20,47	20,45	20,51	20,47	20,48	20,44	20,44	20,47	20,46	20,49	20,44	20,53	20,49	20,49	20,56	20,65	20,51	20,49	20,43	20,42	20,50	20,49	20,42	20,50	20,58	20,62	20,58	20,47	20,50	20,42	20,28	20,35	20,45	20,52	20,57	20,58	20,48	20,52	20,60	20,51	20,43	20,49	20,58	20,53	20,50	20,49	20,53	20,51	20,44	20,49	20,52	20,56	20,60	20,48	20,47	20,48	20,51	20,49	20,49	20,41	20,48	20,44	20,49	20,48	20,54	20,62	20,56	20,45	20,49	20,52	20,50	20,54	20,62	20,54	20,54	20,55	20,50	20,53	20,58	20,59	20,55	20,60	20,47	20,53	20,57	20,51	20,49	20,57	20,56	20,50	20,60	20,53	20,55	20,52	20,64	20,52	20,55	20,54	20,54	20,52	20,49	20,55	20,55	20,57	20,56	20,51	20,56	20,53	20,49	20,57	20,60	20,50	20,51	20,52	20,55	20,57	20,58	20,51	20,48	20,56	20,55	20,54	20,56	20,56	20,57	20,65	20,61	20,54	20,55	20,48	20,55	20,53	20,57	20,52	20,45	20,55	20,65	20,57	20,55	20,63	20,58	20,56	20,63	20,58	20,58	20,68	20,58	20,56	20,57	20,60	20,55	20,62	20,56	20,54	20,59	20,62	20,69	20,70	20,72	20,72	20,68	20,60	20,59	20,61	20,60	20,68	20,69	20,61	20,55	20,64	20,57	20,53	20,61	20,63	20,60	20,65	20,63	20,70	20,62	20,58	20,62	20,59	20,59	20,57	20,65	20,75	20,67	20,63	20,69	20,66	20,67	20,64	20,67	20,71	20,69	20,62	20,74	20,73	20,68	20,74	20,69	20,67	20,61	20,66	20,66	20,60	20,72	20,69	20,59	20,54	20,72	20,73	20,71	20,63	20,66	20,65	20,71	20,81	20,79	20,73	20,67	20,74	20,68	20,68	20,70	20,65	20,64	20,69	20,72	20,67	20,70	20,76	20,66	20,65	20,68	20,69	20,75	20,69	20,65	20,66	20,70	20,70	20,64	20,61	20,62	20,68	20,67	20,68	20,63	20,69	20,66	20,65	20,67	20,65	20,60	20,65	20,73	20,69	20,71	20,74	20,68	20,69	20,71	20,68	20,68	20,74	20,75	20,73	20,70	20,68	20,66	20,65	20,75	20,72	20,73	20,73	20,71	20,68	20,61	20,67	20,70	20,66	20,60	20,65	20,61	20,66	20,69	20,68	20,71	20,68	20,66	20,64	20,59	20,66	20,77	20,78	20,69	20,67	20,55	20,58	20,74	20,67	20,69	20,67	20,71	20,64	20,62	20,65	20,64	20,58	20,58	20,70	20,67	20,65	20,64	20,67	20,70	20,67	20,74	20,72	20,65	20,61	20,71	20,66	20,59	20,61	20,67	20,62	20,61	20,57	20,57	20,63	20,59	20,55	20,59	20,61	20,55	20,58	20,67	20,63	20,54	20,71	20,68	20,63	20,54	20,57	20,59	20,58	20,61	20,57	20,61	20,61	20,66	20,62	20,66	20,56	20,57	20,46	20,46	20,54	20,61	20,52	20,53	20,57	20,63	20,55	20,50	20,53	20,56	20,57	20,57	20,58	20,60	20,60	20,59	20,56	20,55	20,56	20,54	20,64	20,70	20,61	20,54	20,54	20,58	20,55	20,55	20,68	20,61	20,53	20,54	20,58	20,61	20,58	20,50	20,45	20,54	20,61	20,53	20,57	20,58	20,51	20,53	20,54	20,55	20,58	20,53	20,56	20,53	20,54	20,55	20,47	20,50	20,46	20,51	20,61	20,46	20,47	20,56	20,48	20,42	20,55	20,50	20,49	20,60	20,54	20,44	20,37	20,48	20,49	20,48	20,39	20,42	20,53	20,54	20,50	20,48	20,45	20,47	20,45	20,44	20,47	20,48	20,58	20,53	20,56	20,45	20,55	20,58	20,47	20,50	20,52	20,51	20,55	20,51	20,45	20,48	20,53	20,50	20,45	20,52	20,53	20,48	20,55	20,49	20,43	20,56	20,56	20,56	20,47	20,48	20,40	20,44	20,45	20,47	20,48	20,50	20,49	20,43	20,40	20,51	20,56	20,53	20,49	20,53	20,46	20,35	20,41	20,48	20,47	20,49	20,52	20,50	20,50	20,43	20,50	20,49	20,45	20,39	20,43	20,53	20,49	20,47	20,38	20,46	20,52	20,50	20,48	20,49	20,44	20,52	20,57	20,42	20,48	20,51	20,44	20,46	20,47	20,51	20,52	20,54	20,48	20,43	20,37	20,50	20,41	20,34	20,39	20,58	20,49	20,40	20,51	20,48	20,45	20,40	20,41	20,43	20,46	20,38	20,41	20,39	20,36	20,37	20,49	20,50	20,38	20,39	20,42	20,40	20,42	20,43	20,41	20,41	20,46	20,46	20,53	20,50	20,35	20,42	20,49	20,38	20,30	20,30	20,53	20,49	20,43	20,46	20,38	20,45	
20,42	20,44	20,41	20,39	20,38	20,39	20,39	20,40	20,56	20,48	20,37	20,38	20,31	20,42	20,50	20,60	20,55	20,45	20,40	20,50	20,48	20,37	20,43	20,43	20,45	20,43	20,42	20,41	20,40	20,46	20,47	20,51	20,53	20,52	20,49	20,44	20,39	20,42	20,45	20,48	20,37	20,33	20,45	20,54	20,56	20,44	20,56	20,50	20,47	20,62	20,56	20,40	20,44	20,51	20,54	20,55	20,51	20,40	20,47	20,46	20,54	20,49	20,56	20,53	20,55	20,52	20,37	20,36	20,46	20,41	20,47	20,50	20,39	20,39	20,43	20,47	20,45	20,39	20,45	20,45	20,42	20,37	20,45	20,50	20,48	20,41	20,56	20,58	20,46	20,45	20,42	20,49	20,55	20,43	20,51	20,55	20,54	20,48	20,41	20,45	20,51	20,45	20,42	20,42	20,46	20,56	20,49	20,50	20,55	20,60	20,48	20,49	20,52	20,58	20,54	20,44	20,35	20,42	20,51	20,46	20,52	20,48	20,57	20,52	20,51	20,57	20,63	20,52	20,46	20,51	20,57	20,55	20,45	20,43	20,46	20,54	20,52	20,53	20,47	20,49	20,48	20,42	20,48	20,60	20,53	20,55	20,51	20,42	20,52	20,59	20,59	20,53	20,52	20,54	20,51	20,58	20,49	20,48	20,51	20,53	20,50	20,54	20,53	20,56	20,52	20,58	20,55	20,42	20,50	20,46	20,46	20,51	20,55	20,60	20,58	20,54	20,51	20,57	20,63	20,55	20,56	20,65	20,58	20,54	20,56	20,56	20,61	20,62	20,47	20,47	20,42	20,47	20,51	20,62	20,56	20,55	20,69	20,66	20,52	20,60	20,55	20,55	20,53	20,54	20,55	20,51	20,55	20,62	20,62	20,56	20,60	20,59	20,53	20,57	20,57	20,55	20,64	20,62	20,54	20,55	20,58	20,60	20,58	20,61	20,57	20,60	20,62	20,73	20,72	20,64	20,60	20,74	20,66	20,66	20,68	20,64	20,68	20,72	20,63	20,65	20,71	20,69	20,60	20,67	20,58	20,59	20,66	20,68	20,78	20,63	20,58	20,61	20,71	20,63	20,61	20,64	20,70	20,64	20,58	20,69	20,64	20,65	20,69	20,69	20,74	20,68	20,67	20,70	20,70	20,65	20,68	20,68	20,67	20,61	20,63	20,71	20,62	20,61	20,60	20,56	20,61	20,69	20,73	20,74	20,65	20,62	20,57	20,64	20,84	20,75	20,70	20,66	20,66	20,71	20,69	20,72	20,66	20,65	20,68	20,70	20,70	20,70	20,73	20,70	20,72	20,68	20,66	20,72	20,73	20,69	20,67	20,67	20,69	20,68	20,66	20,57	20,63	20,65	20,65	20,62	20,63	20,73	20,71	20,71	20,74	20,78	20,70	20,71	20,69	20,69	20,72	20,74	20,70	20,75	20,66	20,68	20,77	20,75	20,76	20,73	20,72	20,69	20,63	20,74	20,72	20,71	20,71	20,73	20,70	20,64	20,69	20,66	20,70	20,63	20,65	20,60	20,59	20,69	20,66	20,72	20,72	20,73	20,62	20,65	20,65	20,68	20,71	20,62	20,66	20,60	20,58	20,66	20,70	20,74	20,68	20,60	20,67	20,62	20,64	20,68	20,62	20,63	20,67	20,72	20,66	20,65	20,65	20,69	20,65	20,74	20,75	20,69	20,64	20,71	20,70	20,53	20,53	20,68	20,67	20,62	20,62	20,60	20,55	20,54	20,50	20,57	20,60	20,55	20,59	20,68	20,60	20,58	20,61	20,70	20,59	20,51	20,59	20,62	20,60	20,64	20,57	20,58	20,58	20,60	20,63	20,65	20,59	20,56	20,58	20,56	20,59	20,59	20,53	20,58	20,54	20,63	20,58	20,55	20,59	20,61	20,61	20,61	20,57	20,55	20,58	20,50	20,52	20,54	20,59	20,54	20,61	20,69	20,75	20,59	20,58	20,55	20,54	20,66	20,65	20,56	20,48	20,54	20,51	20,56	20,48	20,51	20,57	20,54	20,59	20,54	20,58	20,54	20,45	20,49	20,55	20,53	20,50	20,50	20,54	20,55	20,49	20,57	20,55	20,56	20,52	20,56	20,51	20,47	20,50	20,50	20,50	20,52	20,52	20,51	20,54	20,62	20,58	20,45	20,28	20,45	20,56	20,48	20,51	20,47	20,55	20,54	20,46	20,50	20,49	20,45	20,40	20,45	20,52	20,43	20,51	20,50	20,48	20,46	20,47	20,45	20,51	20,55	20,54	20,54	20,56	20,48	20,47	20,53	20,52	20,44	20,46	20,48	20,48	20,45	20,40	20,44	20,45	20,48	20,46	20,53	20,46	20,47	20,45	20,41	20,49	20,52	20,49	20,44	20,41	20,49	20,46	20,40	20,48	20,43	20,43	20,50	20,40	20,36	20,46	20,51	20,44	20,44	20,50	20,54	20,49	20,44	20,46	20,47	20,51	20,51	20,48	20,57	20,57	20,49	20,48	20,41	20,46	20,47	20,43	20,46	20,39	20,52	20,54	20,37	20,43	20,40	20,44	20,49	20,47	20,50	20,56	20,43	20,48	20,38	20,37	20,49	20,45	20,34	20,33	20,47	20,47	20,38	20,42	20,48	20,37	20,36	20,49	20,48	20,45	20,46	20,47	20,40	20,30	20,36	20,45	20,43	20,37	20,42	20,41	20,39	20,43	20,41	20,40	20,36	20,45	20,36	20,30	20,53	20,40	20,28	20,40	20,36	20,31	20,36	20,44	20,45	20,43	20,50	20,49	20,44	
20,40	20,41	20,44	20,41	20,33	20,32	20,32	20,34	20,44	20,49	20,33	20,39	20,38	20,38	20,42	20,57	20,52	20,49	20,43	20,48	20,46	20,45	20,49	20,41	20,38	20,41	20,40	20,33	20,29	20,38	20,40	20,40	20,44	20,44	20,41	20,50	20,44	20,46	20,38	20,35	20,52	20,52	20,46	20,47	20,58	20,48	20,49	20,45	20,47	20,55	20,57	20,50	20,38	20,42	20,48	20,57	20,53	20,41	20,47	20,49	20,47	20,43	20,52	20,52	20,48	20,44	20,45	20,38	20,43	20,40	20,42	20,52	20,41	20,47	20,43	20,50	20,37	20,34	20,41	20,46	20,50	20,38	20,47	20,46	20,45	20,44	20,51	20,52	20,47	20,49	20,47	20,48	20,55	20,53	20,52	20,60	20,60	20,50	20,43	20,46	20,58	20,52	20,48	20,49	20,45	20,49	20,51	20,55	20,57	20,56	20,54	20,54	20,56	20,59	20,55	20,51	20,39	20,43	20,50	20,42	20,41	20,48	20,51	20,53	20,44	20,54	20,53	20,49	20,42	20,48	20,47	20,52	20,47	20,50	20,52	20,60	20,55	20,43	20,46	20,55	20,53	20,43	20,49	20,53	20,52	20,47	20,53	20,46	20,47	20,57	20,57	20,57	20,50	20,45	20,49	20,57	20,51	20,50	20,57	20,47	20,48	20,53	20,61	20,57	20,53	20,52	20,55	20,43	20,46	20,48	20,45	20,50	20,57	20,58	20,50	20,59	20,59	20,59	20,60	20,51	20,53	20,53	20,59	20,54	20,52	20,53	20,56	20,59	20,57	20,56	20,47	20,48	20,51	20,55	20,57	20,59	20,65	20,64	20,52	20,51	20,57	20,64	20,52	20,52	20,56	20,56	20,57	20,49	20,55	20,60	20,66	20,63	20,59	20,60	20,52	20,57	20,63	20,61	20,50	20,56	20,62	20,66	20,58	20,60	20,64	20,62	20,57	20,63	20,71	20,66	20,58	20,68	20,61	20,57	20,71	20,64	20,61	20,65	20,67	20,69	20,71	20,68	20,64	20,65	20,68	20,59	20,63	20,65	20,68	20,63	20,61	20,68	20,73	20,66	20,58	20,56	20,67	20,64	20,56	20,67	20,68	20,65	20,66	20,68	20,65	20,68	20,68	20,75	20,67	20,56	20,67	20,69	20,59	20,59	20,56	20,59	20,66	20,68	20,59	20,53	20,56	20,68	20,69	20,71	20,65	20,62	20,54	20,60	20,78	20,76	20,66	20,67	20,66	20,73	20,71	20,71	20,69	20,67	20,64	20,72	20,76	20,82	20,72	20,65	20,70	20,63	20,62	20,71	20,74	20,76	20,79	20,74	20,73	20,72	20,77	20,66	20,74	20,67	20,65	20,72	20,71	20,70	20,66	20,64	20,76	20,74	20,73	20,72	20,63	20,68	20,74	20,76	20,76	20,75	20,69	20,64	20,72	20,74	20,74	20,74	20,70	20,69	20,69	20,77	20,72	20,72	20,68	20,65	20,65	20,66	20,67	20,66	20,74	20,64	20,57	20,60	20,65	20,62	20,69	20,70	20,68	20,67	20,64	20,58	20,60	20,70	20,65	20,62	20,61	20,61	20,55	20,66	20,62	20,65	20,65	20,57	20,61	20,69	20,62	20,67	20,70	20,64	20,71	20,63	20,61	20,59	20,64	20,65	20,63	20,70	20,69	20,72	20,75	20,68	20,69	20,63	20,57	20,69	20,65	20,61	20,67	20,62	20,52	20,54	20,52	20,56	20,62	20,60	20,66	20,69	20,65	20,65	20,58	20,60	20,60	20,49	20,61	20,64	20,62	20,66	20,63	20,60	20,63	20,65	20,60	20,52	20,50	20,56	20,62	20,62	20,67	20,60	20,59	20,59	20,58	20,58	20,59	20,63	20,58	20,52	20,55	20,56	20,55	20,57	20,55	20,61	20,56	20,51	20,52	20,58	20,57	20,55	20,55	20,56	20,50	20,54	20,53	20,56	20,63	20,56	20,49	20,57	20,57	20,59	20,59	20,53	20,59	20,65	20,57	20,62	20,60	20,61	20,54	20,43	20,46	20,53	20,52	20,49	20,50	20,49	20,53	20,59	20,56	20,62	20,55	20,61	20,59	20,46	20,54	20,59	20,49	20,53	20,49	20,45	20,47	20,58	20,58	20,56	20,45	20,40	20,48	20,47	20,52	20,50	20,53	20,46	20,45	20,58	20,52	20,47	20,44	20,44	20,49	20,51	20,49	20,51	20,52	20,44	20,47	20,42	20,43	20,48	20,49	20,48	20,46	20,42	20,39	20,54	20,55	20,51	20,53	20,54	20,55	20,50	20,42	20,42	20,42	20,48	20,44	20,41	20,42	20,55	20,52	20,47	20,44	20,46	20,54	20,47	20,37	20,44	20,41	20,48	20,42	20,40	20,41	20,49	20,42	20,43	20,50	20,52	20,41	20,42	20,42	20,46	20,48	20,50	20,45	20,47	20,52	20,54	20,52	20,55	20,51	20,44	20,53	20,49	20,39	20,47	20,38	20,49	20,45	20,42	20,44	20,38	20,44	20,44	20,48	20,47	20,41	20,43	20,46	20,42	20,39	20,47	20,42	20,47	20,49	20,38	20,37	20,52	20,54	20,45	20,46	20,42	20,38	20,37	20,50	20,44	20,37	20,50	20,52	20,42	20,46	20,42	20,49	20,46	20,45	20,42	20,51	20,35	20,34	20,37	20,42	20,46	20,48	20,40	20,33	20,46	20,51	20,34	20,45	20,44	20,38	20,43	20,43	20,31	20,36	20,45	20,47	20,45	
20,42	20,46	20,43	20,44	20,43	20,34	20,31	20,44	20,43	20,41	20,40	20,46	20,41	20,39	20,36	20,49	20,47	20,42	20,44	20,45	20,49	20,47	20,44	20,46	20,42	20,52	20,48	20,40	20,46	20,44	20,33	20,38	20,45	20,47	20,37	20,43	20,56	20,50	20,45	20,38	20,48	20,53	20,39	20,42	20,55	20,57	20,42	20,40	20,42	20,53	20,58	20,51	20,42	20,51	20,51	20,51	20,54	20,56	20,60	20,54	20,48	20,37	20,52	20,53	20,52	20,38	20,42	20,36	20,42	20,43	20,41	20,50	20,45	20,48	20,48	20,44	20,46	20,47	20,42	20,45	20,48	20,43	20,52	20,44	20,42	20,43	20,60	20,50	20,45	20,44	20,49	20,51	20,51	20,55	20,50	20,62	20,57	20,45	20,46	20,48	20,55	20,54	20,49	20,51	20,51	20,42	20,50	20,53	20,53	20,56	20,60	20,55	20,50	20,58	20,50	20,47	20,43	20,46	20,52	20,52	20,43	20,37	20,53	20,60	20,55	20,57	20,57	20,51	20,46	20,53	20,52	20,51	20,50	20,54	20,51	20,52	20,55	20,53	20,47	20,53	20,48	20,46	20,47	20,48	20,57	20,51	20,53	20,53	20,51	20,56	20,56	20,52	20,60	20,53	20,44	20,52	20,46	20,46	20,57	20,51	20,52	20,60	20,58	20,56	20,54	20,49	20,54	20,52	20,52	20,54	20,49	20,53	20,52	20,54	20,49	20,48	20,53	20,51	20,58	20,55	20,58	20,48	20,50	20,53	20,51	20,53	20,60	20,60	20,58	20,60	20,53	20,61	20,62	20,47	20,55	20,64	20,64	20,52	20,53	20,57	20,59	20,60	20,53	20,52	20,62	20,60	20,57	20,57	20,54	20,61	20,65	20,67	20,61	20,59	20,52	20,56	20,66	20,62	20,54	20,57	20,55	20,60	20,57	20,56	20,64	20,67	20,61	20,62	20,66	20,67	20,57	20,69	20,66	20,58	20,66	20,69	20,71	20,68	20,65	20,72	20,71	20,66	20,63	20,64	20,62	20,59	20,64	20,61	20,61	20,65	20,65	20,71	20,73	20,60	20,54	20,62	20,63	20,68	20,66	20,74	20,70	20,67	20,65	20,64	20,67	20,66	20,65	20,68	20,68	20,60	20,74	20,69	20,63	20,63	20,61	20,56	20,64	20,66	20,63	20,60	20,61	20,68	20,68	20,65	20,64	20,64	20,58	20,63	20,75	20,79	20,71	20,68	20,67	20,69	20,70	20,77	20,67	20,66	20,74	20,75	20,74	20,78	20,70	20,69	20,71	20,61	20,64	20,72	20,71	20,76	20,77	20,72	20,69	20,78	20,85	20,66	20,74	20,72	20,72	20,72	20,69	20,67	20,65	20,74	20,76	20,72	20,75	20,81	20,71	20,71	20,72	20,73	20,76	20,76	20,77	20,73	20,72	20,79	20,69	20,75	20,74	20,66	20,67	20,73	20,77	20,68	20,70	20,61	20,63	20,64	20,67	20,66	20,72	20,62	20,52	20,58	20,67	20,68	20,72	20,70	20,68	20,66	20,67	20,63	20,59	20,65	20,67	20,63	20,66	20,61	20,56	20,65	20,61	20,67	20,72	20,56	20,63	20,74	20,67	20,58	20,72	20,64	20,73	20,62	20,59	20,65	20,69	20,64	20,63	20,67	20,68	20,73	20,70	20,68	20,68	20,66	20,69	20,72	20,65	20,60	20,62	20,59	20,54	20,56	20,56	20,56	20,64	20,59	20,65	20,58	20,58	20,67	20,64	20,60	20,62	20,56	20,73	20,65	20,62	20,66	20,62	20,57	20,56	20,60	20,62	20,55	20,52	20,48	20,54	20,55	20,59	20,58	20,56	20,57	20,59	20,63	20,55	20,57	20,66	20,57	20,55	20,50	20,52	20,55	20,57	20,64	20,59	20,50	20,48	20,51	20,57	20,54	20,54	20,54	20,51	20,57	20,62	20,58	20,63	20,60	20,50	20,54	20,62	20,60	20,61	20,63	20,55	20,65	20,54	20,52	20,53	20,52	20,54	20,47	20,46	20,55	20,54	20,54	20,62	20,54	20,54	20,63	20,54	20,54	20,58	20,57	20,59	20,51	20,53	20,61	20,53	20,53	20,52	20,48	20,41	20,54	20,54	20,50	20,48	20,51	20,49	20,48	20,48	20,53	20,57	20,50	20,47	20,55	20,58	20,43	20,50	20,54	20,54	20,53	20,58	20,53	20,52	20,55	20,47	20,55	20,56	20,45	20,49	20,50	20,49	20,45	20,45	20,47	20,53	20,57	20,56	20,49	20,53	20,56	20,52	20,45	20,46	20,56	20,49	20,40	20,40	20,49	20,48	20,48	20,53	20,48	20,53	20,49	20,51	20,45	20,44	20,43	20,39	20,42	20,51	20,50	20,44	20,40	20,50	20,39	20,46	20,37	20,44	20,46	20,49	20,43	20,45	20,54	20,51	20,41	20,45	20,45	20,51	20,46	20,54	20,53	20,53	20,54	20,41	20,48	20,49	20,38	20,42	20,43	20,47	20,48	20,51	20,45	20,37	20,44	20,43	20,45	20,44	20,47	20,47	20,46	20,52	20,50	20,43	20,46	20,52	20,51	20,50	20,48	20,47	20,56	20,54	20,42	20,39	20,44	20,44	20,40	20,38	20,40	20,49	20,48	20,46	20,38	20,50	20,57	20,39	20,35	20,37	20,47	20,56	20,44	20,40	20,44	20,46	20,49	20,51	20,43	20,41	20,40	20,37	20,37	20,33	20,47	20,46	20,45	
20,50	20,42	20,40	20,40	20,38	20,37	20,37	20,47	20,46	20,50	20,49	20,37	20,37	20,47	20,42	20,34	20,41	20,39	20,47	20,47	20,47	20,39	20,43	20,50	20,54	20,51	20,37	20,30	20,44	20,46	20,40	20,39	20,44	20,43	20,50	20,41	20,47	20,47	20,42	20,48	20,46	20,50	20,45	20,47	20,45	20,55	20,50	20,39	20,43	20,58	20,59	20,52	20,44	20,44	20,49	20,39	20,41	20,48	20,52	20,58	20,55	20,50	20,44	20,47	20,51	20,43	20,43	20,37	20,46	20,54	20,42	20,44	20,41	20,45	20,46	20,50	20,42	20,51	20,54	20,52	20,35	20,31	20,47	20,42	20,47	20,52	20,52	20,53	20,43	20,46	20,54	20,55	20,50	20,46	20,48	20,55	20,61	20,54	20,50	20,45	20,54	20,49	20,44	20,39	20,44	20,44	20,50	20,50	20,44	20,54	20,53	20,52	20,39	20,43	20,50	20,47	20,46	20,46	20,40	20,45	20,50	20,42	20,56	20,57	20,55	20,59	20,56	20,53	20,53	20,49	20,45	20,51	20,53	20,55	20,46	20,45	20,47	20,53	20,47	20,50	20,48	20,52	20,46	20,45	20,52	20,57	20,49	20,47	20,52	20,57	20,53	20,53	20,53	20,54	20,49	20,58	20,54	20,58	20,53	20,46	20,53	20,53	20,59	20,55	20,50	20,55	20,46	20,58	20,52	20,56	20,61	20,50	20,49	20,51	20,50	20,48	20,47	20,49	20,55	20,61	20,56	20,55	20,53	20,56	20,52	20,58	20,63	20,62	20,62	20,55	20,49	20,60	20,64	20,50	20,48	20,64	20,66	20,53	20,50	20,56	20,55	20,57	20,58	20,50	20,58	20,60	20,61	20,60	20,63	20,66	20,66	20,64	20,68	20,55	20,44	20,61	20,69	20,66	20,58	20,57	20,55	20,55	20,56	20,51	20,62	20,61	20,63	20,66	20,60	20,61	20,56	20,64	20,63	20,59	20,67	20,68	20,64	20,67	20,65	20,68	20,77	20,70	20,64	20,61	20,57	20,53	20,63	20,63	20,68	20,64	20,67	20,70	20,73	20,74	20,63	20,68	20,73	20,71	20,70	20,68	20,71	20,70	20,60	20,62	20,68	20,61	20,67	20,77	20,68	20,64	20,72	20,65	20,66	20,67	20,63	20,63	20,66	20,69	20,59	20,61	20,68	20,77	20,71	20,66	20,62	20,62	20,57	20,59	20,74	20,76	20,76	20,68	20,68	20,64	20,61	20,70	20,67	20,62	20,76	20,76	20,71	20,76	20,68	20,71	20,73	20,62	20,58	20,64	20,65	20,69	20,70	20,65	20,66	20,75	20,81	20,70	20,76	20,80	20,68	20,67	20,68	20,70	20,73	20,75	20,80	20,73	20,67	20,76	20,74	20,69	20,65	20,66	20,66	20,71	20,72	20,79	20,71	20,73	20,64	20,65	20,73	20,67	20,65	20,72	20,75	20,71	20,72	20,73	20,70	20,66	20,67	20,60	20,66	20,71	20,63	20,60	20,70	20,77	20,74	20,73	20,73	20,69	20,61	20,67	20,71	20,70	20,71	20,72	20,68	20,60	20,53	20,61	20,63	20,71	20,71	20,55	20,54	20,70	20,66	20,66	20,68	20,66	20,70	20,69	20,68	20,70	20,68	20,68	20,62	20,68	20,66	20,71	20,66	20,73	20,70	20,64	20,64	20,62	20,61	20,62	20,64	20,60	20,63	20,63	20,67	20,57	20,63	20,62	20,64	20,64	20,54	20,57	20,62	20,62	20,59	20,55	20,58	20,59	20,56	20,61	20,54	20,51	20,58	20,56	20,55	20,67	20,61	20,51	20,52	20,55	20,52	20,53	20,54	20,52	20,52	20,58	20,55	20,55	20,54	20,57	20,65	20,50	20,50	20,55	20,59	20,56	20,53	20,50	20,53	20,56	20,56	20,55	20,55	20,58	20,54	20,55	20,58	20,63	20,66	20,64	20,54	20,57	20,63	20,57	20,60	20,63	20,61	20,66	20,59	20,46	20,44	20,54	20,60	20,53	20,58	20,61	20,60	20,50	20,58	20,56	20,45	20,57	20,60	20,58	20,50	20,45	20,44	20,40	20,50	20,53	20,53	20,54	20,49	20,48	20,46	20,49	20,52	20,52	20,48	20,54	20,47	20,47	20,53	20,49	20,52	20,50	20,49	20,55	20,50	20,49	20,53	20,61	20,58	20,56	20,53	20,46	20,47	20,47	20,51	20,55	20,55	20,51	20,50	20,53	20,51	20,46	20,52	20,51	20,49	20,47	20,46	20,43	20,58	20,57	20,47	20,41	20,41	20,55	20,49	20,42	20,43	20,41	20,48	20,47	20,52	20,52	20,51	20,45	20,51	20,58	20,49	20,51	20,50	20,48	20,55	20,60	20,48	20,48	20,48	20,51	20,53	20,40	20,42	20,53	20,49	20,43	20,43	20,49	20,56	20,44	20,48	20,44	20,45	20,39	20,43	20,51	20,44	20,48	20,43	20,56	20,53	20,49	20,54	20,49	20,41	20,42	20,42	20,39	20,44	20,48	20,55	20,54	20,53	20,45	20,49	20,52	20,46	20,45	20,39	20,44	20,48	20,42	20,47	20,49	20,40	20,46	20,53	20,43	20,32	20,46	20,45	20,43	20,38	20,39	20,40	20,39	20,38	20,33	20,37	20,44	20,42	20,46	20,36	20,39	20,52	20,43	20,33	20,45	20,41	20,45	20,50	20,34	20,42	20,33	20,34	20,37	20,39	20,41	20,49	20,43	
20,57	20,44	20,41	20,37	20,33	20,37	20,35	20,41	20,41	20,44	20,39	20,29	20,21	20,32	20,42	20,29	20,34	20,42	20,44	20,52	20,43	20,38	20,33	20,40	20,46	20,43	20,52	20,34	20,45	20,41	20,44	20,48	20,50	20,44	20,41	20,52	20,49	20,45	20,43	20,47	20,47	20,45	20,45	20,42	20,45	20,42	20,47	20,39	20,41	20,50	20,48	20,49	20,48	20,41	20,39	20,41	20,40	20,38	20,45	20,47	20,48	20,54	20,63	20,48	20,45	20,45	20,44	20,39	20,47	20,48	20,46	20,49	20,51	20,49	20,46	20,53	20,45	20,47	20,53	20,40	20,32	20,32	20,43	20,47	20,49	20,54	20,47	20,36	20,45	20,44	20,56	20,66	20,59	20,48	20,43	20,46	20,45	20,58	20,56	20,53	20,51	20,45	20,42	20,47	20,49	20,47	20,57	20,53	20,43	20,47	20,52	20,47	20,46	20,46	20,53	20,47	20,50	20,47	20,42	20,43	20,60	20,53	20,59	20,57	20,45	20,53	20,51	20,52	20,48	20,51	20,43	20,52	20,52	20,46	20,49	20,52	20,55	20,55	20,51	20,50	20,47	20,48	20,54	20,51	20,50	20,48	20,45	20,40	20,53	20,50	20,49	20,52	20,43	20,42	20,48	20,54	20,53	20,53	20,54	20,46	20,51	20,57	20,56	20,54	20,55	20,53	20,57	20,55	20,59	20,55	20,60	20,51	20,45	20,51	20,56	20,50	20,48	20,54	20,54	20,51	20,47	20,48	20,57	20,58	20,62	20,54	20,66	20,74	20,62	20,58	20,57	20,55	20,57	20,54	20,53	20,48	20,56	20,58	20,54	20,59	20,55	20,58	20,56	20,53	20,52	20,56	20,65	20,61	20,59	20,68	20,70	20,64	20,63	20,57	20,47	20,66	20,66	20,63	20,59	20,57	20,62	20,61	20,62	20,62	20,59	20,63	20,63	20,69	20,63	20,64	20,70	20,69	20,67	20,63	20,70	20,72	20,67	20,62	20,66	20,67	20,72	20,72	20,65	20,60	20,53	20,61	20,64	20,61	20,66	20,68	20,65	20,73	20,70	20,80	20,80	20,72	20,66	20,71	20,69	20,70	20,66	20,68	20,61	20,59	20,64	20,64	20,65	20,76	20,68	20,71	20,66	20,57	20,66	20,70	20,64	20,63	20,70	20,72	20,64	20,63	20,69	20,69	20,72	20,62	20,62	20,69	20,61	20,58	20,72	20,75	20,72	20,73	20,76	20,79	20,73	20,68	20,74	20,69	20,69	20,69	20,77	20,79	20,69	20,71	20,73	20,67	20,61	20,63	20,68	20,65	20,68	20,66	20,61	20,71	20,77	20,65	20,75	20,72	20,62	20,65	20,76	20,70	20,72	20,74	20,77	20,73	20,68	20,75	20,76	20,72	20,72	20,74	20,62	20,68	20,74	20,70	20,69	20,69	20,67	20,63	20,68	20,77	20,70	20,68	20,73	20,73	20,73	20,79	20,75	20,73	20,71	20,63	20,68	20,70	20,66	20,63	20,67	20,69	20,70	20,69	20,75	20,72	20,72	20,66	20,76	20,78	20,73	20,75	20,65	20,59	20,59	20,65	20,65	20,74	20,70	20,60	20,60	20,69	20,70	20,68	20,72	20,65	20,72	20,71	20,66	20,65	20,72	20,71	20,71	20,69	20,65	20,63	20,64	20,68	20,64	20,52	20,64	20,67	20,62	20,70	20,76	20,59	20,61	20,61	20,64	20,62	20,60	20,62	20,62	20,63	20,61	20,55	20,59	20,65	20,65	20,62	20,64	20,64	20,58	20,61	20,55	20,59	20,64	20,60	20,55	20,64	20,66	20,50	20,54	20,61	20,60	20,61	20,66	20,49	20,50	20,62	20,58	20,54	20,51	20,56	20,63	20,55	20,51	20,53	20,50	20,49	20,57	20,60	20,55	20,55	20,52	20,61	20,64	20,57	20,57	20,56	20,55	20,61	20,69	20,55	20,53	20,59	20,62	20,54	20,57	20,53	20,57	20,60	20,58	20,53	20,56	20,58	20,70	20,60	20,54	20,64	20,62	20,51	20,51	20,52	20,51	20,49	20,60	20,60	20,46	20,40	20,49	20,46	20,48	20,52	20,46	20,51	20,52	20,45	20,47	20,54	20,58	20,55	20,50	20,53	20,52	20,48	20,51	20,53	20,53	20,57	20,51	20,52	20,40	20,42	20,49	20,56	20,49	20,54	20,51	20,50	20,49	20,54	20,55	20,53	20,54	20,55	20,46	20,46	20,60	20,53	20,54	20,53	20,52	20,35	20,39	20,47	20,60	20,59	20,47	20,39	20,40	20,43	20,48	20,51	20,52	20,51	20,50	20,46	20,38	20,45	20,50	20,45	20,44	20,51	20,46	20,49	20,48	20,49	20,54	20,55	20,51	20,54	20,57	20,46	20,50	20,49	20,37	20,49	20,46	20,46	20,47	20,39	20,46	20,49	20,45	20,48	20,51	20,41	20,41	20,44	20,40	20,44	20,46	20,56	20,48	20,43	20,56	20,55	20,48	20,43	20,37	20,38	20,45	20,54	20,57	20,56	20,45	20,45	20,49	20,56	20,47	20,46	20,46	20,52	20,48	20,40	20,43	20,47	20,39	20,35	20,44	20,40	20,32	20,47	20,48	20,42	20,39	20,42	20,39	20,36	20,47	20,43	20,36	20,34	20,38	20,43	20,47	20,38	20,45	20,37	20,33	20,50	20,43	20,43	20,53	20,46	20,36	20,34	20,36	20,39	20,38	20,46	20,41	20,40	
20,53	20,44	20,31	20,29	20,36	20,41	20,43	20,38	20,34	20,46	20,29	20,24	20,25	20,30	20,38	20,39	20,44	20,41	20,35	20,45	20,50	20,42	20,43	20,46	20,42	20,49	20,52	20,43	20,39	20,37	20,33	20,37	20,44	20,38	20,39	20,48	20,50	20,43	20,41	20,42	20,43	20,46	20,46	20,36	20,42	20,48	20,41	20,36	20,45	20,50	20,51	20,50	20,56	20,58	20,48	20,53	20,49	20,42	20,49	20,43	20,42	20,53	20,58	20,53	20,47	20,44	20,43	20,30	20,37	20,44	20,47	20,50	20,47	20,56	20,50	20,48	20,55	20,43	20,45	20,37	20,40	20,50	20,41	20,50	20,57	20,52	20,49	20,44	20,44	20,46	20,47	20,53	20,51	20,48	20,47	20,48	20,38	20,46	20,56	20,51	20,48	20,45	20,42	20,48	20,49	20,45	20,49	20,54	20,43	20,43	20,56	20,49	20,45	20,53	20,50	20,52	20,51	20,44	20,49	20,38	20,50	20,55	20,58	20,59	20,54	20,54	20,52	20,54	20,52	20,52	20,52	20,48	20,49	20,42	20,49	20,49	20,51	20,50	20,51	20,50	20,46	20,43	20,38	20,53	20,53	20,46	20,45	20,48	20,61	20,55	20,49	20,53	20,46	20,46	20,49	20,56	20,42	20,48	20,52	20,52	20,60	20,65	20,57	20,63	20,58	20,54	20,57	20,56	20,54	20,58	20,59	20,61	20,54	20,58	20,56	20,49	20,49	20,59	20,56	20,51	20,54	20,51	20,50	20,48	20,55	20,52	20,62	20,68	20,61	20,60	20,52	20,55	20,52	20,52	20,58	20,59	20,60	20,53	20,51	20,58	20,57	20,58	20,49	20,63	20,65	20,60	20,61	20,60	20,56	20,56	20,65	20,70	20,65	20,58	20,60	20,60	20,60	20,63	20,55	20,51	20,65	20,67	20,59	20,62	20,63	20,63	20,67	20,66	20,68	20,68	20,69	20,63	20,63	20,62	20,67	20,70	20,66	20,67	20,71	20,69	20,70	20,72	20,64	20,58	20,51	20,59	20,68	20,55	20,61	20,63	20,61	20,60	20,63	20,76	20,83	20,76	20,68	20,64	20,62	20,66	20,71	20,74	20,75	20,70	20,69	20,70	20,72	20,70	20,65	20,65	20,66	20,60	20,61	20,67	20,69	20,70	20,68	20,69	20,67	20,67	20,66	20,68	20,66	20,68	20,65	20,70	20,63	20,59	20,67	20,66	20,69	20,74	20,72	20,74	20,74	20,76	20,67	20,65	20,68	20,66	20,67	20,76	20,68	20,72	20,77	20,74	20,67	20,65	20,71	20,64	20,67	20,72	20,68	20,68	20,72	20,68	20,76	20,78	20,67	20,65	20,79	20,75	20,68	20,68	20,73	20,74	20,71	20,76	20,72	20,76	20,74	20,75	20,74	20,69	20,78	20,80	20,81	20,80	20,73	20,68	20,72	20,73	20,68	20,62	20,65	20,68	20,68	20,72	20,73	20,79	20,74	20,61	20,62	20,71	20,68	20,65	20,67	20,58	20,67	20,71	20,74	20,80	20,69	20,62	20,73	20,86	20,76	20,75	20,78	20,68	20,68	20,74	20,65	20,68	20,71	20,65	20,65	20,70	20,69	20,69	20,65	20,65	20,67	20,73	20,68	20,64	20,65	20,73	20,71	20,67	20,69	20,68	20,66	20,71	20,69	20,64	20,58	20,64	20,65	20,67	20,76	20,66	20,54	20,64	20,59	20,59	20,62	20,60	20,65	20,61	20,64	20,62	20,67	20,70	20,61	20,62	20,62	20,63	20,59	20,59	20,63	20,69	20,62	20,59	20,56	20,63	20,65	20,55	20,56	20,60	20,61	20,60	20,68	20,59	20,56	20,64	20,61	20,58	20,52	20,49	20,57	20,57	20,57	20,50	20,44	20,45	20,55	20,57	20,50	20,50	20,47	20,60	20,65	20,62	20,62	20,53	20,61	20,61	20,65	20,53	20,53	20,53	20,59	20,56	20,57	20,50	20,56	20,56	20,48	20,55	20,63	20,57	20,55	20,59	20,53	20,61	20,59	20,54	20,50	20,53	20,46	20,48	20,55	20,59	20,46	20,45	20,57	20,53	20,52	20,56	20,56	20,50	20,47	20,45	20,49	20,60	20,57	20,53	20,46	20,50	20,51	20,54	20,52	20,53	20,62	20,58	20,51	20,55	20,49	20,46	20,47	20,47	20,45	20,44	20,34	20,47	20,58	20,52	20,47	20,46	20,60	20,64	20,57	20,48	20,52	20,50	20,49	20,48	20,53	20,44	20,48	20,60	20,55	20,58	20,49	20,43	20,41	20,42	20,52	20,60	20,54	20,51	20,46	20,48	20,35	20,44	20,52	20,52	20,51	20,43	20,51	20,49	20,39	20,42	20,51	20,50	20,46	20,53	20,48	20,45	20,41	20,41	20,36	20,47	20,49	20,50	20,57	20,49	20,49	20,46	20,46	20,51	20,52	20,52	20,44	20,45	20,44	20,43	20,43	20,43	20,45	20,42	20,44	20,55	20,56	20,45	20,39	20,47	20,46	20,46	20,51	20,49	20,49	20,50	20,45	20,46	20,48	20,47	20,50	20,52	20,48	20,46	20,48	20,40	20,33	20,31	20,44	20,38	20,27	20,39	20,50	20,47	20,42	20,42	20,45	20,39	20,44	20,46	20,40	20,40	20,42	20,46	20,56	20,46	20,47	20,35	20,38	20,57	20,51	20,39	20,46	20,47	20,38	20,40	20,40	20,39	20,32	20,39	20,43	20,42	
20,50	20,40	20,29	20,35	20,38	20,31	20,47	20,43	20,36	20,43	20,39	20,29	20,29	20,39	20,51	20,46	20,41	20,38	20,38	20,48	20,50	20,38	20,51	20,62	20,52	20,52	20,43	20,37	20,41	20,39	20,35	20,43	20,42	20,35	20,39	20,37	20,39	20,46	20,41	20,42	20,41	20,48	20,44	20,37	20,48	20,51	20,45	20,37	20,50	20,56	20,56	20,53	20,42	20,51	20,53	20,49	20,42	20,40	20,46	20,45	20,45	20,47	20,51	20,44	20,40	20,38	20,34	20,41	20,45	20,47	20,40	20,50	20,50	20,56	20,44	20,45	20,49	20,54	20,45	20,48	20,41	20,44	20,46	20,49	20,54	20,50	20,51	20,57	20,55	20,50	20,58	20,60	20,61	20,50	20,49	20,50	20,45	20,49	20,49	20,50	20,51	20,50	20,48	20,41	20,48	20,44	20,47	20,60	20,56	20,54	20,49	20,50	20,51	20,47	20,49	20,48	20,55	20,47	20,48	20,45	20,50	20,55	20,50	20,54	20,50	20,52	20,48	20,46	20,53	20,59	20,52	20,48	20,46	20,42	20,52	20,55	20,53	20,47	20,43	20,50	20,48	20,47	20,46	20,57	20,58	20,58	20,45	20,47	20,56	20,54	20,55	20,57	20,53	20,48	20,58	20,65	20,55	20,54	20,55	20,53	20,56	20,60	20,61	20,57	20,54	20,54	20,53	20,50	20,46	20,48	20,55	20,62	20,55	20,53	20,54	20,47	20,47	20,56	20,57	20,52	20,54	20,49	20,43	20,46	20,51	20,47	20,53	20,62	20,59	20,61	20,50	20,47	20,46	20,54	20,55	20,56	20,72	20,58	20,47	20,51	20,57	20,58	20,55	20,68	20,74	20,62	20,56	20,58	20,61	20,56	20,56	20,63	20,65	20,61	20,52	20,58	20,57	20,56	20,52	20,54	20,58	20,63	20,50	20,61	20,59	20,59	20,64	20,72	20,67	20,59	20,57	20,53	20,53	20,59	20,68	20,64	20,61	20,66	20,75	20,67	20,70	20,75	20,72	20,61	20,58	20,57	20,66	20,64	20,60	20,61	20,66	20,63	20,65	20,65	20,66	20,69	20,65	20,70	20,64	20,74	20,71	20,66	20,75	20,74	20,73	20,69	20,81	20,79	20,71	20,68	20,69	20,65	20,62	20,70	20,70	20,67	20,62	20,71	20,74	20,70	20,71	20,73	20,67	20,68	20,70	20,73	20,66	20,62	20,75	20,71	20,72	20,70	20,66	20,73	20,70	20,76	20,66	20,67	20,70	20,72	20,72	20,77	20,70	20,74	20,84	20,78	20,68	20,66	20,73	20,71	20,67	20,76	20,71	20,78	20,77	20,70	20,76	20,83	20,78	20,67	20,71	20,68	20,66	20,67	20,67	20,75	20,71	20,68	20,63	20,69	20,77	20,76	20,76	20,77	20,71	20,79	20,81	20,77	20,75	20,73	20,75	20,67	20,59	20,65	20,66	20,71	20,76	20,69	20,63	20,72	20,72	20,62	20,61	20,70	20,71	20,61	20,72	20,66	20,68	20,73	20,77	20,78	20,76	20,64	20,71	20,73	20,74	20,74	20,74	20,68	20,74	20,81	20,72	20,70	20,74	20,67	20,67	20,64	20,70	20,69	20,68	20,67	20,75	20,82	20,79	20,75	20,68	20,70	20,71	20,68	20,68	20,72	20,74	20,67	20,64	20,66	20,66	20,64	20,67	20,64	20,75	20,68	20,56	20,67	20,69	20,62	20,65	20,58	20,63	20,62	20,55	20,64	20,75	20,71	20,61	20,56	20,64	20,68	20,58	20,63	20,64	20,63	20,57	20,52	20,63	20,67	20,65	20,55	20,61	20,55	20,58	20,65	20,58	20,59	20,62	20,62	20,64	20,61	20,52	20,51	20,63	20,65	20,60	20,59	20,52	20,61	20,64	20,61	20,50	20,44	20,58	20,69	20,56	20,59	20,63	20,55	20,50	20,57	20,61	20,55	20,53	20,61	20,59	20,60	20,62	20,51	20,51	20,55	20,55	20,55	20,58	20,55	20,47	20,58	20,58	20,60	20,59	20,57	20,54	20,57	20,48	20,51	20,56	20,58	20,52	20,46	20,52	20,53	20,54	20,57	20,61	20,56	20,47	20,48	20,47	20,57	20,56	20,54	20,43	20,44	20,46	20,52	20,54	20,57	20,58	20,55	20,46	20,49	20,53	20,52	20,47	20,49	20,40	20,43	20,39	20,36	20,50	20,41	20,43	20,52	20,56	20,61	20,62	20,58	20,49	20,46	20,48	20,42	20,45	20,46	20,45	20,51	20,59	20,58	20,53	20,56	20,46	20,53	20,58	20,67	20,56	20,53	20,50	20,47	20,53	20,47	20,45	20,50	20,57	20,46	20,46	20,52	20,44	20,41	20,50	20,51	20,45	20,48	20,41	20,40	20,38	20,41	20,50	20,51	20,46	20,50	20,51	20,52	20,50	20,47	20,50	20,49	20,46	20,50	20,54	20,43	20,46	20,46	20,49	20,50	20,49	20,42	20,41	20,50	20,51	20,45	20,36	20,44	20,53	20,48	20,50	20,54	20,56	20,56	20,46	20,49	20,48	20,46	20,42	20,49	20,47	20,46	20,53	20,43	20,38	20,44	20,43	20,43	20,36	20,39	20,46	20,44	20,42	20,35	20,40	20,44	20,33	20,26	20,35	20,36	20,43	20,48	20,52	20,49	20,52	20,51	20,45	20,48	20,44	20,40	20,43	20,48	20,49	20,40	20,45	20,44	20,36	20,48	20,39	20,37	
20,48	20,36	20,41	20,38	20,29	20,28	20,30	20,39	20,36	20,43	20,40	20,43	20,39	20,42	20,53	20,50	20,38	20,45	20,43	20,43	20,44	20,44	20,48	20,57	20,51	20,46	20,38	20,30	20,34	20,36	20,40	20,44	20,52	20,50	20,47	20,42	20,36	20,37	20,39	20,35	20,40	20,41	20,46	20,39	20,50	20,50	20,42	20,44	20,44	20,47	20,42	20,43	20,38	20,40	20,45	20,45	20,45	20,44	20,43	20,50	20,51	20,51	20,56	20,41	20,43	20,39	20,34	20,36	20,34	20,47	20,41	20,47	20,48	20,54	20,42	20,44	20,55	20,50	20,53	20,49	20,38	20,29	20,45	20,46	20,43	20,41	20,47	20,60	20,54	20,50	20,54	20,58	20,58	20,57	20,40	20,49	20,51	20,47	20,52	20,51	20,57	20,52	20,45	20,45	20,43	20,46	20,56	20,61	20,53	20,48	20,46	20,48	20,48	20,48	20,47	20,52	20,51	20,47	20,47	20,48	20,57	20,52	20,52	20,52	20,48	20,51	20,46	20,47	20,49	20,60	20,56	20,50	20,46	20,46	20,52	20,58	20,56	20,46	20,47	20,51	20,51	20,50	20,53	20,56	20,56	20,54	20,51	20,40	20,47	20,44	20,42	20,55	20,60	20,54	20,53	20,57	20,48	20,46	20,60	20,59	20,54	20,51	20,59	20,62	20,48	20,54	20,54	20,47	20,50	20,49	20,51	20,59	20,57	20,47	20,51	20,52	20,45	20,51	20,58	20,54	20,49	20,55	20,48	20,54	20,56	20,54	20,58	20,66	20,54	20,57	20,50	20,46	20,49	20,50	20,57	20,66	20,66	20,62	20,53	20,52	20,55	20,63	20,60	20,57	20,60	20,57	20,55	20,51	20,60	20,62	20,59	20,62	20,63	20,64	20,61	20,55	20,59	20,58	20,59	20,58	20,65	20,57	20,54	20,63	20,64	20,58	20,70	20,76	20,68	20,56	20,58	20,56	20,55	20,62	20,71	20,71	20,63	20,69	20,73	20,70	20,71	20,69	20,69	20,60	20,56	20,63	20,68	20,69	20,65	20,68	20,66	20,66	20,75	20,69	20,53	20,64	20,65	20,69	20,69	20,75	20,68	20,62	20,65	20,77	20,76	20,74	20,75	20,74	20,63	20,69	20,68	20,62	20,63	20,67	20,66	20,65	20,63	20,66	20,78	20,75	20,75	20,78	20,73	20,67	20,70	20,82	20,77	20,71	20,77	20,70	20,68	20,68	20,67	20,68	20,70	20,75	20,79	20,80	20,76	20,68	20,73	20,78	20,73	20,67	20,79	20,72	20,64	20,68	20,73	20,74	20,70	20,74	20,74	20,79	20,78	20,71	20,68	20,70	20,75	20,71	20,68	20,62	20,63	20,61	20,63	20,69	20,72	20,70	20,65	20,70	20,79	20,79	20,75	20,72	20,71	20,73	20,74	20,77	20,74	20,74	20,70	20,67	20,63	20,65	20,60	20,65	20,75	20,75	20,65	20,72	20,68	20,66	20,67	20,70	20,66	20,57	20,64	20,70	20,74	20,79	20,74	20,76	20,72	20,69	20,71	20,70	20,69	20,66	20,68	20,61	20,74	20,83	20,76	20,68	20,68	20,68	20,60	20,61	20,69	20,71	20,68	20,74	20,76	20,79	20,73	20,67	20,71	20,71	20,72	20,76	20,70	20,71	20,68	20,68	20,60	20,59	20,62	20,69	20,72	20,71	20,78	20,66	20,56	20,70	20,73	20,66	20,62	20,64	20,60	20,61	20,57	20,57	20,72	20,66	20,62	20,60	20,67	20,72	20,58	20,57	20,66	20,63	20,60	20,58	20,63	20,66	20,65	20,66	20,60	20,54	20,52	20,63	20,55	20,61	20,69	20,67	20,69	20,65	20,61	20,58	20,67	20,59	20,57	20,65	20,61	20,66	20,67	20,62	20,60	20,46	20,60	20,68	20,55	20,53	20,60	20,54	20,55	20,53	20,59	20,53	20,60	20,66	20,62	20,63	20,60	20,53	20,44	20,54	20,55	20,51	20,48	20,56	20,57	20,55	20,56	20,61	20,63	20,55	20,56	20,57	20,52	20,56	20,60	20,47	20,50	20,53	20,49	20,44	20,58	20,60	20,50	20,56	20,58	20,56	20,49	20,54	20,66	20,48	20,45	20,45	20,51	20,54	20,48	20,55	20,58	20,53	20,45	20,56	20,55	20,51	20,49	20,43	20,44	20,49	20,50	20,42	20,37	20,40	20,51	20,52	20,51	20,54	20,57	20,55	20,50	20,51	20,50	20,45	20,48	20,45	20,47	20,47	20,56	20,61	20,53	20,52	20,47	20,51	20,54	20,57	20,58	20,55	20,51	20,55	20,51	20,51	20,43	20,46	20,57	20,53	20,53	20,51	20,55	20,48	20,43	20,52	20,45	20,36	20,35	20,42	20,44	20,38	20,49	20,60	20,49	20,50	20,52	20,46	20,37	20,43	20,51	20,53	20,53	20,46	20,41	20,49	20,43	20,48	20,46	20,47	20,49	20,38	20,38	20,42	20,54	20,48	20,42	20,44	20,43	20,52	20,55	20,55	20,48	20,52	20,44	20,50	20,52	20,52	20,40	20,45	20,49	20,33	20,43	20,51	20,46	20,42	20,53	20,52	20,48	20,44	20,57	20,45	20,40	20,45	20,50	20,52	20,37	20,27	20,33	20,38	20,47	20,49	20,41	20,47	20,41	20,45	20,57	20,41	20,37	20,35	20,42	20,39	20,42	20,32	20,42	20,47	20,41	20,62	20,51	20,46	
20,43	20,32	20,37	20,41	20,32	20,38	20,40	20,37	20,36	20,44	20,37	20,36	20,41	20,41	20,49	20,54	20,53	20,58	20,48	20,47	20,45	20,41	20,39	20,42	20,45	20,50	20,42	20,40	20,46	20,39	20,36	20,35	20,41	20,42	20,40	20,43	20,46	20,34	20,27	20,38	20,40	20,38	20,47	20,44	20,47	20,53	20,43	20,41	20,41	20,42	20,43	20,42	20,41	20,45	20,46	20,51	20,39	20,42	20,45	20,50	20,52	20,46	20,46	20,44	20,44	20,52	20,38	20,34	20,31	20,34	20,43	20,46	20,45	20,53	20,45	20,44	20,57	20,55	20,50	20,49	20,51	20,41	20,44	20,43	20,52	20,45	20,41	20,53	20,49	20,45	20,47	20,53	20,55	20,56	20,45	20,49	20,49	20,48	20,55	20,49	20,55	20,52	20,34	20,44	20,50	20,40	20,55	20,56	20,51	20,51	20,38	20,45	20,49	20,48	20,52	20,46	20,43	20,45	20,45	20,49	20,47	20,48	20,56	20,61	20,57	20,54	20,50	20,49	20,56	20,56	20,51	20,53	20,44	20,47	20,53	20,59	20,57	20,58	20,55	20,46	20,51	20,53	20,51	20,50	20,45	20,54	20,53	20,50	20,48	20,52	20,51	20,51	20,57	20,56	20,52	20,49	20,47	20,44	20,56	20,54	20,49	20,51	20,51	20,58	20,50	20,47	20,54	20,52	20,51	20,54	20,56	20,61	20,55	20,56	20,52	20,49	20,48	20,53	20,51	20,56	20,54	20,54	20,53	20,51	20,56	20,59	20,56	20,63	20,47	20,57	20,55	20,49	20,51	20,56	20,51	20,63	20,64	20,54	20,53	20,59	20,61	20,63	20,64	20,65	20,57	20,58	20,62	20,63	20,61	20,59	20,65	20,63	20,63	20,63	20,62	20,63	20,53	20,49	20,48	20,59	20,63	20,60	20,57	20,59	20,61	20,68	20,72	20,80	20,74	20,66	20,65	20,60	20,56	20,58	20,72	20,64	20,61	20,67	20,71	20,67	20,70	20,73	20,67	20,66	20,65	20,68	20,70	20,67	20,75	20,67	20,72	20,65	20,70	20,71	20,56	20,70	20,72	20,72	20,67	20,71	20,73	20,67	20,65	20,68	20,76	20,75	20,72	20,70	20,66	20,68	20,65	20,60	20,68	20,68	20,70	20,79	20,67	20,66	20,74	20,72	20,69	20,78	20,80	20,78	20,66	20,70	20,74	20,78	20,80	20,73	20,68	20,71	20,70	20,71	20,74	20,79	20,80	20,78	20,77	20,69	20,67	20,76	20,72	20,73	20,72	20,69	20,65	20,72	20,77	20,75	20,71	20,73	20,71	20,72	20,73	20,75	20,76	20,70	20,66	20,75	20,72	20,72	20,71	20,67	20,70	20,65	20,74	20,70	20,74	20,74	20,68	20,72	20,73	20,77	20,72	20,72	20,73	20,83	20,79	20,75	20,71	20,69	20,73	20,77	20,69	20,64	20,68	20,67	20,68	20,70	20,74	20,68	20,72	20,61	20,61	20,62	20,69	20,69	20,74	20,74	20,71	20,76	20,69	20,67	20,68	20,68	20,71	20,71	20,67	20,63	20,69	20,75	20,67	20,72	20,69	20,67	20,66	20,66	20,68	20,70	20,71	20,75	20,79	20,72	20,66	20,63	20,63	20,67	20,67	20,75	20,76	20,72	20,68	20,68	20,65	20,67	20,76	20,73	20,66	20,69	20,69	20,65	20,63	20,73	20,73	20,66	20,62	20,59	20,62	20,64	20,68	20,61	20,63	20,62	20,63	20,64	20,64	20,66	20,58	20,63	20,66	20,62	20,55	20,59	20,60	20,58	20,61	20,63	20,59	20,55	20,55	20,66	20,67	20,58	20,56	20,68	20,65	20,59	20,63	20,59	20,65	20,64	20,54	20,61	20,61	20,55	20,57	20,61	20,56	20,57	20,65	20,62	20,58	20,57	20,60	20,57	20,56	20,54	20,53	20,56	20,54	20,53	20,60	20,72	20,63	20,53	20,50	20,58	20,54	20,51	20,52	20,54	20,63	20,60	20,52	20,58	20,58	20,50	20,53	20,56	20,58	20,51	20,54	20,46	20,45	20,61	20,58	20,58	20,51	20,55	20,48	20,50	20,53	20,48	20,44	20,48	20,48	20,46	20,50	20,45	20,47	20,50	20,44	20,48	20,49	20,51	20,47	20,50	20,58	20,54	20,55	20,45	20,44	20,50	20,50	20,44	20,43	20,37	20,45	20,52	20,54	20,51	20,52	20,50	20,60	20,45	20,44	20,50	20,52	20,43	20,42	20,46	20,52	20,58	20,53	20,50	20,46	20,44	20,49	20,50	20,53	20,58	20,51	20,44	20,42	20,43	20,45	20,50	20,54	20,47	20,50	20,54	20,52	20,48	20,45	20,49	20,47	20,47	20,39	20,44	20,45	20,39	20,44	20,53	20,48	20,42	20,45	20,49	20,34	20,40	20,42	20,52	20,51	20,44	20,45	20,52	20,46	20,41	20,45	20,46	20,46	20,44	20,45	20,45	20,50	20,42	20,44	20,44	20,42	20,49	20,55	20,49	20,43	20,42	20,42	20,56	20,54	20,46	20,38	20,47	20,49	20,41	20,34	20,48	20,50	20,38	20,47	20,50	20,52	20,48	20,53	20,56	20,54	20,44	20,44	20,45	20,40	20,34	20,38	20,40	20,41	20,53	20,48	20,41	20,45	20,51	20,55	20,49	20,44	20,44	20,37	20,36	20,38	20,44	20,44	20,48	20,46	20,47	20,49	20,48	
20,37	20,40	20,30	20,36	20,41	20,40	20,42	20,41	20,37	20,45	20,40	20,44	20,24	20,39	20,40	20,57	20,62	20,57	20,52	20,49	20,44	20,40	20,46	20,47	20,42	20,40	20,45	20,42	20,49	20,48	20,43	20,43	20,37	20,42	20,45	20,50	20,49	20,42	20,31	20,47	20,51	20,39	20,47	20,50	20,43	20,46	20,42	20,39	20,39	20,45	20,50	20,40	20,26	20,38	20,43	20,47	20,41	20,36	20,42	20,46	20,50	20,49	20,46	20,41	20,38	20,39	20,45	20,35	20,43	20,40	20,42	20,53	20,41	20,49	20,43	20,52	20,46	20,48	20,43	20,44	20,53	20,47	20,41	20,43	20,56	20,41	20,48	20,61	20,50	20,53	20,57	20,50	20,50	20,56	20,50	20,54	20,51	20,45	20,44	20,52	20,53	20,50	20,45	20,45	20,44	20,38	20,46	20,60	20,57	20,58	20,50	20,41	20,48	20,55	20,51	20,46	20,37	20,43	20,51	20,38	20,46	20,45	20,55	20,58	20,54	20,57	20,54	20,50	20,59	20,58	20,49	20,47	20,52	20,51	20,47	20,54	20,55	20,59	20,54	20,56	20,57	20,66	20,58	20,55	20,50	20,49	20,47	20,44	20,45	20,50	20,43	20,53	20,63	20,56	20,50	20,55	20,52	20,49	20,60	20,54	20,50	20,53	20,51	20,55	20,52	20,53	20,51	20,54	20,55	20,54	20,54	20,57	20,54	20,54	20,55	20,44	20,47	20,52	20,55	20,49	20,48	20,52	20,51	20,54	20,60	20,56	20,52	20,54	20,49	20,54	20,57	20,50	20,55	20,58	20,58	20,69	20,68	20,56	20,53	20,57	20,59	20,58	20,61	20,64	20,61	20,59	20,59	20,64	20,70	20,60	20,57	20,58	20,59	20,53	20,58	20,60	20,59	20,52	20,53	20,63	20,67	20,60	20,54	20,58	20,67	20,69	20,63	20,68	20,73	20,68	20,66	20,64	20,57	20,59	20,70	20,63	20,59	20,62	20,65	20,67	20,67	20,71	20,69	20,64	20,66	20,74	20,72	20,63	20,76	20,72	20,67	20,65	20,74	20,70	20,68	20,77	20,78	20,72	20,64	20,68	20,69	20,72	20,68	20,64	20,73	20,72	20,74	20,72	20,72	20,71	20,66	20,64	20,69	20,69	20,67	20,76	20,76	20,70	20,69	20,70	20,73	20,70	20,73	20,82	20,73	20,68	20,69	20,71	20,76	20,76	20,72	20,75	20,69	20,70	20,74	20,81	20,72	20,74	20,73	20,74	20,66	20,72	20,73	20,77	20,73	20,74	20,73	20,71	20,71	20,75	20,71	20,70	20,75	20,73	20,71	20,70	20,82	20,80	20,73	20,69	20,69	20,81	20,77	20,72	20,69	20,66	20,69	20,77	20,74	20,74	20,75	20,79	20,78	20,70	20,72	20,69	20,65	20,73	20,75	20,75	20,80	20,77	20,80	20,81	20,74	20,75	20,71	20,72	20,76	20,70	20,76	20,69	20,69	20,69	20,67	20,67	20,70	20,74	20,72	20,71	20,68	20,77	20,71	20,65	20,67	20,64	20,68	20,71	20,69	20,61	20,67	20,74	20,67	20,77	20,77	20,74	20,71	20,76	20,70	20,65	20,70	20,69	20,72	20,71	20,65	20,68	20,65	20,65	20,68	20,69	20,77	20,74	20,70	20,69	20,71	20,74	20,75	20,76	20,66	20,68	20,70	20,59	20,61	20,66	20,63	20,63	20,65	20,58	20,64	20,66	20,58	20,64	20,68	20,58	20,63	20,68	20,62	20,60	20,61	20,61	20,59	20,56	20,58	20,59	20,56	20,62	20,60	20,49	20,57	20,57	20,57	20,61	20,64	20,66	20,48	20,63	20,64	20,59	20,61	20,56	20,59	20,63	20,55	20,60	20,56	20,48	20,56	20,53	20,51	20,57	20,60	20,59	20,58	20,62	20,55	20,54	20,51	20,56	20,67	20,61	20,59	20,56	20,56	20,58	20,53	20,51	20,56	20,64	20,58	20,50	20,50	20,51	20,55	20,58	20,53	20,55	20,56	20,54	20,59	20,53	20,57	20,58	20,51	20,48	20,42	20,53	20,55	20,56	20,54	20,51	20,55	20,54	20,54	20,48	20,43	20,49	20,50	20,43	20,44	20,47	20,47	20,45	20,45	20,47	20,46	20,49	20,51	20,51	20,51	20,46	20,50	20,54	20,45	20,45	20,55	20,52	20,49	20,45	20,48	20,56	20,47	20,50	20,49	20,53	20,58	20,51	20,46	20,52	20,53	20,40	20,40	20,48	20,56	20,54	20,49	20,46	20,50	20,52	20,48	20,56	20,54	20,48	20,54	20,52	20,44	20,42	20,55	20,52	20,47	20,44	20,42	20,52	20,49	20,44	20,41	20,52	20,43	20,48	20,50	20,47	20,49	20,41	20,46	20,49	20,49	20,52	20,43	20,47	20,49	20,49	20,43	20,47	20,53	20,54	20,52	20,57	20,52	20,44	20,41	20,52	20,51	20,47	20,57	20,53	20,45	20,43	20,36	20,37	20,37	20,48	20,45	20,47	20,42	20,44	20,42	20,50	20,47	20,43	20,32	20,42	20,51	20,49	20,40	20,47	20,51	20,45	20,47	20,42	20,41	20,44	20,45	20,51	20,50	20,39	20,36	20,35	20,39	20,37	20,30	20,27	20,42	20,47	20,48	20,35	20,40	20,49	20,47	20,47	20,44	20,43	20,41	20,33	20,38	20,42	20,47	20,40	20,41	20,37	20,41	20,43	
20,42	20,45	20,33	20,41	20,48	20,42	20,37	20,44	20,41	20,42	20,34	20,44	20,48	20,46	20,43	20,39	20,43	20,42	20,44	20,42	20,45	20,44	20,53	20,46	20,35	20,41	20,40	20,48	20,55	20,41	20,39	20,43	20,37	20,42	20,49	20,53	20,56	20,52	20,43	20,51	20,50	20,51	20,56	20,40	20,45	20,43	20,40	20,40	20,43	20,43	20,42	20,42	20,36	20,38	20,51	20,45	20,49	20,48	20,38	20,35	20,48	20,53	20,55	20,47	20,47	20,49	20,46	20,42	20,41	20,51	20,46	20,47	20,43	20,43	20,46	20,47	20,50	20,45	20,47	20,47	20,56	20,49	20,46	20,41	20,47	20,48	20,54	20,61	20,57	20,56	20,56	20,49	20,46	20,49	20,48	20,56	20,42	20,41	20,51	20,50	20,50	20,46	20,48	20,51	20,49	20,48	20,46	20,46	20,51	20,53	20,56	20,45	20,48	20,51	20,53	20,52	20,50	20,48	20,55	20,40	20,46	20,52	20,64	20,57	20,50	20,51	20,49	20,52	20,52	20,44	20,41	20,42	20,43	20,52	20,46	20,43	20,53	20,51	20,50	20,55	20,59	20,63	20,60	20,52	20,50	20,52	20,47	20,49	20,44	20,53	20,49	20,50	20,60	20,59	20,49	20,55	20,52	20,50	20,60	20,58	20,57	20,54	20,54	20,53	20,46	20,48	20,50	20,56	20,53	20,51	20,48	20,52	20,61	20,55	20,57	20,58	20,58	20,54	20,54	20,54	20,53	20,54	20,56	20,52	20,59	20,60	20,52	20,55	20,51	20,58	20,55	20,54	20,51	20,60	20,60	20,63	20,66	20,62	20,53	20,56	20,58	20,59	20,60	20,63	20,63	20,62	20,64	20,57	20,68	20,62	20,58	20,58	20,57	20,59	20,55	20,59	20,62	20,59	20,56	20,71	20,73	20,67	20,59	20,54	20,70	20,71	20,61	20,64	20,69	20,66	20,61	20,62	20,59	20,60	20,67	20,63	20,60	20,61	20,65	20,64	20,74	20,63	20,62	20,67	20,59	20,65	20,73	20,71	20,64	20,68	20,63	20,59	20,71	20,74	20,69	20,80	20,79	20,67	20,62	20,62	20,67	20,71	20,66	20,60	20,66	20,69	20,75	20,73	20,69	20,63	20,66	20,58	20,59	20,67	20,72	20,80	20,85	20,73	20,67	20,65	20,67	20,73	20,69	20,77	20,71	20,69	20,77	20,79	20,76	20,77	20,82	20,74	20,72	20,70	20,71	20,79	20,68	20,65	20,75	20,81	20,77	20,76	20,77	20,75	20,71	20,70	20,66	20,68	20,67	20,74	20,72	20,73	20,76	20,77	20,74	20,75	20,79	20,80	20,76	20,66	20,73	20,76	20,74	20,72	20,72	20,66	20,69	20,73	20,71	20,75	20,80	20,87	20,72	20,69	20,73	20,78	20,70	20,70	20,73	20,77	20,76	20,81	20,77	20,80	20,78	20,79	20,77	20,76	20,77	20,77	20,72	20,71	20,69	20,71	20,67	20,69	20,74	20,78	20,77	20,75	20,79	20,83	20,77	20,61	20,63	20,66	20,75	20,70	20,73	20,69	20,66	20,71	20,66	20,77	20,77	20,75	20,67	20,67	20,70	20,67	20,71	20,65	20,68	20,72	20,75	20,70	20,74	20,68	20,71	20,71	20,65	20,72	20,71	20,70	20,71	20,72	20,75	20,75	20,70	20,71	20,75	20,67	20,70	20,64	20,64	20,63	20,65	20,69	20,70	20,75	20,64	20,61	20,68	20,67	20,63	20,67	20,64	20,58	20,53	20,58	20,59	20,57	20,60	20,59	20,55	20,58	20,60	20,52	20,52	20,58	20,60	20,60	20,53	20,63	20,59	20,61	20,63	20,62	20,64	20,55	20,63	20,61	20,56	20,63	20,56	20,55	20,60	20,64	20,55	20,55	20,59	20,63	20,60	20,62	20,59	20,48	20,52	20,56	20,62	20,59	20,50	20,61	20,60	20,55	20,51	20,53	20,59	20,65	20,53	20,53	20,50	20,49	20,51	20,47	20,52	20,52	20,58	20,49	20,47	20,51	20,48	20,54	20,55	20,48	20,41	20,44	20,53	20,39	20,46	20,59	20,52	20,50	20,59	20,55	20,49	20,49	20,46	20,50	20,41	20,43	20,50	20,51	20,45	20,46	20,55	20,51	20,46	20,47	20,49	20,48	20,45	20,42	20,40	20,43	20,59	20,57	20,52	20,46	20,46	20,53	20,48	20,47	20,50	20,55	20,60	20,55	20,41	20,44	20,52	20,45	20,54	20,58	20,56	20,57	20,48	20,47	20,47	20,50	20,53	20,54	20,56	20,50	20,45	20,48	20,49	20,50	20,51	20,51	20,47	20,45	20,44	20,53	20,54	20,51	20,51	20,50	20,58	20,54	20,60	20,52	20,50	20,48	20,50	20,47	20,47	20,53	20,52	20,44	20,43	20,51	20,50	20,48	20,53	20,59	20,49	20,61	20,54	20,48	20,48	20,53	20,55	20,55	20,57	20,51	20,45	20,41	20,38	20,39	20,42	20,49	20,42	20,49	20,47	20,47	20,46	20,47	20,37	20,44	20,39	20,41	20,50	20,50	20,46	20,47	20,35	20,46	20,52	20,47	20,44	20,36	20,47	20,46	20,44	20,41	20,44	20,40	20,35	20,38	20,30	20,32	20,43	20,45	20,45	20,32	20,43	20,45	20,45	20,42	20,41	20,43	20,50	20,44	20,28	20,32	20,41	20,38	20,37	20,38	20,30	20,34	
20,46	20,39	20,39	20,42	20,54	20,40	20,36	20,47	20,49	20,46	20,30	20,40	20,44	20,50	20,48	20,41	20,34	20,42	20,45	20,50	20,52	20,40	20,40	20,42	20,49	20,53	20,44	20,47	20,48	20,40	20,42	20,49	20,41	20,37	20,47	20,50	20,51	20,47	20,42	20,45	20,47	20,49	20,59	20,48	20,51	20,52	20,38	20,32	20,46	20,44	20,43	20,44	20,44	20,52	20,56	20,58	20,52	20,50	20,48	20,39	20,37	20,50	20,52	20,48	20,48	20,49	20,50	20,45	20,46	20,51	20,58	20,55	20,50	20,48	20,54	20,55	20,47	20,51	20,51	20,45	20,45	20,45	20,50	20,46	20,40	20,51	20,54	20,52	20,57	20,58	20,50	20,49	20,47	20,46	20,42	20,52	20,52	20,47	20,52	20,54	20,43	20,37	20,53	20,57	20,49	20,54	20,50	20,43	20,42	20,44	20,56	20,53	20,49	20,46	20,48	20,58	20,50	20,47	20,46	20,37	20,46	20,52	20,60	20,57	20,48	20,51	20,48	20,50	20,48	20,55	20,54	20,53	20,42	20,54	20,47	20,58	20,53	20,50	20,50	20,52	20,48	20,51	20,53	20,47	20,52	20,55	20,53	20,58	20,61	20,54	20,53	20,57	20,58	20,57	20,54	20,52	20,53	20,50	20,56	20,55	20,62	20,53	20,49	20,56	20,47	20,41	20,46	20,54	20,53	20,50	20,50	20,59	20,56	20,53	20,61	20,56	20,57	20,59	20,56	20,56	20,56	20,56	20,57	20,55	20,57	20,58	20,59	20,63	20,59	20,59	20,52	20,54	20,50	20,56	20,65	20,59	20,62	20,55	20,49	20,54	20,53	20,57	20,61	20,63	20,60	20,57	20,60	20,60	20,67	20,62	20,61	20,67	20,67	20,63	20,58	20,58	20,63	20,61	20,62	20,64	20,61	20,63	20,66	20,66	20,67	20,69	20,65	20,72	20,71	20,72	20,71	20,66	20,62	20,68	20,72	20,67	20,70	20,63	20,65	20,61	20,70	20,73	20,69	20,64	20,64	20,66	20,72	20,70	20,64	20,62	20,66	20,72	20,76	20,73	20,68	20,70	20,75	20,71	20,72	20,65	20,68	20,70	20,69	20,66	20,62	20,64	20,76	20,80	20,75	20,74	20,69	20,57	20,59	20,69	20,72	20,80	20,86	20,78	20,69	20,72	20,67	20,79	20,73	20,72	20,66	20,76	20,77	20,76	20,74	20,74	20,80	20,79	20,76	20,71	20,72	20,79	20,72	20,71	20,72	20,76	20,77	20,81	20,80	20,76	20,74	20,72	20,71	20,68	20,76	20,76	20,81	20,79	20,75	20,80	20,76	20,83	20,83	20,72	20,77	20,71	20,73	20,80	20,69	20,68	20,74	20,70	20,70	20,78	20,71	20,69	20,80	20,84	20,83	20,71	20,81	20,81	20,79	20,77	20,78	20,85	20,79	20,77	20,78	20,82	20,70	20,71	20,72	20,74	20,76	20,77	20,79	20,76	20,74	20,67	20,64	20,64	20,75	20,79	20,74	20,77	20,76	20,86	20,81	20,74	20,74	20,80	20,82	20,75	20,75	20,67	20,67	20,73	20,78	20,76	20,71	20,73	20,70	20,69	20,71	20,74	20,70	20,69	20,67	20,75	20,78	20,75	20,76	20,70	20,67	20,71	20,70	20,74	20,76	20,79	20,75	20,66	20,71	20,75	20,70	20,64	20,72	20,66	20,73	20,68	20,68	20,74	20,66	20,65	20,71	20,73	20,70	20,73	20,70	20,68	20,68	20,62	20,62	20,63	20,65	20,68	20,67	20,64	20,59	20,59	20,58	20,68	20,67	20,62	20,57	20,59	20,62	20,63	20,60	20,63	20,72	20,66	20,66	20,65	20,56	20,60	20,67	20,66	20,61	20,65	20,57	20,57	20,60	20,64	20,64	20,55	20,64	20,66	20,55	20,56	20,58	20,55	20,48	20,54	20,66	20,61	20,60	20,66	20,63	20,55	20,53	20,56	20,58	20,58	20,53	20,56	20,61	20,52	20,57	20,49	20,51	20,60	20,60	20,50	20,43	20,53	20,62	20,54	20,50	20,53	20,51	20,50	20,58	20,44	20,39	20,55	20,54	20,47	20,59	20,55	20,52	20,48	20,50	20,54	20,48	20,46	20,46	20,51	20,54	20,52	20,55	20,54	20,50	20,42	20,51	20,52	20,48	20,36	20,35	20,44	20,55	20,54	20,51	20,46	20,46	20,48	20,46	20,44	20,52	20,50	20,53	20,56	20,47	20,51	20,51	20,53	20,57	20,54	20,61	20,56	20,50	20,54	20,47	20,47	20,47	20,59	20,54	20,45	20,42	20,43	20,45	20,50	20,49	20,41	20,46	20,51	20,50	20,49	20,53	20,55	20,55	20,49	20,51	20,58	20,53	20,52	20,51	20,46	20,53	20,52	20,48	20,43	20,49	20,53	20,49	20,42	20,37	20,43	20,48	20,47	20,45	20,54	20,52	20,52	20,57	20,52	20,52	20,52	20,51	20,41	20,46	20,45	20,41	20,39	20,43	20,51	20,45	20,49	20,44	20,42	20,42	20,43	20,40	20,42	20,44	20,41	20,49	20,43	20,40	20,39	20,44	20,48	20,51	20,55	20,56	20,43	20,40	20,46	20,35	20,38	20,40	20,42	20,37	20,41	20,43	20,38	20,41	20,42	20,41	20,40	20,39	20,34	20,45	20,46	20,35	20,32	20,45	20,46	20,32	20,25	20,38	20,37	20,43	20,47	20,40	20,39	
20,41	20,42	20,33	20,39	20,47	20,41	20,43	20,48	20,46	20,54	20,38	20,28	20,33	20,40	20,50	20,44	20,48	20,45	20,47	20,49	20,44	20,44	20,42	20,40	20,55	20,53	20,44	20,51	20,56	20,47	20,44	20,51	20,42	20,36	20,36	20,40	20,41	20,40	20,32	20,49	20,52	20,50	20,45	20,48	20,53	20,52	20,39	20,35	20,43	20,44	20,46	20,42	20,40	20,57	20,50	20,52	20,57	20,51	20,43	20,50	20,46	20,43	20,46	20,44	20,37	20,37	20,44	20,45	20,51	20,54	20,52	20,60	20,54	20,47	20,49	20,52	20,51	20,47	20,51	20,48	20,40	20,44	20,45	20,38	20,43	20,44	20,45	20,48	20,55	20,53	20,46	20,51	20,52	20,49	20,44	20,55	20,57	20,61	20,55	20,56	20,49	20,42	20,58	20,58	20,47	20,50	20,50	20,47	20,50	20,53	20,52	20,53	20,56	20,52	20,41	20,50	20,43	20,38	20,45	20,38	20,44	20,49	20,51	20,53	20,53	20,52	20,56	20,55	20,54	20,56	20,62	20,53	20,46	20,48	20,45	20,54	20,60	20,50	20,50	20,53	20,52	20,50	20,52	20,53	20,52	20,59	20,57	20,57	20,60	20,45	20,48	20,53	20,59	20,59	20,54	20,54	20,49	20,45	20,58	20,58	20,51	20,53	20,48	20,56	20,57	20,48	20,54	20,54	20,45	20,48	20,51	20,57	20,53	20,51	20,55	20,50	20,55	20,54	20,55	20,60	20,64	20,61	20,59	20,51	20,50	20,54	20,67	20,68	20,61	20,62	20,57	20,60	20,58	20,58	20,70	20,69	20,66	20,60	20,51	20,52	20,56	20,53	20,53	20,59	20,60	20,53	20,55	20,63	20,67	20,63	20,60	20,63	20,67	20,65	20,62	20,60	20,64	20,62	20,64	20,61	20,50	20,53	20,59	20,68	20,73	20,67	20,66	20,75	20,77	20,66	20,72	20,67	20,60	20,60	20,76	20,75	20,67	20,72	20,67	20,64	20,60	20,66	20,70	20,65	20,60	20,70	20,83	20,72	20,76	20,71	20,64	20,77	20,77	20,75	20,69	20,69	20,69	20,74	20,78	20,70	20,73	20,73	20,71	20,69	20,76	20,74	20,83	20,82	20,73	20,75	20,75	20,62	20,64	20,68	20,72	20,79	20,83	20,78	20,69	20,75	20,71	20,73	20,71	20,69	20,62	20,65	20,73	20,71	20,77	20,74	20,72	20,82	20,83	20,75	20,75	20,81	20,75	20,72	20,75	20,75	20,73	20,80	20,82	20,72	20,82	20,82	20,76	20,67	20,71	20,77	20,78	20,86	20,77	20,74	20,83	20,83	20,79	20,75	20,75	20,74	20,80	20,79	20,77	20,75	20,76	20,73	20,68	20,76	20,77	20,71	20,77	20,77	20,79	20,77	20,78	20,79	20,76	20,76	20,75	20,82	20,81	20,80	20,75	20,79	20,73	20,64	20,67	20,69	20,71	20,80	20,75	20,76	20,76	20,69	20,68	20,68	20,71	20,72	20,70	20,71	20,73	20,73	20,80	20,74	20,80	20,80	20,83	20,73	20,75	20,73	20,71	20,71	20,74	20,74	20,72	20,75	20,75	20,69	20,69	20,71	20,76	20,71	20,67	20,72	20,76	20,71	20,74	20,70	20,62	20,69	20,71	20,74	20,69	20,75	20,80	20,69	20,75	20,72	20,66	20,65	20,74	20,71	20,66	20,71	20,70	20,72	20,72	20,64	20,68	20,66	20,64	20,69	20,69	20,66	20,70	20,72	20,67	20,67	20,64	20,63	20,60	20,55	20,58	20,60	20,57	20,64	20,69	20,68	20,62	20,58	20,66	20,64	20,56	20,61	20,64	20,66	20,58	20,53	20,50	20,58	20,59	20,59	20,56	20,61	20,59	20,55	20,58	20,58	20,59	20,56	20,55	20,60	20,57	20,56	20,63	20,58	20,54	20,63	20,69	20,59	20,54	20,66	20,61	20,55	20,60	20,59	20,57	20,59	20,49	20,56	20,61	20,58	20,56	20,57	20,50	20,59	20,53	20,49	20,51	20,50	20,61	20,60	20,55	20,53	20,45	20,49	20,57	20,48	20,44	20,51	20,52	20,50	20,56	20,55	20,54	20,59	20,61	20,56	20,50	20,53	20,58	20,53	20,54	20,53	20,54	20,56	20,44	20,43	20,49	20,51	20,49	20,47	20,46	20,42	20,54	20,56	20,53	20,45	20,45	20,53	20,47	20,42	20,46	20,47	20,40	20,45	20,50	20,53	20,56	20,51	20,55	20,53	20,56	20,55	20,45	20,50	20,52	20,54	20,54	20,60	20,50	20,46	20,45	20,46	20,45	20,47	20,54	20,39	20,41	20,45	20,45	20,42	20,47	20,45	20,46	20,50	20,43	20,50	20,55	20,48	20,49	20,50	20,50	20,55	20,57	20,48	20,50	20,56	20,57	20,47	20,40	20,46	20,54	20,50	20,42	20,49	20,47	20,48	20,45	20,52	20,55	20,55	20,51	20,49	20,43	20,40	20,43	20,34	20,34	20,41	20,37	20,45	20,45	20,43	20,47	20,45	20,33	20,44	20,40	20,42	20,53	20,48	20,43	20,42	20,41	20,48	20,52	20,51	20,55	20,38	20,43	20,44	20,43	20,38	20,36	20,33	20,37	20,35	20,39	20,34	20,35	20,42	20,42	20,37	20,50	20,39	20,41	20,54	20,49	20,31	20,38	20,41	20,30	20,37	20,45	20,40	20,43	20,48	20,54	20,55	
20,31	20,32	20,39	20,35	20,39	20,42	20,40	20,47	20,41	20,46	20,40	20,36	20,33	20,45	20,48	20,40	20,46	20,50	20,48	20,50	20,45	20,39	20,48	20,44	20,49	20,50	20,37	20,46	20,65	20,48	20,38	20,45	20,38	20,32	20,43	20,45	20,36	20,33	20,34	20,46	20,49	20,42	20,39	20,40	20,49	20,53	20,40	20,38	20,46	20,43	20,50	20,48	20,35	20,51	20,48	20,37	20,42	20,48	20,47	20,51	20,50	20,50	20,42	20,45	20,36	20,41	20,40	20,35	20,40	20,49	20,52	20,62	20,50	20,47	20,46	20,53	20,46	20,46	20,51	20,45	20,44	20,50	20,47	20,35	20,40	20,49	20,51	20,54	20,52	20,53	20,44	20,50	20,55	20,47	20,45	20,53	20,58	20,52	20,54	20,56	20,55	20,47	20,49	20,61	20,55	20,53	20,50	20,47	20,50	20,55	20,48	20,45	20,51	20,51	20,44	20,44	20,48	20,46	20,41	20,41	20,47	20,52	20,50	20,62	20,52	20,46	20,45	20,51	20,53	20,51	20,57	20,55	20,45	20,51	20,40	20,49	20,51	20,56	20,51	20,54	20,52	20,52	20,55	20,45	20,52	20,56	20,52	20,48	20,56	20,50	20,45	20,54	20,52	20,56	20,54	20,59	20,52	20,45	20,52	20,60	20,52	20,49	20,48	20,53	20,57	20,60	20,55	20,52	20,48	20,48	20,49	20,50	20,48	20,52	20,52	20,50	20,57	20,58	20,59	20,54	20,56	20,62	20,61	20,56	20,50	20,55	20,63	20,60	20,58	20,61	20,62	20,63	20,65	20,63	20,58	20,59	20,70	20,67	20,54	20,52	20,55	20,60	20,56	20,58	20,63	20,62	20,64	20,61	20,66	20,69	20,63	20,54	20,62	20,67	20,61	20,60	20,68	20,63	20,62	20,64	20,51	20,50	20,61	20,61	20,69	20,72	20,73	20,73	20,71	20,65	20,73	20,70	20,62	20,70	20,77	20,75	20,70	20,72	20,73	20,64	20,61	20,65	20,66	20,67	20,65	20,68	20,74	20,73	20,75	20,72	20,64	20,67	20,72	20,80	20,80	20,69	20,72	20,83	20,80	20,68	20,64	20,71	20,76	20,72	20,74	20,77	20,81	20,83	20,72	20,66	20,72	20,76	20,70	20,74	20,72	20,81	20,84	20,84	20,78	20,69	20,67	20,69	20,74	20,67	20,65	20,70	20,69	20,76	20,86	20,82	20,78	20,79	20,81	20,72	20,68	20,75	20,81	20,71	20,73	20,74	20,71	20,76	20,80	20,72	20,80	20,79	20,76	20,69	20,62	20,71	20,82	20,84	20,86	20,81	20,83	20,81	20,83	20,84	20,85	20,74	20,84	20,79	20,75	20,77	20,77	20,76	20,79	20,76	20,77	20,74	20,72	20,75	20,73	20,73	20,73	20,76	20,78	20,72	20,76	20,76	20,74	20,72	20,72	20,76	20,73	20,71	20,71	20,71	20,71	20,78	20,71	20,69	20,74	20,69	20,68	20,71	20,76	20,75	20,72	20,75	20,78	20,79	20,77	20,72	20,81	20,81	20,78	20,73	20,74	20,70	20,67	20,74	20,70	20,72	20,76	20,78	20,79	20,75	20,69	20,73	20,76	20,75	20,70	20,74	20,73	20,64	20,69	20,73	20,66	20,71	20,71	20,67	20,67	20,67	20,73	20,69	20,69	20,76	20,66	20,65	20,76	20,74	20,61	20,72	20,70	20,69	20,70	20,66	20,71	20,68	20,63	20,71	20,68	20,63	20,73	20,74	20,70	20,58	20,57	20,61	20,57	20,65	20,58	20,61	20,69	20,67	20,61	20,57	20,56	20,61	20,61	20,64	20,59	20,61	20,62	20,65	20,61	20,61	20,53	20,56	20,60	20,62	20,58	20,55	20,58	20,55	20,58	20,56	20,50	20,52	20,54	20,53	20,57	20,62	20,62	20,56	20,53	20,61	20,63	20,64	20,56	20,58	20,58	20,56	20,62	20,64	20,59	20,66	20,59	20,58	20,60	20,60	20,55	20,58	20,55	20,58	20,55	20,53	20,56	20,51	20,49	20,54	20,60	20,54	20,46	20,56	20,57	20,50	20,51	20,54	20,42	20,48	20,50	20,55	20,59	20,61	20,57	20,48	20,50	20,58	20,59	20,56	20,52	20,54	20,52	20,57	20,51	20,37	20,44	20,48	20,47	20,50	20,50	20,51	20,51	20,53	20,54	20,39	20,45	20,48	20,44	20,44	20,49	20,49	20,51	20,49	20,47	20,48	20,52	20,49	20,44	20,50	20,54	20,51	20,43	20,42	20,40	20,55	20,51	20,55	20,49	20,50	20,55	20,50	20,43	20,49	20,56	20,49	20,48	20,46	20,45	20,44	20,51	20,46	20,46	20,50	20,47	20,55	20,61	20,54	20,55	20,53	20,56	20,51	20,46	20,52	20,45	20,54	20,52	20,52	20,49	20,48	20,49	20,52	20,50	20,51	20,44	20,45	20,52	20,49	20,55	20,49	20,48	20,50	20,52	20,46	20,44	20,36	20,35	20,45	20,44	20,42	20,50	20,49	20,52	20,55	20,41	20,39	20,43	20,42	20,45	20,41	20,44	20,45	20,41	20,43	20,46	20,47	20,44	20,46	20,53	20,47	20,45	20,49	20,43	20,33	20,34	20,37	20,35	20,32	20,41	20,43	20,43	20,46	20,46	20,41	20,42	20,48	20,46	20,48	20,40	20,38	20,31	20,38	20,39	20,40	20,39	20,40	20,44	20,44	
20,36	20,42	20,39	20,48	20,39	20,41	20,53	20,50	20,38	20,36	20,32	20,38	20,45	20,40	20,47	20,46	20,42	20,48	20,52	20,51	20,47	20,48	20,46	20,38	20,43	20,48	20,44	20,44	20,53	20,48	20,39	20,44	20,40	20,36	20,47	20,47	20,51	20,41	20,32	20,42	20,39	20,45	20,41	20,41	20,52	20,50	20,49	20,46	20,44	20,39	20,45	20,50	20,42	20,43	20,43	20,37	20,30	20,39	20,52	20,56	20,46	20,51	20,43	20,35	20,37	20,44	20,48	20,34	20,32	20,42	20,46	20,59	20,48	20,43	20,44	20,54	20,49	20,43	20,48	20,43	20,45	20,41	20,44	20,45	20,48	20,45	20,53	20,51	20,38	20,46	20,53	20,55	20,53	20,51	20,47	20,53	20,57	20,51	20,46	20,48	20,56	20,41	20,47	20,56	20,55	20,50	20,51	20,53	20,49	20,46	20,45	20,43	20,50	20,54	20,47	20,48	20,51	20,52	20,57	20,55	20,52	20,49	20,59	20,58	20,49	20,50	20,55	20,48	20,48	20,51	20,55	20,52	20,47	20,50	20,53	20,59	20,51	20,47	20,50	20,56	20,55	20,43	20,47	20,52	20,54	20,60	20,48	20,45	20,56	20,53	20,48	20,57	20,53	20,50	20,52	20,53	20,51	20,48	20,50	20,51	20,57	20,49	20,56	20,53	20,47	20,58	20,52	20,40	20,54	20,59	20,54	20,47	20,50	20,57	20,54	20,56	20,53	20,54	20,62	20,61	20,52	20,53	20,51	20,49	20,55	20,63	20,57	20,59	20,50	20,57	20,63	20,59	20,63	20,58	20,54	20,59	20,61	20,54	20,53	20,59	20,52	20,51	20,54	20,58	20,60	20,59	20,63	20,59	20,61	20,66	20,65	20,60	20,58	20,72	20,67	20,67	20,72	20,71	20,64	20,62	20,59	20,60	20,67	20,62	20,61	20,72	20,75	20,77	20,70	20,62	20,68	20,70	20,73	20,65	20,70	20,73	20,75	20,76	20,73	20,72	20,66	20,69	20,70	20,68	20,71	20,69	20,70	20,66	20,67	20,72	20,71	20,77	20,83	20,80	20,77	20,76	20,70	20,75	20,76	20,67	20,73	20,68	20,71	20,72	20,75	20,73	20,72	20,85	20,80	20,66	20,70	20,72	20,72	20,75	20,78	20,81	20,86	20,80	20,75	20,76	20,66	20,64	20,72	20,74	20,71	20,74	20,71	20,69	20,80	20,80	20,74	20,85	20,80	20,73	20,73	20,81	20,80	20,79	20,76	20,75	20,80	20,83	20,85	20,79	20,75	20,67	20,68	20,71	20,67	20,71	20,82	20,80	20,76	20,80	20,88	20,80	20,81	20,83	20,83	20,79	20,78	20,80	20,76	20,76	20,76	20,73	20,80	20,80	20,75	20,78	20,78	20,79	20,77	20,79	20,78	20,74	20,72	20,69	20,76	20,78	20,73	20,67	20,72	20,83	20,81	20,76	20,76	20,75	20,77	20,82	20,72	20,65	20,74	20,70	20,77	20,74	20,71	20,77	20,80	20,81	20,81	20,82	20,89	20,72	20,80	20,90	20,76	20,71	20,77	20,71	20,62	20,73	20,78	20,84	20,82	20,77	20,73	20,68	20,77	20,75	20,71	20,69	20,75	20,77	20,73	20,63	20,61	20,73	20,72	20,76	20,72	20,60	20,64	20,73	20,67	20,66	20,63	20,67	20,66	20,73	20,80	20,77	20,58	20,63	20,67	20,66	20,64	20,67	20,70	20,69	20,70	20,64	20,69	20,71	20,73	20,74	20,62	20,53	20,59	20,69	20,61	20,70	20,66	20,59	20,66	20,66	20,62	20,57	20,58	20,65	20,65	20,57	20,60	20,65	20,61	20,63	20,60	20,64	20,66	20,55	20,60	20,61	20,57	20,61	20,57	20,56	20,60	20,59	20,51	20,48	20,57	20,56	20,64	20,65	20,58	20,49	20,53	20,57	20,62	20,57	20,56	20,53	20,48	20,52	20,55	20,57	20,62	20,61	20,56	20,58	20,62	20,52	20,61	20,57	20,58	20,58	20,55	20,56	20,62	20,52	20,52	20,55	20,56	20,55	20,51	20,53	20,60	20,54	20,49	20,50	20,48	20,51	20,55	20,53	20,60	20,56	20,47	20,48	20,50	20,59	20,56	20,52	20,52	20,50	20,50	20,49	20,48	20,45	20,46	20,54	20,52	20,56	20,45	20,49	20,49	20,50	20,62	20,47	20,42	20,52	20,50	20,53	20,52	20,51	20,56	20,55	20,54	20,47	20,52	20,53	20,50	20,42	20,53	20,58	20,42	20,43	20,43	20,48	20,51	20,48	20,53	20,51	20,48	20,53	20,43	20,48	20,56	20,49	20,49	20,57	20,58	20,48	20,58	20,54	20,44	20,55	20,50	20,54	20,61	20,51	20,52	20,50	20,47	20,50	20,41	20,42	20,45	20,40	20,52	20,47	20,45	20,50	20,51	20,48	20,55	20,56	20,44	20,39	20,47	20,47	20,43	20,36	20,57	20,56	20,47	20,41	20,52	20,50	20,46	20,37	20,32	20,36	20,50	20,51	20,43	20,49	20,48	20,41	20,35	20,46	20,54	20,42	20,43	20,44	20,34	20,42	20,43	20,50	20,52	20,53	20,55	20,45	20,46	20,45	20,39	20,37	20,28	20,33	20,39	20,47	20,39	20,37	20,42	20,49	20,58	20,49	20,38	20,50	20,51	20,50	20,49	20,38	20,37	20,42	20,48	20,36	20,36	20,40	20,40	20,37	
20,35	20,47	20,40	20,44	20,44	20,38	20,47	20,56	20,41	20,33	20,26	20,31	20,42	20,46	20,46	20,44	20,40	20,41	20,50	20,51	20,43	20,37	20,41	20,41	20,50	20,42	20,44	20,43	20,51	20,50	20,47	20,45	20,39	20,39	20,38	20,38	20,43	20,44	20,42	20,43	20,39	20,40	20,48	20,47	20,56	20,55	20,41	20,41	20,45	20,43	20,46	20,56	20,43	20,42	20,47	20,43	20,44	20,45	20,49	20,58	20,52	20,46	20,46	20,35	20,44	20,46	20,46	20,33	20,33	20,37	20,45	20,58	20,55	20,47	20,46	20,46	20,54	20,47	20,39	20,40	20,43	20,50	20,52	20,50	20,42	20,44	20,48	20,54	20,43	20,49	20,50	20,52	20,56	20,52	20,52	20,44	20,52	20,47	20,48	20,49	20,50	20,46	20,52	20,59	20,51	20,46	20,50	20,63	20,63	20,48	20,46	20,49	20,53	20,55	20,54	20,53	20,51	20,52	20,53	20,44	20,47	20,45	20,53	20,57	20,55	20,57	20,58	20,45	20,40	20,48	20,52	20,46	20,45	20,51	20,57	20,66	20,54	20,49	20,46	20,52	20,56	20,56	20,52	20,60	20,59	20,57	20,48	20,46	20,60	20,57	20,50	20,56	20,51	20,43	20,48	20,54	20,50	20,48	20,55	20,51	20,46	20,51	20,55	20,48	20,46	20,44	20,53	20,47	20,50	20,54	20,59	20,52	20,47	20,52	20,49	20,50	20,52	20,51	20,46	20,50	20,51	20,49	20,59	20,60	20,55	20,63	20,60	20,60	20,60	20,55	20,59	20,57	20,60	20,58	20,67	20,63	20,60	20,51	20,50	20,61	20,63	20,56	20,53	20,51	20,53	20,60	20,64	20,58	20,62	20,59	20,69	20,68	20,59	20,57	20,68	20,67	20,73	20,76	20,67	20,64	20,62	20,68	20,73	20,65	20,66	20,71	20,71	20,78	20,71	20,71	20,65	20,70	20,76	20,72	20,70	20,68	20,66	20,68	20,69	20,68	20,74	20,72	20,75	20,72	20,77	20,64	20,73	20,71	20,69	20,72	20,75	20,77	20,88	20,79	20,66	20,77	20,74	20,72	20,69	20,76	20,78	20,76	20,74	20,70	20,68	20,72	20,77	20,84	20,79	20,69	20,83	20,79	20,75	20,76	20,68	20,74	20,76	20,81	20,85	20,82	20,81	20,75	20,71	20,76	20,75	20,73	20,66	20,61	20,71	20,75	20,73	20,78	20,83	20,74	20,77	20,75	20,76	20,81	20,78	20,79	20,82	20,79	20,79	20,85	20,84	20,73	20,65	20,66	20,70	20,76	20,78	20,85	20,77	20,76	20,80	20,73	20,75	20,84	20,80	20,72	20,79	20,76	20,74	20,74	20,72	20,73	20,80	20,86	20,76	20,79	20,80	20,81	20,75	20,75	20,73	20,71	20,73	20,71	20,74	20,80	20,80	20,72	20,70	20,78	20,75	20,77	20,78	20,78	20,77	20,78	20,80	20,68	20,67	20,68	20,72	20,73	20,74	20,77	20,85	20,82	20,82	20,82	20,79	20,75	20,72	20,80	20,78	20,66	20,84	20,76	20,69	20,77	20,75	20,79	20,76	20,79	20,74	20,69	20,78	20,80	20,74	20,65	20,78	20,81	20,64	20,63	20,66	20,77	20,84	20,75	20,76	20,71	20,62	20,68	20,71	20,64	20,63	20,75	20,77	20,76	20,80	20,69	20,65	20,61	20,65	20,67	20,66	20,70	20,70	20,64	20,71	20,65	20,65	20,73	20,70	20,71	20,72	20,68	20,60	20,65	20,60	20,71	20,72	20,65	20,59	20,59	20,58	20,63	20,60	20,62	20,64	20,57	20,54	20,54	20,62	20,69	20,63	20,56	20,57	20,60	20,58	20,57	20,57	20,66	20,63	20,58	20,65	20,63	20,53	20,44	20,54	20,64	20,64	20,67	20,67	20,59	20,55	20,57	20,55	20,53	20,54	20,57	20,57	20,50	20,46	20,51	20,56	20,64	20,54	20,47	20,60	20,53	20,57	20,56	20,54	20,66	20,65	20,53	20,55	20,53	20,60	20,57	20,56	20,58	20,43	20,45	20,51	20,50	20,47	20,46	20,51	20,50	20,45	20,49	20,49	20,54	20,50	20,45	20,47	20,48	20,48	20,47	20,50	20,54	20,52	20,48	20,47	20,46	20,50	20,58	20,62	20,54	20,48	20,52	20,46	20,39	20,55	20,49	20,44	20,48	20,51	20,58	20,57	20,56	20,53	20,47	20,57	20,47	20,50	20,50	20,50	20,37	20,49	20,57	20,54	20,47	20,50	20,55	20,48	20,50	20,51	20,43	20,44	20,42	20,34	20,45	20,55	20,47	20,42	20,52	20,52	20,51	20,59	20,54	20,46	20,48	20,48	20,45	20,47	20,45	20,48	20,39	20,44	20,43	20,49	20,46	20,46	20,41	20,44	20,48	20,46	20,44	20,56	20,57	20,58	20,51	20,43	20,38	20,51	20,42	20,52	20,46	20,48	20,52	20,40	20,38	20,42	20,46	20,37	20,38	20,32	20,36	20,43	20,43	20,40	20,40	20,47	20,46	20,32	20,41	20,56	20,52	20,44	20,40	20,33	20,38	20,50	20,48	20,45	20,40	20,49	20,46	20,48	20,42	20,42	20,42	20,31	20,28	20,37	20,37	20,42	20,43	20,54	20,47	20,49	20,48	20,45	20,54	20,47	20,48	20,51	20,39	20,33	20,41	20,42	20,43	20,36	20,45	20,47	20,43	
20,35	20,43	20,44	20,39	20,33	20,32	20,41	20,50	20,40	20,40	20,34	20,41	20,43	20,45	20,43	20,39	20,46	20,41	20,33	20,38	20,47	20,40	20,36	20,38	20,50	20,39	20,41	20,46	20,52	20,51	20,49	20,55	20,43	20,41	20,41	20,44	20,39	20,34	20,41	20,46	20,42	20,48	20,51	20,50	20,50	20,47	20,38	20,37	20,42	20,52	20,44	20,50	20,48	20,41	20,48	20,45	20,45	20,47	20,42	20,48	20,54	20,50	20,48	20,50	20,43	20,43	20,45	20,38	20,35	20,36	20,44	20,54	20,52	20,52	20,46	20,44	20,47	20,49	20,40	20,40	20,40	20,48	20,61	20,54	20,42	20,45	20,54	20,57	20,50	20,47	20,46	20,49	20,53	20,48	20,43	20,40	20,57	20,55	20,53	20,46	20,42	20,49	20,59	20,48	20,52	20,46	20,45	20,55	20,63	20,56	20,52	20,45	20,49	20,46	20,45	20,50	20,54	20,43	20,49	20,39	20,38	20,41	20,46	20,46	20,56	20,61	20,56	20,47	20,42	20,48	20,54	20,52	20,50	20,52	20,61	20,57	20,52	20,50	20,49	20,51	20,44	20,49	20,55	20,50	20,57	20,51	20,47	20,58	20,59	20,56	20,55	20,53	20,50	20,44	20,48	20,60	20,46	20,41	20,53	20,52	20,45	20,49	20,51	20,50	20,56	20,54	20,48	20,57	20,56	20,52	20,53	20,56	20,53	20,56	20,58	20,57	20,52	20,50	20,47	20,44	20,47	20,56	20,66	20,66	20,59	20,67	20,63	20,55	20,54	20,49	20,52	20,56	20,56	20,59	20,64	20,61	20,61	20,51	20,49	20,62	20,61	20,64	20,60	20,59	20,58	20,61	20,67	20,62	20,58	20,62	20,66	20,66	20,60	20,59	20,62	20,64	20,65	20,67	20,58	20,62	20,68	20,65	20,72	20,71	20,69	20,74	20,66	20,74	20,73	20,72	20,70	20,65	20,66	20,67	20,69	20,67	20,65	20,64	20,69	20,75	20,73	20,70	20,69	20,73	20,70	20,71	20,70	20,76	20,72	20,75	20,78	20,79	20,80	20,82	20,72	20,74	20,69	20,75	20,76	20,78	20,76	20,75	20,82	20,80	20,68	20,61	20,70	20,85	20,74	20,75	20,85	20,82	20,67	20,70	20,67	20,64	20,75	20,79	20,74	20,73	20,76	20,82	20,79	20,77	20,69	20,74	20,72	20,69	20,76	20,76	20,74	20,76	20,70	20,71	20,82	20,79	20,72	20,80	20,78	20,72	20,78	20,68	20,67	20,79	20,82	20,74	20,67	20,64	20,71	20,77	20,79	20,82	20,80	20,78	20,82	20,77	20,77	20,73	20,78	20,72	20,76	20,72	20,70	20,71	20,72	20,68	20,76	20,84	20,73	20,72	20,80	20,81	20,78	20,75	20,75	20,84	20,73	20,66	20,74	20,79	20,83	20,82	20,75	20,73	20,72	20,77	20,75	20,79	20,82	20,79	20,79	20,73	20,73	20,68	20,71	20,71	20,75	20,82	20,82	20,84	20,79	20,80	20,74	20,70	20,78	20,80	20,80	20,73	20,74	20,68	20,72	20,81	20,73	20,76	20,77	20,72	20,74	20,72	20,76	20,71	20,77	20,76	20,76	20,77	20,67	20,63	20,66	20,78	20,83	20,77	20,72	20,77	20,77	20,71	20,70	20,67	20,67	20,76	20,81	20,78	20,73	20,70	20,70	20,68	20,69	20,67	20,64	20,67	20,66	20,63	20,59	20,66	20,69	20,66	20,60	20,60	20,63	20,66	20,60	20,59	20,59	20,65	20,71	20,66	20,64	20,62	20,63	20,64	20,62	20,63	20,59	20,61	20,59	20,60	20,63	20,67	20,59	20,58	20,55	20,53	20,57	20,56	20,56	20,64	20,58	20,51	20,59	20,61	20,56	20,50	20,56	20,63	20,62	20,62	20,61	20,65	20,62	20,58	20,57	20,61	20,64	20,66	20,65	20,58	20,51	20,54	20,55	20,67	20,61	20,49	20,48	20,62	20,58	20,54	20,53	20,62	20,61	20,48	20,43	20,53	20,49	20,55	20,53	20,57	20,48	20,43	20,51	20,51	20,54	20,54	20,55	20,50	20,47	20,49	20,47	20,51	20,50	20,49	20,53	20,54	20,50	20,47	20,43	20,47	20,53	20,54	20,47	20,55	20,55	20,51	20,57	20,45	20,39	20,48	20,57	20,42	20,42	20,45	20,46	20,51	20,47	20,55	20,57	20,59	20,53	20,44	20,48	20,45	20,44	20,48	20,47	20,45	20,45	20,49	20,49	20,50	20,54	20,56	20,52	20,50	20,50	20,41	20,43	20,40	20,37	20,42	20,52	20,55	20,52	20,48	20,53	20,52	20,59	20,57	20,53	20,49	20,44	20,54	20,55	20,43	20,43	20,34	20,42	20,51	20,50	20,47	20,42	20,41	20,43	20,44	20,50	20,48	20,51	20,54	20,48	20,39	20,39	20,43	20,52	20,41	20,53	20,55	20,46	20,51	20,49	20,36	20,39	20,40	20,34	20,48	20,46	20,49	20,43	20,45	20,45	20,41	20,45	20,53	20,45	20,41	20,49	20,48	20,44	20,48	20,37	20,41	20,44	20,44	20,50	20,45	20,46	20,46	20,42	20,44	20,50	20,40	20,31	20,34	20,39	20,35	20,36	20,46	20,57	20,46	20,42	20,41	20,44	20,41	20,38	20,48	20,40	20,33	20,33	20,39	20,44	20,46	20,46	20,50	20,51	20,52	
20,41	20,47	20,44	20,35	20,32	20,36	20,36	20,47	20,41	20,36	20,40	20,44	20,48	20,37	20,30	20,35	20,50	20,39	20,38	20,46	20,51	20,51	20,51	20,50	20,46	20,41	20,43	20,38	20,45	20,51	20,45	20,48	20,42	20,39	20,43	20,50	20,46	20,32	20,43	20,48	20,45	20,42	20,52	20,49	20,37	20,44	20,45	20,47	20,45	20,47	20,41	20,41	20,42	20,40	20,46	20,51	20,45	20,45	20,50	20,47	20,48	20,49	20,51	20,52	20,48	20,39	20,41	20,45	20,47	20,43	20,40	20,48	20,44	20,43	20,49	20,56	20,50	20,44	20,43	20,44	20,49	20,43	20,54	20,61	20,57	20,51	20,52	20,47	20,47	20,51	20,43	20,46	20,49	20,47	20,45	20,49	20,51	20,54	20,52	20,47	20,51	20,57	20,55	20,57	20,58	20,59	20,54	20,56	20,50	20,48	20,53	20,56	20,47	20,50	20,46	20,53	20,53	20,51	20,58	20,53	20,44	20,48	20,47	20,45	20,48	20,54	20,58	20,51	20,47	20,50	20,50	20,59	20,54	20,55	20,56	20,56	20,55	20,51	20,49	20,50	20,46	20,48	20,53	20,55	20,54	20,55	20,51	20,61	20,61	20,52	20,48	20,52	20,56	20,48	20,52	20,57	20,53	20,52	20,56	20,53	20,56	20,56	20,53	20,49	20,53	20,56	20,50	20,44	20,58	20,55	20,48	20,55	20,61	20,63	20,56	20,51	20,49	20,50	20,50	20,47	20,49	20,54	20,60	20,61	20,58	20,60	20,62	20,58	20,55	20,53	20,63	20,60	20,56	20,59	20,58	20,59	20,63	20,59	20,51	20,59	20,64	20,58	20,60	20,53	20,62	20,66	20,68	20,63	20,60	20,60	20,63	20,71	20,62	20,59	20,57	20,56	20,63	20,68	20,68	20,62	20,65	20,59	20,64	20,65	20,59	20,65	20,67	20,68	20,75	20,74	20,67	20,71	20,67	20,60	20,68	20,74	20,74	20,77	20,67	20,71	20,76	20,72	20,66	20,68	20,70	20,67	20,76	20,77	20,75	20,81	20,81	20,84	20,78	20,76	20,74	20,70	20,70	20,73	20,80	20,78	20,73	20,71	20,75	20,81	20,74	20,71	20,75	20,89	20,77	20,69	20,84	20,78	20,70	20,77	20,74	20,74	20,79	20,82	20,72	20,69	20,71	20,83	20,78	20,80	20,70	20,77	20,73	20,76	20,81	20,74	20,77	20,80	20,76	20,73	20,82	20,85	20,81	20,76	20,76	20,80	20,81	20,78	20,71	20,80	20,83	20,71	20,69	20,71	20,71	20,75	20,75	20,80	20,85	20,79	20,77	20,82	20,84	20,80	20,74	20,76	20,81	20,79	20,73	20,79	20,84	20,67	20,70	20,88	20,80	20,78	20,79	20,81	20,86	20,81	20,77	20,85	20,79	20,75	20,87	20,82	20,82	20,86	20,73	20,73	20,73	20,74	20,78	20,86	20,82	20,75	20,74	20,73	20,77	20,78	20,73	20,68	20,67	20,73	20,81	20,79	20,71	20,80	20,82	20,76	20,79	20,82	20,85	20,79	20,82	20,72	20,68	20,72	20,77	20,81	20,78	20,72	20,69	20,72	20,69	20,72	20,75	20,81	20,73	20,77	20,71	20,65	20,75	20,83	20,86	20,82	20,72	20,79	20,83	20,82	20,70	20,66	20,72	20,72	20,70	20,75	20,75	20,67	20,69	20,67	20,67	20,74	20,69	20,63	20,65	20,62	20,55	20,59	20,67	20,72	20,64	20,61	20,67	20,63	20,57	20,68	20,68	20,70	20,68	20,65	20,58	20,65	20,72	20,74	20,63	20,64	20,63	20,59	20,54	20,62	20,71	20,65	20,56	20,53	20,57	20,60	20,54	20,59	20,55	20,63	20,50	20,50	20,58	20,58	20,57	20,60	20,63	20,65	20,64	20,61	20,58	20,58	20,60	20,59	20,69	20,67	20,62	20,60	20,66	20,64	20,55	20,52	20,58	20,61	20,57	20,53	20,44	20,55	20,62	20,66	20,58	20,62	20,59	20,50	20,49	20,54	20,59	20,54	20,53	20,50	20,49	20,42	20,51	20,44	20,49	20,56	20,56	20,54	20,52	20,54	20,55	20,55	20,46	20,49	20,56	20,62	20,59	20,54	20,46	20,45	20,48	20,48	20,48	20,51	20,52	20,52	20,54	20,47	20,44	20,51	20,61	20,57	20,45	20,37	20,45	20,54	20,47	20,45	20,55	20,51	20,48	20,45	20,52	20,51	20,45	20,41	20,46	20,41	20,48	20,53	20,54	20,47	20,46	20,41	20,48	20,50	20,48	20,47	20,48	20,47	20,47	20,52	20,53	20,52	20,53	20,47	20,47	20,50	20,52	20,51	20,48	20,53	20,40	20,55	20,57	20,44	20,39	20,40	20,43	20,52	20,49	20,43	20,37	20,33	20,38	20,35	20,43	20,51	20,39	20,41	20,46	20,40	20,48	20,56	20,50	20,49	20,51	20,50	20,51	20,55	20,49	20,31	20,35	20,32	20,38	20,56	20,46	20,40	20,41	20,49	20,44	20,46	20,44	20,45	20,43	20,40	20,54	20,49	20,46	20,54	20,39	20,42	20,47	20,47	20,50	20,43	20,40	20,45	20,42	20,38	20,43	20,39	20,30	20,35	20,45	20,32	20,39	20,45	20,40	20,45	20,47	20,44	20,36	20,38	20,32	20,40	20,44	20,33	20,40	20,42	20,44	20,40	20,40	20,51	20,52	20,47	
20,43	20,48	20,34	20,31	20,34	20,38	20,47	20,46	20,46	20,41	20,36	20,41	20,47	20,46	20,43	20,36	20,41	20,46	20,40	20,51	20,46	20,45	20,51	20,49	20,55	20,46	20,42	20,41	20,40	20,44	20,44	20,41	20,41	20,38	20,45	20,40	20,41	20,37	20,49	20,50	20,53	20,54	20,47	20,41	20,43	20,49	20,57	20,56	20,48	20,51	20,43	20,42	20,45	20,50	20,50	20,43	20,36	20,44	20,48	20,47	20,47	20,49	20,51	20,52	20,54	20,55	20,51	20,44	20,45	20,45	20,50	20,49	20,44	20,47	20,47	20,46	20,52	20,45	20,39	20,46	20,55	20,52	20,48	20,53	20,57	20,47	20,50	20,46	20,47	20,53	20,45	20,44	20,50	20,56	20,50	20,47	20,51	20,52	20,52	20,51	20,62	20,56	20,50	20,54	20,59	20,57	20,50	20,51	20,51	20,47	20,49	20,52	20,58	20,54	20,53	20,51	20,50	20,50	20,58	20,53	20,54	20,52	20,59	20,50	20,46	20,57	20,49	20,51	20,60	20,52	20,43	20,50	20,51	20,50	20,48	20,55	20,59	20,56	20,50	20,53	20,54	20,51	20,48	20,52	20,52	20,54	20,63	20,56	20,57	20,56	20,48	20,58	20,63	20,52	20,56	20,53	20,45	20,54	20,61	20,53	20,57	20,56	20,53	20,53	20,52	20,55	20,55	20,48	20,53	20,55	20,52	20,50	20,61	20,60	20,53	20,51	20,55	20,58	20,55	20,46	20,49	20,50	20,60	20,63	20,53	20,48	20,54	20,58	20,50	20,62	20,66	20,60	20,58	20,56	20,61	20,60	20,66	20,64	20,53	20,61	20,70	20,67	20,65	20,60	20,62	20,62	20,57	20,56	20,65	20,70	20,61	20,68	20,66	20,63	20,56	20,57	20,65	20,61	20,65	20,69	20,68	20,57	20,60	20,63	20,65	20,68	20,72	20,73	20,71	20,75	20,65	20,71	20,70	20,65	20,67	20,78	20,77	20,73	20,75	20,66	20,75	20,74	20,72	20,74	20,70	20,76	20,83	20,81	20,77	20,75	20,73	20,82	20,82	20,73	20,69	20,69	20,68	20,68	20,72	20,80	20,80	20,77	20,79	20,78	20,73	20,73	20,76	20,78	20,72	20,73	20,81	20,70	20,69	20,79	20,80	20,78	20,83	20,79	20,70	20,74	20,76	20,81	20,79	20,81	20,77	20,78	20,77	20,79	20,81	20,81	20,76	20,81	20,79	20,74	20,78	20,81	20,79	20,80	20,75	20,79	20,84	20,80	20,76	20,83	20,87	20,75	20,77	20,77	20,74	20,78	20,74	20,80	20,82	20,77	20,83	20,83	20,83	20,82	20,76	20,79	20,82	20,80	20,76	20,79	20,81	20,71	20,74	20,88	20,86	20,81	20,78	20,81	20,77	20,81	20,82	20,83	20,79	20,84	20,91	20,87	20,87	20,87	20,77	20,77	20,77	20,80	20,80	20,82	20,89	20,78	20,75	20,69	20,68	20,77	20,77	20,74	20,71	20,74	20,83	20,85	20,75	20,83	20,86	20,74	20,79	20,80	20,79	20,73	20,76	20,75	20,72	20,77	20,72	20,76	20,82	20,75	20,75	20,74	20,68	20,72	20,78	20,75	20,75	20,75	20,70	20,66	20,75	20,76	20,80	20,85	20,76	20,79	20,79	20,79	20,77	20,68	20,70	20,78	20,69	20,73	20,82	20,74	20,66	20,65	20,66	20,70	20,74	20,65	20,63	20,71	20,67	20,64	20,73	20,70	20,67	20,68	20,64	20,68	20,65	20,66	20,71	20,66	20,66	20,63	20,54	20,64	20,62	20,66	20,60	20,57	20,58	20,58	20,56	20,57	20,62	20,68	20,62	20,55	20,57	20,63	20,56	20,61	20,63	20,60	20,50	20,47	20,62	20,62	20,55	20,54	20,57	20,55	20,62	20,61	20,60	20,54	20,54	20,58	20,63	20,64	20,58	20,58	20,55	20,58	20,66	20,51	20,55	20,59	20,48	20,50	20,47	20,53	20,59	20,58	20,57	20,57	20,55	20,55	20,57	20,57	20,58	20,56	20,56	20,53	20,46	20,46	20,48	20,47	20,49	20,57	20,53	20,53	20,58	20,49	20,56	20,56	20,44	20,51	20,48	20,57	20,55	20,51	20,57	20,46	20,46	20,45	20,46	20,46	20,40	20,48	20,53	20,49	20,42	20,49	20,56	20,51	20,47	20,41	20,48	20,56	20,51	20,47	20,58	20,58	20,54	20,49	20,46	20,51	20,53	20,45	20,43	20,45	20,57	20,62	20,51	20,53	20,49	20,47	20,48	20,48	20,48	20,46	20,44	20,50	20,47	20,44	20,46	20,45	20,44	20,49	20,53	20,49	20,43	20,43	20,40	20,50	20,45	20,51	20,57	20,49	20,42	20,42	20,52	20,51	20,48	20,46	20,40	20,39	20,42	20,38	20,37	20,46	20,49	20,50	20,53	20,43	20,47	20,44	20,46	20,51	20,53	20,55	20,47	20,46	20,44	20,45	20,45	20,35	20,42	20,58	20,48	20,45	20,42	20,41	20,47	20,48	20,47	20,44	20,37	20,45	20,50	20,44	20,56	20,61	20,42	20,43	20,49	20,47	20,36	20,31	20,45	20,41	20,37	20,35	20,44	20,43	20,40	20,35	20,42	20,46	20,39	20,44	20,36	20,39	20,48	20,48	20,32	20,35	20,42	20,45	20,47	20,45	20,46	20,42	20,46	20,40	20,33	20,43	20,47	20,45	
20,43	20,46	20,31	20,28	20,32	20,35	20,37	20,39	20,43	20,42	20,38	20,42	20,45	20,37	20,51	20,49	20,51	20,47	20,43	20,39	20,34	20,36	20,55	20,55	20,54	20,47	20,38	20,38	20,44	20,41	20,43	20,40	20,40	20,44	20,48	20,43	20,38	20,40	20,41	20,48	20,49	20,56	20,49	20,43	20,53	20,55	20,57	20,47	20,43	20,47	20,46	20,48	20,52	20,51	20,52	20,45	20,42	20,44	20,46	20,42	20,46	20,48	20,55	20,50	20,47	20,52	20,48	20,31	20,37	20,43	20,44	20,51	20,48	20,53	20,47	20,35	20,45	20,49	20,49	20,48	20,53	20,51	20,50	20,44	20,50	20,46	20,52	20,58	20,56	20,57	20,52	20,46	20,47	20,52	20,52	20,44	20,53	20,51	20,54	20,50	20,56	20,54	20,47	20,49	20,49	20,45	20,48	20,50	20,51	20,46	20,45	20,43	20,42	20,46	20,50	20,46	20,52	20,49	20,45	20,43	20,46	20,51	20,61	20,58	20,49	20,56	20,53	20,45	20,52	20,50	20,41	20,49	20,47	20,49	20,43	20,51	20,53	20,56	20,58	20,53	20,54	20,49	20,44	20,56	20,47	20,50	20,64	20,50	20,52	20,56	20,51	20,59	20,66	20,54	20,56	20,55	20,52	20,53	20,62	20,53	20,56	20,55	20,48	20,57	20,57	20,61	20,62	20,55	20,48	20,44	20,54	20,47	20,52	20,52	20,47	20,52	20,60	20,57	20,52	20,57	20,63	20,57	20,51	20,61	20,64	20,55	20,57	20,60	20,56	20,62	20,63	20,54	20,58	20,60	20,58	20,62	20,65	20,56	20,56	20,67	20,59	20,58	20,61	20,71	20,61	20,65	20,60	20,56	20,70	20,66	20,58	20,65	20,67	20,63	20,67	20,66	20,63	20,55	20,64	20,76	20,78	20,67	20,62	20,69	20,72	20,80	20,76	20,67	20,66	20,75	20,69	20,69	20,71	20,71	20,77	20,72	20,68	20,75	20,75	20,72	20,70	20,73	20,71	20,71	20,71	20,70	20,75	20,76	20,82	20,71	20,64	20,77	20,82	20,74	20,76	20,80	20,75	20,66	20,78	20,79	20,78	20,82	20,79	20,84	20,77	20,75	20,87	20,83	20,80	20,74	20,86	20,81	20,82	20,85	20,86	20,85	20,81	20,78	20,70	20,75	20,74	20,78	20,83	20,84	20,77	20,75	20,74	20,75	20,81	20,79	20,77	20,73	20,80	20,79	20,79	20,80	20,77	20,86	20,80	20,81	20,89	20,76	20,75	20,78	20,83	20,76	20,73	20,74	20,74	20,75	20,81	20,84	20,82	20,79	20,82	20,86	20,83	20,83	20,80	20,82	20,84	20,82	20,80	20,78	20,77	20,75	20,81	20,89	20,87	20,81	20,80	20,81	20,85	20,82	20,78	20,77	20,79	20,87	20,90	20,89	20,87	20,77	20,76	20,81	20,83	20,85	20,83	20,80	20,80	20,84	20,79	20,73	20,69	20,71	20,74	20,74	20,79	20,85	20,82	20,84	20,82	20,90	20,86	20,83	20,84	20,84	20,84	20,70	20,77	20,74	20,69	20,85	20,81	20,75	20,81	20,85	20,82	20,79	20,74	20,72	20,78	20,80	20,82	20,78	20,71	20,66	20,72	20,74	20,77	20,82	20,78	20,77	20,70	20,73	20,79	20,74	20,71	20,69	20,60	20,70	20,82	20,80	20,74	20,72	20,69	20,71	20,69	20,65	20,66	20,73	20,74	20,68	20,77	20,74	20,66	20,63	20,64	20,69	20,75	20,74	20,60	20,61	20,59	20,66	20,64	20,65	20,67	20,64	20,55	20,54	20,58	20,60	20,61	20,60	20,62	20,71	20,62	20,56	20,56	20,58	20,58	20,56	20,60	20,59	20,52	20,52	20,58	20,61	20,64	20,62	20,54	20,52	20,55	20,61	20,57	20,57	20,58	20,55	20,58	20,61	20,60	20,59	20,63	20,64	20,66	20,57	20,57	20,59	20,43	20,41	20,50	20,58	20,54	20,48	20,54	20,59	20,57	20,54	20,60	20,62	20,55	20,51	20,58	20,62	20,53	20,51	20,48	20,48	20,48	20,63	20,53	20,51	20,58	20,51	20,47	20,54	20,46	20,48	20,55	20,53	20,44	20,45	20,47	20,49	20,51	20,49	20,45	20,50	20,49	20,54	20,57	20,45	20,41	20,46	20,56	20,59	20,57	20,48	20,51	20,60	20,47	20,48	20,54	20,56	20,59	20,42	20,38	20,46	20,58	20,47	20,47	20,46	20,53	20,56	20,47	20,48	20,50	20,42	20,54	20,57	20,50	20,45	20,40	20,46	20,49	20,45	20,49	20,54	20,44	20,43	20,53	20,50	20,46	20,52	20,43	20,50	20,45	20,55	20,56	20,43	20,49	20,51	20,60	20,51	20,46	20,47	20,51	20,52	20,51	20,47	20,46	20,51	20,57	20,61	20,50	20,39	20,42	20,46	20,55	20,59	20,47	20,44	20,53	20,43	20,39	20,42	20,56	20,45	20,45	20,48	20,52	20,51	20,44	20,40	20,45	20,49	20,51	20,36	20,36	20,48	20,52	20,47	20,44	20,49	20,41	20,43	20,50	20,51	20,41	20,37	20,42	20,43	20,40	20,40	20,48	20,43	20,43	20,44	20,49	20,49	20,35	20,36	20,46	20,43	20,56	20,46	20,32	20,45	20,47	20,48	20,55	20,43	20,34	20,42	20,41	20,45	20,37	20,45	20,50	20,45	
20,47	20,51	20,37	20,28	20,28	20,27	20,34	20,36	20,43	20,40	20,36	20,46	20,38	20,32	20,35	20,49	20,46	20,40	20,37	20,42	20,32	20,32	20,45	20,52	20,44	20,44	20,39	20,38	20,46	20,46	20,43	20,49	20,32	20,35	20,41	20,43	20,47	20,41	20,37	20,42	20,47	20,55	20,42	20,44	20,51	20,52	20,44	20,40	20,49	20,51	20,47	20,48	20,49	20,45	20,39	20,55	20,44	20,47	20,46	20,48	20,49	20,53	20,48	20,44	20,37	20,41	20,49	20,33	20,35	20,51	20,51	20,41	20,46	20,54	20,52	20,46	20,51	20,49	20,51	20,58	20,47	20,42	20,50	20,41	20,41	20,52	20,54	20,50	20,43	20,50	20,55	20,51	20,50	20,51	20,51	20,45	20,46	20,50	20,53	20,52	20,51	20,57	20,50	20,55	20,55	20,45	20,52	20,46	20,49	20,51	20,47	20,46	20,41	20,48	20,55	20,49	20,50	20,61	20,53	20,43	20,50	20,46	20,46	20,57	20,47	20,46	20,46	20,47	20,57	20,44	20,45	20,55	20,59	20,56	20,50	20,54	20,55	20,55	20,52	20,59	20,53	20,49	20,47	20,59	20,55	20,52	20,58	20,52	20,48	20,63	20,56	20,51	20,55	20,55	20,50	20,54	20,50	20,43	20,52	20,56	20,55	20,54	20,53	20,54	20,56	20,60	20,66	20,55	20,44	20,43	20,49	20,47	20,50	20,56	20,54	20,58	20,56	20,48	20,50	20,55	20,63	20,64	20,53	20,49	20,58	20,64	20,60	20,63	20,58	20,56	20,56	20,54	20,58	20,64	20,66	20,64	20,64	20,55	20,52	20,62	20,59	20,58	20,59	20,64	20,59	20,65	20,63	20,62	20,68	20,63	20,58	20,64	20,64	20,69	20,68	20,70	20,70	20,59	20,61	20,73	20,77	20,71	20,63	20,68	20,66	20,78	20,84	20,76	20,72	20,77	20,69	20,70	20,74	20,72	20,76	20,78	20,66	20,69	20,78	20,80	20,77	20,68	20,71	20,63	20,72	20,75	20,74	20,73	20,80	20,79	20,63	20,72	20,83	20,75	20,73	20,80	20,73	20,78	20,84	20,88	20,80	20,79	20,78	20,76	20,78	20,67	20,81	20,91	20,81	20,73	20,77	20,83	20,86	20,84	20,83	20,86	20,90	20,86	20,77	20,75	20,76	20,79	20,80	20,83	20,71	20,76	20,76	20,78	20,90	20,85	20,79	20,81	20,81	20,80	20,80	20,84	20,83	20,85	20,84	20,87	20,87	20,87	20,85	20,81	20,81	20,80	20,73	20,72	20,78	20,76	20,88	20,86	20,86	20,84	20,79	20,83	20,87	20,85	20,87	20,80	20,82	20,85	20,86	20,85	20,78	20,72	20,81	20,89	20,84	20,84	20,81	20,82	20,90	20,91	20,83	20,84	20,83	20,84	20,89	20,87	20,86	20,85	20,79	20,86	20,85	20,82	20,77	20,81	20,79	20,76	20,82	20,75	20,73	20,70	20,69	20,79	20,78	20,81	20,79	20,76	20,89	20,94	20,89	20,80	20,86	20,86	20,84	20,72	20,78	20,75	20,73	20,86	20,81	20,81	20,78	20,83	20,73	20,72	20,75	20,73	20,74	20,75	20,83	20,81	20,73	20,66	20,70	20,80	20,77	20,82	20,78	20,79	20,79	20,76	20,80	20,75	20,78	20,74	20,68	20,73	20,81	20,81	20,76	20,71	20,67	20,75	20,71	20,63	20,70	20,68	20,71	20,78	20,81	20,74	20,68	20,60	20,65	20,70	20,71	20,71	20,60	20,63	20,64	20,64	20,63	20,65	20,64	20,72	20,61	20,57	20,62	20,56	20,62	20,60	20,57	20,67	20,65	20,59	20,63	20,63	20,54	20,55	20,58	20,65	20,56	20,53	20,61	20,66	20,66	20,58	20,62	20,59	20,54	20,56	20,55	20,52	20,57	20,52	20,54	20,64	20,61	20,54	20,62	20,57	20,62	20,57	20,63	20,63	20,54	20,44	20,54	20,58	20,58	20,54	20,56	20,56	20,53	20,58	20,58	20,59	20,56	20,51	20,54	20,53	20,55	20,57	20,47	20,40	20,47	20,49	20,52	20,53	20,57	20,48	20,48	20,55	20,55	20,49	20,50	20,52	20,53	20,52	20,48	20,44	20,53	20,53	20,49	20,49	20,52	20,54	20,57	20,49	20,48	20,48	20,59	20,56	20,56	20,42	20,46	20,56	20,53	20,46	20,51	20,48	20,58	20,43	20,40	20,44	20,57	20,55	20,53	20,45	20,47	20,47	20,42	20,50	20,50	20,41	20,51	20,57	20,48	20,42	20,44	20,43	20,42	20,52	20,60	20,48	20,43	20,45	20,44	20,47	20,48	20,51	20,46	20,46	20,44	20,52	20,55	20,34	20,40	20,49	20,53	20,47	20,47	20,54	20,46	20,50	20,49	20,48	20,48	20,58	20,51	20,53	20,53	20,50	20,49	20,55	20,48	20,55	20,45	20,37	20,48	20,46	20,44	20,34	20,44	20,46	20,47	20,49	20,48	20,45	20,47	20,49	20,54	20,46	20,44	20,40	20,32	20,49	20,49	20,53	20,46	20,40	20,39	20,45	20,51	20,49	20,47	20,40	20,40	20,45	20,43	20,37	20,48	20,42	20,44	20,41	20,43	20,44	20,38	20,38	20,44	20,45	20,49	20,47	20,37	20,49	20,45	20,41	20,43	20,45	20,31	20,34	20,42	20,41	20,40	20,41	20,39	20,36	
20,57	20,60	20,50	20,31	20,28	20,30	20,39	20,43	20,48	20,46	20,33	20,32	20,33	20,34	20,43	20,41	20,46	20,45	20,46	20,42	20,42	20,39	20,40	20,44	20,47	20,47	20,41	20,38	20,50	20,45	20,45	20,56	20,43	20,28	20,39	20,38	20,42	20,46	20,43	20,43	20,50	20,52	20,45	20,39	20,41	20,39	20,37	20,39	20,46	20,50	20,57	20,42	20,50	20,52	20,43	20,49	20,50	20,46	20,43	20,45	20,48	20,54	20,56	20,47	20,34	20,33	20,44	20,43	20,46	20,54	20,51	20,45	20,42	20,55	20,48	20,46	20,55	20,46	20,55	20,54	20,45	20,39	20,45	20,51	20,47	20,49	20,59	20,55	20,39	20,39	20,51	20,57	20,55	20,53	20,47	20,50	20,49	20,48	20,47	20,53	20,46	20,47	20,51	20,53	20,48	20,48	20,47	20,53	20,50	20,56	20,49	20,49	20,50	20,60	20,63	20,56	20,50	20,57	20,57	20,51	20,51	20,46	20,45	20,53	20,49	20,45	20,53	20,53	20,55	20,51	20,48	20,50	20,57	20,56	20,53	20,51	20,49	20,45	20,51	20,64	20,57	20,50	20,56	20,60	20,61	20,56	20,51	20,56	20,53	20,60	20,62	20,53	20,51	20,53	20,50	20,47	20,57	20,57	20,55	20,60	20,53	20,53	20,50	20,57	20,61	20,64	20,60	20,52	20,44	20,49	20,50	20,45	20,52	20,54	20,57	20,56	20,60	20,55	20,55	20,58	20,62	20,57	20,58	20,54	20,58	20,59	20,59	20,55	20,56	20,60	20,56	20,62	20,66	20,63	20,63	20,66	20,61	20,63	20,62	20,65	20,60	20,61	20,68	20,65	20,55	20,66	20,65	20,59	20,60	20,64	20,67	20,69	20,63	20,66	20,67	20,69	20,72	20,70	20,60	20,67	20,69	20,71	20,70	20,58	20,59	20,68	20,76	20,73	20,72	20,77	20,74	20,68	20,67	20,71	20,79	20,83	20,76	20,70	20,73	20,76	20,77	20,66	20,65	20,69	20,65	20,74	20,80	20,79	20,79	20,84	20,75	20,77	20,86	20,75	20,72	20,87	20,84	20,80	20,84	20,87	20,82	20,79	20,81	20,84	20,83	20,80	20,79	20,92	20,83	20,75	20,76	20,81	20,81	20,80	20,83	20,82	20,85	20,82	20,79	20,83	20,78	20,75	20,75	20,79	20,77	20,79	20,84	20,81	20,89	20,87	20,82	20,82	20,84	20,81	20,76	20,79	20,84	20,89	20,86	20,92	20,96	20,91	20,85	20,87	20,86	20,78	20,79	20,76	20,80	20,79	20,81	20,87	20,88	20,86	20,87	20,85	20,89	20,87	20,88	20,85	20,88	20,81	20,88	20,84	20,82	20,79	20,80	20,91	20,87	20,86	20,89	20,87	20,87	20,89	20,88	20,89	20,87	20,83	20,87	20,90	20,85	20,88	20,84	20,83	20,86	20,87	20,88	20,86	20,81	20,81	20,83	20,82	20,76	20,77	20,75	20,79	20,80	20,81	20,82	20,85	20,83	20,90	20,83	20,79	20,86	20,89	20,84	20,77	20,73	20,80	20,74	20,77	20,86	20,87	20,82	20,85	20,75	20,78	20,78	20,72	20,78	20,81	20,74	20,78	20,77	20,76	20,80	20,82	20,83	20,78	20,80	20,81	20,80	20,80	20,71	20,72	20,85	20,75	20,82	20,82	20,82	20,77	20,69	20,68	20,71	20,81	20,74	20,66	20,71	20,68	20,68	20,70	20,81	20,74	20,69	20,64	20,65	20,65	20,63	20,66	20,66	20,73	20,66	20,61	20,63	20,67	20,61	20,62	20,62	20,57	20,62	20,54	20,52	20,64	20,61	20,69	20,66	20,65	20,60	20,64	20,63	20,59	20,57	20,65	20,65	20,56	20,61	20,60	20,64	20,63	20,65	20,64	20,52	20,58	20,64	20,58	20,59	20,53	20,53	20,62	20,70	20,63	20,60	20,57	20,57	20,56	20,59	20,63	20,57	20,56	20,54	20,53	20,59	20,64	20,62	20,57	20,54	20,57	20,53	20,53	20,60	20,53	20,57	20,50	20,52	20,56	20,55	20,50	20,52	20,48	20,48	20,56	20,60	20,58	20,50	20,51	20,50	20,45	20,42	20,46	20,45	20,46	20,43	20,44	20,48	20,61	20,53	20,50	20,55	20,59	20,53	20,51	20,54	20,48	20,51	20,59	20,57	20,39	20,40	20,52	20,53	20,50	20,57	20,55	20,48	20,40	20,42	20,42	20,49	20,56	20,52	20,45	20,54	20,52	20,57	20,54	20,47	20,53	20,50	20,57	20,45	20,46	20,52	20,50	20,47	20,51	20,54	20,41	20,44	20,52	20,52	20,45	20,51	20,43	20,44	20,51	20,48	20,51	20,55	20,51	20,47	20,49	20,55	20,51	20,52	20,55	20,54	20,47	20,51	20,48	20,46	20,57	20,46	20,49	20,49	20,52	20,52	20,52	20,56	20,59	20,52	20,47	20,50	20,44	20,46	20,43	20,49	20,44	20,40	20,51	20,45	20,43	20,36	20,50	20,53	20,51	20,47	20,54	20,51	20,46	20,43	20,57	20,52	20,48	20,38	20,46	20,52	20,49	20,46	20,47	20,48	20,46	20,49	20,41	20,45	20,49	20,39	20,44	20,41	20,45	20,45	20,42	20,52	20,48	20,50	20,49	20,49	20,43	20,44	20,46	20,52	20,41	20,38	20,39	20,33	20,36	20,43	20,36	20,29	20,35	
20,59	20,43	20,43	20,44	20,40	20,44	20,45	20,49	20,45	20,38	20,37	20,32	20,31	20,39	20,52	20,47	20,45	20,42	20,44	20,51	20,46	20,48	20,48	20,42	20,46	20,46	20,46	20,44	20,43	20,43	20,39	20,49	20,48	20,35	20,36	20,41	20,33	20,41	20,43	20,42	20,38	20,44	20,41	20,42	20,51	20,44	20,38	20,40	20,47	20,40	20,51	20,44	20,40	20,44	20,41	20,49	20,45	20,47	20,44	20,43	20,43	20,45	20,54	20,47	20,41	20,37	20,34	20,44	20,47	20,56	20,52	20,54	20,51	20,54	20,58	20,48	20,46	20,44	20,51	20,54	20,42	20,46	20,50	20,46	20,52	20,55	20,58	20,56	20,53	20,48	20,49	20,57	20,54	20,57	20,57	20,53	20,47	20,42	20,47	20,44	20,45	20,46	20,51	20,50	20,51	20,46	20,46	20,57	20,52	20,50	20,44	20,44	20,50	20,60	20,61	20,51	20,40	20,49	20,52	20,51	20,54	20,50	20,55	20,57	20,54	20,55	20,55	20,51	20,48	20,47	20,50	20,52	20,55	20,52	20,48	20,54	20,52	20,56	20,48	20,51	20,54	20,50	20,55	20,53	20,58	20,64	20,53	20,53	20,55	20,61	20,60	20,56	20,52	20,40	20,40	20,51	20,58	20,60	20,50	20,53	20,48	20,55	20,50	20,51	20,56	20,58	20,61	20,55	20,59	20,63	20,55	20,57	20,57	20,60	20,56	20,58	20,61	20,57	20,60	20,63	20,59	20,54	20,54	20,55	20,59	20,58	20,55	20,56	20,53	20,57	20,58	20,57	20,58	20,61	20,57	20,60	20,61	20,60	20,62	20,67	20,60	20,61	20,63	20,59	20,62	20,71	20,73	20,70	20,68	20,64	20,68	20,62	20,59	20,64	20,56	20,57	20,68	20,72	20,63	20,66	20,69	20,63	20,67	20,66	20,64	20,72	20,70	20,74	20,72	20,69	20,77	20,73	20,62	20,64	20,74	20,76	20,73	20,68	20,69	20,75	20,71	20,68	20,62	20,67	20,76	20,76	20,80	20,79	20,82	20,78	20,81	20,72	20,75	20,76	20,73	20,79	20,80	20,79	20,75	20,79	20,87	20,85	20,82	20,83	20,85	20,77	20,86	20,93	20,83	20,78	20,80	20,83	20,86	20,86	20,83	20,83	20,91	20,91	20,87	20,88	20,82	20,80	20,86	20,82	20,89	20,83	20,77	20,88	20,92	20,86	20,85	20,86	20,85	20,83	20,81	20,82	20,78	20,83	20,86	20,86	20,94	20,92	20,83	20,84	20,82	20,76	20,81	20,86	20,80	20,77	20,78	20,81	20,85	20,81	20,88	20,91	20,90	20,89	20,84	20,87	20,90	20,87	20,87	20,88	20,89	20,89	20,82	20,82	20,83	20,82	20,83	20,93	20,85	20,83	20,83	20,78	20,87	20,89	20,91	20,94	20,86	20,91	20,88	20,84	20,83	20,89	20,87	20,92	20,93	20,90	20,86	20,88	20,81	20,80	20,83	20,72	20,76	20,85	20,87	20,78	20,81	20,83	20,86	20,82	20,84	20,85	20,80	20,80	20,75	20,78	20,74	20,74	20,77	20,88	20,90	20,82	20,73	20,78	20,76	20,71	20,81	20,84	20,77	20,77	20,79	20,83	20,79	20,80	20,80	20,77	20,78	20,85	20,74	20,69	20,74	20,70	20,77	20,82	20,83	20,84	20,81	20,78	20,71	20,65	20,68	20,78	20,80	20,74	20,68	20,77	20,77	20,67	20,69	20,69	20,66	20,69	20,66	20,71	20,69	20,67	20,64	20,69	20,73	20,60	20,60	20,68	20,61	20,68	20,61	20,55	20,54	20,55	20,50	20,70	20,73	20,66	20,67	20,62	20,55	20,56	20,66	20,63	20,62	20,67	20,67	20,62	20,60	20,60	20,56	20,57	20,60	20,63	20,61	20,59	20,67	20,64	20,65	20,58	20,53	20,60	20,60	20,60	20,61	20,59	20,61	20,57	20,51	20,60	20,58	20,48	20,49	20,59	20,61	20,55	20,53	20,57	20,58	20,61	20,55	20,47	20,55	20,53	20,54	20,61	20,54	20,51	20,60	20,56	20,58	20,57	20,52	20,56	20,59	20,55	20,52	20,51	20,46	20,44	20,53	20,57	20,52	20,43	20,50	20,52	20,50	20,54	20,56	20,58	20,49	20,55	20,54	20,51	20,57	20,54	20,47	20,48	20,58	20,39	20,42	20,50	20,48	20,41	20,47	20,54	20,46	20,37	20,45	20,52	20,48	20,52	20,48	20,48	20,53	20,55	20,50	20,52	20,49	20,53	20,53	20,48	20,41	20,44	20,49	20,55	20,56	20,56	20,55	20,45	20,40	20,53	20,49	20,44	20,42	20,46	20,40	20,52	20,41	20,57	20,58	20,54	20,52	20,53	20,59	20,50	20,50	20,47	20,46	20,47	20,49	20,51	20,40	20,53	20,49	20,50	20,48	20,39	20,45	20,46	20,51	20,57	20,50	20,46	20,46	20,47	20,46	20,42	20,48	20,49	20,42	20,52	20,51	20,45	20,45	20,47	20,49	20,48	20,47	20,54	20,59	20,47	20,45	20,49	20,51	20,42	20,39	20,43	20,40	20,44	20,49	20,50	20,54	20,43	20,42	20,51	20,51	20,47	20,38	20,36	20,46	20,44	20,40	20,46	20,52	20,53	20,52	20,47	20,50	20,52	20,46	20,44	20,48	20,41	20,31	20,36	20,43	20,40	20,44	20,42	20,38	20,37	
20,44	20,35	20,36	20,45	20,45	20,42	20,51	20,55	20,42	20,33	20,34	20,45	20,31	20,40	20,45	20,43	20,32	20,42	20,35	20,51	20,44	20,38	20,46	20,47	20,45	20,47	20,56	20,48	20,34	20,32	20,39	20,39	20,41	20,38	20,33	20,23	20,33	20,35	20,30	20,34	20,41	20,46	20,42	20,32	20,44	20,44	20,48	20,49	20,48	20,44	20,43	20,40	20,36	20,40	20,40	20,49	20,47	20,40	20,44	20,45	20,42	20,46	20,50	20,46	20,45	20,47	20,45	20,44	20,44	20,48	20,49	20,48	20,54	20,52	20,50	20,47	20,39	20,42	20,47	20,44	20,46	20,40	20,45	20,44	20,43	20,52	20,48	20,42	20,52	20,50	20,49	20,51	20,56	20,53	20,54	20,54	20,50	20,44	20,45	20,47	20,50	20,51	20,53	20,48	20,54	20,51	20,51	20,56	20,54	20,54	20,47	20,46	20,49	20,54	20,51	20,45	20,41	20,44	20,52	20,53	20,58	20,49	20,55	20,61	20,53	20,55	20,61	20,50	20,46	20,48	20,50	20,47	20,51	20,53	20,50	20,60	20,58	20,57	20,50	20,49	20,49	20,50	20,55	20,52	20,51	20,64	20,52	20,44	20,52	20,53	20,48	20,57	20,62	20,48	20,41	20,55	20,64	20,54	20,58	20,53	20,55	20,56	20,53	20,54	20,55	20,52	20,56	20,61	20,56	20,63	20,57	20,54	20,55	20,61	20,59	20,62	20,64	20,59	20,55	20,64	20,58	20,55	20,60	20,61	20,55	20,60	20,62	20,57	20,56	20,56	20,54	20,53	20,55	20,56	20,64	20,56	20,57	20,53	20,50	20,59	20,64	20,59	20,61	20,60	20,65	20,67	20,65	20,66	20,64	20,61	20,65	20,70	20,64	20,64	20,54	20,62	20,64	20,63	20,68	20,70	20,69	20,66	20,64	20,69	20,78	20,85	20,80	20,76	20,76	20,69	20,72	20,71	20,66	20,77	20,80	20,73	20,64	20,74	20,69	20,70	20,67	20,65	20,69	20,76	20,73	20,80	20,82	20,69	20,76	20,73	20,71	20,69	20,70	20,73	20,74	20,80	20,76	20,80	20,78	20,77	20,90	20,88	20,82	20,84	20,80	20,81	20,79	20,84	20,80	20,78	20,84	20,86	20,90	20,84	20,87	20,85	20,84	20,83	20,89	20,87	20,84	20,87	20,92	20,89	20,87	20,82	20,74	20,86	21,00	20,90	20,83	20,84	20,84	20,90	20,90	20,81	20,76	20,83	20,87	20,81	20,88	20,87	20,87	20,86	20,86	20,84	20,90	20,90	20,84	20,79	20,79	20,89	20,80	20,84	20,92	20,93	20,89	20,90	20,92	20,84	20,84	20,86	20,84	20,83	20,86	20,89	20,85	20,82	20,84	20,87	20,85	20,89	20,87	20,87	20,88	20,81	20,85	20,97	20,94	20,86	20,85	20,88	20,90	20,89	20,82	20,81	20,90	20,90	20,88	20,88	20,87	20,80	20,83	20,88	20,80	20,75	20,77	20,85	20,88	20,79	20,81	20,82	20,82	20,87	20,89	20,92	20,88	20,83	20,79	20,80	20,78	20,77	20,84	20,85	20,86	20,84	20,76	20,78	20,76	20,72	20,81	20,83	20,80	20,84	20,88	20,78	20,79	20,77	20,79	20,81	20,81	20,78	20,74	20,67	20,75	20,75	20,72	20,80	20,87	20,81	20,78	20,76	20,73	20,70	20,71	20,76	20,81	20,76	20,71	20,73	20,74	20,75	20,67	20,60	20,76	20,77	20,77	20,74	20,68	20,72	20,66	20,66	20,69	20,68	20,63	20,71	20,74	20,75	20,67	20,57	20,61	20,60	20,54	20,61	20,70	20,66	20,66	20,58	20,53	20,53	20,61	20,65	20,62	20,63	20,65	20,56	20,62	20,60	20,57	20,49	20,53	20,60	20,68	20,65	20,66	20,65	20,58	20,61	20,56	20,65	20,58	20,56	20,61	20,59	20,55	20,55	20,56	20,61	20,55	20,47	20,49	20,59	20,63	20,56	20,53	20,57	20,58	20,65	20,67	20,50	20,45	20,56	20,60	20,58	20,53	20,55	20,59	20,57	20,56	20,54	20,59	20,57	20,52	20,55	20,53	20,56	20,60	20,54	20,48	20,53	20,58	20,55	20,42	20,53	20,46	20,56	20,57	20,57	20,49	20,48	20,48	20,45	20,50	20,57	20,52	20,44	20,49	20,46	20,48	20,52	20,45	20,39	20,49	20,45	20,55	20,48	20,54	20,60	20,53	20,47	20,53	20,50	20,52	20,46	20,45	20,43	20,45	20,48	20,46	20,48	20,50	20,52	20,54	20,52	20,53	20,50	20,53	20,53	20,39	20,51	20,48	20,43	20,41	20,37	20,41	20,47	20,43	20,48	20,60	20,47	20,41	20,40	20,56	20,52	20,49	20,50	20,43	20,46	20,46	20,47	20,50	20,50	20,46	20,49	20,51	20,45	20,41	20,44	20,50	20,51	20,49	20,41	20,50	20,42	20,41	20,44	20,45	20,46	20,45	20,49	20,54	20,48	20,45	20,52	20,54	20,54	20,47	20,48	20,50	20,49	20,49	20,49	20,33	20,39	20,43	20,44	20,43	20,49	20,37	20,45	20,46	20,41	20,47	20,52	20,48	20,49	20,41	20,38	20,37	20,42	20,44	20,49	20,50	20,52	20,48	20,39	20,40	20,50	20,44	20,39	20,48	20,39	20,36	20,39	20,47	20,46	20,39	20,38	20,39	20,51	
20,39	20,37	20,46	20,51	20,43	20,35	20,40	20,45	20,38	20,34	20,37	20,43	20,39	20,35	20,46	20,55	20,46	20,41	20,47	20,46	20,45	20,39	20,41	20,39	20,49	20,42	20,46	20,44	20,42	20,40	20,36	20,40	20,38	20,38	20,43	20,46	20,37	20,33	20,31	20,38	20,43	20,41	20,41	20,36	20,38	20,46	20,45	20,51	20,50	20,45	20,46	20,44	20,44	20,46	20,49	20,51	20,53	20,41	20,41	20,44	20,45	20,49	20,57	20,45	20,40	20,41	20,38	20,34	20,41	20,45	20,38	20,39	20,48	20,51	20,38	20,47	20,43	20,45	20,44	20,46	20,48	20,40	20,44	20,50	20,50	20,49	20,45	20,46	20,44	20,43	20,46	20,47	20,55	20,48	20,49	20,53	20,52	20,49	20,53	20,50	20,48	20,52	20,53	20,52	20,51	20,49	20,51	20,49	20,49	20,47	20,46	20,45	20,48	20,52	20,54	20,46	20,44	20,48	20,53	20,51	20,57	20,47	20,51	20,50	20,49	20,53	20,55	20,54	20,55	20,50	20,45	20,48	20,46	20,48	20,52	20,58	20,50	20,51	20,41	20,47	20,54	20,53	20,59	20,61	20,56	20,56	20,43	20,45	20,59	20,59	20,48	20,55	20,58	20,53	20,50	20,51	20,60	20,49	20,58	20,63	20,52	20,54	20,53	20,66	20,68	20,54	20,56	20,61	20,54	20,50	20,52	20,51	20,51	20,59	20,55	20,58	20,58	20,58	20,58	20,61	20,51	20,52	20,58	20,61	20,57	20,59	20,56	20,58	20,62	20,60	20,58	20,59	20,61	20,62	20,65	20,66	20,62	20,54	20,57	20,71	20,63	20,61	20,65	20,65	20,61	20,57	20,63	20,60	20,55	20,56	20,67	20,77	20,74	20,65	20,57	20,70	20,75	20,66	20,63	20,70	20,75	20,69	20,62	20,68	20,73	20,71	20,70	20,80	20,86	20,82	20,72	20,72	20,68	20,71	20,76	20,72	20,63	20,65	20,71	20,69	20,70	20,75	20,76	20,82	20,73	20,65	20,75	20,72	20,74	20,71	20,74	20,81	20,80	20,78	20,78	20,84	20,83	20,77	20,85	20,91	20,83	20,85	20,85	20,91	20,80	20,84	20,86	20,82	20,80	20,83	20,83	20,88	20,85	20,88	20,84	20,91	20,90	20,79	20,77	20,80	20,77	20,89	20,91	20,92	20,81	20,81	20,75	20,82	20,89	20,92	20,87	20,86	20,88	20,90	20,88	20,90	20,84	20,87	20,87	20,85	20,91	20,93	20,87	20,81	20,84	20,80	20,80	20,88	20,86	20,87	20,91	20,92	20,89	20,86	20,95	20,95	20,92	20,91	20,90	20,80	20,85	20,86	20,85	20,89	20,88	20,86	20,82	20,88	20,88	20,89	20,89	20,85	20,82	20,82	20,86	20,90	20,94	20,93	20,94	20,86	20,87	20,95	20,86	20,87	20,82	20,80	20,93	20,94	20,86	20,91	20,90	20,83	20,76	20,84	20,86	20,76	20,79	20,80	20,85	20,83	20,82	20,80	20,81	20,81	20,86	20,89	20,95	20,92	20,85	20,86	20,83	20,82	20,82	20,87	20,84	20,86	20,82	20,75	20,74	20,78	20,81	20,83	20,88	20,87	20,85	20,79	20,78	20,84	20,80	20,83	20,85	20,77	20,79	20,77	20,78	20,79	20,83	20,77	20,75	20,69	20,75	20,78	20,73	20,73	20,69	20,76	20,76	20,73	20,70	20,73	20,72	20,67	20,68	20,70	20,72	20,73	20,66	20,69	20,64	20,67	20,67	20,66	20,63	20,65	20,64	20,66	20,74	20,73	20,63	20,59	20,58	20,56	20,55	20,53	20,50	20,58	20,64	20,61	20,60	20,60	20,58	20,60	20,59	20,62	20,58	20,51	20,57	20,62	20,53	20,53	20,57	20,58	20,58	20,62	20,58	20,64	20,62	20,55	20,56	20,64	20,63	20,57	20,64	20,64	20,51	20,55	20,54	20,59	20,51	20,49	20,58	20,58	20,57	20,53	20,50	20,52	20,54	20,55	20,63	20,52	20,51	20,52	20,60	20,51	20,48	20,54	20,55	20,53	20,44	20,45	20,48	20,53	20,52	20,49	20,49	20,58	20,59	20,54	20,47	20,46	20,49	20,58	20,40	20,38	20,48	20,48	20,55	20,64	20,55	20,47	20,50	20,48	20,47	20,51	20,49	20,47	20,48	20,42	20,45	20,55	20,42	20,41	20,47	20,47	20,46	20,46	20,47	20,51	20,50	20,49	20,53	20,49	20,43	20,44	20,44	20,50	20,46	20,48	20,39	20,52	20,56	20,49	20,53	20,42	20,37	20,46	20,39	20,45	20,40	20,44	20,50	20,44	20,45	20,37	20,40	20,47	20,45	20,55	20,56	20,42	20,40	20,37	20,40	20,45	20,44	20,46	20,42	20,45	20,42	20,41	20,48	20,55	20,48	20,48	20,51	20,44	20,43	20,43	20,48	20,42	20,50	20,46	20,51	20,46	20,39	20,37	20,42	20,43	20,41	20,42	20,50	20,41	20,39	20,48	20,48	20,50	20,47	20,52	20,50	20,49	20,50	20,47	20,37	20,36	20,42	20,38	20,41	20,53	20,39	20,34	20,47	20,34	20,40	20,50	20,42	20,39	20,42	20,37	20,45	20,38	20,42	20,45	20,48	20,47	20,40	20,42	20,40	20,41	20,34	20,39	20,43	20,46	20,39	20,37	20,42	20,41	20,36	20,41	20,42	20,42	
20,38	20,36	20,41	20,38	20,40	20,28	20,42	20,45	20,38	20,34	20,33	20,45	20,45	20,35	20,37	20,45	20,56	20,47	20,43	20,41	20,48	20,35	20,36	20,33	20,42	20,39	20,41	20,41	20,37	20,41	20,40	20,38	20,43	20,46	20,43	20,45	20,43	20,36	20,28	20,39	20,45	20,38	20,32	20,43	20,42	20,47	20,40	20,37	20,43	20,45	20,45	20,46	20,51	20,56	20,51	20,47	20,46	20,46	20,46	20,49	20,47	20,42	20,46	20,42	20,40	20,45	20,43	20,36	20,44	20,53	20,46	20,46	20,44	20,51	20,35	20,47	20,50	20,45	20,46	20,49	20,43	20,36	20,54	20,48	20,46	20,42	20,41	20,45	20,45	20,54	20,52	20,54	20,55	20,54	20,49	20,59	20,52	20,46	20,47	20,58	20,54	20,47	20,50	20,56	20,52	20,51	20,60	20,49	20,49	20,42	20,44	20,44	20,47	20,52	20,54	20,47	20,50	20,52	20,57	20,49	20,52	20,48	20,55	20,53	20,46	20,56	20,58	20,51	20,52	20,55	20,46	20,42	20,46	20,50	20,55	20,65	20,48	20,48	20,49	20,47	20,50	20,47	20,51	20,52	20,54	20,51	20,49	20,47	20,56	20,57	20,53	20,56	20,55	20,55	20,54	20,52	20,53	20,47	20,57	20,63	20,54	20,57	20,53	20,56	20,59	20,56	20,54	20,53	20,51	20,55	20,52	20,49	20,54	20,55	20,61	20,53	20,56	20,54	20,56	20,59	20,57	20,47	20,55	20,50	20,53	20,63	20,57	20,65	20,61	20,55	20,55	20,52	20,65	20,62	20,60	20,67	20,70	20,66	20,61	20,70	20,66	20,60	20,67	20,66	20,62	20,63	20,66	20,62	20,58	20,64	20,64	20,75	20,68	20,60	20,61	20,69	20,79	20,75	20,65	20,66	20,68	20,63	20,62	20,71	20,77	20,72	20,74	20,77	20,83	20,79	20,73	20,71	20,62	20,63	20,71	20,76	20,73	20,75	20,73	20,71	20,77	20,83	20,76	20,80	20,72	20,69	20,73	20,72	20,86	20,76	20,74	20,78	20,82	20,73	20,72	20,83	20,88	20,78	20,79	20,87	20,83	20,79	20,82	20,84	20,87	20,87	20,97	20,90	20,83	20,90	20,89	20,85	20,94	20,84	20,84	20,87	20,87	20,84	20,84	20,81	20,73	20,87	20,93	20,91	20,79	20,87	20,81	20,87	20,94	20,88	20,86	20,84	20,87	20,89	20,86	20,84	20,88	20,89	20,90	20,87	20,90	20,93	20,91	20,85	20,85	20,88	20,83	20,85	20,82	20,82	20,85	20,91	20,85	20,94	20,96	20,93	20,99	20,91	20,97	20,91	20,84	20,94	20,87	20,86	20,90	20,89	20,87	20,89	20,86	20,84	20,89	20,92	20,91	20,86	20,88	20,91	20,96	20,94	20,90	20,84	20,87	20,91	20,85	20,81	20,80	20,77	20,87	20,91	20,88	20,95	20,98	20,91	20,85	20,78	20,85	20,79	20,92	20,84	20,83	20,88	20,85	20,92	20,86	20,77	20,85	20,84	20,87	20,90	20,86	20,85	20,77	20,85	20,78	20,79	20,81	20,85	20,81	20,73	20,78	20,80	20,80	20,81	20,84	20,85	20,79	20,74	20,83	20,90	20,84	20,80	20,83	20,79	20,78	20,77	20,83	20,83	20,82	20,80	20,76	20,68	20,75	20,79	20,80	20,77	20,74	20,73	20,78	20,73	20,70	20,75	20,70	20,58	20,68	20,71	20,76	20,72	20,69	20,71	20,65	20,67	20,68	20,67	20,63	20,64	20,62	20,68	20,67	20,68	20,65	20,65	20,53	20,55	20,60	20,55	20,54	20,60	20,60	20,61	20,61	20,56	20,55	20,64	20,56	20,58	20,53	20,48	20,59	20,64	20,52	20,47	20,62	20,57	20,54	20,58	20,60	20,55	20,56	20,57	20,62	20,56	20,50	20,55	20,61	20,66	20,57	20,57	20,54	20,59	20,56	20,53	20,58	20,57	20,53	20,51	20,50	20,57	20,65	20,54	20,49	20,53	20,54	20,51	20,50	20,43	20,44	20,48	20,54	20,50	20,40	20,51	20,51	20,53	20,59	20,58	20,58	20,52	20,57	20,47	20,41	20,47	20,51	20,53	20,45	20,45	20,53	20,57	20,54	20,54	20,57	20,58	20,52	20,49	20,43	20,47	20,49	20,45	20,45	20,39	20,50	20,52	20,43	20,49	20,55	20,56	20,44	20,39	20,40	20,42	20,50	20,49	20,53	20,52	20,54	20,51	20,45	20,42	20,45	20,48	20,41	20,45	20,52	20,51	20,48	20,45	20,40	20,45	20,46	20,43	20,36	20,43	20,43	20,45	20,52	20,41	20,40	20,49	20,43	20,55	20,55	20,49	20,44	20,40	20,39	20,46	20,37	20,41	20,42	20,42	20,43	20,41	20,50	20,51	20,51	20,46	20,39	20,44	20,43	20,42	20,43	20,40	20,47	20,53	20,45	20,46	20,39	20,35	20,39	20,43	20,46	20,40	20,39	20,40	20,41	20,44	20,42	20,53	20,43	20,40	20,51	20,50	20,46	20,44	20,44	20,45	20,42	20,39	20,53	20,52	20,40	20,43	20,61	20,53	20,38	20,48	20,46	20,41	20,45	20,41	20,39	20,42	20,43	20,42	20,47	20,47	20,41	20,37	20,38	20,43	20,44	20,34	20,39	20,38	20,43	20,41	20,48	20,46	20,38	20,47	20,51	20,43	
20,40	20,32	20,35	20,31	20,25	20,34	20,36	20,50	20,37	20,33	20,24	20,36	20,42	20,34	20,38	20,45	20,53	20,51	20,46	20,36	20,44	20,42	20,42	20,46	20,48	20,39	20,38	20,36	20,39	20,40	20,42	20,32	20,41	20,44	20,39	20,37	20,43	20,50	20,39	20,42	20,46	20,49	20,41	20,46	20,43	20,46	20,46	20,40	20,48	20,48	20,44	20,48	20,45	20,55	20,52	20,50	20,38	20,43	20,51	20,53	20,54	20,49	20,39	20,43	20,44	20,42	20,38	20,41	20,48	20,56	20,50	20,47	20,46	20,41	20,41	20,39	20,50	20,50	20,54	20,51	20,47	20,41	20,46	20,46	20,50	20,53	20,47	20,43	20,49	20,51	20,57	20,54	20,58	20,53	20,52	20,59	20,61	20,48	20,51	20,56	20,54	20,48	20,46	20,46	20,47	20,45	20,49	20,54	20,50	20,48	20,44	20,41	20,43	20,51	20,51	20,51	20,49	20,44	20,50	20,53	20,48	20,46	20,60	20,60	20,47	20,50	20,48	20,54	20,54	20,58	20,56	20,50	20,43	20,44	20,54	20,63	20,57	20,56	20,52	20,52	20,51	20,46	20,49	20,47	20,54	20,56	20,53	20,46	20,46	20,52	20,48	20,54	20,52	20,52	20,59	20,59	20,42	20,46	20,60	20,64	20,52	20,59	20,52	20,55	20,53	20,48	20,54	20,55	20,57	20,53	20,54	20,52	20,61	20,59	20,55	20,53	20,51	20,51	20,52	20,58	20,58	20,56	20,54	20,51	20,51	20,64	20,60	20,57	20,57	20,52	20,55	20,58	20,61	20,63	20,65	20,67	20,69	20,68	20,59	20,56	20,60	20,56	20,62	20,65	20,65	20,67	20,66	20,63	20,65	20,62	20,70	20,72	20,68	20,58	20,57	20,62	20,71	20,72	20,68	20,79	20,76	20,65	20,57	20,66	20,75	20,74	20,73	20,81	20,75	20,75	20,64	20,68	20,68	20,75	20,78	20,80	20,85	20,80	20,74	20,73	20,78	20,82	20,83	20,83	20,72	20,69	20,76	20,76	20,81	20,83	20,80	20,78	20,74	20,72	20,67	20,80	20,79	20,86	20,81	20,83	20,89	20,83	20,78	20,86	20,85	20,91	20,91	20,86	20,87	20,89	20,95	20,85	20,87	20,81	20,82	20,85	20,89	20,81	20,84	20,86	20,79	20,87	20,94	20,94	20,90	20,90	20,81	20,87	20,95	20,87	20,84	20,84	20,85	20,88	20,88	20,90	20,81	20,85	20,85	20,85	20,90	20,90	20,90	20,91	20,91	20,85	20,90	20,94	20,86	20,79	20,86	20,85	20,91	20,92	20,95	20,91	20,96	20,90	20,98	20,97	20,92	20,94	20,91	20,79	20,84	20,86	20,88	20,98	20,81	20,85	20,98	20,99	20,91	20,90	20,91	20,94	20,94	20,96	20,96	20,90	20,89	20,92	20,94	20,87	20,85	20,85	20,83	20,92	20,93	20,90	20,97	20,93	20,88	20,88	20,88	20,83	20,87	20,88	20,87	20,87	20,87	20,92	20,93	20,86	20,87	20,89	20,85	20,85	20,84	20,82	20,83	20,86	20,87	20,89	20,84	20,80	20,73	20,83	20,84	20,84	20,82	20,79	20,83	20,88	20,84	20,78	20,83	20,86	20,87	20,85	20,79	20,77	20,77	20,76	20,85	20,81	20,85	20,86	20,86	20,87	20,82	20,81	20,77	20,75	20,78	20,83	20,91	20,79	20,68	20,78	20,80	20,69	20,80	20,78	20,76	20,77	20,76	20,78	20,80	20,74	20,73	20,72	20,72	20,73	20,70	20,84	20,78	20,66	20,72	20,69	20,67	20,62	20,68	20,67	20,60	20,72	20,64	20,60	20,61	20,57	20,58	20,59	20,59	20,54	20,52	20,54	20,63	20,67	20,55	20,49	20,52	20,51	20,50	20,52	20,57	20,57	20,52	20,55	20,61	20,61	20,51	20,55	20,60	20,61	20,57	20,56	20,52	20,52	20,57	20,49	20,57	20,56	20,52	20,60	20,56	20,63	20,67	20,55	20,57	20,55	20,56	20,58	20,55	20,48	20,43	20,47	20,46	20,44	20,44	20,58	20,53	20,45	20,51	20,53	20,56	20,56	20,53	20,46	20,48	20,56	20,56	20,51	20,54	20,46	20,52	20,53	20,58	20,56	20,47	20,59	20,46	20,48	20,44	20,52	20,56	20,43	20,41	20,39	20,46	20,57	20,49	20,52	20,53	20,50	20,40	20,43	20,40	20,46	20,47	20,46	20,53	20,52	20,52	20,50	20,41	20,38	20,43	20,46	20,47	20,50	20,54	20,51	20,46	20,43	20,37	20,54	20,54	20,46	20,40	20,46	20,48	20,46	20,54	20,54	20,47	20,44	20,50	20,56	20,53	20,53	20,45	20,44	20,51	20,52	20,42	20,39	20,43	20,51	20,48	20,45	20,57	20,57	20,57	20,52	20,41	20,50	20,54	20,47	20,48	20,47	20,47	20,51	20,52	20,45	20,36	20,27	20,44	20,47	20,46	20,43	20,45	20,38	20,39	20,44	20,42	20,44	20,46	20,39	20,48	20,60	20,43	20,41	20,48	20,46	20,48	20,45	20,53	20,57	20,53	20,51	20,52	20,46	20,51	20,51	20,46	20,40	20,41	20,34	20,28	20,39	20,47	20,41	20,41	20,46	20,56	20,43	20,39	20,43	20,38	20,42	20,39	20,32	20,42	20,51	20,45	20,39	20,39	20,40	20,44	20,44	
20,41	20,36	20,41	20,48	20,33	20,35	20,43	20,49	20,37	20,28	20,26	20,31	20,36	20,43	20,41	20,46	20,51	20,47	20,41	20,46	20,49	20,40	20,44	20,49	20,48	20,48	20,43	20,29	20,40	20,39	20,34	20,34	20,35	20,35	20,39	20,40	20,38	20,47	20,45	20,42	20,41	20,45	20,40	20,44	20,45	20,43	20,46	20,35	20,34	20,39	20,57	20,60	20,52	20,51	20,44	20,37	20,41	20,42	20,45	20,47	20,57	20,47	20,43	20,44	20,38	20,36	20,36	20,33	20,46	20,53	20,53	20,52	20,49	20,45	20,48	20,43	20,47	20,55	20,51	20,50	20,54	20,46	20,41	20,39	20,48	20,63	20,53	20,51	20,51	20,47	20,46	20,52	20,53	20,57	20,42	20,54	20,58	20,54	20,55	20,59	20,50	20,50	20,45	20,39	20,39	20,43	20,51	20,54	20,53	20,42	20,48	20,55	20,46	20,49	20,51	20,51	20,53	20,36	20,47	20,51	20,49	20,45	20,51	20,65	20,58	20,58	20,50	20,51	20,55	20,48	20,47	20,47	20,45	20,50	20,47	20,53	20,53	20,59	20,58	20,55	20,54	20,53	20,50	20,55	20,58	20,54	20,51	20,47	20,54	20,61	20,51	20,53	20,62	20,54	20,52	20,65	20,52	20,43	20,58	20,65	20,56	20,68	20,58	20,58	20,51	20,46	20,51	20,58	20,61	20,63	20,53	20,50	20,55	20,55	20,56	20,50	20,53	20,54	20,54	20,62	20,57	20,56	20,53	20,55	20,55	20,59	20,56	20,58	20,57	20,60	20,52	20,56	20,57	20,67	20,70	20,72	20,68	20,67	20,64	20,67	20,56	20,59	20,59	20,62	20,69	20,70	20,62	20,61	20,73	20,69	20,70	20,73	20,67	20,67	20,68	20,67	20,68	20,63	20,67	20,74	20,79	20,65	20,62	20,65	20,77	20,75	20,69	20,79	20,77	20,76	20,72	20,74	20,76	20,76	20,82	20,82	20,84	20,79	20,72	20,82	20,81	20,77	20,78	20,83	20,74	20,74	20,74	20,74	20,78	20,82	20,77	20,82	20,84	20,87	20,81	20,89	20,83	20,85	20,89	20,90	20,87	20,89	20,82	20,85	20,84	20,85	20,88	20,90	20,86	20,88	20,93	20,86	20,83	20,84	20,87	20,94	20,93	20,95	20,91	20,89	20,83	20,91	20,88	20,91	20,95	20,99	20,79	20,86	20,90	20,95	20,96	20,89	20,90	20,89	20,93	20,93	20,91	20,91	20,85	20,90	20,94	20,97	20,94	20,93	20,99	20,88	20,88	20,96	20,92	20,88	20,92	20,86	20,87	20,94	20,96	20,90	20,98	20,98	20,96	20,92	20,95	20,95	20,91	20,88	20,90	20,92	20,98	20,97	20,86	20,91	21,03	21,02	20,91	20,90	20,89	20,95	20,96	20,89	21,00	20,94	20,92	20,96	20,95	20,93	20,95	20,88	20,89	20,90	20,93	20,97	20,94	20,86	20,89	20,91	20,88	20,83	20,91	20,87	20,91	20,92	20,90	20,89	20,93	20,89	20,91	20,99	20,97	20,89	20,91	20,85	20,82	20,91	20,92	20,96	20,88	20,85	20,83	20,89	20,85	20,88	20,90	20,88	20,82	20,87	20,82	20,80	20,85	20,91	20,87	20,81	20,83	20,85	20,85	20,80	20,85	20,86	20,83	20,83	20,84	20,90	20,89	20,88	20,84	20,77	20,84	20,87	20,91	20,85	20,71	20,84	20,85	20,80	20,91	20,89	20,80	20,72	20,78	20,81	20,83	20,78	20,72	20,77	20,75	20,75	20,69	20,82	20,83	20,75	20,77	20,72	20,78	20,70	20,64	20,67	20,63	20,66	20,65	20,66	20,63	20,62	20,58	20,59	20,65	20,61	20,61	20,61	20,61	20,65	20,63	20,52	20,49	20,52	20,50	20,50	20,56	20,62	20,62	20,63	20,64	20,59	20,56	20,57	20,58	20,59	20,52	20,53	20,57	20,56	20,56	20,49	20,53	20,57	20,60	20,60	20,64	20,58	20,56	20,54	20,54	20,58	20,57	20,58	20,49	20,50	20,46	20,54	20,52	20,48	20,55	20,56	20,52	20,48	20,47	20,45	20,49	20,58	20,54	20,46	20,53	20,59	20,59	20,58	20,53	20,50	20,51	20,56	20,58	20,55	20,48	20,55	20,53	20,50	20,53	20,48	20,55	20,53	20,47	20,40	20,49	20,51	20,49	20,46	20,58	20,55	20,45	20,48	20,46	20,38	20,43	20,42	20,51	20,50	20,53	20,51	20,43	20,39	20,40	20,43	20,45	20,52	20,47	20,44	20,46	20,44	20,40	20,49	20,54	20,49	20,48	20,44	20,46	20,44	20,56	20,58	20,46	20,41	20,46	20,50	20,51	20,45	20,46	20,36	20,47	20,55	20,52	20,46	20,46	20,47	20,43	20,47	20,58	20,63	20,60	20,55	20,49	20,50	20,48	20,53	20,51	20,55	20,51	20,40	20,46	20,60	20,47	20,40	20,43	20,46	20,34	20,38	20,43	20,46	20,45	20,44	20,38	20,45	20,47	20,45	20,45	20,46	20,45	20,40	20,43	20,42	20,43	20,42	20,43	20,55	20,52	20,52	20,49	20,48	20,51	20,55	20,44	20,38	20,38	20,41	20,31	20,44	20,43	20,42	20,45	20,43	20,46	20,46	20,41	20,43	20,38	20,35	20,45	20,37	20,36	20,40	20,49	20,42	20,37	20,44	20,38	20,44	
20,42	20,37	20,41	20,49	20,47	20,35	20,37	20,39	20,38	20,45	20,36	20,33	20,32	20,33	20,30	20,44	20,48	20,49	20,38	20,45	20,55	20,39	20,41	20,40	20,37	20,38	20,46	20,38	20,40	20,39	20,35	20,39	20,36	20,34	20,42	20,45	20,48	20,36	20,39	20,39	20,36	20,44	20,40	20,39	20,50	20,46	20,38	20,33	20,32	20,28	20,45	20,56	20,49	20,48	20,48	20,35	20,39	20,49	20,47	20,50	20,50	20,46	20,46	20,48	20,36	20,39	20,38	20,30	20,40	20,47	20,48	20,53	20,52	20,49	20,51	20,56	20,42	20,50	20,45	20,45	20,56	20,43	20,34	20,37	20,43	20,55	20,52	20,52	20,56	20,52	20,48	20,50	20,49	20,54	20,49	20,49	20,54	20,47	20,54	20,54	20,51	20,50	20,49	20,41	20,51	20,56	20,60	20,61	20,45	20,44	20,42	20,49	20,53	20,49	20,45	20,52	20,48	20,38	20,46	20,52	20,52	20,41	20,47	20,56	20,60	20,52	20,52	20,51	20,51	20,45	20,42	20,47	20,40	20,47	20,53	20,54	20,55	20,46	20,46	20,55	20,54	20,52	20,49	20,52	20,56	20,50	20,56	20,48	20,57	20,56	20,51	20,53	20,56	20,51	20,51	20,54	20,53	20,53	20,56	20,54	20,57	20,62	20,61	20,63	20,59	20,56	20,54	20,55	20,57	20,57	20,58	20,51	20,60	20,62	20,67	20,64	20,54	20,55	20,53	20,56	20,58	20,54	20,51	20,60	20,56	20,56	20,60	20,58	20,60	20,68	20,55	20,56	20,64	20,65	20,73	20,66	20,63	20,61	20,61	20,66	20,62	20,65	20,62	20,62	20,70	20,71	20,68	20,71	20,73	20,72	20,59	20,72	20,75	20,64	20,67	20,66	20,64	20,63	20,67	20,78	20,72	20,62	20,64	20,66	20,78	20,82	20,73	20,76	20,75	20,72	20,74	20,73	20,75	20,73	20,78	20,80	20,82	20,82	20,78	20,84	20,84	20,79	20,75	20,79	20,80	20,75	20,83	20,81	20,87	20,89	20,81	20,80	20,93	20,91	20,85	20,82	20,77	20,80	20,80	20,89	20,84	20,83	20,85	20,86	20,86	20,84	20,91	20,92	20,93	20,99	20,98	20,90	20,88	20,91	20,90	20,91	21,01	21,01	21,03	20,90	20,89	20,92	20,90	20,89	20,99	21,00	20,85	20,90	20,97	20,93	20,91	20,95	20,93	20,87	20,89	20,97	20,89	20,96	20,97	20,93	20,97	20,99	21,00	20,97	21,03	20,94	20,90	20,94	20,88	20,87	20,91	20,93	20,90	20,93	21,01	20,95	20,96	21,03	20,94	20,95	21,00	20,98	20,93	20,93	21,02	20,97	20,98	20,97	20,92	20,94	21,00	20,97	20,97	21,00	20,95	20,91	20,96	20,94	20,96	20,99	20,99	21,00	20,98	20,95	20,93	20,91	20,92	21,00	20,98	21,04	21,00	20,93	20,91	20,93	20,92	20,84	20,87	20,91	20,96	20,97	20,91	20,90	20,95	20,92	20,94	20,97	21,04	20,99	20,94	20,94	20,93	20,94	20,84	20,89	20,89	20,90	20,91	20,95	20,98	20,93	20,90	20,93	20,92	20,82	20,79	20,82	20,88	20,89	20,91	20,85	20,93	20,92	20,94	20,90	20,92	20,86	20,83	20,84	20,86	20,90	20,90	20,88	20,88	20,89	20,97	20,90	20,94	20,93	20,88	20,88	20,94	20,87	20,91	20,90	20,89	20,80	20,85	20,87	20,87	20,88	20,79	20,78	20,88	20,83	20,82	20,78	20,81	20,82	20,87	20,82	20,77	20,80	20,70	20,65	20,64	20,69	20,64	20,62	20,64	20,62	20,63	20,60	20,63	20,62	20,62	20,57	20,59	20,59	20,62	20,57	20,57	20,55	20,52	20,51	20,55	20,59	20,61	20,66	20,69	20,59	20,56	20,58	20,55	20,59	20,61	20,55	20,58	20,65	20,62	20,42	20,47	20,52	20,55	20,55	20,62	20,61	20,55	20,46	20,52	20,48	20,53	20,57	20,55	20,45	20,43	20,50	20,65	20,53	20,52	20,53	20,47	20,50	20,58	20,48	20,49	20,67	20,53	20,39	20,48	20,54	20,55	20,58	20,49	20,51	20,57	20,56	20,55	20,51	20,51	20,49	20,53	20,57	20,48	20,47	20,48	20,50	20,54	20,43	20,51	20,51	20,36	20,38	20,54	20,61	20,53	20,49	20,47	20,38	20,44	20,35	20,34	20,38	20,51	20,56	20,48	20,39	20,41	20,43	20,45	20,45	20,38	20,41	20,47	20,51	20,58	20,57	20,45	20,42	20,43	20,49	20,40	20,41	20,54	20,55	20,45	20,42	20,35	20,40	20,49	20,38	20,39	20,35	20,38	20,49	20,51	20,49	20,46	20,46	20,38	20,51	20,56	20,54	20,52	20,52	20,48	20,49	20,45	20,50	20,48	20,58	20,57	20,41	20,40	20,52	20,48	20,48	20,47	20,38	20,34	20,31	20,40	20,45	20,48	20,45	20,34	20,38	20,48	20,49	20,44	20,49	20,51	20,40	20,47	20,47	20,42	20,49	20,37	20,52	20,46	20,45	20,49	20,45	20,42	20,47	20,45	20,43	20,36	20,42	20,40	20,42	20,39	20,35	20,46	20,42	20,47	20,46	20,39	20,40	20,42	20,43	20,40	20,44	20,43	20,42	20,42	20,43	20,32	20,41	20,45	20,46	
20,47	20,43	20,48	20,47	20,48	20,41	20,47	20,53	20,50	20,53	20,52	20,43	20,32	20,35	20,35	20,39	20,50	20,42	20,41	20,38	20,57	20,53	20,42	20,46	20,39	20,43	20,51	20,47	20,48	20,35	20,31	20,45	20,43	20,41	20,47	20,44	20,46	20,38	20,40	20,49	20,49	20,50	20,46	20,48	20,55	20,51	20,41	20,33	20,43	20,34	20,42	20,44	20,41	20,47	20,47	20,42	20,42	20,53	20,46	20,51	20,53	20,50	20,52	20,54	20,45	20,41	20,40	20,35	20,40	20,45	20,39	20,48	20,46	20,52	20,53	20,58	20,53	20,48	20,49	20,46	20,54	20,45	20,52	20,47	20,45	20,49	20,56	20,61	20,59	20,50	20,52	20,57	20,47	20,50	20,48	20,52	20,55	20,58	20,54	20,54	20,52	20,48	20,53	20,50	20,57	20,62	20,60	20,58	20,52	20,50	20,48	20,45	20,50	20,56	20,56	20,47	20,44	20,42	20,47	20,50	20,52	20,42	20,41	20,55	20,50	20,52	20,48	20,51	20,55	20,55	20,47	20,55	20,46	20,49	20,52	20,57	20,59	20,54	20,42	20,50	20,56	20,58	20,55	20,62	20,56	20,53	20,54	20,60	20,55	20,55	20,53	20,56	20,57	20,48	20,47	20,54	20,53	20,55	20,61	20,45	20,57	20,58	20,49	20,55	20,57	20,57	20,51	20,58	20,58	20,50	20,58	20,56	20,66	20,74	20,73	20,70	20,64	20,57	20,60	20,53	20,54	20,63	20,56	20,62	20,59	20,54	20,59	20,64	20,59	20,60	20,60	20,63	20,67	20,69	20,74	20,63	20,63	20,59	20,66	20,67	20,62	20,72	20,77	20,73	20,70	20,66	20,60	20,69	20,66	20,70	20,66	20,70	20,80	20,67	20,67	20,70	20,70	20,65	20,65	20,74	20,82	20,74	20,71	20,80	20,82	20,87	20,78	20,78	20,83	20,80	20,75	20,75	20,75	20,78	20,81	20,86	20,85	20,83	20,83	20,80	20,85	20,84	20,75	20,78	20,80	20,79	20,86	20,87	20,96	20,97	20,80	20,91	20,94	20,91	20,91	20,87	20,80	20,83	20,87	20,85	20,90	20,89	20,99	20,94	20,95	20,90	20,96	20,95	20,86	20,92	20,98	20,95	20,95	20,92	20,88	20,94	20,98	20,98	21,02	20,96	20,97	20,98	20,97	20,95	20,93	20,98	20,90	20,92	20,97	20,92	20,97	21,04	21,00	20,98	20,99	21,03	20,94	20,93	21,00	20,99	20,97	21,03	21,03	21,01	21,02	20,99	20,94	20,95	20,91	20,91	20,98	20,98	20,95	21,00	21,05	20,95	20,99	21,07	21,02	20,97	21,03	20,99	20,97	21,02	21,08	21,03	21,03	21,12	21,00	21,02	21,06	20,99	21,04	21,04	21,03	21,02	21,01	21,06	21,09	20,98	21,09	21,08	21,02	21,03	21,02	20,98	20,96	21,03	21,08	21,10	21,05	20,95	21,02	20,95	20,92	20,91	20,94	20,91	20,96	20,97	20,88	20,93	21,00	21,01	20,95	21,06	21,10	21,07	21,01	20,92	20,98	20,97	20,87	20,96	20,96	20,91	20,97	20,91	20,94	20,97	20,93	20,92	20,92	20,86	20,84	20,88	20,92	20,94	20,88	20,98	21,02	21,00	20,97	21,02	20,91	20,91	20,89	20,96	20,94	20,93	20,96	20,96	20,96	20,95	21,10	21,04	21,02	21,06	21,03	20,99	21,02	20,98	20,99	20,96	20,99	20,91	20,92	20,99	20,94	20,98	20,92	20,95	20,94	20,95	20,93	20,87	20,87	20,88	20,87	20,85	20,81	20,90	20,81	20,74	20,74	20,78	20,67	20,63	20,60	20,63	20,66	20,60	20,58	20,61	20,61	20,61	20,63	20,64	20,63	20,58	20,62	20,60	20,60	20,52	20,55	20,59	20,63	20,58	20,61	20,61	20,62	20,69	20,59	20,55	20,54	20,51	20,56	20,62	20,60	20,51	20,50	20,56	20,54	20,54	20,52	20,48	20,59	20,52	20,47	20,53	20,51	20,56	20,53	20,57	20,47	20,46	20,58	20,54	20,49	20,52	20,49	20,49	20,54	20,48	20,48	20,54	20,55	20,40	20,48	20,54	20,53	20,51	20,50	20,55	20,66	20,53	20,43	20,43	20,50	20,52	20,52	20,47	20,47	20,51	20,54	20,46	20,50	20,47	20,53	20,53	20,44	20,41	20,54	20,52	20,55	20,51	20,51	20,42	20,47	20,45	20,47	20,48	20,57	20,48	20,45	20,46	20,47	20,51	20,54	20,50	20,45	20,47	20,46	20,53	20,53	20,57	20,50	20,42	20,49	20,48	20,43	20,43	20,57	20,54	20,39	20,45	20,39	20,40	20,47	20,46	20,39	20,40	20,45	20,47	20,46	20,45	20,49	20,40	20,40	20,49	20,48	20,48	20,49	20,49	20,49	20,49	20,45	20,48	20,48	20,57	20,60	20,41	20,43	20,41	20,40	20,47	20,46	20,45	20,42	20,48	20,42	20,50	20,57	20,41	20,45	20,46	20,48	20,46	20,46	20,47	20,54	20,41	20,43	20,47	20,40	20,44	20,39	20,38	20,40	20,45	20,52	20,48	20,45	20,42	20,47	20,44	20,41	20,38	20,38	20,44	20,38	20,41	20,40	20,39	20,51	20,56	20,42	20,40	20,40	20,44	20,48	20,43	20,41	20,41	20,50	20,40	20,34	20,42	20,40	20,38	
20,56	20,48	20,43	20,40	20,51	20,49	20,55	20,51	20,41	20,45	20,46	20,45	20,33	20,41	20,39	20,35	20,44	20,46	20,40	20,38	20,47	20,50	20,47	20,47	20,47	20,44	20,50	20,48	20,52	20,46	20,37	20,46	20,44	20,38	20,41	20,40	20,44	20,46	20,38	20,49	20,48	20,54	20,44	20,44	20,49	20,48	20,46	20,40	20,41	20,37	20,41	20,45	20,46	20,46	20,42	20,44	20,47	20,48	20,46	20,47	20,49	20,52	20,53	20,52	20,40	20,39	20,47	20,42	20,44	20,54	20,45	20,47	20,48	20,45	20,48	20,53	20,58	20,52	20,51	20,54	20,54	20,42	20,51	20,58	20,56	20,53	20,56	20,54	20,46	20,47	20,53	20,61	20,50	20,49	20,53	20,60	20,58	20,56	20,52	20,53	20,52	20,48	20,50	20,45	20,47	20,52	20,58	20,57	20,51	20,50	20,47	20,53	20,50	20,59	20,62	20,52	20,45	20,53	20,51	20,46	20,56	20,53	20,50	20,59	20,59	20,58	20,59	20,56	20,57	20,55	20,55	20,61	20,57	20,60	20,54	20,58	20,58	20,52	20,52	20,50	20,62	20,57	20,50	20,58	20,56	20,55	20,60	20,55	20,61	20,51	20,57	20,61	20,61	20,52	20,44	20,56	20,55	20,59	20,60	20,55	20,54	20,59	20,53	20,53	20,55	20,51	20,42	20,60	20,56	20,52	20,51	20,53	20,57	20,69	20,75	20,65	20,64	20,65	20,59	20,55	20,57	20,65	20,66	20,64	20,63	20,53	20,66	20,75	20,68	20,65	20,53	20,63	20,65	20,72	20,74	20,73	20,69	20,69	20,70	20,70	20,67	20,67	20,71	20,73	20,72	20,72	20,65	20,70	20,74	20,68	20,77	20,78	20,81	20,71	20,67	20,70	20,79	20,75	20,72	20,83	20,85	20,77	20,75	20,81	20,83	20,85	20,84	20,91	20,85	20,85	20,83	20,83	20,82	20,80	20,90	21,02	20,91	20,82	20,89	20,86	20,86	20,91	20,87	20,83	20,87	20,83	20,86	20,91	21,03	20,98	20,87	20,93	20,93	20,96	21,00	20,97	20,94	20,97	20,90	20,90	20,97	21,02	20,99	21,01	20,97	20,91	20,95	21,00	20,93	20,91	21,05	21,05	21,00	21,01	20,99	21,05	21,09	21,05	21,06	21,04	21,02	21,03	21,00	21,07	21,05	21,06	21,06	21,03	21,12	20,98	20,98	21,10	21,12	21,05	21,05	21,09	21,01	21,02	21,06	21,08	21,07	21,05	21,07	21,11	21,11	21,07	21,07	21,05	20,99	21,02	21,05	21,03	21,05	21,08	21,16	21,09	21,08	21,13	21,07	21,02	21,07	21,09	21,07	21,04	21,14	21,23	21,22	21,29	21,23	21,20	21,17	21,18	21,14	21,11	21,11	21,12	21,10	21,12	21,20	21,16	21,22	21,28	21,18	21,11	21,16	21,12	21,09	21,10	21,16	21,12	21,11	21,07	21,14	21,08	20,99	21,00	21,00	21,10	21,10	21,12	21,07	21,00	21,13	21,09	21,09	21,10	21,20	21,12	21,06	21,02	20,99	21,09	21,09	21,12	21,16	21,13	21,04	20,97	20,97	21,01	21,03	20,96	20,95	20,99	21,01	21,01	21,05	21,07	21,04	21,09	21,10	21,02	21,10	21,08	20,99	21,00	20,97	21,06	21,05	20,98	21,04	21,06	21,09	21,15	21,23	21,21	21,14	21,09	21,11	21,11	21,15	21,11	21,10	21,09	21,05	21,03	21,01	21,09	21,08	21,04	21,08	21,04	21,02	21,01	21,01	20,96	21,01	21,00	20,92	20,89	20,88	20,86	20,91	20,79	20,73	20,76	20,76	20,64	20,64	20,65	20,62	20,62	20,61	20,69	20,69	20,65	20,69	20,68	20,59	20,67	20,68	20,65	20,62	20,64	20,60	20,54	20,61	20,58	20,61	20,65	20,65	20,69	20,68	20,64	20,55	20,53	20,62	20,67	20,57	20,57	20,58	20,57	20,59	20,55	20,58	20,55	20,61	20,55	20,52	20,51	20,55	20,59	20,58	20,52	20,49	20,48	20,54	20,53	20,51	20,49	20,48	20,54	20,51	20,53	20,50	20,56	20,56	20,51	20,52	20,57	20,49	20,48	20,54	20,53	20,59	20,60	20,50	20,47	20,50	20,57	20,51	20,40	20,44	20,55	20,57	20,51	20,52	20,53	20,50	20,54	20,46	20,44	20,58	20,56	20,56	20,55	20,51	20,46	20,51	20,48	20,54	20,46	20,55	20,61	20,43	20,47	20,50	20,48	20,53	20,51	20,40	20,44	20,44	20,45	20,53	20,52	20,56	20,47	20,53	20,53	20,48	20,50	20,52	20,48	20,42	20,49	20,49	20,55	20,54	20,52	20,45	20,37	20,45	20,50	20,44	20,49	20,49	20,42	20,39	20,49	20,50	20,49	20,50	20,47	20,51	20,54	20,49	20,53	20,55	20,55	20,48	20,44	20,46	20,47	20,40	20,41	20,42	20,46	20,53	20,48	20,46	20,52	20,60	20,46	20,35	20,49	20,50	20,52	20,51	20,50	20,46	20,43	20,43	20,47	20,44	20,43	20,44	20,50	20,41	20,51	20,54	20,51	20,50	20,35	20,39	20,48	20,48	20,45	20,45	20,42	20,45	20,47	20,41	20,39	20,56	20,53	20,54	20,49	20,44	20,48	20,57	20,54	20,39	20,50	20,58	20,51	20,43	20,41	20,39	20,40	
20,44	20,41	20,42	20,43	20,47	20,44	20,52	20,40	20,34	20,47	20,42	20,37	20,35	20,41	20,39	20,40	20,42	20,43	20,43	20,48	20,45	20,48	20,54	20,54	20,40	20,36	20,36	20,42	20,43	20,37	20,44	20,43	20,35	20,42	20,45	20,44	20,41	20,39	20,35	20,40	20,48	20,57	20,55	20,42	20,46	20,45	20,42	20,37	20,36	20,37	20,42	20,50	20,53	20,51	20,48	20,50	20,56	20,54	20,51	20,49	20,53	20,41	20,50	20,52	20,44	20,42	20,42	20,39	20,43	20,50	20,54	20,55	20,53	20,45	20,43	20,49	20,49	20,47	20,56	20,54	20,51	20,37	20,40	20,54	20,52	20,53	20,48	20,48	20,41	20,42	20,56	20,52	20,43	20,46	20,40	20,46	20,48	20,50	20,49	20,49	20,55	20,48	20,48	20,45	20,45	20,53	20,56	20,58	20,56	20,50	20,56	20,50	20,47	20,58	20,67	20,56	20,46	20,54	20,49	20,42	20,52	20,52	20,51	20,54	20,47	20,57	20,54	20,57	20,64	20,54	20,54	20,56	20,51	20,54	20,51	20,57	20,65	20,50	20,54	20,55	20,57	20,61	20,52	20,49	20,52	20,50	20,49	20,52	20,57	20,53	20,46	20,61	20,54	20,50	20,46	20,56	20,56	20,49	20,58	20,60	20,56	20,58	20,56	20,53	20,54	20,44	20,42	20,53	20,51	20,56	20,55	20,53	20,65	20,62	20,64	20,65	20,57	20,62	20,57	20,54	20,59	20,59	20,69	20,68	20,64	20,60	20,67	20,67	20,64	20,66	20,56	20,54	20,62	20,70	20,72	20,73	20,69	20,65	20,69	20,74	20,73	20,66	20,66	20,69	20,70	20,75	20,70	20,79	20,86	20,76	20,81	20,80	20,83	20,80	20,73	20,73	20,83	20,81	20,81	20,92	20,94	20,76	20,81	20,89	20,88	20,88	20,87	20,93	20,93	20,94	20,88	20,85	20,88	20,86	20,90	20,96	20,93	20,92	20,97	20,95	20,90	20,90	20,92	20,95	20,88	20,93	20,96	20,95	21,04	21,01	20,99	20,97	21,02	21,06	21,03	21,03	21,00	21,02	20,98	21,05	21,09	21,14	21,01	21,01	21,00	21,00	20,99	21,03	21,03	21,07	21,13	21,16	21,13	21,15	21,09	21,12	21,15	21,17	21,12	21,17	21,12	21,11	21,07	21,12	21,15	21,12	21,09	21,14	21,15	21,09	21,06	21,15	21,15	21,17	21,15	21,15	21,13	21,16	21,17	21,12	21,14	21,13	21,18	21,21	21,20	21,15	21,22	21,19	21,14	21,14	21,14	21,15	21,17	21,17	21,23	21,25	21,29	21,23	21,23	21,21	21,21	21,23	21,30	21,18	21,30	21,44	21,57	21,56	21,52	21,41	21,45	21,38	21,36	21,35	21,25	21,26	21,28	21,25	21,28	21,40	21,41	21,41	21,38	21,26	21,30	21,29	21,21	21,22	21,26	21,21	21,26	21,30	21,28	21,24	21,16	21,13	21,23	21,22	21,28	21,27	21,30	21,31	21,31	21,28	21,24	21,26	21,31	21,27	21,22	21,16	21,21	21,29	21,27	21,30	21,32	21,31	21,23	21,14	21,19	21,25	21,18	21,17	21,24	21,23	21,26	21,21	21,21	21,26	21,27	21,20	21,22	21,25	21,23	21,23	21,13	21,18	21,15	21,17	21,25	21,19	21,22	21,19	21,24	21,30	21,33	21,32	21,25	21,14	21,19	21,25	21,25	21,22	21,21	21,22	21,20	21,10	21,10	21,17	21,20	21,15	21,25	21,26	21,13	21,20	21,19	21,13	21,19	21,06	21,01	20,96	20,86	20,80	20,82	20,87	20,78	20,77	20,71	20,63	20,59	20,67	20,61	20,59	20,53	20,57	20,72	20,64	20,63	20,63	20,56	20,51	20,59	20,59	20,65	20,68	20,56	20,58	20,58	20,67	20,69	20,63	20,63	20,65	20,70	20,62	20,63	20,52	20,59	20,60	20,54	20,57	20,61	20,62	20,61	20,56	20,61	20,62	20,63	20,50	20,53	20,45	20,56	20,57	20,60	20,59	20,53	20,56	20,56	20,49	20,51	20,59	20,54	20,51	20,57	20,58	20,56	20,61	20,58	20,51	20,48	20,55	20,54	20,51	20,48	20,50	20,61	20,57	20,58	20,50	20,47	20,56	20,52	20,42	20,38	20,42	20,49	20,45	20,49	20,45	20,46	20,55	20,54	20,40	20,44	20,53	20,49	20,48	20,49	20,49	20,55	20,55	20,54	20,40	20,47	20,61	20,46	20,48	20,42	20,49	20,43	20,47	20,43	20,48	20,52	20,42	20,52	20,58	20,48	20,48	20,52	20,51	20,48	20,49	20,50	20,51	20,44	20,51	20,47	20,42	20,44	20,53	20,45	20,37	20,42	20,48	20,38	20,40	20,44	20,37	20,46	20,46	20,42	20,41	20,44	20,43	20,47	20,48	20,52	20,49	20,50	20,52	20,48	20,42	20,39	20,42	20,39	20,29	20,35	20,39	20,35	20,40	20,42	20,45	20,50	20,50	20,35	20,36	20,40	20,52	20,51	20,49	20,43	20,40	20,38	20,47	20,46	20,40	20,40	20,46	20,42	20,40	20,42	20,44	20,43	20,40	20,34	20,38	20,38	20,45	20,43	20,38	20,37	20,49	20,46	20,41	20,45	20,41	20,44	20,50	20,42	20,47	20,57	20,55	20,39	20,39	20,45	20,45	20,43	20,39	20,33	20,33	
20,39	20,38	20,38	20,46	20,40	20,37	20,47	20,49	20,39	20,41	20,33	20,33	20,41	20,45	20,45	20,45	20,38	20,47	20,39	20,42	20,52	20,44	20,51	20,55	20,44	20,41	20,44	20,42	20,47	20,35	20,34	20,50	20,39	20,41	20,44	20,44	20,46	20,37	20,35	20,42	20,43	20,53	20,49	20,42	20,48	20,49	20,43	20,30	20,35	20,35	20,38	20,46	20,45	20,49	20,52	20,42	20,50	20,58	20,47	20,45	20,55	20,46	20,50	20,52	20,51	20,46	20,42	20,43	20,50	20,55	20,48	20,56	20,58	20,51	20,48	20,51	20,50	20,54	20,53	20,56	20,49	20,39	20,46	20,47	20,48	20,48	20,43	20,49	20,51	20,42	20,45	20,46	20,43	20,46	20,46	20,50	20,47	20,50	20,49	20,53	20,56	20,55	20,47	20,39	20,43	20,56	20,60	20,55	20,55	20,53	20,51	20,52	20,51	20,55	20,55	20,47	20,43	20,45	20,49	20,41	20,57	20,54	20,57	20,54	20,44	20,50	20,50	20,49	20,48	20,52	20,55	20,53	20,48	20,45	20,50	20,56	20,61	20,51	20,51	20,57	20,53	20,49	20,53	20,60	20,62	20,58	20,50	20,52	20,55	20,56	20,52	20,59	20,54	20,56	20,56	20,52	20,52	20,45	20,52	20,60	20,49	20,56	20,54	20,57	20,60	20,51	20,47	20,52	20,49	20,53	20,57	20,53	20,60	20,64	20,60	20,59	20,57	20,57	20,60	20,54	20,57	20,61	20,69	20,63	20,65	20,61	20,62	20,63	20,59	20,62	20,58	20,54	20,64	20,64	20,62	20,68	20,69	20,71	20,70	20,70	20,69	20,65	20,68	20,70	20,75	20,75	20,75	20,78	20,82	20,84	20,87	20,88	20,88	20,88	20,85	20,84	20,89	20,88	20,88	20,94	21,05	21,00	20,93	20,94	20,98	20,92	20,93	20,95	21,01	21,00	20,98	20,94	20,94	21,02	21,07	21,04	21,01	21,07	21,08	21,11	21,09	21,06	21,00	21,01	20,97	20,98	21,09	21,10	21,16	21,13	21,09	21,12	21,11	21,13	21,17	21,19	21,20	21,13	21,18	21,22	21,19	21,27	21,18	21,20	21,19	21,21	21,23	21,24	21,15	21,25	21,30	21,21	21,24	21,30	21,28	21,22	21,28	21,33	21,32	21,26	21,33	21,40	21,36	21,27	21,23	21,26	21,27	21,24	21,31	21,27	21,29	21,36	21,37	21,37	21,29	21,29	21,35	21,43	21,37	21,34	21,41	21,42	21,42	21,41	21,41	21,31	21,31	21,39	21,38	21,41	21,42	21,47	21,50	21,46	21,44	21,53	21,52	21,46	21,46	21,47	21,51	21,46	21,51	21,55	21,69	21,94	22,13	22,17	22,10	21,96	21,89	21,85	21,81	21,78	21,64	21,52	21,56	21,64	21,67	21,70	21,83	21,83	21,72	21,73	21,70	21,59	21,61	21,65	21,62	21,64	21,66	21,59	21,59	21,63	21,57	21,52	21,60	21,59	21,64	21,65	21,68	21,69	21,69	21,68	21,71	21,72	21,73	21,65	21,67	21,63	21,63	21,67	21,61	21,64	21,60	21,68	21,59	21,55	21,60	21,65	21,61	21,61	21,67	21,64	21,59	21,66	21,67	21,67	21,65	21,60	21,66	21,64	21,55	21,51	21,57	21,53	21,51	21,51	21,48	21,51	21,55	21,54	21,57	21,60	21,52	21,57	21,57	21,43	21,50	21,51	21,44	21,38	21,44	21,44	21,42	21,39	21,41	21,37	21,40	21,52	21,57	21,61	21,40	21,40	21,46	21,46	21,39	21,20	21,17	21,17	21,04	20,97	20,92	20,98	20,86	20,79	20,69	20,60	20,57	20,60	20,63	20,64	20,59	20,51	20,62	20,65	20,62	20,64	20,57	20,55	20,54	20,60	20,67	20,66	20,57	20,56	20,59	20,61	20,61	20,60	20,60	20,58	20,70	20,61	20,58	20,56	20,55	20,55	20,54	20,56	20,65	20,63	20,59	20,55	20,50	20,62	20,70	20,57	20,56	20,56	20,54	20,62	20,55	20,57	20,57	20,54	20,63	20,52	20,49	20,55	20,51	20,53	20,54	20,52	20,51	20,58	20,57	20,49	20,48	20,46	20,50	20,55	20,44	20,41	20,51	20,61	20,52	20,47	20,43	20,51	20,48	20,39	20,33	20,39	20,47	20,56	20,52	20,42	20,47	20,55	20,52	20,49	20,44	20,49	20,46	20,42	20,45	20,45	20,47	20,48	20,46	20,38	20,52	20,54	20,42	20,41	20,44	20,46	20,48	20,43	20,49	20,49	20,52	20,44	20,51	20,57	20,55	20,52	20,57	20,59	20,57	20,46	20,53	20,54	20,41	20,50	20,37	20,38	20,44	20,51	20,37	20,41	20,50	20,46	20,41	20,37	20,36	20,43	20,41	20,45	20,42	20,47	20,49	20,45	20,45	20,49	20,52	20,54	20,51	20,52	20,47	20,44	20,44	20,49	20,42	20,37	20,41	20,46	20,37	20,40	20,46	20,44	20,40	20,46	20,41	20,40	20,40	20,40	20,41	20,46	20,51	20,44	20,42	20,49	20,45	20,37	20,36	20,41	20,48	20,45	20,46	20,46	20,44	20,43	20,34	20,31	20,33	20,43	20,36	20,35	20,31	20,41	20,50	20,40	20,43	20,43	20,38	20,38	20,39	20,49	20,60	20,57	20,44	20,29	20,30	20,42	20,39	20,35	20,36	20,38	
20,34	20,32	20,29	20,48	20,42	20,32	20,42	20,50	20,55	20,42	20,32	20,30	20,37	20,36	20,46	20,47	20,46	20,49	20,45	20,49	20,55	20,47	20,40	20,44	20,46	20,50	20,47	20,46	20,42	20,40	20,43	20,52	20,44	20,43	20,40	20,45	20,48	20,42	20,39	20,44	20,37	20,39	20,48	20,43	20,46	20,47	20,44	20,33	20,40	20,48	20,47	20,43	20,39	20,48	20,60	20,46	20,48	20,46	20,39	20,44	20,54	20,51	20,51	20,54	20,48	20,43	20,41	20,41	20,45	20,56	20,44	20,43	20,49	20,49	20,50	20,45	20,45	20,57	20,55	20,48	20,48	20,43	20,44	20,54	20,43	20,52	20,58	20,53	20,47	20,51	20,48	20,47	20,55	20,52	20,51	20,51	20,50	20,52	20,54	20,54	20,50	20,53	20,54	20,38	20,43	20,54	20,51	20,56	20,52	20,57	20,54	20,48	20,53	20,49	20,54	20,39	20,39	20,41	20,52	20,43	20,50	20,59	20,56	20,53	20,48	20,55	20,53	20,50	20,48	20,48	20,49	20,51	20,50	20,50	20,49	20,53	20,61	20,57	20,54	20,54	20,50	20,46	20,54	20,57	20,66	20,63	20,56	20,51	20,54	20,55	20,53	20,56	20,61	20,57	20,54	20,63	20,59	20,50	20,54	20,60	20,55	20,62	20,57	20,59	20,62	20,62	20,59	20,55	20,55	20,53	20,52	20,56	20,51	20,59	20,61	20,60	20,55	20,58	20,59	20,53	20,55	20,55	20,59	20,60	20,55	20,62	20,53	20,59	20,65	20,66	20,62	20,60	20,61	20,67	20,61	20,67	20,70	20,70	20,75	20,72	20,71	20,63	20,72	20,81	20,82	20,83	20,86	20,83	20,86	20,97	21,00	21,03	21,00	21,00	21,09	21,09	21,10	21,05	21,19	21,22	21,21	21,21	21,15	21,12	21,20	21,17	21,20	21,19	21,19	21,20	21,21	21,21	21,17	21,18	21,32	21,31	21,34	21,38	21,38	21,36	21,41	21,31	21,31	21,27	21,28	21,35	21,38	21,34	21,44	21,47	21,40	21,42	21,44	21,40	21,44	21,50	21,55	21,49	21,47	21,52	21,52	21,55	21,57	21,59	21,62	21,51	21,54	21,62	21,54	21,56	21,61	21,60	21,60	21,61	21,61	21,69	21,23	21,73	21,70	21,70	21,71	21,81	21,86	21,68	21,67	21,70	21,68	21,65	21,74	21,72	21,67	21,74	21,79	21,79	21,79	21,76	21,77	21,86	21,84	21,88	21,91	21,88	21,88	21,89	21,88	21,80	21,82	21,90	21,96	21,95	21,90	21,94	21,97	21,96	21,98	22,00	22,02	21,66	22,01	21,38	22,01	21,96	22,05	22,07	22,20	22,43	22,65	22,70	22,66	22,56	22,58	22,51	22,45	22,44	22,30	22,19	21,75	22,20	22,22	22,27	22,44	22,50	22,40	22,34	22,29	22,20	22,22	22,30	22,27	22,23	22,27	22,26	21,83	22,26	22,24	22,21	22,21	22,25	22,30	22,32	22,32	22,36	22,33	22,25	21,85	22,38	22,37	21,91	22,39	22,24	22,30	22,33	21,83	22,29	22,21	22,35	22,32	22,30	22,31	22,22	22,22	22,22	22,25	22,22	22,19	22,20	22,21	22,27	22,32	22,23	22,23	22,19	22,12	22,11	22,11	22,06	22,03	22,03	22,05	21,94	22,00	22,03	21,99	21,92	21,90	21,92	22,00	21,89	21,86	21,84	21,75	21,74	21,76	21,70	21,71	21,71	21,71	21,68	21,68	21,71	21,71	21,75	21,58	21,59	21,66	21,62	21,53	21,43	21,42	21,33	21,27	21,23	21,03	20,98	20,94	20,91	20,82	20,74	20,62	20,56	20,61	20,66	20,64	20,63	20,58	20,60	20,69	20,72	20,61	20,55	20,59	20,67	20,65	20,65	20,61	20,54	20,52	20,49	20,56	20,63	20,59	20,60	20,65	20,66	20,63	20,60	20,56	20,55	20,54	20,50	20,54	20,60	20,58	20,60	20,47	20,55	20,69	20,60	20,58	20,62	20,59	20,61	20,58	20,48	20,51	20,53	20,55	20,50	20,54	20,50	20,50	20,47	20,53	20,50	20,53	20,58	20,52	20,52	20,50	20,46	20,45	20,54	20,51	20,40	20,47	20,56	20,56	20,47	20,45	20,49	20,55	20,46	20,44	20,42	20,48	20,58	20,57	20,45	20,51	20,54	20,51	20,52	20,58	20,52	20,60	20,54	20,47	20,45	20,48	20,40	20,46	20,46	20,53	20,50	20,41	20,44	20,47	20,47	20,56	20,59	20,52	20,44	20,47	20,53	20,48	20,52	20,56	20,53	20,51	20,51	20,49	20,46	20,49	20,54	20,47	20,51	20,47	20,43	20,55	20,54	20,45	20,42	20,45	20,49	20,50	20,45	20,44	20,42	20,42	20,48	20,51	20,51	20,50	20,43	20,40	20,45	20,51	20,50	20,53	20,60	20,52	20,50	20,49	20,46	20,43	20,40	20,48	20,49	20,44	20,41	20,47	20,46	20,44	20,42	20,43	20,50	20,45	20,45	20,42	20,48	20,53	20,52	20,45	20,49	20,41	20,30	20,40	20,46	20,45	20,40	20,45	20,38	20,44	20,47	20,41	20,37	20,39	20,42	20,39	20,47	20,46	20,42	20,48	20,41	20,42	20,50	20,41	20,39	20,41	20,45	20,42	20,53	20,45	20,34	20,36	20,46	20,41	20,41	20,46	20,43	
20,41	20,36	20,35	20,43	20,41	20,28	20,38	20,42	20,44	20,35	20,40	20,41	20,36	20,33	20,37	20,46	20,42	20,63	20,47	20,53	20,53	20,44	20,44	20,43	20,48	20,46	20,44	20,44	20,41	20,36	20,43	20,47	20,31	20,36	20,46	20,46	20,50	20,44	20,32	20,34	20,42	20,40	20,49	20,45	20,49	20,41	20,38	20,40	20,43	20,43	20,45	20,51	20,47	20,53	20,61	20,53	20,54	20,50	20,44	20,43	20,50	20,58	20,52	20,52	20,51	20,49	20,51	20,43	20,38	20,49	20,42	20,50	20,45	20,47	20,44	20,45	20,44	20,60	20,57	20,52	20,46	20,40	20,53	20,47	20,49	20,53	20,50	20,47	20,44	20,47	20,53	20,59	20,61	20,56	20,56	20,48	20,47	20,46	20,50	20,52	20,50	20,53	20,52	20,38	20,42	20,58	20,56	20,50	20,46	20,59	20,63	20,54	20,55	20,43	20,58	20,51	20,43	20,38	20,50	20,53	20,51	20,48	20,57	20,54	20,50	20,55	20,56	20,57	20,50	20,51	20,45	20,49	20,52	20,48	20,46	20,49	20,57	20,53	20,52	20,56	20,53	20,57	20,56	20,49	20,56	20,55	20,50	20,51	20,53	20,57	20,53	20,53	20,56	20,55	20,52	20,60	20,63	20,57	20,58	20,53	20,54	20,56	20,57	20,55	20,56	20,58	20,58	20,55	20,57	20,60	20,58	20,48	20,55	20,58	20,52	20,61	20,57	20,63	20,52	20,51	20,55	20,56	20,62	20,59	20,52	20,54	20,54	20,54	20,60	20,68	20,63	20,71	20,69	20,65	20,65	20,63	20,70	20,69	20,71	20,77	20,79	20,82	20,71	20,88	20,94	20,96	21,02	21,02	21,14	21,18	21,29	21,35	21,26	21,30	21,45	21,50	21,53	21,54	21,57	21,67	21,64	21,55	21,50	21,45	21,56	21,62	21,53	21,58	21,59	21,62	21,63	21,64	21,63	21,63	21,71	21,72	21,77	21,82	21,82	21,79	21,87	21,86	21,82	21,79	21,78	21,85	21,91	21,85	21,93	21,89	21,86	21,96	21,96	21,93	21,93	22,00	22,09	22,04	22,01	22,04	22,09	22,14	22,10	22,16	22,18	22,11	22,14	22,24	22,15	22,18	22,20	22,23	22,26	22,22	22,14	22,28	22,33	22,32	22,35	22,34	22,37	22,37	22,38	22,37	22,26	22,37	22,37	22,32	22,36	22,32	22,34	22,45	22,41	22,39	22,46	22,46	22,44	22,48	22,53	22,50	22,50	22,56	22,57	22,50	22,56	22,48	22,47	22,57	22,63	22,63	22,54	22,56	22,63	22,54	22,63	22,61	22,65	22,74	22,69	22,61	22,64	22,61	22,61	22,68	22,73	22,80	22,90	22,93	22,89	22,83	22,95	22,90	22,89	22,92	22,78	22,77	22,79	22,79	22,79	22,83	22,83	22,84	22,78	22,81	22,78	22,73	22,74	22,79	22,78	22,79	22,82	22,85	22,87	22,78	22,75	22,78	22,84	22,87	22,91	22,90	22,86	22,88	22,89	22,78	22,85	22,87	22,88	22,87	22,93	22,80	22,83	22,90	22,82	22,85	22,88	22,83	22,75	22,75	22,83	22,72	22,69	22,64	22,73	22,70	22,66	22,66	22,66	22,64	22,69	22,71	22,58	22,57	22,54	22,54	22,51	22,43	22,46	22,43	22,43	22,36	22,29	22,37	22,25	22,19	22,13	22,27	22,29	22,14	22,08	22,03	21,96	21,98	22,00	21,96	21,93	21,90	21,88	21,82	21,81	21,80	21,73	21,74	21,75	21,70	21,68	21,66	21,62	21,57	21,55	21,50	21,33	21,26	21,13	21,01	20,96	20,93	20,85	20,81	20,76	20,62	20,64	20,69	20,64	20,68	20,71	20,62	20,70	20,67	20,64	20,59	20,60	20,65	20,60	20,59	20,62	20,52	20,54	20,49	20,60	20,71	20,63	20,63	20,62	20,59	20,66	20,60	20,60	20,65	20,62	20,62	20,56	20,55	20,61	20,61	20,56	20,59	20,64	20,62	20,61	20,59	20,60	20,53	20,49	20,47	20,49	20,55	20,58	20,48	20,50	20,51	20,49	20,45	20,47	20,50	20,54	20,55	20,50	20,50	20,46	20,51	20,45	20,50	20,53	20,43	20,46	20,46	20,52	20,55	20,48	20,43	20,56	20,53	20,48	20,47	20,50	20,47	20,57	20,52	20,51	20,49	20,46	20,55	20,65	20,56	20,56	20,49	20,50	20,48	20,51	20,50	20,45	20,46	20,50	20,48	20,44	20,44	20,39	20,44	20,56	20,55	20,50	20,49	20,47	20,46	20,51	20,48	20,47	20,51	20,54	20,47	20,47	20,46	20,51	20,55	20,45	20,48	20,41	20,49	20,49	20,51	20,44	20,48	20,50	20,52	20,52	20,45	20,51	20,52	20,50	20,51	20,57	20,54	20,47	20,46	20,45	20,44	20,51	20,56	20,49	20,50	20,47	20,53	20,47	20,44	20,47	20,37	20,40	20,50	20,48	20,38	20,36	20,52	20,46	20,41	20,44	20,49	20,39	20,43	20,39	20,37	20,47	20,51	20,45	20,44	20,46	20,42	20,42	20,41	20,37	20,38	20,37	20,38	20,39	20,39	20,50	20,45	20,42	20,38	20,36	20,44	20,44	20,42	20,43	20,45	20,34	20,35	20,36	20,46	20,45	20,43	20,36	20,40	20,50	20,50	20,48	20,45	20,47	20,36	20,46	20,43	
20,36	20,39	20,36	20,39	20,36	20,37	20,38	20,38	20,38	20,37	20,31	20,45	20,39	20,34	20,41	20,44	20,42	20,43	20,38	20,47	20,47	20,43	20,42	20,48	20,48	20,45	20,44	20,42	20,34	20,41	20,37	20,38	20,34	20,35	20,40	20,44	20,47	20,46	20,38	20,44	20,44	20,46	20,50	20,47	20,44	20,46	20,33	20,34	20,42	20,43	20,43	20,50	20,52	20,47	20,56	20,51	20,47	20,50	20,46	20,48	20,48	20,51	20,48	20,49	20,50	20,52	20,55	20,45	20,42	20,43	20,44	20,55	20,58	20,55	20,47	20,47	20,53	20,56	20,57	20,53	20,48	20,38	20,48	20,54	20,52	20,52	20,52	20,44	20,41	20,48	20,47	20,55	20,58	20,48	20,49	20,56	20,55	20,54	20,44	20,53	20,50	20,42	20,41	20,44	20,43	20,51	20,55	20,48	20,43	20,55	20,55	20,43	20,54	20,46	20,54	20,60	20,46	20,44	20,45	20,54	20,56	20,53	20,48	20,57	20,58	20,60	20,60	20,53	20,48	20,56	20,55	20,45	20,50	20,56	20,57	20,56	20,54	20,56	20,58	20,51	20,58	20,56	20,57	20,49	20,48	20,50	20,44	20,50	20,60	20,54	20,59	20,62	20,57	20,61	20,55	20,59	20,59	20,51	20,57	20,56	20,53	20,54	20,51	20,59	20,58	20,55	20,46	20,57	20,56	20,55	20,61	20,58	20,60	20,66	20,54	20,54	20,62	20,58	20,61	20,55	20,61	20,60	20,60	20,64	20,55	20,63	20,57	20,56	20,62	20,64	20,59	20,63	20,73	20,61	20,69	20,70	20,80	20,80	20,75	20,82	20,91	20,94	20,96	21,06	21,20	21,24	21,24	21,34	21,50	21,59	21,69	21,78	21,67	21,69	21,80	21,84	21,82	21,84	21,90	21,94	21,99	21,93	21,92	21,87	21,95	22,10	22,04	22,15	22,13	22,13	22,19	22,12	22,15	22,24	22,26	22,25	22,29	22,35	22,30	22,37	22,40	22,45	22,43	22,40	22,36	22,39	22,47	22,43	22,43	22,44	22,39	22,51	22,54	22,48	22,51	22,53	22,57	22,63	22,63	22,60	22,58	22,66	22,65	22,67	22,64	22,62	22,70	22,81	22,69	22,66	22,73	22,76	22,75	22,70	22,68	22,71	22,81	22,84	22,81	22,76	22,72	22,80	22,78	22,80	22,75	22,80	22,76	22,81	22,89	22,81	22,76	22,81	22,90	22,86	22,84	22,88	22,89	22,85	22,88	22,84	22,84	22,89	22,95	22,84	22,84	22,88	22,81	22,76	22,85	22,89	22,88	22,86	22,90	22,83	22,91	22,89	22,87	22,95	22,95	22,87	22,87	22,88	22,88	22,94	22,96	22,96	22,99	22,99	23,01	23,07	23,04	23,03	23,04	23,00	23,00	22,94	22,94	23,03	23,04	23,03	23,04	22,95	22,93	22,96	22,97	22,93	22,97	22,96	22,94	22,99	23,00	22,99	22,99	22,94	22,99	22,98	23,04	23,06	23,06	23,04	23,03	23,03	23,05	22,99	22,99	23,11	23,00	22,98	23,03	22,98	22,98	22,99	22,92	22,95	22,97	22,95	22,90	22,88	22,95	22,89	22,85	22,88	22,86	22,87	22,84	22,75	22,76	22,76	22,75	22,77	22,71	22,70	22,67	22,67	22,64	22,53	22,54	22,51	22,51	22,54	22,47	22,38	22,31	22,31	22,29	22,26	22,30	22,21	22,13	22,11	22,09	22,00	22,02	21,98	21,98	21,94	21,92	21,93	21,82	21,84	21,77	21,81	21,78	21,70	21,67	21,70	21,65	21,62	21,57	21,41	21,32	21,25	21,21	21,08	20,95	20,83	20,81	20,73	20,71	20,65	20,59	20,64	20,61	20,61	20,65	20,67	20,67	20,65	20,61	20,57	20,65	20,68	20,59	20,63	20,61	20,56	20,59	20,57	20,58	20,64	20,67	20,65	20,57	20,53	20,65	20,55	20,57	20,68	20,60	20,59	20,59	20,51	20,59	20,63	20,59	20,62	20,70	20,69	20,66	20,58	20,61	20,58	20,58	20,51	20,55	20,54	20,52	20,49	20,47	20,45	20,43	20,43	20,47	20,43	20,47	20,60	20,51	20,42	20,47	20,47	20,44	20,55	20,50	20,40	20,48	20,54	20,46	20,52	20,43	20,48	20,49	20,51	20,42	20,42	20,52	20,54	20,51	20,51	20,50	20,57	20,55	20,56	20,60	20,54	20,51	20,44	20,50	20,46	20,47	20,51	20,48	20,39	20,40	20,47	20,41	20,43	20,39	20,44	20,51	20,49	20,45	20,44	20,42	20,40	20,51	20,57	20,54	20,50	20,55	20,47	20,46	20,49	20,44	20,51	20,52	20,53	20,42	20,40	20,53	20,48	20,46	20,44	20,48	20,53	20,50	20,48	20,44	20,48	20,55	20,51	20,59	20,57	20,47	20,52	20,56	20,46	20,39	20,53	20,49	20,44	20,48	20,48	20,48	20,43	20,47	20,46	20,43	20,45	20,53	20,48	20,44	20,41	20,44	20,42	20,43	20,46	20,39	20,50	20,48	20,38	20,46	20,44	20,43	20,46	20,44	20,42	20,46	20,49	20,44	20,43	20,34	20,34	20,34	20,37	20,51	20,41	20,41	20,40	20,43	20,37	20,36	20,36	20,47	20,45	20,34	20,25	20,35	20,44	20,39	20,46	20,45	20,40	20,43	20,49	20,45	20,41	20,43	20,41	20,41	20,49	
20,45	20,33	20,31	20,35	20,41	20,31	20,34	20,45	20,47	20,46	20,45	20,38	20,36	20,31	20,40	20,38	20,60	20,30	20,33	20,42	20,46	20,43	20,43	20,36	20,46	20,45	20,40	20,43	20,34	20,41	20,45	20,45	20,37	20,38	20,39	20,44	20,43	20,42	20,48	20,53	20,49	20,38	20,44	20,42	20,38	20,46	20,37	20,38	20,45	20,45	20,44	20,49	20,42	20,42	20,52	20,52	20,43	20,44	20,42	20,46	20,45	20,45	20,54	20,56	20,46	20,33	20,40	20,42	20,47	20,40	20,41	20,59	20,59	20,57	20,52	20,46	20,46	20,53	20,47	20,53	20,43	20,34	20,47	20,52	20,45	20,42	20,58	20,60	20,43	20,49	20,50	20,50	20,55	20,52	20,51	20,48	20,51	20,52	20,50	20,53	20,56	20,46	20,38	20,44	20,48	20,44	20,47	20,48	20,53	20,50	20,48	20,40	20,50	20,55	20,61	20,57	20,46	20,47	20,56	20,52	20,54	20,50	20,55	20,55	20,55	20,63	20,60	20,56	20,51	20,62	20,56	20,49	20,61	20,56	20,55	20,57	20,57	20,56	20,55	20,54	20,54	20,53	20,49	20,57	20,59	20,60	20,51	20,49	20,55	20,54	20,56	20,62	20,56	20,49	20,52	20,51	20,45	20,57	20,62	20,55	20,52	20,54	20,52	20,53	20,60	20,55	20,54	20,51	20,53	20,57	20,63	20,66	20,64	20,60	20,61	20,59	20,58	20,59	20,60	20,66	20,65	20,52	20,55	20,59	20,57	20,62	20,66	20,62	20,64	20,67	20,66	20,63	20,71	20,72	20,70	20,82	20,83	20,83	20,79	20,87	21,06	21,05	21,09	21,23	21,35	21,51	21,46	21,35	21,56	21,81	21,86	21,88	21,87	21,89	22,04	22,02	22,04	22,01	22,02	22,10	22,12	22,08	22,07	22,10	22,17	22,28	22,36	22,41	22,38	22,30	22,37	22,39	22,35	22,43	22,50	22,55	22,57	22,53	22,53	22,57	22,54	22,63	22,69	22,71	22,63	22,63	22,74	22,69	22,71	22,68	22,66	22,68	22,70	22,70	22,69	22,76	22,78	22,78	22,85	22,78	22,77	22,76	22,79	22,86	22,90	22,88	22,93	22,95	22,87	22,86	22,87	22,96	22,95	22,87	22,81	22,89	22,94	22,93	22,88	22,94	22,88	22,92	22,98	22,90	22,88	22,92	22,87	22,89	23,05	23,01	22,89	22,90	22,96	22,99	22,98	22,94	22,97	22,98	22,97	22,98	23,06	23,08	23,05	22,95	23,01	22,98	22,88	22,81	22,84	22,86	22,97	23,02	22,98	22,94	23,00	22,99	22,94	23,00	23,02	22,94	23,01	22,96	22,95	23,04	23,00	22,96	23,04	23,09	23,07	23,12	23,15	23,09	23,10	23,10	23,05	23,05	23,00	23,04	23,08	23,05	23,05	23,01	23,02	23,02	23,02	23,03	23,02	23,03	23,04	23,06	23,09	23,10	23,05	23,04	23,03	23,05	23,12	23,13	23,11	23,08	23,07	23,05	23,07	23,03	23,04	23,09	23,16	23,11	23,04	23,03	23,04	23,08	23,04	23,01	22,99	23,04	23,03	22,97	22,95	22,94	22,94	22,98	22,98	22,94	22,87	22,81	22,87	22,87	22,83	22,76	22,72	22,82	22,79	22,68	22,77	22,68	22,67	22,62	22,54	22,56	22,60	22,46	22,34	22,32	22,32	22,30	22,24	22,26	22,19	22,17	22,11	22,09	22,03	22,00	21,98	21,95	21,93	21,95	21,86	21,84	21,79	21,82	21,77	21,76	21,74	21,77	21,68	21,58	21,58	21,47	21,27	21,30	21,36	21,24	21,10	20,97	20,90	20,79	20,70	20,72	20,65	20,58	20,54	20,57	20,56	20,60	20,61	20,63	20,61	20,53	20,60	20,58	20,52	20,58	20,55	20,55	20,62	20,55	20,62	20,60	20,63	20,63	20,60	20,63	20,55	20,55	20,62	20,67	20,54	20,52	20,63	20,58	20,50	20,62	20,61	20,62	20,67	20,65	20,62	20,57	20,54	20,51	20,55	20,59	20,51	20,53	20,47	20,39	20,46	20,41	20,52	20,53	20,57	20,45	20,49	20,61	20,55	20,47	20,50	20,49	20,48	20,51	20,52	20,43	20,50	20,68	20,53	20,49	20,44	20,44	20,40	20,46	20,41	20,38	20,51	20,51	20,47	20,38	20,48	20,49	20,40	20,42	20,50	20,52	20,42	20,40	20,36	20,42	20,41	20,48	20,50	20,43	20,49	20,51	20,42	20,45	20,43	20,49	20,49	20,47	20,37	20,47	20,46	20,43	20,47	20,54	20,58	20,42	20,45	20,51	20,48	20,46	20,46	20,45	20,52	20,54	20,42	20,40	20,48	20,51	20,50	20,46	20,48	20,50	20,49	20,46	20,34	20,39	20,50	20,50	20,50	20,55	20,54	20,53	20,60	20,54	20,40	20,41	20,50	20,45	20,43	20,50	20,50	20,48	20,47	20,53	20,50	20,39	20,36	20,40	20,46	20,45	20,40	20,41	20,43	20,40	20,39	20,46	20,57	20,51	20,45	20,45	20,46	20,58	20,43	20,40	20,41	20,47	20,52	20,49	20,33	20,31	20,35	20,45	20,48	20,41	20,37	20,36	20,32	20,35	20,34	20,43	20,42	20,43	20,41	20,38	20,37	20,41	20,36	20,37	20,55	20,43	20,37	20,42	20,44	20,43	20,44	20,47	20,51	20,52	
20,49	20,38	20,33	20,34	20,44	20,39	20,35	20,40	20,36	20,47	20,43	20,37	20,37	20,35	20,38	20,40	20,43	20,45	20,39	20,41	20,45	20,40	20,47	20,34	20,35	20,46	20,48	20,47	20,42	20,41	20,42	20,41	20,31	20,42	20,39	20,39	20,48	20,54	20,53	20,53	20,43	20,35	20,46	20,50	20,42	20,41	20,45	20,42	20,44	20,49	20,44	20,41	20,43	20,46	20,50	20,45	20,39	20,48	20,44	20,40	20,43	20,40	20,41	20,48	20,43	20,35	20,34	20,35	20,42	20,50	20,43	20,50	20,50	20,45	20,41	20,48	20,46	20,47	20,51	20,50	20,52	20,40	20,49	20,51	20,44	20,44	20,52	20,57	20,55	20,38	20,45	20,47	20,51	20,52	20,50	20,51	20,48	20,48	20,53	20,62	20,57	20,48	20,44	20,52	20,54	20,45	20,52	20,53	20,47	20,50	20,48	20,51	20,52	20,52	20,57	20,54	20,51	20,50	20,57	20,54	20,55	20,55	20,62	20,60	20,50	20,58	20,55	20,52	20,55	20,58	20,60	20,46	20,56	20,56	20,50	20,57	20,53	20,50	20,54	20,60	20,47	20,47	20,53	20,52	20,60	20,64	20,61	20,55	20,55	20,58	20,53	20,53	20,55	20,51	20,53	20,53	20,48	20,49	20,58	20,55	20,55	20,55	20,54	20,53	20,54	20,51	20,51	20,57	20,52	20,54	20,63	20,63	20,59	20,58	20,66	20,61	20,57	20,60	20,61	20,64	20,69	20,53	20,54	20,57	20,62	20,59	20,67	20,64	20,62	20,74	20,74	20,63	20,69	20,78	20,66	20,77	20,94	20,86	20,87	21,01	21,15	21,17	21,14	21,33	21,46	21,55	21,71	21,56	21,52	21,73	21,88	21,92	21,93	22,00	22,00	22,03	22,08	22,11	22,09	22,16	22,20	22,19	22,17	22,27	22,36	22,35	22,45	22,47	22,38	22,39	22,48	22,47	22,44	22,46	22,48	22,55	22,63	22,67	22,66	22,67	22,67	22,69	22,69	22,78	22,72	22,71	22,79	22,80	22,79	22,81	22,82	22,81	22,82	22,83	22,77	22,75	22,85	22,84	22,90	22,91	22,87	22,82	22,76	22,89	23,07	23,03	22,98	22,98	22,95	22,94	22,94	22,89	22,96	22,97	22,84	22,89	22,95	22,89	22,88	22,93	22,96	22,98	23,02	22,98	22,91	22,96	22,98	22,96	23,02	23,02	23,01	23,02	23,01	22,99	23,02	23,03	22,98	22,99	22,94	22,99	23,09	23,01	23,06	23,03	23,05	23,00	22,91	22,94	22,95	22,89	22,93	23,09	23,10	23,00	23,06	23,06	23,03	23,07	23,09	23,02	22,99	23,07	23,04	23,04	23,02	22,97	23,06	23,16	23,12	23,12	23,19	23,20	23,16	23,19	23,12	23,03	23,04	23,09	23,13	23,12	23,05	23,05	23,12	23,06	23,10	23,10	23,07	23,08	23,08	23,13	23,08	23,12	23,05	23,01	23,04	23,05	23,22	23,23	23,19	23,23	23,13	23,11	23,14	23,08	23,08	23,10	23,16	23,18	23,09	23,04	23,10	23,11	23,12	23,13	23,09	23,08	23,08	23,02	22,99	22,89	22,93	22,97	22,98	22,95	22,97	22,92	22,94	22,97	22,90	22,81	22,80	22,84	22,83	22,73	22,76	22,78	22,79	22,66	22,54	22,58	22,55	22,49	22,42	22,43	22,37	22,39	22,30	22,22	22,24	22,28	22,14	22,10	22,09	22,08	22,10	21,99	21,97	22,02	21,96	21,87	21,82	21,82	21,75	21,78	21,79	21,76	21,66	21,50	21,40	21,37	21,33	21,37	21,42	21,31	21,09	21,03	20,95	20,83	20,74	20,74	20,67	20,62	20,57	20,58	20,66	20,65	20,62	20,63	20,63	20,54	20,57	20,61	20,53	20,62	20,61	20,59	20,60	20,48	20,49	20,56	20,54	20,58	20,55	20,58	20,56	20,55	20,63	20,67	20,57	20,56	20,60	20,55	20,54	20,56	20,56	20,61	20,58	20,53	20,61	20,51	20,51	20,52	20,54	20,50	20,51	20,53	20,60	20,49	20,43	20,48	20,50	20,50	20,50	20,47	20,42	20,54	20,54	20,49	20,54	20,54	20,46	20,47	20,47	20,48	20,50	20,60	20,56	20,47	20,40	20,44	20,40	20,43	20,44	20,43	20,49	20,53	20,46	20,36	20,39	20,38	20,35	20,37	20,48	20,49	20,33	20,38	20,38	20,35	20,47	20,49	20,56	20,50	20,59	20,59	20,46	20,42	20,45	20,45	20,41	20,45	20,41	20,41	20,45	20,40	20,44	20,52	20,53	20,47	20,36	20,50	20,55	20,56	20,53	20,46	20,53	20,59	20,44	20,36	20,40	20,50	20,44	20,44	20,48	20,48	20,46	20,45	20,40	20,46	20,44	20,48	20,54	20,56	20,58	20,51	20,56	20,52	20,47	20,42	20,49	20,45	20,40	20,44	20,46	20,42	20,55	20,46	20,43	20,43	20,34	20,37	20,48	20,49	20,46	20,41	20,37	20,34	20,36	20,41	20,45	20,48	20,44	20,45	20,49	20,49	20,44	20,44	20,41	20,42	20,42	20,41	20,38	20,27	20,27	20,42	20,44	20,38	20,46	20,39	20,39	20,36	20,36	20,50	20,43	20,33	20,40	20,44	20,36	20,31	20,32	20,40	20,44	20,38	20,36	20,38	20,44	20,43	20,43	20,46	20,47	20,47	
20,46	20,39	20,36	20,36	20,34	20,42	20,40	20,39	20,33	20,41	20,40	20,36	20,47	20,42	20,40	20,41	20,37	20,40	20,42	20,44	20,49	20,44	20,48	20,42	20,41	20,40	20,40	20,42	20,41	20,44	20,44	20,43	20,35	20,35	20,32	20,37	20,48	20,51	20,54	20,39	20,41	20,49	20,45	20,47	20,50	20,39	20,40	20,43	20,45	20,47	20,45	20,42	20,37	20,45	20,42	20,41	20,29	20,40	20,45	20,42	20,42	20,38	20,44	20,41	20,47	20,47	20,40	20,33	20,40	20,47	20,53	20,62	20,52	20,49	20,38	20,42	20,47	20,47	20,51	20,63	20,51	20,50	20,60	20,57	20,45	20,47	20,57	20,53	20,49	20,45	20,46	20,43	20,53	20,48	20,52	20,54	20,52	20,40	20,45	20,50	20,53	20,52	20,56	20,52	20,55	20,55	20,54	20,61	20,47	20,44	20,52	20,54	20,49	20,51	20,54	20,50	20,45	20,50	20,46	20,46	20,61	20,52	20,55	20,56	20,48	20,52	20,56	20,47	20,53	20,64	20,64	20,58	20,60	20,63	20,58	20,57	20,49	20,46	20,47	20,56	20,55	20,50	20,53	20,54	20,56	20,62	20,58	20,60	20,52	20,50	20,52	20,53	20,55	20,56	20,54	20,61	20,65	20,50	20,54	20,60	20,55	20,53	20,52	20,50	20,50	20,52	20,59	20,55	20,57	20,61	20,68	20,60	20,61	20,63	20,59	20,60	20,60	20,67	20,62	20,63	20,73	20,64	20,61	20,60	20,62	20,68	20,69	20,75	20,70	20,79	20,82	20,79	20,80	20,78	20,73	20,83	20,90	20,92	20,91	21,08	21,21	21,27	21,26	21,35	21,50	21,63	21,76	21,69	21,52	21,61	21,85	21,94	21,99	22,01	22,03	22,05	22,05	22,11	22,12	22,23	22,26	22,23	22,25	22,31	22,41	22,40	22,39	22,44	22,40	22,41	22,50	22,50	22,51	22,61	22,59	22,60	22,64	22,70	22,68	22,71	22,78	22,77	22,74	22,78	22,77	22,73	22,79	22,87	22,89	22,83	22,88	22,94	22,83	22,89	22,88	22,91	22,95	22,93	22,96	22,93	22,95	22,95	22,86	22,89	22,98	22,97	23,05	23,07	22,98	22,97	23,00	22,97	22,99	23,01	23,00	23,01	22,99	22,97	22,95	22,98	23,04	23,09	22,99	22,97	23,02	23,07	23,02	23,01	23,10	23,04	23,06	23,09	23,09	23,02	23,10	23,15	23,08	23,08	23,05	23,05	23,10	23,08	23,01	23,04	23,10	23,05	23,03	23,01	22,99	23,06	23,05	23,12	23,08	23,01	23,07	23,07	23,13	23,15	23,14	23,09	23,03	23,07	23,15	23,08	23,06	23,03	23,11	23,17	23,14	23,19	23,24	23,23	23,23	23,12	23,07	23,11	23,10	23,14	23,20	23,19	23,14	23,15	23,18	23,11	23,15	23,19	23,17	23,16	23,13	23,16	23,12	23,15	23,22	23,18	23,15	23,09	23,21	23,27	23,19	23,18	23,19	23,17	23,17	23,11	23,15	23,13	23,17	23,17	23,19	23,15	23,16	23,18	23,13	23,16	23,13	23,07	23,05	23,10	23,05	22,97	23,00	23,05	23,09	23,03	23,03	22,99	22,93	22,95	22,97	22,94	22,90	22,85	22,85	22,76	22,73	22,71	22,72	22,67	22,61	22,55	22,58	22,48	22,44	22,43	22,41	22,36	22,35	22,23	22,26	22,29	22,23	22,17	22,17	22,19	22,12	22,07	22,05	22,00	21,94	21,93	21,88	21,85	21,81	21,81	21,80	21,75	21,64	21,53	21,34	21,36	21,50	21,45	21,39	21,32	21,11	20,96	20,87	20,79	20,74	20,74	20,72	20,63	20,60	20,62	20,63	20,63	20,60	20,62	20,57	20,54	20,53	20,64	20,59	20,59	20,59	20,55	20,55	20,49	20,52	20,65	20,63	20,59	20,54	20,59	20,67	20,63	20,60	20,59	20,58	20,55	20,56	20,51	20,60	20,53	20,53	20,52	20,58	20,47	20,53	20,55	20,52	20,56	20,48	20,41	20,51	20,51	20,56	20,54	20,49	20,52	20,47	20,49	20,49	20,42	20,45	20,51	20,50	20,43	20,51	20,52	20,48	20,44	20,53	20,53	20,53	20,61	20,49	20,42	20,38	20,51	20,49	20,40	20,43	20,42	20,51	20,56	20,52	20,45	20,41	20,45	20,48	20,50	20,52	20,51	20,44	20,43	20,52	20,46	20,52	20,45	20,50	20,54	20,57	20,54	20,48	20,42	20,42	20,42	20,43	20,47	20,40	20,42	20,42	20,36	20,44	20,52	20,56	20,47	20,37	20,44	20,52	20,48	20,53	20,53	20,53	20,54	20,54	20,47	20,50	20,48	20,42	20,34	20,52	20,53	20,40	20,39	20,37	20,50	20,48	20,48	20,48	20,52	20,53	20,43	20,45	20,49	20,44	20,45	20,51	20,54	20,51	20,43	20,48	20,46	20,49	20,44	20,35	20,39	20,36	20,40	20,56	20,54	20,48	20,55	20,40	20,38	20,37	20,44	20,40	20,37	20,48	20,51	20,57	20,51	20,43	20,46	20,37	20,40	20,39	20,42	20,42	20,42	20,29	20,33	20,36	20,37	20,44	20,40	20,42	20,42	20,38	20,46	20,40	20,43	20,53	20,43	20,41	20,32	20,28	20,34	20,44	20,39	20,41	20,38	20,40	20,42	20,39	20,46	20,47	20,39	
20,38	20,33	20,36	20,35	20,34	20,33	20,40	20,38	20,45	20,44	20,41	20,37	20,32	20,34	20,34	20,40	20,40	20,43	20,39	20,44	20,49	20,46	20,40	20,45	20,47	20,46	20,36	20,38	20,38	20,40	20,35	20,44	20,37	20,40	20,35	20,40	20,42	20,39	20,41	20,42	20,46	20,54	20,55	20,46	20,50	20,42	20,35	20,39	20,45	20,42	20,41	20,37	20,35	20,47	20,47	20,42	20,40	20,39	20,46	20,49	20,46	20,41	20,44	20,48	20,45	20,48	20,42	20,30	20,41	20,44	20,41	20,53	20,50	20,53	20,50	20,42	20,50	20,57	20,53	20,63	20,61	20,52	20,57	20,53	20,44	20,45	20,54	20,56	20,47	20,57	20,57	20,49	20,55	20,57	20,54	20,57	20,58	20,52	20,44	20,48	20,56	20,60	20,57	20,49	20,48	20,55	20,61	20,56	20,58	20,49	20,54	20,57	20,54	20,57	20,59	20,52	20,48	20,49	20,51	20,45	20,51	20,45	20,56	20,57	20,53	20,51	20,49	20,48	20,53	20,53	20,60	20,56	20,54	20,67	20,61	20,58	20,57	20,54	20,50	20,51	20,52	20,60	20,54	20,52	20,56	20,65	20,61	20,53	20,59	20,57	20,61	20,53	20,56	20,59	20,56	20,56	20,58	20,54	20,56	20,56	20,57	20,51	20,52	20,52	20,44	20,49	20,57	20,53	20,55	20,59	20,63	20,64	20,61	20,61	20,62	20,68	20,65	20,61	20,61	20,62	20,64	20,64	20,64	20,65	20,66	20,66	20,62	20,65	20,67	20,75	20,83	20,79	20,75	20,74	20,76	20,94	20,95	20,93	20,95	21,10	21,22	21,30	21,38	21,39	21,50	21,67	21,80	21,71	21,53	21,53	21,79	21,94	22,07	22,14	22,11	22,12	22,16	22,12	22,10	22,19	22,26	22,27	22,29	22,38	22,38	22,41	22,44	22,50	22,47	22,42	22,51	22,58	22,57	22,69	22,73	22,66	22,68	22,70	22,61	22,66	22,81	22,84	22,79	22,85	22,88	22,80	22,85	22,91	22,97	22,95	22,85	22,90	22,88	22,88	23,00	23,03	23,09	23,04	23,03	23,03	22,99	23,00	23,00	22,98	22,99	22,97	23,09	23,12	22,98	23,05	23,09	23,00	23,07	23,09	23,01	23,05	23,05	23,09	23,08	23,03	23,07	23,09	23,00	23,02	23,05	23,15	23,10	22,99	23,12	23,14	23,15	23,14	23,09	23,12	23,21	23,26	23,10	23,11	23,14	23,08	23,10	23,20	23,16	23,10	23,15	23,17	23,11	23,10	23,07	23,11	23,15	23,16	23,11	23,05	23,08	23,13	23,16	23,17	23,18	23,17	23,10	23,06	23,15	23,12	23,16	23,12	23,17	23,22	23,18	23,19	23,25	23,22	23,26	23,24	23,17	23,14	23,20	23,32	23,27	23,22	23,24	23,24	23,23	23,22	23,21	23,27	23,24	23,25	23,22	23,21	23,20	23,17	23,27	23,30	23,28	23,21	23,26	23,29	23,26	23,29	23,22	23,24	23,26	23,20	23,19	23,22	23,22	23,22	23,25	23,22	23,15	23,20	23,22	23,23	23,15	23,09	23,08	23,16	23,17	23,08	23,12	23,11	23,11	23,15	23,08	23,02	22,96	22,98	23,02	22,96	22,97	22,88	22,88	22,92	22,85	22,74	22,70	22,71	22,68	22,69	22,66	22,63	22,53	22,43	22,48	22,43	22,46	22,38	22,36	22,27	22,25	22,21	22,17	22,20	22,22	22,11	22,08	22,02	21,95	21,95	21,89	21,92	21,81	21,81	21,79	21,74	21,66	21,50	21,40	21,43	21,59	21,57	21,43	21,30	21,12	21,02	20,87	20,80	20,81	20,77	20,73	20,72	20,65	20,70	20,63	20,57	20,60	20,63	20,60	20,57	20,61	20,57	20,60	20,61	20,60	20,49	20,49	20,50	20,56	20,65	20,64	20,58	20,54	20,64	20,65	20,59	20,59	20,62	20,54	20,57	20,55	20,56	20,60	20,55	20,56	20,56	20,55	20,59	20,52	20,56	20,56	20,58	20,57	20,47	20,44	20,55	20,57	20,45	20,51	20,50	20,46	20,48	20,59	20,50	20,50	20,51	20,47	20,42	20,46	20,54	20,56	20,48	20,52	20,52	20,53	20,58	20,47	20,42	20,45	20,53	20,56	20,40	20,43	20,42	20,46	20,53	20,52	20,42	20,48	20,57	20,51	20,50	20,58	20,59	20,51	20,50	20,49	20,50	20,49	20,41	20,43	20,43	20,52	20,54	20,52	20,50	20,49	20,44	20,46	20,50	20,49	20,44	20,46	20,48	20,47	20,46	20,56	20,54	20,42	20,37	20,45	20,41	20,49	20,58	20,49	20,48	20,49	20,48	20,50	20,42	20,41	20,47	20,52	20,49	20,50	20,46	20,43	20,44	20,40	20,46	20,54	20,55	20,54	20,50	20,48	20,48	20,41	20,33	20,47	20,52	20,51	20,44	20,52	20,53	20,48	20,46	20,39	20,43	20,44	20,53	20,50	20,52	20,47	20,48	20,45	20,41	20,42	20,45	20,44	20,46	20,48	20,51	20,54	20,50	20,42	20,40	20,44	20,38	20,40	20,48	20,45	20,41	20,45	20,47	20,48	20,41	20,42	20,40	20,39	20,34	20,34	20,44	20,40	20,39	20,49	20,42	20,36	20,38	20,38	20,38	20,47	20,46	20,45	20,45	20,43	20,42	20,50	20,49	20,42	20,44	
20,36	20,30	20,28	20,32	20,36	20,42	20,46	20,37	20,39	20,45	20,36	20,40	20,34	20,26	20,35	20,47	20,45	20,42	20,45	20,44	20,44	20,39	20,39	20,42	20,41	20,46	20,37	20,40	20,47	20,40	20,40	20,44	20,38	20,39	20,40	20,37	20,34	20,37	20,38	20,43	20,48	20,55	20,55	20,48	20,46	20,54	20,44	20,36	20,42	20,37	20,42	20,45	20,42	20,47	20,45	20,39	20,48	20,48	20,48	20,44	20,40	20,38	20,46	20,48	20,48	20,44	20,51	20,38	20,42	20,51	20,47	20,48	20,46	20,40	20,41	20,39	20,46	20,52	20,55	20,57	20,58	20,49	20,49	20,44	20,35	20,33	20,45	20,52	20,46	20,50	20,48	20,41	20,49	20,47	20,54	20,53	20,45	20,46	20,52	20,50	20,48	20,58	20,58	20,46	20,47	20,55	20,54	20,49	20,55	20,51	20,56	20,65	20,52	20,57	20,57	20,44	20,43	20,52	20,50	20,39	20,49	20,48	20,55	20,57	20,53	20,53	20,50	20,55	20,60	20,61	20,56	20,56	20,54	20,61	20,53	20,44	20,50	20,50	20,56	20,55	20,58	20,55	20,57	20,59	20,62	20,61	20,61	20,57	20,52	20,60	20,57	20,55	20,56	20,54	20,50	20,54	20,53	20,55	20,61	20,57	20,55	20,57	20,52	20,59	20,50	20,53	20,51	20,50	20,50	20,57	20,65	20,59	20,65	20,63	20,61	20,72	20,61	20,61	20,66	20,62	20,52	20,60	20,63	20,67	20,62	20,62	20,61	20,65	20,67	20,80	20,82	20,78	20,75	20,75	20,80	20,91	20,94	20,90	20,95	21,06	21,20	21,28	21,37	21,42	21,50	21,67	21,84	21,86	21,69	21,48	21,56	21,85	22,06	22,07	22,09	22,15	22,19	22,20	22,11	22,20	22,27	22,31	22,35	22,33	22,42	22,52	22,62	22,57	22,51	22,53	22,58	22,61	22,62	22,61	22,66	22,74	22,80	22,76	22,72	22,72	22,83	22,84	22,81	22,90	22,96	22,92	22,94	22,96	22,99	23,00	22,91	22,98	23,10	23,05	23,05	23,09	23,06	23,13	23,12	23,10	23,06	23,03	23,03	23,04	23,07	23,00	23,04	23,18	23,06	23,10	23,12	23,12	23,15	23,18	23,08	23,01	23,10	23,11	23,11	23,07	23,09	23,14	23,16	23,12	23,10	23,22	23,19	23,11	23,20	23,21	23,14	23,20	23,13	23,16	23,21	23,23	23,14	23,15	23,17	23,14	23,13	23,20	23,25	23,21	23,20	23,19	23,15	23,09	23,20	23,22	23,18	23,17	23,19	23,16	23,17	23,14	23,25	23,27	23,27	23,19	23,23	23,14	23,16	23,18	23,20	23,21	23,22	23,24	23,20	23,21	23,23	23,29	23,28	23,36	23,29	23,24	23,26	23,36	23,32	23,29	23,31	23,26	23,26	23,26	23,23	23,27	23,29	23,29	23,28	23,29	23,33	23,26	23,25	23,29	23,31	23,30	23,35	23,40	23,37	23,45	23,36	23,32	23,32	23,31	23,30	23,33	23,32	23,26	23,34	23,28	23,26	23,33	23,31	23,38	23,26	23,16	23,12	23,20	23,23	23,18	23,20	23,15	23,14	23,20	23,25	23,14	23,09	23,05	23,09	23,04	23,01	22,93	22,96	23,03	23,01	22,84	22,74	22,76	22,79	22,68	22,68	22,60	22,62	22,50	22,56	22,58	22,56	22,49	22,44	22,40	22,29	22,27	22,19	22,18	22,21	22,16	22,13	22,14	22,05	21,97	21,92	21,92	21,89	21,79	21,86	21,71	21,63	21,51	21,46	21,54	21,63	21,58	21,46	21,26	21,14	21,02	20,97	20,87	20,80	20,79	20,72	20,66	20,61	20,66	20,67	20,57	20,58	20,62	20,65	20,64	20,67	20,65	20,63	20,64	20,59	20,57	20,51	20,51	20,57	20,66	20,68	20,68	20,61	20,64	20,56	20,48	20,53	20,63	20,50	20,56	20,59	20,56	20,48	20,53	20,47	20,52	20,54	20,62	20,58	20,56	20,61	20,61	20,61	20,55	20,45	20,50	20,53	20,46	20,52	20,52	20,48	20,51	20,54	20,49	20,57	20,60	20,52	20,45	20,53	20,50	20,58	20,49	20,48	20,50	20,48	20,56	20,51	20,43	20,44	20,54	20,59	20,49	20,45	20,42	20,49	20,51	20,50	20,41	20,45	20,52	20,46	20,44	20,52	20,55	20,51	20,54	20,46	20,46	20,52	20,52	20,48	20,50	20,57	20,57	20,52	20,48	20,49	20,38	20,41	20,43	20,44	20,46	20,53	20,55	20,49	20,49	20,46	20,48	20,48	20,42	20,38	20,47	20,50	20,52	20,43	20,47	20,48	20,47	20,46	20,42	20,41	20,43	20,53	20,46	20,43	20,45	20,43	20,46	20,42	20,44	20,52	20,57	20,54	20,54	20,50	20,43	20,49	20,50	20,43	20,46	20,52	20,43	20,43	20,49	20,48	20,45	20,39	20,35	20,41	20,45	20,50	20,50	20,44	20,51	20,55	20,41	20,40	20,48	20,50	20,38	20,40	20,44	20,46	20,49	20,47	20,38	20,51	20,51	20,47	20,47	20,45	20,35	20,46	20,48	20,47	20,42	20,43	20,45	20,42	20,31	20,34	20,50	20,47	20,44	20,46	20,41	20,37	20,43	20,42	20,39	20,47	20,48	20,40	20,35	20,36	20,35	20,37	20,32	20,42	20,41	
20,32	20,35	20,32	20,33	20,33	20,34	20,46	20,37	20,32	20,41	20,42	20,41	20,37	20,38	20,39	20,53	20,49	20,44	20,41	20,44	20,45	20,40	20,41	20,41	20,36	20,41	20,45	20,48	20,46	20,46	20,47	20,54	20,45	20,39	20,43	20,44	20,43	20,44	20,47	20,44	20,51	20,52	20,54	20,42	20,40	20,49	20,42	20,31	20,51	20,44	20,47	20,49	20,44	20,47	20,45	20,45	20,48	20,46	20,42	20,37	20,47	20,52	20,51	20,50	20,44	20,43	20,37	20,32	20,39	20,45	20,49	20,47	20,40	20,44	20,43	20,37	20,41	20,51	20,50	20,51	20,54	20,42	20,44	20,46	20,41	20,39	20,52	20,49	20,49	20,52	20,47	20,31	20,40	20,44	20,53	20,56	20,51	20,41	20,49	20,49	20,49	20,54	20,49	20,48	20,50	20,52	20,51	20,45	20,53	20,44	20,50	20,59	20,51	20,50	20,57	20,43	20,42	20,48	20,42	20,42	20,49	20,51	20,56	20,53	20,52	20,57	20,63	20,57	20,62	20,57	20,60	20,56	20,53	20,52	20,48	20,48	20,48	20,48	20,58	20,62	20,58	20,54	20,55	20,64	20,61	20,55	20,49	20,52	20,50	20,55	20,57	20,55	20,64	20,55	20,46	20,53	20,56	20,62	20,63	20,61	20,57	20,52	20,57	20,62	20,55	20,57	20,56	20,55	20,50	20,54	20,60	20,57	20,58	20,60	20,57	20,58	20,62	20,68	20,72	20,67	20,61	20,63	20,66	20,66	20,67	20,59	20,67	20,63	20,65	20,77	20,73	20,76	20,88	20,85	20,84	20,87	20,98	20,98	20,92	21,00	21,16	21,32	21,39	21,47	21,57	21,72	21,87	21,93	21,83	21,63	21,45	21,63	21,94	21,99	22,12	22,19	22,23	22,19	22,20	22,29	22,34	22,32	22,37	22,39	22,44	22,53	22,61	22,64	22,58	22,63	22,68	22,72	22,67	22,70	22,75	22,79	22,87	22,89	22,87	22,87	22,87	22,96	22,90	22,91	22,93	22,96	23,04	23,02	23,04	23,08	22,94	23,03	23,18	23,19	23,12	23,07	23,12	23,18	23,14	23,08	23,19	23,12	23,03	23,03	23,14	23,16	23,10	23,16	23,08	23,16	23,26	23,16	23,15	23,20	23,19	23,16	23,15	23,14	23,14	23,18	23,20	23,29	23,22	23,18	23,18	23,23	23,20	23,23	23,25	23,24	23,22	23,23	23,23	23,17	23,23	23,29	23,23	23,22	23,30	23,22	23,23	23,26	23,29	23,29	23,30	23,21	23,21	23,21	23,25	23,28	23,22	23,24	23,27	23,28	23,26	23,20	23,29	23,42	23,40	23,31	23,28	23,29	23,29	23,27	23,30	23,29	23,34	23,37	23,31	23,34	23,36	23,44	23,43	23,36	23,32	23,35	23,39	23,40	23,35	23,39	23,43	23,37	23,27	23,29	23,27	23,33	23,24	23,31	23,32	23,38	23,49	23,43	23,37	23,36	23,31	23,28	23,35	23,39	23,46	23,50	23,44	23,44	23,43	23,34	23,33	23,42	23,44	23,38	23,37	23,42	23,32	23,32	23,36	23,42	23,35	23,30	23,29	23,31	23,28	23,31	23,33	23,21	23,24	23,24	23,25	23,24	23,24	23,19	23,13	23,14	23,09	23,01	23,06	23,08	23,01	22,95	22,90	22,91	22,89	22,79	22,80	22,70	22,65	22,63	22,59	22,62	22,59	22,53	22,49	22,37	22,36	22,32	22,35	22,23	22,23	22,29	22,14	22,10	22,04	22,02	21,99	21,98	21,94	21,89	21,83	21,74	21,61	21,47	21,51	21,69	21,74	21,58	21,45	21,25	21,17	21,13	21,02	20,96	20,88	20,72	20,76	20,77	20,62	20,65	20,68	20,62	20,57	20,57	20,55	20,58	20,65	20,68	20,60	20,63	20,59	20,58	20,54	20,56	20,60	20,64	20,69	20,71	20,69	20,63	20,63	20,55	20,60	20,65	20,50	20,48	20,60	20,60	20,47	20,39	20,47	20,47	20,56	20,57	20,64	20,61	20,56	20,54	20,58	20,61	20,49	20,50	20,58	20,49	20,56	20,49	20,48	20,44	20,52	20,55	20,52	20,59	20,53	20,48	20,49	20,47	20,48	20,46	20,46	20,48	20,49	20,58	20,55	20,52	20,50	20,55	20,63	20,58	20,39	20,41	20,52	20,52	20,45	20,45	20,50	20,47	20,44	20,39	20,46	20,50	20,47	20,49	20,45	20,46	20,54	20,55	20,52	20,49	20,57	20,50	20,42	20,40	20,44	20,43	20,46	20,51	20,47	20,44	20,41	20,45	20,55	20,53	20,43	20,38	20,43	20,47	20,48	20,51	20,47	20,46	20,45	20,48	20,45	20,48	20,51	20,49	20,43	20,38	20,42	20,47	20,46	20,44	20,43	20,40	20,42	20,46	20,47	20,53	20,50	20,48	20,48	20,45	20,48	20,48	20,44	20,41	20,46	20,41	20,47	20,46	20,43	20,33	20,35	20,39	20,30	20,37	20,44	20,52	20,47	20,48	20,47	20,49	20,47	20,52	20,51	20,51	20,41	20,42	20,53	20,49	20,48	20,46	20,49	20,55	20,41	20,38	20,40	20,38	20,43	20,42	20,37	20,41	20,40	20,37	20,37	20,31	20,35	20,49	20,40	20,41	20,45	20,49	20,41	20,47	20,42	20,36	20,48	20,53	20,41	20,35	20,35	20,34	20,32	20,31	20,31	20,43	
20,41	20,39	20,34	20,41	20,39	20,30	20,35	20,35	20,37	20,48	20,43	20,34	20,36	20,39	20,47	20,58	20,52	20,46	20,41	20,23	20,43	20,47	20,34	20,35	20,52	20,44	20,36	20,40	20,41	20,41	20,37	20,37	20,33	20,38	20,42	20,45	20,44	20,44	20,45	20,49	20,47	20,46	20,55	20,45	20,36	20,45	20,41	20,32	20,47	20,43	20,34	20,41	20,39	20,43	20,48	20,53	20,52	20,51	20,45	20,38	20,51	20,58	20,52	20,45	20,40	20,37	20,42	20,36	20,41	20,47	20,54	20,50	20,36	20,49	20,45	20,42	20,43	20,44	20,53	20,51	20,50	20,46	20,52	20,61	20,54	20,51	20,50	20,49	20,51	20,59	20,46	20,45	20,48	20,52	20,58	20,61	20,58	20,51	20,52	20,55	20,50	20,48	20,46	20,37	20,50	20,58	20,52	20,47	20,42	20,51	20,53	20,50	20,52	20,57	20,52	20,47	20,43	20,54	20,51	20,46	20,48	20,45	20,50	20,56	20,48	20,54	20,63	20,62	20,59	20,59	20,58	20,47	20,43	20,44	20,52	20,56	20,55	20,51	20,53	20,62	20,57	20,49	20,53	20,58	20,56	20,56	20,59	20,54	20,56	20,53	20,55	20,59	20,63	20,57	20,55	20,54	20,54	20,56	20,58	20,59	20,63	20,51	20,49	20,58	20,48	20,53	20,55	20,54	20,59	20,60	20,62	20,58	20,58	20,61	20,57	20,57	20,64	20,67	20,70	20,62	20,63	20,62	20,58	20,64	20,71	20,73	20,74	20,71	20,64	20,77	20,79	20,84	20,92	20,89	20,85	20,87	21,00	20,95	21,02	21,12	21,16	21,28	21,35	21,50	21,67	21,83	21,92	21,99	21,96	21,82	21,69	21,61	21,85	21,99	22,14	22,25	22,24	22,23	22,27	22,37	22,46	22,44	22,43	22,54	22,61	22,59	22,58	22,73	22,72	22,69	22,74	22,75	22,76	22,80	22,85	22,89	22,89	22,90	22,87	22,95	22,96	22,97	22,98	22,96	22,98	23,11	23,24	23,12	23,10	23,17	23,03	23,07	23,17	23,14	23,15	23,19	23,17	23,20	23,20	23,16	23,23	23,33	23,17	23,04	23,14	23,27	23,27	23,28	23,20	23,23	23,39	23,31	23,22	23,25	23,33	23,23	23,22	23,22	23,21	23,28	23,29	23,33	23,31	23,24	23,27	23,30	23,26	23,33	23,36	23,39	23,38	23,30	23,28	23,20	23,24	23,38	23,37	23,29	23,34	23,29	23,28	23,35	23,37	23,30	23,35	23,27	23,31	23,37	23,35	23,30	23,26	23,34	23,38	23,38	23,38	23,31	23,39	23,42	23,43	23,34	23,34	23,37	23,38	23,39	23,38	23,33	23,36	23,41	23,36	23,41	23,44	23,50	23,47	23,41	23,35	23,44	23,46	23,49	23,46	23,51	23,52	23,47	23,34	23,37	23,42	23,44	23,39	23,41	23,44	23,49	23,61	23,51	23,48	23,51	23,43	23,36	23,39	23,50	23,53	23,54	23,52	23,50	23,51	23,45	23,43	23,50	23,55	23,52	23,42	23,42	23,43	23,42	23,40	23,48	23,47	23,43	23,34	23,34	23,41	23,34	23,35	23,32	23,26	23,30	23,30	23,31	23,34	23,29	23,25	23,17	23,16	23,17	23,10	23,13	23,14	23,07	23,00	22,96	22,96	22,89	22,90	22,81	22,66	22,71	22,64	22,56	22,62	22,57	22,54	22,52	22,49	22,48	22,40	22,31	22,18	22,30	22,21	22,12	22,07	22,07	22,01	22,05	22,00	21,92	21,80	21,67	21,54	21,50	21,55	21,65	21,72	21,70	21,54	21,30	21,17	21,13	21,04	20,90	20,85	20,75	20,76	20,78	20,64	20,57	20,65	20,65	20,66	20,61	20,62	20,53	20,58	20,68	20,65	20,60	20,63	20,56	20,58	20,53	20,66	20,61	20,63	20,72	20,71	20,67	20,62	20,58	20,64	20,68	20,57	20,55	20,62	20,61	20,55	20,52	20,50	20,48	20,52	20,55	20,60	20,57	20,55	20,59	20,53	20,52	20,50	20,52	20,61	20,64	20,57	20,49	20,44	20,48	20,54	20,64	20,58	20,48	20,51	20,54	20,47	20,46	20,52	20,49	20,45	20,50	20,57	20,61	20,68	20,57	20,59	20,53	20,51	20,48	20,41	20,49	20,53	20,52	20,42	20,49	20,53	20,49	20,48	20,44	20,46	20,48	20,49	20,47	20,48	20,48	20,47	20,46	20,48	20,44	20,52	20,44	20,35	20,33	20,41	20,42	20,43	20,47	20,42	20,46	20,41	20,39	20,44	20,50	20,51	20,43	20,44	20,48	20,44	20,47	20,51	20,42	20,50	20,55	20,49	20,46	20,51	20,47	20,48	20,41	20,46	20,47	20,46	20,43	20,47	20,50	20,48	20,42	20,45	20,49	20,46	20,49	20,46	20,45	20,46	20,42	20,51	20,47	20,42	20,46	20,52	20,54	20,45	20,31	20,39	20,44	20,41	20,44	20,52	20,50	20,47	20,43	20,38	20,41	20,46	20,47	20,42	20,54	20,47	20,42	20,54	20,53	20,42	20,40	20,50	20,53	20,43	20,37	20,43	20,39	20,39	20,38	20,40	20,35	20,39	20,34	20,41	20,29	20,34	20,40	20,41	20,39	20,40	20,47	20,44	20,39	20,41	20,42	20,42	20,46	20,38	20,31	20,38	20,37	20,37	20,30	20,38	20,39	
20,48	20,48	20,34	20,35	20,35	20,38	20,29	20,32	20,37	20,41	20,36	20,31	20,36	20,40	20,41	20,49	20,52	20,37	20,37	20,39	20,41	20,42	20,35	20,32	20,43	20,50	20,44	20,46	20,47	20,46	20,43	20,41	20,32	20,43	20,51	20,41	20,41	20,41	20,41	20,47	20,48	20,45	20,49	20,45	20,42	20,43	20,49	20,48	20,50	20,51	20,45	20,40	20,46	20,45	20,51	20,52	20,54	20,44	20,44	20,41	20,46	20,52	20,49	20,48	20,45	20,40	20,42	20,50	20,47	20,48	20,54	20,63	20,47	20,45	20,42	20,38	20,47	20,42	20,47	20,55	20,49	20,43	20,49	20,63	20,54	20,50	20,50	20,39	20,50	20,53	20,53	20,60	20,59	20,45	20,56	20,56	20,53	20,52	20,49	20,47	20,39	20,42	20,45	20,45	20,48	20,51	20,50	20,49	20,53	20,55	20,58	20,45	20,47	20,51	20,57	20,54	20,54	20,60	20,54	20,42	20,50	20,51	20,54	20,58	20,47	20,51	20,52	20,55	20,52	20,51	20,56	20,52	20,42	20,45	20,51	20,56	20,63	20,57	20,48	20,52	20,47	20,50	20,55	20,53	20,56	20,60	20,62	20,59	20,51	20,54	20,51	20,62	20,65	20,56	20,58	20,55	20,53	20,58	20,65	20,62	20,65	20,57	20,51	20,55	20,52	20,53	20,54	20,54	20,61	20,64	20,66	20,60	20,51	20,56	20,63	20,55	20,60	20,53	20,58	20,64	20,63	20,62	20,63	20,64	20,68	20,64	20,76	20,72	20,64	20,78	20,86	20,89	20,90	20,89	20,87	20,96	21,11	21,01	21,01	21,17	21,25	21,19	21,34	21,47	21,59	21,82	22,00	22,08	22,06	21,95	21,90	21,69	21,68	21,93	22,09	22,14	22,25	22,31	22,37	22,43	22,47	22,53	22,49	22,65	22,75	22,69	22,63	22,66	22,72	22,71	22,83	22,82	22,86	22,88	22,89	22,90	22,97	22,97	22,90	22,95	23,02	23,12	23,09	23,08	23,07	23,12	23,23	23,19	23,25	23,22	23,14	23,16	23,25	23,24	23,23	23,23	23,22	23,27	23,31	23,29	23,35	23,39	23,30	23,24	23,27	23,33	23,34	23,31	23,26	23,34	23,45	23,45	23,40	23,30	23,30	23,32	23,28	23,32	23,31	23,30	23,38	23,44	23,39	23,39	23,37	23,36	23,32	23,40	23,48	23,46	23,47	23,40	23,40	23,36	23,33	23,40	23,41	23,44	23,47	23,43	23,41	23,38	23,46	23,42	23,44	23,34	23,35	23,44	23,46	23,42	23,41	23,45	23,49	23,57	23,55	23,40	23,44	23,42	23,38	23,33	23,40	23,42	23,51	23,48	23,48	23,42	23,40	23,46	23,47	23,51	23,44	23,47	23,54	23,47	23,45	23,52	23,53	23,51	23,49	23,61	23,62	23,54	23,49	23,52	23,49	23,51	23,59	23,60	23,60	23,60	23,62	23,60	23,57	23,52	23,51	23,50	23,60	23,56	23,60	23,66	23,57	23,56	23,56	23,57	23,59	23,54	23,63	23,61	23,53	23,48	23,50	23,55	23,47	23,49	23,53	23,51	23,43	23,43	23,49	23,42	23,39	23,45	23,41	23,38	23,39	23,42	23,38	23,32	23,30	23,28	23,27	23,29	23,23	23,16	23,18	23,14	23,04	23,13	23,02	22,96	22,96	22,88	22,80	22,80	22,74	22,63	22,67	22,64	22,64	22,56	22,56	22,52	22,42	22,35	22,33	22,29	22,27	22,16	22,16	22,18	22,11	22,08	22,00	21,94	21,77	21,60	21,54	21,63	21,69	21,72	21,68	21,60	21,55	21,35	21,14	21,13	21,06	20,92	20,83	20,73	20,72	20,70	20,69	20,65	20,60	20,62	20,70	20,65	20,62	20,56	20,67	20,69	20,70	20,70	20,64	20,56	20,57	20,52	20,60	20,69	20,60	20,67	20,70	20,68	20,60	20,59	20,65	20,65	20,59	20,56	20,59	20,58	20,55	20,56	20,55	20,51	20,55	20,56	20,56	20,54	20,50	20,55	20,62	20,49	20,49	20,59	20,54	20,50	20,54	20,46	20,47	20,50	20,55	20,53	20,61	20,54	20,47	20,51	20,51	20,61	20,57	20,46	20,55	20,51	20,55	20,54	20,52	20,50	20,54	20,64	20,55	20,45	20,44	20,50	20,48	20,51	20,52	20,40	20,48	20,53	20,46	20,41	20,54	20,60	20,54	20,43	20,45	20,50	20,52	20,44	20,48	20,44	20,47	20,47	20,39	20,46	20,47	20,45	20,37	20,44	20,45	20,51	20,52	20,45	20,42	20,41	20,53	20,51	20,55	20,48	20,43	20,48	20,52	20,47	20,46	20,55	20,54	20,45	20,42	20,46	20,49	20,48	20,48	20,47	20,44	20,39	20,51	20,56	20,50	20,47	20,42	20,49	20,48	20,45	20,40	20,34	20,39	20,53	20,55	20,50	20,44	20,45	20,47	20,48	20,38	20,37	20,44	20,45	20,48	20,42	20,45	20,39	20,36	20,35	20,37	20,40	20,44	20,41	20,52	20,50	20,50	20,48	20,47	20,51	20,46	20,48	20,49	20,54	20,42	20,38	20,49	20,44	20,43	20,31	20,44	20,35	20,28	20,38	20,35	20,38	20,46	20,47	20,36	20,40	20,48	20,37	20,35	20,44	20,41	20,42	20,44	20,36	20,36	20,32	20,39	20,41	20,49	20,38	20,41	20,44	
20,45	20,44	20,30	20,28	20,32	20,30	20,34	20,35	20,42	20,41	20,34	20,43	20,42	20,52	20,43	20,47	20,48	20,37	20,31	20,43	20,38	20,41	20,41	20,34	20,44	20,45	20,47	20,51	20,44	20,40	20,45	20,51	20,33	20,40	20,49	20,50	20,40	20,44	20,32	20,44	20,51	20,52	20,52	20,42	20,38	20,43	20,48	20,52	20,50	20,46	20,50	20,47	20,47	20,53	20,43	20,45	20,48	20,37	20,33	20,43	20,44	20,51	20,56	20,53	20,51	20,39	20,38	20,41	20,43	20,44	20,44	20,54	20,44	20,41	20,47	20,45	20,44	20,40	20,44	20,46	20,49	20,48	20,50	20,53	20,43	20,38	20,53	20,52	20,48	20,44	20,40	20,52	20,49	20,45	20,54	20,61	20,52	20,56	20,50	20,46	20,41	20,45	20,47	20,49	20,54	20,56	20,52	20,51	20,54	20,51	20,54	20,45	20,43	20,49	20,52	20,55	20,59	20,59	20,47	20,50	20,57	20,52	20,56	20,62	20,57	20,52	20,57	20,58	20,47	20,49	20,57	20,56	20,50	20,46	20,53	20,48	20,55	20,56	20,48	20,51	20,45	20,52	20,50	20,43	20,51	20,59	20,53	20,55	20,47	20,51	20,54	20,56	20,62	20,51	20,47	20,57	20,56	20,60	20,66	20,59	20,56	20,51	20,54	20,58	20,61	20,60	20,53	20,54	20,60	20,64	20,64	20,59	20,51	20,59	20,69	20,61	20,62	20,56	20,63	20,69	20,62	20,54	20,60	20,59	20,65	20,65	20,74	20,71	20,65	20,74	20,82	20,83	20,95	21,01	20,94	20,91	21,02	21,07	21,09	21,15	21,25	21,33	21,39	21,51	21,67	21,82	21,99	22,13	22,14	22,02	21,96	21,94	21,71	21,80	22,04	22,14	22,28	22,37	22,46	22,49	22,49	22,47	22,55	22,67	22,77	22,66	22,74	22,76	22,77	22,80	22,86	22,88	22,91	22,99	23,06	23,02	23,00	23,01	23,02	23,03	23,07	23,21	23,18	23,18	23,16	23,19	23,23	23,23	23,35	23,28	23,17	23,25	23,29	23,35	23,33	23,28	23,30	23,33	23,40	23,42	23,41	23,38	23,32	23,37	23,38	23,40	23,37	23,42	23,38	23,45	23,52	23,45	23,46	23,34	23,34	23,42	23,45	23,49	23,47	23,40	23,38	23,53	23,51	23,51	23,47	23,47	23,42	23,46	23,58	23,57	23,48	23,52	23,53	23,55	23,42	23,51	23,53	23,51	23,53	23,49	23,48	23,49	23,50	23,53	23,54	23,47	23,45	23,46	23,54	23,52	23,56	23,58	23,60	23,67	23,61	23,51	23,49	23,50	23,48	23,46	23,48	23,56	23,56	23,62	23,63	23,51	23,49	23,62	23,57	23,62	23,55	23,51	23,65	23,63	23,57	23,57	23,62	23,61	23,60	23,70	23,70	23,59	23,61	23,68	23,61	23,61	23,65	23,63	23,76	23,65	23,69	23,65	23,67	23,65	23,62	23,64	23,68	23,70	23,67	23,66	23,62	23,67	23,68	23,72	23,74	23,67	23,59	23,64	23,66	23,69	23,66	23,58	23,54	23,56	23,55	23,61	23,53	23,55	23,61	23,55	23,51	23,50	23,51	23,50	23,41	23,41	23,44	23,43	23,47	23,45	23,35	23,36	23,37	23,31	23,28	23,21	23,16	23,17	23,07	23,03	23,06	22,94	22,92	22,85	22,84	22,83	22,82	22,73	22,73	22,61	22,57	22,45	22,45	22,37	22,35	22,27	22,27	22,23	22,19	22,21	22,09	22,08	21,99	21,88	21,72	21,54	21,65	21,75	21,81	21,82	21,80	21,71	21,61	21,41	21,14	21,05	20,94	20,96	20,87	20,75	20,65	20,70	20,77	20,70	20,64	20,68	20,66	20,67	20,68	20,63	20,72	20,74	20,71	20,68	20,59	20,55	20,50	20,53	20,63	20,67	20,61	20,63	20,65	20,65	20,58	20,49	20,56	20,59	20,52	20,51	20,57	20,52	20,52	20,50	20,52	20,51	20,53	20,57	20,56	20,58	20,58	20,51	20,59	20,62	20,52	20,58	20,60	20,49	20,46	20,46	20,44	20,46	20,52	20,49	20,49	20,58	20,49	20,41	20,48	20,55	20,59	20,47	20,49	20,52	20,54	20,52	20,50	20,47	20,45	20,60	20,56	20,43	20,55	20,51	20,47	20,49	20,44	20,40	20,48	20,50	20,47	20,45	20,55	20,56	20,53	20,44	20,37	20,43	20,54	20,49	20,56	20,50	20,48	20,50	20,42	20,44	20,45	20,45	20,46	20,40	20,50	20,57	20,50	20,50	20,45	20,43	20,49	20,51	20,51	20,51	20,46	20,53	20,54	20,36	20,40	20,48	20,39	20,46	20,48	20,35	20,43	20,41	20,48	20,50	20,50	20,45	20,46	20,47	20,43	20,40	20,49	20,56	20,49	20,40	20,42	20,36	20,40	20,49	20,50	20,43	20,42	20,45	20,43	20,48	20,38	20,37	20,39	20,41	20,42	20,40	20,42	20,39	20,36	20,38	20,40	20,42	20,42	20,40	20,57	20,54	20,44	20,53	20,51	20,55	20,43	20,45	20,52	20,49	20,38	20,41	20,50	20,48	20,37	20,40	20,48	20,41	20,33	20,40	20,41	20,35	20,46	20,47	20,49	20,42	20,43	20,37	20,32	20,38	20,42	20,41	20,57	20,44	20,43	20,44	20,42	20,36	20,31	20,39	20,34	20,37	
20,34	20,37	20,46	20,44	20,35	20,28	20,39	20,40	20,40	20,42	20,37	20,41	20,36	20,40	20,52	20,49	20,46	20,43	20,35	20,52	20,49	20,42	20,40	20,41	20,46	20,43	20,37	20,38	20,37	20,38	20,41	20,43	20,28	20,28	20,40	20,47	20,48	20,41	20,33	20,46	20,53	20,51	20,46	20,41	20,41	20,46	20,55	20,51	20,41	20,41	20,44	20,46	20,41	20,49	20,47	20,41	20,46	20,35	20,26	20,36	20,46	20,51	20,52	20,48	20,47	20,47	20,45	20,38	20,39	20,43	20,44	20,59	20,49	20,45	20,48	20,44	20,40	20,42	20,52	20,49	20,38	20,40	20,49	20,50	20,38	20,43	20,51	20,56	20,44	20,41	20,41	20,43	20,47	20,51	20,53	20,57	20,46	20,56	20,62	20,50	20,52	20,51	20,55	20,53	20,60	20,53	20,50	20,50	20,51	20,48	20,56	20,55	20,50	20,52	20,49	20,44	20,48	20,54	20,55	20,53	20,57	20,48	20,47	20,53	20,63	20,63	20,64	20,65	20,49	20,45	20,52	20,50	20,57	20,55	20,55	20,57	20,54	20,53	20,50	20,52	20,44	20,54	20,58	20,47	20,44	20,53	20,50	20,47	20,55	20,58	20,56	20,56	20,49	20,52	20,47	20,49	20,51	20,61	20,62	20,56	20,49	20,49	20,47	20,64	20,59	20,62	20,59	20,62	20,59	20,59	20,61	20,60	20,61	20,63	20,69	20,62	20,68	20,63	20,64	20,68	20,71	20,62	20,64	20,59	20,59	20,63	20,80	20,83	20,61	20,67	20,78	20,88	21,04	21,06	21,00	20,92	21,00	21,08	21,18	21,19	21,19	21,32	21,41	21,55	21,71	21,89	22,03	22,13	22,12	22,08	22,10	22,05	21,77	21,64	21,97	22,23	22,40	22,36	22,40	22,51	22,51	22,51	22,62	22,74	22,76	22,76	22,86	22,95	22,90	22,95	22,96	22,96	22,94	22,99	23,14	23,15	23,09	23,17	23,16	23,21	23,23	23,19	23,18	23,24	23,21	23,26	23,31	23,33	23,43	23,38	23,33	23,36	23,42	23,48	23,41	23,43	23,42	23,47	23,51	23,55	23,49	23,40	23,41	23,49	23,49	23,53	23,53	23,55	23,51	23,51	23,55	23,56	23,53	23,49	23,47	23,55	23,66	23,58	23,58	23,57	23,49	23,59	23,53	23,56	23,54	23,50	23,52	23,60	23,67	23,70	23,61	23,52	23,55	23,60	23,58	23,61	23,63	23,63	23,64	23,58	23,55	23,54	23,55	23,59	23,66	23,58	23,51	23,54	23,55	23,55	23,64	23,72	23,69	23,70	23,62	23,65	23,70	23,72	23,68	23,67	23,65	23,64	23,66	23,67	23,73	23,64	23,64	23,66	23,67	23,67	23,70	23,67	23,74	23,77	23,73	23,68	23,65	23,71	23,68	23,71	23,74	23,74	23,74	23,76	23,71	23,72	23,72	23,71	23,83	23,81	23,75	23,73	23,67	23,70	23,75	23,83	23,73	23,74	23,79	23,80	23,80	23,85	23,88	23,84	23,88	23,85	23,78	23,69	23,71	23,78	23,78	23,71	23,69	23,72	23,72	23,71	23,69	23,66	23,72	23,70	23,67	23,65	23,61	23,61	23,55	23,49	23,48	23,50	23,55	23,56	23,48	23,40	23,40	23,43	23,45	23,37	23,26	23,26	23,24	23,17	23,17	23,00	22,99	22,94	22,86	22,87	22,91	22,79	22,74	22,64	22,54	22,51	22,52	22,50	22,37	22,30	22,29	22,24	22,25	22,29	22,16	22,06	21,97	21,79	21,69	21,71	21,89	21,97	21,92	21,88	21,83	21,84	21,65	21,38	21,20	21,09	20,96	20,93	20,95	20,81	20,69	20,69	20,74	20,76	20,70	20,69	20,69	20,73	20,74	20,71	20,73	20,76	20,76	20,67	20,56	20,51	20,56	20,53	20,64	20,64	20,62	20,60	20,57	20,60	20,62	20,51	20,58	20,60	20,55	20,53	20,54	20,54	20,52	20,47	20,50	20,53	20,52	20,49	20,53	20,59	20,63	20,58	20,56	20,56	20,53	20,55	20,52	20,42	20,47	20,58	20,53	20,49	20,50	20,51	20,45	20,56	20,53	20,49	20,50	20,49	20,52	20,51	20,47	20,48	20,48	20,55	20,53	20,45	20,43	20,50	20,47	20,39	20,46	20,51	20,48	20,55	20,51	20,41	20,44	20,47	20,47	20,50	20,53	20,50	20,46	20,45	20,41	20,49	20,54	20,44	20,53	20,45	20,50	20,53	20,41	20,39	20,41	20,43	20,37	20,42	20,41	20,50	20,47	20,42	20,44	20,45	20,49	20,51	20,50	20,47	20,52	20,47	20,48	20,38	20,42	20,55	20,43	20,49	20,51	20,39	20,45	20,38	20,40	20,46	20,48	20,52	20,47	20,50	20,46	20,43	20,42	20,53	20,50	20,43	20,51	20,42	20,35	20,45	20,46	20,43	20,42	20,49	20,51	20,49	20,41	20,38	20,41	20,39	20,47	20,50	20,41	20,37	20,36	20,53	20,51	20,44	20,45	20,40	20,43	20,52	20,38	20,48	20,44	20,48	20,46	20,38	20,45	20,55	20,41	20,40	20,43	20,38	20,36	20,41	20,50	20,41	20,35	20,39	20,37	20,28	20,40	20,43	20,47	20,47	20,46	20,41	20,38	20,40	20,42	20,47	20,62	20,49	20,41	20,47	20,49	20,44	20,38	20,33	20,28	20,30	
20,45	20,40	20,46	20,45	20,41	20,35	20,40	20,44	20,42	20,36	20,32	20,36	20,33	20,33	20,39	20,46	20,37	20,41	20,37	20,47	20,49	20,43	20,42	20,38	20,37	20,37	20,35	20,43	20,45	20,38	20,39	20,40	20,34	20,34	20,42	20,52	20,49	20,38	20,36	20,42	20,51	20,54	20,43	20,44	20,48	20,43	20,55	20,47	20,44	20,36	20,45	20,45	20,36	20,46	20,49	20,41	20,41	20,47	20,42	20,39	20,44	20,43	20,50	20,47	20,54	20,43	20,39	20,34	20,44	20,44	20,47	20,54	20,53	20,45	20,44	20,48	20,45	20,52	20,49	20,56	20,55	20,44	20,46	20,48	20,42	20,49	20,56	20,49	20,45	20,41	20,50	20,51	20,52	20,54	20,48	20,57	20,53	20,55	20,60	20,48	20,53	20,49	20,47	20,47	20,46	20,51	20,50	20,53	20,54	20,50	20,48	20,51	20,55	20,59	20,60	20,54	20,45	20,50	20,50	20,42	20,60	20,45	20,45	20,52	20,56	20,60	20,61	20,58	20,55	20,48	20,44	20,51	20,52	20,56	20,50	20,61	20,56	20,56	20,59	20,53	20,50	20,60	20,67	20,55	20,60	20,58	20,54	20,50	20,54	20,65	20,64	20,64	20,52	20,48	20,54	20,60	20,58	20,55	20,63	20,54	20,54	20,57	20,52	20,60	20,60	20,57	20,53	20,52	20,54	20,53	20,55	20,61	20,69	20,69	20,59	20,62	20,72	20,68	20,65	20,70	20,75	20,70	20,62	20,65	20,64	20,67	20,80	20,84	20,71	20,74	20,83	20,89	20,98	21,03	20,98	21,07	21,08	21,09	21,17	21,21	21,24	21,37	21,54	21,56	21,74	21,93	22,08	22,11	22,19	22,15	22,16	22,13	22,00	21,74	21,77	22,17	22,42	22,43	22,41	22,60	22,58	22,58	22,64	22,70	22,78	22,78	22,88	22,95	23,00	23,01	23,01	23,01	23,05	23,09	23,20	23,19	23,21	23,26	23,29	23,24	23,31	23,36	23,27	23,33	23,33	23,30	23,45	23,52	23,56	23,54	23,51	23,56	23,59	23,55	23,54	23,55	23,56	23,62	23,66	23,65	23,68	23,57	23,51	23,60	23,65	23,60	23,64	23,64	23,56	23,55	23,58	23,65	23,69	23,62	23,62	23,67	23,71	23,62	23,64	23,70	23,70	23,72	23,65	23,70	23,75	23,68	23,70	23,67	23,76	23,78	23,68	23,62	23,63	23,70	23,73	23,74	23,77	23,75	23,73	23,70	23,71	23,72	23,68	23,63	23,76	23,72	23,67	23,68	23,70	23,70	23,71	23,72	23,69	23,67	23,71	23,77	23,82	23,82	23,78	23,82	23,82	23,75	23,69	23,72	23,87	23,86	23,84	23,78	23,76	23,81	23,82	23,79	23,85	23,89	23,86	23,78	23,77	23,80	23,82	23,83	23,89	23,91	23,92	23,87	23,82	23,88	23,90	23,84	23,84	23,88	23,90	23,84	23,88	23,83	23,87	23,90	23,81	23,80	23,91	23,97	23,92	23,93	23,90	23,94	23,94	23,90	23,87	23,88	23,86	23,81	23,89	23,89	23,81	23,81	23,83	23,80	23,77	23,78	23,79	23,73	23,82	23,80	23,74	23,66	23,69	23,66	23,61	23,68	23,69	23,61	23,57	23,46	23,51	23,52	23,54	23,49	23,31	23,30	23,31	23,31	23,25	23,14	23,08	23,07	22,95	22,93	22,98	22,85	22,80	22,75	22,61	22,65	22,61	22,56	22,50	22,45	22,40	22,33	22,27	22,31	22,24	22,13	21,93	21,73	21,72	21,91	22,03	22,03	22,01	21,97	21,87	21,80	21,66	21,32	21,21	21,09	20,99	20,94	20,94	20,87	20,75	20,70	20,66	20,73	20,71	20,63	20,74	20,79	20,70	20,72	20,73	20,84	20,78	20,71	20,63	20,60	20,55	20,62	20,64	20,62	20,62	20,63	20,59	20,66	20,62	20,56	20,60	20,69	20,61	20,50	20,55	20,58	20,57	20,46	20,45	20,57	20,53	20,47	20,59	20,60	20,56	20,53	20,56	20,59	20,49	20,58	20,54	20,47	20,53	20,62	20,55	20,54	20,64	20,54	20,51	20,59	20,58	20,54	20,48	20,54	20,53	20,55	20,58	20,48	20,43	20,50	20,54	20,45	20,44	20,49	20,51	20,45	20,41	20,47	20,49	20,53	20,56	20,53	20,45	20,43	20,45	20,50	20,51	20,47	20,51	20,49	20,50	20,51	20,52	20,40	20,49	20,44	20,39	20,46	20,51	20,42	20,47	20,47	20,45	20,37	20,40	20,47	20,51	20,47	20,45	20,52	20,48	20,46	20,48	20,47	20,51	20,47	20,48	20,40	20,43	20,50	20,42	20,51	20,46	20,44	20,46	20,45	20,42	20,53	20,46	20,39	20,39	20,46	20,48	20,46	20,49	20,50	20,46	20,45	20,48	20,44	20,36	20,31	20,42	20,43	20,48	20,46	20,52	20,52	20,41	20,39	20,43	20,45	20,47	20,47	20,43	20,42	20,36	20,50	20,43	20,47	20,45	20,45	20,39	20,41	20,42	20,49	20,46	20,41	20,33	20,39	20,43	20,49	20,42	20,44	20,51	20,46	20,42	20,42	20,39	20,45	20,48	20,41	20,34	20,29	20,38	20,52	20,44	20,38	20,44	20,56	20,54	20,35	20,36	20,42	20,49	20,49	20,40	20,46	20,46	20,40	20,45	20,43	20,39	20,37	
20,42	20,40	20,35	20,34	20,36	20,39	20,46	20,32	20,37	20,39	20,34	20,33	20,32	20,35	20,35	20,40	20,40	20,41	20,39	20,48	20,47	20,44	20,50	20,42	20,39	20,41	20,39	20,36	20,43	20,48	20,40	20,43	20,39	20,43	20,36	20,43	20,48	20,44	20,42	20,45	20,40	20,47	20,44	20,42	20,42	20,42	20,53	20,52	20,49	20,43	20,40	20,44	20,34	20,34	20,38	20,45	20,43	20,50	20,47	20,46	20,46	20,45	20,49	20,45	20,42	20,40	20,36	20,36	20,41	20,44	20,48	20,46	20,50	20,46	20,35	20,44	20,50	20,47	20,45	20,41	20,60	20,53	20,50	20,49	20,46	20,51	20,56	20,51	20,47	20,48	20,53	20,50	20,49	20,46	20,49	20,56	20,58	20,55	20,58	20,53	20,51	20,56	20,50	20,43	20,40	20,47	20,52	20,43	20,42	20,45	20,47	20,44	20,54	20,64	20,57	20,56	20,47	20,50	20,54	20,49	20,58	20,55	20,51	20,59	20,55	20,58	20,59	20,56	20,53	20,54	20,50	20,47	20,52	20,52	20,51	20,51	20,54	20,51	20,58	20,58	20,50	20,56	20,63	20,61	20,60	20,61	20,52	20,53	20,54	20,52	20,62	20,63	20,58	20,59	20,53	20,56	20,56	20,56	20,52	20,49	20,53	20,59	20,55	20,59	20,58	20,55	20,51	20,49	20,53	20,51	20,58	20,68	20,67	20,68	20,61	20,59	20,65	20,67	20,67	20,71	20,66	20,68	20,70	20,65	20,72	20,78	20,87	20,84	20,78	20,79	20,86	20,94	21,00	21,08	21,12	21,20	21,22	21,11	21,10	21,22	21,32	21,43	21,55	21,61	21,75	21,94	22,05	22,14	22,15	22,24	22,19	22,23	22,19	21,93	21,66	21,91	22,33	22,49	22,46	22,61	22,68	22,67	22,71	22,72	22,84	22,85	22,88	23,02	23,04	23,03	23,03	23,10	23,15	23,18	23,28	23,27	23,27	23,34	23,31	23,32	23,42	23,45	23,47	23,49	23,45	23,43	23,46	23,56	23,69	23,65	23,57	23,60	23,66	23,63	23,58	23,70	23,72	23,74	23,73	23,70	23,72	23,70	23,66	23,67	23,67	23,65	23,70	23,74	23,70	23,70	23,74	23,72	23,78	23,71	23,70	23,78	23,80	23,77	23,77	23,73	23,76	23,77	23,79	23,85	23,78	23,84	23,87	23,81	23,83	23,83	23,79	23,79	23,85	23,84	23,90	23,83	23,86	23,87	23,78	23,85	23,90	23,84	23,83	23,80	23,82	23,76	23,79	23,85	23,84	23,85	23,81	23,81	23,84	23,81	23,84	23,83	23,89	23,88	23,86	23,89	23,92	23,85	23,81	23,86	23,96	23,94	23,92	23,93	23,87	23,93	23,91	23,93	23,92	23,97	23,93	23,92	23,92	23,88	23,89	24,00	23,97	23,92	23,96	23,98	23,97	24,05	24,02	23,98	23,98	24,07	24,13	24,04	24,01	24,01	23,96	24,00	24,00	24,01	24,02	24,07	24,09	24,10	24,02	23,95	23,98	24,02	23,99	23,91	23,97	23,96	23,98	23,97	23,84	23,92	23,93	23,89	23,83	23,89	23,80	23,79	23,85	23,86	23,87	23,78	23,75	23,74	23,73	23,79	23,76	23,68	23,64	23,61	23,64	23,65	23,55	23,52	23,42	23,38	23,37	23,32	23,40	23,24	23,21	23,18	23,11	23,08	23,09	22,95	22,89	22,85	22,76	22,77	22,70	22,60	22,56	22,52	22,47	22,40	22,35	22,30	22,23	22,09	21,91	21,69	21,80	22,01	22,08	21,94	21,98	22,03	21,95	21,83	21,66	21,35	21,16	21,12	20,96	20,95	20,91	20,84	20,73	20,71	20,76	20,72	20,69	20,64	20,74	20,82	20,76	20,73	20,75	20,80	20,74	20,65	20,64	20,64	20,58	20,58	20,65	20,66	20,59	20,57	20,59	20,66	20,66	20,61	20,63	20,60	20,56	20,52	20,55	20,59	20,58	20,49	20,43	20,50	20,62	20,54	20,57	20,65	20,64	20,56	20,54	20,53	20,48	20,55	20,60	20,52	20,60	20,60	20,56	20,52	20,54	20,56	20,49	20,60	20,54	20,53	20,49	20,55	20,54	20,59	20,55	20,52	20,52	20,46	20,53	20,51	20,48	20,48	20,49	20,44	20,43	20,43	20,43	20,49	20,49	20,43	20,45	20,51	20,52	20,43	20,50	20,49	20,48	20,48	20,50	20,53	20,47	20,38	20,44	20,47	20,49	20,42	20,41	20,46	20,47	20,40	20,38	20,44	20,40	20,50	20,52	20,47	20,48	20,45	20,44	20,44	20,43	20,43	20,48	20,45	20,44	20,46	20,44	20,44	20,42	20,42	20,46	20,45	20,44	20,39	20,46	20,46	20,47	20,35	20,33	20,34	20,45	20,50	20,44	20,43	20,40	20,45	20,42	20,39	20,36	20,36	20,36	20,46	20,39	20,36	20,47	20,51	20,42	20,40	20,50	20,44	20,40	20,37	20,48	20,45	20,35	20,45	20,43	20,48	20,53	20,45	20,34	20,38	20,41	20,50	20,48	20,41	20,38	20,37	20,45	20,44	20,31	20,32	20,48	20,55	20,46	20,40	20,42	20,41	20,42	20,41	20,37	20,32	20,39	20,50	20,53	20,50	20,43	20,41	20,42	20,36	20,33	20,38	20,41	20,43	20,34	20,40	20,40	20,31	20,43	20,35	20,39	20,39	
20,40	20,43	20,41	20,38	20,30	20,37	20,42	20,39	20,33	20,46	20,28	20,35	20,33	20,30	20,31	20,43	20,42	20,39	20,34	20,41	20,42	20,40	20,52	20,54	20,38	20,37	20,41	20,44	20,51	20,50	20,48	20,51	20,34	20,31	20,36	20,33	20,41	20,45	20,48	20,43	20,40	20,38	20,37	20,40	20,40	20,45	20,45	20,41	20,49	20,55	20,46	20,41	20,35	20,36	20,38	20,42	20,47	20,53	20,45	20,47	20,43	20,42	20,42	20,42	20,39	20,36	20,37	20,34	20,38	20,38	20,34	20,45	20,46	20,50	20,47	20,52	20,47	20,46	20,50	20,35	20,40	20,47	20,48	20,52	20,44	20,42	20,50	20,48	20,49	20,45	20,47	20,46	20,53	20,50	20,50	20,57	20,60	20,53	20,48	20,61	20,48	20,46	20,60	20,50	20,48	20,50	20,56	20,53	20,53	20,54	20,57	20,44	20,53	20,52	20,55	20,48	20,47	20,52	20,49	20,50	20,63	20,54	20,55	20,56	20,52	20,58	20,60	20,56	20,48	20,52	20,51	20,50	20,51	20,52	20,58	20,57	20,52	20,50	20,53	20,57	20,47	20,47	20,54	20,60	20,59	20,56	20,52	20,47	20,56	20,45	20,47	20,56	20,63	20,71	20,58	20,51	20,48	20,51	20,58	20,61	20,51	20,57	20,62	20,67	20,58	20,53	20,53	20,55	20,59	20,61	20,61	20,70	20,61	20,64	20,59	20,61	20,67	20,64	20,66	20,72	20,73	20,63	20,72	20,73	20,69	20,80	20,86	20,87	20,83	20,89	20,89	20,97	21,10	21,15	21,26	21,26	21,32	21,19	21,16	21,23	21,35	21,44	21,51	21,61	21,76	21,98	22,20	22,29	22,21	22,21	22,24	22,29	22,28	22,12	21,85	21,88	22,17	22,39	22,53	22,71	22,72	22,67	22,78	22,84	22,91	22,95	22,96	23,04	23,08	23,19	23,17	23,16	23,22	23,25	23,41	23,44	23,40	23,42	23,43	23,39	23,50	23,50	23,52	23,54	23,54	23,56	23,62	23,68	23,75	23,70	23,69	23,71	23,77	23,75	23,72	23,80	23,84	23,85	23,80	23,75	23,82	23,78	23,82	23,85	23,83	23,78	23,82	23,81	23,83	23,85	23,91	23,87	23,92	23,85	23,79	23,85	23,92	23,93	23,91	23,84	23,84	23,86	23,86	23,94	23,92	23,89	23,94	23,96	23,99	23,95	23,93	23,97	24,01	23,96	23,91	23,92	23,91	23,96	23,90	23,90	24,01	23,94	23,90	23,96	24,04	23,94	23,85	23,88	23,89	23,90	23,98	24,01	24,00	23,94	23,96	23,96	23,92	23,99	23,99	23,97	24,02	23,97	23,98	24,00	24,03	24,02	23,95	24,00	24,00	24,04	24,03	23,98	24,00	24,07	24,03	24,09	24,09	24,08	24,02	24,10	24,09	24,06	24,04	24,00	24,06	24,09	24,15	24,10	24,08	24,19	24,17	24,17	24,17	24,10	24,11	24,09	24,15	24,21	24,13	24,12	24,16	24,29	24,16	24,03	24,13	24,11	24,14	24,07	24,04	24,09	24,04	24,07	24,04	24,05	24,06	23,97	23,94	23,95	23,97	23,92	23,99	23,89	23,93	23,94	23,92	23,89	23,89	23,88	23,87	23,84	23,74	23,78	23,84	23,73	23,61	23,66	23,58	23,55	23,41	23,42	23,47	23,36	23,30	23,22	23,23	23,16	23,12	23,05	23,01	23,00	22,89	22,81	22,78	22,70	22,67	22,60	22,58	22,44	22,35	22,28	22,15	21,99	21,81	21,73	21,92	22,10	22,11	22,03	21,96	22,10	21,99	21,86	21,70	21,41	21,18	21,15	21,05	20,97	20,94	20,77	20,70	20,73	20,78	20,80	20,70	20,65	20,74	20,84	20,82	20,75	20,84	20,85	20,67	20,60	20,57	20,64	20,59	20,61	20,61	20,58	20,64	20,59	20,62	20,67	20,59	20,60	20,59	20,55	20,47	20,55	20,61	20,57	20,58	20,59	20,60	20,59	20,62	20,56	20,51	20,58	20,60	20,64	20,66	20,53	20,46	20,53	20,59	20,47	20,50	20,52	20,50	20,59	20,55	20,54	20,44	20,51	20,55	20,49	20,43	20,55	20,60	20,59	20,58	20,55	20,56	20,53	20,50	20,48	20,51	20,51	20,46	20,43	20,47	20,49	20,51	20,54	20,53	20,41	20,40	20,51	20,54	20,46	20,49	20,44	20,48	20,48	20,46	20,55	20,50	20,49	20,52	20,50	20,49	20,41	20,38	20,43	20,47	20,48	20,41	20,44	20,40	20,40	20,47	20,51	20,48	20,47	20,47	20,44	20,42	20,39	20,46	20,40	20,41	20,49	20,51	20,45	20,38	20,39	20,37	20,39	20,39	20,38	20,41	20,45	20,43	20,42	20,32	20,40	20,42	20,45	20,46	20,51	20,44	20,36	20,41	20,44	20,42	20,40	20,52	20,43	20,45	20,38	20,43	20,45	20,42	20,36	20,42	20,38	20,27	20,36	20,40	20,45	20,37	20,42	20,41	20,43	20,47	20,42	20,41	20,40	20,43	20,45	20,50	20,47	20,49	20,47	20,43	20,37	20,33	20,35	20,46	20,51	20,46	20,35	20,37	20,38	20,27	20,34	20,34	20,35	20,42	20,45	20,49	20,56	20,50	20,40	20,30	20,35	20,33	20,41	20,46	20,41	20,32	20,27	20,32	20,37	20,38	20,34	20,33	20,38	
20,37	20,34	20,30	20,31	20,29	20,25	20,37	20,36	20,32	20,41	20,34	20,40	20,47	20,36	20,32	20,39	20,39	20,34	20,34	20,38	20,41	20,40	20,46	20,48	20,46	20,37	20,38	20,42	20,52	20,54	20,47	20,49	20,30	20,24	20,35	20,54	20,38	20,42	20,42	20,50	20,44	20,43	20,48	20,45	20,47	20,44	20,45	20,38	20,45	20,52	20,53	20,41	20,37	20,44	20,50	20,51	20,54	20,54	20,43	20,48	20,48	20,38	20,46	20,47	20,45	20,48	20,44	20,37	20,40	20,46	20,39	20,54	20,46	20,47	20,54	20,54	20,51	20,43	20,48	20,43	20,39	20,43	20,47	20,49	20,43	20,47	20,45	20,47	20,48	20,41	20,42	20,47	20,50	20,50	20,48	20,53	20,53	20,53	20,53	20,55	20,51	20,50	20,59	20,51	20,47	20,54	20,45	20,50	20,54	20,53	20,55	20,46	20,49	20,51	20,52	20,47	20,45	20,54	20,57	20,44	20,60	20,53	20,48	20,57	20,52	20,53	20,58	20,51	20,51	20,54	20,53	20,55	20,54	20,48	20,53	20,59	20,52	20,56	20,52	20,55	20,55	20,53	20,57	20,66	20,55	20,57	20,59	20,54	20,54	20,48	20,45	20,55	20,61	20,64	20,61	20,59	20,49	20,51	20,57	20,63	20,56	20,55	20,65	20,71	20,56	20,59	20,54	20,58	20,61	20,61	20,64	20,65	20,58	20,64	20,65	20,66	20,64	20,59	20,57	20,65	20,68	20,65	20,73	20,69	20,77	20,83	20,85	20,83	20,96	21,03	21,00	20,96	21,12	21,19	21,36	21,33	21,35	21,31	21,27	21,38	21,42	21,45	21,53	21,65	21,81	22,01	22,21	22,36	22,31	22,28	22,32	22,38	22,38	22,30	22,14	21,90	21,99	22,27	22,53	22,76	22,83	22,82	22,86	22,98	23,05	23,01	23,15	23,18	23,19	23,28	23,28	23,26	23,32	23,40	23,52	23,54	23,48	23,56	23,55	23,50	23,56	23,66	23,70	23,67	23,65	23,74	23,76	23,80	23,89	23,86	23,83	23,86	23,88	23,88	23,82	23,86	23,86	23,84	23,93	23,96	23,98	23,91	23,92	23,97	23,92	23,92	23,99	24,00	23,91	23,95	24,01	23,98	23,95	23,92	23,96	23,98	24,03	24,06	24,01	23,97	23,97	23,99	23,99	24,03	24,09	24,09	23,97	24,04	24,12	24,08	24,02	24,10	24,14	24,10	24,01	24,02	24,03	23,99	23,92	23,94	24,08	24,13	24,07	24,12	24,15	24,09	24,00	23,96	23,98	23,99	23,98	24,15	24,18	24,07	24,09	24,09	24,09	24,07	24,11	24,08	24,17	24,13	24,07	24,14	24,16	24,11	24,11	24,16	24,20	24,20	24,16	24,16	24,16	24,23	24,19	24,24	24,23	24,23	24,21	24,18	24,22	24,20	24,15	24,13	24,14	24,23	24,23	24,19	24,23	24,30	24,26	24,23	24,27	24,29	24,22	24,20	24,20	24,24	24,27	24,29	24,36	24,40	24,30	24,16	24,23	24,28	24,23	24,21	24,19	24,20	24,18	24,19	24,22	24,26	24,23	24,15	24,11	24,07	24,08	24,05	24,09	24,05	24,05	24,10	24,10	24,06	24,04	24,02	24,06	24,05	23,97	23,93	23,94	23,90	23,75	23,72	23,72	23,69	23,66	23,59	23,54	23,48	23,40	23,32	23,22	23,20	23,14	23,12	23,09	23,08	22,97	22,83	22,80	22,75	22,76	22,65	22,63	22,53	22,41	22,33	22,12	21,94	21,87	21,95	22,10	22,16	22,17	22,14	22,13	22,10	22,01	21,89	21,67	21,49	21,21	21,17	21,14	21,05	20,87	20,84	20,78	20,79	20,80	20,79	20,63	20,67	20,74	20,75	20,74	20,75	20,87	20,87	20,73	20,63	20,64	20,61	20,64	20,68	20,68	20,59	20,62	20,66	20,72	20,64	20,58	20,57	20,58	20,60	20,58	20,56	20,55	20,47	20,57	20,61	20,66	20,57	20,59	20,57	20,57	20,53	20,59	20,54	20,56	20,54	20,52	20,58	20,58	20,52	20,50	20,53	20,48	20,55	20,57	20,53	20,50	20,56	20,54	20,50	20,45	20,53	20,60	20,58	20,58	20,48	20,48	20,56	20,55	20,48	20,48	20,54	20,55	20,45	20,48	20,50	20,57	20,56	20,55	20,46	20,43	20,47	20,52	20,50	20,45	20,46	20,46	20,39	20,43	20,47	20,55	20,50	20,58	20,52	20,51	20,46	20,45	20,46	20,44	20,45	20,52	20,49	20,44	20,44	20,42	20,48	20,49	20,50	20,45	20,44	20,47	20,50	20,47	20,36	20,49	20,48	20,39	20,37	20,36	20,43	20,44	20,46	20,47	20,37	20,35	20,45	20,47	20,40	20,40	20,43	20,45	20,44	20,54	20,53	20,43	20,41	20,41	20,45	20,45	20,38	20,52	20,42	20,40	20,41	20,46	20,42	20,32	20,30	20,36	20,42	20,38	20,40	20,36	20,45	20,42	20,41	20,48	20,46	20,45	20,50	20,45	20,49	20,49	20,43	20,41	20,47	20,42	20,48	20,39	20,43	20,33	20,41	20,53	20,50	20,49	20,46	20,39	20,33	20,26	20,41	20,37	20,39	20,49	20,49	20,50	20,53	20,47	20,40	20,45	20,44	20,31	20,41	20,49	20,38	20,30	20,34	20,28	20,37	20,47	20,40	20,38	20,40	
20,44	20,32	20,27	20,34	20,37	20,27	20,26	20,36	20,27	20,41	20,43	20,39	20,39	20,40	20,34	20,37	20,38	20,37	20,30	20,41	20,41	20,39	20,39	20,43	20,40	20,40	20,36	20,44	20,42	20,44	20,48	20,50	20,34	20,34	20,39	20,46	20,47	20,41	20,41	20,45	20,39	20,39	20,39	20,41	20,46	20,33	20,42	20,43	20,43	20,49	20,53	20,41	20,38	20,44	20,51	20,51	20,47	20,40	20,44	20,49	20,51	20,48	20,48	20,52	20,38	20,41	20,41	20,37	20,49	20,52	20,46	20,65	20,50	20,47	20,46	20,49	20,48	20,49	20,51	20,54	20,53	20,46	20,47	20,51	20,49	20,43	20,51	20,56	20,50	20,40	20,49	20,47	20,50	20,54	20,46	20,53	20,50	20,53	20,51	20,54	20,54	20,52	20,49	20,50	20,47	20,52	20,57	20,52	20,53	20,49	20,54	20,49	20,48	20,57	20,66	20,58	20,40	20,44	20,48	20,55	20,58	20,56	20,48	20,54	20,51	20,52	20,53	20,52	20,53	20,57	20,52	20,44	20,46	20,48	20,49	20,63	20,58	20,55	20,61	20,57	20,55	20,51	20,51	20,65	20,63	20,56	20,59	20,58	20,61	20,62	20,57	20,64	20,56	20,52	20,51	20,55	20,57	20,54	20,59	20,53	20,61	20,60	20,63	20,63	20,56	20,60	20,64	20,56	20,58	20,65	20,69	20,70	20,63	20,65	20,66	20,64	20,59	20,59	20,57	20,59	20,67	20,60	20,62	20,66	20,68	20,87	20,97	20,93	21,05	21,12	21,06	21,04	21,17	21,24	21,38	21,42	21,39	21,33	21,38	21,45	21,53	21,55	21,67	21,71	21,87	22,07	22,22	22,26	22,32	22,33	22,39	22,49	22,50	22,39	22,29	22,13	21,97	22,10	22,48	22,79	22,87	22,87	22,88	23,01	23,11	23,14	23,25	23,34	23,34	23,43	23,41	23,37	23,40	23,43	23,59	23,56	23,57	23,67	23,70	23,63	23,66	23,76	23,73	23,82	23,85	23,92	23,93	23,91	23,97	23,96	23,96	23,99	23,91	23,95	23,93	24,02	24,02	23,99	24,08	24,11	24,12	24,06	24,07	24,12	24,04	24,04	24,16	24,18	24,07	24,04	24,09	24,11	24,09	24,06	24,05	24,19	24,21	24,13	24,06	24,09	24,08	24,18	24,11	24,15	24,20	24,25	24,18	24,19	24,24	24,23	24,13	24,17	24,19	24,16	24,16	24,21	24,16	24,03	24,12	24,13	24,19	24,22	24,21	24,21	24,17	24,15	24,15	24,15	24,14	24,15	24,17	24,23	24,20	24,18	24,22	24,25	24,31	24,24	24,15	24,19	24,30	24,28	24,23	24,21	24,25	24,21	24,18	24,28	24,29	24,25	24,24	24,25	24,34	24,36	24,30	24,30	24,28	24,31	24,32	24,33	24,35	24,35	24,33	24,29	24,29	24,35	24,36	24,37	24,40	24,41	24,39	24,34	24,33	24,40	24,40	24,32	24,32	24,36	24,32	24,36	24,43	24,47	24,42	24,30	24,34	24,39	24,35	24,33	24,35	24,29	24,29	24,36	24,33	24,29	24,37	24,33	24,28	24,24	24,21	24,13	24,19	24,17	24,13	24,19	24,20	24,18	24,22	24,21	24,18	24,18	24,07	24,12	24,00	23,94	23,91	23,88	23,84	23,75	23,75	23,66	23,59	23,58	23,51	23,42	23,27	23,27	23,26	23,21	23,19	23,20	23,06	22,99	22,97	22,84	22,80	22,78	22,69	22,60	22,49	22,34	22,10	21,94	22,07	22,20	22,25	22,26	22,26	22,27	22,21	22,17	22,15	22,01	21,81	21,49	21,20	21,15	21,13	21,05	21,00	20,91	20,90	20,84	20,82	20,78	20,71	20,65	20,66	20,70	20,76	20,72	20,77	20,85	20,77	20,68	20,67	20,66	20,65	20,69	20,66	20,62	20,56	20,58	20,66	20,64	20,50	20,59	20,61	20,61	20,58	20,56	20,57	20,55	20,62	20,59	20,59	20,54	20,52	20,58	20,61	20,50	20,50	20,52	20,49	20,45	20,46	20,51	20,55	20,52	20,49	20,47	20,46	20,49	20,54	20,49	20,53	20,59	20,54	20,52	20,48	20,40	20,45	20,53	20,50	20,45	20,44	20,43	20,44	20,49	20,49	20,53	20,56	20,52	20,45	20,52	20,48	20,51	20,53	20,41	20,42	20,44	20,45	20,49	20,42	20,44	20,44	20,37	20,32	20,44	20,55	20,46	20,48	20,43	20,50	20,48	20,48	20,39	20,43	20,46	20,47	20,44	20,40	20,47	20,39	20,43	20,45	20,45	20,37	20,34	20,46	20,54	20,51	20,37	20,44	20,42	20,38	20,40	20,34	20,45	20,47	20,40	20,41	20,32	20,37	20,48	20,50	20,42	20,46	20,45	20,51	20,51	20,50	20,48	20,46	20,49	20,48	20,43	20,43	20,47	20,46	20,49	20,41	20,33	20,40	20,45	20,39	20,37	20,42	20,50	20,51	20,47	20,40	20,51	20,54	20,45	20,43	20,48	20,49	20,51	20,50	20,46	20,38	20,37	20,41	20,48	20,36	20,44	20,46	20,48	20,47	20,46	20,51	20,45	20,39	20,41	20,52	20,45	20,35	20,35	20,34	20,40	20,45	20,46	20,49	20,48	20,44	20,39	20,38	20,51	20,40	20,41	20,39	20,43	20,33	20,30	20,39	20,37	20,38	20,42	20,41	20,42	
20,43	20,38	20,32	20,36	20,41	20,29	20,31	20,31	20,33	20,39	20,37	20,32	20,36	20,37	20,30	20,43	20,38	20,35	20,43	20,44	20,46	20,52	20,53	20,52	20,49	20,43	20,33	20,37	20,46	20,43	20,38	20,45	20,38	20,39	20,37	20,47	20,40	20,50	20,45	20,46	20,41	20,48	20,41	20,43	20,49	20,39	20,40	20,39	20,39	20,45	20,45	20,42	20,37	20,46	20,49	20,46	20,45	20,42	20,45	20,49	20,49	20,50	20,58	20,48	20,43	20,40	20,39	20,28	20,38	20,47	20,45	20,59	20,55	20,47	20,41	20,47	20,51	20,44	20,50	20,54	20,58	20,58	20,49	20,46	20,50	20,48	20,50	20,56	20,58	20,48	20,55	20,49	20,42	20,51	20,49	20,48	20,55	20,49	20,48	20,48	20,45	20,39	20,43	20,41	20,46	20,51	20,58	20,58	20,59	20,47	20,48	20,52	20,48	20,50	20,56	20,62	20,48	20,45	20,50	20,50	20,58	20,56	20,48	20,52	20,55	20,62	20,60	20,59	20,50	20,60	20,59	20,51	20,47	20,49	20,51	20,62	20,61	20,47	20,50	20,53	20,57	20,54	20,52	20,56	20,63	20,61	20,54	20,51	20,62	20,72	20,66	20,70	20,57	20,52	20,53	20,49	20,54	20,54	20,58	20,58	20,61	20,67	20,57	20,63	20,59	20,65	20,66	20,59	20,55	20,64	20,73	20,74	20,71	20,68	20,64	20,65	20,66	20,68	20,72	20,67	20,61	20,62	20,70	20,71	20,69	20,81	20,96	21,03	21,13	21,26	21,31	21,21	21,30	21,33	21,35	21,51	21,54	21,44	21,47	21,57	21,57	21,66	21,85	21,88	21,89	22,06	22,23	22,35	22,40	22,31	22,39	22,50	22,47	22,40	22,44	22,36	22,11	22,00	22,34	22,69	22,86	22,89	22,96	23,05	23,20	23,24	23,35	23,41	23,46	23,49	23,55	23,56	23,48	23,50	23,66	23,73	23,74	23,71	23,74	23,77	23,85	23,83	23,80	23,90	23,94	23,97	24,05	24,05	24,06	24,07	24,03	24,08	24,07	24,10	24,06	24,11	24,12	24,16	24,17	24,16	24,25	24,19	24,21	24,24	24,14	24,11	24,20	24,21	24,25	24,20	24,18	24,24	24,23	24,24	24,21	24,29	24,37	24,25	24,17	24,18	24,24	24,24	24,24	24,22	24,27	24,31	24,31	24,32	24,34	24,37	24,32	24,29	24,37	24,30	24,26	24,30	24,30	24,23	24,27	24,31	24,36	24,41	24,36	24,38	24,37	24,25	24,30	24,34	24,30	24,29	24,37	24,36	24,35	24,31	24,33	24,35	24,47	24,43	24,35	24,29	24,34	24,35	24,36	24,37	24,41	24,40	24,33	24,34	24,33	24,35	24,34	24,39	24,44	24,52	24,44	24,37	24,39	24,49	24,54	24,48	24,47	24,47	24,50	24,48	24,45	24,42	24,45	24,52	24,55	24,52	24,47	24,52	24,45	24,47	24,51	24,40	24,40	24,49	24,47	24,47	24,46	24,52	24,54	24,41	24,49	24,58	24,60	24,59	24,55	24,46	24,45	24,54	24,49	24,39	24,42	24,43	24,41	24,41	24,35	24,22	24,25	24,35	24,29	24,29	24,29	24,26	24,32	24,36	24,26	24,17	24,12	24,15	24,12	24,00	24,07	24,07	23,96	23,84	23,84	23,72	23,67	23,66	23,60	23,56	23,47	23,41	23,40	23,33	23,24	23,23	23,16	23,06	23,02	22,98	22,94	22,86	22,77	22,58	22,45	22,29	21,97	21,99	22,26	22,31	22,33	22,34	22,31	22,27	22,24	22,24	22,18	22,09	21,85	21,59	21,33	21,22	21,11	21,06	21,05	20,95	20,92	20,90	20,84	20,89	20,77	20,74	20,77	20,77	20,76	20,67	20,72	20,81	20,79	20,74	20,74	20,70	20,67	20,55	20,67	20,65	20,59	20,58	20,61	20,57	20,55	20,58	20,69	20,68	20,59	20,54	20,62	20,56	20,60	20,62	20,58	20,51	20,55	20,51	20,52	20,54	20,48	20,55	20,56	20,52	20,55	20,54	20,53	20,52	20,48	20,49	20,47	20,48	20,51	20,45	20,47	20,56	20,50	20,50	20,47	20,45	20,44	20,43	20,44	20,45	20,45	20,53	20,44	20,45	20,47	20,49	20,53	20,49	20,36	20,52	20,53	20,45	20,55	20,40	20,40	20,49	20,49	20,49	20,45	20,47	20,49	20,42	20,42	20,53	20,55	20,46	20,48	20,48	20,53	20,48	20,45	20,40	20,35	20,51	20,45	20,42	20,49	20,49	20,45	20,44	20,43	20,36	20,41	20,37	20,44	20,50	20,45	20,43	20,48	20,45	20,48	20,47	20,37	20,43	20,49	20,38	20,37	20,37	20,42	20,50	20,47	20,46	20,41	20,41	20,38	20,45	20,50	20,45	20,44	20,42	20,41	20,42	20,38	20,42	20,49	20,48	20,49	20,38	20,47	20,47	20,52	20,49	20,47	20,42	20,46	20,48	20,43	20,47	20,50	20,42	20,37	20,38	20,48	20,51	20,50	20,43	20,37	20,39	20,36	20,47	20,45	20,46	20,50	20,54	20,49	20,52	20,51	20,43	20,38	20,41	20,46	20,46	20,43	20,40	20,37	20,41	20,40	20,49	20,53	20,48	20,41	20,44	20,42	20,44	20,39	20,46	20,46	20,42	20,36	20,23	20,35	20,35	20,37	20,39	20,37	20,40	
20,36	20,42	20,36	20,29	20,30	20,39	20,42	20,42	20,38	20,44	20,46	20,32	20,32	20,43	20,39	20,37	20,44	20,40	20,43	20,42	20,50	20,56	20,54	20,47	20,45	20,41	20,38	20,37	20,39	20,45	20,41	20,33	20,39	20,42	20,42	20,51	20,50	20,48	20,48	20,45	20,47	20,48	20,54	20,56	20,49	20,46	20,53	20,46	20,42	20,39	20,39	20,46	20,42	20,47	20,49	20,50	20,37	20,40	20,41	20,44	20,46	20,49	20,50	20,49	20,44	20,45	20,39	20,21	20,34	20,42	20,41	20,57	20,52	20,54	20,44	20,40	20,40	20,41	20,38	20,48	20,54	20,51	20,48	20,41	20,49	20,54	20,54	20,56	20,53	20,55	20,57	20,52	20,45	20,45	20,43	20,48	20,52	20,53	20,44	20,49	20,43	20,43	20,49	20,44	20,39	20,48	20,51	20,53	20,51	20,49	20,46	20,44	20,53	20,52	20,56	20,48	20,48	20,51	20,54	20,55	20,59	20,55	20,49	20,55	20,54	20,56	20,55	20,59	20,58	20,53	20,66	20,59	20,49	20,53	20,50	20,57	20,58	20,51	20,55	20,57	20,61	20,58	20,62	20,58	20,63	20,63	20,56	20,55	20,54	20,62	20,61	20,66	20,63	20,55	20,58	20,60	20,60	20,57	20,58	20,54	20,51	20,57	20,63	20,66	20,71	20,76	20,74	20,61	20,71	20,72	20,77	20,67	20,71	20,68	20,73	20,73	20,70	20,65	20,71	20,73	20,70	20,63	20,75	20,79	20,76	20,83	20,96	21,11	21,18	21,28	21,31	21,36	21,44	21,46	21,45	21,54	21,71	21,66	21,67	21,69	21,73	21,84	21,93	21,99	22,04	22,16	22,35	22,41	22,41	22,37	22,45	22,49	22,50	22,47	22,59	22,53	22,32	22,09	22,16	22,63	22,88	23,00	23,10	23,16	23,21	23,30	23,42	23,51	23,50	23,54	23,64	23,67	23,60	23,65	23,75	23,74	23,85	23,84	23,83	23,89	23,94	23,95	23,98	24,05	24,00	24,06	24,08	24,12	24,13	24,15	24,13	24,17	24,21	24,16	24,23	24,26	24,16	24,19	24,25	24,22	24,37	24,31	24,34	24,32	24,26	24,25	24,29	24,32	24,33	24,39	24,37	24,39	24,41	24,41	24,35	24,42	24,50	24,44	24,40	24,37	24,32	24,41	24,37	24,37	24,38	24,42	24,44	24,45	24,46	24,50	24,50	24,45	24,41	24,46	24,36	24,45	24,49	24,44	24,36	24,38	24,43	24,54	24,50	24,45	24,48	24,44	24,39	24,48	24,46	24,39	24,42	24,48	24,50	24,48	24,53	24,48	24,54	24,51	24,47	24,43	24,45	24,44	24,48	24,51	24,56	24,48	24,50	24,50	24,47	24,50	24,47	24,52	24,59	24,65	24,59	24,53	24,58	24,63	24,63	24,63	24,62	24,63	24,60	24,60	24,57	24,62	24,59	24,63	24,64	24,63	24,61	24,65	24,64	24,64	24,57	24,50	24,53	24,60	24,64	24,64	24,64	24,67	24,68	24,56	24,63	24,74	24,75	24,70	24,61	24,55	24,54	24,60	24,59	24,66	24,46	24,49	24,54	24,56	24,53	24,45	24,46	24,42	24,44	24,44	24,43	24,42	24,37	24,41	24,39	24,32	24,23	24,17	24,22	24,16	24,15	24,13	24,04	24,01	24,01	23,91	23,87	23,76	23,74	23,70	23,66	23,57	23,49	23,42	23,34	23,34	23,24	23,11	23,10	23,03	22,97	22,93	22,84	22,63	22,46	22,17	21,98	22,16	22,42	22,43	22,38	22,37	22,31	22,33	22,25	22,24	22,18	22,07	21,91	21,59	21,33	21,23	21,13	21,10	21,05	20,93	20,92	20,91	20,90	20,94	20,88	20,80	20,74	20,75	20,75	20,62	20,71	20,80	20,73	20,75	20,69	20,64	20,67	20,60	20,66	20,66	20,61	20,66	20,63	20,56	20,56	20,57	20,64	20,61	20,57	20,55	20,58	20,57	20,56	20,56	20,52	20,51	20,59	20,54	20,55	20,55	20,59	20,55	20,62	20,57	20,52	20,51	20,58	20,50	20,58	20,53	20,51	20,47	20,52	20,48	20,51	20,60	20,53	20,46	20,48	20,55	20,54	20,52	20,49	20,51	20,46	20,46	20,52	20,49	20,47	20,46	20,39	20,43	20,42	20,46	20,53	20,54	20,51	20,41	20,48	20,45	20,38	20,53	20,52	20,59	20,56	20,45	20,51	20,56	20,51	20,41	20,48	20,48	20,56	20,47	20,42	20,44	20,37	20,42	20,41	20,42	20,50	20,58	20,43	20,43	20,40	20,43	20,45	20,40	20,48	20,50	20,40	20,45	20,56	20,51	20,48	20,45	20,40	20,55	20,56	20,43	20,39	20,45	20,42	20,50	20,46	20,51	20,53	20,41	20,37	20,44	20,45	20,38	20,45	20,42	20,36	20,38	20,39	20,35	20,39	20,45	20,46	20,41	20,47	20,48	20,47	20,53	20,43	20,36	20,40	20,42	20,40	20,43	20,45	20,39	20,48	20,46	20,42	20,45	20,46	20,46	20,43	20,47	20,52	20,51	20,52	20,46	20,52	20,45	20,40	20,40	20,51	20,39	20,36	20,41	20,43	20,45	20,44	20,36	20,36	20,33	20,35	20,43	20,53	20,47	20,40	20,41	20,45	20,45	20,39	20,45	20,47	20,43	20,38	20,26	20,28	20,38	20,39	20,46	20,34	20,34	
20,43	20,36	20,33	20,38	20,29	20,35	20,45	20,38	20,38	20,42	20,42	20,44	20,38	20,42	20,48	20,41	20,38	20,36	20,34	20,36	20,39	20,48	20,42	20,37	20,44	20,45	20,43	20,43	20,44	20,42	20,38	20,41	20,34	20,40	20,43	20,47	20,49	20,37	20,38	20,41	20,42	20,52	20,59	20,56	20,49	20,49	20,51	20,45	20,44	20,44	20,40	20,51	20,54	20,50	20,41	20,53	20,49	20,38	20,42	20,42	20,49	20,43	20,47	20,46	20,44	20,46	20,40	20,35	20,38	20,52	20,47	20,51	20,57	20,52	20,49	20,45	20,41	20,47	20,46	20,45	20,52	20,47	20,49	20,47	20,47	20,53	20,51	20,55	20,52	20,54	20,54	20,53	20,48	20,46	20,50	20,52	20,55	20,59	20,54	20,54	20,54	20,50	20,50	20,52	20,56	20,48	20,48	20,44	20,46	20,49	20,50	20,47	20,50	20,51	20,54	20,48	20,46	20,47	20,52	20,50	20,53	20,55	20,52	20,61	20,55	20,51	20,51	20,59	20,65	20,59	20,61	20,65	20,56	20,51	20,50	20,61	20,64	20,58	20,52	20,58	20,55	20,61	20,54	20,57	20,61	20,62	20,61	20,55	20,52	20,56	20,46	20,53	20,65	20,59	20,52	20,61	20,61	20,55	20,54	20,62	20,59	20,59	20,65	20,81	20,73	20,80	20,77	20,69	20,77	20,91	20,86	20,72	20,70	20,79	20,82	20,79	20,75	20,70	20,75	20,77	20,76	20,73	20,68	20,73	20,82	20,88	21,06	21,24	21,30	21,31	21,37	21,43	21,55	21,51	21,58	21,68	21,78	21,76	21,79	21,85	21,95	21,97	21,99	22,14	22,25	22,28	22,41	22,45	22,44	22,39	22,51	22,63	22,59	22,57	22,60	22,65	22,58	22,40	22,16	22,37	22,76	22,95	23,11	23,23	23,31	23,39	23,49	23,54	23,59	23,63	23,70	23,73	23,71	23,80	23,91	23,83	23,88	23,95	23,91	24,05	24,03	24,12	24,10	24,12	24,11	24,17	24,18	24,20	24,23	24,26	24,28	24,26	24,29	24,30	24,41	24,44	24,37	24,33	24,36	24,34	24,41	24,45	24,43	24,40	24,40	24,41	24,45	24,44	24,38	24,44	24,51	24,50	24,49	24,53	24,48	24,41	24,55	24,60	24,47	24,48	24,49	24,54	24,54	24,56	24,52	24,52	24,46	24,57	24,58	24,62	24,60	24,51	24,43	24,50	24,54	24,51	24,58	24,62	24,59	24,49	24,49	24,51	24,54	24,57	24,64	24,61	24,55	24,61	24,53	24,51	24,56	24,59	24,59	24,59	24,66	24,66	24,67	24,58	24,60	24,58	24,62	24,57	24,56	24,61	24,68	24,60	24,57	24,67	24,63	24,63	24,61	24,65	24,73	24,77	24,77	24,72	24,69	24,73	24,71	24,72	24,80	24,84	24,72	24,66	24,65	24,70	24,71	24,72	24,71	24,74	24,71	24,75	24,79	24,79	24,78	24,69	24,73	24,73	24,74	24,78	24,78	24,84	24,78	24,67	24,75	24,74	24,75	24,73	24,71	24,66	24,67	24,72	24,66	24,74	24,61	24,56	24,60	24,65	24,64	24,57	24,57	24,47	24,49	24,55	24,53	24,55	24,48	24,44	24,44	24,46	24,31	24,28	24,27	24,29	24,23	24,13	24,18	24,11	24,00	24,06	24,08	23,91	23,79	23,80	23,74	23,66	23,62	23,57	23,50	23,47	23,39	23,29	23,21	23,08	23,01	22,99	22,83	22,61	22,38	22,22	22,22	22,47	22,50	22,48	22,36	22,40	22,36	22,34	22,32	22,23	22,17	22,10	21,93	21,59	21,30	21,23	21,17	21,06	21,03	21,00	20,96	20,98	20,97	20,99	20,89	20,92	20,92	20,82	20,83	20,71	20,64	20,76	20,75	20,76	20,73	20,69	20,75	20,67	20,67	20,67	20,59	20,64	20,64	20,58	20,63	20,64	20,56	20,56	20,54	20,56	20,60	20,63	20,62	20,54	20,53	20,55	20,63	20,67	20,62	20,59	20,59	20,60	20,65	20,58	20,49	20,51	20,60	20,52	20,56	20,57	20,44	20,47	20,51	20,58	20,58	20,59	20,62	20,55	20,46	20,49	20,54	20,54	20,57	20,62	20,48	20,43	20,48	20,51	20,49	20,48	20,42	20,50	20,47	20,36	20,45	20,58	20,49	20,40	20,60	20,54	20,45	20,41	20,48	20,48	20,45	20,40	20,46	20,51	20,51	20,43	20,43	20,42	20,53	20,50	20,41	20,44	20,38	20,39	20,39	20,42	20,50	20,52	20,48	20,46	20,45	20,53	20,51	20,39	20,41	20,46	20,44	20,50	20,48	20,45	20,46	20,41	20,35	20,51	20,51	20,43	20,45	20,49	20,40	20,46	20,43	20,43	20,43	20,47	20,40	20,40	20,38	20,43	20,44	20,40	20,38	20,43	20,33	20,37	20,46	20,44	20,49	20,52	20,57	20,49	20,47	20,44	20,45	20,36	20,43	20,42	20,31	20,34	20,43	20,43	20,47	20,50	20,45	20,48	20,39	20,48	20,56	20,56	20,45	20,55	20,56	20,55	20,53	20,50	20,39	20,28	20,40	20,45	20,35	20,43	20,47	20,36	20,44	20,36	20,34	20,38	20,45	20,50	20,41	20,45	20,42	20,46	20,42	20,33	20,36	20,45	20,41	20,39	20,42	20,36	20,40	20,47	20,48	20,44	20,34	20,34	
20,51	20,42	20,36	20,29	20,27	20,30	20,41	20,38	20,40	20,39	20,38	20,40	20,31	20,38	20,46	20,34	20,28	20,27	20,37	20,46	20,39	20,32	20,32	20,43	20,46	20,46	20,50	20,44	20,38	20,37	20,32	20,40	20,39	20,40	20,43	20,48	20,46	20,38	20,27	20,34	20,36	20,44	20,55	20,40	20,46	20,47	20,42	20,44	20,47	20,51	20,47	20,46	20,50	20,47	20,43	20,47	20,51	20,35	20,41	20,38	20,31	20,43	20,47	20,38	20,39	20,45	20,37	20,32	20,32	20,44	20,47	20,49	20,51	20,49	20,44	20,43	20,48	20,49	20,43	20,46	20,45	20,42	20,52	20,48	20,50	20,49	20,51	20,58	20,51	20,51	20,53	20,45	20,48	20,47	20,49	20,51	20,50	20,57	20,63	20,60	20,53	20,47	20,46	20,49	20,59	20,56	20,50	20,46	20,40	20,45	20,47	20,53	20,53	20,47	20,50	20,52	20,46	20,44	20,46	20,48	20,49	20,49	20,55	20,52	20,52	20,58	20,56	20,57	20,49	20,53	20,59	20,57	20,50	20,50	20,45	20,61	20,61	20,57	20,52	20,42	20,41	20,54	20,54	20,49	20,60	20,61	20,55	20,56	20,57	20,61	20,51	20,48	20,60	20,60	20,57	20,60	20,58	20,60	20,66	20,68	20,76	20,76	20,79	20,95	20,95	20,93	20,96	20,94	21,01	21,05	21,06	20,94	20,95	20,94	20,90	20,83	20,86	20,88	20,87	20,93	20,90	20,82	20,77	20,78	20,87	20,95	21,13	21,36	21,47	21,49	21,49	21,62	21,69	21,68	21,76	21,78	21,84	21,85	21,88	21,93	22,07	22,13	22,14	22,22	22,43	22,42	22,39	22,47	22,51	22,41	22,51	22,62	22,66	22,62	22,58	22,68	22,76	22,61	22,38	22,21	22,53	22,87	23,09	23,29	23,38	23,45	23,53	23,52	23,58	23,71	23,77	23,76	23,69	23,82	24,04	23,97	24,00	24,04	24,03	24,11	24,12	24,10	24,17	24,14	24,12	24,21	24,31	24,32	24,26	24,37	24,41	24,38	24,44	24,40	24,45	24,52	24,51	24,50	24,48	24,43	24,45	24,50	24,53	24,57	24,53	24,56	24,59	24,57	24,51	24,55	24,64	24,56	24,54	24,59	24,59	24,55	24,68	24,69	24,60	24,58	24,58	24,56	24,56	24,70	24,62	24,52	24,57	24,62	24,69	24,61	24,68	24,58	24,56	24,63	24,70	24,69	24,66	24,69	24,70	24,66	24,59	24,61	24,67	24,63	24,65	24,72	24,69	24,63	24,67	24,62	24,61	24,65	24,73	24,69	24,73	24,85	24,87	24,74	24,66	24,70	24,72	24,73	24,68	24,74	24,76	24,77	24,72	24,71	24,72	24,67	24,76	24,81	24,80	24,84	24,88	24,85	24,73	24,82	24,83	24,82	24,83	24,87	24,78	24,74	24,74	24,81	24,83	24,84	24,85	24,78	24,76	24,81	24,82	24,83	24,86	24,86	24,81	24,86	24,89	24,91	24,88	24,87	24,90	24,83	24,81	24,80	24,87	24,87	24,81	24,79	24,79	24,77	24,77	24,77	24,71	24,71	24,68	24,64	24,65	24,62	24,68	24,63	24,61	24,67	24,62	24,59	24,60	24,50	24,51	24,57	24,51	24,49	24,44	24,39	24,41	24,31	24,32	24,25	24,03	24,08	24,10	23,99	23,87	23,84	23,82	23,74	23,69	23,68	23,61	23,54	23,50	23,40	23,33	23,22	23,14	23,01	22,82	22,50	22,19	22,17	22,46	22,60	22,59	22,55	22,44	22,46	22,49	22,41	22,43	22,34	22,22	22,13	21,95	21,67	21,43	21,33	21,20	21,13	21,10	21,08	21,01	21,02	20,98	20,98	20,94	20,93	20,99	20,90	20,88	20,76	20,77	20,77	20,78	20,76	20,73	20,75	20,84	20,83	20,70	20,67	20,66	20,61	20,61	20,63	20,67	20,60	20,57	20,65	20,61	20,55	20,59	20,59	20,62	20,55	20,59	20,58	20,55	20,55	20,58	20,54	20,58	20,66	20,67	20,64	20,58	20,53	20,60	20,52	20,58	20,59	20,42	20,45	20,58	20,58	20,50	20,52	20,52	20,47	20,45	20,46	20,44	20,51	20,56	20,55	20,45	20,39	20,46	20,49	20,47	20,47	20,45	20,45	20,42	20,38	20,39	20,50	20,50	20,39	20,46	20,52	20,45	20,45	20,39	20,41	20,42	20,37	20,44	20,51	20,56	20,43	20,45	20,44	20,49	20,50	20,39	20,44	20,45	20,51	20,42	20,48	20,45	20,47	20,44	20,32	20,35	20,47	20,50	20,37	20,41	20,41	20,45	20,49	20,46	20,42	20,48	20,47	20,43	20,55	20,48	20,35	20,44	20,45	20,39	20,42	20,44	20,38	20,33	20,39	20,37	20,41	20,43	20,44	20,39	20,35	20,44	20,49	20,45	20,42	20,43	20,46	20,42	20,42	20,54	20,49	20,39	20,39	20,49	20,41	20,43	20,36	20,32	20,38	20,41	20,39	20,41	20,43	20,40	20,47	20,49	20,43	20,57	20,59	20,44	20,48	20,48	20,55	20,49	20,44	20,37	20,35	20,39	20,46	20,42	20,42	20,44	20,33	20,35	20,33	20,33	20,42	20,42	20,48	20,42	20,45	20,52	20,44	20,39	20,31	20,27	20,42	20,44	20,34	20,47	20,44	20,40	20,44	20,48	20,48	20,41	20,41	
20,39	20,27	20,35	20,29	20,22	20,33	20,43	20,44	20,47	20,40	20,31	20,37	20,31	20,37	20,41	20,35	20,29	20,32	20,28	20,52	20,47	20,41	20,39	20,49	20,47	20,40	20,39	20,32	20,27	20,42	20,46	20,41	20,45	20,37	20,38	20,50	20,46	20,43	20,40	20,37	20,38	20,43	20,45	20,49	20,46	20,52	20,55	20,46	20,51	20,54	20,53	20,49	20,49	20,46	20,39	20,48	20,47	20,36	20,38	20,46	20,39	20,42	20,45	20,39	20,31	20,37	20,43	20,39	20,37	20,37	20,49	20,49	20,44	20,44	20,40	20,41	20,43	20,41	20,40	20,46	20,53	20,48	20,52	20,50	20,45	20,51	20,56	20,56	20,51	20,42	20,44	20,46	20,42	20,57	20,56	20,54	20,55	20,55	20,50	20,55	20,52	20,54	20,47	20,46	20,55	20,61	20,51	20,55	20,56	20,48	20,42	20,49	20,53	20,48	20,43	20,50	20,51	20,51	20,53	20,47	20,53	20,50	20,54	20,54	20,46	20,57	20,63	20,52	20,46	20,50	20,59	20,64	20,48	20,49	20,49	20,57	20,56	20,56	20,49	20,48	20,43	20,44	20,52	20,55	20,65	20,63	20,54	20,54	20,59	20,59	20,58	20,58	20,56	20,56	20,54	20,57	20,54	20,63	20,69	20,74	20,80	20,89	20,94	21,13	21,20	21,33	21,34	21,38	21,39	21,42	21,40	21,40	21,36	21,34	21,18	21,17	21,14	21,08	21,03	21,05	20,99	20,94	20,96	20,94	21,03	21,08	21,24	21,49	21,62	21,68	21,73	21,75	21,85	21,87	21,94	21,95	22,08	22,08	22,10	22,12	22,21	22,35	22,40	22,48	22,49	22,51	22,46	22,51	22,53	22,50	22,53	22,57	22,64	22,69	22,64	22,70	22,81	22,74	22,60	22,41	22,38	22,72	23,05	23,25	23,36	23,42	23,51	23,61	23,60	23,69	23,76	23,85	23,79	23,91	24,07	24,05	24,06	24,08	24,09	24,11	24,20	24,17	24,17	24,24	24,27	24,32	24,38	24,39	24,38	24,41	24,47	24,46	24,56	24,53	24,46	24,52	24,61	24,63	24,58	24,55	24,56	24,62	24,62	24,69	24,64	24,64	24,69	24,77	24,74	24,70	24,73	24,68	24,59	24,63	24,64	24,77	24,82	24,81	24,75	24,68	24,63	24,69	24,73	24,74	24,76	24,72	24,69	24,69	24,70	24,63	24,68	24,73	24,74	24,73	24,79	24,80	24,86	24,77	24,74	24,74	24,75	24,77	24,74	24,81	24,77	24,73	24,73	24,72	24,75	24,72	24,75	24,76	24,79	24,75	24,78	24,90	24,97	24,80	24,80	24,78	24,80	24,85	24,78	24,77	24,87	24,85	24,84	24,84	24,77	24,88	24,87	24,88	24,87	24,86	24,93	24,91	24,83	24,87	24,90	24,85	24,89	24,92	24,88	24,88	24,91	24,98	24,98	24,91	24,98	24,88	24,82	24,87	24,89	24,86	24,92	24,96	24,90	24,98	25,03	25,03	24,98	24,93	24,93	24,89	24,90	24,91	25,01	24,99	24,91	24,85	24,90	24,90	24,87	24,82	24,74	24,82	24,75	24,69	24,70	24,67	24,73	24,74	24,75	24,83	24,75	24,64	24,67	24,63	24,55	24,63	24,61	24,58	24,56	24,51	24,50	24,43	24,35	24,32	24,21	24,16	24,17	24,04	23,92	23,94	23,96	23,85	23,82	23,81	23,76	23,62	23,57	23,45	23,40	23,32	23,14	23,06	22,76	22,45	22,29	22,49	22,61	22,66	22,65	22,61	22,57	22,59	22,55	22,49	22,44	22,29	22,22	22,28	22,06	21,77	21,57	21,50	21,35	21,25	21,24	21,20	21,09	21,11	21,07	21,00	21,02	20,96	20,97	21,00	20,98	20,90	20,80	20,87	20,80	20,81	20,78	20,74	20,75	20,74	20,68	20,63	20,69	20,65	20,62	20,66	20,63	20,52	20,63	20,71	20,61	20,61	20,60	20,54	20,59	20,58	20,54	20,62	20,61	20,57	20,53	20,60	20,56	20,60	20,64	20,62	20,58	20,50	20,57	20,61	20,51	20,48	20,49	20,51	20,51	20,48	20,42	20,49	20,53	20,37	20,36	20,49	20,46	20,47	20,55	20,49	20,46	20,46	20,52	20,47	20,44	20,46	20,45	20,48	20,48	20,49	20,46	20,44	20,41	20,38	20,49	20,50	20,54	20,49	20,43	20,45	20,55	20,40	20,38	20,43	20,47	20,46	20,51	20,47	20,53	20,52	20,41	20,43	20,47	20,47	20,49	20,47	20,48	20,32	20,42	20,30	20,33	20,47	20,51	20,42	20,43	20,44	20,30	20,40	20,47	20,47	20,53	20,48	20,38	20,48	20,52	20,49	20,46	20,49	20,46	20,46	20,49	20,45	20,29	20,36	20,35	20,38	20,49	20,47	20,45	20,39	20,44	20,47	20,55	20,50	20,42	20,46	20,41	20,36	20,50	20,52	20,42	20,38	20,39	20,43	20,38	20,33	20,37	20,40	20,42	20,45	20,39	20,39	20,41	20,42	20,40	20,39	20,50	20,54	20,47	20,50	20,47	20,38	20,41	20,41	20,37	20,39	20,46	20,44	20,47	20,41	20,48	20,49	20,41	20,35	20,37	20,42	20,43	20,42	20,37	20,39	20,53	20,50	20,38	20,33	20,35	20,32	20,36	20,37	20,41	20,43	20,41	20,47	20,48	20,52	20,46	20,50	
20,42	20,39	20,30	20,31	20,35	20,38	20,35	20,43	20,41	20,44	20,31	20,33	20,37	20,39	20,37	20,45	20,43	20,40	20,39	20,40	20,41	20,48	20,49	20,50	20,40	20,34	20,38	20,33	20,28	20,41	20,43	20,47	20,43	20,39	20,45	20,53	20,45	20,35	20,42	20,50	20,47	20,52	20,51	20,47	20,43	20,48	20,53	20,50	20,48	20,49	20,57	20,51	20,46	20,41	20,48	20,52	20,51	20,41	20,40	20,51	20,50	20,49	20,56	20,46	20,43	20,40	20,42	20,40	20,44	20,47	20,52	20,58	20,48	20,49	20,43	20,38	20,36	20,45	20,48	20,48	20,47	20,47	20,53	20,53	20,47	20,47	20,50	20,52	20,43	20,43	20,54	20,49	20,43	20,55	20,52	20,52	20,53	20,53	20,51	20,50	20,52	20,55	20,55	20,49	20,57	20,55	20,51	20,55	20,61	20,56	20,53	20,51	20,54	20,53	20,47	20,49	20,51	20,43	20,50	20,53	20,54	20,53	20,60	20,56	20,44	20,47	20,54	20,58	20,53	20,51	20,53	20,59	20,47	20,46	20,52	20,64	20,65	20,56	20,54	20,53	20,56	20,51	20,51	20,62	20,63	20,58	20,56	20,56	20,58	20,53	20,52	20,59	20,59	20,59	20,55	20,57	20,63	20,60	20,79	20,91	21,02	21,09	21,24	21,46	21,47	21,54	21,60	21,66	21,68	21,74	21,83	21,84	21,89	21,87	21,79	21,75	21,71	21,58	21,47	21,39	21,31	21,16	21,15	21,12	21,19	21,21	21,39	21,67	21,83	21,90	22,00	21,96	21,97	22,05	22,10	22,22	22,29	22,34	22,36	22,44	22,52	22,57	22,62	22,70	22,70	22,56	22,49	22,56	22,62	22,66	22,68	22,68	22,66	22,68	22,70	22,77	22,84	22,84	22,81	22,67	22,39	22,43	22,86	23,18	23,35	23,41	23,54	23,67	23,65	23,73	23,84	23,92	23,93	23,95	24,08	24,11	24,09	24,05	24,16	24,20	24,27	24,31	24,31	24,34	24,33	24,40	24,47	24,47	24,51	24,51	24,52	24,53	24,60	24,62	24,60	24,59	24,64	24,71	24,71	24,75	24,72	24,71	24,69	24,72	24,79	24,70	24,80	24,85	24,82	24,79	24,84	24,78	24,71	24,70	24,71	24,78	24,88	24,86	24,83	24,79	24,75	24,84	24,85	24,89	24,82	24,87	24,86	24,80	24,88	24,80	24,76	24,86	24,82	24,85	24,84	24,89	24,93	24,92	24,84	24,86	24,87	24,92	24,88	24,96	24,95	24,84	24,81	24,91	24,91	24,87	24,90	24,91	24,90	24,87	24,86	24,93	24,92	24,88	24,95	24,94	24,82	24,89	24,95	24,91	24,91	24,87	24,89	25,07	24,99	24,99	24,98	24,91	24,91	24,95	24,93	24,91	24,86	24,98	25,02	24,90	24,93	24,92	24,91	24,94	25,05	25,09	25,08	25,05	25,00	25,05	24,93	24,97	25,04	24,98	24,91	24,97	25,06	24,99	25,00	25,03	25,05	25,02	25,00	24,99	24,96	25,02	25,03	24,96	24,96	24,99	25,04	25,03	24,91	24,89	24,90	24,90	24,83	24,84	24,80	24,73	24,78	24,78	24,79	24,84	24,80	24,67	24,66	24,72	24,69	24,65	24,61	24,59	24,58	24,56	24,55	24,50	24,44	24,38	24,27	24,24	24,18	24,09	24,02	24,03	24,07	23,93	23,91	23,86	23,82	23,72	23,63	23,51	23,44	23,33	23,18	22,94	22,65	22,41	22,55	22,76	22,76	22,75	22,67	22,66	22,58	22,64	22,61	22,54	22,47	22,30	22,30	22,36	22,12	21,84	21,70	21,56	21,44	21,36	21,31	21,31	21,27	21,22	21,16	21,09	21,12	21,03	21,04	21,03	20,97	20,91	20,93	20,93	20,93	20,90	20,90	20,81	20,80	20,73	20,68	20,68	20,61	20,62	20,61	20,66	20,59	20,57	20,64	20,65	20,61	20,63	20,63	20,52	20,52	20,53	20,45	20,55	20,64	20,58	20,55	20,61	20,69	20,64	20,66	20,62	20,54	20,49	20,55	20,52	20,53	20,51	20,53	20,63	20,56	20,50	20,43	20,50	20,50	20,43	20,42	20,45	20,45	20,45	20,53	20,51	20,44	20,59	20,59	20,46	20,47	20,49	20,39	20,48	20,45	20,49	20,47	20,45	20,42	20,37	20,52	20,52	20,50	20,53	20,50	20,52	20,59	20,49	20,41	20,43	20,48	20,43	20,50	20,49	20,47	20,52	20,44	20,42	20,44	20,46	20,44	20,43	20,46	20,33	20,34	20,29	20,41	20,53	20,51	20,38	20,46	20,41	20,34	20,36	20,50	20,52	20,52	20,47	20,42	20,44	20,48	20,53	20,42	20,38	20,51	20,52	20,47	20,45	20,36	20,34	20,41	20,47	20,44	20,44	20,48	20,49	20,45	20,48	20,45	20,40	20,44	20,47	20,49	20,48	20,53	20,53	20,49	20,41	20,39	20,40	20,38	20,30	20,42	20,42	20,41	20,44	20,43	20,45	20,43	20,37	20,36	20,45	20,46	20,42	20,54	20,45	20,39	20,39	20,40	20,43	20,43	20,37	20,41	20,37	20,46	20,40	20,42	20,40	20,34	20,35	20,41	20,39	20,44	20,53	20,52	20,38	20,48	20,47	20,37	20,36	20,34	20,34	20,37	20,32	20,41	20,37	20,46	20,54	20,43	20,37	20,46	20,44	
20,44	20,43	20,41	20,37	20,38	20,35	20,31	20,37	20,47	20,50	20,45	20,38	20,38	20,36	20,34	20,39	20,43	20,40	20,36	20,45	20,52	20,45	20,48	20,50	20,39	20,34	20,39	20,40	20,38	20,36	20,39	20,43	20,47	20,36	20,43	20,48	20,49	20,37	20,43	20,49	20,47	20,53	20,47	20,48	20,39	20,44	20,48	20,39	20,50	20,46	20,61	20,50	20,42	20,46	20,52	20,52	20,44	20,43	20,39	20,52	20,41	20,37	20,51	20,56	20,40	20,40	20,38	20,34	20,46	20,43	20,47	20,50	20,42	20,53	20,52	20,47	20,48	20,50	20,52	20,51	20,47	20,42	20,48	20,45	20,45	20,52	20,47	20,46	20,45	20,42	20,61	20,60	20,49	20,49	20,50	20,48	20,54	20,52	20,49	20,51	20,49	20,52	20,48	20,53	20,56	20,52	20,55	20,54	20,46	20,52	20,51	20,52	20,53	20,52	20,52	20,45	20,45	20,40	20,47	20,55	20,52	20,46	20,51	20,55	20,46	20,54	20,56	20,54	20,53	20,53	20,56	20,56	20,47	20,43	20,50	20,66	20,70	20,58	20,46	20,54	20,48	20,53	20,56	20,59	20,61	20,54	20,51	20,50	20,55	20,54	20,54	20,63	20,61	20,55	20,52	20,60	20,67	20,74	20,89	21,07	21,20	21,37	21,48	21,53	21,44	21,37	21,42	21,36	21,46	21,62	21,76	21,80	21,96	22,12	22,15	22,21	22,25	22,14	22,10	22,05	21,94	21,72	21,61	21,59	21,53	21,46	21,63	21,91	22,03	22,08	22,11	22,23	22,26	22,29	22,38	22,48	22,57	22,64	22,60	22,70	22,79	22,87	22,89	22,88	22,88	22,73	22,56	22,59	22,59	22,64	22,70	22,69	22,71	22,68	22,73	22,77	22,81	22,87	22,85	22,85	22,55	22,37	22,63	23,09	23,38	23,53	23,59	23,66	23,68	23,77	23,93	23,97	23,89	23,98	24,08	24,08	24,11	24,05	24,12	24,22	24,29	24,34	24,38	24,40	24,33	24,34	24,47	24,52	24,57	24,60	24,58	24,62	24,56	24,66	24,66	24,65	24,69	24,81	24,77	24,76	24,74	24,81	24,84	24,85	24,95	24,87	24,89	24,91	24,83	24,88	24,94	24,82	24,79	24,77	24,84	24,86	24,91	24,95	24,93	24,99	24,90	24,92	24,93	24,96	24,93	24,94	24,92	24,96	24,99	24,96	24,86	24,92	24,98	24,99	25,01	25,01	25,03	25,00	25,02	25,05	24,96	24,90	24,95	24,98	24,98	24,96	24,95	25,01	24,96	24,94	24,94	24,93	24,92	24,93	24,98	24,99	24,98	24,94	25,05	24,97	24,93	24,92	24,93	24,98	25,00	25,03	25,05	25,12	25,08	25,02	25,05	25,06	25,05	25,00	25,01	24,94	24,97	25,03	25,09	24,98	24,97	24,88	24,91	25,01	25,00	25,08	25,13	25,12	25,14	25,04	25,04	25,09	25,10	25,07	25,01	24,98	25,09	25,07	25,08	25,10	25,09	25,10	25,07	25,06	25,02	25,07	25,07	24,95	24,86	24,95	25,01	24,97	24,93	24,93	24,95	24,93	24,88	24,89	24,82	24,81	24,81	24,78	24,88	24,85	24,79	24,71	24,71	24,72	24,74	24,69	24,63	24,62	24,55	24,56	24,57	24,50	24,46	24,45	24,34	24,28	24,21	24,15	24,10	24,04	24,04	24,00	23,99	23,89	23,76	23,73	23,67	23,56	23,50	23,30	23,14	22,79	22,45	22,48	22,71	22,88	22,86	22,77	22,72	22,73	22,68	22,62	22,57	22,59	22,51	22,44	22,47	22,45	22,17	21,84	21,72	21,59	21,55	21,49	21,47	21,45	21,31	21,25	21,23	21,19	21,12	21,08	21,16	21,12	21,05	21,00	21,04	21,02	21,00	20,96	20,94	20,87	20,78	20,80	20,79	20,68	20,59	20,60	20,65	20,68	20,60	20,54	20,60	20,65	20,66	20,67	20,64	20,60	20,52	20,54	20,56	20,57	20,63	20,59	20,58	20,65	20,70	20,70	20,69	20,58	20,51	20,51	20,50	20,52	20,55	20,55	20,57	20,64	20,63	20,52	20,46	20,49	20,46	20,48	20,45	20,46	20,47	20,49	20,55	20,46	20,49	20,60	20,61	20,51	20,45	20,52	20,43	20,43	20,40	20,37	20,46	20,53	20,46	20,38	20,46	20,46	20,50	20,53	20,53	20,55	20,59	20,45	20,41	20,47	20,52	20,47	20,50	20,45	20,46	20,46	20,38	20,34	20,45	20,48	20,43	20,45	20,46	20,41	20,40	20,44	20,44	20,50	20,49	20,34	20,39	20,47	20,39	20,35	20,41	20,42	20,40	20,48	20,48	20,46	20,49	20,46	20,40	20,35	20,41	20,50	20,51	20,48	20,44	20,32	20,38	20,54	20,45	20,36	20,44	20,46	20,50	20,55	20,42	20,23	20,42	20,48	20,47	20,49	20,43	20,45	20,46	20,40	20,39	20,35	20,31	20,39	20,38	20,33	20,39	20,39	20,38	20,46	20,47	20,45	20,42	20,47	20,43	20,39	20,45	20,47	20,36	20,41	20,36	20,37	20,42	20,39	20,46	20,42	20,44	20,43	20,49	20,37	20,29	20,29	20,38	20,40	20,45	20,50	20,48	20,41	20,38	20,40	20,33	20,46	20,41	20,42	20,45	20,39	20,36	20,37	20,41	20,45	20,39	20,30	20,32	20,36	
20,36	20,37	20,33	20,38	20,31	20,29	20,36	20,37	20,36	20,43	20,44	20,43	20,39	20,31	20,43	20,46	20,38	20,33	20,35	20,42	20,49	20,53	20,45	20,29	20,36	20,39	20,50	20,40	20,38	20,34	20,32	20,42	20,45	20,41	20,35	20,42	20,46	20,52	20,48	20,51	20,56	20,55	20,51	20,42	20,37	20,43	20,42	20,43	20,45	20,46	20,49	20,49	20,42	20,50	20,48	20,41	20,37	20,37	20,33	20,43	20,37	20,36	20,45	20,48	20,45	20,46	20,42	20,33	20,41	20,51	20,39	20,51	20,49	20,50	20,49	20,43	20,49	20,49	20,48	20,50	20,49	20,48	20,47	20,46	20,42	20,55	20,61	20,46	20,51	20,46	20,46	20,51	20,47	20,52	20,50	20,52	20,54	20,50	20,43	20,45	20,42	20,45	20,45	20,48	20,53	20,59	20,55	20,55	20,42	20,55	20,53	20,44	20,48	20,53	20,57	20,51	20,49	20,46	20,50	20,51	20,59	20,47	20,52	20,55	20,53	20,52	20,57	20,52	20,54	20,56	20,61	20,63	20,60	20,54	20,53	20,61	20,68	20,62	20,53	20,56	20,55	20,50	20,58	20,55	20,58	20,54	20,48	20,53	20,58	20,56	20,54	20,60	20,65	20,61	20,61	20,68	20,69	20,79	21,04	21,23	21,33	21,34	21,25	21,27	21,11	21,04	21,01	20,92	20,94	21,17	21,30	21,36	21,51	21,78	21,91	22,03	22,13	22,21	22,28	22,46	22,45	22,33	22,28	22,27	22,17	22,03	22,07	22,24	22,37	22,41	22,33	22,41	22,54	22,51	22,55	22,71	22,87	22,84	22,92	22,98	23,07	23,17	23,24	23,15	23,10	22,83	22,65	22,62	22,66	22,59	22,66	22,68	22,71	22,70	22,78	22,80	22,84	22,93	22,95	23,01	22,82	22,52	22,49	22,83	23,32	23,54	23,61	23,70	23,72	23,81	23,84	23,93	23,95	23,95	24,05	24,08	24,09	24,18	24,22	24,30	24,35	24,38	24,39	24,45	24,39	24,42	24,46	24,54	24,64	24,64	24,65	24,63	24,68	24,77	24,79	24,79	24,75	24,82	24,84	24,85	24,87	24,86	24,95	24,94	24,97	25,00	25,00	24,94	24,87	24,89	24,96	24,90	24,87	24,91	24,94	24,99	25,00	25,04	25,06	25,06	25,02	25,02	25,12	25,13	25,04	25,07	25,04	25,05	25,05	25,01	24,98	25,04	25,05	25,11	25,12	25,14	25,07	25,05	25,09	25,12	25,00	24,94	24,99	25,02	24,99	25,03	25,07	25,09	24,99	24,97	25,02	25,03	25,03	24,98	25,04	25,05	25,10	25,05	25,06	24,97	24,96	24,95	24,95	25,03	25,05	25,06	25,12	25,11	25,13	25,13	25,13	25,19	25,19	25,16	25,06	25,06	25,06	25,15	25,17	25,11	25,04	24,99	25,04	25,08	25,05	25,07	25,10	25,13	25,14	25,08	25,09	25,14	25,10	25,10	24,98	25,02	25,10	25,11	25,17	25,17	25,17	25,09	25,12	25,05	25,09	25,15	25,11	25,05	24,99	24,90	24,95	24,95	24,95	25,01	24,94	24,93	24,88	24,93	24,89	24,83	24,84	24,81	24,89	24,90	24,82	24,80	24,82	24,78	24,76	24,81	24,72	24,73	24,66	24,64	24,67	24,53	24,52	24,53	24,43	24,37	24,27	24,16	24,14	24,09	24,07	24,03	24,00	23,93	23,84	23,75	23,67	23,61	23,56	23,36	23,08	22,72	22,57	22,75	22,92	22,90	22,83	22,77	22,82	22,76	22,74	22,71	22,64	22,67	22,61	22,54	22,54	22,46	22,22	21,96	21,78	21,77	21,71	21,72	21,64	21,60	21,54	21,47	21,43	21,40	21,31	21,21	21,21	21,22	21,18	21,13	21,08	21,06	21,06	21,06	21,00	20,99	20,92	20,89	20,85	20,77	20,61	20,52	20,69	20,69	20,65	20,60	20,56	20,68	20,64	20,60	20,62	20,60	20,57	20,56	20,61	20,65	20,62	20,60	20,60	20,59	20,62	20,69	20,61	20,57	20,50	20,54	20,52	20,52	20,56	20,50	20,52	20,58	20,62	20,50	20,45	20,47	20,44	20,52	20,55	20,53	20,44	20,50	20,55	20,49	20,44	20,52	20,53	20,46	20,47	20,47	20,47	20,47	20,40	20,40	20,54	20,58	20,57	20,38	20,43	20,47	20,47	20,56	20,58	20,66	20,68	20,60	20,47	20,47	20,48	20,47	20,52	20,45	20,53	20,48	20,41	20,42	20,43	20,50	20,40	20,45	20,52	20,47	20,45	20,53	20,49	20,44	20,45	20,38	20,32	20,43	20,44	20,41	20,42	20,33	20,33	20,45	20,50	20,41	20,45	20,43	20,40	20,42	20,45	20,48	20,51	20,48	20,46	20,46	20,48	20,49	20,49	20,42	20,42	20,46	20,57	20,56	20,46	20,37	20,36	20,46	20,50	20,49	20,45	20,44	20,41	20,37	20,45	20,41	20,35	20,51	20,45	20,41	20,41	20,51	20,48	20,51	20,52	20,50	20,45	20,42	20,39	20,40	20,40	20,43	20,35	20,44	20,44	20,43	20,41	20,43	20,47	20,50	20,47	20,48	20,47	20,36	20,35	20,31	20,39	20,41	20,39	20,45	20,47	20,45	20,35	20,41	20,34	20,43	20,42	20,47	20,48	20,44	20,45	20,35	20,29	20,34	20,42	20,47	20,40	20,39	
20,38	20,32	20,28	20,27	20,27	20,34	20,30	20,34	20,36	20,36	20,35	20,37	20,32	20,34	20,43	20,49	20,38	20,35	20,38	20,46	20,47	20,44	20,45	20,39	20,34	20,43	20,51	20,41	20,44	20,37	20,31	20,49	20,40	20,37	20,38	20,41	20,47	20,51	20,43	20,39	20,49	20,46	20,54	20,50	20,35	20,42	20,40	20,37	20,40	20,36	20,39	20,50	20,49	20,49	20,52	20,43	20,44	20,43	20,44	20,45	20,44	20,42	20,37	20,47	20,49	20,48	20,38	20,29	20,36	20,45	20,40	20,44	20,56	20,53	20,51	20,42	20,48	20,54	20,45	20,45	20,51	20,51	20,47	20,46	20,42	20,50	20,60	20,54	20,43	20,40	20,46	20,50	20,52	20,52	20,57	20,60	20,54	20,46	20,37	20,46	20,52	20,45	20,41	20,46	20,49	20,47	20,57	20,54	20,49	20,56	20,59	20,52	20,52	20,52	20,59	20,53	20,46	20,48	20,55	20,50	20,56	20,45	20,48	20,58	20,56	20,55	20,55	20,54	20,52	20,62	20,63	20,67	20,59	20,58	20,54	20,62	20,68	20,57	20,50	20,51	20,61	20,57	20,50	20,52	20,51	20,57	20,54	20,64	20,65	20,62	20,62	20,68	20,70	20,61	20,65	20,84	20,75	20,89	21,15	21,23	21,28	21,23	20,96	20,80	20,73	20,77	20,84	20,81	20,85	20,95	20,94	20,93	21,02	21,15	21,26	21,33	21,53	21,76	21,91	22,08	22,19	22,29	22,35	22,50	22,56	22,55	22,58	22,59	22,63	22,66	22,53	22,53	22,61	22,66	22,70	22,91	23,06	23,06	23,07	23,24	23,25	23,35	23,43	23,38	23,23	22,98	22,70	22,57	22,61	22,62	22,64	22,68	22,71	22,71	22,74	22,80	22,90	23,00	22,94	23,04	22,97	22,78	22,53	22,58	23,08	23,48	23,47	23,67	23,80	23,87	23,83	23,89	23,97	23,99	24,09	24,09	24,15	24,25	24,27	24,24	24,31	24,39	24,48	24,47	24,42	24,53	24,55	24,54	24,64	24,67	24,64	24,62	24,67	24,74	24,83	24,83	24,87	24,85	24,87	24,85	24,87	24,92	25,02	24,97	24,96	25,05	25,04	24,91	24,93	24,96	24,96	25,00	25,04	24,97	24,98	25,03	25,10	25,09	25,06	25,00	25,06	25,08	25,14	25,14	25,13	25,10	25,10	25,08	25,12	25,12	25,12	25,14	25,11	25,09	25,12	25,19	25,12	25,10	25,16	25,15	25,06	25,04	25,07	25,06	25,11	25,13	25,06	25,14	25,03	24,96	25,02	25,12	25,10	25,12	25,09	25,16	25,19	25,11	25,07	25,05	25,02	25,06	25,11	25,14	25,15	25,13	25,12	25,18	25,19	25,26	25,19	25,13	25,16	25,21	25,08	25,08	25,22	25,24	25,22	25,16	25,15	25,12	25,09	25,14	25,09	25,16	25,17	25,23	25,13	25,11	25,15	25,14	25,14	25,15	25,08	25,02	25,14	25,15	25,18	25,18	25,16	25,18	25,08	25,04	25,08	25,20	25,19	25,09	24,98	24,96	24,92	24,99	24,93	25,03	25,00	24,98	25,01	24,97	24,95	24,87	24,87	24,85	24,91	24,92	24,79	24,79	24,86	24,89	24,79	24,75	24,75	24,73	24,75	24,74	24,66	24,51	24,48	24,54	24,44	24,39	24,39	24,29	24,23	24,16	24,07	24,04	23,97	23,95	23,87	23,75	23,66	23,62	23,46	23,22	22,93	22,64	22,75	22,94	22,93	22,94	22,88	22,80	22,80	22,81	22,72	22,71	22,75	22,69	22,66	22,66	22,56	22,45	22,32	22,13	22,05	22,04	21,95	21,91	21,86	21,80	21,74	21,74	21,62	21,54	21,59	21,49	21,31	21,30	21,24	21,18	21,19	21,16	21,10	21,17	21,08	21,06	20,93	20,96	20,86	20,69	20,65	20,63	20,61	20,66	20,61	20,61	20,59	20,65	20,64	20,57	20,53	20,60	20,59	20,66	20,65	20,62	20,66	20,58	20,65	20,58	20,51	20,57	20,54	20,60	20,56	20,58	20,56	20,53	20,63	20,48	20,51	20,54	20,57	20,56	20,52	20,52	20,49	20,52	20,51	20,54	20,49	20,46	20,52	20,46	20,43	20,49	20,49	20,57	20,50	20,53	20,51	20,51	20,42	20,43	20,57	20,65	20,57	20,34	20,47	20,47	20,51	20,62	20,71	20,75	20,62	20,56	20,51	20,46	20,50	20,48	20,50	20,39	20,45	20,53	20,38	20,46	20,46	20,47	20,37	20,43	20,55	20,48	20,38	20,42	20,47	20,45	20,43	20,42	20,34	20,33	20,46	20,48	20,44	20,43	20,40	20,40	20,37	20,48	20,48	20,48	20,43	20,45	20,42	20,48	20,50	20,43	20,36	20,45	20,46	20,45	20,34	20,49	20,50	20,44	20,50	20,53	20,43	20,40	20,41	20,49	20,50	20,42	20,44	20,45	20,42	20,41	20,42	20,38	20,35	20,37	20,35	20,42	20,41	20,44	20,51	20,53	20,40	20,36	20,34	20,41	20,43	20,34	20,37	20,40	20,49	20,44	20,45	20,49	20,38	20,37	20,44	20,47	20,47	20,45	20,42	20,32	20,34	20,40	20,37	20,34	20,31	20,42	20,52	20,44	20,44	20,40	20,39	20,48	20,41	20,41	20,50	20,42	20,35	20,38	20,30	20,32	20,37	20,44	20,51	20,48	
20,37	20,31	20,33	20,26	20,33	20,47	20,46	20,31	20,34	20,38	20,29	20,29	20,30	20,40	20,44	20,45	20,31	20,42	20,37	20,40	20,48	20,42	20,41	20,48	20,50	20,47	20,43	20,43	20,44	20,40	20,37	20,48	20,39	20,34	20,43	20,36	20,36	20,44	20,43	20,38	20,42	20,41	20,41	20,48	20,44	20,47	20,43	20,32	20,36	20,44	20,34	20,54	20,52	20,44	20,55	20,58	20,54	20,56	20,45	20,43	20,51	20,45	20,42	20,44	20,50	20,47	20,45	20,43	20,39	20,39	20,36	20,46	20,45	20,53	20,47	20,40	20,46	20,53	20,57	20,46	20,48	20,46	20,46	20,39	20,45	20,48	20,56	20,65	20,51	20,45	20,48	20,57	20,55	20,48	20,48	20,54	20,54	20,47	20,44	20,49	20,54	20,52	20,51	20,51	20,50	20,47	20,48	20,50	20,54	20,58	20,53	20,41	20,47	20,56	20,60	20,44	20,45	20,50	20,55	20,50	20,58	20,52	20,40	20,53	20,49	20,52	20,63	20,57	20,60	20,61	20,63	20,53	20,49	20,54	20,52	20,60	20,62	20,51	20,51	20,53	20,59	20,55	20,53	20,56	20,56	20,57	20,57	20,58	20,62	20,64	20,57	20,65	20,74	20,65	20,67	20,83	20,81	20,91	21,14	21,12	21,15	21,21	20,93	20,65	20,60	20,65	20,73	20,82	21,17	21,34	20,97	20,73	20,70	20,85	20,91	20,91	21,01	21,12	21,18	21,34	21,53	21,72	21,99	22,08	22,24	22,45	22,64	22,72	22,71	22,76	22,70	22,62	22,71	22,73	22,84	23,00	23,10	23,11	23,17	23,28	23,29	23,37	23,47	23,43	23,38	23,12	22,77	22,61	22,59	22,68	22,73	22,74	22,79	22,76	22,77	22,82	22,91	22,94	22,93	23,08	23,07	22,89	22,69	22,58	22,79	23,31	23,58	23,66	23,72	23,85	23,88	23,88	23,92	23,99	24,03	24,07	24,13	24,21	24,24	24,23	24,27	24,36	24,41	24,47	24,46	24,53	24,56	24,51	24,59	24,67	24,71	24,73	24,71	24,79	24,78	24,79	24,89	24,91	24,86	24,85	24,84	24,95	25,00	25,04	25,02	25,10	25,07	25,03	25,03	25,06	25,09	25,08	25,11	25,05	24,93	25,06	25,15	25,13	25,09	25,04	25,06	25,05	25,10	25,13	25,11	25,11	25,07	25,05	25,13	25,17	25,25	25,21	25,16	25,13	25,14	25,21	25,17	25,18	25,12	25,14	25,11	25,07	25,10	25,04	25,06	25,12	25,14	25,17	25,13	25,02	25,06	25,12	25,10	25,00	25,11	25,14	25,24	25,20	25,15	25,10	25,16	25,11	25,16	25,19	25,19	25,21	25,14	25,18	25,24	25,21	25,21	25,23	25,16	25,26	25,22	25,14	25,14	25,14	25,12	25,12	25,13	25,13	25,07	25,12	25,08	25,08	25,09	25,16	25,16	25,16	25,20	25,14	25,17	25,18	25,08	25,10	25,13	25,12	25,14	25,15	25,14	25,14	25,16	25,15	25,14	25,17	25,15	25,07	25,03	25,02	25,00	25,04	24,99	24,99	25,01	24,94	25,03	25,07	24,99	24,93	24,90	24,87	24,88	24,91	24,86	24,82	24,77	24,74	24,71	24,68	24,66	24,70	24,69	24,65	24,59	24,52	24,45	24,45	24,48	24,35	24,28	24,30	24,20	24,15	24,10	24,14	23,99	23,93	23,85	23,76	23,63	23,58	23,47	23,07	22,71	22,65	22,86	23,01	22,94	23,00	22,91	22,92	22,83	22,83	22,74	22,72	22,68	22,68	22,58	22,59	22,57	22,54	22,50	22,41	22,33	22,38	22,31	22,23	22,16	22,09	22,02	21,85	21,76	21,66	21,64	21,61	21,49	21,44	21,35	21,27	21,29	21,34	21,27	21,18	21,13	21,15	21,06	20,89	20,86	20,72	20,73	20,71	20,62	20,58	20,63	20,55	20,66	20,66	20,60	20,52	20,52	20,53	20,59	20,64	20,71	20,66	20,65	20,64	20,63	20,60	20,56	20,61	20,60	20,51	20,59	20,52	20,53	20,55	20,57	20,56	20,49	20,50	20,55	20,50	20,54	20,48	20,51	20,45	20,47	20,52	20,51	20,49	20,49	20,53	20,49	20,53	20,51	20,48	20,58	20,53	20,50	20,48	20,45	20,48	20,52	20,60	20,55	20,44	20,40	20,44	20,58	20,69	20,74	20,76	20,67	20,48	20,38	20,48	20,53	20,43	20,49	20,37	20,33	20,45	20,41	20,41	20,44	20,43	20,38	20,38	20,46	20,41	20,40	20,43	20,43	20,45	20,52	20,38	20,42	20,41	20,53	20,57	20,47	20,46	20,44	20,44	20,40	20,44	20,38	20,44	20,47	20,45	20,34	20,47	20,48	20,37	20,39	20,42	20,41	20,31	20,38	20,46	20,50	20,41	20,47	20,41	20,35	20,38	20,44	20,53	20,47	20,38	20,47	20,45	20,44	20,42	20,43	20,40	20,31	20,44	20,35	20,34	20,37	20,31	20,34	20,47	20,40	20,36	20,40	20,41	20,46	20,43	20,37	20,41	20,46	20,46	20,42	20,48	20,34	20,32	20,42	20,46	20,35	20,39	20,38	20,31	20,33	20,34	20,37	20,35	20,33	20,41	20,55	20,45	20,38	20,40	20,43	20,45	20,38	20,37	20,41	20,39	20,36	20,39	20,61	20,45	20,41	20,36	20,42	20,39	
20,33	20,31	20,37	20,35	20,28	20,37	20,51	20,41	20,37	20,41	20,32	20,34	20,29	20,40	20,46	20,48	20,32	20,30	20,34	20,40	20,46	20,43	20,33	20,44	20,41	20,44	20,43	20,32	20,39	20,50	20,44	20,32	20,32	20,37	20,43	20,42	20,41	20,43	20,44	20,45	20,42	20,48	20,43	20,43	20,51	20,53	20,47	20,39	20,47	20,46	20,41	20,42	20,50	20,46	20,45	20,49	20,52	20,55	20,46	20,49	20,51	20,42	20,44	20,46	20,38	20,36	20,39	20,43	20,39	20,38	20,36	20,52	20,47	20,53	20,50	20,52	20,42	20,42	20,48	20,56	20,51	20,39	20,47	20,40	20,36	20,49	20,49	20,55	20,52	20,51	20,50	20,57	20,52	20,47	20,43	20,52	20,55	20,52	20,55	20,57	20,55	20,50	20,59	20,56	20,60	20,58	20,53	20,51	20,54	20,57	20,50	20,39	20,46	20,52	20,60	20,51	20,59	20,56	20,51	20,47	20,55	20,59	20,48	20,45	20,50	20,55	20,55	20,53	20,57	20,52	20,54	20,57	20,47	20,58	20,50	20,53	20,60	20,53	20,54	20,56	20,65	20,56	20,55	20,60	20,63	20,68	20,65	20,57	20,66	20,64	20,66	20,74	20,76	20,81	20,78	20,91	20,96	20,93	21,00	21,02	20,98	21,05	20,88	20,72	20,66	20,65	20,68	20,70	21,12	21,62	21,14	20,66	20,70	20,77	20,75	20,76	20,84	20,84	20,86	20,88	20,93	21,07	21,21	21,33	21,55	21,85	22,19	22,37	22,53	22,63	22,60	22,61	22,65	22,75	22,77	22,85	22,96	22,92	22,99	23,13	23,10	23,23	23,24	23,27	23,25	23,06	22,75	22,70	22,69	22,64	22,76	22,76	22,79	22,77	22,75	22,82	22,93	22,93	22,91	23,12	23,16	23,03	22,89	22,69	22,58	22,93	23,36	23,58	23,63	23,72	23,85	23,90	23,87	23,96	24,10	24,18	24,14	24,28	24,35	24,36	24,35	24,30	24,33	24,41	24,43	24,41	24,50	24,54	24,61	24,65	24,74	24,78	24,75	24,88	24,86	24,82	24,83	24,92	24,90	24,96	24,96	25,00	25,05	25,06	25,06	25,08	25,03	25,05	25,01	25,05	25,11	25,08	25,00	25,09	25,03	25,11	25,21	25,17	25,08	25,05	25,06	25,09	25,16	25,17	25,11	25,14	25,14	25,11	25,16	25,20	25,20	25,16	25,18	25,13	25,16	25,18	25,10	25,19	25,21	25,20	25,21	25,24	25,16	25,10	25,12	25,07	25,15	25,18	25,15	25,10	25,10	25,19	25,12	25,06	25,11	25,14	25,22	25,23	25,16	25,16	25,23	25,17	25,10	25,12	25,12	25,12	25,12	25,13	25,15	25,25	25,20	25,24	25,26	25,24	25,16	25,09	25,09	25,11	25,12	25,15	25,15	25,12	25,01	24,99	25,03	25,07	25,10	25,15	25,15	25,18	25,22	25,18	25,12	25,15	25,08	25,09	25,14	25,07	25,11	25,10	25,14	25,12	25,18	25,16	25,10	25,08	25,09	25,06	25,10	25,09	24,99	25,00	24,92	24,95	25,01	25,00	24,98	25,09	25,04	24,90	24,92	24,90	24,84	24,89	24,84	24,79	24,75	24,72	24,75	24,74	24,65	24,67	24,66	24,64	24,66	24,54	24,47	24,52	24,53	24,42	24,35	24,29	24,27	24,25	24,21	24,15	23,98	23,94	23,87	23,76	23,71	23,54	23,27	22,88	22,65	22,86	23,07	23,15	23,06	23,10	23,03	22,92	22,93	22,86	22,86	22,72	22,67	22,68	22,63	22,65	22,61	22,60	22,65	22,75	22,71	22,76	22,73	22,62	22,53	22,39	22,22	22,15	22,03	21,84	21,78	21,66	21,66	21,63	21,51	21,49	21,39	21,43	21,43	21,35	21,23	21,16	21,13	20,98	20,86	20,76	20,70	20,72	20,72	20,69	20,66	20,63	20,75	20,77	20,65	20,55	20,53	20,49	20,57	20,70	20,68	20,67	20,66	20,60	20,56	20,55	20,55	20,70	20,67	20,57	20,54	20,54	20,46	20,49	20,54	20,54	20,56	20,55	20,54	20,55	20,50	20,49	20,54	20,49	20,45	20,50	20,51	20,52	20,57	20,53	20,58	20,54	20,51	20,47	20,55	20,58	20,45	20,41	20,43	20,53	20,56	20,65	20,68	20,66	20,74	20,66	20,64	20,69	20,65	20,60	20,53	20,44	20,38	20,43	20,47	20,39	20,45	20,44	20,42	20,42	20,45	20,37	20,42	20,52	20,39	20,41	20,42	20,43	20,41	20,38	20,42	20,50	20,52	20,43	20,40	20,44	20,45	20,42	20,43	20,44	20,50	20,52	20,38	20,44	20,47	20,53	20,43	20,44	20,49	20,48	20,46	20,44	20,46	20,47	20,42	20,43	20,37	20,50	20,50	20,44	20,46	20,43	20,39	20,40	20,50	20,48	20,45	20,39	20,48	20,37	20,36	20,41	20,45	20,38	20,32	20,43	20,44	20,42	20,41	20,37	20,34	20,44	20,37	20,40	20,37	20,47	20,50	20,37	20,38	20,46	20,43	20,40	20,45	20,43	20,39	20,35	20,47	20,41	20,36	20,33	20,44	20,35	20,31	20,32	20,35	20,36	20,39	20,40	20,57	20,47	20,30	20,42	20,43	20,44	20,38	20,33	20,32	20,39	20,41	20,43	20,44	20,40	20,39	20,38	20,45	20,50	
20,39	20,45	20,41	20,40	20,32	20,34	20,44	20,38	20,36	20,45	20,40	20,45	20,37	20,36	20,45	20,50	20,43	20,37	20,41	20,45	20,48	20,48	20,39	20,37	20,43	20,39	20,47	20,38	20,45	20,47	20,41	20,32	20,28	20,38	20,41	20,53	20,52	20,46	20,41	20,46	20,51	20,49	20,49	20,41	20,41	20,47	20,43	20,43	20,46	20,48	20,45	20,41	20,47	20,48	20,47	20,41	20,46	20,51	20,44	20,43	20,44	20,39	20,51	20,54	20,42	20,26	20,32	20,40	20,43	20,43	20,41	20,52	20,54	20,49	20,46	20,53	20,58	20,43	20,44	20,51	20,48	20,39	20,52	20,51	20,47	20,48	20,50	20,54	20,51	20,53	20,48	20,54	20,46	20,45	20,50	20,48	20,47	20,50	20,58	20,55	20,58	20,50	20,44	20,55	20,64	20,64	20,61	20,58	20,56	20,53	20,44	20,47	20,57	20,58	20,52	20,52	20,53	20,54	20,60	20,48	20,49	20,51	20,61	20,60	20,48	20,59	20,50	20,53	20,49	20,54	20,51	20,55	20,51	20,51	20,54	20,52	20,57	20,56	20,48	20,51	20,60	20,57	20,56	20,54	20,64	20,71	20,71	20,70	20,79	20,76	20,81	20,94	20,97	20,99	20,98	21,09	21,18	21,00	20,93	20,94	20,95	20,81	20,73	20,74	20,72	20,67	20,69	20,69	20,82	21,17	20,98	20,70	20,67	20,73	20,72	20,70	20,74	20,74	20,80	20,80	20,77	20,84	20,94	20,93	21,00	21,23	21,54	21,90	22,14	22,33	22,38	22,46	22,48	22,58	22,63	22,67	22,77	22,76	22,75	22,93	22,92	22,97	23,00	23,00	22,95	22,85	22,67	22,66	22,68	22,63	22,68	22,74	22,78	22,76	22,71	22,73	22,90	22,95	22,95	22,99	23,07	23,08	23,07	22,98	22,63	22,64	23,15	23,49	23,58	23,68	23,78	23,87	23,89	23,99	24,17	24,17	24,15	24,22	24,31	24,33	24,32	24,32	24,31	24,38	24,42	24,43	24,58	24,51	24,58	24,62	24,72	24,78	24,80	24,83	24,80	24,81	24,77	24,88	24,95	24,92	24,91	25,04	25,04	24,99	25,04	25,10	25,14	25,15	25,03	25,01	25,12	25,14	25,02	25,05	25,07	25,11	25,11	25,12	25,11	25,14	25,15	25,14	25,17	25,18	25,05	25,10	25,16	25,14	25,16	25,22	25,17	25,18	25,10	25,08	25,13	25,16	25,14	25,14	25,16	25,14	25,16	25,18	25,17	25,16	25,18	25,10	25,15	25,24	25,16	25,03	25,10	25,14	25,15	25,13	25,10	25,14	25,17	25,20	25,17	25,18	25,21	25,16	25,11	25,15	25,18	25,12	25,11	25,21	25,24	25,25	25,18	25,18	25,21	25,18	25,13	25,16	25,12	25,10	25,16	25,14	25,10	25,04	25,09	25,03	24,99	25,07	25,08	25,07	25,09	25,13	25,16	25,15	25,06	25,10	25,11	25,12	25,15	25,04	25,05	25,12	25,18	25,15	25,14	25,11	25,11	25,11	25,06	24,98	24,98	25,04	24,98	24,98	24,92	24,97	24,96	25,01	25,03	25,03	24,99	24,96	24,88	24,90	24,85	24,80	24,81	24,70	24,74	24,81	24,76	24,69	24,63	24,56	24,56	24,60	24,60	24,48	24,43	24,45	24,45	24,41	24,38	24,34	24,28	24,20	24,22	24,10	24,02	23,90	23,83	23,72	23,68	23,43	23,06	22,73	22,77	23,10	23,23	23,29	23,15	23,05	23,02	22,94	22,94	22,87	22,76	22,74	22,70	22,71	22,68	22,67	22,65	22,64	22,75	22,98	23,20	23,21	23,16	22,99	22,86	22,73	22,50	22,42	22,30	22,15	22,06	21,86	21,82	21,79	21,67	21,60	21,61	21,63	21,57	21,46	21,41	21,30	21,24	21,12	20,97	20,81	20,66	20,68	20,70	20,69	20,61	20,65	20,64	20,70	20,68	20,63	20,58	20,56	20,52	20,57	20,64	20,65	20,73	20,63	20,57	20,61	20,60	20,56	20,60	20,54	20,52	20,50	20,50	20,44	20,48	20,51	20,53	20,55	20,56	20,48	20,49	20,51	20,59	20,55	20,43	20,48	20,49	20,51	20,56	20,57	20,43	20,44	20,52	20,50	20,52	20,57	20,51	20,43	20,42	20,46	20,60	20,78	20,81	20,91	21,03	21,00	20,88	20,75	20,61	20,50	20,38	20,35	20,43	20,34	20,36	20,34	20,40	20,41	20,40	20,50	20,49	20,40	20,42	20,51	20,50	20,44	20,45	20,51	20,50	20,38	20,41	20,49	20,48	20,37	20,33	20,36	20,44	20,41	20,48	20,44	20,48	20,59	20,47	20,41	20,45	20,51	20,41	20,45	20,48	20,41	20,42	20,42	20,42	20,41	20,40	20,48	20,42	20,51	20,56	20,54	20,51	20,51	20,50	20,51	20,48	20,48	20,50	20,40	20,44	20,43	20,35	20,35	20,45	20,38	20,36	20,44	20,48	20,49	20,41	20,43	20,43	20,41	20,43	20,38	20,38	20,42	20,43	20,45	20,44	20,45	20,38	20,40	20,47	20,39	20,41	20,46	20,45	20,37	20,39	20,36	20,45	20,46	20,39	20,33	20,27	20,36	20,44	20,46	20,47	20,42	20,32	20,38	20,35	20,40	20,43	20,40	20,40	20,40	20,46	20,45	20,44	20,25	20,27	20,36	20,44	20,41	
20,52	20,50	20,39	20,32	20,34	20,40	20,44	20,36	20,32	20,41	20,39	20,42	20,37	20,37	20,37	20,52	20,47	20,41	20,42	20,33	20,41	20,47	20,43	20,38	20,50	20,41	20,40	20,44	20,52	20,37	20,35	20,35	20,33	20,38	20,45	20,53	20,57	20,48	20,48	20,47	20,49	20,49	20,48	20,44	20,41	20,44	20,43	20,40	20,45	20,43	20,46	20,49	20,47	20,52	20,38	20,38	20,45	20,53	20,47	20,40	20,36	20,32	20,50	20,55	20,43	20,36	20,36	20,34	20,43	20,48	20,45	20,48	20,52	20,51	20,47	20,46	20,48	20,51	20,34	20,41	20,47	20,46	20,62	20,54	20,52	20,47	20,43	20,51	20,48	20,50	20,49	20,53	20,49	20,48	20,48	20,55	20,47	20,51	20,56	20,57	20,53	20,45	20,39	20,45	20,61	20,64	20,62	20,49	20,48	20,53	20,49	20,47	20,57	20,58	20,52	20,45	20,41	20,46	20,48	20,42	20,44	20,48	20,51	20,57	20,45	20,59	20,58	20,50	20,53	20,60	20,62	20,54	20,44	20,50	20,53	20,57	20,59	20,58	20,50	20,54	20,53	20,55	20,64	20,67	20,73	20,73	20,69	20,85	20,94	20,91	20,98	21,19	21,21	21,23	21,11	21,12	21,06	20,92	20,89	20,82	20,90	20,83	20,81	20,90	20,74	20,69	20,70	20,72	20,70	20,73	20,72	20,73	20,75	20,64	20,67	20,67	20,72	20,71	20,83	20,87	20,81	20,72	20,83	20,90	20,87	21,03	21,28	21,64	21,94	22,08	22,10	22,24	22,29	22,29	22,40	22,49	22,60	22,58	22,58	22,65	22,65	22,73	22,75	22,80	22,73	22,70	22,61	22,62	22,70	22,65	22,64	22,72	22,76	22,78	22,78	22,82	22,94	22,98	22,96	23,01	23,02	23,09	23,18	23,19	22,87	22,60	22,91	23,38	23,50	23,69	23,75	23,85	23,87	23,90	24,01	24,04	24,15	24,22	24,27	24,24	24,27	24,28	24,35	24,41	24,36	24,42	24,52	24,54	24,55	24,63	24,71	24,78	24,77	24,73	24,73	24,80	24,84	24,77	24,80	24,86	24,87	24,97	25,02	25,02	25,05	24,98	25,04	25,15	25,06	24,98	25,05	25,14	25,10	25,09	25,11	25,15	25,11	25,05	25,11	25,17	25,12	25,10	25,04	25,13	25,08	25,07	25,18	25,17	25,19	25,25	25,23	25,20	25,13	25,07	25,12	25,21	25,21	25,14	25,10	25,04	25,09	25,10	25,16	25,18	25,18	25,11	25,04	25,16	25,19	25,00	25,11	25,22	25,19	25,11	25,06	25,06	25,13	25,17	25,19	25,13	25,13	25,12	25,10	25,13	25,16	25,18	25,15	25,17	25,17	25,20	25,20	25,20	25,15	25,12	25,12	25,17	25,20	25,17	25,15	25,13	25,13	25,09	25,12	25,13	25,06	25,05	25,03	25,01	25,03	25,03	25,08	25,06	25,04	25,08	25,07	25,06	25,08	25,00	25,13	25,12	25,23	25,16	25,09	24,97	25,10	25,16	25,04	24,97	24,94	24,90	24,95	24,91	24,94	25,05	25,00	24,94	24,92	24,98	24,99	24,89	24,87	24,83	24,82	24,78	24,77	24,70	24,70	24,76	24,67	24,58	24,58	24,60	24,50	24,51	24,53	24,48	24,44	24,42	24,36	24,33	24,29	24,26	24,22	24,16	24,11	24,04	23,93	23,86	23,81	23,67	23,52	23,21	22,87	22,84	23,04	23,19	23,28	23,21	23,18	23,05	23,00	22,95	22,92	22,84	22,67	22,69	22,76	22,72	22,66	22,59	22,70	22,69	22,86	23,22	23,51	23,65	23,57	23,38	23,25	23,06	22,84	22,69	22,56	22,47	22,33	22,22	22,11	22,05	21,93	21,83	21,80	21,80	21,62	21,53	21,53	21,48	21,36	21,23	21,11	20,89	20,75	20,67	20,71	20,68	20,66	20,64	20,63	20,64	20,61	20,61	20,59	20,61	20,59	20,56	20,57	20,65	20,68	20,68	20,56	20,63	20,61	20,57	20,53	20,55	20,58	20,55	20,55	20,45	20,48	20,52	20,56	20,56	20,49	20,54	20,51	20,58	20,55	20,44	20,47	20,56	20,52	20,44	20,47	20,54	20,54	20,46	20,47	20,53	20,44	20,51	20,43	20,44	20,43	20,50	20,69	20,88	21,03	21,20	21,26	21,03	20,87	20,74	20,64	20,55	20,52	20,40	20,28	20,29	20,28	20,28	20,38	20,42	20,44	20,51	20,56	20,49	20,48	20,51	20,51	20,49	20,51	20,55	20,52	20,41	20,43	20,47	20,44	20,42	20,40	20,45	20,47	20,47	20,46	20,51	20,52	20,50	20,44	20,43	20,37	20,52	20,48	20,43	20,48	20,48	20,45	20,37	20,35	20,45	20,44	20,52	20,44	20,47	20,55	20,52	20,48	20,50	20,45	20,43	20,56	20,47	20,37	20,41	20,47	20,53	20,43	20,35	20,39	20,41	20,45	20,49	20,42	20,45	20,45	20,45	20,45	20,46	20,43	20,45	20,43	20,47	20,44	20,50	20,49	20,47	20,43	20,41	20,42	20,40	20,37	20,50	20,49	20,44	20,41	20,33	20,45	20,44	20,39	20,33	20,25	20,38	20,41	20,44	20,52	20,40	20,41	20,39	20,41	20,48	20,34	20,37	20,48	20,39	20,37	20,52	20,49	20,42	20,36	20,37	20,36	20,39
[truncated: 1,444,217 more chars]
