# Supplementary material for: A novel phased-array thermography concept for non-destructive testing
Source: Sci Rep. 2025 Nov 7;15:39144. doi: 10.1038/s41598-025-26380-8 (PMC12594793; doi:10.1038/s41598-025-26380-8)
Supplement: Supplementary file 2 — Supplementary Information 2. [file 41598_2025_26380_MOESM2_ESM.zip › Supplementary_Data/2-Experimental/1-Composite_Plate/PAT_DT_0s_TUp_40s/Impact 2_0025_25.asc]

[Settings]
Version=3
ImageWidth=640
ImageHeight=480
ShotRange=15.00;35.00
CalibRange=-40.00;120.00
TempUnit=�C

[MeasDefs]
ID=Avg	Min	Max	Span	SDev
R1=23.73	20,51	26,54	6,03	1,19

[Data]
20,25	20,40	20,40	20,29	20,19	20,23	20,33	20,43	20,28	20,35	20,37	20,45	20,42	20,37	20,46	20,44	20,36	20,34	20,43	20,37	20,47	20,51	20,43	20,42	20,60	20,37	20,30	20,30	20,44	20,49	20,40	20,42	20,40	20,35	20,33	20,44	20,49	20,45	20,53	20,45	20,42	20,43	20,35	20,41	20,45	20,37	20,33	20,39	20,37	20,43	20,43	20,36	20,42	20,48	20,49	20,42	20,44	20,47	20,47	20,50	20,51	20,45	20,49	20,46	20,43	20,46	20,40	20,48	20,52	20,44	20,38	20,43	20,45	20,49	20,45	20,51	20,46	20,49	20,51	20,41	20,30	20,37	20,46	20,46	20,41	20,33	20,43	20,38	20,34	20,38	20,40	20,43	20,48	20,48	20,39	20,50	20,51	20,37	20,44	20,45	20,47	20,47	20,52	20,50	20,43	20,41	20,45	20,48	20,50	20,46	20,45	20,44	20,47	20,47	20,52	20,43	20,39	20,45	20,42	20,37	20,35	20,45	20,52	20,48	20,52	20,58	20,44	20,43	20,49	20,46	20,50	20,45	20,40	20,42	20,46	20,58	20,51	20,39	20,38	20,41	20,36	20,45	20,50	20,41	20,39	20,42	20,54	20,55	20,43	20,49	20,50	20,47	20,46	20,49	20,52	20,47	20,49	20,52	20,55	20,48	20,39	20,42	20,41	20,46	20,50	20,41	20,42	20,50	20,48	20,45	20,46	20,50	20,51	20,46	20,49	20,46	20,49	20,49	20,52	20,48	20,47	20,48	20,43	20,41	20,54	20,49	20,48	20,51	20,49	20,45	20,46	20,55	20,59	20,47	20,44	20,45	20,47	20,44	20,48	20,52	20,55	20,52	20,45	20,56	20,59	20,45	20,40	20,45	20,44	20,48	20,49	20,52	20,41	20,42	20,45	20,42	20,49	20,46	20,53	20,61	20,51	20,51	20,48	20,49	20,50	20,49	20,50	20,46	20,52	20,57	20,51	20,50	20,47	20,47	20,61	20,62	20,59	20,57	20,54	20,53	20,55	20,53	20,54	20,57	20,49	20,47	20,38	20,46	20,59	20,59	20,56	20,51	20,47	20,52	20,54	20,57	20,54	20,57	20,65	20,63	20,56	20,60	20,52	20,43	20,47	20,49	20,56	20,61	20,56	20,52	20,55	20,52	20,50	20,45	20,61	20,59	20,50	20,42	20,57	20,62	20,52	20,53	20,43	20,49	20,49	20,51	20,54	20,57	20,68	20,63	20,56	20,55	20,50	20,49	20,51	20,55	20,52	20,49	20,43	20,43	20,51	20,54	20,51	20,47	20,48	20,48	20,47	20,53	20,45	20,57	20,57	20,49	20,44	20,57	20,59	20,54	20,55	20,59	20,56	20,54	20,54	20,54	20,51	20,51	20,59	20,52	20,50	20,58	20,58	20,52	20,51	20,52	20,61	20,58	20,52	20,55	20,54	20,64	20,64	20,58	20,54	20,50	20,42	20,42	20,46	20,56	20,61	20,51	20,55	20,56	20,50	20,53	20,55	20,50	20,53	20,53	20,54	20,51	20,49	20,47	20,60	20,54	20,56	20,52	20,54	20,58	20,53	20,59	20,62	20,43	20,40	20,54	20,56	20,53	20,45	20,50	20,48	20,52	20,52	20,52	20,52	20,54	20,58	20,51	20,46	20,37	20,41	20,56	20,50	20,53	20,55	20,54	20,49	20,52	20,53	20,49	20,48	20,48	20,46	20,46	20,50	20,51	20,44	20,48	20,44	20,43	20,50	20,52	20,56	20,56	20,61	20,56	20,55	20,52	20,49	20,44	20,51	20,50	20,50	20,44	20,45	20,50	20,53	20,55	20,49	20,53	20,54	20,54	20,49	20,42	20,51	20,51	20,45	20,46	20,47	20,60	20,65	20,52	20,53	20,51	20,59	20,60	20,49	20,48	20,56	20,49	20,51	20,56	20,49	20,54	20,50	20,51	20,64	20,54	20,49	20,43	20,48	20,51	20,60	20,54	20,48	20,49	20,44	20,51	20,53	20,52	20,50	20,55	20,44	20,42	20,48	20,52	20,51	20,55	20,51	20,46	20,49	20,52	20,48	20,46	20,43	20,50	20,42	20,49	20,46	20,44	20,46	20,46	20,47	20,44	20,45	20,49	20,45	20,49	20,47	20,50	20,56	20,54	20,47	20,45	20,49	20,40	20,40	20,43	20,48	20,60	20,49	20,45	20,44	20,42	20,47	20,53	20,44	20,44	20,51	20,49	20,41	20,42	20,47	20,50	20,53	20,47	20,40	20,47	20,51	20,43	20,49	20,54	20,52	20,46	20,50	20,43	20,47	20,51	20,55	20,60	20,43	20,37	20,44	20,55	20,46	20,53	20,45	20,47	20,48	20,46	20,45	20,48	20,45	20,42	20,43	20,36	20,44	20,47	20,53	20,51	20,51	20,53	20,53	20,51	20,54	20,54	20,48	20,46	20,45	20,48	20,42	20,50	20,50	20,39	20,50	20,49	20,44	20,58	20,48	20,43	20,46	20,39	20,41	20,42	20,45	20,51	20,44	20,43	20,45	20,48	20,36	20,38	20,39	20,54	20,50	20,47	20,37	20,39	20,39	20,51	20,52	20,30	20,32	20,39	20,41	20,41	20,33	20,46	20,48	20,33	20,46	20,45	20,32	20,44	20,44	20,27	20,29	20,39	20,40	20,39	20,41	20,44	20,43	20,45	20,46	20,46	20,46	20,37	20,32	20,34	20,37	20,48	20,37	20,47	20,39	20,42	20,42	20,34	20,36	20,35	20,26	20,32	20,32	20,35	
20,23	20,33	20,39	20,41	20,38	20,32	20,27	20,28	20,31	20,42	20,43	20,38	20,42	20,42	20,46	20,48	20,44	20,40	20,42	20,39	20,39	20,40	20,35	20,38	20,45	20,44	20,42	20,35	20,44	20,43	20,36	20,34	20,36	20,36	20,34	20,44	20,55	20,53	20,48	20,42	20,40	20,42	20,41	20,42	20,39	20,42	20,41	20,44	20,38	20,46	20,47	20,39	20,37	20,46	20,47	20,43	20,44	20,45	20,43	20,48	20,38	20,37	20,45	20,38	20,33	20,46	20,35	20,42	20,41	20,42	20,38	20,37	20,46	20,47	20,44	20,45	20,49	20,48	20,45	20,40	20,41	20,36	20,36	20,38	20,47	20,49	20,48	20,47	20,33	20,36	20,37	20,42	20,45	20,46	20,48	20,47	20,44	20,33	20,40	20,48	20,40	20,40	20,39	20,43	20,39	20,33	20,41	20,49	20,56	20,51	20,43	20,43	20,53	20,46	20,44	20,49	20,48	20,40	20,46	20,49	20,44	20,43	20,44	20,51	20,49	20,54	20,42	20,43	20,52	20,57	20,49	20,44	20,38	20,39	20,41	20,47	20,49	20,41	20,34	20,40	20,42	20,45	20,50	20,46	20,42	20,47	20,50	20,53	20,50	20,44	20,44	20,49	20,45	20,47	20,45	20,47	20,56	20,49	20,57	20,49	20,42	20,36	20,36	20,40	20,52	20,51	20,44	20,44	20,50	20,47	20,48	20,48	20,43	20,38	20,39	20,45	20,45	20,41	20,38	20,48	20,48	20,39	20,46	20,42	20,45	20,47	20,43	20,41	20,40	20,45	20,49	20,41	20,49	20,45	20,51	20,59	20,48	20,45	20,53	20,54	20,44	20,46	20,48	20,50	20,56	20,56	20,46	20,49	20,47	20,52	20,50	20,50	20,39	20,45	20,44	20,44	20,49	20,53	20,53	20,57	20,54	20,48	20,45	20,45	20,57	20,59	20,49	20,42	20,47	20,52	20,54	20,54	20,51	20,52	20,61	20,59	20,50	20,50	20,51	20,51	20,58	20,52	20,53	20,53	20,51	20,60	20,52	20,50	20,54	20,54	20,57	20,55	20,43	20,56	20,50	20,54	20,51	20,45	20,56	20,61	20,52	20,59	20,52	20,39	20,48	20,54	20,61	20,66	20,57	20,49	20,56	20,51	20,54	20,51	20,58	20,59	20,52	20,45	20,54	20,54	20,55	20,55	20,48	20,50	20,50	20,48	20,58	20,63	20,64	20,60	20,57	20,58	20,47	20,49	20,53	20,57	20,49	20,52	20,51	20,49	20,50	20,45	20,44	20,43	20,49	20,46	20,47	20,53	20,45	20,43	20,52	20,51	20,47	20,50	20,55	20,58	20,54	20,56	20,62	20,52	20,55	20,58	20,45	20,51	20,55	20,54	20,50	20,54	20,59	20,56	20,61	20,56	20,54	20,50	20,49	20,53	20,44	20,58	20,56	20,52	20,51	20,53	20,46	20,48	20,53	20,57	20,58	20,52	20,60	20,55	20,51	20,54	20,58	20,50	20,51	20,53	20,51	20,58	20,50	20,47	20,67	20,67	20,59	20,57	20,58	20,56	20,50	20,53	20,61	20,48	20,48	20,62	20,57	20,61	20,49	20,49	20,43	20,45	20,48	20,54	20,56	20,55	20,62	20,56	20,53	20,47	20,44	20,56	20,55	20,59	20,58	20,52	20,51	20,56	20,55	20,54	20,54	20,54	20,49	20,45	20,51	20,54	20,47	20,46	20,48	20,50	20,58	20,61	20,54	20,56	20,59	20,59	20,54	20,47	20,41	20,42	20,48	20,54	20,47	20,51	20,52	20,57	20,53	20,51	20,50	20,57	20,50	20,46	20,53	20,50	20,55	20,57	20,45	20,42	20,45	20,51	20,57	20,54	20,43	20,48	20,59	20,53	20,48	20,51	20,50	20,53	20,49	20,51	20,48	20,47	20,57	20,55	20,53	20,55	20,49	20,46	20,39	20,55	20,57	20,56	20,46	20,50	20,51	20,50	20,54	20,47	20,43	20,59	20,54	20,43	20,49	20,56	20,53	20,48	20,46	20,49	20,55	20,52	20,49	20,46	20,35	20,41	20,44	20,49	20,51	20,59	20,51	20,49	20,48	20,47	20,44	20,43	20,52	20,52	20,46	20,52	20,53	20,50	20,44	20,40	20,42	20,43	20,46	20,44	20,49	20,53	20,45	20,49	20,49	20,45	20,45	20,52	20,44	20,39	20,42	20,50	20,44	20,35	20,50	20,49	20,52	20,55	20,48	20,41	20,51	20,50	20,45	20,48	20,48	20,46	20,45	20,47	20,56	20,55	20,53	20,51	20,51	20,53	20,59	20,55	20,45	20,49	20,55	20,54	20,44	20,44	20,52	20,49	20,50	20,45	20,42	20,38	20,52	20,52	20,54	20,57	20,48	20,48	20,44	20,39	20,47	20,49	20,47	20,46	20,46	20,43	20,38	20,51	20,52	20,43	20,43	20,46	20,56	20,52	20,39	20,47	20,43	20,56	20,55	20,44	20,48	20,49	20,52	20,48	20,41	20,34	20,37	20,44	20,39	20,55	20,43	20,40	20,40	20,42	20,45	20,47	20,50	20,35	20,38	20,50	20,42	20,47	20,41	20,39	20,46	20,43	20,42	20,54	20,51	20,46	20,49	20,39	20,32	20,36	20,44	20,46	20,37	20,34	20,35	20,40	20,47	20,45	20,44	20,37	20,42	20,40	20,36	20,49	20,39	20,38	20,42	20,35	20,37	20,27	20,27	20,29	20,38	20,38	20,34	20,33	
20,32	20,36	20,38	20,35	20,37	20,34	20,32	20,34	20,38	20,44	20,43	20,31	20,36	20,36	20,46	20,42	20,47	20,42	20,43	20,45	20,40	20,29	20,35	20,45	20,54	20,42	20,38	20,34	20,50	20,42	20,28	20,35	20,41	20,38	20,37	20,29	20,47	20,46	20,47	20,43	20,44	20,47	20,41	20,40	20,50	20,46	20,37	20,48	20,44	20,47	20,49	20,38	20,35	20,38	20,47	20,45	20,38	20,45	20,51	20,40	20,39	20,35	20,43	20,45	20,35	20,40	20,38	20,34	20,43	20,38	20,38	20,42	20,46	20,39	20,43	20,51	20,52	20,54	20,41	20,42	20,43	20,46	20,41	20,37	20,42	20,49	20,49	20,38	20,34	20,36	20,30	20,34	20,43	20,42	20,45	20,60	20,49	20,43	20,42	20,47	20,46	20,38	20,41	20,41	20,44	20,30	20,37	20,47	20,51	20,51	20,43	20,46	20,53	20,51	20,47	20,46	20,44	20,41	20,46	20,45	20,51	20,47	20,50	20,48	20,49	20,50	20,42	20,43	20,47	20,57	20,56	20,43	20,41	20,43	20,36	20,46	20,45	20,46	20,40	20,44	20,47	20,35	20,37	20,47	20,42	20,49	20,53	20,49	20,51	20,47	20,45	20,46	20,41	20,43	20,46	20,47	20,54	20,50	20,46	20,44	20,41	20,50	20,39	20,37	20,38	20,47	20,50	20,43	20,44	20,44	20,47	20,52	20,42	20,43	20,43	20,44	20,45	20,40	20,42	20,40	20,52	20,51	20,45	20,43	20,41	20,48	20,45	20,54	20,45	20,44	20,46	20,52	20,51	20,45	20,51	20,58	20,51	20,47	20,50	20,48	20,52	20,43	20,48	20,49	20,52	20,54	20,53	20,42	20,47	20,51	20,49	20,43	20,44	20,51	20,49	20,47	20,51	20,51	20,47	20,49	20,50	20,46	20,41	20,47	20,51	20,55	20,57	20,51	20,53	20,60	20,52	20,50	20,43	20,53	20,61	20,51	20,47	20,52	20,54	20,55	20,66	20,63	20,52	20,45	20,46	20,61	20,63	20,54	20,54	20,58	20,62	20,59	20,53	20,49	20,48	20,55	20,50	20,47	20,57	20,55	20,48	20,52	20,57	20,50	20,53	20,55	20,51	20,61	20,56	20,46	20,54	20,46	20,48	20,53	20,56	20,54	20,51	20,43	20,45	20,49	20,50	20,56	20,55	20,45	20,51	20,55	20,54	20,49	20,55	20,66	20,57	20,57	20,45	20,43	20,51	20,48	20,52	20,45	20,51	20,54	20,51	20,51	20,44	20,52	20,44	20,42	20,47	20,55	20,50	20,48	20,48	20,46	20,48	20,48	20,53	20,55	20,54	20,49	20,54	20,56	20,58	20,50	20,54	20,56	20,50	20,50	20,51	20,48	20,53	20,59	20,66	20,59	20,54	20,52	20,49	20,50	20,53	20,47	20,55	20,47	20,61	20,61	20,57	20,58	20,53	20,50	20,54	20,49	20,53	20,56	20,52	20,54	20,59	20,52	20,53	20,55	20,51	20,58	20,57	20,52	20,56	20,62	20,58	20,51	20,52	20,56	20,55	20,48	20,55	20,51	20,46	20,61	20,50	20,55	20,52	20,49	20,46	20,43	20,54	20,50	20,53	20,50	20,60	20,51	20,51	20,50	20,43	20,52	20,57	20,59	20,60	20,58	20,50	20,57	20,59	20,52	20,51	20,53	20,41	20,42	20,49	20,46	20,42	20,49	20,49	20,50	20,56	20,65	20,61	20,58	20,47	20,52	20,57	20,47	20,42	20,46	20,55	20,57	20,56	20,59	20,51	20,58	20,59	20,55	20,57	20,51	20,51	20,56	20,55	20,48	20,54	20,62	20,53	20,43	20,57	20,55	20,57	20,57	20,50	20,52	20,61	20,51	20,41	20,49	20,52	20,52	20,58	20,49	20,46	20,42	20,60	20,58	20,51	20,56	20,59	20,58	20,46	20,62	20,65	20,57	20,50	20,48	20,47	20,52	20,53	20,48	20,50	20,61	20,57	20,48	20,48	20,56	20,54	20,54	20,51	20,51	20,57	20,54	20,52	20,48	20,36	20,36	20,46	20,49	20,48	20,53	20,53	20,46	20,47	20,51	20,62	20,48	20,52	20,51	20,49	20,55	20,48	20,46	20,36	20,37	20,50	20,48	20,44	20,48	20,45	20,52	20,41	20,41	20,48	20,47	20,58	20,53	20,48	20,40	20,44	20,42	20,44	20,40	20,46	20,47	20,51	20,58	20,50	20,45	20,55	20,51	20,52	20,54	20,53	20,49	20,53	20,48	20,51	20,56	20,47	20,48	20,48	20,47	20,51	20,55	20,50	20,48	20,50	20,58	20,46	20,45	20,53	20,45	20,49	20,48	20,44	20,41	20,49	20,52	20,47	20,46	20,43	20,43	20,41	20,35	20,40	20,47	20,49	20,52	20,42	20,39	20,43	20,44	20,41	20,42	20,50	20,46	20,54	20,55	20,37	20,41	20,49	20,56	20,66	20,53	20,49	20,49	20,41	20,54	20,44	20,43	20,39	20,45	20,39	20,42	20,42	20,37	20,42	20,43	20,41	20,52	20,46	20,34	20,37	20,50	20,45	20,45	20,46	20,38	20,40	20,53	20,49	20,51	20,54	20,43	20,41	20,35	20,35	20,39	20,45	20,48	20,45	20,40	20,39	20,42	20,42	20,43	20,51	20,48	20,43	20,44	20,43	20,44	20,40	20,38	20,34	20,34	20,46	20,40	20,35	20,34	20,34	20,29	20,38	20,36	
20,28	20,41	20,33	20,32	20,38	20,39	20,34	20,38	20,43	20,40	20,37	20,45	20,40	20,36	20,38	20,35	20,44	20,41	20,32	20,44	20,41	20,32	20,38	20,42	20,53	20,47	20,33	20,36	20,48	20,41	20,37	20,55	20,52	20,35	20,24	20,35	20,31	20,39	20,50	20,50	20,41	20,51	20,46	20,47	20,41	20,45	20,36	20,45	20,42	20,40	20,50	20,45	20,32	20,35	20,46	20,45	20,40	20,42	20,47	20,47	20,39	20,47	20,48	20,43	20,42	20,46	20,46	20,39	20,44	20,44	20,43	20,46	20,47	20,37	20,50	20,53	20,46	20,41	20,43	20,47	20,49	20,48	20,45	20,47	20,46	20,46	20,45	20,38	20,32	20,34	20,32	20,39	20,48	20,41	20,45	20,50	20,49	20,44	20,48	20,42	20,43	20,46	20,48	20,44	20,44	20,39	20,33	20,51	20,49	20,49	20,44	20,47	20,52	20,50	20,46	20,45	20,48	20,42	20,47	20,46	20,52	20,53	20,48	20,43	20,38	20,38	20,44	20,42	20,44	20,49	20,56	20,50	20,52	20,46	20,42	20,47	20,47	20,43	20,47	20,52	20,50	20,37	20,38	20,52	20,49	20,53	20,50	20,45	20,44	20,51	20,54	20,48	20,44	20,51	20,49	20,50	20,57	20,56	20,43	20,44	20,46	20,48	20,48	20,41	20,41	20,44	20,46	20,50	20,45	20,50	20,49	20,51	20,44	20,48	20,53	20,50	20,53	20,48	20,48	20,44	20,45	20,53	20,53	20,41	20,45	20,41	20,52	20,54	20,51	20,54	20,45	20,45	20,53	20,55	20,50	20,51	20,45	20,41	20,45	20,47	20,53	20,52	20,50	20,54	20,54	20,50	20,47	20,42	20,45	20,51	20,50	20,47	20,48	20,49	20,48	20,49	20,52	20,51	20,48	20,51	20,48	20,38	20,40	20,47	20,52	20,48	20,50	20,53	20,54	20,51	20,51	20,42	20,36	20,45	20,53	20,59	20,47	20,54	20,56	20,51	20,60	20,60	20,57	20,53	20,45	20,43	20,52	20,51	20,56	20,64	20,53	20,55	20,55	20,55	20,51	20,60	20,56	20,57	20,61	20,57	20,49	20,53	20,59	20,62	20,58	20,53	20,50	20,55	20,51	20,53	20,60	20,56	20,57	20,52	20,44	20,53	20,53	20,45	20,47	20,50	20,49	20,51	20,51	20,39	20,39	20,54	20,50	20,42	20,54	20,63	20,63	20,52	20,51	20,57	20,52	20,51	20,56	20,44	20,45	20,55	20,56	20,63	20,55	20,51	20,52	20,46	20,45	20,48	20,52	20,57	20,55	20,51	20,49	20,46	20,58	20,57	20,55	20,49	20,57	20,54	20,55	20,50	20,54	20,52	20,60	20,52	20,52	20,45	20,49	20,63	20,62	20,54	20,50	20,51	20,54	20,54	20,48	20,49	20,53	20,50	20,54	20,54	20,54	20,57	20,58	20,55	20,58	20,52	20,55	20,55	20,64	20,57	20,55	20,54	20,53	20,54	20,55	20,56	20,45	20,51	20,54	20,54	20,52	20,54	20,56	20,53	20,52	20,54	20,51	20,47	20,47	20,55	20,48	20,54	20,51	20,41	20,51	20,58	20,63	20,53	20,58	20,58	20,54	20,56	20,56	20,51	20,49	20,53	20,54	20,59	20,66	20,61	20,50	20,54	20,61	20,55	20,44	20,49	20,51	20,48	20,50	20,49	20,49	20,52	20,48	20,52	20,55	20,52	20,59	20,62	20,57	20,57	20,63	20,51	20,49	20,55	20,53	20,54	20,66	20,59	20,42	20,50	20,66	20,56	20,52	20,45	20,48	20,56	20,55	20,44	20,56	20,59	20,51	20,44	20,45	20,54	20,55	20,54	20,55	20,51	20,57	20,56	20,48	20,54	20,53	20,51	20,53	20,56	20,54	20,54	20,57	20,56	20,55	20,50	20,49	20,50	20,45	20,54	20,61	20,58	20,46	20,42	20,47	20,50	20,58	20,58	20,56	20,63	20,52	20,46	20,53	20,52	20,54	20,58	20,55	20,56	20,60	20,55	20,48	20,48	20,47	20,41	20,49	20,52	20,46	20,52	20,53	20,44	20,54	20,49	20,51	20,44	20,47	20,50	20,51	20,50	20,45	20,39	20,37	20,36	20,53	20,46	20,43	20,58	20,54	20,55	20,48	20,45	20,49	20,49	20,49	20,57	20,56	20,55	20,55	20,45	20,41	20,42	20,46	20,49	20,53	20,59	20,50	20,53	20,51	20,48	20,52	20,60	20,56	20,54	20,56	20,57	20,50	20,48	20,38	20,41	20,40	20,41	20,42	20,52	20,49	20,54	20,47	20,53	20,49	20,49	20,55	20,49	20,51	20,50	20,42	20,47	20,51	20,52	20,44	20,33	20,42	20,47	20,48	20,45	20,42	20,44	20,45	20,50	20,44	20,44	20,45	20,44	20,43	20,45	20,46	20,49	20,44	20,56	20,49	20,43	20,55	20,55	20,58	20,55	20,51	20,43	20,45	20,42	20,45	20,45	20,46	20,44	20,47	20,41	20,38	20,37	20,31	20,44	20,48	20,55	20,42	20,36	20,42	20,53	20,45	20,43	20,37	20,39	20,39	20,46	20,46	20,44	20,45	20,48	20,42	20,38	20,29	20,40	20,47	20,48	20,44	20,42	20,42	20,34	20,42	20,45	20,55	20,59	20,48	20,39	20,43	20,39	20,36	20,33	20,26	20,37	20,42	20,38	20,44	20,32	20,25	20,26	20,32	20,34	
20,28	20,36	20,40	20,37	20,30	20,29	20,38	20,39	20,37	20,39	20,38	20,38	20,41	20,41	20,32	20,43	20,46	20,43	20,35	20,32	20,35	20,36	20,44	20,43	20,48	20,50	20,42	20,45	20,44	20,33	20,36	20,58	20,48	20,46	20,31	20,28	20,44	20,46	20,50	20,47	20,34	20,43	20,45	20,47	20,47	20,35	20,41	20,46	20,32	20,35	20,55	20,53	20,35	20,37	20,46	20,46	20,53	20,55	20,46	20,45	20,43	20,42	20,49	20,41	20,43	20,54	20,47	20,43	20,43	20,49	20,47	20,55	20,54	20,49	20,59	20,49	20,51	20,43	20,50	20,51	20,51	20,46	20,39	20,39	20,40	20,37	20,46	20,50	20,30	20,32	20,36	20,44	20,46	20,43	20,33	20,44	20,47	20,39	20,44	20,42	20,47	20,48	20,40	20,43	20,47	20,37	20,41	20,51	20,48	20,42	20,42	20,48	20,42	20,49	20,49	20,48	20,47	20,45	20,53	20,46	20,47	20,44	20,48	20,38	20,37	20,43	20,41	20,41	20,45	20,45	20,52	20,49	20,49	20,53	20,53	20,49	20,56	20,47	20,43	20,50	20,51	20,44	20,51	20,56	20,53	20,50	20,50	20,50	20,47	20,49	20,51	20,47	20,51	20,54	20,57	20,54	20,51	20,51	20,54	20,44	20,46	20,50	20,46	20,47	20,49	20,45	20,43	20,44	20,52	20,49	20,45	20,50	20,49	20,53	20,58	20,48	20,50	20,51	20,53	20,49	20,41	20,46	20,51	20,44	20,45	20,44	20,45	20,52	20,51	20,53	20,47	20,42	20,47	20,47	20,50	20,53	20,48	20,36	20,44	20,54	20,56	20,53	20,49	20,46	20,55	20,52	20,49	20,48	20,49	20,59	20,54	20,51	20,45	20,48	20,48	20,58	20,65	20,57	20,54	20,58	20,45	20,47	20,48	20,51	20,54	20,54	20,55	20,54	20,54	20,49	20,48	20,41	20,39	20,53	20,53	20,58	20,53	20,50	20,53	20,48	20,48	20,47	20,45	20,59	20,54	20,44	20,48	20,48	20,55	20,65	20,56	20,51	20,55	20,53	20,50	20,56	20,56	20,56	20,67	20,64	20,48	20,57	20,61	20,54	20,51	20,50	20,53	20,67	20,50	20,59	20,66	20,52	20,54	20,49	20,56	20,58	20,53	20,47	20,61	20,59	20,56	20,52	20,40	20,39	20,41	20,56	20,54	20,47	20,56	20,57	20,54	20,52	20,47	20,54	20,54	20,51	20,53	20,54	20,52	20,57	20,52	20,51	20,60	20,55	20,50	20,52	20,52	20,51	20,53	20,61	20,58	20,52	20,51	20,52	20,60	20,60	20,54	20,50	20,56	20,56	20,56	20,50	20,51	20,49	20,50	20,56	20,56	20,53	20,51	20,62	20,63	20,53	20,53	20,56	20,58	20,41	20,48	20,48	20,52	20,59	20,61	20,53	20,56	20,61	20,53	20,55	20,55	20,54	20,58	20,59	20,56	20,53	20,52	20,53	20,56	20,49	20,50	20,56	20,46	20,46	20,51	20,58	20,56	20,59	20,55	20,52	20,56	20,49	20,51	20,51	20,51	20,56	20,46	20,45	20,50	20,53	20,51	20,61	20,61	20,47	20,53	20,53	20,59	20,66	20,61	20,61	20,61	20,54	20,48	20,57	20,60	20,65	20,60	20,56	20,56	20,55	20,47	20,51	20,52	20,54	20,51	20,46	20,54	20,54	20,49	20,53	20,53	20,52	20,58	20,53	20,58	20,53	20,54	20,57	20,54	20,50	20,50	20,48	20,56	20,58	20,48	20,57	20,53	20,58	20,48	20,52	20,51	20,56	20,46	20,47	20,56	20,54	20,45	20,49	20,49	20,58	20,58	20,50	20,53	20,56	20,56	20,55	20,49	20,48	20,51	20,49	20,46	20,52	20,55	20,55	20,61	20,59	20,51	20,49	20,47	20,42	20,49	20,56	20,61	20,60	20,53	20,45	20,46	20,52	20,52	20,57	20,67	20,60	20,48	20,45	20,56	20,56	20,55	20,56	20,57	20,53	20,58	20,48	20,49	20,47	20,53	20,51	20,49	20,45	20,44	20,48	20,57	20,43	20,44	20,47	20,43	20,45	20,43	20,54	20,54	20,44	20,54	20,48	20,48	20,49	20,45	20,40	20,41	20,58	20,50	20,53	20,53	20,49	20,46	20,50	20,45	20,49	20,51	20,49	20,57	20,50	20,42	20,46	20,42	20,45	20,46	20,47	20,49	20,55	20,52	20,43	20,48	20,62	20,60	20,56	20,50	20,55	20,56	20,54	20,38	20,35	20,42	20,47	20,49	20,54	20,52	20,54	20,47	20,45	20,48	20,48	20,46	20,51	20,52	20,51	20,58	20,47	20,58	20,57	20,40	20,35	20,41	20,46	20,46	20,50	20,46	20,48	20,51	20,48	20,44	20,44	20,47	20,49	20,51	20,48	20,49	20,44	20,45	20,52	20,54	20,49	20,47	20,54	20,59	20,49	20,43	20,40	20,57	20,47	20,42	20,51	20,51	20,44	20,47	20,54	20,44	20,41	20,42	20,39	20,44	20,59	20,48	20,37	20,46	20,56	20,49	20,40	20,40	20,34	20,39	20,43	20,39	20,39	20,36	20,45	20,45	20,37	20,37	20,34	20,42	20,41	20,35	20,42	20,41	20,47	20,41	20,41	20,40	20,52	20,50	20,41	20,40	20,41	20,31	20,33	20,34	20,35	20,41	20,35	20,45	20,41	20,39	20,35	20,42	20,44	
20,24	20,25	20,47	20,41	20,33	20,34	20,41	20,33	20,31	20,47	20,46	20,39	20,41	20,31	20,38	20,40	20,37	20,40	20,35	20,37	20,31	20,38	20,39	20,43	20,49	20,49	20,37	20,44	20,45	20,38	20,39	20,47	20,44	20,44	20,33	20,31	20,42	20,51	20,50	20,38	20,33	20,35	20,45	20,43	20,43	20,40	20,43	20,49	20,41	20,39	20,53	20,56	20,52	20,43	20,47	20,42	20,47	20,58	20,51	20,48	20,46	20,45	20,48	20,47	20,34	20,52	20,38	20,36	20,44	20,38	20,46	20,49	20,58	20,53	20,52	20,44	20,51	20,58	20,50	20,57	20,48	20,49	20,48	20,42	20,28	20,34	20,44	20,54	20,47	20,42	20,48	20,48	20,42	20,40	20,36	20,48	20,51	20,40	20,46	20,46	20,52	20,55	20,47	20,40	20,42	20,34	20,31	20,43	20,46	20,47	20,46	20,51	20,44	20,50	20,50	20,46	20,46	20,43	20,46	20,44	20,49	20,37	20,45	20,50	20,40	20,49	20,50	20,43	20,48	20,42	20,50	20,46	20,40	20,36	20,45	20,55	20,54	20,58	20,44	20,44	20,52	20,41	20,43	20,49	20,52	20,52	20,47	20,45	20,52	20,51	20,44	20,42	20,53	20,50	20,52	20,59	20,50	20,47	20,50	20,41	20,42	20,47	20,41	20,52	20,54	20,47	20,45	20,40	20,45	20,55	20,49	20,44	20,50	20,52	20,53	20,48	20,45	20,48	20,52	20,53	20,44	20,46	20,48	20,45	20,50	20,54	20,53	20,48	20,39	20,44	20,49	20,46	20,51	20,48	20,51	20,55	20,50	20,40	20,50	20,52	20,48	20,50	20,46	20,48	20,50	20,53	20,51	20,47	20,48	20,52	20,57	20,50	20,46	20,45	20,45	20,51	20,64	20,53	20,57	20,57	20,40	20,43	20,49	20,48	20,52	20,52	20,57	20,58	20,55	20,51	20,45	20,41	20,48	20,53	20,57	20,62	20,61	20,56	20,49	20,48	20,53	20,49	20,47	20,58	20,54	20,44	20,45	20,50	20,59	20,63	20,53	20,58	20,56	20,51	20,49	20,50	20,52	20,58	20,60	20,61	20,54	20,56	20,59	20,52	20,46	20,45	20,46	20,60	20,54	20,51	20,63	20,50	20,49	20,50	20,57	20,60	20,52	20,52	20,55	20,51	20,50	20,51	20,47	20,50	20,52	20,56	20,51	20,45	20,58	20,56	20,52	20,54	20,48	20,46	20,48	20,51	20,53	20,54	20,60	20,58	20,57	20,47	20,47	20,49	20,51	20,54	20,58	20,56	20,52	20,49	20,55	20,51	20,58	20,49	20,49	20,48	20,54	20,52	20,54	20,56	20,57	20,53	20,48	20,51	20,48	20,43	20,49	20,53	20,49	20,51	20,52	20,49	20,64	20,60	20,59	20,57	20,53	20,59	20,57	20,57	20,66	20,58	20,52	20,51	20,42	20,57	20,59	20,57	20,64	20,56	20,51	20,54	20,52	20,55	20,56	20,47	20,51	20,54	20,55	20,50	20,50	20,55	20,54	20,56	20,56	20,50	20,57	20,50	20,50	20,54	20,55	20,56	20,50	20,46	20,47	20,56	20,46	20,48	20,53	20,51	20,51	20,52	20,54	20,64	20,59	20,63	20,58	20,54	20,49	20,50	20,49	20,46	20,53	20,55	20,56	20,47	20,41	20,50	20,49	20,48	20,53	20,46	20,47	20,55	20,45	20,52	20,56	20,49	20,50	20,58	20,51	20,51	20,52	20,52	20,55	20,45	20,46	20,45	20,53	20,54	20,51	20,57	20,49	20,47	20,48	20,49	20,53	20,52	20,52	20,49	20,56	20,52	20,51	20,49	20,49	20,56	20,55	20,50	20,49	20,50	20,57	20,50	20,45	20,55	20,56	20,46	20,52	20,54	20,52	20,44	20,52	20,60	20,55	20,53	20,52	20,45	20,45	20,58	20,60	20,57	20,52	20,48	20,46	20,49	20,50	20,60	20,66	20,68	20,50	20,41	20,47	20,46	20,55	20,55	20,47	20,52	20,55	20,48	20,45	20,50	20,54	20,57	20,54	20,48	20,50	20,58	20,61	20,57	20,48	20,38	20,41	20,48	20,52	20,50	20,50	20,50	20,56	20,49	20,43	20,49	20,47	20,37	20,41	20,52	20,50	20,56	20,53	20,42	20,40	20,48	20,40	20,48	20,45	20,37	20,46	20,51	20,45	20,40	20,41	20,43	20,48	20,40	20,38	20,54	20,53	20,43	20,43	20,47	20,58	20,48	20,47	20,48	20,47	20,49	20,43	20,45	20,50	20,51	20,49	20,55	20,56	20,58	20,50	20,43	20,46	20,52	20,41	20,42	20,49	20,47	20,48	20,39	20,41	20,53	20,41	20,43	20,48	20,54	20,49	20,47	20,43	20,41	20,45	20,50	20,44	20,47	20,43	20,51	20,52	20,46	20,45	20,49	20,50	20,45	20,47	20,49	20,49	20,40	20,47	20,47	20,45	20,49	20,51	20,54	20,43	20,45	20,48	20,43	20,39	20,53	20,47	20,45	20,51	20,47	20,33	20,51	20,51	20,40	20,42	20,56	20,49	20,42	20,46	20,41	20,34	20,43	20,46	20,43	20,38	20,39	20,48	20,36	20,44	20,40	20,32	20,29	20,38	20,38	20,38	20,43	20,38	20,40	20,46	20,45	20,49	20,46	20,42	20,35	20,30	20,34	20,53	20,48	20,39	20,30	20,44	20,45	20,39	20,38	20,46	20,47	
20,43	20,24	20,37	20,42	20,42	20,41	20,47	20,38	20,29	20,43	20,41	20,37	20,40	20,29	20,38	20,40	20,29	20,33	20,39	20,43	20,33	20,40	20,32	20,41	20,46	20,39	20,37	20,32	20,37	20,43	20,51	20,49	20,40	20,40	20,34	20,37	20,42	20,41	20,43	20,37	20,28	20,44	20,67	20,49	20,45	20,45	20,44	20,48	20,42	20,39	20,44	20,44	20,48	20,53	20,53	20,42	20,41	20,36	20,29	20,48	20,49	20,45	20,52	20,44	20,41	20,38	20,42	20,39	20,50	20,48	20,43	20,50	20,60	20,54	20,47	20,45	20,50	20,56	20,49	20,48	20,45	20,43	20,53	20,41	20,40	20,35	20,40	20,51	20,48	20,52	20,46	20,46	20,48	20,47	20,48	20,45	20,51	20,41	20,40	20,49	20,52	20,51	20,64	20,51	20,43	20,39	20,40	20,49	20,44	20,46	20,51	20,43	20,51	20,45	20,48	20,42	20,48	20,47	20,45	20,37	20,52	20,44	20,49	20,52	20,43	20,52	20,45	20,44	20,44	20,41	20,48	20,43	20,39	20,41	20,40	20,55	20,53	20,50	20,50	20,44	20,45	20,44	20,45	20,42	20,45	20,48	20,46	20,44	20,45	20,57	20,51	20,39	20,43	20,43	20,43	20,54	20,48	20,48	20,48	20,40	20,44	20,53	20,46	20,50	20,54	20,45	20,47	20,44	20,39	20,45	20,56	20,48	20,48	20,55	20,46	20,45	20,48	20,50	20,52	20,52	20,45	20,46	20,45	20,41	20,40	20,49	20,52	20,47	20,41	20,49	20,53	20,52	20,51	20,57	20,49	20,52	20,51	20,51	20,56	20,57	20,52	20,54	20,54	20,54	20,43	20,46	20,55	20,47	20,40	20,42	20,49	20,50	20,50	20,46	20,44	20,53	20,57	20,49	20,48	20,51	20,39	20,44	20,52	20,52	20,53	20,48	20,58	20,60	20,58	20,56	20,49	20,43	20,51	20,53	20,50	20,58	20,56	20,54	20,53	20,45	20,53	20,56	20,56	20,61	20,48	20,47	20,48	20,53	20,62	20,66	20,55	20,56	20,53	20,52	20,46	20,51	20,60	20,64	20,60	20,55	20,55	20,55	20,59	20,52	20,46	20,43	20,45	20,61	20,56	20,48	20,53	20,46	20,45	20,48	20,53	20,53	20,46	20,54	20,51	20,41	20,45	20,54	20,50	20,53	20,62	20,56	20,47	20,49	20,58	20,62	20,54	20,54	20,51	20,51	20,56	20,53	20,57	20,61	20,59	20,54	20,53	20,55	20,44	20,42	20,56	20,63	20,56	20,52	20,52	20,46	20,39	20,54	20,57	20,55	20,53	20,47	20,50	20,55	20,54	20,56	20,58	20,52	20,52	20,50	20,47	20,41	20,46	20,50	20,50	20,47	20,58	20,55	20,64	20,58	20,56	20,60	20,61	20,56	20,53	20,54	20,61	20,55	20,52	20,48	20,42	20,51	20,56	20,59	20,66	20,62	20,53	20,59	20,56	20,49	20,54	20,50	20,49	20,57	20,59	20,58	20,51	20,55	20,54	20,44	20,45	20,56	20,57	20,57	20,55	20,49	20,55	20,49	20,45	20,51	20,52	20,53	20,50	20,51	20,58	20,53	20,57	20,54	20,51	20,52	20,52	20,55	20,58	20,46	20,49	20,47	20,46	20,52	20,56	20,55	20,52	20,53	20,48	20,47	20,48	20,50	20,51	20,47	20,50	20,52	20,47	20,49	20,51	20,48	20,49	20,58	20,52	20,56	20,61	20,48	20,48	20,53	20,49	20,49	20,54	20,53	20,52	20,54	20,48	20,51	20,48	20,50	20,52	20,53	20,52	20,48	20,55	20,53	20,48	20,51	20,48	20,56	20,52	20,46	20,46	20,43	20,44	20,47	20,48	20,53	20,61	20,50	20,52	20,56	20,48	20,52	20,53	20,58	20,52	20,48	20,47	20,49	20,53	20,58	20,58	20,61	20,51	20,51	20,57	20,47	20,47	20,52	20,61	20,66	20,57	20,46	20,48	20,48	20,52	20,53	20,50	20,51	20,48	20,49	20,55	20,41	20,44	20,56	20,58	20,51	20,45	20,53	20,57	20,49	20,50	20,47	20,45	20,51	20,47	20,42	20,42	20,59	20,57	20,45	20,49	20,53	20,51	20,50	20,50	20,52	20,52	20,50	20,49	20,50	20,44	20,41	20,38	20,43	20,50	20,43	20,52	20,50	20,51	20,45	20,45	20,49	20,50	20,46	20,46	20,54	20,49	20,37	20,49	20,44	20,47	20,57	20,50	20,47	20,53	20,54	20,45	20,50	20,53	20,55	20,53	20,49	20,50	20,54	20,46	20,46	20,53	20,54	20,56	20,39	20,48	20,48	20,46	20,40	20,45	20,49	20,49	20,43	20,47	20,51	20,56	20,49	20,49	20,48	20,39	20,45	20,43	20,41	20,42	20,43	20,38	20,35	20,49	20,59	20,56	20,55	20,51	20,53	20,45	20,45	20,48	20,56	20,50	20,43	20,49	20,50	20,44	20,35	20,39	20,42	20,39	20,45	20,40	20,47	20,50	20,50	20,44	20,52	20,55	20,48	20,42	20,51	20,51	20,50	20,46	20,42	20,37	20,47	20,52	20,55	20,43	20,43	20,46	20,35	20,49	20,48	20,31	20,27	20,40	20,38	20,37	20,46	20,36	20,41	20,48	20,44	20,42	20,49	20,49	20,44	20,38	20,33	20,31	20,42	20,36	20,31	20,37	20,39	20,36	20,32	20,41	20,34	
20,50	20,37	20,34	20,42	20,42	20,30	20,43	20,41	20,40	20,38	20,35	20,39	20,32	20,30	20,36	20,42	20,31	20,32	20,42	20,49	20,38	20,36	20,37	20,40	20,45	20,40	20,48	20,46	20,38	20,48	20,46	20,49	20,31	20,29	20,36	20,46	20,51	20,41	20,39	20,40	20,33	20,42	20,45	20,41	20,42	20,41	20,38	20,46	20,44	20,48	20,52	20,46	20,46	20,42	20,47	20,42	20,39	20,36	20,24	20,48	20,42	20,44	20,46	20,44	20,45	20,40	20,37	20,40	20,51	20,46	20,39	20,44	20,59	20,53	20,42	20,41	20,50	20,59	20,53	20,49	20,51	20,40	20,48	20,42	20,48	20,56	20,40	20,46	20,45	20,41	20,44	20,51	20,51	20,42	20,47	20,53	20,50	20,40	20,42	20,44	20,54	20,52	20,57	20,51	20,55	20,50	20,52	20,49	20,39	20,38	20,42	20,42	20,51	20,49	20,50	20,52	20,52	20,45	20,43	20,37	20,48	20,48	20,51	20,47	20,37	20,53	20,54	20,47	20,51	20,53	20,52	20,44	20,38	20,42	20,46	20,52	20,61	20,52	20,52	20,48	20,48	20,41	20,47	20,53	20,49	20,46	20,51	20,49	20,42	20,53	20,53	20,44	20,43	20,47	20,42	20,44	20,43	20,47	20,51	20,47	20,52	20,62	20,45	20,43	20,47	20,46	20,50	20,52	20,43	20,45	20,52	20,51	20,51	20,49	20,50	20,52	20,53	20,50	20,58	20,50	20,53	20,52	20,52	20,51	20,47	20,47	20,45	20,51	20,45	20,50	20,50	20,47	20,51	20,56	20,56	20,56	20,54	20,56	20,51	20,57	20,53	20,58	20,56	20,57	20,52	20,47	20,52	20,50	20,44	20,44	20,49	20,50	20,47	20,51	20,51	20,54	20,55	20,59	20,60	20,61	20,49	20,48	20,56	20,45	20,48	20,47	20,51	20,60	20,54	20,57	20,54	20,43	20,48	20,49	20,42	20,45	20,44	20,50	20,56	20,44	20,49	20,53	20,56	20,55	20,48	20,50	20,58	20,53	20,52	20,57	20,60	20,63	20,58	20,48	20,49	20,53	20,52	20,56	20,54	20,60	20,54	20,61	20,60	20,47	20,44	20,49	20,49	20,57	20,57	20,49	20,49	20,43	20,45	20,48	20,47	20,52	20,53	20,51	20,53	20,50	20,50	20,58	20,51	20,52	20,57	20,54	20,48	20,54	20,63	20,61	20,59	20,55	20,48	20,52	20,61	20,58	20,49	20,53	20,58	20,47	20,47	20,45	20,50	20,56	20,59	20,60	20,56	20,50	20,63	20,50	20,44	20,56	20,65	20,53	20,56	20,50	20,55	20,54	20,55	20,63	20,50	20,51	20,53	20,52	20,54	20,51	20,56	20,61	20,56	20,62	20,61	20,58	20,55	20,60	20,56	20,54	20,54	20,54	20,53	20,48	20,47	20,52	20,54	20,51	20,49	20,54	20,54	20,58	20,60	20,64	20,56	20,53	20,59	20,50	20,49	20,46	20,57	20,58	20,65	20,59	20,54	20,67	20,51	20,45	20,49	20,57	20,54	20,57	20,60	20,50	20,51	20,60	20,49	20,51	20,45	20,55	20,54	20,58	20,58	20,51	20,58	20,53	20,54	20,48	20,47	20,49	20,49	20,45	20,50	20,56	20,48	20,55	20,63	20,58	20,54	20,50	20,62	20,55	20,48	20,44	20,47	20,48	20,48	20,52	20,52	20,49	20,48	20,46	20,55	20,58	20,55	20,56	20,62	20,52	20,47	20,56	20,62	20,55	20,56	20,53	20,48	20,44	20,49	20,49	20,55	20,53	20,50	20,57	20,49	20,46	20,54	20,53	20,46	20,54	20,61	20,69	20,58	20,54	20,48	20,44	20,44	20,44	20,45	20,47	20,53	20,52	20,48	20,48	20,50	20,51	20,57	20,61	20,52	20,52	20,55	20,43	20,61	20,57	20,54	20,60	20,62	20,57	20,50	20,51	20,52	20,54	20,54	20,64	20,60	20,49	20,51	20,52	20,53	20,60	20,52	20,52	20,50	20,57	20,56	20,48	20,40	20,45	20,53	20,49	20,46	20,53	20,50	20,43	20,45	20,49	20,55	20,52	20,47	20,40	20,42	20,55	20,56	20,46	20,44	20,58	20,59	20,43	20,45	20,54	20,51	20,54	20,42	20,44	20,44	20,45	20,36	20,41	20,56	20,49	20,51	20,53	20,55	20,40	20,43	20,53	20,49	20,41	20,54	20,56	20,48	20,43	20,42	20,48	20,46	20,48	20,56	20,49	20,50	20,51	20,48	20,46	20,43	20,51	20,57	20,58	20,58	20,47	20,39	20,50	20,56	20,55	20,53	20,38	20,49	20,51	20,49	20,43	20,46	20,45	20,40	20,39	20,40	20,40	20,42	20,42	20,57	20,48	20,45	20,50	20,49	20,43	20,38	20,45	20,42	20,47	20,47	20,55	20,55	20,56	20,49	20,48	20,39	20,39	20,54	20,47	20,51	20,51	20,40	20,45	20,47	20,41	20,42	20,50	20,39	20,48	20,43	20,48	20,46	20,45	20,48	20,57	20,54	20,53	20,44	20,49	20,51	20,46	20,45	20,38	20,39	20,47	20,48	20,54	20,48	20,45	20,43	20,45	20,46	20,51	20,46	20,43	20,43	20,38	20,33	20,38	20,44	20,43	20,44	20,48	20,32	20,39	20,43	20,44	20,40	20,41	20,32	20,29	20,39	20,36	20,42	20,38	20,31	20,38	20,37	20,37	
20,41	20,41	20,35	20,38	20,31	20,25	20,34	20,35	20,46	20,45	20,42	20,48	20,37	20,33	20,43	20,45	20,39	20,38	20,34	20,38	20,44	20,45	20,36	20,42	20,47	20,37	20,41	20,37	20,31	20,43	20,44	20,43	20,40	20,31	20,34	20,42	20,54	20,43	20,43	20,37	20,35	20,38	20,42	20,45	20,36	20,37	20,44	20,49	20,48	20,45	20,47	20,47	20,46	20,51	20,55	20,41	20,40	20,45	20,37	20,42	20,42	20,41	20,38	20,53	20,54	20,44	20,40	20,40	20,49	20,40	20,33	20,43	20,45	20,55	20,50	20,38	20,46	20,51	20,55	20,48	20,46	20,48	20,54	20,46	20,43	20,51	20,53	20,49	20,45	20,40	20,43	20,54	20,55	20,48	20,46	20,52	20,53	20,41	20,47	20,43	20,43	20,51	20,45	20,46	20,46	20,54	20,49	20,51	20,49	20,42	20,41	20,45	20,45	20,42	20,35	20,45	20,49	20,44	20,40	20,35	20,43	20,46	20,47	20,44	20,43	20,55	20,53	20,59	20,52	20,60	20,56	20,46	20,42	20,42	20,46	20,54	20,53	20,46	20,44	20,57	20,58	20,52	20,47	20,52	20,53	20,50	20,56	20,51	20,43	20,50	20,51	20,50	20,43	20,50	20,48	20,45	20,46	20,48	20,49	20,45	20,46	20,53	20,46	20,41	20,42	20,44	20,53	20,58	20,52	20,47	20,57	20,50	20,49	20,43	20,46	20,53	20,51	20,52	20,59	20,55	20,42	20,50	20,54	20,49	20,53	20,54	20,49	20,56	20,53	20,53	20,55	20,47	20,46	20,46	20,48	20,59	20,58	20,54	20,49	20,50	20,49	20,43	20,54	20,55	20,52	20,52	20,54	20,51	20,49	20,41	20,50	20,59	20,49	20,50	20,47	20,47	20,56	20,56	20,57	20,60	20,54	20,47	20,43	20,43	20,50	20,47	20,41	20,53	20,52	20,47	20,48	20,49	20,45	20,54	20,58	20,47	20,47	20,52	20,50	20,51	20,55	20,57	20,53	20,54	20,48	20,48	20,49	20,52	20,48	20,50	20,51	20,57	20,62	20,53	20,50	20,56	20,50	20,49	20,49	20,56	20,58	20,58	20,60	20,49	20,44	20,54	20,51	20,53	20,52	20,46	20,58	20,54	20,45	20,47	20,45	20,54	20,57	20,45	20,45	20,55	20,57	20,59	20,54	20,54	20,50	20,45	20,44	20,47	20,54	20,57	20,65	20,61	20,55	20,52	20,55	20,59	20,58	20,58	20,59	20,54	20,51	20,48	20,50	20,57	20,58	20,56	20,51	20,50	20,61	20,58	20,52	20,51	20,57	20,52	20,52	20,50	20,56	20,55	20,47	20,52	20,49	20,47	20,56	20,53	20,53	20,51	20,56	20,57	20,61	20,58	20,60	20,52	20,61	20,57	20,59	20,60	20,56	20,60	20,56	20,53	20,47	20,49	20,59	20,62	20,53	20,46	20,60	20,58	20,55	20,56	20,49	20,44	20,55	20,56	20,50	20,53	20,59	20,68	20,70	20,66	20,62	20,58	20,57	20,41	20,48	20,54	20,54	20,52	20,60	20,57	20,53	20,63	20,57	20,55	20,42	20,50	20,53	20,56	20,56	20,47	20,55	20,51	20,50	20,56	20,57	20,56	20,55	20,55	20,58	20,59	20,54	20,54	20,67	20,62	20,56	20,47	20,56	20,57	20,46	20,44	20,50	20,50	20,45	20,51	20,54	20,46	20,45	20,50	20,56	20,62	20,56	20,53	20,50	20,53	20,52	20,51	20,60	20,53	20,52	20,51	20,49	20,55	20,53	20,54	20,45	20,50	20,55	20,59	20,57	20,49	20,57	20,55	20,54	20,54	20,61	20,66	20,57	20,55	20,55	20,56	20,51	20,49	20,48	20,41	20,45	20,45	20,41	20,43	20,49	20,51	20,51	20,58	20,59	20,61	20,56	20,45	20,49	20,59	20,53	20,60	20,60	20,56	20,50	20,47	20,57	20,51	20,58	20,57	20,54	20,47	20,41	20,54	20,46	20,45	20,47	20,51	20,53	20,56	20,54	20,50	20,49	20,47	20,47	20,46	20,51	20,57	20,52	20,48	20,46	20,52	20,55	20,48	20,48	20,39	20,45	20,52	20,50	20,44	20,43	20,50	20,55	20,40	20,34	20,44	20,47	20,60	20,48	20,42	20,49	20,50	20,42	20,52	20,61	20,55	20,40	20,47	20,45	20,51	20,43	20,48	20,52	20,48	20,54	20,54	20,51	20,47	20,44	20,48	20,51	20,41	20,48	20,48	20,48	20,51	20,50	20,47	20,44	20,49	20,60	20,57	20,56	20,59	20,57	20,51	20,53	20,54	20,49	20,42	20,40	20,43	20,47	20,42	20,51	20,47	20,43	20,39	20,37	20,43	20,39	20,47	20,46	20,48	20,45	20,56	20,53	20,52	20,49	20,47	20,42	20,41	20,46	20,42	20,51	20,49	20,40	20,48	20,47	20,42	20,44	20,46	20,54	20,61	20,40	20,39	20,51	20,53	20,50	20,48	20,42	20,46	20,50	20,44	20,43	20,42	20,41	20,44	20,52	20,49	20,41	20,46	20,51	20,42	20,41	20,46	20,38	20,52	20,48	20,51	20,51	20,55	20,54	20,52	20,57	20,46	20,32	20,38	20,42	20,39	20,35	20,36	20,43	20,42	20,50	20,50	20,38	20,33	20,38	20,38	20,36	20,30	20,30	20,37	20,37	20,34	20,40	20,39	20,40	20,48	20,42	20,37	
20,43	20,41	20,31	20,32	20,32	20,31	20,37	20,39	20,33	20,37	20,33	20,41	20,37	20,36	20,39	20,38	20,43	20,45	20,40	20,36	20,42	20,44	20,32	20,35	20,48	20,47	20,46	20,37	20,37	20,43	20,41	20,44	20,47	20,47	20,37	20,36	20,45	20,47	20,38	20,45	20,38	20,49	20,50	20,48	20,49	20,39	20,46	20,52	20,40	20,44	20,42	20,44	20,37	20,51	20,54	20,51	20,48	20,60	20,49	20,44	20,44	20,41	20,46	20,54	20,45	20,44	20,49	20,42	20,56	20,56	20,39	20,45	20,45	20,52	20,53	20,45	20,54	20,49	20,42	20,46	20,44	20,40	20,57	20,55	20,42	20,47	20,50	20,47	20,44	20,38	20,39	20,43	20,45	20,45	20,57	20,53	20,52	20,48	20,52	20,48	20,43	20,48	20,42	20,33	20,42	20,47	20,43	20,46	20,52	20,54	20,41	20,43	20,51	20,43	20,41	20,37	20,43	20,42	20,41	20,35	20,56	20,54	20,46	20,44	20,40	20,53	20,49	20,52	20,59	20,55	20,56	20,42	20,45	20,51	20,53	20,62	20,53	20,46	20,40	20,45	20,47	20,52	20,47	20,38	20,45	20,50	20,52	20,52	20,49	20,49	20,51	20,49	20,48	20,47	20,47	20,50	20,46	20,41	20,45	20,47	20,49	20,50	20,54	20,46	20,48	20,49	20,50	20,48	20,56	20,57	20,55	20,45	20,47	20,50	20,45	20,51	20,49	20,45	20,50	20,54	20,53	20,45	20,54	20,53	20,43	20,49	20,57	20,52	20,47	20,50	20,56	20,54	20,49	20,46	20,46	20,50	20,54	20,52	20,49	20,51	20,54	20,41	20,48	20,54	20,49	20,53	20,54	20,51	20,50	20,47	20,41	20,52	20,50	20,57	20,51	20,51	20,57	20,55	20,52	20,58	20,57	20,60	20,56	20,52	20,56	20,48	20,51	20,55	20,55	20,48	20,44	20,53	20,55	20,59	20,55	20,48	20,50	20,50	20,47	20,49	20,54	20,51	20,54	20,59	20,47	20,48	20,49	20,49	20,58	20,52	20,47	20,54	20,63	20,56	20,52	20,56	20,53	20,50	20,53	20,53	20,48	20,55	20,54	20,48	20,47	20,48	20,51	20,52	20,49	20,52	20,57	20,52	20,52	20,51	20,46	20,54	20,59	20,53	20,43	20,49	20,48	20,62	20,60	20,58	20,51	20,49	20,44	20,42	20,47	20,52	20,59	20,55	20,49	20,49	20,57	20,63	20,62	20,61	20,56	20,58	20,56	20,54	20,48	20,52	20,52	20,60	20,58	20,58	20,61	20,57	20,52	20,52	20,56	20,54	20,58	20,55	20,63	20,64	20,55	20,56	20,52	20,45	20,48	20,51	20,55	20,53	20,49	20,53	20,52	20,58	20,59	20,58	20,58	20,56	20,57	20,61	20,52	20,59	20,62	20,57	20,54	20,53	20,58	20,62	20,60	20,49	20,53	20,60	20,54	20,54	20,52	20,44	20,58	20,56	20,55	20,50	20,49	20,62	20,62	20,56	20,59	20,54	20,55	20,45	20,44	20,53	20,54	20,52	20,55	20,55	20,51	20,64	20,62	20,57	20,54	20,52	20,55	20,59	20,61	20,52	20,58	20,54	20,52	20,50	20,58	20,67	20,64	20,58	20,61	20,59	20,51	20,51	20,55	20,59	20,57	20,52	20,56	20,57	20,49	20,46	20,57	20,57	20,46	20,53	20,51	20,46	20,41	20,53	20,56	20,57	20,54	20,57	20,54	20,42	20,48	20,55	20,51	20,52	20,45	20,50	20,51	20,59	20,55	20,50	20,44	20,53	20,63	20,60	20,55	20,49	20,57	20,57	20,60	20,49	20,53	20,58	20,57	20,56	20,58	20,52	20,54	20,54	20,53	20,42	20,48	20,52	20,45	20,46	20,51	20,45	20,48	20,56	20,54	20,58	20,57	20,47	20,44	20,60	20,60	20,63	20,53	20,52	20,53	20,54	20,48	20,50	20,57	20,64	20,55	20,53	20,54	20,52	20,50	20,47	20,46	20,52	20,52	20,44	20,51	20,52	20,51	20,54	20,50	20,50	20,47	20,53	20,50	20,49	20,54	20,55	20,57	20,54	20,48	20,43	20,47	20,56	20,56	20,50	20,48	20,51	20,55	20,48	20,45	20,45	20,47	20,51	20,52	20,49	20,50	20,49	20,52	20,57	20,58	20,49	20,39	20,40	20,44	20,46	20,54	20,55	20,53	20,52	20,52	20,55	20,52	20,41	20,52	20,55	20,57	20,47	20,48	20,48	20,51	20,51	20,49	20,51	20,55	20,49	20,52	20,57	20,48	20,51	20,53	20,57	20,55	20,53	20,52	20,48	20,50	20,44	20,51	20,51	20,49	20,49	20,47	20,45	20,47	20,47	20,46	20,45	20,49	20,42	20,45	20,55	20,59	20,49	20,51	20,44	20,40	20,43	20,46	20,42	20,51	20,53	20,50	20,55	20,51	20,46	20,46	20,50	20,53	20,51	20,42	20,44	20,44	20,49	20,50	20,44	20,49	20,56	20,51	20,41	20,45	20,47	20,44	20,45	20,48	20,43	20,45	20,41	20,45	20,40	20,45	20,51	20,45	20,46	20,44	20,43	20,50	20,47	20,54	20,42	20,49	20,43	20,31	20,36	20,44	20,37	20,38	20,43	20,42	20,44	20,47	20,52	20,55	20,44	20,40	20,41	20,42	20,43	20,36	20,42	20,37	20,39	20,34	20,35	20,43	20,49	20,48	20,47	
20,45	20,37	20,42	20,35	20,29	20,29	20,41	20,39	20,37	20,33	20,37	20,43	20,34	20,33	20,36	20,35	20,41	20,39	20,34	20,37	20,39	20,41	20,36	20,36	20,45	20,49	20,50	20,42	20,41	20,43	20,37	20,40	20,46	20,45	20,49	20,47	20,48	20,51	20,42	20,40	20,38	20,50	20,53	20,40	20,42	20,41	20,50	20,45	20,36	20,40	20,54	20,46	20,36	20,48	20,48	20,42	20,48	20,54	20,46	20,48	20,47	20,42	20,49	20,53	20,41	20,40	20,47	20,41	20,47	20,52	20,40	20,47	20,50	20,50	20,47	20,38	20,56	20,52	20,37	20,47	20,41	20,45	20,55	20,47	20,43	20,51	20,45	20,41	20,37	20,38	20,40	20,44	20,44	20,41	20,53	20,60	20,53	20,46	20,49	20,47	20,40	20,39	20,53	20,42	20,50	20,46	20,40	20,44	20,48	20,48	20,50	20,44	20,48	20,52	20,49	20,47	20,39	20,45	20,49	20,47	20,46	20,53	20,51	20,44	20,38	20,49	20,47	20,50	20,48	20,49	20,49	20,47	20,46	20,47	20,48	20,46	20,52	20,55	20,51	20,41	20,45	20,55	20,42	20,38	20,46	20,44	20,39	20,51	20,55	20,51	20,49	20,45	20,53	20,47	20,42	20,41	20,46	20,44	20,45	20,41	20,44	20,56	20,46	20,51	20,47	20,51	20,47	20,48	20,52	20,57	20,60	20,53	20,50	20,46	20,42	20,47	20,44	20,42	20,43	20,51	20,55	20,50	20,53	20,55	20,44	20,40	20,45	20,50	20,44	20,49	20,50	20,48	20,52	20,49	20,49	20,58	20,51	20,53	20,50	20,47	20,54	20,55	20,46	20,51	20,49	20,52	20,41	20,50	20,55	20,52	20,51	20,46	20,49	20,56	20,53	20,59	20,59	20,56	20,56	20,60	20,57	20,59	20,58	20,57	20,53	20,43	20,48	20,52	20,52	20,58	20,47	20,51	20,53	20,65	20,55	20,49	20,55	20,60	20,54	20,52	20,56	20,54	20,53	20,54	20,44	20,49	20,52	20,52	20,62	20,60	20,53	20,57	20,55	20,54	20,49	20,52	20,56	20,60	20,54	20,53	20,51	20,49	20,54	20,45	20,43	20,46	20,53	20,57	20,52	20,55	20,63	20,51	20,39	20,46	20,47	20,59	20,58	20,55	20,48	20,46	20,51	20,58	20,55	20,53	20,53	20,51	20,48	20,50	20,56	20,58	20,57	20,55	20,52	20,46	20,51	20,64	20,60	20,55	20,51	20,48	20,51	20,56	20,51	20,43	20,49	20,56	20,63	20,62	20,64	20,59	20,54	20,58	20,58	20,57	20,54	20,56	20,57	20,65	20,58	20,59	20,57	20,52	20,40	20,47	20,58	20,52	20,48	20,51	20,57	20,57	20,58	20,61	20,62	20,52	20,58	20,66	20,60	20,55	20,62	20,66	20,56	20,52	20,58	20,59	20,53	20,63	20,59	20,60	20,59	20,56	20,59	20,53	20,57	20,50	20,48	20,48	20,41	20,52	20,53	20,47	20,56	20,62	20,51	20,45	20,52	20,54	20,49	20,51	20,59	20,60	20,51	20,59	20,60	20,61	20,55	20,57	20,56	20,59	20,60	20,56	20,55	20,55	20,56	20,48	20,53	20,65	20,63	20,54	20,52	20,55	20,45	20,53	20,53	20,52	20,55	20,59	20,53	20,59	20,56	20,47	20,55	20,53	20,46	20,47	20,52	20,57	20,53	20,43	20,51	20,62	20,59	20,62	20,62	20,50	20,46	20,56	20,61	20,60	20,57	20,50	20,43	20,55	20,55	20,52	20,43	20,56	20,55	20,43	20,53	20,42	20,49	20,54	20,54	20,52	20,47	20,60	20,54	20,55	20,55	20,43	20,42	20,49	20,44	20,44	20,49	20,52	20,51	20,55	20,47	20,46	20,50	20,58	20,51	20,47	20,51	20,50	20,43	20,59	20,63	20,57	20,46	20,50	20,56	20,55	20,52	20,51	20,47	20,53	20,52	20,55	20,58	20,56	20,59	20,53	20,51	20,55	20,55	20,59	20,59	20,53	20,49	20,49	20,60	20,50	20,45	20,47	20,48	20,41	20,48	20,57	20,59	20,49	20,50	20,48	20,49	20,51	20,54	20,47	20,45	20,58	20,60	20,51	20,59	20,57	20,49	20,54	20,49	20,46	20,52	20,45	20,44	20,53	20,54	20,50	20,40	20,43	20,50	20,49	20,51	20,61	20,54	20,50	20,53	20,57	20,54	20,39	20,36	20,45	20,51	20,50	20,55	20,49	20,54	20,46	20,41	20,54	20,51	20,53	20,53	20,50	20,40	20,45	20,49	20,51	20,53	20,59	20,51	20,53	20,55	20,45	20,43	20,40	20,51	20,49	20,46	20,42	20,45	20,42	20,40	20,43	20,50	20,48	20,42	20,46	20,51	20,48	20,47	20,41	20,37	20,46	20,48	20,45	20,51	20,52	20,51	20,52	20,52	20,56	20,61	20,48	20,46	20,44	20,46	20,45	20,44	20,42	20,42	20,30	20,33	20,46	20,51	20,38	20,42	20,44	20,50	20,59	20,48	20,39	20,40	20,43	20,42	20,41	20,39	20,48	20,41	20,45	20,41	20,43	20,55	20,48	20,51	20,39	20,42	20,58	20,50	20,44	20,43	20,40	20,39	20,45	20,49	20,45	20,40	20,38	20,46	20,46	20,50	20,44	20,41	20,39	20,50	20,46	20,33	20,38	20,55	20,46	20,48	20,49	20,52	20,51	
20,38	20,36	20,43	20,48	20,36	20,31	20,39	20,31	20,31	20,40	20,42	20,58	20,47	20,39	20,38	20,33	20,37	20,49	20,46	20,38	20,45	20,42	20,41	20,43	20,42	20,47	20,53	20,51	20,49	20,42	20,43	20,49	20,32	20,35	20,37	20,45	20,45	20,48	20,45	20,48	20,43	20,44	20,43	20,35	20,34	20,41	20,48	20,38	20,37	20,44	20,54	20,56	20,43	20,43	20,45	20,51	20,45	20,51	20,35	20,47	20,46	20,50	20,52	20,54	20,39	20,40	20,38	20,36	20,44	20,46	20,44	20,48	20,49	20,49	20,44	20,37	20,44	20,49	20,41	20,49	20,42	20,49	20,55	20,40	20,35	20,52	20,53	20,43	20,43	20,40	20,42	20,43	20,54	20,54	20,48	20,54	20,53	20,43	20,47	20,44	20,44	20,41	20,41	20,41	20,51	20,49	20,44	20,51	20,51	20,50	20,45	20,54	20,52	20,50	20,54	20,52	20,44	20,42	20,55	20,49	20,52	20,52	20,61	20,45	20,49	20,50	20,50	20,47	20,44	20,43	20,49	20,54	20,47	20,43	20,45	20,52	20,50	20,51	20,55	20,57	20,49	20,48	20,45	20,37	20,40	20,46	20,44	20,45	20,49	20,58	20,59	20,50	20,46	20,42	20,41	20,57	20,56	20,55	20,51	20,42	20,42	20,53	20,47	20,43	20,50	20,49	20,45	20,43	20,56	20,51	20,52	20,50	20,56	20,51	20,58	20,50	20,46	20,41	20,47	20,53	20,50	20,48	20,58	20,51	20,49	20,47	20,41	20,40	20,39	20,48	20,52	20,54	20,52	20,49	20,54	20,57	20,53	20,44	20,51	20,53	20,50	20,49	20,42	20,49	20,55	20,50	20,51	20,48	20,52	20,48	20,49	20,50	20,47	20,55	20,56	20,52	20,55	20,51	20,52	20,57	20,57	20,54	20,48	20,48	20,48	20,48	20,49	20,56	20,52	20,52	20,55	20,54	20,49	20,49	20,58	20,55	20,54	20,54	20,58	20,48	20,48	20,55	20,59	20,57	20,51	20,53	20,60	20,53	20,55	20,58	20,47	20,50	20,58	20,58	20,59	20,50	20,49	20,62	20,54	20,50	20,59	20,59	20,61	20,52	20,47	20,40	20,48	20,55	20,52	20,48	20,63	20,51	20,43	20,45	20,51	20,46	20,54	20,52	20,54	20,51	20,58	20,56	20,49	20,41	20,43	20,48	20,55	20,55	20,53	20,60	20,53	20,51	20,54	20,53	20,46	20,55	20,63	20,55	20,51	20,46	20,47	20,46	20,52	20,51	20,52	20,52	20,51	20,58	20,61	20,55	20,52	20,57	20,55	20,58	20,58	20,59	20,57	20,59	20,62	20,57	20,53	20,53	20,50	20,47	20,51	20,53	20,54	20,58	20,59	20,63	20,59	20,52	20,57	20,53	20,58	20,68	20,62	20,52	20,57	20,64	20,59	20,49	20,55	20,59	20,43	20,49	20,60	20,58	20,68	20,58	20,63	20,56	20,58	20,55	20,44	20,44	20,52	20,50	20,48	20,50	20,57	20,61	20,57	20,56	20,51	20,49	20,52	20,50	20,59	20,60	20,57	20,63	20,53	20,53	20,59	20,57	20,60	20,61	20,60	20,46	20,49	20,51	20,58	20,57	20,56	20,54	20,57	20,47	20,48	20,54	20,48	20,58	20,60	20,51	20,53	20,59	20,53	20,52	20,61	20,54	20,51	20,48	20,43	20,46	20,51	20,58	20,61	20,54	20,45	20,65	20,62	20,57	20,61	20,55	20,48	20,51	20,60	20,58	20,62	20,60	20,49	20,55	20,61	20,56	20,44	20,47	20,54	20,47	20,49	20,49	20,51	20,59	20,53	20,52	20,56	20,54	20,52	20,52	20,54	20,44	20,39	20,41	20,45	20,56	20,59	20,48	20,50	20,56	20,57	20,47	20,55	20,65	20,56	20,46	20,39	20,47	20,53	20,64	20,64	20,58	20,51	20,45	20,56	20,56	20,54	20,49	20,54	20,53	20,48	20,48	20,48	20,51	20,53	20,57	20,51	20,54	20,56	20,54	20,59	20,55	20,53	20,48	20,49	20,58	20,51	20,51	20,48	20,39	20,42	20,43	20,50	20,42	20,43	20,45	20,55	20,49	20,47	20,41	20,45	20,58	20,59	20,50	20,50	20,51	20,55	20,59	20,63	20,47	20,48	20,52	20,43	20,44	20,51	20,51	20,51	20,45	20,47	20,48	20,45	20,52	20,63	20,52	20,48	20,50	20,47	20,43	20,37	20,50	20,55	20,52	20,57	20,58	20,55	20,50	20,51	20,54	20,54	20,53	20,65	20,55	20,47	20,48	20,52	20,54	20,52	20,55	20,53	20,49	20,48	20,49	20,51	20,37	20,43	20,53	20,49	20,48	20,42	20,40	20,36	20,37	20,51	20,54	20,51	20,54	20,43	20,44	20,46	20,38	20,32	20,31	20,45	20,53	20,57	20,43	20,45	20,45	20,48	20,53	20,55	20,36	20,43	20,45	20,42	20,43	20,46	20,45	20,52	20,42	20,28	20,41	20,41	20,42	20,46	20,32	20,36	20,54	20,54	20,50	20,41	20,45	20,48	20,39	20,43	20,41	20,40	20,53	20,55	20,41	20,48	20,54	20,49	20,45	20,36	20,41	20,52	20,43	20,31	20,27	20,35	20,37	20,55	20,50	20,42	20,42	20,44	20,36	20,41	20,38	20,29	20,33	20,44	20,48	20,36	20,37	20,60	20,44	20,40	20,41	20,49	20,49	
20,35	20,32	20,54	20,56	20,40	20,38	20,38	20,41	20,36	20,52	20,51	20,47	20,45	20,36	20,35	20,37	20,42	20,47	20,48	20,37	20,42	20,45	20,32	20,47	20,48	20,44	20,46	20,52	20,55	20,49	20,46	20,45	20,29	20,30	20,31	20,39	20,44	20,52	20,41	20,41	20,47	20,50	20,46	20,51	20,41	20,42	20,37	20,43	20,49	20,50	20,60	20,57	20,52	20,46	20,47	20,53	20,45	20,46	20,41	20,38	20,45	20,39	20,59	20,58	20,44	20,43	20,47	20,39	20,45	20,41	20,46	20,43	20,42	20,49	20,40	20,38	20,48	20,52	20,52	20,56	20,43	20,46	20,54	20,46	20,38	20,54	20,55	20,48	20,47	20,47	20,36	20,43	20,52	20,56	20,54	20,55	20,56	20,44	20,53	20,52	20,47	20,43	20,51	20,43	20,47	20,48	20,46	20,50	20,54	20,53	20,55	20,52	20,54	20,47	20,59	20,52	20,43	20,47	20,44	20,49	20,54	20,47	20,56	20,54	20,51	20,55	20,49	20,53	20,42	20,46	20,46	20,50	20,55	20,53	20,36	20,52	20,57	20,58	20,56	20,55	20,55	20,45	20,41	20,45	20,37	20,45	20,46	20,50	20,48	20,56	20,56	20,53	20,51	20,45	20,39	20,50	20,55	20,55	20,51	20,44	20,43	20,47	20,46	20,43	20,50	20,47	20,54	20,50	20,56	20,47	20,44	20,44	20,51	20,62	20,56	20,53	20,54	20,39	20,44	20,56	20,60	20,55	20,60	20,61	20,53	20,52	20,55	20,50	20,49	20,52	20,55	20,58	20,59	20,59	20,58	20,61	20,57	20,50	20,48	20,53	20,49	20,46	20,43	20,47	20,57	20,61	20,58	20,54	20,53	20,52	20,52	20,45	20,47	20,50	20,54	20,54	20,50	20,50	20,56	20,64	20,59	20,56	20,51	20,49	20,57	20,48	20,54	20,57	20,56	20,52	20,54	20,53	20,49	20,50	20,59	20,61	20,52	20,51	20,54	20,50	20,51	20,58	20,57	20,65	20,53	20,49	20,54	20,57	20,60	20,60	20,54	20,51	20,54	20,53	20,58	20,53	20,52	20,52	20,54	20,56	20,60	20,64	20,61	20,58	20,53	20,46	20,47	20,65	20,58	20,54	20,60	20,58	20,53	20,54	20,57	20,52	20,45	20,54	20,50	20,59	20,52	20,62	20,56	20,48	20,49	20,54	20,53	20,60	20,55	20,54	20,56	20,52	20,52	20,53	20,47	20,50	20,60	20,65	20,55	20,49	20,53	20,51	20,48	20,55	20,59	20,62	20,51	20,54	20,55	20,58	20,60	20,58	20,64	20,58	20,55	20,56	20,59	20,53	20,65	20,59	20,54	20,52	20,59	20,55	20,59	20,63	20,63	20,55	20,51	20,58	20,58	20,55	20,56	20,55	20,60	20,65	20,57	20,54	20,63	20,60	20,64	20,53	20,52	20,56	20,45	20,51	20,64	20,53	20,58	20,55	20,57	20,59	20,69	20,64	20,54	20,51	20,52	20,58	20,49	20,50	20,59	20,63	20,63	20,59	20,58	20,51	20,56	20,53	20,50	20,59	20,53	20,53	20,54	20,55	20,60	20,63	20,62	20,62	20,59	20,49	20,46	20,46	20,49	20,54	20,55	20,59	20,57	20,55	20,47	20,55	20,50	20,59	20,60	20,56	20,50	20,51	20,54	20,53	20,57	20,49	20,47	20,48	20,47	20,48	20,47	20,47	20,54	20,61	20,52	20,57	20,58	20,49	20,57	20,54	20,51	20,49	20,58	20,56	20,50	20,57	20,58	20,63	20,61	20,51	20,46	20,44	20,55	20,56	20,53	20,52	20,51	20,57	20,53	20,52	20,61	20,53	20,56	20,54	20,58	20,48	20,42	20,50	20,47	20,51	20,52	20,46	20,47	20,58	20,59	20,49	20,56	20,64	20,62	20,54	20,47	20,51	20,58	20,63	20,63	20,56	20,54	20,55	20,51	20,54	20,53	20,47	20,62	20,61	20,46	20,53	20,53	20,48	20,51	20,54	20,46	20,57	20,60	20,53	20,51	20,58	20,51	20,45	20,50	20,62	20,58	20,57	20,55	20,45	20,40	20,38	20,43	20,44	20,45	20,48	20,53	20,47	20,42	20,44	20,45	20,55	20,55	20,49	20,53	20,51	20,57	20,55	20,59	20,52	20,45	20,50	20,52	20,51	20,47	20,46	20,49	20,43	20,47	20,49	20,47	20,48	20,55	20,58	20,51	20,48	20,43	20,47	20,46	20,47	20,56	20,51	20,55	20,53	20,54	20,56	20,50	20,46	20,53	20,61	20,60	20,60	20,48	20,51	20,56	20,61	20,57	20,53	20,53	20,49	20,43	20,43	20,52	20,49	20,53	20,53	20,44	20,48	20,48	20,48	20,40	20,34	20,47	20,52	20,56	20,55	20,41	20,45	20,47	20,37	20,36	20,39	20,43	20,48	20,52	20,48	20,52	20,52	20,49	20,47	20,53	20,38	20,39	20,48	20,45	20,47	20,45	20,47	20,49	20,52	20,40	20,43	20,39	20,45	20,50	20,40	20,36	20,51	20,51	20,53	20,39	20,41	20,49	20,44	20,50	20,45	20,50	20,55	20,52	20,49	20,48	20,48	20,48	20,48	20,38	20,37	20,46	20,49	20,41	20,41	20,41	20,43	20,52	20,50	20,48	20,53	20,49	20,44	20,36	20,37	20,30	20,30	20,38	20,43	20,37	20,34	20,44	20,41	20,43	20,40	20,47	20,48	
20,31	20,36	20,45	20,50	20,35	20,35	20,42	20,41	20,45	20,44	20,42	20,41	20,33	20,32	20,34	20,46	20,47	20,45	20,35	20,37	20,40	20,52	20,42	20,43	20,49	20,44	20,52	20,44	20,45	20,44	20,33	20,38	20,41	20,37	20,37	20,47	20,47	20,48	20,49	20,42	20,44	20,47	20,46	20,51	20,45	20,46	20,40	20,40	20,35	20,43	20,50	20,56	20,50	20,52	20,61	20,52	20,44	20,49	20,46	20,37	20,32	20,42	20,49	20,53	20,40	20,38	20,40	20,36	20,49	20,45	20,41	20,43	20,39	20,44	20,48	20,48	20,55	20,55	20,51	20,58	20,48	20,43	20,56	20,50	20,46	20,55	20,52	20,55	20,47	20,41	20,40	20,39	20,49	20,58	20,59	20,53	20,52	20,41	20,45	20,47	20,45	20,47	20,57	20,51	20,42	20,42	20,43	20,60	20,62	20,46	20,39	20,46	20,57	20,56	20,50	20,42	20,43	20,43	20,42	20,45	20,56	20,49	20,57	20,54	20,47	20,43	20,44	20,53	20,48	20,43	20,44	20,52	20,43	20,53	20,49	20,49	20,53	20,53	20,54	20,47	20,51	20,44	20,43	20,41	20,45	20,46	20,43	20,47	20,51	20,50	20,49	20,46	20,52	20,47	20,46	20,47	20,40	20,54	20,48	20,43	20,51	20,49	20,45	20,48	20,55	20,51	20,57	20,50	20,43	20,43	20,50	20,56	20,53	20,57	20,52	20,47	20,52	20,49	20,51	20,51	20,60	20,51	20,51	20,51	20,50	20,48	20,51	20,51	20,49	20,56	20,56	20,52	20,49	20,52	20,57	20,56	20,55	20,54	20,54	20,53	20,50	20,40	20,46	20,54	20,56	20,58	20,57	20,57	20,55	20,45	20,42	20,47	20,48	20,49	20,47	20,61	20,49	20,47	20,53	20,66	20,54	20,52	20,57	20,54	20,51	20,49	20,53	20,60	20,54	20,58	20,58	20,60	20,53	20,59	20,60	20,60	20,57	20,61	20,60	20,53	20,59	20,53	20,49	20,58	20,53	20,54	20,50	20,60	20,60	20,67	20,63	20,58	20,55	20,47	20,60	20,53	20,49	20,51	20,52	20,58	20,60	20,58	20,55	20,56	20,59	20,51	20,44	20,53	20,64	20,61	20,54	20,56	20,62	20,59	20,49	20,51	20,51	20,47	20,49	20,55	20,49	20,55	20,59	20,57	20,60	20,53	20,55	20,53	20,64	20,59	20,57	20,57	20,56	20,49	20,52	20,55	20,52	20,61	20,59	20,53	20,48	20,56	20,55	20,54	20,62	20,60	20,50	20,49	20,53	20,50	20,59	20,53	20,53	20,59	20,64	20,57	20,68	20,57	20,55	20,53	20,59	20,57	20,59	20,60	20,55	20,62	20,57	20,56	20,50	20,54	20,56	20,55	20,51	20,52	20,54	20,54	20,49	20,53	20,59	20,59	20,53	20,60	20,57	20,58	20,51	20,57	20,67	20,57	20,55	20,53	20,55	20,60	20,70	20,68	20,56	20,55	20,50	20,54	20,58	20,55	20,62	20,64	20,59	20,58	20,60	20,63	20,63	20,56	20,53	20,54	20,50	20,54	20,54	20,58	20,60	20,57	20,53	20,66	20,63	20,52	20,45	20,49	20,55	20,44	20,49	20,53	20,53	20,50	20,49	20,54	20,52	20,51	20,56	20,59	20,55	20,45	20,46	20,49	20,51	20,51	20,42	20,44	20,55	20,52	20,47	20,54	20,49	20,54	20,47	20,48	20,54	20,59	20,53	20,51	20,54	20,53	20,54	20,55	20,51	20,54	20,59	20,61	20,59	20,47	20,52	20,51	20,50	20,48	20,48	20,56	20,55	20,58	20,50	20,48	20,56	20,53	20,56	20,56	20,48	20,53	20,55	20,55	20,49	20,46	20,54	20,45	20,44	20,47	20,49	20,45	20,51	20,61	20,60	20,57	20,56	20,58	20,54	20,56	20,60	20,52	20,48	20,51	20,50	20,53	20,50	20,46	20,53	20,63	20,49	20,50	20,47	20,49	20,55	20,53	20,45	20,53	20,58	20,61	20,57	20,56	20,48	20,48	20,53	20,59	20,47	20,39	20,56	20,48	20,53	20,50	20,39	20,43	20,49	20,52	20,46	20,42	20,42	20,43	20,50	20,46	20,47	20,40	20,47	20,59	20,52	20,53	20,52	20,46	20,44	20,54	20,51	20,46	20,45	20,43	20,41	20,43	20,38	20,48	20,50	20,46	20,50	20,56	20,55	20,50	20,46	20,45	20,43	20,50	20,52	20,49	20,56	20,49	20,56	20,60	20,49	20,44	20,45	20,55	20,59	20,54	20,48	20,52	20,48	20,47	20,52	20,52	20,46	20,39	20,39	20,42	20,46	20,42	20,48	20,47	20,45	20,36	20,39	20,47	20,41	20,34	20,37	20,46	20,47	20,53	20,46	20,43	20,45	20,41	20,48	20,47	20,42	20,53	20,50	20,47	20,50	20,52	20,44	20,48	20,47	20,42	20,40	20,41	20,44	20,48	20,52	20,45	20,43	20,44	20,35	20,44	20,51	20,54	20,50	20,46	20,39	20,48	20,52	20,45	20,44	20,47	20,53	20,43	20,50	20,48	20,40	20,52	20,51	20,53	20,57	20,43	20,41	20,46	20,43	20,44	20,43	20,45	20,43	20,44	20,45	20,41	20,48	20,49	20,46	20,44	20,51	20,55	20,47	20,37	20,36	20,42	20,46	20,39	20,42	20,39	20,44	20,34	20,39	20,36	20,31	20,30	
20,32	20,38	20,42	20,37	20,38	20,28	20,28	20,37	20,44	20,44	20,42	20,40	20,29	20,24	20,32	20,44	20,49	20,36	20,27	20,36	20,42	20,49	20,50	20,42	20,43	20,48	20,52	20,36	20,40	20,42	20,32	20,39	20,48	20,41	20,31	20,36	20,46	20,48	20,44	20,42	20,44	20,53	20,51	20,54	20,43	20,43	20,36	20,37	20,39	20,36	20,42	20,41	20,43	20,49	20,61	20,49	20,43	20,49	20,47	20,52	20,52	20,38	20,42	20,45	20,40	20,42	20,39	20,36	20,51	20,52	20,50	20,51	20,53	20,51	20,59	20,64	20,62	20,57	20,51	20,54	20,47	20,44	20,53	20,60	20,46	20,50	20,54	20,52	20,43	20,36	20,41	20,41	20,45	20,52	20,52	20,51	20,46	20,45	20,46	20,47	20,46	20,47	20,53	20,55	20,40	20,42	20,41	20,53	20,59	20,53	20,34	20,31	20,53	20,53	20,52	20,38	20,42	20,39	20,47	20,44	20,50	20,49	20,57	20,60	20,50	20,48	20,45	20,49	20,47	20,43	20,40	20,51	20,44	20,45	20,60	20,55	20,52	20,47	20,45	20,43	20,48	20,46	20,45	20,39	20,42	20,46	20,52	20,54	20,50	20,49	20,48	20,47	20,48	20,37	20,40	20,55	20,38	20,50	20,52	20,40	20,37	20,42	20,46	20,49	20,52	20,47	20,58	20,49	20,45	20,50	20,46	20,55	20,53	20,56	20,52	20,50	20,40	20,47	20,53	20,54	20,64	20,53	20,46	20,35	20,49	20,49	20,49	20,54	20,53	20,54	20,56	20,49	20,50	20,50	20,49	20,50	20,58	20,54	20,52	20,53	20,53	20,55	20,47	20,57	20,51	20,43	20,47	20,54	20,58	20,51	20,45	20,49	20,53	20,50	20,46	20,53	20,58	20,50	20,50	20,58	20,56	20,53	20,52	20,55	20,47	20,43	20,53	20,59	20,59	20,58	20,61	20,59	20,48	20,55	20,56	20,54	20,57	20,54	20,53	20,57	20,51	20,58	20,58	20,54	20,48	20,58	20,57	20,51	20,61	20,62	20,56	20,57	20,61	20,50	20,54	20,58	20,54	20,56	20,56	20,54	20,46	20,54	20,58	20,61	20,60	20,57	20,47	20,55	20,59	20,59	20,65	20,60	20,64	20,59	20,46	20,44	20,56	20,54	20,52	20,55	20,54	20,50	20,55	20,57	20,62	20,56	20,51	20,51	20,52	20,61	20,63	20,57	20,56	20,51	20,52	20,60	20,55	20,55	20,58	20,56	20,49	20,48	20,57	20,58	20,56	20,51	20,49	20,54	20,56	20,57	20,55	20,57	20,55	20,53	20,64	20,63	20,69	20,64	20,61	20,59	20,60	20,53	20,48	20,52	20,53	20,53	20,53	20,60	20,56	20,54	20,55	20,51	20,49	20,48	20,52	20,57	20,52	20,63	20,62	20,50	20,46	20,58	20,61	20,57	20,53	20,56	20,63	20,53	20,53	20,52	20,56	20,55	20,65	20,71	20,67	20,51	20,48	20,51	20,62	20,58	20,54	20,61	20,56	20,56	20,63	20,65	20,65	20,56	20,59	20,54	20,48	20,53	20,49	20,50	20,53	20,51	20,49	20,51	20,55	20,50	20,50	20,55	20,55	20,56	20,52	20,48	20,52	20,55	20,52	20,62	20,56	20,59	20,59	20,56	20,49	20,47	20,53	20,54	20,57	20,61	20,51	20,41	20,48	20,56	20,53	20,63	20,60	20,50	20,53	20,54	20,55	20,58	20,58	20,51	20,53	20,57	20,59	20,58	20,60	20,64	20,61	20,56	20,55	20,52	20,49	20,49	20,45	20,47	20,48	20,49	20,51	20,51	20,49	20,50	20,50	20,50	20,58	20,60	20,50	20,49	20,57	20,53	20,45	20,48	20,53	20,49	20,46	20,51	20,49	20,46	20,52	20,52	20,56	20,49	20,51	20,56	20,56	20,54	20,57	20,58	20,49	20,47	20,53	20,49	20,46	20,48	20,55	20,56	20,53	20,47	20,51	20,41	20,53	20,51	20,43	20,47	20,54	20,58	20,58	20,56	20,57	20,55	20,53	20,55	20,53	20,47	20,53	20,51	20,50	20,53	20,41	20,46	20,49	20,54	20,56	20,48	20,46	20,41	20,50	20,53	20,44	20,40	20,45	20,56	20,53	20,51	20,56	20,49	20,43	20,46	20,49	20,45	20,47	20,48	20,40	20,38	20,40	20,43	20,53	20,58	20,49	20,46	20,46	20,48	20,48	20,43	20,41	20,43	20,48	20,46	20,56	20,56	20,55	20,57	20,46	20,41	20,44	20,50	20,59	20,52	20,44	20,50	20,44	20,35	20,40	20,50	20,39	20,33	20,45	20,41	20,39	20,46	20,49	20,44	20,38	20,41	20,34	20,43	20,46	20,40	20,47	20,54	20,47	20,45	20,44	20,48	20,50	20,44	20,50	20,50	20,44	20,50	20,57	20,48	20,44	20,46	20,45	20,49	20,50	20,46	20,45	20,44	20,38	20,40	20,54	20,46	20,48	20,42	20,36	20,45	20,51	20,59	20,51	20,42	20,34	20,41	20,56	20,46	20,39	20,47	20,47	20,48	20,47	20,42	20,42	20,43	20,47	20,46	20,49	20,50	20,39	20,40	20,48	20,44	20,42	20,31	20,34	20,36	20,43	20,37	20,44	20,52	20,43	20,43	20,53	20,48	20,36	20,40	20,45	20,45	20,40	20,35	20,41	20,48	20,49	20,36	20,30	20,34	20,39	20,37	
20,34	20,31	20,47	20,40	20,34	20,28	20,32	20,38	20,43	20,43	20,42	20,42	20,33	20,30	20,39	20,44	20,43	20,43	20,37	20,40	20,44	20,34	20,44	20,35	20,42	20,48	20,48	20,39	20,43	20,54	20,51	20,55	20,46	20,38	20,42	20,44	20,42	20,45	20,46	20,47	20,41	20,42	20,47	20,45	20,41	20,46	20,42	20,35	20,41	20,57	20,47	20,46	20,48	20,52	20,56	20,49	20,43	20,42	20,42	20,54	20,57	20,45	20,42	20,41	20,40	20,42	20,40	20,41	20,55	20,56	20,58	20,51	20,50	20,59	20,62	20,53	20,53	20,50	20,56	20,55	20,44	20,49	20,52	20,56	20,52	20,55	20,49	20,43	20,46	20,43	20,40	20,50	20,53	20,53	20,55	20,50	20,47	20,46	20,54	20,53	20,52	20,44	20,49	20,52	20,46	20,46	20,46	20,45	20,48	20,48	20,46	20,46	20,50	20,59	20,51	20,47	20,42	20,42	20,47	20,38	20,47	20,58	20,61	20,63	20,48	20,51	20,49	20,55	20,55	20,45	20,44	20,43	20,49	20,44	20,52	20,58	20,59	20,48	20,42	20,51	20,53	20,49	20,45	20,47	20,40	20,51	20,56	20,56	20,45	20,47	20,45	20,48	20,54	20,45	20,40	20,46	20,49	20,56	20,52	20,50	20,45	20,39	20,51	20,55	20,61	20,51	20,58	20,57	20,57	20,51	20,47	20,51	20,52	20,51	20,59	20,49	20,50	20,42	20,47	20,53	20,68	20,66	20,54	20,41	20,51	20,54	20,49	20,53	20,47	20,54	20,51	20,53	20,51	20,48	20,45	20,53	20,62	20,55	20,45	20,48	20,53	20,49	20,48	20,46	20,51	20,52	20,48	20,53	20,57	20,58	20,56	20,54	20,51	20,51	20,47	20,53	20,61	20,56	20,51	20,57	20,55	20,54	20,49	20,54	20,54	20,50	20,49	20,55	20,58	20,62	20,56	20,52	20,51	20,61	20,66	20,58	20,51	20,54	20,52	20,63	20,60	20,56	20,60	20,58	20,50	20,53	20,60	20,57	20,61	20,71	20,59	20,52	20,65	20,62	20,63	20,62	20,54	20,57	20,61	20,61	20,49	20,50	20,59	20,69	20,61	20,54	20,61	20,63	20,63	20,57	20,61	20,54	20,57	20,60	20,47	20,51	20,60	20,61	20,54	20,59	20,54	20,56	20,60	20,58	20,54	20,51	20,50	20,53	20,55	20,64	20,66	20,61	20,59	20,56	20,54	20,63	20,59	20,61	20,55	20,59	20,52	20,48	20,50	20,56	20,61	20,56	20,49	20,57	20,62	20,62	20,60	20,61	20,58	20,60	20,58	20,57	20,59	20,57	20,59	20,62	20,62	20,57	20,48	20,49	20,56	20,57	20,55	20,58	20,57	20,57	20,56	20,52	20,57	20,63	20,58	20,56	20,57	20,64	20,64	20,58	20,55	20,55	20,55	20,56	20,56	20,54	20,61	20,61	20,58	20,56	20,59	20,64	20,62	20,61	20,62	20,48	20,47	20,47	20,56	20,64	20,57	20,55	20,66	20,55	20,52	20,58	20,61	20,57	20,54	20,57	20,48	20,58	20,50	20,51	20,49	20,55	20,55	20,56	20,46	20,49	20,52	20,55	20,58	20,55	20,59	20,59	20,55	20,53	20,52	20,64	20,65	20,57	20,58	20,49	20,47	20,55	20,54	20,59	20,55	20,63	20,53	20,51	20,51	20,56	20,52	20,55	20,54	20,49	20,58	20,60	20,54	20,54	20,61	20,53	20,47	20,50	20,59	20,56	20,57	20,55	20,56	20,60	20,55	20,57	20,52	20,50	20,53	20,45	20,45	20,42	20,46	20,51	20,47	20,45	20,56	20,55	20,53	20,64	20,60	20,46	20,52	20,51	20,47	20,49	20,56	20,50	20,51	20,50	20,51	20,43	20,51	20,55	20,54	20,51	20,51	20,50	20,49	20,60	20,60	20,54	20,52	20,46	20,48	20,49	20,45	20,49	20,54	20,53	20,52	20,56	20,52	20,46	20,49	20,53	20,48	20,51	20,54	20,56	20,56	20,49	20,49	20,48	20,47	20,46	20,48	20,53	20,58	20,43	20,47	20,45	20,47	20,53	20,54	20,45	20,47	20,54	20,45	20,41	20,45	20,53	20,52	20,46	20,53	20,58	20,63	20,53	20,50	20,46	20,47	20,46	20,43	20,44	20,44	20,47	20,52	20,41	20,39	20,41	20,50	20,55	20,48	20,42	20,44	20,45	20,51	20,44	20,36	20,49	20,57	20,61	20,63	20,60	20,65	20,60	20,51	20,46	20,46	20,50	20,54	20,60	20,51	20,51	20,44	20,45	20,39	20,43	20,43	20,38	20,45	20,40	20,37	20,43	20,54	20,50	20,43	20,40	20,36	20,46	20,53	20,49	20,50	20,56	20,52	20,47	20,51	20,54	20,56	20,44	20,53	20,47	20,43	20,54	20,52	20,47	20,45	20,49	20,48	20,54	20,54	20,48	20,48	20,46	20,46	20,49	20,53	20,49	20,47	20,42	20,37	20,43	20,43	20,50	20,46	20,50	20,38	20,45	20,54	20,47	20,40	20,35	20,39	20,28	20,38	20,42	20,47	20,44	20,44	20,42	20,41	20,51	20,52	20,31	20,34	20,44	20,40	20,27	20,32	20,32	20,39	20,42	20,46	20,46	20,42	20,43	20,51	20,48	20,39	20,43	20,42	20,36	20,30	20,21	20,33	20,46	20,47	20,38	20,34	20,28	20,51	20,54	
20,35	20,43	20,40	20,41	20,34	20,28	20,33	20,35	20,41	20,37	20,38	20,41	20,37	20,23	20,36	20,49	20,36	20,45	20,50	20,52	20,47	20,40	20,37	20,36	20,40	20,40	20,38	20,42	20,45	20,52	20,50	20,51	20,43	20,33	20,46	20,50	20,41	20,39	20,55	20,51	20,46	20,41	20,42	20,43	20,39	20,48	20,43	20,47	20,42	20,50	20,47	20,50	20,52	20,62	20,54	20,53	20,53	20,45	20,43	20,50	20,43	20,41	20,46	20,41	20,40	20,48	20,45	20,39	20,50	20,49	20,64	20,49	20,45	20,60	20,63	20,54	20,50	20,54	20,60	20,65	20,54	20,50	20,46	20,39	20,51	20,53	20,50	20,45	20,44	20,45	20,39	20,45	20,58	20,62	20,48	20,60	20,50	20,43	20,53	20,52	20,48	20,40	20,43	20,48	20,51	20,47	20,45	20,53	20,51	20,55	20,48	20,51	20,53	20,49	20,51	20,49	20,48	20,50	20,51	20,40	20,47	20,57	20,62	20,51	20,52	20,52	20,60	20,48	20,45	20,47	20,53	20,46	20,44	20,45	20,45	20,49	20,48	20,49	20,45	20,47	20,54	20,46	20,50	20,47	20,43	20,51	20,54	20,56	20,47	20,49	20,52	20,52	20,51	20,45	20,41	20,53	20,56	20,55	20,54	20,42	20,50	20,54	20,55	20,56	20,59	20,61	20,55	20,56	20,55	20,54	20,55	20,56	20,55	20,50	20,61	20,55	20,49	20,54	20,53	20,54	20,60	20,58	20,49	20,52	20,46	20,50	20,48	20,50	20,44	20,51	20,52	20,46	20,51	20,52	20,54	20,56	20,60	20,57	20,47	20,52	20,54	20,49	20,47	20,52	20,45	20,50	20,46	20,45	20,46	20,51	20,52	20,49	20,49	20,48	20,44	20,59	20,65	20,60	20,58	20,57	20,51	20,52	20,53	20,52	20,58	20,59	20,57	20,52	20,55	20,56	20,59	20,53	20,46	20,64	20,70	20,57	20,46	20,46	20,49	20,59	20,58	20,56	20,50	20,54	20,56	20,54	20,54	20,57	20,67	20,71	20,61	20,55	20,60	20,66	20,66	20,63	20,57	20,55	20,63	20,66	20,58	20,50	20,47	20,62	20,56	20,50	20,50	20,61	20,64	20,60	20,56	20,45	20,51	20,52	20,53	20,56	20,62	20,61	20,59	20,61	20,58	20,52	20,57	20,56	20,48	20,51	20,50	20,51	20,61	20,62	20,58	20,55	20,58	20,53	20,58	20,56	20,52	20,53	20,57	20,52	20,51	20,49	20,56	20,56	20,60	20,51	20,47	20,53	20,64	20,64	20,56	20,54	20,52	20,61	20,55	20,55	20,59	20,57	20,59	20,63	20,64	20,56	20,55	20,53	20,56	20,52	20,51	20,51	20,55	20,59	20,58	20,57	20,61	20,66	20,62	20,56	20,48	20,54	20,57	20,54	20,60	20,55	20,57	20,57	20,54	20,51	20,60	20,55	20,59	20,62	20,60	20,63	20,64	20,57	20,49	20,51	20,59	20,54	20,57	20,62	20,62	20,52	20,60	20,56	20,51	20,57	20,61	20,57	20,60	20,55	20,48	20,54	20,54	20,46	20,54	20,52	20,59	20,57	20,52	20,49	20,56	20,57	20,62	20,55	20,55	20,58	20,57	20,56	20,53	20,58	20,56	20,56	20,55	20,50	20,44	20,51	20,53	20,52	20,46	20,55	20,52	20,46	20,56	20,56	20,54	20,54	20,54	20,50	20,59	20,53	20,48	20,54	20,64	20,60	20,51	20,46	20,55	20,55	20,54	20,53	20,53	20,61	20,51	20,53	20,55	20,54	20,51	20,52	20,43	20,44	20,49	20,59	20,49	20,43	20,54	20,68	20,60	20,58	20,61	20,52	20,50	20,50	20,42	20,48	20,59	20,54	20,50	20,48	20,51	20,57	20,55	20,59	20,55	20,56	20,52	20,44	20,46	20,53	20,65	20,66	20,60	20,56	20,49	20,55	20,55	20,52	20,51	20,53	20,48	20,46	20,52	20,47	20,54	20,54	20,59	20,57	20,59	20,61	20,57	20,50	20,50	20,50	20,46	20,51	20,56	20,52	20,50	20,46	20,52	20,47	20,42	20,52	20,61	20,50	20,43	20,47	20,41	20,39	20,40	20,56	20,50	20,45	20,52	20,50	20,52	20,53	20,50	20,50	20,52	20,49	20,45	20,45	20,45	20,45	20,50	20,45	20,42	20,47	20,48	20,55	20,55	20,45	20,44	20,49	20,53	20,45	20,46	20,58	20,62	20,52	20,64	20,62	20,64	20,61	20,55	20,56	20,49	20,48	20,50	20,55	20,49	20,54	20,52	20,52	20,45	20,47	20,48	20,46	20,50	20,50	20,48	20,51	20,57	20,50	20,46	20,42	20,46	20,57	20,54	20,53	20,51	20,47	20,50	20,49	20,60	20,52	20,46	20,50	20,54	20,58	20,44	20,48	20,52	20,45	20,47	20,52	20,47	20,50	20,48	20,46	20,51	20,47	20,45	20,46	20,45	20,52	20,52	20,41	20,45	20,43	20,36	20,47	20,44	20,48	20,42	20,44	20,45	20,49	20,46	20,41	20,35	20,32	20,37	20,35	20,43	20,49	20,42	20,40	20,44	20,54	20,52	20,36	20,38	20,43	20,48	20,45	20,28	20,35	20,40	20,45	20,48	20,56	20,48	20,43	20,48	20,46	20,46	20,40	20,38	20,34	20,37	20,29	20,33	20,36	20,48	20,46	20,32	20,29	20,43	20,44	
20,29	20,41	20,43	20,42	20,34	20,27	20,35	20,42	20,42	20,41	20,35	20,41	20,27	20,17	20,25	20,40	20,41	20,41	20,42	20,45	20,48	20,45	20,38	20,46	20,44	20,47	20,42	20,46	20,52	20,55	20,46	20,40	20,38	20,39	20,48	20,51	20,39	20,42	20,54	20,52	20,53	20,56	20,44	20,43	20,51	20,55	20,49	20,49	20,44	20,37	20,43	20,43	20,46	20,49	20,51	20,56	20,59	20,48	20,39	20,54	20,50	20,50	20,43	20,42	20,34	20,49	20,55	20,44	20,46	20,49	20,56	20,54	20,45	20,53	20,52	20,52	20,52	20,59	20,68	20,63	20,50	20,44	20,48	20,39	20,44	20,60	20,54	20,54	20,49	20,46	20,37	20,45	20,51	20,61	20,54	20,53	20,58	20,47	20,50	20,50	20,48	20,46	20,46	20,47	20,47	20,55	20,52	20,50	20,53	20,52	20,49	20,47	20,47	20,34	20,42	20,52	20,50	20,43	20,43	20,41	20,53	20,50	20,59	20,57	20,52	20,55	20,57	20,51	20,45	20,50	20,51	20,58	20,48	20,51	20,56	20,49	20,49	20,47	20,51	20,49	20,48	20,48	20,51	20,49	20,46	20,53	20,41	20,48	20,53	20,48	20,57	20,63	20,56	20,49	20,48	20,52	20,51	20,55	20,57	20,41	20,39	20,46	20,52	20,52	20,53	20,51	20,56	20,51	20,52	20,53	20,49	20,54	20,60	20,50	20,53	20,50	20,48	20,47	20,60	20,53	20,52	20,53	20,46	20,48	20,44	20,46	20,53	20,52	20,50	20,45	20,46	20,43	20,50	20,49	20,47	20,49	20,57	20,57	20,60	20,63	20,65	20,54	20,49	20,58	20,52	20,48	20,43	20,48	20,47	20,49	20,50	20,48	20,47	20,48	20,45	20,56	20,63	20,54	20,55	20,60	20,58	20,54	20,57	20,61	20,56	20,55	20,58	20,56	20,52	20,60	20,54	20,56	20,51	20,56	20,67	20,62	20,53	20,49	20,45	20,45	20,56	20,52	20,53	20,59	20,52	20,50	20,46	20,57	20,60	20,67	20,60	20,60	20,54	20,57	20,63	20,61	20,61	20,61	20,58	20,62	20,60	20,54	20,50	20,51	20,59	20,60	20,57	20,66	20,65	20,60	20,58	20,55	20,55	20,56	20,54	20,60	20,57	20,55	20,56	20,58	20,64	20,58	20,51	20,52	20,55	20,54	20,52	20,54	20,61	20,66	20,64	20,57	20,53	20,53	20,57	20,58	20,47	20,48	20,54	20,57	20,57	20,59	20,59	20,61	20,60	20,49	20,49	20,61	20,59	20,62	20,59	20,57	20,60	20,62	20,61	20,48	20,60	20,64	20,62	20,62	20,63	20,52	20,59	20,57	20,57	20,52	20,50	20,56	20,54	20,63	20,57	20,59	20,63	20,63	20,54	20,51	20,58	20,52	20,58	20,62	20,58	20,55	20,55	20,55	20,51	20,54	20,59	20,51	20,47	20,54	20,53	20,55	20,63	20,59	20,56	20,54	20,66	20,68	20,52	20,54	20,57	20,51	20,49	20,54	20,46	20,58	20,51	20,49	20,47	20,50	20,47	20,56	20,47	20,52	20,63	20,58	20,56	20,57	20,54	20,49	20,53	20,57	20,61	20,56	20,57	20,62	20,55	20,56	20,53	20,51	20,42	20,54	20,58	20,49	20,56	20,52	20,48	20,56	20,48	20,47	20,53	20,47	20,52	20,56	20,54	20,54	20,57	20,55	20,59	20,52	20,49	20,57	20,56	20,58	20,50	20,51	20,60	20,56	20,64	20,64	20,51	20,50	20,50	20,52	20,57	20,53	20,53	20,51	20,49	20,47	20,52	20,55	20,48	20,45	20,56	20,66	20,58	20,60	20,62	20,51	20,50	20,47	20,45	20,47	20,54	20,48	20,51	20,61	20,61	20,57	20,54	20,57	20,52	20,58	20,54	20,47	20,47	20,48	20,60	20,64	20,56	20,56	20,57	20,66	20,62	20,55	20,55	20,51	20,44	20,45	20,50	20,51	20,56	20,60	20,56	20,62	20,58	20,59	20,60	20,50	20,50	20,52	20,48	20,49	20,59	20,58	20,51	20,47	20,54	20,50	20,45	20,51	20,60	20,48	20,47	20,55	20,44	20,34	20,42	20,55	20,54	20,45	20,44	20,48	20,44	20,48	20,52	20,58	20,50	20,54	20,59	20,53	20,46	20,47	20,39	20,48	20,50	20,49	20,55	20,53	20,56	20,62	20,52	20,53	20,53	20,45	20,50	20,63	20,56	20,38	20,48	20,59	20,54	20,59	20,54	20,51	20,53	20,57	20,50	20,61	20,61	20,55	20,52	20,52	20,47	20,53	20,51	20,47	20,51	20,45	20,53	20,59	20,57	20,47	20,41	20,50	20,53	20,59	20,56	20,51	20,53	20,54	20,51	20,53	20,52	20,51	20,49	20,58	20,51	20,55	20,52	20,43	20,48	20,49	20,54	20,57	20,46	20,49	20,52	20,45	20,52	20,45	20,42	20,45	20,46	20,48	20,49	20,45	20,49	20,48	20,48	20,47	20,42	20,43	20,44	20,51	20,53	20,53	20,45	20,41	20,41	20,41	20,35	20,42	20,45	20,48	20,51	20,47	20,46	20,57	20,56	20,37	20,38	20,42	20,41	20,41	20,36	20,35	20,44	20,40	20,45	20,41	20,49	20,51	20,50	20,47	20,40	20,42	20,38	20,43	20,38	20,37	20,36	20,39	20,44	20,44	20,39	20,34	20,36	20,31	
20,39	20,36	20,36	20,36	20,35	20,29	20,43	20,46	20,33	20,41	20,46	20,44	20,43	20,25	20,31	20,39	20,38	20,38	20,38	20,45	20,44	20,40	20,44	20,41	20,40	20,45	20,48	20,54	20,44	20,48	20,54	20,46	20,41	20,46	20,49	20,62	20,55	20,50	20,50	20,50	20,53	20,58	20,49	20,42	20,39	20,44	20,48	20,53	20,44	20,38	20,53	20,52	20,34	20,41	20,45	20,54	20,64	20,53	20,38	20,50	20,57	20,55	20,49	20,48	20,43	20,45	20,48	20,43	20,47	20,53	20,45	20,53	20,58	20,56	20,56	20,52	20,51	20,46	20,56	20,57	20,49	20,50	20,52	20,49	20,48	20,49	20,53	20,51	20,51	20,46	20,34	20,47	20,57	20,54	20,57	20,58	20,53	20,46	20,49	20,48	20,45	20,51	20,55	20,50	20,45	20,52	20,58	20,50	20,54	20,47	20,43	20,44	20,50	20,51	20,45	20,50	20,45	20,40	20,45	20,48	20,55	20,54	20,57	20,59	20,58	20,55	20,51	20,60	20,61	20,63	20,56	20,58	20,60	20,50	20,56	20,49	20,48	20,46	20,43	20,51	20,53	20,55	20,52	20,52	20,45	20,53	20,47	20,47	20,51	20,49	20,49	20,60	20,60	20,56	20,56	20,61	20,54	20,56	20,59	20,52	20,48	20,50	20,44	20,50	20,51	20,46	20,48	20,52	20,54	20,49	20,47	20,49	20,53	20,48	20,51	20,44	20,53	20,51	20,51	20,51	20,48	20,51	20,45	20,48	20,50	20,56	20,54	20,53	20,45	20,45	20,44	20,49	20,53	20,52	20,47	20,47	20,53	20,53	20,59	20,62	20,65	20,61	20,57	20,62	20,57	20,56	20,53	20,55	20,52	20,49	20,58	20,56	20,57	20,54	20,53	20,53	20,53	20,52	20,56	20,67	20,61	20,59	20,57	20,55	20,52	20,51	20,63	20,61	20,51	20,59	20,55	20,52	20,62	20,55	20,61	20,57	20,49	20,54	20,49	20,46	20,59	20,61	20,55	20,59	20,60	20,51	20,47	20,53	20,60	20,64	20,58	20,59	20,49	20,52	20,59	20,56	20,64	20,63	20,64	20,64	20,65	20,59	20,55	20,51	20,62	20,65	20,54	20,55	20,61	20,59	20,59	20,57	20,61	20,64	20,55	20,58	20,59	20,59	20,56	20,56	20,57	20,64	20,61	20,56	20,59	20,61	20,53	20,56	20,59	20,60	20,63	20,63	20,60	20,56	20,58	20,65	20,55	20,56	20,51	20,52	20,62	20,61	20,56	20,56	20,56	20,56	20,54	20,60	20,64	20,63	20,70	20,62	20,65	20,64	20,59	20,59	20,65	20,61	20,57	20,60	20,56	20,52	20,55	20,62	20,62	20,57	20,50	20,52	20,53	20,62	20,59	20,56	20,66	20,65	20,61	20,55	20,64	20,59	20,60	20,68	20,65	20,60	20,61	20,59	20,60	20,63	20,66	20,64	20,55	20,51	20,56	20,58	20,64	20,62	20,59	20,57	20,69	20,70	20,58	20,50	20,63	20,57	20,54	20,52	20,47	20,47	20,55	20,57	20,50	20,42	20,53	20,56	20,55	20,54	20,64	20,65	20,54	20,61	20,56	20,55	20,48	20,59	20,61	20,62	20,59	20,64	20,58	20,55	20,56	20,58	20,58	20,55	20,62	20,52	20,44	20,53	20,52	20,58	20,55	20,52	20,53	20,48	20,57	20,57	20,50	20,45	20,55	20,55	20,53	20,49	20,52	20,62	20,58	20,57	20,53	20,63	20,65	20,57	20,60	20,70	20,60	20,54	20,56	20,57	20,54	20,50	20,57	20,58	20,51	20,50	20,53	20,56	20,51	20,51	20,58	20,61	20,57	20,62	20,61	20,55	20,48	20,44	20,47	20,55	20,59	20,53	20,54	20,59	20,54	20,47	20,50	20,56	20,55	20,51	20,52	20,54	20,48	20,55	20,59	20,62	20,55	20,60	20,67	20,63	20,64	20,54	20,52	20,52	20,54	20,50	20,53	20,51	20,48	20,52	20,56	20,61	20,67	20,65	20,64	20,52	20,49	20,50	20,48	20,51	20,48	20,47	20,46	20,46	20,43	20,43	20,46	20,48	20,55	20,52	20,49	20,55	20,55	20,43	20,41	20,48	20,46	20,51	20,51	20,48	20,49	20,43	20,52	20,54	20,51	20,43	20,56	20,63	20,56	20,51	20,46	20,50	20,47	20,49	20,50	20,57	20,51	20,46	20,52	20,53	20,47	20,39	20,43	20,52	20,54	20,41	20,53	20,55	20,53	20,49	20,56	20,50	20,43	20,56	20,52	20,57	20,55	20,52	20,50	20,49	20,49	20,51	20,52	20,52	20,60	20,54	20,58	20,49	20,51	20,53	20,48	20,52	20,53	20,56	20,54	20,50	20,53	20,59	20,54	20,51	20,47	20,49	20,48	20,55	20,53	20,43	20,47	20,52	20,54	20,60	20,55	20,49	20,49	20,47	20,54	20,46	20,47	20,44	20,42	20,43	20,43	20,46	20,51	20,41	20,42	20,45	20,48	20,48	20,46	20,41	20,43	20,56	20,57	20,52	20,53	20,53	20,47	20,42	20,44	20,38	20,47	20,48	20,54	20,58	20,47	20,52	20,59	20,44	20,41	20,44	20,43	20,34	20,38	20,43	20,46	20,41	20,38	20,38	20,43	20,48	20,52	20,44	20,36	20,44	20,45	20,47	20,48	20,35	20,31	20,36	20,49	20,45	20,46	20,51	20,35	20,34	
20,42	20,48	20,45	20,35	20,30	20,40	20,44	20,39	20,29	20,39	20,47	20,47	20,45	20,36	20,32	20,35	20,39	20,36	20,32	20,37	20,46	20,41	20,41	20,43	20,46	20,40	20,41	20,51	20,49	20,38	20,46	20,50	20,50	20,49	20,50	20,53	20,60	20,48	20,48	20,50	20,45	20,56	20,51	20,49	20,44	20,36	20,36	20,45	20,41	20,44	20,54	20,56	20,39	20,35	20,54	20,49	20,49	20,54	20,48	20,50	20,49	20,55	20,58	20,57	20,45	20,46	20,52	20,50	20,50	20,41	20,45	20,50	20,60	20,57	20,49	20,50	20,49	20,40	20,44	20,51	20,47	20,51	20,51	20,45	20,50	20,45	20,44	20,48	20,45	20,42	20,31	20,41	20,51	20,52	20,57	20,56	20,48	20,44	20,49	20,49	20,49	20,55	20,57	20,46	20,48	20,42	20,44	20,55	20,50	20,49	20,48	20,39	20,45	20,50	20,51	20,45	20,45	20,44	20,45	20,43	20,57	20,55	20,58	20,59	20,56	20,56	20,47	20,56	20,65	20,64	20,55	20,51	20,55	20,51	20,48	20,52	20,57	20,50	20,44	20,52	20,45	20,48	20,52	20,55	20,50	20,49	20,46	20,51	20,57	20,47	20,49	20,56	20,49	20,57	20,57	20,60	20,53	20,48	20,47	20,49	20,46	20,54	20,56	20,44	20,48	20,47	20,49	20,47	20,55	20,53	20,57	20,51	20,52	20,51	20,59	20,49	20,53	20,52	20,46	20,50	20,46	20,51	20,54	20,49	20,48	20,54	20,56	20,59	20,54	20,40	20,50	20,60	20,59	20,57	20,51	20,55	20,54	20,47	20,47	20,53	20,56	20,55	20,55	20,63	20,56	20,54	20,53	20,53	20,51	20,49	20,53	20,59	20,62	20,60	20,46	20,47	20,54	20,51	20,54	20,62	20,55	20,54	20,54	20,56	20,51	20,50	20,52	20,61	20,47	20,54	20,55	20,51	20,53	20,53	20,57	20,55	20,52	20,56	20,56	20,48	20,56	20,61	20,50	20,60	20,60	20,53	20,52	20,56	20,57	20,72	20,68	20,56	20,47	20,54	20,60	20,60	20,63	20,62	20,61	20,68	20,56	20,59	20,54	20,46	20,51	20,59	20,60	20,63	20,58	20,53	20,66	20,61	20,53	20,55	20,55	20,54	20,65	20,57	20,53	20,58	20,60	20,63	20,58	20,50	20,53	20,52	20,51	20,49	20,61	20,62	20,55	20,52	20,60	20,57	20,56	20,58	20,56	20,56	20,57	20,56	20,56	20,60	20,57	20,50	20,52	20,57	20,53	20,60	20,58	20,53	20,70	20,71	20,60	20,66	20,63	20,64	20,60	20,57	20,56	20,60	20,57	20,56	20,54	20,55	20,60	20,62	20,56	20,53	20,55	20,67	20,59	20,59	20,59	20,55	20,60	20,60	20,58	20,58	20,64	20,65	20,61	20,59	20,53	20,58	20,58	20,58	20,60	20,64	20,60	20,60	20,58	20,60	20,62	20,55	20,51	20,49	20,62	20,67	20,54	20,55	20,57	20,53	20,46	20,53	20,59	20,53	20,53	20,54	20,54	20,45	20,54	20,56	20,55	20,57	20,54	20,59	20,53	20,63	20,65	20,61	20,57	20,57	20,57	20,51	20,50	20,54	20,57	20,49	20,54	20,59	20,60	20,54	20,55	20,45	20,41	20,51	20,53	20,47	20,54	20,51	20,48	20,52	20,53	20,59	20,56	20,51	20,53	20,51	20,46	20,62	20,65	20,59	20,64	20,56	20,57	20,61	20,62	20,56	20,54	20,60	20,51	20,58	20,51	20,48	20,51	20,55	20,63	20,64	20,48	20,49	20,47	20,58	20,47	20,51	20,59	20,64	20,55	20,55	20,62	20,60	20,54	20,42	20,47	20,51	20,50	20,56	20,51	20,50	20,48	20,44	20,53	20,59	20,54	20,57	20,50	20,50	20,49	20,53	20,65	20,61	20,50	20,47	20,53	20,57	20,55	20,55	20,47	20,47	20,52	20,50	20,51	20,50	20,51	20,53	20,52	20,50	20,60	20,64	20,57	20,54	20,45	20,44	20,43	20,44	20,47	20,43	20,47	20,43	20,41	20,37	20,48	20,47	20,51	20,55	20,51	20,52	20,51	20,44	20,45	20,52	20,53	20,48	20,46	20,48	20,57	20,50	20,50	20,50	20,56	20,47	20,50	20,59	20,56	20,49	20,52	20,54	20,49	20,50	20,51	20,48	20,48	20,47	20,44	20,46	20,41	20,43	20,48	20,46	20,54	20,47	20,57	20,64	20,59	20,53	20,48	20,47	20,49	20,44	20,46	20,49	20,53	20,47	20,48	20,50	20,52	20,51	20,48	20,45	20,52	20,53	20,58	20,44	20,44	20,53	20,45	20,45	20,48	20,59	20,52	20,45	20,59	20,56	20,44	20,46	20,50	20,48	20,46	20,57	20,56	20,44	20,35	20,46	20,57	20,58	20,59	20,59	20,50	20,48	20,46	20,46	20,51	20,50	20,42	20,47	20,43	20,54	20,56	20,40	20,30	20,37	20,48	20,48	20,47	20,42	20,39	20,49	20,58	20,50	20,49	20,51	20,47	20,45	20,47	20,46	20,42	20,45	20,45	20,42	20,36	20,45	20,53	20,43	20,38	20,45	20,45	20,44	20,45	20,36	20,41	20,39	20,39	20,40	20,40	20,33	20,44	20,42	20,38	20,37	20,33	20,43	20,53	20,35	20,36	20,40	20,43	20,43	20,41	20,42	20,42	20,39	
20,32	20,49	20,52	20,39	20,36	20,40	20,45	20,45	20,29	20,28	20,36	20,51	20,47	20,40	20,39	20,41	20,41	20,42	20,31	20,35	20,43	20,38	20,38	20,49	20,48	20,40	20,35	20,42	20,44	20,39	20,43	20,56	20,54	20,44	20,37	20,48	20,54	20,47	20,47	20,55	20,50	20,54	20,47	20,41	20,35	20,37	20,41	20,41	20,39	20,52	20,58	20,57	20,39	20,45	20,48	20,50	20,42	20,48	20,51	20,56	20,44	20,49	20,66	20,57	20,47	20,52	20,51	20,49	20,53	20,52	20,46	20,54	20,51	20,56	20,40	20,44	20,53	20,48	20,48	20,50	20,50	20,51	20,55	20,44	20,49	20,48	20,43	20,39	20,43	20,46	20,35	20,45	20,52	20,55	20,53	20,43	20,46	20,45	20,52	20,52	20,51	20,51	20,50	20,46	20,45	20,44	20,42	20,58	20,56	20,50	20,51	20,42	20,45	20,47	20,51	20,49	20,48	20,42	20,49	20,39	20,50	20,52	20,57	20,54	20,48	20,48	20,45	20,52	20,56	20,54	20,49	20,45	20,44	20,51	20,49	20,57	20,57	20,49	20,52	20,55	20,56	20,46	20,46	20,48	20,53	20,53	20,52	20,49	20,52	20,54	20,51	20,54	20,47	20,41	20,61	20,59	20,43	20,45	20,50	20,53	20,50	20,46	20,49	20,55	20,55	20,53	20,52	20,50	20,48	20,47	20,61	20,51	20,46	20,59	20,63	20,54	20,56	20,56	20,58	20,55	20,55	20,52	20,58	20,55	20,50	20,44	20,52	20,56	20,53	20,51	20,56	20,61	20,63	20,57	20,56	20,56	20,55	20,46	20,41	20,44	20,50	20,47	20,53	20,64	20,59	20,50	20,53	20,61	20,57	20,53	20,46	20,48	20,51	20,59	20,52	20,46	20,63	20,59	20,57	20,63	20,49	20,50	20,55	20,61	20,59	20,60	20,57	20,55	20,55	20,56	20,48	20,52	20,52	20,51	20,60	20,62	20,55	20,58	20,64	20,57	20,59	20,57	20,50	20,63	20,60	20,48	20,56	20,62	20,60	20,66	20,69	20,58	20,57	20,53	20,58	20,61	20,59	20,56	20,62	20,63	20,59	20,52	20,59	20,56	20,50	20,62	20,62	20,64	20,64	20,57	20,65	20,59	20,50	20,54	20,56	20,58	20,58	20,59	20,51	20,56	20,60	20,63	20,58	20,51	20,48	20,57	20,56	20,52	20,64	20,65	20,61	20,57	20,59	20,53	20,52	20,56	20,56	20,57	20,49	20,61	20,58	20,62	20,60	20,56	20,50	20,58	20,53	20,61	20,57	20,48	20,63	20,65	20,59	20,65	20,65	20,64	20,57	20,52	20,55	20,60	20,60	20,56	20,56	20,53	20,54	20,54	20,54	20,63	20,66	20,61	20,60	20,65	20,68	20,59	20,59	20,55	20,49	20,59	20,59	20,66	20,67	20,57	20,54	20,59	20,64	20,64	20,63	20,63	20,59	20,64	20,64	20,57	20,58	20,55	20,54	20,56	20,59	20,57	20,54	20,53	20,59	20,58	20,47	20,54	20,67	20,60	20,56	20,57	20,58	20,49	20,55	20,61	20,65	20,62	20,51	20,53	20,51	20,53	20,61	20,59	20,58	20,58	20,57	20,59	20,51	20,50	20,57	20,51	20,57	20,56	20,60	20,55	20,54	20,46	20,47	20,55	20,53	20,52	20,49	20,45	20,49	20,61	20,54	20,58	20,57	20,54	20,51	20,48	20,55	20,59	20,64	20,59	20,60	20,56	20,55	20,51	20,58	20,61	20,60	20,60	20,55	20,59	20,55	20,47	20,49	20,65	20,65	20,59	20,50	20,49	20,47	20,45	20,50	20,49	20,46	20,64	20,56	20,51	20,57	20,55	20,56	20,59	20,53	20,60	20,53	20,53	20,60	20,53	20,53	20,51	20,50	20,58	20,53	20,53	20,49	20,49	20,47	20,53	20,63	20,65	20,47	20,52	20,55	20,53	20,55	20,58	20,55	20,56	20,55	20,46	20,53	20,47	20,51	20,53	20,46	20,45	20,47	20,49	20,49	20,44	20,41	20,44	20,49	20,49	20,48	20,56	20,50	20,43	20,44	20,43	20,51	20,50	20,47	20,47	20,62	20,54	20,50	20,39	20,42	20,45	20,51	20,54	20,42	20,42	20,50	20,55	20,56	20,52	20,50	20,45	20,48	20,47	20,49	20,48	20,53	20,63	20,56	20,48	20,45	20,44	20,44	20,52	20,56	20,50	20,45	20,48	20,50	20,51	20,52	20,51	20,54	20,55	20,60	20,49	20,52	20,52	20,59	20,50	20,47	20,47	20,53	20,50	20,40	20,57	20,60	20,54	20,50	20,47	20,47	20,48	20,45	20,40	20,44	20,49	20,36	20,39	20,42	20,54	20,60	20,46	20,60	20,61	20,44	20,41	20,49	20,44	20,50	20,52	20,49	20,40	20,44	20,45	20,46	20,50	20,52	20,54	20,44	20,42	20,44	20,48	20,52	20,48	20,42	20,45	20,46	20,47	20,52	20,54	20,42	20,40	20,48	20,52	20,47	20,41	20,42	20,41	20,42	20,53	20,47	20,51	20,46	20,44	20,47	20,53	20,50	20,53	20,56	20,43	20,33	20,39	20,50	20,36	20,38	20,45	20,40	20,44	20,48	20,40	20,37	20,39	20,38	20,42	20,49	20,39	20,43	20,47	20,44	20,41	20,38	20,37	20,45	20,43	20,40	20,52	20,41	20,38	20,32	20,38	20,45	20,43	
20,34	20,47	20,51	20,40	20,37	20,41	20,36	20,38	20,41	20,31	20,29	20,39	20,45	20,47	20,47	20,41	20,45	20,38	20,31	20,34	20,42	20,34	20,35	20,48	20,42	20,44	20,51	20,43	20,50	20,41	20,39	20,50	20,57	20,50	20,40	20,43	20,53	20,53	20,53	20,58	20,47	20,51	20,50	20,42	20,37	20,42	20,48	20,48	20,40	20,55	20,59	20,52	20,41	20,49	20,55	20,55	20,57	20,49	20,42	20,53	20,45	20,43	20,58	20,53	20,43	20,50	20,48	20,34	20,44	20,44	20,45	20,46	20,54	20,57	20,53	20,57	20,55	20,53	20,56	20,49	20,48	20,46	20,50	20,48	20,45	20,58	20,55	20,41	20,42	20,43	20,42	20,51	20,62	20,61	20,53	20,52	20,45	20,51	20,62	20,56	20,55	20,54	20,49	20,49	20,47	20,47	20,54	20,51	20,50	20,50	20,59	20,56	20,50	20,48	20,49	20,41	20,48	20,48	20,53	20,42	20,51	20,52	20,61	20,60	20,47	20,45	20,50	20,55	20,52	20,46	20,56	20,54	20,49	20,49	20,54	20,59	20,46	20,43	20,55	20,63	20,59	20,57	20,53	20,45	20,52	20,57	20,51	20,49	20,51	20,60	20,59	20,62	20,55	20,49	20,58	20,53	20,39	20,46	20,61	20,57	20,53	20,47	20,53	20,62	20,52	20,51	20,50	20,46	20,37	20,41	20,52	20,51	20,46	20,62	20,61	20,48	20,60	20,64	20,55	20,56	20,57	20,54	20,52	20,53	20,53	20,46	20,48	20,52	20,48	20,56	20,63	20,59	20,61	20,56	20,58	20,56	20,58	20,53	20,48	20,50	20,62	20,61	20,50	20,55	20,63	20,58	20,55	20,61	20,59	20,47	20,48	20,51	20,53	20,49	20,54	20,58	20,62	20,53	20,51	20,61	20,54	20,45	20,59	20,60	20,60	20,57	20,55	20,55	20,58	20,54	20,56	20,60	20,56	20,63	20,58	20,59	20,55	20,49	20,55	20,58	20,63	20,58	20,58	20,61	20,54	20,54	20,61	20,57	20,53	20,63	20,55	20,54	20,58	20,58	20,55	20,55	20,61	20,58	20,62	20,63	20,65	20,54	20,56	20,57	20,56	20,57	20,61	20,56	20,56	20,59	20,61	20,57	20,56	20,52	20,53	20,52	20,50	20,53	20,57	20,56	20,57	20,63	20,58	20,59	20,61	20,65	20,67	20,61	20,64	20,69	20,66	20,64	20,59	20,54	20,55	20,54	20,59	20,64	20,55	20,59	20,62	20,61	20,62	20,58	20,54	20,56	20,60	20,61	20,67	20,54	20,63	20,65	20,64	20,63	20,63	20,55	20,62	20,59	20,53	20,61	20,67	20,66	20,53	20,49	20,51	20,53	20,57	20,59	20,61	20,58	20,59	20,65	20,66	20,61	20,61	20,52	20,51	20,55	20,57	20,62	20,66	20,57	20,56	20,61	20,57	20,61	20,63	20,58	20,61	20,64	20,64	20,63	20,56	20,59	20,59	20,54	20,71	20,66	20,60	20,51	20,56	20,64	20,58	20,59	20,65	20,64	20,57	20,61	20,67	20,54	20,54	20,60	20,60	20,62	20,55	20,57	20,54	20,58	20,57	20,53	20,52	20,55	20,58	20,69	20,65	20,59	20,56	20,53	20,64	20,64	20,53	20,53	20,51	20,52	20,57	20,55	20,60	20,59	20,53	20,48	20,49	20,56	20,57	20,58	20,48	20,57	20,56	20,52	20,51	20,59	20,55	20,59	20,54	20,55	20,53	20,52	20,54	20,61	20,58	20,57	20,53	20,58	20,57	20,57	20,52	20,60	20,61	20,51	20,47	20,57	20,56	20,53	20,52	20,54	20,54	20,57	20,51	20,50	20,53	20,47	20,52	20,61	20,56	20,63	20,64	20,51	20,53	20,53	20,56	20,56	20,48	20,56	20,55	20,56	20,54	20,45	20,48	20,61	20,62	20,58	20,50	20,54	20,61	20,50	20,47	20,59	20,52	20,55	20,51	20,49	20,53	20,46	20,50	20,52	20,46	20,48	20,44	20,49	20,55	20,53	20,46	20,47	20,53	20,59	20,51	20,58	20,55	20,48	20,49	20,53	20,55	20,50	20,45	20,45	20,56	20,59	20,44	20,49	20,51	20,50	20,56	20,53	20,50	20,49	20,43	20,51	20,58	20,53	20,51	20,52	20,48	20,48	20,51	20,59	20,42	20,49	20,52	20,50	20,42	20,45	20,47	20,48	20,54	20,57	20,53	20,50	20,47	20,57	20,53	20,52	20,50	20,50	20,56	20,52	20,51	20,51	20,60	20,59	20,59	20,46	20,51	20,53	20,48	20,60	20,58	20,55	20,54	20,43	20,46	20,50	20,48	20,42	20,50	20,54	20,49	20,49	20,43	20,41	20,49	20,47	20,51	20,58	20,46	20,58	20,52	20,49	20,50	20,52	20,43	20,38	20,41	20,47	20,47	20,50	20,47	20,46	20,38	20,42	20,47	20,52	20,51	20,48	20,36	20,39	20,46	20,48	20,48	20,53	20,51	20,49	20,45	20,41	20,53	20,49	20,45	20,43	20,42	20,44	20,52	20,62	20,60	20,45	20,40	20,53	20,56	20,57	20,62	20,56	20,48	20,41	20,46	20,46	20,48	20,46	20,38	20,41	20,45	20,41	20,42	20,43	20,41	20,43	20,48	20,46	20,40	20,52	20,38	20,36	20,35	20,30	20,37	20,42	20,43	20,46	20,36	20,26	20,31	20,45	20,49	20,50	
20,30	20,42	20,49	20,40	20,31	20,35	20,33	20,25	20,40	20,43	20,34	20,40	20,37	20,49	20,46	20,40	20,42	20,46	20,38	20,37	20,38	20,35	20,34	20,41	20,40	20,35	20,48	20,51	20,47	20,49	20,41	20,44	20,44	20,37	20,39	20,45	20,55	20,58	20,54	20,55	20,47	20,61	20,55	20,46	20,49	20,50	20,47	20,36	20,39	20,52	20,55	20,52	20,51	20,47	20,51	20,45	20,54	20,55	20,43	20,45	20,47	20,45	20,56	20,45	20,46	20,47	20,46	20,41	20,40	20,45	20,46	20,53	20,54	20,55	20,51	20,56	20,60	20,58	20,57	20,54	20,48	20,45	20,46	20,50	20,45	20,59	20,65	20,51	20,43	20,48	20,46	20,52	20,51	20,55	20,49	20,50	20,49	20,50	20,58	20,59	20,50	20,52	20,50	20,52	20,49	20,48	20,56	20,53	20,45	20,47	20,47	20,48	20,54	20,52	20,51	20,42	20,51	20,55	20,52	20,44	20,52	20,54	20,56	20,58	20,57	20,54	20,42	20,53	20,57	20,46	20,56	20,57	20,50	20,55	20,55	20,61	20,48	20,44	20,57	20,62	20,57	20,57	20,55	20,47	20,48	20,46	20,47	20,51	20,50	20,56	20,67	20,67	20,60	20,58	20,60	20,51	20,46	20,52	20,52	20,54	20,45	20,48	20,60	20,53	20,49	20,57	20,54	20,47	20,49	20,48	20,56	20,52	20,51	20,60	20,68	20,52	20,63	20,64	20,49	20,51	20,54	20,59	20,56	20,53	20,56	20,55	20,56	20,52	20,45	20,62	20,63	20,60	20,61	20,60	20,53	20,53	20,59	20,65	20,55	20,51	20,61	20,62	20,51	20,47	20,53	20,61	20,58	20,54	20,55	20,47	20,51	20,61	20,58	20,55	20,55	20,57	20,60	20,55	20,51	20,58	20,52	20,49	20,51	20,57	20,62	20,58	20,50	20,58	20,60	20,57	20,56	20,60	20,58	20,60	20,61	20,59	20,56	20,50	20,49	20,52	20,65	20,64	20,59	20,64	20,45	20,48	20,63	20,61	20,59	20,61	20,55	20,56	20,61	20,58	20,62	20,61	20,59	20,59	20,59	20,59	20,57	20,63	20,66	20,57	20,59	20,54	20,50	20,53	20,55	20,59	20,66	20,61	20,56	20,58	20,60	20,62	20,55	20,63	20,64	20,60	20,61	20,59	20,54	20,67	20,60	20,56	20,61	20,65	20,62	20,64	20,63	20,68	20,57	20,53	20,58	20,61	20,56	20,60	20,60	20,66	20,61	20,64	20,64	20,60	20,59	20,56	20,58	20,65	20,70	20,62	20,60	20,63	20,63	20,67	20,66	20,66	20,56	20,57	20,56	20,59	20,68	20,66	20,57	20,55	20,63	20,59	20,60	20,56	20,62	20,62	20,62	20,63	20,68	20,60	20,58	20,51	20,56	20,64	20,62	20,63	20,63	20,58	20,56	20,58	20,58	20,60	20,64	20,63	20,55	20,60	20,63	20,60	20,59	20,60	20,58	20,53	20,62	20,57	20,53	20,47	20,54	20,69	20,59	20,52	20,61	20,68	20,61	20,64	20,65	20,57	20,61	20,61	20,58	20,55	20,63	20,60	20,56	20,54	20,59	20,55	20,54	20,57	20,58	20,57	20,66	20,62	20,64	20,56	20,61	20,62	20,63	20,50	20,55	20,53	20,62	20,66	20,57	20,53	20,61	20,63	20,59	20,55	20,59	20,57	20,51	20,53	20,58	20,58	20,53	20,59	20,59	20,54	20,59	20,57	20,54	20,45	20,50	20,57	20,63	20,61	20,59	20,55	20,53	20,60	20,48	20,53	20,62	20,55	20,48	20,52	20,55	20,60	20,50	20,51	20,57	20,60	20,54	20,56	20,57	20,50	20,52	20,54	20,50	20,53	20,57	20,55	20,50	20,52	20,62	20,65	20,55	20,54	20,58	20,61	20,52	20,56	20,58	20,61	20,60	20,52	20,53	20,54	20,56	20,59	20,51	20,53	20,56	20,55	20,48	20,54	20,52	20,50	20,57	20,49	20,53	20,55	20,56	20,51	20,65	20,57	20,51	20,45	20,50	20,63	20,57	20,51	20,61	20,51	20,47	20,51	20,54	20,50	20,51	20,53	20,45	20,50	20,48	20,50	20,54	20,53	20,54	20,49	20,53	20,50	20,44	20,47	20,61	20,52	20,46	20,44	20,57	20,46	20,50	20,58	20,53	20,44	20,47	20,49	20,51	20,53	20,60	20,56	20,59	20,54	20,55	20,47	20,54	20,60	20,55	20,54	20,57	20,50	20,51	20,56	20,58	20,54	20,55	20,64	20,62	20,50	20,49	20,57	20,46	20,47	20,52	20,53	20,51	20,44	20,47	20,50	20,50	20,48	20,47	20,52	20,55	20,60	20,50	20,38	20,43	20,39	20,48	20,47	20,38	20,49	20,47	20,43	20,43	20,46	20,50	20,44	20,37	20,45	20,50	20,52	20,50	20,52	20,45	20,42	20,45	20,50	20,53	20,57	20,49	20,45	20,46	20,46	20,54	20,51	20,45	20,51	20,42	20,45	20,50	20,49	20,47	20,48	20,43	20,44	20,45	20,58	20,53	20,43	20,41	20,45	20,47	20,52	20,53	20,56	20,48	20,47	20,50	20,48	20,48	20,43	20,46	20,52	20,50	20,53	20,45	20,41	20,41	20,44	20,49	20,42	20,44	20,50	20,44	20,35	20,34	20,35	20,42	20,41	20,31	20,41	20,35	20,30	20,31	20,50	20,43	20,42	
20,32	20,43	20,47	20,39	20,41	20,33	20,42	20,40	20,48	20,43	20,44	20,43	20,45	20,44	20,48	20,42	20,50	20,50	20,41	20,47	20,43	20,35	20,37	20,51	20,52	20,30	20,44	20,41	20,39	20,35	20,38	20,36	20,38	20,47	20,42	20,49	20,49	20,56	20,55	20,56	20,47	20,64	20,59	20,48	20,46	20,38	20,40	20,37	20,44	20,52	20,50	20,53	20,48	20,49	20,44	20,46	20,56	20,55	20,53	20,46	20,44	20,49	20,59	20,50	20,44	20,45	20,50	20,55	20,44	20,50	20,57	20,55	20,55	20,60	20,57	20,54	20,56	20,57	20,54	20,53	20,55	20,43	20,38	20,50	20,50	20,52	20,58	20,64	20,56	20,48	20,40	20,43	20,52	20,41	20,41	20,47	20,46	20,50	20,59	20,58	20,54	20,53	20,56	20,52	20,46	20,42	20,49	20,52	20,46	20,46	20,39	20,45	20,55	20,56	20,60	20,62	20,61	20,52	20,47	20,50	20,56	20,49	20,54	20,62	20,58	20,56	20,51	20,52	20,59	20,51	20,52	20,49	20,53	20,55	20,55	20,53	20,48	20,46	20,53	20,56	20,49	20,57	20,58	20,55	20,49	20,45	20,46	20,57	20,57	20,54	20,59	20,58	20,56	20,52	20,54	20,56	20,57	20,65	20,52	20,44	20,48	20,49	20,56	20,53	20,52	20,58	20,57	20,49	20,49	20,47	20,56	20,60	20,59	20,58	20,66	20,60	20,61	20,60	20,60	20,53	20,48	20,52	20,59	20,53	20,61	20,59	20,58	20,52	20,49	20,54	20,65	20,67	20,54	20,61	20,62	20,52	20,58	20,67	20,60	20,54	20,54	20,55	20,51	20,58	20,60	20,57	20,56	20,58	20,55	20,57	20,49	20,56	20,62	20,66	20,65	20,56	20,51	20,52	20,53	20,55	20,54	20,55	20,58	20,58	20,60	20,59	20,54	20,57	20,62	20,67	20,60	20,56	20,52	20,54	20,54	20,61	20,58	20,57	20,55	20,57	20,62	20,63	20,64	20,59	20,52	20,53	20,62	20,66	20,57	20,65	20,58	20,60	20,64	20,67	20,66	20,60	20,57	20,57	20,60	20,67	20,60	20,63	20,65	20,57	20,56	20,61	20,60	20,59	20,56	20,53	20,73	20,70	20,60	20,58	20,55	20,65	20,69	20,64	20,66	20,57	20,65	20,63	20,52	20,65	20,64	20,50	20,51	20,63	20,61	20,65	20,59	20,61	20,58	20,60	20,64	20,62	20,56	20,56	20,62	20,65	20,59	20,59	20,66	20,64	20,59	20,59	20,55	20,61	20,65	20,62	20,54	20,64	20,65	20,66	20,67	20,64	20,66	20,58	20,55	20,63	20,65	20,61	20,57	20,63	20,65	20,55	20,60	20,57	20,62	20,65	20,65	20,65	20,65	20,64	20,62	20,53	20,59	20,65	20,57	20,57	20,65	20,64	20,53	20,58	20,66	20,71	20,65	20,59	20,60	20,58	20,61	20,60	20,66	20,62	20,55	20,59	20,65	20,56	20,56	20,55	20,62	20,71	20,69	20,57	20,59	20,67	20,63	20,59	20,61	20,60	20,63	20,59	20,58	20,57	20,65	20,64	20,58	20,61	20,59	20,55	20,56	20,66	20,59	20,52	20,55	20,67	20,58	20,55	20,58	20,65	20,60	20,60	20,56	20,64	20,67	20,72	20,59	20,55	20,52	20,54	20,60	20,62	20,58	20,54	20,53	20,55	20,50	20,56	20,60	20,61	20,59	20,52	20,52	20,65	20,57	20,47	20,46	20,55	20,63	20,66	20,61	20,48	20,54	20,63	20,55	20,54	20,51	20,55	20,61	20,56	20,51	20,53	20,51	20,53	20,59	20,64	20,64	20,63	20,57	20,54	20,60	20,55	20,51	20,53	20,55	20,55	20,52	20,54	20,54	20,57	20,61	20,62	20,55	20,56	20,50	20,52	20,56	20,64	20,58	20,54	20,47	20,50	20,54	20,62	20,59	20,47	20,50	20,59	20,58	20,56	20,53	20,52	20,58	20,50	20,49	20,49	20,60	20,56	20,64	20,60	20,46	20,49	20,51	20,56	20,51	20,52	20,58	20,60	20,50	20,46	20,40	20,42	20,54	20,51	20,48	20,45	20,43	20,45	20,46	20,49	20,51	20,48	20,52	20,54	20,52	20,44	20,52	20,55	20,46	20,43	20,54	20,49	20,39	20,52	20,59	20,54	20,53	20,52	20,47	20,62	20,60	20,53	20,53	20,53	20,48	20,49	20,50	20,54	20,55	20,46	20,58	20,56	20,55	20,64	20,51	20,49	20,49	20,51	20,52	20,50	20,52	20,57	20,47	20,54	20,54	20,50	20,51	20,47	20,47	20,46	20,49	20,46	20,47	20,48	20,50	20,56	20,45	20,50	20,44	20,47	20,49	20,49	20,44	20,46	20,45	20,49	20,44	20,50	20,50	20,47	20,47	20,48	20,54	20,55	20,55	20,54	20,51	20,51	20,53	20,46	20,53	20,48	20,48	20,46	20,45	20,38	20,53	20,50	20,34	20,45	20,47	20,46	20,56	20,42	20,50	20,59	20,47	20,44	20,43	20,51	20,55	20,43	20,45	20,43	20,35	20,45	20,46	20,54	20,48	20,41	20,55	20,44	20,44	20,50	20,54	20,51	20,40	20,51	20,50	20,53	20,47	20,53	20,51	20,43	20,47	20,50	20,42	20,42	20,50	20,43	20,42	20,43	20,44	20,44	20,42	20,32	20,39	20,40	20,41	20,42	
20,32	20,36	20,40	20,36	20,32	20,37	20,47	20,37	20,44	20,48	20,39	20,49	20,43	20,46	20,44	20,45	20,51	20,49	20,43	20,47	20,49	20,48	20,42	20,43	20,57	20,48	20,46	20,43	20,38	20,39	20,32	20,41	20,44	20,43	20,39	20,38	20,44	20,50	20,49	20,49	20,45	20,43	20,46	20,56	20,53	20,45	20,47	20,50	20,49	20,55	20,53	20,46	20,52	20,49	20,49	20,51	20,60	20,53	20,50	20,54	20,47	20,45	20,46	20,56	20,52	20,51	20,50	20,43	20,43	20,48	20,56	20,53	20,52	20,56	20,50	20,46	20,51	20,52	20,54	20,55	20,53	20,45	20,37	20,43	20,50	20,48	20,49	20,47	20,51	20,51	20,49	20,52	20,52	20,47	20,40	20,52	20,51	20,46	20,55	20,55	20,48	20,50	20,58	20,56	20,51	20,50	20,46	20,50	20,48	20,47	20,42	20,47	20,56	20,54	20,61	20,62	20,57	20,54	20,51	20,47	20,55	20,51	20,61	20,62	20,55	20,46	20,46	20,46	20,50	20,46	20,52	20,53	20,52	20,52	20,53	20,60	20,56	20,54	20,55	20,53	20,50	20,52	20,57	20,58	20,51	20,41	20,49	20,58	20,61	20,54	20,55	20,49	20,38	20,45	20,46	20,59	20,56	20,53	20,54	20,47	20,47	20,58	20,47	20,50	20,52	20,49	20,48	20,52	20,50	20,42	20,47	20,59	20,53	20,58	20,61	20,57	20,51	20,46	20,56	20,54	20,54	20,56	20,53	20,48	20,59	20,59	20,50	20,49	20,52	20,62	20,56	20,57	20,55	20,52	20,56	20,58	20,57	20,57	20,56	20,55	20,50	20,50	20,58	20,58	20,67	20,58	20,53	20,60	20,54	20,50	20,51	20,51	20,56	20,62	20,64	20,52	20,47	20,46	20,47	20,50	20,50	20,54	20,54	20,56	20,55	20,55	20,56	20,56	20,57	20,63	20,56	20,56	20,52	20,50	20,61	20,62	20,64	20,59	20,60	20,54	20,63	20,60	20,64	20,72	20,56	20,60	20,62	20,61	20,62	20,60	20,56	20,56	20,65	20,65	20,69	20,60	20,50	20,52	20,55	20,72	20,65	20,61	20,57	20,55	20,55	20,58	20,55	20,62	20,57	20,54	20,71	20,71	20,63	20,55	20,50	20,55	20,63	20,61	20,61	20,64	20,65	20,66	20,60	20,67	20,64	20,56	20,56	20,61	20,64	20,66	20,65	20,61	20,63	20,66	20,70	20,60	20,57	20,67	20,63	20,67	20,64	20,67	20,61	20,59	20,64	20,62	20,60	20,57	20,61	20,64	20,62	20,61	20,64	20,64	20,73	20,65	20,67	20,56	20,54	20,59	20,70	20,63	20,61	20,61	20,63	20,63	20,62	20,58	20,57	20,63	20,64	20,65	20,66	20,62	20,65	20,59	20,64	20,70	20,65	20,66	20,69	20,65	20,55	20,54	20,61	20,66	20,70	20,69	20,66	20,62	20,65	20,60	20,67	20,63	20,53	20,58	20,67	20,64	20,60	20,57	20,61	20,69	20,68	20,64	20,59	20,56	20,63	20,65	20,67	20,54	20,55	20,59	20,59	20,60	20,61	20,65	20,57	20,61	20,62	20,64	20,59	20,65	20,64	20,63	20,60	20,56	20,59	20,49	20,55	20,62	20,66	20,57	20,62	20,62	20,60	20,59	20,56	20,57	20,59	20,54	20,55	20,54	20,59	20,62	20,53	20,53	20,56	20,57	20,63	20,61	20,57	20,54	20,54	20,62	20,64	20,56	20,59	20,56	20,56	20,61	20,65	20,59	20,53	20,54	20,56	20,57	20,54	20,51	20,52	20,55	20,57	20,57	20,56	20,52	20,48	20,64	20,68	20,65	20,57	20,49	20,56	20,57	20,53	20,53	20,59	20,53	20,55	20,52	20,50	20,52	20,59	20,67	20,64	20,52	20,50	20,51	20,58	20,58	20,62	20,59	20,53	20,47	20,56	20,65	20,58	20,45	20,53	20,54	20,52	20,52	20,51	20,58	20,62	20,58	20,49	20,50	20,51	20,54	20,56	20,56	20,53	20,55	20,56	20,50	20,49	20,49	20,48	20,47	20,65	20,55	20,46	20,42	20,53	20,50	20,51	20,49	20,48	20,42	20,48	20,57	20,55	20,46	20,51	20,52	20,62	20,51	20,45	20,56	20,50	20,42	20,47	20,50	20,40	20,47	20,57	20,54	20,48	20,49	20,47	20,62	20,59	20,46	20,47	20,50	20,54	20,50	20,50	20,61	20,63	20,56	20,57	20,52	20,60	20,60	20,52	20,51	20,43	20,48	20,48	20,56	20,57	20,53	20,51	20,51	20,50	20,55	20,59	20,57	20,43	20,45	20,42	20,45	20,47	20,48	20,46	20,46	20,35	20,50	20,60	20,52	20,52	20,49	20,45	20,41	20,41	20,49	20,55	20,54	20,51	20,44	20,44	20,46	20,51	20,53	20,54	20,56	20,52	20,49	20,53	20,54	20,47	20,51	20,46	20,46	20,48	20,48	20,50	20,41	20,32	20,43	20,49	20,49	20,51	20,40	20,41	20,47	20,52	20,46	20,47	20,50	20,57	20,45	20,41	20,43	20,38	20,45	20,54	20,50	20,45	20,43	20,46	20,47	20,48	20,53	20,59	20,46	20,31	20,44	20,50	20,53	20,47	20,43	20,50	20,42	20,49	20,46	20,48	20,49	20,45	20,43	20,44	20,39	20,47	20,51	20,49	20,36	20,38	20,40	20,51	20,51	
20,38	20,39	20,44	20,27	20,28	20,31	20,38	20,33	20,30	20,41	20,39	20,37	20,44	20,38	20,45	20,48	20,49	20,45	20,43	20,52	20,45	20,53	20,43	20,42	20,55	20,52	20,43	20,44	20,41	20,39	20,40	20,54	20,50	20,36	20,47	20,44	20,47	20,45	20,49	20,47	20,41	20,42	20,35	20,48	20,53	20,50	20,55	20,55	20,53	20,56	20,51	20,49	20,54	20,57	20,50	20,49	20,55	20,49	20,42	20,56	20,49	20,43	20,50	20,50	20,50	20,52	20,45	20,37	20,46	20,44	20,55	20,59	20,54	20,57	20,50	20,44	20,51	20,50	20,55	20,55	20,54	20,44	20,44	20,50	20,55	20,57	20,55	20,51	20,49	20,52	20,54	20,53	20,48	20,51	20,47	20,53	20,60	20,51	20,50	20,52	20,50	20,53	20,58	20,54	20,48	20,55	20,54	20,59	20,61	20,53	20,48	20,43	20,54	20,55	20,58	20,59	20,48	20,44	20,52	20,46	20,53	20,52	20,65	20,62	20,53	20,51	20,56	20,52	20,55	20,51	20,56	20,55	20,45	20,45	20,50	20,53	20,54	20,54	20,55	20,59	20,57	20,51	20,57	20,62	20,63	20,50	20,39	20,58	20,56	20,56	20,59	20,51	20,48	20,47	20,58	20,60	20,61	20,60	20,56	20,51	20,45	20,54	20,48	20,45	20,59	20,48	20,44	20,42	20,43	20,43	20,56	20,58	20,47	20,55	20,62	20,54	20,58	20,47	20,54	20,55	20,64	20,65	20,61	20,52	20,52	20,56	20,53	20,51	20,57	20,69	20,56	20,49	20,52	20,52	20,47	20,51	20,55	20,47	20,45	20,52	20,53	20,47	20,55	20,58	20,61	20,55	20,57	20,61	20,55	20,44	20,47	20,60	20,61	20,53	20,51	20,56	20,50	20,47	20,48	20,55	20,56	20,49	20,50	20,52	20,58	20,54	20,51	20,59	20,56	20,55	20,55	20,63	20,56	20,51	20,65	20,64	20,65	20,69	20,61	20,53	20,54	20,63	20,63	20,64	20,58	20,55	20,60	20,55	20,62	20,62	20,51	20,61	20,65	20,61	20,65	20,63	20,56	20,53	20,54	20,63	20,65	20,63	20,62	20,61	20,62	20,52	20,55	20,61	20,60	20,58	20,67	20,60	20,54	20,52	20,54	20,58	20,61	20,68	20,62	20,64	20,68	20,66	20,61	20,69	20,67	20,64	20,54	20,53	20,59	20,63	20,59	20,65	20,64	20,65	20,73	20,70	20,57	20,69	20,70	20,68	20,65	20,61	20,66	20,60	20,63	20,70	20,61	20,57	20,63	20,61	20,65	20,59	20,60	20,68	20,70	20,65	20,64	20,56	20,64	20,67	20,69	20,64	20,55	20,60	20,66	20,67	20,59	20,58	20,62	20,64	20,64	20,60	20,64	20,67	20,68	20,60	20,63	20,68	20,69	20,62	20,64	20,62	20,60	20,60	20,61	20,70	20,71	20,66	20,67	20,62	20,59	20,61	20,64	20,68	20,58	20,49	20,63	20,72	20,66	20,72	20,67	20,58	20,61	20,56	20,56	20,57	20,60	20,57	20,69	20,58	20,51	20,58	20,61	20,68	20,64	20,61	20,54	20,56	20,59	20,65	20,60	20,59	20,54	20,54	20,55	20,55	20,59	20,57	20,56	20,56	20,66	20,62	20,62	20,61	20,56	20,52	20,51	20,58	20,64	20,62	20,56	20,54	20,55	20,60	20,52	20,49	20,55	20,60	20,63	20,56	20,49	20,60	20,63	20,61	20,60	20,55	20,58	20,52	20,53	20,59	20,60	20,58	20,60	20,53	20,50	20,67	20,62	20,62	20,53	20,46	20,56	20,59	20,51	20,44	20,44	20,59	20,62	20,60	20,57	20,52	20,51	20,53	20,53	20,57	20,60	20,58	20,63	20,56	20,52	20,56	20,59	20,59	20,59	20,53	20,50	20,47	20,50	20,60	20,60	20,61	20,53	20,51	20,53	20,60	20,53	20,49	20,55	20,58	20,53	20,55	20,52	20,51	20,58	20,54	20,46	20,49	20,53	20,49	20,57	20,56	20,51	20,58	20,53	20,48	20,46	20,49	20,51	20,44	20,53	20,56	20,58	20,51	20,52	20,53	20,52	20,45	20,48	20,49	20,55	20,62	20,51	20,37	20,44	20,40	20,51	20,57	20,47	20,49	20,44	20,45	20,48	20,50	20,49	20,49	20,52	20,44	20,48	20,50	20,46	20,56	20,57	20,50	20,54	20,53	20,56	20,50	20,53	20,60	20,55	20,63	20,66	20,58	20,55	20,52	20,54	20,57	20,47	20,48	20,60	20,61	20,55	20,53	20,49	20,44	20,46	20,52	20,62	20,52	20,45	20,45	20,44	20,38	20,49	20,48	20,41	20,44	20,36	20,45	20,52	20,47	20,51	20,50	20,44	20,42	20,34	20,37	20,49	20,50	20,52	20,48	20,43	20,51	20,48	20,49	20,46	20,60	20,50	20,47	20,50	20,52	20,45	20,46	20,52	20,49	20,49	20,49	20,47	20,34	20,27	20,48	20,47	20,51	20,47	20,40	20,38	20,42	20,49	20,54	20,50	20,43	20,44	20,43	20,38	20,46	20,43	20,58	20,61	20,49	20,36	20,36	20,56	20,60	20,56	20,47	20,46	20,46	20,35	20,40	20,41	20,40	20,48	20,48	20,44	20,50	20,53	20,49	20,44	20,46	20,50	20,40	20,37	20,38	20,40	20,38	20,44	20,42	20,37	20,44	20,45	20,41	
20,34	20,43	20,45	20,27	20,20	20,34	20,34	20,29	20,34	20,42	20,40	20,36	20,46	20,38	20,37	20,45	20,38	20,45	20,42	20,51	20,42	20,50	20,53	20,46	20,51	20,40	20,39	20,41	20,44	20,44	20,43	20,44	20,52	20,42	20,50	20,53	20,56	20,52	20,49	20,46	20,41	20,53	20,54	20,42	20,45	20,40	20,47	20,53	20,53	20,53	20,55	20,50	20,54	20,54	20,60	20,50	20,51	20,54	20,47	20,51	20,52	20,50	20,49	20,59	20,47	20,45	20,37	20,29	20,38	20,45	20,50	20,57	20,59	20,52	20,56	20,48	20,50	20,49	20,48	20,56	20,52	20,45	20,45	20,52	20,49	20,55	20,47	20,56	20,53	20,56	20,58	20,42	20,43	20,53	20,56	20,57	20,56	20,46	20,51	20,56	20,58	20,55	20,52	20,53	20,58	20,52	20,55	20,50	20,51	20,54	20,51	20,41	20,50	20,53	20,56	20,62	20,60	20,45	20,45	20,50	20,50	20,50	20,60	20,55	20,49	20,54	20,56	20,59	20,54	20,50	20,51	20,42	20,41	20,51	20,51	20,49	20,52	20,48	20,49	20,52	20,45	20,49	20,43	20,49	20,62	20,57	20,50	20,50	20,52	20,53	20,65	20,60	20,52	20,51	20,56	20,62	20,60	20,62	20,61	20,52	20,46	20,49	20,49	20,48	20,50	20,53	20,48	20,45	20,42	20,43	20,58	20,60	20,56	20,54	20,55	20,57	20,64	20,55	20,56	20,59	20,56	20,65	20,60	20,50	20,59	20,59	20,53	20,59	20,53	20,65	20,62	20,54	20,54	20,52	20,51	20,56	20,60	20,58	20,57	20,57	20,54	20,52	20,59	20,64	20,60	20,59	20,59	20,64	20,52	20,44	20,51	20,64	20,56	20,50	20,50	20,51	20,58	20,57	20,57	20,61	20,59	20,63	20,55	20,52	20,53	20,59	20,57	20,57	20,58	20,51	20,48	20,63	20,62	20,57	20,65	20,63	20,65	20,66	20,67	20,60	20,72	20,64	20,64	20,68	20,53	20,54	20,62	20,61	20,57	20,60	20,53	20,66	20,68	20,61	20,59	20,58	20,57	20,58	20,60	20,64	20,61	20,67	20,60	20,57	20,66	20,57	20,61	20,66	20,58	20,61	20,63	20,64	20,59	20,56	20,52	20,56	20,59	20,66	20,63	20,52	20,56	20,68	20,63	20,63	20,72	20,70	20,63	20,58	20,55	20,63	20,68	20,71	20,63	20,58	20,69	20,67	20,61	20,61	20,66	20,68	20,60	20,63	20,62	20,60	20,59	20,66	20,63	20,60	20,62	20,63	20,59	20,69	20,70	20,67	20,66	20,63	20,63	20,58	20,62	20,70	20,74	20,66	20,59	20,59	20,70	20,65	20,62	20,58	20,70	20,62	20,65	20,63	20,62	20,62	20,64	20,61	20,64	20,64	20,63	20,68	20,62	20,66	20,65	20,67	20,62	20,66	20,68	20,62	20,72	20,67	20,69	20,61	20,51	20,57	20,64	20,58	20,59	20,65	20,55	20,62	20,69	20,61	20,63	20,53	20,59	20,66	20,66	20,53	20,64	20,58	20,47	20,57	20,61	20,62	20,61	20,60	20,58	20,61	20,59	20,68	20,66	20,56	20,56	20,50	20,51	20,56	20,61	20,61	20,62	20,56	20,62	20,59	20,64	20,58	20,57	20,60	20,54	20,60	20,61	20,58	20,58	20,64	20,62	20,66	20,55	20,49	20,58	20,54	20,60	20,48	20,50	20,61	20,73	20,64	20,58	20,53	20,59	20,56	20,56	20,60	20,63	20,57	20,62	20,60	20,49	20,68	20,68	20,63	20,58	20,52	20,61	20,61	20,49	20,49	20,52	20,62	20,61	20,56	20,51	20,51	20,57	20,50	20,44	20,61	20,62	20,60	20,66	20,56	20,47	20,47	20,54	20,64	20,56	20,60	20,60	20,49	20,46	20,54	20,59	20,57	20,56	20,52	20,53	20,62	20,54	20,47	20,58	20,62	20,52	20,57	20,60	20,55	20,59	20,58	20,48	20,54	20,57	20,51	20,59	20,65	20,56	20,53	20,58	20,52	20,47	20,56	20,54	20,50	20,54	20,53	20,52	20,53	20,48	20,48	20,61	20,56	20,46	20,45	20,47	20,47	20,43	20,42	20,45	20,39	20,50	20,58	20,50	20,50	20,43	20,49	20,51	20,53	20,52	20,47	20,47	20,44	20,49	20,56	20,52	20,55	20,55	20,57	20,62	20,54	20,47	20,44	20,45	20,61	20,58	20,60	20,63	20,51	20,52	20,60	20,62	20,52	20,48	20,55	20,53	20,59	20,53	20,48	20,39	20,41	20,42	20,54	20,52	20,47	20,43	20,50	20,53	20,38	20,40	20,42	20,51	20,54	20,41	20,47	20,49	20,45	20,50	20,45	20,48	20,52	20,42	20,39	20,40	20,48	20,52	20,45	20,35	20,41	20,47	20,45	20,47	20,59	20,48	20,48	20,50	20,52	20,44	20,43	20,51	20,55	20,53	20,48	20,43	20,41	20,31	20,43	20,45	20,44	20,49	20,45	20,45	20,49	20,48	20,48	20,47	20,39	20,40	20,40	20,38	20,49	20,50	20,49	20,55	20,41	20,31	20,32	20,52	20,56	20,49	20,48	20,49	20,47	20,34	20,40	20,32	20,39	20,39	20,41	20,49	20,56	20,50	20,45	20,43	20,44	20,45	20,48	20,38	20,35	20,38	20,32	20,28	20,35	20,48	20,49	20,49	20,46	
20,36	20,52	20,53	20,45	20,34	20,27	20,35	20,37	20,33	20,46	20,43	20,40	20,39	20,36	20,37	20,44	20,43	20,41	20,30	20,44	20,45	20,43	20,56	20,50	20,47	20,40	20,45	20,47	20,37	20,38	20,37	20,49	20,42	20,44	20,50	20,51	20,59	20,55	20,50	20,51	20,46	20,38	20,52	20,47	20,47	20,43	20,43	20,49	20,46	20,54	20,60	20,52	20,47	20,54	20,56	20,55	20,50	20,45	20,57	20,59	20,52	20,49	20,50	20,53	20,45	20,46	20,45	20,39	20,31	20,41	20,48	20,53	20,56	20,53	20,54	20,54	20,55	20,53	20,53	20,58	20,53	20,46	20,55	20,59	20,52	20,44	20,46	20,37	20,48	20,55	20,54	20,42	20,51	20,57	20,59	20,58	20,53	20,46	20,51	20,47	20,55	20,53	20,46	20,52	20,54	20,55	20,56	20,48	20,49	20,47	20,46	20,58	20,58	20,53	20,54	20,58	20,55	20,43	20,48	20,47	20,45	20,53	20,63	20,46	20,41	20,54	20,53	20,49	20,53	20,55	20,51	20,44	20,42	20,48	20,49	20,54	20,56	20,46	20,51	20,48	20,41	20,48	20,38	20,42	20,52	20,51	20,58	20,56	20,48	20,51	20,67	20,56	20,47	20,55	20,52	20,54	20,54	20,54	20,57	20,56	20,54	20,52	20,50	20,60	20,63	20,52	20,51	20,50	20,50	20,46	20,60	20,52	20,52	20,66	20,57	20,53	20,58	20,53	20,59	20,61	20,60	20,53	20,55	20,46	20,53	20,53	20,59	20,54	20,53	20,63	20,63	20,50	20,51	20,53	20,54	20,57	20,55	20,54	20,54	20,60	20,61	20,58	20,56	20,65	20,58	20,57	20,61	20,53	20,49	20,46	20,47	20,62	20,60	20,57	20,54	20,57	20,61	20,58	20,54	20,64	20,57	20,64	20,65	20,58	20,52	20,52	20,65	20,61	20,58	20,54	20,54	20,55	20,54	20,61	20,64	20,64	20,61	20,62	20,64	20,68	20,72	20,65	20,57	20,69	20,59	20,57	20,60	20,58	20,63	20,58	20,57	20,60	20,56	20,58	20,57	20,61	20,63	20,56	20,65	20,62	20,57	20,67	20,65	20,51	20,56	20,59	20,59	20,71	20,61	20,57	20,57	20,60	20,60	20,63	20,58	20,57	20,57	20,56	20,54	20,52	20,53	20,61	20,62	20,54	20,59	20,66	20,61	20,63	20,59	20,64	20,78	20,71	20,69	20,60	20,65	20,69	20,69	20,66	20,65	20,63	20,58	20,59	20,64	20,57	20,55	20,64	20,60	20,66	20,69	20,59	20,54	20,66	20,67	20,64	20,68	20,62	20,64	20,62	20,67	20,63	20,62	20,63	20,61	20,57	20,65	20,66	20,60	20,61	20,67	20,64	20,58	20,67	20,67	20,59	20,67	20,67	20,64	20,74	20,63	20,68	20,67	20,61	20,54	20,58	20,54	20,60	20,67	20,68	20,61	20,61	20,65	20,65	20,50	20,54	20,63	20,60	20,63	20,64	20,48	20,54	20,63	20,67	20,75	20,61	20,58	20,62	20,67	20,66	20,63	20,60	20,52	20,68	20,63	20,65	20,59	20,57	20,53	20,61	20,65	20,60	20,61	20,57	20,53	20,59	20,59	20,52	20,51	20,55	20,59	20,60	20,66	20,59	20,54	20,56	20,56	20,60	20,55	20,59	20,60	20,60	20,52	20,59	20,62	20,65	20,60	20,52	20,57	20,55	20,51	20,57	20,57	20,61	20,62	20,63	20,60	20,59	20,60	20,55	20,56	20,65	20,65	20,61	20,66	20,65	20,49	20,55	20,57	20,58	20,56	20,51	20,54	20,59	20,47	20,50	20,52	20,64	20,58	20,54	20,60	20,55	20,52	20,48	20,49	20,56	20,59	20,56	20,58	20,58	20,47	20,43	20,49	20,66	20,60	20,45	20,55	20,52	20,44	20,51	20,60	20,63	20,51	20,47	20,53	20,60	20,57	20,57	20,65	20,61	20,57	20,57	20,55	20,49	20,56	20,54	20,45	20,55	20,59	20,58	20,58	20,55	20,46	20,51	20,62	20,57	20,51	20,66	20,57	20,41	20,48	20,51	20,50	20,53	20,50	20,47	20,46	20,56	20,50	20,47	20,39	20,39	20,44	20,45	20,49	20,48	20,49	20,51	20,50	20,56	20,44	20,48	20,56	20,53	20,53	20,52	20,52	20,58	20,51	20,51	20,61	20,62	20,54	20,48	20,53	20,52	20,43	20,38	20,44	20,52	20,47	20,54	20,58	20,50	20,49	20,56	20,56	20,43	20,43	20,50	20,53	20,52	20,49	20,47	20,40	20,45	20,48	20,57	20,55	20,49	20,50	20,51	20,54	20,40	20,36	20,40	20,49	20,48	20,43	20,51	20,45	20,41	20,49	20,49	20,46	20,53	20,51	20,45	20,45	20,47	20,51	20,51	20,51	20,45	20,47	20,49	20,57	20,59	20,53	20,55	20,58	20,51	20,45	20,38	20,45	20,46	20,55	20,49	20,38	20,40	20,36	20,48	20,50	20,41	20,38	20,44	20,47	20,48	20,48	20,46	20,45	20,43	20,43	20,40	20,47	20,52	20,53	20,48	20,51	20,38	20,34	20,45	20,59	20,50	20,47	20,52	20,43	20,47	20,39	20,36	20,34	20,40	20,41	20,31	20,41	20,52	20,51	20,37	20,38	20,45	20,38	20,46	20,47	20,33	20,29	20,39	20,42	20,42	20,49	20,49	20,39	20,39	
20,45	20,37	20,47	20,51	20,40	20,32	20,37	20,27	20,31	20,43	20,49	20,43	20,35	20,25	20,33	20,43	20,48	20,48	20,36	20,38	20,52	20,55	20,47	20,51	20,42	20,38	20,48	20,50	20,45	20,43	20,40	20,50	20,48	20,43	20,44	20,51	20,49	20,46	20,57	20,60	20,59	20,49	20,41	20,51	20,51	20,51	20,47	20,48	20,56	20,55	20,50	20,53	20,43	20,49	20,58	20,60	20,58	20,51	20,54	20,60	20,54	20,51	20,58	20,57	20,41	20,46	20,52	20,48	20,36	20,47	20,50	20,53	20,54	20,54	20,48	20,56	20,50	20,61	20,50	20,54	20,49	20,43	20,56	20,55	20,54	20,46	20,53	20,53	20,42	20,48	20,43	20,38	20,61	20,63	20,58	20,56	20,57	20,55	20,46	20,48	20,54	20,52	20,59	20,45	20,53	20,49	20,53	20,54	20,57	20,55	20,50	20,50	20,54	20,48	20,50	20,48	20,48	20,44	20,49	20,47	20,50	20,59	20,53	20,51	20,47	20,57	20,59	20,60	20,62	20,54	20,59	20,56	20,46	20,51	20,56	20,52	20,59	20,48	20,40	20,50	20,48	20,49	20,46	20,45	20,52	20,45	20,46	20,55	20,61	20,59	20,69	20,63	20,49	20,49	20,52	20,59	20,55	20,52	20,56	20,56	20,47	20,47	20,52	20,61	20,62	20,62	20,61	20,56	20,57	20,55	20,58	20,52	20,54	20,58	20,58	20,54	20,55	20,57	20,59	20,57	20,56	20,50	20,52	20,54	20,52	20,51	20,54	20,60	20,51	20,53	20,61	20,53	20,55	20,54	20,53	20,62	20,55	20,58	20,56	20,57	20,59	20,61	20,56	20,57	20,53	20,52	20,54	20,50	20,50	20,62	20,48	20,47	20,57	20,61	20,61	20,58	20,59	20,52	20,51	20,59	20,62	20,60	20,58	20,57	20,56	20,51	20,57	20,61	20,58	20,63	20,68	20,66	20,54	20,55	20,60	20,57	20,63	20,58	20,58	20,62	20,61	20,61	20,62	20,68	20,64	20,57	20,58	20,61	20,59	20,66	20,52	20,63	20,57	20,60	20,59	20,60	20,70	20,63	20,61	20,63	20,60	20,67	20,69	20,66	20,59	20,64	20,70	20,68	20,72	20,64	20,63	20,64	20,58	20,62	20,64	20,65	20,56	20,53	20,58	20,55	20,61	20,64	20,59	20,59	20,57	20,61	20,56	20,58	20,64	20,66	20,71	20,65	20,65	20,63	20,70	20,70	20,73	20,67	20,68	20,69	20,63	20,62	20,58	20,59	20,56	20,64	20,65	20,64	20,66	20,62	20,64	20,62	20,61	20,64	20,67	20,60	20,62	20,64	20,67	20,62	20,55	20,53	20,63	20,62	20,61	20,70	20,65	20,58	20,62	20,64	20,61	20,65	20,65	20,63	20,65	20,67	20,62	20,66	20,66	20,65	20,66	20,61	20,55	20,58	20,56	20,68	20,70	20,65	20,54	20,56	20,56	20,59	20,59	20,53	20,62	20,63	20,67	20,65	20,55	20,56	20,69	20,65	20,65	20,66	20,63	20,64	20,60	20,62	20,69	20,61	20,60	20,75	20,65	20,63	20,61	20,53	20,54	20,61	20,62	20,58	20,56	20,64	20,61	20,61	20,60	20,57	20,61	20,59	20,58	20,57	20,61	20,55	20,58	20,58	20,62	20,58	20,59	20,59	20,62	20,61	20,60	20,61	20,58	20,62	20,61	20,64	20,56	20,57	20,53	20,57	20,57	20,55	20,56	20,58	20,57	20,56	20,60	20,59	20,58	20,64	20,61	20,54	20,55	20,66	20,61	20,62	20,57	20,51	20,55	20,49	20,59	20,61	20,51	20,47	20,56	20,66	20,52	20,61	20,64	20,54	20,54	20,50	20,57	20,54	20,58	20,58	20,60	20,56	20,50	20,52	20,54	20,68	20,65	20,48	20,45	20,55	20,55	20,50	20,56	20,60	20,53	20,57	20,52	20,55	20,58	20,55	20,63	20,67	20,51	20,61	20,55	20,44	20,49	20,49	20,47	20,54	20,51	20,57	20,61	20,53	20,43	20,49	20,57	20,60	20,59	20,62	20,58	20,48	20,55	20,50	20,55	20,54	20,62	20,48	20,45	20,53	20,51	20,47	20,42	20,51	20,50	20,50	20,57	20,52	20,48	20,49	20,53	20,59	20,58	20,61	20,60	20,53	20,54	20,54	20,55	20,50	20,52	20,52	20,59	20,62	20,52	20,47	20,52	20,53	20,50	20,45	20,46	20,53	20,46	20,49	20,57	20,57	20,54	20,52	20,47	20,40	20,41	20,51	20,52	20,58	20,53	20,59	20,54	20,57	20,54	20,52	20,56	20,51	20,55	20,58	20,59	20,47	20,51	20,56	20,61	20,55	20,45	20,50	20,50	20,43	20,45	20,46	20,52	20,47	20,47	20,48	20,46	20,48	20,52	20,54	20,55	20,58	20,54	20,50	20,52	20,51	20,49	20,55	20,62	20,55	20,43	20,51	20,50	20,54	20,61	20,56	20,51	20,44	20,43	20,47	20,44	20,47	20,52	20,52	20,48	20,51	20,51	20,52	20,50	20,54	20,47	20,36	20,49	20,52	20,52	20,55	20,51	20,42	20,34	20,41	20,53	20,56	20,55	20,45	20,43	20,43	20,40	20,37	20,34	20,30	20,46	20,40	20,36	20,51	20,60	20,47	20,42	20,53	20,52	20,42	20,44	20,40	20,42	20,44	20,52	20,48	20,42	20,40	20,48	20,49	
20,47	20,34	20,32	20,47	20,50	20,42	20,50	20,42	20,36	20,48	20,45	20,47	20,33	20,32	20,34	20,44	20,48	20,49	20,45	20,44	20,46	20,55	20,50	20,49	20,47	20,36	20,59	20,52	20,52	20,44	20,35	20,47	20,48	20,42	20,37	20,39	20,42	20,48	20,59	20,57	20,48	20,55	20,41	20,43	20,48	20,55	20,54	20,45	20,55	20,59	20,54	20,46	20,47	20,51	20,51	20,58	20,66	20,57	20,51	20,61	20,45	20,42	20,56	20,51	20,44	20,50	20,58	20,46	20,42	20,42	20,42	20,50	20,50	20,51	20,55	20,53	20,48	20,52	20,56	20,54	20,50	20,47	20,54	20,45	20,54	20,54	20,47	20,58	20,46	20,45	20,43	20,42	20,56	20,57	20,50	20,47	20,49	20,55	20,48	20,52	20,54	20,57	20,52	20,42	20,37	20,51	20,44	20,54	20,62	20,56	20,49	20,41	20,48	20,49	20,51	20,51	20,48	20,40	20,51	20,47	20,54	20,57	20,52	20,56	20,63	20,62	20,57	20,54	20,62	20,62	20,58	20,62	20,52	20,52	20,59	20,51	20,50	20,50	20,46	20,47	20,57	20,53	20,51	20,47	20,48	20,42	20,44	20,56	20,51	20,52	20,64	20,60	20,52	20,42	20,47	20,55	20,55	20,54	20,53	20,51	20,53	20,55	20,54	20,50	20,58	20,53	20,51	20,53	20,56	20,55	20,53	20,50	20,54	20,57	20,57	20,55	20,50	20,57	20,65	20,58	20,42	20,50	20,56	20,47	20,49	20,60	20,61	20,66	20,55	20,45	20,58	20,57	20,57	20,53	20,49	20,54	20,60	20,63	20,60	20,62	20,58	20,56	20,65	20,57	20,52	20,55	20,52	20,50	20,51	20,64	20,53	20,50	20,53	20,56	20,59	20,61	20,63	20,55	20,49	20,58	20,63	20,61	20,52	20,55	20,61	20,64	20,63	20,70	20,67	20,64	20,63	20,66	20,61	20,60	20,58	20,62	20,60	20,54	20,56	20,66	20,69	20,60	20,60	20,70	20,64	20,55	20,57	20,63	20,54	20,56	20,55	20,59	20,63	20,59	20,60	20,60	20,64	20,63	20,66	20,66	20,68	20,67	20,55	20,63	20,64	20,67	20,70	20,68	20,59	20,59	20,72	20,67	20,65	20,59	20,57	20,62	20,64	20,60	20,60	20,57	20,62	20,67	20,58	20,66	20,65	20,59	20,57	20,54	20,62	20,65	20,64	20,58	20,69	20,65	20,59	20,60	20,58	20,66	20,64	20,68	20,65	20,64	20,58	20,57	20,63	20,67	20,62	20,67	20,66	20,60	20,64	20,68	20,65	20,63	20,65	20,59	20,61	20,62	20,65	20,57	20,60	20,57	20,63	20,63	20,65	20,63	20,59	20,48	20,58	20,61	20,63	20,62	20,62	20,65	20,63	20,60	20,63	20,60	20,61	20,65	20,71	20,64	20,57	20,64	20,66	20,67	20,65	20,59	20,60	20,60	20,64	20,70	20,64	20,59	20,63	20,67	20,65	20,62	20,59	20,56	20,63	20,67	20,55	20,58	20,61	20,63	20,63	20,59	20,58	20,61	20,58	20,68	20,69	20,66	20,62	20,54	20,54	20,54	20,56	20,54	20,56	20,66	20,65	20,58	20,58	20,60	20,72	20,64	20,58	20,62	20,62	20,53	20,58	20,61	20,60	20,62	20,53	20,56	20,61	20,59	20,60	20,70	20,60	20,61	20,52	20,59	20,54	20,57	20,61	20,63	20,59	20,51	20,53	20,53	20,49	20,56	20,58	20,57	20,61	20,61	20,56	20,54	20,52	20,62	20,65	20,65	20,61	20,55	20,55	20,55	20,60	20,68	20,55	20,50	20,52	20,59	20,52	20,54	20,57	20,48	20,49	20,53	20,58	20,59	20,55	20,51	20,52	20,59	20,53	20,56	20,61	20,57	20,58	20,54	20,52	20,57	20,61	20,56	20,52	20,54	20,47	20,49	20,58	20,50	20,46	20,50	20,56	20,65	20,64	20,49	20,51	20,53	20,59	20,57	20,48	20,46	20,44	20,46	20,58	20,54	20,49	20,56	20,61	20,58	20,53	20,62	20,63	20,58	20,57	20,46	20,48	20,53	20,58	20,51	20,44	20,54	20,49	20,48	20,42	20,50	20,59	20,56	20,58	20,54	20,53	20,48	20,51	20,62	20,58	20,62	20,51	20,54	20,53	20,56	20,54	20,51	20,45	20,59	20,58	20,52	20,49	20,53	20,53	20,52	20,52	20,49	20,43	20,47	20,50	20,47	20,58	20,60	20,52	20,46	20,44	20,45	20,45	20,54	20,49	20,44	20,52	20,62	20,59	20,58	20,49	20,49	20,52	20,42	20,43	20,47	20,56	20,56	20,51	20,54	20,55	20,60	20,52	20,47	20,58	20,45	20,52	20,45	20,48	20,60	20,51	20,41	20,35	20,51	20,50	20,46	20,47	20,46	20,48	20,50	20,55	20,49	20,43	20,50	20,53	20,48	20,41	20,46	20,57	20,53	20,50	20,47	20,47	20,52	20,43	20,43	20,43	20,39	20,48	20,46	20,50	20,52	20,48	20,52	20,49	20,50	20,47	20,35	20,39	20,50	20,49	20,54	20,45	20,44	20,43	20,41	20,45	20,50	20,57	20,48	20,41	20,40	20,34	20,33	20,41	20,33	20,41	20,40	20,40	20,46	20,51	20,46	20,39	20,43	20,51	20,48	20,42	20,49	20,47	20,44	20,40	20,44	20,33	20,42	20,50	20,45	
20,46	20,39	20,34	20,30	20,41	20,47	20,54	20,44	20,33	20,39	20,44	20,51	20,41	20,32	20,37	20,40	20,41	20,39	20,37	20,44	20,49	20,44	20,45	20,50	20,60	20,51	20,56	20,50	20,49	20,39	20,36	20,46	20,45	20,42	20,45	20,45	20,46	20,52	20,55	20,56	20,47	20,53	20,46	20,41	20,49	20,47	20,49	20,57	20,51	20,45	20,49	20,51	20,39	20,48	20,54	20,54	20,58	20,63	20,57	20,63	20,53	20,46	20,52	20,53	20,48	20,42	20,45	20,50	20,45	20,47	20,43	20,42	20,48	20,54	20,52	20,55	20,53	20,52	20,51	20,49	20,45	20,44	20,55	20,55	20,52	20,53	20,49	20,51	20,53	20,52	20,49	20,48	20,52	20,53	20,49	20,48	20,52	20,54	20,51	20,48	20,51	20,51	20,50	20,45	20,42	20,46	20,50	20,45	20,54	20,58	20,51	20,46	20,53	20,54	20,51	20,57	20,47	20,45	20,51	20,47	20,56	20,58	20,53	20,59	20,60	20,58	20,48	20,49	20,55	20,53	20,54	20,60	20,58	20,51	20,58	20,51	20,55	20,57	20,60	20,60	20,59	20,54	20,52	20,62	20,53	20,43	20,43	20,53	20,49	20,45	20,51	20,53	20,52	20,54	20,53	20,51	20,48	20,49	20,44	20,43	20,49	20,60	20,64	20,58	20,53	20,54	20,52	20,55	20,61	20,58	20,60	20,57	20,60	20,65	20,60	20,49	20,51	20,53	20,60	20,58	20,51	20,60	20,57	20,48	20,46	20,51	20,58	20,61	20,47	20,47	20,50	20,59	20,59	20,54	20,54	20,57	20,63	20,59	20,58	20,62	20,59	20,52	20,48	20,58	20,51	20,59	20,59	20,51	20,49	20,50	20,43	20,50	20,58	20,55	20,52	20,56	20,66	20,60	20,50	20,63	20,59	20,61	20,50	20,56	20,61	20,66	20,65	20,73	20,64	20,64	20,58	20,56	20,53	20,53	20,58	20,58	20,64	20,54	20,54	20,65	20,67	20,57	20,60	20,64	20,63	20,59	20,64	20,64	20,56	20,53	20,60	20,60	20,60	20,56	20,62	20,71	20,64	20,67	20,67	20,69	20,65	20,62	20,58	20,60	20,57	20,61	20,62	20,66	20,60	20,60	20,71	20,67	20,67	20,66	20,62	20,63	20,64	20,64	20,60	20,63	20,61	20,63	20,50	20,55	20,64	20,64	20,63	20,59	20,67	20,76	20,74	20,65	20,63	20,68	20,62	20,62	20,57	20,56	20,61	20,61	20,66	20,64	20,62	20,59	20,68	20,69	20,57	20,61	20,69	20,62	20,67	20,65	20,65	20,65	20,60	20,64	20,72	20,67	20,68	20,68	20,64	20,60	20,62	20,57	20,65	20,67	20,60	20,63	20,62	20,65	20,65	20,72	20,65	20,71	20,74	20,67	20,63	20,67	20,65	20,62	20,70	20,67	20,63	20,66	20,72	20,68	20,62	20,55	20,58	20,62	20,69	20,75	20,66	20,59	20,61	20,63	20,70	20,65	20,64	20,68	20,69	20,67	20,59	20,47	20,53	20,64	20,64	20,60	20,59	20,59	20,65	20,66	20,68	20,70	20,66	20,56	20,50	20,51	20,52	20,56	20,55	20,56	20,58	20,65	20,62	20,61	20,63	20,61	20,55	20,63	20,63	20,62	20,60	20,65	20,64	20,59	20,53	20,61	20,63	20,60	20,56	20,64	20,60	20,59	20,56	20,57	20,51	20,48	20,55	20,65	20,63	20,61	20,57	20,55	20,52	20,46	20,55	20,52	20,53	20,52	20,49	20,52	20,50	20,66	20,59	20,61	20,64	20,60	20,55	20,54	20,56	20,50	20,46	20,48	20,55	20,62	20,57	20,54	20,53	20,58	20,54	20,49	20,54	20,54	20,50	20,48	20,53	20,56	20,50	20,45	20,50	20,52	20,52	20,58	20,48	20,51	20,51	20,60	20,56	20,54	20,45	20,37	20,45	20,52	20,49	20,53	20,55	20,63	20,60	20,56	20,45	20,53	20,54	20,52	20,53	20,53	20,48	20,49	20,58	20,48	20,50	20,59	20,62	20,60	20,44	20,49	20,52	20,52	20,51	20,44	20,46	20,48	20,58	20,52	20,44	20,50	20,51	20,48	20,52	20,53	20,61	20,56	20,52	20,52	20,49	20,44	20,50	20,56	20,47	20,48	20,47	20,46	20,45	20,50	20,58	20,52	20,58	20,57	20,53	20,56	20,54	20,50	20,45	20,53	20,47	20,46	20,48	20,51	20,55	20,49	20,49	20,54	20,57	20,52	20,45	20,54	20,46	20,57	20,52	20,46	20,44	20,54	20,57	20,53	20,48	20,57	20,58	20,42	20,45	20,47	20,47	20,53	20,51	20,47	20,44	20,41	20,50	20,47	20,47	20,44	20,48	20,52	20,47	20,56	20,56	20,49	20,44	20,46	20,49	20,38	20,43	20,50	20,47	20,44	20,53	20,52	20,43	20,43	20,49	20,47	20,46	20,44	20,45	20,51	20,44	20,44	20,42	20,42	20,39	20,52	20,65	20,52	20,38	20,43	20,44	20,53	20,54	20,47	20,41	20,41	20,50	20,39	20,42	20,49	20,49	20,48	20,44	20,39	20,42	20,56	20,52	20,49	20,47	20,40	20,40	20,46	20,44	20,42	20,46	20,39	20,42	20,43	20,49	20,45	20,41	20,39	20,27	20,40	20,39	20,40	20,42	20,45	20,47	20,43	20,41	20,40	20,40	20,38	20,43	20,43	
20,39	20,47	20,46	20,39	20,28	20,38	20,52	20,41	20,32	20,38	20,45	20,47	20,42	20,31	20,37	20,43	20,41	20,42	20,43	20,37	20,40	20,45	20,36	20,39	20,55	20,50	20,59	20,58	20,54	20,43	20,34	20,40	20,43	20,48	20,48	20,47	20,49	20,48	20,49	20,50	20,53	20,47	20,45	20,43	20,45	20,46	20,51	20,52	20,50	20,48	20,51	20,54	20,50	20,48	20,53	20,52	20,56	20,60	20,56	20,55	20,54	20,44	20,51	20,48	20,45	20,47	20,43	20,44	20,50	20,57	20,52	20,45	20,44	20,51	20,53	20,41	20,49	20,48	20,51	20,44	20,35	20,34	20,54	20,47	20,49	20,45	20,51	20,60	20,55	20,49	20,47	20,49	20,55	20,62	20,47	20,51	20,61	20,50	20,56	20,47	20,49	20,49	20,50	20,47	20,41	20,39	20,44	20,45	20,51	20,53	20,47	20,47	20,52	20,44	20,48	20,54	20,53	20,41	20,49	20,43	20,49	20,51	20,53	20,53	20,50	20,57	20,49	20,50	20,54	20,52	20,57	20,56	20,56	20,57	20,59	20,58	20,60	20,60	20,55	20,55	20,59	20,57	20,53	20,51	20,58	20,53	20,49	20,48	20,56	20,55	20,44	20,51	20,54	20,62	20,63	20,60	20,54	20,53	20,43	20,46	20,50	20,54	20,54	20,68	20,58	20,50	20,64	20,61	20,54	20,59	20,56	20,54	20,55	20,59	20,59	20,53	20,55	20,52	20,51	20,49	20,52	20,63	20,59	20,48	20,50	20,52	20,53	20,51	20,50	20,55	20,59	20,60	20,67	20,50	20,51	20,66	20,65	20,58	20,53	20,52	20,54	20,48	20,42	20,53	20,50	20,50	20,55	20,63	20,58	20,41	20,44	20,59	20,57	20,57	20,53	20,62	20,64	20,57	20,55	20,66	20,57	20,55	20,57	20,52	20,59	20,65	20,60	20,68	20,64	20,67	20,64	20,56	20,54	20,60	20,64	20,56	20,55	20,57	20,56	20,59	20,70	20,61	20,67	20,65	20,62	20,61	20,61	20,63	20,62	20,65	20,59	20,65	20,68	20,61	20,55	20,63	20,68	20,68	20,60	20,64	20,69	20,62	20,60	20,66	20,63	20,63	20,64	20,70	20,68	20,61	20,63	20,60	20,62	20,62	20,65	20,72	20,66	20,59	20,62	20,64	20,61	20,58	20,58	20,56	20,54	20,55	20,60	20,65	20,66	20,66	20,65	20,65	20,59	20,60	20,63	20,61	20,68	20,63	20,57	20,62	20,63	20,68	20,68	20,61	20,61	20,67	20,58	20,62	20,65	20,64	20,72	20,67	20,63	20,69	20,63	20,64	20,71	20,71	20,72	20,70	20,69	20,61	20,61	20,58	20,62	20,68	20,74	20,69	20,65	20,66	20,62	20,71	20,67	20,68	20,73	20,76	20,66	20,68	20,67	20,65	20,67	20,59	20,59	20,65	20,64	20,60	20,64	20,57	20,65	20,62	20,67	20,67	20,66	20,62	20,62	20,55	20,68	20,67	20,63	20,65	20,73	20,69	20,64	20,53	20,51	20,58	20,62	20,58	20,62	20,62	20,56	20,58	20,60	20,67	20,69	20,66	20,56	20,63	20,62	20,62	20,61	20,57	20,61	20,62	20,60	20,48	20,56	20,59	20,60	20,60	20,65	20,62	20,60	20,58	20,61	20,56	20,53	20,55	20,67	20,65	20,54	20,56	20,52	20,58	20,56	20,59	20,61	20,51	20,56	20,63	20,67	20,63	20,59	20,62	20,56	20,53	20,53	20,56	20,58	20,63	20,60	20,60	20,55	20,57	20,60	20,63	20,63	20,57	20,49	20,49	20,52	20,52	20,48	20,46	20,58	20,64	20,64	20,56	20,53	20,60	20,59	20,46	20,50	20,51	20,49	20,49	20,59	20,52	20,48	20,45	20,49	20,53	20,51	20,57	20,52	20,46	20,51	20,62	20,60	20,59	20,55	20,50	20,48	20,61	20,51	20,47	20,52	20,63	20,58	20,53	20,48	20,43	20,51	20,53	20,47	20,51	20,58	20,51	20,52	20,47	20,52	20,59	20,62	20,52	20,45	20,48	20,50	20,48	20,48	20,53	20,52	20,54	20,58	20,54	20,46	20,50	20,49	20,50	20,46	20,52	20,54	20,55	20,43	20,51	20,48	20,41	20,44	20,47	20,46	20,44	20,47	20,58	20,44	20,50	20,69	20,64	20,60	20,59	20,52	20,56	20,56	20,49	20,46	20,48	20,48	20,47	20,49	20,54	20,46	20,47	20,50	20,44	20,57	20,58	20,48	20,48	20,48	20,43	20,48	20,51	20,52	20,58	20,57	20,55	20,60	20,55	20,50	20,46	20,41	20,50	20,48	20,56	20,59	20,51	20,46	20,42	20,41	20,50	20,45	20,39	20,52	20,56	20,51	20,53	20,50	20,43	20,49	20,56	20,53	20,45	20,40	20,47	20,45	20,51	20,47	20,49	20,43	20,45	20,45	20,51	20,51	20,50	20,45	20,48	20,47	20,46	20,48	20,43	20,43	20,50	20,50	20,50	20,40	20,43	20,38	20,45	20,47	20,44	20,39	20,40	20,52	20,48	20,44	20,45	20,46	20,41	20,43	20,40	20,37	20,47	20,53	20,50	20,50	20,42	20,37	20,47	20,44	20,47	20,41	20,36	20,41	20,48	20,51	20,43	20,44	20,51	20,40	20,41	20,37	20,39	20,37	20,38	20,46	20,50	20,48	20,38	20,30	20,35	20,47	20,46	
20,39	20,43	20,43	20,36	20,27	20,35	20,48	20,38	20,39	20,41	20,37	20,40	20,34	20,24	20,34	20,40	20,41	20,53	20,50	20,42	20,39	20,49	20,43	20,38	20,52	20,51	20,52	20,53	20,62	20,50	20,37	20,40	20,43	20,47	20,50	20,43	20,55	20,44	20,46	20,44	20,49	20,49	20,46	20,44	20,51	20,50	20,44	20,40	20,36	20,46	20,52	20,56	20,61	20,52	20,50	20,48	20,51	20,54	20,55	20,43	20,42	20,43	20,47	20,44	20,34	20,48	20,49	20,43	20,40	20,50	20,47	20,43	20,44	20,48	20,50	20,48	20,48	20,43	20,51	20,53	20,44	20,41	20,53	20,50	20,50	20,46	20,41	20,52	20,53	20,44	20,43	20,50	20,56	20,54	20,49	20,48	20,58	20,47	20,45	20,47	20,50	20,53	20,56	20,52	20,49	20,42	20,45	20,51	20,53	20,54	20,48	20,50	20,51	20,48	20,44	20,46	20,47	20,42	20,44	20,51	20,56	20,47	20,54	20,55	20,51	20,61	20,59	20,57	20,53	20,49	20,57	20,55	20,49	20,57	20,58	20,58	20,51	20,51	20,47	20,43	20,53	20,57	20,53	20,48	20,47	20,52	20,45	20,55	20,61	20,55	20,51	20,50	20,52	20,55	20,53	20,59	20,57	20,62	20,52	20,46	20,49	20,55	20,47	20,58	20,54	20,50	20,57	20,50	20,43	20,48	20,55	20,49	20,49	20,55	20,50	20,54	20,62	20,58	20,55	20,59	20,53	20,51	20,58	20,52	20,51	20,54	20,59	20,55	20,60	20,61	20,60	20,57	20,64	20,58	20,49	20,67	20,70	20,62	20,54	20,43	20,55	20,50	20,48	20,54	20,54	20,48	20,52	20,59	20,62	20,54	20,51	20,60	20,57	20,56	20,49	20,51	20,60	20,58	20,55	20,61	20,57	20,59	20,57	20,54	20,52	20,63	20,57	20,61	20,61	20,60	20,52	20,58	20,60	20,62	20,62	20,63	20,58	20,58	20,63	20,58	20,64	20,66	20,62	20,59	20,54	20,63	20,54	20,59	20,62	20,56	20,56	20,58	20,70	20,66	20,54	20,57	20,65	20,69	20,74	20,71	20,64	20,66	20,64	20,66	20,58	20,57	20,64	20,75	20,62	20,54	20,60	20,59	20,61	20,58	20,61	20,61	20,62	20,53	20,60	20,63	20,57	20,54	20,62	20,66	20,64	20,59	20,59	20,61	20,66	20,69	20,71	20,61	20,55	20,59	20,68	20,63	20,65	20,65	20,70	20,65	20,60	20,65	20,66	20,59	20,64	20,62	20,62	20,68	20,64	20,63	20,73	20,68	20,65	20,67	20,65	20,68	20,70	20,66	20,69	20,66	20,68	20,67	20,69	20,62	20,60	20,60	20,64	20,63	20,56	20,57	20,58	20,62	20,72	20,68	20,68	20,70	20,66	20,62	20,70	20,64	20,63	20,58	20,54	20,64	20,65	20,65	20,76	20,70	20,68	20,72	20,67	20,65	20,64	20,65	20,67	20,52	20,58	20,62	20,60	20,63	20,68	20,67	20,66	20,58	20,54	20,59	20,63	20,62	20,63	20,66	20,57	20,51	20,49	20,68	20,65	20,59	20,55	20,66	20,68	20,67	20,70	20,55	20,58	20,56	20,58	20,58	20,56	20,59	20,65	20,68	20,66	20,64	20,65	20,66	20,56	20,61	20,54	20,50	20,59	20,64	20,68	20,61	20,56	20,56	20,50	20,58	20,56	20,55	20,58	20,66	20,67	20,55	20,54	20,58	20,58	20,48	20,54	20,56	20,62	20,60	20,64	20,66	20,60	20,64	20,58	20,61	20,62	20,60	20,52	20,47	20,49	20,48	20,53	20,52	20,60	20,61	20,57	20,56	20,49	20,60	20,60	20,48	20,54	20,53	20,61	20,55	20,52	20,58	20,54	20,50	20,55	20,58	20,56	20,51	20,48	20,50	20,58	20,63	20,69	20,63	20,58	20,61	20,58	20,58	20,57	20,51	20,48	20,63	20,59	20,50	20,44	20,38	20,50	20,54	20,58	20,58	20,56	20,53	20,47	20,49	20,52	20,56	20,55	20,53	20,56	20,54	20,52	20,48	20,52	20,52	20,47	20,51	20,57	20,51	20,44	20,48	20,50	20,53	20,53	20,51	20,52	20,52	20,49	20,53	20,57	20,46	20,44	20,53	20,55	20,50	20,44	20,54	20,53	20,46	20,66	20,65	20,56	20,50	20,42	20,48	20,55	20,52	20,50	20,45	20,47	20,45	20,48	20,50	20,50	20,50	20,50	20,45	20,48	20,56	20,54	20,47	20,52	20,44	20,41	20,51	20,48	20,54	20,52	20,52	20,50	20,60	20,57	20,52	20,46	20,46	20,58	20,50	20,52	20,51	20,52	20,53	20,50	20,51	20,44	20,35	20,46	20,51	20,53	20,49	20,47	20,51	20,53	20,55	20,51	20,45	20,46	20,52	20,44	20,47	20,52	20,50	20,47	20,47	20,51	20,49	20,37	20,39	20,50	20,50	20,39	20,43	20,50	20,48	20,46	20,45	20,42	20,43	20,53	20,48	20,42	20,41	20,35	20,42	20,35	20,39	20,46	20,50	20,47	20,43	20,38	20,38	20,39	20,38	20,39	20,41	20,54	20,54	20,47	20,38	20,40	20,40	20,36	20,38	20,35	20,31	20,38	20,41	20,48	20,49	20,58	20,48	20,43	20,41	20,38	20,33	20,31	20,39	20,53	20,46	20,36	20,28	20,27	20,44	20,54	20,49	
20,42	20,49	20,51	20,37	20,26	20,41	20,41	20,28	20,33	20,45	20,40	20,44	20,41	20,39	20,39	20,42	20,44	20,49	20,54	20,46	20,44	20,47	20,38	20,45	20,54	20,54	20,46	20,38	20,44	20,47	20,33	20,39	20,43	20,30	20,40	20,46	20,48	20,47	20,49	20,51	20,51	20,43	20,36	20,42	20,60	20,47	20,42	20,47	20,38	20,43	20,56	20,52	20,49	20,48	20,47	20,49	20,56	20,57	20,49	20,49	20,46	20,48	20,47	20,50	20,38	20,42	20,42	20,48	20,52	20,52	20,53	20,51	20,50	20,53	20,47	20,46	20,51	20,46	20,45	20,53	20,51	20,50	20,55	20,53	20,44	20,49	20,49	20,50	20,44	20,45	20,40	20,47	20,54	20,51	20,45	20,47	20,54	20,51	20,53	20,46	20,54	20,55	20,54	20,47	20,47	20,50	20,48	20,48	20,50	20,49	20,53	20,56	20,56	20,50	20,53	20,54	20,51	20,38	20,42	20,47	20,56	20,58	20,57	20,56	20,52	20,56	20,53	20,57	20,60	20,49	20,48	20,49	20,60	20,63	20,53	20,50	20,43	20,46	20,50	20,45	20,47	20,54	20,50	20,46	20,42	20,55	20,46	20,47	20,47	20,45	20,46	20,55	20,53	20,41	20,42	20,46	20,47	20,64	20,65	20,55	20,50	20,46	20,48	20,54	20,53	20,56	20,47	20,47	20,51	20,53	20,58	20,54	20,51	20,55	20,48	20,51	20,50	20,50	20,50	20,52	20,61	20,55	20,51	20,50	20,51	20,51	20,55	20,52	20,53	20,62	20,60	20,58	20,55	20,57	20,55	20,62	20,65	20,48	20,49	20,55	20,53	20,59	20,58	20,57	20,60	20,56	20,50	20,58	20,62	20,56	20,55	20,56	20,55	20,55	20,52	20,52	20,57	20,61	20,53	20,58	20,59	20,56	20,56	20,55	20,62	20,55	20,55	20,57	20,57	20,59	20,60	20,60	20,59	20,58	20,60	20,60	20,59	20,71	20,67	20,56	20,61	20,69	20,64	20,67	20,59	20,60	20,59	20,63	20,65	20,59	20,52	20,62	20,63	20,63	20,60	20,63	20,61	20,64	20,64	20,67	20,59	20,63	20,64	20,59	20,57	20,57	20,59	20,67	20,60	20,56	20,69	20,62	20,59	20,62	20,60	20,61	20,65	20,62	20,55	20,60	20,59	20,62	20,66	20,63	20,68	20,70	20,65	20,57	20,70	20,75	20,75	20,69	20,59	20,59	20,65	20,62	20,63	20,59	20,64	20,74	20,67	20,62	20,64	20,59	20,58	20,62	20,61	20,67	20,66	20,64	20,70	20,70	20,67	20,69	20,68	20,61	20,71	20,68	20,66	20,68	20,67	20,66	20,63	20,66	20,68	20,61	20,59	20,61	20,56	20,61	20,60	20,64	20,72	20,75	20,68	20,61	20,58	20,68	20,70	20,74	20,67	20,67	20,61	20,63	20,65	20,62	20,72	20,75	20,68	20,69	20,74	20,63	20,60	20,58	20,69	20,60	20,58	20,54	20,56	20,62	20,67	20,75	20,69	20,59	20,55	20,57	20,66	20,66	20,64	20,59	20,58	20,65	20,57	20,64	20,63	20,58	20,60	20,64	20,66	20,64	20,69	20,64	20,60	20,64	20,69	20,63	20,63	20,67	20,67	20,72	20,66	20,64	20,62	20,61	20,61	20,71	20,61	20,55	20,59	20,68	20,70	20,62	20,62	20,63	20,53	20,57	20,51	20,45	20,66	20,69	20,64	20,59	20,53	20,53	20,49	20,47	20,58	20,52	20,53	20,58	20,57	20,62	20,59	20,62	20,63	20,54	20,57	20,61	20,59	20,52	20,53	20,54	20,54	20,52	20,56	20,69	20,59	20,60	20,52	20,55	20,63	20,53	20,52	20,48	20,60	20,55	20,49	20,53	20,56	20,48	20,51	20,63	20,60	20,62	20,51	20,52	20,61	20,66	20,68	20,62	20,55	20,51	20,55	20,51	20,58	20,52	20,58	20,62	20,61	20,53	20,50	20,43	20,53	20,58	20,52	20,56	20,55	20,55	20,58	20,42	20,43	20,54	20,54	20,56	20,63	20,56	20,44	20,40	20,45	20,50	20,48	20,48	20,53	20,45	20,50	20,53	20,50	20,46	20,48	20,57	20,55	20,53	20,54	20,56	20,64	20,62	20,53	20,48	20,48	20,47	20,47	20,50	20,54	20,52	20,54	20,60	20,53	20,43	20,38	20,49	20,55	20,51	20,52	20,51	20,57	20,45	20,43	20,55	20,59	20,50	20,50	20,46	20,51	20,57	20,59	20,51	20,54	20,50	20,44	20,49	20,51	20,48	20,48	20,49	20,48	20,57	20,60	20,49	20,47	20,53	20,56	20,48	20,34	20,39	20,53	20,48	20,52	20,52	20,46	20,44	20,53	20,60	20,53	20,47	20,38	20,47	20,47	20,53	20,52	20,45	20,40	20,44	20,53	20,46	20,48	20,44	20,44	20,48	20,46	20,48	20,37	20,37	20,45	20,43	20,43	20,47	20,49	20,45	20,45	20,51	20,42	20,39	20,48	20,51	20,43	20,38	20,41	20,45	20,43	20,51	20,55	20,38	20,42	20,48	20,41	20,42	20,50	20,38	20,29	20,34	20,46	20,41	20,43	20,35	20,42	20,38	20,28	20,35	20,34	20,40	20,48	20,51	20,52	20,46	20,48	20,47	20,40	20,45	20,44	20,41	20,34	20,40	20,43	20,36	20,31	20,31	20,42	20,48	20,52	20,51	
20,40	20,45	20,49	20,43	20,30	20,36	20,39	20,36	20,34	20,50	20,45	20,44	20,46	20,38	20,39	20,41	20,45	20,44	20,42	20,46	20,49	20,48	20,46	20,44	20,53	20,42	20,40	20,43	20,40	20,36	20,35	20,41	20,50	20,36	20,34	20,49	20,52	20,43	20,53	20,52	20,50	20,46	20,37	20,39	20,62	20,52	20,49	20,49	20,48	20,47	20,52	20,47	20,38	20,48	20,50	20,57	20,54	20,58	20,56	20,54	20,58	20,57	20,59	20,53	20,49	20,52	20,51	20,49	20,56	20,55	20,53	20,58	20,47	20,49	20,47	20,50	20,51	20,50	20,47	20,47	20,54	20,51	20,50	20,50	20,49	20,46	20,48	20,53	20,37	20,45	20,51	20,49	20,57	20,52	20,46	20,45	20,42	20,41	20,54	20,46	20,45	20,51	20,53	20,47	20,45	20,45	20,51	20,45	20,46	20,49	20,46	20,53	20,56	20,45	20,50	20,59	20,50	20,46	20,45	20,43	20,48	20,50	20,55	20,47	20,44	20,47	20,55	20,51	20,53	20,56	20,47	20,44	20,51	20,62	20,60	20,58	20,51	20,47	20,53	20,47	20,46	20,51	20,50	20,51	20,47	20,45	20,49	20,44	20,39	20,44	20,49	20,49	20,51	20,54	20,53	20,51	20,46	20,62	20,63	20,57	20,52	20,48	20,49	20,59	20,59	20,56	20,55	20,51	20,55	20,57	20,58	20,53	20,52	20,52	20,49	20,48	20,54	20,49	20,53	20,58	20,66	20,61	20,50	20,49	20,55	20,61	20,62	20,52	20,51	20,56	20,56	20,56	20,61	20,53	20,52	20,58	20,67	20,60	20,53	20,58	20,55	20,51	20,55	20,62	20,62	20,58	20,51	20,61	20,56	20,47	20,51	20,57	20,53	20,54	20,44	20,57	20,64	20,63	20,58	20,61	20,63	20,58	20,57	20,63	20,66	20,63	20,63	20,66	20,59	20,59	20,65	20,71	20,56	20,59	20,63	20,65	20,59	20,62	20,68	20,55	20,65	20,68	20,66	20,64	20,62	20,65	20,62	20,67	20,67	20,62	20,52	20,58	20,63	20,56	20,63	20,71	20,66	20,62	20,61	20,60	20,59	20,63	20,70	20,69	20,61	20,64	20,67	20,70	20,61	20,62	20,74	20,63	20,63	20,65	20,66	20,54	20,68	20,67	20,57	20,58	20,68	20,70	20,64	20,65	20,61	20,60	20,59	20,62	20,66	20,67	20,68	20,72	20,67	20,64	20,66	20,67	20,63	20,63	20,66	20,68	20,69	20,61	20,59	20,59	20,55	20,63	20,61	20,60	20,62	20,68	20,75	20,75	20,68	20,69	20,68	20,58	20,66	20,70	20,62	20,74	20,69	20,63	20,72	20,72	20,73	20,63	20,63	20,63	20,63	20,59	20,59	20,66	20,70	20,75	20,70	20,64	20,67	20,72	20,65	20,69	20,73	20,64	20,59	20,64	20,68	20,68	20,74	20,79	20,74	20,67	20,67	20,62	20,64	20,59	20,63	20,62	20,64	20,64	20,62	20,66	20,75	20,79	20,68	20,55	20,58	20,58	20,68	20,67	20,62	20,60	20,55	20,68	20,69	20,67	20,64	20,59	20,62	20,67	20,63	20,55	20,61	20,61	20,63	20,65	20,72	20,57	20,62	20,71	20,70	20,68	20,70	20,65	20,60	20,54	20,63	20,66	20,58	20,61	20,59	20,58	20,61	20,60	20,52	20,62	20,50	20,59	20,52	20,49	20,65	20,67	20,70	20,61	20,59	20,56	20,48	20,47	20,62	20,54	20,53	20,56	20,58	20,58	20,57	20,62	20,62	20,58	20,59	20,60	20,57	20,56	20,58	20,58	20,57	20,59	20,59	20,63	20,64	20,61	20,56	20,54	20,63	20,55	20,51	20,58	20,61	20,55	20,54	20,55	20,54	20,51	20,53	20,65	20,60	20,59	20,52	20,55	20,57	20,64	20,64	20,63	20,58	20,53	20,57	20,55	20,58	20,55	20,51	20,61	20,59	20,54	20,57	20,52	20,52	20,54	20,54	20,54	20,60	20,56	20,56	20,52	20,44	20,49	20,48	20,51	20,54	20,65	20,52	20,42	20,43	20,43	20,43	20,51	20,50	20,43	20,48	20,59	20,61	20,48	20,42	20,47	20,49	20,51	20,50	20,48	20,61	20,63	20,51	20,54	20,50	20,50	20,55	20,56	20,52	20,47	20,56	20,57	20,51	20,52	20,43	20,50	20,61	20,56	20,64	20,55	20,49	20,47	20,45	20,47	20,57	20,45	20,43	20,41	20,54	20,59	20,53	20,50	20,44	20,48	20,45	20,46	20,51	20,51	20,39	20,52	20,53	20,54	20,60	20,51	20,50	20,53	20,55	20,52	20,45	20,38	20,50	20,51	20,48	20,55	20,49	20,44	20,50	20,56	20,56	20,56	20,43	20,44	20,45	20,54	20,59	20,48	20,41	20,45	20,57	20,52	20,45	20,48	20,45	20,47	20,46	20,43	20,48	20,42	20,49	20,49	20,45	20,49	20,51	20,49	20,40	20,52	20,54	20,42	20,39	20,38	20,47	20,53	20,45	20,57	20,47	20,46	20,54	20,44	20,40	20,37	20,44	20,43	20,52	20,44	20,45	20,34	20,34	20,36	20,42	20,40	20,39	20,41	20,31	20,32	20,38	20,44	20,49	20,49	20,51	20,44	20,46	20,49	20,42	20,49	20,45	20,42	20,48	20,47	20,38	20,28	20,38	20,50	20,47	20,46	20,51	20,56	
20,36	20,45	20,41	20,40	20,33	20,35	20,39	20,42	20,45	20,47	20,41	20,41	20,46	20,43	20,46	20,41	20,38	20,42	20,43	20,42	20,50	20,48	20,42	20,43	20,50	20,45	20,39	20,41	20,48	20,46	20,41	20,44	20,48	20,42	20,41	20,47	20,46	20,45	20,53	20,63	20,51	20,53	20,54	20,50	20,59	20,52	20,48	20,42	20,43	20,51	20,54	20,50	20,46	20,49	20,49	20,59	20,60	20,55	20,52	20,50	20,51	20,54	20,61	20,49	20,51	20,59	20,57	20,51	20,58	20,54	20,52	20,58	20,60	20,52	20,56	20,52	20,56	20,47	20,47	20,49	20,50	20,46	20,47	20,47	20,47	20,47	20,47	20,55	20,50	20,45	20,52	20,52	20,56	20,47	20,47	20,48	20,54	20,47	20,55	20,51	20,47	20,48	20,51	20,46	20,49	20,52	20,53	20,56	20,48	20,49	20,44	20,45	20,51	20,57	20,58	20,57	20,48	20,43	20,46	20,46	20,49	20,46	20,52	20,45	20,43	20,54	20,54	20,57	20,52	20,49	20,47	20,49	20,45	20,53	20,54	20,61	20,54	20,54	20,61	20,57	20,52	20,55	20,50	20,56	20,55	20,53	20,54	20,53	20,48	20,55	20,51	20,52	20,45	20,51	20,64	20,58	20,51	20,62	20,62	20,52	20,44	20,52	20,52	20,54	20,63	20,58	20,53	20,49	20,57	20,56	20,60	20,51	20,62	20,54	20,52	20,53	20,47	20,47	20,54	20,63	20,60	20,59	20,51	20,48	20,56	20,63	20,56	20,55	20,54	20,60	20,52	20,54	20,63	20,58	20,47	20,60	20,67	20,68	20,67	20,59	20,54	20,54	20,55	20,56	20,56	20,53	20,54	20,60	20,54	20,45	20,49	20,59	20,57	20,58	20,60	20,60	20,64	20,66	20,62	20,64	20,67	20,63	20,59	20,65	20,67	20,60	20,64	20,68	20,63	20,65	20,57	20,69	20,66	20,64	20,68	20,67	20,64	20,61	20,63	20,64	20,66	20,70	20,67	20,71	20,65	20,60	20,63	20,70	20,67	20,64	20,54	20,55	20,70	20,66	20,60	20,65	20,68	20,63	20,69	20,75	20,66	20,62	20,69	20,69	20,63	20,67	20,72	20,72	20,67	20,63	20,66	20,64	20,66	20,70	20,65	20,64	20,68	20,74	20,64	20,63	20,62	20,71	20,56	20,58	20,62	20,61	20,65	20,61	20,70	20,73	20,69	20,64	20,67	20,66	20,65	20,66	20,65	20,69	20,68	20,64	20,64	20,68	20,65	20,64	20,61	20,68	20,70	20,66	20,67	20,67	20,72	20,74	20,67	20,71	20,68	20,65	20,70	20,66	20,72	20,71	20,71	20,64	20,64	20,73	20,69	20,68	20,70	20,72	20,65	20,64	20,64	20,72	20,73	20,71	20,67	20,64	20,65	20,71	20,73	20,67	20,75	20,64	20,63	20,66	20,66	20,61	20,72	20,77	20,70	20,69	20,67	20,62	20,73	20,67	20,62	20,67	20,64	20,71	20,69	20,69	20,71	20,68	20,72	20,64	20,58	20,62	20,73	20,74	20,58	20,61	20,58	20,65	20,68	20,67	20,68	20,61	20,56	20,63	20,63	20,60	20,54	20,62	20,71	20,65	20,64	20,56	20,59	20,67	20,63	20,58	20,65	20,72	20,67	20,65	20,65	20,66	20,57	20,65	20,66	20,64	20,59	20,58	20,50	20,51	20,55	20,65	20,61	20,58	20,68	20,61	20,60	20,57	20,63	20,53	20,50	20,50	20,56	20,54	20,57	20,61	20,60	20,66	20,60	20,62	20,61	20,62	20,58	20,58	20,47	20,50	20,58	20,54	20,55	20,54	20,59	20,64	20,58	20,63	20,74	20,54	20,64	20,59	20,61	20,66	20,58	20,54	20,52	20,56	20,54	20,51	20,57	20,67	20,67	20,68	20,63	20,53	20,63	20,62	20,57	20,56	20,61	20,60	20,65	20,69	20,57	20,52	20,47	20,55	20,64	20,55	20,63	20,54	20,54	20,50	20,52	20,58	20,58	20,56	20,58	20,59	20,48	20,47	20,56	20,55	20,48	20,58	20,55	20,45	20,48	20,51	20,47	20,49	20,59	20,54	20,48	20,54	20,61	20,51	20,46	20,52	20,46	20,46	20,48	20,44	20,59	20,57	20,46	20,53	20,53	20,53	20,55	20,57	20,54	20,47	20,51	20,52	20,55	20,58	20,51	20,51	20,57	20,56	20,63	20,59	20,51	20,51	20,52	20,57	20,54	20,47	20,40	20,44	20,56	20,59	20,52	20,54	20,45	20,49	20,59	20,51	20,51	20,48	20,39	20,53	20,53	20,49	20,56	20,50	20,44	20,44	20,57	20,50	20,43	20,50	20,53	20,50	20,53	20,55	20,52	20,43	20,41	20,45	20,47	20,58	20,52	20,51	20,52	20,47	20,54	20,50	20,50	20,45	20,54	20,50	20,45	20,48	20,52	20,49	20,43	20,46	20,52	20,45	20,50	20,53	20,50	20,50	20,52	20,50	20,52	20,57	20,48	20,39	20,38	20,39	20,47	20,54	20,53	20,54	20,51	20,48	20,47	20,42	20,52	20,45	20,40	20,55	20,52	20,53	20,53	20,54	20,43	20,42	20,50	20,46	20,43	20,45	20,33	20,31	20,36	20,41	20,52	20,46	20,47	20,40	20,47	20,47	20,44	20,41	20,39	20,35	20,42	20,45	20,41	20,36	20,42	20,39	20,44	20,36	20,48	20,47	
20,34	20,50	20,41	20,39	20,40	20,42	20,36	20,38	20,43	20,46	20,40	20,29	20,37	20,39	20,37	20,47	20,48	20,36	20,36	20,46	20,47	20,45	20,43	20,49	20,49	20,46	20,46	20,47	20,43	20,48	20,43	20,41	20,38	20,42	20,49	20,47	20,48	20,44	20,43	20,54	20,51	20,55	20,54	20,47	20,45	20,46	20,47	20,41	20,47	20,57	20,60	20,53	20,44	20,49	20,50	20,58	20,53	20,59	20,50	20,49	20,51	20,47	20,59	20,55	20,53	20,58	20,51	20,55	20,53	20,56	20,47	20,57	20,57	20,52	20,55	20,57	20,49	20,52	20,47	20,51	20,55	20,48	20,45	20,46	20,40	20,43	20,48	20,45	20,46	20,47	20,48	20,53	20,52	20,46	20,45	20,48	20,54	20,47	20,49	20,50	20,48	20,42	20,48	20,43	20,44	20,48	20,48	20,58	20,59	20,55	20,43	20,38	20,48	20,57	20,61	20,64	20,58	20,47	20,45	20,43	20,53	20,53	20,57	20,54	20,38	20,50	20,54	20,56	20,63	20,58	20,54	20,54	20,49	20,46	20,52	20,56	20,59	20,58	20,56	20,54	20,43	20,52	20,50	20,46	20,58	20,53	20,56	20,51	20,42	20,50	20,54	20,51	20,52	20,51	20,49	20,53	20,55	20,59	20,66	20,52	20,43	20,48	20,53	20,53	20,52	20,57	20,57	20,48	20,56	20,59	20,52	20,57	20,59	20,66	20,54	20,48	20,47	20,52	20,56	20,56	20,56	20,46	20,47	20,58	20,58	20,61	20,53	20,47	20,52	20,56	20,56	20,57	20,61	20,54	20,50	20,57	20,61	20,50	20,56	20,58	20,55	20,54	20,57	20,58	20,56	20,58	20,55	20,59	20,57	20,49	20,49	20,55	20,56	20,62	20,62	20,65	20,64	20,59	20,60	20,64	20,67	20,64	20,62	20,63	20,63	20,62	20,64	20,65	20,58	20,67	20,64	20,63	20,66	20,61	20,66	20,59	20,60	20,64	20,66	20,68	20,70	20,62	20,67	20,67	20,61	20,56	20,65	20,69	20,76	20,69	20,57	20,61	20,67	20,69	20,61	20,57	20,65	20,71	20,64	20,73	20,69	20,64	20,65	20,63	20,57	20,65	20,71	20,72	20,66	20,66	20,68	20,61	20,64	20,71	20,62	20,66	20,70	20,71	20,66	20,60	20,63	20,72	20,63	20,56	20,65	20,66	20,61	20,65	20,74	20,78	20,73	20,69	20,69	20,66	20,66	20,65	20,72	20,72	20,70	20,70	20,63	20,65	20,65	20,66	20,58	20,58	20,65	20,72	20,67	20,68	20,68	20,64	20,72	20,72	20,72	20,66	20,69	20,67	20,68	20,70	20,73	20,71	20,61	20,65	20,77	20,70	20,67	20,70	20,67	20,70	20,67	20,71	20,73	20,70	20,72	20,72	20,64	20,66	20,74	20,73	20,67	20,65	20,64	20,72	20,69	20,66	20,69	20,70	20,68	20,71	20,68	20,64	20,73	20,79	20,77	20,62	20,62	20,65	20,65	20,69	20,71	20,73	20,68	20,60	20,57	20,69	20,70	20,76	20,60	20,55	20,64	20,61	20,62	20,68	20,71	20,59	20,55	20,61	20,66	20,65	20,49	20,57	20,68	20,65	20,64	20,58	20,64	20,64	20,55	20,61	20,63	20,72	20,71	20,68	20,67	20,66	20,68	20,68	20,66	20,61	20,57	20,54	20,56	20,54	20,58	20,54	20,53	20,62	20,71	20,65	20,60	20,56	20,65	20,61	20,53	20,60	20,52	20,52	20,58	20,64	20,66	20,63	20,61	20,63	20,55	20,63	20,60	20,59	20,52	20,54	20,57	20,55	20,49	20,55	20,60	20,68	20,64	20,62	20,65	20,55	20,58	20,62	20,67	20,60	20,59	20,53	20,54	20,60	20,49	20,51	20,57	20,61	20,59	20,62	20,59	20,56	20,62	20,66	20,66	20,55	20,48	20,53	20,64	20,67	20,55	20,54	20,53	20,60	20,63	20,57	20,58	20,59	20,60	20,57	20,50	20,48	20,51	20,53	20,53	20,55	20,52	20,55	20,64	20,61	20,47	20,52	20,59	20,50	20,45	20,42	20,46	20,47	20,56	20,58	20,54	20,56	20,61	20,50	20,49	20,48	20,55	20,52	20,48	20,45	20,55	20,56	20,56	20,60	20,47	20,48	20,49	20,52	20,54	20,56	20,60	20,52	20,48	20,53	20,52	20,49	20,50	20,51	20,53	20,52	20,52	20,51	20,57	20,61	20,57	20,56	20,49	20,43	20,62	20,60	20,50	20,53	20,51	20,49	20,64	20,61	20,53	20,50	20,49	20,51	20,58	20,49	20,54	20,42	20,41	20,42	20,46	20,49	20,45	20,48	20,53	20,46	20,48	20,51	20,46	20,37	20,45	20,35	20,42	20,46	20,51	20,56	20,49	20,42	20,46	20,44	20,43	20,42	20,43	20,41	20,44	20,55	20,50	20,53	20,49	20,46	20,44	20,49	20,46	20,45	20,55	20,54	20,50	20,48	20,48	20,53	20,43	20,39	20,40	20,50	20,60	20,51	20,43	20,53	20,56	20,53	20,49	20,39	20,48	20,48	20,49	20,51	20,49	20,47	20,51	20,54	20,44	20,35	20,53	20,50	20,38	20,38	20,34	20,42	20,45	20,45	20,42	20,43	20,45	20,47	20,34	20,43	20,35	20,34	20,42	20,35	20,39	20,42	20,40	20,42	20,40	20,40	20,34	20,43	20,48	20,43	
20,50	20,40	20,41	20,38	20,37	20,41	20,42	20,34	20,32	20,38	20,37	20,42	20,35	20,30	20,38	20,51	20,53	20,36	20,33	20,42	20,41	20,43	20,43	20,50	20,49	20,41	20,48	20,61	20,48	20,41	20,55	20,40	20,41	20,30	20,41	20,51	20,41	20,41	20,43	20,41	20,48	20,47	20,39	20,40	20,46	20,46	20,38	20,45	20,49	20,52	20,53	20,55	20,56	20,53	20,57	20,57	20,53	20,51	20,54	20,45	20,50	20,47	20,64	20,61	20,46	20,45	20,46	20,50	20,52	20,51	20,52	20,50	20,46	20,45	20,50	20,53	20,45	20,53	20,56	20,52	20,52	20,46	20,46	20,45	20,40	20,50	20,45	20,39	20,45	20,50	20,47	20,50	20,54	20,54	20,47	20,48	20,48	20,38	20,46	20,50	20,50	20,49	20,55	20,50	20,49	20,51	20,41	20,49	20,62	20,51	20,43	20,47	20,54	20,57	20,53	20,52	20,50	20,49	20,54	20,56	20,48	20,46	20,51	20,53	20,51	20,50	20,53	20,59	20,58	20,55	20,57	20,51	20,55	20,52	20,55	20,54	20,56	20,53	20,55	20,50	20,43	20,46	20,52	20,55	20,48	20,54	20,51	20,49	20,52	20,53	20,47	20,42	20,43	20,51	20,47	20,46	20,52	20,53	20,67	20,60	20,51	20,50	20,48	20,54	20,57	20,50	20,52	20,43	20,52	20,54	20,50	20,55	20,62	20,63	20,63	20,49	20,51	20,54	20,58	20,57	20,54	20,55	20,49	20,54	20,65	20,65	20,61	20,57	20,56	20,63	20,58	20,57	20,61	20,55	20,51	20,62	20,62	20,49	20,45	20,54	20,58	20,58	20,55	20,63	20,63	20,61	20,58	20,61	20,69	20,57	20,53	20,58	20,60	20,55	20,58	20,67	20,71	20,62	20,52	20,62	20,62	20,59	20,63	20,68	20,58	20,55	20,59	20,65	20,60	20,67	20,61	20,62	20,58	20,60	20,68	20,64	20,63	20,63	20,68	20,61	20,64	20,62	20,59	20,68	20,65	20,57	20,61	20,58	20,66	20,71	20,61	20,69	20,72	20,68	20,61	20,56	20,61	20,78	20,70	20,62	20,60	20,72	20,68	20,69	20,67	20,63	20,65	20,79	20,71	20,63	20,75	20,69	20,66	20,71	20,58	20,63	20,71	20,71	20,71	20,62	20,62	20,73	20,68	20,69	20,70	20,72	20,59	20,64	20,71	20,72	20,68	20,67	20,69	20,71	20,71	20,68	20,68	20,67	20,73	20,72	20,75	20,64	20,62	20,61	20,61	20,56	20,54	20,67	20,74	20,64	20,69	20,75	20,76	20,69	20,70	20,62	20,58	20,69	20,71	20,67	20,67	20,63	20,64	20,70	20,70	20,69	20,68	20,69	20,63	20,67	20,69	20,67	20,74	20,75	20,71	20,67	20,67	20,67	20,73	20,75	20,72	20,67	20,66	20,71	20,65	20,67	20,69	20,66	20,68	20,66	20,70	20,62	20,66	20,71	20,77	20,66	20,62	20,66	20,64	20,63	20,72	20,72	20,66	20,60	20,64	20,65	20,67	20,64	20,61	20,64	20,66	20,71	20,62	20,63	20,68	20,70	20,59	20,59	20,62	20,59	20,60	20,58	20,58	20,67	20,69	20,63	20,66	20,69	20,59	20,64	20,71	20,66	20,69	20,68	20,62	20,68	20,72	20,70	20,64	20,61	20,60	20,56	20,55	20,60	20,64	20,62	20,59	20,64	20,68	20,63	20,65	20,63	20,63	20,61	20,59	20,58	20,53	20,55	20,65	20,62	20,57	20,60	20,56	20,55	20,53	20,53	20,52	20,57	20,57	20,58	20,63	20,54	20,61	20,54	20,56	20,67	20,66	20,62	20,63	20,51	20,51	20,54	20,51	20,52	20,59	20,55	20,53	20,55	20,54	20,55	20,55	20,56	20,56	20,63	20,61	20,57	20,60	20,58	20,65	20,55	20,47	20,54	20,63	20,56	20,54	20,51	20,54	20,68	20,59	20,54	20,56	20,53	20,57	20,58	20,44	20,48	20,50	20,53	20,56	20,47	20,47	20,52	20,59	20,52	20,46	20,54	20,58	20,52	20,49	20,51	20,52	20,43	20,48	20,50	20,50	20,45	20,58	20,55	20,41	20,47	20,58	20,45	20,41	20,49	20,51	20,48	20,48	20,51	20,51	20,45	20,54	20,47	20,51	20,59	20,67	20,55	20,45	20,52	20,54	20,49	20,55	20,54	20,50	20,52	20,51	20,55	20,55	20,64	20,63	20,52	20,50	20,46	20,51	20,56	20,45	20,50	20,42	20,45	20,53	20,60	20,54	20,51	20,48	20,56	20,54	20,54	20,54	20,43	20,40	20,42	20,50	20,58	20,56	20,50	20,53	20,50	20,44	20,44	20,44	20,39	20,49	20,50	20,41	20,52	20,55	20,58	20,47	20,43	20,42	20,45	20,40	20,40	20,48	20,55	20,54	20,43	20,49	20,55	20,55	20,47	20,40	20,46	20,48	20,42	20,48	20,48	20,46	20,49	20,44	20,52	20,45	20,42	20,37	20,51	20,56	20,61	20,43	20,51	20,60	20,54	20,46	20,43	20,45	20,43	20,44	20,43	20,42	20,44	20,40	20,41	20,47	20,42	20,49	20,52	20,45	20,42	20,25	20,35	20,42	20,42	20,46	20,37	20,37	20,48	20,47	20,36	20,36	20,40	20,41	20,36	20,44	20,43	20,43	20,36	20,35	20,39	20,36	20,47	20,55	20,51	
20,40	20,33	20,43	20,50	20,37	20,47	20,55	20,47	20,38	20,44	20,41	20,44	20,47	20,42	20,36	20,42	20,40	20,40	20,39	20,42	20,40	20,49	20,44	20,49	20,51	20,46	20,42	20,52	20,57	20,43	20,43	20,48	20,44	20,46	20,48	20,54	20,45	20,40	20,49	20,46	20,37	20,49	20,44	20,48	20,45	20,50	20,41	20,51	20,53	20,50	20,50	20,61	20,60	20,59	20,55	20,59	20,56	20,48	20,47	20,41	20,45	20,45	20,58	20,55	20,44	20,51	20,44	20,44	20,51	20,47	20,46	20,51	20,46	20,43	20,44	20,52	20,43	20,46	20,54	20,50	20,52	20,53	20,49	20,50	20,42	20,61	20,57	20,41	20,48	20,52	20,48	20,45	20,59	20,49	20,50	20,61	20,52	20,45	20,52	20,51	20,55	20,47	20,56	20,58	20,60	20,55	20,52	20,51	20,56	20,51	20,42	20,41	20,57	20,58	20,54	20,48	20,47	20,45	20,49	20,53	20,56	20,53	20,50	20,54	20,48	20,52	20,50	20,57	20,54	20,44	20,49	20,58	20,53	20,54	20,48	20,57	20,58	20,50	20,53	20,55	20,53	20,51	20,50	20,56	20,54	20,54	20,61	20,51	20,55	20,55	20,51	20,46	20,38	20,42	20,59	20,53	20,58	20,55	20,59	20,56	20,58	20,63	20,45	20,48	20,67	20,58	20,50	20,48	20,54	20,58	20,54	20,55	20,57	20,57	20,63	20,63	20,57	20,51	20,60	20,62	20,59	20,56	20,56	20,52	20,58	20,59	20,59	20,59	20,59	20,58	20,63	20,61	20,57	20,53	20,51	20,60	20,67	20,52	20,51	20,50	20,52	20,54	20,56	20,60	20,52	20,53	20,56	20,60	20,66	20,60	20,52	20,55	20,60	20,55	20,56	20,61	20,69	20,62	20,56	20,59	20,65	20,61	20,63	20,55	20,61	20,61	20,58	20,68	20,72	20,74	20,66	20,63	20,61	20,61	20,67	20,65	20,72	20,71	20,62	20,52	20,58	20,57	20,52	20,68	20,74	20,67	20,62	20,61	20,63	20,71	20,61	20,66	20,70	20,59	20,52	20,57	20,66	20,70	20,72	20,75	20,59	20,66	20,70	20,72	20,72	20,66	20,60	20,74	20,66	20,68	20,73	20,75	20,65	20,66	20,63	20,59	20,67	20,71	20,73	20,70	20,59	20,73	20,70	20,60	20,69	20,71	20,67	20,64	20,75	20,77	20,72	20,68	20,70	20,67	20,69	20,68	20,65	20,62	20,67	20,74	20,70	20,66	20,70	20,69	20,72	20,77	20,70	20,65	20,70	20,66	20,60	20,73	20,77	20,66	20,71	20,65	20,61	20,66	20,71	20,64	20,68	20,61	20,65	20,71	20,65	20,67	20,71	20,76	20,63	20,64	20,67	20,71	20,78	20,74	20,71	20,64	20,72	20,75	20,73	20,71	20,71	20,71	20,68	20,71	20,66	20,72	20,67	20,65	20,66	20,65	20,62	20,65	20,73	20,67	20,66	20,65	20,64	20,66	20,68	20,64	20,69	20,69	20,75	20,69	20,70	20,72	20,71	20,68	20,68	20,63	20,64	20,68	20,65	20,63	20,61	20,64	20,61	20,65	20,61	20,60	20,60	20,62	20,63	20,69	20,71	20,67	20,68	20,65	20,68	20,68	20,70	20,73	20,69	20,66	20,68	20,72	20,66	20,71	20,68	20,63	20,61	20,65	20,61	20,60	20,63	20,73	20,68	20,66	20,63	20,62	20,70	20,64	20,66	20,71	20,66	20,49	20,58	20,58	20,62	20,65	20,57	20,59	20,63	20,60	20,56	20,56	20,54	20,61	20,60	20,54	20,61	20,63	20,58	20,55	20,53	20,61	20,65	20,65	20,64	20,50	20,57	20,55	20,50	20,60	20,66	20,61	20,58	20,46	20,55	20,59	20,58	20,65	20,66	20,62	20,62	20,57	20,55	20,55	20,61	20,59	20,49	20,57	20,66	20,56	20,53	20,48	20,49	20,65	20,58	20,53	20,58	20,58	20,57	20,57	20,55	20,58	20,55	20,55	20,56	20,47	20,47	20,53	20,57	20,55	20,40	20,46	20,52	20,55	20,54	20,56	20,52	20,51	20,62	20,59	20,53	20,52	20,48	20,53	20,45	20,49	20,53	20,47	20,36	20,47	20,55	20,53	20,53	20,52	20,48	20,49	20,52	20,53	20,49	20,55	20,62	20,52	20,46	20,51	20,57	20,57	20,56	20,55	20,49	20,46	20,50	20,49	20,49	20,62	20,61	20,51	20,45	20,51	20,54	20,57	20,50	20,51	20,44	20,46	20,55	20,53	20,58	20,56	20,45	20,49	20,53	20,54	20,51	20,40	20,40	20,44	20,50	20,48	20,46	20,52	20,57	20,57	20,43	20,41	20,44	20,44	20,51	20,51	20,42	20,47	20,49	20,52	20,49	20,52	20,42	20,46	20,46	20,49	20,51	20,53	20,55	20,58	20,48	20,51	20,52	20,44	20,39	20,44	20,55	20,49	20,50	20,47	20,40	20,44	20,47	20,46	20,48	20,45	20,47	20,44	20,44	20,56	20,57	20,53	20,56	20,56	20,45	20,40	20,43	20,45	20,45	20,41	20,38	20,49	20,44	20,38	20,49	20,49	20,42	20,47	20,41	20,44	20,39	20,36	20,41	20,38	20,45	20,44	20,38	20,44	20,53	20,52	20,44	20,42	20,28	20,37	20,55	20,47	20,32	20,32	20,45	20,42	20,39	20,51	20,59	20,46	
20,31	20,38	20,43	20,49	20,39	20,43	20,53	20,44	20,39	20,46	20,49	20,46	20,41	20,45	20,41	20,35	20,44	20,43	20,33	20,37	20,40	20,47	20,46	20,50	20,46	20,46	20,47	20,40	20,40	20,38	20,44	20,58	20,47	20,48	20,56	20,51	20,48	20,51	20,48	20,54	20,45	20,43	20,50	20,49	20,49	20,53	20,52	20,57	20,58	20,53	20,49	20,48	20,55	20,62	20,59	20,60	20,56	20,48	20,51	20,46	20,44	20,47	20,49	20,47	20,49	20,56	20,44	20,39	20,49	20,47	20,40	20,41	20,44	20,45	20,41	20,52	20,49	20,40	20,48	20,45	20,38	20,40	20,55	20,57	20,46	20,60	20,66	20,47	20,45	20,40	20,41	20,44	20,47	20,46	20,46	20,56	20,50	20,48	20,55	20,49	20,42	20,43	20,44	20,56	20,59	20,44	20,55	20,56	20,59	20,59	20,50	20,39	20,42	20,57	20,55	20,55	20,53	20,47	20,45	20,50	20,57	20,53	20,54	20,53	20,48	20,49	20,48	20,52	20,49	20,50	20,46	20,51	20,52	20,50	20,46	20,57	20,63	20,63	20,50	20,56	20,56	20,48	20,46	20,55	20,54	20,57	20,57	20,54	20,56	20,54	20,51	20,51	20,48	20,48	20,60	20,61	20,60	20,58	20,60	20,59	20,49	20,56	20,49	20,51	20,64	20,66	20,56	20,53	20,51	20,52	20,49	20,52	20,54	20,57	20,60	20,59	20,52	20,56	20,61	20,57	20,58	20,59	20,49	20,54	20,60	20,53	20,52	20,62	20,57	20,50	20,60	20,58	20,50	20,50	20,53	20,61	20,60	20,55	20,56	20,59	20,53	20,57	20,50	20,56	20,54	20,47	20,53	20,62	20,59	20,58	20,62	20,56	20,54	20,60	20,59	20,62	20,68	20,63	20,67	20,65	20,58	20,59	20,58	20,53	20,63	20,68	20,64	20,68	20,66	20,70	20,67	20,66	20,65	20,64	20,65	20,68	20,70	20,61	20,53	20,51	20,66	20,69	20,63	20,68	20,67	20,61	20,62	20,64	20,66	20,71	20,62	20,61	20,62	20,59	20,49	20,58	20,73	20,63	20,63	20,72	20,66	20,60	20,63	20,64	20,67	20,66	20,56	20,69	20,69	20,73	20,74	20,64	20,68	20,64	20,72	20,67	20,62	20,68	20,69	20,60	20,57	20,69	20,72	20,63	20,59	20,63	20,65	20,72	20,77	20,79	20,75	20,73	20,73	20,63	20,69	20,72	20,74	20,72	20,68	20,70	20,63	20,69	20,77	20,72	20,69	20,70	20,69	20,70	20,70	20,73	20,71	20,72	20,75	20,71	20,66	20,66	20,65	20,65	20,72	20,64	20,72	20,66	20,64	20,72	20,69	20,67	20,71	20,71	20,69	20,72	20,72	20,67	20,70	20,75	20,73	20,61	20,69	20,81	20,74	20,69	20,73	20,64	20,64	20,74	20,67	20,73	20,74	20,71	20,69	20,61	20,65	20,71	20,75	20,63	20,62	20,60	20,67	20,73	20,68	20,59	20,66	20,64	20,68	20,66	20,63	20,72	20,75	20,74	20,69	20,60	20,66	20,77	20,65	20,69	20,69	20,68	20,60	20,66	20,67	20,64	20,61	20,62	20,71	20,66	20,66	20,63	20,66	20,63	20,65	20,73	20,68	20,67	20,63	20,66	20,64	20,61	20,59	20,66	20,67	20,58	20,56	20,54	20,69	20,66	20,60	20,63	20,65	20,60	20,63	20,68	20,70	20,65	20,66	20,67	20,63	20,54	20,54	20,62	20,60	20,67	20,57	20,61	20,67	20,69	20,57	20,55	20,60	20,68	20,59	20,51	20,58	20,63	20,54	20,53	20,58	20,64	20,61	20,60	20,56	20,53	20,61	20,58	20,58	20,62	20,59	20,59	20,61	20,53	20,57	20,56	20,56	20,76	20,73	20,65	20,58	20,56	20,57	20,59	20,64	20,63	20,51	20,53	20,59	20,57	20,47	20,51	20,47	20,57	20,59	20,52	20,61	20,60	20,54	20,54	20,56	20,52	20,55	20,60	20,56	20,53	20,48	20,53	20,53	20,54	20,48	20,50	20,55	20,51	20,54	20,58	20,50	20,46	20,57	20,59	20,54	20,56	20,53	20,47	20,49	20,53	20,48	20,42	20,44	20,47	20,53	20,56	20,54	20,51	20,47	20,43	20,47	20,49	20,53	20,49	20,61	20,48	20,48	20,48	20,55	20,54	20,49	20,54	20,53	20,52	20,52	20,53	20,50	20,52	20,57	20,46	20,42	20,48	20,53	20,53	20,54	20,53	20,47	20,50	20,50	20,53	20,43	20,53	20,46	20,45	20,51	20,56	20,49	20,47	20,56	20,53	20,46	20,42	20,48	20,51	20,49	20,49	20,41	20,39	20,41	20,41	20,45	20,44	20,46	20,47	20,50	20,51	20,48	20,51	20,48	20,37	20,38	20,49	20,49	20,49	20,48	20,63	20,56	20,54	20,49	20,50	20,45	20,47	20,58	20,46	20,45	20,47	20,45	20,39	20,47	20,53	20,45	20,47	20,42	20,42	20,38	20,50	20,57	20,47	20,47	20,54	20,46	20,42	20,44	20,46	20,50	20,50	20,42	20,33	20,38	20,37	20,48	20,51	20,46	20,33	20,43	20,46	20,44	20,46	20,46	20,43	20,46	20,44	20,39	20,40	20,52	20,49	20,47	20,46	20,31	20,32	20,50	20,46	20,30	20,32	20,51	20,48	20,39	20,48	20,47	20,47	
20,38	20,44	20,49	20,43	20,36	20,43	20,45	20,37	20,39	20,51	20,48	20,48	20,41	20,38	20,48	20,49	20,50	20,39	20,36	20,44	20,37	20,37	20,45	20,49	20,45	20,38	20,46	20,44	20,39	20,43	20,46	20,46	20,50	20,41	20,44	20,42	20,40	20,42	20,46	20,50	20,48	20,44	20,44	20,53	20,53	20,47	20,54	20,50	20,53	20,63	20,58	20,45	20,49	20,60	20,60	20,63	20,53	20,41	20,50	20,50	20,53	20,48	20,55	20,50	20,47	20,50	20,39	20,38	20,44	20,50	20,52	20,47	20,45	20,42	20,46	20,50	20,49	20,45	20,48	20,47	20,41	20,37	20,47	20,55	20,46	20,40	20,59	20,48	20,45	20,47	20,44	20,47	20,54	20,51	20,50	20,57	20,54	20,42	20,42	20,41	20,45	20,47	20,45	20,47	20,51	20,50	20,48	20,54	20,52	20,56	20,44	20,47	20,47	20,49	20,51	20,52	20,46	20,43	20,45	20,53	20,61	20,44	20,57	20,52	20,51	20,55	20,63	20,55	20,52	20,52	20,61	20,54	20,55	20,50	20,44	20,53	20,57	20,62	20,57	20,50	20,47	20,45	20,51	20,62	20,59	20,56	20,48	20,44	20,55	20,53	20,59	20,55	20,48	20,56	20,59	20,61	20,57	20,55	20,56	20,53	20,45	20,53	20,51	20,50	20,63	20,59	20,54	20,47	20,47	20,45	20,49	20,57	20,52	20,55	20,66	20,55	20,47	20,55	20,71	20,62	20,59	20,61	20,54	20,52	20,60	20,61	20,61	20,66	20,55	20,47	20,58	20,56	20,51	20,56	20,52	20,53	20,56	20,57	20,55	20,56	20,63	20,63	20,57	20,56	20,54	20,60	20,58	20,63	20,60	20,54	20,61	20,57	20,53	20,58	20,59	20,54	20,62	20,66	20,63	20,66	20,65	20,60	20,59	20,64	20,66	20,66	20,59	20,60	20,68	20,63	20,63	20,70	20,67	20,63	20,68	20,71	20,73	20,65	20,59	20,64	20,73	20,70	20,62	20,67	20,64	20,56	20,62	20,70	20,69	20,66	20,64	20,61	20,64	20,67	20,64	20,64	20,70	20,69	20,64	20,73	20,64	20,60	20,65	20,61	20,70	20,73	20,69	20,72	20,74	20,63	20,68	20,64	20,67	20,66	20,68	20,68	20,61	20,59	20,69	20,64	20,60	20,71	20,74	20,68	20,64	20,62	20,63	20,68	20,79	20,79	20,72	20,71	20,71	20,71	20,68	20,68	20,70	20,74	20,70	20,70	20,68	20,72	20,75	20,75	20,70	20,64	20,65	20,73	20,69	20,69	20,74	20,71	20,70	20,67	20,68	20,63	20,67	20,66	20,62	20,66	20,69	20,73	20,62	20,66	20,74	20,78	20,76	20,70	20,68	20,76	20,72	20,71	20,70	20,72	20,68	20,68	20,72	20,75	20,77	20,72	20,78	20,70	20,60	20,75	20,69	20,70	20,70	20,71	20,70	20,72	20,67	20,68	20,77	20,63	20,59	20,59	20,62	20,72	20,65	20,69	20,74	20,73	20,66	20,63	20,60	20,69	20,72	20,65	20,68	20,67	20,64	20,71	20,68	20,76	20,75	20,65	20,65	20,65	20,64	20,69	20,68	20,67	20,70	20,72	20,66	20,66	20,66	20,64	20,65	20,70	20,68	20,69	20,57	20,62	20,71	20,64	20,60	20,66	20,65	20,56	20,54	20,53	20,60	20,64	20,54	20,57	20,61	20,61	20,64	20,67	20,65	20,60	20,56	20,64	20,55	20,50	20,54	20,58	20,60	20,66	20,58	20,57	20,59	20,59	20,62	20,65	20,59	20,63	20,65	20,58	20,62	20,59	20,56	20,61	20,59	20,68	20,58	20,54	20,54	20,53	20,69	20,61	20,57	20,62	20,60	20,50	20,51	20,54	20,61	20,56	20,57	20,66	20,72	20,64	20,59	20,51	20,57	20,63	20,61	20,59	20,51	20,58	20,56	20,57	20,45	20,46	20,63	20,57	20,60	20,59	20,60	20,58	20,48	20,46	20,53	20,52	20,52	20,55	20,57	20,50	20,42	20,52	20,55	20,56	20,52	20,54	20,48	20,49	20,51	20,51	20,51	20,53	20,49	20,46	20,52	20,53	20,53	20,43	20,37	20,54	20,51	20,47	20,51	20,49	20,51	20,53	20,50	20,51	20,54	20,44	20,43	20,48	20,54	20,51	20,54	20,48	20,42	20,46	20,50	20,46	20,49	20,54	20,50	20,50	20,57	20,45	20,47	20,49	20,51	20,47	20,51	20,44	20,49	20,42	20,43	20,54	20,51	20,51	20,45	20,55	20,44	20,47	20,50	20,49	20,57	20,56	20,57	20,49	20,47	20,52	20,48	20,39	20,44	20,44	20,47	20,46	20,43	20,42	20,44	20,44	20,49	20,46	20,42	20,55	20,49	20,48	20,44	20,39	20,53	20,48	20,36	20,48	20,59	20,58	20,54	20,49	20,45	20,46	20,46	20,38	20,37	20,51	20,53	20,43	20,46	20,37	20,47	20,49	20,46	20,56	20,51	20,37	20,44	20,39	20,39	20,40	20,46	20,33	20,40	20,52	20,51	20,43	20,32	20,45	20,46	20,45	20,48	20,42	20,39	20,41	20,46	20,42	20,40	20,43	20,49	20,47	20,38	20,41	20,42	20,44	20,46	20,43	20,38	20,34	20,41	20,40	20,27	20,52	20,42	20,35	20,44	20,49	20,41	20,43	20,43	20,39	20,34	20,44	20,49	20,45	
20,47	20,52	20,46	20,51	20,33	20,31	20,39	20,39	20,45	20,50	20,34	20,45	20,42	20,36	20,43	20,53	20,50	20,47	20,43	20,45	20,39	20,45	20,50	20,41	20,41	20,42	20,42	20,42	20,39	20,47	20,39	20,41	20,42	20,44	20,44	20,46	20,44	20,46	20,44	20,47	20,48	20,55	20,49	20,52	20,54	20,48	20,53	20,47	20,55	20,61	20,60	20,53	20,50	20,53	20,53	20,56	20,56	20,48	20,44	20,52	20,49	20,44	20,49	20,48	20,37	20,29	20,40	20,49	20,44	20,41	20,46	20,49	20,44	20,48	20,47	20,47	20,43	20,48	20,48	20,48	20,50	20,49	20,53	20,55	20,49	20,43	20,47	20,47	20,42	20,53	20,49	20,43	20,55	20,54	20,46	20,56	20,61	20,48	20,44	20,44	20,53	20,56	20,47	20,48	20,44	20,49	20,47	20,55	20,59	20,53	20,43	20,45	20,56	20,54	20,56	20,51	20,42	20,44	20,51	20,49	20,52	20,56	20,56	20,53	20,42	20,46	20,55	20,57	20,46	20,49	20,49	20,54	20,54	20,48	20,52	20,58	20,59	20,52	20,51	20,51	20,50	20,49	20,60	20,63	20,57	20,51	20,50	20,44	20,43	20,56	20,61	20,54	20,50	20,51	20,57	20,60	20,56	20,51	20,50	20,45	20,44	20,56	20,58	20,56	20,64	20,56	20,58	20,47	20,44	20,48	20,45	20,54	20,65	20,57	20,55	20,58	20,50	20,53	20,63	20,59	20,57	20,56	20,56	20,52	20,53	20,53	20,57	20,60	20,58	20,55	20,59	20,63	20,57	20,55	20,55	20,58	20,59	20,54	20,53	20,57	20,64	20,63	20,59	20,66	20,62	20,62	20,60	20,55	20,52	20,54	20,61	20,56	20,52	20,61	20,56	20,60	20,58	20,58	20,62	20,57	20,65	20,69	20,57	20,57	20,62	20,62	20,59	20,63	20,71	20,71	20,59	20,68	20,63	20,55	20,65	20,62	20,57	20,66	20,70	20,70	20,71	20,72	20,59	20,65	20,68	20,59	20,64	20,65	20,67	20,64	20,65	20,62	20,65	20,67	20,66	20,59	20,62	20,58	20,66	20,74	20,73	20,63	20,58	20,58	20,60	20,68	20,77	20,81	20,73	20,52	20,53	20,64	20,65	20,66	20,66	20,66	20,64	20,67	20,66	20,62	20,57	20,70	20,69	20,68	20,67	20,69	20,65	20,60	20,75	20,79	20,72	20,68	20,70	20,74	20,73	20,67	20,73	20,71	20,67	20,73	20,74	20,81	20,73	20,69	20,68	20,61	20,61	20,67	20,65	20,67	20,82	20,76	20,70	20,72	20,75	20,70	20,73	20,72	20,69	20,67	20,70	20,70	20,68	20,66	20,70	20,75	20,77	20,71	20,68	20,70	20,73	20,72	20,77	20,76	20,69	20,74	20,81	20,75	20,72	20,74	20,74	20,71	20,64	20,75	20,74	20,69	20,69	20,67	20,68	20,73	20,71	20,68	20,76	20,62	20,60	20,60	20,68	20,68	20,63	20,69	20,73	20,70	20,69	20,57	20,58	20,64	20,70	20,60	20,61	20,63	20,57	20,70	20,69	20,73	20,72	20,62	20,61	20,72	20,59	20,66	20,71	20,67	20,70	20,68	20,71	20,72	20,68	20,61	20,64	20,67	20,68	20,76	20,70	20,63	20,72	20,73	20,65	20,65	20,62	20,59	20,60	20,58	20,55	20,60	20,58	20,53	20,59	20,66	20,69	20,69	20,68	20,60	20,53	20,58	20,57	20,46	20,60	20,64	20,63	20,68	20,64	20,58	20,58	20,61	20,60	20,52	20,59	20,57	20,59	20,58	20,63	20,60	20,63	20,61	20,63	20,62	20,64	20,58	20,55	20,48	20,55	20,58	20,60	20,64	20,65	20,58	20,52	20,47	20,48	20,57	20,58	20,62	20,57	20,56	20,52	20,53	20,56	20,60	20,64	20,62	20,48	20,56	20,58	20,54	20,54	20,50	20,63	20,69	20,55	20,60	20,59	20,61	20,58	20,50	20,51	20,52	20,56	20,51	20,55	20,51	20,49	20,55	20,57	20,58	20,57	20,57	20,55	20,49	20,56	20,60	20,49	20,52	20,53	20,44	20,47	20,50	20,47	20,46	20,37	20,42	20,55	20,36	20,45	20,47	20,52	20,42	20,44	20,53	20,54	20,49	20,49	20,48	20,50	20,51	20,46	20,46	20,52	20,50	20,48	20,49	20,47	20,51	20,55	20,50	20,50	20,44	20,44	20,48	20,50	20,50	20,56	20,48	20,51	20,49	20,41	20,49	20,48	20,56	20,51	20,52	20,46	20,49	20,47	20,55	20,57	20,57	20,59	20,55	20,40	20,48	20,42	20,43	20,43	20,43	20,47	20,47	20,44	20,47	20,48	20,39	20,41	20,50	20,41	20,48	20,49	20,48	20,40	20,37	20,50	20,51	20,44	20,45	20,49	20,52	20,57	20,52	20,40	20,46	20,42	20,48	20,44	20,50	20,50	20,47	20,54	20,42	20,43	20,46	20,41	20,43	20,46	20,40	20,37	20,45	20,45	20,45	20,42	20,34	20,39	20,54	20,54	20,41	20,43	20,50	20,45	20,45	20,50	20,44	20,48	20,45	20,47	20,41	20,44	20,43	20,47	20,50	20,47	20,45	20,44	20,45	20,45	20,43	20,47	20,49	20,42	20,43	20,31	20,44	20,50	20,44	20,51	20,48	20,45	20,52	20,50	20,34	20,44	20,45	20,43	20,37	
20,50	20,55	20,52	20,50	20,46	20,32	20,36	20,45	20,37	20,40	20,35	20,41	20,37	20,42	20,40	20,45	20,46	20,38	20,42	20,41	20,46	20,54	20,49	20,36	20,36	20,49	20,41	20,45	20,47	20,42	20,29	20,41	20,47	20,43	20,44	20,46	20,50	20,57	20,55	20,47	20,46	20,45	20,40	20,47	20,44	20,45	20,47	20,51	20,55	20,55	20,59	20,52	20,46	20,52	20,48	20,50	20,57	20,55	20,50	20,51	20,46	20,39	20,50	20,55	20,45	20,34	20,33	20,44	20,49	20,43	20,41	20,48	20,46	20,44	20,43	20,44	20,49	20,47	20,41	20,42	20,47	20,46	20,52	20,54	20,49	20,52	20,54	20,45	20,44	20,47	20,50	20,47	20,50	20,54	20,45	20,55	20,50	20,49	20,49	20,46	20,47	20,56	20,53	20,48	20,47	20,48	20,52	20,52	20,55	20,53	20,54	20,52	20,55	20,59	20,58	20,48	20,48	20,45	20,50	20,54	20,49	20,50	20,53	20,55	20,49	20,53	20,55	20,49	20,43	20,54	20,52	20,51	20,55	20,55	20,55	20,58	20,62	20,50	20,46	20,56	20,53	20,54	20,60	20,60	20,59	20,55	20,51	20,54	20,47	20,56	20,58	20,47	20,58	20,54	20,50	20,58	20,52	20,45	20,58	20,54	20,57	20,58	20,56	20,54	20,60	20,51	20,53	20,56	20,58	20,53	20,54	20,56	20,54	20,55	20,48	20,56	20,53	20,49	20,55	20,60	20,54	20,52	20,52	20,51	20,55	20,54	20,54	20,58	20,56	20,65	20,64	20,61	20,61	20,54	20,61	20,65	20,63	20,50	20,53	20,57	20,67	20,59	20,51	20,63	20,69	20,56	20,56	20,60	20,54	20,55	20,62	20,57	20,57	20,64	20,54	20,58	20,64	20,59	20,61	20,58	20,54	20,64	20,62	20,60	20,60	20,63	20,62	20,68	20,74	20,68	20,58	20,65	20,66	20,58	20,61	20,68	20,69	20,66	20,67	20,72	20,72	20,70	20,70	20,66	20,66	20,60	20,67	20,60	20,67	20,74	20,62	20,69	20,68	20,63	20,58	20,60	20,60	20,59	20,68	20,75	20,77	20,71	20,67	20,62	20,61	20,62	20,72	20,78	20,75	20,55	20,63	20,68	20,67	20,68	20,70	20,67	20,63	20,62	20,64	20,61	20,67	20,65	20,67	20,67	20,71	20,67	20,64	20,63	20,69	20,76	20,77	20,70	20,71	20,68	20,70	20,74	20,78	20,76	20,70	20,72	20,71	20,75	20,72	20,68	20,67	20,62	20,63	20,69	20,69	20,71	20,77	20,75	20,67	20,80	20,80	20,76	20,77	20,73	20,73	20,71	20,69	20,68	20,72	20,76	20,73	20,72	20,73	20,71	20,77	20,73	20,66	20,71	20,76	20,77	20,79	20,75	20,76	20,77	20,63	20,72	20,80	20,64	20,59	20,67	20,77	20,73	20,70	20,61	20,61	20,67	20,70	20,65	20,66	20,60	20,59	20,67	20,69	20,70	20,73	20,70	20,71	20,71	20,72	20,63	20,60	20,69	20,70	20,67	20,70	20,59	20,57	20,69	20,67	20,74	20,72	20,63	20,65	20,72	20,65	20,60	20,71	20,61	20,68	20,69	20,75	20,78	20,69	20,57	20,67	20,71	20,71	20,79	20,72	20,64	20,64	20,68	20,69	20,68	20,65	20,65	20,58	20,53	20,56	20,62	20,59	20,56	20,65	20,66	20,62	20,66	20,71	20,70	20,62	20,57	20,59	20,55	20,67	20,64	20,62	20,67	20,65	20,64	20,60	20,57	20,62	20,51	20,56	20,53	20,49	20,50	20,63	20,64	20,57	20,58	20,62	20,68	20,64	20,64	20,67	20,52	20,47	20,51	20,63	20,66	20,63	20,59	20,54	20,50	20,50	20,54	20,58	20,61	20,62	20,60	20,49	20,56	20,64	20,67	20,63	20,64	20,53	20,51	20,53	20,48	20,47	20,55	20,56	20,64	20,52	20,53	20,50	20,50	20,61	20,52	20,52	20,48	20,50	20,58	20,58	20,54	20,49	20,51	20,52	20,50	20,57	20,63	20,56	20,53	20,50	20,61	20,63	20,55	20,56	20,50	20,47	20,51	20,45	20,42	20,42	20,56	20,58	20,43	20,44	20,52	20,53	20,52	20,45	20,57	20,60	20,48	20,53	20,58	20,55	20,54	20,47	20,50	20,61	20,60	20,45	20,54	20,58	20,49	20,54	20,55	20,52	20,41	20,46	20,58	20,55	20,51	20,52	20,43	20,47	20,53	20,46	20,46	20,43	20,54	20,50	20,47	20,44	20,39	20,40	20,49	20,57	20,58	20,63	20,50	20,45	20,47	20,45	20,43	20,49	20,44	20,51	20,48	20,45	20,41	20,43	20,31	20,44	20,46	20,38	20,43	20,51	20,50	20,45	20,47	20,49	20,44	20,36	20,39	20,44	20,39	20,50	20,56	20,50	20,56	20,56	20,41	20,51	20,44	20,49	20,50	20,50	20,45	20,43	20,42	20,35	20,47	20,42	20,42	20,38	20,40	20,49	20,52	20,54	20,45	20,41	20,49	20,54	20,52	20,51	20,57	20,52	20,55	20,53	20,39	20,45	20,47	20,40	20,46	20,45	20,46	20,52	20,49	20,51	20,49	20,43	20,53	20,52	20,47	20,42	20,47	20,47	20,32	20,30	20,48	20,50	20,49	20,46	20,47	20,41	20,46	20,50	20,43	20,50	20,55	20,44	20,39	
20,44	20,51	20,52	20,46	20,40	20,38	20,44	20,50	20,44	20,39	20,50	20,40	20,39	20,42	20,42	20,40	20,45	20,40	20,38	20,37	20,42	20,43	20,46	20,55	20,53	20,49	20,41	20,33	20,47	20,40	20,38	20,42	20,47	20,39	20,46	20,43	20,47	20,50	20,48	20,43	20,39	20,44	20,39	20,42	20,41	20,43	20,46	20,49	20,52	20,61	20,57	20,51	20,43	20,43	20,46	20,44	20,48	20,52	20,43	20,58	20,52	20,47	20,46	20,50	20,40	20,40	20,43	20,47	20,51	20,44	20,37	20,37	20,40	20,43	20,46	20,48	20,43	20,44	20,46	20,44	20,41	20,42	20,47	20,47	20,46	20,49	20,50	20,53	20,43	20,45	20,46	20,44	20,53	20,46	20,45	20,46	20,58	20,56	20,50	20,39	20,52	20,47	20,47	20,44	20,47	20,50	20,51	20,53	20,48	20,53	20,49	20,57	20,49	20,46	20,46	20,43	20,46	20,46	20,37	20,42	20,51	20,51	20,57	20,51	20,53	20,61	20,55	20,46	20,43	20,49	20,48	20,50	20,50	20,57	20,50	20,48	20,55	20,48	20,45	20,53	20,57	20,58	20,53	20,54	20,53	20,55	20,51	20,49	20,48	20,53	20,55	20,50	20,53	20,56	20,46	20,55	20,61	20,58	20,53	20,48	20,55	20,57	20,56	20,52	20,55	20,55	20,47	20,55	20,55	20,56	20,53	20,53	20,45	20,46	20,55	20,54	20,47	20,45	20,57	20,64	20,55	20,53	20,53	20,51	20,51	20,53	20,54	20,58	20,57	20,58	20,55	20,54	20,61	20,59	20,52	20,62	20,56	20,48	20,51	20,53	20,48	20,59	20,53	20,53	20,65	20,59	20,59	20,62	20,65	20,59	20,58	20,58	20,65	20,62	20,53	20,62	20,65	20,65	20,64	20,60	20,52	20,52	20,59	20,63	20,63	20,65	20,64	20,66	20,70	20,62	20,59	20,63	20,64	20,62	20,66	20,67	20,64	20,65	20,68	20,65	20,69	20,74	20,68	20,69	20,64	20,54	20,59	20,60	20,71	20,71	20,65	20,70	20,76	20,73	20,61	20,67	20,70	20,70	20,74	20,76	20,70	20,70	20,63	20,60	20,59	20,59	20,63	20,70	20,70	20,61	20,75	20,66	20,68	20,71	20,70	20,69	20,67	20,64	20,58	20,64	20,71	20,74	20,69	20,65	20,67	20,70	20,66	20,61	20,64	20,69	20,74	20,67	20,69	20,66	20,64	20,77	20,74	20,67	20,75	20,73	20,68	20,67	20,70	20,72	20,73	20,63	20,61	20,69	20,76	20,73	20,67	20,66	20,67	20,75	20,80	20,72	20,74	20,71	20,63	20,70	20,75	20,73	20,73	20,71	20,69	20,75	20,73	20,74	20,71	20,70	20,68	20,63	20,73	20,75	20,82	20,76	20,68	20,71	20,62	20,67	20,74	20,61	20,62	20,74	20,78	20,85	20,76	20,65	20,66	20,65	20,67	20,63	20,65	20,66	20,63	20,61	20,67	20,71	20,69	20,74	20,71	20,69	20,63	20,67	20,67	20,72	20,76	20,74	20,71	20,64	20,60	20,64	20,63	20,67	20,69	20,58	20,59	20,70	20,63	20,64	20,64	20,59	20,59	20,66	20,71	20,70	20,63	20,62	20,63	20,69	20,70	20,70	20,70	20,68	20,63	20,64	20,65	20,67	20,68	20,64	20,61	20,58	20,61	20,60	20,65	20,55	20,58	20,65	20,65	20,66	20,63	20,68	20,66	20,62	20,58	20,61	20,67	20,59	20,62	20,63	20,58	20,59	20,65	20,57	20,55	20,61	20,60	20,56	20,54	20,54	20,60	20,59	20,54	20,52	20,52	20,60	20,62	20,62	20,62	20,53	20,54	20,49	20,59	20,55	20,58	20,51	20,49	20,50	20,54	20,60	20,54	20,55	20,62	20,63	20,54	20,49	20,57	20,64	20,62	20,58	20,54	20,54	20,53	20,45	20,51	20,59	20,58	20,59	20,55	20,52	20,48	20,48	20,62	20,51	20,50	20,52	20,50	20,51	20,59	20,55	20,41	20,44	20,54	20,50	20,49	20,51	20,46	20,40	20,50	20,49	20,53	20,56	20,51	20,43	20,41	20,41	20,44	20,46	20,42	20,52	20,55	20,50	20,51	20,53	20,49	20,47	20,52	20,53	20,50	20,51	20,50	20,57	20,55	20,57	20,54	20,47	20,50	20,50	20,49	20,52	20,55	20,52	20,47	20,57	20,52	20,44	20,46	20,57	20,54	20,51	20,48	20,40	20,52	20,49	20,38	20,43	20,41	20,49	20,49	20,49	20,45	20,37	20,43	20,54	20,54	20,55	20,57	20,51	20,50	20,55	20,49	20,45	20,53	20,48	20,47	20,51	20,46	20,49	20,46	20,50	20,57	20,46	20,36	20,45	20,47	20,49	20,44	20,52	20,56	20,45	20,42	20,41	20,45	20,39	20,36	20,49	20,42	20,46	20,53	20,50	20,43	20,43	20,55	20,51	20,42	20,45	20,42	20,32	20,42	20,53	20,52	20,52	20,49	20,43	20,49	20,62	20,58	20,50	20,41	20,44	20,41	20,34	20,40	20,50	20,46	20,48	20,52	20,41	20,37	20,46	20,45	20,37	20,44	20,45	20,43	20,41	20,39	20,35	20,36	20,44	20,47	20,49	20,46	20,40	20,44	20,38	20,36	20,48	20,42	20,41	20,42	20,22	20,39	20,37	20,46	20,46	20,44	20,41	20,44	20,37	
20,47	20,39	20,50	20,49	20,37	20,39	20,37	20,36	20,39	20,38	20,42	20,32	20,28	20,32	20,35	20,37	20,46	20,47	20,43	20,43	20,35	20,41	20,34	20,45	20,59	20,48	20,52	20,44	20,45	20,40	20,45	20,46	20,49	20,47	20,42	20,49	20,49	20,52	20,41	20,35	20,43	20,46	20,41	20,37	20,37	20,39	20,42	20,43	20,41	20,53	20,50	20,47	20,48	20,42	20,41	20,43	20,44	20,43	20,47	20,54	20,46	20,48	20,58	20,48	20,41	20,43	20,46	20,48	20,51	20,49	20,40	20,40	20,43	20,46	20,50	20,56	20,48	20,50	20,53	20,47	20,35	20,42	20,47	20,39	20,40	20,47	20,44	20,49	20,47	20,45	20,51	20,55	20,52	20,41	20,37	20,45	20,39	20,47	20,54	20,43	20,48	20,51	20,49	20,49	20,48	20,52	20,55	20,59	20,53	20,49	20,47	20,46	20,52	20,52	20,55	20,43	20,47	20,45	20,50	20,43	20,57	20,51	20,60	20,61	20,53	20,57	20,54	20,54	20,46	20,56	20,48	20,52	20,48	20,42	20,50	20,49	20,54	20,49	20,46	20,47	20,52	20,55	20,48	20,51	20,47	20,50	20,52	20,47	20,48	20,46	20,50	20,50	20,45	20,42	20,48	20,55	20,61	20,60	20,51	20,45	20,51	20,66	20,60	20,54	20,60	20,51	20,49	20,52	20,54	20,44	20,48	20,52	20,47	20,50	20,57	20,53	20,51	20,51	20,57	20,57	20,47	20,46	20,56	20,56	20,55	20,53	20,61	20,66	20,59	20,58	20,62	20,56	20,57	20,60	20,53	20,52	20,49	20,46	20,48	20,55	20,47	20,51	20,54	20,50	20,58	20,61	20,64	20,58	20,58	20,65	20,56	20,58	20,62	20,56	20,50	20,67	20,65	20,55	20,54	20,60	20,56	20,49	20,60	20,64	20,59	20,61	20,67	20,69	20,62	20,64	20,67	20,71	20,67	20,64	20,65	20,72	20,66	20,62	20,67	20,70	20,69	20,74	20,71	20,64	20,62	20,64	20,60	20,59	20,68	20,73	20,64	20,72	20,71	20,77	20,73	20,71	20,68	20,64	20,71	20,73	20,70	20,66	20,64	20,61	20,62	20,62	20,57	20,66	20,72	20,71	20,72	20,69	20,64	20,71	20,69	20,66	20,61	20,61	20,62	20,68	20,74	20,70	20,74	20,61	20,62	20,75	20,69	20,62	20,72	20,73	20,72	20,72	20,76	20,76	20,73	20,71	20,75	20,71	20,71	20,71	20,69	20,71	20,69	20,69	20,68	20,60	20,63	20,65	20,78	20,72	20,66	20,67	20,73	20,75	20,74	20,65	20,73	20,73	20,66	20,71	20,81	20,75	20,75	20,70	20,71	20,74	20,73	20,72	20,73	20,72	20,70	20,70	20,68	20,72	20,75	20,73	20,67	20,71	20,70	20,68	20,72	20,67	20,71	20,75	20,76	20,82	20,78	20,75	20,69	20,74	20,74	20,66	20,73	20,70	20,67	20,63	20,69	20,71	20,70	20,71	20,71	20,67	20,65	20,58	20,69	20,73	20,72	20,72	20,69	20,67	20,69	20,72	20,67	20,71	20,66	20,56	20,56	20,70	20,64	20,64	20,71	20,55	20,60	20,67	20,66	20,63	20,67	20,65	20,72	20,71	20,67	20,64	20,62	20,66	20,69	20,62	20,61	20,70	20,70	20,67	20,65	20,62	20,63	20,60	20,66	20,61	20,49	20,59	20,69	20,65	20,68	20,65	20,64	20,63	20,64	20,64	20,68	20,59	20,65	20,65	20,62	20,65	20,72	20,67	20,59	20,65	20,65	20,55	20,58	20,61	20,58	20,64	20,62	20,48	20,50	20,65	20,64	20,64	20,59	20,56	20,59	20,60	20,58	20,53	20,51	20,48	20,51	20,58	20,53	20,57	20,57	20,62	20,67	20,58	20,58	20,58	20,52	20,60	20,62	20,58	20,46	20,44	20,56	20,51	20,55	20,60	20,64	20,66	20,63	20,59	20,58	20,52	20,69	20,59	20,53	20,60	20,60	20,52	20,49	20,46	20,52	20,51	20,59	20,55	20,53	20,44	20,47	20,43	20,48	20,51	20,50	20,48	20,50	20,43	20,44	20,46	20,53	20,49	20,46	20,49	20,52	20,49	20,48	20,54	20,50	20,55	20,52	20,52	20,42	20,51	20,52	20,48	20,41	20,53	20,51	20,48	20,45	20,53	20,54	20,54	20,52	20,55	20,52	20,49	20,52	20,51	20,52	20,55	20,56	20,51	20,49	20,47	20,55	20,57	20,39	20,38	20,40	20,48	20,55	20,54	20,50	20,48	20,53	20,50	20,49	20,54	20,52	20,46	20,44	20,53	20,47	20,44	20,46	20,49	20,50	20,50	20,48	20,54	20,55	20,40	20,55	20,54	20,45	20,47	20,40	20,45	20,45	20,40	20,49	20,48	20,36	20,43	20,53	20,50	20,41	20,41	20,38	20,44	20,55	20,59	20,45	20,39	20,54	20,53	20,47	20,47	20,44	20,37	20,41	20,52	20,49	20,54	20,53	20,44	20,43	20,55	20,47	20,40	20,44	20,51	20,49	20,29	20,36	20,48	20,47	20,48	20,52	20,44	20,31	20,42	20,50	20,34	20,37	20,46	20,33	20,35	20,43	20,37	20,38	20,42	20,40	20,38	20,45	20,36	20,38	20,39	20,40	20,55	20,42	20,44	20,47	20,45	20,43	20,42	20,45	20,38	20,32	20,36	20,40	20,37	
20,40	20,45	20,40	20,40	20,41	20,35	20,41	20,35	20,32	20,43	20,37	20,37	20,26	20,33	20,34	20,35	20,49	20,39	20,44	20,46	20,44	20,44	20,45	20,43	20,48	20,45	20,52	20,51	20,39	20,41	20,39	20,46	20,47	20,42	20,41	20,45	20,47	20,45	20,36	20,35	20,38	20,40	20,46	20,41	20,36	20,48	20,53	20,45	20,41	20,48	20,52	20,49	20,50	20,51	20,45	20,51	20,44	20,42	20,51	20,54	20,47	20,47	20,55	20,53	20,43	20,45	20,43	20,35	20,36	20,44	20,44	20,44	20,50	20,54	20,46	20,49	20,59	20,47	20,47	20,48	20,45	20,52	20,46	20,36	20,46	20,55	20,47	20,47	20,46	20,45	20,50	20,51	20,50	20,45	20,48	20,49	20,34	20,39	20,57	20,45	20,44	20,53	20,52	20,48	20,47	20,46	20,54	20,63	20,56	20,46	20,49	20,46	20,43	20,56	20,59	20,55	20,48	20,47	20,55	20,47	20,53	20,52	20,51	20,60	20,57	20,59	20,61	20,58	20,53	20,57	20,52	20,50	20,47	20,47	20,54	20,54	20,53	20,55	20,54	20,49	20,47	20,51	20,38	20,46	20,52	20,50	20,52	20,50	20,55	20,50	20,49	20,51	20,49	20,47	20,50	20,67	20,59	20,56	20,56	20,53	20,52	20,58	20,56	20,57	20,58	20,56	20,54	20,53	20,57	20,46	20,48	20,62	20,55	20,58	20,55	20,46	20,52	20,58	20,58	20,57	20,56	20,50	20,52	20,53	20,58	20,50	20,51	20,62	20,57	20,54	20,57	20,58	20,57	20,55	20,54	20,58	20,57	20,55	20,53	20,57	20,55	20,57	20,52	20,59	20,63	20,56	20,61	20,63	20,60	20,54	20,59	20,59	20,66	20,63	20,60	20,61	20,64	20,57	20,52	20,63	20,67	20,60	20,57	20,64	20,64	20,61	20,68	20,72	20,66	20,68	20,63	20,65	20,64	20,60	20,67	20,70	20,74	20,75	20,70	20,70	20,71	20,73	20,68	20,65	20,61	20,63	20,64	20,54	20,61	20,69	20,72	20,68	20,69	20,71	20,73	20,73	20,70	20,62	20,64	20,70	20,71	20,69	20,74	20,69	20,68	20,72	20,72	20,68	20,64	20,66	20,67	20,66	20,63	20,65	20,72	20,66	20,67	20,67	20,64	20,68	20,70	20,69	20,68	20,70	20,66	20,73	20,68	20,65	20,76	20,75	20,66	20,70	20,71	20,72	20,76	20,73	20,69	20,66	20,74	20,69	20,66	20,75	20,68	20,73	20,70	20,68	20,65	20,69	20,74	20,68	20,72	20,74	20,75	20,75	20,75	20,67	20,74	20,77	20,72	20,72	20,79	20,70	20,65	20,74	20,79	20,81	20,67	20,72	20,72	20,82	20,70	20,70	20,75	20,73	20,80	20,75	20,74	20,78	20,79	20,76	20,77	20,72	20,69	20,65	20,65	20,70	20,69	20,67	20,72	20,76	20,73	20,65	20,67	20,70	20,71	20,72	20,72	20,65	20,63	20,70	20,74	20,76	20,66	20,64	20,74	20,80	20,69	20,72	20,78	20,76	20,73	20,79	20,71	20,70	20,75	20,69	20,64	20,71	20,71	20,66	20,66	20,68	20,64	20,75	20,73	20,67	20,62	20,66	20,68	20,74	20,73	20,69	20,60	20,62	20,70	20,74	20,65	20,69	20,68	20,67	20,71	20,66	20,65	20,63	20,60	20,60	20,70	20,64	20,66	20,65	20,66	20,62	20,68	20,68	20,57	20,62	20,66	20,63	20,59	20,60	20,70	20,74	20,64	20,59	20,60	20,71	20,68	20,64	20,55	20,54	20,64	20,61	20,63	20,59	20,55	20,68	20,67	20,66	20,62	20,53	20,60	20,62	20,62	20,57	20,53	20,45	20,53	20,59	20,56	20,52	20,53	20,64	20,72	20,62	20,60	20,57	20,61	20,68	20,70	20,65	20,52	20,36	20,47	20,54	20,51	20,53	20,60	20,60	20,53	20,62	20,59	20,48	20,54	20,61	20,54	20,60	20,65	20,65	20,58	20,51	20,43	20,55	20,60	20,57	20,55	20,47	20,53	20,52	20,53	20,54	20,55	20,52	20,50	20,47	20,48	20,60	20,53	20,48	20,49	20,48	20,44	20,55	20,52	20,55	20,58	20,57	20,59	20,60	20,49	20,50	20,57	20,49	20,50	20,50	20,41	20,46	20,50	20,45	20,48	20,51	20,61	20,58	20,53	20,49	20,49	20,49	20,52	20,48	20,56	20,52	20,52	20,60	20,57	20,58	20,52	20,47	20,42	20,48	20,58	20,61	20,57	20,57	20,56	20,52	20,45	20,53	20,54	20,48	20,46	20,44	20,52	20,43	20,37	20,38	20,45	20,44	20,43	20,45	20,48	20,43	20,47	20,51	20,45	20,47	20,40	20,49	20,54	20,48	20,45	20,46	20,47	20,49	20,54	20,56	20,48	20,45	20,49	20,50	20,55	20,53	20,45	20,47	20,43	20,56	20,55	20,52	20,44	20,44	20,47	20,39	20,43	20,45	20,49	20,48	20,34	20,43	20,53	20,48	20,47	20,56	20,52	20,41	20,43	20,54	20,50	20,50	20,51	20,42	20,31	20,34	20,47	20,44	20,42	20,45	20,41	20,40	20,47	20,40	20,42	20,39	20,44	20,48	20,53	20,47	20,40	20,38	20,40	20,57	20,51	20,41	20,36	20,42	20,46	20,46	20,44	20,32	20,32	20,35	20,38	20,34	
20,47	20,33	20,39	20,40	20,38	20,32	20,44	20,44	20,35	20,37	20,41	20,37	20,33	20,35	20,44	20,40	20,41	20,36	20,41	20,46	20,48	20,44	20,53	20,55	20,46	20,50	20,49	20,40	20,46	20,38	20,34	20,38	20,41	20,44	20,44	20,38	20,39	20,52	20,41	20,40	20,41	20,44	20,39	20,39	20,45	20,41	20,48	20,36	20,41	20,49	20,53	20,56	20,41	20,47	20,50	20,46	20,43	20,38	20,33	20,41	20,40	20,40	20,55	20,47	20,39	20,37	20,36	20,39	20,35	20,42	20,39	20,42	20,51	20,57	20,43	20,38	20,45	20,47	20,42	20,46	20,46	20,44	20,45	20,39	20,42	20,53	20,50	20,50	20,51	20,50	20,57	20,56	20,63	20,53	20,49	20,51	20,45	20,46	20,57	20,50	20,44	20,54	20,60	20,53	20,50	20,47	20,50	20,62	20,59	20,49	20,43	20,45	20,52	20,49	20,49	20,55	20,53	20,49	20,54	20,49	20,54	20,51	20,47	20,52	20,51	20,55	20,52	20,54	20,51	20,53	20,55	20,47	20,49	20,42	20,48	20,55	20,57	20,55	20,56	20,49	20,48	20,54	20,47	20,44	20,58	20,60	20,50	20,51	20,56	20,52	20,47	20,55	20,59	20,58	20,65	20,63	20,56	20,55	20,58	20,49	20,47	20,49	20,55	20,57	20,53	20,59	20,55	20,56	20,53	20,55	20,58	20,63	20,54	20,54	20,53	20,53	20,54	20,64	20,56	20,53	20,61	20,59	20,51	20,50	20,59	20,51	20,47	20,54	20,53	20,61	20,57	20,55	20,58	20,62	20,52	20,52	20,65	20,54	20,53	20,55	20,53	20,58	20,55	20,62	20,65	20,59	20,55	20,58	20,59	20,54	20,49	20,58	20,65	20,70	20,55	20,57	20,60	20,57	20,57	20,64	20,69	20,64	20,54	20,55	20,60	20,61	20,68	20,73	20,70	20,68	20,61	20,59	20,59	20,55	20,67	20,69	20,65	20,66	20,69	20,67	20,73	20,71	20,73	20,69	20,62	20,59	20,61	20,62	20,61	20,67	20,72	20,73	20,71	20,67	20,61	20,65	20,64	20,63	20,71	20,70	20,66	20,60	20,76	20,68	20,64	20,69	20,80	20,73	20,63	20,59	20,68	20,68	20,66	20,66	20,73	20,67	20,68	20,69	20,78	20,73	20,72	20,71	20,68	20,75	20,70	20,72	20,69	20,71	20,77	20,76	20,73	20,68	20,66	20,71	20,69	20,75	20,72	20,71	20,70	20,72	20,71	20,80	20,69	20,75	20,81	20,80	20,72	20,69	20,79	20,74	20,72	20,78	20,72	20,76	20,79	20,68	20,75	20,77	20,73	20,72	20,78	20,71	20,66	20,72	20,75	20,81	20,67	20,62	20,66	20,79	20,80	20,73	20,73	20,72	20,75	20,79	20,73	20,73	20,77	20,70	20,77	20,68	20,64	20,68	20,63	20,65	20,73	20,67	20,69	20,77	20,76	20,67	20,68	20,66	20,68	20,64	20,74	20,70	20,68	20,72	20,77	20,75	20,77	20,71	20,76	20,73	20,67	20,77	20,73	20,70	20,77	20,80	20,73	20,74	20,78	20,74	20,69	20,67	20,68	20,63	20,66	20,72	20,74	20,78	20,81	20,71	20,65	20,68	20,64	20,70	20,76	20,73	20,69	20,59	20,62	20,70	20,70	20,65	20,66	20,63	20,68	20,69	20,60	20,60	20,61	20,60	20,69	20,68	20,66	20,68	20,61	20,61	20,71	20,72	20,62	20,51	20,64	20,64	20,59	20,65	20,68	20,65	20,57	20,50	20,57	20,71	20,64	20,51	20,59	20,52	20,60	20,62	20,52	20,53	20,52	20,55	20,63	20,63	20,61	20,49	20,53	20,63	20,61	20,66	20,66	20,64	20,60	20,62	20,56	20,52	20,60	20,71	20,68	20,60	20,67	20,59	20,56	20,68	20,72	20,64	20,52	20,53	20,52	20,61	20,61	20,55	20,55	20,56	20,53	20,56	20,53	20,43	20,49	20,57	20,55	20,60	20,59	20,58	20,62	20,55	20,41	20,47	20,63	20,62	20,58	20,51	20,51	20,48	20,53	20,56	20,58	20,55	20,54	20,50	20,46	20,59	20,51	20,45	20,42	20,50	20,45	20,49	20,56	20,59	20,55	20,50	20,52	20,62	20,58	20,51	20,50	20,56	20,44	20,50	20,48	20,41	20,50	20,40	20,44	20,53	20,56	20,57	20,59	20,54	20,53	20,50	20,50	20,51	20,49	20,49	20,47	20,51	20,58	20,56	20,51	20,50	20,44	20,57	20,58	20,59	20,57	20,61	20,61	20,55	20,53	20,53	20,55	20,46	20,50	20,45	20,47	20,46	20,38	20,37	20,43	20,47	20,42	20,49	20,43	20,38	20,37	20,48	20,51	20,42	20,38	20,54	20,48	20,50	20,48	20,39	20,48	20,48	20,44	20,49	20,52	20,46	20,51	20,44	20,50	20,50	20,42	20,38	20,42	20,50	20,53	20,39	20,34	20,44	20,50	20,50	20,53	20,52	20,41	20,47	20,38	20,48	20,54	20,52	20,42	20,48	20,48	20,44	20,49	20,47	20,45	20,47	20,44	20,45	20,39	20,37	20,42	20,45	20,45	20,40	20,37	20,43	20,38	20,28	20,36	20,38	20,42	20,49	20,50	20,51	20,46	20,44	20,42	20,53	20,50	20,47	20,36	20,44	20,52	20,40	20,41	20,39	20,34	20,41	20,34	20,27	
20,43	20,33	20,42	20,44	20,37	20,31	20,31	20,37	20,39	20,36	20,39	20,38	20,31	20,35	20,46	20,42	20,34	20,33	20,40	20,46	20,45	20,38	20,51	20,58	20,48	20,49	20,41	20,29	20,35	20,35	20,37	20,43	20,50	20,52	20,50	20,42	20,38	20,46	20,49	20,35	20,39	20,40	20,51	20,44	20,49	20,42	20,32	20,38	20,42	20,48	20,44	20,50	20,44	20,48	20,51	20,48	20,44	20,42	20,35	20,41	20,40	20,36	20,50	20,49	20,44	20,37	20,29	20,36	20,36	20,44	20,40	20,44	20,47	20,52	20,47	20,41	20,47	20,42	20,49	20,43	20,37	20,35	20,46	20,40	20,41	20,44	20,48	20,57	20,49	20,48	20,45	20,56	20,57	20,58	20,38	20,44	20,48	20,44	20,57	20,52	20,56	20,56	20,53	20,48	20,42	20,46	20,61	20,63	20,54	20,47	20,41	20,47	20,48	20,50	20,50	20,53	20,52	20,48	20,53	20,49	20,52	20,55	20,48	20,52	20,52	20,56	20,50	20,54	20,54	20,49	20,53	20,55	20,48	20,49	20,43	20,60	20,58	20,50	20,47	20,50	20,53	20,52	20,47	20,46	20,53	20,59	20,51	20,42	20,45	20,52	20,47	20,53	20,56	20,55	20,61	20,56	20,45	20,44	20,60	20,54	20,45	20,49	20,58	20,61	20,57	20,55	20,53	20,47	20,52	20,55	20,50	20,52	20,54	20,50	20,58	20,59	20,50	20,58	20,64	20,52	20,55	20,60	20,51	20,50	20,54	20,49	20,54	20,56	20,50	20,62	20,59	20,56	20,56	20,54	20,51	20,53	20,57	20,53	20,54	20,56	20,57	20,55	20,55	20,54	20,57	20,57	20,56	20,47	20,52	20,56	20,55	20,59	20,60	20,69	20,58	20,56	20,62	20,59	20,60	20,62	20,65	20,67	20,58	20,54	20,60	20,64	20,68	20,73	20,68	20,62	20,62	20,65	20,60	20,64	20,70	20,70	20,63	20,64	20,70	20,70	20,75	20,75	20,67	20,66	20,60	20,61	20,62	20,64	20,66	20,70	20,69	20,68	20,73	20,70	20,61	20,69	20,68	20,65	20,76	20,74	20,66	20,64	20,67	20,69	20,65	20,69	20,72	20,72	20,60	20,57	20,67	20,75	20,73	20,73	20,72	20,67	20,64	20,67	20,79	20,79	20,69	20,67	20,67	20,67	20,68	20,68	20,69	20,73	20,77	20,70	20,70	20,70	20,74	20,74	20,75	20,76	20,81	20,83	20,74	20,66	20,74	20,79	20,71	20,69	20,74	20,68	20,70	20,72	20,76	20,78	20,82	20,80	20,77	20,80	20,86	20,73	20,68	20,70	20,74	20,72	20,68	20,66	20,69	20,69	20,68	20,71	20,73	20,68	20,68	20,70	20,82	20,81	20,80	20,73	20,65	20,76	20,75	20,77	20,75	20,75	20,75	20,69	20,65	20,69	20,58	20,60	20,75	20,71	20,72	20,81	20,71	20,68	20,74	20,70	20,66	20,60	20,67	20,74	20,78	20,77	20,71	20,73	20,73	20,76	20,71	20,70	20,67	20,66	20,72	20,68	20,74	20,76	20,68	20,70	20,76	20,74	20,59	20,54	20,69	20,66	20,62	20,74	20,69	20,72	20,76	20,71	20,67	20,63	20,67	20,73	20,77	20,75	20,68	20,64	20,56	20,61	20,63	20,64	20,64	20,61	20,66	20,68	20,62	20,63	20,70	20,66	20,62	20,65	20,66	20,68	20,66	20,57	20,65	20,62	20,69	20,62	20,61	20,66	20,63	20,66	20,67	20,65	20,65	20,59	20,59	20,66	20,63	20,57	20,58	20,50	20,50	20,55	20,54	20,56	20,57	20,55	20,69	20,62	20,60	20,53	20,54	20,54	20,60	20,66	20,68	20,66	20,66	20,59	20,60	20,49	20,61	20,68	20,58	20,54	20,55	20,58	20,57	20,61	20,67	20,60	20,51	20,64	20,64	20,63	20,59	20,56	20,52	20,53	20,56	20,55	20,46	20,49	20,53	20,54	20,53	20,54	20,57	20,53	20,59	20,53	20,48	20,51	20,60	20,56	20,49	20,50	20,52	20,49	20,55	20,61	20,53	20,51	20,55	20,54	20,51	20,56	20,55	20,43	20,39	20,48	20,55	20,47	20,44	20,56	20,57	20,49	20,52	20,59	20,55	20,53	20,56	20,48	20,42	20,47	20,51	20,45	20,43	20,43	20,48	20,51	20,51	20,52	20,58	20,56	20,51	20,45	20,48	20,53	20,54	20,50	20,52	20,42	20,54	20,64	20,53	20,49	20,45	20,54	20,58	20,57	20,54	20,57	20,57	20,56	20,50	20,55	20,59	20,50	20,53	20,54	20,49	20,47	20,50	20,49	20,39	20,44	20,46	20,40	20,43	20,36	20,39	20,47	20,48	20,45	20,37	20,43	20,47	20,46	20,38	20,37	20,43	20,43	20,54	20,50	20,40	20,49	20,37	20,43	20,48	20,54	20,48	20,37	20,42	20,50	20,56	20,46	20,40	20,43	20,40	20,49	20,58	20,53	20,44	20,43	20,34	20,50	20,54	20,45	20,40	20,49	20,47	20,28	20,32	20,37	20,45	20,44	20,52	20,55	20,55	20,43	20,48	20,39	20,38	20,45	20,44	20,50	20,45	20,38	20,33	20,38	20,43	20,44	20,44	20,52	20,44	20,42	20,49	20,49	20,34	20,39	20,36	20,36	20,42	20,36	20,40	20,35	20,39	20,47	20,43	20,38	
20,40	20,38	20,47	20,46	20,33	20,36	20,43	20,48	20,38	20,43	20,35	20,32	20,33	20,28	20,38	20,44	20,44	20,46	20,44	20,45	20,49	20,42	20,37	20,44	20,53	20,49	20,42	20,37	20,45	20,36	20,31	20,40	20,42	20,38	20,43	20,46	20,41	20,40	20,40	20,40	20,39	20,37	20,51	20,52	20,48	20,46	20,37	20,32	20,44	20,51	20,48	20,49	20,44	20,50	20,53	20,52	20,48	20,47	20,42	20,51	20,45	20,44	20,45	20,43	20,44	20,47	20,34	20,31	20,39	20,40	20,32	20,38	20,47	20,45	20,55	20,53	20,53	20,54	20,52	20,44	20,41	20,45	20,45	20,40	20,45	20,45	20,46	20,53	20,44	20,38	20,40	20,48	20,58	20,54	20,46	20,41	20,43	20,41	20,55	20,48	20,53	20,51	20,42	20,48	20,48	20,42	20,54	20,58	20,49	20,51	20,39	20,43	20,44	20,41	20,49	20,46	20,42	20,42	20,51	20,53	20,49	20,47	20,53	20,55	20,55	20,54	20,48	20,51	20,53	20,50	20,49	20,56	20,50	20,48	20,47	20,60	20,57	20,49	20,49	20,48	20,47	20,48	20,49	20,51	20,46	20,53	20,49	20,49	20,45	20,54	20,55	20,49	20,54	20,51	20,53	20,51	20,51	20,51	20,52	20,57	20,50	20,50	20,44	20,49	20,53	20,57	20,58	20,50	20,57	20,56	20,48	20,50	20,58	20,57	20,53	20,53	20,50	20,53	20,54	20,59	20,56	20,54	20,51	20,45	20,48	20,54	20,58	20,61	20,54	20,60	20,60	20,56	20,52	20,51	20,46	20,53	20,58	20,54	20,57	20,55	20,57	20,59	20,54	20,54	20,58	20,59	20,62	20,63	20,60	20,62	20,61	20,62	20,63	20,64	20,67	20,65	20,55	20,50	20,56	20,69	20,67	20,66	20,64	20,59	20,59	20,67	20,68	20,76	20,72	20,65	20,60	20,57	20,57	20,56	20,76	20,75	20,75	20,74	20,75	20,70	20,71	20,75	20,69	20,67	20,64	20,62	20,62	20,63	20,77	20,72	20,70	20,65	20,70	20,70	20,58	20,74	20,76	20,73	20,81	20,76	20,67	20,69	20,69	20,68	20,70	20,70	20,67	20,73	20,68	20,59	20,64	20,67	20,72	20,75	20,80	20,83	20,76	20,74	20,81	20,74	20,70	20,72	20,71	20,70	20,67	20,70	20,70	20,74	20,79	20,70	20,70	20,65	20,71	20,79	20,77	20,77	20,77	20,80	20,77	20,71	20,73	20,81	20,73	20,72	20,72	20,72	20,72	20,77	20,82	20,80	20,74	20,76	20,76	20,78	20,84	20,75	20,75	20,67	20,72	20,79	20,69	20,66	20,66	20,66	20,64	20,65	20,74	20,72	20,71	20,76	20,66	20,77	20,80	20,78	20,67	20,67	20,76	20,84	20,82	20,78	20,77	20,66	20,67	20,72	20,61	20,60	20,67	20,64	20,69	20,76	20,74	20,67	20,74	20,62	20,62	20,72	20,74	20,75	20,81	20,72	20,70	20,73	20,72	20,73	20,72	20,74	20,76	20,72	20,73	20,73	20,66	20,68	20,63	20,73	20,69	20,72	20,65	20,66	20,66	20,75	20,69	20,78	20,81	20,75	20,73	20,66	20,63	20,61	20,71	20,77	20,78	20,74	20,66	20,60	20,65	20,68	20,69	20,73	20,70	20,65	20,61	20,58	20,61	20,70	20,67	20,63	20,62	20,61	20,68	20,72	20,69	20,60	20,61	20,65	20,63	20,63	20,67	20,64	20,59	20,63	20,71	20,65	20,65	20,60	20,55	20,63	20,56	20,59	20,61	20,52	20,54	20,61	20,52	20,52	20,55	20,59	20,69	20,63	20,63	20,61	20,62	20,62	20,61	20,64	20,66	20,61	20,61	20,58	20,64	20,56	20,61	20,65	20,60	20,55	20,52	20,52	20,58	20,55	20,58	20,57	20,53	20,51	20,63	20,67	20,60	20,59	20,58	20,57	20,55	20,60	20,57	20,56	20,61	20,57	20,53	20,52	20,56	20,52	20,50	20,54	20,52	20,54	20,58	20,49	20,51	20,62	20,64	20,57	20,52	20,54	20,48	20,47	20,51	20,46	20,44	20,50	20,49	20,49	20,51	20,46	20,48	20,50	20,46	20,50	20,51	20,51	20,58	20,57	20,55	20,54	20,57	20,54	20,45	20,44	20,49	20,45	20,48	20,49	20,44	20,48	20,54	20,54	20,55	20,54	20,51	20,42	20,47	20,56	20,54	20,53	20,49	20,43	20,51	20,60	20,53	20,50	20,41	20,44	20,52	20,54	20,53	20,56	20,53	20,49	20,47	20,48	20,55	20,61	20,52	20,47	20,47	20,48	20,53	20,47	20,41	20,42	20,54	20,48	20,42	20,40	20,46	20,48	20,49	20,35	20,39	20,45	20,48	20,51	20,33	20,41	20,38	20,45	20,54	20,46	20,42	20,48	20,43	20,42	20,52	20,49	20,51	20,44	20,40	20,49	20,55	20,48	20,38	20,41	20,37	20,44	20,58	20,57	20,49	20,45	20,41	20,48	20,47	20,38	20,41	20,49	20,47	20,38	20,26	20,41	20,50	20,43	20,51	20,50	20,50	20,38	20,53	20,51	20,45	20,45	20,49	20,48	20,41	20,34	20,39	20,38	20,43	20,42	20,38	20,39	20,42	20,47	20,48	20,51	20,38	20,40	20,31	20,29	20,35	20,39	20,41	20,41	20,39	20,37	20,43	20,49	
20,41	20,43	20,40	20,37	20,38	20,38	20,38	20,48	20,42	20,49	20,38	20,36	20,34	20,40	20,35	20,43	20,49	20,53	20,47	20,37	20,37	20,45	20,45	20,43	20,53	20,52	20,46	20,43	20,51	20,48	20,40	20,43	20,35	20,38	20,47	20,45	20,46	20,42	20,43	20,54	20,53	20,40	20,42	20,51	20,44	20,48	20,41	20,31	20,36	20,45	20,45	20,44	20,32	20,41	20,49	20,45	20,36	20,35	20,35	20,49	20,52	20,42	20,50	20,40	20,39	20,50	20,48	20,32	20,46	20,46	20,38	20,43	20,41	20,48	20,47	20,57	20,48	20,48	20,41	20,35	20,45	20,46	20,47	20,44	20,51	20,49	20,51	20,57	20,50	20,43	20,42	20,48	20,60	20,50	20,47	20,48	20,48	20,40	20,48	20,53	20,51	20,51	20,47	20,51	20,48	20,40	20,46	20,53	20,56	20,57	20,51	20,45	20,44	20,49	20,50	20,47	20,42	20,40	20,51	20,44	20,48	20,46	20,51	20,58	20,57	20,56	20,49	20,52	20,57	20,52	20,47	20,52	20,54	20,57	20,46	20,56	20,53	20,51	20,55	20,52	20,50	20,54	20,54	20,57	20,53	20,51	20,44	20,44	20,46	20,49	20,44	20,49	20,54	20,51	20,53	20,55	20,51	20,55	20,53	20,52	20,52	20,53	20,48	20,55	20,53	20,54	20,57	20,50	20,55	20,57	20,55	20,55	20,56	20,54	20,54	20,51	20,46	20,51	20,55	20,52	20,54	20,53	20,54	20,54	20,58	20,53	20,60	20,60	20,54	20,59	20,57	20,57	20,59	20,57	20,49	20,60	20,65	20,58	20,56	20,57	20,58	20,56	20,51	20,55	20,61	20,65	20,59	20,57	20,66	20,64	20,59	20,58	20,64	20,65	20,69	20,66	20,60	20,47	20,49	20,67	20,68	20,64	20,57	20,58	20,64	20,68	20,59	20,74	20,76	20,70	20,59	20,54	20,59	20,64	20,74	20,70	20,69	20,74	20,73	20,70	20,74	20,74	20,67	20,72	20,66	20,67	20,65	20,62	20,77	20,81	20,69	20,68	20,71	20,64	20,66	20,76	20,79	20,76	20,75	20,73	20,71	20,74	20,75	20,69	20,70	20,65	20,64	20,70	20,73	20,66	20,67	20,66	20,69	20,76	20,69	20,75	20,83	20,72	20,74	20,80	20,74	20,72	20,76	20,80	20,74	20,70	20,74	20,71	20,79	20,79	20,76	20,73	20,67	20,72	20,73	20,75	20,69	20,72	20,77	20,76	20,70	20,75	20,71	20,71	20,75	20,79	20,74	20,75	20,76	20,79	20,70	20,70	20,77	20,79	20,81	20,76	20,82	20,74	20,70	20,77	20,75	20,78	20,71	20,71	20,71	20,70	20,72	20,72	20,78	20,78	20,72	20,74	20,80	20,71	20,77	20,66	20,62	20,79	20,80	20,73	20,73	20,71	20,78	20,81	20,79	20,74	20,70	20,68	20,76	20,75	20,76	20,69	20,70	20,67	20,67	20,72	20,78	20,76	20,79	20,73	20,70	20,78	20,76	20,68	20,70	20,70	20,72	20,73	20,72	20,70	20,67	20,68	20,63	20,73	20,74	20,75	20,72	20,76	20,72	20,70	20,73	20,71	20,79	20,70	20,68	20,68	20,66	20,63	20,73	20,76	20,75	20,71	20,65	20,64	20,70	20,76	20,75	20,81	20,70	20,64	20,66	20,59	20,63	20,69	20,59	20,58	20,65	20,61	20,65	20,74	20,68	20,64	20,65	20,59	20,68	20,62	20,60	20,61	20,60	20,60	20,59	20,58	20,60	20,58	20,54	20,67	20,63	20,56	20,60	20,58	20,61	20,62	20,55	20,60	20,57	20,67	20,65	20,60	20,57	20,58	20,63	20,66	20,58	20,60	20,58	20,50	20,57	20,57	20,62	20,63	20,53	20,63	20,62	20,61	20,55	20,56	20,54	20,64	20,67	20,58	20,58	20,54	20,52	20,57	20,51	20,53	20,66	20,66	20,54	20,53	20,56	20,53	20,60	20,58	20,49	20,54	20,51	20,51	20,54	20,54	20,56	20,62	20,58	20,46	20,39	20,56	20,62	20,56	20,49	20,52	20,55	20,45	20,57	20,59	20,43	20,47	20,51	20,49	20,48	20,49	20,49	20,41	20,49	20,52	20,45	20,45	20,64	20,55	20,52	20,52	20,54	20,55	20,45	20,41	20,52	20,53	20,48	20,52	20,45	20,50	20,55	20,60	20,53	20,45	20,51	20,48	20,49	20,52	20,54	20,50	20,45	20,47	20,51	20,56	20,48	20,54	20,52	20,46	20,52	20,55	20,47	20,46	20,53	20,50	20,45	20,50	20,62	20,58	20,46	20,38	20,42	20,47	20,47	20,40	20,36	20,45	20,46	20,49	20,48	20,42	20,51	20,45	20,49	20,42	20,37	20,49	20,46	20,50	20,39	20,40	20,39	20,45	20,57	20,58	20,58	20,58	20,58	20,48	20,48	20,42	20,51	20,46	20,48	20,46	20,47	20,44	20,43	20,36	20,35	20,45	20,46	20,47	20,46	20,43	20,44	20,47	20,49	20,43	20,35	20,46	20,48	20,49	20,36	20,45	20,50	20,48	20,50	20,43	20,34	20,34	20,43	20,51	20,43	20,44	20,45	20,41	20,41	20,36	20,36	20,32	20,38	20,47	20,41	20,29	20,32	20,47	20,44	20,47	20,42	20,40	20,36	20,32	20,36	20,43	20,43	20,39	20,41	20,30	20,40	20,40	
20,52	20,42	20,31	20,34	20,34	20,35	20,36	20,34	20,40	20,49	20,34	20,41	20,49	20,41	20,38	20,34	20,31	20,40	20,41	20,39	20,37	20,43	20,51	20,45	20,37	20,51	20,45	20,47	20,55	20,44	20,43	20,46	20,38	20,41	20,47	20,45	20,42	20,52	20,47	20,52	20,50	20,50	20,47	20,41	20,40	20,43	20,36	20,32	20,39	20,38	20,41	20,43	20,40	20,38	20,50	20,47	20,37	20,44	20,37	20,32	20,37	20,41	20,50	20,46	20,40	20,48	20,54	20,46	20,45	20,49	20,44	20,47	20,40	20,42	20,51	20,54	20,49	20,44	20,43	20,41	20,49	20,47	20,52	20,50	20,47	20,50	20,54	20,56	20,55	20,55	20,47	20,43	20,55	20,51	20,50	20,57	20,44	20,36	20,48	20,48	20,46	20,47	20,52	20,47	20,43	20,39	20,43	20,51	20,53	20,52	20,50	20,42	20,44	20,45	20,52	20,44	20,47	20,43	20,51	20,45	20,42	20,45	20,59	20,53	20,57	20,57	20,57	20,57	20,56	20,45	20,44	20,47	20,50	20,54	20,52	20,47	20,58	20,50	20,54	20,56	20,58	20,59	20,55	20,52	20,51	20,46	20,44	20,52	20,38	20,50	20,47	20,48	20,53	20,50	20,51	20,59	20,55	20,52	20,59	20,55	20,52	20,51	20,52	20,50	20,52	20,51	20,53	20,52	20,51	20,53	20,54	20,56	20,62	20,54	20,55	20,55	20,56	20,51	20,59	20,49	20,51	20,58	20,55	20,56	20,57	20,55	20,53	20,54	20,49	20,59	20,59	20,57	20,56	20,62	20,51	20,51	20,65	20,65	20,55	20,57	20,64	20,63	20,56	20,59	20,58	20,61	20,61	20,51	20,64	20,59	20,59	20,60	20,56	20,67	20,65	20,62	20,59	20,49	20,54	20,67	20,66	20,66	20,55	20,58	20,65	20,68	20,63	20,66	20,65	20,62	20,60	20,61	20,67	20,68	20,70	20,66	20,63	20,71	20,69	20,67	20,79	20,68	20,65	20,70	20,66	20,64	20,69	20,72	20,63	20,73	20,66	20,60	20,70	20,67	20,67	20,76	20,80	20,70	20,73	20,64	20,69	20,75	20,67	20,58	20,63	20,64	20,70	20,69	20,67	20,61	20,70	20,61	20,70	20,74	20,74	20,75	20,79	20,76	20,66	20,70	20,72	20,75	20,75	20,80	20,76	20,70	20,76	20,79	20,73	20,76	20,74	20,69	20,71	20,70	20,68	20,73	20,69	20,70	20,73	20,79	20,73	20,79	20,72	20,69	20,68	20,74	20,69	20,75	20,71	20,74	20,71	20,77	20,79	20,83	20,82	20,87	20,87	20,74	20,73	20,77	20,72	20,77	20,78	20,76	20,74	20,67	20,69	20,73	20,71	20,71	20,77	20,84	20,70	20,67	20,80	20,82	20,70	20,76	20,82	20,81	20,70	20,71	20,73	20,81	20,75	20,78	20,71	20,66	20,77	20,76	20,71	20,78	20,72	20,68	20,70	20,74	20,74	20,80	20,84	20,80	20,77	20,82	20,77	20,63	20,66	20,74	20,74	20,66	20,77	20,75	20,68	20,72	20,68	20,74	20,68	20,72	20,74	20,73	20,73	20,74	20,76	20,74	20,77	20,71	20,69	20,75	20,70	20,67	20,70	20,78	20,70	20,77	20,68	20,65	20,74	20,79	20,76	20,76	20,73	20,67	20,70	20,63	20,69	20,70	20,61	20,61	20,64	20,72	20,73	20,73	20,67	20,63	20,67	20,66	20,65	20,69	20,63	20,63	20,59	20,59	20,56	20,59	20,59	20,54	20,54	20,66	20,64	20,59	20,54	20,55	20,57	20,58	20,54	20,64	20,70	20,71	20,69	20,69	20,64	20,54	20,60	20,60	20,61	20,64	20,60	20,56	20,63	20,63	20,57	20,56	20,59	20,62	20,62	20,62	20,55	20,51	20,50	20,61	20,62	20,55	20,46	20,53	20,58	20,52	20,49	20,49	20,59	20,64	20,49	20,51	20,50	20,47	20,53	20,49	20,47	20,49	20,52	20,52	20,55	20,50	20,48	20,52	20,54	20,51	20,44	20,43	20,52	20,49	20,44	20,51	20,55	20,49	20,54	20,57	20,53	20,50	20,44	20,43	20,40	20,41	20,50	20,45	20,46	20,55	20,51	20,50	20,54	20,56	20,45	20,49	20,49	20,42	20,44	20,46	20,52	20,55	20,48	20,43	20,37	20,44	20,54	20,57	20,54	20,48	20,54	20,54	20,47	20,54	20,54	20,49	20,55	20,55	20,52	20,51	20,41	20,44	20,56	20,51	20,55	20,51	20,50	20,48	20,47	20,50	20,49	20,53	20,58	20,50	20,44	20,38	20,43	20,45	20,47	20,48	20,48	20,49	20,54	20,48	20,49	20,43	20,53	20,51	20,49	20,42	20,42	20,49	20,48	20,50	20,42	20,42	20,42	20,45	20,53	20,66	20,57	20,58	20,58	20,58	20,49	20,43	20,52	20,52	20,52	20,50	20,46	20,46	20,46	20,45	20,34	20,44	20,40	20,39	20,42	20,45	20,39	20,51	20,48	20,45	20,40	20,45	20,50	20,47	20,50	20,48	20,39	20,45	20,53	20,46	20,44	20,40	20,45	20,40	20,39	20,47	20,48	20,41	20,43	20,43	20,39	20,39	20,46	20,47	20,50	20,28	20,34	20,43	20,42	20,38	20,41	20,42	20,41	20,40	20,34	20,32	20,43	20,38	20,42	20,44	20,39	20,41	
20,48	20,44	20,43	20,40	20,45	20,30	20,31	20,36	20,43	20,55	20,46	20,41	20,46	20,48	20,45	20,47	20,33	20,39	20,40	20,41	20,44	20,38	20,44	20,46	20,54	20,54	20,50	20,50	20,48	20,40	20,42	20,43	20,48	20,38	20,46	20,45	20,46	20,45	20,45	20,42	20,38	20,42	20,41	20,41	20,54	20,37	20,31	20,33	20,42	20,46	20,43	20,42	20,44	20,49	20,51	20,58	20,46	20,52	20,47	20,35	20,28	20,40	20,48	20,41	20,42	20,48	20,55	20,48	20,45	20,48	20,57	20,52	20,48	20,49	20,50	20,54	20,48	20,35	20,44	20,47	20,46	20,47	20,50	20,50	20,41	20,49	20,56	20,50	20,58	20,48	20,44	20,51	20,53	20,48	20,45	20,54	20,50	20,48	20,52	20,47	20,43	20,45	20,53	20,46	20,39	20,42	20,48	20,45	20,49	20,48	20,45	20,42	20,44	20,41	20,46	20,52	20,50	20,45	20,53	20,44	20,40	20,45	20,54	20,53	20,47	20,52	20,51	20,51	20,51	20,55	20,56	20,52	20,51	20,51	20,49	20,51	20,51	20,50	20,50	20,56	20,56	20,48	20,50	20,46	20,53	20,51	20,49	20,52	20,51	20,47	20,53	20,59	20,57	20,51	20,53	20,56	20,59	20,56	20,61	20,50	20,50	20,44	20,44	20,49	20,49	20,43	20,51	20,54	20,49	20,53	20,55	20,60	20,59	20,55	20,58	20,53	20,54	20,55	20,55	20,51	20,57	20,59	20,60	20,54	20,55	20,52	20,58	20,59	20,52	20,61	20,54	20,53	20,51	20,55	20,54	20,50	20,54	20,62	20,59	20,55	20,55	20,57	20,64	20,60	20,60	20,61	20,59	20,60	20,65	20,54	20,56	20,62	20,61	20,69	20,68	20,61	20,62	20,58	20,57	20,68	20,67	20,61	20,58	20,65	20,65	20,67	20,70	20,74	20,67	20,71	20,73	20,67	20,64	20,67	20,70	20,68	20,68	20,67	20,68	20,69	20,73	20,76	20,69	20,72	20,72	20,67	20,71	20,68	20,71	20,64	20,67	20,66	20,67	20,72	20,67	20,65	20,76	20,73	20,75	20,67	20,60	20,68	20,69	20,65	20,64	20,67	20,77	20,77	20,67	20,71	20,77	20,60	20,62	20,71	20,73	20,83	20,80	20,72	20,71	20,72	20,70	20,76	20,70	20,76	20,74	20,78	20,77	20,80	20,73	20,76	20,79	20,75	20,77	20,74	20,71	20,77	20,72	20,74	20,73	20,73	20,68	20,79	20,84	20,74	20,73	20,74	20,79	20,71	20,78	20,77	20,82	20,82	20,78	20,80	20,80	20,82	20,84	20,68	20,69	20,76	20,78	20,79	20,73	20,72	20,74	20,68	20,67	20,74	20,74	20,75	20,73	20,83	20,76	20,69	20,82	20,85	20,78	20,72	20,75	20,85	20,78	20,69	20,72	20,73	20,69	20,73	20,77	20,64	20,74	20,77	20,75	20,77	20,73	20,67	20,67	20,65	20,73	20,78	20,72	20,76	20,77	20,87	20,86	20,78	20,76	20,77	20,76	20,71	20,77	20,78	20,69	20,75	20,78	20,79	20,70	20,72	20,70	20,78	20,75	20,72	20,73	20,72	20,79	20,72	20,75	20,80	20,73	20,66	20,67	20,69	20,68	20,72	20,75	20,74	20,74	20,71	20,72	20,72	20,75	20,71	20,73	20,66	20,74	20,75	20,66	20,66	20,65	20,64	20,73	20,73	20,64	20,69	20,66	20,66	20,63	20,59	20,61	20,67	20,68	20,64	20,58	20,61	20,62	20,52	20,56	20,70	20,68	20,60	20,54	20,50	20,51	20,59	20,56	20,53	20,65	20,71	20,71	20,70	20,58	20,58	20,64	20,60	20,57	20,63	20,59	20,57	20,58	20,62	20,53	20,46	20,62	20,71	20,59	20,59	20,59	20,54	20,48	20,57	20,60	20,49	20,53	20,57	20,56	20,55	20,46	20,51	20,57	20,60	20,56	20,54	20,63	20,50	20,55	20,46	20,45	20,50	20,53	20,59	20,53	20,51	20,56	20,51	20,46	20,48	20,49	20,53	20,63	20,49	20,49	20,52	20,57	20,52	20,59	20,52	20,51	20,53	20,53	20,47	20,41	20,47	20,46	20,50	20,53	20,54	20,53	20,51	20,51	20,48	20,47	20,51	20,50	20,39	20,43	20,54	20,61	20,54	20,56	20,47	20,45	20,40	20,44	20,51	20,55	20,50	20,47	20,56	20,51	20,57	20,58	20,55	20,56	20,53	20,56	20,49	20,42	20,52	20,51	20,55	20,54	20,58	20,49	20,46	20,40	20,49	20,54	20,57	20,54	20,44	20,40	20,37	20,44	20,43	20,47	20,47	20,47	20,48	20,51	20,54	20,51	20,45	20,57	20,52	20,47	20,46	20,48	20,50	20,53	20,55	20,47	20,41	20,39	20,48	20,56	20,55	20,54	20,54	20,48	20,61	20,57	20,52	20,54	20,49	20,48	20,48	20,47	20,52	20,49	20,45	20,38	20,41	20,42	20,44	20,37	20,38	20,45	20,48	20,47	20,46	20,46	20,46	20,49	20,44	20,44	20,50	20,45	20,50	20,48	20,55	20,52	20,47	20,44	20,42	20,40	20,47	20,42	20,44	20,39	20,37	20,44	20,41	20,47	20,46	20,47	20,47	20,40	20,31	20,42	20,50	20,35	20,46	20,52	20,44	20,34	20,23	20,41	20,41	20,43	20,44	20,50	20,43	
20,46	20,38	20,40	20,42	20,39	20,37	20,35	20,44	20,45	20,48	20,46	20,36	20,40	20,44	20,51	20,47	20,53	20,47	20,49	20,40	20,38	20,42	20,40	20,49	20,60	20,53	20,45	20,52	20,58	20,43	20,41	20,45	20,45	20,41	20,35	20,40	20,43	20,49	20,39	20,46	20,46	20,44	20,42	20,38	20,51	20,38	20,28	20,38	20,47	20,38	20,43	20,39	20,41	20,51	20,51	20,56	20,59	20,54	20,46	20,48	20,42	20,35	20,45	20,39	20,34	20,39	20,49	20,49	20,49	20,50	20,44	20,59	20,52	20,51	20,46	20,49	20,53	20,38	20,42	20,50	20,47	20,46	20,47	20,44	20,41	20,44	20,50	20,50	20,51	20,45	20,38	20,46	20,54	20,53	20,46	20,49	20,50	20,53	20,53	20,49	20,40	20,46	20,57	20,53	20,34	20,42	20,50	20,46	20,49	20,46	20,43	20,52	20,51	20,49	20,49	20,52	20,46	20,41	20,52	20,52	20,45	20,49	20,47	20,46	20,46	20,49	20,51	20,55	20,52	20,54	20,61	20,53	20,52	20,50	20,43	20,52	20,62	20,50	20,47	20,50	20,53	20,44	20,47	20,49	20,47	20,55	20,53	20,52	20,57	20,53	20,54	20,57	20,58	20,59	20,50	20,48	20,46	20,48	20,56	20,50	20,46	20,47	20,37	20,46	20,52	20,41	20,52	20,51	20,41	20,43	20,52	20,59	20,58	20,52	20,50	20,43	20,55	20,57	20,61	20,61	20,60	20,56	20,58	20,52	20,52	20,52	20,54	20,59	20,59	20,58	20,57	20,59	20,57	20,57	20,67	20,65	20,57	20,54	20,57	20,61	20,62	20,53	20,59	20,62	20,60	20,62	20,60	20,60	20,61	20,60	20,52	20,61	20,63	20,66	20,62	20,59	20,63	20,63	20,65	20,67	20,64	20,50	20,55	20,71	20,68	20,61	20,62	20,75	20,74	20,71	20,70	20,61	20,57	20,58	20,75	20,71	20,64	20,68	20,66	20,61	20,62	20,66	20,67	20,71	20,66	20,68	20,72	20,67	20,74	20,77	20,66	20,73	20,70	20,68	20,67	20,67	20,71	20,72	20,80	20,76	20,72	20,67	20,67	20,68	20,69	20,71	20,69	20,78	20,71	20,74	20,82	20,66	20,64	20,68	20,77	20,80	20,78	20,77	20,71	20,69	20,73	20,70	20,66	20,71	20,71	20,75	20,71	20,67	20,78	20,76	20,73	20,84	20,81	20,76	20,74	20,77	20,75	20,67	20,74	20,77	20,71	20,78	20,79	20,72	20,79	20,76	20,78	20,70	20,73	20,78	20,80	20,86	20,75	20,77	20,85	20,80	20,78	20,77	20,78	20,78	20,82	20,80	20,75	20,74	20,76	20,76	20,75	20,77	20,75	20,82	20,78	20,78	20,78	20,73	20,76	20,79	20,77	20,74	20,74	20,77	20,86	20,77	20,71	20,75	20,71	20,75	20,79	20,71	20,72	20,75	20,67	20,75	20,82	20,69	20,69	20,69	20,72	20,71	20,71	20,73	20,81	20,81	20,86	20,80	20,75	20,79	20,80	20,76	20,81	20,75	20,74	20,74	20,70	20,72	20,77	20,75	20,75	20,72	20,72	20,74	20,79	20,71	20,73	20,80	20,77	20,78	20,75	20,68	20,63	20,72	20,73	20,73	20,72	20,72	20,76	20,73	20,71	20,71	20,70	20,66	20,71	20,73	20,70	20,67	20,69	20,70	20,65	20,62	20,65	20,69	20,62	20,66	20,69	20,66	20,68	20,63	20,66	20,66	20,63	20,62	20,57	20,62	20,67	20,60	20,61	20,69	20,67	20,65	20,58	20,56	20,57	20,59	20,58	20,60	20,61	20,63	20,62	20,59	20,54	20,55	20,61	20,61	20,54	20,56	20,58	20,53	20,53	20,57	20,58	20,52	20,55	20,61	20,56	20,59	20,65	20,59	20,58	20,66	20,66	20,53	20,49	20,58	20,56	20,61	20,59	20,54	20,59	20,63	20,56	20,61	20,62	20,54	20,52	20,52	20,48	20,55	20,51	20,50	20,53	20,53	20,62	20,54	20,54	20,51	20,49	20,54	20,61	20,49	20,47	20,53	20,51	20,48	20,57	20,59	20,53	20,55	20,57	20,49	20,43	20,51	20,57	20,50	20,52	20,53	20,52	20,56	20,48	20,49	20,47	20,56	20,52	20,48	20,54	20,52	20,60	20,54	20,55	20,46	20,43	20,46	20,45	20,49	20,48	20,50	20,41	20,45	20,52	20,47	20,54	20,52	20,62	20,52	20,53	20,54	20,43	20,60	20,55	20,56	20,55	20,61	20,46	20,50	20,42	20,49	20,55	20,44	20,50	20,45	20,43	20,41	20,41	20,37	20,44	20,46	20,50	20,44	20,42	20,55	20,53	20,47	20,56	20,49	20,46	20,53	20,56	20,57	20,53	20,50	20,49	20,45	20,40	20,43	20,52	20,52	20,48	20,52	20,51	20,52	20,51	20,55	20,59	20,54	20,48	20,52	20,47	20,44	20,50	20,42	20,41	20,42	20,43	20,50	20,51	20,44	20,42	20,52	20,41	20,45	20,43	20,48	20,57	20,53	20,41	20,49	20,50	20,48	20,49	20,46	20,51	20,41	20,44	20,46	20,50	20,51	20,47	20,37	20,41	20,33	20,37	20,43	20,41	20,51	20,45	20,46	20,55	20,38	20,41	20,65	20,54	20,43	20,49	20,46	20,42	20,28	20,47	20,42	20,44	20,48	20,47	20,46	
20,36	20,42	20,43	20,32	20,33	20,43	20,43	20,42	20,43	20,48	20,42	20,42	20,38	20,43	20,47	20,42	20,43	20,49	20,51	20,53	20,46	20,40	20,39	20,43	20,53	20,49	20,36	20,39	20,60	20,45	20,27	20,44	20,40	20,40	20,42	20,41	20,48	20,44	20,36	20,40	20,44	20,41	20,31	20,38	20,45	20,37	20,35	20,34	20,40	20,38	20,45	20,45	20,39	20,44	20,44	20,39	20,44	20,45	20,45	20,58	20,47	20,41	20,45	20,49	20,31	20,38	20,45	20,49	20,46	20,44	20,42	20,55	20,57	20,46	20,41	20,47	20,52	20,48	20,44	20,46	20,52	20,52	20,48	20,44	20,46	20,57	20,56	20,52	20,54	20,49	20,40	20,44	20,49	20,49	20,45	20,47	20,49	20,48	20,49	20,48	20,47	20,43	20,51	20,55	20,45	20,41	20,50	20,49	20,52	20,53	20,41	20,49	20,49	20,45	20,47	20,46	20,49	20,46	20,45	20,45	20,48	20,52	20,53	20,54	20,46	20,48	20,53	20,51	20,53	20,48	20,55	20,48	20,51	20,52	20,36	20,45	20,58	20,60	20,51	20,50	20,49	20,49	20,52	20,47	20,45	20,52	20,50	20,46	20,54	20,61	20,56	20,55	20,47	20,54	20,59	20,59	20,51	20,49	20,49	20,51	20,48	20,51	20,38	20,45	20,58	20,55	20,55	20,49	20,47	20,45	20,47	20,50	20,51	20,50	20,51	20,54	20,57	20,61	20,67	20,63	20,55	20,53	20,58	20,54	20,50	20,57	20,61	20,58	20,57	20,59	20,60	20,60	20,63	20,66	20,60	20,62	20,63	20,57	20,52	20,57	20,65	20,62	20,57	20,65	20,66	20,58	20,61	20,61	20,64	20,68	20,59	20,58	20,64	20,67	20,55	20,55	20,65	20,64	20,64	20,68	20,60	20,57	20,60	20,63	20,70	20,71	20,68	20,70	20,78	20,65	20,63	20,65	20,64	20,62	20,72	20,78	20,69	20,70	20,66	20,59	20,65	20,65	20,64	20,69	20,67	20,65	20,65	20,62	20,72	20,79	20,67	20,65	20,74	20,75	20,73	20,70	20,75	20,79	20,82	20,76	20,66	20,72	20,72	20,72	20,71	20,72	20,75	20,78	20,72	20,72	20,80	20,80	20,76	20,75	20,79	20,84	20,78	20,82	20,80	20,76	20,73	20,73	20,75	20,73	20,73	20,76	20,72	20,66	20,84	20,83	20,75	20,81	20,86	20,78	20,77	20,77	20,80	20,72	20,68	20,75	20,72	20,76	20,77	20,67	20,76	20,74	20,75	20,75	20,71	20,76	20,87	20,88	20,83	20,78	20,86	20,78	20,84	20,90	20,90	20,79	20,82	20,83	20,82	20,80	20,79	20,85	20,83	20,75	20,73	20,77	20,77	20,81	20,81	20,75	20,72	20,72	20,77	20,81	20,82	20,79	20,79	20,78	20,75	20,78	20,67	20,72	20,74	20,71	20,69	20,78	20,73	20,74	20,75	20,70	20,67	20,67	20,74	20,72	20,72	20,74	20,84	20,81	20,83	20,74	20,75	20,79	20,79	20,74	20,76	20,70	20,70	20,84	20,76	20,73	20,75	20,74	20,77	20,76	20,73	20,78	20,82	20,74	20,66	20,76	20,78	20,70	20,71	20,69	20,70	20,79	20,72	20,72	20,70	20,68	20,71	20,72	20,67	20,72	20,68	20,60	20,66	20,70	20,65	20,71	20,72	20,77	20,70	20,67	20,70	20,69	20,63	20,67	20,67	20,66	20,70	20,70	20,71	20,63	20,63	20,68	20,65	20,73	20,68	20,63	20,69	20,64	20,59	20,56	20,55	20,56	20,63	20,64	20,59	20,60	20,64	20,65	20,57	20,62	20,59	20,59	20,60	20,64	20,60	20,52	20,60	20,54	20,48	20,55	20,54	20,52	20,48	20,54	20,64	20,60	20,57	20,52	20,51	20,55	20,64	20,68	20,56	20,55	20,56	20,55	20,63	20,63	20,65	20,63	20,58	20,51	20,63	20,63	20,51	20,54	20,57	20,57	20,58	20,54	20,54	20,55	20,52	20,48	20,48	20,48	20,49	20,57	20,56	20,51	20,48	20,55	20,44	20,45	20,51	20,55	20,52	20,56	20,52	20,47	20,45	20,54	20,56	20,49	20,48	20,49	20,55	20,58	20,51	20,43	20,39	20,48	20,53	20,56	20,54	20,51	20,47	20,49	20,49	20,38	20,36	20,47	20,44	20,44	20,46	20,47	20,52	20,49	20,46	20,54	20,50	20,44	20,52	20,55	20,53	20,53	20,43	20,44	20,44	20,50	20,50	20,52	20,51	20,54	20,55	20,54	20,54	20,48	20,45	20,42	20,47	20,46	20,48	20,40	20,49	20,47	20,46	20,48	20,53	20,59	20,57	20,47	20,56	20,43	20,44	20,55	20,55	20,55	20,45	20,51	20,51	20,50	20,42	20,41	20,48	20,56	20,51	20,54	20,48	20,50	20,50	20,51	20,58	20,59	20,49	20,46	20,55	20,46	20,45	20,45	20,36	20,51	20,48	20,47	20,48	20,51	20,43	20,52	20,54	20,43	20,44	20,52	20,53	20,51	20,42	20,42	20,41	20,47	20,53	20,44	20,41	20,43	20,46	20,43	20,47	20,56	20,50	20,40	20,36	20,37	20,35	20,41	20,46	20,43	20,48	20,47	20,52	20,39	20,44	20,56	20,51	20,55	20,39	20,46	20,35	20,30	20,38	20,42	20,33	20,45	20,44	20,38	
20,31	20,52	20,44	20,44	20,41	20,39	20,43	20,37	20,38	20,46	20,39	20,43	20,40	20,37	20,48	20,47	20,46	20,50	20,54	20,50	20,43	20,42	20,46	20,32	20,35	20,42	20,42	20,43	20,49	20,47	20,34	20,39	20,42	20,42	20,44	20,44	20,53	20,41	20,35	20,40	20,36	20,42	20,35	20,37	20,45	20,46	20,46	20,43	20,38	20,35	20,43	20,55	20,50	20,42	20,40	20,39	20,37	20,36	20,40	20,53	20,47	20,42	20,41	20,36	20,32	20,44	20,45	20,44	20,42	20,40	20,38	20,50	20,53	20,46	20,43	20,45	20,41	20,46	20,48	20,48	20,45	20,47	20,47	20,43	20,45	20,49	20,60	20,49	20,43	20,46	20,49	20,56	20,48	20,48	20,42	20,43	20,47	20,49	20,44	20,47	20,57	20,45	20,54	20,52	20,38	20,46	20,48	20,57	20,51	20,46	20,43	20,49	20,53	20,47	20,49	20,45	20,42	20,46	20,54	20,51	20,52	20,51	20,58	20,62	20,52	20,46	20,55	20,49	20,49	20,52	20,57	20,56	20,52	20,52	20,52	20,60	20,53	20,45	20,48	20,46	20,50	20,47	20,47	20,53	20,51	20,58	20,48	20,45	20,47	20,53	20,53	20,52	20,52	20,48	20,60	20,65	20,53	20,49	20,49	20,44	20,52	20,49	20,51	20,51	20,53	20,60	20,57	20,42	20,51	20,54	20,54	20,54	20,61	20,63	20,55	20,56	20,53	20,55	20,60	20,59	20,55	20,57	20,55	20,48	20,54	20,66	20,61	20,65	20,57	20,61	20,59	20,60	20,57	20,59	20,56	20,62	20,60	20,52	20,50	20,57	20,59	20,59	20,63	20,61	20,64	20,59	20,61	20,58	20,60	20,65	20,63	20,56	20,55	20,67	20,64	20,60	20,67	20,68	20,66	20,70	20,63	20,66	20,70	20,62	20,65	20,71	20,75	20,71	20,78	20,71	20,65	20,65	20,72	20,63	20,69	20,78	20,71	20,75	20,62	20,64	20,74	20,74	20,71	20,74	20,67	20,68	20,73	20,70	20,66	20,72	20,71	20,66	20,74	20,72	20,68	20,70	20,74	20,80	20,79	20,70	20,75	20,69	20,73	20,74	20,72	20,71	20,69	20,79	20,79	20,70	20,77	20,79	20,78	20,74	20,78	20,77	20,77	20,76	20,82	20,84	20,75	20,73	20,83	20,80	20,77	20,74	20,75	20,70	20,76	20,81	20,73	20,82	20,80	20,79	20,85	20,82	20,80	20,78	20,74	20,76	20,78	20,82	20,85	20,73	20,72	20,75	20,69	20,73	20,80	20,79	20,86	20,84	20,77	20,73	20,84	20,74	20,72	20,83	20,84	20,84	20,78	20,80	20,84	20,80	20,73	20,74	20,79	20,76	20,76	20,80	20,76	20,80	20,77	20,77	20,82	20,74	20,77	20,78	20,81	20,77	20,71	20,65	20,71	20,81	20,75	20,77	20,78	20,75	20,76	20,79	20,78	20,72	20,74	20,68	20,76	20,75	20,75	20,84	20,77	20,77	20,82	20,83	20,82	20,76	20,77	20,88	20,76	20,70	20,77	20,67	20,60	20,69	20,78	20,84	20,84	20,78	20,75	20,73	20,74	20,73	20,76	20,76	20,74	20,76	20,79	20,68	20,63	20,74	20,78	20,82	20,76	20,68	20,68	20,71	20,72	20,66	20,65	20,70	20,72	20,70	20,75	20,78	20,61	20,65	20,69	20,68	20,69	20,73	20,73	20,69	20,66	20,63	20,73	20,68	20,62	20,73	20,65	20,57	20,66	20,72	20,66	20,70	20,68	20,60	20,60	20,62	20,60	20,57	20,56	20,58	20,64	20,65	20,61	20,58	20,61	20,69	20,59	20,61	20,67	20,60	20,68	20,64	20,55	20,54	20,62	20,59	20,60	20,54	20,52	20,47	20,51	20,57	20,68	20,68	20,52	20,46	20,46	20,52	20,58	20,65	20,61	20,52	20,49	20,54	20,53	20,63	20,69	20,63	20,56	20,51	20,53	20,56	20,63	20,52	20,55	20,58	20,58	20,52	20,57	20,57	20,52	20,48	20,51	20,52	20,56	20,54	20,55	20,53	20,51	20,51	20,48	20,50	20,59	20,56	20,57	20,57	20,48	20,44	20,44	20,55	20,56	20,42	20,42	20,48	20,54	20,53	20,48	20,44	20,36	20,50	20,56	20,61	20,50	20,48	20,44	20,45	20,51	20,46	20,42	20,51	20,52	20,54	20,49	20,52	20,52	20,44	20,44	20,48	20,55	20,48	20,47	20,50	20,54	20,55	20,41	20,49	20,48	20,53	20,55	20,47	20,50	20,50	20,53	20,54	20,47	20,49	20,55	20,50	20,46	20,50	20,57	20,51	20,51	20,50	20,42	20,45	20,51	20,53	20,54	20,40	20,46	20,48	20,45	20,49	20,45	20,44	20,38	20,41	20,51	20,47	20,35	20,37	20,45	20,53	20,58	20,52	20,49	20,48	20,51	20,52	20,48	20,49	20,58	20,48	20,47	20,37	20,42	20,47	20,38	20,42	20,41	20,38	20,44	20,43	20,41	20,50	20,53	20,45	20,37	20,47	20,59	20,42	20,43	20,47	20,31	20,40	20,50	20,40	20,46	20,43	20,46	20,41	20,46	20,47	20,44	20,40	20,31	20,33	20,34	20,47	20,40	20,31	20,38	20,45	20,52	20,36	20,41	20,55	20,41	20,47	20,38	20,33	20,39	20,36	20,45	20,33	20,34	20,39	20,38	20,35	
20,29	20,42	20,46	20,46	20,47	20,41	20,37	20,47	20,36	20,38	20,29	20,34	20,43	20,37	20,43	20,52	20,49	20,40	20,49	20,49	20,39	20,37	20,43	20,42	20,46	20,34	20,44	20,47	20,51	20,49	20,38	20,41	20,40	20,38	20,40	20,40	20,42	20,51	20,51	20,42	20,36	20,38	20,39	20,42	20,51	20,49	20,40	20,41	20,39	20,42	20,43	20,52	20,38	20,42	20,51	20,45	20,46	20,49	20,41	20,42	20,49	20,45	20,43	20,32	20,35	20,46	20,48	20,30	20,34	20,41	20,40	20,43	20,52	20,49	20,48	20,48	20,48	20,43	20,40	20,48	20,43	20,49	20,53	20,46	20,35	20,47	20,53	20,53	20,36	20,44	20,41	20,46	20,42	20,43	20,48	20,47	20,49	20,47	20,51	20,48	20,45	20,51	20,58	20,60	20,49	20,43	20,52	20,60	20,60	20,39	20,47	20,51	20,56	20,55	20,51	20,47	20,45	20,47	20,55	20,43	20,47	20,49	20,51	20,56	20,53	20,53	20,50	20,44	20,43	20,47	20,51	20,47	20,49	20,53	20,61	20,69	20,59	20,51	20,42	20,43	20,49	20,53	20,45	20,59	20,63	20,55	20,55	20,50	20,50	20,59	20,50	20,53	20,49	20,49	20,52	20,62	20,50	20,51	20,57	20,47	20,40	20,47	20,56	20,50	20,48	20,48	20,62	20,47	20,49	20,51	20,54	20,50	20,50	20,59	20,50	20,50	20,49	20,53	20,50	20,47	20,56	20,59	20,61	20,47	20,54	20,65	20,62	20,61	20,61	20,59	20,63	20,63	20,62	20,63	20,59	20,59	20,60	20,49	20,51	20,61	20,62	20,57	20,61	20,56	20,55	20,63	20,62	20,53	20,53	20,56	20,59	20,65	20,57	20,61	20,67	20,70	20,71	20,70	20,63	20,70	20,64	20,65	20,65	20,62	20,66	20,64	20,67	20,72	20,70	20,73	20,67	20,71	20,76	20,72	20,72	20,74	20,67	20,72	20,63	20,63	20,76	20,77	20,74	20,78	20,78	20,65	20,73	20,75	20,75	20,69	20,78	20,78	20,79	20,66	20,66	20,76	20,76	20,74	20,77	20,79	20,75	20,76	20,76	20,72	20,70	20,71	20,72	20,84	20,78	20,65	20,79	20,74	20,77	20,78	20,76	20,76	20,77	20,78	20,85	20,81	20,80	20,82	20,77	20,81	20,78	20,72	20,74	20,71	20,70	20,75	20,79	20,79	20,74	20,79	20,87	20,78	20,80	20,85	20,85	20,83	20,78	20,82	20,80	20,81	20,76	20,75	20,69	20,70	20,75	20,80	20,75	20,79	20,73	20,75	20,83	20,77	20,72	20,81	20,80	20,78	20,79	20,81	20,82	20,82	20,77	20,74	20,74	20,79	20,74	20,78	20,79	20,78	20,73	20,76	20,79	20,77	20,77	20,79	20,76	20,73	20,76	20,75	20,73	20,79	20,78	20,81	20,79	20,75	20,73	20,73	20,75	20,72	20,74	20,72	20,76	20,83	20,78	20,79	20,82	20,83	20,86	20,85	20,84	20,78	20,77	20,81	20,83	20,70	20,82	20,77	20,65	20,74	20,76	20,82	20,80	20,85	20,76	20,73	20,73	20,79	20,79	20,75	20,86	20,82	20,69	20,70	20,69	20,74	20,82	20,79	20,78	20,74	20,70	20,75	20,78	20,71	20,67	20,81	20,81	20,81	20,80	20,80	20,70	20,64	20,65	20,64	20,69	20,75	20,74	20,70	20,72	20,67	20,69	20,70	20,60	20,70	20,69	20,68	20,72	20,68	20,59	20,65	20,67	20,62	20,51	20,59	20,59	20,66	20,66	20,60	20,62	20,57	20,60	20,50	20,57	20,68	20,66	20,64	20,60	20,59	20,64	20,61	20,57	20,58	20,63	20,61	20,68	20,65	20,58	20,52	20,56	20,62	20,71	20,68	20,62	20,52	20,51	20,57	20,51	20,54	20,55	20,52	20,55	20,55	20,51	20,56	20,65	20,64	20,54	20,43	20,53	20,47	20,51	20,52	20,47	20,57	20,67	20,59	20,53	20,54	20,54	20,50	20,59	20,65	20,56	20,51	20,50	20,47	20,51	20,48	20,51	20,48	20,52	20,53	20,49	20,56	20,52	20,47	20,49	20,47	20,51	20,40	20,38	20,52	20,55	20,45	20,45	20,44	20,39	20,55	20,57	20,51	20,53	20,55	20,45	20,41	20,49	20,47	20,45	20,55	20,53	20,53	20,52	20,54	20,52	20,37	20,45	20,56	20,53	20,45	20,48	20,44	20,44	20,49	20,45	20,49	20,52	20,54	20,54	20,53	20,47	20,43	20,49	20,50	20,37	20,45	20,55	20,54	20,47	20,49	20,53	20,48	20,51	20,52	20,44	20,47	20,44	20,39	20,45	20,39	20,45	20,43	20,46	20,41	20,40	20,47	20,41	20,36	20,41	20,44	20,42	20,37	20,44	20,56	20,51	20,47	20,49	20,44	20,54	20,51	20,52	20,50	20,52	20,49	20,44	20,40	20,40	20,47	20,43	20,44	20,38	20,42	20,44	20,43	20,41	20,44	20,52	20,46	20,36	20,36	20,47	20,45	20,48	20,49	20,35	20,33	20,50	20,47	20,42	20,43	20,49	20,44	20,41	20,40	20,39	20,39	20,35	20,35	20,37	20,38	20,44	20,38	20,46	20,40	20,49	20,41	20,39	20,49	20,44	20,44	20,44	20,37	20,36	20,48	20,42	20,35	20,36	20,41	20,44	20,44	
20,32	20,29	20,49	20,45	20,44	20,38	20,45	20,47	20,43	20,41	20,36	20,41	20,44	20,35	20,36	20,41	20,53	20,37	20,33	20,39	20,42	20,34	20,37	20,43	20,46	20,35	20,42	20,50	20,49	20,43	20,41	20,55	20,51	20,38	20,32	20,46	20,42	20,41	20,47	20,43	20,39	20,48	20,50	20,45	20,45	20,39	20,29	20,34	20,36	20,49	20,46	20,51	20,35	20,35	20,51	20,49	20,40	20,41	20,38	20,46	20,52	20,52	20,49	20,44	20,42	20,46	20,48	20,41	20,31	20,39	20,40	20,46	20,55	20,54	20,46	20,38	20,45	20,51	20,42	20,47	20,41	20,43	20,61	20,55	20,42	20,48	20,53	20,62	20,53	20,42	20,42	20,41	20,45	20,47	20,43	20,47	20,55	20,39	20,44	20,46	20,38	20,49	20,61	20,53	20,56	20,49	20,52	20,59	20,59	20,48	20,46	20,52	20,53	20,50	20,48	20,53	20,53	20,41	20,49	20,40	20,41	20,46	20,46	20,48	20,55	20,58	20,60	20,47	20,42	20,49	20,54	20,56	20,52	20,52	20,54	20,55	20,52	20,52	20,47	20,46	20,48	20,54	20,54	20,55	20,60	20,54	20,48	20,60	20,55	20,60	20,56	20,55	20,52	20,51	20,52	20,54	20,46	20,47	20,57	20,48	20,45	20,53	20,52	20,47	20,53	20,51	20,51	20,54	20,51	20,56	20,57	20,59	20,53	20,59	20,63	20,58	20,55	20,56	20,57	20,47	20,50	20,56	20,56	20,54	20,55	20,66	20,59	20,60	20,57	20,49	20,56	20,62	20,59	20,55	20,57	20,58	20,61	20,50	20,49	20,61	20,64	20,56	20,55	20,62	20,62	20,62	20,61	20,62	20,60	20,56	20,51	20,59	20,60	20,64	20,65	20,65	20,66	20,69	20,59	20,61	20,57	20,58	20,60	20,66	20,66	20,65	20,66	20,74	20,70	20,71	20,66	20,64	20,75	20,73	20,70	20,70	20,66	20,63	20,65	20,69	20,77	20,73	20,68	20,81	20,81	20,71	20,69	20,73	20,74	20,76	20,75	20,79	20,84	20,76	20,74	20,76	20,73	20,75	20,78	20,82	20,76	20,70	20,84	20,84	20,71	20,73	20,77	20,83	20,78	20,74	20,81	20,80	20,73	20,73	20,78	20,72	20,74	20,76	20,80	20,78	20,78	20,89	20,85	20,78	20,72	20,73	20,75	20,74	20,74	20,75	20,84	20,86	20,70	20,68	20,76	20,73	20,80	20,86	20,81	20,79	20,75	20,70	20,69	20,74	20,76	20,70	20,66	20,69	20,76	20,76	20,73	20,76	20,78	20,79	20,87	20,82	20,81	20,79	20,81	20,76	20,76	20,79	20,75	20,75	20,81	20,73	20,71	20,75	20,71	20,79	20,85	20,79	20,78	20,76	20,80	20,82	20,75	20,75	20,83	20,84	20,81	20,82	20,86	20,81	20,72	20,81	20,83	20,80	20,76	20,79	20,82	20,72	20,71	20,71	20,78	20,77	20,77	20,75	20,76	20,81	20,81	20,83	20,83	20,75	20,82	20,81	20,81	20,80	20,75	20,72	20,74	20,81	20,76	20,77	20,74	20,74	20,77	20,75	20,78	20,67	20,75	20,75	20,83	20,86	20,69	20,72	20,72	20,74	20,78	20,79	20,72	20,76	20,75	20,76	20,81	20,76	20,70	20,79	20,83	20,78	20,70	20,69	20,76	20,71	20,63	20,61	20,61	20,64	20,70	20,78	20,75	20,72	20,66	20,65	20,68	20,63	20,62	20,68	20,67	20,63	20,57	20,59	20,69	20,62	20,57	20,66	20,62	20,60	20,67	20,66	20,63	20,57	20,58	20,57	20,59	20,68	20,66	20,67	20,66	20,58	20,58	20,53	20,56	20,62	20,61	20,59	20,56	20,57	20,57	20,53	20,61	20,68	20,69	20,66	20,62	20,65	20,60	20,59	20,52	20,58	20,56	20,57	20,63	20,58	20,52	20,56	20,59	20,64	20,58	20,48	20,49	20,55	20,52	20,52	20,47	20,56	20,58	20,55	20,52	20,55	20,45	20,50	20,52	20,54	20,50	20,53	20,49	20,52	20,54	20,56	20,53	20,50	20,52	20,55	20,46	20,51	20,51	20,49	20,54	20,51	20,52	20,41	20,41	20,52	20,49	20,49	20,50	20,48	20,44	20,54	20,58	20,45	20,43	20,51	20,55	20,39	20,42	20,44	20,39	20,50	20,52	20,53	20,55	20,53	20,48	20,46	20,46	20,50	20,46	20,41	20,50	20,44	20,45	20,42	20,42	20,49	20,53	20,51	20,54	20,52	20,51	20,44	20,47	20,49	20,40	20,40	20,53	20,54	20,57	20,49	20,48	20,45	20,51	20,54	20,51	20,52	20,48	20,47	20,51	20,45	20,46	20,40	20,42	20,47	20,47	20,51	20,49	20,41	20,44	20,45	20,48	20,53	20,59	20,55	20,46	20,42	20,42	20,43	20,51	20,46	20,60	20,56	20,44	20,49	20,53	20,45	20,37	20,37	20,34	20,51	20,45	20,51	20,41	20,45	20,42	20,40	20,43	20,47	20,50	20,35	20,42	20,43	20,44	20,52	20,46	20,42	20,49	20,50	20,52	20,44	20,44	20,45	20,41	20,51	20,47	20,40	20,47	20,42	20,36	20,39	20,45	20,43	20,46	20,40	20,40	20,39	20,36	20,42	20,35	20,46	20,41	20,35	20,32	20,37	20,44	20,32	20,41	20,46	20,54	20,52	
20,36	20,42	20,43	20,39	20,43	20,42	20,33	20,44	20,38	20,35	20,36	20,39	20,45	20,37	20,25	20,36	20,48	20,41	20,35	20,40	20,39	20,38	20,38	20,44	20,46	20,40	20,41	20,48	20,48	20,42	20,34	20,48	20,54	20,44	20,37	20,47	20,52	20,41	20,45	20,48	20,41	20,44	20,53	20,52	20,41	20,40	20,37	20,42	20,36	20,39	20,47	20,51	20,41	20,36	20,53	20,49	20,45	20,39	20,42	20,49	20,42	20,39	20,46	20,51	20,46	20,44	20,41	20,45	20,40	20,37	20,41	20,48	20,51	20,52	20,55	20,41	20,40	20,39	20,42	20,46	20,54	20,38	20,51	20,58	20,55	20,54	20,55	20,50	20,53	20,50	20,45	20,48	20,45	20,45	20,45	20,54	20,46	20,40	20,39	20,46	20,50	20,49	20,53	20,55	20,50	20,50	20,56	20,59	20,54	20,51	20,53	20,58	20,54	20,51	20,49	20,46	20,46	20,48	20,59	20,53	20,49	20,44	20,45	20,51	20,50	20,54	20,56	20,57	20,53	20,53	20,51	20,61	20,55	20,55	20,58	20,57	20,52	20,54	20,54	20,51	20,49	20,52	20,50	20,57	20,56	20,55	20,49	20,60	20,60	20,54	20,52	20,52	20,49	20,51	20,55	20,55	20,49	20,53	20,59	20,51	20,50	20,58	20,53	20,47	20,49	20,56	20,50	20,44	20,46	20,48	20,55	20,63	20,60	20,65	20,58	20,54	20,52	20,55	20,53	20,53	20,46	20,52	20,57	20,58	20,57	20,57	20,58	20,56	20,64	20,53	20,54	20,61	20,58	20,56	20,57	20,59	20,60	20,54	20,51	20,56	20,61	20,56	20,49	20,49	20,61	20,65	20,62	20,64	20,60	20,62	20,57	20,59	20,61	20,67	20,62	20,55	20,64	20,74	20,73	20,67	20,62	20,63	20,65	20,66	20,63	20,63	20,72	20,77	20,73	20,77	20,68	20,62	20,67	20,75	20,72	20,72	20,71	20,72	20,63	20,65	20,83	20,76	20,69	20,80	20,76	20,65	20,63	20,73	20,74	20,79	20,77	20,77	20,76	20,72	20,73	20,73	20,71	20,72	20,81	20,77	20,71	20,68	20,74	20,80	20,74	20,81	20,77	20,78	20,69	20,68	20,85	20,79	20,77	20,80	20,73	20,72	20,76	20,77	20,73	20,77	20,80	20,81	20,81	20,83	20,73	20,76	20,71	20,72	20,78	20,74	20,82	20,81	20,74	20,72	20,74	20,77	20,74	20,76	20,75	20,77	20,76	20,74	20,72	20,78	20,79	20,70	20,71	20,71	20,76	20,74	20,77	20,80	20,84	20,77	20,80	20,86	20,82	20,79	20,82	20,86	20,83	20,81	20,75	20,75	20,80	20,68	20,67	20,80	20,78	20,83	20,79	20,80	20,83	20,87	20,79	20,79	20,73	20,77	20,87	20,87	20,88	20,82	20,79	20,82	20,78	20,80	20,84	20,88	20,80	20,83	20,82	20,78	20,75	20,77	20,79	20,69	20,70	20,79	20,82	20,79	20,80	20,85	20,88	20,82	20,82	20,90	20,86	20,81	20,77	20,71	20,67	20,69	20,73	20,81	20,75	20,71	20,73	20,80	20,75	20,78	20,79	20,79	20,81	20,83	20,74	20,71	20,81	20,78	20,76	20,82	20,75	20,73	20,78	20,74	20,78	20,71	20,74	20,73	20,76	20,78	20,62	20,59	20,68	20,72	20,68	20,72	20,68	20,63	20,66	20,67	20,66	20,61	20,67	20,71	20,66	20,65	20,72	20,67	20,64	20,65	20,63	20,63	20,72	20,61	20,51	20,65	20,68	20,69	20,60	20,63	20,66	20,58	20,51	20,58	20,69	20,69	20,65	20,63	20,60	20,57	20,53	20,55	20,57	20,61	20,55	20,52	20,53	20,56	20,56	20,57	20,63	20,61	20,62	20,65	20,60	20,57	20,63	20,60	20,58	20,64	20,61	20,57	20,57	20,59	20,55	20,52	20,57	20,56	20,54	20,52	20,48	20,50	20,53	20,54	20,53	20,56	20,60	20,54	20,56	20,62	20,56	20,57	20,54	20,51	20,54	20,48	20,45	20,39	20,48	20,58	20,57	20,54	20,58	20,58	20,58	20,55	20,47	20,52	20,57	20,56	20,53	20,51	20,48	20,50	20,43	20,46	20,55	20,47	20,43	20,46	20,45	20,46	20,42	20,45	20,50	20,41	20,39	20,38	20,37	20,50	20,52	20,48	20,56	20,52	20,46	20,39	20,40	20,45	20,42	20,45	20,52	20,42	20,46	20,45	20,41	20,48	20,48	20,44	20,48	20,48	20,51	20,54	20,49	20,52	20,51	20,44	20,50	20,51	20,52	20,50	20,48	20,46	20,53	20,45	20,38	20,56	20,45	20,48	20,50	20,41	20,46	20,43	20,40	20,44	20,38	20,45	20,44	20,40	20,35	20,37	20,42	20,50	20,49	20,51	20,48	20,48	20,42	20,48	20,47	20,47	20,48	20,53	20,43	20,49	20,46	20,37	20,33	20,28	20,34	20,44	20,46	20,43	20,42	20,44	20,37	20,38	20,46	20,45	20,46	20,40	20,49	20,49	20,44	20,48	20,45	20,41	20,48	20,45	20,48	20,48	20,39	20,42	20,40	20,43	20,47	20,46	20,44	20,35	20,39	20,37	20,47	20,36	20,37	20,39	20,42	20,38	20,30	20,38	20,39	20,36	20,45	20,37	20,39	20,43	20,45	20,36	20,31	20,46	20,56	20,51	
20,40	20,41	20,39	20,37	20,44	20,42	20,38	20,38	20,43	20,48	20,43	20,38	20,43	20,49	20,41	20,33	20,37	20,40	20,39	20,52	20,40	20,35	20,42	20,46	20,55	20,47	20,38	20,44	20,52	20,49	20,48	20,44	20,44	20,41	20,40	20,32	20,40	20,46	20,54	20,53	20,44	20,43	20,43	20,46	20,46	20,47	20,53	20,52	20,46	20,43	20,38	20,49	20,43	20,46	20,57	20,49	20,38	20,46	20,41	20,49	20,50	20,43	20,49	20,60	20,57	20,50	20,45	20,43	20,46	20,47	20,49	20,48	20,51	20,51	20,50	20,41	20,43	20,45	20,43	20,47	20,56	20,53	20,55	20,51	20,51	20,52	20,56	20,54	20,50	20,50	20,45	20,45	20,50	20,53	20,44	20,50	20,50	20,44	20,49	20,51	20,57	20,47	20,51	20,55	20,56	20,52	20,51	20,53	20,52	20,50	20,48	20,53	20,53	20,54	20,57	20,51	20,47	20,52	20,64	20,53	20,55	20,50	20,53	20,47	20,46	20,54	20,49	20,52	20,57	20,49	20,49	20,54	20,53	20,53	20,46	20,52	20,61	20,59	20,52	20,54	20,60	20,51	20,45	20,51	20,54	20,52	20,55	20,52	20,50	20,56	20,53	20,54	20,59	20,54	20,57	20,55	20,43	20,53	20,58	20,47	20,55	20,52	20,47	20,45	20,50	20,57	20,57	20,49	20,54	20,53	20,48	20,51	20,57	20,58	20,51	20,54	20,56	20,54	20,55	20,51	20,51	20,49	20,61	20,59	20,53	20,51	20,49	20,57	20,59	20,65	20,57	20,59	20,58	20,55	20,64	20,62	20,65	20,60	20,57	20,61	20,70	20,65	20,60	20,56	20,60	20,60	20,56	20,54	20,60	20,71	20,63	20,65	20,70	20,68	20,62	20,62	20,65	20,61	20,69	20,73	20,65	20,60	20,68	20,65	20,68	20,72	20,75	20,74	20,73	20,81	20,72	20,67	20,65	20,66	20,80	20,76	20,74	20,77	20,80	20,73	20,77	20,74	20,74	20,83	20,74	20,71	20,71	20,77	20,78	20,75	20,71	20,81	20,80	20,75	20,68	20,73	20,71	20,66	20,78	20,82	20,77	20,77	20,77	20,79	20,74	20,77	20,76	20,72	20,71	20,73	20,82	20,73	20,70	20,80	20,82	20,77	20,73	20,76	20,73	20,82	20,84	20,80	20,78	20,80	20,78	20,83	20,84	20,78	20,80	20,83	20,79	20,78	20,80	20,81	20,81	20,80	20,81	20,79	20,74	20,77	20,82	20,83	20,75	20,85	20,84	20,80	20,82	20,79	20,72	20,77	20,78	20,84	20,86	20,85	20,82	20,78	20,78	20,76	20,77	20,82	20,81	20,77	20,74	20,81	20,80	20,69	20,65	20,82	20,86	20,85	20,83	20,82	20,77	20,90	20,89	20,81	20,73	20,85	20,90	20,87	20,91	20,85	20,83	20,83	20,81	20,81	20,83	20,80	20,85	20,81	20,87	20,83	20,82	20,81	20,79	20,77	20,73	20,72	20,86	20,83	20,75	20,87	20,88	20,76	20,81	20,89	20,84	20,75	20,73	20,84	20,74	20,69	20,72	20,82	20,85	20,75	20,75	20,78	20,77	20,78	20,82	20,78	20,80	20,80	20,73	20,70	20,79	20,81	20,82	20,86	20,76	20,74	20,77	20,81	20,81	20,79	20,74	20,76	20,70	20,69	20,68	20,61	20,64	20,73	20,72	20,71	20,75	20,70	20,71	20,74	20,68	20,64	20,72	20,72	20,66	20,64	20,66	20,66	20,68	20,70	20,66	20,64	20,66	20,63	20,50	20,59	20,65	20,65	20,58	20,63	20,63	20,59	20,54	20,51	20,63	20,72	20,73	20,66	20,61	20,53	20,55	20,60	20,59	20,58	20,53	20,51	20,62	20,60	20,54	20,49	20,63	20,61	20,56	20,56	20,55	20,49	20,51	20,61	20,66	20,57	20,53	20,61	20,54	20,54	20,59	20,54	20,50	20,54	20,49	20,59	20,56	20,55	20,57	20,53	20,54	20,58	20,57	20,60	20,61	20,59	20,58	20,60	20,60	20,60	20,51	20,49	20,44	20,40	20,41	20,54	20,53	20,52	20,61	20,54	20,61	20,57	20,48	20,53	20,48	20,54	20,49	20,42	20,52	20,51	20,44	20,46	20,54	20,50	20,40	20,46	20,44	20,42	20,46	20,51	20,50	20,41	20,42	20,44	20,48	20,57	20,58	20,57	20,61	20,57	20,56	20,45	20,39	20,44	20,52	20,51	20,51	20,47	20,54	20,58	20,48	20,51	20,46	20,50	20,48	20,48	20,51	20,49	20,40	20,47	20,53	20,44	20,44	20,54	20,50	20,52	20,52	20,51	20,57	20,48	20,36	20,49	20,48	20,45	20,51	20,46	20,46	20,46	20,45	20,42	20,45	20,44	20,45	20,39	20,40	20,43	20,40	20,45	20,46	20,50	20,52	20,49	20,50	20,39	20,40	20,42	20,51	20,55	20,44	20,46	20,44	20,42	20,39	20,33	20,37	20,49	20,49	20,41	20,36	20,38	20,34	20,39	20,44	20,42	20,40	20,44	20,49	20,44	20,50	20,45	20,43	20,40	20,44	20,38	20,36	20,43	20,48	20,43	20,40	20,41	20,42	20,44	20,42	20,40	20,47	20,46	20,47	20,41	20,36	20,40	20,46	20,52	20,36	20,34	20,42	20,46	20,43	20,41	20,45	20,45	20,44	20,39	20,34	20,49	20,57	20,48	
20,42	20,39	20,32	20,32	20,38	20,43	20,34	20,35	20,45	20,53	20,48	20,39	20,35	20,35	20,48	20,40	20,41	20,40	20,41	20,45	20,41	20,37	20,45	20,49	20,50	20,48	20,38	20,39	20,43	20,45	20,48	20,42	20,45	20,41	20,31	20,40	20,41	20,43	20,42	20,44	20,46	20,54	20,44	20,44	20,51	20,50	20,49	20,50	20,43	20,43	20,42	20,51	20,56	20,48	20,56	20,45	20,42	20,41	20,46	20,48	20,53	20,51	20,52	20,50	20,45	20,43	20,40	20,33	20,47	20,52	20,44	20,51	20,53	20,51	20,52	20,36	20,40	20,51	20,53	20,47	20,48	20,50	20,53	20,47	20,41	20,47	20,50	20,61	20,60	20,51	20,45	20,43	20,45	20,50	20,47	20,42	20,49	20,43	20,52	20,50	20,52	20,51	20,48	20,48	20,44	20,43	20,49	20,53	20,57	20,50	20,46	20,49	20,41	20,45	20,54	20,48	20,50	20,46	20,44	20,39	20,47	20,51	20,61	20,52	20,47	20,52	20,44	20,46	20,52	20,46	20,47	20,54	20,47	20,48	20,44	20,48	20,55	20,51	20,55	20,44	20,54	20,57	20,43	20,55	20,49	20,49	20,57	20,52	20,45	20,58	20,56	20,48	20,62	20,56	20,53	20,58	20,53	20,48	20,56	20,47	20,50	20,55	20,44	20,50	20,59	20,67	20,67	20,55	20,51	20,46	20,49	20,46	20,44	20,46	20,45	20,44	20,59	20,56	20,53	20,61	20,63	20,55	20,54	20,57	20,53	20,52	20,55	20,56	20,55	20,61	20,65	20,60	20,59	20,57	20,58	20,61	20,59	20,54	20,58	20,71	20,62	20,57	20,63	20,66	20,62	20,62	20,56	20,53	20,67	20,62	20,57	20,62	20,69	20,67	20,67	20,62	20,64	20,58	20,72	20,77	20,71	20,62	20,64	20,73	20,75	20,73	20,71	20,66	20,65	20,76	20,75	20,68	20,70	20,69	20,81	20,77	20,68	20,73	20,72	20,75	20,74	20,72	20,70	20,76	20,76	20,75	20,79	20,79	20,84	20,70	20,59	20,66	20,82	20,78	20,72	20,75	20,74	20,66	20,80	20,84	20,76	20,81	20,83	20,84	20,78	20,84	20,85	20,77	20,77	20,76	20,81	20,79	20,78	20,79	20,82	20,84	20,81	20,76	20,77	20,75	20,77	20,77	20,83	20,83	20,81	20,76	20,76	20,74	20,84	20,86	20,80	20,74	20,80	20,86	20,85	20,78	20,85	20,88	20,81	20,85	20,90	20,79	20,81	20,81	20,87	20,81	20,82	20,82	20,79	20,78	20,82	20,85	20,83	20,85	20,86	20,87	20,73	20,74	20,75	20,81	20,86	20,77	20,80	20,84	20,87	20,73	20,71	20,77	20,83	20,87	20,84	20,83	20,84	20,87	20,85	20,77	20,77	20,87	20,92	20,87	20,84	20,77	20,80	20,83	20,83	20,84	20,87	20,84	20,81	20,79	20,85	20,82	20,72	20,75	20,78	20,79	20,84	20,76	20,77	20,83	20,81	20,85	20,86	20,79	20,81	20,83	20,85	20,69	20,74	20,81	20,77	20,84	20,81	20,79	20,81	20,83	20,75	20,79	20,82	20,79	20,83	20,81	20,83	20,79	20,74	20,66	20,73	20,73	20,79	20,80	20,77	20,73	20,67	20,73	20,82	20,75	20,65	20,73	20,63	20,64	20,72	20,76	20,74	20,78	20,69	20,73	20,72	20,66	20,64	20,72	20,70	20,66	20,77	20,69	20,63	20,68	20,65	20,62	20,70	20,73	20,60	20,60	20,60	20,64	20,52	20,57	20,65	20,60	20,57	20,52	20,57	20,64	20,60	20,51	20,60	20,72	20,71	20,63	20,60	20,56	20,57	20,58	20,58	20,60	20,58	20,52	20,57	20,58	20,55	20,51	20,60	20,66	20,59	20,57	20,53	20,54	20,56	20,59	20,61	20,60	20,51	20,57	20,70	20,65	20,59	20,53	20,55	20,51	20,50	20,52	20,60	20,54	20,49	20,46	20,55	20,55	20,56	20,57	20,63	20,55	20,51	20,54	20,55	20,57	20,53	20,54	20,47	20,48	20,49	20,55	20,51	20,49	20,52	20,54	20,48	20,55	20,49	20,48	20,49	20,47	20,47	20,43	20,42	20,57	20,56	20,48	20,53	20,50	20,49	20,50	20,48	20,41	20,42	20,50	20,51	20,51	20,52	20,44	20,48	20,57	20,50	20,55	20,58	20,57	20,58	20,45	20,41	20,43	20,51	20,44	20,45	20,43	20,46	20,51	20,51	20,52	20,50	20,45	20,50	20,48	20,50	20,50	20,49	20,48	20,50	20,48	20,46	20,50	20,48	20,51	20,52	20,53	20,51	20,46	20,38	20,42	20,50	20,50	20,48	20,48	20,54	20,50	20,47	20,48	20,52	20,49	20,46	20,50	20,52	20,44	20,44	20,51	20,53	20,55	20,50	20,47	20,45	20,42	20,47	20,50	20,42	20,50	20,50	20,46	20,43	20,45	20,50	20,44	20,42	20,48	20,54	20,47	20,38	20,40	20,40	20,47	20,46	20,28	20,30	20,44	20,48	20,44	20,39	20,44	20,42	20,50	20,52	20,46	20,42	20,45	20,42	20,28	20,38	20,50	20,44	20,40	20,43	20,43	20,55	20,49	20,41	20,41	20,51	20,47	20,57	20,53	20,35	20,52	20,39	20,42	20,51	20,39	20,40	20,46	20,46	20,33	20,33	20,48	20,49	20,45	
20,44	20,47	20,42	20,32	20,29	20,35	20,33	20,35	20,42	20,57	20,47	20,45	20,38	20,31	20,39	20,45	20,42	20,33	20,35	20,41	20,34	20,35	20,51	20,51	20,39	20,41	20,41	20,42	20,45	20,50	20,38	20,44	20,42	20,43	20,38	20,44	20,51	20,38	20,38	20,43	20,46	20,52	20,49	20,42	20,52	20,52	20,37	20,42	20,45	20,44	20,46	20,53	20,55	20,50	20,50	20,56	20,48	20,40	20,47	20,48	20,46	20,50	20,50	20,47	20,37	20,35	20,37	20,36	20,37	20,52	20,56	20,47	20,48	20,49	20,54	20,44	20,41	20,50	20,52	20,53	20,47	20,47	20,46	20,44	20,37	20,49	20,55	20,51	20,49	20,47	20,45	20,46	20,48	20,46	20,49	20,50	20,43	20,39	20,49	20,51	20,46	20,54	20,53	20,53	20,47	20,39	20,48	20,48	20,46	20,53	20,49	20,45	20,41	20,48	20,50	20,46	20,46	20,49	20,42	20,35	20,49	20,51	20,56	20,55	20,50	20,52	20,53	20,60	20,61	20,49	20,44	20,51	20,52	20,50	20,43	20,50	20,59	20,51	20,49	20,60	20,58	20,52	20,46	20,55	20,52	20,48	20,51	20,57	20,46	20,61	20,52	20,44	20,52	20,60	20,51	20,53	20,57	20,49	20,49	20,52	20,51	20,49	20,46	20,52	20,58	20,60	20,61	20,47	20,44	20,40	20,46	20,52	20,47	20,51	20,58	20,55	20,57	20,51	20,55	20,57	20,58	20,56	20,55	20,49	20,52	20,59	20,62	20,58	20,56	20,60	20,61	20,58	20,62	20,58	20,62	20,66	20,61	20,56	20,55	20,62	20,63	20,59	20,66	20,63	20,59	20,64	20,61	20,63	20,69	20,60	20,57	20,64	20,61	20,68	20,68	20,69	20,65	20,60	20,65	20,80	20,73	20,72	20,66	20,68	20,73	20,70	20,75	20,68	20,64	20,67	20,69	20,75	20,76	20,74	20,78	20,81	20,66	20,71	20,73	20,80	20,80	20,72	20,73	20,70	20,79	20,77	20,75	20,76	20,81	20,79	20,64	20,68	20,83	20,74	20,72	20,79	20,77	20,76	20,82	20,87	20,82	20,87	20,81	20,76	20,76	20,77	20,84	20,87	20,78	20,76	20,76	20,78	20,86	20,82	20,80	20,84	20,94	20,87	20,82	20,79	20,74	20,82	20,83	20,78	20,78	20,74	20,75	20,77	20,95	20,87	20,84	20,78	20,77	20,84	20,87	20,83	20,83	20,89	20,85	20,89	20,89	20,85	20,80	20,82	20,81	20,81	20,80	20,82	20,84	20,80	20,92	20,84	20,86	20,86	20,82	20,86	20,87	20,82	20,80	20,76	20,81	20,79	20,82	20,86	20,80	20,70	20,73	20,78	20,83	20,93	20,84	20,86	20,92	20,91	20,88	20,81	20,83	20,83	20,86	20,86	20,89	20,85	20,83	20,87	20,82	20,85	20,86	20,88	20,88	20,74	20,80	20,78	20,72	20,71	20,75	20,80	20,82	20,76	20,75	20,79	20,91	20,95	20,90	20,83	20,93	20,87	20,81	20,66	20,71	20,76	20,75	20,86	20,84	20,84	20,80	20,84	20,78	20,80	20,85	20,82	20,85	20,81	20,81	20,78	20,76	20,70	20,73	20,76	20,80	20,81	20,81	20,83	20,75	20,67	20,81	20,75	20,70	20,74	20,73	20,66	20,74	20,77	20,75	20,75	20,71	20,78	20,75	20,66	20,68	20,65	20,67	20,77	20,81	20,71	20,62	20,61	20,66	20,61	20,62	20,64	20,58	20,67	20,68	20,60	20,58	20,60	20,60	20,66	20,60	20,51	20,55	20,61	20,60	20,53	20,57	20,68	20,70	20,60	20,64	20,64	20,53	20,55	20,62	20,60	20,56	20,53	20,56	20,54	20,65	20,56	20,57	20,62	20,61	20,61	20,60	20,56	20,51	20,56	20,58	20,68	20,55	20,48	20,66	20,66	20,54	20,50	20,63	20,60	20,51	20,51	20,61	20,48	20,48	20,51	20,58	20,60	20,52	20,57	20,58	20,54	20,50	20,55	20,51	20,49	20,56	20,57	20,54	20,39	20,44	20,48	20,54	20,53	20,54	20,51	20,45	20,52	20,55	20,51	20,51	20,47	20,51	20,51	20,46	20,58	20,56	20,53	20,51	20,52	20,56	20,46	20,49	20,46	20,47	20,49	20,53	20,47	20,52	20,42	20,40	20,53	20,64	20,61	20,56	20,50	20,61	20,49	20,45	20,47	20,53	20,47	20,50	20,44	20,43	20,46	20,45	20,49	20,46	20,40	20,48	20,56	20,52	20,50	20,55	20,53	20,49	20,48	20,53	20,43	20,40	20,42	20,45	20,51	20,54	20,44	20,40	20,43	20,51	20,54	20,44	20,39	20,48	20,49	20,49	20,47	20,52	20,57	20,47	20,54	20,51	20,37	20,39	20,62	20,53	20,47	20,47	20,54	20,44	20,49	20,50	20,53	20,48	20,50	20,55	20,47	20,47	20,43	20,40	20,41	20,37	20,50	20,53	20,53	20,47	20,47	20,53	20,49	20,44	20,35	20,28	20,49	20,52	20,50	20,41	20,40	20,47	20,47	20,57	20,54	20,48	20,42	20,45	20,40	20,41	20,42	20,41	20,36	20,42	20,43	20,44	20,45	20,45	20,44	20,49	20,54	20,56	20,53	20,45	20,51	20,45	20,38	20,47	20,44	20,31	20,35	20,43	20,34	20,21	20,34	20,42	20,39	
20,47	20,51	20,51	20,38	20,32	20,34	20,42	20,41	20,47	20,47	20,33	20,25	20,32	20,34	20,44	20,46	20,43	20,44	20,42	20,40	20,44	20,42	20,45	20,54	20,55	20,48	20,38	20,42	20,49	20,48	20,39	20,49	20,53	20,43	20,43	20,42	20,46	20,44	20,42	20,45	20,44	20,51	20,45	20,40	20,39	20,43	20,32	20,36	20,52	20,53	20,56	20,50	20,50	20,45	20,52	20,57	20,50	20,38	20,42	20,49	20,41	20,51	20,57	20,55	20,36	20,33	20,40	20,45	20,52	20,52	20,53	20,45	20,39	20,53	20,54	20,48	20,46	20,46	20,52	20,53	20,46	20,44	20,41	20,53	20,50	20,50	20,58	20,60	20,48	20,49	20,52	20,54	20,57	20,50	20,49	20,53	20,47	20,37	20,47	20,51	20,40	20,48	20,54	20,50	20,46	20,34	20,53	20,57	20,51	20,50	20,50	20,51	20,53	20,58	20,50	20,45	20,50	20,51	20,51	20,45	20,42	20,50	20,60	20,58	20,48	20,55	20,66	20,63	20,62	20,59	20,49	20,50	20,53	20,55	20,47	20,48	20,53	20,48	20,44	20,58	20,61	20,54	20,53	20,60	20,63	20,54	20,45	20,55	20,51	20,57	20,61	20,54	20,45	20,50	20,54	20,47	20,54	20,49	20,51	20,57	20,57	20,51	20,47	20,55	20,53	20,56	20,53	20,42	20,45	20,50	20,52	20,50	20,51	20,55	20,58	20,55	20,61	20,53	20,55	20,63	20,59	20,55	20,58	20,53	20,58	20,61	20,59	20,51	20,49	20,59	20,60	20,60	20,61	20,60	20,65	20,67	20,62	20,55	20,54	20,61	20,61	20,63	20,73	20,71	20,61	20,66	20,65	20,66	20,63	20,63	20,64	20,66	20,64	20,68	20,64	20,70	20,74	20,66	20,62	20,75	20,70	20,69	20,66	20,57	20,61	20,63	20,71	20,71	20,69	20,70	20,69	20,67	20,68	20,67	20,74	20,81	20,74	20,71	20,74	20,76	20,80	20,76	20,69	20,73	20,73	20,77	20,74	20,79	20,79	20,83	20,74	20,69	20,82	20,72	20,71	20,84	20,85	20,83	20,88	20,89	20,84	20,86	20,82	20,79	20,88	20,80	20,78	20,91	20,85	20,78	20,78	20,75	20,79	20,83	20,80	20,86	20,90	20,84	20,82	20,82	20,77	20,81	20,83	20,78	20,77	20,86	20,88	20,77	20,90	20,88	20,81	20,77	20,82	20,83	20,87	20,88	20,87	20,83	20,84	20,90	20,88	20,85	20,84	20,84	20,79	20,80	20,83	20,81	20,85	20,80	20,84	20,84	20,83	20,84	20,85	20,85	20,92	20,91	20,88	20,86	20,85	20,75	20,84	20,83	20,87	20,79	20,77	20,83	20,88	20,88	20,83	20,86	20,88	20,92	20,98	20,88	20,85	20,83	20,85	20,88	20,94	20,87	20,78	20,85	20,87	20,89	20,92	20,86	20,88	20,84	20,83	20,87	20,73	20,73	20,79	20,82	20,84	20,79	20,78	20,88	20,88	20,91	20,86	20,81	20,92	20,90	20,88	20,81	20,74	20,79	20,75	20,86	20,84	20,89	20,88	20,85	20,81	20,86	20,87	20,80	20,81	20,84	20,76	20,76	20,76	20,81	20,78	20,73	20,81	20,83	20,86	20,83	20,79	20,81	20,74	20,76	20,79	20,77	20,87	20,79	20,77	20,72	20,68	20,71	20,77	20,82	20,72	20,64	20,68	20,66	20,72	20,75	20,83	20,75	20,67	20,61	20,72	20,62	20,58	20,64	20,61	20,68	20,67	20,64	20,63	20,66	20,70	20,64	20,61	20,61	20,65	20,55	20,49	20,55	20,62	20,68	20,69	20,65	20,61	20,60	20,57	20,58	20,65	20,63	20,57	20,59	20,58	20,56	20,61	20,62	20,61	20,64	20,64	20,61	20,60	20,55	20,55	20,52	20,51	20,63	20,67	20,53	20,58	20,62	20,56	20,55	20,62	20,62	20,59	20,55	20,55	20,47	20,53	20,57	20,53	20,55	20,55	20,53	20,53	20,49	20,52	20,49	20,54	20,47	20,56	20,53	20,54	20,52	20,46	20,39	20,47	20,55	20,60	20,58	20,46	20,48	20,49	20,49	20,42	20,45	20,46	20,47	20,42	20,49	20,54	20,60	20,55	20,47	20,50	20,51	20,50	20,54	20,56	20,53	20,55	20,49	20,50	20,42	20,44	20,48	20,56	20,55	20,56	20,48	20,48	20,45	20,42	20,47	20,52	20,56	20,50	20,45	20,51	20,55	20,55	20,54	20,43	20,47	20,46	20,54	20,52	20,58	20,57	20,59	20,49	20,43	20,60	20,50	20,44	20,47	20,48	20,44	20,55	20,49	20,45	20,48	20,52	20,55	20,46	20,42	20,50	20,56	20,49	20,47	20,51	20,55	20,49	20,47	20,53	20,43	20,34	20,51	20,49	20,45	20,45	20,52	20,50	20,49	20,56	20,51	20,51	20,52	20,60	20,47	20,43	20,44	20,46	20,40	20,34	20,49	20,47	20,49	20,40	20,39	20,50	20,55	20,52	20,51	20,47	20,52	20,46	20,53	20,47	20,47	20,37	20,43	20,50	20,51	20,46	20,48	20,53	20,48	20,51	20,49	20,42	20,51	20,46	20,44	20,41	20,47	20,46	20,48	20,52	20,54	20,52	20,57	20,42	20,41	20,43	20,48	20,50	20,46	20,37	20,35	20,40	20,34	20,33	20,36	20,32	20,36	
20,52	20,43	20,44	20,37	20,36	20,43	20,45	20,40	20,47	20,38	20,31	20,22	20,25	20,32	20,44	20,52	20,49	20,43	20,42	20,43	20,45	20,47	20,46	20,53	20,52	20,49	20,43	20,42	20,48	20,45	20,35	20,43	20,46	20,37	20,36	20,42	20,37	20,44	20,51	20,45	20,35	20,42	20,41	20,42	20,43	20,38	20,37	20,40	20,49	20,51	20,55	20,54	20,45	20,42	20,48	20,58	20,46	20,38	20,42	20,52	20,41	20,37	20,47	20,54	20,44	20,37	20,37	20,46	20,55	20,64	20,51	20,50	20,52	20,54	20,60	20,44	20,49	20,49	20,43	20,41	20,43	20,42	20,51	20,49	20,57	20,62	20,58	20,57	20,59	20,58	20,51	20,57	20,56	20,50	20,47	20,52	20,45	20,41	20,44	20,42	20,42	20,47	20,52	20,51	20,48	20,41	20,44	20,58	20,52	20,48	20,42	20,51	20,56	20,62	20,62	20,48	20,43	20,50	20,50	20,44	20,44	20,52	20,59	20,52	20,52	20,64	20,62	20,56	20,54	20,62	20,51	20,59	20,54	20,53	20,48	20,60	20,57	20,49	20,44	20,41	20,49	20,56	20,60	20,59	20,63	20,60	20,48	20,51	20,55	20,54	20,58	20,56	20,52	20,41	20,41	20,51	20,57	20,59	20,45	20,45	20,55	20,62	20,54	20,52	20,51	20,52	20,56	20,48	20,57	20,58	20,56	20,56	20,53	20,57	20,58	20,53	20,60	20,57	20,62	20,61	20,59	20,54	20,54	20,60	20,59	20,57	20,56	20,62	20,57	20,55	20,57	20,59	20,55	20,55	20,61	20,58	20,58	20,56	20,55	20,65	20,67	20,62	20,63	20,62	20,63	20,65	20,70	20,76	20,64	20,59	20,62	20,62	20,59	20,66	20,60	20,61	20,72	20,71	20,61	20,69	20,73	20,66	20,66	20,61	20,61	20,62	20,69	20,75	20,70	20,70	20,74	20,73	20,63	20,62	20,73	20,81	20,77	20,76	20,75	20,70	20,70	20,70	20,72	20,71	20,77	20,77	20,79	20,79	20,78	20,73	20,82	20,76	20,74	20,75	20,72	20,77	20,79	20,83	20,83	20,77	20,78	20,86	20,85	20,78	20,90	20,81	20,79	20,84	20,77	20,78	20,81	20,82	20,86	20,88	20,88	20,88	20,93	20,90	20,88	20,85	20,86	20,85	20,89	20,84	20,90	20,85	20,84	20,85	20,91	20,92	20,85	20,80	20,87	20,86	20,85	20,87	20,86	20,83	20,87	20,86	20,86	20,86	20,85	20,85	20,84	20,79	20,82	20,85	20,86	20,84	20,82	20,77	20,85	20,88	20,88	20,86	20,92	20,95	20,89	20,91	20,93	20,82	20,82	20,87	20,86	20,89	20,79	20,84	20,88	20,90	20,81	20,93	20,86	20,82	20,83	20,84	20,88	20,88	20,92	20,92	20,87	20,88	20,79	20,81	20,85	20,88	20,88	20,86	20,92	20,91	20,91	20,90	20,83	20,77	20,87	20,75	20,80	20,86	20,84	20,85	20,90	20,90	20,90	20,88	20,87	20,87	20,93	20,83	20,83	20,89	20,82	20,83	20,81	20,91	20,90	20,85	20,78	20,81	20,88	20,84	20,85	20,81	20,77	20,79	20,82	20,83	20,76	20,70	20,76	20,82	20,78	20,85	20,73	20,74	20,79	20,76	20,76	20,81	20,83	20,84	20,80	20,78	20,70	20,67	20,69	20,77	20,79	20,72	20,69	20,77	20,77	20,75	20,67	20,70	20,65	20,65	20,70	20,74	20,71	20,69	20,66	20,70	20,75	20,60	20,57	20,62	20,69	20,73	20,62	20,59	20,62	20,61	20,49	20,56	20,64	20,66	20,68	20,65	20,59	20,55	20,61	20,55	20,57	20,62	20,64	20,64	20,65	20,59	20,63	20,62	20,62	20,63	20,61	20,61	20,61	20,58	20,60	20,59	20,53	20,59	20,64	20,61	20,60	20,56	20,55	20,60	20,53	20,60	20,60	20,47	20,48	20,53	20,51	20,51	20,46	20,50	20,51	20,51	20,54	20,44	20,51	20,48	20,50	20,53	20,51	20,51	20,50	20,55	20,53	20,45	20,48	20,59	20,62	20,53	20,48	20,53	20,45	20,42	20,52	20,55	20,56	20,43	20,39	20,55	20,50	20,54	20,58	20,48	20,42	20,50	20,51	20,48	20,57	20,58	20,53	20,43	20,51	20,42	20,43	20,56	20,51	20,43	20,46	20,44	20,43	20,42	20,44	20,51	20,50	20,51	20,47	20,48	20,54	20,52	20,52	20,57	20,47	20,50	20,48	20,46	20,45	20,46	20,50	20,59	20,58	20,48	20,67	20,57	20,44	20,54	20,53	20,40	20,48	20,53	20,41	20,51	20,46	20,53	20,54	20,46	20,50	20,52	20,48	20,45	20,50	20,46	20,38	20,44	20,51	20,53	20,40	20,47	20,43	20,46	20,50	20,45	20,45	20,44	20,54	20,49	20,48	20,48	20,51	20,50	20,48	20,42	20,51	20,48	20,43	20,51	20,48	20,39	20,39	20,43	20,43	20,50	20,49	20,46	20,51	20,45	20,49	20,44	20,46	20,46	20,39	20,38	20,40	20,41	20,50	20,51	20,48	20,42	20,46	20,51	20,49	20,45	20,43	20,39	20,47	20,50	20,42	20,39	20,46	20,43	20,44	20,42	20,49	20,47	20,44	20,43	20,46	20,40	20,34	20,33	20,40	20,34	20,37	20,40	20,39	20,35	
20,50	20,40	20,40	20,42	20,35	20,38	20,45	20,37	20,42	20,39	20,39	20,43	20,32	20,37	20,44	20,49	20,46	20,42	20,36	20,43	20,38	20,40	20,52	20,57	20,52	20,46	20,59	20,51	20,36	20,35	20,40	20,43	20,43	20,39	20,34	20,42	20,44	20,40	20,41	20,43	20,38	20,39	20,43	20,37	20,49	20,43	20,51	20,49	20,46	20,48	20,44	20,52	20,54	20,49	20,44	20,49	20,49	20,42	20,44	20,48	20,47	20,47	20,47	20,41	20,41	20,48	20,51	20,48	20,44	20,51	20,48	20,52	20,58	20,51	20,47	20,44	20,42	20,54	20,46	20,39	20,42	20,45	20,50	20,42	20,47	20,62	20,56	20,48	20,57	20,57	20,52	20,58	20,61	20,47	20,47	20,55	20,50	20,39	20,46	20,42	20,52	20,56	20,55	20,54	20,49	20,47	20,46	20,57	20,50	20,49	20,46	20,47	20,49	20,55	20,58	20,53	20,48	20,49	20,55	20,53	20,52	20,48	20,55	20,49	20,49	20,62	20,65	20,51	20,51	20,58	20,57	20,52	20,55	20,55	20,57	20,67	20,57	20,50	20,53	20,54	20,45	20,50	20,56	20,52	20,52	20,58	20,53	20,44	20,56	20,52	20,50	20,61	20,59	20,51	20,42	20,50	20,62	20,57	20,55	20,51	20,60	20,61	20,56	20,55	20,57	20,54	20,60	20,60	20,58	20,61	20,55	20,59	20,60	20,59	20,61	20,62	20,67	20,65	20,64	20,60	20,51	20,51	20,56	20,59	20,59	20,60	20,64	20,61	20,61	20,57	20,58	20,58	20,57	20,52	20,59	20,61	20,56	20,54	20,59	20,61	20,63	20,61	20,55	20,61	20,64	20,67	20,58	20,67	20,59	20,55	20,58	20,63	20,64	20,63	20,64	20,65	20,67	20,68	20,69	20,70	20,75	20,66	20,60	20,67	20,69	20,75	20,71	20,75	20,68	20,69	20,77	20,75	20,72	20,74	20,78	20,82	20,77	20,76	20,73	20,71	20,64	20,68	20,71	20,80	20,74	20,80	20,78	20,75	20,77	20,76	20,79	20,81	20,72	20,73	20,77	20,73	20,77	20,81	20,79	20,78	20,82	20,87	20,83	20,77	20,79	20,78	20,78	20,83	20,76	20,79	20,87	20,93	20,88	20,88	20,88	20,86	20,85	20,87	20,93	20,94	20,86	20,86	20,91	20,88	20,89	20,91	20,85	20,89	21,03	20,95	20,89	20,86	20,91	20,93	20,96	20,87	20,86	20,89	20,84	20,80	20,83	20,81	20,89	20,91	20,89	20,92	20,89	20,85	20,90	20,89	20,83	20,90	20,85	20,95	20,98	20,95	20,85	20,93	20,91	20,82	20,85	20,90	20,82	20,82	20,90	20,91	20,87	20,78	20,82	20,89	20,85	20,88	20,90	20,86	20,88	20,85	20,85	20,91	20,87	20,87	20,89	20,85	20,83	20,82	20,86	20,85	20,90	20,86	20,85	20,91	20,94	20,89	20,91	20,86	20,81	20,80	20,82	20,94	20,94	20,84	20,90	20,87	20,83	20,89	20,97	20,90	20,91	20,82	20,79	20,86	20,83	20,87	20,88	20,89	20,86	20,78	20,79	20,84	20,84	20,79	20,80	20,84	20,82	20,83	20,87	20,85	20,79	20,74	20,82	20,82	20,81	20,79	20,72	20,64	20,81	20,85	20,73	20,82	20,82	20,78	20,69	20,70	20,74	20,68	20,61	20,71	20,83	20,71	20,69	20,80	20,82	20,72	20,70	20,69	20,73	20,69	20,68	20,73	20,70	20,72	20,69	20,72	20,76	20,72	20,59	20,64	20,74	20,74	20,71	20,58	20,61	20,64	20,57	20,56	20,66	20,70	20,65	20,52	20,55	20,54	20,59	20,62	20,60	20,62	20,67	20,57	20,64	20,67	20,56	20,53	20,55	20,62	20,69	20,64	20,66	20,61	20,52	20,58	20,56	20,68	20,62	20,56	20,63	20,60	20,58	20,62	20,54	20,52	20,55	20,43	20,47	20,56	20,53	20,54	20,53	20,56	20,60	20,57	20,62	20,51	20,47	20,56	20,58	20,55	20,46	20,57	20,56	20,51	20,53	20,49	20,52	20,54	20,56	20,54	20,46	20,58	20,57	20,50	20,52	20,57	20,60	20,54	20,38	20,57	20,54	20,51	20,57	20,52	20,52	20,52	20,47	20,46	20,50	20,58	20,55	20,46	20,49	20,49	20,49	20,57	20,55	20,50	20,50	20,48	20,54	20,47	20,50	20,52	20,48	20,49	20,54	20,48	20,51	20,41	20,40	20,47	20,56	20,54	20,51	20,53	20,52	20,51	20,53	20,56	20,56	20,48	20,57	20,54	20,44	20,48	20,45	20,44	20,48	20,41	20,40	20,48	20,48	20,50	20,58	20,50	20,49	20,45	20,46	20,48	20,51	20,45	20,43	20,49	20,47	20,40	20,42	20,48	20,48	20,44	20,47	20,49	20,38	20,39	20,51	20,47	20,46	20,48	20,45	20,37	20,44	20,49	20,43	20,48	20,45	20,50	20,52	20,41	20,42	20,47	20,49	20,51	20,46	20,47	20,47	20,48	20,44	20,44	20,37	20,48	20,49	20,45	20,36	20,45	20,50	20,46	20,46	20,42	20,47	20,56	20,52	20,41	20,31	20,40	20,41	20,46	20,52	20,52	20,48	20,46	20,44	20,41	20,40	20,50	20,45	20,44	20,44	20,33	20,38	20,43	20,45	20,37	20,32	20,44	20,42	20,46	
20,44	20,40	20,41	20,43	20,36	20,29	20,35	20,37	20,33	20,31	20,39	20,48	20,42	20,33	20,45	20,51	20,43	20,39	20,46	20,40	20,44	20,41	20,49	20,44	20,49	20,40	20,45	20,48	20,40	20,40	20,39	20,42	20,42	20,39	20,43	20,48	20,49	20,39	20,38	20,40	20,39	20,38	20,44	20,41	20,43	20,52	20,50	20,44	20,47	20,49	20,42	20,42	20,54	20,52	20,45	20,41	20,52	20,45	20,43	20,51	20,49	20,46	20,44	20,36	20,36	20,38	20,42	20,50	20,43	20,42	20,39	20,43	20,46	20,42	20,42	20,46	20,47	20,49	20,48	20,46	20,47	20,44	20,55	20,43	20,47	20,57	20,52	20,52	20,52	20,46	20,46	20,47	20,57	20,53	20,53	20,59	20,53	20,49	20,55	20,51	20,56	20,60	20,55	20,49	20,47	20,43	20,45	20,48	20,49	20,51	20,45	20,43	20,46	20,52	20,60	20,47	20,51	20,51	20,57	20,48	20,51	20,45	20,54	20,49	20,47	20,51	20,55	20,56	20,59	20,53	20,48	20,46	20,48	20,48	20,59	20,67	20,50	20,43	20,45	20,55	20,56	20,60	20,57	20,55	20,55	20,60	20,46	20,49	20,55	20,57	20,43	20,54	20,57	20,49	20,49	20,53	20,56	20,55	20,58	20,61	20,56	20,54	20,48	20,60	20,61	20,51	20,54	20,58	20,56	20,54	20,55	20,55	20,51	20,55	20,54	20,58	20,62	20,66	20,60	20,53	20,50	20,55	20,57	20,52	20,53	20,57	20,58	20,59	20,59	20,54	20,55	20,61	20,64	20,63	20,58	20,58	20,59	20,51	20,55	20,67	20,63	20,57	20,63	20,63	20,66	20,63	20,63	20,61	20,57	20,55	20,62	20,72	20,69	20,68	20,63	20,70	20,76	20,66	20,62	20,72	20,76	20,66	20,61	20,59	20,65	20,77	20,72	20,78	20,79	20,75	20,83	20,73	20,76	20,73	20,83	20,77	20,72	20,74	20,72	20,69	20,70	20,73	20,77	20,80	20,76	20,74	20,81	20,79	20,79	20,79	20,79	20,82	20,84	20,79	20,79	20,82	20,82	20,77	20,77	20,78	20,81	20,91	20,85	20,85	20,77	20,83	20,77	20,83	20,81	20,78	20,83	20,88	20,87	20,87	20,82	20,86	20,93	20,81	20,79	20,88	20,79	20,80	20,84	20,88	20,86	20,85	20,83	20,83	20,92	20,90	20,85	20,89	20,91	20,90	20,96	20,95	20,90	20,94	20,87	20,84	20,88	20,90	20,85	20,81	20,81	20,87	20,85	20,84	20,87	20,89	20,89	20,92	20,93	20,90	21,01	20,98	20,88	20,85	20,88	20,83	20,85	20,85	20,84	20,90	20,92	20,92	20,86	20,83	20,81	20,88	20,86	20,89	20,85	20,81	20,89	20,89	20,84	20,89	20,90	20,91	20,90	20,84	20,76	20,88	20,85	20,84	20,93	20,91	20,88	20,91	20,92	20,91	20,90	20,86	20,79	20,74	20,80	20,81	20,86	20,87	20,91	20,89	20,79	20,83	20,93	20,92	20,91	20,84	20,80	20,86	20,84	20,87	20,85	20,83	20,84	20,83	20,83	20,84	20,83	20,82	20,83	20,82	20,86	20,91	20,88	20,88	20,81	20,81	20,85	20,84	20,86	20,84	20,85	20,73	20,81	20,94	20,84	20,75	20,73	20,69	20,71	20,72	20,76	20,73	20,64	20,71	20,77	20,75	20,71	20,75	20,76	20,63	20,68	20,72	20,68	20,65	20,67	20,69	20,71	20,70	20,67	20,72	20,76	20,60	20,60	20,70	20,69	20,74	20,67	20,59	20,60	20,62	20,53	20,57	20,63	20,72	20,68	20,57	20,64	20,64	20,56	20,59	20,60	20,61	20,60	20,53	20,58	20,66	20,55	20,51	20,58	20,58	20,58	20,61	20,50	20,54	20,62	20,59	20,54	20,60	20,67	20,58	20,59	20,63	20,57	20,61	20,56	20,52	20,48	20,45	20,52	20,51	20,48	20,56	20,54	20,49	20,56	20,58	20,66	20,50	20,46	20,49	20,55	20,52	20,46	20,51	20,57	20,53	20,42	20,42	20,42	20,45	20,51	20,50	20,47	20,58	20,59	20,55	20,50	20,50	20,57	20,57	20,46	20,49	20,51	20,44	20,53	20,60	20,50	20,50	20,50	20,50	20,51	20,55	20,45	20,44	20,52	20,52	20,44	20,54	20,55	20,48	20,54	20,52	20,51	20,44	20,45	20,45	20,50	20,50	20,56	20,55	20,50	20,42	20,36	20,48	20,48	20,55	20,48	20,54	20,50	20,47	20,57	20,49	20,45	20,42	20,36	20,45	20,50	20,42	20,41	20,40	20,50	20,45	20,43	20,49	20,52	20,61	20,52	20,42	20,50	20,50	20,44	20,49	20,44	20,43	20,43	20,48	20,47	20,42	20,39	20,45	20,45	20,45	20,42	20,51	20,39	20,36	20,44	20,40	20,53	20,51	20,46	20,43	20,47	20,48	20,37	20,45	20,46	20,45	20,53	20,42	20,41	20,43	20,48	20,51	20,49	20,52	20,50	20,49	20,48	20,41	20,45	20,49	20,50	20,47	20,40	20,46	20,41	20,37	20,51	20,38	20,45	20,53	20,46	20,35	20,36	20,39	20,42	20,43	20,54	20,46	20,50	20,48	20,43	20,43	20,35	20,47	20,39	20,47	20,43	20,42	20,37	20,39	20,42	20,40	20,32	20,42	20,46	20,45	
20,37	20,38	20,45	20,39	20,33	20,27	20,36	20,33	20,31	20,37	20,39	20,44	20,48	20,38	20,43	20,46	20,50	20,47	20,44	20,43	20,50	20,43	20,37	20,32	20,39	20,45	20,43	20,42	20,37	20,41	20,40	20,35	20,38	20,43	20,38	20,41	20,44	20,39	20,35	20,38	20,37	20,39	20,31	20,42	20,44	20,50	20,47	20,38	20,44	20,49	20,49	20,46	20,51	20,53	20,46	20,37	20,46	20,46	20,48	20,49	20,46	20,37	20,37	20,30	20,33	20,39	20,37	20,46	20,51	20,54	20,45	20,38	20,36	20,42	20,44	20,46	20,47	20,47	20,45	20,51	20,41	20,36	20,52	20,45	20,45	20,50	20,47	20,46	20,50	20,46	20,47	20,51	20,54	20,56	20,57	20,57	20,55	20,56	20,54	20,62	20,58	20,53	20,53	20,52	20,50	20,47	20,57	20,55	20,50	20,49	20,45	20,42	20,46	20,48	20,57	20,49	20,47	20,52	20,55	20,49	20,52	20,49	20,57	20,51	20,47	20,56	20,57	20,47	20,53	20,56	20,47	20,46	20,47	20,49	20,52	20,63	20,51	20,42	20,42	20,50	20,56	20,57	20,54	20,45	20,58	20,56	20,47	20,44	20,45	20,54	20,52	20,49	20,52	20,50	20,52	20,57	20,63	20,52	20,55	20,54	20,49	20,50	20,52	20,61	20,58	20,50	20,48	20,51	20,59	20,59	20,57	20,54	20,55	20,51	20,56	20,50	20,57	20,59	20,65	20,56	20,56	20,54	20,56	20,42	20,49	20,56	20,57	20,57	20,62	20,56	20,53	20,53	20,61	20,65	20,59	20,62	20,61	20,59	20,52	20,63	20,68	20,62	20,65	20,62	20,58	20,64	20,63	20,60	20,61	20,62	20,70	20,74	20,69	20,60	20,65	20,67	20,73	20,70	20,66	20,64	20,69	20,66	20,66	20,66	20,66	20,75	20,75	20,69	20,82	20,79	20,71	20,67	20,64	20,68	20,74	20,76	20,74	20,82	20,73	20,68	20,76	20,84	20,76	20,77	20,70	20,70	20,76	20,78	20,84	20,80	20,79	20,82	20,88	20,77	20,76	20,80	20,81	20,84	20,75	20,79	20,79	20,81	20,87	20,91	20,84	20,86	20,90	20,90	20,84	20,87	20,86	20,86	20,86	20,85	20,89	20,92	20,93	20,87	20,86	20,87	20,79	20,81	20,86	20,86	20,84	20,84	20,87	20,87	20,96	20,85	20,78	20,86	20,85	20,81	20,84	20,89	20,85	20,85	20,89	20,90	20,90	20,98	20,85	20,85	20,82	20,84	20,87	20,91	20,94	20,87	20,89	20,92	20,89	20,91	20,94	20,93	20,93	20,85	20,96	20,90	20,85	20,87	20,83	20,84	20,92	20,91	20,87	20,84	20,83	20,91	20,93	20,97	20,95	20,88	20,89	20,91	20,83	20,91	20,88	20,83	20,94	20,85	20,74	20,83	20,80	20,84	20,87	20,89	20,95	21,03	20,97	20,89	20,90	20,86	20,83	20,77	20,90	20,81	20,77	20,87	20,96	20,99	20,86	20,79	20,90	20,92	20,89	20,84	20,85	20,88	20,84	20,91	20,83	20,80	20,78	20,86	20,88	20,80	20,78	20,81	20,84	20,83	20,84	20,89	20,86	20,84	20,92	20,87	20,83	20,84	20,84	20,85	20,87	20,84	20,81	20,85	20,84	20,79	20,74	20,72	20,75	20,77	20,79	20,77	20,73	20,72	20,77	20,79	20,73	20,74	20,69	20,62	20,67	20,66	20,71	20,70	20,70	20,70	20,67	20,74	20,70	20,67	20,75	20,69	20,55	20,73	20,72	20,64	20,65	20,64	20,59	20,60	20,58	20,55	20,58	20,75	20,68	20,71	20,67	20,60	20,59	20,59	20,59	20,60	20,62	20,55	20,57	20,55	20,54	20,52	20,61	20,64	20,54	20,53	20,55	20,50	20,62	20,67	20,64	20,60	20,61	20,59	20,61	20,65	20,60	20,53	20,55	20,61	20,59	20,48	20,56	20,58	20,56	20,66	20,61	20,55	20,55	20,50	20,54	20,50	20,51	20,56	20,50	20,40	20,50	20,51	20,51	20,49	20,36	20,41	20,47	20,44	20,55	20,60	20,57	20,55	20,54	20,52	20,48	20,53	20,59	20,54	20,51	20,52	20,48	20,43	20,50	20,56	20,48	20,53	20,55	20,50	20,50	20,46	20,47	20,43	20,47	20,45	20,46	20,47	20,50	20,58	20,59	20,56	20,46	20,42	20,40	20,49	20,60	20,54	20,54	20,53	20,58	20,47	20,42	20,43	20,44	20,48	20,48	20,44	20,47	20,46	20,53	20,49	20,49	20,51	20,47	20,40	20,42	20,46	20,37	20,37	20,48	20,45	20,44	20,45	20,40	20,54	20,54	20,48	20,49	20,56	20,49	20,47	20,41	20,36	20,40	20,45	20,44	20,47	20,41	20,40	20,46	20,45	20,38	20,44	20,45	20,40	20,49	20,40	20,50	20,61	20,45	20,43	20,45	20,39	20,44	20,39	20,45	20,46	20,41	20,41	20,49	20,47	20,38	20,57	20,45	20,39	20,49	20,49	20,41	20,42	20,43	20,50	20,46	20,38	20,47	20,49	20,36	20,45	20,62	20,46	20,41	20,51	20,49	20,39	20,41	20,39	20,41	20,40	20,44	20,32	20,37	20,47	20,41	20,37	20,32	20,43	20,45	20,41	20,40	20,38	20,39	20,43	20,48	20,37	20,35	20,41	20,54	20,49	
20,42	20,34	20,34	20,32	20,35	20,38	20,36	20,43	20,26	20,36	20,34	20,29	20,37	20,36	20,43	20,45	20,50	20,47	20,40	20,39	20,50	20,47	20,37	20,42	20,47	20,41	20,38	20,35	20,39	20,40	20,38	20,33	20,40	20,46	20,42	20,41	20,44	20,47	20,37	20,41	20,47	20,50	20,35	20,35	20,49	20,56	20,48	20,41	20,50	20,48	20,53	20,56	20,42	20,52	20,55	20,48	20,34	20,44	20,49	20,53	20,45	20,46	20,40	20,33	20,31	20,33	20,34	20,40	20,46	20,53	20,50	20,40	20,45	20,42	20,44	20,43	20,49	20,48	20,43	20,49	20,45	20,44	20,49	20,42	20,43	20,47	20,47	20,51	20,49	20,49	20,51	20,56	20,63	20,51	20,53	20,54	20,52	20,47	20,54	20,57	20,51	20,47	20,51	20,51	20,51	20,44	20,46	20,54	20,52	20,48	20,39	20,43	20,44	20,47	20,50	20,49	20,40	20,48	20,55	20,51	20,48	20,52	20,60	20,56	20,48	20,54	20,50	20,49	20,54	20,52	20,53	20,51	20,45	20,41	20,51	20,58	20,56	20,54	20,46	20,48	20,55	20,50	20,52	20,43	20,57	20,64	20,57	20,50	20,48	20,50	20,50	20,53	20,51	20,54	20,58	20,57	20,50	20,50	20,48	20,53	20,53	20,57	20,49	20,63	20,63	20,49	20,48	20,51	20,61	20,52	20,54	20,55	20,58	20,63	20,59	20,55	20,54	20,53	20,63	20,63	20,55	20,63	20,59	20,49	20,48	20,60	20,66	20,63	20,60	20,57	20,56	20,62	20,61	20,66	20,58	20,64	20,65	20,66	20,60	20,56	20,61	20,52	20,59	20,65	20,61	20,66	20,65	20,66	20,62	20,59	20,69	20,75	20,71	20,66	20,60	20,71	20,74	20,64	20,66	20,78	20,71	20,64	20,62	20,70	20,71	20,71	20,74	20,76	20,79	20,77	20,68	20,66	20,72	20,76	20,77	20,77	20,80	20,77	20,74	20,72	20,76	20,87	20,87	20,80	20,67	20,65	20,78	20,81	20,79	20,83	20,79	20,81	20,82	20,77	20,72	20,78	20,80	20,86	20,82	20,88	20,93	20,88	20,85	20,89	20,86	20,92	20,91	20,85	20,87	20,89	20,96	20,89	20,84	20,85	20,86	20,90	20,91	20,82	20,82	20,86	20,84	20,86	20,93	20,89	20,90	20,90	20,83	20,84	21,01	20,94	20,89	20,91	20,90	20,88	20,83	20,85	20,86	20,86	20,83	20,82	20,85	20,92	20,88	20,92	20,87	20,84	20,97	21,07	21,02	20,86	20,87	20,85	20,87	20,96	20,96	20,88	20,92	20,87	20,90	20,89	20,87	20,93	20,92	20,82	20,84	20,91	20,91	20,95	20,81	20,93	21,03	21,02	20,97	20,96	21,01	21,00	20,88	20,95	20,97	20,88	20,92	20,90	20,83	20,85	20,85	20,91	20,95	20,90	20,92	20,94	20,95	20,98	20,94	20,94	20,97	20,90	20,91	20,87	20,87	20,83	20,94	20,95	20,93	20,86	20,85	20,88	20,87	20,84	20,82	20,83	20,87	20,88	20,87	20,92	20,91	20,89	20,82	20,82	20,83	20,91	20,88	20,80	20,75	20,85	20,91	20,87	20,87	20,86	20,85	20,91	20,84	20,81	20,78	20,81	20,80	20,79	20,86	20,86	20,86	20,87	20,84	20,80	20,78	20,84	20,81	20,79	20,87	20,81	20,78	20,78	20,77	20,71	20,78	20,78	20,75	20,77	20,76	20,78	20,73	20,71	20,78	20,75	20,71	20,72	20,66	20,77	20,82	20,66	20,67	20,65	20,70	20,66	20,66	20,59	20,60	20,74	20,74	20,69	20,61	20,57	20,53	20,54	20,63	20,61	20,58	20,57	20,61	20,63	20,61	20,61	20,58	20,61	20,61	20,56	20,55	20,57	20,57	20,65	20,65	20,64	20,60	20,56	20,54	20,64	20,61	20,53	20,53	20,61	20,58	20,53	20,53	20,55	20,59	20,67	20,64	20,64	20,56	20,48	20,58	20,55	20,58	20,61	20,53	20,49	20,50	20,48	20,39	20,41	20,46	20,46	20,53	20,51	20,60	20,58	20,53	20,53	20,57	20,43	20,46	20,53	20,58	20,44	20,44	20,52	20,54	20,46	20,51	20,60	20,44	20,50	20,53	20,56	20,52	20,47	20,54	20,47	20,42	20,45	20,43	20,55	20,53	20,54	20,58	20,54	20,52	20,48	20,48	20,57	20,51	20,57	20,58	20,52	20,51	20,50	20,34	20,40	20,45	20,45	20,47	20,54	20,54	20,52	20,48	20,49	20,46	20,56	20,52	20,47	20,44	20,52	20,48	20,37	20,49	20,47	20,46	20,46	20,49	20,55	20,53	20,51	20,52	20,54	20,55	20,54	20,49	20,37	20,40	20,49	20,48	20,47	20,47	20,49	20,51	20,50	20,47	20,47	20,50	20,46	20,45	20,45	20,49	20,52	20,46	20,37	20,36	20,31	20,41	20,47	20,44	20,47	20,41	20,37	20,45	20,43	20,33	20,43	20,48	20,37	20,47	20,56	20,42	20,36	20,42	20,44	20,46	20,41	20,51	20,55	20,46	20,51	20,54	20,48	20,47	20,49	20,52	20,41	20,36	20,33	20,29	20,40	20,48	20,32	20,38	20,45	20,49	20,47	20,36	20,42	20,40	20,49	20,44	20,36	20,41	20,53	20,48	20,33	20,25	20,31	20,41	20,43	
20,37	20,36	20,37	20,41	20,44	20,46	20,44	20,48	20,39	20,39	20,35	20,33	20,33	20,37	20,38	20,47	20,48	20,45	20,37	20,42	20,47	20,42	20,45	20,48	20,58	20,49	20,40	20,34	20,47	20,41	20,33	20,38	20,42	20,38	20,41	20,46	20,41	20,39	20,36	20,38	20,45	20,48	20,35	20,41	20,45	20,48	20,49	20,39	20,37	20,40	20,52	20,60	20,49	20,47	20,52	20,54	20,49	20,44	20,47	20,44	20,52	20,47	20,43	20,45	20,31	20,30	20,42	20,35	20,40	20,49	20,47	20,48	20,51	20,46	20,44	20,46	20,54	20,55	20,48	20,45	20,53	20,47	20,45	20,41	20,49	20,60	20,55	20,54	20,52	20,49	20,42	20,52	20,60	20,53	20,39	20,50	20,51	20,46	20,52	20,53	20,47	20,49	20,57	20,49	20,44	20,44	20,48	20,50	20,51	20,46	20,49	20,53	20,48	20,42	20,47	20,50	20,47	20,41	20,55	20,47	20,42	20,47	20,59	20,62	20,59	20,56	20,47	20,54	20,58	20,48	20,41	20,45	20,49	20,48	20,51	20,50	20,49	20,55	20,56	20,61	20,57	20,48	20,47	20,48	20,56	20,60	20,56	20,57	20,57	20,61	20,56	20,55	20,57	20,58	20,58	20,63	20,55	20,48	20,54	20,54	20,58	20,67	20,56	20,56	20,60	20,59	20,56	20,53	20,58	20,55	20,54	20,51	20,54	20,59	20,63	20,59	20,55	20,54	20,61	20,60	20,55	20,58	20,56	20,51	20,52	20,58	20,65	20,65	20,60	20,63	20,58	20,58	20,59	20,66	20,64	20,61	20,69	20,61	20,61	20,68	20,62	20,52	20,54	20,66	20,71	20,71	20,63	20,66	20,75	20,68	20,66	20,71	20,69	20,73	20,69	20,72	20,81	20,69	20,65	20,74	20,76	20,67	20,66	20,72	20,80	20,73	20,74	20,84	20,86	20,78	20,75	20,74	20,76	20,81	20,81	20,77	20,73	20,67	20,65	20,79	20,87	20,80	20,83	20,82	20,71	20,72	20,78	20,78	20,77	20,82	20,74	20,80	20,89	20,82	20,79	20,86	20,83	20,84	20,92	20,95	20,87	20,88	20,86	20,77	20,82	20,85	20,87	20,87	20,76	20,84	20,88	20,88	20,84	20,86	20,93	20,92	20,87	20,86	20,89	20,91	20,85	20,94	20,95	20,89	20,89	20,95	20,85	20,85	20,98	21,05	21,01	20,99	20,91	20,90	20,92	20,90	20,92	20,95	20,89	20,87	20,88	20,96	20,97	20,98	20,98	20,86	20,90	20,98	20,98	20,92	20,96	20,92	20,90	20,98	20,99	20,90	20,95	20,96	20,99	20,89	20,92	20,95	20,93	20,96	20,95	20,97	20,96	20,92	20,81	20,93	21,07	21,01	20,94	20,98	20,95	20,96	20,88	20,91	21,04	20,95	20,95	20,96	20,91	20,94	20,98	20,96	21,04	20,99	20,96	20,95	20,94	20,93	20,97	20,96	20,97	20,96	20,99	20,95	20,94	20,91	20,94	20,93	21,00	20,96	20,85	20,87	20,89	20,88	20,90	20,80	20,79	20,97	20,94	20,97	20,90	20,97	20,93	20,92	20,91	20,94	20,97	20,84	20,78	20,81	20,91	20,92	20,88	20,86	20,90	20,95	20,90	20,85	20,86	20,87	20,84	20,83	20,86	20,86	20,85	20,93	20,89	20,89	20,84	20,87	20,84	20,87	20,91	20,88	20,79	20,85	20,90	20,78	20,83	20,92	20,83	20,76	20,81	20,85	20,84	20,78	20,75	20,85	20,79	20,81	20,77	20,82	20,87	20,82	20,74	20,67	20,68	20,64	20,59	20,62	20,60	20,67	20,73	20,70	20,60	20,57	20,57	20,57	20,68	20,67	20,61	20,63	20,64	20,67	20,71	20,58	20,56	20,57	20,61	20,56	20,56	20,58	20,63	20,63	20,65	20,60	20,55	20,57	20,55	20,55	20,56	20,52	20,58	20,59	20,55	20,54	20,56	20,52	20,60	20,65	20,67	20,58	20,50	20,52	20,62	20,67	20,60	20,52	20,46	20,52	20,48	20,52	20,52	20,46	20,52	20,55	20,60	20,54	20,64	20,59	20,49	20,53	20,60	20,44	20,46	20,55	20,55	20,47	20,44	20,52	20,55	20,57	20,58	20,60	20,44	20,50	20,62	20,57	20,58	20,50	20,55	20,53	20,47	20,39	20,46	20,48	20,57	20,50	20,54	20,54	20,47	20,46	20,43	20,47	20,45	20,41	20,57	20,52	20,50	20,50	20,35	20,36	20,36	20,40	20,42	20,46	20,46	20,49	20,47	20,51	20,42	20,47	20,53	20,45	20,46	20,48	20,46	20,43	20,52	20,45	20,34	20,44	20,55	20,51	20,47	20,44	20,50	20,49	20,48	20,45	20,48	20,42	20,43	20,45	20,42	20,41	20,42	20,54	20,56	20,49	20,54	20,54	20,43	20,42	20,47	20,50	20,49	20,50	20,48	20,48	20,44	20,45	20,44	20,47	20,38	20,41	20,38	20,49	20,55	20,47	20,40	20,47	20,46	20,43	20,41	20,47	20,49	20,40	20,39	20,42	20,41	20,50	20,51	20,50	20,44	20,50	20,47	20,48	20,58	20,56	20,44	20,45	20,42	20,35	20,30	20,44	20,48	20,41	20,48	20,47	20,43	20,44	20,47	20,47	20,36	20,38	20,46	20,45	20,42	20,49	20,48	20,39	20,35	20,31	20,35	20,39	
20,33	20,31	20,41	20,48	20,41	20,39	20,40	20,37	20,30	20,44	20,38	20,40	20,45	20,41	20,35	20,44	20,53	20,51	20,44	20,42	20,51	20,40	20,38	20,45	20,51	20,48	20,49	20,43	20,44	20,44	20,40	20,40	20,39	20,37	20,41	20,48	20,41	20,32	20,40	20,38	20,37	20,44	20,44	20,39	20,51	20,40	20,39	20,47	20,42	20,42	20,53	20,53	20,46	20,39	20,47	20,53	20,46	20,43	20,47	20,45	20,42	20,45	20,46	20,47	20,33	20,39	20,42	20,38	20,38	20,46	20,45	20,53	20,53	20,43	20,48	20,51	20,46	20,48	20,49	20,49	20,49	20,43	20,39	20,46	20,54	20,49	20,46	20,51	20,48	20,46	20,40	20,46	20,50	20,52	20,41	20,45	20,58	20,49	20,57	20,44	20,46	20,51	20,54	20,50	20,46	20,54	20,55	20,57	20,45	20,51	20,47	20,52	20,50	20,46	20,46	20,42	20,40	20,40	20,44	20,42	20,41	20,40	20,51	20,63	20,60	20,49	20,48	20,59	20,59	20,53	20,54	20,44	20,36	20,44	20,55	20,50	20,50	20,44	20,49	20,57	20,53	20,51	20,51	20,49	20,53	20,53	20,59	20,55	20,56	20,53	20,53	20,63	20,50	20,50	20,54	20,52	20,56	20,55	20,57	20,57	20,57	20,61	20,52	20,56	20,59	20,62	20,61	20,57	20,57	20,53	20,59	20,51	20,52	20,60	20,65	20,65	20,58	20,64	20,55	20,55	20,62	20,58	20,53	20,58	20,58	20,55	20,61	20,64	20,57	20,65	20,58	20,58	20,62	20,64	20,71	20,64	20,61	20,57	20,64	20,70	20,68	20,62	20,54	20,72	20,70	20,67	20,65	20,65	20,76	20,74	20,60	20,70	20,77	20,65	20,66	20,68	20,72	20,73	20,68	20,76	20,73	20,69	20,74	20,77	20,79	20,79	20,75	20,75	20,78	20,84	20,81	20,72	20,77	20,79	20,79	20,83	20,82	20,81	20,73	20,78	20,89	20,86	20,83	20,82	20,80	20,73	20,83	20,79	20,86	20,91	20,81	20,87	20,94	20,89	20,81	20,80	20,79	20,83	20,88	20,90	20,84	20,88	20,90	20,87	20,87	20,89	20,91	20,92	20,92	20,95	20,93	20,83	20,85	20,94	20,99	20,97	20,96	20,96	21,02	20,96	20,93	20,93	20,91	20,87	20,94	20,94	20,91	20,95	20,99	20,99	20,97	20,97	20,95	20,88	20,92	20,97	20,93	20,96	21,01	20,97	20,98	21,00	20,96	20,91	21,02	20,96	20,94	20,96	20,99	20,99	21,05	21,02	20,97	21,00	21,03	20,92	20,97	21,01	20,96	20,96	20,94	20,97	20,94	20,99	21,11	21,05	21,05	20,99	20,93	20,98	21,09	20,99	20,91	20,97	21,02	20,98	20,97	20,90	21,01	21,08	21,01	20,95	20,96	20,99	21,02	21,05	21,06	21,04	21,01	21,01	21,03	20,97	20,93	20,92	20,98	20,84	20,92	20,97	20,96	20,99	20,98	20,97	20,99	20,99	20,90	20,91	20,98	20,96	20,97	20,92	20,90	21,00	20,94	20,86	20,88	20,94	20,94	20,98	21,02	21,01	20,96	20,91	20,91	20,88	20,86	20,93	20,93	20,84	20,86	20,93	21,00	20,89	20,92	20,96	20,90	20,90	20,89	20,91	20,89	20,90	20,89	20,89	20,90	20,99	21,00	20,96	21,03	20,96	20,86	20,86	20,95	20,87	20,92	20,97	20,94	20,86	20,83	20,87	20,94	20,94	20,85	20,83	20,90	20,86	20,81	20,83	20,87	20,88	20,85	20,78	20,75	20,69	20,60	20,61	20,67	20,73	20,69	20,65	20,67	20,63	20,62	20,62	20,60	20,58	20,68	20,67	20,67	20,61	20,63	20,59	20,61	20,60	20,63	20,58	20,55	20,59	20,56	20,62	20,64	20,51	20,52	20,56	20,50	20,54	20,59	20,60	20,70	20,65	20,53	20,47	20,55	20,57	20,56	20,52	20,65	20,62	20,53	20,47	20,56	20,53	20,52	20,49	20,49	20,48	20,52	20,57	20,61	20,49	20,46	20,51	20,51	20,52	20,63	20,54	20,51	20,61	20,56	20,46	20,43	20,53	20,53	20,48	20,46	20,54	20,53	20,61	20,66	20,57	20,52	20,49	20,59	20,55	20,47	20,49	20,47	20,52	20,52	20,48	20,50	20,48	20,49	20,51	20,56	20,53	20,55	20,49	20,45	20,49	20,55	20,42	20,44	20,43	20,46	20,47	20,49	20,45	20,37	20,42	20,42	20,40	20,34	20,50	20,42	20,50	20,54	20,47	20,49	20,47	20,49	20,48	20,42	20,37	20,49	20,48	20,33	20,35	20,48	20,40	20,44	20,39	20,43	20,43	20,41	20,40	20,41	20,47	20,46	20,52	20,40	20,40	20,43	20,46	20,51	20,52	20,50	20,49	20,41	20,48	20,50	20,54	20,57	20,45	20,49	20,51	20,46	20,50	20,50	20,50	20,41	20,35	20,32	20,42	20,48	20,43	20,38	20,49	20,50	20,48	20,48	20,45	20,52	20,42	20,43	20,44	20,40	20,54	20,44	20,49	20,48	20,40	20,37	20,34	20,40	20,51	20,46	20,47	20,43	20,41	20,35	20,47	20,42	20,36	20,51	20,40	20,48	20,46	20,43	20,53	20,40	20,46	20,39	20,40	20,44	20,48	20,44	20,38	20,33	20,37	20,39	20,41	
20,44	20,38	20,51	20,49	20,39	20,38	20,40	20,40	20,43	20,46	20,46	20,47	20,46	20,42	20,36	20,37	20,50	20,53	20,52	20,39	20,50	20,59	20,43	20,42	20,49	20,44	20,46	20,45	20,38	20,33	20,39	20,43	20,43	20,47	20,39	20,38	20,39	20,38	20,44	20,49	20,44	20,49	20,39	20,44	20,51	20,44	20,35	20,45	20,48	20,41	20,46	20,45	20,44	20,43	20,47	20,43	20,47	20,46	20,42	20,48	20,45	20,45	20,52	20,49	20,42	20,44	20,42	20,37	20,43	20,46	20,41	20,51	20,48	20,47	20,50	20,56	20,51	20,47	20,47	20,58	20,50	20,35	20,45	20,55	20,48	20,43	20,49	20,49	20,45	20,49	20,45	20,49	20,50	20,49	20,42	20,44	20,52	20,53	20,52	20,45	20,48	20,51	20,59	20,49	20,50	20,54	20,49	20,54	20,48	20,50	20,52	20,51	20,56	20,57	20,53	20,40	20,42	20,44	20,50	20,47	20,45	20,46	20,50	20,59	20,56	20,48	20,44	20,50	20,57	20,53	20,50	20,54	20,45	20,47	20,49	20,51	20,55	20,51	20,42	20,50	20,53	20,51	20,59	20,59	20,53	20,53	20,54	20,52	20,57	20,56	20,46	20,57	20,55	20,42	20,43	20,54	20,51	20,55	20,61	20,52	20,55	20,54	20,48	20,51	20,64	20,57	20,54	20,49	20,51	20,46	20,57	20,59	20,61	20,63	20,67	20,65	20,61	20,61	20,60	20,54	20,58	20,57	20,58	20,55	20,55	20,54	20,58	20,66	20,63	20,58	20,59	20,57	20,65	20,66	20,70	20,67	20,62	20,56	20,61	20,65	20,67	20,72	20,66	20,68	20,71	20,62	20,64	20,67	20,67	20,64	20,58	20,67	20,79	20,70	20,60	20,62	20,73	20,67	20,65	20,76	20,81	20,77	20,77	20,81	20,82	20,87	20,81	20,77	20,81	20,82	20,79	20,76	20,71	20,74	20,81	20,90	20,89	20,86	20,77	20,77	20,92	20,89	20,83	20,79	20,85	20,81	20,82	20,86	20,85	20,89	20,78	20,90	20,90	20,88	20,85	20,85	20,79	20,88	20,94	20,86	20,86	20,97	21,01	20,96	20,93	20,90	20,94	20,97	20,93	20,95	21,01	20,96	20,87	20,94	21,00	20,98	20,96	20,98	21,02	20,99	20,95	20,97	20,95	20,95	20,96	20,96	20,92	20,95	21,03	21,01	21,02	21,00	21,03	21,04	21,01	21,00	21,01	20,98	21,02	21,01	20,99	21,04	20,99	20,98	21,03	21,02	20,97	21,01	20,99	20,97	21,03	21,05	20,99	21,03	21,11	20,98	20,91	21,08	21,01	20,99	21,01	21,02	21,00	21,05	21,14	21,12	21,11	21,13	21,01	20,97	21,07	21,06	21,00	21,02	21,08	21,09	21,06	21,03	21,08	21,04	21,10	21,05	21,02	21,10	21,08	21,05	21,05	21,13	21,07	21,07	21,06	21,02	21,07	20,95	20,97	20,98	20,99	21,03	20,98	21,00	20,94	20,92	21,01	21,05	20,98	21,04	21,09	21,06	21,05	21,02	20,97	21,00	20,90	20,98	20,96	20,99	20,95	20,95	21,01	21,06	20,99	20,92	20,96	20,88	20,85	20,91	20,97	20,91	20,90	21,02	21,02	20,93	20,95	20,97	20,89	20,96	20,96	21,00	20,93	20,89	20,92	20,92	21,01	21,09	21,15	21,10	21,12	21,09	21,03	20,97	21,01	20,99	21,00	20,97	20,99	20,94	20,92	20,95	20,96	21,00	20,93	21,00	20,95	20,96	20,85	20,88	20,92	20,91	20,87	20,86	20,82	20,87	20,70	20,69	20,71	20,76	20,69	20,66	20,66	20,60	20,60	20,62	20,60	20,60	20,72	20,64	20,62	20,58	20,59	20,62	20,64	20,68	20,65	20,61	20,54	20,60	20,61	20,53	20,60	20,59	20,60	20,65	20,59	20,56	20,58	20,59	20,60	20,61	20,56	20,49	20,51	20,58	20,53	20,49	20,48	20,49	20,58	20,57	20,54	20,48	20,42	20,55	20,51	20,51	20,55	20,54	20,56	20,49	20,50	20,47	20,49	20,47	20,55	20,53	20,50	20,58	20,59	20,45	20,47	20,49	20,48	20,43	20,46	20,55	20,54	20,50	20,57	20,49	20,52	20,49	20,48	20,45	20,44	20,48	20,49	20,44	20,46	20,48	20,48	20,47	20,47	20,49	20,53	20,47	20,56	20,52	20,50	20,52	20,49	20,51	20,56	20,48	20,48	20,45	20,44	20,49	20,48	20,52	20,53	20,43	20,43	20,52	20,47	20,51	20,59	20,57	20,51	20,44	20,46	20,49	20,51	20,39	20,42	20,46	20,38	20,43	20,57	20,44	20,35	20,39	20,46	20,54	20,51	20,39	20,41	20,46	20,48	20,45	20,41	20,42	20,44	20,40	20,46	20,46	20,47	20,48	20,45	20,49	20,42	20,44	20,56	20,43	20,41	20,48	20,48	20,46	20,48	20,45	20,40	20,43	20,38	20,43	20,45	20,35	20,50	20,51	20,52	20,51	20,48	20,56	20,59	20,45	20,46	20,49	20,39	20,39	20,37	20,39	20,40	20,37	20,40	20,41	20,39	20,45	20,40	20,37	20,41	20,39	20,38	20,44	20,43	20,34	20,45	20,44	20,44	20,47	20,44	20,50	20,37	20,43	20,45	20,40	20,38	20,37	20,46	20,36	20,33	20,32	20,42	20,35	
20,43	20,54	20,43	20,44	20,47	20,47	20,50	20,38	20,38	20,44	20,47	20,50	20,37	20,36	20,37	20,40	20,45	20,48	20,39	20,38	20,39	20,49	20,49	20,48	20,53	20,45	20,47	20,42	20,44	20,38	20,39	20,42	20,37	20,38	20,38	20,34	20,37	20,41	20,41	20,51	20,48	20,56	20,33	20,40	20,52	20,44	20,42	20,41	20,38	20,33	20,33	20,37	20,42	20,49	20,44	20,44	20,50	20,51	20,45	20,48	20,51	20,42	20,42	20,53	20,45	20,43	20,40	20,46	20,47	20,52	20,44	20,47	20,48	20,47	20,51	20,58	20,56	20,44	20,39	20,53	20,52	20,39	20,46	20,59	20,48	20,44	20,53	20,51	20,40	20,47	20,51	20,50	20,50	20,45	20,43	20,49	20,49	20,55	20,52	20,51	20,52	20,50	20,54	20,47	20,47	20,48	20,48	20,53	20,54	20,53	20,48	20,52	20,53	20,56	20,54	20,46	20,43	20,55	20,50	20,56	20,56	20,52	20,55	20,58	20,56	20,55	20,59	20,54	20,58	20,56	20,53	20,55	20,48	20,56	20,52	20,51	20,47	20,44	20,49	20,51	20,57	20,54	20,51	20,60	20,54	20,48	20,49	20,46	20,54	20,51	20,50	20,54	20,50	20,43	20,41	20,55	20,56	20,55	20,62	20,61	20,55	20,62	20,55	20,55	20,61	20,55	20,50	20,58	20,51	20,51	20,54	20,55	20,58	20,61	20,63	20,62	20,62	20,55	20,59	20,62	20,59	20,56	20,53	20,54	20,57	20,48	20,58	20,67	20,64	20,62	20,52	20,58	20,65	20,65	20,62	20,66	20,71	20,64	20,66	20,66	20,67	20,64	20,64	20,66	20,72	20,65	20,62	20,71	20,73	20,63	20,67	20,75	20,82	20,78	20,70	20,77	20,83	20,69	20,73	20,86	20,80	20,75	20,74	20,74	20,84	20,87	20,91	20,88	20,86	20,86	20,86	20,85	20,76	20,71	20,86	20,97	20,92	20,88	20,84	20,90	20,96	20,96	20,91	20,87	20,92	20,84	20,85	20,90	20,98	20,95	20,83	20,86	20,95	20,92	20,86	20,92	20,96	20,96	20,93	20,91	20,95	21,03	20,99	20,96	21,00	20,94	20,93	21,00	20,97	20,97	21,10	21,09	20,92	20,95	21,00	21,02	21,01	21,01	21,04	21,06	20,98	20,99	20,97	21,04	21,06	21,01	21,00	21,01	21,12	21,09	21,10	21,09	21,09	21,13	21,10	21,04	21,06	21,10	21,12	21,14	21,11	21,10	21,02	21,07	21,14	21,10	21,01	21,07	21,06	21,03	21,06	21,07	21,09	21,10	21,19	21,06	21,05	21,10	21,06	21,01	21,08	21,12	21,11	21,06	21,21	21,25	21,27	21,25	21,21	21,17	21,15	21,21	21,19	21,19	21,13	21,19	21,22	21,21	21,27	21,27	21,23	21,22	21,21	21,22	21,16	21,13	21,12	21,14	21,20	21,16	21,16	21,14	21,17	21,08	21,07	21,07	21,08	21,17	21,12	21,09	21,13	21,03	21,14	21,16	21,14	21,09	21,19	21,17	21,15	21,13	21,07	21,08	21,05	21,13	21,20	21,14	21,07	21,03	21,05	21,03	21,03	21,02	21,04	21,03	21,03	21,01	21,05	21,04	21,10	21,08	21,07	21,03	21,08	21,06	20,95	21,00	20,99	21,06	21,00	21,02	21,03	21,02	21,14	21,22	21,30	21,22	21,19	21,19	21,17	21,17	21,15	21,08	21,07	21,09	21,06	21,03	21,02	21,08	21,08	21,06	21,06	21,08	21,11	21,04	21,08	21,08	21,07	20,99	20,88	20,90	20,88	20,84	20,80	20,76	20,76	20,72	20,75	20,73	20,72	20,63	20,56	20,60	20,57	20,63	20,68	20,64	20,58	20,63	20,60	20,66	20,64	20,68	20,73	20,62	20,55	20,52	20,59	20,55	20,60	20,61	20,62	20,64	20,68	20,66	20,61	20,61	20,62	20,67	20,58	20,58	20,50	20,52	20,60	20,53	20,52	20,53	20,57	20,53	20,51	20,44	20,44	20,49	20,50	20,46	20,53	20,57	20,58	20,56	20,52	20,48	20,52	20,53	20,52	20,52	20,50	20,54	20,55	20,48	20,48	20,58	20,52	20,40	20,45	20,53	20,51	20,50	20,54	20,47	20,44	20,52	20,47	20,39	20,48	20,58	20,52	20,43	20,41	20,49	20,45	20,50	20,47	20,46	20,55	20,49	20,55	20,48	20,43	20,52	20,52	20,41	20,48	20,45	20,59	20,55	20,42	20,48	20,53	20,46	20,51	20,47	20,44	20,49	20,44	20,50	20,59	20,49	20,55	20,44	20,43	20,50	20,47	20,41	20,43	20,41	20,40	20,54	20,56	20,60	20,46	20,39	20,50	20,56	20,54	20,40	20,37	20,45	20,43	20,40	20,32	20,46	20,47	20,42	20,47	20,46	20,48	20,46	20,48	20,53	20,44	20,43	20,47	20,45	20,41	20,41	20,44	20,36	20,45	20,42	20,46	20,41	20,43	20,47	20,48	20,37	20,39	20,50	20,47	20,41	20,48	20,59	20,55	20,48	20,46	20,40	20,39	20,38	20,43	20,49	20,40	20,36	20,44	20,42	20,51	20,44	20,35	20,37	20,48	20,40	20,40	20,44	20,38	20,42	20,43	20,45	20,44	20,38	20,53	20,51	20,38	20,40	20,46	20,46	20,43	20,48	20,52	20,40	20,29	20,33	20,34	20,35	
20,39	20,42	20,44	20,44	20,41	20,40	20,50	20,42	20,36	20,46	20,39	20,39	20,37	20,35	20,35	20,44	20,45	20,36	20,35	20,39	20,43	20,46	20,52	20,49	20,47	20,41	20,35	20,40	20,43	20,33	20,37	20,45	20,34	20,38	20,43	20,37	20,42	20,34	20,36	20,40	20,40	20,50	20,43	20,38	20,49	20,42	20,36	20,37	20,38	20,38	20,38	20,41	20,42	20,41	20,44	20,47	20,51	20,52	20,49	20,50	20,51	20,41	20,40	20,45	20,44	20,44	20,46	20,49	20,51	20,52	20,50	20,54	20,48	20,43	20,50	20,51	20,57	20,47	20,48	20,53	20,53	20,40	20,41	20,48	20,44	20,42	20,40	20,47	20,42	20,48	20,51	20,47	20,43	20,41	20,40	20,45	20,45	20,47	20,49	20,50	20,55	20,48	20,54	20,48	20,48	20,47	20,53	20,52	20,54	20,58	20,59	20,49	20,52	20,54	20,57	20,52	20,47	20,53	20,52	20,46	20,52	20,52	20,51	20,59	20,57	20,55	20,58	20,63	20,67	20,56	20,59	20,58	20,44	20,43	20,55	20,54	20,55	20,41	20,48	20,59	20,64	20,63	20,53	20,53	20,54	20,50	20,46	20,47	20,58	20,57	20,43	20,50	20,48	20,45	20,43	20,51	20,48	20,48	20,56	20,57	20,56	20,57	20,56	20,52	20,57	20,49	20,48	20,54	20,50	20,52	20,59	20,57	20,64	20,58	20,59	20,62	20,59	20,59	20,57	20,60	20,63	20,56	20,61	20,62	20,64	20,56	20,59	20,65	20,56	20,57	20,58	20,59	20,70	20,73	20,60	20,64	20,69	20,67	20,65	20,73	20,72	20,65	20,64	20,68	20,68	20,74	20,70	20,82	20,86	20,78	20,83	20,79	20,84	20,86	20,75	20,82	20,91	20,79	20,75	20,96	20,92	20,74	20,78	20,88	20,88	20,85	20,88	20,92	20,87	20,98	21,00	20,88	20,91	20,92	20,95	20,97	20,94	20,95	20,98	20,97	21,00	20,94	20,91	21,02	21,00	20,94	20,95	20,97	21,00	21,06	21,03	20,95	20,99	20,98	21,02	21,02	21,03	21,11	21,09	21,08	21,02	21,06	21,05	21,04	21,04	21,09	21,04	21,08	21,00	21,11	21,17	21,13	21,14	21,11	21,06	21,16	21,16	21,12	21,09	21,15	21,10	21,11	21,09	21,11	21,14	21,10	21,09	21,10	21,17	21,14	21,17	21,20	21,19	21,20	21,15	21,15	21,17	21,19	21,17	21,13	21,13	21,21	21,18	21,20	21,24	21,19	21,21	21,22	21,19	21,17	21,20	21,21	21,23	21,20	21,28	21,25	21,23	21,26	21,20	21,18	21,21	21,25	21,29	21,25	21,34	21,51	21,66	21,59	21,53	21,48	21,42	21,43	21,40	21,41	21,37	21,35	21,35	21,35	21,36	21,49	21,50	21,39	21,39	21,35	21,30	21,30	21,25	21,25	21,36	21,31	21,33	21,31	21,29	21,29	21,26	21,24	21,28	21,28	21,33	21,31	21,41	21,37	21,32	21,31	21,27	21,31	21,32	21,29	21,33	21,27	21,28	21,31	21,26	21,28	21,36	21,30	21,29	21,26	21,26	21,29	21,24	21,27	21,33	21,22	21,28	21,31	21,26	21,26	21,33	21,27	21,24	21,23	21,33	21,24	21,12	21,21	21,22	21,26	21,23	21,18	21,21	21,26	21,37	21,45	21,41	21,30	21,31	21,28	21,28	21,26	21,26	21,22	21,18	21,24	21,19	21,14	21,16	21,21	21,24	21,22	21,28	21,32	21,27	21,22	21,25	21,28	21,22	21,09	20,98	20,96	20,92	20,88	20,78	20,83	20,82	20,81	20,75	20,67	20,63	20,65	20,58	20,61	20,51	20,58	20,71	20,63	20,62	20,63	20,61	20,55	20,59	20,63	20,73	20,67	20,59	20,63	20,61	20,60	20,61	20,60	20,60	20,64	20,71	20,57	20,58	20,58	20,61	20,62	20,55	20,55	20,61	20,55	20,55	20,55	20,56	20,60	20,53	20,44	20,50	20,46	20,49	20,50	20,57	20,61	20,58	20,53	20,54	20,46	20,49	20,58	20,55	20,51	20,59	20,53	20,48	20,52	20,55	20,54	20,53	20,62	20,59	20,42	20,40	20,53	20,57	20,52	20,54	20,46	20,40	20,52	20,56	20,45	20,38	20,48	20,57	20,42	20,41	20,44	20,51	20,53	20,52	20,39	20,44	20,49	20,52	20,44	20,45	20,48	20,58	20,55	20,49	20,37	20,47	20,52	20,45	20,52	20,46	20,51	20,38	20,40	20,44	20,51	20,50	20,54	20,60	20,54	20,46	20,45	20,42	20,52	20,51	20,45	20,47	20,39	20,40	20,54	20,50	20,47	20,48	20,47	20,45	20,45	20,44	20,46	20,37	20,45	20,44	20,38	20,41	20,49	20,42	20,38	20,41	20,50	20,51	20,44	20,47	20,45	20,44	20,47	20,49	20,41	20,36	20,42	20,42	20,38	20,50	20,45	20,41	20,43	20,39	20,39	20,42	20,42	20,41	20,42	20,42	20,41	20,44	20,53	20,45	20,39	20,37	20,42	20,37	20,42	20,39	20,46	20,44	20,38	20,35	20,32	20,39	20,53	20,41	20,39	20,42	20,41	20,41	20,39	20,37	20,41	20,42	20,41	20,47	20,41	20,44	20,53	20,44	20,42	20,45	20,53	20,44	20,40	20,43	20,42	20,31	20,34	20,38	20,34	
20,42	20,33	20,35	20,40	20,31	20,33	20,42	20,41	20,40	20,40	20,31	20,30	20,43	20,44	20,39	20,46	20,47	20,46	20,37	20,44	20,48	20,44	20,52	20,59	20,49	20,45	20,42	20,38	20,46	20,36	20,28	20,44	20,44	20,43	20,44	20,41	20,51	20,37	20,35	20,36	20,34	20,45	20,40	20,40	20,44	20,51	20,43	20,36	20,36	20,37	20,42	20,52	20,45	20,48	20,52	20,43	20,41	20,47	20,43	20,54	20,58	20,46	20,47	20,43	20,45	20,49	20,40	20,49	20,51	20,49	20,48	20,55	20,55	20,48	20,54	20,55	20,52	20,51	20,45	20,54	20,47	20,45	20,49	20,48	20,38	20,43	20,37	20,50	20,54	20,47	20,50	20,50	20,47	20,47	20,44	20,49	20,42	20,41	20,46	20,47	20,51	20,51	20,52	20,42	20,48	20,60	20,59	20,55	20,51	20,55	20,56	20,56	20,58	20,53	20,52	20,46	20,48	20,52	20,49	20,44	20,55	20,49	20,53	20,61	20,49	20,47	20,47	20,48	20,59	20,57	20,56	20,56	20,52	20,45	20,47	20,58	20,59	20,49	20,49	20,60	20,59	20,55	20,54	20,61	20,58	20,53	20,47	20,44	20,51	20,51	20,47	20,48	20,50	20,53	20,56	20,48	20,45	20,41	20,47	20,55	20,46	20,56	20,53	20,53	20,61	20,57	20,58	20,53	20,51	20,50	20,49	20,49	20,54	20,63	20,58	20,59	20,59	20,54	20,62	20,60	20,62	20,63	20,61	20,64	20,61	20,58	20,58	20,60	20,55	20,60	20,63	20,62	20,68	20,67	20,63	20,65	20,70	20,71	20,70	20,65	20,71	20,65	20,70	20,78	20,70	20,73	20,79	20,84	20,84	20,83	20,88	20,89	20,83	20,90	20,90	20,90	20,97	20,92	20,92	20,96	21,06	20,97	20,96	20,97	20,94	20,93	20,99	20,96	20,99	21,05	21,05	21,00	20,97	21,08	21,13	21,10	21,08	21,03	21,01	21,07	21,09	21,11	21,05	21,08	21,12	21,09	21,07	21,05	21,10	21,16	21,11	21,08	21,07	21,06	21,18	21,27	21,23	21,16	21,25	21,30	21,13	21,19	21,18	21,23	21,24	21,27	21,24	21,29	21,13	21,22	21,32	21,26	21,30	21,35	21,28	21,34	21,36	21,35	21,33	21,25	21,32	21,42	21,37	21,30	21,29	21,32	21,31	21,29	21,34	21,35	21,44	21,44	21,41	21,40	21,39	21,34	21,42	21,47	21,39	21,38	21,41	21,44	21,45	21,44	21,47	21,41	21,43	21,51	21,40	21,41	21,52	21,51	21,60	21,48	21,49	21,58	21,53	21,49	21,50	21,49	21,49	21,54	21,57	21,60	21,75	22,05	22,24	22,18	22,14	22,05	21,90	21,92	21,86	21,84	21,75	21,71	21,65	21,68	21,72	21,78	21,93	21,95	21,81	21,77	21,75	21,65	21,69	21,70	21,73	21,72	21,73	21,66	21,60	21,66	21,70	21,65	21,72	21,73	21,73	21,29	21,80	21,74	21,75	21,75	21,77	21,82	21,82	21,73	21,78	21,76	21,69	21,76	21,70	21,71	21,73	21,76	21,65	21,71	21,75	21,76	21,78	21,75	21,73	21,69	21,65	21,75	21,72	21,67	21,69	21,69	21,72	21,65	21,58	21,60	21,57	21,60	21,58	21,60	21,53	21,48	21,50	21,56	21,65	21,68	21,65	21,66	21,62	21,52	21,51	21,55	21,51	21,42	21,47	21,57	21,41	21,38	21,46	21,46	21,47	21,58	21,65	21,65	21,49	21,44	21,55	21,58	21,43	21,24	21,20	21,17	21,09	20,97	20,87	20,90	20,88	20,82	20,74	20,64	20,61	20,61	20,65	20,66	20,60	20,49	20,62	20,69	20,65	20,59	20,55	20,53	20,61	20,65	20,67	20,63	20,60	20,59	20,60	20,68	20,64	20,57	20,52	20,59	20,72	20,58	20,56	20,54	20,60	20,56	20,53	20,56	20,65	20,56	20,55	20,57	20,51	20,60	20,61	20,53	20,51	20,54	20,51	20,49	20,51	20,52	20,60	20,54	20,56	20,51	20,46	20,48	20,47	20,47	20,54	20,54	20,52	20,56	20,51	20,46	20,48	20,51	20,51	20,43	20,42	20,50	20,54	20,59	20,54	20,47	20,46	20,47	20,50	20,43	20,40	20,44	20,56	20,57	20,43	20,46	20,49	20,53	20,52	20,52	20,47	20,47	20,51	20,44	20,45	20,47	20,51	20,55	20,50	20,35	20,42	20,49	20,44	20,39	20,41	20,47	20,42	20,38	20,45	20,50	20,48	20,49	20,53	20,57	20,55	20,46	20,45	20,52	20,52	20,43	20,45	20,47	20,42	20,56	20,42	20,39	20,47	20,50	20,39	20,38	20,45	20,47	20,49	20,42	20,40	20,43	20,46	20,46	20,42	20,43	20,48	20,52	20,51	20,47	20,51	20,55	20,41	20,46	20,50	20,40	20,42	20,48	20,43	20,38	20,51	20,51	20,36	20,49	20,45	20,39	20,42	20,44	20,43	20,45	20,43	20,39	20,44	20,51	20,40	20,36	20,47	20,52	20,45	20,38	20,42	20,40	20,48	20,52	20,43	20,40	20,40	20,43	20,44	20,37	20,34	20,38	20,34	20,34	20,32	20,32	20,45	20,44	20,45	20,45	20,40	20,44	20,42	20,42	20,51	20,55	20,46	20,31	20,33	20,45	20,39	20,35	20,38	20,39	
20,36	20,38	20,37	20,43	20,34	20,28	20,37	20,39	20,47	20,41	20,32	20,33	20,38	20,37	20,42	20,48	20,51	20,44	20,37	20,43	20,45	20,43	20,39	20,40	20,49	20,54	20,43	20,43	20,41	20,40	20,37	20,36	20,42	20,44	20,33	20,32	20,57	20,51	20,46	20,49	20,41	20,41	20,39	20,39	20,46	20,45	20,49	20,42	20,33	20,42	20,45	20,49	20,47	20,41	20,52	20,45	20,47	20,44	20,33	20,46	20,55	20,50	20,48	20,45	20,40	20,46	20,42	20,44	20,45	20,47	20,42	20,44	20,53	20,56	20,55	20,53	20,47	20,50	20,43	20,45	20,52	20,46	20,50	20,54	20,43	20,53	20,63	20,54	20,51	20,54	20,48	20,51	20,57	20,57	20,55	20,54	20,52	20,43	20,54	20,40	20,41	20,52	20,49	20,41	20,48	20,46	20,45	20,61	20,62	20,59	20,50	20,52	20,61	20,49	20,51	20,44	20,35	20,35	20,52	20,44	20,54	20,60	20,54	20,54	20,48	20,51	20,50	20,54	20,53	20,59	20,50	20,49	20,55	20,52	20,42	20,49	20,58	20,61	20,58	20,56	20,53	20,46	20,49	20,58	20,57	20,50	20,51	20,50	20,52	20,48	20,46	20,50	20,49	20,50	20,53	20,60	20,55	20,50	20,52	20,56	20,47	20,59	20,60	20,59	20,63	20,64	20,63	20,61	20,52	20,52	20,48	20,51	20,46	20,57	20,65	20,61	20,54	20,61	20,59	20,58	20,58	20,60	20,59	20,62	20,55	20,54	20,56	20,60	20,59	20,61	20,62	20,62	20,63	20,67	20,67	20,68	20,70	20,66	20,72	20,67	20,73	20,70	20,68	20,85	20,88	20,78	20,84	20,90	20,88	20,92	20,95	20,99	20,98	21,00	21,07	21,11	21,09	21,11	21,22	21,28	21,30	21,24	21,15	21,14	21,14	21,17	21,27	21,30	21,20	21,31	21,22	21,14	21,18	21,23	21,33	21,37	21,42	21,34	21,28	21,31	21,40	21,40	21,37	21,35	21,36	21,42	21,40	21,32	21,42	21,46	21,38	21,45	21,44	21,44	21,43	21,51	21,59	21,54	21,54	21,61	21,53	21,55	21,54	21,60	21,64	21,58	21,57	21,60	21,54	21,65	21,68	21,67	21,69	21,70	21,67	21,70	21,68	21,81	21,79	21,29	21,81	21,88	21,90	21,69	21,74	21,83	21,81	21,77	21,86	21,80	21,82	21,91	21,87	21,86	21,39	21,88	21,48	22,00	21,89	21,95	21,97	21,95	21,96	21,91	21,90	21,91	22,02	22,04	22,04	21,58	22,00	22,00	22,10	22,10	21,66	22,14	22,10	21,69	22,11	21,61	22,09	22,08	22,18	21,75	22,29	22,59	22,81	22,75	22,71	22,66	22,59	22,61	22,52	22,50	22,40	22,26	22,29	22,32	22,33	22,46	22,62	22,63	22,54	22,45	22,38	22,32	22,38	22,38	22,33	22,33	22,37	22,38	22,36	22,36	22,34	22,32	22,37	22,39	22,38	22,45	22,39	22,38	22,46	22,38	22,44	22,53	22,45	22,41	22,44	22,37	22,41	22,40	22,39	22,39	22,49	22,45	22,42	22,47	22,45	22,34	22,42	22,39	22,32	22,31	22,29	22,27	22,24	22,30	22,34	22,36	22,36	22,30	22,20	22,17	22,22	22,17	22,08	22,08	22,07	22,01	22,01	22,05	22,09	22,03	21,97	22,06	22,08	21,97	21,93	21,91	21,79	21,74	21,78	21,84	21,74	21,71	21,71	21,70	21,77	21,82	21,78	21,84	21,63	21,60	21,70	21,79	21,68	21,52	21,48	21,39	21,30	21,20	20,96	20,97	20,99	20,89	20,79	20,76	20,62	20,54	20,61	20,67	20,62	20,56	20,60	20,62	20,67	20,61	20,52	20,58	20,62	20,69	20,65	20,62	20,59	20,59	20,54	20,56	20,64	20,58	20,51	20,56	20,62	20,62	20,64	20,64	20,58	20,61	20,58	20,54	20,50	20,50	20,56	20,60	20,47	20,52	20,59	20,62	20,61	20,58	20,54	20,48	20,56	20,51	20,54	20,62	20,59	20,49	20,56	20,51	20,46	20,49	20,56	20,54	20,54	20,52	20,49	20,42	20,43	20,43	20,45	20,42	20,45	20,50	20,53	20,52	20,59	20,51	20,49	20,52	20,58	20,52	20,44	20,47	20,54	20,50	20,47	20,50	20,58	20,51	20,54	20,49	20,54	20,51	20,61	20,55	20,45	20,42	20,41	20,41	20,49	20,44	20,49	20,54	20,40	20,47	20,47	20,49	20,54	20,52	20,47	20,48	20,48	20,50	20,48	20,46	20,53	20,55	20,51	20,52	20,51	20,39	20,48	20,57	20,52	20,52	20,50	20,43	20,49	20,44	20,43	20,42	20,42	20,42	20,46	20,50	20,45	20,43	20,43	20,45	20,47	20,48	20,52	20,49	20,48	20,43	20,44	20,57	20,52	20,51	20,53	20,50	20,45	20,52	20,42	20,34	20,46	20,51	20,48	20,50	20,50	20,45	20,44	20,44	20,46	20,50	20,45	20,39	20,37	20,58	20,50	20,39	20,47	20,50	20,45	20,37	20,41	20,47	20,43	20,44	20,46	20,39	20,46	20,49	20,46	20,42	20,34	20,35	20,41	20,46	20,44	20,39	20,47	20,48	20,50	20,52	20,46	20,40	20,40	20,48	20,42	20,49	20,41	20,31	20,36	20,40	20,44	20,49	20,46	20,44	
20,39	20,45	20,44	20,48	20,47	20,28	20,28	20,33	20,43	20,39	20,34	20,41	20,33	20,34	20,42	20,48	20,38	20,42	20,40	20,45	20,44	20,44	20,44	20,42	20,47	20,49	20,44	20,47	20,46	20,33	20,36	20,46	20,40	20,44	20,48	20,41	20,54	20,57	20,44	20,44	20,50	20,44	20,42	20,43	20,45	20,39	20,36	20,44	20,34	20,33	20,43	20,49	20,53	20,52	20,59	20,47	20,48	20,53	20,39	20,46	20,48	20,52	20,49	20,47	20,40	20,50	20,55	20,46	20,44	20,47	20,49	20,51	20,49	20,52	20,50	20,52	20,50	20,46	20,52	20,50	20,53	20,52	20,59	20,55	20,52	20,50	20,52	20,48	20,45	20,50	20,48	20,44	20,53	20,53	20,58	20,54	20,56	20,51	20,56	20,47	20,42	20,49	20,49	20,38	20,36	20,41	20,49	20,60	20,58	20,58	20,56	20,52	20,64	20,44	20,49	20,48	20,43	20,31	20,45	20,45	20,53	20,64	20,62	20,53	20,51	20,54	20,57	20,61	20,58	20,56	20,52	20,52	20,52	20,53	20,50	20,55	20,59	20,59	20,60	20,55	20,57	20,60	20,53	20,58	20,56	20,51	20,43	20,54	20,62	20,59	20,51	20,51	20,50	20,55	20,56	20,63	20,67	20,63	20,56	20,45	20,44	20,57	20,60	20,61	20,58	20,52	20,59	20,52	20,57	20,56	20,56	20,49	20,56	20,59	20,55	20,55	20,55	20,65	20,61	20,59	20,61	20,57	20,58	20,59	20,52	20,57	20,59	20,61	20,62	20,68	20,64	20,69	20,72	20,71	20,72	20,67	20,69	20,71	20,77	20,76	20,73	20,83	20,70	20,89	20,95	20,97	21,01	21,10	21,16	21,22	21,28	21,35	21,28	21,40	21,46	21,48	21,50	21,61	21,68	21,81	21,76	21,61	21,63	21,53	21,54	21,63	21,66	21,73	21,71	21,76	21,70	21,64	21,69	21,72	21,85	21,83	21,87	21,88	21,85	21,42	21,91	21,91	21,86	21,85	21,86	21,90	21,99	21,93	21,97	22,02	22,00	22,08	22,14	22,05	21,99	21,60	22,23	22,25	22,16	22,15	22,20	22,16	21,73	22,22	22,20	22,19	22,15	22,30	22,27	22,33	22,29	22,32	22,36	22,36	22,37	22,38	22,41	22,50	22,56	22,48	22,50	22,53	22,48	22,44	22,43	22,51	22,53	22,46	22,52	22,51	22,48	22,57	22,58	22,18	22,65	22,60	22,66	22,67	22,62	22,58	22,58	22,58	22,64	22,60	22,64	22,16	22,68	22,68	22,75	22,78	22,72	22,66	22,66	22,70	22,81	22,78	22,79	22,82	22,81	22,82	22,81	22,75	22,77	22,85	22,85	22,95	23,04	23,06	22,99	23,00	23,07	23,01	23,00	23,02	22,95	22,91	22,90	22,95	22,95	23,03	23,10	22,99	22,97	23,03	22,89	22,89	22,97	22,96	22,89	22,90	22,96	22,94	22,98	22,94	22,95	22,91	22,99	23,03	23,03	23,03	22,99	23,02	23,10	22,95	22,99	22,99	22,94	22,90	23,02	23,00	23,01	22,99	22,95	22,96	22,96	22,93	22,94	22,96	22,98	22,87	22,85	22,81	22,84	22,83	22,80	22,81	22,77	22,76	22,81	22,85	22,76	22,70	22,68	22,61	22,65	22,60	22,55	22,54	22,50	22,46	22,35	22,38	22,43	22,42	22,28	22,35	22,35	22,23	22,22	22,20	22,06	22,06	22,05	22,03	21,99	21,95	21,95	21,83	21,83	21,92	21,82	21,87	21,82	21,71	21,77	21,78	21,77	21,78	21,71	21,55	21,44	21,34	21,12	21,03	21,00	21,00	20,86	20,85	20,76	20,59	20,63	20,68	20,65	20,64	20,71	20,61	20,67	20,66	20,63	20,55	20,57	20,63	20,64	20,63	20,57	20,52	20,56	20,56	20,60	20,66	20,62	20,62	20,58	20,51	20,59	20,63	20,62	20,60	20,59	20,61	20,51	20,51	20,59	20,60	20,49	20,54	20,56	20,60	20,65	20,58	20,57	20,50	20,48	20,51	20,53	20,55	20,57	20,48	20,58	20,55	20,44	20,41	20,48	20,54	20,52	20,51	20,45	20,45	20,41	20,46	20,52	20,47	20,46	20,48	20,48	20,49	20,56	20,53	20,44	20,46	20,56	20,56	20,48	20,50	20,50	20,47	20,52	20,56	20,56	20,53	20,50	20,51	20,56	20,55	20,55	20,52	20,45	20,43	20,44	20,42	20,47	20,49	20,51	20,50	20,37	20,42	20,51	20,46	20,53	20,52	20,47	20,44	20,46	20,42	20,53	20,48	20,49	20,48	20,56	20,50	20,50	20,40	20,48	20,56	20,46	20,45	20,40	20,50	20,43	20,41	20,39	20,41	20,48	20,41	20,44	20,43	20,52	20,53	20,49	20,51	20,56	20,55	20,56	20,50	20,50	20,42	20,40	20,51	20,48	20,48	20,52	20,55	20,44	20,39	20,51	20,37	20,40	20,41	20,46	20,45	20,41	20,49	20,45	20,37	20,43	20,54	20,54	20,40	20,33	20,43	20,55	20,47	20,45	20,46	20,45	20,45	20,42	20,43	20,40	20,36	20,31	20,42	20,43	20,44	20,47	20,42	20,40	20,42	20,43	20,44	20,45	20,46	20,50	20,47	20,39	20,44	20,46	20,41	20,42	20,47	20,37	20,37	20,43	20,43	20,41	20,39	20,40	20,43	20,48	20,43	
20,35	20,41	20,49	20,49	20,36	20,32	20,38	20,32	20,42	20,41	20,39	20,46	20,40	20,35	20,44	20,44	20,34	20,43	20,41	20,36	20,36	20,38	20,42	20,50	20,49	20,44	20,43	20,37	20,37	20,39	20,31	20,45	20,44	20,42	20,44	20,48	20,46	20,52	20,47	20,42	20,40	20,42	20,42	20,47	20,46	20,49	20,41	20,43	20,40	20,41	20,48	20,54	20,53	20,54	20,58	20,43	20,39	20,51	20,42	20,47	20,50	20,49	20,43	20,52	20,48	20,55	20,53	20,40	20,49	20,46	20,39	20,49	20,56	20,53	20,50	20,50	20,57	20,53	20,51	20,46	20,41	20,41	20,55	20,56	20,53	20,51	20,51	20,52	20,51	20,43	20,42	20,48	20,52	20,51	20,46	20,52	20,51	20,53	20,53	20,53	20,48	20,46	20,44	20,41	20,36	20,40	20,54	20,53	20,47	20,50	20,52	20,46	20,59	20,49	20,53	20,50	20,44	20,41	20,42	20,45	20,50	20,55	20,53	20,57	20,54	20,59	20,63	20,64	20,58	20,55	20,55	20,54	20,51	20,51	20,57	20,56	20,54	20,55	20,57	20,53	20,58	20,61	20,51	20,47	20,49	20,54	20,48	20,52	20,63	20,56	20,57	20,58	20,55	20,57	20,60	20,62	20,63	20,56	20,59	20,55	20,43	20,46	20,52	20,58	20,61	20,47	20,51	20,54	20,52	20,54	20,61	20,60	20,59	20,61	20,50	20,51	20,58	20,67	20,66	20,56	20,61	20,61	20,57	20,60	20,60	20,59	20,55	20,56	20,67	20,68	20,63	20,60	20,74	20,75	20,72	20,69	20,72	20,75	20,83	20,83	20,85	20,89	20,91	21,06	21,19	21,23	21,31	21,39	21,53	21,62	21,67	21,80	21,73	21,79	21,88	21,87	21,90	22,00	22,04	22,14	22,12	21,97	22,00	22,02	22,06	22,15	22,12	22,23	22,23	22,24	22,23	22,18	22,23	22,23	22,36	22,40	22,35	22,41	22,38	22,45	22,49	22,57	22,58	22,54	22,48	22,49	22,56	22,57	22,57	22,63	22,55	22,63	22,69	22,60	22,59	22,70	22,75	22,81	22,79	22,72	22,76	22,78	22,75	22,78	22,76	22,76	22,76	22,88	22,87	22,83	22,90	22,88	22,93	22,92	22,93	22,90	22,93	22,96	22,93	22,91	22,89	22,98	22,97	22,93	22,87	22,93	22,90	22,98	23,08	23,04	22,94	22,92	23,04	23,08	23,06	23,02	23,03	23,01	22,98	22,97	22,96	23,04	23,05	22,98	23,01	23,03	22,99	22,95	22,98	23,03	23,07	23,09	23,05	23,02	23,08	23,06	23,03	23,08	23,07	23,06	23,10	23,06	23,05	23,07	23,08	23,13	23,14	23,14	23,11	23,22	23,22	23,25	23,13	23,15	23,21	23,17	23,14	23,18	23,18	23,16	23,18	23,16	23,18	23,20	23,11	23,14	23,22	23,19	23,16	23,15	23,18	23,16	23,14	23,13	23,15	23,14	23,22	23,29	23,28	23,20	23,24	23,24	23,27	23,19	23,12	23,19	23,07	23,07	23,14	23,18	23,24	23,14	23,09	23,10	23,11	23,10	23,08	23,06	23,05	23,06	23,02	23,03	23,02	23,04	22,99	22,97	22,96	22,90	22,89	22,97	22,91	22,91	22,80	22,73	22,70	22,69	22,67	22,67	22,58	22,61	22,50	22,47	22,42	22,44	22,40	22,42	22,34	22,25	22,25	22,29	22,24	22,17	22,12	22,04	22,05	22,02	21,98	21,98	21,90	21,94	21,91	21,92	21,86	21,78	21,80	21,77	21,74	21,80	21,78	21,56	21,43	21,38	21,24	21,11	20,95	20,92	20,86	20,75	20,73	20,66	20,62	20,66	20,60	20,65	20,69	20,65	20,66	20,63	20,62	20,59	20,66	20,71	20,65	20,67	20,60	20,55	20,55	20,57	20,64	20,62	20,64	20,64	20,56	20,51	20,56	20,50	20,58	20,64	20,59	20,58	20,57	20,52	20,60	20,59	20,52	20,55	20,61	20,57	20,62	20,55	20,56	20,57	20,57	20,55	20,53	20,46	20,43	20,48	20,55	20,46	20,42	20,40	20,39	20,41	20,43	20,55	20,55	20,49	20,46	20,46	20,50	20,53	20,46	20,51	20,54	20,53	20,47	20,49	20,44	20,49	20,53	20,51	20,49	20,47	20,51	20,51	20,54	20,49	20,52	20,61	20,59	20,51	20,52	20,54	20,53	20,47	20,47	20,50	20,52	20,52	20,48	20,44	20,44	20,51	20,37	20,38	20,48	20,50	20,51	20,43	20,47	20,48	20,46	20,46	20,52	20,62	20,62	20,48	20,50	20,41	20,48	20,41	20,42	20,42	20,48	20,60	20,44	20,38	20,47	20,43	20,48	20,48	20,51	20,52	20,46	20,44	20,42	20,46	20,43	20,46	20,56	20,54	20,57	20,55	20,54	20,45	20,40	20,54	20,49	20,50	20,55	20,52	20,41	20,33	20,49	20,42	20,40	20,45	20,47	20,49	20,43	20,43	20,43	20,42	20,44	20,45	20,45	20,49	20,47	20,39	20,53	20,54	20,47	20,48	20,44	20,43	20,50	20,52	20,45	20,37	20,30	20,34	20,41	20,46	20,47	20,38	20,39	20,44	20,42	20,39	20,41	20,37	20,44	20,48	20,41	20,38	20,46	20,45	20,37	20,43	20,37	20,38	20,41	20,47	20,39	20,38	20,38	20,33	20,41	20,43	
20,44	20,35	20,39	20,44	20,41	20,33	20,36	20,44	20,40	20,43	20,53	20,53	20,43	20,37	20,41	20,39	20,38	20,37	20,40	20,36	20,33	20,40	20,42	20,43	20,48	20,43	20,40	20,42	20,32	20,33	20,42	20,41	20,33	20,34	20,40	20,42	20,40	20,44	20,53	20,49	20,49	20,49	20,41	20,47	20,54	20,42	20,41	20,47	20,49	20,47	20,49	20,58	20,49	20,48	20,53	20,49	20,39	20,39	20,37	20,44	20,46	20,51	20,54	20,53	20,47	20,43	20,40	20,45	20,50	20,41	20,36	20,46	20,56	20,59	20,50	20,45	20,47	20,49	20,42	20,49	20,38	20,38	20,45	20,54	20,52	20,50	20,54	20,56	20,49	20,42	20,47	20,49	20,48	20,50	20,45	20,41	20,49	20,53	20,52	20,58	20,55	20,50	20,39	20,40	20,46	20,43	20,47	20,54	20,54	20,53	20,43	20,42	20,56	20,57	20,67	20,58	20,46	20,49	20,58	20,49	20,45	20,39	20,54	20,55	20,55	20,58	20,59	20,57	20,57	20,60	20,51	20,45	20,53	20,55	20,53	20,53	20,55	20,57	20,59	20,62	20,56	20,58	20,52	20,55	20,55	20,52	20,53	20,52	20,50	20,50	20,49	20,58	20,50	20,43	20,54	20,57	20,50	20,57	20,56	20,57	20,50	20,48	20,47	20,50	20,55	20,51	20,52	20,53	20,50	20,60	20,59	20,63	20,62	20,55	20,55	20,62	20,58	20,62	20,66	20,65	20,64	20,54	20,54	20,53	20,61	20,64	20,59	20,58	20,65	20,72	20,65	20,55	20,68	20,76	20,70	20,73	20,80	20,81	20,86	20,98	21,01	20,98	21,00	21,23	21,36	21,51	21,55	21,49	21,66	21,84	21,91	21,97	21,98	21,97	22,05	22,10	22,13	22,14	22,13	22,25	22,22	22,14	22,16	22,23	22,26	22,36	22,43	22,48	22,49	22,43	22,50	22,54	22,47	22,44	22,61	22,71	22,70	22,62	22,57	22,65	22,70	22,77	22,88	22,89	22,78	22,81	22,84	22,83	22,86	22,91	22,87	22,81	22,85	22,86	22,85	22,93	22,93	22,97	23,06	22,93	22,88	22,91	22,92	22,95	22,99	23,04	23,01	23,07	23,04	23,02	23,04	23,08	23,06	23,10	23,08	23,08	23,05	23,01	23,00	23,08	23,04	23,09	23,13	23,05	23,00	22,97	23,03	23,07	23,19	23,17	23,10	23,08	23,14	23,13	23,16	23,12	23,13	23,14	23,11	23,14	23,17	23,20	23,15	23,07	23,13	23,13	23,08	23,06	23,05	23,02	23,09	23,23	23,22	23,13	23,15	23,16	23,08	23,11	23,13	23,12	23,22	23,19	23,17	23,25	23,20	23,17	23,24	23,22	23,17	23,23	23,28	23,26	23,27	23,26	23,23	23,24	23,19	23,22	23,22	23,21	23,23	23,16	23,25	23,27	23,24	23,25	23,22	23,22	23,28	23,26	23,23	23,27	23,24	23,24	23,23	23,23	23,28	23,35	23,32	23,28	23,31	23,27	23,32	23,27	23,22	23,23	23,26	23,23	23,19	23,23	23,23	23,27	23,18	23,14	23,15	23,18	23,16	23,17	23,12	23,11	23,14	23,11	23,15	23,11	23,08	23,03	23,04	22,97	22,95	22,97	22,95	22,99	22,93	22,75	22,79	22,81	22,75	22,76	22,69	22,65	22,61	22,52	22,47	22,50	22,49	22,42	22,28	22,27	22,33	22,27	22,24	22,19	22,19	22,14	22,03	21,97	21,96	21,99	21,99	21,92	21,95	22,00	21,90	21,81	21,85	21,86	21,72	21,71	21,67	21,49	21,35	21,40	21,37	21,26	21,15	21,03	20,92	20,74	20,63	20,74	20,70	20,63	20,56	20,62	20,62	20,61	20,64	20,65	20,62	20,59	20,69	20,66	20,64	20,61	20,55	20,56	20,62	20,55	20,63	20,55	20,57	20,59	20,65	20,63	20,58	20,54	20,62	20,67	20,56	20,50	20,57	20,56	20,53	20,61	20,55	20,61	20,58	20,60	20,67	20,57	20,54	20,53	20,61	20,68	20,53	20,48	20,44	20,42	20,55	20,44	20,51	20,48	20,47	20,42	20,39	20,54	20,57	20,53	20,48	20,48	20,52	20,48	20,47	20,51	20,49	20,59	20,51	20,47	20,50	20,53	20,50	20,53	20,48	20,38	20,48	20,55	20,47	20,38	20,43	20,53	20,55	20,52	20,49	20,55	20,46	20,48	20,40	20,48	20,47	20,50	20,51	20,39	20,46	20,52	20,39	20,45	20,49	20,57	20,55	20,52	20,48	20,53	20,51	20,51	20,48	20,52	20,56	20,40	20,42	20,43	20,50	20,45	20,49	20,44	20,52	20,58	20,50	20,41	20,45	20,42	20,43	20,46	20,54	20,54	20,48	20,43	20,38	20,41	20,38	20,41	20,46	20,51	20,60	20,59	20,56	20,52	20,38	20,45	20,51	20,45	20,46	20,44	20,43	20,42	20,53	20,49	20,48	20,46	20,41	20,44	20,40	20,45	20,45	20,42	20,41	20,43	20,41	20,42	20,53	20,45	20,39	20,43	20,40	20,53	20,41	20,36	20,41	20,49	20,52	20,47	20,38	20,35	20,39	20,49	20,48	20,40	20,33	20,31	20,32	20,43	20,45	20,46	20,41	20,42	20,41	20,35	20,40	20,47	20,38	20,43	20,47	20,44	20,48	20,49	20,49	20,44	20,47	20,40	20,49	20,47	
20,48	20,38	20,34	20,39	20,39	20,40	20,35	20,38	20,34	20,40	20,42	20,40	20,43	20,35	20,43	20,42	20,44	20,45	20,47	20,38	20,39	20,40	20,44	20,40	20,41	20,47	20,42	20,46	20,44	20,38	20,37	20,42	20,31	20,33	20,35	20,41	20,49	20,50	20,56	20,55	20,50	20,44	20,43	20,43	20,53	20,42	20,44	20,50	20,51	20,51	20,45	20,42	20,47	20,46	20,46	20,43	20,41	20,50	20,43	20,38	20,42	20,48	20,47	20,47	20,41	20,36	20,37	20,40	20,51	20,40	20,36	20,48	20,51	20,46	20,47	20,51	20,44	20,37	20,41	20,48	20,53	20,41	20,52	20,58	20,45	20,46	20,57	20,50	20,54	20,45	20,48	20,54	20,54	20,59	20,52	20,50	20,48	20,49	20,58	20,60	20,51	20,48	20,47	20,48	20,52	20,46	20,49	20,52	20,52	20,59	20,49	20,45	20,56	20,51	20,56	20,55	20,49	20,53	20,60	20,56	20,49	20,56	20,63	20,59	20,56	20,59	20,57	20,51	20,54	20,60	20,53	20,48	20,55	20,55	20,50	20,51	20,53	20,55	20,58	20,66	20,56	20,52	20,53	20,62	20,66	20,56	20,54	20,55	20,48	20,57	20,55	20,54	20,47	20,41	20,52	20,57	20,55	20,55	20,49	20,49	20,48	20,45	20,46	20,49	20,52	20,51	20,54	20,58	20,59	20,61	20,63	20,61	20,59	20,58	20,65	20,62	20,60	20,63	20,66	20,72	20,74	20,54	20,49	20,53	20,60	20,64	20,69	20,67	20,67	20,72	20,76	20,61	20,68	20,72	20,66	20,80	20,91	20,90	20,96	21,01	21,14	21,09	21,07	21,33	21,47	21,59	21,72	21,64	21,61	21,79	21,94	22,04	22,04	22,09	22,09	22,08	22,22	22,20	22,17	22,27	22,32	22,27	22,29	22,36	22,35	22,38	22,53	22,53	22,54	22,62	22,63	22,57	22,55	22,54	22,61	22,74	22,82	22,75	22,73	22,78	22,89	22,79	22,83	22,86	22,86	22,91	22,94	22,96	22,96	22,95	22,96	22,98	22,94	22,97	22,96	22,94	23,01	23,06	23,11	23,09	22,99	22,99	22,95	22,98	23,11	23,14	23,13	23,12	23,06	23,07	23,08	23,06	23,11	23,18	23,13	23,11	23,12	23,07	23,06	23,07	23,12	23,19	23,23	23,13	23,09	23,06	23,10	23,18	23,22	23,20	23,20	23,22	23,27	23,29	23,22	23,18	23,20	23,20	23,14	23,15	23,21	23,18	23,19	23,15	23,15	23,19	23,11	23,16	23,23	23,14	23,13	23,28	23,28	23,18	23,18	23,24	23,19	23,21	23,19	23,19	23,26	23,23	23,18	23,20	23,26	23,21	23,28	23,32	23,28	23,25	23,35	23,32	23,34	23,36	23,33	23,27	23,25	23,26	23,26	23,24	23,26	23,28	23,25	23,28	23,27	23,30	23,26	23,28	23,32	23,33	23,28	23,28	23,26	23,28	23,34	23,30	23,43	23,38	23,32	23,36	23,35	23,34	23,35	23,33	23,30	23,26	23,32	23,35	23,32	23,26	23,27	23,33	23,31	23,27	23,24	23,29	23,24	23,22	23,21	23,13	23,16	23,18	23,14	23,15	23,17	23,14	23,07	23,08	23,02	23,02	22,97	22,98	22,94	22,83	22,85	22,89	22,85	22,80	22,73	22,71	22,68	22,59	22,55	22,61	22,55	22,53	22,40	22,34	22,39	22,40	22,24	22,15	22,23	22,20	22,13	22,08	22,11	22,05	22,03	22,01	21,97	21,98	21,89	21,84	21,84	21,88	21,83	21,67	21,46	21,34	21,39	21,42	21,42	21,31	21,21	21,12	21,02	20,87	20,72	20,75	20,69	20,67	20,63	20,63	20,70	20,62	20,62	20,68	20,65	20,62	20,69	20,69	20,68	20,63	20,55	20,56	20,61	20,58	20,55	20,56	20,53	20,60	20,61	20,62	20,59	20,56	20,58	20,58	20,57	20,58	20,59	20,60	20,59	20,58	20,59	20,64	20,60	20,50	20,63	20,58	20,58	20,56	20,58	20,60	20,57	20,53	20,57	20,52	20,50	20,48	20,53	20,54	20,52	20,49	20,42	20,49	20,54	20,47	20,47	20,49	20,51	20,47	20,47	20,55	20,47	20,55	20,52	20,48	20,47	20,52	20,54	20,53	20,48	20,43	20,43	20,52	20,49	20,31	20,38	20,40	20,47	20,48	20,50	20,56	20,45	20,47	20,47	20,43	20,47	20,48	20,51	20,47	20,52	20,57	20,42	20,42	20,53	20,49	20,49	20,54	20,55	20,53	20,55	20,44	20,44	20,47	20,50	20,41	20,38	20,50	20,55	20,50	20,44	20,44	20,46	20,56	20,48	20,42	20,44	20,46	20,42	20,48	20,49	20,45	20,47	20,48	20,40	20,44	20,42	20,43	20,53	20,57	20,62	20,57	20,57	20,54	20,51	20,54	20,50	20,46	20,46	20,48	20,47	20,42	20,53	20,49	20,46	20,43	20,34	20,42	20,49	20,50	20,45	20,36	20,40	20,39	20,40	20,40	20,46	20,51	20,52	20,46	20,40	20,48	20,43	20,40	20,46	20,50	20,54	20,52	20,48	20,37	20,38	20,48	20,38	20,37	20,40	20,34	20,38	20,47	20,54	20,50	20,39	20,37	20,41	20,41	20,31	20,36	20,29	20,43	20,49	20,44	20,46	20,51	20,46	20,39	20,44	20,51	20,52	20,51	
20,38	20,27	20,31	20,46	20,39	20,41	20,37	20,32	20,38	20,38	20,39	20,31	20,46	20,41	20,44	20,54	20,40	20,43	20,42	20,37	20,38	20,38	20,37	20,42	20,42	20,34	20,38	20,42	20,43	20,44	20,41	20,49	20,46	20,38	20,35	20,37	20,47	20,50	20,48	20,45	20,43	20,40	20,37	20,44	20,48	20,41	20,41	20,48	20,51	20,53	20,48	20,45	20,39	20,43	20,44	20,45	20,39	20,47	20,47	20,41	20,35	20,37	20,45	20,40	20,38	20,39	20,42	20,41	20,50	20,49	20,44	20,59	20,61	20,54	20,51	20,52	20,50	20,45	20,48	20,56	20,50	20,46	20,55	20,60	20,42	20,44	20,55	20,54	20,51	20,45	20,41	20,45	20,60	20,56	20,51	20,53	20,52	20,45	20,53	20,55	20,49	20,58	20,62	20,50	20,53	20,51	20,60	20,63	20,54	20,51	20,54	20,50	20,51	20,47	20,46	20,44	20,44	20,53	20,53	20,50	20,55	20,61	20,63	20,57	20,50	20,54	20,57	20,54	20,54	20,64	20,63	20,58	20,63	20,60	20,52	20,51	20,46	20,53	20,55	20,60	20,64	20,53	20,53	20,59	20,61	20,59	20,58	20,55	20,49	20,52	20,58	20,59	20,54	20,49	20,54	20,65	20,66	20,58	20,61	20,57	20,57	20,56	20,48	20,50	20,50	20,50	20,53	20,51	20,53	20,61	20,61	20,60	20,61	20,63	20,61	20,58	20,56	20,62	20,65	20,67	20,76	20,63	20,59	20,56	20,60	20,71	20,67	20,74	20,67	20,75	20,82	20,83	20,80	20,71	20,67	20,78	20,90	20,93	20,97	21,10	21,15	21,22	21,25	21,37	21,50	21,65	21,81	21,76	21,63	21,68	21,88	22,03	22,09	22,11	22,16	22,13	22,16	22,18	22,19	22,31	22,34	22,38	22,34	22,41	22,52	22,54	22,52	22,54	22,55	22,60	22,62	22,62	22,66	22,70	22,73	22,80	22,77	22,81	22,77	22,82	22,95	22,92	22,88	22,91	22,89	22,86	22,91	22,98	23,01	22,98	22,98	23,09	23,01	22,97	22,98	23,01	23,08	23,13	23,11	23,09	23,10	23,11	23,04	23,06	23,13	23,16	23,14	23,20	23,12	23,07	23,09	23,09	23,17	23,27	23,24	23,19	23,16	23,13	23,16	23,14	23,21	23,30	23,22	23,17	23,25	23,20	23,10	23,16	23,28	23,24	23,24	23,27	23,28	23,27	23,31	23,29	23,24	23,26	23,24	23,22	23,24	23,23	23,17	23,20	23,26	23,23	23,26	23,25	23,29	23,27	23,24	23,31	23,28	23,22	23,25	23,22	23,23	23,30	23,28	23,31	23,32	23,29	23,29	23,24	23,25	23,29	23,26	23,29	23,30	23,39	23,35	23,35	23,43	23,39	23,31	23,32	23,32	23,35	23,33	23,33	23,36	23,35	23,34	23,35	23,33	23,36	23,32	23,35	23,35	23,33	23,27	23,30	23,35	23,37	23,38	23,31	23,37	23,48	23,39	23,37	23,43	23,38	23,39	23,32	23,33	23,30	23,33	23,35	23,41	23,36	23,32	23,37	23,31	23,35	23,34	23,31	23,27	23,28	23,24	23,19	23,30	23,22	23,24	23,15	23,13	23,13	23,08	23,06	23,06	23,01	23,05	23,04	23,02	22,86	22,93	22,93	22,91	22,82	22,80	22,76	22,76	22,66	22,59	22,56	22,50	22,50	22,48	22,40	22,41	22,46	22,37	22,23	22,26	22,27	22,24	22,21	22,18	22,06	22,06	22,02	22,06	22,04	21,95	21,92	21,86	21,83	21,83	21,72	21,40	21,36	21,56	21,52	21,42	21,29	21,14	21,06	20,95	20,88	20,78	20,77	20,71	20,69	20,66	20,61	20,67	20,64	20,61	20,61	20,61	20,64	20,62	20,71	20,68	20,64	20,56	20,52	20,56	20,62	20,64	20,65	20,62	20,55	20,54	20,56	20,65	20,60	20,58	20,59	20,58	20,60	20,58	20,55	20,65	20,58	20,56	20,55	20,67	20,51	20,57	20,54	20,49	20,59	20,50	20,50	20,59	20,62	20,61	20,54	20,53	20,47	20,48	20,48	20,49	20,43	20,45	20,52	20,55	20,45	20,46	20,53	20,53	20,45	20,44	20,50	20,57	20,58	20,52	20,42	20,42	20,50	20,55	20,43	20,42	20,46	20,52	20,57	20,53	20,46	20,43	20,48	20,47	20,51	20,53	20,54	20,42	20,48	20,50	20,52	20,53	20,52	20,59	20,53	20,54	20,51	20,47	20,40	20,45	20,42	20,47	20,54	20,44	20,47	20,53	20,51	20,46	20,46	20,55	20,49	20,45	20,52	20,56	20,42	20,47	20,50	20,48	20,50	20,55	20,51	20,48	20,40	20,43	20,40	20,53	20,51	20,44	20,43	20,38	20,45	20,46	20,45	20,47	20,54	20,59	20,50	20,52	20,61	20,50	20,49	20,51	20,46	20,49	20,42	20,41	20,46	20,50	20,49	20,41	20,43	20,35	20,37	20,51	20,49	20,42	20,40	20,41	20,47	20,42	20,47	20,44	20,42	20,54	20,57	20,47	20,39	20,49	20,45	20,47	20,47	20,44	20,44	20,43	20,45	20,43	20,49	20,39	20,34	20,42	20,39	20,39	20,42	20,44	20,39	20,32	20,38	20,48	20,44	20,41	20,41	20,34	20,34	20,44	20,46	20,44	20,44	20,36	20,36	20,40	20,45	20,51	20,42	
20,25	20,27	20,32	20,40	20,36	20,32	20,41	20,39	20,52	20,51	20,44	20,41	20,32	20,12	20,27	20,48	20,37	20,40	20,41	20,37	20,42	20,44	20,32	20,34	20,44	20,38	20,34	20,37	20,39	20,40	20,36	20,44	20,46	20,45	20,40	20,45	20,39	20,44	20,42	20,47	20,53	20,50	20,46	20,46	20,52	20,38	20,34	20,40	20,47	20,49	20,48	20,44	20,38	20,49	20,54	20,50	20,42	20,41	20,43	20,49	20,36	20,29	20,41	20,46	20,34	20,41	20,44	20,38	20,45	20,49	20,50	20,56	20,54	20,49	20,49	20,46	20,50	20,57	20,56	20,58	20,54	20,49	20,58	20,54	20,40	20,46	20,52	20,54	20,52	20,46	20,48	20,49	20,56	20,57	20,55	20,51	20,54	20,52	20,55	20,51	20,50	20,60	20,63	20,49	20,51	20,50	20,60	20,63	20,60	20,48	20,51	20,52	20,59	20,56	20,54	20,50	20,45	20,51	20,51	20,37	20,47	20,50	20,66	20,56	20,47	20,52	20,55	20,59	20,59	20,57	20,60	20,55	20,50	20,59	20,57	20,48	20,55	20,58	20,58	20,57	20,57	20,56	20,51	20,57	20,58	20,61	20,53	20,50	20,54	20,54	20,59	20,56	20,54	20,51	20,52	20,57	20,56	20,59	20,61	20,55	20,52	20,55	20,53	20,53	20,48	20,48	20,49	20,48	20,57	20,59	20,67	20,62	20,59	20,65	20,63	20,59	20,57	20,61	20,65	20,68	20,68	20,67	20,67	20,63	20,61	20,67	20,62	20,64	20,71	20,75	20,82	20,84	20,75	20,75	20,79	20,84	20,88	20,93	20,98	21,11	21,17	21,27	21,37	21,46	21,57	21,71	21,87	21,81	21,58	21,58	21,78	21,98	22,10	22,20	22,22	22,21	22,29	22,25	22,23	22,25	22,34	22,38	22,40	22,47	22,51	22,50	22,57	22,53	22,57	22,55	22,62	22,65	22,71	22,75	22,79	22,84	22,88	22,82	22,78	22,80	22,96	23,06	22,99	23,06	23,06	22,89	22,92	22,96	23,00	23,08	23,06	23,15	23,07	22,97	23,08	23,15	23,19	23,18	23,21	23,16	23,11	23,19	23,18	23,11	23,17	23,18	23,24	23,26	23,14	23,18	23,19	23,14	23,22	23,29	23,20	23,27	23,26	23,24	23,20	23,18	23,28	23,27	23,22	23,16	23,28	23,28	23,23	23,19	23,31	23,31	23,35	23,33	23,27	23,28	23,37	23,44	23,33	23,26	23,27	23,24	23,28	23,34	23,33	23,27	23,37	23,42	23,31	23,31	23,35	23,32	23,34	23,30	23,31	23,25	23,31	23,31	23,25	23,33	23,37	23,40	23,36	23,30	23,32	23,33	23,34	23,35	23,32	23,29	23,33	23,40	23,41	23,37	23,42	23,48	23,40	23,34	23,35	23,41	23,38	23,38	23,37	23,36	23,36	23,40	23,37	23,48	23,44	23,37	23,42	23,34	23,28	23,33	23,47	23,45	23,44	23,40	23,41	23,45	23,43	23,46	23,44	23,43	23,43	23,39	23,41	23,38	23,40	23,42	23,43	23,39	23,38	23,37	23,36	23,37	23,37	23,35	23,26	23,32	23,26	23,22	23,38	23,34	23,28	23,30	23,21	23,19	23,19	23,15	23,14	23,06	23,10	23,05	23,07	23,06	22,98	22,94	22,85	22,82	22,77	22,84	22,79	22,75	22,64	22,62	22,58	22,50	22,56	22,49	22,42	22,43	22,42	22,33	22,34	22,33	22,31	22,24	22,18	22,15	22,11	22,03	22,02	22,08	21,95	21,92	21,89	21,87	21,79	21,58	21,46	21,45	21,67	21,67	21,50	21,28	21,13	21,09	20,93	20,83	20,82	20,79	20,70	20,76	20,67	20,60	20,63	20,63	20,60	20,64	20,58	20,60	20,69	20,71	20,69	20,65	20,60	20,48	20,49	20,54	20,58	20,66	20,63	20,61	20,53	20,58	20,59	20,57	20,58	20,59	20,56	20,57	20,54	20,50	20,59	20,64	20,61	20,53	20,63	20,64	20,58	20,61	20,51	20,50	20,59	20,51	20,52	20,63	20,62	20,52	20,56	20,51	20,49	20,42	20,51	20,45	20,47	20,48	20,51	20,47	20,43	20,56	20,57	20,51	20,51	20,53	20,52	20,55	20,50	20,44	20,42	20,49	20,51	20,35	20,38	20,48	20,51	20,57	20,53	20,48	20,44	20,57	20,49	20,48	20,55	20,57	20,50	20,48	20,47	20,59	20,58	20,46	20,51	20,42	20,49	20,51	20,47	20,49	20,50	20,46	20,46	20,51	20,42	20,47	20,50	20,55	20,58	20,53	20,51	20,49	20,49	20,48	20,49	20,38	20,52	20,57	20,42	20,42	20,53	20,47	20,49	20,35	20,40	20,45	20,45	20,49	20,47	20,41	20,41	20,51	20,38	20,43	20,44	20,51	20,61	20,53	20,48	20,54	20,45	20,37	20,46	20,48	20,49	20,43	20,43	20,48	20,52	20,51	20,44	20,43	20,40	20,49	20,51	20,49	20,40	20,36	20,43	20,47	20,39	20,39	20,45	20,45	20,49	20,49	20,47	20,38	20,41	20,43	20,44	20,44	20,44	20,49	20,47	20,39	20,48	20,53	20,46	20,41	20,43	20,41	20,40	20,38	20,40	20,36	20,34	20,36	20,42	20,42	20,41	20,51	20,43	20,34	20,38	20,48	20,45	20,49	20,38	20,29	20,37	20,35	20,36	20,42	
20,41	20,34	20,40	20,33	20,30	20,34	20,39	20,38	20,36	20,47	20,41	20,41	20,37	20,28	20,32	20,47	20,44	20,35	20,46	20,46	20,40	20,41	20,37	20,44	20,41	20,49	20,39	20,37	20,47	20,42	20,37	20,45	20,45	20,43	20,40	20,38	20,42	20,43	20,48	20,43	20,52	20,59	20,48	20,42	20,47	20,47	20,37	20,32	20,38	20,38	20,45	20,46	20,40	20,52	20,54	20,54	20,49	20,49	20,45	20,41	20,30	20,26	20,39	20,48	20,46	20,46	20,55	20,43	20,42	20,55	20,50	20,48	20,50	20,38	20,31	20,39	20,49	20,51	20,55	20,56	20,53	20,46	20,54	20,48	20,37	20,41	20,53	20,59	20,55	20,52	20,47	20,47	20,56	20,55	20,51	20,45	20,43	20,53	20,56	20,53	20,47	20,52	20,54	20,46	20,55	20,50	20,54	20,53	20,48	20,48	20,49	20,61	20,57	20,55	20,55	20,46	20,41	20,52	20,50	20,37	20,50	20,49	20,60	20,62	20,44	20,48	20,47	20,60	20,64	20,57	20,52	20,55	20,53	20,52	20,50	20,39	20,51	20,53	20,56	20,57	20,57	20,54	20,54	20,57	20,63	20,63	20,57	20,54	20,53	20,54	20,55	20,59	20,58	20,51	20,53	20,55	20,51	20,54	20,55	20,58	20,51	20,53	20,51	20,59	20,55	20,56	20,49	20,43	20,46	20,55	20,66	20,63	20,65	20,68	20,66	20,61	20,60	20,62	20,70	20,67	20,61	20,63	20,69	20,71	20,61	20,67	20,66	20,62	20,65	20,76	20,78	20,83	20,72	20,70	20,79	20,81	20,84	20,96	20,99	21,05	21,19	21,28	21,43	21,52	21,63	21,77	21,87	21,89	21,74	21,55	21,59	21,87	22,10	22,18	22,21	22,31	22,37	22,30	22,23	22,36	22,40	22,45	22,47	22,50	22,57	22,55	22,67	22,70	22,60	22,72	22,75	22,73	22,73	22,77	22,82	22,88	22,96	22,94	22,88	22,90	22,96	23,03	22,99	23,08	23,07	23,00	23,02	23,05	23,06	23,10	23,10	23,19	23,25	23,15	23,15	23,20	23,21	23,27	23,23	23,27	23,21	23,21	23,20	23,22	23,26	23,19	23,23	23,36	23,26	23,29	23,33	23,31	23,29	23,29	23,24	23,24	23,29	23,23	23,24	23,24	23,27	23,33	23,28	23,24	23,32	23,38	23,33	23,29	23,37	23,38	23,38	23,43	23,36	23,39	23,35	23,37	23,34	23,33	23,35	23,30	23,32	23,39	23,42	23,43	23,40	23,38	23,30	23,28	23,42	23,41	23,38	23,29	23,33	23,36	23,41	23,42	23,40	23,41	23,44	23,41	23,45	23,32	23,31	23,34	23,34	23,40	23,41	23,32	23,38	23,42	23,40	23,44	23,41	23,49	23,45	23,38	23,37	23,44	23,46	23,48	23,44	23,36	23,45	23,40	23,44	23,51	23,50	23,49	23,43	23,45	23,46	23,45	23,51	23,42	23,43	23,50	23,55	23,55	23,47	23,57	23,54	23,50	23,54	23,52	23,52	23,44	23,46	23,44	23,50	23,46	23,45	23,50	23,41	23,44	23,42	23,37	23,31	23,38	23,39	23,34	23,43	23,42	23,36	23,39	23,34	23,32	23,28	23,18	23,25	23,21	23,21	23,10	23,08	23,15	23,11	22,98	22,87	22,86	22,88	22,83	22,79	22,73	22,75	22,67	22,69	22,64	22,63	22,59	22,49	22,45	22,44	22,39	22,35	22,30	22,33	22,29	22,21	22,22	22,23	22,09	22,03	21,99	21,96	21,94	21,96	21,83	21,80	21,61	21,51	21,60	21,68	21,63	21,58	21,33	21,15	21,09	21,00	20,87	20,84	20,86	20,75	20,76	20,63	20,62	20,68	20,56	20,60	20,66	20,64	20,63	20,70	20,73	20,67	20,70	20,61	20,49	20,47	20,54	20,53	20,59	20,59	20,60	20,60	20,59	20,51	20,45	20,55	20,59	20,50	20,55	20,54	20,53	20,48	20,58	20,56	20,52	20,55	20,66	20,65	20,62	20,58	20,53	20,55	20,57	20,47	20,52	20,55	20,45	20,57	20,49	20,47	20,43	20,47	20,46	20,55	20,54	20,45	20,44	20,50	20,49	20,58	20,54	20,49	20,51	20,46	20,48	20,50	20,39	20,44	20,47	20,49	20,48	20,47	20,48	20,46	20,46	20,53	20,48	20,45	20,51	20,50	20,47	20,53	20,50	20,58	20,58	20,41	20,50	20,58	20,47	20,48	20,50	20,54	20,54	20,45	20,47	20,52	20,49	20,50	20,45	20,44	20,49	20,51	20,49	20,52	20,59	20,52	20,46	20,55	20,47	20,38	20,43	20,46	20,51	20,44	20,46	20,47	20,40	20,43	20,44	20,44	20,51	20,42	20,37	20,49	20,47	20,47	20,48	20,42	20,41	20,46	20,48	20,60	20,57	20,47	20,46	20,47	20,51	20,43	20,42	20,48	20,47	20,47	20,48	20,47	20,46	20,44	20,44	20,43	20,47	20,52	20,43	20,42	20,43	20,52	20,48	20,43	20,36	20,42	20,39	20,42	20,42	20,42	20,51	20,50	20,35	20,38	20,45	20,50	20,53	20,49	20,37	20,39	20,44	20,46	20,40	20,44	20,41	20,40	20,36	20,43	20,46	20,40	20,47	20,52	20,50	20,36	20,42	20,39	20,37	20,35	20,46	20,44	20,44	20,37	20,29	20,32	20,30	20,41	20,40	
20,40	20,39	20,40	20,35	20,24	20,31	20,48	20,42	20,36	20,38	20,38	20,42	20,35	20,32	20,44	20,52	20,52	20,43	20,47	20,53	20,48	20,45	20,43	20,43	20,42	20,39	20,42	20,49	20,47	20,41	20,39	20,43	20,47	20,46	20,39	20,39	20,41	20,45	20,45	20,45	20,49	20,59	20,50	20,36	20,36	20,36	20,36	20,32	20,44	20,40	20,50	20,53	20,47	20,46	20,53	20,57	20,57	20,51	20,46	20,38	20,41	20,45	20,45	20,42	20,49	20,53	20,47	20,41	20,43	20,53	20,53	20,43	20,44	20,52	20,44	20,43	20,50	20,51	20,55	20,55	20,50	20,45	20,54	20,51	20,40	20,43	20,54	20,63	20,61	20,53	20,45	20,46	20,48	20,53	20,53	20,47	20,48	20,45	20,54	20,51	20,53	20,53	20,51	20,53	20,54	20,49	20,52	20,58	20,54	20,40	20,46	20,61	20,61	20,55	20,54	20,44	20,40	20,48	20,49	20,47	20,49	20,50	20,55	20,52	20,46	20,49	20,52	20,56	20,64	20,54	20,52	20,55	20,53	20,48	20,50	20,50	20,49	20,55	20,54	20,58	20,60	20,52	20,53	20,61	20,66	20,63	20,50	20,49	20,56	20,55	20,56	20,57	20,59	20,54	20,44	20,54	20,60	20,68	20,65	20,55	20,53	20,50	20,54	20,61	20,62	20,55	20,48	20,47	20,46	20,51	20,57	20,52	20,57	20,65	20,61	20,62	20,58	20,67	20,73	20,69	20,64	20,67	20,61	20,62	20,64	20,66	20,69	20,66	20,64	20,70	20,71	20,80	20,89	20,79	20,80	20,86	20,85	20,99	20,97	20,99	21,16	21,28	21,44	21,49	21,66	21,90	21,97	21,99	21,89	21,72	21,57	21,70	22,01	22,17	22,22	22,28	22,39	22,36	22,27	22,37	22,43	22,42	22,51	22,55	22,62	22,65	22,68	22,71	22,67	22,75	22,87	22,79	22,75	22,80	22,88	22,93	23,02	23,01	22,94	23,00	23,00	23,04	23,03	23,09	23,08	23,06	23,11	23,13	23,15	23,16	23,09	23,18	23,28	23,28	23,25	23,21	23,19	23,31	23,29	23,28	23,35	23,31	23,28	23,21	23,32	23,32	23,25	23,32	23,34	23,38	23,44	23,37	23,33	23,36	23,34	23,32	23,33	23,31	23,27	23,35	23,37	23,44	23,39	23,35	23,44	23,43	23,40	23,44	23,43	23,44	23,43	23,44	23,43	23,42	23,41	23,43	23,45	23,40	23,43	23,42	23,41	23,49	23,47	23,45	23,42	23,39	23,38	23,37	23,39	23,41	23,42	23,38	23,34	23,48	23,53	23,35	23,44	23,60	23,54	23,50	23,47	23,41	23,43	23,40	23,41	23,46	23,53	23,55	23,53	23,53	23,51	23,58	23,55	23,53	23,51	23,46	23,49	23,55	23,58	23,59	23,57	23,52	23,44	23,51	23,57	23,56	23,47	23,51	23,48	23,50	23,57	23,59	23,58	23,53	23,51	23,51	23,58	23,59	23,56	23,61	23,61	23,63	23,64	23,54	23,51	23,53	23,55	23,51	23,54	23,58	23,53	23,55	23,53	23,54	23,53	23,48	23,43	23,50	23,47	23,49	23,48	23,39	23,44	23,42	23,45	23,41	23,36	23,24	23,26	23,27	23,26	23,19	23,13	23,16	23,13	23,04	23,04	23,00	22,95	22,92	22,89	22,79	22,79	22,81	22,73	22,73	22,72	22,70	22,60	22,56	22,43	22,38	22,38	22,37	22,34	22,37	22,23	22,16	22,12	22,07	22,05	22,04	21,98	21,96	21,92	21,84	21,72	21,62	21,57	21,74	21,80	21,68	21,48	21,32	21,21	21,14	21,03	20,95	20,94	20,78	20,80	20,80	20,63	20,66	20,74	20,70	20,55	20,58	20,60	20,65	20,71	20,76	20,64	20,64	20,60	20,51	20,47	20,57	20,62	20,58	20,60	20,60	20,64	20,67	20,57	20,50	20,56	20,55	20,47	20,55	20,56	20,62	20,50	20,45	20,54	20,58	20,61	20,59	20,69	20,57	20,52	20,49	20,51	20,53	20,55	20,54	20,62	20,50	20,57	20,50	20,51	20,45	20,44	20,50	20,43	20,53	20,54	20,51	20,46	20,48	20,53	20,50	20,51	20,49	20,50	20,48	20,48	20,47	20,44	20,53	20,60	20,58	20,50	20,50	20,47	20,44	20,42	20,48	20,54	20,50	20,44	20,49	20,54	20,46	20,51	20,58	20,44	20,41	20,48	20,45	20,48	20,47	20,56	20,46	20,40	20,36	20,44	20,45	20,49	20,49	20,44	20,47	20,44	20,55	20,58	20,55	20,52	20,41	20,43	20,44	20,41	20,46	20,49	20,45	20,50	20,57	20,52	20,45	20,44	20,48	20,48	20,50	20,41	20,38	20,46	20,53	20,52	20,43	20,36	20,47	20,46	20,45	20,55	20,49	20,45	20,43	20,42	20,52	20,56	20,34	20,49	20,50	20,51	20,43	20,42	20,35	20,35	20,35	20,32	20,42	20,47	20,41	20,43	20,48	20,45	20,45	20,46	20,45	20,51	20,52	20,42	20,47	20,51	20,50	20,50	20,42	20,44	20,48	20,49	20,46	20,47	20,41	20,47	20,40	20,41	20,39	20,40	20,32	20,43	20,43	20,41	20,47	20,42	20,45	20,48	20,53	20,45	20,41	20,36	20,36	20,46	20,47	20,39	20,46	20,41	20,33	20,34	20,30	20,38	20,53	
20,43	20,32	20,31	20,40	20,34	20,37	20,42	20,36	20,33	20,39	20,32	20,38	20,42	20,32	20,39	20,52	20,54	20,42	20,41	20,46	20,42	20,42	20,39	20,39	20,42	20,35	20,32	20,42	20,41	20,25	20,26	20,30	20,36	20,47	20,45	20,39	20,40	20,42	20,40	20,47	20,41	20,42	20,45	20,33	20,29	20,35	20,36	20,36	20,47	20,42	20,43	20,45	20,40	20,48	20,53	20,50	20,52	20,48	20,41	20,51	20,52	20,49	20,45	20,42	20,44	20,48	20,43	20,43	20,51	20,52	20,47	20,42	20,33	20,45	20,40	20,43	20,45	20,45	20,58	20,57	20,44	20,39	20,55	20,55	20,43	20,46	20,54	20,50	20,52	20,51	20,39	20,44	20,50	20,48	20,53	20,52	20,46	20,49	20,55	20,53	20,52	20,48	20,53	20,41	20,50	20,47	20,43	20,52	20,48	20,48	20,45	20,51	20,52	20,51	20,50	20,46	20,45	20,46	20,54	20,47	20,46	20,47	20,50	20,52	20,41	20,49	20,61	20,62	20,59	20,59	20,54	20,50	20,45	20,41	20,47	20,53	20,57	20,59	20,54	20,54	20,53	20,53	20,54	20,56	20,58	20,55	20,55	20,48	20,53	20,60	20,58	20,57	20,60	20,56	20,56	20,56	20,54	20,59	20,58	20,51	20,47	20,48	20,51	20,54	20,49	20,48	20,50	20,50	20,53	20,55	20,57	20,58	20,57	20,65	20,62	20,56	20,57	20,59	20,68	20,64	20,62	20,61	20,54	20,58	20,66	20,71	20,69	20,64	20,61	20,70	20,74	20,82	20,97	20,93	20,81	20,78	20,90	20,93	21,06	21,09	21,13	21,25	21,36	21,48	21,68	21,91	22,02	22,12	22,02	21,88	21,76	21,65	21,89	22,08	22,20	22,31	22,31	22,34	22,37	22,41	22,54	22,52	22,50	22,60	22,67	22,67	22,69	22,75	22,79	22,81	22,82	22,87	22,84	22,81	22,90	22,97	23,03	23,02	23,00	23,06	23,07	23,08	23,10	23,15	23,16	23,25	23,32	23,22	23,23	23,22	23,16	23,16	23,26	23,27	23,24	23,29	23,33	23,35	23,40	23,37	23,43	23,50	23,37	23,22	23,30	23,42	23,37	23,39	23,32	23,45	23,53	23,44	23,38	23,34	23,44	23,36	23,40	23,32	23,34	23,47	23,47	23,47	23,46	23,42	23,46	23,51	23,44	23,43	23,48	23,56	23,56	23,48	23,43	23,39	23,42	23,48	23,57	23,47	23,48	23,47	23,46	23,53	23,53	23,51	23,49	23,48	23,47	23,48	23,55	23,43	23,36	23,50	23,48	23,50	23,64	23,51	23,46	23,60	23,55	23,54	23,48	23,45	23,52	23,52	23,47	23,47	23,54	23,56	23,55	23,60	23,59	23,69	23,70	23,65	23,60	23,55	23,60	23,65	23,63	23,65	23,66	23,59	23,52	23,54	23,62	23,64	23,53	23,60	23,64	23,65	23,63	23,64	23,69	23,67	23,61	23,60	23,63	23,66	23,67	23,69	23,65	23,68	23,69	23,61	23,55	23,60	23,68	23,63	23,57	23,55	23,59	23,67	23,63	23,66	23,60	23,60	23,52	23,54	23,58	23,55	23,49	23,48	23,45	23,47	23,47	23,49	23,44	23,32	23,30	23,32	23,29	23,31	23,27	23,22	23,24	23,23	23,15	23,06	23,04	23,05	22,98	22,85	22,84	22,89	22,79	22,72	22,71	22,71	22,71	22,64	22,58	22,49	22,47	22,44	22,32	22,34	22,26	22,15	22,13	22,12	22,08	22,10	22,04	21,89	21,89	21,76	21,63	21,61	21,68	21,72	21,77	21,74	21,51	21,36	21,20	21,09	21,06	20,97	20,92	20,78	20,75	20,77	20,66	20,64	20,73	20,72	20,61	20,57	20,65	20,62	20,69	20,78	20,69	20,61	20,62	20,55	20,51	20,53	20,65	20,63	20,51	20,59	20,68	20,70	20,59	20,53	20,59	20,63	20,61	20,62	20,64	20,61	20,56	20,57	20,58	20,56	20,63	20,57	20,56	20,58	20,50	20,53	20,53	20,53	20,49	20,55	20,61	20,57	20,57	20,52	20,46	20,50	20,49	20,55	20,53	20,45	20,55	20,54	20,46	20,45	20,53	20,47	20,49	20,56	20,61	20,59	20,55	20,47	20,51	20,54	20,59	20,53	20,42	20,51	20,56	20,51	20,38	20,41	20,50	20,55	20,49	20,50	20,54	20,48	20,48	20,50	20,50	20,49	20,42	20,44	20,45	20,45	20,51	20,44	20,35	20,28	20,38	20,45	20,41	20,42	20,35	20,46	20,41	20,43	20,56	20,59	20,59	20,43	20,49	20,50	20,49	20,48	20,44	20,43	20,48	20,55	20,56	20,49	20,47	20,45	20,48	20,52	20,45	20,45	20,44	20,42	20,44	20,55	20,44	20,44	20,40	20,45	20,49	20,47	20,42	20,45	20,37	20,37	20,53	20,43	20,40	20,54	20,50	20,40	20,42	20,35	20,37	20,37	20,38	20,48	20,49	20,42	20,41	20,42	20,38	20,42	20,41	20,44	20,44	20,51	20,43	20,47	20,48	20,50	20,46	20,40	20,47	20,48	20,37	20,37	20,37	20,36	20,49	20,41	20,38	20,30	20,33	20,37	20,47	20,39	20,38	20,40	20,47	20,45	20,37	20,37	20,44	20,45	20,43	20,34	20,36	20,46	20,32	20,38	20,36	20,29	20,37	20,35	20,40	20,41	
20,42	20,42	20,38	20,38	20,34	20,41	20,39	20,36	20,41	20,35	20,31	20,36	20,43	20,37	20,39	20,52	20,56	20,42	20,35	20,37	20,45	20,41	20,38	20,38	20,40	20,39	20,40	20,41	20,48	20,35	20,37	20,44	20,32	20,47	20,56	20,38	20,44	20,42	20,46	20,46	20,44	20,40	20,40	20,38	20,38	20,36	20,40	20,38	20,48	20,48	20,42	20,46	20,44	20,46	20,58	20,43	20,45	20,46	20,43	20,43	20,44	20,42	20,43	20,44	20,41	20,44	20,46	20,49	20,48	20,46	20,49	20,50	20,44	20,40	20,40	20,39	20,43	20,45	20,56	20,57	20,53	20,42	20,44	20,49	20,44	20,44	20,48	20,48	20,52	20,48	20,47	20,47	20,49	20,45	20,51	20,53	20,47	20,48	20,48	20,45	20,42	20,47	20,46	20,42	20,40	20,41	20,45	20,48	20,53	20,49	20,45	20,44	20,47	20,49	20,53	20,52	20,54	20,56	20,52	20,47	20,48	20,53	20,59	20,62	20,52	20,47	20,57	20,66	20,56	20,58	20,55	20,50	20,45	20,51	20,51	20,51	20,56	20,50	20,52	20,53	20,46	20,47	20,54	20,54	20,57	20,52	20,57	20,55	20,55	20,61	20,59	20,60	20,61	20,54	20,56	20,55	20,55	20,57	20,58	20,53	20,54	20,53	20,53	20,55	20,58	20,57	20,57	20,62	20,59	20,61	20,64	20,65	20,63	20,64	20,70	20,57	20,63	20,53	20,50	20,63	20,64	20,61	20,58	20,56	20,65	20,67	20,68	20,61	20,65	20,77	20,83	20,88	20,95	20,91	20,80	20,86	20,99	20,98	21,03	21,15	21,24	21,21	21,34	21,47	21,59	21,86	22,06	22,22	22,15	22,01	21,90	21,70	21,73	22,01	22,18	22,27	22,36	22,41	22,47	22,53	22,60	22,66	22,58	22,63	22,73	22,78	22,73	22,72	22,83	22,87	22,87	22,95	23,02	22,99	22,99	23,03	23,11	23,15	23,09	23,13	23,22	23,26	23,19	23,27	23,27	23,27	23,35	23,32	23,37	23,31	23,23	23,27	23,38	23,37	23,29	23,38	23,38	23,46	23,53	23,47	23,54	23,59	23,46	23,36	23,41	23,50	23,44	23,40	23,35	23,47	23,58	23,59	23,58	23,45	23,42	23,46	23,48	23,45	23,41	23,49	23,58	23,60	23,50	23,51	23,55	23,61	23,54	23,53	23,54	23,63	23,64	23,55	23,53	23,52	23,57	23,56	23,65	23,60	23,59	23,56	23,57	23,55	23,56	23,54	23,59	23,53	23,49	23,55	23,68	23,62	23,57	23,57	23,63	23,65	23,71	23,63	23,59	23,62	23,59	23,52	23,59	23,57	23,64	23,63	23,62	23,56	23,55	23,53	23,65	23,78	23,65	23,67	23,75	23,71	23,71	23,68	23,69	23,71	23,65	23,72	23,75	23,72	23,64	23,65	23,63	23,68	23,76	23,79	23,84	23,85	23,77	23,73	23,73	23,70	23,69	23,70	23,88	23,77	23,75	23,78	23,78	23,76	23,75	23,73	23,77	23,72	23,78	23,80	23,75	23,66	23,65	23,77	23,68	23,63	23,70	23,73	23,64	23,61	23,64	23,59	23,57	23,60	23,54	23,47	23,49	23,50	23,57	23,43	23,41	23,38	23,39	23,42	23,37	23,32	23,33	23,37	23,20	23,14	23,08	23,12	23,04	22,96	23,00	22,99	22,82	22,75	22,77	22,81	22,78	22,66	22,71	22,61	22,49	22,48	22,40	22,40	22,38	22,26	22,24	22,24	22,20	22,16	22,07	21,98	21,83	21,65	21,61	21,78	21,83	21,83	21,79	21,77	21,56	21,36	21,18	21,10	21,05	21,00	20,89	20,73	20,70	20,66	20,70	20,67	20,69	20,63	20,66	20,64	20,66	20,69	20,74	20,70	20,71	20,68	20,58	20,51	20,53	20,56	20,64	20,67	20,52	20,55	20,65	20,70	20,60	20,55	20,62	20,64	20,62	20,66	20,63	20,60	20,58	20,58	20,57	20,51	20,54	20,58	20,59	20,57	20,46	20,52	20,59	20,57	20,51	20,56	20,57	20,41	20,49	20,48	20,47	20,45	20,52	20,54	20,59	20,51	20,50	20,54	20,48	20,55	20,50	20,43	20,53	20,56	20,58	20,56	20,55	20,52	20,48	20,56	20,58	20,58	20,48	20,54	20,60	20,56	20,52	20,42	20,43	20,55	20,49	20,51	20,58	20,53	20,54	20,53	20,48	20,50	20,44	20,47	20,48	20,45	20,51	20,50	20,44	20,48	20,49	20,48	20,43	20,50	20,44	20,47	20,55	20,45	20,49	20,52	20,62	20,53	20,56	20,54	20,46	20,48	20,44	20,49	20,44	20,52	20,54	20,43	20,45	20,45	20,48	20,57	20,47	20,45	20,42	20,39	20,53	20,57	20,41	20,43	20,41	20,45	20,56	20,42	20,37	20,39	20,40	20,41	20,53	20,46	20,40	20,51	20,46	20,38	20,38	20,39	20,44	20,42	20,43	20,46	20,44	20,35	20,36	20,34	20,30	20,41	20,50	20,46	20,52	20,46	20,44	20,44	20,44	20,47	20,53	20,41	20,38	20,45	20,39	20,33	20,38	20,40	20,45	20,36	20,45	20,40	20,29	20,32	20,38	20,45	20,46	20,49	20,42	20,44	20,41	20,27	20,33	20,45	20,43	20,44	20,42	20,38	20,34	20,31	20,33	20,30	20,40	20,42	20,44	20,45	
20,43	20,46	20,38	20,33	20,38	20,41	20,40	20,41	20,41	20,42	20,36	20,43	20,39	20,44	20,43	20,55	20,52	20,45	20,36	20,41	20,39	20,42	20,40	20,39	20,42	20,41	20,47	20,47	20,43	20,40	20,50	20,62	20,43	20,41	20,47	20,48	20,42	20,48	20,38	20,45	20,52	20,51	20,46	20,40	20,39	20,47	20,43	20,41	20,53	20,55	20,47	20,48	20,49	20,48	20,49	20,42	20,44	20,43	20,35	20,43	20,38	20,46	20,50	20,57	20,49	20,44	20,41	20,44	20,45	20,43	20,51	20,60	20,50	20,42	20,44	20,49	20,49	20,49	20,52	20,46	20,46	20,52	20,48	20,42	20,35	20,38	20,47	20,55	20,55	20,49	20,42	20,47	20,47	20,50	20,56	20,60	20,49	20,46	20,44	20,44	20,44	20,47	20,57	20,52	20,49	20,41	20,47	20,52	20,52	20,51	20,47	20,45	20,53	20,53	20,56	20,56	20,59	20,56	20,45	20,47	20,57	20,53	20,59	20,64	20,58	20,50	20,54	20,62	20,51	20,51	20,56	20,55	20,54	20,54	20,57	20,50	20,51	20,53	20,51	20,58	20,44	20,51	20,49	20,47	20,53	20,56	20,52	20,55	20,49	20,56	20,62	20,56	20,56	20,52	20,52	20,64	20,63	20,62	20,63	20,57	20,51	20,54	20,53	20,56	20,66	20,63	20,60	20,56	20,54	20,60	20,58	20,61	20,64	20,64	20,68	20,64	20,63	20,58	20,62	20,65	20,59	20,58	20,62	20,62	20,61	20,64	20,68	20,66	20,66	20,78	20,80	20,86	21,00	20,98	20,89	20,88	21,00	21,03	21,08	21,14	21,31	21,36	21,43	21,55	21,67	21,84	22,09	22,19	22,21	22,08	22,01	21,89	21,70	21,85	22,14	22,27	22,37	22,48	22,54	22,58	22,67	22,61	22,65	22,74	22,76	22,74	22,83	22,82	22,82	22,93	22,98	23,00	23,05	23,13	23,17	23,19	23,18	23,19	23,23	23,21	23,24	23,35	23,39	23,39	23,36	23,35	23,40	23,34	23,46	23,40	23,28	23,40	23,48	23,49	23,45	23,45	23,47	23,49	23,63	23,60	23,55	23,59	23,52	23,47	23,51	23,55	23,51	23,48	23,45	23,55	23,67	23,63	23,59	23,53	23,51	23,56	23,59	23,58	23,56	23,65	23,60	23,70	23,59	23,58	23,61	23,66	23,64	23,70	23,74	23,74	23,72	23,67	23,68	23,72	23,70	23,70	23,72	23,71	23,65	23,62	23,69	23,69	23,65	23,69	23,70	23,69	23,68	23,65	23,71	23,68	23,77	23,78	23,72	23,75	23,76	23,71	23,68	23,70	23,72	23,71	23,72	23,72	23,71	23,76	23,80	23,73	23,66	23,70	23,74	23,83	23,78	23,74	23,79	23,80	23,81	23,80	23,77	23,79	23,78	23,84	23,88	23,79	23,78	23,74	23,80	23,80	23,84	23,92	23,88	23,88	23,89	23,83	23,80	23,79	23,83	23,78	23,93	23,92	23,85	23,83	23,87	23,92	23,87	23,87	23,92	23,88	23,77	23,76	23,82	23,85	23,72	23,76	23,78	23,80	23,71	23,81	23,78	23,75	23,80	23,70	23,69	23,67	23,64	23,64	23,57	23,56	23,63	23,58	23,60	23,56	23,54	23,53	23,49	23,46	23,45	23,39	23,31	23,24	23,13	23,17	23,22	23,05	23,06	23,04	22,98	22,99	22,98	22,88	22,82	22,72	22,70	22,61	22,56	22,54	22,46	22,43	22,39	22,34	22,28	22,30	22,23	22,18	22,04	21,94	21,76	21,65	21,72	21,92	21,98	21,95	21,93	21,89	21,66	21,33	21,14	21,14	21,02	20,98	20,90	20,78	20,73	20,73	20,67	20,68	20,71	20,59	20,62	20,65	20,73	20,74	20,81	20,76	20,71	20,66	20,57	20,50	20,53	20,64	20,68	20,63	20,52	20,57	20,61	20,63	20,56	20,51	20,60	20,65	20,57	20,54	20,63	20,54	20,58	20,51	20,54	20,53	20,53	20,55	20,63	20,57	20,46	20,48	20,63	20,69	20,57	20,62	20,58	20,50	20,46	20,47	20,45	20,45	20,52	20,53	20,55	20,54	20,47	20,45	20,49	20,55	20,56	20,47	20,48	20,54	20,53	20,54	20,54	20,48	20,49	20,56	20,60	20,49	20,56	20,56	20,55	20,51	20,46	20,46	20,44	20,47	20,47	20,50	20,57	20,53	20,52	20,47	20,45	20,47	20,47	20,47	20,50	20,47	20,46	20,49	20,45	20,45	20,53	20,46	20,43	20,43	20,48	20,56	20,53	20,54	20,50	20,47	20,48	20,51	20,51	20,50	20,44	20,43	20,51	20,41	20,45	20,44	20,44	20,46	20,47	20,39	20,46	20,45	20,47	20,45	20,47	20,45	20,47	20,52	20,43	20,37	20,40	20,51	20,57	20,47	20,38	20,35	20,43	20,43	20,51	20,45	20,42	20,50	20,44	20,37	20,34	20,43	20,38	20,36	20,38	20,36	20,36	20,36	20,41	20,39	20,35	20,44	20,48	20,47	20,62	20,55	20,46	20,47	20,47	20,57	20,54	20,43	20,39	20,40	20,41	20,40	20,41	20,51	20,46	20,41	20,45	20,43	20,35	20,38	20,41	20,51	20,54	20,53	20,49	20,49	20,43	20,39	20,36	20,40	20,38	20,46	20,55	20,38	20,35	20,40	20,37	20,33	20,33	20,42	20,38	20,35	
20,45	20,37	20,45	20,43	20,39	20,38	20,41	20,39	20,39	20,44	20,38	20,42	20,39	20,41	20,50	20,58	20,53	20,49	20,39	20,50	20,52	20,42	20,34	20,36	20,41	20,35	20,42	20,47	20,46	20,48	20,40	20,56	20,52	20,43	20,43	20,38	20,40	20,41	20,43	20,45	20,51	20,48	20,46	20,44	20,43	20,45	20,49	20,50	20,45	20,49	20,49	20,43	20,45	20,48	20,42	20,36	20,43	20,35	20,36	20,46	20,45	20,48	20,55	20,50	20,41	20,45	20,50	20,42	20,41	20,51	20,48	20,61	20,59	20,49	20,48	20,44	20,49	20,45	20,51	20,53	20,44	20,47	20,49	20,48	20,40	20,50	20,50	20,55	20,54	20,50	20,40	20,46	20,53	20,52	20,54	20,57	20,45	20,48	20,49	20,51	20,48	20,47	20,55	20,51	20,54	20,43	20,46	20,52	20,52	20,50	20,56	20,49	20,45	20,46	20,51	20,51	20,50	20,50	20,57	20,50	20,53	20,46	20,42	20,52	20,63	20,56	20,60	20,69	20,52	20,51	20,64	20,58	20,62	20,59	20,55	20,52	20,60	20,53	20,49	20,52	20,43	20,53	20,58	20,55	20,48	20,53	20,54	20,53	20,52	20,55	20,64	20,58	20,57	20,63	20,54	20,57	20,60	20,66	20,58	20,53	20,47	20,53	20,50	20,60	20,66	20,61	20,57	20,57	20,49	20,55	20,55	20,52	20,63	20,63	20,66	20,67	20,66	20,60	20,66	20,71	20,68	20,63	20,63	20,65	20,64	20,66	20,77	20,79	20,69	20,71	20,81	20,87	21,00	21,03	20,98	20,96	20,98	21,07	21,16	21,17	21,26	21,37	21,43	21,60	21,73	21,93	22,10	22,20	22,21	22,16	22,14	22,02	21,77	21,72	22,03	22,33	22,39	22,48	22,59	22,64	22,72	22,68	22,74	22,84	22,88	22,87	22,96	23,05	22,99	23,03	23,04	23,05	23,06	23,16	23,29	23,27	23,23	23,29	23,30	23,37	23,41	23,34	23,40	23,39	23,39	23,41	23,45	23,46	23,60	23,57	23,51	23,58	23,59	23,53	23,51	23,59	23,56	23,72	23,76	23,71	23,64	23,62	23,61	23,62	23,65	23,68	23,67	23,70	23,59	23,63	23,81	23,79	23,66	23,63	23,67	23,71	23,81	23,79	23,72	23,83	23,79	23,76	23,72	23,69	23,69	23,65	23,70	23,80	23,85	23,85	23,84	23,80	23,82	23,81	23,88	23,82	23,82	23,83	23,80	23,72	23,75	23,78	23,77	23,77	23,81	23,78	23,78	23,73	23,75	23,73	23,82	23,87	23,79	23,83	23,83	23,84	23,83	23,83	23,78	23,86	23,80	23,84	23,80	23,81	23,93	23,86	23,88	23,80	23,80	23,85	23,89	23,88	23,90	23,86	23,92	23,85	23,77	23,84	23,90	23,93	23,94	23,91	23,89	23,92	23,93	23,95	23,94	23,92	23,96	23,95	23,94	23,93	23,93	23,92	23,93	23,96	23,96	23,93	23,88	23,94	24,00	24,04	24,05	24,05	24,03	23,99	23,93	23,88	23,85	23,97	23,92	23,86	23,90	23,96	23,91	23,92	23,89	23,85	23,90	23,87	23,81	23,81	23,80	23,81	23,74	23,71	23,72	23,61	23,69	23,75	23,70	23,62	23,59	23,50	23,58	23,58	23,42	23,41	23,37	23,34	23,31	23,14	23,11	23,04	23,02	23,06	23,04	22,96	22,87	22,77	22,68	22,66	22,68	22,64	22,49	22,45	22,45	22,34	22,35	22,42	22,31	22,16	22,02	21,84	21,73	21,83	21,93	21,98	22,01	21,95	21,93	21,92	21,69	21,35	21,18	21,17	21,06	20,95	20,89	20,86	20,77	20,70	20,67	20,73	20,75	20,64	20,60	20,71	20,74	20,74	20,77	20,81	20,79	20,66	20,54	20,55	20,60	20,59	20,67	20,63	20,54	20,55	20,60	20,62	20,61	20,56	20,63	20,65	20,58	20,55	20,60	20,60	20,57	20,50	20,47	20,55	20,53	20,46	20,55	20,58	20,54	20,49	20,61	20,61	20,59	20,57	20,52	20,47	20,50	20,54	20,50	20,50	20,56	20,56	20,54	20,59	20,53	20,51	20,50	20,49	20,55	20,52	20,46	20,51	20,45	20,49	20,52	20,45	20,46	20,49	20,51	20,44	20,46	20,53	20,54	20,52	20,45	20,39	20,38	20,44	20,50	20,52	20,49	20,50	20,52	20,44	20,46	20,54	20,45	20,41	20,46	20,45	20,50	20,49	20,40	20,41	20,48	20,49	20,39	20,43	20,43	20,55	20,45	20,42	20,47	20,45	20,42	20,43	20,53	20,46	20,48	20,46	20,49	20,47	20,50	20,51	20,47	20,45	20,49	20,45	20,48	20,48	20,44	20,38	20,41	20,49	20,43	20,54	20,49	20,43	20,35	20,43	20,54	20,53	20,49	20,40	20,33	20,48	20,49	20,47	20,45	20,55	20,51	20,36	20,32	20,39	20,40	20,31	20,38	20,46	20,33	20,37	20,42	20,55	20,50	20,43	20,42	20,45	20,55	20,61	20,49	20,38	20,38	20,50	20,51	20,40	20,38	20,51	20,49	20,44	20,42	20,36	20,46	20,40	20,39	20,42	20,38	20,39	20,39	20,45	20,49	20,43	20,46	20,47	20,49	20,43	20,48	20,39	20,33	20,45	20,57	20,46	20,34	20,45	20,50	20,40	20,37	20,38	20,35	20,35	
20,42	20,38	20,37	20,38	20,40	20,41	20,40	20,38	20,43	20,39	20,34	20,42	20,36	20,31	20,41	20,48	20,41	20,45	20,40	20,51	20,50	20,38	20,33	20,35	20,36	20,36	20,42	20,44	20,37	20,45	20,36	20,39	20,45	20,38	20,31	20,27	20,33	20,33	20,39	20,45	20,45	20,53	20,38	20,44	20,50	20,41	20,47	20,47	20,46	20,44	20,54	20,48	20,35	20,43	20,44	20,42	20,42	20,45	20,41	20,48	20,46	20,38	20,49	20,47	20,42	20,43	20,48	20,45	20,47	20,44	20,46	20,48	20,52	20,50	20,49	20,43	20,44	20,49	20,43	20,48	20,50	20,49	20,57	20,51	20,45	20,53	20,61	20,50	20,46	20,49	20,47	20,43	20,56	20,54	20,51	20,59	20,46	20,50	20,54	20,44	20,52	20,45	20,42	20,40	20,48	20,48	20,48	20,55	20,59	20,47	20,42	20,48	20,47	20,45	20,50	20,51	20,46	20,47	20,52	20,44	20,53	20,50	20,44	20,42	20,56	20,55	20,56	20,66	20,59	20,52	20,50	20,52	20,50	20,57	20,50	20,54	20,58	20,57	20,46	20,50	20,49	20,59	20,62	20,58	20,66	20,58	20,58	20,53	20,52	20,58	20,59	20,61	20,58	20,57	20,58	20,58	20,58	20,56	20,58	20,53	20,52	20,54	20,51	20,54	20,60	20,56	20,49	20,50	20,58	20,58	20,56	20,52	20,61	20,62	20,61	20,64	20,70	20,66	20,66	20,72	20,75	20,65	20,59	20,68	20,68	20,66	20,77	20,78	20,74	20,79	20,86	20,90	20,93	21,01	20,96	21,05	21,07	21,12	21,23	21,21	21,27	21,42	21,52	21,61	21,72	21,95	22,16	22,26	22,31	22,21	22,22	22,19	22,01	21,78	21,78	22,21	22,43	22,45	22,58	22,77	22,74	22,75	22,76	22,83	22,93	22,90	22,93	23,02	23,06	23,09	23,16	23,17	23,18	23,21	23,35	23,32	23,33	23,40	23,47	23,42	23,47	23,50	23,45	23,47	23,39	23,43	23,54	23,55	23,68	23,71	23,64	23,75	23,70	23,61	23,63	23,71	23,66	23,81	23,83	23,79	23,79	23,75	23,73	23,75	23,82	23,81	23,78	23,83	23,74	23,73	23,85	23,84	23,83	23,78	23,80	23,88	23,89	23,85	23,86	23,89	23,86	23,86	23,84	23,85	23,88	23,84	23,87	23,86	23,92	23,94	23,88	23,85	23,87	23,85	23,96	23,94	23,91	23,93	23,92	23,83	23,84	23,82	23,82	23,80	23,93	23,94	23,94	23,87	23,87	23,87	23,84	23,87	23,82	23,84	23,94	23,94	24,02	24,00	23,90	23,99	24,00	23,92	23,90	23,89	24,01	24,03	24,01	23,95	23,90	23,96	23,95	23,94	24,01	24,02	24,04	23,98	23,97	23,99	23,99	24,00	24,05	24,01	24,04	24,08	24,06	24,06	24,09	24,05	24,02	24,06	24,03	24,01	24,05	24,05	24,10	24,09	24,03	23,99	24,02	24,05	24,07	24,11	24,05	24,05	24,06	24,04	24,04	24,01	24,03	23,99	23,98	24,03	23,94	23,97	24,02	24,08	24,01	23,99	24,00	23,91	23,98	23,94	23,91	23,88	23,84	23,88	23,83	23,79	23,78	23,76	23,79	23,69	23,67	23,64	23,68	23,67	23,51	23,53	23,47	23,40	23,35	23,23	23,18	23,21	23,06	23,08	23,05	23,01	22,94	22,87	22,74	22,74	22,68	22,64	22,50	22,52	22,54	22,40	22,35	22,39	22,32	22,21	22,03	21,80	21,73	21,99	22,15	22,09	22,05	21,99	21,95	21,86	21,72	21,43	21,24	21,18	21,02	20,93	20,90	20,86	20,77	20,69	20,67	20,74	20,75	20,64	20,74	20,78	20,73	20,69	20,76	20,81	20,77	20,68	20,59	20,61	20,64	20,66	20,61	20,62	20,59	20,58	20,60	20,66	20,60	20,58	20,61	20,69	20,62	20,56	20,52	20,60	20,59	20,57	20,50	20,54	20,60	20,52	20,54	20,53	20,53	20,52	20,54	20,54	20,47	20,53	20,56	20,47	20,50	20,60	20,49	20,53	20,67	20,61	20,59	20,64	20,64	20,53	20,55	20,47	20,49	20,55	20,54	20,46	20,43	20,42	20,48	20,48	20,49	20,48	20,44	20,41	20,44	20,54	20,51	20,47	20,48	20,45	20,35	20,39	20,44	20,51	20,49	20,44	20,53	20,41	20,45	20,52	20,43	20,41	20,48	20,42	20,44	20,51	20,47	20,47	20,51	20,51	20,43	20,43	20,45	20,52	20,48	20,45	20,46	20,47	20,46	20,39	20,47	20,52	20,50	20,39	20,41	20,43	20,42	20,45	20,49	20,51	20,42	20,40	20,44	20,49	20,44	20,49	20,45	20,44	20,41	20,48	20,43	20,36	20,37	20,43	20,45	20,52	20,51	20,49	20,31	20,31	20,50	20,41	20,44	20,48	20,48	20,38	20,35	20,38	20,39	20,44	20,36	20,37	20,39	20,38	20,36	20,53	20,51	20,45	20,44	20,44	20,51	20,50	20,48	20,39	20,35	20,34	20,33	20,40	20,43	20,53	20,45	20,46	20,47	20,36	20,44	20,46	20,37	20,43	20,51	20,45	20,35	20,35	20,36	20,44	20,38	20,40	20,44	20,49	20,51	20,35	20,32	20,39	20,50	20,49	20,39	20,41	20,46	20,41	20,40	20,45	20,41	20,37	
20,43	20,40	20,37	20,33	20,35	20,42	20,54	20,34	20,40	20,42	20,37	20,42	20,38	20,32	20,35	20,42	20,39	20,39	20,37	20,48	20,47	20,44	20,46	20,39	20,41	20,43	20,43	20,43	20,43	20,37	20,38	20,45	20,41	20,42	20,33	20,37	20,41	20,39	20,37	20,48	20,40	20,45	20,44	20,40	20,50	20,38	20,41	20,49	20,45	20,51	20,51	20,50	20,38	20,40	20,40	20,50	20,49	20,49	20,49	20,55	20,53	20,41	20,46	20,46	20,41	20,47	20,47	20,46	20,49	20,54	20,45	20,38	20,51	20,47	20,46	20,50	20,45	20,45	20,48	20,38	20,48	20,54	20,59	20,43	20,38	20,53	20,60	20,56	20,46	20,52	20,49	20,44	20,50	20,50	20,53	20,61	20,56	20,51	20,59	20,45	20,54	20,56	20,52	20,48	20,41	20,48	20,52	20,52	20,52	20,50	20,41	20,43	20,53	20,53	20,52	20,48	20,45	20,52	20,57	20,50	20,55	20,54	20,51	20,52	20,56	20,56	20,62	20,68	20,57	20,54	20,48	20,45	20,45	20,56	20,53	20,49	20,56	20,59	20,57	20,57	20,60	20,62	20,61	20,63	20,68	20,64	20,54	20,57	20,53	20,47	20,54	20,57	20,59	20,64	20,54	20,60	20,59	20,54	20,51	20,48	20,52	20,56	20,52	20,52	20,59	20,59	20,50	20,49	20,57	20,63	20,57	20,61	20,62	20,65	20,60	20,58	20,66	20,68	20,71	20,68	20,68	20,68	20,71	20,69	20,76	20,72	20,77	20,73	20,75	20,83	20,92	20,92	21,00	21,03	21,07	21,14	21,21	21,17	21,18	21,26	21,38	21,46	21,54	21,72	21,85	21,97	22,18	22,27	22,29	22,36	22,31	22,35	22,25	22,01	21,75	22,00	22,41	22,51	22,57	22,73	22,78	22,82	22,83	22,85	22,98	22,96	23,02	23,11	23,15	23,19	23,26	23,28	23,26	23,31	23,44	23,43	23,39	23,45	23,49	23,49	23,57	23,57	23,61	23,64	23,57	23,55	23,62	23,71	23,82	23,86	23,73	23,82	23,86	23,76	23,71	23,83	23,87	23,90	23,91	23,88	23,87	23,85	23,90	23,89	23,88	23,91	23,91	23,88	23,86	23,90	23,94	23,92	23,95	23,92	23,91	23,97	24,00	24,00	23,98	23,97	23,93	23,95	24,03	24,01	23,94	24,01	24,03	23,97	24,02	24,00	23,99	23,95	23,96	23,97	24,12	24,06	24,02	23,99	23,95	24,01	24,10	23,97	23,92	23,91	23,99	23,96	24,00	24,06	24,04	24,01	24,01	24,03	24,03	24,03	24,07	24,02	24,02	24,06	24,04	24,08	24,11	24,02	24,05	24,09	24,10	24,11	24,08	24,09	24,06	24,12	24,07	24,09	24,07	24,16	24,20	24,16	24,17	24,10	24,05	24,18	24,18	24,04	24,12	24,20	24,11	24,17	24,18	24,20	24,15	24,27	24,26	24,20	24,18	24,15	24,17	24,20	24,21	24,18	24,17	24,18	24,26	24,26	24,21	24,13	24,16	24,20	24,20	24,07	24,14	24,13	24,09	24,12	24,03	24,06	24,13	24,12	24,13	24,15	24,05	23,96	24,00	24,08	23,98	23,93	23,98	23,97	23,90	23,88	23,89	23,86	23,84	23,77	23,79	23,78	23,72	23,73	23,58	23,53	23,52	23,44	23,49	23,36	23,34	23,28	23,15	23,18	23,18	23,04	23,01	22,97	22,94	22,87	22,77	22,74	22,63	22,62	22,65	22,56	22,48	22,35	22,29	22,22	21,99	21,80	21,86	22,13	22,23	22,10	22,12	22,07	22,02	21,93	21,69	21,42	21,25	21,21	21,06	20,98	20,94	20,91	20,83	20,81	20,78	20,71	20,69	20,68	20,71	20,84	20,88	20,83	20,79	20,83	20,78	20,71	20,60	20,63	20,63	20,65	20,72	20,71	20,57	20,60	20,61	20,60	20,62	20,57	20,65	20,65	20,62	20,63	20,50	20,56	20,59	20,57	20,50	20,54	20,64	20,62	20,61	20,63	20,59	20,54	20,48	20,54	20,54	20,53	20,54	20,50	20,59	20,58	20,53	20,51	20,59	20,60	20,55	20,60	20,58	20,55	20,55	20,57	20,54	20,58	20,56	20,52	20,54	20,52	20,53	20,54	20,56	20,59	20,53	20,45	20,48	20,50	20,52	20,46	20,45	20,49	20,39	20,45	20,52	20,44	20,46	20,53	20,49	20,40	20,43	20,60	20,52	20,43	20,42	20,41	20,48	20,49	20,46	20,49	20,46	20,47	20,46	20,50	20,48	20,56	20,52	20,52	20,53	20,47	20,47	20,43	20,47	20,50	20,48	20,42	20,43	20,50	20,48	20,43	20,47	20,51	20,48	20,34	20,37	20,51	20,48	20,46	20,44	20,36	20,30	20,37	20,41	20,43	20,37	20,42	20,39	20,44	20,43	20,45	20,34	20,32	20,42	20,51	20,41	20,40	20,46	20,50	20,45	20,46	20,43	20,43	20,43	20,36	20,48	20,37	20,29	20,45	20,47	20,46	20,53	20,47	20,43	20,50	20,42	20,40	20,40	20,40	20,37	20,36	20,42	20,47	20,34	20,37	20,45	20,46	20,46	20,42	20,37	20,36	20,37	20,40	20,42	20,35	20,36	20,43	20,50	20,48	20,39	20,40	20,48	20,41	20,35	20,39	20,42	20,49	20,42	20,39	20,39	20,32	20,43	20,39	20,45	20,43	
20,40	20,40	20,36	20,34	20,31	20,36	20,48	20,33	20,25	20,43	20,38	20,35	20,35	20,37	20,41	20,47	20,41	20,44	20,30	20,39	20,40	20,50	20,49	20,46	20,43	20,39	20,43	20,44	20,49	20,38	20,43	20,51	20,37	20,30	20,30	20,36	20,48	20,43	20,45	20,46	20,46	20,45	20,43	20,42	20,47	20,44	20,37	20,43	20,49	20,58	20,48	20,47	20,45	20,38	20,41	20,41	20,47	20,42	20,41	20,54	20,45	20,40	20,39	20,45	20,37	20,39	20,40	20,42	20,49	20,47	20,36	20,40	20,38	20,47	20,49	20,53	20,46	20,46	20,52	20,33	20,31	20,46	20,50	20,41	20,37	20,45	20,53	20,54	20,48	20,46	20,45	20,49	20,56	20,52	20,55	20,55	20,58	20,43	20,53	20,58	20,54	20,53	20,63	20,48	20,48	20,48	20,54	20,53	20,57	20,56	20,53	20,46	20,52	20,49	20,55	20,47	20,46	20,52	20,49	20,49	20,58	20,53	20,49	20,52	20,59	20,62	20,57	20,61	20,52	20,49	20,55	20,53	20,49	20,51	20,56	20,51	20,51	20,56	20,59	20,64	20,55	20,63	20,58	20,59	20,63	20,60	20,55	20,51	20,55	20,42	20,46	20,57	20,61	20,70	20,56	20,54	20,56	20,63	20,53	20,47	20,46	20,57	20,58	20,60	20,58	20,56	20,57	20,59	20,64	20,60	20,63	20,64	20,64	20,62	20,61	20,62	20,64	20,64	20,64	20,71	20,66	20,62	20,63	20,70	20,72	20,77	20,77	20,80	20,81	20,89	20,95	20,99	21,10	21,12	21,23	21,28	21,30	21,25	21,25	21,26	21,38	21,43	21,55	21,71	21,86	22,01	22,29	22,33	22,25	22,28	22,33	22,33	22,37	22,27	21,93	21,95	22,24	22,45	22,63	22,76	22,82	22,82	22,89	22,97	23,06	23,08	23,05	23,16	23,24	23,29	23,36	23,35	23,35	23,38	23,51	23,59	23,55	23,55	23,65	23,61	23,67	23,69	23,63	23,71	23,70	23,70	23,77	23,82	23,85	23,89	23,83	23,88	23,91	23,86	23,81	23,88	23,99	24,01	24,00	24,05	24,04	23,99	24,00	24,01	24,03	24,01	23,98	23,95	23,98	24,02	24,07	24,08	24,09	24,07	24,02	24,02	24,09	24,13	24,12	24,06	24,03	24,10	24,06	24,04	24,05	24,05	24,08	24,07	24,12	24,09	24,06	24,09	24,11	24,07	24,16	24,14	24,10	24,09	24,06	24,07	24,20	24,11	24,06	24,06	24,09	24,06	24,02	24,11	24,07	24,05	24,12	24,17	24,23	24,16	24,18	24,19	24,13	24,15	24,18	24,19	24,18	24,18	24,16	24,23	24,23	24,18	24,17	24,16	24,15	24,23	24,18	24,18	24,19	24,15	24,26	24,34	24,25	24,27	24,19	24,29	24,29	24,24	24,23	24,23	24,25	24,20	24,24	24,23	24,24	24,35	24,39	24,29	24,28	24,25	24,26	24,31	24,34	24,39	24,35	24,28	24,33	24,40	24,34	24,24	24,29	24,33	24,30	24,26	24,26	24,33	24,29	24,33	24,25	24,22	24,23	24,28	24,16	24,14	24,16	24,10	24,13	24,11	24,10	24,11	24,10	24,05	24,02	24,00	24,02	24,01	23,90	23,85	23,93	23,88	23,75	23,79	23,74	23,71	23,54	23,55	23,53	23,47	23,39	23,37	23,28	23,25	23,25	23,09	23,06	23,03	23,01	22,98	22,91	22,88	22,82	22,69	22,67	22,58	22,53	22,44	22,27	22,08	21,86	21,83	22,04	22,26	22,27	22,16	22,11	22,15	22,08	21,93	21,73	21,42	21,23	21,20	21,08	20,94	20,90	20,78	20,80	20,83	20,80	20,79	20,72	20,70	20,72	20,80	20,88	20,84	20,86	20,88	20,74	20,63	20,55	20,61	20,56	20,56	20,64	20,66	20,63	20,63	20,61	20,61	20,55	20,60	20,66	20,66	20,59	20,59	20,55	20,54	20,61	20,56	20,58	20,57	20,59	20,58	20,58	20,59	20,60	20,58	20,52	20,55	20,54	20,51	20,51	20,44	20,52	20,56	20,48	20,50	20,50	20,53	20,39	20,46	20,51	20,48	20,48	20,52	20,57	20,55	20,57	20,55	20,58	20,60	20,55	20,48	20,52	20,56	20,56	20,49	20,49	20,46	20,49	20,52	20,46	20,44	20,37	20,47	20,53	20,47	20,41	20,47	20,50	20,41	20,40	20,55	20,54	20,49	20,42	20,42	20,44	20,47	20,43	20,46	20,45	20,51	20,49	20,49	20,47	20,51	20,54	20,59	20,53	20,42	20,43	20,43	20,40	20,43	20,50	20,39	20,48	20,55	20,55	20,46	20,45	20,52	20,45	20,39	20,37	20,39	20,41	20,44	20,37	20,36	20,33	20,42	20,44	20,49	20,42	20,41	20,45	20,33	20,39	20,48	20,43	20,41	20,53	20,52	20,48	20,37	20,44	20,43	20,43	20,42	20,39	20,37	20,34	20,38	20,48	20,43	20,31	20,34	20,38	20,46	20,48	20,41	20,41	20,42	20,44	20,37	20,38	20,43	20,45	20,39	20,39	20,33	20,33	20,36	20,46	20,50	20,46	20,40	20,31	20,36	20,24	20,28	20,38	20,41	20,36	20,37	20,45	20,50	20,40	20,37	20,37	20,40	20,33	20,31	20,36	20,40	20,35	20,30	20,33	20,27	20,36	20,43	20,33	20,36	
20,43	20,31	20,30	20,31	20,25	20,31	20,40	20,35	20,23	20,40	20,37	20,34	20,43	20,41	20,40	20,46	20,46	20,40	20,38	20,39	20,41	20,46	20,47	20,42	20,45	20,39	20,41	20,41	20,49	20,48	20,44	20,39	20,37	20,34	20,33	20,37	20,39	20,45	20,47	20,51	20,48	20,46	20,45	20,42	20,43	20,40	20,39	20,40	20,44	20,52	20,51	20,40	20,42	20,44	20,52	20,53	20,51	20,48	20,39	20,56	20,53	20,42	20,49	20,48	20,40	20,41	20,37	20,38	20,42	20,48	20,37	20,47	20,43	20,44	20,50	20,52	20,54	20,44	20,51	20,45	20,31	20,41	20,47	20,46	20,46	20,49	20,47	20,52	20,50	20,39	20,47	20,56	20,51	20,46	20,50	20,55	20,47	20,37	20,48	20,51	20,47	20,46	20,58	20,50	20,42	20,49	20,46	20,52	20,58	20,59	20,49	20,43	20,52	20,54	20,53	20,48	20,40	20,48	20,53	20,42	20,53	20,49	20,50	20,56	20,57	20,60	20,57	20,50	20,54	20,55	20,61	20,63	20,54	20,52	20,56	20,58	20,50	20,61	20,64	20,61	20,58	20,60	20,61	20,63	20,61	20,59	20,62	20,57	20,51	20,51	20,50	20,58	20,55	20,63	20,61	20,60	20,53	20,58	20,57	20,52	20,50	20,58	20,54	20,63	20,58	20,56	20,54	20,56	20,56	20,55	20,63	20,65	20,63	20,61	20,61	20,66	20,61	20,61	20,65	20,68	20,69	20,63	20,69	20,64	20,72	20,83	20,84	20,82	20,89	20,95	21,02	21,00	21,12	21,15	21,27	21,28	21,34	21,32	21,27	21,36	21,40	21,38	21,55	21,77	21,85	22,03	22,31	22,40	22,33	22,37	22,43	22,41	22,43	22,41	22,19	21,95	22,07	22,32	22,61	22,85	22,86	22,91	22,96	23,06	23,14	23,12	23,29	23,27	23,31	23,37	23,37	23,36	23,40	23,54	23,58	23,65	23,65	23,69	23,74	23,70	23,74	23,78	23,78	23,85	23,89	23,91	23,89	23,97	23,98	23,97	23,96	24,03	24,05	23,97	23,97	24,01	24,03	24,06	24,13	24,23	24,20	24,09	24,10	24,09	24,11	24,16	24,10	24,11	24,05	24,07	24,13	24,18	24,15	24,12	24,11	24,14	24,19	24,26	24,17	24,13	24,18	24,20	24,11	24,15	24,21	24,22	24,15	24,16	24,23	24,23	24,21	24,27	24,30	24,20	24,20	24,18	24,15	24,15	24,14	24,13	24,20	24,24	24,23	24,28	24,23	24,23	24,18	24,17	24,19	24,19	24,19	24,20	24,29	24,30	24,32	24,26	24,27	24,24	24,29	24,31	24,32	24,26	24,24	24,35	24,33	24,27	24,28	24,27	24,25	24,35	24,33	24,32	24,38	24,40	24,41	24,41	24,39	24,38	24,37	24,34	24,40	24,36	24,33	24,35	24,36	24,45	24,42	24,36	24,42	24,46	24,47	24,43	24,41	24,46	24,45	24,42	24,42	24,44	24,49	24,48	24,49	24,51	24,47	24,36	24,39	24,46	24,39	24,37	24,41	24,42	24,42	24,48	24,41	24,43	24,43	24,40	24,35	24,25	24,29	24,28	24,27	24,24	24,22	24,30	24,24	24,19	24,16	24,10	24,18	24,22	24,12	23,99	24,07	24,02	23,87	23,90	23,87	23,80	23,78	23,72	23,59	23,57	23,50	23,44	23,34	23,34	23,33	23,22	23,14	23,19	23,12	23,03	22,97	22,88	22,92	22,78	22,74	22,60	22,51	22,47	22,23	21,98	21,87	22,02	22,18	22,26	22,32	22,29	22,25	22,19	22,11	21,98	21,70	21,53	21,27	21,21	21,15	21,01	20,83	20,79	20,81	20,81	20,83	20,85	20,74	20,72	20,79	20,73	20,74	20,75	20,83	20,87	20,79	20,65	20,65	20,62	20,61	20,63	20,67	20,62	20,62	20,64	20,72	20,66	20,56	20,52	20,62	20,62	20,59	20,57	20,54	20,49	20,55	20,54	20,62	20,57	20,57	20,55	20,59	20,57	20,54	20,52	20,56	20,58	20,51	20,57	20,54	20,47	20,51	20,52	20,49	20,51	20,51	20,51	20,46	20,52	20,56	20,50	20,45	20,56	20,53	20,46	20,48	20,43	20,52	20,59	20,53	20,51	20,46	20,51	20,53	20,47	20,57	20,54	20,49	20,46	20,52	20,44	20,37	20,47	20,45	20,48	20,45	20,42	20,47	20,41	20,42	20,43	20,47	20,50	20,53	20,44	20,50	20,49	20,44	20,44	20,43	20,48	20,45	20,47	20,46	20,52	20,48	20,54	20,57	20,51	20,42	20,37	20,40	20,48	20,48	20,40	20,47	20,48	20,42	20,38	20,40	20,48	20,45	20,44	20,45	20,39	20,35	20,42	20,40	20,39	20,42	20,45	20,44	20,45	20,51	20,47	20,43	20,47	20,46	20,56	20,53	20,42	20,53	20,42	20,38	20,37	20,42	20,42	20,34	20,36	20,40	20,42	20,38	20,39	20,42	20,39	20,32	20,31	20,39	20,46	20,44	20,39	20,46	20,46	20,45	20,38	20,33	20,40	20,40	20,43	20,39	20,39	20,28	20,30	20,47	20,46	20,46	20,35	20,38	20,40	20,35	20,39	20,41	20,51	20,44	20,45	20,43	20,46	20,43	20,42	20,47	20,50	20,37	20,32	20,31	20,30	20,27	20,31	20,26	20,31	20,37	20,36	20,41	20,38	
20,42	20,34	20,38	20,38	20,34	20,20	20,31	20,33	20,21	20,32	20,41	20,33	20,40	20,46	20,39	20,39	20,45	20,43	20,38	20,42	20,39	20,43	20,42	20,41	20,45	20,38	20,42	20,42	20,42	20,42	20,38	20,37	20,39	20,45	20,41	20,45	20,47	20,43	20,43	20,46	20,42	20,30	20,33	20,41	20,48	20,36	20,37	20,37	20,41	20,48	20,54	20,54	20,42	20,45	20,47	20,52	20,51	20,47	20,47	20,57	20,46	20,38	20,47	20,50	20,39	20,38	20,41	20,42	20,49	20,50	20,43	20,54	20,45	20,50	20,52	20,46	20,47	20,49	20,46	20,49	20,45	20,46	20,53	20,50	20,44	20,51	20,51	20,54	20,48	20,40	20,50	20,52	20,54	20,52	20,45	20,57	20,47	20,42	20,50	20,53	20,48	20,47	20,43	20,48	20,51	20,47	20,53	20,54	20,55	20,57	20,50	20,51	20,51	20,54	20,58	20,50	20,38	20,37	20,37	20,53	20,47	20,48	20,54	20,55	20,53	20,60	20,57	20,55	20,50	20,59	20,58	20,52	20,56	20,53	20,54	20,58	20,50	20,49	20,57	20,56	20,57	20,57	20,56	20,57	20,63	20,60	20,62	20,56	20,50	20,59	20,63	20,60	20,55	20,53	20,59	20,63	20,64	20,57	20,52	20,48	20,52	20,60	20,54	20,58	20,61	20,64	20,62	20,52	20,57	20,60	20,70	20,67	20,66	20,64	20,66	20,64	20,61	20,64	20,61	20,64	20,67	20,61	20,62	20,66	20,71	20,87	20,96	20,95	21,02	21,11	21,12	21,11	21,16	21,20	21,28	21,37	21,33	21,34	21,40	21,46	21,53	21,52	21,60	21,81	21,93	22,10	22,32	22,38	22,39	22,42	22,40	22,48	22,50	22,49	22,36	22,19	22,07	22,18	22,59	22,94	22,96	22,93	23,03	23,10	23,17	23,18	23,37	23,44	23,45	23,50	23,55	23,48	23,49	23,52	23,69	23,70	23,74	23,80	23,83	23,78	23,80	23,86	23,85	23,99	24,06	24,09	24,05	24,06	24,10	24,10	24,07	24,20	24,15	24,13	24,11	24,21	24,17	24,18	24,29	24,33	24,28	24,22	24,29	24,27	24,22	24,28	24,27	24,27	24,26	24,20	24,26	24,25	24,24	24,17	24,21	24,32	24,33	24,25	24,26	24,31	24,26	24,33	24,26	24,31	24,36	24,43	24,34	24,36	24,40	24,39	24,41	24,35	24,35	24,39	24,36	24,30	24,31	24,24	24,27	24,32	24,35	24,34	24,37	24,40	24,34	24,38	24,41	24,36	24,37	24,39	24,37	24,40	24,41	24,41	24,48	24,46	24,42	24,39	24,34	24,40	24,52	24,45	24,40	24,39	24,43	24,36	24,38	24,37	24,38	24,38	24,40	24,42	24,49	24,56	24,51	24,51	24,47	24,45	24,47	24,44	24,48	24,42	24,46	24,51	24,50	24,55	24,61	24,56	24,60	24,59	24,56	24,54	24,57	24,59	24,60	24,51	24,54	24,61	24,59	24,56	24,58	24,69	24,56	24,50	24,53	24,58	24,54	24,46	24,56	24,55	24,47	24,56	24,51	24,47	24,53	24,51	24,48	24,43	24,36	24,36	24,38	24,32	24,35	24,39	24,35	24,32	24,32	24,25	24,35	24,37	24,25	24,20	24,16	24,12	24,09	24,11	23,99	23,82	23,82	23,82	23,74	23,67	23,62	23,60	23,45	23,41	23,37	23,27	23,24	23,28	23,24	23,15	23,10	22,99	22,87	22,90	22,79	22,71	22,50	22,39	22,17	21,98	22,11	22,21	22,31	22,32	22,36	22,30	22,26	22,28	22,28	22,08	21,80	21,51	21,30	21,20	21,16	21,08	20,97	20,89	20,91	20,90	20,82	20,85	20,81	20,76	20,77	20,78	20,77	20,75	20,79	20,85	20,82	20,75	20,68	20,67	20,59	20,61	20,65	20,66	20,55	20,61	20,70	20,64	20,53	20,56	20,57	20,57	20,61	20,60	20,59	20,55	20,57	20,53	20,57	20,59	20,57	20,56	20,62	20,58	20,51	20,44	20,47	20,47	20,43	20,49	20,55	20,46	20,46	20,46	20,48	20,52	20,52	20,42	20,43	20,58	20,62	20,49	20,40	20,45	20,45	20,45	20,47	20,44	20,48	20,54	20,48	20,47	20,49	20,49	20,49	20,51	20,46	20,52	20,50	20,45	20,49	20,45	20,41	20,49	20,51	20,48	20,46	20,48	20,54	20,43	20,44	20,46	20,47	20,48	20,48	20,40	20,50	20,43	20,40	20,40	20,44	20,47	20,45	20,41	20,47	20,46	20,36	20,40	20,48	20,48	20,43	20,40	20,44	20,50	20,46	20,37	20,45	20,44	20,41	20,36	20,35	20,41	20,40	20,35	20,40	20,34	20,38	20,42	20,48	20,47	20,46	20,44	20,43	20,45	20,47	20,42	20,41	20,52	20,50	20,50	20,50	20,48	20,47	20,42	20,34	20,38	20,44	20,45	20,36	20,35	20,35	20,48	20,46	20,39	20,41	20,42	20,47	20,45	20,40	20,47	20,50	20,43	20,47	20,49	20,37	20,37	20,41	20,42	20,42	20,42	20,40	20,46	20,44	20,40	20,53	20,47	20,40	20,33	20,45	20,46	20,40	20,44	20,38	20,48	20,44	20,37	20,42	20,48	20,42	20,43	20,47	20,51	20,44	20,42	20,31	20,34	20,36	20,34	20,39	20,33	20,35	20,40	20,49	20,52	
20,41	20,36	20,45	20,41	20,33	20,19	20,28	20,30	20,22	20,34	20,41	20,32	20,31	20,35	20,33	20,36	20,40	20,33	20,35	20,37	20,44	20,51	20,48	20,44	20,50	20,42	20,38	20,38	20,43	20,48	20,43	20,35	20,32	20,37	20,37	20,43	20,43	20,44	20,40	20,43	20,34	20,36	20,34	20,40	20,47	20,41	20,38	20,41	20,42	20,46	20,48	20,51	20,42	20,48	20,50	20,46	20,46	20,47	20,48	20,54	20,50	20,39	20,44	20,47	20,47	20,37	20,36	20,36	20,44	20,52	20,43	20,49	20,49	20,46	20,46	20,46	20,43	20,48	20,48	20,45	20,50	20,53	20,47	20,42	20,49	20,49	20,53	20,52	20,56	20,52	20,53	20,46	20,52	20,61	20,56	20,53	20,51	20,42	20,44	20,43	20,46	20,46	20,46	20,40	20,55	20,54	20,56	20,52	20,56	20,53	20,48	20,54	20,52	20,57	20,57	20,56	20,44	20,40	20,44	20,49	20,56	20,51	20,52	20,56	20,54	20,59	20,62	20,63	20,57	20,59	20,51	20,45	20,52	20,51	20,50	20,60	20,57	20,48	20,47	20,49	20,55	20,52	20,52	20,53	20,60	20,63	20,59	20,55	20,60	20,63	20,63	20,70	20,54	20,50	20,54	20,55	20,58	20,53	20,48	20,49	20,53	20,60	20,55	20,61	20,67	20,64	20,69	20,60	20,54	20,65	20,68	20,72	20,69	20,70	20,66	20,68	20,62	20,71	20,71	20,71	20,63	20,62	20,70	20,66	20,69	20,85	20,98	21,06	21,16	21,27	21,29	21,19	21,31	21,31	21,34	21,42	21,49	21,42	21,52	21,60	21,61	21,62	21,79	21,88	21,99	22,14	22,33	22,43	22,47	22,43	22,45	22,49	22,53	22,56	22,53	22,47	22,21	22,05	22,41	22,85	23,01	22,99	23,10	23,17	23,29	23,36	23,46	23,55	23,57	23,59	23,62	23,67	23,60	23,67	23,80	23,89	23,85	23,85	23,87	23,85	23,94	24,02	23,94	24,08	24,12	24,17	24,22	24,18	24,14	24,25	24,24	24,24	24,22	24,24	24,25	24,29	24,28	24,32	24,35	24,35	24,39	24,33	24,43	24,39	24,36	24,33	24,32	24,32	24,36	24,38	24,38	24,40	24,39	24,42	24,31	24,43	24,49	24,38	24,36	24,43	24,40	24,43	24,44	24,39	24,41	24,48	24,49	24,49	24,48	24,58	24,53	24,45	24,46	24,46	24,45	24,42	24,47	24,45	24,41	24,45	24,55	24,58	24,51	24,55	24,49	24,45	24,52	24,51	24,46	24,47	24,55	24,58	24,53	24,52	24,58	24,59	24,63	24,55	24,52	24,51	24,57	24,58	24,53	24,52	24,58	24,50	24,47	24,49	24,52	24,63	24,51	24,55	24,63	24,71	24,63	24,57	24,58	24,66	24,67	24,59	24,66	24,61	24,58	24,64	24,64	24,63	24,64	24,69	24,77	24,75	24,70	24,73	24,69	24,64	24,67	24,60	24,60	24,72	24,71	24,60	24,64	24,68	24,69	24,68	24,72	24,74	24,74	24,75	24,73	24,70	24,56	24,69	24,62	24,58	24,60	24,57	24,54	24,57	24,44	24,42	24,49	24,53	24,49	24,46	24,47	24,47	24,48	24,44	24,41	24,39	24,32	24,26	24,25	24,21	24,27	24,26	24,13	23,95	23,96	23,93	23,86	23,75	23,70	23,76	23,66	23,54	23,45	23,40	23,34	23,36	23,28	23,26	23,20	23,14	23,04	22,94	22,87	22,70	22,59	22,34	22,05	22,05	22,36	22,42	22,42	22,38	22,36	22,31	22,32	22,34	22,27	22,15	21,80	21,56	21,35	21,27	21,22	21,12	21,05	20,91	20,92	20,93	20,82	20,88	20,85	20,80	20,84	20,76	20,76	20,65	20,72	20,82	20,79	20,80	20,75	20,69	20,59	20,51	20,59	20,61	20,58	20,63	20,66	20,58	20,51	20,54	20,59	20,58	20,56	20,57	20,60	20,56	20,57	20,58	20,52	20,52	20,56	20,56	20,57	20,57	20,50	20,52	20,50	20,48	20,51	20,54	20,50	20,43	20,41	20,45	20,53	20,48	20,46	20,38	20,43	20,52	20,53	20,45	20,39	20,40	20,41	20,38	20,42	20,45	20,46	20,57	20,55	20,46	20,46	20,50	20,51	20,46	20,40	20,48	20,49	20,44	20,46	20,40	20,36	20,51	20,54	20,40	20,43	20,49	20,52	20,44	20,51	20,60	20,53	20,45	20,42	20,41	20,48	20,44	20,40	20,39	20,44	20,46	20,49	20,43	20,49	20,47	20,37	20,35	20,38	20,33	20,38	20,36	20,40	20,49	20,45	20,38	20,46	20,44	20,44	20,46	20,39	20,42	20,39	20,27	20,36	20,33	20,35	20,35	20,46	20,55	20,45	20,43	20,34	20,39	20,47	20,45	20,42	20,39	20,45	20,46	20,46	20,44	20,47	20,44	20,37	20,41	20,46	20,50	20,53	20,45	20,36	20,42	20,43	20,45	20,42	20,46	20,47	20,49	20,41	20,42	20,50	20,44	20,46	20,41	20,32	20,41	20,39	20,46	20,43	20,40	20,42	20,41	20,47	20,57	20,54	20,46	20,37	20,42	20,48	20,45	20,44	20,40	20,40	20,44	20,44	20,41	20,45	20,46	20,38	20,49	20,38	20,41	20,41	20,45	20,42	20,41	20,37	20,33	20,39	20,33	20,31	20,30	20,38	20,39	
20,37	20,35	20,40	20,41	20,27	20,26	20,40	20,37	20,27	20,37	20,43	20,35	20,31	20,31	20,37	20,34	20,40	20,41	20,32	20,35	20,45	20,51	20,43	20,40	20,43	20,40	20,37	20,35	20,44	20,46	20,40	20,38	20,37	20,41	20,37	20,43	20,45	20,39	20,39	20,45	20,43	20,34	20,40	20,47	20,46	20,44	20,41	20,45	20,47	20,42	20,44	20,43	20,46	20,47	20,49	20,47	20,39	20,41	20,44	20,42	20,44	20,40	20,40	20,44	20,48	20,43	20,39	20,32	20,41	20,53	20,48	20,50	20,50	20,47	20,45	20,39	20,45	20,45	20,39	20,42	20,49	20,50	20,46	20,36	20,47	20,57	20,51	20,45	20,47	20,54	20,58	20,49	20,50	20,55	20,51	20,53	20,54	20,45	20,43	20,45	20,44	20,49	20,52	20,44	20,49	20,52	20,43	20,46	20,47	20,54	20,53	20,42	20,52	20,47	20,53	20,55	20,53	20,49	20,52	20,58	20,57	20,51	20,51	20,56	20,53	20,47	20,59	20,66	20,61	20,57	20,60	20,51	20,46	20,54	20,53	20,55	20,59	20,57	20,58	20,57	20,62	20,53	20,55	20,59	20,64	20,58	20,54	20,55	20,62	20,66	20,66	20,68	20,57	20,53	20,60	20,58	20,58	20,58	20,57	20,52	20,48	20,60	20,61	20,68	20,69	20,68	20,68	20,60	20,63	20,67	20,66	20,60	20,67	20,69	20,73	20,78	20,72	20,72	20,71	20,73	20,75	20,71	20,77	20,80	20,79	20,86	20,98	21,18	21,25	21,35	21,36	21,37	21,49	21,48	21,47	21,60	21,73	21,68	21,64	21,70	21,77	21,81	21,88	21,98	22,05	22,22	22,37	22,48	22,45	22,47	22,52	22,56	22,55	22,60	22,69	22,69	22,45	22,15	22,20	22,70	23,01	23,12	23,21	23,28	23,35	23,44	23,55	23,59	23,64	23,69	23,85	23,77	23,70	23,79	23,91	23,92	24,00	23,98	24,02	24,03	24,08	24,12	24,15	24,20	24,14	24,25	24,27	24,30	24,30	24,34	24,33	24,32	24,31	24,25	24,37	24,44	24,37	24,41	24,42	24,41	24,48	24,43	24,50	24,43	24,36	24,40	24,38	24,49	24,50	24,52	24,56	24,55	24,56	24,61	24,49	24,54	24,65	24,59	24,56	24,56	24,55	24,62	24,57	24,50	24,54	24,63	24,61	24,50	24,58	24,68	24,62	24,57	24,56	24,60	24,52	24,61	24,63	24,61	24,49	24,53	24,62	24,73	24,61	24,62	24,60	24,58	24,60	24,60	24,62	24,61	24,62	24,67	24,67	24,60	24,69	24,68	24,73	24,65	24,65	24,69	24,70	24,68	24,64	24,65	24,68	24,65	24,62	24,63	24,69	24,80	24,70	24,70	24,76	24,78	24,77	24,73	24,73	24,73	24,78	24,75	24,82	24,79	24,78	24,76	24,72	24,85	24,80	24,77	24,84	24,81	24,75	24,89	24,90	24,79	24,73	24,70	24,74	24,79	24,78	24,75	24,86	24,89	24,86	24,80	24,90	24,88	24,86	24,86	24,85	24,77	24,67	24,73	24,75	24,76	24,70	24,69	24,66	24,76	24,66	24,61	24,70	24,62	24,62	24,64	24,61	24,62	24,58	24,61	24,55	24,50	24,46	24,35	24,38	24,35	24,32	24,26	24,19	24,17	24,10	24,05	23,96	23,88	23,86	23,87	23,82	23,72	23,55	23,48	23,50	23,47	23,41	23,32	23,24	23,18	23,13	23,05	22,94	22,79	22,60	22,29	22,03	22,26	22,55	22,53	22,46	22,43	22,36	22,38	22,37	22,34	22,29	22,23	21,95	21,59	21,39	21,31	21,28	21,22	21,12	20,95	20,91	20,93	20,90	20,91	20,95	20,84	20,85	20,79	20,79	20,69	20,69	20,80	20,73	20,77	20,71	20,65	20,64	20,64	20,68	20,66	20,54	20,58	20,69	20,60	20,53	20,52	20,58	20,60	20,51	20,49	20,51	20,53	20,58	20,62	20,51	20,49	20,54	20,54	20,60	20,56	20,54	20,53	20,62	20,54	20,55	20,58	20,58	20,49	20,55	20,44	20,58	20,58	20,52	20,44	20,43	20,51	20,51	20,49	20,47	20,53	20,53	20,46	20,44	20,44	20,41	20,50	20,57	20,56	20,47	20,46	20,48	20,54	20,46	20,50	20,48	20,49	20,45	20,36	20,37	20,43	20,46	20,44	20,43	20,52	20,54	20,48	20,55	20,59	20,52	20,48	20,43	20,44	20,50	20,44	20,38	20,43	20,45	20,49	20,43	20,44	20,48	20,53	20,39	20,45	20,46	20,42	20,44	20,37	20,44	20,53	20,45	20,42	20,50	20,48	20,39	20,44	20,42	20,43	20,45	20,37	20,48	20,46	20,37	20,37	20,37	20,52	20,49	20,36	20,35	20,38	20,43	20,45	20,52	20,55	20,44	20,49	20,46	20,39	20,39	20,46	20,46	20,45	20,40	20,45	20,52	20,52	20,40	20,38	20,41	20,44	20,38	20,40	20,47	20,39	20,44	20,49	20,48	20,44	20,48	20,49	20,43	20,43	20,45	20,47	20,46	20,40	20,47	20,41	20,41	20,42	20,49	20,38	20,38	20,47	20,46	20,40	20,41	20,36	20,38	20,35	20,39	20,43	20,49	20,43	20,36	20,46	20,34	20,36	20,38	20,47	20,44	20,39	20,37	20,36	20,40	20,35	20,34	20,40	20,33	20,31	
20,39	20,38	20,37	20,38	20,32	20,30	20,43	20,43	20,37	20,41	20,39	20,38	20,34	20,28	20,37	20,43	20,37	20,36	20,34	20,29	20,36	20,47	20,44	20,42	20,46	20,49	20,44	20,41	20,41	20,43	20,38	20,44	20,37	20,43	20,44	20,47	20,51	20,39	20,41	20,45	20,41	20,39	20,48	20,50	20,43	20,40	20,38	20,38	20,45	20,53	20,55	20,57	20,53	20,47	20,42	20,52	20,49	20,38	20,39	20,40	20,42	20,43	20,43	20,44	20,44	20,49	20,44	20,41	20,46	20,50	20,42	20,44	20,50	20,48	20,44	20,43	20,37	20,44	20,36	20,34	20,50	20,46	20,49	20,50	20,45	20,55	20,51	20,46	20,50	20,50	20,52	20,54	20,52	20,43	20,50	20,59	20,58	20,54	20,50	20,55	20,57	20,54	20,49	20,46	20,51	20,44	20,38	20,44	20,47	20,46	20,48	20,43	20,45	20,47	20,53	20,50	20,52	20,46	20,51	20,50	20,55	20,46	20,52	20,54	20,48	20,48	20,52	20,64	20,58	20,58	20,62	20,63	20,51	20,50	20,50	20,60	20,64	20,61	20,60	20,61	20,57	20,61	20,48	20,54	20,67	20,66	20,59	20,51	20,53	20,68	20,53	20,60	20,64	20,58	20,57	20,59	20,59	20,56	20,63	20,57	20,53	20,67	20,66	20,79	20,76	20,73	20,73	20,67	20,75	20,81	20,79	20,68	20,70	20,78	20,81	20,83	20,78	20,78	20,75	20,83	20,80	20,78	20,81	20,78	20,81	20,92	21,07	21,31	21,39	21,39	21,42	21,47	21,65	21,57	21,58	21,71	21,79	21,73	21,77	21,85	21,97	21,96	22,02	22,18	22,25	22,35	22,42	22,51	22,52	22,46	22,52	22,69	22,72	22,69	22,74	22,82	22,70	22,50	22,24	22,46	22,87	23,11	23,22	23,37	23,48	23,55	23,65	23,69	23,72	23,80	23,89	23,89	23,87	23,93	23,96	23,99	24,10	24,10	24,05	24,15	24,20	24,25	24,26	24,29	24,23	24,27	24,32	24,37	24,39	24,43	24,39	24,44	24,45	24,44	24,49	24,52	24,55	24,54	24,56	24,53	24,58	24,62	24,57	24,47	24,50	24,60	24,57	24,62	24,61	24,62	24,68	24,66	24,64	24,74	24,67	24,58	24,71	24,76	24,67	24,68	24,69	24,77	24,75	24,70	24,74	24,77	24,67	24,61	24,72	24,81	24,73	24,70	24,65	24,71	24,77	24,76	24,75	24,78	24,75	24,67	24,67	24,71	24,72	24,78	24,79	24,78	24,77	24,72	24,66	24,70	24,73	24,75	24,78	24,75	24,81	24,86	24,90	24,76	24,77	24,78	24,82	24,76	24,78	24,80	24,85	24,80	24,72	24,81	24,84	24,89	24,83	24,86	24,90	24,92	24,95	24,90	24,89	24,85	24,87	24,88	24,99	24,95	24,87	24,91	24,82	24,94	24,96	24,92	24,92	24,96	24,89	24,94	25,03	24,95	24,95	24,87	24,90	24,93	24,87	24,90	24,96	25,06	25,01	24,87	24,98	24,95	24,95	24,97	24,96	24,91	24,82	24,81	24,75	24,86	24,82	24,79	24,77	24,93	24,85	24,78	24,80	24,73	24,68	24,72	24,69	24,69	24,70	24,66	24,61	24,64	24,60	24,49	24,50	24,46	24,44	24,35	24,31	24,27	24,14	24,16	24,13	24,00	23,95	23,97	23,94	23,81	23,70	23,65	23,64	23,64	23,55	23,43	23,29	23,20	23,12	23,10	22,93	22,74	22,54	22,30	22,25	22,50	22,64	22,59	22,46	22,44	22,46	22,40	22,39	22,36	22,29	22,28	22,10	21,71	21,38	21,31	21,29	21,18	21,11	21,04	20,95	21,01	20,99	21,00	20,99	20,95	20,90	20,78	20,87	20,79	20,74	20,85	20,85	20,80	20,80	20,71	20,69	20,69	20,74	20,68	20,54	20,55	20,62	20,65	20,66	20,68	20,63	20,55	20,55	20,51	20,55	20,63	20,65	20,65	20,60	20,58	20,59	20,64	20,63	20,52	20,47	20,54	20,63	20,62	20,57	20,58	20,60	20,54	20,55	20,51	20,47	20,52	20,58	20,60	20,50	20,52	20,58	20,53	20,46	20,52	20,55	20,53	20,48	20,57	20,51	20,46	20,51	20,50	20,46	20,47	20,46	20,56	20,56	20,47	20,50	20,54	20,43	20,34	20,46	20,43	20,46	20,44	20,46	20,47	20,42	20,46	20,55	20,52	20,47	20,43	20,46	20,44	20,51	20,47	20,42	20,46	20,41	20,41	20,41	20,44	20,50	20,50	20,52	20,50	20,55	20,56	20,51	20,46	20,46	20,52	20,47	20,45	20,48	20,46	20,48	20,44	20,39	20,46	20,45	20,41	20,56	20,59	20,47	20,46	20,37	20,47	20,53	20,40	20,30	20,34	20,33	20,42	20,53	20,51	20,45	20,50	20,39	20,35	20,44	20,45	20,44	20,53	20,51	20,40	20,42	20,38	20,37	20,35	20,37	20,44	20,37	20,33	20,47	20,46	20,46	20,50	20,51	20,46	20,47	20,55	20,56	20,49	20,40	20,49	20,48	20,45	20,56	20,48	20,43	20,30	20,42	20,43	20,36	20,41	20,40	20,30	20,39	20,41	20,43	20,44	20,45	20,43	20,42	20,49	20,43	20,48	20,42	20,35	20,32	20,38	20,31	20,34	20,44	20,40	20,42	20,43	20,46	20,43	20,39	20,38	
20,42	20,30	20,37	20,28	20,26	20,32	20,40	20,39	20,39	20,36	20,37	20,40	20,35	20,31	20,39	20,39	20,35	20,31	20,31	20,32	20,30	20,34	20,36	20,43	20,43	20,43	20,44	20,47	20,38	20,24	20,23	20,37	20,41	20,36	20,42	20,45	20,44	20,42	20,37	20,37	20,32	20,40	20,50	20,38	20,43	20,38	20,41	20,42	20,44	20,50	20,54	20,52	20,46	20,47	20,48	20,46	20,44	20,42	20,39	20,43	20,30	20,37	20,44	20,40	20,37	20,48	20,47	20,42	20,41	20,45	20,42	20,41	20,51	20,57	20,49	20,46	20,44	20,42	20,37	20,45	20,47	20,44	20,48	20,49	20,44	20,46	20,45	20,45	20,49	20,49	20,46	20,41	20,45	20,47	20,49	20,56	20,52	20,50	20,56	20,56	20,55	20,54	20,49	20,49	20,56	20,54	20,46	20,49	20,47	20,46	20,41	20,50	20,53	20,45	20,53	20,57	20,46	20,51	20,47	20,52	20,50	20,48	20,56	20,54	20,46	20,57	20,60	20,58	20,49	20,61	20,66	20,60	20,54	20,45	20,45	20,61	20,63	20,58	20,57	20,49	20,45	20,58	20,53	20,49	20,60	20,65	20,58	20,55	20,53	20,63	20,55	20,55	20,59	20,58	20,55	20,64	20,61	20,63	20,66	20,67	20,67	20,76	20,76	20,91	21,01	20,94	20,96	20,92	20,98	21,02	21,07	20,96	20,97	20,98	20,92	20,89	20,83	20,86	20,91	20,90	20,87	20,84	20,84	20,83	20,86	20,99	21,18	21,40	21,48	21,50	21,54	21,59	21,69	21,69	21,74	21,80	21,81	21,84	21,87	21,97	22,10	22,18	22,18	22,31	22,46	22,54	22,56	22,53	22,59	22,50	22,58	22,71	22,77	22,81	22,80	22,81	22,83	22,71	22,54	22,34	22,65	22,99	23,24	23,46	23,50	23,53	23,65	23,64	23,72	23,85	23,94	23,87	23,85	24,00	24,12	24,10	24,14	24,15	24,13	24,19	24,22	24,21	24,26	24,33	24,32	24,37	24,41	24,39	24,38	24,50	24,49	24,44	24,57	24,60	24,57	24,62	24,69	24,75	24,72	24,68	24,74	24,78	24,70	24,62	24,68	24,77	24,68	24,73	24,71	24,67	24,75	24,71	24,73	24,81	24,78	24,67	24,77	24,82	24,77	24,76	24,83	24,78	24,80	24,89	24,78	24,75	24,79	24,80	24,81	24,83	24,84	24,78	24,77	24,80	24,91	24,92	24,81	24,84	24,87	24,83	24,77	24,77	24,83	24,82	24,80	24,87	24,90	24,85	24,85	24,81	24,83	24,88	24,88	24,88	24,91	25,04	25,03	24,88	24,81	24,90	24,95	24,93	24,90	24,89	24,86	24,90	24,84	24,89	24,95	24,90	24,94	25,00	25,02	25,04	25,06	25,02	24,92	24,94	25,01	25,04	25,03	25,00	24,93	24,97	24,97	25,03	25,08	25,05	25,01	24,98	24,97	24,98	25,01	25,00	25,03	25,02	24,99	25,05	25,05	25,03	25,02	25,02	25,12	25,04	25,04	25,03	25,04	25,07	25,03	24,99	24,98	24,99	24,95	24,91	24,94	24,96	24,87	24,90	24,88	24,87	24,95	24,86	24,87	24,82	24,78	24,76	24,72	24,71	24,71	24,75	24,74	24,69	24,65	24,57	24,52	24,48	24,42	24,39	24,22	24,18	24,21	24,12	24,03	24,00	23,95	23,86	23,83	23,81	23,74	23,75	23,64	23,48	23,39	23,31	23,25	23,15	22,97	22,65	22,35	22,35	22,53	22,63	22,70	22,66	22,53	22,56	22,54	22,48	22,44	22,39	22,37	22,28	22,07	21,73	21,47	21,41	21,25	21,16	21,15	21,07	21,03	21,05	21,01	21,06	21,07	20,96	20,97	20,86	20,94	20,88	20,83	20,87	20,90	20,81	20,83	20,83	20,77	20,82	20,70	20,68	20,67	20,61	20,59	20,69	20,73	20,66	20,66	20,65	20,57	20,57	20,59	20,61	20,66	20,56	20,60	20,59	20,59	20,56	20,57	20,52	20,51	20,52	20,59	20,61	20,60	20,58	20,65	20,53	20,55	20,53	20,45	20,42	20,58	20,61	20,52	20,44	20,48	20,47	20,45	20,51	20,45	20,46	20,47	20,55	20,52	20,50	20,49	20,46	20,47	20,46	20,48	20,48	20,50	20,50	20,46	20,48	20,45	20,40	20,40	20,44	20,42	20,49	20,44	20,43	20,38	20,34	20,47	20,53	20,50	20,41	20,40	20,40	20,52	20,51	20,45	20,47	20,42	20,48	20,50	20,47	20,45	20,48	20,45	20,44	20,48	20,49	20,44	20,43	20,48	20,45	20,47	20,47	20,41	20,45	20,47	20,48	20,43	20,49	20,42	20,38	20,50	20,50	20,46	20,46	20,41	20,39	20,45	20,43	20,36	20,33	20,36	20,36	20,43	20,46	20,46	20,50	20,48	20,43	20,46	20,46	20,39	20,34	20,50	20,42	20,35	20,31	20,34	20,41	20,47	20,38	20,38	20,42	20,41	20,45	20,41	20,43	20,45	20,40	20,45	20,48	20,51	20,54	20,48	20,49	20,49	20,45	20,45	20,41	20,35	20,34	20,37	20,35	20,42	20,43	20,39	20,34	20,39	20,42	20,36	20,34	20,39	20,37	20,40	20,43	20,49	20,41	20,35	20,36	20,33	20,37	20,42	20,37	20,56	20,46	20,40	20,48	20,48	20,42	20,38	20,39	
20,41	20,25	20,31	20,31	20,29	20,38	20,43	20,32	20,46	20,46	20,33	20,39	20,44	20,44	20,39	20,40	20,32	20,29	20,33	20,42	20,37	20,39	20,36	20,47	20,43	20,39	20,45	20,42	20,40	20,47	20,40	20,43	20,42	20,43	20,48	20,47	20,47	20,46	20,36	20,36	20,33	20,41	20,41	20,41	20,43	20,42	20,45	20,43	20,43	20,46	20,46	20,52	20,41	20,37	20,41	20,46	20,40	20,44	20,43	20,49	20,38	20,37	20,36	20,36	20,34	20,49	20,53	20,48	20,42	20,39	20,51	20,46	20,42	20,54	20,52	20,50	20,46	20,45	20,41	20,43	20,50	20,48	20,56	20,51	20,41	20,44	20,53	20,56	20,50	20,46	20,45	20,46	20,39	20,56	20,56	20,56	20,53	20,50	20,52	20,52	20,46	20,50	20,54	20,48	20,55	20,60	20,52	20,53	20,54	20,50	20,42	20,48	20,56	20,53	20,53	20,52	20,40	20,46	20,53	20,53	20,56	20,48	20,54	20,55	20,49	20,55	20,62	20,58	20,43	20,55	20,63	20,69	20,54	20,48	20,48	20,58	20,56	20,57	20,57	20,53	20,44	20,48	20,48	20,51	20,60	20,57	20,53	20,55	20,59	20,57	20,55	20,63	20,57	20,58	20,57	20,63	20,63	20,69	20,72	20,68	20,81	20,95	20,95	21,13	21,26	21,31	21,39	21,40	21,40	21,41	21,40	21,41	21,40	21,38	21,27	21,16	21,14	21,09	21,07	21,08	21,06	20,99	21,01	20,99	20,98	21,10	21,24	21,52	21,64	21,73	21,81	21,75	21,85	21,91	21,97	22,02	22,07	22,08	22,10	22,14	22,30	22,41	22,43	22,50	22,56	22,57	22,62	22,57	22,62	22,60	22,63	22,72	22,74	22,82	22,86	22,83	22,86	22,84	22,71	22,47	22,43	22,83	23,24	23,45	23,56	23,58	23,61	23,74	23,79	23,88	23,95	24,00	23,97	24,07	24,22	24,20	24,22	24,18	24,23	24,28	24,32	24,29	24,32	24,41	24,46	24,52	24,60	24,51	24,53	24,61	24,60	24,57	24,69	24,70	24,67	24,68	24,73	24,82	24,79	24,77	24,78	24,84	24,85	24,87	24,78	24,81	24,82	24,85	24,88	24,82	24,84	24,82	24,78	24,87	24,82	24,86	24,94	24,88	24,93	24,89	24,90	24,89	24,90	24,94	24,95	24,95	24,98	24,95	24,96	24,85	24,90	24,93	24,97	24,91	24,96	24,98	25,02	25,00	24,93	24,96	24,93	25,00	24,95	24,99	24,90	24,84	24,88	24,94	25,01	25,02	25,04	24,96	24,97	24,94	24,97	25,12	25,13	25,04	24,96	24,99	25,03	25,06	25,02	24,97	24,94	25,01	24,98	25,03	25,02	25,09	25,01	25,01	25,03	25,08	25,12	25,06	25,00	25,03	25,06	25,06	25,10	25,06	25,03	25,11	25,12	25,19	25,24	25,13	25,12	25,08	24,98	25,08	25,13	25,06	25,15	25,16	25,10	25,15	25,25	25,20	25,13	25,10	25,14	25,13	25,10	25,12	25,15	25,13	25,12	25,06	25,05	25,14	25,14	25,06	24,95	25,01	24,91	24,91	24,95	24,92	24,99	24,98	24,98	24,99	24,90	24,82	24,80	24,78	24,75	24,82	24,84	24,75	24,70	24,66	24,63	24,58	24,51	24,53	24,38	24,30	24,26	24,18	24,08	24,08	24,06	23,96	23,94	23,90	23,88	23,81	23,70	23,58	23,49	23,39	23,30	23,14	22,88	22,53	22,41	22,60	22,71	22,72	22,77	22,74	22,65	22,62	22,60	22,59	22,51	22,36	22,40	22,41	22,14	21,81	21,59	21,57	21,44	21,30	21,35	21,20	21,14	21,19	21,08	21,02	21,07	20,99	20,97	20,96	20,99	20,98	20,91	20,93	20,92	20,88	20,81	20,81	20,77	20,78	20,71	20,63	20,71	20,64	20,58	20,60	20,63	20,60	20,69	20,72	20,57	20,59	20,60	20,49	20,56	20,54	20,51	20,60	20,60	20,52	20,56	20,56	20,49	20,48	20,54	20,54	20,54	20,57	20,60	20,53	20,46	20,47	20,51	20,47	20,52	20,54	20,50	20,48	20,47	20,42	20,46	20,56	20,52	20,47	20,50	20,46	20,43	20,51	20,53	20,47	20,38	20,43	20,48	20,48	20,47	20,51	20,49	20,44	20,35	20,41	20,44	20,44	20,47	20,49	20,44	20,48	20,56	20,38	20,42	20,48	20,50	20,55	20,49	20,41	20,55	20,53	20,42	20,43	20,43	20,48	20,53	20,50	20,44	20,33	20,41	20,38	20,43	20,47	20,51	20,44	20,43	20,47	20,39	20,32	20,38	20,40	20,44	20,47	20,40	20,40	20,45	20,40	20,47	20,46	20,44	20,45	20,41	20,41	20,36	20,42	20,35	20,37	20,47	20,48	20,49	20,45	20,39	20,51	20,58	20,52	20,43	20,41	20,36	20,35	20,47	20,48	20,41	20,40	20,33	20,44	20,47	20,39	20,38	20,41	20,39	20,40	20,37	20,39	20,45	20,45	20,39	20,41	20,49	20,46	20,42	20,50	20,50	20,35	20,36	20,37	20,36	20,40	20,51	20,39	20,39	20,45	20,49	20,47	20,43	20,37	20,35	20,33	20,41	20,42	20,39	20,45	20,49	20,47	20,35	20,41	20,42	20,40	20,41	20,47	20,48	20,47	20,50	20,49	20,45	20,44	20,41	20,46	
20,39	20,32	20,26	20,32	20,39	20,47	20,44	20,36	20,36	20,47	20,32	20,29	20,41	20,43	20,34	20,36	20,43	20,42	20,34	20,35	20,35	20,50	20,41	20,46	20,45	20,39	20,38	20,45	20,44	20,46	20,42	20,48	20,39	20,40	20,50	20,47	20,42	20,39	20,38	20,38	20,45	20,48	20,42	20,41	20,43	20,38	20,45	20,49	20,45	20,46	20,54	20,51	20,41	20,30	20,37	20,46	20,48	20,48	20,45	20,49	20,43	20,47	20,45	20,45	20,43	20,48	20,55	20,44	20,47	20,42	20,50	20,59	20,56	20,53	20,49	20,45	20,47	20,47	20,44	20,40	20,38	20,49	20,55	20,53	20,44	20,41	20,52	20,55	20,46	20,45	20,50	20,43	20,43	20,57	20,56	20,52	20,50	20,47	20,51	20,49	20,46	20,51	20,55	20,49	20,50	20,50	20,45	20,53	20,48	20,47	20,48	20,50	20,51	20,54	20,42	20,40	20,39	20,34	20,53	20,58	20,52	20,46	20,56	20,55	20,50	20,57	20,62	20,60	20,55	20,58	20,61	20,67	20,50	20,48	20,52	20,61	20,56	20,53	20,57	20,54	20,51	20,51	20,46	20,50	20,59	20,52	20,54	20,58	20,56	20,53	20,45	20,60	20,60	20,55	20,56	20,60	20,68	20,67	20,73	20,83	21,00	21,15	21,28	21,49	21,56	21,55	21,61	21,65	21,66	21,77	21,82	21,84	21,92	21,86	21,82	21,78	21,66	21,58	21,48	21,41	21,39	21,21	21,18	21,14	21,16	21,22	21,40	21,74	21,89	21,86	21,98	22,02	22,01	22,11	22,16	22,25	22,29	22,31	22,35	22,43	22,50	22,58	22,64	22,76	22,77	22,65	22,53	22,61	22,64	22,70	22,68	22,77	22,77	22,82	22,84	22,88	22,89	22,91	22,89	22,75	22,49	22,56	22,99	23,33	23,48	23,57	23,70	23,81	23,86	23,87	24,00	24,02	24,04	24,08	24,20	24,22	24,23	24,19	24,30	24,39	24,43	24,45	24,49	24,53	24,53	24,51	24,62	24,59	24,67	24,70	24,66	24,71	24,77	24,78	24,77	24,80	24,77	24,89	24,89	24,89	24,85	24,87	24,93	24,96	24,96	24,83	24,95	25,02	24,94	24,94	24,97	24,93	24,89	24,97	24,93	24,94	25,03	25,01	25,00	24,97	24,98	25,00	25,00	25,07	25,01	25,10	25,11	25,06	25,11	25,05	25,01	25,08	24,97	25,05	25,02	25,02	25,09	25,09	25,05	25,08	25,05	25,02	25,06	25,12	25,06	24,98	24,94	25,01	25,14	25,10	25,13	25,13	25,07	25,00	25,02	25,15	25,15	25,11	25,14	25,09	25,05	25,05	25,09	25,12	25,04	25,06	25,11	25,17	25,17	25,24	25,16	25,11	25,15	25,16	25,14	25,08	25,08	25,19	25,20	25,09	25,13	25,11	25,09	25,18	25,20	25,25	25,29	25,24	25,20	25,22	25,06	25,12	25,28	25,23	25,19	25,21	25,27	25,22	25,21	25,19	25,23	25,21	25,20	25,23	25,21	25,18	25,20	25,19	25,17	25,20	25,14	25,15	25,14	25,12	25,07	25,03	25,01	25,00	25,00	24,93	24,98	24,97	24,96	25,06	25,03	24,88	24,86	24,88	24,87	24,83	24,80	24,80	24,77	24,70	24,71	24,69	24,59	24,59	24,48	24,34	24,33	24,23	24,15	24,18	24,19	24,11	24,03	23,98	23,99	23,85	23,76	23,65	23,56	23,41	23,25	23,04	22,77	22,48	22,62	22,88	22,88	22,84	22,79	22,74	22,72	22,72	22,69	22,68	22,60	22,39	22,43	22,45	22,20	21,87	21,70	21,66	21,55	21,44	21,40	21,34	21,26	21,31	21,18	21,09	21,10	21,06	21,10	21,05	20,98	20,97	21,04	21,06	21,08	21,00	20,93	20,83	20,79	20,74	20,74	20,73	20,67	20,59	20,57	20,61	20,58	20,59	20,67	20,64	20,52	20,54	20,60	20,48	20,47	20,48	20,48	20,53	20,65	20,59	20,57	20,59	20,57	20,52	20,53	20,59	20,51	20,53	20,54	20,46	20,50	20,50	20,52	20,57	20,56	20,55	20,48	20,47	20,48	20,43	20,44	20,48	20,49	20,52	20,54	20,51	20,40	20,56	20,59	20,42	20,46	20,45	20,46	20,54	20,50	20,53	20,53	20,50	20,41	20,41	20,51	20,44	20,44	20,52	20,53	20,53	20,56	20,50	20,46	20,47	20,44	20,49	20,60	20,54	20,50	20,59	20,49	20,45	20,42	20,46	20,45	20,48	20,45	20,35	20,37	20,37	20,45	20,50	20,48	20,43	20,44	20,42	20,41	20,32	20,37	20,47	20,44	20,42	20,43	20,43	20,46	20,46	20,44	20,43	20,48	20,47	20,43	20,47	20,42	20,37	20,35	20,42	20,51	20,52	20,54	20,50	20,44	20,46	20,48	20,44	20,39	20,34	20,39	20,44	20,49	20,49	20,46	20,46	20,43	20,42	20,40	20,37	20,39	20,41	20,36	20,39	20,41	20,53	20,50	20,45	20,42	20,44	20,49	20,43	20,39	20,42	20,40	20,40	20,42	20,40	20,38	20,40	20,44	20,38	20,47	20,46	20,40	20,37	20,34	20,34	20,37	20,41	20,50	20,55	20,50	20,40	20,51	20,47	20,37	20,40	20,32	20,35	20,42	20,39	20,48	20,43	20,47	20,53	20,44	20,36	20,37	20,37	
20,46	20,41	20,37	20,40	20,39	20,37	20,37	20,38	20,40	20,46	20,47	20,35	20,36	20,38	20,32	20,37	20,39	20,38	20,35	20,40	20,39	20,44	20,45	20,51	20,38	20,28	20,35	20,39	20,42	20,38	20,37	20,42	20,43	20,37	20,44	20,45	20,45	20,39	20,36	20,47	20,50	20,49	20,46	20,46	20,40	20,43	20,45	20,33	20,36	20,46	20,64	20,50	20,38	20,40	20,47	20,45	20,51	20,42	20,37	20,50	20,47	20,43	20,48	20,49	20,41	20,41	20,43	20,40	20,49	20,42	20,42	20,52	20,52	20,54	20,53	20,48	20,54	20,48	20,43	20,50	20,45	20,41	20,47	20,44	20,44	20,47	20,49	20,46	20,41	20,39	20,59	20,54	20,47	20,53	20,45	20,52	20,58	20,45	20,46	20,46	20,42	20,45	20,43	20,52	20,48	20,44	20,52	20,55	20,48	20,49	20,51	20,57	20,58	20,52	20,48	20,37	20,41	20,45	20,44	20,53	20,48	20,49	20,53	20,54	20,48	20,61	20,59	20,56	20,57	20,58	20,53	20,58	20,51	20,51	20,57	20,62	20,57	20,51	20,48	20,51	20,49	20,51	20,48	20,45	20,52	20,53	20,50	20,58	20,61	20,54	20,59	20,68	20,66	20,57	20,56	20,65	20,63	20,73	20,81	20,98	21,17	21,38	21,50	21,57	21,51	21,38	21,42	21,43	21,45	21,61	21,73	21,80	21,94	22,13	22,13	22,26	22,23	22,10	22,09	22,07	21,93	21,73	21,67	21,58	21,51	21,53	21,70	21,87	22,08	22,13	22,16	22,19	22,27	22,28	22,39	22,47	22,60	22,66	22,66	22,76	22,87	22,93	22,95	22,98	22,96	22,82	22,65	22,65	22,64	22,69	22,77	22,79	22,83	22,83	22,83	22,85	22,90	22,89	23,00	22,98	22,67	22,49	22,72	23,22	23,49	23,57	23,69	23,80	23,87	23,93	24,07	24,07	24,00	24,09	24,18	24,22	24,27	24,20	24,29	24,41	24,46	24,53	24,54	24,59	24,54	24,48	24,58	24,68	24,74	24,76	24,76	24,81	24,77	24,82	24,85	24,83	24,85	24,97	24,93	24,94	24,91	24,95	24,96	25,05	25,11	25,02	25,02	25,08	25,01	25,03	25,11	25,01	24,99	24,95	25,04	25,06	25,08	25,09	25,12	25,11	25,07	25,11	25,11	25,15	25,15	25,15	25,15	25,13	25,14	25,19	25,14	25,15	25,06	25,15	25,23	25,18	25,20	25,20	25,22	25,20	25,12	25,13	25,18	25,20	25,12	25,18	25,07	25,14	25,21	25,16	25,17	25,16	25,13	25,10	25,15	25,18	25,16	25,12	25,16	25,17	25,11	25,06	25,09	25,18	25,22	25,24	25,26	25,21	25,20	25,29	25,25	25,22	25,22	25,21	25,24	25,12	25,17	25,22	25,29	25,26	25,21	25,14	25,14	25,21	25,20	25,25	25,30	25,32	25,30	25,25	25,25	25,28	25,32	25,31	25,25	25,17	25,31	25,25	25,24	25,26	25,31	25,31	25,31	25,31	25,23	25,24	25,28	25,24	25,11	25,13	25,15	25,11	25,12	25,14	25,16	25,13	25,07	25,11	25,09	25,06	25,03	24,97	24,99	25,01	25,06	24,93	24,91	24,94	24,90	24,87	24,82	24,76	24,74	24,76	24,77	24,69	24,63	24,63	24,55	24,45	24,36	24,34	24,26	24,25	24,22	24,12	24,06	23,98	23,89	23,81	23,80	23,70	23,60	23,45	23,24	22,91	22,60	22,59	22,81	23,02	22,95	22,91	22,84	22,81	22,77	22,76	22,66	22,67	22,64	22,51	22,52	22,46	22,26	21,92	21,74	21,68	21,63	21,59	21,49	21,48	21,36	21,32	21,33	21,24	21,22	21,24	21,25	21,13	21,12	21,06	21,13	21,13	21,13	21,09	20,97	20,92	20,87	20,82	20,77	20,74	20,63	20,58	20,61	20,63	20,54	20,54	20,65	20,63	20,61	20,56	20,60	20,56	20,47	20,49	20,49	20,58	20,68	20,62	20,57	20,57	20,64	20,60	20,59	20,54	20,52	20,54	20,48	20,52	20,58	20,54	20,52	20,59	20,58	20,54	20,47	20,51	20,54	20,51	20,50	20,56	20,53	20,52	20,53	20,47	20,43	20,55	20,57	20,50	20,43	20,51	20,48	20,49	20,41	20,44	20,51	20,55	20,47	20,43	20,42	20,44	20,44	20,48	20,53	20,52	20,53	20,51	20,42	20,45	20,49	20,44	20,52	20,51	20,50	20,45	20,39	20,36	20,38	20,45	20,53	20,46	20,47	20,45	20,41	20,42	20,44	20,55	20,50	20,39	20,43	20,43	20,44	20,38	20,40	20,46	20,41	20,40	20,42	20,43	20,45	20,38	20,41	20,50	20,43	20,48	20,42	20,48	20,47	20,41	20,37	20,41	20,45	20,41	20,44	20,53	20,53	20,52	20,44	20,35	20,39	20,43	20,44	20,51	20,42	20,48	20,43	20,44	20,37	20,30	20,30	20,41	20,40	20,39	20,42	20,41	20,48	20,54	20,59	20,43	20,43	20,47	20,49	20,45	20,41	20,46	20,37	20,42	20,39	20,39	20,42	20,41	20,44	20,38	20,47	20,44	20,36	20,35	20,28	20,34	20,42	20,43	20,51	20,51	20,51	20,46	20,44	20,42	20,28	20,38	20,35	20,31	20,43	20,43	20,44	20,45	20,40	20,47	20,38	20,34	20,31	20,38	
20,42	20,43	20,40	20,38	20,31	20,28	20,36	20,31	20,27	20,45	20,51	20,42	20,32	20,27	20,36	20,41	20,45	20,33	20,27	20,40	20,45	20,44	20,45	20,38	20,36	20,29	20,41	20,40	20,39	20,30	20,30	20,41	20,38	20,38	20,43	20,45	20,45	20,49	20,38	20,44	20,54	20,52	20,46	20,43	20,40	20,46	20,44	20,35	20,31	20,39	20,49	20,49	20,42	20,50	20,53	20,38	20,33	20,39	20,32	20,37	20,39	20,41	20,44	20,49	20,39	20,34	20,37	20,41	20,40	20,48	20,40	20,48	20,49	20,45	20,47	20,49	20,52	20,47	20,41	20,54	20,54	20,48	20,43	20,47	20,42	20,51	20,57	20,42	20,39	20,44	20,48	20,55	20,52	20,50	20,54	20,54	20,56	20,47	20,48	20,44	20,38	20,41	20,49	20,52	20,51	20,52	20,50	20,56	20,50	20,54	20,48	20,44	20,45	20,48	20,52	20,50	20,48	20,50	20,54	20,48	20,51	20,50	20,60	20,55	20,50	20,54	20,57	20,51	20,58	20,62	20,55	20,58	20,56	20,54	20,54	20,58	20,61	20,55	20,56	20,55	20,56	20,56	20,54	20,57	20,58	20,59	20,52	20,55	20,60	20,63	20,58	20,62	20,66	20,63	20,60	20,71	20,65	20,79	21,01	21,21	21,32	21,37	21,28	21,27	21,15	20,96	20,95	20,92	20,96	21,11	21,24	21,32	21,51	21,75	21,88	22,05	22,16	22,20	22,29	22,44	22,45	22,29	22,34	22,27	22,19	22,05	22,11	22,24	22,33	22,43	22,46	22,49	22,52	22,50	22,59	22,76	22,92	22,89	22,95	23,04	23,12	23,22	23,27	23,26	23,19	22,86	22,72	22,77	22,72	22,68	22,73	22,78	22,78	22,83	22,85	22,88	22,88	23,00	23,01	23,14	22,96	22,64	22,53	22,95	23,41	23,64	23,70	23,77	23,85	23,98	23,97	24,06	24,09	24,08	24,24	24,28	24,26	24,31	24,34	24,45	24,48	24,58	24,58	24,61	24,63	24,61	24,65	24,75	24,74	24,74	24,78	24,84	24,88	24,86	24,91	24,96	24,94	24,96	25,04	25,05	25,09	25,12	25,07	25,08	25,12	25,13	25,13	25,07	25,04	25,10	25,14	25,11	25,05	25,10	25,13	25,22	25,27	25,21	25,26	25,24	25,19	25,18	25,25	25,28	25,25	25,26	25,21	25,18	25,22	25,26	25,27	25,30	25,19	25,25	25,28	25,24	25,25	25,23	25,30	25,26	25,15	25,19	25,22	25,23	25,22	25,26	25,27	25,26	25,25	25,21	25,23	25,24	25,25	25,19	25,27	25,28	25,32	25,27	25,17	25,24	25,22	25,17	25,18	25,29	25,33	25,27	25,29	25,26	25,28	25,29	25,32	25,32	25,31	25,27	25,26	25,24	25,21	25,29	25,26	25,27	25,28	25,19	25,25	25,27	25,23	25,33	25,34	25,35	25,32	25,30	25,32	25,35	25,33	25,29	25,21	25,24	25,34	25,36	25,37	25,32	25,35	25,29	25,30	25,26	25,32	25,35	25,30	25,25	25,14	25,05	25,10	25,13	25,10	25,12	25,09	25,11	25,09	25,17	25,14	25,09	25,04	25,02	25,08	25,00	24,96	25,01	24,98	24,95	24,93	24,93	24,84	24,82	24,78	24,78	24,84	24,76	24,72	24,66	24,57	24,56	24,40	24,35	24,33	24,30	24,23	24,17	24,08	24,04	23,98	23,85	23,77	23,69	23,60	23,48	23,21	22,77	22,68	22,82	22,98	23,02	22,96	22,93	22,86	22,81	22,79	22,81	22,73	22,72	22,70	22,64	22,59	22,50	22,34	22,03	21,86	21,89	21,83	21,79	21,73	21,66	21,58	21,55	21,47	21,44	21,42	21,27	21,25	21,22	21,27	21,20	21,18	21,14	21,16	21,21	21,06	21,01	20,94	20,92	20,81	20,70	20,63	20,59	20,69	20,65	20,56	20,51	20,61	20,68	20,65	20,66	20,66	20,58	20,56	20,53	20,53	20,62	20,66	20,61	20,59	20,60	20,56	20,63	20,63	20,60	20,52	20,58	20,51	20,52	20,54	20,50	20,53	20,56	20,60	20,54	20,45	20,46	20,46	20,54	20,52	20,55	20,50	20,52	20,50	20,44	20,40	20,52	20,48	20,41	20,45	20,51	20,51	20,40	20,38	20,42	20,49	20,54	20,56	20,41	20,37	20,37	20,43	20,53	20,55	20,62	20,65	20,58	20,50	20,47	20,47	20,40	20,44	20,45	20,47	20,41	20,38	20,36	20,35	20,47	20,47	20,45	20,49	20,48	20,41	20,44	20,48	20,51	20,52	20,40	20,35	20,41	20,43	20,33	20,38	20,36	20,37	20,47	20,53	20,38	20,40	20,32	20,41	20,52	20,49	20,51	20,47	20,47	20,49	20,50	20,52	20,39	20,42	20,44	20,41	20,48	20,57	20,55	20,46	20,43	20,38	20,39	20,47	20,51	20,43	20,43	20,42	20,41	20,37	20,29	20,32	20,47	20,40	20,44	20,46	20,44	20,50	20,58	20,57	20,47	20,45	20,44	20,49	20,49	20,42	20,43	20,37	20,44	20,43	20,38	20,45	20,46	20,48	20,47	20,48	20,45	20,37	20,32	20,30	20,26	20,42	20,45	20,45	20,53	20,51	20,48	20,42	20,43	20,33	20,40	20,37	20,43	20,40	20,42	20,45	20,37	20,30	20,40	20,35	20,44	20,40	20,39	
20,38	20,30	20,33	20,28	20,23	20,32	20,34	20,30	20,31	20,35	20,43	20,40	20,32	20,31	20,33	20,39	20,41	20,39	20,30	20,40	20,46	20,41	20,41	20,45	20,45	20,44	20,44	20,44	20,44	20,32	20,26	20,44	20,36	20,36	20,44	20,46	20,42	20,47	20,45	20,41	20,51	20,43	20,41	20,41	20,37	20,45	20,43	20,39	20,38	20,35	20,45	20,55	20,49	20,52	20,53	20,38	20,36	20,41	20,43	20,42	20,39	20,39	20,40	20,51	20,49	20,42	20,31	20,38	20,42	20,43	20,43	20,44	20,48	20,48	20,49	20,43	20,49	20,52	20,46	20,49	20,50	20,47	20,47	20,43	20,42	20,45	20,50	20,49	20,42	20,44	20,49	20,49	20,49	20,47	20,53	20,54	20,49	20,42	20,47	20,48	20,40	20,41	20,49	20,49	20,51	20,48	20,46	20,56	20,55	20,51	20,49	20,45	20,48	20,46	20,51	20,50	20,48	20,50	20,61	20,51	20,46	20,37	20,50	20,53	20,54	20,51	20,53	20,53	20,51	20,62	20,62	20,66	20,60	20,53	20,50	20,59	20,60	20,58	20,58	20,54	20,60	20,60	20,55	20,57	20,61	20,63	20,57	20,64	20,59	20,65	20,64	20,63	20,69	20,67	20,69	20,76	20,75	20,93	21,12	21,20	21,27	21,24	20,88	20,75	20,79	20,77	20,79	20,79	20,91	20,98	20,87	20,84	21,00	21,11	21,28	21,38	21,52	21,71	21,89	22,09	22,22	22,26	22,33	22,52	22,59	22,60	22,61	22,59	22,63	22,63	22,56	22,58	22,67	22,74	22,75	22,96	23,11	23,07	23,11	23,25	23,28	23,41	23,45	23,44	23,37	23,01	22,74	22,76	22,72	22,66	22,77	22,79	22,79	22,85	22,88	22,91	22,96	23,01	23,06	23,22	23,15	22,86	22,59	22,70	23,20	23,54	23,58	23,68	23,85	23,99	24,01	23,99	24,08	24,18	24,25	24,26	24,29	24,36	24,36	24,35	24,46	24,57	24,62	24,62	24,62	24,71	24,73	24,69	24,73	24,78	24,78	24,83	24,86	24,87	24,92	24,95	24,94	25,00	25,07	25,09	25,08	25,14	25,17	25,11	25,12	25,16	25,17	25,09	25,12	25,14	25,19	25,21	25,20	25,18	25,19	25,23	25,30	25,28	25,29	25,26	25,26	25,26	25,31	25,31	25,31	25,28	25,25	25,26	25,32	25,31	25,33	25,36	25,32	25,27	25,29	25,29	25,30	25,30	25,28	25,27	25,21	25,24	25,23	25,20	25,25	25,31	25,29	25,32	25,23	25,18	25,28	25,32	25,31	25,31	25,28	25,37	25,36	25,29	25,21	25,28	25,25	25,29	25,32	25,33	25,35	25,29	25,30	25,36	25,38	25,42	25,34	25,32	25,33	25,34	25,28	25,30	25,29	25,37	25,33	25,28	25,32	25,28	25,29	25,31	25,31	25,36	25,43	25,43	25,29	25,33	25,40	25,32	25,33	25,33	25,26	25,27	25,36	25,38	25,42	25,39	25,37	25,39	25,32	25,24	25,31	25,41	25,35	25,25	25,19	25,18	25,12	25,19	25,15	25,14	25,18	25,14	25,13	25,19	25,17	25,07	25,06	24,97	25,08	25,08	24,99	24,98	24,99	24,96	24,93	24,89	24,85	24,88	24,88	24,88	24,81	24,73	24,71	24,66	24,57	24,56	24,53	24,47	24,35	24,36	24,22	24,21	24,16	24,06	23,98	23,90	23,76	23,67	23,51	23,32	23,04	22,73	22,85	23,05	23,10	23,10	23,02	23,01	22,95	22,84	22,77	22,74	22,81	22,79	22,76	22,73	22,66	22,53	22,46	22,26	22,18	22,18	22,09	22,02	21,92	21,86	21,79	21,74	21,67	21,60	21,61	21,48	21,33	21,33	21,33	21,29	21,28	21,28	21,25	21,28	21,17	21,17	21,03	20,99	20,87	20,66	20,61	20,59	20,64	20,67	20,56	20,55	20,56	20,68	20,60	20,57	20,60	20,60	20,56	20,59	20,60	20,60	20,69	20,61	20,66	20,58	20,51	20,52	20,61	20,62	20,53	20,57	20,58	20,54	20,62	20,44	20,57	20,50	20,48	20,59	20,54	20,47	20,43	20,49	20,46	20,50	20,46	20,46	20,48	20,41	20,38	20,48	20,49	20,50	20,49	20,53	20,53	20,48	20,47	20,49	20,54	20,58	20,46	20,31	20,41	20,41	20,46	20,64	20,75	20,76	20,66	20,58	20,52	20,46	20,43	20,41	20,45	20,37	20,39	20,47	20,44	20,47	20,43	20,47	20,41	20,45	20,53	20,53	20,43	20,44	20,41	20,38	20,43	20,46	20,41	20,36	20,42	20,33	20,34	20,40	20,43	20,45	20,44	20,49	20,41	20,40	20,44	20,48	20,46	20,46	20,46	20,42	20,40	20,40	20,43	20,41	20,33	20,48	20,54	20,47	20,53	20,55	20,42	20,41	20,36	20,39	20,43	20,46	20,47	20,49	20,43	20,43	20,38	20,33	20,33	20,37	20,31	20,45	20,43	20,42	20,44	20,56	20,52	20,36	20,41	20,43	20,47	20,45	20,42	20,41	20,46	20,36	20,48	20,42	20,35	20,45	20,41	20,43	20,45	20,41	20,39	20,33	20,34	20,37	20,41	20,43	20,44	20,53	20,55	20,44	20,46	20,47	20,43	20,46	20,38	20,39	20,45	20,38	20,39	20,44	20,31	20,39	20,49	20,40	20,49	20,46	
20,39	20,36	20,41	20,35	20,31	20,43	20,40	20,37	20,32	20,36	20,30	20,40	20,34	20,43	20,36	20,36	20,27	20,37	20,35	20,38	20,43	20,45	20,49	20,50	20,51	20,48	20,43	20,48	20,48	20,34	20,29	20,45	20,36	20,39	20,45	20,39	20,34	20,44	20,45	20,37	20,35	20,33	20,33	20,42	20,42	20,46	20,48	20,39	20,34	20,41	20,43	20,55	20,44	20,43	20,57	20,52	20,41	20,50	20,46	20,45	20,47	20,44	20,38	20,47	20,46	20,45	20,38	20,37	20,33	20,38	20,39	20,49	20,36	20,45	20,46	20,42	20,45	20,48	20,51	20,48	20,40	20,41	20,47	20,37	20,38	20,43	20,54	20,57	20,43	20,43	20,51	20,58	20,55	20,51	20,49	20,51	20,51	20,40	20,50	20,55	20,47	20,50	20,48	20,42	20,40	20,44	20,44	20,45	20,53	20,56	20,47	20,45	20,54	20,59	20,53	20,46	20,43	20,50	20,56	20,49	20,52	20,46	20,41	20,47	20,51	20,58	20,56	20,54	20,59	20,59	20,59	20,56	20,53	20,54	20,51	20,55	20,60	20,51	20,53	20,57	20,61	20,59	20,59	20,57	20,60	20,58	20,56	20,61	20,56	20,58	20,59	20,62	20,67	20,65	20,72	20,85	20,86	20,95	21,12	21,09	21,15	21,18	20,86	20,64	20,66	20,70	20,79	20,80	21,15	21,37	20,92	20,68	20,76	20,83	20,88	20,92	20,94	21,14	21,24	21,37	21,57	21,73	21,94	22,07	22,34	22,52	22,67	22,71	22,68	22,73	22,72	22,65	22,73	22,79	22,85	23,02	23,12	23,13	23,21	23,28	23,30	23,39	23,51	23,56	23,45	23,15	22,86	22,76	22,68	22,66	22,75	22,83	22,81	22,87	22,91	23,00	23,04	23,04	23,11	23,26	23,20	23,01	22,80	22,64	22,87	23,35	23,60	23,70	23,76	23,98	24,07	24,04	24,09	24,16	24,23	24,23	24,31	24,39	24,39	24,37	24,41	24,54	24,60	24,63	24,63	24,75	24,74	24,68	24,79	24,84	24,87	24,88	24,86	24,92	24,93	24,97	24,99	25,03	25,05	25,06	24,98	25,08	25,18	25,22	25,18	25,24	25,22	25,18	25,16	25,21	25,27	25,26	25,25	25,27	25,20	25,25	25,30	25,28	25,27	25,24	25,28	25,23	25,31	25,32	25,30	25,31	25,29	25,31	25,40	25,29	25,37	25,37	25,33	25,30	25,31	25,33	25,36	25,40	25,34	25,26	25,27	25,26	25,30	25,17	25,20	25,30	25,34	25,33	25,29	25,23	25,33	25,38	25,33	25,28	25,33	25,36	25,38	25,37	25,38	25,33	25,35	25,32	25,38	25,39	25,35	25,35	25,32	25,37	25,41	25,39	25,39	25,44	25,37	25,38	25,45	25,37	25,33	25,33	25,31	25,27	25,40	25,35	25,30	25,32	25,24	25,24	25,31	25,39	25,38	25,37	25,41	25,29	25,35	25,40	25,32	25,30	25,34	25,26	25,37	25,37	25,35	25,39	25,36	25,32	25,30	25,34	25,29	25,29	25,24	25,22	25,20	25,26	25,17	25,16	25,22	25,12	25,17	25,22	25,20	25,12	25,10	25,02	25,02	25,07	25,06	24,96	24,86	24,87	24,79	24,87	24,88	24,88	24,85	24,81	24,74	24,67	24,64	24,63	24,63	24,54	24,40	24,43	24,37	24,33	24,24	24,27	24,17	24,09	24,01	23,89	23,76	23,71	23,58	23,17	22,80	22,82	23,02	23,16	23,18	23,13	23,10	23,06	22,95	22,86	22,76	22,81	22,85	22,80	22,72	22,71	22,70	22,71	22,58	22,49	22,44	22,56	22,44	22,39	22,26	22,11	22,07	21,92	21,82	21,80	21,73	21,65	21,54	21,45	21,40	21,43	21,41	21,43	21,38	21,30	21,22	21,25	21,11	20,98	20,87	20,80	20,72	20,67	20,62	20,62	20,59	20,58	20,67	20,67	20,57	20,52	20,53	20,54	20,57	20,60	20,63	20,61	20,63	20,70	20,65	20,57	20,57	20,59	20,55	20,52	20,58	20,59	20,56	20,54	20,60	20,52	20,45	20,53	20,49	20,49	20,59	20,48	20,43	20,41	20,47	20,48	20,49	20,46	20,48	20,50	20,46	20,53	20,54	20,52	20,43	20,42	20,48	20,48	20,47	20,50	20,51	20,59	20,47	20,34	20,36	20,47	20,58	20,75	20,72	20,76	20,67	20,42	20,37	20,39	20,39	20,37	20,42	20,42	20,30	20,40	20,49	20,53	20,48	20,48	20,46	20,47	20,40	20,40	20,43	20,49	20,44	20,43	20,47	20,42	20,48	20,47	20,51	20,46	20,39	20,36	20,45	20,49	20,42	20,46	20,40	20,41	20,48	20,54	20,41	20,41	20,42	20,41	20,41	20,43	20,44	20,32	20,29	20,42	20,49	20,45	20,42	20,46	20,38	20,39	20,43	20,44	20,38	20,35	20,39	20,44	20,46	20,43	20,39	20,39	20,30	20,39	20,37	20,37	20,39	20,36	20,34	20,45	20,47	20,39	20,38	20,46	20,48	20,47	20,35	20,39	20,45	20,49	20,43	20,48	20,40	20,38	20,40	20,40	20,33	20,37	20,39	20,34	20,32	20,34	20,37	20,35	20,33	20,39	20,47	20,44	20,47	20,42	20,45	20,47	20,36	20,32	20,43	20,39	20,39	20,37	20,39	20,41	20,37	20,36	20,41	20,39	
20,38	20,38	20,45	20,37	20,28	20,42	20,45	20,32	20,29	20,37	20,30	20,41	20,38	20,30	20,36	20,40	20,31	20,37	20,41	20,42	20,44	20,46	20,37	20,42	20,48	20,45	20,40	20,34	20,39	20,40	20,37	20,32	20,36	20,41	20,47	20,43	20,41	20,45	20,42	20,41	20,38	20,31	20,33	20,39	20,45	20,49	20,45	20,46	20,43	20,48	20,43	20,47	20,45	20,43	20,48	20,56	20,54	20,50	20,48	20,48	20,46	20,41	20,44	20,45	20,41	20,43	20,50	20,45	20,38	20,37	20,36	20,46	20,34	20,46	20,51	20,46	20,43	20,47	20,51	20,51	20,50	20,36	20,40	20,40	20,33	20,38	20,46	20,51	20,49	20,49	20,49	20,57	20,54	20,47	20,50	20,54	20,52	20,48	20,52	20,59	20,50	20,46	20,48	20,41	20,49	20,48	20,46	20,44	20,47	20,50	20,46	20,39	20,48	20,54	20,53	20,51	20,60	20,59	20,53	20,44	20,52	20,55	20,49	20,49	20,49	20,58	20,56	20,52	20,57	20,58	20,55	20,62	20,50	20,53	20,52	20,48	20,63	20,54	20,52	20,55	20,61	20,61	20,61	20,59	20,62	20,63	20,63	20,56	20,57	20,60	20,69	20,72	20,70	20,75	20,83	20,95	21,00	20,96	21,03	20,98	20,93	20,96	20,83	20,73	20,64	20,70	20,73	20,72	21,16	22,09	21,07	20,68	20,73	20,79	20,78	20,77	20,77	20,86	20,89	20,86	20,92	21,06	21,21	21,33	21,63	21,93	22,17	22,37	22,53	22,58	22,63	22,70	22,68	22,76	22,78	22,89	23,05	22,98	23,07	23,13	23,19	23,25	23,31	23,36	23,35	23,14	22,92	22,81	22,76	22,73	22,77	22,79	22,84	22,83	22,91	22,98	23,05	23,05	23,08	23,21	23,24	23,17	23,03	22,77	22,69	22,98	23,49	23,69	23,79	23,85	23,99	24,06	24,03	24,11	24,26	24,34	24,32	24,39	24,41	24,44	24,46	24,49	24,61	24,64	24,57	24,60	24,72	24,69	24,75	24,85	24,93	24,91	24,90	24,95	25,00	24,99	24,99	25,06	25,10	25,18	25,12	25,12	25,18	25,20	25,16	25,20	25,20	25,20	25,14	25,19	25,26	25,25	25,22	25,29	25,29	25,31	25,34	25,31	25,27	25,24	25,28	25,28	25,34	25,35	25,32	25,29	25,34	25,31	25,43	25,40	25,35	25,35	25,33	25,30	25,35	25,32	25,31	25,39	25,40	25,35	25,36	25,38	25,34	25,24	25,24	25,32	25,36	25,35	25,28	25,29	25,32	25,40	25,36	25,34	25,37	25,40	25,44	25,40	25,38	25,35	25,36	25,37	25,31	25,34	25,31	25,28	25,28	25,27	25,31	25,39	25,32	25,44	25,46	25,39	25,33	25,34	25,29	25,32	25,29	25,31	25,38	25,37	25,28	25,24	25,23	25,30	25,30	25,32	25,36	25,40	25,41	25,34	25,30	25,37	25,30	25,29	25,29	25,26	25,30	25,35	25,36	25,33	25,35	25,35	25,26	25,26	25,28	25,25	25,32	25,27	25,21	25,24	25,15	25,14	25,22	25,24	25,19	25,29	25,19	25,12	25,14	25,09	25,03	25,06	24,98	24,93	24,86	24,84	24,84	24,90	24,84	24,84	24,81	24,77	24,79	24,65	24,62	24,69	24,66	24,56	24,48	24,40	24,39	24,40	24,28	24,23	24,11	24,07	24,04	23,91	23,81	23,67	23,43	22,95	22,74	22,99	23,20	23,29	23,18	23,19	23,10	23,08	23,00	22,91	22,88	22,87	22,88	22,83	22,79	22,76	22,77	22,78	22,69	22,76	22,77	22,86	22,80	22,70	22,61	22,44	22,31	22,24	22,07	21,95	21,97	21,84	21,72	21,61	21,57	21,53	21,50	21,50	21,52	21,40	21,31	21,27	21,21	21,08	20,94	20,85	20,76	20,75	20,74	20,69	20,66	20,64	20,80	20,78	20,68	20,53	20,53	20,60	20,66	20,71	20,65	20,61	20,59	20,66	20,67	20,55	20,52	20,63	20,60	20,53	20,56	20,58	20,59	20,55	20,57	20,53	20,52	20,51	20,55	20,55	20,55	20,54	20,56	20,49	20,46	20,47	20,50	20,52	20,51	20,48	20,55	20,59	20,59	20,52	20,48	20,49	20,43	20,47	20,47	20,54	20,61	20,63	20,64	20,63	20,67	20,70	20,67	20,70	20,67	20,58	20,54	20,44	20,38	20,39	20,38	20,39	20,41	20,41	20,41	20,44	20,56	20,53	20,45	20,52	20,52	20,53	20,46	20,42	20,40	20,45	20,45	20,50	20,54	20,42	20,39	20,43	20,46	20,39	20,46	20,46	20,45	20,53	20,39	20,41	20,44	20,46	20,43	20,45	20,49	20,44	20,48	20,47	20,50	20,53	20,43	20,38	20,31	20,41	20,45	20,40	20,40	20,46	20,38	20,36	20,49	20,46	20,41	20,38	20,42	20,37	20,42	20,47	20,43	20,39	20,33	20,40	20,46	20,44	20,45	20,40	20,39	20,49	20,45	20,37	20,42	20,54	20,53	20,41	20,39	20,42	20,49	20,47	20,42	20,37	20,44	20,42	20,51	20,42	20,37	20,32	20,45	20,37	20,26	20,30	20,47	20,37	20,33	20,34	20,48	20,47	20,42	20,45	20,39	20,45	20,38	20,33	20,37	20,40	20,46	20,42	20,37	20,38	20,32	20,35	20,46	20,44	
20,33	20,42	20,41	20,31	20,29	20,37	20,42	20,43	20,35	20,39	20,36	20,47	20,46	20,36	20,46	20,50	20,40	20,47	20,45	20,45	20,43	20,49	20,36	20,34	20,41	20,40	20,42	20,36	20,40	20,34	20,34	20,34	20,37	20,41	20,42	20,46	20,45	20,50	20,43	20,46	20,50	20,43	20,39	20,41	20,39	20,52	20,42	20,41	20,44	20,52	20,55	20,43	20,46	20,46	20,46	20,46	20,52	20,53	20,45	20,43	20,48	20,33	20,46	20,52	20,42	20,41	20,40	20,43	20,42	20,39	20,37	20,47	20,46	20,48	20,50	20,46	20,49	20,48	20,48	20,51	20,47	20,42	20,47	20,47	20,43	20,45	20,51	20,44	20,44	20,47	20,48	20,46	20,44	20,46	20,44	20,51	20,51	20,50	20,55	20,47	20,49	20,48	20,47	20,47	20,55	20,53	20,49	20,53	20,54	20,48	20,40	20,45	20,54	20,55	20,50	20,54	20,60	20,54	20,55	20,48	20,50	20,51	20,58	20,63	20,51	20,54	20,54	20,54	20,53	20,60	20,55	20,65	20,58	20,48	20,54	20,50	20,60	20,59	20,55	20,52	20,59	20,60	20,60	20,59	20,60	20,72	20,76	20,71	20,68	20,70	20,82	20,94	20,87	20,89	20,99	21,18	21,13	20,97	20,92	20,89	20,82	20,76	20,68	20,67	20,72	20,70	20,70	20,68	20,87	21,57	20,89	20,70	20,68	20,73	20,78	20,75	20,77	20,79	20,82	20,76	20,78	20,80	20,88	20,94	21,07	21,33	21,58	21,89	22,22	22,37	22,41	22,51	22,54	22,63	22,65	22,79	22,83	22,83	22,83	22,93	22,91	23,03	23,03	23,01	23,07	22,99	22,81	22,82	22,77	22,76	22,76	22,81	22,84	22,89	22,79	22,91	23,00	22,99	23,07	23,15	23,25	23,27	23,22	23,13	22,74	22,74	23,31	23,66	23,79	23,90	23,92	24,03	24,05	24,12	24,27	24,37	24,33	24,36	24,41	24,45	24,48	24,48	24,55	24,66	24,59	24,59	24,74	24,69	24,71	24,77	24,92	24,89	24,94	24,98	24,99	24,98	24,96	25,04	25,15	25,17	25,14	25,24	25,21	25,15	25,16	25,17	25,23	25,31	25,23	25,19	25,28	25,27	25,21	25,27	25,33	25,33	25,29	25,32	25,33	25,33	25,31	25,34	25,38	25,39	25,28	25,32	25,40	25,35	25,40	25,47	25,36	25,38	25,29	25,29	25,34	25,33	25,35	25,35	25,34	25,36	25,32	25,34	25,32	25,30	25,34	25,34	25,38	25,35	25,34	25,28	25,30	25,34	25,38	25,36	25,33	25,35	25,36	25,33	25,32	25,38	25,38	25,39	25,39	25,36	25,36	25,33	25,27	25,33	25,38	25,42	25,33	25,40	25,45	25,35	25,33	25,36	25,29	25,27	25,34	25,38	25,38	25,26	25,22	25,23	25,16	25,28	25,31	25,26	25,25	25,32	25,37	25,39	25,28	25,28	25,34	25,34	25,35	25,29	25,28	25,30	25,42	25,37	25,35	25,33	25,34	25,37	25,32	25,18	25,19	25,30	25,25	25,20	25,15	25,19	25,21	25,32	25,24	25,28	25,14	25,12	25,12	25,07	25,01	24,99	25,03	24,89	24,90	24,93	24,90	24,89	24,78	24,71	24,76	24,79	24,73	24,62	24,57	24,61	24,57	24,49	24,50	24,45	24,37	24,36	24,40	24,24	24,11	23,98	23,91	23,83	23,75	23,51	23,20	22,85	22,88	23,23	23,38	23,36	23,25	23,18	23,16	23,07	23,04	22,94	22,85	22,92	22,86	22,88	22,88	22,73	22,71	22,71	22,79	22,99	23,23	23,23	23,23	23,05	22,97	22,80	22,58	22,50	22,39	22,26	22,22	21,99	21,90	21,84	21,77	21,72	21,70	21,65	21,67	21,55	21,50	21,42	21,36	21,24	21,00	20,83	20,71	20,71	20,73	20,71	20,70	20,66	20,70	20,71	20,63	20,58	20,56	20,59	20,57	20,60	20,66	20,62	20,71	20,69	20,59	20,62	20,57	20,52	20,60	20,51	20,51	20,51	20,56	20,53	20,51	20,50	20,49	20,53	20,56	20,53	20,52	20,50	20,56	20,59	20,46	20,50	20,52	20,57	20,54	20,54	20,48	20,48	20,56	20,58	20,51	20,54	20,55	20,45	20,49	20,52	20,64	20,71	20,82	20,95	21,05	21,03	20,97	20,78	20,63	20,47	20,40	20,38	20,38	20,25	20,28	20,35	20,41	20,40	20,41	20,50	20,52	20,50	20,50	20,49	20,49	20,46	20,42	20,47	20,47	20,41	20,41	20,52	20,52	20,37	20,33	20,34	20,49	20,41	20,47	20,49	20,49	20,55	20,47	20,42	20,38	20,39	20,37	20,42	20,45	20,42	20,43	20,43	20,46	20,43	20,33	20,33	20,36	20,48	20,50	20,46	20,48	20,47	20,42	20,40	20,46	20,42	20,49	20,43	20,52	20,43	20,41	20,40	20,39	20,37	20,34	20,52	20,50	20,51	20,43	20,41	20,43	20,41	20,49	20,37	20,39	20,42	20,41	20,42	20,41	20,40	20,40	20,40	20,46	20,40	20,40	20,49	20,40	20,39	20,45	20,42	20,45	20,43	20,39	20,37	20,39	20,42	20,40	20,38	20,38	20,42	20,47	20,46	20,35	20,32	20,38	20,38	20,33	20,38	20,40	20,44	20,43	20,27	20,28	20,36	20,45	20,42	
20,46	20,45	20,38	20,28	20,34	20,42	20,45	20,34	20,39	20,34	20,33	20,44	20,43	20,34	20,43	20,56	20,44	20,40	20,43	20,40	20,43	20,47	20,45	20,40	20,52	20,42	20,39	20,46	20,51	20,33	20,31	20,35	20,39	20,40	20,44	20,50	20,48	20,43	20,46	20,48	20,46	20,44	20,39	20,38	20,33	20,44	20,44	20,37	20,40	20,45	20,54	20,47	20,46	20,49	20,46	20,43	20,46	20,56	20,51	20,43	20,39	20,36	20,46	20,43	20,43	20,37	20,37	20,39	20,43	20,48	20,52	20,51	20,53	20,50	20,49	20,44	20,46	20,47	20,38	20,48	20,48	20,47	20,57	20,47	20,45	20,50	20,44	20,49	20,42	20,45	20,47	20,54	20,52	20,47	20,42	20,53	20,44	20,47	20,55	20,52	20,47	20,46	20,52	20,46	20,47	20,53	20,54	20,53	20,56	20,51	20,42	20,49	20,55	20,52	20,51	20,49	20,49	20,49	20,46	20,47	20,53	20,49	20,59	20,56	20,48	20,59	20,57	20,54	20,54	20,61	20,57	20,61	20,57	20,49	20,47	20,53	20,60	20,58	20,56	20,56	20,55	20,68	20,66	20,75	20,73	20,78	20,81	20,86	20,87	20,90	21,00	21,12	21,17	21,13	21,10	21,20	21,14	20,94	20,92	20,78	20,83	20,84	20,76	20,77	20,69	20,68	20,65	20,64	20,69	20,69	20,71	20,74	20,73	20,66	20,72	20,68	20,64	20,70	20,79	20,79	20,86	20,74	20,81	20,87	20,90	21,06	21,35	21,67	21,99	22,14	22,20	22,31	22,32	22,25	22,38	22,56	22,65	22,59	22,57	22,62	22,61	22,78	22,81	22,80	22,81	22,79	22,77	22,71	22,72	22,74	22,73	22,86	22,91	22,91	22,88	22,92	23,03	23,05	23,12	23,19	23,23	23,32	23,31	23,30	22,96	22,63	22,99	23,51	23,70	23,85	23,94	24,03	24,03	24,07	24,15	24,24	24,32	24,37	24,40	24,46	24,50	24,44	24,46	24,56	24,53	24,55	24,69	24,70	24,73	24,81	24,83	24,89	24,90	24,93	24,91	24,95	24,97	24,99	25,03	25,10	25,14	25,23	25,27	25,21	25,18	25,14	25,20	25,32	25,21	25,14	25,26	25,31	25,29	25,29	25,33	25,33	25,31	25,28	25,31	25,37	25,30	25,33	25,31	25,36	25,32	25,32	25,45	25,33	25,33	25,44	25,45	25,38	25,30	25,28	25,34	25,34	25,32	25,29	25,29	25,25	25,26	25,26	25,34	25,33	25,33	25,35	25,30	25,36	25,39	25,26	25,32	25,39	25,41	25,35	25,26	25,27	25,29	25,28	25,29	25,34	25,36	25,37	25,36	25,32	25,36	25,38	25,34	25,29	25,31	25,40	25,39	25,43	25,43	25,37	25,34	25,39	25,35	25,35	25,32	25,39	25,42	25,29	25,28	25,35	25,25	25,24	25,28	25,23	25,22	25,24	25,28	25,28	25,29	25,29	25,34	25,33	25,29	25,26	25,33	25,25	25,38	25,45	25,34	25,20	25,31	25,42	25,30	25,16	25,17	25,14	25,18	25,14	25,07	25,19	25,22	25,18	25,15	25,25	25,19	25,05	25,10	25,06	24,99	24,95	24,99	24,99	24,87	24,87	24,87	24,88	24,77	24,73	24,67	24,74	24,69	24,59	24,58	24,57	24,51	24,44	24,41	24,36	24,35	24,31	24,32	24,27	24,08	23,99	23,94	23,81	23,67	23,31	22,95	22,88	23,17	23,32	23,34	23,30	23,30	23,19	23,12	23,10	23,06	22,98	22,88	22,83	22,82	22,83	22,80	22,67	22,70	22,81	22,93	23,25	23,53	23,71	23,65	23,47	23,31	23,14	22,96	22,83	22,64	22,56	22,48	22,28	22,15	22,07	22,03	21,90	21,85	21,83	21,76	21,67	21,60	21,59	21,51	21,29	21,04	20,81	20,71	20,69	20,70	20,67	20,63	20,62	20,65	20,67	20,57	20,56	20,61	20,60	20,52	20,53	20,55	20,64	20,70	20,71	20,62	20,63	20,58	20,52	20,57	20,56	20,53	20,54	20,55	20,47	20,50	20,47	20,48	20,50	20,53	20,53	20,53	20,52	20,48	20,43	20,49	20,57	20,57	20,52	20,55	20,56	20,53	20,51	20,47	20,57	20,48	20,51	20,48	20,49	20,48	20,59	20,67	20,83	21,04	21,21	21,21	21,07	20,96	20,78	20,65	20,61	20,55	20,45	20,31	20,27	20,22	20,23	20,38	20,45	20,44	20,44	20,53	20,52	20,51	20,49	20,40	20,41	20,44	20,43	20,41	20,44	20,42	20,49	20,54	20,47	20,40	20,42	20,50	20,41	20,37	20,43	20,45	20,43	20,48	20,51	20,43	20,43	20,45	20,48	20,48	20,49	20,46	20,39	20,39	20,47	20,39	20,40	20,40	20,41	20,50	20,46	20,41	20,43	20,38	20,37	20,46	20,44	20,43	20,42	20,43	20,52	20,43	20,39	20,35	20,37	20,43	20,56	20,48	20,40	20,41	20,36	20,43	20,44	20,47	20,47	20,42	20,42	20,41	20,42	20,35	20,45	20,41	20,39	20,43	20,46	20,35	20,41	20,42	20,39	20,40	20,39	20,41	20,34	20,39	20,39	20,35	20,39	20,41	20,38	20,42	20,40	20,43	20,47	20,38	20,37	20,30	20,40	20,44	20,34	20,34	20,38	20,46	20,44	20,39	20,28	20,29	20,31
[truncated: 1,444,217 more chars]
