# Supplementary material for: A novel phased-array thermography concept for non-destructive testing
Source: Sci Rep. 2025 Nov 7;15:39144. doi: 10.1038/s41598-025-26380-8 (PMC12594793; doi:10.1038/s41598-025-26380-8)
Supplement: Supplementary file 2 — Supplementary Information 2. [file 41598_2025_26380_MOESM2_ESM.zip › Supplementary_Data/2-Experimental/1-Composite_Plate/PAT_DT_0s_TUp_40s/Impact 2_0026_26.asc]

[Settings]
Version=3
ImageWidth=640
ImageHeight=480
ShotRange=15.00;35.00
CalibRange=-40.00;120.00
TempUnit=�C

[MeasDefs]
ID=Avg	Min	Max	Span	SDev
R1=23.89	20,51	26,72	6,21	1,24

[Data]
20,35	20,28	20,28	20,39	20,31	20,26	20,35	20,36	20,27	20,33	20,34	20,47	20,50	20,42	20,41	20,41	20,42	20,42	20,43	20,41	20,54	20,59	20,46	20,42	20,42	20,41	20,40	20,37	20,50	20,51	20,44	20,39	20,33	20,35	20,42	20,52	20,57	20,49	20,46	20,36	20,46	20,44	20,35	20,37	20,43	20,47	20,42	20,46	20,51	20,45	20,38	20,46	20,45	20,42	20,46	20,47	20,50	20,48	20,36	20,46	20,47	20,44	20,50	20,45	20,52	20,42	20,39	20,47	20,51	20,57	20,54	20,49	20,47	20,53	20,47	20,44	20,46	20,47	20,55	20,48	20,33	20,43	20,44	20,46	20,51	20,44	20,54	20,56	20,49	20,40	20,44	20,45	20,51	20,52	20,33	20,46	20,47	20,43	20,53	20,39	20,37	20,42	20,52	20,46	20,40	20,37	20,46	20,47	20,39	20,48	20,55	20,50	20,44	20,48	20,52	20,37	20,35	20,37	20,39	20,38	20,38	20,51	20,57	20,51	20,51	20,57	20,47	20,48	20,45	20,45	20,50	20,37	20,37	20,44	20,52	20,59	20,49	20,43	20,45	20,50	20,41	20,46	20,50	20,44	20,45	20,49	20,61	20,54	20,42	20,41	20,43	20,50	20,55	20,49	20,50	20,45	20,52	20,48	20,49	20,51	20,38	20,41	20,41	20,46	20,49	20,51	20,46	20,56	20,53	20,49	20,46	20,44	20,45	20,43	20,48	20,46	20,49	20,48	20,44	20,37	20,41	20,42	20,46	20,40	20,51	20,44	20,45	20,47	20,43	20,46	20,46	20,49	20,55	20,50	20,42	20,43	20,50	20,56	20,54	20,60	20,53	20,51	20,49	20,53	20,57	20,55	20,50	20,49	20,46	20,44	20,46	20,49	20,50	20,45	20,53	20,48	20,46	20,54	20,57	20,63	20,57	20,49	20,45	20,43	20,48	20,56	20,52	20,55	20,54	20,58	20,55	20,48	20,43	20,47	20,64	20,62	20,56	20,56	20,55	20,50	20,51	20,61	20,55	20,57	20,49	20,47	20,47	20,49	20,57	20,61	20,54	20,50	20,47	20,53	20,59	20,59	20,50	20,53	20,56	20,58	20,56	20,55	20,51	20,49	20,43	20,48	20,55	20,53	20,54	20,50	20,55	20,53	20,47	20,45	20,57	20,59	20,60	20,43	20,50	20,51	20,45	20,50	20,43	20,47	20,53	20,55	20,50	20,53	20,66	20,64	20,50	20,46	20,53	20,53	20,49	20,51	20,51	20,48	20,46	20,49	20,48	20,49	20,49	20,47	20,57	20,55	20,54	20,57	20,46	20,60	20,60	20,55	20,48	20,55	20,61	20,51	20,53	20,63	20,62	20,53	20,55	20,57	20,54	20,55	20,55	20,45	20,53	20,56	20,54	20,51	20,51	20,50	20,54	20,61	20,55	20,53	20,53	20,59	20,51	20,54	20,56	20,53	20,47	20,47	20,52	20,57	20,58	20,59	20,64	20,59	20,56	20,49	20,50	20,51	20,58	20,52	20,48	20,50	20,53	20,52	20,62	20,64	20,55	20,49	20,49	20,54	20,49	20,56	20,61	20,46	20,43	20,57	20,60	20,61	20,52	20,52	20,54	20,51	20,51	20,49	20,50	20,53	20,55	20,53	20,47	20,49	20,46	20,54	20,56	20,52	20,53	20,57	20,52	20,49	20,43	20,50	20,47	20,44	20,46	20,54	20,55	20,61	20,50	20,50	20,47	20,49	20,52	20,39	20,41	20,57	20,68	20,61	20,60	20,57	20,60	20,57	20,55	20,55	20,49	20,49	20,49	20,49	20,48	20,53	20,45	20,53	20,57	20,56	20,46	20,42	20,48	20,47	20,54	20,53	20,45	20,61	20,66	20,55	20,57	20,57	20,61	20,58	20,57	20,57	20,58	20,50	20,48	20,57	20,53	20,53	20,52	20,53	20,53	20,53	20,59	20,55	20,51	20,53	20,57	20,53	20,53	20,57	20,50	20,53	20,52	20,50	20,52	20,56	20,51	20,50	20,55	20,51	20,51	20,50	20,45	20,48	20,47	20,50	20,54	20,58	20,48	20,49	20,47	20,44	20,46	20,52	20,52	20,44	20,45	20,50	20,51	20,46	20,42	20,46	20,50	20,46	20,53	20,55	20,52	20,53	20,57	20,43	20,41	20,45	20,51	20,61	20,54	20,57	20,58	20,49	20,50	20,48	20,44	20,40	20,48	20,55	20,43	20,46	20,45	20,51	20,54	20,49	20,46	20,48	20,52	20,51	20,48	20,47	20,49	20,53	20,48	20,47	20,53	20,58	20,58	20,48	20,39	20,41	20,52	20,54	20,50	20,52	20,40	20,39	20,42	20,42	20,47	20,47	20,48	20,49	20,56	20,47	20,51	20,51	20,51	20,49	20,48	20,55	20,53	20,51	20,48	20,46	20,48	20,48	20,43	20,42	20,46	20,55	20,51	20,53	20,55	20,49	20,48	20,61	20,53	20,45	20,50	20,45	20,52	20,51	20,49	20,50	20,47	20,39	20,45	20,51	20,41	20,43	20,34	20,48	20,48	20,45	20,41	20,47	20,41	20,43	20,49	20,37	20,44	20,48	20,47	20,42	20,33	20,47	20,49	20,40	20,46	20,45	20,41	20,45	20,50	20,43	20,39	20,45	20,40	20,35	20,38	20,45	20,45	20,37	20,44	20,45	20,47	20,45	20,38	20,38	20,41	20,48	20,42	20,49	20,46	20,47	20,36	20,35	20,37	20,43	20,38	20,42	20,41	20,38	
20,32	20,29	20,29	20,46	20,40	20,33	20,36	20,40	20,23	20,33	20,41	20,48	20,49	20,47	20,39	20,42	20,44	20,42	20,37	20,34	20,37	20,43	20,45	20,43	20,47	20,44	20,43	20,40	20,48	20,54	20,40	20,29	20,37	20,38	20,38	20,48	20,53	20,53	20,44	20,45	20,50	20,44	20,42	20,43	20,39	20,39	20,46	20,47	20,48	20,46	20,37	20,37	20,31	20,36	20,44	20,52	20,51	20,48	20,48	20,48	20,46	20,37	20,45	20,44	20,44	20,40	20,29	20,48	20,44	20,47	20,40	20,43	20,46	20,53	20,52	20,41	20,44	20,48	20,46	20,48	20,43	20,41	20,43	20,43	20,54	20,51	20,53	20,61	20,47	20,39	20,42	20,43	20,45	20,49	20,48	20,49	20,50	20,45	20,54	20,45	20,35	20,39	20,45	20,45	20,46	20,45	20,50	20,53	20,47	20,44	20,46	20,41	20,47	20,41	20,49	20,48	20,41	20,41	20,44	20,46	20,47	20,49	20,45	20,48	20,45	20,52	20,47	20,45	20,55	20,56	20,49	20,40	20,37	20,45	20,51	20,54	20,49	20,42	20,38	20,45	20,48	20,47	20,57	20,44	20,37	20,45	20,61	20,59	20,53	20,49	20,46	20,44	20,47	20,41	20,47	20,48	20,54	20,48	20,54	20,51	20,41	20,37	20,39	20,36	20,47	20,52	20,49	20,51	20,55	20,51	20,44	20,43	20,37	20,41	20,40	20,49	20,47	20,43	20,44	20,46	20,46	20,38	20,41	20,42	20,47	20,50	20,41	20,43	20,46	20,51	20,44	20,37	20,43	20,47	20,46	20,50	20,48	20,51	20,55	20,51	20,50	20,46	20,43	20,52	20,58	20,56	20,45	20,49	20,50	20,43	20,48	20,51	20,44	20,46	20,48	20,49	20,49	20,58	20,61	20,63	20,57	20,47	20,49	20,44	20,55	20,65	20,55	20,51	20,51	20,53	20,58	20,53	20,50	20,51	20,57	20,54	20,50	20,50	20,48	20,48	20,58	20,59	20,56	20,58	20,57	20,50	20,51	20,55	20,52	20,55	20,57	20,55	20,42	20,53	20,53	20,58	20,52	20,48	20,51	20,54	20,58	20,62	20,57	20,43	20,46	20,47	20,56	20,57	20,53	20,45	20,53	20,53	20,52	20,52	20,60	20,60	20,58	20,51	20,53	20,49	20,49	20,53	20,47	20,49	20,52	20,56	20,51	20,52	20,62	20,61	20,53	20,55	20,54	20,51	20,52	20,52	20,51	20,52	20,52	20,51	20,47	20,45	20,51	20,49	20,52	20,51	20,50	20,56	20,48	20,57	20,59	20,51	20,48	20,57	20,61	20,61	20,57	20,52	20,61	20,58	20,56	20,55	20,51	20,48	20,49	20,49	20,51	20,52	20,54	20,49	20,53	20,51	20,51	20,55	20,52	20,56	20,52	20,60	20,52	20,52	20,55	20,55	20,51	20,47	20,49	20,54	20,63	20,57	20,61	20,60	20,56	20,49	20,51	20,49	20,49	20,53	20,51	20,53	20,56	20,54	20,64	20,62	20,59	20,59	20,54	20,51	20,56	20,65	20,59	20,46	20,49	20,60	20,59	20,64	20,50	20,52	20,51	20,47	20,53	20,52	20,53	20,52	20,62	20,58	20,51	20,56	20,55	20,52	20,56	20,57	20,59	20,58	20,57	20,52	20,47	20,54	20,51	20,46	20,49	20,44	20,51	20,53	20,51	20,47	20,52	20,53	20,57	20,50	20,45	20,53	20,61	20,60	20,54	20,47	20,57	20,55	20,50	20,53	20,49	20,52	20,55	20,57	20,51	20,52	20,52	20,56	20,56	20,52	20,59	20,51	20,53	20,54	20,56	20,49	20,53	20,55	20,57	20,47	20,50	20,59	20,56	20,54	20,59	20,61	20,53	20,54	20,47	20,51	20,51	20,49	20,57	20,54	20,53	20,54	20,56	20,55	20,43	20,50	20,53	20,52	20,48	20,54	20,54	20,52	20,47	20,49	20,46	20,60	20,55	20,46	20,51	20,50	20,57	20,52	20,51	20,55	20,56	20,55	20,62	20,61	20,44	20,38	20,45	20,45	20,49	20,58	20,56	20,49	20,40	20,53	20,51	20,49	20,50	20,45	20,52	20,45	20,48	20,48	20,48	20,43	20,50	20,49	20,43	20,46	20,52	20,58	20,51	20,51	20,51	20,48	20,52	20,53	20,47	20,45	20,51	20,55	20,50	20,43	20,47	20,49	20,60	20,57	20,54	20,49	20,56	20,60	20,53	20,43	20,41	20,45	20,47	20,48	20,61	20,62	20,56	20,49	20,47	20,54	20,58	20,48	20,48	20,59	20,60	20,53	20,42	20,43	20,52	20,44	20,43	20,49	20,59	20,49	20,50	20,49	20,57	20,53	20,45	20,52	20,46	20,46	20,50	20,43	20,45	20,50	20,48	20,37	20,36	20,48	20,53	20,55	20,61	20,57	20,54	20,50	20,40	20,42	20,46	20,57	20,51	20,49	20,50	20,39	20,37	20,36	20,35	20,36	20,39	20,49	20,38	20,43	20,43	20,48	20,48	20,48	20,51	20,43	20,41	20,42	20,45	20,48	20,37	20,42	20,42	20,36	20,38	20,42	20,42	20,55	20,52	20,42	20,46	20,48	20,47	20,49	20,54	20,46	20,34	20,33	20,37	20,42	20,43	20,36	20,34	20,40	20,50	20,49	20,51	20,56	20,37	20,37	20,43	20,39	20,40	20,40	20,30	20,34	20,33	20,33	20,35	20,38	
20,36	20,42	20,45	20,45	20,38	20,33	20,38	20,40	20,37	20,41	20,37	20,33	20,33	20,38	20,36	20,34	20,45	20,44	20,38	20,34	20,34	20,35	20,36	20,44	20,49	20,45	20,46	20,44	20,45	20,41	20,39	20,41	20,37	20,43	20,43	20,46	20,55	20,45	20,45	20,53	20,49	20,44	20,40	20,42	20,43	20,36	20,37	20,49	20,45	20,45	20,36	20,31	20,33	20,43	20,45	20,50	20,46	20,46	20,51	20,53	20,46	20,41	20,43	20,46	20,44	20,30	20,33	20,45	20,48	20,41	20,35	20,47	20,52	20,45	20,56	20,53	20,50	20,47	20,44	20,51	20,54	20,50	20,41	20,46	20,49	20,48	20,48	20,53	20,42	20,33	20,38	20,38	20,46	20,48	20,52	20,57	20,41	20,45	20,52	20,50	20,41	20,35	20,37	20,42	20,49	20,40	20,43	20,42	20,52	20,47	20,33	20,45	20,52	20,48	20,47	20,46	20,37	20,39	20,43	20,40	20,48	20,58	20,53	20,42	20,41	20,52	20,49	20,42	20,46	20,50	20,46	20,39	20,39	20,46	20,46	20,53	20,46	20,36	20,39	20,49	20,53	20,41	20,34	20,40	20,36	20,42	20,53	20,56	20,50	20,47	20,45	20,46	20,42	20,35	20,39	20,52	20,56	20,48	20,46	20,49	20,39	20,49	20,39	20,45	20,37	20,44	20,47	20,50	20,53	20,45	20,44	20,48	20,40	20,53	20,44	20,46	20,48	20,38	20,48	20,45	20,47	20,48	20,43	20,39	20,49	20,54	20,47	20,50	20,49	20,45	20,38	20,43	20,52	20,57	20,56	20,50	20,48	20,43	20,46	20,46	20,47	20,45	20,49	20,53	20,49	20,47	20,44	20,43	20,46	20,53	20,46	20,43	20,42	20,48	20,49	20,55	20,54	20,54	20,54	20,54	20,51	20,43	20,37	20,42	20,49	20,54	20,52	20,46	20,52	20,57	20,59	20,54	20,44	20,53	20,56	20,52	20,45	20,44	20,46	20,45	20,60	20,66	20,49	20,47	20,57	20,55	20,66	20,56	20,51	20,53	20,61	20,60	20,59	20,48	20,48	20,56	20,51	20,46	20,51	20,50	20,52	20,59	20,57	20,51	20,53	20,51	20,50	20,53	20,48	20,39	20,49	20,47	20,47	20,48	20,52	20,60	20,52	20,48	20,48	20,45	20,51	20,54	20,55	20,45	20,47	20,58	20,51	20,50	20,58	20,61	20,46	20,48	20,52	20,47	20,52	20,50	20,54	20,52	20,52	20,50	20,45	20,49	20,47	20,55	20,46	20,45	20,51	20,55	20,44	20,49	20,55	20,47	20,47	20,47	20,55	20,56	20,57	20,58	20,56	20,58	20,58	20,49	20,50	20,54	20,49	20,48	20,50	20,50	20,57	20,58	20,57	20,52	20,54	20,56	20,54	20,50	20,57	20,55	20,51	20,49	20,62	20,58	20,57	20,57	20,49	20,58	20,59	20,56	20,58	20,57	20,53	20,55	20,55	20,53	20,50	20,52	20,56	20,64	20,60	20,55	20,59	20,58	20,51	20,55	20,48	20,45	20,53	20,58	20,59	20,50	20,48	20,61	20,52	20,61	20,57	20,53	20,53	20,50	20,59	20,57	20,54	20,54	20,59	20,54	20,49	20,58	20,55	20,55	20,59	20,55	20,62	20,60	20,54	20,55	20,57	20,51	20,50	20,47	20,44	20,47	20,50	20,50	20,44	20,55	20,53	20,49	20,54	20,59	20,58	20,58	20,46	20,49	20,57	20,47	20,51	20,55	20,56	20,60	20,57	20,59	20,52	20,58	20,55	20,51	20,54	20,53	20,51	20,55	20,51	20,52	20,53	20,61	20,57	20,50	20,59	20,51	20,48	20,48	20,44	20,54	20,59	20,50	20,44	20,51	20,54	20,58	20,54	20,45	20,45	20,46	20,60	20,57	20,56	20,53	20,58	20,62	20,47	20,55	20,60	20,51	20,48	20,46	20,53	20,54	20,47	20,51	20,50	20,57	20,52	20,46	20,49	20,52	20,47	20,54	20,53	20,54	20,61	20,54	20,54	20,55	20,47	20,37	20,45	20,54	20,54	20,52	20,49	20,49	20,46	20,53	20,56	20,48	20,56	20,51	20,45	20,51	20,43	20,41	20,39	20,42	20,45	20,44	20,37	20,47	20,46	20,53	20,47	20,43	20,45	20,44	20,54	20,52	20,47	20,44	20,51	20,41	20,44	20,40	20,47	20,43	20,52	20,61	20,52	20,47	20,55	20,57	20,55	20,47	20,45	20,46	20,49	20,45	20,55	20,61	20,53	20,48	20,48	20,55	20,50	20,51	20,53	20,52	20,52	20,56	20,48	20,47	20,53	20,51	20,48	20,59	20,54	20,41	20,42	20,38	20,43	20,42	20,43	20,51	20,44	20,40	20,45	20,48	20,51	20,49	20,40	20,37	20,37	20,36	20,45	20,49	20,52	20,50	20,59	20,48	20,37	20,35	20,45	20,51	20,59	20,49	20,48	20,37	20,35	20,49	20,40	20,38	20,45	20,50	20,54	20,48	20,40	20,48	20,55	20,45	20,45	20,51	20,41	20,37	20,36	20,38	20,44	20,43	20,40	20,40	20,40	20,48	20,50	20,50	20,56	20,42	20,30	20,38	20,50	20,53	20,51	20,46	20,45	20,40	20,37	20,33	20,34	20,39	20,46	20,46	20,44	20,46	20,43	20,45	20,39	20,33	20,37	20,38	20,48	20,51	20,38	20,32	20,31	20,33	20,41	20,39	
20,40	20,47	20,49	20,45	20,40	20,34	20,42	20,49	20,52	20,37	20,30	20,36	20,39	20,35	20,38	20,39	20,44	20,45	20,38	20,47	20,42	20,39	20,36	20,37	20,52	20,46	20,36	20,46	20,52	20,45	20,44	20,48	20,41	20,40	20,31	20,37	20,39	20,42	20,49	20,48	20,48	20,49	20,47	20,49	20,40	20,44	20,39	20,45	20,38	20,34	20,48	20,45	20,37	20,45	20,44	20,42	20,45	20,42	20,48	20,46	20,49	20,53	20,46	20,42	20,47	20,42	20,43	20,52	20,49	20,46	20,40	20,45	20,46	20,47	20,50	20,46	20,40	20,42	20,48	20,55	20,59	20,49	20,38	20,46	20,51	20,48	20,46	20,38	20,30	20,34	20,47	20,42	20,46	20,43	20,41	20,46	20,43	20,41	20,49	20,50	20,46	20,48	20,46	20,35	20,47	20,40	20,33	20,42	20,49	20,56	20,45	20,43	20,51	20,45	20,47	20,50	20,39	20,34	20,43	20,44	20,52	20,53	20,50	20,47	20,37	20,42	20,48	20,46	20,44	20,45	20,58	20,50	20,41	20,45	20,50	20,51	20,49	20,35	20,43	20,54	20,51	20,46	20,42	20,45	20,46	20,53	20,54	20,54	20,47	20,43	20,47	20,46	20,44	20,39	20,39	20,48	20,49	20,57	20,48	20,46	20,40	20,44	20,49	20,41	20,48	20,49	20,41	20,46	20,43	20,46	20,49	20,47	20,40	20,52	20,47	20,42	20,54	20,46	20,40	20,47	20,41	20,46	20,45	20,39	20,48	20,45	20,50	20,54	20,52	20,49	20,36	20,43	20,52	20,60	20,60	20,51	20,40	20,43	20,44	20,45	20,54	20,56	20,53	20,56	20,53	20,49	20,50	20,47	20,50	20,50	20,50	20,44	20,46	20,46	20,52	20,56	20,57	20,53	20,49	20,55	20,47	20,39	20,46	20,47	20,54	20,51	20,52	20,51	20,50	20,53	20,52	20,53	20,49	20,54	20,51	20,58	20,47	20,38	20,47	20,50	20,57	20,63	20,48	20,43	20,47	20,55	20,63	20,55	20,53	20,59	20,54	20,58	20,57	20,59	20,48	20,61	20,56	20,52	20,55	20,49	20,52	20,55	20,59	20,59	20,57	20,55	20,57	20,55	20,50	20,50	20,54	20,55	20,57	20,55	20,44	20,54	20,54	20,49	20,46	20,47	20,50	20,53	20,53	20,47	20,44	20,55	20,54	20,49	20,53	20,58	20,51	20,46	20,51	20,57	20,48	20,56	20,58	20,46	20,45	20,50	20,46	20,53	20,56	20,53	20,56	20,44	20,45	20,48	20,46	20,52	20,49	20,53	20,56	20,48	20,54	20,54	20,48	20,54	20,58	20,53	20,56	20,50	20,46	20,44	20,53	20,47	20,49	20,49	20,50	20,63	20,60	20,50	20,49	20,52	20,55	20,58	20,56	20,51	20,50	20,52	20,56	20,54	20,56	20,59	20,55	20,58	20,57	20,53	20,56	20,48	20,56	20,57	20,52	20,47	20,55	20,51	20,57	20,60	20,50	20,57	20,59	20,54	20,49	20,52	20,59	20,48	20,50	20,57	20,54	20,51	20,50	20,60	20,52	20,60	20,56	20,48	20,51	20,60	20,60	20,58	20,52	20,56	20,58	20,60	20,54	20,53	20,56	20,59	20,61	20,55	20,63	20,59	20,53	20,56	20,61	20,55	20,42	20,51	20,51	20,48	20,53	20,49	20,44	20,45	20,55	20,52	20,53	20,45	20,60	20,63	20,55	20,54	20,62	20,59	20,59	20,63	20,52	20,54	20,64	20,57	20,49	20,48	20,53	20,47	20,49	20,49	20,46	20,47	20,49	20,46	20,55	20,58	20,51	20,44	20,50	20,51	20,44	20,52	20,53	20,52	20,54	20,55	20,47	20,55	20,60	20,58	20,53	20,53	20,46	20,48	20,56	20,54	20,49	20,50	20,56	20,57	20,49	20,59	20,58	20,60	20,45	20,44	20,48	20,55	20,58	20,57	20,58	20,63	20,50	20,45	20,53	20,53	20,52	20,51	20,50	20,46	20,54	20,53	20,50	20,51	20,49	20,45	20,46	20,55	20,57	20,50	20,43	20,36	20,51	20,51	20,50	20,45	20,50	20,52	20,47	20,48	20,46	20,37	20,38	20,36	20,46	20,42	20,33	20,52	20,56	20,53	20,49	20,36	20,44	20,51	20,47	20,52	20,49	20,51	20,58	20,48	20,42	20,40	20,46	20,53	20,52	20,52	20,50	20,51	20,49	20,48	20,49	20,45	20,47	20,48	20,52	20,47	20,54	20,51	20,52	20,45	20,39	20,46	20,44	20,50	20,50	20,48	20,39	20,54	20,45	20,47	20,54	20,49	20,50	20,51	20,53	20,46	20,45	20,43	20,38	20,39	20,47	20,50	20,50	20,49	20,47	20,49	20,50	20,50	20,42	20,51	20,48	20,38	20,40	20,51	20,47	20,50	20,48	20,52	20,40	20,40	20,43	20,44	20,58	20,54	20,41	20,41	20,48	20,41	20,48	20,41	20,50	20,50	20,53	20,48	20,43	20,45	20,44	20,42	20,42	20,51	20,44	20,37	20,36	20,53	20,53	20,51	20,48	20,37	20,44	20,51	20,45	20,38	20,35	20,39	20,35	20,36	20,38	20,55	20,55	20,41	20,40	20,43	20,41	20,31	20,38	20,50	20,50	20,50	20,48	20,49	20,45	20,42	20,34	20,31	20,32	20,39	20,44	20,43	20,42	20,34	20,38	20,31	20,37	20,41	
20,34	20,47	20,47	20,45	20,37	20,35	20,40	20,41	20,44	20,41	20,32	20,31	20,40	20,45	20,32	20,44	20,49	20,41	20,34	20,32	20,34	20,33	20,42	20,40	20,59	20,56	20,40	20,37	20,38	20,39	20,40	20,48	20,43	20,50	20,41	20,36	20,46	20,44	20,46	20,46	20,43	20,57	20,59	20,56	20,52	20,41	20,38	20,43	20,30	20,26	20,52	20,58	20,45	20,42	20,41	20,42	20,45	20,48	20,42	20,40	20,41	20,42	20,45	20,40	20,44	20,55	20,46	20,47	20,49	20,48	20,45	20,53	20,48	20,50	20,52	20,41	20,42	20,45	20,46	20,48	20,60	20,57	20,49	20,47	20,45	20,45	20,43	20,43	20,27	20,33	20,47	20,37	20,45	20,41	20,35	20,47	20,42	20,42	20,50	20,43	20,46	20,47	20,39	20,37	20,42	20,37	20,40	20,46	20,49	20,50	20,48	20,43	20,40	20,45	20,49	20,50	20,43	20,40	20,46	20,49	20,55	20,57	20,50	20,48	20,39	20,46	20,42	20,48	20,41	20,41	20,57	20,57	20,46	20,51	20,57	20,55	20,52	20,43	20,46	20,49	20,48	20,48	20,53	20,52	20,43	20,48	20,59	20,52	20,50	20,43	20,49	20,52	20,50	20,46	20,51	20,53	20,49	20,50	20,49	20,45	20,45	20,50	20,47	20,47	20,40	20,54	20,46	20,40	20,46	20,49	20,53	20,50	20,45	20,53	20,50	20,39	20,46	20,54	20,47	20,44	20,42	20,44	20,44	20,45	20,51	20,48	20,46	20,54	20,48	20,44	20,39	20,41	20,49	20,53	20,57	20,53	20,50	20,41	20,43	20,49	20,53	20,56	20,50	20,52	20,57	20,54	20,47	20,46	20,50	20,51	20,48	20,50	20,46	20,49	20,58	20,61	20,58	20,53	20,50	20,56	20,53	20,48	20,55	20,55	20,51	20,53	20,57	20,62	20,56	20,55	20,52	20,47	20,43	20,52	20,48	20,54	20,46	20,42	20,49	20,53	20,54	20,54	20,50	20,54	20,56	20,62	20,62	20,59	20,55	20,59	20,50	20,55	20,61	20,58	20,52	20,60	20,54	20,54	20,62	20,56	20,48	20,55	20,62	20,55	20,55	20,53	20,55	20,61	20,50	20,61	20,59	20,50	20,58	20,55	20,54	20,58	20,55	20,52	20,55	20,56	20,57	20,58	20,44	20,42	20,49	20,63	20,60	20,50	20,52	20,56	20,52	20,47	20,51	20,59	20,56	20,53	20,57	20,49	20,49	20,52	20,50	20,53	20,62	20,50	20,50	20,52	20,50	20,57	20,51	20,54	20,52	20,59	20,58	20,55	20,59	20,56	20,49	20,53	20,54	20,52	20,48	20,47	20,45	20,47	20,41	20,52	20,54	20,54	20,51	20,56	20,58	20,51	20,56	20,64	20,56	20,49	20,51	20,50	20,51	20,56	20,61	20,57	20,56	20,57	20,49	20,56	20,55	20,55	20,56	20,54	20,57	20,52	20,50	20,50	20,54	20,53	20,61	20,55	20,51	20,53	20,54	20,58	20,53	20,56	20,60	20,54	20,56	20,59	20,55	20,47	20,50	20,57	20,51	20,50	20,50	20,55	20,56	20,59	20,55	20,47	20,49	20,51	20,61	20,64	20,55	20,55	20,61	20,54	20,57	20,54	20,52	20,59	20,60	20,60	20,58	20,56	20,56	20,54	20,52	20,49	20,52	20,41	20,53	20,51	20,50	20,55	20,55	20,47	20,59	20,58	20,59	20,53	20,55	20,59	20,62	20,59	20,47	20,55	20,56	20,56	20,57	20,56	20,46	20,53	20,53	20,52	20,47	20,54	20,49	20,47	20,53	20,49	20,37	20,49	20,54	20,58	20,50	20,50	20,52	20,55	20,55	20,57	20,55	20,54	20,52	20,48	20,50	20,55	20,49	20,43	20,51	20,53	20,44	20,50	20,57	20,53	20,49	20,59	20,64	20,59	20,52	20,42	20,51	20,53	20,48	20,56	20,55	20,57	20,52	20,46	20,62	20,61	20,58	20,56	20,51	20,49	20,54	20,42	20,45	20,33	20,56	20,55	20,47	20,45	20,47	20,52	20,55	20,44	20,42	20,48	20,50	20,50	20,47	20,50	20,47	20,42	20,46	20,43	20,48	20,49	20,42	20,45	20,43	20,56	20,51	20,53	20,46	20,41	20,41	20,45	20,45	20,39	20,40	20,45	20,51	20,53	20,43	20,42	20,38	20,53	20,51	20,42	20,45	20,54	20,54	20,45	20,47	20,46	20,53	20,57	20,46	20,48	20,53	20,53	20,46	20,38	20,37	20,45	20,55	20,48	20,50	20,57	20,46	20,45	20,45	20,42	20,49	20,53	20,51	20,54	20,56	20,46	20,49	20,50	20,42	20,44	20,44	20,49	20,47	20,50	20,48	20,47	20,54	20,51	20,47	20,49	20,50	20,45	20,53	20,53	20,50	20,48	20,54	20,58	20,48	20,49	20,41	20,46	20,60	20,49	20,39	20,42	20,53	20,44	20,41	20,47	20,59	20,47	20,45	20,47	20,46	20,48	20,43	20,40	20,44	20,53	20,47	20,41	20,37	20,54	20,55	20,48	20,54	20,43	20,32	20,42	20,42	20,31	20,28	20,39	20,41	20,43	20,46	20,42	20,49	20,38	20,36	20,40	20,36	20,34	20,41	20,47	20,38	20,43	20,47	20,46	20,44	20,49	20,45	20,36	20,43	20,38	20,40	20,37	20,47	20,39	20,45	20,39	20,41	20,42	
20,18	20,24	20,45	20,37	20,32	20,39	20,45	20,33	20,34	20,42	20,39	20,39	20,42	20,42	20,41	20,37	20,45	20,40	20,29	20,33	20,33	20,38	20,42	20,35	20,43	20,58	20,45	20,46	20,47	20,33	20,33	20,44	20,43	20,47	20,39	20,37	20,48	20,46	20,46	20,40	20,38	20,50	20,56	20,54	20,46	20,33	20,33	20,42	20,42	20,33	20,49	20,56	20,54	20,46	20,45	20,46	20,42	20,43	20,43	20,48	20,52	20,49	20,42	20,44	20,40	20,44	20,33	20,35	20,44	20,38	20,46	20,52	20,46	20,45	20,50	20,43	20,49	20,53	20,46	20,49	20,54	20,53	20,50	20,46	20,39	20,48	20,47	20,51	20,44	20,42	20,59	20,47	20,38	20,36	20,37	20,46	20,47	20,41	20,46	20,45	20,45	20,46	20,40	20,44	20,51	20,39	20,35	20,42	20,48	20,41	20,46	20,52	20,48	20,50	20,48	20,44	20,43	20,42	20,44	20,40	20,54	20,57	20,64	20,55	20,42	20,49	20,58	20,45	20,43	20,41	20,55	20,49	20,44	20,38	20,48	20,54	20,50	20,52	20,45	20,46	20,51	20,47	20,50	20,51	20,45	20,51	20,52	20,45	20,46	20,44	20,49	20,50	20,53	20,46	20,50	20,58	20,54	20,53	20,40	20,43	20,44	20,50	20,47	20,52	20,45	20,46	20,54	20,40	20,44	20,51	20,51	20,41	20,39	20,52	20,48	20,45	20,48	20,54	20,48	20,47	20,45	20,45	20,50	20,46	20,51	20,51	20,57	20,50	20,41	20,43	20,46	20,46	20,54	20,57	20,53	20,48	20,46	20,46	20,54	20,55	20,52	20,52	20,45	20,50	20,54	20,52	20,49	20,45	20,48	20,50	20,55	20,56	20,47	20,46	20,59	20,57	20,58	20,56	20,53	20,50	20,46	20,43	20,45	20,53	20,52	20,54	20,52	20,63	20,57	20,55	20,55	20,46	20,41	20,41	20,43	20,55	20,56	20,57	20,49	20,50	20,53	20,55	20,59	20,56	20,52	20,58	20,54	20,56	20,56	20,52	20,44	20,54	20,57	20,55	20,50	20,55	20,52	20,53	20,61	20,58	20,55	20,51	20,58	20,57	20,57	20,47	20,42	20,48	20,54	20,59	20,60	20,54	20,53	20,55	20,53	20,60	20,54	20,50	20,56	20,55	20,52	20,59	20,45	20,46	20,51	20,53	20,51	20,53	20,57	20,57	20,51	20,51	20,57	20,58	20,50	20,52	20,50	20,47	20,50	20,51	20,51	20,47	20,49	20,49	20,48	20,49	20,51	20,58	20,49	20,53	20,57	20,52	20,55	20,53	20,59	20,53	20,58	20,58	20,54	20,48	20,54	20,51	20,52	20,55	20,51	20,50	20,55	20,58	20,47	20,52	20,52	20,48	20,53	20,66	20,63	20,57	20,49	20,50	20,54	20,54	20,67	20,54	20,50	20,49	20,44	20,59	20,56	20,59	20,58	20,57	20,59	20,55	20,48	20,53	20,56	20,48	20,60	20,61	20,58	20,57	20,51	20,56	20,56	20,58	20,57	20,54	20,60	20,59	20,58	20,49	20,52	20,55	20,51	20,49	20,49	20,57	20,57	20,55	20,52	20,47	20,52	20,51	20,55	20,59	20,52	20,58	20,59	20,56	20,60	20,51	20,50	20,51	20,53	20,56	20,53	20,46	20,46	20,53	20,51	20,50	20,51	20,45	20,49	20,56	20,46	20,52	20,59	20,50	20,53	20,62	20,57	20,55	20,59	20,58	20,55	20,48	20,45	20,46	20,58	20,59	20,54	20,59	20,51	20,53	20,50	20,51	20,52	20,51	20,56	20,55	20,56	20,50	20,46	20,47	20,51	20,59	20,57	20,50	20,52	20,53	20,59	20,52	20,46	20,56	20,51	20,46	20,54	20,62	20,60	20,43	20,49	20,55	20,47	20,52	20,59	20,52	20,45	20,58	20,62	20,56	20,50	20,46	20,51	20,59	20,52	20,53	20,62	20,56	20,49	20,41	20,50	20,51	20,57	20,56	20,55	20,50	20,54	20,47	20,44	20,48	20,51	20,60	20,52	20,46	20,52	20,63	20,67	20,58	20,47	20,40	20,42	20,49	20,56	20,56	20,49	20,40	20,45	20,45	20,46	20,48	20,56	20,46	20,48	20,53	20,53	20,57	20,50	20,41	20,40	20,41	20,43	20,48	20,43	20,42	20,43	20,52	20,48	20,43	20,45	20,47	20,50	20,44	20,44	20,50	20,56	20,43	20,50	20,49	20,50	20,49	20,47	20,48	20,47	20,50	20,47	20,44	20,47	20,50	20,58	20,63	20,58	20,56	20,54	20,38	20,39	20,42	20,48	20,55	20,53	20,46	20,47	20,45	20,44	20,42	20,36	20,42	20,42	20,55	20,47	20,52	20,49	20,47	20,50	20,56	20,51	20,47	20,37	20,48	20,52	20,43	20,42	20,46	20,55	20,62	20,55	20,44	20,48	20,42	20,54	20,44	20,40	20,51	20,51	20,51	20,48	20,43	20,57	20,52	20,40	20,55	20,53	20,46	20,48	20,43	20,40	20,50	20,47	20,34	20,36	20,55	20,48	20,51	20,59	20,52	20,42	20,39	20,47	20,44	20,35	20,38	20,37	20,33	20,44	20,47	20,45	20,43	20,38	20,41	20,47	20,43	20,35	20,41	20,37	20,51	20,51	20,42	20,48	20,47	20,38	20,41	20,54	20,44	20,37	20,36	20,39	20,43	20,42	20,48	20,48	20,52	
20,38	20,27	20,35	20,39	20,35	20,35	20,47	20,43	20,32	20,41	20,35	20,43	20,40	20,43	20,42	20,33	20,34	20,40	20,37	20,42	20,32	20,37	20,37	20,37	20,41	20,45	20,47	20,42	20,40	20,38	20,35	20,38	20,35	20,31	20,30	20,31	20,41	20,40	20,38	20,34	20,26	20,45	20,59	20,51	20,47	20,43	20,39	20,43	20,39	20,36	20,41	20,39	20,47	20,54	20,52	20,50	20,44	20,33	20,34	20,47	20,53	20,48	20,54	20,51	20,49	20,43	20,38	20,44	20,55	20,52	20,52	20,53	20,52	20,49	20,47	20,45	20,53	20,54	20,56	20,53	20,55	20,46	20,44	20,42	20,41	20,38	20,45	20,50	20,53	20,55	20,57	20,49	20,50	20,48	20,55	20,50	20,45	20,41	20,42	20,44	20,46	20,50	20,51	20,45	20,48	20,39	20,36	20,41	20,46	20,48	20,48	20,51	20,49	20,38	20,38	20,34	20,40	20,40	20,44	20,34	20,46	20,51	20,55	20,52	20,41	20,50	20,56	20,51	20,48	20,48	20,56	20,50	20,43	20,43	20,42	20,50	20,50	20,50	20,49	20,50	20,45	20,40	20,48	20,48	20,45	20,54	20,51	20,45	20,47	20,51	20,49	20,42	20,45	20,49	20,43	20,54	20,48	20,48	20,46	20,47	20,53	20,54	20,48	20,48	20,44	20,42	20,56	20,48	20,47	20,49	20,52	20,45	20,40	20,51	20,45	20,41	20,51	20,51	20,48	20,45	20,39	20,41	20,43	20,46	20,45	20,45	20,50	20,42	20,41	20,55	20,55	20,55	20,55	20,55	20,53	20,45	20,49	20,44	20,49	20,53	20,54	20,54	20,49	20,53	20,51	20,53	20,53	20,48	20,48	20,46	20,51	20,53	20,50	20,45	20,50	20,51	20,47	20,52	20,51	20,44	20,45	20,46	20,52	20,54	20,55	20,51	20,54	20,59	20,57	20,53	20,53	20,50	20,50	20,48	20,47	20,52	20,55	20,57	20,51	20,41	20,50	20,58	20,66	20,65	20,48	20,51	20,52	20,54	20,57	20,56	20,51	20,52	20,56	20,58	20,48	20,50	20,54	20,57	20,58	20,53	20,51	20,53	20,55	20,56	20,53	20,56	20,49	20,53	20,57	20,57	20,52	20,44	20,53	20,57	20,56	20,58	20,54	20,48	20,50	20,46	20,48	20,58	20,48	20,46	20,53	20,55	20,51	20,50	20,54	20,54	20,49	20,49	20,52	20,56	20,52	20,46	20,55	20,54	20,56	20,50	20,53	20,50	20,49	20,45	20,56	20,55	20,53	20,48	20,48	20,58	20,54	20,53	20,60	20,61	20,59	20,50	20,52	20,59	20,54	20,51	20,60	20,56	20,51	20,51	20,48	20,51	20,52	20,52	20,50	20,51	20,53	20,50	20,55	20,59	20,61	20,62	20,59	20,52	20,52	20,54	20,57	20,52	20,50	20,50	20,49	20,57	20,54	20,56	20,58	20,62	20,68	20,66	20,55	20,49	20,53	20,50	20,57	20,63	20,62	20,62	20,54	20,61	20,58	20,49	20,56	20,54	20,56	20,57	20,59	20,50	20,54	20,56	20,53	20,59	20,53	20,50	20,57	20,55	20,58	20,51	20,51	20,48	20,54	20,50	20,55	20,58	20,59	20,46	20,54	20,51	20,43	20,54	20,53	20,48	20,48	20,47	20,46	20,44	20,44	20,49	20,57	20,50	20,46	20,44	20,44	20,47	20,50	20,54	20,53	20,60	20,54	20,52	20,61	20,53	20,54	20,59	20,56	20,49	20,50	20,55	20,51	20,55	20,49	20,55	20,52	20,51	20,48	20,50	20,52	20,49	20,54	20,55	20,57	20,53	20,45	20,56	20,56	20,49	20,53	20,55	20,50	20,54	20,49	20,53	20,58	20,51	20,55	20,54	20,55	20,53	20,60	20,55	20,49	20,54	20,57	20,55	20,49	20,57	20,51	20,45	20,45	20,49	20,59	20,58	20,59	20,54	20,53	20,56	20,52	20,45	20,48	20,44	20,54	20,52	20,54	20,54	20,51	20,50	20,56	20,48	20,44	20,58	20,56	20,52	20,48	20,57	20,57	20,43	20,46	20,44	20,43	20,49	20,51	20,46	20,46	20,52	20,55	20,48	20,45	20,47	20,48	20,48	20,50	20,52	20,52	20,52	20,44	20,52	20,49	20,38	20,40	20,46	20,51	20,48	20,52	20,49	20,48	20,47	20,43	20,49	20,52	20,51	20,45	20,48	20,49	20,36	20,45	20,42	20,47	20,53	20,47	20,48	20,55	20,59	20,49	20,50	20,54	20,60	20,52	20,52	20,59	20,51	20,48	20,48	20,44	20,49	20,53	20,49	20,50	20,45	20,43	20,41	20,47	20,44	20,37	20,41	20,51	20,54	20,58	20,59	20,58	20,49	20,49	20,45	20,46	20,41	20,40	20,44	20,44	20,37	20,46	20,55	20,60	20,60	20,56	20,56	20,47	20,49	20,47	20,52	20,55	20,48	20,52	20,49	20,48	20,45	20,44	20,48	20,39	20,48	20,48	20,49	20,55	20,52	20,43	20,46	20,46	20,41	20,45	20,55	20,49	20,51	20,55	20,50	20,39	20,37	20,43	20,44	20,41	20,40	20,43	20,28	20,44	20,41	20,47	20,43	20,37	20,38	20,51	20,52	20,43	20,39	20,40	20,47	20,47	20,51	20,55	20,46	20,35	20,37	20,34	20,44	20,39	20,34	20,38	20,37	20,42	20,44	20,45	20,41	
20,43	20,34	20,31	20,42	20,45	20,36	20,46	20,44	20,45	20,40	20,29	20,43	20,38	20,33	20,39	20,35	20,27	20,35	20,48	20,49	20,38	20,30	20,36	20,39	20,49	20,46	20,47	20,40	20,39	20,42	20,44	20,43	20,28	20,26	20,40	20,41	20,46	20,40	20,36	20,37	20,35	20,41	20,39	20,48	20,52	20,51	20,45	20,42	20,47	20,33	20,46	20,40	20,44	20,42	20,48	20,51	20,45	20,39	20,32	20,49	20,46	20,50	20,45	20,48	20,51	20,39	20,40	20,44	20,48	20,55	20,53	20,56	20,54	20,48	20,39	20,38	20,46	20,59	20,55	20,53	20,54	20,43	20,49	20,40	20,43	20,48	20,38	20,46	20,47	20,54	20,51	20,50	20,46	20,43	20,50	20,63	20,52	20,43	20,47	20,43	20,52	20,52	20,57	20,49	20,52	20,46	20,42	20,38	20,38	20,42	20,44	20,44	20,48	20,38	20,50	20,46	20,48	20,43	20,40	20,43	20,50	20,56	20,52	20,46	20,39	20,50	20,56	20,49	20,57	20,58	20,55	20,50	20,49	20,51	20,55	20,58	20,60	20,55	20,47	20,49	20,44	20,37	20,46	20,51	20,46	20,48	20,48	20,52	20,50	20,53	20,46	20,49	20,42	20,51	20,43	20,54	20,48	20,43	20,49	20,52	20,51	20,57	20,44	20,45	20,45	20,44	20,55	20,52	20,43	20,51	20,51	20,46	20,46	20,48	20,46	20,48	20,50	20,52	20,55	20,53	20,49	20,47	20,43	20,48	20,54	20,49	20,46	20,43	20,45	20,50	20,53	20,48	20,51	20,59	20,56	20,55	20,56	20,54	20,44	20,51	20,51	20,57	20,50	20,53	20,52	20,54	20,53	20,50	20,53	20,45	20,45	20,52	20,51	20,48	20,53	20,52	20,45	20,51	20,55	20,54	20,43	20,46	20,51	20,49	20,52	20,51	20,47	20,59	20,52	20,51	20,59	20,51	20,49	20,50	20,46	20,47	20,43	20,54	20,57	20,47	20,49	20,59	20,60	20,53	20,46	20,53	20,60	20,57	20,57	20,57	20,63	20,64	20,61	20,58	20,55	20,60	20,51	20,52	20,55	20,58	20,55	20,62	20,65	20,54	20,52	20,56	20,52	20,54	20,53	20,54	20,57	20,45	20,56	20,62	20,52	20,55	20,62	20,52	20,52	20,54	20,49	20,62	20,56	20,50	20,49	20,53	20,54	20,55	20,58	20,58	20,53	20,47	20,48	20,52	20,57	20,54	20,49	20,54	20,55	20,53	20,49	20,45	20,51	20,58	20,57	20,53	20,55	20,56	20,60	20,56	20,51	20,52	20,60	20,55	20,56	20,54	20,57	20,56	20,57	20,58	20,54	20,57	20,53	20,50	20,52	20,50	20,56	20,57	20,53	20,57	20,56	20,50	20,55	20,63	20,59	20,53	20,51	20,53	20,51	20,58	20,52	20,49	20,56	20,50	20,53	20,66	20,57	20,51	20,56	20,65	20,64	20,60	20,58	20,53	20,50	20,44	20,57	20,58	20,65	20,60	20,57	20,69	20,56	20,51	20,59	20,58	20,54	20,58	20,58	20,49	20,53	20,60	20,55	20,60	20,60	20,60	20,57	20,60	20,58	20,48	20,51	20,54	20,60	20,52	20,51	20,58	20,58	20,47	20,47	20,55	20,51	20,54	20,62	20,50	20,45	20,45	20,56	20,56	20,47	20,42	20,51	20,50	20,49	20,50	20,53	20,53	20,50	20,52	20,56	20,54	20,60	20,53	20,57	20,55	20,54	20,61	20,66	20,54	20,50	20,51	20,50	20,52	20,53	20,53	20,59	20,52	20,47	20,54	20,49	20,51	20,52	20,55	20,59	20,59	20,52	20,58	20,58	20,53	20,58	20,60	20,51	20,51	20,45	20,50	20,58	20,56	20,57	20,46	20,50	20,55	20,60	20,58	20,47	20,50	20,53	20,43	20,53	20,61	20,51	20,52	20,55	20,52	20,54	20,60	20,62	20,54	20,51	20,53	20,64	20,57	20,55	20,53	20,56	20,60	20,57	20,52	20,48	20,49	20,52	20,51	20,46	20,50	20,51	20,48	20,48	20,56	20,51	20,37	20,38	20,43	20,54	20,55	20,54	20,43	20,49	20,57	20,54	20,48	20,45	20,52	20,57	20,41	20,43	20,47	20,47	20,54	20,45	20,46	20,55	20,43	20,34	20,45	20,53	20,45	20,52	20,56	20,51	20,43	20,39	20,47	20,51	20,42	20,48	20,46	20,50	20,46	20,45	20,46	20,44	20,46	20,51	20,44	20,41	20,55	20,60	20,55	20,54	20,57	20,54	20,53	20,60	20,50	20,40	20,42	20,48	20,44	20,57	20,48	20,48	20,50	20,49	20,47	20,49	20,48	20,35	20,37	20,47	20,48	20,44	20,60	20,62	20,52	20,47	20,48	20,56	20,42	20,38	20,44	20,43	20,51	20,51	20,59	20,55	20,51	20,51	20,47	20,38	20,37	20,47	20,42	20,44	20,48	20,34	20,37	20,43	20,45	20,44	20,43	20,46	20,52	20,49	20,46	20,45	20,51	20,52	20,47	20,48	20,50	20,47	20,54	20,45	20,42	20,48	20,41	20,36	20,40	20,40	20,42	20,42	20,45	20,42	20,37	20,43	20,49	20,43	20,44	20,33	20,36	20,34	20,36	20,49	20,48	20,35	20,45	20,38	20,39	20,37	20,45	20,37	20,37	20,33	20,31	20,39	20,35	20,30	20,34	20,34	20,38	20,30	20,32	
20,35	20,33	20,32	20,38	20,35	20,24	20,33	20,37	20,45	20,44	20,32	20,47	20,45	20,37	20,40	20,38	20,40	20,44	20,37	20,41	20,48	20,39	20,36	20,41	20,50	20,48	20,48	20,31	20,33	20,43	20,50	20,52	20,43	20,33	20,38	20,51	20,44	20,37	20,34	20,33	20,34	20,46	20,34	20,40	20,54	20,46	20,42	20,49	20,51	20,38	20,40	20,57	20,50	20,48	20,50	20,48	20,51	20,40	20,36	20,43	20,43	20,44	20,46	20,51	20,59	20,42	20,43	20,46	20,45	20,39	20,42	20,62	20,54	20,50	20,46	20,42	20,44	20,52	20,53	20,52	20,45	20,47	20,57	20,51	20,41	20,45	20,51	20,55	20,47	20,43	20,50	20,47	20,47	20,46	20,46	20,58	20,50	20,40	20,50	20,41	20,42	20,52	20,47	20,48	20,43	20,49	20,52	20,48	20,43	20,43	20,47	20,46	20,40	20,36	20,45	20,54	20,42	20,44	20,44	20,43	20,52	20,46	20,49	20,46	20,43	20,46	20,40	20,46	20,53	20,60	20,55	20,42	20,38	20,46	20,56	20,59	20,59	20,56	20,48	20,55	20,54	20,53	20,50	20,50	20,55	20,50	20,52	20,56	20,49	20,55	20,56	20,52	20,48	20,51	20,52	20,53	20,56	20,54	20,54	20,53	20,47	20,45	20,42	20,37	20,41	20,45	20,57	20,57	20,42	20,41	20,46	20,49	20,42	20,46	20,50	20,48	20,54	20,53	20,59	20,55	20,49	20,49	20,50	20,47	20,56	20,49	20,44	20,51	20,54	20,52	20,49	20,46	20,48	20,55	20,49	20,57	20,66	20,51	20,47	20,49	20,47	20,47	20,50	20,52	20,50	20,52	20,55	20,51	20,55	20,44	20,48	20,61	20,54	20,47	20,45	20,50	20,51	20,53	20,55	20,59	20,53	20,40	20,42	20,45	20,50	20,49	20,44	20,47	20,56	20,52	20,54	20,50	20,46	20,48	20,52	20,48	20,51	20,56	20,51	20,55	20,59	20,60	20,58	20,53	20,47	20,48	20,46	20,54	20,54	20,51	20,58	20,60	20,60	20,45	20,46	20,55	20,53	20,50	20,49	20,52	20,57	20,53	20,63	20,61	20,51	20,53	20,54	20,52	20,47	20,48	20,59	20,61	20,50	20,54	20,50	20,56	20,60	20,55	20,52	20,54	20,49	20,58	20,59	20,51	20,48	20,52	20,56	20,55	20,53	20,54	20,62	20,58	20,59	20,53	20,49	20,53	20,54	20,51	20,59	20,58	20,54	20,49	20,43	20,54	20,58	20,47	20,53	20,57	20,63	20,65	20,54	20,48	20,53	20,52	20,50	20,54	20,69	20,63	20,56	20,56	20,48	20,47	20,53	20,53	20,54	20,52	20,58	20,52	20,56	20,59	20,57	20,50	20,54	20,61	20,56	20,53	20,57	20,55	20,51	20,51	20,49	20,46	20,54	20,55	20,53	20,53	20,61	20,55	20,55	20,57	20,57	20,50	20,50	20,49	20,53	20,52	20,55	20,59	20,63	20,63	20,57	20,61	20,53	20,40	20,55	20,59	20,56	20,53	20,62	20,56	20,55	20,62	20,56	20,57	20,52	20,61	20,58	20,59	20,55	20,45	20,54	20,59	20,56	20,54	20,55	20,59	20,59	20,51	20,46	20,53	20,52	20,53	20,65	20,56	20,49	20,44	20,52	20,55	20,47	20,43	20,51	20,43	20,47	20,58	20,51	20,43	20,45	20,53	20,56	20,51	20,55	20,55	20,52	20,56	20,52	20,53	20,62	20,51	20,49	20,50	20,52	20,58	20,57	20,56	20,47	20,46	20,53	20,57	20,50	20,53	20,60	20,61	20,59	20,50	20,58	20,63	20,51	20,47	20,59	20,65	20,52	20,47	20,45	20,41	20,53	20,54	20,49	20,49	20,47	20,49	20,48	20,54	20,53	20,56	20,53	20,45	20,43	20,59	20,59	20,65	20,61	20,55	20,51	20,56	20,58	20,45	20,49	20,50	20,59	20,54	20,46	20,56	20,50	20,49	20,53	20,54	20,48	20,43	20,48	20,49	20,50	20,44	20,49	20,50	20,54	20,58	20,56	20,45	20,42	20,44	20,50	20,49	20,46	20,42	20,49	20,54	20,49	20,41	20,38	20,45	20,55	20,48	20,39	20,40	20,50	20,60	20,44	20,40	20,56	20,47	20,38	20,52	20,54	20,55	20,46	20,48	20,41	20,50	20,41	20,44	20,55	20,51	20,51	20,46	20,52	20,50	20,48	20,42	20,42	20,38	20,46	20,46	20,48	20,53	20,62	20,55	20,45	20,52	20,59	20,53	20,54	20,58	20,53	20,41	20,38	20,52	20,55	20,44	20,41	20,46	20,52	20,50	20,58	20,50	20,49	20,42	20,41	20,52	20,45	20,47	20,50	20,55	20,46	20,55	20,62	20,52	20,39	20,50	20,45	20,50	20,50	20,50	20,50	20,47	20,40	20,44	20,38	20,37	20,38	20,38	20,45	20,53	20,41	20,37	20,43	20,49	20,51	20,50	20,42	20,45	20,44	20,44	20,44	20,44	20,50	20,44	20,49	20,46	20,40	20,45	20,57	20,51	20,42	20,42	20,37	20,44	20,40	20,36	20,39	20,52	20,47	20,47	20,51	20,45	20,36	20,40	20,37	20,30	20,29	20,28	20,39	20,41	20,43	20,41	20,38	20,42	20,35	20,46	20,40	20,26	20,31	20,38	20,40	20,37	20,28	20,32	20,36	20,37	20,33	20,35	
20,35	20,37	20,32	20,35	20,31	20,21	20,29	20,38	20,29	20,32	20,29	20,39	20,37	20,36	20,37	20,42	20,43	20,43	20,38	20,37	20,42	20,48	20,40	20,47	20,49	20,46	20,55	20,43	20,36	20,38	20,44	20,49	20,51	20,43	20,41	20,46	20,48	20,42	20,37	20,39	20,36	20,43	20,49	20,47	20,46	20,43	20,38	20,43	20,43	20,47	20,37	20,47	20,44	20,45	20,54	20,53	20,52	20,56	20,39	20,38	20,38	20,34	20,50	20,51	20,42	20,40	20,45	20,40	20,46	20,55	20,46	20,60	20,60	20,52	20,48	20,43	20,48	20,43	20,45	20,58	20,49	20,42	20,57	20,54	20,40	20,42	20,47	20,50	20,45	20,32	20,42	20,45	20,49	20,52	20,55	20,52	20,56	20,52	20,46	20,42	20,44	20,49	20,43	20,37	20,52	20,54	20,46	20,46	20,42	20,46	20,45	20,49	20,48	20,41	20,52	20,48	20,36	20,37	20,45	20,41	20,58	20,54	20,43	20,49	20,46	20,54	20,47	20,47	20,57	20,48	20,53	20,47	20,40	20,44	20,55	20,60	20,55	20,45	20,42	20,44	20,40	20,48	20,47	20,42	20,47	20,53	20,57	20,55	20,56	20,52	20,54	20,53	20,48	20,46	20,47	20,51	20,47	20,46	20,55	20,53	20,41	20,46	20,55	20,49	20,42	20,49	20,50	20,48	20,48	20,52	20,48	20,51	20,54	20,48	20,41	20,43	20,45	20,43	20,50	20,50	20,48	20,46	20,53	20,61	20,57	20,51	20,53	20,47	20,47	20,49	20,49	20,49	20,49	20,51	20,47	20,51	20,60	20,54	20,49	20,50	20,51	20,44	20,45	20,49	20,48	20,49	20,52	20,45	20,52	20,53	20,44	20,56	20,53	20,52	20,51	20,52	20,51	20,48	20,48	20,58	20,59	20,53	20,51	20,47	20,50	20,55	20,53	20,50	20,54	20,53	20,49	20,51	20,50	20,57	20,53	20,47	20,52	20,50	20,43	20,49	20,56	20,53	20,58	20,59	20,48	20,54	20,51	20,47	20,55	20,51	20,50	20,53	20,58	20,45	20,38	20,52	20,56	20,56	20,54	20,48	20,52	20,51	20,51	20,54	20,54	20,47	20,52	20,49	20,50	20,55	20,52	20,51	20,54	20,51	20,44	20,58	20,65	20,59	20,52	20,47	20,43	20,56	20,53	20,51	20,49	20,49	20,54	20,57	20,54	20,55	20,65	20,55	20,58	20,58	20,52	20,53	20,56	20,54	20,52	20,61	20,60	20,52	20,46	20,53	20,58	20,57	20,56	20,61	20,59	20,63	20,50	20,51	20,50	20,54	20,59	20,57	20,68	20,72	20,57	20,57	20,54	20,45	20,45	20,47	20,55	20,58	20,57	20,49	20,47	20,60	20,54	20,54	20,56	20,63	20,60	20,56	20,54	20,52	20,52	20,52	20,52	20,51	20,53	20,57	20,53	20,55	20,55	20,57	20,56	20,55	20,54	20,44	20,54	20,53	20,52	20,55	20,50	20,60	20,64	20,59	20,57	20,56	20,53	20,42	20,45	20,55	20,58	20,52	20,54	20,55	20,54	20,63	20,60	20,57	20,54	20,52	20,57	20,57	20,59	20,53	20,58	20,54	20,54	20,53	20,57	20,66	20,57	20,53	20,60	20,60	20,51	20,50	20,63	20,60	20,55	20,48	20,53	20,56	20,51	20,43	20,57	20,50	20,46	20,55	20,51	20,44	20,42	20,54	20,57	20,60	20,52	20,54	20,51	20,52	20,54	20,55	20,52	20,52	20,44	20,46	20,52	20,60	20,53	20,45	20,49	20,48	20,49	20,56	20,50	20,47	20,53	20,56	20,58	20,49	20,49	20,54	20,53	20,48	20,45	20,54	20,54	20,55	20,49	20,42	20,45	20,50	20,47	20,48	20,53	20,43	20,53	20,57	20,52	20,51	20,53	20,50	20,44	20,62	20,62	20,62	20,58	20,58	20,53	20,52	20,52	20,46	20,52	20,53	20,56	20,53	20,49	20,49	20,52	20,49	20,50	20,52	20,50	20,44	20,46	20,49	20,54	20,53	20,50	20,52	20,50	20,52	20,54	20,48	20,51	20,54	20,51	20,50	20,43	20,42	20,47	20,53	20,52	20,52	20,41	20,48	20,48	20,47	20,49	20,47	20,51	20,54	20,45	20,37	20,47	20,50	20,44	20,52	20,52	20,51	20,47	20,40	20,44	20,47	20,46	20,56	20,54	20,42	20,52	20,42	20,43	20,47	20,47	20,51	20,49	20,48	20,48	20,50	20,57	20,61	20,62	20,59	20,57	20,52	20,54	20,54	20,51	20,54	20,54	20,54	20,42	20,46	20,52	20,46	20,46	20,46	20,50	20,55	20,50	20,44	20,45	20,48	20,46	20,43	20,46	20,50	20,48	20,46	20,49	20,55	20,58	20,44	20,46	20,46	20,39	20,46	20,50	20,43	20,49	20,49	20,49	20,54	20,46	20,43	20,48	20,45	20,46	20,48	20,41	20,47	20,35	20,44	20,51	20,52	20,51	20,48	20,48	20,42	20,48	20,46	20,43	20,47	20,39	20,36	20,34	20,38	20,46	20,47	20,44	20,49	20,50	20,41	20,41	20,41	20,42	20,41	20,51	20,43	20,42	20,38	20,34	20,33	20,36	20,29	20,28	20,36	20,39	20,43	20,54	20,51	20,48	20,44	20,39	20,40	20,50	20,36	20,37	20,37	20,36	20,47	20,39	20,36	20,37	20,38	20,41	20,44	
20,42	20,41	20,41	20,31	20,29	20,36	20,31	20,34	20,35	20,33	20,38	20,46	20,41	20,45	20,40	20,40	20,41	20,35	20,38	20,40	20,46	20,53	20,44	20,44	20,53	20,48	20,58	20,49	20,45	20,40	20,39	20,40	20,44	20,44	20,47	20,49	20,43	20,42	20,42	20,41	20,41	20,45	20,52	20,49	20,44	20,41	20,43	20,40	20,35	20,45	20,50	20,49	20,44	20,47	20,56	20,44	20,43	20,49	20,44	20,40	20,36	20,35	20,41	20,50	20,46	20,41	20,48	20,43	20,45	20,56	20,47	20,56	20,56	20,60	20,56	20,40	20,51	20,49	20,44	20,52	20,42	20,46	20,53	20,42	20,42	20,49	20,48	20,49	20,39	20,36	20,43	20,48	20,51	20,50	20,52	20,59	20,54	20,50	20,43	20,41	20,42	20,44	20,49	20,43	20,48	20,42	20,39	20,39	20,41	20,34	20,40	20,44	20,49	20,51	20,50	20,46	20,40	20,42	20,47	20,47	20,45	20,50	20,51	20,45	20,43	20,53	20,52	20,55	20,55	20,51	20,46	20,47	20,43	20,45	20,45	20,47	20,55	20,53	20,39	20,42	20,41	20,51	20,47	20,42	20,44	20,46	20,52	20,58	20,62	20,50	20,45	20,54	20,57	20,42	20,41	20,52	20,48	20,47	20,53	20,43	20,44	20,55	20,51	20,55	20,49	20,50	20,43	20,46	20,48	20,52	20,56	20,55	20,52	20,46	20,36	20,41	20,44	20,42	20,49	20,49	20,41	20,47	20,54	20,59	20,60	20,54	20,54	20,51	20,47	20,48	20,48	20,44	20,45	20,47	20,48	20,57	20,60	20,59	20,53	20,52	20,56	20,50	20,47	20,53	20,48	20,45	20,40	20,49	20,48	20,49	20,49	20,56	20,50	20,50	20,57	20,59	20,51	20,47	20,48	20,58	20,54	20,50	20,42	20,50	20,46	20,48	20,61	20,54	20,48	20,57	20,49	20,49	20,50	20,60	20,56	20,47	20,50	20,60	20,54	20,50	20,55	20,60	20,63	20,58	20,49	20,51	20,61	20,64	20,59	20,55	20,57	20,53	20,53	20,55	20,49	20,55	20,54	20,62	20,58	20,50	20,53	20,52	20,55	20,50	20,49	20,43	20,52	20,58	20,55	20,56	20,59	20,50	20,42	20,51	20,50	20,58	20,54	20,57	20,55	20,48	20,47	20,53	20,50	20,48	20,52	20,51	20,47	20,50	20,57	20,63	20,61	20,50	20,50	20,54	20,54	20,58	20,54	20,56	20,52	20,52	20,52	20,51	20,41	20,50	20,59	20,61	20,64	20,59	20,65	20,67	20,56	20,54	20,53	20,55	20,53	20,55	20,56	20,70	20,64	20,55	20,57	20,55	20,45	20,46	20,52	20,52	20,49	20,60	20,57	20,53	20,57	20,52	20,55	20,53	20,56	20,61	20,54	20,49	20,54	20,62	20,57	20,57	20,56	20,58	20,51	20,61	20,60	20,63	20,63	20,61	20,66	20,53	20,55	20,52	20,52	20,51	20,44	20,55	20,61	20,58	20,65	20,63	20,46	20,38	20,46	20,50	20,57	20,55	20,61	20,61	20,52	20,65	20,60	20,57	20,55	20,51	20,51	20,57	20,58	20,56	20,55	20,56	20,55	20,49	20,55	20,66	20,61	20,52	20,56	20,67	20,45	20,48	20,61	20,55	20,56	20,56	20,57	20,57	20,52	20,44	20,50	20,51	20,53	20,53	20,55	20,53	20,50	20,44	20,44	20,62	20,56	20,53	20,60	20,53	20,53	20,56	20,58	20,58	20,53	20,47	20,43	20,58	20,56	20,48	20,47	20,50	20,45	20,44	20,52	20,44	20,53	20,54	20,57	20,52	20,48	20,50	20,46	20,55	20,50	20,51	20,44	20,50	20,47	20,53	20,51	20,50	20,50	20,56	20,44	20,50	20,57	20,67	20,49	20,53	20,50	20,46	20,46	20,57	20,63	20,61	20,54	20,52	20,50	20,46	20,44	20,50	20,53	20,58	20,51	20,57	20,58	20,50	20,58	20,54	20,53	20,54	20,54	20,54	20,56	20,47	20,48	20,54	20,52	20,47	20,49	20,48	20,50	20,40	20,54	20,59	20,49	20,41	20,46	20,42	20,49	20,50	20,53	20,48	20,45	20,58	20,58	20,42	20,52	20,56	20,46	20,51	20,45	20,43	20,49	20,51	20,47	20,48	20,52	20,49	20,44	20,42	20,50	20,45	20,38	20,55	20,59	20,49	20,48	20,54	20,48	20,43	20,45	20,46	20,49	20,47	20,48	20,52	20,54	20,50	20,54	20,57	20,52	20,56	20,53	20,50	20,47	20,49	20,51	20,52	20,48	20,55	20,51	20,53	20,52	20,51	20,48	20,40	20,49	20,44	20,41	20,44	20,38	20,39	20,36	20,43	20,52	20,49	20,41	20,46	20,48	20,46	20,46	20,51	20,38	20,45	20,45	20,42	20,45	20,50	20,51	20,55	20,45	20,47	20,54	20,50	20,45	20,38	20,43	20,46	20,44	20,42	20,49	20,45	20,32	20,46	20,50	20,43	20,52	20,52	20,48	20,58	20,46	20,38	20,42	20,49	20,44	20,39	20,42	20,52	20,45	20,43	20,37	20,48	20,54	20,37	20,37	20,39	20,41	20,50	20,52	20,41	20,36	20,33	20,42	20,43	20,52	20,46	20,49	20,38	20,41	20,51	20,45	20,48	20,50	20,43	20,55	20,44	20,31	20,39	20,54	20,41	20,43	20,45	20,39	20,41	
20,33	20,41	20,49	20,44	20,34	20,37	20,34	20,23	20,40	20,40	20,36	20,62	20,56	20,50	20,39	20,38	20,39	20,39	20,40	20,43	20,45	20,53	20,45	20,54	20,60	20,56	20,61	20,51	20,51	20,46	20,41	20,40	20,33	20,36	20,42	20,55	20,45	20,41	20,49	20,55	20,53	20,52	20,49	20,49	20,44	20,43	20,42	20,37	20,35	20,46	20,53	20,51	20,42	20,50	20,52	20,51	20,38	20,52	20,36	20,40	20,47	20,49	20,45	20,49	20,50	20,40	20,40	20,44	20,51	20,56	20,46	20,48	20,54	20,56	20,51	20,40	20,40	20,52	20,46	20,51	20,47	20,52	20,57	20,48	20,43	20,46	20,56	20,53	20,49	20,43	20,50	20,43	20,46	20,52	20,48	20,54	20,57	20,48	20,43	20,39	20,47	20,48	20,48	20,43	20,43	20,38	20,37	20,41	20,49	20,44	20,40	20,52	20,47	20,52	20,57	20,50	20,45	20,46	20,56	20,51	20,47	20,43	20,59	20,52	20,48	20,58	20,50	20,45	20,51	20,48	20,47	20,45	20,48	20,50	20,44	20,50	20,57	20,55	20,49	20,51	20,48	20,50	20,54	20,43	20,40	20,47	20,53	20,51	20,52	20,53	20,56	20,51	20,51	20,42	20,38	20,56	20,57	20,52	20,54	20,45	20,37	20,48	20,47	20,49	20,49	20,50	20,50	20,48	20,47	20,46	20,50	20,54	20,46	20,47	20,51	20,50	20,42	20,43	20,54	20,49	20,36	20,40	20,55	20,53	20,55	20,55	20,47	20,44	20,44	20,44	20,50	20,52	20,49	20,48	20,51	20,54	20,50	20,49	20,49	20,50	20,47	20,52	20,44	20,49	20,50	20,47	20,48	20,48	20,52	20,43	20,51	20,59	20,53	20,50	20,50	20,55	20,56	20,47	20,46	20,58	20,60	20,48	20,44	20,42	20,45	20,41	20,49	20,62	20,54	20,56	20,62	20,51	20,46	20,51	20,61	20,53	20,51	20,56	20,60	20,51	20,50	20,55	20,55	20,56	20,51	20,58	20,61	20,61	20,60	20,56	20,52	20,52	20,52	20,54	20,64	20,53	20,50	20,58	20,58	20,51	20,57	20,58	20,62	20,58	20,52	20,45	20,50	20,51	20,50	20,52	20,59	20,55	20,48	20,49	20,56	20,53	20,58	20,56	20,57	20,53	20,54	20,56	20,47	20,37	20,42	20,48	20,52	20,47	20,52	20,61	20,53	20,53	20,54	20,52	20,54	20,54	20,52	20,55	20,56	20,53	20,54	20,44	20,50	20,51	20,53	20,54	20,52	20,56	20,54	20,61	20,55	20,53	20,52	20,52	20,53	20,60	20,60	20,66	20,64	20,53	20,56	20,58	20,53	20,45	20,49	20,54	20,55	20,62	20,58	20,57	20,57	20,54	20,56	20,55	20,59	20,62	20,55	20,51	20,48	20,59	20,58	20,58	20,60	20,61	20,50	20,49	20,55	20,62	20,68	20,59	20,61	20,56	20,55	20,52	20,45	20,50	20,51	20,47	20,55	20,60	20,64	20,68	20,60	20,50	20,52	20,53	20,53	20,52	20,59	20,58	20,57	20,64	20,57	20,52	20,53	20,57	20,62	20,60	20,60	20,52	20,47	20,45	20,57	20,57	20,57	20,52	20,54	20,50	20,52	20,63	20,55	20,56	20,59	20,53	20,52	20,54	20,57	20,54	20,55	20,54	20,53	20,51	20,51	20,51	20,47	20,53	20,58	20,56	20,48	20,63	20,65	20,54	20,59	20,57	20,53	20,50	20,53	20,55	20,58	20,53	20,44	20,57	20,58	20,48	20,50	20,51	20,49	20,47	20,50	20,50	20,51	20,56	20,60	20,52	20,49	20,51	20,48	20,56	20,61	20,49	20,45	20,46	20,52	20,56	20,58	20,50	20,49	20,51	20,46	20,48	20,64	20,63	20,60	20,56	20,49	20,42	20,47	20,58	20,60	20,57	20,59	20,46	20,49	20,53	20,45	20,44	20,52	20,60	20,48	20,44	20,53	20,52	20,47	20,48	20,51	20,57	20,58	20,51	20,56	20,55	20,52	20,45	20,49	20,56	20,49	20,48	20,49	20,46	20,45	20,49	20,49	20,40	20,42	20,48	20,54	20,48	20,44	20,45	20,48	20,54	20,57	20,49	20,45	20,57	20,51	20,52	20,51	20,45	20,47	20,51	20,48	20,47	20,52	20,51	20,46	20,50	20,43	20,44	20,44	20,51	20,65	20,57	20,53	20,49	20,49	20,43	20,43	20,49	20,52	20,52	20,49	20,51	20,61	20,49	20,43	20,50	20,47	20,51	20,59	20,53	20,53	20,54	20,49	20,54	20,53	20,56	20,54	20,56	20,54	20,55	20,54	20,43	20,48	20,53	20,47	20,43	20,37	20,38	20,35	20,41	20,55	20,52	20,47	20,47	20,42	20,39	20,39	20,46	20,40	20,36	20,37	20,44	20,45	20,49	20,45	20,43	20,45	20,51	20,56	20,46	20,49	20,41	20,36	20,41	20,47	20,45	20,56	20,48	20,34	20,39	20,38	20,43	20,51	20,40	20,39	20,50	20,50	20,45	20,44	20,52	20,48	20,46	20,43	20,42	20,40	20,54	20,51	20,36	20,42	20,45	20,33	20,36	20,38	20,35	20,54	20,46	20,36	20,34	20,43	20,44	20,54	20,57	20,46	20,38	20,38	20,52	20,54	20,45	20,34	20,31	20,46	20,39	20,24	20,36	20,51	20,39	20,42	20,40	20,39	20,42	
20,31	20,28	20,48	20,59	20,39	20,27	20,33	20,29	20,34	20,47	20,44	20,47	20,53	20,42	20,40	20,42	20,49	20,44	20,37	20,41	20,46	20,46	20,33	20,43	20,58	20,52	20,51	20,50	20,47	20,49	20,44	20,39	20,26	20,35	20,41	20,38	20,43	20,44	20,43	20,50	20,58	20,52	20,46	20,49	20,45	20,40	20,32	20,44	20,50	20,53	20,60	20,52	20,48	20,38	20,48	20,50	20,37	20,52	20,46	20,37	20,46	20,52	20,65	20,51	20,42	20,38	20,45	20,43	20,54	20,48	20,53	20,51	20,44	20,49	20,44	20,43	20,46	20,45	20,50	20,55	20,53	20,53	20,53	20,51	20,44	20,48	20,54	20,59	20,49	20,47	20,47	20,44	20,48	20,52	20,52	20,58	20,54	20,43	20,51	20,53	20,43	20,47	20,51	20,46	20,49	20,42	20,42	20,42	20,45	20,51	20,55	20,51	20,55	20,48	20,61	20,52	20,39	20,42	20,46	20,50	20,53	20,40	20,55	20,61	20,55	20,54	20,50	20,58	20,51	20,47	20,52	20,47	20,55	20,56	20,39	20,53	20,56	20,53	20,50	20,57	20,59	20,51	20,53	20,53	20,38	20,40	20,47	20,51	20,48	20,50	20,49	20,55	20,47	20,40	20,38	20,54	20,55	20,47	20,53	20,45	20,41	20,46	20,45	20,48	20,45	20,45	20,61	20,57	20,53	20,50	20,41	20,43	20,49	20,58	20,55	20,49	20,45	20,35	20,51	20,48	20,42	20,44	20,48	20,54	20,47	20,50	20,57	20,48	20,49	20,49	20,45	20,47	20,54	20,52	20,51	20,47	20,53	20,52	20,43	20,47	20,45	20,47	20,40	20,48	20,53	20,55	20,53	20,51	20,54	20,51	20,54	20,59	20,55	20,50	20,49	20,51	20,53	20,48	20,55	20,63	20,62	20,51	20,47	20,46	20,51	20,46	20,46	20,57	20,53	20,57	20,57	20,50	20,49	20,56	20,65	20,60	20,59	20,59	20,55	20,50	20,50	20,61	20,59	20,63	20,54	20,52	20,55	20,56	20,59	20,55	20,56	20,54	20,53	20,51	20,55	20,53	20,54	20,57	20,52	20,50	20,60	20,71	20,66	20,59	20,53	20,49	20,52	20,58	20,52	20,52	20,60	20,54	20,56	20,60	20,63	20,62	20,57	20,56	20,53	20,58	20,56	20,62	20,54	20,45	20,52	20,57	20,52	20,54	20,57	20,59	20,52	20,53	20,59	20,53	20,46	20,52	20,57	20,55	20,53	20,54	20,58	20,53	20,53	20,56	20,56	20,56	20,52	20,55	20,51	20,58	20,55	20,53	20,60	20,55	20,54	20,50	20,56	20,59	20,58	20,53	20,58	20,57	20,55	20,49	20,57	20,62	20,59	20,53	20,54	20,66	20,62	20,54	20,54	20,60	20,62	20,66	20,60	20,59	20,60	20,56	20,61	20,56	20,57	20,58	20,50	20,52	20,63	20,54	20,62	20,58	20,57	20,53	20,64	20,59	20,49	20,59	20,58	20,53	20,50	20,57	20,66	20,69	20,64	20,55	20,54	20,56	20,54	20,53	20,52	20,54	20,51	20,58	20,48	20,51	20,58	20,64	20,56	20,56	20,46	20,46	20,46	20,45	20,49	20,58	20,63	20,56	20,50	20,50	20,51	20,59	20,52	20,58	20,61	20,53	20,47	20,43	20,51	20,55	20,58	20,52	20,53	20,52	20,54	20,50	20,46	20,46	20,56	20,57	20,53	20,60	20,61	20,53	20,58	20,55	20,54	20,52	20,54	20,52	20,51	20,52	20,51	20,60	20,57	20,53	20,50	20,51	20,57	20,57	20,51	20,48	20,52	20,53	20,54	20,51	20,55	20,53	20,53	20,58	20,64	20,49	20,46	20,55	20,46	20,47	20,52	20,52	20,48	20,55	20,51	20,52	20,64	20,57	20,56	20,59	20,55	20,55	20,52	20,63	20,64	20,58	20,51	20,52	20,49	20,52	20,41	20,37	20,49	20,55	20,48	20,48	20,48	20,47	20,52	20,51	20,48	20,57	20,57	20,53	20,50	20,54	20,53	20,44	20,50	20,59	20,47	20,46	20,52	20,51	20,42	20,44	20,49	20,45	20,42	20,46	20,52	20,43	20,34	20,41	20,46	20,51	20,49	20,44	20,52	20,46	20,49	20,50	20,49	20,45	20,44	20,55	20,55	20,50	20,44	20,48	20,51	20,38	20,47	20,49	20,46	20,51	20,58	20,55	20,52	20,51	20,45	20,52	20,52	20,42	20,55	20,51	20,51	20,47	20,56	20,61	20,53	20,43	20,46	20,54	20,53	20,58	20,57	20,55	20,48	20,56	20,57	20,56	20,59	20,54	20,49	20,47	20,50	20,48	20,56	20,57	20,53	20,53	20,51	20,53	20,42	20,43	20,48	20,47	20,53	20,56	20,38	20,36	20,43	20,39	20,44	20,42	20,42	20,47	20,46	20,51	20,54	20,52	20,46	20,43	20,57	20,48	20,40	20,43	20,31	20,35	20,47	20,45	20,43	20,49	20,43	20,42	20,39	20,47	20,49	20,40	20,37	20,53	20,54	20,55	20,39	20,50	20,56	20,54	20,54	20,43	20,44	20,52	20,53	20,41	20,36	20,38	20,36	20,39	20,38	20,35	20,49	20,52	20,43	20,50	20,47	20,42	20,53	20,57	20,56	20,45	20,41	20,49	20,44	20,39	20,34	20,29	20,43	20,40	20,38	20,33	20,45	20,47	20,45	20,42	20,35	20,39	
20,35	20,37	20,43	20,53	20,39	20,35	20,42	20,37	20,36	20,37	20,39	20,37	20,39	20,46	20,37	20,43	20,46	20,46	20,33	20,42	20,48	20,45	20,37	20,45	20,45	20,45	20,48	20,45	20,50	20,43	20,40	20,39	20,33	20,34	20,42	20,42	20,41	20,42	20,47	20,50	20,56	20,56	20,48	20,57	20,58	20,47	20,33	20,37	20,46	20,52	20,54	20,56	20,51	20,46	20,52	20,53	20,42	20,50	20,52	20,48	20,42	20,52	20,60	20,50	20,37	20,35	20,41	20,46	20,57	20,46	20,39	20,54	20,42	20,40	20,43	20,45	20,56	20,54	20,50	20,58	20,57	20,53	20,56	20,46	20,42	20,49	20,46	20,57	20,53	20,45	20,49	20,45	20,52	20,62	20,58	20,55	20,53	20,44	20,50	20,56	20,47	20,46	20,51	20,47	20,45	20,39	20,38	20,48	20,54	20,48	20,49	20,55	20,56	20,53	20,47	20,45	20,41	20,36	20,41	20,45	20,53	20,45	20,52	20,54	20,46	20,46	20,49	20,55	20,54	20,42	20,53	20,54	20,49	20,57	20,52	20,54	20,58	20,47	20,51	20,48	20,54	20,50	20,50	20,53	20,47	20,44	20,43	20,45	20,53	20,48	20,47	20,42	20,53	20,48	20,44	20,49	20,47	20,50	20,51	20,49	20,50	20,49	20,48	20,52	20,54	20,50	20,57	20,60	20,51	20,52	20,50	20,52	20,52	20,57	20,55	20,52	20,53	20,49	20,51	20,47	20,53	20,49	20,45	20,47	20,44	20,41	20,43	20,49	20,47	20,55	20,49	20,48	20,46	20,48	20,52	20,49	20,51	20,51	20,52	20,51	20,51	20,46	20,45	20,57	20,55	20,58	20,53	20,55	20,56	20,48	20,46	20,49	20,50	20,55	20,51	20,53	20,54	20,52	20,55	20,62	20,63	20,60	20,53	20,46	20,48	20,48	20,52	20,60	20,50	20,55	20,53	20,55	20,54	20,61	20,69	20,61	20,58	20,64	20,54	20,43	20,52	20,60	20,61	20,59	20,56	20,59	20,49	20,61	20,61	20,57	20,55	20,54	20,55	20,54	20,59	20,54	20,47	20,57	20,52	20,50	20,56	20,61	20,60	20,62	20,55	20,52	20,45	20,56	20,58	20,52	20,48	20,51	20,58	20,65	20,57	20,61	20,59	20,49	20,46	20,56	20,57	20,62	20,55	20,52	20,56	20,54	20,51	20,53	20,62	20,64	20,56	20,54	20,62	20,57	20,49	20,55	20,58	20,55	20,50	20,49	20,57	20,59	20,56	20,56	20,59	20,54	20,48	20,55	20,52	20,55	20,63	20,56	20,60	20,57	20,55	20,54	20,66	20,59	20,50	20,45	20,53	20,53	20,57	20,49	20,55	20,63	20,60	20,54	20,55	20,61	20,64	20,60	20,50	20,52	20,58	20,57	20,59	20,58	20,64	20,63	20,55	20,57	20,60	20,57	20,51	20,60	20,67	20,59	20,58	20,57	20,52	20,58	20,65	20,64	20,52	20,60	20,55	20,55	20,59	20,60	20,61	20,61	20,59	20,56	20,55	20,59	20,61	20,60	20,54	20,59	20,55	20,58	20,52	20,61	20,62	20,64	20,55	20,60	20,52	20,47	20,43	20,48	20,53	20,51	20,61	20,59	20,55	20,52	20,52	20,54	20,54	20,48	20,59	20,58	20,49	20,44	20,46	20,53	20,58	20,52	20,44	20,49	20,54	20,50	20,43	20,49	20,49	20,51	20,44	20,54	20,57	20,53	20,61	20,59	20,56	20,57	20,55	20,59	20,47	20,43	20,51	20,56	20,56	20,58	20,52	20,51	20,46	20,49	20,51	20,49	20,53	20,58	20,54	20,51	20,56	20,58	20,56	20,60	20,59	20,55	20,55	20,57	20,47	20,48	20,54	20,52	20,52	20,50	20,51	20,53	20,57	20,58	20,60	20,51	20,56	20,59	20,58	20,60	20,62	20,59	20,54	20,49	20,48	20,52	20,45	20,48	20,50	20,58	20,51	20,56	20,53	20,49	20,61	20,57	20,45	20,53	20,57	20,53	20,50	20,55	20,56	20,47	20,45	20,48	20,46	20,39	20,54	20,46	20,50	20,52	20,43	20,43	20,49	20,50	20,55	20,42	20,41	20,44	20,48	20,50	20,51	20,40	20,48	20,57	20,43	20,48	20,51	20,46	20,47	20,60	20,51	20,48	20,44	20,45	20,47	20,37	20,42	20,51	20,41	20,52	20,58	20,49	20,53	20,56	20,52	20,44	20,48	20,43	20,41	20,45	20,51	20,43	20,50	20,61	20,56	20,47	20,49	20,61	20,61	20,57	20,61	20,55	20,46	20,51	20,58	20,54	20,49	20,39	20,43	20,42	20,41	20,51	20,60	20,53	20,50	20,42	20,41	20,51	20,52	20,48	20,41	20,43	20,44	20,56	20,44	20,41	20,45	20,47	20,48	20,53	20,49	20,57	20,46	20,42	20,51	20,52	20,46	20,40	20,45	20,48	20,40	20,36	20,33	20,38	20,49	20,48	20,44	20,53	20,46	20,43	20,50	20,51	20,49	20,47	20,48	20,51	20,53	20,48	20,49	20,53	20,62	20,52	20,49	20,40	20,36	20,43	20,50	20,47	20,47	20,40	20,30	20,35	20,43	20,46	20,53	20,40	20,38	20,42	20,43	20,42	20,52	20,54	20,49	20,51	20,46	20,53	20,49	20,40	20,40	20,43	20,46	20,39	20,41	20,42	20,40	20,35	20,39	20,36	20,29	20,20	
20,31	20,32	20,40	20,46	20,45	20,35	20,35	20,36	20,38	20,41	20,42	20,37	20,35	20,41	20,40	20,38	20,40	20,35	20,27	20,35	20,41	20,44	20,46	20,49	20,45	20,44	20,48	20,44	20,51	20,48	20,36	20,43	20,41	20,36	20,29	20,38	20,42	20,40	20,44	20,50	20,46	20,56	20,55	20,55	20,52	20,47	20,34	20,38	20,46	20,48	20,55	20,48	20,53	20,49	20,56	20,52	20,43	20,54	20,43	20,46	20,53	20,45	20,48	20,50	20,37	20,38	20,40	20,45	20,50	20,50	20,50	20,61	20,55	20,46	20,54	20,51	20,51	20,51	20,54	20,56	20,58	20,49	20,50	20,50	20,45	20,52	20,47	20,51	20,53	20,43	20,49	20,49	20,52	20,55	20,55	20,53	20,50	20,53	20,49	20,47	20,46	20,43	20,47	20,48	20,46	20,39	20,39	20,49	20,53	20,55	20,44	20,54	20,54	20,45	20,45	20,43	20,36	20,39	20,40	20,42	20,46	20,43	20,53	20,59	20,47	20,37	20,41	20,47	20,47	20,45	20,49	20,54	20,45	20,53	20,56	20,53	20,59	20,55	20,50	20,48	20,46	20,41	20,48	20,42	20,42	20,45	20,48	20,53	20,44	20,43	20,47	20,54	20,49	20,47	20,46	20,50	20,41	20,46	20,42	20,42	20,43	20,42	20,51	20,56	20,53	20,46	20,58	20,54	20,50	20,51	20,49	20,54	20,49	20,52	20,51	20,50	20,50	20,52	20,60	20,50	20,58	20,52	20,44	20,43	20,50	20,45	20,42	20,46	20,55	20,58	20,58	20,48	20,48	20,49	20,52	20,50	20,54	20,51	20,50	20,56	20,55	20,57	20,47	20,52	20,52	20,52	20,52	20,48	20,56	20,50	20,47	20,51	20,50	20,55	20,53	20,59	20,58	20,56	20,50	20,58	20,55	20,56	20,55	20,52	20,50	20,46	20,51	20,62	20,56	20,51	20,58	20,60	20,47	20,51	20,63	20,63	20,62	20,53	20,52	20,56	20,54	20,61	20,60	20,54	20,58	20,60	20,57	20,49	20,55	20,54	20,54	20,54	20,60	20,55	20,54	20,57	20,47	20,54	20,52	20,50	20,48	20,57	20,62	20,61	20,58	20,58	20,53	20,54	20,54	20,51	20,55	20,53	20,57	20,58	20,49	20,53	20,59	20,50	20,54	20,53	20,56	20,58	20,59	20,54	20,56	20,50	20,47	20,51	20,55	20,62	20,63	20,61	20,64	20,64	20,53	20,53	20,60	20,58	20,49	20,53	20,57	20,56	20,51	20,50	20,55	20,55	20,47	20,54	20,60	20,64	20,60	20,58	20,58	20,62	20,62	20,63	20,67	20,69	20,61	20,58	20,53	20,50	20,51	20,51	20,55	20,58	20,55	20,56	20,59	20,61	20,53	20,53	20,51	20,52	20,54	20,55	20,52	20,57	20,64	20,62	20,53	20,60	20,60	20,57	20,52	20,50	20,62	20,57	20,58	20,62	20,58	20,53	20,67	20,69	20,61	20,54	20,56	20,56	20,64	20,63	20,58	20,58	20,55	20,57	20,63	20,59	20,63	20,58	20,64	20,62	20,61	20,63	20,51	20,57	20,61	20,57	20,54	20,55	20,54	20,48	20,44	20,48	20,52	20,54	20,55	20,57	20,55	20,53	20,58	20,58	20,57	20,53	20,56	20,58	20,49	20,46	20,55	20,53	20,57	20,60	20,55	20,48	20,52	20,53	20,49	20,52	20,56	20,52	20,52	20,55	20,59	20,54	20,56	20,60	20,57	20,53	20,55	20,56	20,62	20,52	20,50	20,56	20,49	20,55	20,52	20,47	20,41	20,42	20,50	20,48	20,46	20,54	20,57	20,55	20,52	20,54	20,58	20,61	20,54	20,48	20,60	20,64	20,49	20,50	20,56	20,55	20,58	20,53	20,46	20,44	20,56	20,52	20,54	20,57	20,50	20,55	20,56	20,58	20,52	20,55	20,51	20,46	20,51	20,59	20,56	20,54	20,53	20,54	20,52	20,53	20,54	20,48	20,56	20,52	20,46	20,46	20,54	20,50	20,49	20,57	20,64	20,56	20,47	20,45	20,45	20,44	20,51	20,50	20,45	20,46	20,36	20,43	20,48	20,50	20,56	20,50	20,56	20,53	20,49	20,54	20,52	20,48	20,40	20,54	20,49	20,47	20,55	20,44	20,42	20,55	20,49	20,45	20,46	20,41	20,43	20,40	20,45	20,47	20,48	20,64	20,54	20,44	20,46	20,56	20,54	20,44	20,41	20,40	20,43	20,42	20,51	20,51	20,58	20,60	20,49	20,41	20,44	20,55	20,60	20,58	20,52	20,54	20,44	20,40	20,53	20,56	20,47	20,39	20,51	20,50	20,43	20,52	20,52	20,44	20,41	20,43	20,39	20,57	20,53	20,52	20,44	20,51	20,45	20,54	20,49	20,45	20,57	20,49	20,49	20,52	20,52	20,59	20,57	20,43	20,46	20,44	20,45	20,48	20,48	20,45	20,49	20,46	20,36	20,40	20,48	20,47	20,48	20,41	20,46	20,43	20,48	20,57	20,51	20,41	20,41	20,50	20,52	20,46	20,47	20,54	20,52	20,45	20,37	20,37	20,36	20,37	20,42	20,42	20,42	20,44	20,38	20,40	20,51	20,41	20,39	20,25	20,34	20,35	20,42	20,37	20,44	20,50	20,47	20,48	20,59	20,50	20,44	20,47	20,47	20,46	20,44	20,39	20,43	20,48	20,46	20,27	20,29	20,37	20,38	20,39	
20,36	20,34	20,42	20,42	20,45	20,30	20,34	20,41	20,42	20,40	20,39	20,44	20,39	20,41	20,43	20,45	20,38	20,42	20,36	20,39	20,42	20,36	20,43	20,41	20,48	20,53	20,50	20,44	20,57	20,53	20,45	20,50	20,50	20,41	20,41	20,48	20,49	20,46	20,51	20,53	20,45	20,47	20,52	20,44	20,41	20,47	20,46	20,41	20,46	20,58	20,58	20,51	20,49	20,48	20,50	20,50	20,45	20,53	20,38	20,43	20,56	20,49	20,40	20,51	20,49	20,40	20,43	20,48	20,59	20,56	20,59	20,60	20,57	20,58	20,64	20,61	20,55	20,48	20,55	20,57	20,58	20,50	20,52	20,54	20,53	20,55	20,46	20,44	20,53	20,52	20,46	20,51	20,55	20,51	20,47	20,53	20,48	20,54	20,53	20,47	20,48	20,47	20,52	20,45	20,46	20,47	20,44	20,41	20,41	20,43	20,54	20,52	20,52	20,54	20,52	20,50	20,46	20,46	20,45	20,37	20,51	20,55	20,62	20,62	20,45	20,44	20,52	20,54	20,52	20,45	20,47	20,45	20,48	20,52	20,58	20,59	20,63	20,55	20,47	20,56	20,57	20,52	20,50	20,48	20,39	20,52	20,57	20,55	20,44	20,41	20,40	20,54	20,63	20,50	20,39	20,42	20,47	20,55	20,44	20,44	20,47	20,43	20,52	20,63	20,62	20,54	20,60	20,52	20,48	20,46	20,47	20,50	20,50	20,52	20,59	20,53	20,50	20,49	20,50	20,57	20,65	20,61	20,53	20,52	20,51	20,45	20,51	20,51	20,57	20,57	20,49	20,53	20,47	20,52	20,50	20,54	20,60	20,51	20,43	20,47	20,52	20,51	20,46	20,53	20,54	20,56	20,59	20,46	20,46	20,57	20,58	20,55	20,49	20,49	20,53	20,59	20,58	20,54	20,45	20,58	20,52	20,49	20,49	20,54	20,54	20,53	20,51	20,62	20,62	20,54	20,52	20,59	20,55	20,56	20,66	20,62	20,57	20,52	20,52	20,62	20,61	20,61	20,57	20,57	20,62	20,61	20,60	20,64	20,59	20,64	20,54	20,61	20,69	20,62	20,58	20,51	20,47	20,59	20,57	20,51	20,52	20,58	20,60	20,64	20,56	20,58	20,64	20,64	20,62	20,55	20,55	20,53	20,61	20,58	20,48	20,52	20,66	20,62	20,55	20,55	20,56	20,59	20,59	20,53	20,57	20,58	20,58	20,54	20,57	20,61	20,68	20,72	20,65	20,57	20,50	20,57	20,63	20,60	20,54	20,57	20,54	20,54	20,55	20,50	20,56	20,61	20,49	20,53	20,64	20,71	20,58	20,50	20,52	20,61	20,60	20,63	20,59	20,66	20,68	20,67	20,69	20,61	20,57	20,55	20,60	20,58	20,56	20,56	20,60	20,67	20,63	20,57	20,55	20,65	20,58	20,57	20,58	20,58	20,56	20,60	20,61	20,63	20,58	20,57	20,57	20,54	20,61	20,58	20,59	20,60	20,63	20,57	20,60	20,62	20,56	20,53	20,59	20,55	20,62	20,65	20,66	20,60	20,57	20,47	20,57	20,63	20,61	20,56	20,63	20,62	20,53	20,66	20,56	20,53	20,55	20,59	20,53	20,58	20,48	20,51	20,46	20,45	20,49	20,55	20,60	20,64	20,59	20,53	20,54	20,68	20,66	20,61	20,59	20,49	20,52	20,51	20,60	20,57	20,53	20,59	20,61	20,54	20,49	20,55	20,50	20,52	20,50	20,52	20,59	20,59	20,58	20,56	20,59	20,61	20,60	20,55	20,63	20,57	20,60	20,55	20,50	20,62	20,64	20,65	20,61	20,50	20,44	20,48	20,48	20,50	20,49	20,55	20,57	20,54	20,59	20,60	20,55	20,62	20,61	20,46	20,56	20,62	20,51	20,56	20,59	20,56	20,60	20,56	20,46	20,46	20,58	20,56	20,50	20,56	20,55	20,51	20,53	20,64	20,56	20,49	20,45	20,43	20,45	20,57	20,54	20,57	20,62	20,54	20,46	20,51	20,55	20,45	20,54	20,52	20,52	20,50	20,56	20,58	20,55	20,52	20,58	20,57	20,50	20,42	20,44	20,51	20,56	20,44	20,44	20,46	20,48	20,51	20,54	20,49	20,55	20,56	20,43	20,47	20,46	20,51	20,48	20,46	20,58	20,54	20,54	20,51	20,49	20,42	20,44	20,52	20,44	20,46	20,39	20,38	20,52	20,45	20,41	20,43	20,52	20,61	20,59	20,44	20,44	20,48	20,57	20,53	20,52	20,49	20,53	20,53	20,58	20,58	20,64	20,60	20,55	20,50	20,44	20,53	20,60	20,62	20,56	20,50	20,49	20,48	20,49	20,56	20,43	20,47	20,51	20,53	20,48	20,52	20,53	20,47	20,41	20,42	20,37	20,56	20,50	20,47	20,57	20,59	20,46	20,47	20,49	20,44	20,55	20,51	20,54	20,53	20,48	20,55	20,62	20,49	20,49	20,51	20,46	20,55	20,55	20,43	20,44	20,46	20,51	20,50	20,47	20,45	20,44	20,38	20,37	20,48	20,49	20,55	20,52	20,52	20,42	20,49	20,52	20,45	20,45	20,45	20,50	20,33	20,36	20,34	20,38	20,37	20,41	20,46	20,41	20,43	20,38	20,34	20,35	20,41	20,40	20,33	20,38	20,38	20,44	20,36	20,36	20,43	20,46	20,47	20,58	20,59	20,40	20,43	20,48	20,35	20,35	20,26	20,35	20,45	20,45	20,34	20,37	20,32	20,46	20,51	
20,42	20,47	20,43	20,43	20,38	20,38	20,34	20,37	20,43	20,40	20,44	20,42	20,36	20,31	20,32	20,39	20,40	20,49	20,53	20,52	20,45	20,36	20,33	20,32	20,42	20,47	20,55	20,39	20,44	20,51	20,43	20,51	20,46	20,34	20,41	20,59	20,56	20,45	20,54	20,50	20,47	20,44	20,47	20,43	20,40	20,47	20,51	20,52	20,43	20,47	20,46	20,45	20,45	20,51	20,49	20,54	20,53	20,53	20,44	20,43	20,44	20,46	20,44	20,45	20,50	20,47	20,48	20,47	20,50	20,56	20,56	20,58	20,57	20,65	20,65	20,59	20,51	20,50	20,56	20,60	20,53	20,49	20,52	20,53	20,55	20,48	20,42	20,48	20,45	20,47	20,43	20,42	20,54	20,56	20,43	20,59	20,48	20,45	20,51	20,47	20,44	20,44	20,50	20,49	20,47	20,46	20,49	20,47	20,44	20,51	20,54	20,57	20,51	20,49	20,46	20,53	20,55	20,49	20,46	20,42	20,54	20,56	20,64	20,52	20,49	20,47	20,57	20,50	20,46	20,46	20,48	20,41	20,41	20,48	20,50	20,53	20,56	20,57	20,46	20,49	20,57	20,54	20,54	20,47	20,40	20,42	20,58	20,59	20,53	20,44	20,49	20,53	20,56	20,48	20,45	20,52	20,55	20,53	20,49	20,45	20,49	20,49	20,59	20,57	20,54	20,58	20,60	20,54	20,49	20,56	20,53	20,50	20,49	20,47	20,58	20,50	20,53	20,59	20,53	20,51	20,61	20,55	20,49	20,53	20,49	20,40	20,50	20,55	20,54	20,55	20,46	20,44	20,53	20,55	20,56	20,59	20,58	20,58	20,44	20,52	20,53	20,50	20,46	20,56	20,61	20,46	20,49	20,48	20,42	20,50	20,57	20,52	20,48	20,45	20,50	20,56	20,60	20,56	20,56	20,56	20,46	20,50	20,49	20,51	20,56	20,56	20,53	20,53	20,55	20,52	20,53	20,56	20,51	20,60	20,71	20,61	20,53	20,49	20,51	20,60	20,58	20,59	20,51	20,52	20,57	20,55	20,53	20,65	20,69	20,68	20,64	20,61	20,66	20,65	20,62	20,55	20,56	20,63	20,64	20,62	20,60	20,57	20,53	20,64	20,62	20,57	20,55	20,59	20,62	20,58	20,56	20,45	20,56	20,60	20,55	20,56	20,58	20,64	20,55	20,56	20,57	20,58	20,57	20,51	20,57	20,58	20,58	20,59	20,59	20,65	20,58	20,61	20,64	20,53	20,57	20,54	20,61	20,60	20,60	20,58	20,54	20,55	20,66	20,59	20,55	20,56	20,51	20,50	20,60	20,72	20,57	20,48	20,54	20,62	20,54	20,50	20,57	20,64	20,65	20,61	20,70	20,61	20,57	20,52	20,55	20,51	20,52	20,50	20,58	20,64	20,59	20,61	20,65	20,68	20,58	20,54	20,51	20,49	20,58	20,53	20,63	20,57	20,58	20,62	20,56	20,57	20,62	20,57	20,51	20,64	20,68	20,63	20,64	20,54	20,50	20,53	20,62	20,56	20,64	20,67	20,64	20,52	20,51	20,45	20,47	20,56	20,58	20,60	20,64	20,56	20,50	20,62	20,55	20,51	20,58	20,60	20,59	20,51	20,47	20,52	20,52	20,52	20,58	20,57	20,62	20,64	20,59	20,54	20,55	20,59	20,60	20,59	20,54	20,53	20,53	20,50	20,53	20,59	20,45	20,50	20,57	20,45	20,50	20,46	20,47	20,46	20,53	20,49	20,58	20,62	20,61	20,54	20,63	20,65	20,61	20,56	20,59	20,62	20,59	20,52	20,50	20,60	20,55	20,59	20,54	20,58	20,49	20,52	20,51	20,46	20,50	20,57	20,50	20,56	20,59	20,61	20,59	20,58	20,57	20,51	20,50	20,61	20,46	20,48	20,59	20,59	20,54	20,51	20,49	20,53	20,62	20,56	20,51	20,54	20,59	20,49	20,46	20,61	20,63	20,52	20,49	20,56	20,48	20,62	20,61	20,54	20,55	20,56	20,44	20,50	20,53	20,47	20,57	20,54	20,55	20,50	20,60	20,64	20,62	20,54	20,55	20,56	20,52	20,51	20,51	20,48	20,48	20,50	20,50	20,49	20,44	20,50	20,63	20,55	20,51	20,52	20,34	20,46	20,50	20,51	20,40	20,37	20,51	20,51	20,49	20,50	20,49	20,44	20,48	20,51	20,49	20,48	20,43	20,42	20,59	20,53	20,40	20,41	20,52	20,62	20,56	20,50	20,46	20,53	20,56	20,50	20,44	20,49	20,51	20,48	20,57	20,56	20,60	20,57	20,54	20,58	20,50	20,52	20,57	20,56	20,53	20,45	20,47	20,56	20,50	20,52	20,47	20,44	20,56	20,56	20,50	20,52	20,58	20,52	20,51	20,39	20,40	20,54	20,51	20,49	20,51	20,59	20,52	20,45	20,49	20,49	20,53	20,54	20,54	20,56	20,49	20,47	20,51	20,46	20,46	20,54	20,43	20,41	20,50	20,49	20,44	20,49	20,46	20,52	20,49	20,46	20,48	20,49	20,51	20,42	20,43	20,50	20,47	20,49	20,46	20,45	20,42	20,41	20,48	20,48	20,48	20,34	20,40	20,34	20,47	20,52	20,36	20,39	20,52	20,51	20,39	20,28	20,36	20,38	20,50	20,50	20,37	20,35	20,46	20,47	20,43	20,55	20,51	20,53	20,48	20,54	20,51	20,41	20,39	20,30	20,34	20,43	20,37	20,36	20,40	20,42	20,44	20,34	20,36	20,42	
20,34	20,30	20,34	20,41	20,35	20,35	20,40	20,42	20,36	20,44	20,40	20,42	20,34	20,28	20,27	20,30	20,42	20,47	20,40	20,42	20,48	20,39	20,31	20,41	20,38	20,39	20,48	20,46	20,46	20,50	20,45	20,45	20,40	20,37	20,35	20,47	20,53	20,45	20,50	20,48	20,48	20,54	20,42	20,42	20,49	20,46	20,46	20,49	20,42	20,43	20,45	20,43	20,43	20,49	20,44	20,47	20,59	20,58	20,45	20,53	20,50	20,47	20,43	20,48	20,46	20,47	20,51	20,52	20,48	20,47	20,45	20,57	20,56	20,53	20,53	20,56	20,48	20,53	20,60	20,58	20,51	20,42	20,43	20,42	20,43	20,53	20,51	20,63	20,45	20,45	20,40	20,46	20,52	20,59	20,48	20,45	20,44	20,48	20,53	20,43	20,42	20,49	20,53	20,49	20,48	20,51	20,52	20,51	20,50	20,49	20,49	20,49	20,50	20,39	20,40	20,46	20,45	20,39	20,35	20,38	20,51	20,52	20,60	20,62	20,48	20,52	20,50	20,50	20,50	20,46	20,45	20,49	20,44	20,47	20,47	20,49	20,53	20,54	20,55	20,49	20,44	20,50	20,54	20,42	20,43	20,44	20,42	20,51	20,59	20,50	20,61	20,66	20,55	20,51	20,48	20,54	20,56	20,56	20,53	20,42	20,42	20,45	20,44	20,48	20,44	20,46	20,58	20,52	20,49	20,56	20,60	20,56	20,53	20,49	20,53	20,47	20,51	20,56	20,58	20,53	20,52	20,50	20,43	20,51	20,52	20,48	20,52	20,55	20,57	20,51	20,47	20,48	20,55	20,48	20,53	20,53	20,54	20,54	20,49	20,55	20,61	20,57	20,48	20,52	20,63	20,52	20,43	20,46	20,49	20,54	20,54	20,51	20,54	20,50	20,51	20,62	20,59	20,53	20,54	20,59	20,51	20,52	20,52	20,54	20,53	20,58	20,55	20,54	20,53	20,58	20,57	20,59	20,48	20,53	20,65	20,65	20,62	20,47	20,47	20,52	20,61	20,53	20,53	20,59	20,55	20,51	20,50	20,59	20,61	20,66	20,58	20,61	20,59	20,61	20,58	20,52	20,55	20,62	20,60	20,62	20,65	20,63	20,56	20,51	20,57	20,61	20,53	20,61	20,62	20,55	20,57	20,49	20,47	20,56	20,57	20,55	20,52	20,59	20,60	20,56	20,63	20,59	20,53	20,50	20,63	20,58	20,56	20,58	20,57	20,64	20,58	20,58	20,60	20,60	20,59	20,58	20,48	20,54	20,58	20,55	20,55	20,54	20,60	20,59	20,52	20,50	20,53	20,64	20,62	20,67	20,66	20,57	20,59	20,61	20,59	20,52	20,57	20,65	20,64	20,55	20,59	20,62	20,58	20,53	20,47	20,50	20,56	20,48	20,51	20,61	20,62	20,63	20,68	20,71	20,55	20,49	20,56	20,44	20,50	20,53	20,57	20,58	20,57	20,59	20,60	20,57	20,61	20,63	20,54	20,54	20,60	20,58	20,60	20,56	20,54	20,57	20,62	20,62	20,59	20,62	20,63	20,56	20,47	20,54	20,53	20,54	20,54	20,60	20,62	20,56	20,53	20,62	20,52	20,54	20,61	20,57	20,55	20,52	20,44	20,43	20,57	20,56	20,58	20,56	20,60	20,64	20,60	20,56	20,56	20,52	20,54	20,59	20,64	20,54	20,60	20,53	20,48	20,62	20,54	20,42	20,56	20,48	20,50	20,54	20,50	20,48	20,55	20,49	20,53	20,54	20,53	20,54	20,57	20,62	20,59	20,55	20,53	20,53	20,58	20,48	20,54	20,56	20,49	20,54	20,59	20,55	20,50	20,48	20,49	20,50	20,55	20,55	20,42	20,56	20,66	20,55	20,54	20,61	20,60	20,48	20,55	20,53	20,51	20,52	20,51	20,50	20,52	20,59	20,58	20,49	20,53	20,57	20,53	20,56	20,62	20,50	20,46	20,52	20,56	20,48	20,47	20,51	20,56	20,66	20,59	20,51	20,51	20,53	20,50	20,52	20,50	20,48	20,58	20,55	20,49	20,55	20,60	20,61	20,64	20,53	20,52	20,53	20,52	20,51	20,54	20,52	20,48	20,45	20,52	20,53	20,42	20,48	20,59	20,53	20,52	20,52	20,44	20,39	20,44	20,52	20,53	20,46	20,47	20,54	20,52	20,56	20,48	20,49	20,41	20,49	20,60	20,61	20,48	20,49	20,53	20,53	20,39	20,41	20,55	20,56	20,58	20,53	20,52	20,60	20,64	20,55	20,46	20,50	20,50	20,43	20,54	20,53	20,58	20,57	20,57	20,53	20,53	20,57	20,51	20,61	20,63	20,47	20,44	20,51	20,40	20,50	20,54	20,51	20,50	20,47	20,49	20,54	20,58	20,50	20,48	20,48	20,43	20,55	20,48	20,51	20,54	20,57	20,54	20,49	20,42	20,37	20,52	20,57	20,53	20,55	20,50	20,47	20,46	20,46	20,44	20,50	20,45	20,42	20,46	20,47	20,47	20,44	20,45	20,44	20,48	20,46	20,46	20,41	20,45	20,47	20,46	20,44	20,43	20,50	20,52	20,50	20,50	20,53	20,40	20,47	20,49	20,48	20,41	20,48	20,47	20,49	20,46	20,36	20,39	20,48	20,45	20,35	20,38	20,36	20,42	20,48	20,33	20,29	20,50	20,45	20,50	20,42	20,51	20,54	20,46	20,46	20,50	20,43	20,40	20,36	20,39	20,41	20,40	20,25	20,38	20,36	20,40	20,38	20,40	20,36	
20,31	20,21	20,20	20,26	20,30	20,31	20,41	20,41	20,38	20,49	20,43	20,42	20,48	20,29	20,32	20,34	20,40	20,41	20,36	20,36	20,50	20,43	20,37	20,37	20,39	20,33	20,42	20,57	20,45	20,45	20,57	20,49	20,37	20,40	20,38	20,54	20,61	20,53	20,48	20,49	20,47	20,51	20,44	20,42	20,47	20,44	20,49	20,50	20,45	20,47	20,56	20,53	20,42	20,44	20,44	20,52	20,66	20,66	20,50	20,48	20,54	20,54	20,46	20,55	20,56	20,47	20,53	20,47	20,53	20,51	20,46	20,54	20,59	20,54	20,53	20,59	20,51	20,46	20,59	20,63	20,64	20,53	20,51	20,47	20,42	20,50	20,57	20,59	20,51	20,46	20,44	20,50	20,59	20,52	20,58	20,57	20,51	20,51	20,53	20,49	20,44	20,51	20,58	20,50	20,49	20,53	20,54	20,40	20,45	20,46	20,49	20,49	20,49	20,53	20,48	20,45	20,40	20,40	20,45	20,46	20,55	20,48	20,62	20,68	20,61	20,51	20,53	20,56	20,52	20,50	20,50	20,55	20,51	20,43	20,49	20,55	20,51	20,47	20,51	20,53	20,50	20,51	20,54	20,49	20,45	20,50	20,55	20,51	20,57	20,60	20,54	20,61	20,59	20,57	20,53	20,64	20,59	20,55	20,60	20,53	20,44	20,53	20,48	20,47	20,44	20,46	20,57	20,53	20,57	20,53	20,57	20,57	20,56	20,52	20,51	20,44	20,56	20,52	20,48	20,49	20,54	20,46	20,39	20,50	20,55	20,55	20,53	20,54	20,53	20,49	20,44	20,49	20,52	20,47	20,50	20,47	20,58	20,54	20,51	20,54	20,63	20,57	20,53	20,62	20,56	20,54	20,51	20,51	20,53	20,56	20,58	20,55	20,56	20,52	20,56	20,60	20,58	20,49	20,54	20,62	20,51	20,50	20,57	20,52	20,47	20,52	20,65	20,61	20,53	20,58	20,53	20,51	20,52	20,48	20,61	20,65	20,62	20,54	20,46	20,45	20,60	20,65	20,54	20,53	20,59	20,52	20,52	20,55	20,61	20,64	20,57	20,60	20,58	20,51	20,56	20,57	20,59	20,59	20,61	20,57	20,68	20,70	20,62	20,52	20,57	20,68	20,63	20,57	20,60	20,59	20,56	20,50	20,59	20,66	20,68	20,61	20,56	20,55	20,59	20,57	20,60	20,61	20,61	20,58	20,67	20,64	20,51	20,55	20,60	20,57	20,60	20,65	20,65	20,59	20,57	20,57	20,54	20,58	20,54	20,56	20,59	20,59	20,57	20,53	20,52	20,50	20,56	20,62	20,66	20,66	20,68	20,64	20,65	20,63	20,66	20,65	20,66	20,63	20,63	20,64	20,59	20,55	20,56	20,60	20,56	20,53	20,56	20,53	20,49	20,67	20,60	20,59	20,63	20,65	20,60	20,58	20,67	20,57	20,54	20,61	20,57	20,59	20,60	20,54	20,61	20,63	20,64	20,69	20,57	20,64	20,63	20,59	20,59	20,60	20,57	20,60	20,68	20,69	20,60	20,56	20,61	20,61	20,56	20,54	20,58	20,54	20,62	20,61	20,62	20,52	20,51	20,55	20,55	20,55	20,65	20,64	20,54	20,57	20,50	20,49	20,54	20,62	20,63	20,62	20,59	20,66	20,59	20,57	20,59	20,51	20,56	20,56	20,62	20,63	20,49	20,59	20,54	20,61	20,64	20,58	20,60	20,51	20,55	20,54	20,53	20,47	20,57	20,51	20,49	20,52	20,54	20,58	20,58	20,59	20,59	20,59	20,52	20,52	20,55	20,52	20,57	20,58	20,53	20,57	20,61	20,55	20,48	20,56	20,56	20,49	20,56	20,60	20,54	20,51	20,56	20,56	20,47	20,56	20,62	20,60	20,54	20,55	20,49	20,62	20,61	20,52	20,56	20,59	20,55	20,54	20,49	20,54	20,55	20,57	20,53	20,55	20,49	20,58	20,60	20,57	20,59	20,53	20,57	20,60	20,55	20,51	20,53	20,57	20,59	20,56	20,54	20,54	20,58	20,57	20,53	20,57	20,67	20,57	20,65	20,55	20,52	20,58	20,57	20,53	20,47	20,51	20,55	20,47	20,41	20,50	20,41	20,39	20,55	20,52	20,51	20,56	20,51	20,40	20,39	20,46	20,51	20,55	20,51	20,56	20,54	20,55	20,50	20,51	20,47	20,43	20,50	20,63	20,56	20,53	20,49	20,47	20,38	20,45	20,55	20,59	20,61	20,52	20,47	20,56	20,60	20,51	20,42	20,49	20,48	20,41	20,47	20,54	20,55	20,51	20,57	20,56	20,43	20,49	20,53	20,57	20,58	20,51	20,47	20,44	20,40	20,47	20,58	20,55	20,58	20,56	20,55	20,48	20,54	20,48	20,45	20,58	20,54	20,55	20,49	20,51	20,58	20,53	20,49	20,48	20,39	20,41	20,48	20,53	20,50	20,47	20,54	20,46	20,45	20,52	20,52	20,48	20,46	20,50	20,50	20,41	20,47	20,46	20,46	20,45	20,42	20,53	20,42	20,40	20,40	20,45	20,49	20,49	20,46	20,45	20,48	20,55	20,55	20,52	20,51	20,51	20,48	20,49	20,45	20,41	20,47	20,53	20,53	20,49	20,46	20,52	20,55	20,44	20,40	20,40	20,38	20,32	20,34	20,41	20,46	20,45	20,46	20,42	20,46	20,47	20,46	20,42	20,42	20,41	20,47	20,47	20,42	20,40	20,35	20,30	20,42	20,46	20,40	20,45	20,38	20,44	
20,41	20,36	20,37	20,40	20,34	20,42	20,43	20,34	20,35	20,43	20,45	20,46	20,52	20,34	20,28	20,30	20,32	20,37	20,41	20,32	20,42	20,38	20,39	20,37	20,45	20,38	20,40	20,44	20,43	20,39	20,49	20,51	20,37	20,40	20,37	20,48	20,58	20,51	20,46	20,44	20,42	20,51	20,46	20,47	20,49	20,38	20,41	20,49	20,38	20,50	20,52	20,51	20,42	20,42	20,55	20,52	20,53	20,61	20,55	20,53	20,48	20,45	20,49	20,51	20,45	20,56	20,52	20,47	20,49	20,42	20,42	20,57	20,53	20,55	20,49	20,55	20,48	20,43	20,49	20,55	20,53	20,47	20,49	20,48	20,48	20,41	20,50	20,54	20,42	20,41	20,42	20,45	20,50	20,53	20,51	20,47	20,51	20,45	20,50	20,48	20,47	20,51	20,56	20,50	20,53	20,44	20,40	20,39	20,36	20,39	20,49	20,50	20,48	20,55	20,58	20,51	20,42	20,40	20,40	20,45	20,55	20,49	20,48	20,62	20,54	20,52	20,53	20,56	20,50	20,55	20,53	20,49	20,44	20,44	20,48	20,57	20,55	20,50	20,46	20,52	20,46	20,43	20,55	20,57	20,56	20,57	20,50	20,49	20,57	20,51	20,52	20,57	20,55	20,50	20,50	20,60	20,55	20,49	20,50	20,55	20,49	20,52	20,56	20,54	20,47	20,50	20,54	20,55	20,59	20,52	20,52	20,51	20,57	20,55	20,52	20,47	20,58	20,54	20,44	20,46	20,48	20,47	20,44	20,51	20,57	20,46	20,50	20,53	20,46	20,40	20,42	20,52	20,50	20,47	20,46	20,52	20,60	20,53	20,45	20,53	20,61	20,52	20,50	20,55	20,58	20,53	20,54	20,58	20,59	20,61	20,56	20,59	20,55	20,54	20,48	20,54	20,53	20,50	20,54	20,56	20,52	20,57	20,56	20,56	20,45	20,49	20,59	20,68	20,48	20,53	20,53	20,48	20,47	20,49	20,54	20,62	20,55	20,51	20,52	20,48	20,51	20,62	20,51	20,41	20,47	20,51	20,53	20,65	20,64	20,73	20,60	20,57	20,57	20,49	20,48	20,61	20,59	20,58	20,56	20,56	20,64	20,67	20,54	20,47	20,50	20,59	20,60	20,63	20,57	20,54	20,59	20,53	20,59	20,57	20,59	20,60	20,58	20,52	20,49	20,52	20,55	20,59	20,55	20,55	20,60	20,60	20,48	20,49	20,60	20,55	20,53	20,52	20,60	20,59	20,62	20,52	20,55	20,59	20,57	20,58	20,62	20,61	20,65	20,56	20,54	20,51	20,51	20,60	20,54	20,59	20,64	20,62	20,64	20,65	20,65	20,67	20,61	20,58	20,55	20,58	20,60	20,53	20,52	20,56	20,59	20,62	20,58	20,53	20,55	20,65	20,63	20,60	20,57	20,57	20,58	20,59	20,63	20,55	20,56	20,56	20,54	20,63	20,56	20,52	20,57	20,64	20,60	20,68	20,63	20,68	20,64	20,60	20,64	20,61	20,53	20,53	20,59	20,67	20,62	20,60	20,57	20,51	20,55	20,53	20,59	20,56	20,55	20,58	20,54	20,51	20,54	20,58	20,55	20,56	20,53	20,59	20,59	20,60	20,58	20,59	20,57	20,59	20,58	20,55	20,54	20,57	20,60	20,49	20,56	20,60	20,52	20,62	20,59	20,50	20,40	20,51	20,57	20,56	20,58	20,55	20,55	20,50	20,53	20,61	20,54	20,50	20,56	20,54	20,46	20,54	20,60	20,63	20,65	20,55	20,55	20,61	20,57	20,54	20,51	20,54	20,53	20,58	20,51	20,46	20,47	20,58	20,59	20,60	20,54	20,50	20,51	20,59	20,50	20,55	20,55	20,56	20,51	20,54	20,58	20,61	20,57	20,48	20,51	20,57	20,60	20,59	20,55	20,50	20,42	20,51	20,55	20,59	20,50	20,49	20,50	20,50	20,50	20,56	20,62	20,53	20,54	20,52	20,45	20,52	20,51	20,55	20,50	20,48	20,54	20,53	20,51	20,48	20,59	20,56	20,56	20,46	20,62	20,60	20,55	20,60	20,48	20,54	20,50	20,48	20,44	20,55	20,55	20,45	20,40	20,44	20,47	20,40	20,49	20,55	20,52	20,54	20,49	20,48	20,51	20,53	20,60	20,50	20,49	20,53	20,65	20,62	20,54	20,52	20,53	20,49	20,50	20,55	20,50	20,45	20,48	20,49	20,49	20,48	20,54	20,55	20,54	20,51	20,46	20,51	20,51	20,45	20,45	20,42	20,52	20,44	20,49	20,55	20,52	20,50	20,52	20,43	20,44	20,47	20,45	20,53	20,54	20,41	20,47	20,45	20,44	20,42	20,50	20,48	20,50	20,57	20,59	20,48	20,51	20,57	20,39	20,49	20,51	20,62	20,54	20,45	20,55	20,58	20,50	20,52	20,43	20,39	20,44	20,48	20,46	20,49	20,43	20,40	20,40	20,48	20,59	20,58	20,50	20,47	20,52	20,49	20,51	20,45	20,43	20,51	20,43	20,51	20,46	20,38	20,41	20,42	20,45	20,43	20,42	20,42	20,44	20,51	20,55	20,59	20,49	20,44	20,49	20,44	20,47	20,47	20,42	20,46	20,45	20,39	20,40	20,40	20,49	20,43	20,40	20,46	20,41	20,39	20,44	20,48	20,46	20,36	20,42	20,41	20,44	20,36	20,41	20,38	20,40	20,32	20,35	20,44	20,43	20,35	20,31	20,31	20,41	20,46	20,44	20,38	20,45	20,47	
20,37	20,49	20,52	20,50	20,39	20,39	20,52	20,51	20,44	20,45	20,31	20,43	20,36	20,30	20,27	20,38	20,45	20,47	20,46	20,35	20,41	20,41	20,39	20,45	20,49	20,46	20,39	20,36	20,30	20,40	20,46	20,43	20,38	20,36	20,33	20,42	20,43	20,39	20,45	20,43	20,39	20,50	20,45	20,43	20,42	20,41	20,42	20,44	20,49	20,57	20,51	20,45	20,40	20,47	20,48	20,51	20,44	20,55	20,56	20,57	20,38	20,39	20,53	20,52	20,45	20,51	20,59	20,54	20,51	20,50	20,41	20,50	20,51	20,50	20,43	20,51	20,50	20,53	20,57	20,53	20,51	20,46	20,49	20,46	20,47	20,39	20,45	20,44	20,42	20,41	20,46	20,47	20,54	20,58	20,56	20,47	20,41	20,46	20,42	20,48	20,49	20,49	20,46	20,43	20,48	20,38	20,29	20,45	20,41	20,38	20,48	20,44	20,39	20,46	20,52	20,52	20,46	20,37	20,40	20,41	20,51	20,43	20,46	20,49	20,47	20,53	20,52	20,56	20,56	20,58	20,57	20,48	20,44	20,44	20,50	20,54	20,61	20,48	20,50	20,57	20,56	20,43	20,54	20,53	20,58	20,55	20,55	20,50	20,56	20,54	20,54	20,59	20,54	20,49	20,48	20,56	20,53	20,48	20,49	20,52	20,47	20,42	20,44	20,56	20,54	20,52	20,55	20,52	20,50	20,47	20,54	20,46	20,49	20,51	20,54	20,58	20,58	20,60	20,60	20,52	20,47	20,46	20,56	20,60	20,53	20,45	20,52	20,54	20,44	20,43	20,45	20,57	20,60	20,49	20,57	20,61	20,62	20,45	20,36	20,51	20,54	20,47	20,52	20,58	20,56	20,51	20,55	20,56	20,65	20,63	20,54	20,54	20,51	20,51	20,50	20,53	20,64	20,58	20,51	20,54	20,50	20,55	20,54	20,53	20,50	20,55	20,57	20,60	20,55	20,57	20,47	20,45	20,48	20,52	20,58	20,60	20,58	20,53	20,55	20,57	20,58	20,59	20,51	20,60	20,51	20,49	20,60	20,61	20,61	20,68	20,62	20,51	20,62	20,57	20,54	20,54	20,56	20,52	20,59	20,58	20,62	20,61	20,57	20,53	20,55	20,60	20,61	20,63	20,64	20,60	20,62	20,53	20,55	20,55	20,53	20,64	20,62	20,56	20,45	20,53	20,55	20,61	20,56	20,57	20,58	20,54	20,52	20,50	20,62	20,62	20,55	20,57	20,58	20,56	20,59	20,57	20,53	20,56	20,51	20,62	20,52	20,57	20,65	20,59	20,54	20,57	20,55	20,66	20,62	20,56	20,65	20,61	20,59	20,66	20,63	20,63	20,61	20,61	20,62	20,58	20,55	20,58	20,53	20,58	20,60	20,61	20,59	20,60	20,63	20,63	20,63	20,68	20,69	20,58	20,59	20,53	20,50	20,53	20,58	20,58	20,63	20,69	20,64	20,62	20,64	20,59	20,57	20,61	20,59	20,61	20,62	20,65	20,70	20,57	20,53	20,54	20,55	20,58	20,63	20,65	20,64	20,56	20,55	20,62	20,66	20,60	20,52	20,52	20,61	20,52	20,50	20,62	20,61	20,63	20,55	20,49	20,56	20,53	20,63	20,64	20,60	20,58	20,62	20,57	20,50	20,54	20,55	20,50	20,53	20,58	20,55	20,54	20,59	20,52	20,44	20,42	20,46	20,54	20,53	20,50	20,52	20,58	20,55	20,60	20,62	20,55	20,54	20,55	20,60	20,52	20,57	20,59	20,56	20,55	20,57	20,53	20,56	20,65	20,61	20,58	20,56	20,60	20,56	20,48	20,47	20,57	20,62	20,55	20,52	20,53	20,58	20,48	20,51	20,52	20,52	20,53	20,47	20,53	20,56	20,50	20,50	20,57	20,55	20,62	20,53	20,54	20,61	20,53	20,47	20,50	20,54	20,60	20,58	20,48	20,49	20,53	20,49	20,56	20,52	20,53	20,41	20,48	20,45	20,50	20,56	20,58	20,51	20,47	20,44	20,45	20,54	20,43	20,51	20,51	20,51	20,41	20,48	20,47	20,48	20,53	20,53	20,51	20,46	20,48	20,47	20,50	20,55	20,48	20,49	20,46	20,47	20,43	20,41	20,47	20,62	20,57	20,52	20,43	20,47	20,49	20,58	20,50	20,39	20,48	20,53	20,56	20,50	20,53	20,50	20,48	20,49	20,47	20,45	20,41	20,46	20,54	20,51	20,47	20,47	20,55	20,50	20,46	20,46	20,54	20,51	20,47	20,50	20,50	20,51	20,51	20,54	20,53	20,51	20,45	20,52	20,40	20,44	20,50	20,49	20,45	20,53	20,47	20,41	20,50	20,50	20,49	20,49	20,48	20,39	20,53	20,49	20,40	20,53	20,57	20,44	20,43	20,45	20,58	20,59	20,53	20,52	20,57	20,48	20,40	20,44	20,33	20,46	20,52	20,51	20,47	20,50	20,46	20,42	20,45	20,52	20,55	20,46	20,50	20,50	20,53	20,54	20,46	20,47	20,47	20,39	20,47	20,48	20,40	20,34	20,40	20,51	20,54	20,40	20,40	20,47	20,46	20,49	20,62	20,54	20,45	20,48	20,52	20,39	20,47	20,53	20,54	20,54	20,37	20,32	20,37	20,44	20,33	20,42	20,46	20,40	20,32	20,48	20,43	20,44	20,41	20,44	20,42	20,51	20,47	20,51	20,47	20,41	20,40	20,37	20,43	20,41	20,39	20,39	20,38	20,39	20,44	20,37	20,46	20,44	20,44	
20,36	20,45	20,49	20,44	20,36	20,32	20,37	20,49	20,50	20,43	20,31	20,31	20,39	20,35	20,44	20,44	20,51	20,41	20,40	20,41	20,46	20,43	20,43	20,49	20,43	20,49	20,50	20,39	20,39	20,37	20,43	20,45	20,41	20,44	20,39	20,37	20,46	20,52	20,51	20,58	20,50	20,52	20,49	20,45	20,38	20,44	20,47	20,48	20,50	20,64	20,56	20,49	20,40	20,48	20,46	20,50	20,54	20,58	20,53	20,54	20,48	20,37	20,48	20,51	20,47	20,47	20,53	20,47	20,42	20,46	20,47	20,59	20,54	20,50	20,46	20,46	20,44	20,52	20,55	20,54	20,53	20,45	20,43	20,45	20,48	20,52	20,47	20,38	20,38	20,44	20,51	20,53	20,57	20,61	20,52	20,54	20,48	20,47	20,57	20,54	20,56	20,54	20,48	20,43	20,46	20,47	20,47	20,45	20,43	20,40	20,59	20,57	20,43	20,41	20,47	20,43	20,42	20,47	20,50	20,36	20,54	20,46	20,53	20,60	20,46	20,56	20,51	20,54	20,56	20,60	20,58	20,52	20,44	20,49	20,55	20,56	20,53	20,49	20,47	20,57	20,54	20,47	20,52	20,55	20,59	20,57	20,54	20,56	20,50	20,54	20,62	20,66	20,61	20,47	20,51	20,52	20,50	20,49	20,56	20,49	20,45	20,43	20,46	20,62	20,52	20,50	20,47	20,44	20,35	20,36	20,53	20,57	20,52	20,59	20,51	20,50	20,51	20,60	20,59	20,56	20,46	20,46	20,48	20,54	20,49	20,44	20,57	20,53	20,50	20,52	20,53	20,60	20,64	20,53	20,59	20,68	20,64	20,54	20,49	20,52	20,57	20,49	20,50	20,53	20,64	20,61	20,55	20,56	20,63	20,53	20,52	20,50	20,49	20,51	20,58	20,62	20,61	20,49	20,44	20,57	20,60	20,51	20,58	20,53	20,56	20,59	20,55	20,56	20,58	20,57	20,59	20,58	20,58	20,60	20,57	20,56	20,56	20,48	20,57	20,62	20,58	20,56	20,59	20,65	20,56	20,53	20,58	20,51	20,50	20,60	20,54	20,54	20,61	20,66	20,57	20,56	20,58	20,58	20,57	20,57	20,62	20,59	20,54	20,57	20,61	20,54	20,57	20,50	20,55	20,60	20,62	20,57	20,54	20,49	20,50	20,56	20,61	20,57	20,50	20,55	20,55	20,54	20,51	20,54	20,66	20,65	20,56	20,57	20,61	20,69	20,70	20,62	20,61	20,55	20,60	20,56	20,57	20,60	20,52	20,62	20,62	20,57	20,62	20,59	20,56	20,55	20,57	20,63	20,68	20,56	20,64	20,65	20,60	20,68	20,64	20,61	20,63	20,67	20,61	20,63	20,61	20,69	20,55	20,48	20,53	20,62	20,60	20,60	20,60	20,62	20,67	20,66	20,66	20,62	20,60	20,56	20,56	20,57	20,57	20,57	20,61	20,62	20,63	20,60	20,58	20,60	20,60	20,56	20,55	20,64	20,62	20,69	20,66	20,60	20,60	20,56	20,64	20,59	20,58	20,58	20,63	20,65	20,60	20,63	20,66	20,60	20,50	20,60	20,67	20,56	20,52	20,55	20,62	20,61	20,61	20,53	20,55	20,56	20,56	20,59	20,56	20,55	20,62	20,62	20,65	20,62	20,57	20,52	20,63	20,60	20,54	20,50	20,52	20,58	20,53	20,51	20,54	20,54	20,53	20,57	20,59	20,51	20,53	20,56	20,53	20,61	20,52	20,50	20,53	20,57	20,56	20,56	20,54	20,55	20,60	20,56	20,50	20,63	20,58	20,48	20,51	20,59	20,55	20,54	20,54	20,58	20,60	20,58	20,53	20,52	20,59	20,52	20,51	20,53	20,52	20,50	20,48	20,52	20,57	20,48	20,50	20,54	20,60	20,65	20,55	20,49	20,53	20,53	20,49	20,54	20,54	20,60	20,59	20,58	20,56	20,40	20,46	20,56	20,57	20,56	20,50	20,46	20,48	20,47	20,52	20,57	20,50	20,53	20,49	20,50	20,51	20,51	20,46	20,42	20,51	20,54	20,47	20,43	20,51	20,56	20,58	20,50	20,48	20,48	20,45	20,47	20,59	20,52	20,47	20,52	20,53	20,53	20,40	20,43	20,53	20,55	20,47	20,52	20,49	20,42	20,52	20,46	20,40	20,46	20,46	20,50	20,49	20,53	20,47	20,44	20,45	20,45	20,51	20,53	20,41	20,48	20,47	20,48	20,47	20,49	20,50	20,49	20,51	20,54	20,57	20,53	20,51	20,53	20,50	20,58	20,53	20,51	20,59	20,52	20,53	20,50	20,48	20,53	20,55	20,48	20,50	20,49	20,51	20,56	20,50	20,52	20,51	20,53	20,42	20,53	20,56	20,44	20,53	20,58	20,47	20,46	20,43	20,43	20,50	20,53	20,52	20,51	20,45	20,51	20,48	20,46	20,47	20,53	20,48	20,42	20,50	20,53	20,47	20,46	20,47	20,42	20,43	20,47	20,52	20,54	20,48	20,52	20,46	20,45	20,37	20,39	20,45	20,51	20,50	20,55	20,49	20,48	20,55	20,50	20,49	20,50	20,57	20,58	20,52	20,52	20,60	20,51	20,39	20,49	20,49	20,52	20,55	20,48	20,42	20,42	20,47	20,37	20,47	20,49	20,42	20,40	20,47	20,43	20,34	20,42	20,41	20,40	20,52	20,55	20,44	20,53	20,42	20,44	20,39	20,27	20,33	20,37	20,44	20,40	20,39	20,33	20,39	20,46	20,49	20,50	
20,32	20,33	20,36	20,41	20,37	20,34	20,37	20,35	20,38	20,40	20,24	20,34	20,39	20,47	20,50	20,47	20,45	20,40	20,38	20,45	20,51	20,46	20,39	20,40	20,45	20,41	20,34	20,40	20,37	20,43	20,51	20,49	20,36	20,39	20,49	20,47	20,45	20,59	20,54	20,56	20,52	20,57	20,52	20,36	20,49	20,50	20,46	20,36	20,39	20,51	20,47	20,48	20,49	20,48	20,48	20,45	20,55	20,61	20,47	20,39	20,41	20,48	20,50	20,50	20,54	20,50	20,51	20,48	20,46	20,44	20,50	20,69	20,55	20,55	20,51	20,50	20,48	20,53	20,55	20,58	20,53	20,49	20,52	20,51	20,45	20,59	20,61	20,52	20,39	20,52	20,57	20,56	20,59	20,57	20,49	20,47	20,46	20,48	20,58	20,57	20,54	20,56	20,52	20,49	20,50	20,49	20,54	20,51	20,47	20,43	20,52	20,56	20,52	20,46	20,57	20,44	20,45	20,56	20,57	20,46	20,53	20,56	20,58	20,64	20,53	20,58	20,48	20,51	20,55	20,50	20,62	20,59	20,50	20,56	20,60	20,55	20,53	20,54	20,58	20,55	20,52	20,47	20,56	20,56	20,56	20,54	20,52	20,50	20,55	20,50	20,59	20,66	20,58	20,55	20,51	20,51	20,48	20,54	20,57	20,56	20,40	20,51	20,56	20,55	20,52	20,58	20,60	20,44	20,41	20,46	20,59	20,58	20,54	20,57	20,64	20,50	20,55	20,58	20,54	20,51	20,47	20,51	20,55	20,55	20,52	20,55	20,62	20,55	20,46	20,64	20,53	20,55	20,60	20,60	20,55	20,60	20,60	20,57	20,55	20,52	20,52	20,54	20,49	20,50	20,57	20,71	20,60	20,52	20,63	20,56	20,53	20,61	20,61	20,52	20,55	20,58	20,57	20,52	20,48	20,58	20,60	20,54	20,54	20,64	20,66	20,66	20,52	20,54	20,60	20,55	20,51	20,58	20,57	20,59	20,55	20,58	20,59	20,49	20,55	20,56	20,63	20,60	20,63	20,63	20,52	20,44	20,54	20,56	20,56	20,58	20,56	20,60	20,63	20,59	20,62	20,63	20,55	20,57	20,55	20,58	20,53	20,59	20,59	20,53	20,62	20,54	20,46	20,52	20,53	20,56	20,65	20,58	20,55	20,59	20,60	20,64	20,62	20,62	20,51	20,57	20,60	20,59	20,52	20,67	20,64	20,64	20,57	20,61	20,65	20,67	20,62	20,66	20,56	20,57	20,60	20,54	20,60	20,57	20,59	20,65	20,61	20,63	20,66	20,65	20,59	20,57	20,59	20,58	20,60	20,62	20,64	20,61	20,56	20,63	20,70	20,73	20,63	20,61	20,59	20,54	20,57	20,61	20,56	20,59	20,68	20,63	20,64	20,56	20,61	20,64	20,70	20,71	20,69	20,61	20,61	20,60	20,60	20,65	20,60	20,57	20,60	20,60	20,56	20,58	20,52	20,58	20,68	20,69	20,57	20,60	20,68	20,62	20,62	20,61	20,57	20,51	20,55	20,50	20,56	20,52	20,60	20,67	20,59	20,56	20,60	20,60	20,57	20,66	20,68	20,60	20,62	20,59	20,57	20,63	20,67	20,61	20,55	20,56	20,53	20,48	20,51	20,56	20,58	20,55	20,66	20,72	20,60	20,50	20,60	20,64	20,57	20,44	20,52	20,60	20,64	20,62	20,58	20,53	20,57	20,61	20,63	20,52	20,50	20,59	20,55	20,53	20,56	20,61	20,57	20,52	20,57	20,55	20,58	20,60	20,59	20,52	20,50	20,54	20,58	20,53	20,56	20,60	20,55	20,60	20,50	20,55	20,56	20,59	20,52	20,53	20,52	20,56	20,50	20,60	20,58	20,55	20,54	20,56	20,62	20,54	20,49	20,47	20,51	20,53	20,49	20,51	20,49	20,57	20,61	20,56	20,53	20,58	20,58	20,58	20,56	20,49	20,53	20,60	20,58	20,47	20,50	20,50	20,47	20,55	20,51	20,54	20,51	20,52	20,44	20,59	20,55	20,51	20,55	20,46	20,56	20,60	20,56	20,50	20,56	20,55	20,53	20,46	20,50	20,52	20,54	20,55	20,59	20,50	20,45	20,51	20,55	20,52	20,50	20,51	20,44	20,59	20,52	20,50	20,53	20,48	20,52	20,45	20,39	20,47	20,51	20,53	20,54	20,55	20,51	20,46	20,53	20,42	20,47	20,54	20,52	20,51	20,53	20,44	20,45	20,54	20,56	20,58	20,61	20,54	20,56	20,55	20,60	20,58	20,46	20,53	20,60	20,51	20,58	20,58	20,59	20,50	20,54	20,66	20,66	20,56	20,49	20,53	20,46	20,51	20,49	20,54	20,53	20,51	20,49	20,53	20,60	20,49	20,44	20,57	20,64	20,51	20,47	20,46	20,44	20,42	20,45	20,51	20,42	20,50	20,50	20,49	20,53	20,44	20,44	20,44	20,45	20,57	20,49	20,44	20,41	20,41	20,40	20,42	20,48	20,51	20,54	20,60	20,52	20,43	20,38	20,38	20,53	20,53	20,56	20,57	20,39	20,45	20,54	20,59	20,51	20,50	20,52	20,53	20,49	20,51	20,53	20,44	20,40	20,48	20,48	20,44	20,44	20,51	20,45	20,44	20,49	20,48	20,48	20,42	20,51	20,54	20,51	20,51	20,39	20,39	20,44	20,44	20,51	20,49	20,50	20,53	20,44	20,40	20,44	20,37	20,36	20,35	20,34	20,40	20,42	20,40	20,35	20,44	20,43	20,44	
20,40	20,35	20,42	20,44	20,50	20,35	20,40	20,38	20,51	20,44	20,43	20,37	20,46	20,49	20,53	20,44	20,48	20,51	20,44	20,48	20,45	20,42	20,46	20,46	20,54	20,45	20,46	20,42	20,34	20,33	20,49	20,44	20,38	20,51	20,49	20,59	20,48	20,51	20,54	20,53	20,48	20,55	20,49	20,36	20,46	20,50	20,39	20,37	20,36	20,44	20,50	20,45	20,48	20,45	20,44	20,54	20,57	20,62	20,55	20,45	20,46	20,58	20,62	20,60	20,59	20,53	20,50	20,53	20,49	20,47	20,52	20,64	20,57	20,55	20,54	20,52	20,54	20,49	20,55	20,59	20,63	20,53	20,45	20,49	20,51	20,57	20,61	20,68	20,52	20,54	20,54	20,50	20,58	20,46	20,41	20,41	20,38	20,50	20,59	20,55	20,53	20,54	20,55	20,53	20,56	20,44	20,44	20,49	20,51	20,50	20,47	20,49	20,51	20,57	20,64	20,57	20,55	20,56	20,48	20,50	20,56	20,57	20,57	20,64	20,55	20,59	20,58	20,55	20,55	20,58	20,59	20,56	20,53	20,57	20,59	20,54	20,55	20,61	20,52	20,47	20,52	20,52	20,56	20,57	20,56	20,58	20,55	20,58	20,57	20,57	20,55	20,59	20,54	20,50	20,60	20,63	20,53	20,56	20,52	20,49	20,40	20,48	20,57	20,59	20,61	20,61	20,64	20,60	20,53	20,54	20,59	20,66	20,58	20,58	20,67	20,62	20,60	20,61	20,60	20,52	20,46	20,50	20,58	20,63	20,60	20,54	20,64	20,59	20,56	20,65	20,64	20,62	20,53	20,65	20,65	20,60	20,62	20,63	20,55	20,54	20,52	20,58	20,50	20,57	20,62	20,65	20,59	20,47	20,52	20,60	20,54	20,57	20,63	20,64	20,62	20,58	20,49	20,48	20,54	20,60	20,59	20,52	20,53	20,58	20,65	20,70	20,58	20,50	20,55	20,61	20,61	20,60	20,52	20,54	20,55	20,59	20,61	20,53	20,50	20,51	20,60	20,64	20,65	20,60	20,52	20,53	20,53	20,65	20,63	20,66	20,57	20,61	20,67	20,64	20,65	20,66	20,57	20,55	20,56	20,64	20,61	20,55	20,65	20,60	20,60	20,57	20,58	20,62	20,59	20,51	20,70	20,66	20,64	20,62	20,58	20,69	20,68	20,61	20,63	20,55	20,73	20,66	20,58	20,77	20,69	20,57	20,57	20,61	20,61	20,67	20,66	20,62	20,56	20,63	20,59	20,55	20,59	20,56	20,63	20,71	20,58	20,61	20,69	20,66	20,56	20,63	20,61	20,62	20,63	20,65	20,58	20,65	20,64	20,63	20,64	20,65	20,67	20,66	20,65	20,59	20,58	20,56	20,56	20,62	20,72	20,60	20,61	20,56	20,57	20,63	20,67	20,61	20,67	20,64	20,61	20,59	20,66	20,63	20,57	20,53	20,63	20,63	20,51	20,57	20,56	20,65	20,60	20,63	20,62	20,58	20,66	20,61	20,64	20,64	20,60	20,62	20,61	20,53	20,57	20,61	20,60	20,62	20,67	20,60	20,61	20,58	20,54	20,62	20,65	20,65	20,64	20,60	20,56	20,61	20,67	20,66	20,58	20,61	20,59	20,50	20,53	20,61	20,58	20,56	20,59	20,67	20,58	20,57	20,60	20,64	20,60	20,55	20,50	20,60	20,64	20,69	20,60	20,59	20,55	20,58	20,61	20,57	20,50	20,56	20,55	20,52	20,52	20,63	20,63	20,64	20,60	20,49	20,55	20,66	20,56	20,48	20,42	20,51	20,61	20,61	20,60	20,63	20,55	20,59	20,56	20,53	20,51	20,53	20,54	20,54	20,51	20,52	20,54	20,57	20,59	20,62	20,59	20,60	20,58	20,57	20,59	20,50	20,50	20,53	20,53	20,53	20,47	20,55	20,58	20,60	20,60	20,57	20,51	20,56	20,55	20,51	20,56	20,67	20,66	20,54	20,46	20,50	20,53	20,58	20,64	20,59	20,56	20,56	20,55	20,58	20,62	20,56	20,57	20,58	20,61	20,59	20,62	20,56	20,59	20,55	20,52	20,50	20,54	20,51	20,53	20,57	20,54	20,58	20,50	20,56	20,48	20,47	20,51	20,47	20,43	20,47	20,44	20,48	20,48	20,49	20,54	20,50	20,43	20,52	20,49	20,48	20,58	20,54	20,54	20,48	20,54	20,43	20,35	20,52	20,57	20,56	20,56	20,49	20,46	20,62	20,57	20,52	20,51	20,50	20,50	20,52	20,55	20,60	20,48	20,42	20,61	20,59	20,61	20,55	20,54	20,53	20,48	20,58	20,66	20,58	20,53	20,51	20,44	20,50	20,44	20,47	20,58	20,54	20,53	20,57	20,47	20,50	20,48	20,52	20,53	20,52	20,46	20,59	20,51	20,48	20,52	20,52	20,45	20,46	20,48	20,54	20,48	20,45	20,48	20,52	20,50	20,53	20,56	20,46	20,51	20,52	20,45	20,54	20,59	20,46	20,57	20,56	20,51	20,51	20,46	20,48	20,61	20,49	20,38	20,51	20,49	20,45	20,55	20,50	20,56	20,58	20,44	20,42	20,47	20,48	20,59	20,48	20,48	20,46	20,43	20,46	20,45	20,50	20,46	20,43	20,50	20,50	20,47	20,43	20,52	20,49	20,40	20,48	20,50	20,52	20,51	20,49	20,52	20,53	20,48	20,55	20,49	20,48	20,55	20,44	20,38	20,36	20,34	20,44	20,46	20,43	20,44	20,42	20,39	20,43	
20,48	20,36	20,42	20,45	20,40	20,43	20,45	20,40	20,44	20,46	20,37	20,42	20,46	20,50	20,48	20,40	20,44	20,52	20,46	20,51	20,46	20,50	20,53	20,46	20,60	20,53	20,51	20,50	20,43	20,32	20,36	20,45	20,41	20,44	20,43	20,46	20,46	20,42	20,46	20,46	20,48	20,44	20,43	20,48	20,53	20,49	20,47	20,47	20,49	20,56	20,58	20,44	20,48	20,53	20,50	20,62	20,66	20,62	20,58	20,52	20,48	20,52	20,54	20,53	20,60	20,52	20,53	20,45	20,45	20,52	20,53	20,62	20,61	20,61	20,54	20,50	20,55	20,52	20,51	20,59	20,61	20,55	20,39	20,48	20,54	20,54	20,57	20,54	20,55	20,55	20,64	20,63	20,57	20,53	20,42	20,51	20,45	20,51	20,62	20,61	20,50	20,47	20,61	20,55	20,51	20,52	20,41	20,44	20,52	20,41	20,41	20,50	20,55	20,55	20,63	20,58	20,51	20,52	20,53	20,47	20,55	20,58	20,57	20,62	20,56	20,56	20,56	20,55	20,60	20,63	20,59	20,47	20,52	20,54	20,52	20,55	20,62	20,62	20,51	20,47	20,52	20,52	20,55	20,63	20,52	20,52	20,60	20,60	20,57	20,52	20,50	20,50	20,48	20,54	20,58	20,67	20,54	20,48	20,53	20,49	20,48	20,55	20,49	20,54	20,59	20,54	20,55	20,61	20,56	20,49	20,50	20,62	20,61	20,65	20,62	20,55	20,56	20,50	20,53	20,52	20,52	20,53	20,54	20,52	20,64	20,60	20,57	20,53	20,54	20,64	20,62	20,60	20,60	20,59	20,63	20,64	20,61	20,58	20,52	20,56	20,51	20,54	20,54	20,57	20,61	20,54	20,61	20,57	20,53	20,53	20,53	20,53	20,62	20,63	20,62	20,53	20,46	20,41	20,47	20,55	20,56	20,51	20,46	20,51	20,53	20,62	20,60	20,53	20,55	20,60	20,55	20,54	20,53	20,54	20,63	20,65	20,60	20,53	20,58	20,54	20,60	20,66	20,65	20,67	20,57	20,66	20,61	20,62	20,67	20,67	20,62	20,59	20,64	20,66	20,70	20,68	20,55	20,54	20,52	20,62	20,62	20,60	20,61	20,61	20,58	20,55	20,55	20,65	20,66	20,53	20,61	20,69	20,66	20,62	20,57	20,64	20,67	20,61	20,60	20,60	20,63	20,69	20,60	20,66	20,66	20,59	20,60	20,61	20,66	20,69	20,70	20,57	20,63	20,65	20,63	20,58	20,59	20,67	20,63	20,67	20,61	20,66	20,65	20,61	20,66	20,68	20,66	20,61	20,61	20,61	20,57	20,58	20,70	20,68	20,70	20,66	20,65	20,62	20,62	20,60	20,74	20,63	20,55	20,63	20,64	20,68	20,62	20,59	20,54	20,64	20,62	20,57	20,66	20,70	20,62	20,63	20,69	20,65	20,63	20,62	20,61	20,63	20,54	20,61	20,62	20,61	20,66	20,66	20,66	20,63	20,62	20,53	20,64	20,64	20,62	20,62	20,63	20,60	20,58	20,63	20,64	20,63	20,60	20,64	20,64	20,55	20,59	20,64	20,69	20,58	20,57	20,61	20,60	20,64	20,66	20,69	20,59	20,62	20,61	20,64	20,61	20,61	20,67	20,62	20,64	20,61	20,61	20,55	20,55	20,63	20,66	20,60	20,58	20,64	20,57	20,63	20,67	20,62	20,57	20,57	20,59	20,55	20,55	20,59	20,58	20,56	20,57	20,62	20,66	20,63	20,63	20,58	20,59	20,59	20,59	20,55	20,51	20,50	20,52	20,56	20,58	20,63	20,62	20,51	20,55	20,59	20,52	20,47	20,50	20,58	20,61	20,62	20,57	20,49	20,47	20,64	20,66	20,62	20,65	20,59	20,59	20,61	20,53	20,56	20,56	20,55	20,59	20,57	20,53	20,56	20,63	20,60	20,54	20,52	20,53	20,55	20,59	20,62	20,71	20,58	20,56	20,51	20,57	20,61	20,60	20,57	20,57	20,60	20,57	20,51	20,59	20,64	20,59	20,55	20,56	20,57	20,59	20,53	20,54	20,51	20,58	20,62	20,59	20,48	20,46	20,46	20,45	20,48	20,58	20,60	20,48	20,44	20,53	20,45	20,47	20,46	20,44	20,43	20,50	20,53	20,53	20,55	20,55	20,60	20,62	20,52	20,50	20,50	20,51	20,48	20,50	20,55	20,40	20,47	20,54	20,53	20,50	20,46	20,42	20,60	20,59	20,54	20,56	20,53	20,56	20,45	20,49	20,57	20,57	20,51	20,54	20,57	20,55	20,49	20,52	20,50	20,46	20,50	20,53	20,60	20,54	20,47	20,43	20,52	20,49	20,47	20,51	20,55	20,53	20,58	20,48	20,49	20,50	20,51	20,48	20,42	20,41	20,53	20,56	20,57	20,58	20,48	20,47	20,45	20,47	20,47	20,50	20,49	20,50	20,58	20,58	20,56	20,53	20,49	20,53	20,53	20,42	20,51	20,62	20,54	20,52	20,57	20,49	20,51	20,52	20,51	20,58	20,44	20,36	20,50	20,58	20,53	20,54	20,42	20,42	20,44	20,51	20,47	20,53	20,55	20,59	20,52	20,41	20,51	20,47	20,45	20,48	20,46	20,50	20,48	20,43	20,47	20,52	20,55	20,52	20,40	20,30	20,41	20,48	20,53	20,53	20,50	20,50	20,47	20,51	20,53	20,62	20,56	20,46	20,35	20,38	20,40	20,43	20,48	20,45	20,40	20,43	20,47	20,52	20,63	
20,36	20,36	20,45	20,38	20,35	20,39	20,45	20,43	20,37	20,40	20,39	20,42	20,51	20,45	20,44	20,39	20,44	20,52	20,44	20,47	20,45	20,43	20,45	20,46	20,47	20,53	20,40	20,46	20,44	20,41	20,43	20,50	20,48	20,40	20,45	20,45	20,45	20,39	20,49	20,49	20,51	20,46	20,43	20,51	20,51	20,46	20,48	20,52	20,60	20,59	20,52	20,42	20,47	20,55	20,53	20,55	20,65	20,55	20,51	20,51	20,43	20,40	20,53	20,59	20,58	20,57	20,52	20,47	20,47	20,53	20,52	20,68	20,65	20,59	20,59	20,52	20,55	20,53	20,55	20,60	20,66	20,45	20,39	20,53	20,61	20,57	20,59	20,56	20,52	20,53	20,61	20,61	20,53	20,63	20,56	20,58	20,57	20,54	20,57	20,60	20,58	20,49	20,61	20,59	20,48	20,50	20,47	20,48	20,54	20,52	20,47	20,49	20,52	20,57	20,61	20,60	20,42	20,41	20,52	20,51	20,59	20,55	20,58	20,57	20,55	20,52	20,57	20,56	20,63	20,60	20,57	20,43	20,48	20,54	20,47	20,48	20,60	20,59	20,51	20,61	20,56	20,50	20,55	20,66	20,60	20,57	20,52	20,62	20,60	20,49	20,53	20,52	20,52	20,55	20,71	20,66	20,56	20,53	20,55	20,53	20,49	20,58	20,51	20,47	20,58	20,52	20,51	20,42	20,39	20,48	20,56	20,61	20,53	20,60	20,64	20,53	20,59	20,52	20,51	20,52	20,64	20,59	20,53	20,44	20,53	20,55	20,58	20,55	20,57	20,69	20,64	20,53	20,54	20,54	20,55	20,58	20,57	20,55	20,49	20,59	20,56	20,51	20,55	20,56	20,63	20,61	20,62	20,58	20,57	20,51	20,46	20,61	20,65	20,60	20,56	20,57	20,51	20,50	20,53	20,53	20,60	20,55	20,45	20,47	20,55	20,55	20,54	20,61	20,57	20,58	20,55	20,53	20,53	20,56	20,70	20,59	20,62	20,58	20,64	20,61	20,60	20,68	20,65	20,56	20,60	20,60	20,67	20,60	20,61	20,65	20,63	20,68	20,62	20,58	20,68	20,66	20,62	20,55	20,53	20,59	20,61	20,61	20,68	20,66	20,62	20,54	20,51	20,57	20,55	20,53	20,60	20,63	20,58	20,61	20,60	20,67	20,62	20,60	20,56	20,57	20,62	20,63	20,64	20,67	20,68	20,66	20,59	20,59	20,63	20,65	20,64	20,60	20,63	20,66	20,67	20,66	20,67	20,71	20,70	20,68	20,63	20,63	20,70	20,66	20,70	20,72	20,61	20,61	20,65	20,63	20,64	20,65	20,63	20,70	20,74	20,67	20,64	20,63	20,66	20,64	20,72	20,64	20,54	20,57	20,67	20,67	20,66	20,65	20,63	20,64	20,64	20,64	20,75	20,73	20,60	20,60	20,69	20,72	20,70	20,65	20,61	20,59	20,60	20,64	20,63	20,65	20,71	20,65	20,66	20,68	20,61	20,57	20,62	20,62	20,58	20,58	20,65	20,71	20,61	20,67	20,67	20,55	20,61	20,52	20,59	20,60	20,65	20,60	20,69	20,59	20,52	20,65	20,59	20,68	20,63	20,57	20,58	20,60	20,57	20,63	20,61	20,60	20,62	20,58	20,57	20,61	20,63	20,60	20,54	20,61	20,69	20,61	20,62	20,61	20,56	20,55	20,65	20,58	20,57	20,60	20,62	20,54	20,58	20,61	20,53	20,57	20,59	20,51	20,63	20,56	20,48	20,55	20,64	20,56	20,56	20,56	20,55	20,55	20,48	20,53	20,57	20,61	20,67	20,57	20,54	20,67	20,61	20,66	20,57	20,50	20,59	20,66	20,57	20,49	20,46	20,56	20,65	20,63	20,66	20,63	20,56	20,58	20,53	20,53	20,55	20,57	20,65	20,57	20,52	20,56	20,64	20,59	20,54	20,52	20,58	20,48	20,52	20,61	20,67	20,57	20,47	20,51	20,48	20,58	20,53	20,59	20,58	20,55	20,54	20,55	20,57	20,60	20,61	20,55	20,45	20,51	20,52	20,39	20,53	20,56	20,53	20,63	20,59	20,49	20,44	20,47	20,51	20,43	20,48	20,56	20,55	20,52	20,52	20,52	20,52	20,43	20,50	20,54	20,55	20,56	20,50	20,42	20,52	20,48	20,52	20,58	20,47	20,46	20,46	20,50	20,51	20,48	20,49	20,48	20,54	20,49	20,47	20,51	20,46	20,51	20,53	20,49	20,53	20,56	20,54	20,50	20,51	20,48	20,51	20,59	20,56	20,55	20,50	20,53	20,57	20,58	20,52	20,56	20,55	20,58	20,52	20,51	20,48	20,49	20,45	20,45	20,50	20,53	20,51	20,52	20,53	20,50	20,51	20,56	20,47	20,44	20,40	20,48	20,49	20,48	20,53	20,50	20,44	20,44	20,39	20,41	20,48	20,46	20,47	20,50	20,55	20,53	20,49	20,48	20,42	20,46	20,44	20,51	20,58	20,60	20,46	20,46	20,48	20,52	20,54	20,52	20,51	20,46	20,39	20,56	20,64	20,52	20,49	20,42	20,41	20,47	20,56	20,53	20,52	20,52	20,49	20,49	20,42	20,45	20,40	20,52	20,54	20,47	20,42	20,40	20,47	20,47	20,50	20,50	20,48	20,37	20,32	20,45	20,44	20,42	20,50	20,49	20,45	20,50	20,55	20,56	20,54	20,53	20,41	20,35	20,27	20,40	20,44	20,43	20,37	20,42	20,45	20,50	20,57	20,53	
20,31	20,33	20,47	20,38	20,30	20,27	20,38	20,39	20,41	20,44	20,36	20,41	20,53	20,51	20,45	20,42	20,38	20,50	20,47	20,47	20,40	20,45	20,49	20,60	20,54	20,45	20,46	20,40	20,43	20,42	20,51	20,52	20,53	20,49	20,50	20,58	20,51	20,46	20,54	20,50	20,41	20,54	20,56	20,51	20,47	20,40	20,47	20,51	20,62	20,56	20,52	20,47	20,51	20,49	20,57	20,57	20,59	20,57	20,47	20,47	20,50	20,51	20,50	20,62	20,58	20,48	20,46	20,46	20,48	20,57	20,48	20,70	20,67	20,54	20,55	20,54	20,52	20,55	20,55	20,60	20,59	20,50	20,41	20,49	20,53	20,54	20,48	20,59	20,56	20,54	20,59	20,51	20,49	20,58	20,64	20,66	20,54	20,52	20,48	20,53	20,59	20,59	20,58	20,55	20,62	20,52	20,54	20,47	20,52	20,54	20,54	20,49	20,48	20,62	20,66	20,68	20,55	20,38	20,43	20,57	20,55	20,51	20,62	20,53	20,47	20,51	20,55	20,58	20,56	20,52	20,53	20,40	20,43	20,54	20,52	20,50	20,53	20,49	20,55	20,58	20,52	20,47	20,47	20,53	20,62	20,62	20,63	20,56	20,63	20,55	20,55	20,59	20,52	20,57	20,69	20,65	20,54	20,57	20,57	20,52	20,45	20,49	20,50	20,52	20,54	20,54	20,59	20,49	20,41	20,52	20,64	20,58	20,54	20,55	20,57	20,53	20,56	20,53	20,54	20,55	20,61	20,64	20,58	20,52	20,52	20,50	20,55	20,59	20,56	20,64	20,61	20,56	20,57	20,57	20,54	20,62	20,64	20,60	20,60	20,60	20,59	20,63	20,64	20,61	20,56	20,61	20,62	20,57	20,53	20,47	20,55	20,68	20,62	20,55	20,55	20,55	20,57	20,56	20,59	20,60	20,62	20,60	20,47	20,49	20,56	20,61	20,56	20,61	20,59	20,56	20,58	20,62	20,60	20,58	20,72	20,68	20,58	20,61	20,65	20,62	20,66	20,65	20,63	20,61	20,54	20,51	20,57	20,63	20,62	20,61	20,62	20,68	20,66	20,56	20,59	20,63	20,59	20,61	20,62	20,59	20,63	20,64	20,65	20,62	20,64	20,57	20,60	20,61	20,55	20,56	20,63	20,68	20,63	20,61	20,61	20,59	20,56	20,56	20,56	20,51	20,58	20,68	20,64	20,67	20,72	20,67	20,65	20,63	20,60	20,62	20,68	20,66	20,60	20,59	20,69	20,66	20,62	20,64	20,65	20,71	20,62	20,66	20,70	20,72	20,65	20,65	20,59	20,62	20,68	20,75	20,67	20,67	20,69	20,67	20,71	20,64	20,67	20,66	20,65	20,66	20,71	20,69	20,64	20,65	20,71	20,64	20,62	20,64	20,71	20,62	20,68	20,66	20,69	20,68	20,64	20,59	20,63	20,63	20,62	20,69	20,61	20,70	20,69	20,66	20,62	20,64	20,69	20,67	20,68	20,70	20,69	20,60	20,61	20,60	20,65	20,62	20,60	20,69	20,65	20,64	20,69	20,62	20,67	20,56	20,62	20,65	20,63	20,56	20,65	20,60	20,53	20,62	20,57	20,59	20,64	20,62	20,64	20,64	20,59	20,62	20,62	20,62	20,61	20,55	20,54	20,58	20,61	20,62	20,64	20,64	20,72	20,62	20,66	20,61	20,55	20,62	20,66	20,60	20,56	20,59	20,68	20,66	20,66	20,69	20,57	20,52	20,56	20,52	20,61	20,55	20,55	20,54	20,65	20,66	20,60	20,57	20,58	20,59	20,59	20,52	20,60	20,58	20,58	20,66	20,59	20,68	20,61	20,61	20,61	20,53	20,61	20,62	20,57	20,55	20,53	20,56	20,58	20,56	20,55	20,66	20,59	20,63	20,56	20,58	20,57	20,53	20,56	20,60	20,50	20,52	20,57	20,61	20,55	20,64	20,70	20,52	20,48	20,58	20,64	20,55	20,49	20,48	20,47	20,55	20,52	20,60	20,60	20,60	20,52	20,58	20,61	20,57	20,60	20,59	20,51	20,57	20,55	20,50	20,56	20,67	20,63	20,59	20,62	20,52	20,55	20,50	20,56	20,49	20,48	20,56	20,60	20,58	20,51	20,50	20,57	20,55	20,48	20,54	20,54	20,49	20,47	20,47	20,47	20,48	20,54	20,61	20,51	20,49	20,46	20,51	20,52	20,53	20,46	20,47	20,46	20,52	20,58	20,56	20,54	20,57	20,54	20,50	20,52	20,60	20,56	20,50	20,54	20,57	20,51	20,52	20,49	20,45	20,44	20,54	20,63	20,54	20,49	20,56	20,52	20,49	20,47	20,48	20,45	20,50	20,46	20,47	20,54	20,51	20,49	20,53	20,55	20,44	20,52	20,55	20,50	20,49	20,43	20,45	20,41	20,49	20,45	20,43	20,45	20,44	20,47	20,44	20,47	20,43	20,42	20,50	20,41	20,37	20,42	20,47	20,45	20,44	20,46	20,52	20,53	20,52	20,43	20,41	20,48	20,47	20,55	20,56	20,53	20,53	20,42	20,54	20,56	20,51	20,53	20,46	20,40	20,49	20,57	20,50	20,42	20,46	20,43	20,42	20,50	20,49	20,44	20,45	20,42	20,39	20,37	20,33	20,50	20,41	20,46	20,47	20,54	20,47	20,32	20,45	20,44	20,42	20,46	20,43	20,51	20,55	20,52	20,46	20,43	20,46	20,41	20,38	20,33	20,38	20,40	20,36	20,29	20,31	20,44	20,48	20,46	20,46	
20,36	20,38	20,48	20,43	20,36	20,30	20,37	20,45	20,39	20,45	20,37	20,42	20,44	20,45	20,42	20,39	20,42	20,50	20,37	20,39	20,33	20,44	20,51	20,54	20,54	20,38	20,45	20,46	20,41	20,38	20,41	20,50	20,47	20,42	20,51	20,61	20,56	20,40	20,52	20,53	20,40	20,42	20,52	20,53	20,51	20,35	20,44	20,47	20,55	20,60	20,60	20,51	20,50	20,54	20,49	20,53	20,51	20,44	20,51	20,53	20,53	20,50	20,57	20,53	20,48	20,51	20,50	20,51	20,43	20,51	20,42	20,54	20,55	20,49	20,53	20,52	20,56	20,58	20,59	20,56	20,51	20,48	20,56	20,57	20,56	20,49	20,47	20,42	20,54	20,57	20,58	20,51	20,52	20,52	20,50	20,59	20,50	20,48	20,49	20,46	20,51	20,44	20,47	20,56	20,60	20,59	20,57	20,53	20,51	20,42	20,47	20,60	20,59	20,56	20,58	20,59	20,51	20,46	20,43	20,51	20,51	20,60	20,66	20,55	20,40	20,49	20,61	20,60	20,55	20,55	20,57	20,46	20,43	20,49	20,47	20,57	20,54	20,51	20,61	20,62	20,46	20,45	20,40	20,52	20,53	20,56	20,59	20,60	20,59	20,55	20,60	20,58	20,54	20,57	20,54	20,54	20,52	20,52	20,61	20,58	20,50	20,44	20,53	20,59	20,57	20,52	20,56	20,57	20,49	20,48	20,62	20,54	20,52	20,58	20,55	20,52	20,51	20,49	20,56	20,60	20,56	20,52	20,58	20,57	20,54	20,45	20,55	20,62	20,54	20,60	20,63	20,51	20,51	20,60	20,53	20,57	20,62	20,58	20,56	20,61	20,60	20,67	20,62	20,62	20,57	20,58	20,58	20,45	20,49	20,46	20,52	20,68	20,63	20,56	20,55	20,60	20,64	20,57	20,52	20,62	20,58	20,59	20,55	20,54	20,59	20,59	20,64	20,67	20,58	20,53	20,60	20,60	20,57	20,62	20,63	20,68	20,63	20,56	20,60	20,62	20,63	20,57	20,58	20,67	20,61	20,57	20,59	20,59	20,64	20,59	20,59	20,66	20,57	20,61	20,60	20,64	20,62	20,63	20,73	20,62	20,67	20,68	20,67	20,49	20,56	20,59	20,63	20,71	20,62	20,61	20,64	20,61	20,60	20,62	20,61	20,62	20,61	20,56	20,56	20,59	20,62	20,65	20,64	20,60	20,61	20,59	20,63	20,67	20,59	20,65	20,76	20,74	20,65	20,59	20,63	20,64	20,64	20,61	20,67	20,67	20,53	20,61	20,70	20,61	20,56	20,66	20,59	20,68	20,69	20,64	20,61	20,60	20,66	20,66	20,70	20,67	20,69	20,63	20,70	20,65	20,64	20,66	20,66	20,62	20,73	20,70	20,64	20,64	20,68	20,63	20,62	20,68	20,62	20,58	20,66	20,69	20,62	20,69	20,64	20,64	20,70	20,67	20,63	20,68	20,66	20,67	20,67	20,66	20,65	20,71	20,71	20,68	20,58	20,60	20,66	20,66	20,66	20,68	20,59	20,58	20,58	20,67	20,72	20,63	20,61	20,64	20,62	20,59	20,64	20,66	20,60	20,68	20,62	20,60	20,58	20,60	20,55	20,57	20,59	20,57	20,58	20,56	20,62	20,62	20,59	20,60	20,58	20,62	20,62	20,65	20,72	20,64	20,55	20,55	20,55	20,64	20,65	20,61	20,59	20,57	20,57	20,64	20,62	20,56	20,57	20,53	20,54	20,53	20,56	20,60	20,60	20,65	20,60	20,61	20,58	20,58	20,63	20,59	20,61	20,57	20,61	20,63	20,60	20,62	20,56	20,54	20,50	20,55	20,57	20,56	20,60	20,63	20,52	20,57	20,58	20,60	20,53	20,51	20,61	20,63	20,60	20,58	20,58	20,56	20,53	20,51	20,51	20,57	20,50	20,47	20,54	20,65	20,57	20,52	20,60	20,53	20,48	20,56	20,58	20,60	20,51	20,44	20,50	20,56	20,60	20,55	20,62	20,58	20,58	20,61	20,59	20,54	20,60	20,51	20,50	20,57	20,51	20,56	20,59	20,61	20,55	20,56	20,64	20,50	20,46	20,60	20,55	20,55	20,52	20,48	20,50	20,58	20,52	20,50	20,49	20,53	20,52	20,50	20,39	20,40	20,50	20,48	20,45	20,48	20,53	20,55	20,51	20,50	20,44	20,46	20,58	20,63	20,54	20,50	20,51	20,61	20,57	20,52	20,56	20,58	20,51	20,47	20,50	20,54	20,55	20,51	20,53	20,54	20,47	20,46	20,49	20,47	20,44	20,51	20,57	20,45	20,45	20,55	20,49	20,47	20,48	20,46	20,38	20,52	20,49	20,60	20,55	20,48	20,49	20,55	20,48	20,39	20,40	20,44	20,48	20,48	20,46	20,41	20,43	20,51	20,51	20,51	20,47	20,53	20,50	20,46	20,49	20,49	20,45	20,47	20,56	20,47	20,47	20,50	20,50	20,48	20,47	20,52	20,58	20,52	20,43	20,42	20,45	20,42	20,49	20,54	20,48	20,49	20,40	20,51	20,61	20,50	20,43	20,46	20,48	20,50	20,45	20,44	20,39	20,45	20,44	20,40	20,45	20,50	20,50	20,46	20,35	20,30	20,34	20,53	20,47	20,37	20,47	20,56	20,54	20,58	20,37	20,42	20,46	20,45	20,49	20,43	20,47	20,49	20,48	20,38	20,41	20,47	20,42	20,42	20,40	20,37	20,24	20,37	20,45	20,35	20,45	20,44	20,42	20,42	
20,43	20,37	20,41	20,46	20,45	20,36	20,37	20,40	20,46	20,44	20,43	20,39	20,41	20,40	20,40	20,37	20,41	20,42	20,37	20,33	20,40	20,39	20,44	20,44	20,45	20,42	20,42	20,44	20,37	20,37	20,39	20,46	20,40	20,45	20,47	20,53	20,57	20,41	20,51	20,55	20,48	20,47	20,43	20,49	20,43	20,46	20,43	20,45	20,54	20,56	20,54	20,55	20,48	20,52	20,51	20,48	20,51	20,52	20,53	20,61	20,47	20,47	20,62	20,63	20,46	20,48	20,51	20,49	20,53	20,52	20,45	20,53	20,49	20,47	20,47	20,52	20,44	20,55	20,51	20,58	20,54	20,46	20,53	20,54	20,47	20,51	20,51	20,48	20,45	20,60	20,56	20,47	20,60	20,59	20,57	20,55	20,48	20,61	20,47	20,39	20,49	20,49	20,49	20,48	20,57	20,57	20,59	20,43	20,51	20,49	20,52	20,58	20,54	20,48	20,50	20,49	20,42	20,40	20,48	20,50	20,53	20,59	20,48	20,52	20,49	20,51	20,58	20,61	20,60	20,54	20,58	20,51	20,43	20,53	20,58	20,51	20,54	20,49	20,49	20,57	20,51	20,47	20,43	20,48	20,50	20,48	20,51	20,52	20,61	20,58	20,64	20,58	20,47	20,54	20,60	20,59	20,55	20,52	20,59	20,50	20,43	20,46	20,51	20,57	20,54	20,53	20,59	20,52	20,51	20,53	20,62	20,55	20,46	20,53	20,53	20,54	20,49	20,53	20,59	20,62	20,53	20,54	20,55	20,61	20,49	20,48	20,55	20,63	20,55	20,50	20,55	20,58	20,51	20,53	20,54	20,57	20,63	20,62	20,53	20,59	20,64	20,61	20,55	20,58	20,54	20,53	20,55	20,42	20,45	20,58	20,48	20,50	20,62	20,53	20,54	20,56	20,58	20,51	20,46	20,57	20,60	20,56	20,51	20,52	20,57	20,64	20,60	20,66	20,57	20,55	20,62	20,66	20,57	20,57	20,56	20,55	20,61	20,56	20,53	20,63	20,55	20,50	20,59	20,66	20,61	20,61	20,64	20,65	20,61	20,60	20,55	20,64	20,58	20,60	20,57	20,55	20,63	20,67	20,72	20,62	20,67	20,69	20,70	20,61	20,55	20,59	20,64	20,67	20,67	20,64	20,66	20,60	20,58	20,60	20,58	20,67	20,65	20,57	20,57	20,56	20,65	20,68	20,63	20,61	20,53	20,57	20,54	20,59	20,58	20,63	20,73	20,66	20,65	20,61	20,64	20,64	20,71	20,61	20,64	20,69	20,55	20,56	20,64	20,56	20,53	20,64	20,64	20,67	20,64	20,58	20,60	20,57	20,62	20,61	20,67	20,63	20,67	20,66	20,69	20,70	20,59	20,63	20,71	20,64	20,70	20,79	20,69	20,57	20,64	20,68	20,65	20,71	20,65	20,61	20,62	20,66	20,61	20,65	20,69	20,66	20,68	20,65	20,64	20,68	20,62	20,63	20,67	20,58	20,55	20,64	20,65	20,61	20,58	20,51	20,62	20,66	20,71	20,71	20,62	20,59	20,59	20,61	20,61	20,61	20,58	20,59	20,64	20,64	20,65	20,60	20,59	20,72	20,62	20,62	20,61	20,61	20,58	20,56	20,54	20,58	20,52	20,61	20,65	20,60	20,57	20,56	20,64	20,66	20,67	20,56	20,57	20,54	20,59	20,58	20,58	20,55	20,62	20,64	20,58	20,51	20,57	20,56	20,50	20,53	20,57	20,58	20,58	20,58	20,54	20,60	20,62	20,62	20,61	20,58	20,60	20,56	20,61	20,64	20,60	20,60	20,61	20,55	20,52	20,65	20,63	20,58	20,52	20,56	20,57	20,53	20,60	20,57	20,56	20,51	20,54	20,63	20,58	20,65	20,57	20,52	20,54	20,51	20,54	20,57	20,54	20,50	20,55	20,54	20,46	20,50	20,56	20,65	20,62	20,49	20,48	20,47	20,48	20,56	20,52	20,55	20,53	20,51	20,48	20,56	20,62	20,56	20,53	20,56	20,48	20,58	20,55	20,46	20,49	20,47	20,56	20,61	20,50	20,54	20,64	20,61	20,51	20,55	20,58	20,48	20,46	20,60	20,62	20,50	20,55	20,52	20,51	20,47	20,50	20,50	20,53	20,51	20,46	20,47	20,41	20,44	20,50	20,49	20,46	20,47	20,49	20,44	20,48	20,53	20,52	20,45	20,56	20,57	20,55	20,49	20,54	20,54	20,49	20,45	20,56	20,62	20,53	20,55	20,51	20,53	20,60	20,59	20,46	20,43	20,38	20,42	20,48	20,52	20,55	20,52	20,48	20,42	20,47	20,55	20,55	20,53	20,59	20,57	20,46	20,47	20,46	20,52	20,63	20,50	20,49	20,57	20,59	20,45	20,50	20,52	20,55	20,48	20,40	20,45	20,48	20,49	20,53	20,51	20,49	20,53	20,52	20,46	20,45	20,44	20,48	20,51	20,56	20,55	20,49	20,56	20,45	20,44	20,46	20,54	20,59	20,53	20,46	20,54	20,52	20,50	20,48	20,46	20,57	20,48	20,51	20,55	20,55	20,54	20,50	20,48	20,51	20,53	20,42	20,41	20,39	20,47	20,40	20,44	20,55	20,50	20,47	20,46	20,40	20,35	20,39	20,47	20,43	20,46	20,54	20,54	20,50	20,49	20,38	20,37	20,39	20,37	20,45	20,48	20,37	20,48	20,57	20,48	20,42	20,49	20,47	20,40	20,43	20,36	20,40	20,41	20,52	20,40	20,42	20,45	20,48	20,45	
20,37	20,28	20,38	20,48	20,47	20,45	20,53	20,49	20,46	20,53	20,35	20,39	20,31	20,37	20,39	20,37	20,41	20,42	20,41	20,43	20,47	20,48	20,45	20,49	20,49	20,39	20,56	20,52	20,46	20,42	20,43	20,51	20,46	20,47	20,51	20,46	20,44	20,45	20,51	20,51	20,50	20,52	20,40	20,44	20,38	20,52	20,48	20,47	20,54	20,58	20,49	20,45	20,39	20,49	20,45	20,48	20,57	20,53	20,49	20,53	20,49	20,35	20,55	20,57	20,49	20,46	20,55	20,55	20,57	20,53	20,42	20,63	20,50	20,47	20,45	20,53	20,51	20,51	20,62	20,58	20,57	20,51	20,47	20,42	20,45	20,46	20,49	20,56	20,46	20,47	20,50	20,52	20,53	20,59	20,58	20,47	20,50	20,60	20,54	20,43	20,50	20,56	20,55	20,46	20,48	20,47	20,49	20,43	20,44	20,52	20,53	20,45	20,48	20,45	20,53	20,51	20,40	20,37	20,47	20,52	20,56	20,59	20,52	20,50	20,56	20,57	20,57	20,56	20,52	20,47	20,53	20,56	20,48	20,61	20,65	20,51	20,51	20,47	20,40	20,52	20,57	20,55	20,45	20,44	20,47	20,44	20,45	20,49	20,53	20,53	20,64	20,53	20,48	20,51	20,57	20,56	20,49	20,48	20,51	20,51	20,49	20,55	20,51	20,43	20,51	20,49	20,47	20,49	20,48	20,59	20,56	20,52	20,45	20,53	20,48	20,51	20,49	20,54	20,53	20,55	20,45	20,54	20,59	20,61	20,54	20,51	20,62	20,71	20,57	20,46	20,55	20,57	20,56	20,53	20,52	20,56	20,62	20,56	20,55	20,59	20,56	20,57	20,54	20,54	20,55	20,51	20,51	20,45	20,45	20,57	20,54	20,51	20,56	20,56	20,54	20,56	20,55	20,59	20,53	20,54	20,59	20,58	20,53	20,47	20,53	20,64	20,68	20,67	20,61	20,60	20,63	20,67	20,62	20,59	20,61	20,61	20,61	20,58	20,54	20,59	20,65	20,53	20,59	20,60	20,58	20,56	20,55	20,64	20,54	20,53	20,52	20,60	20,63	20,57	20,52	20,52	20,55	20,71	20,69	20,62	20,64	20,62	20,57	20,58	20,56	20,57	20,60	20,64	20,60	20,60	20,71	20,66	20,63	20,62	20,55	20,60	20,70	20,62	20,59	20,55	20,66	20,63	20,63	20,67	20,57	20,57	20,55	20,58	20,60	20,61	20,60	20,56	20,63	20,58	20,58	20,57	20,68	20,65	20,63	20,65	20,58	20,61	20,61	20,53	20,57	20,62	20,62	20,68	20,63	20,57	20,65	20,66	20,64	20,68	20,63	20,60	20,68	20,68	20,64	20,60	20,61	20,60	20,68	20,60	20,66	20,68	20,65	20,49	20,59	20,67	20,68	20,65	20,60	20,62	20,68	20,59	20,62	20,65	20,60	20,62	20,70	20,68	20,64	20,70	20,64	20,60	20,61	20,55	20,51	20,61	20,66	20,62	20,59	20,58	20,64	20,68	20,65	20,63	20,64	20,59	20,55	20,65	20,58	20,58	20,64	20,67	20,72	20,67	20,59	20,59	20,58	20,65	20,65	20,61	20,60	20,58	20,58	20,61	20,51	20,56	20,58	20,61	20,65	20,54	20,55	20,59	20,69	20,65	20,60	20,62	20,57	20,53	20,55	20,60	20,55	20,56	20,53	20,58	20,64	20,61	20,61	20,61	20,45	20,56	20,58	20,59	20,61	20,62	20,59	20,59	20,58	20,59	20,56	20,55	20,60	20,55	20,55	20,65	20,60	20,52	20,51	20,51	20,50	20,65	20,68	20,63	20,60	20,62	20,55	20,57	20,61	20,65	20,57	20,51	20,51	20,55	20,51	20,57	20,61	20,47	20,50	20,49	20,46	20,51	20,48	20,44	20,47	20,56	20,50	20,52	20,53	20,55	20,54	20,50	20,50	20,51	20,48	20,58	20,54	20,50	20,50	20,54	20,61	20,56	20,52	20,54	20,54	20,49	20,51	20,45	20,47	20,44	20,53	20,59	20,55	20,57	20,46	20,48	20,57	20,58	20,49	20,57	20,64	20,48	20,45	20,55	20,63	20,59	20,55	20,52	20,48	20,44	20,49	20,46	20,46	20,50	20,43	20,45	20,47	20,52	20,58	20,54	20,49	20,46	20,46	20,41	20,42	20,48	20,53	20,48	20,43	20,49	20,49	20,50	20,52	20,52	20,42	20,51	20,54	20,60	20,63	20,58	20,53	20,52	20,58	20,56	20,45	20,42	20,35	20,37	20,53	20,55	20,51	20,52	20,53	20,42	20,45	20,52	20,45	20,45	20,53	20,58	20,49	20,45	20,42	20,49	20,53	20,47	20,40	20,51	20,56	20,57	20,56	20,54	20,49	20,51	20,41	20,43	20,52	20,46	20,53	20,46	20,49	20,53	20,44	20,43	20,45	20,46	20,38	20,51	20,56	20,45	20,50	20,47	20,40	20,38	20,50	20,52	20,49	20,50	20,53	20,52	20,52	20,52	20,52	20,38	20,48	20,51	20,43	20,47	20,50	20,46	20,48	20,46	20,55	20,50	20,40	20,41	20,40	20,44	20,39	20,38	20,46	20,50	20,42	20,49	20,46	20,44	20,34	20,37	20,37	20,41	20,54	20,50	20,46	20,42	20,38	20,34	20,45	20,39	20,39	20,40	20,44	20,42	20,47	20,46	20,33	20,37	20,42	20,42	20,42	20,47	20,46	20,41	20,40	20,38	20,28	20,48	20,51	20,45	
20,35	20,30	20,44	20,41	20,49	20,48	20,51	20,45	20,38	20,39	20,35	20,34	20,33	20,40	20,42	20,33	20,38	20,48	20,44	20,42	20,48	20,47	20,45	20,56	20,57	20,47	20,50	20,49	20,45	20,40	20,44	20,45	20,46	20,47	20,55	20,51	20,46	20,45	20,57	20,55	20,49	20,54	20,51	20,51	20,52	20,52	20,54	20,61	20,52	20,44	20,44	20,44	20,35	20,42	20,49	20,45	20,46	20,57	20,57	20,50	20,47	20,47	20,48	20,58	20,50	20,42	20,43	20,49	20,49	20,48	20,49	20,53	20,50	20,53	20,48	20,57	20,54	20,55	20,55	20,48	20,52	20,51	20,51	20,48	20,49	20,50	20,46	20,51	20,49	20,47	20,54	20,54	20,49	20,50	20,53	20,48	20,45	20,52	20,52	20,48	20,52	20,52	20,57	20,52	20,48	20,44	20,49	20,40	20,48	20,53	20,52	20,52	20,48	20,43	20,48	20,51	20,45	20,44	20,49	20,48	20,54	20,56	20,57	20,53	20,55	20,55	20,47	20,49	20,53	20,48	20,51	20,54	20,57	20,56	20,60	20,52	20,53	20,56	20,57	20,62	20,59	20,54	20,52	20,51	20,54	20,49	20,55	20,54	20,51	20,49	20,50	20,53	20,53	20,55	20,52	20,50	20,41	20,46	20,50	20,46	20,48	20,64	20,54	20,48	20,49	20,55	20,52	20,49	20,50	20,54	20,67	20,57	20,53	20,59	20,57	20,48	20,52	20,53	20,58	20,52	20,53	20,54	20,51	20,53	20,53	20,49	20,56	20,64	20,47	20,50	20,53	20,58	20,58	20,56	20,54	20,57	20,64	20,58	20,53	20,62	20,54	20,51	20,48	20,56	20,53	20,58	20,55	20,45	20,46	20,47	20,52	20,57	20,57	20,52	20,48	20,57	20,62	20,61	20,52	20,56	20,52	20,53	20,52	20,59	20,62	20,62	20,63	20,67	20,60	20,63	20,60	20,54	20,50	20,51	20,65	20,59	20,66	20,58	20,53	20,60	20,61	20,60	20,62	20,55	20,59	20,63	20,63	20,71	20,65	20,56	20,60	20,60	20,62	20,54	20,59	20,61	20,57	20,62	20,60	20,61	20,67	20,61	20,60	20,55	20,52	20,58	20,61	20,62	20,63	20,64	20,69	20,68	20,63	20,60	20,56	20,60	20,66	20,67	20,68	20,65	20,62	20,65	20,58	20,61	20,65	20,64	20,63	20,66	20,69	20,65	20,64	20,61	20,67	20,63	20,53	20,54	20,61	20,60	20,61	20,64	20,65	20,58	20,65	20,60	20,73	20,71	20,60	20,64	20,65	20,63	20,70	20,67	20,66	20,72	20,64	20,62	20,71	20,70	20,64	20,62	20,62	20,59	20,66	20,60	20,59	20,69	20,63	20,64	20,66	20,72	20,67	20,71	20,62	20,61	20,68	20,72	20,61	20,67	20,59	20,56	20,73	20,70	20,67	20,72	20,68	20,66	20,63	20,58	20,51	20,67	20,73	20,68	20,57	20,56	20,61	20,67	20,67	20,63	20,65	20,68	20,61	20,64	20,63	20,49	20,53	20,66	20,72	20,71	20,59	20,61	20,60	20,60	20,62	20,70	20,64	20,53	20,50	20,61	20,58	20,62	20,60	20,58	20,59	20,56	20,52	20,58	20,61	20,62	20,59	20,60	20,60	20,58	20,61	20,66	20,62	20,58	20,54	20,62	20,65	20,62	20,61	20,62	20,53	20,57	20,64	20,59	20,59	20,57	20,54	20,58	20,64	20,63	20,57	20,57	20,57	20,44	20,52	20,56	20,53	20,45	20,49	20,50	20,47	20,63	20,61	20,57	20,64	20,68	20,58	20,60	20,61	20,60	20,60	20,50	20,53	20,64	20,56	20,60	20,64	20,66	20,56	20,51	20,45	20,48	20,55	20,49	20,53	20,60	20,53	20,50	20,47	20,49	20,48	20,53	20,58	20,50	20,50	20,62	20,57	20,58	20,56	20,45	20,55	20,61	20,51	20,45	20,52	20,58	20,51	20,48	20,45	20,49	20,50	20,59	20,59	20,57	20,50	20,48	20,58	20,51	20,51	20,54	20,59	20,61	20,40	20,49	20,62	20,53	20,53	20,48	20,47	20,44	20,55	20,51	20,47	20,47	20,54	20,51	20,49	20,54	20,58	20,57	20,53	20,49	20,48	20,45	20,50	20,57	20,48	20,54	20,54	20,49	20,47	20,49	20,58	20,56	20,53	20,51	20,52	20,53	20,60	20,55	20,45	20,50	20,53	20,55	20,44	20,48	20,48	20,44	20,50	20,54	20,60	20,53	20,50	20,49	20,41	20,51	20,50	20,46	20,46	20,51	20,52	20,49	20,45	20,53	20,54	20,41	20,42	20,44	20,50	20,53	20,55	20,47	20,41	20,47	20,51	20,49	20,45	20,46	20,49	20,49	20,46	20,49	20,48	20,39	20,47	20,46	20,42	20,40	20,54	20,49	20,46	20,47	20,45	20,45	20,47	20,48	20,48	20,46	20,49	20,43	20,43	20,53	20,52	20,46	20,40	20,39	20,34	20,55	20,70	20,50	20,40	20,48	20,52	20,59	20,56	20,49	20,39	20,38	20,50	20,42	20,43	20,46	20,37	20,39	20,46	20,39	20,36	20,42	20,45	20,40	20,41	20,44	20,46	20,48	20,43	20,45	20,53	20,44	20,46	20,43	20,44	20,45	20,37	20,43	20,39	20,47	20,42	20,43	20,47	20,43	20,54	20,48	20,34	20,33	20,43	20,41	20,39	20,37	
20,33	20,32	20,41	20,48	20,41	20,47	20,45	20,33	20,30	20,44	20,46	20,46	20,42	20,41	20,43	20,42	20,47	20,50	20,44	20,41	20,37	20,48	20,44	20,50	20,57	20,47	20,52	20,48	20,47	20,39	20,45	20,42	20,38	20,45	20,52	20,55	20,51	20,41	20,50	20,53	20,47	20,46	20,44	20,51	20,56	20,51	20,52	20,58	20,55	20,49	20,47	20,48	20,45	20,50	20,51	20,46	20,47	20,59	20,62	20,48	20,46	20,46	20,53	20,48	20,49	20,42	20,47	20,43	20,45	20,46	20,51	20,55	20,55	20,61	20,52	20,45	20,47	20,48	20,53	20,50	20,42	20,43	20,58	20,52	20,45	20,46	20,45	20,60	20,50	20,47	20,51	20,54	20,51	20,55	20,51	20,59	20,57	20,48	20,54	20,49	20,46	20,47	20,53	20,44	20,42	20,42	20,42	20,43	20,47	20,52	20,45	20,54	20,59	20,45	20,49	20,56	20,45	20,48	20,53	20,41	20,55	20,48	20,52	20,63	20,53	20,58	20,47	20,43	20,51	20,52	20,51	20,52	20,52	20,57	20,61	20,57	20,56	20,58	20,53	20,53	20,50	20,45	20,46	20,55	20,56	20,53	20,52	20,53	20,52	20,60	20,54	20,58	20,58	20,63	20,67	20,62	20,55	20,52	20,48	20,49	20,46	20,52	20,57	20,56	20,50	20,51	20,65	20,55	20,53	20,55	20,54	20,53	20,52	20,52	20,62	20,53	20,56	20,58	20,62	20,51	20,53	20,58	20,50	20,53	20,54	20,53	20,49	20,63	20,56	20,46	20,55	20,53	20,62	20,51	20,56	20,60	20,72	20,66	20,55	20,56	20,56	20,51	20,50	20,56	20,52	20,52	20,59	20,57	20,61	20,53	20,56	20,66	20,53	20,59	20,53	20,57	20,61	20,57	20,55	20,68	20,60	20,52	20,50	20,52	20,60	20,65	20,65	20,71	20,67	20,70	20,65	20,55	20,51	20,54	20,66	20,62	20,53	20,56	20,60	20,60	20,66	20,59	20,64	20,61	20,55	20,63	20,61	20,67	20,66	20,63	20,62	20,70	20,71	20,58	20,55	20,64	20,59	20,62	20,54	20,63	20,77	20,64	20,63	20,65	20,59	20,65	20,62	20,62	20,69	20,65	20,60	20,56	20,60	20,65	20,62	20,64	20,65	20,63	20,65	20,65	20,63	20,63	20,66	20,66	20,62	20,64	20,62	20,68	20,73	20,69	20,60	20,64	20,63	20,62	20,55	20,55	20,69	20,61	20,58	20,67	20,67	20,66	20,71	20,65	20,72	20,74	20,64	20,65	20,65	20,67	20,69	20,66	20,71	20,75	20,64	20,63	20,69	20,78	20,75	20,69	20,67	20,61	20,69	20,64	20,67	20,71	20,74	20,66	20,72	20,68	20,64	20,70	20,70	20,63	20,66	20,79	20,70	20,62	20,64	20,58	20,65	20,69	20,69	20,67	20,63	20,62	20,66	20,57	20,61	20,71	20,74	20,65	20,61	20,55	20,64	20,60	20,72	20,72	20,70	20,65	20,71	20,68	20,65	20,52	20,50	20,59	20,60	20,65	20,67	20,59	20,57	20,60	20,62	20,67	20,67	20,62	20,59	20,65	20,60	20,63	20,62	20,62	20,64	20,59	20,56	20,49	20,57	20,60	20,61	20,60	20,64	20,62	20,64	20,61	20,61	20,56	20,53	20,59	20,64	20,60	20,59	20,54	20,57	20,61	20,61	20,60	20,63	20,56	20,61	20,62	20,63	20,64	20,59	20,67	20,54	20,48	20,54	20,60	20,53	20,54	20,58	20,64	20,53	20,53	20,64	20,63	20,63	20,62	20,57	20,53	20,60	20,59	20,59	20,53	20,54	20,64	20,65	20,63	20,66	20,59	20,61	20,61	20,55	20,53	20,55	20,53	20,60	20,61	20,50	20,53	20,55	20,52	20,53	20,55	20,58	20,49	20,59	20,69	20,62	20,60	20,55	20,47	20,45	20,61	20,57	20,51	20,52	20,60	20,60	20,50	20,56	20,48	20,55	20,59	20,55	20,57	20,60	20,50	20,55	20,56	20,58	20,60	20,55	20,50	20,48	20,53	20,54	20,51	20,46	20,49	20,52	20,54	20,59	20,53	20,52	20,54	20,53	20,49	20,48	20,54	20,55	20,50	20,42	20,49	20,49	20,55	20,53	20,56	20,55	20,50	20,50	20,53	20,52	20,47	20,63	20,62	20,55	20,49	20,44	20,57	20,60	20,55	20,48	20,50	20,55	20,51	20,48	20,42	20,50	20,53	20,51	20,55	20,62	20,49	20,45	20,44	20,46	20,44	20,45	20,56	20,58	20,54	20,51	20,47	20,54	20,54	20,59	20,49	20,43	20,48	20,49	20,56	20,53	20,46	20,46	20,52	20,50	20,54	20,48	20,43	20,46	20,50	20,46	20,50	20,46	20,48	20,50	20,49	20,52	20,46	20,50	20,50	20,40	20,49	20,54	20,48	20,37	20,44	20,48	20,47	20,49	20,45	20,38	20,46	20,56	20,55	20,45	20,39	20,50	20,56	20,57	20,52	20,46	20,49	20,52	20,55	20,53	20,51	20,43	20,41	20,54	20,56	20,51	20,46	20,45	20,48	20,45	20,38	20,38	20,45	20,49	20,42	20,42	20,44	20,48	20,54	20,41	20,43	20,54	20,39	20,47	20,51	20,47	20,38	20,48	20,51	20,49	20,47	20,42	20,40	20,45	20,41	20,46	20,49	20,38	20,37	20,35	20,48	20,43	20,47	
20,31	20,35	20,46	20,45	20,38	20,43	20,44	20,38	20,39	20,45	20,43	20,50	20,46	20,39	20,38	20,39	20,50	20,52	20,43	20,40	20,33	20,42	20,52	20,48	20,49	20,45	20,43	20,46	20,54	20,47	20,45	20,47	20,38	20,43	20,47	20,52	20,58	20,42	20,41	20,43	20,47	20,52	20,45	20,45	20,51	20,56	20,50	20,40	20,39	20,50	20,55	20,55	20,57	20,30	20,45	20,43	20,50	20,59	20,62	20,43	20,45	20,58	20,50	20,41	20,41	20,44	20,48	20,47	20,46	20,51	20,42	20,56	20,51	20,51	20,52	20,46	20,49	20,47	20,53	20,60	20,48	20,50	20,56	20,56	20,44	20,38	20,36	20,49	20,46	20,44	20,51	20,49	20,55	20,53	20,49	20,54	20,57	20,51	20,49	20,48	20,45	20,47	20,55	20,41	20,43	20,43	20,40	20,43	20,54	20,48	20,46	20,52	20,54	20,49	20,46	20,46	20,45	20,41	20,46	20,46	20,58	20,58	20,60	20,63	20,57	20,63	20,58	20,54	20,50	20,53	20,50	20,53	20,47	20,51	20,56	20,56	20,48	20,55	20,50	20,51	20,60	20,51	20,47	20,52	20,52	20,52	20,48	20,53	20,62	20,60	20,56	20,57	20,57	20,57	20,58	20,64	20,56	20,60	20,51	20,42	20,47	20,54	20,47	20,53	20,43	20,47	20,55	20,54	20,50	20,48	20,46	20,47	20,53	20,54	20,52	20,49	20,56	20,63	20,59	20,56	20,54	20,49	20,53	20,50	20,53	20,52	20,59	20,58	20,63	20,58	20,58	20,64	20,64	20,60	20,51	20,62	20,69	20,64	20,55	20,55	20,57	20,57	20,52	20,50	20,50	20,48	20,48	20,55	20,56	20,63	20,62	20,61	20,50	20,58	20,67	20,54	20,59	20,63	20,62	20,62	20,57	20,56	20,56	20,51	20,55	20,64	20,63	20,65	20,63	20,56	20,54	20,58	20,57	20,56	20,56	20,64	20,59	20,60	20,67	20,62	20,64	20,66	20,58	20,55	20,51	20,64	20,58	20,59	20,59	20,60	20,62	20,70	20,72	20,60	20,53	20,58	20,59	20,70	20,73	20,65	20,68	20,68	20,61	20,64	20,53	20,55	20,60	20,67	20,70	20,60	20,60	20,52	20,56	20,66	20,69	20,65	20,66	20,59	20,62	20,60	20,54	20,54	20,64	20,69	20,64	20,64	20,59	20,61	20,67	20,73	20,69	20,63	20,69	20,63	20,65	20,65	20,67	20,68	20,62	20,65	20,60	20,62	20,65	20,56	20,64	20,65	20,63	20,70	20,66	20,68	20,70	20,62	20,69	20,75	20,70	20,72	20,70	20,75	20,71	20,67	20,76	20,67	20,70	20,67	20,70	20,70	20,71	20,64	20,60	20,58	20,55	20,59	20,67	20,72	20,68	20,72	20,74	20,63	20,64	20,64	20,66	20,69	20,62	20,70	20,64	20,63	20,76	20,68	20,65	20,77	20,73	20,65	20,67	20,62	20,69	20,67	20,59	20,68	20,65	20,60	20,62	20,65	20,60	20,55	20,56	20,60	20,69	20,62	20,65	20,60	20,51	20,54	20,57	20,71	20,62	20,61	20,62	20,66	20,59	20,64	20,65	20,60	20,67	20,65	20,66	20,61	20,49	20,59	20,61	20,65	20,70	20,67	20,66	20,69	20,61	20,65	20,57	20,57	20,61	20,62	20,67	20,62	20,52	20,52	20,52	20,62	20,54	20,59	20,61	20,66	20,68	20,65	20,59	20,63	20,67	20,53	20,57	20,65	20,63	20,52	20,63	20,66	20,61	20,64	20,59	20,63	20,57	20,55	20,56	20,50	20,53	20,57	20,58	20,55	20,53	20,58	20,55	20,53	20,49	20,57	20,60	20,58	20,55	20,49	20,57	20,56	20,57	20,56	20,55	20,53	20,57	20,57	20,54	20,53	20,55	20,54	20,62	20,66	20,68	20,59	20,56	20,51	20,52	20,54	20,55	20,49	20,49	20,56	20,55	20,50	20,43	20,46	20,56	20,54	20,55	20,53	20,54	20,54	20,50	20,55	20,58	20,57	20,57	20,52	20,55	20,61	20,53	20,42	20,46	20,50	20,52	20,52	20,50	20,50	20,56	20,52	20,51	20,43	20,47	20,54	20,62	20,53	20,45	20,47	20,58	20,55	20,54	20,59	20,57	20,49	20,41	20,49	20,51	20,46	20,59	20,57	20,55	20,54	20,41	20,53	20,61	20,56	20,52	20,46	20,53	20,52	20,50	20,41	20,43	20,52	20,55	20,56	20,52	20,56	20,53	20,44	20,50	20,46	20,45	20,58	20,54	20,52	20,46	20,50	20,51	20,59	20,65	20,56	20,49	20,47	20,52	20,55	20,51	20,49	20,52	20,55	20,47	20,55	20,51	20,44	20,47	20,44	20,53	20,45	20,41	20,46	20,52	20,51	20,50	20,53	20,52	20,52	20,47	20,49	20,51	20,54	20,36	20,40	20,50	20,47	20,38	20,38	20,45	20,44	20,42	20,50	20,51	20,40	20,45	20,46	20,49	20,53	20,53	20,48	20,48	20,46	20,45	20,43	20,42	20,47	20,45	20,49	20,51	20,48	20,43	20,45	20,42	20,34	20,39	20,40	20,49	20,52	20,44	20,41	20,46	20,41	20,34	20,32	20,37	20,36	20,44	20,45	20,48	20,49	20,49	20,53	20,49	20,42	20,38	20,33	20,42	20,44	20,48	20,39	20,32	20,28	20,23	20,43	20,49	20,44	
20,39	20,41	20,57	20,50	20,30	20,42	20,34	20,22	20,37	20,41	20,40	20,45	20,46	20,45	20,37	20,35	20,42	20,52	20,45	20,52	20,42	20,34	20,37	20,47	20,53	20,47	20,38	20,37	20,47	20,49	20,38	20,44	20,36	20,37	20,40	20,45	20,47	20,44	20,45	20,44	20,48	20,49	20,48	20,48	20,53	20,51	20,51	20,47	20,40	20,44	20,50	20,46	20,51	20,46	20,50	20,47	20,53	20,60	20,53	20,46	20,42	20,57	20,50	20,49	20,39	20,43	20,44	20,47	20,53	20,52	20,55	20,54	20,54	20,52	20,44	20,45	20,54	20,50	20,50	20,60	20,49	20,49	20,55	20,52	20,46	20,54	20,54	20,45	20,40	20,42	20,41	20,43	20,47	20,50	20,43	20,47	20,45	20,53	20,57	20,47	20,55	20,51	20,52	20,46	20,49	20,47	20,48	20,48	20,49	20,44	20,46	20,51	20,55	20,51	20,49	20,48	20,44	20,39	20,43	20,42	20,57	20,62	20,60	20,57	20,57	20,60	20,53	20,54	20,58	20,46	20,47	20,46	20,49	20,58	20,51	20,50	20,50	20,55	20,52	20,44	20,53	20,59	20,50	20,45	20,45	20,51	20,47	20,46	20,51	20,52	20,51	20,60	20,53	20,41	20,50	20,55	20,53	20,61	20,62	20,53	20,52	20,53	20,47	20,51	20,51	20,53	20,52	20,56	20,50	20,47	20,47	20,49	20,53	20,56	20,45	20,51	20,51	20,53	20,58	20,60	20,61	20,52	20,49	20,51	20,54	20,57	20,62	20,57	20,53	20,61	20,62	20,65	20,59	20,53	20,54	20,62	20,65	20,48	20,53	20,62	20,59	20,58	20,56	20,55	20,56	20,59	20,56	20,56	20,59	20,58	20,61	20,60	20,56	20,56	20,66	20,59	20,58	20,56	20,57	20,60	20,60	20,54	20,59	20,57	20,61	20,57	20,53	20,56	20,59	20,52	20,49	20,57	20,55	20,58	20,57	20,50	20,55	20,63	20,67	20,60	20,65	20,75	20,65	20,59	20,55	20,62	20,61	20,63	20,62	20,57	20,63	20,71	20,64	20,60	20,61	20,62	20,57	20,65	20,70	20,67	20,66	20,69	20,66	20,59	20,61	20,60	20,60	20,63	20,67	20,62	20,70	20,59	20,59	20,68	20,73	20,70	20,63	20,60	20,57	20,55	20,54	20,59	20,67	20,62	20,68	20,70	20,65	20,62	20,65	20,74	20,75	20,70	20,66	20,64	20,71	20,66	20,66	20,61	20,64	20,70	20,65	20,59	20,65	20,58	20,64	20,62	20,63	20,73	20,68	20,67	20,72	20,67	20,69	20,72	20,69	20,67	20,74	20,73	20,70	20,63	20,73	20,76	20,68	20,69	20,73	20,69	20,69	20,61	20,60	20,61	20,54	20,56	20,61	20,75	20,64	20,66	20,67	20,68	20,67	20,72	20,70	20,71	20,66	20,63	20,64	20,67	20,77	20,72	20,65	20,73	20,74	20,64	20,61	20,61	20,68	20,64	20,59	20,55	20,63	20,62	20,63	20,71	20,58	20,49	20,54	20,58	20,64	20,70	20,63	20,54	20,55	20,61	20,52	20,64	20,63	20,59	20,61	20,61	20,59	20,60	20,69	20,64	20,64	20,64	20,70	20,65	20,56	20,60	20,67	20,66	20,68	20,69	20,62	20,60	20,59	20,65	20,65	20,60	20,58	20,66	20,68	20,58	20,58	20,58	20,55	20,62	20,55	20,51	20,64	20,62	20,63	20,64	20,53	20,53	20,58	20,56	20,64	20,60	20,58	20,56	20,58	20,63	20,60	20,64	20,67	20,61	20,52	20,55	20,55	20,50	20,50	20,58	20,61	20,50	20,54	20,67	20,57	20,55	20,51	20,52	20,63	20,59	20,48	20,43	20,50	20,54	20,49	20,48	20,54	20,55	20,54	20,62	20,63	20,62	20,54	20,56	20,63	20,63	20,62	20,55	20,59	20,50	20,52	20,55	20,56	20,50	20,46	20,54	20,51	20,49	20,44	20,39	20,53	20,53	20,51	20,54	20,54	20,51	20,56	20,48	20,54	20,53	20,52	20,53	20,55	20,62	20,56	20,43	20,44	20,47	20,49	20,47	20,49	20,49	20,53	20,58	20,50	20,40	20,45	20,54	20,58	20,52	20,45	20,49	20,57	20,60	20,56	20,61	20,52	20,43	20,47	20,51	20,54	20,49	20,52	20,53	20,52	20,56	20,44	20,47	20,54	20,49	20,56	20,55	20,58	20,50	20,52	20,54	20,52	20,46	20,55	20,51	20,53	20,60	20,60	20,45	20,50	20,51	20,46	20,52	20,53	20,51	20,46	20,51	20,53	20,52	20,62	20,51	20,42	20,47	20,50	20,48	20,46	20,43	20,54	20,51	20,46	20,52	20,48	20,50	20,57	20,56	20,49	20,41	20,31	20,37	20,39	20,44	20,43	20,43	20,50	20,51	20,52	20,45	20,52	20,51	20,44	20,43	20,49	20,52	20,45	20,40	20,45	20,42	20,41	20,49	20,49	20,42	20,37	20,45	20,44	20,46	20,44	20,46	20,50	20,40	20,45	20,44	20,38	20,44	20,42	20,34	20,42	20,47	20,36	20,40	20,47	20,42	20,34	20,40	20,42	20,39	20,38	20,44	20,47	20,39	20,35	20,39	20,34	20,33	20,47	20,49	20,50	20,46	20,47	20,50	20,48	20,47	20,47	20,38	20,35	20,39	20,40	20,37	20,34	20,32	20,31	20,38	20,46	20,44	
20,44	20,37	20,41	20,49	20,36	20,38	20,36	20,36	20,37	20,45	20,42	20,40	20,48	20,54	20,42	20,43	20,36	20,47	20,48	20,51	20,52	20,42	20,45	20,41	20,55	20,45	20,38	20,45	20,48	20,47	20,42	20,45	20,46	20,36	20,37	20,52	20,48	20,41	20,48	20,48	20,47	20,55	20,40	20,43	20,59	20,52	20,58	20,53	20,47	20,48	20,51	20,52	20,39	20,46	20,48	20,53	20,56	20,64	20,57	20,52	20,47	20,54	20,59	20,49	20,47	20,51	20,60	20,50	20,52	20,59	20,55	20,63	20,48	20,49	20,55	20,56	20,52	20,49	20,48	20,55	20,57	20,51	20,49	20,49	20,53	20,55	20,52	20,48	20,41	20,51	20,52	20,50	20,48	20,50	20,52	20,50	20,36	20,42	20,47	20,41	20,50	20,52	20,51	20,52	20,51	20,44	20,48	20,45	20,44	20,50	20,45	20,53	20,61	20,51	20,48	20,57	20,52	20,55	20,47	20,45	20,52	20,51	20,52	20,49	20,49	20,53	20,53	20,50	20,58	20,58	20,49	20,41	20,46	20,61	20,62	20,52	20,54	20,49	20,57	20,44	20,47	20,53	20,58	20,52	20,44	20,47	20,50	20,48	20,42	20,51	20,48	20,58	20,60	20,63	20,60	20,58	20,53	20,63	20,57	20,50	20,55	20,52	20,53	20,59	20,61	20,55	20,51	20,57	20,56	20,50	20,48	20,47	20,52	20,55	20,46	20,55	20,60	20,46	20,56	20,64	20,62	20,49	20,53	20,49	20,51	20,62	20,66	20,56	20,57	20,57	20,55	20,60	20,66	20,57	20,49	20,57	20,67	20,56	20,55	20,58	20,56	20,55	20,54	20,58	20,63	20,61	20,64	20,58	20,55	20,49	20,55	20,59	20,54	20,55	20,57	20,59	20,61	20,60	20,53	20,61	20,67	20,61	20,59	20,61	20,62	20,59	20,62	20,60	20,53	20,62	20,61	20,63	20,51	20,64	20,71	20,65	20,56	20,58	20,59	20,52	20,61	20,70	20,73	20,65	20,62	20,63	20,61	20,66	20,66	20,63	20,60	20,68	20,65	20,58	20,61	20,69	20,60	20,62	20,64	20,59	20,67	20,71	20,69	20,69	20,67	20,69	20,69	20,69	20,65	20,61	20,70	20,65	20,63	20,70	20,76	20,69	20,71	20,67	20,62	20,58	20,69	20,72	20,65	20,64	20,63	20,60	20,62	20,62	20,67	20,75	20,74	20,69	20,66	20,64	20,73	20,72	20,70	20,63	20,66	20,71	20,73	20,65	20,67	20,66	20,65	20,67	20,61	20,72	20,66	20,76	20,76	20,71	20,67	20,69	20,67	20,67	20,75	20,77	20,68	20,70	20,72	20,75	20,76	20,73	20,75	20,72	20,73	20,68	20,67	20,68	20,62	20,69	20,70	20,75	20,64	20,62	20,67	20,70	20,70	20,69	20,72	20,71	20,68	20,70	20,70	20,70	20,78	20,76	20,68	20,67	20,66	20,67	20,60	20,54	20,59	20,68	20,64	20,66	20,68	20,70	20,74	20,76	20,70	20,57	20,59	20,62	20,70	20,69	20,60	20,56	20,57	20,67	20,62	20,63	20,71	20,66	20,65	20,64	20,60	20,56	20,59	20,62	20,63	20,65	20,65	20,59	20,65	20,73	20,80	20,71	20,67	20,66	20,63	20,58	20,65	20,57	20,65	20,65	20,67	20,56	20,54	20,51	20,50	20,57	20,57	20,65	20,60	20,56	20,61	20,65	20,70	20,64	20,61	20,56	20,54	20,53	20,61	20,54	20,57	20,58	20,61	20,64	20,59	20,67	20,66	20,63	20,58	20,54	20,62	20,59	20,59	20,57	20,63	20,56	20,57	20,66	20,63	20,60	20,60	20,51	20,54	20,55	20,53	20,55	20,55	20,54	20,59	20,57	20,52	20,62	20,66	20,60	20,62	20,64	20,55	20,53	20,58	20,62	20,59	20,60	20,60	20,61	20,52	20,58	20,57	20,60	20,51	20,57	20,55	20,54	20,57	20,53	20,60	20,51	20,47	20,61	20,57	20,53	20,55	20,58	20,61	20,53	20,49	20,51	20,48	20,63	20,61	20,43	20,38	20,50	20,46	20,48	20,55	20,51	20,53	20,58	20,49	20,41	20,43	20,51	20,50	20,49	20,40	20,49	20,59	20,64	20,55	20,56	20,47	20,45	20,57	20,59	20,53	20,48	20,47	20,50	20,49	20,55	20,55	20,60	20,59	20,53	20,63	20,62	20,62	20,51	20,50	20,53	20,51	20,50	20,44	20,47	20,59	20,56	20,49	20,49	20,43	20,51	20,48	20,51	20,52	20,49	20,40	20,52	20,56	20,55	20,63	20,53	20,45	20,49	20,54	20,48	20,50	20,44	20,45	20,51	20,54	20,61	20,52	20,51	20,57	20,59	20,54	20,49	20,40	20,41	20,42	20,49	20,48	20,51	20,47	20,48	20,58	20,53	20,47	20,47	20,46	20,53	20,55	20,46	20,50	20,50	20,57	20,51	20,44	20,55	20,53	20,44	20,39	20,48	20,56	20,47	20,44	20,48	20,57	20,59	20,48	20,57	20,43	20,47	20,49	20,50	20,45	20,37	20,43	20,45	20,44	20,38	20,44	20,33	20,39	20,40	20,41	20,42	20,45	20,46	20,31	20,33	20,45	20,47	20,47	20,45	20,55	20,55	20,55	20,52	20,46	20,49	20,52	20,46	20,48	20,45	20,36	20,28	20,44	20,45	20,39	20,43	20,48	20,58	
20,36	20,41	20,36	20,42	20,37	20,39	20,38	20,40	20,42	20,37	20,42	20,42	20,44	20,47	20,47	20,37	20,37	20,39	20,45	20,50	20,54	20,44	20,41	20,40	20,57	20,54	20,44	20,43	20,54	20,50	20,48	20,41	20,42	20,46	20,49	20,51	20,47	20,40	20,56	20,59	20,55	20,58	20,51	20,43	20,55	20,52	20,51	20,50	20,45	20,53	20,43	20,51	20,46	20,42	20,46	20,50	20,48	20,56	20,51	20,45	20,44	20,53	20,59	20,46	20,49	20,50	20,59	20,56	20,53	20,54	20,52	20,60	20,56	20,48	20,56	20,56	20,52	20,43	20,45	20,52	20,54	20,49	20,44	20,46	20,46	20,56	20,51	20,51	20,52	20,59	20,63	20,59	20,57	20,55	20,51	20,54	20,47	20,50	20,54	20,47	20,50	20,46	20,52	20,52	20,57	20,49	20,50	20,46	20,48	20,43	20,39	20,52	20,55	20,53	20,50	20,55	20,48	20,57	20,59	20,40	20,49	20,49	20,49	20,50	20,44	20,52	20,48	20,52	20,57	20,61	20,55	20,46	20,40	20,53	20,53	20,62	20,56	20,56	20,58	20,61	20,56	20,56	20,56	20,57	20,50	20,53	20,55	20,52	20,49	20,52	20,44	20,52	20,54	20,55	20,67	20,62	20,53	20,59	20,60	20,53	20,45	20,53	20,51	20,57	20,63	20,56	20,50	20,56	20,57	20,52	20,57	20,44	20,50	20,58	20,56	20,58	20,56	20,47	20,54	20,64	20,58	20,57	20,45	20,52	20,60	20,65	20,59	20,55	20,51	20,53	20,48	20,56	20,68	20,61	20,50	20,56	20,69	20,63	20,62	20,58	20,54	20,59	20,55	20,56	20,64	20,55	20,58	20,57	20,47	20,45	20,52	20,63	20,60	20,58	20,65	20,61	20,57	20,61	20,60	20,65	20,63	20,59	20,58	20,63	20,65	20,61	20,64	20,67	20,59	20,65	20,57	20,57	20,60	20,63	20,71	20,68	20,61	20,63	20,66	20,62	20,60	20,63	20,67	20,70	20,63	20,57	20,65	20,70	20,69	20,63	20,62	20,61	20,67	20,65	20,60	20,62	20,59	20,59	20,63	20,69	20,70	20,67	20,71	20,67	20,69	20,64	20,70	20,69	20,66	20,68	20,60	20,65	20,67	20,66	20,69	20,74	20,70	20,70	20,65	20,64	20,66	20,70	20,60	20,63	20,62	20,59	20,63	20,59	20,70	20,81	20,75	20,67	20,65	20,64	20,66	20,68	20,72	20,69	20,69	20,64	20,64	20,69	20,67	20,66	20,70	20,73	20,68	20,63	20,62	20,69	20,72	20,73	20,65	20,66	20,65	20,66	20,73	20,70	20,73	20,67	20,67	20,67	20,67	20,64	20,65	20,71	20,74	20,74	20,68	20,68	20,69	20,71	20,72	20,72	20,66	20,66	20,67	20,66	20,68	20,67	20,72	20,71	20,68	20,69	20,69	20,63	20,69	20,70	20,60	20,67	20,69	20,63	20,64	20,57	20,64	20,61	20,64	20,70	20,74	20,74	20,75	20,74	20,77	20,67	20,62	20,70	20,77	20,73	20,61	20,62	20,61	20,68	20,67	20,68	20,75	20,64	20,59	20,62	20,64	20,62	20,55	20,63	20,68	20,64	20,67	20,59	20,64	20,75	20,71	20,65	20,61	20,69	20,73	20,69	20,64	20,61	20,61	20,70	20,66	20,60	20,56	20,59	20,59	20,54	20,57	20,69	20,65	20,58	20,68	20,66	20,62	20,61	20,60	20,55	20,52	20,57	20,58	20,57	20,59	20,61	20,62	20,67	20,61	20,60	20,65	20,63	20,56	20,56	20,51	20,62	20,64	20,59	20,60	20,50	20,52	20,60	20,54	20,59	20,63	20,55	20,57	20,52	20,59	20,68	20,50	20,48	20,56	20,62	20,57	20,62	20,66	20,61	20,60	20,65	20,66	20,54	20,60	20,63	20,60	20,61	20,60	20,63	20,56	20,59	20,62	20,55	20,53	20,53	20,60	20,58	20,57	20,58	20,61	20,51	20,48	20,52	20,55	20,48	20,58	20,64	20,60	20,48	20,53	20,50	20,44	20,54	20,57	20,46	20,49	20,51	20,47	20,44	20,54	20,52	20,53	20,50	20,47	20,46	20,51	20,53	20,46	20,45	20,46	20,45	20,57	20,59	20,52	20,53	20,52	20,44	20,52	20,51	20,54	20,48	20,53	20,49	20,53	20,53	20,52	20,64	20,63	20,55	20,65	20,64	20,54	20,54	20,54	20,57	20,51	20,54	20,46	20,48	20,57	20,56	20,49	20,47	20,41	20,45	20,50	20,48	20,52	20,47	20,40	20,47	20,53	20,48	20,57	20,53	20,46	20,50	20,49	20,47	20,48	20,46	20,44	20,42	20,54	20,51	20,47	20,49	20,47	20,49	20,51	20,47	20,43	20,49	20,47	20,49	20,51	20,63	20,60	20,56	20,59	20,54	20,54	20,41	20,41	20,56	20,55	20,45	20,47	20,49	20,53	20,65	20,55	20,53	20,54	20,56	20,59	20,56	20,54	20,46	20,34	20,45	20,51	20,58	20,48	20,58	20,49	20,52	20,51	20,52	20,57	20,49	20,47	20,59	20,48	20,40	20,50	20,51	20,33	20,35	20,45	20,42	20,42	20,44	20,33	20,34	20,42	20,46	20,59	20,51	20,42	20,45	20,61	20,54	20,52	20,47	20,48	20,41	20,46	20,49	20,39	20,33	20,39	20,46	20,39	20,36	20,44	20,47	
20,41	20,53	20,48	20,47	20,43	20,46	20,41	20,43	20,41	20,40	20,39	20,26	20,32	20,38	20,31	20,35	20,46	20,43	20,43	20,51	20,49	20,46	20,43	20,48	20,53	20,48	20,51	20,44	20,49	20,42	20,38	20,34	20,36	20,48	20,52	20,48	20,52	20,51	20,45	20,54	20,51	20,56	20,57	20,49	20,50	20,53	20,45	20,47	20,51	20,55	20,51	20,48	20,50	20,47	20,44	20,56	20,50	20,55	20,48	20,40	20,46	20,50	20,53	20,51	20,48	20,52	20,48	20,59	20,58	20,54	20,43	20,56	20,55	20,52	20,53	20,48	20,52	20,54	20,51	20,52	20,49	20,51	20,49	20,46	20,42	20,48	20,53	20,46	20,49	20,56	20,64	20,61	20,59	20,60	20,55	20,49	20,47	20,49	20,55	20,56	20,48	20,47	20,56	20,50	20,56	20,52	20,56	20,52	20,53	20,55	20,41	20,46	20,47	20,53	20,59	20,57	20,58	20,53	20,56	20,44	20,44	20,49	20,51	20,55	20,37	20,53	20,48	20,53	20,56	20,54	20,49	20,52	20,43	20,39	20,49	20,62	20,64	20,59	20,61	20,61	20,55	20,55	20,61	20,50	20,53	20,52	20,53	20,55	20,49	20,49	20,50	20,46	20,51	20,46	20,54	20,61	20,60	20,58	20,64	20,56	20,42	20,50	20,54	20,56	20,52	20,52	20,51	20,49	20,52	20,55	20,59	20,56	20,50	20,64	20,64	20,59	20,52	20,56	20,51	20,54	20,52	20,53	20,46	20,57	20,68	20,65	20,58	20,50	20,49	20,47	20,53	20,57	20,61	20,52	20,50	20,54	20,62	20,49	20,51	20,57	20,58	20,56	20,55	20,57	20,62	20,69	20,59	20,59	20,50	20,48	20,57	20,64	20,63	20,60	20,59	20,63	20,65	20,65	20,65	20,68	20,64	20,57	20,62	20,66	20,63	20,66	20,70	20,65	20,59	20,66	20,63	20,60	20,58	20,59	20,65	20,60	20,61	20,58	20,62	20,64	20,72	20,64	20,67	20,63	20,59	20,60	20,67	20,76	20,81	20,76	20,63	20,67	20,69	20,77	20,67	20,59	20,63	20,65	20,61	20,68	20,75	20,67	20,65	20,64	20,63	20,61	20,68	20,70	20,67	20,67	20,66	20,63	20,69	20,69	20,61	20,70	20,68	20,64	20,65	20,62	20,60	20,69	20,63	20,64	20,67	20,64	20,63	20,69	20,76	20,74	20,70	20,70	20,69	20,62	20,64	20,64	20,74	20,70	20,69	20,72	20,64	20,65	20,68	20,63	20,66	20,65	20,64	20,66	20,57	20,68	20,67	20,61	20,68	20,66	20,67	20,68	20,76	20,70	20,63	20,69	20,71	20,66	20,61	20,56	20,68	20,64	20,72	20,73	20,70	20,72	20,71	20,69	20,65	20,65	20,68	20,69	20,64	20,65	20,69	20,71	20,67	20,70	20,71	20,73	20,69	20,66	20,66	20,70	20,65	20,75	20,75	20,67	20,67	20,65	20,73	20,64	20,64	20,68	20,73	20,75	20,68	20,72	20,69	20,62	20,64	20,71	20,72	20,77	20,67	20,61	20,64	20,64	20,65	20,70	20,73	20,61	20,60	20,65	20,67	20,66	20,54	20,65	20,73	20,72	20,71	20,68	20,74	20,66	20,61	20,65	20,61	20,67	20,70	20,72	20,65	20,66	20,63	20,61	20,55	20,57	20,60	20,60	20,66	20,63	20,56	20,61	20,63	20,59	20,73	20,67	20,60	20,52	20,55	20,56	20,56	20,61	20,56	20,53	20,52	20,60	20,69	20,67	20,68	20,66	20,53	20,66	20,54	20,53	20,52	20,59	20,69	20,62	20,53	20,52	20,53	20,60	20,62	20,56	20,66	20,65	20,64	20,63	20,64	20,69	20,55	20,49	20,50	20,61	20,56	20,62	20,65	20,55	20,52	20,57	20,58	20,54	20,55	20,68	20,66	20,57	20,52	20,56	20,64	20,60	20,58	20,59	20,58	20,60	20,62	20,63	20,59	20,56	20,58	20,53	20,48	20,50	20,44	20,47	20,46	20,56	20,65	20,60	20,63	20,54	20,40	20,50	20,61	20,53	20,47	20,43	20,44	20,49	20,53	20,51	20,58	20,54	20,62	20,56	20,56	20,60	20,50	20,47	20,48	20,43	20,54	20,61	20,59	20,59	20,47	20,47	20,49	20,52	20,58	20,58	20,64	20,45	20,44	20,49	20,49	20,51	20,57	20,55	20,51	20,53	20,45	20,48	20,56	20,60	20,60	20,56	20,50	20,42	20,54	20,54	20,53	20,43	20,41	20,51	20,61	20,51	20,52	20,56	20,48	20,47	20,47	20,47	20,52	20,46	20,46	20,52	20,47	20,49	20,49	20,40	20,46	20,46	20,46	20,47	20,46	20,50	20,52	20,40	20,46	20,41	20,46	20,55	20,45	20,40	20,53	20,51	20,49	20,48	20,46	20,42	20,49	20,49	20,41	20,54	20,57	20,47	20,41	20,49	20,51	20,51	20,59	20,52	20,57	20,61	20,57	20,51	20,52	20,54	20,44	20,43	20,51	20,59	20,45	20,56	20,59	20,56	20,56	20,50	20,56	20,54	20,51	20,52	20,50	20,43	20,48	20,51	20,43	20,39	20,48	20,51	20,43	20,39	20,42	20,47	20,49	20,52	20,55	20,48	20,40	20,43	20,42	20,42	20,45	20,40	20,45	20,34	20,36	20,39	20,33	20,42	20,42	20,44	20,39	20,45	20,46	20,42	
20,49	20,46	20,46	20,40	20,44	20,43	20,44	20,45	20,40	20,43	20,39	20,37	20,36	20,45	20,38	20,40	20,57	20,52	20,42	20,46	20,41	20,47	20,45	20,60	20,58	20,41	20,42	20,51	20,47	20,40	20,31	20,33	20,40	20,42	20,42	20,53	20,48	20,52	20,53	20,46	20,51	20,56	20,50	20,54	20,50	20,52	20,37	20,48	20,58	20,52	20,51	20,50	20,57	20,56	20,50	20,56	20,53	20,53	20,49	20,45	20,51	20,50	20,61	20,55	20,46	20,46	20,49	20,52	20,57	20,56	20,52	20,58	20,53	20,48	20,51	20,50	20,40	20,46	20,51	20,53	20,55	20,54	20,56	20,50	20,42	20,57	20,54	20,47	20,45	20,52	20,61	20,53	20,53	20,63	20,58	20,52	20,48	20,45	20,50	20,56	20,54	20,43	20,58	20,54	20,62	20,58	20,50	20,50	20,46	20,50	20,51	20,53	20,55	20,55	20,56	20,56	20,51	20,52	20,53	20,53	20,46	20,48	20,49	20,55	20,51	20,54	20,54	20,52	20,46	20,43	20,50	20,49	20,51	20,52	20,56	20,58	20,61	20,52	20,53	20,53	20,48	20,51	20,61	20,65	20,54	20,57	20,58	20,58	20,61	20,60	20,52	20,50	20,53	20,53	20,50	20,53	20,54	20,53	20,63	20,62	20,49	20,53	20,52	20,57	20,52	20,48	20,51	20,45	20,53	20,53	20,58	20,56	20,64	20,64	20,66	20,56	20,51	20,51	20,56	20,55	20,55	20,53	20,58	20,64	20,72	20,67	20,63	20,58	20,51	20,52	20,55	20,59	20,60	20,56	20,52	20,54	20,61	20,50	20,52	20,60	20,62	20,59	20,56	20,63	20,60	20,65	20,64	20,60	20,63	20,59	20,56	20,60	20,63	20,58	20,62	20,65	20,70	20,69	20,58	20,60	20,59	20,54	20,56	20,63	20,61	20,57	20,61	20,68	20,66	20,66	20,64	20,68	20,56	20,60	20,67	20,63	20,67	20,63	20,60	20,61	20,64	20,61	20,58	20,67	20,69	20,67	20,70	20,67	20,76	20,82	20,73	20,72	20,72	20,75	20,70	20,61	20,67	20,74	20,67	20,60	20,68	20,75	20,69	20,64	20,69	20,66	20,65	20,71	20,70	20,69	20,70	20,67	20,70	20,70	20,57	20,68	20,68	20,64	20,68	20,65	20,68	20,71	20,64	20,62	20,66	20,72	20,59	20,68	20,72	20,70	20,73	20,69	20,65	20,64	20,68	20,68	20,68	20,68	20,72	20,75	20,77	20,67	20,69	20,64	20,66	20,64	20,63	20,70	20,71	20,69	20,65	20,67	20,71	20,65	20,66	20,69	20,72	20,75	20,69	20,64	20,75	20,63	20,63	20,68	20,73	20,71	20,71	20,74	20,67	20,69	20,67	20,65	20,71	20,68	20,66	20,66	20,66	20,63	20,69	20,68	20,66	20,74	20,74	20,75	20,70	20,73	20,68	20,69	20,71	20,69	20,77	20,71	20,70	20,67	20,72	20,64	20,65	20,68	20,67	20,67	20,71	20,74	20,65	20,60	20,64	20,62	20,62	20,69	20,66	20,72	20,66	20,64	20,61	20,65	20,66	20,67	20,63	20,67	20,58	20,56	20,58	20,68	20,67	20,69	20,72	20,74	20,72	20,64	20,61	20,63	20,70	20,68	20,71	20,69	20,62	20,67	20,73	20,62	20,58	20,58	20,58	20,55	20,60	20,64	20,61	20,66	20,63	20,59	20,66	20,64	20,64	20,56	20,58	20,61	20,60	20,61	20,54	20,58	20,59	20,61	20,65	20,61	20,61	20,63	20,58	20,58	20,50	20,57	20,57	20,63	20,66	20,65	20,65	20,59	20,58	20,61	20,64	20,60	20,62	20,64	20,61	20,65	20,54	20,54	20,56	20,50	20,51	20,60	20,55	20,59	20,61	20,52	20,47	20,65	20,67	20,54	20,52	20,58	20,58	20,53	20,54	20,55	20,61	20,60	20,54	20,57	20,52	20,57	20,57	20,61	20,58	20,50	20,52	20,51	20,48	20,56	20,47	20,50	20,62	20,50	20,59	20,53	20,57	20,53	20,44	20,55	20,70	20,57	20,49	20,54	20,50	20,45	20,48	20,47	20,54	20,45	20,49	20,56	20,45	20,52	20,60	20,46	20,42	20,47	20,50	20,52	20,50	20,50	20,46	20,47	20,56	20,51	20,51	20,54	20,62	20,56	20,42	20,49	20,51	20,47	20,57	20,54	20,48	20,44	20,46	20,51	20,57	20,53	20,55	20,50	20,45	20,47	20,51	20,50	20,54	20,47	20,40	20,49	20,51	20,51	20,51	20,53	20,52	20,49	20,49	20,51	20,55	20,45	20,40	20,56	20,56	20,51	20,49	20,44	20,46	20,49	20,49	20,51	20,51	20,48	20,51	20,48	20,48	20,54	20,55	20,60	20,44	20,41	20,50	20,60	20,49	20,42	20,45	20,52	20,52	20,44	20,46	20,56	20,57	20,49	20,42	20,46	20,42	20,43	20,47	20,46	20,45	20,55	20,53	20,55	20,53	20,53	20,50	20,45	20,48	20,57	20,37	20,45	20,51	20,48	20,55	20,45	20,42	20,39	20,49	20,44	20,42	20,40	20,40	20,37	20,39	20,38	20,42	20,49	20,48	20,34	20,33	20,42	20,52	20,45	20,49	20,37	20,33	20,47	20,48	20,33	20,33	20,46	20,40	20,32	20,38	20,39	20,40	20,37	20,40	20,40	20,35	20,40	20,49	20,45	
20,46	20,40	20,46	20,38	20,33	20,42	20,43	20,49	20,49	20,52	20,45	20,44	20,48	20,55	20,48	20,42	20,43	20,55	20,42	20,47	20,42	20,49	20,47	20,53	20,60	20,49	20,42	20,51	20,54	20,43	20,42	20,48	20,38	20,45	20,45	20,60	20,54	20,43	20,47	20,47	20,39	20,54	20,58	20,58	20,45	20,40	20,37	20,52	20,61	20,51	20,46	20,56	20,52	20,54	20,57	20,59	20,58	20,49	20,49	20,52	20,54	20,52	20,57	20,50	20,41	20,51	20,52	20,49	20,52	20,49	20,44	20,56	20,57	20,48	20,48	20,52	20,37	20,35	20,45	20,49	20,55	20,58	20,55	20,51	20,41	20,57	20,60	20,45	20,50	20,48	20,55	20,55	20,55	20,47	20,52	20,59	20,53	20,45	20,49	20,60	20,55	20,44	20,57	20,57	20,55	20,59	20,52	20,48	20,45	20,50	20,47	20,47	20,58	20,51	20,43	20,51	20,51	20,49	20,57	20,58	20,60	20,57	20,56	20,62	20,50	20,51	20,52	20,56	20,51	20,42	20,49	20,55	20,49	20,62	20,57	20,60	20,64	20,54	20,52	20,51	20,50	20,50	20,57	20,66	20,60	20,62	20,73	20,61	20,57	20,59	20,54	20,53	20,51	20,50	20,60	20,59	20,57	20,48	20,58	20,52	20,48	20,59	20,52	20,47	20,56	20,57	20,51	20,51	20,54	20,56	20,59	20,54	20,57	20,67	20,68	20,61	20,53	20,51	20,57	20,62	20,65	20,57	20,63	20,65	20,61	20,64	20,64	20,62	20,60	20,52	20,57	20,63	20,57	20,55	20,49	20,60	20,69	20,57	20,52	20,57	20,58	20,58	20,53	20,60	20,54	20,62	20,63	20,60	20,64	20,59	20,55	20,55	20,61	20,58	20,63	20,62	20,62	20,60	20,58	20,57	20,62	20,62	20,63	20,57	20,60	20,63	20,54	20,67	20,70	20,71	20,62	20,63	20,59	20,58	20,67	20,65	20,73	20,69	20,62	20,54	20,59	20,54	20,57	20,67	20,73	20,70	20,69	20,68	20,70	20,74	20,68	20,71	20,69	20,59	20,59	20,64	20,71	20,75	20,67	20,69	20,68	20,68	20,66	20,68	20,74	20,69	20,64	20,68	20,69	20,80	20,76	20,68	20,68	20,67	20,64	20,69	20,68	20,68	20,74	20,72	20,65	20,75	20,66	20,56	20,64	20,71	20,66	20,65	20,72	20,75	20,72	20,71	20,66	20,67	20,60	20,65	20,63	20,62	20,67	20,79	20,68	20,71	20,78	20,69	20,73	20,72	20,70	20,66	20,69	20,67	20,60	20,66	20,72	20,71	20,68	20,66	20,71	20,75	20,78	20,70	20,74	20,68	20,66	20,73	20,71	20,72	20,77	20,80	20,70	20,71	20,68	20,71	20,80	20,71	20,67	20,64	20,68	20,68	20,70	20,71	20,70	20,71	20,72	20,73	20,68	20,73	20,68	20,68	20,66	20,66	20,71	20,70	20,71	20,67	20,74	20,66	20,70	20,70	20,73	20,72	20,69	20,73	20,72	20,70	20,73	20,77	20,72	20,74	20,71	20,68	20,68	20,71	20,65	20,60	20,55	20,60	20,65	20,69	20,61	20,60	20,57	20,60	20,62	20,62	20,68	20,75	20,72	20,61	20,68	20,64	20,70	20,74	20,70	20,63	20,65	20,69	20,72	20,73	20,65	20,64	20,63	20,65	20,66	20,67	20,64	20,65	20,63	20,57	20,62	20,64	20,69	20,60	20,59	20,66	20,66	20,56	20,58	20,64	20,57	20,58	20,61	20,62	20,63	20,57	20,61	20,68	20,52	20,61	20,59	20,58	20,63	20,65	20,66	20,60	20,56	20,63	20,63	20,62	20,64	20,56	20,59	20,62	20,58	20,58	20,58	20,53	20,55	20,54	20,56	20,66	20,63	20,62	20,61	20,59	20,61	20,58	20,51	20,53	20,56	20,53	20,53	20,60	20,61	20,64	20,58	20,53	20,49	20,57	20,55	20,59	20,63	20,55	20,54	20,60	20,57	20,63	20,55	20,52	20,61	20,49	20,48	20,53	20,52	20,51	20,38	20,51	20,56	20,55	20,53	20,62	20,54	20,50	20,60	20,56	20,55	20,50	20,45	20,50	20,41	20,44	20,56	20,56	20,46	20,51	20,55	20,52	20,45	20,46	20,47	20,52	20,54	20,53	20,51	20,47	20,54	20,50	20,46	20,51	20,54	20,51	20,48	20,56	20,50	20,46	20,49	20,49	20,48	20,53	20,54	20,50	20,47	20,51	20,53	20,50	20,52	20,46	20,43	20,48	20,46	20,46	20,47	20,51	20,42	20,47	20,56	20,59	20,62	20,49	20,45	20,51	20,54	20,45	20,41	20,46	20,47	20,54	20,49	20,45	20,46	20,48	20,52	20,53	20,45	20,46	20,53	20,51	20,48	20,53	20,48	20,50	20,54	20,49	20,51	20,53	20,50	20,43	20,43	20,50	20,52	20,50	20,48	20,42	20,44	20,47	20,47	20,47	20,39	20,49	20,47	20,53	20,58	20,53	20,50	20,43	20,43	20,49	20,47	20,45	20,54	20,48	20,44	20,41	20,34	20,37	20,44	20,46	20,35	20,38	20,40	20,36	20,40	20,39	20,38	20,46	20,43	20,35	20,41	20,42	20,47	20,39	20,39	20,43	20,40	20,46	20,58	20,44	20,42	20,47	20,35	20,37	20,45	20,39	20,40	20,36	20,37	20,38	20,41	20,45	20,47	20,45	
20,37	20,38	20,46	20,45	20,38	20,37	20,33	20,39	20,45	20,54	20,46	20,43	20,42	20,59	20,48	20,44	20,44	20,43	20,36	20,40	20,45	20,41	20,43	20,50	20,47	20,48	20,51	20,47	20,43	20,42	20,46	20,55	20,48	20,42	20,53	20,55	20,59	20,44	20,41	20,38	20,36	20,43	20,57	20,53	20,51	20,51	20,49	20,51	20,57	20,51	20,48	20,45	20,59	20,51	20,52	20,61	20,52	20,47	20,56	20,59	20,53	20,48	20,52	20,54	20,49	20,54	20,51	20,46	20,46	20,42	20,43	20,52	20,54	20,54	20,51	20,53	20,46	20,38	20,44	20,47	20,46	20,44	20,52	20,52	20,47	20,57	20,59	20,53	20,56	20,52	20,45	20,48	20,51	20,43	20,43	20,49	20,51	20,53	20,50	20,58	20,50	20,39	20,44	20,52	20,53	20,44	20,48	20,48	20,49	20,55	20,48	20,45	20,51	20,57	20,49	20,43	20,53	20,53	20,57	20,56	20,59	20,61	20,59	20,57	20,46	20,51	20,49	20,46	20,53	20,53	20,51	20,53	20,44	20,46	20,51	20,61	20,64	20,64	20,48	20,49	20,49	20,48	20,54	20,64	20,56	20,62	20,70	20,59	20,53	20,57	20,56	20,54	20,53	20,50	20,60	20,66	20,57	20,54	20,56	20,55	20,45	20,58	20,53	20,51	20,51	20,64	20,61	20,59	20,51	20,51	20,57	20,52	20,52	20,61	20,59	20,53	20,47	20,52	20,58	20,53	20,60	20,63	20,56	20,63	20,57	20,60	20,57	20,59	20,58	20,57	20,57	20,58	20,52	20,51	20,51	20,58	20,62	20,60	20,59	20,59	20,54	20,53	20,50	20,56	20,55	20,53	20,57	20,59	20,61	20,61	20,59	20,58	20,52	20,66	20,70	20,66	20,63	20,57	20,62	20,63	20,66	20,58	20,59	20,54	20,60	20,65	20,61	20,61	20,63	20,66	20,61	20,66	20,61	20,61	20,67	20,64	20,68	20,61	20,56	20,54	20,61	20,62	20,64	20,66	20,67	20,61	20,65	20,64	20,69	20,70	20,66	20,66	20,64	20,60	20,56	20,66	20,72	20,70	20,63	20,64	20,67	20,65	20,68	20,68	20,72	20,71	20,62	20,68	20,71	20,73	20,80	20,69	20,68	20,68	20,71	20,75	20,67	20,69	20,76	20,69	20,62	20,72	20,72	20,66	20,68	20,70	20,64	20,71	20,73	20,83	20,76	20,73	20,74	20,63	20,64	20,63	20,71	20,76	20,77	20,79	20,66	20,69	20,81	20,71	20,70	20,70	20,66	20,69	20,64	20,68	20,71	20,76	20,65	20,63	20,65	20,66	20,71	20,75	20,78	20,69	20,76	20,68	20,65	20,69	20,79	20,76	20,70	20,70	20,70	20,74	20,73	20,74	20,76	20,73	20,68	20,62	20,67	20,73	20,71	20,69	20,73	20,68	20,67	20,73	20,72	20,70	20,69	20,71	20,67	20,59	20,71	20,76	20,74	20,66	20,70	20,67	20,69	20,74	20,72	20,67	20,70	20,64	20,65	20,66	20,70	20,75	20,76	20,74	20,71	20,60	20,64	20,79	20,64	20,68	20,66	20,67	20,66	20,73	20,72	20,65	20,59	20,63	20,71	20,64	20,69	20,75	20,70	20,66	20,70	20,74	20,76	20,74	20,67	20,70	20,67	20,64	20,67	20,65	20,69	20,67	20,63	20,57	20,66	20,69	20,58	20,64	20,61	20,53	20,54	20,68	20,69	20,62	20,61	20,67	20,63	20,56	20,56	20,60	20,57	20,57	20,59	20,62	20,66	20,66	20,63	20,66	20,56	20,61	20,59	20,51	20,56	20,62	20,56	20,53	20,55	20,60	20,50	20,49	20,56	20,65	20,58	20,65	20,66	20,58	20,58	20,55	20,54	20,56	20,58	20,63	20,65	20,66	20,69	20,61	20,52	20,53	20,58	20,63	20,64	20,68	20,62	20,65	20,62	20,60	20,54	20,53	20,41	20,54	20,63	20,54	20,60	20,59	20,57	20,61	20,62	20,55	20,59	20,56	20,58	20,55	20,57	20,55	20,57	20,54	20,44	20,51	20,56	20,49	20,51	20,57	20,51	20,46	20,60	20,57	20,53	20,51	20,47	20,46	20,44	20,50	20,55	20,51	20,55	20,51	20,50	20,54	20,51	20,45	20,47	20,51	20,54	20,57	20,52	20,47	20,53	20,45	20,49	20,50	20,56	20,58	20,50	20,55	20,56	20,51	20,54	20,52	20,44	20,47	20,52	20,46	20,43	20,47	20,46	20,47	20,56	20,50	20,39	20,49	20,47	20,52	20,40	20,46	20,45	20,46	20,58	20,56	20,57	20,60	20,59	20,57	20,47	20,47	20,47	20,46	20,43	20,52	20,46	20,43	20,43	20,48	20,49	20,43	20,50	20,49	20,50	20,49	20,48	20,51	20,50	20,42	20,45	20,50	20,44	20,52	20,46	20,52	20,41	20,49	20,49	20,48	20,44	20,42	20,45	20,45	20,47	20,45	20,44	20,46	20,47	20,52	20,59	20,53	20,48	20,44	20,39	20,51	20,52	20,46	20,52	20,56	20,40	20,39	20,47	20,44	20,43	20,45	20,42	20,37	20,41	20,38	20,42	20,43	20,42	20,41	20,48	20,39	20,31	20,43	20,48	20,43	20,39	20,39	20,38	20,47	20,52	20,43	20,47	20,53	20,40	20,38	20,43	20,34	20,33	20,33	20,47	20,43	20,38	20,48	20,44	20,43	
20,37	20,39	20,47	20,40	20,34	20,33	20,31	20,33	20,42	20,49	20,39	20,43	20,43	20,51	20,53	20,49	20,58	20,48	20,38	20,43	20,44	20,32	20,38	20,47	20,51	20,41	20,46	20,37	20,37	20,37	20,42	20,47	20,52	20,37	20,35	20,41	20,45	20,40	20,38	20,37	20,37	20,40	20,47	20,53	20,57	20,52	20,50	20,49	20,50	20,59	20,55	20,42	20,48	20,59	20,54	20,56	20,48	20,39	20,49	20,47	20,57	20,49	20,55	20,58	20,52	20,42	20,40	20,50	20,49	20,48	20,51	20,54	20,45	20,49	20,51	20,52	20,50	20,39	20,41	20,44	20,38	20,38	20,45	20,49	20,46	20,45	20,49	20,48	20,49	20,52	20,48	20,48	20,54	20,49	20,41	20,50	20,52	20,44	20,41	20,46	20,52	20,48	20,43	20,47	20,46	20,47	20,44	20,50	20,50	20,48	20,40	20,45	20,52	20,54	20,56	20,46	20,45	20,45	20,53	20,54	20,54	20,52	20,64	20,53	20,48	20,54	20,55	20,50	20,45	20,50	20,58	20,55	20,49	20,45	20,49	20,56	20,60	20,61	20,56	20,50	20,48	20,46	20,53	20,61	20,56	20,54	20,59	20,56	20,49	20,54	20,61	20,56	20,48	20,49	20,56	20,67	20,57	20,55	20,57	20,50	20,46	20,53	20,52	20,50	20,51	20,54	20,57	20,52	20,51	20,52	20,52	20,59	20,53	20,60	20,62	20,59	20,50	20,53	20,72	20,61	20,56	20,59	20,56	20,59	20,63	20,62	20,57	20,55	20,49	20,45	20,52	20,54	20,53	20,59	20,53	20,56	20,65	20,62	20,60	20,64	20,57	20,60	20,53	20,60	20,55	20,53	20,58	20,61	20,65	20,66	20,67	20,61	20,50	20,62	20,71	20,62	20,63	20,63	20,61	20,73	20,73	20,59	20,59	20,57	20,57	20,61	20,59	20,62	20,68	20,63	20,55	20,69	20,69	20,63	20,73	20,66	20,66	20,70	20,63	20,58	20,67	20,65	20,59	20,63	20,58	20,56	20,61	20,68	20,70	20,65	20,62	20,66	20,71	20,72	20,66	20,65	20,67	20,67	20,63	20,65	20,64	20,66	20,74	20,70	20,73	20,65	20,63	20,73	20,74	20,62	20,68	20,74	20,69	20,73	20,69	20,72	20,61	20,60	20,65	20,65	20,64	20,78	20,74	20,69	20,71	20,65	20,61	20,70	20,80	20,79	20,72	20,68	20,67	20,61	20,64	20,74	20,73	20,71	20,75	20,80	20,67	20,66	20,75	20,69	20,69	20,75	20,65	20,72	20,66	20,65	20,75	20,73	20,65	20,61	20,65	20,66	20,68	20,75	20,66	20,63	20,75	20,71	20,68	20,70	20,74	20,81	20,74	20,70	20,69	20,71	20,68	20,71	20,73	20,74	20,69	20,71	20,70	20,72	20,74	20,71	20,71	20,75	20,65	20,67	20,77	20,74	20,71	20,72	20,69	20,67	20,68	20,70	20,81	20,67	20,67	20,65	20,67	20,71	20,70	20,70	20,73	20,72	20,67	20,61	20,66	20,70	20,69	20,67	20,70	20,61	20,57	20,69	20,68	20,72	20,70	20,62	20,70	20,75	20,73	20,69	20,60	20,68	20,72	20,68	20,71	20,73	20,72	20,68	20,68	20,66	20,72	20,72	20,68	20,76	20,73	20,65	20,58	20,64	20,68	20,61	20,63	20,51	20,54	20,64	20,52	20,55	20,61	20,57	20,56	20,67	20,65	20,64	20,66	20,73	20,59	20,57	20,57	20,62	20,59	20,59	20,51	20,58	20,64	20,64	20,63	20,65	20,62	20,61	20,64	20,56	20,55	20,55	20,59	20,63	20,58	20,67	20,53	20,47	20,57	20,57	20,63	20,64	20,64	20,64	20,64	20,52	20,47	20,52	20,64	20,56	20,60	20,60	20,61	20,60	20,63	20,55	20,61	20,68	20,58	20,65	20,61	20,65	20,58	20,55	20,45	20,45	20,59	20,61	20,67	20,56	20,64	20,57	20,51	20,53	20,56	20,50	20,56	20,53	20,56	20,56	20,56	20,59	20,60	20,64	20,52	20,47	20,48	20,45	20,48	20,49	20,49	20,52	20,53	20,52	20,58	20,55	20,46	20,40	20,32	20,44	20,54	20,56	20,54	20,51	20,53	20,57	20,49	20,49	20,48	20,43	20,50	20,56	20,54	20,42	20,46	20,48	20,48	20,52	20,54	20,50	20,51	20,57	20,53	20,48	20,53	20,49	20,51	20,50	20,49	20,46	20,46	20,45	20,47	20,45	20,50	20,54	20,59	20,54	20,49	20,55	20,49	20,46	20,49	20,51	20,56	20,44	20,49	20,56	20,55	20,59	20,52	20,45	20,45	20,41	20,46	20,51	20,45	20,39	20,47	20,52	20,52	20,43	20,46	20,57	20,59	20,51	20,44	20,43	20,48	20,53	20,49	20,47	20,53	20,54	20,51	20,45	20,45	20,44	20,51	20,39	20,36	20,46	20,50	20,40	20,49	20,40	20,44	20,45	20,42	20,56	20,55	20,44	20,50	20,46	20,38	20,43	20,47	20,32	20,42	20,49	20,41	20,37	20,39	20,43	20,39	20,34	20,49	20,47	20,46	20,38	20,45	20,41	20,40	20,46	20,45	20,42	20,30	20,38	20,41	20,39	20,46	20,42	20,39	20,36	20,43	20,43	20,37	20,45	20,37	20,36	20,48	20,44	20,39	20,48	20,41	20,44	20,35	20,42	20,42	20,43	
20,37	20,37	20,43	20,51	20,29	20,23	20,30	20,31	20,38	20,48	20,32	20,36	20,42	20,41	20,41	20,49	20,51	20,55	20,45	20,45	20,48	20,40	20,47	20,46	20,47	20,42	20,45	20,38	20,27	20,35	20,38	20,45	20,38	20,41	20,35	20,41	20,43	20,42	20,41	20,43	20,53	20,50	20,48	20,53	20,53	20,51	20,50	20,51	20,57	20,56	20,55	20,53	20,39	20,52	20,60	20,62	20,61	20,51	20,54	20,47	20,46	20,47	20,57	20,57	20,53	20,32	20,43	20,49	20,57	20,51	20,45	20,54	20,41	20,43	20,42	20,48	20,44	20,44	20,43	20,43	20,47	20,45	20,53	20,51	20,43	20,48	20,51	20,47	20,42	20,56	20,55	20,45	20,53	20,50	20,39	20,53	20,56	20,50	20,46	20,47	20,52	20,48	20,48	20,51	20,48	20,46	20,52	20,56	20,56	20,52	20,50	20,51	20,55	20,53	20,54	20,59	20,49	20,44	20,48	20,42	20,43	20,54	20,58	20,54	20,44	20,52	20,52	20,49	20,40	20,41	20,50	20,49	20,51	20,57	20,56	20,56	20,52	20,51	20,56	20,53	20,50	20,58	20,63	20,56	20,53	20,47	20,51	20,55	20,48	20,54	20,60	20,55	20,54	20,49	20,53	20,62	20,55	20,56	20,52	20,51	20,49	20,62	20,65	20,60	20,54	20,46	20,54	20,48	20,49	20,57	20,48	20,51	20,61	20,57	20,61	20,64	20,57	20,54	20,60	20,61	20,62	20,54	20,52	20,54	20,57	20,56	20,59	20,57	20,51	20,50	20,53	20,55	20,58	20,53	20,54	20,56	20,64	20,57	20,55	20,58	20,62	20,58	20,53	20,58	20,65	20,59	20,56	20,51	20,55	20,58	20,64	20,62	20,59	20,65	20,67	20,63	20,59	20,56	20,56	20,63	20,71	20,67	20,59	20,64	20,61	20,64	20,62	20,64	20,67	20,69	20,61	20,66	20,65	20,61	20,64	20,62	20,58	20,66	20,70	20,60	20,67	20,70	20,61	20,63	20,63	20,58	20,63	20,60	20,64	20,64	20,64	20,69	20,72	20,72	20,67	20,59	20,55	20,58	20,61	20,67	20,69	20,66	20,71	20,65	20,61	20,65	20,67	20,77	20,75	20,55	20,56	20,68	20,61	20,64	20,68	20,73	20,61	20,64	20,61	20,58	20,57	20,71	20,74	20,68	20,70	20,70	20,60	20,65	20,74	20,73	20,68	20,69	20,65	20,67	20,74	20,70	20,72	20,69	20,62	20,70	20,76	20,77	20,71	20,69	20,71	20,66	20,66	20,73	20,74	20,74	20,81	20,75	20,69	20,71	20,75	20,73	20,79	20,76	20,75	20,70	20,75	20,73	20,69	20,71	20,73	20,77	20,76	20,73	20,71	20,69	20,73	20,71	20,78	20,78	20,70	20,77	20,82	20,76	20,73	20,76	20,66	20,77	20,72	20,73	20,76	20,73	20,72	20,71	20,65	20,76	20,76	20,67	20,77	20,70	20,63	20,69	20,68	20,69	20,67	20,70	20,73	20,73	20,70	20,64	20,68	20,66	20,63	20,62	20,65	20,61	20,55	20,72	20,69	20,68	20,65	20,59	20,65	20,77	20,66	20,62	20,61	20,70	20,74	20,67	20,71	20,77	20,75	20,69	20,64	20,66	20,66	20,77	20,72	20,67	20,66	20,69	20,62	20,63	20,61	20,57	20,61	20,62	20,50	20,55	20,63	20,55	20,60	20,66	20,66	20,69	20,63	20,65	20,65	20,70	20,60	20,49	20,63	20,67	20,65	20,62	20,54	20,57	20,67	20,67	20,63	20,57	20,57	20,61	20,63	20,55	20,58	20,61	20,67	20,60	20,61	20,59	20,57	20,59	20,60	20,50	20,57	20,63	20,61	20,60	20,66	20,61	20,55	20,50	20,54	20,58	20,59	20,56	20,52	20,56	20,57	20,54	20,55	20,59	20,61	20,63	20,55	20,58	20,50	20,55	20,56	20,50	20,60	20,68	20,59	20,56	20,57	20,55	20,57	20,51	20,55	20,55	20,59	20,50	20,52	20,56	20,54	20,58	20,55	20,59	20,53	20,48	20,46	20,42	20,51	20,59	20,43	20,44	20,46	20,57	20,60	20,56	20,51	20,45	20,36	20,36	20,53	20,46	20,50	20,51	20,52	20,53	20,55	20,57	20,52	20,44	20,45	20,52	20,54	20,46	20,46	20,57	20,52	20,45	20,53	20,50	20,47	20,49	20,54	20,53	20,56	20,53	20,44	20,48	20,52	20,51	20,47	20,52	20,60	20,53	20,51	20,46	20,47	20,64	20,55	20,52	20,51	20,52	20,50	20,58	20,53	20,43	20,57	20,52	20,48	20,49	20,50	20,47	20,37	20,40	20,41	20,42	20,44	20,46	20,45	20,43	20,47	20,49	20,43	20,45	20,52	20,52	20,42	20,47	20,49	20,52	20,55	20,46	20,51	20,49	20,45	20,47	20,41	20,49	20,43	20,49	20,47	20,45	20,46	20,44	20,53	20,43	20,46	20,48	20,40	20,46	20,45	20,39	20,40	20,48	20,46	20,43	20,48	20,37	20,41	20,56	20,52	20,38	20,47	20,43	20,42	20,43	20,48	20,47	20,46	20,48	20,48	20,45	20,55	20,51	20,42	20,42	20,42	20,45	20,47	20,37	20,44	20,46	20,46	20,47	20,42	20,43	20,36	20,38	20,42	20,34	20,49	20,45	20,41	20,52	20,47	20,33	20,36	20,41	20,45	20,44	
20,42	20,45	20,42	20,47	20,45	20,30	20,31	20,40	20,41	20,40	20,35	20,43	20,42	20,41	20,36	20,44	20,47	20,47	20,53	20,41	20,50	20,48	20,42	20,46	20,41	20,47	20,47	20,44	20,40	20,35	20,33	20,41	20,44	20,44	20,41	20,45	20,50	20,42	20,47	20,47	20,53	20,45	20,41	20,50	20,51	20,50	20,49	20,51	20,52	20,54	20,50	20,47	20,42	20,48	20,57	20,57	20,63	20,61	20,65	20,31	20,38	20,39	20,53	20,57	20,51	20,43	20,41	20,48	20,56	20,52	20,45	20,54	20,48	20,45	20,38	20,35	20,43	20,41	20,37	20,44	20,46	20,40	20,45	20,51	20,47	20,48	20,56	20,47	20,42	20,53	20,61	20,50	20,44	20,56	20,48	20,63	20,62	20,47	20,45	20,44	20,49	20,47	20,46	20,42	20,44	20,39	20,48	20,48	20,44	20,55	20,59	20,57	20,50	20,48	20,48	20,56	20,51	20,43	20,46	20,46	20,43	20,52	20,57	20,59	20,49	20,48	20,56	20,49	20,44	20,51	20,52	20,48	20,51	20,54	20,55	20,56	20,57	20,50	20,48	20,53	20,47	20,51	20,62	20,59	20,55	20,54	20,49	20,48	20,51	20,57	20,62	20,53	20,57	20,58	20,49	20,59	20,50	20,47	20,57	20,53	20,53	20,64	20,60	20,53	20,56	20,47	20,52	20,59	20,58	20,56	20,58	20,51	20,52	20,57	20,54	20,59	20,55	20,50	20,55	20,57	20,58	20,47	20,51	20,51	20,57	20,57	20,64	20,63	20,58	20,58	20,60	20,56	20,52	20,49	20,60	20,59	20,60	20,45	20,53	20,55	20,61	20,55	20,49	20,54	20,64	20,60	20,52	20,54	20,60	20,54	20,61	20,62	20,54	20,57	20,62	20,59	20,59	20,58	20,50	20,59	20,59	20,61	20,58	20,64	20,61	20,64	20,65	20,67	20,67	20,65	20,69	20,71	20,70	20,56	20,59	20,66	20,67	20,63	20,65	20,68	20,67	20,64	20,62	20,61	20,59	20,60	20,65	20,60	20,66	20,71	20,59	20,71	20,75	20,58	20,53	20,58	20,54	20,53	20,60	20,67	20,68	20,68	20,74	20,67	20,64	20,66	20,69	20,76	20,73	20,60	20,64	20,69	20,65	20,65	20,65	20,68	20,67	20,63	20,63	20,61	20,60	20,67	20,73	20,71	20,71	20,65	20,63	20,68	20,72	20,73	20,72	20,71	20,72	20,69	20,72	20,69	20,65	20,72	20,68	20,70	20,72	20,75	20,71	20,70	20,76	20,70	20,68	20,72	20,70	20,77	20,83	20,72	20,68	20,73	20,80	20,74	20,78	20,76	20,76	20,74	20,73	20,66	20,65	20,71	20,74	20,75	20,73	20,68	20,70	20,70	20,72	20,78	20,80	20,77	20,71	20,72	20,76	20,78	20,68	20,71	20,69	20,72	20,72	20,74	20,78	20,65	20,70	20,69	20,65	20,70	20,78	20,76	20,69	20,63	20,61	20,67	20,69	20,68	20,68	20,68	20,69	20,70	20,68	20,64	20,71	20,71	20,67	20,70	20,72	20,64	20,63	20,75	20,68	20,77	20,74	20,61	20,63	20,79	20,65	20,65	20,66	20,58	20,66	20,67	20,72	20,77	20,78	20,62	20,70	20,74	20,72	20,74	20,69	20,64	20,60	20,67	20,67	20,70	20,62	20,59	20,62	20,56	20,53	20,61	20,57	20,61	20,64	20,64	20,63	20,59	20,60	20,60	20,59	20,61	20,61	20,56	20,69	20,64	20,66	20,66	20,57	20,64	20,63	20,67	20,67	20,56	20,52	20,55	20,58	20,57	20,59	20,58	20,68	20,63	20,58	20,60	20,55	20,57	20,68	20,52	20,54	20,59	20,59	20,58	20,58	20,56	20,56	20,53	20,51	20,60	20,63	20,54	20,56	20,60	20,55	20,53	20,55	20,59	20,54	20,60	20,53	20,49	20,51	20,56	20,56	20,55	20,54	20,60	20,52	20,50	20,45	20,49	20,56	20,57	20,57	20,52	20,53	20,58	20,63	20,63	20,55	20,55	20,56	20,48	20,57	20,50	20,49	20,44	20,46	20,58	20,55	20,47	20,48	20,49	20,52	20,50	20,48	20,52	20,45	20,48	20,53	20,48	20,43	20,52	20,56	20,52	20,54	20,54	20,51	20,52	20,55	20,53	20,57	20,53	20,51	20,56	20,56	20,48	20,43	20,55	20,56	20,51	20,53	20,55	20,56	20,47	20,42	20,51	20,56	20,54	20,48	20,42	20,51	20,53	20,53	20,50	20,39	20,61	20,56	20,51	20,44	20,44	20,43	20,53	20,52	20,43	20,56	20,50	20,48	20,47	20,48	20,42	20,40	20,36	20,48	20,47	20,37	20,42	20,44	20,42	20,52	20,49	20,46	20,45	20,47	20,49	20,51	20,51	20,47	20,45	20,49	20,53	20,50	20,49	20,47	20,47	20,52	20,54	20,54	20,48	20,59	20,51	20,45	20,49	20,55	20,48	20,45	20,45	20,45	20,51	20,45	20,39	20,37	20,42	20,54	20,49	20,57	20,53	20,40	20,49	20,51	20,54	20,51	20,51	20,42	20,55	20,55	20,41	20,44	20,46	20,41	20,39	20,48	20,47	20,54	20,45	20,43	20,45	20,47	20,47	20,49	20,49	20,43	20,50	20,59	20,41	20,30	20,38	20,50	20,43	20,40	20,35	20,39	20,48	20,51	20,44	20,41	20,43	20,40	20,35	
20,46	20,46	20,45	20,37	20,37	20,39	20,39	20,44	20,38	20,38	20,44	20,38	20,43	20,52	20,43	20,40	20,45	20,41	20,55	20,46	20,44	20,40	20,37	20,45	20,49	20,48	20,48	20,35	20,44	20,35	20,38	20,42	20,35	20,44	20,49	20,47	20,45	20,46	20,41	20,43	20,43	20,53	20,50	20,52	20,45	20,44	20,49	20,50	20,49	20,60	20,54	20,43	20,50	20,49	20,49	20,51	20,57	20,57	20,49	20,58	20,44	20,44	20,48	20,45	20,39	20,40	20,52	20,53	20,49	20,49	20,43	20,48	20,47	20,56	20,40	20,36	20,41	20,39	20,44	20,48	20,41	20,34	20,40	20,43	20,49	20,55	20,48	20,47	20,42	20,51	20,57	20,55	20,58	20,58	20,61	20,60	20,66	20,54	20,48	20,42	20,50	20,49	20,41	20,37	20,46	20,47	20,53	20,49	20,39	20,57	20,55	20,55	20,45	20,37	20,44	20,50	20,49	20,44	20,38	20,42	20,53	20,53	20,56	20,59	20,57	20,66	20,64	20,53	20,48	20,52	20,46	20,50	20,50	20,58	20,50	20,48	20,47	20,43	20,41	20,52	20,49	20,50	20,48	20,50	20,52	20,56	20,49	20,41	20,44	20,51	20,52	20,51	20,53	20,58	20,55	20,63	20,62	20,63	20,59	20,52	20,50	20,56	20,64	20,50	20,51	20,57	20,54	20,63	20,53	20,55	20,54	20,52	20,49	20,47	20,53	20,57	20,52	20,53	20,56	20,61	20,56	20,50	20,53	20,59	20,57	20,57	20,65	20,63	20,67	20,62	20,57	20,60	20,60	20,55	20,52	20,63	20,65	20,52	20,53	20,57	20,56	20,52	20,55	20,52	20,60	20,60	20,60	20,59	20,66	20,59	20,58	20,61	20,61	20,56	20,57	20,64	20,61	20,59	20,59	20,63	20,59	20,50	20,57	20,59	20,63	20,65	20,65	20,70	20,61	20,62	20,58	20,63	20,64	20,60	20,62	20,65	20,62	20,64	20,65	20,63	20,69	20,71	20,65	20,63	20,61	20,59	20,67	20,64	20,71	20,72	20,63	20,72	20,77	20,65	20,54	20,70	20,65	20,64	20,67	20,72	20,73	20,73	20,68	20,69	20,68	20,66	20,65	20,68	20,66	20,66	20,73	20,67	20,63	20,69	20,65	20,69	20,70	20,69	20,58	20,67	20,74	20,69	20,72	20,67	20,70	20,66	20,69	20,61	20,68	20,76	20,80	20,69	20,71	20,67	20,61	20,71	20,68	20,63	20,76	20,76	20,69	20,70	20,70	20,72	20,73	20,71	20,68	20,77	20,76	20,79	20,80	20,68	20,69	20,74	20,80	20,74	20,79	20,78	20,66	20,70	20,71	20,64	20,72	20,71	20,72	20,76	20,71	20,73	20,71	20,71	20,71	20,68	20,72	20,76	20,76	20,74	20,68	20,70	20,65	20,64	20,70	20,65	20,62	20,72	20,73	20,70	20,70	20,71	20,67	20,66	20,76	20,70	20,76	20,72	20,69	20,66	20,69	20,72	20,69	20,70	20,72	20,73	20,71	20,65	20,71	20,74	20,77	20,71	20,70	20,65	20,63	20,68	20,62	20,69	20,70	20,58	20,62	20,69	20,68	20,66	20,70	20,59	20,56	20,65	20,74	20,76	20,68	20,64	20,66	20,75	20,73	20,73	20,66	20,65	20,59	20,63	20,65	20,67	20,62	20,63	20,67	20,63	20,63	20,65	20,68	20,55	20,66	20,60	20,61	20,67	20,61	20,60	20,61	20,65	20,64	20,63	20,68	20,66	20,64	20,60	20,55	20,60	20,65	20,65	20,63	20,64	20,59	20,53	20,51	20,54	20,58	20,57	20,63	20,60	20,50	20,58	20,64	20,60	20,59	20,56	20,64	20,63	20,62	20,58	20,58	20,50	20,51	20,56	20,54	20,61	20,62	20,49	20,59	20,63	20,58	20,50	20,53	20,63	20,62	20,57	20,55	20,51	20,53	20,51	20,57	20,54	20,56	20,57	20,55	20,49	20,47	20,54	20,62	20,55	20,64	20,62	20,57	20,51	20,64	20,59	20,44	20,50	20,57	20,51	20,51	20,54	20,41	20,36	20,46	20,54	20,51	20,50	20,47	20,49	20,49	20,40	20,42	20,50	20,46	20,50	20,55	20,51	20,50	20,53	20,58	20,56	20,53	20,54	20,55	20,53	20,57	20,55	20,56	20,55	20,56	20,48	20,48	20,46	20,39	20,49	20,57	20,52	20,50	20,53	20,58	20,49	20,44	20,50	20,48	20,48	20,48	20,40	20,51	20,53	20,46	20,44	20,47	20,60	20,56	20,50	20,44	20,35	20,43	20,47	20,47	20,48	20,58	20,55	20,47	20,58	20,50	20,46	20,40	20,43	20,48	20,49	20,42	20,48	20,44	20,51	20,61	20,52	20,41	20,50	20,52	20,49	20,50	20,52	20,53	20,50	20,52	20,46	20,45	20,39	20,41	20,48	20,47	20,50	20,54	20,56	20,54	20,48	20,53	20,51	20,46	20,52	20,47	20,33	20,49	20,59	20,53	20,51	20,47	20,43	20,46	20,52	20,54	20,46	20,41	20,44	20,44	20,41	20,49	20,50	20,38	20,40	20,52	20,42	20,36	20,41	20,40	20,35	20,41	20,44	20,49	20,41	20,32	20,40	20,45	20,43	20,47	20,56	20,47	20,41	20,56	20,44	20,38	20,37	20,41	20,45	20,40	20,26	20,34	20,41	20,45	20,39	20,42	20,36	20,39	20,38	
20,65	20,46	20,49	20,44	20,32	20,40	20,42	20,39	20,35	20,46	20,40	20,27	20,32	20,43	20,45	20,37	20,38	20,47	20,49	20,52	20,36	20,36	20,29	20,38	20,44	20,37	20,43	20,32	20,41	20,40	20,45	20,44	20,44	20,40	20,44	20,60	20,51	20,49	20,42	20,42	20,44	20,44	20,48	20,49	20,46	20,39	20,43	20,51	20,46	20,52	20,50	20,46	20,54	20,51	20,41	20,49	20,51	20,47	20,47	20,54	20,53	20,56	20,64	20,49	20,41	20,41	20,51	20,55	20,51	20,46	20,51	20,48	20,46	20,50	20,47	20,53	20,48	20,45	20,53	20,49	20,39	20,42	20,47	20,43	20,36	20,49	20,45	20,44	20,40	20,48	20,56	20,61	20,58	20,57	20,54	20,55	20,50	20,54	20,54	20,46	20,45	20,49	20,44	20,44	20,51	20,53	20,50	20,50	20,45	20,49	20,45	20,49	20,49	20,48	20,59	20,51	20,50	20,49	20,47	20,37	20,59	20,52	20,58	20,60	20,53	20,63	20,62	20,53	20,48	20,55	20,50	20,50	20,56	20,48	20,52	20,47	20,53	20,47	20,47	20,52	20,57	20,52	20,50	20,48	20,43	20,53	20,50	20,41	20,44	20,51	20,49	20,46	20,47	20,48	20,52	20,61	20,64	20,61	20,57	20,45	20,50	20,58	20,54	20,53	20,54	20,48	20,51	20,55	20,57	20,45	20,47	20,48	20,45	20,49	20,57	20,56	20,53	20,61	20,59	20,58	20,53	20,49	20,55	20,60	20,62	20,56	20,62	20,70	20,64	20,62	20,66	20,56	20,60	20,61	20,54	20,51	20,55	20,59	20,59	20,68	20,58	20,58	20,55	20,54	20,57	20,62	20,67	20,67	20,64	20,63	20,59	20,65	20,62	20,63	20,60	20,72	20,63	20,54	20,55	20,66	20,69	20,55	20,58	20,61	20,55	20,63	20,65	20,72	20,59	20,62	20,64	20,67	20,66	20,63	20,69	20,72	20,70	20,66	20,72	20,69	20,67	20,73	20,67	20,64	20,57	20,67	20,65	20,68	20,70	20,67	20,67	20,76	20,74	20,73	20,74	20,70	20,65	20,66	20,73	20,77	20,74	20,71	20,69	20,64	20,67	20,68	20,65	20,65	20,63	20,69	20,73	20,66	20,64	20,71	20,74	20,68	20,69	20,70	20,70	20,74	20,75	20,70	20,68	20,59	20,68	20,77	20,70	20,63	20,69	20,76	20,75	20,70	20,74	20,77	20,74	20,67	20,79	20,72	20,78	20,80	20,77	20,75	20,69	20,75	20,73	20,67	20,68	20,76	20,79	20,79	20,76	20,71	20,68	20,75	20,80	20,72	20,78	20,76	20,68	20,68	20,77	20,74	20,76	20,68	20,67	20,70	20,71	20,72	20,77	20,76	20,76	20,73	20,66	20,69	20,71	20,70	20,67	20,72	20,69	20,69	20,67	20,73	20,71	20,73	20,74	20,66	20,67	20,76	20,72	20,71	20,71	20,69	20,74	20,77	20,71	20,67	20,71	20,70	20,70	20,73	20,74	20,70	20,74	20,69	20,75	20,76	20,73	20,73	20,72	20,62	20,69	20,72	20,61	20,73	20,65	20,59	20,65	20,65	20,62	20,69	20,67	20,63	20,68	20,71	20,70	20,72	20,73	20,66	20,69	20,71	20,72	20,68	20,63	20,66	20,60	20,56	20,66	20,75	20,73	20,71	20,75	20,66	20,65	20,64	20,66	20,65	20,59	20,60	20,61	20,66	20,70	20,65	20,63	20,68	20,72	20,63	20,62	20,68	20,66	20,60	20,59	20,64	20,65	20,63	20,59	20,70	20,63	20,51	20,50	20,56	20,62	20,57	20,62	20,54	20,54	20,60	20,64	20,62	20,57	20,56	20,65	20,68	20,59	20,56	20,52	20,49	20,53	20,62	20,52	20,53	20,58	20,55	20,69	20,61	20,55	20,56	20,57	20,67	20,69	20,54	20,49	20,44	20,51	20,56	20,61	20,58	20,57	20,62	20,58	20,53	20,52	20,52	20,73	20,58	20,55	20,69	20,64	20,52	20,54	20,58	20,51	20,54	20,59	20,53	20,47	20,48	20,50	20,41	20,47	20,58	20,54	20,49	20,50	20,49	20,53	20,46	20,52	20,52	20,49	20,53	20,51	20,55	20,50	20,51	20,51	20,59	20,53	20,50	20,43	20,45	20,56	20,49	20,48	20,57	20,54	20,49	20,51	20,54	20,50	20,50	20,59	20,59	20,51	20,50	20,62	20,55	20,54	20,52	20,51	20,51	20,48	20,48	20,56	20,62	20,53	20,42	20,49	20,57	20,57	20,50	20,53	20,46	20,51	20,50	20,45	20,45	20,56	20,51	20,46	20,56	20,51	20,42	20,42	20,51	20,55	20,48	20,45	20,56	20,55	20,50	20,55	20,56	20,46	20,51	20,49	20,52	20,53	20,47	20,49	20,52	20,47	20,44	20,45	20,45	20,41	20,48	20,46	20,47	20,60	20,65	20,53	20,45	20,52	20,58	20,46	20,54	20,53	20,37	20,41	20,50	20,57	20,56	20,51	20,51	20,46	20,45	20,49	20,43	20,44	20,51	20,55	20,43	20,43	20,50	20,41	20,38	20,49	20,48	20,38	20,36	20,39	20,32	20,38	20,46	20,41	20,37	20,34	20,40	20,42	20,38	20,37	20,37	20,45	20,39	20,44	20,41	20,36	20,48	20,49	20,50	20,51	20,39	20,31	20,32	20,42	20,38	20,34	20,40	20,47	20,44	
20,57	20,46	20,38	20,41	20,41	20,39	20,51	20,41	20,35	20,43	20,35	20,27	20,30	20,36	20,35	20,34	20,49	20,41	20,42	20,42	20,41	20,45	20,46	20,42	20,42	20,41	20,41	20,39	20,35	20,43	20,40	20,42	20,45	20,38	20,34	20,46	20,52	20,41	20,39	20,43	20,37	20,38	20,48	20,43	20,44	20,49	20,42	20,42	20,50	20,53	20,50	20,45	20,51	20,56	20,48	20,51	20,44	20,46	20,52	20,49	20,46	20,54	20,64	20,51	20,47	20,44	20,50	20,43	20,42	20,45	20,49	20,58	20,46	20,48	20,44	20,56	20,55	20,44	20,49	20,50	20,48	20,50	20,42	20,45	20,44	20,51	20,46	20,49	20,46	20,45	20,45	20,48	20,51	20,50	20,53	20,56	20,41	20,43	20,58	20,50	20,46	20,48	20,48	20,47	20,55	20,49	20,44	20,50	20,46	20,47	20,44	20,47	20,46	20,45	20,55	20,52	20,44	20,47	20,58	20,48	20,53	20,56	20,53	20,61	20,57	20,61	20,65	20,57	20,50	20,50	20,53	20,42	20,43	20,49	20,53	20,52	20,55	20,52	20,57	20,59	20,53	20,51	20,48	20,49	20,46	20,47	20,49	20,47	20,58	20,56	20,52	20,56	20,49	20,52	20,51	20,55	20,56	20,59	20,53	20,47	20,51	20,58	20,53	20,58	20,63	20,55	20,53	20,56	20,56	20,47	20,52	20,61	20,52	20,57	20,58	20,51	20,56	20,61	20,57	20,46	20,47	20,50	20,46	20,44	20,56	20,52	20,53	20,61	20,57	20,56	20,62	20,56	20,54	20,56	20,56	20,53	20,56	20,55	20,61	20,61	20,62	20,60	20,56	20,63	20,63	20,57	20,61	20,64	20,64	20,54	20,64	20,70	20,65	20,61	20,64	20,57	20,59	20,59	20,60	20,69	20,74	20,68	20,57	20,57	20,56	20,67	20,72	20,68	20,64	20,67	20,65	20,63	20,59	20,60	20,65	20,68	20,67	20,67	20,68	20,66	20,67	20,68	20,67	20,64	20,56	20,62	20,65	20,57	20,62	20,62	20,68	20,75	20,69	20,76	20,74	20,74	20,64	20,65	20,65	20,70	20,69	20,70	20,76	20,71	20,67	20,67	20,69	20,69	20,65	20,72	20,73	20,64	20,59	20,70	20,75	20,76	20,75	20,74	20,69	20,71	20,71	20,71	20,67	20,65	20,68	20,77	20,66	20,65	20,70	20,73	20,73	20,73	20,74	20,82	20,80	20,73	20,75	20,68	20,70	20,72	20,66	20,73	20,71	20,75	20,74	20,68	20,64	20,70	20,71	20,69	20,72	20,76	20,69	20,71	20,74	20,69	20,79	20,80	20,75	20,71	20,82	20,82	20,72	20,68	20,73	20,76	20,69	20,65	20,68	20,77	20,66	20,66	20,74	20,72	20,75	20,73	20,77	20,83	20,75	20,72	20,73	20,72	20,72	20,68	20,71	20,70	20,69	20,77	20,73	20,78	20,74	20,72	20,70	20,74	20,70	20,69	20,73	20,66	20,65	20,74	20,80	20,75	20,66	20,67	20,71	20,82	20,74	20,74	20,78	20,71	20,72	20,76	20,72	20,70	20,70	20,66	20,69	20,68	20,65	20,66	20,62	20,67	20,70	20,78	20,72	20,69	20,61	20,60	20,69	20,71	20,80	20,73	20,67	20,67	20,69	20,65	20,69	20,72	20,67	20,70	20,77	20,70	20,61	20,59	20,59	20,64	20,72	20,63	20,67	20,64	20,66	20,61	20,68	20,68	20,58	20,60	20,59	20,61	20,57	20,56	20,64	20,66	20,63	20,57	20,58	20,65	20,59	20,57	20,52	20,56	20,67	20,57	20,54	20,53	20,54	20,60	20,62	20,63	20,57	20,54	20,61	20,57	20,55	20,54	20,48	20,49	20,57	20,61	20,53	20,53	20,54	20,53	20,67	20,67	20,62	20,55	20,55	20,63	20,74	20,61	20,52	20,42	20,42	20,56	20,54	20,53	20,54	20,51	20,50	20,62	20,62	20,55	20,58	20,62	20,52	20,59	20,57	20,58	20,55	20,57	20,56	20,63	20,61	20,48	20,47	20,46	20,57	20,49	20,52	20,55	20,55	20,46	20,44	20,52	20,54	20,54	20,50	20,50	20,47	20,46	20,45	20,55	20,48	20,49	20,58	20,62	20,58	20,57	20,47	20,41	20,50	20,53	20,46	20,47	20,42	20,44	20,52	20,53	20,47	20,49	20,62	20,63	20,59	20,52	20,56	20,51	20,52	20,55	20,52	20,51	20,55	20,57	20,51	20,54	20,57	20,48	20,43	20,49	20,51	20,55	20,56	20,56	20,48	20,53	20,53	20,43	20,51	20,53	20,54	20,47	20,55	20,47	20,35	20,43	20,51	20,41	20,39	20,49	20,43	20,50	20,56	20,53	20,50	20,52	20,51	20,48	20,53	20,47	20,48	20,49	20,49	20,48	20,47	20,43	20,49	20,47	20,48	20,54	20,52	20,53	20,51	20,45	20,41	20,51	20,55	20,51	20,53	20,51	20,41	20,44	20,52	20,47	20,47	20,57	20,53	20,45	20,47	20,49	20,47	20,52	20,48	20,42	20,40	20,45	20,48	20,43	20,52	20,44	20,33	20,38	20,48	20,38	20,31	20,50	20,44	20,36	20,40	20,39	20,40	20,36	20,40	20,35	20,47	20,45	20,43	20,43	20,37	20,49	20,53	20,39	20,37	20,38	20,33	20,39	20,41	20,41	20,37	20,35	20,40	20,42	
20,45	20,43	20,34	20,41	20,39	20,35	20,43	20,46	20,41	20,32	20,38	20,37	20,36	20,45	20,46	20,40	20,39	20,37	20,41	20,43	20,43	20,44	20,48	20,54	20,51	20,51	20,40	20,35	20,39	20,41	20,46	20,49	20,42	20,38	20,36	20,37	20,44	20,49	20,47	20,53	20,44	20,41	20,42	20,38	20,44	20,47	20,41	20,31	20,50	20,55	20,52	20,48	20,40	20,46	20,57	20,54	20,46	20,42	20,43	20,50	20,41	20,43	20,58	20,54	20,49	20,45	20,47	20,49	20,43	20,47	20,46	20,58	20,50	20,50	20,44	20,54	20,47	20,47	20,48	20,52	20,45	20,46	20,46	20,50	20,45	20,50	20,55	20,51	20,53	20,53	20,51	20,52	20,61	20,56	20,51	20,60	20,49	20,49	20,58	20,55	20,52	20,49	20,49	20,48	20,52	20,45	20,45	20,50	20,51	20,50	20,47	20,51	20,55	20,45	20,44	20,48	20,44	20,40	20,53	20,49	20,54	20,54	20,50	20,57	20,52	20,60	20,58	20,55	20,50	20,53	20,54	20,44	20,41	20,47	20,54	20,58	20,62	20,48	20,47	20,52	20,53	20,49	20,49	20,54	20,52	20,55	20,48	20,51	20,52	20,54	20,54	20,57	20,64	20,58	20,63	20,61	20,48	20,56	20,56	20,44	20,51	20,56	20,60	20,56	20,56	20,62	20,58	20,59	20,52	20,52	20,59	20,67	20,55	20,56	20,57	20,48	20,52	20,62	20,53	20,51	20,49	20,55	20,50	20,50	20,49	20,41	20,44	20,54	20,47	20,56	20,56	20,52	20,50	20,57	20,54	20,55	20,67	20,60	20,52	20,57	20,59	20,56	20,55	20,68	20,69	20,62	20,57	20,59	20,63	20,56	20,58	20,67	20,67	20,61	20,59	20,59	20,60	20,58	20,55	20,63	20,69	20,63	20,54	20,56	20,57	20,60	20,69	20,75	20,68	20,63	20,60	20,58	20,58	20,58	20,64	20,65	20,61	20,65	20,64	20,66	20,68	20,71	20,68	20,62	20,57	20,62	20,70	20,60	20,56	20,63	20,69	20,72	20,68	20,65	20,62	20,72	20,64	20,66	20,67	20,69	20,63	20,62	20,78	20,74	20,71	20,70	20,79	20,76	20,69	20,68	20,73	20,70	20,63	20,73	20,75	20,69	20,72	20,78	20,80	20,73	20,73	20,76	20,71	20,69	20,73	20,75	20,63	20,69	20,78	20,78	20,77	20,74	20,77	20,81	20,78	20,80	20,73	20,70	20,67	20,71	20,71	20,80	20,75	20,78	20,79	20,73	20,67	20,68	20,74	20,76	20,75	20,74	20,68	20,76	20,75	20,73	20,78	20,83	20,79	20,74	20,77	20,74	20,69	20,73	20,74	20,78	20,78	20,66	20,62	20,74	20,75	20,67	20,74	20,80	20,76	20,81	20,78	20,79	20,73	20,72	20,80	20,78	20,65	20,70	20,72	20,73	20,77	20,77	20,78	20,76	20,73	20,67	20,67	20,62	20,68	20,69	20,72	20,74	20,74	20,73	20,81	20,73	20,68	20,66	20,76	20,76	20,72	20,72	20,69	20,70	20,76	20,80	20,79	20,76	20,74	20,77	20,74	20,67	20,71	20,60	20,61	20,68	20,82	20,80	20,77	20,73	20,64	20,59	20,68	20,74	20,75	20,70	20,66	20,62	20,61	20,63	20,67	20,68	20,67	20,69	20,72	20,71	20,63	20,64	20,63	20,67	20,76	20,63	20,63	20,69	20,61	20,56	20,67	20,68	20,59	20,58	20,62	20,59	20,57	20,55	20,63	20,62	20,67	20,61	20,63	20,65	20,60	20,58	20,59	20,57	20,64	20,61	20,52	20,55	20,58	20,55	20,64	20,65	20,57	20,50	20,59	20,63	20,54	20,57	20,51	20,65	20,66	20,67	20,62	20,54	20,59	20,64	20,59	20,64	20,61	20,56	20,54	20,63	20,67	20,66	20,58	20,57	20,55	20,60	20,58	20,58	20,57	20,48	20,51	20,56	20,56	20,49	20,51	20,55	20,55	20,62	20,63	20,55	20,56	20,56	20,51	20,63	20,68	20,54	20,51	20,47	20,57	20,43	20,49	20,59	20,64	20,50	20,45	20,53	20,54	20,57	20,49	20,45	20,37	20,41	20,41	20,43	20,46	20,55	20,57	20,56	20,55	20,52	20,50	20,49	20,44	20,55	20,45	20,43	20,44	20,38	20,50	20,46	20,47	20,52	20,56	20,61	20,60	20,54	20,51	20,48	20,46	20,46	20,45	20,46	20,46	20,52	20,54	20,53	20,58	20,58	20,47	20,55	20,57	20,58	20,55	20,52	20,56	20,50	20,56	20,54	20,48	20,46	20,53	20,51	20,49	20,45	20,44	20,40	20,46	20,49	20,40	20,47	20,43	20,41	20,53	20,59	20,60	20,51	20,46	20,47	20,44	20,46	20,51	20,48	20,55	20,48	20,46	20,46	20,49	20,41	20,43	20,49	20,50	20,49	20,46	20,41	20,45	20,52	20,52	20,50	20,42	20,47	20,54	20,52	20,52	20,50	20,44	20,46	20,48	20,50	20,51	20,47	20,41	20,47	20,50	20,48	20,48	20,44	20,47	20,52	20,46	20,42	20,35	20,30	20,44	20,44	20,45	20,42	20,44	20,41	20,26	20,28	20,38	20,33	20,46	20,48	20,44	20,49	20,57	20,58	20,46	20,44	20,44	20,33	20,24	20,44	20,42	20,34	20,41	20,37	20,37	20,42	20,37	20,35	
20,43	20,43	20,51	20,48	20,30	20,26	20,34	20,42	20,36	20,41	20,47	20,50	20,49	20,48	20,52	20,43	20,33	20,36	20,45	20,45	20,43	20,41	20,52	20,50	20,41	20,50	20,43	20,36	20,41	20,38	20,43	20,50	20,45	20,48	20,54	20,50	20,49	20,37	20,46	20,44	20,42	20,44	20,51	20,43	20,47	20,40	20,33	20,37	20,45	20,54	20,51	20,43	20,39	20,46	20,55	20,54	20,46	20,44	20,42	20,53	20,51	20,44	20,49	20,53	20,53	20,44	20,42	20,51	20,44	20,48	20,45	20,52	20,49	20,49	20,46	20,51	20,56	20,49	20,62	20,58	20,44	20,35	20,46	20,48	20,45	20,47	20,51	20,57	20,50	20,51	20,48	20,56	20,57	20,66	20,43	20,53	20,54	20,49	20,58	20,58	20,60	20,53	20,50	20,44	20,46	20,44	20,50	20,52	20,50	20,48	20,43	20,52	20,49	20,44	20,49	20,54	20,46	20,42	20,52	20,46	20,53	20,57	20,52	20,58	20,52	20,55	20,54	20,49	20,49	20,56	20,59	20,56	20,49	20,55	20,47	20,57	20,63	20,55	20,49	20,47	20,53	20,53	20,51	20,52	20,51	20,57	20,54	20,45	20,48	20,56	20,52	20,57	20,61	20,61	20,59	20,60	20,49	20,45	20,59	20,48	20,46	20,52	20,54	20,51	20,51	20,58	20,62	20,55	20,57	20,55	20,58	20,63	20,59	20,51	20,58	20,58	20,47	20,56	20,60	20,56	20,55	20,53	20,52	20,60	20,55	20,50	20,56	20,58	20,51	20,57	20,55	20,53	20,53	20,54	20,59	20,63	20,62	20,59	20,56	20,60	20,63	20,59	20,52	20,60	20,64	20,64	20,62	20,57	20,63	20,59	20,65	20,67	20,65	20,65	20,64	20,60	20,57	20,56	20,61	20,64	20,68	20,63	20,59	20,64	20,59	20,62	20,73	20,78	20,76	20,64	20,65	20,65	20,58	20,67	20,70	20,72	20,68	20,71	20,68	20,69	20,71	20,78	20,72	20,63	20,63	20,67	20,73	20,69	20,67	20,73	20,71	20,72	20,75	20,68	20,54	20,71	20,72	20,71	20,77	20,75	20,71	20,73	20,73	20,75	20,74	20,78	20,77	20,72	20,58	20,63	20,72	20,80	20,74	20,76	20,75	20,68	20,67	20,75	20,83	20,80	20,74	20,74	20,75	20,73	20,72	20,79	20,73	20,78	20,81	20,73	20,76	20,70	20,70	20,74	20,79	20,76	20,86	20,85	20,76	20,75	20,77	20,76	20,79	20,74	20,71	20,68	20,70	20,75	20,80	20,84	20,77	20,75	20,72	20,81	20,79	20,72	20,75	20,80	20,83	20,79	20,75	20,69	20,73	20,76	20,68	20,72	20,79	20,75	20,67	20,70	20,80	20,81	20,81	20,80	20,76	20,79	20,79	20,81	20,74	20,70	20,74	20,69	20,68	20,71	20,68	20,71	20,76	20,78	20,77	20,88	20,72	20,68	20,71	20,68	20,70	20,64	20,65	20,69	20,79	20,76	20,73	20,78	20,74	20,72	20,73	20,75	20,74	20,60	20,66	20,70	20,74	20,80	20,82	20,75	20,76	20,75	20,66	20,64	20,73	20,71	20,65	20,71	20,74	20,79	20,75	20,74	20,70	20,61	20,70	20,82	20,76	20,69	20,62	20,64	20,60	20,64	20,68	20,67	20,69	20,69	20,76	20,67	20,57	20,62	20,70	20,69	20,69	20,66	20,62	20,65	20,67	20,56	20,61	20,68	20,68	20,62	20,60	20,64	20,56	20,58	20,62	20,64	20,62	20,65	20,66	20,67	20,62	20,62	20,57	20,62	20,60	20,60	20,61	20,64	20,64	20,62	20,65	20,63	20,64	20,61	20,58	20,58	20,63	20,63	20,57	20,58	20,64	20,59	20,63	20,57	20,61	20,61	20,57	20,58	20,60	20,59	20,59	20,59	20,67	20,61	20,59	20,61	20,59	20,65	20,61	20,61	20,56	20,51	20,51	20,52	20,50	20,55	20,57	20,63	20,62	20,57	20,64	20,55	20,54	20,62	20,55	20,62	20,65	20,58	20,55	20,61	20,59	20,47	20,52	20,67	20,56	20,57	20,60	20,62	20,49	20,52	20,53	20,44	20,42	20,46	20,52	20,47	20,45	20,61	20,60	20,50	20,51	20,46	20,48	20,50	20,52	20,52	20,53	20,51	20,51	20,41	20,36	20,42	20,54	20,55	20,54	20,49	20,52	20,51	20,45	20,47	20,49	20,49	20,51	20,52	20,52	20,47	20,52	20,57	20,55	20,61	20,52	20,60	20,57	20,56	20,54	20,52	20,53	20,51	20,46	20,58	20,52	20,46	20,55	20,54	20,53	20,47	20,50	20,44	20,38	20,49	20,48	20,46	20,39	20,40	20,49	20,52	20,59	20,57	20,42	20,44	20,43	20,42	20,46	20,47	20,55	20,56	20,54	20,51	20,42	20,45	20,41	20,46	20,48	20,49	20,47	20,36	20,40	20,48	20,60	20,55	20,53	20,46	20,49	20,61	20,61	20,58	20,47	20,40	20,45	20,54	20,56	20,52	20,42	20,47	20,49	20,53	20,51	20,46	20,45	20,43	20,51	20,53	20,46	20,36	20,50	20,43	20,42	20,49	20,52	20,51	20,31	20,31	20,37	20,31	20,49	20,53	20,39	20,50	20,57	20,57	20,57	20,45	20,38	20,29	20,36	20,39	20,47	20,39	20,41	20,37	20,36	20,48	20,46	20,43	
20,42	20,46	20,53	20,43	20,40	20,35	20,46	20,40	20,39	20,45	20,45	20,40	20,45	20,43	20,42	20,46	20,41	20,44	20,46	20,41	20,43	20,39	20,44	20,42	20,47	20,49	20,49	20,43	20,45	20,39	20,38	20,42	20,47	20,40	20,45	20,53	20,51	20,36	20,38	20,46	20,42	20,44	20,49	20,47	20,50	20,44	20,38	20,36	20,45	20,49	20,53	20,42	20,41	20,52	20,55	20,58	20,51	20,52	20,49	20,53	20,54	20,42	20,35	20,40	20,49	20,51	20,48	20,52	20,42	20,46	20,43	20,54	20,50	20,51	20,55	20,48	20,51	20,52	20,51	20,49	20,49	20,38	20,45	20,46	20,48	20,51	20,49	20,57	20,47	20,51	20,49	20,54	20,56	20,54	20,50	20,48	20,48	20,45	20,54	20,50	20,57	20,51	20,42	20,51	20,47	20,40	20,50	20,55	20,51	20,52	20,41	20,43	20,49	20,46	20,55	20,44	20,39	20,39	20,49	20,44	20,48	20,55	20,59	20,62	20,51	20,58	20,50	20,48	20,54	20,57	20,56	20,63	20,53	20,54	20,53	20,56	20,64	20,58	20,57	20,53	20,53	20,53	20,55	20,59	20,49	20,58	20,62	20,55	20,46	20,59	20,61	20,56	20,57	20,51	20,55	20,54	20,49	20,50	20,55	20,55	20,46	20,53	20,49	20,51	20,49	20,51	20,57	20,60	20,60	20,58	20,54	20,52	20,53	20,60	20,58	20,58	20,50	20,54	20,53	20,57	20,56	20,53	20,55	20,53	20,56	20,60	20,61	20,66	20,53	20,65	20,58	20,51	20,52	20,61	20,53	20,61	20,69	20,57	20,51	20,59	20,68	20,64	20,56	20,63	20,59	20,66	20,71	20,63	20,67	20,66	20,73	20,68	20,62	20,65	20,67	20,70	20,55	20,52	20,56	20,65	20,66	20,61	20,59	20,58	20,63	20,66	20,72	20,80	20,79	20,73	20,65	20,63	20,60	20,57	20,70	20,76	20,72	20,75	20,73	20,68	20,69	20,77	20,72	20,69	20,74	20,71	20,74	20,70	20,77	20,76	20,78	20,66	20,73	20,68	20,57	20,74	20,78	20,80	20,77	20,74	20,75	20,73	20,73	20,72	20,74	20,79	20,77	20,75	20,68	20,62	20,67	20,72	20,77	20,72	20,75	20,80	20,70	20,73	20,85	20,80	20,69	20,72	20,69	20,73	20,74	20,73	20,74	20,83	20,82	20,76	20,76	20,71	20,74	20,79	20,77	20,77	20,83	20,82	20,78	20,80	20,78	20,75	20,81	20,79	20,76	20,70	20,70	20,77	20,81	20,83	20,76	20,70	20,76	20,80	20,75	20,76	20,81	20,76	20,81	20,80	20,73	20,69	20,73	20,76	20,70	20,67	20,79	20,73	20,73	20,75	20,70	20,75	20,82	20,85	20,74	20,71	20,75	20,80	20,79	20,77	20,72	20,70	20,72	20,81	20,75	20,67	20,68	20,68	20,68	20,78	20,80	20,68	20,80	20,67	20,66	20,73	20,77	20,72	20,78	20,76	20,72	20,81	20,75	20,72	20,74	20,71	20,80	20,79	20,73	20,72	20,72	20,80	20,79	20,73	20,72	20,71	20,71	20,67	20,71	20,77	20,75	20,81	20,78	20,72	20,71	20,72	20,71	20,58	20,71	20,84	20,80	20,71	20,62	20,67	20,65	20,77	20,81	20,72	20,67	20,65	20,67	20,61	20,62	20,67	20,68	20,69	20,67	20,62	20,71	20,73	20,73	20,62	20,64	20,66	20,69	20,64	20,64	20,64	20,57	20,57	20,67	20,67	20,61	20,58	20,61	20,66	20,58	20,60	20,62	20,55	20,63	20,67	20,61	20,60	20,53	20,58	20,67	20,58	20,66	20,67	20,66	20,63	20,56	20,63	20,63	20,54	20,57	20,54	20,56	20,61	20,61	20,59	20,59	20,64	20,63	20,61	20,57	20,60	20,59	20,59	20,57	20,55	20,55	20,65	20,64	20,62	20,59	20,55	20,56	20,60	20,58	20,56	20,61	20,65	20,64	20,57	20,63	20,55	20,51	20,62	20,58	20,54	20,59	20,54	20,52	20,68	20,67	20,55	20,48	20,52	20,50	20,54	20,59	20,51	20,46	20,46	20,47	20,47	20,50	20,54	20,52	20,51	20,41	20,56	20,56	20,54	20,50	20,45	20,44	20,45	20,49	20,50	20,53	20,48	20,49	20,53	20,43	20,43	20,51	20,50	20,53	20,54	20,54	20,56	20,51	20,44	20,47	20,52	20,54	20,48	20,43	20,45	20,53	20,59	20,56	20,53	20,50	20,50	20,60	20,55	20,59	20,60	20,51	20,50	20,46	20,51	20,54	20,58	20,58	20,53	20,54	20,52	20,54	20,51	20,44	20,49	20,52	20,50	20,41	20,42	20,49	20,50	20,53	20,49	20,46	20,40	20,50	20,53	20,38	20,45	20,48	20,54	20,59	20,52	20,46	20,52	20,48	20,49	20,56	20,50	20,49	20,40	20,43	20,52	20,52	20,45	20,43	20,45	20,46	20,60	20,65	20,61	20,49	20,45	20,48	20,50	20,50	20,46	20,43	20,53	20,48	20,51	20,44	20,53	20,55	20,38	20,48	20,52	20,52	20,42	20,54	20,50	20,51	20,47	20,49	20,47	20,39	20,37	20,50	20,41	20,53	20,59	20,48	20,43	20,49	20,50	20,51	20,49	20,42	20,37	20,40	20,39	20,38	20,42	20,46	20,44	20,44	20,37	20,45	20,49	
20,38	20,49	20,42	20,38	20,40	20,47	20,51	20,45	20,36	20,50	20,46	20,47	20,41	20,47	20,41	20,40	20,45	20,46	20,45	20,44	20,46	20,47	20,47	20,48	20,47	20,53	20,49	20,47	20,45	20,45	20,45	20,44	20,37	20,39	20,31	20,44	20,51	20,44	20,33	20,45	20,44	20,40	20,39	20,43	20,47	20,45	20,43	20,36	20,39	20,43	20,44	20,38	20,29	20,41	20,50	20,46	20,46	20,49	20,41	20,45	20,47	20,43	20,46	20,39	20,38	20,48	20,52	20,43	20,51	20,45	20,40	20,59	20,49	20,47	20,48	20,53	20,43	20,48	20,42	20,40	20,57	20,54	20,43	20,40	20,53	20,45	20,54	20,66	20,48	20,52	20,61	20,50	20,54	20,49	20,51	20,52	20,45	20,42	20,48	20,51	20,48	20,49	20,44	20,52	20,49	20,38	20,44	20,50	20,55	20,58	20,44	20,39	20,43	20,59	20,58	20,48	20,40	20,38	20,49	20,40	20,44	20,50	20,54	20,57	20,51	20,57	20,51	20,55	20,59	20,54	20,51	20,60	20,66	20,63	20,53	20,57	20,52	20,52	20,58	20,57	20,57	20,51	20,51	20,56	20,57	20,54	20,55	20,54	20,48	20,48	20,42	20,50	20,61	20,54	20,48	20,58	20,56	20,53	20,55	20,55	20,51	20,54	20,55	20,59	20,55	20,50	20,55	20,58	20,59	20,60	20,59	20,48	20,44	20,56	20,60	20,55	20,47	20,46	20,53	20,47	20,50	20,49	20,51	20,56	20,60	20,61	20,59	20,60	20,55	20,61	20,61	20,52	20,56	20,59	20,54	20,57	20,68	20,57	20,52	20,60	20,66	20,64	20,55	20,55	20,61	20,65	20,62	20,58	20,67	20,65	20,69	20,66	20,58	20,62	20,68	20,63	20,61	20,53	20,55	20,69	20,68	20,57	20,54	20,56	20,65	20,68	20,64	20,78	20,78	20,69	20,61	20,59	20,54	20,62	20,76	20,77	20,75	20,73	20,71	20,71	20,68	20,74	20,74	20,65	20,66	20,73	20,71	20,65	20,67	20,72	20,66	20,69	20,71	20,69	20,65	20,78	20,80	20,77	20,69	20,71	20,69	20,75	20,73	20,67	20,71	20,72	20,71	20,74	20,75	20,71	20,68	20,66	20,71	20,74	20,70	20,77	20,77	20,73	20,80	20,83	20,77	20,75	20,73	20,76	20,82	20,77	20,72	20,71	20,79	20,77	20,79	20,76	20,68	20,77	20,70	20,71	20,78	20,79	20,79	20,77	20,76	20,78	20,81	20,82	20,83	20,84	20,70	20,76	20,76	20,78	20,74	20,66	20,72	20,77	20,77	20,77	20,87	20,77	20,73	20,73	20,72	20,77	20,71	20,77	20,73	20,73	20,72	20,70	20,75	20,79	20,82	20,80	20,82	20,76	20,75	20,68	20,63	20,73	20,75	20,74	20,76	20,81	20,83	20,82	20,83	20,76	20,65	20,69	20,71	20,78	20,80	20,69	20,71	20,70	20,71	20,74	20,74	20,75	20,73	20,73	20,72	20,79	20,74	20,68	20,70	20,64	20,73	20,78	20,73	20,64	20,66	20,71	20,76	20,77	20,74	20,77	20,74	20,73	20,71	20,68	20,68	20,73	20,74	20,68	20,72	20,75	20,68	20,62	20,75	20,82	20,78	20,72	20,67	20,70	20,69	20,73	20,73	20,77	20,67	20,65	20,64	20,56	20,63	20,70	20,66	20,71	20,72	20,59	20,64	20,67	20,70	20,64	20,65	20,62	20,68	20,68	20,68	20,67	20,65	20,59	20,57	20,58	20,63	20,58	20,56	20,69	20,61	20,54	20,57	20,63	20,63	20,66	20,63	20,65	20,56	20,56	20,63	20,57	20,60	20,68	20,66	20,65	20,59	20,59	20,61	20,53	20,55	20,64	20,62	20,58	20,55	20,58	20,57	20,72	20,65	20,55	20,49	20,59	20,68	20,58	20,57	20,56	20,59	20,56	20,56	20,58	20,61	20,53	20,50	20,53	20,58	20,57	20,57	20,64	20,62	20,61	20,59	20,62	20,58	20,60	20,63	20,62	20,58	20,50	20,42	20,58	20,63	20,45	20,43	20,48	20,51	20,53	20,63	20,61	20,48	20,46	20,47	20,50	20,50	20,50	20,51	20,49	20,50	20,54	20,50	20,51	20,56	20,49	20,46	20,48	20,49	20,48	20,45	20,49	20,56	20,54	20,52	20,49	20,53	20,50	20,46	20,55	20,54	20,56	20,58	20,47	20,43	20,50	20,50	20,45	20,45	20,47	20,54	20,55	20,51	20,47	20,47	20,49	20,56	20,52	20,49	20,51	20,53	20,48	20,44	20,52	20,65	20,60	20,55	20,50	20,46	20,54	20,55	20,47	20,45	20,48	20,46	20,50	20,47	20,44	20,50	20,49	20,50	20,46	20,43	20,47	20,49	20,52	20,48	20,47	20,44	20,49	20,56	20,61	20,56	20,52	20,55	20,53	20,52	20,47	20,49	20,46	20,45	20,57	20,50	20,38	20,34	20,38	20,34	20,44	20,47	20,54	20,50	20,51	20,46	20,45	20,53	20,39	20,33	20,48	20,48	20,50	20,42	20,48	20,52	20,40	20,46	20,43	20,38	20,35	20,41	20,43	20,44	20,50	20,44	20,35	20,37	20,39	20,42	20,34	20,48	20,56	20,51	20,42	20,46	20,53	20,43	20,50	20,41	20,44	20,34	20,29	20,32	20,42	20,48	20,37	20,46	20,31	20,39	20,39	
20,39	20,48	20,42	20,42	20,39	20,33	20,43	20,41	20,40	20,43	20,38	20,47	20,51	20,48	20,44	20,23	20,35	20,47	20,44	20,39	20,53	20,51	20,47	20,48	20,39	20,45	20,46	20,50	20,54	20,44	20,45	20,52	20,35	20,38	20,47	20,45	20,53	20,53	20,41	20,41	20,43	20,48	20,50	20,45	20,51	20,43	20,33	20,43	20,41	20,38	20,39	20,40	20,37	20,40	20,46	20,47	20,41	20,51	20,43	20,33	20,36	20,44	20,58	20,50	20,42	20,51	20,55	20,50	20,43	20,51	20,44	20,53	20,48	20,47	20,52	20,52	20,49	20,48	20,46	20,48	20,57	20,53	20,51	20,45	20,49	20,53	20,58	20,60	20,55	20,59	20,64	20,53	20,50	20,55	20,60	20,56	20,37	20,38	20,43	20,42	20,41	20,45	20,48	20,45	20,44	20,38	20,36	20,44	20,51	20,48	20,48	20,39	20,39	20,48	20,56	20,51	20,45	20,40	20,51	20,40	20,43	20,55	20,58	20,53	20,56	20,56	20,57	20,59	20,61	20,49	20,47	20,45	20,56	20,62	20,57	20,53	20,53	20,50	20,52	20,50	20,55	20,61	20,55	20,48	20,47	20,48	20,53	20,53	20,47	20,51	20,46	20,48	20,56	20,53	20,55	20,56	20,59	20,59	20,58	20,54	20,48	20,50	20,52	20,54	20,52	20,50	20,53	20,55	20,51	20,57	20,56	20,54	20,56	20,59	20,62	20,65	20,53	20,43	20,41	20,48	20,51	20,53	20,53	20,47	20,54	20,59	20,62	20,62	20,55	20,59	20,62	20,57	20,54	20,64	20,58	20,56	20,64	20,61	20,54	20,59	20,66	20,68	20,60	20,63	20,61	20,63	20,63	20,57	20,69	20,59	20,60	20,66	20,55	20,62	20,68	20,61	20,57	20,53	20,53	20,65	20,71	20,62	20,52	20,54	20,70	20,65	20,56	20,67	20,67	20,61	20,62	20,62	20,59	20,59	20,68	20,74	20,67	20,64	20,59	20,63	20,73	20,67	20,69	20,73	20,66	20,69	20,71	20,67	20,54	20,63	20,64	20,67	20,74	20,72	20,68	20,78	20,80	20,71	20,67	20,59	20,66	20,72	20,74	20,60	20,60	20,68	20,70	20,72	20,72	20,64	20,70	20,61	20,63	20,76	20,74	20,74	20,80	20,72	20,68	20,73	20,72	20,80	20,76	20,81	20,77	20,76	20,79	20,73	20,71	20,77	20,79	20,77	20,72	20,71	20,76	20,76	20,76	20,70	20,76	20,84	20,74	20,74	20,78	20,79	20,75	20,80	20,74	20,77	20,74	20,77	20,69	20,71	20,78	20,84	20,82	20,80	20,85	20,81	20,74	20,73	20,78	20,80	20,81	20,76	20,76	20,74	20,74	20,74	20,73	20,70	20,78	20,80	20,75	20,74	20,75	20,79	20,74	20,75	20,79	20,82	20,80	20,80	20,80	20,80	20,81	20,73	20,70	20,74	20,74	20,79	20,75	20,73	20,70	20,68	20,71	20,74	20,74	20,76	20,82	20,80	20,76	20,79	20,70	20,68	20,71	20,73	20,74	20,69	20,73	20,69	20,66	20,75	20,70	20,74	20,77	20,75	20,74	20,77	20,75	20,74	20,74	20,76	20,72	20,65	20,69	20,73	20,72	20,64	20,72	20,80	20,73	20,74	20,73	20,67	20,68	20,70	20,74	20,78	20,73	20,67	20,70	20,62	20,73	20,70	20,66	20,67	20,69	20,67	20,68	20,70	20,59	20,56	20,66	20,67	20,67	20,74	20,71	20,67	20,59	20,58	20,56	20,57	20,65	20,57	20,56	20,65	20,60	20,56	20,49	20,57	20,62	20,65	20,65	20,66	20,70	20,74	20,61	20,61	20,67	20,59	20,63	20,62	20,59	20,65	20,59	20,55	20,60	20,68	20,66	20,62	20,63	20,60	20,62	20,65	20,63	20,46	20,46	20,62	20,60	20,61	20,52	20,57	20,63	20,63	20,55	20,50	20,58	20,58	20,47	20,50	20,54	20,56	20,59	20,60	20,53	20,52	20,54	20,48	20,46	20,50	20,54	20,60	20,58	20,55	20,43	20,48	20,57	20,41	20,44	20,53	20,54	20,51	20,58	20,58	20,57	20,51	20,39	20,46	20,44	20,47	20,55	20,56	20,43	20,43	20,46	20,44	20,51	20,52	20,49	20,52	20,50	20,48	20,44	20,45	20,60	20,53	20,47	20,48	20,51	20,50	20,55	20,58	20,59	20,59	20,67	20,57	20,43	20,47	20,52	20,50	20,50	20,48	20,49	20,49	20,47	20,44	20,46	20,53	20,59	20,47	20,49	20,50	20,48	20,44	20,45	20,49	20,57	20,56	20,55	20,51	20,45	20,52	20,51	20,49	20,46	20,50	20,59	20,49	20,55	20,52	20,48	20,51	20,54	20,46	20,45	20,40	20,42	20,51	20,41	20,47	20,48	20,46	20,53	20,58	20,55	20,57	20,49	20,53	20,56	20,49	20,49	20,53	20,50	20,46	20,46	20,39	20,43	20,42	20,37	20,40	20,37	20,49	20,52	20,49	20,43	20,48	20,49	20,39	20,36	20,51	20,57	20,47	20,49	20,42	20,39	20,44	20,50	20,37	20,41	20,37	20,43	20,38	20,32	20,43	20,46	20,38	20,41	20,42	20,39	20,34	20,46	20,52	20,50	20,36	20,47	20,47	20,44	20,46	20,43	20,39	20,41	20,40	20,33	20,39	20,46	20,35	20,37	20,35	20,29	20,39	
20,38	20,46	20,49	20,46	20,50	20,30	20,33	20,44	20,45	20,56	20,32	20,38	20,49	20,51	20,44	20,45	20,42	20,52	20,51	20,45	20,48	20,39	20,39	20,41	20,53	20,51	20,49	20,54	20,48	20,34	20,44	20,51	20,53	20,38	20,49	20,51	20,46	20,50	20,46	20,41	20,39	20,51	20,50	20,50	20,59	20,50	20,37	20,47	20,54	20,41	20,43	20,41	20,43	20,50	20,48	20,59	20,52	20,54	20,51	20,38	20,33	20,48	20,53	20,49	20,47	20,44	20,54	20,54	20,48	20,53	20,54	20,57	20,55	20,48	20,56	20,58	20,50	20,41	20,48	20,58	20,56	20,47	20,43	20,43	20,35	20,58	20,65	20,55	20,59	20,55	20,60	20,58	20,55	20,55	20,52	20,53	20,43	20,43	20,49	20,47	20,43	20,44	20,51	20,47	20,48	20,49	20,42	20,42	20,51	20,50	20,48	20,50	20,45	20,40	20,51	20,52	20,44	20,45	20,49	20,41	20,44	20,57	20,60	20,61	20,51	20,55	20,57	20,56	20,53	20,55	20,50	20,54	20,46	20,57	20,52	20,56	20,50	20,54	20,54	20,48	20,48	20,51	20,56	20,49	20,51	20,57	20,55	20,56	20,59	20,50	20,46	20,61	20,55	20,56	20,55	20,57	20,54	20,58	20,61	20,57	20,49	20,46	20,46	20,52	20,52	20,49	20,50	20,56	20,48	20,49	20,56	20,61	20,61	20,62	20,64	20,56	20,54	20,51	20,47	20,49	20,54	20,55	20,59	20,56	20,58	20,62	20,70	20,70	20,57	20,57	20,50	20,53	20,49	20,58	20,62	20,53	20,59	20,58	20,55	20,58	20,61	20,57	20,60	20,63	20,63	20,67	20,61	20,58	20,70	20,63	20,57	20,61	20,65	20,67	20,70	20,66	20,65	20,58	20,53	20,58	20,64	20,62	20,57	20,61	20,70	20,67	20,61	20,71	20,72	20,71	20,70	20,67	20,62	20,59	20,65	20,69	20,70	20,68	20,60	20,57	20,71	20,76	20,71	20,67	20,71	20,72	20,70	20,68	20,67	20,64	20,69	20,80	20,77	20,70	20,68	20,72	20,74	20,73	20,77	20,66	20,68	20,75	20,78	20,71	20,66	20,73	20,81	20,75	20,71	20,71	20,68	20,62	20,63	20,77	20,76	20,82	20,82	20,77	20,69	20,75	20,70	20,80	20,82	20,76	20,74	20,78	20,77	20,81	20,75	20,81	20,79	20,77	20,80	20,73	20,74	20,81	20,76	20,77	20,73	20,77	20,78	20,79	20,83	20,81	20,77	20,69	20,75	20,76	20,75	20,76	20,77	20,72	20,74	20,82	20,77	20,80	20,88	20,82	20,77	20,77	20,83	20,87	20,81	20,80	20,78	20,79	20,74	20,72	20,70	20,68	20,72	20,79	20,80	20,82	20,85	20,79	20,75	20,71	20,77	20,84	20,80	20,76	20,78	20,80	20,74	20,74	20,76	20,74	20,75	20,79	20,77	20,75	20,77	20,69	20,71	20,75	20,75	20,78	20,82	20,81	20,79	20,86	20,83	20,79	20,81	20,82	20,80	20,77	20,83	20,76	20,68	20,80	20,83	20,73	20,71	20,80	20,76	20,75	20,78	20,73	20,74	20,81	20,77	20,72	20,71	20,79	20,79	20,70	20,74	20,75	20,73	20,75	20,75	20,79	20,73	20,67	20,69	20,75	20,73	20,64	20,71	20,64	20,78	20,77	20,67	20,67	20,65	20,63	20,76	20,73	20,62	20,62	20,71	20,70	20,69	20,71	20,70	20,66	20,62	20,66	20,63	20,64	20,62	20,57	20,57	20,72	20,67	20,60	20,54	20,60	20,59	20,68	20,64	20,62	20,66	20,74	20,63	20,59	20,59	20,59	20,64	20,59	20,61	20,67	20,63	20,56	20,58	20,67	20,62	20,57	20,72	20,71	20,60	20,60	20,58	20,54	20,50	20,57	20,61	20,56	20,59	20,56	20,59	20,55	20,51	20,51	20,53	20,55	20,55	20,54	20,59	20,56	20,60	20,52	20,48	20,53	20,60	20,52	20,49	20,56	20,62	20,53	20,51	20,58	20,49	20,50	20,65	20,52	20,49	20,58	20,56	20,47	20,57	20,57	20,56	20,53	20,55	20,50	20,53	20,55	20,57	20,55	20,51	20,50	20,55	20,52	20,52	20,44	20,48	20,57	20,51	20,47	20,45	20,55	20,59	20,53	20,44	20,47	20,54	20,54	20,56	20,53	20,55	20,56	20,56	20,52	20,44	20,50	20,59	20,53	20,50	20,50	20,58	20,47	20,42	20,51	20,46	20,45	20,51	20,53	20,51	20,54	20,46	20,46	20,53	20,52	20,48	20,47	20,48	20,50	20,46	20,46	20,48	20,52	20,48	20,46	20,56	20,54	20,49	20,53	20,53	20,54	20,54	20,48	20,51	20,46	20,42	20,52	20,42	20,36	20,43	20,50	20,52	20,49	20,52	20,57	20,51	20,53	20,66	20,59	20,58	20,52	20,51	20,43	20,43	20,46	20,41	20,40	20,42	20,48	20,44	20,53	20,47	20,46	20,48	20,46	20,52	20,48	20,42	20,46	20,55	20,50	20,44	20,46	20,43	20,51	20,56	20,47	20,48	20,49	20,41	20,39	20,36	20,43	20,46	20,42	20,41	20,38	20,40	20,36	20,42	20,48	20,47	20,48	20,46	20,40	20,43	20,50	20,44	20,44	20,41	20,45	20,37	20,26	20,41	20,32	20,41	20,46	20,45	20,43	
20,38	20,46	20,48	20,51	20,49	20,45	20,43	20,51	20,47	20,53	20,47	20,34	20,42	20,48	20,50	20,44	20,54	20,55	20,53	20,47	20,41	20,39	20,44	20,52	20,60	20,51	20,49	20,55	20,52	20,39	20,47	20,56	20,47	20,47	20,45	20,47	20,44	20,46	20,41	20,53	20,53	20,48	20,43	20,47	20,57	20,48	20,42	20,52	20,55	20,44	20,46	20,42	20,43	20,52	20,52	20,60	20,60	20,58	20,53	20,50	20,46	20,50	20,60	20,46	20,42	20,43	20,50	20,54	20,53	20,53	20,46	20,60	20,58	20,55	20,50	20,53	20,48	20,40	20,47	20,58	20,57	20,48	20,41	20,41	20,39	20,53	20,61	20,51	20,50	20,51	20,51	20,55	20,58	20,62	20,50	20,54	20,54	20,55	20,56	20,50	20,52	20,50	20,57	20,57	20,45	20,54	20,53	20,49	20,52	20,56	20,49	20,57	20,54	20,48	20,45	20,48	20,43	20,39	20,52	20,37	20,45	20,49	20,46	20,55	20,54	20,54	20,59	20,61	20,56	20,55	20,58	20,50	20,46	20,54	20,52	20,58	20,57	20,56	20,54	20,53	20,49	20,43	20,48	20,56	20,56	20,65	20,55	20,54	20,57	20,49	20,45	20,55	20,59	20,57	20,56	20,57	20,53	20,50	20,60	20,58	20,50	20,51	20,44	20,48	20,56	20,48	20,54	20,54	20,47	20,53	20,54	20,58	20,52	20,57	20,59	20,51	20,52	20,55	20,57	20,61	20,59	20,49	20,60	20,58	20,58	20,56	20,64	20,72	20,64	20,56	20,54	20,55	20,51	20,56	20,66	20,61	20,62	20,59	20,53	20,60	20,66	20,56	20,54	20,59	20,56	20,66	20,62	20,56	20,66	20,61	20,59	20,60	20,65	20,67	20,66	20,66	20,69	20,61	20,58	20,61	20,63	20,57	20,55	20,65	20,70	20,70	20,63	20,75	20,75	20,67	20,70	20,71	20,63	20,61	20,73	20,75	20,67	20,71	20,72	20,68	20,69	20,74	20,72	20,70	20,70	20,78	20,76	20,71	20,71	20,77	20,73	20,80	20,77	20,72	20,69	20,70	20,70	20,68	20,78	20,74	20,80	20,78	20,78	20,70	20,74	20,78	20,83	20,78	20,72	20,74	20,73	20,66	20,72	20,77	20,80	20,82	20,80	20,80	20,75	20,76	20,70	20,72	20,77	20,78	20,72	20,76	20,75	20,72	20,86	20,82	20,74	20,82	20,84	20,81	20,78	20,83	20,79	20,74	20,80	20,79	20,73	20,85	20,88	20,77	20,82	20,80	20,77	20,77	20,79	20,83	20,83	20,82	20,76	20,77	20,82	20,82	20,83	20,88	20,81	20,79	20,86	20,84	20,85	20,81	20,80	20,79	20,76	20,75	20,75	20,78	20,73	20,74	20,77	20,79	20,80	20,80	20,79	20,76	20,78	20,81	20,85	20,72	20,78	20,85	20,76	20,79	20,79	20,77	20,76	20,83	20,82	20,85	20,83	20,71	20,71	20,72	20,74	20,74	20,83	20,80	20,87	20,83	20,84	20,82	20,84	20,78	20,79	20,77	20,85	20,81	20,78	20,78	20,83	20,77	20,70	20,82	20,84	20,74	20,78	20,80	20,77	20,76	20,76	20,79	20,80	20,81	20,82	20,76	20,77	20,79	20,75	20,77	20,68	20,73	20,78	20,70	20,68	20,69	20,75	20,73	20,78	20,67	20,65	20,73	20,65	20,65	20,65	20,66	20,75	20,72	20,60	20,63	20,70	20,67	20,66	20,71	20,71	20,72	20,64	20,64	20,69	20,64	20,63	20,60	20,62	20,69	20,74	20,65	20,58	20,62	20,65	20,64	20,60	20,59	20,66	20,68	20,57	20,52	20,60	20,61	20,62	20,63	20,56	20,61	20,62	20,55	20,53	20,65	20,62	20,53	20,62	20,60	20,62	20,67	20,68	20,59	20,60	20,64	20,70	20,53	20,56	20,53	20,52	20,63	20,56	20,54	20,51	20,51	20,55	20,57	20,56	20,57	20,54	20,55	20,49	20,60	20,61	20,52	20,57	20,63	20,67	20,57	20,54	20,55	20,51	20,54	20,60	20,52	20,44	20,58	20,55	20,49	20,47	20,55	20,55	20,52	20,60	20,56	20,54	20,54	20,54	20,53	20,57	20,54	20,55	20,60	20,48	20,41	20,44	20,55	20,52	20,50	20,50	20,51	20,61	20,51	20,51	20,48	20,47	20,58	20,65	20,57	20,44	20,54	20,52	20,48	20,48	20,49	20,53	20,54	20,57	20,46	20,50	20,51	20,44	20,54	20,55	20,56	20,51	20,53	20,48	20,51	20,48	20,51	20,53	20,45	20,52	20,45	20,48	20,46	20,43	20,47	20,52	20,48	20,46	20,47	20,44	20,54	20,55	20,46	20,52	20,57	20,58	20,54	20,53	20,52	20,55	20,52	20,47	20,48	20,41	20,46	20,50	20,52	20,51	20,46	20,43	20,54	20,55	20,54	20,59	20,58	20,56	20,53	20,49	20,50	20,46	20,40	20,43	20,44	20,41	20,47	20,51	20,49	20,48	20,48	20,45	20,47	20,46	20,41	20,47	20,46	20,43	20,48	20,50	20,47	20,52	20,48	20,49	20,47	20,41	20,37	20,43	20,44	20,50	20,38	20,40	20,33	20,34	20,37	20,33	20,42	20,42	20,46	20,55	20,40	20,44	20,56	20,58	20,49	20,45	20,43	20,33	20,34	20,43	20,42	20,41	20,55	20,54	20,51	
20,40	20,48	20,54	20,47	20,41	20,41	20,43	20,48	20,48	20,51	20,48	20,44	20,41	20,50	20,50	20,44	20,45	20,50	20,52	20,51	20,44	20,38	20,51	20,56	20,58	20,49	20,42	20,45	20,55	20,41	20,35	20,43	20,44	20,43	20,48	20,49	20,52	20,44	20,41	20,46	20,48	20,41	20,37	20,41	20,53	20,52	20,45	20,41	20,42	20,40	20,52	20,48	20,39	20,45	20,46	20,46	20,51	20,51	20,49	20,56	20,46	20,41	20,47	20,56	20,39	20,47	20,52	20,46	20,48	20,48	20,39	20,58	20,52	20,48	20,48	20,51	20,46	20,45	20,46	20,46	20,54	20,53	20,50	20,46	20,41	20,50	20,56	20,51	20,48	20,46	20,53	20,52	20,52	20,59	20,55	20,54	20,52	20,49	20,51	20,56	20,61	20,54	20,55	20,62	20,53	20,49	20,51	20,47	20,52	20,52	20,45	20,46	20,44	20,47	20,45	20,47	20,49	20,52	20,43	20,41	20,52	20,57	20,49	20,53	20,48	20,52	20,60	20,59	20,56	20,54	20,62	20,54	20,45	20,55	20,48	20,46	20,54	20,57	20,50	20,51	20,53	20,45	20,52	20,53	20,50	20,58	20,56	20,49	20,54	20,53	20,47	20,56	20,60	20,59	20,60	20,60	20,58	20,52	20,46	20,53	20,51	20,62	20,54	20,51	20,56	20,54	20,57	20,61	20,55	20,56	20,52	20,57	20,49	20,51	20,53	20,53	20,53	20,51	20,60	20,61	20,65	20,53	20,61	20,58	20,56	20,55	20,56	20,61	20,63	20,59	20,63	20,60	20,61	20,66	20,59	20,58	20,68	20,67	20,53	20,57	20,72	20,70	20,53	20,59	20,63	20,63	20,65	20,64	20,70	20,66	20,58	20,61	20,63	20,67	20,61	20,63	20,66	20,58	20,62	20,66	20,61	20,61	20,69	20,64	20,69	20,76	20,71	20,71	20,75	20,64	20,68	20,67	20,67	20,65	20,74	20,77	20,69	20,65	20,73	20,72	20,73	20,73	20,65	20,64	20,71	20,77	20,75	20,69	20,72	20,79	20,72	20,68	20,73	20,72	20,74	20,74	20,74	20,81	20,74	20,74	20,74	20,77	20,76	20,69	20,65	20,72	20,76	20,81	20,68	20,75	20,73	20,80	20,79	20,76	20,72	20,80	20,80	20,81	20,84	20,77	20,75	20,70	20,76	20,74	20,75	20,81	20,77	20,73	20,87	20,87	20,78	20,82	20,82	20,73	20,73	20,78	20,87	20,76	20,74	20,77	20,76	20,81	20,84	20,71	20,78	20,83	20,82	20,78	20,72	20,81	20,85	20,84	20,81	20,80	20,83	20,79	20,82	20,93	20,88	20,79	20,86	20,82	20,85	20,85	20,81	20,82	20,84	20,73	20,73	20,82	20,79	20,76	20,78	20,73	20,77	20,79	20,80	20,76	20,79	20,82	20,80	20,79	20,76	20,81	20,79	20,81	20,76	20,75	20,77	20,88	20,83	20,78	20,78	20,72	20,74	20,71	20,74	20,78	20,82	20,78	20,86	20,85	20,78	20,78	20,81	20,83	20,76	20,74	20,77	20,79	20,79	20,81	20,78	20,79	20,75	20,81	20,87	20,81	20,75	20,81	20,78	20,73	20,74	20,82	20,77	20,74	20,73	20,69	20,71	20,84	20,76	20,71	20,68	20,65	20,73	20,68	20,71	20,69	20,70	20,70	20,76	20,71	20,60	20,67	20,72	20,69	20,68	20,66	20,75	20,72	20,61	20,63	20,70	20,66	20,69	20,66	20,67	20,68	20,66	20,68	20,67	20,74	20,63	20,63	20,68	20,63	20,65	20,62	20,58	20,61	20,61	20,67	20,64	20,61	20,64	20,64	20,61	20,58	20,61	20,67	20,67	20,68	20,63	20,54	20,58	20,54	20,55	20,57	20,59	20,57	20,57	20,57	20,62	20,63	20,65	20,54	20,54	20,64	20,69	20,61	20,60	20,60	20,59	20,55	20,56	20,62	20,63	20,58	20,64	20,55	20,54	20,56	20,59	20,59	20,57	20,63	20,55	20,50	20,54	20,60	20,52	20,49	20,50	20,52	20,51	20,64	20,63	20,54	20,47	20,51	20,44	20,46	20,45	20,50	20,58	20,55	20,57	20,51	20,51	20,55	20,57	20,58	20,53	20,50	20,55	20,57	20,53	20,43	20,46	20,54	20,53	20,60	20,49	20,44	20,47	20,47	20,55	20,46	20,44	20,47	20,47	20,53	20,49	20,53	20,58	20,54	20,50	20,51	20,44	20,43	20,43	20,44	20,42	20,46	20,42	20,47	20,43	20,54	20,55	20,48	20,52	20,53	20,53	20,55	20,54	20,46	20,51	20,48	20,43	20,52	20,51	20,46	20,49	20,42	20,43	20,48	20,52	20,55	20,59	20,52	20,53	20,52	20,54	20,54	20,50	20,51	20,43	20,49	20,49	20,57	20,48	20,41	20,43	20,56	20,53	20,49	20,43	20,51	20,51	20,48	20,57	20,53	20,51	20,55	20,59	20,58	20,48	20,46	20,44	20,57	20,49	20,49	20,54	20,54	20,45	20,49	20,56	20,46	20,48	20,47	20,49	20,42	20,45	20,49	20,43	20,52	20,53	20,43	20,43	20,45	20,43	20,34	20,41	20,52	20,53	20,39	20,34	20,44	20,37	20,40	20,49	20,40	20,37	20,49	20,54	20,39	20,48	20,52	20,49	20,53	20,37	20,34	20,31	20,30	20,43	20,51	20,39	20,49	20,48	20,44	
20,48	20,56	20,45	20,44	20,42	20,38	20,39	20,44	20,42	20,43	20,43	20,47	20,43	20,46	20,43	20,41	20,48	20,49	20,58	20,56	20,38	20,39	20,46	20,40	20,43	20,50	20,52	20,45	20,50	20,49	20,43	20,39	20,37	20,46	20,42	20,47	20,55	20,51	20,47	20,42	20,36	20,48	20,42	20,40	20,51	20,53	20,55	20,46	20,38	20,39	20,47	20,52	20,47	20,48	20,40	20,45	20,44	20,45	20,43	20,46	20,42	20,42	20,44	20,50	20,40	20,43	20,51	20,47	20,44	20,45	20,40	20,55	20,55	20,48	20,43	20,50	20,41	20,43	20,39	20,43	20,45	20,47	20,44	20,45	20,45	20,48	20,51	20,51	20,43	20,45	20,59	20,60	20,50	20,52	20,55	20,58	20,57	20,49	20,40	20,47	20,63	20,54	20,53	20,46	20,46	20,46	20,48	20,50	20,53	20,50	20,48	20,51	20,45	20,46	20,52	20,49	20,47	20,51	20,55	20,43	20,52	20,55	20,58	20,59	20,40	20,50	20,57	20,56	20,53	20,57	20,59	20,53	20,49	20,50	20,56	20,55	20,47	20,45	20,47	20,49	20,52	20,41	20,52	20,56	20,54	20,56	20,52	20,53	20,49	20,54	20,53	20,54	20,64	20,60	20,58	20,61	20,53	20,50	20,47	20,44	20,51	20,55	20,57	20,61	20,53	20,56	20,54	20,52	20,60	20,54	20,51	20,55	20,57	20,62	20,61	20,55	20,47	20,56	20,57	20,59	20,55	20,59	20,60	20,52	20,59	20,64	20,57	20,64	20,60	20,62	20,61	20,56	20,55	20,67	20,59	20,63	20,64	20,56	20,54	20,59	20,69	20,63	20,60	20,56	20,60	20,62	20,61	20,58	20,66	20,65	20,65	20,63	20,64	20,65	20,66	20,63	20,68	20,71	20,67	20,63	20,64	20,64	20,72	20,63	20,67	20,77	20,75	20,74	20,74	20,67	20,66	20,68	20,72	20,69	20,70	20,76	20,75	20,80	20,75	20,65	20,65	20,75	20,78	20,73	20,66	20,74	20,75	20,70	20,72	20,77	20,75	20,77	20,76	20,73	20,72	20,75	20,70	20,77	20,76	20,69	20,77	20,73	20,69	20,69	20,68	20,72	20,70	20,81	20,81	20,74	20,81	20,79	20,79	20,78	20,73	20,77	20,81	20,80	20,84	20,86	20,79	20,73	20,78	20,78	20,74	20,75	20,76	20,78	20,82	20,86	20,82	20,86	20,77	20,76	20,74	20,79	20,84	20,82	20,76	20,75	20,78	20,88	20,89	20,79	20,80	20,81	20,76	20,81	20,83	20,85	20,89	20,83	20,80	20,81	20,85	20,78	20,72	20,86	20,84	20,82	20,78	20,79	20,82	20,79	20,80	20,79	20,83	20,77	20,70	20,84	20,81	20,76	20,77	20,80	20,81	20,81	20,79	20,73	20,78	20,79	20,76	20,73	20,78	20,78	20,90	20,83	20,77	20,78	20,81	20,83	20,81	20,75	20,75	20,78	20,84	20,82	20,78	20,80	20,80	20,81	20,82	20,78	20,78	20,74	20,80	20,85	20,82	20,74	20,76	20,67	20,72	20,76	20,80	20,84	20,86	20,87	20,83	20,79	20,81	20,77	20,73	20,74	20,82	20,83	20,80	20,70	20,68	20,74	20,78	20,82	20,76	20,65	20,68	20,69	20,71	20,70	20,74	20,74	20,71	20,77	20,75	20,68	20,61	20,71	20,74	20,73	20,67	20,68	20,75	20,70	20,65	20,63	20,68	20,64	20,63	20,69	20,61	20,59	20,68	20,68	20,72	20,77	20,67	20,64	20,67	20,62	20,56	20,58	20,61	20,64	20,66	20,63	20,63	20,63	20,57	20,64	20,61	20,66	20,73	20,63	20,71	20,71	20,67	20,59	20,57	20,56	20,58	20,57	20,54	20,55	20,63	20,61	20,66	20,65	20,56	20,48	20,49	20,59	20,65	20,56	20,61	20,58	20,55	20,58	20,52	20,60	20,63	20,63	20,66	20,63	20,56	20,53	20,62	20,59	20,57	20,60	20,52	20,50	20,59	20,55	20,54	20,58	20,57	20,55	20,56	20,60	20,56	20,51	20,51	20,51	20,42	20,48	20,58	20,53	20,55	20,58	20,49	20,49	20,48	20,52	20,57	20,55	20,51	20,52	20,50	20,47	20,50	20,49	20,43	20,52	20,51	20,64	20,51	20,41	20,41	20,38	20,51	20,50	20,48	20,54	20,54	20,54	20,56	20,54	20,62	20,56	20,56	20,43	20,44	20,43	20,46	20,45	20,49	20,49	20,44	20,47	20,45	20,50	20,56	20,52	20,53	20,49	20,46	20,57	20,52	20,49	20,54	20,52	20,49	20,58	20,53	20,49	20,54	20,46	20,44	20,53	20,51	20,50	20,50	20,52	20,50	20,52	20,51	20,52	20,48	20,51	20,46	20,39	20,51	20,50	20,49	20,52	20,45	20,50	20,47	20,45	20,45	20,42	20,49	20,52	20,51	20,44	20,52	20,49	20,52	20,51	20,49	20,49	20,47	20,48	20,44	20,43	20,51	20,54	20,47	20,48	20,56	20,52	20,34	20,46	20,58	20,50	20,42	20,51	20,40	20,37	20,49	20,48	20,44	20,37	20,45	20,43	20,46	20,48	20,48	20,42	20,27	20,38	20,46	20,46	20,44	20,39	20,39	20,46	20,55	20,45	20,42	20,51	20,45	20,48	20,42	20,38	20,38	20,34	20,43	20,44	20,39	20,47	20,48	20,42	
20,43	20,49	20,46	20,37	20,44	20,42	20,40	20,41	20,37	20,31	20,34	20,35	20,42	20,48	20,47	20,43	20,43	20,40	20,52	20,60	20,42	20,35	20,39	20,37	20,43	20,43	20,49	20,46	20,53	20,46	20,42	20,46	20,42	20,42	20,39	20,46	20,49	20,45	20,56	20,51	20,37	20,43	20,48	20,50	20,50	20,55	20,49	20,42	20,51	20,47	20,43	20,47	20,32	20,45	20,50	20,48	20,50	20,49	20,42	20,41	20,43	20,41	20,49	20,46	20,43	20,47	20,50	20,41	20,40	20,46	20,45	20,58	20,57	20,51	20,43	20,43	20,47	20,43	20,41	20,43	20,41	20,42	20,48	20,48	20,45	20,49	20,48	20,50	20,41	20,48	20,54	20,54	20,52	20,50	20,57	20,51	20,53	20,46	20,51	20,49	20,53	20,56	20,51	20,52	20,46	20,44	20,43	20,50	20,58	20,49	20,51	20,59	20,52	20,51	20,52	20,50	20,48	20,52	20,49	20,40	20,44	20,43	20,45	20,51	20,44	20,55	20,59	20,48	20,43	20,50	20,62	20,50	20,48	20,57	20,56	20,58	20,54	20,48	20,49	20,51	20,54	20,54	20,50	20,59	20,57	20,58	20,51	20,51	20,55	20,58	20,49	20,52	20,54	20,59	20,48	20,58	20,49	20,46	20,54	20,47	20,41	20,52	20,62	20,55	20,55	20,46	20,60	20,57	20,54	20,52	20,57	20,51	20,49	20,59	20,61	20,56	20,49	20,52	20,55	20,54	20,54	20,60	20,64	20,55	20,55	20,60	20,58	20,60	20,63	20,64	20,66	20,56	20,52	20,63	20,63	20,63	20,65	20,51	20,56	20,62	20,66	20,56	20,53	20,53	20,51	20,64	20,62	20,55	20,61	20,57	20,61	20,69	20,57	20,59	20,72	20,71	20,68	20,75	20,68	20,66	20,58	20,66	20,68	20,65	20,67	20,70	20,72	20,77	20,70	20,71	20,69	20,68	20,72	20,71	20,74	20,74	20,67	20,71	20,71	20,65	20,75	20,76	20,78	20,82	20,76	20,69	20,75	20,75	20,73	20,79	20,84	20,84	20,85	20,69	20,64	20,76	20,73	20,73	20,74	20,76	20,75	20,76	20,81	20,74	20,69	20,72	20,78	20,84	20,83	20,72	20,80	20,81	20,81	20,87	20,77	20,79	20,80	20,83	20,82	20,82	20,84	20,80	20,77	20,80	20,80	20,77	20,74	20,77	20,78	20,84	20,84	20,79	20,80	20,81	20,80	20,80	20,88	20,94	20,84	20,80	20,78	20,81	20,88	20,82	20,77	20,78	20,78	20,75	20,81	20,87	20,85	20,84	20,77	20,86	20,83	20,80	20,84	20,83	20,76	20,74	20,79	20,80	20,80	20,79	20,82	20,79	20,81	20,83	20,73	20,87	20,84	20,79	20,70	20,80	20,80	20,77	20,79	20,76	20,76	20,79	20,80	20,80	20,77	20,79	20,83	20,84	20,75	20,81	20,80	20,80	20,82	20,74	20,81	20,76	20,77	20,85	20,87	20,83	20,83	20,84	20,87	20,83	20,76	20,75	20,79	20,79	20,81	20,72	20,81	20,73	20,69	20,78	20,79	20,84	20,85	20,90	20,84	20,81	20,85	20,81	20,81	20,76	20,83	20,84	20,74	20,77	20,76	20,77	20,85	20,82	20,82	20,75	20,73	20,76	20,78	20,72	20,71	20,77	20,77	20,85	20,87	20,72	20,68	20,73	20,76	20,71	20,68	20,70	20,75	20,69	20,71	20,70	20,75	20,69	20,68	20,77	20,78	20,71	20,66	20,69	20,65	20,71	20,73	20,71	20,64	20,64	20,57	20,63	20,58	20,62	20,69	20,62	20,61	20,54	20,61	20,64	20,58	20,59	20,61	20,66	20,64	20,61	20,63	20,61	20,62	20,64	20,67	20,62	20,61	20,57	20,68	20,65	20,67	20,63	20,60	20,55	20,56	20,60	20,55	20,53	20,56	20,56	20,61	20,65	20,58	20,52	20,58	20,63	20,59	20,51	20,57	20,49	20,57	20,56	20,57	20,60	20,62	20,50	20,51	20,59	20,61	20,61	20,62	20,68	20,55	20,52	20,50	20,43	20,52	20,54	20,49	20,46	20,49	20,53	20,50	20,48	20,47	20,51	20,51	20,47	20,53	20,48	20,46	20,55	20,52	20,44	20,47	20,44	20,41	20,54	20,56	20,55	20,54	20,44	20,41	20,36	20,42	20,46	20,45	20,55	20,55	20,58	20,49	20,48	20,54	20,49	20,55	20,47	20,47	20,53	20,54	20,47	20,48	20,46	20,53	20,47	20,50	20,58	20,56	20,50	20,56	20,48	20,43	20,48	20,41	20,46	20,55	20,50	20,52	20,57	20,53	20,46	20,58	20,57	20,51	20,55	20,43	20,41	20,43	20,45	20,45	20,40	20,54	20,50	20,50	20,49	20,48	20,36	20,42	20,52	20,48	20,49	20,54	20,50	20,50	20,43	20,49	20,45	20,53	20,47	20,56	20,46	20,47	20,47	20,49	20,43	20,46	20,43	20,38	20,40	20,40	20,40	20,45	20,47	20,49	20,44	20,45	20,48	20,34	20,42	20,58	20,55	20,48	20,41	20,38	20,39	20,47	20,47	20,41	20,33	20,44	20,51	20,49	20,41	20,41	20,42	20,33	20,31	20,40	20,40	20,49	20,45	20,51	20,51	20,52	20,52	20,47	20,51	20,50	20,42	20,40	20,40	20,39	20,42	20,47	20,47	20,39	20,48	20,52	20,52	
20,45	20,38	20,52	20,43	20,38	20,36	20,43	20,49	20,41	20,39	20,32	20,46	20,42	20,42	20,45	20,48	20,50	20,35	20,31	20,45	20,44	20,40	20,46	20,45	20,48	20,47	20,50	20,52	20,62	20,48	20,45	20,58	20,47	20,42	20,42	20,55	20,55	20,44	20,43	20,49	20,42	20,48	20,55	20,50	20,49	20,44	20,43	20,42	20,48	20,61	20,40	20,45	20,34	20,43	20,53	20,52	20,47	20,43	20,38	20,46	20,52	20,44	20,45	20,47	20,49	20,46	20,49	20,38	20,39	20,48	20,47	20,59	20,56	20,52	20,43	20,36	20,45	20,50	20,47	20,49	20,45	20,52	20,54	20,53	20,50	20,52	20,48	20,52	20,54	20,52	20,50	20,48	20,59	20,55	20,47	20,46	20,51	20,41	20,47	20,52	20,45	20,53	20,65	20,53	20,57	20,48	20,42	20,48	20,54	20,54	20,53	20,54	20,55	20,56	20,51	20,49	20,50	20,43	20,51	20,37	20,42	20,45	20,45	20,41	20,45	20,61	20,64	20,53	20,47	20,53	20,60	20,62	20,57	20,56	20,59	20,55	20,55	20,54	20,48	20,51	20,51	20,58	20,58	20,58	20,58	20,53	20,57	20,63	20,61	20,56	20,54	20,50	20,55	20,58	20,59	20,57	20,52	20,46	20,62	20,51	20,44	20,58	20,58	20,54	20,55	20,54	20,57	20,62	20,56	20,51	20,56	20,59	20,49	20,59	20,64	20,57	20,55	20,53	20,55	20,56	20,59	20,54	20,60	20,61	20,57	20,57	20,60	20,60	20,61	20,55	20,64	20,61	20,53	20,58	20,61	20,57	20,65	20,54	20,58	20,63	20,64	20,60	20,53	20,58	20,59	20,66	20,63	20,65	20,68	20,58	20,57	20,64	20,62	20,61	20,77	20,77	20,70	20,68	20,66	20,66	20,61	20,63	20,61	20,65	20,68	20,68	20,72	20,78	20,71	20,76	20,72	20,64	20,71	20,66	20,71	20,77	20,71	20,65	20,65	20,70	20,73	20,68	20,68	20,76	20,79	20,79	20,72	20,74	20,71	20,76	20,86	20,82	20,89	20,77	20,67	20,78	20,76	20,76	20,80	20,80	20,74	20,70	20,84	20,84	20,70	20,70	20,81	20,83	20,80	20,74	20,80	20,83	20,78	20,84	20,76	20,76	20,77	20,75	20,72	20,76	20,80	20,83	20,80	20,79	20,74	20,81	20,73	20,74	20,76	20,77	20,81	20,78	20,74	20,75	20,82	20,82	20,87	20,92	20,81	20,76	20,78	20,73	20,70	20,77	20,76	20,71	20,76	20,78	20,77	20,81	20,83	20,82	20,82	20,86	20,86	20,85	20,89	20,82	20,78	20,76	20,75	20,80	20,82	20,79	20,80	20,78	20,78	20,82	20,76	20,83	20,90	20,84	20,80	20,80	20,84	20,88	20,77	20,71	20,83	20,85	20,80	20,88	20,86	20,85	20,82	20,85	20,78	20,85	20,87	20,86	20,85	20,76	20,80	20,81	20,79	20,82	20,86	20,90	20,90	20,84	20,83	20,89	20,82	20,75	20,87	20,81	20,82	20,76	20,73	20,73	20,76	20,79	20,80	20,80	20,80	20,76	20,81	20,78	20,78	20,74	20,79	20,80	20,78	20,84	20,78	20,77	20,75	20,77	20,84	20,84	20,77	20,79	20,79	20,79	20,82	20,77	20,72	20,71	20,80	20,84	20,80	20,74	20,72	20,78	20,73	20,69	20,60	20,63	20,66	20,67	20,68	20,74	20,71	20,71	20,69	20,68	20,74	20,70	20,64	20,70	20,67	20,64	20,75	20,68	20,66	20,68	20,68	20,65	20,64	20,65	20,64	20,66	20,67	20,63	20,58	20,69	20,59	20,58	20,61	20,62	20,61	20,57	20,62	20,62	20,61	20,57	20,62	20,61	20,62	20,54	20,67	20,69	20,62	20,66	20,62	20,62	20,60	20,58	20,57	20,62	20,62	20,64	20,67	20,64	20,58	20,55	20,62	20,60	20,53	20,48	20,52	20,56	20,56	20,52	20,55	20,61	20,57	20,54	20,51	20,59	20,57	20,56	20,52	20,60	20,60	20,57	20,51	20,49	20,56	20,61	20,52	20,48	20,56	20,57	20,53	20,49	20,46	20,51	20,59	20,54	20,57	20,52	20,43	20,51	20,53	20,53	20,57	20,52	20,48	20,56	20,54	20,44	20,40	20,49	20,56	20,46	20,43	20,47	20,45	20,56	20,52	20,48	20,49	20,56	20,52	20,47	20,51	20,49	20,49	20,45	20,45	20,43	20,52	20,50	20,47	20,48	20,51	20,55	20,50	20,45	20,52	20,46	20,45	20,46	20,43	20,46	20,59	20,56	20,50	20,53	20,55	20,51	20,55	20,59	20,59	20,50	20,40	20,47	20,55	20,44	20,49	20,42	20,49	20,56	20,51	20,47	20,48	20,38	20,36	20,52	20,58	20,55	20,59	20,58	20,46	20,38	20,44	20,56	20,58	20,43	20,51	20,52	20,41	20,52	20,59	20,43	20,40	20,38	20,32	20,46	20,43	20,51	20,44	20,45	20,51	20,47	20,47	20,53	20,46	20,43	20,49	20,49	20,43	20,44	20,40	20,45	20,48	20,42	20,50	20,38	20,37	20,51	20,48	20,52	20,49	20,42	20,44	20,44	20,40	20,34	20,49	20,51	20,52	20,47	20,48	20,51	20,52	20,45	20,42	20,40	20,37	20,38	20,40	20,41	20,44	20,47	20,48	20,51	20,53	20,53	
20,43	20,46	20,47	20,43	20,41	20,42	20,39	20,46	20,46	20,42	20,45	20,43	20,48	20,40	20,32	20,37	20,47	20,44	20,38	20,43	20,37	20,44	20,54	20,61	20,53	20,52	20,53	20,52	20,56	20,47	20,44	20,50	20,39	20,48	20,55	20,56	20,56	20,45	20,48	20,52	20,51	20,47	20,52	20,48	20,41	20,37	20,35	20,47	20,50	20,50	20,47	20,53	20,49	20,38	20,49	20,52	20,50	20,47	20,51	20,51	20,43	20,51	20,52	20,44	20,46	20,49	20,50	20,41	20,43	20,51	20,50	20,54	20,56	20,51	20,51	20,48	20,48	20,41	20,45	20,55	20,52	20,48	20,51	20,53	20,45	20,43	20,48	20,41	20,46	20,55	20,59	20,48	20,53	20,57	20,48	20,54	20,50	20,49	20,48	20,51	20,51	20,55	20,54	20,51	20,47	20,51	20,50	20,53	20,52	20,53	20,48	20,56	20,52	20,57	20,60	20,56	20,46	20,47	20,61	20,50	20,50	20,52	20,52	20,50	20,48	20,55	20,56	20,54	20,52	20,53	20,54	20,56	20,58	20,59	20,59	20,61	20,63	20,53	20,53	20,50	20,48	20,47	20,55	20,64	20,53	20,56	20,59	20,66	20,61	20,50	20,48	20,51	20,54	20,55	20,59	20,52	20,53	20,60	20,64	20,48	20,46	20,56	20,57	20,49	20,52	20,59	20,61	20,50	20,55	20,56	20,58	20,58	20,55	20,63	20,67	20,59	20,51	20,55	20,51	20,51	20,52	20,58	20,61	20,63	20,59	20,57	20,62	20,59	20,59	20,56	20,61	20,59	20,59	20,65	20,63	20,56	20,58	20,57	20,64	20,64	20,69	20,62	20,51	20,49	20,64	20,69	20,67	20,66	20,67	20,59	20,57	20,69	20,69	20,65	20,72	20,69	20,63	20,70	20,72	20,66	20,71	20,64	20,65	20,64	20,64	20,67	20,65	20,74	20,77	20,76	20,71	20,68	20,69	20,68	20,75	20,75	20,71	20,72	20,63	20,69	20,75	20,69	20,69	20,79	20,74	20,75	20,76	20,80	20,75	20,74	20,78	20,78	20,79	20,75	20,72	20,76	20,78	20,76	20,81	20,81	20,75	20,68	20,78	20,82	20,77	20,77	20,81	20,85	20,78	20,68	20,78	20,78	20,81	20,84	20,77	20,74	20,83	20,82	20,72	20,77	20,79	20,80	20,76	20,77	20,78	20,80	20,72	20,74	20,80	20,81	20,86	20,82	20,81	20,79	20,77	20,81	20,84	20,84	20,79	20,79	20,82	20,84	20,80	20,82	20,81	20,71	20,79	20,81	20,82	20,83	20,82	20,84	20,83	20,79	20,79	20,87	20,88	20,85	20,80	20,83	20,82	20,81	20,80	20,85	20,87	20,76	20,76	20,86	20,88	20,86	20,81	20,83	20,87	20,91	20,85	20,85	20,80	20,81	20,86	20,86	20,89	20,91	20,84	20,87	20,83	20,82	20,82	20,91	20,87	20,91	20,82	20,78	20,74	20,76	20,84	20,76	20,74	20,84	20,91	20,86	20,82	20,90	20,87	20,78	20,84	20,88	20,86	20,80	20,83	20,77	20,73	20,75	20,83	20,81	20,79	20,79	20,82	20,81	20,70	20,79	20,76	20,77	20,80	20,80	20,81	20,83	20,85	20,80	20,84	20,84	20,74	20,75	20,82	20,76	20,77	20,77	20,82	20,73	20,77	20,80	20,73	20,69	20,68	20,72	20,76	20,74	20,65	20,63	20,68	20,67	20,64	20,67	20,69	20,74	20,68	20,66	20,75	20,71	20,68	20,72	20,71	20,68	20,77	20,71	20,58	20,65	20,71	20,74	20,63	20,64	20,67	20,60	20,59	20,67	20,65	20,67	20,65	20,60	20,65	20,65	20,67	20,61	20,59	20,61	20,57	20,55	20,59	20,62	20,60	20,63	20,67	20,69	20,65	20,68	20,66	20,57	20,56	20,55	20,65	20,67	20,67	20,66	20,62	20,65	20,55	20,51	20,56	20,58	20,54	20,54	20,51	20,57	20,59	20,57	20,57	20,66	20,66	20,55	20,56	20,58	20,61	20,59	20,60	20,52	20,54	20,47	20,50	20,48	20,51	20,59	20,59	20,52	20,57	20,63	20,60	20,60	20,49	20,50	20,60	20,64	20,66	20,64	20,46	20,46	20,53	20,54	20,52	20,56	20,50	20,56	20,51	20,41	20,39	20,52	20,61	20,54	20,50	20,45	20,45	20,54	20,52	20,48	20,47	20,52	20,54	20,49	20,50	20,49	20,42	20,46	20,43	20,39	20,50	20,52	20,52	20,50	20,45	20,50	20,54	20,51	20,50	20,51	20,50	20,50	20,50	20,55	20,62	20,55	20,47	20,55	20,55	20,55	20,57	20,46	20,46	20,51	20,41	20,51	20,53	20,49	20,47	20,50	20,51	20,57	20,50	20,49	20,48	20,38	20,32	20,40	20,50	20,48	20,49	20,55	20,50	20,47	20,47	20,52	20,58	20,51	20,55	20,50	20,46	20,49	20,53	20,43	20,42	20,34	20,36	20,47	20,44	20,48	20,46	20,51	20,46	20,41	20,43	20,45	20,44	20,43	20,51	20,51	20,45	20,45	20,43	20,47	20,47	20,43	20,51	20,44	20,39	20,47	20,41	20,47	20,50	20,34	20,35	20,42	20,49	20,31	20,46	20,45	20,45	20,49	20,52	20,58	20,42	20,33	20,37	20,34	20,38	20,42	20,47	20,46	20,41	20,44	20,38	20,43	20,56	20,50	
20,47	20,51	20,41	20,29	20,34	20,39	20,43	20,37	20,40	20,39	20,43	20,49	20,51	20,52	20,44	20,36	20,43	20,48	20,46	20,54	20,42	20,45	20,53	20,60	20,59	20,55	20,49	20,47	20,51	20,45	20,43	20,48	20,31	20,40	20,52	20,47	20,50	20,48	20,56	20,61	20,56	20,56	20,47	20,46	20,43	20,37	20,47	20,54	20,48	20,48	20,48	20,47	20,50	20,45	20,53	20,51	20,42	20,52	20,53	20,56	20,51	20,48	20,52	20,55	20,52	20,47	20,54	20,49	20,43	20,50	20,56	20,51	20,49	20,55	20,51	20,51	20,49	20,49	20,52	20,54	20,52	20,51	20,55	20,53	20,49	20,44	20,59	20,53	20,50	20,59	20,56	20,44	20,54	20,60	20,46	20,49	20,56	20,47	20,47	20,53	20,58	20,45	20,44	20,46	20,51	20,46	20,49	20,52	20,50	20,43	20,42	20,53	20,57	20,48	20,51	20,56	20,47	20,49	20,56	20,50	20,57	20,61	20,58	20,49	20,48	20,54	20,45	20,52	20,55	20,51	20,48	20,50	20,49	20,52	20,46	20,53	20,61	20,65	20,59	20,53	20,50	20,46	20,47	20,55	20,53	20,52	20,60	20,58	20,54	20,56	20,55	20,59	20,57	20,48	20,63	20,50	20,42	20,58	20,59	20,49	20,49	20,52	20,53	20,48	20,54	20,59	20,58	20,51	20,54	20,59	20,53	20,51	20,56	20,58	20,55	20,55	20,51	20,52	20,55	20,52	20,46	20,52	20,61	20,59	20,56	20,51	20,52	20,57	20,60	20,59	20,61	20,59	20,57	20,62	20,61	20,60	20,64	20,60	20,64	20,68	20,77	20,71	20,61	20,60	20,64	20,64	20,58	20,58	20,63	20,67	20,61	20,67	20,74	20,67	20,66	20,62	20,65	20,66	20,71	20,72	20,65	20,63	20,69	20,69	20,68	20,71	20,70	20,75	20,77	20,79	20,71	20,69	20,67	20,69	20,78	20,77	20,74	20,76	20,78	20,71	20,75	20,74	20,74	20,81	20,73	20,77	20,83	20,86	20,79	20,73	20,69	20,83	20,78	20,70	20,63	20,76	20,76	20,77	20,74	20,83	20,82	20,76	20,75	20,82	20,76	20,80	20,78	20,72	20,78	20,77	20,82	20,74	20,78	20,83	20,78	20,77	20,81	20,77	20,74	20,81	20,86	20,81	20,75	20,78	20,81	20,81	20,83	20,87	20,84	20,88	20,84	20,82	20,82	20,78	20,79	20,81	20,86	20,86	20,79	20,84	20,88	20,87	20,88	20,87	20,90	20,74	20,87	20,91	20,81	20,83	20,83	20,86	20,84	20,82	20,81	20,79	20,82	20,81	20,77	20,82	20,90	20,85	20,81	20,82	20,80	20,78	20,76	20,89	20,89	20,87	20,80	20,80	20,82	20,92	20,91	20,86	20,82	20,85	20,88	20,86	20,91	20,91	20,87	20,82	20,77	20,82	20,80	20,80	20,82	20,84	20,83	20,78	20,80	20,77	20,80	20,81	20,67	20,71	20,88	20,93	20,82	20,91	20,83	20,72	20,75	20,81	20,79	20,77	20,82	20,86	20,74	20,75	20,75	20,83	20,89	20,85	20,88	20,84	20,73	20,75	20,78	20,75	20,82	20,79	20,75	20,79	20,85	20,82	20,82	20,84	20,79	20,77	20,83	20,82	20,77	20,72	20,79	20,80	20,69	20,65	20,68	20,64	20,63	20,69	20,69	20,73	20,81	20,75	20,66	20,71	20,67	20,70	20,76	20,75	20,67	20,66	20,67	20,69	20,73	20,73	20,74	20,69	20,68	20,66	20,58	20,55	20,62	20,71	20,59	20,62	20,65	20,63	20,57	20,57	20,63	20,68	20,69	20,67	20,62	20,61	20,61	20,68	20,59	20,65	20,55	20,54	20,69	20,59	20,58	20,63	20,64	20,58	20,63	20,63	20,65	20,61	20,52	20,58	20,62	20,61	20,60	20,60	20,53	20,62	20,63	20,53	20,60	20,62	20,57	20,60	20,62	20,55	20,63	20,59	20,59	20,66	20,57	20,53	20,53	20,58	20,62	20,60	20,60	20,55	20,52	20,57	20,49	20,43	20,49	20,59	20,56	20,49	20,58	20,52	20,65	20,65	20,44	20,47	20,54	20,62	20,58	20,57	20,52	20,45	20,49	20,55	20,48	20,43	20,41	20,54	20,50	20,46	20,46	20,51	20,50	20,43	20,49	20,46	20,44	20,56	20,59	20,63	20,57	20,47	20,50	20,55	20,48	20,44	20,44	20,46	20,46	20,43	20,52	20,55	20,50	20,55	20,48	20,45	20,49	20,49	20,51	20,50	20,42	20,54	20,51	20,48	20,48	20,48	20,52	20,58	20,59	20,54	20,55	20,47	20,35	20,47	20,45	20,50	20,50	20,52	20,48	20,49	20,55	20,51	20,52	20,43	20,45	20,47	20,41	20,43	20,48	20,47	20,51	20,56	20,50	20,53	20,46	20,44	20,52	20,57	20,55	20,51	20,50	20,44	20,47	20,55	20,46	20,38	20,40	20,51	20,45	20,44	20,40	20,46	20,45	20,45	20,43	20,42	20,38	20,41	20,44	20,48	20,53	20,50	20,45	20,46	20,48	20,43	20,35	20,35	20,40	20,41	20,34	20,35	20,45	20,40	20,35	20,38	20,46	20,43	20,43	20,44	20,34	20,42	20,48	20,56	20,40	20,33	20,39	20,48	20,43	20,45	20,48	20,47	20,44	20,46	20,43	20,47	20,55	20,52	
20,43	20,47	20,38	20,39	20,30	20,35	20,40	20,38	20,41	20,47	20,50	20,49	20,45	20,40	20,44	20,45	20,51	20,46	20,50	20,50	20,43	20,43	20,58	20,64	20,62	20,50	20,48	20,47	20,45	20,40	20,41	20,43	20,39	20,36	20,38	20,49	20,51	20,49	20,48	20,47	20,45	20,56	20,50	20,48	20,53	20,49	20,47	20,55	20,51	20,44	20,47	20,47	20,49	20,49	20,58	20,53	20,43	20,52	20,51	20,48	20,54	20,45	20,46	20,53	20,52	20,48	20,47	20,48	20,52	20,50	20,49	20,57	20,56	20,55	20,50	20,40	20,42	20,51	20,59	20,55	20,48	20,48	20,53	20,50	20,46	20,49	20,57	20,67	20,60	20,61	20,52	20,48	20,53	20,58	20,45	20,38	20,52	20,49	20,50	20,49	20,50	20,51	20,41	20,48	20,49	20,45	20,43	20,52	20,50	20,45	20,46	20,47	20,45	20,47	20,46	20,48	20,48	20,46	20,44	20,41	20,45	20,51	20,57	20,56	20,48	20,47	20,48	20,48	20,50	20,49	20,49	20,51	20,45	20,51	20,47	20,53	20,57	20,60	20,62	20,52	20,51	20,49	20,48	20,59	20,54	20,56	20,61	20,55	20,49	20,54	20,51	20,54	20,62	20,54	20,55	20,59	20,51	20,50	20,54	20,42	20,51	20,56	20,46	20,54	20,61	20,66	20,69	20,60	20,55	20,47	20,50	20,40	20,53	20,54	20,49	20,53	20,57	20,53	20,53	20,56	20,58	20,57	20,53	20,57	20,55	20,56	20,57	20,58	20,63	20,64	20,60	20,59	20,60	20,70	20,64	20,57	20,63	20,60	20,60	20,67	20,60	20,63	20,68	20,76	20,64	20,59	20,59	20,55	20,66	20,61	20,61	20,64	20,74	20,69	20,69	20,61	20,59	20,59	20,70	20,81	20,77	20,64	20,62	20,70	20,74	20,78	20,71	20,70	20,71	20,80	20,77	20,77	20,75	20,75	20,79	20,76	20,74	20,77	20,74	20,70	20,70	20,74	20,74	20,79	20,76	20,79	20,83	20,81	20,78	20,74	20,68	20,78	20,86	20,73	20,72	20,77	20,78	20,75	20,84	20,82	20,82	20,84	20,78	20,82	20,78	20,84	20,86	20,75	20,77	20,76	20,87	20,82	20,79	20,91	20,84	20,85	20,84	20,79	20,75	20,78	20,75	20,82	20,82	20,86	20,84	20,79	20,74	20,80	20,88	20,85	20,78	20,78	20,84	20,83	20,83	20,81	20,85	20,84	20,82	20,83	20,93	20,91	20,88	20,85	20,87	20,83	20,78	20,90	20,82	20,81	20,88	20,88	20,87	20,79	20,82	20,89	20,81	20,75	20,74	20,84	20,91	20,89	20,85	20,84	20,77	20,74	20,83	20,88	20,88	20,86	20,86	20,80	20,92	20,98	20,88	20,85	20,85	20,86	20,85	20,85	20,86	20,83	20,81	20,78	20,80	20,82	20,82	20,80	20,78	20,87	20,86	20,78	20,77	20,78	20,86	20,88	20,89	20,85	20,84	20,91	20,88	20,91	20,82	20,75	20,82	20,80	20,87	20,80	20,88	20,82	20,74	20,81	20,84	20,82	20,89	20,91	20,87	20,90	20,85	20,80	20,77	20,80	20,86	20,81	20,71	20,76	20,85	20,80	20,83	20,81	20,81	20,79	20,75	20,81	20,78	20,71	20,71	20,74	20,58	20,62	20,75	20,72	20,73	20,75	20,71	20,73	20,76	20,77	20,70	20,70	20,70	20,67	20,77	20,75	20,71	20,69	20,70	20,67	20,73	20,76	20,68	20,67	20,61	20,64	20,60	20,56	20,63	20,69	20,57	20,56	20,63	20,68	20,65	20,54	20,57	20,69	20,63	20,65	20,63	20,57	20,53	20,56	20,61	20,67	20,59	20,51	20,60	20,55	20,53	20,64	20,64	20,60	20,52	20,63	20,62	20,63	20,60	20,60	20,60	20,57	20,56	20,56	20,65	20,67	20,61	20,59	20,58	20,57	20,53	20,52	20,56	20,56	20,58	20,54	20,61	20,60	20,60	20,56	20,61	20,62	20,54	20,55	20,59	20,62	20,55	20,63	20,52	20,43	20,47	20,66	20,54	20,49	20,57	20,52	20,53	20,60	20,46	20,44	20,52	20,55	20,57	20,49	20,41	20,50	20,50	20,54	20,53	20,49	20,48	20,55	20,52	20,46	20,48	20,48	20,49	20,50	20,53	20,47	20,55	20,61	20,52	20,54	20,49	20,46	20,52	20,52	20,43	20,38	20,48	20,46	20,45	20,41	20,48	20,54	20,47	20,47	20,46	20,43	20,52	20,58	20,47	20,47	20,44	20,46	20,51	20,44	20,50	20,51	20,52	20,63	20,61	20,54	20,51	20,46	20,42	20,47	20,46	20,53	20,52	20,45	20,55	20,55	20,56	20,54	20,56	20,46	20,40	20,48	20,53	20,52	20,50	20,50	20,56	20,56	20,48	20,46	20,48	20,46	20,52	20,57	20,46	20,40	20,51	20,45	20,43	20,49	20,54	20,46	20,41	20,51	20,50	20,44	20,39	20,48	20,45	20,51	20,48	20,34	20,35	20,45	20,47	20,53	20,45	20,47	20,44	20,44	20,48	20,46	20,40	20,41	20,38	20,39	20,40	20,48	20,50	20,36	20,32	20,35	20,44	20,52	20,43	20,37	20,41	20,46	20,57	20,48	20,39	20,48	20,40	20,46	20,48	20,44	20,44	20,49	20,51	20,45	20,36	20,45	20,49	20,45	
20,47	20,48	20,42	20,37	20,25	20,31	20,45	20,40	20,43	20,53	20,47	20,39	20,43	20,42	20,42	20,46	20,46	20,39	20,46	20,52	20,40	20,42	20,52	20,58	20,50	20,46	20,47	20,48	20,48	20,44	20,46	20,44	20,32	20,33	20,39	20,49	20,60	20,45	20,44	20,43	20,42	20,49	20,47	20,41	20,53	20,50	20,46	20,45	20,55	20,50	20,48	20,48	20,46	20,45	20,42	20,54	20,45	20,49	20,49	20,49	20,51	20,51	20,43	20,45	20,40	20,36	20,49	20,44	20,49	20,57	20,55	20,55	20,54	20,51	20,50	20,48	20,44	20,49	20,53	20,53	20,53	20,51	20,48	20,47	20,39	20,48	20,56	20,54	20,52	20,55	20,55	20,49	20,55	20,59	20,54	20,41	20,45	20,49	20,52	20,53	20,43	20,54	20,46	20,48	20,53	20,47	20,51	20,45	20,46	20,49	20,48	20,47	20,43	20,53	20,56	20,54	20,51	20,55	20,50	20,43	20,40	20,49	20,51	20,58	20,48	20,44	20,49	20,54	20,60	20,51	20,50	20,58	20,49	20,53	20,50	20,52	20,53	20,55	20,55	20,65	20,57	20,50	20,51	20,59	20,55	20,57	20,61	20,61	20,46	20,56	20,50	20,47	20,60	20,58	20,54	20,56	20,55	20,46	20,50	20,48	20,49	20,50	20,45	20,56	20,59	20,59	20,68	20,57	20,45	20,44	20,50	20,52	20,54	20,61	20,54	20,56	20,62	20,51	20,52	20,56	20,56	20,55	20,51	20,53	20,57	20,60	20,69	20,65	20,62	20,62	20,59	20,58	20,59	20,63	20,69	20,66	20,63	20,57	20,59	20,61	20,60	20,64	20,67	20,67	20,63	20,61	20,63	20,61	20,60	20,61	20,57	20,65	20,68	20,70	20,73	20,72	20,64	20,59	20,65	20,75	20,81	20,74	20,67	20,71	20,75	20,75	20,76	20,72	20,73	20,77	20,69	20,73	20,75	20,77	20,77	20,84	20,70	20,72	20,77	20,76	20,75	20,71	20,76	20,69	20,78	20,76	20,77	20,78	20,80	20,78	20,69	20,74	20,87	20,79	20,74	20,82	20,77	20,79	20,86	20,91	20,84	20,86	20,82	20,73	20,76	20,76	20,81	20,87	20,85	20,81	20,86	20,82	20,91	20,93	20,89	20,90	20,93	20,83	20,78	20,79	20,75	20,80	20,86	20,88	20,84	20,79	20,73	20,76	20,90	20,90	20,83	20,82	20,84	20,85	20,88	20,86	20,85	20,88	20,87	20,85	20,85	20,88	20,84	20,80	20,85	20,84	20,82	20,85	20,82	20,83	20,91	20,84	20,85	20,85	20,84	20,84	20,92	20,87	20,83	20,80	20,81	20,83	20,85	20,89	20,77	20,71	20,80	20,84	20,84	20,95	20,82	20,79	20,94	21,01	20,88	20,83	20,81	20,83	20,85	20,88	20,92	20,86	20,85	20,93	20,89	20,87	20,83	20,84	20,85	20,78	20,80	20,76	20,75	20,77	20,80	20,84	20,86	20,82	20,82	20,83	20,92	20,98	20,89	20,76	20,84	20,85	20,84	20,79	20,83	20,77	20,78	20,89	20,91	20,87	20,79	20,89	20,86	20,83	20,85	20,84	20,80	20,74	20,86	20,86	20,78	20,78	20,87	20,84	20,88	20,91	20,84	20,87	20,81	20,74	20,76	20,70	20,74	20,69	20,62	20,65	20,76	20,77	20,77	20,75	20,74	20,78	20,79	20,70	20,72	20,72	20,67	20,71	20,77	20,75	20,75	20,63	20,66	20,68	20,73	20,63	20,61	20,65	20,68	20,61	20,63	20,58	20,54	20,65	20,61	20,56	20,62	20,63	20,62	20,57	20,54	20,66	20,64	20,60	20,65	20,58	20,47	20,52	20,58	20,67	20,62	20,57	20,60	20,63	20,65	20,63	20,67	20,64	20,55	20,57	20,68	20,64	20,63	20,60	20,57	20,61	20,54	20,52	20,69	20,64	20,51	20,56	20,58	20,57	20,51	20,52	20,57	20,49	20,55	20,56	20,59	20,56	20,56	20,60	20,58	20,63	20,58	20,54	20,48	20,52	20,59	20,62	20,51	20,34	20,40	20,53	20,53	20,49	20,58	20,52	20,51	20,53	20,47	20,54	20,55	20,51	20,56	20,54	20,40	20,45	20,55	20,59	20,57	20,57	20,58	20,56	20,49	20,50	20,51	20,52	20,56	20,51	20,52	20,43	20,52	20,60	20,57	20,57	20,51	20,51	20,64	20,49	20,44	20,46	20,48	20,53	20,52	20,43	20,46	20,43	20,47	20,49	20,50	20,45	20,54	20,55	20,50	20,45	20,51	20,44	20,46	20,55	20,61	20,46	20,45	20,55	20,53	20,54	20,54	20,42	20,47	20,46	20,50	20,56	20,52	20,41	20,45	20,55	20,58	20,53	20,57	20,53	20,41	20,47	20,46	20,47	20,51	20,55	20,53	20,49	20,45	20,54	20,56	20,54	20,47	20,49	20,49	20,51	20,51	20,40	20,43	20,48	20,50	20,48	20,40	20,51	20,54	20,48	20,48	20,49	20,56	20,48	20,43	20,43	20,37	20,46	20,51	20,57	20,44	20,41	20,36	20,39	20,48	20,50	20,45	20,47	20,38	20,42	20,47	20,51	20,51	20,34	20,37	20,47	20,46	20,41	20,44	20,44	20,46	20,44	20,57	20,58	20,48	20,54	20,48	20,42	20,42	20,38	20,33	20,41	20,49	20,46	20,35	20,38	20,41	20,38	
20,53	20,57	20,45	20,34	20,30	20,34	20,49	20,43	20,40	20,45	20,35	20,30	20,32	20,39	20,50	20,49	20,40	20,41	20,45	20,45	20,45	20,43	20,39	20,41	20,51	20,53	20,45	20,44	20,48	20,48	20,49	20,50	20,37	20,32	20,36	20,40	20,46	20,43	20,44	20,47	20,43	20,45	20,47	20,39	20,43	20,41	20,40	20,43	20,50	20,54	20,62	20,51	20,49	20,41	20,43	20,50	20,50	20,43	20,42	20,39	20,43	20,52	20,52	20,53	20,38	20,37	20,39	20,39	20,52	20,56	20,43	20,49	20,44	20,47	20,50	20,52	20,50	20,45	20,54	20,56	20,50	20,47	20,46	20,46	20,49	20,54	20,61	20,53	20,44	20,50	20,53	20,51	20,55	20,57	20,52	20,47	20,47	20,43	20,46	20,50	20,46	20,54	20,48	20,49	20,52	20,42	20,51	20,48	20,48	20,51	20,48	20,53	20,58	20,59	20,57	20,51	20,48	20,47	20,51	20,46	20,42	20,53	20,60	20,56	20,51	20,52	20,54	20,57	20,59	20,55	20,55	20,55	20,50	20,53	20,51	20,51	20,48	20,47	20,47	20,53	20,59	20,56	20,62	20,62	20,55	20,54	20,57	20,61	20,51	20,56	20,61	20,52	20,54	20,58	20,56	20,55	20,63	20,51	20,53	20,53	20,47	20,51	20,49	20,57	20,56	20,57	20,59	20,51	20,40	20,52	20,59	20,54	20,58	20,67	20,62	20,57	20,63	20,63	20,62	20,68	20,67	20,51	20,52	20,54	20,57	20,56	20,64	20,59	20,58	20,64	20,61	20,58	20,61	20,61	20,66	20,64	20,63	20,63	20,57	20,64	20,61	20,70	20,72	20,64	20,62	20,69	20,68	20,57	20,62	20,66	20,69	20,68	20,64	20,65	20,65	20,74	20,74	20,67	20,65	20,70	20,70	20,70	20,67	20,60	20,64	20,70	20,70	20,68	20,75	20,77	20,69	20,73	20,68	20,74	20,78	20,84	20,77	20,72	20,80	20,80	20,74	20,77	20,77	20,73	20,70	20,80	20,80	20,78	20,80	20,85	20,81	20,78	20,84	20,75	20,69	20,81	20,81	20,79	20,84	20,87	20,85	20,85	20,88	20,85	20,81	20,82	20,81	20,90	20,89	20,84	20,89	20,89	20,91	20,89	20,82	20,89	20,90	20,83	20,81	20,82	20,76	20,80	20,86	20,85	20,87	20,82	20,83	20,86	20,89	20,94	20,92	20,82	20,89	20,86	20,84	20,85	20,91	20,86	20,87	20,87	20,86	20,88	20,82	20,84	20,87	20,84	20,83	20,81	20,87	20,84	20,86	20,88	20,85	20,86	20,84	20,88	20,93	20,93	20,89	20,85	20,90	20,83	20,81	20,83	20,80	20,80	20,85	20,86	20,89	20,93	20,90	20,83	20,88	20,94	20,91	20,90	20,88	20,77	20,84	20,95	20,91	20,86	20,87	20,98	20,90	20,88	20,92	20,84	20,86	20,86	20,80	20,80	20,79	20,76	20,80	20,80	20,81	20,78	20,77	20,88	20,88	20,93	20,89	20,80	20,80	20,86	20,87	20,82	20,83	20,84	20,85	20,96	20,89	20,90	20,80	20,81	20,88	20,91	20,88	20,83	20,80	20,79	20,75	20,81	20,84	20,85	20,89	20,86	20,88	20,88	20,83	20,86	20,80	20,81	20,73	20,77	20,83	20,73	20,77	20,75	20,81	20,80	20,69	20,68	20,72	20,79	20,73	20,70	20,71	20,73	20,70	20,70	20,78	20,73	20,72	20,67	20,66	20,64	20,63	20,64	20,62	20,69	20,70	20,61	20,65	20,67	20,60	20,56	20,60	20,62	20,65	20,60	20,55	20,56	20,57	20,68	20,72	20,69	20,63	20,61	20,60	20,66	20,58	20,65	20,63	20,60	20,62	20,62	20,63	20,66	20,71	20,67	20,60	20,60	20,64	20,57	20,55	20,57	20,57	20,60	20,63	20,57	20,61	20,63	20,51	20,55	20,59	20,57	20,57	20,59	20,58	20,51	20,56	20,60	20,60	20,54	20,51	20,53	20,54	20,54	20,59	20,54	20,58	20,54	20,64	20,62	20,50	20,42	20,44	20,51	20,51	20,51	20,53	20,55	20,53	20,53	20,49	20,55	20,51	20,48	20,49	20,48	20,40	20,43	20,53	20,61	20,51	20,51	20,49	20,57	20,56	20,52	20,55	20,50	20,55	20,55	20,52	20,43	20,45	20,52	20,57	20,49	20,54	20,56	20,53	20,47	20,40	20,41	20,48	20,56	20,53	20,48	20,53	20,48	20,55	20,53	20,44	20,51	20,52	20,56	20,56	20,55	20,50	20,51	20,51	20,51	20,59	20,48	20,44	20,50	20,50	20,49	20,54	20,44	20,47	20,53	20,53	20,54	20,53	20,48	20,49	20,57	20,56	20,51	20,45	20,48	20,45	20,45	20,51	20,48	20,46	20,54	20,44	20,45	20,39	20,46	20,49	20,56	20,61	20,59	20,48	20,52	20,55	20,41	20,42	20,49	20,57	20,46	20,39	20,53	20,46	20,46	20,38	20,43	20,46	20,50	20,53	20,51	20,48	20,54	20,55	20,60	20,48	20,49	20,36	20,38	20,52	20,49	20,45	20,47	20,46	20,45	20,53	20,42	20,49	20,38	20,43	20,50	20,49	20,51	20,47	20,48	20,56	20,55	20,53	20,59	20,48	20,44	20,44	20,42	20,43	20,42	20,31	20,30	20,41	20,45	20,43	20,38	20,37	20,36	
20,49	20,46	20,44	20,42	20,38	20,45	20,48	20,42	20,40	20,43	20,39	20,31	20,32	20,41	20,48	20,53	20,45	20,38	20,39	20,51	20,48	20,46	20,41	20,45	20,51	20,54	20,54	20,50	20,49	20,43	20,43	20,47	20,44	20,41	20,37	20,38	20,34	20,34	20,50	20,55	20,39	20,45	20,45	20,46	20,52	20,40	20,41	20,51	20,46	20,40	20,59	20,52	20,42	20,44	20,43	20,52	20,41	20,43	20,50	20,39	20,37	20,41	20,50	20,53	20,47	20,46	20,42	20,42	20,45	20,61	20,56	20,55	20,54	20,54	20,58	20,54	20,46	20,48	20,53	20,53	20,49	20,46	20,49	20,43	20,50	20,60	20,61	20,54	20,54	20,53	20,49	20,52	20,56	20,58	20,55	20,56	20,53	20,49	20,51	20,48	20,48	20,50	20,46	20,48	20,47	20,44	20,45	20,49	20,48	20,53	20,46	20,56	20,59	20,58	20,61	20,52	20,42	20,50	20,50	20,46	20,54	20,55	20,58	20,58	20,56	20,57	20,53	20,56	20,54	20,55	20,57	20,63	20,53	20,53	20,52	20,59	20,53	20,54	20,50	20,48	20,49	20,57	20,61	20,60	20,61	20,58	20,56	20,62	20,61	20,59	20,67	20,66	20,54	20,46	20,47	20,52	20,63	20,61	20,45	20,45	20,46	20,61	20,54	20,50	20,54	20,57	20,58	20,57	20,61	20,61	20,56	20,60	20,56	20,61	20,67	20,62	20,64	20,59	20,63	20,64	20,65	20,55	20,56	20,60	20,58	20,61	20,62	20,61	20,60	20,66	20,56	20,51	20,53	20,56	20,64	20,60	20,60	20,63	20,64	20,65	20,64	20,61	20,63	20,58	20,66	20,71	20,70	20,67	20,66	20,65	20,67	20,66	20,68	20,67	20,60	20,63	20,75	20,73	20,62	20,67	20,74	20,63	20,61	20,69	20,63	20,70	20,74	20,78	20,75	20,79	20,81	20,81	20,73	20,70	20,77	20,80	20,77	20,78	20,77	20,75	20,69	20,70	20,72	20,76	20,79	20,82	20,84	20,78	20,80	20,75	20,84	20,81	20,80	20,78	20,72	20,72	20,79	20,82	20,83	20,80	20,88	20,90	20,95	20,86	20,84	20,84	20,85	20,92	20,82	20,81	20,86	20,87	20,91	20,92	20,85	20,86	20,91	20,91	20,91	20,86	20,85	20,88	20,93	20,92	20,92	20,84	20,81	20,92	20,94	20,95	20,93	20,80	20,89	20,86	20,83	20,78	20,91	20,91	20,89	20,92	20,97	20,93	20,91	20,98	20,89	20,81	20,80	20,85	20,88	20,83	20,78	20,85	20,93	20,91	20,85	20,85	20,94	20,94	20,90	20,89	20,95	20,93	20,86	20,87	20,84	20,84	20,81	20,84	20,89	20,93	20,86	20,99	20,89	20,86	20,87	20,84	20,87	20,83	20,85	20,95	20,90	20,88	20,87	20,90	20,83	20,89	20,91	20,88	20,93	20,99	20,95	20,85	20,83	20,86	20,87	20,84	20,81	20,88	20,87	20,84	20,87	20,89	20,87	20,84	20,82	20,84	20,88	20,82	20,82	20,89	20,87	20,91	20,86	20,89	20,84	20,82	20,84	20,86	20,83	20,83	20,81	20,79	20,76	20,80	20,84	20,85	20,81	20,82	20,76	20,79	20,83	20,86	20,80	20,79	20,78	20,78	20,79	20,82	20,86	20,81	20,80	20,76	20,74	20,69	20,70	20,72	20,76	20,75	20,72	20,82	20,76	20,65	20,62	20,69	20,71	20,68	20,67	20,75	20,70	20,66	20,67	20,69	20,72	20,65	20,66	20,70	20,67	20,72	20,64	20,62	20,61	20,55	20,56	20,63	20,65	20,66	20,68	20,71	20,60	20,56	20,69	20,65	20,65	20,72	20,70	20,61	20,63	20,62	20,57	20,60	20,68	20,63	20,59	20,64	20,62	20,54	20,54	20,55	20,51	20,58	20,63	20,57	20,58	20,61	20,63	20,59	20,54	20,60	20,61	20,57	20,55	20,62	20,57	20,54	20,52	20,49	20,52	20,53	20,55	20,55	20,60	20,50	20,54	20,65	20,61	20,57	20,53	20,52	20,58	20,59	20,54	20,52	20,57	20,60	20,54	20,56	20,46	20,48	20,58	20,56	20,47	20,41	20,41	20,54	20,49	20,55	20,58	20,54	20,43	20,54	20,53	20,46	20,53	20,56	20,54	20,50	20,52	20,48	20,45	20,50	20,53	20,44	20,46	20,51	20,44	20,41	20,43	20,54	20,50	20,47	20,46	20,47	20,52	20,51	20,51	20,51	20,41	20,50	20,51	20,48	20,53	20,55	20,46	20,54	20,55	20,55	20,58	20,49	20,49	20,57	20,51	20,46	20,49	20,50	20,46	20,54	20,41	20,57	20,53	20,49	20,44	20,53	20,53	20,46	20,47	20,50	20,46	20,46	20,54	20,56	20,45	20,53	20,45	20,45	20,40	20,33	20,39	20,39	20,58	20,57	20,50	20,48	20,50	20,51	20,44	20,41	20,52	20,49	20,50	20,62	20,54	20,48	20,43	20,44	20,40	20,42	20,44	20,43	20,51	20,48	20,52	20,53	20,48	20,44	20,44	20,42	20,48	20,47	20,49	20,46	20,43	20,37	20,48	20,51	20,48	20,39	20,37	20,42	20,51	20,52	20,45	20,40	20,50	20,49	20,46	20,44	20,47	20,50	20,43	20,40	20,42	20,42	20,32	20,31	20,40	20,44	20,45	20,43	20,40	20,41	
20,46	20,33	20,39	20,46	20,42	20,44	20,50	20,41	20,34	20,37	20,44	20,47	20,46	20,51	20,43	20,39	20,45	20,45	20,37	20,41	20,42	20,37	20,48	20,46	20,44	20,53	20,67	20,48	20,31	20,34	20,40	20,42	20,45	20,43	20,37	20,39	20,39	20,37	20,34	20,45	20,42	20,44	20,40	20,41	20,49	20,43	20,46	20,55	20,58	20,50	20,48	20,51	20,52	20,51	20,42	20,52	20,51	20,43	20,49	20,46	20,37	20,46	20,52	20,47	20,50	20,56	20,53	20,52	20,47	20,50	20,52	20,63	20,61	20,51	20,48	20,51	20,41	20,46	20,52	20,48	20,51	20,46	20,44	20,41	20,41	20,52	20,48	20,47	20,54	20,58	20,53	20,51	20,50	20,49	20,53	20,55	20,53	20,52	20,55	20,45	20,49	20,56	20,50	20,52	20,47	20,44	20,45	20,52	20,45	20,47	20,50	20,51	20,52	20,54	20,50	20,53	20,47	20,48	20,59	20,53	20,58	20,57	20,56	20,58	20,56	20,57	20,56	20,51	20,55	20,55	20,51	20,57	20,55	20,56	20,55	20,61	20,58	20,54	20,54	20,57	20,49	20,50	20,63	20,57	20,57	20,63	20,55	20,55	20,60	20,48	20,51	20,63	20,62	20,52	20,44	20,55	20,59	20,55	20,59	20,50	20,54	20,57	20,56	20,60	20,54	20,57	20,61	20,60	20,56	20,63	20,57	20,57	20,56	20,53	20,62	20,65	20,57	20,58	20,59	20,64	20,62	20,58	20,63	20,64	20,60	20,65	20,65	20,60	20,65	20,66	20,62	20,53	20,61	20,58	20,59	20,62	20,62	20,58	20,60	20,62	20,62	20,59	20,59	20,66	20,70	20,77	20,65	20,59	20,64	20,59	20,57	20,66	20,69	20,69	20,62	20,66	20,73	20,66	20,66	20,73	20,76	20,71	20,60	20,68	20,76	20,72	20,78	20,84	20,82	20,80	20,74	20,76	20,69	20,72	20,82	20,73	20,69	20,79	20,75	20,66	20,65	20,72	20,73	20,79	20,73	20,76	20,81	20,79	20,81	20,76	20,84	20,89	20,83	20,78	20,81	20,78	20,79	20,87	20,82	20,81	20,89	20,91	20,87	20,87	20,83	20,87	20,89	20,88	20,82	20,77	20,83	20,87	20,90	20,94	20,86	20,83	20,86	20,91	20,94	20,95	20,90	20,92	20,95	20,90	20,92	20,87	20,80	20,88	21,04	20,96	20,87	20,81	20,89	20,90	20,87	20,85	20,85	20,90	20,87	20,88	20,96	20,93	20,92	20,91	20,87	20,92	20,93	20,94	20,98	20,88	20,84	20,93	20,89	20,93	20,95	20,94	20,92	20,99	20,93	20,88	20,94	20,92	20,86	20,88	20,87	20,90	20,86	20,81	20,87	20,92	20,87	20,91	20,91	20,90	20,89	20,90	20,86	20,85	20,88	20,83	20,91	20,93	20,90	20,87	20,84	20,86	20,90	20,91	20,87	20,95	20,95	20,83	20,84	20,87	20,87	20,88	20,86	20,92	20,95	20,84	20,90	20,88	20,88	20,86	20,90	20,83	20,89	20,86	20,78	20,89	20,90	20,91	20,89	20,92	20,82	20,77	20,78	20,84	20,84	20,82	20,81	20,84	20,86	20,84	20,82	20,87	20,79	20,77	20,82	20,80	20,84	20,85	20,81	20,75	20,78	20,77	20,80	20,82	20,86	20,81	20,75	20,69	20,76	20,77	20,71	20,71	20,80	20,72	20,71	20,79	20,78	20,67	20,63	20,61	20,72	20,76	20,72	20,79	20,70	20,63	20,64	20,68	20,71	20,71	20,69	20,72	20,74	20,72	20,66	20,60	20,71	20,67	20,65	20,63	20,61	20,64	20,65	20,62	20,66	20,63	20,67	20,66	20,68	20,74	20,71	20,58	20,63	20,66	20,58	20,54	20,63	20,64	20,67	20,71	20,65	20,60	20,63	20,58	20,60	20,68	20,62	20,55	20,58	20,63	20,58	20,60	20,57	20,56	20,62	20,54	20,50	20,56	20,56	20,51	20,54	20,55	20,60	20,62	20,57	20,56	20,55	20,56	20,53	20,55	20,48	20,57	20,55	20,52	20,55	20,52	20,59	20,56	20,54	20,60	20,56	20,53	20,54	20,54	20,56	20,51	20,60	20,55	20,40	20,57	20,56	20,53	20,62	20,57	20,49	20,51	20,48	20,46	20,49	20,55	20,48	20,44	20,45	20,45	20,54	20,55	20,51	20,48	20,55	20,51	20,54	20,45	20,50	20,56	20,51	20,46	20,50	20,49	20,51	20,47	20,43	20,47	20,51	20,49	20,48	20,48	20,54	20,51	20,44	20,47	20,51	20,46	20,54	20,45	20,42	20,55	20,52	20,45	20,49	20,46	20,46	20,49	20,43	20,47	20,49	20,50	20,50	20,46	20,46	20,48	20,52	20,46	20,46	20,47	20,49	20,45	20,46	20,47	20,48	20,48	20,44	20,44	20,39	20,39	20,51	20,50	20,49	20,41	20,48	20,46	20,43	20,45	20,49	20,50	20,51	20,56	20,53	20,49	20,48	20,54	20,53	20,50	20,48	20,50	20,56	20,52	20,49	20,43	20,35	20,41	20,46	20,48	20,47	20,43	20,47	20,50	20,39	20,40	20,48	20,62	20,48	20,38	20,35	20,40	20,42	20,46	20,48	20,48	20,52	20,51	20,43	20,39	20,39	20,47	20,37	20,30	20,41	20,37	20,38	20,42	20,45	20,46	20,39	20,41	20,45	20,53	
20,44	20,42	20,43	20,39	20,34	20,34	20,36	20,43	20,35	20,35	20,43	20,42	20,42	20,41	20,49	20,43	20,45	20,51	20,57	20,45	20,44	20,42	20,43	20,36	20,45	20,50	20,49	20,42	20,30	20,29	20,32	20,48	20,45	20,39	20,39	20,49	20,47	20,38	20,41	20,40	20,37	20,37	20,42	20,44	20,47	20,50	20,50	20,48	20,50	20,49	20,40	20,43	20,52	20,53	20,46	20,45	20,54	20,48	20,41	20,49	20,43	20,46	20,48	20,40	20,39	20,47	20,43	20,50	20,49	20,50	20,41	20,53	20,48	20,42	20,41	20,51	20,40	20,41	20,52	20,56	20,53	20,48	20,49	20,51	20,46	20,44	20,44	20,50	20,50	20,53	20,59	20,53	20,54	20,51	20,53	20,57	20,53	20,55	20,60	20,48	20,51	20,58	20,50	20,52	20,55	20,43	20,43	20,42	20,47	20,47	20,50	20,50	20,49	20,54	20,52	20,49	20,48	20,52	20,55	20,45	20,58	20,57	20,58	20,56	20,50	20,60	20,53	20,56	20,57	20,51	20,51	20,48	20,51	20,55	20,62	20,59	20,49	20,44	20,44	20,57	20,58	20,53	20,59	20,65	20,57	20,60	20,54	20,59	20,58	20,52	20,46	20,54	20,60	20,54	20,46	20,56	20,62	20,48	20,60	20,64	20,47	20,56	20,56	20,64	20,61	20,54	20,60	20,57	20,50	20,48	20,56	20,59	20,55	20,54	20,59	20,64	20,56	20,60	20,60	20,59	20,55	20,60	20,64	20,66	20,65	20,57	20,58	20,57	20,64	20,64	20,66	20,66	20,64	20,66	20,64	20,67	20,62	20,51	20,53	20,67	20,60	20,62	20,69	20,71	20,70	20,70	20,69	20,57	20,58	20,60	20,70	20,69	20,70	20,69	20,71	20,75	20,76	20,65	20,60	20,82	20,83	20,70	20,61	20,62	20,71	20,79	20,81	20,87	20,85	20,83	20,76	20,70	20,70	20,69	20,81	20,81	20,70	20,71	20,69	20,66	20,70	20,79	20,81	20,84	20,75	20,74	20,80	20,78	20,82	20,81	20,80	20,85	20,91	20,86	20,82	20,86	20,84	20,82	20,88	20,84	20,82	20,93	20,92	20,94	20,82	20,85	20,87	20,84	20,80	20,82	20,82	20,83	20,88	20,93	20,83	20,84	20,89	20,85	20,88	20,85	20,83	20,81	20,87	20,94	20,89	20,86	20,80	20,89	20,98	20,93	20,86	20,84	20,88	20,91	20,91	20,93	20,94	20,96	20,91	20,89	20,93	20,95	20,87	20,79	20,83	20,85	20,85	20,89	20,92	20,93	20,96	20,96	20,94	20,93	21,01	20,94	20,93	20,97	20,91	20,88	20,95	20,93	20,89	20,98	20,95	20,93	20,88	20,89	20,90	20,94	20,92	20,89	20,86	20,87	20,94	20,97	20,93	20,93	20,89	20,88	20,90	20,96	20,89	20,89	20,86	20,84	20,84	20,87	20,89	20,95	20,97	20,86	20,85	20,84	20,88	20,81	20,82	20,82	20,90	20,89	20,90	20,88	20,86	20,80	20,84	20,88	20,89	20,94	20,85	20,89	20,88	20,92	20,93	20,89	20,82	20,82	20,88	20,87	20,81	20,84	20,84	20,86	20,88	20,89	20,84	20,89	20,83	20,77	20,82	20,90	20,87	20,87	20,89	20,76	20,81	20,83	20,86	20,79	20,76	20,76	20,77	20,70	20,76	20,80	20,74	20,75	20,80	20,75	20,75	20,80	20,75	20,68	20,67	20,70	20,70	20,75	20,72	20,78	20,70	20,71	20,69	20,70	20,77	20,63	20,64	20,73	20,73	20,71	20,64	20,64	20,71	20,70	20,60	20,59	20,55	20,62	20,64	20,68	20,71	20,70	20,67	20,66	20,64	20,70	20,68	20,59	20,61	20,63	20,54	20,55	20,64	20,57	20,58	20,68	20,64	20,61	20,68	20,63	20,68	20,69	20,70	20,56	20,57	20,66	20,57	20,56	20,60	20,62	20,56	20,58	20,60	20,54	20,55	20,59	20,57	20,54	20,59	20,59	20,65	20,55	20,55	20,58	20,55	20,51	20,50	20,57	20,55	20,45	20,46	20,49	20,51	20,56	20,54	20,55	20,57	20,55	20,54	20,50	20,50	20,45	20,51	20,62	20,43	20,51	20,53	20,48	20,57	20,61	20,51	20,44	20,52	20,54	20,52	20,51	20,40	20,40	20,46	20,50	20,50	20,57	20,49	20,48	20,56	20,55	20,47	20,49	20,48	20,48	20,48	20,49	20,56	20,56	20,49	20,46	20,46	20,51	20,52	20,54	20,47	20,49	20,55	20,48	20,50	20,44	20,46	20,42	20,40	20,46	20,45	20,47	20,51	20,45	20,49	20,48	20,49	20,48	20,50	20,58	20,42	20,42	20,52	20,53	20,44	20,44	20,46	20,48	20,49	20,48	20,44	20,49	20,46	20,48	20,48	20,54	20,44	20,49	20,40	20,37	20,43	20,38	20,55	20,48	20,49	20,50	20,46	20,50	20,51	20,50	20,52	20,53	20,56	20,47	20,48	20,48	20,52	20,55	20,51	20,52	20,54	20,50	20,46	20,44	20,39	20,43	20,47	20,44	20,47	20,45	20,39	20,44	20,46	20,32	20,49	20,58	20,51	20,41	20,38	20,43	20,51	20,42	20,44	20,47	20,54	20,52	20,42	20,45	20,40	20,44	20,31	20,32	20,40	20,46	20,46	20,44	20,46	20,47	20,39	20,38	20,44	20,47	
20,44	20,45	20,48	20,40	20,33	20,38	20,46	20,44	20,38	20,36	20,41	20,40	20,43	20,39	20,45	20,37	20,48	20,56	20,54	20,47	20,51	20,43	20,48	20,31	20,42	20,42	20,44	20,40	20,35	20,35	20,37	20,47	20,44	20,44	20,35	20,45	20,49	20,38	20,39	20,43	20,32	20,36	20,43	20,51	20,51	20,54	20,44	20,43	20,39	20,42	20,47	20,48	20,47	20,50	20,52	20,41	20,44	20,47	20,49	20,46	20,45	20,49	20,48	20,38	20,36	20,42	20,45	20,49	20,52	20,57	20,48	20,56	20,47	20,48	20,39	20,42	20,41	20,41	20,47	20,54	20,53	20,48	20,54	20,52	20,42	20,46	20,42	20,54	20,56	20,58	20,67	20,58	20,59	20,64	20,60	20,66	20,60	20,55	20,58	20,60	20,55	20,54	20,44	20,49	20,54	20,49	20,51	20,49	20,48	20,50	20,47	20,49	20,52	20,53	20,47	20,41	20,48	20,54	20,51	20,42	20,54	20,57	20,60	20,59	20,53	20,55	20,58	20,57	20,53	20,54	20,54	20,49	20,51	20,55	20,60	20,67	20,52	20,43	20,40	20,44	20,55	20,54	20,56	20,57	20,56	20,52	20,55	20,53	20,56	20,50	20,47	20,56	20,53	20,51	20,53	20,58	20,64	20,52	20,63	20,68	20,50	20,49	20,54	20,57	20,52	20,54	20,61	20,55	20,60	20,54	20,51	20,50	20,58	20,56	20,62	20,57	20,57	20,56	20,61	20,53	20,52	20,54	20,61	20,55	20,65	20,64	20,59	20,62	20,60	20,61	20,55	20,55	20,62	20,62	20,62	20,64	20,68	20,67	20,56	20,64	20,69	20,65	20,69	20,66	20,60	20,68	20,71	20,59	20,62	20,67	20,72	20,77	20,62	20,60	20,70	20,72	20,72	20,73	20,66	20,68	20,77	20,62	20,62	20,70	20,74	20,78	20,81	20,84	20,83	20,76	20,67	20,69	20,68	20,68	20,74	20,81	20,76	20,84	20,82	20,76	20,80	20,86	20,84	20,83	20,73	20,67	20,81	20,80	20,89	20,84	20,78	20,84	20,90	20,81	20,78	20,83	20,88	20,80	20,76	20,84	20,89	20,89	20,95	20,95	20,88	20,88	20,93	20,88	20,87	20,91	20,83	20,83	20,96	20,91	20,83	20,86	20,89	20,88	20,93	20,87	20,81	20,85	20,85	20,87	20,91	20,92	20,83	20,89	21,00	20,88	20,83	20,87	20,85	20,86	20,91	20,91	20,93	20,92	20,91	20,90	20,91	20,90	20,88	20,85	20,86	20,87	20,84	20,93	20,94	20,86	20,94	20,98	20,89	20,96	20,99	20,92	20,94	20,98	21,00	20,91	20,91	21,00	20,93	20,94	20,94	20,93	20,91	20,87	20,87	20,92	20,95	20,99	20,97	20,91	20,97	20,96	20,92	20,93	20,90	20,88	20,96	20,91	20,91	20,92	20,87	20,88	20,90	20,95	20,96	21,01	21,01	20,90	20,88	20,85	20,89	20,83	20,91	20,87	20,83	20,92	20,92	20,99	20,92	20,82	20,87	20,89	20,92	20,93	20,91	20,88	20,87	20,92	20,87	20,88	20,88	20,90	20,93	20,86	20,84	20,86	20,83	20,78	20,81	20,84	20,81	20,83	20,87	20,83	20,86	20,90	20,91	20,91	20,89	20,84	20,84	20,86	20,90	20,83	20,77	20,78	20,84	20,84	20,87	20,84	20,81	20,79	20,81	20,79	20,75	20,80	20,76	20,65	20,74	20,75	20,78	20,73	20,76	20,74	20,71	20,75	20,73	20,70	20,73	20,66	20,67	20,74	20,68	20,66	20,64	20,70	20,66	20,58	20,63	20,56	20,53	20,67	20,71	20,71	20,71	20,65	20,64	20,70	20,64	20,68	20,66	20,59	20,67	20,62	20,52	20,55	20,66	20,65	20,60	20,64	20,66	20,52	20,65	20,69	20,70	20,58	20,61	20,57	20,55	20,61	20,61	20,61	20,63	20,68	20,63	20,54	20,63	20,62	20,60	20,65	20,62	20,59	20,57	20,56	20,58	20,61	20,59	20,63	20,50	20,41	20,57	20,61	20,55	20,46	20,39	20,54	20,54	20,47	20,55	20,60	20,59	20,48	20,52	20,49	20,46	20,51	20,53	20,51	20,52	20,50	20,47	20,50	20,53	20,54	20,49	20,53	20,55	20,53	20,50	20,45	20,41	20,43	20,48	20,46	20,51	20,52	20,51	20,56	20,66	20,56	20,49	20,45	20,44	20,49	20,51	20,52	20,53	20,50	20,52	20,51	20,53	20,52	20,50	20,51	20,47	20,50	20,52	20,45	20,42	20,47	20,47	20,45	20,42	20,43	20,51	20,55	20,45	20,42	20,47	20,40	20,39	20,48	20,47	20,54	20,49	20,45	20,49	20,51	20,54	20,46	20,44	20,41	20,47	20,42	20,43	20,49	20,46	20,40	20,51	20,52	20,48	20,48	20,50	20,43	20,45	20,43	20,55	20,57	20,44	20,42	20,44	20,45	20,43	20,45	20,50	20,50	20,47	20,44	20,48	20,54	20,47	20,57	20,52	20,41	20,48	20,55	20,45	20,47	20,43	20,45	20,49	20,44	20,51	20,47	20,34	20,45	20,49	20,36	20,40	20,50	20,51	20,47	20,42	20,45	20,43	20,43	20,44	20,42	20,45	20,50	20,39	20,44	20,48	20,44	20,42	20,38	20,38	20,41	20,39	20,47	20,52	20,45	20,42	20,40	20,52	20,43	
20,47	20,41	20,41	20,43	20,43	20,45	20,48	20,52	20,35	20,36	20,37	20,37	20,42	20,41	20,42	20,36	20,41	20,54	20,51	20,46	20,43	20,47	20,48	20,46	20,48	20,44	20,47	20,40	20,42	20,41	20,49	20,50	20,44	20,48	20,45	20,48	20,51	20,51	20,47	20,44	20,43	20,48	20,43	20,45	20,51	20,53	20,48	20,47	20,54	20,49	20,50	20,53	20,41	20,49	20,56	20,53	20,39	20,43	20,58	20,52	20,48	20,53	20,50	20,44	20,49	20,45	20,43	20,51	20,49	20,53	20,55	20,55	20,49	20,42	20,50	20,42	20,40	20,43	20,45	20,52	20,56	20,59	20,53	20,46	20,46	20,52	20,46	20,48	20,50	20,56	20,66	20,58	20,62	20,59	20,56	20,60	20,60	20,56	20,62	20,63	20,54	20,48	20,46	20,48	20,47	20,39	20,42	20,50	20,49	20,43	20,43	20,51	20,49	20,50	20,43	20,44	20,45	20,47	20,48	20,46	20,54	20,54	20,59	20,63	20,55	20,57	20,50	20,52	20,48	20,48	20,58	20,56	20,48	20,52	20,52	20,60	20,54	20,47	20,43	20,42	20,50	20,49	20,53	20,58	20,58	20,61	20,66	20,59	20,50	20,54	20,54	20,57	20,61	20,56	20,58	20,60	20,55	20,55	20,60	20,68	20,55	20,58	20,48	20,55	20,59	20,57	20,59	20,58	20,64	20,60	20,51	20,52	20,58	20,63	20,62	20,58	20,53	20,57	20,60	20,60	20,52	20,56	20,59	20,55	20,58	20,67	20,71	20,65	20,63	20,61	20,56	20,54	20,60	20,67	20,67	20,71	20,72	20,73	20,62	20,63	20,68	20,59	20,59	20,70	20,65	20,71	20,72	20,65	20,67	20,66	20,70	20,76	20,70	20,61	20,64	20,71	20,77	20,69	20,65	20,77	20,76	20,66	20,61	20,71	20,80	20,78	20,73	20,83	20,80	20,74	20,66	20,70	20,71	20,75	20,80	20,79	20,78	20,82	20,85	20,80	20,84	20,87	20,87	20,84	20,73	20,71	20,80	20,85	20,84	20,87	20,86	20,89	20,85	20,79	20,74	20,84	20,84	20,85	20,82	20,88	20,95	20,89	20,93	20,92	20,92	20,96	20,91	20,87	20,88	20,95	20,95	20,91	20,94	20,97	20,91	20,88	20,92	20,89	20,84	20,88	20,92	20,92	20,92	20,90	20,94	20,96	20,77	20,84	20,97	20,98	20,93	20,98	20,91	20,89	20,93	20,91	20,92	20,93	20,90	20,87	20,90	20,98	20,92	20,94	20,97	20,94	20,95	21,04	21,00	20,89	20,93	20,95	20,97	20,99	21,06	20,98	20,97	20,96	21,05	20,96	20,93	21,00	20,97	20,88	20,89	20,91	20,94	20,94	20,80	20,90	20,99	21,04	21,07	21,00	21,00	20,97	20,86	20,96	21,00	20,91	20,95	21,00	20,99	20,98	20,92	20,93	20,96	20,96	20,98	21,00	20,97	20,98	20,96	20,99	21,01	20,95	20,93	20,94	20,90	20,93	21,00	21,02	20,97	20,91	20,91	20,92	20,91	20,91	20,96	20,91	20,90	20,88	20,88	20,95	20,91	20,90	20,83	20,89	20,88	20,94	20,87	20,81	20,79	20,88	20,84	20,90	20,97	20,89	20,90	20,92	20,87	20,87	20,83	20,82	20,88	20,82	20,88	20,89	20,90	20,88	20,86	20,85	20,83	20,83	20,82	20,84	20,90	20,86	20,85	20,87	20,85	20,74	20,79	20,84	20,79	20,81	20,81	20,84	20,76	20,79	20,78	20,78	20,72	20,67	20,69	20,83	20,78	20,66	20,70	20,73	20,74	20,71	20,64	20,66	20,61	20,74	20,80	20,73	20,69	20,63	20,60	20,61	20,65	20,64	20,63	20,57	20,69	20,74	20,63	20,65	20,61	20,61	20,68	20,61	20,64	20,64	20,53	20,60	20,68	20,60	20,55	20,55	20,55	20,60	20,56	20,58	20,65	20,60	20,64	20,53	20,50	20,56	20,60	20,66	20,61	20,62	20,58	20,56	20,62	20,61	20,58	20,61	20,55	20,46	20,49	20,57	20,51	20,45	20,48	20,50	20,56	20,45	20,55	20,56	20,53	20,53	20,46	20,46	20,51	20,57	20,60	20,45	20,51	20,54	20,51	20,46	20,57	20,53	20,46	20,53	20,55	20,54	20,49	20,50	20,51	20,43	20,43	20,48	20,46	20,56	20,62	20,62	20,59	20,54	20,47	20,46	20,46	20,55	20,53	20,52	20,57	20,51	20,51	20,48	20,44	20,40	20,46	20,55	20,50	20,58	20,63	20,55	20,45	20,40	20,43	20,53	20,55	20,46	20,46	20,54	20,50	20,50	20,56	20,49	20,41	20,50	20,54	20,53	20,58	20,61	20,54	20,48	20,54	20,54	20,45	20,36	20,40	20,50	20,49	20,48	20,51	20,50	20,59	20,59	20,46	20,48	20,54	20,53	20,55	20,55	20,57	20,54	20,49	20,44	20,45	20,41	20,39	20,48	20,48	20,56	20,51	20,36	20,36	20,48	20,49	20,50	20,52	20,41	20,49	20,59	20,49	20,42	20,47	20,44	20,49	20,48	20,57	20,51	20,47	20,50	20,49	20,42	20,42	20,51	20,48	20,40	20,40	20,44	20,30	20,40	20,54	20,42	20,45	20,50	20,51	20,52	20,51	20,50	20,39	20,44	20,40	20,39	20,42	20,49	20,50	20,32	20,35	20,43	20,45	20,51	
20,41	20,34	20,41	20,42	20,47	20,51	20,51	20,46	20,45	20,38	20,36	20,33	20,33	20,46	20,46	20,42	20,45	20,46	20,45	20,51	20,48	20,47	20,46	20,46	20,57	20,54	20,50	20,41	20,48	20,42	20,42	20,36	20,39	20,39	20,50	20,50	20,38	20,41	20,47	20,52	20,43	20,47	20,40	20,37	20,42	20,44	20,49	20,43	20,44	20,40	20,49	20,55	20,51	20,50	20,50	20,48	20,48	20,44	20,48	20,52	20,43	20,45	20,50	20,44	20,40	20,44	20,47	20,41	20,45	20,47	20,47	20,60	20,51	20,45	20,48	20,50	20,49	20,50	20,38	20,46	20,60	20,54	20,55	20,45	20,47	20,55	20,51	20,50	20,55	20,58	20,51	20,53	20,61	20,57	20,47	20,48	20,45	20,50	20,58	20,61	20,53	20,51	20,55	20,49	20,43	20,38	20,43	20,48	20,48	20,41	20,44	20,61	20,55	20,42	20,45	20,52	20,50	20,47	20,55	20,55	20,55	20,50	20,58	20,65	20,59	20,62	20,50	20,50	20,53	20,46	20,45	20,43	20,45	20,55	20,53	20,51	20,56	20,56	20,51	20,53	20,53	20,48	20,53	20,55	20,62	20,67	20,66	20,63	20,56	20,60	20,61	20,56	20,58	20,57	20,56	20,63	20,61	20,57	20,60	20,60	20,57	20,70	20,56	20,58	20,59	20,56	20,57	20,56	20,63	20,60	20,53	20,52	20,59	20,59	20,67	20,59	20,52	20,57	20,62	20,64	20,58	20,58	20,60	20,60	20,59	20,56	20,59	20,64	20,66	20,64	20,63	20,55	20,54	20,64	20,63	20,69	20,69	20,68	20,63	20,75	20,71	20,59	20,52	20,66	20,71	20,74	20,76	20,67	20,72	20,68	20,70	20,73	20,69	20,76	20,76	20,74	20,74	20,68	20,69	20,82	20,80	20,68	20,69	20,73	20,86	20,86	20,74	20,82	20,81	20,75	20,73	20,75	20,76	20,77	20,87	20,89	20,79	20,77	20,76	20,84	20,85	20,86	20,85	20,83	20,76	20,80	20,80	20,79	20,83	20,88	20,83	20,89	20,98	20,92	20,84	20,89	20,88	20,92	20,89	20,91	20,91	20,87	20,84	20,82	20,86	20,92	20,88	20,90	20,82	20,86	20,89	20,87	20,86	20,90	20,96	20,97	20,91	20,91	20,86	20,93	20,92	20,92	20,90	20,96	20,92	20,89	20,81	20,80	20,97	21,00	20,98	20,96	20,90	20,87	20,91	20,86	20,96	20,99	20,96	20,96	20,93	21,01	20,99	21,04	21,07	21,03	20,94	20,98	20,92	20,92	20,94	20,95	20,93	20,99	21,00	20,95	20,89	20,97	20,96	20,88	20,89	20,93	20,95	20,98	20,98	21,01	21,00	20,93	20,88	20,96	21,06	21,04	21,02	21,01	20,94	20,99	20,97	20,89	21,00	20,97	21,00	20,99	21,02	21,01	20,95	20,90	20,97	21,00	20,96	21,03	20,99	20,95	20,98	21,00	21,04	21,03	21,01	20,96	21,00	21,01	20,99	20,97	21,01	20,98	20,89	20,91	20,94	20,93	20,95	20,92	20,91	20,95	20,93	20,95	20,87	20,94	20,90	20,95	20,98	20,96	20,97	20,91	20,87	20,93	20,90	20,93	20,98	20,91	20,92	20,90	20,93	20,92	20,91	20,88	20,86	20,88	20,88	20,81	20,85	20,91	20,90	20,87	20,86	20,85	20,85	20,86	20,89	20,92	20,88	20,95	20,96	20,84	20,89	20,92	20,87	20,80	20,79	20,90	20,88	20,80	20,83	20,85	20,80	20,77	20,66	20,75	20,88	20,83	20,80	20,78	20,79	20,73	20,65	20,65	20,66	20,71	20,72	20,73	20,66	20,64	20,64	20,66	20,67	20,65	20,63	20,64	20,67	20,74	20,72	20,64	20,59	20,54	20,61	20,59	20,65	20,68	20,60	20,61	20,64	20,60	20,56	20,58	20,53	20,54	20,54	20,52	20,61	20,60	20,62	20,55	20,50	20,51	20,60	20,60	20,62	20,57	20,53	20,57	20,60	20,70	20,60	20,53	20,54	20,53	20,54	20,55	20,55	20,52	20,58	20,55	20,54	20,52	20,54	20,56	20,54	20,55	20,53	20,45	20,49	20,49	20,56	20,52	20,50	20,59	20,54	20,58	20,54	20,53	20,37	20,47	20,55	20,51	20,55	20,50	20,54	20,54	20,45	20,41	20,45	20,50	20,57	20,58	20,60	20,49	20,45	20,45	20,42	20,41	20,47	20,39	20,50	20,49	20,50	20,45	20,41	20,43	20,46	20,54	20,50	20,51	20,53	20,51	20,47	20,48	20,36	20,42	20,58	20,53	20,44	20,50	20,50	20,44	20,54	20,54	20,44	20,49	20,57	20,51	20,51	20,56	20,56	20,46	20,46	20,48	20,39	20,37	20,33	20,35	20,48	20,45	20,51	20,57	20,64	20,57	20,54	20,46	20,45	20,47	20,51	20,56	20,52	20,49	20,48	20,56	20,53	20,50	20,46	20,47	20,48	20,46	20,46	20,43	20,47	20,47	20,43	20,48	20,45	20,41	20,48	20,50	20,48	20,44	20,48	20,51	20,45	20,46	20,48	20,51	20,46	20,53	20,44	20,40	20,49	20,62	20,56	20,42	20,38	20,41	20,35	20,37	20,47	20,51	20,53	20,45	20,46	20,54	20,50	20,49	20,49	20,39	20,49	20,42	20,32	20,40	20,45	20,35	20,34	20,44	20,47	20,49	
20,38	20,34	20,42	20,52	20,44	20,45	20,43	20,43	20,41	20,47	20,42	20,38	20,37	20,51	20,46	20,47	20,52	20,49	20,45	20,50	20,55	20,44	20,39	20,40	20,47	20,55	20,58	20,48	20,41	20,34	20,38	20,44	20,36	20,43	20,48	20,44	20,42	20,32	20,39	20,55	20,42	20,43	20,46	20,40	20,51	20,46	20,43	20,55	20,49	20,43	20,47	20,50	20,48	20,47	20,43	20,48	20,50	20,46	20,46	20,44	20,42	20,37	20,40	20,46	20,36	20,44	20,48	20,39	20,39	20,49	20,44	20,59	20,52	20,45	20,47	20,46	20,41	20,48	20,43	20,45	20,57	20,47	20,40	20,46	20,48	20,51	20,48	20,54	20,56	20,58	20,50	20,50	20,58	20,58	20,47	20,51	20,48	20,45	20,58	20,60	20,50	20,47	20,50	20,41	20,44	20,48	20,48	20,47	20,43	20,44	20,45	20,49	20,52	20,48	20,48	20,53	20,50	20,50	20,50	20,51	20,48	20,45	20,54	20,67	20,56	20,51	20,55	20,50	20,52	20,51	20,49	20,47	20,38	20,49	20,59	20,53	20,54	20,52	20,48	20,50	20,50	20,50	20,54	20,56	20,56	20,61	20,65	20,54	20,55	20,53	20,54	20,63	20,51	20,51	20,59	20,56	20,56	20,59	20,57	20,53	20,54	20,60	20,57	20,58	20,55	20,60	20,63	20,56	20,53	20,55	20,55	20,52	20,57	20,62	20,67	20,66	20,60	20,65	20,58	20,58	20,59	20,56	20,57	20,66	20,63	20,54	20,54	20,61	20,63	20,69	20,61	20,62	20,64	20,64	20,66	20,67	20,65	20,59	20,63	20,68	20,67	20,68	20,57	20,65	20,69	20,70	20,75	20,67	20,73	20,76	20,62	20,72	20,73	20,70	20,76	20,71	20,69	20,70	20,73	20,80	20,69	20,67	20,68	20,80	20,87	20,87	20,79	20,80	20,79	20,80	20,81	20,71	20,71	20,76	20,82	20,90	20,87	20,88	20,81	20,85	20,85	20,81	20,79	20,76	20,82	20,83	20,85	20,80	20,88	20,90	20,80	20,85	20,96	20,92	20,84	20,82	20,77	20,88	20,90	20,87	20,90	20,93	20,89	20,82	20,84	20,88	20,88	20,87	20,93	20,96	20,93	20,89	20,94	20,94	20,90	20,97	20,99	20,96	21,03	20,99	20,98	20,99	20,92	20,92	21,01	20,95	20,91	20,89	20,94	21,01	20,95	21,02	20,97	20,93	20,96	20,85	20,92	20,99	21,02	21,01	20,99	20,98	21,02	21,01	21,06	21,01	20,94	20,94	20,95	20,95	20,98	21,05	20,97	20,98	20,99	20,91	20,95	21,02	20,97	20,97	21,02	21,04	20,95	20,98	21,08	21,11	21,10	20,95	20,96	21,03	21,10	21,09	21,01	21,03	21,03	20,98	21,04	20,92	20,94	21,08	21,10	21,00	21,00	21,02	21,04	20,99	20,99	21,07	21,05	21,08	21,08	20,99	20,98	21,00	21,00	20,90	20,93	21,01	21,08	21,07	20,98	20,93	21,02	21,03	20,93	20,94	21,00	21,00	20,95	20,96	20,99	21,00	20,95	20,90	20,89	20,98	21,01	21,04	21,06	21,02	20,93	20,98	20,94	20,91	20,91	20,97	20,97	20,85	20,88	20,95	20,99	20,98	21,02	20,97	20,93	20,95	20,96	20,86	20,87	20,91	20,91	20,89	20,91	21,03	21,05	20,91	20,97	20,97	20,97	20,97	21,02	20,93	20,92	21,01	21,00	20,93	20,85	20,91	20,91	20,93	20,88	20,83	20,88	20,89	20,84	20,80	20,86	20,92	20,91	20,86	20,84	20,79	20,70	20,67	20,66	20,77	20,68	20,59	20,68	20,64	20,69	20,72	20,65	20,56	20,62	20,66	20,67	20,65	20,64	20,63	20,65	20,61	20,58	20,63	20,67	20,66	20,56	20,64	20,68	20,58	20,56	20,63	20,54	20,56	20,63	20,60	20,61	20,69	20,67	20,60	20,54	20,48	20,56	20,55	20,59	20,57	20,56	20,50	20,51	20,50	20,57	20,58	20,58	20,50	20,56	20,61	20,58	20,47	20,51	20,57	20,53	20,51	20,57	20,58	20,56	20,57	20,52	20,41	20,48	20,52	20,48	20,52	20,47	20,57	20,53	20,54	20,56	20,47	20,40	20,45	20,54	20,55	20,49	20,49	20,46	20,54	20,57	20,54	20,50	20,49	20,43	20,47	20,57	20,53	20,47	20,46	20,42	20,43	20,47	20,45	20,39	20,41	20,50	20,46	20,57	20,50	20,49	20,51	20,48	20,39	20,44	20,51	20,41	20,54	20,56	20,47	20,58	20,51	20,44	20,51	20,48	20,40	20,50	20,52	20,49	20,47	20,38	20,38	20,41	20,41	20,48	20,45	20,36	20,47	20,45	20,45	20,41	20,45	20,40	20,47	20,43	20,48	20,55	20,55	20,43	20,44	20,44	20,53	20,45	20,56	20,51	20,46	20,48	20,58	20,48	20,49	20,50	20,45	20,45	20,42	20,38	20,44	20,45	20,47	20,37	20,43	20,46	20,41	20,50	20,49	20,51	20,44	20,42	20,49	20,46	20,50	20,42	20,55	20,51	20,45	20,37	20,28	20,36	20,57	20,48	20,49	20,43	20,45	20,39	20,39	20,39	20,37	20,55	20,46	20,44	20,52	20,46	20,49	20,44	20,47	20,45	20,47	20,38	20,44	20,45	20,37	20,36	20,39	20,44	20,49	
20,39	20,36	20,46	20,50	20,48	20,43	20,45	20,43	20,45	20,40	20,50	20,48	20,38	20,42	20,45	20,44	20,55	20,49	20,49	20,45	20,52	20,51	20,48	20,53	20,49	20,50	20,53	20,52	20,45	20,32	20,36	20,47	20,44	20,48	20,48	20,40	20,46	20,36	20,44	20,59	20,59	20,47	20,49	20,46	20,52	20,45	20,36	20,43	20,53	20,44	20,45	20,45	20,45	20,49	20,44	20,48	20,53	20,54	20,50	20,49	20,45	20,38	20,42	20,45	20,44	20,40	20,45	20,46	20,48	20,54	20,50	20,56	20,50	20,48	20,49	20,49	20,40	20,43	20,52	20,51	20,58	20,39	20,48	20,51	20,46	20,52	20,53	20,52	20,47	20,54	20,54	20,58	20,56	20,53	20,43	20,45	20,51	20,50	20,56	20,53	20,48	20,45	20,50	20,44	20,45	20,48	20,51	20,52	20,40	20,46	20,51	20,52	20,49	20,48	20,49	20,51	20,46	20,43	20,49	20,48	20,47	20,45	20,50	20,67	20,54	20,48	20,46	20,52	20,55	20,51	20,49	20,58	20,48	20,51	20,52	20,57	20,56	20,47	20,39	20,44	20,49	20,45	20,59	20,60	20,56	20,59	20,58	20,55	20,54	20,55	20,49	20,62	20,60	20,46	20,48	20,60	20,56	20,59	20,63	20,47	20,53	20,61	20,51	20,50	20,58	20,57	20,63	20,59	20,53	20,50	20,54	20,54	20,60	20,64	20,63	20,62	20,66	20,61	20,56	20,52	20,55	20,58	20,64	20,65	20,62	20,62	20,62	20,60	20,68	20,64	20,60	20,56	20,67	20,71	20,67	20,64	20,67	20,59	20,66	20,68	20,64	20,73	20,67	20,70	20,73	20,71	20,69	20,68	20,67	20,68	20,69	20,74	20,77	20,75	20,73	20,74	20,76	20,73	20,75	20,82	20,80	20,70	20,74	20,80	20,83	20,86	20,87	20,85	20,86	20,86	20,83	20,73	20,67	20,78	20,83	20,88	20,88	20,95	20,82	20,81	20,90	20,81	20,81	20,79	20,88	20,90	20,87	20,88	20,91	20,92	20,79	20,89	20,94	20,90	20,88	20,85	20,85	20,91	21,04	20,87	20,90	20,98	21,05	20,93	20,90	20,97	20,93	20,89	20,95	21,02	21,04	20,96	20,98	21,05	20,98	20,93	20,96	21,04	21,04	21,03	21,02	21,04	21,00	20,96	21,00	21,06	20,96	20,92	20,97	21,03	20,98	21,07	21,11	21,07	21,02	20,94	20,97	20,97	21,03	21,03	21,00	21,05	21,04	21,01	21,07	21,01	20,95	21,00	21,02	21,04	21,09	21,11	21,00	21,01	21,06	20,97	20,97	21,10	21,01	21,02	21,05	21,07	21,07	21,07	21,10	21,11	21,17	21,16	21,03	21,05	21,10	21,10	21,08	21,10	21,11	21,08	21,08	21,06	21,03	21,03	21,13	21,05	21,03	21,05	21,09	21,07	21,05	21,06	21,06	21,10	21,11	21,03	21,10	21,00	20,96	20,98	21,05	21,06	21,05	21,09	21,02	20,97	21,01	21,08	21,00	20,99	21,08	21,13	21,03	20,98	21,03	21,00	20,97	21,03	20,99	21,01	21,06	21,02	21,07	21,03	20,98	20,96	20,99	20,93	20,95	20,98	20,98	20,93	20,92	21,02	21,02	20,98	21,01	21,00	20,89	20,97	21,02	20,96	20,95	20,92	20,95	21,01	21,10	21,09	21,17	21,12	21,12	21,13	21,07	21,09	21,11	21,02	21,00	21,01	21,04	21,01	21,05	21,03	20,91	21,03	21,02	21,05	21,00	21,07	20,99	20,98	20,98	20,96	20,94	20,94	20,91	20,91	20,77	20,71	20,72	20,78	20,72	20,59	20,61	20,60	20,66	20,71	20,63	20,58	20,63	20,65	20,67	20,62	20,62	20,61	20,65	20,63	20,60	20,59	20,60	20,59	20,60	20,59	20,59	20,56	20,56	20,62	20,58	20,57	20,59	20,57	20,56	20,57	20,63	20,53	20,48	20,49	20,51	20,52	20,56	20,51	20,58	20,57	20,52	20,46	20,51	20,59	20,59	20,55	20,56	20,62	20,54	20,43	20,46	20,49	20,53	20,47	20,47	20,52	20,51	20,51	20,50	20,47	20,49	20,53	20,51	20,46	20,45	20,51	20,54	20,51	20,52	20,42	20,42	20,38	20,50	20,53	20,48	20,49	20,52	20,45	20,54	20,54	20,48	20,48	20,47	20,45	20,48	20,45	20,52	20,51	20,50	20,43	20,40	20,48	20,53	20,53	20,55	20,48	20,57	20,58	20,53	20,55	20,49	20,42	20,50	20,53	20,45	20,49	20,55	20,60	20,63	20,51	20,49	20,52	20,50	20,38	20,42	20,50	20,45	20,51	20,43	20,40	20,40	20,45	20,49	20,48	20,50	20,48	20,45	20,51	20,51	20,42	20,38	20,50	20,46	20,42	20,47	20,46	20,41	20,37	20,40	20,50	20,43	20,49	20,56	20,48	20,39	20,46	20,42	20,44	20,49	20,41	20,35	20,44	20,37	20,39	20,47	20,43	20,47	20,46	20,50	20,45	20,50	20,54	20,51	20,52	20,50	20,51	20,46	20,44	20,47	20,42	20,45	20,37	20,33	20,35	20,33	20,43	20,47	20,45	20,44	20,40	20,39	20,40	20,44	20,38	20,45	20,46	20,39	20,55	20,49	20,45	20,35	20,36	20,40	20,41	20,39	20,41	20,52	20,41	20,37	20,37	20,39	20,34	
20,37	20,41	20,41	20,47	20,48	20,48	20,47	20,38	20,40	20,40	20,51	20,58	20,37	20,42	20,39	20,41	20,46	20,49	20,33	20,45	20,39	20,50	20,58	20,58	20,53	20,46	20,50	20,55	20,49	20,42	20,42	20,39	20,34	20,37	20,36	20,42	20,45	20,47	20,50	20,53	20,48	20,51	20,41	20,47	20,45	20,44	20,39	20,38	20,39	20,42	20,37	20,42	20,44	20,47	20,44	20,42	20,49	20,56	20,55	20,50	20,41	20,41	20,43	20,50	20,42	20,44	20,47	20,43	20,46	20,59	20,48	20,53	20,50	20,41	20,47	20,49	20,48	20,39	20,44	20,53	20,56	20,42	20,42	20,58	20,50	20,53	20,57	20,52	20,45	20,55	20,61	20,59	20,54	20,49	20,44	20,55	20,47	20,50	20,49	20,48	20,49	20,44	20,46	20,44	20,45	20,47	20,52	20,52	20,40	20,48	20,48	20,56	20,56	20,49	20,52	20,49	20,48	20,48	20,47	20,51	20,61	20,50	20,53	20,62	20,47	20,54	20,65	20,57	20,57	20,52	20,54	20,58	20,56	20,63	20,54	20,58	20,60	20,45	20,48	20,55	20,54	20,52	20,47	20,57	20,56	20,61	20,60	20,49	20,53	20,53	20,53	20,57	20,59	20,52	20,48	20,56	20,60	20,64	20,66	20,56	20,49	20,61	20,56	20,49	20,61	20,55	20,54	20,58	20,53	20,52	20,54	20,57	20,56	20,64	20,68	20,59	20,62	20,64	20,61	20,57	20,55	20,53	20,57	20,65	20,62	20,58	20,62	20,64	20,65	20,62	20,56	20,58	20,64	20,69	20,66	20,66	20,70	20,69	20,70	20,68	20,70	20,70	20,67	20,70	20,72	20,78	20,73	20,73	20,77	20,69	20,71	20,78	20,79	20,77	20,79	20,81	20,82	20,79	20,77	20,91	20,88	20,71	20,71	20,77	20,79	20,84	20,90	20,94	20,88	20,90	20,90	20,86	20,82	20,82	20,90	20,98	20,88	20,85	20,85	20,89	20,92	20,92	20,90	20,87	20,91	20,94	20,91	20,94	21,05	21,01	20,90	20,91	20,97	20,97	20,95	20,96	21,01	21,08	21,01	20,94	20,99	21,10	21,02	20,97	20,95	20,96	20,97	20,99	21,00	21,06	21,09	21,07	21,07	21,01	21,00	21,05	21,05	21,08	21,09	21,05	21,07	21,09	21,05	21,07	21,13	21,09	21,05	21,04	21,13	21,14	21,08	21,15	21,20	21,15	21,10	21,09	21,09	21,11	21,12	21,09	21,09	21,14	21,15	21,16	21,14	21,13	21,05	21,15	21,15	21,13	21,17	21,10	21,06	21,08	21,16	21,14	21,05	21,11	21,10	21,08	21,10	21,06	21,11	21,10	21,22	21,27	21,33	21,34	21,28	21,25	21,19	21,27	21,24	21,19	21,13	21,16	21,20	21,18	21,17	21,19	21,22	21,25	21,24	21,20	21,19	21,21	21,20	21,15	21,12	21,16	21,20	21,16	21,18	21,14	21,05	21,12	21,17	21,23	21,16	21,20	21,15	21,10	21,14	21,15	21,19	21,14	21,20	21,20	21,18	21,14	21,06	21,10	21,15	21,16	21,21	21,18	21,13	21,14	21,13	21,17	21,12	21,06	21,14	21,14	21,14	21,13	21,08	21,06	21,05	21,12	21,14	21,07	21,08	21,05	20,94	21,03	21,03	21,03	21,07	21,07	21,05	21,06	21,16	21,22	21,27	21,27	21,25	21,26	21,15	21,20	21,23	21,12	21,11	21,08	21,06	21,08	21,07	21,17	21,12	21,06	21,19	21,14	21,09	21,11	21,13	21,06	21,07	21,03	20,98	20,92	20,90	20,85	20,84	20,75	20,71	20,75	20,73	20,67	20,68	20,64	20,60	20,70	20,66	20,60	20,64	20,64	20,63	20,62	20,57	20,60	20,67	20,65	20,61	20,58	20,57	20,55	20,64	20,65	20,61	20,51	20,59	20,64	20,67	20,64	20,51	20,51	20,58	20,61	20,57	20,55	20,44	20,46	20,58	20,53	20,59	20,57	20,61	20,53	20,51	20,48	20,55	20,57	20,48	20,49	20,50	20,57	20,55	20,52	20,50	20,49	20,57	20,52	20,46	20,50	20,48	20,49	20,50	20,50	20,53	20,49	20,46	20,45	20,44	20,51	20,50	20,56	20,51	20,44	20,45	20,48	20,42	20,43	20,50	20,59	20,46	20,44	20,48	20,48	20,45	20,51	20,48	20,44	20,57	20,48	20,51	20,52	20,45	20,48	20,42	20,43	20,49	20,50	20,61	20,51	20,50	20,53	20,53	20,45	20,45	20,42	20,40	20,48	20,48	20,49	20,55	20,57	20,54	20,46	20,46	20,55	20,50	20,42	20,45	20,44	20,40	20,49	20,44	20,51	20,46	20,39	20,48	20,44	20,44	20,43	20,46	20,46	20,43	20,42	20,43	20,52	20,46	20,40	20,49	20,47	20,44	20,50	20,50	20,49	20,49	20,47	20,44	20,47	20,42	20,42	20,40	20,37	20,45	20,41	20,41	20,38	20,41	20,43	20,50	20,47	20,48	20,48	20,48	20,41	20,46	20,53	20,38	20,48	20,53	20,54	20,52	20,39	20,45	20,47	20,37	20,43	20,47	20,41	20,45	20,47	20,44	20,39	20,47	20,45	20,42	20,44	20,42	20,48	20,52	20,49	20,47	20,48	20,55	20,47	20,34	20,38	20,38	20,46	20,40	20,46	20,53	20,43	20,41	20,47	20,42	20,43	
20,39	20,43	20,47	20,40	20,46	20,46	20,49	20,36	20,33	20,49	20,42	20,47	20,40	20,43	20,38	20,38	20,41	20,47	20,42	20,41	20,45	20,49	20,62	20,58	20,53	20,49	20,37	20,46	20,42	20,30	20,43	20,44	20,37	20,41	20,44	20,46	20,55	20,41	20,45	20,39	20,39	20,52	20,57	20,50	20,52	20,46	20,41	20,37	20,36	20,38	20,38	20,49	20,44	20,45	20,47	20,51	20,57	20,62	20,55	20,46	20,41	20,37	20,44	20,48	20,50	20,51	20,50	20,54	20,46	20,54	20,51	20,61	20,54	20,47	20,50	20,49	20,43	20,39	20,48	20,52	20,54	20,47	20,39	20,49	20,51	20,49	20,50	20,57	20,47	20,52	20,61	20,52	20,48	20,49	20,36	20,48	20,52	20,40	20,45	20,50	20,51	20,41	20,45	20,45	20,50	20,49	20,53	20,53	20,48	20,59	20,62	20,54	20,55	20,54	20,60	20,56	20,53	20,58	20,52	20,48	20,61	20,52	20,52	20,56	20,45	20,52	20,60	20,61	20,62	20,56	20,52	20,51	20,45	20,56	20,59	20,59	20,61	20,50	20,51	20,64	20,67	20,60	20,55	20,55	20,55	20,50	20,51	20,48	20,49	20,53	20,45	20,52	20,51	20,57	20,53	20,54	20,55	20,59	20,65	20,59	20,54	20,60	20,60	20,57	20,57	20,55	20,51	20,50	20,49	20,56	20,62	20,61	20,64	20,59	20,65	20,67	20,58	20,64	20,62	20,59	20,58	20,52	20,55	20,61	20,63	20,55	20,67	20,61	20,56	20,61	20,55	20,59	20,67	20,64	20,64	20,66	20,71	20,71	20,70	20,72	20,70	20,68	20,72	20,75	20,74	20,74	20,70	20,76	20,83	20,83	20,83	20,81	20,86	20,84	20,83	20,88	20,92	20,88	20,88	20,98	20,92	20,76	20,79	20,83	20,86	20,92	20,93	20,97	20,90	21,01	20,94	20,91	20,96	20,93	20,96	20,98	20,90	20,91	20,94	21,00	21,01	21,00	20,99	21,01	20,97	21,01	21,01	20,98	21,06	21,12	21,07	21,02	21,05	21,05	21,06	21,08	21,08	21,11	21,05	21,07	21,15	21,17	21,08	21,09	21,11	21,12	21,08	21,15	21,11	21,16	21,24	21,22	21,24	21,18	21,09	21,17	21,17	21,19	21,12	21,18	21,22	21,25	21,15	21,15	21,20	21,17	21,10	21,21	21,29	21,24	21,19	21,25	21,26	21,24	21,16	21,19	21,27	21,28	21,24	21,22	21,17	21,23	21,28	21,29	21,31	21,22	21,25	21,31	21,25	21,28	21,33	21,29	21,24	21,20	21,30	21,31	21,31	21,31	21,29	21,25	21,25	21,28	21,32	21,24	21,39	21,61	21,73	21,65	21,60	21,55	21,51	21,46	21,45	21,47	21,40	21,37	21,35	21,35	21,35	21,49	21,53	21,49	21,48	21,38	21,37	21,41	21,34	21,32	21,31	21,32	21,33	21,34	21,37	21,37	21,35	21,28	21,31	21,31	21,37	21,35	21,39	21,41	21,39	21,34	21,38	21,42	21,42	21,34	21,37	21,37	21,33	21,41	21,46	21,41	21,37	21,39	21,38	21,36	21,33	21,32	21,27	21,24	21,33	21,34	21,41	21,43	21,29	21,29	21,40	21,33	21,27	21,26	21,28	21,30	21,18	21,27	21,30	21,24	21,30	21,28	21,31	21,26	21,35	21,45	21,44	21,43	21,44	21,36	21,31	21,34	21,37	21,26	21,22	21,26	21,28	21,24	21,16	21,25	21,32	21,29	21,29	21,32	21,25	21,30	21,33	21,30	21,28	21,14	21,06	21,04	20,96	20,94	20,83	20,82	20,83	20,80	20,77	20,71	20,69	20,68	20,60	20,63	20,62	20,57	20,66	20,69	20,65	20,67	20,60	20,58	20,63	20,66	20,68	20,69	20,66	20,63	20,60	20,73	20,68	20,56	20,58	20,60	20,66	20,61	20,55	20,50	20,53	20,59	20,57	20,56	20,59	20,55	20,58	20,61	20,64	20,65	20,58	20,51	20,48	20,46	20,54	20,54	20,51	20,56	20,54	20,50	20,53	20,52	20,54	20,58	20,49	20,48	20,54	20,58	20,52	20,54	20,52	20,52	20,52	20,55	20,50	20,46	20,47	20,53	20,54	20,56	20,52	20,47	20,48	20,51	20,41	20,42	20,47	20,51	20,54	20,39	20,44	20,42	20,44	20,49	20,48	20,42	20,51	20,55	20,52	20,52	20,53	20,49	20,51	20,50	20,51	20,38	20,42	20,54	20,42	20,45	20,47	20,53	20,43	20,37	20,37	20,47	20,51	20,51	20,56	20,54	20,48	20,46	20,48	20,53	20,51	20,45	20,48	20,50	20,44	20,48	20,46	20,45	20,51	20,52	20,50	20,46	20,45	20,48	20,43	20,46	20,46	20,38	20,50	20,53	20,43	20,43	20,48	20,48	20,55	20,56	20,51	20,48	20,47	20,51	20,44	20,44	20,43	20,44	20,40	20,37	20,43	20,43	20,44	20,44	20,41	20,47	20,48	20,48	20,50	20,45	20,41	20,41	20,43	20,50	20,38	20,42	20,45	20,48	20,43	20,33	20,33	20,43	20,40	20,36	20,42	20,42	20,39	20,50	20,43	20,37	20,41	20,46	20,40	20,40	20,43	20,47	20,49	20,43	20,48	20,43	20,51	20,52	20,35	20,43	20,46	20,54	20,46	20,37	20,40	20,47	20,42	20,39	20,41	20,40	
20,34	20,33	20,38	20,38	20,37	20,41	20,52	20,45	20,34	20,43	20,40	20,39	20,50	20,46	20,37	20,36	20,34	20,48	20,45	20,42	20,48	20,44	20,52	20,55	20,53	20,49	20,46	20,43	20,45	20,27	20,30	20,50	20,46	20,45	20,44	20,44	20,57	20,46	20,35	20,36	20,27	20,47	20,47	20,45	20,43	20,52	20,40	20,31	20,35	20,35	20,42	20,47	20,39	20,44	20,51	20,45	20,48	20,56	20,55	20,47	20,50	20,34	20,45	20,46	20,53	20,50	20,43	20,56	20,53	20,54	20,44	20,55	20,58	20,50	20,52	20,54	20,48	20,52	20,51	20,54	20,51	20,47	20,48	20,41	20,36	20,47	20,51	20,58	20,58	20,49	20,53	20,42	20,40	20,50	20,48	20,49	20,50	20,42	20,45	20,55	20,52	20,49	20,44	20,41	20,52	20,58	20,49	20,47	20,47	20,56	20,61	20,56	20,51	20,51	20,54	20,53	20,46	20,51	20,50	20,41	20,54	20,53	20,56	20,57	20,45	20,51	20,53	20,50	20,47	20,47	20,53	20,45	20,39	20,50	20,53	20,63	20,61	20,48	20,49	20,53	20,57	20,55	20,61	20,69	20,59	20,50	20,49	20,52	20,53	20,52	20,51	20,51	20,57	20,59	20,54	20,52	20,60	20,55	20,58	20,62	20,48	20,54	20,59	20,58	20,53	20,52	20,58	20,48	20,53	20,53	20,57	20,57	20,61	20,62	20,59	20,60	20,63	20,57	20,63	20,59	20,59	20,61	20,60	20,53	20,59	20,54	20,57	20,60	20,56	20,62	20,60	20,60	20,68	20,64	20,62	20,69	20,67	20,71	20,69	20,64	20,72	20,72	20,67	20,77	20,76	20,71	20,76	20,81	20,87	20,86	20,90	20,93	20,90	20,88	20,95	20,99	21,02	20,98	20,97	21,04	21,13	20,91	20,88	20,87	20,92	20,97	21,04	21,02	21,02	21,00	21,00	20,97	21,01	21,08	21,08	21,07	21,01	21,00	21,03	21,09	21,09	21,06	21,04	21,07	21,07	21,13	21,19	21,13	21,19	21,20	21,13	21,15	21,17	21,13	21,18	21,27	21,23	21,17	21,22	21,26	21,29	21,32	21,29	21,35	21,30	21,33	21,31	21,31	21,22	21,28	21,41	21,34	21,36	21,41	21,35	21,36	21,34	21,37	21,39	21,33	21,45	21,51	21,42	21,36	21,33	21,37	21,36	21,39	21,44	21,43	21,44	21,44	21,47	21,46	21,44	21,34	21,44	21,45	21,48	21,46	21,47	21,47	21,51	21,44	21,51	21,47	21,46	21,51	21,47	21,56	21,58	21,60	21,60	21,57	21,54	21,66	21,66	21,63	21,61	21,57	21,52	21,59	21,62	21,66	21,84	22,13	22,29	22,29	22,25	22,16	22,07	22,01	21,45	21,88	21,82	21,79	21,72	21,66	21,75	21,84	22,04	22,06	21,94	21,84	21,85	21,78	21,72	21,71	21,75	21,80	21,80	21,74	21,68	21,74	21,78	21,75	21,73	21,77	21,85	21,83	21,84	21,84	21,83	21,80	21,82	21,93	21,87	21,78	21,77	21,80	21,76	21,83	21,82	21,76	21,73	21,82	21,78	21,78	21,78	21,83	21,79	21,35	21,78	21,78	21,81	21,86	21,82	21,75	21,79	21,79	21,75	21,68	21,68	21,66	21,70	21,72	21,73	21,67	21,60	21,57	21,64	21,62	21,70	21,75	21,71	21,74	21,75	21,63	21,60	21,65	21,63	21,54	21,55	21,59	21,56	21,53	21,50	21,49	21,56	21,65	21,64	21,62	21,57	21,52	21,62	21,61	21,45	21,32	21,23	21,20	21,20	21,04	20,95	20,92	20,87	20,87	20,82	20,66	20,62	20,66	20,68	20,68	20,62	20,57	20,58	20,72	20,75	20,67	20,60	20,60	20,62	20,66	20,69	20,66	20,65	20,60	20,58	20,66	20,66	20,62	20,62	20,61	20,66	20,62	20,59	20,56	20,54	20,58	20,61	20,60	20,62	20,59	20,58	20,60	20,53	20,59	20,58	20,52	20,50	20,48	20,47	20,59	20,52	20,46	20,61	20,54	20,57	20,53	20,47	20,44	20,39	20,40	20,52	20,55	20,57	20,55	20,52	20,47	20,46	20,45	20,49	20,49	20,49	20,49	20,53	20,65	20,52	20,48	20,44	20,46	20,43	20,38	20,44	20,50	20,54	20,55	20,47	20,51	20,48	20,47	20,48	20,52	20,44	20,51	20,48	20,46	20,49	20,47	20,47	20,49	20,44	20,39	20,45	20,46	20,43	20,39	20,42	20,48	20,46	20,40	20,47	20,42	20,42	20,44	20,46	20,51	20,51	20,47	20,54	20,56	20,50	20,39	20,49	20,52	20,49	20,54	20,48	20,44	20,46	20,55	20,53	20,45	20,45	20,51	20,47	20,41	20,39	20,43	20,45	20,44	20,46	20,51	20,49	20,52	20,56	20,55	20,48	20,48	20,41	20,49	20,53	20,41	20,44	20,44	20,37	20,41	20,46	20,48	20,45	20,46	20,38	20,37	20,46	20,46	20,47	20,51	20,45	20,34	20,38	20,45	20,38	20,38	20,48	20,52	20,46	20,33	20,36	20,42	20,42	20,46	20,51	20,52	20,40	20,38	20,41	20,33	20,39	20,57	20,43	20,39	20,37	20,36	20,41	20,43	20,39	20,41	20,46	20,49	20,40	20,43	20,48	20,49	20,43	20,31	20,34	20,40	20,40	20,34	20,44	20,42	
20,27	20,28	20,37	20,39	20,34	20,30	20,49	20,49	20,46	20,39	20,40	20,40	20,44	20,41	20,40	20,39	20,38	20,37	20,44	20,44	20,46	20,41	20,41	20,50	20,48	20,49	20,48	20,47	20,41	20,27	20,36	20,55	20,53	20,38	20,35	20,38	20,50	20,49	20,40	20,41	20,38	20,44	20,42	20,46	20,44	20,45	20,48	20,37	20,36	20,38	20,40	20,40	20,33	20,41	20,51	20,52	20,48	20,52	20,47	20,43	20,46	20,43	20,47	20,50	20,48	20,49	20,46	20,42	20,43	20,53	20,45	20,49	20,53	20,53	20,53	20,49	20,46	20,49	20,44	20,48	20,53	20,48	20,46	20,51	20,37	20,44	20,59	20,54	20,53	20,54	20,51	20,47	20,46	20,50	20,57	20,54	20,55	20,45	20,52	20,50	20,53	20,53	20,51	20,44	20,50	20,48	20,41	20,57	20,54	20,50	20,47	20,49	20,54	20,49	20,55	20,46	20,40	20,38	20,48	20,40	20,50	20,55	20,53	20,51	20,46	20,51	20,55	20,55	20,46	20,46	20,46	20,42	20,46	20,50	20,51	20,57	20,61	20,57	20,50	20,48	20,51	20,53	20,57	20,57	20,59	20,52	20,54	20,51	20,55	20,52	20,55	20,55	20,54	20,54	20,52	20,60	20,60	20,58	20,56	20,56	20,54	20,61	20,63	20,60	20,56	20,53	20,60	20,57	20,54	20,54	20,50	20,57	20,50	20,59	20,65	20,58	20,57	20,62	20,61	20,56	20,52	20,55	20,61	20,58	20,55	20,58	20,54	20,58	20,61	20,59	20,60	20,61	20,63	20,68	20,67	20,71	20,68	20,63	20,73	20,69	20,75	20,76	20,73	20,86	20,87	20,78	20,87	20,92	20,99	20,99	21,00	21,07	21,03	20,98	21,12	21,21	21,19	21,13	21,26	21,34	21,35	21,25	21,15	21,11	21,16	21,24	21,28	21,31	21,27	21,23	21,22	21,20	21,22	21,29	21,35	21,33	21,35	21,32	21,35	21,33	21,34	21,33	21,37	21,40	21,39	21,48	21,51	21,45	21,59	21,54	21,51	21,49	21,53	21,45	21,48	21,56	21,59	21,56	21,54	21,62	21,65	21,66	21,66	21,68	21,70	21,66	21,70	21,67	21,67	21,72	21,79	21,74	21,71	21,80	21,29	21,82	21,30	21,81	21,83	21,87	21,89	21,97	21,98	21,83	21,83	21,90	21,91	21,88	21,92	21,88	21,88	21,91	21,94	21,96	21,95	21,92	21,51	22,05	21,64	22,04	21,97	21,59	22,05	21,54	22,07	22,05	22,07	22,12	21,64	22,19	22,12	22,13	22,14	22,18	21,80	22,26	22,30	22,28	22,24	22,14	21,72	21,80	22,31	21,89	21,95	22,66	22,88	22,93	22,86	22,82	22,80	22,77	22,74	22,67	22,48	22,44	22,46	22,43	21,92	22,10	22,75	22,76	22,68	22,63	22,57	22,53	22,48	22,48	22,40	22,44	22,51	22,13	22,58	22,06	22,46	22,42	22,53	22,57	22,62	22,62	22,55	22,13	22,66	22,54	22,07	22,60	22,58	22,49	22,51	22,49	22,53	22,49	22,06	22,48	22,06	22,57	22,55	22,13	22,58	22,48	22,51	22,51	22,49	22,47	22,44	22,43	22,46	22,50	22,43	22,45	22,44	22,43	22,37	22,37	22,36	22,27	22,24	22,22	22,24	22,16	22,16	22,10	22,15	22,12	22,11	22,11	22,10	22,03	22,04	22,00	21,97	21,92	21,91	21,94	21,94	21,89	21,89	21,82	21,87	21,89	21,85	21,85	21,75	21,76	21,83	21,84	21,61	21,55	21,52	21,43	21,46	21,30	21,03	20,95	20,96	20,88	20,82	20,77	20,67	20,62	20,64	20,72	20,66	20,61	20,62	20,57	20,65	20,69	20,63	20,67	20,68	20,71	20,65	20,63	20,60	20,56	20,52	20,56	20,59	20,63	20,57	20,57	20,58	20,62	20,64	20,61	20,58	20,63	20,60	20,56	20,53	20,55	20,61	20,62	20,57	20,57	20,61	20,62	20,62	20,60	20,55	20,56	20,60	20,49	20,56	20,54	20,52	20,52	20,57	20,46	20,40	20,40	20,46	20,52	20,57	20,48	20,45	20,41	20,42	20,43	20,43	20,46	20,49	20,48	20,47	20,59	20,52	20,45	20,41	20,45	20,49	20,45	20,52	20,53	20,49	20,54	20,55	20,52	20,54	20,49	20,54	20,49	20,55	20,49	20,56	20,49	20,45	20,46	20,44	20,35	20,40	20,46	20,54	20,48	20,45	20,47	20,45	20,45	20,52	20,49	20,52	20,49	20,43	20,47	20,44	20,45	20,53	20,46	20,49	20,54	20,46	20,39	20,51	20,53	20,50	20,49	20,51	20,47	20,47	20,48	20,43	20,39	20,41	20,44	20,49	20,46	20,45	20,43	20,45	20,48	20,47	20,57	20,54	20,46	20,44	20,44	20,41	20,43	20,51	20,53	20,53	20,47	20,46	20,46	20,36	20,35	20,46	20,49	20,55	20,52	20,49	20,43	20,42	20,49	20,50	20,50	20,45	20,37	20,38	20,52	20,42	20,44	20,42	20,48	20,38	20,31	20,42	20,49	20,47	20,45	20,46	20,46	20,45	20,40	20,46	20,45	20,37	20,48	20,56	20,54	20,46	20,42	20,47	20,43	20,45	20,49	20,41	20,37	20,42	20,47	20,39	20,44	20,47	20,36	20,36	20,36	20,33	20,45	20,53	20,52	
20,42	20,34	20,43	20,45	20,39	20,28	20,40	20,45	20,43	20,39	20,39	20,41	20,31	20,37	20,40	20,46	20,45	20,38	20,41	20,52	20,47	20,45	20,49	20,53	20,55	20,48	20,52	20,43	20,44	20,36	20,40	20,46	20,40	20,36	20,43	20,43	20,48	20,40	20,37	20,39	20,46	20,48	20,47	20,56	20,47	20,38	20,40	20,47	20,41	20,36	20,35	20,42	20,42	20,46	20,61	20,53	20,52	20,52	20,47	20,39	20,42	20,45	20,50	20,52	20,47	20,49	20,57	20,48	20,44	20,53	20,55	20,56	20,45	20,50	20,47	20,54	20,49	20,47	20,51	20,55	20,50	20,44	20,57	20,51	20,50	20,54	20,49	20,45	20,52	20,54	20,48	20,50	20,59	20,54	20,54	20,55	20,51	20,46	20,59	20,51	20,51	20,56	20,46	20,38	20,42	20,46	20,48	20,60	20,56	20,52	20,53	20,46	20,51	20,39	20,57	20,51	20,44	20,37	20,41	20,42	20,50	20,58	20,61	20,52	20,51	20,53	20,61	20,55	20,48	20,51	20,50	20,53	20,53	20,50	20,51	20,58	20,58	20,52	20,53	20,54	20,56	20,58	20,51	20,52	20,60	20,56	20,48	20,58	20,58	20,53	20,47	20,53	20,54	20,58	20,56	20,58	20,62	20,62	20,54	20,47	20,42	20,56	20,60	20,55	20,54	20,57	20,58	20,60	20,56	20,52	20,58	20,57	20,55	20,56	20,52	20,57	20,54	20,67	20,62	20,63	20,58	20,58	20,64	20,60	20,48	20,55	20,62	20,57	20,59	20,61	20,60	20,64	20,65	20,68	20,65	20,63	20,74	20,72	20,76	20,76	20,78	20,83	20,76	20,94	20,98	21,00	21,07	21,11	21,23	21,24	21,34	21,40	21,34	21,35	21,56	21,61	21,65	21,63	21,67	21,87	21,74	21,62	21,57	21,57	21,61	21,71	21,69	21,78	21,79	21,78	21,76	21,70	21,72	21,77	21,88	21,89	21,86	21,82	21,88	21,48	21,94	21,48	21,98	22,00	21,95	22,01	22,07	22,07	22,10	22,16	22,10	22,12	22,15	22,24	22,15	22,18	22,22	22,26	21,85	22,38	22,33	22,32	22,37	22,35	22,31	22,29	22,31	22,36	22,37	22,47	22,48	22,44	22,49	22,52	22,46	22,53	22,60	22,56	22,59	22,59	22,60	22,62	22,63	22,55	22,07	22,62	22,66	22,65	22,65	22,61	22,64	22,70	22,70	22,74	22,72	22,68	22,78	22,81	22,77	22,67	22,68	22,32	22,82	22,74	22,83	22,82	22,81	22,85	22,89	22,90	22,85	22,81	22,83	22,88	22,96	22,91	22,93	23,02	22,96	22,90	22,90	22,97	23,00	23,03	23,02	23,11	23,21	23,26	23,17	23,18	23,24	23,15	23,24	23,24	23,09	23,04	23,10	23,15	23,09	23,17	23,24	23,21	23,18	23,18	23,10	23,10	23,12	23,09	23,06	23,06	23,14	23,15	23,21	23,16	23,13	23,04	23,14	23,17	23,22	23,19	23,20	23,20	23,22	23,16	23,15	23,18	23,12	23,13	23,22	23,14	23,14	23,17	23,12	23,17	23,12	23,05	23,13	23,14	23,19	23,07	23,02	22,96	22,98	22,98	22,95	22,99	23,00	22,96	22,94	22,96	22,90	22,81	22,82	22,80	22,77	22,70	22,68	22,69	22,69	22,67	22,54	22,42	22,41	22,44	22,41	22,43	22,46	22,32	22,34	22,31	22,20	22,17	22,13	22,13	22,13	22,15	22,11	22,02	22,00	21,96	21,94	21,95	21,97	21,86	21,85	21,89	21,81	21,74	21,73	21,66	21,57	21,47	21,21	20,97	20,97	20,97	20,85	20,83	20,78	20,65	20,71	20,74	20,66	20,64	20,70	20,62	20,65	20,62	20,58	20,61	20,65	20,62	20,60	20,65	20,61	20,54	20,54	20,53	20,58	20,61	20,56	20,57	20,55	20,57	20,63	20,62	20,65	20,64	20,62	20,62	20,48	20,53	20,60	20,61	20,58	20,62	20,55	20,64	20,65	20,63	20,61	20,55	20,53	20,52	20,57	20,57	20,54	20,51	20,54	20,50	20,47	20,42	20,46	20,52	20,58	20,49	20,43	20,45	20,46	20,46	20,47	20,52	20,49	20,52	20,46	20,50	20,53	20,49	20,43	20,43	20,51	20,49	20,56	20,54	20,52	20,47	20,57	20,55	20,50	20,51	20,60	20,57	20,54	20,61	20,56	20,51	20,46	20,46	20,45	20,46	20,43	20,48	20,49	20,54	20,45	20,41	20,47	20,49	20,54	20,52	20,57	20,49	20,43	20,41	20,44	20,44	20,51	20,46	20,50	20,54	20,46	20,37	20,49	20,57	20,48	20,48	20,47	20,53	20,48	20,47	20,43	20,46	20,51	20,52	20,44	20,36	20,51	20,50	20,47	20,52	20,47	20,50	20,49	20,46	20,38	20,38	20,44	20,51	20,56	20,50	20,49	20,50	20,46	20,40	20,48	20,37	20,42	20,47	20,48	20,49	20,44	20,50	20,43	20,40	20,45	20,46	20,45	20,45	20,43	20,49	20,52	20,49	20,47	20,49	20,41	20,39	20,51	20,50	20,43	20,40	20,34	20,38	20,36	20,37	20,48	20,49	20,42	20,39	20,43	20,49	20,47	20,48	20,51	20,49	20,45	20,48	20,44	20,49	20,52	20,51	20,36	20,40	20,51	20,60	20,45	20,42	20,38	20,40	20,48	20,43	
20,35	20,39	20,52	20,55	20,37	20,39	20,43	20,36	20,35	20,37	20,40	20,47	20,40	20,44	20,51	20,44	20,37	20,43	20,39	20,41	20,41	20,44	20,45	20,56	20,52	20,50	20,46	20,45	20,35	20,43	20,41	20,41	20,36	20,38	20,39	20,49	20,46	20,49	20,43	20,43	20,47	20,47	20,55	20,56	20,48	20,44	20,42	20,44	20,47	20,45	20,51	20,49	20,49	20,48	20,55	20,50	20,49	20,52	20,44	20,47	20,52	20,50	20,46	20,51	20,52	20,54	20,58	20,51	20,46	20,46	20,45	20,53	20,49	20,47	20,54	20,50	20,57	20,54	20,54	20,49	20,46	20,40	20,54	20,53	20,49	20,62	20,59	20,47	20,47	20,56	20,51	20,50	20,57	20,54	20,53	20,60	20,53	20,42	20,58	20,54	20,53	20,52	20,45	20,40	20,41	20,41	20,51	20,51	20,47	20,52	20,57	20,45	20,49	20,47	20,54	20,59	20,46	20,47	20,48	20,51	20,57	20,55	20,54	20,57	20,52	20,55	20,67	20,64	20,50	20,59	20,64	20,54	20,51	20,56	20,58	20,56	20,50	20,57	20,59	20,51	20,55	20,60	20,53	20,54	20,57	20,52	20,49	20,56	20,64	20,50	20,59	20,60	20,59	20,61	20,54	20,57	20,60	20,53	20,59	20,54	20,39	20,44	20,49	20,52	20,52	20,53	20,51	20,56	20,55	20,52	20,58	20,64	20,61	20,66	20,53	20,54	20,61	20,65	20,72	20,68	20,62	20,64	20,68	20,69	20,63	20,58	20,56	20,59	20,61	20,65	20,55	20,56	20,65	20,67	20,70	20,63	20,77	20,79	20,81	20,82	20,87	20,89	20,91	21,10	21,22	21,23	21,33	21,42	21,60	21,67	21,77	21,91	21,73	21,77	21,96	22,05	21,97	22,01	22,01	22,13	22,13	22,03	22,07	22,05	22,12	22,21	22,20	22,32	22,29	22,31	22,36	22,29	22,29	22,36	22,46	22,42	22,47	22,45	22,45	22,58	22,61	22,66	22,62	22,59	22,56	22,66	22,72	22,69	22,71	22,74	22,69	22,71	22,76	22,77	22,78	22,81	22,83	22,89	22,94	22,95	22,90	22,94	22,98	22,96	22,93	22,93	22,96	23,01	22,94	22,93	23,07	23,06	23,11	23,12	23,04	23,05	23,09	23,11	23,08	23,08	23,03	23,06	23,10	23,07	23,05	23,08	23,07	23,14	23,20	23,11	23,14	23,17	23,21	23,22	23,16	23,14	23,18	23,14	23,16	23,15	23,12	23,22	23,22	23,18	23,23	23,22	23,19	23,17	23,20	23,20	23,21	23,18	23,16	23,18	23,28	23,22	23,22	23,31	23,27	23,19	23,23	23,23	23,25	23,27	23,26	23,33	23,37	23,30	23,30	23,41	23,41	23,36	23,36	23,33	23,34	23,25	23,24	23,38	23,31	23,37	23,43	23,38	23,36	23,34	23,28	23,26	23,29	23,28	23,32	23,29	23,35	23,31	23,36	23,31	23,33	23,32	23,37	23,36	23,34	23,39	23,41	23,42	23,38	23,33	23,33	23,39	23,28	23,27	23,37	23,39	23,37	23,28	23,31	23,34	23,37	23,27	23,25	23,24	23,28	23,26	23,21	23,19	23,18	23,24	23,18	23,14	23,12	23,09	23,06	23,13	23,05	23,01	22,92	22,88	22,86	22,86	22,84	22,83	22,78	22,75	22,67	22,57	22,44	22,46	22,47	22,49	22,51	22,42	22,36	22,38	22,36	22,25	22,22	22,20	22,19	22,13	22,14	22,15	22,05	22,02	21,92	22,03	22,01	21,95	21,92	21,91	21,84	21,78	21,80	21,69	21,56	21,46	21,32	21,16	21,00	20,95	20,87	20,76	20,72	20,68	20,72	20,71	20,59	20,66	20,71	20,71	20,65	20,58	20,56	20,60	20,66	20,63	20,59	20,68	20,61	20,58	20,58	20,59	20,60	20,56	20,62	20,60	20,57	20,59	20,63	20,53	20,60	20,64	20,57	20,55	20,61	20,51	20,65	20,64	20,59	20,51	20,59	20,60	20,67	20,59	20,66	20,59	20,55	20,59	20,54	20,51	20,48	20,48	20,49	20,48	20,46	20,49	20,48	20,47	20,46	20,51	20,49	20,47	20,51	20,48	20,51	20,59	20,52	20,45	20,49	20,52	20,52	20,52	20,44	20,49	20,52	20,51	20,53	20,53	20,51	20,52	20,53	20,52	20,47	20,58	20,56	20,58	20,50	20,56	20,59	20,50	20,48	20,49	20,51	20,49	20,46	20,46	20,48	20,53	20,45	20,41	20,47	20,52	20,49	20,54	20,60	20,57	20,42	20,47	20,49	20,55	20,60	20,44	20,49	20,48	20,40	20,36	20,43	20,45	20,49	20,50	20,46	20,40	20,51	20,51	20,44	20,50	20,52	20,58	20,50	20,42	20,41	20,43	20,45	20,46	20,55	20,56	20,52	20,49	20,45	20,41	20,40	20,49	20,51	20,45	20,47	20,44	20,42	20,41	20,55	20,54	20,42	20,45	20,50	20,50	20,40	20,48	20,48	20,46	20,45	20,47	20,48	20,52	20,47	20,48	20,57	20,51	20,48	20,42	20,42	20,44	20,47	20,49	20,41	20,42	20,30	20,31	20,42	20,44	20,46	20,49	20,40	20,38	20,42	20,32	20,42	20,48	20,49	20,45	20,39	20,37	20,46	20,46	20,46	20,45	20,43	20,36	20,46	20,59	20,46	20,42	20,43	20,35	20,39	20,43	
20,46	20,34	20,31	20,46	20,47	20,42	20,42	20,49	20,40	20,45	20,48	20,46	20,38	20,43	20,46	20,39	20,38	20,35	20,45	20,42	20,40	20,44	20,44	20,42	20,46	20,48	20,44	20,46	20,32	20,34	20,46	20,48	20,34	20,36	20,34	20,44	20,45	20,51	20,55	20,53	20,56	20,56	20,48	20,46	20,50	20,47	20,44	20,45	20,50	20,54	20,50	20,54	20,44	20,42	20,53	20,55	20,48	20,51	20,44	20,47	20,47	20,47	20,55	20,53	20,48	20,43	20,47	20,49	20,51	20,49	20,47	20,58	20,61	20,55	20,56	20,47	20,43	20,48	20,50	20,50	20,44	20,37	20,48	20,50	20,46	20,46	20,58	20,60	20,48	20,46	20,54	20,53	20,60	20,57	20,47	20,56	20,57	20,48	20,45	20,56	20,52	20,51	20,41	20,45	20,49	20,44	20,49	20,50	20,52	20,54	20,54	20,52	20,52	20,51	20,60	20,57	20,47	20,50	20,58	20,47	20,52	20,52	20,52	20,51	20,48	20,58	20,66	20,61	20,55	20,59	20,62	20,53	20,55	20,55	20,57	20,54	20,54	20,61	20,64	20,61	20,51	20,58	20,62	20,60	20,52	20,52	20,54	20,59	20,55	20,49	20,56	20,62	20,58	20,49	20,55	20,55	20,52	20,57	20,64	20,57	20,44	20,45	20,50	20,51	20,52	20,53	20,55	20,53	20,55	20,59	20,63	20,62	20,60	20,60	20,58	20,60	20,57	20,59	20,61	20,66	20,62	20,57	20,68	20,67	20,63	20,63	20,60	20,61	20,69	20,76	20,65	20,54	20,67	20,73	20,73	20,74	20,85	20,86	20,82	20,95	21,04	20,98	20,99	21,27	21,43	21,58	21,58	21,51	21,71	21,92	21,98	22,05	22,05	22,03	22,16	22,20	22,18	22,21	22,21	22,28	22,29	22,22	22,29	22,32	22,36	22,42	22,54	22,61	22,56	22,49	22,57	22,61	22,58	22,62	22,76	22,73	22,72	22,72	22,75	22,84	22,84	22,89	22,94	22,98	22,88	22,95	22,95	22,92	22,99	23,04	23,03	22,98	23,02	23,00	23,01	23,07	23,03	23,03	23,11	23,08	23,06	23,11	23,18	23,19	23,10	23,14	23,16	23,21	23,17	23,11	23,14	23,26	23,29	23,27	23,22	23,24	23,20	23,19	23,17	23,20	23,15	23,15	23,24	23,26	23,23	23,22	23,18	23,26	23,30	23,28	23,28	23,26	23,32	23,29	23,30	23,26	23,31	23,26	23,28	23,35	23,32	23,36	23,36	23,22	23,34	23,32	23,25	23,32	23,25	23,25	23,31	23,32	23,29	23,26	23,35	23,35	23,34	23,37	23,38	23,25	23,31	23,33	23,36	23,41	23,36	23,31	23,41	23,35	23,36	23,45	23,42	23,39	23,40	23,41	23,38	23,36	23,30	23,41	23,42	23,37	23,40	23,36	23,39	23,39	23,36	23,40	23,27	23,36	23,40	23,41	23,42	23,41	23,41	23,40	23,42	23,46	23,47	23,46	23,37	23,37	23,48	23,48	23,44	23,37	23,41	23,36	23,41	23,41	23,38	23,41	23,40	23,37	23,37	23,34	23,36	23,36	23,32	23,32	23,24	23,31	23,27	23,28	23,32	23,32	23,27	23,19	23,18	23,13	23,12	23,11	23,10	23,13	23,07	22,92	22,94	22,98	22,94	22,87	22,82	22,77	22,69	22,62	22,52	22,51	22,52	22,59	22,54	22,41	22,37	22,39	22,40	22,35	22,28	22,31	22,30	22,14	22,10	22,12	22,11	22,03	21,98	22,01	22,05	21,97	21,96	21,97	21,83	21,81	21,74	21,63	21,43	21,44	21,44	21,34	21,15	21,06	20,89	20,78	20,72	20,78	20,75	20,67	20,55	20,60	20,61	20,68	20,63	20,57	20,64	20,56	20,65	20,62	20,61	20,65	20,62	20,61	20,65	20,56	20,62	20,58	20,62	20,59	20,60	20,65	20,54	20,56	20,56	20,59	20,51	20,53	20,62	20,56	20,57	20,62	20,56	20,59	20,58	20,61	20,67	20,64	20,62	20,57	20,55	20,61	20,55	20,55	20,45	20,37	20,45	20,42	20,51	20,53	20,54	20,54	20,52	20,52	20,52	20,50	20,49	20,42	20,43	20,57	20,45	20,46	20,48	20,58	20,57	20,50	20,44	20,48	20,46	20,54	20,50	20,42	20,46	20,55	20,50	20,44	20,48	20,55	20,51	20,50	20,49	20,49	20,52	20,49	20,37	20,45	20,44	20,50	20,47	20,42	20,49	20,50	20,43	20,48	20,47	20,54	20,47	20,49	20,52	20,59	20,49	20,48	20,50	20,53	20,59	20,41	20,39	20,48	20,42	20,38	20,53	20,44	20,45	20,49	20,44	20,43	20,47	20,55	20,50	20,48	20,53	20,56	20,49	20,39	20,40	20,46	20,48	20,49	20,46	20,59	20,54	20,60	20,56	20,46	20,41	20,44	20,48	20,50	20,45	20,43	20,46	20,49	20,55	20,55	20,50	20,31	20,36	20,50	20,36	20,41	20,47	20,46	20,48	20,52	20,46	20,43	20,47	20,49	20,38	20,46	20,54	20,54	20,38	20,37	20,44	20,42	20,46	20,50	20,40	20,28	20,35	20,50	20,45	20,41	20,38	20,33	20,35	20,44	20,45	20,55	20,44	20,45	20,43	20,34	20,39	20,42	20,36	20,37	20,48	20,40	20,40	20,49	20,44	20,38	20,46	20,44	20,40	20,40	
20,51	20,36	20,32	20,32	20,40	20,43	20,39	20,45	20,37	20,48	20,51	20,37	20,32	20,37	20,47	20,39	20,37	20,47	20,48	20,44	20,45	20,43	20,49	20,40	20,39	20,49	20,43	20,44	20,39	20,31	20,37	20,46	20,34	20,32	20,35	20,44	20,51	20,49	20,62	20,54	20,50	20,52	20,49	20,47	20,50	20,51	20,45	20,43	20,51	20,59	20,50	20,46	20,47	20,44	20,45	20,46	20,48	20,58	20,50	20,48	20,41	20,41	20,42	20,51	20,45	20,31	20,43	20,53	20,57	20,58	20,52	20,56	20,57	20,51	20,50	20,51	20,35	20,36	20,45	20,54	20,54	20,45	20,45	20,53	20,43	20,45	20,53	20,51	20,55	20,46	20,48	20,49	20,57	20,63	20,54	20,59	20,56	20,53	20,50	20,56	20,54	20,50	20,40	20,52	20,53	20,42	20,48	20,54	20,54	20,58	20,52	20,50	20,50	20,45	20,51	20,57	20,47	20,50	20,59	20,47	20,51	20,55	20,55	20,48	20,45	20,52	20,67	20,55	20,50	20,56	20,62	20,52	20,58	20,57	20,51	20,56	20,54	20,63	20,60	20,63	20,52	20,51	20,57	20,64	20,59	20,52	20,54	20,55	20,55	20,55	20,55	20,58	20,54	20,47	20,53	20,55	20,55	20,52	20,54	20,56	20,52	20,53	20,52	20,59	20,56	20,52	20,59	20,58	20,57	20,64	20,68	20,63	20,56	20,54	20,60	20,59	20,59	20,63	20,64	20,64	20,67	20,55	20,61	20,59	20,63	20,62	20,66	20,65	20,69	20,75	20,75	20,67	20,71	20,77	20,66	20,78	20,96	20,92	20,93	21,03	21,23	21,18	21,13	21,38	21,57	21,72	21,75	21,60	21,62	21,89	22,05	22,14	22,17	22,23	22,23	22,21	22,30	22,34	22,34	22,38	22,39	22,36	22,39	22,47	22,54	22,52	22,63	22,73	22,64	22,68	22,76	22,72	22,67	22,71	22,76	22,80	22,84	22,85	22,88	22,91	22,98	22,94	22,99	23,04	23,03	23,01	22,98	23,04	23,06	23,08	23,10	23,08	23,15	23,16	23,05	23,10	23,13	23,14	23,17	23,21	23,21	23,20	23,19	23,20	23,21	23,24	23,24	23,26	23,22	23,20	23,24	23,20	23,28	23,36	23,27	23,28	23,29	23,25	23,25	23,23	23,23	23,25	23,26	23,25	23,25	23,26	23,29	23,29	23,32	23,39	23,37	23,32	23,36	23,41	23,35	23,34	23,36	23,34	23,31	23,36	23,35	23,36	23,43	23,28	23,37	23,40	23,29	23,37	23,39	23,33	23,32	23,38	23,34	23,32	23,38	23,38	23,40	23,42	23,43	23,38	23,40	23,44	23,41	23,38	23,41	23,35	23,44	23,45	23,47	23,44	23,52	23,49	23,46	23,48	23,47	23,43	23,40	23,43	23,43	23,39	23,37	23,42	23,46	23,41	23,46	23,48	23,40	23,43	23,45	23,47	23,49	23,46	23,49	23,39	23,46	23,47	23,62	23,56	23,46	23,47	23,54	23,53	23,47	23,43	23,46	23,44	23,45	23,45	23,44	23,41	23,44	23,50	23,45	23,42	23,38	23,41	23,39	23,38	23,34	23,26	23,35	23,36	23,37	23,36	23,29	23,29	23,27	23,23	23,15	23,14	23,14	23,10	23,09	22,97	22,98	23,02	22,98	22,88	22,87	22,89	22,83	22,70	22,62	22,67	22,60	22,62	22,63	22,50	22,53	22,53	22,42	22,32	22,35	22,34	22,34	22,23	22,13	22,08	22,12	22,13	22,06	22,06	22,01	22,01	21,93	21,96	21,91	21,80	21,56	21,45	21,46	21,55	21,58	21,45	21,24	21,13	21,05	20,93	20,80	20,82	20,74	20,70	20,61	20,64	20,65	20,62	20,66	20,59	20,57	20,58	20,64	20,69	20,67	20,66	20,60	20,67	20,64	20,59	20,55	20,57	20,60	20,61	20,63	20,59	20,54	20,56	20,57	20,58	20,57	20,55	20,60	20,54	20,58	20,61	20,60	20,63	20,58	20,55	20,67	20,63	20,63	20,58	20,52	20,54	20,55	20,58	20,57	20,50	20,47	20,47	20,51	20,55	20,52	20,53	20,54	20,54	20,55	20,47	20,47	20,47	20,51	20,49	20,39	20,44	20,48	20,59	20,55	20,50	20,47	20,50	20,48	20,47	20,49	20,46	20,50	20,55	20,51	20,39	20,44	20,53	20,49	20,42	20,45	20,52	20,48	20,49	20,44	20,40	20,45	20,45	20,50	20,47	20,56	20,60	20,49	20,54	20,52	20,50	20,50	20,53	20,50	20,50	20,53	20,46	20,41	20,54	20,59	20,47	20,44	20,51	20,51	20,45	20,50	20,50	20,49	20,53	20,50	20,46	20,48	20,52	20,47	20,48	20,49	20,52	20,52	20,45	20,43	20,48	20,47	20,48	20,46	20,50	20,54	20,57	20,61	20,48	20,46	20,53	20,54	20,55	20,48	20,43	20,42	20,44	20,57	20,49	20,41	20,36	20,31	20,45	20,53	20,49	20,41	20,43	20,44	20,43	20,44	20,33	20,45	20,52	20,42	20,41	20,50	20,57	20,44	20,40	20,48	20,44	20,46	20,47	20,38	20,34	20,32	20,44	20,42	20,39	20,38	20,40	20,41	20,46	20,54	20,50	20,37	20,44	20,50	20,43	20,37	20,40	20,43	20,49	20,47	20,38	20,38	20,48	20,48	20,34	20,39	20,48	20,41	20,37	
20,39	20,29	20,35	20,37	20,34	20,37	20,43	20,48	20,37	20,41	20,49	20,39	20,43	20,43	20,45	20,47	20,38	20,49	20,45	20,43	20,44	20,50	20,54	20,47	20,43	20,49	20,44	20,39	20,40	20,38	20,40	20,47	20,42	20,38	20,30	20,39	20,46	20,46	20,59	20,50	20,38	20,49	20,49	20,53	20,52	20,49	20,48	20,52	20,55	20,55	20,51	20,42	20,39	20,42	20,44	20,49	20,42	20,52	20,51	20,50	20,36	20,39	20,42	20,40	20,48	20,40	20,43	20,52	20,57	20,53	20,46	20,64	20,56	20,51	20,50	20,52	20,44	20,45	20,52	20,62	20,49	20,49	20,54	20,51	20,41	20,45	20,56	20,53	20,51	20,48	20,41	20,46	20,60	20,59	20,48	20,53	20,50	20,46	20,53	20,47	20,54	20,64	20,58	20,50	20,54	20,46	20,49	20,62	20,50	20,48	20,58	20,53	20,42	20,46	20,47	20,45	20,51	20,54	20,54	20,46	20,56	20,54	20,49	20,49	20,45	20,51	20,61	20,57	20,47	20,56	20,70	20,65	20,62	20,65	20,53	20,56	20,54	20,57	20,53	20,58	20,57	20,52	20,54	20,58	20,61	20,61	20,54	20,54	20,50	20,54	20,62	20,62	20,61	20,53	20,59	20,62	20,63	20,56	20,55	20,58	20,59	20,64	20,54	20,56	20,56	20,52	20,60	20,60	20,59	20,64	20,68	20,63	20,62	20,60	20,56	20,61	20,59	20,70	20,71	20,71	20,66	20,62	20,63	20,63	20,60	20,72	20,69	20,69	20,72	20,78	20,81	20,77	20,75	20,73	20,66	20,79	20,92	20,89	20,95	21,13	21,26	21,32	21,31	21,43	21,60	21,82	21,88	21,71	21,63	21,77	21,96	22,18	22,25	22,24	22,26	22,27	22,28	22,35	22,38	22,43	22,45	22,41	22,40	22,53	22,56	22,62	22,65	22,72	22,66	22,66	22,77	22,77	22,73	22,81	22,87	22,87	22,88	22,96	22,99	22,97	22,98	22,99	23,02	23,04	23,04	23,04	23,02	23,10	23,11	23,12	23,17	23,19	23,20	23,18	23,15	23,18	23,17	23,23	23,29	23,25	23,31	23,30	23,24	23,21	23,19	23,28	23,33	23,33	23,25	23,23	23,26	23,23	23,28	23,38	23,41	23,42	23,37	23,33	23,34	23,32	23,34	23,39	23,32	23,28	23,38	23,40	23,36	23,31	23,43	23,44	23,41	23,39	23,45	23,42	23,44	23,42	23,43	23,44	23,40	23,38	23,42	23,44	23,40	23,38	23,43	23,42	23,45	23,44	23,42	23,44	23,43	23,41	23,40	23,38	23,43	23,42	23,48	23,51	23,50	23,53	23,50	23,50	23,43	23,35	23,40	23,44	23,41	23,43	23,47	23,56	23,53	23,50	23,52	23,52	23,47	23,51	23,52	23,52	23,47	23,49	23,55	23,53	23,53	23,46	23,42	23,54	23,52	23,56	23,52	23,51	23,49	23,50	23,65	23,52	23,51	23,52	23,57	23,66	23,54	23,54	23,57	23,54	23,48	23,46	23,50	23,50	23,53	23,56	23,54	23,53	23,45	23,53	23,54	23,52	23,48	23,47	23,47	23,46	23,43	23,36	23,43	23,42	23,37	23,35	23,30	23,29	23,26	23,25	23,27	23,23	23,29	23,21	23,17	23,03	23,04	23,03	23,00	22,89	22,96	22,97	22,89	22,77	22,72	22,74	22,68	22,53	22,57	22,51	22,55	22,62	22,46	22,36	22,38	22,42	22,36	22,29	22,18	22,08	22,12	22,14	22,14	22,05	22,08	22,03	21,98	21,93	21,89	21,77	21,52	21,49	21,65	21,69	21,53	21,39	21,21	21,07	21,01	20,91	20,78	20,73	20,80	20,80	20,68	20,64	20,67	20,58	20,59	20,58	20,62	20,61	20,63	20,68	20,64	20,64	20,58	20,54	20,59	20,59	20,64	20,65	20,62	20,55	20,53	20,58	20,63	20,66	20,60	20,61	20,61	20,55	20,52	20,50	20,64	20,61	20,61	20,58	20,61	20,46	20,55	20,61	20,57	20,60	20,48	20,48	20,61	20,62	20,54	20,49	20,52	20,53	20,52	20,48	20,48	20,48	20,53	20,51	20,51	20,47	20,50	20,48	20,56	20,53	20,48	20,48	20,52	20,58	20,51	20,44	20,47	20,52	20,48	20,44	20,42	20,45	20,49	20,53	20,55	20,47	20,48	20,58	20,57	20,52	20,47	20,54	20,48	20,51	20,53	20,54	20,46	20,42	20,52	20,53	20,58	20,53	20,57	20,54	20,49	20,46	20,51	20,56	20,49	20,42	20,44	20,44	20,41	20,51	20,63	20,47	20,48	20,53	20,49	20,41	20,49	20,49	20,50	20,49	20,52	20,55	20,54	20,45	20,46	20,45	20,59	20,59	20,54	20,47	20,44	20,47	20,51	20,54	20,47	20,49	20,48	20,48	20,54	20,55	20,44	20,53	20,51	20,52	20,55	20,45	20,45	20,43	20,55	20,44	20,39	20,44	20,39	20,45	20,57	20,56	20,39	20,42	20,50	20,46	20,41	20,38	20,38	20,49	20,54	20,50	20,49	20,41	20,45	20,48	20,47	20,44	20,40	20,40	20,40	20,43	20,43	20,49	20,40	20,35	20,37	20,45	20,49	20,43	20,46	20,46	20,37	20,44	20,53	20,44	20,47	20,37	20,49	20,49	20,48	20,54	20,47	20,47	20,48	20,44	20,34	20,44	20,50	20,42	
20,35	20,30	20,43	20,36	20,31	20,27	20,41	20,48	20,50	20,50	20,51	20,44	20,37	20,43	20,35	20,45	20,43	20,44	20,39	20,42	20,43	20,43	20,41	20,40	20,48	20,51	20,46	20,40	20,40	20,37	20,40	20,49	20,43	20,46	20,38	20,42	20,44	20,44	20,51	20,46	20,40	20,50	20,46	20,48	20,50	20,43	20,42	20,46	20,53	20,48	20,48	20,41	20,36	20,46	20,47	20,50	20,49	20,50	20,46	20,49	20,43	20,40	20,43	20,47	20,40	20,42	20,49	20,50	20,56	20,52	20,39	20,50	20,54	20,47	20,54	20,51	20,48	20,50	20,56	20,60	20,59	20,55	20,58	20,51	20,41	20,44	20,49	20,54	20,51	20,55	20,50	20,48	20,60	20,60	20,55	20,53	20,48	20,56	20,58	20,52	20,54	20,58	20,56	20,49	20,52	20,47	20,49	20,55	20,58	20,48	20,59	20,57	20,52	20,52	20,51	20,47	20,49	20,53	20,55	20,44	20,54	20,49	20,56	20,50	20,49	20,61	20,57	20,54	20,55	20,53	20,60	20,58	20,55	20,65	20,57	20,51	20,59	20,60	20,57	20,64	20,62	20,56	20,58	20,57	20,59	20,67	20,61	20,53	20,55	20,51	20,61	20,60	20,64	20,59	20,55	20,62	20,63	20,59	20,59	20,58	20,59	20,58	20,56	20,60	20,53	20,53	20,57	20,57	20,60	20,62	20,67	20,62	20,64	20,58	20,59	20,60	20,61	20,59	20,64	20,68	20,68	20,64	20,65	20,66	20,63	20,66	20,63	20,61	20,71	20,80	20,85	20,80	20,78	20,74	20,72	20,87	20,93	20,87	20,90	21,13	21,23	21,29	21,39	21,47	21,62	21,82	22,01	21,82	21,64	21,62	21,85	22,11	22,29	22,27	22,31	22,37	22,38	22,39	22,37	22,44	22,47	22,48	22,45	22,54	22,54	22,58	22,67	22,69	22,71	22,63	22,73	22,79	22,81	22,92	22,97	22,92	22,87	22,90	22,92	22,99	23,05	23,08	23,11	23,14	23,16	23,03	23,08	23,16	23,20	23,23	23,21	23,25	23,23	23,17	23,26	23,28	23,30	23,31	23,34	23,34	23,31	23,38	23,40	23,33	23,33	23,35	23,40	23,43	23,32	23,32	23,38	23,33	23,36	23,46	23,37	23,47	23,40	23,41	23,40	23,36	23,39	23,44	23,38	23,35	23,43	23,48	23,47	23,38	23,52	23,48	23,46	23,41	23,41	23,47	23,51	23,53	23,49	23,49	23,47	23,45	23,51	23,56	23,54	23,45	23,49	23,56	23,51	23,53	23,50	23,45	23,54	23,46	23,45	23,46	23,53	23,53	23,48	23,50	23,52	23,51	23,51	23,48	23,48	23,48	23,56	23,56	23,50	23,45	23,48	23,57	23,58	23,54	23,50	23,58	23,56	23,48	23,54	23,60	23,51	23,51	23,52	23,54	23,55	23,57	23,53	23,55	23,59	23,60	23,60	23,57	23,56	23,51	23,61	23,61	23,60	23,60	23,65	23,60	23,60	23,63	23,56	23,58	23,60	23,55	23,57	23,56	23,60	23,63	23,69	23,59	23,55	23,58	23,60	23,61	23,56	23,51	23,46	23,55	23,49	23,45	23,52	23,53	23,44	23,43	23,38	23,32	23,29	23,30	23,37	23,34	23,29	23,25	23,22	23,23	23,17	23,04	22,95	22,99	23,05	23,06	22,93	22,84	22,79	22,73	22,73	22,62	22,64	22,59	22,56	22,56	22,50	22,39	22,44	22,43	22,40	22,32	22,24	22,22	22,21	22,13	22,10	22,11	22,04	22,04	22,02	21,99	21,86	21,66	21,51	21,57	21,75	21,74	21,54	21,38	21,24	21,13	20,98	20,90	20,86	20,79	20,80	20,90	20,74	20,68	20,69	20,62	20,61	20,67	20,66	20,69	20,70	20,63	20,68	20,73	20,66	20,55	20,58	20,62	20,70	20,70	20,63	20,62	20,59	20,58	20,65	20,62	20,55	20,56	20,57	20,56	20,51	20,49	20,62	20,63	20,63	20,59	20,62	20,51	20,51	20,57	20,61	20,60	20,56	20,49	20,53	20,60	20,55	20,47	20,54	20,51	20,52	20,44	20,50	20,48	20,54	20,51	20,51	20,49	20,48	20,53	20,55	20,49	20,53	20,57	20,52	20,54	20,51	20,51	20,48	20,54	20,49	20,40	20,42	20,44	20,47	20,49	20,50	20,47	20,48	20,62	20,61	20,55	20,54	20,56	20,53	20,56	20,56	20,57	20,56	20,38	20,41	20,44	20,51	20,49	20,58	20,64	20,56	20,50	20,50	20,50	20,54	20,52	20,47	20,51	20,52	20,52	20,59	20,50	20,48	20,52	20,45	20,38	20,49	20,54	20,48	20,50	20,49	20,50	20,55	20,43	20,45	20,55	20,57	20,55	20,52	20,47	20,50	20,48	20,38	20,43	20,45	20,47	20,56	20,45	20,49	20,55	20,43	20,43	20,50	20,52	20,52	20,48	20,45	20,47	20,51	20,47	20,42	20,48	20,45	20,53	20,48	20,54	20,42	20,37	20,48	20,46	20,41	20,37	20,39	20,45	20,52	20,47	20,46	20,43	20,39	20,45	20,50	20,45	20,45	20,49	20,43	20,43	20,51	20,62	20,53	20,37	20,34	20,38	20,44	20,41	20,40	20,42	20,38	20,47	20,52	20,41	20,43	20,44	20,42	20,44	20,45	20,51	20,47	20,42	20,37	20,40	20,42	20,33	20,37	20,39	
20,45	20,39	20,46	20,42	20,35	20,35	20,41	20,37	20,34	20,44	20,41	20,40	20,32	20,35	20,31	20,40	20,55	20,43	20,47	20,45	20,38	20,38	20,39	20,39	20,43	20,47	20,39	20,39	20,44	20,43	20,45	20,47	20,41	20,47	20,43	20,42	20,41	20,42	20,47	20,44	20,42	20,49	20,54	20,49	20,47	20,46	20,42	20,39	20,48	20,40	20,43	20,46	20,42	20,55	20,51	20,44	20,52	20,57	20,46	20,43	20,37	20,30	20,36	20,50	20,53	20,45	20,54	20,48	20,52	20,59	20,46	20,44	20,53	20,40	20,33	20,38	20,46	20,50	20,56	20,58	20,63	20,52	20,44	20,40	20,41	20,43	20,49	20,53	20,49	20,52	20,49	20,45	20,56	20,53	20,51	20,50	20,44	20,53	20,61	20,57	20,55	20,54	20,52	20,46	20,48	20,52	20,51	20,42	20,50	20,54	20,56	20,56	20,50	20,58	20,53	20,45	20,42	20,53	20,53	20,42	20,51	20,49	20,55	20,56	20,45	20,57	20,53	20,58	20,57	20,56	20,50	20,54	20,51	20,62	20,59	20,49	20,56	20,56	20,60	20,65	20,63	20,53	20,57	20,63	20,58	20,62	20,60	20,56	20,53	20,55	20,54	20,59	20,62	20,54	20,51	20,56	20,64	20,60	20,55	20,51	20,54	20,57	20,57	20,66	20,60	20,60	20,59	20,52	20,47	20,53	20,67	20,61	20,64	20,64	20,66	20,64	20,57	20,58	20,65	20,65	20,54	20,57	20,62	20,66	20,64	20,59	20,58	20,61	20,69	20,81	20,87	20,83	20,80	20,78	20,70	20,85	20,93	20,93	20,95	21,05	21,23	21,29	21,43	21,55	21,63	21,76	22,00	21,97	21,77	21,58	21,66	22,03	22,22	22,31	22,32	22,45	22,47	22,39	22,36	22,44	22,50	22,51	22,56	22,58	22,62	22,67	22,74	22,75	22,68	22,74	22,82	22,82	22,84	22,88	22,98	22,96	22,98	22,97	22,94	22,94	23,08	23,16	23,12	23,17	23,17	23,12	23,14	23,24	23,30	23,32	23,28	23,29	23,39	23,29	23,27	23,36	23,35	23,40	23,37	23,41	23,39	23,39	23,43	23,41	23,38	23,37	23,36	23,49	23,47	23,43	23,47	23,41	23,43	23,50	23,43	23,43	23,39	23,43	23,42	23,39	23,39	23,47	23,45	23,41	23,44	23,53	23,45	23,44	23,52	23,51	23,52	23,51	23,46	23,49	23,49	23,52	23,50	23,53	23,49	23,53	23,55	23,61	23,64	23,58	23,56	23,56	23,51	23,50	23,56	23,56	23,54	23,54	23,55	23,55	23,60	23,54	23,56	23,60	23,59	23,52	23,58	23,51	23,52	23,54	23,52	23,61	23,59	23,53	23,54	23,62	23,58	23,60	23,58	23,66	23,61	23,55	23,58	23,66	23,61	23,61	23,59	23,55	23,62	23,57	23,59	23,57	23,63	23,58	23,61	23,68	23,66	23,62	23,64	23,61	23,65	23,67	23,70	23,69	23,67	23,80	23,68	23,64	23,71	23,67	23,67	23,65	23,69	23,66	23,75	23,65	23,59	23,66	23,60	23,65	23,61	23,55	23,48	23,56	23,51	23,44	23,53	23,56	23,54	23,50	23,49	23,38	23,40	23,39	23,40	23,36	23,33	23,24	23,25	23,30	23,23	23,09	22,99	22,99	23,10	23,02	22,95	22,84	22,84	22,76	22,77	22,77	22,75	22,71	22,60	22,55	22,53	22,44	22,41	22,46	22,41	22,35	22,33	22,36	22,28	22,14	22,15	22,13	22,10	21,99	22,00	21,92	21,82	21,68	21,61	21,72	21,83	21,73	21,63	21,37	21,16	21,05	21,01	20,97	20,92	20,89	20,77	20,79	20,69	20,70	20,71	20,55	20,61	20,67	20,64	20,65	20,75	20,67	20,61	20,71	20,66	20,57	20,56	20,60	20,63	20,68	20,68	20,67	20,65	20,65	20,61	20,52	20,53	20,56	20,52	20,59	20,56	20,52	20,49	20,52	20,51	20,51	20,53	20,57	20,59	20,61	20,65	20,66	20,54	20,54	20,49	20,50	20,54	20,46	20,50	20,54	20,50	20,47	20,53	20,48	20,56	20,55	20,44	20,54	20,54	20,53	20,64	20,49	20,42	20,52	20,51	20,54	20,52	20,38	20,41	20,49	20,51	20,48	20,44	20,42	20,44	20,45	20,45	20,45	20,51	20,54	20,54	20,50	20,53	20,55	20,57	20,55	20,47	20,48	20,52	20,49	20,42	20,49	20,55	20,51	20,48	20,54	20,49	20,44	20,49	20,39	20,46	20,54	20,50	20,51	20,55	20,63	20,57	20,51	20,54	20,53	20,43	20,41	20,50	20,48	20,46	20,51	20,47	20,47	20,48	20,45	20,53	20,57	20,58	20,45	20,48	20,47	20,47	20,46	20,44	20,45	20,46	20,44	20,54	20,58	20,49	20,49	20,52	20,54	20,50	20,52	20,49	20,44	20,46	20,46	20,48	20,45	20,40	20,46	20,46	20,48	20,48	20,51	20,45	20,48	20,55	20,37	20,41	20,34	20,43	20,41	20,41	20,41	20,45	20,47	20,44	20,40	20,47	20,43	20,43	20,54	20,46	20,35	20,41	20,50	20,54	20,41	20,38	20,41	20,42	20,39	20,37	20,42	20,43	20,50	20,43	20,51	20,39	20,54	20,44	20,33	20,39	20,40	20,39	20,38	20,33	20,29	20,30	20,37	20,43	20,44	
20,43	20,39	20,40	20,46	20,37	20,31	20,47	20,45	20,35	20,42	20,43	20,42	20,35	20,36	20,38	20,47	20,57	20,46	20,47	20,60	20,49	20,34	20,44	20,47	20,41	20,41	20,47	20,52	20,46	20,43	20,53	20,55	20,47	20,43	20,50	20,51	20,47	20,41	20,45	20,52	20,49	20,51	20,58	20,47	20,46	20,46	20,42	20,42	20,52	20,42	20,50	20,50	20,43	20,48	20,54	20,52	20,58	20,52	20,48	20,43	20,51	20,47	20,41	20,46	20,55	20,50	20,45	20,45	20,50	20,57	20,54	20,50	20,46	20,51	20,44	20,43	20,41	20,44	20,60	20,62	20,59	20,43	20,45	20,44	20,40	20,46	20,55	20,57	20,56	20,56	20,45	20,43	20,50	20,51	20,51	20,55	20,52	20,44	20,56	20,53	20,53	20,55	20,47	20,49	20,53	20,53	20,53	20,53	20,54	20,42	20,48	20,57	20,49	20,51	20,48	20,47	20,44	20,48	20,52	20,52	20,54	20,61	20,59	20,57	20,50	20,55	20,61	20,61	20,59	20,54	20,58	20,59	20,51	20,49	20,56	20,57	20,55	20,56	20,61	20,63	20,61	20,54	20,57	20,64	20,65	20,60	20,58	20,55	20,55	20,57	20,62	20,58	20,61	20,60	20,52	20,56	20,58	20,67	20,61	20,49	20,56	20,60	20,62	20,65	20,56	20,59	20,61	20,55	20,50	20,62	20,64	20,61	20,57	20,67	20,70	20,64	20,59	20,61	20,67	20,69	20,61	20,58	20,56	20,66	20,75	20,64	20,61	20,59	20,67	20,71	20,76	20,82	20,86	20,80	20,76	20,84	20,95	20,98	20,94	21,06	21,22	21,35	21,49	21,61	21,74	21,93	22,03	22,07	21,95	21,71	21,63	21,81	22,14	22,29	22,33	22,40	22,47	22,45	22,39	22,52	22,57	22,53	22,57	22,63	22,72	22,76	22,82	22,86	22,79	22,81	22,91	22,88	22,87	22,95	23,05	23,03	23,06	23,11	23,06	23,05	23,07	23,18	23,16	23,23	23,17	23,23	23,26	23,33	23,33	23,33	23,30	23,34	23,43	23,45	23,38	23,38	23,37	23,43	23,42	23,42	23,56	23,51	23,39	23,42	23,42	23,45	23,40	23,43	23,50	23,58	23,62	23,45	23,49	23,59	23,54	23,51	23,51	23,51	23,48	23,48	23,53	23,64	23,58	23,52	23,55	23,61	23,53	23,56	23,55	23,57	23,60	23,58	23,58	23,59	23,62	23,58	23,63	23,59	23,64	23,63	23,63	23,64	23,66	23,64	23,59	23,55	23,56	23,60	23,67	23,70	23,63	23,60	23,65	23,66	23,64	23,52	23,62	23,83	23,74	23,62	23,62	23,62	23,61	23,60	23,58	23,64	23,73	23,71	23,64	23,70	23,71	23,76	23,72	23,68	23,61	23,61	23,73	23,76	23,76	23,73	23,80	23,70	23,64	23,70	23,70	23,68	23,61	23,65	23,65	23,76	23,79	23,77	23,78	23,74	23,71	23,71	23,70	23,72	23,77	23,83	23,78	23,79	23,77	23,71	23,68	23,75	23,80	23,74	23,80	23,79	23,65	23,64	23,69	23,73	23,72	23,68	23,62	23,65	23,62	23,54	23,54	23,56	23,62	23,54	23,61	23,50	23,50	23,44	23,44	23,45	23,41	23,33	23,33	23,36	23,28	23,20	23,14	23,13	23,12	23,07	23,00	22,91	22,88	22,89	22,84	22,88	22,83	22,76	22,66	22,58	22,54	22,51	22,52	22,51	22,46	22,45	22,39	22,37	22,27	22,15	22,17	22,17	22,10	22,09	22,00	21,92	21,74	21,63	21,67	21,89	21,88	21,79	21,63	21,41	21,21	21,13	21,10	21,07	21,01	20,77	20,72	20,80	20,67	20,65	20,68	20,67	20,64	20,63	20,60	20,68	20,73	20,70	20,62	20,67	20,64	20,54	20,54	20,64	20,66	20,59	20,65	20,63	20,66	20,66	20,65	20,53	20,54	20,59	20,55	20,58	20,64	20,66	20,51	20,48	20,54	20,50	20,52	20,59	20,68	20,65	20,61	20,61	20,56	20,59	20,54	20,53	20,60	20,50	20,58	20,50	20,51	20,48	20,48	20,50	20,51	20,50	20,49	20,56	20,51	20,47	20,58	20,53	20,46	20,48	20,51	20,56	20,54	20,46	20,46	20,46	20,54	20,58	20,46	20,46	20,49	20,38	20,36	20,49	20,52	20,50	20,51	20,49	20,47	20,50	20,55	20,54	20,37	20,40	20,41	20,43	20,44	20,41	20,51	20,48	20,38	20,36	20,44	20,41	20,50	20,52	20,42	20,46	20,38	20,49	20,64	20,57	20,51	20,44	20,49	20,53	20,46	20,50	20,48	20,46	20,51	20,57	20,47	20,52	20,53	20,52	20,53	20,56	20,53	20,45	20,43	20,49	20,45	20,36	20,40	20,42	20,49	20,51	20,51	20,51	20,47	20,46	20,40	20,49	20,56	20,43	20,50	20,48	20,53	20,53	20,50	20,41	20,38	20,40	20,41	20,44	20,46	20,48	20,47	20,53	20,51	20,46	20,45	20,47	20,50	20,49	20,41	20,48	20,50	20,50	20,48	20,58	20,48	20,48	20,41	20,40	20,40	20,38	20,43	20,44	20,47	20,40	20,40	20,36	20,40	20,37	20,39	20,47	20,41	20,44	20,38	20,48	20,47	20,49	20,49	20,34	20,43	20,48	20,44	20,45	20,41	20,36	20,35	20,38	20,42	20,51	
20,34	20,33	20,34	20,44	20,42	20,37	20,42	20,42	20,43	20,47	20,47	20,45	20,43	20,33	20,43	20,50	20,48	20,40	20,38	20,53	20,47	20,42	20,37	20,42	20,40	20,37	20,40	20,45	20,44	20,31	20,36	20,38	20,37	20,41	20,45	20,56	20,55	20,46	20,37	20,46	20,42	20,46	20,46	20,42	20,36	20,46	20,44	20,40	20,54	20,46	20,42	20,48	20,40	20,45	20,49	20,55	20,58	20,56	20,46	20,44	20,46	20,50	20,45	20,42	20,48	20,47	20,42	20,50	20,56	20,60	20,53	20,50	20,38	20,52	20,50	20,48	20,43	20,45	20,60	20,65	20,52	20,48	20,53	20,55	20,50	20,55	20,56	20,58	20,54	20,58	20,48	20,49	20,52	20,51	20,53	20,60	20,56	20,49	20,58	20,57	20,48	20,47	20,42	20,43	20,57	20,51	20,49	20,48	20,46	20,49	20,55	20,50	20,46	20,49	20,49	20,48	20,51	20,47	20,50	20,52	20,55	20,50	20,45	20,51	20,42	20,52	20,60	20,63	20,63	20,62	20,55	20,53	20,49	20,48	20,50	20,59	20,63	20,60	20,58	20,61	20,60	20,59	20,63	20,67	20,61	20,63	20,68	20,62	20,55	20,60	20,62	20,62	20,63	20,62	20,62	20,62	20,54	20,57	20,65	20,55	20,60	20,60	20,55	20,58	20,49	20,52	20,58	20,58	20,60	20,65	20,69	20,67	20,62	20,70	20,78	20,66	20,61	20,58	20,65	20,65	20,63	20,63	20,56	20,61	20,76	20,75	20,73	20,59	20,64	20,73	20,73	20,85	20,92	20,89	20,87	20,86	20,99	20,98	21,07	21,13	21,25	21,33	21,45	21,58	21,73	21,99	22,12	22,17	22,12	21,92	21,78	21,74	21,99	22,22	22,33	22,41	22,41	22,45	22,50	22,62	22,63	22,64	22,63	22,68	22,73	22,90	22,89	22,96	22,92	22,94	22,94	22,92	22,96	23,03	23,09	23,14	23,14	23,19	23,16	23,19	23,18	23,17	23,28	23,34	23,30	23,39	23,50	23,42	23,40	23,39	23,37	23,37	23,43	23,50	23,45	23,53	23,50	23,49	23,54	23,54	23,63	23,72	23,54	23,43	23,50	23,60	23,54	23,50	23,52	23,62	23,70	23,67	23,62	23,64	23,63	23,59	23,57	23,58	23,58	23,60	23,63	23,76	23,70	23,61	23,65	23,68	23,63	23,67	23,68	23,72	23,79	23,71	23,61	23,59	23,66	23,70	23,78	23,72	23,69	23,65	23,65	23,70	23,73	23,69	23,69	23,66	23,67	23,74	23,76	23,70	23,68	23,69	23,73	23,73	23,79	23,66	23,69	23,79	23,78	23,71	23,71	23,73	23,73	23,72	23,70	23,69	23,77	23,77	23,71	23,75	23,82	23,89	23,85	23,77	23,74	23,75	23,80	23,82	23,81	23,84	23,86	23,81	23,67	23,75	23,79	23,82	23,76	23,76	23,80	23,86	23,93	23,84	23,85	23,82	23,81	23,74	23,81	23,87	23,88	23,92	23,88	23,90	23,88	23,81	23,78	23,82	23,90	23,83	23,75	23,85	23,84	23,83	23,79	23,86	23,79	23,79	23,72	23,71	23,77	23,68	23,62	23,66	23,69	23,68	23,67	23,65	23,59	23,52	23,53	23,53	23,52	23,53	23,46	23,40	23,37	23,32	23,29	23,24	23,23	23,16	23,10	22,98	22,97	22,95	22,93	22,88	22,85	22,81	22,77	22,73	22,72	22,65	22,60	22,57	22,52	22,47	22,41	22,38	22,32	22,27	22,21	22,24	22,18	22,12	22,04	21,91	21,74	21,67	21,77	21,87	21,95	21,91	21,64	21,41	21,26	21,17	21,13	21,05	21,01	20,85	20,77	20,77	20,67	20,66	20,75	20,70	20,66	20,64	20,68	20,70	20,74	20,76	20,72	20,65	20,65	20,55	20,49	20,61	20,71	20,63	20,60	20,63	20,69	20,73	20,63	20,56	20,59	20,62	20,66	20,65	20,65	20,62	20,61	20,61	20,60	20,55	20,53	20,59	20,64	20,63	20,55	20,60	20,55	20,56	20,56	20,59	20,62	20,57	20,59	20,51	20,40	20,49	20,55	20,59	20,62	20,48	20,52	20,64	20,57	20,51	20,54	20,55	20,49	20,52	20,56	20,56	20,59	20,58	20,57	20,56	20,55	20,51	20,46	20,52	20,59	20,50	20,37	20,47	20,48	20,52	20,55	20,46	20,48	20,49	20,56	20,56	20,54	20,45	20,39	20,42	20,43	20,42	20,48	20,46	20,41	20,36	20,39	20,46	20,43	20,42	20,46	20,47	20,42	20,44	20,56	20,54	20,49	20,41	20,45	20,53	20,50	20,54	20,51	20,44	20,51	20,58	20,49	20,50	20,55	20,50	20,51	20,51	20,46	20,48	20,47	20,46	20,45	20,46	20,43	20,43	20,44	20,50	20,52	20,49	20,42	20,45	20,42	20,39	20,65	20,51	20,44	20,56	20,57	20,53	20,49	20,38	20,40	20,46	20,45	20,55	20,56	20,54	20,51	20,51	20,51	20,49	20,48	20,48	20,45	20,52	20,47	20,53	20,56	20,52	20,45	20,39	20,50	20,44	20,37	20,38	20,42	20,45	20,46	20,41	20,43	20,40	20,42	20,38	20,42	20,35	20,40	20,48	20,51	20,44	20,39	20,43	20,48	20,50	20,45	20,37	20,36	20,50	20,41	20,43	20,39	20,36	20,49	20,43	20,40	20,46	
20,44	20,40	20,40	20,39	20,33	20,41	20,33	20,38	20,38	20,38	20,40	20,44	20,37	20,42	20,42	20,47	20,50	20,39	20,39	20,46	20,49	20,44	20,41	20,46	20,43	20,45	20,49	20,46	20,48	20,35	20,38	20,43	20,43	20,46	20,53	20,49	20,49	20,43	20,41	20,45	20,46	20,44	20,37	20,37	20,34	20,42	20,48	20,49	20,47	20,52	20,53	20,48	20,46	20,46	20,54	20,59	20,56	20,53	20,46	20,46	20,46	20,47	20,43	20,47	20,40	20,41	20,47	20,50	20,54	20,57	20,53	20,58	20,47	20,49	20,55	20,48	20,42	20,41	20,53	20,63	20,57	20,52	20,52	20,50	20,45	20,50	20,56	20,48	20,53	20,51	20,52	20,56	20,56	20,49	20,48	20,55	20,57	20,52	20,51	20,43	20,43	20,45	20,43	20,45	20,54	20,52	20,49	20,49	20,57	20,57	20,55	20,43	20,41	20,47	20,53	20,56	20,50	20,55	20,52	20,45	20,54	20,57	20,53	20,60	20,49	20,51	20,58	20,59	20,57	20,55	20,51	20,53	20,46	20,57	20,56	20,55	20,59	20,56	20,49	20,54	20,54	20,50	20,57	20,56	20,63	20,64	20,59	20,60	20,55	20,59	20,60	20,64	20,62	20,60	20,53	20,61	20,60	20,58	20,65	20,58	20,57	20,61	20,57	20,51	20,52	20,48	20,61	20,58	20,67	20,70	20,67	20,66	20,63	20,63	20,66	20,59	20,60	20,57	20,62	20,72	20,64	20,58	20,57	20,58	20,67	20,64	20,68	20,66	20,69	20,78	20,77	20,82	20,91	20,91	20,87	20,93	21,09	21,09	21,10	21,21	21,31	21,33	21,44	21,54	21,68	21,98	22,17	22,23	22,22	22,11	21,98	21,81	21,84	22,13	22,32	22,41	22,46	22,52	22,60	22,64	22,68	22,79	22,79	22,76	22,85	22,94	22,97	22,93	22,96	22,97	22,97	23,03	23,08	23,15	23,22	23,18	23,24	23,28	23,21	23,24	23,36	23,35	23,32	23,36	23,34	23,39	23,53	23,51	23,56	23,48	23,47	23,50	23,53	23,58	23,52	23,55	23,54	23,59	23,63	23,63	23,67	23,71	23,68	23,57	23,54	23,66	23,67	23,62	23,56	23,66	23,78	23,80	23,76	23,71	23,67	23,75	23,68	23,66	23,63	23,66	23,74	23,86	23,76	23,70	23,75	23,78	23,70	23,75	23,81	23,85	23,87	23,76	23,74	23,70	23,73	23,77	23,83	23,78	23,77	23,70	23,74	23,77	23,79	23,82	23,75	23,75	23,70	23,80	23,84	23,77	23,78	23,76	23,84	23,88	23,88	23,82	23,86	23,85	23,83	23,78	23,83	23,86	23,90	23,86	23,83	23,78	23,77	23,70	23,75	23,90	23,84	23,89	23,94	23,89	23,90	23,90	23,87	23,92	23,88	23,94	23,97	23,92	23,87	23,85	23,81	23,80	23,89	23,92	23,93	23,95	23,93	23,90	23,90	23,86	23,91	23,87	23,98	23,93	23,98	24,00	23,97	23,95	23,97	23,97	24,01	23,94	23,93	23,95	23,90	23,91	23,90	23,92	23,84	23,85	23,85	23,89	23,89	23,83	23,85	23,79	23,73	23,77	23,73	23,69	23,71	23,72	23,72	23,57	23,63	23,59	23,58	23,59	23,49	23,46	23,43	23,40	23,38	23,38	23,33	23,29	23,16	23,04	23,11	23,07	22,98	22,96	22,92	22,95	22,94	22,83	22,81	22,71	22,64	22,62	22,59	22,55	22,46	22,45	22,43	22,40	22,36	22,33	22,24	22,09	21,92	21,70	21,72	21,85	21,90	21,98	21,96	21,90	21,68	21,42	21,24	21,20	21,13	21,02	20,93	20,85	20,84	20,74	20,71	20,71	20,70	20,65	20,67	20,71	20,74	20,71	20,77	20,77	20,73	20,70	20,69	20,59	20,54	20,62	20,67	20,72	20,60	20,60	20,71	20,83	20,65	20,57	20,62	20,61	20,57	20,66	20,63	20,60	20,60	20,61	20,59	20,51	20,50	20,57	20,67	20,63	20,57	20,58	20,65	20,57	20,59	20,62	20,55	20,45	20,50	20,52	20,43	20,44	20,55	20,56	20,66	20,50	20,46	20,57	20,56	20,58	20,54	20,56	20,63	20,59	20,57	20,52	20,55	20,52	20,49	20,62	20,58	20,50	20,48	20,54	20,54	20,49	20,48	20,38	20,36	20,54	20,55	20,44	20,57	20,55	20,58	20,50	20,53	20,52	20,42	20,48	20,49	20,45	20,48	20,49	20,47	20,53	20,46	20,51	20,46	20,47	20,52	20,51	20,52	20,47	20,46	20,45	20,56	20,52	20,52	20,51	20,50	20,47	20,49	20,51	20,49	20,54	20,53	20,48	20,48	20,47	20,54	20,55	20,50	20,45	20,41	20,37	20,49	20,50	20,43	20,51	20,43	20,46	20,57	20,47	20,45	20,38	20,43	20,54	20,60	20,53	20,44	20,46	20,48	20,49	20,44	20,43	20,48	20,50	20,46	20,53	20,51	20,49	20,53	20,45	20,39	20,43	20,44	20,47	20,51	20,51	20,49	20,45	20,48	20,51	20,51	20,42	20,41	20,45	20,36	20,35	20,42	20,44	20,45	20,38	20,50	20,37	20,31	20,38	20,42	20,44	20,48	20,52	20,44	20,47	20,40	20,39	20,37	20,48	20,43	20,40	20,42	20,40	20,41	20,36	20,38	20,38	20,47	20,43	20,45	20,46	
20,43	20,47	20,36	20,34	20,30	20,34	20,39	20,36	20,44	20,44	20,36	20,45	20,37	20,48	20,46	20,52	20,53	20,45	20,40	20,45	20,46	20,44	20,44	20,47	20,50	20,44	20,47	20,47	20,44	20,41	20,50	20,59	20,45	20,48	20,49	20,49	20,38	20,42	20,36	20,46	20,50	20,51	20,44	20,38	20,41	20,44	20,45	20,53	20,48	20,46	20,51	20,50	20,47	20,49	20,47	20,55	20,47	20,44	20,40	20,45	20,46	20,52	20,51	20,57	20,53	20,40	20,42	20,50	20,49	20,51	20,44	20,58	20,48	20,50	20,54	20,52	20,53	20,38	20,50	20,55	20,58	20,54	20,52	20,51	20,44	20,46	20,55	20,55	20,54	20,50	20,43	20,51	20,52	20,46	20,49	20,59	20,56	20,58	20,50	20,45	20,42	20,50	20,57	20,55	20,55	20,57	20,54	20,48	20,57	20,58	20,54	20,46	20,51	20,46	20,53	20,61	20,56	20,53	20,52	20,53	20,62	20,54	20,56	20,65	20,56	20,53	20,64	20,67	20,56	20,51	20,57	20,59	20,49	20,55	20,63	20,53	20,59	20,59	20,52	20,56	20,49	20,53	20,53	20,49	20,57	20,61	20,53	20,61	20,55	20,54	20,62	20,62	20,57	20,53	20,52	20,64	20,68	20,61	20,62	20,59	20,58	20,53	20,58	20,55	20,59	20,59	20,63	20,60	20,61	20,68	20,64	20,60	20,62	20,65	20,69	20,67	20,65	20,60	20,68	20,75	20,68	20,58	20,65	20,67	20,65	20,67	20,66	20,67	20,69	20,76	20,78	20,81	20,90	20,97	20,91	20,88	21,03	21,09	21,10	21,16	21,28	21,34	21,43	21,59	21,75	21,98	22,19	22,28	22,32	22,24	22,11	22,01	21,77	21,95	22,25	22,41	22,49	22,55	22,62	22,70	22,73	22,75	22,78	22,85	22,88	22,91	23,00	23,02	22,99	23,08	23,07	23,10	23,17	23,26	23,31	23,30	23,26	23,31	23,30	23,31	23,41	23,46	23,42	23,42	23,45	23,52	23,59	23,60	23,66	23,54	23,55	23,60	23,60	23,60	23,58	23,60	23,63	23,65	23,74	23,69	23,70	23,72	23,72	23,70	23,68	23,71	23,70	23,72	23,75	23,80	23,88	23,84	23,80	23,73	23,69	23,86	23,85	23,78	23,76	23,80	23,80	23,91	23,80	23,80	23,81	23,79	23,77	23,85	23,96	24,01	23,97	23,87	23,82	23,93	23,85	23,89	23,92	23,86	23,82	23,83	23,85	23,89	23,85	23,89	23,86	23,83	23,83	23,84	23,88	23,84	23,94	23,96	23,98	23,98	23,93	23,85	23,95	23,95	23,87	23,87	23,92	23,93	23,94	23,95	23,99	23,94	23,91	23,84	23,83	23,97	23,95	23,90	24,01	24,02	24,00	23,98	23,94	23,95	23,96	24,03	24,07	24,03	24,02	24,02	24,04	23,98	24,04	24,09	24,06	24,06	24,06	24,01	24,02	24,00	23,97	23,99	24,05	24,08	24,09	24,05	24,01	24,14	24,08	24,09	24,12	24,08	23,99	24,01	24,03	24,07	23,94	23,95	23,89	23,97	23,93	24,00	23,96	23,98	23,97	23,88	23,87	23,82	23,85	23,78	23,76	23,80	23,82	23,71	23,75	23,77	23,66	23,69	23,64	23,61	23,62	23,49	23,46	23,46	23,34	23,31	23,33	23,10	23,14	23,15	23,09	23,11	23,10	23,02	22,98	22,89	22,80	22,66	22,72	22,70	22,61	22,55	22,48	22,45	22,43	22,41	22,38	22,36	22,18	22,02	21,87	21,74	21,81	21,96	22,01	22,10	22,08	21,96	21,74	21,50	21,27	21,21	21,07	21,03	20,97	20,84	20,83	20,83	20,72	20,67	20,67	20,67	20,71	20,71	20,77	20,73	20,75	20,77	20,71	20,68	20,63	20,59	20,55	20,69	20,74	20,70	20,63	20,62	20,64	20,75	20,60	20,53	20,60	20,63	20,58	20,53	20,57	20,61	20,56	20,49	20,60	20,55	20,54	20,58	20,66	20,66	20,54	20,54	20,61	20,61	20,57	20,61	20,61	20,48	20,44	20,55	20,52	20,53	20,52	20,56	20,54	20,51	20,46	20,50	20,48	20,56	20,56	20,52	20,61	20,59	20,55	20,57	20,58	20,54	20,47	20,52	20,50	20,44	20,55	20,55	20,55	20,51	20,46	20,42	20,37	20,44	20,58	20,51	20,55	20,55	20,55	20,44	20,39	20,44	20,48	20,49	20,54	20,45	20,46	20,46	20,43	20,44	20,47	20,49	20,48	20,47	20,55	20,56	20,46	20,46	20,50	20,47	20,54	20,58	20,52	20,48	20,44	20,49	20,52	20,44	20,48	20,56	20,50	20,53	20,45	20,35	20,45	20,45	20,48	20,45	20,44	20,42	20,44	20,43	20,40	20,46	20,50	20,49	20,53	20,49	20,46	20,36	20,42	20,50	20,50	20,41	20,46	20,44	20,43	20,51	20,47	20,44	20,46	20,46	20,45	20,41	20,40	20,34	20,56	20,47	20,42	20,43	20,44	20,42	20,57	20,49	20,41	20,47	20,43	20,52	20,51	20,48	20,49	20,43	20,36	20,36	20,43	20,45	20,45	20,37	20,46	20,40	20,33	20,38	20,40	20,43	20,53	20,49	20,49	20,48	20,45	20,42	20,40	20,47	20,44	20,35	20,55	20,41	20,42	20,46	20,40	20,36	20,38	20,48	20,49	20,50	
20,32	20,30	20,50	20,42	20,34	20,27	20,41	20,38	20,33	20,46	20,42	20,40	20,34	20,42	20,54	20,51	20,48	20,46	20,39	20,51	20,46	20,46	20,40	20,38	20,42	20,39	20,35	20,38	20,37	20,45	20,48	20,53	20,50	20,42	20,41	20,45	20,50	20,42	20,44	20,47	20,51	20,47	20,48	20,41	20,44	20,45	20,47	20,56	20,39	20,42	20,48	20,45	20,37	20,49	20,46	20,48	20,45	20,36	20,39	20,45	20,41	20,50	20,61	20,56	20,49	20,46	20,48	20,42	20,41	20,47	20,42	20,58	20,56	20,49	20,50	20,43	20,51	20,46	20,49	20,58	20,49	20,49	20,41	20,46	20,46	20,54	20,57	20,53	20,49	20,45	20,52	20,55	20,61	20,54	20,52	20,53	20,52	20,57	20,55	20,53	20,49	20,47	20,56	20,57	20,64	20,53	20,52	20,48	20,52	20,53	20,62	20,55	20,43	20,40	20,47	20,48	20,50	20,54	20,59	20,56	20,57	20,47	20,45	20,54	20,65	20,58	20,58	20,64	20,60	20,55	20,56	20,55	20,61	20,57	20,65	20,59	20,59	20,60	20,54	20,60	20,49	20,49	20,57	20,62	20,55	20,57	20,57	20,59	20,60	20,56	20,62	20,55	20,51	20,53	20,51	20,56	20,59	20,61	20,66	20,52	20,53	20,57	20,52	20,63	20,62	20,59	20,61	20,63	20,58	20,61	20,62	20,56	20,65	20,66	20,73	20,68	20,65	20,63	20,62	20,65	20,69	20,68	20,63	20,67	20,64	20,66	20,79	20,76	20,63	20,69	20,80	20,85	20,94	20,94	20,93	20,91	21,02	21,12	21,16	21,15	21,24	21,32	21,44	21,61	21,80	22,01	22,21	22,32	22,37	22,30	22,22	22,17	21,87	21,79	22,18	22,45	22,52	22,52	22,62	22,75	22,78	22,77	22,84	22,90	22,95	22,89	23,09	23,17	23,11	23,16	23,18	23,16	23,19	23,30	23,38	23,34	23,38	23,46	23,46	23,49	23,47	23,45	23,42	23,48	23,52	23,57	23,65	23,71	23,80	23,68	23,68	23,74	23,69	23,70	23,64	23,71	23,78	23,84	23,85	23,81	23,76	23,76	23,82	23,89	23,86	23,87	23,86	23,88	23,82	23,79	23,92	23,94	23,85	23,83	23,79	23,87	23,98	23,91	23,90	23,95	23,92	23,94	23,87	23,86	23,95	23,87	23,87	23,91	24,06	24,04	23,99	23,97	24,01	23,98	24,03	23,92	24,00	23,97	23,95	23,95	23,89	23,91	23,90	23,89	23,95	23,95	23,97	23,95	23,98	23,95	24,04	24,03	24,02	24,01	24,06	24,06	24,07	24,04	23,99	24,06	24,03	24,01	23,98	24,02	24,10	24,09	24,07	23,96	23,98	24,03	24,11	24,07	24,09	24,17	24,13	24,04	23,97	23,99	24,04	24,09	24,10	24,12	24,11	24,16	24,14	24,15	24,17	24,13	24,19	24,17	24,14	24,11	24,11	24,06	24,08	24,15	24,08	24,09	24,14	24,14	24,16	24,21	24,27	24,23	24,18	24,19	24,12	24,12	24,07	24,14	24,13	24,04	24,08	24,13	24,13	24,10	24,08	24,03	24,07	23,96	23,98	24,01	24,02	23,94	23,93	23,94	23,91	23,82	23,89	23,92	23,80	23,74	23,73	23,72	23,73	23,66	23,53	23,52	23,49	23,41	23,40	23,20	23,20	23,19	23,14	23,21	23,16	23,07	23,00	22,92	22,84	22,72	22,78	22,78	22,66	22,60	22,57	22,48	22,47	22,50	22,40	22,32	22,14	21,89	21,88	21,99	22,07	22,00	22,02	22,12	22,13	22,03	21,80	21,42	21,26	21,24	21,09	21,06	21,00	20,88	20,80	20,82	20,72	20,74	20,73	20,70	20,74	20,74	20,82	20,80	20,73	20,74	20,77	20,71	20,61	20,49	20,57	20,65	20,73	20,64	20,60	20,57	20,62	20,70	20,62	20,52	20,60	20,65	20,62	20,52	20,53	20,57	20,62	20,54	20,53	20,56	20,58	20,49	20,55	20,64	20,64	20,61	20,56	20,53	20,59	20,61	20,51	20,44	20,45	20,62	20,59	20,56	20,56	20,59	20,56	20,55	20,56	20,52	20,49	20,55	20,58	20,48	20,48	20,55	20,44	20,54	20,58	20,48	20,42	20,46	20,48	20,39	20,42	20,52	20,48	20,54	20,49	20,45	20,45	20,52	20,54	20,54	20,54	20,48	20,50	20,47	20,42	20,47	20,46	20,42	20,48	20,42	20,52	20,53	20,39	20,41	20,46	20,45	20,43	20,47	20,43	20,51	20,43	20,39	20,51	20,51	20,46	20,47	20,52	20,46	20,47	20,46	20,50	20,44	20,46	20,56	20,49	20,48	20,49	20,40	20,46	20,47	20,43	20,42	20,48	20,43	20,44	20,49	20,40	20,37	20,43	20,48	20,50	20,50	20,50	20,37	20,31	20,46	20,50	20,44	20,44	20,54	20,51	20,53	20,50	20,46	20,44	20,48	20,47	20,49	20,38	20,37	20,42	20,62	20,49	20,41	20,44	20,45	20,48	20,50	20,37	20,45	20,41	20,50	20,58	20,49	20,47	20,54	20,42	20,39	20,42	20,39	20,43	20,38	20,44	20,46	20,41	20,46	20,44	20,40	20,48	20,41	20,46	20,49	20,45	20,47	20,49	20,43	20,43	20,39	20,53	20,45	20,34	20,41	20,42	20,44	20,42	20,38	20,39	20,41	
20,47	20,34	20,38	20,45	20,37	20,37	20,42	20,49	20,41	20,38	20,36	20,42	20,37	20,37	20,45	20,46	20,47	20,48	20,44	20,50	20,44	20,41	20,44	20,34	20,43	20,39	20,33	20,43	20,44	20,43	20,43	20,46	20,42	20,36	20,37	20,42	20,40	20,34	20,37	20,40	20,45	20,49	20,49	20,43	20,47	20,36	20,43	20,49	20,45	20,43	20,53	20,47	20,37	20,44	20,49	20,46	20,39	20,47	20,47	20,45	20,47	20,47	20,53	20,54	20,53	20,44	20,47	20,43	20,40	20,41	20,42	20,55	20,52	20,42	20,44	20,48	20,45	20,51	20,50	20,57	20,53	20,41	20,50	20,42	20,47	20,56	20,58	20,51	20,43	20,42	20,53	20,53	20,58	20,56	20,55	20,57	20,48	20,52	20,54	20,50	20,53	20,46	20,41	20,42	20,48	20,50	20,55	20,57	20,54	20,47	20,52	20,52	20,46	20,42	20,49	20,50	20,48	20,49	20,49	20,51	20,60	20,47	20,47	20,45	20,58	20,63	20,62	20,61	20,59	20,51	20,43	20,45	20,49	20,56	20,53	20,60	20,61	20,58	20,52	20,54	20,52	20,58	20,63	20,63	20,62	20,56	20,62	20,55	20,54	20,58	20,64	20,61	20,54	20,54	20,54	20,57	20,57	20,56	20,65	20,49	20,44	20,51	20,52	20,56	20,58	20,53	20,53	20,59	20,65	20,56	20,62	20,60	20,61	20,66	20,62	20,62	20,67	20,62	20,60	20,68	20,73	20,66	20,59	20,59	20,64	20,65	20,80	20,78	20,71	20,73	20,84	20,89	20,91	21,02	20,95	21,01	21,09	21,16	21,19	21,22	21,31	21,42	21,56	21,70	21,85	22,09	22,30	22,31	22,40	22,39	22,34	22,29	22,13	21,88	21,97	22,34	22,55	22,62	22,66	22,82	22,85	22,83	22,93	22,97	23,01	23,01	23,06	23,16	23,20	23,25	23,24	23,30	23,31	23,34	23,49	23,42	23,45	23,53	23,57	23,52	23,50	23,58	23,56	23,60	23,57	23,65	23,75	23,81	23,87	23,88	23,85	23,88	23,87	23,82	23,78	23,82	23,82	23,95	23,97	23,95	23,90	23,85	23,91	23,98	23,99	23,95	23,97	24,02	23,89	23,84	23,96	24,02	23,96	23,89	23,92	24,02	24,04	24,03	24,03	24,02	24,08	24,08	24,03	23,98	24,12	24,03	24,01	24,01	24,08	24,13	24,05	24,03	24,06	24,10	24,19	24,14	24,11	24,07	24,01	24,03	24,00	23,97	24,00	23,93	24,10	24,12	24,10	24,12	24,09	24,18	24,07	24,04	24,02	24,06	24,11	24,15	24,19	24,18	24,08	24,20	24,27	24,13	24,08	24,09	24,20	24,25	24,23	24,08	24,07	24,20	24,19	24,16	24,21	24,25	24,25	24,19	24,16	24,18	24,19	24,21	24,28	24,23	24,22	24,26	24,22	24,19	24,30	24,29	24,23	24,29	24,28	24,28	24,28	24,22	24,25	24,29	24,23	24,22	24,27	24,27	24,27	24,31	24,26	24,29	24,19	24,25	24,24	24,24	24,23	24,21	24,24	24,24	24,16	24,21	24,20	24,21	24,13	24,12	24,13	24,08	24,13	24,10	24,07	24,03	24,03	24,08	23,99	23,95	23,98	23,95	23,90	23,78	23,82	23,82	23,81	23,81	23,68	23,66	23,57	23,53	23,46	23,34	23,31	23,35	23,24	23,24	23,22	23,10	23,03	22,97	22,90	22,83	22,80	22,78	22,73	22,70	22,66	22,55	22,47	22,45	22,39	22,36	22,17	21,88	21,85	22,06	22,19	22,12	22,09	22,13	22,11	22,01	21,78	21,44	21,26	21,25	21,08	21,01	20,96	20,91	20,82	20,77	20,73	20,79	20,76	20,65	20,76	20,81	20,75	20,80	20,77	20,76	20,77	20,80	20,75	20,56	20,60	20,70	20,71	20,60	20,58	20,62	20,61	20,71	20,63	20,55	20,54	20,61	20,64	20,61	20,61	20,57	20,65	20,59	20,51	20,55	20,58	20,56	20,59	20,61	20,61	20,59	20,54	20,54	20,56	20,56	20,51	20,45	20,48	20,58	20,56	20,62	20,60	20,60	20,59	20,52	20,50	20,52	20,52	20,51	20,59	20,54	20,51	20,54	20,47	20,49	20,55	20,50	20,49	20,48	20,48	20,41	20,36	20,46	20,52	20,47	20,50	20,51	20,42	20,48	20,55	20,55	20,49	20,47	20,51	20,49	20,49	20,46	20,49	20,41	20,42	20,43	20,44	20,51	20,50	20,47	20,50	20,49	20,45	20,40	20,50	20,55	20,50	20,45	20,47	20,50	20,50	20,51	20,49	20,45	20,48	20,37	20,46	20,47	20,51	20,57	20,46	20,45	20,47	20,46	20,43	20,46	20,46	20,52	20,47	20,39	20,39	20,48	20,45	20,42	20,48	20,48	20,45	20,47	20,44	20,39	20,26	20,36	20,49	20,41	20,41	20,48	20,56	20,47	20,43	20,38	20,39	20,45	20,41	20,42	20,42	20,44	20,43	20,53	20,49	20,39	20,35	20,37	20,48	20,47	20,43	20,42	20,41	20,45	20,47	20,53	20,45	20,47	20,39	20,45	20,47	20,40	20,53	20,47	20,50	20,50	20,48	20,46	20,46	20,36	20,42	20,50	20,39	20,46	20,48	20,49	20,53	20,36	20,31	20,40	20,44	20,47	20,35	20,39	20,43	20,36	20,50	20,46	20,39	20,38	
20,44	20,41	20,39	20,37	20,44	20,42	20,48	20,43	20,55	20,37	20,35	20,48	20,40	20,39	20,36	20,42	20,50	20,43	20,41	20,48	20,46	20,46	20,41	20,38	20,46	20,51	20,41	20,34	20,44	20,48	20,46	20,52	20,45	20,40	20,36	20,41	20,40	20,39	20,46	20,48	20,41	20,46	20,48	20,48	20,48	20,40	20,40	20,52	20,53	20,51	20,48	20,48	20,38	20,40	20,44	20,57	20,45	20,50	20,55	20,53	20,55	20,49	20,43	20,47	20,48	20,53	20,48	20,50	20,49	20,54	20,44	20,45	20,49	20,44	20,50	20,54	20,51	20,40	20,49	20,55	20,56	20,53	20,61	20,51	20,42	20,52	20,51	20,55	20,49	20,54	20,56	20,51	20,52	20,52	20,52	20,55	20,53	20,47	20,59	20,49	20,51	20,51	20,51	20,48	20,45	20,46	20,56	20,51	20,48	20,47	20,53	20,51	20,51	20,52	20,51	20,53	20,45	20,49	20,53	20,50	20,59	20,55	20,59	20,60	20,53	20,60	20,64	20,66	20,59	20,53	20,47	20,45	20,47	20,59	20,50	20,51	20,59	20,59	20,56	20,60	20,59	20,66	20,67	20,68	20,67	20,62	20,59	20,61	20,53	20,53	20,58	20,62	20,58	20,63	20,59	20,60	20,60	20,63	20,60	20,46	20,46	20,54	20,52	20,58	20,58	20,54	20,56	20,58	20,61	20,61	20,62	20,63	20,56	20,58	20,61	20,55	20,59	20,62	20,60	20,66	20,70	20,66	20,67	20,61	20,66	20,72	20,83	20,81	20,78	20,86	20,91	20,94	20,96	21,05	21,12	21,13	21,16	21,10	21,14	21,27	21,42	21,49	21,59	21,74	21,88	22,11	22,32	22,34	22,37	22,46	22,38	22,39	22,35	22,08	21,86	22,14	22,51	22,67	22,72	22,86	22,97	22,93	22,94	22,98	23,07	23,11	23,11	23,17	23,29	23,31	23,28	23,37	23,40	23,44	23,58	23,49	23,48	23,58	23,62	23,58	23,59	23,70	23,69	23,74	23,76	23,81	23,86	23,92	23,98	24,01	23,98	23,94	23,98	23,95	23,90	23,98	23,96	24,01	24,11	24,05	24,03	24,02	24,07	24,10	24,01	23,99	24,01	24,07	24,00	24,05	24,11	24,13	24,08	24,06	24,05	24,20	24,22	24,17	24,16	24,14	24,20	24,21	24,19	24,19	24,13	24,16	24,12	24,16	24,17	24,22	24,18	24,12	24,16	24,18	24,28	24,21	24,29	24,24	24,16	24,24	24,28	24,19	24,19	24,12	24,18	24,22	24,20	24,27	24,25	24,23	24,21	24,21	24,21	24,25	24,25	24,22	24,28	24,25	24,23	24,26	24,31	24,23	24,24	24,25	24,26	24,31	24,32	24,29	24,20	24,33	24,31	24,33	24,27	24,37	24,30	24,33	24,30	24,24	24,23	24,35	24,39	24,31	24,29	24,35	24,34	24,38	24,38	24,46	24,39	24,43	24,51	24,41	24,41	24,33	24,35	24,41	24,45	24,42	24,39	24,35	24,40	24,48	24,47	24,34	24,27	24,31	24,37	24,32	24,37	24,40	24,34	24,34	24,26	24,26	24,32	24,31	24,29	24,30	24,24	24,20	24,21	24,20	24,17	24,07	24,09	24,15	24,07	24,02	24,12	24,04	24,01	23,93	23,94	23,96	23,87	23,87	23,79	23,72	23,65	23,57	23,61	23,45	23,41	23,42	23,35	23,36	23,33	23,19	23,15	23,05	23,00	23,00	22,91	22,82	22,78	22,79	22,77	22,71	22,56	22,47	22,38	22,31	22,14	21,89	21,97	22,19	22,24	22,17	22,14	22,22	22,15	22,06	21,85	21,49	21,32	21,21	21,03	21,00	20,95	20,96	20,91	20,83	20,79	20,81	20,75	20,67	20,76	20,87	20,86	20,83	20,84	20,77	20,75	20,81	20,73	20,59	20,68	20,71	20,76	20,71	20,60	20,61	20,65	20,68	20,62	20,59	20,64	20,62	20,60	20,64	20,61	20,60	20,59	20,60	20,51	20,56	20,63	20,59	20,55	20,60	20,60	20,61	20,50	20,58	20,52	20,51	20,52	20,49	20,51	20,53	20,53	20,54	20,52	20,56	20,57	20,53	20,51	20,49	20,56	20,55	20,55	20,55	20,50	20,51	20,53	20,52	20,55	20,54	20,48	20,55	20,54	20,45	20,44	20,47	20,50	20,43	20,45	20,52	20,48	20,48	20,53	20,50	20,42	20,52	20,52	20,48	20,45	20,51	20,48	20,42	20,41	20,38	20,44	20,44	20,45	20,49	20,43	20,44	20,47	20,44	20,48	20,58	20,49	20,47	20,50	20,45	20,45	20,49	20,51	20,46	20,49	20,34	20,44	20,52	20,51	20,45	20,41	20,44	20,47	20,43	20,40	20,41	20,44	20,41	20,37	20,33	20,36	20,37	20,37	20,47	20,49	20,46	20,43	20,50	20,40	20,37	20,30	20,39	20,41	20,41	20,40	20,41	20,46	20,49	20,45	20,41	20,45	20,50	20,42	20,33	20,46	20,52	20,46	20,52	20,50	20,47	20,50	20,44	20,39	20,49	20,44	20,43	20,43	20,47	20,47	20,47	20,48	20,47	20,39	20,39	20,52	20,45	20,43	20,45	20,53	20,45	20,36	20,42	20,38	20,38	20,46	20,48	20,50	20,52	20,53	20,46	20,45	20,40	20,38	20,38	20,44	20,49	20,37	20,33	20,40	20,30	20,43	20,39	20,47	20,46	
20,43	20,41	20,42	20,42	20,31	20,34	20,44	20,37	20,41	20,44	20,31	20,36	20,28	20,37	20,37	20,38	20,40	20,39	20,30	20,45	20,38	20,41	20,38	20,40	20,43	20,43	20,36	20,42	20,42	20,38	20,46	20,50	20,33	20,34	20,38	20,38	20,49	20,46	20,54	20,48	20,45	20,47	20,46	20,45	20,48	20,44	20,37	20,42	20,53	20,50	20,47	20,42	20,39	20,39	20,48	20,51	20,50	20,49	20,47	20,51	20,45	20,45	20,37	20,44	20,43	20,41	20,47	20,46	20,44	20,38	20,27	20,42	20,46	20,50	20,47	20,55	20,50	20,47	20,48	20,42	20,44	20,52	20,55	20,48	20,40	20,44	20,47	20,51	20,50	20,55	20,51	20,51	20,50	20,57	20,62	20,60	20,61	20,46	20,54	20,59	20,48	20,46	20,55	20,55	20,56	20,47	20,48	20,48	20,55	20,58	20,54	20,52	20,51	20,49	20,53	20,46	20,44	20,44	20,50	20,51	20,57	20,57	20,56	20,60	20,53	20,59	20,65	20,57	20,44	20,52	20,53	20,49	20,45	20,50	20,52	20,51	20,55	20,56	20,56	20,62	20,55	20,60	20,65	20,65	20,61	20,56	20,58	20,52	20,54	20,48	20,48	20,51	20,57	20,62	20,60	20,59	20,60	20,61	20,64	20,58	20,55	20,55	20,56	20,59	20,57	20,58	20,57	20,67	20,63	20,57	20,64	20,68	20,58	20,64	20,66	20,63	20,62	20,61	20,61	20,64	20,65	20,66	20,71	20,70	20,72	20,76	20,85	20,80	20,80	20,86	20,96	21,01	21,07	21,12	21,29	21,25	21,30	21,22	21,18	21,33	21,42	21,52	21,61	21,77	21,87	22,10	22,38	22,43	22,39	22,38	22,36	22,42	22,40	22,32	22,05	22,05	22,35	22,60	22,78	22,90	22,98	22,98	22,98	23,04	23,15	23,23	23,18	23,19	23,33	23,50	23,45	23,46	23,48	23,58	23,68	23,67	23,63	23,73	23,78	23,72	23,77	23,78	23,77	23,82	23,87	23,94	23,95	23,96	24,01	24,07	24,01	23,96	24,04	24,04	24,01	24,08	24,09	24,09	24,09	24,16	24,18	24,16	24,20	24,17	24,11	24,08	24,12	24,05	24,12	24,20	24,28	24,23	24,21	24,25	24,18	24,21	24,27	24,28	24,24	24,17	24,26	24,29	24,24	24,30	24,30	24,27	24,28	24,25	24,32	24,33	24,28	24,29	24,34	24,33	24,30	24,33	24,34	24,36	24,32	24,30	24,32	24,33	24,31	24,26	24,30	24,29	24,28	24,31	24,27	24,22	24,32	24,40	24,39	24,32	24,32	24,34	24,37	24,38	24,35	24,39	24,41	24,37	24,40	24,40	24,42	24,38	24,40	24,37	24,35	24,45	24,41	24,36	24,40	24,43	24,43	24,50	24,48	24,40	24,38	24,48	24,47	24,44	24,39	24,37	24,46	24,50	24,52	24,49	24,48	24,50	24,59	24,49	24,52	24,47	24,46	24,50	24,51	24,56	24,53	24,46	24,51	24,61	24,55	24,48	24,50	24,44	24,52	24,49	24,51	24,58	24,51	24,51	24,40	24,40	24,44	24,44	24,38	24,37	24,32	24,25	24,27	24,24	24,28	24,26	24,23	24,24	24,22	24,14	24,21	24,22	24,12	24,08	24,10	24,02	23,94	23,89	23,86	23,83	23,70	23,67	23,67	23,52	23,49	23,47	23,46	23,49	23,41	23,26	23,26	23,22	23,14	23,09	23,00	22,88	22,93	22,92	22,83	22,77	22,64	22,50	22,40	22,19	22,01	21,93	22,19	22,37	22,31	22,23	22,20	22,27	22,25	22,01	21,86	21,56	21,29	21,26	21,05	20,94	20,96	20,87	20,85	20,85	20,79	20,80	20,73	20,71	20,78	20,93	20,92	20,83	20,87	20,87	20,75	20,73	20,67	20,57	20,62	20,66	20,64	20,69	20,67	20,65	20,71	20,70	20,58	20,56	20,63	20,63	20,62	20,65	20,58	20,59	20,59	20,62	20,65	20,58	20,60	20,56	20,50	20,59	20,61	20,62	20,57	20,51	20,46	20,47	20,53	20,52	20,49	20,48	20,45	20,57	20,54	20,54	20,47	20,47	20,43	20,44	20,48	20,55	20,57	20,55	20,53	20,53	20,54	20,53	20,52	20,44	20,46	20,56	20,55	20,44	20,42	20,50	20,52	20,46	20,47	20,52	20,45	20,52	20,49	20,44	20,45	20,48	20,55	20,49	20,41	20,45	20,48	20,44	20,40	20,48	20,46	20,46	20,44	20,45	20,45	20,50	20,50	20,50	20,47	20,39	20,39	20,51	20,50	20,44	20,41	20,39	20,44	20,42	20,53	20,39	20,44	20,51	20,45	20,41	20,35	20,44	20,49	20,47	20,39	20,39	20,46	20,37	20,36	20,34	20,35	20,48	20,39	20,45	20,51	20,49	20,45	20,38	20,42	20,45	20,44	20,46	20,54	20,40	20,44	20,38	20,39	20,38	20,35	20,43	20,44	20,40	20,33	20,38	20,39	20,47	20,45	20,42	20,42	20,42	20,45	20,43	20,43	20,40	20,43	20,44	20,49	20,49	20,51	20,48	20,43	20,40	20,38	20,40	20,40	20,45	20,42	20,36	20,42	20,41	20,23	20,31	20,35	20,36	20,51	20,49	20,45	20,48	20,45	20,43	20,39	20,38	20,31	20,35	20,39	20,35	20,36	20,31	20,32	20,38	20,37	20,35	20,38	20,44	
20,39	20,31	20,32	20,40	20,34	20,33	20,41	20,34	20,33	20,39	20,32	20,34	20,32	20,40	20,38	20,33	20,39	20,37	20,33	20,37	20,38	20,41	20,41	20,37	20,41	20,44	20,39	20,43	20,44	20,43	20,46	20,43	20,30	20,33	20,44	20,47	20,43	20,42	20,47	20,49	20,49	20,39	20,45	20,43	20,42	20,43	20,42	20,43	20,45	20,52	20,49	20,36	20,35	20,46	20,56	20,55	20,54	20,46	20,41	20,49	20,45	20,45	20,52	20,48	20,44	20,41	20,44	20,50	20,45	20,49	20,37	20,49	20,53	20,49	20,54	20,51	20,52	20,47	20,49	20,44	20,42	20,44	20,44	20,45	20,42	20,47	20,40	20,43	20,48	20,44	20,46	20,50	20,48	20,62	20,62	20,63	20,53	20,39	20,49	20,48	20,47	20,47	20,56	20,54	20,50	20,48	20,43	20,49	20,56	20,58	20,45	20,45	20,50	20,49	20,52	20,50	20,49	20,50	20,47	20,45	20,59	20,56	20,54	20,55	20,51	20,57	20,62	20,49	20,45	20,51	20,61	20,58	20,50	20,48	20,55	20,58	20,56	20,63	20,56	20,56	20,56	20,51	20,63	20,72	20,62	20,58	20,60	20,52	20,45	20,51	20,49	20,56	20,55	20,58	20,63	20,63	20,54	20,56	20,66	20,61	20,54	20,58	20,51	20,63	20,54	20,57	20,58	20,65	20,65	20,57	20,63	20,66	20,58	20,69	20,73	20,66	20,63	20,60	20,58	20,68	20,67	20,65	20,75	20,66	20,75	20,86	20,84	20,86	20,91	20,94	20,99	20,95	21,10	21,21	21,37	21,33	21,38	21,37	21,30	21,44	21,52	21,53	21,60	21,73	21,91	22,24	22,42	22,51	22,48	22,51	22,52	22,55	22,50	22,49	22,39	22,12	22,21	22,45	22,72	22,94	22,98	23,01	23,06	23,21	23,31	23,32	23,39	23,35	23,38	23,54	23,56	23,55	23,59	23,66	23,74	23,74	23,81	23,81	23,87	23,85	23,88	23,92	23,94	23,95	23,99	24,08	24,05	24,08	24,10	24,09	24,11	24,14	24,13	24,12	24,12	24,13	24,14	24,15	24,21	24,29	24,35	24,30	24,35	24,29	24,25	24,19	24,25	24,26	24,20	24,26	24,33	24,35	24,30	24,28	24,26	24,27	24,35	24,41	24,30	24,25	24,30	24,36	24,30	24,33	24,37	24,40	24,34	24,35	24,42	24,47	24,40	24,42	24,48	24,47	24,35	24,42	24,44	24,37	24,38	24,36	24,38	24,42	24,43	24,41	24,42	24,38	24,32	24,35	24,36	24,38	24,39	24,49	24,51	24,42	24,45	24,44	24,49	24,48	24,46	24,49	24,58	24,51	24,51	24,58	24,51	24,49	24,50	24,44	24,46	24,57	24,49	24,52	24,58	24,63	24,59	24,60	24,59	24,54	24,53	24,53	24,56	24,59	24,55	24,51	24,56	24,65	24,64	24,59	24,57	24,65	24,71	24,65	24,62	24,62	24,59	24,57	24,54	24,65	24,68	24,67	24,66	24,68	24,64	24,56	24,59	24,66	24,64	24,62	24,61	24,62	24,60	24,61	24,54	24,58	24,62	24,51	24,50	24,50	24,46	24,40	24,35	24,34	24,39	24,48	24,43	24,40	24,40	24,31	24,38	24,41	24,30	24,17	24,21	24,18	24,08	24,03	23,98	23,97	23,90	23,78	23,68	23,66	23,62	23,58	23,52	23,57	23,49	23,37	23,35	23,36	23,23	23,16	23,11	23,00	23,02	23,00	22,91	22,78	22,69	22,52	22,33	22,14	22,03	22,13	22,32	22,38	22,33	22,29	22,34	22,32	22,26	22,07	21,83	21,64	21,37	21,27	21,14	21,02	20,96	20,93	20,79	20,85	20,82	20,82	20,70	20,77	20,83	20,77	20,74	20,79	20,89	20,94	20,79	20,75	20,72	20,61	20,66	20,71	20,73	20,72	20,64	20,66	20,72	20,70	20,59	20,53	20,60	20,57	20,60	20,64	20,52	20,46	20,61	20,58	20,62	20,58	20,58	20,53	20,55	20,60	20,63	20,54	20,53	20,48	20,41	20,52	20,56	20,52	20,50	20,46	20,49	20,53	20,58	20,59	20,52	20,49	20,44	20,41	20,42	20,52	20,56	20,54	20,55	20,48	20,51	20,60	20,53	20,43	20,39	20,50	20,52	20,47	20,50	20,48	20,52	20,48	20,48	20,46	20,43	20,50	20,48	20,48	20,42	20,46	20,44	20,48	20,41	20,40	20,43	20,43	20,40	20,37	20,50	20,49	20,43	20,46	20,46	20,47	20,50	20,50	20,46	20,47	20,36	20,43	20,47	20,49	20,43	20,37	20,43	20,47	20,49	20,43	20,44	20,46	20,45	20,41	20,41	20,46	20,48	20,44	20,43	20,39	20,47	20,43	20,44	20,38	20,35	20,45	20,38	20,41	20,53	20,47	20,46	20,47	20,48	20,50	20,50	20,47	20,53	20,46	20,45	20,39	20,43	20,40	20,33	20,37	20,44	20,44	20,38	20,38	20,37	20,42	20,44	20,42	20,39	20,42	20,40	20,41	20,45	20,47	20,37	20,37	20,43	20,40	20,37	20,43	20,41	20,43	20,32	20,31	20,45	20,42	20,48	20,44	20,37	20,32	20,21	20,31	20,41	20,42	20,52	20,47	20,44	20,49	20,42	20,35	20,42	20,40	20,30	20,35	20,39	20,29	20,28	20,37	20,24	20,35	20,40	20,38	20,41	20,43	
20,40	20,34	20,40	20,44	20,39	20,33	20,38	20,41	20,27	20,30	20,35	20,41	20,38	20,43	20,38	20,34	20,35	20,38	20,33	20,44	20,40	20,37	20,46	20,43	20,45	20,43	20,38	20,45	20,46	20,38	20,48	20,45	20,37	20,40	20,47	20,53	20,52	20,46	20,48	20,48	20,38	20,32	20,34	20,43	20,41	20,32	20,37	20,46	20,47	20,46	20,49	20,40	20,38	20,43	20,49	20,51	20,50	20,49	20,46	20,53	20,48	20,42	20,48	20,50	20,42	20,40	20,44	20,50	20,58	20,55	20,49	20,65	20,58	20,54	20,55	20,48	20,46	20,47	20,43	20,55	20,54	20,47	20,49	20,49	20,46	20,45	20,44	20,46	20,45	20,49	20,56	20,49	20,50	20,61	20,49	20,53	20,43	20,41	20,51	20,49	20,53	20,53	20,50	20,56	20,55	20,50	20,51	20,49	20,50	20,56	20,53	20,52	20,52	20,53	20,58	20,57	20,42	20,44	20,44	20,50	20,56	20,58	20,56	20,63	20,57	20,59	20,64	20,59	20,56	20,57	20,51	20,47	20,52	20,53	20,55	20,62	20,55	20,56	20,51	20,54	20,56	20,56	20,60	20,70	20,68	20,59	20,61	20,59	20,55	20,58	20,60	20,58	20,54	20,53	20,57	20,65	20,63	20,59	20,60	20,54	20,49	20,57	20,65	20,65	20,60	20,61	20,62	20,57	20,60	20,64	20,72	20,69	20,66	20,70	20,73	20,72	20,62	20,62	20,61	20,65	20,66	20,65	20,68	20,72	20,76	20,88	20,93	20,96	21,06	21,10	21,11	21,08	21,13	21,22	21,40	21,43	21,37	21,36	21,42	21,50	21,59	21,65	21,68	21,80	21,97	22,25	22,43	22,46	22,50	22,53	22,54	22,62	22,65	22,58	22,56	22,38	22,15	22,25	22,62	22,98	23,04	23,06	23,13	23,21	23,37	23,40	23,48	23,54	23,55	23,63	23,68	23,69	23,70	23,70	23,81	23,86	23,92	23,92	23,92	23,88	23,93	24,02	24,01	24,09	24,16	24,25	24,17	24,17	24,27	24,20	24,22	24,28	24,25	24,20	24,17	24,26	24,29	24,31	24,38	24,40	24,41	24,36	24,42	24,44	24,33	24,34	24,38	24,46	24,45	24,37	24,46	24,48	24,44	24,42	24,34	24,48	24,50	24,44	24,38	24,43	24,45	24,49	24,45	24,49	24,53	24,58	24,48	24,57	24,61	24,61	24,59	24,56	24,59	24,52	24,50	24,53	24,51	24,40	24,47	24,52	24,51	24,56	24,54	24,53	24,51	24,50	24,52	24,52	24,50	24,59	24,63	24,61	24,60	24,59	24,62	24,62	24,65	24,62	24,59	24,61	24,66	24,61	24,59	24,59	24,61	24,55	24,61	24,58	24,54	24,60	24,60	24,62	24,70	24,79	24,72	24,70	24,68	24,63	24,66	24,66	24,65	24,69	24,71	24,69	24,67	24,74	24,79	24,76	24,75	24,77	24,79	24,74	24,76	24,72	24,75	24,72	24,71	24,79	24,78	24,78	24,81	24,82	24,71	24,70	24,72	24,76	24,72	24,68	24,75	24,70	24,65	24,72	24,74	24,67	24,72	24,70	24,65	24,66	24,61	24,53	24,51	24,50	24,54	24,54	24,52	24,50	24,53	24,46	24,50	24,54	24,38	24,35	24,31	24,26	24,23	24,24	24,16	24,06	24,02	23,87	23,83	23,77	23,73	23,70	23,62	23,60	23,55	23,44	23,40	23,48	23,35	23,29	23,26	23,12	23,05	23,09	22,97	22,86	22,70	22,56	22,28	22,12	22,27	22,35	22,42	22,42	22,42	22,35	22,35	22,38	22,37	22,20	21,99	21,63	21,37	21,24	21,16	21,08	21,06	20,97	20,97	20,92	20,87	20,83	20,76	20,76	20,81	20,73	20,73	20,79	20,81	20,92	20,77	20,77	20,81	20,72	20,67	20,78	20,73	20,69	20,66	20,63	20,69	20,64	20,56	20,57	20,58	20,60	20,63	20,61	20,58	20,51	20,60	20,58	20,58	20,57	20,55	20,57	20,65	20,59	20,55	20,48	20,49	20,44	20,45	20,47	20,50	20,55	20,48	20,49	20,54	20,54	20,56	20,50	20,55	20,61	20,58	20,53	20,42	20,43	20,48	20,48	20,51	20,48	20,48	20,47	20,43	20,42	20,43	20,47	20,49	20,49	20,40	20,46	20,42	20,49	20,51	20,40	20,41	20,51	20,51	20,49	20,42	20,47	20,50	20,39	20,41	20,46	20,45	20,44	20,47	20,36	20,43	20,45	20,45	20,43	20,48	20,44	20,43	20,41	20,39	20,55	20,39	20,33	20,42	20,47	20,45	20,39	20,41	20,46	20,48	20,43	20,46	20,50	20,42	20,45	20,38	20,40	20,40	20,35	20,42	20,37	20,45	20,49	20,45	20,43	20,41	20,40	20,37	20,44	20,49	20,45	20,48	20,55	20,52	20,42	20,41	20,52	20,57	20,49	20,44	20,42	20,49	20,49	20,43	20,43	20,42	20,51	20,42	20,42	20,44	20,50	20,55	20,49	20,48	20,44	20,49	20,44	20,48	20,54	20,38	20,34	20,45	20,48	20,36	20,34	20,40	20,41	20,40	20,44	20,48	20,33	20,35	20,47	20,46	20,40	20,33	20,37	20,40	20,43	20,41	20,31	20,45	20,51	20,45	20,39	20,39	20,48	20,52	20,42	20,30	20,37	20,38	20,38	20,39	20,35	20,42	20,44	20,48	20,47	
20,38	20,36	20,40	20,45	20,41	20,33	20,34	20,40	20,31	20,33	20,38	20,39	20,38	20,39	20,36	20,41	20,44	20,41	20,45	20,47	20,53	20,50	20,48	20,50	20,50	20,47	20,42	20,42	20,42	20,40	20,45	20,44	20,36	20,42	20,44	20,54	20,47	20,49	20,47	20,50	20,44	20,37	20,39	20,42	20,47	20,35	20,32	20,42	20,44	20,41	20,44	20,42	20,39	20,45	20,52	20,49	20,51	20,54	20,52	20,51	20,48	20,42	20,52	20,56	20,52	20,44	20,48	20,41	20,46	20,55	20,44	20,53	20,51	20,47	20,45	20,46	20,43	20,45	20,45	20,50	20,61	20,53	20,43	20,43	20,48	20,51	20,54	20,56	20,56	20,52	20,56	20,47	20,47	20,63	20,58	20,44	20,45	20,44	20,47	20,39	20,49	20,51	20,51	20,47	20,57	20,50	20,51	20,51	20,52	20,51	20,49	20,53	20,50	20,48	20,57	20,64	20,51	20,47	20,47	20,47	20,57	20,53	20,49	20,52	20,54	20,62	20,64	20,65	20,58	20,57	20,54	20,47	20,51	20,52	20,56	20,66	20,64	20,57	20,49	20,54	20,61	20,57	20,54	20,61	20,59	20,63	20,58	20,56	20,61	20,67	20,63	20,64	20,46	20,49	20,56	20,59	20,67	20,61	20,60	20,55	20,50	20,60	20,60	20,66	20,61	20,63	20,73	20,64	20,58	20,68	20,72	20,74	20,70	20,69	20,68	20,67	20,57	20,61	20,66	20,65	20,61	20,65	20,72	20,75	20,77	20,86	20,95	21,01	21,11	21,28	21,30	21,23	21,32	21,34	21,39	21,47	21,47	21,40	21,50	21,58	21,66	21,65	21,84	21,93	22,03	22,24	22,48	22,44	22,57	22,53	22,59	22,62	22,64	22,67	22,69	22,67	22,35	22,12	22,50	22,95	23,11	23,09	23,21	23,28	23,45	23,56	23,58	23,63	23,72	23,75	23,76	23,83	23,82	23,82	23,98	24,12	24,03	23,96	23,98	24,05	24,10	24,17	24,12	24,21	24,28	24,32	24,34	24,33	24,35	24,37	24,36	24,38	24,36	24,36	24,33	24,42	24,46	24,47	24,47	24,45	24,51	24,45	24,55	24,55	24,47	24,43	24,48	24,52	24,54	24,56	24,54	24,58	24,62	24,63	24,59	24,66	24,63	24,52	24,56	24,63	24,64	24,64	24,59	24,58	24,61	24,73	24,66	24,67	24,69	24,72	24,76	24,71	24,71	24,70	24,58	24,60	24,64	24,58	24,60	24,67	24,73	24,80	24,77	24,66	24,69	24,61	24,67	24,71	24,68	24,65	24,77	24,74	24,72	24,74	24,75	24,77	24,86	24,82	24,78	24,76	24,75	24,78	24,70	24,66	24,81	24,76	24,73	24,72	24,72	24,79	24,74	24,77	24,85	24,90	24,81	24,77	24,77	24,78	24,80	24,84	24,83	24,82	24,83	24,85	24,76	24,79	24,83	24,87	24,90	24,99	24,89	24,90	24,90	24,83	24,81	24,82	24,80	24,80	24,84	24,82	24,90	24,92	24,91	24,90	24,93	24,89	24,94	24,96	24,91	24,84	24,79	24,89	24,83	24,79	24,75	24,74	24,72	24,75	24,69	24,60	24,58	24,65	24,64	24,64	24,64	24,66	24,62	24,62	24,57	24,59	24,48	24,42	24,42	24,39	24,35	24,32	24,27	24,10	24,07	24,01	23,94	23,89	23,85	23,85	23,76	23,69	23,64	23,58	23,52	23,54	23,47	23,42	23,32	23,26	23,22	23,12	23,05	22,83	22,72	22,46	22,19	22,22	22,46	22,57	22,58	22,52	22,45	22,43	22,44	22,40	22,40	22,29	21,99	21,72	21,42	21,31	21,21	21,18	21,14	20,99	20,95	20,94	20,83	20,90	20,82	20,83	20,83	20,83	20,79	20,76	20,81	20,89	20,79	20,79	20,85	20,79	20,73	20,69	20,66	20,60	20,67	20,69	20,68	20,61	20,59	20,60	20,64	20,65	20,68	20,65	20,65	20,58	20,60	20,64	20,59	20,54	20,53	20,60	20,65	20,66	20,57	20,55	20,53	20,53	20,59	20,62	20,48	20,49	20,49	20,53	20,52	20,47	20,54	20,51	20,54	20,57	20,54	20,58	20,49	20,41	20,48	20,42	20,40	20,47	20,46	20,59	20,51	20,50	20,48	20,49	20,50	20,52	20,42	20,45	20,49	20,51	20,60	20,47	20,40	20,50	20,59	20,53	20,46	20,49	20,53	20,49	20,54	20,54	20,51	20,46	20,45	20,45	20,44	20,42	20,47	20,40	20,44	20,45	20,46	20,44	20,51	20,53	20,43	20,40	20,40	20,43	20,49	20,39	20,45	20,48	20,50	20,41	20,48	20,50	20,46	20,49	20,42	20,42	20,45	20,38	20,39	20,41	20,43	20,45	20,48	20,46	20,43	20,42	20,36	20,42	20,45	20,39	20,45	20,48	20,48	20,48	20,42	20,42	20,57	20,50	20,48	20,38	20,49	20,50	20,53	20,55	20,50	20,43	20,42	20,50	20,48	20,51	20,43	20,35	20,47	20,49	20,52	20,45	20,46	20,54	20,44	20,44	20,45	20,55	20,41	20,33	20,43	20,40	20,47	20,59	20,53	20,38	20,30	20,47	20,51	20,42	20,40	20,41	20,40	20,45	20,43	20,40	20,47	20,53	20,46	20,42	20,42	20,48	20,54	20,50	20,45	20,43	20,39	20,41	20,40	20,33	20,42	20,39	20,43	20,45	
20,34	20,40	20,42	20,40	20,34	20,39	20,45	20,43	20,37	20,35	20,39	20,39	20,33	20,40	20,40	20,40	20,48	20,50	20,47	20,44	20,44	20,50	20,46	20,42	20,43	20,42	20,40	20,41	20,38	20,39	20,38	20,41	20,38	20,44	20,47	20,55	20,51	20,48	20,45	20,46	20,51	20,41	20,43	20,54	20,55	20,49	20,41	20,45	20,49	20,42	20,42	20,41	20,39	20,43	20,52	20,55	20,50	20,54	20,51	20,47	20,46	20,45	20,49	20,53	20,48	20,44	20,50	20,35	20,40	20,55	20,47	20,46	20,52	20,54	20,47	20,44	20,42	20,37	20,38	20,43	20,49	20,52	20,43	20,39	20,47	20,58	20,58	20,57	20,56	20,53	20,50	20,49	20,53	20,59	20,52	20,48	20,51	20,50	20,48	20,43	20,43	20,49	20,51	20,45	20,45	20,46	20,48	20,51	20,52	20,51	20,47	20,46	20,54	20,53	20,57	20,55	20,50	20,49	20,56	20,53	20,58	20,55	20,54	20,56	20,47	20,51	20,61	20,61	20,57	20,55	20,63	20,54	20,42	20,49	20,56	20,63	20,62	20,62	20,65	20,65	20,67	20,61	20,60	20,63	20,66	20,66	20,58	20,60	20,59	20,66	20,64	20,64	20,61	20,50	20,58	20,63	20,65	20,64	20,64	20,57	20,49	20,56	20,61	20,68	20,70	20,74	20,73	20,68	20,75	20,74	20,69	20,68	20,74	20,68	20,73	20,72	20,65	20,63	20,69	20,70	20,67	20,71	20,77	20,81	20,84	20,84	21,01	21,15	21,17	21,24	21,34	21,35	21,51	21,50	21,49	21,56	21,66	21,64	21,67	21,71	21,78	21,84	21,93	22,08	22,14	22,32	22,52	22,52	22,52	22,61	22,68	22,69	22,70	22,71	22,82	22,76	22,60	22,27	22,35	22,83	23,11	23,18	23,27	23,40	23,49	23,60	23,68	23,73	23,77	23,87	23,91	23,85	23,87	23,99	24,09	24,09	24,13	24,07	24,08	24,15	24,17	24,22	24,26	24,30	24,36	24,46	24,46	24,48	24,44	24,47	24,48	24,50	24,49	24,46	24,54	24,61	24,53	24,55	24,52	24,53	24,68	24,65	24,66	24,63	24,53	24,56	24,54	24,65	24,62	24,73	24,74	24,72	24,76	24,81	24,69	24,79	24,78	24,72	24,77	24,80	24,73	24,77	24,76	24,71	24,76	24,86	24,80	24,68	24,78	24,87	24,86	24,82	24,73	24,84	24,77	24,73	24,89	24,82	24,72	24,85	24,88	24,92	24,84	24,78	24,78	24,79	24,79	24,81	24,79	24,83	24,83	24,82	24,86	24,81	24,85	24,88	24,94	24,92	24,87	24,87	24,82	24,82	24,84	24,80	24,88	24,89	24,93	24,85	24,83	24,98	24,90	24,88	24,98	25,05	24,98	24,92	24,91	24,89	24,90	24,93	25,03	25,00	24,95	25,00	24,94	24,99	24,96	24,97	25,03	25,11	25,02	25,02	25,10	25,02	24,87	24,91	24,96	24,93	24,91	24,96	25,05	25,04	25,03	24,99	25,04	25,01	25,05	25,06	24,99	24,96	24,93	24,94	24,95	24,96	24,85	24,82	24,81	24,87	24,80	24,74	24,78	24,80	24,80	24,78	24,82	24,77	24,72	24,77	24,79	24,71	24,61	24,52	24,46	24,49	24,45	24,36	24,37	24,29	24,19	24,18	24,14	23,99	23,99	23,96	23,94	23,83	23,75	23,66	23,68	23,62	23,58	23,47	23,33	23,27	23,28	23,14	23,04	22,90	22,75	22,37	22,19	22,45	22,68	22,67	22,63	22,59	22,49	22,51	22,49	22,44	22,42	22,38	22,03	21,74	21,53	21,37	21,31	21,21	21,19	21,06	20,99	20,96	20,95	20,98	20,93	20,81	20,76	20,84	20,79	20,74	20,84	20,85	20,76	20,80	20,80	20,73	20,74	20,74	20,73	20,65	20,66	20,67	20,70	20,66	20,58	20,53	20,61	20,62	20,55	20,57	20,57	20,57	20,64	20,69	20,54	20,57	20,63	20,56	20,65	20,65	20,60	20,59	20,66	20,60	20,57	20,61	20,64	20,54	20,57	20,56	20,60	20,49	20,50	20,49	20,53	20,58	20,53	20,52	20,54	20,56	20,56	20,48	20,42	20,49	20,44	20,54	20,61	20,53	20,48	20,45	20,45	20,49	20,49	20,47	20,56	20,58	20,54	20,43	20,41	20,44	20,47	20,53	20,48	20,54	20,58	20,50	20,56	20,54	20,47	20,41	20,36	20,39	20,46	20,39	20,44	20,44	20,44	20,47	20,41	20,38	20,49	20,57	20,40	20,41	20,39	20,42	20,50	20,46	20,49	20,54	20,42	20,40	20,48	20,45	20,49	20,46	20,41	20,50	20,50	20,42	20,50	20,50	20,41	20,50	20,47	20,49	20,52	20,41	20,38	20,44	20,43	20,36	20,46	20,53	20,45	20,51	20,45	20,37	20,44	20,47	20,52	20,39	20,39	20,44	20,53	20,60	20,51	20,42	20,38	20,44	20,38	20,48	20,44	20,33	20,42	20,56	20,46	20,46	20,47	20,55	20,50	20,46	20,42	20,44	20,50	20,43	20,52	20,45	20,41	20,51	20,52	20,47	20,43	20,47	20,51	20,42	20,37	20,38	20,43	20,41	20,44	20,49	20,50	20,43	20,40	20,43	20,40	20,40	20,44	20,50	20,45	20,45	20,43	20,39	20,32	20,25	20,33	20,41	20,35	20,29	
20,36	20,31	20,33	20,40	20,36	20,32	20,47	20,46	20,43	20,36	20,38	20,41	20,41	20,44	20,45	20,47	20,42	20,46	20,38	20,32	20,34	20,43	20,46	20,42	20,46	20,46	20,40	20,42	20,46	20,44	20,35	20,41	20,34	20,35	20,45	20,50	20,54	20,41	20,43	20,43	20,46	20,43	20,50	20,59	20,54	20,49	20,45	20,39	20,45	20,49	20,53	20,50	20,43	20,43	20,54	20,61	20,50	20,48	20,48	20,44	20,42	20,39	20,44	20,48	20,47	20,47	20,45	20,40	20,44	20,60	20,52	20,49	20,54	20,52	20,52	20,48	20,39	20,44	20,40	20,41	20,46	20,46	20,43	20,48	20,50	20,54	20,55	20,54	20,54	20,53	20,53	20,54	20,51	20,54	20,57	20,55	20,56	20,62	20,53	20,53	20,52	20,43	20,51	20,48	20,49	20,39	20,44	20,47	20,42	20,50	20,51	20,52	20,48	20,54	20,56	20,49	20,47	20,45	20,51	20,51	20,53	20,51	20,57	20,59	20,48	20,49	20,50	20,55	20,62	20,64	20,63	20,59	20,50	20,47	20,55	20,63	20,63	20,61	20,61	20,61	20,61	20,60	20,55	20,58	20,56	20,59	20,60	20,56	20,57	20,65	20,52	20,57	20,63	20,57	20,51	20,57	20,62	20,60	20,63	20,58	20,52	20,62	20,69	20,85	20,76	20,81	20,84	20,76	20,88	20,85	20,81	20,74	20,77	20,79	20,76	20,82	20,77	20,69	20,76	20,84	20,78	20,74	20,75	20,75	20,85	20,91	21,07	21,26	21,37	21,33	21,38	21,45	21,58	21,61	21,65	21,71	21,81	21,81	21,88	21,91	22,00	22,06	22,05	22,19	22,31	22,45	22,53	22,57	22,59	22,60	22,69	22,85	22,83	22,79	22,88	22,89	22,79	22,57	22,31	22,54	22,97	23,17	23,30	23,44	23,56	23,73	23,76	23,82	23,87	23,97	24,02	23,93	23,96	24,07	24,19	24,07	24,15	24,21	24,23	24,27	24,26	24,37	24,31	24,34	24,43	24,52	24,47	24,54	24,54	24,56	24,56	24,58	24,63	24,65	24,71	24,73	24,69	24,69	24,70	24,74	24,79	24,82	24,77	24,73	24,67	24,72	24,71	24,77	24,72	24,79	24,88	24,86	24,86	24,96	24,84	24,81	24,92	24,90	24,86	24,92	24,94	24,96	24,97	24,88	24,90	24,94	24,84	24,82	24,95	25,03	25,01	24,92	24,89	24,91	24,97	24,92	24,93	24,99	24,95	24,93	24,91	24,93	24,93	24,92	24,99	25,01	24,97	24,98	24,86	24,88	24,95	24,96	24,96	24,95	24,97	25,02	25,12	25,04	25,06	24,98	25,02	24,95	24,99	24,99	25,04	24,99	24,98	24,99	24,98	25,01	25,01	24,99	25,12	25,16	25,12	25,09	25,09	25,05	25,02	25,01	25,14	25,16	25,07	25,11	25,05	25,14	25,11	25,07	25,09	25,23	25,17	25,15	25,20	25,19	25,12	25,07	25,11	25,13	25,08	25,12	25,17	25,23	25,14	25,07	25,15	25,07	25,07	25,16	25,12	25,08	25,05	25,08	25,00	25,05	24,94	24,94	25,00	25,04	24,97	24,90	24,93	24,89	24,89	24,92	24,91	24,91	24,83	24,85	24,83	24,80	24,71	24,68	24,60	24,57	24,53	24,43	24,49	24,40	24,25	24,32	24,34	24,14	24,08	24,15	24,08	23,97	23,89	23,78	23,76	23,73	23,70	23,65	23,49	23,34	23,32	23,25	23,01	22,86	22,66	22,39	22,39	22,67	22,76	22,74	22,62	22,63	22,58	22,58	22,51	22,40	22,43	22,42	22,18	21,76	21,49	21,37	21,28	21,15	21,16	21,18	21,09	21,03	21,04	21,07	20,99	20,95	20,87	20,84	20,86	20,76	20,79	20,86	20,81	20,86	20,90	20,79	20,77	20,77	20,77	20,65	20,62	20,59	20,66	20,72	20,62	20,60	20,60	20,60	20,52	20,52	20,54	20,52	20,61	20,63	20,58	20,60	20,61	20,62	20,64	20,59	20,49	20,51	20,62	20,62	20,59	20,56	20,60	20,51	20,53	20,56	20,51	20,51	20,52	20,55	20,56	20,55	20,53	20,33	20,47	20,53	20,53	20,49	20,54	20,61	20,49	20,51	20,49	20,52	20,43	20,44	20,46	20,50	20,47	20,41	20,51	20,54	20,45	20,40	20,51	20,44	20,44	20,48	20,44	20,46	20,45	20,51	20,54	20,52	20,47	20,40	20,38	20,36	20,48	20,45	20,42	20,46	20,42	20,48	20,48	20,42	20,48	20,49	20,49	20,43	20,50	20,45	20,49	20,50	20,48	20,57	20,45	20,41	20,49	20,53	20,50	20,42	20,36	20,53	20,46	20,35	20,50	20,54	20,41	20,48	20,43	20,43	20,48	20,43	20,39	20,39	20,40	20,39	20,47	20,53	20,48	20,44	20,38	20,41	20,53	20,48	20,53	20,48	20,47	20,40	20,48	20,52	20,45	20,41	20,39	20,40	20,33	20,41	20,49	20,46	20,47	20,51	20,48	20,42	20,45	20,52	20,51	20,47	20,36	20,41	20,52	20,53	20,53	20,49	20,41	20,38	20,42	20,45	20,41	20,48	20,50	20,36	20,34	20,38	20,48	20,48	20,52	20,53	20,44	20,51	20,47	20,45	20,43	20,33	20,31	20,40	20,35	20,38	20,43	20,43	20,41	20,36	20,41	20,38	20,37	20,37	
20,47	20,42	20,35	20,33	20,37	20,40	20,56	20,47	20,41	20,39	20,42	20,37	20,35	20,43	20,45	20,41	20,33	20,30	20,37	20,35	20,38	20,36	20,39	20,44	20,51	20,50	20,48	20,42	20,40	20,36	20,39	20,42	20,35	20,30	20,37	20,45	20,45	20,44	20,32	20,37	20,39	20,43	20,51	20,44	20,49	20,48	20,49	20,43	20,43	20,52	20,54	20,55	20,51	20,45	20,51	20,56	20,49	20,45	20,50	20,48	20,32	20,38	20,44	20,43	20,47	20,49	20,45	20,40	20,39	20,46	20,49	20,52	20,50	20,51	20,44	20,44	20,47	20,45	20,46	20,50	20,40	20,41	20,47	20,51	20,49	20,49	20,46	20,50	20,45	20,46	20,51	20,57	20,49	20,53	20,58	20,63	20,53	20,56	20,59	20,54	20,51	20,47	20,45	20,48	20,57	20,53	20,43	20,46	20,49	20,55	20,51	20,52	20,53	20,48	20,52	20,59	20,51	20,53	20,48	20,50	20,53	20,58	20,55	20,57	20,48	20,50	20,50	20,52	20,53	20,59	20,56	20,50	20,50	20,47	20,49	20,60	20,58	20,56	20,56	20,50	20,50	20,63	20,55	20,53	20,52	20,55	20,57	20,58	20,53	20,61	20,57	20,51	20,61	20,58	20,52	20,67	20,64	20,66	20,65	20,63	20,63	20,75	20,82	20,99	21,04	21,01	21,12	21,06	21,07	21,09	21,09	20,95	21,00	20,99	20,89	20,92	20,94	20,89	20,86	20,94	20,87	20,79	20,80	20,85	20,92	20,99	21,14	21,33	21,53	21,52	21,57	21,63	21,64	21,72	21,83	21,85	21,87	21,91	21,95	22,04	22,18	22,27	22,22	22,35	22,55	22,60	22,65	22,59	22,69	22,68	22,71	22,81	22,87	22,88	22,92	22,97	22,94	22,85	22,59	22,42	22,76	23,07	23,31	23,48	23,57	23,70	23,78	23,72	23,83	23,97	24,06	23,96	23,99	24,10	24,23	24,21	24,29	24,36	24,36	24,30	24,33	24,38	24,39	24,39	24,46	24,53	24,54	24,60	24,60	24,69	24,71	24,64	24,72	24,75	24,74	24,81	24,85	24,86	24,81	24,83	24,86	24,92	24,93	24,90	24,86	24,91	24,87	24,87	24,86	24,87	24,94	24,90	24,89	24,97	24,96	24,92	25,02	25,02	24,95	24,98	25,08	25,01	25,00	25,06	24,97	24,98	24,98	24,98	25,04	25,03	25,03	24,97	25,05	25,07	25,13	25,08	25,07	25,04	25,05	25,06	24,98	25,00	25,05	25,02	25,02	25,11	25,10	25,02	25,01	25,03	25,09	25,12	25,09	25,08	25,12	25,21	25,28	25,16	25,11	25,12	25,13	25,14	25,15	25,17	25,14	25,11	25,12	25,11	25,14	25,15	25,18	25,17	25,19	25,28	25,23	25,18	25,13	25,13	25,13	25,15	25,17	25,19	25,17	25,17	25,16	25,25	25,23	25,20	25,24	25,19	25,23	25,24	25,20	25,17	25,24	25,26	25,19	25,21	25,27	25,28	25,27	25,26	25,31	25,22	25,28	25,23	25,22	25,31	25,25	25,21	25,21	25,25	25,18	25,11	25,06	25,11	25,12	25,10	25,00	25,05	25,07	25,05	25,03	25,06	25,00	25,02	24,95	24,87	24,90	24,90	24,88	24,85	24,77	24,69	24,66	24,62	24,69	24,57	24,35	24,38	24,39	24,30	24,17	24,24	24,17	24,05	23,98	23,95	23,85	23,82	23,76	23,70	23,61	23,54	23,41	23,29	23,14	22,77	22,45	22,44	22,64	22,81	22,83	22,79	22,71	22,70	22,66	22,67	22,61	22,50	22,50	22,47	22,22	21,87	21,58	21,50	21,39	21,23	21,23	21,19	21,13	21,12	21,03	21,03	20,99	20,99	21,06	20,99	20,99	20,90	20,86	20,89	20,93	20,89	20,90	20,86	20,83	20,86	20,78	20,72	20,76	20,68	20,63	20,69	20,69	20,60	20,60	20,64	20,62	20,57	20,57	20,49	20,54	20,57	20,64	20,62	20,54	20,57	20,60	20,56	20,60	20,62	20,61	20,64	20,62	20,58	20,60	20,47	20,52	20,49	20,44	20,44	20,54	20,62	20,48	20,43	20,49	20,41	20,40	20,53	20,46	20,47	20,54	20,59	20,51	20,49	20,44	20,42	20,44	20,40	20,49	20,46	20,46	20,42	20,44	20,48	20,42	20,42	20,47	20,53	20,46	20,51	20,45	20,46	20,46	20,48	20,44	20,49	20,50	20,41	20,39	20,40	20,51	20,51	20,41	20,45	20,42	20,50	20,55	20,51	20,49	20,50	20,49	20,46	20,44	20,50	20,50	20,41	20,43	20,51	20,46	20,43	20,49	20,53	20,50	20,51	20,41	20,53	20,45	20,36	20,48	20,52	20,41	20,42	20,40	20,38	20,44	20,43	20,34	20,42	20,47	20,45	20,45	20,50	20,46	20,46	20,43	20,46	20,48	20,50	20,46	20,42	20,44	20,41	20,37	20,44	20,44	20,42	20,50	20,40	20,38	20,51	20,44	20,41	20,48	20,44	20,42	20,40	20,47	20,47	20,46	20,53	20,48	20,47	20,50	20,46	20,49	20,42	20,38	20,40	20,38	20,40	20,43	20,52	20,45	20,36	20,37	20,34	20,41	20,42	20,50	20,50	20,40	20,49	20,60	20,43	20,39	20,34	20,33	20,34	20,44	20,46	20,52	20,48	20,40	20,44	20,52	20,49	20,42	20,42	
20,34	20,24	20,37	20,34	20,31	20,38	20,50	20,49	20,35	20,33	20,32	20,32	20,34	20,40	20,42	20,44	20,33	20,32	20,30	20,42	20,37	20,40	20,41	20,48	20,38	20,42	20,39	20,40	20,36	20,46	20,47	20,44	20,40	20,39	20,38	20,49	20,48	20,45	20,40	20,41	20,45	20,47	20,43	20,46	20,45	20,45	20,49	20,49	20,43	20,48	20,49	20,50	20,49	20,44	20,41	20,51	20,50	20,44	20,44	20,53	20,46	20,42	20,37	20,40	20,39	20,44	20,49	20,46	20,39	20,37	20,46	20,54	20,43	20,44	20,50	20,46	20,39	20,39	20,38	20,44	20,47	20,49	20,58	20,51	20,42	20,45	20,54	20,57	20,48	20,47	20,59	20,47	20,43	20,60	20,55	20,58	20,56	20,53	20,52	20,49	20,48	20,55	20,45	20,41	20,53	20,58	20,53	20,52	20,55	20,50	20,46	20,43	20,50	20,49	20,47	20,48	20,46	20,52	20,50	20,46	20,50	20,53	20,55	20,54	20,47	20,52	20,58	20,48	20,43	20,48	20,50	20,59	20,54	20,53	20,52	20,61	20,60	20,62	20,56	20,60	20,54	20,53	20,51	20,53	20,62	20,61	20,56	20,57	20,55	20,59	20,58	20,59	20,54	20,56	20,62	20,68	20,67	20,66	20,74	20,69	20,74	20,87	20,93	21,13	21,24	21,39	21,50	21,50	21,46	21,45	21,44	21,43	21,41	21,44	21,32	21,25	21,14	21,13	21,04	21,05	21,00	20,93	20,98	20,97	21,02	21,08	21,27	21,53	21,68	21,73	21,81	21,87	21,86	21,91	21,99	21,99	22,09	22,14	22,15	22,18	22,32	22,51	22,48	22,57	22,63	22,66	22,66	22,62	22,71	22,74	22,77	22,79	22,84	22,93	22,97	22,94	22,99	22,95	22,82	22,60	22,55	22,89	23,29	23,46	23,59	23,69	23,73	23,84	23,88	23,97	24,03	24,08	24,11	24,20	24,29	24,28	24,34	24,37	24,37	24,38	24,44	24,47	24,46	24,56	24,59	24,66	24,71	24,68	24,74	24,78	24,82	24,78	24,84	24,83	24,73	24,84	24,90	24,89	24,86	24,89	24,87	24,98	25,08	25,03	24,94	24,98	24,96	25,04	25,09	25,05	25,07	25,03	24,96	25,06	25,01	25,07	25,12	25,07	25,07	25,11	25,13	25,14	25,12	25,11	25,14	25,18	25,16	25,11	25,13	25,14	25,09	25,13	25,17	25,14	25,20	25,21	25,26	25,15	25,11	25,14	25,10	25,13	25,14	25,15	25,12	25,08	25,12	25,11	25,15	25,20	25,27	25,23	25,23	25,19	25,22	25,29	25,33	25,20	25,21	25,21	25,20	25,24	25,20	25,25	25,23	25,21	25,24	25,30	25,25	25,32	25,21	25,19	25,20	25,31	25,35	25,28	25,21	25,19	25,21	25,22	25,25	25,31	25,32	25,26	25,31	25,37	25,40	25,35	25,37	25,30	25,26	25,33	25,30	25,24	25,39	25,38	25,27	25,38	25,40	25,37	25,35	25,38	25,36	25,30	25,30	25,31	25,35	25,38	25,31	25,28	25,31	25,38	25,34	25,26	25,17	25,16	25,16	25,19	25,11	25,08	25,13	25,15	25,16	25,20	25,08	25,05	25,02	24,93	24,92	25,00	24,99	24,92	24,82	24,78	24,76	24,74	24,70	24,67	24,51	24,40	24,46	24,36	24,22	24,28	24,25	24,11	24,10	24,06	24,06	23,95	23,81	23,74	23,67	23,59	23,45	23,28	23,02	22,66	22,48	22,71	22,89	22,89	22,91	22,85	22,80	22,78	22,70	22,68	22,66	22,50	22,48	22,57	22,29	21,89	21,66	21,64	21,51	21,41	21,40	21,33	21,21	21,23	21,16	21,09	21,07	21,03	21,05	21,07	21,08	21,04	20,92	20,98	20,96	20,96	20,89	20,88	20,82	20,85	20,79	20,65	20,77	20,77	20,64	20,69	20,68	20,57	20,58	20,65	20,60	20,62	20,57	20,46	20,51	20,52	20,51	20,65	20,58	20,52	20,55	20,60	20,55	20,58	20,56	20,55	20,56	20,57	20,56	20,52	20,47	20,44	20,48	20,47	20,50	20,55	20,53	20,49	20,53	20,48	20,45	20,53	20,50	20,49	20,53	20,52	20,53	20,57	20,49	20,41	20,35	20,38	20,47	20,50	20,50	20,48	20,41	20,40	20,43	20,45	20,47	20,51	20,53	20,47	20,47	20,52	20,63	20,53	20,44	20,41	20,50	20,47	20,48	20,44	20,47	20,44	20,33	20,35	20,42	20,44	20,52	20,45	20,46	20,43	20,48	20,40	20,43	20,51	20,57	20,44	20,45	20,50	20,33	20,36	20,49	20,44	20,49	20,51	20,38	20,40	20,51	20,42	20,47	20,48	20,45	20,43	20,48	20,41	20,35	20,41	20,37	20,36	20,56	20,54	20,52	20,49	20,43	20,44	20,52	20,47	20,41	20,43	20,42	20,36	20,48	20,44	20,42	20,38	20,39	20,44	20,44	20,43	20,39	20,52	20,48	20,36	20,35	20,42	20,45	20,45	20,43	20,47	20,49	20,43	20,43	20,47	20,46	20,34	20,35	20,25	20,30	20,37	20,43	20,36	20,45	20,47	20,48	20,40	20,42	20,41	20,38	20,39	20,47	20,46	20,42	20,42	20,58	20,51	20,38	20,36	20,39	20,30	20,34	20,35	20,44	20,43	20,39	20,39	20,51	20,48	20,40	20,46	
20,35	20,26	20,29	20,35	20,37	20,33	20,34	20,42	20,42	20,38	20,27	20,29	20,33	20,42	20,37	20,40	20,45	20,42	20,40	20,36	20,35	20,49	20,50	20,40	20,31	20,32	20,33	20,28	20,32	20,38	20,43	20,46	20,40	20,42	20,47	20,47	20,50	20,37	20,36	20,48	20,47	20,52	20,46	20,43	20,44	20,38	20,48	20,49	20,38	20,41	20,52	20,45	20,44	20,39	20,43	20,53	20,52	20,49	20,44	20,51	20,46	20,47	20,46	20,40	20,49	20,48	20,49	20,46	20,44	20,42	20,46	20,64	20,52	20,46	20,47	20,48	20,35	20,35	20,38	20,39	20,42	20,53	20,58	20,55	20,45	20,41	20,55	20,61	20,51	20,46	20,52	20,46	20,40	20,59	20,52	20,54	20,50	20,49	20,50	20,47	20,53	20,58	20,53	20,45	20,50	20,51	20,46	20,53	20,54	20,46	20,46	20,50	20,47	20,49	20,45	20,43	20,45	20,44	20,50	20,49	20,48	20,50	20,54	20,47	20,41	20,51	20,57	20,59	20,53	20,49	20,53	20,57	20,50	20,56	20,57	20,62	20,64	20,57	20,55	20,53	20,56	20,53	20,47	20,53	20,60	20,62	20,63	20,62	20,55	20,51	20,50	20,56	20,56	20,54	20,53	20,62	20,68	20,62	20,80	20,89	20,99	21,12	21,25	21,47	21,57	21,62	21,72	21,77	21,73	21,77	21,87	21,90	21,92	21,88	21,90	21,81	21,66	21,54	21,48	21,39	21,32	21,17	21,17	21,17	21,16	21,25	21,41	21,71	21,95	21,98	21,99	22,08	22,04	22,17	22,25	22,27	22,31	22,40	22,43	22,52	22,56	22,69	22,75	22,80	22,81	22,76	22,66	22,65	22,72	22,84	22,87	22,89	22,90	22,91	22,95	23,02	23,07	23,09	23,05	22,87	22,54	22,60	23,08	23,40	23,55	23,70	23,79	23,90	23,95	24,04	24,14	24,14	24,19	24,22	24,32	24,37	24,38	24,36	24,42	24,49	24,55	24,57	24,60	24,68	24,71	24,71	24,76	24,72	24,88	24,90	24,83	24,83	24,91	24,99	24,86	24,86	24,91	24,96	24,98	25,06	25,01	25,01	25,07	25,11	25,14	25,05	25,11	25,15	25,15	25,19	25,19	25,14	25,08	25,08	25,07	25,16	25,24	25,16	25,17	25,16	25,19	25,27	25,30	25,24	25,19	25,32	25,32	25,21	25,25	25,27	25,22	25,27	25,21	25,25	25,27	25,30	25,38	25,23	25,21	25,23	25,17	25,17	25,24	25,28	25,28	25,18	25,16	25,24	25,32	25,29	25,36	25,34	25,28	25,26	25,30	25,36	25,33	25,27	25,31	25,32	25,26	25,26	25,26	25,31	25,28	25,25	25,36	25,45	25,37	25,40	25,31	25,28	25,30	25,32	25,32	25,20	25,27	25,37	25,39	25,34	25,35	25,36	25,39	25,36	25,38	25,46	25,44	25,46	25,42	25,45	25,39	25,39	25,45	25,38	25,39	25,43	25,42	25,42	25,44	25,41	25,42	25,44	25,45	25,37	25,34	25,39	25,37	25,35	25,35	25,34	25,37	25,41	25,34	25,31	25,26	25,22	25,23	25,29	25,22	25,10	25,14	25,16	25,19	25,18	25,18	25,02	25,04	25,03	25,05	25,03	25,01	24,98	24,88	24,88	24,81	24,77	24,75	24,72	24,61	24,43	24,50	24,38	24,29	24,32	24,36	24,26	24,17	24,12	24,15	23,99	23,85	23,74	23,70	23,57	23,42	23,22	22,91	22,65	22,73	22,93	23,00	22,99	22,92	22,91	22,82	22,85	22,83	22,75	22,70	22,57	22,54	22,54	22,32	21,95	21,74	21,69	21,57	21,51	21,47	21,41	21,32	21,33	21,28	21,19	21,19	21,10	21,09	21,15	21,09	21,04	21,01	21,01	21,06	21,09	20,99	20,88	20,90	20,88	20,82	20,72	20,72	20,65	20,60	20,66	20,67	20,66	20,65	20,58	20,56	20,59	20,61	20,49	20,50	20,51	20,51	20,54	20,59	20,58	20,55	20,58	20,59	20,57	20,54	20,55	20,58	20,60	20,53	20,45	20,54	20,48	20,49	20,60	20,58	20,52	20,50	20,55	20,54	20,47	20,42	20,44	20,48	20,48	20,53	20,54	20,43	20,59	20,53	20,40	20,42	20,45	20,45	20,55	20,48	20,54	20,51	20,46	20,43	20,51	20,56	20,52	20,51	20,51	20,52	20,54	20,62	20,53	20,47	20,42	20,46	20,42	20,45	20,47	20,41	20,44	20,43	20,41	20,41	20,50	20,47	20,34	20,41	20,39	20,39	20,42	20,46	20,52	20,55	20,50	20,49	20,41	20,38	20,35	20,51	20,47	20,45	20,46	20,39	20,42	20,46	20,43	20,41	20,41	20,48	20,44	20,49	20,44	20,35	20,32	20,34	20,43	20,51	20,52	20,50	20,49	20,42	20,42	20,44	20,37	20,40	20,42	20,42	20,43	20,51	20,52	20,47	20,42	20,39	20,37	20,35	20,40	20,42	20,45	20,46	20,46	20,39	20,41	20,48	20,38	20,36	20,53	20,50	20,38	20,42	20,44	20,38	20,41	20,34	20,34	20,42	20,38	20,43	20,39	20,45	20,45	20,46	20,37	20,36	20,42	20,44	20,45	20,49	20,54	20,50	20,42	20,44	20,51	20,39	20,36	20,38	20,36	20,37	20,31	20,37	20,42	20,38	20,41	20,35	20,34	20,38	20,40	
20,48	20,38	20,36	20,35	20,37	20,27	20,27	20,44	20,45	20,47	20,37	20,38	20,38	20,38	20,34	20,36	20,38	20,39	20,40	20,44	20,44	20,48	20,51	20,43	20,37	20,33	20,34	20,35	20,40	20,32	20,34	20,42	20,40	20,33	20,37	20,47	20,49	20,41	20,42	20,49	20,47	20,48	20,50	20,43	20,34	20,43	20,42	20,33	20,41	20,45	20,49	20,47	20,40	20,45	20,55	20,50	20,46	20,46	20,41	20,48	20,37	20,42	20,47	20,46	20,44	20,47	20,49	20,51	20,54	20,49	20,43	20,54	20,52	20,54	20,56	20,52	20,50	20,44	20,44	20,50	20,46	20,48	20,48	20,52	20,58	20,56	20,51	20,57	20,48	20,39	20,52	20,53	20,47	20,51	20,52	20,55	20,59	20,49	20,48	20,48	20,53	20,53	20,43	20,46	20,46	20,46	20,50	20,49	20,45	20,45	20,45	20,52	20,51	20,50	20,52	20,46	20,52	20,48	20,44	20,49	20,51	20,49	20,49	20,55	20,46	20,53	20,60	20,58	20,56	20,53	20,49	20,50	20,50	20,52	20,59	20,65	20,65	20,56	20,47	20,51	20,52	20,51	20,55	20,58	20,53	20,53	20,61	20,67	20,62	20,54	20,48	20,64	20,64	20,56	20,54	20,62	20,67	20,74	20,92	21,09	21,23	21,40	21,45	21,50	21,50	21,43	21,49	21,45	21,46	21,61	21,68	21,86	22,01	22,12	22,23	22,25	22,22	22,10	22,13	22,11	21,97	21,78	21,65	21,62	21,55	21,48	21,63	21,91	22,13	22,22	22,22	22,26	22,28	22,33	22,45	22,55	22,65	22,65	22,66	22,83	22,93	23,01	23,07	23,03	22,96	22,90	22,76	22,70	22,70	22,77	22,93	22,89	22,88	22,93	22,96	23,03	23,05	23,08	23,15	23,17	22,79	22,50	22,81	23,36	23,59	23,72	23,80	23,90	23,97	24,08	24,20	24,24	24,18	24,23	24,34	24,37	24,39	24,37	24,48	24,53	24,55	24,62	24,68	24,75	24,72	24,69	24,75	24,84	24,88	24,90	24,95	24,94	24,92	24,99	25,02	25,01	25,00	25,11	25,04	25,11	25,12	25,13	25,14	25,22	25,29	25,17	25,23	25,21	25,19	25,22	25,28	25,22	25,15	25,15	25,20	25,23	25,30	25,33	25,29	25,22	25,19	25,34	25,37	25,36	25,31	25,36	25,37	25,32	25,35	25,38	25,32	25,35	25,33	25,37	25,41	25,39	25,42	25,37	25,41	25,37	25,28	25,32	25,37	25,34	25,35	25,39	25,31	25,36	25,37	25,36	25,38	25,38	25,28	25,32	25,36	25,35	25,35	25,31	25,40	25,40	25,38	25,32	25,32	25,35	25,40	25,42	25,48	25,44	25,39	25,44	25,42	25,41	25,45	25,43	25,40	25,28	25,31	25,39	25,45	25,43	25,39	25,34	25,37	25,41	25,41	25,46	25,50	25,50	25,50	25,48	25,45	25,47	25,48	25,48	25,39	25,36	25,44	25,42	25,44	25,51	25,49	25,47	25,46	25,43	25,41	25,45	25,42	25,35	25,33	25,37	25,38	25,37	25,35	25,35	25,30	25,31	25,28	25,24	25,17	25,18	25,20	25,19	25,20	25,24	25,20	25,10	25,06	25,08	25,07	25,03	24,99	24,96	24,89	24,88	24,93	24,77	24,77	24,71	24,67	24,59	24,52	24,43	24,40	24,37	24,37	24,31	24,21	24,11	24,08	23,96	23,93	23,82	23,72	23,54	23,37	23,06	22,76	22,79	22,95	23,04	22,98	23,01	22,93	22,95	22,89	22,86	22,80	22,82	22,75	22,68	22,69	22,63	22,43	22,02	21,83	21,78	21,67	21,60	21,61	21,56	21,45	21,41	21,43	21,36	21,25	21,17	21,22	21,29	21,18	21,09	21,12	21,11	21,11	21,12	21,06	20,96	20,97	20,95	20,88	20,76	20,66	20,62	20,59	20,64	20,64	20,56	20,61	20,60	20,58	20,61	20,60	20,56	20,54	20,54	20,57	20,54	20,60	20,61	20,56	20,59	20,63	20,64	20,61	20,54	20,52	20,56	20,49	20,47	20,55	20,55	20,51	20,53	20,54	20,53	20,48	20,53	20,52	20,51	20,44	20,43	20,48	20,51	20,55	20,53	20,51	20,57	20,53	20,43	20,40	20,45	20,48	20,50	20,44	20,48	20,53	20,57	20,49	20,43	20,43	20,47	20,49	20,51	20,47	20,54	20,60	20,47	20,40	20,45	20,45	20,39	20,37	20,39	20,43	20,41	20,41	20,37	20,40	20,52	20,50	20,37	20,43	20,45	20,34	20,43	20,42	20,48	20,54	20,42	20,40	20,42	20,45	20,36	20,43	20,45	20,41	20,45	20,46	20,49	20,41	20,40	20,43	20,48	20,46	20,44	20,42	20,48	20,45	20,39	20,27	20,42	20,47	20,42	20,50	20,47	20,47	20,45	20,35	20,36	20,39	20,42	20,46	20,47	20,41	20,46	20,44	20,46	20,41	20,34	20,31	20,40	20,45	20,35	20,36	20,35	20,32	20,38	20,48	20,42	20,40	20,47	20,49	20,42	20,43	20,41	20,40	20,44	20,42	20,38	20,42	20,40	20,42	20,39	20,46	20,47	20,49	20,40	20,35	20,42	20,43	20,42	20,48	20,55	20,49	20,44	20,40	20,38	20,33	20,44	20,39	20,35	20,44	20,40	20,39	20,46	20,41	20,33	20,32	20,30	20,34	20,40	
20,48	20,44	20,46	20,44	20,37	20,23	20,30	20,33	20,35	20,46	20,47	20,46	20,47	20,37	20,38	20,36	20,39	20,42	20,36	20,47	20,52	20,50	20,53	20,39	20,41	20,33	20,36	20,34	20,36	20,23	20,25	20,40	20,40	20,35	20,34	20,44	20,45	20,48	20,40	20,49	20,53	20,54	20,51	20,46	20,38	20,40	20,38	20,34	20,41	20,46	20,39	20,46	20,42	20,49	20,50	20,44	20,41	20,42	20,36	20,39	20,32	20,35	20,39	20,37	20,43	20,49	20,47	20,50	20,49	20,49	20,40	20,53	20,51	20,51	20,53	20,54	20,50	20,46	20,45	20,52	20,51	20,56	20,52	20,47	20,48	20,55	20,58	20,52	20,49	20,49	20,54	20,52	20,49	20,47	20,49	20,53	20,55	20,54	20,53	20,49	20,47	20,45	20,41	20,42	20,43	20,48	20,54	20,55	20,47	20,50	20,45	20,38	20,44	20,49	20,53	20,52	20,54	20,51	20,48	20,41	20,53	20,50	20,52	20,52	20,53	20,54	20,55	20,48	20,58	20,60	20,56	20,50	20,51	20,51	20,55	20,63	20,64	20,59	20,57	20,63	20,61	20,57	20,58	20,60	20,61	20,57	20,55	20,64	20,68	20,67	20,54	20,59	20,65	20,62	20,59	20,72	20,68	20,82	21,04	21,22	21,31	21,35	21,23	21,25	21,10	20,96	21,03	21,02	21,02	21,16	21,20	21,33	21,52	21,74	21,95	22,06	22,13	22,18	22,30	22,46	22,48	22,41	22,35	22,31	22,20	22,09	22,05	22,21	22,38	22,48	22,45	22,46	22,54	22,53	22,62	22,79	22,97	22,93	23,01	23,14	23,17	23,21	23,33	23,31	23,24	23,04	22,84	22,77	22,83	22,72	22,81	22,87	22,91	22,98	23,04	23,07	23,07	23,12	23,17	23,25	23,06	22,72	22,62	23,07	23,54	23,76	23,83	23,92	24,02	24,04	24,07	24,21	24,25	24,24	24,36	24,38	24,40	24,45	24,51	24,59	24,59	24,73	24,73	24,74	24,71	24,75	24,78	24,92	24,92	24,89	24,96	24,98	24,96	25,00	25,08	25,16	25,13	25,13	25,14	25,17	25,24	25,23	25,25	25,23	25,30	25,30	25,29	25,20	25,21	25,22	25,27	25,26	25,25	25,31	25,36	25,35	25,38	25,39	25,46	25,38	25,38	25,45	25,51	25,48	25,41	25,49	25,42	25,43	25,47	25,51	25,44	25,44	25,39	25,48	25,53	25,46	25,48	25,43	25,48	25,49	25,35	25,32	25,38	25,34	25,38	25,47	25,47	25,51	25,43	25,41	25,42	25,47	25,40	25,40	25,50	25,42	25,49	25,46	25,40	25,43	25,45	25,40	25,43	25,50	25,48	25,47	25,53	25,46	25,47	25,51	25,50	25,51	25,56	25,57	25,46	25,47	25,44	25,49	25,41	25,43	25,46	25,39	25,47	25,44	25,41	25,55	25,60	25,57	25,50	25,53	25,51	25,50	25,52	25,47	25,37	25,45	25,52	25,51	25,56	25,56	25,55	25,44	25,44	25,40	25,40	25,49	25,48	25,46	25,41	25,32	25,37	25,36	25,37	25,33	25,28	25,34	25,31	25,25	25,24	25,24	25,20	25,12	25,19	25,21	25,17	25,18	25,20	25,14	25,09	25,10	25,06	25,01	24,98	24,92	24,97	24,90	24,81	24,79	24,73	24,69	24,57	24,45	24,46	24,46	24,38	24,28	24,28	24,19	24,10	23,97	23,94	23,83	23,75	23,60	23,37	22,93	22,74	23,00	23,14	23,06	23,02	23,05	23,03	22,93	22,91	22,97	22,90	22,86	22,81	22,77	22,75	22,65	22,48	22,11	21,89	21,94	21,86	21,77	21,81	21,77	21,61	21,58	21,53	21,53	21,45	21,31	21,27	21,35	21,32	21,22	21,23	21,20	21,23	21,23	21,12	21,07	21,04	20,99	20,83	20,72	20,68	20,56	20,61	20,66	20,64	20,58	20,53	20,61	20,58	20,66	20,62	20,56	20,53	20,55	20,54	20,58	20,60	20,61	20,64	20,61	20,60	20,63	20,65	20,67	20,59	20,50	20,46	20,50	20,50	20,48	20,48	20,50	20,54	20,51	20,47	20,45	20,46	20,56	20,51	20,48	20,46	20,48	20,51	20,49	20,50	20,53	20,47	20,38	20,40	20,47	20,47	20,46	20,40	20,45	20,53	20,56	20,60	20,46	20,45	20,43	20,47	20,60	20,54	20,58	20,70	20,59	20,47	20,45	20,40	20,39	20,41	20,40	20,44	20,40	20,41	20,43	20,39	20,52	20,49	20,38	20,43	20,46	20,35	20,44	20,50	20,45	20,52	20,40	20,30	20,38	20,44	20,34	20,36	20,38	20,37	20,46	20,49	20,44	20,37	20,37	20,46	20,50	20,46	20,48	20,48	20,48	20,48	20,49	20,45	20,43	20,50	20,42	20,48	20,50	20,54	20,49	20,45	20,45	20,45	20,41	20,47	20,49	20,45	20,50	20,44	20,38	20,48	20,42	20,34	20,47	20,47	20,38	20,39	20,41	20,42	20,45	20,48	20,46	20,45	20,39	20,47	20,54	20,43	20,36	20,38	20,48	20,45	20,45	20,40	20,34	20,35	20,39	20,46	20,46	20,38	20,33	20,38	20,39	20,42	20,34	20,47	20,49	20,53	20,47	20,41	20,39	20,36	20,43	20,34	20,34	20,38	20,43	20,43	20,39	20,31	20,34	20,31	20,39	20,42	20,41	
20,44	20,43	20,44	20,42	20,30	20,32	20,29	20,29	20,41	20,43	20,46	20,45	20,37	20,39	20,43	20,33	20,34	20,37	20,39	20,46	20,51	20,44	20,45	20,45	20,45	20,48	20,43	20,37	20,38	20,36	20,31	20,44	20,35	20,35	20,41	20,42	20,39	20,46	20,44	20,40	20,49	20,46	20,49	20,46	20,35	20,37	20,43	20,41	20,44	20,46	20,36	20,42	20,45	20,43	20,47	20,38	20,44	20,41	20,43	20,48	20,38	20,37	20,35	20,45	20,53	20,51	20,46	20,45	20,47	20,47	20,45	20,47	20,48	20,46	20,45	20,52	20,53	20,48	20,49	20,50	20,54	20,53	20,46	20,46	20,40	20,45	20,53	20,53	20,44	20,49	20,58	20,49	20,48	20,49	20,51	20,49	20,52	20,52	20,56	20,49	20,47	20,44	20,42	20,42	20,50	20,47	20,53	20,58	20,58	20,53	20,52	20,50	20,49	20,48	20,54	20,49	20,48	20,50	20,56	20,46	20,46	20,44	20,50	20,55	20,51	20,53	20,57	20,51	20,53	20,67	20,67	20,65	20,59	20,53	20,50	20,60	20,65	20,62	20,59	20,62	20,67	20,56	20,58	20,59	20,63	20,62	20,55	20,65	20,61	20,66	20,68	20,64	20,67	20,62	20,66	20,77	20,78	20,91	21,12	21,20	21,28	21,23	20,93	20,81	20,78	20,71	20,77	20,85	20,95	20,98	20,85	20,83	20,99	21,09	21,24	21,40	21,50	21,70	21,90	22,06	22,24	22,34	22,43	22,58	22,63	22,62	22,63	22,64	22,65	22,66	22,59	22,59	22,67	22,75	22,82	22,98	23,16	23,15	23,20	23,36	23,42	23,46	23,47	23,49	23,43	23,15	22,88	22,81	22,88	22,76	22,81	22,87	22,93	23,05	23,11	23,05	23,09	23,20	23,21	23,31	23,20	22,98	22,69	22,80	23,25	23,68	23,75	23,85	24,05	24,08	24,06	24,09	24,11	24,26	24,39	24,41	24,47	24,52	24,44	24,45	24,60	24,75	24,80	24,78	24,75	24,83	24,86	24,88	24,94	24,98	25,00	24,98	24,99	25,04	25,08	25,11	25,11	25,14	25,22	25,20	25,22	25,26	25,31	25,28	25,34	25,40	25,35	25,24	25,32	25,30	25,31	25,36	25,38	25,41	25,39	25,40	25,40	25,39	25,40	25,47	25,49	25,50	25,50	25,45	25,48	25,50	25,44	25,44	25,54	25,61	25,53	25,53	25,49	25,52	25,54	25,56	25,54	25,50	25,50	25,52	25,40	25,41	25,43	25,38	25,40	25,46	25,45	25,53	25,45	25,43	25,42	25,52	25,50	25,51	25,51	25,55	25,58	25,54	25,47	25,45	25,43	25,46	25,56	25,55	25,56	25,52	25,53	25,54	25,53	25,58	25,53	25,48	25,51	25,50	25,43	25,50	25,53	25,53	25,53	25,50	25,52	25,49	25,50	25,54	25,51	25,60	25,59	25,61	25,51	25,58	25,62	25,56	25,52	25,49	25,42	25,46	25,60	25,58	25,60	25,62	25,53	25,58	25,49	25,42	25,48	25,51	25,56	25,47	25,46	25,44	25,40	25,41	25,38	25,37	25,38	25,37	25,41	25,37	25,34	25,28	25,18	25,13	25,22	25,24	25,19	25,21	25,21	25,24	25,11	25,02	25,03	25,07	25,08	25,05	24,95	24,87	24,83	24,83	24,80	24,68	24,67	24,59	24,54	24,51	24,42	24,40	24,29	24,27	24,16	23,98	23,88	23,78	23,65	23,42	23,14	22,84	22,91	23,16	23,15	23,14	23,14	23,19	23,12	22,99	22,91	22,93	22,96	22,85	22,85	22,85	22,83	22,69	22,56	22,30	22,18	22,20	22,13	22,03	22,04	21,95	21,83	21,87	21,72	21,62	21,67	21,56	21,37	21,42	21,40	21,33	21,38	21,38	21,33	21,32	21,16	21,14	21,04	21,08	20,91	20,72	20,74	20,68	20,58	20,63	20,60	20,65	20,64	20,67	20,61	20,65	20,65	20,59	20,53	20,61	20,63	20,58	20,61	20,62	20,71	20,64	20,52	20,56	20,64	20,68	20,62	20,52	20,49	20,47	20,55	20,52	20,56	20,47	20,47	20,57	20,58	20,50	20,44	20,49	20,48	20,50	20,46	20,45	20,44	20,44	20,49	20,54	20,50	20,49	20,47	20,49	20,52	20,48	20,49	20,48	20,52	20,63	20,51	20,42	20,49	20,48	20,49	20,68	20,77	20,79	20,67	20,60	20,53	20,45	20,44	20,42	20,44	20,35	20,45	20,48	20,48	20,52	20,46	20,48	20,45	20,40	20,45	20,52	20,38	20,36	20,47	20,48	20,46	20,44	20,40	20,45	20,52	20,36	20,41	20,41	20,39	20,47	20,44	20,49	20,45	20,46	20,46	20,46	20,36	20,41	20,44	20,42	20,44	20,41	20,41	20,43	20,40	20,51	20,52	20,49	20,49	20,51	20,40	20,34	20,41	20,47	20,47	20,47	20,47	20,57	20,45	20,38	20,47	20,42	20,39	20,45	20,38	20,44	20,46	20,48	20,50	20,54	20,50	20,36	20,37	20,43	20,47	20,40	20,43	20,41	20,45	20,47	20,50	20,45	20,35	20,37	20,36	20,35	20,36	20,39	20,43	20,32	20,35	20,40	20,38	20,34	20,40	20,47	20,53	20,47	20,48	20,41	20,42	20,50	20,35	20,31	20,41	20,35	20,36	20,37	20,29	20,30	20,36	20,40	20,52	20,48	
20,43	20,42	20,41	20,39	20,32	20,38	20,41	20,37	20,40	20,39	20,25	20,35	20,35	20,41	20,44	20,43	20,23	20,38	20,36	20,43	20,45	20,36	20,40	20,50	20,56	20,54	20,44	20,43	20,46	20,41	20,38	20,41	20,30	20,35	20,49	20,42	20,30	20,40	20,45	20,44	20,40	20,45	20,41	20,46	20,45	20,46	20,48	20,46	20,38	20,44	20,41	20,49	20,45	20,42	20,54	20,52	20,49	20,60	20,46	20,47	20,45	20,44	20,37	20,42	20,47	20,40	20,45	20,50	20,43	20,46	20,43	20,51	20,43	20,48	20,51	20,46	20,51	20,51	20,55	20,50	20,50	20,48	20,46	20,47	20,42	20,36	20,44	20,56	20,52	20,43	20,54	20,59	20,48	20,45	20,47	20,54	20,56	20,51	20,48	20,46	20,49	20,50	20,46	20,45	20,50	20,50	20,54	20,46	20,45	20,56	20,48	20,48	20,52	20,52	20,56	20,52	20,44	20,50	20,52	20,47	20,54	20,51	20,47	20,57	20,49	20,54	20,63	20,54	20,56	20,60	20,67	20,59	20,56	20,56	20,45	20,54	20,65	20,56	20,59	20,62	20,62	20,45	20,53	20,62	20,65	20,66	20,58	20,63	20,60	20,64	20,63	20,65	20,75	20,71	20,75	20,88	20,87	20,98	21,16	21,15	21,17	21,26	20,95	20,66	20,68	20,71	20,77	20,80	21,18	21,40	20,92	20,69	20,75	20,84	20,83	20,89	20,98	21,11	21,23	21,38	21,54	21,81	22,00	22,12	22,34	22,50	22,72	22,75	22,73	22,77	22,75	22,70	22,73	22,81	22,92	23,06	23,24	23,21	23,22	23,35	23,44	23,56	23,59	23,59	23,53	23,30	22,98	22,89	22,86	22,84	22,90	22,97	23,01	23,11	23,14	23,12	23,14	23,17	23,17	23,36	23,30	23,11	22,93	22,72	22,88	23,48	23,80	23,85	23,91	24,11	24,18	24,16	24,20	24,27	24,37	24,45	24,48	24,49	24,47	24,52	24,55	24,71	24,77	24,76	24,81	24,92	24,89	24,85	24,95	25,01	25,04	25,08	25,06	25,13	25,09	25,17	25,12	25,16	25,27	25,23	25,18	25,28	25,35	25,39	25,40	25,43	25,39	25,39	25,42	25,40	25,43	25,43	25,47	25,50	25,37	25,41	25,45	25,43	25,42	25,51	25,52	25,44	25,51	25,46	25,52	25,57	25,53	25,47	25,59	25,57	25,60	25,55	25,57	25,57	25,54	25,57	25,59	25,58	25,57	25,52	25,47	25,41	25,49	25,38	25,42	25,50	25,51	25,56	25,51	25,47	25,51	25,54	25,52	25,42	25,52	25,52	25,62	25,62	25,58	25,53	25,59	25,56	25,59	25,59	25,57	25,60	25,53	25,55	25,59	25,57	25,59	25,60	25,57	25,57	25,55	25,52	25,56	25,52	25,48	25,52	25,57	25,53	25,50	25,54	25,50	25,49	25,50	25,57	25,60	25,63	25,62	25,57	25,57	25,57	25,50	25,51	25,55	25,54	25,61	25,62	25,60	25,53	25,55	25,48	25,51	25,52	25,45	25,46	25,44	25,47	25,42	25,42	25,43	25,39	25,38	25,36	25,44	25,46	25,38	25,29	25,27	25,23	25,24	25,20	25,21	25,26	25,13	25,09	25,06	25,06	24,98	25,06	25,06	25,02	24,93	24,88	24,82	24,79	24,78	24,69	24,61	24,61	24,51	24,46	24,41	24,48	24,35	24,19	24,16	24,05	23,91	23,86	23,67	23,26	22,91	22,86	23,13	23,34	23,29	23,23	23,22	23,26	23,16	23,00	22,94	22,97	23,02	22,95	22,87	22,86	22,79	22,83	22,71	22,53	22,50	22,64	22,54	22,40	22,39	22,22	22,11	22,02	21,94	21,86	21,80	21,76	21,61	21,52	21,48	21,44	21,46	21,55	21,46	21,31	21,24	21,25	21,20	21,09	20,96	20,83	20,80	20,71	20,65	20,61	20,57	20,53	20,65	20,66	20,61	20,52	20,54	20,50	20,57	20,63	20,66	20,62	20,62	20,66	20,61	20,57	20,62	20,62	20,60	20,55	20,61	20,61	20,49	20,48	20,53	20,60	20,55	20,53	20,49	20,55	20,62	20,49	20,52	20,42	20,41	20,49	20,57	20,49	20,46	20,46	20,49	20,59	20,55	20,52	20,52	20,42	20,48	20,50	20,47	20,50	20,53	20,61	20,53	20,41	20,47	20,53	20,61	20,76	20,76	20,81	20,69	20,43	20,41	20,45	20,41	20,35	20,41	20,41	20,39	20,45	20,48	20,55	20,47	20,51	20,47	20,44	20,42	20,47	20,44	20,41	20,43	20,50	20,56	20,45	20,46	20,49	20,49	20,45	20,49	20,50	20,46	20,50	20,48	20,47	20,38	20,42	20,42	20,44	20,35	20,43	20,40	20,43	20,46	20,45	20,41	20,37	20,38	20,47	20,53	20,43	20,47	20,47	20,34	20,35	20,41	20,51	20,49	20,40	20,50	20,52	20,51	20,44	20,44	20,50	20,38	20,45	20,45	20,43	20,49	20,44	20,42	20,55	20,48	20,40	20,42	20,48	20,50	20,42	20,44	20,46	20,44	20,41	20,48	20,48	20,35	20,30	20,39	20,32	20,27	20,38	20,41	20,34	20,33	20,35	20,42	20,39	20,38	20,42	20,49	20,52	20,47	20,48	20,44	20,53	20,41	20,34	20,42	20,38	20,39	20,33	20,36	20,38	20,43	20,40	20,46	20,45	
20,39	20,37	20,43	20,40	20,31	20,37	20,44	20,35	20,27	20,36	20,24	20,28	20,40	20,40	20,39	20,43	20,31	20,30	20,41	20,45	20,48	20,42	20,36	20,42	20,48	20,47	20,41	20,34	20,41	20,49	20,40	20,34	20,29	20,37	20,51	20,47	20,40	20,39	20,53	20,47	20,40	20,41	20,45	20,48	20,50	20,48	20,46	20,51	20,52	20,53	20,48	20,45	20,50	20,53	20,47	20,53	20,49	20,58	20,59	20,55	20,54	20,48	20,38	20,40	20,41	20,41	20,45	20,48	20,44	20,43	20,40	20,51	20,51	20,56	20,52	20,54	20,46	20,49	20,52	20,52	20,51	20,42	20,46	20,48	20,41	20,38	20,39	20,49	20,52	20,53	20,52	20,55	20,49	20,51	20,50	20,54	20,56	20,56	20,54	20,58	20,48	20,49	20,56	20,51	20,50	20,46	20,54	20,52	20,45	20,50	20,45	20,40	20,49	20,49	20,57	20,53	20,60	20,49	20,48	20,47	20,58	20,59	20,49	20,55	20,49	20,47	20,54	20,51	20,54	20,49	20,56	20,61	20,53	20,64	20,50	20,49	20,64	20,56	20,57	20,63	20,67	20,63	20,63	20,68	20,70	20,69	20,67	20,60	20,62	20,61	20,75	20,79	20,78	20,77	20,88	20,99	21,03	20,99	21,07	21,05	20,97	21,05	20,92	20,72	20,63	20,68	20,73	20,77	21,22	21,75	21,19	20,68	20,75	20,82	20,80	20,78	20,82	20,89	20,90	20,91	20,92	21,07	21,26	21,37	21,68	21,93	22,22	22,45	22,60	22,67	22,64	22,67	22,65	22,78	22,85	22,91	23,14	23,11	23,13	23,18	23,26	23,42	23,43	23,45	23,49	23,31	23,04	22,93	22,91	22,85	22,93	22,99	23,01	23,06	23,09	23,12	23,17	23,16	23,17	23,32	23,32	23,22	23,18	22,93	22,79	23,17	23,66	23,87	23,92	23,96	24,10	24,24	24,18	24,29	24,42	24,47	24,45	24,54	24,58	24,64	24,59	24,62	24,70	24,72	24,75	24,81	24,90	24,87	24,94	24,99	25,03	25,09	25,09	25,14	25,16	25,19	25,14	25,17	25,27	25,36	25,31	25,30	25,39	25,42	25,39	25,42	25,39	25,41	25,35	25,40	25,50	25,48	25,45	25,51	25,44	25,47	25,53	25,48	25,44	25,47	25,49	25,51	25,54	25,51	25,47	25,56	25,60	25,52	25,59	25,65	25,60	25,53	25,56	25,58	25,61	25,55	25,55	25,59	25,61	25,60	25,57	25,59	25,54	25,44	25,52	25,55	25,62	25,60	25,49	25,53	25,61	25,61	25,52	25,52	25,54	25,57	25,62	25,63	25,59	25,58	25,63	25,63	25,54	25,59	25,56	25,53	25,48	25,46	25,49	25,62	25,57	25,62	25,66	25,64	25,55	25,51	25,48	25,53	25,46	25,45	25,53	25,54	25,46	25,50	25,48	25,51	25,51	25,58	25,57	25,65	25,62	25,55	25,56	25,59	25,56	25,57	25,55	25,50	25,57	25,63	25,61	25,54	25,55	25,53	25,49	25,45	25,47	25,49	25,55	25,53	25,40	25,37	25,35	25,40	25,38	25,43	25,42	25,49	25,35	25,29	25,31	25,29	25,23	25,26	25,16	25,18	25,12	25,07	25,11	25,09	24,99	25,05	25,02	24,88	24,90	24,80	24,82	24,82	24,78	24,72	24,70	24,58	24,53	24,56	24,51	24,45	24,33	24,22	24,14	24,07	23,97	23,84	23,55	23,07	22,84	23,09	23,29	23,46	23,38	23,32	23,29	23,20	23,11	23,06	23,05	22,96	22,91	22,95	22,91	22,85	22,82	22,85	22,82	22,85	22,85	22,95	22,89	22,79	22,73	22,55	22,40	22,27	22,19	22,06	22,01	21,89	21,78	21,68	21,58	21,61	21,56	21,59	21,59	21,50	21,39	21,32	21,28	21,19	20,96	20,79	20,71	20,67	20,73	20,73	20,64	20,62	20,68	20,66	20,67	20,54	20,56	20,54	20,60	20,74	20,66	20,64	20,60	20,62	20,62	20,57	20,56	20,70	20,64	20,55	20,60	20,65	20,55	20,46	20,52	20,55	20,49	20,54	20,54	20,52	20,57	20,53	20,61	20,55	20,47	20,47	20,58	20,56	20,55	20,50	20,53	20,59	20,55	20,51	20,54	20,50	20,45	20,49	20,46	20,51	20,65	20,67	20,62	20,63	20,74	20,77	20,73	20,76	20,65	20,57	20,49	20,48	20,43	20,42	20,41	20,40	20,42	20,42	20,46	20,47	20,53	20,49	20,53	20,53	20,49	20,46	20,45	20,42	20,47	20,48	20,47	20,46	20,57	20,46	20,42	20,44	20,41	20,41	20,51	20,52	20,51	20,50	20,42	20,45	20,45	20,41	20,40	20,47	20,52	20,46	20,45	20,43	20,50	20,50	20,37	20,41	20,43	20,47	20,46	20,44	20,41	20,43	20,40	20,41	20,52	20,52	20,49	20,39	20,49	20,39	20,41	20,41	20,46	20,48	20,41	20,36	20,44	20,48	20,52	20,42	20,41	20,50	20,44	20,40	20,42	20,52	20,51	20,47	20,43	20,47	20,46	20,48	20,47	20,42	20,36	20,29	20,46	20,37	20,33	20,33	20,41	20,35	20,34	20,39	20,46	20,37	20,37	20,37	20,50	20,52	20,43	20,43	20,48	20,52	20,43	20,27	20,33	20,43	20,43	20,43	20,38	20,32	20,38	20,39	20,47	20,47	
20,33	20,43	20,50	20,41	20,25	20,33	20,49	20,43	20,33	20,46	20,39	20,44	20,44	20,51	20,45	20,45	20,42	20,39	20,40	20,50	20,50	20,54	20,44	20,35	20,41	20,44	20,44	20,36	20,39	20,44	20,47	20,41	20,30	20,40	20,50	20,52	20,47	20,49	20,47	20,52	20,41	20,43	20,46	20,45	20,46	20,42	20,38	20,45	20,48	20,52	20,48	20,40	20,44	20,46	20,43	20,42	20,41	20,48	20,47	20,48	20,52	20,49	20,55	20,53	20,42	20,43	20,43	20,46	20,47	20,39	20,43	20,56	20,50	20,56	20,50	20,45	20,50	20,46	20,48	20,54	20,48	20,44	20,47	20,49	20,42	20,49	20,48	20,45	20,48	20,54	20,53	20,50	20,47	20,49	20,53	20,50	20,45	20,50	20,55	20,51	20,52	20,48	20,52	20,58	20,55	20,50	20,52	20,53	20,52	20,50	20,43	20,49	20,52	20,44	20,53	20,52	20,52	20,52	20,52	20,51	20,57	20,58	20,60	20,64	20,52	20,51	20,52	20,55	20,54	20,52	20,55	20,57	20,57	20,55	20,56	20,51	20,58	20,57	20,52	20,61	20,65	20,69	20,67	20,69	20,71	20,68	20,72	20,69	20,71	20,69	20,78	20,97	20,96	20,95	21,01	21,18	21,15	20,97	20,91	20,87	20,82	20,79	20,73	20,70	20,67	20,68	20,77	20,69	20,89	21,21	21,08	20,76	20,68	20,76	20,81	20,76	20,73	20,81	20,84	20,77	20,74	20,76	20,90	20,99	21,13	21,36	21,64	21,97	22,26	22,41	22,43	22,48	22,51	22,62	22,71	22,77	22,84	22,83	22,85	23,05	23,03	23,11	23,12	23,16	23,22	23,13	22,91	22,92	22,93	22,84	22,88	22,99	23,03	23,06	22,98	23,01	23,11	23,16	23,22	23,26	23,30	23,29	23,32	23,22	22,87	22,90	23,43	23,79	23,90	24,03	24,05	24,16	24,19	24,26	24,46	24,47	24,45	24,49	24,58	24,64	24,63	24,65	24,64	24,73	24,76	24,81	24,92	24,91	24,93	24,93	25,02	25,03	25,12	25,16	25,07	25,11	25,13	25,15	25,22	25,33	25,37	25,36	25,39	25,38	25,34	25,38	25,44	25,49	25,41	25,38	25,48	25,52	25,45	25,49	25,49	25,52	25,48	25,51	25,54	25,56	25,54	25,56	25,59	25,54	25,46	25,55	25,55	25,55	25,60	25,65	25,61	25,58	25,52	25,54	25,55	25,54	25,59	25,61	25,56	25,56	25,59	25,57	25,59	25,54	25,58	25,58	25,59	25,63	25,56	25,51	25,58	25,55	25,54	25,56	25,53	25,54	25,55	25,58	25,56	25,61	25,65	25,61	25,62	25,63	25,63	25,54	25,46	25,54	25,55	25,61	25,58	25,64	25,68	25,62	25,61	25,57	25,48	25,50	25,52	25,45	25,49	25,49	25,45	25,49	25,41	25,53	25,55	25,52	25,49	25,62	25,65	25,57	25,46	25,49	25,58	25,57	25,51	25,50	25,53	25,54	25,59	25,59	25,52	25,53	25,53	25,55	25,47	25,40	25,49	25,52	25,47	25,39	25,38	25,46	25,40	25,47	25,44	25,45	25,35	25,28	25,29	25,26	25,23	25,20	25,18	25,08	25,17	25,16	25,15	25,02	24,90	24,95	24,93	24,90	24,88	24,77	24,77	24,78	24,76	24,71	24,67	24,59	24,54	24,54	24,56	24,45	24,35	24,21	24,11	23,96	23,88	23,64	23,30	22,95	23,01	23,34	23,45	23,44	23,42	23,31	23,32	23,20	23,09	23,11	23,08	23,06	22,94	22,95	22,96	22,90	22,88	22,88	22,95	23,15	23,30	23,31	23,29	23,11	23,01	22,86	22,68	22,59	22,47	22,35	22,28	22,14	21,98	21,88	21,76	21,77	21,80	21,74	21,73	21,60	21,57	21,48	21,40	21,25	21,05	20,80	20,68	20,71	20,74	20,79	20,67	20,67	20,68	20,64	20,62	20,65	20,58	20,59	20,63	20,64	20,59	20,60	20,71	20,66	20,60	20,64	20,67	20,61	20,62	20,51	20,56	20,58	20,55	20,47	20,48	20,54	20,50	20,53	20,55	20,55	20,57	20,52	20,58	20,58	20,49	20,50	20,54	20,55	20,59	20,59	20,50	20,52	20,51	20,54	20,52	20,55	20,52	20,48	20,48	20,52	20,62	20,74	20,79	20,93	21,03	21,06	21,04	20,82	20,59	20,49	20,40	20,45	20,45	20,32	20,33	20,36	20,38	20,40	20,40	20,48	20,53	20,49	20,52	20,48	20,49	20,43	20,47	20,49	20,45	20,47	20,51	20,51	20,52	20,41	20,30	20,39	20,52	20,49	20,55	20,46	20,47	20,60	20,50	20,44	20,43	20,44	20,37	20,52	20,54	20,45	20,45	20,43	20,47	20,44	20,35	20,40	20,46	20,50	20,48	20,52	20,45	20,42	20,47	20,49	20,51	20,52	20,49	20,41	20,49	20,47	20,44	20,35	20,38	20,43	20,37	20,46	20,47	20,51	20,43	20,42	20,48	20,45	20,51	20,39	20,40	20,44	20,43	20,44	20,41	20,36	20,46	20,50	20,54	20,42	20,45	20,42	20,36	20,33	20,41	20,40	20,43	20,39	20,34	20,44	20,42	20,41	20,45	20,39	20,44	20,49	20,34	20,41	20,40	20,41	20,43	20,36	20,33	20,47	20,50	20,50	20,46	20,32	20,33	20,42	20,48	20,45	
20,46	20,39	20,35	20,35	20,30	20,35	20,47	20,42	20,44	20,47	20,45	20,41	20,34	20,40	20,45	20,51	20,43	20,39	20,42	20,43	20,48	20,50	20,44	20,37	20,49	20,52	20,48	20,48	20,49	20,37	20,47	20,47	20,36	20,36	20,46	20,54	20,52	20,44	20,46	20,48	20,49	20,47	20,47	20,41	20,41	20,37	20,31	20,41	20,42	20,42	20,49	20,46	20,48	20,51	20,46	20,39	20,36	20,48	20,49	20,44	20,38	20,40	20,48	20,53	20,45	20,39	20,43	20,43	20,44	20,48	20,45	20,56	20,58	20,48	20,50	20,47	20,50	20,50	20,43	20,56	20,56	20,50	20,56	20,49	20,46	20,46	20,49	20,49	20,46	20,56	20,52	20,53	20,55	20,52	20,52	20,59	20,43	20,48	20,51	20,51	20,50	20,47	20,47	20,41	20,50	20,50	20,50	20,46	20,50	20,54	20,51	20,51	20,56	20,56	20,49	20,47	20,46	20,55	20,52	20,49	20,55	20,56	20,56	20,65	20,53	20,58	20,58	20,48	20,54	20,55	20,58	20,50	20,47	20,48	20,46	20,56	20,54	20,53	20,51	20,60	20,57	20,63	20,72	20,70	20,73	20,72	20,76	20,87	20,91	20,92	21,01	21,20	21,24	21,20	21,14	21,20	21,14	20,97	20,94	20,79	20,80	20,86	20,81	20,79	20,68	20,68	20,74	20,67	20,62	20,68	20,69	20,72	20,73	20,70	20,74	20,71	20,69	20,74	20,76	20,76	20,79	20,70	20,77	20,86	20,97	21,10	21,33	21,70	21,98	22,15	22,21	22,32	22,36	22,39	22,49	22,59	22,64	22,67	22,63	22,75	22,82	22,85	22,89	22,94	22,93	22,93	22,89	22,86	22,91	22,89	22,85	22,95	23,02	23,07	23,09	23,05	23,13	23,20	23,23	23,28	23,35	23,41	23,40	23,44	23,06	22,76	23,10	23,62	23,80	23,97	24,09	24,11	24,17	24,18	24,33	24,42	24,43	24,49	24,51	24,59	24,61	24,58	24,70	24,74	24,69	24,74	24,85	24,88	24,89	25,02	25,08	25,09	25,10	25,09	25,06	25,12	25,14	25,16	25,14	25,18	25,30	25,37	25,40	25,40	25,34	25,33	25,40	25,46	25,40	25,37	25,47	25,51	25,45	25,48	25,50	25,57	25,54	25,46	25,51	25,54	25,54	25,53	25,49	25,48	25,48	25,50	25,60	25,57	25,60	25,68	25,61	25,54	25,57	25,53	25,50	25,50	25,57	25,49	25,53	25,50	25,50	25,49	25,58	25,54	25,49	25,49	25,48	25,59	25,56	25,52	25,56	25,59	25,58	25,57	25,47	25,48	25,56	25,56	25,52	25,52	25,62	25,58	25,57	25,58	25,61	25,62	25,57	25,55	25,58	25,61	25,59	25,63	25,64	25,60	25,54	25,58	25,60	25,63	25,50	25,51	25,56	25,53	25,48	25,52	25,44	25,43	25,46	25,47	25,48	25,47	25,55	25,52	25,48	25,47	25,50	25,55	25,44	25,43	25,58	25,49	25,54	25,61	25,51	25,38	25,48	25,60	25,52	25,41	25,41	25,41	25,41	25,41	25,36	25,41	25,40	25,35	25,35	25,39	25,38	25,24	25,21	25,22	25,19	25,09	25,14	25,11	25,11	25,15	25,07	25,00	24,94	24,91	24,87	24,84	24,82	24,74	24,76	24,74	24,71	24,63	24,55	24,54	24,53	24,51	24,43	24,41	24,31	24,17	24,08	23,93	23,77	23,46	23,11	23,02	23,26	23,41	23,51	23,43	23,39	23,28	23,21	23,17	23,15	23,13	23,07	23,02	22,99	22,94	22,92	22,84	22,84	22,94	23,07	23,38	23,64	23,75	23,75	23,60	23,36	23,22	23,04	22,90	22,74	22,64	22,56	22,40	22,29	22,18	22,08	21,99	21,93	21,86	21,78	21,75	21,67	21,63	21,55	21,36	21,08	20,88	20,72	20,70	20,74	20,77	20,67	20,66	20,68	20,67	20,60	20,67	20,60	20,56	20,64	20,66	20,58	20,56	20,66	20,70	20,63	20,61	20,62	20,58	20,53	20,56	20,52	20,59	20,51	20,43	20,46	20,48	20,49	20,56	20,53	20,55	20,60	20,61	20,54	20,53	20,48	20,56	20,52	20,51	20,51	20,57	20,54	20,62	20,52	20,55	20,51	20,51	20,44	20,44	20,46	20,58	20,72	20,90	21,12	21,24	21,14	21,05	21,06	20,82	20,59	20,59	20,59	20,51	20,38	20,24	20,16	20,20	20,28	20,41	20,46	20,47	20,56	20,53	20,51	20,51	20,48	20,45	20,52	20,45	20,38	20,44	20,49	20,49	20,57	20,50	20,39	20,46	20,51	20,46	20,46	20,45	20,44	20,46	20,47	20,54	20,50	20,56	20,45	20,53	20,57	20,45	20,43	20,40	20,39	20,48	20,43	20,48	20,49	20,47	20,47	20,46	20,50	20,44	20,43	20,46	20,55	20,49	20,34	20,40	20,46	20,54	20,54	20,42	20,35	20,40	20,46	20,48	20,42	20,49	20,46	20,42	20,43	20,43	20,45	20,41	20,43	20,48	20,42	20,45	20,34	20,39	20,41	20,45	20,43	20,45	20,41	20,50	20,40	20,36	20,42	20,40	20,48	20,38	20,27	20,34	20,42	20,46	20,49	20,45	20,39	20,39	20,41	20,45	20,48	20,45	20,37	20,39	20,47	20,45	20,43	20,52	20,49	20,43	20,41	20,45	20,38	20,41
[truncated: 1,444,217 more chars]
