# Supplementary material for: A novel phased-array thermography concept for non-destructive testing
Source: Sci Rep. 2025 Nov 7;15:39144. doi: 10.1038/s41598-025-26380-8 (PMC12594793; doi:10.1038/s41598-025-26380-8)
Supplement: Supplementary file 2 — Supplementary Information 2. [file 41598_2025_26380_MOESM2_ESM.zip › Supplementary_Data/2-Experimental/1-Composite_Plate/PAT_DT_0s_TUp_40s/Impact 2_0027_27.asc]

[Settings]
Version=3
ImageWidth=640
ImageHeight=480
ShotRange=15.00;35.00
CalibRange=-40.00;120.00
TempUnit=�C

[MeasDefs]
ID=Avg	Min	Max	Span	SDev
R1=24.03	20,54	27,01	6,47	1,29

[Data]
20,37	20,39	20,30	20,32	20,20	20,25	20,35	20,33	20,26	20,35	20,40	20,41	20,35	20,40	20,47	20,45	20,46	20,41	20,39	20,39	20,49	20,54	20,37	20,35	20,39	20,40	20,29	20,25	20,52	20,54	20,43	20,45	20,37	20,31	20,38	20,46	20,50	20,45	20,45	20,43	20,42	20,38	20,34	20,34	20,44	20,43	20,40	20,44	20,48	20,38	20,36	20,43	20,40	20,44	20,45	20,40	20,46	20,40	20,35	20,49	20,53	20,45	20,47	20,56	20,56	20,46	20,41	20,46	20,47	20,54	20,49	20,43	20,49	20,51	20,45	20,50	20,55	20,48	20,41	20,39	20,30	20,36	20,42	20,40	20,44	20,41	20,47	20,33	20,41	20,40	20,42	20,43	20,47	20,47	20,38	20,54	20,52	20,43	20,45	20,50	20,43	20,33	20,45	20,39	20,40	20,39	20,43	20,42	20,40	20,46	20,52	20,46	20,47	20,46	20,47	20,31	20,33	20,39	20,39	20,35	20,33	20,47	20,53	20,58	20,50	20,58	20,57	20,52	20,44	20,46	20,51	20,46	20,44	20,44	20,52	20,49	20,44	20,43	20,42	20,36	20,35	20,45	20,51	20,41	20,44	20,41	20,51	20,53	20,44	20,47	20,47	20,43	20,51	20,50	20,43	20,47	20,56	20,51	20,49	20,49	20,37	20,41	20,42	20,45	20,52	20,47	20,43	20,48	20,51	20,51	20,45	20,46	20,50	20,53	20,56	20,50	20,48	20,43	20,51	20,46	20,42	20,44	20,46	20,50	20,51	20,50	20,45	20,41	20,41	20,49	20,59	20,60	20,61	20,52	20,44	20,46	20,50	20,54	20,48	20,55	20,55	20,46	20,45	20,52	20,50	20,48	20,43	20,45	20,45	20,56	20,52	20,51	20,53	20,46	20,48	20,50	20,51	20,56	20,61	20,55	20,51	20,47	20,47	20,44	20,50	20,55	20,47	20,55	20,59	20,59	20,50	20,48	20,41	20,46	20,55	20,57	20,55	20,54	20,51	20,49	20,53	20,56	20,57	20,61	20,53	20,52	20,44	20,48	20,57	20,63	20,48	20,44	20,52	20,59	20,52	20,61	20,51	20,54	20,55	20,61	20,58	20,56	20,49	20,46	20,44	20,56	20,56	20,53	20,58	20,54	20,55	20,48	20,46	20,47	20,55	20,55	20,57	20,45	20,47	20,57	20,51	20,50	20,43	20,47	20,48	20,49	20,51	20,54	20,64	20,59	20,48	20,55	20,54	20,51	20,50	20,53	20,49	20,56	20,51	20,43	20,46	20,47	20,48	20,43	20,55	20,54	20,55	20,55	20,45	20,58	20,61	20,57	20,55	20,58	20,61	20,48	20,48	20,60	20,61	20,55	20,52	20,50	20,46	20,50	20,60	20,55	20,49	20,53	20,53	20,49	20,49	20,49	20,54	20,62	20,60	20,51	20,55	20,64	20,55	20,54	20,57	20,56	20,55	20,45	20,44	20,54	20,57	20,54	20,59	20,54	20,53	20,48	20,51	20,52	20,55	20,53	20,51	20,50	20,50	20,51	20,54	20,54	20,55	20,56	20,58	20,61	20,57	20,60	20,59	20,46	20,44	20,52	20,62	20,58	20,49	20,55	20,52	20,55	20,52	20,49	20,44	20,55	20,60	20,53	20,49	20,46	20,43	20,51	20,51	20,57	20,53	20,50	20,48	20,51	20,52	20,52	20,43	20,48	20,51	20,51	20,51	20,53	20,51	20,54	20,51	20,51	20,52	20,47	20,50	20,54	20,61	20,56	20,55	20,52	20,53	20,50	20,52	20,52	20,46	20,45	20,49	20,47	20,53	20,53	20,38	20,51	20,53	20,54	20,49	20,45	20,46	20,44	20,51	20,47	20,50	20,57	20,65	20,57	20,53	20,55	20,61	20,57	20,51	20,45	20,51	20,42	20,46	20,56	20,52	20,50	20,49	20,49	20,47	20,52	20,61	20,46	20,51	20,52	20,50	20,46	20,46	20,49	20,45	20,50	20,51	20,50	20,54	20,52	20,44	20,47	20,56	20,51	20,50	20,52	20,51	20,49	20,47	20,44	20,49	20,63	20,51	20,54	20,46	20,46	20,41	20,51	20,53	20,48	20,50	20,48	20,47	20,53	20,52	20,51	20,55	20,48	20,54	20,57	20,53	20,56	20,50	20,47	20,45	20,44	20,45	20,57	20,52	20,56	20,63	20,50	20,47	20,47	20,40	20,40	20,43	20,53	20,44	20,38	20,49	20,53	20,55	20,51	20,48	20,59	20,59	20,46	20,50	20,51	20,48	20,49	20,56	20,44	20,48	20,60	20,58	20,47	20,39	20,40	20,51	20,56	20,53	20,59	20,46	20,48	20,41	20,42	20,47	20,46	20,46	20,46	20,49	20,43	20,53	20,49	20,54	20,54	20,50	20,50	20,58	20,52	20,49	20,43	20,43	20,43	20,42	20,41	20,40	20,52	20,51	20,48	20,48	20,46	20,43	20,55	20,49	20,45	20,44	20,39	20,52	20,43	20,45	20,52	20,42	20,39	20,50	20,60	20,47	20,44	20,34	20,46	20,38	20,36	20,40	20,51	20,48	20,39	20,41	20,38	20,47	20,48	20,38	20,36	20,33	20,51	20,48	20,32	20,43	20,47	20,45	20,46	20,47	20,37	20,34	20,41	20,46	20,35	20,29	20,45	20,37	20,43	20,43	20,38	20,43	20,40	20,40	20,40	20,40	20,47	20,40	20,51	20,45	20,47	20,51	20,44	20,33	20,39	20,39	20,36	20,32	20,38	
20,33	20,38	20,31	20,36	20,42	20,36	20,38	20,36	20,29	20,35	20,37	20,40	20,40	20,39	20,43	20,46	20,50	20,41	20,35	20,36	20,36	20,42	20,38	20,34	20,43	20,37	20,41	20,33	20,43	20,49	20,36	20,39	20,39	20,31	20,37	20,44	20,48	20,52	20,35	20,44	20,44	20,42	20,39	20,42	20,42	20,45	20,47	20,42	20,47	20,48	20,43	20,41	20,34	20,38	20,39	20,41	20,44	20,46	20,44	20,54	20,49	20,39	20,47	20,50	20,52	20,47	20,35	20,46	20,43	20,51	20,42	20,35	20,42	20,56	20,50	20,49	20,53	20,49	20,39	20,47	20,41	20,37	20,40	20,43	20,47	20,42	20,46	20,46	20,35	20,35	20,40	20,47	20,42	20,43	20,48	20,46	20,48	20,46	20,50	20,51	20,39	20,30	20,34	20,39	20,44	20,40	20,46	20,50	20,48	20,49	20,45	20,40	20,50	20,50	20,52	20,41	20,36	20,39	20,41	20,38	20,43	20,43	20,49	20,49	20,47	20,53	20,54	20,44	20,48	20,49	20,50	20,47	20,41	20,49	20,54	20,46	20,45	20,45	20,40	20,45	20,44	20,43	20,55	20,41	20,36	20,45	20,50	20,50	20,47	20,41	20,44	20,44	20,51	20,54	20,49	20,48	20,58	20,50	20,50	20,45	20,42	20,42	20,40	20,44	20,55	20,55	20,46	20,46	20,50	20,51	20,46	20,45	20,43	20,51	20,48	20,43	20,41	20,39	20,49	20,54	20,47	20,40	20,39	20,44	20,51	20,51	20,40	20,37	20,36	20,49	20,55	20,49	20,55	20,52	20,51	20,56	20,51	20,46	20,46	20,51	20,48	20,51	20,46	20,51	20,55	20,56	20,51	20,50	20,55	20,56	20,53	20,49	20,46	20,46	20,50	20,60	20,56	20,58	20,58	20,54	20,53	20,48	20,52	20,48	20,57	20,61	20,49	20,51	20,54	20,52	20,50	20,50	20,45	20,44	20,50	20,54	20,53	20,52	20,46	20,47	20,58	20,57	20,53	20,60	20,58	20,58	20,50	20,50	20,55	20,66	20,61	20,56	20,49	20,59	20,57	20,60	20,55	20,48	20,51	20,55	20,59	20,61	20,57	20,44	20,43	20,55	20,62	20,55	20,54	20,52	20,54	20,53	20,58	20,55	20,57	20,59	20,48	20,46	20,47	20,49	20,48	20,44	20,39	20,46	20,48	20,47	20,47	20,52	20,61	20,60	20,48	20,58	20,58	20,42	20,46	20,50	20,51	20,60	20,59	20,49	20,47	20,41	20,47	20,46	20,50	20,48	20,54	20,59	20,46	20,56	20,60	20,55	20,53	20,61	20,63	20,60	20,50	20,53	20,68	20,58	20,54	20,52	20,47	20,56	20,54	20,49	20,49	20,50	20,51	20,50	20,51	20,51	20,59	20,61	20,59	20,54	20,47	20,58	20,49	20,46	20,52	20,51	20,55	20,48	20,46	20,58	20,54	20,55	20,65	20,53	20,54	20,50	20,48	20,48	20,47	20,47	20,45	20,52	20,56	20,56	20,60	20,57	20,55	20,56	20,56	20,58	20,58	20,60	20,54	20,46	20,51	20,52	20,49	20,54	20,45	20,51	20,45	20,43	20,48	20,49	20,49	20,44	20,59	20,60	20,51	20,48	20,51	20,54	20,52	20,58	20,60	20,54	20,56	20,54	20,51	20,50	20,43	20,48	20,49	20,55	20,58	20,54	20,48	20,45	20,46	20,50	20,62	20,59	20,51	20,54	20,60	20,58	20,53	20,48	20,54	20,51	20,55	20,55	20,43	20,52	20,53	20,56	20,48	20,54	20,46	20,49	20,56	20,53	20,55	20,50	20,56	20,57	20,52	20,54	20,53	20,50	20,58	20,53	20,48	20,53	20,60	20,56	20,54	20,51	20,49	20,52	20,48	20,55	20,50	20,53	20,60	20,61	20,51	20,51	20,57	20,47	20,42	20,49	20,51	20,45	20,43	20,46	20,48	20,51	20,51	20,46	20,45	20,55	20,53	20,44	20,48	20,50	20,50	20,45	20,47	20,47	20,51	20,52	20,51	20,55	20,46	20,40	20,44	20,47	20,51	20,60	20,58	20,56	20,48	20,51	20,50	20,55	20,57	20,50	20,54	20,52	20,50	20,52	20,53	20,45	20,44	20,37	20,43	20,42	20,50	20,59	20,51	20,50	20,57	20,49	20,49	20,56	20,51	20,39	20,42	20,43	20,47	20,39	20,49	20,53	20,63	20,54	20,41	20,50	20,56	20,52	20,51	20,47	20,51	20,49	20,53	20,53	20,57	20,59	20,57	20,49	20,46	20,55	20,59	20,58	20,53	20,58	20,54	20,52	20,50	20,46	20,51	20,38	20,40	20,47	20,55	20,41	20,44	20,46	20,58	20,60	20,51	20,55	20,47	20,45	20,47	20,38	20,42	20,50	20,49	20,41	20,35	20,41	20,50	20,54	20,54	20,49	20,55	20,54	20,41	20,43	20,41	20,51	20,50	20,48	20,47	20,49	20,44	20,39	20,37	20,39	20,44	20,47	20,34	20,47	20,41	20,44	20,44	20,49	20,51	20,43	20,40	20,40	20,49	20,53	20,35	20,39	20,39	20,43	20,47	20,49	20,44	20,50	20,49	20,48	20,47	20,38	20,35	20,47	20,58	20,42	20,30	20,38	20,40	20,36	20,48	20,42	20,33	20,35	20,43	20,39	20,44	20,48	20,34	20,38	20,43	20,36	20,43	20,45	20,31	20,23	20,40	20,38	20,32	20,36	
20,33	20,41	20,46	20,39	20,38	20,40	20,39	20,43	20,41	20,44	20,40	20,32	20,33	20,37	20,39	20,40	20,46	20,44	20,32	20,39	20,39	20,39	20,33	20,42	20,54	20,43	20,38	20,35	20,43	20,43	20,38	20,42	20,44	20,43	20,48	20,42	20,41	20,42	20,47	20,52	20,54	20,51	20,53	20,56	20,53	20,43	20,40	20,38	20,45	20,54	20,49	20,40	20,40	20,39	20,43	20,43	20,40	20,49	20,56	20,48	20,43	20,49	20,46	20,53	20,50	20,42	20,41	20,44	20,40	20,44	20,41	20,47	20,50	20,58	20,58	20,49	20,50	20,46	20,38	20,48	20,52	20,46	20,41	20,39	20,42	20,39	20,44	20,45	20,38	20,34	20,40	20,41	20,41	20,39	20,42	20,56	20,50	20,49	20,46	20,46	20,44	20,33	20,34	20,41	20,53	20,35	20,38	20,47	20,55	20,55	20,44	20,45	20,50	20,48	20,52	20,42	20,35	20,36	20,43	20,38	20,44	20,51	20,50	20,47	20,46	20,51	20,50	20,41	20,48	20,51	20,52	20,49	20,41	20,49	20,49	20,54	20,44	20,41	20,35	20,47	20,56	20,43	20,35	20,36	20,38	20,53	20,57	20,61	20,49	20,42	20,40	20,46	20,49	20,50	20,47	20,48	20,55	20,54	20,49	20,44	20,39	20,50	20,45	20,50	20,49	20,54	20,46	20,38	20,45	20,48	20,47	20,53	20,47	20,53	20,49	20,40	20,43	20,40	20,49	20,54	20,53	20,49	20,41	20,33	20,47	20,52	20,45	20,50	20,50	20,47	20,48	20,52	20,57	20,55	20,56	20,61	20,57	20,47	20,49	20,49	20,52	20,51	20,51	20,54	20,55	20,59	20,54	20,49	20,49	20,58	20,51	20,46	20,50	20,52	20,51	20,55	20,59	20,57	20,57	20,48	20,52	20,46	20,54	20,51	20,53	20,54	20,55	20,54	20,52	20,56	20,55	20,48	20,46	20,49	20,54	20,55	20,47	20,50	20,50	20,50	20,66	20,70	20,49	20,51	20,51	20,55	20,62	20,49	20,51	20,60	20,64	20,61	20,62	20,53	20,56	20,62	20,50	20,50	20,57	20,56	20,56	20,64	20,61	20,52	20,46	20,46	20,56	20,54	20,56	20,46	20,54	20,53	20,54	20,56	20,57	20,62	20,49	20,40	20,43	20,42	20,44	20,49	20,49	20,49	20,53	20,57	20,51	20,49	20,59	20,64	20,52	20,50	20,52	20,52	20,55	20,47	20,51	20,54	20,56	20,57	20,50	20,48	20,49	20,53	20,42	20,42	20,55	20,64	20,53	20,51	20,49	20,51	20,52	20,59	20,71	20,61	20,56	20,54	20,61	20,60	20,55	20,50	20,48	20,62	20,53	20,48	20,50	20,46	20,50	20,58	20,57	20,47	20,54	20,64	20,55	20,50	20,56	20,56	20,48	20,47	20,62	20,59	20,60	20,57	20,50	20,59	20,59	20,57	20,63	20,60	20,58	20,54	20,46	20,49	20,56	20,52	20,46	20,57	20,56	20,53	20,54	20,55	20,57	20,49	20,53	20,55	20,55	20,55	20,59	20,50	20,51	20,63	20,47	20,53	20,56	20,54	20,51	20,46	20,54	20,47	20,50	20,51	20,59	20,59	20,59	20,54	20,49	20,58	20,58	20,57	20,59	20,58	20,52	20,55	20,61	20,52	20,43	20,50	20,46	20,50	20,52	20,45	20,46	20,53	20,50	20,48	20,56	20,64	20,56	20,55	20,52	20,56	20,55	20,50	20,51	20,55	20,54	20,60	20,54	20,60	20,52	20,58	20,60	20,60	20,52	20,49	20,55	20,63	20,56	20,53	20,56	20,59	20,55	20,49	20,58	20,51	20,55	20,48	20,45	20,51	20,58	20,50	20,47	20,50	20,50	20,48	20,52	20,54	20,56	20,55	20,69	20,66	20,56	20,53	20,57	20,56	20,46	20,52	20,54	20,49	20,48	20,43	20,51	20,59	20,49	20,45	20,49	20,56	20,53	20,47	20,53	20,58	20,50	20,46	20,42	20,46	20,58	20,54	20,51	20,51	20,47	20,39	20,42	20,53	20,60	20,56	20,55	20,55	20,52	20,48	20,53	20,53	20,55	20,51	20,47	20,56	20,48	20,46	20,45	20,45	20,42	20,41	20,41	20,47	20,41	20,49	20,48	20,42	20,51	20,56	20,57	20,56	20,57	20,44	20,49	20,39	20,40	20,38	20,48	20,51	20,57	20,59	20,49	20,48	20,53	20,49	20,45	20,46	20,51	20,55	20,52	20,49	20,56	20,59	20,57	20,56	20,45	20,52	20,58	20,57	20,56	20,56	20,58	20,60	20,50	20,50	20,52	20,51	20,45	20,54	20,55	20,49	20,42	20,41	20,45	20,46	20,45	20,46	20,44	20,39	20,43	20,43	20,48	20,58	20,52	20,45	20,43	20,35	20,39	20,51	20,57	20,48	20,63	20,64	20,46	20,40	20,41	20,57	20,66	20,47	20,43	20,37	20,40	20,45	20,41	20,40	20,39	20,44	20,44	20,50	20,45	20,42	20,50	20,46	20,45	20,50	20,42	20,36	20,31	20,44	20,45	20,41	20,39	20,39	20,50	20,57	20,56	20,60	20,54	20,44	20,39	20,42	20,40	20,53	20,58	20,44	20,40	20,40	20,41	20,40	20,37	20,44	20,42	20,41	20,37	20,39	20,44	20,47	20,37	20,35	20,40	20,42	20,46	20,43	20,39	20,32	20,39	20,46	20,44	20,41	
20,37	20,46	20,43	20,41	20,36	20,33	20,38	20,45	20,51	20,42	20,35	20,44	20,44	20,38	20,38	20,37	20,36	20,35	20,25	20,39	20,43	20,40	20,31	20,31	20,48	20,45	20,36	20,33	20,42	20,42	20,43	20,52	20,43	20,39	20,40	20,37	20,33	20,35	20,52	20,49	20,44	20,52	20,55	20,62	20,52	20,40	20,34	20,39	20,36	20,44	20,48	20,46	20,40	20,43	20,47	20,37	20,40	20,44	20,51	20,46	20,40	20,56	20,45	20,46	20,58	20,49	20,48	20,53	20,43	20,44	20,48	20,52	20,52	20,53	20,49	20,48	20,40	20,45	20,37	20,42	20,62	20,54	20,45	20,46	20,44	20,48	20,49	20,40	20,34	20,32	20,51	20,48	20,46	20,48	20,44	20,44	20,46	20,45	20,50	20,48	20,50	20,51	20,42	20,39	20,56	20,40	20,30	20,44	20,50	20,58	20,49	20,43	20,47	20,37	20,41	20,46	20,40	20,37	20,41	20,41	20,49	20,48	20,44	20,45	20,43	20,43	20,52	20,46	20,43	20,43	20,52	20,55	20,48	20,47	20,53	20,49	20,48	20,39	20,44	20,50	20,52	20,46	20,43	20,43	20,41	20,52	20,58	20,58	20,53	20,46	20,44	20,37	20,45	20,53	20,50	20,52	20,51	20,61	20,51	20,47	20,39	20,48	20,53	20,45	20,49	20,60	20,53	20,40	20,41	20,53	20,53	20,47	20,49	20,55	20,51	20,43	20,50	20,45	20,47	20,52	20,56	20,55	20,47	20,39	20,46	20,47	20,56	20,55	20,54	20,59	20,44	20,45	20,54	20,52	20,52	20,50	20,47	20,51	20,45	20,48	20,54	20,58	20,56	20,57	20,60	20,59	20,51	20,47	20,55	20,56	20,52	20,45	20,52	20,51	20,48	20,50	20,60	20,56	20,54	20,50	20,51	20,49	20,55	20,55	20,58	20,55	20,56	20,61	20,55	20,48	20,52	20,51	20,53	20,55	20,55	20,57	20,47	20,45	20,50	20,54	20,61	20,65	20,56	20,53	20,46	20,47	20,58	20,54	20,51	20,63	20,55	20,57	20,59	20,61	20,55	20,62	20,55	20,54	20,63	20,48	20,45	20,58	20,62	20,55	20,53	20,54	20,59	20,58	20,57	20,62	20,64	20,59	20,61	20,56	20,51	20,64	20,62	20,44	20,43	20,41	20,45	20,47	20,50	20,44	20,47	20,58	20,51	20,51	20,54	20,58	20,54	20,53	20,50	20,54	20,51	20,47	20,46	20,43	20,44	20,59	20,57	20,56	20,56	20,57	20,58	20,53	20,50	20,61	20,56	20,54	20,47	20,49	20,52	20,56	20,68	20,60	20,53	20,55	20,61	20,55	20,53	20,51	20,53	20,51	20,53	20,49	20,53	20,48	20,52	20,60	20,59	20,47	20,45	20,52	20,57	20,52	20,53	20,59	20,51	20,57	20,56	20,61	20,59	20,55	20,53	20,58	20,54	20,54	20,62	20,57	20,68	20,62	20,46	20,48	20,55	20,53	20,52	20,53	20,55	20,57	20,56	20,53	20,59	20,52	20,60	20,59	20,56	20,58	20,55	20,48	20,46	20,55	20,49	20,57	20,58	20,53	20,57	20,59	20,58	20,54	20,57	20,60	20,56	20,58	20,59	20,53	20,52	20,58	20,58	20,63	20,67	20,58	20,56	20,59	20,62	20,54	20,37	20,51	20,56	20,53	20,51	20,44	20,43	20,53	20,54	20,55	20,60	20,55	20,53	20,58	20,56	20,66	20,67	20,53	20,57	20,60	20,52	20,53	20,60	20,57	20,38	20,51	20,62	20,56	20,53	20,44	20,43	20,50	20,52	20,46	20,58	20,57	20,54	20,48	20,41	20,48	20,48	20,50	20,53	20,50	20,52	20,55	20,50	20,55	20,54	20,49	20,50	20,54	20,58	20,57	20,63	20,64	20,52	20,52	20,53	20,58	20,52	20,52	20,55	20,60	20,50	20,43	20,56	20,62	20,54	20,54	20,51	20,59	20,47	20,41	20,52	20,52	20,50	20,52	20,53	20,49	20,56	20,52	20,48	20,50	20,51	20,48	20,50	20,57	20,57	20,58	20,52	20,49	20,52	20,52	20,53	20,53	20,57	20,52	20,48	20,54	20,53	20,42	20,46	20,43	20,41	20,37	20,46	20,57	20,49	20,47	20,48	20,45	20,45	20,49	20,50	20,56	20,52	20,56	20,61	20,50	20,41	20,31	20,44	20,56	20,53	20,52	20,49	20,51	20,57	20,51	20,50	20,46	20,49	20,54	20,53	20,48	20,55	20,58	20,56	20,55	20,48	20,49	20,51	20,51	20,53	20,52	20,53	20,66	20,53	20,52	20,55	20,52	20,53	20,48	20,45	20,54	20,52	20,45	20,40	20,45	20,48	20,55	20,59	20,53	20,46	20,47	20,46	20,49	20,47	20,53	20,47	20,40	20,40	20,53	20,50	20,46	20,48	20,66	20,52	20,40	20,47	20,51	20,67	20,59	20,46	20,41	20,48	20,42	20,48	20,48	20,52	20,52	20,53	20,53	20,48	20,41	20,43	20,47	20,47	20,47	20,35	20,33	20,34	20,49	20,58	20,56	20,43	20,38	20,46	20,55	20,50	20,48	20,46	20,51	20,45	20,46	20,42	20,51	20,57	20,47	20,41	20,42	20,43	20,37	20,41	20,42	20,45	20,42	20,43	20,39	20,42	20,48	20,36	20,36	20,39	20,47	20,43	20,37	20,41	20,41	20,46	20,45	20,45	20,49	
20,39	20,47	20,38	20,35	20,32	20,23	20,31	20,43	20,43	20,39	20,32	20,30	20,40	20,41	20,35	20,44	20,41	20,37	20,29	20,33	20,35	20,43	20,36	20,27	20,39	20,43	20,39	20,32	20,32	20,43	20,40	20,48	20,42	20,40	20,38	20,37	20,35	20,41	20,48	20,43	20,34	20,45	20,50	20,54	20,53	20,40	20,35	20,34	20,30	20,31	20,48	20,45	20,39	20,44	20,47	20,42	20,41	20,42	20,42	20,41	20,38	20,50	20,45	20,41	20,48	20,57	20,53	20,50	20,44	20,40	20,49	20,59	20,55	20,51	20,51	20,43	20,43	20,44	20,49	20,37	20,55	20,53	20,44	20,46	20,42	20,38	20,40	20,41	20,37	20,36	20,46	20,46	20,48	20,48	20,44	20,47	20,41	20,41	20,52	20,48	20,48	20,47	20,44	20,38	20,50	20,42	20,35	20,43	20,47	20,48	20,41	20,42	20,37	20,47	20,49	20,48	20,46	20,43	20,49	20,40	20,48	20,46	20,42	20,48	20,47	20,43	20,46	20,44	20,42	20,38	20,48	20,49	20,48	20,50	20,52	20,49	20,51	20,46	20,52	20,55	20,47	20,42	20,51	20,50	20,43	20,41	20,49	20,48	20,47	20,47	20,45	20,40	20,44	20,48	20,50	20,54	20,49	20,52	20,53	20,44	20,40	20,43	20,45	20,49	20,46	20,52	20,48	20,42	20,42	20,47	20,44	20,45	20,48	20,60	20,60	20,41	20,50	20,51	20,52	20,55	20,49	20,48	20,43	20,41	20,50	20,52	20,50	20,54	20,46	20,49	20,42	20,46	20,48	20,43	20,45	20,46	20,46	20,40	20,39	20,52	20,52	20,54	20,57	20,56	20,59	20,53	20,46	20,43	20,52	20,57	20,48	20,54	20,47	20,47	20,53	20,54	20,60	20,59	20,57	20,53	20,47	20,51	20,61	20,57	20,52	20,51	20,53	20,58	20,55	20,52	20,46	20,47	20,48	20,55	20,53	20,56	20,54	20,46	20,50	20,57	20,53	20,55	20,53	20,58	20,56	20,45	20,49	20,49	20,58	20,66	20,55	20,55	20,61	20,57	20,56	20,55	20,51	20,54	20,60	20,54	20,44	20,54	20,53	20,46	20,51	20,55	20,60	20,65	20,56	20,62	20,64	20,52	20,49	20,52	20,54	20,63	20,61	20,51	20,51	20,51	20,56	20,53	20,45	20,38	20,42	20,58	20,53	20,49	20,49	20,50	20,50	20,46	20,44	20,52	20,47	20,41	20,48	20,50	20,49	20,53	20,59	20,52	20,59	20,53	20,65	20,71	20,62	20,62	20,56	20,56	20,55	20,55	20,51	20,55	20,65	20,56	20,54	20,57	20,60	20,54	20,50	20,54	20,54	20,54	20,46	20,51	20,53	20,47	20,51	20,62	20,59	20,50	20,54	20,61	20,66	20,48	20,48	20,50	20,54	20,61	20,61	20,56	20,54	20,53	20,51	20,54	20,52	20,56	20,57	20,56	20,55	20,57	20,52	20,53	20,56	20,45	20,53	20,55	20,54	20,51	20,55	20,57	20,59	20,62	20,59	20,54	20,59	20,62	20,58	20,54	20,59	20,55	20,55	20,50	20,50	20,59	20,55	20,58	20,54	20,50	20,51	20,57	20,54	20,58	20,58	20,55	20,57	20,55	20,56	20,64	20,64	20,61	20,63	20,61	20,58	20,53	20,49	20,48	20,58	20,55	20,49	20,43	20,55	20,53	20,50	20,54	20,59	20,58	20,53	20,54	20,56	20,65	20,64	20,59	20,58	20,53	20,44	20,55	20,55	20,52	20,41	20,53	20,52	20,55	20,50	20,47	20,47	20,49	20,51	20,46	20,51	20,52	20,47	20,55	20,54	20,53	20,53	20,51	20,48	20,53	20,55	20,56	20,56	20,53	20,49	20,53	20,55	20,53	20,45	20,47	20,53	20,63	20,51	20,56	20,54	20,51	20,53	20,62	20,63	20,64	20,57	20,46	20,49	20,53	20,45	20,55	20,56	20,58	20,56	20,45	20,59	20,53	20,54	20,57	20,54	20,53	20,58	20,45	20,40	20,46	20,53	20,49	20,50	20,52	20,48	20,52	20,55	20,50	20,45	20,50	20,54	20,53	20,50	20,56	20,48	20,41	20,52	20,51	20,56	20,56	20,47	20,38	20,43	20,55	20,47	20,52	20,52	20,46	20,41	20,43	20,39	20,40	20,46	20,52	20,57	20,51	20,40	20,36	20,36	20,50	20,52	20,48	20,44	20,50	20,55	20,47	20,52	20,56	20,53	20,55	20,49	20,51	20,61	20,67	20,51	20,42	20,46	20,49	20,54	20,50	20,49	20,60	20,49	20,49	20,52	20,51	20,51	20,52	20,47	20,52	20,54	20,44	20,53	20,52	20,39	20,45	20,44	20,53	20,57	20,55	20,48	20,40	20,49	20,44	20,41	20,47	20,48	20,45	20,49	20,50	20,54	20,45	20,48	20,61	20,61	20,47	20,44	20,48	20,62	20,52	20,40	20,36	20,52	20,51	20,44	20,50	20,55	20,49	20,46	20,54	20,47	20,47	20,49	20,45	20,49	20,53	20,41	20,35	20,35	20,54	20,56	20,43	20,38	20,32	20,41	20,54	20,45	20,39	20,39	20,54	20,49	20,43	20,40	20,35	20,40	20,44	20,36	20,37	20,36	20,34	20,42	20,41	20,40	20,40	20,42	20,36	20,38	20,45	20,33	20,35	20,47	20,46	20,42	20,39	20,42	20,41	20,43	20,40	20,37	20,39	
20,37	20,38	20,49	20,37	20,28	20,40	20,36	20,33	20,37	20,42	20,40	20,36	20,39	20,34	20,42	20,43	20,43	20,43	20,32	20,45	20,35	20,38	20,37	20,35	20,42	20,48	20,38	20,41	20,43	20,40	20,39	20,49	20,49	20,42	20,38	20,36	20,38	20,46	20,47	20,43	20,39	20,42	20,48	20,47	20,47	20,39	20,37	20,39	20,38	20,39	20,50	20,48	20,47	20,46	20,50	20,46	20,38	20,43	20,38	20,44	20,49	20,50	20,48	20,49	20,44	20,46	20,39	20,46	20,46	20,35	20,44	20,48	20,52	20,61	20,51	20,36	20,39	20,55	20,57	20,50	20,46	20,46	20,44	20,46	20,39	20,43	20,41	20,44	20,45	20,38	20,52	20,49	20,41	20,37	20,37	20,49	20,50	20,46	20,56	20,50	20,47	20,46	20,44	20,39	20,45	20,39	20,39	20,42	20,52	20,52	20,44	20,47	20,45	20,44	20,46	20,44	20,41	20,41	20,47	20,48	20,48	20,44	20,45	20,46	20,45	20,49	20,51	20,42	20,49	20,41	20,51	20,46	20,44	20,40	20,43	20,51	20,49	20,53	20,45	20,49	20,49	20,38	20,45	20,50	20,47	20,49	20,52	20,49	20,46	20,46	20,48	20,44	20,46	20,41	20,43	20,54	20,53	20,47	20,47	20,48	20,37	20,38	20,43	20,54	20,51	20,45	20,44	20,39	20,49	20,43	20,37	20,43	20,39	20,59	20,63	20,47	20,45	20,50	20,48	20,52	20,50	20,42	20,41	20,46	20,55	20,55	20,54	20,47	20,40	20,42	20,45	20,41	20,55	20,57	20,48	20,45	20,43	20,49	20,53	20,52	20,47	20,44	20,45	20,55	20,51	20,54	20,43	20,47	20,56	20,56	20,52	20,55	20,52	20,48	20,54	20,58	20,60	20,56	20,53	20,44	20,38	20,39	20,52	20,55	20,49	20,50	20,51	20,61	20,61	20,59	20,50	20,45	20,49	20,53	20,55	20,58	20,59	20,55	20,47	20,50	20,56	20,56	20,56	20,57	20,54	20,53	20,49	20,47	20,56	20,56	20,51	20,59	20,58	20,54	20,49	20,51	20,46	20,54	20,61	20,61	20,58	20,53	20,54	20,50	20,51	20,45	20,49	20,57	20,58	20,61	20,64	20,53	20,49	20,52	20,59	20,64	20,54	20,48	20,55	20,55	20,55	20,58	20,44	20,44	20,46	20,56	20,45	20,45	20,51	20,51	20,52	20,53	20,50	20,47	20,41	20,47	20,51	20,55	20,56	20,56	20,60	20,49	20,45	20,51	20,55	20,66	20,65	20,61	20,54	20,53	20,53	20,58	20,58	20,56	20,58	20,52	20,59	20,65	20,62	20,58	20,56	20,52	20,55	20,57	20,49	20,51	20,54	20,51	20,46	20,54	20,60	20,53	20,57	20,67	20,67	20,58	20,50	20,51	20,54	20,56	20,58	20,51	20,48	20,50	20,46	20,60	20,61	20,62	20,65	20,56	20,55	20,55	20,53	20,54	20,57	20,46	20,52	20,56	20,57	20,53	20,51	20,61	20,58	20,57	20,64	20,51	20,56	20,57	20,58	20,55	20,61	20,64	20,57	20,50	20,47	20,53	20,51	20,49	20,54	20,54	20,49	20,53	20,50	20,55	20,52	20,57	20,55	20,57	20,56	20,57	20,56	20,44	20,45	20,60	20,55	20,51	20,44	20,50	20,54	20,53	20,51	20,48	20,52	20,60	20,51	20,57	20,57	20,51	20,52	20,54	20,47	20,53	20,56	20,52	20,53	20,45	20,49	20,50	20,53	20,52	20,51	20,59	20,49	20,52	20,44	20,46	20,53	20,52	20,54	20,48	20,48	20,53	20,54	20,43	20,53	20,61	20,59	20,51	20,53	20,53	20,58	20,54	20,48	20,56	20,51	20,49	20,59	20,62	20,56	20,42	20,51	20,58	20,52	20,55	20,58	20,50	20,45	20,56	20,60	20,60	20,58	20,47	20,48	20,54	20,48	20,49	20,55	20,61	20,59	20,53	20,53	20,48	20,51	20,55	20,50	20,54	20,57	20,46	20,44	20,49	20,49	20,57	20,55	20,54	20,58	20,62	20,61	20,55	20,47	20,43	20,45	20,53	20,52	20,51	20,48	20,38	20,44	20,48	20,49	20,52	20,53	20,45	20,47	20,50	20,46	20,50	20,52	20,40	20,36	20,45	20,40	20,49	20,41	20,41	20,47	20,44	20,41	20,34	20,40	20,44	20,52	20,47	20,42	20,49	20,59	20,49	20,53	20,53	20,49	20,36	20,40	20,50	20,51	20,61	20,48	20,43	20,50	20,52	20,49	20,59	20,57	20,60	20,55	20,41	20,42	20,47	20,51	20,53	20,50	20,52	20,52	20,47	20,39	20,51	20,41	20,44	20,43	20,52	20,49	20,51	20,51	20,40	20,45	20,52	20,47	20,53	20,49	20,44	20,41	20,45	20,44	20,45	20,41	20,51	20,52	20,45	20,49	20,44	20,55	20,45	20,41	20,44	20,50	20,53	20,49	20,53	20,58	20,49	20,39	20,51	20,51	20,47	20,57	20,44	20,42	20,50	20,55	20,40	20,36	20,49	20,52	20,45	20,43	20,35	20,41	20,48	20,47	20,39	20,44	20,48	20,48	20,34	20,37	20,44	20,37	20,42	20,41	20,36	20,41	20,39	20,37	20,42	20,40	20,46	20,40	20,40	20,37	20,42	20,28	20,34	20,60	20,41	20,40	20,37	20,37	20,45	20,45	20,36	20,32	20,34	
20,49	20,34	20,42	20,37	20,32	20,40	20,41	20,34	20,32	20,36	20,37	20,38	20,34	20,30	20,43	20,35	20,35	20,40	20,35	20,41	20,38	20,41	20,36	20,34	20,43	20,40	20,43	20,45	20,45	20,53	20,43	20,36	20,39	20,31	20,30	20,33	20,39	20,43	20,41	20,41	20,40	20,46	20,53	20,49	20,50	20,40	20,39	20,44	20,39	20,35	20,45	20,41	20,40	20,50	20,45	20,49	20,41	20,32	20,34	20,41	20,48	20,50	20,49	20,52	20,43	20,35	20,35	20,47	20,50	20,54	20,53	20,50	20,56	20,59	20,51	20,42	20,47	20,55	20,54	20,55	20,50	20,45	20,48	20,41	20,37	20,32	20,40	20,42	20,47	20,41	20,46	20,46	20,47	20,44	20,52	20,45	20,49	20,44	20,45	20,44	20,46	20,45	20,46	20,41	20,39	20,37	20,44	20,51	20,48	20,50	20,46	20,49	20,53	20,38	20,34	20,41	20,44	20,40	20,44	20,34	20,45	20,52	20,51	20,45	20,39	20,49	20,45	20,47	20,47	20,44	20,43	20,43	20,38	20,44	20,40	20,52	20,46	20,46	20,51	20,45	20,50	20,36	20,40	20,42	20,41	20,45	20,49	20,48	20,43	20,48	20,53	20,42	20,37	20,47	20,46	20,48	20,48	20,46	20,44	20,51	20,46	20,45	20,46	20,51	20,56	20,45	20,46	20,40	20,42	20,44	20,45	20,44	20,38	20,55	20,58	20,48	20,45	20,48	20,56	20,55	20,51	20,41	20,41	20,46	20,51	20,55	20,51	20,43	20,39	20,52	20,53	20,50	20,49	20,54	20,48	20,47	20,48	20,57	20,54	20,57	20,53	20,50	20,46	20,51	20,46	20,49	20,46	20,46	20,53	20,47	20,54	20,55	20,55	20,49	20,48	20,48	20,56	20,54	20,52	20,40	20,41	20,43	20,49	20,52	20,48	20,51	20,55	20,58	20,58	20,56	20,54	20,49	20,46	20,57	20,51	20,49	20,53	20,52	20,47	20,44	20,53	20,62	20,55	20,59	20,48	20,47	20,54	20,57	20,57	20,52	20,46	20,56	20,55	20,51	20,52	20,51	20,49	20,52	20,58	20,58	20,51	20,52	20,54	20,54	20,44	20,47	20,54	20,54	20,55	20,58	20,56	20,47	20,54	20,53	20,54	20,54	20,54	20,46	20,48	20,46	20,49	20,59	20,48	20,44	20,50	20,52	20,49	20,49	20,45	20,46	20,52	20,56	20,56	20,53	20,52	20,52	20,54	20,58	20,62	20,51	20,54	20,54	20,45	20,41	20,53	20,55	20,52	20,54	20,52	20,51	20,48	20,57	20,59	20,60	20,55	20,45	20,51	20,62	20,56	20,57	20,58	20,50	20,54	20,54	20,44	20,44	20,47	20,50	20,46	20,49	20,53	20,50	20,60	20,62	20,59	20,62	20,61	20,55	20,48	20,49	20,51	20,46	20,51	20,52	20,48	20,54	20,56	20,59	20,63	20,57	20,57	20,66	20,58	20,50	20,51	20,42	20,46	20,61	20,62	20,63	20,56	20,58	20,56	20,52	20,56	20,55	20,58	20,58	20,55	20,47	20,48	20,57	20,55	20,56	20,53	20,48	20,50	20,52	20,58	20,53	20,52	20,50	20,47	20,48	20,54	20,55	20,49	20,49	20,53	20,53	20,53	20,51	20,51	20,45	20,51	20,51	20,43	20,46	20,53	20,55	20,55	20,49	20,52	20,47	20,48	20,53	20,54	20,51	20,49	20,49	20,48	20,50	20,58	20,50	20,52	20,55	20,55	20,54	20,46	20,43	20,50	20,54	20,52	20,50	20,43	20,44	20,56	20,55	20,43	20,44	20,47	20,51	20,55	20,49	20,45	20,59	20,61	20,53	20,50	20,54	20,48	20,49	20,46	20,49	20,52	20,45	20,57	20,57	20,55	20,51	20,55	20,59	20,54	20,56	20,57	20,56	20,51	20,56	20,57	20,52	20,53	20,52	20,48	20,51	20,54	20,45	20,48	20,61	20,54	20,50	20,47	20,42	20,51	20,46	20,47	20,53	20,53	20,44	20,54	20,48	20,46	20,56	20,57	20,52	20,53	20,60	20,60	20,49	20,44	20,43	20,43	20,52	20,50	20,42	20,49	20,51	20,45	20,45	20,48	20,53	20,48	20,48	20,55	20,53	20,51	20,51	20,44	20,47	20,41	20,35	20,40	20,51	20,46	20,43	20,49	20,40	20,46	20,39	20,43	20,43	20,47	20,49	20,45	20,48	20,52	20,41	20,52	20,49	20,50	20,44	20,37	20,45	20,51	20,57	20,48	20,48	20,54	20,54	20,46	20,50	20,62	20,51	20,50	20,46	20,43	20,48	20,58	20,50	20,46	20,42	20,41	20,47	20,45	20,49	20,43	20,43	20,47	20,53	20,50	20,53	20,53	20,51	20,41	20,47	20,49	20,45	20,41	20,38	20,41	20,40	20,47	20,56	20,49	20,47	20,47	20,47	20,46	20,45	20,49	20,55	20,49	20,51	20,56	20,50	20,42	20,39	20,46	20,44	20,39	20,44	20,41	20,51	20,59	20,53	20,45	20,45	20,51	20,39	20,40	20,54	20,47	20,49	20,46	20,38	20,39	20,44	20,47	20,40	20,36	20,41	20,47	20,40	20,43	20,45	20,44	20,34	20,32	20,38	20,48	20,46	20,49	20,48	20,44	20,46	20,39	20,46	20,49	20,46	20,35	20,37	20,34	20,30	20,33	20,38	20,38	20,42	20,52	20,38	20,33	20,32	
20,40	20,32	20,32	20,35	20,38	20,33	20,36	20,38	20,44	20,41	20,41	20,41	20,28	20,28	20,35	20,38	20,37	20,45	20,41	20,42	20,41	20,36	20,48	20,40	20,40	20,44	20,49	20,42	20,44	20,56	20,49	20,34	20,28	20,29	20,35	20,36	20,41	20,40	20,39	20,46	20,37	20,47	20,50	20,46	20,41	20,49	20,40	20,37	20,39	20,38	20,47	20,46	20,38	20,37	20,48	20,46	20,37	20,35	20,33	20,46	20,50	20,58	20,49	20,55	20,47	20,34	20,40	20,41	20,43	20,52	20,49	20,50	20,54	20,52	20,40	20,41	20,52	20,58	20,43	20,47	20,56	20,40	20,49	20,44	20,40	20,38	20,36	20,40	20,49	20,48	20,40	20,49	20,45	20,47	20,53	20,51	20,43	20,42	20,44	20,45	20,45	20,49	20,52	20,47	20,51	20,44	20,49	20,49	20,41	20,37	20,42	20,41	20,54	20,46	20,51	20,51	20,47	20,40	20,46	20,27	20,43	20,56	20,56	20,48	20,38	20,47	20,51	20,44	20,56	20,51	20,49	20,49	20,44	20,47	20,51	20,53	20,58	20,51	20,52	20,49	20,50	20,37	20,35	20,45	20,43	20,44	20,47	20,48	20,42	20,45	20,50	20,46	20,40	20,49	20,41	20,41	20,48	20,42	20,54	20,53	20,52	20,54	20,44	20,49	20,55	20,49	20,41	20,44	20,38	20,49	20,53	20,44	20,48	20,56	20,56	20,51	20,49	20,46	20,57	20,59	20,61	20,54	20,52	20,54	20,53	20,57	20,47	20,45	20,47	20,53	20,49	20,47	20,47	20,49	20,48	20,54	20,55	20,56	20,44	20,53	20,48	20,52	20,51	20,53	20,48	20,50	20,54	20,52	20,54	20,48	20,49	20,53	20,51	20,44	20,46	20,50	20,46	20,61	20,61	20,51	20,49	20,46	20,53	20,49	20,43	20,46	20,48	20,57	20,53	20,47	20,54	20,53	20,51	20,51	20,43	20,39	20,37	20,46	20,51	20,51	20,52	20,60	20,54	20,51	20,45	20,47	20,60	20,62	20,57	20,57	20,57	20,64	20,61	20,53	20,58	20,62	20,53	20,47	20,48	20,54	20,47	20,56	20,61	20,52	20,44	20,49	20,53	20,54	20,49	20,60	20,58	20,49	20,53	20,58	20,47	20,50	20,56	20,54	20,48	20,49	20,53	20,59	20,50	20,51	20,49	20,52	20,50	20,54	20,57	20,55	20,59	20,56	20,52	20,56	20,57	20,55	20,51	20,50	20,55	20,51	20,51	20,53	20,53	20,56	20,50	20,49	20,50	20,56	20,64	20,52	20,56	20,57	20,53	20,50	20,59	20,48	20,49	20,58	20,58	20,56	20,49	20,50	20,48	20,51	20,50	20,43	20,45	20,53	20,54	20,64	20,58	20,52	20,54	20,59	20,55	20,52	20,57	20,64	20,55	20,52	20,51	20,47	20,55	20,55	20,49	20,59	20,53	20,49	20,57	20,56	20,55	20,57	20,57	20,54	20,42	20,36	20,44	20,52	20,68	20,61	20,54	20,63	20,58	20,48	20,55	20,55	20,53	20,58	20,58	20,47	20,47	20,60	20,60	20,53	20,54	20,59	20,56	20,60	20,60	20,50	20,55	20,54	20,50	20,46	20,52	20,53	20,49	20,50	20,49	20,54	20,56	20,59	20,59	20,46	20,37	20,46	20,56	20,53	20,49	20,51	20,51	20,45	20,53	20,60	20,51	20,55	20,56	20,51	20,58	20,51	20,47	20,56	20,60	20,60	20,52	20,57	20,59	20,53	20,48	20,44	20,47	20,47	20,52	20,48	20,51	20,52	20,48	20,56	20,48	20,50	20,50	20,48	20,52	20,54	20,57	20,61	20,58	20,52	20,47	20,49	20,46	20,46	20,45	20,52	20,53	20,49	20,52	20,52	20,48	20,47	20,54	20,57	20,54	20,52	20,55	20,45	20,57	20,60	20,50	20,57	20,52	20,54	20,51	20,52	20,59	20,55	20,46	20,51	20,53	20,54	20,48	20,49	20,53	20,54	20,45	20,48	20,50	20,52	20,53	20,50	20,47	20,48	20,57	20,58	20,54	20,53	20,53	20,46	20,43	20,47	20,58	20,54	20,52	20,45	20,50	20,55	20,53	20,48	20,48	20,55	20,57	20,44	20,46	20,51	20,50	20,54	20,44	20,39	20,48	20,40	20,31	20,46	20,52	20,46	20,55	20,57	20,49	20,39	20,39	20,51	20,50	20,47	20,54	20,52	20,50	20,43	20,40	20,51	20,48	20,43	20,51	20,47	20,46	20,58	20,57	20,55	20,54	20,54	20,52	20,52	20,64	20,56	20,42	20,45	20,48	20,46	20,55	20,52	20,48	20,47	20,44	20,55	20,52	20,53	20,41	20,40	20,43	20,45	20,49	20,54	20,59	20,45	20,48	20,51	20,52	20,43	20,45	20,44	20,45	20,59	20,54	20,57	20,53	20,48	20,43	20,41	20,45	20,41	20,40	20,43	20,37	20,44	20,47	20,47	20,45	20,43	20,43	20,45	20,41	20,46	20,45	20,47	20,53	20,55	20,54	20,52	20,46	20,51	20,43	20,52	20,51	20,47	20,51	20,40	20,42	20,46	20,43	20,43	20,40	20,47	20,50	20,43	20,43	20,43	20,33	20,30	20,32	20,41	20,35	20,40	20,52	20,51	20,39	20,38	20,30	20,34	20,41	20,48	20,46	20,48	20,39	20,29	20,35	20,36	20,36	20,35	20,37	20,44	20,36	20,42	
20,39	20,35	20,29	20,31	20,38	20,32	20,35	20,37	20,53	20,49	20,38	20,43	20,33	20,27	20,36	20,45	20,45	20,51	20,39	20,41	20,48	20,45	20,42	20,36	20,41	20,43	20,39	20,31	20,38	20,53	20,48	20,41	20,39	20,33	20,34	20,39	20,38	20,45	20,42	20,38	20,36	20,48	20,44	20,39	20,39	20,44	20,43	20,41	20,45	20,43	20,45	20,56	20,48	20,46	20,53	20,47	20,44	20,42	20,40	20,46	20,51	20,56	20,54	20,60	20,57	20,44	20,43	20,46	20,47	20,45	20,42	20,51	20,51	20,51	20,39	20,40	20,46	20,52	20,54	20,55	20,58	20,46	20,55	20,55	20,51	20,47	20,54	20,50	20,49	20,45	20,51	20,55	20,53	20,48	20,50	20,51	20,46	20,43	20,46	20,48	20,46	20,49	20,53	20,49	20,54	20,58	20,57	20,62	20,53	20,52	20,47	20,50	20,48	20,40	20,45	20,54	20,43	20,43	20,48	20,36	20,39	20,48	20,48	20,51	20,48	20,45	20,47	20,52	20,59	20,57	20,56	20,49	20,45	20,50	20,53	20,55	20,57	20,52	20,50	20,56	20,53	20,54	20,44	20,45	20,50	20,45	20,53	20,51	20,47	20,46	20,52	20,47	20,42	20,51	20,49	20,44	20,49	20,49	20,54	20,53	20,52	20,54	20,44	20,44	20,54	20,46	20,49	20,49	20,49	20,43	20,51	20,49	20,46	20,54	20,57	20,50	20,49	20,53	20,62	20,59	20,53	20,59	20,64	20,54	20,58	20,63	20,50	20,51	20,55	20,56	20,49	20,47	20,48	20,52	20,51	20,54	20,61	20,51	20,47	20,50	20,46	20,45	20,56	20,56	20,48	20,56	20,57	20,54	20,57	20,53	20,54	20,56	20,54	20,49	20,46	20,45	20,50	20,53	20,58	20,57	20,54	20,43	20,49	20,54	20,53	20,47	20,46	20,54	20,62	20,50	20,52	20,55	20,49	20,55	20,54	20,45	20,43	20,51	20,51	20,55	20,64	20,62	20,54	20,52	20,45	20,48	20,55	20,59	20,53	20,52	20,55	20,61	20,64	20,54	20,54	20,57	20,53	20,55	20,53	20,56	20,56	20,57	20,68	20,55	20,50	20,57	20,55	20,54	20,50	20,53	20,59	20,58	20,52	20,55	20,50	20,57	20,60	20,50	20,48	20,55	20,59	20,63	20,57	20,53	20,53	20,52	20,50	20,50	20,54	20,60	20,71	20,70	20,65	20,54	20,52	20,55	20,56	20,54	20,52	20,53	20,61	20,58	20,48	20,54	20,53	20,48	20,53	20,58	20,61	20,59	20,61	20,55	20,48	20,52	20,59	20,56	20,56	20,59	20,54	20,48	20,46	20,50	20,56	20,61	20,55	20,46	20,52	20,53	20,63	20,63	20,62	20,55	20,56	20,58	20,54	20,56	20,59	20,63	20,62	20,52	20,58	20,52	20,55	20,52	20,48	20,52	20,61	20,54	20,54	20,57	20,59	20,52	20,50	20,55	20,52	20,49	20,53	20,57	20,67	20,66	20,57	20,57	20,57	20,43	20,52	20,59	20,53	20,51	20,57	20,54	20,52	20,61	20,55	20,53	20,55	20,64	20,57	20,66	20,61	20,52	20,61	20,65	20,51	20,49	20,59	20,56	20,50	20,56	20,56	20,53	20,54	20,57	20,61	20,63	20,52	20,40	20,44	20,58	20,52	20,53	20,50	20,45	20,49	20,59	20,53	20,47	20,48	20,50	20,53	20,61	20,53	20,57	20,57	20,61	20,59	20,53	20,59	20,48	20,43	20,45	20,54	20,57	20,61	20,54	20,44	20,51	20,53	20,57	20,53	20,51	20,59	20,54	20,52	20,51	20,59	20,61	20,56	20,48	20,54	20,60	20,51	20,51	20,55	20,46	20,53	20,53	20,51	20,53	20,48	20,40	20,46	20,55	20,56	20,58	20,55	20,47	20,49	20,58	20,56	20,65	20,62	20,53	20,53	20,56	20,59	20,50	20,49	20,51	20,55	20,52	20,39	20,46	20,45	20,37	20,46	20,52	20,48	20,51	20,52	20,48	20,46	20,43	20,55	20,61	20,65	20,59	20,57	20,48	20,41	20,46	20,48	20,57	20,48	20,47	20,49	20,55	20,45	20,47	20,44	20,49	20,47	20,43	20,41	20,43	20,53	20,64	20,52	20,43	20,48	20,52	20,40	20,53	20,51	20,54	20,49	20,51	20,45	20,48	20,43	20,47	20,58	20,52	20,53	20,51	20,51	20,47	20,42	20,46	20,49	20,37	20,52	20,57	20,54	20,60	20,60	20,57	20,52	20,56	20,62	20,53	20,58	20,62	20,55	20,49	20,52	20,53	20,61	20,57	20,45	20,51	20,54	20,53	20,61	20,52	20,46	20,44	20,40	20,50	20,47	20,46	20,47	20,45	20,50	20,60	20,56	20,46	20,49	20,48	20,47	20,52	20,56	20,52	20,51	20,45	20,37	20,41	20,50	20,48	20,40	20,42	20,45	20,52	20,40	20,38	20,45	20,48	20,46	20,40	20,34	20,47	20,53	20,44	20,46	20,54	20,53	20,45	20,48	20,50	20,47	20,47	20,56	20,52	20,44	20,48	20,47	20,51	20,44	20,40	20,45	20,55	20,59	20,52	20,53	20,46	20,34	20,33	20,44	20,40	20,29	20,34	20,51	20,45	20,44	20,38	20,29	20,32	20,41	20,52	20,53	20,38	20,41	20,43	20,40	20,37	20,34	20,41	20,42	20,44	20,41	20,42	
20,40	20,43	20,34	20,33	20,38	20,33	20,33	20,43	20,42	20,38	20,33	20,35	20,33	20,31	20,31	20,35	20,43	20,49	20,39	20,43	20,49	20,48	20,30	20,34	20,42	20,49	20,48	20,37	20,40	20,43	20,45	20,49	20,53	20,43	20,38	20,34	20,38	20,47	20,41	20,43	20,37	20,52	20,52	20,48	20,46	20,43	20,38	20,37	20,47	20,45	20,40	20,49	20,52	20,59	20,57	20,54	20,48	20,56	20,41	20,39	20,52	20,44	20,51	20,51	20,42	20,40	20,50	20,50	20,54	20,58	20,48	20,57	20,52	20,54	20,46	20,42	20,51	20,52	20,47	20,54	20,52	20,45	20,55	20,49	20,40	20,48	20,49	20,49	20,48	20,39	20,49	20,53	20,48	20,43	20,52	20,52	20,51	20,54	20,48	20,48	20,49	20,52	20,45	20,37	20,49	20,56	20,47	20,56	20,59	20,61	20,45	20,43	20,56	20,51	20,44	20,35	20,34	20,41	20,48	20,40	20,49	20,50	20,47	20,48	20,41	20,46	20,40	20,51	20,65	20,55	20,51	20,45	20,46	20,50	20,53	20,59	20,59	20,51	20,46	20,44	20,44	20,51	20,50	20,42	20,49	20,52	20,54	20,54	20,49	20,47	20,50	20,46	20,48	20,46	20,48	20,49	20,49	20,48	20,56	20,51	20,46	20,53	20,52	20,45	20,47	20,51	20,48	20,52	20,50	20,49	20,51	20,53	20,50	20,52	20,51	20,54	20,51	20,53	20,58	20,57	20,52	20,51	20,58	20,54	20,51	20,54	20,57	20,48	20,44	20,50	20,47	20,47	20,55	20,55	20,50	20,53	20,59	20,55	20,47	20,44	20,49	20,45	20,54	20,54	20,45	20,55	20,54	20,43	20,52	20,63	20,48	20,50	20,50	20,54	20,56	20,56	20,56	20,57	20,57	20,62	20,61	20,58	20,58	20,53	20,52	20,52	20,54	20,55	20,52	20,48	20,47	20,61	20,53	20,57	20,58	20,46	20,48	20,47	20,46	20,52	20,58	20,59	20,55	20,56	20,48	20,45	20,48	20,45	20,54	20,53	20,50	20,55	20,65	20,58	20,50	20,54	20,51	20,61	20,67	20,59	20,54	20,57	20,58	20,51	20,52	20,58	20,55	20,51	20,50	20,56	20,63	20,59	20,57	20,53	20,50	20,56	20,60	20,57	20,51	20,46	20,52	20,59	20,62	20,61	20,56	20,55	20,55	20,53	20,49	20,55	20,66	20,61	20,63	20,56	20,58	20,61	20,60	20,58	20,49	20,56	20,65	20,59	20,52	20,52	20,48	20,56	20,57	20,64	20,62	20,62	20,56	20,52	20,53	20,55	20,67	20,59	20,62	20,64	20,57	20,50	20,50	20,51	20,57	20,60	20,64	20,58	20,59	20,55	20,56	20,56	20,55	20,62	20,63	20,66	20,65	20,64	20,57	20,61	20,59	20,46	20,48	20,57	20,56	20,52	20,56	20,56	20,55	20,53	20,60	20,59	20,65	20,55	20,59	20,60	20,52	20,50	20,49	20,54	20,65	20,62	20,57	20,55	20,53	20,47	20,45	20,53	20,59	20,56	20,53	20,52	20,55	20,65	20,52	20,49	20,60	20,61	20,56	20,61	20,66	20,55	20,59	20,54	20,54	20,51	20,58	20,63	20,54	20,55	20,64	20,62	20,55	20,55	20,64	20,69	20,63	20,50	20,45	20,51	20,51	20,52	20,58	20,53	20,51	20,56	20,51	20,49	20,47	20,49	20,50	20,63	20,60	20,61	20,58	20,57	20,58	20,57	20,53	20,53	20,43	20,44	20,52	20,64	20,55	20,46	20,51	20,57	20,59	20,58	20,52	20,44	20,57	20,58	20,58	20,52	20,49	20,54	20,56	20,46	20,51	20,58	20,55	20,59	20,64	20,52	20,51	20,56	20,51	20,49	20,52	20,45	20,50	20,62	20,56	20,59	20,54	20,49	20,48	20,56	20,58	20,60	20,57	20,56	20,53	20,54	20,47	20,45	20,49	20,61	20,55	20,54	20,50	20,41	20,45	20,39	20,48	20,56	20,50	20,41	20,45	20,52	20,56	20,50	20,50	20,56	20,57	20,59	20,58	20,54	20,50	20,45	20,44	20,59	20,56	20,46	20,57	20,57	20,50	20,47	20,47	20,52	20,50	20,50	20,55	20,52	20,60	20,61	20,50	20,46	20,45	20,47	20,50	20,55	20,53	20,52	20,45	20,44	20,42	20,42	20,47	20,54	20,58	20,53	20,52	20,47	20,49	20,43	20,48	20,55	20,56	20,44	20,51	20,53	20,56	20,58	20,58	20,54	20,57	20,54	20,60	20,55	20,52	20,54	20,54	20,53	20,51	20,57	20,63	20,56	20,49	20,47	20,46	20,50	20,50	20,49	20,48	20,52	20,47	20,43	20,50	20,48	20,47	20,48	20,54	20,55	20,52	20,43	20,49	20,47	20,43	20,51	20,53	20,45	20,51	20,51	20,43	20,47	20,43	20,48	20,47	20,43	20,50	20,49	20,39	20,38	20,39	20,51	20,46	20,49	20,46	20,49	20,53	20,42	20,50	20,50	20,47	20,43	20,43	20,33	20,36	20,45	20,51	20,53	20,42	20,44	20,59	20,54	20,49	20,39	20,47	20,49	20,59	20,48	20,52	20,43	20,39	20,36	20,47	20,48	20,38	20,38	20,45	20,50	20,46	20,47	20,39	20,37	20,36	20,39	20,50	20,40	20,43	20,43	20,34	20,44	20,38	20,46	20,48	20,49	20,47	20,44	
20,38	20,40	20,38	20,36	20,27	20,34	20,41	20,41	20,41	20,34	20,41	20,43	20,35	20,30	20,30	20,28	20,42	20,42	20,41	20,41	20,46	20,50	20,33	20,31	20,47	20,49	20,56	20,43	20,55	20,48	20,36	20,44	20,46	20,43	20,50	20,47	20,40	20,55	20,44	20,35	20,41	20,49	20,59	20,47	20,50	20,43	20,41	20,34	20,38	20,46	20,56	20,49	20,44	20,53	20,54	20,43	20,41	20,53	20,45	20,41	20,49	20,49	20,47	20,53	20,45	20,45	20,50	20,45	20,46	20,50	20,45	20,60	20,59	20,56	20,44	20,39	20,55	20,54	20,44	20,48	20,47	20,45	20,53	20,41	20,40	20,47	20,47	20,48	20,44	20,35	20,50	20,51	20,53	20,41	20,50	20,59	20,52	20,50	20,45	20,42	20,51	20,48	20,43	20,41	20,45	20,35	20,47	20,45	20,48	20,46	20,41	20,41	20,53	20,52	20,50	20,40	20,30	20,38	20,50	20,49	20,49	20,53	20,53	20,47	20,37	20,50	20,48	20,46	20,54	20,47	20,41	20,45	20,50	20,45	20,43	20,49	20,56	20,55	20,45	20,45	20,45	20,52	20,44	20,49	20,46	20,48	20,44	20,55	20,57	20,49	20,45	20,50	20,56	20,47	20,44	20,49	20,50	20,43	20,49	20,45	20,50	20,55	20,41	20,50	20,53	20,52	20,46	20,51	20,52	20,53	20,53	20,51	20,56	20,53	20,52	20,51	20,47	20,46	20,55	20,59	20,51	20,51	20,54	20,54	20,54	20,52	20,48	20,50	20,42	20,47	20,47	20,48	20,45	20,48	20,52	20,57	20,52	20,55	20,50	20,47	20,53	20,56	20,48	20,54	20,45	20,51	20,43	20,41	20,49	20,65	20,57	20,48	20,50	20,50	20,48	20,55	20,51	20,60	20,59	20,58	20,56	20,57	20,55	20,56	20,52	20,48	20,55	20,58	20,50	20,52	20,47	20,58	20,52	20,61	20,62	20,49	20,54	20,54	20,50	20,51	20,52	20,56	20,58	20,54	20,49	20,48	20,54	20,53	20,53	20,57	20,56	20,60	20,57	20,62	20,55	20,53	20,55	20,64	20,62	20,53	20,58	20,55	20,59	20,52	20,48	20,53	20,52	20,51	20,50	20,51	20,62	20,53	20,48	20,51	20,47	20,58	20,59	20,56	20,59	20,53	20,55	20,59	20,53	20,54	20,53	20,56	20,52	20,51	20,50	20,55	20,55	20,49	20,49	20,49	20,52	20,64	20,59	20,56	20,51	20,57	20,59	20,57	20,53	20,53	20,52	20,57	20,67	20,64	20,72	20,71	20,56	20,61	20,58	20,63	20,66	20,59	20,58	20,64	20,62	20,55	20,51	20,48	20,48	20,54	20,59	20,55	20,53	20,58	20,59	20,53	20,47	20,55	20,57	20,60	20,66	20,67	20,59	20,61	20,63	20,59	20,53	20,61	20,60	20,56	20,49	20,61	20,57	20,62	20,65	20,58	20,67	20,63	20,65	20,58	20,48	20,48	20,46	20,51	20,53	20,54	20,56	20,63	20,53	20,46	20,52	20,52	20,58	20,63	20,63	20,55	20,51	20,65	20,59	20,57	20,60	20,57	20,54	20,59	20,57	20,55	20,49	20,50	20,55	20,52	20,47	20,57	20,62	20,56	20,59	20,69	20,49	20,52	20,65	20,64	20,55	20,49	20,49	20,54	20,49	20,49	20,51	20,53	20,52	20,52	20,52	20,56	20,53	20,43	20,47	20,60	20,62	20,55	20,60	20,57	20,56	20,60	20,59	20,60	20,52	20,51	20,49	20,61	20,55	20,51	20,50	20,59	20,48	20,44	20,51	20,42	20,51	20,53	20,54	20,55	20,47	20,53	20,58	20,53	20,49	20,50	20,44	20,52	20,55	20,54	20,51	20,50	20,51	20,57	20,45	20,48	20,52	20,63	20,52	20,50	20,46	20,47	20,46	20,61	20,62	20,57	20,48	20,53	20,51	20,56	20,50	20,46	20,52	20,54	20,49	20,59	20,62	20,56	20,53	20,49	20,44	20,51	20,46	20,45	20,52	20,53	20,51	20,52	20,57	20,54	20,49	20,54	20,58	20,54	20,57	20,54	20,48	20,54	20,56	20,53	20,55	20,52	20,46	20,42	20,44	20,56	20,58	20,52	20,64	20,66	20,61	20,59	20,43	20,44	20,46	20,48	20,43	20,46	20,47	20,52	20,45	20,41	20,48	20,44	20,42	20,62	20,57	20,52	20,50	20,57	20,55	20,41	20,42	20,47	20,50	20,46	20,48	20,53	20,52	20,53	20,49	20,52	20,43	20,53	20,60	20,52	20,45	20,49	20,56	20,53	20,53	20,62	20,55	20,52	20,51	20,51	20,47	20,42	20,46	20,41	20,44	20,47	20,49	20,38	20,33	20,48	20,55	20,53	20,53	20,50	20,45	20,37	20,46	20,52	20,42	20,52	20,55	20,49	20,53	20,51	20,49	20,53	20,49	20,49	20,54	20,49	20,47	20,48	20,43	20,43	20,45	20,47	20,42	20,45	20,41	20,48	20,49	20,45	20,48	20,45	20,47	20,53	20,44	20,36	20,35	20,44	20,45	20,48	20,39	20,49	20,54	20,53	20,43	20,49	20,50	20,46	20,44	20,39	20,45	20,60	20,49	20,37	20,42	20,51	20,41	20,41	20,43	20,41	20,38	20,27	20,36	20,47	20,46	20,50	20,47	20,40	20,56	20,49	20,30	20,31	20,53	20,46	20,51	20,51	20,46	20,49	
20,40	20,38	20,40	20,36	20,33	20,33	20,38	20,30	20,40	20,41	20,39	20,64	20,52	20,44	20,35	20,33	20,37	20,41	20,45	20,49	20,40	20,50	20,48	20,39	20,48	20,47	20,51	20,45	20,52	20,55	20,45	20,48	20,36	20,34	20,40	20,53	20,46	20,49	20,54	20,46	20,46	20,47	20,48	20,43	20,39	20,41	20,44	20,41	20,32	20,49	20,57	20,51	20,44	20,46	20,48	20,50	20,41	20,54	20,41	20,41	20,51	20,54	20,51	20,52	20,42	20,43	20,42	20,42	20,46	20,51	20,52	20,55	20,59	20,56	20,44	20,36	20,47	20,54	20,47	20,47	20,48	20,49	20,53	20,43	20,39	20,45	20,49	20,48	20,49	20,36	20,52	20,50	20,55	20,56	20,52	20,54	20,54	20,46	20,46	20,44	20,47	20,40	20,41	20,40	20,45	20,32	20,40	20,48	20,50	20,44	20,41	20,50	20,53	20,52	20,52	20,49	20,38	20,41	20,52	20,54	20,55	20,55	20,60	20,46	20,47	20,55	20,57	20,50	20,53	20,47	20,44	20,52	20,51	20,53	20,44	20,48	20,52	20,50	20,49	20,50	20,54	20,51	20,51	20,38	20,38	20,45	20,44	20,42	20,52	20,54	20,54	20,53	20,51	20,42	20,39	20,54	20,57	20,50	20,48	20,42	20,47	20,52	20,40	20,41	20,52	20,54	20,51	20,42	20,47	20,45	20,49	20,44	20,51	20,58	20,61	20,56	20,49	20,42	20,48	20,54	20,45	20,51	20,59	20,55	20,51	20,55	20,43	20,40	20,42	20,51	20,46	20,50	20,45	20,44	20,56	20,55	20,47	20,45	20,52	20,53	20,56	20,57	20,51	20,53	20,52	20,52	20,53	20,45	20,54	20,62	20,56	20,52	20,51	20,57	20,47	20,48	20,52	20,51	20,52	20,56	20,57	20,46	20,49	20,50	20,50	20,48	20,46	20,60	20,60	20,50	20,50	20,51	20,42	20,44	20,61	20,55	20,52	20,51	20,51	20,50	20,50	20,50	20,52	20,57	20,58	20,62	20,56	20,50	20,57	20,58	20,46	20,58	20,60	20,59	20,69	20,55	20,52	20,66	20,60	20,54	20,61	20,58	20,59	20,54	20,45	20,43	20,44	20,40	20,45	20,54	20,58	20,52	20,50	20,48	20,54	20,56	20,59	20,54	20,58	20,59	20,60	20,58	20,52	20,47	20,48	20,58	20,54	20,49	20,51	20,57	20,57	20,53	20,52	20,51	20,58	20,56	20,60	20,54	20,50	20,56	20,59	20,47	20,53	20,61	20,54	20,51	20,62	20,66	20,62	20,63	20,55	20,55	20,55	20,57	20,67	20,62	20,58	20,59	20,59	20,58	20,48	20,49	20,53	20,53	20,50	20,46	20,51	20,54	20,58	20,57	20,57	20,50	20,49	20,51	20,64	20,69	20,67	20,63	20,57	20,60	20,61	20,59	20,66	20,64	20,47	20,49	20,53	20,58	20,63	20,52	20,63	20,62	20,62	20,58	20,48	20,50	20,53	20,52	20,47	20,51	20,65	20,62	20,61	20,54	20,51	20,54	20,56	20,60	20,65	20,59	20,49	20,54	20,52	20,54	20,57	20,55	20,63	20,62	20,62	20,47	20,47	20,48	20,56	20,53	20,48	20,45	20,53	20,50	20,55	20,67	20,51	20,49	20,59	20,55	20,54	20,50	20,47	20,50	20,57	20,52	20,48	20,45	20,54	20,49	20,51	20,55	20,59	20,50	20,45	20,60	20,58	20,58	20,58	20,58	20,58	20,50	20,51	20,52	20,49	20,59	20,51	20,62	20,64	20,55	20,48	20,48	20,51	20,49	20,51	20,48	20,52	20,54	20,54	20,48	20,48	20,49	20,51	20,49	20,53	20,51	20,39	20,40	20,50	20,57	20,54	20,43	20,46	20,53	20,51	20,50	20,60	20,62	20,57	20,48	20,45	20,50	20,54	20,63	20,61	20,55	20,59	20,49	20,48	20,51	20,50	20,46	20,50	20,55	20,49	20,51	20,62	20,52	20,49	20,47	20,46	20,49	20,47	20,46	20,57	20,58	20,52	20,46	20,53	20,60	20,50	20,51	20,58	20,53	20,45	20,48	20,51	20,45	20,48	20,56	20,59	20,47	20,41	20,42	20,47	20,57	20,58	20,54	20,56	20,52	20,57	20,58	20,53	20,41	20,42	20,54	20,44	20,42	20,45	20,52	20,54	20,47	20,41	20,34	20,42	20,56	20,62	20,55	20,54	20,51	20,49	20,43	20,39	20,45	20,54	20,51	20,48	20,50	20,59	20,55	20,49	20,55	20,54	20,46	20,56	20,56	20,50	20,50	20,55	20,55	20,52	20,55	20,50	20,46	20,50	20,55	20,53	20,43	20,43	20,44	20,45	20,47	20,44	20,39	20,34	20,42	20,52	20,53	20,52	20,58	20,44	20,40	20,41	20,43	20,41	20,44	20,47	20,44	20,52	20,45	20,44	20,44	20,49	20,50	20,50	20,44	20,50	20,46	20,41	20,37	20,41	20,45	20,49	20,44	20,38	20,45	20,37	20,43	20,53	20,43	20,43	20,46	20,48	20,44	20,38	20,45	20,46	20,49	20,44	20,42	20,49	20,56	20,49	20,38	20,38	20,42	20,41	20,41	20,40	20,41	20,47	20,44	20,37	20,35	20,38	20,35	20,53	20,47	20,41	20,32	20,31	20,43	20,48	20,50	20,38	20,31	20,44	20,46	20,31	20,28	20,50	20,43	20,41	20,46	20,39	20,47	
20,37	20,31	20,48	20,49	20,38	20,38	20,38	20,39	20,41	20,50	20,38	20,38	20,44	20,40	20,34	20,33	20,45	20,44	20,44	20,44	20,40	20,41	20,37	20,39	20,50	20,48	20,47	20,39	20,51	20,51	20,49	20,44	20,33	20,33	20,39	20,40	20,44	20,57	20,52	20,48	20,53	20,46	20,48	20,46	20,39	20,38	20,38	20,41	20,36	20,48	20,57	20,50	20,44	20,45	20,47	20,55	20,49	20,50	20,43	20,39	20,46	20,49	20,58	20,51	20,44	20,41	20,51	20,43	20,47	20,43	20,55	20,58	20,48	20,49	20,45	20,47	20,46	20,55	20,51	20,52	20,52	20,54	20,49	20,46	20,39	20,48	20,49	20,53	20,55	20,47	20,49	20,47	20,49	20,53	20,54	20,61	20,56	20,54	20,53	20,49	20,46	20,43	20,44	20,47	20,54	20,45	20,39	20,43	20,49	20,49	20,46	20,44	20,57	20,48	20,56	20,45	20,42	20,48	20,51	20,51	20,57	20,50	20,57	20,46	20,49	20,57	20,57	20,58	20,53	20,51	20,46	20,51	20,56	20,55	20,52	20,56	20,54	20,51	20,49	20,55	20,61	20,48	20,44	20,44	20,37	20,44	20,44	20,43	20,39	20,49	20,56	20,55	20,44	20,42	20,38	20,49	20,54	20,48	20,56	20,50	20,46	20,49	20,42	20,42	20,46	20,47	20,51	20,39	20,49	20,48	20,46	20,45	20,44	20,62	20,60	20,52	20,58	20,46	20,48	20,48	20,52	20,55	20,58	20,61	20,53	20,57	20,52	20,44	20,46	20,49	20,53	20,57	20,58	20,61	20,58	20,59	20,61	20,49	20,47	20,49	20,45	20,47	20,45	20,53	20,56	20,58	20,59	20,52	20,55	20,55	20,56	20,54	20,54	20,52	20,54	20,49	20,55	20,60	20,61	20,54	20,60	20,54	20,51	20,51	20,52	20,50	20,50	20,57	20,60	20,56	20,50	20,53	20,49	20,52	20,62	20,62	20,51	20,54	20,53	20,53	20,49	20,50	20,51	20,60	20,62	20,59	20,54	20,54	20,60	20,58	20,54	20,54	20,59	20,59	20,67	20,61	20,56	20,64	20,55	20,55	20,64	20,69	20,56	20,52	20,53	20,50	20,49	20,54	20,51	20,54	20,60	20,58	20,58	20,62	20,62	20,61	20,58	20,60	20,53	20,58	20,54	20,63	20,61	20,53	20,52	20,63	20,59	20,60	20,56	20,56	20,59	20,54	20,53	20,56	20,57	20,53	20,51	20,57	20,48	20,52	20,59	20,52	20,50	20,56	20,55	20,55	20,60	20,64	20,56	20,60	20,58	20,57	20,58	20,55	20,61	20,62	20,62	20,54	20,56	20,55	20,51	20,53	20,58	20,51	20,57	20,54	20,57	20,51	20,55	20,61	20,59	20,58	20,49	20,53	20,65	20,67	20,67	20,64	20,62	20,61	20,60	20,54	20,57	20,62	20,51	20,47	20,60	20,60	20,57	20,53	20,64	20,58	20,60	20,56	20,52	20,56	20,53	20,58	20,53	20,56	20,66	20,66	20,61	20,57	20,55	20,56	20,60	20,61	20,59	20,59	20,57	20,57	20,48	20,50	20,54	20,59	20,59	20,58	20,54	20,50	20,52	20,49	20,47	20,53	20,63	20,60	20,57	20,59	20,56	20,59	20,49	20,52	20,57	20,59	20,55	20,54	20,52	20,54	20,61	20,59	20,52	20,43	20,46	20,52	20,51	20,57	20,62	20,62	20,50	20,52	20,55	20,59	20,62	20,55	20,55	20,49	20,50	20,49	20,46	20,55	20,58	20,63	20,60	20,53	20,46	20,45	20,56	20,57	20,49	20,45	20,59	20,63	20,55	20,53	20,53	20,48	20,53	20,55	20,54	20,52	20,47	20,44	20,45	20,45	20,47	20,44	20,43	20,55	20,56	20,52	20,59	20,57	20,56	20,58	20,51	20,58	20,59	20,69	20,65	20,56	20,58	20,58	20,52	20,54	20,49	20,44	20,52	20,60	20,50	20,53	20,50	20,50	20,57	20,54	20,50	20,54	20,54	20,47	20,54	20,55	20,49	20,52	20,58	20,64	20,59	20,54	20,54	20,53	20,44	20,39	20,49	20,54	20,46	20,52	20,60	20,43	20,37	20,45	20,48	20,58	20,57	20,47	20,56	20,54	20,51	20,49	20,50	20,51	20,43	20,52	20,49	20,47	20,46	20,45	20,56	20,54	20,49	20,39	20,45	20,56	20,58	20,61	20,54	20,44	20,42	20,46	20,50	20,47	20,54	20,53	20,49	20,44	20,62	20,68	20,51	20,50	20,55	20,51	20,49	20,62	20,52	20,53	20,54	20,55	20,52	20,57	20,56	20,50	20,47	20,47	20,53	20,53	20,52	20,46	20,45	20,52	20,49	20,48	20,39	20,40	20,43	20,45	20,54	20,55	20,49	20,47	20,55	20,47	20,46	20,46	20,51	20,45	20,46	20,52	20,53	20,48	20,44	20,46	20,53	20,41	20,37	20,46	20,37	20,35	20,41	20,42	20,41	20,50	20,45	20,46	20,30	20,38	20,53	20,49	20,45	20,53	20,51	20,45	20,32	20,48	20,47	20,48	20,56	20,48	20,49	20,52	20,52	20,41	20,44	20,47	20,49	20,45	20,37	20,27	20,40	20,50	20,39	20,38	20,43	20,42	20,53	20,53	20,42	20,42	20,41	20,42	20,34	20,41	20,33	20,31	20,44	20,46	20,40	20,33	20,37	20,40	20,44	20,43	20,32	20,36	
20,36	20,38	20,42	20,49	20,41	20,48	20,51	20,49	20,45	20,39	20,36	20,38	20,29	20,36	20,33	20,38	20,53	20,48	20,41	20,43	20,45	20,53	20,50	20,45	20,46	20,55	20,51	20,36	20,39	20,43	20,41	20,44	20,45	20,39	20,45	20,47	20,42	20,46	20,56	20,49	20,50	20,44	20,43	20,50	20,44	20,46	20,43	20,30	20,31	20,37	20,53	20,59	20,49	20,46	20,52	20,56	20,46	20,47	20,45	20,44	20,38	20,46	20,59	20,61	20,48	20,36	20,46	20,49	20,50	20,42	20,42	20,56	20,52	20,47	20,49	20,51	20,54	20,56	20,53	20,48	20,57	20,52	20,50	20,44	20,37	20,41	20,43	20,51	20,53	20,50	20,47	20,42	20,51	20,61	20,53	20,51	20,52	20,52	20,49	20,47	20,47	20,51	20,53	20,52	20,45	20,40	20,37	20,48	20,52	20,45	20,46	20,50	20,60	20,58	20,48	20,45	20,42	20,40	20,48	20,48	20,57	20,55	20,62	20,52	20,46	20,47	20,48	20,49	20,57	20,51	20,49	20,49	20,42	20,54	20,60	20,63	20,56	20,41	20,49	20,47	20,59	20,48	20,40	20,40	20,47	20,47	20,46	20,43	20,46	20,48	20,57	20,48	20,50	20,49	20,44	20,47	20,45	20,42	20,49	20,44	20,49	20,50	20,43	20,49	20,52	20,48	20,49	20,44	20,45	20,59	20,57	20,44	20,47	20,60	20,55	20,49	20,54	20,56	20,51	20,43	20,48	20,55	20,53	20,47	20,52	20,48	20,47	20,47	20,48	20,50	20,53	20,59	20,54	20,57	20,66	20,60	20,60	20,50	20,46	20,48	20,50	20,44	20,46	20,58	20,56	20,61	20,53	20,57	20,53	20,43	20,45	20,50	20,52	20,51	20,52	20,58	20,55	20,53	20,56	20,59	20,56	20,57	20,57	20,52	20,49	20,52	20,54	20,66	20,57	20,57	20,58	20,59	20,53	20,62	20,69	20,65	20,55	20,62	20,58	20,54	20,55	20,49	20,51	20,58	20,60	20,55	20,48	20,57	20,57	20,63	20,65	20,62	20,60	20,57	20,67	20,55	20,43	20,56	20,53	20,56	20,61	20,61	20,58	20,53	20,57	20,56	20,53	20,54	20,54	20,54	20,57	20,63	20,64	20,63	20,57	20,59	20,63	20,56	20,47	20,50	20,50	20,62	20,60	20,61	20,59	20,56	20,54	20,55	20,64	20,55	20,53	20,54	20,55	20,49	20,53	20,58	20,53	20,56	20,51	20,49	20,55	20,56	20,57	20,54	20,58	20,57	20,59	20,64	20,56	20,55	20,63	20,59	20,57	20,57	20,64	20,62	20,68	20,59	20,55	20,51	20,55	20,57	20,59	20,52	20,57	20,65	20,60	20,55	20,54	20,57	20,57	20,55	20,50	20,49	20,65	20,63	20,67	20,70	20,62	20,54	20,55	20,62	20,59	20,61	20,58	20,56	20,66	20,63	20,56	20,52	20,60	20,65	20,60	20,61	20,54	20,59	20,53	20,60	20,67	20,59	20,63	20,63	20,60	20,55	20,59	20,63	20,68	20,66	20,56	20,59	20,60	20,59	20,55	20,56	20,57	20,57	20,54	20,55	20,55	20,48	20,47	20,55	20,55	20,45	20,56	20,56	20,53	20,61	20,54	20,58	20,56	20,47	20,54	20,59	20,58	20,52	20,52	20,57	20,59	20,63	20,52	20,38	20,44	20,54	20,54	20,55	20,53	20,53	20,46	20,46	20,50	20,62	20,62	20,65	20,58	20,52	20,54	20,58	20,51	20,50	20,57	20,62	20,57	20,55	20,48	20,48	20,44	20,44	20,49	20,51	20,50	20,63	20,50	20,45	20,50	20,51	20,53	20,58	20,54	20,55	20,53	20,52	20,44	20,47	20,46	20,47	20,48	20,44	20,52	20,51	20,50	20,53	20,50	20,55	20,60	20,57	20,59	20,64	20,63	20,50	20,52	20,51	20,48	20,53	20,44	20,40	20,49	20,65	20,54	20,53	20,49	20,43	20,58	20,57	20,47	20,52	20,55	20,51	20,53	20,51	20,48	20,45	20,53	20,60	20,50	20,47	20,54	20,47	20,47	20,51	20,49	20,54	20,55	20,61	20,58	20,43	20,39	20,45	20,50	20,45	20,48	20,36	20,51	20,65	20,57	20,52	20,52	20,56	20,48	20,56	20,52	20,50	20,53	20,43	20,49	20,50	20,46	20,45	20,47	20,56	20,64	20,61	20,58	20,56	20,48	20,44	20,55	20,52	20,46	20,46	20,53	20,39	20,52	20,66	20,54	20,46	20,54	20,55	20,57	20,56	20,58	20,56	20,50	20,45	20,51	20,51	20,49	20,39	20,42	20,46	20,47	20,46	20,57	20,52	20,49	20,42	20,42	20,51	20,49	20,41	20,38	20,40	20,47	20,56	20,54	20,52	20,51	20,46	20,42	20,51	20,50	20,63	20,49	20,43	20,47	20,48	20,42	20,43	20,46	20,40	20,40	20,37	20,36	20,44	20,46	20,38	20,40	20,50	20,44	20,45	20,52	20,42	20,54	20,48	20,44	20,53	20,44	20,35	20,33	20,45	20,54	20,45	20,51	20,49	20,43	20,45	20,56	20,47	20,52	20,51	20,46	20,47	20,46	20,44	20,41	20,44	20,44	20,49	20,43	20,42	20,58	20,57	20,40	20,41	20,45	20,49	20,43	20,45	20,36	20,41	20,52	20,45	20,46	20,42	20,34	20,33	20,38	20,35	20,26	20,18	
20,40	20,43	20,40	20,43	20,50	20,48	20,48	20,51	20,49	20,40	20,37	20,37	20,35	20,28	20,28	20,34	20,37	20,36	20,29	20,35	20,39	20,58	20,51	20,42	20,48	20,50	20,53	20,43	20,50	20,39	20,29	20,45	20,47	20,36	20,24	20,39	20,42	20,50	20,48	20,46	20,46	20,46	20,49	20,55	20,41	20,45	20,42	20,31	20,42	20,46	20,47	20,47	20,49	20,51	20,54	20,53	20,45	20,48	20,45	20,45	20,48	20,45	20,50	20,62	20,47	20,39	20,45	20,46	20,50	20,44	20,45	20,52	20,63	20,53	20,53	20,53	20,56	20,57	20,55	20,45	20,49	20,45	20,52	20,52	20,39	20,47	20,43	20,44	20,46	20,44	20,49	20,49	20,50	20,50	20,52	20,50	20,47	20,57	20,51	20,51	20,46	20,45	20,47	20,44	20,39	20,45	20,49	20,42	20,54	20,53	20,40	20,46	20,53	20,50	20,54	20,40	20,43	20,40	20,40	20,39	20,47	20,52	20,58	20,61	20,49	20,45	20,45	20,46	20,53	20,50	20,44	20,49	20,42	20,50	20,63	20,57	20,56	20,46	20,41	20,41	20,45	20,48	20,49	20,32	20,40	20,48	20,59	20,59	20,53	20,50	20,51	20,52	20,52	20,48	20,44	20,51	20,41	20,44	20,42	20,34	20,34	20,42	20,44	20,54	20,53	20,46	20,53	20,53	20,48	20,49	20,48	20,47	20,46	20,57	20,54	20,51	20,53	20,49	20,51	20,50	20,54	20,54	20,51	20,48	20,50	20,51	20,43	20,42	20,51	20,56	20,56	20,52	20,53	20,54	20,56	20,53	20,56	20,52	20,53	20,56	20,57	20,58	20,54	20,62	20,59	20,58	20,48	20,47	20,54	20,44	20,46	20,54	20,53	20,52	20,51	20,58	20,61	20,54	20,53	20,57	20,56	20,56	20,57	20,56	20,55	20,48	20,51	20,64	20,59	20,53	20,60	20,54	20,41	20,58	20,67	20,69	20,63	20,55	20,56	20,60	20,56	20,58	20,58	20,59	20,60	20,60	20,61	20,53	20,53	20,59	20,55	20,59	20,66	20,57	20,58	20,57	20,51	20,57	20,56	20,59	20,56	20,56	20,60	20,60	20,58	20,59	20,52	20,59	20,53	20,54	20,64	20,61	20,63	20,66	20,54	20,56	20,59	20,57	20,53	20,51	20,55	20,60	20,68	20,65	20,60	20,52	20,47	20,48	20,56	20,59	20,60	20,60	20,64	20,54	20,50	20,61	20,54	20,48	20,50	20,51	20,53	20,56	20,56	20,48	20,54	20,53	20,54	20,59	20,62	20,57	20,54	20,57	20,54	20,58	20,66	20,63	20,61	20,63	20,59	20,53	20,59	20,58	20,56	20,54	20,50	20,62	20,52	20,55	20,56	20,53	20,51	20,52	20,47	20,53	20,60	20,58	20,58	20,71	20,64	20,50	20,48	20,67	20,62	20,58	20,55	20,55	20,59	20,62	20,55	20,51	20,54	20,55	20,64	20,66	20,63	20,53	20,57	20,59	20,68	20,64	20,55	20,56	20,52	20,52	20,58	20,60	20,70	20,60	20,63	20,63	20,62	20,59	20,54	20,56	20,56	20,49	20,47	20,53	20,50	20,52	20,47	20,48	20,57	20,58	20,56	20,47	20,55	20,59	20,57	20,57	20,58	20,51	20,56	20,58	20,54	20,52	20,51	20,54	20,54	20,62	20,53	20,46	20,46	20,55	20,56	20,54	20,52	20,47	20,49	20,53	20,52	20,56	20,57	20,57	20,58	20,54	20,56	20,53	20,61	20,63	20,62	20,62	20,54	20,53	20,50	20,47	20,42	20,46	20,52	20,48	20,43	20,55	20,55	20,48	20,43	20,49	20,62	20,63	20,56	20,49	20,49	20,52	20,49	20,47	20,55	20,50	20,53	20,55	20,47	20,48	20,53	20,49	20,50	20,45	20,55	20,59	20,56	20,65	20,60	20,53	20,47	20,48	20,52	20,52	20,44	20,46	20,51	20,60	20,55	20,47	20,44	20,38	20,49	20,50	20,43	20,46	20,54	20,50	20,58	20,58	20,56	20,54	20,53	20,52	20,46	20,52	20,60	20,55	20,49	20,51	20,45	20,51	20,50	20,53	20,65	20,53	20,45	20,51	20,52	20,54	20,46	20,45	20,48	20,58	20,56	20,52	20,54	20,53	20,43	20,52	20,54	20,46	20,50	20,49	20,47	20,40	20,40	20,40	20,52	20,62	20,54	20,48	20,53	20,57	20,52	20,46	20,52	20,48	20,46	20,43	20,49	20,51	20,51	20,55	20,52	20,45	20,48	20,50	20,65	20,55	20,51	20,55	20,47	20,36	20,48	20,56	20,39	20,31	20,46	20,47	20,51	20,47	20,46	20,50	20,47	20,48	20,38	20,46	20,51	20,50	20,48	20,49	20,41	20,49	20,49	20,53	20,56	20,50	20,48	20,54	20,47	20,58	20,59	20,40	20,42	20,40	20,41	20,45	20,54	20,41	20,42	20,50	20,36	20,42	20,51	20,41	20,44	20,40	20,48	20,44	20,48	20,51	20,53	20,52	20,42	20,40	20,47	20,40	20,28	20,45	20,52	20,52	20,43	20,45	20,46	20,37	20,50	20,51	20,42	20,45	20,40	20,42	20,51	20,45	20,35	20,26	20,36	20,42	20,44	20,41	20,50	20,52	20,46	20,43	20,53	20,50	20,47	20,48	20,42	20,44	20,45	20,38	20,47	20,53	20,46	20,35	20,26	20,31	20,34	20,35	
20,37	20,42	20,43	20,45	20,44	20,41	20,45	20,50	20,48	20,40	20,39	20,45	20,37	20,36	20,31	20,42	20,43	20,38	20,37	20,43	20,45	20,41	20,38	20,31	20,50	20,53	20,53	20,46	20,58	20,57	20,43	20,48	20,46	20,37	20,32	20,38	20,47	20,48	20,55	20,44	20,50	20,47	20,44	20,43	20,32	20,44	20,48	20,39	20,42	20,60	20,49	20,48	20,46	20,51	20,51	20,49	20,45	20,44	20,42	20,43	20,56	20,48	20,40	20,53	20,52	20,40	20,41	20,44	20,45	20,51	20,57	20,54	20,58	20,60	20,56	20,49	20,52	20,48	20,54	20,52	20,51	20,51	20,57	20,55	20,46	20,48	20,43	20,32	20,46	20,46	20,48	20,56	20,55	20,47	20,47	20,53	20,51	20,56	20,63	20,57	20,53	20,45	20,42	20,45	20,45	20,52	20,53	20,46	20,48	20,49	20,51	20,50	20,51	20,53	20,57	20,47	20,40	20,45	20,46	20,39	20,47	20,56	20,57	20,55	20,42	20,46	20,54	20,58	20,57	20,49	20,48	20,47	20,39	20,46	20,62	20,66	20,61	20,55	20,47	20,44	20,49	20,54	20,50	20,37	20,37	20,51	20,55	20,56	20,44	20,46	20,38	20,50	20,62	20,54	20,45	20,45	20,55	20,54	20,46	20,42	20,46	20,42	20,49	20,63	20,62	20,54	20,55	20,59	20,51	20,40	20,47	20,46	20,50	20,53	20,60	20,56	20,53	20,48	20,47	20,57	20,67	20,66	20,54	20,50	20,54	20,48	20,44	20,50	20,44	20,53	20,49	20,50	20,43	20,50	20,53	20,54	20,59	20,54	20,48	20,52	20,58	20,56	20,48	20,54	20,66	20,60	20,47	20,50	20,53	20,55	20,54	20,53	20,54	20,47	20,49	20,56	20,63	20,59	20,56	20,56	20,49	20,50	20,47	20,56	20,56	20,55	20,49	20,59	20,60	20,53	20,50	20,52	20,53	20,63	20,67	20,60	20,53	20,50	20,55	20,66	20,65	20,62	20,59	20,56	20,60	20,64	20,73	20,67	20,62	20,70	20,59	20,63	20,70	20,62	20,62	20,58	20,57	20,61	20,61	20,54	20,55	20,56	20,57	20,64	20,58	20,59	20,69	20,64	20,61	20,59	20,62	20,59	20,56	20,57	20,58	20,70	20,71	20,64	20,60	20,59	20,52	20,56	20,62	20,62	20,52	20,55	20,56	20,53	20,53	20,58	20,64	20,64	20,63	20,59	20,50	20,56	20,65	20,62	20,58	20,65	20,56	20,56	20,56	20,49	20,56	20,61	20,52	20,57	20,62	20,68	20,60	20,56	20,54	20,56	20,57	20,61	20,55	20,61	20,61	20,56	20,66	20,63	20,55	20,58	20,56	20,57	20,58	20,55	20,59	20,58	20,61	20,58	20,56	20,60	20,60	20,56	20,59	20,66	20,62	20,52	20,53	20,65	20,64	20,63	20,62	20,55	20,57	20,63	20,67	20,57	20,58	20,58	20,57	20,65	20,60	20,53	20,56	20,58	20,59	20,68	20,64	20,56	20,59	20,52	20,57	20,57	20,66	20,60	20,53	20,54	20,48	20,61	20,47	20,47	20,56	20,53	20,48	20,56	20,47	20,46	20,50	20,49	20,55	20,59	20,61	20,54	20,56	20,58	20,51	20,62	20,59	20,52	20,60	20,50	20,51	20,57	20,56	20,57	20,55	20,59	20,55	20,53	20,55	20,54	20,58	20,60	20,56	20,49	20,57	20,58	20,54	20,53	20,56	20,56	20,56	20,56	20,60	20,60	20,53	20,60	20,59	20,64	20,60	20,60	20,56	20,50	20,44	20,49	20,51	20,45	20,48	20,54	20,55	20,52	20,50	20,59	20,66	20,66	20,58	20,51	20,51	20,53	20,54	20,50	20,48	20,47	20,53	20,56	20,52	20,49	20,60	20,54	20,51	20,48	20,51	20,55	20,56	20,67	20,63	20,53	20,49	20,42	20,49	20,54	20,41	20,52	20,57	20,53	20,55	20,52	20,47	20,40	20,47	20,48	20,45	20,49	20,54	20,57	20,58	20,50	20,56	20,50	20,56	20,52	20,48	20,53	20,62	20,52	20,52	20,49	20,46	20,51	20,53	20,50	20,54	20,53	20,34	20,42	20,49	20,56	20,56	20,52	20,55	20,54	20,57	20,55	20,56	20,49	20,40	20,47	20,50	20,48	20,41	20,35	20,50	20,44	20,39	20,35	20,50	20,57	20,49	20,41	20,45	20,49	20,53	20,57	20,52	20,51	20,58	20,54	20,48	20,42	20,59	20,51	20,56	20,51	20,41	20,44	20,57	20,62	20,51	20,54	20,44	20,50	20,50	20,60	20,47	20,40	20,49	20,55	20,53	20,50	20,49	20,46	20,46	20,49	20,44	20,57	20,58	20,48	20,55	20,53	20,44	20,44	20,49	20,49	20,64	20,50	20,48	20,56	20,48	20,54	20,53	20,44	20,49	20,46	20,40	20,53	20,52	20,43	20,38	20,49	20,54	20,46	20,44	20,50	20,44	20,48	20,45	20,48	20,46	20,52	20,50	20,58	20,51	20,49	20,48	20,47	20,36	20,44	20,54	20,38	20,38	20,39	20,53	20,46	20,47	20,51	20,38	20,37	20,38	20,32	20,38	20,41	20,35	20,37	20,37	20,39	20,44	20,43	20,47	20,46	20,44	20,42	20,58	20,54	20,42	20,43	20,43	20,39	20,36	20,28	20,31	20,42	20,40	20,38	20,33	20,31	20,39	20,43	
20,43	20,46	20,39	20,40	20,38	20,39	20,41	20,38	20,43	20,35	20,45	20,45	20,46	20,29	20,33	20,43	20,44	20,48	20,52	20,56	20,56	20,46	20,40	20,32	20,40	20,39	20,46	20,47	20,45	20,55	20,53	20,54	20,44	20,33	20,40	20,46	20,39	20,45	20,55	20,47	20,45	20,49	20,50	20,49	20,35	20,44	20,47	20,51	20,48	20,55	20,43	20,47	20,52	20,53	20,45	20,48	20,52	20,52	20,43	20,43	20,48	20,54	20,53	20,51	20,48	20,44	20,45	20,46	20,41	20,52	20,56	20,49	20,54	20,69	20,62	20,53	20,61	20,59	20,58	20,59	20,54	20,48	20,52	20,53	20,54	20,49	20,42	20,39	20,40	20,36	20,36	20,48	20,54	20,57	20,44	20,56	20,47	20,43	20,51	20,57	20,51	20,50	20,51	20,48	20,54	20,51	20,49	20,48	20,54	20,57	20,53	20,59	20,57	20,50	20,51	20,52	20,44	20,43	20,45	20,43	20,52	20,59	20,61	20,51	20,46	20,51	20,57	20,57	20,51	20,40	20,47	20,52	20,46	20,45	20,50	20,53	20,52	20,54	20,53	20,50	20,58	20,55	20,53	20,46	20,41	20,42	20,51	20,57	20,51	20,40	20,44	20,45	20,56	20,52	20,45	20,49	20,56	20,54	20,47	20,46	20,54	20,52	20,57	20,58	20,59	20,62	20,53	20,54	20,52	20,52	20,54	20,53	20,48	20,45	20,54	20,58	20,50	20,49	20,53	20,55	20,59	20,59	20,56	20,51	20,48	20,51	20,50	20,57	20,46	20,45	20,44	20,41	20,51	20,51	20,63	20,56	20,58	20,58	20,49	20,55	20,59	20,49	20,49	20,50	20,58	20,59	20,49	20,44	20,52	20,59	20,58	20,55	20,56	20,45	20,45	20,56	20,66	20,64	20,66	20,54	20,48	20,48	20,52	20,53	20,51	20,58	20,57	20,58	20,58	20,55	20,53	20,54	20,48	20,64	20,69	20,54	20,46	20,43	20,53	20,59	20,64	20,64	20,57	20,57	20,60	20,54	20,60	20,62	20,74	20,78	20,68	20,63	20,62	20,71	20,71	20,64	20,62	20,67	20,65	20,57	20,57	20,56	20,49	20,64	20,59	20,54	20,58	20,64	20,56	20,60	20,60	20,49	20,59	20,56	20,53	20,63	20,70	20,61	20,53	20,60	20,55	20,52	20,57	20,60	20,55	20,60	20,59	20,53	20,56	20,55	20,57	20,54	20,63	20,60	20,58	20,56	20,60	20,60	20,58	20,66	20,58	20,58	20,65	20,53	20,51	20,54	20,54	20,56	20,63	20,69	20,63	20,58	20,51	20,59	20,54	20,52	20,59	20,61	20,59	20,56	20,62	20,56	20,56	20,57	20,56	20,48	20,49	20,49	20,58	20,63	20,56	20,61	20,61	20,65	20,62	20,53	20,49	20,56	20,60	20,54	20,63	20,61	20,62	20,66	20,64	20,56	20,62	20,63	20,58	20,64	20,59	20,57	20,54	20,58	20,53	20,56	20,59	20,59	20,62	20,65	20,65	20,58	20,61	20,54	20,53	20,61	20,63	20,64	20,62	20,54	20,47	20,55	20,53	20,44	20,61	20,58	20,52	20,52	20,52	20,48	20,58	20,58	20,56	20,56	20,60	20,58	20,54	20,56	20,56	20,55	20,57	20,49	20,50	20,53	20,46	20,50	20,52	20,57	20,51	20,59	20,55	20,45	20,60	20,50	20,53	20,57	20,54	20,49	20,57	20,61	20,56	20,55	20,60	20,61	20,61	20,61	20,58	20,60	20,54	20,51	20,55	20,65	20,58	20,58	20,54	20,53	20,48	20,45	20,45	20,49	20,63	20,65	20,55	20,60	20,54	20,58	20,63	20,63	20,58	20,55	20,59	20,56	20,49	20,45	20,49	20,49	20,49	20,55	20,54	20,56	20,63	20,63	20,52	20,55	20,52	20,49	20,53	20,54	20,55	20,56	20,57	20,52	20,44	20,57	20,48	20,49	20,53	20,51	20,45	20,51	20,52	20,43	20,47	20,50	20,56	20,50	20,55	20,57	20,63	20,52	20,52	20,55	20,50	20,56	20,53	20,52	20,48	20,49	20,52	20,54	20,47	20,49	20,57	20,54	20,57	20,47	20,31	20,39	20,47	20,56	20,50	20,44	20,61	20,55	20,51	20,54	20,59	20,62	20,53	20,47	20,46	20,52	20,48	20,40	20,51	20,49	20,41	20,42	20,51	20,53	20,52	20,51	20,49	20,55	20,51	20,52	20,44	20,51	20,62	20,50	20,62	20,49	20,55	20,65	20,57	20,58	20,54	20,54	20,53	20,51	20,57	20,55	20,54	20,52	20,53	20,55	20,54	20,47	20,50	20,49	20,52	20,55	20,57	20,52	20,41	20,48	20,45	20,54	20,57	20,49	20,56	20,53	20,53	20,51	20,51	20,56	20,52	20,51	20,48	20,57	20,53	20,52	20,50	20,40	20,50	20,53	20,44	20,44	20,47	20,42	20,45	20,46	20,51	20,44	20,35	20,51	20,53	20,53	20,55	20,49	20,50	20,54	20,48	20,47	20,53	20,48	20,49	20,51	20,49	20,49	20,55	20,41	20,38	20,37	20,50	20,50	20,38	20,44	20,44	20,50	20,43	20,29	20,32	20,41	20,55	20,51	20,36	20,40	20,47	20,47	20,48	20,63	20,55	20,43	20,40	20,44	20,44	20,50	20,41	20,36	20,37	20,37	20,37	20,35	20,36	20,45	20,43	20,31	20,44	20,44	
20,38	20,41	20,32	20,40	20,36	20,34	20,45	20,42	20,38	20,36	20,40	20,43	20,30	20,25	20,27	20,36	20,48	20,46	20,35	20,41	20,49	20,50	20,39	20,37	20,31	20,37	20,43	20,44	20,48	20,52	20,48	20,39	20,40	20,34	20,41	20,43	20,38	20,46	20,55	20,51	20,52	20,53	20,48	20,48	20,44	20,43	20,53	20,48	20,44	20,53	20,46	20,42	20,46	20,53	20,45	20,53	20,61	20,59	20,51	20,45	20,51	20,52	20,45	20,49	20,40	20,45	20,48	20,51	20,49	20,51	20,48	20,48	20,47	20,58	20,54	20,58	20,57	20,66	20,68	20,64	20,54	20,42	20,45	20,35	20,42	20,47	20,46	20,52	20,42	20,39	20,39	20,47	20,53	20,57	20,47	20,44	20,41	20,43	20,53	20,45	20,48	20,50	20,54	20,55	20,49	20,53	20,50	20,53	20,57	20,55	20,50	20,52	20,55	20,42	20,45	20,47	20,49	20,39	20,36	20,38	20,51	20,55	20,68	20,61	20,51	20,58	20,55	20,52	20,57	20,50	20,48	20,54	20,54	20,57	20,51	20,50	20,49	20,50	20,55	20,51	20,49	20,55	20,55	20,50	20,48	20,46	20,47	20,51	20,57	20,44	20,50	20,58	20,53	20,55	20,49	20,54	20,61	20,62	20,57	20,44	20,45	20,47	20,48	20,55	20,52	20,48	20,49	20,45	20,52	20,57	20,55	20,60	20,50	20,52	20,53	20,49	20,50	20,52	20,54	20,46	20,48	20,47	20,46	20,49	20,54	20,55	20,56	20,55	20,58	20,53	20,45	20,48	20,55	20,50	20,52	20,54	20,55	20,57	20,52	20,59	20,67	20,53	20,50	20,54	20,57	20,54	20,45	20,42	20,50	20,61	20,55	20,53	20,61	20,51	20,50	20,59	20,63	20,60	20,60	20,58	20,50	20,54	20,57	20,63	20,56	20,55	20,60	20,56	20,50	20,61	20,58	20,59	20,46	20,59	20,66	20,63	20,61	20,54	20,56	20,48	20,59	20,56	20,55	20,62	20,56	20,49	20,49	20,57	20,65	20,75	20,62	20,60	20,64	20,71	20,67	20,54	20,57	20,67	20,64	20,60	20,64	20,60	20,47	20,51	20,60	20,56	20,56	20,63	20,60	20,62	20,60	20,52	20,60	20,62	20,50	20,62	20,59	20,58	20,59	20,57	20,60	20,63	20,58	20,61	20,63	20,61	20,60	20,56	20,58	20,60	20,63	20,57	20,55	20,61	20,60	20,57	20,46	20,53	20,56	20,63	20,62	20,62	20,66	20,57	20,52	20,47	20,50	20,58	20,63	20,63	20,58	20,57	20,59	20,60	20,61	20,58	20,58	20,61	20,64	20,58	20,62	20,54	20,57	20,58	20,55	20,46	20,49	20,52	20,49	20,60	20,59	20,56	20,63	20,65	20,59	20,55	20,51	20,54	20,59	20,57	20,58	20,61	20,61	20,62	20,61	20,57	20,62	20,58	20,52	20,56	20,60	20,55	20,58	20,58	20,51	20,54	20,59	20,62	20,61	20,64	20,60	20,61	20,54	20,52	20,53	20,57	20,56	20,61	20,65	20,61	20,53	20,58	20,49	20,50	20,63	20,58	20,51	20,53	20,54	20,46	20,55	20,60	20,50	20,48	20,59	20,61	20,58	20,53	20,58	20,57	20,49	20,56	20,60	20,51	20,55	20,56	20,47	20,56	20,58	20,51	20,60	20,43	20,50	20,54	20,47	20,54	20,54	20,50	20,51	20,56	20,57	20,62	20,53	20,59	20,60	20,58	20,58	20,56	20,54	20,53	20,59	20,62	20,54	20,53	20,58	20,57	20,50	20,42	20,45	20,48	20,56	20,64	20,50	20,54	20,59	20,56	20,57	20,57	20,55	20,56	20,60	20,52	20,51	20,49	20,46	20,45	20,49	20,61	20,59	20,52	20,54	20,57	20,49	20,54	20,49	20,50	20,50	20,49	20,50	20,52	20,57	20,55	20,55	20,70	20,63	20,53	20,52	20,47	20,45	20,50	20,53	20,43	20,53	20,56	20,58	20,61	20,61	20,49	20,53	20,57	20,49	20,56	20,59	20,50	20,59	20,63	20,52	20,46	20,54	20,50	20,41	20,54	20,56	20,52	20,57	20,54	20,49	20,46	20,44	20,50	20,49	20,48	20,49	20,54	20,51	20,54	20,49	20,59	20,55	20,54	20,58	20,56	20,48	20,49	20,50	20,48	20,44	20,50	20,54	20,55	20,60	20,54	20,56	20,57	20,58	20,48	20,47	20,56	20,58	20,44	20,48	20,55	20,56	20,65	20,60	20,53	20,52	20,64	20,56	20,57	20,64	20,57	20,49	20,54	20,43	20,53	20,59	20,51	20,53	20,46	20,49	20,60	20,53	20,51	20,50	20,50	20,49	20,54	20,52	20,52	20,63	20,61	20,54	20,51	20,45	20,46	20,54	20,51	20,52	20,59	20,54	20,51	20,47	20,42	20,45	20,51	20,43	20,42	20,48	20,48	20,50	20,41	20,48	20,50	20,44	20,45	20,48	20,47	20,50	20,48	20,43	20,45	20,45	20,48	20,43	20,45	20,47	20,47	20,40	20,45	20,55	20,52	20,42	20,45	20,46	20,52	20,52	20,48	20,49	20,52	20,45	20,36	20,39	20,40	20,48	20,49	20,32	20,38	20,50	20,49	20,52	20,45	20,53	20,49	20,45	20,41	20,40	20,44	20,40	20,35	20,40	20,41	20,42	20,31	20,40	20,38	20,42	20,35	20,38	20,41	
20,42	20,38	20,23	20,32	20,35	20,31	20,39	20,39	20,28	20,38	20,42	20,44	20,43	20,26	20,26	20,30	20,41	20,44	20,36	20,39	20,47	20,47	20,37	20,40	20,43	20,39	20,43	20,45	20,49	20,47	20,53	20,44	20,39	20,49	20,45	20,52	20,57	20,62	20,52	20,55	20,53	20,51	20,44	20,46	20,44	20,43	20,50	20,53	20,45	20,48	20,49	20,47	20,36	20,37	20,37	20,56	20,61	20,56	20,51	20,41	20,50	20,54	20,45	20,53	20,45	20,41	20,45	20,44	20,46	20,56	20,47	20,48	20,53	20,57	20,53	20,50	20,50	20,48	20,59	20,55	20,60	20,60	20,58	20,40	20,34	20,47	20,50	20,50	20,54	20,44	20,45	20,53	20,55	20,51	20,47	20,51	20,46	20,45	20,54	20,44	20,39	20,53	20,46	20,48	20,52	20,53	20,55	20,40	20,49	20,51	20,44	20,42	20,44	20,51	20,48	20,42	20,32	20,38	20,43	20,44	20,52	20,46	20,58	20,64	20,60	20,49	20,50	20,55	20,56	20,56	20,50	20,59	20,64	20,50	20,54	20,53	20,50	20,45	20,48	20,48	20,50	20,46	20,54	20,48	20,53	20,56	20,52	20,47	20,53	20,50	20,46	20,57	20,58	20,59	20,50	20,61	20,60	20,60	20,57	20,51	20,45	20,52	20,47	20,49	20,52	20,48	20,46	20,45	20,48	20,52	20,54	20,57	20,49	20,54	20,56	20,45	20,54	20,51	20,46	20,46	20,52	20,49	20,46	20,48	20,57	20,67	20,55	20,47	20,47	20,50	20,43	20,50	20,54	20,50	20,48	20,51	20,55	20,50	20,58	20,67	20,67	20,56	20,61	20,67	20,55	20,59	20,52	20,52	20,54	20,59	20,59	20,55	20,57	20,55	20,56	20,58	20,57	20,56	20,56	20,55	20,54	20,54	20,60	20,58	20,61	20,58	20,61	20,57	20,52	20,57	20,52	20,52	20,53	20,55	20,65	20,62	20,61	20,54	20,51	20,42	20,57	20,64	20,48	20,54	20,60	20,50	20,55	20,54	20,60	20,67	20,61	20,62	20,62	20,59	20,63	20,55	20,58	20,63	20,64	20,54	20,61	20,62	20,51	20,47	20,54	20,62	20,64	20,59	20,54	20,62	20,60	20,52	20,61	20,63	20,57	20,58	20,59	20,55	20,62	20,58	20,56	20,63	20,62	20,60	20,60	20,57	20,53	20,53	20,56	20,59	20,61	20,63	20,57	20,59	20,58	20,56	20,53	20,59	20,56	20,59	20,65	20,62	20,55	20,52	20,52	20,51	20,53	20,59	20,65	20,63	20,62	20,62	20,66	20,65	20,64	20,67	20,56	20,54	20,60	20,68	20,63	20,48	20,54	20,63	20,57	20,56	20,53	20,55	20,53	20,65	20,64	20,57	20,59	20,58	20,58	20,55	20,61	20,59	20,55	20,60	20,59	20,59	20,60	20,59	20,68	20,64	20,63	20,61	20,56	20,57	20,61	20,56	20,55	20,57	20,54	20,53	20,59	20,57	20,60	20,54	20,61	20,60	20,61	20,54	20,55	20,53	20,59	20,61	20,64	20,57	20,53	20,58	20,54	20,53	20,59	20,64	20,54	20,54	20,54	20,56	20,53	20,54	20,54	20,54	20,60	20,62	20,60	20,57	20,60	20,60	20,58	20,56	20,66	20,50	20,45	20,54	20,45	20,53	20,61	20,59	20,60	20,49	20,48	20,47	20,46	20,47	20,58	20,55	20,53	20,52	20,61	20,66	20,56	20,56	20,62	20,62	20,56	20,58	20,55	20,56	20,57	20,60	20,61	20,59	20,49	20,52	20,51	20,49	20,51	20,47	20,49	20,55	20,52	20,52	20,55	20,57	20,53	20,54	20,53	20,53	20,57	20,51	20,45	20,56	20,52	20,44	20,52	20,60	20,52	20,48	20,52	20,53	20,50	20,48	20,51	20,53	20,50	20,65	20,58	20,56	20,54	20,57	20,63	20,62	20,60	20,50	20,53	20,51	20,53	20,53	20,56	20,50	20,50	20,55	20,60	20,56	20,63	20,48	20,48	20,54	20,51	20,57	20,60	20,59	20,54	20,61	20,56	20,53	20,48	20,41	20,35	20,45	20,54	20,50	20,59	20,59	20,57	20,50	20,42	20,48	20,52	20,50	20,50	20,50	20,56	20,53	20,47	20,56	20,49	20,46	20,56	20,60	20,53	20,46	20,45	20,46	20,45	20,47	20,52	20,59	20,59	20,46	20,50	20,52	20,47	20,54	20,48	20,59	20,57	20,46	20,45	20,50	20,58	20,56	20,58	20,52	20,43	20,51	20,52	20,57	20,58	20,53	20,51	20,47	20,43	20,51	20,61	20,56	20,58	20,55	20,56	20,58	20,55	20,48	20,55	20,55	20,49	20,54	20,57	20,52	20,58	20,56	20,52	20,51	20,46	20,48	20,47	20,55	20,50	20,49	20,58	20,52	20,46	20,47	20,50	20,52	20,51	20,46	20,53	20,49	20,51	20,48	20,50	20,48	20,43	20,52	20,47	20,37	20,45	20,53	20,47	20,45	20,48	20,47	20,51	20,49	20,54	20,39	20,40	20,45	20,53	20,49	20,44	20,43	20,48	20,51	20,56	20,60	20,52	20,51	20,55	20,44	20,39	20,39	20,43	20,31	20,30	20,38	20,40	20,34	20,43	20,42	20,49	20,48	20,49	20,43	20,35	20,40	20,37	20,38	20,48	20,47	20,42	20,35	20,40	20,43	20,42	20,52	20,33	20,39	
20,43	20,40	20,37	20,30	20,37	20,39	20,41	20,39	20,31	20,42	20,50	20,39	20,48	20,39	20,29	20,23	20,35	20,39	20,32	20,37	20,45	20,39	20,37	20,41	20,47	20,49	20,53	20,41	20,45	20,43	20,46	20,53	20,53	20,48	20,45	20,45	20,52	20,53	20,47	20,46	20,39	20,48	20,49	20,45	20,49	20,47	20,41	20,40	20,39	20,52	20,52	20,52	20,38	20,37	20,45	20,50	20,53	20,55	20,55	20,48	20,41	20,51	20,45	20,53	20,47	20,46	20,45	20,50	20,50	20,46	20,45	20,48	20,55	20,58	20,47	20,29	20,45	20,38	20,44	20,53	20,56	20,51	20,48	20,43	20,41	20,40	20,44	20,53	20,51	20,37	20,43	20,53	20,55	20,48	20,50	20,43	20,45	20,43	20,51	20,48	20,43	20,50	20,48	20,43	20,52	20,48	20,41	20,38	20,38	20,45	20,50	20,45	20,45	20,49	20,56	20,43	20,40	20,37	20,43	20,40	20,51	20,51	20,49	20,55	20,60	20,57	20,54	20,59	20,58	20,49	20,52	20,55	20,54	20,56	20,52	20,53	20,59	20,52	20,50	20,48	20,41	20,41	20,48	20,52	20,58	20,62	20,58	20,47	20,55	20,54	20,48	20,55	20,51	20,51	20,45	20,58	20,53	20,44	20,50	20,54	20,47	20,50	20,49	20,48	20,53	20,53	20,47	20,44	20,53	20,48	20,47	20,47	20,53	20,54	20,62	20,53	20,55	20,52	20,45	20,50	20,49	20,53	20,48	20,48	20,52	20,56	20,57	20,57	20,46	20,48	20,46	20,52	20,57	20,54	20,45	20,56	20,57	20,51	20,49	20,60	20,63	20,53	20,59	20,65	20,55	20,60	20,61	20,57	20,53	20,58	20,57	20,54	20,56	20,52	20,48	20,54	20,64	20,63	20,59	20,53	20,56	20,56	20,52	20,54	20,49	20,53	20,57	20,57	20,51	20,53	20,52	20,54	20,52	20,55	20,61	20,64	20,57	20,48	20,48	20,42	20,55	20,64	20,53	20,50	20,55	20,54	20,57	20,60	20,58	20,74	20,64	20,60	20,55	20,57	20,56	20,60	20,57	20,62	20,54	20,53	20,56	20,66	20,47	20,48	20,50	20,55	20,63	20,61	20,54	20,58	20,63	20,58	20,58	20,55	20,60	20,60	20,59	20,48	20,51	20,53	20,50	20,62	20,60	20,52	20,56	20,55	20,49	20,47	20,58	20,50	20,50	20,58	20,61	20,54	20,60	20,50	20,56	20,63	20,57	20,62	20,63	20,59	20,59	20,52	20,49	20,52	20,46	20,52	20,55	20,64	20,69	20,65	20,57	20,63	20,65	20,65	20,62	20,49	20,54	20,66	20,61	20,47	20,54	20,59	20,56	20,66	20,62	20,55	20,66	20,74	20,69	20,61	20,58	20,59	20,60	20,57	20,56	20,55	20,57	20,57	20,57	20,62	20,53	20,54	20,62	20,66	20,59	20,65	20,62	20,62	20,62	20,55	20,54	20,52	20,50	20,49	20,59	20,60	20,59	20,60	20,54	20,54	20,54	20,55	20,59	20,56	20,55	20,59	20,63	20,53	20,55	20,59	20,58	20,59	20,58	20,62	20,58	20,58	20,58	20,58	20,52	20,48	20,52	20,50	20,48	20,59	20,64	20,59	20,62	20,65	20,57	20,58	20,59	20,46	20,45	20,49	20,52	20,51	20,64	20,64	20,62	20,55	20,52	20,61	20,60	20,60	20,55	20,57	20,51	20,60	20,71	20,69	20,59	20,50	20,57	20,61	20,55	20,52	20,49	20,55	20,53	20,56	20,51	20,48	20,41	20,52	20,59	20,59	20,49	20,45	20,50	20,58	20,49	20,50	20,53	20,60	20,58	20,53	20,57	20,59	20,55	20,44	20,48	20,51	20,54	20,53	20,55	20,58	20,50	20,48	20,58	20,63	20,50	20,56	20,58	20,53	20,49	20,56	20,64	20,59	20,56	20,54	20,57	20,53	20,52	20,47	20,43	20,52	20,56	20,55	20,53	20,52	20,53	20,47	20,53	20,45	20,56	20,51	20,49	20,50	20,44	20,51	20,48	20,53	20,55	20,54	20,57	20,51	20,52	20,43	20,37	20,48	20,53	20,55	20,57	20,54	20,54	20,53	20,50	20,59	20,66	20,60	20,48	20,56	20,61	20,55	20,55	20,52	20,52	20,42	20,45	20,53	20,56	20,45	20,51	20,53	20,48	20,44	20,53	20,53	20,47	20,45	20,50	20,48	20,42	20,51	20,56	20,52	20,56	20,52	20,49	20,55	20,57	20,58	20,54	20,50	20,46	20,45	20,46	20,52	20,57	20,46	20,46	20,48	20,48	20,53	20,50	20,44	20,50	20,58	20,58	20,49	20,51	20,55	20,48	20,48	20,51	20,54	20,50	20,54	20,59	20,57	20,50	20,49	20,46	20,43	20,39	20,48	20,46	20,46	20,44	20,48	20,51	20,47	20,57	20,63	20,62	20,48	20,50	20,45	20,47	20,48	20,48	20,51	20,42	20,54	20,53	20,38	20,41	20,53	20,56	20,47	20,45	20,45	20,42	20,48	20,58	20,51	20,41	20,42	20,50	20,50	20,47	20,47	20,47	20,52	20,50	20,44	20,41	20,48	20,50	20,48	20,39	20,44	20,46	20,43	20,37	20,41	20,39	20,35	20,37	20,42	20,49	20,46	20,48	20,46	20,37	20,33	20,34	20,41	20,43	20,40	20,43	20,44	20,45	20,43	20,42	20,35	20,41	20,38	
20,32	20,40	20,52	20,44	20,38	20,47	20,49	20,45	20,42	20,44	20,40	20,43	20,34	20,37	20,35	20,39	20,41	20,43	20,42	20,34	20,45	20,42	20,39	20,41	20,43	20,51	20,51	20,37	20,42	20,45	20,51	20,52	20,49	20,44	20,42	20,42	20,39	20,47	20,45	20,44	20,44	20,50	20,50	20,43	20,32	20,35	20,40	20,33	20,40	20,52	20,54	20,51	20,39	20,39	20,45	20,53	20,46	20,54	20,52	20,55	20,40	20,43	20,58	20,57	20,48	20,53	20,58	20,56	20,54	20,51	20,43	20,51	20,52	20,57	20,47	20,50	20,54	20,48	20,50	20,56	20,58	20,46	20,47	20,44	20,41	20,41	20,40	20,47	20,49	20,40	20,45	20,53	20,62	20,57	20,57	20,46	20,50	20,44	20,46	20,57	20,56	20,50	20,40	20,40	20,51	20,42	20,37	20,47	20,48	20,43	20,48	20,47	20,47	20,44	20,47	20,45	20,43	20,41	20,46	20,44	20,44	20,49	20,51	20,48	20,46	20,53	20,54	20,54	20,58	20,55	20,53	20,50	20,39	20,51	20,54	20,49	20,55	20,51	20,55	20,52	20,46	20,43	20,52	20,44	20,57	20,58	20,57	20,47	20,51	20,50	20,54	20,59	20,50	20,44	20,44	20,53	20,51	20,43	20,55	20,61	20,48	20,40	20,40	20,49	20,61	20,54	20,44	20,48	20,49	20,40	20,49	20,43	20,51	20,61	20,60	20,61	20,55	20,54	20,58	20,59	20,58	20,58	20,58	20,54	20,50	20,50	20,58	20,60	20,50	20,53	20,54	20,61	20,66	20,52	20,47	20,50	20,62	20,54	20,47	20,52	20,59	20,52	20,55	20,58	20,54	20,55	20,55	20,59	20,53	20,55	20,56	20,55	20,58	20,56	20,50	20,50	20,64	20,70	20,53	20,50	20,48	20,53	20,59	20,60	20,53	20,57	20,61	20,62	20,55	20,54	20,52	20,53	20,56	20,60	20,63	20,62	20,55	20,52	20,53	20,58	20,59	20,57	20,51	20,58	20,57	20,50	20,60	20,66	20,64	20,63	20,68	20,63	20,63	20,59	20,59	20,55	20,57	20,53	20,51	20,54	20,58	20,55	20,56	20,53	20,56	20,56	20,64	20,67	20,57	20,57	20,65	20,63	20,60	20,61	20,59	20,71	20,61	20,55	20,46	20,52	20,59	20,69	20,64	20,54	20,57	20,56	20,54	20,44	20,63	20,65	20,59	20,65	20,66	20,54	20,58	20,55	20,54	20,62	20,52	20,65	20,60	20,58	20,62	20,57	20,57	20,54	20,55	20,63	20,59	20,54	20,68	20,61	20,63	20,66	20,64	20,62	20,58	20,59	20,59	20,67	20,63	20,57	20,57	20,58	20,54	20,61	20,58	20,60	20,69	20,74	20,67	20,68	20,65	20,60	20,62	20,56	20,48	20,57	20,58	20,63	20,66	20,68	20,60	20,60	20,65	20,61	20,57	20,58	20,58	20,61	20,64	20,64	20,58	20,51	20,50	20,51	20,55	20,64	20,65	20,66	20,60	20,54	20,50	20,58	20,68	20,57	20,55	20,58	20,61	20,53	20,51	20,65	20,64	20,63	20,61	20,56	20,60	20,53	20,62	20,56	20,55	20,62	20,55	20,54	20,53	20,53	20,58	20,62	20,66	20,67	20,64	20,57	20,57	20,51	20,53	20,52	20,49	20,59	20,60	20,56	20,58	20,60	20,53	20,62	20,63	20,63	20,53	20,51	20,56	20,53	20,64	20,61	20,55	20,53	20,58	20,61	20,59	20,52	20,50	20,55	20,52	20,57	20,50	20,40	20,39	20,60	20,65	20,55	20,47	20,47	20,51	20,51	20,49	20,47	20,41	20,52	20,56	20,57	20,56	20,54	20,55	20,58	20,57	20,59	20,49	20,53	20,56	20,56	20,52	20,51	20,60	20,65	20,58	20,53	20,57	20,56	20,51	20,62	20,63	20,65	20,55	20,59	20,55	20,53	20,49	20,50	20,48	20,54	20,46	20,45	20,52	20,46	20,49	20,47	20,47	20,45	20,49	20,47	20,40	20,46	20,44	20,44	20,45	20,53	20,52	20,59	20,61	20,51	20,46	20,46	20,56	20,56	20,57	20,52	20,60	20,52	20,44	20,46	20,48	20,50	20,59	20,56	20,45	20,45	20,59	20,50	20,51	20,61	20,49	20,41	20,46	20,49	20,56	20,53	20,54	20,55	20,47	20,43	20,47	20,54	20,43	20,44	20,47	20,49	20,47	20,53	20,53	20,49	20,49	20,57	20,48	20,53	20,58	20,52	20,57	20,49	20,50	20,50	20,50	20,47	20,60	20,55	20,52	20,52	20,53	20,53	20,50	20,42	20,37	20,55	20,51	20,44	20,46	20,54	20,48	20,46	20,45	20,57	20,61	20,55	20,63	20,60	20,55	20,45	20,44	20,39	20,44	20,51	20,47	20,42	20,50	20,44	20,47	20,43	20,48	20,60	20,50	20,50	20,44	20,46	20,50	20,46	20,46	20,50	20,45	20,46	20,56	20,45	20,39	20,46	20,52	20,58	20,49	20,40	20,40	20,39	20,47	20,58	20,44	20,46	20,47	20,50	20,47	20,48	20,54	20,66	20,55	20,41	20,41	20,49	20,51	20,40	20,42	20,45	20,39	20,37	20,52	20,43	20,36	20,40	20,46	20,44	20,46	20,45	20,53	20,53	20,47	20,43	20,33	20,38	20,46	20,42	20,38	20,50	20,49	20,46	20,34	20,35	20,34	20,32	
20,38	20,44	20,46	20,43	20,45	20,41	20,33	20,41	20,50	20,43	20,26	20,34	20,42	20,37	20,45	20,41	20,45	20,45	20,41	20,34	20,40	20,46	20,40	20,39	20,38	20,50	20,51	20,37	20,48	20,46	20,42	20,53	20,45	20,46	20,47	20,50	20,52	20,58	20,53	20,51	20,47	20,47	20,42	20,47	20,39	20,39	20,40	20,45	20,47	20,58	20,55	20,46	20,37	20,41	20,47	20,44	20,48	20,53	20,53	20,52	20,53	20,41	20,53	20,60	20,49	20,47	20,52	20,47	20,48	20,50	20,48	20,52	20,54	20,53	20,48	20,52	20,50	20,57	20,56	20,53	20,52	20,46	20,43	20,46	20,51	20,59	20,59	20,46	20,42	20,44	20,47	20,54	20,62	20,67	20,58	20,61	20,53	20,45	20,51	20,55	20,60	20,56	20,50	20,38	20,52	20,52	20,43	20,49	20,54	20,51	20,60	20,56	20,47	20,41	20,45	20,40	20,40	20,44	20,53	20,48	20,51	20,47	20,53	20,55	20,44	20,51	20,47	20,58	20,59	20,56	20,56	20,52	20,43	20,44	20,55	20,56	20,50	20,47	20,54	20,55	20,54	20,51	20,57	20,51	20,57	20,60	20,57	20,47	20,55	20,58	20,64	20,66	20,58	20,51	20,47	20,49	20,49	20,49	20,61	20,61	20,53	20,43	20,46	20,59	20,57	20,52	20,41	20,44	20,42	20,41	20,50	20,57	20,53	20,62	20,56	20,51	20,62	20,61	20,57	20,62	20,55	20,59	20,54	20,60	20,61	20,55	20,59	20,54	20,51	20,58	20,57	20,58	20,67	20,58	20,56	20,56	20,61	20,55	20,52	20,59	20,61	20,50	20,52	20,58	20,60	20,64	20,60	20,56	20,60	20,52	20,55	20,57	20,59	20,60	20,60	20,61	20,57	20,55	20,45	20,54	20,56	20,51	20,63	20,56	20,59	20,59	20,59	20,62	20,59	20,52	20,51	20,55	20,61	20,64	20,53	20,62	20,59	20,51	20,57	20,60	20,63	20,56	20,53	20,58	20,55	20,53	20,60	20,60	20,56	20,56	20,51	20,60	20,65	20,62	20,57	20,56	20,61	20,61	20,57	20,53	20,59	20,57	20,54	20,56	20,59	20,57	20,64	20,61	20,55	20,64	20,67	20,65	20,59	20,55	20,60	20,64	20,64	20,59	20,50	20,50	20,56	20,61	20,63	20,62	20,62	20,60	20,58	20,56	20,59	20,73	20,71	20,64	20,62	20,51	20,56	20,54	20,56	20,66	20,59	20,66	20,64	20,59	20,57	20,56	20,61	20,56	20,55	20,63	20,61	20,51	20,62	20,66	20,66	20,69	20,55	20,57	20,58	20,60	20,64	20,67	20,68	20,70	20,53	20,50	20,52	20,56	20,58	20,54	20,58	20,67	20,70	20,66	20,67	20,63	20,63	20,60	20,55	20,58	20,63	20,60	20,66	20,64	20,64	20,65	20,63	20,64	20,57	20,57	20,63	20,67	20,67	20,62	20,58	20,57	20,54	20,52	20,61	20,69	20,67	20,56	20,64	20,67	20,59	20,59	20,64	20,55	20,48	20,64	20,69	20,61	20,56	20,61	20,58	20,61	20,68	20,66	20,58	20,59	20,58	20,51	20,52	20,61	20,58	20,54	20,61	20,55	20,53	20,54	20,63	20,66	20,63	20,54	20,56	20,60	20,58	20,52	20,56	20,56	20,59	20,55	20,57	20,56	20,52	20,60	20,59	20,63	20,63	20,53	20,52	20,56	20,52	20,59	20,52	20,56	20,58	20,60	20,56	20,56	20,53	20,49	20,52	20,56	20,56	20,59	20,54	20,60	20,62	20,55	20,52	20,53	20,57	20,52	20,57	20,59	20,51	20,52	20,54	20,51	20,54	20,48	20,55	20,54	20,60	20,57	20,50	20,43	20,48	20,51	20,52	20,54	20,60	20,63	20,57	20,56	20,58	20,50	20,52	20,64	20,67	20,60	20,55	20,58	20,61	20,56	20,51	20,55	20,51	20,49	20,46	20,48	20,55	20,54	20,47	20,45	20,45	20,51	20,46	20,44	20,45	20,51	20,52	20,46	20,47	20,55	20,53	20,54	20,61	20,53	20,47	20,48	20,57	20,60	20,45	20,45	20,58	20,53	20,43	20,50	20,51	20,47	20,56	20,51	20,40	20,44	20,46	20,55	20,54	20,60	20,56	20,39	20,40	20,48	20,57	20,60	20,53	20,44	20,39	20,42	20,44	20,48	20,51	20,50	20,54	20,53	20,51	20,46	20,50	20,49	20,48	20,55	20,51	20,43	20,51	20,50	20,52	20,52	20,53	20,57	20,53	20,48	20,55	20,60	20,57	20,55	20,56	20,56	20,51	20,49	20,41	20,52	20,51	20,44	20,53	20,55	20,50	20,50	20,46	20,49	20,58	20,56	20,61	20,58	20,53	20,55	20,53	20,51	20,55	20,59	20,47	20,47	20,52	20,50	20,47	20,46	20,46	20,46	20,46	20,42	20,46	20,53	20,52	20,53	20,45	20,41	20,47	20,50	20,53	20,58	20,49	20,56	20,52	20,46	20,58	20,55	20,45	20,47	20,55	20,55	20,50	20,56	20,59	20,52	20,45	20,51	20,56	20,63	20,61	20,50	20,52	20,53	20,51	20,43	20,48	20,48	20,45	20,39	20,46	20,47	20,38	20,47	20,45	20,43	20,45	20,45	20,46	20,54	20,39	20,45	20,42	20,33	20,44	20,53	20,46	20,43	20,42	20,40	20,36	20,37	20,41	20,43	
20,42	20,45	20,40	20,36	20,36	20,39	20,31	20,34	20,39	20,40	20,29	20,41	20,43	20,43	20,46	20,43	20,42	20,43	20,39	20,41	20,51	20,44	20,37	20,33	20,39	20,43	20,42	20,42	20,44	20,49	20,36	20,43	20,39	20,36	20,41	20,56	20,51	20,54	20,48	20,50	20,51	20,57	20,57	20,46	20,48	20,51	20,42	20,34	20,43	20,48	20,52	20,51	20,43	20,46	20,48	20,45	20,47	20,56	20,53	20,46	20,50	20,55	20,53	20,51	20,53	20,53	20,46	20,51	20,49	20,45	20,52	20,67	20,54	20,56	20,53	20,54	20,54	20,62	20,58	20,53	20,48	20,44	20,45	20,48	20,59	20,68	20,64	20,54	20,40	20,47	20,49	20,58	20,57	20,58	20,53	20,52	20,50	20,43	20,52	20,54	20,53	20,55	20,53	20,46	20,54	20,53	20,54	20,48	20,54	20,54	20,50	20,51	20,55	20,49	20,52	20,43	20,48	20,50	20,47	20,46	20,56	20,54	20,57	20,59	20,46	20,46	20,45	20,57	20,60	20,46	20,59	20,56	20,50	20,51	20,57	20,59	20,57	20,55	20,61	20,55	20,52	20,55	20,57	20,55	20,57	20,52	20,54	20,53	20,55	20,60	20,67	20,73	20,58	20,58	20,53	20,51	20,54	20,49	20,51	20,57	20,46	20,49	20,54	20,54	20,56	20,58	20,50	20,42	20,46	20,49	20,63	20,59	20,54	20,65	20,69	20,52	20,63	20,65	20,54	20,55	20,51	20,60	20,60	20,55	20,63	20,62	20,58	20,52	20,44	20,58	20,57	20,53	20,66	20,62	20,55	20,60	20,65	20,55	20,51	20,52	20,57	20,54	20,53	20,50	20,58	20,68	20,66	20,54	20,54	20,55	20,54	20,63	20,61	20,64	20,60	20,55	20,58	20,55	20,47	20,50	20,57	20,51	20,56	20,61	20,63	20,62	20,53	20,55	20,65	20,60	20,53	20,57	20,55	20,59	20,59	20,67	20,58	20,49	20,58	20,59	20,65	20,65	20,59	20,62	20,52	20,49	20,58	20,57	20,56	20,57	20,52	20,58	20,58	20,56	20,62	20,65	20,57	20,58	20,61	20,56	20,58	20,58	20,58	20,55	20,58	20,60	20,58	20,60	20,48	20,63	20,69	20,60	20,59	20,57	20,59	20,66	20,65	20,64	20,59	20,58	20,59	20,61	20,55	20,68	20,66	20,59	20,59	20,66	20,64	20,61	20,64	20,65	20,51	20,51	20,58	20,58	20,56	20,56	20,55	20,71	20,70	20,58	20,59	20,59	20,65	20,65	20,60	20,65	20,65	20,61	20,66	20,68	20,58	20,59	20,65	20,65	20,59	20,63	20,66	20,63	20,67	20,62	20,58	20,58	20,61	20,55	20,60	20,55	20,55	20,64	20,67	20,64	20,64	20,58	20,62	20,58	20,61	20,67	20,60	20,58	20,63	20,60	20,59	20,61	20,56	20,58	20,60	20,67	20,64	20,63	20,64	20,59	20,59	20,58	20,57	20,51	20,55	20,57	20,60	20,53	20,61	20,72	20,59	20,54	20,64	20,57	20,60	20,72	20,69	20,66	20,67	20,60	20,51	20,60	20,71	20,65	20,59	20,57	20,55	20,49	20,50	20,59	20,58	20,50	20,59	20,56	20,53	20,47	20,62	20,65	20,64	20,49	20,58	20,62	20,61	20,57	20,57	20,52	20,57	20,66	20,64	20,52	20,53	20,61	20,62	20,63	20,59	20,59	20,56	20,55	20,61	20,63	20,64	20,56	20,53	20,50	20,50	20,53	20,53	20,54	20,55	20,59	20,59	20,65	20,56	20,60	20,59	20,57	20,55	20,56	20,57	20,60	20,59	20,61	20,62	20,63	20,57	20,59	20,55	20,53	20,55	20,52	20,46	20,49	20,46	20,44	20,47	20,49	20,56	20,57	20,58	20,62	20,53	20,56	20,58	20,56	20,51	20,56	20,59	20,52	20,55	20,52	20,62	20,67	20,57	20,51	20,51	20,47	20,38	20,53	20,53	20,53	20,54	20,51	20,53	20,52	20,48	20,44	20,54	20,58	20,53	20,42	20,49	20,57	20,55	20,45	20,60	20,43	20,45	20,48	20,57	20,62	20,57	20,50	20,52	20,48	20,50	20,53	20,52	20,56	20,57	20,49	20,47	20,42	20,47	20,48	20,53	20,59	20,53	20,48	20,50	20,54	20,63	20,55	20,58	20,45	20,42	20,38	20,42	20,47	20,57	20,56	20,56	20,55	20,52	20,43	20,54	20,61	20,59	20,54	20,50	20,46	20,49	20,51	20,50	20,52	20,58	20,68	20,60	20,52	20,56	20,60	20,48	20,45	20,54	20,59	20,56	20,48	20,45	20,50	20,51	20,50	20,42	20,50	20,57	20,54	20,47	20,41	20,47	20,52	20,51	20,50	20,46	20,49	20,40	20,53	20,61	20,47	20,39	20,45	20,48	20,49	20,48	20,45	20,43	20,51	20,50	20,38	20,42	20,52	20,48	20,57	20,55	20,44	20,44	20,45	20,56	20,50	20,49	20,61	20,50	20,47	20,48	20,59	20,55	20,50	20,52	20,47	20,49	20,51	20,56	20,52	20,49	20,44	20,49	20,51	20,50	20,48	20,53	20,55	20,49	20,49	20,55	20,44	20,49	20,48	20,47	20,45	20,39	20,52	20,50	20,42	20,46	20,42	20,48	20,51	20,35	20,44	20,45	20,43	20,48	20,50	20,37	20,36	20,32	20,33	20,33	20,38	20,38	20,46	
20,47	20,42	20,41	20,33	20,43	20,32	20,41	20,45	20,51	20,40	20,41	20,45	20,45	20,36	20,49	20,49	20,51	20,46	20,42	20,43	20,55	20,46	20,37	20,40	20,46	20,44	20,49	20,37	20,36	20,35	20,37	20,37	20,40	20,52	20,46	20,50	20,47	20,48	20,48	20,52	20,50	20,54	20,52	20,46	20,45	20,38	20,35	20,30	20,41	20,49	20,51	20,53	20,44	20,43	20,45	20,45	20,47	20,57	20,58	20,49	20,51	20,54	20,62	20,62	20,57	20,45	20,50	20,58	20,48	20,45	20,53	20,63	20,60	20,56	20,60	20,60	20,61	20,59	20,56	20,54	20,57	20,42	20,41	20,46	20,52	20,57	20,59	20,61	20,53	20,52	20,38	20,43	20,51	20,47	20,41	20,46	20,50	20,56	20,55	20,55	20,49	20,57	20,54	20,54	20,51	20,45	20,47	20,52	20,53	20,52	20,43	20,45	20,52	20,60	20,61	20,58	20,55	20,55	20,50	20,50	20,59	20,53	20,55	20,55	20,48	20,52	20,56	20,56	20,55	20,52	20,57	20,53	20,49	20,58	20,59	20,57	20,53	20,52	20,53	20,51	20,50	20,53	20,56	20,54	20,62	20,58	20,52	20,54	20,58	20,57	20,57	20,59	20,51	20,52	20,61	20,63	20,61	20,58	20,49	20,51	20,43	20,51	20,55	20,49	20,61	20,57	20,48	20,44	20,48	20,50	20,60	20,65	20,59	20,63	20,67	20,62	20,63	20,61	20,63	20,59	20,52	20,55	20,62	20,58	20,57	20,61	20,58	20,58	20,49	20,62	20,68	20,68	20,62	20,64	20,54	20,56	20,59	20,58	20,46	20,57	20,57	20,59	20,52	20,61	20,60	20,61	20,56	20,51	20,53	20,57	20,54	20,59	20,66	20,68	20,65	20,55	20,51	20,58	20,58	20,54	20,48	20,48	20,54	20,60	20,62	20,62	20,50	20,52	20,63	20,67	20,62	20,58	20,55	20,53	20,58	20,63	20,60	20,46	20,51	20,53	20,67	20,71	20,63	20,60	20,57	20,54	20,54	20,60	20,55	20,66	20,58	20,59	20,61	20,66	20,67	20,65	20,56	20,60	20,66	20,67	20,59	20,58	20,61	20,62	20,58	20,63	20,62	20,58	20,51	20,56	20,74	20,64	20,62	20,61	20,59	20,66	20,71	20,60	20,58	20,55	20,68	20,64	20,57	20,65	20,59	20,48	20,49	20,61	20,64	20,54	20,58	20,64	20,57	20,57	20,57	20,61	20,61	20,58	20,56	20,67	20,65	20,64	20,60	20,65	20,59	20,61	20,57	20,64	20,64	20,64	20,62	20,68	20,63	20,62	20,65	20,63	20,67	20,60	20,65	20,68	20,64	20,56	20,56	20,63	20,69	20,54	20,54	20,56	20,55	20,58	20,64	20,61	20,62	20,60	20,68	20,64	20,63	20,66	20,61	20,60	20,70	20,69	20,61	20,62	20,61	20,63	20,61	20,70	20,71	20,58	20,58	20,60	20,66	20,63	20,59	20,61	20,59	20,53	20,60	20,64	20,63	20,60	20,67	20,62	20,66	20,63	20,65	20,70	20,67	20,65	20,67	20,60	20,54	20,62	20,71	20,64	20,54	20,60	20,58	20,49	20,56	20,61	20,55	20,51	20,58	20,59	20,52	20,52	20,57	20,62	20,59	20,56	20,55	20,62	20,63	20,65	20,53	20,59	20,61	20,54	20,59	20,56	20,55	20,58	20,58	20,56	20,55	20,62	20,65	20,61	20,58	20,60	20,57	20,62	20,58	20,52	20,40	20,46	20,52	20,57	20,57	20,54	20,59	20,60	20,51	20,56	20,56	20,62	20,58	20,53	20,57	20,57	20,54	20,50	20,55	20,63	20,63	20,60	20,55	20,54	20,62	20,56	20,49	20,51	20,48	20,47	20,48	20,50	20,50	20,52	20,55	20,56	20,50	20,58	20,54	20,57	20,50	20,57	20,59	20,56	20,51	20,57	20,64	20,64	20,63	20,50	20,49	20,56	20,53	20,50	20,56	20,56	20,55	20,51	20,58	20,57	20,54	20,45	20,56	20,53	20,48	20,46	20,49	20,52	20,48	20,52	20,52	20,51	20,44	20,55	20,53	20,56	20,60	20,55	20,51	20,50	20,48	20,53	20,53	20,54	20,53	20,45	20,50	20,51	20,51	20,48	20,55	20,59	20,47	20,43	20,52	20,52	20,48	20,50	20,58	20,55	20,51	20,43	20,42	20,57	20,62	20,57	20,49	20,49	20,47	20,43	20,50	20,58	20,59	20,54	20,57	20,57	20,62	20,61	20,54	20,50	20,54	20,62	20,60	20,58	20,56	20,56	20,49	20,49	20,49	20,53	20,59	20,56	20,44	20,52	20,48	20,47	20,45	20,41	20,47	20,56	20,48	20,55	20,51	20,49	20,49	20,46	20,45	20,44	20,39	20,50	20,55	20,45	20,44	20,54	20,48	20,46	20,58	20,50	20,48	20,52	20,53	20,54	20,54	20,45	20,46	20,52	20,51	20,42	20,44	20,50	20,57	20,43	20,40	20,55	20,54	20,53	20,57	20,46	20,51	20,53	20,45	20,41	20,39	20,46	20,52	20,50	20,53	20,46	20,41	20,50	20,51	20,46	20,49	20,49	20,50	20,41	20,48	20,45	20,47	20,43	20,33	20,47	20,49	20,55	20,55	20,52	20,50	20,44	20,41	20,51	20,38	20,44	20,53	20,45	20,47	20,42	20,43	20,47	20,37	20,29	20,37	20,35	20,32	20,39	
20,43	20,38	20,40	20,31	20,36	20,44	20,40	20,44	20,43	20,43	20,32	20,39	20,43	20,45	20,41	20,42	20,55	20,48	20,42	20,44	20,53	20,62	20,46	20,35	20,52	20,48	20,51	20,44	20,47	20,41	20,30	20,46	20,47	20,48	20,47	20,42	20,47	20,45	20,37	20,43	20,49	20,43	20,49	20,60	20,52	20,44	20,40	20,36	20,43	20,51	20,55	20,51	20,48	20,46	20,49	20,54	20,54	20,50	20,52	20,51	20,52	20,57	20,50	20,50	20,53	20,51	20,51	20,45	20,34	20,46	20,47	20,56	20,57	20,58	20,55	20,51	20,53	20,58	20,49	20,55	20,54	20,47	20,39	20,47	20,49	20,47	20,54	20,54	20,52	20,55	20,44	20,50	20,50	20,50	20,46	20,50	20,47	20,55	20,68	20,59	20,49	20,46	20,55	20,53	20,47	20,51	20,49	20,51	20,59	20,53	20,45	20,46	20,55	20,52	20,60	20,51	20,49	20,52	20,52	20,48	20,51	20,57	20,65	20,56	20,47	20,49	20,52	20,54	20,52	20,53	20,56	20,52	20,50	20,53	20,57	20,57	20,54	20,56	20,54	20,44	20,43	20,48	20,55	20,57	20,53	20,49	20,55	20,52	20,55	20,54	20,54	20,54	20,42	20,47	20,55	20,63	20,59	20,50	20,55	20,52	20,47	20,47	20,48	20,53	20,63	20,56	20,49	20,48	20,49	20,41	20,48	20,58	20,58	20,64	20,60	20,56	20,64	20,46	20,48	20,55	20,53	20,52	20,50	20,46	20,57	20,59	20,54	20,55	20,54	20,59	20,61	20,58	20,61	20,57	20,59	20,59	20,58	20,56	20,52	20,59	20,57	20,54	20,56	20,58	20,66	20,59	20,59	20,56	20,52	20,58	20,55	20,50	20,59	20,64	20,61	20,56	20,53	20,52	20,52	20,53	20,47	20,43	20,51	20,54	20,52	20,60	20,52	20,53	20,59	20,62	20,56	20,57	20,53	20,53	20,62	20,61	20,58	20,52	20,52	20,51	20,61	20,66	20,65	20,67	20,55	20,59	20,61	20,59	20,65	20,72	20,60	20,54	20,64	20,72	20,70	20,62	20,52	20,56	20,64	20,69	20,59	20,59	20,58	20,61	20,58	20,60	20,62	20,60	20,54	20,55	20,67	20,67	20,62	20,62	20,58	20,61	20,66	20,66	20,55	20,54	20,61	20,63	20,57	20,62	20,60	20,58	20,56	20,58	20,65	20,65	20,57	20,60	20,67	20,65	20,63	20,61	20,61	20,71	20,67	20,69	20,64	20,66	20,64	20,61	20,61	20,58	20,61	20,61	20,66	20,57	20,57	20,57	20,68	20,68	20,71	20,65	20,68	20,57	20,60	20,65	20,67	20,59	20,60	20,62	20,62	20,64	20,54	20,58	20,54	20,61	20,62	20,58	20,61	20,58	20,64	20,69	20,68	20,65	20,64	20,64	20,65	20,66	20,59	20,62	20,64	20,61	20,59	20,68	20,73	20,63	20,58	20,54	20,61	20,55	20,54	20,56	20,60	20,60	20,64	20,72	20,64	20,57	20,58	20,68	20,70	20,54	20,60	20,62	20,67	20,58	20,62	20,62	20,56	20,65	20,67	20,60	20,52	20,62	20,62	20,59	20,58	20,62	20,61	20,58	20,65	20,59	20,62	20,59	20,59	20,60	20,65	20,52	20,61	20,63	20,55	20,56	20,49	20,52	20,63	20,59	20,55	20,57	20,58	20,57	20,55	20,50	20,55	20,61	20,66	20,60	20,54	20,57	20,53	20,51	20,65	20,60	20,48	20,47	20,48	20,60	20,60	20,62	20,59	20,54	20,48	20,56	20,56	20,54	20,54	20,56	20,58	20,55	20,61	20,53	20,48	20,60	20,66	20,58	20,54	20,60	20,59	20,53	20,50	20,56	20,54	20,50	20,54	20,56	20,52	20,57	20,57	20,57	20,57	20,60	20,53	20,55	20,59	20,60	20,63	20,56	20,53	20,54	20,60	20,58	20,56	20,50	20,47	20,54	20,56	20,51	20,52	20,57	20,56	20,51	20,57	20,59	20,53	20,47	20,52	20,48	20,54	20,56	20,54	20,52	20,50	20,46	20,51	20,44	20,55	20,60	20,57	20,53	20,58	20,54	20,50	20,53	20,48	20,43	20,51	20,56	20,51	20,46	20,49	20,57	20,60	20,49	20,46	20,56	20,52	20,47	20,48	20,49	20,45	20,47	20,55	20,53	20,45	20,41	20,43	20,59	20,59	20,56	20,56	20,48	20,51	20,45	20,51	20,58	20,55	20,53	20,59	20,59	20,59	20,59	20,55	20,48	20,49	20,54	20,49	20,62	20,61	20,48	20,52	20,52	20,47	20,54	20,58	20,48	20,47	20,51	20,49	20,44	20,43	20,48	20,52	20,40	20,38	20,50	20,57	20,48	20,53	20,43	20,43	20,46	20,37	20,52	20,57	20,54	20,49	20,52	20,54	20,47	20,52	20,54	20,48	20,55	20,53	20,53	20,58	20,50	20,43	20,51	20,52	20,47	20,52	20,56	20,61	20,41	20,34	20,49	20,56	20,60	20,59	20,45	20,38	20,38	20,48	20,47	20,43	20,50	20,57	20,50	20,51	20,53	20,51	20,50	20,48	20,42	20,48	20,55	20,47	20,46	20,52	20,49	20,49	20,45	20,35	20,42	20,46	20,46	20,47	20,50	20,44	20,43	20,51	20,46	20,55	20,49	20,42	20,40	20,51	20,46	20,51	20,51	20,48	20,35	20,35	20,42	20,44	20,57	
20,36	20,37	20,39	20,28	20,30	20,41	20,39	20,39	20,32	20,31	20,33	20,32	20,41	20,40	20,42	20,36	20,44	20,46	20,44	20,49	20,53	20,55	20,41	20,39	20,48	20,51	20,42	20,42	20,51	20,47	20,39	20,54	20,55	20,43	20,46	20,43	20,43	20,43	20,43	20,44	20,47	20,40	20,45	20,49	20,50	20,37	20,44	20,46	20,53	20,52	20,47	20,46	20,45	20,53	20,45	20,43	20,53	20,51	20,51	20,52	20,46	20,45	20,48	20,48	20,47	20,51	20,51	20,41	20,35	20,43	20,50	20,54	20,60	20,69	20,57	20,51	20,55	20,59	20,51	20,48	20,55	20,40	20,43	20,58	20,61	20,53	20,51	20,52	20,54	20,55	20,50	20,50	20,50	20,57	20,50	20,57	20,49	20,47	20,60	20,63	20,51	20,49	20,51	20,50	20,53	20,57	20,50	20,50	20,52	20,54	20,52	20,44	20,52	20,53	20,56	20,56	20,45	20,50	20,55	20,47	20,47	20,46	20,65	20,57	20,47	20,49	20,57	20,53	20,58	20,53	20,54	20,50	20,48	20,56	20,54	20,49	20,54	20,55	20,50	20,45	20,49	20,49	20,59	20,58	20,53	20,44	20,44	20,56	20,59	20,55	20,53	20,53	20,49	20,47	20,56	20,56	20,56	20,55	20,55	20,56	20,50	20,56	20,46	20,49	20,63	20,50	20,46	20,43	20,46	20,49	20,59	20,59	20,58	20,65	20,63	20,57	20,63	20,49	20,38	20,53	20,63	20,62	20,59	20,47	20,55	20,59	20,51	20,49	20,51	20,63	20,57	20,47	20,50	20,56	20,53	20,58	20,57	20,49	20,43	20,57	20,52	20,48	20,57	20,57	20,64	20,64	20,57	20,58	20,54	20,53	20,49	20,51	20,58	20,57	20,48	20,54	20,54	20,54	20,54	20,55	20,59	20,55	20,50	20,50	20,51	20,57	20,56	20,56	20,63	20,61	20,57	20,63	20,59	20,55	20,63	20,64	20,58	20,60	20,54	20,55	20,58	20,66	20,61	20,54	20,55	20,53	20,61	20,54	20,61	20,74	20,65	20,66	20,68	20,64	20,68	20,63	20,57	20,52	20,54	20,62	20,66	20,59	20,58	20,60	20,61	20,54	20,59	20,64	20,55	20,63	20,68	20,61	20,56	20,57	20,60	20,60	20,62	20,72	20,59	20,57	20,67	20,65	20,63	20,62	20,66	20,66	20,60	20,54	20,56	20,62	20,57	20,66	20,67	20,67	20,70	20,69	20,61	20,69	20,72	20,76	20,71	20,60	20,68	20,61	20,59	20,67	20,62	20,59	20,64	20,61	20,59	20,56	20,62	20,67	20,73	20,66	20,60	20,58	20,70	20,69	20,67	20,62	20,63	20,60	20,63	20,65	20,59	20,58	20,57	20,61	20,70	20,69	20,69	20,63	20,55	20,59	20,66	20,71	20,64	20,60	20,64	20,62	20,60	20,66	20,61	20,65	20,60	20,61	20,70	20,70	20,66	20,56	20,57	20,55	20,53	20,52	20,62	20,70	20,71	20,76	20,68	20,53	20,52	20,53	20,60	20,55	20,52	20,52	20,63	20,58	20,50	20,67	20,61	20,65	20,61	20,57	20,53	20,61	20,62	20,58	20,62	20,61	20,57	20,56	20,52	20,53	20,62	20,59	20,52	20,58	20,63	20,57	20,59	20,65	20,59	20,48	20,55	20,58	20,62	20,64	20,66	20,58	20,57	20,58	20,51	20,56	20,57	20,49	20,59	20,53	20,45	20,54	20,62	20,54	20,58	20,59	20,54	20,53	20,48	20,58	20,60	20,59	20,60	20,57	20,49	20,56	20,57	20,58	20,54	20,46	20,53	20,58	20,57	20,50	20,49	20,52	20,61	20,55	20,48	20,61	20,56	20,49	20,45	20,53	20,53	20,53	20,61	20,58	20,52	20,55	20,62	20,58	20,54	20,56	20,60	20,51	20,56	20,61	20,67	20,54	20,47	20,50	20,52	20,54	20,49	20,55	20,50	20,54	20,53	20,57	20,55	20,54	20,60	20,59	20,51	20,52	20,53	20,44	20,54	20,53	20,51	20,58	20,59	20,51	20,50	20,50	20,47	20,42	20,52	20,55	20,55	20,55	20,61	20,55	20,53	20,46	20,47	20,43	20,57	20,56	20,49	20,43	20,48	20,51	20,49	20,54	20,46	20,50	20,49	20,54	20,47	20,46	20,50	20,46	20,51	20,54	20,52	20,49	20,45	20,50	20,54	20,54	20,56	20,57	20,53	20,48	20,49	20,48	20,49	20,53	20,59	20,53	20,49	20,53	20,60	20,57	20,54	20,60	20,63	20,64	20,65	20,48	20,48	20,48	20,44	20,47	20,57	20,52	20,45	20,51	20,50	20,51	20,45	20,58	20,53	20,38	20,31	20,45	20,53	20,46	20,49	20,45	20,37	20,41	20,38	20,42	20,53	20,49	20,49	20,47	20,48	20,52	20,45	20,49	20,47	20,51	20,51	20,48	20,51	20,50	20,46	20,45	20,50	20,46	20,54	20,49	20,51	20,36	20,33	20,52	20,55	20,54	20,50	20,41	20,36	20,42	20,50	20,45	20,43	20,44	20,45	20,45	20,43	20,49	20,51	20,61	20,57	20,48	20,40	20,41	20,51	20,46	20,47	20,46	20,43	20,43	20,40	20,53	20,46	20,34	20,39	20,42	20,45	20,45	20,57	20,52	20,55	20,51	20,48	20,34	20,32	20,41	20,45	20,44	20,40	20,40	20,43	20,50	20,49	20,47	
20,35	20,36	20,46	20,27	20,20	20,33	20,30	20,34	20,37	20,36	20,33	20,30	20,48	20,43	20,44	20,39	20,35	20,48	20,45	20,44	20,49	20,48	20,44	20,45	20,52	20,44	20,47	20,43	20,51	20,42	20,41	20,48	20,49	20,47	20,52	20,53	20,49	20,50	20,52	20,45	20,40	20,47	20,50	20,44	20,38	20,33	20,37	20,48	20,54	20,55	20,49	20,45	20,50	20,50	20,54	20,46	20,49	20,53	20,51	20,59	20,54	20,54	20,40	20,59	20,50	20,41	20,52	20,49	20,41	20,46	20,49	20,58	20,58	20,64	20,58	20,47	20,51	20,54	20,48	20,46	20,52	20,49	20,47	20,52	20,52	20,54	20,45	20,52	20,58	20,56	20,56	20,50	20,43	20,55	20,56	20,57	20,54	20,50	20,54	20,60	20,54	20,49	20,51	20,52	20,62	20,52	20,53	20,50	20,48	20,49	20,53	20,47	20,53	20,56	20,53	20,55	20,51	20,47	20,47	20,48	20,45	20,48	20,65	20,61	20,46	20,50	20,57	20,54	20,52	20,50	20,48	20,44	20,42	20,51	20,58	20,52	20,48	20,47	20,47	20,47	20,41	20,40	20,49	20,55	20,53	20,49	20,50	20,47	20,55	20,60	20,50	20,55	20,54	20,51	20,52	20,54	20,52	20,57	20,57	20,57	20,48	20,48	20,49	20,48	20,54	20,52	20,48	20,48	20,41	20,49	20,61	20,60	20,54	20,61	20,59	20,57	20,52	20,46	20,48	20,54	20,59	20,64	20,62	20,55	20,59	20,60	20,48	20,45	20,49	20,60	20,60	20,54	20,57	20,60	20,56	20,60	20,58	20,53	20,49	20,55	20,58	20,58	20,62	20,67	20,58	20,62	20,60	20,59	20,56	20,52	20,56	20,60	20,58	20,52	20,45	20,52	20,56	20,59	20,58	20,60	20,59	20,60	20,54	20,47	20,48	20,60	20,55	20,58	20,60	20,56	20,53	20,65	20,64	20,59	20,60	20,62	20,60	20,60	20,64	20,59	20,72	20,72	20,62	20,61	20,58	20,56	20,56	20,59	20,57	20,61	20,60	20,69	20,69	20,63	20,59	20,60	20,56	20,61	20,58	20,58	20,61	20,63	20,59	20,54	20,59	20,57	20,59	20,62	20,54	20,61	20,71	20,66	20,61	20,60	20,59	20,57	20,59	20,64	20,57	20,51	20,61	20,70	20,64	20,65	20,68	20,65	20,64	20,58	20,51	20,63	20,67	20,71	20,66	20,60	20,70	20,67	20,64	20,63	20,62	20,74	20,69	20,66	20,62	20,63	20,60	20,65	20,60	20,62	20,67	20,69	20,63	20,62	20,65	20,64	20,67	20,65	20,62	20,60	20,66	20,68	20,68	20,65	20,65	20,61	20,63	20,60	20,65	20,64	20,63	20,59	20,72	20,70	20,71	20,70	20,61	20,55	20,63	20,63	20,65	20,61	20,59	20,69	20,69	20,65	20,59	20,63	20,61	20,59	20,70	20,70	20,72	20,61	20,57	20,54	20,60	20,58	20,56	20,59	20,59	20,63	20,66	20,56	20,56	20,51	20,66	20,67	20,59	20,47	20,60	20,60	20,53	20,63	20,59	20,61	20,58	20,58	20,56	20,61	20,62	20,53	20,59	20,59	20,55	20,55	20,51	20,54	20,58	20,62	20,57	20,57	20,62	20,60	20,62	20,61	20,58	20,53	20,51	20,63	20,59	20,61	20,64	20,60	20,61	20,60	20,52	20,53	20,57	20,51	20,55	20,54	20,50	20,52	20,66	20,63	20,55	20,56	20,57	20,64	20,59	20,56	20,56	20,55	20,57	20,61	20,50	20,57	20,56	20,59	20,59	20,53	20,57	20,59	20,55	20,51	20,47	20,57	20,60	20,52	20,46	20,60	20,58	20,53	20,49	20,53	20,51	20,56	20,60	20,57	20,43	20,43	20,53	20,66	20,52	20,55	20,69	20,54	20,46	20,54	20,61	20,55	20,51	20,52	20,46	20,57	20,50	20,46	20,55	20,61	20,58	20,56	20,59	20,55	20,51	20,56	20,51	20,57	20,62	20,54	20,55	20,57	20,60	20,61	20,60	20,52	20,51	20,52	20,53	20,48	20,52	20,48	20,47	20,52	20,51	20,55	20,59	20,52	20,45	20,38	20,46	20,49	20,43	20,45	20,46	20,53	20,56	20,58	20,48	20,48	20,45	20,48	20,46	20,47	20,47	20,40	20,47	20,52	20,52	20,47	20,52	20,55	20,53	20,53	20,55	20,56	20,50	20,48	20,43	20,48	20,46	20,54	20,52	20,53	20,49	20,59	20,66	20,60	20,52	20,52	20,54	20,64	20,65	20,63	20,48	20,49	20,47	20,49	20,52	20,50	20,50	20,57	20,55	20,49	20,46	20,54	20,55	20,43	20,37	20,46	20,49	20,47	20,46	20,45	20,44	20,43	20,46	20,51	20,48	20,41	20,42	20,47	20,41	20,46	20,47	20,47	20,47	20,51	20,47	20,44	20,49	20,52	20,45	20,41	20,49	20,48	20,52	20,55	20,47	20,42	20,37	20,53	20,51	20,50	20,51	20,43	20,39	20,47	20,51	20,47	20,40	20,42	20,42	20,41	20,41	20,45	20,45	20,49	20,47	20,46	20,37	20,37	20,53	20,44	20,38	20,43	20,48	20,44	20,38	20,44	20,45	20,33	20,36	20,43	20,46	20,45	20,52	20,46	20,44	20,43	20,36	20,30	20,32	20,35	20,49	20,44	20,30	20,41	20,44	20,39	20,38	20,41	
20,38	20,42	20,47	20,39	20,28	20,29	20,29	20,40	20,37	20,40	20,40	20,38	20,39	20,39	20,43	20,45	20,38	20,42	20,36	20,41	20,42	20,44	20,47	20,48	20,50	20,39	20,42	20,41	20,43	20,38	20,40	20,48	20,45	20,42	20,51	20,48	20,49	20,48	20,48	20,42	20,39	20,45	20,55	20,53	20,49	20,41	20,40	20,39	20,49	20,58	20,49	20,48	20,47	20,49	20,52	20,56	20,50	20,42	20,52	20,62	20,58	20,50	20,43	20,46	20,50	20,44	20,47	20,50	20,38	20,54	20,43	20,49	20,60	20,57	20,53	20,45	20,50	20,54	20,49	20,52	20,49	20,48	20,58	20,54	20,53	20,52	20,45	20,43	20,54	20,52	20,57	20,59	20,55	20,55	20,49	20,49	20,49	20,54	20,55	20,50	20,53	20,48	20,51	20,54	20,52	20,52	20,54	20,44	20,49	20,47	20,47	20,57	20,54	20,52	20,51	20,47	20,45	20,47	20,44	20,43	20,45	20,53	20,65	20,58	20,43	20,49	20,60	20,56	20,60	20,57	20,52	20,44	20,45	20,49	20,55	20,55	20,48	20,48	20,55	20,54	20,40	20,38	20,34	20,48	20,50	20,50	20,54	20,56	20,53	20,50	20,55	20,54	20,55	20,59	20,47	20,52	20,58	20,51	20,63	20,57	20,46	20,46	20,50	20,55	20,52	20,50	20,50	20,51	20,50	20,49	20,58	20,51	20,57	20,65	20,64	20,57	20,49	20,46	20,60	20,63	20,55	20,51	20,58	20,55	20,49	20,49	20,52	20,49	20,51	20,55	20,57	20,52	20,55	20,55	20,52	20,55	20,54	20,47	20,47	20,56	20,59	20,59	20,57	20,63	20,61	20,62	20,66	20,54	20,48	20,47	20,58	20,68	20,64	20,58	20,52	20,54	20,53	20,58	20,56	20,63	20,59	20,62	20,62	20,55	20,50	20,57	20,62	20,65	20,63	20,56	20,56	20,64	20,59	20,60	20,60	20,60	20,57	20,67	20,64	20,62	20,72	20,71	20,62	20,69	20,64	20,57	20,58	20,62	20,64	20,54	20,53	20,62	20,58	20,63	20,65	20,60	20,58	20,61	20,66	20,56	20,59	20,63	20,65	20,48	20,55	20,63	20,63	20,64	20,55	20,59	20,60	20,62	20,60	20,58	20,59	20,67	20,61	20,57	20,58	20,58	20,58	20,67	20,66	20,66	20,66	20,65	20,64	20,64	20,61	20,61	20,73	20,73	20,62	20,55	20,65	20,69	20,64	20,65	20,60	20,59	20,59	20,64	20,68	20,60	20,54	20,63	20,55	20,62	20,66	20,62	20,59	20,58	20,69	20,67	20,68	20,64	20,65	20,59	20,65	20,62	20,61	20,60	20,63	20,59	20,64	20,69	20,67	20,66	20,70	20,64	20,67	20,70	20,64	20,63	20,67	20,63	20,64	20,68	20,64	20,65	20,62	20,65	20,61	20,62	20,59	20,65	20,61	20,60	20,65	20,71	20,72	20,64	20,59	20,59	20,62	20,57	20,62	20,62	20,54	20,53	20,58	20,67	20,62	20,54	20,68	20,64	20,58	20,54	20,61	20,61	20,55	20,65	20,58	20,62	20,59	20,54	20,49	20,52	20,57	20,47	20,52	20,53	20,57	20,64	20,65	20,57	20,50	20,58	20,60	20,65	20,68	20,60	20,53	20,59	20,64	20,59	20,48	20,57	20,53	20,55	20,57	20,58	20,58	20,62	20,56	20,57	20,63	20,51	20,46	20,60	20,62	20,61	20,64	20,65	20,53	20,53	20,59	20,61	20,57	20,58	20,56	20,56	20,62	20,63	20,51	20,50	20,51	20,54	20,57	20,58	20,58	20,56	20,51	20,49	20,49	20,56	20,53	20,47	20,54	20,63	20,56	20,51	20,50	20,51	20,51	20,55	20,56	20,54	20,46	20,41	20,47	20,64	20,56	20,48	20,61	20,54	20,42	20,53	20,57	20,57	20,48	20,48	20,50	20,52	20,51	20,44	20,52	20,56	20,57	20,65	20,52	20,48	20,48	20,41	20,45	20,48	20,50	20,57	20,58	20,52	20,56	20,62	20,65	20,54	20,49	20,57	20,56	20,50	20,53	20,46	20,41	20,54	20,49	20,46	20,48	20,54	20,44	20,41	20,38	20,37	20,44	20,43	20,44	20,46	20,51	20,53	20,48	20,47	20,41	20,46	20,55	20,53	20,51	20,47	20,54	20,53	20,50	20,44	20,55	20,59	20,52	20,55	20,57	20,53	20,48	20,49	20,50	20,48	20,44	20,48	20,55	20,51	20,49	20,54	20,58	20,47	20,47	20,51	20,51	20,53	20,55	20,53	20,48	20,48	20,52	20,60	20,52	20,48	20,52	20,58	20,53	20,43	20,37	20,38	20,53	20,51	20,38	20,52	20,50	20,49	20,51	20,49	20,49	20,51	20,48	20,48	20,52	20,48	20,49	20,51	20,54	20,51	20,51	20,52	20,49	20,52	20,50	20,45	20,45	20,42	20,42	20,41	20,50	20,53	20,53	20,58	20,52	20,50	20,44	20,48	20,50	20,45	20,43	20,40	20,48	20,45	20,42	20,42	20,39	20,39	20,45	20,41	20,38	20,44	20,45	20,40	20,37	20,28	20,35	20,43	20,50	20,45	20,39	20,51	20,46	20,55	20,32	20,42	20,41	20,40	20,43	20,36	20,36	20,43	20,48	20,42	20,37	20,41	20,36	20,30	20,37	20,33	20,34	20,42	20,41	20,37	20,36	20,34	20,32	20,39	
20,38	20,36	20,37	20,44	20,42	20,36	20,33	20,26	20,42	20,40	20,38	20,36	20,32	20,29	20,30	20,40	20,43	20,36	20,32	20,36	20,39	20,41	20,44	20,35	20,37	20,38	20,46	20,34	20,35	20,40	20,38	20,46	20,42	20,38	20,39	20,42	20,45	20,47	20,51	20,49	20,46	20,38	20,42	20,52	20,45	20,50	20,50	20,40	20,51	20,59	20,47	20,46	20,44	20,45	20,47	20,56	20,48	20,45	20,57	20,63	20,50	20,44	20,54	20,62	20,50	20,49	20,60	20,47	20,40	20,54	20,46	20,41	20,51	20,58	20,45	20,43	20,42	20,55	20,46	20,51	20,56	20,46	20,51	20,49	20,57	20,52	20,46	20,44	20,41	20,45	20,50	20,50	20,56	20,59	20,51	20,51	20,49	20,54	20,49	20,45	20,54	20,54	20,54	20,46	20,52	20,52	20,59	20,48	20,47	20,46	20,47	20,56	20,53	20,40	20,45	20,47	20,42	20,38	20,45	20,41	20,46	20,56	20,49	20,52	20,45	20,45	20,56	20,60	20,62	20,58	20,53	20,52	20,49	20,54	20,62	20,48	20,46	20,47	20,49	20,47	20,45	20,46	20,42	20,39	20,47	20,45	20,46	20,52	20,63	20,56	20,61	20,56	20,45	20,49	20,50	20,52	20,57	20,47	20,51	20,54	20,48	20,46	20,55	20,61	20,60	20,58	20,52	20,47	20,52	20,56	20,54	20,43	20,49	20,61	20,61	20,55	20,52	20,54	20,57	20,58	20,57	20,55	20,53	20,54	20,51	20,44	20,51	20,55	20,49	20,51	20,55	20,57	20,53	20,48	20,45	20,58	20,56	20,49	20,46	20,57	20,54	20,56	20,53	20,54	20,51	20,60	20,58	20,50	20,42	20,49	20,49	20,52	20,57	20,54	20,53	20,51	20,50	20,51	20,48	20,55	20,61	20,52	20,53	20,55	20,55	20,54	20,55	20,59	20,56	20,54	20,57	20,67	20,60	20,55	20,65	20,66	20,58	20,58	20,57	20,62	20,67	20,64	20,62	20,67	20,60	20,53	20,59	20,59	20,56	20,57	20,50	20,61	20,60	20,58	20,59	20,58	20,67	20,62	20,65	20,60	20,62	20,67	20,71	20,65	20,61	20,59	20,71	20,66	20,65	20,63	20,66	20,60	20,57	20,56	20,56	20,67	20,64	20,59	20,58	20,58	20,64	20,70	20,60	20,62	20,54	20,58	20,58	20,62	20,60	20,64	20,66	20,62	20,66	20,62	20,61	20,62	20,69	20,56	20,62	20,64	20,58	20,57	20,64	20,61	20,54	20,59	20,65	20,67	20,57	20,60	20,61	20,60	20,63	20,67	20,71	20,65	20,57	20,61	20,66	20,61	20,55	20,58	20,70	20,60	20,64	20,72	20,65	20,61	20,66	20,64	20,62	20,65	20,65	20,60	20,62	20,66	20,66	20,65	20,59	20,59	20,69	20,68	20,61	20,62	20,61	20,71	20,65	20,59	20,60	20,64	20,66	20,62	20,58	20,57	20,64	20,62	20,66	20,69	20,63	20,60	20,59	20,61	20,62	20,61	20,62	20,61	20,59	20,58	20,66	20,61	20,55	20,76	20,64	20,55	20,57	20,54	20,54	20,53	20,51	20,49	20,45	20,60	20,58	20,59	20,62	20,54	20,56	20,57	20,64	20,65	20,62	20,56	20,58	20,54	20,60	20,56	20,57	20,56	20,53	20,54	20,55	20,51	20,54	20,52	20,53	20,55	20,59	20,54	20,51	20,55	20,63	20,65	20,60	20,61	20,56	20,49	20,48	20,53	20,57	20,59	20,61	20,54	20,54	20,67	20,63	20,57	20,49	20,49	20,55	20,53	20,61	20,58	20,48	20,49	20,52	20,55	20,54	20,60	20,58	20,55	20,59	20,51	20,49	20,50	20,50	20,52	20,53	20,52	20,43	20,44	20,52	20,63	20,57	20,49	20,51	20,55	20,53	20,52	20,48	20,49	20,53	20,54	20,55	20,58	20,57	20,49	20,53	20,60	20,53	20,59	20,51	20,44	20,44	20,42	20,52	20,56	20,46	20,52	20,62	20,53	20,52	20,56	20,57	20,58	20,56	20,61	20,59	20,52	20,57	20,56	20,59	20,52	20,50	20,52	20,47	20,44	20,46	20,43	20,40	20,47	20,47	20,47	20,49	20,49	20,50	20,47	20,47	20,50	20,48	20,52	20,60	20,57	20,57	20,57	20,61	20,56	20,45	20,39	20,47	20,57	20,49	20,55	20,55	20,50	20,51	20,51	20,48	20,49	20,42	20,40	20,47	20,52	20,55	20,53	20,50	20,45	20,44	20,50	20,54	20,51	20,55	20,52	20,49	20,42	20,42	20,56	20,55	20,42	20,46	20,54	20,58	20,47	20,48	20,47	20,55	20,53	20,37	20,44	20,53	20,42	20,48	20,50	20,56	20,56	20,43	20,43	20,49	20,48	20,46	20,53	20,64	20,61	20,47	20,49	20,42	20,45	20,45	20,49	20,47	20,44	20,44	20,48	20,50	20,54	20,52	20,60	20,59	20,51	20,59	20,52	20,46	20,45	20,45	20,48	20,54	20,48	20,41	20,39	20,35	20,38	20,30	20,35	20,41	20,51	20,48	20,46	20,40	20,25	20,31	20,41	20,44	20,53	20,49	20,41	20,45	20,45	20,41	20,38	20,48	20,43	20,49	20,38	20,34	20,41	20,51	20,45	20,34	20,47	20,48	20,31	20,44	20,33	20,29	20,43	20,44	20,33	20,32	20,37	20,44	20,39	
20,38	20,35	20,34	20,42	20,46	20,45	20,53	20,41	20,38	20,46	20,33	20,31	20,23	20,25	20,35	20,45	20,47	20,41	20,34	20,45	20,49	20,48	20,41	20,31	20,33	20,29	20,54	20,42	20,42	20,41	20,34	20,43	20,38	20,35	20,43	20,42	20,39	20,49	20,49	20,45	20,40	20,45	20,49	20,48	20,46	20,43	20,45	20,33	20,44	20,53	20,57	20,44	20,45	20,47	20,38	20,50	20,49	20,46	20,52	20,56	20,46	20,39	20,55	20,60	20,58	20,53	20,60	20,56	20,47	20,52	20,41	20,47	20,44	20,51	20,49	20,51	20,42	20,45	20,61	20,60	20,58	20,49	20,46	20,42	20,46	20,52	20,49	20,58	20,45	20,41	20,43	20,51	20,49	20,53	20,51	20,47	20,44	20,47	20,45	20,48	20,57	20,56	20,50	20,41	20,46	20,56	20,51	20,47	20,50	20,51	20,45	20,52	20,50	20,40	20,48	20,49	20,43	20,35	20,45	20,47	20,47	20,59	20,57	20,58	20,58	20,56	20,51	20,50	20,57	20,54	20,53	20,53	20,48	20,54	20,62	20,50	20,48	20,49	20,44	20,46	20,53	20,54	20,47	20,45	20,45	20,44	20,43	20,53	20,60	20,58	20,58	20,55	20,50	20,51	20,51	20,53	20,54	20,46	20,44	20,52	20,49	20,56	20,53	20,50	20,60	20,54	20,41	20,43	20,48	20,56	20,51	20,47	20,47	20,60	20,55	20,51	20,50	20,48	20,55	20,57	20,47	20,53	20,61	20,58	20,60	20,56	20,60	20,63	20,48	20,41	20,57	20,60	20,56	20,56	20,52	20,52	20,58	20,58	20,53	20,58	20,57	20,55	20,60	20,54	20,51	20,60	20,51	20,49	20,47	20,56	20,56	20,56	20,57	20,53	20,54	20,52	20,51	20,60	20,49	20,49	20,54	20,50	20,48	20,53	20,58	20,65	20,61	20,62	20,56	20,51	20,57	20,66	20,64	20,57	20,61	20,68	20,60	20,56	20,58	20,60	20,72	20,64	20,55	20,60	20,60	20,56	20,59	20,59	20,55	20,60	20,53	20,59	20,64	20,58	20,56	20,55	20,59	20,63	20,59	20,58	20,66	20,63	20,61	20,60	20,65	20,65	20,65	20,63	20,56	20,61	20,72	20,68	20,72	20,66	20,59	20,63	20,67	20,59	20,57	20,61	20,63	20,67	20,56	20,57	20,60	20,63	20,62	20,56	20,61	20,60	20,61	20,59	20,66	20,68	20,61	20,60	20,63	20,61	20,63	20,75	20,64	20,62	20,60	20,60	20,65	20,63	20,62	20,68	20,61	20,58	20,70	20,70	20,68	20,65	20,65	20,63	20,60	20,63	20,67	20,61	20,53	20,57	20,67	20,60	20,58	20,64	20,60	20,55	20,60	20,66	20,66	20,61	20,59	20,67	20,59	20,63	20,65	20,64	20,57	20,59	20,70	20,70	20,66	20,66	20,71	20,66	20,58	20,58	20,65	20,65	20,64	20,67	20,62	20,58	20,62	20,65	20,64	20,64	20,68	20,63	20,58	20,63	20,55	20,60	20,66	20,65	20,68	20,59	20,59	20,59	20,52	20,66	20,68	20,57	20,64	20,55	20,58	20,58	20,53	20,53	20,55	20,59	20,54	20,48	20,59	20,60	20,75	20,73	20,63	20,65	20,59	20,52	20,56	20,57	20,50	20,54	20,49	20,58	20,64	20,59	20,57	20,61	20,54	20,57	20,51	20,58	20,58	20,55	20,60	20,63	20,59	20,59	20,54	20,54	20,54	20,60	20,50	20,51	20,53	20,55	20,60	20,60	20,52	20,63	20,72	20,67	20,54	20,56	20,56	20,56	20,57	20,64	20,51	20,51	20,54	20,54	20,56	20,54	20,52	20,48	20,51	20,55	20,54	20,51	20,47	20,43	20,48	20,57	20,51	20,53	20,55	20,54	20,50	20,54	20,56	20,55	20,57	20,56	20,49	20,49	20,50	20,56	20,64	20,57	20,47	20,53	20,56	20,54	20,56	20,49	20,44	20,47	20,49	20,52	20,59	20,54	20,45	20,45	20,54	20,55	20,51	20,58	20,61	20,50	20,53	20,58	20,60	20,56	20,60	20,51	20,56	20,53	20,48	20,46	20,46	20,44	20,39	20,48	20,49	20,53	20,50	20,49	20,58	20,59	20,56	20,46	20,41	20,52	20,55	20,52	20,43	20,50	20,54	20,54	20,52	20,52	20,45	20,41	20,41	20,50	20,50	20,48	20,52	20,51	20,55	20,49	20,45	20,48	20,45	20,39	20,50	20,57	20,54	20,55	20,56	20,50	20,42	20,53	20,53	20,50	20,52	20,60	20,52	20,46	20,34	20,45	20,43	20,40	20,41	20,47	20,57	20,60	20,55	20,54	20,48	20,52	20,42	20,41	20,57	20,39	20,47	20,47	20,56	20,54	20,38	20,42	20,46	20,51	20,42	20,52	20,59	20,43	20,45	20,41	20,42	20,42	20,42	20,43	20,47	20,39	20,45	20,44	20,50	20,51	20,49	20,48	20,47	20,41	20,44	20,43	20,43	20,38	20,44	20,52	20,56	20,43	20,43	20,49	20,44	20,47	20,28	20,34	20,43	20,51	20,48	20,49	20,51	20,41	20,36	20,39	20,39	20,46	20,50	20,46	20,40	20,31	20,30	20,32	20,48	20,46	20,42	20,39	20,50	20,43	20,43	20,41	20,34	20,44	20,42	20,32	20,36	20,42	20,43	20,39	20,36	20,41	20,31	20,43	20,42	20,43	
20,34	20,34	20,41	20,32	20,38	20,39	20,42	20,47	20,39	20,37	20,36	20,38	20,35	20,31	20,36	20,42	20,48	20,50	20,40	20,46	20,49	20,48	20,38	20,44	20,50	20,39	20,41	20,37	20,37	20,35	20,42	20,41	20,48	20,39	20,48	20,47	20,45	20,49	20,51	20,44	20,51	20,51	20,53	20,55	20,51	20,49	20,50	20,45	20,39	20,39	20,52	20,44	20,38	20,46	20,44	20,46	20,52	20,56	20,66	20,60	20,49	20,48	20,55	20,55	20,53	20,44	20,49	20,56	20,49	20,50	20,51	20,46	20,46	20,52	20,46	20,59	20,49	20,49	20,50	20,48	20,50	20,40	20,45	20,38	20,42	20,45	20,47	20,51	20,50	20,41	20,53	20,56	20,53	20,46	20,41	20,41	20,44	20,52	20,50	20,47	20,50	20,42	20,46	20,50	20,49	20,49	20,52	20,38	20,48	20,58	20,46	20,47	20,51	20,50	20,50	20,48	20,44	20,44	20,48	20,45	20,53	20,58	20,60	20,58	20,56	20,58	20,48	20,41	20,48	20,44	20,46	20,57	20,50	20,47	20,58	20,58	20,57	20,60	20,63	20,61	20,60	20,59	20,59	20,55	20,49	20,44	20,53	20,56	20,49	20,51	20,42	20,47	20,51	20,53	20,53	20,52	20,45	20,42	20,47	20,48	20,47	20,53	20,57	20,53	20,56	20,51	20,48	20,50	20,52	20,57	20,60	20,55	20,52	20,63	20,59	20,54	20,55	20,51	20,58	20,58	20,55	20,60	20,58	20,56	20,57	20,50	20,55	20,61	20,40	20,49	20,52	20,59	20,58	20,58	20,60	20,53	20,59	20,57	20,52	20,58	20,58	20,50	20,50	20,60	20,52	20,61	20,62	20,52	20,45	20,54	20,50	20,58	20,62	20,55	20,50	20,46	20,62	20,64	20,50	20,49	20,47	20,52	20,53	20,62	20,59	20,65	20,60	20,62	20,56	20,57	20,55	20,56	20,60	20,57	20,59	20,51	20,58	20,58	20,55	20,57	20,61	20,62	20,55	20,56	20,62	20,57	20,55	20,61	20,59	20,65	20,62	20,57	20,61	20,56	20,60	20,62	20,62	20,66	20,62	20,58	20,62	20,55	20,56	20,57	20,55	20,63	20,65	20,60	20,55	20,62	20,68	20,63	20,70	20,64	20,55	20,61	20,70	20,68	20,58	20,61	20,58	20,59	20,57	20,58	20,66	20,74	20,65	20,59	20,62	20,65	20,69	20,67	20,64	20,67	20,61	20,67	20,65	20,65	20,70	20,75	20,68	20,56	20,65	20,61	20,67	20,69	20,64	20,69	20,59	20,58	20,72	20,66	20,62	20,68	20,64	20,63	20,67	20,67	20,68	20,69	20,59	20,56	20,66	20,61	20,66	20,67	20,60	20,60	20,63	20,68	20,64	20,63	20,60	20,69	20,72	20,63	20,62	20,67	20,60	20,60	20,72	20,72	20,69	20,70	20,70	20,67	20,58	20,58	20,58	20,61	20,72	20,70	20,62	20,56	20,57	20,59	20,60	20,63	20,69	20,69	20,62	20,61	20,58	20,49	20,64	20,70	20,71	20,64	20,60	20,63	20,63	20,62	20,62	20,59	20,65	20,55	20,57	20,59	20,52	20,51	20,57	20,54	20,52	20,54	20,62	20,61	20,67	20,69	20,64	20,64	20,63	20,54	20,57	20,66	20,62	20,55	20,52	20,60	20,65	20,60	20,55	20,60	20,60	20,60	20,61	20,60	20,58	20,54	20,59	20,61	20,61	20,65	20,59	20,49	20,53	20,55	20,61	20,53	20,47	20,47	20,54	20,61	20,52	20,55	20,56	20,61	20,59	20,59	20,53	20,54	20,53	20,55	20,54	20,47	20,57	20,61	20,57	20,56	20,53	20,63	20,57	20,53	20,59	20,50	20,46	20,43	20,49	20,55	20,50	20,49	20,46	20,43	20,43	20,55	20,59	20,49	20,50	20,59	20,58	20,54	20,52	20,42	20,50	20,56	20,45	20,47	20,54	20,56	20,51	20,47	20,49	20,53	20,53	20,54	20,55	20,49	20,43	20,46	20,52	20,51	20,54	20,58	20,65	20,61	20,47	20,50	20,57	20,52	20,53	20,46	20,51	20,55	20,54	20,48	20,49	20,44	20,41	20,46	20,57	20,56	20,47	20,50	20,53	20,53	20,50	20,47	20,44	20,50	20,42	20,50	20,49	20,46	20,48	20,50	20,56	20,50	20,52	20,45	20,36	20,48	20,55	20,53	20,45	20,50	20,51	20,50	20,45	20,47	20,49	20,46	20,52	20,53	20,52	20,56	20,57	20,60	20,47	20,52	20,54	20,51	20,45	20,51	20,57	20,52	20,42	20,48	20,53	20,43	20,41	20,45	20,52	20,53	20,52	20,50	20,42	20,40	20,45	20,47	20,48	20,34	20,44	20,50	20,47	20,48	20,40	20,39	20,48	20,53	20,49	20,51	20,57	20,47	20,46	20,38	20,45	20,53	20,43	20,43	20,44	20,42	20,42	20,45	20,48	20,51	20,47	20,41	20,35	20,26	20,34	20,51	20,56	20,55	20,44	20,44	20,48	20,48	20,47	20,51	20,39	20,41	20,46	20,37	20,44	20,44	20,42	20,48	20,49	20,38	20,38	20,47	20,46	20,45	20,44	20,40	20,36	20,35	20,35	20,39	20,54	20,51	20,42	20,38	20,46	20,44	20,40	20,37	20,24	20,43	20,35	20,30	20,37	20,41	20,46	20,44	20,41	20,37	20,44	20,39	20,41	20,46	
20,27	20,36	20,40	20,37	20,25	20,42	20,46	20,30	20,37	20,36	20,40	20,37	20,39	20,32	20,37	20,40	20,42	20,41	20,31	20,37	20,32	20,39	20,29	20,41	20,56	20,45	20,50	20,44	20,40	20,40	20,34	20,39	20,41	20,45	20,39	20,40	20,47	20,43	20,45	20,42	20,50	20,48	20,43	20,45	20,46	20,47	20,53	20,48	20,44	20,43	20,51	20,47	20,47	20,53	20,52	20,47	20,51	20,61	20,63	20,54	20,51	20,51	20,59	20,52	20,43	20,37	20,41	20,45	20,48	20,49	20,56	20,47	20,48	20,55	20,51	20,41	20,42	20,46	20,50	20,43	20,42	20,44	20,51	20,37	20,34	20,37	20,43	20,55	20,49	20,36	20,48	20,55	20,47	20,50	20,41	20,48	20,52	20,53	20,55	20,46	20,46	20,44	20,44	20,44	20,44	20,43	20,40	20,34	20,46	20,53	20,49	20,49	20,53	20,54	20,54	20,48	20,44	20,50	20,50	20,38	20,45	20,52	20,54	20,51	20,44	20,60	20,58	20,41	20,49	20,48	20,44	20,52	20,43	20,45	20,52	20,52	20,58	20,66	20,59	20,54	20,54	20,53	20,57	20,47	20,45	20,49	20,50	20,52	20,51	20,51	20,49	20,53	20,56	20,62	20,59	20,55	20,53	20,47	20,41	20,50	20,41	20,50	20,54	20,63	20,52	20,51	20,62	20,58	20,53	20,51	20,55	20,49	20,47	20,59	20,62	20,58	20,59	20,54	20,59	20,53	20,53	20,58	20,52	20,51	20,62	20,55	20,52	20,55	20,50	20,53	20,53	20,52	20,62	20,52	20,58	20,60	20,59	20,58	20,50	20,56	20,53	20,46	20,49	20,57	20,52	20,51	20,59	20,59	20,54	20,50	20,49	20,59	20,55	20,58	20,60	20,54	20,59	20,61	20,51	20,56	20,55	20,47	20,55	20,56	20,60	20,64	20,65	20,63	20,60	20,67	20,69	20,59	20,54	20,58	20,64	20,58	20,49	20,59	20,60	20,57	20,62	20,64	20,55	20,56	20,58	20,60	20,56	20,57	20,60	20,65	20,60	20,67	20,67	20,62	20,66	20,68	20,63	20,66	20,61	20,59	20,67	20,60	20,58	20,67	20,60	20,67	20,65	20,63	20,61	20,59	20,59	20,52	20,58	20,62	20,59	20,67	20,69	20,62	20,60	20,56	20,52	20,57	20,60	20,67	20,60	20,61	20,64	20,63	20,63	20,60	20,65	20,73	20,63	20,62	20,61	20,59	20,66	20,65	20,63	20,72	20,70	20,65	20,65	20,59	20,64	20,69	20,66	20,71	20,66	20,62	20,71	20,64	20,60	20,66	20,70	20,65	20,67	20,68	20,72	20,69	20,63	20,62	20,73	20,68	20,73	20,70	20,67	20,63	20,65	20,62	20,62	20,66	20,65	20,62	20,72	20,72	20,65	20,66	20,65	20,63	20,65	20,66	20,66	20,68	20,70	20,63	20,60	20,56	20,66	20,60	20,70	20,67	20,65	20,59	20,60	20,53	20,66	20,69	20,70	20,67	20,67	20,59	20,60	20,57	20,59	20,66	20,63	20,64	20,64	20,56	20,59	20,66	20,61	20,60	20,64	20,63	20,60	20,66	20,60	20,51	20,57	20,58	20,54	20,58	20,60	20,56	20,62	20,56	20,61	20,63	20,66	20,59	20,57	20,63	20,68	20,57	20,56	20,52	20,60	20,64	20,54	20,51	20,57	20,55	20,57	20,62	20,63	20,55	20,60	20,64	20,64	20,63	20,59	20,60	20,51	20,54	20,56	20,57	20,50	20,54	20,58	20,60	20,47	20,46	20,52	20,55	20,59	20,60	20,53	20,54	20,58	20,57	20,56	20,49	20,51	20,59	20,61	20,59	20,54	20,51	20,54	20,51	20,59	20,51	20,48	20,47	20,57	20,53	20,47	20,47	20,53	20,53	20,50	20,55	20,53	20,48	20,49	20,61	20,61	20,55	20,52	20,51	20,48	20,52	20,46	20,43	20,49	20,53	20,52	20,49	20,51	20,48	20,58	20,53	20,45	20,42	20,52	20,47	20,46	20,44	20,47	20,57	20,60	20,54	20,43	20,57	20,56	20,51	20,48	20,53	20,56	20,59	20,54	20,49	20,52	20,48	20,44	20,43	20,47	20,56	20,45	20,40	20,46	20,46	20,46	20,52	20,44	20,47	20,48	20,43	20,47	20,49	20,40	20,44	20,67	20,66	20,52	20,44	20,41	20,52	20,54	20,57	20,56	20,54	20,54	20,45	20,43	20,47	20,47	20,53	20,56	20,59	20,51	20,49	20,52	20,54	20,50	20,39	20,44	20,54	20,55	20,57	20,57	20,57	20,54	20,47	20,53	20,51	20,42	20,41	20,43	20,53	20,49	20,51	20,48	20,43	20,42	20,42	20,39	20,37	20,41	20,48	20,43	20,47	20,46	20,48	20,48	20,50	20,46	20,48	20,50	20,50	20,45	20,49	20,42	20,45	20,44	20,44	20,46	20,52	20,43	20,43	20,46	20,47	20,56	20,44	20,37	20,34	20,45	20,55	20,52	20,53	20,51	20,43	20,37	20,49	20,51	20,46	20,36	20,42	20,55	20,46	20,44	20,43	20,43	20,46	20,41	20,32	20,30	20,42	20,53	20,50	20,58	20,47	20,44	20,43	20,40	20,46	20,48	20,38	20,41	20,47	20,47	20,37	20,51	20,49	20,39	20,44	20,39	20,37	20,44	20,37	20,41	20,37	20,32	20,34	20,31	20,42	20,41	20,43	
20,41	20,37	20,46	20,36	20,22	20,47	20,50	20,34	20,36	20,42	20,39	20,41	20,35	20,31	20,32	20,39	20,41	20,40	20,35	20,37	20,38	20,43	20,36	20,36	20,48	20,46	20,46	20,46	20,50	20,51	20,41	20,39	20,33	20,38	20,43	20,42	20,47	20,38	20,41	20,43	20,42	20,47	20,45	20,44	20,40	20,49	20,48	20,38	20,44	20,48	20,55	20,60	20,62	20,55	20,46	20,42	20,45	20,50	20,58	20,41	20,50	20,59	20,53	20,53	20,38	20,38	20,43	20,50	20,50	20,50	20,54	20,53	20,50	20,50	20,50	20,51	20,46	20,41	20,54	20,56	20,51	20,52	20,53	20,52	20,44	20,33	20,40	20,48	20,49	20,40	20,46	20,51	20,46	20,37	20,45	20,56	20,57	20,54	20,52	20,47	20,47	20,53	20,54	20,43	20,43	20,48	20,48	20,43	20,51	20,48	20,43	20,55	20,52	20,44	20,52	20,43	20,42	20,51	20,48	20,39	20,51	20,47	20,53	20,53	20,51	20,55	20,61	20,54	20,55	20,55	20,57	20,58	20,40	20,47	20,54	20,52	20,45	20,49	20,49	20,46	20,52	20,49	20,48	20,54	20,46	20,49	20,49	20,49	20,60	20,56	20,50	20,53	20,58	20,64	20,55	20,53	20,58	20,59	20,47	20,48	20,41	20,48	20,47	20,52	20,51	20,50	20,53	20,53	20,51	20,48	20,48	20,47	20,45	20,54	20,55	20,54	20,57	20,54	20,49	20,51	20,48	20,48	20,50	20,53	20,60	20,57	20,55	20,49	20,53	20,57	20,58	20,66	20,68	20,56	20,50	20,61	20,67	20,58	20,53	20,51	20,55	20,50	20,53	20,54	20,49	20,51	20,51	20,55	20,55	20,59	20,59	20,66	20,61	20,65	20,69	20,48	20,56	20,59	20,54	20,59	20,61	20,60	20,59	20,55	20,57	20,63	20,62	20,64	20,63	20,63	20,58	20,64	20,56	20,61	20,63	20,63	20,57	20,62	20,69	20,63	20,61	20,63	20,58	20,56	20,53	20,61	20,58	20,61	20,61	20,56	20,66	20,72	20,70	20,66	20,64	20,67	20,63	20,66	20,69	20,63	20,63	20,67	20,64	20,61	20,65	20,65	20,73	20,67	20,62	20,56	20,59	20,53	20,57	20,62	20,69	20,67	20,64	20,58	20,60	20,62	20,54	20,51	20,65	20,72	20,62	20,59	20,61	20,55	20,66	20,64	20,66	20,69	20,62	20,60	20,67	20,62	20,59	20,68	20,62	20,65	20,65	20,65	20,69	20,56	20,62	20,68	20,68	20,70	20,70	20,66	20,65	20,58	20,59	20,71	20,67	20,70	20,68	20,70	20,70	20,63	20,61	20,61	20,79	20,72	20,67	20,67	20,66	20,66	20,65	20,59	20,57	20,63	20,71	20,75	20,70	20,71	20,72	20,64	20,64	20,62	20,64	20,69	20,63	20,69	20,71	20,70	20,70	20,67	20,70	20,71	20,66	20,69	20,71	20,64	20,65	20,60	20,65	20,70	20,68	20,63	20,66	20,65	20,62	20,60	20,56	20,63	20,65	20,65	20,65	20,59	20,52	20,61	20,57	20,65	20,67	20,62	20,58	20,63	20,66	20,58	20,61	20,59	20,58	20,57	20,62	20,60	20,56	20,56	20,59	20,66	20,64	20,58	20,62	20,71	20,63	20,66	20,62	20,52	20,59	20,68	20,73	20,63	20,52	20,53	20,50	20,60	20,59	20,60	20,64	20,66	20,68	20,60	20,49	20,51	20,58	20,52	20,54	20,60	20,57	20,53	20,63	20,62	20,49	20,48	20,52	20,55	20,56	20,60	20,58	20,53	20,56	20,52	20,55	20,56	20,58	20,59	20,62	20,60	20,47	20,52	20,53	20,52	20,54	20,55	20,54	20,51	20,59	20,62	20,51	20,54	20,59	20,57	20,53	20,56	20,56	20,52	20,56	20,61	20,67	20,55	20,56	20,55	20,58	20,50	20,50	20,46	20,45	20,51	20,54	20,53	20,49	20,49	20,56	20,60	20,53	20,44	20,46	20,45	20,45	20,50	20,54	20,56	20,62	20,57	20,54	20,60	20,60	20,51	20,47	20,52	20,52	20,59	20,52	20,51	20,50	20,47	20,44	20,41	20,46	20,56	20,58	20,44	20,41	20,47	20,48	20,42	20,44	20,48	20,50	20,47	20,42	20,48	20,51	20,44	20,65	20,65	20,51	20,47	20,43	20,54	20,53	20,48	20,52	20,49	20,51	20,48	20,46	20,44	20,48	20,52	20,53	20,53	20,53	20,56	20,52	20,51	20,51	20,38	20,43	20,53	20,57	20,60	20,54	20,55	20,52	20,56	20,55	20,57	20,48	20,44	20,51	20,48	20,45	20,51	20,56	20,45	20,38	20,44	20,48	20,48	20,49	20,45	20,52	20,47	20,47	20,53	20,55	20,53	20,45	20,47	20,52	20,56	20,49	20,43	20,52	20,53	20,44	20,43	20,53	20,47	20,39	20,39	20,47	20,49	20,48	20,53	20,50	20,42	20,44	20,47	20,45	20,45	20,48	20,48	20,42	20,44	20,42	20,38	20,35	20,46	20,50	20,45	20,39	20,42	20,43	20,46	20,44	20,30	20,34	20,42	20,58	20,56	20,44	20,40	20,42	20,40	20,38	20,44	20,35	20,26	20,37	20,38	20,46	20,45	20,50	20,45	20,44	20,44	20,32	20,29	20,45	20,49	20,51	20,39	20,24	20,27	20,30	20,39	20,46	20,46	
20,43	20,47	20,50	20,39	20,30	20,45	20,48	20,34	20,32	20,40	20,41	20,39	20,38	20,34	20,38	20,37	20,36	20,45	20,42	20,48	20,46	20,49	20,41	20,44	20,47	20,43	20,41	20,35	20,42	20,52	20,46	20,42	20,42	20,29	20,37	20,46	20,45	20,41	20,39	20,46	20,51	20,44	20,42	20,43	20,55	20,48	20,49	20,41	20,42	20,49	20,52	20,51	20,55	20,47	20,45	20,44	20,46	20,53	20,55	20,54	20,52	20,61	20,53	20,54	20,43	20,39	20,45	20,53	20,49	20,39	20,49	20,48	20,50	20,51	20,45	20,47	20,54	20,47	20,50	20,52	20,52	20,51	20,56	20,50	20,48	20,50	20,52	20,50	20,48	20,52	20,47	20,49	20,45	20,39	20,37	20,56	20,53	20,52	20,53	20,56	20,56	20,54	20,53	20,42	20,41	20,47	20,53	20,53	20,53	20,49	20,43	20,48	20,55	20,46	20,53	20,55	20,45	20,45	20,49	20,40	20,50	20,55	20,53	20,56	20,57	20,56	20,48	20,54	20,59	20,56	20,55	20,53	20,49	20,58	20,62	20,59	20,52	20,49	20,50	20,42	20,45	20,56	20,46	20,47	20,47	20,58	20,55	20,48	20,56	20,54	20,48	20,54	20,55	20,41	20,40	20,50	20,50	20,64	20,58	20,56	20,48	20,44	20,42	20,47	20,51	20,53	20,46	20,52	20,52	20,55	20,54	20,53	20,49	20,57	20,55	20,55	20,51	20,43	20,56	20,57	20,58	20,53	20,48	20,54	20,59	20,52	20,59	20,53	20,48	20,59	20,58	20,64	20,62	20,54	20,52	20,57	20,61	20,51	20,48	20,57	20,54	20,54	20,55	20,56	20,60	20,63	20,56	20,57	20,55	20,60	20,58	20,60	20,62	20,59	20,61	20,57	20,63	20,65	20,50	20,55	20,59	20,58	20,66	20,56	20,58	20,59	20,62	20,61	20,56	20,55	20,58	20,60	20,58	20,56	20,58	20,55	20,57	20,63	20,66	20,63	20,63	20,73	20,63	20,67	20,64	20,63	20,65	20,63	20,61	20,57	20,64	20,72	20,62	20,68	20,61	20,61	20,59	20,61	20,66	20,64	20,63	20,62	20,57	20,52	20,61	20,72	20,73	20,69	20,60	20,58	20,64	20,59	20,63	20,67	20,68	20,66	20,60	20,64	20,59	20,61	20,56	20,61	20,67	20,68	20,70	20,63	20,65	20,56	20,62	20,68	20,66	20,68	20,63	20,63	20,70	20,67	20,62	20,60	20,66	20,76	20,69	20,57	20,59	20,59	20,64	20,63	20,66	20,69	20,62	20,58	20,64	20,63	20,65	20,71	20,73	20,61	20,70	20,73	20,73	20,62	20,58	20,57	20,68	20,67	20,63	20,64	20,63	20,62	20,64	20,64	20,59	20,64	20,64	20,73	20,66	20,67	20,69	20,74	20,71	20,71	20,62	20,74	20,67	20,63	20,67	20,71	20,71	20,72	20,72	20,69	20,68	20,66	20,62	20,59	20,67	20,70	20,62	20,61	20,65	20,59	20,65	20,71	20,60	20,56	20,55	20,59	20,67	20,65	20,63	20,56	20,55	20,66	20,56	20,56	20,63	20,59	20,58	20,62	20,62	20,57	20,64	20,67	20,63	20,60	20,67	20,63	20,58	20,64	20,68	20,65	20,62	20,57	20,58	20,56	20,59	20,60	20,63	20,61	20,61	20,73	20,73	20,63	20,58	20,62	20,53	20,55	20,57	20,55	20,68	20,68	20,68	20,67	20,50	20,53	20,53	20,61	20,61	20,56	20,54	20,59	20,56	20,62	20,57	20,53	20,62	20,57	20,49	20,57	20,58	20,52	20,49	20,54	20,56	20,51	20,54	20,70	20,59	20,58	20,54	20,58	20,65	20,54	20,46	20,48	20,55	20,53	20,51	20,53	20,60	20,53	20,56	20,60	20,54	20,58	20,61	20,54	20,55	20,60	20,59	20,53	20,57	20,48	20,54	20,44	20,45	20,51	20,46	20,46	20,48	20,50	20,51	20,43	20,53	20,61	20,57	20,57	20,48	20,44	20,51	20,47	20,51	20,55	20,61	20,58	20,55	20,58	20,55	20,52	20,49	20,52	20,54	20,53	20,54	20,51	20,52	20,48	20,43	20,41	20,44	20,56	20,55	20,55	20,44	20,47	20,51	20,49	20,44	20,52	20,49	20,44	20,50	20,57	20,56	20,50	20,56	20,57	20,51	20,41	20,38	20,51	20,60	20,49	20,58	20,52	20,53	20,42	20,44	20,50	20,50	20,44	20,50	20,51	20,55	20,67	20,61	20,48	20,53	20,49	20,44	20,51	20,56	20,58	20,47	20,45	20,47	20,56	20,57	20,54	20,44	20,51	20,51	20,46	20,33	20,40	20,53	20,46	20,43	20,46	20,51	20,51	20,60	20,54	20,56	20,48	20,40	20,46	20,47	20,55	20,49	20,47	20,52	20,56	20,52	20,40	20,46	20,49	20,46	20,48	20,52	20,54	20,48	20,43	20,38	20,44	20,44	20,49	20,54	20,49	20,39	20,49	20,47	20,41	20,42	20,47	20,50	20,48	20,45	20,40	20,37	20,48	20,53	20,39	20,37	20,45	20,43	20,44	20,56	20,46	20,38	20,44	20,40	20,42	20,40	20,35	20,39	20,38	20,42	20,47	20,40	20,36	20,48	20,45	20,42	20,39	20,39	20,37	20,35	20,48	20,46	20,41	20,47	20,50	20,46	20,49	20,37	20,30	20,45	20,45	20,49	20,51	
20,40	20,38	20,41	20,41	20,39	20,43	20,45	20,48	20,41	20,38	20,37	20,37	20,41	20,47	20,39	20,41	20,39	20,41	20,43	20,46	20,50	20,46	20,48	20,42	20,48	20,37	20,43	20,49	20,43	20,44	20,44	20,52	20,53	20,42	20,37	20,49	20,46	20,41	20,43	20,49	20,52	20,53	20,41	20,51	20,64	20,57	20,58	20,47	20,43	20,48	20,50	20,44	20,39	20,48	20,49	20,56	20,49	20,56	20,61	20,50	20,56	20,55	20,61	20,63	20,51	20,50	20,55	20,44	20,43	20,53	20,54	20,57	20,46	20,50	20,53	20,54	20,55	20,50	20,43	20,45	20,47	20,51	20,56	20,52	20,43	20,45	20,53	20,58	20,51	20,53	20,53	20,53	20,52	20,48	20,44	20,55	20,45	20,43	20,52	20,51	20,57	20,57	20,55	20,46	20,40	20,35	20,42	20,41	20,47	20,51	20,47	20,46	20,51	20,48	20,53	20,55	20,46	20,50	20,49	20,43	20,48	20,54	20,57	20,49	20,47	20,51	20,51	20,44	20,55	20,60	20,53	20,46	20,41	20,57	20,66	20,62	20,61	20,53	20,57	20,43	20,47	20,53	20,58	20,51	20,45	20,48	20,56	20,50	20,45	20,56	20,49	20,56	20,55	20,52	20,53	20,54	20,49	20,61	20,64	20,58	20,56	20,49	20,41	20,51	20,58	20,51	20,46	20,54	20,56	20,56	20,57	20,53	20,50	20,58	20,54	20,57	20,58	20,41	20,54	20,67	20,67	20,60	20,51	20,47	20,60	20,63	20,59	20,57	20,53	20,56	20,55	20,56	20,65	20,57	20,47	20,54	20,63	20,60	20,48	20,56	20,60	20,55	20,56	20,60	20,57	20,69	20,66	20,61	20,58	20,53	20,53	20,57	20,54	20,56	20,59	20,58	20,66	20,66	20,54	20,58	20,58	20,58	20,67	20,65	20,68	20,67	20,71	20,66	20,55	20,55	20,62	20,66	20,57	20,67	20,64	20,64	20,60	20,62	20,63	20,57	20,61	20,68	20,64	20,72	20,71	20,60	20,62	20,65	20,62	20,62	20,54	20,61	20,66	20,59	20,60	20,68	20,63	20,62	20,62	20,62	20,63	20,69	20,69	20,65	20,59	20,73	20,72	20,69	20,60	20,59	20,68	20,63	20,70	20,68	20,73	20,67	20,67	20,59	20,60	20,58	20,64	20,67	20,62	20,68	20,70	20,63	20,61	20,62	20,62	20,66	20,67	20,74	20,65	20,66	20,74	20,72	20,72	20,68	20,68	20,73	20,70	20,63	20,58	20,62	20,66	20,71	20,62	20,68	20,62	20,61	20,72	20,71	20,68	20,67	20,68	20,65	20,71	20,73	20,68	20,72	20,61	20,61	20,70	20,67	20,65	20,62	20,64	20,64	20,70	20,62	20,59	20,69	20,71	20,76	20,72	20,70	20,70	20,74	20,69	20,68	20,72	20,70	20,66	20,65	20,66	20,65	20,74	20,75	20,73	20,70	20,67	20,65	20,61	20,60	20,62	20,70	20,68	20,71	20,69	20,70	20,72	20,75	20,63	20,56	20,59	20,61	20,70	20,67	20,58	20,56	20,56	20,67	20,59	20,59	20,72	20,61	20,56	20,60	20,61	20,56	20,61	20,69	20,70	20,66	20,68	20,60	20,63	20,70	20,78	20,74	20,71	20,60	20,62	20,49	20,55	20,59	20,61	20,60	20,63	20,57	20,63	20,57	20,53	20,60	20,58	20,58	20,55	20,55	20,60	20,68	20,72	20,70	20,62	20,59	20,55	20,53	20,60	20,52	20,56	20,61	20,62	20,60	20,59	20,61	20,58	20,54	20,53	20,56	20,59	20,55	20,53	20,61	20,61	20,58	20,55	20,63	20,65	20,57	20,55	20,55	20,55	20,51	20,49	20,50	20,59	20,53	20,61	20,64	20,60	20,53	20,54	20,58	20,61	20,62	20,60	20,56	20,55	20,64	20,57	20,60	20,61	20,56	20,53	20,56	20,54	20,56	20,48	20,52	20,45	20,47	20,57	20,55	20,53	20,54	20,56	20,61	20,52	20,45	20,49	20,51	20,53	20,51	20,53	20,53	20,46	20,62	20,60	20,44	20,39	20,47	20,48	20,54	20,57	20,54	20,53	20,47	20,42	20,49	20,49	20,53	20,52	20,49	20,43	20,44	20,53	20,51	20,48	20,56	20,49	20,48	20,50	20,56	20,53	20,45	20,50	20,50	20,57	20,48	20,44	20,59	20,60	20,51	20,61	20,59	20,54	20,48	20,48	20,54	20,53	20,36	20,35	20,42	20,57	20,62	20,59	20,53	20,43	20,43	20,41	20,43	20,53	20,55	20,45	20,49	20,52	20,52	20,55	20,47	20,46	20,53	20,57	20,55	20,53	20,45	20,49	20,46	20,45	20,46	20,47	20,52	20,56	20,49	20,59	20,57	20,51	20,47	20,49	20,49	20,48	20,60	20,50	20,51	20,50	20,42	20,51	20,51	20,46	20,48	20,44	20,41	20,49	20,52	20,56	20,46	20,46	20,58	20,60	20,50	20,42	20,51	20,57	20,50	20,39	20,43	20,50	20,59	20,50	20,57	20,45	20,43	20,51	20,48	20,41	20,39	20,42	20,40	20,42	20,39	20,46	20,41	20,30	20,35	20,44	20,43	20,44	20,37	20,37	20,41	20,47	20,56	20,57	20,50	20,48	20,42	20,43	20,45	20,41	20,50	20,48	20,42	20,50	20,52	20,37	20,38	20,38	20,46	20,49	20,46	20,45	20,51	
20,33	20,35	20,38	20,39	20,38	20,43	20,46	20,45	20,49	20,40	20,35	20,39	20,38	20,49	20,51	20,41	20,43	20,43	20,40	20,42	20,56	20,50	20,44	20,36	20,51	20,59	20,49	20,49	20,54	20,48	20,48	20,47	20,44	20,41	20,47	20,51	20,48	20,45	20,54	20,55	20,52	20,57	20,54	20,54	20,62	20,52	20,50	20,42	20,43	20,55	20,52	20,45	20,49	20,46	20,44	20,54	20,48	20,53	20,53	20,43	20,49	20,54	20,58	20,57	20,51	20,52	20,58	20,58	20,48	20,57	20,59	20,59	20,52	20,48	20,53	20,63	20,58	20,44	20,46	20,43	20,45	20,50	20,53	20,53	20,42	20,44	20,46	20,51	20,55	20,58	20,54	20,55	20,52	20,53	20,52	20,51	20,41	20,48	20,55	20,58	20,55	20,54	20,55	20,46	20,48	20,47	20,41	20,48	20,47	20,46	20,41	20,50	20,53	20,54	20,56	20,52	20,37	20,44	20,57	20,43	20,43	20,45	20,49	20,50	20,49	20,55	20,53	20,50	20,58	20,59	20,58	20,53	20,48	20,50	20,52	20,61	20,58	20,57	20,58	20,54	20,53	20,56	20,57	20,54	20,52	20,55	20,52	20,56	20,48	20,51	20,46	20,51	20,46	20,51	20,60	20,56	20,54	20,59	20,62	20,56	20,45	20,50	20,46	20,55	20,63	20,60	20,49	20,49	20,59	20,56	20,58	20,49	20,51	20,59	20,59	20,57	20,61	20,51	20,51	20,64	20,61	20,59	20,50	20,51	20,61	20,67	20,57	20,55	20,53	20,60	20,50	20,52	20,59	20,57	20,52	20,57	20,69	20,66	20,63	20,58	20,59	20,58	20,54	20,55	20,56	20,56	20,63	20,55	20,52	20,54	20,55	20,63	20,64	20,62	20,70	20,69	20,63	20,66	20,64	20,62	20,58	20,54	20,65	20,66	20,72	20,65	20,71	20,72	20,60	20,64	20,58	20,61	20,63	20,68	20,73	20,68	20,64	20,68	20,66	20,68	20,63	20,63	20,60	20,74	20,66	20,55	20,60	20,65	20,66	20,73	20,59	20,61	20,68	20,59	20,58	20,64	20,64	20,64	20,66	20,69	20,66	20,66	20,70	20,66	20,62	20,63	20,70	20,66	20,65	20,66	20,65	20,69	20,72	20,70	20,66	20,76	20,68	20,69	20,61	20,64	20,59	20,69	20,59	20,68	20,73	20,63	20,65	20,63	20,65	20,70	20,71	20,74	20,69	20,65	20,75	20,69	20,72	20,77	20,74	20,68	20,66	20,69	20,65	20,66	20,65	20,75	20,71	20,68	20,62	20,62	20,64	20,67	20,69	20,74	20,68	20,62	20,69	20,69	20,75	20,68	20,61	20,62	20,67	20,66	20,62	20,66	20,67	20,69	20,70	20,69	20,67	20,72	20,72	20,73	20,73	20,72	20,69	20,75	20,76	20,74	20,73	20,70	20,71	20,64	20,65	20,69	20,72	20,70	20,64	20,74	20,72	20,65	20,69	20,65	20,62	20,65	20,70	20,78	20,74	20,71	20,71	20,67	20,76	20,67	20,58	20,62	20,72	20,70	20,57	20,57	20,61	20,67	20,60	20,60	20,72	20,68	20,56	20,58	20,61	20,59	20,52	20,62	20,67	20,61	20,66	20,60	20,65	20,66	20,62	20,64	20,67	20,65	20,67	20,70	20,63	20,58	20,57	20,64	20,62	20,64	20,61	20,57	20,50	20,55	20,55	20,61	20,58	20,55	20,66	20,68	20,66	20,63	20,62	20,53	20,57	20,60	20,53	20,54	20,55	20,61	20,59	20,63	20,60	20,60	20,58	20,54	20,49	20,56	20,52	20,62	20,65	20,64	20,61	20,61	20,62	20,66	20,56	20,58	20,57	20,56	20,56	20,49	20,53	20,61	20,54	20,48	20,57	20,64	20,56	20,55	20,58	20,59	20,62	20,63	20,64	20,60	20,62	20,67	20,56	20,56	20,60	20,61	20,59	20,57	20,55	20,55	20,51	20,56	20,60	20,55	20,64	20,68	20,57	20,50	20,53	20,61	20,54	20,49	20,53	20,60	20,53	20,45	20,56	20,55	20,48	20,65	20,62	20,47	20,47	20,50	20,49	20,51	20,56	20,58	20,62	20,55	20,47	20,49	20,49	20,54	20,52	20,49	20,53	20,46	20,55	20,54	20,52	20,61	20,57	20,54	20,58	20,56	20,59	20,48	20,50	20,52	20,60	20,48	20,45	20,58	20,57	20,49	20,55	20,59	20,56	20,50	20,57	20,62	20,54	20,43	20,43	20,48	20,59	20,60	20,52	20,64	20,49	20,42	20,48	20,51	20,55	20,51	20,45	20,47	20,58	20,59	20,53	20,44	20,44	20,50	20,55	20,54	20,53	20,54	20,55	20,52	20,47	20,42	20,44	20,51	20,52	20,51	20,55	20,53	20,51	20,52	20,48	20,46	20,43	20,55	20,55	20,50	20,48	20,48	20,51	20,48	20,49	20,50	20,43	20,41	20,50	20,51	20,56	20,63	20,50	20,56	20,68	20,59	20,52	20,58	20,47	20,43	20,38	20,44	20,49	20,54	20,47	20,54	20,46	20,49	20,49	20,45	20,53	20,51	20,50	20,57	20,44	20,37	20,51	20,53	20,34	20,37	20,41	20,40	20,37	20,35	20,32	20,35	20,42	20,46	20,59	20,52	20,50	20,45	20,46	20,47	20,44	20,48	20,44	20,29	20,39	20,48	20,44	20,43	20,40	20,44	20,50	20,43	20,38	20,38	
20,30	20,40	20,46	20,43	20,43	20,45	20,47	20,46	20,43	20,45	20,34	20,26	20,35	20,37	20,37	20,42	20,49	20,41	20,43	20,49	20,59	20,59	20,45	20,42	20,49	20,51	20,58	20,48	20,49	20,47	20,44	20,39	20,35	20,36	20,40	20,47	20,51	20,53	20,50	20,55	20,49	20,57	20,53	20,54	20,49	20,48	20,43	20,44	20,45	20,58	20,54	20,55	20,58	20,56	20,51	20,57	20,49	20,56	20,49	20,42	20,53	20,56	20,59	20,55	20,59	20,57	20,53	20,61	20,52	20,53	20,54	20,64	20,55	20,54	20,54	20,59	20,56	20,56	20,52	20,50	20,51	20,49	20,46	20,50	20,42	20,45	20,49	20,53	20,48	20,51	20,55	20,53	20,52	20,54	20,53	20,47	20,41	20,45	20,53	20,58	20,51	20,55	20,53	20,46	20,48	20,47	20,48	20,52	20,61	20,57	20,46	20,47	20,51	20,54	20,60	20,58	20,50	20,42	20,53	20,44	20,41	20,51	20,53	20,56	20,45	20,54	20,56	20,52	20,62	20,58	20,56	20,60	20,57	20,54	20,55	20,57	20,59	20,56	20,57	20,53	20,52	20,52	20,56	20,47	20,53	20,55	20,57	20,56	20,52	20,52	20,52	20,52	20,49	20,47	20,54	20,56	20,55	20,65	20,67	20,59	20,42	20,41	20,50	20,56	20,60	20,58	20,53	20,48	20,58	20,60	20,56	20,59	20,52	20,62	20,66	20,57	20,54	20,57	20,51	20,52	20,57	20,50	20,52	20,60	20,62	20,62	20,60	20,54	20,52	20,56	20,61	20,59	20,62	20,55	20,56	20,62	20,64	20,59	20,59	20,64	20,65	20,61	20,58	20,57	20,56	20,60	20,58	20,56	20,55	20,57	20,58	20,64	20,66	20,68	20,66	20,66	20,66	20,67	20,66	20,57	20,59	20,54	20,66	20,61	20,64	20,64	20,63	20,72	20,67	20,65	20,68	20,71	20,68	20,62	20,64	20,59	20,56	20,61	20,69	20,68	20,70	20,62	20,68	20,69	20,65	20,58	20,64	20,72	20,78	20,72	20,62	20,67	20,68	20,68	20,66	20,60	20,66	20,75	20,68	20,70	20,70	20,62	20,68	20,65	20,58	20,62	20,67	20,71	20,64	20,72	20,70	20,61	20,68	20,72	20,67	20,76	20,69	20,65	20,65	20,61	20,64	20,65	20,64	20,67	20,73	20,67	20,63	20,68	20,72	20,70	20,69	20,74	20,73	20,64	20,76	20,72	20,75	20,77	20,71	20,70	20,66	20,72	20,72	20,70	20,69	20,65	20,69	20,70	20,57	20,66	20,69	20,62	20,70	20,75	20,79	20,72	20,72	20,77	20,75	20,69	20,64	20,66	20,63	20,67	20,75	20,72	20,68	20,66	20,69	20,72	20,74	20,76	20,72	20,67	20,70	20,72	20,69	20,68	20,79	20,78	20,69	20,67	20,65	20,69	20,70	20,74	20,74	20,72	20,68	20,71	20,77	20,69	20,70	20,77	20,81	20,68	20,65	20,71	20,71	20,78	20,68	20,74	20,77	20,62	20,55	20,64	20,69	20,75	20,64	20,58	20,62	20,66	20,67	20,67	20,72	20,67	20,66	20,63	20,71	20,64	20,51	20,63	20,62	20,59	20,69	20,61	20,65	20,64	20,55	20,59	20,64	20,67	20,70	20,74	20,64	20,57	20,58	20,55	20,60	20,62	20,61	20,58	20,60	20,58	20,56	20,55	20,56	20,62	20,71	20,66	20,60	20,61	20,64	20,56	20,59	20,70	20,58	20,49	20,55	20,61	20,67	20,65	20,66	20,60	20,54	20,64	20,50	20,56	20,51	20,58	20,70	20,61	20,57	20,63	20,59	20,63	20,64	20,54	20,61	20,56	20,60	20,57	20,56	20,62	20,59	20,49	20,57	20,63	20,54	20,50	20,57	20,56	20,52	20,54	20,57	20,54	20,55	20,72	20,70	20,58	20,50	20,51	20,55	20,56	20,50	20,53	20,56	20,60	20,61	20,57	20,57	20,59	20,56	20,51	20,50	20,53	20,56	20,52	20,48	20,55	20,64	20,49	20,57	20,54	20,49	20,64	20,67	20,58	20,53	20,45	20,49	20,53	20,57	20,59	20,61	20,59	20,54	20,51	20,49	20,49	20,50	20,52	20,54	20,48	20,57	20,57	20,52	20,62	20,52	20,48	20,51	20,51	20,55	20,50	20,55	20,48	20,50	20,47	20,44	20,49	20,52	20,54	20,51	20,53	20,50	20,47	20,55	20,54	20,57	20,51	20,50	20,51	20,58	20,58	20,50	20,55	20,54	20,53	20,65	20,62	20,58	20,51	20,52	20,51	20,53	20,57	20,59	20,45	20,44	20,51	20,46	20,52	20,47	20,45	20,52	20,51	20,51	20,52	20,53	20,48	20,50	20,44	20,49	20,42	20,47	20,57	20,46	20,41	20,47	20,52	20,51	20,47	20,41	20,41	20,51	20,57	20,52	20,56	20,47	20,46	20,48	20,50	20,53	20,47	20,55	20,54	20,60	20,54	20,50	20,58	20,47	20,42	20,45	20,43	20,54	20,55	20,46	20,54	20,55	20,53	20,52	20,48	20,51	20,48	20,53	20,58	20,50	20,42	20,47	20,52	20,44	20,42	20,55	20,51	20,37	20,27	20,38	20,44	20,45	20,49	20,52	20,46	20,51	20,50	20,42	20,44	20,37	20,44	20,46	20,31	20,38	20,42	20,34	20,43	20,45	20,45	20,34	20,45	20,43	20,39	
20,51	20,41	20,45	20,42	20,38	20,45	20,47	20,52	20,38	20,40	20,34	20,35	20,40	20,42	20,40	20,43	20,59	20,46	20,36	20,50	20,48	20,58	20,46	20,47	20,54	20,41	20,39	20,55	20,52	20,41	20,30	20,34	20,39	20,33	20,37	20,50	20,43	20,46	20,48	20,42	20,46	20,50	20,53	20,51	20,44	20,48	20,37	20,33	20,43	20,49	20,44	20,54	20,61	20,59	20,61	20,62	20,56	20,59	20,58	20,49	20,54	20,55	20,64	20,55	20,48	20,53	20,54	20,59	20,58	20,52	20,59	20,63	20,55	20,53	20,52	20,51	20,42	20,54	20,47	20,42	20,55	20,47	20,53	20,52	20,41	20,46	20,47	20,48	20,48	20,46	20,49	20,54	20,51	20,56	20,52	20,50	20,46	20,40	20,50	20,63	20,58	20,54	20,55	20,47	20,56	20,54	20,46	20,53	20,55	20,55	20,41	20,48	20,54	20,52	20,61	20,53	20,42	20,48	20,51	20,51	20,47	20,56	20,54	20,57	20,55	20,55	20,53	20,55	20,57	20,54	20,51	20,50	20,53	20,60	20,62	20,55	20,59	20,51	20,49	20,44	20,46	20,51	20,52	20,57	20,57	20,54	20,56	20,52	20,60	20,61	20,54	20,60	20,52	20,53	20,54	20,59	20,54	20,61	20,73	20,64	20,48	20,46	20,43	20,55	20,61	20,53	20,50	20,44	20,55	20,58	20,60	20,56	20,63	20,69	20,71	20,58	20,53	20,55	20,60	20,61	20,60	20,54	20,56	20,59	20,63	20,66	20,58	20,57	20,51	20,63	20,66	20,58	20,60	20,56	20,54	20,57	20,62	20,58	20,50	20,64	20,72	20,67	20,59	20,61	20,63	20,59	20,61	20,63	20,68	20,68	20,62	20,64	20,64	20,61	20,64	20,66	20,69	20,70	20,62	20,62	20,58	20,58	20,62	20,69	20,56	20,57	20,63	20,73	20,73	20,67	20,67	20,75	20,66	20,65	20,67	20,65	20,62	20,59	20,66	20,63	20,64	20,65	20,65	20,71	20,67	20,59	20,65	20,67	20,70	20,67	20,64	20,71	20,74	20,75	20,66	20,59	20,67	20,80	20,64	20,65	20,72	20,70	20,69	20,70	20,66	20,68	20,70	20,71	20,67	20,66	20,72	20,66	20,64	20,71	20,61	20,69	20,73	20,70	20,71	20,64	20,70	20,66	20,62	20,71	20,67	20,73	20,62	20,69	20,79	20,65	20,63	20,67	20,70	20,69	20,69	20,73	20,69	20,67	20,70	20,73	20,71	20,68	20,63	20,62	20,62	20,68	20,63	20,72	20,69	20,63	20,68	20,68	20,68	20,76	20,78	20,73	20,67	20,75	20,80	20,64	20,69	20,63	20,67	20,74	20,79	20,73	20,68	20,66	20,65	20,71	20,73	20,73	20,75	20,69	20,69	20,69	20,72	20,70	20,80	20,78	20,75	20,75	20,68	20,75	20,73	20,73	20,69	20,70	20,73	20,69	20,74	20,68	20,62	20,67	20,76	20,70	20,61	20,67	20,71	20,68	20,76	20,78	20,74	20,61	20,60	20,62	20,66	20,69	20,65	20,69	20,64	20,73	20,65	20,62	20,70	20,72	20,69	20,68	20,60	20,60	20,58	20,65	20,63	20,64	20,73	20,67	20,70	20,70	20,63	20,65	20,68	20,65	20,73	20,70	20,63	20,61	20,67	20,56	20,56	20,63	20,57	20,55	20,64	20,66	20,60	20,62	20,61	20,60	20,69	20,62	20,65	20,70	20,69	20,64	20,59	20,62	20,55	20,54	20,59	20,60	20,61	20,65	20,61	20,62	20,57	20,61	20,54	20,59	20,56	20,58	20,66	20,59	20,63	20,57	20,55	20,62	20,65	20,56	20,61	20,59	20,58	20,58	20,52	20,56	20,56	20,55	20,55	20,62	20,60	20,58	20,52	20,54	20,51	20,62	20,66	20,58	20,49	20,63	20,66	20,53	20,52	20,56	20,57	20,51	20,48	20,52	20,54	20,61	20,55	20,50	20,53	20,49	20,53	20,50	20,47	20,55	20,61	20,65	20,59	20,49	20,61	20,58	20,56	20,58	20,52	20,62	20,67	20,59	20,56	20,53	20,50	20,48	20,51	20,50	20,54	20,47	20,47	20,46	20,45	20,50	20,57	20,49	20,46	20,51	20,53	20,54	20,45	20,51	20,49	20,44	20,52	20,45	20,50	20,54	20,60	20,62	20,53	20,45	20,43	20,47	20,48	20,54	20,49	20,46	20,46	20,52	20,59	20,57	20,57	20,53	20,45	20,49	20,49	20,59	20,58	20,54	20,47	20,48	20,52	20,59	20,59	20,54	20,55	20,55	20,52	20,62	20,60	20,49	20,43	20,50	20,54	20,58	20,49	20,45	20,57	20,58	20,48	20,51	20,49	20,43	20,47	20,46	20,48	20,56	20,56	20,58	20,51	20,43	20,46	20,56	20,53	20,47	20,49	20,54	20,53	20,50	20,52	20,53	20,49	20,46	20,48	20,49	20,47	20,41	20,46	20,53	20,52	20,48	20,54	20,61	20,48	20,50	20,48	20,53	20,57	20,57	20,40	20,47	20,53	20,49	20,46	20,45	20,41	20,39	20,48	20,51	20,47	20,41	20,40	20,40	20,47	20,43	20,44	20,53	20,42	20,31	20,34	20,47	20,58	20,52	20,57	20,43	20,42	20,55	20,52	20,44	20,37	20,43	20,43	20,39	20,41	20,41	20,41	20,32	20,33	20,34	20,32	20,37	20,51	20,48	
20,43	20,43	20,45	20,43	20,33	20,50	20,53	20,53	20,46	20,45	20,39	20,35	20,44	20,54	20,39	20,39	20,48	20,55	20,43	20,52	20,49	20,48	20,40	20,42	20,52	20,41	20,35	20,48	20,59	20,46	20,43	20,39	20,35	20,34	20,45	20,54	20,47	20,39	20,39	20,40	20,38	20,48	20,57	20,59	20,45	20,45	20,42	20,46	20,52	20,51	20,45	20,54	20,56	20,54	20,57	20,60	20,55	20,49	20,55	20,57	20,53	20,53	20,58	20,57	20,50	20,56	20,51	20,52	20,52	20,50	20,47	20,51	20,54	20,48	20,50	20,55	20,41	20,42	20,45	20,42	20,54	20,53	20,45	20,48	20,35	20,45	20,47	20,40	20,51	20,46	20,43	20,51	20,55	20,52	20,46	20,53	20,52	20,43	20,52	20,58	20,54	20,44	20,55	20,51	20,51	20,53	20,51	20,46	20,52	20,53	20,41	20,43	20,59	20,52	20,52	20,49	20,40	20,48	20,54	20,52	20,58	20,61	20,53	20,62	20,54	20,55	20,53	20,52	20,50	20,55	20,56	20,57	20,47	20,55	20,56	20,61	20,65	20,57	20,49	20,48	20,53	20,51	20,54	20,56	20,59	20,57	20,56	20,50	20,56	20,58	20,57	20,58	20,47	20,43	20,64	20,64	20,58	20,46	20,60	20,54	20,51	20,58	20,48	20,44	20,62	20,57	20,47	20,53	20,49	20,55	20,56	20,53	20,55	20,64	20,68	20,62	20,61	20,55	20,62	20,69	20,63	20,56	20,60	20,61	20,61	20,62	20,59	20,59	20,57	20,58	20,61	20,60	20,60	20,59	20,49	20,54	20,62	20,61	20,54	20,57	20,61	20,60	20,53	20,60	20,51	20,60	20,54	20,56	20,68	20,62	20,57	20,56	20,62	20,55	20,57	20,64	20,65	20,62	20,60	20,59	20,58	20,56	20,63	20,60	20,63	20,64	20,63	20,73	20,74	20,76	20,70	20,66	20,63	20,63	20,69	20,69	20,71	20,67	20,59	20,55	20,61	20,56	20,55	20,64	20,69	20,56	20,68	20,67	20,57	20,66	20,63	20,68	20,74	20,70	20,66	20,63	20,69	20,73	20,68	20,71	20,74	20,70	20,66	20,70	20,76	20,70	20,70	20,77	20,65	20,73	20,76	20,67	20,66	20,64	20,64	20,69	20,68	20,68	20,78	20,69	20,61	20,69	20,66	20,64	20,65	20,69	20,72	20,71	20,78	20,76	20,69	20,72	20,67	20,71	20,69	20,70	20,72	20,66	20,67	20,81	20,70	20,70	20,67	20,60	20,69	20,73	20,70	20,69	20,72	20,69	20,66	20,70	20,73	20,78	20,82	20,70	20,65	20,71	20,79	20,67	20,66	20,67	20,70	20,72	20,68	20,77	20,75	20,75	20,70	20,74	20,69	20,71	20,74	20,70	20,78	20,72	20,69	20,76	20,77	20,75	20,74	20,73	20,71	20,74	20,68	20,70	20,70	20,70	20,70	20,70	20,69	20,70	20,69	20,67	20,71	20,64	20,63	20,66	20,69	20,67	20,71	20,77	20,76	20,69	20,67	20,67	20,72	20,71	20,68	20,72	20,73	20,74	20,67	20,59	20,64	20,69	20,66	20,72	20,62	20,63	20,59	20,59	20,62	20,64	20,70	20,68	20,69	20,65	20,67	20,71	20,75	20,65	20,68	20,64	20,63	20,63	20,60	20,66	20,58	20,63	20,67	20,70	20,68	20,66	20,62	20,65	20,62	20,59	20,65	20,68	20,72	20,71	20,72	20,70	20,68	20,54	20,55	20,55	20,59	20,61	20,66	20,64	20,61	20,59	20,62	20,61	20,52	20,64	20,61	20,53	20,64	20,61	20,56	20,52	20,54	20,63	20,61	20,59	20,66	20,56	20,56	20,57	20,54	20,61	20,54	20,54	20,60	20,56	20,55	20,63	20,61	20,61	20,59	20,58	20,67	20,64	20,58	20,54	20,60	20,58	20,55	20,59	20,57	20,57	20,46	20,46	20,46	20,58	20,51	20,54	20,54	20,52	20,61	20,57	20,51	20,58	20,57	20,65	20,64	20,47	20,54	20,55	20,55	20,59	20,49	20,57	20,57	20,56	20,56	20,53	20,50	20,51	20,60	20,51	20,51	20,49	20,51	20,44	20,44	20,48	20,52	20,54	20,44	20,51	20,56	20,59	20,48	20,48	20,53	20,52	20,50	20,47	20,54	20,57	20,60	20,55	20,53	20,45	20,50	20,55	20,48	20,50	20,51	20,47	20,45	20,48	20,59	20,57	20,55	20,54	20,55	20,56	20,46	20,55	20,62	20,57	20,50	20,52	20,49	20,51	20,57	20,51	20,44	20,52	20,56	20,61	20,60	20,47	20,45	20,49	20,49	20,49	20,46	20,52	20,56	20,57	20,51	20,43	20,48	20,42	20,41	20,45	20,47	20,45	20,45	20,51	20,49	20,54	20,47	20,55	20,58	20,48	20,46	20,50	20,52	20,46	20,40	20,52	20,49	20,45	20,49	20,51	20,52	20,41	20,41	20,52	20,43	20,40	20,50	20,60	20,51	20,44	20,54	20,54	20,50	20,53	20,47	20,41	20,52	20,52	20,46	20,45	20,41	20,45	20,48	20,46	20,46	20,43	20,45	20,34	20,44	20,46	20,45	20,48	20,42	20,39	20,44	20,41	20,49	20,48	20,47	20,46	20,36	20,42	20,50	20,51	20,45	20,48	20,36	20,43	20,53	20,49	20,40	20,30	20,33	20,30	20,41	20,49	20,57	20,53	
20,39	20,36	20,45	20,45	20,42	20,49	20,47	20,46	20,40	20,46	20,41	20,36	20,40	20,47	20,42	20,42	20,48	20,47	20,36	20,41	20,41	20,45	20,39	20,48	20,48	20,42	20,51	20,48	20,40	20,44	20,54	20,53	20,45	20,38	20,54	20,54	20,49	20,48	20,45	20,42	20,39	20,40	20,53	20,54	20,53	20,54	20,51	20,55	20,59	20,60	20,52	20,43	20,56	20,54	20,50	20,54	20,50	20,49	20,57	20,59	20,54	20,56	20,57	20,57	20,50	20,56	20,55	20,48	20,44	20,50	20,46	20,40	20,46	20,53	20,53	20,67	20,46	20,41	20,47	20,45	20,49	20,46	20,54	20,53	20,47	20,48	20,52	20,40	20,44	20,44	20,39	20,44	20,49	20,47	20,45	20,51	20,58	20,57	20,56	20,60	20,48	20,40	20,42	20,51	20,54	20,51	20,53	20,44	20,46	20,59	20,51	20,42	20,52	20,58	20,54	20,47	20,42	20,50	20,55	20,48	20,54	20,58	20,54	20,56	20,45	20,49	20,51	20,42	20,49	20,53	20,56	20,56	20,49	20,55	20,53	20,56	20,63	20,65	20,57	20,54	20,47	20,48	20,56	20,60	20,55	20,54	20,57	20,56	20,53	20,54	20,51	20,52	20,54	20,48	20,57	20,65	20,54	20,52	20,55	20,54	20,46	20,54	20,48	20,51	20,61	20,69	20,56	20,59	20,52	20,50	20,50	20,46	20,49	20,60	20,62	20,52	20,48	20,53	20,57	20,57	20,57	20,63	20,55	20,56	20,57	20,62	20,60	20,64	20,51	20,49	20,56	20,58	20,62	20,59	20,56	20,62	20,59	20,56	20,56	20,58	20,56	20,55	20,55	20,59	20,57	20,52	20,57	20,60	20,61	20,63	20,61	20,58	20,50	20,62	20,63	20,61	20,62	20,63	20,57	20,53	20,56	20,57	20,62	20,54	20,59	20,69	20,67	20,68	20,70	20,72	20,71	20,70	20,61	20,63	20,62	20,64	20,68	20,65	20,60	20,54	20,63	20,62	20,57	20,62	20,67	20,56	20,64	20,65	20,64	20,68	20,63	20,63	20,63	20,68	20,67	20,66	20,74	20,72	20,61	20,66	20,63	20,67	20,67	20,66	20,70	20,66	20,59	20,68	20,72	20,72	20,76	20,65	20,66	20,71	20,75	20,74	20,68	20,68	20,72	20,66	20,56	20,67	20,70	20,69	20,68	20,70	20,71	20,73	20,81	20,78	20,74	20,73	20,79	20,73	20,76	20,74	20,76	20,77	20,73	20,77	20,69	20,65	20,69	20,67	20,69	20,72	20,68	20,69	20,73	20,76	20,70	20,74	20,69	20,69	20,76	20,69	20,66	20,71	20,76	20,66	20,69	20,68	20,70	20,68	20,65	20,70	20,72	20,63	20,70	20,73	20,80	20,74	20,72	20,71	20,77	20,68	20,69	20,79	20,74	20,74	20,73	20,67	20,67	20,73	20,65	20,73	20,74	20,75	20,70	20,64	20,66	20,73	20,73	20,71	20,68	20,62	20,66	20,69	20,64	20,62	20,72	20,68	20,66	20,68	20,68	20,69	20,72	20,71	20,69	20,65	20,68	20,76	20,63	20,67	20,70	20,72	20,68	20,67	20,66	20,62	20,55	20,59	20,67	20,63	20,62	20,60	20,65	20,64	20,61	20,75	20,78	20,67	20,66	20,70	20,63	20,56	20,65	20,69	20,65	20,65	20,63	20,58	20,68	20,67	20,58	20,58	20,58	20,58	20,64	20,72	20,73	20,69	20,62	20,65	20,64	20,58	20,62	20,65	20,57	20,63	20,65	20,67	20,65	20,63	20,55	20,59	20,54	20,66	20,53	20,45	20,59	20,62	20,55	20,57	20,64	20,62	20,55	20,55	20,66	20,70	20,60	20,58	20,63	20,67	20,62	20,50	20,55	20,59	20,53	20,54	20,62	20,69	20,66	20,64	20,57	20,60	20,66	20,64	20,62	20,70	20,64	20,57	20,57	20,56	20,47	20,44	20,41	20,48	20,55	20,56	20,60	20,54	20,57	20,59	20,54	20,53	20,58	20,61	20,59	20,54	20,48	20,58	20,53	20,56	20,55	20,62	20,60	20,48	20,56	20,60	20,48	20,47	20,60	20,52	20,49	20,51	20,51	20,50	20,39	20,48	20,49	20,46	20,47	20,46	20,50	20,56	20,53	20,45	20,53	20,51	20,48	20,48	20,52	20,54	20,65	20,54	20,53	20,46	20,45	20,55	20,48	20,54	20,58	20,60	20,60	20,52	20,48	20,57	20,54	20,53	20,52	20,57	20,52	20,50	20,59	20,54	20,48	20,51	20,51	20,51	20,49	20,59	20,59	20,55	20,59	20,55	20,54	20,51	20,51	20,57	20,53	20,53	20,49	20,46	20,45	20,49	20,51	20,41	20,44	20,49	20,46	20,39	20,51	20,49	20,43	20,45	20,53	20,53	20,47	20,43	20,51	20,45	20,40	20,49	20,46	20,53	20,51	20,62	20,54	20,50	20,48	20,48	20,49	20,45	20,45	20,49	20,39	20,36	20,47	20,56	20,62	20,52	20,53	20,51	20,42	20,49	20,43	20,33	20,42	20,51	20,42	20,44	20,43	20,48	20,54	20,53	20,45	20,38	20,44	20,40	20,38	20,46	20,47	20,43	20,41	20,49	20,42	20,45	20,38	20,40	20,44	20,35	20,31	20,42	20,48	20,43	20,49	20,52	20,36	20,38	20,46	20,40	20,33	20,35	20,44	20,43	20,36	20,43	20,45	20,48	
20,44	20,39	20,45	20,46	20,37	20,39	20,38	20,37	20,38	20,48	20,35	20,40	20,40	20,42	20,45	20,53	20,56	20,40	20,34	20,46	20,44	20,34	20,39	20,42	20,51	20,50	20,56	20,46	20,39	20,43	20,46	20,42	20,48	20,36	20,36	20,50	20,36	20,38	20,50	20,41	20,34	20,40	20,44	20,52	20,55	20,55	20,49	20,41	20,51	20,62	20,59	20,42	20,53	20,62	20,49	20,55	20,51	20,45	20,52	20,52	20,58	20,60	20,60	20,56	20,50	20,48	20,43	20,48	20,48	20,54	20,56	20,47	20,38	20,47	20,52	20,52	20,47	20,47	20,52	20,45	20,47	20,44	20,48	20,47	20,47	20,43	20,46	20,48	20,40	20,44	20,48	20,55	20,51	20,44	20,43	20,46	20,56	20,57	20,51	20,52	20,56	20,47	20,39	20,43	20,50	20,47	20,48	20,52	20,45	20,51	20,40	20,43	20,49	20,51	20,59	20,56	20,44	20,45	20,55	20,46	20,49	20,48	20,61	20,57	20,49	20,49	20,62	20,50	20,54	20,54	20,59	20,57	20,51	20,54	20,56	20,58	20,63	20,59	20,61	20,55	20,48	20,43	20,49	20,61	20,51	20,56	20,58	20,55	20,52	20,59	20,54	20,56	20,54	20,56	20,58	20,58	20,51	20,50	20,59	20,56	20,45	20,46	20,48	20,53	20,55	20,57	20,58	20,49	20,52	20,45	20,43	20,54	20,52	20,63	20,63	20,55	20,50	20,47	20,64	20,64	20,58	20,67	20,63	20,54	20,58	20,60	20,59	20,56	20,44	20,53	20,49	20,50	20,51	20,56	20,54	20,61	20,68	20,59	20,55	20,56	20,61	20,67	20,56	20,57	20,53	20,58	20,59	20,64	20,64	20,67	20,64	20,60	20,53	20,58	20,68	20,54	20,54	20,66	20,61	20,64	20,66	20,61	20,69	20,60	20,65	20,70	20,68	20,67	20,74	20,64	20,64	20,73	20,70	20,63	20,70	20,67	20,69	20,69	20,62	20,61	20,73	20,70	20,61	20,69	20,67	20,59	20,66	20,67	20,73	20,68	20,63	20,66	20,69	20,71	20,73	20,71	20,72	20,75	20,65	20,62	20,60	20,67	20,71	20,66	20,71	20,65	20,65	20,68	20,71	20,68	20,70	20,70	20,74	20,75	20,75	20,74	20,65	20,64	20,67	20,64	20,61	20,72	20,72	20,71	20,74	20,69	20,65	20,73	20,81	20,77	20,71	20,70	20,74	20,77	20,73	20,75	20,73	20,68	20,70	20,77	20,73	20,70	20,68	20,71	20,68	20,73	20,73	20,77	20,75	20,66	20,69	20,67	20,68	20,67	20,75	20,67	20,64	20,68	20,72	20,64	20,70	20,70	20,72	20,67	20,71	20,75	20,70	20,70	20,74	20,77	20,74	20,83	20,71	20,79	20,72	20,71	20,78	20,79	20,77	20,74	20,77	20,78	20,68	20,73	20,71	20,70	20,72	20,77	20,74	20,67	20,65	20,70	20,81	20,72	20,69	20,64	20,63	20,69	20,63	20,66	20,74	20,72	20,65	20,68	20,71	20,70	20,73	20,64	20,67	20,67	20,68	20,69	20,70	20,73	20,74	20,64	20,67	20,71	20,66	20,63	20,58	20,70	20,74	20,76	20,68	20,62	20,64	20,67	20,64	20,70	20,71	20,68	20,61	20,75	20,76	20,61	20,59	20,72	20,72	20,66	20,64	20,60	20,57	20,62	20,56	20,58	20,60	20,59	20,64	20,68	20,73	20,72	20,63	20,64	20,59	20,57	20,64	20,71	20,64	20,62	20,57	20,61	20,61	20,60	20,59	20,64	20,59	20,63	20,60	20,52	20,57	20,59	20,59	20,63	20,62	20,66	20,58	20,51	20,63	20,64	20,66	20,64	20,62	20,69	20,66	20,47	20,50	20,58	20,64	20,57	20,61	20,65	20,64	20,62	20,63	20,58	20,65	20,67	20,63	20,62	20,62	20,56	20,54	20,60	20,45	20,40	20,55	20,52	20,60	20,58	20,63	20,61	20,47	20,50	20,55	20,52	20,56	20,54	20,57	20,55	20,43	20,55	20,60	20,61	20,58	20,63	20,57	20,52	20,49	20,55	20,54	20,51	20,54	20,55	20,50	20,49	20,51	20,41	20,35	20,50	20,54	20,52	20,51	20,48	20,49	20,52	20,47	20,48	20,50	20,42	20,47	20,47	20,47	20,48	20,58	20,53	20,47	20,41	20,43	20,47	20,47	20,57	20,57	20,53	20,64	20,52	20,51	20,50	20,47	20,40	20,47	20,49	20,55	20,54	20,49	20,51	20,51	20,48	20,48	20,56	20,54	20,59	20,60	20,57	20,58	20,52	20,46	20,46	20,50	20,62	20,59	20,51	20,49	20,37	20,46	20,53	20,48	20,42	20,48	20,55	20,53	20,43	20,49	20,57	20,52	20,47	20,44	20,47	20,51	20,55	20,55	20,52	20,45	20,49	20,51	20,50	20,53	20,54	20,53	20,45	20,41	20,53	20,55	20,50	20,52	20,45	20,45	20,40	20,39	20,53	20,58	20,42	20,49	20,39	20,36	20,38	20,41	20,33	20,36	20,50	20,49	20,40	20,33	20,44	20,45	20,42	20,51	20,47	20,44	20,47	20,50	20,39	20,39	20,47	20,43	20,45	20,42	20,41	20,46	20,43	20,49	20,41	20,34	20,38	20,41	20,43	20,35	20,51	20,37	20,28	20,43	20,40	20,34	20,42	20,40	20,36	20,31	20,36	20,46	20,50	
20,31	20,40	20,50	20,52	20,38	20,34	20,32	20,36	20,45	20,42	20,37	20,38	20,40	20,35	20,40	20,47	20,55	20,47	20,38	20,46	20,54	20,52	20,47	20,40	20,43	20,47	20,55	20,41	20,36	20,36	20,38	20,39	20,35	20,32	20,30	20,49	20,46	20,47	20,47	20,50	20,46	20,47	20,45	20,49	20,53	20,53	20,46	20,39	20,50	20,58	20,59	20,54	20,49	20,59	20,49	20,56	20,53	20,49	20,49	20,48	20,50	20,50	20,57	20,56	20,48	20,38	20,43	20,42	20,43	20,48	20,55	20,55	20,43	20,51	20,52	20,54	20,41	20,45	20,41	20,42	20,48	20,49	20,46	20,45	20,40	20,44	20,49	20,45	20,40	20,50	20,54	20,57	20,58	20,48	20,39	20,49	20,55	20,56	20,56	20,56	20,58	20,54	20,46	20,46	20,44	20,43	20,46	20,51	20,51	20,50	20,49	20,45	20,53	20,51	20,57	20,63	20,44	20,38	20,48	20,45	20,41	20,52	20,61	20,58	20,45	20,56	20,65	20,58	20,45	20,46	20,48	20,55	20,49	20,56	20,62	20,64	20,60	20,51	20,52	20,54	20,55	20,56	20,58	20,52	20,54	20,47	20,57	20,52	20,49	20,55	20,57	20,49	20,51	20,48	20,54	20,61	20,55	20,52	20,51	20,49	20,42	20,48	20,57	20,51	20,55	20,46	20,52	20,50	20,49	20,49	20,43	20,52	20,61	20,66	20,61	20,60	20,56	20,58	20,61	20,62	20,62	20,57	20,54	20,56	20,60	20,55	20,58	20,58	20,45	20,53	20,57	20,50	20,50	20,50	20,51	20,54	20,61	20,59	20,57	20,57	20,60	20,68	20,62	20,64	20,56	20,52	20,52	20,51	20,54	20,59	20,59	20,59	20,61	20,60	20,58	20,58	20,53	20,59	20,57	20,60	20,67	20,67	20,62	20,60	20,62	20,64	20,60	20,60	20,71	20,68	20,61	20,69	20,68	20,60	20,65	20,69	20,64	20,65	20,67	20,70	20,71	20,74	20,62	20,68	20,72	20,61	20,68	20,64	20,71	20,67	20,63	20,69	20,74	20,66	20,68	20,68	20,62	20,65	20,67	20,73	20,70	20,62	20,64	20,63	20,66	20,71	20,74	20,74	20,71	20,58	20,61	20,67	20,68	20,70	20,66	20,68	20,64	20,67	20,64	20,59	20,61	20,72	20,73	20,71	20,72	20,73	20,61	20,65	20,74	20,72	20,68	20,66	20,72	20,74	20,74	20,70	20,72	20,73	20,63	20,72	20,73	20,79	20,77	20,75	20,68	20,66	20,75	20,77	20,72	20,69	20,76	20,77	20,70	20,67	20,82	20,77	20,75	20,68	20,72	20,71	20,73	20,71	20,71	20,69	20,73	20,78	20,74	20,67	20,70	20,77	20,78	20,78	20,76	20,74	20,71	20,70	20,78	20,77	20,73	20,75	20,76	20,83	20,70	20,71	20,76	20,78	20,73	20,76	20,74	20,74	20,71	20,70	20,78	20,70	20,64	20,66	20,66	20,68	20,68	20,73	20,71	20,65	20,66	20,63	20,69	20,67	20,66	20,61	20,66	20,65	20,63	20,73	20,68	20,68	20,65	20,62	20,62	20,72	20,65	20,68	20,69	20,66	20,66	20,68	20,70	20,66	20,70	20,63	20,61	20,63	20,69	20,74	20,67	20,69	20,77	20,65	20,60	20,60	20,62	20,64	20,59	20,56	20,51	20,58	20,63	20,56	20,61	20,65	20,70	20,67	20,69	20,69	20,64	20,68	20,64	20,52	20,59	20,68	20,65	20,67	20,61	20,62	20,69	20,67	20,61	20,55	20,56	20,58	20,59	20,55	20,59	20,56	20,68	20,60	20,61	20,59	20,67	20,60	20,60	20,54	20,57	20,59	20,60	20,63	20,65	20,54	20,56	20,57	20,59	20,62	20,62	20,60	20,54	20,55	20,52	20,59	20,61	20,57	20,63	20,69	20,52	20,51	20,52	20,59	20,56	20,44	20,53	20,59	20,57	20,61	20,55	20,59	20,63	20,50	20,52	20,49	20,56	20,51	20,51	20,52	20,51	20,55	20,56	20,58	20,55	20,64	20,52	20,53	20,53	20,59	20,49	20,50	20,52	20,45	20,52	20,51	20,47	20,46	20,42	20,49	20,54	20,44	20,50	20,51	20,49	20,44	20,50	20,56	20,49	20,44	20,47	20,40	20,47	20,50	20,51	20,53	20,46	20,38	20,43	20,46	20,48	20,57	20,58	20,54	20,53	20,45	20,46	20,49	20,44	20,35	20,41	20,50	20,57	20,57	20,49	20,52	20,49	20,54	20,48	20,53	20,53	20,56	20,54	20,55	20,50	20,41	20,50	20,47	20,45	20,47	20,45	20,46	20,43	20,43	20,42	20,47	20,49	20,45	20,52	20,49	20,49	20,50	20,49	20,51	20,52	20,49	20,44	20,44	20,42	20,55	20,57	20,52	20,43	20,39	20,51	20,54	20,47	20,47	20,43	20,49	20,42	20,48	20,48	20,51	20,55	20,46	20,47	20,45	20,40	20,44	20,43	20,38	20,42	20,45	20,40	20,37	20,43	20,43	20,44	20,58	20,56	20,40	20,42	20,44	20,41	20,42	20,47	20,42	20,38	20,51	20,55	20,43	20,48	20,48	20,45	20,43	20,47	20,53	20,54	20,44	20,45	20,44	20,45	20,52	20,44	20,43	20,37	20,47	20,48	20,36	20,44	20,44	20,38	20,45	20,47	20,33	20,31	20,37	20,38	20,40	
20,33	20,38	20,47	20,49	20,45	20,42	20,36	20,46	20,44	20,43	20,45	20,39	20,38	20,38	20,39	20,48	20,49	20,45	20,46	20,39	20,53	20,63	20,52	20,43	20,39	20,50	20,56	20,49	20,46	20,39	20,31	20,39	20,45	20,43	20,39	20,47	20,48	20,52	20,52	20,49	20,55	20,49	20,46	20,53	20,52	20,53	20,35	20,43	20,52	20,57	20,56	20,54	20,50	20,59	20,57	20,57	20,56	20,55	20,53	20,47	20,41	20,37	20,50	20,55	20,48	20,36	20,39	20,48	20,45	20,44	20,51	20,60	20,52	20,52	20,50	20,45	20,44	20,44	20,35	20,41	20,56	20,52	20,51	20,46	20,43	20,46	20,57	20,51	20,46	20,46	20,55	20,52	20,54	20,57	20,45	20,56	20,53	20,54	20,60	20,55	20,56	20,51	20,49	20,47	20,47	20,43	20,50	20,54	20,56	20,59	20,57	20,55	20,45	20,54	20,50	20,49	20,46	20,46	20,52	20,56	20,45	20,52	20,58	20,58	20,54	20,63	20,63	20,60	20,51	20,51	20,52	20,54	20,51	20,53	20,57	20,55	20,60	20,59	20,54	20,57	20,57	20,57	20,60	20,55	20,56	20,52	20,48	20,52	20,51	20,60	20,62	20,50	20,57	20,53	20,53	20,65	20,59	20,50	20,55	20,55	20,49	20,48	20,49	20,52	20,55	20,51	20,46	20,57	20,55	20,48	20,53	20,60	20,58	20,61	20,60	20,59	20,57	20,58	20,64	20,63	20,64	20,54	20,53	20,53	20,60	20,61	20,68	20,63	20,56	20,60	20,60	20,59	20,59	20,47	20,55	20,58	20,63	20,58	20,62	20,62	20,63	20,61	20,60	20,66	20,60	20,57	20,57	20,60	20,61	20,59	20,64	20,58	20,56	20,55	20,53	20,62	20,60	20,63	20,62	20,59	20,53	20,61	20,66	20,63	20,62	20,66	20,64	20,60	20,67	20,69	20,63	20,69	20,73	20,63	20,66	20,74	20,68	20,71	20,68	20,76	20,73	20,63	20,64	20,63	20,67	20,64	20,70	20,65	20,67	20,75	20,64	20,75	20,79	20,63	20,58	20,67	20,61	20,64	20,71	20,73	20,70	20,68	20,67	20,61	20,68	20,71	20,75	20,71	20,70	20,63	20,61	20,64	20,68	20,68	20,68	20,68	20,68	20,62	20,66	20,67	20,72	20,77	20,78	20,75	20,79	20,70	20,66	20,65	20,64	20,71	20,79	20,72	20,74	20,69	20,68	20,74	20,77	20,80	20,77	20,70	20,69	20,73	20,70	20,78	20,74	20,63	20,70	20,79	20,75	20,77	20,78	20,73	20,75	20,73	20,80	20,79	20,76	20,72	20,75	20,75	20,73	20,74	20,73	20,76	20,78	20,78	20,78	20,74	20,69	20,72	20,77	20,75	20,78	20,75	20,77	20,71	20,76	20,80	20,67	20,74	20,74	20,76	20,73	20,71	20,79	20,82	20,76	20,69	20,71	20,76	20,76	20,64	20,66	20,66	20,65	20,67	20,67	20,68	20,76	20,73	20,72	20,71	20,75	20,74	20,68	20,69	20,62	20,65	20,75	20,65	20,62	20,75	20,65	20,65	20,67	20,61	20,70	20,76	20,66	20,60	20,68	20,58	20,64	20,63	20,69	20,77	20,77	20,60	20,71	20,68	20,72	20,77	20,70	20,67	20,66	20,63	20,68	20,68	20,64	20,68	20,59	20,52	20,53	20,60	20,59	20,55	20,64	20,65	20,64	20,62	20,67	20,73	20,66	20,67	20,66	20,63	20,63	20,62	20,62	20,73	20,64	20,64	20,67	20,69	20,63	20,55	20,56	20,52	20,49	20,54	20,57	20,55	20,62	20,65	20,59	20,65	20,59	20,61	20,69	20,64	20,59	20,58	20,59	20,62	20,56	20,58	20,64	20,53	20,50	20,59	20,62	20,63	20,59	20,52	20,46	20,56	20,65	20,62	20,55	20,68	20,59	20,55	20,52	20,57	20,53	20,54	20,51	20,58	20,49	20,49	20,46	20,53	20,69	20,55	20,50	20,46	20,47	20,55	20,61	20,54	20,50	20,57	20,56	20,54	20,61	20,69	20,58	20,56	20,55	20,60	20,56	20,51	20,48	20,46	20,49	20,53	20,44	20,45	20,49	20,57	20,53	20,47	20,47	20,56	20,55	20,48	20,51	20,58	20,58	20,55	20,55	20,51	20,57	20,57	20,57	20,57	20,54	20,48	20,37	20,51	20,59	20,56	20,56	20,55	20,56	20,44	20,47	20,54	20,55	20,46	20,47	20,46	20,46	20,58	20,55	20,57	20,46	20,52	20,55	20,54	20,50	20,44	20,46	20,53	20,51	20,45	20,56	20,48	20,46	20,46	20,46	20,48	20,49	20,41	20,47	20,47	20,47	20,46	20,53	20,44	20,51	20,45	20,48	20,48	20,47	20,47	20,45	20,46	20,50	20,48	20,49	20,53	20,43	20,43	20,50	20,57	20,57	20,46	20,47	20,42	20,46	20,44	20,45	20,55	20,55	20,52	20,52	20,45	20,41	20,46	20,40	20,45	20,44	20,38	20,44	20,45	20,52	20,48	20,46	20,50	20,56	20,48	20,41	20,47	20,44	20,54	20,50	20,37	20,38	20,48	20,48	20,45	20,46	20,40	20,43	20,44	20,57	20,50	20,52	20,58	20,52	20,44	20,39	20,54	20,53	20,41	20,40	20,49	20,49	20,49	20,46	20,37	20,36	20,42	20,49	20,41	20,43	20,48	20,41	20,36	
20,41	20,37	20,41	20,42	20,40	20,43	20,46	20,52	20,43	20,38	20,47	20,34	20,36	20,44	20,45	20,47	20,55	20,45	20,49	20,44	20,49	20,49	20,48	20,46	20,47	20,53	20,49	20,45	20,45	20,39	20,41	20,39	20,43	20,40	20,45	20,41	20,45	20,47	20,47	20,52	20,48	20,47	20,50	20,53	20,51	20,55	20,45	20,43	20,46	20,55	20,54	20,48	20,58	20,63	20,56	20,53	20,56	20,58	20,51	20,59	20,52	20,51	20,49	20,44	20,47	20,47	20,49	20,52	20,54	20,47	20,43	20,46	20,47	20,49	20,42	20,53	20,43	20,42	20,47	20,43	20,45	20,48	20,49	20,46	20,44	20,49	20,52	20,50	20,42	20,40	20,45	20,52	20,56	20,60	20,55	20,48	20,54	20,54	20,57	20,54	20,49	20,47	20,38	20,36	20,42	20,46	20,49	20,48	20,41	20,53	20,52	20,57	20,46	20,39	20,45	20,43	20,43	20,52	20,44	20,42	20,50	20,49	20,59	20,49	20,52	20,63	20,60	20,55	20,51	20,52	20,45	20,51	20,53	20,60	20,50	20,52	20,60	20,54	20,49	20,53	20,54	20,58	20,56	20,52	20,52	20,55	20,54	20,48	20,46	20,55	20,62	20,55	20,56	20,55	20,47	20,60	20,65	20,60	20,58	20,61	20,49	20,50	20,59	20,50	20,51	20,53	20,50	20,58	20,58	20,50	20,54	20,61	20,61	20,56	20,57	20,57	20,47	20,51	20,63	20,70	20,61	20,59	20,54	20,60	20,55	20,57	20,63	20,60	20,59	20,63	20,58	20,61	20,68	20,60	20,51	20,65	20,70	20,59	20,60	20,62	20,58	20,55	20,55	20,61	20,62	20,60	20,65	20,67	20,67	20,65	20,69	20,67	20,63	20,53	20,51	20,59	20,61	20,71	20,70	20,57	20,54	20,49	20,62	20,60	20,64	20,65	20,68	20,70	20,66	20,66	20,59	20,67	20,65	20,61	20,66	20,72	20,62	20,67	20,73	20,67	20,73	20,76	20,66	20,67	20,58	20,58	20,67	20,68	20,69	20,68	20,65	20,71	20,81	20,75	20,64	20,68	20,72	20,75	20,76	20,75	20,72	20,74	20,69	20,72	20,70	20,61	20,69	20,65	20,59	20,63	20,72	20,66	20,69	20,74	20,71	20,74	20,69	20,68	20,64	20,72	20,77	20,77	20,77	20,72	20,71	20,70	20,68	20,61	20,65	20,67	20,79	20,80	20,71	20,68	20,68	20,78	20,75	20,70	20,72	20,76	20,72	20,68	20,66	20,78	20,74	20,60	20,63	20,72	20,77	20,80	20,77	20,69	20,74	20,78	20,86	20,74	20,77	20,73	20,69	20,70	20,72	20,71	20,75	20,75	20,78	20,76	20,72	20,71	20,69	20,70	20,69	20,67	20,72	20,75	20,77	20,76	20,70	20,79	20,68	20,67	20,70	20,68	20,68	20,77	20,76	20,81	20,81	20,78	20,76	20,76	20,74	20,63	20,70	20,71	20,63	20,64	20,68	20,73	20,73	20,80	20,74	20,73	20,64	20,72	20,75	20,70	20,75	20,71	20,76	20,68	20,58	20,68	20,64	20,67	20,63	20,57	20,63	20,76	20,68	20,66	20,65	20,55	20,59	20,68	20,69	20,76	20,69	20,64	20,75	20,75	20,67	20,70	20,66	20,70	20,67	20,65	20,72	20,70	20,64	20,66	20,66	20,62	20,62	20,59	20,70	20,57	20,65	20,69	20,66	20,61	20,58	20,71	20,67	20,65	20,67	20,57	20,64	20,66	20,58	20,62	20,66	20,63	20,63	20,63	20,58	20,61	20,56	20,51	20,53	20,56	20,61	20,57	20,59	20,64	20,55	20,55	20,57	20,60	20,59	20,61	20,66	20,51	20,53	20,58	20,57	20,55	20,56	20,55	20,55	20,62	20,60	20,59	20,65	20,58	20,50	20,53	20,56	20,64	20,58	20,58	20,58	20,59	20,55	20,53	20,56	20,56	20,58	20,66	20,56	20,46	20,50	20,55	20,64	20,55	20,56	20,54	20,50	20,54	20,62	20,54	20,44	20,54	20,61	20,59	20,56	20,62	20,56	20,46	20,60	20,59	20,58	20,52	20,50	20,53	20,53	20,42	20,42	20,50	20,47	20,52	20,55	20,50	20,55	20,55	20,55	20,49	20,52	20,54	20,52	20,48	20,55	20,51	20,56	20,53	20,53	20,53	20,50	20,42	20,42	20,49	20,60	20,56	20,50	20,51	20,57	20,50	20,49	20,54	20,51	20,47	20,51	20,48	20,49	20,47	20,47	20,50	20,52	20,55	20,52	20,51	20,48	20,38	20,48	20,47	20,45	20,49	20,60	20,54	20,45	20,52	20,48	20,53	20,48	20,44	20,45	20,53	20,44	20,47	20,58	20,51	20,57	20,42	20,35	20,46	20,44	20,46	20,43	20,49	20,56	20,56	20,51	20,46	20,40	20,39	20,54	20,58	20,53	20,49	20,53	20,50	20,50	20,41	20,49	20,57	20,51	20,52	20,50	20,38	20,46	20,57	20,47	20,56	20,51	20,41	20,41	20,47	20,49	20,45	20,42	20,47	20,48	20,40	20,33	20,37	20,38	20,48	20,57	20,38	20,39	20,42	20,43	20,42	20,41	20,43	20,39	20,42	20,51	20,42	20,42	20,52	20,52	20,49	20,41	20,38	20,58	20,43	20,38	20,51	20,47	20,44	20,42	20,30	20,38	20,37	20,44	20,41	20,44	20,36	20,38	20,40	
20,56	20,44	20,43	20,36	20,31	20,45	20,41	20,38	20,35	20,31	20,31	20,23	20,33	20,38	20,38	20,40	20,45	20,47	20,42	20,46	20,36	20,44	20,38	20,40	20,52	20,45	20,47	20,41	20,41	20,40	20,44	20,47	20,49	20,42	20,42	20,55	20,47	20,51	20,39	20,39	20,49	20,51	20,46	20,47	20,43	20,47	20,47	20,43	20,46	20,53	20,44	20,42	20,58	20,58	20,47	20,48	20,49	20,50	20,53	20,58	20,56	20,53	20,66	20,50	20,44	20,51	20,53	20,49	20,45	20,44	20,45	20,47	20,47	20,47	20,40	20,48	20,51	20,53	20,56	20,44	20,40	20,49	20,43	20,46	20,41	20,44	20,49	20,44	20,45	20,40	20,40	20,57	20,56	20,49	20,44	20,45	20,41	20,48	20,54	20,57	20,50	20,47	20,45	20,43	20,50	20,55	20,53	20,52	20,42	20,46	20,45	20,47	20,52	20,47	20,54	20,47	20,44	20,43	20,44	20,32	20,53	20,49	20,55	20,54	20,44	20,54	20,55	20,52	20,51	20,50	20,39	20,42	20,50	20,52	20,50	20,47	20,64	20,50	20,45	20,49	20,52	20,50	20,53	20,50	20,47	20,51	20,55	20,47	20,47	20,50	20,49	20,53	20,51	20,47	20,51	20,52	20,60	20,59	20,58	20,54	20,45	20,55	20,58	20,51	20,57	20,49	20,48	20,48	20,56	20,48	20,45	20,57	20,54	20,55	20,60	20,55	20,47	20,53	20,52	20,58	20,59	20,54	20,62	20,60	20,60	20,56	20,60	20,69	20,55	20,52	20,59	20,60	20,65	20,63	20,54	20,52	20,58	20,57	20,48	20,60	20,60	20,55	20,51	20,51	20,55	20,62	20,70	20,59	20,62	20,69	20,63	20,65	20,59	20,57	20,48	20,62	20,61	20,68	20,63	20,60	20,62	20,56	20,62	20,64	20,61	20,67	20,68	20,73	20,63	20,59	20,61	20,71	20,70	20,61	20,64	20,69	20,66	20,57	20,68	20,69	20,68	20,75	20,72	20,70	20,60	20,58	20,65	20,62	20,66	20,71	20,67	20,74	20,76	20,77	20,73	20,71	20,64	20,77	20,74	20,72	20,73	20,70	20,66	20,66	20,66	20,66	20,67	20,72	20,64	20,66	20,69	20,63	20,68	20,76	20,75	20,68	20,67	20,71	20,69	20,72	20,72	20,66	20,66	20,64	20,69	20,73	20,73	20,64	20,69	20,73	20,70	20,75	20,73	20,75	20,76	20,72	20,74	20,70	20,66	20,71	20,77	20,70	20,61	20,68	20,68	20,66	20,59	20,65	20,76	20,78	20,74	20,71	20,75	20,79	20,82	20,66	20,70	20,67	20,58	20,68	20,76	20,72	20,75	20,71	20,69	20,69	20,65	20,65	20,77	20,75	20,76	20,68	20,67	20,73	20,72	20,72	20,65	20,72	20,74	20,72	20,71	20,75	20,77	20,73	20,73	20,75	20,77	20,82	20,76	20,75	20,73	20,66	20,71	20,70	20,68	20,66	20,65	20,68	20,72	20,75	20,79	20,70	20,66	20,60	20,77	20,75	20,73	20,73	20,74	20,70	20,69	20,71	20,66	20,74	20,69	20,56	20,66	20,73	20,72	20,64	20,69	20,61	20,62	20,72	20,69	20,71	20,71	20,70	20,78	20,72	20,69	20,62	20,63	20,66	20,65	20,63	20,72	20,78	20,73	20,69	20,75	20,64	20,62	20,58	20,67	20,69	20,62	20,62	20,66	20,64	20,63	20,65	20,65	20,65	20,67	20,62	20,63	20,62	20,57	20,56	20,65	20,72	20,69	20,63	20,60	20,69	20,65	20,53	20,55	20,64	20,59	20,63	20,65	20,52	20,50	20,55	20,57	20,63	20,54	20,56	20,65	20,59	20,55	20,52	20,46	20,48	20,57	20,62	20,57	20,57	20,53	20,60	20,73	20,62	20,57	20,59	20,56	20,63	20,65	20,65	20,57	20,54	20,50	20,47	20,57	20,54	20,54	20,68	20,58	20,55	20,56	20,50	20,58	20,53	20,56	20,63	20,59	20,49	20,56	20,57	20,53	20,53	20,57	20,53	20,48	20,44	20,53	20,49	20,54	20,60	20,54	20,49	20,51	20,52	20,52	20,52	20,55	20,51	20,49	20,51	20,52	20,56	20,53	20,54	20,51	20,55	20,50	20,51	20,43	20,39	20,52	20,47	20,42	20,49	20,50	20,49	20,50	20,48	20,54	20,54	20,60	20,58	20,53	20,53	20,59	20,54	20,52	20,56	20,50	20,46	20,44	20,50	20,55	20,50	20,41	20,45	20,52	20,51	20,55	20,47	20,50	20,50	20,54	20,48	20,40	20,47	20,51	20,49	20,43	20,54	20,47	20,46	20,47	20,48	20,44	20,44	20,45	20,52	20,57	20,46	20,53	20,53	20,40	20,43	20,42	20,44	20,45	20,43	20,48	20,55	20,52	20,50	20,48	20,44	20,49	20,46	20,51	20,56	20,50	20,60	20,52	20,39	20,44	20,53	20,53	20,53	20,45	20,38	20,39	20,55	20,55	20,55	20,58	20,49	20,47	20,48	20,40	20,41	20,50	20,52	20,47	20,33	20,32	20,43	20,43	20,48	20,47	20,37	20,33	20,41	20,39	20,33	20,36	20,47	20,45	20,33	20,43	20,41	20,41	20,44	20,44	20,34	20,41	20,36	20,43	20,41	20,33	20,47	20,41	20,40	20,50	20,46	20,38	20,39	20,41	20,38	20,35	20,38	20,40	20,42	
20,49	20,40	20,39	20,39	20,40	20,47	20,56	20,41	20,28	20,32	20,30	20,29	20,34	20,32	20,35	20,35	20,45	20,43	20,40	20,35	20,40	20,42	20,41	20,38	20,48	20,49	20,51	20,45	20,45	20,42	20,39	20,41	20,45	20,40	20,41	20,52	20,45	20,46	20,41	20,39	20,41	20,42	20,45	20,45	20,37	20,45	20,48	20,32	20,43	20,51	20,50	20,48	20,59	20,61	20,46	20,53	20,50	20,43	20,50	20,51	20,45	20,52	20,63	20,51	20,46	20,47	20,51	20,42	20,36	20,44	20,50	20,48	20,45	20,53	20,40	20,47	20,51	20,50	20,52	20,45	20,47	20,54	20,45	20,45	20,55	20,46	20,43	20,51	20,49	20,46	20,43	20,46	20,41	20,36	20,46	20,54	20,41	20,37	20,47	20,55	20,46	20,45	20,50	20,50	20,54	20,51	20,48	20,55	20,56	20,51	20,42	20,41	20,42	20,50	20,60	20,55	20,47	20,44	20,53	20,46	20,50	20,63	20,57	20,54	20,54	20,59	20,59	20,56	20,59	20,53	20,47	20,42	20,42	20,51	20,53	20,49	20,53	20,42	20,49	20,52	20,55	20,49	20,46	20,51	20,45	20,44	20,43	20,47	20,53	20,55	20,57	20,54	20,50	20,52	20,58	20,55	20,47	20,53	20,52	20,51	20,48	20,49	20,50	20,51	20,62	20,55	20,52	20,52	20,56	20,54	20,50	20,64	20,55	20,61	20,64	20,53	20,50	20,57	20,58	20,54	20,62	20,54	20,55	20,52	20,57	20,59	20,53	20,62	20,59	20,52	20,55	20,50	20,52	20,55	20,52	20,53	20,54	20,53	20,54	20,56	20,58	20,60	20,52	20,59	20,56	20,59	20,62	20,59	20,61	20,63	20,66	20,66	20,64	20,60	20,61	20,62	20,67	20,66	20,64	20,64	20,68	20,64	20,63	20,59	20,55	20,60	20,67	20,70	20,65	20,66	20,63	20,61	20,68	20,67	20,70	20,68	20,65	20,65	20,64	20,67	20,67	20,67	20,67	20,68	20,62	20,61	20,62	20,61	20,63	20,68	20,72	20,71	20,75	20,79	20,75	20,74	20,66	20,67	20,68	20,69	20,70	20,71	20,70	20,68	20,65	20,74	20,77	20,70	20,70	20,70	20,73	20,66	20,62	20,68	20,69	20,73	20,69	20,75	20,73	20,72	20,71	20,66	20,65	20,64	20,70	20,76	20,70	20,64	20,68	20,71	20,73	20,79	20,74	20,75	20,81	20,75	20,71	20,68	20,68	20,74	20,71	20,73	20,64	20,72	20,76	20,73	20,70	20,69	20,73	20,75	20,73	20,74	20,77	20,76	20,80	20,67	20,74	20,80	20,69	20,65	20,77	20,77	20,71	20,72	20,72	20,78	20,70	20,63	20,70	20,80	20,70	20,72	20,72	20,77	20,80	20,76	20,77	20,76	20,78	20,76	20,78	20,79	20,73	20,66	20,66	20,69	20,72	20,78	20,74	20,76	20,74	20,65	20,65	20,72	20,69	20,75	20,70	20,62	20,68	20,70	20,74	20,80	20,70	20,63	20,72	20,80	20,75	20,79	20,77	20,74	20,73	20,77	20,70	20,74	20,73	20,62	20,67	20,74	20,71	20,66	20,68	20,73	20,62	20,72	20,70	20,69	20,68	20,70	20,73	20,73	20,80	20,70	20,65	20,69	20,72	20,70	20,70	20,74	20,70	20,72	20,75	20,70	20,57	20,60	20,61	20,61	20,68	20,59	20,67	20,64	20,65	20,62	20,70	20,67	20,59	20,60	20,62	20,64	20,54	20,56	20,65	20,70	20,64	20,60	20,61	20,67	20,68	20,61	20,57	20,55	20,62	20,59	20,61	20,58	20,61	20,65	20,62	20,64	20,57	20,53	20,63	20,62	20,58	20,47	20,35	20,48	20,61	20,61	20,53	20,50	20,51	20,52	20,62	20,59	20,63	20,60	20,61	20,61	20,64	20,58	20,57	20,51	20,50	20,49	20,48	20,49	20,52	20,53	20,49	20,59	20,56	20,46	20,52	20,53	20,56	20,62	20,55	20,54	20,53	20,50	20,48	20,58	20,58	20,51	20,48	20,46	20,53	20,52	20,53	20,53	20,58	20,53	20,46	20,55	20,55	20,58	20,60	20,47	20,46	20,58	20,53	20,56	20,49	20,46	20,56	20,58	20,52	20,56	20,51	20,47	20,49	20,51	20,48	20,43	20,44	20,46	20,52	20,48	20,44	20,50	20,57	20,62	20,58	20,49	20,48	20,49	20,48	20,49	20,50	20,44	20,50	20,53	20,46	20,54	20,56	20,47	20,45	20,44	20,50	20,55	20,52	20,60	20,56	20,52	20,42	20,45	20,55	20,47	20,49	20,44	20,47	20,40	20,42	20,47	20,43	20,42	20,43	20,57	20,45	20,44	20,57	20,55	20,48	20,43	20,41	20,43	20,50	20,47	20,47	20,50	20,49	20,45	20,45	20,46	20,52	20,50	20,45	20,56	20,46	20,46	20,51	20,43	20,42	20,48	20,54	20,51	20,43	20,47	20,49	20,46	20,52	20,45	20,41	20,51	20,49	20,48	20,49	20,43	20,49	20,54	20,46	20,44	20,34	20,44	20,41	20,39	20,47	20,37	20,25	20,31	20,47	20,43	20,42	20,44	20,49	20,43	20,38	20,45	20,48	20,50	20,48	20,40	20,44	20,40	20,38	20,40	20,42	20,55	20,43	20,26	20,42	20,48	20,39	20,36	20,34	20,36	20,33	20,34	20,44	20,44	
20,46	20,40	20,35	20,40	20,43	20,45	20,54	20,53	20,41	20,38	20,41	20,37	20,31	20,37	20,46	20,41	20,39	20,39	20,42	20,43	20,48	20,44	20,44	20,44	20,48	20,46	20,52	20,47	20,51	20,49	20,44	20,42	20,41	20,39	20,39	20,43	20,38	20,39	20,41	20,43	20,37	20,42	20,37	20,44	20,47	20,46	20,42	20,29	20,46	20,52	20,60	20,56	20,45	20,54	20,49	20,52	20,46	20,41	20,39	20,51	20,45	20,43	20,57	20,52	20,47	20,44	20,48	20,48	20,37	20,47	20,41	20,49	20,52	20,56	20,45	20,45	20,45	20,48	20,52	20,58	20,53	20,50	20,44	20,49	20,52	20,47	20,47	20,53	20,53	20,50	20,55	20,51	20,53	20,50	20,49	20,52	20,43	20,42	20,49	20,60	20,52	20,42	20,50	20,51	20,50	20,48	20,48	20,51	20,52	20,53	20,44	20,46	20,55	20,50	20,53	20,53	20,51	20,46	20,51	20,48	20,50	20,54	20,54	20,53	20,51	20,60	20,58	20,49	20,56	20,58	20,52	20,41	20,35	20,46	20,54	20,52	20,57	20,46	20,46	20,49	20,51	20,50	20,47	20,49	20,52	20,54	20,44	20,51	20,49	20,51	20,54	20,55	20,57	20,58	20,66	20,65	20,51	20,52	20,56	20,47	20,49	20,53	20,52	20,48	20,56	20,58	20,52	20,56	20,56	20,53	20,54	20,62	20,56	20,57	20,60	20,58	20,56	20,60	20,62	20,61	20,59	20,52	20,48	20,51	20,56	20,51	20,47	20,54	20,52	20,55	20,49	20,46	20,52	20,55	20,51	20,52	20,63	20,58	20,52	20,54	20,58	20,63	20,52	20,65	20,65	20,60	20,58	20,57	20,62	20,57	20,58	20,63	20,62	20,61	20,60	20,67	20,59	20,58	20,62	20,63	20,64	20,65	20,62	20,65	20,53	20,57	20,68	20,74	20,74	20,60	20,55	20,61	20,62	20,61	20,67	20,72	20,66	20,69	20,70	20,68	20,71	20,73	20,66	20,65	20,59	20,67	20,66	20,63	20,63	20,68	20,71	20,71	20,69	20,74	20,68	20,69	20,66	20,68	20,67	20,66	20,67	20,68	20,73	20,67	20,65	20,72	20,82	20,72	20,70	20,68	20,78	20,71	20,68	20,76	20,70	20,68	20,68	20,67	20,83	20,79	20,77	20,72	20,68	20,69	20,63	20,78	20,72	20,66	20,69	20,71	20,77	20,76	20,69	20,75	20,70	20,73	20,68	20,69	20,70	20,78	20,75	20,74	20,66	20,77	20,84	20,79	20,72	20,70	20,76	20,79	20,76	20,77	20,72	20,78	20,78	20,75	20,77	20,82	20,79	20,75	20,71	20,68	20,70	20,72	20,77	20,81	20,72	20,58	20,62	20,76	20,81	20,76	20,74	20,78	20,77	20,78	20,76	20,76	20,73	20,74	20,78	20,79	20,68	20,67	20,67	20,73	20,77	20,81	20,77	20,76	20,70	20,67	20,65	20,73	20,71	20,61	20,70	20,71	20,70	20,72	20,75	20,76	20,80	20,68	20,71	20,71	20,67	20,77	20,70	20,72	20,79	20,77	20,72	20,71	20,75	20,67	20,66	20,71	20,68	20,59	20,69	20,71	20,75	20,75	20,74	20,66	20,69	20,68	20,70	20,74	20,77	20,74	20,72	20,66	20,61	20,61	20,65	20,73	20,68	20,69	20,74	20,68	20,59	20,61	20,65	20,64	20,71	20,59	20,65	20,71	20,63	20,63	20,71	20,66	20,60	20,57	20,64	20,65	20,56	20,63	20,67	20,65	20,67	20,57	20,63	20,66	20,66	20,63	20,62	20,55	20,58	20,65	20,56	20,53	20,67	20,62	20,62	20,60	20,54	20,48	20,57	20,61	20,56	20,49	20,41	20,61	20,71	20,63	20,56	20,45	20,53	20,61	20,55	20,63	20,62	20,55	20,56	20,64	20,62	20,57	20,53	20,59	20,58	20,59	20,55	20,51	20,51	20,54	20,54	20,58	20,51	20,47	20,52	20,56	20,55	20,58	20,62	20,52	20,55	20,53	20,42	20,57	20,62	20,59	20,52	20,50	20,54	20,48	20,51	20,53	20,61	20,57	20,48	20,52	20,49	20,49	20,49	20,47	20,38	20,47	20,50	20,49	20,48	20,49	20,57	20,55	20,50	20,57	20,49	20,48	20,48	20,49	20,46	20,42	20,49	20,44	20,47	20,41	20,40	20,50	20,59	20,60	20,60	20,55	20,47	20,47	20,45	20,41	20,38	20,40	20,46	20,43	20,45	20,53	20,54	20,51	20,41	20,52	20,57	20,57	20,60	20,56	20,59	20,52	20,56	20,53	20,55	20,44	20,45	20,43	20,42	20,39	20,35	20,42	20,50	20,50	20,41	20,55	20,50	20,36	20,49	20,52	20,52	20,45	20,43	20,47	20,48	20,52	20,46	20,49	20,52	20,51	20,46	20,47	20,51	20,46	20,43	20,42	20,49	20,42	20,44	20,38	20,41	20,45	20,51	20,47	20,37	20,52	20,60	20,54	20,52	20,50	20,44	20,51	20,47	20,48	20,55	20,45	20,41	20,52	20,50	20,55	20,44	20,35	20,42	20,44	20,47	20,42	20,32	20,34	20,44	20,47	20,44	20,38	20,41	20,41	20,33	20,34	20,49	20,48	20,55	20,47	20,45	20,46	20,49	20,45	20,46	20,49	20,41	20,33	20,38	20,49	20,48	20,29	20,34	20,38	20,34	20,44	20,43	20,41	
20,45	20,46	20,55	20,45	20,34	20,37	20,33	20,43	20,38	20,39	20,48	20,42	20,41	20,41	20,50	20,43	20,38	20,43	20,42	20,44	20,48	20,45	20,44	20,45	20,48	20,46	20,42	20,55	20,55	20,45	20,44	20,52	20,52	20,45	20,48	20,50	20,39	20,30	20,38	20,36	20,40	20,38	20,47	20,45	20,47	20,43	20,32	20,31	20,46	20,52	20,51	20,45	20,43	20,44	20,52	20,49	20,40	20,41	20,41	20,48	20,47	20,41	20,48	20,48	20,48	20,42	20,39	20,40	20,31	20,43	20,41	20,49	20,51	20,61	20,47	20,45	20,46	20,42	20,55	20,59	20,50	20,38	20,46	20,46	20,47	20,42	20,44	20,54	20,46	20,45	20,48	20,54	20,59	20,62	20,41	20,46	20,48	20,50	20,60	20,61	20,60	20,51	20,49	20,42	20,44	20,53	20,54	20,54	20,51	20,49	20,44	20,49	20,45	20,49	20,49	20,59	20,49	20,45	20,50	20,47	20,45	20,45	20,48	20,54	20,50	20,54	20,49	20,47	20,54	20,53	20,50	20,51	20,44	20,48	20,47	20,54	20,51	20,52	20,55	20,46	20,46	20,44	20,47	20,49	20,53	20,54	20,51	20,43	20,44	20,49	20,44	20,51	20,51	20,60	20,57	20,53	20,50	20,44	20,62	20,58	20,45	20,54	20,53	20,54	20,58	20,62	20,53	20,48	20,50	20,48	20,52	20,61	20,55	20,50	20,62	20,68	20,56	20,59	20,67	20,60	20,60	20,54	20,48	20,53	20,58	20,55	20,58	20,62	20,55	20,56	20,51	20,46	20,50	20,52	20,53	20,63	20,61	20,59	20,53	20,56	20,64	20,63	20,54	20,57	20,59	20,60	20,63	20,59	20,57	20,59	20,61	20,59	20,56	20,59	20,54	20,59	20,64	20,60	20,63	20,59	20,62	20,62	20,60	20,63	20,57	20,58	20,68	20,73	20,74	20,66	20,59	20,62	20,58	20,62	20,63	20,74	20,68	20,60	20,67	20,67	20,75	20,78	20,69	20,70	20,66	20,69	20,68	20,63	20,66	20,73	20,72	20,71	20,74	20,70	20,60	20,62	20,70	20,75	20,69	20,66	20,69	20,70	20,66	20,73	20,70	20,75	20,75	20,70	20,57	20,62	20,70	20,76	20,71	20,80	20,74	20,68	20,65	20,71	20,82	20,80	20,78	20,74	20,72	20,72	20,71	20,79	20,77	20,72	20,78	20,73	20,70	20,71	20,62	20,73	20,77	20,70	20,80	20,81	20,78	20,77	20,79	20,72	20,66	20,67	20,76	20,72	20,66	20,72	20,73	20,77	20,77	20,72	20,72	20,85	20,90	20,72	20,70	20,73	20,74	20,80	20,71	20,62	20,71	20,74	20,74	20,79	20,77	20,69	20,65	20,70	20,85	20,82	20,80	20,76	20,75	20,78	20,76	20,80	20,74	20,72	20,79	20,78	20,73	20,69	20,66	20,73	20,75	20,76	20,77	20,77	20,74	20,77	20,75	20,74	20,73	20,61	20,67	20,72	20,77	20,77	20,77	20,75	20,76	20,76	20,70	20,71	20,71	20,64	20,71	20,70	20,77	20,76	20,69	20,67	20,69	20,71	20,59	20,61	20,70	20,65	20,64	20,78	20,72	20,78	20,78	20,68	20,72	20,64	20,67	20,78	20,73	20,74	20,67	20,69	20,63	20,62	20,64	20,69	20,70	20,69	20,73	20,64	20,59	20,68	20,71	20,66	20,71	20,68	20,65	20,66	20,66	20,59	20,64	20,64	20,63	20,56	20,66	20,69	20,62	20,65	20,63	20,66	20,67	20,67	20,65	20,68	20,67	20,62	20,59	20,57	20,56	20,61	20,63	20,65	20,66	20,68	20,63	20,55	20,59	20,52	20,58	20,59	20,64	20,62	20,54	20,61	20,73	20,66	20,61	20,53	20,56	20,59	20,50	20,59	20,64	20,53	20,55	20,65	20,65	20,58	20,58	20,64	20,61	20,60	20,49	20,50	20,47	20,46	20,49	20,51	20,48	20,52	20,53	20,54	20,50	20,43	20,58	20,55	20,50	20,51	20,47	20,56	20,62	20,53	20,53	20,57	20,56	20,49	20,59	20,59	20,48	20,53	20,57	20,58	20,52	20,48	20,48	20,45	20,47	20,46	20,51	20,46	20,38	20,53	20,60	20,49	20,38	20,51	20,54	20,44	20,49	20,46	20,45	20,48	20,59	20,50	20,39	20,36	20,39	20,46	20,58	20,58	20,55	20,49	20,52	20,53	20,42	20,43	20,44	20,41	20,51	20,44	20,53	20,59	20,49	20,52	20,49	20,54	20,59	20,57	20,59	20,59	20,51	20,51	20,46	20,54	20,47	20,44	20,45	20,42	20,46	20,43	20,43	20,41	20,37	20,46	20,47	20,40	20,40	20,35	20,43	20,49	20,57	20,50	20,39	20,43	20,42	20,45	20,37	20,49	20,57	20,51	20,53	20,48	20,41	20,40	20,37	20,42	20,48	20,45	20,42	20,33	20,38	20,50	20,61	20,55	20,42	20,42	20,49	20,48	20,54	20,54	20,51	20,50	20,43	20,49	20,52	20,48	20,45	20,51	20,49	20,47	20,43	20,41	20,42	20,48	20,50	20,48	20,38	20,45	20,53	20,45	20,40	20,45	20,49	20,46	20,38	20,34	20,41	20,43	20,51	20,49	20,45	20,56	20,54	20,52	20,53	20,48	20,36	20,36	20,41	20,40	20,38	20,28	20,31	20,38	20,37	20,47	20,49	20,41	
20,37	20,40	20,46	20,42	20,38	20,42	20,43	20,42	20,37	20,35	20,35	20,35	20,39	20,31	20,44	20,49	20,45	20,46	20,41	20,41	20,48	20,41	20,42	20,30	20,45	20,43	20,39	20,41	20,49	20,42	20,34	20,45	20,48	20,38	20,36	20,46	20,43	20,37	20,29	20,36	20,42	20,38	20,43	20,45	20,44	20,41	20,36	20,32	20,42	20,45	20,44	20,40	20,39	20,49	20,51	20,53	20,41	20,46	20,47	20,46	20,47	20,43	20,39	20,42	20,47	20,53	20,47	20,42	20,34	20,39	20,39	20,44	20,53	20,59	20,55	20,46	20,47	20,42	20,43	20,47	20,51	20,38	20,41	20,48	20,57	20,51	20,44	20,51	20,45	20,44	20,48	20,51	20,61	20,52	20,44	20,44	20,48	20,54	20,61	20,55	20,53	20,48	20,44	20,45	20,47	20,43	20,53	20,50	20,51	20,51	20,38	20,41	20,41	20,44	20,54	20,53	20,47	20,39	20,52	20,52	20,46	20,45	20,50	20,57	20,52	20,54	20,51	20,53	20,55	20,54	20,46	20,55	20,45	20,50	20,53	20,52	20,50	20,52	20,59	20,48	20,50	20,51	20,45	20,40	20,42	20,57	20,55	20,57	20,54	20,54	20,51	20,47	20,45	20,45	20,51	20,43	20,42	20,47	20,57	20,60	20,46	20,50	20,48	20,52	20,54	20,55	20,50	20,52	20,54	20,51	20,51	20,55	20,60	20,60	20,59	20,61	20,56	20,63	20,62	20,63	20,62	20,56	20,55	20,47	20,55	20,58	20,56	20,71	20,59	20,61	20,54	20,50	20,52	20,55	20,54	20,59	20,65	20,57	20,54	20,57	20,62	20,64	20,55	20,59	20,56	20,67	20,67	20,63	20,59	20,59	20,65	20,64	20,59	20,58	20,55	20,55	20,54	20,58	20,60	20,63	20,63	20,66	20,61	20,59	20,55	20,60	20,65	20,75	20,77	20,70	20,63	20,59	20,60	20,58	20,70	20,70	20,75	20,68	20,66	20,65	20,73	20,76	20,73	20,73	20,76	20,69	20,72	20,67	20,80	20,77	20,72	20,71	20,78	20,73	20,60	20,69	20,72	20,80	20,76	20,70	20,75	20,78	20,68	20,72	20,76	20,73	20,71	20,69	20,62	20,61	20,74	20,70	20,70	20,71	20,80	20,79	20,68	20,65	20,72	20,72	20,73	20,78	20,77	20,76	20,70	20,75	20,77	20,79	20,75	20,75	20,77	20,69	20,71	20,75	20,75	20,72	20,77	20,82	20,80	20,76	20,77	20,73	20,73	20,73	20,75	20,69	20,67	20,78	20,81	20,75	20,70	20,70	20,75	20,81	20,85	20,72	20,71	20,71	20,73	20,74	20,68	20,69	20,71	20,70	20,71	20,73	20,81	20,72	20,71	20,75	20,73	20,76	20,81	20,78	20,76	20,75	20,70	20,80	20,82	20,75	20,74	20,73	20,73	20,74	20,69	20,71	20,65	20,68	20,71	20,72	20,71	20,72	20,82	20,68	20,72	20,68	20,73	20,71	20,75	20,77	20,78	20,82	20,74	20,69	20,71	20,71	20,80	20,77	20,73	20,71	20,68	20,72	20,65	20,66	20,71	20,75	20,70	20,60	20,68	20,75	20,72	20,78	20,81	20,76	20,80	20,71	20,69	20,64	20,71	20,74	20,78	20,74	20,68	20,64	20,62	20,70	20,76	20,76	20,72	20,72	20,68	20,60	20,58	20,71	20,70	20,65	20,68	20,69	20,72	20,72	20,72	20,66	20,66	20,58	20,60	20,58	20,59	20,61	20,56	20,65	20,68	20,66	20,55	20,56	20,59	20,62	20,60	20,61	20,58	20,48	20,61	20,63	20,61	20,63	20,56	20,59	20,63	20,57	20,59	20,60	20,64	20,64	20,65	20,69	20,59	20,56	20,57	20,62	20,66	20,61	20,63	20,55	20,54	20,60	20,65	20,63	20,56	20,60	20,55	20,52	20,55	20,52	20,56	20,58	20,50	20,48	20,49	20,52	20,45	20,47	20,48	20,55	20,55	20,53	20,51	20,44	20,50	20,45	20,48	20,53	20,54	20,51	20,56	20,45	20,50	20,66	20,67	20,57	20,48	20,54	20,49	20,50	20,51	20,47	20,47	20,49	20,47	20,54	20,58	20,50	20,49	20,51	20,40	20,48	20,50	20,52	20,47	20,43	20,48	20,47	20,48	20,51	20,47	20,40	20,49	20,50	20,42	20,36	20,37	20,46	20,55	20,59	20,51	20,46	20,50	20,48	20,49	20,48	20,52	20,46	20,50	20,47	20,54	20,60	20,57	20,50	20,45	20,46	20,54	20,57	20,65	20,64	20,57	20,49	20,42	20,47	20,47	20,46	20,49	20,45	20,47	20,52	20,50	20,45	20,42	20,48	20,54	20,45	20,40	20,39	20,48	20,50	20,56	20,51	20,44	20,45	20,45	20,40	20,33	20,52	20,54	20,53	20,49	20,43	20,42	20,47	20,39	20,36	20,46	20,47	20,47	20,40	20,39	20,50	20,53	20,48	20,51	20,44	20,42	20,49	20,49	20,46	20,48	20,47	20,48	20,48	20,47	20,46	20,42	20,51	20,56	20,51	20,30	20,43	20,51	20,43	20,55	20,46	20,44	20,42	20,49	20,53	20,50	20,46	20,48	20,44	20,38	20,39	20,44	20,46	20,51	20,47	20,51	20,44	20,53	20,52	20,51	20,48	20,37	20,35	20,39	20,36	20,31	20,30	20,31	20,36	20,44	20,36	20,44	20,47	
20,44	20,47	20,43	20,42	20,42	20,46	20,49	20,45	20,41	20,43	20,39	20,44	20,42	20,40	20,38	20,49	20,53	20,53	20,48	20,47	20,40	20,44	20,46	20,34	20,42	20,42	20,42	20,45	20,45	20,43	20,44	20,38	20,38	20,42	20,44	20,47	20,41	20,45	20,41	20,45	20,50	20,45	20,43	20,46	20,33	20,36	20,38	20,33	20,37	20,41	20,39	20,45	20,31	20,36	20,46	20,44	20,36	20,44	20,44	20,45	20,49	20,47	20,44	20,41	20,49	20,47	20,52	20,44	20,45	20,47	20,45	20,49	20,45	20,56	20,45	20,51	20,41	20,43	20,43	20,37	20,51	20,52	20,44	20,43	20,58	20,49	20,47	20,65	20,54	20,51	20,55	20,54	20,58	20,53	20,44	20,45	20,44	20,45	20,50	20,59	20,59	20,49	20,40	20,50	20,58	20,38	20,40	20,49	20,46	20,56	20,42	20,43	20,47	20,53	20,53	20,46	20,38	20,40	20,57	20,49	20,46	20,50	20,53	20,54	20,49	20,58	20,52	20,56	20,59	20,54	20,48	20,51	20,53	20,56	20,52	20,55	20,52	20,53	20,54	20,53	20,54	20,55	20,50	20,46	20,47	20,50	20,53	20,56	20,58	20,52	20,42	20,47	20,53	20,50	20,45	20,49	20,47	20,53	20,63	20,59	20,52	20,53	20,46	20,53	20,56	20,52	20,47	20,56	20,60	20,55	20,54	20,47	20,50	20,63	20,59	20,54	20,53	20,54	20,56	20,53	20,53	20,48	20,55	20,57	20,57	20,59	20,52	20,59	20,60	20,58	20,59	20,51	20,60	20,63	20,53	20,65	20,70	20,63	20,54	20,61	20,58	20,55	20,51	20,56	20,59	20,66	20,59	20,61	20,62	20,62	20,60	20,59	20,61	20,62	20,67	20,53	20,54	20,58	20,61	20,65	20,69	20,66	20,59	20,58	20,62	20,64	20,60	20,74	20,81	20,69	20,60	20,58	20,59	20,64	20,72	20,70	20,69	20,74	20,71	20,72	20,74	20,72	20,76	20,72	20,69	20,72	20,72	20,63	20,73	20,77	20,68	20,68	20,75	20,75	20,70	20,78	20,78	20,83	20,75	20,70	20,75	20,85	20,78	20,63	20,73	20,72	20,78	20,70	20,74	20,74	20,76	20,69	20,72	20,75	20,72	20,85	20,79	20,72	20,76	20,72	20,68	20,75	20,74	20,81	20,81	20,73	20,77	20,68	20,72	20,79	20,82	20,79	20,70	20,77	20,73	20,74	20,68	20,75	20,83	20,77	20,73	20,74	20,77	20,78	20,84	20,81	20,75	20,80	20,78	20,75	20,73	20,69	20,76	20,77	20,79	20,75	20,79	20,76	20,75	20,74	20,72	20,78	20,77	20,72	20,68	20,73	20,76	20,76	20,72	20,76	20,81	20,81	20,82	20,75	20,78	20,72	20,68	20,82	20,82	20,75	20,76	20,83	20,78	20,74	20,77	20,76	20,67	20,70	20,79	20,82	20,80	20,68	20,78	20,79	20,74	20,72	20,69	20,72	20,74	20,80	20,80	20,82	20,81	20,68	20,70	20,71	20,75	20,76	20,72	20,69	20,66	20,70	20,68	20,76	20,78	20,75	20,74	20,75	20,75	20,66	20,71	20,76	20,77	20,72	20,73	20,74	20,66	20,64	20,69	20,74	20,73	20,73	20,67	20,71	20,70	20,67	20,74	20,80	20,73	20,68	20,72	20,66	20,60	20,70	20,65	20,65	20,66	20,67	20,72	20,75	20,67	20,66	20,67	20,63	20,66	20,66	20,61	20,58	20,59	20,62	20,60	20,58	20,57	20,49	20,52	20,63	20,61	20,57	20,63	20,59	20,59	20,59	20,58	20,60	20,52	20,58	20,62	20,60	20,58	20,61	20,68	20,62	20,58	20,63	20,55	20,53	20,55	20,59	20,62	20,63	20,60	20,58	20,54	20,63	20,60	20,60	20,53	20,57	20,62	20,57	20,52	20,53	20,58	20,54	20,47	20,52	20,59	20,60	20,55	20,51	20,53	20,49	20,52	20,55	20,58	20,48	20,49	20,49	20,56	20,55	20,60	20,63	20,54	20,53	20,53	20,62	20,63	20,60	20,50	20,43	20,57	20,51	20,55	20,57	20,44	20,49	20,50	20,53	20,54	20,55	20,56	20,54	20,52	20,53	20,47	20,49	20,52	20,47	20,50	20,47	20,52	20,49	20,45	20,46	20,56	20,51	20,42	20,42	20,43	20,48	20,49	20,59	20,53	20,47	20,47	20,47	20,49	20,53	20,48	20,41	20,45	20,46	20,54	20,59	20,55	20,48	20,51	20,47	20,51	20,58	20,60	20,52	20,57	20,56	20,44	20,49	20,61	20,53	20,46	20,46	20,44	20,49	20,49	20,48	20,49	20,57	20,53	20,53	20,45	20,39	20,51	20,44	20,46	20,46	20,51	20,51	20,49	20,48	20,39	20,43	20,47	20,47	20,52	20,54	20,58	20,58	20,54	20,43	20,44	20,42	20,46	20,39	20,37	20,43	20,47	20,42	20,43	20,48	20,37	20,44	20,44	20,48	20,57	20,51	20,45	20,49	20,50	20,43	20,40	20,54	20,57	20,59	20,38	20,45	20,51	20,45	20,55	20,43	20,40	20,40	20,44	20,47	20,50	20,47	20,43	20,34	20,42	20,42	20,40	20,39	20,49	20,49	20,47	20,37	20,44	20,48	20,38	20,43	20,40	20,37	20,37	20,31	20,36	20,36	20,43	20,38	20,44	20,33	20,43	20,47	
20,45	20,51	20,44	20,45	20,38	20,38	20,41	20,41	20,40	20,38	20,29	20,42	20,42	20,46	20,45	20,36	20,46	20,48	20,44	20,46	20,49	20,47	20,48	20,44	20,42	20,50	20,44	20,43	20,48	20,40	20,46	20,42	20,35	20,41	20,52	20,49	20,46	20,46	20,44	20,47	20,47	20,47	20,47	20,36	20,43	20,35	20,38	20,42	20,40	20,37	20,38	20,41	20,43	20,42	20,47	20,48	20,45	20,48	20,41	20,39	20,45	20,51	20,55	20,49	20,48	20,50	20,52	20,48	20,44	20,47	20,52	20,55	20,48	20,48	20,51	20,48	20,44	20,41	20,43	20,44	20,59	20,53	20,47	20,46	20,48	20,48	20,47	20,61	20,59	20,50	20,54	20,57	20,52	20,49	20,45	20,48	20,39	20,39	20,45	20,50	20,55	20,49	20,49	20,49	20,51	20,41	20,36	20,42	20,49	20,52	20,46	20,48	20,55	20,54	20,54	20,50	20,45	20,46	20,59	20,46	20,48	20,52	20,59	20,56	20,52	20,55	20,56	20,50	20,53	20,45	20,48	20,49	20,55	20,57	20,61	20,56	20,59	20,53	20,55	20,51	20,56	20,59	20,58	20,52	20,49	20,46	20,49	20,53	20,49	20,61	20,52	20,46	20,52	20,55	20,49	20,49	20,58	20,56	20,70	20,64	20,52	20,50	20,50	20,45	20,51	20,52	20,49	20,55	20,55	20,53	20,52	20,48	20,56	20,66	20,61	20,55	20,55	20,53	20,52	20,50	20,57	20,50	20,53	20,54	20,55	20,60	20,57	20,52	20,52	20,58	20,60	20,60	20,64	20,71	20,55	20,58	20,66	20,59	20,54	20,58	20,60	20,55	20,51	20,59	20,61	20,62	20,61	20,59	20,68	20,62	20,58	20,54	20,56	20,65	20,65	20,58	20,58	20,59	20,65	20,63	20,67	20,64	20,60	20,61	20,70	20,69	20,58	20,67	20,74	20,68	20,58	20,61	20,62	20,65	20,65	20,66	20,63	20,65	20,65	20,69	20,76	20,67	20,72	20,76	20,70	20,68	20,73	20,74	20,65	20,69	20,60	20,62	20,74	20,77	20,75	20,80	20,78	20,76	20,79	20,70	20,70	20,80	20,75	20,56	20,59	20,69	20,78	20,73	20,70	20,65	20,78	20,70	20,73	20,78	20,78	20,86	20,85	20,74	20,75	20,75	20,73	20,84	20,77	20,81	20,81	20,78	20,74	20,72	20,70	20,77	20,77	20,79	20,72	20,65	20,73	20,76	20,75	20,73	20,82	20,83	20,73	20,72	20,76	20,75	20,73	20,80	20,80	20,84	20,77	20,77	20,77	20,82	20,84	20,84	20,83	20,83	20,83	20,80	20,81	20,76	20,78	20,77	20,78	20,81	20,76	20,72	20,71	20,75	20,69	20,73	20,84	20,85	20,79	20,75	20,78	20,83	20,78	20,82	20,88	20,81	20,77	20,82	20,80	20,84	20,83	20,80	20,74	20,78	20,81	20,84	20,76	20,72	20,71	20,78	20,75	20,74	20,75	20,79	20,83	20,87	20,91	20,83	20,72	20,65	20,68	20,76	20,76	20,70	20,75	20,81	20,74	20,72	20,68	20,77	20,78	20,78	20,68	20,73	20,75	20,69	20,73	20,76	20,70	20,66	20,72	20,78	20,76	20,71	20,72	20,79	20,70	20,73	20,71	20,73	20,73	20,73	20,83	20,75	20,72	20,70	20,74	20,71	20,70	20,72	20,66	20,64	20,72	20,72	20,65	20,73	20,68	20,62	20,69	20,71	20,72	20,72	20,64	20,59	20,56	20,62	20,63	20,57	20,58	20,56	20,58	20,63	20,63	20,57	20,58	20,63	20,62	20,60	20,59	20,65	20,65	20,68	20,57	20,58	20,67	20,59	20,68	20,61	20,59	20,62	20,53	20,52	20,60	20,61	20,58	20,62	20,69	20,60	20,58	20,64	20,60	20,50	20,51	20,64	20,60	20,61	20,53	20,62	20,61	20,54	20,53	20,51	20,61	20,66	20,51	20,53	20,55	20,54	20,55	20,54	20,56	20,47	20,47	20,49	20,50	20,46	20,51	20,58	20,54	20,59	20,55	20,53	20,59	20,50	20,50	20,50	20,59	20,55	20,57	20,59	20,56	20,44	20,40	20,47	20,44	20,48	20,57	20,56	20,49	20,55	20,47	20,43	20,49	20,48	20,47	20,48	20,51	20,45	20,46	20,52	20,59	20,57	20,46	20,41	20,45	20,46	20,48	20,58	20,55	20,55	20,56	20,54	20,47	20,47	20,50	20,50	20,58	20,57	20,50	20,57	20,52	20,52	20,52	20,49	20,54	20,50	20,54	20,51	20,50	20,49	20,54	20,55	20,55	20,47	20,48	20,46	20,42	20,54	20,54	20,48	20,55	20,60	20,59	20,50	20,49	20,43	20,49	20,52	20,50	20,46	20,49	20,51	20,49	20,54	20,45	20,45	20,49	20,49	20,50	20,60	20,53	20,57	20,53	20,52	20,46	20,43	20,52	20,52	20,42	20,43	20,45	20,47	20,46	20,44	20,36	20,43	20,38	20,41	20,47	20,47	20,43	20,44	20,36	20,39	20,37	20,53	20,61	20,46	20,40	20,42	20,49	20,51	20,53	20,42	20,42	20,42	20,43	20,39	20,37	20,40	20,40	20,32	20,39	20,49	20,40	20,35	20,43	20,44	20,46	20,37	20,41	20,49	20,37	20,37	20,44	20,42	20,46	20,40	20,35	20,33	20,43	20,40	20,43	20,39	20,39	20,43	
20,33	20,43	20,44	20,47	20,47	20,30	20,26	20,39	20,39	20,46	20,39	20,39	20,38	20,46	20,47	20,47	20,40	20,49	20,50	20,48	20,50	20,41	20,41	20,40	20,55	20,52	20,47	20,45	20,45	20,44	20,45	20,46	20,50	20,39	20,44	20,47	20,47	20,47	20,46	20,43	20,44	20,46	20,50	20,46	20,52	20,45	20,43	20,39	20,46	20,45	20,46	20,44	20,45	20,53	20,51	20,56	20,57	20,57	20,49	20,32	20,36	20,50	20,53	20,52	20,47	20,47	20,50	20,49	20,40	20,48	20,52	20,60	20,53	20,45	20,46	20,59	20,50	20,42	20,43	20,46	20,53	20,49	20,40	20,39	20,35	20,49	20,54	20,55	20,58	20,52	20,50	20,62	20,55	20,47	20,42	20,45	20,38	20,47	20,52	20,47	20,41	20,40	20,53	20,52	20,46	20,53	20,51	20,46	20,53	20,50	20,46	20,52	20,53	20,43	20,49	20,58	20,48	20,49	20,57	20,39	20,41	20,51	20,51	20,51	20,47	20,54	20,59	20,52	20,50	20,47	20,49	20,50	20,44	20,48	20,51	20,57	20,54	20,53	20,58	20,54	20,51	20,55	20,55	20,51	20,52	20,53	20,48	20,51	20,51	20,52	20,54	20,60	20,57	20,61	20,53	20,51	20,58	20,55	20,61	20,59	20,50	20,42	20,44	20,54	20,51	20,45	20,51	20,56	20,49	20,45	20,50	20,55	20,59	20,63	20,69	20,58	20,51	20,52	20,52	20,58	20,62	20,62	20,56	20,58	20,60	20,54	20,57	20,63	20,52	20,59	20,55	20,56	20,55	20,62	20,62	20,58	20,61	20,52	20,50	20,57	20,58	20,56	20,60	20,63	20,53	20,64	20,66	20,65	20,67	20,59	20,59	20,61	20,64	20,72	20,69	20,59	20,64	20,60	20,61	20,62	20,62	20,65	20,58	20,63	20,69	20,69	20,63	20,65	20,73	20,74	20,66	20,68	20,57	20,61	20,64	20,67	20,68	20,64	20,61	20,57	20,73	20,71	20,71	20,73	20,75	20,74	20,71	20,74	20,72	20,65	20,61	20,73	20,76	20,82	20,72	20,68	20,76	20,76	20,77	20,73	20,72	20,73	20,77	20,68	20,61	20,72	20,81	20,74	20,69	20,69	20,69	20,62	20,64	20,74	20,70	20,83	20,82	20,76	20,75	20,76	20,69	20,87	20,83	20,70	20,78	20,84	20,76	20,76	20,76	20,80	20,80	20,77	20,77	20,70	20,72	20,81	20,78	20,80	20,78	20,81	20,74	20,68	20,81	20,75	20,74	20,74	20,77	20,80	20,77	20,79	20,85	20,82	20,80	20,84	20,86	20,89	20,89	20,81	20,83	20,80	20,76	20,81	20,79	20,81	20,83	20,71	20,74	20,75	20,70	20,73	20,79	20,81	20,84	20,80	20,88	20,89	20,85	20,75	20,83	20,89	20,79	20,77	20,77	20,81	20,80	20,79	20,75	20,74	20,84	20,82	20,75	20,76	20,75	20,68	20,73	20,75	20,73	20,80	20,78	20,80	20,87	20,88	20,77	20,73	20,80	20,83	20,79	20,78	20,81	20,78	20,75	20,77	20,79	20,77	20,72	20,79	20,79	20,75	20,73	20,71	20,72	20,77	20,69	20,69	20,72	20,83	20,82	20,76	20,75	20,80	20,75	20,67	20,71	20,75	20,70	20,65	20,73	20,76	20,69	20,71	20,75	20,71	20,73	20,73	20,71	20,68	20,64	20,62	20,71	20,72	20,67	20,74	20,73	20,70	20,67	20,61	20,60	20,61	20,61	20,68	20,65	20,62	20,60	20,55	20,55	20,66	20,65	20,58	20,53	20,56	20,57	20,66	20,67	20,60	20,70	20,73	20,59	20,53	20,59	20,53	20,61	20,56	20,60	20,63	20,58	20,51	20,58	20,62	20,57	20,52	20,69	20,67	20,56	20,60	20,59	20,52	20,51	20,62	20,59	20,56	20,61	20,59	20,57	20,51	20,47	20,54	20,54	20,60	20,53	20,50	20,60	20,57	20,59	20,46	20,47	20,60	20,57	20,46	20,48	20,51	20,56	20,57	20,44	20,52	20,52	20,48	20,60	20,47	20,45	20,47	20,57	20,54	20,56	20,59	20,59	20,47	20,50	20,51	20,49	20,51	20,57	20,53	20,54	20,53	20,52	20,48	20,50	20,47	20,45	20,46	20,53	20,49	20,49	20,54	20,55	20,54	20,51	20,42	20,39	20,47	20,46	20,50	20,52	20,53	20,53	20,53	20,47	20,46	20,46	20,50	20,54	20,53	20,52	20,45	20,49	20,57	20,48	20,45	20,48	20,55	20,52	20,52	20,48	20,50	20,55	20,55	20,54	20,41	20,40	20,42	20,48	20,60	20,81	20,55	20,55	20,53	20,54	20,50	20,49	20,45	20,49	20,50	20,54	20,50	20,48	20,47	20,48	20,51	20,47	20,48	20,51	20,52	20,51	20,47	20,52	20,56	20,52	20,56	20,58	20,57	20,55	20,51	20,46	20,43	20,45	20,50	20,45	20,44	20,39	20,45	20,42	20,42	20,42	20,31	20,41	20,44	20,40	20,40	20,39	20,50	20,58	20,49	20,38	20,44	20,45	20,50	20,47	20,50	20,45	20,44	20,41	20,38	20,37	20,39	20,44	20,37	20,37	20,43	20,51	20,43	20,42	20,40	20,35	20,41	20,47	20,41	20,47	20,52	20,40	20,43	20,46	20,44	20,43	20,26	20,28	20,42	20,53	20,52	20,41	20,40	
20,35	20,40	20,47	20,46	20,40	20,35	20,32	20,42	20,36	20,40	20,40	20,35	20,36	20,43	20,39	20,42	20,52	20,47	20,54	20,50	20,44	20,44	20,45	20,42	20,56	20,48	20,41	20,54	20,58	20,41	20,42	20,51	20,49	20,46	20,37	20,47	20,45	20,45	20,42	20,49	20,48	20,41	20,42	20,52	20,52	20,42	20,39	20,38	20,41	20,40	20,44	20,46	20,50	20,54	20,51	20,45	20,52	20,58	20,56	20,48	20,40	20,45	20,51	20,51	20,49	20,44	20,50	20,49	20,45	20,41	20,43	20,60	20,58	20,47	20,42	20,49	20,54	20,42	20,45	20,51	20,46	20,41	20,36	20,39	20,44	20,41	20,48	20,50	20,56	20,43	20,49	20,56	20,58	20,56	20,39	20,41	20,45	20,55	20,56	20,53	20,46	20,45	20,56	20,52	20,40	20,49	20,57	20,51	20,58	20,48	20,47	20,56	20,54	20,51	20,46	20,48	20,45	20,43	20,53	20,40	20,38	20,45	20,44	20,48	20,48	20,55	20,64	20,56	20,57	20,54	20,58	20,52	20,51	20,56	20,50	20,53	20,59	20,58	20,58	20,58	20,56	20,50	20,50	20,51	20,51	20,56	20,51	20,53	20,57	20,51	20,52	20,57	20,55	20,59	20,55	20,50	20,55	20,53	20,61	20,58	20,50	20,50	20,39	20,44	20,56	20,45	20,54	20,55	20,44	20,43	20,43	20,61	20,55	20,58	20,59	20,54	20,61	20,53	20,57	20,58	20,63	20,57	20,61	20,59	20,60	20,49	20,58	20,64	20,61	20,59	20,60	20,59	20,59	20,58	20,57	20,62	20,58	20,50	20,52	20,57	20,60	20,58	20,53	20,57	20,54	20,63	20,64	20,62	20,66	20,60	20,61	20,63	20,65	20,72	20,66	20,60	20,66	20,65	20,68	20,69	20,60	20,65	20,65	20,66	20,70	20,66	20,64	20,72	20,76	20,76	20,70	20,68	20,60	20,58	20,68	20,72	20,67	20,73	20,68	20,71	20,67	20,74	20,70	20,72	20,72	20,72	20,72	20,66	20,73	20,77	20,66	20,78	20,74	20,78	20,75	20,69	20,72	20,74	20,79	20,70	20,77	20,80	20,78	20,71	20,72	20,75	20,83	20,76	20,73	20,79	20,77	20,63	20,65	20,76	20,74	20,76	20,79	20,77	20,71	20,74	20,71	20,74	20,80	20,70	20,68	20,77	20,77	20,76	20,82	20,84	20,82	20,82	20,82	20,82	20,74	20,78	20,78	20,78	20,74	20,77	20,77	20,73	20,77	20,75	20,83	20,81	20,77	20,79	20,79	20,84	20,87	20,83	20,77	20,79	20,83	20,81	20,80	20,78	20,83	20,79	20,81	20,77	20,79	20,78	20,81	20,82	20,72	20,74	20,73	20,77	20,76	20,72	20,78	20,79	20,86	20,85	20,82	20,80	20,81	20,85	20,85	20,78	20,75	20,80	20,77	20,78	20,79	20,75	20,83	20,81	20,77	20,78	20,82	20,74	20,75	20,75	20,73	20,75	20,78	20,76	20,87	20,84	20,79	20,82	20,85	20,83	20,84	20,77	20,83	20,80	20,72	20,73	20,79	20,81	20,79	20,83	20,84	20,79	20,78	20,75	20,77	20,79	20,75	20,75	20,76	20,79	20,83	20,74	20,71	20,79	20,73	20,71	20,68	20,68	20,74	20,72	20,70	20,72	20,69	20,75	20,77	20,70	20,68	20,69	20,70	20,68	20,64	20,60	20,71	20,68	20,60	20,67	20,73	20,65	20,63	20,62	20,65	20,69	20,62	20,70	20,64	20,62	20,68	20,62	20,55	20,59	20,60	20,57	20,56	20,62	20,65	20,69	20,65	20,54	20,63	20,65	20,57	20,51	20,55	20,56	20,58	20,64	20,59	20,53	20,54	20,52	20,53	20,60	20,59	20,52	20,59	20,62	20,54	20,57	20,65	20,54	20,54	20,65	20,64	20,56	20,49	20,50	20,52	20,66	20,57	20,54	20,57	20,54	20,49	20,53	20,53	20,55	20,55	20,53	20,50	20,63	20,58	20,45	20,53	20,63	20,61	20,55	20,57	20,51	20,50	20,51	20,54	20,47	20,44	20,53	20,50	20,47	20,54	20,54	20,50	20,50	20,52	20,52	20,49	20,50	20,56	20,48	20,54	20,55	20,51	20,55	20,46	20,50	20,46	20,52	20,51	20,53	20,50	20,44	20,52	20,51	20,54	20,45	20,41	20,50	20,50	20,49	20,50	20,57	20,51	20,50	20,53	20,50	20,54	20,57	20,58	20,49	20,53	20,50	20,47	20,63	20,59	20,52	20,53	20,60	20,54	20,53	20,51	20,53	20,53	20,46	20,56	20,47	20,42	20,42	20,44	20,49	20,54	20,47	20,48	20,47	20,41	20,54	20,55	20,48	20,51	20,49	20,50	20,55	20,52	20,47	20,51	20,46	20,39	20,48	20,49	20,51	20,52	20,53	20,52	20,53	20,47	20,47	20,48	20,53	20,57	20,53	20,52	20,49	20,43	20,42	20,42	20,45	20,38	20,45	20,40	20,38	20,41	20,32	20,39	20,45	20,44	20,45	20,38	20,39	20,53	20,48	20,37	20,45	20,52	20,47	20,45	20,47	20,43	20,39	20,45	20,44	20,50	20,43	20,43	20,34	20,41	20,42	20,40	20,35	20,37	20,42	20,38	20,39	20,51	20,39	20,44	20,65	20,58	20,40	20,46	20,47	20,37	20,27	20,31	20,36	20,46	20,49	20,44	20,48	
20,33	20,41	20,54	20,41	20,37	20,40	20,37	20,40	20,38	20,42	20,35	20,36	20,29	20,42	20,41	20,37	20,49	20,45	20,45	20,46	20,46	20,40	20,43	20,41	20,49	20,49	20,33	20,43	20,63	20,45	20,35	20,47	20,38	20,38	20,42	20,44	20,43	20,38	20,40	20,39	20,40	20,36	20,32	20,44	20,50	20,47	20,41	20,34	20,38	20,41	20,43	20,44	20,42	20,48	20,44	20,41	20,40	20,50	20,51	20,59	20,43	20,39	20,42	20,49	20,42	20,45	20,53	20,51	20,45	20,45	20,44	20,52	20,53	20,49	20,44	20,46	20,42	20,45	20,44	20,46	20,53	20,49	20,45	20,44	20,46	20,54	20,51	20,44	20,42	20,35	20,38	20,53	20,58	20,54	20,44	20,44	20,50	20,46	20,46	20,52	20,55	20,49	20,55	20,52	20,50	20,51	20,50	20,48	20,49	20,49	20,43	20,46	20,52	20,55	20,51	20,42	20,44	20,48	20,46	20,41	20,42	20,48	20,50	20,48	20,41	20,50	20,54	20,48	20,49	20,52	20,54	20,56	20,54	20,60	20,55	20,46	20,54	20,67	20,61	20,57	20,56	20,53	20,52	20,46	20,51	20,55	20,50	20,52	20,61	20,61	20,52	20,49	20,48	20,58	20,57	20,52	20,53	20,55	20,53	20,48	20,43	20,59	20,48	20,43	20,61	20,59	20,59	20,53	20,46	20,47	20,46	20,56	20,51	20,53	20,50	20,53	20,59	20,55	20,57	20,54	20,51	20,51	20,62	20,59	20,51	20,51	20,55	20,53	20,54	20,57	20,68	20,66	20,66	20,64	20,52	20,60	20,62	20,57	20,56	20,59	20,57	20,60	20,58	20,56	20,58	20,65	20,59	20,58	20,67	20,68	20,60	20,63	20,65	20,70	20,67	20,61	20,71	20,66	20,66	20,73	20,63	20,57	20,71	20,67	20,68	20,73	20,71	20,75	20,78	20,66	20,67	20,66	20,68	20,71	20,66	20,66	20,64	20,69	20,67	20,67	20,74	20,76	20,69	20,69	20,68	20,74	20,73	20,75	20,71	20,75	20,71	20,70	20,76	20,74	20,76	20,67	20,71	20,77	20,80	20,73	20,70	20,79	20,76	20,67	20,68	20,75	20,80	20,75	20,68	20,71	20,73	20,75	20,75	20,77	20,78	20,85	20,81	20,81	20,75	20,73	20,74	20,72	20,71	20,69	20,72	20,77	20,76	20,79	20,79	20,81	20,80	20,76	20,77	20,75	20,77	20,77	20,81	20,81	20,75	20,75	20,75	20,73	20,74	20,75	20,82	20,84	20,76	20,78	20,76	20,79	20,86	20,85	20,79	20,82	20,86	20,80	20,76	20,83	20,86	20,75	20,81	20,79	20,82	20,79	20,75	20,83	20,79	20,72	20,77	20,76	20,76	20,75	20,74	20,74	20,78	20,75	20,81	20,83	20,85	20,82	20,83	20,87	20,74	20,76	20,78	20,82	20,81	20,80	20,79	20,81	20,76	20,76	20,78	20,74	20,78	20,76	20,72	20,74	20,77	20,76	20,82	20,83	20,78	20,73	20,78	20,82	20,83	20,76	20,79	20,76	20,73	20,75	20,73	20,75	20,82	20,81	20,85	20,84	20,77	20,76	20,73	20,77	20,75	20,80	20,76	20,73	20,77	20,77	20,70	20,80	20,73	20,72	20,72	20,67	20,76	20,70	20,65	20,69	20,69	20,67	20,75	20,75	20,64	20,69	20,70	20,69	20,73	20,65	20,68	20,66	20,54	20,66	20,70	20,63	20,61	20,62	20,66	20,64	20,64	20,70	20,65	20,72	20,66	20,61	20,60	20,57	20,58	20,57	20,57	20,58	20,62	20,70	20,75	20,67	20,65	20,63	20,59	20,61	20,59	20,60	20,69	20,64	20,62	20,52	20,58	20,55	20,49	20,54	20,57	20,55	20,57	20,53	20,56	20,56	20,63	20,55	20,56	20,56	20,64	20,60	20,57	20,50	20,54	20,53	20,62	20,63	20,57	20,59	20,55	20,52	20,57	20,52	20,49	20,55	20,56	20,59	20,53	20,45	20,49	20,56	20,54	20,48	20,55	20,54	20,51	20,63	20,63	20,51	20,49	20,56	20,46	20,49	20,52	20,57	20,54	20,52	20,48	20,44	20,52	20,55	20,55	20,52	20,47	20,52	20,57	20,60	20,52	20,41	20,45	20,50	20,52	20,58	20,50	20,44	20,53	20,52	20,50	20,43	20,39	20,45	20,47	20,51	20,53	20,50	20,55	20,49	20,51	20,47	20,42	20,46	20,56	20,47	20,49	20,56	20,48	20,55	20,48	20,55	20,47	20,52	20,49	20,51	20,53	20,53	20,49	20,43	20,49	20,48	20,41	20,46	20,47	20,47	20,50	20,48	20,46	20,46	20,53	20,59	20,56	20,51	20,51	20,45	20,50	20,54	20,48	20,50	20,46	20,49	20,43	20,52	20,52	20,51	20,49	20,51	20,54	20,49	20,47	20,47	20,42	20,36	20,49	20,46	20,47	20,48	20,50	20,50	20,42	20,42	20,43	20,58	20,50	20,41	20,48	20,50	20,51	20,56	20,54	20,43	20,44	20,44	20,48	20,45	20,40	20,41	20,47	20,49	20,49	20,49	20,44	20,43	20,43	20,37	20,41	20,47	20,41	20,35	20,35	20,50	20,42	20,32	20,41	20,42	20,34	20,44	20,45	20,37	20,45	20,50	20,49	20,47	20,41	20,48	20,36	20,21	20,30	20,39	20,41	20,45	20,39	20,39	
20,39	20,47	20,48	20,48	20,47	20,47	20,42	20,37	20,41	20,43	20,37	20,31	20,36	20,43	20,47	20,40	20,47	20,40	20,43	20,47	20,47	20,50	20,45	20,34	20,41	20,47	20,41	20,44	20,58	20,51	20,39	20,43	20,40	20,35	20,39	20,41	20,45	20,43	20,46	20,41	20,35	20,39	20,39	20,35	20,48	20,52	20,51	20,40	20,38	20,36	20,46	20,52	20,47	20,47	20,40	20,46	20,44	20,39	20,44	20,55	20,39	20,38	20,37	20,40	20,46	20,46	20,47	20,45	20,39	20,46	20,41	20,55	20,53	20,54	20,42	20,47	20,39	20,48	20,51	20,44	20,48	20,52	20,46	20,43	20,47	20,44	20,57	20,49	20,37	20,37	20,45	20,59	20,53	20,54	20,50	20,51	20,52	20,53	20,50	20,59	20,61	20,47	20,56	20,53	20,44	20,53	20,49	20,49	20,52	20,56	20,48	20,46	20,52	20,56	20,57	20,47	20,44	20,48	20,51	20,45	20,44	20,50	20,57	20,58	20,45	20,46	20,55	20,47	20,50	20,50	20,59	20,60	20,55	20,59	20,56	20,50	20,46	20,46	20,57	20,53	20,58	20,46	20,47	20,52	20,56	20,61	20,52	20,52	20,53	20,57	20,55	20,51	20,48	20,57	20,58	20,56	20,52	20,56	20,54	20,44	20,45	20,53	20,59	20,52	20,58	20,64	20,59	20,51	20,52	20,52	20,54	20,56	20,54	20,61	20,53	20,55	20,55	20,53	20,57	20,60	20,54	20,59	20,61	20,56	20,57	20,60	20,60	20,58	20,54	20,58	20,61	20,60	20,60	20,58	20,55	20,64	20,60	20,48	20,57	20,62	20,59	20,60	20,59	20,61	20,57	20,65	20,63	20,54	20,59	20,66	20,61	20,61	20,62	20,68	20,68	20,67	20,74	20,72	20,69	20,67	20,62	20,65	20,72	20,68	20,69	20,77	20,81	20,82	20,81	20,64	20,64	20,65	20,69	20,65	20,65	20,69	20,69	20,69	20,64	20,66	20,72	20,83	20,76	20,75	20,70	20,71	20,84	20,76	20,74	20,76	20,73	20,78	20,81	20,77	20,68	20,67	20,71	20,77	20,75	20,72	20,80	20,81	20,81	20,77	20,72	20,74	20,76	20,76	20,75	20,71	20,80	20,75	20,76	20,82	20,82	20,81	20,84	20,82	20,81	20,83	20,79	20,74	20,75	20,71	20,74	20,76	20,74	20,73	20,75	20,78	20,77	20,82	20,75	20,78	20,76	20,83	20,80	20,84	20,83	20,85	20,82	20,84	20,82	20,81	20,78	20,82	20,78	20,82	20,78	20,73	20,87	20,81	20,72	20,77	20,86	20,80	20,74	20,80	20,86	20,83	20,81	20,86	20,88	20,85	20,81	20,81	20,81	20,76	20,78	20,80	20,79	20,80	20,77	20,81	20,81	20,79	20,82	20,85	20,80	20,81	20,81	20,80	20,78	20,79	20,89	20,90	20,85	20,81	20,83	20,85	20,80	20,75	20,76	20,72	20,81	20,81	20,75	20,82	20,83	20,81	20,84	20,86	20,82	20,73	20,78	20,88	20,81	20,75	20,76	20,71	20,74	20,76	20,78	20,85	20,84	20,83	20,77	20,80	20,88	20,78	20,70	20,72	20,79	20,84	20,79	20,70	20,72	20,77	20,80	20,82	20,75	20,65	20,74	20,73	20,77	20,69	20,68	20,75	20,81	20,76	20,75	20,73	20,58	20,69	20,72	20,73	20,73	20,69	20,70	20,72	20,67	20,63	20,76	20,68	20,64	20,65	20,64	20,67	20,67	20,70	20,64	20,72	20,69	20,60	20,59	20,58	20,60	20,65	20,62	20,58	20,61	20,63	20,72	20,72	20,65	20,67	20,62	20,68	20,69	20,61	20,69	20,64	20,56	20,56	20,56	20,56	20,59	20,63	20,56	20,57	20,55	20,58	20,59	20,59	20,54	20,55	20,51	20,57	20,58	20,59	20,64	20,60	20,50	20,49	20,51	20,58	20,57	20,58	20,59	20,56	20,63	20,50	20,57	20,52	20,51	20,58	20,52	20,49	20,54	20,51	20,49	20,49	20,52	20,58	20,57	20,54	20,63	20,60	20,52	20,48	20,45	20,55	20,64	20,57	20,61	20,54	20,47	20,51	20,50	20,59	20,57	20,52	20,51	20,50	20,54	20,50	20,46	20,44	20,38	20,51	20,55	20,59	20,50	20,44	20,46	20,44	20,53	20,49	20,49	20,51	20,53	20,55	20,56	20,53	20,56	20,53	20,49	20,44	20,47	20,46	20,49	20,43	20,42	20,58	20,54	20,48	20,48	20,53	20,55	20,49	20,56	20,51	20,48	20,51	20,49	20,43	20,55	20,54	20,41	20,54	20,57	20,50	20,53	20,52	20,49	20,48	20,48	20,51	20,49	20,43	20,49	20,50	20,49	20,51	20,48	20,45	20,43	20,41	20,49	20,55	20,52	20,51	20,51	20,48	20,45	20,47	20,48	20,46	20,46	20,39	20,36	20,44	20,47	20,52	20,52	20,48	20,47	20,45	20,47	20,45	20,49	20,45	20,51	20,55	20,49	20,53	20,58	20,45	20,37	20,52	20,59	20,49	20,45	20,44	20,40	20,44	20,49	20,54	20,55	20,55	20,52	20,40	20,45	20,42	20,43	20,42	20,38	20,46	20,47	20,41	20,41	20,40	20,34	20,39	20,52	20,39	20,38	20,50	20,41	20,35	20,44	20,45	20,46	20,33	20,38	20,40	20,50	20,46	20,36	20,34	
20,43	20,47	20,44	20,43	20,49	20,48	20,45	20,46	20,40	20,36	20,28	20,22	20,37	20,46	20,40	20,41	20,41	20,38	20,46	20,50	20,34	20,42	20,48	20,43	20,47	20,45	20,48	20,48	20,55	20,54	20,41	20,41	20,45	20,36	20,38	20,43	20,40	20,49	20,56	20,46	20,36	20,36	20,43	20,43	20,51	20,58	20,46	20,39	20,40	20,41	20,51	20,57	20,44	20,48	20,47	20,49	20,50	20,45	20,45	20,44	20,43	20,40	20,45	20,41	20,46	20,43	20,46	20,39	20,35	20,38	20,43	20,51	20,52	20,53	20,48	20,51	20,52	20,45	20,48	20,45	20,44	20,49	20,48	20,45	20,47	20,47	20,43	20,48	20,41	20,46	20,49	20,54	20,53	20,55	20,56	20,46	20,49	20,49	20,58	20,56	20,52	20,50	20,56	20,58	20,45	20,43	20,49	20,55	20,56	20,52	20,50	20,51	20,55	20,52	20,52	20,46	20,45	20,50	20,53	20,44	20,40	20,40	20,49	20,54	20,54	20,52	20,55	20,51	20,51	20,52	20,63	20,54	20,47	20,54	20,54	20,53	20,53	20,44	20,50	20,52	20,55	20,49	20,40	20,52	20,53	20,51	20,48	20,51	20,47	20,50	20,49	20,51	20,48	20,53	20,54	20,55	20,51	20,55	20,59	20,48	20,45	20,54	20,51	20,47	20,56	20,53	20,58	20,55	20,52	20,49	20,53	20,55	20,55	20,63	20,56	20,58	20,59	20,59	20,58	20,57	20,56	20,59	20,68	20,57	20,53	20,62	20,66	20,58	20,61	20,61	20,58	20,56	20,62	20,64	20,66	20,64	20,58	20,46	20,49	20,64	20,69	20,59	20,54	20,60	20,56	20,63	20,70	20,55	20,58	20,60	20,61	20,64	20,60	20,57	20,63	20,67	20,74	20,74	20,64	20,67	20,58	20,66	20,71	20,71	20,69	20,71	20,73	20,85	20,76	20,64	20,64	20,68	20,70	20,70	20,71	20,79	20,71	20,67	20,63	20,65	20,78	20,80	20,77	20,80	20,79	20,64	20,78	20,84	20,72	20,76	20,80	20,75	20,76	20,71	20,71	20,74	20,72	20,76	20,81	20,81	20,80	20,81	20,83	20,83	20,74	20,71	20,83	20,81	20,74	20,73	20,89	20,82	20,79	20,88	20,81	20,84	20,81	20,85	20,84	20,85	20,85	20,83	20,82	20,82	20,78	20,82	20,73	20,68	20,69	20,77	20,78	20,84	20,81	20,80	20,80	20,73	20,79	20,85	20,90	20,90	20,84	20,84	20,87	20,82	20,83	20,79	20,75	20,80	20,80	20,83	20,84	20,85	20,78	20,82	20,81	20,78	20,79	20,82	20,81	20,78	20,82	20,85	20,86	20,84	20,81	20,78	20,82	20,80	20,78	20,79	20,79	20,82	20,73	20,79	20,79	20,78	20,83	20,81	20,74	20,76	20,77	20,80	20,81	20,76	20,80	20,88	20,80	20,77	20,84	20,84	20,85	20,78	20,77	20,73	20,77	20,84	20,80	20,85	20,88	20,84	20,89	20,86	20,82	20,76	20,75	20,80	20,79	20,70	20,85	20,79	20,76	20,84	20,77	20,89	20,86	20,85	20,79	20,80	20,86	20,86	20,78	20,74	20,84	20,82	20,67	20,73	20,74	20,76	20,84	20,86	20,82	20,72	20,74	20,74	20,73	20,74	20,71	20,83	20,88	20,86	20,83	20,73	20,64	20,74	20,74	20,72	20,73	20,72	20,69	20,64	20,76	20,72	20,76	20,73	20,70	20,73	20,72	20,77	20,70	20,65	20,59	20,68	20,69	20,64	20,56	20,62	20,58	20,70	20,66	20,60	20,63	20,65	20,72	20,57	20,63	20,71	20,63	20,60	20,66	20,70	20,65	20,61	20,61	20,65	20,63	20,61	20,67	20,72	20,64	20,55	20,60	20,68	20,69	20,64	20,63	20,59	20,53	20,56	20,54	20,61	20,63	20,67	20,66	20,58	20,54	20,52	20,56	20,59	20,54	20,48	20,57	20,50	20,53	20,47	20,49	20,63	20,66	20,49	20,54	20,52	20,46	20,48	20,53	20,58	20,52	20,49	20,59	20,54	20,51	20,49	20,56	20,49	20,50	20,52	20,52	20,56	20,48	20,48	20,50	20,46	20,52	20,47	20,45	20,55	20,51	20,47	20,47	20,44	20,40	20,59	20,62	20,56	20,52	20,50	20,47	20,43	20,54	20,48	20,40	20,49	20,52	20,61	20,59	20,61	20,57	20,48	20,53	20,48	20,45	20,44	20,51	20,44	20,41	20,52	20,55	20,49	20,51	20,51	20,49	20,55	20,56	20,48	20,50	20,52	20,42	20,46	20,55	20,59	20,50	20,51	20,55	20,50	20,52	20,48	20,49	20,56	20,49	20,40	20,39	20,41	20,45	20,41	20,48	20,44	20,47	20,51	20,47	20,32	20,39	20,50	20,49	20,43	20,56	20,59	20,48	20,49	20,51	20,45	20,48	20,43	20,47	20,48	20,48	20,47	20,50	20,51	20,41	20,40	20,39	20,46	20,44	20,45	20,47	20,47	20,45	20,45	20,46	20,45	20,40	20,44	20,53	20,48	20,47	20,48	20,43	20,46	20,55	20,46	20,44	20,52	20,53	20,45	20,46	20,42	20,44	20,43	20,37	20,35	20,40	20,41	20,47	20,46	20,43	20,41	20,55	20,50	20,39	20,45	20,43	20,36	20,42	20,47	20,48	20,50	20,46	20,48	20,46	20,47	20,39	20,41	
20,42	20,38	20,47	20,40	20,35	20,42	20,44	20,46	20,39	20,38	20,33	20,32	20,42	20,43	20,38	20,38	20,44	20,38	20,34	20,39	20,36	20,36	20,44	20,43	20,48	20,42	20,45	20,44	20,46	20,42	20,43	20,54	20,45	20,42	20,42	20,52	20,48	20,40	20,46	20,49	20,40	20,42	20,52	20,53	20,51	20,50	20,43	20,38	20,42	20,54	20,48	20,51	20,43	20,45	20,53	20,46	20,49	20,47	20,46	20,48	20,54	20,52	20,46	20,53	20,55	20,40	20,44	20,47	20,37	20,39	20,48	20,55	20,55	20,48	20,46	20,42	20,53	20,52	20,42	20,43	20,42	20,51	20,60	20,51	20,44	20,52	20,43	20,47	20,56	20,49	20,47	20,50	20,53	20,56	20,45	20,43	20,54	20,47	20,45	20,49	20,44	20,51	20,61	20,54	20,54	20,46	20,45	20,50	20,57	20,55	20,53	20,54	20,56	20,53	20,47	20,54	20,51	20,41	20,46	20,44	20,42	20,37	20,44	20,42	20,52	20,62	20,60	20,49	20,50	20,55	20,58	20,56	20,48	20,56	20,60	20,50	20,52	20,51	20,53	20,53	20,52	20,54	20,51	20,54	20,62	20,51	20,47	20,57	20,52	20,48	20,48	20,53	20,47	20,52	20,60	20,56	20,50	20,51	20,59	20,49	20,45	20,57	20,51	20,48	20,61	20,60	20,58	20,62	20,53	20,46	20,47	20,55	20,56	20,60	20,63	20,62	20,61	20,62	20,62	20,57	20,56	20,55	20,62	20,64	20,62	20,64	20,63	20,58	20,58	20,55	20,65	20,61	20,56	20,58	20,63	20,64	20,65	20,52	20,54	20,60	20,63	20,58	20,58	20,66	20,62	20,68	20,71	20,69	20,63	20,64	20,67	20,64	20,59	20,62	20,63	20,65	20,69	20,74	20,72	20,67	20,57	20,59	20,66	20,68	20,64	20,69	20,65	20,82	20,79	20,68	20,68	20,70	20,71	20,69	20,75	20,79	20,71	20,67	20,66	20,71	20,73	20,73	20,69	20,82	20,83	20,73	20,73	20,78	20,74	20,76	20,80	20,76	20,77	20,76	20,74	20,76	20,73	20,78	20,82	20,85	20,80	20,73	20,81	20,87	20,78	20,70	20,85	20,83	20,76	20,77	20,85	20,85	20,81	20,85	20,82	20,81	20,80	20,78	20,75	20,78	20,79	20,85	20,91	20,86	20,81	20,84	20,74	20,66	20,74	20,76	20,83	20,84	20,76	20,71	20,78	20,77	20,81	20,90	20,82	20,83	20,83	20,74	20,79	20,80	20,83	20,77	20,73	20,79	20,82	20,85	20,92	20,82	20,79	20,82	20,83	20,75	20,81	20,74	20,79	20,80	20,77	20,76	20,77	20,78	20,80	20,75	20,77	20,80	20,74	20,80	20,87	20,82	20,83	20,81	20,82	20,82	20,81	20,78	20,80	20,80	20,83	20,87	20,85	20,82	20,77	20,86	20,84	20,80	20,87	20,87	20,84	20,77	20,79	20,78	20,82	20,90	20,81	20,83	20,84	20,85	20,87	20,89	20,88	20,80	20,85	20,81	20,81	20,77	20,77	20,79	20,77	20,83	20,81	20,85	20,83	20,77	20,73	20,77	20,84	20,75	20,76	20,78	20,75	20,76	20,64	20,68	20,73	20,80	20,82	20,81	20,78	20,78	20,81	20,78	20,72	20,70	20,68	20,80	20,85	20,80	20,71	20,67	20,73	20,79	20,76	20,76	20,71	20,65	20,66	20,67	20,71	20,76	20,72	20,68	20,68	20,70	20,68	20,69	20,63	20,68	20,63	20,69	20,73	20,69	20,66	20,68	20,65	20,61	20,68	20,66	20,65	20,65	20,73	20,63	20,57	20,68	20,64	20,57	20,62	20,68	20,65	20,56	20,60	20,69	20,67	20,60	20,63	20,68	20,62	20,57	20,65	20,71	20,70	20,60	20,63	20,64	20,56	20,55	20,53	20,57	20,68	20,66	20,67	20,64	20,55	20,59	20,56	20,59	20,52	20,48	20,53	20,59	20,55	20,47	20,49	20,60	20,64	20,52	20,51	20,59	20,48	20,52	20,50	20,52	20,53	20,54	20,57	20,59	20,52	20,58	20,56	20,45	20,48	20,51	20,48	20,51	20,44	20,44	20,49	20,54	20,51	20,39	20,40	20,48	20,51	20,47	20,52	20,53	20,52	20,57	20,55	20,48	20,46	20,51	20,54	20,45	20,46	20,44	20,43	20,49	20,49	20,55	20,62	20,58	20,54	20,47	20,47	20,48	20,48	20,45	20,49	20,47	20,49	20,53	20,54	20,57	20,50	20,52	20,54	20,45	20,52	20,50	20,57	20,50	20,44	20,44	20,55	20,53	20,45	20,49	20,56	20,52	20,51	20,46	20,52	20,53	20,47	20,49	20,48	20,44	20,53	20,48	20,49	20,50	20,48	20,48	20,53	20,38	20,38	20,47	20,55	20,47	20,47	20,55	20,50	20,43	20,48	20,45	20,48	20,39	20,49	20,55	20,45	20,41	20,53	20,46	20,41	20,36	20,37	20,49	20,47	20,51	20,46	20,40	20,47	20,49	20,45	20,52	20,48	20,39	20,38	20,47	20,42	20,49	20,44	20,55	20,57	20,48	20,47	20,47	20,42	20,39	20,41	20,48	20,47	20,39	20,42	20,40	20,42	20,47	20,45	20,46	20,44	20,38	20,47	20,52	20,42	20,42	20,42	20,42	20,36	20,42	20,48	20,43	20,52	20,49	20,47	20,42	20,41	20,44	
20,41	20,44	20,47	20,37	20,29	20,45	20,42	20,48	20,43	20,32	20,34	20,34	20,46	20,43	20,27	20,34	20,41	20,38	20,36	20,41	20,43	20,46	20,49	20,45	20,46	20,42	20,45	20,42	20,44	20,43	20,40	20,47	20,46	20,48	20,51	20,47	20,40	20,30	20,45	20,50	20,48	20,40	20,56	20,53	20,38	20,41	20,45	20,39	20,43	20,50	20,45	20,50	20,47	20,36	20,53	20,49	20,45	20,49	20,52	20,51	20,43	20,48	20,49	20,62	20,62	20,42	20,41	20,50	20,42	20,44	20,47	20,51	20,52	20,49	20,52	20,49	20,45	20,47	20,44	20,46	20,51	20,49	20,55	20,50	20,42	20,43	20,43	20,39	20,44	20,51	20,53	20,53	20,58	20,58	20,35	20,41	20,55	20,56	20,52	20,54	20,52	20,54	20,59	20,57	20,49	20,49	20,51	20,54	20,55	20,58	20,49	20,53	20,55	20,53	20,53	20,53	20,45	20,44	20,55	20,48	20,47	20,46	20,51	20,48	20,47	20,53	20,56	20,50	20,49	20,53	20,56	20,53	20,47	20,52	20,61	20,57	20,52	20,51	20,59	20,49	20,49	20,52	20,54	20,57	20,58	20,61	20,52	20,53	20,55	20,44	20,46	20,51	20,50	20,51	20,59	20,58	20,51	20,55	20,63	20,55	20,51	20,56	20,54	20,44	20,55	20,57	20,57	20,54	20,56	20,49	20,52	20,56	20,55	20,61	20,62	20,60	20,57	20,57	20,54	20,56	20,52	20,56	20,61	20,65	20,67	20,64	20,59	20,61	20,59	20,56	20,65	20,59	20,55	20,59	20,59	20,59	20,62	20,57	20,52	20,55	20,58	20,57	20,56	20,55	20,64	20,66	20,68	20,67	20,59	20,63	20,69	20,71	20,64	20,64	20,64	20,57	20,60	20,75	20,73	20,69	20,66	20,61	20,68	20,68	20,61	20,64	20,67	20,77	20,82	20,73	20,64	20,69	20,69	20,67	20,72	20,74	20,74	20,72	20,62	20,67	20,74	20,72	20,67	20,76	20,76	20,70	20,74	20,77	20,74	20,74	20,79	20,76	20,78	20,74	20,73	20,75	20,74	20,80	20,83	20,75	20,75	20,69	20,79	20,85	20,77	20,73	20,76	20,85	20,80	20,74	20,85	20,76	20,78	20,84	20,77	20,79	20,78	20,79	20,70	20,75	20,78	20,85	20,83	20,85	20,78	20,84	20,73	20,70	20,81	20,82	20,85	20,85	20,83	20,77	20,82	20,86	20,88	20,88	20,80	20,78	20,82	20,82	20,79	20,80	20,82	20,77	20,82	20,83	20,78	20,79	20,81	20,84	20,77	20,79	20,80	20,84	20,86	20,83	20,85	20,83	20,78	20,79	20,81	20,78	20,81	20,67	20,70	20,86	20,83	20,83	20,86	20,85	20,85	20,90	20,84	20,85	20,80	20,82	20,85	20,88	20,83	20,87	20,81	20,82	20,83	20,89	20,89	20,87	20,87	20,89	20,87	20,82	20,78	20,75	20,82	20,78	20,71	20,75	20,87	20,83	20,78	20,92	20,91	20,78	20,86	20,83	20,83	20,81	20,84	20,79	20,73	20,74	20,81	20,84	20,78	20,69	20,75	20,78	20,69	20,74	20,79	20,82	20,75	20,78	20,75	20,71	20,84	20,83	20,83	20,80	20,72	20,78	20,84	20,78	20,79	20,69	20,70	20,77	20,78	20,80	20,74	20,65	20,73	20,79	20,77	20,80	20,71	20,64	20,63	20,64	20,65	20,71	20,68	20,68	20,66	20,65	20,65	20,60	20,57	20,62	20,65	20,65	20,71	20,66	20,58	20,60	20,61	20,68	20,62	20,67	20,69	20,58	20,58	20,60	20,68	20,69	20,69	20,59	20,59	20,62	20,58	20,51	20,51	20,62	20,57	20,55	20,59	20,63	20,62	20,61	20,67	20,70	20,68	20,62	20,61	20,62	20,57	20,53	20,63	20,65	20,61	20,62	20,61	20,66	20,57	20,53	20,57	20,58	20,54	20,53	20,47	20,54	20,57	20,58	20,58	20,55	20,58	20,53	20,56	20,57	20,57	20,60	20,61	20,49	20,46	20,46	20,55	20,48	20,45	20,55	20,57	20,46	20,50	20,52	20,60	20,53	20,39	20,44	20,55	20,58	20,51	20,47	20,47	20,50	20,45	20,51	20,57	20,56	20,53	20,60	20,52	20,47	20,48	20,48	20,53	20,46	20,44	20,36	20,41	20,59	20,55	20,50	20,60	20,54	20,46	20,43	20,47	20,47	20,44	20,44	20,49	20,42	20,47	20,51	20,56	20,55	20,45	20,44	20,55	20,51	20,54	20,56	20,57	20,55	20,51	20,52	20,60	20,46	20,41	20,45	20,53	20,52	20,51	20,42	20,50	20,53	20,43	20,50	20,49	20,40	20,49	20,54	20,50	20,47	20,42	20,46	20,42	20,40	20,36	20,39	20,46	20,47	20,41	20,46	20,45	20,47	20,50	20,57	20,52	20,46	20,52	20,50	20,44	20,38	20,44	20,42	20,38	20,35	20,37	20,48	20,45	20,46	20,55	20,50	20,40	20,44	20,47	20,47	20,40	20,37	20,41	20,49	20,39	20,45	20,46	20,54	20,56	20,46	20,47	20,49	20,41	20,35	20,42	20,45	20,44	20,37	20,34	20,41	20,50	20,44	20,47	20,40	20,43	20,43	20,47	20,51	20,35	20,36	20,36	20,36	20,36	20,33	20,44	20,42	20,44	20,43	20,42	20,49	20,50	20,49	
20,35	20,41	20,40	20,34	20,31	20,39	20,44	20,41	20,43	20,39	20,37	20,34	20,46	20,50	20,36	20,25	20,37	20,44	20,41	20,43	20,48	20,43	20,46	20,39	20,44	20,51	20,41	20,38	20,48	20,48	20,47	20,39	20,37	20,42	20,45	20,45	20,36	20,32	20,49	20,46	20,40	20,48	20,48	20,52	20,41	20,38	20,47	20,48	20,47	20,50	20,48	20,45	20,52	20,45	20,57	20,53	20,36	20,44	20,50	20,48	20,51	20,48	20,55	20,64	20,61	20,52	20,52	20,48	20,38	20,48	20,53	20,50	20,49	20,51	20,50	20,48	20,51	20,46	20,49	20,50	20,61	20,56	20,49	20,52	20,49	20,45	20,49	20,49	20,46	20,50	20,53	20,45	20,54	20,64	20,42	20,39	20,47	20,53	20,59	20,57	20,58	20,48	20,48	20,50	20,49	20,47	20,52	20,54	20,53	20,53	20,49	20,53	20,54	20,51	20,55	20,54	20,42	20,52	20,54	20,43	20,51	20,58	20,58	20,53	20,48	20,50	20,49	20,48	20,54	20,53	20,59	20,53	20,49	20,55	20,48	20,54	20,63	20,59	20,57	20,55	20,53	20,52	20,48	20,50	20,57	20,54	20,58	20,53	20,51	20,56	20,60	20,57	20,56	20,54	20,58	20,55	20,45	20,51	20,60	20,55	20,53	20,52	20,50	20,48	20,53	20,55	20,54	20,43	20,50	20,56	20,53	20,55	20,56	20,60	20,54	20,54	20,61	20,60	20,62	20,54	20,52	20,51	20,62	20,63	20,59	20,59	20,58	20,59	20,61	20,61	20,67	20,59	20,60	20,65	20,64	20,61	20,61	20,59	20,53	20,58	20,70	20,67	20,66	20,63	20,63	20,61	20,53	20,58	20,61	20,69	20,72	20,71	20,76	20,63	20,55	20,56	20,58	20,68	20,68	20,67	20,68	20,64	20,69	20,63	20,66	20,68	20,70	20,76	20,79	20,75	20,66	20,65	20,65	20,67	20,73	20,74	20,72	20,74	20,69	20,65	20,67	20,74	20,75	20,80	20,74	20,76	20,80	20,80	20,73	20,72	20,71	20,88	20,91	20,76	20,68	20,80	20,75	20,78	20,79	20,81	20,82	20,75	20,78	20,81	20,74	20,77	20,77	20,78	20,79	20,81	20,87	20,76	20,78	20,87	20,80	20,79	20,85	20,79	20,72	20,82	20,87	20,86	20,80	20,82	20,82	20,84	20,76	20,74	20,79	20,85	20,85	20,87	20,87	20,82	20,80	20,86	20,83	20,88	20,89	20,88	20,88	20,88	20,86	20,81	20,84	20,76	20,87	20,88	20,77	20,84	20,77	20,84	20,81	20,81	20,89	20,88	20,88	20,84	20,85	20,85	20,82	20,80	20,85	20,82	20,83	20,78	20,74	20,88	20,91	20,89	20,88	20,85	20,87	20,90	20,91	20,86	20,80	20,86	20,86	20,88	20,92	20,86	20,83	20,81	20,85	20,83	20,79	20,81	20,91	20,87	20,89	20,86	20,79	20,75	20,83	20,83	20,72	20,72	20,87	20,89	20,81	20,89	20,86	20,77	20,84	20,84	20,77	20,82	20,83	20,84	20,77	20,81	20,71	20,85	20,92	20,79	20,83	20,85	20,69	20,71	20,82	20,81	20,80	20,80	20,74	20,77	20,88	20,85	20,83	20,87	20,80	20,75	20,82	20,80	20,73	20,69	20,70	20,76	20,71	20,68	20,78	20,72	20,72	20,78	20,76	20,78	20,77	20,71	20,64	20,70	20,72	20,68	20,73	20,68	20,64	20,65	20,65	20,69	20,63	20,62	20,68	20,62	20,64	20,66	20,52	20,56	20,62	20,67	20,62	20,61	20,68	20,58	20,54	20,52	20,64	20,67	20,70	20,65	20,60	20,60	20,55	20,58	20,54	20,60	20,53	20,55	20,61	20,63	20,59	20,57	20,61	20,60	20,61	20,59	20,63	20,60	20,53	20,64	20,68	20,62	20,57	20,56	20,55	20,59	20,65	20,55	20,58	20,61	20,60	20,65	20,60	20,53	20,55	20,49	20,57	20,63	20,56	20,51	20,57	20,55	20,61	20,61	20,65	20,61	20,48	20,53	20,53	20,45	20,45	20,54	20,54	20,56	20,61	20,49	20,61	20,52	20,37	20,46	20,49	20,61	20,55	20,49	20,51	20,44	20,42	20,52	20,50	20,52	20,46	20,51	20,55	20,57	20,52	20,50	20,53	20,46	20,48	20,37	20,32	20,56	20,56	20,49	20,57	20,56	20,52	20,48	20,46	20,43	20,42	20,46	20,48	20,46	20,55	20,62	20,57	20,54	20,49	20,47	20,50	20,51	20,55	20,51	20,51	20,58	20,52	20,47	20,46	20,50	20,44	20,56	20,61	20,55	20,55	20,43	20,40	20,55	20,44	20,51	20,57	20,44	20,39	20,45	20,52	20,43	20,47	20,49	20,43	20,42	20,41	20,48	20,47	20,46	20,49	20,48	20,48	20,41	20,48	20,46	20,49	20,51	20,55	20,52	20,45	20,46	20,46	20,51	20,46	20,34	20,35	20,52	20,48	20,49	20,50	20,47	20,44	20,44	20,56	20,52	20,38	20,41	20,53	20,46	20,47	20,44	20,43	20,52	20,56	20,45	20,38	20,47	20,50	20,41	20,37	20,36	20,44	20,41	20,41	20,36	20,50	20,49	20,43	20,45	20,38	20,45	20,52	20,55	20,45	20,40	20,44	20,44	20,42	20,40	20,44	20,37	20,46	20,44	20,35	20,49	20,59	20,52	
20,39	20,41	20,36	20,30	20,27	20,41	20,42	20,37	20,44	20,48	20,47	20,38	20,32	20,40	20,42	20,33	20,38	20,37	20,41	20,43	20,36	20,38	20,48	20,49	20,44	20,45	20,41	20,33	20,43	20,47	20,43	20,38	20,38	20,35	20,34	20,43	20,43	20,41	20,41	20,39	20,33	20,49	20,49	20,50	20,52	20,46	20,47	20,43	20,50	20,50	20,51	20,52	20,53	20,48	20,53	20,54	20,42	20,43	20,50	20,45	20,46	20,47	20,54	20,55	20,50	20,44	20,49	20,46	20,41	20,52	20,52	20,56	20,51	20,44	20,39	20,36	20,45	20,49	20,48	20,50	20,55	20,53	20,49	20,49	20,43	20,43	20,49	20,60	20,54	20,49	20,48	20,46	20,42	20,48	20,42	20,42	20,44	20,42	20,61	20,56	20,54	20,53	20,43	20,40	20,43	20,46	20,50	20,46	20,55	20,53	20,47	20,51	20,49	20,51	20,52	20,52	20,42	20,41	20,46	20,37	20,40	20,48	20,60	20,52	20,46	20,54	20,56	20,48	20,52	20,59	20,58	20,55	20,46	20,54	20,45	20,48	20,60	20,59	20,57	20,48	20,52	20,53	20,51	20,56	20,56	20,54	20,62	20,55	20,53	20,63	20,56	20,52	20,57	20,57	20,57	20,54	20,51	20,43	20,51	20,50	20,54	20,53	20,43	20,54	20,61	20,66	20,63	20,50	20,53	20,48	20,53	20,54	20,58	20,61	20,49	20,46	20,69	20,72	20,59	20,60	20,68	20,60	20,54	20,63	20,65	20,65	20,55	20,58	20,63	20,65	20,61	20,57	20,60	20,66	20,68	20,65	20,60	20,58	20,59	20,64	20,56	20,63	20,68	20,71	20,62	20,66	20,64	20,58	20,69	20,63	20,65	20,66	20,72	20,70	20,66	20,58	20,58	20,63	20,74	20,77	20,78	20,70	20,65	20,65	20,64	20,76	20,69	20,70	20,76	20,79	20,75	20,77	20,72	20,75	20,76	20,71	20,67	20,73	20,67	20,72	20,75	20,73	20,75	20,76	20,74	20,79	20,75	20,76	20,76	20,73	20,64	20,76	20,84	20,77	20,74	20,80	20,73	20,76	20,85	20,85	20,83	20,83	20,78	20,85	20,78	20,81	20,86	20,76	20,78	20,81	20,91	20,86	20,83	20,88	20,86	20,82	20,82	20,85	20,76	20,74	20,84	20,88	20,83	20,89	20,92	20,86	20,76	20,69	20,75	20,81	20,84	20,81	20,86	20,77	20,79	20,80	20,84	20,86	20,87	20,89	20,91	20,83	20,85	20,82	20,83	20,77	20,76	20,84	20,77	20,82	20,85	20,85	20,83	20,84	20,95	20,93	20,80	20,81	20,81	20,85	20,83	20,81	20,88	20,85	20,81	20,81	20,81	20,87	20,86	20,96	20,88	20,85	20,90	20,91	20,84	20,80	20,79	20,85	20,90	20,83	20,86	20,81	20,79	20,78	20,86	20,86	20,79	20,88	20,88	20,89	20,89	20,79	20,77	20,81	20,84	20,89	20,84	20,83	20,84	20,86	20,85	20,90	20,87	20,81	20,90	20,96	20,89	20,77	20,84	20,82	20,83	20,91	20,80	20,78	20,91	20,90	20,88	20,88	20,83	20,77	20,78	20,80	20,85	20,76	20,70	20,71	20,81	20,80	20,84	20,84	20,79	20,78	20,74	20,80	20,74	20,68	20,66	20,75	20,67	20,66	20,80	20,78	20,73	20,73	20,74	20,75	20,74	20,71	20,65	20,65	20,68	20,64	20,73	20,72	20,66	20,61	20,60	20,69	20,71	20,69	20,63	20,63	20,59	20,62	20,55	20,61	20,75	20,73	20,61	20,48	20,59	20,61	20,61	20,52	20,52	20,61	20,59	20,64	20,60	20,56	20,53	20,55	20,57	20,54	20,56	20,57	20,59	20,59	20,61	20,55	20,57	20,54	20,56	20,59	20,57	20,54	20,57	20,60	20,60	20,59	20,53	20,57	20,61	20,60	20,55	20,55	20,59	20,52	20,55	20,57	20,58	20,50	20,46	20,45	20,58	20,57	20,62	20,54	20,55	20,53	20,55	20,55	20,58	20,63	20,59	20,60	20,55	20,51	20,48	20,58	20,49	20,49	20,58	20,53	20,52	20,52	20,33	20,38	20,46	20,51	20,49	20,52	20,51	20,48	20,47	20,50	20,52	20,50	20,53	20,53	20,50	20,46	20,45	20,46	20,56	20,60	20,52	20,41	20,41	20,48	20,43	20,41	20,52	20,49	20,57	20,49	20,44	20,44	20,45	20,41	20,49	20,42	20,46	20,55	20,54	20,52	20,49	20,47	20,55	20,58	20,56	20,50	20,53	20,52	20,50	20,53	20,48	20,44	20,48	20,57	20,62	20,58	20,55	20,48	20,44	20,58	20,53	20,52	20,54	20,43	20,50	20,47	20,52	20,47	20,49	20,46	20,40	20,43	20,47	20,52	20,54	20,54	20,49	20,52	20,48	20,39	20,41	20,43	20,54	20,55	20,45	20,39	20,46	20,48	20,42	20,51	20,53	20,40	20,42	20,54	20,53	20,52	20,47	20,43	20,42	20,49	20,53	20,40	20,41	20,45	20,51	20,48	20,41	20,48	20,42	20,50	20,47	20,45	20,40	20,46	20,44	20,39	20,43	20,49	20,50	20,45	20,48	20,46	20,53	20,49	20,42	20,43	20,51	20,47	20,62	20,57	20,43	20,47	20,39	20,35	20,45	20,39	20,36	20,38	20,43	20,37	20,26	20,42	20,51	20,54	
20,41	20,45	20,41	20,26	20,21	20,32	20,50	20,40	20,40	20,50	20,39	20,38	20,33	20,34	20,41	20,40	20,40	20,46	20,48	20,43	20,37	20,43	20,49	20,46	20,34	20,40	20,42	20,44	20,47	20,46	20,43	20,44	20,36	20,28	20,31	20,41	20,48	20,43	20,37	20,39	20,43	20,46	20,45	20,48	20,51	20,39	20,41	20,38	20,42	20,51	20,49	20,53	20,50	20,40	20,45	20,57	20,49	20,44	20,49	20,50	20,43	20,49	20,51	20,45	20,40	20,38	20,46	20,44	20,36	20,51	20,53	20,58	20,57	20,51	20,46	20,47	20,45	20,50	20,51	20,49	20,52	20,47	20,43	20,48	20,39	20,44	20,52	20,50	20,46	20,48	20,45	20,45	20,48	20,47	20,47	20,49	20,43	20,41	20,53	20,57	20,53	20,55	20,54	20,50	20,52	20,47	20,49	20,47	20,48	20,53	20,42	20,36	20,40	20,50	20,53	20,49	20,44	20,44	20,46	20,38	20,40	20,42	20,47	20,47	20,40	20,57	20,57	20,52	20,56	20,55	20,54	20,56	20,52	20,56	20,46	20,45	20,57	20,59	20,54	20,59	20,59	20,57	20,52	20,59	20,55	20,48	20,57	20,53	20,45	20,62	20,56	20,42	20,53	20,62	20,60	20,56	20,59	20,50	20,43	20,48	20,48	20,47	20,43	20,52	20,61	20,61	20,60	20,48	20,50	20,47	20,57	20,56	20,53	20,67	20,61	20,54	20,68	20,62	20,59	20,61	20,64	20,70	20,59	20,56	20,60	20,62	20,65	20,58	20,57	20,58	20,65	20,63	20,64	20,63	20,70	20,70	20,61	20,54	20,55	20,64	20,61	20,62	20,65	20,63	20,58	20,66	20,66	20,65	20,64	20,63	20,63	20,68	20,61	20,67	20,71	20,76	20,65	20,61	20,68	20,73	20,76	20,73	20,70	20,71	20,68	20,72	20,71	20,74	20,70	20,74	20,74	20,74	20,72	20,73	20,76	20,77	20,65	20,72	20,73	20,76	20,80	20,71	20,71	20,73	20,79	20,78	20,72	20,73	20,79	20,79	20,73	20,76	20,81	20,76	20,75	20,78	20,73	20,79	20,85	20,85	20,89	20,88	20,79	20,72	20,76	20,72	20,83	20,85	20,77	20,77	20,80	20,83	20,92	20,93	20,88	20,88	20,93	20,90	20,83	20,79	20,81	20,88	20,83	20,87	20,86	20,89	20,85	20,82	20,84	20,84	20,89	20,79	20,83	20,84	20,85	20,81	20,83	20,93	20,89	20,89	20,86	20,89	20,89	20,84	20,85	20,74	20,72	20,82	20,82	20,84	20,92	20,88	20,87	20,90	20,87	20,87	20,85	20,82	20,88	20,82	20,77	20,78	20,86	20,87	20,77	20,74	20,81	20,85	20,81	20,94	20,89	20,85	20,89	20,91	20,85	20,85	20,84	20,82	20,87	20,94	20,92	20,93	20,86	20,90	20,90	20,91	20,83	20,83	20,89	20,82	20,88	20,81	20,74	20,79	20,77	20,88	20,87	20,89	20,89	20,90	20,98	21,02	20,99	20,86	20,90	20,91	20,88	20,79	20,85	20,80	20,82	20,91	20,89	20,86	20,82	20,88	20,86	20,84	20,82	20,84	20,85	20,78	20,77	20,78	20,77	20,72	20,79	20,79	20,87	20,87	20,83	20,82	20,79	20,75	20,81	20,76	20,74	20,80	20,75	20,73	20,82	20,82	20,81	20,81	20,76	20,78	20,75	20,66	20,73	20,71	20,62	20,67	20,73	20,70	20,70	20,61	20,55	20,65	20,67	20,61	20,61	20,68	20,69	20,61	20,53	20,59	20,60	20,66	20,61	20,55	20,61	20,61	20,65	20,56	20,48	20,55	20,63	20,63	20,67	20,54	20,47	20,51	20,55	20,58	20,51	20,57	20,60	20,62	20,63	20,55	20,59	20,62	20,60	20,59	20,58	20,57	20,57	20,58	20,54	20,63	20,57	20,56	20,61	20,58	20,51	20,53	20,65	20,51	20,50	20,53	20,58	20,56	20,51	20,48	20,57	20,57	20,57	20,54	20,52	20,53	20,48	20,59	20,54	20,50	20,59	20,67	20,60	20,42	20,49	20,54	20,54	20,51	20,51	20,51	20,52	20,53	20,45	20,45	20,49	20,47	20,51	20,50	20,50	20,51	20,59	20,58	20,54	20,56	20,50	20,50	20,49	20,46	20,49	20,48	20,56	20,59	20,54	20,40	20,42	20,52	20,51	20,42	20,55	20,55	20,61	20,51	20,47	20,48	20,50	20,53	20,55	20,49	20,46	20,44	20,46	20,52	20,49	20,41	20,56	20,61	20,53	20,48	20,54	20,48	20,46	20,55	20,58	20,39	20,39	20,54	20,53	20,56	20,53	20,42	20,43	20,49	20,55	20,55	20,50	20,34	20,43	20,54	20,47	20,41	20,47	20,55	20,43	20,43	20,45	20,47	20,45	20,56	20,46	20,45	20,47	20,50	20,46	20,47	20,48	20,46	20,45	20,42	20,48	20,49	20,47	20,42	20,42	20,40	20,37	20,54	20,52	20,52	20,52	20,50	20,58	20,48	20,46	20,44	20,34	20,50	20,45	20,51	20,42	20,42	20,47	20,52	20,47	20,47	20,47	20,44	20,40	20,35	20,41	20,50	20,55	20,39	20,45	20,47	20,51	20,47	20,40	20,49	20,51	20,52	20,54	20,48	20,42	20,48	20,43	20,35	20,43	20,37	20,25	20,33	20,37	20,28	20,30	20,39	20,43	20,40	
20,48	20,50	20,40	20,35	20,36	20,43	20,53	20,49	20,47	20,42	20,23	20,26	20,37	20,38	20,38	20,48	20,42	20,50	20,52	20,41	20,38	20,45	20,40	20,41	20,51	20,51	20,40	20,41	20,54	20,49	20,42	20,49	20,43	20,29	20,34	20,40	20,46	20,45	20,40	20,45	20,44	20,43	20,39	20,36	20,41	20,41	20,40	20,38	20,47	20,51	20,56	20,45	20,47	20,44	20,49	20,55	20,49	20,43	20,51	20,49	20,49	20,52	20,54	20,52	20,46	20,39	20,46	20,43	20,42	20,53	20,51	20,54	20,50	20,51	20,48	20,46	20,48	20,47	20,58	20,57	20,53	20,48	20,42	20,46	20,45	20,47	20,54	20,55	20,49	20,46	20,48	20,45	20,49	20,53	20,46	20,48	20,46	20,39	20,44	20,49	20,48	20,50	20,53	20,55	20,50	20,38	20,52	20,57	20,48	20,52	20,46	20,48	20,49	20,51	20,52	20,54	20,47	20,46	20,53	20,45	20,39	20,42	20,55	20,48	20,48	20,55	20,65	20,56	20,57	20,59	20,58	20,57	20,54	20,52	20,51	20,48	20,50	20,50	20,52	20,57	20,63	20,58	20,59	20,57	20,58	20,54	20,51	20,55	20,50	20,56	20,59	20,54	20,57	20,59	20,60	20,53	20,63	20,58	20,53	20,54	20,48	20,51	20,52	20,55	20,58	20,64	20,57	20,46	20,47	20,53	20,56	20,59	20,59	20,65	20,67	20,57	20,68	20,64	20,56	20,68	20,66	20,58	20,64	20,60	20,64	20,57	20,60	20,56	20,54	20,64	20,67	20,68	20,71	20,60	20,64	20,64	20,62	20,58	20,52	20,65	20,65	20,59	20,67	20,65	20,61	20,65	20,63	20,63	20,64	20,68	20,69	20,71	20,65	20,64	20,65	20,75	20,69	20,66	20,66	20,69	20,64	20,71	20,68	20,61	20,62	20,68	20,71	20,69	20,77	20,80	20,72	20,70	20,65	20,76	20,81	20,85	20,81	20,75	20,74	20,74	20,76	20,74	20,70	20,69	20,71	20,82	20,84	20,83	20,81	20,84	20,79	20,81	20,83	20,69	20,72	20,80	20,84	20,84	20,82	20,80	20,83	20,86	20,80	20,78	20,85	20,79	20,77	20,87	20,80	20,80	20,87	20,85	20,91	20,87	20,82	20,86	20,90	20,90	20,86	20,86	20,84	20,84	20,82	20,81	20,87	20,92	20,92	20,88	20,87	20,87	20,88	20,82	20,86	20,86	20,88	20,84	20,85	20,86	20,85	20,92	20,92	20,89	20,88	20,88	20,88	20,76	20,83	20,84	20,82	20,85	20,85	20,92	20,91	20,84	20,84	20,86	20,87	20,86	20,99	20,92	20,87	20,83	20,90	20,82	20,82	20,80	20,84	20,87	20,86	20,86	20,90	20,90	20,91	20,93	20,96	20,93	20,93	20,83	20,88	20,95	20,94	20,91	20,88	20,92	20,94	20,98	20,92	20,85	20,87	20,89	20,89	20,89	20,84	20,77	20,78	20,80	20,86	20,90	20,86	20,88	20,90	20,97	20,92	20,84	20,87	20,89	20,85	20,87	20,85	20,85	20,78	20,84	20,89	20,92	20,85	20,82	20,85	20,92	20,92	20,86	20,81	20,83	20,72	20,77	20,85	20,84	20,84	20,87	20,92	20,92	20,87	20,88	20,84	20,82	20,73	20,81	20,86	20,84	20,86	20,79	20,83	20,84	20,78	20,77	20,82	20,81	20,73	20,70	20,73	20,76	20,73	20,72	20,80	20,71	20,72	20,62	20,62	20,68	20,66	20,67	20,66	20,76	20,69	20,66	20,59	20,61	20,63	20,59	20,66	20,61	20,63	20,56	20,56	20,59	20,58	20,61	20,70	20,72	20,61	20,57	20,51	20,54	20,59	20,59	20,54	20,57	20,62	20,69	20,60	20,57	20,64	20,70	20,63	20,61	20,64	20,56	20,54	20,55	20,55	20,60	20,66	20,65	20,68	20,58	20,54	20,63	20,64	20,60	20,59	20,59	20,57	20,56	20,50	20,53	20,59	20,59	20,57	20,48	20,49	20,55	20,56	20,53	20,60	20,53	20,61	20,66	20,65	20,48	20,47	20,53	20,49	20,55	20,53	20,58	20,57	20,55	20,48	20,54	20,52	20,47	20,49	20,49	20,49	20,48	20,50	20,55	20,54	20,49	20,49	20,50	20,52	20,56	20,55	20,48	20,52	20,57	20,51	20,40	20,39	20,49	20,57	20,54	20,55	20,59	20,55	20,50	20,47	20,45	20,46	20,55	20,48	20,49	20,56	20,54	20,57	20,46	20,41	20,50	20,52	20,58	20,48	20,49	20,52	20,57	20,51	20,51	20,60	20,48	20,41	20,51	20,59	20,56	20,55	20,41	20,42	20,52	20,48	20,51	20,51	20,43	20,48	20,56	20,53	20,44	20,42	20,56	20,54	20,42	20,45	20,50	20,43	20,48	20,38	20,43	20,46	20,52	20,50	20,49	20,50	20,51	20,50	20,44	20,55	20,49	20,45	20,43	20,41	20,38	20,37	20,46	20,41	20,50	20,50	20,46	20,56	20,55	20,50	20,49	20,45	20,55	20,51	20,54	20,47	20,47	20,40	20,47	20,45	20,44	20,47	20,52	20,46	20,42	20,47	20,47	20,50	20,48	20,41	20,49	20,50	20,45	20,46	20,45	20,52	20,48	20,53	20,46	20,44	20,42	20,38	20,40	20,44	20,37	20,39	20,40	20,37	20,25	20,39	20,43	20,36	20,37	
20,49	20,40	20,40	20,41	20,46	20,54	20,51	20,45	20,43	20,42	20,28	20,25	20,36	20,47	20,46	20,54	20,49	20,44	20,44	20,44	20,43	20,42	20,40	20,41	20,57	20,57	20,42	20,41	20,51	20,49	20,40	20,45	20,45	20,33	20,28	20,44	20,45	20,38	20,47	20,54	20,50	20,45	20,42	20,42	20,48	20,48	20,40	20,42	20,51	20,45	20,54	20,54	20,49	20,41	20,44	20,52	20,36	20,43	20,55	20,48	20,49	20,44	20,48	20,56	20,52	20,50	20,46	20,44	20,44	20,56	20,52	20,52	20,51	20,55	20,57	20,44	20,46	20,49	20,49	20,48	20,51	20,49	20,51	20,46	20,48	20,53	20,49	20,45	20,52	20,53	20,46	20,51	20,50	20,60	20,59	20,46	20,46	20,39	20,49	20,47	20,44	20,44	20,49	20,51	20,45	20,43	20,48	20,52	20,49	20,53	20,49	20,51	20,55	20,62	20,63	20,47	20,41	20,49	20,55	20,47	20,49	20,44	20,57	20,60	20,55	20,60	20,61	20,58	20,54	20,58	20,64	20,62	20,47	20,49	20,53	20,59	20,55	20,56	20,55	20,50	20,52	20,56	20,62	20,52	20,49	20,58	20,57	20,56	20,56	20,59	20,60	20,58	20,58	20,52	20,45	20,50	20,53	20,60	20,50	20,54	20,51	20,63	20,53	20,47	20,58	20,63	20,55	20,49	20,54	20,58	20,56	20,58	20,59	20,63	20,67	20,62	20,62	20,60	20,59	20,65	20,69	20,59	20,61	20,65	20,68	20,61	20,57	20,57	20,58	20,61	20,65	20,60	20,62	20,56	20,58	20,57	20,57	20,58	20,62	20,68	20,66	20,63	20,60	20,62	20,63	20,66	20,70	20,66	20,61	20,67	20,72	20,65	20,65	20,66	20,63	20,71	20,73	20,71	20,66	20,70	20,73	20,65	20,71	20,68	20,67	20,73	20,75	20,79	20,79	20,81	20,82	20,77	20,68	20,73	20,75	20,77	20,76	20,76	20,70	20,69	20,73	20,79	20,76	20,75	20,78	20,87	20,86	20,80	20,81	20,78	20,84	20,79	20,76	20,73	20,76	20,80	20,80	20,83	20,83	20,76	20,84	20,87	20,88	20,83	20,90	20,85	20,86	20,86	20,82	20,85	20,88	20,92	20,90	20,97	20,93	20,89	20,90	20,88	20,88	20,91	20,93	20,91	20,91	20,86	20,96	20,95	20,91	20,94	20,89	20,90	20,88	20,89	20,91	20,86	20,88	20,85	20,86	20,88	20,89	20,91	20,92	20,87	20,84	20,87	20,88	20,80	20,90	20,93	20,86	20,85	20,83	20,87	20,89	20,88	20,89	20,89	20,92	20,93	20,95	20,93	20,93	20,90	20,87	20,94	20,94	20,91	20,79	20,84	20,87	20,90	20,84	20,98	20,91	20,90	20,95	20,92	20,93	20,92	20,93	20,97	20,89	20,90	20,90	20,86	20,90	21,00	20,91	20,87	20,92	20,96	20,91	20,94	20,89	20,86	20,83	20,80	20,79	20,90	20,95	20,83	20,86	20,92	20,92	20,86	20,80	20,85	20,89	20,89	20,86	20,84	20,76	20,81	20,80	20,91	20,91	20,81	20,75	20,81	20,87	20,85	20,79	20,82	20,78	20,75	20,84	20,82	20,80	20,79	20,82	20,89	20,84	20,84	20,82	20,81	20,74	20,76	20,84	20,94	20,95	20,87	20,82	20,82	20,76	20,68	20,74	20,79	20,81	20,79	20,77	20,78	20,74	20,74	20,70	20,71	20,70	20,64	20,65	20,80	20,73	20,71	20,70	20,74	20,77	20,65	20,64	20,64	20,66	20,69	20,66	20,63	20,62	20,56	20,58	20,69	20,68	20,68	20,77	20,70	20,58	20,56	20,58	20,56	20,60	20,63	20,62	20,63	20,66	20,68	20,61	20,57	20,64	20,67	20,65	20,60	20,64	20,55	20,56	20,57	20,50	20,55	20,63	20,57	20,62	20,63	20,57	20,61	20,62	20,56	20,64	20,60	20,55	20,57	20,54	20,53	20,53	20,54	20,60	20,56	20,57	20,54	20,62	20,55	20,52	20,57	20,58	20,61	20,62	20,59	20,60	20,53	20,49	20,54	20,57	20,52	20,54	20,60	20,47	20,44	20,56	20,55	20,52	20,44	20,49	20,56	20,47	20,54	20,53	20,54	20,47	20,52	20,53	20,53	20,62	20,51	20,53	20,55	20,53	20,42	20,38	20,49	20,53	20,46	20,49	20,54	20,53	20,48	20,52	20,53	20,45	20,54	20,52	20,49	20,56	20,58	20,57	20,52	20,39	20,55	20,54	20,52	20,52	20,45	20,51	20,58	20,65	20,65	20,65	20,55	20,42	20,53	20,57	20,47	20,48	20,48	20,36	20,52	20,47	20,52	20,55	20,50	20,52	20,49	20,49	20,44	20,43	20,51	20,47	20,41	20,41	20,46	20,41	20,45	20,39	20,45	20,49	20,44	20,45	20,40	20,46	20,51	20,50	20,45	20,51	20,49	20,44	20,46	20,54	20,46	20,47	20,60	20,51	20,47	20,48	20,50	20,46	20,45	20,47	20,45	20,47	20,49	20,57	20,52	20,46	20,44	20,42	20,45	20,45	20,39	20,48	20,54	20,49	20,38	20,49	20,60	20,54	20,43	20,43	20,43	20,50	20,40	20,41	20,39	20,41	20,45	20,48	20,41	20,44	20,47	20,43	20,42	20,47	20,39	20,36	20,35	20,34	20,26	20,42	20,45	20,32	20,30	
20,43	20,38	20,40	20,45	20,50	20,49	20,51	20,45	20,38	20,41	20,38	20,45	20,42	20,46	20,47	20,50	20,43	20,39	20,37	20,45	20,39	20,35	20,46	20,46	20,50	20,46	20,55	20,43	20,41	20,43	20,37	20,42	20,41	20,36	20,34	20,45	20,44	20,31	20,32	20,43	20,50	20,44	20,41	20,42	20,49	20,45	20,44	20,45	20,52	20,49	20,47	20,49	20,58	20,55	20,48	20,54	20,48	20,42	20,48	20,50	20,49	20,51	20,51	20,46	20,44	20,50	20,58	20,53	20,39	20,44	20,48	20,55	20,55	20,53	20,53	20,52	20,44	20,51	20,53	20,41	20,50	20,50	20,49	20,44	20,46	20,49	20,46	20,47	20,53	20,56	20,52	20,53	20,51	20,45	20,51	20,49	20,45	20,44	20,53	20,49	20,53	20,52	20,55	20,54	20,49	20,56	20,55	20,52	20,43	20,45	20,49	20,48	20,47	20,50	20,54	20,50	20,44	20,50	20,58	20,51	20,53	20,48	20,55	20,57	20,50	20,58	20,65	20,57	20,59	20,54	20,56	20,58	20,55	20,53	20,65	20,62	20,57	20,53	20,53	20,55	20,54	20,51	20,56	20,51	20,44	20,53	20,58	20,52	20,51	20,49	20,51	20,57	20,60	20,52	20,46	20,52	20,55	20,53	20,56	20,50	20,47	20,59	20,52	20,51	20,64	20,66	20,59	20,57	20,51	20,60	20,54	20,53	20,47	20,56	20,61	20,64	20,62	20,61	20,61	20,65	20,62	20,65	20,70	20,65	20,61	20,65	20,66	20,58	20,65	20,62	20,56	20,60	20,62	20,55	20,60	20,59	20,59	20,50	20,54	20,59	20,62	20,63	20,63	20,61	20,66	20,72	20,71	20,67	20,61	20,60	20,65	20,67	20,67	20,68	20,65	20,73	20,68	20,66	20,73	20,73	20,68	20,70	20,69	20,74	20,75	20,76	20,77	20,89	20,89	20,79	20,77	20,84	20,72	20,78	20,89	20,81	20,71	20,79	20,77	20,74	20,68	20,75	20,74	20,86	20,79	20,81	20,81	20,70	20,81	20,81	20,82	20,86	20,80	20,74	20,78	20,82	20,74	20,82	20,87	20,83	20,92	20,94	20,85	20,84	20,82	20,83	20,86	20,84	20,78	20,85	20,90	20,93	20,88	20,90	20,91	20,91	20,86	20,90	20,93	20,92	20,92	20,93	20,92	20,90	20,95	20,97	20,88	20,94	21,01	20,92	20,88	20,90	20,91	20,93	20,94	20,85	20,81	20,95	20,89	20,92	20,95	20,88	20,90	20,90	20,90	20,96	20,96	20,95	20,95	20,87	20,85	20,90	20,84	20,95	21,02	20,94	20,91	20,98	20,96	20,90	20,94	20,94	20,90	20,89	20,89	20,94	20,89	20,82	20,89	20,93	20,89	20,96	20,94	20,91	20,95	20,94	20,90	20,92	20,97	20,90	20,93	20,96	20,97	20,90	20,86	20,86	20,93	20,87	20,89	20,96	20,97	20,89	20,89	20,91	20,87	20,84	20,82	20,90	20,97	20,87	20,90	20,91	20,90	20,89	20,90	20,87	20,89	20,89	20,88	20,87	20,85	20,87	20,89	20,87	20,89	20,88	20,83	20,79	20,82	20,79	20,81	20,83	20,84	20,82	20,80	20,81	20,78	20,82	20,80	20,80	20,80	20,81	20,76	20,71	20,82	20,78	20,78	20,88	20,89	20,82	20,77	20,76	20,76	20,78	20,76	20,77	20,84	20,74	20,69	20,78	20,74	20,70	20,69	20,71	20,72	20,68	20,69	20,75	20,66	20,63	20,66	20,73	20,72	20,71	20,62	20,70	20,71	20,71	20,65	20,58	20,67	20,65	20,67	20,68	20,67	20,68	20,70	20,64	20,57	20,57	20,61	20,63	20,62	20,66	20,65	20,60	20,70	20,75	20,61	20,56	20,58	20,67	20,74	20,70	20,68	20,61	20,53	20,64	20,58	20,63	20,64	20,61	20,57	20,59	20,58	20,53	20,53	20,57	20,65	20,59	20,51	20,54	20,56	20,53	20,49	20,54	20,58	20,64	20,61	20,52	20,53	20,62	20,55	20,53	20,49	20,54	20,61	20,61	20,62	20,52	20,53	20,51	20,53	20,54	20,52	20,52	20,55	20,52	20,49	20,55	20,61	20,60	20,42	20,56	20,53	20,52	20,54	20,51	20,53	20,48	20,47	20,47	20,57	20,54	20,53	20,56	20,47	20,42	20,44	20,57	20,52	20,46	20,53	20,53	20,60	20,51	20,52	20,55	20,46	20,51	20,54	20,49	20,51	20,56	20,48	20,50	20,52	20,55	20,54	20,54	20,60	20,55	20,55	20,56	20,54	20,58	20,56	20,55	20,48	20,48	20,50	20,52	20,52	20,40	20,40	20,46	20,50	20,54	20,60	20,57	20,46	20,42	20,51	20,46	20,53	20,53	20,45	20,46	20,44	20,41	20,46	20,45	20,48	20,50	20,49	20,45	20,42	20,40	20,45	20,48	20,54	20,43	20,51	20,42	20,42	20,54	20,50	20,47	20,47	20,53	20,49	20,41	20,44	20,59	20,57	20,46	20,50	20,43	20,46	20,45	20,49	20,53	20,36	20,42	20,45	20,51	20,45	20,40	20,41	20,58	20,44	20,35	20,52	20,63	20,55	20,44	20,43	20,46	20,49	20,47	20,48	20,48	20,34	20,42	20,48	20,39	20,35	20,48	20,41	20,41	20,49	20,44	20,40	20,41	20,40	20,38	20,39	20,45	20,35	20,43	
20,42	20,37	20,42	20,41	20,40	20,37	20,37	20,41	20,30	20,31	20,33	20,40	20,36	20,38	20,51	20,50	20,54	20,51	20,51	20,43	20,43	20,37	20,40	20,44	20,44	20,41	20,45	20,38	20,37	20,39	20,40	20,39	20,42	20,40	20,41	20,47	20,43	20,32	20,28	20,44	20,43	20,38	20,41	20,38	20,43	20,45	20,45	20,41	20,51	20,52	20,43	20,47	20,53	20,58	20,50	20,46	20,47	20,49	20,42	20,50	20,51	20,47	20,45	20,38	20,39	20,39	20,37	20,49	20,44	20,43	20,47	20,57	20,51	20,44	20,34	20,47	20,48	20,45	20,57	20,51	20,42	20,42	20,51	20,45	20,42	20,42	20,47	20,48	20,47	20,46	20,54	20,52	20,54	20,47	20,43	20,52	20,52	20,55	20,63	20,53	20,45	20,57	20,60	20,53	20,49	20,47	20,53	20,43	20,48	20,48	20,44	20,46	20,44	20,48	20,48	20,45	20,42	20,50	20,59	20,45	20,54	20,53	20,53	20,46	20,42	20,62	20,62	20,59	20,56	20,55	20,49	20,47	20,47	20,52	20,59	20,63	20,56	20,44	20,45	20,52	20,57	20,59	20,53	20,54	20,45	20,47	20,49	20,52	20,56	20,50	20,43	20,58	20,61	20,53	20,46	20,51	20,55	20,48	20,54	20,59	20,43	20,52	20,53	20,57	20,64	20,59	20,55	20,51	20,51	20,51	20,53	20,54	20,55	20,57	20,59	20,64	20,62	20,63	20,60	20,55	20,52	20,62	20,68	20,59	20,57	20,59	20,57	20,59	20,63	20,61	20,62	20,63	20,66	20,61	20,57	20,59	20,56	20,52	20,53	20,65	20,56	20,58	20,64	20,64	20,64	20,66	20,72	20,66	20,61	20,59	20,69	20,66	20,65	20,68	20,63	20,70	20,68	20,66	20,65	20,67	20,74	20,70	20,70	20,76	20,70	20,75	20,73	20,84	20,89	20,81	20,79	20,80	20,72	20,71	20,87	20,83	20,71	20,73	20,76	20,72	20,73	20,79	20,78	20,84	20,76	20,72	20,76	20,71	20,74	20,81	20,83	20,82	20,86	20,82	20,79	20,81	20,80	20,82	20,86	20,89	20,88	20,96	20,90	20,85	20,76	20,79	20,89	20,89	20,79	20,84	20,90	20,87	20,83	20,84	20,81	20,88	20,95	20,88	20,83	20,81	20,79	20,80	20,87	20,86	20,88	20,94	20,86	20,90	20,94	20,92	20,88	20,89	20,96	20,97	20,91	20,86	20,92	20,94	20,93	20,93	20,94	20,95	20,90	20,88	20,85	20,85	20,94	20,95	20,93	20,93	20,94	20,95	20,92	20,94	21,04	20,93	20,91	20,93	20,93	20,91	20,92	20,87	20,89	20,93	20,93	20,93	20,90	20,85	20,86	20,94	20,86	20,89	20,88	20,90	20,96	20,96	20,87	20,88	20,96	20,94	20,96	21,01	20,93	20,94	20,90	20,86	20,90	20,92	20,93	20,97	20,97	20,93	20,86	20,89	20,91	20,81	20,79	20,83	20,90	20,93	20,89	20,86	20,86	20,83	20,86	20,92	20,93	20,90	20,87	20,96	20,93	20,96	20,90	20,86	20,83	20,89	20,87	20,86	20,81	20,79	20,83	20,87	20,90	20,92	20,87	20,82	20,78	20,81	20,83	20,89	20,87	20,83	20,83	20,75	20,83	20,86	20,85	20,76	20,76	20,76	20,78	20,79	20,75	20,79	20,77	20,76	20,81	20,76	20,72	20,76	20,72	20,68	20,67	20,68	20,71	20,72	20,66	20,73	20,72	20,69	20,63	20,66	20,75	20,68	20,62	20,68	20,67	20,70	20,62	20,61	20,65	20,67	20,64	20,63	20,50	20,60	20,63	20,62	20,62	20,61	20,58	20,55	20,57	20,64	20,61	20,57	20,66	20,76	20,65	20,56	20,55	20,57	20,63	20,64	20,63	20,61	20,65	20,61	20,62	20,68	20,63	20,58	20,63	20,65	20,60	20,54	20,53	20,57	20,52	20,59	20,56	20,51	20,47	20,50	20,56	20,52	20,57	20,57	20,61	20,50	20,50	20,52	20,53	20,48	20,50	20,57	20,57	20,51	20,51	20,49	20,49	20,50	20,56	20,56	20,49	20,49	20,46	20,52	20,49	20,44	20,50	20,58	20,48	20,49	20,51	20,44	20,49	20,61	20,55	20,48	20,50	20,43	20,53	20,53	20,46	20,51	20,42	20,43	20,37	20,51	20,49	20,40	20,52	20,54	20,48	20,44	20,48	20,51	20,45	20,47	20,57	20,54	20,52	20,49	20,47	20,51	20,48	20,53	20,47	20,54	20,58	20,50	20,56	20,50	20,45	20,45	20,40	20,42	20,50	20,51	20,53	20,48	20,53	20,42	20,41	20,44	20,51	20,59	20,49	20,43	20,49	20,47	20,44	20,46	20,47	20,49	20,46	20,43	20,46	20,46	20,45	20,48	20,45	20,50	20,44	20,42	20,38	20,36	20,51	20,48	20,53	20,44	20,54	20,47	20,45	20,45	20,44	20,45	20,46	20,50	20,48	20,36	20,46	20,51	20,52	20,50	20,48	20,46	20,46	20,50	20,39	20,44	20,41	20,37	20,42	20,42	20,41	20,45	20,40	20,46	20,47	20,32	20,44	20,50	20,41	20,38	20,39	20,48	20,53	20,47	20,47	20,40	20,38	20,35	20,44	20,41	20,41	20,47	20,37	20,32	20,40	20,45	20,39	20,38	20,38	20,39	20,44	20,42	20,40	20,37	
20,38	20,33	20,39	20,40	20,36	20,37	20,40	20,43	20,34	20,30	20,32	20,36	20,39	20,38	20,41	20,42	20,53	20,60	20,51	20,42	20,46	20,43	20,34	20,29	20,40	20,43	20,52	20,46	20,41	20,39	20,34	20,42	20,43	20,50	20,45	20,47	20,39	20,31	20,29	20,43	20,43	20,37	20,42	20,49	20,42	20,46	20,43	20,36	20,41	20,49	20,45	20,48	20,54	20,49	20,48	20,42	20,42	20,47	20,46	20,48	20,47	20,53	20,46	20,34	20,38	20,43	20,40	20,43	20,43	20,51	20,50	20,54	20,49	20,48	20,35	20,41	20,44	20,45	20,56	20,55	20,44	20,36	20,52	20,43	20,40	20,45	20,40	20,50	20,50	20,55	20,58	20,51	20,49	20,60	20,55	20,55	20,52	20,52	20,62	20,63	20,57	20,50	20,54	20,54	20,47	20,44	20,52	20,47	20,51	20,53	20,41	20,40	20,50	20,47	20,44	20,42	20,41	20,54	20,59	20,42	20,49	20,54	20,59	20,53	20,47	20,59	20,62	20,53	20,54	20,49	20,49	20,40	20,45	20,50	20,54	20,63	20,55	20,52	20,46	20,44	20,50	20,52	20,52	20,43	20,48	20,48	20,48	20,50	20,53	20,48	20,42	20,51	20,52	20,56	20,55	20,56	20,62	20,48	20,54	20,61	20,49	20,48	20,51	20,57	20,59	20,52	20,54	20,45	20,56	20,57	20,52	20,50	20,57	20,65	20,64	20,54	20,58	20,56	20,61	20,55	20,56	20,54	20,61	20,53	20,57	20,61	20,55	20,60	20,56	20,55	20,59	20,57	20,65	20,58	20,58	20,62	20,61	20,62	20,58	20,66	20,66	20,58	20,61	20,61	20,58	20,62	20,68	20,70	20,62	20,68	20,69	20,72	20,63	20,63	20,67	20,67	20,71	20,79	20,70	20,60	20,69	20,68	20,69	20,78	20,73	20,73	20,77	20,80	20,81	20,75	20,72	20,72	20,66	20,65	20,74	20,79	20,77	20,76	20,71	20,67	20,73	20,85	20,81	20,82	20,75	20,71	20,77	20,75	20,78	20,83	20,83	20,82	20,84	20,78	20,80	20,80	20,82	20,84	20,83	20,84	20,88	20,85	20,88	20,90	20,77	20,79	20,91	20,91	20,88	20,92	20,86	20,87	20,90	20,83	20,81	20,89	20,89	20,88	20,87	20,81	20,82	20,89	20,94	20,89	20,86	20,89	20,90	20,91	20,96	20,88	20,90	20,95	20,90	20,91	20,86	20,90	20,93	20,91	20,86	20,93	20,98	20,97	20,92	20,93	20,85	20,88	20,95	20,97	20,94	20,94	20,94	20,96	20,90	20,96	20,99	20,94	20,93	20,92	20,95	20,90	20,86	20,94	20,96	20,94	20,98	20,97	20,91	20,87	20,87	20,93	20,95	20,93	20,96	20,92	20,92	20,95	20,87	20,93	20,97	20,88	20,91	20,92	20,87	20,90	20,91	20,92	20,89	20,91	20,98	20,95	21,00	20,93	20,91	20,89	20,92	20,85	20,89	20,91	20,88	20,91	20,98	20,96	20,91	20,85	20,87	20,95	20,95	20,91	20,90	20,88	20,88	20,92	20,82	20,85	20,83	20,86	20,88	20,79	20,79	20,80	20,80	20,81	20,81	20,83	20,90	20,86	20,87	20,80	20,82	20,89	20,89	20,83	20,86	20,85	20,81	20,86	20,82	20,83	20,79	20,82	20,87	20,81	20,84	20,79	20,79	20,80	20,80	20,80	20,74	20,74	20,74	20,69	20,72	20,65	20,73	20,76	20,76	20,83	20,73	20,73	20,72	20,66	20,70	20,75	20,67	20,69	20,68	20,69	20,68	20,68	20,61	20,56	20,59	20,60	20,51	20,62	20,67	20,67	20,64	20,58	20,60	20,60	20,52	20,62	20,55	20,53	20,62	20,63	20,64	20,58	20,63	20,59	20,58	20,66	20,68	20,57	20,58	20,62	20,67	20,62	20,57	20,53	20,63	20,70	20,63	20,55	20,59	20,61	20,53	20,56	20,59	20,61	20,56	20,61	20,58	20,60	20,61	20,53	20,54	20,54	20,55	20,57	20,52	20,41	20,44	20,55	20,56	20,47	20,39	20,47	20,50	20,54	20,57	20,62	20,56	20,37	20,44	20,46	20,44	20,49	20,51	20,53	20,56	20,58	20,51	20,49	20,49	20,55	20,56	20,55	20,55	20,49	20,49	20,49	20,45	20,44	20,42	20,40	20,47	20,40	20,46	20,50	20,57	20,50	20,43	20,46	20,50	20,55	20,58	20,51	20,53	20,56	20,60	20,57	20,53	20,50	20,45	20,50	20,51	20,48	20,59	20,48	20,49	20,46	20,43	20,47	20,51	20,44	20,38	20,49	20,54	20,49	20,47	20,40	20,43	20,47	20,51	20,60	20,46	20,42	20,52	20,56	20,55	20,46	20,37	20,39	20,39	20,41	20,41	20,47	20,46	20,43	20,45	20,42	20,34	20,43	20,43	20,34	20,42	20,47	20,52	20,53	20,46	20,43	20,45	20,41	20,37	20,39	20,48	20,56	20,48	20,49	20,52	20,48	20,42	20,45	20,41	20,41	20,48	20,52	20,43	20,39	20,38	20,41	20,40	20,38	20,43	20,42	20,35	20,50	20,52	20,44	20,45	20,46	20,46	20,43	20,42	20,44	20,49	20,49	20,49	20,40	20,32	20,41	20,34	20,40	20,48	20,54	20,44	20,29	20,34	20,39	20,42	20,38	20,38	20,37	20,41	20,47	20,47	20,46	
20,40	20,32	20,32	20,29	20,33	20,38	20,40	20,45	20,36	20,35	20,24	20,30	20,39	20,40	20,34	20,29	20,41	20,51	20,49	20,43	20,47	20,44	20,44	20,41	20,42	20,46	20,47	20,40	20,39	20,40	20,31	20,32	20,44	20,44	20,48	20,43	20,46	20,43	20,39	20,38	20,40	20,42	20,38	20,43	20,46	20,47	20,51	20,46	20,48	20,45	20,48	20,55	20,43	20,45	20,51	20,54	20,39	20,45	20,55	20,50	20,49	20,51	20,44	20,37	20,43	20,42	20,39	20,49	20,42	20,44	20,51	20,51	20,49	20,47	20,46	20,41	20,47	20,49	20,49	20,47	20,49	20,42	20,50	20,43	20,38	20,56	20,51	20,46	20,45	20,49	20,56	20,53	20,59	20,53	20,55	20,58	20,59	20,48	20,56	20,60	20,58	20,48	20,48	20,48	20,45	20,35	20,44	20,50	20,53	20,50	20,43	20,42	20,48	20,47	20,44	20,43	20,38	20,50	20,55	20,53	20,46	20,45	20,60	20,63	20,49	20,57	20,53	20,53	20,53	20,49	20,55	20,45	20,39	20,45	20,57	20,65	20,62	20,57	20,48	20,39	20,52	20,53	20,55	20,40	20,48	20,51	20,54	20,57	20,50	20,50	20,49	20,52	20,49	20,53	20,64	20,63	20,48	20,50	20,55	20,59	20,48	20,54	20,52	20,58	20,61	20,50	20,54	20,53	20,58	20,63	20,55	20,54	20,56	20,70	20,66	20,55	20,53	20,55	20,54	20,62	20,54	20,61	20,59	20,59	20,60	20,62	20,64	20,58	20,54	20,54	20,57	20,57	20,62	20,66	20,58	20,66	20,69	20,67	20,61	20,60	20,63	20,53	20,60	20,71	20,61	20,67	20,62	20,67	20,69	20,68	20,71	20,73	20,71	20,65	20,67	20,65	20,74	20,73	20,74	20,78	20,72	20,68	20,63	20,70	20,76	20,69	20,70	20,83	20,79	20,71	20,60	20,65	20,69	20,76	20,77	20,81	20,82	20,79	20,73	20,75	20,78	20,83	20,85	20,89	20,75	20,71	20,74	20,77	20,81	20,91	20,87	20,78	20,84	20,82	20,71	20,81	20,81	20,80	20,82	20,89	20,98	20,91	20,83	20,83	20,89	20,86	20,89	20,84	20,91	20,96	20,92	20,90	20,91	20,86	20,84	20,91	20,88	20,85	20,86	20,85	20,84	20,94	20,98	20,90	20,93	20,92	20,84	20,84	20,96	20,93	20,93	20,98	20,91	20,90	20,95	20,90	20,94	20,90	20,84	20,87	20,98	21,00	20,95	20,97	20,95	20,92	21,00	21,03	20,99	20,91	20,90	20,91	20,95	20,99	21,08	21,00	20,95	20,96	21,00	20,97	20,93	20,97	21,02	20,94	20,89	20,93	20,91	20,92	20,85	20,96	21,05	21,06	20,98	20,97	20,98	20,95	20,92	20,96	21,01	20,90	20,90	20,98	20,94	20,96	20,97	20,96	20,89	20,92	21,03	21,00	21,01	20,98	20,92	20,97	20,98	20,89	20,90	20,91	20,92	20,88	20,98	21,01	20,96	20,91	20,92	20,96	20,98	20,90	20,95	20,91	20,89	20,89	20,85	20,92	20,86	20,83	20,81	20,83	20,82	20,86	20,80	20,79	20,80	20,82	20,88	20,91	20,93	20,88	20,90	20,95	20,85	20,80	20,81	20,84	20,86	20,81	20,82	20,86	20,88	20,89	20,86	20,84	20,85	20,84	20,79	20,85	20,93	20,81	20,80	20,75	20,79	20,78	20,80	20,79	20,78	20,78	20,80	20,85	20,80	20,67	20,75	20,75	20,71	20,76	20,68	20,74	20,71	20,71	20,68	20,69	20,70	20,64	20,68	20,63	20,58	20,66	20,73	20,70	20,62	20,57	20,57	20,61	20,62	20,55	20,53	20,54	20,68	20,68	20,62	20,60	20,58	20,55	20,60	20,63	20,69	20,66	20,54	20,59	20,65	20,59	20,55	20,55	20,56	20,66	20,56	20,54	20,57	20,52	20,61	20,57	20,54	20,54	20,59	20,57	20,61	20,58	20,62	20,48	20,55	20,56	20,56	20,55	20,58	20,60	20,50	20,53	20,54	20,47	20,49	20,57	20,57	20,51	20,53	20,57	20,54	20,48	20,46	20,45	20,49	20,51	20,50	20,47	20,49	20,57	20,59	20,51	20,55	20,58	20,52	20,56	20,52	20,56	20,54	20,55	20,55	20,48	20,40	20,39	20,42	20,49	20,51	20,51	20,50	20,44	20,40	20,48	20,48	20,56	20,50	20,49	20,57	20,57	20,53	20,48	20,40	20,38	20,42	20,46	20,51	20,54	20,63	20,48	20,48	20,45	20,41	20,52	20,53	20,51	20,46	20,48	20,50	20,46	20,51	20,48	20,48	20,45	20,47	20,59	20,54	20,47	20,50	20,50	20,55	20,53	20,41	20,32	20,41	20,49	20,48	20,49	20,53	20,53	20,46	20,54	20,41	20,45	20,51	20,45	20,48	20,46	20,47	20,52	20,45	20,34	20,35	20,35	20,40	20,41	20,41	20,46	20,45	20,49	20,49	20,46	20,42	20,35	20,41	20,40	20,44	20,60	20,49	20,49	20,46	20,40	20,46	20,48	20,50	20,48	20,41	20,49	20,58	20,51	20,51	20,52	20,49	20,40	20,39	20,42	20,33	20,39	20,49	20,42	20,43	20,47	20,52	20,51	20,47	20,45	20,38	20,37	20,41	20,34	20,39	20,45	20,43	20,36	20,33	20,40	20,43	20,44	
20,44	20,39	20,41	20,40	20,34	20,45	20,38	20,40	20,38	20,29	20,28	20,22	20,36	20,52	20,42	20,33	20,37	20,46	20,47	20,50	20,52	20,54	20,49	20,48	20,47	20,46	20,43	20,37	20,42	20,42	20,34	20,30	20,36	20,36	20,40	20,43	20,38	20,42	20,40	20,44	20,33	20,40	20,34	20,40	20,46	20,41	20,44	20,40	20,37	20,38	20,47	20,51	20,46	20,44	20,48	20,57	20,51	20,44	20,47	20,43	20,47	20,48	20,43	20,43	20,43	20,43	20,43	20,45	20,46	20,48	20,48	20,50	20,48	20,48	20,49	20,43	20,45	20,49	20,40	20,39	20,53	20,51	20,48	20,44	20,42	20,56	20,51	20,43	20,45	20,49	20,44	20,52	20,57	20,61	20,46	20,52	20,55	20,57	20,56	20,57	20,51	20,48	20,52	20,52	20,43	20,42	20,45	20,48	20,44	20,35	20,37	20,51	20,50	20,45	20,50	20,54	20,46	20,45	20,53	20,55	20,52	20,47	20,57	20,57	20,58	20,63	20,57	20,55	20,56	20,44	20,54	20,48	20,42	20,49	20,56	20,56	20,52	20,54	20,52	20,47	20,48	20,51	20,52	20,52	20,51	20,54	20,53	20,62	20,56	20,58	20,56	20,53	20,56	20,52	20,58	20,66	20,55	20,53	20,61	20,62	20,51	20,62	20,58	20,56	20,56	20,48	20,54	20,56	20,56	20,59	20,52	20,47	20,54	20,62	20,66	20,58	20,53	20,59	20,60	20,60	20,52	20,54	20,53	20,54	20,60	20,59	20,57	20,56	20,59	20,63	20,54	20,55	20,59	20,64	20,68	20,67	20,70	20,65	20,60	20,67	20,67	20,57	20,55	20,67	20,62	20,63	20,60	20,64	20,76	20,71	20,67	20,72	20,68	20,68	20,73	20,70	20,67	20,74	20,78	20,80	20,77	20,67	20,74	20,74	20,80	20,74	20,66	20,77	20,81	20,76	20,69	20,72	20,74	20,76	20,80	20,76	20,80	20,77	20,69	20,80	20,86	20,81	20,80	20,86	20,77	20,77	20,77	20,75	20,84	20,89	20,76	20,83	20,90	20,88	20,79	20,90	20,84	20,90	20,86	20,90	20,94	20,93	20,81	20,81	20,83	20,83	20,84	20,91	20,88	20,93	20,88	20,87	20,95	20,91	20,88	20,92	20,90	20,92	20,92	20,93	20,92	20,95	20,95	20,93	20,93	21,00	20,90	20,85	20,90	20,98	21,00	21,03	20,94	20,90	20,98	20,90	21,01	21,01	20,94	20,97	20,99	21,04	21,01	21,04	21,05	21,00	20,94	21,00	20,95	20,97	20,98	20,96	20,91	21,03	21,09	21,01	20,91	20,97	21,02	21,00	20,95	20,92	20,94	20,94	20,96	20,96	20,96	20,91	20,91	20,97	21,09	21,04	20,97	21,05	21,01	20,99	20,94	20,91	20,99	20,97	20,98	21,04	20,97	20,98	21,00	20,98	20,98	20,98	21,01	21,04	21,01	21,00	20,94	20,92	20,96	20,97	20,96	20,91	20,96	20,95	20,95	20,99	21,02	20,95	20,94	20,98	21,01	20,96	20,93	20,88	20,91	20,97	20,94	20,97	20,87	20,93	20,92	20,90	20,96	20,92	20,94	20,86	20,84	20,80	20,82	20,87	20,93	20,95	20,98	20,95	20,96	20,90	20,88	20,86	20,88	20,87	20,84	20,82	20,84	20,83	20,87	20,91	20,89	20,82	20,84	20,90	20,94	20,89	20,86	20,92	20,91	20,85	20,89	20,87	20,83	20,75	20,78	20,91	20,85	20,80	20,74	20,82	20,77	20,79	20,72	20,77	20,82	20,78	20,73	20,74	20,78	20,72	20,63	20,61	20,64	20,63	20,70	20,72	20,56	20,56	20,56	20,59	20,67	20,64	20,57	20,56	20,66	20,70	20,71	20,59	20,57	20,58	20,56	20,56	20,62	20,65	20,61	20,64	20,59	20,56	20,59	20,64	20,60	20,60	20,55	20,46	20,56	20,52	20,57	20,55	20,55	20,54	20,58	20,55	20,58	20,56	20,52	20,52	20,53	20,59	20,56	20,53	20,50	20,62	20,55	20,59	20,61	20,55	20,53	20,57	20,56	20,53	20,51	20,55	20,53	20,56	20,53	20,45	20,47	20,47	20,49	20,50	20,51	20,57	20,53	20,53	20,52	20,47	20,46	20,53	20,56	20,53	20,59	20,46	20,51	20,54	20,46	20,35	20,46	20,51	20,56	20,50	20,53	20,50	20,46	20,47	20,43	20,43	20,46	20,36	20,49	20,53	20,49	20,46	20,42	20,39	20,47	20,49	20,46	20,51	20,58	20,48	20,47	20,49	20,44	20,50	20,57	20,52	20,43	20,50	20,52	20,43	20,46	20,52	20,45	20,43	20,50	20,50	20,45	20,39	20,45	20,37	20,43	20,43	20,42	20,44	20,45	20,42	20,42	20,47	20,53	20,55	20,51	20,56	20,54	20,43	20,40	20,43	20,45	20,46	20,50	20,49	20,42	20,40	20,41	20,45	20,45	20,48	20,44	20,44	20,43	20,55	20,53	20,51	20,42	20,39	20,41	20,43	20,41	20,51	20,55	20,45	20,49	20,47	20,43	20,48	20,45	20,49	20,44	20,51	20,53	20,48	20,55	20,55	20,36	20,40	20,44	20,40	20,33	20,40	20,48	20,50	20,44	20,40	20,47	20,51	20,48	20,44	20,38	20,36	20,50	20,42	20,31	20,31	20,39	20,38	20,35	20,41	20,40	20,42	
20,37	20,39	20,46	20,53	20,43	20,41	20,39	20,44	20,43	20,36	20,38	20,32	20,33	20,47	20,41	20,40	20,42	20,42	20,37	20,45	20,53	20,46	20,39	20,30	20,45	20,50	20,51	20,40	20,39	20,42	20,39	20,37	20,34	20,39	20,46	20,45	20,41	20,33	20,39	20,45	20,37	20,34	20,40	20,50	20,55	20,49	20,43	20,42	20,41	20,39	20,48	20,49	20,46	20,45	20,52	20,47	20,55	20,55	20,50	20,47	20,46	20,45	20,44	20,54	20,41	20,48	20,47	20,38	20,40	20,51	20,50	20,54	20,50	20,44	20,48	20,45	20,41	20,47	20,42	20,39	20,50	20,46	20,34	20,40	20,42	20,52	20,51	20,48	20,49	20,50	20,45	20,53	20,52	20,56	20,53	20,48	20,56	20,58	20,61	20,53	20,49	20,46	20,47	20,45	20,48	20,51	20,51	20,54	20,44	20,37	20,41	20,51	20,55	20,50	20,49	20,54	20,50	20,46	20,40	20,47	20,47	20,44	20,54	20,57	20,53	20,63	20,57	20,52	20,59	20,48	20,47	20,45	20,36	20,40	20,57	20,55	20,53	20,44	20,51	20,50	20,52	20,45	20,47	20,55	20,52	20,56	20,61	20,53	20,59	20,59	20,55	20,56	20,48	20,44	20,53	20,51	20,55	20,56	20,60	20,57	20,56	20,63	20,59	20,55	20,55	20,57	20,55	20,55	20,49	20,50	20,54	20,54	20,54	20,63	20,68	20,67	20,59	20,63	20,57	20,61	20,63	20,53	20,52	20,62	20,62	20,56	20,53	20,57	20,59	20,68	20,60	20,65	20,71	20,66	20,69	20,70	20,71	20,66	20,62	20,65	20,66	20,65	20,57	20,67	20,63	20,65	20,70	20,72	20,74	20,69	20,62	20,67	20,72	20,68	20,73	20,70	20,68	20,74	20,76	20,77	20,67	20,65	20,73	20,83	20,80	20,82	20,81	20,79	20,80	20,81	20,82	20,78	20,80	20,76	20,78	20,82	20,85	20,89	20,78	20,79	20,88	20,82	20,79	20,83	20,82	20,78	20,79	20,76	20,89	20,93	20,75	20,81	20,95	20,88	20,85	20,93	20,84	20,89	20,91	20,89	20,91	20,93	20,85	20,87	20,87	20,88	20,86	20,87	20,94	21,01	20,96	20,86	20,94	20,98	20,98	20,95	20,96	21,02	21,06	20,98	21,00	21,03	20,94	20,93	21,00	21,02	21,02	20,98	20,97	20,94	20,99	21,11	21,02	20,90	20,99	20,96	20,98	21,06	21,02	21,05	21,07	21,05	21,05	21,04	21,08	21,00	21,00	20,98	20,95	20,96	21,06	21,09	20,99	21,05	21,09	20,99	20,91	20,99	21,05	21,03	20,98	20,95	20,96	20,98	21,07	21,09	21,07	21,01	21,00	21,10	21,10	21,04	21,01	21,08	21,08	21,03	21,03	20,99	20,97	21,05	21,10	21,11	21,02	20,98	21,02	21,01	21,05	21,11	21,06	21,02	21,04	21,02	20,94	20,92	20,98	20,90	20,92	20,98	21,05	21,02	20,95	20,96	21,01	21,00	20,96	21,02	21,06	21,08	21,01	21,01	20,95	20,98	20,92	20,88	20,92	20,93	20,99	20,99	21,07	21,04	20,93	20,99	20,95	20,91	20,86	20,91	20,98	20,92	20,95	20,96	21,02	20,94	20,98	20,98	20,93	20,91	20,89	20,90	20,88	20,88	20,88	20,97	20,95	20,98	20,98	20,94	20,99	20,97	20,95	20,96	21,04	20,96	21,01	20,96	20,91	20,95	20,86	20,91	20,90	20,93	20,88	20,88	20,91	20,86	20,85	20,82	20,88	20,91	20,88	20,86	20,86	20,85	20,74	20,67	20,66	20,73	20,70	20,60	20,63	20,58	20,62	20,67	20,64	20,62	20,64	20,62	20,60	20,66	20,63	20,59	20,61	20,59	20,59	20,58	20,61	20,66	20,61	20,69	20,67	20,56	20,57	20,64	20,54	20,56	20,58	20,55	20,61	20,64	20,55	20,54	20,56	20,56	20,55	20,57	20,57	20,52	20,53	20,44	20,51	20,46	20,53	20,55	20,51	20,45	20,46	20,56	20,63	20,61	20,54	20,58	20,53	20,55	20,63	20,60	20,54	20,58	20,49	20,46	20,47	20,51	20,59	20,59	20,53	20,54	20,51	20,52	20,53	20,44	20,41	20,47	20,56	20,53	20,50	20,48	20,44	20,49	20,49	20,47	20,52	20,56	20,51	20,47	20,57	20,57	20,59	20,50	20,46	20,47	20,50	20,38	20,41	20,48	20,50	20,44	20,56	20,49	20,51	20,57	20,48	20,47	20,50	20,57	20,50	20,51	20,53	20,55	20,55	20,48	20,46	20,51	20,53	20,46	20,47	20,49	20,45	20,43	20,41	20,38	20,38	20,28	20,44	20,39	20,34	20,43	20,43	20,50	20,50	20,46	20,39	20,46	20,45	20,47	20,54	20,58	20,55	20,50	20,44	20,48	20,49	20,51	20,52	20,48	20,46	20,42	20,44	20,54	20,51	20,45	20,46	20,46	20,42	20,48	20,52	20,50	20,38	20,41	20,51	20,41	20,48	20,50	20,56	20,42	20,43	20,49	20,46	20,54	20,40	20,48	20,46	20,45	20,47	20,35	20,34	20,48	20,42	20,43	20,44	20,48	20,41	20,41	20,40	20,40	20,47	20,35	20,41	20,47	20,39	20,45	20,40	20,48	20,52	20,47	20,44	20,44	20,41	20,34	20,41	20,46	20,41	20,41	
20,34	20,36	20,52	20,45	20,43	20,41	20,47	20,48	20,48	20,45	20,45	20,44	20,36	20,36	20,41	20,44	20,45	20,36	20,41	20,36	20,47	20,48	20,43	20,38	20,40	20,47	20,47	20,44	20,39	20,31	20,36	20,45	20,43	20,47	20,49	20,38	20,30	20,32	20,39	20,50	20,51	20,44	20,43	20,58	20,57	20,47	20,44	20,41	20,43	20,35	20,46	20,45	20,42	20,46	20,50	20,50	20,50	20,62	20,56	20,51	20,44	20,40	20,50	20,56	20,51	20,46	20,51	20,40	20,47	20,50	20,47	20,51	20,45	20,46	20,47	20,49	20,47	20,47	20,49	20,52	20,60	20,42	20,44	20,51	20,45	20,49	20,58	20,61	20,52	20,50	20,52	20,55	20,53	20,50	20,39	20,44	20,53	20,53	20,53	20,54	20,52	20,48	20,55	20,44	20,52	20,53	20,52	20,50	20,47	20,45	20,46	20,54	20,54	20,54	20,54	20,50	20,48	20,47	20,47	20,44	20,49	20,50	20,55	20,60	20,55	20,55	20,52	20,51	20,65	20,56	20,46	20,44	20,41	20,47	20,55	20,58	20,64	20,54	20,43	20,48	20,53	20,52	20,56	20,56	20,51	20,54	20,60	20,58	20,54	20,65	20,60	20,57	20,56	20,40	20,40	20,53	20,52	20,56	20,61	20,50	20,53	20,61	20,51	20,46	20,59	20,59	20,59	20,55	20,50	20,43	20,52	20,59	20,66	20,70	20,71	20,64	20,64	20,63	20,60	20,53	20,58	20,56	20,58	20,71	20,64	20,61	20,58	20,55	20,63	20,57	20,61	20,68	20,71	20,69	20,66	20,67	20,66	20,63	20,66	20,65	20,59	20,68	20,66	20,71	20,74	20,66	20,69	20,74	20,67	20,67	20,65	20,67	20,75	20,75	20,75	20,71	20,72	20,76	20,74	20,75	20,75	20,72	20,78	20,82	20,82	20,86	20,92	20,85	20,86	20,81	20,76	20,77	20,76	20,81	20,85	20,92	20,91	20,90	20,81	20,75	20,87	20,90	20,82	20,83	20,86	20,84	20,89	20,90	20,99	20,98	20,81	20,91	20,93	20,89	20,90	21,00	20,92	20,88	20,99	20,89	20,87	20,99	21,00	20,98	20,98	21,00	21,01	20,93	20,90	21,00	21,04	20,98	20,94	20,98	21,00	21,00	21,01	21,03	21,01	21,03	21,02	21,04	21,04	20,98	20,96	21,01	21,00	20,98	21,03	21,07	21,04	21,17	21,17	21,05	21,06	21,05	21,00	21,08	21,04	21,11	21,14	21,09	21,04	21,01	21,06	21,05	21,00	21,05	21,02	21,03	21,05	21,06	20,99	21,12	21,15	21,03	21,01	21,08	21,10	21,06	21,03	21,01	21,07	21,08	21,12	21,19	21,21	21,21	21,11	21,11	21,19	21,15	21,11	21,11	21,09	21,09	21,10	21,13	21,15	21,02	21,10	21,18	21,10	21,10	21,09	21,10	21,09	21,13	21,13	21,09	21,12	21,11	21,07	20,97	20,97	20,97	21,00	21,01	21,03	21,10	21,02	20,99	20,98	21,07	21,02	21,07	21,14	21,14	21,07	21,07	21,07	21,03	20,97	21,00	21,02	20,99	21,01	21,02	21,08	21,09	20,95	20,93	21,02	21,02	21,01	20,99	21,02	20,99	20,98	21,07	21,06	20,97	20,98	21,02	20,96	21,00	20,99	21,01	20,96	20,93	20,95	21,02	21,12	21,15	21,22	21,13	21,12	21,10	21,07	21,03	21,08	21,09	21,08	21,06	21,00	20,99	21,03	21,05	20,96	21,01	21,03	21,08	21,01	21,00	20,93	20,93	20,94	20,94	20,94	20,89	20,94	20,95	20,83	20,73	20,72	20,71	20,74	20,70	20,68	20,62	20,60	20,61	20,64	20,64	20,66	20,67	20,61	20,56	20,60	20,59	20,58	20,58	20,66	20,60	20,56	20,59	20,64	20,65	20,65	20,63	20,62	20,62	20,56	20,53	20,52	20,54	20,58	20,57	20,56	20,54	20,54	20,55	20,53	20,52	20,54	20,46	20,53	20,47	20,51	20,50	20,48	20,55	20,50	20,54	20,51	20,55	20,59	20,53	20,51	20,57	20,63	20,53	20,54	20,54	20,49	20,51	20,48	20,49	20,51	20,56	20,53	20,54	20,54	20,53	20,53	20,55	20,51	20,42	20,43	20,41	20,46	20,47	20,46	20,52	20,50	20,39	20,47	20,43	20,52	20,53	20,48	20,47	20,53	20,45	20,54	20,50	20,41	20,41	20,39	20,41	20,49	20,53	20,53	20,46	20,49	20,53	20,51	20,55	20,55	20,45	20,50	20,52	20,48	20,49	20,48	20,55	20,58	20,49	20,48	20,47	20,53	20,53	20,46	20,45	20,39	20,43	20,51	20,47	20,38	20,36	20,38	20,42	20,46	20,42	20,44	20,54	20,53	20,44	20,37	20,46	20,38	20,41	20,50	20,51	20,49	20,45	20,40	20,47	20,49	20,48	20,53	20,41	20,37	20,40	20,42	20,47	20,46	20,41	20,36	20,45	20,44	20,48	20,50	20,47	20,51	20,46	20,54	20,43	20,41	20,59	20,56	20,41	20,31	20,44	20,42	20,46	20,43	20,34	20,44	20,46	20,45	20,41	20,32	20,41	20,50	20,43	20,44	20,43	20,40	20,44	20,47	20,42	20,42	20,42	20,45	20,51	20,42	20,47	20,37	20,46	20,54	20,43	20,39	20,39	20,47	20,37	20,35	20,44	20,36	20,30	
20,30	20,40	20,38	20,42	20,46	20,47	20,54	20,39	20,36	20,43	20,44	20,44	20,34	20,31	20,40	20,50	20,51	20,42	20,33	20,36	20,37	20,41	20,47	20,46	20,46	20,46	20,50	20,44	20,45	20,40	20,35	20,46	20,38	20,37	20,42	20,42	20,36	20,37	20,36	20,47	20,49	20,43	20,37	20,45	20,44	20,32	20,37	20,40	20,41	20,40	20,34	20,44	20,43	20,40	20,38	20,42	20,49	20,49	20,54	20,50	20,46	20,45	20,47	20,55	20,47	20,48	20,49	20,45	20,49	20,55	20,44	20,55	20,47	20,44	20,47	20,48	20,52	20,38	20,39	20,52	20,56	20,49	20,46	20,54	20,48	20,47	20,48	20,57	20,54	20,51	20,57	20,55	20,51	20,52	20,42	20,52	20,54	20,52	20,52	20,53	20,52	20,48	20,53	20,44	20,46	20,47	20,48	20,48	20,47	20,53	20,40	20,56	20,51	20,53	20,56	20,44	20,47	20,57	20,54	20,49	20,56	20,54	20,56	20,55	20,60	20,60	20,61	20,56	20,56	20,49	20,48	20,53	20,49	20,60	20,53	20,50	20,59	20,50	20,52	20,49	20,60	20,56	20,55	20,54	20,47	20,56	20,62	20,52	20,54	20,53	20,60	20,60	20,60	20,50	20,47	20,58	20,57	20,56	20,63	20,58	20,52	20,61	20,52	20,47	20,59	20,56	20,46	20,52	20,50	20,49	20,47	20,53	20,54	20,69	20,72	20,71	20,67	20,66	20,57	20,58	20,54	20,51	20,58	20,66	20,64	20,56	20,59	20,59	20,64	20,60	20,58	20,65	20,68	20,72	20,60	20,67	20,73	20,58	20,67	20,72	20,66	20,65	20,68	20,71	20,71	20,71	20,72	20,75	20,71	20,71	20,77	20,74	20,81	20,82	20,77	20,78	20,78	20,79	20,83	20,91	20,84	20,73	20,81	20,80	20,80	20,87	20,92	20,94	20,89	20,80	20,74	20,77	20,81	20,78	20,91	20,99	20,97	20,89	20,85	20,86	20,94	21,00	20,89	20,82	20,90	20,86	20,92	20,94	21,08	21,03	20,93	20,98	21,03	20,99	20,97	21,00	21,00	21,04	21,02	20,98	20,99	21,06	21,04	20,99	20,97	21,04	21,09	21,01	20,97	20,99	21,12	21,09	21,05	21,01	21,03	21,11	21,18	21,12	21,09	21,09	21,11	21,09	21,09	21,06	21,08	21,09	21,14	21,07	21,09	21,11	21,10	21,18	21,18	21,16	21,13	21,09	21,07	21,16	21,18	21,18	21,20	21,14	21,06	21,14	21,14	21,11	21,11	21,18	21,09	21,14	21,14	21,09	21,06	21,15	21,24	21,21	21,17	21,22	21,20	21,18	21,13	21,13	21,16	21,14	21,22	21,29	21,38	21,37	21,29	21,29	21,22	21,30	21,23	21,19	21,12	21,15	21,23	21,25	21,25	21,22	21,24	21,32	21,28	21,21	21,24	21,24	21,26	21,23	21,24	21,22	21,23	21,18	21,19	21,15	21,06	21,09	21,10	21,18	21,17	21,19	21,19	21,15	21,18	21,15	21,14	21,09	21,21	21,24	21,17	21,15	21,10	21,14	21,14	21,15	21,22	21,14	21,11	21,10	21,13	21,13	21,11	21,06	21,10	21,10	21,13	21,14	21,11	21,06	21,09	21,17	21,13	21,03	21,14	21,07	21,00	21,04	21,08	21,10	21,05	21,05	21,13	21,13	21,23	21,29	21,34	21,31	21,26	21,23	21,17	21,18	21,21	21,16	21,15	21,09	21,08	21,06	21,11	21,19	21,18	21,11	21,17	21,18	21,19	21,14	21,12	21,06	21,09	21,08	20,98	20,90	20,92	20,87	20,85	20,78	20,71	20,65	20,75	20,75	20,72	20,67	20,57	20,60	20,55	20,65	20,69	20,63	20,66	20,64	20,58	20,73	20,68	20,60	20,69	20,64	20,58	20,57	20,65	20,66	20,64	20,63	20,62	20,62	20,60	20,59	20,54	20,57	20,60	20,61	20,54	20,55	20,51	20,55	20,55	20,48	20,56	20,50	20,53	20,46	20,44	20,47	20,47	20,52	20,54	20,54	20,59	20,59	20,64	20,57	20,53	20,52	20,61	20,59	20,51	20,49	20,46	20,44	20,47	20,48	20,55	20,57	20,48	20,43	20,50	20,50	20,50	20,59	20,53	20,47	20,44	20,45	20,40	20,36	20,47	20,52	20,51	20,47	20,42	20,43	20,44	20,56	20,48	20,49	20,57	20,44	20,44	20,53	20,44	20,40	20,44	20,44	20,47	20,45	20,48	20,48	20,44	20,49	20,51	20,47	20,52	20,48	20,50	20,48	20,48	20,44	20,53	20,57	20,57	20,50	20,46	20,49	20,47	20,47	20,48	20,40	20,38	20,45	20,49	20,57	20,47	20,34	20,42	20,43	20,48	20,40	20,39	20,46	20,44	20,40	20,37	20,47	20,43	20,36	20,45	20,43	20,45	20,48	20,49	20,49	20,52	20,45	20,44	20,47	20,39	20,42	20,45	20,40	20,40	20,37	20,44	20,40	20,43	20,49	20,50	20,38	20,40	20,46	20,48	20,42	20,39	20,56	20,52	20,45	20,40	20,42	20,44	20,39	20,47	20,46	20,42	20,46	20,50	20,42	20,47	20,40	20,42	20,40	20,49	20,45	20,42	20,40	20,48	20,51	20,46	20,40	20,45	20,40	20,53	20,46	20,32	20,32	20,39	20,40	20,33	20,46	20,44	20,35	20,37	20,39	20,35	20,33	
20,27	20,31	20,40	20,40	20,40	20,48	20,54	20,39	20,30	20,46	20,37	20,40	20,36	20,34	20,36	20,50	20,49	20,40	20,42	20,38	20,39	20,45	20,52	20,42	20,40	20,43	20,42	20,44	20,45	20,38	20,44	20,48	20,31	20,34	20,40	20,44	20,42	20,34	20,27	20,30	20,43	20,48	20,49	20,45	20,43	20,35	20,35	20,30	20,34	20,41	20,36	20,44	20,44	20,45	20,43	20,41	20,48	20,54	20,58	20,53	20,48	20,44	20,48	20,43	20,42	20,43	20,46	20,45	20,41	20,50	20,47	20,57	20,55	20,50	20,48	20,50	20,50	20,36	20,39	20,47	20,48	20,43	20,43	20,45	20,44	20,48	20,43	20,48	20,49	20,50	20,54	20,49	20,46	20,51	20,42	20,41	20,46	20,40	20,49	20,58	20,55	20,41	20,49	20,52	20,52	20,51	20,51	20,50	20,50	20,55	20,56	20,56	20,53	20,56	20,60	20,51	20,40	20,55	20,53	20,44	20,50	20,50	20,52	20,52	20,42	20,58	20,56	20,56	20,63	20,51	20,53	20,52	20,49	20,53	20,61	20,58	20,60	20,46	20,52	20,55	20,63	20,62	20,56	20,46	20,49	20,54	20,61	20,52	20,49	20,59	20,53	20,60	20,55	20,52	20,50	20,56	20,51	20,47	20,54	20,58	20,55	20,59	20,55	20,50	20,51	20,47	20,48	20,46	20,44	20,54	20,55	20,50	20,56	20,62	20,72	20,68	20,61	20,61	20,55	20,57	20,64	20,50	20,61	20,66	20,63	20,54	20,58	20,55	20,52	20,62	20,65	20,60	20,67	20,68	20,62	20,71	20,73	20,64	20,67	20,72	20,69	20,65	20,61	20,68	20,67	20,76	20,74	20,82	20,80	20,86	20,86	20,77	20,81	20,83	20,83	20,82	20,86	20,88	20,93	20,96	20,89	20,77	20,84	20,86	20,84	20,85	20,89	20,94	20,93	20,96	20,89	20,81	20,83	20,93	21,00	20,99	20,94	20,97	20,95	20,99	21,07	21,06	20,97	20,97	20,98	20,97	21,04	21,02	21,02	21,11	21,06	21,03	21,07	21,07	21,09	21,09	21,07	21,08	21,07	21,12	21,14	21,14	21,12	21,13	21,06	21,11	21,11	21,07	21,05	21,12	21,21	21,23	21,20	21,17	21,18	21,21	21,29	21,26	21,15	21,17	21,14	21,20	21,17	21,15	21,23	21,26	21,18	21,25	21,22	21,16	21,22	21,25	21,28	21,30	21,22	21,20	21,21	21,24	21,25	21,24	21,21	21,20	21,21	21,30	21,30	21,22	21,30	21,33	21,23	21,26	21,34	21,30	21,25	21,26	21,38	21,35	21,32	21,36	21,32	21,35	21,28	21,27	21,34	21,22	21,36	21,57	21,73	21,73	21,69	21,63	21,59	21,50	21,49	21,46	21,34	21,34	21,38	21,37	21,34	21,46	21,53	21,57	21,51	21,36	21,40	21,45	21,36	21,41	21,42	21,39	21,38	21,35	21,39	21,45	21,38	21,31	21,33	21,35	21,40	21,40	21,40	21,44	21,37	21,28	21,33	21,37	21,39	21,44	21,41	21,34	21,34	21,40	21,38	21,36	21,36	21,41	21,36	21,29	21,32	21,36	21,32	21,31	21,34	21,29	21,33	21,37	21,35	21,29	21,40	21,39	21,27	21,25	21,33	21,30	21,20	21,25	21,31	21,31	21,24	21,28	21,37	21,35	21,41	21,50	21,45	21,44	21,40	21,28	21,32	21,37	21,38	21,29	21,30	21,29	21,25	21,20	21,18	21,23	21,32	21,26	21,34	21,42	21,34	21,35	21,32	21,24	21,24	21,20	21,09	20,99	20,91	20,89	20,81	20,85	20,84	20,80	20,77	20,69	20,59	20,65	20,57	20,60	20,55	20,51	20,64	20,57	20,59	20,65	20,57	20,57	20,66	20,64	20,66	20,67	20,62	20,66	20,67	20,67	20,69	20,67	20,61	20,63	20,62	20,54	20,53	20,56	20,55	20,54	20,52	20,53	20,62	20,58	20,59	20,56	20,55	20,58	20,52	20,46	20,49	20,47	20,56	20,46	20,55	20,66	20,60	20,57	20,62	20,56	20,54	20,60	20,54	20,54	20,58	20,59	20,51	20,44	20,50	20,52	20,53	20,61	20,54	20,44	20,39	20,51	20,52	20,53	20,56	20,50	20,44	20,48	20,36	20,40	20,45	20,49	20,53	20,45	20,40	20,38	20,45	20,48	20,45	20,35	20,47	20,47	20,43	20,45	20,55	20,47	20,52	20,50	20,46	20,40	20,43	20,52	20,40	20,44	20,46	20,51	20,45	20,43	20,49	20,46	20,50	20,47	20,51	20,57	20,49	20,48	20,48	20,55	20,48	20,45	20,45	20,42	20,43	20,48	20,46	20,45	20,44	20,43	20,37	20,39	20,42	20,40	20,36	20,40	20,41	20,37	20,51	20,52	20,39	20,37	20,44	20,49	20,49	20,43	20,55	20,48	20,47	20,43	20,42	20,43	20,40	20,43	20,40	20,37	20,36	20,34	20,41	20,43	20,41	20,45	20,46	20,47	20,41	20,43	20,47	20,44	20,41	20,51	20,41	20,38	20,39	20,42	20,38	20,36	20,39	20,41	20,40	20,41	20,42	20,35	20,37	20,44	20,38	20,36	20,39	20,37	20,39	20,37	20,43	20,46	20,48	20,41	20,43	20,40	20,40	20,48	20,34	20,41	20,42	20,46	20,36	20,37	20,35	20,32	20,44	20,43	20,34	20,30	
20,31	20,28	20,31	20,40	20,34	20,36	20,48	20,44	20,35	20,39	20,29	20,32	20,46	20,42	20,40	20,41	20,42	20,47	20,45	20,43	20,40	20,41	20,50	20,46	20,43	20,43	20,45	20,41	20,44	20,23	20,29	20,46	20,34	20,31	20,42	20,47	20,48	20,34	20,28	20,39	20,33	20,45	20,42	20,48	20,48	20,44	20,41	20,33	20,34	20,39	20,40	20,39	20,41	20,51	20,48	20,41	20,41	20,47	20,55	20,49	20,47	20,43	20,41	20,40	20,41	20,41	20,40	20,47	20,46	20,52	20,45	20,50	20,59	20,56	20,49	20,53	20,53	20,46	20,42	20,48	20,44	20,42	20,47	20,45	20,37	20,43	20,40	20,51	20,58	20,49	20,55	20,47	20,46	20,51	20,49	20,43	20,38	20,38	20,46	20,53	20,55	20,48	20,48	20,48	20,53	20,60	20,56	20,52	20,49	20,51	20,53	20,55	20,58	20,59	20,53	20,46	20,43	20,52	20,45	20,35	20,53	20,54	20,58	20,57	20,42	20,50	20,51	20,44	20,54	20,48	20,52	20,49	20,46	20,49	20,58	20,63	20,58	20,52	20,43	20,45	20,56	20,53	20,57	20,59	20,50	20,51	20,52	20,57	20,53	20,56	20,57	20,57	20,53	20,52	20,52	20,46	20,46	20,38	20,53	20,56	20,49	20,52	20,55	20,57	20,55	20,52	20,50	20,53	20,49	20,54	20,58	20,50	20,56	20,68	20,67	20,60	20,60	20,56	20,61	20,58	20,62	20,63	20,62	20,67	20,70	20,55	20,53	20,56	20,53	20,61	20,67	20,59	20,69	20,67	20,61	20,72	20,71	20,69	20,75	20,72	20,71	20,68	20,66	20,74	20,70	20,73	20,81	20,83	20,82	20,88	20,87	20,85	20,83	20,93	20,97	20,93	20,97	21,00	21,00	21,02	21,05	20,98	20,95	20,93	20,97	20,95	20,97	20,98	21,01	21,02	21,05	21,00	20,97	21,10	21,15	21,11	21,06	21,04	21,06	21,11	21,16	21,15	21,12	21,12	21,12	21,14	21,19	21,21	21,24	21,21	21,13	21,11	21,09	21,12	21,22	21,29	21,26	21,21	21,24	21,31	21,25	21,34	21,33	21,35	21,32	21,30	21,32	21,33	21,21	21,31	21,45	21,38	21,36	21,40	21,41	21,44	21,43	21,50	21,44	21,35	21,40	21,49	21,47	21,40	21,39	21,42	21,41	21,41	21,43	21,41	21,50	21,53	21,58	21,55	21,51	21,40	21,51	21,49	21,45	21,50	21,49	21,47	21,53	21,55	21,57	21,51	21,47	21,54	21,52	21,57	21,62	21,61	21,60	21,57	21,68	21,72	21,65	21,65	21,59	21,56	21,60	21,59	21,65	21,70	21,84	22,14	22,31	22,37	22,31	22,21	22,18	22,09	22,06	21,99	21,83	21,78	21,81	21,81	21,88	21,90	22,04	22,09	21,97	21,89	21,85	21,81	21,80	21,83	21,86	21,87	21,84	21,79	21,80	21,86	21,83	21,75	21,77	21,80	21,87	21,86	21,91	21,89	21,83	21,82	21,88	21,94	21,90	21,92	21,93	21,90	21,83	21,86	21,84	21,83	21,80	21,86	21,81	21,28	21,38	21,87	21,84	21,85	21,84	21,83	21,87	21,89	21,86	21,80	21,83	21,89	21,87	21,72	21,75	21,23	21,74	21,71	21,74	21,73	21,66	21,63	21,70	21,71	21,81	21,81	21,74	21,80	21,78	21,61	21,60	21,66	21,61	21,53	21,62	21,69	21,64	21,56	21,52	21,52	21,58	21,70	21,71	21,73	21,63	21,58	21,66	21,60	21,44	21,33	21,24	21,16	21,12	21,06	20,95	20,88	20,88	20,85	20,80	20,60	20,55	20,63	20,71	20,67	20,58	20,53	20,58	20,64	20,65	20,65	20,54	20,56	20,64	20,65	20,60	20,59	20,53	20,58	20,65	20,70	20,66	20,63	20,59	20,60	20,63	20,54	20,59	20,57	20,60	20,57	20,55	20,59	20,63	20,57	20,53	20,58	20,51	20,57	20,62	20,57	20,53	20,52	20,55	20,60	20,50	20,50	20,60	20,55	20,65	20,56	20,46	20,49	20,46	20,44	20,55	20,59	20,55	20,47	20,47	20,47	20,49	20,53	20,50	20,50	20,44	20,50	20,59	20,59	20,53	20,49	20,41	20,45	20,43	20,40	20,42	20,43	20,52	20,56	20,44	20,42	20,48	20,43	20,39	20,47	20,43	20,49	20,41	20,41	20,51	20,44	20,48	20,56	20,46	20,42	20,47	20,52	20,39	20,37	20,45	20,47	20,49	20,45	20,49	20,42	20,51	20,49	20,50	20,50	20,50	20,51	20,50	20,58	20,54	20,43	20,45	20,53	20,48	20,54	20,45	20,41	20,48	20,52	20,35	20,33	20,49	20,49	20,47	20,44	20,38	20,38	20,43	20,47	20,45	20,46	20,49	20,54	20,50	20,42	20,45	20,51	20,44	20,40	20,47	20,37	20,45	20,50	20,49	20,39	20,43	20,44	20,44	20,45	20,47	20,48	20,48	20,46	20,50	20,43	20,43	20,40	20,41	20,50	20,48	20,32	20,39	20,48	20,46	20,39	20,36	20,38	20,38	20,45	20,47	20,40	20,41	20,39	20,40	20,35	20,40	20,47	20,40	20,44	20,35	20,35	20,42	20,46	20,41	20,35	20,34	20,43	20,42	20,45	20,49	20,53	20,47	20,30	20,23	20,38	20,42	20,41	20,37	20,34	
20,24	20,32	20,29	20,40	20,37	20,28	20,31	20,41	20,48	20,35	20,29	20,30	20,40	20,38	20,45	20,40	20,39	20,44	20,47	20,42	20,40	20,42	20,37	20,37	20,44	20,52	20,49	20,44	20,37	20,28	20,33	20,45	20,38	20,40	20,42	20,42	20,50	20,43	20,36	20,47	20,46	20,36	20,39	20,40	20,47	20,42	20,45	20,39	20,39	20,42	20,48	20,39	20,39	20,47	20,54	20,49	20,40	20,40	20,49	20,45	20,46	20,47	20,48	20,45	20,42	20,41	20,41	20,38	20,40	20,52	20,48	20,48	20,55	20,61	20,47	20,51	20,51	20,55	20,41	20,47	20,57	20,52	20,49	20,50	20,35	20,45	20,45	20,44	20,52	20,50	20,47	20,45	20,47	20,53	20,61	20,57	20,48	20,47	20,57	20,49	20,51	20,48	20,52	20,49	20,55	20,56	20,44	20,54	20,54	20,56	20,45	20,52	20,57	20,47	20,52	20,48	20,36	20,37	20,47	20,33	20,44	20,58	20,55	20,52	20,51	20,56	20,53	20,52	20,49	20,49	20,48	20,53	20,50	20,51	20,49	20,53	20,56	20,57	20,47	20,40	20,52	20,51	20,55	20,54	20,56	20,54	20,56	20,55	20,58	20,52	20,53	20,54	20,48	20,46	20,52	20,54	20,53	20,49	20,57	20,59	20,52	20,59	20,63	20,61	20,59	20,62	20,64	20,58	20,56	20,51	20,47	20,51	20,43	20,61	20,68	20,59	20,57	20,58	20,58	20,58	20,60	20,60	20,57	20,59	20,63	20,66	20,61	20,63	20,66	20,60	20,58	20,61	20,66	20,72	20,62	20,67	20,70	20,65	20,72	20,70	20,71	20,75	20,78	20,85	20,81	20,78	20,88	20,91	20,93	21,00	21,06	21,06	21,04	21,05	21,20	21,22	21,21	21,12	21,30	21,33	21,35	21,33	21,26	21,20	21,23	21,24	21,25	21,34	21,34	21,30	21,32	21,31	21,29	21,30	21,38	21,43	21,42	21,37	21,37	21,39	21,45	21,46	21,44	21,49	21,50	21,48	21,53	21,47	21,58	21,59	21,53	21,48	21,49	21,01	21,61	21,61	21,61	21,62	21,62	21,67	21,65	21,70	21,74	21,71	21,75	21,68	21,72	21,72	21,66	21,70	21,79	21,84	21,85	21,82	21,81	21,91	21,82	21,91	21,94	21,93	21,89	22,04	22,03	21,89	21,91	21,95	21,91	21,90	21,99	21,98	21,52	22,07	22,08	22,13	22,05	21,98	21,58	22,12	22,10	22,15	22,14	22,12	21,73	22,16	21,64	22,14	21,71	22,27	22,27	22,26	22,22	21,64	21,69	21,83	22,35	22,38	22,36	21,99	22,31	21,78	21,87	22,31	22,29	22,36	22,45	22,27	23,01	23,07	23,02	22,93	22,94	22,92	22,83	22,76	22,62	22,56	22,11	22,63	22,60	22,23	22,80	22,90	22,80	22,66	22,60	22,16	22,58	22,58	22,17	22,65	22,61	22,20	22,23	22,64	22,61	22,52	21,97	22,59	22,66	22,69	22,34	22,78	22,65	22,16	22,77	22,74	22,65	22,07	22,76	22,68	22,70	22,66	22,63	22,62	22,16	22,63	22,63	22,64	22,64	22,20	22,65	22,66	22,63	22,58	22,61	22,62	22,57	22,55	22,52	22,59	22,63	22,50	22,40	22,40	22,39	22,33	22,31	22,30	22,35	22,26	22,25	22,25	22,25	22,22	22,22	22,25	22,24	22,14	22,10	22,05	22,04	22,01	22,04	22,04	22,07	21,97	21,93	21,86	21,89	21,93	22,00	21,97	21,81	21,84	21,82	21,85	21,73	21,63	21,57	21,49	21,38	21,37	21,10	20,98	20,94	20,88	20,83	20,73	20,65	20,66	20,68	20,70	20,64	20,55	20,59	20,60	20,73	20,70	20,63	20,63	20,67	20,69	20,61	20,61	20,63	20,57	20,60	20,61	20,61	20,60	20,54	20,55	20,56	20,58	20,61	20,60	20,55	20,59	20,61	20,61	20,59	20,58	20,53	20,56	20,52	20,53	20,64	20,61	20,58	20,59	20,57	20,55	20,56	20,49	20,52	20,59	20,60	20,55	20,50	20,47	20,51	20,46	20,53	20,55	20,57	20,51	20,45	20,40	20,45	20,50	20,50	20,50	20,54	20,50	20,52	20,57	20,52	20,47	20,42	20,45	20,50	20,44	20,48	20,44	20,49	20,54	20,47	20,39	20,45	20,48	20,48	20,53	20,54	20,53	20,58	20,52	20,48	20,45	20,41	20,39	20,46	20,43	20,50	20,53	20,43	20,48	20,48	20,44	20,51	20,49	20,53	20,46	20,48	20,51	20,50	20,49	20,49	20,51	20,47	20,47	20,48	20,42	20,43	20,52	20,55	20,50	20,45	20,45	20,58	20,57	20,41	20,33	20,40	20,46	20,45	20,49	20,48	20,44	20,36	20,44	20,49	20,50	20,45	20,46	20,43	20,42	20,42	20,45	20,49	20,52	20,53	20,52	20,47	20,48	20,46	20,40	20,44	20,47	20,53	20,51	20,50	20,49	20,47	20,51	20,50	20,48	20,43	20,39	20,43	20,53	20,46	20,41	20,44	20,50	20,41	20,38	20,37	20,40	20,44	20,48	20,55	20,38	20,40	20,45	20,46	20,43	20,35	20,44	20,46	20,49	20,44	20,38	20,40	20,43	20,45	20,43	20,36	20,38	20,42	20,48	20,43	20,53	20,47	20,34	20,31	20,33	20,36	20,40	20,43	20,38	
20,37	20,39	20,45	20,42	20,39	20,28	20,29	20,34	20,40	20,37	20,38	20,36	20,36	20,35	20,38	20,41	20,38	20,41	20,43	20,48	20,45	20,46	20,41	20,35	20,45	20,47	20,49	20,44	20,43	20,40	20,40	20,41	20,35	20,38	20,48	20,47	20,48	20,43	20,39	20,35	20,40	20,41	20,41	20,42	20,45	20,38	20,38	20,41	20,40	20,37	20,43	20,49	20,47	20,44	20,56	20,55	20,47	20,43	20,50	20,43	20,40	20,49	20,55	20,49	20,43	20,46	20,48	20,40	20,39	20,48	20,52	20,56	20,52	20,51	20,41	20,46	20,56	20,60	20,51	20,55	20,50	20,44	20,48	20,51	20,47	20,45	20,42	20,38	20,44	20,49	20,47	20,50	20,49	20,48	20,56	20,55	20,47	20,44	20,50	20,53	20,51	20,57	20,51	20,46	20,52	20,53	20,53	20,52	20,54	20,53	20,58	20,52	20,56	20,39	20,48	20,55	20,50	20,37	20,45	20,43	20,41	20,55	20,56	20,48	20,49	20,59	20,65	20,58	20,51	20,53	20,54	20,56	20,58	20,54	20,52	20,51	20,55	20,49	20,51	20,49	20,55	20,57	20,49	20,49	20,52	20,57	20,49	20,53	20,56	20,53	20,47	20,56	20,51	20,50	20,50	20,59	20,66	20,63	20,62	20,54	20,52	20,60	20,63	20,58	20,58	20,61	20,65	20,61	20,60	20,50	20,53	20,50	20,45	20,60	20,62	20,63	20,57	20,63	20,59	20,65	20,63	20,57	20,56	20,59	20,59	20,60	20,66	20,66	20,67	20,67	20,66	20,67	20,69	20,70	20,65	20,61	20,72	20,69	20,70	20,76	20,75	20,86	20,82	20,97	20,97	21,00	21,09	21,14	21,26	21,31	21,40	21,40	21,39	21,44	21,56	21,65	21,76	21,79	21,78	21,82	21,81	21,77	21,74	21,64	21,67	21,74	21,70	21,82	21,86	21,83	21,82	21,84	21,40	21,81	21,89	21,95	21,98	21,52	21,94	21,53	22,05	22,04	22,03	22,05	22,11	22,10	21,64	22,09	22,12	22,16	22,22	22,19	22,20	22,28	22,31	22,27	21,95	22,43	21,95	22,43	21,95	22,41	22,40	22,38	22,41	22,42	22,03	22,47	21,90	22,06	22,49	22,58	22,63	22,56	22,54	22,60	22,65	22,21	22,76	22,72	22,70	22,76	22,76	22,70	22,66	22,73	22,75	22,72	22,76	22,71	22,77	22,85	22,85	22,90	22,82	22,75	22,88	22,91	22,82	22,82	22,78	22,83	22,95	22,92	22,96	22,53	23,01	22,98	23,00	23,02	23,01	22,92	22,95	23,00	23,08	23,07	23,08	23,16	23,09	23,06	23,04	23,04	23,04	23,05	23,13	23,23	23,33	23,37	23,37	23,38	23,46	23,38	23,35	23,32	23,26	23,25	23,27	23,33	23,26	23,28	23,42	23,41	23,30	23,30	23,24	23,25	23,27	23,22	23,27	23,28	23,26	23,34	23,36	23,29	23,30	23,28	23,25	23,29	23,31	23,34	23,35	23,37	23,32	23,23	23,28	23,36	23,34	23,29	23,38	23,33	23,32	23,34	23,28	23,30	23,30	23,22	23,21	23,23	23,25	23,16	23,16	23,14	23,16	23,20	23,15	23,19	23,13	23,04	23,05	23,08	22,98	22,96	22,91	22,87	22,94	22,86	22,80	22,77	22,82	22,77	22,67	22,63	22,59	22,52	22,53	22,60	22,57	22,43	22,43	22,40	22,29	22,28	22,23	22,16	22,18	22,19	22,16	22,06	21,99	22,07	22,03	22,02	21,97	21,93	21,91	21,93	21,88	21,83	21,79	21,70	21,59	21,52	21,28	21,11	20,99	20,92	20,90	20,86	20,77	20,68	20,67	20,64	20,63	20,66	20,64	20,60	20,69	20,70	20,67	20,62	20,62	20,68	20,62	20,70	20,66	20,58	20,58	20,56	20,65	20,64	20,60	20,58	20,59	20,57	20,59	20,60	20,57	20,54	20,57	20,63	20,56	20,59	20,65	20,60	20,55	20,62	20,62	20,64	20,62	20,59	20,56	20,50	20,45	20,53	20,57	20,61	20,59	20,51	20,51	20,51	20,52	20,45	20,55	20,57	20,56	20,51	20,45	20,39	20,51	20,53	20,54	20,59	20,46	20,44	20,48	20,50	20,54	20,51	20,40	20,36	20,48	20,48	20,53	20,54	20,50	20,49	20,49	20,44	20,41	20,51	20,58	20,56	20,55	20,52	20,55	20,54	20,48	20,47	20,40	20,40	20,37	20,44	20,47	20,48	20,41	20,45	20,49	20,43	20,49	20,47	20,57	20,56	20,47	20,47	20,49	20,47	20,51	20,48	20,50	20,48	20,45	20,42	20,42	20,51	20,48	20,49	20,38	20,47	20,55	20,46	20,43	20,44	20,50	20,48	20,43	20,36	20,47	20,51	20,41	20,43	20,50	20,51	20,46	20,41	20,37	20,40	20,41	20,49	20,50	20,50	20,50	20,54	20,52	20,40	20,49	20,38	20,37	20,39	20,34	20,42	20,41	20,49	20,45	20,47	20,50	20,49	20,40	20,43	20,44	20,51	20,52	20,45	20,41	20,43	20,42	20,39	20,41	20,40	20,37	20,47	20,44	20,33	20,30	20,34	20,50	20,46	20,38	20,39	20,44	20,46	20,46	20,40	20,43	20,49	20,37	20,36	20,45	20,51	20,42	20,39	20,41	20,45	20,47	20,49	20,42	20,36	20,38	20,38	20,42	20,39	
20,31	20,38	20,44	20,47	20,29	20,33	20,32	20,25	20,29	20,32	20,36	20,38	20,35	20,38	20,44	20,42	20,37	20,39	20,42	20,45	20,42	20,48	20,43	20,42	20,44	20,46	20,46	20,38	20,32	20,44	20,43	20,41	20,36	20,36	20,37	20,51	20,42	20,50	20,41	20,36	20,34	20,38	20,52	20,49	20,47	20,41	20,33	20,36	20,40	20,38	20,44	20,47	20,49	20,52	20,54	20,46	20,43	20,45	20,42	20,48	20,48	20,49	20,50	20,55	20,48	20,54	20,58	20,44	20,35	20,41	20,45	20,58	20,54	20,53	20,45	20,45	20,59	20,59	20,53	20,51	20,44	20,37	20,45	20,47	20,44	20,44	20,48	20,46	20,53	20,47	20,45	20,50	20,58	20,50	20,49	20,57	20,50	20,46	20,48	20,52	20,47	20,43	20,45	20,47	20,50	20,52	20,55	20,48	20,47	20,47	20,48	20,46	20,51	20,45	20,49	20,54	20,48	20,49	20,51	20,43	20,46	20,51	20,55	20,56	20,53	20,57	20,60	20,58	20,46	20,50	20,60	20,51	20,52	20,59	20,67	20,62	20,53	20,50	20,60	20,52	20,54	20,54	20,54	20,48	20,48	20,55	20,51	20,51	20,61	20,51	20,56	20,56	20,58	20,63	20,58	20,66	20,66	20,55	20,62	20,64	20,52	20,52	20,48	20,58	20,59	20,59	20,53	20,61	20,61	20,54	20,51	20,58	20,56	20,69	20,61	20,55	20,63	20,63	20,66	20,69	20,69	20,63	20,61	20,64	20,64	20,60	20,58	20,61	20,62	20,63	20,56	20,60	20,72	20,69	20,70	20,65	20,80	20,79	20,78	20,86	20,91	20,93	21,04	21,20	21,26	21,31	21,37	21,49	21,65	21,80	21,88	21,91	21,82	21,94	22,04	22,07	22,07	22,17	22,19	22,18	22,22	22,20	22,21	22,18	22,23	22,25	22,24	22,38	22,41	22,35	22,43	22,46	22,46	22,44	22,52	22,55	22,56	22,62	22,55	22,60	22,69	22,76	22,75	22,70	22,66	22,75	22,77	22,74	22,73	22,78	22,81	22,84	22,86	22,87	22,93	22,99	22,96	23,06	23,07	23,01	23,04	23,07	23,01	23,00	23,03	23,04	23,07	23,19	23,05	23,10	23,17	23,17	23,23	23,19	23,16	23,21	23,25	23,27	23,24	23,25	23,19	23,24	23,24	23,25	23,22	23,25	23,22	23,25	23,35	23,23	23,25	23,31	23,37	23,41	23,37	23,27	23,31	23,33	23,28	23,23	23,27	23,26	23,35	23,31	23,37	23,43	23,37	23,30	23,28	23,36	23,41	23,34	23,32	23,33	23,42	23,41	23,38	23,42	23,41	23,34	23,32	23,32	23,32	23,41	23,41	23,49	23,51	23,45	23,43	23,58	23,59	23,60	23,49	23,47	23,54	23,43	23,41	23,54	23,53	23,51	23,58	23,59	23,48	23,46	23,43	23,41	23,47	23,45	23,46	23,54	23,52	23,51	23,53	23,45	23,49	23,45	23,46	23,50	23,51	23,52	23,55	23,56	23,51	23,48	23,45	23,52	23,48	23,53	23,55	23,49	23,48	23,45	23,42	23,48	23,45	23,42	23,38	23,33	23,34	23,34	23,33	23,32	23,26	23,34	23,33	23,30	23,26	23,18	23,21	23,27	23,16	23,11	23,07	22,97	23,01	23,03	22,98	22,94	22,90	22,86	22,80	22,71	22,66	22,61	22,60	22,64	22,56	22,50	22,53	22,50	22,42	22,33	22,33	22,23	22,25	22,21	22,24	22,25	22,10	22,10	22,04	22,10	22,10	22,00	21,96	21,98	21,90	21,86	21,84	21,66	21,56	21,56	21,36	21,22	21,07	20,94	20,94	20,81	20,77	20,71	20,67	20,65	20,59	20,59	20,63	20,61	20,60	20,62	20,60	20,62	20,60	20,67	20,55	20,64	20,63	20,54	20,62	20,60	20,60	20,58	20,63	20,65	20,63	20,58	20,61	20,55	20,58	20,64	20,56	20,56	20,59	20,53	20,58	20,64	20,60	20,60	20,66	20,63	20,60	20,55	20,56	20,55	20,55	20,56	20,59	20,57	20,52	20,51	20,53	20,53	20,46	20,45	20,45	20,46	20,53	20,60	20,49	20,37	20,49	20,48	20,42	20,61	20,53	20,42	20,45	20,52	20,51	20,52	20,47	20,48	20,47	20,46	20,53	20,51	20,54	20,54	20,51	20,45	20,42	20,57	20,62	20,59	20,52	20,48	20,49	20,48	20,53	20,46	20,43	20,46	20,46	20,43	20,49	20,54	20,44	20,38	20,46	20,53	20,51	20,46	20,52	20,53	20,44	20,48	20,51	20,55	20,59	20,49	20,47	20,48	20,45	20,40	20,34	20,41	20,48	20,55	20,44	20,36	20,47	20,50	20,46	20,47	20,50	20,52	20,44	20,37	20,32	20,44	20,41	20,38	20,52	20,59	20,53	20,53	20,46	20,46	20,37	20,47	20,52	20,49	20,55	20,49	20,44	20,38	20,54	20,52	20,38	20,34	20,39	20,48	20,47	20,42	20,43	20,45	20,51	20,50	20,40	20,44	20,44	20,40	20,53	20,49	20,43	20,45	20,43	20,38	20,50	20,46	20,39	20,43	20,38	20,31	20,37	20,48	20,51	20,44	20,41	20,34	20,42	20,33	20,40	20,36	20,44	20,48	20,40	20,28	20,45	20,50	20,43	20,37	20,47	20,41	20,44	20,48	20,42	20,33	20,46	20,33	20,36	20,41	
20,41	20,31	20,39	20,43	20,37	20,39	20,40	20,39	20,36	20,37	20,47	20,36	20,33	20,41	20,45	20,37	20,37	20,36	20,40	20,43	20,42	20,49	20,45	20,34	20,43	20,50	20,44	20,35	20,28	20,37	20,47	20,50	20,37	20,35	20,34	20,43	20,42	20,45	20,44	20,48	20,47	20,44	20,46	20,53	20,44	20,36	20,32	20,36	20,43	20,48	20,46	20,50	20,45	20,44	20,52	20,49	20,42	20,45	20,47	20,47	20,49	20,49	20,56	20,61	20,49	20,42	20,46	20,46	20,37	20,39	20,43	20,52	20,61	20,61	20,46	20,45	20,46	20,48	20,46	20,53	20,45	20,37	20,42	20,45	20,46	20,42	20,53	20,56	20,52	20,44	20,46	20,57	20,61	20,57	20,48	20,47	20,51	20,50	20,52	20,56	20,49	20,41	20,41	20,46	20,52	20,49	20,49	20,49	20,53	20,48	20,41	20,41	20,51	20,47	20,57	20,51	20,47	20,53	20,58	20,46	20,42	20,45	20,49	20,52	20,50	20,51	20,52	20,52	20,52	20,54	20,53	20,56	20,63	20,65	20,64	20,56	20,57	20,52	20,58	20,61	20,60	20,56	20,56	20,56	20,50	20,61	20,58	20,52	20,58	20,52	20,54	20,59	20,52	20,49	20,54	20,60	20,52	20,58	20,66	20,65	20,52	20,50	20,50	20,56	20,64	20,60	20,53	20,51	20,60	20,61	20,54	20,58	20,58	20,66	20,66	20,63	20,54	20,58	20,65	20,76	20,73	20,61	20,66	20,61	20,62	20,64	20,61	20,58	20,61	20,68	20,67	20,59	20,73	20,81	20,76	20,78	20,87	20,84	20,80	20,97	21,05	21,07	21,09	21,36	21,53	21,68	21,59	21,53	21,74	21,98	22,09	22,13	22,12	22,16	22,26	22,27	22,26	22,36	22,35	22,35	22,39	22,36	22,41	22,41	22,49	22,57	22,63	22,69	22,69	22,59	22,65	22,74	22,69	22,74	22,85	22,90	22,85	22,83	22,81	22,84	22,88	23,05	23,08	23,03	22,91	22,95	23,05	23,03	23,11	23,12	23,15	23,10	23,14	23,14	23,15	23,21	23,15	23,22	23,29	23,21	23,24	23,27	23,27	23,26	23,30	23,28	23,28	23,29	23,27	23,29	23,38	23,39	23,45	23,38	23,32	23,39	23,41	23,39	23,36	23,39	23,35	23,35	23,38	23,39	23,36	23,38	23,33	23,34	23,43	23,43	23,41	23,43	23,49	23,47	23,46	23,42	23,42	23,38	23,43	23,46	23,50	23,49	23,49	23,39	23,44	23,53	23,44	23,41	23,36	23,41	23,46	23,49	23,49	23,48	23,53	23,50	23,46	23,47	23,46	23,43	23,50	23,46	23,46	23,54	23,52	23,49	23,58	23,54	23,54	23,58	23,58	23,58	23,59	23,56	23,57	23,54	23,49	23,57	23,60	23,55	23,62	23,61	23,56	23,54	23,53	23,55	23,43	23,52	23,56	23,63	23,64	23,58	23,60	23,63	23,57	23,54	23,55	23,59	23,64	23,64	23,67	23,63	23,58	23,54	23,57	23,56	23,57	23,60	23,58	23,53	23,48	23,48	23,44	23,49	23,50	23,48	23,42	23,40	23,41	23,45	23,40	23,41	23,46	23,40	23,36	23,31	23,34	23,25	23,23	23,28	23,25	23,27	23,18	23,07	23,17	23,12	23,05	23,05	23,00	22,93	22,83	22,75	22,70	22,68	22,66	22,70	22,63	22,55	22,58	22,53	22,45	22,43	22,33	22,31	22,32	22,27	22,20	22,29	22,21	22,10	22,08	22,22	22,20	22,04	22,02	22,01	21,92	21,90	21,83	21,63	21,47	21,52	21,45	21,31	21,22	21,10	21,02	20,86	20,72	20,81	20,73	20,65	20,59	20,60	20,54	20,58	20,58	20,58	20,66	20,64	20,64	20,57	20,57	20,62	20,58	20,58	20,66	20,58	20,57	20,55	20,59	20,62	20,60	20,64	20,57	20,57	20,57	20,68	20,61	20,54	20,57	20,57	20,52	20,57	20,60	20,64	20,64	20,65	20,62	20,53	20,59	20,53	20,57	20,66	20,61	20,62	20,50	20,44	20,54	20,44	20,50	20,51	20,53	20,49	20,51	20,54	20,51	20,44	20,44	20,43	20,41	20,52	20,56	20,51	20,49	20,55	20,47	20,49	20,50	20,46	20,44	20,50	20,46	20,44	20,50	20,53	20,43	20,36	20,38	20,50	20,48	20,47	20,47	20,45	20,49	20,50	20,44	20,49	20,44	20,52	20,53	20,40	20,44	20,52	20,47	20,47	20,46	20,58	20,52	20,54	20,49	20,52	20,51	20,47	20,49	20,49	20,57	20,40	20,40	20,46	20,44	20,41	20,43	20,42	20,47	20,50	20,52	20,48	20,46	20,48	20,50	20,46	20,54	20,51	20,43	20,44	20,35	20,37	20,37	20,42	20,47	20,52	20,56	20,62	20,54	20,46	20,35	20,36	20,46	20,49	20,43	20,46	20,41	20,42	20,58	20,55	20,45	20,31	20,34	20,45	20,45	20,47	20,44	20,40	20,52	20,52	20,40	20,42	20,46	20,40	20,44	20,51	20,51	20,62	20,43	20,35	20,43	20,45	20,50	20,47	20,44	20,32	20,42	20,55	20,51	20,41	20,39	20,32	20,30	20,38	20,37	20,44	20,37	20,39	20,42	20,32	20,41	20,47	20,41	20,36	20,48	20,45	20,42	20,44	20,39	20,37	20,44	20,42	20,44	20,46	
20,46	20,43	20,39	20,36	20,42	20,42	20,42	20,48	20,38	20,41	20,45	20,36	20,36	20,42	20,41	20,36	20,38	20,48	20,43	20,38	20,44	20,41	20,41	20,32	20,38	20,54	20,46	20,43	20,40	20,38	20,41	20,50	20,40	20,40	20,43	20,49	20,52	20,51	20,51	20,51	20,45	20,42	20,36	20,46	20,52	20,42	20,38	20,41	20,47	20,49	20,45	20,44	20,46	20,47	20,52	20,49	20,41	20,53	20,53	20,47	20,45	20,49	20,43	20,56	20,51	20,39	20,39	20,43	20,45	20,49	20,47	20,52	20,54	20,55	20,44	20,49	20,40	20,38	20,46	20,48	20,54	20,43	20,47	20,48	20,41	20,48	20,54	20,50	20,52	20,45	20,44	20,53	20,58	20,58	20,48	20,45	20,44	20,48	20,55	20,60	20,53	20,49	20,42	20,51	20,56	20,53	20,53	20,53	20,50	20,50	20,43	20,46	20,49	20,42	20,53	20,53	20,46	20,49	20,59	20,51	20,45	20,53	20,58	20,50	20,51	20,54	20,58	20,52	20,55	20,57	20,58	20,53	20,63	20,62	20,60	20,53	20,49	20,53	20,55	20,59	20,54	20,49	20,54	20,56	20,61	20,57	20,59	20,55	20,53	20,55	20,57	20,54	20,49	20,45	20,53	20,57	20,50	20,47	20,57	20,60	20,56	20,73	20,52	20,54	20,61	20,64	20,55	20,55	20,60	20,60	20,60	20,60	20,58	20,60	20,65	20,60	20,60	20,58	20,65	20,72	20,77	20,62	20,59	20,59	20,62	20,60	20,59	20,60	20,60	20,70	20,80	20,74	20,82	20,83	20,71	20,82	20,90	20,90	20,87	20,97	21,20	21,19	21,19	21,44	21,59	21,77	21,83	21,68	21,73	21,98	22,14	22,23	22,27	22,26	22,24	22,28	22,34	22,44	22,45	22,40	22,44	22,48	22,52	22,55	22,64	22,73	22,77	22,78	22,77	22,74	22,75	22,77	22,78	22,84	22,84	22,94	22,98	22,95	22,91	22,96	23,11	23,09	23,09	23,09	23,08	23,08	23,13	23,13	23,23	23,27	23,30	23,27	23,26	23,27	23,24	23,21	23,23	23,26	23,35	23,38	23,36	23,28	23,26	23,30	23,38	23,41	23,42	23,40	23,37	23,37	23,41	23,37	23,44	23,49	23,40	23,41	23,42	23,38	23,39	23,40	23,42	23,42	23,41	23,44	23,41	23,42	23,47	23,43	23,45	23,48	23,51	23,52	23,53	23,53	23,49	23,46	23,49	23,47	23,43	23,52	23,52	23,50	23,55	23,47	23,50	23,54	23,47	23,49	23,51	23,47	23,46	23,51	23,56	23,58	23,55	23,56	23,57	23,63	23,59	23,54	23,58	23,57	23,52	23,58	23,59	23,51	23,58	23,62	23,64	23,64	23,65	23,62	23,56	23,64	23,65	23,60	23,59	23,67	23,62	23,60	23,60	23,62	23,57	23,59	23,64	23,63	23,57	23,60	23,67	23,68	23,65	23,60	23,60	23,64	23,64	23,60	23,71	23,69	23,65	23,71	23,71	23,74	23,66	23,61	23,66	23,64	23,67	23,65	23,62	23,58	23,60	23,64	23,58	23,57	23,56	23,56	23,55	23,51	23,52	23,46	23,44	23,46	23,48	23,42	23,45	23,43	23,45	23,38	23,32	23,31	23,27	23,22	23,27	23,20	23,19	23,23	23,15	23,11	23,02	23,01	22,95	22,84	22,77	22,78	22,72	22,76	22,74	22,63	22,67	22,61	22,48	22,42	22,45	22,36	22,40	22,33	22,25	22,24	22,24	22,18	22,15	22,19	22,15	22,08	22,02	22,02	21,97	21,88	21,64	21,48	21,55	21,63	21,62	21,47	21,24	21,16	21,15	21,00	20,85	20,84	20,75	20,66	20,66	20,65	20,67	20,63	20,68	20,70	20,68	20,65	20,67	20,66	20,57	20,65	20,66	20,63	20,63	20,58	20,49	20,56	20,60	20,60	20,58	20,55	20,59	20,56	20,50	20,59	20,60	20,55	20,58	20,58	20,54	20,56	20,58	20,62	20,54	20,54	20,69	20,56	20,61	20,64	20,54	20,59	20,62	20,58	20,65	20,49	20,44	20,47	20,52	20,56	20,56	20,53	20,48	20,52	20,52	20,48	20,52	20,48	20,42	20,46	20,50	20,61	20,54	20,53	20,47	20,49	20,45	20,48	20,46	20,44	20,43	20,41	20,42	20,46	20,47	20,32	20,35	20,39	20,43	20,40	20,46	20,50	20,44	20,48	20,44	20,43	20,51	20,48	20,49	20,43	20,50	20,54	20,43	20,41	20,48	20,45	20,45	20,46	20,54	20,48	20,48	20,45	20,45	20,54	20,54	20,39	20,38	20,55	20,53	20,48	20,45	20,44	20,46	20,55	20,53	20,47	20,45	20,53	20,44	20,45	20,52	20,47	20,47	20,42	20,41	20,41	20,40	20,43	20,51	20,52	20,49	20,57	20,56	20,46	20,43	20,42	20,50	20,48	20,41	20,47	20,48	20,45	20,57	20,42	20,36	20,42	20,37	20,42	20,48	20,47	20,51	20,36	20,35	20,42	20,44	20,37	20,45	20,53	20,47	20,53	20,51	20,50	20,48	20,40	20,40	20,41	20,52	20,48	20,44	20,33	20,33	20,45	20,44	20,37	20,35	20,31	20,43	20,48	20,48	20,43	20,39	20,39	20,44	20,40	20,35	20,41	20,34	20,39	20,42	20,43	20,37	20,46	20,45	20,29	20,39	20,45	20,38	20,44	
20,39	20,36	20,37	20,36	20,31	20,37	20,38	20,44	20,36	20,30	20,39	20,33	20,49	20,47	20,37	20,37	20,40	20,48	20,43	20,40	20,39	20,36	20,36	20,33	20,39	20,42	20,45	20,36	20,34	20,38	20,35	20,45	20,44	20,35	20,37	20,50	20,52	20,45	20,51	20,49	20,35	20,40	20,41	20,45	20,48	20,41	20,37	20,41	20,52	20,50	20,48	20,44	20,33	20,38	20,47	20,47	20,33	20,46	20,49	20,42	20,43	20,41	20,47	20,41	20,48	20,48	20,46	20,41	20,47	20,48	20,60	20,65	20,55	20,57	20,52	20,48	20,41	20,41	20,44	20,58	20,55	20,48	20,57	20,55	20,43	20,47	20,54	20,51	20,48	20,50	20,44	20,46	20,59	20,57	20,45	20,48	20,49	20,46	20,58	20,55	20,49	20,60	20,57	20,52	20,56	20,52	20,55	20,60	20,48	20,45	20,48	20,46	20,47	20,44	20,49	20,47	20,42	20,43	20,50	20,47	20,56	20,52	20,52	20,49	20,46	20,52	20,52	20,58	20,56	20,58	20,64	20,61	20,63	20,65	20,62	20,57	20,50	20,53	20,56	20,51	20,53	20,50	20,45	20,46	20,53	20,58	20,52	20,53	20,49	20,53	20,60	20,57	20,54	20,48	20,54	20,65	20,60	20,49	20,58	20,63	20,57	20,58	20,50	20,51	20,60	20,55	20,55	20,50	20,55	20,58	20,56	20,53	20,58	20,63	20,59	20,58	20,62	20,66	20,63	20,72	20,76	20,63	20,63	20,61	20,64	20,66	20,64	20,69	20,65	20,71	20,78	20,78	20,83	20,79	20,67	20,76	20,82	20,86	20,92	21,09	21,26	21,27	21,27	21,47	21,64	21,76	21,95	21,80	21,73	21,87	22,09	22,21	22,37	22,37	22,32	22,33	22,34	22,39	22,50	22,51	22,50	22,55	22,57	22,60	22,71	22,76	22,74	22,73	22,79	22,80	22,82	22,81	22,86	22,96	22,92	22,99	23,04	23,07	23,06	23,06	23,14	23,12	23,08	23,12	23,12	23,14	23,13	23,21	23,24	23,30	23,29	23,36	23,26	23,26	23,25	23,34	23,34	23,31	23,38	23,41	23,43	23,32	23,26	23,25	23,33	23,41	23,49	23,47	23,39	23,39	23,43	23,41	23,50	23,53	23,51	23,50	23,45	23,45	23,45	23,46	23,54	23,54	23,43	23,43	23,52	23,54	23,50	23,43	23,51	23,58	23,54	23,54	23,52	23,50	23,58	23,54	23,55	23,57	23,55	23,61	23,55	23,56	23,56	23,53	23,53	23,56	23,56	23,54	23,55	23,58	23,57	23,57	23,57	23,61	23,60	23,55	23,62	23,65	23,70	23,68	23,61	23,64	23,57	23,61	23,56	23,56	23,57	23,58	23,63	23,69	23,67	23,65	23,66	23,70	23,67	23,65	23,69	23,75	23,69	23,64	23,71	23,69	23,63	23,60	23,65	23,70	23,68	23,70	23,70	23,71	23,66	23,68	23,72	23,68	23,68	23,67	23,75	23,77	23,70	23,67	23,70	23,75	23,67	23,63	23,66	23,63	23,70	23,74	23,71	23,74	23,66	23,67	23,61	23,64	23,55	23,51	23,53	23,56	23,59	23,48	23,55	23,55	23,56	23,47	23,48	23,47	23,45	23,39	23,39	23,36	23,35	23,24	23,24	23,21	23,18	23,19	23,13	23,04	23,08	23,02	23,02	22,89	22,82	22,86	22,82	22,72	22,75	22,63	22,65	22,65	22,58	22,49	22,43	22,47	22,46	22,46	22,35	22,31	22,26	22,19	22,24	22,22	22,22	22,14	22,08	22,01	21,94	21,84	21,59	21,47	21,66	21,74	21,57	21,48	21,21	21,08	21,02	20,95	20,85	20,82	20,77	20,73	20,65	20,65	20,71	20,64	20,64	20,65	20,68	20,64	20,62	20,65	20,62	20,59	20,63	20,59	20,59	20,59	20,55	20,57	20,61	20,56	20,53	20,53	20,66	20,67	20,54	20,54	20,53	20,52	20,55	20,51	20,59	20,56	20,53	20,60	20,56	20,47	20,57	20,62	20,56	20,66	20,56	20,47	20,58	20,66	20,60	20,55	20,47	20,52	20,54	20,56	20,50	20,44	20,51	20,53	20,48	20,45	20,55	20,52	20,48	20,48	20,49	20,54	20,58	20,57	20,45	20,40	20,44	20,49	20,53	20,42	20,40	20,43	20,46	20,49	20,50	20,42	20,35	20,43	20,52	20,47	20,45	20,54	20,42	20,43	20,46	20,47	20,52	20,45	20,54	20,48	20,50	20,51	20,51	20,47	20,43	20,43	20,42	20,43	20,49	20,45	20,38	20,48	20,49	20,56	20,60	20,48	20,46	20,56	20,54	20,44	20,44	20,44	20,47	20,43	20,46	20,49	20,47	20,42	20,41	20,38	20,55	20,55	20,48	20,44	20,40	20,45	20,43	20,41	20,43	20,50	20,43	20,44	20,50	20,56	20,47	20,43	20,47	20,48	20,48	20,47	20,47	20,47	20,57	20,45	20,36	20,47	20,42	20,45	20,55	20,53	20,44	20,48	20,43	20,44	20,45	20,44	20,44	20,51	20,54	20,53	20,49	20,40	20,42	20,46	20,45	20,39	20,37	20,41	20,39	20,33	20,33	20,40	20,35	20,34	20,36	20,41	20,46	20,49	20,47	20,40	20,32	20,46	20,54	20,40	20,44	20,39	20,34	20,37	20,50	20,47	20,40	20,37	20,41	20,37	20,38	20,45	20,42	20,37	
20,27	20,36	20,40	20,35	20,27	20,31	20,42	20,49	20,47	20,28	20,28	20,32	20,34	20,40	20,32	20,36	20,40	20,45	20,43	20,37	20,43	20,35	20,29	20,32	20,42	20,41	20,41	20,38	20,32	20,40	20,39	20,43	20,42	20,44	20,43	20,47	20,40	20,38	20,39	20,47	20,49	20,41	20,39	20,46	20,48	20,36	20,37	20,36	20,46	20,51	20,46	20,42	20,34	20,39	20,46	20,47	20,41	20,39	20,41	20,42	20,44	20,42	20,48	20,49	20,46	20,49	20,46	20,42	20,47	20,41	20,45	20,60	20,54	20,53	20,49	20,46	20,42	20,46	20,51	20,55	20,54	20,49	20,57	20,48	20,40	20,48	20,44	20,48	20,49	20,50	20,46	20,46	20,55	20,59	20,46	20,49	20,47	20,53	20,55	20,53	20,51	20,59	20,57	20,47	20,50	20,54	20,56	20,56	20,59	20,49	20,55	20,55	20,52	20,53	20,48	20,47	20,45	20,47	20,50	20,37	20,46	20,50	20,59	20,49	20,42	20,53	20,53	20,56	20,60	20,54	20,64	20,53	20,52	20,64	20,62	20,54	20,54	20,57	20,57	20,50	20,58	20,59	20,47	20,45	20,46	20,57	20,52	20,48	20,53	20,52	20,58	20,52	20,57	20,52	20,54	20,66	20,62	20,57	20,64	20,61	20,56	20,48	20,48	20,52	20,53	20,57	20,57	20,49	20,54	20,53	20,52	20,59	20,60	20,60	20,65	20,63	20,63	20,60	20,55	20,67	20,75	20,63	20,61	20,68	20,71	20,68	20,59	20,60	20,64	20,70	20,72	20,79	20,79	20,76	20,71	20,78	20,84	20,90	20,95	21,14	21,21	21,28	21,33	21,51	21,64	21,85	22,02	21,89	21,70	21,71	21,93	22,17	22,44	22,41	22,36	22,41	22,45	22,43	22,44	22,51	22,55	22,54	22,59	22,67	22,68	22,70	22,75	22,75	22,78	22,72	22,80	22,88	22,92	23,01	23,08	23,06	23,05	23,04	23,06	23,05	23,17	23,23	23,16	23,23	23,21	23,10	23,16	23,23	23,31	23,39	23,30	23,34	23,34	23,29	23,32	23,38	23,43	23,37	23,46	23,54	23,50	23,44	23,43	23,38	23,37	23,45	23,49	23,48	23,38	23,41	23,43	23,47	23,62	23,65	23,52	23,60	23,55	23,54	23,56	23,48	23,54	23,57	23,50	23,53	23,59	23,62	23,56	23,45	23,57	23,65	23,62	23,57	23,56	23,58	23,63	23,68	23,58	23,57	23,55	23,64	23,64	23,62	23,69	23,62	23,63	23,61	23,65	23,68	23,63	23,67	23,71	23,64	23,61	23,60	23,70	23,67	23,59	23,63	23,68	23,71	23,63	23,61	23,68	23,69	23,73	23,63	23,64	23,65	23,67	23,72	23,69	23,67	23,71	23,78	23,75	23,64	23,70	23,81	23,79	23,67	23,72	23,74	23,67	23,70	23,73	23,75	23,77	23,77	23,76	23,72	23,68	23,69	23,75	23,75	23,75	23,75	23,80	23,86	23,79	23,73	23,73	23,76	23,75	23,66	23,69	23,68	23,75	23,75	23,75	23,72	23,72	23,70	23,67	23,72	23,68	23,58	23,53	23,62	23,55	23,49	23,62	23,68	23,62	23,61	23,47	23,49	23,46	23,39	23,42	23,42	23,40	23,28	23,26	23,30	23,27	23,19	23,09	23,10	23,13	23,15	23,05	23,01	22,89	22,86	22,87	22,76	22,83	22,69	22,72	22,67	22,63	22,57	22,49	22,51	22,53	22,41	22,37	22,34	22,31	22,24	22,19	22,26	22,16	22,18	22,09	22,04	21,92	21,77	21,55	21,58	21,82	21,81	21,58	21,39	21,19	21,10	20,99	20,93	20,89	20,87	20,84	20,79	20,70	20,67	20,70	20,62	20,63	20,71	20,67	20,63	20,71	20,67	20,66	20,70	20,67	20,58	20,58	20,59	20,60	20,57	20,55	20,60	20,56	20,59	20,64	20,65	20,53	20,54	20,50	20,54	20,53	20,51	20,63	20,56	20,56	20,60	20,58	20,52	20,51	20,57	20,58	20,56	20,53	20,48	20,48	20,60	20,61	20,48	20,56	20,49	20,55	20,49	20,54	20,49	20,47	20,47	20,45	20,43	20,48	20,57	20,59	20,55	20,53	20,52	20,53	20,55	20,44	20,42	20,47	20,48	20,49	20,43	20,41	20,48	20,49	20,49	20,44	20,43	20,42	20,53	20,50	20,44	20,49	20,54	20,52	20,49	20,49	20,47	20,48	20,37	20,45	20,42	20,48	20,51	20,52	20,65	20,51	20,46	20,48	20,45	20,53	20,43	20,44	20,49	20,54	20,51	20,55	20,57	20,48	20,49	20,45	20,33	20,44	20,53	20,46	20,48	20,47	20,46	20,51	20,43	20,41	20,45	20,50	20,48	20,50	20,47	20,47	20,44	20,33	20,41	20,45	20,49	20,52	20,42	20,41	20,50	20,40	20,33	20,45	20,43	20,44	20,45	20,49	20,42	20,45	20,43	20,37	20,44	20,39	20,51	20,52	20,58	20,43	20,38	20,47	20,46	20,42	20,43	20,47	20,41	20,48	20,48	20,41	20,45	20,39	20,46	20,48	20,36	20,40	20,45	20,43	20,33	20,36	20,44	20,47	20,33	20,39	20,44	20,47	20,39	20,42	20,40	20,36	20,43	20,52	20,41	20,42	20,51	20,44	20,42	20,45	20,48	20,42	20,35	20,30	20,35	20,45	20,41	20,34	20,42	
20,34	20,39	20,36	20,31	20,30	20,37	20,42	20,42	20,39	20,32	20,25	20,37	20,37	20,33	20,34	20,42	20,48	20,47	20,54	20,44	20,40	20,43	20,40	20,33	20,38	20,41	20,36	20,41	20,48	20,48	20,43	20,46	20,46	20,43	20,41	20,41	20,36	20,37	20,41	20,45	20,50	20,47	20,40	20,42	20,50	20,43	20,44	20,37	20,42	20,39	20,44	20,42	20,38	20,52	20,50	20,48	20,48	20,46	20,38	20,39	20,42	20,43	20,49	20,53	20,46	20,41	20,48	20,47	20,44	20,49	20,38	20,48	20,55	20,45	20,40	20,47	20,50	20,45	20,56	20,57	20,57	20,44	20,49	20,42	20,38	20,43	20,55	20,53	20,54	20,44	20,46	20,47	20,53	20,55	20,49	20,45	20,46	20,48	20,50	20,55	20,53	20,57	20,54	20,45	20,53	20,47	20,52	20,42	20,47	20,53	20,50	20,66	20,57	20,51	20,48	20,41	20,37	20,52	20,51	20,37	20,44	20,45	20,60	20,56	20,41	20,52	20,55	20,63	20,62	20,60	20,60	20,60	20,49	20,61	20,56	20,42	20,53	20,59	20,59	20,51	20,59	20,58	20,51	20,53	20,55	20,56	20,56	20,51	20,52	20,52	20,48	20,51	20,58	20,61	20,60	20,59	20,57	20,57	20,57	20,57	20,55	20,59	20,52	20,56	20,60	20,63	20,59	20,55	20,49	20,55	20,64	20,65	20,66	20,65	20,69	20,66	20,60	20,61	20,65	20,65	20,58	20,58	20,56	20,64	20,69	20,66	20,60	20,59	20,65	20,76	20,79	20,82	20,77	20,72	20,68	20,81	20,92	20,97	20,95	21,09	21,20	21,31	21,48	21,57	21,68	21,88	22,11	22,12	21,92	21,71	21,72	22,07	22,40	22,44	22,39	22,48	22,51	22,48	22,43	22,47	22,56	22,59	22,66	22,70	22,78	22,80	22,84	22,83	22,74	22,84	22,93	22,95	22,95	22,95	23,09	23,20	23,13	23,07	23,07	23,08	23,15	23,31	23,28	23,35	23,31	23,22	23,24	23,33	23,37	23,40	23,30	23,37	23,54	23,45	23,46	23,44	23,39	23,50	23,53	23,61	23,59	23,52	23,55	23,55	23,57	23,50	23,54	23,61	23,51	23,48	23,57	23,59	23,63	23,62	23,56	23,61	23,62	23,58	23,58	23,52	23,57	23,63	23,62	23,60	23,57	23,67	23,66	23,60	23,65	23,72	23,70	23,70	23,65	23,64	23,65	23,69	23,63	23,65	23,59	23,70	23,66	23,66	23,76	23,80	23,72	23,68	23,62	23,67	23,72	23,77	23,76	23,74	23,70	23,74	23,80	23,76	23,72	23,69	23,74	23,71	23,73	23,69	23,72	23,72	23,76	23,73	23,72	23,71	23,72	23,74	23,71	23,78	23,84	23,85	23,77	23,75	23,74	23,84	23,87	23,82	23,75	23,74	23,80	23,78	23,79	23,80	23,80	23,83	23,81	23,85	23,85	23,75	23,77	23,81	23,84	23,82	23,87	23,92	23,92	23,93	23,83	23,84	23,82	23,79	23,83	23,84	23,83	23,77	23,82	23,81	23,81	23,86	23,75	23,82	23,76	23,69	23,62	23,71	23,63	23,53	23,66	23,72	23,67	23,70	23,61	23,63	23,62	23,50	23,50	23,49	23,50	23,38	23,40	23,39	23,36	23,28	23,13	23,22	23,24	23,19	23,10	23,03	23,05	22,92	22,89	22,91	22,93	22,84	22,74	22,75	22,67	22,65	22,57	22,53	22,55	22,42	22,34	22,42	22,38	22,30	22,24	22,23	22,22	22,17	22,12	21,96	21,90	21,79	21,61	21,70	21,92	21,81	21,71	21,46	21,24	21,12	21,09	21,04	20,99	20,93	20,85	20,80	20,66	20,68	20,70	20,61	20,68	20,77	20,72	20,63	20,77	20,72	20,66	20,73	20,68	20,66	20,60	20,62	20,61	20,58	20,61	20,65	20,60	20,66	20,58	20,55	20,54	20,58	20,55	20,52	20,51	20,56	20,53	20,54	20,50	20,57	20,61	20,62	20,62	20,61	20,65	20,64	20,57	20,57	20,53	20,54	20,58	20,48	20,50	20,50	20,51	20,49	20,49	20,51	20,54	20,46	20,47	20,46	20,50	20,56	20,65	20,56	20,50	20,48	20,54	20,54	20,49	20,44	20,45	20,48	20,46	20,49	20,44	20,43	20,41	20,43	20,39	20,40	20,45	20,54	20,47	20,41	20,50	20,58	20,53	20,58	20,51	20,48	20,46	20,45	20,44	20,44	20,47	20,52	20,49	20,60	20,52	20,41	20,49	20,46	20,47	20,50	20,50	20,57	20,55	20,56	20,57	20,58	20,54	20,45	20,46	20,39	20,41	20,49	20,43	20,42	20,50	20,50	20,50	20,51	20,49	20,55	20,50	20,39	20,39	20,39	20,47	20,50	20,39	20,42	20,49	20,46	20,53	20,50	20,38	20,42	20,39	20,47	20,46	20,43	20,44	20,43	20,46	20,48	20,46	20,49	20,36	20,38	20,41	20,50	20,54	20,54	20,45	20,46	20,52	20,36	20,46	20,44	20,48	20,41	20,40	20,38	20,44	20,52	20,56	20,43	20,47	20,42	20,45	20,53	20,46	20,35	20,37	20,40	20,48	20,41	20,43	20,53	20,50	20,42	20,38	20,49	20,41	20,44	20,51	20,47	20,38	20,52	20,39	20,40	20,48	20,46	20,42	20,31	20,26	20,37	20,39	20,33	20,36	20,39	
20,45	20,55	20,42	20,39	20,32	20,36	20,43	20,42	20,36	20,37	20,39	20,39	20,35	20,42	20,39	20,49	20,45	20,41	20,42	20,51	20,42	20,47	20,51	20,42	20,40	20,42	20,43	20,47	20,48	20,47	20,44	20,46	20,49	20,43	20,45	20,47	20,44	20,45	20,41	20,40	20,44	20,51	20,46	20,42	20,44	20,41	20,40	20,39	20,49	20,44	20,48	20,51	20,42	20,45	20,49	20,48	20,59	20,50	20,40	20,32	20,51	20,50	20,49	20,48	20,44	20,42	20,45	20,47	20,44	20,50	20,52	20,46	20,48	20,56	20,53	20,49	20,50	20,45	20,54	20,60	20,52	20,39	20,46	20,48	20,38	20,48	20,54	20,56	20,52	20,55	20,51	20,45	20,51	20,49	20,53	20,53	20,50	20,46	20,60	20,61	20,53	20,48	20,49	20,42	20,54	20,50	20,45	20,45	20,47	20,39	20,45	20,60	20,57	20,47	20,45	20,49	20,38	20,46	20,49	20,42	20,47	20,54	20,54	20,54	20,51	20,57	20,61	20,58	20,59	20,53	20,62	20,59	20,52	20,45	20,49	20,45	20,48	20,55	20,56	20,55	20,51	20,54	20,52	20,54	20,54	20,54	20,56	20,54	20,48	20,50	20,53	20,52	20,60	20,58	20,48	20,49	20,56	20,66	20,64	20,53	20,49	20,55	20,58	20,55	20,62	20,59	20,61	20,58	20,52	20,55	20,63	20,65	20,60	20,62	20,66	20,65	20,65	20,68	20,69	20,71	20,62	20,63	20,61	20,65	20,73	20,68	20,69	20,65	20,65	20,76	20,77	20,82	20,89	20,74	20,74	20,86	20,97	20,96	20,96	21,10	21,21	21,27	21,48	21,60	21,74	21,99	22,13	22,17	22,07	21,88	21,70	21,88	22,19	22,44	22,45	22,51	22,53	22,53	22,49	22,56	22,61	22,60	22,69	22,76	22,80	22,88	22,93	22,95	22,87	22,89	22,99	23,01	23,03	23,04	23,11	23,20	23,17	23,14	23,14	23,15	23,25	23,34	23,30	23,42	23,40	23,32	23,35	23,41	23,49	23,47	23,35	23,43	23,55	23,59	23,52	23,53	23,52	23,58	23,60	23,59	23,73	23,67	23,56	23,55	23,56	23,57	23,57	23,63	23,64	23,65	23,70	23,69	23,71	23,67	23,62	23,64	23,64	23,62	23,62	23,63	23,67	23,79	23,72	23,68	23,68	23,72	23,75	23,73	23,74	23,77	23,77	23,77	23,76	23,72	23,75	23,76	23,76	23,70	23,68	23,73	23,80	23,74	23,81	23,79	23,80	23,75	23,73	23,72	23,78	23,81	23,84	23,78	23,75	23,80	23,81	23,74	23,81	23,92	23,88	23,85	23,78	23,80	23,80	23,74	23,81	23,81	23,82	23,87	23,84	23,86	23,86	23,93	23,90	23,87	23,81	23,84	23,89	23,93	23,93	23,95	23,94	23,93	23,84	23,86	23,88	23,87	23,72	23,80	23,86	23,90	23,94	23,89	23,86	23,91	23,89	23,88	23,85	23,92	23,97	23,99	23,94	23,95	23,92	23,82	23,81	23,92	23,95	23,88	23,90	23,93	23,90	23,88	23,84	23,87	23,86	23,80	23,76	23,79	23,71	23,72	23,72	23,72	23,69	23,67	23,72	23,70	23,79	23,65	23,54	23,57	23,55	23,43	23,44	23,41	23,36	23,36	23,35	23,37	23,37	23,25	23,19	23,08	23,10	23,04	22,99	22,98	22,96	22,85	22,76	22,75	22,66	22,64	22,67	22,58	22,53	22,49	22,39	22,44	22,37	22,32	22,34	22,30	22,18	22,21	22,11	21,99	21,89	21,75	21,73	21,89	21,98	21,84	21,61	21,44	21,26	21,20	21,18	21,13	21,07	20,84	20,85	20,87	20,72	20,69	20,74	20,70	20,67	20,69	20,64	20,69	20,74	20,77	20,61	20,74	20,65	20,57	20,62	20,62	20,62	20,61	20,65	20,66	20,63	20,67	20,70	20,58	20,63	20,62	20,55	20,49	20,56	20,59	20,52	20,42	20,52	20,54	20,60	20,62	20,69	20,63	20,59	20,64	20,62	20,61	20,58	20,55	20,62	20,53	20,54	20,48	20,52	20,49	20,48	20,55	20,51	20,49	20,50	20,44	20,48	20,49	20,57	20,56	20,51	20,47	20,48	20,49	20,52	20,53	20,48	20,50	20,52	20,59	20,46	20,41	20,44	20,44	20,37	20,37	20,46	20,50	20,47	20,42	20,47	20,49	20,50	20,51	20,45	20,41	20,44	20,50	20,53	20,47	20,48	20,46	20,47	20,44	20,45	20,35	20,47	20,50	20,48	20,48	20,47	20,58	20,66	20,63	20,51	20,43	20,49	20,48	20,50	20,44	20,43	20,44	20,45	20,47	20,48	20,50	20,50	20,51	20,45	20,44	20,46	20,45	20,47	20,46	20,43	20,43	20,41	20,47	20,48	20,44	20,52	20,50	20,43	20,40	20,40	20,48	20,50	20,33	20,43	20,44	20,51	20,50	20,48	20,42	20,37	20,44	20,39	20,38	20,48	20,52	20,53	20,49	20,46	20,44	20,50	20,48	20,47	20,54	20,48	20,45	20,45	20,56	20,57	20,50	20,45	20,45	20,45	20,40	20,42	20,36	20,38	20,42	20,37	20,40	20,41	20,40	20,45	20,44	20,43	20,48	20,40	20,43	20,45	20,55	20,46	20,52	20,42	20,34	20,45	20,54	20,42	20,35	20,35	20,36	20,35	20,22	20,30	20,44	
20,43	20,47	20,40	20,39	20,37	20,38	20,44	20,39	20,42	20,48	20,45	20,39	20,29	20,29	20,43	20,51	20,48	20,39	20,37	20,40	20,42	20,42	20,40	20,36	20,43	20,46	20,41	20,42	20,40	20,36	20,40	20,35	20,39	20,43	20,49	20,56	20,50	20,44	20,36	20,36	20,34	20,42	20,49	20,47	20,39	20,45	20,41	20,31	20,47	20,50	20,50	20,52	20,48	20,46	20,49	20,49	20,48	20,51	20,40	20,36	20,45	20,57	20,51	20,53	20,46	20,39	20,38	20,49	20,49	20,55	20,54	20,49	20,41	20,55	20,50	20,50	20,47	20,40	20,53	20,54	20,47	20,43	20,48	20,55	20,50	20,51	20,50	20,48	20,51	20,57	20,52	20,53	20,57	20,51	20,51	20,52	20,50	20,49	20,57	20,61	20,56	20,46	20,47	20,38	20,47	20,50	20,52	20,49	20,42	20,47	20,49	20,51	20,55	20,49	20,45	20,43	20,45	20,49	20,52	20,45	20,50	20,51	20,48	20,52	20,44	20,59	20,67	20,63	20,65	20,61	20,58	20,51	20,48	20,42	20,53	20,55	20,60	20,56	20,53	20,59	20,55	20,51	20,58	20,55	20,54	20,56	20,57	20,50	20,53	20,50	20,58	20,60	20,66	20,59	20,60	20,60	20,55	20,59	20,67	20,65	20,55	20,52	20,50	20,55	20,58	20,63	20,58	20,64	20,59	20,58	20,59	20,65	20,64	20,68	20,68	20,59	20,60	20,63	20,69	20,60	20,58	20,60	20,60	20,66	20,75	20,78	20,73	20,71	20,67	20,73	20,75	20,84	20,98	20,94	20,80	20,87	20,98	21,00	21,05	21,18	21,24	21,31	21,47	21,62	21,74	22,04	22,20	22,24	22,16	22,04	21,87	21,79	22,10	22,35	22,47	22,50	22,53	22,55	22,60	22,60	22,69	22,73	22,75	22,84	22,91	22,97	22,95	23,05	23,05	22,99	23,03	23,10	23,12	23,17	23,22	23,24	23,24	23,20	23,23	23,31	23,36	23,36	23,36	23,46	23,48	23,50	23,55	23,49	23,56	23,56	23,50	23,49	23,57	23,56	23,56	23,60	23,66	23,67	23,68	23,65	23,75	23,80	23,63	23,53	23,61	23,66	23,67	23,68	23,69	23,76	23,80	23,78	23,76	23,75	23,79	23,78	23,69	23,65	23,71	23,80	23,73	23,82	23,82	23,77	23,76	23,83	23,88	23,82	23,85	23,94	23,96	23,85	23,79	23,76	23,81	23,87	23,88	23,78	23,76	23,80	23,82	23,89	23,92	23,91	23,89	23,83	23,85	23,87	23,88	23,83	23,83	23,89	23,89	23,86	23,94	23,85	23,89	23,95	23,93	23,91	23,90	23,85	23,88	23,86	23,88	23,85	23,85	23,94	23,96	24,01	24,01	24,00	23,93	23,93	23,90	23,92	23,99	24,04	24,01	24,02	24,05	24,02	23,93	23,92	23,99	24,00	23,88	23,90	23,97	24,01	24,03	24,02	23,99	24,01	24,03	23,98	23,97	24,01	24,05	24,03	24,02	24,06	24,04	23,95	23,83	23,95	24,06	24,02	23,94	23,95	23,93	23,98	23,93	23,98	23,97	23,96	23,89	23,88	23,86	23,79	23,80	23,87	23,77	23,77	23,72	23,77	23,81	23,75	23,68	23,67	23,63	23,58	23,55	23,50	23,49	23,45	23,44	23,46	23,38	23,30	23,26	23,16	23,16	23,16	23,05	22,99	22,97	22,89	22,82	22,85	22,81	22,76	22,73	22,66	22,55	22,51	22,44	22,43	22,34	22,37	22,39	22,36	22,29	22,22	22,14	22,00	21,82	21,73	21,86	21,94	22,01	21,92	21,65	21,42	21,23	21,15	21,17	21,08	20,98	20,87	20,85	20,83	20,70	20,69	20,75	20,74	20,71	20,71	20,70	20,69	20,76	20,86	20,71	20,72	20,72	20,58	20,61	20,60	20,65	20,61	20,56	20,65	20,75	20,70	20,60	20,58	20,62	20,61	20,60	20,57	20,57	20,58	20,60	20,54	20,49	20,50	20,52	20,55	20,62	20,59	20,56	20,59	20,52	20,60	20,55	20,56	20,58	20,57	20,54	20,48	20,45	20,50	20,52	20,60	20,65	20,47	20,53	20,50	20,47	20,51	20,51	20,50	20,54	20,58	20,57	20,54	20,55	20,55	20,54	20,55	20,55	20,55	20,49	20,47	20,54	20,52	20,34	20,29	20,40	20,52	20,55	20,48	20,50	20,49	20,53	20,52	20,51	20,49	20,43	20,46	20,46	20,48	20,53	20,47	20,41	20,38	20,39	20,35	20,37	20,39	20,44	20,51	20,43	20,44	20,53	20,63	20,56	20,45	20,44	20,54	20,57	20,48	20,42	20,41	20,48	20,60	20,54	20,51	20,48	20,49	20,47	20,41	20,40	20,52	20,47	20,48	20,48	20,46	20,40	20,45	20,42	20,43	20,50	20,56	20,45	20,41	20,38	20,39	20,55	20,38	20,36	20,45	20,53	20,50	20,46	20,38	20,38	20,48	20,45	20,44	20,50	20,53	20,56	20,49	20,43	20,44	20,43	20,43	20,40	20,50	20,49	20,46	20,55	20,57	20,52	20,44	20,47	20,46	20,43	20,40	20,44	20,43	20,42	20,45	20,36	20,24	20,35	20,43	20,47	20,33	20,42	20,41	20,42	20,46	20,36	20,38	20,44	20,54	20,43	20,38	20,38	20,44	20,41	20,38	20,36	20,28	20,37	20,34	20,35	20,41	
20,42	20,47	20,40	20,34	20,37	20,44	20,38	20,40	20,41	20,45	20,43	20,42	20,37	20,38	20,38	20,47	20,51	20,43	20,40	20,39	20,47	20,45	20,38	20,30	20,36	20,49	20,53	20,44	20,44	20,42	20,44	20,48	20,40	20,50	20,62	20,52	20,45	20,44	20,41	20,46	20,47	20,43	20,44	20,49	20,43	20,45	20,47	20,42	20,46	20,62	20,57	20,51	20,48	20,40	20,54	20,51	20,47	20,40	20,42	20,38	20,42	20,54	20,47	20,59	20,50	20,43	20,45	20,55	20,58	20,55	20,53	20,54	20,47	20,50	20,52	20,50	20,52	20,45	20,49	20,54	20,53	20,48	20,45	20,54	20,50	20,50	20,48	20,45	20,51	20,50	20,54	20,57	20,56	20,55	20,55	20,48	20,49	20,47	20,51	20,49	20,50	20,50	20,50	20,50	20,49	20,47	20,47	20,54	20,54	20,52	20,55	20,44	20,44	20,44	20,50	20,47	20,43	20,52	20,60	20,50	20,51	20,49	20,53	20,58	20,55	20,55	20,65	20,60	20,59	20,58	20,56	20,54	20,49	20,51	20,49	20,52	20,53	20,54	20,53	20,55	20,55	20,56	20,59	20,54	20,56	20,61	20,58	20,50	20,51	20,57	20,56	20,66	20,65	20,61	20,61	20,61	20,61	20,62	20,65	20,66	20,59	20,58	20,54	20,56	20,61	20,59	20,59	20,59	20,60	20,62	20,62	20,63	20,63	20,67	20,71	20,59	20,60	20,58	20,64	20,68	20,62	20,62	20,64	20,64	20,71	20,68	20,73	20,73	20,70	20,80	20,83	20,89	20,99	20,97	20,87	20,93	21,05	21,03	21,07	21,24	21,32	21,35	21,48	21,64	21,76	22,06	22,23	22,31	22,24	22,24	22,14	21,85	21,92	22,24	22,39	22,46	22,58	22,70	22,68	22,72	22,77	22,85	22,87	22,95	23,02	23,04	23,03	23,07	23,08	23,09	23,17	23,22	23,23	23,28	23,31	23,31	23,30	23,37	23,35	23,37	23,48	23,49	23,42	23,53	23,54	23,52	23,63	23,60	23,70	23,61	23,58	23,59	23,67	23,71	23,61	23,66	23,69	23,76	23,76	23,72	23,80	23,88	23,79	23,69	23,69	23,80	23,79	23,75	23,68	23,82	23,89	23,88	23,87	23,84	23,86	23,88	23,83	23,76	23,77	23,83	23,90	23,96	23,90	23,87	23,85	23,93	23,93	23,93	23,96	24,04	24,08	23,98	23,95	23,91	23,90	23,92	23,96	23,88	23,91	23,89	23,97	23,96	23,96	23,94	23,94	23,94	23,95	24,01	24,04	23,98	23,93	23,94	24,01	24,12	24,10	24,01	23,99	23,95	23,95	23,91	23,99	24,02	24,06	23,98	24,04	23,97	23,91	23,93	24,02	24,12	24,05	24,01	24,06	24,04	24,09	24,05	24,10	24,12	24,09	24,14	24,12	24,15	24,10	24,07	24,04	24,05	24,11	24,14	24,16	24,17	24,11	24,10	24,08	24,01	24,09	24,14	24,19	24,15	24,14	24,18	24,13	24,14	24,14	24,17	24,10	24,07	24,14	24,14	24,09	24,04	24,04	24,11	23,99	24,00	24,07	24,05	24,01	24,06	23,97	23,91	23,88	23,91	23,88	23,83	23,79	23,78	23,85	23,82	23,76	23,78	23,79	23,70	23,67	23,61	23,59	23,60	23,49	23,51	23,47	23,42	23,35	23,25	23,26	23,23	23,10	23,06	23,08	23,05	23,00	22,88	22,88	22,86	22,73	22,69	22,62	22,62	22,58	22,54	22,43	22,52	22,47	22,35	22,31	22,26	22,04	21,88	21,89	21,97	22,04	22,04	22,01	21,95	21,69	21,47	21,29	21,21	21,20	21,05	20,88	20,83	20,87	20,76	20,71	20,73	20,75	20,71	20,73	20,74	20,74	20,71	20,86	20,81	20,81	20,77	20,72	20,64	20,62	20,63	20,65	20,67	20,57	20,62	20,69	20,70	20,56	20,51	20,63	20,59	20,56	20,62	20,62	20,57	20,57	20,60	20,53	20,49	20,55	20,62	20,65	20,56	20,55	20,59	20,61	20,53	20,59	20,61	20,57	20,46	20,54	20,52	20,50	20,51	20,55	20,53	20,60	20,47	20,44	20,53	20,50	20,52	20,47	20,44	20,55	20,58	20,55	20,47	20,49	20,45	20,50	20,60	20,61	20,54	20,46	20,51	20,54	20,54	20,46	20,27	20,31	20,57	20,57	20,56	20,61	20,56	20,60	20,52	20,51	20,52	20,44	20,48	20,48	20,42	20,47	20,55	20,58	20,54	20,47	20,43	20,40	20,46	20,50	20,55	20,51	20,42	20,47	20,52	20,59	20,51	20,56	20,46	20,50	20,48	20,47	20,48	20,51	20,60	20,54	20,45	20,50	20,53	20,53	20,51	20,46	20,47	20,47	20,42	20,51	20,58	20,38	20,44	20,43	20,52	20,50	20,43	20,48	20,41	20,38	20,48	20,56	20,48	20,43	20,43	20,49	20,44	20,43	20,40	20,45	20,41	20,48	20,48	20,44	20,44	20,50	20,44	20,38	20,45	20,41	20,46	20,53	20,52	20,47	20,46	20,46	20,53	20,49	20,40	20,40	20,46	20,44	20,41	20,45	20,42	20,42	20,42	20,41	20,26	20,31	20,38	20,48	20,43	20,42	20,41	20,36	20,47	20,46	20,33	20,41	20,53	20,41	20,35	20,44	20,45	20,45	20,45	20,37	20,35	20,43	20,40	20,44	20,45	
20,43	20,48	20,36	20,29	20,38	20,42	20,40	20,39	20,41	20,43	20,42	20,47	20,44	20,48	20,36	20,50	20,49	20,42	20,37	20,36	20,41	20,46	20,42	20,34	20,34	20,40	20,49	20,46	20,44	20,40	20,51	20,58	20,45	20,43	20,49	20,50	20,39	20,43	20,39	20,46	20,55	20,49	20,45	20,46	20,45	20,43	20,41	20,41	20,55	20,61	20,53	20,48	20,42	20,40	20,39	20,46	20,45	20,36	20,36	20,47	20,43	20,54	20,49	20,52	20,51	20,43	20,46	20,53	20,48	20,51	20,54	20,64	20,52	20,47	20,50	20,52	20,51	20,47	20,53	20,49	20,57	20,48	20,46	20,44	20,42	20,47	20,49	20,54	20,55	20,52	20,43	20,52	20,47	20,49	20,49	20,54	20,50	20,58	20,56	20,52	20,42	20,49	20,59	20,54	20,58	20,58	20,53	20,54	20,59	20,55	20,54	20,48	20,44	20,41	20,55	20,54	20,50	20,55	20,52	20,53	20,57	20,58	20,58	20,64	20,61	20,60	20,59	20,56	20,57	20,58	20,62	20,58	20,52	20,53	20,59	20,46	20,47	20,52	20,57	20,52	20,52	20,57	20,61	20,43	20,52	20,58	20,52	20,50	20,49	20,56	20,59	20,55	20,54	20,54	20,57	20,61	20,62	20,63	20,62	20,58	20,58	20,54	20,56	20,58	20,61	20,55	20,56	20,58	20,58	20,59	20,58	20,62	20,65	20,66	20,71	20,66	20,65	20,66	20,76	20,75	20,69	20,61	20,64	20,77	20,66	20,68	20,68	20,74	20,68	20,71	20,77	20,86	21,01	21,03	20,92	20,97	21,09	21,09	21,09	21,23	21,28	21,39	21,49	21,67	21,85	22,07	22,28	22,35	22,35	22,32	22,26	22,12	21,91	22,03	22,30	22,48	22,60	22,75	22,77	22,77	22,83	22,83	22,92	22,99	23,04	22,97	23,09	23,15	23,15	23,20	23,27	23,29	23,30	23,37	23,41	23,49	23,42	23,43	23,46	23,48	23,52	23,60	23,56	23,59	23,65	23,60	23,65	23,65	23,73	23,69	23,62	23,70	23,70	23,80	23,80	23,74	23,74	23,81	23,85	23,79	23,82	23,90	23,87	23,82	23,79	23,86	23,90	23,89	23,83	23,83	23,95	23,90	23,98	23,91	23,88	23,94	23,93	23,94	23,91	23,93	24,02	24,10	24,01	23,97	23,96	24,02	23,99	24,01	24,06	24,11	24,15	24,10	24,09	24,07	23,97	23,94	24,04	24,03	23,98	23,98	24,06	24,13	24,07	24,04	24,03	24,05	24,06	24,07	24,12	24,12	24,11	24,11	24,06	24,17	24,19	24,06	24,09	24,09	24,02	24,00	24,03	24,13	24,16	24,11	24,14	24,15	24,07	24,09	24,10	24,16	24,13	24,09	24,20	24,19	24,19	24,19	24,19	24,22	24,19	24,23	24,23	24,22	24,25	24,20	24,20	24,19	24,24	24,26	24,31	24,30	24,29	24,20	24,18	24,21	24,20	24,20	24,30	24,30	24,27	24,26	24,26	24,33	24,30	24,29	24,31	24,25	24,19	24,17	24,20	24,24	24,15	24,16	24,12	24,12	24,12	24,19	24,13	24,17	24,13	23,99	24,03	23,97	23,96	23,98	23,91	23,96	23,98	23,93	23,87	23,90	23,87	23,85	23,81	23,76	23,74	23,66	23,58	23,58	23,56	23,53	23,51	23,35	23,36	23,32	23,20	23,24	23,26	23,14	23,12	22,98	22,94	22,82	22,85	22,70	22,63	22,64	22,65	22,64	22,50	22,47	22,46	22,46	22,31	22,18	21,93	21,82	21,97	22,12	22,19	22,14	22,11	22,08	21,77	21,47	21,33	21,26	21,15	21,10	20,96	20,87	20,79	20,81	20,78	20,69	20,77	20,76	20,71	20,75	20,80	20,78	20,82	20,81	20,77	20,80	20,68	20,58	20,59	20,64	20,69	20,72	20,64	20,62	20,61	20,64	20,60	20,54	20,63	20,68	20,55	20,52	20,57	20,54	20,56	20,51	20,58	20,57	20,72	20,64	20,59	20,55	20,53	20,59	20,68	20,66	20,63	20,64	20,63	20,59	20,53	20,55	20,57	20,52	20,54	20,56	20,54	20,53	20,43	20,50	20,52	20,57	20,53	20,48	20,60	20,56	20,52	20,51	20,49	20,48	20,41	20,53	20,56	20,52	20,58	20,56	20,56	20,55	20,48	20,40	20,37	20,45	20,53	20,57	20,62	20,55	20,61	20,52	20,44	20,47	20,47	20,47	20,52	20,50	20,48	20,47	20,48	20,51	20,52	20,55	20,52	20,48	20,54	20,59	20,51	20,50	20,57	20,50	20,56	20,58	20,56	20,51	20,43	20,50	20,47	20,46	20,48	20,52	20,50	20,48	20,44	20,43	20,51	20,45	20,57	20,50	20,47	20,48	20,41	20,47	20,42	20,40	20,50	20,55	20,55	20,46	20,44	20,44	20,40	20,41	20,46	20,43	20,42	20,44	20,45	20,47	20,45	20,47	20,40	20,38	20,40	20,47	20,40	20,43	20,48	20,44	20,42	20,50	20,47	20,43	20,60	20,49	20,42	20,49	20,40	20,46	20,47	20,45	20,47	20,39	20,36	20,40	20,44	20,44	20,40	20,37	20,40	20,40	20,35	20,39	20,40	20,41	20,50	20,44	20,46	20,45	20,39	20,39	20,47	20,54	20,50	20,33	20,54	20,51	20,49	20,42	20,41	20,38	20,27	20,40	20,43	20,42	
20,40	20,34	20,43	20,41	20,35	20,32	20,45	20,39	20,35	20,42	20,37	20,37	20,35	20,39	20,46	20,47	20,47	20,40	20,39	20,48	20,42	20,39	20,42	20,34	20,37	20,38	20,40	20,44	20,43	20,47	20,48	20,50	20,42	20,36	20,45	20,44	20,42	20,42	20,33	20,45	20,53	20,52	20,56	20,45	20,47	20,41	20,37	20,40	20,46	20,46	20,45	20,44	20,42	20,47	20,51	20,39	20,35	20,34	20,40	20,53	20,52	20,57	20,59	20,47	20,41	20,46	20,53	20,48	20,38	20,41	20,50	20,63	20,51	20,49	20,48	20,47	20,48	20,47	20,55	20,49	20,38	20,45	20,44	20,44	20,41	20,48	20,52	20,53	20,52	20,45	20,47	20,45	20,48	20,47	20,48	20,45	20,49	20,55	20,59	20,56	20,51	20,49	20,52	20,56	20,60	20,47	20,49	20,54	20,59	20,57	20,55	20,56	20,49	20,41	20,48	20,48	20,48	20,46	20,53	20,49	20,57	20,53	20,53	20,55	20,57	20,51	20,58	20,64	20,59	20,54	20,58	20,60	20,57	20,53	20,64	20,58	20,53	20,55	20,57	20,60	20,49	20,54	20,64	20,59	20,47	20,56	20,55	20,53	20,57	20,58	20,63	20,58	20,52	20,58	20,56	20,59	20,58	20,62	20,61	20,54	20,54	20,55	20,45	20,63	20,61	20,56	20,54	20,61	20,57	20,58	20,61	20,58	20,64	20,71	20,74	20,64	20,68	20,67	20,72	20,72	20,71	20,73	20,64	20,65	20,71	20,72	20,77	20,80	20,67	20,65	20,80	20,86	21,01	20,99	20,95	20,99	21,09	21,16	21,13	21,16	21,26	21,37	21,53	21,78	21,88	22,10	22,28	22,41	22,41	22,37	22,37	22,25	22,00	21,91	22,15	22,49	22,64	22,70	22,74	22,84	22,86	22,85	22,99	23,08	23,09	23,04	23,18	23,22	23,20	23,30	23,34	23,32	23,32	23,40	23,47	23,51	23,53	23,57	23,55	23,58	23,61	23,61	23,58	23,62	23,68	23,71	23,74	23,78	23,83	23,81	23,76	23,84	23,83	23,86	23,84	23,89	23,89	23,97	23,96	23,95	23,93	23,93	23,99	23,93	23,93	23,93	24,03	24,05	23,98	23,90	24,04	24,04	24,05	24,01	23,95	24,03	24,14	24,08	24,04	24,11	24,14	24,17	24,06	24,10	24,11	24,13	24,11	24,10	24,16	24,18	24,17	24,16	24,14	24,17	24,16	24,10	24,15	24,18	24,08	24,07	24,06	24,07	24,08	24,13	24,18	24,18	24,10	24,08	24,10	24,16	24,25	24,21	24,20	24,22	24,18	24,20	24,22	24,23	24,19	24,21	24,18	24,24	24,18	24,17	24,25	24,23	24,23	24,19	24,24	24,23	24,32	24,28	24,25	24,28	24,30	24,30	24,21	24,19	24,22	24,26	24,28	24,29	24,33	24,33	24,29	24,38	24,33	24,36	24,43	24,41	24,37	24,31	24,31	24,35	24,34	24,34	24,29	24,30	24,41	24,33	24,31	24,41	24,45	24,42	24,43	24,37	24,28	24,27	24,27	24,34	24,31	24,24	24,27	24,29	24,23	24,28	24,23	24,23	24,25	24,12	24,10	24,16	24,16	24,14	24,11	24,13	24,06	23,96	23,97	24,02	24,00	23,88	23,89	23,87	23,90	23,85	23,73	23,67	23,63	23,61	23,56	23,40	23,40	23,35	23,29	23,33	23,31	23,18	23,17	23,09	22,96	22,96	22,90	22,84	22,71	22,68	22,71	22,68	22,61	22,57	22,45	22,42	22,32	22,09	21,90	21,95	22,10	22,16	22,14	22,14	22,17	22,13	21,89	21,49	21,32	21,26	21,16	21,10	21,02	20,93	20,84	20,80	20,80	20,80	20,74	20,77	20,74	20,77	20,82	20,87	20,85	20,84	20,79	20,74	20,74	20,60	20,58	20,63	20,73	20,66	20,68	20,60	20,55	20,61	20,63	20,51	20,67	20,66	20,61	20,56	20,55	20,54	20,58	20,56	20,57	20,57	20,64	20,52	20,51	20,56	20,63	20,58	20,60	20,56	20,54	20,61	20,61	20,59	20,57	20,57	20,60	20,51	20,49	20,58	20,55	20,49	20,53	20,53	20,54	20,65	20,57	20,49	20,56	20,60	20,51	20,57	20,52	20,46	20,42	20,46	20,49	20,42	20,46	20,55	20,57	20,60	20,49	20,38	20,35	20,47	20,46	20,52	20,58	20,53	20,50	20,48	20,46	20,48	20,51	20,44	20,48	20,41	20,53	20,51	20,39	20,40	20,42	20,51	20,52	20,50	20,44	20,51	20,45	20,42	20,50	20,50	20,51	20,49	20,54	20,53	20,57	20,55	20,51	20,50	20,53	20,48	20,47	20,47	20,44	20,41	20,48	20,43	20,42	20,42	20,38	20,45	20,40	20,45	20,42	20,43	20,43	20,46	20,49	20,46	20,50	20,41	20,32	20,44	20,49	20,46	20,49	20,52	20,53	20,54	20,50	20,53	20,44	20,38	20,44	20,52	20,39	20,41	20,41	20,52	20,50	20,47	20,48	20,42	20,49	20,48	20,39	20,47	20,36	20,44	20,52	20,50	20,45	20,46	20,39	20,38	20,44	20,42	20,34	20,34	20,38	20,39	20,38	20,50	20,43	20,39	20,52	20,44	20,43	20,48	20,44	20,49	20,56	20,54	20,49	20,41	20,58	20,54	20,39	20,34	20,40	20,41	20,40	20,30	20,35	20,40	
20,42	20,35	20,34	20,38	20,39	20,39	20,46	20,51	20,40	20,33	20,30	20,37	20,41	20,40	20,40	20,45	20,40	20,46	20,45	20,47	20,44	20,38	20,36	20,29	20,34	20,42	20,44	20,49	20,44	20,40	20,39	20,38	20,39	20,42	20,43	20,41	20,40	20,36	20,34	20,36	20,52	20,57	20,52	20,52	20,49	20,34	20,42	20,40	20,41	20,40	20,46	20,45	20,43	20,48	20,53	20,42	20,34	20,40	20,48	20,47	20,49	20,47	20,55	20,52	20,50	20,46	20,49	20,46	20,39	20,36	20,47	20,50	20,48	20,50	20,48	20,46	20,46	20,52	20,47	20,49	20,44	20,46	20,53	20,47	20,47	20,50	20,56	20,50	20,43	20,43	20,54	20,53	20,56	20,58	20,50	20,49	20,44	20,50	20,58	20,54	20,60	20,50	20,42	20,43	20,51	20,45	20,46	20,61	20,61	20,54	20,50	20,53	20,51	20,47	20,50	20,45	20,48	20,45	20,42	20,43	20,55	20,47	20,52	20,47	20,51	20,53	20,56	20,65	20,62	20,52	20,51	20,52	20,51	20,57	20,54	20,58	20,57	20,48	20,56	20,57	20,55	20,60	20,64	20,57	20,55	20,57	20,61	20,51	20,55	20,54	20,57	20,67	20,63	20,60	20,56	20,59	20,61	20,60	20,60	20,51	20,48	20,57	20,50	20,55	20,65	20,57	20,49	20,50	20,56	20,53	20,57	20,60	20,65	20,70	20,68	20,66	20,71	20,65	20,63	20,70	20,73	20,72	20,68	20,69	20,69	20,77	20,82	20,79	20,70	20,73	20,86	20,91	20,96	21,05	20,95	21,07	21,08	21,16	21,22	21,23	21,32	21,49	21,67	21,80	21,85	22,14	22,40	22,48	22,50	22,48	22,50	22,44	22,24	22,03	21,97	22,31	22,65	22,77	22,82	22,89	22,88	22,92	23,04	23,12	23,16	23,09	23,22	23,28	23,32	23,36	23,39	23,41	23,47	23,50	23,56	23,52	23,58	23,66	23,72	23,68	23,71	23,79	23,72	23,73	23,77	23,79	23,91	23,91	23,95	23,92	23,90	23,99	23,99	23,96	23,96	23,98	23,91	24,05	24,12	24,11	24,13	24,08	24,03	24,08	24,10	24,09	24,15	24,13	24,08	23,99	24,13	24,12	24,15	24,14	24,13	24,17	24,23	24,25	24,20	24,25	24,29	24,24	24,18	24,19	24,27	24,17	24,20	24,16	24,25	24,30	24,21	24,20	24,19	24,24	24,32	24,30	24,25	24,23	24,16	24,18	24,16	24,08	24,10	24,15	24,25	24,34	24,27	24,25	24,21	24,22	24,29	24,25	24,22	24,29	24,33	24,29	24,36	24,33	24,26	24,31	24,36	24,30	24,26	24,23	24,38	24,42	24,39	24,30	24,31	24,36	24,36	24,33	24,32	24,38	24,38	24,38	24,37	24,40	24,34	24,35	24,39	24,40	24,47	24,45	24,40	24,41	24,48	24,45	24,45	24,50	24,45	24,37	24,43	24,43	24,43	24,41	24,40	24,39	24,49	24,46	24,38	24,46	24,46	24,44	24,37	24,41	24,35	24,34	24,41	24,39	24,40	24,39	24,31	24,34	24,37	24,41	24,32	24,30	24,28	24,18	24,28	24,24	24,25	24,21	24,19	24,21	24,13	24,10	24,12	24,12	24,10	23,96	23,94	24,00	23,97	23,92	23,86	23,87	23,76	23,69	23,65	23,52	23,49	23,46	23,36	23,40	23,38	23,25	23,18	23,13	23,05	23,05	22,98	22,87	22,84	22,80	22,75	22,63	22,61	22,59	22,52	22,45	22,25	22,00	21,92	22,09	22,31	22,27	22,24	22,24	22,20	22,11	21,93	21,56	21,38	21,27	21,14	21,10	21,02	20,93	20,88	20,82	20,77	20,82	20,79	20,71	20,83	20,87	20,85	20,87	20,84	20,88	20,81	20,79	20,76	20,68	20,63	20,70	20,72	20,64	20,61	20,66	20,63	20,73	20,64	20,53	20,58	20,71	20,66	20,62	20,56	20,60	20,64	20,58	20,52	20,54	20,60	20,53	20,59	20,58	20,58	20,58	20,57	20,58	20,53	20,58	20,56	20,54	20,54	20,57	20,47	20,56	20,57	20,56	20,61	20,56	20,51	20,48	20,52	20,64	20,59	20,53	20,56	20,53	20,47	20,50	20,56	20,47	20,43	20,47	20,52	20,44	20,37	20,49	20,57	20,52	20,49	20,44	20,41	20,48	20,52	20,52	20,50	20,52	20,56	20,49	20,50	20,48	20,51	20,42	20,41	20,43	20,47	20,54	20,48	20,46	20,49	20,47	20,47	20,41	20,44	20,55	20,57	20,49	20,53	20,54	20,54	20,45	20,45	20,49	20,54	20,51	20,56	20,51	20,51	20,52	20,47	20,54	20,45	20,47	20,47	20,43	20,48	20,47	20,40	20,39	20,35	20,44	20,42	20,40	20,47	20,42	20,42	20,41	20,41	20,44	20,31	20,34	20,47	20,39	20,45	20,51	20,58	20,49	20,44	20,44	20,45	20,46	20,44	20,46	20,39	20,42	20,43	20,54	20,48	20,39	20,40	20,40	20,46	20,44	20,44	20,48	20,40	20,43	20,43	20,51	20,46	20,45	20,40	20,44	20,52	20,46	20,46	20,41	20,42	20,35	20,45	20,46	20,46	20,41	20,45	20,44	20,34	20,44	20,51	20,48	20,51	20,49	20,41	20,41	20,47	20,49	20,44	20,48	20,44	20,39	20,43	20,38	20,36	20,40	
20,44	20,44	20,36	20,35	20,37	20,41	20,47	20,45	20,44	20,36	20,34	20,37	20,37	20,38	20,35	20,38	20,40	20,41	20,44	20,44	20,43	20,47	20,44	20,36	20,33	20,44	20,50	20,47	20,41	20,38	20,45	20,47	20,37	20,38	20,28	20,35	20,36	20,41	20,42	20,41	20,38	20,44	20,46	20,50	20,50	20,37	20,39	20,45	20,46	20,45	20,49	20,38	20,38	20,41	20,38	20,49	20,41	20,47	20,47	20,43	20,43	20,48	20,48	20,50	20,43	20,52	20,44	20,42	20,44	20,52	20,48	20,46	20,50	20,45	20,41	20,48	20,52	20,49	20,50	20,46	20,56	20,51	20,53	20,46	20,39	20,50	20,54	20,52	20,48	20,54	20,53	20,47	20,51	20,52	20,49	20,55	20,47	20,45	20,59	20,53	20,49	20,50	20,48	20,49	20,45	20,49	20,49	20,53	20,53	20,54	20,52	20,48	20,53	20,53	20,52	20,47	20,45	20,56	20,53	20,47	20,54	20,55	20,60	20,61	20,55	20,58	20,60	20,63	20,58	20,56	20,55	20,49	20,46	20,55	20,56	20,51	20,52	20,53	20,52	20,57	20,55	20,64	20,64	20,55	20,51	20,59	20,56	20,56	20,52	20,48	20,55	20,61	20,63	20,63	20,56	20,59	20,61	20,65	20,56	20,47	20,48	20,54	20,54	20,56	20,63	20,55	20,50	20,47	20,52	20,59	20,59	20,66	20,67	20,71	20,65	20,60	20,66	20,66	20,67	20,71	20,70	20,69	20,69	20,67	20,75	20,79	20,84	20,80	20,79	20,88	20,95	20,94	20,97	21,10	21,08	21,14	21,18	21,15	21,24	21,35	21,43	21,48	21,63	21,83	21,90	22,08	22,36	22,46	22,48	22,54	22,51	22,52	22,45	22,19	21,95	22,19	22,65	22,82	22,87	22,96	22,92	22,99	23,12	23,11	23,21	23,19	23,23	23,36	23,42	23,37	23,42	23,53	23,53	23,64	23,70	23,61	23,61	23,68	23,72	23,76	23,80	23,85	23,83	23,86	23,86	23,91	23,95	23,98	24,07	24,09	23,99	24,03	24,09	24,11	24,05	24,10	24,08	24,14	24,24	24,18	24,17	24,17	24,18	24,18	24,16	24,18	24,21	24,21	24,17	24,19	24,25	24,27	24,26	24,26	24,23	24,31	24,31	24,35	24,33	24,34	24,38	24,34	24,32	24,27	24,26	24,28	24,32	24,32	24,34	24,38	24,37	24,33	24,33	24,33	24,47	24,39	24,36	24,34	24,32	24,43	24,46	24,36	24,30	24,26	24,32	24,34	24,42	24,40	24,37	24,38	24,37	24,37	24,35	24,40	24,54	24,44	24,40	24,39	24,41	24,39	24,42	24,42	24,41	24,42	24,45	24,54	24,46	24,41	24,41	24,50	24,42	24,45	24,46	24,52	24,46	24,51	24,52	24,52	24,45	24,46	24,53	24,53	24,51	24,53	24,56	24,60	24,57	24,62	24,58	24,68	24,70	24,56	24,57	24,54	24,54	24,52	24,57	24,57	24,51	24,54	24,54	24,57	24,61	24,51	24,50	24,49	24,48	24,43	24,50	24,51	24,51	24,51	24,39	24,44	24,54	24,50	24,45	24,45	24,38	24,29	24,31	24,32	24,33	24,31	24,30	24,29	24,25	24,22	24,29	24,27	24,19	24,07	24,10	24,06	23,97	23,97	23,93	23,87	23,82	23,77	23,82	23,68	23,65	23,62	23,47	23,47	23,47	23,28	23,26	23,22	23,12	23,09	23,03	22,97	22,91	22,87	22,88	22,76	22,67	22,60	22,49	22,48	22,19	21,92	22,04	22,29	22,38	22,31	22,26	22,32	22,26	22,19	21,98	21,60	21,38	21,29	21,15	21,14	21,01	20,96	20,92	20,85	20,82	20,82	20,76	20,72	20,83	20,92	20,86	20,93	20,91	20,87	20,84	20,80	20,77	20,67	20,72	20,74	20,73	20,72	20,59	20,62	20,64	20,64	20,64	20,56	20,60	20,64	20,65	20,62	20,54	20,55	20,62	20,56	20,52	20,52	20,62	20,55	20,60	20,60	20,58	20,57	20,51	20,55	20,55	20,57	20,55	20,55	20,55	20,55	20,48	20,54	20,53	20,59	20,53	20,55	20,55	20,50	20,55	20,64	20,58	20,57	20,61	20,55	20,49	20,48	20,54	20,50	20,51	20,52	20,56	20,50	20,45	20,43	20,52	20,48	20,44	20,44	20,44	20,50	20,55	20,51	20,48	20,49	20,48	20,47	20,45	20,48	20,47	20,40	20,40	20,53	20,56	20,53	20,44	20,47	20,43	20,36	20,44	20,48	20,49	20,55	20,52	20,47	20,55	20,52	20,54	20,51	20,48	20,46	20,48	20,49	20,46	20,47	20,46	20,47	20,43	20,48	20,50	20,43	20,36	20,38	20,48	20,48	20,41	20,38	20,32	20,33	20,34	20,44	20,40	20,42	20,40	20,46	20,36	20,41	20,36	20,37	20,40	20,48	20,43	20,41	20,48	20,51	20,49	20,50	20,52	20,47	20,39	20,40	20,50	20,47	20,43	20,53	20,45	20,43	20,43	20,39	20,45	20,51	20,40	20,43	20,39	20,45	20,42	20,48	20,45	20,39	20,31	20,37	20,51	20,57	20,48	20,41	20,42	20,34	20,40	20,52	20,41	20,37	20,45	20,42	20,42	20,47	20,53	20,41	20,41	20,44	20,35	20,37	20,43	20,43	20,38	20,40	20,36	20,32	20,35	20,31	20,47	20,49	
20,41	20,38	20,39	20,44	20,33	20,37	20,36	20,35	20,36	20,45	20,37	20,23	20,16	20,23	20,34	20,46	20,40	20,46	20,29	20,39	20,36	20,45	20,47	20,46	20,36	20,32	20,39	20,49	20,46	20,37	20,40	20,48	20,36	20,29	20,30	20,30	20,33	20,37	20,49	20,49	20,42	20,44	20,47	20,48	20,50	20,43	20,40	20,37	20,45	20,52	20,48	20,40	20,34	20,38	20,37	20,53	20,46	20,49	20,53	20,43	20,42	20,47	20,42	20,42	20,42	20,41	20,44	20,41	20,42	20,44	20,37	20,51	20,49	20,46	20,43	20,53	20,47	20,44	20,56	20,43	20,48	20,56	20,49	20,39	20,35	20,40	20,52	20,55	20,45	20,47	20,49	20,54	20,52	20,51	20,51	20,49	20,55	20,47	20,59	20,62	20,50	20,47	20,59	20,51	20,53	20,47	20,46	20,51	20,58	20,58	20,50	20,43	20,55	20,50	20,52	20,46	20,42	20,50	20,51	20,51	20,58	20,51	20,56	20,58	20,53	20,61	20,61	20,52	20,52	20,61	20,58	20,53	20,49	20,53	20,62	20,54	20,48	20,48	20,51	20,54	20,57	20,58	20,62	20,58	20,53	20,53	20,57	20,52	20,61	20,48	20,51	20,51	20,61	20,64	20,57	20,61	20,61	20,61	20,53	20,52	20,56	20,57	20,57	20,59	20,63	20,60	20,58	20,62	20,63	20,63	20,67	20,69	20,63	20,71	20,70	20,63	20,67	20,67	20,73	20,75	20,68	20,63	20,62	20,68	20,70	20,82	20,89	20,86	20,85	20,93	21,00	21,05	21,11	21,15	21,23	21,20	21,26	21,22	21,26	21,43	21,48	21,52	21,65	21,84	21,90	22,08	22,37	22,49	22,48	22,51	22,54	22,61	22,55	22,38	22,12	22,13	22,49	22,78	22,93	22,97	22,99	23,04	23,17	23,18	23,25	23,29	23,28	23,34	23,48	23,53	23,55	23,62	23,63	23,70	23,79	23,83	23,80	23,82	23,82	23,83	23,93	23,90	23,90	23,98	23,99	24,01	24,06	24,02	24,10	24,19	24,09	24,12	24,22	24,19	24,14	24,21	24,30	24,27	24,27	24,33	24,28	24,23	24,30	24,30	24,27	24,27	24,33	24,22	24,26	24,36	24,44	24,38	24,42	24,38	24,34	24,35	24,44	24,47	24,38	24,33	24,38	24,47	24,43	24,38	24,43	24,42	24,41	24,42	24,45	24,48	24,48	24,47	24,47	24,49	24,51	24,50	24,48	24,47	24,45	24,47	24,55	24,49	24,49	24,46	24,47	24,45	24,49	24,49	24,40	24,46	24,54	24,56	24,53	24,49	24,58	24,54	24,45	24,49	24,52	24,52	24,57	24,54	24,59	24,62	24,61	24,56	24,49	24,50	24,55	24,63	24,57	24,52	24,54	24,59	24,66	24,68	24,62	24,68	24,59	24,69	24,69	24,66	24,60	24,57	24,64	24,64	24,70	24,64	24,62	24,71	24,80	24,71	24,68	24,69	24,68	24,70	24,68	24,74	24,68	24,63	24,68	24,74	24,69	24,63	24,65	24,63	24,62	24,57	24,64	24,68	24,64	24,70	24,62	24,61	24,60	24,55	24,46	24,46	24,49	24,39	24,43	24,37	24,43	24,46	24,45	24,45	24,40	24,34	24,41	24,40	24,24	24,21	24,30	24,23	24,07	24,04	24,02	23,99	23,85	23,86	23,93	23,80	23,73	23,67	23,58	23,61	23,57	23,39	23,35	23,38	23,29	23,20	23,13	23,11	23,08	22,99	22,95	22,94	22,76	22,64	22,50	22,28	22,11	21,97	22,20	22,36	22,40	22,33	22,32	22,40	22,37	22,17	21,97	21,63	21,36	21,29	21,18	21,09	20,97	20,93	20,91	20,83	20,86	20,88	20,75	20,76	20,81	20,94	20,91	20,87	20,96	20,91	20,81	20,81	20,76	20,63	20,66	20,69	20,67	20,65	20,64	20,67	20,60	20,62	20,62	20,60	20,65	20,66	20,64	20,58	20,58	20,59	20,58	20,58	20,64	20,61	20,61	20,56	20,57	20,59	20,57	20,56	20,60	20,51	20,47	20,51	20,60	20,54	20,55	20,53	20,50	20,59	20,53	20,52	20,45	20,47	20,49	20,51	20,48	20,63	20,61	20,55	20,59	20,61	20,55	20,54	20,50	20,45	20,48	20,51	20,51	20,45	20,45	20,51	20,52	20,52	20,54	20,43	20,41	20,51	20,58	20,49	20,50	20,50	20,52	20,49	20,46	20,51	20,51	20,45	20,42	20,57	20,59	20,51	20,42	20,46	20,46	20,48	20,50	20,54	20,53	20,56	20,45	20,47	20,57	20,48	20,46	20,48	20,46	20,43	20,50	20,43	20,47	20,49	20,48	20,53	20,49	20,47	20,44	20,44	20,37	20,35	20,48	20,46	20,37	20,37	20,38	20,38	20,33	20,44	20,46	20,52	20,48	20,40	20,41	20,39	20,35	20,42	20,47	20,46	20,53	20,37	20,37	20,43	20,49	20,50	20,47	20,38	20,31	20,43	20,51	20,54	20,47	20,44	20,42	20,43	20,46	20,36	20,48	20,53	20,46	20,45	20,45	20,47	20,44	20,44	20,44	20,39	20,36	20,38	20,43	20,48	20,45	20,35	20,33	20,41	20,32	20,45	20,39	20,33	20,48	20,45	20,41	20,52	20,52	20,42	20,35	20,42	20,27	20,32	20,41	20,37	20,31	20,23	20,30	20,30	20,28	20,28	20,41	20,44	
20,39	20,24	20,32	20,41	20,34	20,31	20,35	20,31	20,28	20,38	20,38	20,32	20,27	20,36	20,36	20,44	20,46	20,45	20,41	20,40	20,43	20,41	20,38	20,36	20,40	20,33	20,38	20,43	20,47	20,43	20,38	20,34	20,35	20,36	20,46	20,53	20,37	20,35	20,48	20,55	20,47	20,43	20,53	20,51	20,50	20,39	20,45	20,37	20,38	20,45	20,48	20,39	20,38	20,44	20,50	20,52	20,55	20,51	20,47	20,51	20,43	20,47	20,46	20,46	20,41	20,44	20,39	20,44	20,46	20,47	20,39	20,50	20,50	20,45	20,52	20,48	20,48	20,38	20,51	20,47	20,39	20,48	20,43	20,42	20,49	20,47	20,42	20,48	20,53	20,42	20,51	20,56	20,50	20,50	20,55	20,53	20,47	20,48	20,56	20,57	20,57	20,51	20,61	20,57	20,51	20,49	20,41	20,54	20,61	20,60	20,43	20,43	20,56	20,56	20,52	20,48	20,41	20,48	20,56	20,47	20,51	20,52	20,54	20,53	20,52	20,57	20,59	20,47	20,55	20,59	20,62	20,55	20,46	20,47	20,60	20,59	20,49	20,56	20,55	20,61	20,63	20,59	20,62	20,63	20,55	20,53	20,64	20,56	20,48	20,57	20,54	20,52	20,59	20,60	20,62	20,64	20,56	20,59	20,65	20,58	20,58	20,59	20,56	20,64	20,67	20,59	20,54	20,62	20,60	20,62	20,64	20,66	20,62	20,69	20,70	20,65	20,68	20,68	20,69	20,73	20,70	20,65	20,71	20,70	20,77	20,88	20,90	20,91	20,97	21,03	21,00	21,02	21,17	21,23	21,34	21,32	21,34	21,29	21,28	21,47	21,57	21,56	21,69	21,83	21,98	22,24	22,46	22,55	22,53	22,62	22,66	22,65	22,67	22,57	22,36	22,11	22,28	22,60	22,88	23,03	23,07	23,18	23,23	23,31	23,38	23,37	23,45	23,51	23,58	23,67	23,59	23,68	23,71	23,78	23,83	23,92	23,98	23,98	23,97	23,95	23,97	24,07	24,07	24,09	24,16	24,21	24,23	24,20	24,22	24,21	24,24	24,28	24,33	24,27	24,24	24,29	24,31	24,35	24,40	24,45	24,50	24,41	24,43	24,43	24,37	24,39	24,44	24,35	24,35	24,41	24,52	24,48	24,51	24,45	24,46	24,48	24,54	24,60	24,50	24,43	24,47	24,51	24,49	24,49	24,56	24,62	24,50	24,53	24,55	24,57	24,57	24,65	24,66	24,58	24,57	24,58	24,56	24,52	24,52	24,61	24,60	24,60	24,56	24,62	24,62	24,61	24,56	24,55	24,56	24,58	24,63	24,68	24,69	24,60	24,67	24,63	24,60	24,66	24,68	24,62	24,66	24,69	24,69	24,75	24,72	24,68	24,60	24,63	24,67	24,74	24,64	24,63	24,70	24,75	24,77	24,77	24,76	24,76	24,74	24,73	24,74	24,83	24,74	24,74	24,75	24,75	24,76	24,76	24,76	24,85	24,85	24,80	24,78	24,86	24,82	24,84	24,80	24,86	24,86	24,80	24,83	24,87	24,84	24,73	24,75	24,82	24,79	24,76	24,81	24,83	24,77	24,82	24,76	24,80	24,76	24,64	24,60	24,57	24,60	24,58	24,53	24,54	24,53	24,63	24,64	24,53	24,51	24,43	24,53	24,54	24,46	24,36	24,40	24,39	24,24	24,15	24,15	24,13	24,08	24,04	23,90	23,84	23,78	23,77	23,64	23,69	23,63	23,49	23,50	23,49	23,38	23,33	23,21	23,15	23,16	23,05	23,00	22,97	22,83	22,66	22,41	22,21	22,13	22,23	22,40	22,43	22,43	22,44	22,43	22,45	22,38	22,23	22,00	21,73	21,43	21,35	21,22	21,12	20,97	20,98	20,94	20,89	20,87	20,88	20,75	20,78	20,83	20,83	20,86	20,79	20,89	20,93	20,74	20,76	20,79	20,67	20,73	20,82	20,74	20,67	20,62	20,65	20,70	20,63	20,60	20,54	20,57	20,66	20,62	20,59	20,53	20,49	20,57	20,57	20,55	20,59	20,62	20,53	20,58	20,61	20,58	20,56	20,57	20,52	20,49	20,58	20,63	20,57	20,50	20,53	20,52	20,54	20,52	20,49	20,47	20,47	20,51	20,50	20,49	20,65	20,67	20,54	20,56	20,48	20,53	20,60	20,50	20,45	20,49	20,52	20,53	20,48	20,54	20,56	20,55	20,48	20,57	20,43	20,34	20,44	20,47	20,44	20,45	20,46	20,48	20,48	20,43	20,44	20,48	20,42	20,44	20,47	20,55	20,53	20,48	20,48	20,51	20,50	20,54	20,51	20,52	20,52	20,38	20,42	20,51	20,52	20,42	20,48	20,56	20,54	20,50	20,42	20,44	20,43	20,45	20,46	20,43	20,52	20,43	20,44	20,48	20,41	20,50	20,53	20,49	20,41	20,39	20,43	20,42	20,48	20,57	20,55	20,47	20,41	20,45	20,49	20,43	20,40	20,42	20,44	20,43	20,37	20,37	20,37	20,38	20,50	20,48	20,41	20,35	20,41	20,46	20,45	20,42	20,48	20,48	20,48	20,49	20,40	20,44	20,48	20,48	20,41	20,35	20,39	20,40	20,45	20,41	20,40	20,34	20,38	20,50	20,44	20,39	20,37	20,27	20,28	20,30	20,39	20,44	20,38	20,48	20,47	20,45	20,50	20,49	20,42	20,44	20,49	20,33	20,32	20,35	20,30	20,23	20,27	20,22	20,34	20,43	20,39	20,40	20,44	
20,40	20,34	20,36	20,47	20,39	20,32	20,34	20,40	20,22	20,33	20,41	20,34	20,35	20,41	20,38	20,36	20,41	20,44	20,37	20,48	20,44	20,38	20,30	20,37	20,40	20,38	20,43	20,43	20,41	20,42	20,40	20,35	20,33	20,43	20,42	20,54	20,48	20,40	20,40	20,50	20,41	20,33	20,39	20,51	20,50	20,33	20,36	20,36	20,39	20,42	20,47	20,47	20,46	20,45	20,48	20,44	20,49	20,50	20,47	20,55	20,53	20,40	20,40	20,49	20,43	20,38	20,44	20,44	20,52	20,49	20,43	20,59	20,45	20,42	20,47	20,41	20,43	20,45	20,44	20,52	20,45	20,41	20,41	20,44	20,50	20,47	20,45	20,51	20,57	20,51	20,56	20,59	20,51	20,50	20,48	20,58	20,48	20,48	20,57	20,55	20,52	20,50	20,47	20,51	20,55	20,49	20,50	20,49	20,59	20,58	20,53	20,59	20,61	20,50	20,60	20,52	20,36	20,43	20,49	20,52	20,50	20,50	20,59	20,54	20,54	20,60	20,59	20,48	20,53	20,56	20,55	20,52	20,47	20,44	20,58	20,59	20,52	20,48	20,56	20,61	20,58	20,55	20,58	20,65	20,62	20,65	20,62	20,56	20,50	20,53	20,59	20,60	20,56	20,56	20,61	20,64	20,59	20,62	20,61	20,54	20,53	20,57	20,57	20,63	20,66	20,57	20,55	20,53	20,59	20,64	20,70	20,73	20,68	20,72	20,74	20,67	20,60	20,72	20,67	20,65	20,66	20,62	20,67	20,76	20,75	20,90	20,93	20,98	21,09	21,13	21,12	21,14	21,24	21,30	21,36	21,47	21,46	21,35	21,43	21,49	21,57	21,63	21,73	21,86	22,04	22,30	22,52	22,53	22,54	22,65	22,66	22,71	22,72	22,62	22,54	22,39	22,22	22,39	22,78	23,09	23,14	23,19	23,35	23,39	23,43	23,44	23,53	23,67	23,75	23,77	23,73	23,77	23,81	23,77	23,95	24,01	24,12	24,13	24,07	24,00	24,02	24,15	24,14	24,22	24,32	24,35	24,36	24,36	24,40	24,30	24,29	24,38	24,39	24,36	24,38	24,47	24,49	24,49	24,55	24,59	24,59	24,56	24,56	24,57	24,48	24,49	24,57	24,59	24,60	24,57	24,55	24,60	24,62	24,61	24,60	24,69	24,71	24,63	24,60	24,65	24,61	24,69	24,68	24,65	24,67	24,73	24,65	24,68	24,75	24,75	24,75	24,78	24,78	24,69	24,64	24,67	24,66	24,59	24,65	24,76	24,78	24,72	24,67	24,71	24,70	24,74	24,76	24,74	24,71	24,76	24,79	24,78	24,76	24,75	24,82	24,83	24,82	24,81	24,80	24,78	24,78	24,78	24,78	24,74	24,80	24,77	24,77	24,76	24,75	24,80	24,74	24,77	24,88	24,89	24,88	24,86	24,82	24,82	24,83	24,82	24,80	24,88	24,95	24,92	24,85	24,87	24,89	24,97	24,99	24,99	24,91	24,88	24,92	24,95	24,95	24,92	24,92	24,98	24,98	24,90	24,93	25,02	24,93	24,89	24,88	24,94	24,87	24,83	24,92	24,93	24,82	24,87	24,87	24,88	24,90	24,84	24,81	24,76	24,72	24,67	24,67	24,64	24,67	24,69	24,68	24,62	24,66	24,59	24,53	24,60	24,49	24,47	24,46	24,43	24,42	24,36	24,27	24,18	24,19	24,14	24,02	23,90	23,84	23,85	23,75	23,73	23,68	23,57	23,56	23,59	23,44	23,42	23,36	23,23	23,20	23,16	23,06	23,01	22,80	22,63	22,35	22,24	22,35	22,46	22,52	22,55	22,50	22,48	22,52	22,48	22,46	22,31	22,08	21,74	21,46	21,35	21,26	21,19	21,09	21,04	21,02	20,94	20,94	20,86	20,80	20,76	20,83	20,84	20,84	20,88	20,87	20,94	20,79	20,79	20,80	20,74	20,77	20,85	20,78	20,70	20,65	20,66	20,72	20,61	20,54	20,54	20,55	20,58	20,57	20,59	20,56	20,51	20,61	20,56	20,60	20,54	20,57	20,53	20,58	20,53	20,54	20,49	20,47	20,45	20,48	20,60	20,62	20,55	20,44	20,48	20,50	20,48	20,55	20,49	20,48	20,55	20,56	20,53	20,43	20,52	20,53	20,51	20,57	20,49	20,48	20,49	20,48	20,44	20,47	20,48	20,47	20,54	20,46	20,50	20,52	20,53	20,51	20,41	20,37	20,44	20,49	20,45	20,39	20,45	20,47	20,41	20,41	20,44	20,47	20,42	20,44	20,41	20,50	20,48	20,48	20,48	20,51	20,48	20,44	20,44	20,44	20,54	20,42	20,46	20,46	20,48	20,43	20,40	20,50	20,55	20,44	20,35	20,43	20,42	20,44	20,44	20,36	20,45	20,46	20,37	20,45	20,44	20,51	20,54	20,50	20,47	20,43	20,41	20,44	20,49	20,56	20,51	20,47	20,49	20,46	20,51	20,47	20,48	20,47	20,44	20,43	20,37	20,37	20,44	20,43	20,47	20,47	20,42	20,42	20,49	20,50	20,46	20,46	20,48	20,50	20,45	20,49	20,37	20,45	20,47	20,33	20,39	20,37	20,43	20,40	20,46	20,52	20,43	20,41	20,50	20,52	20,42	20,39	20,40	20,37	20,36	20,34	20,43	20,44	20,42	20,45	20,41	20,38	20,46	20,49	20,38	20,38	20,52	20,41	20,35	20,33	20,38	20,31	20,35	20,34	20,31	20,38	20,46	20,48	20,50	
20,34	20,34	20,37	20,44	20,40	20,33	20,34	20,37	20,28	20,26	20,37	20,33	20,33	20,39	20,26	20,42	20,43	20,40	20,46	20,39	20,44	20,51	20,40	20,37	20,46	20,47	20,40	20,38	20,37	20,40	20,36	20,36	20,33	20,37	20,34	20,44	20,39	20,43	20,46	20,51	20,37	20,33	20,40	20,50	20,53	20,40	20,35	20,36	20,40	20,39	20,46	20,48	20,40	20,47	20,46	20,42	20,36	20,44	20,53	20,58	20,56	20,45	20,45	20,49	20,44	20,37	20,46	20,39	20,40	20,50	20,40	20,52	20,51	20,42	20,42	20,41	20,47	20,45	20,42	20,45	20,52	20,47	20,41	20,45	20,50	20,50	20,50	20,53	20,51	20,43	20,55	20,55	20,47	20,60	20,53	20,44	20,52	20,51	20,49	20,51	20,51	20,48	20,49	20,52	20,49	20,42	20,48	20,47	20,55	20,52	20,48	20,55	20,52	20,45	20,52	20,59	20,42	20,47	20,50	20,51	20,56	20,50	20,51	20,55	20,49	20,57	20,64	20,53	20,57	20,64	20,57	20,51	20,50	20,47	20,57	20,62	20,55	20,49	20,51	20,57	20,53	20,50	20,50	20,53	20,60	20,68	20,62	20,53	20,55	20,63	20,59	20,64	20,51	20,54	20,58	20,55	20,62	20,63	20,60	20,54	20,54	20,61	20,56	20,57	20,60	20,61	20,65	20,59	20,58	20,64	20,70	20,78	20,74	20,73	20,73	20,68	20,60	20,69	20,71	20,71	20,60	20,59	20,69	20,76	20,81	20,89	20,97	21,04	21,19	21,28	21,27	21,29	21,41	21,38	21,44	21,52	21,54	21,50	21,56	21,67	21,66	21,74	21,89	21,98	22,11	22,29	22,54	22,63	22,64	22,63	22,72	22,72	22,74	22,67	22,68	22,69	22,39	22,22	22,63	23,04	23,20	23,19	23,40	23,47	23,54	23,64	23,66	23,75	23,83	23,85	23,90	23,96	23,94	23,95	24,05	24,18	24,18	24,18	24,20	24,14	24,18	24,33	24,24	24,27	24,40	24,42	24,48	24,44	24,48	24,54	24,49	24,47	24,50	24,47	24,48	24,61	24,65	24,62	24,62	24,64	24,65	24,69	24,72	24,65	24,61	24,64	24,69	24,68	24,71	24,71	24,68	24,73	24,76	24,84	24,74	24,80	24,84	24,76	24,73	24,79	24,78	24,79	24,81	24,78	24,76	24,81	24,82	24,77	24,80	24,85	24,91	24,89	24,88	24,84	24,80	24,78	24,81	24,75	24,75	24,81	24,84	24,91	24,87	24,88	24,85	24,80	24,94	24,93	24,82	24,84	24,90	24,89	24,85	24,94	24,98	24,95	24,99	24,97	24,92	24,89	24,88	24,88	24,89	24,82	24,90	24,90	24,88	24,93	24,94	24,99	24,94	24,94	25,00	25,11	25,07	24,99	24,95	24,97	25,02	25,01	24,97	25,08	25,08	25,08	25,00	25,01	25,04	25,09	25,11	25,10	25,02	25,04	25,08	25,02	25,02	25,06	25,00	25,03	25,10	25,01	25,02	25,05	25,08	25,02	25,03	25,02	25,03	25,10	25,09	25,05	24,94	25,03	25,00	24,96	24,94	24,92	24,91	24,96	24,87	24,72	24,77	24,86	24,82	24,80	24,81	24,80	24,80	24,74	24,64	24,64	24,60	24,53	24,54	24,52	24,53	24,49	24,33	24,23	24,27	24,25	24,15	24,03	23,98	23,95	23,85	23,85	23,76	23,70	23,63	23,60	23,53	23,48	23,47	23,37	23,30	23,20	23,12	22,97	22,75	22,55	22,26	22,36	22,57	22,66	22,59	22,60	22,58	22,52	22,61	22,54	22,49	22,34	22,03	21,79	21,51	21,39	21,27	21,23	21,20	21,04	21,01	20,99	20,93	20,91	20,84	20,86	20,88	20,89	20,89	20,84	20,87	20,91	20,85	20,82	20,86	20,84	20,78	20,73	20,75	20,66	20,68	20,75	20,68	20,55	20,54	20,55	20,63	20,60	20,56	20,61	20,64	20,63	20,68	20,64	20,64	20,53	20,56	20,58	20,58	20,56	20,58	20,57	20,48	20,47	20,53	20,61	20,61	20,53	20,49	20,56	20,57	20,44	20,51	20,52	20,51	20,61	20,53	20,49	20,47	20,46	20,41	20,38	20,45	20,46	20,49	20,56	20,47	20,42	20,40	20,44	20,45	20,53	20,41	20,50	20,51	20,49	20,55	20,40	20,42	20,50	20,58	20,54	20,42	20,46	20,48	20,40	20,48	20,53	20,50	20,46	20,49	20,47	20,48	20,46	20,45	20,42	20,47	20,46	20,41	20,39	20,50	20,62	20,47	20,41	20,43	20,47	20,43	20,38	20,48	20,52	20,49	20,35	20,39	20,41	20,48	20,47	20,40	20,44	20,42	20,33	20,39	20,39	20,53	20,48	20,41	20,49	20,40	20,42	20,33	20,40	20,44	20,46	20,44	20,46	20,45	20,47	20,44	20,42	20,44	20,42	20,47	20,43	20,41	20,46	20,49	20,49	20,49	20,45	20,40	20,47	20,52	20,55	20,49	20,39	20,43	20,43	20,46	20,40	20,42	20,47	20,34	20,40	20,44	20,47	20,42	20,48	20,53	20,48	20,49	20,58	20,53	20,37	20,33	20,43	20,47	20,41	20,40	20,42	20,44	20,44	20,42	20,42	20,37	20,39	20,40	20,39	20,36	20,52	20,48	20,44	20,37	20,41	20,41	20,28	20,31	20,29	20,36	20,39	20,36	20,39	
20,32	20,40	20,45	20,40	20,36	20,41	20,42	20,37	20,29	20,27	20,28	20,29	20,37	20,36	20,41	20,46	20,43	20,38	20,39	20,37	20,38	20,48	20,42	20,34	20,42	20,48	20,38	20,37	20,42	20,46	20,37	20,37	20,34	20,40	20,42	20,44	20,43	20,46	20,43	20,47	20,45	20,32	20,44	20,55	20,46	20,45	20,47	20,44	20,49	20,45	20,48	20,48	20,42	20,46	20,49	20,50	20,41	20,46	20,52	20,52	20,46	20,48	20,45	20,54	20,50	20,40	20,47	20,39	20,38	20,46	20,44	20,53	20,56	20,47	20,43	20,43	20,44	20,50	20,43	20,44	20,47	20,45	20,40	20,42	20,48	20,53	20,57	20,58	20,50	20,47	20,54	20,47	20,46	20,52	20,49	20,43	20,49	20,55	20,52	20,56	20,46	20,48	20,53	20,50	20,42	20,40	20,41	20,56	20,52	20,54	20,47	20,43	20,44	20,43	20,51	20,51	20,48	20,53	20,60	20,54	20,60	20,52	20,50	20,58	20,46	20,47	20,62	20,55	20,58	20,56	20,59	20,53	20,46	20,51	20,53	20,60	20,57	20,60	20,62	20,59	20,64	20,57	20,58	20,57	20,59	20,59	20,58	20,55	20,55	20,61	20,59	20,61	20,57	20,56	20,62	20,63	20,65	20,67	20,66	20,62	20,56	20,58	20,63	20,70	20,64	20,69	20,73	20,70	20,70	20,70	20,71	20,71	20,77	20,79	20,77	20,74	20,77	20,69	20,64	20,68	20,70	20,65	20,75	20,79	20,86	20,92	21,01	21,17	21,23	21,29	21,31	21,39	21,58	21,57	21,53	21,61	21,73	21,69	21,70	21,77	21,84	21,95	21,99	22,08	22,20	22,41	22,61	22,66	22,67	22,73	22,77	22,76	22,78	22,85	22,89	22,82	22,67	22,34	22,40	22,88	23,24	23,35	23,48	23,58	23,58	23,71	23,81	23,83	23,91	23,93	24,02	24,06	24,07	24,13	24,18	24,21	24,26	24,30	24,34	24,34	24,34	24,38	24,37	24,43	24,47	24,52	24,58	24,58	24,60	24,63	24,64	24,60	24,63	24,61	24,67	24,74	24,67	24,67	24,73	24,75	24,79	24,82	24,83	24,76	24,68	24,73	24,78	24,78	24,78	24,86	24,91	24,91	24,94	24,98	24,89	24,93	24,97	24,93	24,90	24,99	24,94	25,01	24,97	24,93	24,95	25,00	24,96	24,88	24,92	25,00	25,07	25,05	24,94	25,03	24,94	24,93	25,03	24,99	24,91	24,96	24,99	25,02	25,04	24,99	24,97	24,96	24,97	25,03	24,98	24,96	24,97	24,99	25,02	24,99	25,12	25,08	25,11	25,10	25,05	25,06	25,04	25,01	25,00	24,94	25,00	25,01	25,02	25,03	25,11	25,18	25,12	25,06	25,11	25,17	25,18	25,18	25,13	25,17	25,21	25,19	25,15	25,24	25,21	25,18	25,17	25,20	25,13	25,15	25,20	25,25	25,16	25,18	25,27	25,22	25,06	25,09	25,11	25,15	25,24	25,20	25,20	25,21	25,18	25,14	25,22	25,22	25,21	25,28	25,22	25,12	25,04	25,12	25,11	25,15	25,06	25,01	25,04	25,12	25,05	24,92	24,93	24,97	25,00	24,91	24,91	24,94	24,93	24,91	24,87	24,87	24,78	24,66	24,65	24,64	24,61	24,53	24,45	24,43	24,40	24,35	24,32	24,16	24,16	24,14	24,09	23,99	23,88	23,77	23,76	23,72	23,63	23,57	23,55	23,43	23,37	23,26	23,21	23,04	22,76	22,46	22,26	22,56	22,79	22,78	22,66	22,64	22,60	22,61	22,59	22,58	22,52	22,43	22,14	21,78	21,52	21,34	21,34	21,26	21,21	21,03	21,01	21,00	21,00	21,01	21,02	20,92	20,92	20,92	20,88	20,84	20,88	20,92	20,80	20,87	20,84	20,84	20,77	20,81	20,77	20,75	20,65	20,73	20,70	20,61	20,53	20,53	20,65	20,64	20,53	20,56	20,59	20,61	20,66	20,68	20,62	20,58	20,62	20,59	20,64	20,55	20,55	20,57	20,58	20,55	20,53	20,59	20,68	20,55	20,54	20,53	20,65	20,58	20,51	20,56	20,53	20,53	20,51	20,50	20,54	20,59	20,55	20,46	20,46	20,46	20,54	20,58	20,53	20,49	20,45	20,45	20,47	20,58	20,52	20,51	20,61	20,48	20,46	20,39	20,45	20,46	20,46	20,52	20,48	20,48	20,57	20,48	20,56	20,56	20,54	20,44	20,46	20,47	20,47	20,38	20,44	20,44	20,44	20,50	20,43	20,36	20,48	20,65	20,45	20,43	20,42	20,50	20,48	20,37	20,44	20,57	20,47	20,46	20,49	20,41	20,47	20,48	20,41	20,54	20,50	20,38	20,43	20,45	20,41	20,44	20,35	20,52	20,46	20,36	20,36	20,41	20,41	20,41	20,53	20,43	20,40	20,52	20,47	20,37	20,38	20,43	20,47	20,43	20,45	20,46	20,58	20,59	20,45	20,48	20,38	20,40	20,38	20,44	20,51	20,43	20,46	20,47	20,45	20,41	20,43	20,54	20,46	20,40	20,44	20,49	20,50	20,46	20,52	20,46	20,48	20,51	20,53	20,46	20,38	20,45	20,42	20,41	20,38	20,38	20,46	20,40	20,43	20,47	20,45	20,41	20,38	20,40	20,44	20,47	20,44	20,41	20,35	20,36	20,43	20,37	20,32	20,36	20,37	20,46	20,38	20,31	
20,34	20,40	20,48	20,39	20,34	20,40	20,48	20,41	20,38	20,34	20,36	20,35	20,38	20,35	20,44	20,51	20,38	20,34	20,35	20,37	20,43	20,49	20,41	20,33	20,41	20,48	20,43	20,42	20,50	20,40	20,38	20,41	20,34	20,34	20,43	20,44	20,47	20,43	20,44	20,42	20,35	20,35	20,42	20,49	20,47	20,41	20,42	20,36	20,42	20,44	20,51	20,56	20,49	20,47	20,48	20,52	20,49	20,45	20,45	20,38	20,42	20,48	20,44	20,50	20,51	20,46	20,46	20,50	20,50	20,52	20,42	20,46	20,54	20,45	20,48	20,44	20,42	20,48	20,42	20,38	20,48	20,38	20,43	20,47	20,48	20,52	20,56	20,58	20,59	20,58	20,56	20,54	20,47	20,52	20,55	20,52	20,52	20,61	20,59	20,59	20,59	20,47	20,56	20,54	20,52	20,39	20,47	20,53	20,54	20,48	20,47	20,44	20,44	20,51	20,56	20,46	20,51	20,52	20,56	20,52	20,60	20,58	20,55	20,60	20,51	20,53	20,61	20,61	20,57	20,53	20,62	20,63	20,51	20,53	20,57	20,58	20,58	20,62	20,62	20,57	20,57	20,63	20,52	20,52	20,55	20,60	20,62	20,58	20,58	20,65	20,51	20,57	20,62	20,60	20,56	20,58	20,64	20,62	20,63	20,62	20,56	20,66	20,71	20,87	20,79	20,76	20,76	20,76	20,85	20,87	20,82	20,74	20,75	20,87	20,88	20,80	20,84	20,74	20,71	20,80	20,77	20,76	20,74	20,76	20,90	20,98	21,10	21,29	21,34	21,41	21,44	21,51	21,69	21,66	21,61	21,71	21,84	21,84	21,84	21,94	22,04	22,11	22,17	22,27	22,35	22,51	22,61	22,67	22,68	22,77	22,78	22,85	22,89	22,89	22,92	22,97	22,88	22,75	22,46	22,60	23,09	23,37	23,46	23,64	23,70	23,79	23,84	23,96	24,01	24,03	24,05	24,10	24,13	24,20	24,27	24,33	24,38	24,42	24,37	24,43	24,47	24,51	24,47	24,58	24,62	24,63	24,66	24,67	24,68	24,71	24,72	24,72	24,77	24,81	24,89	24,90	24,78	24,81	24,91	24,92	24,95	24,98	24,95	24,92	24,86	24,86	24,90	24,92	24,85	24,92	25,06	25,06	24,98	25,08	25,07	25,01	25,08	25,08	24,99	25,06	25,12	25,13	25,15	25,07	25,13	25,15	25,06	24,97	25,13	25,17	25,21	25,10	25,00	25,09	25,10	25,05	25,07	25,19	25,15	25,11	25,10	25,11	25,13	25,06	25,08	25,15	25,15	25,16	25,06	25,08	25,11	25,13	25,13	25,12	25,14	25,18	25,23	25,17	25,21	25,14	25,24	25,19	25,16	25,13	25,19	25,14	25,10	25,12	25,20	25,28	25,22	25,22	25,27	25,29	25,32	25,33	25,31	25,31	25,31	25,32	25,36	25,36	25,33	25,33	25,29	25,35	25,32	25,27	25,29	25,42	25,34	25,36	25,39	25,41	25,36	25,22	25,26	25,30	25,30	25,34	25,37	25,36	25,28	25,23	25,32	25,32	25,33	25,39	25,36	25,28	25,18	25,19	25,19	25,28	25,17	25,13	25,17	25,24	25,17	25,12	25,11	25,07	25,05	25,04	25,00	24,96	24,99	24,94	24,94	24,99	24,93	24,86	24,81	24,75	24,71	24,60	24,64	24,57	24,45	24,46	24,51	24,35	24,23	24,26	24,27	24,09	24,03	23,96	23,92	23,89	23,78	23,71	23,62	23,44	23,39	23,33	23,16	22,95	22,65	22,45	22,50	22,79	22,84	22,84	22,72	22,70	22,65	22,57	22,63	22,56	22,59	22,55	22,24	21,82	21,47	21,33	21,33	21,28	21,28	21,18	21,10	21,11	21,09	21,11	21,04	20,98	21,01	20,94	20,90	20,84	20,86	20,95	20,88	20,92	20,95	20,90	20,84	20,85	20,80	20,68	20,64	20,63	20,63	20,60	20,64	20,63	20,57	20,59	20,52	20,52	20,56	20,60	20,65	20,64	20,64	20,64	20,61	20,57	20,58	20,57	20,47	20,50	20,60	20,64	20,59	20,53	20,59	20,59	20,56	20,58	20,57	20,53	20,53	20,59	20,57	20,50	20,55	20,51	20,53	20,59	20,56	20,51	20,53	20,63	20,57	20,58	20,44	20,48	20,52	20,45	20,47	20,60	20,57	20,46	20,53	20,51	20,39	20,45	20,57	20,57	20,48	20,43	20,54	20,48	20,47	20,48	20,54	20,55	20,51	20,45	20,42	20,42	20,41	20,42	20,42	20,50	20,44	20,42	20,44	20,41	20,52	20,56	20,50	20,49	20,54	20,54	20,50	20,41	20,38	20,57	20,55	20,48	20,49	20,42	20,50	20,48	20,41	20,52	20,50	20,38	20,47	20,47	20,40	20,40	20,40	20,48	20,46	20,40	20,35	20,47	20,43	20,40	20,47	20,44	20,40	20,44	20,45	20,36	20,45	20,45	20,49	20,49	20,48	20,43	20,51	20,51	20,38	20,35	20,40	20,41	20,34	20,33	20,47	20,50	20,50	20,51	20,49	20,48	20,44	20,46	20,53	20,48	20,42	20,53	20,50	20,48	20,49	20,46	20,34	20,38	20,41	20,41	20,39	20,44	20,44	20,36	20,35	20,38	20,48	20,46	20,50	20,52	20,47	20,48	20,48	20,50	20,49	20,39	20,36	20,37	20,31	20,36	20,42	20,45	20,42	20,46	20,46	20,45	20,43	20,37	
20,46	20,43	20,47	20,38	20,27	20,36	20,50	20,40	20,37	20,36	20,36	20,41	20,36	20,37	20,42	20,41	20,32	20,26	20,37	20,34	20,38	20,44	20,37	20,35	20,40	20,43	20,42	20,43	20,40	20,32	20,37	20,48	20,42	20,33	20,42	20,48	20,45	20,43	20,39	20,34	20,30	20,42	20,46	20,37	20,44	20,44	20,47	20,31	20,36	20,46	20,51	20,52	20,49	20,51	20,51	20,50	20,42	20,41	20,48	20,42	20,34	20,39	20,43	20,40	20,48	20,45	20,52	20,52	20,49	20,49	20,39	20,43	20,50	20,46	20,44	20,48	20,49	20,47	20,45	20,49	20,43	20,46	20,45	20,47	20,49	20,53	20,48	20,51	20,54	20,55	20,55	20,46	20,44	20,49	20,53	20,54	20,50	20,59	20,61	20,57	20,55	20,50	20,49	20,49	20,55	20,47	20,42	20,49	20,50	20,50	20,46	20,51	20,53	20,54	20,61	20,54	20,49	20,54	20,53	20,51	20,54	20,58	20,60	20,53	20,50	20,61	20,61	20,58	20,55	20,56	20,65	20,62	20,51	20,47	20,51	20,53	20,55	20,56	20,57	20,48	20,50	20,62	20,55	20,49	20,53	20,56	20,55	20,58	20,54	20,62	20,52	20,50	20,60	20,56	20,54	20,63	20,61	20,64	20,70	20,74	20,68	20,71	20,82	20,94	21,02	20,92	20,99	20,97	21,07	21,08	21,08	20,97	20,98	21,02	20,95	20,93	20,89	20,85	20,85	20,93	20,93	20,90	20,84	20,91	21,00	21,04	21,17	21,43	21,53	21,59	21,65	21,69	21,75	21,75	21,77	21,87	21,94	21,97	22,02	22,10	22,24	22,30	22,31	22,47	22,61	22,69	22,70	22,73	22,76	22,78	22,84	22,89	23,00	22,95	22,96	23,02	23,05	22,99	22,77	22,53	22,85	23,24	23,49	23,69	23,75	23,82	23,84	23,88	24,01	24,10	24,14	24,09	24,10	24,22	24,38	24,39	24,45	24,47	24,46	24,46	24,55	24,52	24,56	24,62	24,68	24,74	24,73	24,72	24,68	24,79	24,85	24,77	24,91	24,92	24,97	25,02	24,93	25,02	25,04	25,03	25,07	25,10	25,02	25,04	25,04	25,08	25,06	25,08	25,03	25,03	25,09	25,12	25,10	25,12	25,10	25,11	25,22	25,26	25,19	25,10	25,16	25,14	25,18	25,22	25,20	25,16	25,20	25,13	25,22	25,25	25,25	25,21	25,19	25,25	25,30	25,21	25,19	25,22	25,25	25,24	25,15	25,18	25,20	25,14	25,13	25,27	25,29	25,29	25,26	25,21	25,24	25,26	25,29	25,33	25,36	25,39	25,36	25,27	25,24	25,28	25,29	25,33	25,31	25,30	25,30	25,25	25,23	25,25	25,30	25,36	25,33	25,38	25,38	25,43	25,43	25,40	25,35	25,38	25,38	25,37	25,36	25,44	25,38	25,37	25,41	25,47	25,40	25,40	25,42	25,41	25,40	25,48	25,44	25,38	25,46	25,43	25,34	25,39	25,41	25,44	25,47	25,50	25,50	25,43	25,39	25,35	25,44	25,47	25,45	25,41	25,40	25,38	25,29	25,35	25,29	25,25	25,27	25,25	25,22	25,24	25,28	25,29	25,12	25,16	25,14	25,10	25,11	25,06	25,05	25,07	25,02	25,03	24,96	24,86	24,82	24,75	24,78	24,71	24,55	24,52	24,54	24,46	24,38	24,35	24,32	24,23	24,10	24,06	24,02	23,94	23,86	23,78	23,70	23,58	23,50	23,36	23,16	22,81	22,44	22,48	22,78	22,97	22,94	22,86	22,82	22,79	22,73	22,70	22,69	22,58	22,59	22,54	22,31	21,93	21,65	21,52	21,43	21,38	21,33	21,26	21,21	21,18	21,11	21,14	21,08	21,04	21,15	21,05	21,06	20,92	20,92	20,98	20,93	20,97	20,94	20,97	21,01	20,95	20,78	20,71	20,68	20,68	20,67	20,64	20,67	20,54	20,53	20,64	20,62	20,60	20,63	20,64	20,63	20,56	20,64	20,62	20,53	20,47	20,52	20,55	20,56	20,55	20,59	20,66	20,63	20,58	20,60	20,54	20,56	20,56	20,53	20,47	20,55	20,61	20,54	20,44	20,49	20,51	20,57	20,61	20,45	20,46	20,51	20,58	20,53	20,51	20,45	20,43	20,53	20,44	20,43	20,53	20,48	20,46	20,46	20,48	20,38	20,41	20,49	20,54	20,44	20,45	20,50	20,49	20,42	20,44	20,46	20,48	20,53	20,44	20,42	20,43	20,46	20,47	20,49	20,52	20,44	20,45	20,45	20,49	20,52	20,56	20,51	20,55	20,57	20,56	20,47	20,42	20,41	20,44	20,52	20,47	20,42	20,40	20,53	20,57	20,42	20,54	20,50	20,43	20,47	20,42	20,38	20,47	20,49	20,44	20,47	20,49	20,38	20,46	20,47	20,42	20,40	20,42	20,51	20,50	20,45	20,49	20,45	20,49	20,41	20,40	20,44	20,40	20,40	20,45	20,35	20,36	20,43	20,44	20,44	20,42	20,41	20,45	20,40	20,40	20,48	20,44	20,43	20,37	20,47	20,52	20,42	20,44	20,53	20,49	20,48	20,43	20,33	20,36	20,36	20,35	20,44	20,48	20,42	20,39	20,39	20,38	20,40	20,37	20,47	20,45	20,41	20,48	20,52	20,48	20,49	20,38	20,36	20,35	20,36	20,40	20,53	20,46	20,42	20,48	20,52	20,43	20,40	20,39	
20,38	20,28	20,35	20,35	20,22	20,38	20,52	20,43	20,39	20,40	20,33	20,32	20,41	20,39	20,40	20,41	20,31	20,27	20,32	20,44	20,41	20,46	20,37	20,39	20,38	20,39	20,39	20,34	20,36	20,38	20,45	20,44	20,40	20,35	20,39	20,55	20,49	20,42	20,38	20,41	20,40	20,40	20,46	20,46	20,38	20,42	20,52	20,45	20,44	20,50	20,50	20,48	20,44	20,44	20,44	20,47	20,43	20,46	20,50	20,53	20,46	20,47	20,40	20,42	20,39	20,47	20,54	20,56	20,48	20,44	20,48	20,49	20,46	20,49	20,50	20,50	20,46	20,39	20,46	20,49	20,51	20,45	20,53	20,46	20,44	20,49	20,53	20,55	20,51	20,42	20,44	20,48	20,36	20,53	20,55	20,53	20,50	20,56	20,53	20,50	20,51	20,48	20,49	20,43	20,49	20,57	20,49	20,48	20,56	20,51	20,46	20,47	20,55	20,49	20,52	20,49	20,46	20,56	20,56	20,50	20,48	20,48	20,51	20,57	20,48	20,54	20,62	20,58	20,57	20,53	20,60	20,67	20,49	20,47	20,53	20,60	20,49	20,54	20,46	20,52	20,45	20,50	20,55	20,57	20,63	20,57	20,55	20,54	20,57	20,59	20,60	20,56	20,53	20,60	20,61	20,66	20,71	20,71	20,75	20,74	20,81	20,92	20,94	21,15	21,33	21,40	21,46	21,46	21,48	21,50	21,43	21,40	21,42	21,47	21,33	21,22	21,13	21,09	21,04	21,12	21,08	21,00	21,02	21,07	21,15	21,16	21,28	21,55	21,72	21,76	21,86	21,87	21,93	22,00	22,06	22,08	22,17	22,21	22,31	22,33	22,35	22,56	22,63	22,68	22,76	22,83	22,77	22,83	22,83	22,84	22,89	22,95	23,04	23,04	23,02	23,02	23,12	23,12	22,97	22,69	22,67	23,08	23,49	23,69	23,78	23,81	23,91	24,00	24,07	24,14	24,15	24,20	24,20	24,31	24,45	24,44	24,47	24,51	24,54	24,55	24,66	24,64	24,60	24,69	24,75	24,83	24,88	24,85	24,84	24,92	24,97	24,92	25,01	25,04	24,97	25,01	25,05	25,10	25,14	25,11	25,08	25,16	25,16	25,13	25,10	25,13	25,18	25,23	25,25	25,20	25,25	25,20	25,21	25,25	25,18	25,25	25,39	25,33	25,30	25,26	25,24	25,25	25,26	25,31	25,33	25,32	25,31	25,30	25,30	25,32	25,34	25,39	25,43	25,33	25,38	25,37	25,39	25,29	25,28	25,35	25,29	25,30	25,39	25,36	25,28	25,31	25,34	25,36	25,42	25,38	25,37	25,37	25,45	25,42	25,45	25,54	25,50	25,40	25,40	25,38	25,36	25,41	25,40	25,36	25,46	25,41	25,32	25,40	25,42	25,53	25,44	25,39	25,42	25,44	25,48	25,49	25,43	25,41	25,48	25,40	25,41	25,51	25,56	25,54	25,52	25,61	25,60	25,49	25,57	25,50	25,48	25,59	25,54	25,48	25,50	25,54	25,42	25,54	25,62	25,59	25,60	25,59	25,56	25,53	25,45	25,41	25,50	25,55	25,53	25,43	25,46	25,50	25,50	25,42	25,36	25,39	25,31	25,28	25,29	25,27	25,31	25,38	25,33	25,28	25,22	25,20	25,23	25,17	25,15	25,16	25,10	25,06	25,01	24,93	24,94	24,85	24,79	24,77	24,66	24,62	24,61	24,51	24,41	24,44	24,37	24,29	24,23	24,15	24,16	24,03	23,89	23,90	23,79	23,65	23,53	23,36	23,09	22,71	22,56	22,76	22,97	23,05	23,01	22,99	22,88	22,87	22,84	22,84	22,78	22,68	22,62	22,63	22,37	22,01	21,76	21,64	21,58	21,56	21,52	21,41	21,27	21,25	21,18	21,14	21,17	21,14	21,18	21,16	21,10	21,08	20,96	21,02	20,99	20,97	21,01	20,96	20,94	20,91	20,81	20,68	20,74	20,75	20,71	20,71	20,67	20,54	20,58	20,66	20,66	20,62	20,65	20,56	20,54	20,52	20,54	20,63	20,55	20,52	20,58	20,60	20,53	20,53	20,55	20,57	20,59	20,62	20,63	20,59	20,47	20,47	20,55	20,55	20,51	20,54	20,47	20,51	20,52	20,50	20,53	20,68	20,53	20,48	20,52	20,52	20,48	20,57	20,51	20,49	20,47	20,45	20,50	20,55	20,48	20,46	20,44	20,41	20,39	20,37	20,45	20,56	20,50	20,48	20,49	20,52	20,54	20,51	20,48	20,45	20,49	20,44	20,47	20,44	20,48	20,43	20,44	20,45	20,43	20,46	20,50	20,43	20,46	20,42	20,46	20,43	20,54	20,54	20,53	20,44	20,46	20,46	20,35	20,39	20,46	20,42	20,49	20,53	20,40	20,45	20,50	20,40	20,45	20,44	20,46	20,50	20,50	20,52	20,49	20,52	20,39	20,47	20,54	20,46	20,43	20,41	20,43	20,53	20,52	20,52	20,51	20,43	20,39	20,32	20,48	20,44	20,41	20,39	20,34	20,44	20,40	20,43	20,45	20,47	20,45	20,42	20,34	20,40	20,45	20,42	20,36	20,47	20,46	20,48	20,41	20,45	20,50	20,39	20,38	20,36	20,35	20,39	20,48	20,35	20,41	20,51	20,48	20,40	20,41	20,38	20,41	20,37	20,47	20,46	20,44	20,44	20,52	20,51	20,32	20,35	20,40	20,36	20,37	20,39	20,52	20,47	20,39	20,43	20,52	20,44	20,37	20,43	
20,41	20,31	20,26	20,37	20,36	20,36	20,39	20,38	20,37	20,35	20,30	20,28	20,44	20,43	20,32	20,39	20,42	20,35	20,30	20,37	20,42	20,51	20,43	20,35	20,36	20,33	20,39	20,31	20,34	20,40	20,43	20,52	20,38	20,33	20,44	20,50	20,46	20,38	20,41	20,47	20,48	20,52	20,50	20,50	20,43	20,34	20,48	20,53	20,49	20,49	20,58	20,46	20,44	20,38	20,42	20,50	20,53	20,46	20,40	20,48	20,44	20,50	20,54	20,49	20,46	20,45	20,50	20,49	20,43	20,50	20,51	20,64	20,51	20,54	20,51	20,52	20,43	20,41	20,52	20,49	20,53	20,52	20,56	20,51	20,36	20,40	20,45	20,52	20,49	20,45	20,48	20,43	20,42	20,54	20,50	20,50	20,48	20,53	20,59	20,54	20,50	20,54	20,61	20,50	20,46	20,51	20,48	20,51	20,57	20,55	20,53	20,54	20,51	20,50	20,45	20,42	20,46	20,49	20,59	20,51	20,50	20,51	20,51	20,52	20,44	20,46	20,54	20,62	20,63	20,56	20,52	20,60	20,49	20,55	20,61	20,65	20,63	20,59	20,51	20,50	20,57	20,50	20,49	20,49	20,54	20,53	20,55	20,64	20,60	20,60	20,56	20,59	20,59	20,61	20,60	20,67	20,74	20,71	20,76	20,88	21,02	21,17	21,28	21,52	21,66	21,70	21,73	21,74	21,76	21,86	21,90	21,88	21,95	22,00	21,96	21,93	21,75	21,64	21,53	21,46	21,40	21,23	21,18	21,23	21,26	21,30	21,44	21,73	21,98	22,02	22,05	22,05	22,09	22,18	22,32	22,38	22,33	22,43	22,46	22,62	22,65	22,70	22,88	22,93	22,91	22,88	22,77	22,87	22,89	22,93	22,94	23,04	23,06	23,07	23,06	23,11	23,18	23,22	23,17	22,96	22,68	22,76	23,25	23,63	23,76	23,80	23,91	24,06	24,09	24,16	24,23	24,29	24,34	24,32	24,43	24,47	24,48	24,53	24,62	24,68	24,73	24,75	24,76	24,82	24,85	24,86	24,91	24,88	24,98	25,00	24,97	24,99	25,10	25,16	25,08	25,05	25,08	25,15	25,24	25,24	25,17	25,18	25,23	25,23	25,26	25,22	25,28	25,30	25,32	25,29	25,36	25,36	25,28	25,31	25,31	25,40	25,46	25,40	25,34	25,32	25,31	25,39	25,41	25,44	25,39	25,46	25,44	25,35	25,42	25,47	25,38	25,46	25,43	25,47	25,41	25,43	25,47	25,39	25,40	25,47	25,41	25,37	25,43	25,48	25,45	25,41	25,39	25,45	25,55	25,46	25,47	25,48	25,44	25,42	25,43	25,53	25,54	25,54	25,52	25,53	25,46	25,47	25,49	25,48	25,47	25,50	25,50	25,55	25,59	25,62	25,55	25,51	25,52	25,54	25,56	25,47	25,45	25,57	25,63	25,53	25,50	25,57	25,60	25,63	25,67	25,68	25,68	25,66	25,63	25,68	25,56	25,63	25,64	25,61	25,55	25,57	25,59	25,58	25,64	25,68	25,66	25,58	25,57	25,58	25,56	25,54	25,57	25,57	25,59	25,54	25,51	25,56	25,49	25,49	25,44	25,41	25,44	25,39	25,39	25,33	25,36	25,41	25,40	25,34	25,33	25,26	25,29	25,24	25,25	25,21	25,13	25,05	25,03	25,06	25,02	24,93	24,84	24,84	24,74	24,68	24,65	24,51	24,50	24,50	24,50	24,40	24,34	24,25	24,26	24,11	23,97	23,95	23,86	23,75	23,58	23,32	23,00	22,72	22,81	23,10	23,14	23,13	23,03	23,04	22,92	22,94	22,96	22,90	22,83	22,73	22,72	22,70	22,43	22,03	21,83	21,75	21,68	21,62	21,54	21,52	21,43	21,38	21,36	21,24	21,23	21,19	21,25	21,20	21,12	21,05	21,13	21,12	21,13	21,09	21,06	21,02	20,99	20,92	20,88	20,77	20,71	20,70	20,66	20,70	20,66	20,62	20,60	20,53	20,56	20,58	20,63	20,56	20,49	20,50	20,50	20,58	20,59	20,53	20,56	20,60	20,64	20,62	20,59	20,49	20,54	20,64	20,65	20,51	20,55	20,52	20,54	20,62	20,52	20,52	20,48	20,55	20,53	20,50	20,51	20,58	20,56	20,50	20,55	20,53	20,44	20,58	20,52	20,46	20,48	20,44	20,46	20,56	20,48	20,54	20,56	20,45	20,41	20,38	20,45	20,55	20,50	20,47	20,54	20,52	20,53	20,54	20,55	20,45	20,45	20,43	20,46	20,47	20,41	20,48	20,51	20,48	20,44	20,47	20,46	20,43	20,49	20,46	20,43	20,44	20,52	20,56	20,56	20,48	20,50	20,46	20,41	20,35	20,43	20,40	20,40	20,47	20,45	20,47	20,48	20,40	20,35	20,41	20,51	20,49	20,48	20,56	20,46	20,39	20,37	20,52	20,55	20,44	20,50	20,47	20,39	20,49	20,45	20,42	20,42	20,43	20,50	20,41	20,48	20,46	20,44	20,41	20,40	20,39	20,37	20,38	20,46	20,45	20,49	20,51	20,44	20,48	20,50	20,37	20,39	20,56	20,55	20,48	20,41	20,44	20,42	20,44	20,45	20,33	20,42	20,43	20,48	20,42	20,41	20,40	20,43	20,36	20,30	20,35	20,42	20,45	20,52	20,54	20,54	20,47	20,47	20,50	20,36	20,36	20,34	20,35	20,41	20,37	20,48	20,49	20,40	20,44	20,41	20,44	20,39	20,42	
20,44	20,41	20,33	20,38	20,47	20,36	20,30	20,34	20,36	20,43	20,38	20,33	20,40	20,39	20,36	20,40	20,41	20,36	20,40	20,44	20,43	20,46	20,46	20,46	20,35	20,32	20,38	20,31	20,37	20,36	20,39	20,48	20,36	20,28	20,44	20,46	20,43	20,40	20,40	20,48	20,47	20,51	20,56	20,55	20,43	20,39	20,48	20,34	20,47	20,51	20,59	20,56	20,44	20,45	20,51	20,50	20,52	20,46	20,42	20,48	20,45	20,44	20,53	20,53	20,42	20,42	20,43	20,49	20,52	20,46	20,43	20,54	20,50	20,56	20,58	20,50	20,50	20,53	20,51	20,52	20,46	20,46	20,49	20,50	20,46	20,49	20,49	20,44	20,42	20,39	20,58	20,58	20,47	20,49	20,44	20,53	20,59	20,56	20,56	20,53	20,54	20,52	20,53	20,49	20,45	20,47	20,52	20,54	20,50	20,54	20,53	20,54	20,49	20,47	20,50	20,40	20,45	20,56	20,55	20,53	20,50	20,49	20,51	20,54	20,46	20,47	20,52	20,56	20,60	20,55	20,56	20,56	20,56	20,52	20,62	20,59	20,64	20,61	20,48	20,51	20,57	20,55	20,52	20,52	20,51	20,53	20,48	20,58	20,64	20,55	20,55	20,63	20,66	20,60	20,57	20,64	20,69	20,72	20,89	21,11	21,26	21,44	21,49	21,58	21,58	21,47	21,49	21,48	21,54	21,65	21,77	21,83	22,05	22,21	22,31	22,43	22,38	22,22	22,20	22,20	22,08	21,84	21,72	21,68	21,65	21,57	21,72	21,97	22,16	22,25	22,26	22,29	22,33	22,34	22,50	22,67	22,71	22,70	22,67	22,88	23,00	23,09	23,09	23,15	23,06	22,97	22,92	22,89	22,85	22,94	23,00	23,04	23,05	23,06	23,12	23,18	23,20	23,21	23,25	23,18	22,85	22,72	23,00	23,53	23,76	23,87	23,93	24,08	24,09	24,18	24,34	24,40	24,33	24,35	24,43	24,52	24,60	24,56	24,63	24,75	24,75	24,82	24,82	24,86	24,91	24,86	24,91	24,93	25,03	25,08	25,08	25,10	25,11	25,24	25,18	25,11	25,17	25,30	25,28	25,29	25,29	25,34	25,35	25,41	25,37	25,34	25,41	25,40	25,32	25,36	25,43	25,43	25,37	25,32	25,39	25,50	25,55	25,54	25,47	25,47	25,45	25,54	25,54	25,54	25,48	25,50	25,55	25,51	25,51	25,59	25,53	25,55	25,52	25,58	25,58	25,57	25,59	25,55	25,57	25,59	25,56	25,53	25,58	25,51	25,50	25,57	25,54	25,57	25,56	25,56	25,52	25,53	25,48	25,51	25,56	25,58	25,57	25,55	25,63	25,62	25,56	25,50	25,56	25,60	25,60	25,62	25,66	25,62	25,65	25,68	25,66	25,68	25,68	25,65	25,66	25,56	25,53	25,67	25,76	25,68	25,63	25,62	25,61	25,67	25,64	25,72	25,72	25,66	25,69	25,70	25,69	25,70	25,73	25,72	25,62	25,56	25,64	25,59	25,64	25,71	25,75	25,67	25,64	25,63	25,64	25,61	25,58	25,58	25,50	25,54	25,57	25,59	25,47	25,52	25,53	25,47	25,47	25,47	25,35	25,36	25,36	25,40	25,40	25,37	25,36	25,28	25,28	25,24	25,24	25,20	25,12	25,06	25,05	25,13	25,10	24,91	24,85	24,91	24,85	24,75	24,71	24,67	24,57	24,57	24,54	24,50	24,42	24,29	24,23	24,17	24,08	24,02	23,93	23,70	23,55	23,23	22,83	22,81	22,99	23,24	23,21	23,17	23,13	23,10	22,98	22,94	22,94	22,92	22,88	22,85	22,83	22,77	22,54	22,16	21,95	21,85	21,76	21,71	21,67	21,67	21,63	21,56	21,57	21,46	21,32	21,28	21,33	21,30	21,25	21,23	21,19	21,23	21,20	21,18	21,18	21,10	21,07	21,04	20,86	20,81	20,75	20,71	20,68	20,68	20,62	20,57	20,63	20,58	20,58	20,61	20,66	20,63	20,51	20,57	20,58	20,54	20,67	20,57	20,55	20,65	20,69	20,65	20,66	20,57	20,54	20,59	20,55	20,54	20,59	20,57	20,57	20,63	20,59	20,57	20,48	20,53	20,51	20,50	20,53	20,60	20,50	20,50	20,61	20,55	20,47	20,52	20,49	20,45	20,44	20,49	20,50	20,52	20,43	20,47	20,53	20,54	20,50	20,45	20,38	20,49	20,51	20,49	20,56	20,61	20,59	20,51	20,52	20,44	20,42	20,44	20,51	20,52	20,47	20,45	20,49	20,44	20,45	20,47	20,49	20,45	20,50	20,49	20,41	20,48	20,49	20,49	20,56	20,45	20,45	20,48	20,50	20,41	20,42	20,43	20,42	20,47	20,49	20,48	20,43	20,40	20,41	20,41	20,45	20,46	20,41	20,54	20,48	20,39	20,35	20,52	20,54	20,37	20,44	20,49	20,48	20,51	20,43	20,36	20,40	20,38	20,42	20,49	20,42	20,46	20,44	20,48	20,38	20,34	20,35	20,40	20,43	20,44	20,47	20,45	20,45	20,49	20,54	20,49	20,43	20,50	20,55	20,51	20,45	20,50	20,45	20,45	20,47	20,38	20,41	20,38	20,50	20,44	20,42	20,38	20,39	20,41	20,32	20,36	20,43	20,47	20,58	20,52	20,52	20,47	20,46	20,49	20,42	20,50	20,39	20,34	20,42	20,45	20,39	20,47	20,43	20,40	20,37	20,36	20,38	20,38	
20,42	20,46	20,41	20,36	20,36	20,34	20,40	20,28	20,37	20,46	20,44	20,41	20,41	20,38	20,34	20,38	20,47	20,39	20,39	20,45	20,50	20,49	20,49	20,33	20,37	20,40	20,46	20,34	20,34	20,29	20,33	20,43	20,38	20,34	20,37	20,42	20,42	20,48	20,44	20,50	20,49	20,52	20,54	20,54	20,47	20,42	20,45	20,37	20,45	20,53	20,45	20,40	20,37	20,46	20,51	20,45	20,39	20,42	20,40	20,48	20,40	20,44	20,45	20,40	20,43	20,40	20,41	20,43	20,49	20,55	20,37	20,50	20,56	20,56	20,53	20,52	20,53	20,53	20,50	20,55	20,51	20,49	20,49	20,53	20,49	20,55	20,57	20,48	20,46	20,43	20,45	20,51	20,49	20,50	20,50	20,51	20,60	20,57	20,58	20,55	20,48	20,49	20,49	20,48	20,51	20,61	20,55	20,54	20,48	20,54	20,50	20,45	20,53	20,42	20,55	20,55	20,56	20,57	20,60	20,50	20,47	20,51	20,58	20,63	20,59	20,61	20,61	20,53	20,63	20,61	20,61	20,60	20,57	20,54	20,56	20,62	20,60	20,56	20,57	20,53	20,57	20,50	20,49	20,56	20,62	20,54	20,51	20,55	20,61	20,57	20,53	20,57	20,64	20,62	20,62	20,71	20,70	20,79	21,01	21,19	21,34	21,40	21,24	21,26	21,22	21,11	21,06	20,96	21,07	21,17	21,21	21,34	21,56	21,84	22,03	22,20	22,29	22,33	22,43	22,64	22,61	22,49	22,43	22,42	22,33	22,15	22,16	22,31	22,46	22,59	22,55	22,61	22,66	22,58	22,67	22,85	23,04	22,97	23,03	23,14	23,22	23,32	23,39	23,39	23,37	23,16	22,99	22,97	22,91	22,90	23,01	23,02	23,06	23,07	23,09	23,16	23,21	23,25	23,28	23,31	23,10	22,79	22,77	23,19	23,71	23,90	23,95	24,12	24,13	24,17	24,24	24,40	24,41	24,33	24,48	24,59	24,62	24,62	24,66	24,76	24,74	24,85	24,90	24,90	24,88	24,99	24,96	25,04	25,08	25,08	25,12	25,12	25,22	25,27	25,27	25,30	25,28	25,33	25,40	25,34	25,39	25,43	25,43	25,44	25,41	25,48	25,49	25,41	25,37	25,39	25,52	25,50	25,48	25,53	25,51	25,58	25,62	25,59	25,62	25,59	25,59	25,65	25,69	25,62	25,56	25,60	25,59	25,65	25,66	25,66	25,60	25,66	25,61	25,63	25,73	25,69	25,66	25,60	25,60	25,63	25,60	25,62	25,59	25,51	25,56	25,68	25,68	25,66	25,62	25,62	25,62	25,62	25,62	25,64	25,68	25,66	25,71	25,69	25,66	25,65	25,59	25,53	25,60	25,72	25,69	25,65	25,70	25,63	25,71	25,74	25,75	25,79	25,74	25,80	25,75	25,71	25,66	25,73	25,77	25,74	25,70	25,67	25,69	25,70	25,68	25,78	25,84	25,76	25,72	25,72	25,76	25,72	25,73	25,77	25,61	25,62	25,73	25,75	25,78	25,73	25,78	25,68	25,68	25,60	25,67	25,73	25,64	25,66	25,58	25,51	25,56	25,62	25,55	25,53	25,50	25,50	25,43	25,48	25,50	25,41	25,36	25,33	25,41	25,38	25,33	25,33	25,36	25,28	25,26	25,28	25,17	25,14	25,11	25,10	25,15	25,00	24,89	24,96	24,89	24,88	24,77	24,65	24,66	24,64	24,53	24,48	24,42	24,33	24,27	24,18	24,07	24,02	23,93	23,71	23,45	23,04	22,90	23,09	23,20	23,27	23,19	23,14	23,17	23,14	23,06	23,09	22,98	22,94	22,94	22,97	22,93	22,80	22,51	22,22	22,00	21,98	21,94	21,92	21,90	21,85	21,75	21,76	21,69	21,64	21,56	21,41	21,33	21,40	21,38	21,31	21,28	21,24	21,27	21,34	21,28	21,26	21,19	21,07	20,87	20,77	20,79	20,68	20,67	20,64	20,64	20,59	20,60	20,65	20,63	20,65	20,67	20,62	20,58	20,59	20,60	20,60	20,61	20,62	20,66	20,70	20,63	20,62	20,64	20,66	20,63	20,58	20,55	20,51	20,57	20,53	20,56	20,51	20,61	20,53	20,48	20,50	20,48	20,57	20,55	20,60	20,53	20,46	20,54	20,55	20,46	20,48	20,47	20,36	20,47	20,52	20,53	20,52	20,41	20,39	20,52	20,56	20,58	20,46	20,42	20,49	20,50	20,59	20,61	20,64	20,65	20,59	20,54	20,45	20,36	20,41	20,53	20,55	20,47	20,42	20,46	20,44	20,42	20,51	20,47	20,46	20,50	20,49	20,41	20,45	20,54	20,50	20,51	20,42	20,38	20,46	20,46	20,42	20,41	20,42	20,45	20,48	20,53	20,49	20,41	20,38	20,43	20,44	20,44	20,48	20,50	20,49	20,45	20,46	20,47	20,50	20,53	20,46	20,47	20,42	20,56	20,55	20,43	20,44	20,38	20,34	20,41	20,48	20,47	20,47	20,46	20,47	20,50	20,42	20,36	20,46	20,44	20,48	20,48	20,48	20,48	20,46	20,54	20,46	20,51	20,48	20,54	20,54	20,42	20,40	20,39	20,50	20,47	20,45	20,47	20,42	20,45	20,46	20,40	20,41	20,37	20,32	20,33	20,33	20,46	20,47	20,50	20,55	20,48	20,48	20,36	20,43	20,40	20,54	20,44	20,42	20,44	20,46	20,43	20,38	20,36	20,36	20,37	20,43	20,44	20,44	
20,45	20,44	20,41	20,38	20,35	20,35	20,35	20,31	20,41	20,36	20,42	20,37	20,30	20,38	20,41	20,29	20,40	20,45	20,41	20,45	20,54	20,46	20,50	20,48	20,44	20,51	20,51	20,37	20,38	20,37	20,26	20,46	20,41	20,35	20,39	20,43	20,38	20,38	20,45	20,41	20,41	20,44	20,48	20,48	20,40	20,39	20,38	20,32	20,43	20,46	20,49	20,46	20,42	20,42	20,48	20,41	20,35	20,46	20,48	20,52	20,44	20,43	20,42	20,52	20,53	20,46	20,41	20,40	20,42	20,48	20,44	20,40	20,48	20,58	20,57	20,52	20,51	20,51	20,50	20,53	20,52	20,46	20,50	20,47	20,47	20,43	20,46	20,53	20,45	20,45	20,56	20,50	20,47	20,53	20,58	20,53	20,50	20,54	20,55	20,50	20,53	20,41	20,42	20,46	20,50	20,56	20,52	20,49	20,51	20,53	20,50	20,44	20,56	20,48	20,51	20,50	20,49	20,56	20,61	20,53	20,48	20,42	20,56	20,64	20,61	20,62	20,63	20,59	20,57	20,66	20,65	20,65	20,58	20,56	20,55	20,64	20,62	20,57	20,62	20,51	20,60	20,55	20,49	20,51	20,54	20,60	20,58	20,67	20,59	20,62	20,63	20,62	20,63	20,61	20,68	20,78	20,83	21,00	21,19	21,26	21,26	21,33	21,00	20,78	20,79	20,78	20,87	20,86	20,96	21,01	20,92	20,88	21,03	21,20	21,35	21,46	21,63	21,80	22,00	22,19	22,37	22,43	22,50	22,67	22,77	22,68	22,70	22,72	22,71	22,76	22,70	22,71	22,83	22,85	22,95	23,15	23,20	23,21	23,25	23,41	23,47	23,52	23,55	23,59	23,48	23,27	23,01	22,94	22,93	22,92	22,99	23,04	23,06	23,09	23,13	23,16	23,28	23,35	23,31	23,40	23,30	23,03	22,79	22,92	23,46	23,81	23,82	23,98	24,16	24,20	24,23	24,29	24,37	24,46	24,58	24,59	24,61	24,68	24,64	24,64	24,76	24,79	24,91	24,99	24,96	25,01	25,08	25,02	25,12	25,16	25,08	25,14	25,16	25,23	25,25	25,31	25,33	25,35	25,37	25,35	25,42	25,46	25,50	25,46	25,43	25,54	25,55	25,45	25,46	25,47	25,53	25,54	25,55	25,57	25,59	25,62	25,63	25,59	25,57	25,63	25,65	25,68	25,69	25,66	25,63	25,67	25,66	25,61	25,67	25,69	25,71	25,72	25,69	25,67	25,72	25,80	25,73	25,67	25,69	25,71	25,63	25,63	25,56	25,49	25,58	25,67	25,67	25,70	25,62	25,60	25,64	25,73	25,71	25,77	25,74	25,80	25,80	25,74	25,67	25,67	25,59	25,63	25,74	25,77	25,77	25,72	25,73	25,76	25,72	25,81	25,81	25,75	25,70	25,73	25,68	25,68	25,75	25,77	25,80	25,75	25,72	25,75	25,72	25,73	25,73	25,86	25,86	25,85	25,73	25,77	25,82	25,78	25,71	25,76	25,74	25,66	25,76	25,83	25,86	25,77	25,73	25,81	25,76	25,66	25,69	25,80	25,78	25,69	25,62	25,61	25,56	25,58	25,52	25,56	25,53	25,48	25,49	25,50	25,56	25,43	25,34	25,37	25,42	25,43	25,28	25,35	25,35	25,32	25,27	25,25	25,23	25,18	25,21	25,22	25,16	25,03	25,01	24,96	24,90	24,90	24,87	24,72	24,66	24,67	24,51	24,48	24,48	24,38	24,30	24,16	24,02	24,00	23,81	23,55	23,29	22,98	23,02	23,32	23,28	23,29	23,26	23,22	23,20	23,15	23,10	23,10	23,09	23,02	22,98	22,99	22,94	22,78	22,67	22,40	22,31	22,22	22,21	22,20	22,14	22,07	21,93	21,91	21,84	21,76	21,79	21,68	21,50	21,50	21,49	21,46	21,37	21,37	21,33	21,40	21,31	21,30	21,26	21,19	20,94	20,74	20,73	20,68	20,62	20,69	20,65	20,61	20,59	20,67	20,60	20,64	20,67	20,58	20,52	20,58	20,62	20,61	20,60	20,55	20,61	20,63	20,54	20,54	20,61	20,67	20,63	20,60	20,54	20,51	20,56	20,48	20,58	20,53	20,47	20,63	20,60	20,52	20,51	20,51	20,53	20,53	20,49	20,47	20,49	20,48	20,45	20,52	20,52	20,50	20,45	20,54	20,55	20,49	20,45	20,39	20,49	20,59	20,55	20,36	20,40	20,52	20,60	20,65	20,82	20,78	20,63	20,58	20,56	20,45	20,45	20,39	20,46	20,37	20,39	20,47	20,45	20,53	20,47	20,48	20,46	20,44	20,52	20,52	20,43	20,41	20,48	20,45	20,42	20,45	20,47	20,49	20,46	20,39	20,35	20,37	20,46	20,43	20,41	20,54	20,48	20,42	20,45	20,42	20,41	20,50	20,50	20,43	20,42	20,42	20,44	20,49	20,46	20,48	20,50	20,45	20,50	20,58	20,38	20,41	20,44	20,39	20,48	20,47	20,48	20,50	20,48	20,45	20,43	20,44	20,42	20,47	20,42	20,50	20,47	20,44	20,48	20,48	20,42	20,37	20,40	20,50	20,53	20,42	20,38	20,35	20,40	20,41	20,52	20,45	20,43	20,37	20,40	20,40	20,38	20,42	20,46	20,33	20,33	20,38	20,37	20,42	20,36	20,44	20,44	20,48	20,48	20,37	20,37	20,52	20,36	20,31	20,48	20,37	20,39	20,38	20,32	20,39	20,36	20,38	20,56	20,57	
20,43	20,46	20,35	20,34	20,41	20,47	20,43	20,36	20,37	20,35	20,30	20,34	20,31	20,48	20,47	20,38	20,25	20,35	20,30	20,39	20,47	20,35	20,42	20,46	20,48	20,47	20,44	20,40	20,43	20,40	20,37	20,36	20,35	20,36	20,41	20,42	20,36	20,40	20,44	20,44	20,39	20,40	20,45	20,46	20,46	20,51	20,48	20,39	20,34	20,42	20,45	20,55	20,49	20,46	20,51	20,54	20,43	20,58	20,56	20,56	20,49	20,44	20,34	20,44	20,48	20,42	20,43	20,45	20,41	20,42	20,44	20,48	20,41	20,54	20,55	20,47	20,57	20,54	20,58	20,48	20,46	20,43	20,48	20,41	20,37	20,38	20,42	20,55	20,51	20,44	20,50	20,62	20,55	20,47	20,47	20,51	20,52	20,55	20,49	20,51	20,55	20,53	20,47	20,47	20,47	20,45	20,49	20,49	20,53	20,53	20,46	20,45	20,55	20,57	20,56	20,48	20,39	20,47	20,56	20,51	20,52	20,53	20,53	20,58	20,54	20,59	20,62	20,56	20,58	20,53	20,65	20,50	20,54	20,59	20,54	20,58	20,61	20,55	20,58	20,53	20,60	20,58	20,57	20,56	20,57	20,65	20,58	20,62	20,61	20,63	20,65	20,67	20,72	20,66	20,69	20,84	20,90	21,06	21,25	21,15	21,16	21,24	20,94	20,71	20,72	20,66	20,73	20,85	21,25	21,46	20,99	20,74	20,74	20,88	20,89	20,91	21,03	21,17	21,26	21,45	21,64	21,82	22,02	22,15	22,44	22,60	22,75	22,80	22,77	22,83	22,84	22,80	22,84	22,92	23,03	23,21	23,25	23,23	23,32	23,42	23,52	23,60	23,59	23,67	23,57	23,37	23,07	22,96	22,91	22,98	23,05	23,11	23,12	23,14	23,20	23,22	23,27	23,28	23,33	23,44	23,43	23,23	23,02	22,87	23,12	23,68	23,89	23,93	24,05	24,22	24,30	24,33	24,40	24,45	24,56	24,56	24,59	24,66	24,69	24,66	24,69	24,81	24,91	25,00	24,97	24,97	25,04	25,00	25,10	25,21	25,22	25,25	25,24	25,24	25,22	25,26	25,30	25,36	25,40	25,41	25,39	25,42	25,47	25,56	25,50	25,57	25,62	25,51	25,51	25,54	25,57	25,61	25,63	25,60	25,55	25,63	25,64	25,59	25,60	25,65	25,69	25,60	25,66	25,70	25,72	25,70	25,67	25,60	25,67	25,64	25,76	25,79	25,75	25,71	25,70	25,72	25,81	25,78	25,72	25,77	25,70	25,59	25,65	25,57	25,64	25,73	25,77	25,80	25,72	25,67	25,68	25,80	25,78	25,66	25,73	25,77	25,85	25,80	25,75	25,72	25,71	25,67	25,77	25,77	25,79	25,83	25,77	25,77	25,82	25,84	25,86	25,81	25,75	25,78	25,75	25,72	25,71	25,74	25,73	25,69	25,76	25,81	25,78	25,72	25,71	25,73	25,72	25,79	25,83	25,84	25,81	25,74	25,77	25,79	25,78	25,76	25,71	25,75	25,80	25,78	25,76	25,82	25,79	25,69	25,73	25,73	25,70	25,72	25,61	25,63	25,57	25,61	25,54	25,55	25,57	25,51	25,57	25,59	25,56	25,42	25,36	25,36	25,43	25,37	25,37	25,39	25,30	25,21	25,18	25,25	25,25	25,21	25,18	25,16	25,12	25,06	24,96	25,00	24,94	24,83	24,80	24,73	24,63	24,62	24,54	24,56	24,48	24,39	24,31	24,18	24,03	24,03	23,85	23,35	23,03	23,05	23,22	23,43	23,34	23,32	23,34	23,33	23,25	23,16	23,05	23,08	23,09	23,05	22,98	22,95	22,95	22,93	22,80	22,65	22,57	22,68	22,66	22,57	22,44	22,33	22,24	22,07	22,01	21,96	21,90	21,86	21,75	21,71	21,59	21,58	21,51	21,53	21,51	21,44	21,42	21,40	21,35	21,20	20,97	20,87	20,76	20,72	20,69	20,71	20,65	20,58	20,60	20,63	20,59	20,51	20,55	20,54	20,54	20,57	20,61	20,62	20,62	20,56	20,56	20,57	20,62	20,58	20,55	20,55	20,60	20,60	20,53	20,51	20,52	20,54	20,57	20,60	20,57	20,62	20,68	20,45	20,45	20,41	20,50	20,57	20,61	20,51	20,50	20,56	20,52	20,52	20,51	20,49	20,51	20,47	20,53	20,47	20,45	20,48	20,54	20,57	20,52	20,41	20,40	20,56	20,65	20,78	20,80	20,81	20,68	20,47	20,49	20,44	20,45	20,38	20,39	20,37	20,35	20,48	20,54	20,50	20,44	20,41	20,45	20,50	20,53	20,50	20,49	20,45	20,46	20,47	20,48	20,38	20,41	20,48	20,52	20,52	20,52	20,43	20,52	20,52	20,38	20,46	20,44	20,42	20,48	20,50	20,36	20,47	20,44	20,38	20,44	20,49	20,47	20,43	20,44	20,51	20,47	20,45	20,51	20,55	20,36	20,34	20,42	20,49	20,49	20,38	20,42	20,46	20,44	20,37	20,38	20,43	20,37	20,46	20,45	20,44	20,42	20,34	20,38	20,48	20,41	20,37	20,40	20,48	20,53	20,46	20,36	20,38	20,41	20,45	20,39	20,41	20,40	20,43	20,45	20,38	20,25	20,36	20,42	20,34	20,32	20,41	20,43	20,37	20,33	20,34	20,44	20,47	20,48	20,40	20,40	20,54	20,43	20,32	20,48	20,40	20,31	20,34	20,34	20,44	20,45	20,37	20,43	20,43	
20,31	20,36	20,45	20,40	20,34	20,46	20,47	20,31	20,31	20,34	20,23	20,29	20,36	20,38	20,43	20,46	20,34	20,28	20,40	20,40	20,37	20,29	20,32	20,35	20,41	20,44	20,44	20,32	20,41	20,47	20,41	20,35	20,36	20,37	20,51	20,49	20,44	20,44	20,46	20,42	20,38	20,40	20,48	20,52	20,53	20,52	20,55	20,52	20,53	20,48	20,46	20,46	20,48	20,47	20,48	20,49	20,45	20,55	20,63	20,55	20,50	20,46	20,35	20,31	20,42	20,42	20,45	20,44	20,45	20,41	20,39	20,51	20,50	20,54	20,48	20,52	20,48	20,52	20,55	20,55	20,51	20,40	20,40	20,34	20,29	20,38	20,37	20,50	20,47	20,50	20,49	20,53	20,48	20,49	20,44	20,48	20,52	20,56	20,56	20,59	20,57	20,54	20,56	20,49	20,48	20,44	20,49	20,51	20,53	20,52	20,44	20,40	20,48	20,50	20,51	20,52	20,53	20,51	20,49	20,45	20,45	20,49	20,56	20,54	20,48	20,56	20,61	20,54	20,60	20,51	20,61	20,57	20,46	20,59	20,58	20,56	20,66	20,55	20,58	20,57	20,65	20,61	20,61	20,59	20,66	20,68	20,67	20,61	20,63	20,64	20,71	20,76	20,76	20,77	20,85	20,96	21,03	20,97	21,05	21,03	20,97	21,00	20,88	20,75	20,71	20,70	20,68	20,71	21,14	21,71	21,14	20,72	20,78	20,85	20,78	20,78	20,88	20,95	20,95	21,01	21,01	21,12	21,25	21,39	21,68	21,97	22,20	22,43	22,61	22,71	22,68	22,74	22,76	22,83	22,90	23,00	23,17	23,14	23,17	23,26	23,33	23,44	23,46	23,53	23,49	23,37	23,15	22,97	22,92	22,92	23,05	23,12	23,13	23,11	23,14	23,17	23,23	23,25	23,29	23,42	23,45	23,36	23,25	23,00	22,89	23,28	23,79	23,95	24,02	24,06	24,23	24,38	24,30	24,37	24,53	24,59	24,61	24,70	24,68	24,70	24,72	24,75	24,86	24,93	24,96	24,91	24,99	25,01	25,11	25,18	25,21	25,25	25,29	25,34	25,33	25,31	25,30	25,39	25,43	25,52	25,55	25,47	25,51	25,52	25,53	25,55	25,60	25,59	25,53	25,62	25,62	25,64	25,62	25,65	25,58	25,68	25,74	25,65	25,63	25,62	25,68	25,69	25,73	25,71	25,70	25,77	25,73	25,67	25,73	25,73	25,77	25,79	25,71	25,71	25,75	25,75	25,78	25,79	25,76	25,82	25,81	25,74	25,75	25,65	25,75	25,76	25,80	25,79	25,72	25,74	25,76	25,80	25,76	25,75	25,75	25,77	25,83	25,84	25,72	25,74	25,79	25,76	25,67	25,73	25,76	25,73	25,69	25,66	25,73	25,84	25,81	25,87	25,83	25,81	25,74	25,73	25,68	25,75	25,75	25,70	25,75	25,77	25,71	25,72	25,70	25,74	25,71	25,81	25,84	25,85	25,79	25,73	25,71	25,78	25,77	25,77	25,75	25,73	25,74	25,73	25,78	25,78	25,84	25,78	25,69	25,66	25,63	25,66	25,65	25,66	25,60	25,63	25,56	25,55	25,59	25,57	25,54	25,61	25,51	25,38	25,39	25,42	25,42	25,42	25,35	25,31	25,30	25,24	25,17	25,25	25,20	25,18	25,15	25,09	25,13	25,00	24,92	24,98	25,03	24,89	24,80	24,70	24,65	24,64	24,59	24,59	24,51	24,36	24,29	24,21	24,13	23,96	24,15	23,13	22,92	23,19	23,41	23,53	23,43	23,37	23,37	23,34	23,25	23,20	23,18	23,08	23,03	23,07	23,01	22,99	23,02	23,03	22,97	22,90	22,89	23,01	23,08	22,90	22,77	22,63	22,53	22,41	22,31	22,14	22,05	21,99	21,98	21,93	21,76	21,68	21,63	21,67	21,64	21,57	21,54	21,48	21,47	21,31	21,01	20,88	20,78	20,72	20,77	20,76	20,70	20,65	20,71	20,68	20,65	20,56	20,46	20,54	20,61	20,67	20,61	20,64	20,63	20,56	20,55	20,59	20,61	20,70	20,64	20,55	20,61	20,64	20,56	20,51	20,49	20,46	20,56	20,52	20,58	20,61	20,62	20,53	20,52	20,46	20,47	20,56	20,62	20,58	20,59	20,57	20,56	20,57	20,51	20,44	20,57	20,57	20,49	20,48	20,44	20,46	20,60	20,64	20,64	20,65	20,69	20,74	20,71	20,79	20,73	20,57	20,52	20,48	20,45	20,41	20,36	20,37	20,44	20,40	20,40	20,55	20,58	20,48	20,43	20,41	20,43	20,51	20,51	20,52	20,50	20,51	20,49	20,50	20,50	20,42	20,34	20,38	20,42	20,40	20,50	20,49	20,48	20,55	20,36	20,40	20,49	20,48	20,41	20,46	20,47	20,41	20,44	20,48	20,47	20,55	20,43	20,45	20,39	20,45	20,49	20,36	20,44	20,52	20,43	20,36	20,49	20,43	20,42	20,33	20,46	20,42	20,34	20,36	20,41	20,44	20,35	20,39	20,50	20,48	20,46	20,39	20,42	20,46	20,41	20,35	20,38	20,50	20,53	20,43	20,39	20,38	20,40	20,43	20,41	20,35	20,40	20,42	20,54	20,38	20,33	20,36	20,42	20,33	20,29	20,36	20,46	20,35	20,38	20,35	20,45	20,44	20,35	20,34	20,38	20,52	20,43	20,27	20,38	20,36	20,38	20,44	20,39	20,40	20,38	20,40	20,42	20,41	
20,34	20,45	20,52	20,48	20,33	20,36	20,40	20,38	20,29	20,38	20,33	20,39	20,40	20,40	20,42	20,49	20,46	20,38	20,45	20,50	20,38	20,40	20,34	20,37	20,39	20,45	20,51	20,42	20,40	20,41	20,42	20,37	20,38	20,33	20,43	20,52	20,43	20,53	20,43	20,37	20,37	20,37	20,44	20,48	20,48	20,47	20,48	20,47	20,45	20,52	20,47	20,39	20,44	20,44	20,48	20,48	20,47	20,48	20,55	20,45	20,44	20,44	20,46	20,41	20,42	20,34	20,39	20,48	20,45	20,46	20,43	20,48	20,48	20,54	20,46	20,45	20,53	20,51	20,48	20,53	20,57	20,45	20,42	20,38	20,38	20,46	20,43	20,49	20,49	20,48	20,50	20,53	20,46	20,49	20,50	20,40	20,44	20,56	20,64	20,58	20,61	20,48	20,52	20,56	20,55	20,46	20,50	20,56	20,51	20,54	20,48	20,50	20,53	20,44	20,49	20,48	20,43	20,48	20,53	20,47	20,47	20,51	20,54	20,60	20,52	20,56	20,56	20,55	20,58	20,59	20,60	20,58	20,49	20,49	20,54	20,51	20,56	20,57	20,60	20,62	20,66	20,71	20,62	20,53	20,66	20,75	20,76	20,65	20,66	20,73	20,80	20,94	20,92	20,91	21,03	21,20	21,18	21,01	20,91	20,93	20,83	20,78	20,76	20,70	20,72	20,68	20,72	20,67	20,83	21,16	20,96	20,69	20,75	20,86	20,81	20,73	20,78	20,80	20,79	20,84	20,81	20,82	20,96	21,03	21,15	21,36	21,57	21,90	22,22	22,41	22,51	22,57	22,63	22,69	22,71	22,80	22,95	22,96	22,93	23,02	23,02	23,11	23,21	23,30	23,24	23,17	23,02	22,97	22,98	23,00	22,97	23,07	23,07	23,06	23,06	23,12	23,22	23,29	23,33	23,40	23,45	23,42	23,45	23,31	22,99	23,00	23,52	23,86	24,00	24,10	24,19	24,30	24,30	24,36	24,55	24,63	24,61	24,68	24,66	24,68	24,73	24,74	24,78	24,92	24,92	24,95	25,04	25,02	25,06	25,10	25,22	25,24	25,27	25,33	25,30	25,27	25,31	25,39	25,41	25,53	25,56	25,58	25,55	25,51	25,53	25,54	25,61	25,68	25,59	25,58	25,66	25,67	25,62	25,62	25,64	25,67	25,68	25,67	25,70	25,72	25,71	25,73	25,77	25,73	25,61	25,73	25,79	25,74	25,74	25,82	25,79	25,73	25,63	25,62	25,74	25,71	25,78	25,79	25,78	25,83	25,79	25,71	25,78	25,74	25,75	25,73	25,74	25,81	25,72	25,69	25,72	25,72	25,68	25,75	25,78	25,78	25,76	25,76	25,74	25,75	25,80	25,79	25,80	25,78	25,86	25,76	25,65	25,71	25,80	25,85	25,82	25,82	25,84	25,83	25,78	25,79	25,67	25,70	25,73	25,75	25,72	25,75	25,71	25,70	25,60	25,70	25,69	25,73	25,73	25,76	25,80	25,73	25,64	25,73	25,75	25,73	25,72	25,72	25,73	25,75	25,81	25,78	25,80	25,75	25,70	25,65	25,60	25,50	25,58	25,68	25,63	25,62	25,56	25,56	25,57	25,62	25,59	25,61	25,48	25,47	25,43	25,43	25,42	25,34	25,32	25,22	25,30	25,34	25,23	25,19	25,14	25,05	25,09	25,10	25,11	24,96	24,92	24,92	24,92	24,90	24,81	24,71	24,63	24,60	24,66	24,57	24,50	24,36	24,19	24,16	24,09	23,82	23,41	23,00	23,05	23,41	23,58	23,55	23,48	23,42	23,40	23,37	23,28	23,20	23,12	23,13	23,07	23,09	23,08	22,97	22,97	22,98	23,05	23,23	23,36	23,45	23,49	23,21	23,10	23,01	22,80	22,67	22,59	22,46	22,32	22,19	22,13	22,11	21,97	21,88	21,87	21,85	21,83	21,71	21,68	21,61	21,54	21,39	21,11	20,88	20,74	20,75	20,75	20,77	20,75	20,66	20,64	20,70	20,70	20,65	20,58	20,57	20,60	20,60	20,59	20,64	20,73	20,63	20,56	20,59	20,64	20,61	20,69	20,58	20,58	20,55	20,56	20,48	20,47	20,48	20,52	20,57	20,57	20,51	20,54	20,52	20,53	20,53	20,47	20,53	20,49	20,50	20,58	20,61	20,45	20,52	20,51	20,49	20,50	20,52	20,52	20,50	20,50	20,51	20,64	20,73	20,83	20,96	21,02	21,05	20,95	20,84	20,63	20,50	20,36	20,38	20,45	20,31	20,30	20,24	20,42	20,41	20,38	20,51	20,51	20,44	20,50	20,47	20,43	20,46	20,53	20,51	20,52	20,44	20,49	20,52	20,49	20,40	20,38	20,36	20,43	20,48	20,48	20,40	20,47	20,59	20,41	20,38	20,45	20,42	20,34	20,45	20,51	20,39	20,43	20,48	20,50	20,42	20,35	20,44	20,45	20,51	20,50	20,47	20,47	20,49	20,44	20,45	20,51	20,45	20,47	20,41	20,45	20,45	20,42	20,41	20,39	20,37	20,40	20,48	20,46	20,48	20,46	20,41	20,44	20,38	20,43	20,31	20,37	20,47	20,47	20,44	20,41	20,37	20,40	20,45	20,50	20,45	20,45	20,49	20,44	20,34	20,43	20,41	20,42	20,41	20,34	20,41	20,38	20,39	20,47	20,41	20,40	20,39	20,34	20,40	20,36	20,40	20,45	20,36	20,36	20,43	20,42	20,43	20,39	20,30	20,33	20,34	20,39	20,35	
20,46	20,47	20,45	20,38	20,40	20,45	20,43	20,35	20,38	20,32	20,35	20,37	20,36	20,32	20,35	20,52	20,50	20,36	20,37	20,41	20,40	20,47	20,44	20,31	20,43	20,45	20,49	20,48	20,55	20,33	20,34	20,42	20,33	20,44	20,48	20,54	20,44	20,41	20,45	20,43	20,44	20,35	20,40	20,39	20,42	20,47	20,42	20,46	20,45	20,40	20,49	20,41	20,42	20,44	20,46	20,42	20,50	20,55	20,53	20,43	20,37	20,34	20,44	20,51	20,50	20,31	20,36	20,41	20,39	20,49	20,51	20,53	20,50	20,50	20,43	20,44	20,45	20,51	20,46	20,50	20,57	20,54	20,56	20,47	20,40	20,40	20,46	20,54	20,58	20,52	20,44	20,55	20,57	20,56	20,47	20,44	20,35	20,53	20,63	20,56	20,49	20,43	20,47	20,41	20,45	20,57	20,56	20,46	20,50	20,53	20,51	20,50	20,59	20,56	20,47	20,46	20,45	20,53	20,52	20,46	20,49	20,51	20,54	20,60	20,50	20,57	20,62	20,50	20,56	20,62	20,60	20,53	20,47	20,54	20,53	20,55	20,53	20,57	20,59	20,59	20,60	20,68	20,69	20,68	20,75	20,79	20,76	20,83	20,88	20,92	21,01	21,16	21,19	21,17	21,12	21,19	21,17	21,06	20,97	20,87	20,84	20,84	20,86	20,86	20,72	20,69	20,69	20,70	20,64	20,67	20,73	20,76	20,75	20,77	20,74	20,75	20,75	20,73	20,74	20,83	20,83	20,74	20,80	20,89	20,96	21,09	21,31	21,64	21,97	22,15	22,28	22,43	22,49	22,43	22,49	22,59	22,71	22,72	22,68	22,77	22,79	22,83	22,92	22,99	22,95	22,96	22,97	22,97	23,02	23,04	23,01	23,10	23,15	23,09	23,18	23,22	23,27	23,34	23,41	23,41	23,49	23,52	23,58	23,53	23,23	22,86	23,16	23,73	23,93	24,09	24,21	24,25	24,33	24,35	24,49	24,58	24,62	24,68	24,63	24,69	24,77	24,74	24,84	24,97	24,94	24,92	25,06	25,04	25,08	25,13	25,20	25,24	25,24	25,27	25,24	25,24	25,34	25,33	25,32	25,39	25,48	25,57	25,60	25,58	25,56	25,57	25,64	25,68	25,59	25,53	25,66	25,65	25,65	25,70	25,72	25,75	25,70	25,67	25,74	25,76	25,70	25,68	25,69	25,70	25,69	25,70	25,82	25,75	25,74	25,84	25,78	25,73	25,69	25,71	25,73	25,76	25,76	25,70	25,71	25,72	25,73	25,65	25,76	25,80	25,71	25,69	25,70	25,83	25,81	25,70	25,75	25,78	25,75	25,71	25,71	25,72	25,71	25,71	25,71	25,71	25,77	25,79	25,77	25,72	25,79	25,81	25,73	25,68	25,76	25,81	25,81	25,79	25,76	25,77	25,78	25,79	25,76	25,81	25,74	25,71	25,77	25,77	25,77	25,82	25,63	25,60	25,65	25,68	25,71	25,67	25,74	25,69	25,64	25,70	25,76	25,70	25,65	25,65	25,79	25,80	25,84	25,83	25,73	25,61	25,72	25,73	25,58	25,50	25,57	25,59	25,56	25,57	25,53	25,58	25,61	25,58	25,51	25,56	25,49	25,40	25,44	25,41	25,38	25,29	25,28	25,23	25,25	25,32	25,21	25,14	25,13	25,09	25,04	25,02	25,02	24,97	24,97	24,91	24,84	24,76	24,74	24,69	24,66	24,62	24,61	24,52	24,44	24,33	24,21	24,06	23,97	23,63	23,22	23,12	23,38	23,53	23,63	23,55	23,51	23,43	23,40	23,32	23,29	23,24	23,07	23,06	23,10	23,07	23,00	22,91	22,98	23,10	23,19	23,50	23,74	23,80	23,84	23,66	23,49	23,35	23,16	23,00	22,82	22,72	22,62	22,44	22,37	22,31	22,21	22,13	22,08	21,98	21,93	21,94	21,84	21,77	21,67	21,46	21,22	20,93	20,76	20,75	20,77	20,73	20,67	20,67	20,65	20,64	20,66	20,68	20,56	20,56	20,58	20,55	20,55	20,56	20,64	20,61	20,58	20,63	20,60	20,60	20,60	20,62	20,62	20,60	20,57	20,46	20,47	20,49	20,54	20,57	20,52	20,46	20,54	20,58	20,51	20,48	20,52	20,57	20,52	20,45	20,49	20,58	20,53	20,61	20,52	20,54	20,49	20,52	20,48	20,52	20,47	20,61	20,79	20,96	21,12	21,21	21,23	21,14	21,01	20,78	20,65	20,55	20,48	20,41	20,38	20,28	20,23	20,20	20,28	20,45	20,44	20,46	20,52	20,49	20,55	20,51	20,47	20,55	20,61	20,53	20,46	20,48	20,47	20,52	20,47	20,44	20,42	20,41	20,49	20,50	20,49	20,46	20,44	20,47	20,47	20,56	20,52	20,50	20,42	20,45	20,57	20,47	20,48	20,45	20,43	20,47	20,37	20,50	20,55	20,50	20,49	20,45	20,43	20,47	20,43	20,38	20,50	20,46	20,38	20,45	20,45	20,49	20,45	20,43	20,35	20,37	20,47	20,56	20,47	20,48	20,47	20,41	20,44	20,47	20,52	20,40	20,41	20,51	20,46	20,51	20,37	20,41	20,42	20,48	20,47	20,46	20,43	20,45	20,44	20,41	20,44	20,35	20,40	20,42	20,34	20,39	20,37	20,47	20,43	20,42	20,37	20,40	20,40	20,45	20,41	20,41	20,33	20,43	20,50	20,39	20,44	20,51	20,41	20,40	20,45	20,39	20,26	20,27
[truncated: 1,444,217 more chars]
