# Supplementary material for: A novel phased-array thermography concept for non-destructive testing
Source: Sci Rep. 2025 Nov 7;15:39144. doi: 10.1038/s41598-025-26380-8 (PMC12594793; doi:10.1038/s41598-025-26380-8)
Supplement: Supplementary file 2 — Supplementary Information 2. [file 41598_2025_26380_MOESM2_ESM.zip › Supplementary_Data/2-Experimental/1-Composite_Plate/PAT_DT_0s_TUp_40s/Impact 2_0028_28.asc]

[Settings]
Version=3
ImageWidth=640
ImageHeight=480
ShotRange=15.00;35.00
CalibRange=-40.00;120.00
TempUnit=�C

[MeasDefs]
ID=Avg	Min	Max	Span	SDev
R1=24.15	20,58	27,13	6,55	1,32

[Data]
20,31	20,30	20,20	20,26	20,25	20,25	20,38	20,40	20,22	20,28	20,29	20,35	20,42	20,43	20,47	20,47	20,40	20,41	20,42	20,36	20,51	20,51	20,41	20,39	20,39	20,39	20,37	20,27	20,37	20,47	20,39	20,35	20,31	20,33	20,40	20,38	20,48	20,49	20,38	20,31	20,37	20,38	20,27	20,32	20,43	20,45	20,36	20,32	20,40	20,42	20,41	20,41	20,45	20,43	20,43	20,46	20,48	20,46	20,33	20,40	20,44	20,40	20,45	20,49	20,51	20,55	20,46	20,45	20,42	20,54	20,43	20,41	20,47	20,47	20,44	20,39	20,40	20,40	20,43	20,43	20,30	20,38	20,44	20,41	20,34	20,30	20,40	20,43	20,41	20,41	20,35	20,38	20,53	20,52	20,33	20,50	20,51	20,41	20,43	20,47	20,43	20,41	20,52	20,41	20,39	20,43	20,43	20,44	20,45	20,49	20,47	20,37	20,39	20,46	20,48	20,36	20,37	20,38	20,43	20,45	20,45	20,52	20,58	20,53	20,46	20,57	20,41	20,43	20,42	20,44	20,48	20,43	20,38	20,43	20,46	20,53	20,45	20,40	20,38	20,46	20,44	20,38	20,46	20,43	20,41	20,39	20,54	20,51	20,36	20,36	20,43	20,42	20,44	20,51	20,53	20,47	20,46	20,48	20,56	20,46	20,33	20,40	20,46	20,48	20,47	20,45	20,41	20,43	20,48	20,47	20,47	20,48	20,51	20,52	20,54	20,46	20,42	20,43	20,47	20,46	20,44	20,42	20,44	20,43	20,47	20,45	20,44	20,43	20,37	20,41	20,52	20,51	20,57	20,49	20,44	20,52	20,59	20,50	20,50	20,53	20,53	20,50	20,44	20,49	20,55	20,50	20,43	20,44	20,46	20,51	20,52	20,55	20,53	20,39	20,43	20,47	20,54	20,53	20,55	20,53	20,51	20,45	20,43	20,45	20,49	20,47	20,41	20,48	20,54	20,56	20,48	20,44	20,43	20,43	20,55	20,61	20,59	20,53	20,50	20,44	20,53	20,66	20,63	20,65	20,58	20,42	20,39	20,50	20,52	20,57	20,50	20,54	20,57	20,55	20,58	20,62	20,51	20,52	20,57	20,54	20,50	20,55	20,48	20,45	20,36	20,46	20,55	20,51	20,51	20,51	20,58	20,53	20,49	20,51	20,59	20,52	20,47	20,41	20,50	20,52	20,46	20,51	20,41	20,43	20,45	20,47	20,54	20,47	20,56	20,55	20,46	20,54	20,49	20,46	20,52	20,51	20,46	20,45	20,45	20,42	20,47	20,50	20,48	20,46	20,55	20,50	20,50	20,57	20,46	20,52	20,54	20,56	20,52	20,51	20,57	20,52	20,46	20,52	20,55	20,52	20,53	20,58	20,49	20,48	20,54	20,49	20,51	20,59	20,50	20,49	20,45	20,44	20,56	20,60	20,55	20,52	20,50	20,56	20,53	20,54	20,56	20,55	20,47	20,48	20,56	20,60	20,48	20,45	20,54	20,58	20,50	20,47	20,50	20,53	20,50	20,48	20,51	20,50	20,50	20,50	20,59	20,58	20,55	20,52	20,48	20,57	20,51	20,57	20,56	20,48	20,44	20,47	20,57	20,62	20,56	20,51	20,49	20,50	20,52	20,52	20,55	20,56	20,60	20,57	20,48	20,48	20,50	20,56	20,52	20,54	20,52	20,43	20,39	20,48	20,43	20,49	20,46	20,50	20,49	20,47	20,59	20,61	20,51	20,52	20,50	20,51	20,45	20,42	20,47	20,52	20,56	20,60	20,58	20,47	20,49	20,42	20,46	20,48	20,49	20,40	20,47	20,56	20,52	20,55	20,48	20,55	20,52	20,51	20,44	20,41	20,48	20,46	20,42	20,50	20,54	20,61	20,56	20,40	20,41	20,46	20,54	20,54	20,51	20,51	20,51	20,41	20,50	20,58	20,50	20,51	20,48	20,53	20,59	20,54	20,53	20,48	20,57	20,53	20,49	20,47	20,48	20,50	20,45	20,54	20,51	20,45	20,48	20,56	20,53	20,52	20,59	20,57	20,50	20,51	20,50	20,48	20,50	20,39	20,46	20,55	20,47	20,52	20,47	20,47	20,44	20,48	20,43	20,43	20,51	20,49	20,45	20,43	20,38	20,39	20,45	20,46	20,52	20,52	20,48	20,55	20,49	20,44	20,45	20,43	20,47	20,63	20,50	20,49	20,57	20,45	20,41	20,38	20,38	20,42	20,44	20,51	20,41	20,39	20,51	20,66	20,55	20,47	20,38	20,51	20,56	20,46	20,51	20,47	20,43	20,40	20,49	20,44	20,46	20,57	20,58	20,48	20,45	20,47	20,52	20,52	20,49	20,49	20,40	20,43	20,46	20,47	20,47	20,41	20,37	20,48	20,51	20,41	20,39	20,41	20,52	20,51	20,45	20,53	20,53	20,47	20,48	20,47	20,41	20,37	20,38	20,44	20,40	20,45	20,48	20,43	20,49	20,49	20,47	20,48	20,40	20,40	20,44	20,37	20,39	20,45	20,42	20,46	20,44	20,40	20,45	20,51	20,45	20,39	20,31	20,47	20,48	20,52	20,39	20,40	20,48	20,44	20,39	20,32	20,43	20,45	20,40	20,38	20,29	20,44	20,50	20,39	20,43	20,41	20,43	20,41	20,43	20,34	20,28	20,32	20,35	20,29	20,28	20,39	20,33	20,34	20,37	20,44	20,43	20,47	20,41	20,38	20,45	20,48	20,46	20,57	20,43	20,41	20,50	20,38	20,37	20,37	20,34	20,38	20,31	20,30	
20,31	20,31	20,22	20,38	20,43	20,37	20,43	20,42	20,17	20,24	20,32	20,38	20,42	20,43	20,43	20,41	20,41	20,37	20,40	20,33	20,38	20,39	20,37	20,41	20,45	20,38	20,40	20,35	20,36	20,39	20,36	20,31	20,39	20,35	20,32	20,36	20,44	20,49	20,43	20,30	20,38	20,38	20,36	20,40	20,48	20,48	20,43	20,43	20,39	20,42	20,43	20,35	20,38	20,44	20,42	20,44	20,45	20,47	20,45	20,46	20,36	20,34	20,47	20,43	20,38	20,43	20,34	20,46	20,50	20,50	20,44	20,43	20,48	20,45	20,51	20,43	20,43	20,39	20,43	20,49	20,45	20,36	20,37	20,39	20,43	20,36	20,46	20,50	20,40	20,38	20,34	20,37	20,38	20,40	20,37	20,44	20,44	20,36	20,48	20,46	20,36	20,31	20,37	20,41	20,45	20,43	20,43	20,52	20,53	20,49	20,40	20,41	20,47	20,39	20,43	20,37	20,39	20,38	20,45	20,48	20,46	20,47	20,45	20,51	20,49	20,58	20,46	20,37	20,42	20,50	20,51	20,46	20,37	20,39	20,42	20,47	20,50	20,45	20,40	20,47	20,44	20,40	20,46	20,44	20,39	20,42	20,54	20,51	20,49	20,40	20,45	20,44	20,42	20,45	20,55	20,53	20,47	20,40	20,53	20,42	20,35	20,39	20,40	20,40	20,48	20,52	20,48	20,42	20,47	20,48	20,47	20,43	20,47	20,47	20,44	20,42	20,36	20,40	20,47	20,49	20,42	20,36	20,41	20,39	20,41	20,44	20,38	20,39	20,43	20,47	20,51	20,49	20,56	20,47	20,47	20,53	20,49	20,45	20,48	20,43	20,44	20,53	20,48	20,51	20,55	20,49	20,47	20,49	20,53	20,57	20,57	20,50	20,45	20,48	20,49	20,57	20,55	20,55	20,53	20,55	20,51	20,44	20,48	20,45	20,55	20,58	20,49	20,48	20,42	20,47	20,52	20,46	20,50	20,48	20,58	20,51	20,49	20,46	20,43	20,45	20,53	20,61	20,63	20,60	20,58	20,50	20,45	20,48	20,57	20,54	20,48	20,52	20,48	20,62	20,60	20,61	20,53	20,47	20,53	20,57	20,50	20,52	20,50	20,43	20,39	20,41	20,57	20,58	20,53	20,53	20,59	20,52	20,50	20,56	20,58	20,54	20,44	20,39	20,46	20,47	20,47	20,45	20,41	20,45	20,45	20,41	20,54	20,56	20,55	20,57	20,47	20,52	20,52	20,41	20,50	20,55	20,50	20,48	20,52	20,45	20,44	20,40	20,47	20,43	20,52	20,51	20,48	20,56	20,43	20,47	20,53	20,46	20,51	20,54	20,61	20,63	20,49	20,47	20,61	20,53	20,49	20,55	20,51	20,52	20,57	20,51	20,44	20,48	20,57	20,50	20,52	20,49	20,57	20,57	20,55	20,48	20,47	20,56	20,49	20,50	20,52	20,49	20,51	20,48	20,53	20,59	20,57	20,48	20,53	20,58	20,57	20,52	20,48	20,42	20,46	20,44	20,42	20,45	20,48	20,52	20,65	20,62	20,58	20,57	20,45	20,46	20,52	20,57	20,48	20,39	20,47	20,52	20,53	20,55	20,51	20,49	20,46	20,49	20,47	20,46	20,49	20,49	20,64	20,60	20,52	20,46	20,51	20,52	20,49	20,58	20,61	20,53	20,48	20,53	20,54	20,55	20,57	20,53	20,47	20,49	20,61	20,56	20,45	20,48	20,55	20,56	20,57	20,48	20,49	20,54	20,62	20,55	20,46	20,45	20,50	20,46	20,46	20,53	20,47	20,47	20,48	20,53	20,48	20,49	20,48	20,54	20,52	20,50	20,54	20,51	20,52	20,54	20,44	20,46	20,54	20,56	20,58	20,45	20,36	20,41	20,54	20,53	20,53	20,61	20,54	20,51	20,48	20,53	20,48	20,42	20,48	20,52	20,55	20,52	20,50	20,45	20,43	20,56	20,54	20,50	20,43	20,44	20,50	20,51	20,50	20,45	20,44	20,54	20,55	20,43	20,53	20,59	20,46	20,41	20,54	20,55	20,52	20,42	20,49	20,54	20,39	20,39	20,50	20,48	20,48	20,54	20,53	20,54	20,50	20,50	20,46	20,46	20,45	20,39	20,44	20,52	20,52	20,45	20,42	20,44	20,41	20,40	20,44	20,45	20,52	20,63	20,46	20,48	20,51	20,48	20,41	20,42	20,45	20,36	20,45	20,51	20,45	20,36	20,51	20,63	20,59	20,48	20,43	20,43	20,51	20,50	20,41	20,42	20,44	20,39	20,46	20,51	20,54	20,59	20,53	20,46	20,49	20,57	20,54	20,52	20,46	20,50	20,44	20,48	20,44	20,46	20,54	20,41	20,40	20,42	20,48	20,40	20,44	20,42	20,56	20,55	20,47	20,47	20,43	20,43	20,46	20,36	20,42	20,43	20,45	20,47	20,45	20,46	20,48	20,46	20,48	20,43	20,56	20,43	20,35	20,42	20,37	20,43	20,48	20,44	20,39	20,43	20,44	20,43	20,35	20,39	20,39	20,45	20,35	20,48	20,41	20,39	20,43	20,43	20,50	20,46	20,43	20,40	20,44	20,50	20,37	20,41	20,42	20,37	20,46	20,48	20,47	20,55	20,51	20,38	20,43	20,42	20,33	20,31	20,41	20,33	20,30	20,39	20,33	20,32	20,39	20,37	20,35	20,36	20,42	20,44	20,46	20,56	20,38	20,50	20,55	20,38	20,40	20,30	20,25	20,33	20,41	20,42	20,36	20,37	
20,31	20,33	20,31	20,41	20,45	20,35	20,38	20,43	20,35	20,36	20,40	20,32	20,35	20,35	20,39	20,40	20,42	20,35	20,26	20,37	20,43	20,42	20,35	20,44	20,52	20,47	20,44	20,36	20,39	20,40	20,35	20,35	20,42	20,42	20,40	20,29	20,41	20,41	20,44	20,41	20,46	20,55	20,40	20,43	20,54	20,45	20,38	20,48	20,41	20,45	20,41	20,37	20,30	20,39	20,47	20,40	20,42	20,51	20,57	20,51	20,45	20,39	20,48	20,54	20,45	20,43	20,40	20,45	20,50	20,50	20,42	20,51	20,53	20,49	20,46	20,51	20,47	20,47	20,42	20,50	20,50	20,44	20,42	20,44	20,49	20,45	20,41	20,44	20,38	20,41	20,42	20,39	20,41	20,34	20,34	20,54	20,49	20,43	20,45	20,47	20,46	20,34	20,31	20,42	20,50	20,42	20,34	20,40	20,48	20,45	20,39	20,45	20,52	20,50	20,56	20,46	20,36	20,35	20,44	20,41	20,42	20,48	20,48	20,47	20,48	20,54	20,47	20,38	20,40	20,45	20,47	20,46	20,37	20,42	20,42	20,46	20,44	20,43	20,38	20,46	20,46	20,37	20,40	20,45	20,43	20,46	20,53	20,54	20,45	20,40	20,42	20,46	20,44	20,46	20,46	20,48	20,52	20,45	20,49	20,48	20,41	20,46	20,44	20,44	20,42	20,47	20,52	20,42	20,45	20,48	20,44	20,49	20,46	20,52	20,47	20,42	20,39	20,34	20,47	20,45	20,50	20,51	20,41	20,31	20,43	20,52	20,44	20,50	20,44	20,46	20,48	20,50	20,53	20,51	20,47	20,52	20,47	20,43	20,50	20,46	20,45	20,47	20,53	20,57	20,52	20,46	20,50	20,47	20,49	20,59	20,57	20,52	20,46	20,54	20,56	20,60	20,54	20,49	20,45	20,48	20,49	20,43	20,48	20,56	20,55	20,53	20,56	20,57	20,53	20,58	20,60	20,49	20,44	20,51	20,56	20,50	20,42	20,50	20,52	20,47	20,55	20,67	20,55	20,53	20,52	20,53	20,59	20,55	20,54	20,58	20,56	20,59	20,61	20,53	20,53	20,56	20,51	20,47	20,57	20,57	20,53	20,51	20,52	20,54	20,52	20,55	20,57	20,55	20,47	20,48	20,55	20,53	20,54	20,59	20,56	20,54	20,42	20,38	20,45	20,48	20,48	20,47	20,52	20,50	20,50	20,51	20,56	20,58	20,56	20,64	20,52	20,49	20,41	20,41	20,52	20,50	20,57	20,47	20,46	20,47	20,44	20,44	20,41	20,50	20,45	20,47	20,51	20,53	20,46	20,46	20,51	20,46	20,49	20,55	20,62	20,61	20,51	20,52	20,56	20,58	20,56	20,52	20,55	20,57	20,56	20,52	20,45	20,44	20,55	20,60	20,58	20,53	20,56	20,62	20,53	20,47	20,55	20,50	20,49	20,51	20,63	20,58	20,63	20,61	20,51	20,54	20,60	20,55	20,55	20,59	20,55	20,55	20,51	20,48	20,47	20,46	20,43	20,51	20,54	20,50	20,56	20,57	20,52	20,56	20,49	20,45	20,51	20,52	20,55	20,42	20,43	20,59	20,49	20,57	20,53	20,57	20,51	20,51	20,54	20,49	20,51	20,48	20,60	20,58	20,58	20,52	20,45	20,51	20,51	20,61	20,66	20,58	20,53	20,62	20,64	20,56	20,52	20,57	20,48	20,44	20,53	20,49	20,39	20,53	20,55	20,49	20,50	20,58	20,52	20,56	20,53	20,56	20,55	20,52	20,50	20,52	20,54	20,54	20,47	20,55	20,45	20,51	20,54	20,47	20,45	20,55	20,52	20,55	20,55	20,50	20,50	20,56	20,53	20,47	20,64	20,50	20,54	20,44	20,38	20,43	20,54	20,53	20,48	20,50	20,55	20,52	20,54	20,54	20,48	20,43	20,50	20,48	20,55	20,55	20,61	20,58	20,43	20,51	20,63	20,53	20,52	20,42	20,46	20,50	20,42	20,48	20,48	20,52	20,49	20,45	20,47	20,55	20,44	20,43	20,52	20,59	20,56	20,51	20,52	20,53	20,41	20,40	20,49	20,54	20,53	20,48	20,50	20,50	20,51	20,56	20,53	20,50	20,51	20,43	20,45	20,60	20,50	20,46	20,37	20,40	20,41	20,42	20,48	20,50	20,47	20,58	20,52	20,42	20,50	20,53	20,52	20,42	20,47	20,39	20,44	20,42	20,43	20,39	20,52	20,49	20,51	20,54	20,50	20,45	20,51	20,50	20,42	20,46	20,53	20,51	20,48	20,49	20,57	20,58	20,50	20,45	20,47	20,47	20,47	20,52	20,49	20,46	20,50	20,54	20,46	20,42	20,54	20,52	20,51	20,55	20,51	20,43	20,39	20,39	20,44	20,46	20,49	20,51	20,47	20,44	20,44	20,44	20,48	20,49	20,46	20,42	20,49	20,39	20,38	20,42	20,50	20,42	20,54	20,57	20,43	20,43	20,42	20,50	20,58	20,40	20,37	20,41	20,41	20,52	20,44	20,39	20,35	20,40	20,48	20,53	20,47	20,38	20,44	20,44	20,44	20,53	20,43	20,39	20,40	20,43	20,38	20,40	20,40	20,34	20,45	20,58	20,50	20,54	20,52	20,40	20,39	20,44	20,36	20,33	20,51	20,47	20,42	20,41	20,40	20,36	20,33	20,44	20,49	20,48	20,40	20,40	20,41	20,46	20,41	20,44	20,50	20,42	20,43	20,32	20,31	20,32	20,36	20,34	20,39	20,35	
20,33	20,38	20,33	20,33	20,43	20,29	20,33	20,50	20,50	20,43	20,33	20,41	20,41	20,38	20,40	20,49	20,43	20,37	20,29	20,44	20,46	20,41	20,35	20,38	20,44	20,42	20,38	20,35	20,41	20,46	20,48	20,51	20,45	20,38	20,31	20,33	20,28	20,42	20,50	20,44	20,41	20,54	20,45	20,45	20,45	20,43	20,35	20,42	20,38	20,33	20,51	20,40	20,31	20,39	20,45	20,42	20,41	20,47	20,46	20,48	20,45	20,60	20,49	20,45	20,48	20,48	20,40	20,47	20,49	20,46	20,40	20,44	20,47	20,49	20,51	20,45	20,40	20,39	20,46	20,45	20,54	20,48	20,45	20,52	20,46	20,46	20,42	20,46	20,37	20,36	20,52	20,48	20,49	20,44	20,38	20,48	20,57	20,49	20,46	20,50	20,46	20,45	20,39	20,40	20,51	20,49	20,36	20,41	20,41	20,47	20,41	20,39	20,47	20,47	20,53	20,48	20,43	20,32	20,41	20,49	20,47	20,48	20,47	20,47	20,41	20,44	20,45	20,41	20,41	20,44	20,49	20,45	20,41	20,46	20,47	20,38	20,42	20,40	20,45	20,53	20,51	20,43	20,45	20,48	20,47	20,49	20,54	20,56	20,46	20,39	20,44	20,45	20,43	20,52	20,51	20,48	20,51	20,59	20,59	20,51	20,46	20,49	20,47	20,41	20,51	20,49	20,51	20,48	20,44	20,49	20,56	20,50	20,48	20,56	20,54	20,45	20,47	20,44	20,49	20,46	20,45	20,57	20,48	20,40	20,45	20,47	20,55	20,51	20,50	20,50	20,46	20,48	20,50	20,53	20,54	20,53	20,50	20,50	20,52	20,47	20,57	20,59	20,55	20,58	20,55	20,47	20,40	20,46	20,55	20,53	20,54	20,53	20,49	20,48	20,52	20,56	20,62	20,50	20,49	20,51	20,49	20,41	20,51	20,53	20,53	20,51	20,53	20,55	20,55	20,53	20,56	20,55	20,47	20,48	20,50	20,54	20,47	20,49	20,54	20,52	20,58	20,61	20,54	20,54	20,50	20,48	20,55	20,53	20,53	20,59	20,55	20,60	20,59	20,57	20,48	20,59	20,49	20,50	20,55	20,51	20,47	20,56	20,52	20,58	20,55	20,54	20,58	20,54	20,47	20,51	20,59	20,54	20,61	20,62	20,52	20,55	20,52	20,44	20,47	20,46	20,46	20,47	20,48	20,47	20,53	20,56	20,52	20,53	20,53	20,61	20,53	20,51	20,47	20,47	20,55	20,52	20,56	20,42	20,45	20,50	20,49	20,50	20,50	20,51	20,56	20,49	20,51	20,59	20,51	20,51	20,50	20,54	20,50	20,45	20,52	20,53	20,48	20,51	20,58	20,49	20,49	20,54	20,57	20,52	20,51	20,50	20,51	20,48	20,49	20,60	20,55	20,48	20,47	20,58	20,61	20,50	20,52	20,54	20,51	20,60	20,62	20,60	20,64	20,59	20,50	20,55	20,50	20,53	20,63	20,57	20,62	20,58	20,52	20,46	20,56	20,52	20,53	20,50	20,50	20,56	20,56	20,58	20,51	20,54	20,56	20,52	20,50	20,51	20,50	20,49	20,48	20,51	20,48	20,64	20,61	20,51	20,56	20,55	20,60	20,54	20,59	20,61	20,56	20,56	20,48	20,50	20,57	20,56	20,54	20,60	20,66	20,55	20,54	20,61	20,63	20,51	20,44	20,54	20,59	20,52	20,54	20,50	20,45	20,50	20,53	20,49	20,50	20,51	20,53	20,57	20,59	20,60	20,64	20,58	20,62	20,57	20,48	20,48	20,54	20,51	20,36	20,47	20,61	20,53	20,52	20,53	20,50	20,51	20,51	20,47	20,58	20,61	20,48	20,47	20,54	20,54	20,42	20,44	20,50	20,45	20,49	20,57	20,54	20,54	20,49	20,56	20,52	20,55	20,55	20,53	20,55	20,47	20,47	20,54	20,59	20,55	20,44	20,49	20,51	20,58	20,51	20,50	20,53	20,52	20,47	20,52	20,52	20,54	20,49	20,42	20,50	20,52	20,50	20,51	20,57	20,57	20,57	20,50	20,48	20,49	20,42	20,41	20,46	20,54	20,57	20,54	20,45	20,32	20,49	20,53	20,49	20,46	20,51	20,45	20,46	20,53	20,54	20,42	20,47	20,37	20,47	20,46	20,50	20,61	20,56	20,56	20,57	20,51	20,47	20,53	20,48	20,47	20,47	20,53	20,57	20,54	20,42	20,34	20,47	20,52	20,54	20,58	20,45	20,47	20,53	20,55	20,52	20,49	20,55	20,51	20,49	20,48	20,50	20,56	20,53	20,45	20,41	20,42	20,41	20,52	20,52	20,51	20,47	20,58	20,51	20,49	20,56	20,59	20,52	20,51	20,47	20,46	20,50	20,43	20,41	20,37	20,52	20,52	20,55	20,51	20,40	20,43	20,50	20,49	20,42	20,45	20,46	20,43	20,39	20,45	20,49	20,48	20,48	20,53	20,48	20,44	20,53	20,52	20,59	20,45	20,40	20,40	20,43	20,43	20,48	20,37	20,42	20,43	20,48	20,49	20,48	20,43	20,40	20,43	20,48	20,47	20,41	20,34	20,36	20,48	20,47	20,49	20,47	20,36	20,48	20,54	20,41	20,37	20,40	20,45	20,40	20,39	20,37	20,44	20,56	20,49	20,44	20,45	20,33	20,37	20,46	20,49	20,57	20,49	20,43	20,40	20,47	20,53	20,33	20,30	20,35	20,44	20,37	20,27	20,31	20,30	20,34	20,31	20,37	20,42	
20,38	20,44	20,34	20,29	20,38	20,29	20,38	20,51	20,50	20,43	20,25	20,27	20,41	20,42	20,45	20,60	20,57	20,43	20,35	20,38	20,39	20,38	20,41	20,36	20,49	20,47	20,38	20,32	20,31	20,40	20,46	20,54	20,46	20,48	20,36	20,30	20,40	20,45	20,46	20,40	20,31	20,44	20,47	20,47	20,50	20,41	20,37	20,43	20,40	20,33	20,56	20,54	20,41	20,40	20,43	20,42	20,45	20,44	20,43	20,43	20,45	20,58	20,58	20,40	20,44	20,54	20,45	20,42	20,41	20,48	20,43	20,54	20,47	20,45	20,58	20,40	20,39	20,44	20,45	20,38	20,49	20,50	20,48	20,49	20,42	20,42	20,45	20,50	20,36	20,32	20,39	20,43	20,53	20,46	20,38	20,49	20,44	20,43	20,44	20,40	20,40	20,42	20,42	20,38	20,43	20,42	20,43	20,46	20,39	20,40	20,43	20,40	20,44	20,54	20,53	20,53	20,47	20,41	20,45	20,43	20,47	20,49	20,53	20,51	20,47	20,44	20,44	20,41	20,40	20,36	20,50	20,51	20,46	20,49	20,45	20,40	20,44	20,45	20,51	20,54	20,49	20,51	20,49	20,54	20,47	20,43	20,47	20,54	20,44	20,35	20,47	20,46	20,48	20,49	20,55	20,51	20,47	20,53	20,62	20,48	20,49	20,53	20,46	20,43	20,49	20,53	20,46	20,42	20,46	20,51	20,56	20,50	20,47	20,61	20,63	20,51	20,46	20,50	20,57	20,48	20,42	20,49	20,43	20,43	20,46	20,51	20,52	20,49	20,41	20,49	20,49	20,48	20,47	20,44	20,47	20,49	20,51	20,39	20,43	20,46	20,53	20,54	20,53	20,53	20,53	20,48	20,37	20,38	20,49	20,52	20,47	20,56	20,47	20,48	20,52	20,55	20,69	20,57	20,49	20,52	20,45	20,49	20,54	20,54	20,46	20,57	20,54	20,55	20,52	20,51	20,50	20,44	20,42	20,49	20,45	20,56	20,56	20,50	20,49	20,54	20,53	20,51	20,50	20,59	20,62	20,57	20,52	20,54	20,48	20,60	20,48	20,56	20,60	20,55	20,50	20,53	20,47	20,48	20,58	20,52	20,43	20,47	20,51	20,44	20,50	20,49	20,54	20,62	20,54	20,56	20,60	20,48	20,52	20,55	20,52	20,57	20,50	20,47	20,51	20,46	20,50	20,49	20,45	20,42	20,44	20,65	20,60	20,43	20,51	20,55	20,56	20,46	20,50	20,54	20,53	20,51	20,55	20,52	20,52	20,52	20,55	20,51	20,53	20,50	20,55	20,59	20,59	20,62	20,52	20,50	20,56	20,62	20,48	20,43	20,54	20,52	20,45	20,56	20,57	20,46	20,37	20,49	20,51	20,47	20,50	20,53	20,55	20,55	20,55	20,61	20,60	20,53	20,54	20,58	20,62	20,41	20,46	20,52	20,59	20,61	20,69	20,53	20,49	20,58	20,48	20,53	20,49	20,44	20,58	20,59	20,59	20,59	20,54	20,47	20,55	20,47	20,58	20,54	20,46	20,50	20,55	20,61	20,60	20,55	20,51	20,54	20,55	20,52	20,54	20,50	20,48	20,47	20,46	20,54	20,49	20,55	20,53	20,59	20,57	20,46	20,50	20,58	20,58	20,66	20,59	20,56	20,63	20,57	20,52	20,54	20,57	20,59	20,58	20,59	20,60	20,51	20,44	20,44	20,51	20,57	20,49	20,46	20,55	20,48	20,46	20,52	20,53	20,50	20,54	20,52	20,54	20,56	20,54	20,55	20,63	20,54	20,41	20,47	20,52	20,50	20,48	20,55	20,49	20,56	20,49	20,54	20,50	20,49	20,47	20,48	20,51	20,51	20,40	20,49	20,51	20,53	20,47	20,44	20,51	20,52	20,46	20,56	20,62	20,57	20,49	20,52	20,57	20,55	20,58	20,52	20,52	20,50	20,44	20,52	20,52	20,53	20,55	20,59	20,57	20,58	20,55	20,48	20,51	20,57	20,50	20,54	20,55	20,57	20,48	20,37	20,55	20,58	20,53	20,52	20,55	20,58	20,60	20,45	20,44	20,49	20,45	20,44	20,48	20,45	20,52	20,58	20,59	20,47	20,44	20,46	20,43	20,49	20,48	20,46	20,48	20,41	20,47	20,47	20,54	20,52	20,38	20,40	20,48	20,62	20,54	20,57	20,49	20,47	20,45	20,47	20,36	20,36	20,41	20,50	20,55	20,52	20,43	20,39	20,36	20,55	20,60	20,52	20,39	20,46	20,47	20,47	20,55	20,46	20,45	20,51	20,44	20,49	20,54	20,59	20,52	20,42	20,44	20,48	20,46	20,51	20,52	20,57	20,45	20,48	20,57	20,56	20,49	20,50	20,48	20,49	20,44	20,39	20,47	20,45	20,34	20,37	20,45	20,54	20,48	20,55	20,45	20,35	20,42	20,48	20,45	20,42	20,49	20,45	20,50	20,45	20,49	20,42	20,45	20,49	20,52	20,54	20,50	20,51	20,57	20,49	20,36	20,35	20,42	20,42	20,47	20,47	20,48	20,38	20,42	20,47	20,42	20,51	20,47	20,40	20,44	20,52	20,44	20,41	20,34	20,52	20,58	20,46	20,57	20,47	20,37	20,44	20,36	20,29	20,35	20,45	20,47	20,42	20,43	20,36	20,43	20,41	20,36	20,36	20,28	20,30	20,43	20,48	20,41	20,45	20,43	20,40	20,47	20,50	20,35	20,36	20,37	20,37	20,40	20,34	20,36	20,34	20,46	20,31	20,43	20,42	
20,28	20,28	20,37	20,32	20,35	20,37	20,45	20,44	20,38	20,46	20,33	20,31	20,41	20,38	20,41	20,48	20,50	20,41	20,36	20,43	20,36	20,35	20,42	20,38	20,42	20,49	20,41	20,37	20,34	20,36	20,45	20,49	20,35	20,37	20,33	20,33	20,46	20,46	20,46	20,37	20,37	20,34	20,45	20,43	20,38	20,38	20,39	20,44	20,43	20,45	20,51	20,44	20,44	20,48	20,50	20,41	20,32	20,35	20,41	20,43	20,51	20,56	20,48	20,45	20,39	20,46	20,42	20,43	20,40	20,34	20,42	20,58	20,54	20,47	20,52	20,42	20,34	20,52	20,50	20,46	20,47	20,47	20,49	20,47	20,30	20,46	20,50	20,53	20,44	20,40	20,49	20,49	20,50	20,43	20,36	20,50	20,48	20,42	20,47	20,48	20,43	20,45	20,40	20,45	20,46	20,39	20,40	20,43	20,46	20,42	20,45	20,52	20,45	20,47	20,47	20,44	20,46	20,45	20,48	20,44	20,46	20,49	20,55	20,57	20,48	20,46	20,49	20,40	20,44	20,37	20,50	20,51	20,43	20,38	20,38	20,47	20,47	20,49	20,43	20,44	20,49	20,46	20,45	20,46	20,54	20,46	20,44	20,41	20,46	20,40	20,52	20,50	20,47	20,43	20,49	20,55	20,54	20,53	20,57	20,48	20,43	20,48	20,50	20,54	20,59	20,46	20,46	20,36	20,40	20,46	20,49	20,43	20,46	20,51	20,54	20,48	20,45	20,47	20,51	20,47	20,50	20,46	20,42	20,46	20,56	20,59	20,60	20,51	20,35	20,44	20,53	20,46	20,48	20,48	20,46	20,45	20,47	20,48	20,53	20,51	20,46	20,44	20,45	20,49	20,54	20,54	20,43	20,42	20,51	20,52	20,53	20,60	20,55	20,43	20,51	20,51	20,66	20,57	20,50	20,50	20,43	20,42	20,47	20,49	20,50	20,53	20,57	20,57	20,54	20,56	20,54	20,45	20,45	20,46	20,49	20,56	20,62	20,61	20,50	20,50	20,56	20,55	20,55	20,55	20,55	20,51	20,51	20,54	20,51	20,43	20,43	20,47	20,57	20,54	20,44	20,59	20,55	20,57	20,59	20,58	20,52	20,50	20,50	20,50	20,49	20,44	20,49	20,59	20,57	20,57	20,58	20,51	20,46	20,52	20,56	20,59	20,49	20,48	20,52	20,50	20,48	20,53	20,46	20,51	20,58	20,60	20,54	20,45	20,54	20,55	20,57	20,51	20,52	20,51	20,46	20,47	20,53	20,55	20,56	20,56	20,52	20,51	20,44	20,51	20,55	20,56	20,60	20,56	20,49	20,46	20,55	20,53	20,54	20,45	20,51	20,55	20,57	20,63	20,57	20,45	20,46	20,48	20,50	20,53	20,51	20,57	20,57	20,51	20,45	20,51	20,60	20,54	20,55	20,66	20,65	20,55	20,46	20,49	20,55	20,52	20,65	20,52	20,49	20,53	20,42	20,58	20,56	20,52	20,52	20,53	20,55	20,52	20,50	20,46	20,52	20,50	20,55	20,54	20,55	20,53	20,52	20,57	20,58	20,58	20,57	20,52	20,55	20,52	20,63	20,58	20,57	20,57	20,51	20,44	20,44	20,54	20,52	20,56	20,56	20,50	20,51	20,57	20,56	20,62	20,61	20,57	20,55	20,53	20,54	20,48	20,49	20,47	20,55	20,55	20,53	20,47	20,40	20,46	20,41	20,45	20,43	20,45	20,54	20,59	20,49	20,49	20,52	20,43	20,53	20,58	20,49	20,52	20,58	20,54	20,56	20,48	20,48	20,51	20,54	20,49	20,51	20,55	20,44	20,48	20,48	20,50	20,49	20,54	20,55	20,43	20,48	20,43	20,45	20,42	20,46	20,47	20,48	20,50	20,48	20,52	20,57	20,54	20,54	20,55	20,53	20,50	20,60	20,62	20,59	20,48	20,47	20,61	20,55	20,56	20,55	20,54	20,54	20,58	20,60	20,58	20,54	20,46	20,44	20,52	20,49	20,49	20,54	20,58	20,54	20,47	20,48	20,48	20,46	20,49	20,50	20,52	20,53	20,43	20,38	20,46	20,46	20,48	20,52	20,50	20,51	20,50	20,60	20,62	20,48	20,39	20,41	20,52	20,51	20,45	20,47	20,43	20,38	20,43	20,47	20,53	20,45	20,42	20,44	20,58	20,51	20,53	20,54	20,41	20,38	20,42	20,39	20,40	20,40	20,40	20,50	20,46	20,43	20,41	20,44	20,48	20,55	20,49	20,44	20,48	20,49	20,44	20,50	20,48	20,42	20,42	20,45	20,43	20,48	20,57	20,48	20,47	20,51	20,53	20,47	20,55	20,58	20,57	20,52	20,39	20,45	20,51	20,47	20,47	20,45	20,48	20,45	20,40	20,37	20,44	20,37	20,38	20,47	20,55	20,46	20,48	20,50	20,48	20,41	20,45	20,48	20,50	20,44	20,46	20,49	20,44	20,47	20,44	20,45	20,50	20,47	20,45	20,50	20,42	20,51	20,46	20,39	20,43	20,48	20,54	20,45	20,49	20,50	20,40	20,37	20,47	20,51	20,48	20,51	20,44	20,38	20,48	20,46	20,38	20,33	20,48	20,49	20,47	20,56	20,51	20,41	20,40	20,41	20,35	20,35	20,47	20,48	20,34	20,38	20,41	20,28	20,31	20,42	20,44	20,45	20,40	20,34	20,36	20,39	20,45	20,42	20,41	20,38	20,40	20,35	20,41	20,55	20,42	20,43	20,37	20,33	20,37	20,40	20,36	20,37	20,42	
20,37	20,19	20,33	20,32	20,26	20,34	20,47	20,43	20,27	20,34	20,26	20,35	20,34	20,25	20,46	20,48	20,34	20,36	20,34	20,36	20,28	20,35	20,38	20,40	20,41	20,42	20,36	20,39	20,37	20,39	20,44	20,36	20,28	20,24	20,24	20,36	20,46	20,48	20,41	20,37	20,34	20,45	20,49	20,51	20,39	20,43	20,40	20,40	20,38	20,39	20,38	20,30	20,37	20,53	20,54	20,48	20,32	20,26	20,31	20,43	20,49	20,44	20,44	20,47	20,47	20,42	20,39	20,45	20,51	20,44	20,42	20,55	20,66	20,55	20,45	20,46	20,42	20,52	20,55	20,50	20,50	20,45	20,42	20,39	20,39	20,39	20,56	20,53	20,42	20,40	20,43	20,40	20,52	20,49	20,52	20,48	20,45	20,43	20,46	20,47	20,49	20,48	20,52	20,47	20,48	20,42	20,43	20,51	20,49	20,46	20,47	20,43	20,44	20,40	20,39	20,35	20,44	20,43	20,48	20,38	20,43	20,49	20,55	20,45	20,42	20,49	20,48	20,42	20,43	20,39	20,51	20,51	20,38	20,35	20,39	20,50	20,46	20,43	20,50	20,45	20,39	20,41	20,44	20,48	20,46	20,51	20,52	20,45	20,44	20,44	20,49	20,40	20,32	20,37	20,44	20,55	20,51	20,46	20,53	20,49	20,46	20,49	20,49	20,54	20,54	20,49	20,43	20,41	20,36	20,42	20,47	20,47	20,50	20,54	20,45	20,43	20,44	20,46	20,51	20,54	20,46	20,38	20,38	20,45	20,41	20,53	20,56	20,43	20,30	20,46	20,51	20,46	20,49	20,55	20,46	20,47	20,50	20,50	20,54	20,58	20,47	20,42	20,43	20,44	20,48	20,55	20,51	20,51	20,49	20,44	20,52	20,56	20,57	20,40	20,42	20,54	20,59	20,54	20,49	20,49	20,47	20,48	20,50	20,51	20,48	20,50	20,55	20,58	20,50	20,55	20,54	20,47	20,47	20,48	20,46	20,50	20,55	20,55	20,51	20,45	20,53	20,61	20,61	20,62	20,54	20,52	20,49	20,45	20,55	20,52	20,43	20,50	20,52	20,56	20,50	20,53	20,60	20,63	20,57	20,53	20,54	20,51	20,59	20,54	20,48	20,50	20,57	20,61	20,58	20,59	20,56	20,49	20,51	20,52	20,47	20,53	20,49	20,46	20,50	20,47	20,48	20,55	20,48	20,48	20,62	20,55	20,55	20,52	20,53	20,56	20,54	20,52	20,50	20,50	20,51	20,51	20,54	20,52	20,51	20,50	20,54	20,53	20,45	20,38	20,57	20,59	20,54	20,52	20,46	20,46	20,43	20,53	20,54	20,53	20,52	20,55	20,54	20,62	20,58	20,54	20,52	20,51	20,56	20,51	20,48	20,46	20,46	20,45	20,44	20,50	20,58	20,52	20,54	20,63	20,63	20,59	20,60	20,53	20,46	20,55	20,55	20,55	20,57	20,57	20,51	20,53	20,57	20,50	20,54	20,55	20,55	20,58	20,52	20,44	20,48	20,48	20,57	20,60	20,52	20,53	20,54	20,56	20,56	20,52	20,51	20,54	20,57	20,59	20,59	20,50	20,56	20,56	20,50	20,56	20,46	20,52	20,56	20,54	20,59	20,50	20,49	20,56	20,51	20,51	20,53	20,54	20,52	20,45	20,46	20,47	20,51	20,47	20,52	20,46	20,45	20,51	20,44	20,48	20,40	20,50	20,53	20,47	20,53	20,55	20,49	20,46	20,50	20,48	20,56	20,57	20,50	20,54	20,56	20,48	20,51	20,51	20,48	20,47	20,48	20,48	20,51	20,48	20,43	20,44	20,41	20,45	20,45	20,52	20,52	20,44	20,53	20,54	20,52	20,48	20,47	20,55	20,49	20,46	20,47	20,54	20,55	20,58	20,55	20,54	20,55	20,51	20,55	20,61	20,55	20,52	20,51	20,57	20,52	20,51	20,54	20,50	20,52	20,56	20,59	20,57	20,55	20,50	20,50	20,53	20,51	20,46	20,52	20,58	20,52	20,53	20,52	20,50	20,48	20,46	20,53	20,54	20,47	20,35	20,44	20,42	20,39	20,52	20,60	20,49	20,51	20,56	20,53	20,50	20,47	20,47	20,48	20,53	20,49	20,41	20,51	20,53	20,45	20,46	20,44	20,53	20,48	20,49	20,48	20,52	20,48	20,48	20,52	20,56	20,44	20,39	20,41	20,46	20,49	20,45	20,56	20,45	20,41	20,40	20,46	20,43	20,46	20,53	20,44	20,52	20,49	20,34	20,46	20,47	20,44	20,46	20,44	20,46	20,49	20,51	20,43	20,48	20,54	20,61	20,51	20,52	20,58	20,53	20,53	20,48	20,42	20,45	20,46	20,39	20,45	20,41	20,42	20,45	20,39	20,48	20,51	20,36	20,44	20,54	20,46	20,47	20,51	20,51	20,48	20,37	20,44	20,36	20,39	20,36	20,40	20,42	20,47	20,51	20,48	20,53	20,50	20,44	20,46	20,40	20,46	20,51	20,45	20,42	20,52	20,56	20,47	20,35	20,39	20,32	20,34	20,44	20,48	20,53	20,51	20,52	20,44	20,45	20,41	20,42	20,36	20,45	20,45	20,44	20,48	20,42	20,40	20,39	20,38	20,38	20,31	20,43	20,49	20,33	20,42	20,37	20,31	20,23	20,42	20,47	20,50	20,49	20,41	20,31	20,38	20,43	20,43	20,46	20,44	20,35	20,37	20,33	20,37	20,41	20,38	20,36	20,31	20,37	20,39	20,33	20,32	20,33	
20,45	20,25	20,22	20,30	20,37	20,33	20,38	20,46	20,42	20,41	20,33	20,33	20,28	20,19	20,33	20,46	20,35	20,37	20,39	20,42	20,28	20,26	20,33	20,41	20,46	20,43	20,41	20,37	20,41	20,52	20,44	20,39	20,31	20,38	20,36	20,42	20,47	20,39	20,40	20,37	20,36	20,47	20,45	20,52	20,40	20,50	20,49	20,38	20,40	20,45	20,48	20,34	20,38	20,36	20,44	20,47	20,39	20,39	20,33	20,45	20,43	20,46	20,43	20,56	20,53	20,42	20,37	20,34	20,42	20,53	20,49	20,46	20,56	20,53	20,42	20,40	20,48	20,53	20,52	20,47	20,54	20,44	20,50	20,45	20,49	20,51	20,45	20,60	20,52	20,42	20,35	20,39	20,52	20,52	20,46	20,55	20,48	20,44	20,47	20,45	20,51	20,50	20,52	20,50	20,58	20,55	20,52	20,51	20,42	20,42	20,47	20,47	20,52	20,54	20,55	20,46	20,49	20,46	20,46	20,42	20,43	20,49	20,46	20,42	20,37	20,51	20,58	20,41	20,46	20,47	20,45	20,49	20,42	20,40	20,50	20,54	20,59	20,49	20,45	20,48	20,42	20,40	20,43	20,54	20,49	20,49	20,53	20,53	20,39	20,51	20,50	20,46	20,33	20,42	20,41	20,45	20,45	20,37	20,49	20,48	20,52	20,54	20,40	20,47	20,49	20,50	20,47	20,41	20,38	20,41	20,53	20,43	20,49	20,58	20,54	20,50	20,50	20,55	20,60	20,56	20,50	20,45	20,46	20,47	20,46	20,46	20,50	20,48	20,36	20,48	20,51	20,43	20,49	20,54	20,55	20,55	20,55	20,53	20,44	20,53	20,49	20,47	20,42	20,51	20,55	20,49	20,46	20,48	20,52	20,46	20,53	20,53	20,51	20,42	20,43	20,49	20,48	20,52	20,54	20,52	20,47	20,48	20,52	20,48	20,51	20,53	20,46	20,57	20,53	20,51	20,56	20,42	20,49	20,50	20,46	20,48	20,47	20,51	20,55	20,50	20,53	20,66	20,61	20,59	20,43	20,52	20,61	20,59	20,61	20,55	20,51	20,59	20,59	20,49	20,49	20,56	20,59	20,58	20,56	20,57	20,54	20,52	20,60	20,55	20,42	20,50	20,54	20,58	20,52	20,55	20,57	20,51	20,54	20,59	20,42	20,45	20,51	20,45	20,46	20,52	20,51	20,57	20,51	20,46	20,52	20,57	20,53	20,60	20,59	20,52	20,52	20,55	20,46	20,53	20,59	20,65	20,52	20,51	20,56	20,48	20,54	20,55	20,55	20,57	20,57	20,50	20,52	20,53	20,55	20,48	20,52	20,56	20,54	20,49	20,53	20,52	20,52	20,53	20,56	20,56	20,53	20,57	20,53	20,54	20,50	20,45	20,47	20,49	20,48	20,61	20,65	20,52	20,52	20,59	20,61	20,50	20,49	20,52	20,50	20,51	20,52	20,50	20,54	20,57	20,57	20,61	20,58	20,50	20,57	20,58	20,57	20,57	20,59	20,52	20,47	20,40	20,48	20,54	20,61	20,50	20,49	20,63	20,59	20,52	20,58	20,55	20,56	20,57	20,52	20,44	20,54	20,63	20,49	20,54	20,50	20,59	20,61	20,60	20,56	20,40	20,43	20,52	20,52	20,45	20,48	20,55	20,57	20,48	20,43	20,54	20,56	20,51	20,54	20,47	20,44	20,52	20,57	20,52	20,39	20,43	20,50	20,47	20,51	20,61	20,51	20,45	20,50	20,50	20,61	20,54	20,52	20,56	20,63	20,57	20,49	20,51	20,56	20,48	20,50	20,48	20,44	20,38	20,47	20,50	20,51	20,48	20,42	20,51	20,52	20,49	20,49	20,51	20,58	20,56	20,60	20,65	20,57	20,53	20,50	20,54	20,51	20,50	20,51	20,54	20,54	20,54	20,56	20,55	20,54	20,51	20,54	20,52	20,47	20,47	20,50	20,41	20,58	20,54	20,51	20,56	20,57	20,52	20,51	20,55	20,58	20,51	20,47	20,55	20,58	20,59	20,51	20,52	20,53	20,48	20,56	20,64	20,54	20,44	20,44	20,44	20,48	20,45	20,57	20,55	20,56	20,57	20,52	20,45	20,39	20,48	20,54	20,52	20,49	20,40	20,48	20,59	20,50	20,48	20,50	20,55	20,58	20,45	20,42	20,51	20,52	20,47	20,52	20,52	20,50	20,45	20,38	20,47	20,57	20,45	20,55	20,55	20,44	20,40	20,42	20,48	20,49	20,47	20,52	20,50	20,51	20,45	20,41	20,47	20,45	20,46	20,48	20,48	20,47	20,47	20,46	20,52	20,56	20,55	20,54	20,58	20,66	20,53	20,46	20,57	20,55	20,45	20,46	20,37	20,45	20,49	20,43	20,49	20,44	20,43	20,36	20,40	20,43	20,46	20,46	20,46	20,55	20,48	20,48	20,43	20,47	20,37	20,30	20,35	20,36	20,54	20,55	20,55	20,49	20,55	20,50	20,47	20,41	20,32	20,40	20,42	20,39	20,43	20,40	20,47	20,46	20,42	20,39	20,34	20,38	20,41	20,49	20,55	20,51	20,53	20,53	20,54	20,47	20,50	20,42	20,46	20,50	20,49	20,54	20,38	20,35	20,48	20,47	20,44	20,33	20,43	20,49	20,31	20,38	20,40	20,30	20,30	20,38	20,46	20,36	20,39	20,42	20,31	20,27	20,41	20,33	20,39	20,42	20,39	20,46	20,42	20,31	20,35	20,42	20,43	20,35	20,39	20,37	20,38	20,43	20,44	
20,36	20,34	20,19	20,22	20,37	20,27	20,32	20,42	20,55	20,42	20,33	20,45	20,37	20,30	20,31	20,44	20,47	20,45	20,44	20,42	20,47	20,41	20,35	20,31	20,45	20,47	20,47	20,34	20,35	20,49	20,53	20,52	20,44	20,40	20,36	20,41	20,44	20,39	20,35	20,34	20,37	20,47	20,44	20,52	20,42	20,41	20,39	20,43	20,46	20,43	20,49	20,51	20,43	20,42	20,46	20,46	20,42	20,41	20,40	20,42	20,35	20,49	20,50	20,53	20,56	20,46	20,40	20,42	20,41	20,45	20,41	20,53	20,44	20,53	20,50	20,40	20,47	20,48	20,47	20,48	20,44	20,42	20,55	20,50	20,39	20,48	20,54	20,59	20,58	20,47	20,40	20,49	20,57	20,54	20,40	20,53	20,61	20,49	20,45	20,44	20,40	20,43	20,44	20,44	20,49	20,56	20,56	20,56	20,48	20,48	20,50	20,51	20,45	20,45	20,46	20,44	20,47	20,41	20,46	20,46	20,41	20,42	20,49	20,43	20,46	20,47	20,48	20,46	20,44	20,58	20,51	20,45	20,38	20,40	20,52	20,54	20,52	20,47	20,42	20,58	20,51	20,49	20,49	20,53	20,54	20,52	20,61	20,50	20,40	20,51	20,56	20,50	20,43	20,44	20,49	20,44	20,45	20,46	20,51	20,44	20,48	20,52	20,47	20,44	20,43	20,42	20,50	20,51	20,46	20,36	20,47	20,44	20,42	20,52	20,53	20,44	20,46	20,53	20,56	20,56	20,50	20,52	20,57	20,50	20,52	20,53	20,47	20,54	20,53	20,51	20,52	20,46	20,44	20,48	20,49	20,61	20,61	20,53	20,52	20,50	20,50	20,44	20,48	20,56	20,53	20,50	20,48	20,50	20,59	20,49	20,53	20,60	20,54	20,44	20,41	20,47	20,48	20,52	20,54	20,57	20,53	20,45	20,44	20,46	20,57	20,52	20,43	20,52	20,59	20,55	20,57	20,50	20,44	20,51	20,55	20,53	20,56	20,53	20,50	20,56	20,60	20,69	20,58	20,53	20,42	20,41	20,54	20,57	20,57	20,50	20,51	20,54	20,60	20,47	20,47	20,56	20,59	20,60	20,55	20,58	20,55	20,51	20,59	20,55	20,44	20,49	20,50	20,55	20,55	20,48	20,54	20,61	20,55	20,57	20,48	20,52	20,58	20,49	20,48	20,55	20,58	20,60	20,56	20,49	20,53	20,57	20,52	20,49	20,54	20,57	20,61	20,61	20,58	20,50	20,55	20,60	20,57	20,50	20,58	20,53	20,58	20,58	20,52	20,60	20,61	20,54	20,52	20,54	20,57	20,55	20,53	20,47	20,51	20,53	20,56	20,54	20,56	20,58	20,44	20,46	20,39	20,48	20,53	20,58	20,52	20,48	20,50	20,48	20,54	20,57	20,60	20,54	20,58	20,61	20,55	20,56	20,51	20,48	20,52	20,55	20,53	20,48	20,54	20,58	20,52	20,51	20,62	20,54	20,52	20,55	20,59	20,53	20,57	20,54	20,51	20,52	20,54	20,59	20,62	20,57	20,57	20,62	20,62	20,49	20,58	20,65	20,57	20,52	20,57	20,58	20,54	20,67	20,56	20,55	20,50	20,59	20,56	20,59	20,52	20,44	20,50	20,56	20,47	20,48	20,53	20,58	20,57	20,50	20,48	20,51	20,54	20,55	20,55	20,56	20,51	20,50	20,53	20,48	20,46	20,42	20,47	20,46	20,51	20,59	20,53	20,38	20,42	20,50	20,54	20,58	20,58	20,53	20,56	20,61	20,56	20,49	20,51	20,53	20,52	20,50	20,47	20,53	20,52	20,53	20,43	20,47	20,47	20,54	20,57	20,54	20,55	20,55	20,52	20,55	20,59	20,57	20,50	20,51	20,52	20,56	20,49	20,46	20,49	20,50	20,57	20,56	20,53	20,57	20,52	20,45	20,51	20,56	20,56	20,53	20,50	20,46	20,54	20,56	20,58	20,63	20,57	20,52	20,47	20,56	20,60	20,47	20,50	20,49	20,55	20,54	20,45	20,46	20,38	20,35	20,51	20,64	20,56	20,48	20,42	20,51	20,47	20,42	20,49	20,49	20,58	20,56	20,53	20,46	20,40	20,45	20,51	20,54	20,50	20,40	20,45	20,57	20,53	20,49	20,46	20,51	20,47	20,44	20,41	20,51	20,54	20,55	20,51	20,52	20,49	20,48	20,45	20,57	20,60	20,52	20,44	20,54	20,45	20,44	20,47	20,53	20,55	20,49	20,48	20,48	20,50	20,49	20,40	20,44	20,49	20,43	20,51	20,41	20,49	20,50	20,55	20,53	20,49	20,50	20,57	20,56	20,59	20,61	20,54	20,50	20,58	20,47	20,45	20,47	20,48	20,47	20,49	20,56	20,50	20,45	20,42	20,46	20,44	20,49	20,47	20,46	20,53	20,53	20,45	20,48	20,58	20,55	20,46	20,44	20,44	20,57	20,58	20,51	20,52	20,46	20,36	20,39	20,44	20,45	20,40	20,36	20,43	20,48	20,41	20,48	20,52	20,53	20,45	20,43	20,40	20,47	20,51	20,47	20,48	20,53	20,51	20,46	20,48	20,50	20,43	20,43	20,52	20,52	20,45	20,41	20,37	20,48	20,50	20,41	20,34	20,47	20,54	20,48	20,41	20,39	20,35	20,33	20,43	20,45	20,29	20,31	20,43	20,34	20,36	20,38	20,35	20,34	20,36	20,37	20,48	20,44	20,36	20,38	20,46	20,38	20,33	20,36	20,40	20,36	20,44	20,44	
20,41	20,38	20,32	20,27	20,57	20,30	20,32	20,49	20,40	20,33	20,19	20,32	20,39	20,31	20,33	20,43	20,39	20,47	20,39	20,42	20,46	20,48	20,36	20,40	20,41	20,42	20,46	20,36	20,39	20,42	20,40	20,52	20,57	20,48	20,39	20,38	20,31	20,38	20,37	20,40	20,31	20,41	20,47	20,51	20,50	20,36	20,34	20,42	20,48	20,45	20,39	20,42	20,38	20,50	20,52	20,48	20,49	20,53	20,46	20,35	20,37	20,39	20,50	20,46	20,42	20,48	20,43	20,38	20,52	20,51	20,37	20,49	20,50	20,50	20,47	20,39	20,47	20,49	20,37	20,45	20,43	20,34	20,48	20,48	20,34	20,40	20,47	20,53	20,50	20,36	20,38	20,46	20,56	20,48	20,38	20,39	20,52	20,48	20,42	20,40	20,41	20,41	20,41	20,35	20,43	20,50	20,41	20,46	20,51	20,50	20,41	20,48	20,46	20,48	20,49	20,35	20,40	20,36	20,42	20,43	20,50	20,48	20,49	20,47	20,40	20,46	20,44	20,44	20,46	20,52	20,49	20,44	20,46	20,50	20,56	20,58	20,52	20,37	20,37	20,47	20,50	20,46	20,49	20,43	20,50	20,58	20,61	20,55	20,43	20,45	20,53	20,51	20,48	20,42	20,43	20,48	20,48	20,48	20,52	20,43	20,45	20,49	20,55	20,52	20,45	20,48	20,45	20,48	20,53	20,46	20,47	20,45	20,53	20,50	20,41	20,40	20,41	20,43	20,50	20,52	20,49	20,45	20,54	20,58	20,45	20,48	20,61	20,51	20,50	20,52	20,58	20,54	20,53	20,49	20,50	20,54	20,57	20,53	20,50	20,52	20,53	20,47	20,47	20,50	20,47	20,48	20,46	20,43	20,51	20,55	20,43	20,51	20,48	20,51	20,56	20,54	20,51	20,49	20,51	20,55	20,58	20,51	20,51	20,52	20,54	20,48	20,45	20,51	20,51	20,49	20,50	20,53	20,54	20,54	20,54	20,50	20,54	20,50	20,49	20,53	20,61	20,63	20,60	20,55	20,45	20,43	20,48	20,51	20,54	20,54	20,45	20,52	20,60	20,47	20,45	20,59	20,61	20,61	20,57	20,54	20,51	20,54	20,51	20,55	20,50	20,47	20,49	20,52	20,52	20,54	20,58	20,55	20,55	20,48	20,45	20,55	20,62	20,64	20,55	20,50	20,45	20,57	20,55	20,53	20,53	20,53	20,55	20,51	20,50	20,52	20,63	20,57	20,58	20,51	20,57	20,59	20,63	20,56	20,53	20,53	20,60	20,52	20,47	20,54	20,56	20,60	20,54	20,56	20,61	20,57	20,51	20,47	20,51	20,60	20,60	20,55	20,60	20,64	20,52	20,52	20,50	20,44	20,47	20,57	20,55	20,55	20,58	20,49	20,53	20,57	20,54	20,54	20,60	20,62	20,62	20,58	20,51	20,52	20,51	20,51	20,51	20,54	20,52	20,56	20,54	20,58	20,57	20,57	20,56	20,56	20,61	20,52	20,58	20,56	20,54	20,57	20,53	20,55	20,58	20,56	20,56	20,59	20,63	20,55	20,48	20,58	20,62	20,58	20,54	20,52	20,52	20,62	20,59	20,55	20,59	20,56	20,54	20,52	20,59	20,49	20,59	20,59	20,50	20,50	20,53	20,63	20,58	20,52	20,55	20,57	20,50	20,48	20,59	20,63	20,58	20,52	20,52	20,49	20,54	20,46	20,56	20,54	20,54	20,55	20,48	20,41	20,39	20,48	20,57	20,67	20,59	20,57	20,53	20,54	20,55	20,54	20,48	20,51	20,45	20,50	20,56	20,59	20,52	20,46	20,43	20,49	20,49	20,54	20,59	20,51	20,58	20,54	20,54	20,52	20,54	20,50	20,50	20,47	20,50	20,49	20,49	20,54	20,58	20,51	20,51	20,51	20,50	20,51	20,53	20,51	20,55	20,56	20,55	20,57	20,51	20,48	20,48	20,50	20,59	20,59	20,57	20,61	20,54	20,55	20,51	20,43	20,49	20,51	20,51	20,53	20,54	20,45	20,44	20,42	20,53	20,58	20,51	20,40	20,38	20,46	20,53	20,52	20,50	20,52	20,55	20,56	20,57	20,50	20,49	20,51	20,53	20,57	20,49	20,41	20,44	20,56	20,57	20,55	20,46	20,52	20,45	20,44	20,54	20,52	20,57	20,57	20,50	20,46	20,53	20,50	20,49	20,50	20,50	20,41	20,39	20,37	20,37	20,35	20,49	20,53	20,52	20,45	20,44	20,48	20,51	20,44	20,45	20,48	20,53	20,45	20,49	20,50	20,52	20,54	20,56	20,54	20,54	20,52	20,56	20,50	20,53	20,50	20,52	20,54	20,51	20,47	20,45	20,46	20,54	20,45	20,46	20,59	20,49	20,45	20,47	20,52	20,43	20,41	20,52	20,53	20,53	20,54	20,46	20,49	20,58	20,50	20,48	20,46	20,44	20,52	20,54	20,45	20,50	20,50	20,48	20,50	20,35	20,40	20,45	20,45	20,48	20,51	20,42	20,46	20,47	20,56	20,49	20,43	20,50	20,48	20,49	20,40	20,43	20,47	20,47	20,42	20,30	20,39	20,45	20,44	20,51	20,48	20,43	20,42	20,52	20,51	20,51	20,44	20,37	20,39	20,52	20,44	20,41	20,33	20,36	20,33	20,35	20,38	20,29	20,24	20,37	20,41	20,47	20,39	20,42	20,47	20,36	20,40	20,46	20,46	20,48	20,33	20,40	20,39	20,31	20,44	20,49	20,45	20,40	20,40	
20,43	20,36	20,37	20,34	20,35	20,25	20,32	20,46	20,38	20,28	20,29	20,30	20,36	20,30	20,27	20,37	20,37	20,36	20,39	20,44	20,49	20,51	20,39	20,37	20,47	20,40	20,47	20,36	20,43	20,41	20,34	20,39	20,43	20,44	20,45	20,42	20,37	20,41	20,37	20,38	20,41	20,40	20,49	20,48	20,44	20,42	20,40	20,35	20,34	20,42	20,45	20,37	20,35	20,44	20,57	20,47	20,44	20,49	20,40	20,41	20,40	20,38	20,42	20,43	20,42	20,50	20,48	20,44	20,51	20,47	20,44	20,57	20,55	20,54	20,41	20,32	20,42	20,50	20,39	20,44	20,42	20,46	20,48	20,40	20,36	20,43	20,46	20,47	20,42	20,38	20,44	20,51	20,57	20,51	20,37	20,50	20,50	20,39	20,37	20,44	20,42	20,42	20,49	20,43	20,40	20,40	20,35	20,38	20,49	20,42	20,42	20,40	20,49	20,52	20,52	20,38	20,32	20,40	20,48	20,47	20,53	20,51	20,54	20,44	20,38	20,45	20,45	20,43	20,45	20,42	20,43	20,49	20,45	20,54	20,49	20,51	20,53	20,47	20,34	20,45	20,49	20,53	20,43	20,41	20,49	20,54	20,45	20,55	20,54	20,40	20,46	20,50	20,51	20,42	20,43	20,43	20,48	20,49	20,51	20,40	20,39	20,52	20,40	20,44	20,42	20,47	20,42	20,41	20,50	20,48	20,50	20,52	20,54	20,49	20,39	20,38	20,43	20,44	20,47	20,53	20,49	20,45	20,43	20,45	20,46	20,47	20,53	20,45	20,42	20,52	20,51	20,48	20,53	20,53	20,53	20,55	20,47	20,45	20,48	20,49	20,52	20,51	20,47	20,53	20,51	20,43	20,33	20,42	20,46	20,46	20,49	20,48	20,50	20,50	20,55	20,61	20,51	20,50	20,47	20,53	20,58	20,51	20,52	20,55	20,50	20,43	20,52	20,52	20,49	20,54	20,47	20,47	20,49	20,57	20,53	20,48	20,57	20,62	20,57	20,53	20,61	20,66	20,59	20,49	20,49	20,51	20,54	20,60	20,55	20,49	20,53	20,53	20,56	20,49	20,46	20,55	20,61	20,62	20,55	20,50	20,56	20,57	20,57	20,49	20,43	20,41	20,49	20,53	20,47	20,51	20,58	20,48	20,44	20,48	20,44	20,52	20,50	20,58	20,56	20,54	20,52	20,57	20,53	20,47	20,48	20,47	20,50	20,50	20,55	20,55	20,56	20,49	20,51	20,51	20,56	20,69	20,61	20,54	20,48	20,48	20,51	20,54	20,45	20,48	20,54	20,52	20,55	20,53	20,66	20,61	20,50	20,53	20,49	20,53	20,57	20,53	20,53	20,65	20,57	20,46	20,53	20,52	20,45	20,52	20,53	20,52	20,52	20,54	20,57	20,56	20,56	20,56	20,55	20,55	20,60	20,63	20,56	20,52	20,55	20,60	20,51	20,55	20,53	20,55	20,56	20,63	20,60	20,58	20,60	20,61	20,66	20,55	20,59	20,46	20,46	20,49	20,47	20,52	20,58	20,53	20,57	20,55	20,58	20,48	20,54	20,53	20,56	20,58	20,58	20,49	20,50	20,67	20,59	20,57	20,57	20,60	20,58	20,55	20,59	20,58	20,59	20,61	20,53	20,51	20,49	20,56	20,56	20,50	20,48	20,59	20,49	20,48	20,54	20,57	20,57	20,53	20,50	20,52	20,55	20,52	20,52	20,58	20,56	20,48	20,47	20,52	20,50	20,38	20,51	20,67	20,57	20,55	20,64	20,58	20,51	20,47	20,49	20,53	20,51	20,46	20,47	20,60	20,55	20,49	20,49	20,53	20,44	20,42	20,59	20,45	20,49	20,55	20,52	20,49	20,48	20,51	20,50	20,51	20,56	20,49	20,38	20,52	20,54	20,54	20,48	20,45	20,48	20,56	20,42	20,44	20,54	20,60	20,49	20,46	20,47	20,45	20,42	20,48	20,58	20,58	20,51	20,56	20,51	20,52	20,48	20,47	20,48	20,57	20,51	20,54	20,61	20,58	20,53	20,49	20,54	20,59	20,52	20,47	20,49	20,50	20,53	20,52	20,51	20,50	20,50	20,49	20,53	20,49	20,51	20,50	20,51	20,47	20,44	20,43	20,40	20,46	20,48	20,43	20,43	20,58	20,54	20,47	20,57	20,57	20,50	20,53	20,46	20,43	20,50	20,47	20,42	20,47	20,48	20,44	20,42	20,41	20,43	20,36	20,38	20,54	20,50	20,47	20,41	20,49	20,53	20,44	20,38	20,47	20,50	20,43	20,50	20,51	20,54	20,44	20,45	20,50	20,49	20,58	20,53	20,37	20,41	20,44	20,45	20,53	20,52	20,46	20,44	20,48	20,51	20,47	20,38	20,44	20,49	20,45	20,41	20,45	20,43	20,40	20,37	20,46	20,49	20,49	20,42	20,45	20,43	20,35	20,45	20,49	20,41	20,46	20,50	20,49	20,44	20,43	20,45	20,54	20,42	20,43	20,52	20,46	20,48	20,46	20,45	20,38	20,44	20,46	20,44	20,36	20,34	20,44	20,44	20,42	20,44	20,43	20,48	20,55	20,40	20,30	20,41	20,42	20,38	20,42	20,46	20,47	20,51	20,48	20,42	20,43	20,40	20,35	20,43	20,37	20,44	20,46	20,48	20,36	20,29	20,32	20,38	20,36	20,41	20,42	20,44	20,36	20,34	20,46	20,51	20,51	20,47	20,40	20,55	20,45	20,33	20,27	20,37	20,43	20,52	20,45	20,43	20,41	
20,41	20,36	20,35	20,26	20,31	20,27	20,30	20,35	20,32	20,36	20,32	20,48	20,44	20,38	20,32	20,41	20,48	20,44	20,43	20,46	20,43	20,46	20,44	20,49	20,52	20,48	20,54	20,44	20,40	20,47	20,47	20,43	20,34	20,38	20,42	20,48	20,43	20,42	20,40	20,45	20,50	20,49	20,49	20,43	20,34	20,37	20,42	20,35	20,33	20,49	20,54	20,43	20,36	20,42	20,45	20,57	20,38	20,47	20,34	20,39	20,46	20,48	20,44	20,41	20,29	20,44	20,46	20,45	20,49	20,52	20,45	20,50	20,54	20,51	20,47	20,33	20,42	20,50	20,45	20,45	20,45	20,47	20,46	20,43	20,37	20,45	20,56	20,54	20,49	20,43	20,52	20,49	20,57	20,60	20,42	20,51	20,62	20,47	20,38	20,46	20,47	20,47	20,46	20,41	20,43	20,43	20,33	20,41	20,51	20,52	20,44	20,49	20,47	20,55	20,50	20,40	20,37	20,36	20,52	20,49	20,51	20,46	20,52	20,50	20,45	20,50	20,50	20,40	20,43	20,42	20,49	20,54	20,45	20,48	20,50	20,53	20,50	20,51	20,46	20,52	20,54	20,48	20,51	20,35	20,40	20,52	20,46	20,45	20,45	20,48	20,46	20,49	20,44	20,37	20,37	20,50	20,51	20,54	20,59	20,45	20,44	20,48	20,43	20,38	20,47	20,48	20,43	20,37	20,44	20,45	20,47	20,46	20,50	20,52	20,51	20,47	20,44	20,45	20,51	20,44	20,40	20,46	20,44	20,41	20,44	20,47	20,43	20,40	20,34	20,43	20,44	20,47	20,45	20,43	20,56	20,60	20,44	20,45	20,52	20,54	20,51	20,51	20,49	20,48	20,49	20,49	20,44	20,45	20,55	20,46	20,48	20,49	20,47	20,50	20,49	20,56	20,54	20,42	20,47	20,49	20,53	20,46	20,46	20,45	20,48	20,48	20,48	20,54	20,49	20,53	20,53	20,45	20,42	20,46	20,52	20,53	20,51	20,56	20,53	20,48	20,55	20,59	20,53	20,56	20,52	20,55	20,51	20,52	20,51	20,49	20,44	20,57	20,56	20,53	20,57	20,52	20,54	20,59	20,53	20,47	20,55	20,54	20,59	20,52	20,45	20,40	20,49	20,47	20,45	20,48	20,58	20,50	20,47	20,47	20,52	20,51	20,56	20,57	20,54	20,52	20,56	20,57	20,49	20,47	20,49	20,49	20,54	20,44	20,49	20,55	20,53	20,46	20,49	20,49	20,53	20,58	20,57	20,44	20,47	20,47	20,50	20,48	20,54	20,52	20,50	20,43	20,46	20,55	20,60	20,59	20,51	20,52	20,49	20,47	20,57	20,61	20,54	20,57	20,58	20,48	20,52	20,58	20,50	20,46	20,42	20,43	20,47	20,53	20,52	20,57	20,57	20,54	20,55	20,46	20,57	20,67	20,64	20,63	20,51	20,59	20,58	20,56	20,59	20,59	20,50	20,52	20,50	20,53	20,57	20,60	20,64	20,58	20,61	20,51	20,37	20,49	20,51	20,49	20,54	20,56	20,61	20,59	20,56	20,53	20,54	20,55	20,54	20,54	20,58	20,49	20,48	20,58	20,51	20,52	20,57	20,61	20,61	20,58	20,61	20,48	20,53	20,59	20,58	20,54	20,59	20,50	20,47	20,47	20,49	20,55	20,46	20,51	20,55	20,49	20,50	20,49	20,49	20,48	20,52	20,55	20,50	20,47	20,55	20,51	20,52	20,49	20,50	20,44	20,39	20,64	20,65	20,54	20,60	20,56	20,46	20,39	20,43	20,46	20,53	20,53	20,47	20,53	20,61	20,50	20,42	20,44	20,47	20,49	20,59	20,52	20,47	20,64	20,62	20,45	20,47	20,52	20,54	20,50	20,59	20,52	20,38	20,45	20,57	20,57	20,46	20,47	20,51	20,57	20,53	20,48	20,54	20,55	20,53	20,48	20,48	20,51	20,48	20,53	20,59	20,61	20,60	20,52	20,47	20,52	20,44	20,40	20,49	20,55	20,56	20,49	20,55	20,54	20,50	20,52	20,48	20,58	20,56	20,47	20,54	20,58	20,53	20,49	20,53	20,52	20,44	20,48	20,56	20,47	20,45	20,52	20,59	20,41	20,36	20,45	20,51	20,47	20,40	20,38	20,44	20,58	20,58	20,50	20,47	20,51	20,50	20,48	20,51	20,48	20,43	20,47	20,41	20,42	20,49	20,47	20,53	20,54	20,44	20,39	20,41	20,48	20,52	20,44	20,40	20,39	20,44	20,45	20,41	20,46	20,49	20,47	20,51	20,54	20,58	20,45	20,44	20,50	20,51	20,50	20,63	20,48	20,47	20,48	20,45	20,53	20,50	20,47	20,44	20,48	20,49	20,55	20,51	20,42	20,49	20,46	20,43	20,42	20,36	20,45	20,40	20,36	20,46	20,49	20,48	20,52	20,43	20,38	20,43	20,41	20,34	20,38	20,44	20,49	20,46	20,40	20,41	20,41	20,48	20,44	20,51	20,39	20,48	20,50	20,42	20,41	20,42	20,43	20,52	20,42	20,37	20,43	20,44	20,50	20,45	20,38	20,45	20,45	20,45	20,46	20,40	20,43	20,42	20,40	20,43	20,38	20,44	20,49	20,42	20,37	20,29	20,34	20,35	20,35	20,32	20,32	20,53	20,44	20,28	20,30	20,36	20,38	20,48	20,51	20,49	20,39	20,35	20,43	20,51	20,42	20,32	20,25	20,40	20,45	20,27	20,24	20,37	20,30	20,42	20,43	20,40	20,42	
20,29	20,25	20,43	20,41	20,33	20,25	20,34	20,41	20,36	20,46	20,40	20,31	20,39	20,33	20,36	20,35	20,44	20,48	20,38	20,38	20,50	20,45	20,33	20,41	20,46	20,49	20,50	20,41	20,43	20,52	20,50	20,38	20,27	20,33	20,40	20,50	20,47	20,51	20,40	20,42	20,42	20,43	20,46	20,47	20,37	20,35	20,38	20,44	20,43	20,50	20,58	20,47	20,41	20,46	20,45	20,50	20,41	20,47	20,42	20,34	20,42	20,44	20,50	20,44	20,41	20,42	20,48	20,39	20,39	20,43	20,54	20,48	20,48	20,46	20,45	20,44	20,48	20,51	20,47	20,47	20,39	20,51	20,49	20,49	20,40	20,43	20,49	20,50	20,50	20,52	20,47	20,44	20,46	20,48	20,48	20,56	20,56	20,52	20,50	20,51	20,50	20,45	20,50	20,40	20,42	20,51	20,40	20,39	20,44	20,51	20,47	20,41	20,52	20,51	20,57	20,39	20,36	20,47	20,47	20,52	20,54	20,37	20,47	20,57	20,55	20,57	20,50	20,48	20,44	20,44	20,48	20,51	20,49	20,47	20,40	20,55	20,54	20,52	20,49	20,58	20,62	20,47	20,47	20,41	20,37	20,48	20,47	20,47	20,40	20,35	20,43	20,54	20,49	20,41	20,41	20,44	20,45	20,53	20,64	20,51	20,43	20,45	20,45	20,45	20,47	20,49	20,50	20,41	20,45	20,47	20,49	20,42	20,49	20,58	20,53	20,55	20,55	20,44	20,53	20,46	20,46	20,50	20,48	20,51	20,48	20,48	20,40	20,46	20,46	20,49	20,56	20,60	20,58	20,50	20,57	20,67	20,54	20,51	20,49	20,51	20,50	20,51	20,45	20,44	20,52	20,53	20,57	20,48	20,53	20,50	20,48	20,48	20,46	20,46	20,54	20,57	20,52	20,45	20,54	20,60	20,57	20,52	20,53	20,54	20,53	20,46	20,47	20,52	20,48	20,59	20,57	20,51	20,41	20,55	20,62	20,61	20,54	20,52	20,54	20,54	20,57	20,60	20,53	20,59	20,56	20,56	20,52	20,49	20,55	20,51	20,49	20,53	20,59	20,51	20,54	20,54	20,47	20,51	20,52	20,53	20,54	20,55	20,54	20,52	20,47	20,46	20,53	20,59	20,52	20,54	20,60	20,57	20,55	20,58	20,60	20,56	20,51	20,58	20,58	20,60	20,52	20,58	20,49	20,50	20,55	20,57	20,50	20,46	20,54	20,54	20,48	20,52	20,55	20,50	20,49	20,52	20,56	20,49	20,45	20,46	20,56	20,52	20,51	20,54	20,59	20,56	20,52	20,52	20,50	20,58	20,54	20,52	20,51	20,48	20,52	20,55	20,56	20,53	20,53	20,51	20,55	20,56	20,54	20,46	20,49	20,51	20,50	20,54	20,51	20,57	20,57	20,58	20,53	20,54	20,62	20,68	20,63	20,64	20,62	20,57	20,64	20,61	20,58	20,66	20,55	20,53	20,60	20,49	20,54	20,57	20,60	20,57	20,64	20,55	20,46	20,53	20,59	20,56	20,50	20,56	20,63	20,59	20,62	20,54	20,54	20,56	20,55	20,56	20,50	20,52	20,49	20,54	20,46	20,51	20,61	20,61	20,56	20,56	20,56	20,49	20,44	20,50	20,56	20,62	20,63	20,61	20,56	20,50	20,50	20,57	20,47	20,48	20,55	20,52	20,50	20,45	20,44	20,51	20,53	20,52	20,54	20,51	20,49	20,48	20,45	20,47	20,50	20,53	20,45	20,55	20,67	20,62	20,55	20,46	20,49	20,42	20,50	20,46	20,46	20,53	20,59	20,58	20,60	20,54	20,46	20,43	20,42	20,49	20,56	20,53	20,47	20,59	20,60	20,54	20,53	20,52	20,57	20,53	20,53	20,55	20,45	20,52	20,50	20,49	20,46	20,48	20,46	20,55	20,60	20,55	20,59	20,54	20,56	20,58	20,58	20,59	20,58	20,58	20,61	20,58	20,59	20,58	20,48	20,52	20,47	20,39	20,48	20,51	20,52	20,57	20,48	20,45	20,51	20,53	20,52	20,55	20,56	20,49	20,52	20,51	20,50	20,49	20,57	20,61	20,56	20,54	20,55	20,48	20,41	20,44	20,54	20,49	20,47	20,45	20,50	20,43	20,37	20,43	20,48	20,61	20,53	20,48	20,55	20,51	20,49	20,45	20,41	20,45	20,41	20,50	20,46	20,45	20,43	20,38	20,48	20,48	20,49	20,40	20,43	20,50	20,47	20,48	20,46	20,45	20,37	20,47	20,52	20,43	20,49	20,51	20,50	20,50	20,55	20,56	20,52	20,50	20,52	20,56	20,61	20,58	20,53	20,54	20,47	20,52	20,57	20,54	20,54	20,50	20,50	20,47	20,50	20,51	20,51	20,43	20,40	20,48	20,42	20,48	20,43	20,46	20,47	20,49	20,57	20,52	20,45	20,41	20,46	20,35	20,38	20,40	20,49	20,51	20,48	20,41	20,49	20,47	20,48	20,46	20,50	20,40	20,40	20,43	20,38	20,40	20,47	20,46	20,42	20,47	20,40	20,49	20,45	20,51	20,49	20,42	20,43	20,51	20,47	20,47	20,38	20,44	20,40	20,41	20,48	20,39	20,44	20,52	20,48	20,42	20,39	20,37	20,37	20,36	20,30	20,25	20,50	20,53	20,41	20,41	20,49	20,40	20,47	20,49	20,41	20,42	20,39	20,41	20,39	20,36	20,32	20,31	20,39	20,45	20,28	20,29	20,32	20,28	20,38	20,37	20,38	20,41	
20,22	20,24	20,35	20,44	20,44	20,36	20,33	20,43	20,37	20,42	20,32	20,32	20,31	20,39	20,37	20,44	20,46	20,47	20,31	20,40	20,48	20,57	20,48	20,44	20,40	20,45	20,48	20,38	20,36	20,42	20,34	20,34	20,37	20,37	20,40	20,50	20,48	20,46	20,48	20,43	20,44	20,38	20,40	20,52	20,51	20,42	20,37	20,41	20,42	20,51	20,56	20,53	20,41	20,46	20,55	20,56	20,41	20,43	20,50	20,46	20,40	20,50	20,59	20,46	20,44	20,38	20,42	20,44	20,42	20,41	20,41	20,48	20,44	20,47	20,50	20,48	20,49	20,57	20,53	20,46	20,45	20,44	20,56	20,50	20,42	20,43	20,40	20,51	20,47	20,44	20,46	20,36	20,48	20,55	20,45	20,50	20,51	20,44	20,43	20,49	20,52	20,49	20,52	20,49	20,51	20,53	20,40	20,44	20,44	20,41	20,39	20,45	20,53	20,58	20,48	20,41	20,35	20,35	20,45	20,48	20,54	20,42	20,47	20,59	20,52	20,48	20,40	20,44	20,51	20,46	20,47	20,46	20,42	20,47	20,48	20,50	20,55	20,49	20,47	20,49	20,58	20,47	20,48	20,48	20,42	20,42	20,43	20,41	20,41	20,39	20,49	20,54	20,56	20,43	20,45	20,47	20,35	20,49	20,58	20,48	20,42	20,43	20,48	20,52	20,57	20,51	20,49	20,43	20,44	20,48	20,54	20,45	20,44	20,56	20,54	20,51	20,49	20,41	20,46	20,53	20,55	20,53	20,45	20,43	20,41	20,40	20,43	20,48	20,49	20,54	20,53	20,50	20,50	20,49	20,59	20,68	20,57	20,50	20,50	20,49	20,49	20,47	20,45	20,50	20,53	20,61	20,56	20,54	20,49	20,45	20,46	20,45	20,47	20,44	20,51	20,61	20,50	20,42	20,46	20,59	20,55	20,52	20,53	20,56	20,43	20,42	20,45	20,58	20,49	20,54	20,54	20,57	20,47	20,53	20,64	20,56	20,54	20,59	20,55	20,48	20,57	20,55	20,50	20,58	20,58	20,60	20,51	20,60	20,52	20,48	20,50	20,51	20,57	20,50	20,56	20,56	20,46	20,49	20,51	20,57	20,58	20,56	20,56	20,49	20,51	20,49	20,48	20,59	20,59	20,54	20,52	20,55	20,51	20,54	20,48	20,47	20,51	20,50	20,51	20,59	20,50	20,54	20,55	20,51	20,55	20,49	20,52	20,48	20,59	20,61	20,55	20,53	20,57	20,48	20,52	20,62	20,60	20,55	20,53	20,47	20,53	20,57	20,57	20,52	20,57	20,58	20,54	20,58	20,50	20,53	20,59	20,52	20,53	20,54	20,59	20,61	20,66	20,58	20,49	20,48	20,48	20,51	20,53	20,50	20,56	20,55	20,52	20,51	20,50	20,51	20,55	20,53	20,47	20,50	20,62	20,52	20,58	20,62	20,56	20,58	20,60	20,67	20,62	20,60	20,61	20,62	20,60	20,50	20,50	20,55	20,56	20,57	20,57	20,59	20,53	20,56	20,56	20,56	20,58	20,53	20,62	20,61	20,56	20,49	20,55	20,56	20,57	20,62	20,53	20,50	20,47	20,59	20,54	20,61	20,62	20,59	20,52	20,57	20,58	20,50	20,39	20,47	20,54	20,49	20,55	20,55	20,58	20,53	20,47	20,55	20,54	20,44	20,52	20,55	20,55	20,49	20,53	20,51	20,49	20,51	20,49	20,40	20,46	20,51	20,44	20,46	20,51	20,52	20,43	20,48	20,51	20,61	20,56	20,45	20,51	20,48	20,46	20,49	20,48	20,48	20,58	20,57	20,55	20,53	20,47	20,48	20,38	20,44	20,48	20,47	20,44	20,55	20,42	20,45	20,55	20,49	20,52	20,57	20,53	20,53	20,51	20,53	20,42	20,47	20,50	20,46	20,44	20,43	20,52	20,51	20,50	20,52	20,56	20,56	20,61	20,58	20,55	20,57	20,63	20,53	20,52	20,54	20,48	20,51	20,46	20,44	20,49	20,56	20,49	20,58	20,52	20,49	20,52	20,52	20,46	20,51	20,56	20,53	20,47	20,46	20,50	20,55	20,53	20,57	20,46	20,41	20,46	20,41	20,49	20,54	20,41	20,47	20,50	20,57	20,52	20,39	20,43	20,43	20,45	20,57	20,52	20,39	20,51	20,58	20,46	20,45	20,45	20,45	20,48	20,52	20,54	20,44	20,42	20,42	20,43	20,43	20,36	20,38	20,42	20,48	20,51	20,47	20,48	20,47	20,39	20,38	20,49	20,54	20,41	20,44	20,49	20,43	20,47	20,54	20,55	20,44	20,50	20,57	20,60	20,54	20,54	20,55	20,41	20,44	20,53	20,57	20,49	20,43	20,46	20,44	20,43	20,44	20,48	20,43	20,45	20,35	20,35	20,46	20,41	20,37	20,38	20,39	20,43	20,46	20,42	20,43	20,45	20,40	20,41	20,46	20,42	20,54	20,47	20,39	20,40	20,50	20,44	20,43	20,44	20,35	20,39	20,37	20,41	20,52	20,48	20,46	20,41	20,47	20,40	20,46	20,49	20,46	20,43	20,45	20,36	20,46	20,51	20,45	20,41	20,50	20,49	20,40	20,46	20,37	20,35	20,43	20,46	20,45	20,45	20,37	20,39	20,39	20,40	20,31	20,36	20,41	20,43	20,50	20,39	20,36	20,41	20,43	20,37	20,31	20,39	20,45	20,42	20,37	20,37	20,36	20,46	20,42	20,32	20,31	20,31	20,25	20,32	20,30	20,28	20,21	
20,31	20,33	20,33	20,29	20,40	20,34	20,36	20,39	20,48	20,44	20,32	20,36	20,33	20,32	20,41	20,50	20,45	20,33	20,27	20,33	20,40	20,54	20,52	20,47	20,45	20,53	20,53	20,43	20,43	20,36	20,33	20,39	20,40	20,39	20,35	20,36	20,45	20,53	20,48	20,44	20,41	20,45	20,53	20,56	20,49	20,45	20,37	20,40	20,49	20,48	20,52	20,43	20,44	20,50	20,52	20,50	20,38	20,44	20,44	20,53	20,49	20,45	20,49	20,51	20,41	20,44	20,39	20,46	20,51	20,43	20,48	20,55	20,58	20,50	20,48	20,50	20,50	20,57	20,58	20,46	20,41	20,38	20,43	20,57	20,45	20,41	20,40	20,44	20,47	20,36	20,46	20,44	20,49	20,50	20,43	20,44	20,48	20,54	20,46	20,51	20,53	20,45	20,43	20,54	20,48	20,50	20,42	20,40	20,49	20,51	20,38	20,48	20,51	20,50	20,53	20,38	20,44	20,37	20,46	20,46	20,48	20,42	20,47	20,62	20,51	20,41	20,31	20,43	20,49	20,47	20,46	20,44	20,37	20,42	20,62	20,55	20,53	20,49	20,41	20,44	20,54	20,43	20,45	20,45	20,42	20,36	20,49	20,62	20,46	20,44	20,48	20,58	20,54	20,39	20,42	20,48	20,35	20,44	20,51	20,38	20,36	20,41	20,52	20,53	20,49	20,48	20,50	20,47	20,47	20,56	20,50	20,52	20,44	20,56	20,54	20,48	20,45	20,36	20,51	20,50	20,56	20,46	20,43	20,42	20,38	20,41	20,46	20,50	20,50	20,51	20,57	20,43	20,48	20,50	20,54	20,55	20,56	20,46	20,47	20,56	20,51	20,52	20,52	20,55	20,57	20,55	20,51	20,49	20,55	20,44	20,44	20,53	20,50	20,52	20,47	20,65	20,59	20,54	20,46	20,54	20,56	20,52	20,53	20,57	20,51	20,41	20,45	20,58	20,57	20,60	20,59	20,53	20,46	20,50	20,57	20,58	20,58	20,53	20,49	20,51	20,57	20,60	20,56	20,50	20,54	20,56	20,56	20,54	20,57	20,52	20,51	20,58	20,62	20,53	20,54	20,57	20,53	20,54	20,60	20,61	20,54	20,57	20,64	20,62	20,55	20,55	20,56	20,62	20,60	20,55	20,65	20,60	20,59	20,51	20,48	20,47	20,53	20,52	20,55	20,54	20,51	20,48	20,60	20,58	20,54	20,48	20,51	20,50	20,52	20,56	20,56	20,56	20,58	20,56	20,55	20,64	20,56	20,47	20,51	20,51	20,53	20,53	20,58	20,52	20,46	20,53	20,54	20,54	20,59	20,59	20,56	20,55	20,56	20,59	20,66	20,64	20,64	20,56	20,50	20,45	20,53	20,54	20,56	20,55	20,52	20,54	20,54	20,52	20,54	20,55	20,50	20,48	20,45	20,50	20,60	20,51	20,43	20,60	20,58	20,55	20,53	20,57	20,61	20,57	20,59	20,61	20,57	20,51	20,58	20,60	20,59	20,55	20,62	20,65	20,63	20,49	20,52	20,54	20,60	20,52	20,59	20,64	20,51	20,46	20,52	20,57	20,61	20,59	20,58	20,58	20,52	20,54	20,51	20,59	20,59	20,51	20,46	20,54	20,54	20,52	20,46	20,46	20,53	20,52	20,48	20,51	20,59	20,55	20,46	20,52	20,58	20,46	20,55	20,53	20,50	20,49	20,52	20,48	20,53	20,58	20,52	20,42	20,44	20,55	20,56	20,48	20,49	20,51	20,48	20,52	20,51	20,55	20,56	20,55	20,51	20,55	20,50	20,47	20,57	20,58	20,63	20,56	20,55	20,55	20,52	20,50	20,43	20,41	20,45	20,40	20,48	20,56	20,51	20,47	20,50	20,45	20,55	20,59	20,51	20,44	20,45	20,56	20,50	20,48	20,48	20,45	20,44	20,51	20,52	20,46	20,51	20,50	20,54	20,56	20,57	20,55	20,52	20,51	20,52	20,54	20,49	20,48	20,52	20,58	20,45	20,49	20,52	20,53	20,52	20,43	20,49	20,47	20,54	20,49	20,48	20,50	20,60	20,51	20,50	20,50	20,60	20,58	20,52	20,55	20,47	20,45	20,56	20,50	20,48	20,51	20,43	20,44	20,45	20,47	20,55	20,47	20,48	20,47	20,46	20,58	20,50	20,44	20,38	20,52	20,49	20,46	20,52	20,47	20,41	20,46	20,50	20,49	20,46	20,42	20,44	20,41	20,34	20,27	20,44	20,51	20,39	20,40	20,44	20,51	20,47	20,41	20,43	20,45	20,44	20,41	20,46	20,45	20,55	20,51	20,42	20,40	20,46	20,53	20,57	20,55	20,49	20,54	20,43	20,36	20,47	20,53	20,42	20,37	20,53	20,48	20,45	20,44	20,34	20,33	20,32	20,37	20,39	20,51	20,47	20,38	20,40	20,42	20,40	20,48	20,44	20,49	20,49	20,42	20,44	20,56	20,46	20,47	20,52	20,48	20,43	20,44	20,46	20,45	20,49	20,35	20,37	20,44	20,40	20,46	20,49	20,41	20,49	20,38	20,42	20,46	20,54	20,56	20,45	20,35	20,36	20,40	20,48	20,44	20,40	20,49	20,51	20,53	20,46	20,37	20,39	20,41	20,45	20,41	20,28	20,32	20,39	20,41	20,40	20,35	20,36	20,30	20,40	20,45	20,39	20,25	20,44	20,42	20,37	20,40	20,43	20,40	20,40	20,38	20,43	20,37	20,39	20,35	20,33	20,40	20,38	20,27	20,22	20,31	20,32	20,32	
20,43	20,35	20,41	20,31	20,39	20,29	20,37	20,40	20,40	20,51	20,36	20,42	20,37	20,28	20,35	20,46	20,43	20,45	20,31	20,37	20,41	20,36	20,47	20,42	20,49	20,51	20,47	20,33	20,52	20,53	20,47	20,51	20,42	20,42	20,46	20,47	20,45	20,43	20,52	20,48	20,43	20,46	20,52	20,44	20,40	20,45	20,49	20,46	20,50	20,58	20,52	20,43	20,44	20,49	20,49	20,42	20,41	20,46	20,41	20,43	20,51	20,54	20,42	20,50	20,53	20,50	20,42	20,48	20,51	20,49	20,52	20,58	20,61	20,59	20,56	20,47	20,55	20,58	20,55	20,47	20,44	20,43	20,49	20,56	20,46	20,45	20,40	20,42	20,50	20,40	20,44	20,51	20,55	20,51	20,45	20,48	20,50	20,56	20,59	20,56	20,61	20,48	20,42	20,46	20,46	20,51	20,44	20,41	20,34	20,44	20,45	20,50	20,50	20,49	20,52	20,45	20,46	20,48	20,49	20,45	20,50	20,55	20,59	20,62	20,53	20,51	20,52	20,48	20,48	20,45	20,47	20,48	20,37	20,44	20,54	20,58	20,56	20,50	20,42	20,47	20,56	20,50	20,44	20,49	20,46	20,50	20,57	20,61	20,45	20,40	20,37	20,51	20,61	20,49	20,49	20,42	20,42	20,51	20,52	20,47	20,43	20,44	20,47	20,53	20,52	20,50	20,60	20,57	20,51	20,47	20,47	20,49	20,56	20,51	20,54	20,50	20,53	20,45	20,47	20,50	20,61	20,59	20,49	20,53	20,45	20,40	20,43	20,54	20,53	20,50	20,48	20,52	20,48	20,50	20,47	20,52	20,63	20,52	20,42	20,51	20,51	20,45	20,47	20,53	20,56	20,52	20,47	20,45	20,53	20,55	20,52	20,56	20,53	20,47	20,48	20,63	20,62	20,59	20,49	20,52	20,51	20,47	20,47	20,55	20,58	20,51	20,49	20,59	20,60	20,58	20,56	20,53	20,51	20,54	20,58	20,60	20,56	20,52	20,55	20,58	20,64	20,68	20,61	20,51	20,52	20,61	20,64	20,64	20,62	20,65	20,54	20,63	20,67	20,56	20,57	20,56	20,54	20,58	20,63	20,59	20,52	20,49	20,54	20,65	20,58	20,58	20,68	20,70	20,60	20,60	20,65	20,54	20,57	20,56	20,48	20,57	20,65	20,60	20,57	20,57	20,52	20,51	20,51	20,56	20,52	20,53	20,61	20,52	20,59	20,61	20,57	20,57	20,60	20,62	20,54	20,66	20,68	20,59	20,56	20,58	20,62	20,52	20,48	20,49	20,50	20,61	20,53	20,53	20,57	20,56	20,55	20,54	20,55	20,56	20,56	20,63	20,58	20,55	20,61	20,57	20,64	20,64	20,54	20,55	20,57	20,59	20,58	20,57	20,57	20,59	20,58	20,51	20,50	20,65	20,62	20,57	20,55	20,51	20,58	20,58	20,53	20,56	20,58	20,60	20,65	20,64	20,61	20,59	20,59	20,62	20,68	20,58	20,55	20,61	20,60	20,49	20,53	20,58	20,60	20,60	20,70	20,69	20,58	20,47	20,58	20,59	20,60	20,61	20,48	20,53	20,55	20,63	20,49	20,55	20,58	20,54	20,51	20,54	20,51	20,50	20,48	20,52	20,57	20,60	20,62	20,59	20,54	20,54	20,51	20,57	20,61	20,55	20,56	20,48	20,48	20,50	20,58	20,51	20,56	20,57	20,52	20,50	20,53	20,59	20,52	20,50	20,49	20,53	20,59	20,58	20,53	20,57	20,59	20,60	20,60	20,53	20,61	20,50	20,56	20,59	20,64	20,65	20,60	20,66	20,50	20,47	20,48	20,45	20,47	20,46	20,49	20,57	20,55	20,52	20,55	20,55	20,50	20,57	20,54	20,42	20,46	20,51	20,55	20,52	20,47	20,43	20,51	20,54	20,47	20,45	20,61	20,57	20,54	20,55	20,56	20,55	20,56	20,56	20,52	20,54	20,48	20,44	20,48	20,59	20,47	20,53	20,59	20,54	20,53	20,52	20,51	20,44	20,49	20,54	20,57	20,54	20,62	20,57	20,48	20,45	20,57	20,58	20,51	20,50	20,53	20,57	20,59	20,49	20,50	20,46	20,48	20,42	20,47	20,45	20,50	20,50	20,40	20,43	20,47	20,55	20,52	20,47	20,46	20,50	20,57	20,54	20,54	20,47	20,46	20,47	20,43	20,52	20,44	20,38	20,54	20,53	20,38	20,29	20,44	20,51	20,43	20,40	20,44	20,49	20,53	20,55	20,45	20,46	20,53	20,53	20,53	20,51	20,64	20,56	20,50	20,44	20,47	20,54	20,56	20,58	20,50	20,47	20,40	20,51	20,50	20,53	20,42	20,43	20,45	20,47	20,46	20,43	20,41	20,35	20,39	20,41	20,41	20,57	20,57	20,44	20,52	20,54	20,47	20,49	20,52	20,48	20,51	20,47	20,47	20,56	20,55	20,50	20,52	20,46	20,54	20,55	20,46	20,48	20,50	20,39	20,40	20,46	20,43	20,46	20,42	20,43	20,45	20,45	20,38	20,45	20,43	20,50	20,45	20,48	20,42	20,42	20,44	20,44	20,41	20,38	20,43	20,35	20,39	20,41	20,50	20,44	20,40	20,44	20,32	20,39	20,42	20,28	20,32	20,35	20,39	20,35	20,37	20,37	20,40	20,35	20,41	20,47	20,39	20,39	20,50	20,43	20,35	20,32	20,44	20,41	20,31	20,27	20,29	20,35	20,43	20,35	20,33	20,31	20,37	20,38	
20,41	20,44	20,35	20,41	20,39	20,37	20,42	20,35	20,38	20,44	20,43	20,45	20,36	20,26	20,33	20,42	20,34	20,50	20,47	20,50	20,52	20,36	20,40	20,40	20,45	20,43	20,45	20,36	20,30	20,54	20,52	20,54	20,41	20,31	20,48	20,53	20,47	20,42	20,56	20,53	20,43	20,42	20,46	20,39	20,37	20,53	20,58	20,57	20,37	20,47	20,50	20,47	20,46	20,51	20,44	20,45	20,51	20,49	20,44	20,45	20,39	20,45	20,45	20,44	20,55	20,52	20,51	20,46	20,49	20,57	20,54	20,53	20,59	20,65	20,66	20,47	20,52	20,60	20,55	20,56	20,47	20,44	20,55	20,55	20,50	20,43	20,44	20,45	20,46	20,41	20,43	20,48	20,50	20,56	20,43	20,53	20,47	20,49	20,53	20,58	20,50	20,45	20,39	20,41	20,43	20,52	20,43	20,39	20,39	20,53	20,47	20,55	20,54	20,48	20,49	20,48	20,41	20,44	20,56	20,52	20,56	20,54	20,56	20,46	20,49	20,45	20,55	20,45	20,39	20,43	20,48	20,52	20,41	20,46	20,48	20,47	20,44	20,50	20,48	20,53	20,57	20,51	20,48	20,45	20,46	20,43	20,53	20,56	20,42	20,41	20,47	20,55	20,58	20,51	20,50	20,50	20,50	20,54	20,50	20,45	20,50	20,52	20,56	20,49	20,55	20,55	20,57	20,55	20,49	20,48	20,56	20,54	20,52	20,49	20,51	20,55	20,49	20,51	20,56	20,52	20,54	20,51	20,46	20,52	20,45	20,43	20,42	20,53	20,54	20,53	20,43	20,45	20,54	20,52	20,53	20,55	20,56	20,58	20,48	20,51	20,50	20,45	20,48	20,52	20,52	20,54	20,44	20,45	20,51	20,56	20,56	20,54	20,46	20,41	20,43	20,60	20,57	20,56	20,56	20,47	20,48	20,50	20,50	20,49	20,59	20,60	20,58	20,57	20,50	20,52	20,56	20,53	20,48	20,58	20,63	20,57	20,49	20,51	20,54	20,62	20,61	20,62	20,51	20,54	20,53	20,56	20,56	20,58	20,63	20,59	20,55	20,56	20,60	20,59	20,65	20,60	20,51	20,54	20,61	20,64	20,55	20,50	20,48	20,58	20,56	20,51	20,53	20,55	20,61	20,63	20,57	20,43	20,53	20,60	20,53	20,56	20,62	20,60	20,50	20,56	20,52	20,51	20,45	20,50	20,56	20,60	20,58	20,53	20,55	20,58	20,52	20,54	20,64	20,54	20,57	20,61	20,57	20,56	20,72	20,53	20,52	20,52	20,57	20,47	20,51	20,55	20,55	20,55	20,58	20,59	20,56	20,53	20,47	20,56	20,50	20,58	20,58	20,60	20,61	20,61	20,64	20,57	20,55	20,57	20,60	20,53	20,52	20,58	20,62	20,59	20,54	20,51	20,54	20,69	20,59	20,53	20,52	20,47	20,56	20,57	20,61	20,54	20,60	20,69	20,63	20,56	20,58	20,57	20,53	20,62	20,62	20,54	20,58	20,58	20,55	20,54	20,57	20,54	20,61	20,63	20,68	20,59	20,57	20,53	20,53	20,61	20,56	20,55	20,53	20,45	20,48	20,59	20,53	20,52	20,58	20,57	20,55	20,54	20,54	20,48	20,57	20,60	20,62	20,59	20,64	20,59	20,50	20,49	20,54	20,52	20,55	20,50	20,54	20,59	20,50	20,46	20,50	20,54	20,49	20,53	20,51	20,50	20,54	20,49	20,50	20,47	20,49	20,53	20,58	20,61	20,55	20,56	20,63	20,60	20,62	20,56	20,58	20,53	20,55	20,54	20,47	20,56	20,54	20,60	20,49	20,48	20,46	20,50	20,49	20,45	20,52	20,62	20,56	20,61	20,60	20,63	20,56	20,52	20,56	20,47	20,52	20,59	20,50	20,51	20,52	20,52	20,48	20,50	20,45	20,47	20,56	20,58	20,48	20,56	20,57	20,51	20,51	20,51	20,58	20,63	20,55	20,57	20,51	20,59	20,55	20,54	20,50	20,49	20,49	20,47	20,58	20,52	20,53	20,52	20,55	20,52	20,56	20,56	20,49	20,48	20,52	20,57	20,52	20,52	20,57	20,53	20,50	20,48	20,53	20,49	20,42	20,46	20,57	20,56	20,53	20,44	20,32	20,43	20,48	20,50	20,42	20,39	20,54	20,52	20,48	20,43	20,48	20,56	20,51	20,51	20,46	20,53	20,43	20,41	20,53	20,58	20,44	20,33	20,46	20,54	20,51	20,45	20,44	20,55	20,51	20,48	20,51	20,48	20,53	20,49	20,54	20,55	20,57	20,57	20,55	20,48	20,52	20,61	20,52	20,49	20,52	20,47	20,48	20,50	20,47	20,54	20,49	20,40	20,44	20,43	20,48	20,50	20,48	20,44	20,43	20,42	20,40	20,52	20,48	20,49	20,54	20,53	20,54	20,47	20,50	20,52	20,45	20,53	20,45	20,52	20,52	20,50	20,50	20,40	20,49	20,53	20,41	20,37	20,48	20,42	20,47	20,50	20,44	20,45	20,44	20,42	20,47	20,46	20,51	20,44	20,42	20,48	20,45	20,49	20,46	20,34	20,44	20,46	20,43	20,35	20,42	20,35	20,40	20,38	20,40	20,52	20,39	20,38	20,45	20,47	20,48	20,34	20,35	20,43	20,53	20,42	20,35	20,37	20,39	20,45	20,42	20,55	20,50	20,42	20,41	20,43	20,46	20,40	20,32	20,37	20,37	20,37	20,33	20,33	20,35	20,43	20,43	20,31	20,39	20,36	
20,36	20,34	20,31	20,41	20,34	20,31	20,49	20,49	20,38	20,41	20,43	20,39	20,28	20,24	20,26	20,34	20,42	20,43	20,35	20,39	20,56	20,42	20,38	20,37	20,36	20,49	20,48	20,50	20,42	20,57	20,56	20,52	20,47	20,35	20,35	20,43	20,46	20,47	20,54	20,47	20,48	20,47	20,46	20,39	20,40	20,47	20,59	20,57	20,45	20,41	20,44	20,40	20,48	20,53	20,43	20,46	20,47	20,49	20,41	20,52	20,43	20,40	20,41	20,41	20,38	20,44	20,49	20,50	20,48	20,49	20,42	20,47	20,52	20,52	20,55	20,56	20,53	20,59	20,59	20,59	20,48	20,38	20,51	20,48	20,45	20,52	20,51	20,55	20,46	20,44	20,38	20,45	20,48	20,58	20,47	20,49	20,47	20,46	20,51	20,52	20,48	20,48	20,48	20,49	20,46	20,53	20,44	20,40	20,44	20,53	20,50	20,48	20,48	20,38	20,43	20,46	20,43	20,43	20,40	20,40	20,60	20,56	20,56	20,58	20,51	20,50	20,51	20,52	20,45	20,46	20,50	20,54	20,47	20,51	20,48	20,43	20,47	20,54	20,55	20,57	20,52	20,47	20,52	20,40	20,47	20,48	20,48	20,49	20,52	20,39	20,53	20,63	20,55	20,50	20,44	20,52	20,52	20,52	20,54	20,35	20,46	20,57	20,58	20,51	20,49	20,49	20,53	20,50	20,44	20,47	20,55	20,57	20,55	20,47	20,51	20,49	20,49	20,51	20,61	20,55	20,50	20,48	20,42	20,51	20,49	20,52	20,59	20,55	20,58	20,52	20,51	20,49	20,57	20,49	20,46	20,52	20,53	20,48	20,48	20,54	20,57	20,56	20,53	20,59	20,56	20,55	20,42	20,41	20,48	20,56	20,57	20,57	20,52	20,40	20,47	20,61	20,60	20,56	20,55	20,55	20,53	20,55	20,56	20,58	20,60	20,64	20,62	20,52	20,47	20,58	20,61	20,57	20,41	20,51	20,62	20,58	20,61	20,53	20,52	20,49	20,66	20,60	20,55	20,61	20,60	20,52	20,46	20,51	20,62	20,65	20,56	20,59	20,60	20,57	20,60	20,60	20,59	20,57	20,55	20,58	20,60	20,53	20,46	20,49	20,58	20,53	20,49	20,58	20,58	20,57	20,55	20,44	20,52	20,58	20,50	20,52	20,54	20,59	20,53	20,51	20,61	20,59	20,49	20,54	20,57	20,58	20,59	20,58	20,61	20,57	20,59	20,54	20,61	20,53	20,56	20,59	20,51	20,46	20,55	20,57	20,51	20,52	20,60	20,56	20,50	20,49	20,54	20,58	20,63	20,64	20,58	20,55	20,54	20,57	20,56	20,56	20,57	20,60	20,62	20,54	20,56	20,56	20,51	20,56	20,55	20,47	20,47	20,52	20,52	20,61	20,58	20,53	20,60	20,69	20,55	20,46	20,51	20,52	20,56	20,65	20,62	20,60	20,60	20,64	20,59	20,59	20,53	20,48	20,46	20,59	20,61	20,53	20,56	20,60	20,51	20,52	20,56	20,52	20,51	20,57	20,62	20,57	20,57	20,54	20,48	20,59	20,54	20,50	20,56	20,47	20,48	20,59	20,54	20,60	20,67	20,57	20,55	20,57	20,49	20,42	20,54	20,60	20,58	20,52	20,55	20,54	20,53	20,44	20,56	20,53	20,44	20,48	20,55	20,55	20,63	20,54	20,40	20,53	20,51	20,43	20,53	20,50	20,52	20,52	20,52	20,46	20,54	20,54	20,50	20,50	20,59	20,60	20,57	20,62	20,56	20,46	20,50	20,42	20,49	20,56	20,53	20,49	20,47	20,51	20,50	20,55	20,53	20,52	20,50	20,40	20,51	20,59	20,54	20,57	20,62	20,57	20,51	20,54	20,56	20,49	20,55	20,56	20,59	20,59	20,49	20,46	20,48	20,58	20,56	20,54	20,55	20,51	20,45	20,49	20,55	20,53	20,49	20,46	20,52	20,60	20,49	20,57	20,59	20,67	20,55	20,47	20,48	20,48	20,48	20,50	20,50	20,40	20,54	20,53	20,51	20,54	20,54	20,55	20,52	20,47	20,53	20,47	20,55	20,54	20,65	20,64	20,56	20,51	20,54	20,51	20,43	20,45	20,54	20,49	20,46	20,48	20,44	20,39	20,39	20,46	20,46	20,45	20,49	20,56	20,44	20,40	20,41	20,57	20,50	20,54	20,55	20,48	20,43	20,43	20,48	20,53	20,48	20,38	20,41	20,53	20,54	20,50	20,50	20,55	20,61	20,50	20,48	20,51	20,48	20,43	20,43	20,52	20,57	20,53	20,57	20,46	20,46	20,61	20,54	20,55	20,64	20,52	20,46	20,51	20,47	20,51	20,50	20,50	20,47	20,40	20,49	20,58	20,53	20,43	20,45	20,41	20,38	20,48	20,45	20,46	20,55	20,50	20,46	20,48	20,42	20,45	20,52	20,56	20,47	20,50	20,55	20,49	20,55	20,48	20,48	20,49	20,40	20,43	20,54	20,45	20,48	20,45	20,43	20,41	20,45	20,40	20,42	20,42	20,45	20,56	20,52	20,48	20,43	20,41	20,48	20,46	20,44	20,46	20,37	20,37	20,36	20,45	20,48	20,45	20,45	20,44	20,51	20,42	20,38	20,46	20,51	20,37	20,32	20,33	20,44	20,41	20,32	20,37	20,42	20,36	20,41	20,47	20,58	20,47	20,39	20,38	20,41	20,48	20,41	20,37	20,49	20,46	20,42	20,34	20,40	20,34	20,38	20,38	20,32	20,33	
20,41	20,33	20,21	20,34	20,36	20,33	20,40	20,48	20,36	20,41	20,49	20,43	20,32	20,26	20,27	20,33	20,37	20,38	20,36	20,33	20,50	20,47	20,41	20,36	20,39	20,44	20,50	20,51	20,41	20,48	20,58	20,50	20,43	20,44	20,41	20,51	20,54	20,50	20,46	20,48	20,45	20,53	20,44	20,41	20,38	20,39	20,49	20,54	20,48	20,45	20,45	20,41	20,34	20,37	20,40	20,49	20,57	20,57	20,50	20,48	20,53	20,51	20,46	20,50	20,49	20,45	20,47	20,35	20,43	20,50	20,36	20,44	20,59	20,55	20,51	20,51	20,50	20,50	20,58	20,55	20,52	20,50	20,56	20,52	20,38	20,46	20,51	20,53	20,53	20,48	20,36	20,45	20,54	20,54	20,49	20,51	20,47	20,49	20,56	20,46	20,42	20,45	20,50	20,47	20,49	20,55	20,55	20,44	20,47	20,47	20,50	20,44	20,48	20,55	20,48	20,44	20,41	20,44	20,47	20,39	20,57	20,47	20,55	20,62	20,61	20,44	20,45	20,52	20,54	20,54	20,48	20,57	20,58	20,45	20,48	20,47	20,46	20,53	20,46	20,49	20,53	20,51	20,56	20,49	20,44	20,55	20,52	20,48	20,53	20,52	20,50	20,57	20,57	20,58	20,49	20,59	20,64	20,55	20,57	20,49	20,44	20,59	20,55	20,54	20,50	20,48	20,48	20,52	20,51	20,48	20,52	20,52	20,49	20,45	20,48	20,40	20,48	20,55	20,55	20,52	20,56	20,50	20,44	20,48	20,54	20,57	20,56	20,47	20,42	20,52	20,46	20,53	20,55	20,50	20,43	20,45	20,54	20,48	20,48	20,57	20,57	20,50	20,57	20,66	20,63	20,63	20,54	20,48	20,48	20,51	20,59	20,60	20,57	20,49	20,52	20,65	20,62	20,54	20,52	20,58	20,54	20,55	20,58	20,55	20,52	20,60	20,68	20,58	20,48	20,57	20,54	20,48	20,47	20,49	20,60	20,59	20,62	20,59	20,50	20,46	20,62	20,68	20,52	20,58	20,60	20,54	20,51	20,53	20,63	20,62	20,56	20,65	20,57	20,56	20,55	20,61	20,64	20,65	20,60	20,53	20,64	20,60	20,54	20,48	20,57	20,60	20,58	20,54	20,55	20,62	20,60	20,50	20,55	20,62	20,57	20,60	20,59	20,60	20,59	20,56	20,55	20,61	20,56	20,57	20,57	20,59	20,63	20,59	20,58	20,57	20,61	20,64	20,56	20,52	20,52	20,62	20,55	20,51	20,49	20,52	20,58	20,60	20,60	20,52	20,51	20,55	20,55	20,56	20,64	20,65	20,66	20,60	20,62	20,61	20,61	20,62	20,61	20,55	20,56	20,61	20,53	20,50	20,48	20,55	20,52	20,52	20,46	20,49	20,49	20,71	20,68	20,51	20,54	20,56	20,56	20,51	20,53	20,62	20,59	20,67	20,64	20,57	20,56	20,57	20,59	20,61	20,58	20,53	20,58	20,61	20,61	20,59	20,60	20,61	20,57	20,54	20,64	20,61	20,54	20,48	20,60	20,61	20,62	20,57	20,53	20,54	20,56	20,58	20,57	20,50	20,54	20,56	20,58	20,58	20,67	20,65	20,53	20,55	20,54	20,48	20,49	20,61	20,66	20,57	20,56	20,55	20,57	20,53	20,54	20,61	20,54	20,57	20,62	20,54	20,54	20,57	20,50	20,54	20,56	20,53	20,58	20,51	20,58	20,55	20,48	20,46	20,55	20,57	20,50	20,46	20,57	20,64	20,56	20,54	20,59	20,51	20,48	20,50	20,51	20,55	20,57	20,57	20,53	20,54	20,46	20,52	20,52	20,56	20,59	20,43	20,50	20,56	20,52	20,53	20,52	20,49	20,54	20,52	20,55	20,55	20,50	20,54	20,53	20,60	20,58	20,47	20,48	20,52	20,52	20,52	20,52	20,46	20,46	20,51	20,54	20,50	20,50	20,55	20,54	20,64	20,51	20,52	20,58	20,61	20,63	20,45	20,47	20,53	20,54	20,53	20,53	20,47	20,57	20,55	20,54	20,51	20,58	20,53	20,60	20,57	20,54	20,53	20,56	20,62	20,53	20,55	20,56	20,50	20,43	20,41	20,44	20,42	20,50	20,50	20,41	20,49	20,52	20,43	20,34	20,42	20,49	20,58	20,56	20,58	20,51	20,47	20,42	20,47	20,46	20,45	20,55	20,58	20,50	20,44	20,50	20,48	20,41	20,47	20,48	20,58	20,46	20,37	20,42	20,52	20,51	20,47	20,44	20,54	20,55	20,44	20,46	20,48	20,51	20,56	20,58	20,54	20,41	20,45	20,55	20,55	20,51	20,54	20,51	20,50	20,51	20,52	20,49	20,47	20,53	20,51	20,52	20,56	20,54	20,42	20,48	20,50	20,46	20,49	20,45	20,39	20,50	20,45	20,41	20,41	20,49	20,43	20,42	20,51	20,47	20,45	20,54	20,54	20,49	20,53	20,43	20,49	20,47	20,46	20,49	20,43	20,44	20,44	20,44	20,41	20,35	20,46	20,45	20,38	20,43	20,51	20,58	20,58	20,44	20,34	20,48	20,55	20,56	20,44	20,43	20,48	20,45	20,38	20,41	20,36	20,48	20,54	20,53	20,53	20,41	20,39	20,52	20,47	20,42	20,38	20,42	20,38	20,34	20,32	20,32	20,34	20,37	20,42	20,55	20,46	20,44	20,45	20,40	20,46	20,41	20,38	20,42	20,45	20,46	20,39	20,47	20,39	20,36	20,39	20,25	20,35	
20,49	20,38	20,31	20,29	20,34	20,43	20,46	20,40	20,32	20,41	20,44	20,46	20,46	20,38	20,34	20,30	20,31	20,30	20,32	20,34	20,44	20,42	20,41	20,49	20,46	20,39	20,44	20,42	20,43	20,45	20,47	20,48	20,48	20,46	20,39	20,42	20,49	20,55	20,44	20,42	20,40	20,54	20,54	20,45	20,43	20,42	20,42	20,47	20,43	20,47	20,48	20,45	20,41	20,38	20,47	20,42	20,45	20,62	20,49	20,54	20,53	20,51	20,50	20,50	20,43	20,52	20,46	20,45	20,49	20,48	20,43	20,52	20,53	20,52	20,43	20,40	20,39	20,41	20,50	20,50	20,46	20,45	20,60	20,53	20,42	20,39	20,47	20,54	20,46	20,43	20,37	20,48	20,53	20,50	20,50	20,48	20,45	20,45	20,53	20,47	20,38	20,43	20,44	20,47	20,51	20,49	20,49	20,47	20,40	20,40	20,48	20,44	20,48	20,54	20,54	20,46	20,48	20,43	20,44	20,39	20,46	20,50	20,46	20,57	20,58	20,51	20,47	20,53	20,59	20,55	20,52	20,49	20,48	20,46	20,49	20,53	20,54	20,52	20,50	20,47	20,45	20,41	20,53	20,51	20,50	20,52	20,51	20,44	20,56	20,49	20,45	20,52	20,49	20,54	20,45	20,50	20,51	20,51	20,55	20,57	20,52	20,52	20,55	20,52	20,54	20,52	20,45	20,43	20,55	20,49	20,51	20,49	20,51	20,50	20,54	20,45	20,46	20,56	20,53	20,52	20,49	20,55	20,51	20,47	20,49	20,50	20,57	20,54	20,42	20,46	20,52	20,57	20,54	20,45	20,44	20,54	20,54	20,44	20,44	20,60	20,56	20,46	20,50	20,59	20,55	20,57	20,57	20,53	20,54	20,56	20,52	20,56	20,58	20,56	20,49	20,57	20,62	20,49	20,49	20,55	20,54	20,56	20,55	20,60	20,52	20,53	20,60	20,61	20,48	20,51	20,52	20,48	20,48	20,49	20,56	20,63	20,61	20,57	20,59	20,52	20,57	20,68	20,52	20,50	20,59	20,57	20,51	20,61	20,60	20,67	20,58	20,60	20,53	20,56	20,57	20,64	20,61	20,60	20,60	20,60	20,61	20,65	20,52	20,50	20,53	20,54	20,61	20,59	20,50	20,61	20,69	20,58	20,60	20,59	20,60	20,56	20,65	20,54	20,53	20,54	20,53	20,59	20,57	20,54	20,56	20,63	20,59	20,52	20,62	20,53	20,56	20,59	20,55	20,53	20,62	20,57	20,55	20,50	20,51	20,56	20,62	20,59	20,59	20,56	20,53	20,61	20,59	20,54	20,57	20,58	20,68	20,64	20,62	20,66	20,61	20,66	20,60	20,49	20,50	20,63	20,59	20,54	20,51	20,54	20,54	20,61	20,58	20,46	20,52	20,68	20,70	20,58	20,47	20,53	20,56	20,53	20,54	20,53	20,61	20,65	20,60	20,55	20,47	20,52	20,58	20,59	20,60	20,59	20,63	20,65	20,58	20,56	20,61	20,58	20,53	20,54	20,63	20,62	20,55	20,55	20,55	20,54	20,52	20,55	20,61	20,58	20,58	20,60	20,54	20,43	20,55	20,54	20,54	20,58	20,59	20,61	20,64	20,63	20,60	20,51	20,49	20,56	20,60	20,57	20,48	20,54	20,66	20,58	20,66	20,69	20,64	20,65	20,59	20,48	20,48	20,52	20,49	20,52	20,56	20,56	20,60	20,53	20,55	20,56	20,49	20,51	20,53	20,55	20,49	20,56	20,61	20,62	20,60	20,52	20,55	20,58	20,50	20,51	20,52	20,55	20,49	20,57	20,53	20,49	20,43	20,48	20,53	20,56	20,53	20,51	20,54	20,59	20,46	20,47	20,55	20,53	20,58	20,55	20,60	20,63	20,55	20,45	20,50	20,56	20,52	20,52	20,52	20,50	20,43	20,51	20,58	20,54	20,50	20,53	20,54	20,48	20,51	20,53	20,57	20,64	20,57	20,50	20,54	20,55	20,54	20,50	20,41	20,47	20,55	20,56	20,55	20,49	20,59	20,55	20,55	20,48	20,60	20,52	20,47	20,50	20,51	20,59	20,49	20,52	20,55	20,52	20,63	20,57	20,44	20,43	20,45	20,46	20,48	20,52	20,49	20,54	20,50	20,53	20,58	20,53	20,54	20,53	20,48	20,60	20,61	20,53	20,51	20,48	20,47	20,45	20,53	20,59	20,59	20,47	20,53	20,53	20,46	20,41	20,53	20,49	20,38	20,36	20,48	20,55	20,41	20,42	20,50	20,55	20,55	20,44	20,56	20,57	20,49	20,50	20,53	20,47	20,52	20,50	20,43	20,48	20,53	20,44	20,51	20,50	20,50	20,49	20,49	20,51	20,50	20,55	20,53	20,51	20,49	20,42	20,40	20,53	20,51	20,63	20,48	20,41	20,51	20,55	20,44	20,44	20,51	20,41	20,39	20,48	20,42	20,38	20,43	20,54	20,53	20,48	20,53	20,58	20,53	20,47	20,50	20,44	20,52	20,50	20,47	20,45	20,34	20,46	20,53	20,33	20,38	20,43	20,53	20,55	20,45	20,41	20,44	20,46	20,53	20,54	20,46	20,45	20,50	20,44	20,45	20,37	20,42	20,51	20,47	20,45	20,38	20,40	20,42	20,41	20,41	20,44	20,45	20,45	20,41	20,38	20,40	20,35	20,34	20,32	20,43	20,35	20,39	20,47	20,43	20,41	20,38	20,36	20,32	20,29	20,35	20,36	20,42	20,40	20,45	20,37	20,37	20,36	
20,57	20,45	20,44	20,39	20,42	20,42	20,45	20,51	20,37	20,38	20,37	20,44	20,41	20,38	20,41	20,47	20,40	20,37	20,36	20,38	20,50	20,53	20,40	20,49	20,49	20,45	20,49	20,34	20,35	20,50	20,52	20,43	20,50	20,52	20,41	20,40	20,41	20,51	20,47	20,51	20,46	20,50	20,48	20,38	20,35	20,40	20,50	20,50	20,49	20,56	20,52	20,45	20,43	20,46	20,43	20,50	20,39	20,50	20,44	20,49	20,42	20,44	20,61	20,57	20,43	20,46	20,51	20,52	20,55	20,54	20,47	20,52	20,55	20,59	20,45	20,41	20,40	20,48	20,49	20,55	20,50	20,41	20,59	20,58	20,47	20,44	20,45	20,54	20,47	20,36	20,38	20,48	20,53	20,51	20,51	20,49	20,48	20,48	20,44	20,47	20,55	20,50	20,41	20,41	20,52	20,51	20,40	20,47	20,46	20,47	20,49	20,42	20,49	20,48	20,46	20,42	20,38	20,39	20,49	20,47	20,47	20,50	20,54	20,50	20,44	20,46	20,52	20,52	20,59	20,56	20,52	20,44	20,41	20,53	20,56	20,59	20,54	20,45	20,50	20,55	20,48	20,43	20,50	20,51	20,55	20,53	20,52	20,42	20,46	20,42	20,45	20,49	20,46	20,45	20,46	20,49	20,47	20,49	20,53	20,58	20,49	20,47	20,45	20,55	20,56	20,60	20,47	20,41	20,45	20,42	20,52	20,47	20,49	20,59	20,56	20,56	20,57	20,55	20,60	20,56	20,47	20,54	20,55	20,56	20,52	20,49	20,54	20,56	20,41	20,46	20,56	20,64	20,62	20,51	20,50	20,59	20,61	20,44	20,39	20,50	20,54	20,43	20,48	20,53	20,52	20,49	20,56	20,58	20,62	20,59	20,56	20,55	20,56	20,50	20,51	20,56	20,63	20,54	20,47	20,54	20,53	20,51	20,56	20,61	20,50	20,50	20,55	20,62	20,55	20,55	20,57	20,51	20,48	20,52	20,58	20,63	20,65	20,55	20,64	20,59	20,58	20,63	20,59	20,58	20,50	20,49	20,57	20,60	20,60	20,63	20,63	20,59	20,65	20,57	20,58	20,56	20,57	20,54	20,56	20,60	20,62	20,57	20,55	20,52	20,51	20,56	20,60	20,64	20,58	20,60	20,69	20,63	20,59	20,58	20,55	20,63	20,57	20,56	20,48	20,51	20,55	20,66	20,60	20,56	20,54	20,62	20,58	20,46	20,67	20,66	20,56	20,55	20,57	20,54	20,57	20,64	20,59	20,51	20,46	20,63	20,59	20,56	20,57	20,54	20,57	20,63	20,59	20,63	20,58	20,50	20,56	20,63	20,61	20,63	20,65	20,62	20,54	20,56	20,52	20,60	20,62	20,59	20,55	20,52	20,50	20,60	20,62	20,55	20,55	20,59	20,67	20,69	20,64	20,56	20,60	20,47	20,44	20,52	20,60	20,71	20,68	20,65	20,56	20,57	20,68	20,66	20,60	20,61	20,59	20,59	20,62	20,64	20,67	20,53	20,50	20,52	20,62	20,65	20,61	20,60	20,59	20,53	20,50	20,59	20,74	20,62	20,51	20,56	20,61	20,43	20,55	20,62	20,63	20,59	20,56	20,54	20,63	20,61	20,62	20,51	20,54	20,63	20,54	20,57	20,51	20,50	20,62	20,59	20,61	20,67	20,69	20,59	20,56	20,56	20,58	20,50	20,43	20,54	20,56	20,52	20,58	20,61	20,57	20,60	20,51	20,51	20,49	20,50	20,58	20,55	20,63	20,63	20,58	20,54	20,58	20,51	20,54	20,55	20,56	20,55	20,53	20,58	20,54	20,48	20,44	20,58	20,57	20,44	20,50	20,51	20,55	20,49	20,49	20,45	20,51	20,56	20,53	20,53	20,56	20,56	20,55	20,57	20,58	20,62	20,53	20,51	20,54	20,58	20,55	20,58	20,59	20,50	20,51	20,48	20,50	20,49	20,47	20,57	20,54	20,58	20,57	20,50	20,51	20,51	20,50	20,47	20,39	20,50	20,53	20,50	20,55	20,47	20,56	20,52	20,53	20,46	20,54	20,43	20,42	20,44	20,53	20,58	20,50	20,50	20,55	20,55	20,61	20,56	20,48	20,48	20,54	20,47	20,45	20,43	20,58	20,53	20,54	20,52	20,52	20,49	20,55	20,48	20,43	20,47	20,54	20,52	20,51	20,57	20,45	20,40	20,48	20,49	20,52	20,48	20,54	20,51	20,49	20,45	20,51	20,54	20,41	20,48	20,48	20,51	20,43	20,48	20,52	20,52	20,50	20,48	20,53	20,50	20,50	20,52	20,57	20,46	20,52	20,54	20,42	20,37	20,52	20,55	20,51	20,49	20,49	20,52	20,51	20,52	20,42	20,51	20,45	20,37	20,49	20,48	20,41	20,42	20,48	20,61	20,56	20,42	20,50	20,55	20,53	20,41	20,48	20,35	20,42	20,49	20,48	20,39	20,47	20,53	20,50	20,44	20,46	20,51	20,48	20,49	20,47	20,51	20,49	20,47	20,46	20,49	20,41	20,37	20,47	20,42	20,38	20,42	20,49	20,57	20,50	20,44	20,50	20,43	20,46	20,56	20,50	20,45	20,46	20,48	20,44	20,45	20,47	20,57	20,52	20,46	20,41	20,37	20,44	20,35	20,37	20,38	20,39	20,35	20,48	20,46	20,40	20,38	20,35	20,40	20,46	20,39	20,41	20,47	20,43	20,46	20,40	20,34	20,37	20,38	20,42	20,46	20,37	20,42	20,32	20,31	20,38	20,40	
20,50	20,47	20,51	20,44	20,45	20,37	20,31	20,48	20,48	20,48	20,29	20,32	20,42	20,37	20,44	20,52	20,52	20,41	20,27	20,34	20,41	20,43	20,46	20,45	20,47	20,50	20,55	20,36	20,41	20,44	20,42	20,49	20,49	20,55	20,44	20,39	20,41	20,49	20,53	20,59	20,50	20,49	20,45	20,38	20,31	20,39	20,49	20,55	20,56	20,57	20,53	20,46	20,40	20,45	20,49	20,52	20,54	20,56	20,45	20,48	20,48	20,39	20,56	20,50	20,46	20,51	20,52	20,47	20,48	20,47	20,51	20,53	20,50	20,55	20,54	20,47	20,41	20,51	20,51	20,45	20,49	20,41	20,51	20,56	20,47	20,54	20,52	20,51	20,48	20,47	20,46	20,50	20,55	20,47	20,44	20,54	20,47	20,54	20,57	20,54	20,60	20,58	20,46	20,40	20,54	20,54	20,45	20,43	20,49	20,53	20,61	20,52	20,45	20,48	20,44	20,40	20,35	20,37	20,58	20,52	20,56	20,53	20,58	20,57	20,43	20,46	20,52	20,52	20,55	20,52	20,55	20,50	20,39	20,49	20,57	20,63	20,55	20,46	20,46	20,53	20,56	20,50	20,48	20,45	20,56	20,61	20,53	20,43	20,44	20,46	20,51	20,54	20,47	20,39	20,52	20,57	20,52	20,50	20,52	20,47	20,50	20,49	20,51	20,53	20,52	20,58	20,47	20,41	20,42	20,44	20,50	20,56	20,54	20,66	20,58	20,51	20,54	20,63	20,61	20,59	20,51	20,55	20,56	20,53	20,52	20,47	20,51	20,52	20,40	20,49	20,51	20,60	20,64	20,52	20,55	20,61	20,64	20,49	20,45	20,52	20,52	20,50	20,46	20,51	20,58	20,59	20,56	20,57	20,60	20,51	20,55	20,56	20,56	20,53	20,60	20,70	20,60	20,47	20,45	20,56	20,58	20,47	20,54	20,60	20,55	20,53	20,53	20,54	20,57	20,50	20,56	20,57	20,49	20,57	20,53	20,57	20,61	20,51	20,59	20,57	20,57	20,59	20,60	20,61	20,50	20,51	20,58	20,53	20,53	20,61	20,55	20,60	20,64	20,56	20,55	20,59	20,62	20,65	20,61	20,57	20,62	20,57	20,48	20,49	20,56	20,51	20,58	20,56	20,54	20,52	20,63	20,67	20,58	20,51	20,55	20,58	20,62	20,61	20,54	20,51	20,49	20,60	20,62	20,56	20,61	20,65	20,64	20,59	20,65	20,65	20,65	20,58	20,55	20,60	20,62	20,60	20,64	20,61	20,55	20,64	20,58	20,60	20,55	20,54	20,59	20,60	20,61	20,62	20,60	20,46	20,57	20,62	20,64	20,67	20,62	20,60	20,53	20,60	20,57	20,60	20,63	20,62	20,47	20,51	20,53	20,61	20,65	20,54	20,50	20,60	20,61	20,67	20,66	20,60	20,60	20,55	20,52	20,54	20,61	20,65	20,66	20,64	20,61	20,64	20,67	20,67	20,59	20,55	20,60	20,62	20,63	20,66	20,67	20,60	20,54	20,57	20,72	20,64	20,62	20,57	20,60	20,62	20,56	20,57	20,65	20,58	20,51	20,63	20,63	20,54	20,54	20,62	20,61	20,61	20,62	20,57	20,52	20,60	20,57	20,50	20,55	20,61	20,58	20,59	20,58	20,54	20,53	20,50	20,59	20,63	20,62	20,55	20,54	20,58	20,60	20,53	20,52	20,50	20,52	20,54	20,57	20,57	20,59	20,62	20,52	20,56	20,50	20,48	20,57	20,58	20,61	20,64	20,55	20,53	20,54	20,54	20,52	20,56	20,57	20,48	20,45	20,55	20,55	20,56	20,50	20,55	20,62	20,51	20,55	20,57	20,55	20,49	20,51	20,55	20,53	20,58	20,56	20,49	20,53	20,53	20,54	20,56	20,55	20,61	20,53	20,42	20,46	20,54	20,52	20,56	20,59	20,52	20,50	20,54	20,48	20,37	20,47	20,60	20,60	20,54	20,52	20,56	20,56	20,49	20,49	20,52	20,41	20,46	20,47	20,48	20,51	20,52	20,53	20,54	20,52	20,54	20,53	20,47	20,47	20,50	20,54	20,58	20,54	20,53	20,51	20,54	20,55	20,52	20,45	20,47	20,54	20,54	20,42	20,43	20,52	20,53	20,46	20,49	20,47	20,43	20,54	20,52	20,47	20,51	20,46	20,50	20,49	20,53	20,49	20,39	20,47	20,53	20,59	20,54	20,42	20,47	20,43	20,44	20,48	20,53	20,53	20,49	20,47	20,47	20,51	20,46	20,45	20,47	20,47	20,51	20,54	20,44	20,58	20,55	20,56	20,51	20,54	20,52	20,51	20,36	20,47	20,57	20,57	20,53	20,47	20,51	20,52	20,49	20,39	20,51	20,52	20,42	20,50	20,55	20,43	20,42	20,46	20,55	20,53	20,43	20,41	20,51	20,44	20,47	20,48	20,46	20,44	20,51	20,48	20,47	20,54	20,53	20,50	20,45	20,42	20,42	20,43	20,42	20,44	20,56	20,49	20,47	20,42	20,43	20,49	20,40	20,45	20,52	20,50	20,54	20,49	20,48	20,56	20,48	20,47	20,44	20,47	20,51	20,48	20,52	20,53	20,48	20,43	20,49	20,50	20,56	20,56	20,48	20,43	20,40	20,43	20,43	20,45	20,39	20,39	20,40	20,41	20,41	20,38	20,33	20,33	20,35	20,55	20,47	20,42	20,47	20,44	20,44	20,42	20,36	20,40	20,46	20,49	20,41	20,40	20,36	20,35	20,37	20,48	20,50	
20,39	20,46	20,38	20,38	20,42	20,35	20,39	20,33	20,31	20,43	20,31	20,29	20,35	20,39	20,46	20,52	20,48	20,39	20,32	20,38	20,44	20,38	20,38	20,44	20,47	20,47	20,42	20,38	20,40	20,45	20,40	20,42	20,40	20,43	20,41	20,49	20,48	20,52	20,46	20,49	20,44	20,55	20,58	20,43	20,40	20,45	20,43	20,34	20,43	20,49	20,48	20,50	20,40	20,44	20,47	20,44	20,45	20,63	20,52	20,37	20,43	20,47	20,46	20,47	20,44	20,49	20,44	20,49	20,47	20,45	20,52	20,62	20,53	20,49	20,54	20,55	20,50	20,57	20,53	20,51	20,45	20,44	20,47	20,46	20,48	20,56	20,59	20,54	20,49	20,49	20,50	20,53	20,49	20,51	20,51	20,54	20,53	20,53	20,58	20,57	20,48	20,50	20,48	20,44	20,52	20,52	20,52	20,51	20,48	20,52	20,48	20,48	20,47	20,51	20,49	20,38	20,44	20,43	20,48	20,48	20,54	20,55	20,54	20,54	20,48	20,55	20,49	20,52	20,54	20,44	20,59	20,61	20,50	20,49	20,57	20,58	20,50	20,47	20,57	20,54	20,51	20,54	20,53	20,45	20,47	20,55	20,56	20,46	20,47	20,52	20,60	20,61	20,52	20,49	20,49	20,52	20,50	20,52	20,56	20,53	20,43	20,52	20,54	20,26	20,49	20,59	20,52	20,40	20,44	20,47	20,55	20,56	20,54	20,58	20,64	20,47	20,52	20,58	20,55	20,53	20,53	20,59	20,62	20,58	20,53	20,56	20,57	20,49	20,38	20,58	20,58	20,61	20,63	20,60	20,50	20,57	20,65	20,53	20,53	20,51	20,52	20,55	20,54	20,49	20,53	20,61	20,55	20,48	20,57	20,48	20,51	20,67	20,64	20,59	20,61	20,61	20,55	20,48	20,49	20,58	20,52	20,45	20,50	20,54	20,62	20,60	20,47	20,49	20,57	20,52	20,50	20,59	20,53	20,52	20,55	20,57	20,60	20,50	20,52	20,50	20,61	20,65	20,59	20,57	20,49	20,50	20,55	20,48	20,55	20,56	20,54	20,56	20,58	20,49	20,52	20,60	20,52	20,56	20,61	20,58	20,54	20,57	20,55	20,45	20,53	20,56	20,54	20,52	20,45	20,49	20,61	20,63	20,58	20,60	20,63	20,62	20,58	20,60	20,53	20,52	20,50	20,53	20,52	20,66	20,69	20,70	20,68	20,63	20,62	20,56	20,58	20,61	20,55	20,58	20,61	20,60	20,61	20,56	20,54	20,61	20,61	20,62	20,62	20,63	20,64	20,58	20,61	20,62	20,60	20,59	20,64	20,64	20,56	20,61	20,64	20,62	20,58	20,60	20,62	20,56	20,56	20,58	20,54	20,61	20,63	20,52	20,60	20,52	20,50	20,61	20,61	20,56	20,69	20,59	20,56	20,57	20,59	20,65	20,62	20,64	20,61	20,57	20,57	20,65	20,60	20,58	20,58	20,58	20,60	20,63	20,62	20,60	20,59	20,54	20,50	20,53	20,65	20,53	20,50	20,49	20,55	20,62	20,54	20,48	20,59	20,61	20,60	20,67	20,65	20,63	20,59	20,59	20,53	20,60	20,65	20,65	20,54	20,57	20,53	20,48	20,54	20,57	20,57	20,54	20,59	20,57	20,58	20,51	20,58	20,54	20,60	20,51	20,54	20,57	20,57	20,55	20,53	20,51	20,51	20,57	20,69	20,56	20,63	20,59	20,49	20,52	20,55	20,50	20,54	20,57	20,59	20,58	20,59	20,56	20,56	20,51	20,51	20,50	20,53	20,49	20,50	20,54	20,50	20,53	20,46	20,50	20,59	20,54	20,57	20,56	20,51	20,52	20,50	20,55	20,62	20,62	20,57	20,55	20,52	20,52	20,54	20,52	20,45	20,50	20,45	20,40	20,46	20,51	20,56	20,57	20,53	20,49	20,54	20,49	20,44	20,48	20,57	20,57	20,59	20,50	20,51	20,55	20,57	20,54	20,49	20,50	20,47	20,43	20,33	20,47	20,49	20,50	20,52	20,54	20,57	20,55	20,56	20,47	20,51	20,53	20,54	20,46	20,49	20,51	20,55	20,55	20,59	20,48	20,44	20,47	20,49	20,52	20,50	20,47	20,51	20,52	20,48	20,50	20,48	20,46	20,51	20,54	20,49	20,48	20,45	20,45	20,56	20,56	20,47	20,46	20,53	20,47	20,54	20,55	20,49	20,47	20,48	20,42	20,42	20,52	20,56	20,53	20,51	20,50	20,53	20,48	20,48	20,48	20,48	20,51	20,50	20,51	20,57	20,50	20,50	20,50	20,57	20,66	20,56	20,44	20,47	20,59	20,48	20,45	20,49	20,53	20,51	20,49	20,42	20,49	20,55	20,47	20,38	20,51	20,55	20,49	20,50	20,48	20,45	20,43	20,42	20,45	20,33	20,41	20,42	20,43	20,49	20,46	20,46	20,46	20,46	20,43	20,47	20,45	20,40	20,42	20,46	20,43	20,41	20,49	20,46	20,51	20,45	20,36	20,42	20,42	20,54	20,54	20,49	20,52	20,43	20,44	20,46	20,43	20,46	20,40	20,38	20,44	20,43	20,44	20,42	20,43	20,47	20,46	20,50	20,53	20,48	20,49	20,43	20,37	20,47	20,52	20,43	20,37	20,45	20,54	20,44	20,41	20,36	20,33	20,38	20,35	20,43	20,47	20,44	20,45	20,40	20,39	20,41	20,38	20,41	20,42	20,36	20,36	20,36	20,30	20,32	20,45	20,38	20,40	
20,35	20,32	20,30	20,32	20,49	20,34	20,39	20,43	20,37	20,36	20,35	20,38	20,40	20,40	20,46	20,61	20,53	20,38	20,37	20,43	20,44	20,32	20,43	20,52	20,55	20,40	20,42	20,38	20,32	20,40	20,44	20,43	20,39	20,48	20,52	20,47	20,46	20,50	20,45	20,48	20,48	20,53	20,61	20,52	20,42	20,41	20,40	20,42	20,44	20,52	20,52	20,50	20,47	20,50	20,49	20,44	20,48	20,56	20,51	20,42	20,41	20,56	20,60	20,54	20,50	20,46	20,45	20,50	20,44	20,47	20,55	20,56	20,54	20,55	20,58	20,60	20,55	20,54	20,52	20,55	20,55	20,41	20,45	20,48	20,51	20,56	20,58	20,73	20,62	20,50	20,44	20,40	20,48	20,49	20,46	20,48	20,48	20,54	20,54	20,54	20,51	20,54	20,51	20,50	20,52	20,50	20,43	20,53	20,44	20,42	20,45	20,49	20,48	20,59	20,61	20,51	20,50	20,49	20,48	20,44	20,53	20,52	20,53	20,63	20,48	20,59	20,59	20,52	20,53	20,52	20,60	20,54	20,45	20,54	20,59	20,56	20,44	20,52	20,55	20,50	20,49	20,45	20,53	20,52	20,49	20,54	20,51	20,56	20,51	20,45	20,51	20,51	20,42	20,47	20,53	20,57	20,56	20,63	20,52	20,52	20,44	20,47	20,48	20,42	20,54	20,67	20,55	20,46	20,46	20,55	20,57	20,63	20,58	20,59	20,64	20,58	20,57	20,57	20,60	20,51	20,47	20,54	20,58	20,57	20,57	20,59	20,64	20,58	20,51	20,62	20,65	20,66	20,61	20,61	20,58	20,58	20,63	20,59	20,52	20,59	20,55	20,62	20,54	20,58	20,56	20,61	20,53	20,48	20,59	20,59	20,50	20,58	20,67	20,67	20,65	20,53	20,51	20,53	20,47	20,51	20,54	20,54	20,54	20,53	20,61	20,63	20,55	20,54	20,52	20,59	20,55	20,59	20,54	20,51	20,50	20,52	20,59	20,52	20,49	20,51	20,61	20,63	20,64	20,61	20,56	20,54	20,51	20,57	20,58	20,64	20,50	20,54	20,62	20,64	20,62	20,63	20,54	20,52	20,58	20,63	20,55	20,55	20,60	20,60	20,57	20,62	20,66	20,59	20,49	20,47	20,68	20,66	20,67	20,66	20,62	20,66	20,65	20,58	20,59	20,48	20,54	20,55	20,53	20,66	20,67	20,62	20,60	20,59	20,60	20,57	20,56	20,55	20,58	20,62	20,59	20,62	20,61	20,55	20,59	20,61	20,52	20,56	20,62	20,62	20,59	20,59	20,59	20,64	20,64	20,64	20,62	20,66	20,62	20,63	20,65	20,65	20,71	20,66	20,63	20,66	20,56	20,58	20,57	20,64	20,64	20,53	20,56	20,56	20,49	20,58	20,58	20,52	20,60	20,62	20,62	20,58	20,63	20,65	20,60	20,60	20,64	20,62	20,53	20,65	20,60	20,62	20,55	20,54	20,68	20,59	20,57	20,59	20,64	20,63	20,55	20,63	20,64	20,53	20,56	20,60	20,64	20,62	20,60	20,56	20,58	20,63	20,65	20,67	20,64	20,62	20,63	20,55	20,52	20,53	20,63	20,63	20,62	20,64	20,61	20,47	20,51	20,66	20,55	20,57	20,60	20,64	20,60	20,61	20,61	20,62	20,50	20,57	20,52	20,59	20,56	20,64	20,55	20,58	20,55	20,54	20,62	20,60	20,58	20,56	20,45	20,46	20,48	20,55	20,56	20,55	20,59	20,59	20,60	20,67	20,57	20,48	20,49	20,51	20,53	20,61	20,60	20,56	20,53	20,55	20,47	20,53	20,50	20,47	20,51	20,59	20,52	20,53	20,50	20,55	20,58	20,67	20,67	20,61	20,55	20,55	20,62	20,50	20,49	20,51	20,50	20,47	20,42	20,54	20,58	20,59	20,55	20,53	20,53	20,54	20,43	20,51	20,52	20,61	20,63	20,53	20,51	20,59	20,62	20,57	20,56	20,56	20,43	20,49	20,45	20,49	20,51	20,56	20,58	20,53	20,54	20,53	20,62	20,54	20,50	20,57	20,49	20,41	20,47	20,49	20,52	20,56	20,55	20,52	20,48	20,48	20,35	20,46	20,55	20,48	20,46	20,42	20,49	20,47	20,51	20,51	20,52	20,51	20,55	20,50	20,48	20,49	20,57	20,58	20,48	20,48	20,57	20,49	20,40	20,52	20,55	20,51	20,54	20,43	20,42	20,62	20,58	20,51	20,42	20,47	20,47	20,50	20,54	20,52	20,55	20,42	20,45	20,54	20,63	20,53	20,45	20,45	20,50	20,56	20,60	20,56	20,56	20,56	20,43	20,48	20,49	20,50	20,56	20,48	20,36	20,41	20,34	20,44	20,42	20,46	20,50	20,58	20,51	20,61	20,48	20,43	20,50	20,52	20,41	20,36	20,37	20,45	20,52	20,51	20,46	20,50	20,48	20,47	20,55	20,53	20,52	20,54	20,48	20,51	20,51	20,45	20,42	20,45	20,43	20,44	20,44	20,50	20,55	20,47	20,31	20,46	20,55	20,49	20,52	20,43	20,42	20,53	20,42	20,41	20,41	20,40	20,49	20,47	20,50	20,49	20,46	20,58	20,47	20,45	20,44	20,36	20,46	20,47	20,45	20,41	20,47	20,43	20,34	20,40	20,36	20,51	20,53	20,45	20,42	20,50	20,45	20,45	20,34	20,46	20,49	20,42	20,42	20,41	20,41	20,40	20,41	20,28	20,37	20,40	20,32	20,35	
20,44	20,27	20,33	20,38	20,45	20,37	20,44	20,44	20,41	20,41	20,30	20,36	20,39	20,37	20,40	20,50	20,54	20,45	20,34	20,44	20,47	20,47	20,46	20,45	20,54	20,39	20,42	20,40	20,33	20,42	20,40	20,47	20,50	20,46	20,49	20,36	20,41	20,46	20,43	20,46	20,46	20,41	20,49	20,48	20,48	20,44	20,47	20,51	20,53	20,53	20,62	20,51	20,49	20,56	20,52	20,45	20,54	20,53	20,49	20,50	20,45	20,46	20,51	20,55	20,51	20,52	20,52	20,49	20,38	20,46	20,52	20,54	20,63	20,59	20,53	20,49	20,54	20,49	20,51	20,58	20,60	20,43	20,39	20,48	20,52	20,51	20,60	20,56	20,61	20,52	20,50	20,52	20,52	20,54	20,44	20,53	20,53	20,52	20,64	20,60	20,49	20,45	20,54	20,54	20,52	20,58	20,47	20,50	20,50	20,39	20,40	20,48	20,51	20,54	20,61	20,51	20,49	20,54	20,55	20,49	20,53	20,54	20,61	20,65	20,54	20,48	20,53	20,46	20,46	20,48	20,58	20,51	20,41	20,42	20,53	20,59	20,49	20,53	20,59	20,53	20,52	20,49	20,47	20,53	20,45	20,43	20,59	20,53	20,54	20,44	20,42	20,45	20,38	20,47	20,53	20,64	20,58	20,57	20,59	20,55	20,48	20,47	20,46	20,48	20,57	20,59	20,56	20,49	20,45	20,48	20,51	20,54	20,59	20,64	20,63	20,60	20,49	20,51	20,51	20,48	20,49	20,51	20,54	20,45	20,50	20,52	20,58	20,58	20,56	20,67	20,61	20,55	20,55	20,52	20,53	20,61	20,58	20,52	20,53	20,59	20,50	20,56	20,57	20,55	20,60	20,54	20,54	20,53	20,59	20,54	20,53	20,52	20,56	20,57	20,60	20,58	20,48	20,50	20,49	20,50	20,51	20,49	20,53	20,49	20,55	20,62	20,58	20,59	20,57	20,61	20,57	20,61	20,57	20,49	20,58	20,60	20,55	20,56	20,56	20,52	20,64	20,59	20,63	20,63	20,57	20,63	20,64	20,59	20,65	20,65	20,49	20,55	20,65	20,65	20,65	20,66	20,51	20,54	20,59	20,62	20,59	20,63	20,61	20,62	20,59	20,59	20,61	20,61	20,59	20,54	20,70	20,66	20,63	20,67	20,60	20,60	20,60	20,62	20,60	20,51	20,52	20,66	20,62	20,61	20,63	20,56	20,57	20,57	20,63	20,63	20,63	20,54	20,61	20,62	20,64	20,62	20,55	20,61	20,62	20,60	20,64	20,62	20,57	20,59	20,63	20,58	20,61	20,58	20,69	20,61	20,58	20,61	20,66	20,70	20,74	20,68	20,69	20,60	20,55	20,55	20,64	20,57	20,59	20,58	20,61	20,67	20,60	20,61	20,51	20,58	20,60	20,52	20,59	20,60	20,67	20,67	20,69	20,62	20,61	20,56	20,60	20,62	20,57	20,62	20,63	20,63	20,63	20,59	20,70	20,58	20,59	20,52	20,59	20,58	20,55	20,58	20,64	20,61	20,66	20,63	20,61	20,60	20,59	20,67	20,60	20,51	20,65	20,68	20,62	20,52	20,55	20,59	20,56	20,61	20,61	20,62	20,60	20,61	20,59	20,56	20,52	20,62	20,60	20,64	20,59	20,57	20,67	20,56	20,55	20,63	20,61	20,56	20,63	20,61	20,52	20,52	20,56	20,57	20,60	20,58	20,58	20,56	20,57	20,59	20,47	20,43	20,50	20,62	20,66	20,63	20,59	20,62	20,59	20,60	20,63	20,54	20,50	20,48	20,50	20,57	20,60	20,60	20,54	20,50	20,47	20,52	20,54	20,52	20,56	20,59	20,62	20,61	20,59	20,49	20,53	20,61	20,70	20,57	20,52	20,54	20,59	20,52	20,57	20,65	20,60	20,49	20,48	20,51	20,53	20,60	20,66	20,61	20,57	20,52	20,43	20,47	20,54	20,58	20,64	20,54	20,50	20,58	20,64	20,59	20,52	20,52	20,50	20,44	20,48	20,47	20,49	20,56	20,59	20,53	20,50	20,56	20,52	20,50	20,49	20,53	20,57	20,52	20,48	20,48	20,50	20,49	20,51	20,45	20,55	20,58	20,48	20,42	20,52	20,49	20,48	20,45	20,43	20,43	20,52	20,58	20,49	20,51	20,54	20,51	20,61	20,50	20,51	20,54	20,52	20,52	20,51	20,50	20,47	20,43	20,54	20,54	20,45	20,44	20,46	20,62	20,62	20,47	20,51	20,47	20,48	20,44	20,48	20,55	20,52	20,52	20,48	20,54	20,62	20,49	20,48	20,47	20,43	20,49	20,48	20,65	20,65	20,52	20,45	20,56	20,53	20,55	20,53	20,51	20,43	20,44	20,39	20,37	20,41	20,42	20,48	20,43	20,41	20,56	20,58	20,50	20,52	20,45	20,43	20,41	20,36	20,46	20,54	20,54	20,47	20,49	20,43	20,51	20,52	20,52	20,51	20,57	20,52	20,44	20,51	20,55	20,47	20,46	20,45	20,47	20,48	20,55	20,60	20,42	20,25	20,40	20,61	20,62	20,50	20,48	20,39	20,44	20,52	20,45	20,45	20,50	20,53	20,43	20,51	20,51	20,47	20,52	20,52	20,41	20,44	20,46	20,38	20,47	20,52	20,48	20,55	20,41	20,28	20,33	20,38	20,47	20,53	20,45	20,41	20,39	20,44	20,44	20,50	20,53	20,38	20,37	20,47	20,43	20,45	20,47	20,46	20,40	20,39	20,37	20,43	20,52	
20,38	20,40	20,37	20,34	20,38	20,35	20,40	20,44	20,35	20,40	20,35	20,34	20,41	20,34	20,38	20,44	20,44	20,41	20,39	20,50	20,49	20,47	20,42	20,44	20,47	20,45	20,46	20,42	20,44	20,44	20,46	20,58	20,63	20,51	20,48	20,39	20,35	20,35	20,45	20,46	20,41	20,40	20,48	20,43	20,42	20,41	20,49	20,56	20,59	20,57	20,54	20,48	20,45	20,55	20,61	20,49	20,49	20,48	20,43	20,52	20,48	20,48	20,56	20,55	20,48	20,57	20,56	20,52	20,39	20,39	20,48	20,60	20,61	20,63	20,58	20,50	20,49	20,51	20,47	20,45	20,52	20,39	20,41	20,58	20,51	20,51	20,53	20,50	20,50	20,52	20,53	20,50	20,51	20,60	20,52	20,61	20,57	20,57	20,59	20,62	20,50	20,44	20,45	20,40	20,49	20,62	20,54	20,46	20,54	20,49	20,47	20,45	20,51	20,50	20,52	20,49	20,40	20,44	20,52	20,48	20,54	20,53	20,61	20,57	20,58	20,50	20,54	20,50	20,45	20,43	20,54	20,47	20,43	20,43	20,45	20,51	20,54	20,52	20,55	20,55	20,54	20,50	20,48	20,56	20,55	20,53	20,51	20,60	20,54	20,51	20,45	20,53	20,44	20,51	20,58	20,56	20,56	20,59	20,66	20,59	20,49	20,62	20,52	20,49	20,60	20,56	20,51	20,47	20,44	20,51	20,54	20,55	20,57	20,60	20,63	20,56	20,56	20,50	20,52	20,47	20,56	20,62	20,56	20,43	20,48	20,52	20,54	20,55	20,51	20,75	20,66	20,47	20,54	20,55	20,52	20,58	20,58	20,52	20,47	20,56	20,50	20,47	20,57	20,57	20,57	20,57	20,55	20,51	20,53	20,48	20,50	20,59	20,64	20,53	20,53	20,58	20,48	20,52	20,53	20,56	20,62	20,46	20,47	20,49	20,55	20,60	20,58	20,60	20,59	20,61	20,61	20,67	20,61	20,54	20,60	20,62	20,60	20,63	20,64	20,57	20,56	20,66	20,62	20,57	20,56	20,58	20,60	20,56	20,61	20,64	20,54	20,69	20,68	20,61	20,66	20,64	20,52	20,54	20,54	20,60	20,64	20,60	20,61	20,59	20,62	20,55	20,59	20,60	20,53	20,60	20,69	20,60	20,56	20,63	20,60	20,58	20,61	20,66	20,62	20,54	20,56	20,59	20,61	20,61	20,62	20,62	20,58	20,53	20,65	20,64	20,58	20,59	20,54	20,57	20,68	20,72	20,64	20,64	20,65	20,65	20,61	20,60	20,57	20,57	20,68	20,70	20,61	20,58	20,66	20,65	20,63	20,61	20,57	20,65	20,73	20,71	20,62	20,54	20,57	20,54	20,57	20,60	20,59	20,58	20,61	20,66	20,62	20,63	20,59	20,59	20,62	20,62	20,64	20,67	20,64	20,61	20,64	20,71	20,61	20,56	20,62	20,60	20,58	20,62	20,62	20,68	20,62	20,58	20,63	20,63	20,62	20,57	20,64	20,60	20,52	20,51	20,60	20,72	20,75	20,75	20,67	20,52	20,55	20,57	20,59	20,58	20,62	20,59	20,65	20,54	20,50	20,64	20,57	20,67	20,63	20,56	20,54	20,57	20,57	20,56	20,57	20,63	20,56	20,56	20,55	20,54	20,64	20,55	20,50	20,59	20,66	20,57	20,65	20,68	20,57	20,50	20,54	20,63	20,67	20,63	20,69	20,60	20,61	20,56	20,45	20,46	20,55	20,57	20,61	20,61	20,61	20,64	20,66	20,60	20,62	20,56	20,55	20,50	20,52	20,56	20,56	20,57	20,55	20,50	20,41	20,57	20,59	20,61	20,56	20,47	20,57	20,63	20,51	20,43	20,49	20,59	20,58	20,50	20,47	20,52	20,55	20,51	20,50	20,61	20,56	20,56	20,55	20,50	20,53	20,52	20,63	20,60	20,58	20,52	20,47	20,43	20,56	20,62	20,61	20,53	20,45	20,51	20,53	20,61	20,48	20,52	20,45	20,50	20,46	20,48	20,55	20,53	20,59	20,54	20,47	20,54	20,54	20,40	20,51	20,57	20,56	20,61	20,55	20,52	20,56	20,53	20,47	20,43	20,54	20,54	20,54	20,53	20,52	20,50	20,52	20,42	20,41	20,40	20,53	20,52	20,44	20,34	20,41	20,42	20,55	20,52	20,46	20,54	20,50	20,56	20,47	20,45	20,56	20,49	20,51	20,46	20,44	20,45	20,48	20,55	20,55	20,49	20,56	20,55	20,52	20,46	20,47	20,49	20,47	20,50	20,62	20,62	20,60	20,44	20,49	20,52	20,44	20,53	20,57	20,67	20,56	20,44	20,45	20,51	20,48	20,48	20,54	20,52	20,43	20,43	20,52	20,45	20,47	20,41	20,41	20,49	20,37	20,49	20,56	20,49	20,54	20,50	20,39	20,45	20,35	20,39	20,52	20,47	20,47	20,46	20,45	20,50	20,49	20,44	20,45	20,51	20,47	20,43	20,54	20,56	20,42	20,37	20,46	20,43	20,49	20,46	20,52	20,41	20,34	20,47	20,52	20,57	20,47	20,43	20,43	20,43	20,49	20,46	20,40	20,44	20,40	20,40	20,44	20,50	20,47	20,61	20,57	20,48	20,40	20,43	20,49	20,43	20,49	20,42	20,43	20,37	20,34	20,43	20,32	20,34	20,41	20,41	20,42	20,33	20,42	20,41	20,50	20,59	20,41	20,30	20,34	20,39	20,42	20,44	20,38	20,40	20,44	20,41	20,45	20,41	
20,34	20,34	20,38	20,24	20,25	20,34	20,39	20,38	20,32	20,43	20,38	20,30	20,47	20,39	20,41	20,44	20,38	20,39	20,37	20,49	20,55	20,49	20,49	20,51	20,50	20,44	20,49	20,47	20,42	20,44	20,47	20,46	20,54	20,53	20,50	20,43	20,39	20,40	20,50	20,48	20,41	20,48	20,51	20,43	20,34	20,38	20,43	20,53	20,58	20,62	20,76	20,49	20,46	20,54	20,64	20,50	20,49	20,52	20,47	20,52	20,55	20,53	20,50	20,58	20,55	20,48	20,53	20,46	20,39	20,36	20,42	20,66	20,62	20,57	20,60	20,50	20,51	20,52	20,42	20,41	20,47	20,48	20,41	20,53	20,44	20,46	20,43	20,51	20,52	20,54	20,60	20,52	20,46	20,55	20,58	20,64	20,55	20,57	20,59	20,61	20,50	20,46	20,50	20,53	20,62	20,57	20,53	20,44	20,43	20,49	20,51	20,44	20,53	20,47	20,56	20,57	20,47	20,38	20,38	20,45	20,48	20,48	20,60	20,53	20,49	20,53	20,50	20,48	20,45	20,42	20,53	20,53	20,42	20,47	20,46	20,52	20,48	20,42	20,43	20,50	20,40	20,42	20,44	20,47	20,59	20,60	20,56	20,54	20,52	20,50	20,51	20,51	20,44	20,37	20,51	20,57	20,49	20,58	20,62	20,51	20,45	20,58	20,57	20,51	20,56	20,57	20,53	20,53	20,42	20,51	20,64	20,57	20,55	20,56	20,60	20,56	20,55	20,53	20,59	20,56	20,56	20,61	20,54	20,50	20,48	20,54	20,52	20,54	20,53	20,66	20,67	20,53	20,58	20,58	20,58	20,57	20,58	20,51	20,48	20,54	20,59	20,59	20,58	20,62	20,61	20,59	20,56	20,52	20,48	20,45	20,54	20,60	20,62	20,51	20,43	20,53	20,57	20,57	20,54	20,61	20,63	20,57	20,48	20,50	20,53	20,59	20,57	20,57	20,57	20,54	20,54	20,60	20,63	20,52	20,59	20,60	20,62	20,68	20,68	20,58	20,64	20,68	20,64	20,63	20,53	20,49	20,56	20,58	20,62	20,59	20,59	20,77	20,76	20,60	20,60	20,65	20,58	20,60	20,59	20,61	20,62	20,62	20,55	20,53	20,58	20,56	20,60	20,61	20,48	20,54	20,68	20,65	20,60	20,60	20,57	20,54	20,60	20,66	20,59	20,48	20,52	20,67	20,61	20,62	20,65	20,65	20,61	20,54	20,55	20,61	20,63	20,63	20,58	20,58	20,66	20,70	20,64	20,62	20,62	20,70	20,62	20,62	20,58	20,61	20,63	20,70	20,62	20,55	20,68	20,71	20,62	20,63	20,63	20,60	20,67	20,67	20,63	20,59	20,64	20,63	20,68	20,65	20,62	20,64	20,64	20,57	20,60	20,62	20,66	20,60	20,65	20,66	20,70	20,67	20,65	20,58	20,58	20,63	20,63	20,59	20,59	20,64	20,69	20,64	20,58	20,65	20,63	20,63	20,70	20,63	20,68	20,62	20,62	20,56	20,58	20,50	20,49	20,59	20,61	20,61	20,72	20,65	20,63	20,55	20,62	20,66	20,66	20,55	20,60	20,52	20,47	20,60	20,56	20,59	20,61	20,57	20,54	20,64	20,60	20,57	20,60	20,62	20,58	20,51	20,51	20,54	20,62	20,58	20,62	20,59	20,64	20,61	20,65	20,63	20,58	20,57	20,54	20,67	20,64	20,62	20,65	20,63	20,64	20,60	20,45	20,45	20,52	20,55	20,58	20,50	20,52	20,64	20,67	20,63	20,60	20,53	20,56	20,59	20,60	20,59	20,60	20,52	20,58	20,58	20,42	20,57	20,57	20,57	20,56	20,51	20,61	20,62	20,53	20,46	20,51	20,59	20,58	20,50	20,42	20,49	20,53	20,55	20,54	20,57	20,54	20,58	20,54	20,51	20,43	20,51	20,54	20,56	20,51	20,61	20,63	20,47	20,51	20,58	20,56	20,47	20,41	20,48	20,50	20,61	20,48	20,47	20,55	20,58	20,56	20,56	20,55	20,53	20,45	20,52	20,51	20,55	20,55	20,48	20,48	20,57	20,52	20,59	20,55	20,51	20,53	20,57	20,54	20,51	20,56	20,58	20,51	20,51	20,50	20,44	20,59	20,56	20,49	20,45	20,42	20,44	20,46	20,46	20,37	20,36	20,53	20,62	20,52	20,50	20,45	20,47	20,46	20,53	20,51	20,47	20,51	20,50	20,49	20,48	20,53	20,58	20,58	20,52	20,51	20,53	20,48	20,49	20,47	20,51	20,45	20,49	20,50	20,52	20,53	20,58	20,62	20,58	20,42	20,49	20,52	20,52	20,48	20,45	20,43	20,48	20,46	20,51	20,54	20,53	20,52	20,54	20,52	20,49	20,43	20,36	20,45	20,50	20,41	20,46	20,48	20,38	20,46	20,49	20,40	20,45	20,43	20,41	20,48	20,45	20,42	20,49	20,44	20,42	20,48	20,46	20,45	20,53	20,44	20,46	20,53	20,50	20,43	20,39	20,44	20,49	20,52	20,52	20,50	20,48	20,38	20,45	20,51	20,51	20,47	20,38	20,42	20,44	20,40	20,43	20,41	20,38	20,44	20,39	20,45	20,51	20,48	20,50	20,50	20,44	20,37	20,32	20,47	20,42	20,42	20,45	20,42	20,39	20,29	20,36	20,36	20,29	20,40	20,47	20,43	20,45	20,43	20,38	20,40	20,52	20,42	20,35	20,44	20,36	20,40	20,36	20,33	20,36	20,50	20,49	20,44	20,47	
20,46	20,38	20,42	20,39	20,36	20,38	20,36	20,43	20,36	20,39	20,45	20,38	20,38	20,43	20,40	20,50	20,45	20,43	20,31	20,49	20,51	20,52	20,58	20,48	20,51	20,42	20,47	20,47	20,39	20,41	20,39	20,38	20,47	20,49	20,54	20,45	20,42	20,45	20,48	20,50	20,42	20,43	20,50	20,48	20,42	20,42	20,45	20,46	20,49	20,65	20,64	20,45	20,45	20,60	20,65	20,54	20,49	20,54	20,54	20,59	20,53	20,46	20,56	20,50	20,47	20,46	20,50	20,52	20,39	20,48	20,40	20,54	20,64	20,49	20,55	20,50	20,49	20,49	20,40	20,46	20,51	20,52	20,53	20,51	20,45	20,44	20,47	20,44	20,54	20,55	20,58	20,52	20,47	20,53	20,53	20,64	20,55	20,47	20,54	20,53	20,51	20,43	20,51	20,59	20,59	20,57	20,53	20,46	20,44	20,42	20,46	20,56	20,57	20,53	20,59	20,57	20,42	20,43	20,39	20,42	20,46	20,50	20,57	20,49	20,50	20,57	20,56	20,50	20,50	20,56	20,60	20,52	20,43	20,47	20,46	20,47	20,51	20,50	20,53	20,57	20,46	20,41	20,41	20,47	20,49	20,50	20,53	20,54	20,41	20,39	20,57	20,53	20,48	20,50	20,45	20,59	20,54	20,51	20,62	20,45	20,36	20,50	20,56	20,54	20,54	20,50	20,47	20,51	20,45	20,46	20,63	20,56	20,59	20,60	20,58	20,52	20,50	20,51	20,63	20,62	20,57	20,55	20,53	20,49	20,46	20,51	20,58	20,58	20,58	20,66	20,60	20,52	20,60	20,62	20,55	20,53	20,59	20,54	20,52	20,53	20,53	20,62	20,58	20,58	20,63	20,58	20,53	20,43	20,46	20,47	20,53	20,61	20,61	20,58	20,54	20,51	20,60	20,64	20,54	20,66	20,58	20,63	20,59	20,49	20,53	20,59	20,61	20,56	20,60	20,59	20,61	20,62	20,53	20,59	20,65	20,63	20,59	20,64	20,61	20,61	20,64	20,71	20,64	20,64	20,56	20,53	20,53	20,58	20,66	20,57	20,52	20,64	20,68	20,60	20,58	20,59	20,56	20,57	20,62	20,63	20,65	20,64	20,59	20,51	20,54	20,55	20,59	20,66	20,51	20,56	20,64	20,60	20,57	20,64	20,54	20,56	20,59	20,59	20,54	20,52	20,60	20,68	20,68	20,62	20,68	20,68	20,63	20,60	20,54	20,57	20,69	20,70	20,62	20,61	20,65	20,62	20,62	20,60	20,64	20,62	20,59	20,60	20,65	20,59	20,53	20,63	20,58	20,66	20,65	20,61	20,58	20,58	20,61	20,63	20,67	20,60	20,61	20,60	20,64	20,63	20,68	20,66	20,63	20,65	20,66	20,62	20,65	20,62	20,61	20,57	20,59	20,66	20,68	20,59	20,63	20,63	20,64	20,64	20,60	20,66	20,62	20,61	20,62	20,65	20,61	20,60	20,60	20,62	20,66	20,66	20,67	20,61	20,57	20,59	20,60	20,57	20,60	20,64	20,57	20,51	20,59	20,72	20,72	20,62	20,63	20,66	20,61	20,58	20,61	20,59	20,55	20,62	20,55	20,64	20,63	20,52	20,55	20,65	20,64	20,58	20,65	20,59	20,51	20,57	20,55	20,53	20,52	20,56	20,62	20,62	20,67	20,58	20,55	20,58	20,61	20,57	20,54	20,62	20,58	20,57	20,55	20,64	20,61	20,62	20,57	20,48	20,53	20,52	20,53	20,56	20,55	20,60	20,61	20,60	20,64	20,54	20,55	20,55	20,60	20,56	20,60	20,58	20,61	20,64	20,46	20,52	20,50	20,53	20,61	20,58	20,60	20,60	20,49	20,41	20,50	20,61	20,53	20,52	20,53	20,61	20,50	20,49	20,55	20,53	20,54	20,55	20,47	20,45	20,43	20,43	20,56	20,55	20,50	20,50	20,61	20,56	20,50	20,51	20,59	20,62	20,48	20,48	20,49	20,59	20,52	20,49	20,58	20,63	20,59	20,63	20,58	20,51	20,45	20,41	20,49	20,54	20,52	20,60	20,53	20,50	20,49	20,51	20,61	20,54	20,51	20,61	20,64	20,51	20,55	20,51	20,49	20,56	20,56	20,49	20,53	20,58	20,55	20,50	20,43	20,40	20,51	20,45	20,44	20,44	20,58	20,59	20,51	20,51	20,44	20,49	20,49	20,58	20,59	20,50	20,55	20,60	20,53	20,44	20,55	20,61	20,50	20,49	20,47	20,46	20,49	20,44	20,43	20,51	20,53	20,50	20,49	20,49	20,49	20,57	20,58	20,45	20,46	20,51	20,48	20,43	20,47	20,50	20,43	20,53	20,54	20,60	20,50	20,43	20,48	20,57	20,55	20,40	20,38	20,39	20,48	20,46	20,36	20,48	20,51	20,43	20,47	20,43	20,43	20,41	20,48	20,40	20,45	20,45	20,46	20,52	20,57	20,46	20,52	20,54	20,46	20,54	20,58	20,51	20,56	20,44	20,42	20,47	20,44	20,42	20,54	20,59	20,49	20,46	20,37	20,54	20,53	20,48	20,44	20,46	20,48	20,45	20,40	20,41	20,39	20,45	20,43	20,35	20,42	20,50	20,42	20,42	20,44	20,39	20,33	20,42	20,45	20,36	20,39	20,48	20,38	20,51	20,33	20,33	20,37	20,47	20,43	20,40	20,41	20,43	20,43	20,39	20,43	20,47	20,41	20,36	20,42	20,39	20,32	20,28	20,37	20,41	20,42	20,50	20,42	20,42	
20,40	20,32	20,36	20,42	20,46	20,44	20,39	20,36	20,46	20,44	20,45	20,46	20,35	20,25	20,33	20,44	20,44	20,46	20,38	20,40	20,45	20,47	20,53	20,42	20,42	20,46	20,48	20,47	20,40	20,46	20,41	20,40	20,43	20,39	20,41	20,45	20,44	20,42	20,49	20,46	20,54	20,47	20,39	20,52	20,49	20,52	20,45	20,49	20,51	20,54	20,57	20,50	20,45	20,52	20,62	20,65	20,49	20,52	20,58	20,60	20,50	20,38	20,59	20,60	20,40	20,47	20,58	20,53	20,44	20,52	20,46	20,51	20,52	20,54	20,51	20,49	20,45	20,54	20,41	20,42	20,55	20,55	20,61	20,50	20,45	20,46	20,47	20,47	20,48	20,63	20,58	20,47	20,50	20,52	20,61	20,59	20,55	20,59	20,51	20,49	20,56	20,53	20,54	20,49	20,53	20,56	20,59	20,52	20,51	20,50	20,51	20,57	20,53	20,47	20,47	20,45	20,39	20,40	20,47	20,45	20,45	20,52	20,47	20,49	20,52	20,50	20,54	20,59	20,62	20,57	20,55	20,55	20,42	20,51	20,56	20,49	20,57	20,56	20,53	20,61	20,53	20,44	20,41	20,47	20,53	20,47	20,45	20,47	20,52	20,50	20,60	20,59	20,56	20,52	20,50	20,55	20,54	20,50	20,55	20,50	20,43	20,45	20,56	20,63	20,57	20,56	20,51	20,48	20,46	20,49	20,64	20,57	20,59	20,63	20,56	20,47	20,46	20,58	20,59	20,53	20,52	20,50	20,56	20,58	20,42	20,47	20,55	20,57	20,52	20,53	20,57	20,55	20,55	20,57	20,55	20,60	20,62	20,57	20,52	20,59	20,55	20,58	20,50	20,56	20,58	20,60	20,49	20,38	20,43	20,54	20,50	20,54	20,60	20,53	20,57	20,55	20,55	20,55	20,48	20,62	20,66	20,60	20,54	20,55	20,52	20,59	20,56	20,55	20,56	20,61	20,69	20,64	20,54	20,54	20,63	20,61	20,61	20,59	20,55	20,61	20,60	20,62	20,67	20,64	20,57	20,55	20,59	20,63	20,58	20,54	20,47	20,59	20,60	20,60	20,58	20,54	20,55	20,63	20,66	20,62	20,61	20,67	20,66	20,67	20,57	20,59	20,69	20,67	20,65	20,63	20,68	20,67	20,58	20,65	20,61	20,60	20,60	20,54	20,58	20,54	20,61	20,68	20,61	20,57	20,63	20,63	20,58	20,58	20,62	20,61	20,62	20,60	20,66	20,67	20,67	20,66	20,74	20,61	20,59	20,66	20,61	20,58	20,61	20,60	20,57	20,60	20,63	20,67	20,53	20,51	20,59	20,59	20,59	20,66	20,70	20,62	20,57	20,58	20,67	20,63	20,58	20,59	20,63	20,64	20,66	20,68	20,63	20,56	20,56	20,58	20,62	20,68	20,69	20,65	20,59	20,61	20,66	20,64	20,61	20,67	20,69	20,64	20,62	20,65	20,64	20,67	20,65	20,56	20,56	20,64	20,64	20,61	20,58	20,55	20,57	20,64	20,64	20,66	20,61	20,54	20,59	20,64	20,65	20,62	20,61	20,64	20,61	20,57	20,66	20,62	20,59	20,69	20,58	20,65	20,62	20,53	20,60	20,62	20,58	20,58	20,57	20,62	20,58	20,58	20,60	20,55	20,60	20,53	20,61	20,59	20,62	20,55	20,61	20,58	20,64	20,56	20,56	20,65	20,62	20,55	20,60	20,73	20,64	20,55	20,57	20,57	20,55	20,57	20,55	20,57	20,63	20,68	20,60	20,59	20,65	20,61	20,51	20,52	20,53	20,54	20,62	20,66	20,59	20,68	20,62	20,59	20,48	20,48	20,60	20,55	20,58	20,56	20,45	20,45	20,51	20,58	20,54	20,59	20,55	20,56	20,62	20,52	20,56	20,55	20,56	20,54	20,48	20,48	20,50	20,51	20,59	20,61	20,54	20,50	20,49	20,50	20,53	20,46	20,55	20,57	20,54	20,57	20,55	20,56	20,49	20,56	20,58	20,55	20,56	20,61	20,57	20,52	20,47	20,46	20,63	20,63	20,51	20,55	20,60	20,52	20,51	20,55	20,57	20,56	20,57	20,61	20,65	20,54	20,55	20,51	20,53	20,53	20,53	20,49	20,52	20,50	20,47	20,44	20,44	20,52	20,48	20,43	20,46	20,51	20,57	20,51	20,48	20,57	20,52	20,53	20,55	20,58	20,57	20,53	20,52	20,54	20,53	20,41	20,48	20,58	20,48	20,49	20,49	20,47	20,54	20,49	20,46	20,51	20,47	20,46	20,50	20,53	20,60	20,53	20,52	20,45	20,45	20,55	20,54	20,50	20,49	20,53	20,44	20,47	20,53	20,52	20,54	20,45	20,45	20,56	20,54	20,42	20,46	20,47	20,57	20,54	20,44	20,55	20,58	20,47	20,49	20,47	20,50	20,48	20,50	20,50	20,51	20,46	20,41	20,51	20,56	20,52	20,53	20,57	20,43	20,45	20,54	20,50	20,52	20,45	20,46	20,48	20,49	20,49	20,57	20,61	20,60	20,44	20,43	20,55	20,51	20,45	20,43	20,46	20,51	20,47	20,40	20,43	20,38	20,44	20,37	20,35	20,44	20,42	20,39	20,46	20,48	20,37	20,33	20,36	20,45	20,46	20,47	20,41	20,44	20,47	20,39	20,40	20,35	20,31	20,44	20,40	20,38	20,41	20,40	20,44	20,39	20,53	20,48	20,35	20,43	20,36	20,38	20,38	20,50	20,37	20,31	20,40	20,50	20,43	
20,31	20,27	20,32	20,38	20,45	20,47	20,50	20,41	20,40	20,45	20,29	20,42	20,34	20,26	20,31	20,38	20,43	20,35	20,38	20,42	20,38	20,39	20,47	20,40	20,35	20,38	20,57	20,52	20,44	20,49	20,44	20,41	20,43	20,39	20,35	20,36	20,36	20,43	20,51	20,47	20,41	20,50	20,37	20,38	20,44	20,46	20,44	20,49	20,54	20,51	20,59	20,45	20,44	20,57	20,53	20,55	20,45	20,46	20,48	20,54	20,43	20,32	20,51	20,53	20,50	20,55	20,63	20,56	20,40	20,42	20,34	20,50	20,48	20,49	20,54	20,53	20,46	20,53	20,55	20,50	20,58	20,54	20,57	20,48	20,40	20,50	20,47	20,52	20,51	20,52	20,47	20,51	20,46	20,46	20,44	20,51	20,54	20,55	20,47	20,49	20,55	20,62	20,46	20,40	20,39	20,50	20,51	20,45	20,49	20,54	20,48	20,47	20,47	20,46	20,44	20,42	20,41	20,39	20,53	20,48	20,55	20,58	20,50	20,53	20,61	20,57	20,45	20,45	20,52	20,57	20,60	20,54	20,47	20,55	20,58	20,53	20,53	20,48	20,45	20,53	20,56	20,49	20,45	20,45	20,53	20,46	20,46	20,52	20,46	20,52	20,57	20,57	20,52	20,55	20,51	20,50	20,52	20,54	20,50	20,50	20,54	20,56	20,53	20,54	20,55	20,53	20,47	20,42	20,45	20,56	20,58	20,51	20,52	20,61	20,54	20,48	20,42	20,53	20,65	20,55	20,45	20,54	20,58	20,59	20,54	20,44	20,58	20,62	20,42	20,42	20,57	20,57	20,55	20,53	20,55	20,55	20,62	20,58	20,58	20,60	20,55	20,54	20,56	20,52	20,54	20,61	20,54	20,48	20,51	20,62	20,56	20,50	20,53	20,51	20,54	20,55	20,58	20,56	20,48	20,53	20,62	20,58	20,52	20,55	20,61	20,67	20,62	20,63	20,61	20,60	20,65	20,66	20,54	20,54	20,58	20,61	20,61	20,67	20,62	20,58	20,63	20,62	20,61	20,64	20,59	20,52	20,58	20,67	20,58	20,51	20,49	20,60	20,62	20,62	20,61	20,54	20,57	20,66	20,73	20,69	20,63	20,61	20,60	20,58	20,58	20,64	20,67	20,63	20,62	20,62	20,73	20,72	20,69	20,65	20,60	20,55	20,60	20,56	20,60	20,65	20,59	20,65	20,51	20,56	20,61	20,62	20,59	20,53	20,61	20,62	20,57	20,59	20,69	20,65	20,63	20,61	20,65	20,60	20,55	20,64	20,64	20,62	20,63	20,58	20,62	20,61	20,57	20,65	20,56	20,55	20,69	20,66	20,63	20,64	20,63	20,59	20,61	20,62	20,64	20,57	20,52	20,54	20,67	20,62	20,63	20,65	20,60	20,53	20,55	20,60	20,64	20,65	20,63	20,69	20,69	20,55	20,65	20,65	20,56	20,60	20,72	20,72	20,66	20,69	20,66	20,63	20,63	20,59	20,57	20,59	20,61	20,62	20,64	20,58	20,56	20,60	20,63	20,61	20,69	20,63	20,60	20,64	20,56	20,56	20,61	20,66	20,68	20,57	20,55	20,55	20,52	20,59	20,63	20,63	20,55	20,51	20,59	20,57	20,54	20,52	20,54	20,63	20,63	20,51	20,58	20,60	20,67	20,69	20,60	20,59	20,58	20,49	20,54	20,53	20,58	20,58	20,50	20,57	20,62	20,60	20,58	20,72	20,64	20,64	20,60	20,57	20,58	20,60	20,62	20,61	20,65	20,60	20,55	20,56	20,60	20,63	20,55	20,53	20,47	20,48	20,58	20,61	20,58	20,64	20,65	20,65	20,56	20,51	20,55	20,52	20,53	20,57	20,49	20,48	20,56	20,54	20,55	20,56	20,52	20,43	20,51	20,54	20,54	20,53	20,46	20,47	20,44	20,53	20,50	20,46	20,51	20,54	20,53	20,52	20,52	20,51	20,44	20,49	20,49	20,52	20,51	20,56	20,57	20,53	20,38	20,45	20,56	20,50	20,48	20,47	20,53	20,48	20,50	20,53	20,58	20,61	20,50	20,43	20,46	20,51	20,51	20,56	20,62	20,61	20,60	20,56	20,59	20,61	20,54	20,49	20,51	20,53	20,52	20,42	20,45	20,49	20,40	20,42	20,52	20,52	20,49	20,41	20,46	20,51	20,48	20,41	20,47	20,56	20,56	20,52	20,40	20,49	20,53	20,47	20,53	20,49	20,46	20,45	20,44	20,50	20,46	20,51	20,47	20,50	20,48	20,46	20,51	20,51	20,40	20,38	20,52	20,54	20,57	20,54	20,53	20,49	20,40	20,48	20,52	20,45	20,43	20,50	20,47	20,49	20,45	20,46	20,50	20,44	20,38	20,46	20,54	20,53	20,40	20,48	20,49	20,47	20,45	20,47	20,50	20,45	20,49	20,45	20,52	20,50	20,43	20,44	20,49	20,53	20,38	20,48	20,51	20,40	20,48	20,43	20,42	20,41	20,48	20,40	20,38	20,39	20,39	20,43	20,51	20,55	20,49	20,50	20,49	20,43	20,42	20,44	20,45	20,39	20,38	20,43	20,56	20,47	20,41	20,45	20,44	20,46	20,37	20,35	20,48	20,43	20,34	20,47	20,50	20,44	20,39	20,39	20,41	20,45	20,53	20,45	20,38	20,39	20,35	20,35	20,40	20,35	20,37	20,38	20,42	20,44	20,38	20,38	20,34	20,40	20,42	20,38	20,41	20,47	20,44	20,44	20,50	20,42	20,30	20,39	20,43	20,43	
20,36	20,32	20,36	20,30	20,40	20,39	20,44	20,40	20,27	20,30	20,27	20,32	20,39	20,34	20,38	20,42	20,43	20,42	20,34	20,41	20,42	20,41	20,40	20,51	20,53	20,45	20,52	20,46	20,43	20,45	20,55	20,47	20,49	20,50	20,47	20,50	20,51	20,58	20,60	20,49	20,48	20,52	20,50	20,40	20,47	20,44	20,47	20,57	20,51	20,48	20,56	20,50	20,42	20,49	20,58	20,47	20,38	20,57	20,63	20,58	20,45	20,41	20,52	20,53	20,51	20,52	20,54	20,53	20,46	20,44	20,38	20,40	20,50	20,55	20,43	20,46	20,38	20,42	20,44	20,54	20,57	20,48	20,56	20,50	20,47	20,45	20,48	20,47	20,52	20,50	20,48	20,51	20,54	20,44	20,38	20,45	20,52	20,57	20,45	20,41	20,49	20,55	20,55	20,45	20,45	20,49	20,51	20,40	20,48	20,59	20,55	20,46	20,51	20,53	20,46	20,47	20,45	20,43	20,52	20,51	20,49	20,60	20,58	20,56	20,55	20,54	20,43	20,38	20,50	20,49	20,61	20,61	20,45	20,47	20,54	20,49	20,47	20,56	20,63	20,57	20,50	20,52	20,49	20,54	20,58	20,45	20,51	20,53	20,44	20,47	20,45	20,51	20,53	20,48	20,50	20,48	20,48	20,55	20,56	20,46	20,54	20,62	20,54	20,50	20,56	20,57	20,53	20,44	20,53	20,55	20,62	20,61	20,55	20,66	20,60	20,53	20,47	20,57	20,70	20,58	20,54	20,56	20,53	20,54	20,51	20,48	20,55	20,56	20,42	20,52	20,57	20,61	20,52	20,58	20,59	20,51	20,58	20,57	20,59	20,64	20,53	20,52	20,48	20,54	20,53	20,60	20,60	20,54	20,52	20,56	20,54	20,51	20,52	20,55	20,59	20,57	20,68	20,60	20,55	20,59	20,55	20,52	20,52	20,64	20,65	20,62	20,56	20,61	20,58	20,60	20,64	20,57	20,53	20,48	20,59	20,61	20,66	20,65	20,56	20,57	20,59	20,59	20,60	20,64	20,64	20,59	20,62	20,65	20,60	20,53	20,57	20,64	20,62	20,60	20,63	20,63	20,60	20,67	20,68	20,70	20,69	20,60	20,54	20,52	20,54	20,64	20,62	20,66	20,58	20,60	20,67	20,66	20,64	20,58	20,53	20,61	20,62	20,65	20,67	20,70	20,60	20,60	20,54	20,50	20,55	20,65	20,69	20,58	20,60	20,61	20,61	20,67	20,70	20,68	20,62	20,63	20,62	20,60	20,63	20,63	20,66	20,57	20,62	20,57	20,66	20,72	20,58	20,67	20,63	20,58	20,74	20,66	20,63	20,72	20,67	20,61	20,67	20,65	20,66	20,62	20,56	20,57	20,64	20,59	20,62	20,66	20,59	20,68	20,65	20,63	20,63	20,72	20,66	20,71	20,73	20,66	20,60	20,62	20,58	20,58	20,69	20,71	20,69	20,71	20,70	20,64	20,66	20,58	20,53	20,61	20,68	20,64	20,64	20,57	20,57	20,62	20,67	20,58	20,64	20,73	20,66	20,63	20,61	20,45	20,52	20,71	20,69	20,63	20,59	20,55	20,58	20,63	20,61	20,64	20,60	20,51	20,61	20,59	20,56	20,55	20,57	20,60	20,68	20,57	20,56	20,62	20,62	20,63	20,61	20,61	20,57	20,52	20,61	20,62	20,62	20,58	20,56	20,61	20,64	20,64	20,61	20,68	20,64	20,63	20,64	20,57	20,54	20,56	20,56	20,62	20,63	20,59	20,53	20,51	20,58	20,50	20,58	20,55	20,45	20,39	20,55	20,59	20,54	20,59	20,56	20,65	20,64	20,58	20,52	20,49	20,50	20,52	20,52	20,52	20,57	20,61	20,55	20,56	20,53	20,59	20,53	20,54	20,58	20,55	20,53	20,47	20,50	20,50	20,50	20,46	20,41	20,44	20,50	20,60	20,55	20,49	20,47	20,54	20,50	20,55	20,59	20,45	20,49	20,51	20,42	20,45	20,50	20,51	20,49	20,51	20,52	20,53	20,51	20,56	20,60	20,57	20,51	20,51	20,49	20,48	20,53	20,53	20,64	20,68	20,55	20,51	20,57	20,55	20,49	20,43	20,49	20,57	20,56	20,49	20,45	20,45	20,45	20,41	20,52	20,58	20,51	20,45	20,45	20,51	20,48	20,41	20,45	20,51	20,45	20,52	20,48	20,42	20,45	20,48	20,56	20,52	20,52	20,45	20,38	20,49	20,51	20,46	20,47	20,54	20,46	20,46	20,53	20,54	20,45	20,43	20,48	20,53	20,59	20,56	20,50	20,50	20,43	20,53	20,52	20,40	20,38	20,51	20,51	20,48	20,42	20,50	20,56	20,45	20,46	20,47	20,50	20,54	20,44	20,44	20,43	20,41	20,44	20,47	20,41	20,38	20,46	20,44	20,49	20,47	20,42	20,40	20,49	20,45	20,47	20,49	20,53	20,44	20,50	20,42	20,50	20,55	20,51	20,48	20,41	20,40	20,41	20,38	20,44	20,44	20,49	20,46	20,40	20,36	20,40	20,52	20,58	20,53	20,36	20,39	20,50	20,54	20,45	20,45	20,38	20,41	20,41	20,40	20,47	20,40	20,36	20,45	20,52	20,46	20,42	20,52	20,55	20,47	20,48	20,43	20,44	20,40	20,41	20,38	20,44	20,41	20,36	20,35	20,46	20,44	20,35	20,33	20,25	20,36	20,39	20,47	20,48	20,48	20,51	20,40	20,48	20,44	20,40	20,37	20,35	20,37	
20,30	20,34	20,46	20,42	20,33	20,32	20,40	20,39	20,33	20,41	20,37	20,36	20,40	20,35	20,41	20,49	20,47	20,50	20,47	20,36	20,36	20,43	20,34	20,44	20,57	20,48	20,56	20,51	20,46	20,50	20,50	20,47	20,42	20,50	20,46	20,51	20,54	20,52	20,54	20,44	20,49	20,53	20,48	20,43	20,43	20,53	20,60	20,58	20,52	20,54	20,56	20,53	20,50	20,51	20,54	20,48	20,46	20,62	20,66	20,57	20,52	20,48	20,61	20,54	20,49	20,50	20,47	20,48	20,45	20,47	20,41	20,43	20,52	20,55	20,47	20,37	20,41	20,48	20,51	20,46	20,42	20,41	20,59	20,48	20,41	20,37	20,42	20,56	20,51	20,47	20,48	20,47	20,44	20,52	20,36	20,52	20,56	20,52	20,54	20,48	20,41	20,50	20,52	20,46	20,47	20,44	20,44	20,40	20,45	20,54	20,53	20,47	20,51	20,49	20,50	20,47	20,48	20,43	20,50	20,44	20,50	20,46	20,49	20,54	20,49	20,57	20,50	20,41	20,50	20,52	20,53	20,56	20,48	20,50	20,47	20,48	20,52	20,53	20,58	20,55	20,48	20,44	20,51	20,51	20,57	20,50	20,49	20,51	20,53	20,53	20,49	20,54	20,55	20,56	20,57	20,57	20,52	20,50	20,50	20,51	20,45	20,53	20,55	20,64	20,57	20,56	20,61	20,53	20,51	20,58	20,57	20,53	20,49	20,58	20,62	20,58	20,59	20,56	20,66	20,59	20,53	20,50	20,49	20,49	20,53	20,52	20,54	20,51	20,45	20,58	20,58	20,53	20,62	20,46	20,54	20,54	20,58	20,61	20,58	20,58	20,52	20,51	20,50	20,51	20,53	20,51	20,52	20,56	20,58	20,49	20,55	20,63	20,51	20,52	20,58	20,67	20,67	20,61	20,55	20,65	20,60	20,53	20,54	20,56	20,60	20,59	20,61	20,62	20,58	20,65	20,66	20,56	20,48	20,56	20,68	20,69	20,58	20,61	20,60	20,56	20,63	20,60	20,56	20,61	20,64	20,61	20,60	20,62	20,55	20,57	20,57	20,64	20,64	20,60	20,66	20,69	20,64	20,65	20,56	20,60	20,69	20,61	20,59	20,62	20,56	20,62	20,63	20,67	20,60	20,57	20,67	20,63	20,58	20,56	20,56	20,63	20,66	20,64	20,65	20,61	20,64	20,62	20,60	20,57	20,53	20,57	20,66	20,64	20,64	20,60	20,57	20,63	20,59	20,63	20,58	20,65	20,70	20,61	20,64	20,69	20,70	20,64	20,65	20,63	20,62	20,69	20,64	20,69	20,63	20,56	20,67	20,63	20,58	20,72	20,71	20,63	20,64	20,66	20,71	20,68	20,64	20,58	20,67	20,61	20,61	20,70	20,75	20,68	20,69	20,64	20,61	20,71	20,77	20,71	20,72	20,70	20,63	20,60	20,63	20,66	20,63	20,64	20,63	20,66	20,67	20,63	20,65	20,55	20,61	20,66	20,70	20,71	20,71	20,65	20,58	20,55	20,70	20,69	20,65	20,68	20,69	20,65	20,67	20,57	20,52	20,68	20,63	20,63	20,64	20,55	20,54	20,64	20,64	20,68	20,69	20,64	20,60	20,65	20,62	20,61	20,64	20,62	20,64	20,60	20,63	20,55	20,61	20,62	20,59	20,58	20,65	20,58	20,60	20,63	20,64	20,58	20,57	20,60	20,63	20,62	20,58	20,60	20,56	20,58	20,54	20,57	20,66	20,58	20,65	20,67	20,67	20,64	20,61	20,63	20,58	20,52	20,52	20,57	20,49	20,51	20,55	20,60	20,54	20,57	20,53	20,61	20,65	20,63	20,53	20,52	20,52	20,55	20,59	20,52	20,54	20,64	20,59	20,49	20,56	20,57	20,60	20,60	20,59	20,56	20,53	20,53	20,57	20,50	20,44	20,53	20,57	20,52	20,50	20,62	20,57	20,47	20,52	20,59	20,60	20,58	20,58	20,55	20,48	20,58	20,53	20,45	20,46	20,50	20,57	20,57	20,56	20,51	20,57	20,50	20,52	20,54	20,51	20,48	20,54	20,52	20,60	20,60	20,60	20,59	20,58	20,56	20,57	20,56	20,49	20,48	20,50	20,57	20,57	20,48	20,50	20,48	20,49	20,47	20,48	20,55	20,49	20,45	20,42	20,48	20,47	20,52	20,52	20,49	20,48	20,51	20,49	20,50	20,44	20,44	20,65	20,65	20,56	20,46	20,41	20,55	20,55	20,56	20,48	20,54	20,52	20,47	20,51	20,54	20,46	20,53	20,51	20,47	20,58	20,54	20,49	20,53	20,55	20,49	20,44	20,45	20,54	20,53	20,50	20,54	20,53	20,52	20,59	20,44	20,45	20,52	20,49	20,51	20,45	20,44	20,46	20,48	20,44	20,50	20,43	20,40	20,46	20,50	20,45	20,52	20,47	20,48	20,52	20,55	20,58	20,50	20,49	20,49	20,48	20,49	20,49	20,49	20,49	20,44	20,44	20,46	20,43	20,42	20,41	20,41	20,43	20,51	20,41	20,35	20,43	20,55	20,49	20,46	20,42	20,41	20,40	20,52	20,47	20,43	20,35	20,36	20,46	20,44	20,46	20,40	20,37	20,45	20,45	20,46	20,45	20,47	20,51	20,44	20,51	20,48	20,52	20,48	20,39	20,38	20,39	20,34	20,42	20,45	20,45	20,44	20,40	20,41	20,38	20,39	20,41	20,45	20,46	20,46	20,48	20,41	20,40	20,42	20,34	20,39	20,39	20,42	
20,34	20,30	20,43	20,36	20,34	20,45	20,45	20,41	20,42	20,52	20,39	20,30	20,36	20,28	20,33	20,38	20,42	20,47	20,40	20,43	20,35	20,41	20,36	20,37	20,49	20,44	20,50	20,50	20,46	20,49	20,45	20,38	20,30	20,45	20,51	20,45	20,53	20,35	20,37	20,36	20,41	20,48	20,47	20,46	20,40	20,48	20,51	20,44	20,44	20,58	20,59	20,60	20,61	20,48	20,48	20,44	20,49	20,50	20,51	20,44	20,39	20,49	20,50	20,50	20,41	20,48	20,44	20,48	20,48	20,47	20,49	20,50	20,50	20,52	20,49	20,44	20,47	20,53	20,58	20,51	20,43	20,47	20,57	20,49	20,43	20,38	20,39	20,52	20,52	20,46	20,55	20,44	20,45	20,42	20,39	20,51	20,57	20,51	20,54	20,53	20,47	20,54	20,59	20,50	20,55	20,48	20,38	20,40	20,47	20,46	20,47	20,47	20,52	20,49	20,46	20,40	20,42	20,42	20,45	20,50	20,59	20,45	20,47	20,54	20,48	20,59	20,56	20,53	20,52	20,52	20,60	20,64	20,49	20,53	20,56	20,55	20,51	20,45	20,49	20,50	20,55	20,45	20,43	20,46	20,50	20,54	20,48	20,46	20,57	20,50	20,50	20,52	20,52	20,51	20,54	20,59	20,53	20,56	20,49	20,43	20,41	20,49	20,48	20,59	20,53	20,46	20,55	20,46	20,52	20,56	20,54	20,48	20,47	20,50	20,53	20,55	20,58	20,59	20,61	20,59	20,53	20,47	20,49	20,56	20,58	20,56	20,55	20,49	20,54	20,66	20,69	20,59	20,61	20,58	20,57	20,64	20,67	20,60	20,54	20,51	20,58	20,55	20,50	20,50	20,55	20,53	20,46	20,44	20,57	20,59	20,61	20,70	20,61	20,53	20,57	20,54	20,62	20,59	20,53	20,60	20,61	20,64	20,59	20,58	20,61	20,65	20,62	20,64	20,56	20,59	20,58	20,61	20,58	20,57	20,60	20,64	20,58	20,61	20,64	20,57	20,61	20,61	20,55	20,59	20,56	20,64	20,59	20,61	20,59	20,53	20,59	20,65	20,65	20,62	20,64	20,62	20,61	20,69	20,70	20,60	20,58	20,64	20,65	20,71	20,58	20,55	20,66	20,72	20,60	20,55	20,67	20,64	20,60	20,62	20,68	20,67	20,64	20,59	20,60	20,57	20,55	20,57	20,63	20,60	20,58	20,57	20,61	20,60	20,67	20,68	20,64	20,57	20,57	20,57	20,62	20,65	20,66	20,64	20,60	20,58	20,60	20,66	20,71	20,59	20,58	20,65	20,63	20,68	20,66	20,60	20,57	20,57	20,60	20,65	20,73	20,69	20,60	20,67	20,66	20,59	20,59	20,56	20,65	20,69	20,59	20,62	20,73	20,69	20,62	20,66	20,61	20,59	20,72	20,73	20,67	20,73	20,68	20,58	20,65	20,68	20,66	20,62	20,65	20,69	20,70	20,66	20,69	20,64	20,66	20,73	20,69	20,70	20,68	20,68	20,63	20,57	20,61	20,65	20,68	20,67	20,64	20,65	20,66	20,61	20,58	20,67	20,63	20,59	20,63	20,60	20,49	20,55	20,52	20,68	20,70	20,68	20,58	20,61	20,64	20,62	20,68	20,66	20,61	20,57	20,62	20,59	20,56	20,64	20,65	20,63	20,66	20,64	20,62	20,67	20,60	20,64	20,62	20,57	20,57	20,59	20,62	20,61	20,57	20,56	20,46	20,54	20,58	20,62	20,58	20,65	20,64	20,59	20,55	20,53	20,64	20,55	20,51	20,57	20,53	20,50	20,63	20,67	20,53	20,61	20,55	20,54	20,57	20,61	20,57	20,52	20,52	20,52	20,50	20,49	20,55	20,64	20,55	20,51	20,51	20,59	20,54	20,55	20,62	20,56	20,55	20,57	20,58	20,55	20,48	20,52	20,60	20,56	20,54	20,52	20,51	20,51	20,56	20,55	20,63	20,56	20,54	20,56	20,59	20,60	20,60	20,50	20,49	20,53	20,51	20,54	20,52	20,52	20,57	20,59	20,56	20,57	20,49	20,45	20,47	20,58	20,64	20,58	20,59	20,57	20,59	20,62	20,59	20,52	20,53	20,53	20,50	20,52	20,48	20,47	20,45	20,47	20,45	20,47	20,46	20,54	20,50	20,39	20,40	20,49	20,52	20,54	20,58	20,48	20,45	20,50	20,47	20,56	20,55	20,43	20,64	20,63	20,55	20,51	20,41	20,56	20,54	20,57	20,53	20,50	20,48	20,46	20,51	20,47	20,50	20,53	20,58	20,52	20,47	20,54	20,53	20,44	20,51	20,49	20,46	20,46	20,49	20,51	20,48	20,49	20,50	20,57	20,61	20,50	20,45	20,50	20,54	20,49	20,48	20,45	20,50	20,53	20,42	20,54	20,54	20,42	20,42	20,43	20,53	20,43	20,44	20,47	20,53	20,55	20,58	20,46	20,52	20,57	20,48	20,46	20,50	20,45	20,39	20,41	20,48	20,47	20,37	20,31	20,43	20,44	20,41	20,46	20,48	20,42	20,43	20,48	20,48	20,37	20,43	20,45	20,45	20,40	20,37	20,37	20,28	20,31	20,42	20,47	20,50	20,40	20,36	20,43	20,44	20,34	20,37	20,40	20,51	20,52	20,38	20,36	20,41	20,37	20,32	20,34	20,29	20,27	20,38	20,40	20,50	20,50	20,46	20,43	20,50	20,47	20,37	20,43	20,51	20,45	20,46	20,37	20,28	20,27	20,27	20,34	20,38	20,38	
20,40	20,40	20,47	20,42	20,37	20,44	20,43	20,37	20,36	20,43	20,37	20,30	20,38	20,37	20,35	20,39	20,38	20,42	20,40	20,54	20,46	20,43	20,42	20,42	20,46	20,43	20,46	20,40	20,37	20,54	20,45	20,36	20,30	20,40	20,53	20,51	20,44	20,41	20,41	20,45	20,42	20,42	20,42	20,43	20,49	20,45	20,40	20,49	20,46	20,47	20,55	20,47	20,45	20,47	20,47	20,52	20,50	20,48	20,40	20,48	20,45	20,51	20,49	20,46	20,40	20,46	20,47	20,49	20,52	20,50	20,57	20,59	20,51	20,56	20,48	20,43	20,49	20,49	20,49	20,51	20,48	20,47	20,53	20,51	20,46	20,46	20,47	20,55	20,48	20,47	20,50	20,49	20,45	20,54	20,39	20,54	20,52	20,51	20,60	20,60	20,60	20,53	20,53	20,52	20,47	20,52	20,51	20,48	20,41	20,45	20,46	20,51	20,57	20,54	20,52	20,50	20,43	20,44	20,48	20,44	20,60	20,59	20,53	20,59	20,56	20,53	20,45	20,53	20,54	20,51	20,59	20,59	20,56	20,58	20,60	20,63	20,48	20,45	20,51	20,44	20,53	20,56	20,49	20,48	20,52	20,58	20,54	20,40	20,41	20,42	20,49	20,56	20,42	20,34	20,42	20,51	20,45	20,59	20,62	20,54	20,47	20,46	20,44	20,46	20,49	20,51	20,43	20,51	20,58	20,59	20,58	20,51	20,50	20,46	20,45	20,55	20,53	20,53	20,60	20,57	20,58	20,54	20,46	20,51	20,63	20,56	20,53	20,44	20,51	20,66	20,71	20,59	20,58	20,57	20,58	20,65	20,64	20,51	20,49	20,52	20,58	20,55	20,46	20,51	20,62	20,59	20,48	20,49	20,57	20,59	20,58	20,59	20,56	20,58	20,64	20,59	20,63	20,56	20,46	20,52	20,59	20,56	20,65	20,63	20,67	20,63	20,59	20,64	20,60	20,58	20,58	20,58	20,57	20,58	20,54	20,55	20,59	20,61	20,60	20,59	20,63	20,71	20,65	20,66	20,59	20,58	20,61	20,65	20,64	20,60	20,56	20,60	20,61	20,67	20,63	20,61	20,63	20,65	20,69	20,66	20,58	20,60	20,57	20,61	20,59	20,58	20,67	20,67	20,61	20,55	20,73	20,61	20,56	20,69	20,70	20,72	20,65	20,62	20,63	20,63	20,55	20,62	20,66	20,55	20,69	20,67	20,65	20,61	20,69	20,71	20,66	20,65	20,65	20,62	20,69	20,70	20,63	20,55	20,59	20,63	20,60	20,59	20,66	20,62	20,60	20,64	20,69	20,69	20,64	20,64	20,66	20,70	20,67	20,72	20,72	20,71	20,73	20,71	20,67	20,55	20,61	20,66	20,64	20,64	20,66	20,57	20,67	20,71	20,56	20,65	20,62	20,66	20,66	20,70	20,61	20,65	20,67	20,66	20,66	20,69	20,64	20,62	20,65	20,71	20,71	20,66	20,71	20,68	20,67	20,73	20,71	20,64	20,61	20,58	20,63	20,59	20,63	20,60	20,67	20,67	20,70	20,68	20,63	20,60	20,59	20,67	20,72	20,66	20,66	20,59	20,49	20,59	20,58	20,64	20,63	20,62	20,64	20,64	20,61	20,57	20,65	20,71	20,69	20,69	20,76	20,66	20,61	20,65	20,68	20,74	20,67	20,63	20,65	20,65	20,60	20,64	20,62	20,61	20,62	20,62	20,70	20,65	20,65	20,64	20,51	20,48	20,54	20,56	20,62	20,59	20,65	20,67	20,55	20,50	20,57	20,60	20,53	20,52	20,56	20,54	20,56	20,64	20,60	20,65	20,66	20,53	20,50	20,62	20,59	20,54	20,51	20,58	20,57	20,49	20,59	20,70	20,52	20,52	20,57	20,59	20,60	20,57	20,58	20,54	20,56	20,54	20,53	20,51	20,60	20,57	20,53	20,58	20,53	20,56	20,55	20,53	20,56	20,55	20,62	20,53	20,53	20,49	20,55	20,56	20,60	20,53	20,48	20,50	20,46	20,44	20,47	20,47	20,56	20,57	20,57	20,57	20,48	20,45	20,52	20,50	20,53	20,56	20,64	20,59	20,60	20,62	20,56	20,48	20,50	20,52	20,51	20,52	20,50	20,45	20,49	20,48	20,45	20,40	20,44	20,51	20,47	20,45	20,42	20,50	20,55	20,60	20,57	20,52	20,44	20,43	20,49	20,49	20,60	20,51	20,51	20,55	20,47	20,47	20,42	20,55	20,56	20,47	20,55	20,54	20,52	20,41	20,40	20,47	20,54	20,47	20,45	20,52	20,54	20,58	20,53	20,44	20,49	20,48	20,43	20,48	20,45	20,47	20,51	20,49	20,48	20,52	20,62	20,52	20,46	20,49	20,51	20,46	20,37	20,35	20,49	20,48	20,46	20,55	20,56	20,50	20,47	20,46	20,50	20,47	20,36	20,40	20,44	20,53	20,45	20,41	20,49	20,56	20,55	20,41	20,48	20,46	20,46	20,48	20,51	20,48	20,44	20,40	20,41	20,43	20,38	20,42	20,47	20,47	20,37	20,42	20,39	20,35	20,35	20,44	20,48	20,38	20,41	20,42	20,40	20,43	20,48	20,40	20,48	20,47	20,37	20,43	20,50	20,38	20,36	20,38	20,42	20,40	20,34	20,29	20,39	20,34	20,29	20,36	20,32	20,29	20,43	20,47	20,50	20,46	20,41	20,42	20,41	20,54	20,41	20,42	20,47	20,50	20,38	20,40	20,38	20,30	20,43	20,45	20,45	20,47	
20,40	20,41	20,42	20,39	20,33	20,38	20,38	20,46	20,40	20,40	20,31	20,34	20,42	20,46	20,44	20,49	20,41	20,41	20,42	20,53	20,51	20,45	20,54	20,43	20,46	20,45	20,42	20,43	20,36	20,39	20,41	20,40	20,44	20,45	20,47	20,52	20,45	20,41	20,49	20,53	20,47	20,52	20,38	20,43	20,53	20,51	20,50	20,53	20,53	20,46	20,48	20,44	20,33	20,42	20,48	20,57	20,50	20,60	20,59	20,49	20,54	20,52	20,59	20,57	20,53	20,48	20,53	20,54	20,47	20,54	20,53	20,59	20,47	20,43	20,51	20,49	20,52	20,50	20,42	20,44	20,47	20,49	20,49	20,51	20,44	20,44	20,47	20,56	20,43	20,47	20,54	20,49	20,52	20,58	20,49	20,55	20,47	20,45	20,57	20,57	20,57	20,55	20,47	20,44	20,43	20,44	20,54	20,44	20,38	20,47	20,47	20,48	20,61	20,55	20,49	20,52	20,47	20,49	20,54	20,45	20,48	20,58	20,54	20,44	20,48	20,47	20,51	20,49	20,48	20,52	20,52	20,44	20,41	20,51	20,60	20,56	20,51	20,48	20,53	20,45	20,51	20,58	20,56	20,50	20,51	20,49	20,50	20,43	20,39	20,50	20,48	20,51	20,42	20,48	20,52	20,51	20,45	20,58	20,60	20,55	20,53	20,54	20,44	20,49	20,59	20,60	20,50	20,52	20,59	20,57	20,61	20,59	20,54	20,55	20,41	20,55	20,55	20,42	20,50	20,53	20,60	20,56	20,51	20,47	20,52	20,60	20,54	20,49	20,49	20,59	20,62	20,56	20,60	20,56	20,52	20,54	20,65	20,56	20,53	20,52	20,51	20,52	20,47	20,56	20,58	20,58	20,55	20,56	20,54	20,49	20,56	20,61	20,52	20,56	20,62	20,64	20,63	20,60	20,45	20,56	20,62	20,57	20,62	20,60	20,63	20,66	20,64	20,66	20,60	20,57	20,65	20,63	20,51	20,65	20,66	20,59	20,59	20,65	20,66	20,58	20,61	20,68	20,67	20,73	20,65	20,54	20,59	20,71	20,67	20,61	20,53	20,55	20,63	20,62	20,65	20,72	20,71	20,70	20,66	20,59	20,61	20,68	20,67	20,61	20,62	20,64	20,67	20,61	20,56	20,60	20,71	20,66	20,59	20,68	20,75	20,67	20,73	20,67	20,61	20,66	20,71	20,72	20,58	20,58	20,68	20,67	20,60	20,58	20,65	20,68	20,64	20,69	20,68	20,68	20,74	20,73	20,69	20,64	20,67	20,70	20,70	20,67	20,65	20,65	20,60	20,62	20,68	20,71	20,68	20,72	20,77	20,76	20,65	20,73	20,70	20,63	20,71	20,71	20,67	20,62	20,61	20,70	20,74	20,67	20,66	20,64	20,65	20,63	20,60	20,58	20,61	20,69	20,74	20,74	20,66	20,66	20,72	20,72	20,67	20,70	20,68	20,65	20,62	20,68	20,67	20,68	20,74	20,67	20,70	20,73	20,67	20,62	20,61	20,53	20,59	20,63	20,67	20,66	20,67	20,70	20,76	20,75	20,65	20,55	20,58	20,60	20,69	20,67	20,61	20,55	20,55	20,64	20,66	20,67	20,72	20,65	20,64	20,67	20,65	20,60	20,56	20,66	20,66	20,63	20,68	20,64	20,66	20,73	20,79	20,75	20,68	20,59	20,62	20,56	20,61	20,59	20,58	20,63	20,71	20,56	20,60	20,67	20,62	20,65	20,52	20,54	20,52	20,53	20,59	20,60	20,67	20,68	20,58	20,50	20,54	20,56	20,53	20,48	20,48	20,59	20,62	20,62	20,64	20,66	20,57	20,53	20,47	20,54	20,57	20,55	20,56	20,60	20,62	20,55	20,57	20,67	20,60	20,53	20,58	20,55	20,60	20,56	20,50	20,55	20,63	20,57	20,54	20,59	20,61	20,62	20,54	20,58	20,65	20,61	20,57	20,56	20,53	20,54	20,57	20,59	20,53	20,59	20,54	20,59	20,58	20,59	20,42	20,48	20,51	20,49	20,53	20,53	20,53	20,51	20,49	20,54	20,53	20,47	20,51	20,55	20,52	20,50	20,52	20,56	20,47	20,63	20,61	20,47	20,43	20,49	20,41	20,47	20,51	20,52	20,53	20,52	20,42	20,42	20,47	20,52	20,45	20,44	20,39	20,47	20,59	20,61	20,51	20,54	20,50	20,47	20,52	20,47	20,49	20,43	20,46	20,48	20,48	20,50	20,47	20,58	20,62	20,52	20,59	20,52	20,47	20,41	20,44	20,49	20,55	20,48	20,39	20,43	20,54	20,53	20,47	20,52	20,46	20,50	20,41	20,42	20,47	20,52	20,45	20,55	20,57	20,56	20,60	20,55	20,48	20,52	20,56	20,53	20,40	20,36	20,46	20,49	20,47	20,56	20,49	20,49	20,50	20,49	20,56	20,53	20,49	20,41	20,47	20,50	20,45	20,50	20,45	20,44	20,59	20,45	20,45	20,47	20,48	20,56	20,54	20,39	20,43	20,47	20,49	20,42	20,40	20,51	20,48	20,42	20,40	20,46	20,51	20,43	20,33	20,39	20,44	20,45	20,43	20,54	20,50	20,51	20,47	20,44	20,42	20,40	20,41	20,42	20,48	20,35	20,43	20,36	20,36	20,38	20,36	20,33	20,41	20,43	20,32	20,29	20,36	20,38	20,46	20,43	20,49	20,47	20,41	20,42	20,41	20,54	20,41	20,38	20,47	20,51	20,39	20,28	20,40	20,44	20,47	20,49	20,48	20,57	
20,47	20,44	20,34	20,36	20,34	20,36	20,47	20,48	20,48	20,41	20,32	20,37	20,44	20,53	20,50	20,50	20,48	20,41	20,37	20,47	20,58	20,52	20,49	20,43	20,53	20,53	20,46	20,36	20,39	20,45	20,42	20,42	20,43	20,39	20,45	20,41	20,49	20,50	20,59	20,55	20,49	20,47	20,43	20,45	20,57	20,48	20,50	20,47	20,47	20,55	20,54	20,51	20,46	20,43	20,46	20,53	20,45	20,55	20,56	20,44	20,45	20,48	20,58	20,54	20,54	20,53	20,49	20,57	20,52	20,52	20,52	20,58	20,59	20,44	20,53	20,55	20,44	20,42	20,46	20,50	20,48	20,41	20,45	20,49	20,43	20,39	20,45	20,57	20,50	20,50	20,57	20,55	20,48	20,51	20,44	20,54	20,53	20,50	20,52	20,51	20,54	20,49	20,47	20,42	20,44	20,51	20,49	20,46	20,44	20,51	20,39	20,48	20,57	20,57	20,54	20,54	20,54	20,49	20,60	20,49	20,49	20,50	20,53	20,42	20,43	20,51	20,51	20,53	20,50	20,54	20,58	20,46	20,38	20,49	20,53	20,58	20,55	20,56	20,63	20,62	20,60	20,57	20,57	20,55	20,51	20,54	20,53	20,50	20,49	20,59	20,46	20,48	20,45	20,54	20,60	20,54	20,50	20,61	20,65	20,51	20,41	20,49	20,48	20,52	20,66	20,63	20,57	20,50	20,57	20,56	20,61	20,55	20,60	20,61	20,53	20,56	20,48	20,42	20,50	20,60	20,58	20,50	20,51	20,54	20,56	20,58	20,52	20,54	20,50	20,56	20,54	20,53	20,60	20,57	20,54	20,55	20,66	20,66	20,58	20,54	20,48	20,60	20,59	20,58	20,60	20,57	20,57	20,51	20,51	20,53	20,63	20,65	20,63	20,61	20,66	20,66	20,63	20,63	20,57	20,65	20,61	20,51	20,53	20,60	20,63	20,64	20,71	20,71	20,61	20,65	20,61	20,66	20,65	20,65	20,74	20,69	20,61	20,61	20,67	20,68	20,63	20,61	20,60	20,68	20,70	20,56	20,60	20,70	20,64	20,65	20,60	20,63	20,70	20,64	20,59	20,69	20,68	20,63	20,65	20,65	20,65	20,72	20,74	20,66	20,61	20,66	20,73	20,64	20,60	20,68	20,67	20,69	20,67	20,66	20,64	20,65	20,67	20,73	20,64	20,69	20,68	20,67	20,53	20,60	20,70	20,62	20,65	20,60	20,68	20,72	20,73	20,68	20,70	20,70	20,70	20,70	20,71	20,79	20,76	20,71	20,73	20,76	20,67	20,66	20,63	20,66	20,73	20,74	20,63	20,67	20,72	20,72	20,68	20,72	20,68	20,65	20,72	20,66	20,72	20,66	20,61	20,62	20,66	20,63	20,64	20,68	20,74	20,67	20,64	20,66	20,67	20,71	20,68	20,72	20,70	20,67	20,69	20,73	20,73	20,76	20,69	20,66	20,70	20,70	20,69	20,69	20,72	20,65	20,60	20,74	20,73	20,65	20,66	20,60	20,64	20,63	20,61	20,67	20,70	20,67	20,72	20,72	20,70	20,62	20,58	20,68	20,72	20,66	20,57	20,60	20,59	20,69	20,70	20,71	20,69	20,69	20,68	20,70	20,69	20,65	20,54	20,62	20,72	20,66	20,64	20,65	20,68	20,68	20,65	20,68	20,70	20,67	20,65	20,64	20,58	20,52	20,55	20,67	20,64	20,64	20,64	20,64	20,59	20,58	20,57	20,61	20,62	20,57	20,66	20,59	20,64	20,59	20,52	20,45	20,52	20,60	20,53	20,52	20,55	20,60	20,65	20,69	20,63	20,60	20,54	20,55	20,50	20,52	20,49	20,53	20,56	20,57	20,61	20,54	20,59	20,66	20,57	20,56	20,57	20,54	20,59	20,56	20,56	20,63	20,59	20,53	20,54	20,63	20,60	20,54	20,61	20,59	20,63	20,66	20,60	20,50	20,60	20,54	20,50	20,56	20,61	20,63	20,58	20,61	20,58	20,55	20,50	20,50	20,59	20,61	20,64	20,64	20,56	20,54	20,57	20,58	20,57	20,41	20,53	20,54	20,51	20,45	20,51	20,50	20,50	20,53	20,52	20,48	20,50	20,49	20,45	20,48	20,58	20,58	20,57	20,50	20,48	20,49	20,56	20,56	20,48	20,45	20,41	20,45	20,63	20,59	20,50	20,54	20,50	20,48	20,55	20,50	20,48	20,39	20,48	20,50	20,52	20,49	20,49	20,56	20,61	20,53	20,56	20,61	20,52	20,54	20,59	20,65	20,56	20,51	20,40	20,45	20,57	20,54	20,50	20,52	20,48	20,49	20,49	20,50	20,53	20,50	20,46	20,52	20,58	20,56	20,58	20,53	20,46	20,52	20,57	20,55	20,45	20,38	20,51	20,51	20,48	20,55	20,48	20,43	20,43	20,49	20,50	20,48	20,48	20,42	20,40	20,51	20,41	20,52	20,54	20,48	20,55	20,48	20,42	20,48	20,53	20,51	20,45	20,40	20,46	20,45	20,46	20,47	20,47	20,54	20,62	20,54	20,49	20,54	20,44	20,36	20,32	20,42	20,46	20,43	20,41	20,46	20,41	20,46	20,51	20,52	20,52	20,43	20,39	20,52	20,50	20,46	20,50	20,47	20,38	20,38	20,40	20,32	20,43	20,47	20,41	20,30	20,33	20,35	20,55	20,46	20,43	20,46	20,51	20,45	20,48	20,47	20,44	20,37	20,40	20,49	20,46	20,34	20,42	20,41	20,43	20,36	20,40	20,45	
20,46	20,48	20,41	20,39	20,35	20,32	20,41	20,45	20,44	20,42	20,34	20,28	20,38	20,47	20,43	20,46	20,49	20,41	20,44	20,56	20,57	20,55	20,46	20,46	20,54	20,51	20,50	20,36	20,36	20,43	20,41	20,33	20,38	20,48	20,44	20,37	20,38	20,53	20,44	20,51	20,46	20,47	20,46	20,45	20,43	20,55	20,51	20,46	20,51	20,66	20,59	20,58	20,55	20,51	20,45	20,51	20,48	20,58	20,40	20,32	20,45	20,47	20,55	20,58	20,59	20,57	20,49	20,59	20,57	20,53	20,44	20,57	20,57	20,50	20,53	20,56	20,55	20,48	20,42	20,53	20,55	20,50	20,40	20,50	20,42	20,43	20,45	20,52	20,55	20,53	20,46	20,53	20,58	20,52	20,45	20,52	20,58	20,51	20,53	20,54	20,51	20,49	20,49	20,49	20,49	20,55	20,55	20,52	20,50	20,55	20,49	20,42	20,54	20,60	20,59	20,58	20,59	20,55	20,60	20,54	20,50	20,52	20,53	20,53	20,42	20,51	20,47	20,53	20,62	20,54	20,55	20,54	20,44	20,46	20,59	20,58	20,56	20,60	20,60	20,65	20,56	20,54	20,55	20,51	20,54	20,51	20,54	20,56	20,49	20,48	20,49	20,49	20,51	20,53	20,55	20,54	20,52	20,64	20,67	20,53	20,39	20,43	20,49	20,52	20,58	20,57	20,53	20,51	20,58	20,59	20,58	20,60	20,60	20,60	20,57	20,48	20,46	20,50	20,50	20,55	20,59	20,46	20,43	20,56	20,59	20,61	20,61	20,56	20,52	20,54	20,58	20,60	20,58	20,56	20,59	20,64	20,65	20,59	20,56	20,59	20,54	20,54	20,64	20,61	20,60	20,65	20,59	20,55	20,58	20,58	20,61	20,65	20,67	20,63	20,66	20,69	20,69	20,65	20,58	20,63	20,62	20,58	20,51	20,60	20,64	20,68	20,69	20,68	20,67	20,68	20,70	20,67	20,65	20,59	20,67	20,67	20,64	20,63	20,72	20,68	20,75	20,68	20,60	20,64	20,63	20,60	20,61	20,68	20,74	20,72	20,61	20,65	20,71	20,64	20,64	20,59	20,69	20,71	20,65	20,65	20,71	20,63	20,62	20,61	20,56	20,59	20,69	20,68	20,58	20,68	20,73	20,61	20,66	20,68	20,61	20,69	20,65	20,66	20,74	20,70	20,64	20,69	20,60	20,61	20,73	20,70	20,67	20,68	20,77	20,74	20,66	20,65	20,65	20,63	20,71	20,73	20,76	20,73	20,74	20,75	20,70	20,74	20,69	20,60	20,63	20,61	20,62	20,70	20,60	20,62	20,68	20,67	20,73	20,75	20,72	20,70	20,76	20,73	20,70	20,69	20,65	20,68	20,69	20,69	20,73	20,76	20,76	20,62	20,62	20,72	20,72	20,73	20,67	20,68	20,69	20,67	20,62	20,64	20,70	20,75	20,72	20,67	20,67	20,71	20,69	20,68	20,67	20,64	20,66	20,68	20,73	20,70	20,71	20,74	20,72	20,57	20,60	20,67	20,72	20,73	20,67	20,73	20,73	20,64	20,61	20,76	20,71	20,70	20,60	20,58	20,62	20,63	20,71	20,74	20,73	20,67	20,67	20,65	20,67	20,66	20,51	20,62	20,71	20,72	20,68	20,63	20,73	20,64	20,55	20,62	20,76	20,73	20,64	20,67	20,64	20,59	20,60	20,59	20,57	20,59	20,64	20,59	20,60	20,57	20,57	20,54	20,53	20,61	20,70	20,69	20,65	20,59	20,58	20,49	20,52	20,63	20,60	20,55	20,55	20,61	20,72	20,67	20,64	20,63	20,53	20,60	20,55	20,55	20,51	20,50	20,60	20,59	20,58	20,57	20,61	20,68	20,60	20,51	20,58	20,54	20,64	20,63	20,62	20,62	20,52	20,56	20,53	20,62	20,59	20,51	20,59	20,59	20,55	20,58	20,55	20,53	20,54	20,67	20,61	20,57	20,51	20,53	20,62	20,65	20,56	20,51	20,49	20,53	20,57	20,56	20,53	20,63	20,61	20,58	20,59	20,57	20,49	20,46	20,45	20,52	20,53	20,48	20,61	20,59	20,46	20,54	20,55	20,51	20,47	20,41	20,47	20,52	20,54	20,54	20,56	20,56	20,55	20,51	20,56	20,50	20,45	20,55	20,54	20,50	20,62	20,63	20,56	20,62	20,48	20,49	20,55	20,57	20,58	20,49	20,54	20,48	20,51	20,46	20,46	20,52	20,52	20,53	20,50	20,53	20,51	20,50	20,54	20,60	20,64	20,54	20,49	20,42	20,58	20,55	20,50	20,48	20,46	20,52	20,58	20,63	20,60	20,50	20,54	20,52	20,53	20,50	20,57	20,50	20,45	20,51	20,54	20,54	20,45	20,37	20,46	20,51	20,50	20,49	20,54	20,43	20,45	20,41	20,45	20,38	20,53	20,58	20,43	20,46	20,44	20,40	20,47	20,47	20,49	20,40	20,37	20,46	20,51	20,54	20,47	20,46	20,42	20,48	20,48	20,40	20,51	20,57	20,57	20,60	20,53	20,51	20,46	20,40	20,39	20,42	20,51	20,44	20,37	20,47	20,50	20,53	20,49	20,54	20,61	20,47	20,39	20,47	20,49	20,48	20,51	20,50	20,41	20,31	20,45	20,46	20,43	20,36	20,42	20,41	20,41	20,49	20,50	20,48	20,53	20,50	20,38	20,44	20,41	20,47	20,45	20,37	20,40	20,44	20,45	20,42	20,43	20,40	20,38	20,42	20,42	20,45	
20,57	20,47	20,47	20,38	20,38	20,42	20,45	20,42	20,38	20,45	20,38	20,32	20,38	20,44	20,40	20,43	20,50	20,37	20,32	20,52	20,50	20,52	20,42	20,45	20,49	20,45	20,48	20,56	20,38	20,37	20,31	20,33	20,38	20,42	20,45	20,45	20,32	20,47	20,44	20,39	20,47	20,50	20,48	20,47	20,42	20,48	20,38	20,44	20,53	20,63	20,51	20,52	20,58	20,52	20,49	20,57	20,54	20,57	20,48	20,36	20,43	20,50	20,61	20,54	20,59	20,59	20,54	20,58	20,53	20,50	20,42	20,53	20,49	20,44	20,49	20,49	20,45	20,50	20,43	20,49	20,55	20,48	20,46	20,49	20,39	20,47	20,49	20,46	20,49	20,51	20,46	20,44	20,53	20,59	20,51	20,52	20,54	20,52	20,56	20,59	20,58	20,55	20,56	20,50	20,58	20,56	20,50	20,55	20,47	20,44	20,48	20,47	20,59	20,59	20,60	20,53	20,47	20,57	20,63	20,55	20,48	20,54	20,54	20,50	20,50	20,52	20,47	20,50	20,51	20,45	20,47	20,47	20,48	20,50	20,58	20,62	20,58	20,50	20,53	20,54	20,48	20,51	20,57	20,58	20,50	20,51	20,57	20,55	20,56	20,56	20,48	20,53	20,53	20,52	20,55	20,52	20,49	20,60	20,70	20,52	20,53	20,57	20,51	20,56	20,62	20,57	20,48	20,47	20,59	20,65	20,57	20,54	20,65	20,63	20,63	20,56	20,49	20,50	20,55	20,56	20,52	20,50	20,50	20,60	20,64	20,65	20,65	20,60	20,49	20,56	20,63	20,63	20,59	20,60	20,60	20,64	20,62	20,53	20,51	20,62	20,65	20,54	20,58	20,58	20,56	20,56	20,56	20,55	20,65	20,61	20,59	20,64	20,65	20,64	20,64	20,67	20,68	20,65	20,54	20,59	20,59	20,52	20,55	20,65	20,60	20,64	20,65	20,67	20,66	20,72	20,70	20,66	20,55	20,57	20,65	20,63	20,67	20,66	20,68	20,60	20,68	20,71	20,63	20,72	20,73	20,63	20,65	20,64	20,70	20,72	20,61	20,66	20,73	20,69	20,66	20,59	20,63	20,81	20,66	20,56	20,68	20,72	20,63	20,66	20,67	20,67	20,70	20,72	20,69	20,68	20,75	20,69	20,62	20,70	20,59	20,65	20,70	20,71	20,77	20,68	20,59	20,65	20,65	20,64	20,74	20,80	20,70	20,69	20,74	20,69	20,62	20,59	20,63	20,65	20,67	20,74	20,72	20,69	20,74	20,81	20,82	20,71	20,69	20,60	20,62	20,60	20,61	20,67	20,73	20,64	20,64	20,64	20,69	20,70	20,76	20,65	20,65	20,75	20,76	20,69	20,65	20,64	20,68	20,77	20,72	20,72	20,73	20,62	20,59	20,72	20,67	20,69	20,68	20,70	20,71	20,69	20,65	20,58	20,69	20,77	20,76	20,73	20,68	20,76	20,70	20,67	20,66	20,64	20,70	20,68	20,70	20,70	20,70	20,71	20,74	20,61	20,60	20,68	20,72	20,73	20,76	20,73	20,68	20,59	20,64	20,68	20,68	20,66	20,65	20,61	20,60	20,67	20,58	20,61	20,72	20,78	20,67	20,59	20,59	20,60	20,60	20,64	20,68	20,70	20,69	20,62	20,69	20,69	20,60	20,63	20,72	20,62	20,59	20,67	20,71	20,65	20,68	20,60	20,57	20,58	20,64	20,58	20,54	20,62	20,59	20,58	20,55	20,57	20,68	20,64	20,67	20,62	20,61	20,61	20,59	20,58	20,55	20,56	20,56	20,54	20,55	20,59	20,62	20,59	20,56	20,60	20,54	20,58	20,57	20,63	20,58	20,61	20,65	20,55	20,58	20,66	20,61	20,53	20,59	20,55	20,58	20,63	20,55	20,60	20,52	20,52	20,53	20,60	20,55	20,54	20,62	20,58	20,52	20,60	20,59	20,53	20,52	20,57	20,61	20,51	20,51	20,58	20,60	20,58	20,55	20,55	20,49	20,53	20,53	20,52	20,53	20,53	20,59	20,59	20,52	20,57	20,51	20,50	20,54	20,51	20,61	20,45	20,57	20,60	20,48	20,53	20,60	20,53	20,51	20,50	20,49	20,45	20,47	20,48	20,51	20,45	20,51	20,49	20,41	20,51	20,55	20,43	20,47	20,61	20,57	20,54	20,49	20,53	20,45	20,48	20,55	20,51	20,55	20,55	20,55	20,53	20,44	20,45	20,53	20,58	20,53	20,57	20,46	20,50	20,46	20,48	20,50	20,53	20,59	20,51	20,44	20,47	20,49	20,47	20,51	20,49	20,36	20,44	20,49	20,54	20,60	20,53	20,55	20,62	20,49	20,52	20,55	20,46	20,44	20,51	20,54	20,58	20,44	20,40	20,55	20,50	20,47	20,46	20,51	20,42	20,46	20,52	20,43	20,50	20,48	20,58	20,50	20,42	20,47	20,49	20,44	20,44	20,53	20,51	20,41	20,40	20,45	20,53	20,52	20,51	20,45	20,45	20,47	20,39	20,34	20,40	20,47	20,53	20,59	20,56	20,42	20,45	20,41	20,43	20,46	20,48	20,39	20,39	20,52	20,49	20,44	20,46	20,49	20,37	20,32	20,45	20,44	20,42	20,42	20,42	20,45	20,37	20,36	20,53	20,44	20,31	20,32	20,42	20,40	20,44	20,52	20,44	20,47	20,52	20,44	20,37	20,38	20,48	20,50	20,40	20,41	20,48	20,54	20,40	20,32	20,38	20,46	20,46	20,46	20,42	
20,47	20,43	20,43	20,41	20,34	20,48	20,54	20,53	20,44	20,51	20,39	20,37	20,42	20,49	20,39	20,48	20,39	20,44	20,36	20,50	20,53	20,50	20,44	20,41	20,47	20,44	20,44	20,53	20,53	20,38	20,43	20,42	20,31	20,33	20,43	20,47	20,39	20,41	20,48	20,41	20,34	20,49	20,48	20,54	20,41	20,43	20,35	20,47	20,55	20,54	20,51	20,59	20,55	20,50	20,52	20,57	20,57	20,53	20,55	20,44	20,44	20,51	20,61	20,58	20,54	20,59	20,53	20,49	20,54	20,54	20,44	20,55	20,57	20,44	20,40	20,50	20,40	20,38	20,45	20,47	20,55	20,48	20,40	20,48	20,39	20,55	20,55	20,50	20,50	20,51	20,48	20,45	20,47	20,48	20,45	20,57	20,54	20,46	20,56	20,59	20,53	20,41	20,53	20,51	20,57	20,62	20,52	20,55	20,58	20,55	20,48	20,44	20,60	20,54	20,52	20,46	20,43	20,49	20,60	20,56	20,60	20,58	20,53	20,63	20,58	20,49	20,47	20,51	20,49	20,43	20,49	20,54	20,44	20,51	20,56	20,61	20,59	20,50	20,47	20,50	20,56	20,52	20,53	20,55	20,52	20,55	20,59	20,54	20,53	20,58	20,56	20,56	20,47	20,46	20,64	20,61	20,56	20,52	20,61	20,56	20,48	20,67	20,56	20,52	20,70	20,62	20,51	20,50	20,57	20,65	20,62	20,53	20,58	20,61	20,63	20,62	20,56	20,53	20,59	20,66	20,53	20,54	20,59	20,62	20,58	20,58	20,62	20,63	20,50	20,50	20,61	20,62	20,61	20,58	20,53	20,59	20,60	20,56	20,54	20,56	20,58	20,55	20,55	20,57	20,49	20,58	20,54	20,52	20,62	20,55	20,55	20,55	20,63	20,59	20,61	20,59	20,64	20,57	20,52	20,54	20,59	20,51	20,60	20,61	20,61	20,63	20,62	20,74	20,72	20,74	20,73	20,59	20,52	20,59	20,67	20,64	20,73	20,74	20,63	20,55	20,61	20,65	20,65	20,74	20,78	20,69	20,72	20,71	20,66	20,72	20,60	20,68	20,73	20,67	20,62	20,62	20,71	20,74	20,67	20,64	20,68	20,67	20,65	20,66	20,71	20,72	20,68	20,73	20,62	20,73	20,75	20,71	20,69	20,65	20,64	20,57	20,61	20,70	20,71	20,66	20,52	20,66	20,65	20,66	20,75	20,78	20,71	20,68	20,73	20,71	20,68	20,62	20,61	20,72	20,67	20,68	20,70	20,67	20,74	20,80	20,74	20,71	20,69	20,65	20,68	20,71	20,74	20,70	20,67	20,66	20,62	20,62	20,64	20,67	20,73	20,70	20,66	20,72	20,77	20,69	20,67	20,70	20,66	20,67	20,62	20,67	20,77	20,75	20,63	20,72	20,70	20,71	20,78	20,72	20,73	20,68	20,67	20,66	20,69	20,74	20,75	20,75	20,68	20,70	20,68	20,74	20,71	20,68	20,71	20,68	20,67	20,71	20,70	20,71	20,75	20,64	20,70	20,66	20,75	20,75	20,76	20,73	20,74	20,68	20,70	20,71	20,71	20,71	20,69	20,66	20,66	20,73	20,67	20,63	20,65	20,73	20,66	20,67	20,64	20,66	20,63	20,60	20,70	20,69	20,72	20,71	20,77	20,65	20,68	20,72	20,75	20,67	20,61	20,68	20,71	20,69	20,63	20,73	20,63	20,61	20,67	20,64	20,63	20,66	20,63	20,61	20,59	20,54	20,63	20,65	20,64	20,64	20,62	20,64	20,68	20,54	20,51	20,56	20,58	20,61	20,61	20,57	20,58	20,63	20,60	20,65	20,56	20,64	20,61	20,58	20,64	20,65	20,62	20,50	20,58	20,66	20,63	20,57	20,61	20,51	20,55	20,59	20,56	20,67	20,60	20,53	20,55	20,58	20,60	20,57	20,59	20,64	20,62	20,57	20,55	20,55	20,53	20,48	20,56	20,58	20,58	20,65	20,61	20,53	20,46	20,55	20,54	20,55	20,57	20,57	20,58	20,55	20,57	20,60	20,53	20,58	20,62	20,60	20,57	20,49	20,58	20,49	20,50	20,60	20,48	20,55	20,59	20,55	20,55	20,58	20,58	20,53	20,60	20,59	20,54	20,50	20,48	20,49	20,41	20,47	20,52	20,46	20,40	20,50	20,61	20,56	20,53	20,50	20,53	20,53	20,56	20,48	20,47	20,49	20,57	20,51	20,46	20,43	20,58	20,65	20,50	20,54	20,53	20,52	20,51	20,46	20,40	20,49	20,52	20,50	20,47	20,48	20,54	20,50	20,50	20,48	20,41	20,46	20,44	20,48	20,49	20,50	20,46	20,59	20,57	20,52	20,58	20,44	20,39	20,44	20,47	20,51	20,38	20,40	20,58	20,54	20,48	20,45	20,49	20,45	20,46	20,55	20,48	20,47	20,44	20,46	20,51	20,50	20,48	20,53	20,50	20,47	20,51	20,50	20,39	20,46	20,46	20,46	20,51	20,49	20,47	20,49	20,51	20,44	20,39	20,46	20,40	20,42	20,48	20,44	20,44	20,41	20,41	20,42	20,41	20,45	20,49	20,42	20,49	20,51	20,40	20,33	20,33	20,39	20,33	20,39	20,46	20,39	20,42	20,39	20,45	20,41	20,33	20,49	20,45	20,43	20,43	20,40	20,41	20,37	20,47	20,42	20,45	20,48	20,52	20,52	20,39	20,53	20,46	20,41	20,44	20,48	20,55	20,39	20,33	20,35	20,52	20,43	20,48	20,39	
20,37	20,34	20,44	20,40	20,31	20,39	20,43	20,49	20,43	20,50	20,46	20,33	20,36	20,51	20,42	20,58	20,52	20,47	20,38	20,35	20,42	20,50	20,44	20,50	20,48	20,49	20,50	20,43	20,35	20,39	20,46	20,55	20,44	20,38	20,51	20,48	20,43	20,45	20,49	20,39	20,32	20,35	20,48	20,53	20,48	20,46	20,45	20,52	20,61	20,62	20,60	20,48	20,57	20,53	20,52	20,56	20,45	20,48	20,55	20,52	20,47	20,55	20,55	20,50	20,53	20,57	20,54	20,48	20,46	20,45	20,45	20,51	20,56	20,48	20,41	20,47	20,48	20,42	20,46	20,47	20,47	20,41	20,44	20,50	20,48	20,54	20,60	20,53	20,46	20,45	20,43	20,46	20,49	20,45	20,43	20,58	20,62	20,55	20,48	20,52	20,42	20,30	20,34	20,47	20,48	20,50	20,54	20,54	20,53	20,64	20,51	20,47	20,46	20,58	20,53	20,50	20,50	20,51	20,60	20,53	20,59	20,56	20,51	20,56	20,57	20,52	20,47	20,49	20,54	20,53	20,45	20,55	20,49	20,50	20,59	20,57	20,56	20,61	20,55	20,54	20,50	20,48	20,53	20,58	20,54	20,53	20,58	20,51	20,51	20,54	20,54	20,50	20,49	20,56	20,57	20,61	20,55	20,54	20,58	20,50	20,46	20,65	20,55	20,49	20,60	20,67	20,59	20,55	20,51	20,54	20,53	20,44	20,51	20,61	20,60	20,53	20,46	20,51	20,64	20,59	20,55	20,59	20,54	20,57	20,60	20,61	20,58	20,57	20,48	20,47	20,53	20,54	20,55	20,56	20,55	20,61	20,61	20,59	20,55	20,56	20,54	20,54	20,56	20,56	20,53	20,53	20,51	20,52	20,59	20,57	20,67	20,57	20,50	20,61	20,62	20,56	20,59	20,58	20,60	20,55	20,58	20,58	20,61	20,61	20,64	20,69	20,62	20,71	20,66	20,72	20,69	20,63	20,53	20,61	20,64	20,62	20,71	20,70	20,63	20,50	20,63	20,71	20,67	20,68	20,71	20,62	20,68	20,64	20,65	20,70	20,58	20,64	20,67	20,62	20,62	20,61	20,77	20,68	20,59	20,70	20,69	20,66	20,62	20,63	20,71	20,66	20,63	20,72	20,65	20,60	20,73	20,68	20,67	20,66	20,67	20,66	20,60	20,73	20,68	20,60	20,53	20,68	20,72	20,68	20,64	20,65	20,72	20,70	20,76	20,75	20,67	20,67	20,71	20,76	20,75	20,72	20,74	20,76	20,69	20,72	20,68	20,68	20,69	20,70	20,63	20,66	20,71	20,80	20,74	20,71	20,70	20,65	20,67	20,69	20,74	20,70	20,71	20,69	20,72	20,68	20,70	20,69	20,69	20,67	20,62	20,68	20,77	20,71	20,63	20,68	20,75	20,70	20,75	20,75	20,70	20,64	20,65	20,75	20,71	20,69	20,73	20,67	20,67	20,70	20,69	20,75	20,73	20,72	20,67	20,62	20,68	20,72	20,73	20,72	20,72	20,66	20,70	20,72	20,68	20,67	20,73	20,67	20,64	20,66	20,67	20,71	20,72	20,73	20,70	20,60	20,62	20,72	20,67	20,70	20,69	20,66	20,66	20,70	20,68	20,68	20,65	20,61	20,69	20,72	20,69	20,69	20,76	20,69	20,58	20,72	20,73	20,73	20,70	20,67	20,67	20,59	20,57	20,69	20,66	20,64	20,66	20,64	20,70	20,70	20,59	20,58	20,59	20,54	20,60	20,69	20,60	20,56	20,63	20,67	20,61	20,55	20,53	20,54	20,57	20,64	20,60	20,63	20,63	20,66	20,58	20,66	20,60	20,66	20,54	20,45	20,58	20,63	20,62	20,56	20,65	20,66	20,52	20,47	20,54	20,53	20,57	20,61	20,63	20,65	20,60	20,53	20,56	20,59	20,58	20,54	20,58	20,63	20,66	20,57	20,52	20,49	20,60	20,61	20,59	20,64	20,65	20,61	20,60	20,56	20,45	20,50	20,47	20,52	20,59	20,54	20,54	20,57	20,50	20,60	20,58	20,51	20,58	20,63	20,56	20,50	20,55	20,56	20,52	20,56	20,56	20,59	20,61	20,47	20,49	20,59	20,53	20,42	20,54	20,59	20,56	20,54	20,49	20,44	20,37	20,53	20,55	20,44	20,43	20,43	20,51	20,56	20,52	20,49	20,52	20,56	20,52	20,47	20,46	20,47	20,58	20,46	20,49	20,44	20,48	20,60	20,51	20,51	20,58	20,51	20,54	20,49	20,42	20,49	20,51	20,44	20,44	20,45	20,48	20,55	20,57	20,49	20,46	20,44	20,43	20,47	20,41	20,44	20,50	20,54	20,57	20,55	20,57	20,57	20,51	20,50	20,45	20,52	20,49	20,39	20,40	20,52	20,49	20,52	20,53	20,47	20,43	20,44	20,52	20,50	20,41	20,46	20,49	20,49	20,50	20,51	20,51	20,50	20,51	20,51	20,44	20,51	20,50	20,49	20,44	20,43	20,47	20,51	20,51	20,45	20,49	20,49	20,40	20,35	20,44	20,48	20,50	20,53	20,40	20,37	20,37	20,46	20,43	20,42	20,43	20,50	20,37	20,38	20,45	20,46	20,47	20,46	20,44	20,34	20,36	20,37	20,43	20,37	20,33	20,31	20,46	20,42	20,40	20,42	20,41	20,42	20,47	20,40	20,34	20,41	20,46	20,51	20,49	20,45	20,46	20,43	20,43	20,37	20,37	20,35	20,44	20,43	20,43	20,43	20,39	20,45	
20,36	20,34	20,48	20,42	20,33	20,38	20,41	20,37	20,38	20,43	20,42	20,40	20,38	20,45	20,47	20,58	20,58	20,47	20,39	20,38	20,44	20,39	20,39	20,47	20,45	20,41	20,50	20,49	20,41	20,44	20,40	20,44	20,51	20,35	20,36	20,45	20,44	20,42	20,42	20,38	20,32	20,35	20,45	20,56	20,52	20,42	20,47	20,50	20,53	20,62	20,66	20,44	20,48	20,65	20,58	20,58	20,44	20,43	20,49	20,50	20,51	20,50	20,55	20,50	20,46	20,49	20,48	20,48	20,51	20,46	20,44	20,49	20,46	20,39	20,45	20,48	20,47	20,43	20,45	20,52	20,46	20,38	20,40	20,44	20,39	20,41	20,53	20,50	20,42	20,40	20,47	20,53	20,53	20,46	20,43	20,53	20,53	20,50	20,44	20,46	20,51	20,44	20,41	20,43	20,44	20,44	20,43	20,49	20,51	20,52	20,43	20,45	20,48	20,49	20,54	20,51	20,40	20,40	20,52	20,48	20,52	20,47	20,50	20,51	20,48	20,43	20,53	20,47	20,52	20,56	20,59	20,58	20,55	20,54	20,49	20,50	20,47	20,54	20,52	20,49	20,44	20,37	20,45	20,55	20,55	20,49	20,52	20,48	20,50	20,53	20,52	20,55	20,46	20,54	20,60	20,60	20,52	20,51	20,60	20,54	20,43	20,58	20,54	20,48	20,53	20,58	20,62	20,50	20,49	20,48	20,53	20,56	20,50	20,55	20,56	20,52	20,45	20,54	20,68	20,61	20,49	20,56	20,59	20,52	20,58	20,67	20,61	20,55	20,42	20,52	20,53	20,50	20,48	20,58	20,63	20,59	20,60	20,63	20,61	20,57	20,61	20,64	20,54	20,59	20,57	20,56	20,56	20,61	20,58	20,59	20,62	20,62	20,50	20,56	20,64	20,53	20,55	20,62	20,57	20,67	20,65	20,64	20,66	20,63	20,64	20,68	20,60	20,64	20,63	20,66	20,68	20,70	20,67	20,60	20,70	20,64	20,66	20,72	20,68	20,66	20,72	20,74	20,65	20,72	20,67	20,57	20,61	20,62	20,69	20,68	20,62	20,62	20,66	20,69	20,68	20,65	20,79	20,73	20,63	20,65	20,65	20,67	20,66	20,64	20,71	20,72	20,67	20,71	20,67	20,57	20,67	20,70	20,66	20,63	20,61	20,65	20,60	20,63	20,65	20,59	20,57	20,73	20,73	20,71	20,64	20,63	20,66	20,68	20,74	20,73	20,67	20,60	20,66	20,76	20,74	20,75	20,71	20,66	20,64	20,68	20,72	20,74	20,72	20,76	20,72	20,67	20,69	20,78	20,75	20,68	20,63	20,62	20,67	20,66	20,77	20,71	20,68	20,65	20,65	20,67	20,71	20,67	20,63	20,63	20,70	20,72	20,78	20,71	20,65	20,71	20,71	20,76	20,75	20,76	20,72	20,69	20,71	20,72	20,69	20,70	20,79	20,71	20,65	20,71	20,75	20,71	20,71	20,73	20,73	20,73	20,72	20,66	20,74	20,65	20,65	20,68	20,62	20,73	20,66	20,66	20,72	20,69	20,67	20,71	20,68	20,65	20,70	20,64	20,72	20,64	20,60	20,70	20,73	20,73	20,74	20,60	20,64	20,73	20,72	20,71	20,65	20,66	20,77	20,78	20,75	20,70	20,73	20,70	20,63	20,67	20,66	20,62	20,67	20,74	20,76	20,63	20,54	20,67	20,67	20,57	20,72	20,69	20,59	20,61	20,57	20,61	20,62	20,61	20,61	20,70	20,70	20,67	20,63	20,72	20,63	20,55	20,63	20,57	20,56	20,62	20,61	20,63	20,59	20,63	20,58	20,61	20,58	20,56	20,55	20,50	20,55	20,58	20,58	20,65	20,64	20,69	20,52	20,47	20,51	20,53	20,61	20,63	20,64	20,65	20,60	20,50	20,49	20,59	20,61	20,55	20,59	20,58	20,57	20,59	20,58	20,55	20,56	20,61	20,56	20,60	20,58	20,65	20,62	20,51	20,44	20,46	20,55	20,53	20,62	20,58	20,60	20,55	20,49	20,49	20,58	20,55	20,52	20,46	20,51	20,50	20,49	20,56	20,60	20,56	20,54	20,54	20,53	20,48	20,44	20,53	20,53	20,53	20,53	20,50	20,52	20,54	20,52	20,42	20,32	20,49	20,56	20,50	20,51	20,51	20,49	20,56	20,51	20,49	20,48	20,50	20,51	20,44	20,47	20,46	20,56	20,48	20,44	20,48	20,51	20,50	20,55	20,56	20,54	20,50	20,51	20,48	20,48	20,49	20,46	20,42	20,50	20,48	20,43	20,44	20,46	20,49	20,52	20,49	20,41	20,51	20,49	20,46	20,49	20,49	20,57	20,52	20,54	20,48	20,47	20,51	20,52	20,50	20,44	20,34	20,38	20,52	20,50	20,43	20,55	20,53	20,48	20,40	20,44	20,60	20,48	20,42	20,47	20,47	20,52	20,55	20,57	20,52	20,58	20,48	20,47	20,43	20,45	20,40	20,39	20,35	20,39	20,49	20,42	20,43	20,56	20,46	20,42	20,44	20,42	20,54	20,54	20,52	20,56	20,42	20,35	20,47	20,45	20,35	20,40	20,45	20,46	20,46	20,43	20,43	20,40	20,41	20,50	20,40	20,39	20,44	20,47	20,41	20,32	20,33	20,42	20,41	20,34	20,39	20,33	20,43	20,49	20,42	20,35	20,29	20,34	20,39	20,33	20,42	20,42	20,43	20,38	20,46	20,44	20,50	20,48	20,44	20,34	20,41	20,49	20,49	
20,41	20,36	20,42	20,40	20,36	20,29	20,41	20,44	20,49	20,45	20,33	20,39	20,45	20,39	20,41	20,54	20,51	20,46	20,41	20,46	20,55	20,52	20,43	20,37	20,36	20,35	20,47	20,45	20,45	20,49	20,42	20,43	20,41	20,43	20,39	20,45	20,45	20,47	20,37	20,32	20,39	20,48	20,46	20,56	20,55	20,47	20,48	20,47	20,54	20,56	20,59	20,51	20,42	20,54	20,53	20,59	20,53	20,46	20,48	20,51	20,48	20,45	20,52	20,55	20,50	20,43	20,44	20,45	20,43	20,40	20,46	20,50	20,50	20,48	20,47	20,42	20,41	20,40	20,36	20,46	20,53	20,39	20,41	20,50	20,38	20,49	20,56	20,45	20,41	20,50	20,51	20,56	20,54	20,48	20,44	20,58	20,55	20,53	20,49	20,53	20,60	20,52	20,45	20,46	20,40	20,48	20,48	20,54	20,55	20,54	20,50	20,52	20,59	20,57	20,50	20,51	20,43	20,45	20,51	20,47	20,43	20,50	20,54	20,50	20,44	20,48	20,52	20,51	20,44	20,47	20,50	20,60	20,53	20,54	20,49	20,52	20,50	20,47	20,47	20,52	20,52	20,44	20,53	20,51	20,51	20,45	20,53	20,45	20,44	20,48	20,53	20,55	20,49	20,45	20,56	20,59	20,54	20,55	20,55	20,46	20,51	20,56	20,57	20,52	20,56	20,57	20,56	20,47	20,53	20,56	20,53	20,58	20,57	20,62	20,58	20,50	20,46	20,56	20,63	20,56	20,54	20,51	20,48	20,50	20,57	20,56	20,63	20,60	20,55	20,59	20,62	20,56	20,50	20,48	20,58	20,63	20,61	20,59	20,63	20,58	20,65	20,73	20,60	20,61	20,60	20,55	20,55	20,56	20,59	20,61	20,63	20,63	20,58	20,62	20,58	20,57	20,55	20,55	20,52	20,57	20,69	20,70	20,61	20,60	20,60	20,60	20,57	20,58	20,68	20,69	20,66	20,74	20,67	20,58	20,69	20,68	20,61	20,65	20,69	20,71	20,73	20,73	20,65	20,74	20,74	20,66	20,67	20,65	20,70	20,65	20,62	20,65	20,68	20,63	20,69	20,63	20,62	20,65	20,59	20,67	20,73	20,66	20,64	20,62	20,62	20,67	20,69	20,75	20,65	20,58	20,64	20,71	20,59	20,58	20,64	20,67	20,60	20,55	20,61	20,64	20,59	20,74	20,75	20,68	20,67	20,72	20,64	20,64	20,71	20,72	20,68	20,67	20,66	20,77	20,75	20,73	20,78	20,72	20,63	20,70	20,78	20,84	20,77	20,73	20,67	20,65	20,71	20,74	20,72	20,72	20,71	20,75	20,72	20,70	20,79	20,72	20,67	20,70	20,72	20,73	20,76	20,69	20,64	20,65	20,73	20,74	20,79	20,72	20,66	20,76	20,74	20,70	20,77	20,75	20,75	20,70	20,75	20,76	20,67	20,74	20,83	20,77	20,67	20,74	20,81	20,76	20,70	20,72	20,72	20,75	20,75	20,64	20,70	20,69	20,61	20,66	20,66	20,70	20,68	20,64	20,66	20,66	20,70	20,65	20,62	20,64	20,63	20,59	20,69	20,64	20,55	20,72	20,71	20,67	20,66	20,61	20,64	20,75	20,68	20,72	20,72	20,69	20,72	20,73	20,72	20,69	20,75	20,65	20,65	20,70	20,71	20,69	20,73	20,72	20,74	20,71	20,60	20,62	20,62	20,57	20,66	20,65	20,57	20,60	20,61	20,56	20,63	20,65	20,67	20,71	20,74	20,68	20,62	20,69	20,62	20,51	20,64	20,63	20,60	20,63	20,61	20,63	20,65	20,66	20,55	20,48	20,53	20,55	20,57	20,55	20,59	20,63	20,69	20,64	20,62	20,60	20,63	20,54	20,52	20,50	20,60	20,62	20,63	20,65	20,61	20,51	20,49	20,56	20,56	20,61	20,61	20,55	20,54	20,55	20,57	20,54	20,50	20,51	20,58	20,59	20,57	20,60	20,60	20,49	20,52	20,51	20,54	20,59	20,58	20,57	20,56	20,61	20,55	20,43	20,52	20,53	20,59	20,51	20,48	20,47	20,51	20,53	20,62	20,67	20,60	20,55	20,51	20,44	20,54	20,62	20,50	20,56	20,50	20,48	20,49	20,56	20,55	20,53	20,41	20,42	20,51	20,43	20,47	20,50	20,49	20,44	20,51	20,57	20,47	20,45	20,49	20,46	20,49	20,51	20,50	20,51	20,50	20,43	20,49	20,51	20,50	20,63	20,60	20,51	20,48	20,45	20,50	20,51	20,52	20,46	20,42	20,50	20,56	20,43	20,43	20,43	20,46	20,55	20,51	20,49	20,47	20,52	20,54	20,56	20,53	20,51	20,58	20,50	20,45	20,42	20,44	20,52	20,46	20,38	20,40	20,49	20,46	20,46	20,50	20,48	20,45	20,51	20,43	20,50	20,50	20,53	20,47	20,45	20,45	20,56	20,60	20,53	20,49	20,44	20,42	20,43	20,38	20,40	20,37	20,47	20,42	20,37	20,38	20,41	20,47	20,46	20,49	20,47	20,44	20,48	20,45	20,45	20,50	20,50	20,48	20,52	20,51	20,40	20,42	20,48	20,56	20,45	20,45	20,39	20,42	20,44	20,53	20,43	20,40	20,44	20,51	20,44	20,46	20,39	20,42	20,46	20,46	20,49	20,47	20,45	20,42	20,44	20,41	20,43	20,34	20,40	20,34	20,43	20,50	20,38	20,44	20,42	20,48	20,56	20,52	20,33	20,40	20,39	20,44	20,40	
20,42	20,35	20,35	20,41	20,43	20,31	20,44	20,60	20,50	20,39	20,32	20,37	20,37	20,46	20,38	20,42	20,44	20,43	20,44	20,41	20,52	20,61	20,46	20,38	20,38	20,47	20,50	20,46	20,42	20,50	20,42	20,42	20,44	20,45	20,46	20,46	20,42	20,52	20,54	20,37	20,42	20,51	20,44	20,52	20,47	20,50	20,45	20,51	20,54	20,56	20,58	20,55	20,50	20,49	20,52	20,57	20,54	20,49	20,55	20,54	20,47	20,41	20,50	20,54	20,52	20,48	20,43	20,45	20,40	20,41	20,46	20,53	20,48	20,43	20,48	20,35	20,36	20,39	20,42	20,47	20,54	20,50	20,48	20,52	20,43	20,49	20,60	20,49	20,46	20,49	20,51	20,47	20,50	20,55	20,48	20,61	20,55	20,48	20,50	20,48	20,52	20,52	20,45	20,41	20,45	20,48	20,50	20,50	20,52	20,58	20,57	20,50	20,46	20,55	20,52	20,48	20,43	20,44	20,57	20,49	20,39	20,42	20,53	20,59	20,55	20,56	20,59	20,51	20,43	20,47	20,52	20,50	20,45	20,48	20,48	20,51	20,59	20,49	20,50	20,55	20,54	20,53	20,59	20,63	20,62	20,53	20,53	20,53	20,48	20,53	20,51	20,45	20,60	20,54	20,50	20,61	20,47	20,47	20,58	20,52	20,53	20,57	20,52	20,55	20,63	20,54	20,51	20,54	20,52	20,53	20,57	20,53	20,52	20,55	20,53	20,53	20,47	20,46	20,57	20,62	20,58	20,47	20,52	20,49	20,52	20,55	20,61	20,63	20,59	20,66	20,62	20,61	20,58	20,48	20,56	20,66	20,64	20,51	20,60	20,64	20,63	20,65	20,59	20,61	20,62	20,56	20,55	20,55	20,57	20,57	20,62	20,58	20,56	20,58	20,55	20,59	20,65	20,61	20,53	20,54	20,60	20,62	20,60	20,63	20,62	20,62	20,64	20,64	20,66	20,65	20,62	20,67	20,71	20,56	20,61	20,72	20,74	20,70	20,67	20,75	20,75	20,66	20,63	20,70	20,72	20,69	20,67	20,67	20,68	20,66	20,59	20,70	20,73	20,62	20,60	20,72	20,70	20,66	20,65	20,71	20,73	20,72	20,68	20,65	20,62	20,66	20,71	20,73	20,66	20,64	20,67	20,70	20,69	20,68	20,68	20,70	20,66	20,64	20,67	20,63	20,62	20,73	20,75	20,68	20,68	20,71	20,69	20,73	20,73	20,72	20,69	20,68	20,73	20,72	20,69	20,70	20,74	20,71	20,70	20,73	20,73	20,77	20,75	20,77	20,73	20,62	20,69	20,74	20,74	20,84	20,83	20,74	20,70	20,73	20,80	20,71	20,70	20,70	20,77	20,77	20,73	20,68	20,65	20,76	20,74	20,74	20,73	20,74	20,72	20,74	20,69	20,72	20,74	20,78	20,82	20,70	20,74	20,75	20,57	20,71	20,78	20,72	20,72	20,72	20,81	20,78	20,74	20,65	20,70	20,70	20,80	20,70	20,65	20,67	20,65	20,61	20,67	20,70	20,68	20,63	20,65	20,71	20,78	20,72	20,65	20,66	20,68	20,69	20,74	20,66	20,55	20,67	20,71	20,69	20,70	20,57	20,68	20,76	20,70	20,66	20,75	20,62	20,62	20,63	20,65	20,68	20,71	20,62	20,67	20,73	20,75	20,73	20,73	20,72	20,67	20,69	20,71	20,69	20,65	20,58	20,66	20,63	20,59	20,68	20,62	20,57	20,65	20,62	20,67	20,71	20,70	20,67	20,65	20,62	20,64	20,55	20,64	20,60	20,62	20,65	20,62	20,62	20,59	20,65	20,68	20,50	20,49	20,55	20,56	20,61	20,60	20,58	20,58	20,62	20,64	20,64	20,59	20,60	20,65	20,56	20,59	20,59	20,60	20,59	20,58	20,58	20,57	20,55	20,53	20,58	20,61	20,55	20,58	20,56	20,52	20,53	20,57	20,57	20,55	20,61	20,58	20,59	20,59	20,55	20,47	20,51	20,55	20,57	20,54	20,49	20,45	20,53	20,59	20,47	20,47	20,54	20,53	20,60	20,64	20,45	20,50	20,59	20,57	20,60	20,64	20,64	20,64	20,52	20,58	20,63	20,53	20,55	20,52	20,41	20,46	20,51	20,53	20,52	20,51	20,52	20,49	20,47	20,46	20,55	20,55	20,53	20,52	20,61	20,54	20,47	20,53	20,49	20,57	20,55	20,52	20,52	20,53	20,44	20,35	20,59	20,59	20,57	20,60	20,57	20,53	20,43	20,49	20,55	20,55	20,54	20,41	20,42	20,51	20,51	20,51	20,52	20,40	20,50	20,50	20,53	20,40	20,42	20,48	20,53	20,53	20,45	20,57	20,49	20,52	20,44	20,43	20,53	20,45	20,35	20,40	20,51	20,49	20,47	20,44	20,40	20,52	20,53	20,47	20,46	20,45	20,54	20,48	20,47	20,42	20,49	20,53	20,52	20,49	20,45	20,46	20,54	20,58	20,53	20,48	20,45	20,49	20,42	20,39	20,41	20,45	20,48	20,49	20,42	20,40	20,50	20,45	20,45	20,43	20,41	20,47	20,50	20,52	20,46	20,44	20,51	20,47	20,46	20,43	20,46	20,44	20,53	20,53	20,41	20,43	20,44	20,45	20,43	20,41	20,41	20,44	20,46	20,50	20,49	20,55	20,57	20,53	20,47	20,46	20,44	20,50	20,44	20,41	20,52	20,58	20,50	20,42	20,34	20,46	20,55	20,55	20,42	20,42	20,46	20,37	20,35	
20,40	20,40	20,40	20,40	20,46	20,42	20,46	20,59	20,48	20,35	20,35	20,31	20,40	20,48	20,46	20,42	20,44	20,39	20,53	20,46	20,44	20,42	20,39	20,47	20,52	20,50	20,44	20,39	20,43	20,45	20,49	20,46	20,43	20,39	20,47	20,42	20,41	20,50	20,53	20,51	20,34	20,43	20,43	20,44	20,38	20,41	20,46	20,50	20,48	20,57	20,49	20,50	20,54	20,41	20,46	20,45	20,50	20,55	20,49	20,62	20,55	20,48	20,56	20,50	20,48	20,50	20,50	20,49	20,48	20,46	20,47	20,50	20,50	20,47	20,41	20,41	20,31	20,39	20,49	20,48	20,39	20,42	20,44	20,48	20,47	20,47	20,51	20,53	20,49	20,46	20,47	20,46	20,53	20,54	20,50	20,53	20,58	20,52	20,49	20,48	20,51	20,49	20,42	20,29	20,36	20,51	20,53	20,56	20,42	20,48	20,54	20,51	20,37	20,39	20,49	20,43	20,42	20,43	20,45	20,47	20,52	20,44	20,53	20,56	20,54	20,64	20,55	20,48	20,44	20,50	20,44	20,47	20,47	20,54	20,47	20,50	20,54	20,47	20,48	20,54	20,57	20,56	20,53	20,56	20,62	20,62	20,45	20,45	20,46	20,51	20,55	20,47	20,56	20,55	20,44	20,57	20,56	20,55	20,56	20,55	20,49	20,54	20,54	20,48	20,52	20,55	20,49	20,58	20,52	20,51	20,53	20,55	20,55	20,51	20,55	20,55	20,49	20,49	20,62	20,68	20,59	20,51	20,52	20,55	20,51	20,59	20,62	20,62	20,63	20,61	20,61	20,58	20,60	20,61	20,57	20,67	20,66	20,53	20,50	20,57	20,59	20,59	20,60	20,55	20,57	20,55	20,56	20,58	20,60	20,61	20,57	20,57	20,56	20,49	20,48	20,60	20,65	20,64	20,60	20,57	20,58	20,53	20,57	20,63	20,66	20,63	20,62	20,72	20,62	20,62	20,61	20,60	20,59	20,59	20,62	20,64	20,68	20,69	20,65	20,66	20,76	20,70	20,69	20,66	20,66	20,60	20,62	20,64	20,72	20,69	20,66	20,70	20,77	20,77	20,67	20,71	20,75	20,72	20,67	20,73	20,79	20,74	20,60	20,66	20,62	20,59	20,69	20,69	20,64	20,67	20,74	20,67	20,68	20,72	20,67	20,68	20,66	20,67	20,67	20,64	20,67	20,77	20,75	20,71	20,74	20,71	20,66	20,64	20,73	20,73	20,72	20,71	20,68	20,70	20,69	20,74	20,79	20,63	20,73	20,77	20,69	20,71	20,72	20,70	20,74	20,68	20,64	20,71	20,71	20,77	20,83	20,69	20,66	20,71	20,79	20,75	20,77	20,78	20,74	20,73	20,72	20,70	20,66	20,68	20,76	20,73	20,74	20,76	20,75	20,75	20,70	20,66	20,73	20,78	20,80	20,79	20,70	20,69	20,54	20,67	20,75	20,70	20,68	20,77	20,76	20,73	20,73	20,69	20,69	20,73	20,76	20,73	20,72	20,72	20,64	20,58	20,66	20,75	20,66	20,68	20,71	20,68	20,70	20,78	20,73	20,68	20,72	20,73	20,76	20,65	20,60	20,63	20,66	20,70	20,69	20,56	20,60	20,73	20,68	20,70	20,70	20,66	20,63	20,71	20,74	20,68	20,71	20,66	20,63	20,75	20,72	20,72	20,65	20,73	20,69	20,68	20,66	20,72	20,68	20,65	20,71	20,71	20,70	20,68	20,66	20,55	20,63	20,65	20,64	20,64	20,63	20,62	20,60	20,66	20,65	20,55	20,57	20,58	20,56	20,59	20,58	20,61	20,63	20,61	20,67	20,63	20,49	20,56	20,58	20,54	20,55	20,53	20,59	20,62	20,62	20,60	20,62	20,56	20,55	20,56	20,59	20,55	20,58	20,59	20,59	20,60	20,60	20,56	20,58	20,61	20,52	20,50	20,62	20,60	20,56	20,56	20,57	20,60	20,62	20,59	20,62	20,60	20,62	20,59	20,56	20,51	20,55	20,61	20,57	20,49	20,46	20,51	20,56	20,49	20,55	20,53	20,55	20,52	20,63	20,49	20,43	20,59	20,56	20,58	20,56	20,56	20,53	20,45	20,48	20,56	20,54	20,58	20,53	20,45	20,43	20,46	20,43	20,49	20,53	20,53	20,54	20,48	20,48	20,51	20,56	20,51	20,55	20,56	20,48	20,50	20,51	20,48	20,54	20,55	20,51	20,49	20,48	20,42	20,41	20,49	20,60	20,56	20,54	20,55	20,49	20,44	20,49	20,54	20,50	20,50	20,51	20,46	20,56	20,49	20,45	20,48	20,47	20,50	20,47	20,47	20,41	20,37	20,45	20,48	20,54	20,52	20,48	20,42	20,51	20,60	20,48	20,48	20,41	20,37	20,44	20,54	20,45	20,52	20,43	20,48	20,58	20,47	20,38	20,43	20,45	20,48	20,54	20,55	20,58	20,53	20,58	20,51	20,42	20,39	20,54	20,56	20,53	20,49	20,49	20,52	20,47	20,38	20,46	20,40	20,41	20,44	20,49	20,40	20,45	20,58	20,51	20,54	20,52	20,42	20,43	20,48	20,42	20,41	20,42	20,44	20,39	20,30	20,38	20,39	20,40	20,44	20,48	20,38	20,34	20,39	20,48	20,37	20,36	20,42	20,40	20,38	20,38	20,40	20,45	20,45	20,50	20,53	20,47	20,39	20,45	20,39	20,33	20,52	20,50	20,47	20,38	20,27	20,46	20,41	20,44	20,41	20,48	20,36	20,37	20,35	
20,50	20,43	20,44	20,42	20,40	20,46	20,45	20,45	20,42	20,38	20,29	20,28	20,33	20,39	20,41	20,46	20,42	20,39	20,48	20,53	20,40	20,45	20,35	20,41	20,49	20,40	20,42	20,35	20,39	20,44	20,47	20,47	20,50	20,44	20,47	20,58	20,51	20,48	20,41	20,48	20,38	20,41	20,42	20,48	20,42	20,46	20,41	20,43	20,46	20,55	20,48	20,44	20,50	20,43	20,39	20,41	20,46	20,48	20,46	20,51	20,46	20,49	20,66	20,51	20,48	20,52	20,53	20,48	20,46	20,48	20,47	20,55	20,54	20,45	20,44	20,46	20,44	20,46	20,53	20,43	20,35	20,36	20,42	20,42	20,38	20,38	20,45	20,49	20,53	20,50	20,50	20,55	20,49	20,53	20,44	20,50	20,43	20,50	20,49	20,53	20,52	20,57	20,50	20,42	20,44	20,52	20,51	20,57	20,43	20,38	20,39	20,46	20,49	20,47	20,52	20,49	20,39	20,44	20,43	20,38	20,57	20,45	20,50	20,60	20,48	20,52	20,50	20,48	20,44	20,47	20,43	20,39	20,47	20,50	20,52	20,52	20,54	20,49	20,48	20,51	20,59	20,56	20,51	20,48	20,46	20,56	20,52	20,42	20,45	20,41	20,47	20,50	20,39	20,40	20,49	20,54	20,58	20,62	20,53	20,49	20,52	20,60	20,53	20,47	20,56	20,50	20,50	20,54	20,62	20,54	20,57	20,52	20,49	20,54	20,57	20,58	20,49	20,52	20,55	20,61	20,51	20,47	20,56	20,55	20,53	20,56	20,67	20,70	20,56	20,51	20,61	20,60	20,57	20,59	20,57	20,56	20,55	20,55	20,49	20,54	20,56	20,58	20,59	20,60	20,53	20,56	20,59	20,51	20,60	20,63	20,61	20,61	20,59	20,56	20,51	20,66	20,62	20,57	20,58	20,60	20,58	20,50	20,56	20,65	20,65	20,63	20,59	20,68	20,63	20,63	20,67	20,64	20,67	20,62	20,67	20,67	20,64	20,61	20,62	20,65	20,70	20,72	20,75	20,76	20,63	20,61	20,63	20,60	20,67	20,67	20,67	20,77	20,76	20,81	20,78	20,72	20,64	20,72	20,69	20,73	20,75	20,70	20,58	20,55	20,64	20,61	20,64	20,70	20,66	20,74	20,72	20,63	20,62	20,69	20,71	20,69	20,65	20,68	20,65	20,67	20,74	20,74	20,71	20,66	20,74	20,75	20,67	20,60	20,75	20,74	20,69	20,74	20,74	20,73	20,76	20,69	20,78	20,66	20,73	20,79	20,76	20,74	20,72	20,65	20,63	20,67	20,64	20,70	20,75	20,73	20,77	20,74	20,64	20,74	20,79	20,67	20,72	20,73	20,68	20,66	20,70	20,69	20,68	20,65	20,68	20,66	20,74	20,78	20,76	20,74	20,74	20,70	20,67	20,72	20,73	20,73	20,71	20,67	20,62	20,69	20,77	20,73	20,71	20,72	20,74	20,69	20,71	20,74	20,70	20,77	20,79	20,70	20,73	20,70	20,66	20,61	20,63	20,70	20,71	20,77	20,76	20,66	20,69	20,70	20,78	20,77	20,73	20,70	20,70	20,68	20,63	20,67	20,70	20,74	20,70	20,60	20,62	20,69	20,64	20,66	20,69	20,62	20,69	20,77	20,73	20,68	20,70	20,71	20,70	20,71	20,72	20,70	20,65	20,68	20,68	20,57	20,62	20,73	20,71	20,68	20,71	20,67	20,63	20,64	20,65	20,57	20,51	20,60	20,65	20,60	20,59	20,64	20,59	20,68	20,70	20,58	20,60	20,60	20,60	20,61	20,63	20,69	20,65	20,59	20,56	20,64	20,57	20,50	20,53	20,57	20,57	20,59	20,65	20,55	20,56	20,62	20,63	20,59	20,49	20,52	20,55	20,56	20,60	20,62	20,53	20,51	20,58	20,65	20,58	20,58	20,49	20,50	20,65	20,60	20,53	20,59	20,56	20,58	20,64	20,67	20,60	20,53	20,54	20,60	20,62	20,54	20,53	20,56	20,59	20,53	20,50	20,53	20,64	20,52	20,58	20,66	20,59	20,43	20,47	20,48	20,45	20,51	20,55	20,56	20,56	20,51	20,52	20,47	20,48	20,55	20,55	20,56	20,51	20,45	20,53	20,50	20,47	20,51	20,54	20,49	20,51	20,50	20,47	20,51	20,52	20,55	20,49	20,51	20,39	20,39	20,45	20,46	20,43	20,49	20,51	20,53	20,51	20,49	20,50	20,48	20,58	20,55	20,51	20,55	20,57	20,51	20,53	20,53	20,50	20,46	20,51	20,50	20,54	20,53	20,41	20,43	20,46	20,43	20,51	20,48	20,45	20,46	20,48	20,51	20,50	20,52	20,49	20,45	20,47	20,59	20,53	20,45	20,38	20,43	20,48	20,47	20,47	20,53	20,46	20,39	20,49	20,44	20,40	20,45	20,46	20,53	20,51	20,43	20,51	20,55	20,50	20,52	20,44	20,39	20,50	20,48	20,43	20,46	20,47	20,56	20,51	20,36	20,47	20,51	20,53	20,45	20,41	20,39	20,40	20,50	20,56	20,54	20,52	20,43	20,45	20,47	20,42	20,41	20,43	20,48	20,43	20,31	20,30	20,41	20,42	20,40	20,45	20,38	20,35	20,42	20,50	20,38	20,41	20,51	20,40	20,34	20,38	20,38	20,33	20,48	20,44	20,36	20,42	20,40	20,46	20,33	20,29	20,52	20,49	20,44	20,43	20,37	20,36	20,39	20,42	20,33	20,35	20,39	20,39	20,40	
20,46	20,42	20,39	20,38	20,38	20,36	20,54	20,49	20,36	20,40	20,30	20,29	20,36	20,27	20,38	20,42	20,46	20,34	20,42	20,43	20,47	20,44	20,46	20,39	20,43	20,45	20,49	20,45	20,39	20,46	20,38	20,34	20,43	20,37	20,42	20,55	20,54	20,41	20,35	20,45	20,38	20,37	20,43	20,42	20,36	20,46	20,47	20,37	20,44	20,57	20,55	20,53	20,54	20,53	20,51	20,51	20,48	20,49	20,45	20,45	20,46	20,55	20,63	20,52	20,47	20,49	20,47	20,45	20,40	20,45	20,48	20,53	20,50	20,50	20,41	20,45	20,48	20,48	20,48	20,49	20,42	20,42	20,41	20,39	20,43	20,44	20,45	20,51	20,48	20,44	20,51	20,49	20,42	20,45	20,51	20,48	20,39	20,42	20,51	20,49	20,47	20,52	20,53	20,49	20,54	20,49	20,45	20,52	20,51	20,42	20,39	20,46	20,43	20,47	20,54	20,53	20,46	20,45	20,52	20,42	20,52	20,60	20,57	20,57	20,52	20,50	20,49	20,45	20,48	20,46	20,47	20,42	20,38	20,47	20,53	20,52	20,57	20,49	20,50	20,46	20,54	20,48	20,39	20,46	20,45	20,49	20,47	20,48	20,55	20,44	20,48	20,54	20,42	20,45	20,50	20,57	20,46	20,57	20,53	20,45	20,47	20,47	20,52	20,54	20,62	20,56	20,54	20,52	20,53	20,53	20,57	20,64	20,48	20,59	20,58	20,49	20,52	20,55	20,58	20,54	20,48	20,46	20,50	20,51	20,55	20,50	20,53	20,65	20,58	20,53	20,55	20,51	20,52	20,57	20,61	20,60	20,59	20,55	20,61	20,60	20,55	20,61	20,52	20,62	20,60	20,52	20,56	20,53	20,59	20,61	20,57	20,61	20,67	20,62	20,60	20,66	20,63	20,50	20,54	20,61	20,65	20,58	20,57	20,63	20,64	20,59	20,61	20,71	20,65	20,63	20,67	20,60	20,64	20,64	20,66	20,66	20,67	20,67	20,66	20,64	20,71	20,68	20,70	20,73	20,70	20,64	20,62	20,60	20,58	20,63	20,65	20,73	20,77	20,76	20,77	20,71	20,62	20,69	20,68	20,70	20,73	20,71	20,68	20,63	20,59	20,67	20,75	20,68	20,63	20,68	20,67	20,63	20,58	20,66	20,73	20,67	20,67	20,69	20,65	20,60	20,64	20,69	20,67	20,67	20,68	20,79	20,69	20,62	20,74	20,74	20,64	20,72	20,75	20,78	20,75	20,77	20,73	20,67	20,71	20,76	20,72	20,75	20,74	20,78	20,71	20,71	20,69	20,71	20,74	20,71	20,75	20,81	20,68	20,71	20,82	20,69	20,74	20,75	20,69	20,64	20,73	20,74	20,72	20,72	20,75	20,73	20,70	20,71	20,70	20,74	20,72	20,73	20,75	20,73	20,80	20,76	20,77	20,74	20,65	20,71	20,79	20,73	20,67	20,68	20,64	20,65	20,66	20,70	20,69	20,70	20,67	20,67	20,71	20,72	20,67	20,73	20,66	20,62	20,70	20,71	20,77	20,71	20,63	20,63	20,78	20,82	20,72	20,76	20,75	20,74	20,68	20,74	20,70	20,75	20,76	20,70	20,61	20,70	20,68	20,71	20,69	20,68	20,71	20,73	20,71	20,70	20,63	20,71	20,72	20,70	20,76	20,68	20,68	20,67	20,71	20,66	20,63	20,72	20,69	20,66	20,72	20,71	20,60	20,63	20,59	20,61	20,65	20,60	20,62	20,60	20,65	20,61	20,64	20,67	20,63	20,60	20,59	20,60	20,60	20,60	20,65	20,67	20,58	20,62	20,58	20,66	20,60	20,55	20,53	20,52	20,61	20,61	20,70	20,60	20,64	20,70	20,59	20,50	20,44	20,50	20,57	20,54	20,63	20,61	20,48	20,46	20,51	20,54	20,56	20,58	20,52	20,47	20,60	20,57	20,52	20,54	20,56	20,58	20,63	20,63	20,57	20,45	20,52	20,56	20,53	20,48	20,53	20,48	20,48	20,58	20,53	20,50	20,54	20,52	20,56	20,62	20,52	20,47	20,48	20,51	20,49	20,52	20,51	20,51	20,52	20,48	20,57	20,56	20,50	20,50	20,59	20,50	20,40	20,42	20,49	20,53	20,51	20,50	20,47	20,49	20,44	20,54	20,50	20,53	20,56	20,59	20,52	20,53	20,48	20,45	20,48	20,48	20,45	20,42	20,43	20,48	20,52	20,43	20,45	20,45	20,58	20,62	20,50	20,53	20,46	20,44	20,56	20,50	20,46	20,44	20,52	20,57	20,50	20,51	20,51	20,45	20,38	20,40	20,55	20,59	20,52	20,49	20,46	20,50	20,46	20,47	20,48	20,51	20,55	20,46	20,52	20,44	20,29	20,37	20,44	20,44	20,42	20,51	20,39	20,37	20,44	20,46	20,45	20,49	20,43	20,46	20,51	20,48	20,41	20,46	20,48	20,48	20,52	20,44	20,50	20,49	20,45	20,49	20,49	20,50	20,45	20,32	20,41	20,46	20,52	20,54	20,47	20,49	20,44	20,47	20,47	20,44	20,49	20,47	20,47	20,41	20,43	20,45	20,47	20,52	20,44	20,43	20,35	20,44	20,44	20,46	20,51	20,40	20,22	20,37	20,55	20,44	20,41	20,43	20,48	20,38	20,29	20,35	20,38	20,38	20,38	20,41	20,49	20,39	20,41	20,35	20,33	20,49	20,50	20,37	20,31	20,36	20,32	20,38	20,40	20,35	20,37	20,36	20,45	20,46	
20,48	20,40	20,37	20,36	20,36	20,30	20,50	20,60	20,39	20,35	20,39	20,35	20,37	20,36	20,40	20,49	20,42	20,33	20,40	20,48	20,43	20,39	20,48	20,50	20,51	20,55	20,44	20,43	20,42	20,46	20,41	20,41	20,40	20,36	20,39	20,40	20,40	20,39	20,35	20,46	20,40	20,46	20,43	20,40	20,43	20,41	20,40	20,35	20,43	20,56	20,58	20,51	20,51	20,59	20,52	20,51	20,47	20,46	20,38	20,39	20,36	20,44	20,57	20,44	20,41	20,39	20,38	20,51	20,41	20,46	20,44	20,52	20,52	20,48	20,41	20,42	20,39	20,43	20,45	20,48	20,45	20,39	20,43	20,41	20,36	20,43	20,47	20,54	20,56	20,42	20,52	20,53	20,53	20,52	20,49	20,50	20,50	20,49	20,57	20,52	20,47	20,52	20,53	20,45	20,45	20,39	20,39	20,50	20,52	20,52	20,45	20,51	20,53	20,52	20,48	20,47	20,47	20,46	20,55	20,49	20,49	20,59	20,56	20,52	20,56	20,59	20,51	20,52	20,52	20,54	20,52	20,49	20,44	20,41	20,51	20,57	20,54	20,47	20,46	20,46	20,52	20,52	20,49	20,49	20,54	20,55	20,48	20,52	20,56	20,46	20,50	20,53	20,48	20,52	20,60	20,63	20,50	20,57	20,62	20,42	20,40	20,47	20,54	20,49	20,49	20,53	20,50	20,52	20,48	20,49	20,51	20,62	20,53	20,53	20,60	20,52	20,52	20,59	20,57	20,59	20,57	20,52	20,44	20,51	20,55	20,51	20,50	20,59	20,52	20,57	20,52	20,49	20,49	20,56	20,58	20,54	20,64	20,61	20,58	20,56	20,57	20,62	20,55	20,61	20,69	20,57	20,53	20,55	20,57	20,61	20,59	20,59	20,60	20,61	20,58	20,68	20,66	20,57	20,49	20,59	20,64	20,64	20,58	20,61	20,59	20,53	20,57	20,73	20,64	20,57	20,59	20,58	20,57	20,57	20,62	20,68	20,65	20,63	20,62	20,62	20,75	20,75	20,69	20,72	20,69	20,69	20,64	20,62	20,63	20,61	20,67	20,72	20,72	20,74	20,70	20,71	20,67	20,71	20,71	20,67	20,69	20,67	20,69	20,66	20,63	20,66	20,83	20,70	20,59	20,67	20,70	20,68	20,64	20,70	20,76	20,65	20,67	20,72	20,76	20,66	20,66	20,71	20,70	20,73	20,74	20,77	20,72	20,64	20,76	20,75	20,69	20,67	20,68	20,79	20,80	20,80	20,80	20,74	20,76	20,78	20,78	20,77	20,73	20,76	20,79	20,79	20,70	20,64	20,70	20,74	20,75	20,79	20,71	20,74	20,77	20,75	20,78	20,76	20,74	20,70	20,73	20,71	20,74	20,75	20,71	20,76	20,72	20,67	20,60	20,72	20,83	20,77	20,75	20,78	20,78	20,83	20,80	20,80	20,71	20,71	20,80	20,72	20,63	20,70	20,68	20,66	20,74	20,72	20,69	20,68	20,63	20,60	20,59	20,65	20,65	20,65	20,68	20,69	20,72	20,75	20,81	20,73	20,69	20,66	20,77	20,78	20,73	20,77	20,69	20,71	20,74	20,77	20,75	20,70	20,79	20,75	20,67	20,68	20,74	20,65	20,71	20,74	20,74	20,78	20,76	20,70	20,67	20,70	20,71	20,75	20,76	20,70	20,68	20,65	20,65	20,66	20,63	20,70	20,66	20,69	20,76	20,72	20,62	20,58	20,63	20,61	20,71	20,59	20,62	20,63	20,65	20,68	20,64	20,63	20,60	20,58	20,65	20,62	20,60	20,58	20,59	20,58	20,65	20,63	20,64	20,63	20,59	20,58	20,68	20,60	20,57	20,60	20,56	20,59	20,69	20,71	20,61	20,49	20,49	20,46	20,55	20,62	20,61	20,64	20,50	20,57	20,59	20,55	20,58	20,57	20,57	20,59	20,54	20,54	20,55	20,55	20,54	20,62	20,66	20,62	20,51	20,53	20,55	20,61	20,53	20,51	20,56	20,47	20,47	20,55	20,48	20,48	20,47	20,52	20,54	20,64	20,63	20,51	20,53	20,57	20,46	20,55	20,59	20,52	20,54	20,49	20,54	20,57	20,49	20,55	20,58	20,48	20,40	20,44	20,53	20,56	20,49	20,52	20,41	20,37	20,42	20,48	20,50	20,53	20,56	20,49	20,49	20,49	20,53	20,47	20,44	20,52	20,42	20,39	20,41	20,38	20,45	20,47	20,48	20,50	20,54	20,65	20,60	20,58	20,43	20,38	20,47	20,44	20,40	20,48	20,47	20,46	20,47	20,51	20,54	20,53	20,47	20,50	20,60	20,61	20,55	20,46	20,46	20,49	20,56	20,51	20,48	20,48	20,56	20,45	20,45	20,43	20,33	20,35	20,47	20,47	20,40	20,52	20,46	20,40	20,46	20,51	20,57	20,51	20,40	20,43	20,42	20,46	20,49	20,44	20,53	20,48	20,42	20,46	20,46	20,43	20,48	20,41	20,51	20,51	20,45	20,32	20,36	20,39	20,43	20,45	20,43	20,50	20,55	20,50	20,53	20,52	20,48	20,49	20,46	20,42	20,44	20,50	20,46	20,55	20,50	20,48	20,47	20,40	20,38	20,46	20,54	20,43	20,26	20,24	20,44	20,47	20,43	20,37	20,43	20,42	20,26	20,23	20,36	20,32	20,37	20,43	20,47	20,42	20,46	20,45	20,41	20,45	20,48	20,37	20,33	20,44	20,41	20,34	20,33	20,34	20,35	20,40	20,33	20,34	
20,48	20,37	20,43	20,38	20,38	20,26	20,34	20,52	20,37	20,35	20,40	20,38	20,37	20,34	20,40	20,48	20,39	20,41	20,40	20,50	20,49	20,43	20,48	20,52	20,51	20,51	20,43	20,34	20,41	20,42	20,48	20,56	20,53	20,44	20,45	20,42	20,38	20,31	20,32	20,35	20,40	20,37	20,49	20,43	20,42	20,40	20,32	20,36	20,36	20,43	20,56	20,49	20,44	20,56	20,57	20,55	20,45	20,41	20,37	20,42	20,36	20,38	20,54	20,50	20,42	20,38	20,30	20,44	20,36	20,45	20,49	20,54	20,55	20,46	20,40	20,38	20,44	20,41	20,45	20,48	20,46	20,28	20,46	20,45	20,33	20,39	20,50	20,57	20,50	20,42	20,45	20,55	20,55	20,61	20,42	20,45	20,42	20,46	20,55	20,52	20,50	20,50	20,49	20,37	20,39	20,42	20,48	20,48	20,46	20,46	20,38	20,46	20,47	20,54	20,50	20,51	20,46	20,48	20,52	20,44	20,47	20,48	20,51	20,51	20,56	20,63	20,55	20,49	20,49	20,58	20,55	20,52	20,46	20,44	20,44	20,55	20,54	20,48	20,48	20,43	20,47	20,52	20,53	20,55	20,59	20,56	20,53	20,48	20,54	20,47	20,45	20,56	20,54	20,55	20,60	20,56	20,52	20,52	20,66	20,55	20,41	20,47	20,52	20,47	20,42	20,51	20,52	20,43	20,51	20,54	20,51	20,59	20,60	20,53	20,62	20,62	20,50	20,61	20,71	20,61	20,55	20,55	20,45	20,53	20,50	20,50	20,54	20,53	20,48	20,54	20,54	20,49	20,50	20,49	20,56	20,62	20,60	20,57	20,60	20,57	20,55	20,60	20,55	20,54	20,61	20,60	20,59	20,51	20,53	20,63	20,63	20,57	20,55	20,60	20,60	20,62	20,62	20,57	20,55	20,61	20,66	20,60	20,59	20,63	20,62	20,53	20,59	20,67	20,65	20,58	20,61	20,58	20,54	20,54	20,61	20,71	20,67	20,69	20,66	20,66	20,75	20,74	20,69	20,76	20,69	20,63	20,60	20,62	20,68	20,72	20,69	20,69	20,74	20,67	20,61	20,68	20,73	20,74	20,77	20,67	20,66	20,66	20,60	20,68	20,67	20,73	20,76	20,73	20,57	20,70	20,73	20,71	20,69	20,72	20,72	20,67	20,64	20,78	20,85	20,76	20,74	20,72	20,76	20,74	20,78	20,82	20,75	20,74	20,78	20,74	20,71	20,66	20,67	20,73	20,83	20,76	20,82	20,83	20,81	20,82	20,79	20,72	20,73	20,70	20,70	20,67	20,67	20,66	20,73	20,77	20,78	20,75	20,69	20,79	20,83	20,73	20,74	20,74	20,72	20,72	20,72	20,68	20,68	20,68	20,68	20,72	20,77	20,68	20,68	20,76	20,85	20,83	20,85	20,74	20,71	20,76	20,79	20,76	20,74	20,73	20,78	20,74	20,67	20,71	20,72	20,77	20,78	20,74	20,70	20,76	20,69	20,67	20,67	20,71	20,67	20,54	20,68	20,70	20,78	20,77	20,77	20,74	20,75	20,71	20,70	20,76	20,73	20,59	20,65	20,65	20,69	20,74	20,73	20,68	20,70	20,74	20,65	20,63	20,72	20,69	20,62	20,75	20,70	20,72	20,77	20,73	20,72	20,65	20,66	20,78	20,77	20,69	20,67	20,66	20,64	20,67	20,61	20,65	20,67	20,64	20,75	20,68	20,56	20,67	20,71	20,61	20,64	20,59	20,61	20,66	20,62	20,56	20,62	20,63	20,66	20,61	20,59	20,64	20,60	20,58	20,55	20,59	20,64	20,65	20,65	20,61	20,61	20,65	20,65	20,58	20,55	20,59	20,51	20,57	20,68	20,66	20,66	20,58	20,59	20,58	20,52	20,54	20,62	20,65	20,64	20,58	20,61	20,61	20,58	20,50	20,55	20,60	20,56	20,54	20,58	20,57	20,59	20,61	20,68	20,57	20,57	20,58	20,55	20,60	20,53	20,54	20,52	20,49	20,47	20,48	20,50	20,52	20,52	20,50	20,53	20,54	20,65	20,54	20,51	20,47	20,43	20,52	20,60	20,48	20,52	20,59	20,56	20,50	20,51	20,56	20,49	20,48	20,55	20,55	20,48	20,50	20,53	20,52	20,50	20,44	20,46	20,47	20,42	20,58	20,55	20,46	20,46	20,52	20,54	20,57	20,49	20,47	20,49	20,44	20,44	20,41	20,41	20,43	20,54	20,47	20,49	20,57	20,59	20,56	20,49	20,38	20,37	20,41	20,46	20,47	20,51	20,41	20,47	20,51	20,50	20,49	20,47	20,57	20,61	20,56	20,55	20,53	20,45	20,51	20,54	20,62	20,52	20,52	20,56	20,49	20,44	20,48	20,48	20,43	20,40	20,50	20,42	20,43	20,43	20,38	20,43	20,42	20,52	20,54	20,40	20,45	20,43	20,42	20,47	20,51	20,52	20,50	20,50	20,44	20,39	20,37	20,36	20,47	20,42	20,45	20,45	20,34	20,37	20,40	20,48	20,48	20,40	20,41	20,43	20,50	20,53	20,50	20,43	20,45	20,46	20,45	20,43	20,49	20,41	20,45	20,46	20,43	20,45	20,40	20,34	20,41	20,49	20,49	20,47	20,35	20,45	20,38	20,35	20,45	20,51	20,45	20,33	20,34	20,38	20,36	20,45	20,46	20,45	20,49	20,46	20,46	20,53	20,54	20,47	20,42	20,35	20,40	20,34	20,27	20,36	20,35	20,36	20,42	20,37	20,36	
20,40	20,41	20,44	20,38	20,39	20,39	20,48	20,53	20,39	20,36	20,35	20,28	20,38	20,41	20,45	20,53	20,42	20,44	20,44	20,47	20,54	20,42	20,39	20,40	20,49	20,44	20,35	20,38	20,43	20,41	20,41	20,50	20,49	20,40	20,35	20,40	20,39	20,36	20,31	20,33	20,36	20,31	20,37	20,42	20,37	20,41	20,36	20,38	20,46	20,49	20,57	20,48	20,39	20,48	20,56	20,58	20,46	20,47	20,43	20,50	20,42	20,41	20,45	20,39	20,37	20,40	20,38	20,42	20,40	20,44	20,42	20,49	20,50	20,48	20,45	20,34	20,42	20,49	20,48	20,48	20,51	20,41	20,44	20,47	20,47	20,44	20,46	20,55	20,47	20,38	20,45	20,44	20,53	20,60	20,47	20,48	20,47	20,42	20,54	20,47	20,49	20,53	20,42	20,46	20,47	20,48	20,45	20,45	20,46	20,48	20,34	20,46	20,47	20,46	20,53	20,51	20,42	20,35	20,49	20,44	20,43	20,51	20,58	20,56	20,51	20,48	20,49	20,46	20,51	20,56	20,57	20,58	20,38	20,49	20,54	20,60	20,57	20,57	20,53	20,50	20,50	20,53	20,53	20,48	20,49	20,58	20,62	20,58	20,55	20,53	20,46	20,47	20,54	20,54	20,55	20,49	20,47	20,53	20,56	20,54	20,47	20,50	20,44	20,54	20,51	20,54	20,61	20,49	20,48	20,57	20,57	20,56	20,55	20,61	20,60	20,54	20,49	20,60	20,63	20,56	20,51	20,52	20,56	20,42	20,48	20,49	20,49	20,56	20,47	20,58	20,60	20,51	20,49	20,52	20,52	20,55	20,61	20,56	20,52	20,59	20,62	20,59	20,58	20,63	20,57	20,60	20,66	20,61	20,59	20,67	20,71	20,63	20,58	20,57	20,64	20,61	20,55	20,53	20,54	20,65	20,64	20,60	20,54	20,63	20,63	20,60	20,61	20,74	20,73	20,68	20,61	20,61	20,65	20,53	20,68	20,75	20,75	20,78	20,71	20,69	20,73	20,77	20,72	20,75	20,75	20,65	20,67	20,67	20,81	20,77	20,75	20,69	20,77	20,67	20,59	20,73	20,77	20,81	20,76	20,67	20,69	20,68	20,58	20,62	20,69	20,71	20,75	20,70	20,63	20,66	20,79	20,69	20,75	20,71	20,72	20,80	20,70	20,74	20,83	20,77	20,71	20,77	20,72	20,80	20,81	20,76	20,78	20,75	20,77	20,74	20,71	20,68	20,74	20,79	20,81	20,78	20,82	20,78	20,76	20,77	20,77	20,75	20,74	20,78	20,75	20,72	20,68	20,77	20,85	20,81	20,72	20,71	20,75	20,77	20,78	20,74	20,75	20,68	20,68	20,72	20,72	20,73	20,71	20,67	20,71	20,70	20,75	20,70	20,65	20,74	20,71	20,73	20,82	20,81	20,70	20,67	20,74	20,78	20,78	20,78	20,76	20,76	20,70	20,79	20,77	20,75	20,75	20,68	20,69	20,79	20,76	20,72	20,79	20,68	20,65	20,69	20,74	20,68	20,78	20,73	20,67	20,80	20,77	20,67	20,68	20,70	20,78	20,70	20,69	20,72	20,65	20,69	20,71	20,71	20,67	20,69	20,65	20,63	20,71	20,75	20,70	20,77	20,79	20,69	20,70	20,71	20,75	20,67	20,69	20,80	20,83	20,74	20,65	20,66	20,71	20,72	20,73	20,70	20,65	20,62	20,67	20,64	20,58	20,72	20,70	20,60	20,61	20,63	20,66	20,72	20,71	20,63	20,69	20,68	20,68	20,64	20,65	20,63	20,61	20,63	20,59	20,58	20,58	20,59	20,57	20,60	20,59	20,63	20,60	20,45	20,52	20,61	20,54	20,53	20,59	20,66	20,64	20,59	20,62	20,61	20,57	20,60	20,62	20,63	20,64	20,58	20,51	20,59	20,61	20,57	20,58	20,57	20,58	20,59	20,54	20,59	20,53	20,54	20,59	20,60	20,56	20,53	20,53	20,63	20,60	20,51	20,58	20,56	20,47	20,51	20,50	20,54	20,58	20,57	20,57	20,53	20,56	20,49	20,43	20,47	20,49	20,49	20,55	20,47	20,57	20,68	20,62	20,56	20,50	20,53	20,52	20,52	20,54	20,47	20,38	20,51	20,44	20,51	20,58	20,51	20,46	20,45	20,36	20,58	20,53	20,49	20,46	20,46	20,51	20,49	20,50	20,45	20,50	20,46	20,50	20,52	20,47	20,46	20,51	20,54	20,51	20,54	20,52	20,50	20,49	20,45	20,44	20,47	20,52	20,46	20,46	20,41	20,52	20,55	20,48	20,46	20,42	20,44	20,57	20,50	20,55	20,62	20,54	20,42	20,47	20,54	20,55	20,56	20,59	20,50	20,41	20,49	20,56	20,51	20,44	20,45	20,52	20,47	20,45	20,44	20,43	20,36	20,44	20,48	20,45	20,42	20,49	20,50	20,38	20,48	20,50	20,47	20,48	20,42	20,37	20,45	20,47	20,42	20,44	20,43	20,47	20,38	20,42	20,46	20,48	20,44	20,46	20,42	20,39	20,48	20,53	20,47	20,45	20,41	20,41	20,38	20,38	20,38	20,39	20,48	20,52	20,42	20,37	20,47	20,44	20,36	20,49	20,46	20,49	20,42	20,50	20,50	20,43	20,45	20,50	20,39	20,33	20,38	20,43	20,43	20,49	20,50	20,48	20,43	20,47	20,53	20,49	20,53	20,45	20,43	20,34	20,32	20,32	20,25	20,29	20,39	20,48	20,41	20,40	20,39	
20,44	20,45	20,39	20,37	20,40	20,45	20,51	20,55	20,40	20,42	20,43	20,39	20,35	20,47	20,44	20,49	20,49	20,44	20,51	20,48	20,47	20,47	20,42	20,38	20,43	20,43	20,39	20,46	20,43	20,49	20,55	20,49	20,41	20,49	20,47	20,45	20,42	20,42	20,39	20,40	20,46	20,44	20,43	20,45	20,38	20,41	20,36	20,38	20,44	20,46	20,50	20,40	20,31	20,40	20,51	20,48	20,40	20,39	20,36	20,45	20,44	20,44	20,46	20,37	20,39	20,43	20,45	20,41	20,50	20,50	20,46	20,55	20,43	20,43	20,37	20,43	20,45	20,47	20,42	20,39	20,50	20,47	20,47	20,44	20,46	20,46	20,47	20,61	20,49	20,49	20,58	20,47	20,50	20,52	20,48	20,53	20,52	20,45	20,47	20,52	20,47	20,50	20,45	20,50	20,47	20,37	20,34	20,45	20,46	20,51	20,44	20,43	20,42	20,46	20,59	20,51	20,42	20,41	20,49	20,47	20,44	20,54	20,59	20,57	20,50	20,46	20,42	20,49	20,50	20,52	20,56	20,54	20,50	20,53	20,56	20,64	20,53	20,54	20,55	20,53	20,47	20,52	20,60	20,53	20,45	20,49	20,53	20,52	20,49	20,52	20,44	20,49	20,52	20,55	20,52	20,50	20,51	20,55	20,58	20,48	20,51	20,54	20,48	20,56	20,60	20,57	20,55	20,51	20,54	20,59	20,61	20,54	20,52	20,61	20,61	20,52	20,50	20,52	20,59	20,52	20,50	20,51	20,54	20,56	20,55	20,58	20,51	20,54	20,50	20,56	20,61	20,54	20,62	20,61	20,56	20,58	20,57	20,49	20,49	20,58	20,59	20,58	20,55	20,58	20,63	20,66	20,59	20,56	20,61	20,66	20,65	20,58	20,62	20,58	20,68	20,61	20,58	20,58	20,54	20,68	20,68	20,63	20,51	20,54	20,63	20,65	20,64	20,75	20,71	20,66	20,66	20,59	20,61	20,68	20,71	20,69	20,73	20,75	20,68	20,68	20,78	20,77	20,73	20,68	20,71	20,73	20,64	20,62	20,72	20,74	20,64	20,68	20,81	20,69	20,65	20,75	20,76	20,74	20,66	20,66	20,72	20,78	20,66	20,65	20,72	20,70	20,69	20,74	20,71	20,69	20,74	20,76	20,68	20,71	20,62	20,75	20,80	20,76	20,82	20,78	20,74	20,77	20,73	20,77	20,87	20,76	20,76	20,71	20,77	20,76	20,75	20,80	20,72	20,74	20,75	20,78	20,76	20,79	20,77	20,77	20,79	20,78	20,73	20,76	20,84	20,84	20,76	20,73	20,73	20,75	20,73	20,69	20,76	20,78	20,74	20,77	20,81	20,73	20,72	20,75	20,73	20,81	20,77	20,73	20,68	20,69	20,74	20,73	20,74	20,75	20,78	20,80	20,85	20,78	20,77	20,72	20,71	20,75	20,74	20,73	20,76	20,82	20,76	20,75	20,78	20,77	20,70	20,74	20,81	20,75	20,76	20,72	20,76	20,72	20,66	20,69	20,73	20,72	20,77	20,77	20,76	20,82	20,76	20,68	20,70	20,65	20,71	20,75	20,71	20,64	20,59	20,61	20,64	20,74	20,76	20,69	20,69	20,69	20,75	20,67	20,71	20,73	20,76	20,67	20,66	20,71	20,66	20,66	20,68	20,77	20,77	20,72	20,69	20,69	20,76	20,71	20,70	20,75	20,69	20,66	20,72	20,63	20,57	20,68	20,64	20,60	20,61	20,60	20,65	20,70	20,67	20,67	20,71	20,65	20,68	20,62	20,64	20,62	20,60	20,63	20,56	20,57	20,59	20,55	20,54	20,60	20,68	20,59	20,55	20,53	20,62	20,63	20,60	20,61	20,56	20,66	20,61	20,57	20,62	20,62	20,63	20,62	20,62	20,57	20,56	20,52	20,52	20,58	20,64	20,62	20,57	20,58	20,53	20,54	20,55	20,52	20,50	20,54	20,66	20,61	20,61	20,61	20,56	20,55	20,53	20,51	20,61	20,63	20,61	20,57	20,53	20,53	20,54	20,58	20,59	20,53	20,55	20,52	20,50	20,47	20,49	20,58	20,56	20,54	20,49	20,56	20,59	20,54	20,51	20,50	20,50	20,50	20,60	20,54	20,37	20,52	20,57	20,50	20,50	20,53	20,48	20,41	20,39	20,49	20,45	20,48	20,58	20,49	20,43	20,39	20,50	20,57	20,49	20,48	20,58	20,60	20,51	20,46	20,53	20,54	20,51	20,56	20,51	20,52	20,56	20,50	20,47	20,51	20,50	20,40	20,39	20,45	20,53	20,48	20,52	20,50	20,49	20,40	20,49	20,50	20,51	20,50	20,58	20,51	20,43	20,48	20,55	20,52	20,55	20,52	20,42	20,42	20,45	20,44	20,43	20,50	20,45	20,46	20,44	20,48	20,49	20,38	20,46	20,45	20,44	20,49	20,48	20,48	20,48	20,44	20,47	20,47	20,49	20,52	20,49	20,51	20,57	20,45	20,40	20,44	20,49	20,42	20,45	20,45	20,37	20,41	20,40	20,41	20,38	20,39	20,37	20,40	20,50	20,44	20,34	20,35	20,37	20,32	20,31	20,46	20,49	20,47	20,42	20,50	20,43	20,38	20,48	20,42	20,37	20,34	20,42	20,43	20,42	20,44	20,44	20,35	20,37	20,37	20,34	20,25	20,42	20,50	20,49	20,39	20,40	20,44	20,42	20,46	20,40	20,41	20,41	20,38	20,44	20,40	20,40	20,37	20,44	20,38	20,38	20,37	
20,43	20,40	20,38	20,42	20,40	20,37	20,42	20,45	20,38	20,42	20,34	20,40	20,49	20,50	20,39	20,34	20,46	20,44	20,42	20,46	20,49	20,55	20,47	20,37	20,34	20,37	20,35	20,44	20,51	20,49	20,49	20,48	20,43	20,48	20,48	20,46	20,50	20,47	20,41	20,38	20,38	20,49	20,58	20,41	20,38	20,37	20,35	20,38	20,36	20,40	20,42	20,42	20,43	20,42	20,48	20,45	20,37	20,45	20,30	20,37	20,46	20,49	20,49	20,42	20,43	20,54	20,53	20,47	20,43	20,48	20,46	20,48	20,44	20,42	20,46	20,45	20,50	20,46	20,41	20,41	20,51	20,50	20,56	20,52	20,44	20,46	20,49	20,57	20,52	20,51	20,60	20,53	20,48	20,44	20,48	20,52	20,39	20,42	20,51	20,49	20,47	20,47	20,53	20,49	20,43	20,39	20,38	20,51	20,53	20,45	20,45	20,43	20,42	20,41	20,48	20,46	20,41	20,44	20,58	20,49	20,43	20,47	20,61	20,64	20,56	20,51	20,52	20,50	20,52	20,42	20,46	20,43	20,48	20,56	20,56	20,53	20,51	20,52	20,57	20,55	20,57	20,60	20,62	20,55	20,42	20,43	20,45	20,45	20,39	20,52	20,46	20,47	20,51	20,52	20,51	20,53	20,58	20,60	20,67	20,56	20,52	20,51	20,54	20,49	20,54	20,58	20,56	20,54	20,52	20,53	20,54	20,50	20,59	20,65	20,62	20,59	20,53	20,51	20,57	20,58	20,58	20,53	20,53	20,55	20,61	20,65	20,55	20,58	20,50	20,55	20,62	20,54	20,59	20,69	20,60	20,51	20,54	20,53	20,52	20,56	20,59	20,58	20,61	20,60	20,57	20,59	20,60	20,54	20,68	20,61	20,54	20,57	20,52	20,58	20,68	20,64	20,61	20,61	20,58	20,67	20,70	20,65	20,57	20,54	20,64	20,67	20,60	20,67	20,62	20,61	20,63	20,62	20,59	20,65	20,71	20,71	20,69	20,69	20,67	20,67	20,77	20,77	20,72	20,74	20,68	20,65	20,68	20,69	20,56	20,64	20,64	20,63	20,79	20,75	20,76	20,80	20,78	20,72	20,69	20,60	20,64	20,76	20,69	20,64	20,67	20,61	20,66	20,67	20,65	20,64	20,74	20,67	20,64	20,69	20,74	20,78	20,81	20,75	20,72	20,76	20,75	20,81	20,76	20,82	20,77	20,75	20,79	20,77	20,79	20,80	20,76	20,81	20,78	20,71	20,69	20,79	20,73	20,72	20,79	20,81	20,77	20,79	20,79	20,78	20,74	20,80	20,76	20,73	20,72	20,75	20,74	20,76	20,77	20,82	20,79	20,75	20,81	20,79	20,75	20,72	20,77	20,81	20,78	20,78	20,75	20,69	20,76	20,78	20,73	20,73	20,80	20,85	20,80	20,78	20,79	20,82	20,75	20,73	20,81	20,80	20,78	20,76	20,74	20,80	20,75	20,76	20,74	20,76	20,86	20,77	20,69	20,73	20,69	20,78	20,71	20,71	20,74	20,79	20,79	20,71	20,85	20,90	20,78	20,65	20,73	20,69	20,70	20,66	20,66	20,67	20,70	20,72	20,65	20,70	20,71	20,68	20,64	20,72	20,73	20,70	20,77	20,80	20,76	20,74	20,73	20,79	20,82	20,71	20,71	20,75	20,69	20,73	20,71	20,70	20,73	20,72	20,71	20,75	20,71	20,63	20,74	20,72	20,68	20,73	20,68	20,61	20,62	20,65	20,68	20,68	20,59	20,65	20,70	20,74	20,67	20,67	20,68	20,61	20,58	20,66	20,66	20,62	20,57	20,54	20,54	20,56	20,66	20,65	20,60	20,58	20,67	20,67	20,63	20,62	20,67	20,71	20,65	20,62	20,71	20,64	20,66	20,64	20,60	20,63	20,56	20,53	20,54	20,61	20,65	20,64	20,65	20,54	20,55	20,61	20,61	20,50	20,45	20,58	20,65	20,64	20,58	20,66	20,65	20,61	20,52	20,49	20,57	20,62	20,61	20,57	20,50	20,50	20,56	20,53	20,55	20,51	20,55	20,51	20,53	20,47	20,48	20,53	20,59	20,57	20,51	20,48	20,58	20,49	20,50	20,58	20,48	20,42	20,54	20,58	20,49	20,46	20,42	20,50	20,45	20,47	20,54	20,47	20,44	20,57	20,50	20,49	20,53	20,52	20,46	20,44	20,46	20,50	20,50	20,45	20,61	20,60	20,51	20,46	20,47	20,51	20,53	20,57	20,51	20,58	20,57	20,51	20,41	20,45	20,52	20,47	20,50	20,48	20,54	20,50	20,46	20,51	20,52	20,46	20,51	20,48	20,53	20,50	20,54	20,51	20,52	20,49	20,48	20,44	20,53	20,50	20,42	20,49	20,46	20,45	20,47	20,47	20,51	20,46	20,50	20,42	20,49	20,48	20,49	20,48	20,41	20,47	20,49	20,47	20,45	20,48	20,47	20,48	20,55	20,63	20,54	20,55	20,54	20,48	20,51	20,43	20,53	20,50	20,46	20,42	20,44	20,46	20,49	20,44	20,38	20,39	20,34	20,38	20,40	20,40	20,36	20,46	20,34	20,32	20,31	20,39	20,50	20,45	20,50	20,49	20,43	20,45	20,49	20,44	20,36	20,33	20,45	20,42	20,39	20,43	20,52	20,38	20,30	20,40	20,35	20,25	20,36	20,45	20,48	20,38	20,36	20,39	20,37	20,38	20,36	20,39	20,49	20,48	20,37	20,35	20,46	20,34	20,36	20,41	20,32	20,35	
20,41	20,37	20,40	20,50	20,57	20,37	20,38	20,52	20,47	20,52	20,34	20,31	20,45	20,55	20,40	20,45	20,43	20,47	20,47	20,48	20,43	20,40	20,35	20,35	20,48	20,48	20,42	20,48	20,47	20,49	20,45	20,44	20,53	20,44	20,45	20,45	20,46	20,41	20,39	20,45	20,40	20,41	20,51	20,45	20,41	20,41	20,36	20,39	20,41	20,46	20,52	20,46	20,49	20,52	20,46	20,60	20,45	20,48	20,49	20,32	20,36	20,51	20,47	20,47	20,42	20,43	20,55	20,53	20,46	20,44	20,52	20,55	20,53	20,46	20,50	20,56	20,57	20,51	20,48	20,51	20,58	20,52	20,51	20,55	20,40	20,47	20,50	20,46	20,53	20,53	20,54	20,52	20,49	20,46	20,38	20,54	20,52	20,49	20,51	20,51	20,46	20,45	20,55	20,49	20,46	20,49	20,45	20,49	20,54	20,41	20,39	20,50	20,53	20,43	20,41	20,47	20,42	20,45	20,56	20,44	20,48	20,47	20,52	20,60	20,53	20,55	20,52	20,45	20,44	20,48	20,56	20,51	20,42	20,50	20,50	20,53	20,48	20,49	20,56	20,59	20,55	20,55	20,58	20,49	20,49	20,54	20,51	20,50	20,45	20,52	20,54	20,56	20,51	20,49	20,57	20,57	20,56	20,56	20,61	20,51	20,46	20,46	20,52	20,55	20,49	20,54	20,51	20,55	20,50	20,51	20,54	20,54	20,58	20,61	20,64	20,51	20,49	20,53	20,58	20,59	20,57	20,52	20,57	20,57	20,57	20,54	20,55	20,59	20,49	20,54	20,57	20,57	20,51	20,56	20,62	20,56	20,54	20,52	20,54	20,55	20,54	20,61	20,67	20,62	20,58	20,63	20,57	20,60	20,64	20,61	20,59	20,65	20,63	20,60	20,70	20,63	20,64	20,64	20,60	20,65	20,66	20,62	20,59	20,64	20,70	20,70	20,61	20,68	20,70	20,73	20,70	20,67	20,60	20,67	20,72	20,72	20,74	20,70	20,69	20,63	20,73	20,79	20,73	20,71	20,72	20,66	20,65	20,68	20,66	20,58	20,64	20,75	20,74	20,79	20,74	20,73	20,78	20,77	20,78	20,67	20,66	20,71	20,74	20,67	20,62	20,68	20,70	20,73	20,69	20,69	20,70	20,66	20,67	20,71	20,72	20,79	20,79	20,74	20,76	20,74	20,70	20,83	20,77	20,78	20,79	20,81	20,80	20,77	20,81	20,80	20,74	20,75	20,76	20,78	20,74	20,80	20,76	20,77	20,78	20,75	20,73	20,81	20,83	20,74	20,77	20,77	20,78	20,71	20,75	20,77	20,83	20,77	20,72	20,78	20,81	20,83	20,83	20,78	20,74	20,67	20,74	20,81	20,75	20,73	20,77	20,75	20,71	20,77	20,77	20,76	20,79	20,85	20,82	20,76	20,88	20,86	20,78	20,72	20,75	20,88	20,81	20,72	20,69	20,79	20,76	20,79	20,75	20,68	20,79	20,82	20,77	20,73	20,73	20,71	20,75	20,72	20,76	20,80	20,76	20,74	20,80	20,89	20,86	20,72	20,77	20,83	20,72	20,62	20,71	20,70	20,67	20,81	20,78	20,79	20,71	20,75	20,73	20,76	20,81	20,74	20,74	20,78	20,78	20,76	20,79	20,84	20,78	20,70	20,69	20,79	20,77	20,73	20,76	20,74	20,79	20,73	20,71	20,76	20,73	20,64	20,70	20,68	20,75	20,75	20,74	20,65	20,62	20,63	20,71	20,72	20,67	20,74	20,73	20,75	20,72	20,67	20,66	20,67	20,67	20,66	20,66	20,61	20,62	20,60	20,59	20,60	20,66	20,66	20,57	20,57	20,59	20,66	20,63	20,63	20,70	20,72	20,65	20,60	20,62	20,59	20,60	20,60	20,64	20,66	20,62	20,54	20,56	20,64	20,65	20,56	20,69	20,61	20,57	20,62	20,61	20,55	20,45	20,56	20,65	20,63	20,62	20,61	20,59	20,56	20,54	20,52	20,53	20,52	20,56	20,55	20,56	20,54	20,61	20,49	20,47	20,55	20,59	20,50	20,52	20,52	20,58	20,49	20,54	20,59	20,49	20,56	20,65	20,52	20,47	20,53	20,48	20,46	20,54	20,53	20,51	20,47	20,51	20,52	20,49	20,47	20,50	20,46	20,53	20,63	20,61	20,51	20,53	20,45	20,50	20,50	20,54	20,48	20,47	20,47	20,55	20,57	20,49	20,47	20,51	20,50	20,50	20,50	20,49	20,53	20,53	20,50	20,45	20,50	20,51	20,52	20,49	20,49	20,56	20,50	20,46	20,57	20,55	20,52	20,49	20,52	20,52	20,47	20,45	20,50	20,58	20,53	20,46	20,41	20,42	20,49	20,47	20,48	20,53	20,48	20,51	20,55	20,54	20,53	20,55	20,49	20,48	20,49	20,49	20,50	20,50	20,53	20,52	20,54	20,45	20,44	20,44	20,49	20,52	20,50	20,51	20,51	20,46	20,50	20,55	20,50	20,52	20,48	20,46	20,42	20,47	20,51	20,49	20,47	20,39	20,45	20,45	20,39	20,34	20,34	20,39	20,43	20,42	20,39	20,39	20,40	20,44	20,38	20,43	20,42	20,41	20,56	20,54	20,46	20,40	20,37	20,42	20,38	20,37	20,39	20,49	20,45	20,32	20,37	20,43	20,31	20,34	20,38	20,44	20,45	20,34	20,28	20,40	20,50	20,37	20,39	20,43	20,45	20,33	20,24	20,34	20,36	20,45	20,41	20,35	20,34	
20,39	20,41	20,40	20,48	20,49	20,41	20,41	20,56	20,51	20,55	20,41	20,26	20,36	20,54	20,47	20,44	20,48	20,40	20,49	20,43	20,38	20,38	20,43	20,42	20,49	20,47	20,42	20,52	20,58	20,53	20,45	20,48	20,46	20,41	20,36	20,40	20,41	20,41	20,33	20,47	20,40	20,41	20,46	20,47	20,38	20,43	20,40	20,47	20,47	20,43	20,54	20,48	20,43	20,48	20,51	20,62	20,56	20,47	20,53	20,48	20,41	20,47	20,52	20,47	20,44	20,41	20,51	20,59	20,56	20,42	20,36	20,55	20,57	20,47	20,44	20,49	20,58	20,52	20,46	20,53	20,50	20,47	20,47	20,47	20,47	20,43	20,48	20,44	20,55	20,53	20,51	20,52	20,55	20,56	20,44	20,54	20,62	20,63	20,53	20,56	20,52	20,49	20,55	20,49	20,38	20,43	20,49	20,45	20,51	20,48	20,43	20,53	20,55	20,51	20,40	20,39	20,51	20,44	20,54	20,44	20,48	20,49	20,49	20,55	20,51	20,49	20,55	20,56	20,50	20,50	20,62	20,55	20,42	20,43	20,49	20,49	20,56	20,58	20,54	20,57	20,55	20,49	20,48	20,46	20,56	20,63	20,57	20,51	20,51	20,48	20,49	20,55	20,51	20,54	20,58	20,60	20,48	20,46	20,60	20,57	20,45	20,55	20,47	20,49	20,55	20,49	20,49	20,49	20,42	20,46	20,50	20,59	20,56	20,52	20,57	20,51	20,52	20,54	20,62	20,63	20,59	20,51	20,58	20,58	20,51	20,53	20,55	20,67	20,57	20,58	20,60	20,58	20,55	20,54	20,58	20,60	20,60	20,58	20,56	20,54	20,58	20,57	20,59	20,62	20,58	20,64	20,56	20,55	20,60	20,62	20,66	20,69	20,64	20,56	20,60	20,60	20,67	20,67	20,63	20,60	20,66	20,62	20,63	20,70	20,68	20,64	20,65	20,71	20,73	20,72	20,72	20,73	20,66	20,62	20,73	20,79	20,68	20,78	20,69	20,62	20,64	20,76	20,74	20,72	20,72	20,67	20,73	20,73	20,75	20,68	20,63	20,82	20,77	20,74	20,72	20,69	20,74	20,71	20,80	20,73	20,75	20,70	20,64	20,70	20,70	20,76	20,81	20,80	20,72	20,76	20,73	20,67	20,69	20,73	20,68	20,68	20,81	20,77	20,73	20,73	20,68	20,75	20,73	20,71	20,75	20,74	20,78	20,71	20,80	20,75	20,73	20,75	20,78	20,81	20,78	20,80	20,79	20,74	20,77	20,79	20,74	20,80	20,82	20,72	20,78	20,86	20,83	20,78	20,75	20,79	20,85	20,83	20,72	20,76	20,87	20,84	20,82	20,80	20,78	20,69	20,74	20,78	20,78	20,75	20,78	20,82	20,75	20,70	20,71	20,79	20,79	20,76	20,79	20,81	20,83	20,81	20,78	20,78	20,76	20,83	20,83	20,74	20,75	20,89	20,76	20,72	20,72	20,72	20,74	20,83	20,81	20,78	20,82	20,74	20,72	20,73	20,73	20,74	20,75	20,76	20,86	20,86	20,80	20,76	20,80	20,77	20,77	20,69	20,76	20,77	20,77	20,76	20,76	20,77	20,81	20,81	20,80	20,78	20,78	20,77	20,78	20,78	20,81	20,81	20,84	20,79	20,78	20,75	20,69	20,73	20,76	20,75	20,67	20,71	20,80	20,76	20,78	20,77	20,71	20,74	20,73	20,69	20,70	20,74	20,73	20,71	20,65	20,66	20,68	20,67	20,69	20,69	20,73	20,73	20,70	20,71	20,74	20,73	20,71	20,66	20,62	20,57	20,60	20,66	20,64	20,64	20,66	20,72	20,63	20,60	20,65	20,64	20,61	20,63	20,66	20,67	20,60	20,54	20,61	20,59	20,59	20,61	20,60	20,61	20,60	20,56	20,58	20,67	20,64	20,54	20,56	20,56	20,59	20,59	20,64	20,59	20,56	20,63	20,64	20,56	20,52	20,60	20,54	20,60	20,58	20,56	20,50	20,51	20,57	20,54	20,52	20,54	20,52	20,55	20,49	20,58	20,56	20,50	20,53	20,53	20,57	20,55	20,52	20,55	20,51	20,56	20,61	20,49	20,42	20,56	20,53	20,49	20,54	20,47	20,48	20,53	20,54	20,53	20,52	20,51	20,51	20,46	20,50	20,56	20,58	20,58	20,47	20,43	20,48	20,54	20,52	20,52	20,53	20,48	20,56	20,57	20,51	20,43	20,45	20,55	20,54	20,50	20,43	20,52	20,47	20,48	20,50	20,50	20,53	20,51	20,55	20,43	20,55	20,51	20,48	20,57	20,57	20,53	20,49	20,54	20,51	20,52	20,41	20,48	20,61	20,48	20,52	20,46	20,39	20,43	20,43	20,47	20,50	20,44	20,46	20,50	20,49	20,59	20,55	20,47	20,51	20,51	20,51	20,57	20,55	20,58	20,58	20,49	20,48	20,54	20,51	20,49	20,54	20,53	20,48	20,50	20,45	20,54	20,49	20,47	20,49	20,50	20,49	20,46	20,44	20,48	20,45	20,40	20,38	20,43	20,41	20,40	20,40	20,38	20,40	20,43	20,40	20,41	20,36	20,46	20,50	20,41	20,31	20,39	20,47	20,56	20,56	20,50	20,47	20,37	20,31	20,38	20,43	20,42	20,43	20,31	20,39	20,38	20,37	20,33	20,34	20,44	20,46	20,54	20,55	20,34	20,33	20,55	20,56	20,46	20,44	20,41	20,37	20,28	20,37	20,42	20,45	20,46	20,43	20,43	
20,41	20,41	20,49	20,38	20,44	20,40	20,43	20,48	20,45	20,54	20,42	20,37	20,37	20,49	20,45	20,39	20,42	20,42	20,44	20,46	20,48	20,38	20,49	20,50	20,47	20,46	20,39	20,44	20,52	20,48	20,39	20,44	20,40	20,39	20,37	20,41	20,39	20,39	20,34	20,41	20,32	20,40	20,45	20,44	20,40	20,44	20,45	20,46	20,46	20,40	20,53	20,52	20,33	20,38	20,49	20,48	20,47	20,48	20,50	20,52	20,47	20,45	20,48	20,50	20,42	20,42	20,48	20,51	20,42	20,39	20,38	20,50	20,53	20,45	20,39	20,40	20,44	20,48	20,46	20,48	20,47	20,48	20,49	20,48	20,45	20,56	20,56	20,49	20,49	20,47	20,47	20,51	20,54	20,55	20,47	20,53	20,58	20,53	20,52	20,58	20,60	20,55	20,52	20,53	20,52	20,47	20,45	20,42	20,45	20,53	20,44	20,43	20,46	20,50	20,48	20,44	20,48	20,51	20,49	20,51	20,50	20,54	20,54	20,55	20,50	20,48	20,54	20,53	20,49	20,45	20,57	20,58	20,47	20,48	20,46	20,49	20,52	20,62	20,52	20,45	20,51	20,46	20,49	20,42	20,51	20,56	20,51	20,46	20,50	20,51	20,47	20,49	20,50	20,56	20,56	20,58	20,47	20,46	20,51	20,53	20,44	20,58	20,48	20,46	20,61	20,63	20,57	20,48	20,44	20,48	20,45	20,54	20,53	20,51	20,52	20,54	20,51	20,49	20,60	20,58	20,53	20,54	20,64	20,58	20,51	20,57	20,60	20,61	20,56	20,58	20,66	20,63	20,63	20,68	20,63	20,58	20,64	20,63	20,60	20,53	20,54	20,63	20,57	20,61	20,63	20,63	20,63	20,61	20,64	20,70	20,65	20,68	20,72	20,58	20,60	20,62	20,65	20,60	20,59	20,61	20,62	20,58	20,64	20,66	20,66	20,71	20,69	20,69	20,75	20,64	20,66	20,72	20,72	20,72	20,76	20,78	20,68	20,74	20,73	20,62	20,68	20,76	20,70	20,69	20,74	20,70	20,71	20,72	20,74	20,78	20,68	20,73	20,77	20,72	20,76	20,66	20,71	20,79	20,82	20,74	20,67	20,72	20,65	20,65	20,60	20,73	20,81	20,81	20,71	20,71	20,72	20,80	20,77	20,79	20,70	20,71	20,83	20,84	20,79	20,73	20,66	20,73	20,74	20,69	20,81	20,81	20,79	20,74	20,80	20,83	20,76	20,78	20,77	20,74	20,73	20,74	20,86	20,72	20,73	20,75	20,76	20,77	20,81	20,74	20,81	20,78	20,82	20,83	20,79	20,78	20,85	20,86	20,82	20,82	20,87	20,80	20,78	20,86	20,83	20,72	20,73	20,79	20,80	20,80	20,75	20,78	20,78	20,72	20,77	20,79	20,78	20,78	20,75	20,78	20,77	20,73	20,78	20,80	20,84	20,86	20,79	20,77	20,75	20,84	20,74	20,68	20,67	20,74	20,74	20,83	20,81	20,76	20,79	20,76	20,69	20,67	20,72	20,73	20,75	20,72	20,84	20,87	20,78	20,71	20,73	20,74	20,77	20,78	20,74	20,69	20,75	20,79	20,72	20,78	20,83	20,80	20,79	20,78	20,74	20,79	20,75	20,79	20,78	20,82	20,80	20,73	20,77	20,76	20,69	20,74	20,73	20,70	20,72	20,69	20,73	20,73	20,74	20,74	20,71	20,63	20,73	20,74	20,67	20,75	20,72	20,72	20,75	20,64	20,66	20,69	20,66	20,66	20,67	20,66	20,73	20,70	20,71	20,69	20,64	20,68	20,62	20,65	20,61	20,63	20,66	20,62	20,59	20,60	20,65	20,63	20,63	20,63	20,60	20,62	20,68	20,64	20,56	20,61	20,62	20,62	20,63	20,64	20,57	20,54	20,61	20,58	20,56	20,61	20,63	20,57	20,61	20,57	20,60	20,59	20,56	20,53	20,54	20,55	20,57	20,59	20,57	20,58	20,58	20,59	20,63	20,66	20,58	20,57	20,65	20,57	20,51	20,52	20,46	20,50	20,59	20,56	20,55	20,48	20,50	20,53	20,48	20,47	20,51	20,52	20,51	20,58	20,62	20,53	20,46	20,54	20,46	20,49	20,57	20,52	20,48	20,54	20,53	20,45	20,52	20,53	20,51	20,50	20,51	20,53	20,52	20,58	20,46	20,40	20,47	20,51	20,46	20,54	20,47	20,40	20,50	20,57	20,55	20,41	20,39	20,54	20,50	20,42	20,45	20,50	20,55	20,53	20,45	20,44	20,47	20,43	20,44	20,46	20,51	20,60	20,47	20,47	20,43	20,45	20,38	20,47	20,58	20,56	20,51	20,55	20,54	20,48	20,56	20,50	20,45	20,44	20,45	20,46	20,49	20,47	20,45	20,47	20,51	20,63	20,58	20,43	20,47	20,50	20,45	20,51	20,52	20,51	20,44	20,44	20,45	20,53	20,51	20,49	20,53	20,53	20,48	20,47	20,54	20,52	20,49	20,39	20,45	20,50	20,46	20,47	20,57	20,56	20,53	20,46	20,43	20,46	20,49	20,48	20,45	20,40	20,45	20,47	20,45	20,42	20,46	20,48	20,51	20,45	20,37	20,40	20,43	20,52	20,55	20,44	20,43	20,43	20,39	20,32	20,41	20,47	20,52	20,38	20,35	20,42	20,34	20,34	20,45	20,51	20,43	20,52	20,53	20,39	20,39	20,51	20,57	20,57	20,48	20,45	20,32	20,29	20,33	20,45	20,43	20,44	20,43	20,41	
20,46	20,51	20,41	20,43	20,50	20,42	20,52	20,53	20,42	20,44	20,42	20,41	20,40	20,42	20,42	20,41	20,41	20,42	20,47	20,51	20,46	20,49	20,44	20,34	20,38	20,47	20,48	20,44	20,44	20,49	20,41	20,40	20,38	20,35	20,39	20,41	20,50	20,42	20,40	20,43	20,36	20,44	20,40	20,42	20,45	20,41	20,53	20,49	20,43	20,40	20,50	20,51	20,46	20,38	20,43	20,42	20,35	20,42	20,42	20,57	20,46	20,43	20,48	20,44	20,41	20,47	20,47	20,47	20,38	20,42	20,40	20,53	20,54	20,47	20,40	20,42	20,35	20,44	20,52	20,50	20,46	20,43	20,41	20,48	20,48	20,47	20,52	20,50	20,41	20,42	20,53	20,58	20,52	20,51	20,50	20,56	20,56	20,55	20,52	20,57	20,60	20,48	20,54	20,48	20,42	20,44	20,48	20,49	20,49	20,59	20,47	20,47	20,54	20,54	20,45	20,40	20,44	20,46	20,57	20,59	20,53	20,57	20,57	20,59	20,48	20,50	20,49	20,47	20,47	20,46	20,52	20,55	20,52	20,54	20,55	20,57	20,51	20,46	20,50	20,47	20,52	20,45	20,47	20,53	20,55	20,54	20,47	20,54	20,49	20,48	20,48	20,50	20,48	20,53	20,54	20,55	20,50	20,54	20,57	20,41	20,48	20,53	20,52	20,54	20,52	20,57	20,61	20,51	20,48	20,52	20,57	20,52	20,56	20,61	20,59	20,58	20,51	20,54	20,59	20,55	20,50	20,52	20,58	20,56	20,53	20,58	20,63	20,62	20,43	20,63	20,70	20,63	20,63	20,66	20,67	20,66	20,64	20,54	20,62	20,61	20,56	20,58	20,60	20,57	20,57	20,61	20,62	20,61	20,65	20,61	20,67	20,63	20,66	20,66	20,63	20,69	20,63	20,62	20,60	20,58	20,64	20,60	20,67	20,64	20,66	20,82	20,76	20,75	20,78	20,65	20,65	20,67	20,75	20,66	20,73	20,78	20,73	20,78	20,69	20,70	20,71	20,78	20,79	20,78	20,75	20,69	20,70	20,65	20,70	20,78	20,77	20,76	20,77	20,70	20,72	20,68	20,67	20,76	20,73	20,71	20,72	20,69	20,66	20,66	20,66	20,70	20,75	20,79	20,76	20,69	20,77	20,82	20,77	20,81	20,72	20,77	20,84	20,84	20,82	20,81	20,72	20,75	20,77	20,72	20,79	20,82	20,78	20,79	20,80	20,77	20,75	20,80	20,76	20,77	20,76	20,76	20,84	20,81	20,77	20,81	20,78	20,80	20,84	20,79	20,72	20,71	20,75	20,78	20,78	20,77	20,84	20,81	20,74	20,82	20,88	20,78	20,70	20,76	20,78	20,79	20,78	20,83	20,86	20,81	20,72	20,69	20,76	20,75	20,79	20,87	20,77	20,73	20,77	20,73	20,80	20,77	20,81	20,82	20,78	20,85	20,78	20,75	20,76	20,84	20,84	20,84	20,76	20,74	20,79	20,80	20,85	20,72	20,73	20,74	20,75	20,71	20,72	20,76	20,75	20,75	20,78	20,82	20,82	20,71	20,78	20,80	20,78	20,74	20,72	20,66	20,70	20,77	20,78	20,86	20,89	20,84	20,80	20,73	20,76	20,76	20,75	20,79	20,86	20,87	20,83	20,75	20,74	20,76	20,73	20,77	20,71	20,66	20,71	20,77	20,73	20,68	20,73	20,73	20,73	20,71	20,71	20,74	20,62	20,72	20,72	20,67	20,66	20,64	20,65	20,67	20,76	20,66	20,69	20,69	20,74	20,74	20,63	20,63	20,65	20,62	20,60	20,67	20,64	20,61	20,58	20,58	20,55	20,55	20,64	20,64	20,63	20,61	20,63	20,61	20,68	20,67	20,57	20,60	20,64	20,61	20,70	20,69	20,56	20,58	20,65	20,61	20,63	20,59	20,57	20,55	20,60	20,57	20,57	20,62	20,53	20,47	20,51	20,55	20,60	20,60	20,62	20,56	20,51	20,59	20,61	20,57	20,59	20,57	20,58	20,59	20,57	20,50	20,50	20,48	20,57	20,57	20,56	20,50	20,49	20,44	20,51	20,54	20,56	20,62	20,57	20,55	20,57	20,58	20,53	20,53	20,50	20,55	20,60	20,56	20,55	20,53	20,49	20,48	20,45	20,56	20,62	20,51	20,52	20,55	20,54	20,55	20,51	20,41	20,42	20,53	20,48	20,54	20,42	20,40	20,46	20,51	20,55	20,45	20,44	20,57	20,54	20,47	20,45	20,55	20,57	20,55	20,49	20,40	20,47	20,49	20,47	20,44	20,51	20,57	20,48	20,39	20,46	20,47	20,43	20,46	20,57	20,56	20,51	20,59	20,55	20,45	20,53	20,56	20,47	20,59	20,55	20,50	20,49	20,43	20,49	20,52	20,48	20,58	20,54	20,41	20,46	20,57	20,47	20,40	20,41	20,47	20,44	20,36	20,44	20,48	20,44	20,51	20,48	20,45	20,43	20,47	20,52	20,48	20,49	20,43	20,40	20,41	20,52	20,49	20,48	20,42	20,41	20,47	20,46	20,43	20,44	20,44	20,45	20,41	20,41	20,47	20,44	20,44	20,45	20,49	20,58	20,45	20,43	20,41	20,38	20,45	20,51	20,46	20,45	20,50	20,53	20,37	20,45	20,46	20,52	20,47	20,36	20,37	20,39	20,38	20,43	20,42	20,42	20,40	20,50	20,41	20,39	20,51	20,50	20,54	20,49	20,41	20,39	20,32	20,39	20,33	20,50	20,45	20,40	20,32	
20,41	20,51	20,44	20,45	20,46	20,47	20,37	20,51	20,42	20,40	20,34	20,33	20,40	20,48	20,48	20,48	20,37	20,36	20,39	20,54	20,46	20,47	20,45	20,35	20,47	20,44	20,52	20,46	20,49	20,53	20,44	20,46	20,42	20,42	20,38	20,45	20,45	20,50	20,54	20,45	20,33	20,42	20,45	20,47	20,47	20,41	20,43	20,46	20,44	20,48	20,55	20,54	20,42	20,45	20,51	20,43	20,44	20,48	20,46	20,47	20,46	20,43	20,50	20,44	20,45	20,51	20,54	20,43	20,40	20,43	20,48	20,53	20,50	20,52	20,54	20,52	20,45	20,43	20,56	20,53	20,44	20,40	20,49	20,60	20,49	20,45	20,43	20,50	20,44	20,53	20,51	20,53	20,52	20,52	20,57	20,49	20,50	20,46	20,54	20,51	20,45	20,48	20,56	20,55	20,43	20,44	20,54	20,60	20,61	20,58	20,58	20,54	20,60	20,57	20,49	20,42	20,48	20,55	20,57	20,48	20,49	20,51	20,53	20,55	20,56	20,55	20,56	20,46	20,45	20,45	20,58	20,44	20,46	20,51	20,57	20,61	20,50	20,47	20,53	20,53	20,56	20,51	20,46	20,54	20,57	20,53	20,50	20,46	20,47	20,43	20,46	20,47	20,47	20,49	20,43	20,54	20,49	20,54	20,63	20,46	20,42	20,53	20,51	20,51	20,54	20,46	20,53	20,51	20,48	20,50	20,56	20,54	20,52	20,57	20,57	20,56	20,52	20,58	20,53	20,51	20,51	20,53	20,58	20,50	20,54	20,59	20,62	20,62	20,52	20,60	20,65	20,59	20,64	20,65	20,66	20,64	20,62	20,53	20,54	20,59	20,63	20,55	20,60	20,55	20,53	20,66	20,68	20,60	20,61	20,54	20,63	20,68	20,59	20,59	20,65	20,70	20,70	20,66	20,62	20,64	20,66	20,66	20,64	20,69	20,67	20,74	20,74	20,77	20,83	20,72	20,67	20,68	20,66	20,71	20,74	20,78	20,70	20,79	20,73	20,66	20,80	20,77	20,81	20,85	20,76	20,63	20,72	20,73	20,75	20,78	20,82	20,79	20,77	20,68	20,71	20,76	20,79	20,74	20,73	20,79	20,75	20,73	20,72	20,72	20,66	20,71	20,76	20,82	20,79	20,72	20,81	20,81	20,78	20,77	20,70	20,76	20,79	20,87	20,85	20,81	20,79	20,84	20,81	20,76	20,77	20,80	20,76	20,73	20,80	20,78	20,73	20,82	20,82	20,82	20,84	20,82	20,86	20,86	20,84	20,81	20,80	20,81	20,82	20,81	20,80	20,74	20,71	20,76	20,78	20,75	20,74	20,78	20,76	20,86	20,87	20,78	20,81	20,82	20,81	20,75	20,73	20,78	20,86	20,83	20,76	20,74	20,77	20,80	20,73	20,84	20,87	20,79	20,77	20,77	20,76	20,76	20,83	20,86	20,77	20,85	20,87	20,78	20,77	20,78	20,80	20,83	20,82	20,82	20,80	20,75	20,82	20,75	20,75	20,74	20,76	20,75	20,72	20,77	20,82	20,81	20,89	20,87	20,82	20,75	20,75	20,79	20,80	20,78	20,82	20,76	20,77	20,83	20,86	20,90	20,81	20,84	20,81	20,78	20,80	20,84	20,78	20,77	20,85	20,88	20,78	20,77	20,79	20,82	20,86	20,84	20,79	20,71	20,68	20,73	20,75	20,65	20,64	20,78	20,82	20,80	20,84	20,71	20,70	20,72	20,71	20,66	20,62	20,64	20,71	20,68	20,79	20,72	20,73	20,68	20,65	20,69	20,73	20,68	20,63	20,66	20,61	20,71	20,68	20,60	20,54	20,63	20,58	20,61	20,63	20,60	20,62	20,62	20,67	20,60	20,66	20,67	20,60	20,57	20,59	20,62	20,61	20,64	20,60	20,58	20,68	20,65	20,67	20,64	20,54	20,53	20,59	20,64	20,68	20,61	20,61	20,54	20,55	20,55	20,52	20,52	20,55	20,58	20,67	20,63	20,58	20,54	20,54	20,62	20,55	20,42	20,51	20,52	20,50	20,50	20,61	20,60	20,60	20,50	20,44	20,47	20,46	20,51	20,57	20,65	20,56	20,55	20,53	20,49	20,55	20,56	20,60	20,56	20,52	20,51	20,46	20,47	20,47	20,50	20,49	20,52	20,56	20,43	20,47	20,59	20,56	20,51	20,50	20,51	20,39	20,50	20,61	20,57	20,55	20,51	20,54	20,49	20,45	20,44	20,45	20,51	20,55	20,57	20,47	20,58	20,52	20,47	20,54	20,46	20,44	20,47	20,51	20,47	20,54	20,52	20,48	20,43	20,50	20,53	20,45	20,50	20,56	20,50	20,44	20,48	20,42	20,46	20,49	20,58	20,51	20,52	20,55	20,47	20,47	20,42	20,42	20,49	20,46	20,48	20,44	20,36	20,45	20,48	20,50	20,39	20,43	20,50	20,46	20,35	20,36	20,45	20,42	20,45	20,52	20,47	20,42	20,45	20,50	20,47	20,58	20,51	20,51	20,50	20,50	20,50	20,47	20,49	20,45	20,39	20,37	20,42	20,45	20,40	20,41	20,42	20,45	20,44	20,42	20,42	20,40	20,43	20,50	20,48	20,45	20,45	20,42	20,50	20,57	20,47	20,42	20,46	20,51	20,41	20,41	20,42	20,46	20,44	20,37	20,38	20,39	20,37	20,39	20,43	20,48	20,42	20,49	20,47	20,40	20,48	20,51	20,49	20,48	20,38	20,45	20,46	20,45	20,44	20,48	20,41	20,38	20,41	
20,42	20,38	20,49	20,42	20,39	20,37	20,45	20,47	20,39	20,40	20,26	20,32	20,39	20,45	20,46	20,49	20,41	20,32	20,30	20,40	20,39	20,37	20,47	20,41	20,43	20,41	20,43	20,49	20,44	20,50	20,54	20,55	20,42	20,43	20,39	20,44	20,48	20,44	20,43	20,38	20,34	20,48	20,55	20,50	20,50	20,42	20,34	20,41	20,44	20,52	20,48	20,51	20,41	20,43	20,51	20,46	20,41	20,53	20,52	20,53	20,49	20,49	20,47	20,49	20,52	20,46	20,52	20,49	20,36	20,39	20,49	20,56	20,50	20,50	20,51	20,41	20,45	20,48	20,44	20,51	20,42	20,43	20,60	20,60	20,44	20,45	20,44	20,49	20,60	20,60	20,49	20,48	20,54	20,53	20,44	20,45	20,54	20,48	20,42	20,47	20,46	20,53	20,64	20,58	20,53	20,47	20,49	20,55	20,59	20,54	20,53	20,56	20,52	20,50	20,48	20,50	20,48	20,43	20,52	20,45	20,46	20,45	20,51	20,48	20,52	20,61	20,62	20,50	20,44	20,47	20,60	20,59	20,51	20,52	20,57	20,59	20,49	20,51	20,51	20,56	20,54	20,56	20,53	20,47	20,55	20,54	20,51	20,59	20,51	20,43	20,52	20,50	20,47	20,51	20,49	20,48	20,48	20,48	20,61	20,49	20,42	20,51	20,51	20,53	20,61	20,58	20,53	20,53	20,49	20,52	20,55	20,55	20,53	20,53	20,57	20,63	20,57	20,57	20,57	20,51	20,53	20,60	20,60	20,51	20,56	20,67	20,61	20,60	20,55	20,52	20,56	20,59	20,59	20,57	20,62	20,58	20,60	20,51	20,62	20,68	20,62	20,58	20,60	20,69	20,62	20,62	20,68	20,65	20,59	20,56	20,60	20,59	20,60	20,59	20,66	20,69	20,70	20,70	20,66	20,63	20,60	20,62	20,60	20,65	20,67	20,69	20,69	20,73	20,76	20,75	20,74	20,72	20,67	20,63	20,74	20,72	20,69	20,69	20,73	20,75	20,77	20,76	20,69	20,76	20,75	20,68	20,72	20,79	20,70	20,77	20,77	20,81	20,82	20,79	20,76	20,81	20,76	20,81	20,77	20,78	20,73	20,68	20,74	20,83	20,70	20,64	20,78	20,81	20,79	20,79	20,78	20,81	20,74	20,72	20,74	20,77	20,77	20,82	20,72	20,71	20,78	20,85	20,85	20,77	20,70	20,87	20,78	20,70	20,76	20,80	20,80	20,82	20,78	20,77	20,87	20,82	20,84	20,86	20,80	20,81	20,80	20,73	20,69	20,72	20,78	20,78	20,69	20,80	20,83	20,80	20,78	20,80	20,82	20,82	20,89	20,85	20,84	20,84	20,89	20,81	20,74	20,73	20,78	20,74	20,79	20,76	20,75	20,81	20,77	20,76	20,91	20,84	20,84	20,80	20,80	20,83	20,81	20,82	20,87	20,88	20,91	20,88	20,88	20,81	20,78	20,82	20,82	20,87	20,86	20,86	20,83	20,70	20,78	20,78	20,80	20,83	20,76	20,80	20,80	20,85	20,87	20,89	20,86	20,79	20,80	20,77	20,79	20,78	20,70	20,69	20,75	20,81	20,81	20,83	20,80	20,75	20,73	20,74	20,84	20,78	20,78	20,76	20,74	20,83	20,79	20,77	20,76	20,77	20,82	20,86	20,76	20,78	20,71	20,69	20,72	20,68	20,64	20,73	20,80	20,75	20,79	20,77	20,76	20,80	20,74	20,68	20,60	20,63	20,74	20,75	20,75	20,80	20,72	20,64	20,66	20,62	20,72	20,68	20,59	20,66	20,70	20,69	20,75	20,65	20,58	20,65	20,64	20,59	20,63	20,56	20,56	20,63	20,66	20,57	20,61	20,70	20,58	20,57	20,56	20,61	20,60	20,57	20,61	20,64	20,62	20,56	20,62	20,67	20,54	20,51	20,59	20,57	20,60	20,58	20,54	20,58	20,57	20,58	20,53	20,61	20,63	20,70	20,64	20,61	20,55	20,54	20,56	20,61	20,58	20,47	20,48	20,56	20,54	20,49	20,56	20,60	20,62	20,53	20,48	20,58	20,51	20,50	20,49	20,51	20,53	20,51	20,51	20,54	20,58	20,64	20,60	20,54	20,52	20,50	20,43	20,47	20,44	20,47	20,55	20,51	20,52	20,40	20,38	20,54	20,55	20,52	20,50	20,54	20,53	20,49	20,53	20,52	20,50	20,49	20,58	20,51	20,32	20,36	20,46	20,53	20,45	20,51	20,52	20,54	20,46	20,42	20,51	20,48	20,47	20,44	20,50	20,44	20,46	20,46	20,44	20,45	20,52	20,57	20,51	20,45	20,56	20,51	20,45	20,42	20,44	20,46	20,51	20,55	20,53	20,49	20,53	20,54	20,48	20,45	20,53	20,49	20,43	20,56	20,56	20,47	20,48	20,41	20,42	20,45	20,45	20,49	20,48	20,40	20,39	20,40	20,52	20,50	20,55	20,55	20,44	20,38	20,45	20,47	20,52	20,44	20,49	20,48	20,43	20,50	20,52	20,48	20,43	20,33	20,33	20,42	20,51	20,58	20,43	20,43	20,42	20,43	20,47	20,54	20,45	20,41	20,36	20,46	20,54	20,46	20,42	20,52	20,53	20,39	20,46	20,39	20,38	20,41	20,39	20,46	20,50	20,41	20,41	20,47	20,49	20,44	20,40	20,47	20,51	20,33	20,38	20,48	20,42	20,46	20,44	20,53	20,41	20,38	20,45	20,48	20,47	20,44	20,46	20,46	20,47	20,50	
20,38	20,39	20,37	20,45	20,42	20,40	20,42	20,50	20,44	20,42	20,35	20,38	20,45	20,45	20,31	20,38	20,46	20,42	20,33	20,34	20,34	20,44	20,49	20,55	20,41	20,39	20,44	20,46	20,43	20,44	20,42	20,43	20,36	20,43	20,49	20,43	20,41	20,38	20,41	20,38	20,39	20,43	20,51	20,47	20,45	20,46	20,43	20,46	20,44	20,52	20,52	20,48	20,41	20,39	20,52	20,51	20,42	20,42	20,54	20,51	20,42	20,45	20,45	20,47	20,53	20,49	20,46	20,53	20,43	20,46	20,43	20,46	20,48	20,45	20,57	20,47	20,42	20,44	20,44	20,46	20,48	20,43	20,50	20,59	20,42	20,41	20,45	20,42	20,55	20,53	20,50	20,41	20,50	20,50	20,40	20,50	20,50	20,51	20,46	20,49	20,54	20,50	20,61	20,58	20,52	20,50	20,50	20,56	20,57	20,52	20,44	20,51	20,53	20,53	20,49	20,47	20,43	20,45	20,59	20,49	20,45	20,43	20,41	20,51	20,55	20,51	20,58	20,48	20,45	20,46	20,57	20,69	20,55	20,50	20,53	20,59	20,51	20,51	20,53	20,54	20,52	20,52	20,56	20,60	20,53	20,53	20,50	20,55	20,56	20,44	20,48	20,51	20,45	20,49	20,53	20,47	20,49	20,60	20,63	20,51	20,49	20,56	20,54	20,50	20,56	20,57	20,57	20,46	20,48	20,56	20,58	20,56	20,49	20,56	20,59	20,58	20,52	20,52	20,53	20,55	20,51	20,55	20,58	20,61	20,59	20,59	20,54	20,55	20,56	20,53	20,52	20,58	20,60	20,62	20,64	20,59	20,58	20,55	20,60	20,65	20,64	20,61	20,61	20,58	20,64	20,66	20,64	20,61	20,61	20,59	20,63	20,69	20,65	20,63	20,66	20,70	20,64	20,69	20,66	20,60	20,63	20,59	20,58	20,59	20,60	20,59	20,65	20,73	20,76	20,74	20,71	20,75	20,69	20,65	20,69	20,71	20,73	20,78	20,67	20,67	20,78	20,78	20,69	20,76	20,74	20,70	20,72	20,77	20,75	20,73	20,74	20,78	20,78	20,74	20,77	20,77	20,69	20,76	20,80	20,76	20,69	20,71	20,73	20,76	20,67	20,71	20,76	20,83	20,77	20,71	20,82	20,80	20,72	20,76	20,70	20,79	20,77	20,78	20,65	20,71	20,81	20,87	20,86	20,80	20,68	20,86	20,85	20,75	20,80	20,80	20,82	20,80	20,76	20,74	20,80	20,79	20,84	20,81	20,80	20,81	20,78	20,79	20,76	20,76	20,75	20,70	20,76	20,84	20,84	20,74	20,76	20,79	20,80	20,75	20,83	20,87	20,86	20,82	20,79	20,78	20,81	20,86	20,81	20,75	20,74	20,71	20,72	20,83	20,86	20,86	20,86	20,84	20,81	20,86	20,82	20,84	20,82	20,81	20,85	20,83	20,86	20,88	20,82	20,81	20,78	20,83	20,87	20,92	20,85	20,88	20,83	20,71	20,72	20,77	20,84	20,76	20,74	20,76	20,80	20,82	20,88	20,86	20,88	20,80	20,85	20,87	20,85	20,78	20,74	20,66	20,68	20,75	20,79	20,82	20,79	20,77	20,75	20,76	20,71	20,77	20,83	20,83	20,81	20,81	20,80	20,72	20,82	20,84	20,80	20,81	20,79	20,80	20,79	20,80	20,78	20,71	20,73	20,73	20,73	20,73	20,71	20,70	20,76	20,83	20,77	20,74	20,71	20,68	20,72	20,71	20,67	20,76	20,69	20,65	20,70	20,66	20,67	20,60	20,59	20,63	20,67	20,71	20,77	20,72	20,59	20,61	20,63	20,66	20,64	20,60	20,59	20,62	20,56	20,57	20,64	20,67	20,59	20,58	20,56	20,56	20,55	20,60	20,58	20,67	20,58	20,54	20,52	20,60	20,62	20,57	20,63	20,61	20,62	20,59	20,56	20,49	20,50	20,56	20,56	20,65	20,66	20,63	20,64	20,61	20,50	20,49	20,52	20,60	20,59	20,53	20,45	20,54	20,60	20,60	20,56	20,60	20,63	20,60	20,60	20,63	20,62	20,57	20,55	20,50	20,50	20,48	20,52	20,53	20,54	20,59	20,57	20,49	20,54	20,59	20,56	20,50	20,41	20,49	20,54	20,54	20,49	20,44	20,40	20,46	20,49	20,51	20,52	20,53	20,50	20,53	20,51	20,44	20,43	20,48	20,55	20,53	20,43	20,37	20,46	20,49	20,43	20,44	20,49	20,57	20,49	20,44	20,44	20,48	20,44	20,45	20,52	20,44	20,47	20,45	20,47	20,45	20,45	20,49	20,50	20,41	20,50	20,50	20,48	20,52	20,49	20,47	20,50	20,52	20,50	20,49	20,54	20,56	20,52	20,41	20,46	20,46	20,37	20,48	20,49	20,46	20,45	20,46	20,45	20,48	20,46	20,47	20,44	20,39	20,35	20,38	20,46	20,53	20,47	20,47	20,44	20,44	20,52	20,60	20,52	20,46	20,46	20,45	20,48	20,49	20,43	20,39	20,32	20,27	20,37	20,43	20,42	20,44	20,49	20,48	20,36	20,30	20,44	20,47	20,45	20,40	20,41	20,40	20,48	20,50	20,42	20,46	20,50	20,40	20,45	20,36	20,32	20,43	20,44	20,44	20,50	20,41	20,35	20,41	20,44	20,35	20,45	20,46	20,44	20,37	20,41	20,44	20,34	20,35	20,37	20,40	20,39	20,34	20,37	20,43	20,43	20,42	20,37	20,50	20,56	20,50	
20,41	20,38	20,32	20,34	20,41	20,39	20,47	20,44	20,42	20,42	20,39	20,33	20,42	20,51	20,45	20,38	20,37	20,40	20,38	20,47	20,43	20,48	20,47	20,48	20,57	20,47	20,46	20,42	20,41	20,40	20,40	20,41	20,33	20,42	20,54	20,35	20,33	20,38	20,44	20,44	20,46	20,51	20,48	20,40	20,42	20,39	20,48	20,51	20,45	20,48	20,46	20,44	20,44	20,48	20,54	20,44	20,33	20,40	20,44	20,41	20,41	20,44	20,48	20,45	20,48	20,49	20,48	20,47	20,42	20,55	20,51	20,41	20,43	20,48	20,55	20,50	20,48	20,50	20,48	20,46	20,46	20,51	20,51	20,52	20,45	20,40	20,51	20,53	20,54	20,52	20,48	20,42	20,48	20,55	20,38	20,52	20,55	20,54	20,52	20,51	20,54	20,42	20,49	20,54	20,49	20,53	20,52	20,45	20,44	20,45	20,46	20,54	20,55	20,55	20,55	20,46	20,39	20,45	20,57	20,47	20,53	20,56	20,48	20,46	20,49	20,51	20,50	20,45	20,50	20,51	20,49	20,54	20,49	20,48	20,42	20,51	20,60	20,54	20,54	20,54	20,54	20,51	20,54	20,56	20,56	20,52	20,54	20,50	20,49	20,50	20,53	20,56	20,50	20,49	20,51	20,52	20,44	20,61	20,66	20,45	20,50	20,54	20,52	20,52	20,59	20,48	20,47	20,49	20,54	20,54	20,50	20,47	20,51	20,53	20,60	20,50	20,54	20,50	20,49	20,56	20,53	20,51	20,57	20,55	20,52	20,52	20,52	20,55	20,51	20,55	20,62	20,62	20,61	20,63	20,67	20,64	20,62	20,60	20,62	20,66	20,73	20,66	20,62	20,57	20,57	20,61	20,52	20,50	20,68	20,71	20,65	20,66	20,70	20,62	20,61	20,64	20,61	20,64	20,64	20,65	20,67	20,60	20,66	20,63	20,66	20,67	20,62	20,69	20,75	20,77	20,67	20,68	20,67	20,68	20,72	20,78	20,75	20,78	20,72	20,65	20,73	20,83	20,77	20,82	20,75	20,74	20,84	20,79	20,77	20,78	20,73	20,82	20,81	20,70	20,70	20,82	20,73	20,70	20,78	20,76	20,78	20,76	20,76	20,78	20,69	20,77	20,78	20,75	20,75	20,79	20,84	20,76	20,73	20,82	20,77	20,75	20,80	20,84	20,71	20,73	20,80	20,82	20,79	20,82	20,84	20,83	20,88	20,77	20,76	20,87	20,87	20,83	20,81	20,78	20,79	20,84	20,90	20,87	20,84	20,84	20,83	20,83	20,82	20,89	20,85	20,77	20,80	20,88	20,73	20,74	20,71	20,81	20,80	20,75	20,82	20,84	20,84	20,84	20,74	20,78	20,83	20,83	20,86	20,79	20,74	20,72	20,74	20,83	20,89	20,87	20,85	20,83	20,77	20,84	20,87	20,78	20,81	20,87	20,86	20,82	20,91	20,82	20,80	20,79	20,80	20,82	20,79	20,77	20,88	20,84	20,83	20,75	20,76	20,78	20,80	20,74	20,78	20,74	20,79	20,85	20,85	20,90	20,86	20,75	20,79	20,90	20,86	20,79	20,77	20,80	20,72	20,77	20,75	20,83	20,86	20,80	20,80	20,79	20,68	20,69	20,83	20,84	20,85	20,80	20,74	20,75	20,83	20,78	20,81	20,86	20,78	20,72	20,76	20,82	20,80	20,76	20,76	20,75	20,72	20,66	20,73	20,70	20,70	20,73	20,71	20,73	20,77	20,68	20,65	20,72	20,67	20,71	20,74	20,68	20,69	20,70	20,66	20,63	20,62	20,67	20,70	20,66	20,68	20,65	20,54	20,56	20,56	20,59	20,60	20,59	20,54	20,61	20,58	20,52	20,70	20,74	20,66	20,62	20,60	20,51	20,50	20,68	20,63	20,62	20,53	20,54	20,61	20,54	20,57	20,56	20,58	20,58	20,57	20,61	20,57	20,50	20,48	20,51	20,55	20,61	20,60	20,56	20,58	20,57	20,58	20,54	20,57	20,59	20,58	20,53	20,50	20,54	20,58	20,54	20,54	20,61	20,60	20,57	20,56	20,60	20,65	20,55	20,62	20,59	20,55	20,50	20,48	20,48	20,49	20,54	20,58	20,57	20,52	20,49	20,57	20,53	20,38	20,49	20,52	20,52	20,47	20,47	20,49	20,47	20,42	20,45	20,53	20,49	20,41	20,44	20,50	20,42	20,42	20,49	20,47	20,43	20,46	20,36	20,39	20,53	20,54	20,52	20,54	20,51	20,54	20,54	20,44	20,45	20,45	20,46	20,49	20,46	20,54	20,58	20,49	20,47	20,49	20,46	20,40	20,35	20,48	20,46	20,44	20,52	20,48	20,41	20,42	20,47	20,46	20,53	20,58	20,53	20,46	20,34	20,33	20,43	20,44	20,47	20,54	20,43	20,37	20,47	20,54	20,42	20,50	20,45	20,39	20,35	20,37	20,44	20,38	20,43	20,48	20,47	20,43	20,46	20,50	20,48	20,42	20,42	20,54	20,50	20,48	20,47	20,48	20,48	20,42	20,29	20,35	20,54	20,47	20,40	20,39	20,39	20,36	20,36	20,39	20,40	20,38	20,42	20,48	20,44	20,47	20,50	20,43	20,42	20,48	20,39	20,35	20,32	20,34	20,35	20,40	20,34	20,46	20,44	20,41	20,40	20,36	20,32	20,42	20,40	20,38	20,35	20,45	20,53	20,38	20,34	20,37	20,41	20,39	20,42	20,43	20,32	20,44	20,44	20,36	20,43	20,45	20,42	
20,37	20,41	20,32	20,31	20,35	20,42	20,44	20,46	20,43	20,40	20,46	20,42	20,32	20,40	20,45	20,48	20,46	20,39	20,33	20,40	20,38	20,43	20,53	20,50	20,58	20,55	20,37	20,37	20,38	20,43	20,49	20,43	20,40	20,41	20,45	20,37	20,35	20,46	20,35	20,41	20,44	20,57	20,46	20,36	20,49	20,50	20,48	20,47	20,46	20,45	20,39	20,44	20,53	20,53	20,53	20,43	20,36	20,42	20,44	20,44	20,45	20,45	20,48	20,46	20,45	20,43	20,45	20,42	20,43	20,52	20,49	20,52	20,50	20,48	20,50	20,41	20,38	20,51	20,49	20,44	20,41	20,45	20,52	20,44	20,37	20,43	20,51	20,61	20,62	20,54	20,48	20,46	20,51	20,52	20,38	20,42	20,52	20,51	20,56	20,54	20,51	20,55	20,42	20,45	20,47	20,46	20,51	20,44	20,42	20,45	20,44	20,48	20,46	20,49	20,44	20,48	20,50	20,41	20,48	20,44	20,44	20,52	20,53	20,51	20,48	20,48	20,49	20,44	20,44	20,52	20,50	20,47	20,44	20,53	20,45	20,51	20,55	20,52	20,51	20,48	20,52	20,54	20,52	20,56	20,50	20,49	20,60	20,51	20,48	20,51	20,50	20,54	20,56	20,50	20,53	20,53	20,49	20,49	20,62	20,47	20,44	20,51	20,41	20,58	20,61	20,61	20,58	20,50	20,52	20,46	20,43	20,44	20,51	20,51	20,47	20,46	20,54	20,58	20,51	20,58	20,72	20,56	20,56	20,53	20,52	20,60	20,52	20,57	20,57	20,56	20,61	20,59	20,57	20,60	20,59	20,63	20,60	20,55	20,59	20,68	20,61	20,58	20,58	20,64	20,61	20,59	20,54	20,51	20,64	20,65	20,63	20,64	20,68	20,63	20,67	20,60	20,53	20,56	20,65	20,77	20,78	20,67	20,64	20,64	20,66	20,77	20,70	20,66	20,69	20,75	20,69	20,69	20,66	20,69	20,73	20,75	20,73	20,75	20,71	20,69	20,77	20,76	20,74	20,80	20,79	20,73	20,79	20,74	20,71	20,73	20,67	20,78	20,80	20,76	20,77	20,79	20,73	20,70	20,83	20,81	20,76	20,78	20,73	20,83	20,79	20,89	20,88	20,74	20,78	20,79	20,84	20,83	20,88	20,88	20,85	20,85	20,80	20,84	20,76	20,71	20,70	20,74	20,77	20,82	20,87	20,89	20,79	20,77	20,80	20,84	20,87	20,84	20,83	20,82	20,84	20,84	20,87	20,84	20,81	20,87	20,94	20,85	20,84	20,87	20,85	20,79	20,76	20,83	20,80	20,78	20,81	20,83	20,84	20,77	20,87	20,93	20,80	20,82	20,74	20,80	20,93	20,84	20,82	20,81	20,77	20,73	20,80	20,81	20,85	20,90	20,85	20,83	20,84	20,88	20,84	20,74	20,77	20,84	20,84	20,88	20,91	20,78	20,79	20,85	20,84	20,88	20,83	20,81	20,79	20,86	20,85	20,74	20,73	20,73	20,77	20,78	20,83	20,89	20,83	20,88	20,86	20,89	20,82	20,76	20,81	20,90	20,91	20,81	20,82	20,77	20,77	20,88	20,81	20,84	20,87	20,84	20,85	20,87	20,76	20,69	20,78	20,83	20,87	20,79	20,72	20,73	20,78	20,70	20,81	20,87	20,84	20,73	20,66	20,79	20,82	20,73	20,69	20,72	20,62	20,65	20,73	20,75	20,73	20,76	20,66	20,71	20,71	20,69	20,66	20,72	20,75	20,70	20,75	20,70	20,73	20,69	20,64	20,69	20,74	20,77	20,64	20,62	20,58	20,64	20,53	20,58	20,72	20,68	20,57	20,53	20,57	20,63	20,62	20,50	20,57	20,70	20,67	20,62	20,57	20,54	20,50	20,58	20,67	20,62	20,54	20,54	20,59	20,57	20,58	20,55	20,56	20,56	20,54	20,57	20,51	20,48	20,53	20,55	20,59	20,60	20,58	20,61	20,64	20,61	20,61	20,56	20,60	20,58	20,55	20,48	20,47	20,53	20,53	20,43	20,51	20,56	20,60	20,54	20,55	20,60	20,56	20,53	20,52	20,54	20,54	20,59	20,50	20,55	20,53	20,59	20,53	20,53	20,50	20,48	20,46	20,55	20,46	20,44	20,49	20,48	20,45	20,47	20,42	20,48	20,49	20,47	20,55	20,50	20,48	20,51	20,49	20,39	20,43	20,47	20,47	20,51	20,49	20,33	20,40	20,52	20,49	20,50	20,53	20,54	20,54	20,53	20,42	20,46	20,56	20,47	20,44	20,39	20,42	20,45	20,42	20,41	20,49	20,44	20,44	20,42	20,50	20,49	20,45	20,50	20,53	20,50	20,47	20,46	20,47	20,46	20,56	20,55	20,48	20,38	20,33	20,47	20,51	20,54	20,53	20,40	20,46	20,51	20,49	20,40	20,42	20,44	20,42	20,45	20,45	20,47	20,49	20,51	20,50	20,52	20,43	20,46	20,47	20,44	20,46	20,50	20,44	20,42	20,48	20,44	20,43	20,49	20,54	20,39	20,38	20,53	20,54	20,45	20,37	20,42	20,40	20,43	20,41	20,32	20,37	20,46	20,52	20,52	20,52	20,47	20,39	20,45	20,48	20,44	20,38	20,33	20,40	20,37	20,40	20,51	20,47	20,43	20,40	20,41	20,40	20,36	20,36	20,39	20,40	20,41	20,46	20,49	20,34	20,43	20,35	20,34	20,41	20,37	20,46	20,45	20,38	20,38	20,39	20,48	20,53	20,48	
20,38	20,47	20,37	20,27	20,33	20,39	20,50	20,42	20,36	20,43	20,38	20,43	20,41	20,43	20,38	20,47	20,38	20,36	20,31	20,36	20,34	20,44	20,48	20,48	20,39	20,41	20,39	20,42	20,45	20,43	20,52	20,48	20,37	20,34	20,36	20,39	20,47	20,49	20,43	20,40	20,43	20,53	20,45	20,40	20,48	20,51	20,43	20,35	20,49	20,50	20,46	20,46	20,54	20,46	20,40	20,43	20,34	20,40	20,49	20,49	20,43	20,49	20,53	20,45	20,39	20,43	20,46	20,44	20,41	20,53	20,48	20,53	20,58	20,52	20,54	20,43	20,35	20,47	20,48	20,49	20,51	20,44	20,50	20,48	20,34	20,47	20,52	20,53	20,51	20,54	20,48	20,41	20,51	20,56	20,48	20,43	20,40	20,39	20,53	20,53	20,51	20,58	20,51	20,47	20,49	20,48	20,48	20,47	20,39	20,47	20,49	20,42	20,42	20,52	20,49	20,50	20,56	20,52	20,51	20,48	20,45	20,47	20,51	20,58	20,50	20,53	20,47	20,47	20,48	20,47	20,49	20,44	20,49	20,51	20,46	20,52	20,55	20,53	20,50	20,61	20,55	20,50	20,47	20,54	20,53	20,50	20,55	20,52	20,43	20,54	20,47	20,49	20,57	20,54	20,50	20,53	20,52	20,53	20,55	20,49	20,46	20,48	20,45	20,51	20,56	20,57	20,54	20,46	20,43	20,46	20,50	20,52	20,55	20,58	20,53	20,49	20,55	20,53	20,56	20,60	20,68	20,61	20,52	20,53	20,53	20,60	20,61	20,56	20,54	20,52	20,52	20,57	20,59	20,57	20,58	20,63	20,63	20,54	20,55	20,55	20,59	20,64	20,66	20,60	20,58	20,61	20,59	20,56	20,54	20,57	20,58	20,70	20,62	20,61	20,68	20,68	20,54	20,55	20,58	20,69	20,77	20,70	20,62	20,65	20,62	20,70	20,77	20,74	20,65	20,70	20,71	20,76	20,69	20,71	20,70	20,79	20,74	20,75	20,82	20,77	20,80	20,73	20,74	20,76	20,82	20,77	20,79	20,71	20,71	20,79	20,69	20,72	20,80	20,73	20,73	20,79	20,76	20,80	20,88	20,84	20,83	20,85	20,75	20,77	20,77	20,77	20,86	20,86	20,84	20,78	20,76	20,87	20,93	20,85	20,84	20,87	20,84	20,80	20,81	20,76	20,74	20,77	20,76	20,90	20,88	20,85	20,85	20,79	20,89	20,85	20,88	20,85	20,85	20,90	20,89	20,84	20,86	20,88	20,84	20,85	20,85	20,86	20,85	20,85	20,82	20,78	20,78	20,81	20,88	20,84	20,89	20,81	20,85	20,88	20,83	20,85	20,90	20,87	20,86	20,76	20,84	20,83	20,82	20,81	20,79	20,80	20,82	20,83	20,86	20,92	20,80	20,79	20,87	20,92	20,85	20,80	20,81	20,81	20,83	20,89	20,88	20,90	20,85	20,91	20,90	20,86	20,88	20,81	20,85	20,86	20,88	20,74	20,73	20,70	20,70	20,83	20,79	20,82	20,86	20,87	20,95	20,98	20,89	20,81	20,90	20,91	20,89	20,78	20,78	20,74	20,80	20,90	20,82	20,86	20,84	20,85	20,84	20,88	20,82	20,76	20,82	20,83	20,77	20,75	20,76	20,78	20,79	20,83	20,86	20,84	20,83	20,84	20,74	20,75	20,79	20,73	20,70	20,76	20,70	20,69	20,75	20,79	20,82	20,81	20,72	20,70	20,75	20,70	20,71	20,66	20,65	20,72	20,77	20,70	20,70	20,66	20,61	20,68	20,73	20,69	20,67	20,67	20,70	20,60	20,58	20,60	20,63	20,70	20,56	20,55	20,58	20,59	20,61	20,56	20,55	20,61	20,62	20,58	20,59	20,61	20,52	20,55	20,61	20,67	20,56	20,57	20,61	20,57	20,63	20,61	20,65	20,65	20,55	20,48	20,52	20,51	20,54	20,55	20,58	20,66	20,59	20,57	20,65	20,61	20,61	20,59	20,62	20,58	20,60	20,52	20,48	20,47	20,56	20,52	20,53	20,53	20,53	20,55	20,53	20,52	20,55	20,57	20,48	20,40	20,51	20,56	20,51	20,48	20,52	20,54	20,51	20,48	20,53	20,48	20,51	20,48	20,49	20,47	20,55	20,51	20,51	20,51	20,50	20,52	20,57	20,60	20,59	20,50	20,53	20,57	20,46	20,43	20,49	20,47	20,47	20,43	20,50	20,37	20,45	20,53	20,54	20,53	20,50	20,50	20,55	20,49	20,45	20,50	20,59	20,49	20,46	20,38	20,40	20,39	20,44	20,46	20,53	20,53	20,52	20,47	20,52	20,49	20,48	20,52	20,53	20,60	20,61	20,48	20,44	20,48	20,46	20,53	20,48	20,38	20,34	20,46	20,52	20,57	20,49	20,33	20,40	20,49	20,46	20,41	20,43	20,53	20,45	20,51	20,52	20,43	20,47	20,64	20,49	20,43	20,43	20,46	20,50	20,47	20,40	20,47	20,43	20,41	20,51	20,44	20,41	20,42	20,48	20,39	20,36	20,50	20,49	20,49	20,48	20,54	20,55	20,43	20,36	20,49	20,42	20,53	20,44	20,51	20,54	20,39	20,43	20,46	20,46	20,47	20,42	20,32	20,36	20,39	20,39	20,41	20,45	20,41	20,38	20,43	20,47	20,39	20,35	20,42	20,46	20,49	20,45	20,43	20,38	20,48	20,43	20,37	20,41	20,38	20,37	20,40	20,43	20,40	20,36	20,42	20,49	20,43	
20,44	20,56	20,48	20,39	20,41	20,37	20,47	20,43	20,39	20,39	20,28	20,28	20,36	20,41	20,45	20,42	20,36	20,34	20,37	20,38	20,40	20,40	20,41	20,41	20,48	20,45	20,35	20,39	20,50	20,48	20,52	20,56	20,45	20,36	20,39	20,36	20,37	20,46	20,50	20,42	20,43	20,53	20,47	20,38	20,44	20,43	20,40	20,32	20,45	20,55	20,64	20,52	20,49	20,46	20,48	20,41	20,37	20,38	20,38	20,41	20,41	20,50	20,55	20,50	20,40	20,46	20,46	20,52	20,48	20,50	20,45	20,54	20,52	20,55	20,53	20,43	20,42	20,46	20,56	20,57	20,53	20,47	20,45	20,50	20,45	20,52	20,60	20,57	20,47	20,48	20,52	20,43	20,46	20,57	20,45	20,48	20,54	20,44	20,46	20,48	20,47	20,49	20,49	20,53	20,47	20,41	20,51	20,45	20,46	20,44	20,47	20,49	20,52	20,56	20,48	20,52	20,48	20,47	20,52	20,51	20,45	20,49	20,57	20,58	20,54	20,56	20,54	20,52	20,60	20,54	20,49	20,50	20,53	20,51	20,48	20,56	20,48	20,47	20,50	20,56	20,62	20,49	20,53	20,55	20,61	20,58	20,56	20,60	20,50	20,54	20,58	20,56	20,58	20,54	20,53	20,52	20,62	20,62	20,53	20,53	20,46	20,51	20,48	20,51	20,56	20,61	20,52	20,42	20,46	20,53	20,58	20,51	20,54	20,58	20,65	20,58	20,59	20,57	20,56	20,62	20,67	20,56	20,57	20,52	20,60	20,60	20,61	20,54	20,49	20,55	20,55	20,58	20,59	20,55	20,64	20,67	20,60	20,57	20,53	20,60	20,58	20,65	20,71	20,63	20,58	20,65	20,62	20,54	20,58	20,65	20,61	20,65	20,64	20,61	20,64	20,70	20,66	20,63	20,60	20,64	20,69	20,66	20,62	20,63	20,60	20,67	20,76	20,72	20,66	20,69	20,68	20,65	20,63	20,71	20,78	20,81	20,80	20,79	20,82	20,82	20,79	20,80	20,77	20,78	20,75	20,77	20,82	20,76	20,73	20,79	20,77	20,71	20,79	20,71	20,74	20,88	20,89	20,81	20,85	20,84	20,81	20,88	20,79	20,81	20,89	20,77	20,76	20,87	20,85	20,83	20,83	20,87	20,88	20,83	20,75	20,82	20,86	20,81	20,78	20,79	20,78	20,82	20,78	20,85	20,87	20,85	20,84	20,80	20,84	20,87	20,87	20,80	20,81	20,86	20,85	20,84	20,85	20,86	20,88	20,89	20,85	20,81	20,81	20,83	20,86	20,84	20,82	20,81	20,87	20,88	20,82	20,83	20,84	20,86	20,84	20,84	20,85	20,89	20,93	20,86	20,86	20,83	20,88	20,79	20,78	20,83	20,78	20,85	20,89	20,90	20,89	20,83	20,80	20,88	20,93	20,85	20,88	20,82	20,88	21,01	20,91	20,84	20,88	20,88	20,88	20,92	20,93	20,83	20,86	20,91	20,90	20,84	20,78	20,75	20,74	20,82	20,81	20,78	20,83	20,87	20,86	20,90	20,88	20,86	20,91	20,93	20,89	20,84	20,81	20,79	20,75	20,88	20,85	20,91	20,82	20,87	20,86	20,91	20,91	20,77	20,78	20,87	20,79	20,71	20,74	20,88	20,87	20,86	20,91	20,87	20,79	20,85	20,79	20,76	20,73	20,74	20,73	20,75	20,83	20,78	20,79	20,79	20,75	20,79	20,73	20,71	20,72	20,73	20,72	20,65	20,69	20,70	20,80	20,70	20,67	20,63	20,64	20,63	20,65	20,68	20,69	20,73	20,70	20,66	20,58	20,60	20,63	20,60	20,61	20,61	20,64	20,54	20,54	20,58	20,60	20,67	20,66	20,59	20,58	20,62	20,55	20,60	20,61	20,60	20,55	20,58	20,63	20,59	20,64	20,67	20,70	20,69	20,58	20,53	20,56	20,57	20,54	20,52	20,55	20,65	20,68	20,62	20,66	20,62	20,55	20,61	20,63	20,54	20,60	20,61	20,55	20,51	20,54	20,58	20,60	20,59	20,50	20,49	20,50	20,48	20,54	20,58	20,57	20,46	20,58	20,59	20,58	20,48	20,46	20,47	20,47	20,54	20,56	20,55	20,49	20,53	20,52	20,44	20,46	20,50	20,48	20,50	20,52	20,54	20,54	20,62	20,57	20,46	20,43	20,58	20,56	20,54	20,58	20,49	20,51	20,48	20,48	20,36	20,43	20,48	20,48	20,49	20,49	20,51	20,49	20,45	20,42	20,42	20,53	20,49	20,41	20,43	20,47	20,50	20,54	20,45	20,43	20,55	20,50	20,50	20,49	20,50	20,51	20,61	20,61	20,58	20,61	20,50	20,47	20,47	20,48	20,49	20,50	20,39	20,39	20,46	20,49	20,59	20,51	20,41	20,44	20,50	20,48	20,48	20,48	20,56	20,50	20,42	20,55	20,52	20,40	20,53	20,42	20,42	20,44	20,50	20,48	20,52	20,47	20,43	20,48	20,47	20,54	20,40	20,39	20,40	20,53	20,41	20,38	20,47	20,42	20,48	20,34	20,36	20,50	20,51	20,44	20,54	20,57	20,50	20,43	20,53	20,54	20,48	20,36	20,47	20,47	20,47	20,47	20,44	20,36	20,45	20,48	20,42	20,38	20,50	20,46	20,43	20,47	20,40	20,38	20,41	20,50	20,50	20,46	20,44	20,41	20,41	20,36	20,44	20,46	20,38	20,31	20,33	20,32	20,30	20,36	20,35	20,29	20,34	
20,51	20,44	20,43	20,46	20,48	20,39	20,36	20,45	20,38	20,31	20,33	20,24	20,31	20,40	20,44	20,52	20,45	20,44	20,37	20,50	20,51	20,35	20,41	20,42	20,50	20,54	20,43	20,39	20,45	20,47	20,48	20,46	20,45	20,42	20,42	20,37	20,33	20,43	20,44	20,46	20,40	20,53	20,50	20,44	20,46	20,45	20,41	20,43	20,44	20,50	20,61	20,52	20,39	20,35	20,50	20,55	20,37	20,42	20,45	20,35	20,40	20,37	20,49	20,48	20,49	20,50	20,41	20,48	20,57	20,58	20,51	20,62	20,60	20,53	20,61	20,47	20,48	20,50	20,46	20,57	20,50	20,50	20,48	20,45	20,46	20,53	20,62	20,58	20,55	20,57	20,53	20,51	20,56	20,59	20,44	20,47	20,58	20,53	20,49	20,46	20,52	20,53	20,52	20,56	20,52	20,47	20,45	20,48	20,44	20,47	20,48	20,58	20,52	20,61	20,55	20,42	20,39	20,46	20,51	20,45	20,52	20,50	20,53	20,55	20,50	20,54	20,52	20,50	20,50	20,49	20,51	20,56	20,56	20,51	20,52	20,59	20,54	20,55	20,56	20,53	20,52	20,56	20,57	20,51	20,57	20,60	20,54	20,61	20,56	20,56	20,58	20,60	20,53	20,39	20,42	20,53	20,61	20,66	20,53	20,48	20,49	20,57	20,51	20,47	20,58	20,63	20,60	20,50	20,55	20,58	20,58	20,60	20,55	20,62	20,66	20,58	20,57	20,56	20,63	20,61	20,63	20,57	20,56	20,55	20,58	20,68	20,68	20,57	20,50	20,60	20,60	20,59	20,59	20,53	20,61	20,61	20,58	20,57	20,56	20,66	20,68	20,62	20,64	20,61	20,62	20,65	20,65	20,60	20,63	20,64	20,68	20,68	20,67	20,69	20,62	20,65	20,67	20,69	20,59	20,63	20,73	20,68	20,62	20,64	20,69	20,76	20,75	20,77	20,71	20,75	20,77	20,75	20,62	20,66	20,75	20,83	20,77	20,73	20,71	20,71	20,78	20,81	20,74	20,73	20,75	20,78	20,83	20,77	20,78	20,71	20,80	20,73	20,71	20,70	20,71	20,82	20,83	20,83	20,82	20,79	20,81	20,87	20,88	20,83	20,91	20,84	20,81	20,85	20,76	20,83	20,88	20,90	20,89	20,88	20,80	20,80	20,94	20,95	20,88	20,89	20,86	20,84	20,84	20,83	20,89	20,84	20,83	20,87	20,86	20,88	20,89	20,83	20,89	20,84	20,85	20,84	20,83	20,85	20,88	20,92	20,94	20,90	20,82	20,79	20,80	20,82	20,86	20,88	20,85	20,88	20,85	20,82	20,88	20,86	20,84	20,87	20,89	20,88	20,89	20,90	20,92	20,88	20,87	20,88	20,86	20,86	20,79	20,85	20,87	20,89	20,82	20,92	20,80	20,83	20,92	20,86	20,90	20,93	20,93	20,97	20,98	20,91	20,86	20,95	20,85	20,89	20,91	20,87	20,97	20,98	20,97	20,95	20,83	20,82	20,85	20,79	20,81	20,89	20,90	20,84	20,85	20,86	20,85	20,88	20,84	20,86	20,87	20,84	20,86	20,81	20,75	20,80	20,84	20,94	20,94	20,82	20,83	20,85	20,89	20,80	20,80	20,81	20,78	20,75	20,73	20,80	20,80	20,81	20,78	20,81	20,81	20,81	20,79	20,72	20,74	20,78	20,74	20,80	20,87	20,82	20,83	20,77	20,77	20,70	20,68	20,75	20,79	20,75	20,72	20,76	20,76	20,74	20,68	20,71	20,65	20,67	20,66	20,64	20,64	20,67	20,67	20,70	20,71	20,63	20,61	20,59	20,61	20,68	20,63	20,61	20,61	20,60	20,55	20,58	20,68	20,67	20,70	20,67	20,55	20,52	20,58	20,57	20,55	20,59	20,61	20,59	20,64	20,60	20,58	20,55	20,63	20,63	20,58	20,57	20,65	20,56	20,57	20,56	20,49	20,57	20,60	20,61	20,62	20,62	20,57	20,59	20,56	20,51	20,57	20,57	20,53	20,57	20,56	20,52	20,55	20,57	20,51	20,52	20,52	20,49	20,56	20,53	20,52	20,55	20,60	20,60	20,58	20,55	20,56	20,51	20,51	20,59	20,56	20,56	20,47	20,54	20,44	20,41	20,51	20,58	20,53	20,43	20,48	20,58	20,50	20,54	20,55	20,47	20,39	20,49	20,55	20,48	20,57	20,51	20,52	20,47	20,50	20,39	20,42	20,48	20,45	20,43	20,51	20,45	20,45	20,41	20,44	20,52	20,49	20,51	20,44	20,44	20,49	20,49	20,50	20,46	20,34	20,46	20,47	20,44	20,49	20,43	20,48	20,61	20,63	20,58	20,58	20,47	20,45	20,51	20,47	20,41	20,42	20,46	20,36	20,43	20,41	20,50	20,48	20,42	20,52	20,55	20,47	20,46	20,53	20,51	20,48	20,40	20,52	20,52	20,36	20,50	20,48	20,43	20,44	20,39	20,45	20,44	20,49	20,44	20,48	20,46	20,45	20,39	20,37	20,40	20,52	20,50	20,49	20,52	20,55	20,49	20,40	20,32	20,34	20,40	20,41	20,44	20,49	20,38	20,42	20,49	20,55	20,48	20,40	20,47	20,47	20,38	20,43	20,47	20,48	20,46	20,49	20,56	20,53	20,49	20,47	20,40	20,41	20,35	20,34	20,33	20,39	20,52	20,43	20,38	20,37	20,51	20,45	20,44	20,47	20,36	20,28	20,34	20,36	20,28	20,40	20,38	20,30	20,30	
20,46	20,46	20,37	20,42	20,45	20,39	20,41	20,52	20,32	20,27	20,32	20,38	20,31	20,39	20,44	20,44	20,41	20,44	20,38	20,43	20,48	20,37	20,50	20,54	20,48	20,43	20,53	20,48	20,30	20,31	20,37	20,42	20,44	20,47	20,40	20,37	20,39	20,41	20,32	20,37	20,41	20,44	20,49	20,43	20,43	20,42	20,45	20,49	20,49	20,56	20,54	20,48	20,40	20,35	20,42	20,60	20,54	20,43	20,44	20,43	20,44	20,43	20,45	20,49	20,45	20,51	20,50	20,53	20,46	20,53	20,56	20,59	20,62	20,53	20,54	20,50	20,46	20,50	20,48	20,50	20,50	20,48	20,44	20,34	20,32	20,45	20,47	20,48	20,62	20,63	20,56	20,51	20,56	20,57	20,51	20,51	20,51	20,54	20,53	20,46	20,55	20,58	20,63	20,57	20,52	20,54	20,48	20,50	20,44	20,49	20,49	20,52	20,53	20,53	20,52	20,41	20,38	20,48	20,61	20,52	20,52	20,49	20,53	20,58	20,48	20,55	20,60	20,52	20,54	20,47	20,52	20,49	20,53	20,58	20,54	20,62	20,57	20,52	20,51	20,59	20,55	20,50	20,56	20,51	20,55	20,59	20,55	20,52	20,49	20,48	20,52	20,63	20,58	20,37	20,42	20,54	20,60	20,59	20,61	20,51	20,49	20,54	20,53	20,45	20,49	20,62	20,61	20,53	20,46	20,54	20,57	20,53	20,55	20,58	20,65	20,57	20,55	20,63	20,64	20,61	20,59	20,56	20,59	20,61	20,56	20,63	20,73	20,59	20,54	20,60	20,61	20,59	20,65	20,60	20,62	20,59	20,62	20,61	20,56	20,53	20,63	20,61	20,59	20,63	20,67	20,65	20,58	20,58	20,67	20,62	20,58	20,65	20,67	20,66	20,66	20,67	20,63	20,68	20,71	20,72	20,73	20,74	20,66	20,69	20,77	20,83	20,77	20,81	20,84	20,75	20,74	20,80	20,71	20,70	20,81	20,79	20,76	20,76	20,74	20,68	20,68	20,81	20,69	20,75	20,73	20,80	20,80	20,74	20,74	20,76	20,77	20,80	20,72	20,69	20,74	20,74	20,74	20,78	20,80	20,80	20,89	20,92	20,83	20,81	20,84	20,86	20,83	20,84	20,75	20,79	20,84	20,89	20,85	20,84	20,83	20,80	20,84	20,91	20,92	20,92	20,85	20,88	20,86	20,82	20,92	20,91	20,81	20,89	20,93	20,92	20,86	20,86	20,86	20,90	20,90	20,85	20,83	20,91	20,90	20,92	21,00	20,91	20,86	20,86	20,86	20,87	20,92	20,90	20,90	20,87	20,82	20,85	20,89	20,93	20,95	20,84	20,83	20,92	20,98	20,89	20,95	20,97	20,90	20,83	20,89	20,94	20,88	20,84	20,87	20,93	20,88	20,84	20,82	20,85	20,92	20,89	20,87	20,93	20,91	20,91	20,98	20,97	20,92	20,96	20,92	20,84	20,92	20,93	20,91	20,97	20,95	20,89	20,89	20,88	20,91	20,77	20,76	20,89	21,02	20,87	20,92	20,90	20,86	20,90	20,93	20,84	20,87	20,86	20,80	20,81	20,80	20,85	20,89	20,94	20,91	20,87	20,86	20,85	20,84	20,79	20,81	20,87	20,87	20,88	20,84	20,79	20,79	20,77	20,79	20,81	20,83	20,79	20,76	20,75	20,76	20,79	20,77	20,84	20,85	20,78	20,82	20,72	20,73	20,77	20,66	20,75	20,84	20,72	20,71	20,80	20,79	20,73	20,69	20,69	20,75	20,73	20,70	20,67	20,64	20,63	20,70	20,71	20,72	20,71	20,63	20,65	20,65	20,70	20,71	20,61	20,63	20,68	20,61	20,58	20,67	20,70	20,67	20,60	20,55	20,51	20,57	20,67	20,63	20,58	20,64	20,54	20,62	20,72	20,62	20,50	20,57	20,63	20,67	20,62	20,64	20,59	20,56	20,60	20,60	20,65	20,61	20,56	20,58	20,62	20,56	20,53	20,52	20,55	20,62	20,56	20,57	20,61	20,56	20,50	20,51	20,57	20,59	20,57	20,55	20,51	20,50	20,54	20,52	20,52	20,56	20,57	20,60	20,57	20,53	20,52	20,55	20,54	20,49	20,55	20,49	20,54	20,53	20,53	20,50	20,54	20,57	20,56	20,46	20,58	20,50	20,51	20,53	20,52	20,53	20,54	20,47	20,44	20,49	20,52	20,54	20,53	20,44	20,46	20,51	20,54	20,46	20,45	20,53	20,46	20,54	20,44	20,45	20,54	20,50	20,49	20,58	20,53	20,49	20,49	20,43	20,42	20,51	20,50	20,50	20,46	20,56	20,49	20,49	20,55	20,54	20,47	20,52	20,48	20,46	20,48	20,45	20,42	20,41	20,38	20,40	20,42	20,45	20,50	20,52	20,48	20,51	20,51	20,50	20,43	20,51	20,52	20,48	20,43	20,50	20,50	20,48	20,44	20,50	20,49	20,49	20,43	20,44	20,44	20,44	20,46	20,49	20,39	20,45	20,34	20,40	20,39	20,44	20,44	20,47	20,49	20,53	20,46	20,44	20,43	20,44	20,42	20,46	20,42	20,46	20,51	20,50	20,50	20,44	20,43	20,47	20,55	20,47	20,45	20,40	20,44	20,47	20,45	20,45	20,56	20,57	20,47	20,34	20,42	20,47	20,46	20,48	20,41	20,35	20,40	20,38	20,30	20,30	20,46	20,38	20,40	20,41	20,38	20,35	20,38	20,43	20,33	20,35	20,39	20,34	20,38	
20,44	20,39	20,41	20,42	20,42	20,38	20,40	20,49	20,37	20,18	20,31	20,38	20,35	20,36	20,47	20,48	20,48	20,41	20,50	20,47	20,51	20,45	20,39	20,47	20,46	20,37	20,43	20,43	20,35	20,41	20,42	20,41	20,44	20,41	20,38	20,44	20,42	20,35	20,39	20,38	20,37	20,35	20,43	20,42	20,42	20,45	20,48	20,45	20,49	20,49	20,44	20,43	20,43	20,47	20,46	20,49	20,57	20,48	20,38	20,49	20,44	20,43	20,42	20,34	20,40	20,40	20,39	20,43	20,42	20,46	20,40	20,52	20,57	20,50	20,48	20,50	20,45	20,47	20,50	20,48	20,47	20,41	20,43	20,41	20,38	20,43	20,47	20,51	20,51	20,52	20,54	20,47	20,58	20,58	20,52	20,57	20,54	20,56	20,59	20,50	20,48	20,56	20,57	20,59	20,53	20,51	20,53	20,45	20,43	20,41	20,45	20,45	20,52	20,58	20,51	20,38	20,40	20,48	20,58	20,44	20,49	20,49	20,50	20,51	20,51	20,52	20,56	20,56	20,57	20,48	20,52	20,55	20,48	20,52	20,59	20,60	20,49	20,44	20,40	20,56	20,59	20,53	20,56	20,54	20,49	20,55	20,47	20,51	20,51	20,49	20,47	20,56	20,53	20,43	20,42	20,53	20,54	20,52	20,64	20,61	20,42	20,46	20,55	20,55	20,57	20,57	20,60	20,52	20,50	20,54	20,56	20,51	20,48	20,54	20,59	20,62	20,56	20,62	20,69	20,60	20,52	20,58	20,61	20,61	20,57	20,62	20,63	20,60	20,60	20,57	20,56	20,66	20,68	20,66	20,63	20,63	20,60	20,56	20,57	20,64	20,60	20,65	20,66	20,65	20,65	20,66	20,62	20,60	20,67	20,65	20,62	20,68	20,66	20,61	20,60	20,67	20,66	20,64	20,68	20,76	20,75	20,73	20,70	20,70	20,73	20,78	20,69	20,80	20,87	20,84	20,78	20,74	20,75	20,75	20,80	20,79	20,75	20,74	20,80	20,71	20,67	20,77	20,79	20,81	20,74	20,77	20,80	20,74	20,75	20,78	20,83	20,85	20,84	20,77	20,79	20,81	20,83	20,77	20,85	20,85	20,83	20,93	20,86	20,85	20,75	20,82	20,88	20,86	20,76	20,76	20,80	20,86	20,87	20,83	20,82	20,89	20,90	20,84	20,82	20,83	20,82	20,88	20,86	20,91	20,91	20,91	20,89	20,87	20,89	20,90	20,89	20,93	20,91	20,89	20,92	20,94	20,95	20,98	20,91	20,90	20,97	20,95	20,85	20,82	20,86	20,89	20,85	20,93	20,96	20,92	20,88	20,85	20,96	20,98	21,02	20,91	20,85	20,90	20,93	20,91	20,95	20,96	20,90	20,92	20,88	20,89	20,86	20,89	20,87	20,88	20,85	20,84	20,85	20,88	20,95	20,95	20,90	20,87	20,87	20,90	20,93	20,98	20,91	20,97	20,91	20,84	20,93	20,99	20,97	21,03	20,95	20,87	20,85	20,84	20,89	20,85	20,79	20,78	20,91	20,96	20,88	20,85	20,85	20,84	20,92	20,90	20,92	20,93	20,84	20,85	20,85	20,91	20,95	20,94	20,84	20,85	20,86	20,86	20,83	20,80	20,84	20,90	20,88	20,97	20,91	20,84	20,82	20,84	20,86	20,87	20,85	20,84	20,87	20,83	20,80	20,83	20,88	20,79	20,79	20,73	20,79	20,78	20,77	20,79	20,68	20,73	20,79	20,75	20,74	20,79	20,74	20,67	20,70	20,70	20,74	20,76	20,68	20,72	20,70	20,70	20,71	20,72	20,74	20,72	20,65	20,70	20,67	20,73	20,70	20,63	20,64	20,68	20,66	20,63	20,60	20,70	20,65	20,63	20,63	20,63	20,58	20,60	20,68	20,66	20,61	20,50	20,57	20,70	20,57	20,54	20,62	20,63	20,59	20,62	20,58	20,59	20,63	20,57	20,64	20,63	20,62	20,63	20,58	20,65	20,53	20,58	20,61	20,55	20,51	20,54	20,57	20,57	20,54	20,55	20,49	20,47	20,59	20,53	20,57	20,48	20,49	20,51	20,55	20,55	20,54	20,52	20,56	20,60	20,45	20,49	20,49	20,48	20,51	20,49	20,48	20,55	20,55	20,54	20,48	20,39	20,49	20,56	20,51	20,54	20,52	20,51	20,53	20,61	20,54	20,50	20,49	20,46	20,47	20,49	20,47	20,48	20,49	20,46	20,44	20,56	20,44	20,45	20,54	20,55	20,52	20,45	20,42	20,44	20,43	20,45	20,57	20,57	20,48	20,45	20,39	20,41	20,44	20,59	20,46	20,47	20,52	20,50	20,54	20,56	20,48	20,45	20,39	20,45	20,49	20,47	20,47	20,48	20,46	20,44	20,42	20,41	20,51	20,62	20,52	20,42	20,51	20,47	20,48	20,36	20,43	20,50	20,48	20,52	20,51	20,50	20,43	20,46	20,48	20,48	20,40	20,44	20,43	20,42	20,41	20,42	20,54	20,46	20,45	20,40	20,44	20,43	20,43	20,45	20,46	20,45	20,51	20,41	20,42	20,46	20,47	20,45	20,45	20,49	20,53	20,57	20,48	20,45	20,43	20,40	20,40	20,47	20,44	20,46	20,39	20,46	20,51	20,34	20,43	20,44	20,44	20,39	20,32	20,38	20,51	20,50	20,50	20,40	20,36	20,35	20,32	20,38	20,35	20,42	20,36	20,33	20,31	20,43	20,38	20,37	20,40	20,33	20,38	20,48	20,42	20,46	
20,39	20,35	20,34	20,38	20,37	20,32	20,47	20,49	20,40	20,25	20,28	20,39	20,38	20,32	20,41	20,44	20,53	20,50	20,44	20,47	20,55	20,47	20,39	20,28	20,35	20,41	20,44	20,38	20,36	20,41	20,40	20,39	20,47	20,46	20,34	20,32	20,37	20,32	20,32	20,37	20,34	20,41	20,38	20,45	20,43	20,48	20,49	20,38	20,39	20,43	20,38	20,48	20,54	20,48	20,42	20,43	20,50	20,51	20,46	20,53	20,45	20,48	20,38	20,30	20,33	20,43	20,45	20,44	20,49	20,56	20,45	20,53	20,49	20,52	20,47	20,47	20,47	20,49	20,53	20,51	20,41	20,34	20,49	20,46	20,43	20,44	20,38	20,48	20,58	20,56	20,55	20,49	20,52	20,63	20,54	20,59	20,57	20,55	20,54	20,57	20,51	20,51	20,51	20,56	20,57	20,49	20,54	20,49	20,53	20,44	20,39	20,40	20,51	20,56	20,51	20,37	20,38	20,44	20,54	20,43	20,50	20,50	20,51	20,55	20,48	20,52	20,56	20,53	20,51	20,44	20,50	20,51	20,50	20,51	20,54	20,69	20,54	20,47	20,42	20,48	20,53	20,46	20,52	20,46	20,44	20,49	20,48	20,47	20,57	20,50	20,51	20,51	20,46	20,47	20,52	20,57	20,56	20,53	20,58	20,65	20,50	20,48	20,51	20,61	20,60	20,59	20,57	20,50	20,52	20,59	20,58	20,51	20,50	20,51	20,57	20,53	20,60	20,60	20,71	20,62	20,53	20,54	20,58	20,50	20,53	20,61	20,59	20,65	20,58	20,54	20,55	20,61	20,64	20,59	20,58	20,58	20,62	20,62	20,57	20,67	20,66	20,63	20,63	20,62	20,59	20,66	20,72	20,63	20,65	20,69	20,68	20,78	20,70	20,61	20,70	20,70	20,74	20,71	20,63	20,70	20,73	20,65	20,65	20,75	20,72	20,76	20,74	20,76	20,80	20,80	20,73	20,64	20,66	20,71	20,73	20,78	20,79	20,81	20,78	20,73	20,75	20,86	20,78	20,85	20,77	20,77	20,84	20,72	20,75	20,80	20,81	20,80	20,81	20,80	20,75	20,76	20,90	20,83	20,84	20,83	20,78	20,84	20,87	20,89	20,86	20,85	20,89	20,87	20,85	20,85	20,85	20,90	20,93	20,87	20,82	20,85	20,93	20,89	20,79	20,78	20,82	20,90	20,95	20,90	20,93	20,91	20,91	20,92	20,92	20,86	20,86	20,94	20,89	20,92	20,96	20,92	20,94	20,88	20,92	20,92	20,93	20,95	20,83	20,79	20,78	20,85	20,88	20,91	20,97	20,94	20,90	20,83	20,85	21,00	21,02	20,90	20,91	20,92	20,91	20,88	20,86	20,94	20,98	20,94	20,90	20,88	20,86	20,88	20,90	20,96	20,94	20,94	20,99	20,97	20,95	20,93	20,90	20,91	20,87	20,85	20,89	20,92	20,89	20,90	20,92	20,90	20,90	20,93	20,98	21,02	21,03	20,89	20,92	20,81	20,85	20,89	20,94	20,86	20,81	20,93	20,95	20,90	20,86	20,81	20,90	20,92	20,92	20,90	20,86	20,86	20,90	20,94	20,87	20,88	20,86	20,90	20,88	20,86	20,85	20,84	20,83	20,80	20,85	20,91	20,92	20,84	20,89	20,85	20,81	20,88	20,87	20,85	20,85	20,83	20,87	20,85	20,86	20,77	20,79	20,82	20,87	20,81	20,82	20,85	20,82	20,83	20,83	20,84	20,79	20,79	20,79	20,74	20,70	20,70	20,75	20,72	20,72	20,78	20,74	20,80	20,75	20,68	20,66	20,71	20,65	20,71	20,67	20,69	20,72	20,68	20,62	20,63	20,63	20,57	20,59	20,76	20,70	20,64	20,66	20,64	20,61	20,60	20,60	20,62	20,56	20,52	20,58	20,59	20,58	20,52	20,63	20,61	20,57	20,61	20,66	20,59	20,57	20,56	20,65	20,58	20,57	20,65	20,65	20,63	20,62	20,62	20,64	20,65	20,61	20,55	20,62	20,58	20,57	20,62	20,59	20,50	20,58	20,47	20,49	20,53	20,55	20,52	20,51	20,47	20,50	20,54	20,57	20,54	20,42	20,51	20,55	20,49	20,55	20,54	20,51	20,48	20,54	20,52	20,46	20,45	20,49	20,55	20,54	20,54	20,48	20,55	20,53	20,55	20,54	20,54	20,59	20,51	20,46	20,42	20,43	20,44	20,42	20,41	20,43	20,46	20,47	20,55	20,58	20,51	20,45	20,47	20,48	20,50	20,46	20,47	20,47	20,48	20,50	20,48	20,45	20,44	20,45	20,50	20,49	20,43	20,52	20,47	20,47	20,55	20,53	20,50	20,40	20,43	20,45	20,45	20,44	20,47	20,46	20,42	20,36	20,39	20,42	20,53	20,49	20,50	20,47	20,45	20,46	20,38	20,35	20,43	20,49	20,48	20,41	20,44	20,44	20,43	20,49	20,49	20,42	20,45	20,50	20,44	20,46	20,37	20,47	20,50	20,37	20,38	20,42	20,40	20,42	20,38	20,44	20,50	20,48	20,48	20,46	20,49	20,42	20,45	20,40	20,40	20,43	20,49	20,39	20,34	20,45	20,48	20,36	20,39	20,43	20,42	20,38	20,48	20,55	20,43	20,39	20,41	20,43	20,40	20,34	20,40	20,43	20,42	20,48	20,33	20,35	20,40	20,35	20,40	20,43	20,40	20,42	20,35	20,27	20,33	20,43	20,46	20,48	20,38	20,43	20,48	20,47	20,41	
20,39	20,27	20,28	20,29	20,35	20,36	20,34	20,54	20,36	20,25	20,22	20,36	20,35	20,33	20,43	20,47	20,44	20,49	20,47	20,37	20,39	20,48	20,54	20,42	20,43	20,50	20,53	20,39	20,39	20,39	20,32	20,32	20,42	20,47	20,43	20,41	20,35	20,43	20,32	20,33	20,37	20,46	20,42	20,42	20,45	20,51	20,56	20,40	20,42	20,53	20,45	20,50	20,50	20,52	20,51	20,54	20,42	20,51	20,59	20,57	20,54	20,52	20,44	20,37	20,38	20,36	20,40	20,45	20,48	20,57	20,54	20,56	20,50	20,43	20,52	20,49	20,48	20,51	20,44	20,46	20,41	20,47	20,50	20,41	20,41	20,53	20,44	20,42	20,51	20,50	20,53	20,48	20,56	20,52	20,50	20,54	20,58	20,56	20,56	20,54	20,55	20,54	20,47	20,47	20,50	20,40	20,46	20,54	20,54	20,49	20,39	20,47	20,44	20,54	20,48	20,41	20,35	20,35	20,48	20,52	20,46	20,47	20,53	20,59	20,50	20,46	20,40	20,46	20,52	20,47	20,58	20,54	20,44	20,43	20,51	20,58	20,53	20,56	20,48	20,47	20,59	20,49	20,56	20,46	20,56	20,58	20,60	20,53	20,53	20,51	20,48	20,53	20,49	20,49	20,61	20,58	20,43	20,51	20,56	20,59	20,56	20,56	20,54	20,62	20,66	20,56	20,55	20,47	20,51	20,55	20,54	20,56	20,60	20,63	20,59	20,54	20,52	20,52	20,63	20,65	20,57	20,54	20,54	20,54	20,53	20,62	20,64	20,67	20,61	20,57	20,59	20,62	20,60	20,59	20,57	20,65	20,66	20,67	20,63	20,62	20,61	20,59	20,61	20,69	20,62	20,67	20,67	20,67	20,72	20,68	20,76	20,77	20,71	20,69	20,72	20,73	20,77	20,71	20,69	20,74	20,79	20,69	20,61	20,69	20,80	20,80	20,79	20,85	20,81	20,76	20,71	20,66	20,65	20,76	20,76	20,85	20,90	20,85	20,80	20,75	20,84	20,92	20,84	20,81	20,77	20,72	20,76	20,76	20,75	20,85	20,81	20,81	20,76	20,77	20,73	20,77	20,89	20,85	20,83	20,87	20,89	20,92	20,88	20,91	20,90	20,93	20,91	20,88	20,91	20,92	20,93	20,88	20,89	20,87	20,87	20,88	20,88	20,85	20,81	20,83	20,91	20,93	20,94	20,89	20,95	20,95	20,83	20,86	20,95	20,88	20,92	20,99	20,88	20,88	20,96	20,91	20,89	20,87	20,88	20,85	20,90	20,93	20,92	20,92	20,91	20,91	20,99	20,99	20,97	20,95	20,92	20,86	20,89	21,01	21,05	20,94	20,92	20,95	21,02	20,95	20,92	20,93	20,96	20,91	20,87	20,92	20,94	20,95	20,81	20,94	21,02	21,01	20,98	20,93	20,99	20,96	20,96	20,96	20,99	20,94	20,93	20,93	20,94	20,94	20,99	20,96	20,90	20,91	20,99	20,98	20,99	20,93	20,93	20,96	20,91	20,89	20,97	20,94	20,89	20,88	21,00	20,99	20,96	20,89	20,92	20,93	20,84	20,88	20,91	20,88	20,95	20,94	20,85	20,94	20,90	20,87	20,89	20,91	20,91	20,89	20,86	20,82	20,80	20,89	20,91	20,90	20,93	20,89	20,86	20,92	20,87	20,83	20,79	20,83	20,88	20,84	20,86	20,91	20,87	20,92	20,92	20,84	20,81	20,82	20,82	20,93	20,96	20,87	20,86	20,82	20,86	20,85	20,83	20,81	20,81	20,78	20,77	20,81	20,84	20,78	20,79	20,73	20,70	20,73	20,64	20,72	20,75	20,68	20,71	20,67	20,71	20,77	20,70	20,60	20,63	20,78	20,77	20,68	20,72	20,67	20,59	20,55	20,59	20,55	20,54	20,51	20,58	20,63	20,63	20,60	20,53	20,56	20,57	20,58	20,67	20,63	20,53	20,59	20,63	20,65	20,58	20,58	20,59	20,63	20,55	20,56	20,54	20,54	20,59	20,55	20,61	20,60	20,58	20,58	20,66	20,60	20,61	20,47	20,50	20,49	20,52	20,51	20,53	20,54	20,53	20,59	20,53	20,52	20,50	20,52	20,53	20,57	20,55	20,53	20,44	20,51	20,55	20,45	20,47	20,51	20,54	20,43	20,47	20,56	20,52	20,46	20,53	20,60	20,46	20,52	20,56	20,57	20,50	20,44	20,49	20,47	20,42	20,38	20,38	20,51	20,49	20,51	20,48	20,48	20,45	20,45	20,44	20,54	20,48	20,50	20,49	20,44	20,50	20,47	20,43	20,39	20,46	20,43	20,52	20,56	20,57	20,54	20,48	20,48	20,48	20,56	20,51	20,51	20,49	20,48	20,47	20,48	20,49	20,44	20,39	20,37	20,43	20,50	20,48	20,53	20,49	20,49	20,51	20,43	20,44	20,41	20,46	20,53	20,44	20,44	20,53	20,53	20,53	20,55	20,45	20,49	20,57	20,50	20,50	20,41	20,44	20,48	20,37	20,35	20,43	20,34	20,39	20,48	20,42	20,48	20,47	20,44	20,37	20,45	20,48	20,34	20,40	20,37	20,36	20,53	20,43	20,33	20,45	20,45	20,37	20,38	20,47	20,46	20,45	20,47	20,53	20,43	20,43	20,50	20,46	20,35	20,38	20,31	20,29	20,42	20,49	20,45	20,41	20,41	20,48	20,44	20,45	20,39	20,32	20,39	20,38	20,30	20,39	20,49	20,48	20,33	20,39	20,44	20,39	20,39	
20,44	20,34	20,29	20,36	20,44	20,49	20,41	20,49	20,39	20,23	20,18	20,21	20,37	20,43	20,50	20,48	20,50	20,48	20,45	20,41	20,45	20,54	20,58	20,53	20,52	20,53	20,50	20,40	20,42	20,45	20,35	20,33	20,43	20,40	20,38	20,40	20,41	20,44	20,46	20,44	20,39	20,40	20,41	20,44	20,43	20,45	20,53	20,44	20,43	20,45	20,56	20,56	20,50	20,43	20,47	20,49	20,44	20,46	20,55	20,45	20,48	20,45	20,45	20,42	20,39	20,42	20,44	20,51	20,51	20,49	20,46	20,52	20,53	20,40	20,50	20,44	20,43	20,54	20,45	20,40	20,46	20,44	20,44	20,43	20,47	20,56	20,53	20,51	20,48	20,46	20,43	20,50	20,51	20,47	20,35	20,52	20,54	20,53	20,57	20,58	20,58	20,58	20,58	20,46	20,41	20,43	20,50	20,52	20,49	20,43	20,45	20,60	20,55	20,47	20,47	20,50	20,46	20,32	20,48	20,57	20,50	20,42	20,48	20,60	20,62	20,49	20,39	20,44	20,51	20,48	20,56	20,55	20,48	20,46	20,49	20,51	20,50	20,55	20,56	20,51	20,54	20,48	20,51	20,56	20,62	20,67	20,63	20,65	20,54	20,56	20,52	20,52	20,51	20,40	20,48	20,58	20,52	20,48	20,62	20,58	20,54	20,66	20,59	20,61	20,58	20,61	20,55	20,50	20,51	20,58	20,53	20,49	20,60	20,62	20,63	20,55	20,50	20,50	20,62	20,71	20,63	20,56	20,52	20,59	20,59	20,56	20,58	20,63	20,66	20,64	20,58	20,58	20,60	20,62	20,63	20,66	20,59	20,62	20,62	20,68	20,65	20,61	20,55	20,61	20,66	20,67	20,62	20,62	20,75	20,73	20,75	20,73	20,63	20,68	20,76	20,76	20,75	20,66	20,73	20,76	20,80	20,72	20,74	20,76	20,82	20,80	20,74	20,86	20,81	20,76	20,77	20,78	20,70	20,82	20,88	20,81	20,82	20,87	20,78	20,80	20,88	20,84	20,82	20,83	20,80	20,73	20,73	20,81	20,82	20,85	20,75	20,77	20,86	20,79	20,80	20,87	20,88	20,86	20,86	20,93	20,88	20,90	20,78	20,81	20,89	20,88	20,85	20,87	20,81	20,84	20,85	20,87	20,86	20,94	20,90	20,97	20,93	20,89	20,90	20,90	20,91	20,95	20,95	20,89	20,91	20,98	20,87	20,83	20,96	20,96	20,95	21,17	20,96	20,91	20,97	20,86	20,93	20,98	20,89	20,88	20,93	21,00	21,01	21,03	21,05	21,00	20,97	21,00	20,93	20,97	21,00	20,92	20,90	21,00	21,05	20,93	20,93	21,03	21,10	20,97	20,93	20,97	20,93	20,93	20,92	20,93	20,94	20,94	20,88	20,99	21,09	21,02	20,97	20,98	20,99	20,99	21,02	20,91	21,00	20,99	20,99	21,01	20,96	20,99	21,02	20,99	21,01	20,98	20,96	21,01	21,01	20,90	20,92	20,94	20,92	20,95	20,97	21,01	20,96	20,92	20,99	20,97	21,02	21,00	20,91	20,91	20,91	20,91	20,94	20,87	20,83	20,97	20,94	21,00	20,98	20,97	20,95	20,95	20,92	20,93	20,96	20,96	20,83	20,87	20,87	20,85	20,95	20,93	20,89	20,96	20,93	20,89	20,93	20,93	20,89	20,83	20,85	20,89	20,86	20,91	20,95	20,97	20,91	20,88	20,90	20,92	21,00	20,90	20,81	20,85	20,93	20,85	20,89	20,93	20,88	20,81	20,79	20,86	20,92	20,83	20,74	20,85	20,81	20,83	20,78	20,80	20,83	20,79	20,79	20,75	20,75	20,79	20,69	20,65	20,68	20,69	20,71	20,68	20,68	20,66	20,57	20,58	20,65	20,64	20,56	20,56	20,58	20,66	20,70	20,63	20,51	20,48	20,56	20,55	20,64	20,69	20,65	20,66	20,65	20,61	20,56	20,58	20,58	20,61	20,52	20,48	20,55	20,53	20,58	20,51	20,54	20,61	20,64	20,59	20,66	20,57	20,57	20,52	20,51	20,55	20,51	20,50	20,50	20,57	20,55	20,59	20,60	20,60	20,57	20,57	20,53	20,57	20,59	20,51	20,46	20,54	20,50	20,41	20,52	20,52	20,49	20,48	20,44	20,58	20,56	20,50	20,50	20,55	20,47	20,48	20,56	20,59	20,57	20,44	20,51	20,49	20,44	20,35	20,45	20,53	20,58	20,52	20,49	20,49	20,52	20,47	20,45	20,43	20,42	20,38	20,45	20,43	20,43	20,46	20,42	20,41	20,45	20,45	20,44	20,52	20,50	20,49	20,53	20,53	20,46	20,49	20,52	20,49	20,48	20,45	20,45	20,49	20,46	20,47	20,43	20,40	20,43	20,49	20,46	20,42	20,49	20,45	20,47	20,42	20,47	20,48	20,46	20,46	20,49	20,45	20,44	20,51	20,59	20,48	20,47	20,45	20,52	20,50	20,45	20,40	20,43	20,42	20,42	20,40	20,46	20,43	20,40	20,47	20,41	20,43	20,43	20,53	20,48	20,45	20,42	20,37	20,41	20,44	20,36	20,47	20,48	20,41	20,50	20,45	20,38	20,43	20,48	20,52	20,47	20,49	20,50	20,43	20,46	20,55	20,44	20,36	20,43	20,39	20,30	20,45	20,54	20,49	20,49	20,39	20,50	20,46	20,35	20,35	20,36	20,31	20,41	20,40	20,32	20,37	20,45	20,38	20,37	20,44	20,41	20,41	
20,40	20,30	20,33	20,45	20,49	20,45	20,44	20,47	20,40	20,34	20,32	20,26	20,36	20,45	20,41	20,46	20,46	20,52	20,36	20,45	20,52	20,46	20,44	20,39	20,42	20,41	20,52	20,42	20,41	20,46	20,40	20,38	20,41	20,41	20,43	20,42	20,39	20,32	20,39	20,50	20,42	20,38	20,41	20,49	20,43	20,41	20,44	20,49	20,50	20,40	20,54	20,56	20,42	20,35	20,45	20,51	20,53	20,46	20,48	20,45	20,47	20,54	20,49	20,47	20,37	20,46	20,44	20,48	20,46	20,48	20,40	20,52	20,57	20,42	20,50	20,48	20,37	20,51	20,53	20,48	20,51	20,46	20,37	20,41	20,45	20,48	20,50	20,53	20,50	20,54	20,52	20,58	20,58	20,54	20,43	20,51	20,61	20,55	20,59	20,50	20,52	20,55	20,52	20,48	20,47	20,51	20,53	20,51	20,45	20,45	20,47	20,53	20,58	20,56	20,51	20,47	20,42	20,40	20,46	20,51	20,48	20,41	20,41	20,53	20,62	20,51	20,48	20,52	20,51	20,48	20,49	20,47	20,42	20,42	20,52	20,58	20,52	20,49	20,54	20,53	20,53	20,47	20,48	20,54	20,60	20,64	20,66	20,58	20,57	20,46	20,52	20,56	20,50	20,45	20,56	20,54	20,49	20,55	20,62	20,57	20,55	20,64	20,60	20,57	20,61	20,66	20,61	20,51	20,55	20,53	20,55	20,48	20,56	20,60	20,66	20,66	20,53	20,56	20,55	20,64	20,68	20,54	20,53	20,65	20,59	20,52	20,59	20,61	20,64	20,71	20,61	20,60	20,68	20,64	20,70	20,63	20,62	20,59	20,63	20,73	20,72	20,66	20,53	20,61	20,62	20,66	20,69	20,65	20,71	20,77	20,73	20,71	20,67	20,58	20,71	20,70	20,69	20,66	20,69	20,79	20,73	20,74	20,75	20,85	20,83	20,82	20,78	20,79	20,81	20,78	20,80	20,79	20,79	20,82	20,87	20,87	20,80	20,93	20,87	20,81	20,87	20,82	20,80	20,81	20,89	20,81	20,83	20,87	20,89	20,93	20,79	20,82	20,94	20,87	20,87	20,91	20,84	20,86	20,86	20,93	20,92	20,92	20,88	20,89	20,90	20,87	20,86	20,88	20,90	20,94	20,94	20,92	20,92	20,99	20,98	20,99	20,98	20,92	21,02	20,93	20,90	20,95	20,90	20,92	21,00	20,99	20,98	20,96	20,99	21,03	20,96	21,04	21,01	20,98	21,00	20,95	20,96	21,08	20,99	20,96	21,03	21,02	21,01	21,03	21,08	21,01	20,96	20,99	20,94	20,98	21,01	21,03	20,93	20,97	21,05	20,99	20,96	21,02	21,05	21,01	20,98	21,01	20,98	20,96	20,96	20,96	21,04	20,97	20,97	21,07	21,09	21,04	20,98	21,07	21,04	20,96	21,06	20,97	20,93	21,05	21,07	21,05	20,99	21,01	21,03	21,01	21,07	21,09	21,03	21,02	21,06	20,97	20,96	20,95	20,98	20,92	20,90	21,00	21,02	21,00	20,98	21,03	21,08	21,06	21,05	20,99	20,95	21,01	21,01	20,97	20,93	20,98	20,93	20,92	21,02	21,00	20,93	21,00	21,04	20,98	20,93	20,95	20,95	20,92	20,89	20,84	20,93	20,91	20,92	20,95	20,99	20,94	20,95	20,97	20,96	20,87	20,89	20,89	20,90	20,91	20,95	20,96	21,00	21,08	21,09	21,00	21,08	20,99	20,91	20,93	21,01	20,92	20,96	21,03	20,99	20,96	20,90	20,90	20,96	20,96	20,90	20,92	20,94	20,93	20,88	20,87	20,87	20,87	20,89	20,85	20,81	20,82	20,75	20,69	20,74	20,75	20,66	20,63	20,65	20,57	20,58	20,64	20,69	20,62	20,66	20,58	20,62	20,63	20,61	20,60	20,61	20,58	20,57	20,57	20,56	20,63	20,59	20,63	20,66	20,56	20,49	20,58	20,57	20,57	20,59	20,54	20,63	20,67	20,66	20,50	20,49	20,57	20,56	20,59	20,64	20,62	20,56	20,47	20,44	20,40	20,49	20,52	20,57	20,51	20,59	20,57	20,59	20,58	20,56	20,58	20,53	20,54	20,56	20,45	20,49	20,57	20,49	20,43	20,52	20,52	20,47	20,45	20,44	20,57	20,57	20,58	20,56	20,49	20,49	20,49	20,52	20,56	20,51	20,47	20,49	20,47	20,44	20,41	20,45	20,55	20,50	20,44	20,48	20,55	20,55	20,49	20,47	20,47	20,50	20,40	20,35	20,35	20,43	20,41	20,49	20,42	20,42	20,44	20,42	20,43	20,46	20,52	20,50	20,59	20,53	20,53	20,55	20,50	20,50	20,46	20,45	20,44	20,42	20,38	20,41	20,39	20,39	20,38	20,41	20,36	20,45	20,40	20,38	20,44	20,49	20,53	20,51	20,44	20,39	20,48	20,52	20,49	20,55	20,50	20,41	20,48	20,46	20,46	20,47	20,49	20,51	20,44	20,47	20,46	20,45	20,43	20,49	20,41	20,37	20,49	20,39	20,43	20,48	20,45	20,35	20,37	20,43	20,46	20,42	20,42	20,50	20,43	20,51	20,52	20,40	20,48	20,46	20,47	20,44	20,38	20,45	20,35	20,28	20,41	20,41	20,40	20,39	20,45	20,39	20,41	20,42	20,39	20,50	20,40	20,45	20,51	20,30	20,32	20,36	20,40	20,41	20,44	20,43	20,41	20,45	20,38	20,36	20,38	20,35	20,44	
20,57	20,34	20,37	20,45	20,54	20,42	20,50	20,54	20,46	20,38	20,41	20,48	20,39	20,40	20,39	20,44	20,47	20,44	20,35	20,37	20,52	20,47	20,45	20,46	20,45	20,42	20,42	20,45	20,41	20,37	20,31	20,42	20,50	20,46	20,49	20,42	20,31	20,26	20,39	20,49	20,49	20,41	20,37	20,48	20,49	20,45	20,42	20,41	20,48	20,47	20,50	20,55	20,47	20,39	20,48	20,48	20,44	20,47	20,44	20,54	20,54	20,46	20,47	20,52	20,44	20,44	20,42	20,43	20,45	20,46	20,38	20,46	20,53	20,53	20,50	20,48	20,47	20,49	20,46	20,56	20,55	20,39	20,48	20,52	20,43	20,38	20,50	20,55	20,49	20,46	20,52	20,62	20,62	20,61	20,37	20,47	20,61	20,60	20,59	20,52	20,49	20,49	20,51	20,50	20,54	20,58	20,49	20,49	20,49	20,54	20,56	20,52	20,51	20,56	20,56	20,47	20,46	20,42	20,51	20,47	20,42	20,41	20,47	20,53	20,53	20,48	20,48	20,53	20,50	20,53	20,45	20,43	20,44	20,50	20,48	20,56	20,54	20,51	20,52	20,53	20,55	20,52	20,54	20,51	20,56	20,57	20,56	20,58	20,54	20,48	20,49	20,65	20,52	20,47	20,52	20,62	20,48	20,56	20,70	20,49	20,53	20,66	20,54	20,53	20,63	20,62	20,54	20,51	20,57	20,48	20,59	20,52	20,59	20,63	20,70	20,68	20,65	20,62	20,61	20,53	20,61	20,59	20,63	20,68	20,56	20,59	20,65	20,67	20,64	20,63	20,62	20,63	20,69	20,67	20,69	20,67	20,68	20,59	20,64	20,66	20,62	20,69	20,61	20,66	20,70	20,64	20,61	20,64	20,63	20,70	20,78	20,77	20,75	20,68	20,69	20,69	20,69	20,70	20,68	20,75	20,81	20,78	20,76	20,84	20,85	20,89	20,89	20,82	20,83	20,87	20,83	20,75	20,73	20,82	20,81	20,89	20,88	20,91	20,82	20,79	20,90	20,87	20,85	20,84	20,91	20,89	20,86	20,91	20,94	20,92	20,81	20,99	20,92	20,86	20,89	20,98	20,93	20,89	20,98	20,96	20,94	20,99	20,99	20,99	20,95	20,92	20,92	20,93	20,95	20,96	21,04	21,02	20,90	20,96	20,99	21,02	21,01	20,97	21,00	21,02	21,00	21,02	21,01	20,98	21,02	21,03	21,07	21,01	21,07	21,06	21,00	21,10	21,08	21,11	21,07	21,03	21,04	21,05	21,07	21,08	21,05	21,10	21,04	21,06	21,10	21,06	20,96	21,04	21,00	21,00	21,08	21,08	21,01	21,07	21,15	21,05	21,03	21,09	21,05	21,04	21,05	21,01	21,08	21,09	21,09	21,08	21,13	21,11	21,07	21,11	21,17	21,15	21,09	21,13	21,08	21,03	21,11	21,10	21,08	21,06	21,14	21,12	21,09	21,09	21,12	21,08	21,03	21,08	21,08	21,10	21,15	21,04	21,10	21,00	20,99	21,03	21,03	21,07	21,06	21,08	21,05	21,02	21,04	21,08	21,12	21,10	21,07	21,11	21,11	21,06	21,10	21,07	20,96	21,05	21,09	20,98	20,96	21,00	21,07	21,07	21,00	20,91	20,96	20,96	21,01	21,02	20,99	20,97	20,95	21,05	21,05	20,96	20,96	21,03	20,98	21,01	20,99	20,99	20,95	20,96	21,00	21,04	21,15	21,24	21,25	21,20	21,15	21,16	21,08	21,11	21,19	21,11	21,08	21,10	21,07	21,06	21,05	20,99	21,03	21,03	21,03	21,14	21,07	21,06	20,97	20,95	20,96	20,96	20,97	20,96	20,93	20,88	20,81	20,81	20,82	20,82	20,71	20,64	20,62	20,58	20,57	20,63	20,67	20,64	20,64	20,63	20,67	20,61	20,59	20,62	20,61	20,61	20,58	20,58	20,55	20,57	20,61	20,61	20,61	20,59	20,62	20,64	20,63	20,62	20,57	20,51	20,58	20,57	20,62	20,55	20,48	20,53	20,54	20,58	20,62	20,55	20,62	20,52	20,51	20,45	20,46	20,54	20,52	20,51	20,53	20,58	20,60	20,53	20,51	20,51	20,54	20,51	20,46	20,47	20,51	20,53	20,52	20,47	20,51	20,54	20,47	20,46	20,47	20,56	20,59	20,54	20,53	20,48	20,51	20,49	20,48	20,49	20,52	20,53	20,52	20,42	20,37	20,39	20,43	20,52	20,43	20,39	20,49	20,53	20,58	20,47	20,49	20,44	20,42	20,45	20,50	20,47	20,47	20,41	20,44	20,49	20,48	20,53	20,47	20,46	20,54	20,49	20,44	20,54	20,51	20,52	20,53	20,47	20,48	20,51	20,48	20,38	20,38	20,41	20,34	20,39	20,45	20,40	20,40	20,39	20,43	20,48	20,47	20,44	20,52	20,52	20,48	20,36	20,34	20,43	20,46	20,48	20,52	20,46	20,44	20,51	20,46	20,48	20,44	20,50	20,53	20,41	20,43	20,47	20,38	20,38	20,45	20,41	20,35	20,49	20,43	20,49	20,49	20,47	20,46	20,39	20,48	20,47	20,48	20,52	20,49	20,41	20,41	20,49	20,37	20,37	20,49	20,42	20,43	20,42	20,41	20,45	20,35	20,35	20,45	20,41	20,42	20,35	20,35	20,41	20,41	20,38	20,50	20,43	20,35	20,52	20,48	20,46	20,41	20,46	20,45	20,38	20,44	20,41	20,41	20,41	20,39	20,39	20,36	20,31	
20,49	20,44	20,39	20,39	20,55	20,44	20,49	20,42	20,41	20,43	20,39	20,48	20,42	20,36	20,34	20,41	20,46	20,43	20,31	20,41	20,42	20,44	20,49	20,47	20,48	20,44	20,45	20,41	20,42	20,41	20,38	20,40	20,43	20,36	20,38	20,37	20,31	20,39	20,39	20,49	20,47	20,48	20,41	20,47	20,49	20,45	20,39	20,38	20,47	20,45	20,45	20,41	20,46	20,43	20,42	20,46	20,44	20,46	20,45	20,47	20,47	20,41	20,41	20,51	20,48	20,50	20,44	20,42	20,45	20,51	20,42	20,53	20,60	20,48	20,49	20,50	20,48	20,39	20,38	20,52	20,52	20,42	20,46	20,57	20,45	20,41	20,48	20,58	20,49	20,42	20,49	20,53	20,52	20,56	20,42	20,46	20,53	20,55	20,54	20,57	20,54	20,55	20,51	20,44	20,45	20,49	20,50	20,48	20,48	20,52	20,45	20,53	20,52	20,56	20,51	20,46	20,46	20,52	20,57	20,54	20,52	20,51	20,56	20,54	20,56	20,54	20,58	20,52	20,50	20,56	20,55	20,56	20,51	20,60	20,52	20,54	20,54	20,49	20,56	20,56	20,68	20,53	20,51	20,51	20,49	20,52	20,55	20,46	20,47	20,46	20,50	20,58	20,48	20,46	20,45	20,62	20,58	20,60	20,67	20,54	20,49	20,61	20,50	20,47	20,59	20,50	20,39	20,50	20,57	20,57	20,59	20,58	20,53	20,64	20,70	20,70	20,61	20,65	20,66	20,61	20,55	20,55	20,55	20,59	20,55	20,51	20,61	20,73	20,63	20,61	20,51	20,64	20,71	20,68	20,62	20,67	20,73	20,67	20,67	20,66	20,60	20,67	20,70	20,65	20,71	20,70	20,63	20,69	20,72	20,68	20,82	20,85	20,80	20,74	20,73	20,80	20,76	20,72	20,76	20,87	20,84	20,73	20,74	20,84	20,85	20,90	20,93	20,91	20,88	20,93	20,89	20,79	20,78	20,81	20,87	20,97	20,94	20,90	20,86	20,82	20,93	20,99	20,92	20,91	20,96	20,92	20,90	20,93	21,02	21,01	20,91	21,01	21,02	20,95	20,90	20,96	21,08	21,10	21,04	21,00	21,06	21,07	20,99	20,98	20,98	21,00	21,03	21,02	20,99	21,02	21,13	21,11	21,01	20,99	21,02	21,12	21,14	21,09	21,08	21,07	21,07	21,12	21,11	21,08	21,11	21,09	21,15	21,12	21,17	21,16	21,08	21,15	21,18	21,13	21,09	21,13	21,12	21,12	21,17	21,18	21,20	21,15	21,12	21,13	21,23	21,12	21,06	21,13	21,13	21,15	21,18	21,15	21,11	21,14	21,26	21,19	21,14	21,21	21,17	21,13	21,16	21,15	21,15	21,18	21,27	21,32	21,30	21,29	21,24	21,29	21,27	21,28	21,22	21,20	21,15	21,20	21,24	21,21	21,23	21,25	21,29	21,31	21,31	21,27	21,27	21,19	21,19	21,17	21,19	21,20	21,24	21,12	21,18	21,20	21,10	21,13	21,15	21,22	21,13	21,13	21,21	21,15	21,18	21,17	21,27	21,17	21,18	21,20	21,18	21,12	21,11	21,14	21,20	21,20	21,22	21,13	21,03	21,10	21,15	21,18	21,17	21,09	21,08	21,09	21,13	21,19	21,20	21,08	21,07	21,17	21,15	21,05	21,10	21,12	21,05	21,07	21,12	21,10	21,06	21,03	21,09	21,12	21,24	21,32	21,38	21,35	21,30	21,29	21,24	21,25	21,30	21,21	21,17	21,19	21,10	21,13	21,13	21,10	21,17	21,21	21,17	21,20	21,27	21,25	21,15	21,09	21,09	21,04	21,05	20,99	20,98	20,84	20,83	20,81	20,79	20,80	20,72	20,68	20,68	20,62	20,60	20,62	20,63	20,65	20,63	20,60	20,67	20,63	20,59	20,67	20,68	20,59	20,63	20,68	20,62	20,57	20,64	20,61	20,58	20,59	20,66	20,65	20,68	20,72	20,57	20,53	20,59	20,58	20,58	20,59	20,50	20,47	20,51	20,52	20,59	20,62	20,61	20,50	20,44	20,44	20,47	20,58	20,60	20,51	20,55	20,55	20,60	20,62	20,57	20,52	20,53	20,54	20,45	20,49	20,52	20,55	20,51	20,47	20,50	20,55	20,52	20,48	20,53	20,56	20,52	20,58	20,52	20,50	20,47	20,46	20,38	20,42	20,55	20,57	20,53	20,46	20,42	20,39	20,40	20,54	20,45	20,47	20,53	20,51	20,53	20,52	20,43	20,42	20,38	20,38	20,44	20,41	20,45	20,44	20,40	20,46	20,52	20,53	20,48	20,44	20,48	20,49	20,41	20,49	20,57	20,53	20,51	20,40	20,42	20,53	20,46	20,42	20,43	20,39	20,37	20,47	20,52	20,53	20,47	20,41	20,40	20,48	20,49	20,40	20,42	20,48	20,46	20,39	20,32	20,45	20,46	20,40	20,45	20,41	20,38	20,49	20,51	20,55	20,48	20,44	20,39	20,41	20,43	20,39	20,40	20,37	20,42	20,42	20,44	20,49	20,51	20,59	20,51	20,42	20,41	20,39	20,44	20,47	20,46	20,48	20,45	20,39	20,39	20,44	20,44	20,32	20,46	20,49	20,38	20,44	20,46	20,46	20,50	20,36	20,41	20,42	20,45	20,33	20,34	20,38	20,44	20,52	20,50	20,40	20,40	20,43	20,61	20,48	20,37	20,44	20,46	20,42	20,39	20,50	20,44	20,37	20,42	20,40	20,35	20,34	
20,44	20,36	20,34	20,33	20,39	20,41	20,58	20,48	20,38	20,54	20,43	20,40	20,40	20,39	20,38	20,50	20,40	20,37	20,31	20,40	20,46	20,41	20,51	20,40	20,42	20,40	20,41	20,44	20,40	20,37	20,43	20,49	20,44	20,46	20,42	20,39	20,43	20,39	20,37	20,40	20,44	20,50	20,48	20,40	20,43	20,38	20,36	20,39	20,42	20,35	20,40	20,45	20,43	20,45	20,45	20,45	20,50	20,48	20,50	20,49	20,44	20,40	20,44	20,47	20,41	20,46	20,46	20,50	20,47	20,46	20,50	20,58	20,57	20,47	20,49	20,50	20,50	20,40	20,45	20,46	20,48	20,36	20,36	20,46	20,46	20,42	20,44	20,55	20,50	20,49	20,52	20,46	20,43	20,44	20,44	20,51	20,47	20,45	20,48	20,55	20,58	20,52	20,52	20,43	20,50	20,54	20,53	20,46	20,47	20,51	20,53	20,54	20,59	20,60	20,63	20,55	20,43	20,50	20,53	20,46	20,52	20,53	20,54	20,51	20,48	20,54	20,54	20,55	20,58	20,55	20,55	20,53	20,49	20,45	20,48	20,57	20,59	20,48	20,54	20,64	20,61	20,57	20,49	20,45	20,51	20,52	20,54	20,50	20,49	20,50	20,45	20,53	20,47	20,45	20,47	20,57	20,56	20,52	20,61	20,48	20,51	20,58	20,51	20,50	20,55	20,44	20,41	20,45	20,47	20,59	20,59	20,53	20,61	20,56	20,70	20,69	20,60	20,60	20,64	20,59	20,55	20,55	20,61	20,65	20,62	20,53	20,57	20,62	20,59	20,59	20,58	20,62	20,68	20,65	20,62	20,68	20,74	20,69	20,70	20,70	20,58	20,63	20,66	20,66	20,74	20,74	20,68	20,77	20,83	20,83	20,85	20,84	20,90	20,91	20,77	20,84	20,88	20,84	20,88	20,98	20,98	20,80	20,79	20,89	20,88	20,90	20,93	20,98	20,93	21,02	21,02	20,89	20,92	20,97	20,91	20,95	20,99	21,00	21,00	20,97	21,06	21,07	21,01	21,04	21,04	21,00	20,98	20,99	21,04	21,14	21,08	21,05	21,11	21,07	21,05	21,09	21,10	21,15	21,14	21,14	21,17	21,16	21,08	21,05	21,07	21,10	21,15	21,10	21,03	21,15	21,25	21,19	21,20	21,17	21,19	21,24	21,24	21,24	21,16	21,20	21,14	21,19	21,20	21,17	21,25	21,24	21,21	21,25	21,24	21,21	21,22	21,26	21,28	21,26	21,21	21,21	21,27	21,25	21,30	21,23	21,20	21,22	21,23	21,26	21,31	21,30	21,30	21,32	21,26	21,34	21,31	21,34	21,30	21,21	21,38	21,41	21,34	21,35	21,33	21,28	21,33	21,37	21,38	21,32	21,43	21,59	21,79	21,72	21,67	21,61	21,58	21,61	21,55	21,52	21,44	21,40	21,41	21,39	21,39	21,58	21,65	21,61	21,51	21,47	21,48	21,38	21,37	21,40	21,45	21,41	21,45	21,38	21,41	21,44	21,45	21,37	21,37	21,36	21,38	21,34	21,42	21,43	21,46	21,42	21,42	21,45	21,41	21,37	21,35	21,33	21,37	21,45	21,45	21,43	21,40	21,39	21,36	21,32	21,34	21,36	21,39	21,38	21,42	21,35	21,34	21,39	21,37	21,32	21,36	21,38	21,35	21,33	21,37	21,38	21,21	21,28	21,38	21,34	21,31	21,22	21,35	21,36	21,46	21,53	21,47	21,44	21,48	21,39	21,37	21,43	21,45	21,38	21,34	21,35	21,28	21,24	21,22	21,27	21,36	21,40	21,39	21,40	21,41	21,43	21,40	21,36	21,31	21,18	21,17	21,13	21,04	20,93	20,85	20,87	20,90	20,87	20,71	20,60	20,63	20,68	20,60	20,59	20,59	20,57	20,66	20,60	20,64	20,64	20,58	20,60	20,70	20,69	20,67	20,73	20,66	20,62	20,66	20,61	20,60	20,64	20,64	20,68	20,69	20,65	20,60	20,52	20,58	20,61	20,53	20,54	20,61	20,53	20,50	20,52	20,56	20,61	20,59	20,46	20,46	20,44	20,53	20,49	20,56	20,65	20,57	20,55	20,59	20,58	20,57	20,58	20,45	20,46	20,52	20,56	20,46	20,54	20,52	20,46	20,48	20,56	20,55	20,42	20,43	20,57	20,56	20,53	20,54	20,54	20,42	20,45	20,43	20,46	20,48	20,48	20,55	20,45	20,44	20,41	20,45	20,50	20,47	20,42	20,45	20,47	20,48	20,49	20,53	20,47	20,48	20,45	20,45	20,37	20,39	20,46	20,38	20,47	20,47	20,56	20,40	20,43	20,48	20,50	20,59	20,54	20,58	20,53	20,38	20,34	20,39	20,52	20,48	20,45	20,41	20,44	20,44	20,45	20,46	20,48	20,46	20,44	20,44	20,51	20,50	20,41	20,38	20,45	20,46	20,38	20,48	20,49	20,41	20,43	20,37	20,41	20,48	20,42	20,53	20,51	20,42	20,40	20,40	20,42	20,39	20,40	20,31	20,34	20,41	20,41	20,45	20,43	20,41	20,47	20,47	20,41	20,38	20,35	20,38	20,39	20,41	20,50	20,44	20,37	20,42	20,53	20,43	20,37	20,35	20,42	20,38	20,33	20,37	20,37	20,37	20,40	20,39	20,38	20,39	20,39	20,37	20,36	20,41	20,52	20,53	20,41	20,42	20,39	20,45	20,49	20,36	20,38	20,44	20,37	20,38	20,46	20,40	20,39	20,41	20,38	20,35	20,33	
20,40	20,37	20,29	20,34	20,30	20,35	20,61	20,56	20,38	20,40	20,36	20,38	20,46	20,45	20,41	20,46	20,41	20,41	20,40	20,43	20,46	20,41	20,49	20,46	20,42	20,48	20,45	20,41	20,42	20,30	20,30	20,47	20,49	20,55	20,46	20,41	20,52	20,44	20,37	20,44	20,39	20,46	20,44	20,38	20,37	20,49	20,44	20,43	20,47	20,40	20,47	20,47	20,38	20,46	20,48	20,43	20,48	20,51	20,48	20,43	20,47	20,40	20,48	20,41	20,41	20,44	20,41	20,57	20,56	20,49	20,38	20,49	20,56	20,48	20,46	20,53	20,51	20,49	20,43	20,52	20,50	20,41	20,47	20,48	20,36	20,46	20,44	20,54	20,54	20,46	20,49	20,49	20,43	20,48	20,44	20,48	20,49	20,45	20,44	20,51	20,53	20,49	20,49	20,45	20,51	20,65	20,57	20,54	20,51	20,50	20,55	20,60	20,55	20,56	20,55	20,54	20,44	20,49	20,49	20,42	20,58	20,56	20,64	20,56	20,39	20,45	20,48	20,41	20,50	20,56	20,56	20,51	20,47	20,49	20,51	20,56	20,63	20,55	20,49	20,57	20,59	20,55	20,50	20,56	20,55	20,56	20,55	20,56	20,54	20,54	20,48	20,51	20,49	20,42	20,51	20,55	20,54	20,48	20,57	20,50	20,45	20,55	20,48	20,52	20,60	20,56	20,52	20,55	20,54	20,53	20,55	20,51	20,59	20,55	20,61	20,58	20,60	20,56	20,64	20,63	20,60	20,60	20,62	20,68	20,65	20,60	20,58	20,59	20,56	20,68	20,68	20,56	20,75	20,74	20,66	20,71	20,72	20,77	20,72	20,68	20,65	20,65	20,67	20,73	20,74	20,74	20,78	20,78	20,87	20,95	20,99	21,01	20,97	20,98	20,94	20,94	21,03	21,04	21,06	21,10	21,13	21,01	20,97	21,02	21,07	20,97	20,96	21,00	21,03	21,11	21,15	21,07	21,03	21,11	21,06	21,06	21,09	21,07	21,10	21,13	21,16	21,14	21,11	21,20	21,21	21,24	21,19	21,20	21,27	21,28	21,19	21,20	21,21	21,24	21,26	21,29	21,32	21,30	21,33	21,36	21,32	21,31	21,27	21,31	21,28	21,31	21,39	21,34	21,19	21,30	21,42	21,36	21,35	21,47	21,43	21,47	21,44	21,49	21,53	21,45	21,46	21,53	21,53	21,44	21,45	21,50	21,49	21,45	21,48	21,50	21,49	21,52	21,55	21,56	21,55	21,45	21,50	21,58	21,54	21,52	21,53	21,53	21,51	21,48	21,51	21,56	21,58	21,64	21,58	21,61	21,69	21,69	21,66	21,57	21,64	21,72	21,73	21,69	21,70	21,65	21,66	21,76	21,73	21,77	21,95	21,80	22,52	22,47	21,95	22,32	22,23	22,19	22,17	22,13	21,94	21,82	21,80	21,84	21,86	21,59	22,28	22,22	21,63	22,06	22,02	21,92	21,85	21,89	21,96	21,95	21,92	21,86	21,82	21,89	21,90	21,87	21,87	21,87	21,92	21,94	21,95	21,91	21,88	21,52	22,01	22,06	22,01	21,93	21,90	21,87	21,88	21,96	21,90	21,89	21,87	21,94	21,91	21,86	21,77	21,89	21,95	21,94	21,92	21,85	21,83	21,90	21,98	21,88	21,87	21,87	21,90	21,89	21,84	21,79	21,78	21,78	21,81	21,79	21,78	21,77	21,76	21,77	21,90	21,90	21,83	21,86	21,83	21,64	21,68	21,73	21,74	21,65	21,67	21,71	21,64	21,60	21,60	21,59	21,65	21,73	21,84	21,82	21,69	21,66	21,72	21,67	21,54	21,38	21,42	21,34	21,22	21,16	21,01	20,98	20,97	20,92	20,85	20,60	20,58	20,65	20,71	20,70	20,70	20,60	20,63	20,68	20,63	20,67	20,61	20,62	20,70	20,69	20,63	20,62	20,63	20,58	20,65	20,68	20,66	20,65	20,64	20,74	20,76	20,62	20,63	20,58	20,56	20,60	20,57	20,56	20,65	20,58	20,60	20,55	20,54	20,59	20,60	20,51	20,50	20,52	20,54	20,59	20,50	20,55	20,63	20,55	20,62	20,58	20,47	20,48	20,43	20,46	20,57	20,54	20,49	20,52	20,51	20,41	20,46	20,52	20,52	20,45	20,46	20,56	20,59	20,60	20,53	20,49	20,44	20,46	20,46	20,43	20,43	20,41	20,53	20,46	20,45	20,48	20,52	20,52	20,41	20,48	20,47	20,51	20,47	20,41	20,49	20,53	20,55	20,50	20,47	20,40	20,51	20,53	20,37	20,43	20,49	20,53	20,43	20,39	20,49	20,48	20,57	20,61	20,54	20,49	20,47	20,46	20,47	20,54	20,48	20,46	20,46	20,48	20,46	20,47	20,37	20,40	20,44	20,49	20,46	20,44	20,47	20,43	20,43	20,45	20,43	20,42	20,40	20,49	20,48	20,47	20,44	20,49	20,51	20,47	20,51	20,52	20,38	20,37	20,46	20,43	20,42	20,41	20,44	20,44	20,49	20,47	20,43	20,45	20,40	20,39	20,44	20,41	20,42	20,40	20,39	20,30	20,32	20,47	20,47	20,39	20,51	20,54	20,51	20,37	20,37	20,39	20,44	20,38	20,43	20,44	20,39	20,35	20,44	20,39	20,38	20,46	20,40	20,41	20,34	20,35	20,49	20,43	20,40	20,42	20,39	20,47	20,42	20,41	20,40	20,45	20,44	20,36	20,30	20,39	20,45	20,37	20,33	20,37	
20,35	20,27	20,27	20,41	20,37	20,32	20,50	20,51	20,43	20,35	20,33	20,32	20,43	20,43	20,42	20,46	20,47	20,41	20,45	20,48	20,43	20,44	20,42	20,46	20,45	20,49	20,46	20,42	20,32	20,28	20,30	20,46	20,48	20,51	20,44	20,35	20,43	20,54	20,44	20,43	20,41	20,42	20,47	20,50	20,44	20,44	20,51	20,41	20,46	20,51	20,50	20,43	20,40	20,41	20,49	20,43	20,49	20,53	20,47	20,45	20,46	20,45	20,46	20,46	20,41	20,44	20,46	20,50	20,43	20,51	20,47	20,46	20,56	20,55	20,54	20,50	20,47	20,51	20,47	20,49	20,53	20,47	20,49	20,56	20,37	20,43	20,52	20,51	20,51	20,44	20,44	20,46	20,55	20,56	20,51	20,45	20,46	20,47	20,51	20,49	20,50	20,56	20,55	20,48	20,50	20,57	20,45	20,57	20,58	20,59	20,48	20,52	20,59	20,51	20,52	20,45	20,38	20,40	20,56	20,48	20,53	20,54	20,52	20,49	20,49	20,50	20,50	20,52	20,50	20,52	20,50	20,48	20,47	20,49	20,52	20,56	20,63	20,62	20,54	20,52	20,53	20,54	20,49	20,55	20,58	20,58	20,54	20,49	20,52	20,50	20,51	20,54	20,47	20,42	20,50	20,61	20,53	20,55	20,64	20,51	20,48	20,62	20,57	20,55	20,59	20,62	20,60	20,57	20,59	20,51	20,50	20,53	20,47	20,60	20,65	20,60	20,55	20,60	20,61	20,62	20,59	20,55	20,55	20,56	20,54	20,57	20,56	20,64	20,62	20,63	20,61	20,58	20,73	20,76	20,67	20,70	20,72	20,69	20,77	20,68	20,70	20,71	20,73	20,82	20,81	20,79	20,91	20,90	20,97	21,09	21,12	21,15	21,14	21,12	21,15	21,25	21,26	21,28	21,35	21,44	21,42	21,34	21,31	21,26	21,27	21,29	21,29	21,32	21,30	21,36	21,35	21,37	21,34	21,33	21,40	21,46	21,46	21,45	21,46	21,40	21,49	21,51	21,44	21,58	21,57	21,54	21,56	21,55	21,65	21,62	21,53	21,55	21,57	21,57	21,58	21,64	21,75	21,71	21,69	21,71	21,72	21,78	21,72	21,75	21,79	21,71	21,74	21,80	21,72	21,75	21,85	21,90	21,48	21,91	21,91	21,94	21,94	21,95	22,03	22,02	22,03	22,08	22,10	21,94	21,98	22,08	22,03	22,00	22,02	22,02	22,12	21,78	22,15	22,14	22,14	22,07	21,71	22,18	22,25	22,19	22,20	22,20	21,64	22,21	22,18	21,71	21,78	21,85	22,35	21,90	22,34	21,92	22,30	22,36	21,96	22,03	21,97	22,04	22,44	22,30	21,90	22,03	22,42	21,97	22,24	22,95	23,18	23,21	23,10	23,06	23,03	22,98	22,91	22,90	22,74	22,21	22,21	22,68	22,25	22,85	22,99	23,01	22,93	22,92	22,32	22,74	22,67	22,67	22,74	22,80	22,72	22,70	22,74	22,69	22,67	22,64	22,18	22,74	22,76	22,78	22,73	22,32	22,80	22,34	22,82	22,85	22,82	22,73	22,79	22,16	22,18	22,27	22,69	22,67	22,30	22,78	22,81	22,81	22,30	22,21	22,75	22,78	22,76	22,20	22,62	22,23	22,72	22,72	22,68	22,66	22,67	22,65	22,56	22,50	22,54	22,47	22,42	22,44	22,48	22,39	22,40	22,35	22,39	22,35	22,31	22,35	22,27	22,13	22,14	22,14	22,15	22,12	22,07	22,10	22,08	21,95	22,00	21,96	22,01	22,06	22,04	22,04	21,97	21,97	21,93	21,92	21,80	21,72	21,69	21,60	21,48	21,43	21,20	21,04	21,00	20,95	20,86	20,71	20,61	20,57	20,64	20,74	20,73	20,61	20,62	20,61	20,67	20,67	20,63	20,66	20,72	20,71	20,63	20,61	20,56	20,55	20,49	20,57	20,66	20,62	20,57	20,62	20,66	20,63	20,70	20,68	20,56	20,59	20,60	20,55	20,54	20,60	20,60	20,61	20,58	20,60	20,61	20,56	20,55	20,53	20,56	20,57	20,58	20,50	20,59	20,60	20,65	20,59	20,58	20,54	20,51	20,51	20,59	20,51	20,48	20,50	20,47	20,41	20,47	20,44	20,43	20,50	20,54	20,51	20,57	20,64	20,54	20,49	20,41	20,52	20,53	20,42	20,51	20,47	20,51	20,51	20,53	20,49	20,46	20,52	20,48	20,48	20,59	20,62	20,58	20,47	20,48	20,50	20,47	20,40	20,44	20,44	20,54	20,50	20,43	20,46	20,45	20,43	20,53	20,49	20,54	20,43	20,48	20,59	20,52	20,46	20,51	20,50	20,49	20,53	20,49	20,40	20,46	20,52	20,51	20,49	20,45	20,44	20,50	20,51	20,40	20,38	20,37	20,42	20,42	20,46	20,46	20,46	20,42	20,47	20,51	20,52	20,50	20,46	20,39	20,42	20,43	20,47	20,45	20,42	20,43	20,41	20,44	20,43	20,46	20,43	20,44	20,43	20,52	20,47	20,48	20,48	20,44	20,45	20,50	20,50	20,49	20,41	20,33	20,49	20,48	20,42	20,51	20,52	20,34	20,38	20,39	20,38	20,41	20,42	20,47	20,41	20,42	20,43	20,45	20,46	20,38	20,42	20,39	20,43	20,42	20,42	20,50	20,47	20,38	20,46	20,44	20,38	20,46	20,49	20,42	20,43	20,45	20,34	20,39	20,38	20,38	20,38	20,40	20,35	
20,41	20,35	20,38	20,46	20,42	20,28	20,42	20,39	20,42	20,44	20,43	20,40	20,33	20,41	20,40	20,50	20,45	20,39	20,42	20,51	20,48	20,44	20,42	20,36	20,47	20,51	20,49	20,50	20,36	20,31	20,41	20,40	20,42	20,45	20,50	20,42	20,34	20,42	20,37	20,30	20,38	20,48	20,46	20,55	20,51	20,41	20,37	20,37	20,35	20,33	20,44	20,46	20,45	20,42	20,56	20,54	20,49	20,53	20,50	20,44	20,51	20,49	20,47	20,44	20,44	20,46	20,50	20,50	20,38	20,46	20,48	20,52	20,53	20,47	20,42	20,47	20,49	20,52	20,49	20,50	20,48	20,38	20,46	20,53	20,52	20,49	20,44	20,51	20,45	20,41	20,44	20,47	20,50	20,54	20,52	20,46	20,49	20,49	20,53	20,45	20,48	20,60	20,47	20,32	20,43	20,56	20,56	20,55	20,52	20,57	20,59	20,50	20,55	20,50	20,54	20,49	20,42	20,38	20,46	20,49	20,45	20,49	20,48	20,44	20,53	20,58	20,56	20,52	20,51	20,55	20,50	20,50	20,44	20,43	20,49	20,56	20,56	20,56	20,52	20,53	20,51	20,52	20,47	20,51	20,56	20,59	20,49	20,50	20,54	20,48	20,48	20,50	20,43	20,44	20,52	20,55	20,60	20,61	20,64	20,54	20,44	20,56	20,59	20,51	20,58	20,57	20,57	20,50	20,52	20,57	20,56	20,47	20,49	20,60	20,56	20,58	20,54	20,64	20,60	20,61	20,55	20,56	20,61	20,60	20,56	20,56	20,57	20,64	20,65	20,66	20,62	20,60	20,71	20,71	20,68	20,68	20,76	20,71	20,76	20,75	20,77	20,84	20,77	20,93	20,98	21,02	21,10	21,16	21,27	21,36	21,45	21,50	21,41	21,51	21,57	21,72	21,80	21,88	21,87	21,95	21,94	21,78	21,75	21,72	21,67	21,77	21,76	21,84	21,83	21,85	21,88	21,89	21,85	21,85	22,02	22,01	22,04	22,07	22,07	21,59	21,67	22,07	21,69	22,15	22,15	22,17	22,20	21,82	22,24	22,24	22,26	21,85	22,29	22,30	22,29	21,78	22,42	22,00	22,43	22,37	22,01	22,53	22,48	22,50	22,56	22,45	22,00	22,57	22,50	22,56	22,21	22,63	22,69	22,72	22,66	22,70	22,76	22,79	22,80	22,78	22,82	22,85	22,83	22,74	22,30	22,88	22,87	22,84	22,85	22,78	22,46	22,95	22,88	22,95	22,95	22,92	22,98	22,96	22,97	22,98	22,91	22,94	23,02	23,03	23,01	22,97	23,06	23,10	23,13	23,15	23,11	23,08	23,08	23,10	23,24	23,23	23,19	23,23	23,21	23,12	23,13	23,23	23,18	23,23	23,25	23,39	23,47	23,53	23,48	23,47	23,54	23,50	23,46	23,45	23,37	23,36	23,43	23,42	23,35	23,45	23,51	23,46	23,42	23,47	23,42	23,36	23,38	23,34	23,36	23,39	23,43	23,39	23,41	23,37	23,37	23,39	23,38	23,44	23,46	23,46	23,46	23,44	23,46	23,41	23,46	23,49	23,46	23,38	23,49	23,45	23,40	23,42	23,37	23,39	23,41	23,36	23,44	23,39	23,46	23,31	23,28	23,29	23,31	23,32	23,26	23,31	23,31	23,23	23,23	23,22	23,14	23,10	23,04	23,03	23,05	22,97	22,91	22,89	22,90	22,85	22,76	22,76	22,71	22,71	22,63	22,63	22,63	22,53	22,49	22,46	22,43	22,41	22,31	22,28	22,25	22,25	22,21	22,16	22,14	22,17	22,13	22,06	22,07	22,09	21,99	21,97	21,95	21,96	21,89	21,77	21,65	21,56	21,28	21,10	20,99	20,99	20,87	20,77	20,74	20,58	20,63	20,68	20,67	20,65	20,65	20,68	20,69	20,67	20,67	20,61	20,63	20,64	20,64	20,65	20,55	20,51	20,50	20,47	20,60	20,57	20,52	20,55	20,61	20,58	20,60	20,60	20,52	20,57	20,60	20,57	20,46	20,55	20,59	20,58	20,58	20,64	20,57	20,59	20,58	20,50	20,56	20,52	20,48	20,49	20,53	20,56	20,54	20,56	20,55	20,57	20,52	20,43	20,52	20,52	20,49	20,51	20,42	20,40	20,42	20,46	20,42	20,50	20,52	20,47	20,50	20,60	20,49	20,42	20,38	20,38	20,53	20,49	20,51	20,54	20,54	20,50	20,55	20,47	20,38	20,44	20,54	20,52	20,58	20,69	20,57	20,43	20,40	20,44	20,44	20,41	20,34	20,41	20,46	20,47	20,39	20,37	20,37	20,37	20,49	20,50	20,47	20,43	20,37	20,46	20,52	20,44	20,42	20,46	20,52	20,45	20,40	20,39	20,46	20,49	20,43	20,48	20,45	20,49	20,51	20,45	20,37	20,45	20,45	20,42	20,43	20,41	20,47	20,44	20,42	20,48	20,52	20,51	20,52	20,41	20,37	20,39	20,46	20,47	20,42	20,36	20,36	20,38	20,41	20,42	20,48	20,36	20,36	20,36	20,40	20,40	20,37	20,49	20,43	20,39	20,42	20,49	20,48	20,44	20,30	20,35	20,52	20,44	20,43	20,46	20,32	20,38	20,46	20,44	20,29	20,33	20,35	20,41	20,37	20,40	20,45	20,43	20,38	20,33	20,34	20,41	20,40	20,48	20,48	20,41	20,38	20,38	20,38	20,46	20,43	20,41	20,40	20,43	20,42	20,40	20,44	20,43	20,38	20,28	20,37	20,33	
20,37	20,33	20,38	20,42	20,33	20,36	20,36	20,38	20,31	20,43	20,45	20,44	20,38	20,40	20,41	20,47	20,44	20,39	20,34	20,41	20,46	20,44	20,37	20,37	20,48	20,50	20,47	20,41	20,32	20,37	20,39	20,41	20,32	20,35	20,40	20,43	20,34	20,41	20,40	20,39	20,38	20,44	20,59	20,53	20,46	20,44	20,36	20,38	20,40	20,36	20,44	20,45	20,49	20,46	20,49	20,49	20,44	20,49	20,43	20,46	20,47	20,48	20,51	20,48	20,53	20,60	20,53	20,45	20,44	20,45	20,40	20,48	20,56	20,49	20,42	20,40	20,49	20,56	20,55	20,47	20,43	20,35	20,47	20,50	20,48	20,42	20,48	20,57	20,52	20,46	20,49	20,50	20,49	20,47	20,44	20,54	20,58	20,51	20,52	20,49	20,44	20,48	20,38	20,34	20,36	20,49	20,54	20,46	20,44	20,52	20,53	20,41	20,50	20,49	20,51	20,53	20,43	20,40	20,46	20,44	20,48	20,55	20,50	20,49	20,56	20,57	20,59	20,59	20,49	20,57	20,58	20,50	20,43	20,45	20,50	20,50	20,50	20,61	20,56	20,46	20,56	20,48	20,45	20,46	20,47	20,49	20,47	20,51	20,56	20,42	20,56	20,55	20,42	20,53	20,57	20,58	20,60	20,54	20,63	20,59	20,46	20,51	20,49	20,54	20,59	20,55	20,50	20,56	20,52	20,54	20,59	20,51	20,51	20,67	20,58	20,51	20,60	20,64	20,66	20,59	20,55	20,59	20,66	20,67	20,63	20,60	20,55	20,60	20,59	20,69	20,59	20,56	20,71	20,71	20,71	20,66	20,81	20,82	20,81	20,88	20,94	20,93	20,98	21,16	21,33	21,41	21,36	21,51	21,70	21,81	21,90	22,04	21,91	21,97	22,11	22,18	22,19	22,24	22,27	22,29	22,37	22,21	22,25	22,27	22,32	22,40	22,32	22,43	22,41	22,41	22,55	22,49	22,47	22,51	22,65	22,67	22,69	22,70	22,64	22,75	22,83	22,82	22,80	22,86	22,81	22,83	22,89	22,90	22,90	22,91	22,89	23,00	23,02	23,01	23,05	23,04	23,09	23,19	23,18	23,07	23,05	23,19	23,12	23,14	23,16	23,15	23,18	23,28	23,18	23,18	23,29	23,30	23,29	23,34	23,28	23,27	23,38	23,37	23,33	23,33	23,33	23,41	23,39	23,34	23,31	23,40	23,39	23,34	23,44	23,33	23,33	23,41	23,45	23,52	23,52	23,46	23,48	23,43	23,46	23,42	23,43	23,44	23,48	23,41	23,43	23,46	23,44	23,45	23,46	23,54	23,52	23,45	23,47	23,48	23,57	23,56	23,52	23,54	23,52	23,47	23,42	23,48	23,54	23,60	23,58	23,60	23,67	23,62	23,60	23,68	23,65	23,68	23,68	23,62	23,64	23,56	23,61	23,67	23,62	23,61	23,64	23,67	23,61	23,62	23,58	23,58	23,62	23,62	23,59	23,64	23,70	23,67	23,62	23,61	23,63	23,58	23,66	23,68	23,67	23,72	23,72	23,66	23,63	23,63	23,60	23,66	23,63	23,58	23,61	23,61	23,57	23,54	23,55	23,64	23,61	23,53	23,57	23,53	23,53	23,52	23,46	23,48	23,47	23,54	23,50	23,43	23,40	23,36	23,36	23,39	23,31	23,28	23,23	23,16	23,12	23,09	23,06	22,99	23,00	22,97	22,94	22,84	22,78	22,75	22,76	22,73	22,66	22,58	22,56	22,55	22,54	22,52	22,48	22,40	22,34	22,30	22,33	22,30	22,20	22,22	22,13	22,19	22,18	22,12	22,07	22,05	21,95	21,95	21,94	21,75	21,64	21,54	21,44	21,30	21,13	20,97	20,92	20,80	20,81	20,74	20,70	20,70	20,63	20,66	20,69	20,68	20,63	20,61	20,68	20,61	20,62	20,67	20,58	20,59	20,54	20,52	20,50	20,53	20,59	20,59	20,58	20,62	20,59	20,58	20,60	20,55	20,53	20,61	20,56	20,55	20,57	20,53	20,56	20,58	20,61	20,58	20,62	20,59	20,57	20,51	20,59	20,55	20,58	20,57	20,56	20,45	20,42	20,49	20,51	20,54	20,48	20,42	20,42	20,35	20,44	20,50	20,46	20,36	20,42	20,45	20,47	20,57	20,51	20,46	20,54	20,61	20,52	20,48	20,37	20,37	20,45	20,45	20,46	20,47	20,55	20,53	20,48	20,44	20,41	20,54	20,55	20,59	20,47	20,50	20,52	20,39	20,45	20,45	20,41	20,40	20,38	20,37	20,41	20,45	20,41	20,35	20,39	20,45	20,47	20,41	20,45	20,44	20,38	20,45	20,47	20,49	20,49	20,44	20,50	20,43	20,42	20,40	20,42	20,45	20,40	20,50	20,46	20,41	20,42	20,40	20,41	20,46	20,44	20,39	20,36	20,45	20,43	20,37	20,37	20,37	20,50	20,57	20,53	20,49	20,46	20,41	20,40	20,43	20,37	20,34	20,47	20,42	20,42	20,41	20,49	20,43	20,35	20,35	20,35	20,42	20,41	20,40	20,43	20,41	20,42	20,45	20,48	20,48	20,40	20,32	20,49	20,43	20,43	20,43	20,33	20,35	20,52	20,47	20,38	20,32	20,29	20,34	20,41	20,42	20,45	20,38	20,38	20,33	20,33	20,31	20,39	20,46	20,51	20,42	20,39	20,33	20,36	20,39	20,40	20,48	20,40	20,38	20,42	20,49	20,46	20,41	20,48	20,36	20,28	20,35	
20,49	20,29	20,33	20,37	20,38	20,41	20,46	20,48	20,39	20,39	20,52	20,45	20,35	20,37	20,38	20,36	20,34	20,26	20,30	20,41	20,38	20,42	20,41	20,38	20,48	20,47	20,39	20,41	20,32	20,37	20,42	20,40	20,36	20,34	20,39	20,39	20,42	20,48	20,45	20,46	20,52	20,49	20,49	20,52	20,42	20,36	20,33	20,40	20,53	20,56	20,49	20,46	20,41	20,40	20,44	20,50	20,40	20,47	20,48	20,40	20,39	20,47	20,52	20,57	20,46	20,40	20,49	20,51	20,44	20,45	20,47	20,59	20,62	20,58	20,53	20,41	20,47	20,54	20,53	20,55	20,46	20,37	20,42	20,47	20,46	20,42	20,51	20,64	20,54	20,44	20,51	20,50	20,47	20,48	20,43	20,50	20,52	20,53	20,49	20,49	20,50	20,52	20,41	20,41	20,44	20,41	20,43	20,48	20,50	20,54	20,48	20,45	20,49	20,52	20,58	20,51	20,52	20,49	20,52	20,44	20,44	20,44	20,44	20,41	20,48	20,49	20,53	20,55	20,53	20,58	20,60	20,53	20,57	20,55	20,50	20,51	20,57	20,59	20,51	20,45	20,51	20,51	20,45	20,49	20,51	20,52	20,51	20,49	20,48	20,43	20,48	20,59	20,46	20,44	20,57	20,54	20,50	20,62	20,69	20,57	20,45	20,49	20,52	20,50	20,59	20,58	20,54	20,54	20,53	20,58	20,64	20,57	20,60	20,63	20,66	20,60	20,52	20,60	20,66	20,66	20,63	20,55	20,63	20,62	20,58	20,59	20,65	20,65	20,64	20,76	20,72	20,58	20,69	20,84	20,80	20,75	20,82	20,90	20,87	20,99	21,08	21,07	21,11	21,38	21,53	21,74	21,64	21,55	21,88	22,16	22,15	22,18	22,27	22,21	22,32	22,42	22,38	22,36	22,35	22,45	22,49	22,42	22,47	22,54	22,60	22,67	22,74	22,76	22,75	22,73	22,82	22,88	22,81	22,83	22,94	23,02	23,04	22,98	22,93	22,97	23,07	23,13	23,12	23,19	23,15	23,10	23,18	23,23	23,19	23,20	23,24	23,23	23,25	23,31	23,30	23,34	23,30	23,33	23,43	23,33	23,31	23,35	23,38	23,38	23,38	23,38	23,46	23,48	23,48	23,47	23,47	23,53	23,53	23,50	23,42	23,50	23,55	23,48	23,49	23,53	23,46	23,47	23,50	23,46	23,48	23,50	23,53	23,45	23,57	23,54	23,55	23,58	23,65	23,66	23,63	23,58	23,59	23,59	23,61	23,58	23,62	23,70	23,69	23,51	23,58	23,64	23,59	23,60	23,54	23,57	23,62	23,63	23,64	23,63	23,63	23,66	23,66	23,70	23,67	23,59	23,59	23,57	23,65	23,70	23,70	23,68	23,69	23,69	23,70	23,71	23,68	23,68	23,76	23,74	23,74	23,68	23,64	23,68	23,68	23,68	23,75	23,73	23,73	23,75	23,67	23,68	23,68	23,75	23,75	23,80	23,82	23,77	23,74	23,70	23,70	23,72	23,77	23,82	23,76	23,72	23,81	23,77	23,75	23,73	23,74	23,69	23,72	23,75	23,62	23,63	23,70	23,69	23,64	23,58	23,61	23,62	23,63	23,59	23,55	23,57	23,56	23,60	23,62	23,60	23,57	23,51	23,50	23,42	23,39	23,40	23,34	23,38	23,32	23,21	23,23	23,18	23,17	23,12	23,07	23,01	22,99	22,92	22,86	22,84	22,79	22,78	22,71	22,63	22,64	22,60	22,56	22,59	22,51	22,49	22,43	22,35	22,30	22,36	22,30	22,25	22,22	22,22	22,21	22,13	22,09	22,09	21,99	21,95	21,93	21,75	21,57	21,63	21,60	21,48	21,34	21,19	21,05	20,89	20,84	20,89	20,77	20,72	20,68	20,70	20,67	20,64	20,59	20,62	20,71	20,68	20,66	20,63	20,64	20,62	20,63	20,62	20,59	20,56	20,66	20,61	20,60	20,59	20,61	20,64	20,57	20,56	20,55	20,59	20,56	20,55	20,68	20,62	20,60	20,64	20,62	20,61	20,62	20,57	20,53	20,50	20,54	20,52	20,60	20,63	20,58	20,49	20,45	20,44	20,53	20,51	20,50	20,49	20,52	20,40	20,44	20,54	20,52	20,52	20,43	20,42	20,47	20,53	20,47	20,51	20,51	20,62	20,54	20,50	20,47	20,44	20,46	20,47	20,44	20,39	20,52	20,55	20,39	20,38	20,45	20,54	20,54	20,57	20,49	20,38	20,43	20,43	20,37	20,48	20,43	20,45	20,44	20,37	20,42	20,38	20,44	20,45	20,46	20,52	20,44	20,41	20,41	20,50	20,44	20,48	20,49	20,44	20,55	20,42	20,41	20,48	20,46	20,47	20,47	20,43	20,43	20,46	20,44	20,42	20,41	20,36	20,45	20,43	20,45	20,47	20,39	20,46	20,39	20,39	20,35	20,38	20,47	20,52	20,55	20,50	20,49	20,44	20,40	20,45	20,43	20,37	20,42	20,45	20,42	20,38	20,39	20,37	20,39	20,30	20,33	20,39	20,42	20,45	20,54	20,49	20,44	20,47	20,41	20,42	20,53	20,49	20,46	20,46	20,46	20,54	20,37	20,34	20,41	20,40	20,45	20,45	20,32	20,34	20,41	20,47	20,40	20,42	20,41	20,34	20,25	20,34	20,43	20,47	20,44	20,47	20,38	20,34	20,36	20,44	20,38	20,42	20,50	20,41	20,44	20,46	20,44	20,39	20,46	20,44	20,32	20,32	
20,52	20,46	20,36	20,35	20,39	20,38	20,40	20,51	20,35	20,43	20,45	20,36	20,35	20,37	20,38	20,37	20,36	20,36	20,37	20,39	20,43	20,43	20,46	20,36	20,46	20,52	20,42	20,39	20,40	20,40	20,38	20,46	20,40	20,43	20,45	20,40	20,50	20,54	20,51	20,46	20,45	20,50	20,50	20,48	20,48	20,43	20,41	20,44	20,54	20,60	20,50	20,34	20,33	20,42	20,45	20,41	20,40	20,51	20,52	20,47	20,38	20,40	20,39	20,47	20,45	20,38	20,42	20,47	20,44	20,46	20,45	20,59	20,60	20,47	20,47	20,46	20,42	20,45	20,44	20,47	20,52	20,37	20,41	20,47	20,42	20,48	20,53	20,54	20,52	20,41	20,42	20,48	20,49	20,49	20,39	20,52	20,55	20,49	20,58	20,56	20,47	20,47	20,41	20,46	20,52	20,47	20,49	20,51	20,53	20,55	20,52	20,51	20,51	20,48	20,49	20,49	20,50	20,51	20,61	20,49	20,47	20,55	20,57	20,50	20,49	20,49	20,52	20,45	20,49	20,56	20,58	20,55	20,62	20,60	20,55	20,53	20,56	20,58	20,50	20,49	20,47	20,45	20,51	20,52	20,61	20,60	20,55	20,47	20,50	20,54	20,53	20,56	20,46	20,42	20,51	20,51	20,52	20,55	20,58	20,53	20,55	20,55	20,49	20,49	20,54	20,57	20,56	20,61	20,57	20,60	20,62	20,60	20,58	20,58	20,63	20,68	20,55	20,63	20,72	20,70	20,74	20,58	20,56	20,60	20,57	20,60	20,66	20,66	20,61	20,75	20,82	20,73	20,74	20,79	20,78	20,81	20,92	20,92	20,93	21,04	21,22	21,22	21,25	21,49	21,67	21,77	21,90	21,78	21,79	22,06	22,18	22,22	22,31	22,30	22,30	22,39	22,48	22,47	22,49	22,52	22,55	22,54	22,54	22,64	22,71	22,74	22,83	22,90	22,85	22,93	22,94	22,87	22,88	22,94	22,97	23,06	23,14	23,14	23,08	23,09	23,18	23,18	23,18	23,24	23,22	23,21	23,25	23,27	23,24	23,30	23,28	23,30	23,35	23,38	23,30	23,31	23,38	23,40	23,48	23,47	23,43	23,46	23,37	23,43	23,50	23,54	23,59	23,58	23,49	23,51	23,56	23,51	23,56	23,57	23,47	23,47	23,56	23,49	23,52	23,54	23,59	23,62	23,57	23,57	23,57	23,57	23,60	23,53	23,57	23,60	23,68	23,69	23,64	23,67	23,69	23,64	23,64	23,64	23,60	23,60	23,67	23,71	23,73	23,63	23,66	23,67	23,59	23,62	23,59	23,53	23,63	23,68	23,68	23,71	23,72	23,64	23,71	23,78	23,76	23,66	23,74	23,74	23,71	23,69	23,69	23,70	23,71	23,73	23,78	23,78	23,76	23,76	23,78	23,80	23,77	23,71	23,70	23,74	23,72	23,74	23,76	23,74	23,77	23,80	23,80	23,78	23,78	23,79	23,81	23,81	23,81	23,80	23,74	23,68	23,75	23,77	23,87	23,85	23,84	23,87	23,87	23,85	23,81	23,77	23,79	23,77	23,76	23,81	23,73	23,66	23,77	23,82	23,81	23,77	23,68	23,72	23,75	23,71	23,61	23,54	23,57	23,59	23,65	23,66	23,60	23,58	23,57	23,55	23,49	23,45	23,39	23,36	23,35	23,28	23,31	23,32	23,24	23,21	23,12	23,09	23,08	22,99	22,96	22,98	22,84	22,82	22,81	22,71	22,76	22,70	22,53	22,52	22,57	22,51	22,51	22,40	22,34	22,33	22,36	22,30	22,26	22,26	22,23	22,19	22,07	22,05	22,02	21,95	21,81	21,60	21,58	21,68	21,69	21,55	21,34	21,31	21,18	21,00	20,95	20,97	20,87	20,77	20,74	20,74	20,75	20,69	20,67	20,72	20,68	20,66	20,67	20,66	20,64	20,64	20,65	20,70	20,66	20,56	20,53	20,56	20,63	20,62	20,61	20,62	20,55	20,52	20,50	20,50	20,54	20,54	20,59	20,59	20,58	20,62	20,62	20,64	20,58	20,50	20,61	20,55	20,57	20,55	20,59	20,56	20,58	20,57	20,59	20,52	20,52	20,56	20,53	20,52	20,50	20,46	20,49	20,52	20,54	20,46	20,53	20,45	20,46	20,52	20,48	20,54	20,49	20,56	20,51	20,47	20,42	20,50	20,54	20,52	20,44	20,41	20,48	20,50	20,39	20,30	20,41	20,45	20,42	20,41	20,47	20,47	20,40	20,48	20,38	20,35	20,48	20,44	20,43	20,42	20,52	20,50	20,39	20,39	20,47	20,46	20,40	20,50	20,49	20,50	20,49	20,45	20,41	20,48	20,53	20,48	20,47	20,58	20,54	20,50	20,50	20,47	20,43	20,51	20,50	20,45	20,46	20,41	20,36	20,38	20,44	20,45	20,45	20,43	20,36	20,38	20,40	20,42	20,52	20,53	20,56	20,49	20,49	20,45	20,45	20,46	20,47	20,40	20,44	20,38	20,37	20,30	20,43	20,40	20,32	20,40	20,33	20,43	20,43	20,48	20,43	20,43	20,41	20,38	20,42	20,32	20,48	20,55	20,47	20,52	20,53	20,48	20,43	20,39	20,44	20,37	20,42	20,41	20,36	20,37	20,37	20,39	20,43	20,41	20,48	20,41	20,33	20,36	20,43	20,46	20,38	20,36	20,42	20,34	20,28	20,37	20,32	20,43	20,47	20,39	20,39	20,46	20,44	20,34	20,42	20,40	20,35	20,32	
20,46	20,36	20,37	20,38	20,32	20,34	20,42	20,45	20,34	20,38	20,41	20,33	20,46	20,42	20,45	20,46	20,38	20,35	20,38	20,47	20,45	20,44	20,47	20,39	20,37	20,39	20,44	20,31	20,33	20,41	20,42	20,48	20,50	20,38	20,32	20,37	20,47	20,46	20,41	20,39	20,34	20,44	20,45	20,48	20,47	20,47	20,47	20,46	20,46	20,54	20,48	20,36	20,27	20,40	20,48	20,51	20,37	20,44	20,45	20,43	20,31	20,34	20,39	20,36	20,46	20,48	20,43	20,45	20,44	20,46	20,47	20,63	20,62	20,54	20,49	20,47	20,44	20,45	20,43	20,55	20,46	20,41	20,49	20,52	20,39	20,47	20,56	20,56	20,48	20,44	20,39	20,43	20,57	20,54	20,36	20,48	20,54	20,43	20,48	20,49	20,49	20,56	20,54	20,45	20,51	20,56	20,53	20,55	20,48	20,45	20,54	20,55	20,47	20,50	20,48	20,44	20,45	20,49	20,46	20,40	20,58	20,58	20,58	20,56	20,54	20,52	20,51	20,49	20,49	20,59	20,66	20,64	20,60	20,56	20,58	20,59	20,52	20,55	20,52	20,57	20,58	20,54	20,50	20,51	20,52	20,64	20,52	20,49	20,53	20,48	20,58	20,63	20,51	20,45	20,50	20,52	20,52	20,46	20,58	20,55	20,55	20,67	20,51	20,47	20,54	20,54	20,56	20,53	20,62	20,65	20,61	20,57	20,61	20,61	20,57	20,62	20,56	20,66	20,71	20,71	20,71	20,62	20,59	20,56	20,62	20,66	20,65	20,69	20,63	20,75	20,82	20,86	20,87	20,77	20,78	20,83	20,94	20,92	20,95	21,14	21,27	21,36	21,38	21,52	21,70	21,82	21,98	21,95	21,85	21,88	22,11	22,25	22,37	22,34	22,43	22,43	22,39	22,46	22,54	22,60	22,61	22,66	22,64	22,67	22,74	22,81	22,83	22,85	22,90	22,95	22,96	22,89	22,92	23,04	23,08	23,13	23,17	23,20	23,18	23,13	23,25	23,26	23,20	23,27	23,29	23,25	23,26	23,37	23,30	23,36	23,38	23,38	23,39	23,36	23,41	23,43	23,45	23,47	23,52	23,47	23,50	23,53	23,43	23,39	23,48	23,52	23,64	23,62	23,52	23,55	23,61	23,54	23,55	23,64	23,62	23,59	23,62	23,66	23,60	23,60	23,65	23,74	23,63	23,61	23,65	23,68	23,67	23,56	23,69	23,71	23,70	23,71	23,68	23,67	23,74	23,75	23,69	23,69	23,70	23,64	23,68	23,72	23,66	23,68	23,74	23,69	23,70	23,70	23,71	23,72	23,74	23,77	23,68	23,73	23,79	23,74	23,75	23,85	23,82	23,80	23,77	23,82	23,82	23,80	23,71	23,73	23,73	23,74	23,73	23,79	23,82	23,77	23,81	23,82	23,79	23,78	23,86	23,84	23,80	23,80	23,89	23,83	23,81	23,81	23,84	23,91	23,93	23,89	23,85	23,81	23,79	23,85	23,87	23,80	23,82	23,80	23,88	23,91	23,91	23,88	23,86	23,89	23,83	23,76	23,82	23,82	23,82	23,86	23,85	23,84	23,86	23,86	23,82	23,88	23,80	23,71	23,74	23,77	23,70	23,61	23,66	23,68	23,69	23,69	23,63	23,57	23,56	23,52	23,53	23,54	23,49	23,42	23,39	23,30	23,33	23,28	23,31	23,20	23,20	23,16	23,19	23,07	22,95	23,00	22,88	22,73	22,85	22,72	22,71	22,79	22,67	22,62	22,60	22,62	22,53	22,48	22,42	22,34	22,36	22,29	22,35	22,32	22,31	22,28	22,17	22,04	21,98	21,89	21,73	21,59	21,75	21,81	21,64	21,52	21,34	21,25	21,16	21,04	21,00	20,99	20,95	20,87	20,81	20,78	20,81	20,75	20,68	20,68	20,69	20,65	20,64	20,66	20,65	20,64	20,65	20,59	20,59	20,57	20,56	20,56	20,61	20,59	20,54	20,54	20,61	20,66	20,58	20,58	20,56	20,55	20,51	20,53	20,59	20,59	20,60	20,59	20,58	20,46	20,56	20,59	20,59	20,59	20,49	20,54	20,60	20,59	20,61	20,56	20,53	20,52	20,52	20,53	20,49	20,45	20,52	20,53	20,47	20,42	20,47	20,51	20,46	20,40	20,46	20,53	20,52	20,58	20,53	20,46	20,45	20,46	20,50	20,45	20,42	20,40	20,49	20,44	20,42	20,42	20,46	20,50	20,49	20,53	20,55	20,60	20,46	20,44	20,44	20,43	20,45	20,38	20,44	20,42	20,46	20,45	20,45	20,39	20,40	20,43	20,41	20,48	20,45	20,37	20,43	20,52	20,42	20,43	20,58	20,56	20,52	20,55	20,52	20,45	20,45	20,47	20,47	20,45	20,53	20,54	20,44	20,37	20,39	20,40	20,52	20,46	20,41	20,41	20,38	20,44	20,45	20,50	20,45	20,42	20,46	20,47	20,42	20,48	20,49	20,53	20,47	20,44	20,46	20,40	20,40	20,39	20,48	20,45	20,37	20,44	20,38	20,45	20,57	20,50	20,34	20,43	20,49	20,39	20,38	20,40	20,47	20,50	20,47	20,51	20,47	20,36	20,42	20,46	20,47	20,41	20,31	20,36	20,40	20,41	20,34	20,42	20,43	20,43	20,40	20,45	20,41	20,35	20,35	20,42	20,32	20,39	20,43	20,39	20,38	20,38	20,39	20,42	20,48	20,42	20,40	20,36	20,38	20,38	20,40	20,47	20,48	20,39	
20,28	20,27	20,30	20,31	20,35	20,27	20,44	20,51	20,49	20,40	20,41	20,34	20,32	20,40	20,30	20,42	20,42	20,35	20,35	20,46	20,45	20,45	20,39	20,30	20,32	20,32	20,40	20,36	20,30	20,44	20,39	20,42	20,41	20,44	20,36	20,37	20,37	20,36	20,30	20,36	20,44	20,47	20,42	20,45	20,49	20,35	20,37	20,41	20,45	20,55	20,52	20,35	20,27	20,40	20,49	20,51	20,44	20,43	20,41	20,44	20,33	20,32	20,45	20,46	20,42	20,45	20,46	20,45	20,44	20,44	20,45	20,54	20,55	20,53	20,55	20,50	20,49	20,53	20,49	20,58	20,58	20,44	20,56	20,57	20,46	20,48	20,49	20,58	20,52	20,53	20,47	20,44	20,51	20,56	20,41	20,48	20,50	20,52	20,47	20,47	20,55	20,63	20,62	20,48	20,42	20,53	20,57	20,55	20,55	20,51	20,49	20,54	20,60	20,59	20,49	20,42	20,52	20,55	20,56	20,32	20,47	20,52	20,58	20,52	20,50	20,52	20,47	20,49	20,55	20,54	20,61	20,56	20,55	20,57	20,56	20,52	20,56	20,59	20,61	20,62	20,62	20,57	20,51	20,52	20,54	20,55	20,53	20,50	20,55	20,51	20,60	20,59	20,57	20,49	20,49	20,56	20,52	20,58	20,66	20,54	20,51	20,61	20,55	20,52	20,54	20,59	20,56	20,50	20,58	20,62	20,57	20,56	20,57	20,57	20,57	20,59	20,59	20,59	20,67	20,66	20,63	20,60	20,65	20,59	20,65	20,71	20,66	20,66	20,65	20,73	20,87	20,83	20,80	20,77	20,77	20,84	20,93	20,92	20,98	21,14	21,22	21,36	21,46	21,55	21,68	21,91	22,11	22,01	21,82	21,76	22,01	22,25	22,42	22,40	22,47	22,56	22,57	22,54	22,49	22,56	22,67	22,67	22,71	22,76	22,75	22,79	22,87	22,90	22,91	22,92	23,00	23,02	22,98	23,06	23,11	23,15	23,22	23,23	23,16	23,15	23,27	23,36	23,31	23,39	23,42	23,31	23,34	23,34	23,39	23,40	23,38	23,46	23,43	23,37	23,47	23,53	23,56	23,59	23,64	23,63	23,57	23,61	23,55	23,52	23,50	23,55	23,69	23,70	23,53	23,64	23,66	23,58	23,65	23,73	23,60	23,66	23,71	23,76	23,78	23,71	23,69	23,73	23,66	23,62	23,69	23,76	23,75	23,67	23,77	23,82	23,78	23,76	23,76	23,81	23,77	23,84	23,78	23,72	23,74	23,76	23,75	23,78	23,79	23,77	23,82	23,80	23,80	23,79	23,77	23,79	23,88	23,80	23,73	23,74	23,83	23,86	23,79	23,82	23,86	23,88	23,80	23,77	23,86	23,85	23,89	23,80	23,84	23,75	23,79	23,87	23,91	23,87	23,85	23,91	23,90	23,79	23,87	23,88	23,85	23,89	23,89	23,87	23,82	23,90	23,90	23,93	23,98	23,94	23,92	23,87	23,83	23,82	23,92	23,95	23,95	23,89	23,96	23,96	23,93	23,98	23,86	23,85	23,85	23,76	23,87	23,90	23,84	23,89	23,94	23,89	23,91	23,91	23,90	23,93	23,83	23,75	23,72	23,79	23,75	23,74	23,81	23,87	23,79	23,73	23,71	23,65	23,59	23,59	23,62	23,58	23,52	23,46	23,48	23,48	23,40	23,29	23,28	23,29	23,25	23,28	23,20	23,16	23,01	22,98	23,01	22,83	22,88	22,78	22,69	22,74	22,77	22,71	22,65	22,64	22,67	22,51	22,44	22,41	22,41	22,31	22,30	22,34	22,27	22,26	22,14	22,07	21,95	21,78	21,64	21,66	21,90	21,95	21,69	21,48	21,42	21,27	21,10	21,00	20,99	20,96	20,93	20,94	20,90	20,88	20,84	20,83	20,76	20,75	20,76	20,75	20,74	20,71	20,75	20,74	20,70	20,59	20,53	20,54	20,64	20,63	20,56	20,58	20,58	20,58	20,61	20,65	20,59	20,59	20,59	20,56	20,46	20,52	20,60	20,58	20,62	20,59	20,57	20,53	20,47	20,57	20,60	20,57	20,53	20,50	20,58	20,58	20,56	20,49	20,60	20,57	20,52	20,47	20,54	20,42	20,45	20,47	20,45	20,47	20,39	20,52	20,53	20,43	20,45	20,47	20,53	20,50	20,49	20,47	20,48	20,50	20,46	20,38	20,41	20,42	20,45	20,46	20,37	20,38	20,43	20,59	20,53	20,47	20,55	20,65	20,59	20,50	20,43	20,48	20,44	20,31	20,43	20,41	20,42	20,40	20,43	20,51	20,51	20,45	20,47	20,44	20,42	20,39	20,45	20,77	20,55	20,46	20,48	20,54	20,48	20,47	20,43	20,38	20,45	20,49	20,46	20,44	20,47	20,54	20,52	20,40	20,40	20,46	20,45	20,40	20,45	20,40	20,45	20,45	20,33	20,41	20,49	20,40	20,47	20,43	20,37	20,44	20,46	20,39	20,37	20,39	20,46	20,46	20,46	20,44	20,48	20,39	20,35	20,44	20,37	20,45	20,54	20,55	20,40	20,36	20,44	20,44	20,40	20,42	20,42	20,39	20,41	20,44	20,51	20,39	20,41	20,47	20,46	20,34	20,35	20,36	20,44	20,35	20,35	20,49	20,49	20,38	20,37	20,41	20,40	20,35	20,39	20,41	20,34	20,42	20,34	20,36	20,37	20,44	20,38	20,38	20,42	20,43	20,50	20,39	20,34	20,37	20,48	20,38	20,39	20,44	
20,40	20,40	20,35	20,29	20,34	20,30	20,39	20,42	20,33	20,44	20,36	20,35	20,39	20,32	20,33	20,37	20,45	20,36	20,50	20,43	20,41	20,41	20,44	20,28	20,26	20,36	20,39	20,39	20,38	20,49	20,45	20,39	20,41	20,46	20,47	20,34	20,35	20,44	20,35	20,36	20,46	20,45	20,39	20,40	20,47	20,38	20,32	20,37	20,48	20,38	20,47	20,35	20,34	20,43	20,51	20,50	20,50	20,48	20,44	20,38	20,34	20,35	20,42	20,44	20,48	20,46	20,49	20,44	20,44	20,46	20,48	20,48	20,52	20,42	20,36	20,38	20,39	20,46	20,43	20,48	20,55	20,45	20,46	20,51	20,45	20,40	20,48	20,59	20,57	20,50	20,52	20,50	20,54	20,51	20,41	20,48	20,48	20,45	20,50	20,48	20,47	20,51	20,52	20,45	20,43	20,47	20,55	20,49	20,49	20,57	20,51	20,59	20,55	20,60	20,49	20,41	20,48	20,57	20,50	20,37	20,48	20,46	20,60	20,56	20,45	20,52	20,44	20,54	20,58	20,54	20,50	20,56	20,51	20,53	20,50	20,43	20,39	20,55	20,59	20,57	20,61	20,55	20,56	20,52	20,57	20,50	20,51	20,58	20,49	20,51	20,54	20,57	20,52	20,51	20,51	20,54	20,57	20,62	20,64	20,50	20,47	20,60	20,54	20,56	20,58	20,62	20,59	20,48	20,54	20,59	20,63	20,58	20,63	20,60	20,62	20,64	20,56	20,56	20,67	20,63	20,53	20,54	20,64	20,62	20,59	20,69	20,70	20,69	20,68	20,80	20,87	20,87	20,75	20,70	20,71	20,79	20,95	21,02	21,01	21,07	21,23	21,40	21,57	21,63	21,74	21,90	22,12	22,13	21,97	21,68	21,73	22,09	22,37	22,43	22,49	22,59	22,63	22,62	22,50	22,57	22,70	22,68	22,74	22,76	22,81	22,81	22,96	23,01	22,92	22,99	23,03	23,06	23,05	23,03	23,14	23,26	23,22	23,27	23,30	23,27	23,31	23,38	23,35	23,41	23,49	23,40	23,45	23,43	23,44	23,46	23,45	23,53	23,66	23,53	23,56	23,58	23,61	23,67	23,68	23,71	23,69	23,66	23,64	23,62	23,62	23,62	23,71	23,76	23,68	23,71	23,72	23,69	23,68	23,76	23,70	23,68	23,78	23,71	23,75	23,73	23,71	23,80	23,78	23,75	23,77	23,87	23,85	23,81	23,86	23,86	23,83	23,85	23,81	23,86	23,80	23,82	23,86	23,82	23,81	23,78	23,81	23,87	23,91	23,92	23,93	23,82	23,77	23,80	23,83	23,85	23,85	23,82	23,86	23,84	23,91	23,87	23,87	23,88	23,92	23,90	23,91	23,78	23,84	23,83	23,85	23,88	23,91	23,84	23,83	23,94	23,96	23,96	23,95	24,06	23,95	23,91	23,88	23,91	23,98	24,00	23,97	23,92	23,93	23,95	23,95	23,95	23,95	23,96	24,00	24,04	23,96	23,92	23,97	24,00	23,98	23,98	24,03	24,03	24,07	24,10	23,99	23,89	23,96	23,96	24,06	24,00	23,99	23,96	23,99	23,99	23,90	23,96	23,89	24,00	23,94	23,86	23,82	23,90	23,83	23,84	23,88	23,90	23,83	23,76	23,79	23,81	23,74	23,67	23,67	23,67	23,59	23,47	23,53	23,60	23,49	23,39	23,26	23,31	23,26	23,23	23,20	23,10	23,17	23,09	23,03	23,05	22,99	22,91	22,81	22,78	22,77	22,76	22,69	22,63	22,64	22,55	22,49	22,51	22,42	22,30	22,29	22,29	22,27	22,16	22,08	21,99	21,93	21,77	21,72	21,82	21,93	21,95	21,77	21,46	21,35	21,26	21,14	21,02	21,02	20,95	20,87	20,89	20,82	20,89	20,88	20,78	20,82	20,89	20,90	20,82	20,81	20,76	20,75	20,78	20,66	20,62	20,58	20,58	20,60	20,63	20,59	20,62	20,65	20,64	20,57	20,59	20,57	20,54	20,53	20,59	20,54	20,56	20,50	20,49	20,52	20,54	20,54	20,57	20,52	20,54	20,61	20,60	20,57	20,61	20,56	20,55	20,53	20,48	20,51	20,54	20,50	20,45	20,48	20,47	20,49	20,48	20,47	20,51	20,50	20,51	20,57	20,45	20,43	20,49	20,48	20,49	20,44	20,38	20,46	20,52	20,56	20,53	20,48	20,44	20,50	20,47	20,47	20,46	20,44	20,53	20,48	20,41	20,48	20,64	20,56	20,53	20,43	20,41	20,48	20,49	20,42	20,48	20,51	20,47	20,40	20,41	20,47	20,40	20,43	20,43	20,40	20,45	20,52	20,56	20,57	20,56	20,45	20,45	20,45	20,46	20,46	20,45	20,47	20,46	20,44	20,49	20,47	20,50	20,55	20,51	20,54	20,54	20,48	20,37	20,42	20,46	20,50	20,46	20,43	20,46	20,48	20,46	20,53	20,49	20,39	20,37	20,48	20,48	20,37	20,40	20,44	20,48	20,46	20,43	20,40	20,38	20,34	20,41	20,43	20,41	20,48	20,50	20,40	20,39	20,43	20,37	20,40	20,43	20,44	20,33	20,34	20,37	20,48	20,51	20,49	20,43	20,41	20,45	20,40	20,49	20,39	20,39	20,39	20,39	20,43	20,36	20,37	20,45	20,42	20,34	20,36	20,42	20,36	20,42	20,45	20,37	20,34	20,46	20,36	20,35	20,42	20,38	20,39	20,38	20,24	20,26	20,31	20,30	20,34	20,37	
20,48	20,43	20,42	20,32	20,38	20,29	20,38	20,46	20,38	20,38	20,36	20,38	20,38	20,40	20,35	20,53	20,54	20,47	20,47	20,50	20,38	20,39	20,49	20,41	20,33	20,40	20,39	20,43	20,41	20,46	20,50	20,41	20,43	20,43	20,45	20,44	20,38	20,46	20,42	20,38	20,38	20,43	20,50	20,38	20,42	20,44	20,39	20,41	20,56	20,44	20,49	20,47	20,35	20,38	20,49	20,49	20,48	20,46	20,43	20,40	20,48	20,46	20,41	20,40	20,45	20,51	20,45	20,46	20,44	20,53	20,54	20,50	20,53	20,48	20,44	20,31	20,35	20,41	20,53	20,49	20,43	20,42	20,44	20,46	20,36	20,39	20,45	20,56	20,51	20,51	20,47	20,48	20,44	20,45	20,42	20,42	20,46	20,40	20,51	20,50	20,50	20,53	20,50	20,48	20,52	20,53	20,54	20,52	20,47	20,43	20,50	20,60	20,61	20,56	20,48	20,45	20,42	20,47	20,51	20,43	20,49	20,52	20,56	20,59	20,53	20,52	20,55	20,55	20,60	20,48	20,52	20,59	20,52	20,44	20,53	20,48	20,45	20,59	20,66	20,60	20,57	20,55	20,56	20,56	20,54	20,52	20,50	20,54	20,54	20,49	20,58	20,52	20,51	20,47	20,49	20,54	20,60	20,65	20,68	20,51	20,45	20,55	20,60	20,57	20,61	20,62	20,60	20,52	20,54	20,58	20,61	20,54	20,61	20,65	20,62	20,63	20,57	20,62	20,70	20,70	20,55	20,56	20,57	20,59	20,69	20,70	20,73	20,69	20,67	20,73	20,80	20,83	20,91	20,80	20,78	20,87	20,99	21,02	21,03	21,12	21,24	21,39	21,57	21,64	21,84	22,06	22,14	22,21	22,20	21,99	21,78	21,94	22,28	22,42	22,57	22,60	22,60	22,61	22,53	22,68	22,72	22,72	22,80	22,86	22,90	22,96	22,96	23,07	23,04	23,05	23,12	23,07	23,15	23,17	23,29	23,36	23,32	23,35	23,34	23,33	23,44	23,45	23,38	23,42	23,50	23,48	23,52	23,56	23,54	23,57	23,57	23,63	23,70	23,68	23,64	23,61	23,64	23,72	23,75	23,68	23,78	23,75	23,64	23,66	23,71	23,76	23,72	23,79	23,77	23,81	23,81	23,75	23,71	23,80	23,80	23,78	23,82	23,81	23,75	23,80	23,85	23,93	23,91	23,88	23,89	23,91	23,88	23,88	23,95	23,94	23,94	23,91	23,84	23,85	23,88	23,86	23,93	23,92	23,92	23,87	23,90	23,91	23,90	23,94	23,95	23,90	23,85	23,93	23,94	23,97	23,98	23,97	23,95	23,94	23,99	23,90	23,92	24,03	24,04	23,98	23,93	23,88	23,93	23,95	23,92	23,94	24,01	24,03	23,94	24,00	24,02	24,13	24,05	24,06	24,08	24,00	24,04	24,00	24,06	24,12	24,13	24,10	24,00	24,01	24,04	24,05	23,97	24,00	24,07	24,11	24,14	24,08	24,09	24,09	24,05	23,99	24,06	24,08	24,13	24,18	24,12	24,09	24,08	24,04	24,07	24,08	24,07	24,04	24,03	24,04	23,95	23,95	23,96	24,01	24,05	24,03	23,96	24,01	23,94	23,93	23,96	23,91	23,93	23,79	23,88	23,85	23,84	23,73	23,76	23,75	23,71	23,57	23,56	23,65	23,49	23,43	23,41	23,39	23,32	23,29	23,27	23,19	23,18	23,16	23,05	23,02	22,99	22,91	22,87	22,82	22,74	22,73	22,79	22,70	22,63	22,63	22,54	22,57	22,45	22,33	22,34	22,38	22,32	22,25	22,10	22,02	21,93	21,78	21,77	21,98	22,04	21,90	21,69	21,50	21,35	21,31	21,24	21,15	21,12	20,95	20,91	20,93	20,77	20,82	20,88	20,84	20,77	20,78	20,78	20,82	20,80	20,81	20,75	20,77	20,68	20,58	20,56	20,62	20,64	20,63	20,65	20,63	20,68	20,66	20,62	20,56	20,62	20,61	20,51	20,52	20,59	20,65	20,56	20,49	20,56	20,52	20,52	20,58	20,63	20,55	20,48	20,59	20,61	20,66	20,56	20,52	20,56	20,49	20,55	20,60	20,53	20,44	20,49	20,50	20,49	20,51	20,52	20,54	20,53	20,51	20,50	20,45	20,44	20,51	20,54	20,55	20,57	20,49	20,46	20,49	20,60	20,61	20,45	20,46	20,51	20,44	20,40	20,47	20,50	20,51	20,48	20,46	20,46	20,54	20,53	20,53	20,42	20,36	20,53	20,52	20,47	20,44	20,55	20,46	20,36	20,31	20,40	20,39	20,40	20,50	20,46	20,43	20,42	20,51	20,62	20,62	20,49	20,42	20,47	20,44	20,47	20,57	20,48	20,39	20,44	20,52	20,58	20,56	20,59	20,56	20,55	20,50	20,38	20,41	20,49	20,45	20,45	20,39	20,44	20,53	20,49	20,46	20,58	20,54	20,44	20,43	20,42	20,49	20,46	20,37	20,45	20,42	20,47	20,47	20,45	20,40	20,33	20,41	20,37	20,36	20,39	20,47	20,43	20,38	20,47	20,38	20,40	20,51	20,52	20,47	20,42	20,44	20,55	20,60	20,47	20,44	20,39	20,46	20,46	20,46	20,46	20,41	20,42	20,43	20,40	20,34	20,36	20,33	20,38	20,33	20,34	20,41	20,33	20,37	20,37	20,49	20,42	20,49	20,44	20,34	20,39	20,44	20,38	20,31	20,29	20,26	20,31	20,25	20,24	20,36	
20,39	20,30	20,38	20,43	20,43	20,37	20,40	20,42	20,46	20,49	20,35	20,32	20,39	20,38	20,38	20,46	20,55	20,43	20,35	20,43	20,38	20,38	20,48	20,39	20,41	20,50	20,41	20,36	20,39	20,34	20,38	20,39	20,35	20,41	20,43	20,51	20,43	20,43	20,41	20,44	20,42	20,43	20,51	20,45	20,32	20,39	20,42	20,40	20,46	20,53	20,50	20,50	20,42	20,41	20,51	20,54	20,46	20,48	20,42	20,41	20,46	20,54	20,48	20,50	20,46	20,44	20,40	20,41	20,46	20,58	20,57	20,46	20,48	20,57	20,47	20,45	20,44	20,40	20,51	20,56	20,42	20,45	20,50	20,59	20,53	20,52	20,51	20,48	20,49	20,59	20,46	20,54	20,54	20,51	20,50	20,56	20,55	20,53	20,54	20,56	20,48	20,50	20,50	20,46	20,49	20,52	20,49	20,49	20,39	20,44	20,48	20,44	20,54	20,60	20,46	20,41	20,45	20,49	20,63	20,53	20,45	20,43	20,43	20,54	20,51	20,57	20,56	20,65	20,59	20,50	20,49	20,49	20,45	20,43	20,49	20,56	20,53	20,62	20,58	20,58	20,58	20,50	20,58	20,58	20,54	20,53	20,54	20,51	20,50	20,45	20,51	20,58	20,57	20,51	20,55	20,59	20,52	20,58	20,65	20,57	20,52	20,56	20,54	20,55	20,54	20,59	20,55	20,50	20,57	20,58	20,58	20,53	20,56	20,63	20,63	20,62	20,57	20,57	20,67	20,63	20,58	20,55	20,59	20,63	20,69	20,76	20,73	20,67	20,65	20,76	20,78	20,82	20,93	20,94	20,88	20,92	21,02	20,98	21,12	21,22	21,23	21,30	21,46	21,64	21,86	22,10	22,25	22,30	22,32	22,19	22,04	21,94	22,20	22,36	22,60	22,64	22,58	22,62	22,61	22,70	22,84	22,81	22,91	22,96	23,00	23,09	23,01	23,11	23,13	23,11	23,18	23,20	23,29	23,32	23,33	23,37	23,36	23,38	23,34	23,39	23,42	23,47	23,47	23,55	23,60	23,65	23,67	23,56	23,62	23,71	23,66	23,64	23,70	23,70	23,73	23,72	23,73	23,80	23,87	23,75	23,80	23,94	23,78	23,67	23,73	23,80	23,81	23,84	23,86	23,90	23,95	23,86	23,85	23,94	23,94	23,84	23,83	23,84	23,90	23,95	24,00	24,04	23,98	23,93	23,95	23,94	23,98	23,97	23,99	24,01	24,06	23,98	23,91	23,92	23,98	24,05	24,08	23,95	24,04	23,92	23,91	24,00	23,95	24,01	24,04	23,99	23,99	24,09	24,10	24,02	24,02	24,06	24,06	24,05	24,11	24,01	24,01	24,10	24,06	24,05	23,99	24,02	24,05	24,03	23,98	24,01	24,09	24,08	24,03	24,08	24,14	24,21	24,14	24,07	24,06	24,07	24,11	24,10	24,12	24,21	24,19	24,16	24,05	24,10	24,12	24,16	24,11	24,13	24,18	24,21	24,24	24,15	24,11	24,12	24,10	24,03	24,12	24,23	24,20	24,22	24,20	24,19	24,19	24,12	24,07	24,08	24,18	24,20	24,09	24,06	24,08	24,10	24,12	24,19	24,14	24,13	24,07	24,07	24,06	23,95	24,00	24,01	23,98	23,91	23,89	23,97	23,91	23,82	23,81	23,83	23,77	23,77	23,70	23,67	23,65	23,56	23,49	23,50	23,51	23,49	23,39	23,30	23,28	23,22	23,16	23,09	23,02	22,97	22,96	22,94	22,90	22,89	22,81	22,73	22,62	22,65	22,57	22,51	22,48	22,45	22,37	22,40	22,38	22,34	22,18	21,99	21,87	21,80	21,95	22,01	22,06	22,00	21,78	21,51	21,31	21,28	21,24	21,15	21,12	20,96	20,88	20,91	20,80	20,81	20,91	20,87	20,86	20,79	20,80	20,72	20,76	20,87	20,80	20,82	20,80	20,64	20,63	20,63	20,69	20,67	20,61	20,62	20,71	20,71	20,58	20,56	20,60	20,65	20,61	20,54	20,61	20,61	20,57	20,58	20,63	20,55	20,56	20,56	20,60	20,59	20,54	20,57	20,59	20,60	20,55	20,53	20,62	20,60	20,53	20,49	20,45	20,51	20,53	20,58	20,58	20,47	20,48	20,53	20,53	20,48	20,45	20,45	20,49	20,58	20,64	20,57	20,57	20,52	20,49	20,55	20,56	20,59	20,44	20,47	20,57	20,56	20,36	20,40	20,52	20,54	20,52	20,49	20,46	20,47	20,49	20,51	20,48	20,39	20,44	20,52	20,43	20,45	20,56	20,46	20,33	20,23	20,38	20,45	20,36	20,34	20,43	20,48	20,42	20,42	20,54	20,57	20,54	20,42	20,45	20,48	20,55	20,56	20,46	20,38	20,52	20,63	20,58	20,54	20,50	20,48	20,50	20,48	20,42	20,44	20,44	20,47	20,48	20,46	20,42	20,46	20,44	20,46	20,56	20,54	20,35	20,41	20,49	20,51	20,53	20,39	20,39	20,41	20,49	20,54	20,51	20,40	20,36	20,41	20,44	20,42	20,47	20,50	20,43	20,40	20,45	20,43	20,37	20,50	20,49	20,55	20,49	20,39	20,54	20,59	20,47	20,43	20,48	20,38	20,34	20,37	20,43	20,43	20,44	20,41	20,41	20,30	20,34	20,37	20,41	20,32	20,39	20,42	20,40	20,37	20,28	20,41	20,50	20,53	20,45	20,36	20,36	20,47	20,39	20,33	20,35	20,28	20,37	20,35	20,35	20,36	
20,37	20,31	20,33	20,35	20,35	20,34	20,30	20,38	20,33	20,35	20,33	20,36	20,37	20,38	20,36	20,46	20,52	20,42	20,32	20,42	20,51	20,43	20,45	20,35	20,39	20,52	20,49	20,41	20,39	20,38	20,38	20,41	20,33	20,42	20,50	20,46	20,45	20,38	20,39	20,46	20,46	20,43	20,43	20,41	20,34	20,35	20,46	20,40	20,37	20,47	20,55	20,42	20,45	20,41	20,52	20,51	20,46	20,45	20,39	20,36	20,39	20,48	20,46	20,53	20,43	20,39	20,44	20,52	20,49	20,53	20,53	20,51	20,51	20,52	20,53	20,45	20,44	20,41	20,44	20,48	20,50	20,43	20,49	20,58	20,54	20,54	20,50	20,47	20,51	20,50	20,50	20,47	20,61	20,53	20,48	20,51	20,56	20,60	20,55	20,49	20,44	20,49	20,49	20,51	20,45	20,45	20,41	20,47	20,51	20,50	20,49	20,40	20,43	20,51	20,52	20,49	20,46	20,50	20,65	20,54	20,49	20,47	20,53	20,60	20,54	20,51	20,51	20,56	20,57	20,52	20,53	20,49	20,38	20,45	20,48	20,53	20,53	20,50	20,52	20,55	20,50	20,48	20,54	20,49	20,48	20,53	20,56	20,58	20,48	20,48	20,51	20,61	20,56	20,51	20,51	20,59	20,62	20,62	20,67	20,57	20,57	20,61	20,56	20,54	20,57	20,57	20,55	20,52	20,59	20,64	20,65	20,58	20,56	20,63	20,69	20,59	20,55	20,52	20,54	20,64	20,59	20,57	20,59	20,64	20,65	20,65	20,71	20,74	20,72	20,82	20,84	20,86	20,92	20,90	20,90	20,99	21,04	21,04	21,12	21,25	21,39	21,35	21,49	21,66	21,84	22,16	22,31	22,42	22,37	22,32	22,22	21,96	21,97	22,22	22,49	22,64	22,67	22,74	22,75	22,79	22,83	22,94	22,98	23,07	23,14	23,14	23,11	23,13	23,19	23,20	23,24	23,27	23,34	23,40	23,41	23,38	23,48	23,50	23,44	23,46	23,58	23,61	23,60	23,65	23,65	23,67	23,73	23,73	23,76	23,73	23,74	23,73	23,77	23,81	23,82	23,84	23,80	23,84	23,93	23,87	23,90	24,00	23,91	23,86	23,86	23,93	23,93	23,89	23,89	23,97	24,06	24,08	24,02	24,06	24,00	23,98	23,96	23,92	23,93	23,96	24,07	24,11	24,00	24,00	24,02	24,09	24,04	24,10	24,16	24,12	24,08	24,02	24,00	24,09	24,07	24,10	24,13	24,05	24,10	24,07	24,05	24,09	24,06	24,05	24,14	24,07	24,05	24,14	24,22	24,14	24,07	24,09	24,15	24,22	24,17	24,16	24,19	24,17	24,10	24,07	24,13	24,18	24,19	24,10	24,09	24,09	24,04	24,02	24,08	24,20	24,19	24,20	24,21	24,16	24,17	24,15	24,22	24,23	24,18	24,30	24,30	24,22	24,16	24,22	24,19	24,21	24,27	24,30	24,31	24,29	24,26	24,27	24,22	24,19	24,22	24,15	24,27	24,25	24,26	24,29	24,28	24,25	24,26	24,26	24,30	24,25	24,27	24,28	24,27	24,17	24,16	24,24	24,13	24,18	24,23	24,22	24,16	24,18	24,16	24,10	24,09	24,09	24,05	24,00	23,96	24,02	24,02	23,93	23,88	23,90	23,92	23,86	23,78	23,76	23,76	23,68	23,56	23,56	23,57	23,53	23,47	23,42	23,41	23,37	23,19	23,14	23,15	23,16	23,13	22,98	23,03	22,97	22,84	22,79	22,73	22,68	22,65	22,58	22,55	22,60	22,54	22,49	22,38	22,32	22,14	21,91	21,87	22,06	22,13	22,12	22,05	22,01	21,82	21,55	21,40	21,31	21,27	21,14	21,01	20,89	20,88	20,82	20,88	20,82	20,82	20,84	20,85	20,88	20,84	20,78	20,89	20,83	20,83	20,83	20,82	20,71	20,70	20,72	20,72	20,66	20,62	20,66	20,63	20,72	20,62	20,53	20,62	20,60	20,60	20,61	20,60	20,62	20,57	20,59	20,59	20,54	20,60	20,57	20,57	20,56	20,59	20,61	20,57	20,54	20,54	20,56	20,53	20,48	20,48	20,48	20,46	20,48	20,53	20,50	20,56	20,47	20,45	20,51	20,53	20,58	20,46	20,41	20,57	20,56	20,55	20,46	20,51	20,50	20,48	20,56	20,60	20,57	20,46	20,54	20,59	20,61	20,55	20,39	20,42	20,58	20,50	20,53	20,56	20,51	20,58	20,50	20,41	20,42	20,45	20,44	20,44	20,46	20,51	20,47	20,44	20,43	20,38	20,45	20,31	20,38	20,45	20,54	20,55	20,45	20,47	20,46	20,57	20,46	20,47	20,47	20,46	20,48	20,40	20,43	20,49	20,53	20,50	20,50	20,46	20,48	20,54	20,52	20,42	20,44	20,43	20,39	20,56	20,53	20,47	20,47	20,38	20,44	20,52	20,45	20,40	20,34	20,43	20,51	20,51	20,43	20,40	20,40	20,45	20,48	20,43	20,41	20,35	20,33	20,47	20,46	20,46	20,40	20,38	20,39	20,37	20,40	20,43	20,43	20,52	20,52	20,49	20,48	20,40	20,45	20,46	20,44	20,46	20,46	20,40	20,34	20,42	20,40	20,47	20,38	20,42	20,32	20,38	20,38	20,38	20,42	20,46	20,44	20,36	20,37	20,38	20,38	20,38	20,52	20,39	20,36	20,35	20,35	20,39	20,41	20,38	20,35	20,43	20,38	20,40	20,43	
20,41	20,49	20,29	20,29	20,34	20,34	20,37	20,42	20,39	20,34	20,35	20,46	20,37	20,43	20,37	20,52	20,49	20,42	20,41	20,44	20,47	20,50	20,50	20,44	20,45	20,45	20,50	20,39	20,34	20,35	20,44	20,52	20,37	20,39	20,50	20,47	20,38	20,42	20,35	20,42	20,46	20,47	20,46	20,40	20,38	20,41	20,46	20,43	20,46	20,50	20,45	20,41	20,39	20,47	20,50	20,45	20,47	20,51	20,43	20,43	20,40	20,51	20,54	20,56	20,45	20,36	20,44	20,50	20,48	20,49	20,51	20,61	20,53	20,46	20,52	20,53	20,44	20,43	20,48	20,44	20,55	20,46	20,43	20,50	20,39	20,44	20,54	20,59	20,58	20,51	20,43	20,43	20,44	20,52	20,43	20,49	20,53	20,58	20,55	20,48	20,45	20,52	20,60	20,50	20,51	20,52	20,48	20,47	20,55	20,53	20,52	20,39	20,39	20,47	20,57	20,52	20,54	20,58	20,57	20,58	20,56	20,55	20,60	20,61	20,60	20,53	20,51	20,56	20,52	20,47	20,59	20,54	20,48	20,48	20,52	20,47	20,54	20,57	20,58	20,61	20,52	20,55	20,52	20,40	20,45	20,47	20,51	20,60	20,46	20,49	20,56	20,55	20,44	20,43	20,51	20,62	20,62	20,65	20,68	20,57	20,57	20,57	20,58	20,61	20,66	20,58	20,56	20,54	20,56	20,66	20,62	20,62	20,62	20,64	20,69	20,66	20,63	20,58	20,72	20,74	20,64	20,58	20,64	20,61	20,56	20,65	20,71	20,76	20,75	20,77	20,75	20,82	20,96	20,96	20,94	20,95	21,02	21,06	21,10	21,15	21,30	21,42	21,52	21,65	21,88	22,16	22,33	22,42	22,46	22,42	22,33	22,23	21,96	22,03	22,40	22,65	22,73	22,79	22,82	22,88	22,98	22,92	23,04	23,17	23,22	23,10	23,19	23,22	23,22	23,23	23,29	23,25	23,34	23,50	23,53	23,54	23,57	23,59	23,56	23,54	23,61	23,70	23,75	23,73	23,71	23,77	23,76	23,77	23,88	23,77	23,75	23,85	23,86	23,90	23,91	23,93	23,93	23,95	23,97	23,95	24,04	24,10	23,97	23,93	23,96	24,04	24,01	23,99	24,05	24,05	24,13	24,07	24,10	24,06	24,02	24,12	24,11	24,10	24,03	24,02	24,08	24,23	24,11	24,13	24,15	24,19	24,13	24,14	24,27	24,29	24,24	24,17	24,12	24,25	24,16	24,14	24,19	24,16	24,18	24,14	24,17	24,22	24,19	24,21	24,21	24,22	24,22	24,20	24,26	24,25	24,26	24,30	24,27	24,25	24,24	24,18	24,23	24,24	24,17	24,15	24,21	24,21	24,22	24,24	24,29	24,28	24,23	24,21	24,16	24,26	24,22	24,24	24,35	24,33	24,31	24,23	24,29	24,32	24,24	24,36	24,45	24,36	24,31	24,36	24,39	24,30	24,31	24,38	24,49	24,43	24,42	24,39	24,41	24,35	24,36	24,31	24,37	24,44	24,42	24,39	24,40	24,43	24,39	24,42	24,47	24,39	24,32	24,25	24,30	24,34	24,30	24,25	24,24	24,32	24,29	24,40	24,34	24,27	24,31	24,24	24,18	24,12	24,15	24,19	24,09	24,08	24,11	24,03	24,00	24,05	23,99	23,95	23,85	23,86	23,89	23,75	23,65	23,66	23,57	23,58	23,61	23,49	23,48	23,42	23,29	23,31	23,35	23,25	23,16	23,06	23,05	22,92	22,93	22,85	22,85	22,81	22,74	22,69	22,59	22,61	22,57	22,57	22,44	22,25	21,97	21,89	21,99	22,24	22,34	22,22	22,19	22,14	21,89	21,63	21,43	21,30	21,24	21,18	21,04	20,90	20,85	20,89	20,89	20,86	20,82	20,82	20,81	20,85	20,93	20,87	20,95	20,89	20,85	20,81	20,75	20,65	20,65	20,71	20,75	20,72	20,69	20,74	20,65	20,64	20,60	20,53	20,62	20,62	20,53	20,52	20,53	20,60	20,66	20,51	20,62	20,61	20,66	20,55	20,57	20,60	20,56	20,57	20,62	20,61	20,56	20,55	20,58	20,51	20,45	20,56	20,53	20,51	20,52	20,50	20,47	20,51	20,48	20,52	20,50	20,56	20,54	20,48	20,52	20,55	20,49	20,47	20,49	20,55	20,54	20,56	20,57	20,52	20,55	20,52	20,57	20,56	20,45	20,37	20,36	20,55	20,50	20,49	20,57	20,54	20,56	20,48	20,38	20,42	20,46	20,46	20,48	20,45	20,49	20,49	20,40	20,39	20,41	20,46	20,37	20,41	20,51	20,52	20,49	20,49	20,47	20,48	20,52	20,49	20,50	20,56	20,44	20,41	20,45	20,42	20,48	20,51	20,44	20,53	20,55	20,45	20,47	20,46	20,46	20,43	20,45	20,45	20,46	20,45	20,42	20,46	20,50	20,47	20,46	20,41	20,41	20,34	20,38	20,46	20,46	20,42	20,37	20,40	20,40	20,45	20,49	20,42	20,36	20,36	20,46	20,44	20,43	20,40	20,37	20,39	20,44	20,36	20,42	20,43	20,51	20,43	20,43	20,50	20,47	20,44	20,42	20,46	20,47	20,44	20,41	20,42	20,46	20,48	20,35	20,34	20,45	20,37	20,39	20,43	20,40	20,41	20,52	20,50	20,45	20,44	20,40	20,40	20,39	20,46	20,44	20,37	20,51	20,37	20,39	20,44	20,45	20,38	20,33	20,40	20,44	20,40	
20,32	20,33	20,39	20,33	20,36	20,32	20,38	20,49	20,45	20,48	20,36	20,29	20,30	20,37	20,47	20,51	20,46	20,35	20,39	20,46	20,47	20,48	20,51	20,53	20,43	20,41	20,42	20,38	20,35	20,36	20,42	20,46	20,40	20,40	20,47	20,45	20,48	20,39	20,29	20,38	20,44	20,42	20,47	20,42	20,38	20,41	20,50	20,46	20,39	20,47	20,46	20,34	20,36	20,48	20,50	20,40	20,40	20,48	20,43	20,41	20,42	20,51	20,56	20,47	20,47	20,45	20,42	20,46	20,38	20,45	20,47	20,59	20,60	20,52	20,51	20,43	20,41	20,44	20,49	20,46	20,39	20,39	20,41	20,48	20,38	20,45	20,52	20,63	20,55	20,42	20,46	20,43	20,45	20,54	20,50	20,54	20,58	20,63	20,57	20,50	20,49	20,48	20,58	20,53	20,56	20,53	20,51	20,49	20,51	20,51	20,53	20,50	20,42	20,44	20,44	20,45	20,43	20,50	20,59	20,51	20,51	20,49	20,51	20,55	20,58	20,58	20,57	20,60	20,50	20,43	20,61	20,55	20,54	20,55	20,57	20,51	20,54	20,59	20,59	20,66	20,50	20,53	20,51	20,48	20,48	20,54	20,57	20,61	20,52	20,53	20,57	20,53	20,45	20,51	20,50	20,52	20,52	20,61	20,62	20,54	20,51	20,59	20,59	20,65	20,68	20,65	20,61	20,54	20,53	20,65	20,61	20,58	20,66	20,62	20,66	20,65	20,71	20,66	20,69	20,71	20,66	20,66	20,68	20,62	20,53	20,62	20,79	20,86	20,74	20,69	20,80	20,88	21,00	21,00	21,00	21,01	21,09	21,13	21,17	21,19	21,25	21,34	21,52	21,70	21,87	22,18	22,29	22,37	22,50	22,46	22,46	22,33	22,09	21,93	22,26	22,61	22,71	22,75	22,78	22,91	23,02	22,99	23,05	23,13	23,21	23,19	23,23	23,30	23,31	23,35	23,34	23,36	23,43	23,54	23,63	23,63	23,66	23,74	23,68	23,69	23,79	23,74	23,73	23,77	23,80	23,83	23,85	23,91	23,97	23,86	23,87	24,03	23,99	23,98	23,96	24,01	24,03	24,09	24,14	24,10	24,08	24,12	24,07	24,06	24,05	24,11	24,21	24,16	24,14	24,13	24,22	24,16	24,12	24,18	24,08	24,19	24,28	24,25	24,23	24,24	24,19	24,30	24,20	24,19	24,24	24,23	24,24	24,23	24,34	24,34	24,31	24,29	24,30	24,33	24,32	24,25	24,31	24,31	24,31	24,23	24,20	24,27	24,21	24,24	24,30	24,29	24,31	24,25	24,26	24,30	24,39	24,41	24,38	24,35	24,27	24,30	24,38	24,36	24,31	24,31	24,28	24,32	24,27	24,35	24,41	24,40	24,38	24,35	24,33	24,35	24,38	24,39	24,38	24,45	24,43	24,34	24,31	24,31	24,26	24,41	24,45	24,49	24,48	24,47	24,47	24,45	24,43	24,44	24,54	24,57	24,47	24,45	24,42	24,42	24,46	24,50	24,43	24,46	24,52	24,44	24,44	24,55	24,58	24,52	24,58	24,47	24,41	24,37	24,33	24,41	24,42	24,37	24,41	24,46	24,42	24,47	24,43	24,38	24,37	24,35	24,29	24,28	24,29	24,31	24,28	24,24	24,24	24,12	24,12	24,14	24,12	24,01	23,98	23,99	24,02	23,94	23,83	23,76	23,74	23,70	23,69	23,54	23,50	23,43	23,33	23,39	23,42	23,26	23,18	23,12	23,05	23,01	23,00	22,94	22,86	22,81	22,77	22,70	22,62	22,60	22,60	22,50	22,39	22,15	21,98	22,02	22,17	22,26	22,32	22,23	22,16	22,17	21,92	21,57	21,43	21,24	21,14	21,15	21,15	20,99	20,86	20,86	20,84	20,89	20,86	20,82	20,78	20,88	20,95	20,92	20,95	20,93	20,94	20,89	20,79	20,70	20,71	20,70	20,77	20,69	20,64	20,62	20,62	20,65	20,60	20,53	20,62	20,63	20,62	20,59	20,54	20,59	20,62	20,57	20,59	20,60	20,64	20,50	20,49	20,54	20,61	20,60	20,61	20,61	20,59	20,54	20,51	20,49	20,45	20,57	20,55	20,54	20,52	20,50	20,47	20,53	20,56	20,50	20,53	20,56	20,58	20,48	20,50	20,53	20,44	20,53	20,54	20,48	20,47	20,50	20,52	20,43	20,45	20,50	20,50	20,51	20,42	20,33	20,39	20,53	20,56	20,54	20,54	20,54	20,47	20,45	20,48	20,53	20,48	20,42	20,38	20,36	20,47	20,50	20,40	20,40	20,40	20,40	20,37	20,42	20,46	20,53	20,49	20,44	20,46	20,48	20,44	20,42	20,53	20,55	20,51	20,43	20,40	20,41	20,49	20,51	20,53	20,49	20,49	20,38	20,44	20,45	20,41	20,43	20,45	20,52	20,45	20,44	20,44	20,46	20,46	20,56	20,48	20,44	20,50	20,42	20,40	20,43	20,44	20,42	20,41	20,44	20,48	20,42	20,41	20,43	20,39	20,42	20,46	20,48	20,35	20,42	20,46	20,55	20,52	20,45	20,38	20,38	20,46	20,45	20,46	20,49	20,34	20,40	20,41	20,35	20,40	20,49	20,42	20,35	20,43	20,43	20,36	20,31	20,41	20,43	20,39	20,45	20,43	20,33	20,45	20,43	20,43	20,45	20,41	20,42	20,48	20,43	20,39	20,38	20,54	20,46	20,31	20,33	20,40	20,43	20,39	20,30	20,26	20,29	
20,41	20,30	20,32	20,34	20,34	20,34	20,42	20,50	20,45	20,34	20,34	20,38	20,37	20,41	20,47	20,51	20,43	20,44	20,39	20,43	20,39	20,37	20,45	20,42	20,36	20,40	20,35	20,41	20,40	20,34	20,31	20,38	20,36	20,44	20,38	20,37	20,43	20,36	20,27	20,30	20,42	20,46	20,41	20,44	20,39	20,33	20,46	20,45	20,40	20,39	20,47	20,41	20,35	20,43	20,47	20,41	20,34	20,40	20,43	20,39	20,45	20,42	20,48	20,48	20,47	20,48	20,46	20,49	20,45	20,40	20,43	20,48	20,51	20,47	20,45	20,34	20,38	20,56	20,49	20,42	20,48	20,41	20,49	20,53	20,45	20,46	20,52	20,54	20,48	20,38	20,47	20,53	20,56	20,60	20,46	20,52	20,50	20,61	20,54	20,42	20,53	20,45	20,42	20,44	20,44	20,55	20,52	20,57	20,56	20,51	20,47	20,49	20,52	20,50	20,54	20,46	20,45	20,47	20,51	20,49	20,51	20,47	20,45	20,45	20,51	20,56	20,58	20,64	20,61	20,47	20,50	20,54	20,45	20,51	20,49	20,51	20,50	20,50	20,55	20,57	20,46	20,54	20,56	20,49	20,55	20,56	20,61	20,55	20,51	20,49	20,52	20,56	20,57	20,53	20,52	20,48	20,54	20,54	20,59	20,50	20,49	20,58	20,59	20,61	20,66	20,60	20,53	20,53	20,54	20,55	20,59	20,59	20,68	20,63	20,54	20,54	20,62	20,64	20,66	20,67	20,65	20,67	20,69	20,71	20,64	20,72	20,86	20,83	20,72	20,77	20,91	20,94	21,01	21,01	21,02	21,14	21,18	21,25	21,23	21,27	21,37	21,48	21,62	21,78	21,96	22,19	22,39	22,42	22,51	22,54	22,52	22,48	22,26	22,01	22,06	22,48	22,65	22,76	22,87	23,01	23,00	23,05	23,13	23,17	23,23	23,21	23,27	23,29	23,35	23,42	23,42	23,45	23,55	23,57	23,68	23,69	23,78	23,86	23,83	23,76	23,83	23,94	23,86	23,88	23,89	23,86	23,99	24,03	24,09	24,06	24,05	24,12	24,13	24,07	24,13	24,13	24,02	24,17	24,27	24,25	24,24	24,17	24,19	24,26	24,26	24,29	24,31	24,25	24,18	24,20	24,27	24,29	24,26	24,30	24,26	24,34	24,36	24,33	24,35	24,36	24,37	24,34	24,31	24,25	24,40	24,36	24,32	24,30	24,39	24,43	24,35	24,31	24,35	24,41	24,46	24,39	24,40	24,36	24,33	24,37	24,37	24,34	24,28	24,34	24,46	24,43	24,44	24,46	24,41	24,43	24,46	24,39	24,33	24,43	24,45	24,40	24,48	24,51	24,40	24,45	24,46	24,46	24,45	24,44	24,49	24,55	24,52	24,43	24,47	24,51	24,49	24,43	24,46	24,52	24,58	24,47	24,47	24,46	24,42	24,52	24,65	24,58	24,57	24,56	24,50	24,58	24,61	24,54	24,57	24,65	24,61	24,48	24,51	24,54	24,56	24,63	24,60	24,52	24,61	24,59	24,56	24,58	24,57	24,52	24,57	24,62	24,55	24,54	24,53	24,48	24,49	24,52	24,48	24,49	24,56	24,54	24,43	24,45	24,45	24,35	24,42	24,44	24,35	24,28	24,31	24,33	24,28	24,27	24,25	24,20	24,18	24,05	24,01	24,08	24,10	24,09	23,92	23,88	23,80	23,76	23,74	23,69	23,60	23,60	23,42	23,41	23,45	23,30	23,25	23,24	23,15	23,13	23,04	22,94	22,93	22,87	22,82	22,75	22,62	22,64	22,65	22,56	22,29	22,02	21,96	22,22	22,36	22,36	22,30	22,32	22,29	22,19	21,92	21,57	21,44	21,34	21,12	21,07	21,10	21,01	20,92	20,92	20,87	20,90	20,88	20,76	20,89	20,92	20,86	20,91	20,89	20,94	20,87	20,88	20,84	20,74	20,75	20,72	20,76	20,71	20,59	20,62	20,64	20,71	20,62	20,52	20,52	20,60	20,64	20,65	20,58	20,58	20,57	20,55	20,50	20,52	20,60	20,53	20,52	20,51	20,52	20,57	20,54	20,54	20,55	20,52	20,54	20,49	20,53	20,60	20,52	20,56	20,59	20,51	20,55	20,55	20,51	20,44	20,47	20,49	20,53	20,52	20,51	20,46	20,42	20,49	20,59	20,42	20,41	20,44	20,50	20,41	20,40	20,46	20,51	20,46	20,42	20,40	20,42	20,51	20,53	20,57	20,52	20,52	20,50	20,41	20,51	20,50	20,43	20,39	20,36	20,39	20,37	20,45	20,53	20,46	20,45	20,46	20,37	20,35	20,47	20,52	20,52	20,47	20,48	20,53	20,43	20,39	20,42	20,43	20,47	20,42	20,46	20,42	20,40	20,45	20,45	20,49	20,43	20,37	20,34	20,41	20,41	20,47	20,45	20,46	20,43	20,41	20,43	20,44	20,42	20,45	20,49	20,38	20,43	20,46	20,40	20,33	20,40	20,40	20,47	20,50	20,51	20,46	20,34	20,36	20,39	20,46	20,41	20,41	20,31	20,43	20,46	20,53	20,49	20,39	20,32	20,32	20,38	20,41	20,44	20,50	20,43	20,33	20,37	20,37	20,37	20,44	20,41	20,36	20,41	20,40	20,41	20,37	20,40	20,41	20,43	20,36	20,35	20,35	20,36	20,50	20,40	20,40	20,42	20,46	20,47	20,35	20,29	20,30	20,34	20,42	20,37	20,35	20,41	20,42	20,44	20,33	20,34	20,31	
20,43	20,35	20,35	20,31	20,31	20,32	20,44	20,44	20,47	20,39	20,36	20,42	20,36	20,40	20,46	20,55	20,43	20,39	20,37	20,44	20,42	20,40	20,46	20,42	20,37	20,46	20,44	20,31	20,34	20,44	20,42	20,44	20,40	20,44	20,34	20,30	20,35	20,40	20,36	20,37	20,31	20,42	20,37	20,46	20,53	20,34	20,35	20,48	20,43	20,46	20,50	20,46	20,34	20,38	20,39	20,46	20,38	20,41	20,45	20,52	20,52	20,45	20,40	20,48	20,43	20,51	20,49	20,50	20,52	20,50	20,46	20,44	20,51	20,44	20,43	20,45	20,39	20,44	20,47	20,41	20,51	20,49	20,54	20,54	20,46	20,50	20,46	20,50	20,51	20,47	20,47	20,48	20,55	20,50	20,52	20,56	20,57	20,59	20,59	20,42	20,47	20,51	20,46	20,41	20,43	20,49	20,54	20,48	20,49	20,50	20,53	20,45	20,53	20,58	20,54	20,48	20,48	20,50	20,54	20,54	20,57	20,54	20,49	20,55	20,56	20,54	20,62	20,63	20,61	20,56	20,54	20,54	20,44	20,53	20,55	20,46	20,49	20,47	20,53	20,51	20,51	20,59	20,62	20,56	20,56	20,59	20,52	20,49	20,50	20,50	20,56	20,66	20,57	20,59	20,57	20,62	20,59	20,61	20,56	20,51	20,52	20,58	20,52	20,59	20,64	20,58	20,51	20,53	20,61	20,62	20,62	20,65	20,66	20,68	20,62	20,54	20,60	20,64	20,66	20,68	20,65	20,62	20,73	20,73	20,76	20,96	20,93	20,84	20,81	20,90	20,98	21,01	21,00	21,06	21,17	21,25	21,25	21,22	21,21	21,32	21,45	21,55	21,63	21,79	22,00	22,23	22,38	22,48	22,55	22,67	22,59	22,59	22,51	22,29	22,06	22,29	22,66	22,76	22,89	23,03	23,13	23,10	23,21	23,23	23,28	23,32	23,34	23,43	23,48	23,49	23,54	23,60	23,63	23,66	23,81	23,83	23,83	23,91	23,90	23,79	23,88	24,01	24,02	24,04	24,03	24,00	24,07	24,13	24,24	24,24	24,13	24,15	24,20	24,20	24,20	24,25	24,25	24,32	24,35	24,32	24,32	24,32	24,38	24,36	24,30	24,33	24,38	24,34	24,31	24,40	24,42	24,41	24,38	24,41	24,37	24,43	24,51	24,43	24,42	24,44	24,45	24,47	24,47	24,43	24,45	24,53	24,48	24,48	24,53	24,55	24,47	24,43	24,49	24,57	24,65	24,58	24,56	24,49	24,40	24,52	24,57	24,52	24,48	24,46	24,54	24,56	24,52	24,56	24,58	24,54	24,55	24,53	24,53	24,56	24,64	24,53	24,58	24,58	24,53	24,55	24,58	24,56	24,57	24,60	24,59	24,62	24,65	24,56	24,54	24,63	24,58	24,59	24,54	24,62	24,60	24,66	24,65	24,59	24,54	24,68	24,76	24,67	24,65	24,68	24,66	24,71	24,76	24,73	24,72	24,82	24,85	24,70	24,69	24,73	24,67	24,65	24,73	24,71	24,66	24,66	24,72	24,77	24,78	24,65	24,66	24,68	24,69	24,61	24,69	24,72	24,65	24,64	24,53	24,53	24,65	24,65	24,61	24,60	24,52	24,45	24,45	24,48	24,44	24,39	24,45	24,44	24,36	24,29	24,35	24,35	24,28	24,17	24,14	24,17	24,17	24,14	23,99	23,90	23,89	23,83	23,91	23,81	23,77	23,70	23,55	23,54	23,58	23,37	23,38	23,36	23,32	23,26	23,14	23,08	23,04	22,99	22,91	22,85	22,78	22,69	22,67	22,53	22,26	21,99	22,07	22,39	22,48	22,42	22,42	22,40	22,41	22,29	22,06	21,66	21,47	21,40	21,19	21,12	21,08	21,02	20,97	21,00	20,95	20,90	20,80	20,79	20,83	20,96	20,95	20,96	20,96	20,96	20,92	20,84	20,76	20,74	20,82	20,80	20,80	20,79	20,58	20,59	20,65	20,69	20,64	20,60	20,57	20,60	20,62	20,64	20,56	20,55	20,57	20,59	20,46	20,55	20,66	20,55	20,55	20,53	20,56	20,57	20,54	20,50	20,54	20,57	20,56	20,51	20,55	20,56	20,54	20,49	20,49	20,54	20,47	20,52	20,54	20,51	20,55	20,56	20,47	20,55	20,56	20,56	20,49	20,46	20,57	20,47	20,42	20,52	20,65	20,51	20,43	20,45	20,48	20,47	20,40	20,41	20,44	20,55	20,55	20,50	20,46	20,58	20,52	20,41	20,47	20,51	20,39	20,36	20,38	20,45	20,49	20,44	20,50	20,45	20,38	20,40	20,32	20,41	20,49	20,57	20,53	20,52	20,53	20,48	20,38	20,39	20,49	20,42	20,50	20,47	20,43	20,51	20,49	20,42	20,39	20,46	20,45	20,34	20,39	20,37	20,41	20,43	20,44	20,35	20,34	20,42	20,40	20,48	20,43	20,42	20,38	20,39	20,37	20,39	20,40	20,35	20,42	20,51	20,40	20,42	20,39	20,41	20,45	20,43	20,52	20,51	20,40	20,29	20,40	20,45	20,43	20,48	20,48	20,42	20,39	20,37	20,38	20,42	20,36	20,45	20,43	20,36	20,40	20,42	20,42	20,47	20,40	20,39	20,47	20,50	20,41	20,29	20,42	20,43	20,44	20,47	20,36	20,32	20,34	20,50	20,53	20,45	20,44	20,42	20,39	20,33	20,37	20,42	20,40	20,42	20,39	20,36	20,39	20,38	20,43	20,35	20,43	20,48	
20,42	20,34	20,37	20,37	20,33	20,33	20,43	20,44	20,34	20,43	20,36	20,35	20,25	20,29	20,42	20,51	20,46	20,42	20,31	20,41	20,41	20,50	20,52	20,49	20,37	20,39	20,43	20,43	20,42	20,42	20,46	20,52	20,41	20,37	20,36	20,33	20,39	20,44	20,51	20,41	20,35	20,39	20,39	20,42	20,52	20,39	20,30	20,33	20,43	20,52	20,59	20,39	20,31	20,32	20,43	20,45	20,43	20,49	20,46	20,48	20,46	20,50	20,45	20,44	20,45	20,41	20,40	20,40	20,40	20,43	20,40	20,49	20,51	20,50	20,44	20,54	20,50	20,41	20,52	20,41	20,43	20,47	20,45	20,46	20,41	20,46	20,45	20,54	20,52	20,49	20,45	20,45	20,52	20,54	20,53	20,57	20,63	20,54	20,53	20,57	20,45	20,47	20,55	20,52	20,55	20,51	20,50	20,49	20,55	20,57	20,52	20,48	20,51	20,51	20,49	20,38	20,44	20,50	20,51	20,48	20,58	20,53	20,50	20,54	20,52	20,59	20,59	20,51	20,48	20,55	20,54	20,54	20,41	20,45	20,54	20,49	20,50	20,48	20,49	20,60	20,56	20,61	20,61	20,61	20,55	20,60	20,59	20,49	20,59	20,49	20,51	20,63	20,67	20,62	20,62	20,61	20,59	20,62	20,64	20,64	20,56	20,60	20,60	20,60	20,63	20,62	20,60	20,60	20,61	20,64	20,62	20,67	20,61	20,67	20,70	20,65	20,64	20,62	20,70	20,73	20,69	20,64	20,67	20,72	20,74	20,84	20,91	20,88	20,83	20,98	20,98	21,01	21,12	21,14	21,31	21,31	21,36	21,23	21,25	21,45	21,51	21,59	21,65	21,80	22,00	22,22	22,46	22,57	22,63	22,62	22,61	22,65	22,66	22,50	22,28	22,22	22,50	22,79	22,96	23,10	23,16	23,15	23,18	23,26	23,36	23,43	23,41	23,48	23,59	23,67	23,71	23,69	23,70	23,72	23,87	23,98	23,94	23,96	23,98	23,93	24,02	24,07	24,07	24,15	24,09	24,12	24,13	24,21	24,30	24,39	24,24	24,25	24,34	24,33	24,32	24,35	24,44	24,46	24,39	24,39	24,46	24,43	24,49	24,47	24,34	24,31	24,46	24,41	24,44	24,56	24,60	24,56	24,58	24,54	24,48	24,46	24,57	24,57	24,54	24,48	24,54	24,64	24,59	24,57	24,61	24,63	24,64	24,63	24,71	24,69	24,61	24,59	24,64	24,65	24,69	24,68	24,66	24,66	24,55	24,53	24,64	24,64	24,64	24,58	24,57	24,61	24,62	24,60	24,51	24,56	24,65	24,71	24,71	24,64	24,67	24,66	24,68	24,73	24,70	24,68	24,67	24,67	24,69	24,72	24,75	24,72	24,72	24,70	24,70	24,81	24,75	24,69	24,75	24,73	24,76	24,82	24,78	24,78	24,70	24,85	24,84	24,78	24,78	24,71	24,79	24,77	24,83	24,75	24,77	24,86	24,92	24,87	24,87	24,86	24,83	24,78	24,82	24,88	24,83	24,72	24,82	24,93	24,87	24,82	24,86	24,77	24,80	24,79	24,78	24,85	24,80	24,77	24,70	24,68	24,73	24,74	24,67	24,67	24,68	24,60	24,54	24,55	24,61	24,61	24,62	24,60	24,54	24,44	24,44	24,46	24,42	24,38	24,38	24,30	24,25	24,21	24,14	24,08	24,00	24,01	24,06	23,90	23,83	23,71	23,62	23,69	23,68	23,48	23,44	23,44	23,38	23,39	23,24	23,23	23,17	23,06	23,00	22,92	22,83	22,71	22,58	22,40	22,13	22,07	22,27	22,45	22,52	22,52	22,44	22,46	22,44	22,29	22,02	21,71	21,53	21,40	21,20	21,14	21,04	20,92	21,00	20,96	20,99	20,95	20,84	20,84	20,86	20,95	21,02	21,01	21,06	21,01	20,92	20,84	20,76	20,73	20,81	20,80	20,73	20,74	20,70	20,65	20,64	20,67	20,64	20,61	20,65	20,63	20,62	20,66	20,60	20,57	20,60	20,60	20,64	20,61	20,64	20,54	20,48	20,52	20,54	20,59	20,59	20,50	20,46	20,53	20,56	20,56	20,51	20,53	20,42	20,55	20,53	20,50	20,44	20,48	20,53	20,52	20,50	20,61	20,54	20,51	20,56	20,58	20,62	20,54	20,51	20,46	20,46	20,52	20,60	20,56	20,44	20,51	20,54	20,48	20,50	20,41	20,46	20,59	20,56	20,47	20,47	20,51	20,52	20,44	20,43	20,50	20,48	20,41	20,43	20,49	20,49	20,51	20,50	20,50	20,44	20,45	20,39	20,45	20,48	20,48	20,48	20,52	20,57	20,53	20,45	20,39	20,48	20,44	20,48	20,40	20,41	20,46	20,44	20,45	20,43	20,54	20,50	20,35	20,36	20,39	20,36	20,47	20,45	20,38	20,34	20,40	20,44	20,50	20,52	20,54	20,47	20,40	20,44	20,43	20,44	20,43	20,50	20,49	20,43	20,33	20,40	20,38	20,46	20,45	20,45	20,43	20,31	20,36	20,43	20,48	20,38	20,40	20,43	20,42	20,45	20,35	20,39	20,44	20,44	20,43	20,46	20,41	20,44	20,45	20,48	20,39	20,39	20,43	20,44	20,47	20,42	20,32	20,39	20,37	20,30	20,39	20,38	20,34	20,42	20,42	20,46	20,46	20,47	20,39	20,37	20,38	20,25	20,35	20,41	20,37	20,41	20,34	20,36	20,34	20,36	20,29	20,39	20,40	
20,43	20,30	20,32	20,31	20,31	20,31	20,41	20,42	20,30	20,40	20,35	20,39	20,40	20,36	20,35	20,40	20,43	20,45	20,42	20,41	20,37	20,44	20,49	20,40	20,39	20,31	20,39	20,41	20,44	20,46	20,39	20,35	20,37	20,41	20,42	20,48	20,43	20,43	20,45	20,56	20,46	20,39	20,47	20,45	20,50	20,51	20,44	20,33	20,31	20,51	20,55	20,33	20,25	20,32	20,46	20,53	20,47	20,48	20,40	20,46	20,45	20,51	20,56	20,51	20,41	20,39	20,34	20,46	20,43	20,43	20,38	20,49	20,57	20,50	20,55	20,47	20,47	20,45	20,53	20,46	20,39	20,39	20,36	20,46	20,48	20,50	20,45	20,51	20,55	20,45	20,48	20,47	20,48	20,57	20,47	20,53	20,57	20,53	20,62	20,58	20,52	20,47	20,54	20,50	20,51	20,53	20,41	20,51	20,55	20,56	20,46	20,47	20,54	20,57	20,48	20,41	20,42	20,49	20,54	20,46	20,56	20,54	20,48	20,50	20,54	20,54	20,57	20,40	20,47	20,53	20,62	20,59	20,48	20,46	20,56	20,57	20,48	20,55	20,57	20,56	20,63	20,59	20,60	20,65	20,56	20,56	20,60	20,55	20,49	20,53	20,52	20,60	20,61	20,61	20,62	20,61	20,53	20,61	20,66	20,57	20,51	20,60	20,63	20,64	20,62	20,67	20,58	20,61	20,60	20,58	20,62	20,63	20,59	20,68	20,72	20,63	20,64	20,59	20,61	20,67	20,69	20,70	20,70	20,68	20,75	20,86	20,86	20,91	20,95	21,06	21,07	21,04	21,21	21,24	21,32	21,40	21,43	21,33	21,36	21,53	21,58	21,57	21,67	21,86	22,05	22,31	22,53	22,64	22,67	22,72	22,72	22,68	22,72	22,69	22,51	22,26	22,32	22,69	22,94	23,13	23,23	23,24	23,21	23,35	23,46	23,47	23,58	23,60	23,61	23,72	23,77	23,74	23,78	23,84	23,93	24,01	24,07	24,06	24,07	24,10	24,13	24,19	24,21	24,20	24,22	24,27	24,29	24,36	24,39	24,38	24,35	24,42	24,40	24,35	24,39	24,43	24,44	24,49	24,51	24,57	24,62	24,59	24,59	24,57	24,45	24,49	24,61	24,61	24,56	24,66	24,69	24,65	24,67	24,64	24,58	24,64	24,65	24,71	24,67	24,60	24,61	24,63	24,65	24,66	24,74	24,78	24,74	24,73	24,78	24,73	24,74	24,75	24,73	24,72	24,73	24,73	24,73	24,69	24,67	24,60	24,68	24,77	24,73	24,73	24,74	24,75	24,71	24,67	24,63	24,66	24,71	24,77	24,78	24,72	24,76	24,77	24,80	24,84	24,83	24,79	24,82	24,80	24,82	24,89	24,83	24,80	24,85	24,85	24,85	24,94	24,86	24,85	24,86	24,93	24,92	24,94	24,92	24,87	24,88	24,91	24,95	25,01	24,93	24,88	24,89	24,96	24,97	24,92	24,96	25,01	25,01	24,97	24,96	24,95	24,95	24,90	24,93	25,02	24,99	24,93	24,98	25,01	24,95	24,82	24,89	24,96	24,92	24,98	24,96	24,91	24,87	24,92	24,86	24,96	24,94	24,84	24,80	24,79	24,79	24,75	24,67	24,69	24,77	24,81	24,74	24,67	24,65	24,58	24,60	24,55	24,58	24,53	24,46	24,44	24,33	24,28	24,24	24,21	24,16	24,13	24,07	24,02	23,89	23,82	23,71	23,73	23,70	23,60	23,52	23,55	23,44	23,39	23,31	23,25	23,28	23,13	23,03	23,00	22,88	22,71	22,54	22,30	22,13	22,28	22,49	22,51	22,54	22,60	22,54	22,47	22,41	22,28	21,99	21,80	21,55	21,41	21,29	21,18	21,05	21,04	21,02	21,01	21,01	21,04	20,85	20,90	20,91	20,84	20,91	20,94	21,04	21,02	20,85	20,85	20,88	20,78	20,85	20,86	20,79	20,78	20,72	20,69	20,72	20,69	20,60	20,51	20,61	20,62	20,62	20,61	20,55	20,56	20,57	20,61	20,68	20,60	20,59	20,54	20,56	20,63	20,59	20,51	20,53	20,56	20,57	20,61	20,52	20,47	20,49	20,51	20,43	20,51	20,58	20,53	20,49	20,55	20,52	20,48	20,43	20,58	20,53	20,45	20,50	20,48	20,57	20,59	20,52	20,48	20,45	20,49	20,55	20,47	20,52	20,54	20,60	20,49	20,51	20,45	20,44	20,55	20,49	20,41	20,42	20,50	20,44	20,37	20,40	20,44	20,46	20,44	20,46	20,46	20,51	20,50	20,48	20,46	20,47	20,42	20,45	20,46	20,44	20,45	20,40	20,49	20,50	20,50	20,46	20,42	20,50	20,51	20,46	20,38	20,40	20,41	20,30	20,32	20,33	20,52	20,53	20,44	20,38	20,40	20,49	20,46	20,47	20,45	20,41	20,41	20,45	20,49	20,56	20,53	20,50	20,50	20,48	20,46	20,57	20,49	20,46	20,42	20,38	20,41	20,39	20,40	20,34	20,43	20,40	20,39	20,38	20,35	20,38	20,44	20,39	20,42	20,47	20,46	20,43	20,41	20,34	20,43	20,40	20,38	20,38	20,41	20,33	20,41	20,43	20,42	20,33	20,39	20,52	20,43	20,37	20,39	20,35	20,30	20,27	20,34	20,34	20,38	20,45	20,43	20,41	20,46	20,42	20,40	20,45	20,45	20,28	20,35	20,34	20,34	20,41	20,37	20,28	20,37	20,36	20,32	20,36	20,35	
20,49	20,34	20,37	20,33	20,33	20,26	20,39	20,51	20,28	20,34	20,35	20,37	20,38	20,44	20,39	20,37	20,44	20,43	20,33	20,47	20,45	20,37	20,35	20,36	20,39	20,35	20,36	20,48	20,38	20,37	20,41	20,37	20,37	20,43	20,42	20,49	20,51	20,40	20,39	20,51	20,40	20,35	20,37	20,46	20,54	20,42	20,41	20,39	20,37	20,44	20,50	20,39	20,36	20,39	20,43	20,46	20,45	20,44	20,42	20,48	20,46	20,44	20,50	20,52	20,41	20,37	20,39	20,48	20,56	20,50	20,43	20,53	20,58	20,53	20,50	20,39	20,37	20,50	20,51	20,52	20,51	20,45	20,41	20,49	20,49	20,48	20,51	20,54	20,50	20,43	20,55	20,48	20,45	20,55	20,42	20,54	20,52	20,46	20,52	20,57	20,52	20,49	20,52	20,48	20,46	20,53	20,53	20,56	20,57	20,56	20,54	20,59	20,59	20,59	20,64	20,53	20,41	20,47	20,53	20,58	20,58	20,55	20,51	20,53	20,58	20,59	20,52	20,44	20,49	20,59	20,57	20,55	20,54	20,53	20,57	20,63	20,54	20,50	20,57	20,59	20,56	20,57	20,62	20,67	20,66	20,56	20,59	20,57	20,50	20,54	20,59	20,58	20,52	20,51	20,57	20,62	20,60	20,62	20,62	20,46	20,49	20,59	20,65	20,68	20,66	20,64	20,60	20,56	20,62	20,59	20,69	20,67	20,63	20,65	20,72	20,65	20,58	20,65	20,66	20,67	20,62	20,66	20,67	20,67	20,71	20,92	20,98	21,02	21,10	21,22	21,24	21,23	21,33	21,37	21,39	21,49	21,50	21,39	21,50	21,53	21,59	21,68	21,79	21,91	22,16	22,41	22,61	22,61	22,68	22,79	22,76	22,81	22,80	22,71	22,66	22,50	22,27	22,41	22,82	23,16	23,29	23,32	23,35	23,46	23,52	23,51	23,67	23,78	23,79	23,83	23,90	23,85	23,88	23,93	24,02	24,09	24,19	24,20	24,15	24,16	24,18	24,28	24,25	24,36	24,43	24,48	24,46	24,46	24,49	24,42	24,42	24,51	24,47	24,48	24,50	24,53	24,55	24,55	24,63	24,70	24,73	24,66	24,66	24,69	24,61	24,64	24,73	24,75	24,77	24,74	24,73	24,75	24,76	24,77	24,72	24,78	24,78	24,74	24,75	24,79	24,74	24,73	24,76	24,80	24,84	24,91	24,87	24,92	24,93	24,86	24,84	24,84	24,83	24,79	24,81	24,87	24,84	24,74	24,77	24,77	24,83	24,89	24,86	24,86	24,86	24,90	24,87	24,88	24,85	24,91	24,87	24,88	24,91	24,90	24,96	24,94	25,00	24,97	24,90	24,91	24,99	24,93	24,95	24,95	24,91	24,86	24,90	24,93	24,89	24,94	24,95	24,94	25,00	25,06	25,00	25,02	24,99	24,95	24,98	25,00	25,00	25,04	25,08	25,02	25,00	25,03	25,07	25,10	25,11	25,16	25,10	25,01	25,05	25,08	25,09	25,07	25,06	25,14	25,10	25,04	25,07	25,15	25,02	24,97	25,00	25,06	25,01	25,03	25,07	24,96	24,91	24,97	25,00	25,00	25,06	25,00	24,92	24,95	24,88	24,79	24,80	24,79	24,83	24,87	24,83	24,76	24,80	24,75	24,70	24,70	24,65	24,62	24,53	24,49	24,47	24,42	24,36	24,29	24,27	24,19	24,13	24,06	24,00	23,94	23,83	23,80	23,73	23,66	23,60	23,66	23,57	23,50	23,50	23,35	23,24	23,19	23,06	23,02	22,93	22,73	22,47	22,32	22,40	22,53	22,61	22,63	22,59	22,63	22,60	22,55	22,51	22,37	22,11	21,79	21,55	21,41	21,28	21,21	21,17	21,12	21,11	21,07	21,06	21,03	20,98	20,89	20,89	20,87	20,90	20,94	21,02	21,04	20,89	20,86	20,92	20,86	20,84	20,89	20,80	20,71	20,62	20,61	20,66	20,62	20,54	20,58	20,60	20,55	20,62	20,63	20,60	20,58	20,57	20,57	20,62	20,60	20,59	20,55	20,61	20,61	20,57	20,49	20,48	20,55	20,59	20,63	20,56	20,46	20,45	20,51	20,48	20,50	20,61	20,50	20,49	20,59	20,55	20,48	20,41	20,48	20,50	20,44	20,49	20,51	20,50	20,51	20,48	20,45	20,48	20,45	20,55	20,56	20,43	20,50	20,53	20,49	20,49	20,46	20,46	20,50	20,47	20,40	20,37	20,48	20,48	20,42	20,39	20,40	20,38	20,43	20,42	20,35	20,46	20,47	20,52	20,43	20,49	20,45	20,39	20,41	20,46	20,56	20,41	20,44	20,44	20,46	20,38	20,37	20,51	20,58	20,52	20,43	20,42	20,39	20,35	20,38	20,42	20,41	20,48	20,41	20,40	20,40	20,44	20,53	20,51	20,48	20,46	20,42	20,39	20,41	20,47	20,50	20,47	20,46	20,43	20,47	20,54	20,61	20,48	20,40	20,40	20,38	20,36	20,42	20,40	20,43	20,46	20,44	20,44	20,33	20,40	20,52	20,44	20,40	20,48	20,48	20,41	20,37	20,41	20,45	20,36	20,34	20,41	20,48	20,42	20,44	20,48	20,44	20,41	20,40	20,50	20,42	20,34	20,36	20,40	20,32	20,36	20,38	20,34	20,37	20,38	20,40	20,44	20,48	20,38	20,40	20,46	20,54	20,46	20,45	20,32	20,39	20,41	20,31	20,38	20,37	20,34	20,32	20,38	20,39	
20,44	20,35	20,38	20,35	20,39	20,37	20,40	20,48	20,34	20,33	20,31	20,32	20,33	20,36	20,33	20,38	20,39	20,40	20,38	20,44	20,49	20,51	20,44	20,44	20,39	20,42	20,38	20,40	20,36	20,42	20,41	20,39	20,38	20,42	20,44	20,45	20,39	20,48	20,42	20,48	20,40	20,40	20,37	20,45	20,50	20,43	20,40	20,48	20,48	20,48	20,49	20,46	20,34	20,42	20,51	20,47	20,38	20,41	20,50	20,48	20,41	20,49	20,55	20,51	20,51	20,40	20,41	20,39	20,45	20,49	20,46	20,52	20,52	20,47	20,45	20,38	20,36	20,45	20,47	20,52	20,48	20,47	20,47	20,45	20,45	20,47	20,49	20,60	20,52	20,42	20,54	20,53	20,45	20,52	20,48	20,47	20,50	20,43	20,41	20,43	20,52	20,49	20,53	20,49	20,47	20,54	20,53	20,53	20,56	20,52	20,52	20,55	20,54	20,55	20,60	20,59	20,47	20,47	20,52	20,55	20,63	20,56	20,51	20,54	20,49	20,58	20,60	20,52	20,56	20,65	20,66	20,57	20,53	20,49	20,51	20,64	20,60	20,56	20,50	20,57	20,56	20,54	20,55	20,57	20,60	20,63	20,60	20,57	20,55	20,58	20,63	20,66	20,44	20,49	20,59	20,62	20,64	20,60	20,65	20,53	20,54	20,63	20,67	20,71	20,64	20,63	20,64	20,59	20,55	20,61	20,69	20,72	20,70	20,70	20,67	20,72	20,65	20,73	20,73	20,78	20,67	20,68	20,71	20,74	20,72	20,86	21,03	21,14	21,22	21,37	21,41	21,29	21,47	21,49	21,45	21,54	21,58	21,47	21,60	21,67	21,70	21,78	21,96	22,07	22,19	22,42	22,61	22,69	22,80	22,78	22,85	22,83	22,81	22,75	22,78	22,76	22,42	22,27	22,68	23,04	23,24	23,29	23,42	23,48	23,57	23,70	23,73	23,86	23,90	23,93	23,98	24,02	23,98	24,06	24,14	24,25	24,30	24,25	24,26	24,26	24,34	24,46	24,38	24,47	24,55	24,55	24,62	24,57	24,55	24,55	24,59	24,62	24,63	24,65	24,66	24,72	24,72	24,70	24,74	24,78	24,83	24,78	24,79	24,79	24,77	24,79	24,84	24,79	24,84	24,85	24,86	24,92	24,88	24,99	24,92	24,91	24,94	24,92	24,88	24,95	24,93	24,89	24,93	24,92	24,93	24,98	24,97	24,95	24,96	25,01	24,99	24,97	24,97	24,99	24,91	24,97	25,01	24,95	24,94	24,93	24,98	25,12	25,06	24,99	25,01	24,98	25,07	25,10	24,99	24,99	25,08	25,03	25,02	25,07	25,10	25,10	25,15	25,15	25,07	25,02	25,06	25,05	25,05	25,05	25,05	24,98	24,97	25,05	25,03	25,14	25,13	25,15	25,16	25,27	25,23	25,11	25,05	25,12	25,16	25,14	25,12	25,13	25,15	25,18	25,12	25,14	25,16	25,22	25,31	25,29	25,19	25,14	25,20	25,13	25,23	25,21	25,12	25,20	25,23	25,12	25,16	25,20	25,21	25,12	25,17	25,19	25,22	25,25	25,19	25,11	25,06	25,14	25,06	25,08	25,10	25,06	25,04	25,07	25,01	24,84	24,85	24,99	24,98	24,93	24,88	24,89	24,96	24,92	24,82	24,78	24,76	24,70	24,61	24,57	24,60	24,60	24,45	24,38	24,36	24,31	24,22	24,12	24,07	24,07	23,98	23,91	23,85	23,80	23,70	23,69	23,66	23,61	23,54	23,46	23,37	23,27	23,18	23,00	22,88	22,60	22,27	22,38	22,69	22,72	22,70	22,67	22,61	22,63	22,67	22,64	22,52	22,40	22,10	21,81	21,63	21,50	21,29	21,24	21,25	21,07	21,08	21,10	21,03	21,07	21,01	20,98	20,92	20,96	20,92	20,86	20,96	21,03	20,94	20,90	20,95	20,92	20,87	20,78	20,82	20,73	20,61	20,65	20,69	20,63	20,60	20,63	20,66	20,55	20,56	20,59	20,61	20,64	20,64	20,63	20,61	20,56	20,61	20,56	20,57	20,59	20,61	20,61	20,53	20,55	20,55	20,59	20,63	20,51	20,51	20,57	20,53	20,48	20,54	20,52	20,44	20,54	20,55	20,48	20,44	20,47	20,46	20,42	20,44	20,49	20,53	20,59	20,48	20,45	20,44	20,46	20,53	20,53	20,38	20,44	20,49	20,45	20,55	20,54	20,43	20,49	20,50	20,41	20,41	20,47	20,47	20,41	20,48	20,53	20,46	20,42	20,40	20,39	20,46	20,44	20,50	20,43	20,46	20,47	20,45	20,44	20,49	20,56	20,42	20,46	20,48	20,42	20,40	20,31	20,44	20,48	20,45	20,38	20,43	20,42	20,40	20,44	20,42	20,45	20,50	20,42	20,43	20,44	20,47	20,47	20,52	20,52	20,38	20,40	20,35	20,39	20,45	20,48	20,48	20,40	20,38	20,42	20,45	20,49	20,46	20,43	20,43	20,35	20,36	20,44	20,58	20,57	20,50	20,42	20,41	20,40	20,40	20,59	20,51	20,37	20,39	20,39	20,41	20,39	20,44	20,46	20,38	20,43	20,43	20,53	20,50	20,45	20,48	20,40	20,42	20,46	20,46	20,40	20,28	20,34	20,44	20,38	20,37	20,46	20,38	20,36	20,35	20,42	20,48	20,41	20,33	20,43	20,42	20,53	20,45	20,48	20,50	20,50	20,42	20,31	20,40	20,38	20,36	20,33	20,29	20,29	
20,39	20,36	20,37	20,35	20,39	20,45	20,47	20,47	20,37	20,33	20,33	20,30	20,31	20,29	20,38	20,38	20,39	20,35	20,34	20,38	20,46	20,52	20,42	20,39	20,46	20,43	20,38	20,32	20,36	20,43	20,37	20,38	20,37	20,39	20,41	20,48	20,46	20,49	20,39	20,45	20,42	20,36	20,47	20,53	20,52	20,46	20,45	20,50	20,50	20,52	20,54	20,49	20,40	20,41	20,53	20,58	20,35	20,48	20,45	20,41	20,37	20,48	20,52	20,53	20,45	20,43	20,41	20,37	20,43	20,49	20,44	20,50	20,58	20,51	20,54	20,45	20,40	20,46	20,41	20,47	20,48	20,44	20,43	20,45	20,47	20,52	20,48	20,52	20,55	20,52	20,56	20,53	20,51	20,51	20,45	20,46	20,55	20,52	20,49	20,49	20,42	20,51	20,51	20,45	20,43	20,49	20,45	20,53	20,46	20,49	20,51	20,42	20,50	20,52	20,52	20,56	20,51	20,50	20,57	20,60	20,58	20,58	20,54	20,56	20,46	20,49	20,55	20,56	20,53	20,52	20,68	20,62	20,46	20,54	20,55	20,59	20,52	20,56	20,65	20,67	20,61	20,63	20,63	20,60	20,64	20,65	20,66	20,54	20,50	20,59	20,63	20,67	20,53	20,46	20,61	20,74	20,67	20,62	20,73	20,59	20,53	20,66	20,72	20,72	20,71	20,70	20,76	20,69	20,69	20,65	20,68	20,70	20,75	20,71	20,76	20,79	20,70	20,67	20,68	20,75	20,78	20,74	20,81	20,73	20,80	20,91	21,01	21,21	21,32	21,37	21,44	21,45	21,63	21,61	21,57	21,62	21,74	21,72	21,78	21,81	21,82	21,93	22,04	22,17	22,26	22,49	22,68	22,76	22,85	22,87	22,90	22,89	22,86	22,87	23,02	22,98	22,75	22,40	22,44	22,94	23,27	23,38	23,46	23,56	23,58	23,73	23,90	23,94	23,97	24,05	24,12	24,04	24,12	24,23	24,31	24,29	24,40	24,39	24,42	24,41	24,50	24,56	24,53	24,62	24,61	24,65	24,68	24,68	24,68	24,65	24,71	24,74	24,74	24,71	24,77	24,85	24,84	24,85	24,85	24,85	24,99	24,93	24,97	24,91	24,83	24,81	24,90	24,92	24,91	24,98	25,05	25,08	25,07	25,12	25,03	25,06	25,08	25,10	25,09	25,10	25,07	25,11	25,09	25,06	25,07	25,18	25,15	25,03	25,11	25,16	25,18	25,16	25,07	25,14	25,01	25,07	25,18	25,10	25,02	25,04	25,08	25,23	25,21	25,11	25,10	25,15	25,11	25,17	25,12	25,10	25,10	25,12	25,19	25,16	25,20	25,17	25,20	25,20	25,21	25,17	25,16	25,14	25,15	25,14	25,15	25,19	25,18	25,15	25,21	25,31	25,24	25,23	25,29	25,35	25,34	25,24	25,16	25,18	25,29	25,32	25,35	25,35	25,27	25,29	25,30	25,32	25,32	25,31	25,37	25,41	25,34	25,33	25,38	25,37	25,24	25,28	25,31	25,28	25,35	25,34	25,36	25,39	25,36	25,26	25,32	25,36	25,37	25,34	25,30	25,26	25,18	25,27	25,24	25,25	25,21	25,17	25,20	25,24	25,14	25,05	25,08	25,10	25,11	25,02	25,01	25,02	25,02	25,04	24,91	24,91	24,88	24,82	24,75	24,69	24,69	24,65	24,60	24,55	24,49	24,42	24,41	24,29	24,27	24,29	24,24	24,04	23,94	23,90	23,90	23,85	23,77	23,68	23,55	23,53	23,48	23,32	23,29	23,11	22,87	22,54	22,28	22,52	22,81	22,84	22,79	22,78	22,67	22,69	22,67	22,64	22,59	22,52	22,23	21,80	21,63	21,50	21,38	21,32	21,34	21,16	21,09	21,13	21,10	21,06	21,06	20,97	20,93	20,97	20,97	20,92	21,00	21,04	20,92	20,97	20,92	20,95	20,91	20,86	20,81	20,76	20,68	20,68	20,67	20,66	20,61	20,62	20,64	20,54	20,49	20,53	20,57	20,58	20,64	20,64	20,57	20,56	20,65	20,57	20,55	20,58	20,59	20,60	20,63	20,64	20,59	20,50	20,63	20,58	20,60	20,56	20,58	20,53	20,56	20,53	20,51	20,51	20,52	20,49	20,50	20,54	20,54	20,45	20,47	20,47	20,45	20,56	20,59	20,51	20,44	20,44	20,49	20,51	20,48	20,47	20,53	20,54	20,46	20,42	20,47	20,40	20,42	20,54	20,49	20,53	20,58	20,45	20,50	20,57	20,52	20,39	20,44	20,46	20,50	20,47	20,49	20,50	20,46	20,42	20,44	20,40	20,44	20,56	20,41	20,47	20,48	20,47	20,40	20,32	20,50	20,51	20,37	20,39	20,44	20,45	20,43	20,42	20,41	20,56	20,53	20,46	20,48	20,53	20,45	20,50	20,42	20,50	20,47	20,39	20,39	20,40	20,40	20,36	20,47	20,51	20,44	20,44	20,43	20,38	20,38	20,42	20,45	20,44	20,40	20,38	20,52	20,59	20,46	20,39	20,36	20,42	20,34	20,41	20,51	20,35	20,40	20,40	20,38	20,40	20,40	20,49	20,42	20,42	20,47	20,49	20,49	20,42	20,51	20,38	20,38	20,42	20,45	20,48	20,34	20,32	20,38	20,44	20,40	20,44	20,48	20,39	20,39	20,47	20,52	20,42	20,37	20,44	20,40	20,44	20,39	20,42	20,48	20,52	20,46	20,37	20,32	20,34	20,39	20,42	20,37	20,26	
20,32	20,31	20,30	20,29	20,37	20,38	20,40	20,44	20,33	20,33	20,41	20,40	20,40	20,36	20,46	20,54	20,36	20,31	20,24	20,26	20,34	20,47	20,44	20,30	20,42	20,47	20,40	20,36	20,42	20,44	20,33	20,41	20,43	20,45	20,48	20,50	20,48	20,43	20,42	20,47	20,36	20,37	20,49	20,56	20,53	20,45	20,44	20,41	20,43	20,44	20,52	20,48	20,45	20,48	20,53	20,56	20,47	20,42	20,43	20,40	20,36	20,40	20,46	20,51	20,51	20,47	20,44	20,47	20,44	20,52	20,41	20,49	20,63	20,56	20,49	20,43	20,38	20,45	20,43	20,40	20,50	20,46	20,48	20,48	20,51	20,54	20,48	20,48	20,56	20,58	20,57	20,56	20,47	20,47	20,49	20,57	20,60	20,63	20,56	20,62	20,56	20,51	20,46	20,46	20,52	20,47	20,49	20,50	20,45	20,47	20,48	20,46	20,45	20,51	20,54	20,43	20,45	20,45	20,59	20,52	20,51	20,48	20,49	20,55	20,48	20,47	20,49	20,58	20,58	20,56	20,59	20,62	20,58	20,52	20,56	20,61	20,59	20,55	20,64	20,69	20,57	20,60	20,56	20,52	20,60	20,64	20,66	20,50	20,44	20,58	20,47	20,53	20,59	20,52	20,60	20,67	20,62	20,57	20,61	20,60	20,58	20,70	20,72	20,84	20,76	20,80	20,79	20,77	20,80	20,80	20,79	20,71	20,77	20,82	20,84	20,78	20,71	20,71	20,75	20,79	20,73	20,73	20,79	20,78	20,87	20,94	21,06	21,30	21,40	21,45	21,51	21,54	21,69	21,66	21,68	21,73	21,79	21,88	21,96	22,05	22,05	22,09	22,18	22,30	22,41	22,57	22,75	22,81	22,80	22,80	22,89	22,98	22,97	22,95	23,05	23,08	22,97	22,74	22,45	22,66	23,19	23,38	23,43	23,60	23,74	23,80	23,91	24,03	24,06	24,12	24,20	24,12	24,20	24,31	24,42	24,41	24,51	24,52	24,48	24,52	24,60	24,65	24,69	24,69	24,69	24,72	24,76	24,78	24,75	24,79	24,80	24,88	24,92	24,86	24,97	24,95	24,96	24,98	25,00	24,98	25,05	25,11	25,09	25,06	25,01	24,96	25,05	25,05	24,97	25,08	25,16	25,19	25,09	25,19	25,17	25,10	25,21	25,22	25,13	25,20	25,22	25,27	25,23	25,14	25,18	25,24	25,26	25,20	25,25	25,32	25,30	25,24	25,17	25,19	25,16	25,17	25,25	25,32	25,20	25,16	25,20	25,29	25,31	25,27	25,27	25,32	25,25	25,25	25,17	25,20	25,23	25,25	25,27	25,26	25,28	25,32	25,36	25,29	25,34	25,31	25,29	25,28	25,28	25,29	25,29	25,27	25,30	25,30	25,27	25,37	25,33	25,35	25,42	25,46	25,43	25,41	25,34	25,29	25,38	25,45	25,56	25,51	25,36	25,36	25,38	25,46	25,43	25,38	25,38	25,47	25,45	25,47	25,52	25,52	25,45	25,36	25,45	25,50	25,45	25,46	25,50	25,51	25,44	25,31	25,41	25,44	25,39	25,40	25,39	25,34	25,30	25,33	25,30	25,41	25,32	25,31	25,29	25,38	25,25	25,20	25,24	25,14	25,13	25,14	25,07	25,07	25,04	25,06	25,06	25,04	24,99	24,98	24,90	24,83	24,81	24,71	24,69	24,62	24,50	24,50	24,51	24,42	24,35	24,37	24,34	24,21	24,14	24,07	23,97	23,96	23,89	23,86	23,74	23,57	23,51	23,40	23,21	23,02	22,76	22,55	22,59	22,82	22,85	22,86	22,82	22,84	22,82	22,79	22,78	22,65	22,62	22,62	22,34	21,89	21,62	21,49	21,38	21,30	21,30	21,25	21,20	21,25	21,22	21,20	21,15	21,10	21,06	21,01	21,04	20,98	21,07	21,11	20,99	21,03	21,04	20,99	20,97	20,91	20,83	20,67	20,67	20,64	20,61	20,62	20,65	20,67	20,58	20,55	20,54	20,54	20,55	20,58	20,65	20,62	20,61	20,58	20,62	20,56	20,54	20,52	20,53	20,55	20,67	20,66	20,61	20,55	20,56	20,54	20,54	20,53	20,54	20,54	20,57	20,65	20,56	20,54	20,52	20,46	20,45	20,53	20,52	20,49	20,48	20,55	20,47	20,53	20,56	20,57	20,46	20,36	20,42	20,51	20,54	20,43	20,51	20,49	20,41	20,39	20,58	20,52	20,43	20,49	20,49	20,51	20,47	20,45	20,48	20,48	20,45	20,38	20,41	20,46	20,47	20,49	20,51	20,53	20,46	20,40	20,37	20,36	20,44	20,49	20,49	20,48	20,48	20,48	20,50	20,42	20,43	20,55	20,45	20,39	20,46	20,45	20,51	20,42	20,37	20,50	20,46	20,34	20,41	20,51	20,42	20,40	20,38	20,44	20,41	20,39	20,36	20,39	20,37	20,36	20,46	20,44	20,44	20,46	20,43	20,38	20,47	20,42	20,39	20,50	20,51	20,41	20,49	20,44	20,34	20,36	20,39	20,47	20,34	20,34	20,44	20,43	20,41	20,43	20,44	20,42	20,46	20,48	20,46	20,44	20,42	20,54	20,49	20,48	20,56	20,48	20,35	20,34	20,42	20,43	20,38	20,38	20,44	20,36	20,37	20,38	20,43	20,45	20,51	20,47	20,41	20,43	20,42	20,51	20,47	20,35	20,35	20,38	20,36	20,35	20,37	20,42	20,39	20,37	20,51	20,45	20,38	20,37	
20,40	20,31	20,28	20,29	20,30	20,33	20,40	20,39	20,30	20,32	20,34	20,34	20,36	20,41	20,41	20,41	20,34	20,24	20,27	20,24	20,36	20,45	20,41	20,36	20,39	20,41	20,39	20,37	20,41	20,38	20,30	20,37	20,42	20,43	20,45	20,43	20,38	20,43	20,37	20,36	20,30	20,36	20,50	20,41	20,49	20,43	20,40	20,39	20,43	20,41	20,45	20,45	20,48	20,47	20,54	20,50	20,39	20,39	20,45	20,44	20,32	20,40	20,45	20,41	20,43	20,47	20,44	20,50	20,35	20,38	20,34	20,41	20,54	20,48	20,31	20,32	20,41	20,38	20,39	20,50	20,39	20,42	20,50	20,50	20,48	20,53	20,42	20,44	20,52	20,45	20,44	20,41	20,45	20,48	20,48	20,58	20,55	20,55	20,56	20,58	20,57	20,55	20,40	20,41	20,49	20,50	20,48	20,47	20,46	20,51	20,45	20,48	20,51	20,47	20,50	20,42	20,36	20,48	20,54	20,53	20,47	20,46	20,54	20,50	20,43	20,49	20,59	20,58	20,53	20,54	20,53	20,55	20,51	20,47	20,44	20,52	20,58	20,55	20,60	20,58	20,54	20,57	20,56	20,45	20,54	20,61	20,61	20,58	20,48	20,55	20,46	20,46	20,55	20,53	20,54	20,66	20,58	20,66	20,72	20,65	20,65	20,76	20,80	20,94	21,04	20,99	21,03	20,99	21,03	21,05	21,04	20,92	21,00	20,98	20,89	20,87	20,85	20,86	20,81	20,86	20,87	20,85	20,79	20,80	20,93	21,07	21,18	21,43	21,53	21,61	21,70	21,76	21,76	21,76	21,86	21,92	21,88	21,93	22,01	22,12	22,23	22,28	22,32	22,42	22,62	22,69	22,78	22,83	22,91	22,85	22,93	23,01	23,05	23,04	23,08	23,10	23,09	22,97	22,72	22,50	22,90	23,29	23,46	23,65	23,73	23,83	23,89	23,93	24,05	24,17	24,22	24,19	24,22	24,32	24,44	24,42	24,53	24,58	24,53	24,50	24,55	24,62	24,67	24,75	24,75	24,78	24,83	24,87	24,81	24,88	24,94	24,97	25,00	25,00	25,07	25,09	25,10	25,15	25,09	25,09	25,14	25,20	25,14	25,20	25,13	25,19	25,19	25,19	25,14	25,15	25,20	25,25	25,19	25,20	25,20	25,21	25,32	25,34	25,28	25,25	25,25	25,26	25,28	25,31	25,26	25,24	25,29	25,30	25,37	25,33	25,26	25,22	25,27	25,30	25,35	25,33	25,36	25,37	25,40	25,35	25,29	25,34	25,34	25,37	25,34	25,42	25,38	25,34	25,31	25,34	25,34	25,33	25,36	25,34	25,41	25,50	25,47	25,41	25,36	25,38	25,35	25,43	25,40	25,36	25,36	25,37	25,35	25,36	25,36	25,39	25,44	25,48	25,45	25,52	25,56	25,47	25,35	25,37	25,45	25,51	25,52	25,48	25,42	25,43	25,49	25,54	25,49	25,47	25,55	25,47	25,48	25,51	25,49	25,53	25,59	25,57	25,49	25,55	25,59	25,58	25,58	25,51	25,56	25,46	25,44	25,46	25,49	25,53	25,55	25,48	25,41	25,49	25,38	25,46	25,45	25,40	25,41	25,39	25,31	25,28	25,27	25,31	25,25	25,27	25,22	25,17	25,18	25,12	25,12	25,15	25,14	25,10	25,00	24,93	24,93	24,82	24,82	24,74	24,56	24,57	24,58	24,47	24,32	24,31	24,34	24,23	24,19	24,17	24,02	24,01	23,96	23,89	23,82	23,72	23,58	23,40	23,18	22,86	22,52	22,58	22,86	23,01	23,02	22,93	22,88	22,89	22,92	22,87	22,83	22,71	22,66	22,65	22,38	21,99	21,81	21,58	21,46	21,38	21,37	21,29	21,25	21,28	21,25	21,28	21,19	21,16	21,19	21,13	21,15	21,09	21,07	21,06	21,02	21,00	21,05	21,04	21,04	21,00	20,80	20,74	20,72	20,68	20,63	20,67	20,76	20,70	20,61	20,69	20,60	20,58	20,65	20,61	20,61	20,58	20,63	20,57	20,53	20,53	20,52	20,53	20,57	20,56	20,60	20,62	20,60	20,56	20,62	20,50	20,53	20,50	20,41	20,45	20,53	20,62	20,55	20,45	20,43	20,45	20,48	20,54	20,40	20,38	20,51	20,57	20,51	20,47	20,47	20,52	20,43	20,32	20,44	20,46	20,46	20,45	20,46	20,51	20,36	20,38	20,44	20,53	20,46	20,48	20,47	20,46	20,47	20,38	20,49	20,48	20,42	20,39	20,40	20,44	20,52	20,50	20,47	20,47	20,43	20,44	20,37	20,44	20,41	20,49	20,48	20,47	20,41	20,46	20,52	20,44	20,38	20,42	20,47	20,47	20,41	20,42	20,51	20,51	20,42	20,51	20,44	20,32	20,41	20,48	20,42	20,37	20,39	20,41	20,38	20,38	20,35	20,37	20,46	20,43	20,43	20,37	20,45	20,56	20,50	20,53	20,44	20,43	20,36	20,37	20,48	20,40	20,35	20,35	20,34	20,33	20,42	20,39	20,30	20,38	20,44	20,42	20,43	20,38	20,35	20,35	20,40	20,42	20,47	20,48	20,41	20,42	20,44	20,44	20,45	20,36	20,32	20,32	20,40	20,35	20,43	20,44	20,42	20,32	20,34	20,37	20,30	20,32	20,45	20,46	20,41	20,42	20,48	20,45	20,41	20,36	20,34	20,34	20,42	20,39	20,49	20,45	20,36	20,43	20,48	20,41	20,34	20,34	
20,36	20,27	20,29	20,29	20,34	20,39	20,46	20,41	20,40	20,37	20,29	20,27	20,32	20,43	20,38	20,46	20,37	20,28	20,26	20,41	20,40	20,45	20,39	20,41	20,36	20,37	20,39	20,37	20,34	20,48	20,41	20,40	20,44	20,40	20,37	20,43	20,44	20,46	20,43	20,37	20,40	20,42	20,40	20,49	20,44	20,42	20,43	20,43	20,44	20,48	20,41	20,35	20,40	20,44	20,41	20,53	20,41	20,41	20,40	20,44	20,40	20,49	20,50	20,36	20,24	20,38	20,45	20,53	20,44	20,37	20,39	20,42	20,44	20,47	20,39	20,37	20,37	20,32	20,31	20,43	20,50	20,42	20,56	20,52	20,40	20,51	20,53	20,51	20,49	20,39	20,39	20,38	20,35	20,53	20,49	20,58	20,56	20,49	20,51	20,49	20,52	20,54	20,45	20,39	20,51	20,55	20,49	20,45	20,50	20,50	20,43	20,44	20,55	20,48	20,44	20,46	20,45	20,50	20,50	20,49	20,43	20,46	20,55	20,53	20,43	20,50	20,58	20,52	20,43	20,54	20,53	20,58	20,49	20,48	20,48	20,53	20,49	20,56	20,56	20,56	20,53	20,52	20,50	20,53	20,58	20,56	20,60	20,55	20,54	20,48	20,52	20,55	20,51	20,54	20,60	20,59	20,55	20,67	20,79	20,73	20,80	20,92	20,93	20,65	21,30	21,42	21,51	21,48	21,43	21,46	21,43	21,41	21,38	21,39	21,30	21,22	21,18	21,12	21,02	21,06	21,03	20,97	20,97	20,95	21,03	21,15	21,30	21,58	21,79	21,85	21,95	21,92	21,98	22,01	22,08	22,07	22,09	22,14	22,23	22,26	22,35	22,58	22,57	22,57	22,68	22,75	22,85	22,94	23,00	22,99	22,95	23,05	23,05	23,14	23,20	23,12	23,14	23,13	22,98	22,64	22,65	23,07	23,49	23,67	23,75	23,84	23,89	23,99	24,06	24,14	24,21	24,26	24,31	24,38	24,48	24,46	24,53	24,57	24,57	24,57	24,62	24,72	24,75	24,85	24,88	24,89	24,89	24,87	24,93	24,98	25,00	25,04	25,09	25,11	25,10	25,07	25,18	25,30	25,23	25,14	25,19	25,30	25,29	25,28	25,24	25,27	25,32	25,33	25,35	25,35	25,34	25,32	25,29	25,31	25,23	25,33	25,43	25,43	25,39	25,36	25,31	25,37	25,38	25,39	25,44	25,43	25,44	25,34	25,39	25,36	25,35	25,39	25,43	25,43	25,47	25,44	25,49	25,42	25,44	25,46	25,42	25,49	25,39	25,44	25,48	25,48	25,43	25,44	25,50	25,50	25,53	25,43	25,44	25,44	25,48	25,59	25,57	25,51	25,51	25,48	25,48	25,55	25,52	25,43	25,46	25,47	25,44	25,51	25,47	25,57	25,51	25,49	25,48	25,53	25,61	25,53	25,44	25,43	25,47	25,51	25,58	25,60	25,56	25,60	25,57	25,70	25,71	25,60	25,70	25,66	25,55	25,53	25,53	25,58	25,71	25,62	25,55	25,62	25,66	25,67	25,66	25,63	25,60	25,59	25,56	25,58	25,63	25,68	25,60	25,57	25,54	25,58	25,57	25,53	25,49	25,48	25,44	25,40	25,37	25,32	25,33	25,37	25,42	25,39	25,33	25,31	25,30	25,21	25,15	25,20	25,17	25,08	25,02	25,04	25,03	24,92	24,83	24,83	24,72	24,64	24,61	24,54	24,43	24,41	24,37	24,31	24,22	24,17	24,20	24,05	24,01	23,97	23,89	23,78	23,60	23,42	23,09	22,69	22,54	22,79	23,05	23,13	23,14	23,02	22,94	22,95	22,96	22,99	22,89	22,71	22,70	22,73	22,42	22,06	21,89	21,73	21,58	21,52	21,53	21,43	21,29	21,29	21,30	21,29	21,26	21,24	21,23	21,22	21,20	21,23	21,12	21,09	21,12	21,11	21,11	21,09	21,06	20,98	20,87	20,70	20,76	20,75	20,68	20,69	20,68	20,62	20,64	20,68	20,62	20,60	20,67	20,59	20,52	20,50	20,54	20,62	20,58	20,52	20,53	20,52	20,52	20,55	20,50	20,51	20,55	20,57	20,62	20,60	20,53	20,50	20,47	20,46	20,51	20,45	20,42	20,45	20,47	20,42	20,40	20,55	20,47	20,37	20,45	20,51	20,49	20,55	20,54	20,48	20,41	20,38	20,46	20,50	20,44	20,47	20,43	20,45	20,41	20,31	20,45	20,48	20,45	20,43	20,49	20,52	20,54	20,38	20,49	20,51	20,41	20,45	20,50	20,43	20,54	20,46	20,42	20,37	20,36	20,39	20,42	20,37	20,41	20,39	20,42	20,42	20,47	20,51	20,54	20,47	20,43	20,39	20,33	20,40	20,46	20,34	20,43	20,45	20,35	20,48	20,52	20,39	20,46	20,51	20,47	20,45	20,44	20,45	20,37	20,43	20,41	20,40	20,54	20,51	20,43	20,40	20,43	20,55	20,58	20,53	20,41	20,37	20,33	20,28	20,43	20,44	20,37	20,35	20,29	20,28	20,33	20,34	20,33	20,37	20,41	20,36	20,36	20,41	20,39	20,36	20,28	20,41	20,45	20,41	20,39	20,41	20,42	20,36	20,35	20,28	20,32	20,34	20,38	20,38	20,42	20,40	20,43	20,37	20,41	20,37	20,31	20,29	20,38	20,44	20,42	20,37	20,46	20,47	20,38	20,37	20,36	20,33	20,37	20,38	20,44	20,36	20,32	20,38	20,45	20,42	20,34	20,37	
20,35	20,31	20,24	20,36	20,37	20,31	20,32	20,35	20,38	20,43	20,28	20,29	20,33	20,38	20,25	20,41	20,49	20,38	20,30	20,38	20,45	20,48	20,46	20,40	20,33	20,32	20,35	20,38	20,35	20,35	20,42	20,47	20,38	20,39	20,44	20,45	20,42	20,40	20,44	20,44	20,45	20,49	20,44	20,41	20,43	20,38	20,50	20,51	20,43	20,44	20,49	20,37	20,38	20,44	20,45	20,52	20,43	20,40	20,41	20,43	20,42	20,54	20,60	20,47	20,34	20,42	20,51	20,47	20,47	20,45	20,43	20,54	20,48	20,49	20,50	20,42	20,31	20,41	20,45	20,41	20,42	20,47	20,54	20,60	20,43	20,41	20,49	20,49	20,41	20,48	20,50	20,38	20,38	20,47	20,42	20,49	20,47	20,52	20,54	20,56	20,52	20,56	20,54	20,47	20,50	20,57	20,45	20,50	20,47	20,44	20,48	20,50	20,52	20,58	20,47	20,42	20,45	20,47	20,49	20,44	20,44	20,46	20,55	20,49	20,46	20,49	20,55	20,56	20,54	20,55	20,56	20,54	20,41	20,49	20,57	20,65	20,50	20,53	20,54	20,55	20,56	20,51	20,47	20,52	20,52	20,50	20,55	20,56	20,54	20,48	20,51	20,60	20,58	20,56	20,59	20,62	20,64	20,63	20,81	20,88	21,00	21,20	21,31	21,51	21,58	21,63	21,71	21,72	21,73	21,81	21,90	21,91	21,98	21,94	21,93	21,83	21,73	21,62	21,57	21,48	21,37	21,19	21,19	21,20	21,18	21,26	21,47	21,79	22,00	22,08	22,09	22,10	22,08	22,17	22,29	22,36	22,34	22,46	22,49	22,57	22,60	22,71	22,83	22,83	22,87	22,88	22,81	22,92	22,98	23,08	23,08	23,11	23,08	23,18	23,21	23,24	23,26	23,26	23,22	22,99	22,73	22,73	23,23	23,65	23,75	23,83	23,94	24,10	24,14	24,16	24,27	24,26	24,34	24,35	24,53	24,61	24,60	24,56	24,63	24,71	24,77	24,87	24,91	24,94	24,95	24,99	25,00	24,92	24,99	25,02	25,08	25,15	25,18	25,18	25,21	25,18	25,24	25,34	25,34	25,31	25,27	25,37	25,35	25,33	25,36	25,36	25,44	25,47	25,40	25,42	25,50	25,41	25,40	25,37	25,34	25,41	25,53	25,49	25,47	25,46	25,45	25,48	25,49	25,52	25,53	25,56	25,59	25,50	25,53	25,52	25,46	25,55	25,49	25,55	25,55	25,56	25,58	25,54	25,54	25,55	25,48	25,54	25,53	25,56	25,56	25,55	25,49	25,56	25,64	25,61	25,60	25,57	25,45	25,45	25,56	25,60	25,63	25,62	25,63	25,58	25,55	25,59	25,61	25,59	25,52	25,52	25,58	25,68	25,61	25,67	25,65	25,60	25,62	25,65	25,62	25,56	25,57	25,62	25,63	25,62	25,64	25,70	25,68	25,67	25,72	25,74	25,77	25,78	25,73	25,81	25,68	25,67	25,71	25,70	25,67	25,62	25,70	25,67	25,68	25,68	25,75	25,71	25,66	25,68	25,65	25,64	25,67	25,68	25,63	25,62	25,65	25,63	25,57	25,61	25,56	25,51	25,52	25,49	25,42	25,39	25,47	25,44	25,47	25,45	25,43	25,35	25,33	25,28	25,28	25,26	25,20	25,12	25,04	25,09	25,11	25,01	24,89	24,85	24,78	24,70	24,66	24,57	24,51	24,54	24,54	24,45	24,34	24,22	24,25	24,16	24,07	24,02	23,92	23,80	23,62	23,35	23,02	22,70	22,81	23,09	23,19	23,25	23,17	23,08	23,00	23,04	23,01	22,96	22,90	22,74	22,77	22,77	22,47	22,09	21,96	21,81	21,69	21,62	21,57	21,53	21,51	21,46	21,42	21,33	21,37	21,33	21,30	21,28	21,26	21,22	21,29	21,23	21,27	21,25	21,18	21,11	21,13	21,05	20,88	20,76	20,67	20,75	20,67	20,67	20,63	20,62	20,62	20,59	20,59	20,61	20,61	20,51	20,49	20,50	20,49	20,51	20,60	20,56	20,53	20,57	20,60	20,56	20,55	20,53	20,54	20,56	20,58	20,52	20,55	20,49	20,52	20,57	20,54	20,48	20,46	20,53	20,52	20,47	20,41	20,54	20,50	20,41	20,51	20,46	20,45	20,59	20,60	20,48	20,44	20,40	20,43	20,54	20,45	20,45	20,54	20,48	20,44	20,40	20,50	20,54	20,45	20,43	20,53	20,58	20,51	20,45	20,46	20,43	20,39	20,44	20,49	20,39	20,43	20,48	20,43	20,36	20,38	20,44	20,42	20,37	20,39	20,40	20,40	20,41	20,48	20,53	20,54	20,40	20,47	20,43	20,36	20,39	20,42	20,37	20,40	20,43	20,39	20,45	20,49	20,43	20,41	20,44	20,54	20,49	20,47	20,50	20,41	20,34	20,38	20,42	20,49	20,45	20,48	20,43	20,38	20,48	20,49	20,45	20,43	20,42	20,46	20,35	20,39	20,45	20,43	20,39	20,35	20,31	20,34	20,39	20,43	20,39	20,41	20,45	20,41	20,45	20,44	20,33	20,32	20,43	20,44	20,36	20,44	20,38	20,35	20,47	20,41	20,34	20,38	20,37	20,41	20,34	20,47	20,39	20,34	20,32	20,37	20,39	20,40	20,39	20,45	20,53	20,49	20,41	20,49	20,48	20,38	20,39	20,33	20,34	20,40	20,33	20,36	20,37	20,32	20,41	20,34	20,35	20,38	20,41	
20,39	20,38	20,35	20,45	20,44	20,27	20,26	20,35	20,34	20,35	20,35	20,36	20,37	20,34	20,25	20,38	20,47	20,36	20,29	20,43	20,46	20,49	20,54	20,51	20,40	20,34	20,34	20,32	20,38	20,30	20,33	20,47	20,37	20,33	20,43	20,36	20,36	20,39	20,41	20,47	20,47	20,46	20,45	20,46	20,36	20,42	20,46	20,40	20,43	20,46	20,58	20,46	20,39	20,39	20,49	20,48	20,36	20,37	20,32	20,41	20,35	20,43	20,51	20,50	20,40	20,44	20,52	20,52	20,46	20,43	20,43	20,54	20,54	20,52	20,59	20,52	20,42	20,46	20,52	20,51	20,39	20,40	20,48	20,52	20,50	20,54	20,50	20,49	20,42	20,39	20,57	20,52	20,43	20,48	20,39	20,49	20,57	20,54	20,49	20,53	20,49	20,53	20,43	20,46	20,43	20,50	20,55	20,50	20,41	20,45	20,52	20,55	20,53	20,54	20,54	20,41	20,44	20,47	20,49	20,49	20,48	20,42	20,42	20,50	20,44	20,57	20,55	20,61	20,52	20,53	20,59	20,59	20,49	20,46	20,57	20,65	20,58	20,56	20,51	20,51	20,50	20,47	20,55	20,55	20,52	20,50	20,55	20,54	20,58	20,53	20,50	20,64	20,63	20,59	20,59	20,64	20,63	20,69	20,87	21,08	21,27	21,45	21,49	21,57	21,50	21,38	21,44	21,45	21,50	21,71	21,80	21,90	22,07	22,18	22,25	22,31	22,27	22,19	22,23	22,16	21,98	21,80	21,75	21,64	21,54	21,53	21,74	22,03	22,20	22,31	22,30	22,28	22,33	22,28	22,43	22,64	22,72	22,77	22,78	22,90	22,95	22,99	23,03	23,04	23,01	23,00	22,90	22,95	23,02	23,04	23,13	23,17	23,13	23,15	23,22	23,24	23,27	23,28	23,31	23,30	22,96	22,76	22,98	23,52	23,74	23,90	23,99	24,07	24,15	24,25	24,36	24,36	24,36	24,44	24,48	24,61	24,68	24,58	24,64	24,73	24,84	24,95	24,92	24,97	24,97	24,94	25,09	25,11	25,12	25,11	25,13	25,25	25,22	25,25	25,26	25,25	25,32	25,42	25,32	25,32	25,33	25,43	25,43	25,47	25,47	25,45	25,51	25,54	25,47	25,48	25,57	25,53	25,45	25,44	25,47	25,48	25,57	25,59	25,61	25,62	25,53	25,62	25,64	25,60	25,59	25,63	25,67	25,64	25,64	25,66	25,60	25,62	25,56	25,62	25,65	25,67	25,73	25,64	25,71	25,72	25,66	25,66	25,65	25,63	25,64	25,66	25,63	25,67	25,68	25,66	25,69	25,65	25,56	25,55	25,65	25,67	25,64	25,68	25,72	25,62	25,63	25,62	25,62	25,69	25,65	25,69	25,76	25,68	25,70	25,74	25,73	25,78	25,78	25,73	25,72	25,60	25,62	25,72	25,73	25,77	25,77	25,72	25,71	25,77	25,77	25,79	25,79	25,77	25,86	25,84	25,81	25,80	25,78	25,75	25,68	25,65	25,76	25,71	25,75	25,75	25,78	25,77	25,68	25,70	25,67	25,67	25,68	25,68	25,56	25,58	25,61	25,57	25,58	25,60	25,58	25,53	25,54	25,55	25,43	25,42	25,47	25,46	25,49	25,41	25,41	25,36	25,37	25,32	25,29	25,26	25,19	25,15	25,10	25,14	25,13	25,05	24,99	24,93	24,88	24,76	24,71	24,73	24,68	24,63	24,59	24,53	24,40	24,30	24,25	24,20	24,17	24,10	23,94	23,71	23,54	23,76	22,82	22,80	23,07	23,26	23,23	23,24	23,15	23,14	23,05	23,03	22,99	23,00	22,97	22,87	22,84	22,84	22,58	22,22	22,09	21,95	21,81	21,76	21,73	21,68	21,61	21,60	21,61	21,51	21,44	21,42	21,41	21,43	21,41	21,30	21,33	21,32	21,30	21,33	21,31	21,18	21,13	21,10	20,93	20,81	20,74	20,68	20,64	20,59	20,60	20,62	20,67	20,62	20,65	20,68	20,64	20,55	20,51	20,59	20,62	20,58	20,58	20,55	20,48	20,57	20,66	20,60	20,62	20,61	20,54	20,56	20,53	20,57	20,59	20,56	20,51	20,57	20,51	20,51	20,49	20,53	20,59	20,55	20,48	20,60	20,56	20,43	20,53	20,46	20,44	20,59	20,56	20,48	20,42	20,47	20,47	20,50	20,43	20,45	20,54	20,51	20,43	20,38	20,41	20,58	20,56	20,48	20,48	20,59	20,52	20,44	20,42	20,42	20,45	20,42	20,43	20,37	20,38	20,41	20,40	20,34	20,40	20,44	20,46	20,39	20,42	20,45	20,38	20,46	20,50	20,44	20,52	20,40	20,39	20,48	20,42	20,41	20,45	20,38	20,38	20,42	20,44	20,50	20,45	20,39	20,41	20,47	20,45	20,46	20,42	20,48	20,47	20,34	20,33	20,37	20,48	20,42	20,46	20,41	20,43	20,48	20,40	20,34	20,43	20,41	20,44	20,43	20,37	20,40	20,41	20,44	20,43	20,27	20,33	20,41	20,49	20,45	20,45	20,41	20,46	20,47	20,49	20,38	20,39	20,48	20,44	20,40	20,43	20,51	20,35	20,41	20,41	20,37	20,40	20,39	20,46	20,35	20,41	20,43	20,39	20,31	20,29	20,37	20,39	20,40	20,49	20,58	20,53	20,47	20,47	20,49	20,36	20,38	20,37	20,36	20,40	20,37	20,33	20,38	20,41	20,34	20,29	20,29	20,35	20,34	
20,35	20,37	20,32	20,34	20,35	20,29	20,39	20,35	20,32	20,39	20,39	20,38	20,34	20,30	20,30	20,34	20,42	20,32	20,27	20,42	20,48	20,45	20,55	20,45	20,45	20,37	20,45	20,39	20,36	20,30	20,28	20,43	20,47	20,39	20,36	20,36	20,36	20,40	20,42	20,47	20,48	20,50	20,47	20,37	20,36	20,42	20,43	20,44	20,37	20,48	20,45	20,42	20,39	20,39	20,48	20,44	20,32	20,34	20,29	20,36	20,32	20,35	20,40	20,44	20,41	20,44	20,46	20,53	20,50	20,49	20,41	20,54	20,52	20,51	20,54	20,53	20,52	20,42	20,44	20,52	20,42	20,45	20,50	20,51	20,45	20,55	20,54	20,43	20,47	20,46	20,50	20,53	20,48	20,57	20,47	20,43	20,50	20,54	20,55	20,53	20,49	20,47	20,40	20,35	20,40	20,56	20,54	20,55	20,44	20,53	20,53	20,39	20,46	20,47	20,54	20,51	20,54	20,51	20,55	20,45	20,53	20,46	20,46	20,48	20,44	20,51	20,51	20,48	20,57	20,49	20,61	20,61	20,59	20,51	20,55	20,67	20,59	20,56	20,58	20,59	20,60	20,51	20,53	20,56	20,57	20,57	20,54	20,54	20,60	20,59	20,53	20,58	20,60	20,53	20,56	20,73	20,70	20,75	21,03	21,22	21,40	21,43	21,23	21,20	21,17	21,01	20,98	21,00	21,01	21,20	21,32	21,39	21,54	21,75	21,94	22,08	22,19	22,21	22,38	22,54	22,50	22,40	22,39	22,29	22,18	22,08	22,12	22,30	22,47	22,57	22,60	22,54	22,58	22,54	22,63	22,84	23,00	22,94	23,02	23,12	23,19	23,22	23,32	23,25	23,26	23,09	22,97	23,01	23,06	22,98	23,06	23,11	23,15	23,18	23,23	23,28	23,22	23,32	23,38	23,37	23,20	22,90	22,78	23,19	23,69	23,92	23,97	24,08	24,15	24,24	24,29	24,35	24,39	24,43	24,49	24,53	24,62	24,67	24,67	24,76	24,86	25,00	24,92	24,94	25,01	25,00	25,00	25,14	25,13	25,15	25,19	25,20	25,27	25,25	25,28	25,36	25,39	25,44	25,41	25,37	25,46	25,47	25,51	25,52	25,50	25,53	25,55	25,50	25,47	25,54	25,58	25,57	25,50	25,57	25,61	25,65	25,65	25,65	25,68	25,67	25,66	25,71	25,77	25,73	25,68	25,72	25,70	25,66	25,67	25,73	25,72	25,73	25,65	25,74	25,79	25,75	25,75	25,70	25,71	25,79	25,66	25,69	25,64	25,63	25,67	25,73	25,71	25,72	25,68	25,67	25,73	25,74	25,70	25,68	25,77	25,77	25,79	25,82	25,74	25,68	25,64	25,63	25,73	25,81	25,73	25,75	25,80	25,71	25,76	25,84	25,86	25,88	25,84	25,83	25,77	25,75	25,68	25,77	25,78	25,78	25,79	25,74	25,77	25,76	25,79	25,88	25,90	25,88	25,84	25,85	25,82	25,81	25,76	25,79	25,67	25,71	25,80	25,79	25,88	25,84	25,85	25,75	25,79	25,69	25,72	25,79	25,80	25,79	25,63	25,57	25,62	25,62	25,61	25,61	25,55	25,55	25,52	25,57	25,57	25,47	25,40	25,41	25,50	25,45	25,38	25,43	25,45	25,37	25,35	25,32	25,23	25,21	25,20	25,21	25,21	25,06	24,98	25,03	24,97	24,89	24,83	24,74	24,73	24,69	24,60	24,48	24,40	24,32	24,30	24,17	24,10	24,13	24,00	23,72	23,46	23,01	22,85	23,06	23,29	23,34	23,22	23,20	23,22	23,14	23,10	23,14	23,07	23,03	23,01	22,98	22,96	22,83	22,64	22,30	22,08	22,07	22,00	21,98	21,94	21,85	21,78	21,78	21,77	21,68	21,66	21,52	21,47	21,48	21,49	21,41	21,43	21,39	21,38	21,41	21,33	21,32	21,30	21,16	21,02	20,91	20,76	20,62	20,67	20,63	20,61	20,55	20,61	20,66	20,66	20,66	20,62	20,57	20,55	20,60	20,61	20,63	20,61	20,54	20,55	20,56	20,59	20,57	20,60	20,64	20,61	20,56	20,51	20,54	20,59	20,52	20,48	20,49	20,59	20,52	20,47	20,46	20,53	20,55	20,50	20,57	20,55	20,51	20,48	20,47	20,43	20,53	20,48	20,37	20,36	20,44	20,50	20,46	20,41	20,48	20,53	20,55	20,49	20,38	20,39	20,49	20,50	20,53	20,53	20,62	20,59	20,52	20,48	20,45	20,42	20,39	20,39	20,36	20,41	20,38	20,37	20,31	20,35	20,46	20,36	20,39	20,50	20,48	20,43	20,52	20,47	20,44	20,52	20,45	20,37	20,42	20,42	20,38	20,41	20,31	20,35	20,41	20,48	20,48	20,38	20,34	20,37	20,47	20,43	20,44	20,50	20,41	20,41	20,39	20,38	20,35	20,43	20,44	20,45	20,39	20,49	20,50	20,44	20,42	20,39	20,40	20,44	20,43	20,38	20,42	20,43	20,41	20,41	20,33	20,29	20,43	20,45	20,50	20,46	20,42	20,40	20,44	20,48	20,48	20,46	20,52	20,47	20,44	20,37	20,40	20,44	20,43	20,46	20,45	20,44	20,43	20,46	20,31	20,33	20,41	20,35	20,28	20,34	20,34	20,35	20,31	20,42	20,53	20,53	20,42	20,31	20,33	20,36	20,37	20,34	20,41	20,42	20,41	20,44	20,33	20,35	20,33	20,35	20,36	20,35	20,32	
20,36	20,35	20,33	20,29	20,26	20,31	20,40	20,29	20,35	20,35	20,34	20,34	20,31	20,36	20,32	20,34	20,39	20,42	20,33	20,41	20,45	20,39	20,49	20,45	20,43	20,48	20,43	20,39	20,40	20,37	20,29	20,42	20,41	20,38	20,34	20,38	20,37	20,39	20,37	20,43	20,40	20,38	20,45	20,42	20,37	20,39	20,40	20,37	20,44	20,40	20,46	20,41	20,47	20,44	20,43	20,41	20,31	20,39	20,45	20,39	20,38	20,40	20,36	20,43	20,47	20,42	20,37	20,41	20,39	20,42	20,39	20,48	20,49	20,50	20,56	20,50	20,47	20,45	20,43	20,46	20,50	20,48	20,53	20,52	20,43	20,44	20,46	20,47	20,46	20,43	20,48	20,41	20,41	20,53	20,52	20,46	20,47	20,45	20,50	20,49	20,51	20,46	20,37	20,40	20,44	20,48	20,48	20,49	20,49	20,49	20,52	20,44	20,46	20,47	20,50	20,50	20,48	20,48	20,62	20,52	20,42	20,36	20,49	20,52	20,49	20,49	20,48	20,43	20,45	20,53	20,62	20,62	20,59	20,54	20,42	20,62	20,66	20,51	20,50	20,55	20,61	20,57	20,53	20,55	20,55	20,56	20,56	20,57	20,55	20,58	20,66	20,72	20,62	20,49	20,57	20,77	20,76	20,90	21,13	21,20	21,25	21,29	20,99	20,77	20,78	20,78	20,76	20,85	20,97	20,96	20,90	20,83	21,01	21,13	21,24	21,34	21,46	21,65	21,93	22,20	22,28	22,37	22,48	22,62	22,62	22,66	22,69	22,70	22,66	22,71	22,70	22,70	22,70	22,73	22,89	23,11	23,17	23,14	23,21	23,37	23,45	23,46	23,44	23,48	23,39	23,19	22,97	22,95	23,03	22,97	23,07	23,12	23,14	23,16	23,25	23,25	23,31	23,36	23,36	23,47	23,38	23,11	22,82	22,94	23,41	23,83	23,87	24,05	24,18	24,31	24,29	24,34	24,34	24,46	24,56	24,60	24,68	24,75	24,69	24,66	24,82	24,93	24,96	24,98	25,03	25,10	25,11	25,05	25,15	25,18	25,17	25,19	25,23	25,28	25,34	25,38	25,42	25,49	25,46	25,43	25,49	25,56	25,59	25,55	25,55	25,63	25,65	25,52	25,54	25,55	25,60	25,67	25,64	25,62	25,66	25,69	25,77	25,68	25,67	25,67	25,73	25,81	25,80	25,75	25,80	25,79	25,74	25,71	25,77	25,80	25,83	25,81	25,76	25,79	25,82	25,87	25,82	25,75	25,75	25,82	25,74	25,71	25,72	25,68	25,68	25,72	25,73	25,77	25,72	25,67	25,73	25,81	25,76	25,77	25,78	25,85	25,83	25,81	25,76	25,70	25,68	25,71	25,79	25,89	25,87	25,82	25,81	25,82	25,86	25,88	25,89	25,86	25,79	25,86	25,81	25,78	25,85	25,84	25,81	25,82	25,81	25,76	25,75	25,79	25,80	25,93	25,95	25,88	25,77	25,82	25,92	25,84	25,78	25,80	25,75	25,80	25,85	25,81	25,88	25,85	25,83	25,85	25,81	25,76	25,80	25,91	25,89	25,80	25,69	25,69	25,70	25,73	25,62	25,64	25,66	25,64	25,62	25,62	25,59	25,50	25,44	25,40	25,53	25,55	25,46	25,45	25,44	25,40	25,33	25,28	25,30	25,27	25,27	25,26	25,21	25,11	25,06	25,01	25,01	24,92	24,88	24,76	24,73	24,75	24,62	24,51	24,42	24,37	24,29	24,18	24,10	24,10	23,92	23,61	23,31	22,97	23,05	23,34	23,39	23,40	23,36	23,31	23,26	23,21	23,16	23,16	23,15	23,13	23,13	23,06	22,98	22,83	22,74	22,45	22,34	22,29	22,26	22,19	22,16	22,07	22,00	22,01	21,93	21,81	21,84	21,78	21,59	21,58	21,55	21,49	21,59	21,57	21,46	21,54	21,43	21,40	21,33	21,28	21,05	20,84	20,74	20,69	20,64	20,71	20,65	20,57	20,56	20,66	20,63	20,63	20,58	20,56	20,55	20,58	20,62	20,60	20,63	20,53	20,58	20,59	20,56	20,54	20,52	20,57	20,63	20,63	20,55	20,54	20,64	20,51	20,49	20,48	20,47	20,57	20,56	20,57	20,48	20,49	20,48	20,55	20,51	20,50	20,53	20,48	20,44	20,48	20,48	20,46	20,41	20,44	20,49	20,41	20,45	20,46	20,51	20,60	20,47	20,31	20,46	20,49	20,51	20,66	20,79	20,81	20,56	20,49	20,49	20,40	20,42	20,35	20,38	20,25	20,38	20,42	20,40	20,39	20,33	20,39	20,37	20,37	20,48	20,48	20,43	20,47	20,46	20,46	20,48	20,51	20,40	20,40	20,46	20,36	20,35	20,27	20,36	20,40	20,38	20,52	20,48	20,40	20,40	20,43	20,33	20,42	20,49	20,41	20,34	20,35	20,38	20,44	20,40	20,41	20,43	20,39	20,42	20,49	20,37	20,36	20,35	20,35	20,43	20,43	20,40	20,49	20,50	20,40	20,35	20,35	20,39	20,39	20,37	20,51	20,42	20,42	20,45	20,44	20,38	20,33	20,35	20,48	20,51	20,35	20,37	20,33	20,38	20,40	20,47	20,49	20,37	20,39	20,39	20,33	20,32	20,45	20,35	20,31	20,33	20,32	20,34	20,31	20,41	20,41	20,46	20,47	20,47	20,41	20,37	20,45	20,36	20,35	20,44	20,31	20,36	20,28	20,28	20,36	20,41	20,35	20,43	20,41	
20,39	20,37	20,32	20,33	20,32	20,36	20,47	20,41	20,34	20,30	20,18	20,28	20,33	20,44	20,35	20,37	20,29	20,39	20,34	20,42	20,46	20,34	20,42	20,51	20,49	20,49	20,37	20,31	20,36	20,34	20,32	20,40	20,33	20,36	20,41	20,39	20,31	20,38	20,41	20,38	20,32	20,38	20,40	20,44	20,45	20,44	20,44	20,40	20,41	20,46	20,44	20,47	20,41	20,46	20,51	20,48	20,37	20,44	20,43	20,41	20,40	20,43	20,39	20,40	20,44	20,41	20,40	20,42	20,36	20,36	20,41	20,55	20,50	20,48	20,46	20,43	20,47	20,46	20,45	20,40	20,45	20,49	20,52	20,51	20,46	20,45	20,51	20,59	20,56	20,43	20,41	20,49	20,49	20,47	20,46	20,54	20,58	20,48	20,52	20,50	20,49	20,55	20,46	20,45	20,44	20,42	20,43	20,42	20,46	20,54	20,42	20,46	20,55	20,53	20,57	20,50	20,45	20,45	20,54	20,48	20,47	20,44	20,42	20,48	20,46	20,52	20,55	20,46	20,53	20,57	20,60	20,52	20,53	20,53	20,44	20,54	20,57	20,47	20,54	20,56	20,59	20,51	20,55	20,57	20,62	20,58	20,58	20,59	20,56	20,57	20,64	20,71	20,67	20,60	20,65	20,81	20,82	20,98	21,16	21,06	21,03	21,18	20,93	20,68	20,70	20,68	20,68	20,80	21,21	21,41	20,97	20,68	20,78	20,86	20,86	20,83	20,94	21,10	21,26	21,44	21,56	21,78	21,97	22,16	22,37	22,56	22,74	22,80	22,74	22,76	22,83	22,82	22,89	22,85	23,05	23,23	23,27	23,19	23,30	23,40	23,40	23,47	23,55	23,54	23,47	23,27	23,06	22,98	22,98	23,04	23,12	23,21	23,23	23,18	23,25	23,35	23,36	23,36	23,43	23,50	23,45	23,30	23,04	22,88	23,10	23,70	23,97	24,04	24,11	24,29	24,44	24,40	24,42	24,48	24,58	24,62	24,74	24,78	24,70	24,70	24,76	24,89	24,99	25,05	25,08	25,12	25,09	25,11	25,20	25,27	25,25	25,28	25,27	25,30	25,36	25,43	25,44	25,48	25,49	25,45	25,43	25,53	25,58	25,59	25,58	25,69	25,70	25,64	25,59	25,61	25,67	25,75	25,72	25,67	25,58	25,69	25,77	25,76	25,72	25,66	25,71	25,72	25,78	25,77	25,83	25,85	25,80	25,76	25,81	25,79	25,90	25,87	25,80	25,80	25,79	25,85	25,90	25,82	25,76	25,81	25,78	25,73	25,80	25,72	25,70	25,81	25,77	25,80	25,81	25,79	25,82	25,85	25,85	25,73	25,81	25,80	25,87	25,87	25,84	25,79	25,87	25,82	25,81	25,89	25,92	25,91	25,80	25,85	25,92	25,92	25,88	25,95	25,90	25,93	25,92	25,78	25,81	25,86	25,86	25,79	25,85	25,84	25,81	25,80	25,82	25,86	25,89	25,92	25,85	25,90	25,94	25,86	25,82	25,90	25,82	25,87	25,87	25,79	25,84	25,85	25,82	25,81	25,86	25,83	25,85	25,87	25,78	25,79	25,70	25,76	25,71	25,75	25,63	25,66	25,73	25,68	25,68	25,75	25,65	25,51	25,53	25,52	25,55	25,50	25,48	25,52	25,43	25,31	25,24	25,25	25,32	25,32	25,28	25,24	25,14	25,07	24,99	25,02	24,98	24,93	24,82	24,73	24,69	24,69	24,60	24,59	24,47	24,40	24,29	24,20	24,13	24,11	23,90	23,44	23,12	23,05	23,31	23,52	23,47	23,44	23,44	23,40	23,23	23,22	23,17	23,19	23,16	23,13	23,11	23,06	23,00	22,97	22,84	22,67	22,63	22,69	22,67	22,61	22,50	22,38	22,29	22,15	22,12	22,03	22,00	21,96	21,85	21,82	21,73	21,63	21,72	21,70	21,60	21,57	21,55	21,56	21,43	21,26	21,08	20,86	20,72	20,66	20,61	20,63	20,64	20,59	20,65	20,63	20,61	20,60	20,59	20,58	20,58	20,55	20,61	20,61	20,61	20,57	20,53	20,54	20,57	20,62	20,62	20,57	20,60	20,62	20,60	20,55	20,58	20,56	20,51	20,59	20,53	20,49	20,57	20,54	20,51	20,47	20,54	20,53	20,57	20,48	20,43	20,51	20,48	20,48	20,50	20,46	20,47	20,42	20,44	20,38	20,43	20,53	20,52	20,56	20,48	20,43	20,47	20,59	20,56	20,70	20,78	20,82	20,62	20,31	20,36	20,42	20,43	20,35	20,30	20,31	20,30	20,39	20,39	20,47	20,43	20,45	20,41	20,46	20,38	20,41	20,45	20,39	20,43	20,53	20,49	20,44	20,40	20,42	20,50	20,49	20,42	20,40	20,47	20,43	20,38	20,50	20,42	20,45	20,44	20,46	20,29	20,37	20,46	20,42	20,39	20,41	20,44	20,43	20,46	20,45	20,44	20,38	20,42	20,44	20,29	20,35	20,39	20,39	20,43	20,40	20,40	20,42	20,47	20,43	20,39	20,43	20,40	20,44	20,48	20,50	20,41	20,30	20,36	20,41	20,37	20,34	20,37	20,51	20,53	20,41	20,37	20,42	20,42	20,43	20,44	20,43	20,38	20,38	20,39	20,34	20,32	20,36	20,38	20,35	20,37	20,33	20,32	20,29	20,33	20,39	20,42	20,45	20,42	20,46	20,44	20,54	20,43	20,39	20,50	20,39	20,35	20,30	20,36	20,45	20,44	20,31	20,39	20,35	
20,31	20,34	20,40	20,33	20,30	20,37	20,42	20,40	20,40	20,39	20,23	20,21	20,33	20,38	20,36	20,42	20,34	20,27	20,30	20,40	20,44	20,37	20,35	20,41	20,41	20,44	20,41	20,28	20,33	20,38	20,35	20,34	20,36	20,38	20,45	20,42	20,38	20,41	20,47	20,43	20,32	20,40	20,41	20,43	20,45	20,42	20,45	20,43	20,45	20,48	20,45	20,42	20,44	20,47	20,47	20,54	20,50	20,55	20,51	20,47	20,44	20,38	20,42	20,45	20,42	20,49	20,44	20,46	20,36	20,33	20,35	20,57	20,57	20,47	20,47	20,46	20,36	20,40	20,41	20,46	20,46	20,39	20,53	20,52	20,39	20,47	20,46	20,56	20,50	20,54	20,44	20,50	20,50	20,52	20,47	20,55	20,60	20,52	20,57	20,60	20,52	20,56	20,53	20,41	20,45	20,49	20,48	20,43	20,45	20,49	20,42	20,43	20,50	20,50	20,49	20,44	20,47	20,49	20,49	20,45	20,48	20,55	20,48	20,43	20,45	20,51	20,51	20,45	20,57	20,58	20,62	20,64	20,53	20,52	20,50	20,60	20,60	20,47	20,56	20,61	20,61	20,54	20,58	20,57	20,58	20,60	20,66	20,59	20,61	20,64	20,69	20,76	20,70	20,75	20,85	20,99	21,00	20,92	21,03	20,99	20,88	21,02	20,89	20,71	20,66	20,67	20,65	20,70	21,22	22,16	21,18	20,75	20,76	20,77	20,74	20,75	20,82	20,88	20,92	20,94	20,92	21,08	21,26	21,40	21,67	21,91	22,19	22,42	22,56	22,70	22,75	22,77	22,80	22,87	22,95	23,07	23,14	23,10	23,17	23,21	23,23	23,30	23,40	23,47	23,41	23,29	23,15	23,06	23,02	23,07	23,18	23,19	23,22	23,19	23,30	23,35	23,39	23,35	23,33	23,50	23,55	23,44	23,31	23,03	22,93	23,31	23,83	24,02	24,10	24,22	24,39	24,41	24,32	24,51	24,67	24,74	24,72	24,81	24,75	24,78	24,84	24,84	24,94	25,02	25,06	25,06	25,09	25,14	25,21	25,26	25,31	25,33	25,36	25,39	25,42	25,45	25,42	25,43	25,50	25,57	25,59	25,56	25,63	25,61	25,64	25,69	25,69	25,68	25,64	25,69	25,78	25,75	25,69	25,73	25,68	25,72	25,84	25,80	25,77	25,77	25,75	25,75	25,81	25,81	25,83	25,89	25,83	25,74	25,87	25,88	25,88	25,86	25,79	25,79	25,85	25,86	25,87	25,89	25,90	25,89	25,86	25,82	25,87	25,78	25,77	25,86	25,87	25,87	25,79	25,82	25,89	25,93	25,87	25,82	25,87	25,89	25,94	25,96	25,84	25,85	25,93	25,90	25,79	25,89	25,90	25,84	25,79	25,82	25,87	25,96	25,82	25,91	25,96	25,97	25,88	25,79	25,77	25,87	25,89	25,89	25,86	25,90	25,81	25,78	25,83	25,90	25,89	25,92	25,93	26,00	26,00	25,86	25,85	25,88	25,87	25,87	25,86	25,82	25,90	25,87	25,89	25,83	25,89	25,83	25,82	25,80	25,74	25,75	25,80	25,85	25,75	25,73	25,61	25,63	25,75	25,72	25,67	25,77	25,69	25,58	25,58	25,60	25,55	25,52	25,41	25,44	25,42	25,36	25,28	25,29	25,30	25,32	25,25	25,20	25,14	25,10	24,96	24,99	25,06	25,00	24,93	24,76	24,69	24,70	24,62	24,57	24,50	24,42	24,31	24,24	24,19	24,00	23,67	23,26	23,05	23,29	23,48	23,59	23,55	23,56	23,53	23,43	23,31	23,26	23,24	23,18	23,11	23,11	23,09	23,07	23,08	23,07	23,04	22,96	22,92	22,96	23,00	22,89	22,83	22,67	22,54	22,44	22,37	22,26	22,22	22,11	22,06	22,01	21,94	21,84	21,75	21,78	21,76	21,68	21,64	21,63	21,56	21,35	21,06	20,88	20,76	20,70	20,71	20,73	20,68	20,62	20,73	20,67	20,60	20,57	20,55	20,55	20,65	20,68	20,67	20,62	20,61	20,57	20,55	20,52	20,55	20,67	20,70	20,57	20,54	20,54	20,54	20,56	20,56	20,55	20,51	20,56	20,55	20,50	20,54	20,53	20,57	20,48	20,53	20,50	20,50	20,52	20,50	20,48	20,49	20,52	20,50	20,45	20,50	20,52	20,41	20,36	20,41	20,50	20,63	20,66	20,64	20,68	20,79	20,79	20,67	20,70	20,68	20,62	20,55	20,39	20,35	20,38	20,34	20,35	20,37	20,40	20,43	20,42	20,46	20,42	20,46	20,51	20,44	20,41	20,47	20,42	20,47	20,48	20,46	20,50	20,52	20,41	20,39	20,40	20,45	20,42	20,41	20,44	20,48	20,54	20,39	20,48	20,49	20,49	20,43	20,39	20,39	20,37	20,52	20,47	20,41	20,47	20,42	20,38	20,44	20,48	20,48	20,34	20,37	20,42	20,36	20,39	20,49	20,41	20,40	20,32	20,48	20,37	20,41	20,39	20,42	20,41	20,36	20,37	20,46	20,49	20,42	20,41	20,45	20,44	20,32	20,34	20,36	20,50	20,50	20,34	20,35	20,40	20,45	20,43	20,45	20,42	20,34	20,42	20,47	20,38	20,32	20,30	20,43	20,36	20,35	20,39	20,38	20,29	20,33	20,36	20,51	20,50	20,37	20,38	20,41	20,54	20,40	20,33	20,34	20,38	20,37	20,40	20,49	20,40	20,37	20,33	20,37	20,35	
20,32	20,44	20,47	20,38	20,28	20,31	20,36	20,33	20,33	20,43	20,34	20,38	20,35	20,38	20,35	20,42	20,39	20,37	20,33	20,41	20,42	20,46	20,39	20,26	20,35	20,36	20,43	20,31	20,31	20,40	20,33	20,39	20,36	20,38	20,40	20,39	20,43	20,49	20,38	20,45	20,36	20,41	20,48	20,38	20,43	20,48	20,38	20,39	20,43	20,56	20,51	20,40	20,49	20,53	20,47	20,49	20,51	20,53	20,49	20,42	20,46	20,40	20,48	20,55	20,46	20,42	20,48	20,48	20,43	20,37	20,36	20,52	20,56	20,46	20,52	20,48	20,43	20,43	20,46	20,49	20,42	20,38	20,44	20,52	20,38	20,45	20,50	20,51	20,46	20,47	20,49	20,47	20,45	20,47	20,49	20,45	20,48	20,52	20,58	20,57	20,59	20,50	20,45	20,48	20,53	20,57	20,56	20,49	20,54	20,49	20,40	20,48	20,53	20,53	20,52	20,47	20,41	20,46	20,56	20,47	20,54	20,57	20,55	20,57	20,49	20,61	20,50	20,48	20,46	20,52	20,54	20,59	20,56	20,52	20,54	20,57	20,59	20,55	20,59	20,54	20,57	20,56	20,63	20,64	20,63	20,68	20,73	20,71	20,72	20,73	20,78	20,91	20,90	20,91	21,08	21,22	21,13	20,98	20,92	20,89	20,83	20,83	20,76	20,68	20,69	20,69	20,76	20,72	20,88	21,64	20,95	20,78	20,72	20,77	20,73	20,67	20,67	20,75	20,86	20,83	20,77	20,80	20,98	21,03	21,09	21,30	21,65	22,02	22,27	22,48	22,54	22,62	22,66	22,67	22,74	22,84	22,92	22,93	22,90	23,06	23,07	23,11	23,18	23,23	23,17	23,17	23,04	23,05	23,08	23,17	23,19	23,16	23,16	23,20	23,23	23,28	23,36	23,36	23,34	23,44	23,53	23,53	23,53	23,43	23,01	23,01	23,60	23,91	24,06	24,24	24,29	24,34	24,34	24,47	24,69	24,75	24,75	24,79	24,79	24,83	24,90	24,91	24,94	25,05	25,06	25,06	25,18	25,15	25,14	25,19	25,27	25,35	25,37	25,41	25,44	25,42	25,42	25,48	25,53	25,61	25,63	25,68	25,67	25,61	25,66	25,69	25,73	25,81	25,69	25,70	25,81	25,82	25,74	25,80	25,79	25,76	25,78	25,77	25,77	25,83	25,79	25,77	25,88	25,89	25,78	25,85	25,88	25,79	25,84	25,93	25,88	25,88	25,78	25,84	25,87	25,89	25,91	25,92	25,91	25,87	25,88	25,89	25,88	25,86	25,84	25,88	25,94	25,97	25,85	25,81	25,86	25,85	25,87	25,90	25,92	25,91	25,90	25,92	25,89	25,85	25,85	25,89	25,90	25,86	25,89	25,86	25,81	25,92	25,95	26,00	25,88	25,90	25,95	25,96	25,95	25,84	25,81	25,87	25,90	25,93	25,85	25,83	25,80	25,81	25,71	25,84	25,85	25,80	25,86	25,94	25,95	25,88	25,83	25,89	25,91	25,87	25,86	25,78	25,84	25,91	25,97	25,88	25,81	25,81	25,84	25,88	25,77	25,70	25,70	25,82	25,82	25,74	25,63	25,67	25,71	25,77	25,77	25,75	25,66	25,60	25,55	25,61	25,56	25,51	25,52	25,38	25,37	25,41	25,37	25,27	25,29	25,24	25,23	25,20	25,14	25,10	25,06	24,99	25,01	25,02	24,92	24,83	24,75	24,68	24,67	24,56	24,50	24,40	24,28	24,23	24,12	23,77	23,43	23,13	23,20	23,55	23,66	23,63	23,57	23,53	23,50	23,43	23,38	23,27	23,16	23,21	23,12	23,12	23,13	23,13	23,09	23,07	23,08	23,20	23,36	23,36	23,43	23,22	23,15	23,04	22,93	22,78	22,68	22,53	22,50	22,34	22,28	22,23	22,05	22,01	21,98	21,96	21,93	21,82	21,83	21,74	21,70	21,44	21,09	20,94	20,87	20,78	20,74	20,76	20,73	20,62	20,64	20,68	20,68	20,67	20,63	20,61	20,59	20,62	20,68	20,62	20,67	20,68	20,56	20,58	20,62	20,59	20,67	20,57	20,60	20,53	20,52	20,55	20,52	20,54	20,52	20,58	20,57	20,50	20,54	20,54	20,54	20,53	20,46	20,48	20,47	20,51	20,56	20,62	20,47	20,46	20,46	20,47	20,52	20,55	20,51	20,48	20,46	20,45	20,59	20,79	20,85	21,02	21,07	21,12	20,97	20,76	20,62	20,49	20,37	20,37	20,39	20,30	20,28	20,23	20,31	20,36	20,42	20,46	20,48	20,46	20,47	20,49	20,47	20,40	20,43	20,50	20,45	20,47	20,47	20,56	20,45	20,34	20,36	20,39	20,45	20,49	20,47	20,34	20,43	20,50	20,47	20,47	20,46	20,49	20,36	20,43	20,43	20,32	20,44	20,50	20,43	20,35	20,27	20,35	20,45	20,50	20,50	20,48	20,46	20,45	20,44	20,42	20,45	20,37	20,39	20,32	20,47	20,48	20,46	20,43	20,37	20,36	20,33	20,43	20,46	20,49	20,43	20,42	20,46	20,35	20,35	20,26	20,34	20,43	20,37	20,38	20,39	20,33	20,38	20,45	20,47	20,44	20,40	20,43	20,42	20,38	20,40	20,34	20,36	20,38	20,35	20,37	20,31	20,30	20,34	20,40	20,47	20,39	20,37	20,44	20,38	20,44	20,39	20,30	20,27	20,35	20,32	20,38	20,47	20,29	20,32	20,31	20,34	20,29	
20,45	20,40	20,34	20,32	20,33	20,38	20,37	20,35	20,37	20,38	20,37	20,41	20,40	20,35	20,38	20,44	20,36	20,31	20,34	20,34	20,43	20,50	20,42	20,32	20,42	20,43	20,43	20,41	20,43	20,35	20,34	20,43	20,44	20,40	20,38	20,40	20,42	20,47	20,36	20,38	20,40	20,46	20,49	20,41	20,42	20,47	20,39	20,36	20,45	20,52	20,50	20,41	20,35	20,45	20,42	20,41	20,45	20,51	20,51	20,35	20,34	20,45	20,53	20,55	20,50	20,41	20,37	20,44	20,47	20,46	20,47	20,53	20,63	20,49	20,46	20,45	20,44	20,46	20,33	20,46	20,51	20,48	20,52	20,44	20,44	20,45	20,46	20,53	20,48	20,51	20,44	20,50	20,48	20,53	20,48	20,53	20,48	20,55	20,52	20,49	20,46	20,47	20,43	20,41	20,51	20,58	20,57	20,45	20,49	20,57	20,47	20,50	20,60	20,53	20,47	20,47	20,42	20,48	20,46	20,41	20,46	20,55	20,56	20,56	20,47	20,61	20,52	20,39	20,47	20,53	20,60	20,50	20,49	20,47	20,45	20,56	20,57	20,59	20,55	20,57	20,53	20,61	20,70	20,70	20,67	20,80	20,79	20,84	20,91	20,96	20,97	21,15	21,15	21,11	21,15	21,22	21,08	20,97	20,95	20,79	20,82	20,86	20,83	20,83	20,70	20,70	20,73	20,75	20,68	20,64	20,72	20,78	20,71	20,66	20,72	20,68	20,59	20,69	20,81	20,82	20,78	20,70	20,79	20,90	20,94	21,11	21,31	21,71	22,01	22,18	22,28	22,40	22,44	22,31	22,51	22,61	22,80	22,80	22,70	22,73	22,82	22,88	22,93	23,01	22,95	23,01	22,98	22,94	23,07	23,18	23,14	23,17	23,22	23,20	23,31	23,32	23,38	23,42	23,43	23,52	23,55	23,55	23,64	23,68	23,29	22,88	23,24	23,78	24,00	24,21	24,30	24,29	24,40	24,48	24,61	24,63	24,75	24,78	24,75	24,83	24,95	24,93	24,96	25,03	24,99	25,03	25,16	25,18	25,16	25,19	25,28	25,37	25,39	25,35	25,38	25,39	25,46	25,49	25,52	25,54	25,57	25,69	25,69	25,64	25,64	25,66	25,69	25,79	25,67	25,62	25,75	25,82	25,82	25,83	25,81	25,86	25,80	25,73	25,79	25,84	25,78	25,78	25,77	25,84	25,85	25,86	25,98	25,86	25,87	25,92	25,90	25,90	25,85	25,91	25,93	25,91	25,94	25,84	25,84	25,80	25,82	25,88	25,93	25,93	25,87	25,84	25,84	25,98	25,96	25,80	25,90	25,92	25,92	25,86	25,86	25,88	25,86	25,88	25,91	25,86	25,85	25,87	25,89	25,84	25,87	25,92	25,86	25,86	25,90	25,96	25,92	25,94	25,95	26,00	26,01	25,93	25,90	25,91	25,86	25,90	25,91	25,86	25,86	25,92	25,83	25,76	25,82	25,75	25,82	25,86	25,88	25,79	25,83	25,90	25,92	25,87	25,83	25,77	25,89	25,91	25,96	25,92	25,79	25,70	25,88	25,95	25,80	25,73	25,74	25,71	25,77	25,74	25,68	25,72	25,73	25,69	25,70	25,74	25,64	25,57	25,57	25,54	25,51	25,46	25,48	25,42	25,35	25,40	25,33	25,28	25,23	25,23	25,19	25,13	25,07	25,02	25,05	25,00	24,91	24,88	24,86	24,81	24,80	24,70	24,60	24,56	24,47	24,31	24,25	24,12	24,03	23,62	23,23	23,18	23,45	23,64	23,70	23,65	23,64	23,51	23,48	23,45	23,42	23,30	23,15	23,16	23,15	23,14	23,13	23,00	23,08	23,10	23,15	23,38	23,62	23,69	23,77	23,64	23,51	23,34	23,22	23,07	22,91	22,83	22,76	22,61	22,49	22,42	22,36	22,21	22,14	22,11	22,04	22,02	21,99	21,91	21,78	21,52	21,16	20,95	20,86	20,83	20,69	20,73	20,71	20,71	20,65	20,68	20,69	20,70	20,63	20,58	20,59	20,61	20,62	20,60	20,62	20,66	20,58	20,60	20,63	20,58	20,63	20,62	20,64	20,64	20,54	20,47	20,51	20,54	20,52	20,52	20,54	20,46	20,55	20,59	20,51	20,46	20,49	20,55	20,51	20,48	20,51	20,64	20,60	20,54	20,42	20,51	20,48	20,53	20,45	20,45	20,43	20,50	20,67	20,94	21,09	21,28	21,23	21,14	21,03	20,77	20,66	20,57	20,44	20,40	20,32	20,22	20,21	20,15	20,21	20,32	20,42	20,55	20,54	20,46	20,45	20,48	20,45	20,47	20,50	20,51	20,45	20,48	20,46	20,52	20,45	20,40	20,39	20,47	20,50	20,49	20,43	20,44	20,38	20,33	20,41	20,53	20,45	20,48	20,41	20,42	20,50	20,41	20,41	20,42	20,39	20,38	20,30	20,36	20,46	20,47	20,53	20,43	20,42	20,46	20,44	20,49	20,49	20,40	20,41	20,44	20,40	20,47	20,46	20,39	20,36	20,36	20,37	20,46	20,45	20,51	20,43	20,34	20,43	20,45	20,43	20,42	20,36	20,43	20,40	20,49	20,40	20,45	20,47	20,49	20,49	20,48	20,46	20,43	20,40	20,49	20,41	20,34	20,40	20,34	20,28	20,36	20,33	20,35	20,38	20,44	20,45	20,35	20,33	20,38	20,42	20,41	20,30	20,34	20,42	20,35	20,38	20,37	20,42	20,39	20,38	20,28	20,29	20,37
[truncated: 1,444,217 more chars]
