# Supplementary material for: A novel phased-array thermography concept for non-destructive testing
Source: Sci Rep. 2025 Nov 7;15:39144. doi: 10.1038/s41598-025-26380-8 (PMC12594793; doi:10.1038/s41598-025-26380-8)
Supplement: Supplementary file 2 — Supplementary Information 2. [file 41598_2025_26380_MOESM2_ESM.zip › Supplementary_Data/2-Experimental/1-Composite_Plate/PAT_DT_0s_TUp_40s/Impact 2_0029_29.asc]

[Settings]
Version=3
ImageWidth=640
ImageHeight=480
ShotRange=15.00;35.00
CalibRange=-40.00;120.00
TempUnit=�C

[MeasDefs]
ID=Avg	Min	Max	Span	SDev
R1=24.19	20,56	26,93	6,37	1,31

[Data]
20,19	20,27	20,19	20,26	20,23	20,25	20,33	20,40	20,32	20,42	20,40	20,34	20,39	20,41	20,44	20,47	20,35	20,31	20,50	20,44	20,43	20,42	20,32	20,35	20,40	20,39	20,32	20,40	20,55	20,44	20,38	20,39	20,33	20,30	20,42	20,42	20,48	20,47	20,38	20,36	20,43	20,41	20,33	20,31	20,38	20,44	20,31	20,36	20,40	20,45	20,46	20,44	20,46	20,44	20,43	20,38	20,46	20,45	20,40	20,41	20,43	20,49	20,53	20,54	20,45	20,52	20,51	20,52	20,46	20,42	20,43	20,42	20,49	20,52	20,44	20,50	20,43	20,43	20,51	20,41	20,31	20,39	20,39	20,43	20,36	20,37	20,37	20,41	20,49	20,37	20,42	20,47	20,47	20,41	20,31	20,48	20,49	20,43	20,45	20,49	20,49	20,44	20,51	20,39	20,35	20,42	20,42	20,37	20,37	20,44	20,47	20,39	20,38	20,43	20,46	20,34	20,37	20,32	20,43	20,43	20,39	20,48	20,53	20,50	20,48	20,60	20,51	20,46	20,45	20,45	20,47	20,38	20,36	20,44	20,45	20,47	20,42	20,39	20,40	20,42	20,39	20,43	20,44	20,43	20,40	20,41	20,46	20,50	20,45	20,34	20,42	20,41	20,47	20,49	20,46	20,45	20,43	20,44	20,51	20,48	20,30	20,34	20,36	20,43	20,55	20,52	20,40	20,39	20,56	20,59	20,46	20,49	20,44	20,49	20,49	20,44	20,43	20,43	20,50	20,46	20,44	20,42	20,42	20,40	20,53	20,45	20,44	20,52	20,43	20,42	20,47	20,53	20,58	20,49	20,41	20,42	20,44	20,50	20,54	20,52	20,49	20,48	20,40	20,46	20,57	20,51	20,47	20,45	20,45	20,45	20,48	20,52	20,48	20,43	20,47	20,42	20,42	20,47	20,53	20,55	20,52	20,48	20,50	20,46	20,46	20,50	20,48	20,52	20,50	20,54	20,53	20,47	20,39	20,45	20,58	20,57	20,61	20,59	20,58	20,49	20,53	20,59	20,57	20,55	20,57	20,59	20,49	20,49	20,55	20,58	20,52	20,55	20,48	20,51	20,58	20,60	20,52	20,52	20,55	20,56	20,57	20,55	20,45	20,45	20,42	20,53	20,58	20,55	20,55	20,55	20,57	20,57	20,50	20,51	20,63	20,61	20,54	20,41	20,53	20,53	20,43	20,51	20,44	20,44	20,50	20,51	20,51	20,43	20,58	20,57	20,45	20,52	20,55	20,60	20,55	20,56	20,59	20,50	20,49	20,46	20,48	20,54	20,49	20,46	20,51	20,47	20,46	20,56	20,46	20,53	20,50	20,50	20,48	20,55	20,54	20,43	20,47	20,59	20,59	20,60	20,57	20,56	20,53	20,53	20,55	20,55	20,53	20,57	20,55	20,50	20,45	20,47	20,56	20,63	20,55	20,45	20,46	20,54	20,52	20,61	20,60	20,52	20,46	20,36	20,47	20,57	20,55	20,51	20,53	20,52	20,56	20,50	20,56	20,56	20,52	20,48	20,53	20,46	20,44	20,46	20,50	20,49	20,52	20,56	20,52	20,52	20,53	20,58	20,54	20,46	20,43	20,52	20,59	20,55	20,45	20,48	20,48	20,55	20,53	20,55	20,55	20,58	20,56	20,52	20,47	20,44	20,49	20,56	20,50	20,51	20,54	20,53	20,50	20,54	20,44	20,46	20,45	20,53	20,54	20,52	20,57	20,55	20,43	20,52	20,53	20,51	20,47	20,48	20,47	20,47	20,55	20,57	20,55	20,45	20,51	20,48	20,49	20,51	20,50	20,40	20,49	20,52	20,52	20,57	20,50	20,53	20,49	20,52	20,48	20,45	20,48	20,44	20,45	20,52	20,51	20,56	20,65	20,53	20,53	20,57	20,56	20,54	20,56	20,58	20,56	20,46	20,55	20,58	20,51	20,51	20,47	20,52	20,54	20,54	20,57	20,50	20,54	20,49	20,55	20,50	20,48	20,52	20,47	20,49	20,49	20,49	20,50	20,49	20,49	20,50	20,51	20,54	20,58	20,58	20,51	20,52	20,50	20,46	20,48	20,52	20,50	20,57	20,50	20,47	20,48	20,52	20,48	20,41	20,45	20,44	20,46	20,49	20,43	20,41	20,46	20,42	20,48	20,52	20,46	20,47	20,47	20,47	20,53	20,46	20,47	20,62	20,52	20,49	20,52	20,46	20,44	20,38	20,46	20,45	20,41	20,45	20,42	20,41	20,45	20,59	20,54	20,49	20,41	20,46	20,56	20,50	20,45	20,45	20,42	20,37	20,43	20,38	20,47	20,55	20,57	20,41	20,34	20,36	20,47	20,49	20,50	20,52	20,43	20,41	20,40	20,47	20,48	20,43	20,44	20,54	20,53	20,48	20,54	20,45	20,48	20,44	20,45	20,53	20,59	20,52	20,51	20,50	20,44	20,45	20,42	20,44	20,40	20,44	20,47	20,43	20,50	20,49	20,46	20,51	20,42	20,39	20,46	20,40	20,38	20,43	20,46	20,47	20,37	20,36	20,43	20,49	20,40	20,40	20,28	20,37	20,41	20,48	20,45	20,45	20,48	20,46	20,38	20,34	20,43	20,41	20,41	20,42	20,35	20,54	20,46	20,37	20,47	20,46	20,39	20,44	20,43	20,34	20,28	20,38	20,41	20,41	20,39	20,43	20,37	20,45	20,41	20,42	20,43	20,40	20,30	20,21	20,32	20,47	20,47	20,54	20,49	20,39	20,40	20,37	20,41	20,41	20,39	20,41	20,32	20,33	
20,17	20,29	20,19	20,26	20,36	20,28	20,35	20,38	20,28	20,39	20,42	20,36	20,44	20,42	20,42	20,47	20,39	20,40	20,51	20,41	20,35	20,40	20,35	20,40	20,43	20,36	20,42	20,44	20,52	20,51	20,42	20,30	20,31	20,33	20,43	20,46	20,50	20,52	20,40	20,37	20,43	20,42	20,41	20,42	20,40	20,41	20,42	20,37	20,40	20,51	20,53	20,38	20,35	20,43	20,40	20,49	20,50	20,52	20,46	20,39	20,40	20,41	20,52	20,51	20,44	20,47	20,37	20,39	20,41	20,48	20,39	20,37	20,46	20,49	20,45	20,43	20,47	20,49	20,45	20,48	20,41	20,40	20,43	20,42	20,50	20,49	20,46	20,49	20,49	20,42	20,39	20,45	20,41	20,37	20,38	20,42	20,42	20,43	20,47	20,52	20,45	20,38	20,39	20,44	20,46	20,42	20,42	20,47	20,45	20,47	20,41	20,44	20,56	20,53	20,45	20,43	20,40	20,35	20,42	20,51	20,44	20,44	20,43	20,50	20,47	20,56	20,47	20,40	20,45	20,44	20,41	20,42	20,38	20,48	20,53	20,48	20,43	20,44	20,39	20,42	20,46	20,46	20,47	20,46	20,40	20,45	20,49	20,51	20,52	20,40	20,38	20,45	20,46	20,45	20,50	20,47	20,47	20,47	20,53	20,44	20,32	20,36	20,38	20,39	20,55	20,53	20,46	20,41	20,49	20,53	20,48	20,47	20,45	20,47	20,43	20,38	20,42	20,45	20,46	20,51	20,44	20,44	20,41	20,44	20,50	20,46	20,47	20,51	20,47	20,49	20,46	20,41	20,48	20,46	20,44	20,48	20,39	20,45	20,49	20,47	20,46	20,46	20,45	20,50	20,51	20,52	20,51	20,50	20,46	20,52	20,49	20,53	20,40	20,46	20,47	20,53	20,54	20,55	20,52	20,57	20,54	20,47	20,53	20,52	20,52	20,59	20,53	20,48	20,45	20,49	20,56	20,48	20,49	20,51	20,57	20,54	20,55	20,52	20,49	20,50	20,52	20,57	20,60	20,57	20,55	20,67	20,56	20,51	20,57	20,58	20,56	20,57	20,45	20,56	20,58	20,62	20,55	20,49	20,49	20,54	20,54	20,56	20,53	20,39	20,45	20,54	20,62	20,61	20,56	20,50	20,56	20,56	20,56	20,55	20,60	20,65	20,58	20,47	20,49	20,43	20,39	20,42	20,43	20,47	20,48	20,50	20,51	20,53	20,53	20,61	20,52	20,53	20,48	20,47	20,49	20,56	20,57	20,56	20,56	20,49	20,49	20,48	20,50	20,45	20,60	20,52	20,49	20,54	20,43	20,49	20,53	20,47	20,51	20,51	20,55	20,53	20,49	20,53	20,61	20,60	20,59	20,57	20,52	20,54	20,51	20,51	20,50	20,46	20,55	20,51	20,58	20,51	20,49	20,49	20,52	20,44	20,40	20,57	20,48	20,51	20,53	20,50	20,51	20,50	20,46	20,52	20,59	20,54	20,50	20,52	20,56	20,50	20,47	20,53	20,50	20,49	20,42	20,42	20,45	20,50	20,60	20,53	20,56	20,59	20,51	20,47	20,54	20,62	20,54	20,43	20,45	20,44	20,46	20,48	20,46	20,47	20,45	20,47	20,48	20,51	20,51	20,46	20,56	20,50	20,51	20,50	20,55	20,54	20,49	20,58	20,64	20,56	20,54	20,57	20,50	20,51	20,50	20,52	20,50	20,55	20,57	20,53	20,48	20,46	20,53	20,55	20,55	20,54	20,49	20,43	20,56	20,62	20,51	20,41	20,47	20,50	20,49	20,52	20,47	20,48	20,57	20,54	20,46	20,52	20,49	20,56	20,49	20,47	20,58	20,51	20,50	20,47	20,47	20,44	20,48	20,50	20,59	20,53	20,46	20,49	20,50	20,51	20,63	20,65	20,58	20,50	20,41	20,46	20,50	20,47	20,50	20,49	20,46	20,52	20,53	20,51	20,48	20,49	20,47	20,49	20,47	20,51	20,54	20,47	20,46	20,49	20,45	20,52	20,47	20,42	20,45	20,48	20,57	20,53	20,51	20,50	20,50	20,47	20,52	20,51	20,44	20,47	20,51	20,49	20,50	20,53	20,52	20,51	20,44	20,46	20,45	20,51	20,52	20,48	20,49	20,43	20,43	20,48	20,43	20,36	20,39	20,42	20,50	20,48	20,48	20,52	20,51	20,51	20,56	20,48	20,46	20,43	20,45	20,41	20,49	20,53	20,49	20,42	20,47	20,55	20,59	20,52	20,43	20,42	20,54	20,53	20,44	20,45	20,49	20,42	20,40	20,45	20,61	20,58	20,54	20,42	20,38	20,47	20,55	20,45	20,48	20,57	20,51	20,50	20,40	20,37	20,47	20,39	20,38	20,49	20,56	20,48	20,47	20,46	20,51	20,47	20,45	20,50	20,47	20,47	20,43	20,44	20,53	20,43	20,45	20,43	20,36	20,46	20,45	20,44	20,49	20,42	20,46	20,38	20,28	20,36	20,42	20,48	20,44	20,45	20,49	20,43	20,43	20,40	20,30	20,37	20,38	20,42	20,29	20,39	20,37	20,45	20,42	20,44	20,56	20,55	20,38	20,35	20,47	20,50	20,27	20,43	20,44	20,53	20,52	20,42	20,39	20,51	20,46	20,43	20,44	20,44	20,36	20,34	20,46	20,41	20,36	20,37	20,37	20,40	20,45	20,35	20,36	20,36	20,36	20,31	20,30	20,44	20,38	20,44	20,46	20,29	20,35	20,34	20,28	20,27	20,36	20,43	20,47	20,52	
20,31	20,36	20,31	20,30	20,33	20,33	20,41	20,49	20,43	20,37	20,35	20,26	20,37	20,42	20,41	20,44	20,40	20,39	20,39	20,46	20,39	20,36	20,31	20,44	20,57	20,40	20,41	20,44	20,50	20,52	20,39	20,37	20,36	20,36	20,36	20,33	20,45	20,46	20,38	20,42	20,38	20,40	20,39	20,44	20,51	20,43	20,37	20,48	20,43	20,50	20,51	20,39	20,33	20,42	20,38	20,38	20,42	20,57	20,53	20,43	20,45	20,45	20,50	20,53	20,49	20,53	20,36	20,29	20,35	20,41	20,37	20,41	20,52	20,46	20,39	20,38	20,40	20,50	20,45	20,46	20,52	20,44	20,41	20,43	20,40	20,44	20,45	20,39	20,33	20,36	20,39	20,44	20,39	20,32	20,40	20,48	20,45	20,43	20,45	20,46	20,46	20,42	20,36	20,44	20,44	20,40	20,37	20,41	20,46	20,44	20,39	20,43	20,54	20,56	20,51	20,43	20,37	20,32	20,42	20,39	20,47	20,48	20,40	20,44	20,49	20,48	20,41	20,41	20,47	20,42	20,45	20,38	20,37	20,43	20,44	20,55	20,44	20,39	20,43	20,47	20,50	20,43	20,39	20,45	20,42	20,53	20,53	20,56	20,52	20,42	20,38	20,43	20,43	20,43	20,43	20,46	20,48	20,59	20,52	20,42	20,36	20,43	20,36	20,40	20,48	20,48	20,50	20,44	20,45	20,51	20,48	20,55	20,49	20,53	20,48	20,37	20,36	20,47	20,52	20,45	20,46	20,53	20,42	20,36	20,50	20,54	20,50	20,56	20,48	20,45	20,43	20,47	20,50	20,53	20,46	20,61	20,48	20,38	20,49	20,46	20,49	20,45	20,53	20,57	20,49	20,52	20,55	20,45	20,43	20,50	20,44	20,49	20,45	20,48	20,50	20,55	20,57	20,52	20,54	20,53	20,49	20,42	20,46	20,50	20,52	20,57	20,56	20,49	20,54	20,54	20,54	20,49	20,44	20,46	20,54	20,55	20,48	20,47	20,51	20,47	20,58	20,65	20,56	20,52	20,47	20,55	20,63	20,53	20,49	20,59	20,61	20,57	20,57	20,53	20,50	20,60	20,58	20,51	20,52	20,53	20,52	20,60	20,58	20,59	20,55	20,53	20,55	20,57	20,46	20,41	20,58	20,54	20,49	20,58	20,58	20,54	20,51	20,47	20,49	20,46	20,46	20,49	20,50	20,54	20,55	20,55	20,54	20,56	20,54	20,57	20,52	20,50	20,44	20,49	20,49	20,46	20,50	20,48	20,57	20,56	20,52	20,48	20,49	20,50	20,49	20,48	20,57	20,60	20,48	20,50	20,50	20,52	20,52	20,50	20,56	20,50	20,51	20,56	20,59	20,59	20,54	20,49	20,54	20,59	20,51	20,49	20,47	20,47	20,58	20,63	20,63	20,58	20,46	20,51	20,46	20,45	20,50	20,57	20,55	20,50	20,54	20,54	20,53	20,57	20,53	20,53	20,56	20,52	20,49	20,46	20,53	20,54	20,42	20,42	20,52	20,51	20,48	20,51	20,55	20,53	20,53	20,50	20,52	20,59	20,52	20,46	20,48	20,53	20,57	20,44	20,45	20,54	20,43	20,55	20,51	20,53	20,44	20,44	20,51	20,51	20,50	20,47	20,57	20,51	20,53	20,51	20,53	20,50	20,55	20,63	20,66	20,61	20,54	20,58	20,59	20,54	20,54	20,53	20,48	20,51	20,54	20,41	20,42	20,54	20,56	20,60	20,56	20,58	20,55	20,48	20,44	20,54	20,56	20,46	20,50	20,50	20,52	20,58	20,50	20,55	20,58	20,56	20,58	20,59	20,49	20,50	20,52	20,54	20,54	20,50	20,52	20,56	20,54	20,48	20,57	20,46	20,46	20,50	20,45	20,51	20,52	20,48	20,54	20,57	20,56	20,49	20,47	20,45	20,51	20,49	20,54	20,52	20,49	20,47	20,57	20,57	20,52	20,54	20,56	20,50	20,52	20,46	20,52	20,50	20,42	20,53	20,47	20,50	20,43	20,44	20,44	20,51	20,52	20,52	20,46	20,48	20,49	20,48	20,50	20,50	20,45	20,47	20,50	20,51	20,48	20,48	20,50	20,51	20,52	20,53	20,56	20,49	20,52	20,48	20,49	20,54	20,47	20,46	20,36	20,43	20,43	20,47	20,44	20,46	20,44	20,48	20,48	20,47	20,47	20,48	20,45	20,40	20,45	20,41	20,54	20,45	20,48	20,45	20,51	20,54	20,54	20,60	20,49	20,43	20,50	20,53	20,45	20,48	20,48	20,50	20,47	20,44	20,57	20,60	20,51	20,44	20,40	20,49	20,52	20,48	20,53	20,61	20,54	20,57	20,45	20,37	20,45	20,47	20,45	20,53	20,57	20,52	20,46	20,44	20,42	20,44	20,45	20,46	20,39	20,38	20,38	20,42	20,53	20,54	20,41	20,40	20,42	20,39	20,39	20,48	20,54	20,41	20,47	20,48	20,33	20,36	20,46	20,55	20,53	20,46	20,42	20,34	20,35	20,46	20,39	20,48	20,39	20,42	20,43	20,46	20,44	20,45	20,52	20,44	20,49	20,58	20,42	20,33	20,39	20,43	20,34	20,36	20,36	20,36	20,44	20,47	20,44	20,46	20,46	20,40	20,40	20,41	20,39	20,38	20,46	20,47	20,46	20,38	20,35	20,35	20,30	20,38	20,47	20,48	20,36	20,36	20,35	20,37	20,37	20,37	20,36	20,35	20,40	20,37	20,34	20,29	20,31	20,38	20,47	20,44	
20,34	20,38	20,31	20,28	20,30	20,25	20,39	20,49	20,54	20,43	20,34	20,34	20,41	20,44	20,44	20,53	20,47	20,33	20,27	20,42	20,41	20,46	20,41	20,36	20,53	20,46	20,35	20,34	20,50	20,46	20,42	20,37	20,41	20,34	20,25	20,25	20,34	20,41	20,43	20,41	20,36	20,47	20,42	20,45	20,44	20,43	20,37	20,42	20,38	20,41	20,57	20,43	20,33	20,43	20,46	20,39	20,32	20,44	20,50	20,41	20,43	20,54	20,48	20,49	20,52	20,52	20,44	20,31	20,42	20,36	20,33	20,44	20,51	20,48	20,39	20,32	20,31	20,33	20,44	20,49	20,50	20,48	20,37	20,43	20,41	20,39	20,39	20,40	20,32	20,27	20,40	20,38	20,38	20,41	20,43	20,42	20,44	20,41	20,43	20,45	20,40	20,46	20,44	20,42	20,45	20,40	20,36	20,38	20,38	20,46	20,41	20,40	20,43	20,40	20,50	20,48	20,41	20,30	20,36	20,39	20,46	20,45	20,39	20,37	20,41	20,39	20,37	20,39	20,42	20,39	20,53	20,49	20,45	20,45	20,41	20,45	20,45	20,42	20,47	20,49	20,49	20,46	20,44	20,42	20,42	20,53	20,49	20,50	20,47	20,41	20,42	20,44	20,39	20,50	20,45	20,48	20,51	20,58	20,62	20,49	20,43	20,44	20,44	20,39	20,46	20,47	20,44	20,42	20,36	20,48	20,53	20,53	20,56	20,58	20,48	20,41	20,41	20,47	20,53	20,43	20,40	20,53	20,50	20,38	20,50	20,49	20,53	20,54	20,50	20,55	20,40	20,48	20,49	20,47	20,49	20,54	20,47	20,43	20,46	20,48	20,52	20,54	20,51	20,60	20,55	20,49	20,49	20,45	20,48	20,46	20,47	20,46	20,50	20,46	20,44	20,45	20,59	20,52	20,49	20,50	20,46	20,40	20,49	20,48	20,57	20,54	20,58	20,55	20,52	20,48	20,51	20,46	20,47	20,46	20,47	20,58	20,49	20,46	20,57	20,52	20,57	20,64	20,55	20,53	20,46	20,44	20,55	20,48	20,49	20,57	20,54	20,56	20,55	20,54	20,48	20,54	20,55	20,53	20,53	20,54	20,48	20,46	20,58	20,65	20,56	20,53	20,57	20,52	20,54	20,51	20,59	20,60	20,53	20,56	20,59	20,60	20,55	20,51	20,54	20,47	20,47	20,48	20,48	20,48	20,53	20,52	20,52	20,59	20,55	20,51	20,54	20,52	20,50	20,56	20,55	20,55	20,53	20,45	20,47	20,50	20,49	20,59	20,55	20,43	20,53	20,49	20,47	20,54	20,51	20,50	20,49	20,50	20,48	20,49	20,55	20,50	20,44	20,52	20,63	20,57	20,46	20,47	20,56	20,51	20,54	20,50	20,52	20,51	20,55	20,59	20,57	20,50	20,47	20,50	20,54	20,51	20,51	20,52	20,55	20,55	20,58	20,59	20,52	20,50	20,47	20,53	20,62	20,52	20,49	20,50	20,56	20,56	20,45	20,45	20,58	20,53	20,50	20,51	20,51	20,56	20,52	20,46	20,47	20,55	20,59	20,51	20,50	20,59	20,54	20,47	20,48	20,50	20,46	20,63	20,57	20,47	20,47	20,57	20,66	20,55	20,53	20,53	20,58	20,55	20,49	20,51	20,59	20,53	20,48	20,56	20,64	20,58	20,55	20,57	20,61	20,60	20,44	20,51	20,54	20,56	20,58	20,44	20,42	20,53	20,56	20,56	20,57	20,53	20,54	20,56	20,57	20,57	20,63	20,49	20,57	20,57	20,46	20,54	20,59	20,57	20,45	20,50	20,57	20,60	20,53	20,46	20,48	20,49	20,47	20,45	20,58	20,56	20,56	20,46	20,48	20,50	20,45	20,51	20,55	20,52	20,51	20,49	20,53	20,59	20,56	20,52	20,49	20,50	20,51	20,52	20,58	20,52	20,48	20,45	20,46	20,54	20,46	20,53	20,58	20,61	20,52	20,48	20,57	20,58	20,54	20,54	20,50	20,53	20,48	20,45	20,53	20,52	20,52	20,47	20,47	20,55	20,53	20,52	20,45	20,47	20,45	20,49	20,52	20,52	20,51	20,52	20,55	20,43	20,51	20,52	20,53	20,49	20,49	20,52	20,54	20,54	20,48	20,41	20,38	20,42	20,46	20,40	20,51	20,56	20,51	20,51	20,55	20,48	20,47	20,53	20,44	20,40	20,48	20,46	20,56	20,52	20,42	20,38	20,53	20,56	20,51	20,56	20,49	20,42	20,45	20,51	20,47	20,40	20,50	20,47	20,47	20,47	20,56	20,58	20,49	20,41	20,40	20,44	20,40	20,37	20,42	20,56	20,54	20,57	20,46	20,43	20,50	20,52	20,48	20,49	20,47	20,55	20,54	20,48	20,43	20,45	20,44	20,42	20,45	20,42	20,35	20,41	20,47	20,45	20,41	20,47	20,46	20,47	20,45	20,50	20,54	20,52	20,43	20,50	20,40	20,41	20,54	20,52	20,51	20,47	20,39	20,36	20,42	20,43	20,47	20,49	20,48	20,45	20,48	20,48	20,43	20,44	20,49	20,44	20,49	20,55	20,37	20,33	20,35	20,47	20,48	20,55	20,45	20,29	20,42	20,47	20,41	20,36	20,38	20,42	20,41	20,38	20,32	20,38	20,55	20,47	20,39	20,42	20,34	20,31	20,33	20,39	20,44	20,45	20,43	20,37	20,43	20,37	20,28	20,20	20,35	20,41	20,43	20,34	20,38	20,37	20,39	20,26	20,41	20,46	
20,26	20,35	20,32	20,27	20,25	20,24	20,38	20,45	20,42	20,46	20,38	20,32	20,42	20,46	20,38	20,53	20,48	20,38	20,29	20,32	20,26	20,39	20,45	20,35	20,46	20,50	20,41	20,33	20,42	20,47	20,43	20,50	20,46	20,48	20,41	20,30	20,40	20,42	20,48	20,40	20,39	20,51	20,56	20,49	20,48	20,41	20,46	20,42	20,35	20,38	20,56	20,55	20,42	20,45	20,57	20,47	20,39	20,48	20,49	20,40	20,44	20,56	20,57	20,47	20,53	20,55	20,45	20,41	20,38	20,39	20,43	20,51	20,52	20,47	20,46	20,38	20,34	20,41	20,48	20,42	20,52	20,53	20,45	20,44	20,41	20,46	20,44	20,48	20,37	20,26	20,35	20,38	20,38	20,42	20,46	20,44	20,42	20,45	20,46	20,46	20,43	20,40	20,39	20,38	20,43	20,40	20,43	20,42	20,43	20,50	20,48	20,40	20,38	20,48	20,49	20,49	20,45	20,35	20,39	20,44	20,45	20,45	20,46	20,41	20,41	20,46	20,42	20,40	20,38	20,38	20,51	20,53	20,47	20,47	20,49	20,45	20,40	20,41	20,49	20,39	20,43	20,50	20,49	20,49	20,45	20,52	20,52	20,50	20,44	20,39	20,45	20,44	20,52	20,50	20,49	20,50	20,46	20,50	20,54	20,48	20,43	20,42	20,36	20,39	20,40	20,54	20,50	20,42	20,45	20,50	20,55	20,50	20,53	20,63	20,54	20,45	20,44	20,53	20,50	20,48	20,41	20,45	20,43	20,43	20,45	20,48	20,50	20,53	20,42	20,50	20,43	20,50	20,54	20,47	20,41	20,46	20,47	20,40	20,45	20,48	20,50	20,56	20,51	20,55	20,64	20,47	20,38	20,47	20,54	20,53	20,48	20,53	20,47	20,46	20,50	20,51	20,63	20,60	20,48	20,53	20,49	20,45	20,50	20,52	20,52	20,56	20,58	20,62	20,52	20,50	20,53	20,46	20,42	20,56	20,50	20,53	20,48	20,53	20,56	20,58	20,60	20,53	20,51	20,56	20,53	20,49	20,54	20,55	20,53	20,61	20,50	20,50	20,55	20,54	20,50	20,51	20,53	20,51	20,57	20,58	20,46	20,46	20,50	20,50	20,54	20,53	20,55	20,60	20,57	20,61	20,57	20,53	20,49	20,51	20,55	20,66	20,61	20,53	20,53	20,53	20,55	20,56	20,43	20,40	20,46	20,59	20,51	20,56	20,59	20,54	20,51	20,52	20,51	20,55	20,54	20,55	20,56	20,51	20,51	20,55	20,56	20,57	20,60	20,56	20,57	20,55	20,51	20,54	20,52	20,53	20,51	20,54	20,53	20,55	20,60	20,55	20,50	20,53	20,57	20,58	20,46	20,47	20,56	20,53	20,47	20,51	20,55	20,56	20,58	20,59	20,62	20,51	20,53	20,60	20,61	20,48	20,49	20,55	20,56	20,61	20,72	20,59	20,54	20,59	20,53	20,55	20,62	20,60	20,56	20,57	20,54	20,50	20,53	20,52	20,55	20,52	20,56	20,52	20,53	20,55	20,49	20,51	20,52	20,56	20,56	20,52	20,58	20,52	20,53	20,53	20,54	20,52	20,47	20,53	20,47	20,54	20,46	20,60	20,63	20,48	20,48	20,55	20,57	20,63	20,54	20,60	20,65	20,52	20,50	20,58	20,58	20,57	20,56	20,58	20,58	20,60	20,48	20,49	20,52	20,59	20,58	20,49	20,49	20,52	20,56	20,56	20,62	20,53	20,56	20,51	20,55	20,59	20,56	20,54	20,54	20,52	20,41	20,51	20,53	20,56	20,52	20,54	20,49	20,57	20,49	20,54	20,55	20,58	20,49	20,52	20,61	20,49	20,44	20,51	20,47	20,55	20,48	20,49	20,54	20,58	20,54	20,54	20,62	20,58	20,55	20,46	20,46	20,49	20,48	20,46	20,55	20,58	20,44	20,47	20,48	20,52	20,55	20,56	20,59	20,62	20,53	20,45	20,53	20,54	20,50	20,56	20,57	20,56	20,51	20,46	20,57	20,55	20,49	20,49	20,50	20,58	20,58	20,46	20,45	20,42	20,42	20,47	20,50	20,46	20,46	20,56	20,64	20,53	20,47	20,51	20,45	20,48	20,46	20,50	20,56	20,51	20,52	20,51	20,48	20,49	20,39	20,38	20,48	20,54	20,51	20,53	20,51	20,48	20,41	20,50	20,42	20,34	20,40	20,49	20,54	20,53	20,46	20,39	20,39	20,50	20,48	20,47	20,46	20,46	20,54	20,48	20,45	20,45	20,53	20,53	20,44	20,51	20,56	20,58	20,48	20,36	20,42	20,52	20,49	20,42	20,49	20,57	20,53	20,52	20,49	20,43	20,44	20,46	20,45	20,49	20,50	20,43	20,51	20,53	20,40	20,42	20,46	20,45	20,42	20,50	20,42	20,40	20,47	20,46	20,45	20,46	20,48	20,51	20,54	20,48	20,56	20,44	20,46	20,49	20,44	20,49	20,51	20,48	20,53	20,44	20,38	20,30	20,44	20,43	20,43	20,51	20,50	20,51	20,44	20,48	20,43	20,43	20,54	20,47	20,45	20,53	20,42	20,36	20,38	20,46	20,52	20,48	20,47	20,34	20,36	20,54	20,47	20,35	20,32	20,44	20,51	20,53	20,41	20,30	20,41	20,38	20,33	20,31	20,29	20,31	20,39	20,39	20,37	20,36	20,41	20,40	20,41	20,44	20,33	20,27	20,40	20,45	20,43	20,41	20,47	20,46	20,53	20,33	20,38	20,45	
20,16	20,26	20,42	20,30	20,18	20,27	20,37	20,38	20,33	20,51	20,47	20,33	20,36	20,34	20,43	20,48	20,43	20,38	20,36	20,38	20,23	20,31	20,43	20,42	20,41	20,46	20,42	20,42	20,47	20,43	20,43	20,53	20,46	20,47	20,42	20,39	20,45	20,46	20,43	20,32	20,39	20,45	20,53	20,45	20,43	20,39	20,42	20,46	20,39	20,43	20,49	20,54	20,52	20,53	20,59	20,45	20,39	20,47	20,47	20,42	20,44	20,51	20,52	20,48	20,47	20,50	20,39	20,39	20,43	20,31	20,41	20,47	20,52	20,52	20,43	20,41	20,44	20,53	20,44	20,45	20,49	20,50	20,49	20,44	20,34	20,46	20,47	20,48	20,53	20,43	20,49	20,47	20,38	20,33	20,45	20,49	20,52	20,52	20,52	20,56	20,53	20,49	20,45	20,42	20,50	20,40	20,40	20,35	20,42	20,45	20,45	20,45	20,46	20,48	20,51	20,41	20,46	20,39	20,38	20,39	20,53	20,49	20,50	20,50	20,41	20,50	20,56	20,48	20,47	20,38	20,48	20,49	20,40	20,37	20,44	20,53	20,45	20,51	20,46	20,36	20,44	20,49	20,49	20,46	20,46	20,50	20,59	20,51	20,46	20,40	20,45	20,48	20,50	20,50	20,46	20,53	20,54	20,49	20,54	20,48	20,43	20,48	20,44	20,51	20,52	20,55	20,51	20,34	20,40	20,54	20,49	20,44	20,45	20,51	20,52	20,48	20,49	20,51	20,50	20,53	20,50	20,48	20,44	20,44	20,48	20,52	20,59	20,54	20,39	20,43	20,49	20,51	20,54	20,54	20,44	20,40	20,48	20,49	20,49	20,50	20,49	20,52	20,45	20,51	20,56	20,48	20,42	20,54	20,62	20,53	20,55	20,56	20,51	20,41	20,47	20,53	20,60	20,50	20,51	20,51	20,42	20,36	20,48	20,54	20,52	20,50	20,53	20,63	20,55	20,55	20,56	20,46	20,49	20,49	20,51	20,57	20,53	20,57	20,54	20,54	20,63	20,64	20,66	20,61	20,53	20,47	20,48	20,55	20,56	20,51	20,46	20,52	20,54	20,52	20,45	20,50	20,55	20,59	20,54	20,59	20,55	20,53	20,52	20,52	20,52	20,45	20,46	20,57	20,59	20,58	20,62	20,55	20,50	20,49	20,54	20,62	20,57	20,60	20,61	20,52	20,56	20,60	20,46	20,48	20,52	20,57	20,52	20,50	20,58	20,55	20,54	20,55	20,55	20,49	20,47	20,51	20,54	20,52	20,54	20,57	20,54	20,50	20,41	20,51	20,57	20,51	20,57	20,56	20,50	20,49	20,47	20,54	20,61	20,61	20,55	20,50	20,56	20,56	20,53	20,55	20,55	20,51	20,51	20,55	20,49	20,48	20,51	20,51	20,51	20,53	20,63	20,54	20,56	20,67	20,64	20,54	20,48	20,55	20,57	20,52	20,69	20,57	20,54	20,56	20,54	20,65	20,63	20,63	20,57	20,59	20,57	20,51	20,51	20,54	20,48	20,50	20,55	20,55	20,59	20,57	20,50	20,53	20,52	20,61	20,66	20,54	20,57	20,52	20,53	20,57	20,61	20,59	20,52	20,47	20,42	20,51	20,47	20,54	20,52	20,46	20,47	20,51	20,58	20,64	20,55	20,57	20,60	20,52	20,60	20,58	20,54	20,48	20,53	20,57	20,58	20,49	20,45	20,47	20,47	20,51	20,54	20,50	20,51	20,58	20,50	20,53	20,53	20,48	20,50	20,53	20,46	20,52	20,57	20,47	20,50	20,41	20,45	20,51	20,57	20,53	20,53	20,54	20,43	20,53	20,48	20,47	20,60	20,59	20,59	20,52	20,58	20,47	20,47	20,48	20,48	20,56	20,57	20,52	20,52	20,58	20,63	20,54	20,52	20,61	20,56	20,43	20,50	20,60	20,57	20,43	20,53	20,57	20,46	20,48	20,54	20,59	20,54	20,57	20,57	20,59	20,52	20,43	20,48	20,58	20,48	20,55	20,63	20,58	20,56	20,49	20,44	20,49	20,45	20,46	20,52	20,58	20,57	20,49	20,42	20,44	20,52	20,59	20,54	20,46	20,50	20,54	20,62	20,61	20,49	20,43	20,39	20,46	20,49	20,46	20,51	20,51	20,51	20,44	20,45	20,50	20,50	20,44	20,49	20,55	20,53	20,51	20,52	20,39	20,37	20,45	20,42	20,39	20,40	20,40	20,50	20,53	20,49	20,40	20,43	20,41	20,49	20,46	20,48	20,49	20,53	20,48	20,43	20,44	20,50	20,51	20,45	20,45	20,51	20,50	20,44	20,41	20,47	20,53	20,50	20,55	20,57	20,58	20,50	20,41	20,41	20,46	20,48	20,49	20,44	20,47	20,50	20,44	20,38	20,40	20,35	20,44	20,46	20,50	20,44	20,49	20,52	20,46	20,45	20,47	20,44	20,52	20,45	20,44	20,46	20,45	20,55	20,46	20,48	20,54	20,46	20,47	20,51	20,43	20,52	20,48	20,40	20,45	20,44	20,45	20,43	20,49	20,48	20,48	20,46	20,52	20,51	20,49	20,56	20,56	20,39	20,42	20,42	20,35	20,35	20,49	20,46	20,44	20,43	20,44	20,41	20,47	20,49	20,41	20,34	20,42	20,49	20,42	20,43	20,40	20,34	20,38	20,40	20,35	20,41	20,38	20,41	20,40	20,32	20,43	20,46	20,39	20,36	20,40	20,41	20,36	20,54	20,47	20,45	20,33	20,41	20,47	20,46	20,45	20,44	20,48	
20,31	20,15	20,32	20,36	20,22	20,27	20,41	20,38	20,32	20,48	20,48	20,41	20,36	20,27	20,40	20,55	20,39	20,37	20,36	20,48	20,32	20,38	20,35	20,45	20,36	20,30	20,33	20,33	20,43	20,40	20,43	20,40	20,35	20,30	20,37	20,37	20,48	20,44	20,38	20,34	20,33	20,46	20,54	20,45	20,42	20,37	20,34	20,42	20,41	20,34	20,41	20,36	20,41	20,52	20,53	20,53	20,41	20,38	20,37	20,35	20,44	20,48	20,53	20,53	20,49	20,43	20,42	20,42	20,51	20,46	20,42	20,52	20,56	20,58	20,41	20,44	20,47	20,47	20,51	20,46	20,48	20,43	20,44	20,43	20,38	20,41	20,41	20,45	20,52	20,46	20,48	20,51	20,45	20,38	20,49	20,49	20,51	20,48	20,47	20,50	20,51	20,46	20,54	20,48	20,47	20,41	20,38	20,41	20,32	20,42	20,46	20,45	20,48	20,42	20,36	20,31	20,40	20,44	20,43	20,34	20,44	20,54	20,50	20,45	20,37	20,47	20,51	20,49	20,43	20,42	20,45	20,43	20,36	20,36	20,40	20,51	20,46	20,52	20,53	20,48	20,42	20,47	20,48	20,44	20,42	20,51	20,52	20,51	20,46	20,40	20,44	20,41	20,43	20,48	20,47	20,49	20,48	20,53	20,52	20,47	20,48	20,50	20,47	20,50	20,57	20,51	20,47	20,40	20,40	20,47	20,43	20,42	20,48	20,55	20,47	20,46	20,59	20,55	20,56	20,50	20,41	20,46	20,47	20,43	20,49	20,50	20,51	20,50	20,40	20,48	20,49	20,49	20,50	20,56	20,48	20,46	20,49	20,53	20,51	20,47	20,45	20,46	20,47	20,48	20,49	20,49	20,49	20,52	20,53	20,42	20,48	20,53	20,56	20,39	20,39	20,49	20,57	20,49	20,44	20,52	20,44	20,41	20,48	20,58	20,58	20,49	20,47	20,60	20,58	20,56	20,55	20,48	20,48	20,47	20,48	20,50	20,54	20,56	20,51	20,46	20,57	20,66	20,66	20,63	20,53	20,51	20,47	20,51	20,58	20,56	20,55	20,51	20,54	20,54	20,49	20,53	20,65	20,59	20,53	20,54	20,51	20,49	20,52	20,55	20,55	20,48	20,50	20,56	20,53	20,50	20,55	20,55	20,53	20,54	20,54	20,58	20,53	20,54	20,60	20,50	20,52	20,58	20,49	20,52	20,64	20,62	20,56	20,52	20,55	20,50	20,48	20,51	20,51	20,52	20,52	20,47	20,55	20,58	20,57	20,47	20,48	20,47	20,37	20,41	20,54	20,51	20,51	20,57	20,48	20,46	20,42	20,53	20,58	20,59	20,53	20,48	20,49	20,60	20,59	20,56	20,58	20,60	20,56	20,52	20,51	20,47	20,46	20,43	20,47	20,53	20,55	20,51	20,58	20,66	20,67	20,53	20,52	20,56	20,49	20,51	20,59	20,53	20,52	20,52	20,50	20,54	20,59	20,57	20,58	20,57	20,62	20,60	20,51	20,44	20,47	20,50	20,55	20,54	20,57	20,59	20,55	20,58	20,56	20,51	20,56	20,57	20,58	20,55	20,50	20,44	20,52	20,53	20,50	20,53	20,50	20,51	20,56	20,51	20,49	20,46	20,49	20,57	20,58	20,56	20,52	20,57	20,57	20,46	20,47	20,52	20,53	20,53	20,52	20,54	20,53	20,49	20,47	20,48	20,44	20,52	20,62	20,51	20,53	20,51	20,45	20,50	20,53	20,44	20,51	20,52	20,47	20,52	20,57	20,44	20,49	20,53	20,48	20,48	20,53	20,51	20,53	20,54	20,50	20,57	20,53	20,44	20,52	20,52	20,53	20,52	20,56	20,46	20,48	20,54	20,50	20,56	20,55	20,51	20,50	20,57	20,58	20,55	20,44	20,52	20,54	20,46	20,49	20,53	20,55	20,52	20,55	20,50	20,44	20,50	20,53	20,51	20,53	20,60	20,57	20,61	20,55	20,49	20,56	20,56	20,50	20,45	20,54	20,60	20,55	20,56	20,49	20,49	20,53	20,47	20,50	20,55	20,59	20,52	20,56	20,49	20,46	20,55	20,60	20,44	20,44	20,55	20,59	20,46	20,46	20,50	20,48	20,44	20,39	20,35	20,41	20,56	20,52	20,42	20,46	20,57	20,50	20,50	20,49	20,50	20,54	20,48	20,48	20,47	20,38	20,38	20,43	20,39	20,51	20,53	20,52	20,54	20,56	20,46	20,48	20,45	20,47	20,47	20,47	20,57	20,47	20,35	20,40	20,40	20,52	20,53	20,49	20,50	20,52	20,48	20,43	20,48	20,54	20,57	20,40	20,51	20,57	20,49	20,45	20,41	20,42	20,52	20,58	20,53	20,46	20,44	20,51	20,51	20,47	20,45	20,42	20,44	20,54	20,52	20,52	20,51	20,54	20,51	20,47	20,49	20,48	20,47	20,42	20,36	20,34	20,42	20,51	20,53	20,52	20,54	20,44	20,44	20,46	20,45	20,48	20,56	20,44	20,41	20,55	20,51	20,42	20,37	20,42	20,46	20,43	20,46	20,47	20,50	20,53	20,55	20,48	20,42	20,38	20,38	20,40	20,44	20,39	20,44	20,49	20,42	20,38	20,38	20,43	20,46	20,32	20,42	20,49	20,39	20,40	20,41	20,40	20,35	20,36	20,36	20,52	20,50	20,49	20,38	20,29	20,36	20,45	20,47	20,42	20,35	20,41	20,37	20,34	20,47	20,41	20,34	20,36	20,44	20,49	20,45	20,46	20,45	
20,38	20,29	20,19	20,29	20,31	20,27	20,42	20,40	20,49	20,46	20,36	20,43	20,41	20,27	20,35	20,49	20,41	20,37	20,43	20,53	20,40	20,38	20,34	20,41	20,40	20,37	20,37	20,38	20,40	20,49	20,43	20,45	20,35	20,35	20,43	20,44	20,49	20,43	20,37	20,44	20,35	20,43	20,51	20,49	20,44	20,49	20,43	20,37	20,41	20,38	20,46	20,36	20,38	20,37	20,38	20,50	20,46	20,40	20,37	20,45	20,47	20,52	20,49	20,57	20,50	20,40	20,36	20,34	20,43	20,43	20,46	20,49	20,60	20,56	20,41	20,40	20,41	20,45	20,46	20,47	20,45	20,38	20,43	20,40	20,43	20,45	20,35	20,45	20,47	20,48	20,48	20,51	20,45	20,36	20,47	20,54	20,45	20,43	20,47	20,48	20,51	20,44	20,54	20,53	20,52	20,40	20,39	20,41	20,35	20,40	20,45	20,41	20,51	20,47	20,44	20,39	20,43	20,43	20,47	20,37	20,37	20,47	20,47	20,46	20,42	20,50	20,58	20,47	20,47	20,44	20,48	20,46	20,42	20,42	20,45	20,51	20,52	20,56	20,54	20,49	20,43	20,44	20,48	20,49	20,41	20,51	20,52	20,46	20,44	20,37	20,39	20,41	20,40	20,50	20,45	20,51	20,47	20,47	20,55	20,46	20,45	20,57	20,41	20,42	20,51	20,52	20,46	20,46	20,38	20,43	20,42	20,41	20,48	20,55	20,51	20,48	20,59	20,53	20,56	20,52	20,49	20,52	20,48	20,45	20,51	20,50	20,46	20,51	20,45	20,49	20,49	20,43	20,48	20,51	20,56	20,54	20,47	20,49	20,48	20,51	20,46	20,48	20,49	20,57	20,49	20,48	20,49	20,54	20,55	20,40	20,43	20,52	20,52	20,46	20,45	20,48	20,50	20,59	20,55	20,56	20,49	20,43	20,52	20,50	20,55	20,51	20,46	20,56	20,56	20,50	20,59	20,52	20,52	20,52	20,48	20,47	20,46	20,50	20,51	20,51	20,54	20,60	20,56	20,58	20,50	20,52	20,58	20,60	20,66	20,58	20,56	20,62	20,59	20,53	20,53	20,63	20,59	20,56	20,49	20,52	20,51	20,54	20,57	20,54	20,54	20,56	20,49	20,52	20,49	20,49	20,49	20,47	20,57	20,56	20,53	20,56	20,53	20,49	20,51	20,56	20,53	20,56	20,50	20,51	20,64	20,67	20,57	20,60	20,59	20,53	20,49	20,52	20,47	20,52	20,56	20,54	20,47	20,54	20,55	20,49	20,50	20,49	20,46	20,55	20,53	20,52	20,55	20,59	20,60	20,49	20,46	20,50	20,55	20,53	20,57	20,46	20,53	20,59	20,61	20,59	20,47	20,51	20,47	20,47	20,46	20,49	20,51	20,52	20,56	20,64	20,58	20,51	20,52	20,56	20,58	20,48	20,47	20,49	20,48	20,50	20,52	20,52	20,53	20,50	20,56	20,65	20,65	20,57	20,56	20,59	20,58	20,56	20,58	20,51	20,45	20,42	20,53	20,58	20,66	20,57	20,56	20,59	20,55	20,51	20,56	20,51	20,51	20,59	20,52	20,44	20,51	20,61	20,61	20,53	20,43	20,54	20,62	20,57	20,56	20,47	20,54	20,56	20,58	20,53	20,49	20,58	20,64	20,50	20,41	20,52	20,55	20,56	20,56	20,49	20,50	20,49	20,55	20,52	20,42	20,53	20,61	20,54	20,51	20,60	20,55	20,47	20,46	20,48	20,53	20,50	20,50	20,51	20,55	20,51	20,48	20,57	20,57	20,50	20,50	20,53	20,52	20,46	20,54	20,58	20,53	20,51	20,44	20,50	20,48	20,54	20,56	20,48	20,53	20,59	20,59	20,61	20,58	20,55	20,55	20,59	20,51	20,48	20,45	20,50	20,49	20,49	20,50	20,43	20,56	20,57	20,56	20,52	20,45	20,45	20,55	20,47	20,58	20,62	20,56	20,56	20,59	20,53	20,48	20,57	20,57	20,56	20,53	20,57	20,56	20,57	20,52	20,50	20,53	20,58	20,53	20,48	20,54	20,61	20,53	20,55	20,51	20,49	20,55	20,49	20,42	20,56	20,53	20,45	20,39	20,47	20,57	20,51	20,36	20,37	20,44	20,55	20,53	20,49	20,46	20,48	20,52	20,41	20,48	20,44	20,52	20,52	20,46	20,47	20,47	20,43	20,37	20,39	20,56	20,51	20,55	20,59	20,57	20,48	20,48	20,55	20,50	20,39	20,45	20,50	20,53	20,41	20,36	20,43	20,48	20,46	20,47	20,43	20,41	20,46	20,46	20,48	20,53	20,53	20,41	20,50	20,60	20,53	20,43	20,52	20,49	20,50	20,54	20,43	20,50	20,48	20,50	20,52	20,49	20,53	20,38	20,37	20,43	20,47	20,48	20,53	20,58	20,49	20,48	20,50	20,50	20,45	20,39	20,39	20,34	20,45	20,48	20,49	20,50	20,46	20,39	20,35	20,38	20,33	20,37	20,40	20,39	20,43	20,37	20,40	20,44	20,43	20,48	20,49	20,46	20,42	20,42	20,50	20,46	20,56	20,51	20,56	20,45	20,44	20,40	20,47	20,44	20,39	20,49	20,41	20,39	20,41	20,50	20,51	20,33	20,37	20,49	20,41	20,36	20,39	20,39	20,43	20,34	20,34	20,39	20,39	20,52	20,43	20,34	20,44	20,38	20,34	20,37	20,37	20,38	20,41	20,34	20,35	20,35	20,31	20,36	20,39	20,36	20,45	20,43	20,46	
20,35	20,30	20,21	20,20	20,27	20,26	20,37	20,37	20,53	20,49	20,27	20,42	20,46	20,30	20,32	20,42	20,44	20,40	20,36	20,49	20,45	20,45	20,40	20,38	20,46	20,49	20,43	20,36	20,36	20,47	20,48	20,44	20,39	20,26	20,40	20,43	20,45	20,45	20,38	20,36	20,44	20,48	20,45	20,43	20,43	20,47	20,47	20,47	20,43	20,42	20,42	20,50	20,49	20,43	20,43	20,45	20,49	20,46	20,43	20,39	20,41	20,52	20,57	20,56	20,51	20,41	20,41	20,42	20,39	20,32	20,33	20,54	20,48	20,55	20,51	20,45	20,45	20,42	20,48	20,50	20,44	20,39	20,56	20,48	20,43	20,43	20,48	20,52	20,47	20,40	20,44	20,50	20,44	20,38	20,48	20,52	20,50	20,38	20,49	20,52	20,43	20,47	20,44	20,48	20,49	20,47	20,49	20,57	20,43	20,50	20,48	20,40	20,45	20,43	20,41	20,48	20,44	20,38	20,46	20,41	20,33	20,37	20,40	20,42	20,45	20,50	20,55	20,59	20,54	20,52	20,51	20,45	20,40	20,44	20,49	20,55	20,52	20,55	20,51	20,54	20,55	20,53	20,46	20,47	20,47	20,46	20,52	20,43	20,41	20,54	20,50	20,47	20,43	20,47	20,49	20,47	20,49	20,46	20,48	20,47	20,37	20,45	20,41	20,38	20,46	20,46	20,50	20,55	20,50	20,41	20,46	20,46	20,47	20,53	20,54	20,45	20,56	20,54	20,57	20,59	20,52	20,56	20,54	20,46	20,54	20,54	20,48	20,56	20,59	20,51	20,50	20,46	20,51	20,52	20,54	20,59	20,56	20,48	20,48	20,47	20,50	20,47	20,43	20,52	20,49	20,48	20,47	20,51	20,59	20,46	20,46	20,53	20,61	20,50	20,45	20,46	20,46	20,53	20,62	20,60	20,52	20,41	20,44	20,48	20,47	20,51	20,45	20,55	20,59	20,48	20,49	20,49	20,42	20,50	20,54	20,46	20,54	20,55	20,50	20,53	20,64	20,61	20,56	20,56	20,55	20,50	20,52	20,53	20,63	20,56	20,51	20,54	20,53	20,53	20,51	20,60	20,53	20,52	20,47	20,52	20,56	20,54	20,60	20,55	20,51	20,53	20,47	20,48	20,49	20,41	20,54	20,57	20,46	20,54	20,52	20,62	20,60	20,42	20,51	20,59	20,58	20,56	20,58	20,53	20,57	20,57	20,52	20,55	20,50	20,51	20,60	20,54	20,52	20,51	20,54	20,53	20,53	20,51	20,61	20,58	20,59	20,56	20,39	20,49	20,54	20,52	20,58	20,57	20,54	20,55	20,54	20,46	20,52	20,55	20,54	20,48	20,50	20,58	20,51	20,50	20,48	20,44	20,48	20,51	20,53	20,49	20,54	20,51	20,62	20,56	20,58	20,53	20,56	20,53	20,54	20,52	20,58	20,54	20,52	20,51	20,53	20,53	20,51	20,51	20,55	20,58	20,63	20,56	20,53	20,57	20,60	20,51	20,58	20,57	20,52	20,55	20,59	20,63	20,72	20,61	20,56	20,54	20,49	20,43	20,58	20,60	20,51	20,51	20,60	20,52	20,55	20,68	20,60	20,59	20,45	20,51	20,52	20,57	20,57	20,50	20,55	20,62	20,52	20,50	20,52	20,56	20,59	20,55	20,51	20,55	20,52	20,55	20,59	20,62	20,53	20,45	20,51	20,54	20,44	20,47	20,59	20,51	20,45	20,61	20,55	20,41	20,38	20,51	20,51	20,54	20,53	20,50	20,53	20,57	20,54	20,54	20,59	20,52	20,51	20,55	20,55	20,52	20,53	20,55	20,43	20,42	20,51	20,50	20,52	20,52	20,60	20,53	20,55	20,56	20,55	20,56	20,49	20,46	20,54	20,66	20,56	20,48	20,47	20,48	20,52	20,48	20,48	20,49	20,55	20,45	20,48	20,53	20,48	20,52	20,52	20,47	20,53	20,60	20,58	20,61	20,55	20,50	20,45	20,58	20,62	20,51	20,52	20,45	20,48	20,54	20,46	20,50	20,47	20,43	20,50	20,53	20,52	20,56	20,46	20,52	20,55	20,45	20,46	20,51	20,51	20,59	20,56	20,48	20,39	20,44	20,56	20,51	20,36	20,35	20,47	20,57	20,47	20,49	20,46	20,45	20,39	20,47	20,45	20,44	20,51	20,59	20,51	20,49	20,51	20,44	20,40	20,51	20,52	20,47	20,44	20,54	20,44	20,48	20,47	20,52	20,52	20,50	20,50	20,47	20,47	20,51	20,48	20,42	20,48	20,44	20,44	20,43	20,50	20,50	20,54	20,52	20,45	20,45	20,52	20,54	20,56	20,54	20,55	20,52	20,47	20,48	20,51	20,45	20,43	20,46	20,54	20,46	20,52	20,48	20,41	20,45	20,39	20,45	20,45	20,45	20,53	20,53	20,44	20,50	20,49	20,49	20,48	20,45	20,39	20,42	20,50	20,47	20,51	20,46	20,34	20,43	20,47	20,41	20,35	20,35	20,42	20,51	20,42	20,32	20,44	20,51	20,53	20,45	20,40	20,44	20,43	20,44	20,41	20,48	20,47	20,42	20,51	20,49	20,44	20,42	20,51	20,42	20,35	20,40	20,38	20,46	20,45	20,50	20,44	20,51	20,53	20,50	20,44	20,42	20,39	20,35	20,39	20,36	20,33	20,35	20,43	20,38	20,40	20,47	20,39	20,34	20,35	20,41	20,41	20,37	20,36	20,30	20,37	20,35	20,41	20,34	20,35	20,35	20,38	20,40	
20,39	20,38	20,29	20,24	20,17	20,27	20,39	20,42	20,29	20,31	20,29	20,39	20,42	20,33	20,30	20,40	20,44	20,39	20,43	20,47	20,41	20,43	20,30	20,37	20,49	20,50	20,51	20,34	20,43	20,46	20,40	20,38	20,43	20,41	20,39	20,45	20,37	20,38	20,36	20,42	20,44	20,50	20,48	20,42	20,39	20,37	20,40	20,44	20,37	20,37	20,41	20,46	20,51	20,52	20,47	20,50	20,53	20,55	20,48	20,36	20,38	20,42	20,56	20,56	20,44	20,43	20,46	20,32	20,42	20,47	20,41	20,49	20,53	20,54	20,53	20,44	20,45	20,45	20,41	20,47	20,44	20,38	20,47	20,55	20,35	20,35	20,45	20,46	20,42	20,38	20,43	20,51	20,41	20,37	20,47	20,43	20,45	20,45	20,43	20,47	20,45	20,50	20,45	20,37	20,46	20,47	20,43	20,44	20,44	20,46	20,36	20,37	20,49	20,47	20,53	20,41	20,38	20,34	20,47	20,48	20,48	20,39	20,43	20,44	20,34	20,51	20,48	20,51	20,53	20,48	20,43	20,42	20,48	20,50	20,57	20,55	20,51	20,44	20,42	20,45	20,50	20,54	20,51	20,39	20,46	20,50	20,51	20,50	20,45	20,47	20,45	20,44	20,48	20,40	20,42	20,51	20,50	20,47	20,48	20,45	20,43	20,46	20,45	20,44	20,52	20,50	20,46	20,50	20,59	20,54	20,54	20,50	20,51	20,55	20,49	20,45	20,52	20,47	20,47	20,47	20,50	20,52	20,55	20,54	20,51	20,53	20,55	20,48	20,50	20,53	20,49	20,47	20,52	20,59	20,57	20,53	20,51	20,51	20,49	20,46	20,48	20,48	20,48	20,48	20,46	20,46	20,50	20,47	20,54	20,47	20,33	20,45	20,53	20,55	20,52	20,50	20,48	20,52	20,53	20,57	20,55	20,52	20,54	20,56	20,49	20,48	20,50	20,57	20,53	20,40	20,47	20,53	20,50	20,56	20,58	20,49	20,52	20,56	20,54	20,58	20,59	20,56	20,56	20,58	20,53	20,53	20,50	20,54	20,60	20,56	20,49	20,48	20,52	20,47	20,44	20,54	20,50	20,49	20,47	20,50	20,53	20,56	20,54	20,52	20,46	20,43	20,48	20,52	20,56	20,57	20,56	20,52	20,50	20,49	20,49	20,56	20,62	20,58	20,49	20,47	20,48	20,53	20,48	20,56	20,58	20,51	20,51	20,53	20,49	20,50	20,64	20,56	20,50	20,49	20,58	20,57	20,56	20,56	20,50	20,58	20,58	20,53	20,48	20,50	20,55	20,61	20,62	20,61	20,52	20,54	20,49	20,48	20,52	20,58	20,60	20,49	20,59	20,62	20,55	20,57	20,52	20,46	20,50	20,52	20,58	20,58	20,54	20,48	20,57	20,56	20,55	20,53	20,55	20,63	20,59	20,57	20,53	20,54	20,56	20,46	20,52	20,58	20,54	20,54	20,60	20,51	20,54	20,56	20,59	20,52	20,58	20,50	20,57	20,59	20,52	20,54	20,54	20,59	20,62	20,57	20,55	20,58	20,50	20,45	20,51	20,60	20,61	20,53	20,57	20,56	20,54	20,62	20,63	20,63	20,63	20,53	20,52	20,60	20,68	20,54	20,59	20,61	20,58	20,48	20,51	20,57	20,59	20,51	20,57	20,61	20,53	20,51	20,59	20,61	20,60	20,48	20,48	20,50	20,51	20,42	20,55	20,50	20,53	20,54	20,49	20,48	20,43	20,51	20,45	20,53	20,49	20,53	20,51	20,52	20,49	20,55	20,55	20,52	20,53	20,54	20,55	20,59	20,51	20,52	20,42	20,44	20,52	20,53	20,55	20,48	20,57	20,54	20,57	20,50	20,49	20,50	20,51	20,46	20,52	20,59	20,61	20,60	20,52	20,49	20,55	20,59	20,45	20,39	20,55	20,50	20,49	20,53	20,53	20,52	20,49	20,50	20,44	20,54	20,54	20,61	20,57	20,55	20,49	20,56	20,56	20,51	20,49	20,49	20,52	20,58	20,57	20,48	20,54	20,45	20,47	20,56	20,50	20,43	20,47	20,53	20,58	20,53	20,46	20,52	20,46	20,50	20,58	20,51	20,50	20,49	20,52	20,51	20,48	20,41	20,48	20,51	20,50	20,48	20,45	20,49	20,42	20,43	20,60	20,53	20,56	20,54	20,47	20,46	20,51	20,51	20,47	20,48	20,50	20,42	20,37	20,39	20,40	20,40	20,48	20,47	20,46	20,44	20,46	20,41	20,42	20,44	20,49	20,44	20,44	20,43	20,43	20,45	20,53	20,50	20,48	20,51	20,51	20,47	20,50	20,51	20,55	20,48	20,49	20,52	20,50	20,47	20,48	20,49	20,52	20,44	20,48	20,49	20,48	20,45	20,42	20,49	20,47	20,39	20,43	20,47	20,45	20,49	20,50	20,51	20,47	20,43	20,45	20,40	20,39	20,51	20,56	20,51	20,51	20,46	20,40	20,48	20,49	20,44	20,40	20,43	20,50	20,46	20,44	20,42	20,41	20,54	20,47	20,42	20,47	20,49	20,47	20,46	20,42	20,44	20,44	20,38	20,41	20,45	20,44	20,35	20,36	20,43	20,36	20,45	20,50	20,45	20,45	20,41	20,42	20,48	20,54	20,47	20,41	20,41	20,47	20,32	20,36	20,40	20,37	20,32	20,42	20,44	20,54	20,53	20,44	20,40	20,38	20,46	20,45	20,38	20,37	20,32	20,39	20,45	20,45	20,39	20,37	20,43	20,47	20,46	
20,43	20,36	20,32	20,29	20,20	20,22	20,39	20,41	20,32	20,22	20,29	20,42	20,46	20,36	20,32	20,38	20,33	20,32	20,43	20,47	20,45	20,41	20,35	20,32	20,43	20,44	20,53	20,38	20,47	20,48	20,37	20,32	20,37	20,46	20,47	20,53	20,41	20,41	20,34	20,33	20,39	20,52	20,49	20,44	20,37	20,40	20,44	20,30	20,30	20,39	20,50	20,49	20,45	20,46	20,47	20,38	20,45	20,45	20,42	20,41	20,40	20,42	20,48	20,59	20,49	20,45	20,49	20,37	20,38	20,44	20,44	20,55	20,52	20,55	20,53	20,39	20,42	20,43	20,39	20,49	20,43	20,48	20,49	20,43	20,35	20,39	20,50	20,48	20,41	20,31	20,40	20,49	20,50	20,37	20,43	20,49	20,44	20,44	20,39	20,41	20,43	20,48	20,46	20,34	20,41	20,31	20,36	20,41	20,40	20,43	20,41	20,36	20,46	20,49	20,56	20,47	20,39	20,41	20,49	20,49	20,48	20,40	20,45	20,42	20,34	20,53	20,51	20,39	20,41	20,43	20,41	20,46	20,47	20,50	20,48	20,48	20,50	20,49	20,39	20,42	20,51	20,57	20,47	20,42	20,37	20,49	20,47	20,57	20,54	20,48	20,38	20,40	20,44	20,41	20,40	20,53	20,55	20,47	20,51	20,45	20,42	20,51	20,43	20,49	20,46	20,49	20,42	20,43	20,47	20,59	20,58	20,54	20,48	20,45	20,44	20,47	20,47	20,52	20,53	20,45	20,45	20,54	20,56	20,49	20,49	20,48	20,46	20,51	20,48	20,52	20,49	20,48	20,53	20,55	20,55	20,63	20,50	20,48	20,44	20,39	20,49	20,51	20,50	20,57	20,49	20,40	20,35	20,48	20,57	20,48	20,43	20,45	20,48	20,45	20,53	20,57	20,45	20,45	20,44	20,50	20,54	20,51	20,51	20,56	20,50	20,44	20,53	20,53	20,50	20,47	20,51	20,57	20,50	20,59	20,63	20,57	20,57	20,58	20,59	20,57	20,61	20,59	20,59	20,54	20,52	20,52	20,60	20,60	20,60	20,55	20,56	20,56	20,52	20,53	20,43	20,49	20,54	20,56	20,51	20,51	20,54	20,52	20,54	20,45	20,42	20,45	20,50	20,56	20,59	20,58	20,60	20,52	20,45	20,50	20,44	20,55	20,55	20,59	20,57	20,47	20,46	20,52	20,44	20,47	20,56	20,52	20,51	20,55	20,57	20,58	20,49	20,49	20,53	20,47	20,52	20,65	20,54	20,52	20,44	20,46	20,50	20,53	20,52	20,49	20,50	20,57	20,59	20,57	20,62	20,62	20,50	20,47	20,48	20,54	20,55	20,53	20,56	20,66	20,57	20,57	20,53	20,51	20,43	20,47	20,54	20,54	20,45	20,49	20,54	20,53	20,55	20,48	20,49	20,56	20,59	20,60	20,60	20,51	20,55	20,58	20,49	20,60	20,56	20,56	20,54	20,61	20,60	20,60	20,58	20,55	20,58	20,50	20,54	20,50	20,46	20,47	20,51	20,52	20,57	20,52	20,59	20,56	20,50	20,44	20,51	20,55	20,54	20,58	20,60	20,55	20,56	20,64	20,57	20,69	20,60	20,55	20,58	20,60	20,63	20,55	20,54	20,53	20,55	20,53	20,47	20,59	20,54	20,48	20,51	20,62	20,43	20,50	20,57	20,58	20,55	20,54	20,53	20,48	20,48	20,49	20,49	20,49	20,49	20,51	20,49	20,55	20,53	20,41	20,44	20,54	20,52	20,49	20,57	20,52	20,46	20,48	20,53	20,53	20,49	20,52	20,48	20,59	20,57	20,54	20,49	20,46	20,44	20,45	20,56	20,46	20,51	20,50	20,54	20,51	20,44	20,50	20,50	20,47	20,49	20,50	20,49	20,53	20,52	20,51	20,51	20,53	20,51	20,47	20,40	20,48	20,50	20,60	20,52	20,50	20,50	20,45	20,41	20,45	20,57	20,61	20,53	20,54	20,54	20,54	20,54	20,56	20,49	20,55	20,50	20,57	20,61	20,58	20,51	20,49	20,46	20,54	20,53	20,47	20,51	20,49	20,53	20,51	20,52	20,50	20,46	20,52	20,58	20,50	20,49	20,51	20,48	20,47	20,53	20,44	20,48	20,50	20,45	20,41	20,40	20,56	20,57	20,52	20,57	20,58	20,53	20,47	20,47	20,48	20,52	20,55	20,48	20,42	20,43	20,50	20,36	20,40	20,47	20,40	20,48	20,59	20,43	20,43	20,43	20,50	20,53	20,40	20,38	20,41	20,39	20,40	20,47	20,45	20,49	20,42	20,38	20,42	20,41	20,52	20,51	20,45	20,47	20,46	20,43	20,49	20,53	20,51	20,42	20,50	20,56	20,49	20,48	20,49	20,51	20,45	20,40	20,46	20,43	20,40	20,38	20,49	20,45	20,49	20,51	20,48	20,39	20,33	20,38	20,40	20,30	20,48	20,57	20,49	20,47	20,46	20,37	20,50	20,46	20,48	20,47	20,46	20,45	20,41	20,39	20,46	20,46	20,49	20,46	20,38	20,37	20,46	20,46	20,47	20,45	20,38	20,50	20,52	20,43	20,35	20,45	20,41	20,38	20,43	20,41	20,49	20,47	20,49	20,47	20,48	20,48	20,44	20,49	20,38	20,43	20,51	20,51	20,32	20,30	20,34	20,43	20,37	20,43	20,43	20,42	20,37	20,36	20,45	20,45	20,50	20,38	20,39	20,50	20,42	20,27	20,32	20,48	20,41	20,44	20,43	20,48	20,45	
20,33	20,32	20,33	20,31	20,28	20,27	20,34	20,42	20,47	20,40	20,28	20,48	20,52	20,44	20,36	20,36	20,38	20,39	20,48	20,47	20,38	20,45	20,39	20,43	20,40	20,51	20,53	20,43	20,46	20,55	20,47	20,40	20,30	20,32	20,39	20,49	20,46	20,44	20,45	20,47	20,40	20,53	20,52	20,38	20,32	20,40	20,49	20,33	20,31	20,47	20,54	20,51	20,40	20,37	20,36	20,43	20,35	20,46	20,41	20,43	20,48	20,50	20,48	20,52	20,47	20,49	20,43	20,38	20,44	20,47	20,41	20,49	20,54	20,55	20,47	20,42	20,44	20,48	20,48	20,47	20,49	20,51	20,51	20,45	20,33	20,42	20,50	20,48	20,48	20,38	20,39	20,43	20,47	20,40	20,44	20,47	20,52	20,42	20,43	20,43	20,46	20,45	20,41	20,35	20,45	20,37	20,37	20,43	20,48	20,47	20,45	20,54	20,50	20,50	20,51	20,51	20,44	20,41	20,51	20,45	20,54	20,43	20,42	20,38	20,39	20,52	20,54	20,44	20,45	20,43	20,45	20,54	20,47	20,47	20,47	20,50	20,51	20,51	20,48	20,47	20,49	20,53	20,51	20,41	20,37	20,50	20,52	20,48	20,54	20,56	20,51	20,52	20,40	20,34	20,40	20,57	20,57	20,48	20,51	20,45	20,45	20,49	20,45	20,41	20,47	20,52	20,51	20,45	20,45	20,48	20,53	20,46	20,44	20,49	20,55	20,50	20,45	20,47	20,58	20,51	20,41	20,51	20,57	20,49	20,47	20,42	20,42	20,42	20,40	20,51	20,47	20,56	20,50	20,47	20,53	20,61	20,45	20,42	20,48	20,43	20,50	20,53	20,48	20,50	20,45	20,39	20,45	20,48	20,57	20,54	20,49	20,59	20,52	20,50	20,52	20,54	20,51	20,40	20,37	20,50	20,56	20,51	20,47	20,45	20,51	20,49	20,48	20,60	20,54	20,51	20,57	20,55	20,43	20,42	20,53	20,57	20,59	20,53	20,57	20,48	20,53	20,60	20,60	20,57	20,54	20,54	20,58	20,57	20,62	20,59	20,51	20,59	20,61	20,58	20,56	20,45	20,50	20,59	20,45	20,46	20,57	20,54	20,59	20,56	20,46	20,46	20,49	20,47	20,49	20,46	20,52	20,58	20,50	20,46	20,52	20,60	20,65	20,53	20,60	20,55	20,51	20,55	20,44	20,43	20,46	20,47	20,49	20,48	20,54	20,55	20,44	20,46	20,54	20,57	20,58	20,58	20,58	20,46	20,49	20,47	20,48	20,47	20,55	20,57	20,56	20,47	20,46	20,57	20,56	20,61	20,54	20,43	20,39	20,47	20,52	20,57	20,57	20,62	20,56	20,51	20,48	20,47	20,48	20,49	20,48	20,46	20,49	20,54	20,54	20,54	20,53	20,48	20,50	20,49	20,61	20,63	20,63	20,52	20,47	20,55	20,53	20,58	20,60	20,59	20,51	20,51	20,61	20,52	20,53	20,52	20,56	20,58	20,53	20,55	20,43	20,45	20,53	20,53	20,53	20,55	20,59	20,55	20,50	20,56	20,52	20,53	20,53	20,50	20,58	20,57	20,52	20,59	20,56	20,56	20,52	20,54	20,62	20,63	20,60	20,43	20,43	20,51	20,55	20,57	20,56	20,49	20,54	20,46	20,54	20,61	20,47	20,48	20,57	20,53	20,56	20,54	20,49	20,45	20,50	20,57	20,53	20,49	20,50	20,50	20,49	20,55	20,55	20,50	20,44	20,63	20,64	20,53	20,53	20,48	20,47	20,47	20,55	20,55	20,47	20,54	20,52	20,57	20,67	20,61	20,51	20,44	20,45	20,50	20,52	20,53	20,56	20,55	20,61	20,56	20,53	20,50	20,46	20,49	20,50	20,42	20,38	20,42	20,48	20,56	20,55	20,50	20,51	20,47	20,45	20,39	20,55	20,63	20,56	20,44	20,45	20,46	20,51	20,55	20,59	20,61	20,61	20,50	20,50	20,57	20,52	20,52	20,49	20,50	20,50	20,46	20,52	20,48	20,45	20,46	20,44	20,50	20,54	20,50	20,52	20,52	20,48	20,50	20,54	20,55	20,52	20,52	20,56	20,46	20,41	20,42	20,50	20,48	20,50	20,48	20,53	20,52	20,44	20,42	20,45	20,57	20,57	20,56	20,52	20,49	20,47	20,54	20,59	20,45	20,45	20,50	20,39	20,38	20,45	20,51	20,52	20,53	20,47	20,37	20,50	20,63	20,55	20,46	20,48	20,51	20,52	20,43	20,35	20,47	20,51	20,46	20,45	20,49	20,63	20,50	20,45	20,48	20,46	20,47	20,60	20,55	20,50	20,48	20,47	20,46	20,43	20,47	20,45	20,47	20,51	20,51	20,52	20,51	20,50	20,50	20,47	20,45	20,40	20,41	20,37	20,43	20,49	20,57	20,50	20,53	20,38	20,35	20,39	20,44	20,35	20,31	20,51	20,49	20,39	20,40	20,38	20,47	20,52	20,49	20,51	20,43	20,45	20,46	20,43	20,50	20,46	20,45	20,55	20,46	20,40	20,46	20,41	20,45	20,53	20,36	20,47	20,53	20,45	20,46	20,45	20,48	20,48	20,44	20,44	20,40	20,37	20,52	20,61	20,44	20,42	20,45	20,46	20,40	20,36	20,45	20,55	20,39	20,31	20,29	20,40	20,40	20,52	20,48	20,43	20,29	20,32	20,39	20,43	20,34	20,32	20,27	20,42	20,45	20,35	20,39	20,55	20,38	20,44	20,42	20,38	20,44	
20,27	20,22	20,38	20,45	20,29	20,24	20,33	20,47	20,51	20,51	20,41	20,32	20,38	20,40	20,25	20,25	20,36	20,48	20,48	20,48	20,41	20,45	20,32	20,41	20,49	20,45	20,45	20,40	20,44	20,48	20,46	20,36	20,27	20,31	20,44	20,43	20,48	20,54	20,41	20,44	20,52	20,51	20,54	20,40	20,32	20,41	20,39	20,41	20,44	20,50	20,60	20,51	20,46	20,46	20,39	20,54	20,40	20,46	20,43	20,34	20,43	20,50	20,58	20,53	20,45	20,47	20,46	20,36	20,44	20,42	20,55	20,53	20,50	20,49	20,43	20,42	20,48	20,47	20,46	20,49	20,42	20,37	20,38	20,48	20,43	20,41	20,48	20,45	20,49	20,49	20,39	20,36	20,41	20,43	20,48	20,53	20,52	20,51	20,52	20,59	20,55	20,49	20,44	20,43	20,50	20,45	20,42	20,45	20,45	20,51	20,52	20,50	20,54	20,49	20,52	20,46	20,41	20,40	20,47	20,47	20,56	20,46	20,42	20,46	20,49	20,54	20,53	20,53	20,48	20,43	20,45	20,46	20,51	20,47	20,47	20,55	20,49	20,51	20,46	20,47	20,52	20,50	20,52	20,44	20,41	20,51	20,45	20,44	20,51	20,53	20,55	20,61	20,52	20,37	20,41	20,46	20,51	20,49	20,61	20,47	20,42	20,49	20,48	20,42	20,42	20,50	20,58	20,46	20,51	20,50	20,49	20,42	20,42	20,55	20,54	20,47	20,51	20,40	20,55	20,52	20,48	20,51	20,53	20,58	20,49	20,47	20,48	20,50	20,43	20,49	20,49	20,54	20,60	20,60	20,60	20,60	20,51	20,45	20,51	20,55	20,52	20,53	20,45	20,50	20,54	20,53	20,54	20,53	20,53	20,49	20,52	20,54	20,49	20,46	20,47	20,52	20,49	20,49	20,48	20,58	20,60	20,48	20,47	20,52	20,49	20,53	20,53	20,53	20,56	20,52	20,54	20,53	20,48	20,45	20,57	20,59	20,50	20,50	20,51	20,50	20,50	20,55	20,50	20,57	20,60	20,57	20,53	20,50	20,60	20,55	20,53	20,55	20,58	20,53	20,58	20,58	20,51	20,55	20,50	20,49	20,60	20,68	20,62	20,61	20,53	20,49	20,49	20,57	20,51	20,49	20,59	20,59	20,56	20,53	20,56	20,64	20,57	20,55	20,55	20,63	20,53	20,61	20,54	20,52	20,52	20,53	20,51	20,52	20,54	20,53	20,50	20,52	20,59	20,59	20,55	20,50	20,55	20,53	20,44	20,45	20,52	20,54	20,52	20,59	20,64	20,59	20,48	20,54	20,51	20,58	20,57	20,47	20,44	20,50	20,51	20,53	20,56	20,52	20,53	20,52	20,47	20,44	20,53	20,57	20,56	20,53	20,51	20,52	20,53	20,57	20,54	20,58	20,52	20,49	20,61	20,67	20,63	20,54	20,49	20,51	20,62	20,52	20,50	20,58	20,50	20,52	20,63	20,56	20,49	20,51	20,54	20,56	20,62	20,60	20,53	20,51	20,53	20,56	20,50	20,58	20,65	20,60	20,58	20,59	20,60	20,58	20,57	20,53	20,51	20,54	20,53	20,51	20,50	20,60	20,55	20,56	20,59	20,62	20,62	20,50	20,45	20,47	20,49	20,57	20,64	20,56	20,52	20,51	20,51	20,56	20,46	20,50	20,59	20,56	20,51	20,50	20,52	20,56	20,56	20,55	20,59	20,50	20,48	20,53	20,49	20,50	20,52	20,56	20,50	20,53	20,58	20,54	20,54	20,53	20,47	20,40	20,52	20,50	20,49	20,55	20,54	20,58	20,58	20,56	20,45	20,43	20,43	20,52	20,48	20,50	20,55	20,58	20,57	20,65	20,62	20,56	20,54	20,53	20,53	20,47	20,40	20,50	20,46	20,46	20,51	20,42	20,46	20,49	20,49	20,44	20,58	20,60	20,57	20,52	20,51	20,51	20,56	20,59	20,65	20,57	20,58	20,60	20,54	20,57	20,48	20,44	20,50	20,53	20,52	20,52	20,45	20,46	20,47	20,45	20,53	20,55	20,61	20,57	20,52	20,53	20,51	20,52	20,56	20,56	20,57	20,55	20,51	20,51	20,41	20,42	20,50	20,49	20,48	20,47	20,53	20,45	20,34	20,42	20,44	20,52	20,53	20,49	20,54	20,46	20,50	20,53	20,55	20,52	20,42	20,46	20,43	20,49	20,49	20,44	20,45	20,52	20,48	20,39	20,45	20,62	20,56	20,55	20,51	20,51	20,52	20,48	20,46	20,45	20,61	20,59	20,51	20,43	20,61	20,58	20,48	20,47	20,44	20,49	20,59	20,60	20,53	20,50	20,42	20,47	20,47	20,50	20,55	20,55	20,47	20,48	20,52	20,48	20,47	20,49	20,43	20,47	20,38	20,46	20,33	20,36	20,48	20,48	20,57	20,52	20,42	20,44	20,48	20,42	20,40	20,40	20,51	20,53	20,39	20,39	20,48	20,52	20,54	20,48	20,48	20,41	20,35	20,47	20,39	20,43	20,47	20,51	20,49	20,46	20,41	20,50	20,40	20,48	20,52	20,44	20,44	20,52	20,44	20,46	20,44	20,38	20,46	20,47	20,51	20,42	20,41	20,50	20,56	20,44	20,37	20,41	20,38	20,38	20,35	20,38	20,55	20,50	20,39	20,41	20,41	20,41	20,51	20,49	20,48	20,46	20,43	20,33	20,31	20,30	20,31	20,33	20,45	20,38	20,38	20,41	20,52	20,47	20,48	20,45	20,41	20,49	
20,32	20,38	20,34	20,40	20,31	20,26	20,44	20,45	20,42	20,43	20,38	20,37	20,33	20,45	20,29	20,37	20,45	20,46	20,40	20,51	20,50	20,53	20,52	20,48	20,50	20,51	20,49	20,43	20,35	20,37	20,34	20,38	20,40	20,40	20,46	20,48	20,45	20,47	20,44	20,32	20,48	20,51	20,45	20,46	20,38	20,44	20,44	20,38	20,44	20,50	20,54	20,58	20,50	20,46	20,52	20,52	20,43	20,44	20,48	20,40	20,38	20,49	20,59	20,58	20,42	20,41	20,48	20,39	20,44	20,39	20,42	20,52	20,48	20,41	20,39	20,46	20,48	20,51	20,45	20,47	20,51	20,40	20,45	20,47	20,43	20,43	20,42	20,47	20,50	20,45	20,43	20,36	20,43	20,53	20,50	20,58	20,56	20,49	20,52	20,54	20,55	20,58	20,56	20,47	20,45	20,36	20,40	20,47	20,47	20,44	20,43	20,55	20,57	20,56	20,50	20,44	20,39	20,38	20,46	20,47	20,52	20,42	20,46	20,50	20,45	20,42	20,42	20,50	20,51	20,45	20,53	20,47	20,38	20,48	20,56	20,52	20,50	20,47	20,52	20,38	20,49	20,49	20,47	20,47	20,48	20,50	20,40	20,36	20,42	20,39	20,48	20,49	20,49	20,42	20,44	20,43	20,39	20,50	20,56	20,46	20,44	20,52	20,52	20,55	20,50	20,48	20,54	20,50	20,46	20,47	20,49	20,46	20,46	20,49	20,48	20,48	20,52	20,46	20,55	20,55	20,50	20,57	20,55	20,54	20,54	20,51	20,49	20,53	20,46	20,54	20,53	20,49	20,50	20,57	20,61	20,60	20,53	20,51	20,52	20,57	20,54	20,47	20,49	20,57	20,55	20,59	20,58	20,57	20,54	20,42	20,42	20,50	20,45	20,47	20,49	20,53	20,46	20,42	20,49	20,64	20,61	20,51	20,44	20,53	20,51	20,52	20,55	20,61	20,60	20,57	20,55	20,58	20,48	20,50	20,59	20,55	20,52	20,58	20,55	20,49	20,56	20,55	20,47	20,58	20,63	20,61	20,44	20,48	20,57	20,59	20,53	20,52	20,55	20,53	20,57	20,60	20,57	20,56	20,51	20,54	20,59	20,65	20,58	20,55	20,55	20,53	20,51	20,56	20,59	20,54	20,52	20,60	20,53	20,56	20,46	20,58	20,55	20,45	20,45	20,50	20,46	20,54	20,52	20,53	20,59	20,51	20,51	20,54	20,62	20,54	20,50	20,53	20,61	20,56	20,53	20,54	20,55	20,56	20,52	20,48	20,49	20,53	20,54	20,51	20,56	20,55	20,50	20,52	20,54	20,52	20,56	20,54	20,49	20,56	20,54	20,56	20,60	20,53	20,46	20,49	20,51	20,50	20,64	20,56	20,53	20,56	20,53	20,53	20,47	20,49	20,58	20,59	20,49	20,43	20,59	20,63	20,62	20,55	20,49	20,51	20,58	20,58	20,49	20,58	20,55	20,61	20,66	20,57	20,50	20,52	20,54	20,61	20,60	20,64	20,57	20,55	20,53	20,56	20,59	20,54	20,64	20,59	20,59	20,54	20,60	20,63	20,63	20,59	20,55	20,53	20,55	20,54	20,50	20,59	20,59	20,55	20,59	20,64	20,64	20,51	20,49	20,58	20,54	20,49	20,57	20,55	20,58	20,50	20,43	20,51	20,52	20,51	20,60	20,62	20,57	20,48	20,51	20,56	20,57	20,50	20,51	20,51	20,53	20,55	20,46	20,52	20,43	20,49	20,48	20,48	20,50	20,55	20,53	20,58	20,52	20,45	20,49	20,61	20,52	20,52	20,54	20,55	20,54	20,53	20,48	20,50	20,44	20,42	20,49	20,52	20,48	20,55	20,47	20,56	20,63	20,54	20,57	20,63	20,53	20,54	20,55	20,52	20,41	20,46	20,48	20,44	20,49	20,40	20,51	20,45	20,50	20,60	20,54	20,47	20,54	20,50	20,51	20,57	20,61	20,59	20,52	20,55	20,55	20,52	20,45	20,50	20,51	20,61	20,52	20,56	20,49	20,47	20,60	20,51	20,46	20,55	20,56	20,58	20,48	20,48	20,52	20,50	20,53	20,58	20,49	20,46	20,59	20,51	20,49	20,52	20,43	20,45	20,51	20,53	20,50	20,46	20,42	20,42	20,44	20,48	20,45	20,36	20,53	20,56	20,43	20,47	20,52	20,50	20,44	20,46	20,47	20,50	20,50	20,42	20,36	20,45	20,44	20,41	20,45	20,55	20,57	20,52	20,52	20,50	20,48	20,45	20,49	20,54	20,53	20,52	20,51	20,39	20,47	20,52	20,45	20,38	20,39	20,50	20,56	20,57	20,58	20,50	20,36	20,44	20,51	20,50	20,46	20,41	20,38	20,42	20,53	20,43	20,47	20,50	20,43	20,32	20,34	20,44	20,43	20,35	20,44	20,43	20,45	20,45	20,41	20,47	20,52	20,51	20,44	20,45	20,53	20,64	20,51	20,36	20,44	20,51	20,48	20,41	20,39	20,34	20,34	20,34	20,36	20,40	20,48	20,48	20,42	20,44	20,39	20,52	20,53	20,52	20,49	20,43	20,42	20,47	20,50	20,43	20,44	20,47	20,43	20,45	20,47	20,44	20,39	20,45	20,47	20,50	20,44	20,34	20,33	20,43	20,46	20,38	20,43	20,41	20,40	20,45	20,38	20,45	20,58	20,50	20,40	20,40	20,37	20,39	20,32	20,30	20,35	20,39	20,52	20,42	20,36	20,39	20,40	20,36	20,44	20,36	20,34	20,29	
20,41	20,41	20,33	20,30	20,38	20,36	20,37	20,44	20,37	20,42	20,44	20,41	20,37	20,43	20,45	20,41	20,29	20,35	20,32	20,40	20,44	20,44	20,58	20,56	20,54	20,47	20,44	20,40	20,47	20,40	20,37	20,42	20,47	20,42	20,38	20,33	20,39	20,50	20,46	20,41	20,43	20,56	20,57	20,54	20,39	20,40	20,40	20,37	20,43	20,47	20,49	20,43	20,53	20,45	20,47	20,50	20,38	20,43	20,42	20,40	20,43	20,39	20,48	20,51	20,45	20,47	20,44	20,41	20,49	20,46	20,48	20,53	20,63	20,54	20,51	20,55	20,52	20,51	20,52	20,45	20,50	20,46	20,49	20,50	20,42	20,41	20,47	20,49	20,50	20,42	20,45	20,41	20,45	20,46	20,47	20,53	20,53	20,51	20,49	20,51	20,50	20,48	20,47	20,53	20,49	20,42	20,46	20,48	20,50	20,47	20,39	20,51	20,56	20,52	20,55	20,42	20,40	20,40	20,47	20,47	20,47	20,39	20,40	20,55	20,45	20,42	20,43	20,48	20,49	20,47	20,46	20,49	20,46	20,49	20,58	20,50	20,51	20,49	20,49	20,43	20,51	20,49	20,42	20,36	20,40	20,45	20,53	20,48	20,44	20,38	20,38	20,44	20,45	20,38	20,43	20,49	20,39	20,44	20,46	20,39	20,33	20,49	20,49	20,55	20,50	20,50	20,55	20,49	20,49	20,53	20,48	20,52	20,49	20,50	20,52	20,48	20,46	20,44	20,59	20,58	20,52	20,52	20,52	20,48	20,59	20,54	20,53	20,54	20,48	20,52	20,52	20,45	20,52	20,51	20,56	20,53	20,52	20,52	20,52	20,52	20,55	20,57	20,50	20,52	20,54	20,50	20,49	20,49	20,55	20,43	20,44	20,55	20,48	20,46	20,46	20,57	20,55	20,49	20,53	20,59	20,56	20,49	20,52	20,56	20,55	20,50	20,60	20,67	20,69	20,59	20,57	20,61	20,51	20,49	20,56	20,53	20,57	20,57	20,53	20,55	20,62	20,64	20,54	20,56	20,63	20,60	20,61	20,51	20,58	20,62	20,55	20,53	20,56	20,53	20,56	20,56	20,62	20,63	20,60	20,56	20,52	20,58	20,61	20,61	20,59	20,55	20,56	20,58	20,55	20,52	20,58	20,60	20,57	20,53	20,48	20,53	20,56	20,48	20,51	20,49	20,51	20,50	20,57	20,57	20,56	20,48	20,49	20,51	20,51	20,53	20,53	20,59	20,61	20,55	20,53	20,60	20,51	20,52	20,54	20,56	20,49	20,48	20,49	20,51	20,52	20,54	20,46	20,52	20,59	20,56	20,53	20,58	20,60	20,60	20,63	20,56	20,61	20,55	20,56	20,52	20,53	20,51	20,55	20,59	20,57	20,55	20,45	20,54	20,56	20,51	20,53	20,52	20,42	20,48	20,57	20,54	20,54	20,60	20,52	20,49	20,54	20,60	20,65	20,61	20,57	20,59	20,62	20,56	20,52	20,57	20,57	20,54	20,60	20,60	20,62	20,58	20,50	20,56	20,67	20,61	20,57	20,59	20,54	20,54	20,59	20,58	20,65	20,58	20,59	20,64	20,59	20,65	20,57	20,61	20,56	20,52	20,57	20,56	20,54	20,53	20,49	20,57	20,59	20,55	20,50	20,48	20,56	20,52	20,48	20,52	20,51	20,49	20,59	20,61	20,58	20,53	20,48	20,50	20,56	20,58	20,53	20,46	20,50	20,55	20,53	20,61	20,59	20,50	20,50	20,53	20,52	20,53	20,57	20,61	20,52	20,60	20,57	20,55	20,63	20,57	20,57	20,55	20,55	20,59	20,54	20,51	20,45	20,40	20,41	20,47	20,52	20,50	20,50	20,54	20,52	20,46	20,56	20,63	20,55	20,50	20,50	20,56	20,52	20,53	20,59	20,59	20,56	20,48	20,48	20,48	20,53	20,52	20,53	20,49	20,54	20,57	20,51	20,55	20,54	20,53	20,52	20,51	20,59	20,55	20,43	20,50	20,50	20,54	20,52	20,47	20,47	20,45	20,58	20,54	20,44	20,48	20,59	20,56	20,47	20,49	20,61	20,55	20,52	20,55	20,53	20,53	20,60	20,56	20,44	20,49	20,43	20,39	20,49	20,51	20,55	20,49	20,48	20,47	20,48	20,56	20,49	20,41	20,43	20,57	20,52	20,43	20,53	20,53	20,52	20,51	20,44	20,42	20,44	20,44	20,40	20,41	20,43	20,34	20,50	20,66	20,53	20,46	20,51	20,51	20,51	20,43	20,47	20,41	20,46	20,44	20,46	20,47	20,55	20,53	20,41	20,40	20,38	20,50	20,58	20,51	20,59	20,57	20,39	20,33	20,42	20,49	20,46	20,38	20,46	20,43	20,48	20,49	20,48	20,48	20,43	20,35	20,31	20,50	20,48	20,39	20,46	20,47	20,44	20,45	20,42	20,40	20,47	20,52	20,52	20,49	20,51	20,62	20,60	20,43	20,39	20,43	20,40	20,46	20,43	20,40	20,37	20,40	20,32	20,36	20,45	20,43	20,45	20,39	20,40	20,49	20,54	20,55	20,50	20,37	20,38	20,41	20,47	20,43	20,41	20,51	20,46	20,43	20,46	20,39	20,39	20,36	20,45	20,43	20,38	20,38	20,41	20,43	20,48	20,38	20,36	20,31	20,33	20,35	20,39	20,32	20,48	20,45	20,40	20,42	20,44	20,42	20,36	20,37	20,41	20,43	20,47	20,40	20,40	20,39	20,36	20,30	20,29	20,32	20,29	20,32	
20,41	20,35	20,36	20,23	20,28	20,36	20,38	20,37	20,40	20,40	20,42	20,46	20,38	20,43	20,48	20,40	20,29	20,41	20,47	20,42	20,34	20,33	20,46	20,50	20,54	20,50	20,39	20,33	20,53	20,52	20,47	20,49	20,46	20,36	20,40	20,42	20,39	20,42	20,47	20,43	20,42	20,52	20,55	20,43	20,37	20,42	20,48	20,37	20,39	20,57	20,48	20,42	20,53	20,46	20,43	20,45	20,43	20,40	20,32	20,33	20,48	20,54	20,38	20,47	20,50	20,52	20,38	20,41	20,54	20,51	20,52	20,54	20,57	20,60	20,65	20,53	20,48	20,49	20,55	20,50	20,48	20,45	20,58	20,51	20,46	20,46	20,42	20,46	20,53	20,43	20,43	20,44	20,44	20,41	20,49	20,57	20,57	20,49	20,56	20,58	20,52	20,42	20,45	20,49	20,45	20,36	20,46	20,46	20,45	20,42	20,45	20,52	20,55	20,50	20,46	20,42	20,46	20,44	20,49	20,41	20,47	20,50	20,50	20,56	20,46	20,53	20,51	20,55	20,57	20,51	20,48	20,46	20,52	20,49	20,54	20,57	20,55	20,51	20,50	20,52	20,58	20,54	20,44	20,42	20,41	20,49	20,58	20,54	20,49	20,45	20,37	20,46	20,55	20,45	20,44	20,47	20,51	20,50	20,44	20,44	20,36	20,47	20,50	20,58	20,62	20,57	20,60	20,49	20,51	20,53	20,52	20,52	20,55	20,57	20,57	20,49	20,47	20,39	20,49	20,53	20,55	20,54	20,52	20,48	20,53	20,54	20,48	20,54	20,51	20,56	20,41	20,47	20,54	20,54	20,48	20,51	20,53	20,54	20,51	20,52	20,50	20,49	20,47	20,50	20,54	20,53	20,49	20,55	20,54	20,52	20,49	20,54	20,55	20,43	20,43	20,54	20,56	20,59	20,51	20,56	20,53	20,50	20,49	20,53	20,52	20,48	20,51	20,65	20,62	20,57	20,49	20,57	20,54	20,53	20,62	20,59	20,52	20,55	20,62	20,63	20,67	20,66	20,60	20,55	20,56	20,54	20,62	20,64	20,60	20,66	20,54	20,54	20,59	20,58	20,62	20,59	20,54	20,62	20,61	20,55	20,54	20,53	20,60	20,67	20,62	20,56	20,64	20,66	20,59	20,54	20,61	20,56	20,55	20,57	20,48	20,62	20,65	20,58	20,58	20,52	20,55	20,58	20,57	20,61	20,58	20,54	20,55	20,55	20,54	20,53	20,61	20,61	20,63	20,58	20,57	20,66	20,63	20,56	20,52	20,59	20,56	20,50	20,54	20,58	20,58	20,61	20,48	20,51	20,59	20,61	20,59	20,57	20,56	20,51	20,49	20,53	20,52	20,56	20,65	20,65	20,65	20,56	20,52	20,59	20,60	20,62	20,44	20,45	20,56	20,57	20,59	20,54	20,48	20,57	20,63	20,60	20,59	20,58	20,54	20,54	20,58	20,61	20,65	20,66	20,61	20,56	20,55	20,57	20,56	20,57	20,62	20,60	20,54	20,58	20,63	20,57	20,53	20,51	20,60	20,65	20,70	20,63	20,62	20,49	20,50	20,54	20,61	20,60	20,58	20,57	20,53	20,67	20,57	20,59	20,54	20,58	20,57	20,58	20,49	20,53	20,47	20,52	20,56	20,57	20,59	20,51	20,51	20,49	20,54	20,62	20,56	20,52	20,56	20,45	20,50	20,52	20,51	20,50	20,47	20,57	20,57	20,52	20,53	20,57	20,56	20,63	20,61	20,54	20,56	20,60	20,50	20,44	20,54	20,60	20,54	20,53	20,61	20,48	20,52	20,57	20,58	20,61	20,62	20,69	20,55	20,56	20,53	20,42	20,43	20,51	20,55	20,58	20,60	20,57	20,59	20,54	20,54	20,62	20,57	20,48	20,48	20,53	20,57	20,55	20,58	20,56	20,59	20,48	20,47	20,47	20,58	20,55	20,53	20,51	20,50	20,53	20,54	20,61	20,56	20,49	20,43	20,45	20,50	20,55	20,43	20,49	20,50	20,50	20,51	20,53	20,54	20,48	20,49	20,54	20,48	20,49	20,58	20,56	20,53	20,49	20,57	20,57	20,57	20,52	20,54	20,57	20,60	20,45	20,45	20,48	20,51	20,49	20,49	20,48	20,50	20,53	20,40	20,41	20,47	20,55	20,50	20,47	20,47	20,53	20,59	20,51	20,48	20,49	20,51	20,50	20,43	20,43	20,40	20,40	20,52	20,50	20,43	20,36	20,50	20,63	20,52	20,39	20,39	20,51	20,56	20,53	20,41	20,44	20,55	20,56	20,51	20,49	20,65	20,56	20,49	20,51	20,49	20,51	20,56	20,52	20,50	20,56	20,44	20,45	20,51	20,56	20,50	20,48	20,53	20,53	20,47	20,51	20,54	20,50	20,49	20,43	20,36	20,54	20,54	20,46	20,54	20,53	20,41	20,47	20,48	20,47	20,43	20,39	20,47	20,52	20,48	20,56	20,54	20,41	20,47	20,54	20,47	20,49	20,49	20,38	20,43	20,46	20,49	20,45	20,44	20,50	20,44	20,48	20,36	20,47	20,52	20,54	20,45	20,53	20,43	20,45	20,48	20,47	20,46	20,45	20,46	20,35	20,41	20,46	20,43	20,35	20,38	20,48	20,41	20,49	20,44	20,29	20,35	20,39	20,41	20,36	20,32	20,29	20,35	20,34	20,37	20,38	20,48	20,47	20,52	20,49	20,39	20,38	20,42	20,37	20,38	20,31	20,33	20,35	20,35	20,39	20,27	20,33	20,43	20,44	
20,46	20,45	20,35	20,33	20,31	20,32	20,38	20,36	20,41	20,38	20,47	20,44	20,38	20,30	20,42	20,42	20,33	20,49	20,54	20,56	20,50	20,39	20,43	20,41	20,45	20,47	20,44	20,41	20,44	20,53	20,52	20,48	20,53	20,32	20,41	20,47	20,44	20,41	20,46	20,50	20,54	20,51	20,49	20,36	20,37	20,54	20,55	20,50	20,42	20,50	20,45	20,42	20,47	20,57	20,47	20,48	20,55	20,48	20,46	20,43	20,45	20,50	20,44	20,45	20,51	20,52	20,51	20,46	20,51	20,60	20,54	20,51	20,53	20,58	20,60	20,50	20,45	20,53	20,61	20,55	20,54	20,54	20,59	20,54	20,47	20,52	20,47	20,49	20,52	20,48	20,44	20,49	20,52	20,55	20,43	20,62	20,54	20,49	20,53	20,59	20,50	20,39	20,44	20,49	20,45	20,40	20,37	20,43	20,45	20,55	20,45	20,53	20,57	20,55	20,46	20,45	20,43	20,43	20,45	20,43	20,55	20,51	20,54	20,50	20,49	20,54	20,60	20,50	20,48	20,49	20,54	20,49	20,48	20,50	20,54	20,50	20,45	20,49	20,46	20,50	20,56	20,49	20,47	20,49	20,44	20,46	20,55	20,55	20,54	20,47	20,49	20,54	20,60	20,49	20,48	20,56	20,59	20,51	20,52	20,44	20,45	20,51	20,58	20,59	20,65	20,61	20,59	20,56	20,48	20,52	20,56	20,54	20,57	20,58	20,54	20,49	20,57	20,48	20,51	20,51	20,52	20,53	20,53	20,51	20,45	20,47	20,52	20,61	20,58	20,56	20,45	20,46	20,55	20,57	20,57	20,58	20,55	20,57	20,53	20,56	20,54	20,46	20,51	20,54	20,55	20,56	20,51	20,50	20,52	20,52	20,51	20,54	20,52	20,48	20,45	20,56	20,62	20,61	20,58	20,53	20,51	20,58	20,51	20,53	20,57	20,63	20,57	20,57	20,54	20,51	20,59	20,57	20,50	20,54	20,67	20,66	20,51	20,52	20,64	20,64	20,64	20,65	20,54	20,58	20,60	20,58	20,56	20,58	20,66	20,67	20,56	20,56	20,58	20,61	20,66	20,61	20,61	20,61	20,67	20,62	20,56	20,54	20,53	20,63	20,61	20,59	20,59	20,61	20,57	20,57	20,61	20,53	20,56	20,56	20,52	20,59	20,61	20,60	20,54	20,56	20,52	20,56	20,54	20,57	20,60	20,61	20,58	20,58	20,59	20,55	20,55	20,59	20,65	20,59	20,62	20,67	20,65	20,58	20,53	20,50	20,55	20,54	20,61	20,59	20,59	20,56	20,57	20,59	20,60	20,64	20,50	20,47	20,47	20,54	20,50	20,55	20,60	20,60	20,67	20,69	20,68	20,60	20,57	20,58	20,55	20,49	20,47	20,40	20,54	20,61	20,57	20,55	20,55	20,62	20,69	20,61	20,55	20,50	20,51	20,56	20,63	20,59	20,60	20,62	20,60	20,55	20,55	20,54	20,57	20,64	20,61	20,58	20,56	20,57	20,57	20,54	20,57	20,53	20,60	20,68	20,63	20,53	20,56	20,55	20,52	20,56	20,57	20,61	20,63	20,52	20,49	20,62	20,57	20,52	20,59	20,58	20,61	20,55	20,56	20,53	20,58	20,60	20,66	20,60	20,57	20,56	20,48	20,46	20,53	20,63	20,59	20,54	20,50	20,52	20,51	20,53	20,54	20,57	20,51	20,58	20,59	20,46	20,56	20,51	20,58	20,56	20,57	20,51	20,52	20,58	20,53	20,50	20,53	20,58	20,58	20,55	20,56	20,60	20,54	20,53	20,57	20,59	20,57	20,61	20,58	20,57	20,54	20,48	20,43	20,47	20,55	20,62	20,56	20,61	20,64	20,63	20,63	20,64	20,54	20,46	20,52	20,55	20,51	20,50	20,54	20,58	20,48	20,49	20,44	20,47	20,54	20,56	20,55	20,60	20,56	20,55	20,57	20,55	20,61	20,60	20,51	20,52	20,51	20,57	20,55	20,55	20,46	20,44	20,46	20,53	20,57	20,53	20,52	20,54	20,54	20,46	20,57	20,60	20,50	20,52	20,50	20,55	20,54	20,55	20,59	20,54	20,54	20,51	20,48	20,52	20,48	20,50	20,55	20,57	20,58	20,52	20,43	20,52	20,47	20,47	20,41	20,46	20,58	20,44	20,58	20,53	20,56	20,57	20,50	20,53	20,50	20,53	20,46	20,43	20,53	20,56	20,49	20,45	20,48	20,66	20,58	20,49	20,41	20,50	20,62	20,55	20,50	20,50	20,60	20,48	20,54	20,53	20,62	20,57	20,56	20,52	20,54	20,51	20,53	20,53	20,55	20,48	20,47	20,56	20,53	20,56	20,49	20,41	20,51	20,54	20,54	20,55	20,61	20,50	20,46	20,53	20,49	20,56	20,56	20,55	20,55	20,56	20,49	20,47	20,56	20,58	20,52	20,47	20,52	20,57	20,52	20,52	20,51	20,38	20,43	20,53	20,47	20,48	20,46	20,46	20,46	20,49	20,48	20,46	20,41	20,48	20,49	20,52	20,48	20,45	20,46	20,51	20,44	20,47	20,55	20,44	20,46	20,49	20,47	20,46	20,49	20,43	20,45	20,39	20,45	20,54	20,43	20,47	20,48	20,53	20,52	20,30	20,34	20,39	20,54	20,39	20,28	20,37	20,43	20,46	20,43	20,53	20,58	20,54	20,47	20,45	20,41	20,41	20,37	20,35	20,35	20,38	20,32	20,32	20,38	20,49	20,44	20,36	20,49	20,51	
20,41	20,38	20,30	20,41	20,34	20,26	20,40	20,44	20,40	20,44	20,40	20,48	20,36	20,31	20,38	20,38	20,34	20,37	20,42	20,39	20,54	20,47	20,38	20,40	20,30	20,41	20,49	20,50	20,44	20,53	20,50	20,41	20,44	20,38	20,35	20,39	20,44	20,44	20,50	20,44	20,48	20,51	20,47	20,37	20,41	20,45	20,54	20,50	20,50	20,49	20,40	20,42	20,50	20,52	20,49	20,49	20,54	20,54	20,42	20,50	20,41	20,47	20,41	20,48	20,45	20,46	20,54	20,53	20,47	20,50	20,49	20,55	20,58	20,53	20,55	20,53	20,46	20,52	20,62	20,57	20,54	20,44	20,49	20,39	20,45	20,47	20,42	20,58	20,52	20,43	20,39	20,55	20,56	20,53	20,49	20,50	20,51	20,51	20,53	20,59	20,55	20,45	20,53	20,53	20,51	20,51	20,47	20,47	20,44	20,47	20,45	20,46	20,48	20,45	20,46	20,43	20,41	20,34	20,41	20,40	20,58	20,52	20,53	20,58	20,57	20,63	20,60	20,60	20,46	20,49	20,46	20,57	20,48	20,49	20,53	20,47	20,43	20,50	20,49	20,48	20,55	20,55	20,52	20,43	20,46	20,49	20,48	20,48	20,46	20,44	20,52	20,65	20,57	20,54	20,49	20,53	20,59	20,56	20,52	20,43	20,39	20,45	20,49	20,54	20,55	20,50	20,59	20,53	20,52	20,54	20,60	20,58	20,56	20,50	20,48	20,45	20,51	20,51	20,58	20,57	20,45	20,50	20,50	20,50	20,49	20,55	20,59	20,59	20,60	20,48	20,42	20,49	20,56	20,51	20,49	20,59	20,60	20,56	20,55	20,60	20,65	20,58	20,51	20,59	20,59	20,57	20,45	20,48	20,51	20,56	20,52	20,49	20,54	20,49	20,51	20,60	20,61	20,59	20,52	20,55	20,48	20,57	20,56	20,59	20,59	20,66	20,63	20,53	20,52	20,57	20,60	20,64	20,49	20,58	20,66	20,65	20,59	20,55	20,53	20,51	20,59	20,58	20,55	20,64	20,66	20,57	20,50	20,55	20,66	20,69	20,58	20,59	20,65	20,64	20,61	20,54	20,59	20,63	20,64	20,63	20,63	20,56	20,50	20,50	20,60	20,58	20,51	20,58	20,57	20,55	20,59	20,54	20,59	20,64	20,54	20,57	20,59	20,59	20,58	20,55	20,52	20,54	20,52	20,51	20,59	20,61	20,61	20,57	20,64	20,55	20,55	20,51	20,60	20,58	20,56	20,59	20,55	20,58	20,54	20,55	20,58	20,64	20,61	20,61	20,57	20,55	20,54	20,69	20,64	20,64	20,56	20,52	20,56	20,58	20,54	20,51	20,60	20,57	20,62	20,63	20,65	20,60	20,60	20,58	20,54	20,51	20,51	20,50	20,50	20,64	20,58	20,55	20,63	20,66	20,63	20,57	20,54	20,52	20,51	20,60	20,67	20,67	20,60	20,58	20,61	20,60	20,59	20,52	20,49	20,59	20,64	20,53	20,55	20,57	20,57	20,57	20,60	20,59	20,57	20,64	20,63	20,57	20,57	20,55	20,52	20,57	20,55	20,55	20,59	20,53	20,48	20,61	20,53	20,57	20,66	20,53	20,50	20,55	20,55	20,52	20,57	20,64	20,61	20,58	20,56	20,57	20,57	20,52	20,56	20,57	20,51	20,51	20,56	20,49	20,63	20,60	20,44	20,59	20,60	20,52	20,61	20,50	20,52	20,56	20,56	20,54	20,52	20,58	20,47	20,48	20,58	20,58	20,51	20,52	20,53	20,52	20,57	20,54	20,55	20,53	20,60	20,54	20,54	20,65	20,59	20,58	20,61	20,54	20,46	20,51	20,55	20,58	20,52	20,56	20,61	20,59	20,59	20,54	20,48	20,50	20,53	20,56	20,51	20,48	20,52	20,55	20,52	20,53	20,57	20,50	20,57	20,52	20,53	20,56	20,59	20,56	20,50	20,45	20,47	20,53	20,50	20,58	20,60	20,67	20,59	20,55	20,50	20,43	20,44	20,54	20,56	20,47	20,52	20,57	20,49	20,53	20,55	20,63	20,59	20,48	20,43	20,51	20,52	20,52	20,59	20,63	20,60	20,55	20,51	20,51	20,45	20,50	20,52	20,53	20,56	20,53	20,42	20,41	20,41	20,43	20,43	20,43	20,47	20,44	20,48	20,51	20,47	20,60	20,50	20,48	20,58	20,55	20,46	20,46	20,48	20,55	20,49	20,47	20,52	20,60	20,58	20,50	20,50	20,53	20,59	20,50	20,48	20,53	20,52	20,42	20,49	20,50	20,57	20,52	20,48	20,47	20,49	20,56	20,50	20,60	20,65	20,47	20,43	20,51	20,45	20,50	20,48	20,43	20,46	20,44	20,49	20,60	20,52	20,48	20,45	20,51	20,47	20,54	20,45	20,46	20,55	20,62	20,55	20,50	20,53	20,56	20,52	20,49	20,53	20,59	20,56	20,44	20,51	20,47	20,39	20,49	20,44	20,52	20,50	20,46	20,47	20,46	20,38	20,45	20,48	20,47	20,39	20,41	20,40	20,49	20,44	20,43	20,42	20,49	20,49	20,47	20,49	20,52	20,48	20,43	20,44	20,51	20,48	20,43	20,42	20,51	20,59	20,56	20,49	20,56	20,51	20,40	20,33	20,31	20,44	20,43	20,29	20,32	20,43	20,40	20,49	20,44	20,60	20,54	20,48	20,44	20,44	20,48	20,44	20,43	20,45	20,42	20,38	20,26	20,39	20,34	20,41	20,40	20,44	20,42	
20,42	20,29	20,15	20,29	20,30	20,28	20,32	20,36	20,43	20,52	20,48	20,45	20,35	20,27	20,37	20,36	20,30	20,34	20,40	20,40	20,43	20,41	20,40	20,41	20,36	20,37	20,43	20,54	20,46	20,49	20,56	20,45	20,37	20,35	20,39	20,43	20,53	20,58	20,48	20,47	20,43	20,48	20,50	20,41	20,38	20,45	20,46	20,49	20,46	20,47	20,50	20,44	20,38	20,49	20,40	20,52	20,60	20,53	20,45	20,52	20,53	20,55	20,47	20,52	20,47	20,47	20,51	20,48	20,44	20,46	20,46	20,50	20,59	20,58	20,53	20,59	20,52	20,47	20,61	20,51	20,59	20,49	20,47	20,44	20,38	20,45	20,43	20,53	20,63	20,44	20,37	20,49	20,56	20,51	20,51	20,51	20,47	20,53	20,62	20,57	20,51	20,48	20,50	20,56	20,53	20,52	20,53	20,40	20,47	20,44	20,43	20,45	20,50	20,53	20,47	20,43	20,40	20,36	20,46	20,48	20,55	20,42	20,50	20,57	20,56	20,55	20,55	20,63	20,61	20,53	20,46	20,51	20,53	20,42	20,48	20,49	20,49	20,48	20,42	20,45	20,55	20,54	20,53	20,47	20,47	20,52	20,52	20,50	20,48	20,44	20,51	20,60	20,57	20,54	20,49	20,58	20,59	20,50	20,46	20,44	20,40	20,49	20,45	20,49	20,50	20,47	20,56	20,58	20,54	20,54	20,58	20,53	20,48	20,46	20,48	20,38	20,55	20,56	20,55	20,52	20,50	20,50	20,52	20,52	20,56	20,60	20,53	20,50	20,48	20,48	20,42	20,54	20,57	20,53	20,46	20,51	20,58	20,54	20,55	20,61	20,56	20,63	20,63	20,69	20,58	20,62	20,56	20,55	20,58	20,55	20,58	20,51	20,55	20,55	20,55	20,62	20,62	20,55	20,52	20,62	20,55	20,47	20,58	20,53	20,50	20,59	20,66	20,54	20,48	20,59	20,55	20,51	20,52	20,54	20,67	20,60	20,55	20,54	20,51	20,42	20,59	20,63	20,46	20,54	20,63	20,55	20,50	20,51	20,65	20,66	20,60	20,65	20,62	20,56	20,55	20,55	20,64	20,59	20,57	20,53	20,68	20,63	20,50	20,50	20,55	20,63	20,58	20,52	20,56	20,60	20,57	20,54	20,54	20,63	20,62	20,59	20,58	20,54	20,63	20,59	20,54	20,54	20,58	20,62	20,59	20,62	20,63	20,60	20,59	20,52	20,52	20,62	20,65	20,61	20,56	20,60	20,55	20,59	20,54	20,59	20,63	20,63	20,53	20,56	20,61	20,60	20,54	20,66	20,71	20,62	20,64	20,64	20,62	20,59	20,58	20,56	20,57	20,59	20,60	20,68	20,58	20,49	20,56	20,63	20,56	20,56	20,51	20,55	20,53	20,67	20,63	20,50	20,57	20,60	20,64	20,60	20,63	20,55	20,54	20,63	20,64	20,63	20,61	20,53	20,61	20,63	20,60	20,62	20,57	20,61	20,62	20,56	20,54	20,57	20,52	20,53	20,63	20,67	20,59	20,59	20,61	20,61	20,59	20,60	20,55	20,50	20,56	20,58	20,59	20,48	20,50	20,60	20,58	20,62	20,64	20,65	20,52	20,58	20,58	20,56	20,52	20,57	20,67	20,56	20,58	20,61	20,64	20,61	20,62	20,62	20,56	20,56	20,57	20,54	20,53	20,59	20,49	20,51	20,57	20,54	20,59	20,50	20,51	20,55	20,58	20,48	20,53	20,58	20,57	20,49	20,57	20,64	20,57	20,51	20,54	20,56	20,55	20,58	20,50	20,53	20,62	20,53	20,55	20,69	20,61	20,53	20,48	20,54	20,56	20,49	20,54	20,58	20,55	20,51	20,52	20,57	20,54	20,55	20,53	20,57	20,51	20,55	20,48	20,51	20,56	20,55	20,61	20,54	20,55	20,52	20,59	20,60	20,58	20,50	20,48	20,50	20,50	20,52	20,49	20,52	20,51	20,56	20,61	20,61	20,57	20,54	20,51	20,54	20,53	20,52	20,56	20,52	20,54	20,55	20,57	20,52	20,61	20,61	20,57	20,52	20,50	20,56	20,57	20,62	20,52	20,57	20,58	20,57	20,45	20,45	20,41	20,40	20,51	20,52	20,50	20,51	20,48	20,42	20,38	20,43	20,48	20,53	20,51	20,48	20,48	20,44	20,43	20,53	20,47	20,43	20,52	20,57	20,49	20,45	20,51	20,52	20,43	20,50	20,56	20,59	20,52	20,42	20,49	20,53	20,50	20,45	20,45	20,47	20,53	20,48	20,54	20,54	20,57	20,54	20,52	20,44	20,41	20,53	20,54	20,57	20,56	20,52	20,46	20,46	20,43	20,48	20,52	20,53	20,58	20,55	20,53	20,50	20,53	20,48	20,42	20,49	20,45	20,52	20,49	20,42	20,45	20,53	20,55	20,48	20,41	20,50	20,48	20,52	20,49	20,44	20,54	20,51	20,47	20,51	20,44	20,44	20,47	20,50	20,49	20,42	20,47	20,44	20,42	20,41	20,45	20,49	20,43	20,35	20,40	20,48	20,46	20,51	20,52	20,48	20,48	20,50	20,55	20,58	20,52	20,51	20,44	20,44	20,47	20,43	20,53	20,50	20,58	20,62	20,43	20,50	20,56	20,51	20,49	20,39	20,41	20,38	20,33	20,36	20,35	20,34	20,39	20,42	20,51	20,47	20,48	20,44	20,32	20,46	20,43	20,45	20,49	20,44	20,38	20,30	20,45	20,47	20,41	20,50	20,38	20,40	
20,39	20,36	20,28	20,31	20,30	20,38	20,44	20,36	20,30	20,50	20,52	20,50	20,40	20,36	20,37	20,37	20,31	20,32	20,39	20,43	20,38	20,40	20,43	20,46	20,43	20,42	20,44	20,45	20,43	20,33	20,38	20,48	20,41	20,35	20,37	20,45	20,53	20,58	20,35	20,40	20,41	20,48	20,56	20,46	20,45	20,46	20,40	20,44	20,39	20,52	20,48	20,48	20,37	20,42	20,54	20,47	20,53	20,51	20,45	20,57	20,57	20,54	20,44	20,50	20,44	20,47	20,47	20,51	20,52	20,43	20,43	20,54	20,54	20,52	20,44	20,46	20,45	20,41	20,55	20,53	20,48	20,40	20,47	20,45	20,41	20,39	20,46	20,50	20,51	20,39	20,37	20,38	20,39	20,49	20,50	20,44	20,44	20,47	20,64	20,54	20,48	20,54	20,50	20,45	20,50	20,50	20,48	20,41	20,45	20,43	20,43	20,40	20,53	20,57	20,51	20,42	20,39	20,36	20,37	20,39	20,50	20,44	20,47	20,54	20,49	20,54	20,50	20,58	20,63	20,56	20,51	20,45	20,47	20,46	20,47	20,50	20,51	20,48	20,47	20,50	20,50	20,40	20,46	20,48	20,47	20,55	20,53	20,46	20,56	20,49	20,49	20,55	20,51	20,45	20,42	20,50	20,50	20,44	20,45	20,51	20,42	20,51	20,51	20,47	20,50	20,51	20,57	20,51	20,60	20,55	20,51	20,47	20,51	20,48	20,53	20,39	20,49	20,54	20,48	20,49	20,45	20,51	20,50	20,52	20,56	20,58	20,57	20,53	20,46	20,42	20,54	20,65	20,60	20,52	20,50	20,64	20,61	20,51	20,46	20,53	20,52	20,45	20,54	20,66	20,55	20,50	20,57	20,58	20,54	20,55	20,57	20,61	20,56	20,54	20,48	20,46	20,53	20,54	20,52	20,59	20,56	20,52	20,51	20,60	20,53	20,54	20,55	20,55	20,47	20,48	20,51	20,53	20,57	20,55	20,59	20,61	20,61	20,56	20,54	20,42	20,52	20,65	20,51	20,52	20,59	20,56	20,58	20,56	20,61	20,70	20,62	20,64	20,58	20,59	20,56	20,62	20,63	20,57	20,47	20,47	20,59	20,61	20,46	20,52	20,60	20,59	20,62	20,54	20,56	20,63	20,65	20,56	20,57	20,54	20,55	20,59	20,63	20,53	20,56	20,52	20,57	20,64	20,56	20,56	20,61	20,64	20,58	20,55	20,61	20,51	20,47	20,52	20,66	20,59	20,57	20,55	20,53	20,54	20,51	20,58	20,62	20,58	20,58	20,54	20,64	20,64	20,59	20,60	20,55	20,56	20,64	20,59	20,58	20,62	20,59	20,62	20,63	20,56	20,52	20,65	20,61	20,53	20,59	20,57	20,52	20,64	20,57	20,55	20,59	20,65	20,64	20,54	20,46	20,51	20,61	20,57	20,56	20,50	20,53	20,68	20,64	20,62	20,55	20,56	20,54	20,56	20,61	20,63	20,66	20,69	20,64	20,56	20,56	20,57	20,51	20,52	20,57	20,61	20,62	20,62	20,58	20,56	20,51	20,53	20,60	20,59	20,56	20,59	20,54	20,50	20,52	20,58	20,56	20,61	20,59	20,63	20,61	20,64	20,66	20,60	20,52	20,57	20,58	20,52	20,51	20,57	20,61	20,60	20,64	20,68	20,55	20,57	20,50	20,46	20,46	20,52	20,48	20,46	20,54	20,59	20,59	20,48	20,48	20,59	20,61	20,57	20,52	20,53	20,50	20,55	20,61	20,64	20,57	20,50	20,56	20,58	20,53	20,51	20,50	20,52	20,53	20,57	20,47	20,55	20,52	20,48	20,55	20,57	20,56	20,58	20,51	20,53	20,48	20,49	20,52	20,56	20,57	20,57	20,55	20,58	20,56	20,50	20,52	20,48	20,52	20,54	20,52	20,55	20,49	20,50	20,57	20,60	20,51	20,52	20,50	20,48	20,51	20,58	20,61	20,54	20,58	20,56	20,57	20,54	20,57	20,55	20,48	20,48	20,54	20,55	20,52	20,50	20,57	20,53	20,51	20,48	20,59	20,65	20,52	20,50	20,48	20,46	20,46	20,53	20,51	20,48	20,54	20,48	20,45	20,40	20,43	20,47	20,51	20,55	20,51	20,49	20,51	20,55	20,57	20,56	20,55	20,51	20,51	20,57	20,61	20,52	20,43	20,50	20,53	20,43	20,56	20,56	20,53	20,49	20,52	20,49	20,45	20,50	20,61	20,57	20,47	20,50	20,49	20,55	20,44	20,37	20,52	20,47	20,54	20,57	20,59	20,53	20,58	20,60	20,55	20,44	20,42	20,47	20,52	20,58	20,59	20,51	20,50	20,54	20,46	20,48	20,47	20,44	20,50	20,57	20,62	20,50	20,49	20,48	20,40	20,46	20,49	20,59	20,52	20,47	20,53	20,57	20,50	20,53	20,46	20,38	20,46	20,53	20,45	20,30	20,37	20,49	20,52	20,45	20,52	20,59	20,50	20,50	20,50	20,44	20,48	20,47	20,40	20,47	20,43	20,50	20,52	20,45	20,39	20,41	20,46	20,49	20,53	20,50	20,43	20,45	20,49	20,50	20,50	20,45	20,47	20,42	20,44	20,51	20,52	20,57	20,50	20,45	20,32	20,39	20,52	20,52	20,47	20,49	20,54	20,44	20,38	20,40	20,45	20,35	20,34	20,34	20,46	20,31	20,40	20,39	20,34	20,35	20,34	20,41	20,43	20,27	20,36	20,29	20,35	20,46	20,47	20,41	20,44	20,43	
20,36	20,37	20,41	20,40	20,34	20,40	20,51	20,46	20,35	20,39	20,36	20,53	20,43	20,36	20,39	20,43	20,39	20,41	20,43	20,39	20,42	20,53	20,48	20,50	20,44	20,42	20,41	20,35	20,34	20,44	20,46	20,40	20,47	20,41	20,38	20,46	20,49	20,49	20,42	20,41	20,49	20,48	20,50	20,44	20,40	20,46	20,50	20,39	20,44	20,53	20,54	20,46	20,43	20,45	20,47	20,47	20,43	20,53	20,45	20,46	20,45	20,46	20,55	20,56	20,50	20,48	20,49	20,49	20,56	20,55	20,41	20,56	20,60	20,52	20,41	20,47	20,45	20,45	20,57	20,53	20,51	20,38	20,45	20,46	20,41	20,39	20,47	20,47	20,50	20,44	20,38	20,42	20,42	20,46	20,48	20,37	20,42	20,46	20,52	20,59	20,50	20,56	20,48	20,40	20,43	20,46	20,44	20,46	20,48	20,53	20,47	20,41	20,40	20,50	20,45	20,37	20,36	20,34	20,40	20,41	20,44	20,43	20,49	20,48	20,37	20,48	20,54	20,57	20,56	20,48	20,52	20,47	20,46	20,48	20,56	20,58	20,56	20,50	20,49	20,52	20,51	20,43	20,51	20,52	20,53	20,54	20,54	20,48	20,48	20,42	20,46	20,51	20,50	20,44	20,38	20,51	20,49	20,45	20,56	20,59	20,44	20,46	20,39	20,42	20,56	20,55	20,52	20,49	20,49	20,51	20,49	20,40	20,45	20,54	20,53	20,55	20,53	20,51	20,57	20,53	20,43	20,49	20,56	20,55	20,56	20,57	20,57	20,57	20,47	20,43	20,52	20,71	20,68	20,59	20,57	20,60	20,60	20,45	20,47	20,47	20,51	20,43	20,48	20,61	20,56	20,47	20,51	20,58	20,63	20,45	20,47	20,60	20,60	20,50	20,50	20,45	20,52	20,59	20,47	20,50	20,47	20,52	20,60	20,61	20,52	20,55	20,56	20,57	20,54	20,59	20,59	20,60	20,59	20,53	20,58	20,56	20,60	20,61	20,62	20,55	20,55	20,62	20,55	20,59	20,56	20,47	20,62	20,63	20,61	20,66	20,63	20,58	20,62	20,59	20,58	20,51	20,62	20,54	20,47	20,49	20,57	20,61	20,57	20,56	20,59	20,58	20,61	20,60	20,62	20,65	20,70	20,58	20,51	20,53	20,51	20,62	20,65	20,60	20,58	20,54	20,51	20,65	20,57	20,51	20,56	20,60	20,57	20,45	20,59	20,57	20,50	20,56	20,60	20,53	20,53	20,57	20,51	20,58	20,48	20,60	20,61	20,59	20,54	20,50	20,55	20,59	20,61	20,63	20,57	20,50	20,61	20,54	20,51	20,61	20,57	20,55	20,56	20,57	20,55	20,65	20,63	20,56	20,49	20,54	20,53	20,60	20,55	20,59	20,63	20,59	20,56	20,59	20,61	20,58	20,63	20,56	20,55	20,55	20,54	20,64	20,65	20,65	20,58	20,56	20,62	20,55	20,58	20,64	20,61	20,68	20,64	20,63	20,58	20,49	20,47	20,50	20,52	20,53	20,63	20,64	20,62	20,52	20,48	20,49	20,66	20,57	20,52	20,53	20,51	20,48	20,56	20,65	20,62	20,59	20,55	20,55	20,55	20,55	20,64	20,58	20,57	20,61	20,58	20,53	20,58	20,51	20,46	20,51	20,59	20,59	20,62	20,58	20,53	20,48	20,50	20,52	20,45	20,50	20,57	20,55	20,57	20,54	20,53	20,60	20,62	20,57	20,48	20,45	20,53	20,48	20,63	20,54	20,51	20,48	20,51	20,49	20,57	20,52	20,49	20,51	20,51	20,57	20,49	20,48	20,52	20,56	20,62	20,57	20,52	20,59	20,60	20,48	20,50	20,47	20,49	20,56	20,60	20,62	20,56	20,50	20,51	20,57	20,52	20,54	20,55	20,53	20,52	20,53	20,58	20,49	20,55	20,51	20,46	20,47	20,49	20,50	20,53	20,59	20,60	20,56	20,54	20,51	20,53	20,48	20,46	20,47	20,48	20,49	20,47	20,51	20,51	20,42	20,56	20,52	20,45	20,39	20,43	20,48	20,45	20,42	20,46	20,46	20,48	20,54	20,53	20,51	20,57	20,46	20,41	20,43	20,44	20,43	20,43	20,45	20,62	20,53	20,45	20,51	20,49	20,49	20,56	20,50	20,42	20,48	20,54	20,49	20,45	20,48	20,45	20,37	20,48	20,46	20,47	20,44	20,51	20,53	20,49	20,45	20,54	20,62	20,40	20,47	20,51	20,49	20,47	20,42	20,49	20,50	20,48	20,52	20,49	20,50	20,51	20,45	20,53	20,43	20,50	20,47	20,47	20,43	20,57	20,51	20,44	20,57	20,55	20,53	20,52	20,43	20,35	20,47	20,52	20,49	20,48	20,52	20,45	20,48	20,48	20,59	20,58	20,47	20,55	20,58	20,53	20,48	20,51	20,41	20,49	20,54	20,46	20,36	20,48	20,46	20,44	20,44	20,40	20,54	20,50	20,49	20,41	20,49	20,49	20,43	20,41	20,45	20,43	20,46	20,53	20,49	20,38	20,42	20,43	20,50	20,50	20,46	20,48	20,39	20,40	20,55	20,47	20,45	20,50	20,49	20,43	20,51	20,54	20,62	20,56	20,41	20,37	20,36	20,50	20,40	20,35	20,39	20,48	20,34	20,42	20,36	20,39	20,41	20,39	20,48	20,43	20,34	20,40	20,38	20,45	20,40	20,40	20,38	20,46	20,34	20,39	20,43	20,32	20,46	20,36	20,38	20,45	20,43	
20,42	20,42	20,42	20,43	20,38	20,39	20,42	20,46	20,52	20,43	20,27	20,35	20,49	20,39	20,48	20,46	20,48	20,44	20,39	20,42	20,48	20,47	20,47	20,49	20,45	20,40	20,44	20,35	20,44	20,42	20,39	20,44	20,47	20,49	20,43	20,43	20,47	20,49	20,44	20,52	20,57	20,55	20,47	20,41	20,37	20,44	20,51	20,50	20,46	20,50	20,53	20,48	20,38	20,50	20,47	20,45	20,49	20,64	20,56	20,49	20,46	20,43	20,57	20,63	20,51	20,51	20,54	20,43	20,44	20,47	20,48	20,57	20,60	20,49	20,47	20,55	20,49	20,53	20,58	20,49	20,46	20,41	20,50	20,49	20,41	20,53	20,53	20,37	20,42	20,48	20,46	20,52	20,48	20,49	20,48	20,53	20,47	20,51	20,53	20,53	20,51	20,55	20,50	20,43	20,45	20,46	20,48	20,42	20,48	20,48	20,54	20,53	20,46	20,46	20,49	20,39	20,41	20,40	20,54	20,47	20,48	20,41	20,53	20,58	20,42	20,45	20,46	20,54	20,56	20,49	20,53	20,54	20,49	20,49	20,61	20,61	20,52	20,48	20,47	20,52	20,53	20,53	20,51	20,46	20,54	20,58	20,48	20,43	20,49	20,47	20,51	20,49	20,48	20,45	20,46	20,48	20,47	20,45	20,56	20,48	20,50	20,48	20,51	20,50	20,54	20,63	20,52	20,46	20,41	20,45	20,55	20,55	20,51	20,57	20,53	20,48	20,57	20,58	20,58	20,55	20,50	20,54	20,54	20,58	20,55	20,50	20,48	20,50	20,45	20,53	20,54	20,65	20,65	20,55	20,60	20,66	20,65	20,56	20,46	20,47	20,54	20,54	20,50	20,54	20,60	20,56	20,55	20,53	20,57	20,43	20,39	20,53	20,60	20,52	20,51	20,57	20,48	20,50	20,49	20,51	20,46	20,51	20,65	20,58	20,52	20,55	20,60	20,58	20,61	20,51	20,56	20,63	20,58	20,58	20,53	20,57	20,57	20,50	20,55	20,63	20,66	20,65	20,61	20,59	20,51	20,51	20,58	20,57	20,58	20,61	20,58	20,61	20,56	20,56	20,53	20,51	20,58	20,56	20,55	20,61	20,65	20,59	20,54	20,51	20,63	20,53	20,57	20,56	20,57	20,56	20,63	20,65	20,51	20,47	20,54	20,59	20,62	20,59	20,57	20,58	20,49	20,53	20,57	20,60	20,60	20,61	20,61	20,55	20,51	20,61	20,63	20,61	20,57	20,58	20,51	20,55	20,58	20,62	20,60	20,61	20,63	20,61	20,58	20,55	20,55	20,58	20,50	20,60	20,66	20,53	20,56	20,62	20,58	20,63	20,57	20,52	20,58	20,63	20,61	20,67	20,65	20,61	20,48	20,44	20,54	20,63	20,60	20,59	20,60	20,57	20,61	20,62	20,63	20,60	20,59	20,56	20,62	20,57	20,53	20,57	20,62	20,63	20,60	20,53	20,56	20,63	20,63	20,56	20,58	20,67	20,64	20,59	20,63	20,61	20,53	20,57	20,67	20,62	20,65	20,57	20,64	20,62	20,57	20,56	20,59	20,51	20,50	20,60	20,64	20,57	20,58	20,63	20,59	20,57	20,58	20,58	20,54	20,52	20,58	20,53	20,51	20,55	20,57	20,59	20,55	20,63	20,47	20,44	20,61	20,63	20,58	20,56	20,55	20,54	20,55	20,51	20,53	20,50	20,48	20,52	20,63	20,53	20,54	20,61	20,54	20,56	20,54	20,50	20,55	20,57	20,59	20,60	20,47	20,55	20,52	20,51	20,53	20,56	20,52	20,48	20,46	20,57	20,53	20,58	20,54	20,56	20,58	20,59	20,52	20,55	20,55	20,46	20,52	20,55	20,57	20,55	20,54	20,58	20,54	20,48	20,49	20,55	20,57	20,60	20,58	20,52	20,44	20,48	20,51	20,52	20,54	20,55	20,52	20,52	20,49	20,39	20,44	20,56	20,62	20,56	20,52	20,52	20,54	20,47	20,41	20,47	20,46	20,49	20,46	20,49	20,57	20,48	20,49	20,50	20,43	20,47	20,46	20,50	20,49	20,44	20,46	20,52	20,54	20,58	20,56	20,53	20,53	20,46	20,39	20,44	20,49	20,48	20,40	20,45	20,60	20,55	20,42	20,46	20,50	20,47	20,50	20,44	20,40	20,39	20,44	20,43	20,42	20,51	20,42	20,39	20,42	20,41	20,47	20,54	20,41	20,45	20,43	20,44	20,41	20,55	20,49	20,44	20,51	20,48	20,47	20,48	20,53	20,54	20,52	20,55	20,50	20,46	20,54	20,45	20,48	20,50	20,52	20,49	20,50	20,42	20,58	20,56	20,43	20,58	20,56	20,52	20,54	20,47	20,41	20,49	20,58	20,48	20,53	20,58	20,49	20,49	20,49	20,50	20,53	20,49	20,47	20,46	20,43	20,45	20,47	20,50	20,48	20,59	20,54	20,46	20,49	20,54	20,45	20,43	20,38	20,46	20,42	20,42	20,45	20,51	20,47	20,40	20,37	20,37	20,46	20,40	20,45	20,55	20,55	20,51	20,48	20,40	20,55	20,52	20,51	20,43	20,40	20,48	20,48	20,51	20,55	20,49	20,45	20,50	20,51	20,59	20,55	20,49	20,43	20,43	20,39	20,42	20,44	20,35	20,41	20,38	20,42	20,43	20,32	20,40	20,34	20,37	20,45	20,40	20,42	20,45	20,43	20,43	20,40	20,39	20,42	20,43	20,37	20,30	20,30	20,27	20,32	20,44	20,46	20,49	
20,35	20,39	20,31	20,35	20,31	20,32	20,34	20,39	20,40	20,37	20,29	20,31	20,35	20,43	20,50	20,57	20,48	20,47	20,45	20,41	20,48	20,47	20,40	20,44	20,47	20,36	20,34	20,35	20,39	20,45	20,33	20,31	20,38	20,39	20,43	20,47	20,48	20,57	20,51	20,49	20,47	20,57	20,55	20,39	20,46	20,51	20,43	20,31	20,38	20,40	20,48	20,45	20,45	20,54	20,47	20,41	20,49	20,56	20,51	20,43	20,39	20,47	20,53	20,49	20,49	20,46	20,46	20,49	20,43	20,44	20,50	20,61	20,62	20,53	20,50	20,57	20,47	20,51	20,56	20,52	20,42	20,43	20,51	20,47	20,47	20,56	20,61	20,47	20,44	20,46	20,49	20,51	20,50	20,48	20,50	20,52	20,51	20,51	20,51	20,59	20,55	20,56	20,52	20,46	20,51	20,50	20,53	20,49	20,47	20,47	20,45	20,49	20,55	20,50	20,49	20,41	20,44	20,45	20,44	20,43	20,50	20,50	20,52	20,56	20,48	20,50	20,48	20,51	20,54	20,46	20,56	20,57	20,47	20,49	20,57	20,60	20,54	20,52	20,58	20,53	20,50	20,61	20,59	20,43	20,40	20,50	20,52	20,44	20,49	20,57	20,60	20,57	20,48	20,51	20,50	20,49	20,50	20,49	20,54	20,51	20,40	20,50	20,56	20,50	20,58	20,68	20,62	20,46	20,48	20,46	20,60	20,56	20,52	20,61	20,58	20,50	20,59	20,62	20,57	20,55	20,54	20,60	20,62	20,62	20,56	20,50	20,51	20,48	20,45	20,63	20,62	20,63	20,67	20,60	20,53	20,60	20,61	20,56	20,52	20,53	20,58	20,62	20,53	20,51	20,54	20,59	20,54	20,51	20,56	20,47	20,46	20,64	20,60	20,54	20,51	20,55	20,57	20,49	20,47	20,56	20,49	20,49	20,57	20,58	20,59	20,60	20,52	20,52	20,54	20,55	20,51	20,62	20,57	20,55	20,55	20,60	20,56	20,53	20,54	20,58	20,66	20,68	20,60	20,60	20,48	20,49	20,54	20,50	20,56	20,58	20,55	20,64	20,58	20,56	20,54	20,57	20,59	20,53	20,52	20,58	20,60	20,57	20,58	20,52	20,61	20,53	20,52	20,56	20,54	20,57	20,61	20,64	20,57	20,58	20,60	20,68	20,65	20,61	20,59	20,61	20,55	20,50	20,53	20,68	20,63	20,62	20,62	20,60	20,60	20,54	20,54	20,59	20,53	20,53	20,60	20,58	20,53	20,56	20,57	20,64	20,64	20,61	20,62	20,67	20,65	20,58	20,62	20,62	20,61	20,58	20,61	20,62	20,58	20,61	20,63	20,63	20,61	20,65	20,66	20,62	20,62	20,61	20,59	20,62	20,67	20,62	20,62	20,57	20,60	20,62	20,64	20,61	20,67	20,60	20,61	20,52	20,62	20,64	20,59	20,63	20,65	20,56	20,57	20,55	20,50	20,62	20,66	20,64	20,57	20,63	20,66	20,62	20,59	20,61	20,57	20,58	20,62	20,55	20,59	20,55	20,56	20,66	20,55	20,47	20,57	20,59	20,55	20,62	20,62	20,61	20,67	20,63	20,51	20,54	20,59	20,61	20,54	20,52	20,54	20,48	20,52	20,58	20,62	20,55	20,53	20,57	20,58	20,50	20,63	20,65	20,65	20,55	20,58	20,59	20,60	20,58	20,54	20,53	20,52	20,55	20,65	20,61	20,56	20,61	20,57	20,52	20,56	20,59	20,53	20,55	20,56	20,63	20,64	20,55	20,54	20,48	20,51	20,59	20,54	20,49	20,50	20,56	20,53	20,58	20,53	20,58	20,62	20,59	20,60	20,61	20,53	20,48	20,50	20,53	20,62	20,67	20,60	20,58	20,58	20,58	20,56	20,51	20,51	20,54	20,57	20,52	20,42	20,50	20,62	20,59	20,52	20,52	20,55	20,48	20,48	20,46	20,47	20,51	20,61	20,54	20,52	20,53	20,61	20,60	20,52	20,48	20,54	20,48	20,39	20,52	20,57	20,54	20,53	20,53	20,56	20,56	20,55	20,52	20,54	20,47	20,48	20,47	20,48	20,63	20,60	20,47	20,52	20,44	20,37	20,45	20,50	20,54	20,55	20,52	20,43	20,45	20,41	20,44	20,45	20,49	20,48	20,42	20,48	20,43	20,47	20,48	20,53	20,56	20,49	20,52	20,53	20,42	20,52	20,65	20,61	20,47	20,47	20,39	20,44	20,55	20,59	20,56	20,58	20,52	20,49	20,46	20,54	20,54	20,53	20,60	20,58	20,50	20,56	20,47	20,49	20,51	20,48	20,64	20,58	20,46	20,51	20,56	20,46	20,53	20,52	20,48	20,48	20,48	20,43	20,49	20,54	20,49	20,44	20,56	20,56	20,53	20,44	20,45	20,43	20,43	20,51	20,44	20,39	20,45	20,45	20,46	20,49	20,49	20,54	20,49	20,45	20,45	20,48	20,40	20,39	20,47	20,44	20,40	20,46	20,49	20,49	20,50	20,39	20,30	20,45	20,46	20,50	20,53	20,51	20,53	20,46	20,44	20,44	20,54	20,55	20,48	20,44	20,41	20,45	20,46	20,49	20,47	20,49	20,47	20,46	20,43	20,41	20,45	20,41	20,47	20,45	20,45	20,40	20,34	20,47	20,53	20,47	20,54	20,47	20,39	20,43	20,41	20,49	20,46	20,49	20,53	20,42	20,41	20,36	20,32	20,41	20,42	20,29	20,25	20,33	20,32	20,28	20,45	20,39	20,38	
20,42	20,34	20,24	20,27	20,44	20,33	20,36	20,42	20,45	20,31	20,32	20,34	20,36	20,40	20,51	20,53	20,44	20,44	20,43	20,46	20,39	20,45	20,40	20,43	20,58	20,42	20,40	20,35	20,34	20,37	20,45	20,35	20,32	20,43	20,47	20,49	20,39	20,56	20,49	20,48	20,38	20,53	20,55	20,41	20,46	20,46	20,41	20,36	20,38	20,43	20,53	20,54	20,52	20,55	20,45	20,43	20,51	20,52	20,56	20,45	20,47	20,52	20,53	20,54	20,50	20,47	20,51	20,52	20,43	20,44	20,49	20,54	20,57	20,53	20,54	20,55	20,48	20,49	20,57	20,53	20,52	20,42	20,42	20,48	20,54	20,55	20,55	20,63	20,56	20,52	20,43	20,45	20,42	20,42	20,43	20,51	20,52	20,55	20,50	20,52	20,55	20,57	20,57	20,55	20,52	20,49	20,40	20,44	20,41	20,48	20,49	20,46	20,47	20,55	20,58	20,54	20,47	20,47	20,42	20,48	20,50	20,41	20,51	20,56	20,47	20,57	20,51	20,49	20,52	20,50	20,55	20,56	20,48	20,49	20,55	20,52	20,52	20,52	20,52	20,49	20,46	20,56	20,62	20,52	20,41	20,50	20,45	20,46	20,48	20,48	20,52	20,54	20,51	20,47	20,55	20,60	20,63	20,59	20,50	20,49	20,40	20,48	20,56	20,50	20,61	20,68	20,62	20,54	20,53	20,51	20,50	20,61	20,59	20,64	20,66	20,59	20,55	20,59	20,64	20,53	20,53	20,55	20,59	20,64	20,64	20,56	20,60	20,56	20,53	20,62	20,62	20,63	20,59	20,63	20,55	20,53	20,60	20,55	20,54	20,60	20,62	20,61	20,55	20,56	20,56	20,59	20,52	20,55	20,60	20,59	20,48	20,64	20,65	20,57	20,60	20,54	20,54	20,52	20,48	20,52	20,56	20,55	20,53	20,60	20,55	20,60	20,50	20,52	20,54	20,58	20,56	20,54	20,50	20,47	20,48	20,54	20,53	20,53	20,54	20,52	20,64	20,67	20,63	20,59	20,53	20,51	20,48	20,51	20,55	20,65	20,59	20,60	20,62	20,67	20,63	20,65	20,61	20,53	20,52	20,59	20,59	20,60	20,62	20,63	20,62	20,58	20,63	20,60	20,56	20,57	20,70	20,67	20,64	20,63	20,55	20,70	20,75	20,63	20,59	20,57	20,61	20,56	20,55	20,66	20,62	20,56	20,57	20,60	20,59	20,60	20,57	20,56	20,55	20,63	20,62	20,65	20,57	20,55	20,63	20,63	20,61	20,67	20,62	20,66	20,63	20,57	20,60	20,64	20,67	20,62	20,60	20,65	20,63	20,66	20,62	20,64	20,68	20,63	20,67	20,69	20,61	20,58	20,60	20,63	20,69	20,61	20,55	20,55	20,53	20,54	20,63	20,60	20,61	20,61	20,65	20,54	20,59	20,60	20,55	20,62	20,67	20,62	20,55	20,58	20,58	20,64	20,60	20,64	20,61	20,58	20,60	20,62	20,60	20,58	20,53	20,63	20,60	20,56	20,62	20,61	20,57	20,55	20,57	20,47	20,49	20,58	20,62	20,64	20,60	20,61	20,65	20,65	20,56	20,58	20,64	20,62	20,56	20,63	20,63	20,51	20,56	20,64	20,61	20,58	20,54	20,57	20,59	20,57	20,58	20,59	20,57	20,53	20,51	20,67	20,62	20,70	20,58	20,59	20,55	20,53	20,58	20,53	20,54	20,59	20,56	20,55	20,56	20,67	20,59	20,58	20,59	20,60	20,63	20,60	20,55	20,48	20,42	20,57	20,63	20,59	20,57	20,52	20,51	20,55	20,54	20,62	20,58	20,55	20,55	20,63	20,55	20,51	20,49	20,50	20,59	20,66	20,64	20,58	20,52	20,60	20,65	20,58	20,49	20,53	20,57	20,52	20,43	20,51	20,54	20,55	20,50	20,53	20,47	20,49	20,49	20,51	20,48	20,55	20,59	20,57	20,52	20,53	20,67	20,66	20,62	20,52	20,51	20,54	20,44	20,47	20,55	20,59	20,56	20,49	20,54	20,57	20,59	20,51	20,51	20,53	20,50	20,46	20,48	20,58	20,59	20,48	20,51	20,54	20,46	20,48	20,42	20,49	20,54	20,53	20,45	20,42	20,40	20,45	20,48	20,52	20,52	20,48	20,56	20,52	20,53	20,49	20,55	20,54	20,50	20,54	20,61	20,48	20,38	20,54	20,63	20,55	20,53	20,46	20,41	20,60	20,57	20,54	20,47	20,48	20,48	20,47	20,51	20,54	20,57	20,51	20,54	20,53	20,61	20,54	20,47	20,47	20,48	20,55	20,63	20,58	20,57	20,53	20,52	20,55	20,48	20,46	20,48	20,47	20,40	20,45	20,40	20,42	20,44	20,48	20,47	20,50	20,46	20,56	20,47	20,44	20,55	20,59	20,51	20,48	20,49	20,57	20,51	20,49	20,45	20,51	20,47	20,48	20,55	20,49	20,48	20,51	20,47	20,55	20,55	20,43	20,44	20,47	20,41	20,39	20,43	20,49	20,52	20,47	20,36	20,48	20,51	20,44	20,47	20,42	20,49	20,52	20,46	20,41	20,38	20,45	20,48	20,49	20,44	20,46	20,40	20,52	20,44	20,44	20,42	20,45	20,53	20,53	20,47	20,42	20,51	20,42	20,40	20,46	20,48	20,49	20,46	20,44	20,47	20,53	20,49	20,54	20,35	20,41	20,49	20,40	20,40	20,37	20,40	20,43	20,43	20,36	20,38	20,39	20,32	20,36	
20,43	20,34	20,35	20,40	20,41	20,41	20,44	20,45	20,42	20,42	20,37	20,41	20,39	20,41	20,40	20,43	20,47	20,45	20,43	20,42	20,41	20,53	20,49	20,45	20,62	20,54	20,47	20,33	20,34	20,38	20,40	20,45	20,48	20,45	20,47	20,41	20,37	20,41	20,44	20,43	20,44	20,38	20,45	20,45	20,43	20,49	20,48	20,45	20,48	20,47	20,56	20,59	20,53	20,55	20,50	20,47	20,56	20,52	20,53	20,54	20,50	20,50	20,45	20,51	20,55	20,53	20,53	20,40	20,32	20,37	20,48	20,55	20,58	20,56	20,52	20,47	20,42	20,54	20,56	20,50	20,59	20,46	20,33	20,44	20,51	20,52	20,58	20,50	20,53	20,48	20,51	20,54	20,48	20,50	20,49	20,51	20,47	20,53	20,61	20,55	20,48	20,46	20,53	20,57	20,44	20,44	20,45	20,42	20,45	20,45	20,46	20,44	20,52	20,51	20,59	20,51	20,44	20,46	20,48	20,50	20,48	20,40	20,52	20,58	20,49	20,51	20,53	20,48	20,57	20,58	20,56	20,52	20,49	20,48	20,52	20,58	20,50	20,50	20,52	20,49	20,46	20,54	20,51	20,49	20,40	20,43	20,50	20,47	20,52	20,52	20,53	20,55	20,51	20,50	20,48	20,60	20,62	20,51	20,48	20,50	20,44	20,51	20,49	20,49	20,55	20,54	20,49	20,48	20,52	20,45	20,46	20,53	20,54	20,62	20,64	20,60	20,54	20,43	20,51	20,49	20,47	20,55	20,56	20,54	20,61	20,57	20,55	20,56	20,50	20,61	20,52	20,58	20,60	20,57	20,54	20,57	20,55	20,50	20,49	20,55	20,54	20,54	20,52	20,54	20,58	20,53	20,57	20,58	20,60	20,55	20,51	20,46	20,57	20,55	20,54	20,54	20,50	20,52	20,54	20,55	20,55	20,52	20,52	20,54	20,46	20,53	20,55	20,57	20,58	20,59	20,55	20,57	20,55	20,51	20,55	20,57	20,52	20,54	20,57	20,56	20,64	20,63	20,57	20,66	20,62	20,63	20,58	20,54	20,69	20,69	20,62	20,62	20,68	20,66	20,61	20,64	20,59	20,55	20,55	20,62	20,59	20,64	20,64	20,61	20,60	20,55	20,56	20,60	20,60	20,60	20,72	20,68	20,65	20,62	20,57	20,58	20,68	20,62	20,56	20,53	20,55	20,63	20,60	20,64	20,66	20,61	20,59	20,60	20,64	20,66	20,65	20,58	20,62	20,64	20,64	20,65	20,63	20,66	20,68	20,69	20,67	20,65	20,66	20,59	20,67	20,64	20,59	20,57	20,69	20,63	20,56	20,61	20,61	20,68	20,68	20,65	20,68	20,59	20,61	20,70	20,69	20,60	20,57	20,59	20,64	20,69	20,65	20,56	20,53	20,55	20,61	20,62	20,58	20,56	20,65	20,59	20,61	20,62	20,57	20,64	20,64	20,66	20,62	20,57	20,62	20,62	20,65	20,65	20,69	20,59	20,56	20,53	20,59	20,53	20,50	20,54	20,58	20,60	20,61	20,64	20,61	20,60	20,52	20,63	20,60	20,51	20,61	20,67	20,66	20,51	20,52	20,61	20,61	20,69	20,68	20,63	20,57	20,59	20,60	20,58	20,59	20,61	20,61	20,61	20,58	20,58	20,59	20,58	20,53	20,54	20,63	20,55	20,53	20,61	20,55	20,58	20,59	20,58	20,67	20,63	20,57	20,50	20,56	20,64	20,56	20,49	20,58	20,62	20,69	20,64	20,62	20,58	20,61	20,59	20,60	20,55	20,50	20,56	20,54	20,60	20,64	20,59	20,53	20,51	20,54	20,61	20,58	20,55	20,50	20,56	20,61	20,53	20,53	20,47	20,53	20,60	20,66	20,59	20,53	20,60	20,61	20,56	20,53	20,56	20,60	20,50	20,49	20,53	20,52	20,53	20,54	20,59	20,54	20,49	20,53	20,53	20,53	20,52	20,59	20,57	20,51	20,51	20,60	20,56	20,52	20,48	20,46	20,46	20,44	20,44	20,52	20,55	20,56	20,54	20,43	20,55	20,55	20,50	20,50	20,45	20,51	20,49	20,46	20,49	20,57	20,52	20,46	20,50	20,56	20,57	20,48	20,45	20,47	20,45	20,47	20,43	20,38	20,39	20,47	20,54	20,56	20,48	20,57	20,54	20,63	20,49	20,55	20,51	20,49	20,48	20,49	20,42	20,41	20,44	20,53	20,54	20,46	20,47	20,48	20,63	20,54	20,45	20,52	20,46	20,50	20,51	20,51	20,54	20,51	20,54	20,51	20,50	20,59	20,54	20,48	20,44	20,39	20,44	20,53	20,67	20,65	20,54	20,50	20,64	20,50	20,47	20,51	20,51	20,45	20,46	20,45	20,38	20,44	20,48	20,44	20,40	20,42	20,54	20,56	20,48	20,59	20,48	20,46	20,50	20,44	20,50	20,55	20,53	20,50	20,53	20,52	20,50	20,51	20,51	20,50	20,55	20,47	20,45	20,52	20,50	20,42	20,42	20,45	20,45	20,53	20,54	20,53	20,39	20,35	20,46	20,59	20,55	20,50	20,42	20,41	20,40	20,45	20,42	20,41	20,51	20,55	20,47	20,46	20,49	20,42	20,44	20,49	20,45	20,45	20,51	20,45	20,50	20,52	20,51	20,54	20,39	20,31	20,36	20,47	20,47	20,42	20,41	20,37	20,42	20,52	20,46	20,47	20,43	20,39	20,40	20,45	20,35	20,35	20,45	20,48	20,40	20,40	20,39	20,41	20,49	
20,36	20,35	20,33	20,33	20,36	20,35	20,44	20,39	20,36	20,40	20,39	20,37	20,48	20,41	20,40	20,39	20,45	20,50	20,45	20,49	20,47	20,49	20,45	20,46	20,55	20,53	20,45	20,40	20,43	20,53	20,45	20,54	20,53	20,45	20,49	20,45	20,38	20,37	20,44	20,49	20,43	20,36	20,39	20,42	20,48	20,45	20,49	20,53	20,59	20,53	20,53	20,53	20,51	20,58	20,52	20,52	20,51	20,48	20,52	20,56	20,49	20,52	20,51	20,50	20,49	20,50	20,53	20,44	20,38	20,42	20,48	20,66	20,65	20,60	20,58	20,52	20,53	20,55	20,54	20,49	20,52	20,46	20,36	20,46	20,45	20,51	20,51	20,49	20,45	20,46	20,53	20,51	20,48	20,60	20,53	20,48	20,54	20,51	20,58	20,64	20,56	20,50	20,52	20,47	20,42	20,48	20,53	20,56	20,57	20,55	20,45	20,44	20,58	20,53	20,50	20,51	20,45	20,41	20,50	20,53	20,53	20,41	20,49	20,51	20,51	20,57	20,56	20,50	20,56	20,52	20,55	20,51	20,50	20,51	20,50	20,54	20,60	20,55	20,51	20,51	20,53	20,52	20,51	20,55	20,56	20,52	20,44	20,52	20,52	20,48	20,52	20,54	20,54	20,53	20,61	20,56	20,60	20,62	20,49	20,52	20,50	20,63	20,56	20,49	20,59	20,54	20,48	20,45	20,48	20,53	20,60	20,55	20,53	20,59	20,65	20,57	20,62	20,58	20,49	20,49	20,53	20,57	20,59	20,48	20,53	20,51	20,49	20,53	20,54	20,64	20,54	20,52	20,58	20,59	20,53	20,55	20,55	20,48	20,44	20,53	20,50	20,48	20,53	20,52	20,59	20,55	20,58	20,55	20,57	20,54	20,49	20,58	20,60	20,55	20,52	20,54	20,48	20,52	20,59	20,63	20,66	20,53	20,51	20,53	20,54	20,59	20,56	20,61	20,61	20,55	20,57	20,59	20,56	20,56	20,65	20,60	20,62	20,62	20,63	20,56	20,53	20,65	20,63	20,58	20,57	20,61	20,60	20,53	20,67	20,71	20,61	20,70	20,71	20,64	20,60	20,62	20,60	20,53	20,58	20,62	20,65	20,68	20,62	20,59	20,61	20,51	20,52	20,58	20,61	20,66	20,70	20,64	20,66	20,68	20,59	20,63	20,62	20,67	20,53	20,52	20,58	20,58	20,62	20,61	20,69	20,70	20,57	20,51	20,64	20,65	20,62	20,65	20,61	20,62	20,64	20,72	20,64	20,69	20,69	20,69	20,70	20,62	20,68	20,58	20,65	20,73	20,61	20,60	20,69	20,61	20,61	20,61	20,60	20,68	20,72	20,65	20,66	20,57	20,63	20,70	20,69	20,65	20,60	20,58	20,64	20,67	20,61	20,58	20,60	20,59	20,67	20,61	20,63	20,62	20,58	20,55	20,64	20,67	20,62	20,58	20,67	20,61	20,66	20,64	20,56	20,66	20,65	20,62	20,68	20,68	20,59	20,57	20,60	20,60	20,56	20,56	20,61	20,70	20,71	20,75	20,70	20,59	20,63	20,60	20,61	20,58	20,62	20,64	20,71	20,57	20,48	20,65	20,57	20,73	20,68	20,62	20,56	20,59	20,58	20,55	20,58	20,62	20,54	20,61	20,55	20,60	20,60	20,58	20,53	20,56	20,64	20,61	20,59	20,66	20,57	20,53	20,58	20,63	20,68	20,68	20,68	20,57	20,57	20,60	20,46	20,50	20,52	20,55	20,61	20,61	20,53	20,58	20,64	20,60	20,59	20,55	20,55	20,57	20,56	20,50	20,57	20,59	20,55	20,56	20,51	20,65	20,63	20,64	20,55	20,46	20,52	20,54	20,50	20,45	20,45	20,60	20,65	20,59	20,54	20,57	20,52	20,57	20,55	20,61	20,59	20,58	20,55	20,51	20,51	20,46	20,55	20,57	20,55	20,49	20,51	20,44	20,53	20,50	20,60	20,58	20,48	20,54	20,56	20,54	20,47	20,55	20,51	20,49	20,44	20,50	20,54	20,56	20,58	20,57	20,43	20,47	20,51	20,43	20,54	20,50	20,52	20,59	20,56	20,55	20,56	20,54	20,48	20,46	20,59	20,56	20,49	20,47	20,50	20,52	20,53	20,45	20,40	20,44	20,46	20,51	20,48	20,35	20,47	20,44	20,55	20,55	20,45	20,48	20,46	20,52	20,48	20,38	20,46	20,43	20,50	20,52	20,50	20,46	20,44	20,59	20,54	20,45	20,53	20,56	20,59	20,47	20,51	20,49	20,46	20,52	20,67	20,58	20,52	20,41	20,42	20,48	20,44	20,49	20,58	20,65	20,55	20,49	20,44	20,55	20,54	20,47	20,52	20,50	20,46	20,48	20,48	20,48	20,45	20,51	20,41	20,43	20,41	20,48	20,52	20,45	20,53	20,49	20,39	20,50	20,44	20,39	20,47	20,52	20,47	20,48	20,46	20,45	20,46	20,47	20,47	20,54	20,48	20,43	20,50	20,53	20,46	20,33	20,40	20,45	20,51	20,58	20,57	20,42	20,40	20,47	20,51	20,51	20,50	20,39	20,43	20,45	20,49	20,41	20,46	20,46	20,44	20,44	20,40	20,49	20,43	20,54	20,50	20,45	20,42	20,43	20,52	20,53	20,50	20,46	20,48	20,42	20,36	20,40	20,43	20,40	20,40	20,41	20,39	20,38	20,50	20,43	20,43	20,42	20,38	20,33	20,37	20,42	20,42	20,40	20,38	20,40	20,40	20,40	20,42	20,43	
20,31	20,35	20,31	20,14	20,24	20,38	20,36	20,41	20,38	20,42	20,37	20,33	20,48	20,50	20,48	20,48	20,31	20,42	20,44	20,48	20,46	20,47	20,48	20,50	20,44	20,39	20,41	20,42	20,47	20,47	20,46	20,43	20,56	20,40	20,47	20,42	20,43	20,41	20,44	20,43	20,41	20,47	20,46	20,38	20,40	20,42	20,43	20,43	20,51	20,51	20,52	20,55	20,48	20,49	20,58	20,53	20,50	20,47	20,50	20,56	20,51	20,50	20,53	20,59	20,52	20,42	20,48	20,51	20,48	20,46	20,42	20,64	20,66	20,55	20,53	20,49	20,50	20,49	20,46	20,48	20,49	20,51	20,43	20,42	20,41	20,51	20,50	20,53	20,59	20,51	20,56	20,48	20,41	20,54	20,54	20,53	20,57	20,57	20,57	20,61	20,62	20,51	20,54	20,51	20,58	20,51	20,50	20,47	20,50	20,55	20,52	20,45	20,56	20,53	20,56	20,58	20,53	20,46	20,47	20,55	20,53	20,45	20,54	20,50	20,45	20,58	20,56	20,57	20,48	20,43	20,55	20,52	20,42	20,48	20,51	20,51	20,50	20,45	20,40	20,45	20,40	20,42	20,41	20,50	20,56	20,62	20,57	20,47	20,44	20,48	20,53	20,51	20,52	20,52	20,55	20,60	20,58	20,61	20,56	20,47	20,45	20,53	20,50	20,47	20,56	20,53	20,54	20,49	20,46	20,55	20,70	20,58	20,49	20,51	20,62	20,54	20,50	20,58	20,60	20,55	20,51	20,57	20,54	20,45	20,51	20,52	20,48	20,55	20,52	20,56	20,55	20,51	20,53	20,57	20,58	20,58	20,60	20,57	20,57	20,59	20,58	20,57	20,58	20,58	20,54	20,56	20,59	20,56	20,52	20,49	20,53	20,63	20,58	20,49	20,46	20,52	20,51	20,54	20,57	20,61	20,62	20,60	20,52	20,49	20,52	20,59	20,56	20,60	20,61	20,51	20,54	20,60	20,58	20,58	20,64	20,62	20,65	20,65	20,68	20,59	20,60	20,66	20,62	20,61	20,57	20,55	20,58	20,58	20,62	20,57	20,59	20,69	20,71	20,60	20,59	20,62	20,60	20,57	20,58	20,66	20,63	20,69	20,65	20,56	20,61	20,59	20,63	20,62	20,53	20,62	20,67	20,63	20,64	20,67	20,57	20,59	20,64	20,63	20,56	20,44	20,54	20,64	20,61	20,63	20,66	20,71	20,65	20,54	20,53	20,59	20,60	20,68	20,61	20,57	20,64	20,69	20,62	20,59	20,62	20,61	20,59	20,60	20,61	20,68	20,61	20,67	20,62	20,62	20,69	20,68	20,58	20,63	20,67	20,61	20,62	20,64	20,64	20,61	20,64	20,69	20,70	20,65	20,62	20,62	20,62	20,60	20,58	20,55	20,68	20,61	20,67	20,64	20,67	20,66	20,65	20,55	20,60	20,61	20,60	20,61	20,62	20,63	20,70	20,70	20,57	20,62	20,66	20,63	20,73	20,68	20,67	20,58	20,57	20,57	20,63	20,58	20,58	20,65	20,66	20,63	20,68	20,55	20,64	20,59	20,62	20,63	20,61	20,52	20,63	20,56	20,52	20,63	20,59	20,64	20,64	20,60	20,61	20,64	20,59	20,54	20,61	20,66	20,57	20,55	20,55	20,55	20,58	20,64	20,67	20,60	20,64	20,58	20,65	20,64	20,58	20,58	20,57	20,61	20,60	20,60	20,64	20,65	20,67	20,67	20,52	20,51	20,57	20,52	20,56	20,55	20,56	20,57	20,70	20,62	20,57	20,54	20,55	20,56	20,59	20,57	20,53	20,59	20,59	20,59	20,52	20,63	20,67	20,59	20,58	20,51	20,58	20,57	20,63	20,52	20,50	20,53	20,62	20,62	20,50	20,53	20,52	20,62	20,56	20,66	20,61	20,56	20,52	20,49	20,41	20,42	20,53	20,57	20,46	20,50	20,57	20,43	20,54	20,51	20,52	20,56	20,46	20,52	20,50	20,58	20,48	20,48	20,51	20,53	20,50	20,53	20,52	20,54	20,56	20,55	20,47	20,54	20,58	20,50	20,53	20,56	20,53	20,57	20,59	20,55	20,56	20,60	20,55	20,50	20,54	20,58	20,50	20,47	20,49	20,52	20,58	20,55	20,45	20,43	20,40	20,45	20,42	20,44	20,43	20,40	20,55	20,57	20,46	20,52	20,49	20,45	20,48	20,53	20,46	20,45	20,49	20,53	20,53	20,52	20,52	20,61	20,51	20,47	20,52	20,59	20,52	20,46	20,43	20,50	20,49	20,54	20,60	20,54	20,52	20,52	20,49	20,54	20,42	20,44	20,43	20,52	20,52	20,49	20,40	20,46	20,54	20,54	20,49	20,47	20,43	20,51	20,50	20,47	20,45	20,47	20,49	20,42	20,40	20,54	20,50	20,40	20,42	20,44	20,46	20,46	20,50	20,45	20,41	20,41	20,43	20,50	20,40	20,43	20,48	20,49	20,47	20,51	20,47	20,49	20,48	20,42	20,35	20,34	20,47	20,46	20,48	20,54	20,56	20,51	20,35	20,44	20,48	20,50	20,43	20,42	20,43	20,46	20,50	20,46	20,49	20,45	20,40	20,39	20,40	20,52	20,46	20,46	20,50	20,42	20,36	20,36	20,51	20,47	20,44	20,39	20,48	20,46	20,34	20,37	20,38	20,42	20,43	20,35	20,42	20,55	20,49	20,32	20,31	20,41	20,33	20,39	20,46	20,48	20,46	20,34	20,35	20,39	20,47	20,36	20,38	20,42	
20,41	20,36	20,34	20,35	20,26	20,28	20,37	20,41	20,37	20,50	20,41	20,38	20,48	20,43	20,47	20,52	20,33	20,35	20,32	20,38	20,45	20,46	20,55	20,49	20,41	20,39	20,46	20,52	20,44	20,40	20,34	20,37	20,44	20,39	20,44	20,45	20,46	20,47	20,45	20,45	20,39	20,41	20,49	20,45	20,51	20,42	20,42	20,36	20,41	20,56	20,50	20,43	20,43	20,53	20,55	20,55	20,51	20,48	20,57	20,63	20,57	20,55	20,50	20,50	20,45	20,42	20,50	20,56	20,43	20,50	20,46	20,53	20,64	20,55	20,49	20,45	20,47	20,48	20,50	20,52	20,50	20,49	20,54	20,51	20,50	20,50	20,53	20,45	20,48	20,47	20,47	20,51	20,49	20,47	20,49	20,54	20,50	20,52	20,55	20,51	20,55	20,50	20,49	20,52	20,49	20,51	20,53	20,51	20,43	20,42	20,49	20,51	20,58	20,55	20,56	20,53	20,47	20,45	20,46	20,44	20,44	20,50	20,56	20,53	20,47	20,53	20,60	20,51	20,52	20,53	20,56	20,48	20,43	20,49	20,47	20,50	20,48	20,45	20,48	20,49	20,46	20,44	20,33	20,48	20,50	20,46	20,51	20,52	20,44	20,45	20,56	20,55	20,53	20,57	20,47	20,51	20,58	20,51	20,60	20,52	20,41	20,52	20,48	20,47	20,58	20,54	20,53	20,51	20,45	20,48	20,57	20,50	20,51	20,54	20,58	20,55	20,49	20,50	20,64	20,65	20,49	20,52	20,52	20,54	20,50	20,47	20,52	20,61	20,62	20,61	20,55	20,54	20,48	20,57	20,55	20,59	20,59	20,45	20,52	20,60	20,64	20,61	20,52	20,54	20,53	20,56	20,59	20,48	20,45	20,40	20,54	20,64	20,64	20,53	20,48	20,55	20,59	20,58	20,57	20,64	20,55	20,58	20,63	20,54	20,50	20,56	20,63	20,62	20,62	20,57	20,59	20,65	20,51	20,58	20,58	20,63	20,63	20,66	20,62	20,66	20,65	20,63	20,51	20,69	20,66	20,63	20,60	20,64	20,66	20,56	20,57	20,60	20,60	20,64	20,61	20,60	20,55	20,55	20,61	20,64	20,63	20,64	20,66	20,53	20,58	20,59	20,64	20,70	20,59	20,61	20,73	20,65	20,57	20,57	20,56	20,63	20,67	20,58	20,54	20,52	20,59	20,68	20,68	20,65	20,65	20,69	20,63	20,63	20,57	20,55	20,65	20,70	20,71	20,59	20,61	20,66	20,65	20,56	20,61	20,62	20,57	20,63	20,65	20,58	20,60	20,65	20,60	20,69	20,68	20,59	20,56	20,56	20,62	20,61	20,62	20,62	20,65	20,63	20,70	20,64	20,66	20,66	20,66	20,63	20,67	20,66	20,62	20,61	20,68	20,62	20,63	20,64	20,62	20,60	20,69	20,67	20,61	20,64	20,62	20,64	20,66	20,63	20,64	20,64	20,56	20,60	20,65	20,62	20,66	20,68	20,70	20,58	20,49	20,60	20,63	20,59	20,64	20,67	20,53	20,56	20,63	20,65	20,60	20,62	20,64	20,61	20,58	20,54	20,64	20,61	20,55	20,62	20,56	20,65	20,66	20,56	20,55	20,62	20,64	20,56	20,61	20,60	20,57	20,62	20,63	20,56	20,51	20,58	20,63	20,67	20,65	20,60	20,60	20,62	20,61	20,61	20,62	20,60	20,56	20,61	20,63	20,70	20,65	20,58	20,59	20,55	20,62	20,58	20,52	20,56	20,62	20,62	20,60	20,59	20,62	20,57	20,59	20,58	20,58	20,61	20,60	20,63	20,62	20,56	20,51	20,52	20,51	20,53	20,61	20,60	20,55	20,58	20,59	20,57	20,53	20,57	20,49	20,50	20,60	20,59	20,54	20,53	20,51	20,57	20,56	20,54	20,56	20,51	20,45	20,38	20,53	20,57	20,45	20,38	20,53	20,49	20,50	20,56	20,60	20,60	20,47	20,51	20,55	20,57	20,55	20,50	20,52	20,53	20,51	20,61	20,52	20,52	20,57	20,49	20,47	20,56	20,53	20,55	20,59	20,55	20,45	20,53	20,65	20,60	20,50	20,63	20,60	20,54	20,52	20,49	20,47	20,52	20,48	20,46	20,49	20,53	20,52	20,45	20,39	20,43	20,52	20,48	20,53	20,50	20,54	20,61	20,54	20,50	20,47	20,48	20,56	20,65	20,56	20,49	20,53	20,56	20,51	20,48	20,59	20,65	20,49	20,46	20,53	20,53	20,47	20,41	20,46	20,50	20,46	20,51	20,56	20,49	20,53	20,54	20,47	20,39	20,41	20,46	20,43	20,42	20,46	20,48	20,43	20,45	20,52	20,57	20,46	20,44	20,39	20,48	20,55	20,42	20,42	20,42	20,51	20,45	20,37	20,49	20,53	20,44	20,42	20,47	20,47	20,49	20,48	20,44	20,38	20,45	20,46	20,48	20,53	20,47	20,51	20,56	20,51	20,52	20,45	20,48	20,52	20,42	20,38	20,40	20,39	20,43	20,50	20,54	20,52	20,52	20,40	20,48	20,50	20,43	20,35	20,41	20,51	20,48	20,41	20,43	20,46	20,50	20,38	20,36	20,38	20,54	20,52	20,49	20,50	20,39	20,37	20,46	20,53	20,50	20,46	20,46	20,44	20,54	20,37	20,30	20,34	20,48	20,45	20,34	20,39	20,47	20,48	20,35	20,36	20,45	20,37	20,32	20,48	20,44	20,31	20,35	20,42	20,36	20,40	20,43	20,39	20,43	
20,39	20,28	20,31	20,38	20,36	20,30	20,40	20,38	20,39	20,46	20,48	20,43	20,40	20,35	20,36	20,47	20,40	20,38	20,35	20,32	20,41	20,47	20,48	20,46	20,44	20,43	20,44	20,46	20,44	20,47	20,40	20,40	20,35	20,41	20,44	20,40	20,44	20,50	20,53	20,51	20,55	20,46	20,40	20,49	20,48	20,46	20,49	20,47	20,52	20,57	20,47	20,41	20,39	20,54	20,53	20,57	20,58	20,53	20,56	20,65	20,54	20,41	20,52	20,63	20,41	20,42	20,52	20,52	20,42	20,45	20,46	20,57	20,54	20,59	20,49	20,48	20,42	20,46	20,41	20,56	20,54	20,48	20,53	20,49	20,51	20,51	20,48	20,48	20,40	20,48	20,46	20,46	20,55	20,46	20,48	20,51	20,53	20,55	20,50	20,54	20,57	20,55	20,56	20,40	20,41	20,39	20,50	20,47	20,49	20,44	20,53	20,54	20,49	20,51	20,56	20,43	20,38	20,37	20,50	20,47	20,46	20,55	20,48	20,53	20,53	20,56	20,58	20,57	20,53	20,54	20,51	20,46	20,43	20,53	20,56	20,45	20,52	20,46	20,45	20,46	20,48	20,49	20,44	20,41	20,48	20,47	20,39	20,49	20,57	20,53	20,61	20,57	20,55	20,52	20,52	20,52	20,54	20,47	20,50	20,48	20,40	20,51	20,60	20,56	20,55	20,56	20,58	20,53	20,51	20,54	20,54	20,46	20,53	20,54	20,55	20,50	20,53	20,56	20,57	20,62	20,49	20,57	20,56	20,55	20,58	20,54	20,53	20,62	20,60	20,56	20,50	20,59	20,53	20,49	20,54	20,61	20,58	20,54	20,46	20,57	20,62	20,61	20,51	20,56	20,56	20,53	20,55	20,46	20,42	20,40	20,42	20,55	20,65	20,57	20,51	20,50	20,55	20,57	20,49	20,60	20,64	20,59	20,56	20,54	20,53	20,57	20,61	20,61	20,58	20,57	20,61	20,64	20,52	20,55	20,61	20,55	20,62	20,61	20,55	20,63	20,58	20,61	20,58	20,64	20,67	20,61	20,60	20,64	20,65	20,58	20,53	20,64	20,62	20,65	20,61	20,56	20,61	20,60	20,66	20,67	20,65	20,65	20,71	20,68	20,61	20,59	20,67	20,66	20,69	20,72	20,69	20,66	20,56	20,56	20,52	20,60	20,61	20,56	20,59	20,55	20,64	20,71	20,64	20,56	20,59	20,57	20,55	20,59	20,57	20,57	20,61	20,60	20,72	20,70	20,63	20,66	20,72	20,58	20,62	20,69	20,59	20,60	20,59	20,58	20,59	20,64	20,66	20,71	20,61	20,61	20,62	20,58	20,57	20,64	20,62	20,62	20,63	20,63	20,66	20,64	20,56	20,57	20,67	20,67	20,59	20,68	20,66	20,58	20,61	20,59	20,63	20,63	20,62	20,63	20,62	20,64	20,58	20,65	20,62	20,65	20,65	20,67	20,57	20,61	20,55	20,59	20,72	20,63	20,54	20,68	20,65	20,59	20,49	20,52	20,60	20,64	20,69	20,68	20,60	20,64	20,69	20,67	20,62	20,59	20,63	20,61	20,60	20,63	20,68	20,64	20,54	20,64	20,62	20,64	20,60	20,55	20,58	20,63	20,63	20,56	20,52	20,60	20,59	20,62	20,62	20,60	20,60	20,60	20,62	20,63	20,63	20,55	20,64	20,57	20,59	20,55	20,63	20,61	20,55	20,61	20,64	20,64	20,60	20,59	20,57	20,57	20,57	20,59	20,56	20,56	20,59	20,64	20,58	20,58	20,61	20,56	20,55	20,55	20,58	20,61	20,62	20,62	20,51	20,60	20,60	20,58	20,49	20,46	20,59	20,56	20,55	20,58	20,55	20,55	20,55	20,57	20,51	20,59	20,61	20,58	20,62	20,57	20,54	20,51	20,52	20,52	20,62	20,53	20,48	20,48	20,56	20,61	20,49	20,40	20,46	20,49	20,50	20,49	20,53	20,54	20,54	20,57	20,53	20,57	20,58	20,56	20,53	20,62	20,53	20,59	20,54	20,47	20,51	20,46	20,54	20,57	20,45	20,47	20,60	20,54	20,49	20,54	20,57	20,57	20,61	20,63	20,62	20,56	20,53	20,49	20,56	20,53	20,48	20,48	20,49	20,49	20,40	20,43	20,42	20,55	20,50	20,43	20,58	20,57	20,52	20,49	20,52	20,57	20,56	20,55	20,60	20,56	20,56	20,52	20,56	20,51	20,49	20,47	20,57	20,59	20,55	20,45	20,49	20,49	20,52	20,43	20,44	20,52	20,48	20,43	20,52	20,50	20,64	20,53	20,42	20,38	20,41	20,51	20,52	20,49	20,45	20,51	20,46	20,48	20,48	20,54	20,55	20,43	20,41	20,48	20,58	20,45	20,52	20,52	20,57	20,54	20,45	20,48	20,49	20,43	20,50	20,49	20,49	20,53	20,47	20,48	20,46	20,53	20,54	20,54	20,59	20,60	20,49	20,50	20,45	20,50	20,46	20,44	20,52	20,43	20,41	20,50	20,43	20,42	20,51	20,60	20,60	20,49	20,46	20,55	20,45	20,38	20,37	20,44	20,57	20,58	20,41	20,39	20,44	20,55	20,43	20,37	20,46	20,47	20,49	20,47	20,46	20,37	20,31	20,42	20,43	20,50	20,44	20,35	20,47	20,51	20,44	20,35	20,36	20,29	20,44	20,40	20,35	20,42	20,48	20,41	20,31	20,47	20,45	20,34	20,49	20,47	20,34	20,45	20,56	20,38	20,32	20,38	20,45	20,43	
20,39	20,23	20,31	20,43	20,41	20,36	20,48	20,48	20,45	20,44	20,37	20,40	20,32	20,38	20,42	20,48	20,44	20,38	20,35	20,45	20,40	20,46	20,42	20,44	20,38	20,38	20,56	20,52	20,47	20,47	20,45	20,40	20,39	20,43	20,48	20,33	20,42	20,52	20,51	20,52	20,53	20,58	20,46	20,46	20,43	20,52	20,52	20,49	20,56	20,52	20,47	20,38	20,38	20,49	20,42	20,46	20,49	20,49	20,46	20,55	20,51	20,38	20,51	20,60	20,53	20,48	20,57	20,52	20,44	20,38	20,32	20,49	20,52	20,48	20,52	20,49	20,40	20,39	20,54	20,50	20,55	20,54	20,55	20,46	20,46	20,54	20,45	20,52	20,52	20,50	20,51	20,54	20,52	20,48	20,43	20,39	20,51	20,58	20,49	20,59	20,59	20,58	20,55	20,43	20,45	20,45	20,47	20,41	20,44	20,47	20,55	20,53	20,48	20,48	20,56	20,47	20,46	20,34	20,45	20,53	20,52	20,59	20,52	20,52	20,57	20,60	20,54	20,46	20,48	20,50	20,55	20,55	20,50	20,54	20,59	20,46	20,52	20,45	20,44	20,49	20,51	20,50	20,47	20,48	20,48	20,50	20,46	20,47	20,51	20,48	20,52	20,52	20,53	20,53	20,47	20,51	20,59	20,54	20,41	20,42	20,51	20,56	20,55	20,55	20,54	20,52	20,45	20,48	20,52	20,55	20,55	20,51	20,45	20,51	20,52	20,55	20,56	20,62	20,59	20,53	20,41	20,57	20,61	20,52	20,58	20,61	20,61	20,62	20,56	20,45	20,49	20,56	20,59	20,60	20,55	20,52	20,52	20,56	20,63	20,61	20,62	20,60	20,51	20,55	20,55	20,57	20,56	20,53	20,48	20,50	20,48	20,53	20,63	20,55	20,54	20,53	20,54	20,61	20,54	20,57	20,64	20,58	20,52	20,51	20,54	20,61	20,66	20,67	20,63	20,60	20,60	20,62	20,54	20,55	20,61	20,52	20,56	20,64	20,57	20,63	20,66	20,61	20,53	20,63	20,65	20,54	20,55	20,65	20,62	20,53	20,49	20,64	20,67	20,66	20,62	20,59	20,61	20,63	20,68	20,65	20,66	20,68	20,61	20,63	20,59	20,63	20,67	20,63	20,58	20,59	20,73	20,70	20,60	20,62	20,58	20,60	20,61	20,56	20,60	20,58	20,61	20,64	20,52	20,58	20,64	20,64	20,58	20,54	20,55	20,54	20,54	20,57	20,73	20,69	20,57	20,58	20,64	20,63	20,64	20,71	20,67	20,65	20,59	20,55	20,67	20,64	20,64	20,62	20,59	20,60	20,69	20,68	20,62	20,59	20,57	20,57	20,60	20,63	20,62	20,61	20,52	20,51	20,64	20,66	20,65	20,63	20,63	20,52	20,60	20,57	20,62	20,67	20,65	20,70	20,70	20,59	20,56	20,58	20,56	20,63	20,72	20,73	20,64	20,69	20,68	20,58	20,61	20,56	20,54	20,62	20,63	20,60	20,60	20,57	20,62	20,64	20,68	20,67	20,73	20,64	20,63	20,66	20,57	20,56	20,62	20,67	20,67	20,63	20,61	20,61	20,55	20,61	20,67	20,65	20,57	20,52	20,57	20,62	20,60	20,53	20,53	20,60	20,59	20,54	20,57	20,61	20,70	20,63	20,61	20,60	20,54	20,47	20,51	20,55	20,52	20,54	20,52	20,55	20,57	20,63	20,59	20,59	20,54	20,66	20,61	20,59	20,53	20,53	20,52	20,59	20,59	20,53	20,53	20,59	20,57	20,56	20,57	20,57	20,52	20,55	20,57	20,57	20,53	20,60	20,69	20,64	20,54	20,52	20,58	20,61	20,55	20,61	20,59	20,55	20,61	20,52	20,53	20,54	20,56	20,52	20,54	20,64	20,59	20,52	20,49	20,48	20,45	20,51	20,50	20,54	20,60	20,55	20,54	20,47	20,50	20,48	20,47	20,50	20,54	20,59	20,58	20,56	20,56	20,57	20,48	20,51	20,56	20,51	20,55	20,47	20,48	20,47	20,57	20,57	20,56	20,56	20,43	20,42	20,52	20,49	20,44	20,54	20,56	20,51	20,56	20,60	20,62	20,55	20,49	20,54	20,52	20,51	20,49	20,49	20,48	20,51	20,37	20,43	20,50	20,58	20,51	20,46	20,47	20,53	20,51	20,41	20,41	20,51	20,58	20,52	20,48	20,47	20,49	20,50	20,51	20,54	20,43	20,50	20,47	20,51	20,48	20,54	20,46	20,53	20,55	20,46	20,45	20,44	20,47	20,40	20,50	20,56	20,53	20,48	20,45	20,37	20,36	20,44	20,52	20,50	20,49	20,50	20,52	20,50	20,38	20,44	20,49	20,38	20,32	20,45	20,57	20,55	20,48	20,57	20,50	20,51	20,45	20,49	20,53	20,43	20,56	20,52	20,50	20,48	20,43	20,50	20,47	20,52	20,47	20,50	20,61	20,50	20,46	20,35	20,35	20,42	20,49	20,45	20,42	20,41	20,46	20,50	20,52	20,51	20,54	20,55	20,53	20,51	20,45	20,43	20,44	20,38	20,43	20,44	20,57	20,57	20,44	20,49	20,50	20,47	20,44	20,45	20,50	20,53	20,38	20,46	20,41	20,43	20,32	20,39	20,41	20,43	20,47	20,44	20,43	20,37	20,39	20,38	20,43	20,40	20,34	20,34	20,41	20,34	20,38	20,38	20,32	20,40	20,42	20,42	20,48	20,45	20,47	20,42	20,45	20,43	20,30	20,47	20,46	20,47	
20,36	20,31	20,34	20,33	20,40	20,37	20,37	20,42	20,32	20,31	20,35	20,36	20,35	20,40	20,46	20,45	20,38	20,38	20,35	20,42	20,42	20,41	20,37	20,51	20,57	20,45	20,49	20,49	20,44	20,40	20,40	20,40	20,39	20,38	20,53	20,47	20,48	20,59	20,53	20,48	20,48	20,55	20,53	20,46	20,49	20,41	20,53	20,53	20,49	20,43	20,45	20,44	20,39	20,46	20,53	20,44	20,42	20,53	20,54	20,58	20,55	20,50	20,54	20,61	20,56	20,51	20,46	20,48	20,41	20,35	20,38	20,42	20,48	20,51	20,52	20,56	20,45	20,43	20,49	20,50	20,49	20,49	20,55	20,52	20,50	20,47	20,45	20,47	20,55	20,51	20,52	20,53	20,49	20,46	20,43	20,40	20,48	20,61	20,50	20,49	20,54	20,50	20,47	20,46	20,50	20,47	20,55	20,43	20,48	20,53	20,53	20,54	20,55	20,52	20,50	20,49	20,44	20,34	20,45	20,44	20,49	20,59	20,59	20,56	20,54	20,57	20,45	20,37	20,45	20,42	20,54	20,56	20,51	20,45	20,57	20,49	20,51	20,51	20,55	20,54	20,53	20,59	20,52	20,48	20,52	20,52	20,52	20,54	20,44	20,43	20,42	20,46	20,53	20,51	20,53	20,52	20,52	20,50	20,46	20,37	20,51	20,55	20,49	20,52	20,53	20,54	20,49	20,53	20,58	20,55	20,58	20,57	20,46	20,55	20,55	20,53	20,56	20,60	20,64	20,51	20,49	20,59	20,59	20,48	20,51	20,55	20,58	20,62	20,50	20,51	20,48	20,57	20,58	20,57	20,59	20,61	20,60	20,51	20,55	20,61	20,61	20,55	20,49	20,51	20,49	20,58	20,58	20,55	20,50	20,51	20,53	20,60	20,62	20,53	20,45	20,51	20,64	20,63	20,55	20,55	20,57	20,52	20,50	20,65	20,60	20,63	20,60	20,65	20,62	20,60	20,62	20,57	20,55	20,51	20,58	20,53	20,54	20,59	20,53	20,54	20,62	20,59	20,53	20,55	20,64	20,62	20,61	20,63	20,64	20,59	20,59	20,59	20,60	20,56	20,61	20,67	20,67	20,66	20,62	20,63	20,60	20,60	20,60	20,56	20,53	20,66	20,70	20,66	20,58	20,55	20,65	20,72	20,60	20,57	20,59	20,63	20,71	20,65	20,61	20,61	20,55	20,64	20,58	20,56	20,63	20,67	20,66	20,56	20,60	20,60	20,61	20,66	20,70	20,69	20,58	20,56	20,61	20,60	20,63	20,65	20,68	20,63	20,58	20,60	20,74	20,70	20,62	20,59	20,57	20,58	20,69	20,64	20,65	20,66	20,53	20,57	20,66	20,65	20,62	20,73	20,64	20,60	20,68	20,60	20,62	20,59	20,55	20,59	20,63	20,66	20,68	20,67	20,63	20,70	20,69	20,70	20,59	20,55	20,54	20,59	20,69	20,71	20,70	20,72	20,74	20,67	20,68	20,62	20,49	20,64	20,67	20,61	20,58	20,52	20,62	20,68	20,64	20,62	20,69	20,77	20,71	20,66	20,60	20,49	20,56	20,67	20,70	20,61	20,59	20,60	20,65	20,68	20,63	20,70	20,62	20,50	20,57	20,59	20,62	20,53	20,55	20,55	20,53	20,55	20,53	20,57	20,57	20,56	20,59	20,62	20,58	20,58	20,57	20,60	20,58	20,58	20,51	20,57	20,61	20,64	20,63	20,61	20,55	20,63	20,66	20,61	20,54	20,49	20,45	20,54	20,61	20,60	20,57	20,53	20,55	20,46	20,57	20,59	20,49	20,43	20,49	20,56	20,52	20,54	20,61	20,61	20,58	20,60	20,58	20,55	20,52	20,52	20,57	20,51	20,57	20,61	20,55	20,55	20,48	20,62	20,59	20,61	20,59	20,55	20,50	20,56	20,51	20,47	20,43	20,48	20,51	20,52	20,47	20,54	20,54	20,47	20,48	20,57	20,58	20,59	20,57	20,49	20,48	20,58	20,49	20,46	20,51	20,55	20,49	20,53	20,50	20,52	20,60	20,58	20,55	20,57	20,44	20,53	20,59	20,45	20,46	20,52	20,60	20,62	20,54	20,54	20,66	20,56	20,49	20,51	20,50	20,45	20,53	20,52	20,50	20,45	20,44	20,45	20,58	20,57	20,54	20,52	20,52	20,50	20,51	20,44	20,49	20,52	20,45	20,53	20,52	20,42	20,44	20,52	20,55	20,54	20,58	20,51	20,44	20,50	20,53	20,54	20,55	20,57	20,56	20,56	20,49	20,45	20,48	20,47	20,49	20,52	20,57	20,50	20,38	20,38	20,31	20,47	20,51	20,51	20,41	20,50	20,56	20,51	20,41	20,48	20,49	20,39	20,39	20,43	20,47	20,56	20,53	20,52	20,46	20,45	20,43	20,47	20,54	20,46	20,56	20,56	20,49	20,48	20,46	20,49	20,44	20,45	20,51	20,47	20,52	20,47	20,43	20,34	20,41	20,57	20,45	20,52	20,50	20,43	20,48	20,45	20,46	20,50	20,51	20,48	20,38	20,46	20,44	20,50	20,58	20,51	20,48	20,48	20,47	20,59	20,52	20,49	20,51	20,44	20,40	20,40	20,39	20,41	20,39	20,45	20,45	20,37	20,38	20,52	20,56	20,48	20,42	20,43	20,45	20,45	20,44	20,42	20,42	20,42	20,35	20,29	20,44	20,46	20,40	20,38	20,29	20,35	20,33	20,47	20,51	20,41	20,49	20,47	20,44	20,41	20,34	20,36	20,38	20,40	
20,40	20,35	20,38	20,36	20,27	20,34	20,47	20,41	20,32	20,36	20,41	20,45	20,46	20,41	20,47	20,42	20,31	20,36	20,44	20,38	20,35	20,51	20,33	20,40	20,55	20,48	20,54	20,49	20,44	20,47	20,42	20,40	20,37	20,40	20,45	20,45	20,51	20,55	20,50	20,49	20,53	20,51	20,50	20,53	20,54	20,50	20,55	20,59	20,51	20,50	20,49	20,49	20,51	20,59	20,58	20,55	20,53	20,63	20,60	20,55	20,54	20,49	20,53	20,55	20,48	20,41	20,44	20,42	20,37	20,42	20,48	20,50	20,55	20,57	20,54	20,49	20,45	20,45	20,49	20,44	20,39	20,45	20,56	20,49	20,49	20,45	20,42	20,53	20,53	20,44	20,43	20,44	20,48	20,51	20,41	20,54	20,56	20,55	20,54	20,48	20,46	20,55	20,46	20,39	20,43	20,42	20,48	20,47	20,51	20,56	20,52	20,58	20,59	20,45	20,45	20,48	20,39	20,36	20,48	20,44	20,46	20,38	20,49	20,59	20,47	20,53	20,45	20,38	20,51	20,53	20,49	20,51	20,46	20,48	20,52	20,54	20,51	20,55	20,51	20,44	20,46	20,54	20,51	20,50	20,52	20,51	20,49	20,50	20,46	20,50	20,50	20,48	20,58	20,63	20,60	20,57	20,55	20,48	20,48	20,50	20,42	20,52	20,56	20,64	20,54	20,55	20,61	20,57	20,54	20,59	20,61	20,57	20,50	20,53	20,60	20,55	20,58	20,55	20,60	20,51	20,50	20,56	20,54	20,43	20,49	20,58	20,52	20,58	20,56	20,52	20,48	20,54	20,69	20,54	20,61	20,64	20,66	20,62	20,56	20,57	20,61	20,48	20,45	20,52	20,51	20,49	20,51	20,57	20,58	20,47	20,52	20,64	20,55	20,55	20,55	20,56	20,58	20,63	20,55	20,59	20,59	20,51	20,52	20,62	20,65	20,66	20,67	20,67	20,67	20,66	20,66	20,57	20,57	20,64	20,68	20,65	20,54	20,57	20,62	20,58	20,64	20,62	20,62	20,58	20,59	20,63	20,66	20,66	20,67	20,65	20,61	20,62	20,63	20,59	20,57	20,65	20,65	20,63	20,54	20,58	20,65	20,56	20,61	20,68	20,55	20,67	20,67	20,64	20,65	20,62	20,66	20,63	20,62	20,56	20,58	20,68	20,72	20,66	20,61	20,59	20,57	20,63	20,70	20,64	20,57	20,62	20,65	20,67	20,68	20,64	20,61	20,68	20,64	20,64	20,60	20,61	20,68	20,63	20,61	20,62	20,55	20,61	20,64	20,57	20,67	20,69	20,56	20,68	20,61	20,57	20,69	20,62	20,61	20,70	20,62	20,51	20,56	20,65	20,66	20,69	20,70	20,64	20,72	20,69	20,69	20,63	20,63	20,60	20,66	20,62	20,61	20,68	20,67	20,64	20,72	20,75	20,62	20,61	20,60	20,60	20,64	20,61	20,62	20,62	20,66	20,61	20,71	20,61	20,60	20,64	20,74	20,61	20,61	20,56	20,60	20,64	20,72	20,66	20,68	20,73	20,74	20,68	20,66	20,54	20,55	20,63	20,61	20,61	20,61	20,58	20,59	20,68	20,64	20,66	20,68	20,63	20,61	20,64	20,65	20,59	20,63	20,59	20,53	20,56	20,63	20,54	20,56	20,56	20,59	20,69	20,77	20,65	20,60	20,64	20,66	20,59	20,58	20,58	20,64	20,66	20,61	20,57	20,56	20,59	20,62	20,61	20,61	20,53	20,62	20,60	20,71	20,64	20,58	20,59	20,59	20,51	20,48	20,64	20,57	20,52	20,50	20,53	20,52	20,53	20,58	20,61	20,62	20,61	20,56	20,52	20,56	20,56	20,60	20,59	20,60	20,62	20,63	20,54	20,52	20,62	20,65	20,60	20,62	20,55	20,50	20,53	20,57	20,53	20,47	20,47	20,56	20,57	20,52	20,53	20,55	20,44	20,45	20,58	20,60	20,57	20,54	20,51	20,50	20,61	20,59	20,46	20,51	20,57	20,52	20,50	20,49	20,47	20,58	20,50	20,50	20,52	20,53	20,50	20,53	20,45	20,49	20,55	20,60	20,55	20,53	20,51	20,54	20,60	20,49	20,53	20,53	20,55	20,49	20,53	20,54	20,55	20,45	20,50	20,49	20,56	20,52	20,46	20,43	20,44	20,48	20,48	20,50	20,49	20,45	20,50	20,48	20,48	20,42	20,50	20,68	20,66	20,57	20,51	20,48	20,53	20,53	20,52	20,51	20,62	20,59	20,50	20,48	20,46	20,48	20,50	20,49	20,50	20,60	20,52	20,42	20,41	20,47	20,44	20,49	20,57	20,58	20,55	20,53	20,56	20,56	20,54	20,53	20,46	20,48	20,51	20,46	20,56	20,56	20,54	20,49	20,47	20,47	20,49	20,48	20,47	20,53	20,55	20,48	20,50	20,47	20,52	20,48	20,54	20,55	20,44	20,43	20,46	20,38	20,46	20,45	20,53	20,46	20,44	20,52	20,50	20,43	20,49	20,38	20,39	20,48	20,49	20,39	20,39	20,43	20,50	20,56	20,53	20,47	20,44	20,38	20,54	20,50	20,41	20,39	20,45	20,54	20,45	20,41	20,40	20,40	20,46	20,46	20,44	20,37	20,52	20,56	20,47	20,43	20,44	20,48	20,46	20,41	20,35	20,36	20,31	20,37	20,31	20,35	20,37	20,42	20,42	20,35	20,35	20,29	20,44	20,50	20,34	20,42	20,40	20,42	20,39	20,25	20,31	20,46	20,48	
20,40	20,42	20,40	20,39	20,33	20,37	20,50	20,50	20,45	20,43	20,35	20,39	20,40	20,39	20,52	20,50	20,40	20,42	20,43	20,45	20,42	20,55	20,38	20,39	20,53	20,49	20,46	20,48	20,51	20,49	20,39	20,35	20,34	20,35	20,44	20,40	20,52	20,45	20,37	20,44	20,47	20,48	20,41	20,46	20,49	20,54	20,54	20,47	20,47	20,54	20,50	20,45	20,60	20,55	20,50	20,50	20,57	20,58	20,63	20,47	20,45	20,55	20,52	20,52	20,42	20,44	20,52	20,55	20,46	20,48	20,53	20,60	20,58	20,52	20,49	20,43	20,43	20,45	20,59	20,51	20,46	20,48	20,54	20,53	20,39	20,39	20,38	20,53	20,59	20,49	20,46	20,47	20,46	20,53	20,51	20,50	20,59	20,49	20,49	20,54	20,48	20,49	20,53	20,44	20,49	20,45	20,47	20,55	20,56	20,50	20,46	20,56	20,60	20,51	20,47	20,46	20,46	20,40	20,50	20,53	20,53	20,41	20,47	20,60	20,51	20,57	20,57	20,51	20,50	20,55	20,52	20,51	20,45	20,50	20,55	20,51	20,48	20,51	20,42	20,39	20,57	20,53	20,48	20,50	20,51	20,56	20,45	20,44	20,56	20,52	20,48	20,53	20,58	20,59	20,57	20,57	20,54	20,63	20,53	20,45	20,45	20,53	20,48	20,60	20,53	20,51	20,57	20,49	20,58	20,53	20,56	20,56	20,51	20,55	20,54	20,51	20,59	20,61	20,52	20,55	20,52	20,48	20,48	20,50	20,53	20,58	20,55	20,50	20,60	20,57	20,60	20,68	20,71	20,63	20,56	20,72	20,71	20,61	20,55	20,51	20,58	20,54	20,49	20,58	20,54	20,53	20,47	20,53	20,64	20,59	20,59	20,64	20,59	20,57	20,61	20,54	20,57	20,59	20,56	20,57	20,59	20,56	20,55	20,56	20,60	20,63	20,62	20,62	20,62	20,61	20,57	20,61	20,59	20,66	20,61	20,57	20,63	20,61	20,66	20,62	20,64	20,64	20,58	20,53	20,56	20,67	20,63	20,68	20,63	20,57	20,60	20,66	20,71	20,64	20,60	20,59	20,61	20,63	20,66	20,67	20,63	20,66	20,68	20,73	20,62	20,58	20,67	20,65	20,64	20,63	20,66	20,65	20,61	20,63	20,62	20,68	20,71	20,58	20,62	20,62	20,58	20,64	20,66	20,72	20,66	20,64	20,66	20,63	20,66	20,63	20,70	20,70	20,65	20,60	20,67	20,68	20,69	20,66	20,63	20,67	20,61	20,62	20,67	20,61	20,65	20,66	20,61	20,70	20,68	20,64	20,68	20,61	20,60	20,71	20,68	20,61	20,60	20,68	20,64	20,63	20,61	20,60	20,71	20,73	20,71	20,69	20,67	20,61	20,57	20,59	20,61	20,59	20,68	20,70	20,68	20,68	20,64	20,61	20,69	20,64	20,63	20,65	20,66	20,68	20,68	20,64	20,70	20,65	20,67	20,78	20,77	20,65	20,66	20,66	20,65	20,67	20,66	20,71	20,68	20,66	20,66	20,71	20,69	20,62	20,56	20,60	20,62	20,58	20,61	20,54	20,52	20,60	20,61	20,65	20,64	20,64	20,57	20,64	20,64	20,60	20,68	20,66	20,61	20,61	20,66	20,65	20,57	20,61	20,63	20,68	20,70	20,64	20,61	20,71	20,64	20,62	20,58	20,54	20,62	20,69	20,70	20,59	20,61	20,63	20,59	20,61	20,55	20,64	20,66	20,70	20,69	20,57	20,50	20,58	20,62	20,52	20,52	20,66	20,64	20,54	20,60	20,64	20,54	20,64	20,61	20,59	20,56	20,56	20,62	20,59	20,55	20,54	20,57	20,63	20,63	20,56	20,52	20,51	20,52	20,58	20,59	20,54	20,52	20,53	20,61	20,56	20,58	20,52	20,54	20,52	20,52	20,54	20,51	20,50	20,54	20,48	20,54	20,58	20,66	20,58	20,54	20,57	20,63	20,61	20,58	20,50	20,51	20,60	20,49	20,52	20,46	20,47	20,52	20,60	20,58	20,56	20,58	20,57	20,49	20,51	20,51	20,50	20,54	20,51	20,54	20,54	20,54	20,52	20,52	20,53	20,51	20,50	20,49	20,50	20,47	20,52	20,49	20,49	20,50	20,46	20,46	20,49	20,50	20,50	20,54	20,52	20,51	20,50	20,46	20,48	20,42	20,46	20,46	20,45	20,63	20,61	20,57	20,48	20,40	20,55	20,50	20,49	20,50	20,57	20,54	20,48	20,51	20,45	20,50	20,53	20,51	20,51	20,54	20,59	20,55	20,50	20,53	20,52	20,54	20,57	20,59	20,58	20,51	20,56	20,51	20,60	20,56	20,46	20,47	20,53	20,54	20,49	20,53	20,52	20,53	20,48	20,44	20,50	20,50	20,45	20,54	20,51	20,49	20,45	20,51	20,50	20,52	20,53	20,55	20,49	20,53	20,61	20,49	20,48	20,53	20,45	20,40	20,47	20,46	20,43	20,38	20,37	20,43	20,50	20,39	20,43	20,47	20,42	20,41	20,45	20,52	20,50	20,54	20,47	20,49	20,48	20,39	20,38	20,38	20,48	20,45	20,44	20,41	20,40	20,36	20,41	20,48	20,46	20,51	20,42	20,48	20,48	20,37	20,39	20,45	20,37	20,34	20,31	20,31	20,29	20,33	20,33	20,36	20,45	20,48	20,42	20,38	20,39	20,31	20,38	20,41	20,34	20,44	20,42	20,30	20,27	20,22	20,37	20,52	20,51	
20,42	20,44	20,41	20,38	20,30	20,43	20,46	20,35	20,40	20,43	20,36	20,39	20,43	20,45	20,51	20,55	20,39	20,41	20,43	20,48	20,43	20,51	20,49	20,45	20,47	20,49	20,43	20,31	20,38	20,49	20,33	20,35	20,40	20,31	20,40	20,48	20,45	20,52	20,43	20,46	20,50	20,40	20,37	20,40	20,54	20,47	20,50	20,51	20,50	20,43	20,46	20,47	20,51	20,50	20,42	20,47	20,52	20,56	20,49	20,48	20,43	20,50	20,48	20,50	20,41	20,45	20,51	20,54	20,53	20,45	20,49	20,61	20,53	20,53	20,46	20,47	20,49	20,49	20,50	20,56	20,46	20,48	20,53	20,47	20,42	20,39	20,43	20,47	20,53	20,48	20,42	20,43	20,44	20,47	20,42	20,50	20,47	20,45	20,47	20,54	20,53	20,50	20,52	20,45	20,45	20,45	20,49	20,54	20,51	20,45	20,42	20,49	20,55	20,50	20,49	20,49	20,49	20,45	20,49	20,49	20,55	20,56	20,52	20,54	20,56	20,54	20,50	20,55	20,58	20,51	20,47	20,48	20,52	20,54	20,58	20,55	20,48	20,49	20,46	20,37	20,52	20,55	20,47	20,46	20,48	20,63	20,51	20,41	20,42	20,39	20,45	20,57	20,56	20,43	20,42	20,50	20,49	20,59	20,52	20,46	20,41	20,49	20,43	20,48	20,54	20,52	20,49	20,53	20,58	20,54	20,55	20,56	20,51	20,55	20,53	20,54	20,51	20,52	20,55	20,58	20,56	20,52	20,47	20,46	20,55	20,56	20,52	20,51	20,53	20,63	20,64	20,69	20,65	20,59	20,54	20,62	20,65	20,54	20,50	20,55	20,54	20,55	20,49	20,58	20,61	20,56	20,55	20,63	20,63	20,60	20,58	20,56	20,54	20,55	20,57	20,54	20,57	20,60	20,48	20,52	20,56	20,59	20,59	20,55	20,57	20,61	20,58	20,58	20,55	20,54	20,54	20,56	20,58	20,57	20,57	20,51	20,57	20,64	20,62	20,56	20,59	20,68	20,66	20,61	20,60	20,61	20,62	20,62	20,62	20,58	20,57	20,66	20,66	20,70	20,65	20,64	20,65	20,62	20,67	20,71	20,65	20,61	20,61	20,63	20,62	20,59	20,60	20,63	20,59	20,64	20,68	20,59	20,58	20,69	20,64	20,69	20,72	20,66	20,53	20,63	20,57	20,61	20,65	20,60	20,70	20,67	20,67	20,62	20,58	20,66	20,70	20,65	20,66	20,61	20,65	20,65	20,63	20,56	20,62	20,68	20,68	20,64	20,59	20,61	20,69	20,67	20,64	20,70	20,67	20,66	20,71	20,67	20,65	20,75	20,72	20,62	20,69	20,72	20,72	20,68	20,60	20,61	20,66	20,73	20,69	20,65	20,63	20,66	20,60	20,61	20,64	20,62	20,67	20,79	20,65	20,59	20,64	20,66	20,68	20,71	20,67	20,72	20,70	20,68	20,68	20,70	20,73	20,68	20,69	20,77	20,80	20,66	20,57	20,56	20,63	20,64	20,60	20,63	20,69	20,66	20,64	20,70	20,68	20,58	20,58	20,59	20,66	20,61	20,63	20,53	20,54	20,66	20,55	20,58	20,60	20,63	20,59	20,62	20,65	20,59	20,69	20,72	20,64	20,66	20,66	20,61	20,63	20,67	20,70	20,69	20,64	20,61	20,58	20,58	20,54	20,59	20,57	20,57	20,63	20,68	20,66	20,58	20,62	20,68	20,66	20,61	20,58	20,57	20,66	20,65	20,65	20,61	20,53	20,56	20,55	20,52	20,62	20,61	20,61	20,58	20,54	20,60	20,57	20,63	20,66	20,58	20,53	20,54	20,60	20,62	20,55	20,56	20,56	20,57	20,64	20,64	20,58	20,57	20,52	20,57	20,59	20,52	20,46	20,48	20,62	20,61	20,56	20,49	20,54	20,53	20,39	20,53	20,56	20,54	20,53	20,53	20,59	20,57	20,63	20,57	20,50	20,49	20,55	20,55	20,50	20,48	20,47	20,48	20,40	20,46	20,46	20,41	20,54	20,58	20,54	20,56	20,58	20,51	20,53	20,50	20,51	20,55	20,52	20,50	20,57	20,60	20,55	20,53	20,49	20,50	20,47	20,39	20,44	20,49	20,50	20,45	20,41	20,39	20,41	20,50	20,45	20,51	20,52	20,53	20,54	20,55	20,60	20,56	20,47	20,45	20,49	20,44	20,52	20,48	20,52	20,60	20,49	20,51	20,45	20,55	20,53	20,40	20,49	20,56	20,53	20,42	20,46	20,48	20,51	20,46	20,49	20,45	20,50	20,58	20,51	20,44	20,52	20,57	20,54	20,52	20,44	20,45	20,41	20,48	20,52	20,54	20,58	20,45	20,42	20,56	20,54	20,43	20,38	20,45	20,51	20,44	20,39	20,48	20,50	20,54	20,51	20,56	20,47	20,39	20,46	20,40	20,39	20,54	20,47	20,51	20,52	20,56	20,56	20,46	20,51	20,51	20,50	20,56	20,52	20,47	20,46	20,40	20,39	20,41	20,34	20,41	20,50	20,54	20,47	20,47	20,43	20,38	20,40	20,46	20,49	20,43	20,35	20,36	20,41	20,53	20,47	20,34	20,43	20,45	20,31	20,32	20,51	20,44	20,41	20,48	20,41	20,35	20,34	20,38	20,51	20,41	20,42	20,43	20,41	20,36	20,45	20,49	20,43	20,40	20,51	20,42	20,33	20,46	20,34	20,42	20,44	20,38	20,35	20,41	20,43	20,33	20,33	20,37	20,47	20,47	
20,47	20,37	20,30	20,36	20,30	20,39	20,40	20,37	20,39	20,35	20,30	20,35	20,48	20,47	20,45	20,49	20,42	20,47	20,47	20,50	20,38	20,38	20,54	20,41	20,49	20,44	20,44	20,42	20,37	20,42	20,33	20,38	20,56	20,40	20,48	20,55	20,53	20,43	20,48	20,52	20,47	20,48	20,36	20,40	20,60	20,50	20,56	20,59	20,55	20,47	20,46	20,42	20,44	20,50	20,43	20,53	20,50	20,60	20,56	20,43	20,47	20,44	20,56	20,55	20,48	20,55	20,59	20,56	20,48	20,51	20,49	20,56	20,51	20,49	20,58	20,52	20,46	20,41	20,44	20,40	20,50	20,56	20,48	20,49	20,48	20,48	20,44	20,48	20,44	20,44	20,48	20,50	20,49	20,48	20,43	20,53	20,42	20,40	20,44	20,44	20,52	20,52	20,51	20,48	20,47	20,39	20,47	20,43	20,42	20,48	20,47	20,48	20,53	20,46	20,46	20,51	20,53	20,51	20,48	20,46	20,46	20,50	20,58	20,53	20,48	20,47	20,48	20,48	20,59	20,54	20,45	20,43	20,39	20,51	20,68	20,59	20,56	20,57	20,56	20,45	20,51	20,57	20,53	20,46	20,48	20,56	20,52	20,44	20,43	20,42	20,43	20,57	20,56	20,53	20,52	20,50	20,48	20,58	20,50	20,43	20,45	20,48	20,45	20,54	20,63	20,54	20,48	20,52	20,62	20,57	20,56	20,49	20,47	20,55	20,50	20,53	20,58	20,47	20,59	20,62	20,62	20,59	20,55	20,47	20,51	20,54	20,58	20,52	20,51	20,53	20,58	20,64	20,71	20,57	20,47	20,52	20,65	20,58	20,52	20,50	20,52	20,54	20,52	20,57	20,54	20,59	20,61	20,66	20,62	20,49	20,59	20,60	20,51	20,51	20,48	20,56	20,61	20,60	20,53	20,57	20,61	20,59	20,63	20,60	20,55	20,62	20,67	20,66	20,51	20,52	20,64	20,67	20,57	20,63	20,64	20,67	20,63	20,60	20,59	20,55	20,57	20,64	20,73	20,70	20,64	20,59	20,63	20,66	20,67	20,61	20,58	20,58	20,67	20,63	20,65	20,75	20,71	20,62	20,67	20,66	20,66	20,72	20,73	20,63	20,62	20,64	20,71	20,69	20,55	20,61	20,71	20,61	20,62	20,71	20,73	20,67	20,72	20,65	20,63	20,62	20,64	20,66	20,60	20,63	20,69	20,60	20,56	20,58	20,57	20,63	20,68	20,64	20,64	20,64	20,66	20,63	20,60	20,60	20,62	20,66	20,68	20,63	20,62	20,65	20,67	20,68	20,64	20,66	20,61	20,68	20,78	20,73	20,67	20,73	20,66	20,60	20,71	20,81	20,69	20,72	20,63	20,67	20,70	20,73	20,70	20,64	20,65	20,67	20,70	20,65	20,66	20,69	20,70	20,77	20,68	20,61	20,66	20,69	20,62	20,65	20,73	20,69	20,67	20,67	20,68	20,68	20,78	20,72	20,73	20,74	20,68	20,63	20,58	20,54	20,56	20,63	20,63	20,64	20,69	20,70	20,73	20,77	20,67	20,54	20,57	20,58	20,66	20,67	20,63	20,56	20,51	20,67	20,61	20,64	20,71	20,63	20,58	20,66	20,67	20,59	20,59	20,66	20,68	20,63	20,62	20,53	20,61	20,70	20,76	20,78	20,69	20,62	20,59	20,54	20,57	20,55	20,61	20,59	20,65	20,59	20,63	20,60	20,57	20,63	20,63	20,61	20,52	20,58	20,67	20,65	20,65	20,62	20,63	20,60	20,58	20,57	20,63	20,56	20,56	20,58	20,57	20,59	20,55	20,67	20,62	20,56	20,60	20,56	20,59	20,56	20,52	20,49	20,58	20,61	20,65	20,64	20,66	20,62	20,58	20,59	20,55	20,51	20,53	20,51	20,62	20,60	20,60	20,58	20,49	20,55	20,50	20,61	20,69	20,64	20,57	20,56	20,55	20,59	20,61	20,61	20,54	20,56	20,54	20,57	20,54	20,52	20,47	20,49	20,50	20,47	20,49	20,48	20,55	20,53	20,50	20,58	20,57	20,51	20,50	20,51	20,50	20,54	20,52	20,53	20,47	20,60	20,58	20,50	20,45	20,51	20,45	20,46	20,47	20,53	20,58	20,51	20,48	20,46	20,46	20,50	20,50	20,47	20,44	20,49	20,55	20,54	20,46	20,64	20,49	20,47	20,52	20,49	20,50	20,43	20,47	20,58	20,51	20,55	20,55	20,63	20,63	20,46	20,56	20,57	20,51	20,42	20,43	20,48	20,54	20,44	20,46	20,48	20,53	20,54	20,45	20,42	20,41	20,54	20,47	20,43	20,52	20,53	20,45	20,54	20,57	20,57	20,56	20,48	20,42	20,53	20,57	20,46	20,44	20,47	20,53	20,48	20,45	20,56	20,54	20,50	20,48	20,52	20,55	20,45	20,49	20,45	20,44	20,54	20,48	20,55	20,50	20,50	20,62	20,49	20,50	20,49	20,47	20,54	20,48	20,43	20,47	20,44	20,45	20,40	20,37	20,56	20,57	20,57	20,47	20,47	20,48	20,44	20,37	20,45	20,54	20,54	20,42	20,53	20,50	20,52	20,50	20,49	20,44	20,41	20,44	20,35	20,39	20,38	20,42	20,42	20,48	20,43	20,39	20,43	20,46	20,48	20,38	20,34	20,42	20,44	20,47	20,50	20,54	20,39	20,47	20,42	20,36	20,45	20,40	20,45	20,50	20,48	20,39	20,31	20,49	20,48	20,46	20,45	20,44	20,52	
20,47	20,44	20,30	20,37	20,32	20,36	20,45	20,50	20,44	20,33	20,30	20,34	20,37	20,45	20,49	20,49	20,43	20,48	20,47	20,53	20,42	20,43	20,44	20,37	20,46	20,56	20,49	20,43	20,50	20,46	20,36	20,36	20,42	20,38	20,48	20,48	20,47	20,47	20,56	20,58	20,50	20,54	20,50	20,40	20,62	20,52	20,50	20,53	20,48	20,53	20,49	20,43	20,49	20,50	20,38	20,50	20,50	20,53	20,54	20,42	20,47	20,52	20,59	20,52	20,53	20,48	20,56	20,57	20,54	20,48	20,55	20,59	20,60	20,48	20,55	20,51	20,40	20,35	20,39	20,39	20,45	20,50	20,44	20,51	20,46	20,45	20,49	20,52	20,47	20,41	20,53	20,57	20,51	20,46	20,43	20,56	20,50	20,46	20,48	20,52	20,53	20,52	20,54	20,46	20,50	20,43	20,52	20,54	20,46	20,47	20,45	20,53	20,59	20,54	20,52	20,56	20,51	20,39	20,48	20,47	20,46	20,42	20,51	20,55	20,43	20,52	20,55	20,52	20,56	20,59	20,55	20,54	20,40	20,47	20,58	20,61	20,55	20,62	20,59	20,53	20,53	20,62	20,55	20,52	20,52	20,53	20,47	20,46	20,51	20,51	20,50	20,59	20,52	20,56	20,58	20,49	20,46	20,56	20,59	20,49	20,38	20,47	20,46	20,54	20,60	20,62	20,56	20,53	20,63	20,61	20,61	20,52	20,51	20,57	20,54	20,59	20,51	20,44	20,54	20,62	20,55	20,55	20,56	20,49	20,52	20,61	20,59	20,60	20,47	20,50	20,50	20,60	20,62	20,56	20,46	20,59	20,71	20,61	20,59	20,54	20,50	20,59	20,51	20,55	20,61	20,54	20,61	20,58	20,50	20,48	20,54	20,61	20,59	20,55	20,59	20,60	20,59	20,63	20,57	20,63	20,64	20,57	20,60	20,61	20,61	20,61	20,69	20,74	20,63	20,61	20,61	20,69	20,63	20,66	20,66	20,66	20,68	20,63	20,64	20,66	20,62	20,62	20,65	20,70	20,69	20,60	20,65	20,70	20,68	20,72	20,67	20,63	20,72	20,69	20,61	20,68	20,76	20,62	20,61	20,70	20,72	20,73	20,81	20,71	20,63	20,66	20,71	20,71	20,66	20,67	20,69	20,76	20,69	20,68	20,67	20,69	20,67	20,63	20,59	20,67	20,66	20,67	20,56	20,59	20,68	20,63	20,58	20,57	20,63	20,71	20,71	20,66	20,67	20,70	20,67	20,68	20,64	20,68	20,65	20,64	20,66	20,70	20,63	20,71	20,72	20,71	20,67	20,73	20,59	20,59	20,67	20,73	20,70	20,73	20,66	20,59	20,73	20,71	20,77	20,75	20,64	20,59	20,66	20,69	20,68	20,68	20,70	20,71	20,67	20,68	20,69	20,69	20,67	20,69	20,71	20,70	20,70	20,72	20,69	20,70	20,75	20,70	20,71	20,66	20,67	20,63	20,70	20,74	20,70	20,70	20,68	20,58	20,64	20,59	20,59	20,55	20,60	20,69	20,71	20,68	20,66	20,69	20,72	20,65	20,61	20,64	20,69	20,66	20,59	20,55	20,52	20,63	20,69	20,70	20,70	20,65	20,55	20,65	20,71	20,67	20,58	20,62	20,69	20,63	20,63	20,59	20,61	20,62	20,67	20,74	20,73	20,74	20,65	20,61	20,58	20,63	20,53	20,63	20,57	20,61	20,63	20,57	20,54	20,55	20,61	20,66	20,60	20,59	20,67	20,59	20,60	20,57	20,57	20,49	20,57	20,65	20,60	20,64	20,59	20,58	20,58	20,60	20,58	20,61	20,63	20,55	20,54	20,56	20,48	20,56	20,53	20,54	20,59	20,57	20,60	20,67	20,61	20,60	20,55	20,59	20,57	20,52	20,59	20,61	20,58	20,61	20,56	20,58	20,50	20,50	20,56	20,66	20,64	20,63	20,62	20,54	20,61	20,61	20,57	20,57	20,54	20,59	20,61	20,65	20,58	20,53	20,57	20,55	20,57	20,54	20,55	20,56	20,57	20,51	20,51	20,61	20,60	20,51	20,56	20,50	20,44	20,45	20,53	20,53	20,46	20,57	20,56	20,49	20,45	20,51	20,54	20,47	20,51	20,53	20,60	20,49	20,48	20,52	20,49	20,52	20,51	20,50	20,47	20,45	20,57	20,53	20,45	20,55	20,54	20,49	20,52	20,47	20,46	20,43	20,57	20,63	20,59	20,54	20,55	20,60	20,61	20,54	20,59	20,60	20,53	20,51	20,54	20,60	20,58	20,48	20,41	20,49	20,61	20,53	20,49	20,52	20,43	20,49	20,55	20,47	20,57	20,53	20,51	20,52	20,55	20,52	20,54	20,48	20,40	20,49	20,53	20,44	20,46	20,50	20,48	20,50	20,56	20,50	20,46	20,42	20,43	20,50	20,53	20,46	20,42	20,44	20,40	20,48	20,43	20,53	20,55	20,48	20,63	20,55	20,44	20,46	20,46	20,43	20,44	20,37	20,40	20,45	20,44	20,56	20,51	20,51	20,62	20,57	20,53	20,54	20,45	20,46	20,42	20,46	20,54	20,55	20,46	20,54	20,52	20,57	20,49	20,50	20,57	20,48	20,43	20,49	20,43	20,41	20,50	20,51	20,44	20,49	20,45	20,35	20,47	20,43	20,39	20,31	20,36	20,38	20,52	20,49	20,45	20,42	20,49	20,40	20,35	20,39	20,37	20,38	20,47	20,45	20,42	20,32	20,43	20,43	20,39	20,42	20,43	20,38	
20,36	20,44	20,39	20,40	20,40	20,40	20,43	20,53	20,48	20,39	20,34	20,26	20,31	20,35	20,37	20,49	20,43	20,39	20,43	20,53	20,44	20,45	20,42	20,48	20,55	20,44	20,49	20,41	20,42	20,42	20,37	20,40	20,35	20,38	20,40	20,47	20,48	20,47	20,44	20,55	20,54	20,53	20,52	20,47	20,45	20,53	20,44	20,50	20,58	20,64	20,54	20,48	20,51	20,54	20,46	20,48	20,47	20,58	20,47	20,38	20,44	20,50	20,53	20,59	20,56	20,50	20,47	20,58	20,48	20,46	20,48	20,57	20,54	20,55	20,52	20,49	20,44	20,36	20,36	20,41	20,48	20,46	20,42	20,50	20,47	20,48	20,52	20,50	20,52	20,41	20,51	20,62	20,55	20,48	20,47	20,48	20,47	20,49	20,47	20,53	20,52	20,43	20,57	20,53	20,48	20,42	20,53	20,54	20,54	20,51	20,44	20,51	20,61	20,60	20,56	20,58	20,51	20,41	20,49	20,50	20,41	20,50	20,49	20,51	20,41	20,47	20,47	20,49	20,55	20,54	20,50	20,58	20,46	20,47	20,57	20,55	20,54	20,62	20,60	20,51	20,52	20,61	20,52	20,50	20,57	20,54	20,51	20,51	20,53	20,46	20,44	20,50	20,54	20,55	20,56	20,52	20,51	20,62	20,60	20,50	20,43	20,46	20,55	20,54	20,53	20,50	20,51	20,50	20,58	20,56	20,58	20,57	20,54	20,63	20,63	20,50	20,51	20,54	20,49	20,50	20,53	20,52	20,49	20,51	20,55	20,59	20,58	20,57	20,49	20,48	20,53	20,66	20,63	20,50	20,53	20,64	20,69	20,55	20,56	20,54	20,53	20,55	20,54	20,47	20,56	20,63	20,57	20,57	20,57	20,45	20,50	20,59	20,64	20,56	20,59	20,64	20,59	20,64	20,64	20,63	20,66	20,57	20,60	20,62	20,56	20,63	20,69	20,66	20,63	20,64	20,65	20,66	20,58	20,54	20,61	20,60	20,65	20,64	20,67	20,66	20,68	20,70	20,63	20,63	20,63	20,60	20,61	20,65	20,73	20,72	20,67	20,69	20,67	20,67	20,64	20,56	20,69	20,72	20,59	20,64	20,70	20,66	20,67	20,64	20,60	20,64	20,73	20,66	20,64	20,73	20,67	20,66	20,70	20,74	20,62	20,74	20,68	20,61	20,65	20,64	20,61	20,66	20,61	20,64	20,67	20,64	20,62	20,63	20,67	20,66	20,63	20,63	20,66	20,66	20,70	20,70	20,73	20,73	20,64	20,65	20,68	20,67	20,64	20,65	20,68	20,60	20,61	20,68	20,58	20,59	20,59	20,64	20,70	20,67	20,69	20,67	20,76	20,71	20,66	20,74	20,63	20,58	20,59	20,65	20,73	20,70	20,67	20,62	20,63	20,67	20,68	20,67	20,67	20,62	20,72	20,78	20,69	20,65	20,73	20,76	20,72	20,71	20,70	20,68	20,66	20,66	20,66	20,71	20,68	20,72	20,72	20,66	20,66	20,69	20,72	20,58	20,61	20,69	20,71	20,72	20,68	20,66	20,69	20,65	20,61	20,67	20,66	20,69	20,62	20,55	20,54	20,67	20,71	20,76	20,68	20,61	20,68	20,63	20,69	20,66	20,58	20,62	20,64	20,64	20,67	20,64	20,68	20,62	20,58	20,68	20,71	20,77	20,68	20,68	20,63	20,65	20,58	20,52	20,53	20,55	20,62	20,58	20,57	20,55	20,56	20,56	20,58	20,64	20,72	20,58	20,56	20,55	20,60	20,54	20,50	20,64	20,64	20,61	20,58	20,57	20,64	20,58	20,58	20,58	20,52	20,60	20,57	20,58	20,55	20,54	20,62	20,59	20,57	20,57	20,66	20,76	20,71	20,59	20,62	20,60	20,56	20,55	20,59	20,58	20,57	20,54	20,60	20,58	20,52	20,51	20,60	20,58	20,51	20,54	20,56	20,53	20,50	20,65	20,63	20,55	20,44	20,51	20,66	20,65	20,56	20,56	20,60	20,63	20,56	20,53	20,50	20,61	20,60	20,57	20,52	20,50	20,53	20,54	20,47	20,53	20,52	20,49	20,58	20,51	20,43	20,51	20,56	20,52	20,39	20,37	20,49	20,48	20,47	20,54	20,62	20,53	20,49	20,48	20,50	20,46	20,45	20,53	20,56	20,43	20,54	20,60	20,53	20,57	20,48	20,47	20,46	20,43	20,49	20,50	20,60	20,58	20,50	20,49	20,53	20,53	20,51	20,50	20,51	20,47	20,48	20,49	20,57	20,56	20,58	20,54	20,47	20,46	20,58	20,49	20,45	20,44	20,40	20,47	20,59	20,59	20,55	20,51	20,44	20,45	20,49	20,49	20,55	20,42	20,36	20,50	20,52	20,43	20,43	20,48	20,46	20,52	20,51	20,50	20,50	20,43	20,49	20,44	20,48	20,40	20,44	20,50	20,35	20,34	20,42	20,46	20,45	20,47	20,48	20,40	20,39	20,49	20,49	20,49	20,45	20,36	20,30	20,42	20,50	20,48	20,54	20,54	20,53	20,54	20,45	20,47	20,46	20,45	20,44	20,45	20,58	20,54	20,40	20,52	20,51	20,51	20,44	20,43	20,55	20,51	20,43	20,43	20,49	20,53	20,53	20,51	20,38	20,44	20,50	20,43	20,41	20,34	20,38	20,42	20,39	20,41	20,47	20,48	20,43	20,38	20,37	20,35	20,29	20,37	20,40	20,29	20,36	20,43	20,36	20,31	20,34	20,44	20,32	20,34	20,38	20,38	
20,44	20,32	20,47	20,41	20,35	20,44	20,53	20,48	20,42	20,34	20,39	20,37	20,41	20,47	20,43	20,41	20,45	20,41	20,40	20,52	20,46	20,53	20,48	20,49	20,53	20,41	20,39	20,50	20,44	20,35	20,26	20,34	20,41	20,43	20,42	20,44	20,40	20,38	20,42	20,41	20,49	20,48	20,56	20,45	20,44	20,48	20,37	20,49	20,58	20,54	20,47	20,50	20,55	20,53	20,51	20,55	20,56	20,55	20,51	20,40	20,44	20,50	20,60	20,57	20,55	20,51	20,56	20,59	20,48	20,41	20,43	20,51	20,55	20,60	20,54	20,52	20,44	20,44	20,33	20,41	20,50	20,45	20,45	20,48	20,50	20,56	20,49	20,45	20,49	20,49	20,50	20,53	20,49	20,50	20,49	20,52	20,50	20,48	20,50	20,56	20,61	20,51	20,54	20,48	20,53	20,52	20,47	20,48	20,44	20,44	20,43	20,48	20,58	20,61	20,53	20,49	20,44	20,51	20,55	20,51	20,40	20,46	20,53	20,52	20,53	20,52	20,44	20,48	20,55	20,48	20,50	20,48	20,49	20,52	20,59	20,53	20,57	20,53	20,52	20,48	20,48	20,55	20,59	20,58	20,53	20,58	20,57	20,54	20,58	20,57	20,47	20,48	20,49	20,53	20,48	20,53	20,52	20,64	20,64	20,50	20,52	20,60	20,49	20,56	20,60	20,47	20,47	20,42	20,56	20,57	20,57	20,55	20,58	20,62	20,64	20,54	20,51	20,62	20,61	20,53	20,47	20,60	20,56	20,56	20,66	20,64	20,63	20,58	20,48	20,57	20,58	20,62	20,69	20,63	20,60	20,62	20,64	20,51	20,47	20,54	20,56	20,56	20,53	20,53	20,56	20,54	20,54	20,57	20,66	20,57	20,51	20,59	20,65	20,57	20,63	20,67	20,64	20,68	20,64	20,64	20,62	20,52	20,60	20,66	20,56	20,61	20,66	20,69	20,64	20,65	20,66	20,70	20,58	20,55	20,58	20,62	20,70	20,65	20,65	20,62	20,71	20,67	20,60	20,66	20,64	20,59	20,63	20,59	20,74	20,75	20,63	20,66	20,70	20,69	20,63	20,60	20,67	20,79	20,64	20,58	20,64	20,71	20,67	20,65	20,72	20,74	20,74	20,74	20,73	20,66	20,70	20,68	20,65	20,75	20,64	20,68	20,74	20,66	20,73	20,61	20,62	20,63	20,64	20,67	20,72	20,72	20,59	20,64	20,66	20,61	20,55	20,56	20,60	20,63	20,71	20,70	20,66	20,68	20,72	20,73	20,75	20,67	20,60	20,62	20,65	20,60	20,60	20,66	20,68	20,61	20,65	20,63	20,70	20,70	20,75	20,68	20,66	20,73	20,75	20,68	20,62	20,52	20,59	20,65	20,69	20,70	20,70	20,65	20,65	20,72	20,68	20,65	20,70	20,70	20,70	20,67	20,70	20,62	20,70	20,76	20,77	20,75	20,67	20,73	20,65	20,70	20,72	20,72	20,75	20,71	20,74	20,67	20,59	20,63	20,74	20,65	20,60	20,72	20,73	20,71	20,76	20,73	20,68	20,60	20,67	20,65	20,64	20,64	20,64	20,65	20,57	20,73	20,70	20,66	20,71	20,68	20,63	20,70	20,64	20,55	20,60	20,69	20,63	20,65	20,68	20,69	20,67	20,63	20,62	20,65	20,71	20,72	20,71	20,75	20,70	20,66	20,68	20,58	20,56	20,59	20,64	20,59	20,58	20,61	20,60	20,59	20,56	20,60	20,73	20,65	20,62	20,58	20,58	20,63	20,56	20,56	20,52	20,59	20,61	20,61	20,60	20,63	20,52	20,56	20,54	20,55	20,57	20,60	20,66	20,63	20,61	20,56	20,65	20,56	20,63	20,71	20,69	20,65	20,67	20,61	20,56	20,53	20,50	20,55	20,57	20,55	20,52	20,55	20,55	20,56	20,54	20,51	20,46	20,64	20,66	20,60	20,53	20,59	20,63	20,52	20,45	20,52	20,65	20,57	20,50	20,51	20,53	20,62	20,55	20,51	20,55	20,53	20,62	20,56	20,48	20,50	20,55	20,61	20,58	20,49	20,49	20,49	20,55	20,50	20,45	20,52	20,55	20,55	20,47	20,48	20,49	20,43	20,44	20,44	20,57	20,45	20,45	20,50	20,45	20,52	20,52	20,48	20,52	20,54	20,47	20,52	20,49	20,47	20,43	20,47	20,49	20,46	20,44	20,47	20,54	20,60	20,50	20,49	20,58	20,52	20,50	20,55	20,44	20,43	20,43	20,48	20,50	20,55	20,55	20,50	20,41	20,46	20,47	20,50	20,44	20,42	20,39	20,47	20,45	20,58	20,58	20,53	20,49	20,48	20,44	20,49	20,57	20,50	20,43	20,50	20,50	20,55	20,46	20,47	20,58	20,55	20,46	20,47	20,58	20,46	20,43	20,47	20,51	20,58	20,52	20,61	20,44	20,37	20,39	20,46	20,46	20,44	20,50	20,47	20,41	20,42	20,50	20,60	20,49	20,45	20,33	20,43	20,45	20,39	20,47	20,50	20,49	20,50	20,50	20,51	20,42	20,45	20,42	20,45	20,51	20,51	20,34	20,39	20,55	20,51	20,43	20,43	20,49	20,46	20,43	20,44	20,47	20,49	20,50	20,47	20,39	20,38	20,47	20,51	20,49	20,33	20,36	20,41	20,48	20,42	20,47	20,35	20,39	20,42	20,41	20,33	20,26	20,32	20,34	20,30	20,40	20,47	20,44	20,33	20,34	20,34	20,34	20,39	20,48	20,47	
20,40	20,33	20,46	20,51	20,34	20,44	20,53	20,56	20,48	20,43	20,42	20,41	20,49	20,59	20,45	20,39	20,30	20,46	20,42	20,48	20,46	20,48	20,45	20,45	20,52	20,42	20,33	20,49	20,60	20,41	20,35	20,43	20,31	20,40	20,48	20,50	20,43	20,39	20,45	20,40	20,32	20,45	20,49	20,47	20,39	20,44	20,40	20,48	20,57	20,45	20,38	20,50	20,57	20,59	20,50	20,54	20,55	20,56	20,55	20,45	20,43	20,46	20,55	20,54	20,46	20,43	20,46	20,49	20,50	20,38	20,29	20,48	20,56	20,53	20,49	20,47	20,41	20,40	20,43	20,40	20,58	20,53	20,45	20,51	20,45	20,56	20,57	20,50	20,52	20,51	20,50	20,53	20,51	20,46	20,45	20,58	20,59	20,50	20,50	20,58	20,54	20,44	20,47	20,51	20,53	20,54	20,46	20,46	20,47	20,42	20,44	20,42	20,59	20,55	20,51	20,46	20,45	20,43	20,57	20,48	20,51	20,57	20,58	20,62	20,54	20,48	20,49	20,48	20,53	20,52	20,55	20,58	20,50	20,51	20,57	20,57	20,54	20,51	20,48	20,45	20,53	20,55	20,60	20,60	20,55	20,58	20,62	20,51	20,53	20,57	20,54	20,51	20,45	20,48	20,55	20,55	20,59	20,53	20,60	20,54	20,55	20,62	20,49	20,47	20,66	20,55	20,54	20,54	20,55	20,63	20,58	20,56	20,59	20,60	20,58	20,61	20,57	20,62	20,65	20,68	20,59	20,58	20,57	20,56	20,56	20,63	20,63	20,64	20,54	20,54	20,55	20,57	20,63	20,66	20,60	20,64	20,70	20,56	20,48	20,47	20,60	20,57	20,51	20,58	20,53	20,56	20,52	20,57	20,63	20,55	20,49	20,59	20,64	20,56	20,61	20,64	20,69	20,62	20,54	20,58	20,59	20,53	20,62	20,62	20,59	20,62	20,60	20,68	20,69	20,63	20,64	20,65	20,67	20,59	20,62	20,63	20,74	20,69	20,68	20,62	20,63	20,59	20,59	20,65	20,71	20,60	20,69	20,65	20,61	20,72	20,62	20,68	20,70	20,61	20,57	20,64	20,73	20,73	20,61	20,65	20,68	20,68	20,71	20,68	20,74	20,71	20,66	20,73	20,67	20,69	20,72	20,73	20,66	20,68	20,63	20,56	20,67	20,68	20,70	20,66	20,53	20,70	20,69	20,64	20,72	20,74	20,67	20,61	20,68	20,68	20,64	20,62	20,60	20,65	20,69	20,70	20,59	20,62	20,72	20,76	20,67	20,70	20,70	20,67	20,76	20,74	20,71	20,67	20,69	20,68	20,60	20,66	20,65	20,69	20,73	20,66	20,63	20,71	20,78	20,68	20,63	20,60	20,62	20,70	20,66	20,69	20,71	20,72	20,65	20,76	20,74	20,68	20,70	20,70	20,74	20,69	20,69	20,70	20,70	20,65	20,71	20,69	20,67	20,71	20,64	20,77	20,78	20,73	20,74	20,66	20,72	20,73	20,68	20,64	20,69	20,63	20,63	20,68	20,72	20,74	20,72	20,75	20,74	20,70	20,74	20,74	20,66	20,68	20,64	20,62	20,69	20,73	20,68	20,60	20,66	20,65	20,62	20,72	20,68	20,60	20,59	20,70	20,66	20,66	20,69	20,73	20,74	20,60	20,66	20,67	20,67	20,72	20,73	20,69	20,71	20,72	20,66	20,69	20,61	20,63	20,69	20,74	20,67	20,65	20,61	20,68	20,65	20,57	20,66	20,69	20,66	20,64	20,61	20,64	20,67	20,60	20,56	20,58	20,57	20,65	20,62	20,56	20,56	20,58	20,62	20,63	20,52	20,62	20,66	20,62	20,65	20,62	20,60	20,55	20,57	20,64	20,64	20,65	20,70	20,58	20,53	20,57	20,58	20,66	20,61	20,60	20,57	20,52	20,56	20,54	20,53	20,56	20,48	20,55	20,60	20,54	20,56	20,57	20,60	20,55	20,50	20,55	20,66	20,61	20,48	20,50	20,51	20,58	20,54	20,47	20,49	20,54	20,59	20,66	20,56	20,53	20,51	20,59	20,61	20,48	20,49	20,51	20,54	20,53	20,44	20,52	20,57	20,63	20,58	20,58	20,55	20,48	20,54	20,46	20,51	20,49	20,42	20,49	20,44	20,53	20,58	20,52	20,40	20,48	20,52	20,50	20,56	20,50	20,49	20,54	20,53	20,46	20,44	20,46	20,56	20,54	20,48	20,47	20,50	20,54	20,41	20,54	20,52	20,41	20,43	20,45	20,45	20,48	20,57	20,50	20,48	20,52	20,53	20,44	20,43	20,43	20,39	20,52	20,52	20,55	20,53	20,47	20,47	20,53	20,47	20,54	20,58	20,47	20,45	20,47	20,47	20,47	20,48	20,53	20,54	20,58	20,45	20,39	20,43	20,39	20,36	20,46	20,49	20,56	20,50	20,56	20,51	20,51	20,49	20,46	20,50	20,48	20,47	20,47	20,41	20,46	20,48	20,50	20,46	20,50	20,45	20,48	20,51	20,46	20,47	20,53	20,48	20,42	20,48	20,51	20,49	20,42	20,49	20,47	20,45	20,46	20,39	20,41	20,55	20,58	20,46	20,43	20,46	20,47	20,43	20,40	20,40	20,44	20,49	20,41	20,48	20,47	20,38	20,46	20,47	20,39	20,46	20,42	20,45	20,41	20,47	20,42	20,34	20,43	20,46	20,48	20,37	20,45	20,33	20,33	20,50	20,44	20,45	20,39	20,43	20,33	20,34	20,44	20,47	20,43	
20,37	20,37	20,41	20,48	20,43	20,41	20,47	20,49	20,42	20,36	20,42	20,28	20,40	20,58	20,50	20,53	20,45	20,46	20,38	20,33	20,35	20,37	20,41	20,44	20,42	20,45	20,47	20,40	20,40	20,44	20,40	20,49	20,48	20,42	20,49	20,50	20,50	20,48	20,44	20,44	20,39	20,44	20,47	20,41	20,48	20,42	20,48	20,56	20,54	20,51	20,47	20,33	20,44	20,57	20,52	20,50	20,46	20,52	20,57	20,48	20,41	20,49	20,51	20,46	20,38	20,44	20,45	20,41	20,39	20,35	20,29	20,42	20,53	20,46	20,47	20,47	20,42	20,34	20,42	20,41	20,46	20,49	20,70	20,56	20,43	20,47	20,60	20,59	20,52	20,41	20,46	20,52	20,49	20,40	20,44	20,51	20,61	20,59	20,46	20,55	20,46	20,33	20,38	20,48	20,54	20,47	20,48	20,49	20,56	20,53	20,51	20,45	20,46	20,57	20,51	20,50	20,48	20,42	20,53	20,53	20,50	20,51	20,56	20,56	20,52	20,47	20,44	20,47	20,57	20,63	20,52	20,50	20,53	20,51	20,50	20,51	20,51	20,54	20,46	20,47	20,46	20,55	20,54	20,57	20,52	20,59	20,61	20,56	20,51	20,55	20,50	20,47	20,48	20,49	20,55	20,57	20,58	20,53	20,58	20,58	20,48	20,59	20,51	20,52	20,60	20,62	20,58	20,60	20,53	20,54	20,55	20,50	20,53	20,60	20,60	20,53	20,52	20,60	20,68	20,59	20,62	20,62	20,47	20,50	20,52	20,58	20,57	20,66	20,56	20,52	20,51	20,53	20,52	20,61	20,60	20,64	20,63	20,56	20,50	20,55	20,52	20,53	20,50	20,56	20,53	20,47	20,50	20,64	20,62	20,58	20,57	20,61	20,57	20,62	20,61	20,58	20,60	20,55	20,53	20,55	20,58	20,57	20,59	20,57	20,59	20,68	20,62	20,59	20,60	20,62	20,65	20,66	20,56	20,61	20,59	20,59	20,66	20,64	20,65	20,61	20,70	20,71	20,67	20,67	20,71	20,61	20,65	20,66	20,58	20,62	20,60	20,63	20,67	20,61	20,56	20,61	20,74	20,72	20,62	20,67	20,65	20,63	20,66	20,69	20,73	20,69	20,62	20,69	20,70	20,72	20,78	20,72	20,66	20,68	20,68	20,69	20,64	20,70	20,70	20,61	20,53	20,61	20,71	20,70	20,66	20,64	20,69	20,72	20,70	20,72	20,68	20,69	20,74	20,67	20,75	20,81	20,70	20,67	20,70	20,71	20,60	20,70	20,73	20,73	20,71	20,73	20,66	20,74	20,72	20,71	20,67	20,65	20,64	20,68	20,71	20,70	20,66	20,70	20,73	20,67	20,72	20,64	20,62	20,67	20,66	20,67	20,71	20,61	20,66	20,74	20,78	20,69	20,71	20,75	20,71	20,68	20,73	20,76	20,70	20,65	20,71	20,64	20,60	20,73	20,65	20,77	20,81	20,70	20,70	20,61	20,64	20,75	20,67	20,65	20,66	20,62	20,67	20,70	20,71	20,71	20,73	20,65	20,66	20,66	20,72	20,70	20,72	20,74	20,71	20,53	20,58	20,76	20,70	20,69	20,70	20,68	20,66	20,73	20,75	20,69	20,63	20,68	20,73	20,66	20,66	20,71	20,72	20,59	20,64	20,73	20,66	20,69	20,68	20,67	20,67	20,61	20,60	20,58	20,65	20,71	20,66	20,65	20,70	20,62	20,59	20,66	20,59	20,58	20,67	20,71	20,61	20,64	20,64	20,67	20,63	20,58	20,59	20,63	20,58	20,60	20,59	20,61	20,57	20,62	20,59	20,59	20,58	20,60	20,51	20,44	20,59	20,61	20,59	20,60	20,63	20,64	20,53	20,51	20,59	20,65	20,55	20,56	20,60	20,64	20,62	20,53	20,57	20,58	20,59	20,50	20,54	20,62	20,57	20,49	20,47	20,46	20,56	20,62	20,62	20,63	20,61	20,56	20,58	20,59	20,52	20,49	20,49	20,45	20,55	20,52	20,54	20,59	20,54	20,58	20,54	20,49	20,51	20,62	20,58	20,50	20,50	20,48	20,54	20,59	20,55	20,56	20,59	20,53	20,57	20,57	20,51	20,45	20,50	20,51	20,50	20,52	20,46	20,45	20,47	20,53	20,58	20,51	20,49	20,41	20,46	20,51	20,50	20,49	20,50	20,52	20,51	20,43	20,45	20,48	20,57	20,53	20,53	20,46	20,49	20,53	20,41	20,55	20,58	20,54	20,54	20,48	20,45	20,45	20,54	20,50	20,51	20,56	20,52	20,45	20,50	20,48	20,40	20,46	20,54	20,51	20,42	20,46	20,47	20,52	20,50	20,51	20,52	20,48	20,46	20,48	20,46	20,55	20,56	20,54	20,45	20,50	20,47	20,39	20,39	20,37	20,36	20,33	20,42	20,54	20,54	20,58	20,55	20,54	20,52	20,42	20,39	20,44	20,37	20,43	20,38	20,45	20,44	20,44	20,38	20,48	20,49	20,44	20,47	20,46	20,51	20,53	20,48	20,42	20,44	20,53	20,52	20,56	20,53	20,49	20,46	20,51	20,42	20,37	20,48	20,46	20,39	20,38	20,51	20,55	20,49	20,41	20,42	20,36	20,46	20,37	20,41	20,51	20,38	20,32	20,44	20,47	20,38	20,43	20,43	20,41	20,48	20,49	20,37	20,40	20,48	20,43	20,42	20,43	20,41	20,32	20,36	20,34	20,29	20,36	20,46	20,42	20,37	20,42	20,43	20,43	
20,37	20,44	20,48	20,46	20,37	20,41	20,45	20,40	20,37	20,43	20,37	20,32	20,31	20,44	20,51	20,63	20,63	20,49	20,41	20,40	20,38	20,40	20,42	20,43	20,51	20,53	20,48	20,39	20,35	20,49	20,46	20,41	20,48	20,41	20,41	20,47	20,48	20,43	20,40	20,42	20,46	20,39	20,43	20,50	20,59	20,56	20,56	20,53	20,54	20,60	20,59	20,38	20,38	20,56	20,57	20,54	20,45	20,44	20,53	20,43	20,45	20,47	20,53	20,52	20,42	20,43	20,43	20,48	20,41	20,41	20,45	20,51	20,44	20,38	20,42	20,48	20,46	20,43	20,47	20,48	20,46	20,45	20,52	20,56	20,47	20,35	20,49	20,59	20,52	20,42	20,47	20,50	20,43	20,36	20,43	20,46	20,50	20,49	20,38	20,45	20,55	20,48	20,41	20,43	20,47	20,53	20,49	20,51	20,55	20,51	20,41	20,46	20,49	20,52	20,53	20,49	20,46	20,47	20,49	20,48	20,43	20,39	20,48	20,50	20,46	20,49	20,63	20,52	20,54	20,59	20,54	20,50	20,49	20,53	20,50	20,48	20,45	20,55	20,54	20,44	20,44	20,50	20,51	20,56	20,51	20,54	20,56	20,48	20,50	20,53	20,54	20,58	20,54	20,54	20,52	20,58	20,60	20,59	20,54	20,53	20,44	20,52	20,52	20,52	20,56	20,59	20,56	20,47	20,50	20,53	20,52	20,59	20,53	20,60	20,61	20,52	20,48	20,60	20,69	20,60	20,53	20,58	20,58	20,55	20,60	20,62	20,62	20,59	20,48	20,49	20,48	20,53	20,52	20,59	20,57	20,61	20,67	20,58	20,52	20,53	20,59	20,62	20,52	20,60	20,55	20,54	20,53	20,65	20,66	20,63	20,64	20,61	20,56	20,57	20,62	20,52	20,50	20,59	20,56	20,56	20,59	20,55	20,59	20,57	20,57	20,66	20,68	20,61	20,61	20,57	20,64	20,74	20,63	20,59	20,67	20,63	20,65	20,71	20,69	20,70	20,80	20,73	20,69	20,74	20,71	20,60	20,67	20,66	20,71	20,68	20,65	20,62	20,64	20,63	20,63	20,67	20,73	20,75	20,67	20,65	20,63	20,65	20,68	20,65	20,73	20,71	20,71	20,69	20,72	20,70	20,74	20,71	20,66	20,75	20,69	20,67	20,64	20,63	20,63	20,60	20,55	20,69	20,70	20,73	20,67	20,65	20,61	20,64	20,76	20,74	20,66	20,62	20,71	20,72	20,71	20,80	20,72	20,65	20,65	20,70	20,69	20,75	20,74	20,73	20,76	20,67	20,70	20,80	20,76	20,64	20,69	20,61	20,64	20,66	20,71	20,68	20,67	20,69	20,72	20,71	20,74	20,68	20,63	20,67	20,68	20,73	20,70	20,66	20,68	20,73	20,75	20,75	20,69	20,77	20,70	20,72	20,80	20,74	20,68	20,70	20,81	20,73	20,63	20,68	20,67	20,68	20,74	20,71	20,69	20,72	20,67	20,64	20,71	20,60	20,58	20,57	20,59	20,67	20,67	20,69	20,71	20,63	20,62	20,67	20,70	20,70	20,69	20,71	20,74	20,65	20,56	20,64	20,72	20,77	20,73	20,62	20,66	20,70	20,74	20,71	20,65	20,65	20,72	20,77	20,74	20,72	20,70	20,64	20,68	20,77	20,74	20,71	20,65	20,76	20,78	20,67	20,55	20,64	20,67	20,68	20,72	20,64	20,58	20,62	20,56	20,69	20,62	20,59	20,67	20,69	20,69	20,67	20,60	20,66	20,58	20,53	20,60	20,66	20,61	20,59	20,55	20,63	20,62	20,64	20,63	20,62	20,60	20,64	20,62	20,50	20,57	20,57	20,60	20,65	20,61	20,63	20,54	20,50	20,56	20,61	20,69	20,64	20,64	20,68	20,64	20,51	20,50	20,60	20,60	20,55	20,56	20,59	20,61	20,55	20,51	20,42	20,55	20,64	20,59	20,61	20,62	20,59	20,50	20,54	20,46	20,49	20,61	20,54	20,49	20,53	20,58	20,59	20,46	20,43	20,51	20,49	20,56	20,50	20,57	20,51	20,50	20,52	20,58	20,56	20,52	20,54	20,52	20,53	20,51	20,52	20,51	20,47	20,47	20,54	20,63	20,53	20,48	20,46	20,38	20,54	20,56	20,55	20,55	20,51	20,49	20,48	20,43	20,45	20,48	20,47	20,48	20,47	20,48	20,48	20,54	20,48	20,45	20,42	20,47	20,50	20,52	20,55	20,48	20,48	20,50	20,48	20,45	20,48	20,51	20,45	20,49	20,44	20,48	20,42	20,40	20,42	20,46	20,45	20,45	20,48	20,45	20,47	20,54	20,50	20,52	20,50	20,48	20,47	20,48	20,50	20,52	20,48	20,55	20,48	20,43	20,54	20,52	20,48	20,45	20,49	20,49	20,41	20,40	20,57	20,54	20,54	20,42	20,44	20,55	20,54	20,41	20,53	20,48	20,47	20,45	20,43	20,47	20,45	20,40	20,37	20,41	20,41	20,40	20,43	20,48	20,47	20,51	20,45	20,42	20,47	20,47	20,45	20,59	20,49	20,41	20,46	20,46	20,30	20,40	20,45	20,41	20,47	20,37	20,49	20,46	20,36	20,46	20,44	20,46	20,51	20,44	20,42	20,42	20,42	20,46	20,43	20,32	20,40	20,39	20,38	20,44	20,48	20,41	20,38	20,37	20,38	20,33	20,44	20,42	20,31	20,30	20,39	20,40	20,45	20,43	20,37	20,29	20,42	20,45	20,47	
20,37	20,40	20,47	20,46	20,34	20,29	20,40	20,39	20,42	20,44	20,34	20,41	20,36	20,36	20,46	20,53	20,48	20,49	20,46	20,40	20,44	20,53	20,51	20,44	20,47	20,47	20,39	20,32	20,31	20,50	20,51	20,44	20,40	20,38	20,40	20,47	20,50	20,55	20,47	20,45	20,55	20,49	20,45	20,54	20,58	20,53	20,55	20,48	20,55	20,61	20,56	20,46	20,40	20,53	20,54	20,59	20,54	20,50	20,46	20,48	20,46	20,43	20,49	20,55	20,49	20,40	20,46	20,50	20,42	20,38	20,47	20,50	20,46	20,47	20,47	20,44	20,42	20,45	20,43	20,45	20,49	20,40	20,44	20,56	20,42	20,41	20,50	20,50	20,51	20,49	20,45	20,48	20,49	20,40	20,43	20,50	20,53	20,49	20,43	20,49	20,51	20,54	20,49	20,47	20,47	20,50	20,55	20,56	20,56	20,54	20,53	20,52	20,62	20,54	20,54	20,56	20,44	20,41	20,47	20,41	20,33	20,44	20,47	20,50	20,43	20,47	20,57	20,52	20,46	20,55	20,43	20,43	20,46	20,53	20,55	20,52	20,47	20,45	20,49	20,49	20,48	20,56	20,58	20,55	20,52	20,48	20,51	20,49	20,44	20,52	20,56	20,57	20,58	20,51	20,58	20,61	20,58	20,55	20,56	20,44	20,38	20,47	20,53	20,51	20,59	20,58	20,54	20,44	20,49	20,57	20,49	20,55	20,62	20,64	20,59	20,54	20,50	20,51	20,60	20,52	20,52	20,52	20,49	20,54	20,64	20,58	20,57	20,61	20,58	20,56	20,57	20,56	20,54	20,52	20,55	20,58	20,66	20,55	20,56	20,52	20,59	20,72	20,55	20,53	20,65	20,60	20,51	20,51	20,59	20,58	20,56	20,58	20,58	20,61	20,62	20,57	20,59	20,59	20,59	20,58	20,64	20,64	20,57	20,58	20,52	20,57	20,62	20,63	20,70	20,67	20,60	20,71	20,64	20,60	20,67	20,61	20,58	20,64	20,77	20,78	20,75	20,72	20,68	20,67	20,71	20,61	20,63	20,65	20,68	20,67	20,66	20,68	20,76	20,68	20,66	20,68	20,73	20,71	20,63	20,69	20,70	20,66	20,68	20,62	20,63	20,69	20,70	20,72	20,68	20,58	20,64	20,71	20,63	20,73	20,72	20,69	20,66	20,64	20,59	20,56	20,51	20,69	20,75	20,73	20,71	20,71	20,58	20,60	20,68	20,69	20,67	20,71	20,71	20,72	20,75	20,72	20,74	20,70	20,62	20,72	20,77	20,84	20,72	20,68	20,71	20,62	20,69	20,79	20,74	20,73	20,73	20,68	20,66	20,64	20,73	20,65	20,69	20,75	20,76	20,80	20,77	20,67	20,74	20,69	20,75	20,77	20,79	20,74	20,64	20,71	20,74	20,74	20,76	20,70	20,70	20,73	20,75	20,77	20,68	20,72	20,83	20,78	20,67	20,69	20,69	20,74	20,71	20,71	20,67	20,73	20,78	20,69	20,73	20,70	20,63	20,65	20,65	20,67	20,65	20,65	20,67	20,61	20,67	20,67	20,63	20,68	20,73	20,63	20,67	20,62	20,57	20,67	20,72	20,74	20,66	20,58	20,60	20,71	20,70	20,69	20,73	20,72	20,68	20,71	20,70	20,77	20,73	20,60	20,66	20,69	20,72	20,78	20,73	20,70	20,68	20,73	20,63	20,64	20,60	20,68	20,67	20,64	20,59	20,61	20,62	20,63	20,63	20,63	20,68	20,67	20,71	20,69	20,62	20,64	20,63	20,57	20,64	20,69	20,59	20,64	20,63	20,62	20,64	20,68	20,66	20,58	20,57	20,63	20,68	20,62	20,60	20,55	20,62	20,61	20,60	20,55	20,60	20,56	20,53	20,51	20,62	20,67	20,63	20,66	20,69	20,59	20,55	20,56	20,53	20,56	20,62	20,51	20,50	20,56	20,55	20,51	20,54	20,53	20,56	20,67	20,58	20,56	20,50	20,51	20,52	20,55	20,64	20,64	20,51	20,56	20,64	20,62	20,56	20,46	20,50	20,52	20,56	20,55	20,51	20,52	20,48	20,59	20,61	20,60	20,58	20,56	20,51	20,50	20,55	20,57	20,47	20,46	20,46	20,52	20,61	20,54	20,49	20,49	20,46	20,39	20,46	20,44	20,53	20,47	20,51	20,41	20,46	20,53	20,47	20,44	20,44	20,49	20,48	20,46	20,50	20,53	20,41	20,39	20,47	20,51	20,47	20,58	20,52	20,46	20,45	20,44	20,42	20,42	20,46	20,39	20,41	20,46	20,49	20,44	20,39	20,38	20,45	20,52	20,51	20,51	20,50	20,51	20,44	20,57	20,57	20,46	20,48	20,44	20,44	20,44	20,48	20,51	20,47	20,43	20,35	20,44	20,52	20,50	20,45	20,42	20,47	20,49	20,45	20,48	20,49	20,47	20,35	20,41	20,48	20,53	20,48	20,45	20,49	20,44	20,48	20,52	20,45	20,41	20,39	20,46	20,40	20,37	20,36	20,38	20,42	20,41	20,46	20,44	20,43	20,50	20,45	20,38	20,44	20,50	20,49	20,48	20,41	20,31	20,37	20,45	20,52	20,47	20,46	20,37	20,36	20,37	20,44	20,40	20,45	20,53	20,55	20,40	20,42	20,44	20,48	20,48	20,42	20,42	20,41	20,34	20,41	20,40	20,44	20,42	20,35	20,42	20,35	20,42	20,47	20,43	20,47	20,41	20,49	20,51	20,47	20,31	20,36	20,37	20,44	20,39	
20,49	20,49	20,43	20,44	20,41	20,28	20,37	20,41	20,40	20,33	20,29	20,33	20,37	20,40	20,40	20,49	20,40	20,42	20,47	20,41	20,47	20,55	20,45	20,44	20,41	20,50	20,53	20,43	20,39	20,42	20,42	20,39	20,40	20,44	20,41	20,36	20,50	20,52	20,50	20,47	20,54	20,47	20,44	20,51	20,46	20,52	20,40	20,47	20,53	20,56	20,59	20,54	20,47	20,51	20,51	20,58	20,57	20,59	20,55	20,48	20,46	20,45	20,52	20,56	20,46	20,41	20,39	20,42	20,40	20,39	20,43	20,47	20,45	20,46	20,46	20,33	20,23	20,41	20,44	20,44	20,51	20,48	20,40	20,51	20,47	20,45	20,61	20,54	20,49	20,48	20,52	20,51	20,49	20,44	20,42	20,54	20,54	20,49	20,49	20,56	20,49	20,44	20,47	20,47	20,50	20,42	20,54	20,55	20,59	20,58	20,57	20,57	20,56	20,50	20,47	20,49	20,48	20,39	20,47	20,47	20,38	20,41	20,47	20,53	20,49	20,55	20,61	20,51	20,40	20,57	20,50	20,50	20,49	20,46	20,50	20,51	20,54	20,48	20,46	20,48	20,49	20,56	20,61	20,58	20,54	20,55	20,52	20,46	20,47	20,53	20,53	20,52	20,57	20,55	20,50	20,59	20,54	20,45	20,58	20,56	20,46	20,48	20,47	20,50	20,60	20,55	20,49	20,48	20,53	20,54	20,56	20,57	20,56	20,61	20,57	20,56	20,50	20,46	20,57	20,60	20,50	20,42	20,45	20,47	20,57	20,60	20,57	20,63	20,65	20,60	20,56	20,62	20,57	20,50	20,59	20,66	20,65	20,51	20,54	20,55	20,59	20,64	20,55	20,48	20,65	20,57	20,49	20,56	20,56	20,56	20,55	20,57	20,61	20,56	20,59	20,58	20,57	20,66	20,57	20,61	20,62	20,65	20,63	20,63	20,57	20,57	20,60	20,65	20,71	20,69	20,56	20,64	20,68	20,61	20,63	20,62	20,65	20,68	20,68	20,72	20,66	20,62	20,64	20,64	20,65	20,62	20,66	20,65	20,65	20,66	20,59	20,68	20,76	20,68	20,54	20,68	20,70	20,67	20,70	20,70	20,73	20,69	20,67	20,62	20,65	20,69	20,69	20,68	20,67	20,65	20,70	20,68	20,64	20,69	20,66	20,66	20,72	20,67	20,65	20,60	20,59	20,64	20,70	20,72	20,72	20,68	20,66	20,65	20,68	20,68	20,70	20,74	20,74	20,70	20,69	20,69	20,73	20,72	20,72	20,73	20,74	20,78	20,71	20,70	20,68	20,64	20,69	20,77	20,71	20,75	20,77	20,64	20,64	20,63	20,72	20,69	20,70	20,73	20,79	20,77	20,69	20,69	20,69	20,76	20,72	20,78	20,73	20,76	20,69	20,69	20,72	20,69	20,72	20,72	20,73	20,68	20,72	20,74	20,61	20,66	20,78	20,75	20,74	20,67	20,76	20,73	20,74	20,65	20,68	20,71	20,78	20,73	20,65	20,68	20,66	20,69	20,69	20,76	20,73	20,65	20,64	20,65	20,72	20,74	20,70	20,65	20,68	20,71	20,69	20,60	20,55	20,66	20,68	20,75	20,69	20,60	20,71	20,77	20,66	20,63	20,74	20,71	20,70	20,68	20,68	20,77	20,74	20,58	20,66	20,70	20,65	20,70	20,71	20,68	20,63	20,63	20,68	20,69	20,62	20,59	20,65	20,53	20,59	20,68	20,61	20,63	20,64	20,69	20,67	20,64	20,66	20,67	20,63	20,57	20,63	20,59	20,63	20,63	20,64	20,65	20,66	20,63	20,61	20,62	20,67	20,61	20,58	20,58	20,52	20,57	20,65	20,59	20,57	20,57	20,58	20,60	20,57	20,61	20,61	20,49	20,58	20,62	20,58	20,58	20,65	20,63	20,66	20,61	20,50	20,49	20,57	20,55	20,55	20,56	20,55	20,54	20,56	20,55	20,58	20,70	20,61	20,56	20,54	20,51	20,53	20,57	20,59	20,58	20,46	20,46	20,51	20,55	20,57	20,54	20,54	20,51	20,48	20,57	20,61	20,47	20,43	20,56	20,55	20,54	20,61	20,57	20,53	20,52	20,58	20,58	20,54	20,47	20,48	20,52	20,55	20,56	20,53	20,52	20,44	20,49	20,43	20,45	20,47	20,49	20,48	20,46	20,43	20,58	20,58	20,51	20,53	20,53	20,56	20,51	20,46	20,46	20,49	20,50	20,44	20,54	20,49	20,49	20,51	20,53	20,55	20,50	20,46	20,45	20,52	20,50	20,42	20,40	20,51	20,49	20,45	20,45	20,39	20,50	20,50	20,48	20,46	20,40	20,41	20,50	20,57	20,49	20,54	20,44	20,48	20,47	20,51	20,48	20,47	20,36	20,39	20,46	20,45	20,45	20,43	20,39	20,45	20,40	20,41	20,44	20,46	20,52	20,38	20,47	20,50	20,49	20,45	20,42	20,43	20,42	20,47	20,54	20,51	20,48	20,47	20,40	20,45	20,33	20,37	20,38	20,41	20,47	20,51	20,49	20,39	20,48	20,43	20,44	20,43	20,45	20,50	20,57	20,52	20,41	20,38	20,44	20,44	20,46	20,40	20,41	20,35	20,54	20,54	20,38	20,45	20,46	20,39	20,43	20,39	20,36	20,47	20,47	20,43	20,33	20,48	20,48	20,45	20,42	20,45	20,51	20,49	20,41	20,39	20,42	20,49	20,54	20,43	20,38	20,39	20,47	20,48	20,42	20,44	20,43	20,35	20,35	
20,47	20,43	20,36	20,38	20,41	20,44	20,43	20,43	20,37	20,37	20,39	20,32	20,43	20,51	20,46	20,42	20,42	20,41	20,49	20,44	20,42	20,43	20,42	20,48	20,55	20,49	20,47	20,40	20,45	20,37	20,35	20,35	20,30	20,38	20,51	20,31	20,41	20,47	20,44	20,49	20,42	20,49	20,51	20,42	20,41	20,48	20,41	20,41	20,46	20,56	20,52	20,51	20,52	20,47	20,40	20,44	20,51	20,59	20,53	20,54	20,46	20,52	20,51	20,51	20,45	20,45	20,46	20,44	20,51	20,50	20,42	20,44	20,44	20,48	20,40	20,41	20,33	20,33	20,55	20,47	20,39	20,41	20,42	20,47	20,45	20,45	20,51	20,55	20,50	20,46	20,49	20,51	20,53	20,47	20,50	20,49	20,59	20,59	20,51	20,49	20,54	20,51	20,42	20,34	20,42	20,41	20,54	20,53	20,49	20,50	20,50	20,55	20,48	20,41	20,37	20,38	20,45	20,44	20,41	20,50	20,51	20,48	20,55	20,52	20,48	20,64	20,65	20,50	20,46	20,49	20,44	20,48	20,42	20,46	20,48	20,53	20,56	20,49	20,46	20,48	20,51	20,58	20,51	20,46	20,46	20,56	20,46	20,39	20,44	20,52	20,50	20,53	20,55	20,59	20,50	20,57	20,61	20,60	20,54	20,51	20,46	20,46	20,49	20,47	20,52	20,58	20,48	20,50	20,54	20,54	20,59	20,58	20,52	20,50	20,56	20,55	20,45	20,51	20,58	20,65	20,63	20,53	20,53	20,58	20,59	20,59	20,65	20,66	20,70	20,60	20,48	20,60	20,63	20,57	20,55	20,65	20,63	20,55	20,47	20,49	20,55	20,58	20,53	20,51	20,58	20,57	20,53	20,60	20,67	20,61	20,59	20,66	20,64	20,52	20,52	20,57	20,54	20,62	20,64	20,65	20,63	20,58	20,54	20,61	20,63	20,59	20,59	20,66	20,66	20,66	20,64	20,61	20,64	20,66	20,66	20,67	20,66	20,73	20,72	20,64	20,67	20,68	20,64	20,66	20,64	20,58	20,61	20,60	20,69	20,66	20,66	20,73	20,76	20,70	20,54	20,64	20,70	20,74	20,77	20,74	20,73	20,74	20,65	20,64	20,66	20,58	20,65	20,67	20,62	20,65	20,75	20,64	20,60	20,69	20,65	20,69	20,71	20,69	20,63	20,68	20,73	20,73	20,66	20,66	20,75	20,72	20,68	20,64	20,66	20,70	20,77	20,75	20,74	20,72	20,70	20,76	20,73	20,68	20,74	20,77	20,72	20,74	20,68	20,69	20,72	20,64	20,67	20,74	20,73	20,74	20,71	20,65	20,67	20,69	20,70	20,66	20,75	20,76	20,70	20,71	20,68	20,65	20,69	20,72	20,74	20,76	20,73	20,71	20,72	20,67	20,70	20,63	20,68	20,73	20,79	20,77	20,69	20,70	20,59	20,61	20,73	20,72	20,72	20,72	20,73	20,77	20,71	20,73	20,74	20,71	20,73	20,63	20,67	20,76	20,72	20,62	20,64	20,77	20,75	20,69	20,70	20,68	20,65	20,70	20,70	20,71	20,72	20,71	20,77	20,66	20,59	20,60	20,61	20,68	20,67	20,62	20,63	20,73	20,66	20,61	20,68	20,65	20,68	20,73	20,69	20,70	20,69	20,59	20,64	20,76	20,67	20,70	20,65	20,73	20,69	20,63	20,60	20,66	20,63	20,62	20,70	20,64	20,63	20,68	20,68	20,63	20,63	20,67	20,66	20,61	20,62	20,64	20,62	20,61	20,59	20,61	20,64	20,61	20,59	20,60	20,57	20,58	20,59	20,55	20,57	20,62	20,54	20,53	20,54	20,57	20,60	20,57	20,59	20,50	20,56	20,56	20,57	20,62	20,61	20,60	20,62	20,54	20,54	20,59	20,65	20,64	20,57	20,62	20,54	20,51	20,51	20,49	20,67	20,62	20,53	20,52	20,51	20,53	20,60	20,61	20,60	20,55	20,57	20,55	20,51	20,52	20,56	20,56	20,51	20,48	20,48	20,53	20,60	20,53	20,51	20,52	20,51	20,53	20,61	20,54	20,41	20,55	20,55	20,55	20,60	20,51	20,46	20,47	20,51	20,54	20,56	20,53	20,47	20,48	20,53	20,44	20,47	20,52	20,48	20,51	20,49	20,49	20,52	20,55	20,53	20,50	20,52	20,59	20,61	20,53	20,47	20,54	20,57	20,57	20,55	20,46	20,46	20,46	20,47	20,52	20,50	20,47	20,52	20,56	20,52	20,42	20,44	20,49	20,49	20,50	20,48	20,47	20,55	20,50	20,40	20,41	20,39	20,47	20,51	20,49	20,49	20,36	20,46	20,49	20,47	20,48	20,58	20,52	20,52	20,68	20,51	20,48	20,47	20,44	20,45	20,54	20,46	20,46	20,44	20,51	20,61	20,43	20,40	20,46	20,46	20,52	20,46	20,50	20,62	20,59	20,54	20,45	20,42	20,40	20,49	20,54	20,47	20,48	20,44	20,49	20,48	20,42	20,45	20,50	20,45	20,50	20,51	20,42	20,44	20,53	20,45	20,51	20,53	20,43	20,42	20,46	20,43	20,39	20,40	20,50	20,39	20,35	20,36	20,37	20,34	20,45	20,60	20,45	20,33	20,42	20,44	20,42	20,42	20,40	20,45	20,46	20,35	20,35	20,40	20,44	20,37	20,43	20,45	20,45	20,54	20,41	20,37	20,41	20,43	20,51	20,42	20,28	20,38	20,31	20,43	20,40	20,39	20,36	20,44	20,42	
20,55	20,41	20,39	20,39	20,25	20,39	20,47	20,42	20,43	20,42	20,36	20,28	20,32	20,42	20,44	20,48	20,40	20,41	20,41	20,45	20,35	20,38	20,33	20,47	20,53	20,39	20,40	20,40	20,42	20,40	20,42	20,34	20,40	20,38	20,49	20,51	20,45	20,52	20,40	20,42	20,47	20,50	20,45	20,40	20,43	20,43	20,39	20,45	20,44	20,51	20,48	20,41	20,44	20,42	20,30	20,35	20,42	20,50	20,47	20,43	20,49	20,50	20,57	20,51	20,44	20,45	20,44	20,42	20,49	20,47	20,46	20,48	20,49	20,47	20,41	20,53	20,53	20,42	20,52	20,41	20,27	20,35	20,43	20,41	20,35	20,36	20,44	20,45	20,46	20,46	20,50	20,55	20,57	20,50	20,50	20,44	20,45	20,55	20,54	20,55	20,59	20,58	20,41	20,41	20,45	20,44	20,52	20,61	20,46	20,39	20,40	20,45	20,46	20,51	20,44	20,42	20,45	20,40	20,43	20,42	20,57	20,51	20,55	20,54	20,43	20,53	20,54	20,50	20,48	20,51	20,38	20,40	20,47	20,43	20,50	20,51	20,54	20,49	20,47	20,49	20,53	20,51	20,53	20,47	20,44	20,56	20,46	20,36	20,47	20,53	20,47	20,48	20,46	20,43	20,48	20,51	20,64	20,63	20,50	20,48	20,50	20,54	20,46	20,44	20,55	20,52	20,57	20,54	20,53	20,49	20,54	20,58	20,48	20,51	20,63	20,55	20,46	20,55	20,55	20,58	20,58	20,57	20,62	20,59	20,61	20,61	20,69	20,73	20,66	20,54	20,56	20,61	20,62	20,64	20,59	20,51	20,51	20,57	20,47	20,54	20,48	20,56	20,56	20,49	20,55	20,53	20,58	20,56	20,61	20,66	20,56	20,67	20,64	20,54	20,51	20,65	20,57	20,59	20,59	20,62	20,65	20,57	20,51	20,57	20,58	20,65	20,61	20,63	20,64	20,66	20,68	20,70	20,68	20,65	20,63	20,68	20,71	20,68	20,72	20,67	20,70	20,76	20,74	20,68	20,63	20,62	20,62	20,65	20,67	20,67	20,69	20,70	20,72	20,73	20,67	20,64	20,67	20,74	20,69	20,68	20,68	20,74	20,71	20,62	20,68	20,67	20,67	20,73	20,67	20,70	20,73	20,62	20,61	20,68	20,64	20,66	20,73	20,69	20,64	20,64	20,69	20,70	20,68	20,66	20,73	20,76	20,61	20,62	20,67	20,74	20,72	20,75	20,77	20,79	20,74	20,66	20,72	20,67	20,75	20,81	20,76	20,80	20,67	20,65	20,66	20,66	20,65	20,66	20,73	20,72	20,68	20,70	20,67	20,76	20,75	20,65	20,72	20,71	20,65	20,69	20,72	20,66	20,70	20,68	20,68	20,69	20,72	20,72	20,73	20,74	20,76	20,66	20,62	20,75	20,81	20,73	20,70	20,68	20,64	20,65	20,77	20,80	20,75	20,75	20,72	20,74	20,72	20,79	20,73	20,70	20,67	20,64	20,70	20,71	20,71	20,69	20,66	20,69	20,78	20,75	20,77	20,69	20,71	20,68	20,78	20,74	20,72	20,66	20,73	20,71	20,61	20,70	20,65	20,73	20,68	20,58	20,61	20,70	20,68	20,65	20,68	20,60	20,64	20,68	20,63	20,64	20,70	20,63	20,70	20,74	20,69	20,66	20,66	20,66	20,60	20,59	20,60	20,71	20,68	20,66	20,77	20,67	20,66	20,65	20,64	20,63	20,55	20,61	20,63	20,59	20,63	20,62	20,57	20,63	20,66	20,62	20,64	20,64	20,63	20,64	20,64	20,62	20,64	20,66	20,54	20,65	20,59	20,55	20,54	20,61	20,63	20,53	20,59	20,50	20,51	20,55	20,55	20,65	20,59	20,61	20,66	20,61	20,53	20,56	20,57	20,54	20,57	20,62	20,54	20,52	20,51	20,50	20,65	20,64	20,53	20,55	20,55	20,55	20,58	20,58	20,57	20,56	20,51	20,52	20,60	20,59	20,56	20,58	20,56	20,57	20,52	20,54	20,69	20,55	20,56	20,62	20,63	20,51	20,47	20,53	20,54	20,53	20,56	20,59	20,55	20,44	20,52	20,50	20,48	20,54	20,54	20,49	20,41	20,43	20,52	20,49	20,51	20,50	20,52	20,55	20,49	20,54	20,52	20,60	20,62	20,60	20,52	20,52	20,49	20,44	20,45	20,44	20,44	20,50	20,47	20,50	20,47	20,46	20,44	20,52	20,60	20,53	20,52	20,55	20,60	20,49	20,49	20,48	20,50	20,44	20,48	20,51	20,54	20,54	20,44	20,45	20,46	20,47	20,53	20,52	20,52	20,51	20,47	20,48	20,45	20,46	20,47	20,43	20,50	20,63	20,48	20,42	20,49	20,53	20,46	20,50	20,50	20,53	20,50	20,43	20,51	20,47	20,44	20,45	20,39	20,47	20,48	20,48	20,53	20,58	20,50	20,47	20,43	20,43	20,43	20,50	20,48	20,49	20,47	20,53	20,52	20,44	20,41	20,54	20,48	20,46	20,42	20,39	20,45	20,56	20,47	20,47	20,50	20,46	20,51	20,53	20,44	20,37	20,49	20,54	20,44	20,36	20,41	20,47	20,48	20,51	20,51	20,44	20,29	20,43	20,48	20,37	20,42	20,50	20,51	20,35	20,41	20,38	20,36	20,37	20,35	20,27	20,43	20,37	20,39	20,37	20,34	20,42	20,39	20,48	20,50	20,41	20,40	20,37	20,39	20,39	20,32	20,45	20,47	20,50	
20,52	20,42	20,34	20,36	20,35	20,35	20,49	20,45	20,31	20,39	20,32	20,28	20,33	20,33	20,35	20,44	20,49	20,37	20,37	20,37	20,38	20,49	20,43	20,47	20,49	20,43	20,42	20,45	20,43	20,45	20,42	20,39	20,44	20,44	20,45	20,47	20,49	20,45	20,35	20,35	20,40	20,50	20,46	20,32	20,40	20,49	20,40	20,34	20,45	20,52	20,56	20,51	20,51	20,53	20,38	20,44	20,43	20,44	20,49	20,37	20,39	20,56	20,60	20,58	20,51	20,47	20,37	20,38	20,36	20,42	20,49	20,51	20,48	20,51	20,44	20,53	20,56	20,43	20,44	20,40	20,40	20,48	20,43	20,42	20,44	20,43	20,43	20,52	20,49	20,42	20,52	20,49	20,40	20,40	20,51	20,50	20,40	20,45	20,51	20,53	20,49	20,54	20,46	20,44	20,51	20,41	20,49	20,57	20,50	20,43	20,38	20,42	20,41	20,50	20,49	20,44	20,43	20,41	20,49	20,44	20,50	20,50	20,53	20,55	20,54	20,55	20,52	20,52	20,49	20,45	20,45	20,40	20,47	20,49	20,51	20,50	20,49	20,53	20,55	20,41	20,48	20,48	20,42	20,52	20,46	20,53	20,51	20,47	20,55	20,50	20,43	20,50	20,49	20,51	20,51	20,58	20,48	20,54	20,49	20,45	20,50	20,53	20,46	20,54	20,63	20,60	20,53	20,52	20,52	20,46	20,49	20,65	20,61	20,63	20,64	20,51	20,50	20,60	20,58	20,47	20,50	20,54	20,52	20,53	20,58	20,55	20,58	20,71	20,63	20,54	20,51	20,58	20,52	20,57	20,57	20,54	20,54	20,54	20,62	20,63	20,51	20,59	20,51	20,56	20,61	20,57	20,55	20,60	20,60	20,56	20,55	20,66	20,67	20,55	20,56	20,55	20,66	20,62	20,59	20,58	20,62	20,61	20,54	20,58	20,56	20,57	20,63	20,69	20,66	20,66	20,66	20,62	20,64	20,65	20,61	20,63	20,69	20,71	20,70	20,68	20,69	20,72	20,70	20,68	20,65	20,60	20,60	20,59	20,68	20,63	20,65	20,65	20,64	20,76	20,72	20,62	20,65	20,70	20,67	20,67	20,75	20,78	20,80	20,68	20,64	20,67	20,71	20,68	20,65	20,72	20,69	20,66	20,55	20,63	20,67	20,63	20,72	20,73	20,69	20,66	20,68	20,72	20,69	20,69	20,70	20,75	20,65	20,60	20,66	20,70	20,70	20,76	20,72	20,77	20,77	20,76	20,69	20,62	20,71	20,79	20,78	20,78	20,62	20,70	20,71	20,71	20,64	20,66	20,68	20,68	20,72	20,71	20,67	20,67	20,76	20,67	20,71	20,73	20,65	20,66	20,77	20,74	20,71	20,70	20,79	20,76	20,68	20,67	20,74	20,79	20,72	20,65	20,67	20,75	20,77	20,77	20,78	20,75	20,68	20,70	20,76	20,80	20,78	20,71	20,61	20,65	20,69	20,73	20,69	20,71	20,71	20,66	20,67	20,69	20,67	20,72	20,68	20,62	20,69	20,69	20,70	20,77	20,70	20,66	20,74	20,79	20,67	20,76	20,76	20,76	20,70	20,73	20,71	20,76	20,70	20,66	20,64	20,75	20,74	20,69	20,64	20,67	20,62	20,66	20,69	20,63	20,66	20,66	20,71	20,70	20,74	20,72	20,68	20,67	20,67	20,67	20,65	20,68	20,66	20,66	20,79	20,72	20,63	20,66	20,52	20,58	20,64	20,61	20,68	20,62	20,57	20,57	20,64	20,64	20,58	20,61	20,61	20,60	20,59	20,63	20,68	20,67	20,61	20,56	20,60	20,73	20,67	20,62	20,59	20,58	20,63	20,55	20,58	20,60	20,67	20,70	20,61	20,60	20,53	20,58	20,62	20,63	20,65	20,60	20,52	20,49	20,50	20,53	20,54	20,53	20,46	20,48	20,57	20,54	20,51	20,50	20,63	20,62	20,64	20,58	20,57	20,50	20,53	20,56	20,58	20,57	20,60	20,53	20,48	20,56	20,53	20,49	20,56	20,56	20,54	20,63	20,53	20,54	20,47	20,52	20,47	20,55	20,53	20,54	20,54	20,46	20,56	20,49	20,45	20,56	20,60	20,47	20,37	20,39	20,48	20,51	20,49	20,53	20,49	20,54	20,48	20,45	20,49	20,53	20,62	20,61	20,57	20,55	20,50	20,47	20,49	20,44	20,48	20,46	20,41	20,50	20,58	20,46	20,41	20,49	20,55	20,56	20,59	20,52	20,53	20,46	20,49	20,45	20,49	20,50	20,52	20,55	20,53	20,51	20,53	20,50	20,41	20,44	20,53	20,58	20,52	20,51	20,50	20,44	20,48	20,53	20,46	20,47	20,54	20,44	20,43	20,41	20,38	20,45	20,43	20,42	20,41	20,51	20,42	20,42	20,42	20,44	20,44	20,41	20,46	20,46	20,53	20,51	20,50	20,52	20,46	20,39	20,48	20,46	20,40	20,45	20,51	20,52	20,51	20,46	20,46	20,39	20,38	20,43	20,47	20,49	20,44	20,42	20,45	20,48	20,48	20,44	20,48	20,46	20,49	20,47	20,49	20,40	20,44	20,51	20,42	20,45	20,42	20,38	20,42	20,45	20,49	20,43	20,22	20,34	20,58	20,47	20,37	20,45	20,55	20,45	20,39	20,40	20,34	20,35	20,39	20,36	20,42	20,42	20,36	20,36	20,39	20,44	20,43	20,38	20,37	20,41	20,36	20,34	20,38	20,40	20,37	20,42	20,44	20,44	
20,38	20,38	20,30	20,38	20,39	20,31	20,48	20,51	20,41	20,39	20,33	20,31	20,31	20,39	20,45	20,46	20,37	20,29	20,40	20,47	20,43	20,43	20,50	20,54	20,52	20,50	20,40	20,34	20,40	20,42	20,36	20,39	20,48	20,46	20,47	20,41	20,37	20,41	20,39	20,42	20,39	20,46	20,45	20,39	20,37	20,45	20,38	20,30	20,48	20,55	20,53	20,48	20,42	20,55	20,47	20,49	20,47	20,41	20,46	20,47	20,32	20,44	20,57	20,53	20,49	20,45	20,41	20,45	20,39	20,38	20,41	20,51	20,55	20,52	20,43	20,47	20,41	20,41	20,46	20,47	20,44	20,45	20,47	20,43	20,42	20,41	20,46	20,53	20,63	20,47	20,56	20,52	20,50	20,48	20,50	20,47	20,45	20,45	20,52	20,55	20,54	20,47	20,42	20,44	20,38	20,34	20,46	20,54	20,49	20,48	20,39	20,49	20,49	20,46	20,43	20,44	20,44	20,42	20,47	20,48	20,49	20,52	20,46	20,55	20,53	20,62	20,55	20,44	20,44	20,50	20,51	20,49	20,41	20,45	20,51	20,58	20,57	20,49	20,52	20,42	20,47	20,52	20,48	20,51	20,56	20,62	20,55	20,55	20,52	20,46	20,44	20,52	20,57	20,54	20,60	20,65	20,52	20,52	20,57	20,41	20,42	20,47	20,52	20,50	20,57	20,60	20,50	20,48	20,51	20,49	20,51	20,62	20,60	20,59	20,62	20,56	20,53	20,63	20,58	20,49	20,50	20,46	20,48	20,52	20,58	20,49	20,47	20,57	20,55	20,56	20,50	20,52	20,52	20,58	20,59	20,56	20,61	20,57	20,55	20,54	20,56	20,57	20,57	20,58	20,63	20,55	20,55	20,58	20,60	20,54	20,49	20,63	20,66	20,59	20,54	20,60	20,61	20,62	20,55	20,58	20,58	20,60	20,50	20,52	20,52	20,55	20,63	20,69	20,71	20,60	20,59	20,60	20,57	20,61	20,64	20,65	20,66	20,68	20,68	20,67	20,72	20,74	20,70	20,66	20,68	20,69	20,64	20,63	20,64	20,63	20,70	20,68	20,64	20,70	20,70	20,64	20,66	20,68	20,71	20,72	20,71	20,71	20,75	20,64	20,67	20,71	20,78	20,70	20,67	20,72	20,78	20,70	20,61	20,71	20,74	20,63	20,71	20,70	20,79	20,72	20,68	20,66	20,70	20,78	20,69	20,76	20,70	20,63	20,68	20,66	20,71	20,71	20,73	20,71	20,70	20,81	20,72	20,66	20,70	20,74	20,78	20,80	20,65	20,72	20,81	20,79	20,69	20,69	20,68	20,68	20,69	20,80	20,74	20,77	20,76	20,70	20,73	20,78	20,73	20,66	20,77	20,70	20,70	20,75	20,77	20,80	20,70	20,63	20,60	20,79	20,83	20,74	20,75	20,84	20,79	20,82	20,79	20,78	20,73	20,68	20,74	20,73	20,70	20,72	20,63	20,68	20,75	20,75	20,72	20,70	20,70	20,61	20,65	20,64	20,61	20,67	20,72	20,71	20,72	20,70	20,69	20,71	20,74	20,69	20,71	20,72	20,69	20,74	20,75	20,77	20,81	20,74	20,66	20,77	20,80	20,76	20,72	20,73	20,74	20,57	20,57	20,71	20,76	20,74	20,73	20,70	20,65	20,71	20,70	20,74	20,74	20,72	20,71	20,64	20,67	20,70	20,65	20,69	20,68	20,66	20,74	20,72	20,60	20,63	20,64	20,64	20,67	20,60	20,67	20,70	20,59	20,61	20,70	20,66	20,57	20,55	20,64	20,66	20,60	20,62	20,63	20,63	20,65	20,58	20,61	20,67	20,62	20,56	20,62	20,60	20,61	20,61	20,53	20,57	20,66	20,68	20,63	20,61	20,53	20,51	20,61	20,68	20,61	20,62	20,56	20,64	20,58	20,58	20,56	20,49	20,52	20,59	20,54	20,57	20,55	20,50	20,57	20,62	20,65	20,61	20,59	20,60	20,59	20,62	20,61	20,58	20,52	20,46	20,51	20,58	20,46	20,48	20,52	20,53	20,50	20,58	20,59	20,51	20,45	20,54	20,49	20,57	20,62	20,52	20,56	20,52	20,55	20,49	20,50	20,53	20,59	20,54	20,42	20,46	20,51	20,53	20,39	20,48	20,48	20,50	20,45	20,43	20,47	20,50	20,49	20,53	20,52	20,53	20,51	20,47	20,45	20,49	20,46	20,45	20,43	20,40	20,52	20,41	20,40	20,50	20,55	20,53	20,60	20,55	20,48	20,47	20,52	20,46	20,41	20,49	20,46	20,47	20,52	20,54	20,51	20,51	20,45	20,54	20,57	20,56	20,57	20,50	20,47	20,49	20,52	20,48	20,48	20,50	20,58	20,50	20,44	20,45	20,43	20,41	20,47	20,49	20,40	20,50	20,43	20,38	20,42	20,40	20,45	20,38	20,35	20,50	20,49	20,53	20,53	20,48	20,50	20,45	20,43	20,49	20,38	20,38	20,45	20,45	20,52	20,47	20,39	20,32	20,41	20,38	20,42	20,49	20,41	20,44	20,51	20,57	20,51	20,48	20,43	20,41	20,46	20,52	20,50	20,43	20,36	20,49	20,52	20,44	20,45	20,39	20,42	20,46	20,42	20,49	20,34	20,36	20,52	20,52	20,41	20,30	20,39	20,41	20,29	20,27	20,40	20,38	20,39	20,48	20,50	20,42	20,48	20,48	20,41	20,42	20,41	20,43	20,28	20,35	20,38	20,30	20,39	20,37	20,34	20,44	20,38	20,28	
20,39	20,35	20,45	20,36	20,30	20,31	20,41	20,45	20,36	20,39	20,41	20,43	20,41	20,37	20,51	20,50	20,39	20,36	20,39	20,50	20,38	20,36	20,37	20,50	20,53	20,44	20,41	20,34	20,41	20,39	20,33	20,36	20,44	20,47	20,44	20,43	20,34	20,29	20,34	20,30	20,41	20,47	20,48	20,41	20,39	20,37	20,28	20,33	20,44	20,51	20,43	20,42	20,44	20,51	20,50	20,50	20,43	20,44	20,45	20,48	20,42	20,42	20,55	20,51	20,45	20,43	20,37	20,41	20,37	20,37	20,44	20,53	20,52	20,52	20,40	20,40	20,44	20,36	20,50	20,51	20,40	20,30	20,45	20,41	20,41	20,42	20,42	20,51	20,49	20,45	20,49	20,58	20,52	20,62	20,42	20,45	20,49	20,50	20,55	20,52	20,53	20,52	20,48	20,45	20,45	20,40	20,56	20,59	20,51	20,41	20,42	20,53	20,47	20,47	20,45	20,46	20,41	20,40	20,47	20,47	20,46	20,45	20,44	20,49	20,53	20,62	20,53	20,45	20,43	20,49	20,48	20,51	20,47	20,52	20,45	20,54	20,61	20,49	20,42	20,41	20,43	20,48	20,48	20,49	20,51	20,57	20,53	20,49	20,48	20,42	20,43	20,51	20,54	20,53	20,53	20,56	20,57	20,49	20,56	20,44	20,39	20,47	20,51	20,50	20,51	20,60	20,56	20,44	20,54	20,54	20,51	20,62	20,56	20,49	20,61	20,59	20,48	20,57	20,66	20,53	20,45	20,48	20,49	20,56	20,57	20,52	20,49	20,57	20,57	20,54	20,56	20,54	20,53	20,56	20,60	20,60	20,55	20,53	20,54	20,52	20,54	20,54	20,49	20,54	20,58	20,57	20,58	20,55	20,57	20,51	20,53	20,56	20,59	20,54	20,55	20,52	20,55	20,53	20,63	20,60	20,61	20,55	20,54	20,60	20,57	20,60	20,67	20,72	20,70	20,60	20,61	20,67	20,62	20,65	20,70	20,71	20,64	20,71	20,73	20,72	20,71	20,74	20,69	20,70	20,72	20,67	20,63	20,64	20,70	20,71	20,76	20,76	20,73	20,70	20,62	20,69	20,79	20,74	20,73	20,70	20,67	20,69	20,68	20,70	20,73	20,79	20,79	20,72	20,60	20,66	20,72	20,69	20,64	20,74	20,69	20,62	20,66	20,73	20,81	20,72	20,67	20,66	20,68	20,73	20,76	20,80	20,75	20,72	20,71	20,75	20,71	20,72	20,65	20,70	20,77	20,80	20,78	20,73	20,74	20,74	20,77	20,78	20,73	20,68	20,76	20,70	20,65	20,69	20,67	20,76	20,80	20,82	20,80	20,85	20,84	20,69	20,69	20,72	20,76	20,73	20,75	20,67	20,65	20,72	20,72	20,72	20,73	20,66	20,62	20,72	20,84	20,80	20,77	20,83	20,79	20,78	20,78	20,73	20,70	20,72	20,76	20,71	20,67	20,74	20,62	20,69	20,77	20,78	20,75	20,78	20,68	20,63	20,68	20,67	20,65	20,63	20,74	20,72	20,80	20,75	20,70	20,72	20,77	20,74	20,71	20,72	20,68	20,62	20,69	20,70	20,77	20,77	20,70	20,73	20,75	20,77	20,67	20,63	20,71	20,67	20,61	20,73	20,72	20,74	20,74	20,71	20,72	20,64	20,71	20,85	20,76	20,72	20,71	20,71	20,69	20,67	20,64	20,73	20,72	20,66	20,71	20,65	20,60	20,64	20,71	20,66	20,64	20,64	20,58	20,66	20,66	20,56	20,63	20,63	20,65	20,60	20,61	20,67	20,58	20,59	20,60	20,59	20,63	20,67	20,65	20,69	20,65	20,59	20,62	20,60	20,55	20,60	20,56	20,61	20,60	20,57	20,70	20,67	20,62	20,55	20,51	20,58	20,62	20,61	20,64	20,61	20,66	20,63	20,62	20,49	20,52	20,64	20,57	20,53	20,57	20,57	20,58	20,58	20,66	20,64	20,59	20,66	20,60	20,62	20,59	20,57	20,53	20,45	20,50	20,59	20,49	20,50	20,48	20,51	20,58	20,51	20,57	20,48	20,47	20,50	20,48	20,58	20,59	20,55	20,55	20,54	20,46	20,48	20,53	20,61	20,50	20,47	20,49	20,50	20,50	20,52	20,47	20,43	20,52	20,48	20,49	20,44	20,47	20,55	20,57	20,53	20,48	20,54	20,51	20,51	20,49	20,49	20,50	20,44	20,50	20,44	20,43	20,43	20,50	20,53	20,56	20,55	20,55	20,53	20,47	20,47	20,49	20,42	20,48	20,50	20,48	20,39	20,48	20,46	20,45	20,47	20,40	20,50	20,56	20,52	20,53	20,51	20,41	20,48	20,47	20,49	20,44	20,55	20,59	20,51	20,55	20,50	20,55	20,48	20,39	20,49	20,43	20,40	20,36	20,40	20,44	20,37	20,45	20,49	20,36	20,49	20,51	20,45	20,43	20,48	20,52	20,51	20,48	20,47	20,33	20,39	20,41	20,44	20,47	20,49	20,44	20,27	20,37	20,41	20,47	20,53	20,39	20,34	20,42	20,57	20,48	20,50	20,46	20,40	20,44	20,51	20,49	20,39	20,37	20,45	20,50	20,38	20,45	20,46	20,47	20,48	20,48	20,57	20,51	20,42	20,53	20,48	20,34	20,40	20,46	20,47	20,39	20,35	20,41	20,39	20,42	20,46	20,47	20,48	20,47	20,47	20,49	20,41	20,31	20,35	20,31	20,30	20,41	20,34	20,45	20,34	20,30	20,46	20,45	20,41	
20,46	20,43	20,45	20,40	20,28	20,35	20,50	20,48	20,34	20,37	20,36	20,41	20,43	20,36	20,51	20,55	20,39	20,46	20,48	20,48	20,48	20,37	20,37	20,39	20,48	20,47	20,37	20,42	20,48	20,47	20,32	20,38	20,38	20,34	20,29	20,42	20,44	20,35	20,32	20,33	20,35	20,37	20,44	20,41	20,41	20,43	20,31	20,38	20,41	20,45	20,46	20,40	20,45	20,53	20,55	20,52	20,42	20,39	20,46	20,48	20,43	20,52	20,49	20,49	20,47	20,44	20,41	20,41	20,32	20,29	20,38	20,51	20,48	20,54	20,54	20,46	20,47	20,42	20,50	20,45	20,43	20,40	20,45	20,49	20,53	20,50	20,46	20,50	20,46	20,43	20,50	20,49	20,49	20,56	20,49	20,43	20,53	20,54	20,60	20,53	20,48	20,47	20,53	20,53	20,48	20,42	20,47	20,50	20,45	20,44	20,37	20,52	20,45	20,42	20,55	20,48	20,38	20,36	20,48	20,51	20,43	20,42	20,49	20,53	20,50	20,57	20,47	20,42	20,51	20,52	20,55	20,53	20,47	20,46	20,54	20,55	20,52	20,55	20,48	20,40	20,47	20,53	20,45	20,45	20,41	20,54	20,56	20,52	20,49	20,49	20,49	20,48	20,50	20,49	20,51	20,49	20,51	20,56	20,50	20,47	20,43	20,52	20,41	20,52	20,53	20,56	20,61	20,54	20,52	20,60	20,59	20,61	20,55	20,56	20,56	20,55	20,45	20,54	20,59	20,57	20,47	20,49	20,56	20,50	20,53	20,59	20,53	20,59	20,56	20,60	20,54	20,56	20,57	20,58	20,57	20,62	20,65	20,61	20,53	20,55	20,59	20,63	20,52	20,58	20,61	20,62	20,64	20,63	20,68	20,62	20,59	20,61	20,64	20,56	20,62	20,57	20,47	20,55	20,60	20,70	20,68	20,60	20,59	20,59	20,54	20,64	20,67	20,74	20,76	20,69	20,67	20,66	20,64	20,61	20,71	20,76	20,71	20,71	20,71	20,66	20,72	20,78	20,71	20,73	20,75	20,66	20,67	20,67	20,79	20,73	20,79	20,78	20,74	20,74	20,59	20,76	20,81	20,79	20,73	20,68	20,67	20,69	20,66	20,70	20,76	20,74	20,72	20,70	20,66	20,65	20,73	20,68	20,68	20,71	20,74	20,79	20,70	20,69	20,77	20,66	20,68	20,74	20,75	20,74	20,73	20,75	20,77	20,79	20,73	20,72	20,79	20,74	20,73	20,77	20,81	20,81	20,80	20,77	20,75	20,75	20,72	20,78	20,74	20,77	20,80	20,76	20,71	20,76	20,78	20,74	20,74	20,77	20,83	20,82	20,82	20,73	20,72	20,69	20,72	20,75	20,73	20,73	20,73	20,71	20,72	20,67	20,74	20,69	20,66	20,74	20,72	20,72	20,74	20,80	20,77	20,64	20,72	20,77	20,74	20,73	20,74	20,76	20,71	20,77	20,69	20,69	20,73	20,68	20,70	20,74	20,73	20,65	20,76	20,64	20,64	20,75	20,77	20,71	20,75	20,76	20,70	20,79	20,74	20,71	20,75	20,74	20,73	20,70	20,72	20,72	20,64	20,72	20,74	20,78	20,72	20,70	20,67	20,68	20,67	20,77	20,75	20,74	20,74	20,72	20,70	20,72	20,73	20,65	20,73	20,81	20,82	20,77	20,71	20,68	20,71	20,75	20,75	20,75	20,68	20,71	20,67	20,64	20,61	20,74	20,70	20,61	20,62	20,68	20,66	20,69	20,73	20,63	20,70	20,62	20,61	20,65	20,65	20,64	20,61	20,60	20,65	20,59	20,58	20,60	20,61	20,60	20,60	20,61	20,59	20,55	20,59	20,63	20,59	20,63	20,63	20,62	20,64	20,64	20,67	20,63	20,61	20,64	20,61	20,64	20,63	20,57	20,56	20,60	20,62	20,59	20,55	20,63	20,59	20,58	20,57	20,60	20,57	20,53	20,56	20,60	20,55	20,53	20,65	20,62	20,54	20,57	20,61	20,59	20,47	20,52	20,52	20,55	20,54	20,55	20,61	20,55	20,51	20,51	20,46	20,49	20,48	20,50	20,57	20,46	20,54	20,61	20,58	20,52	20,51	20,57	20,53	20,48	20,42	20,38	20,46	20,52	20,40	20,48	20,51	20,50	20,47	20,45	20,43	20,54	20,54	20,51	20,45	20,44	20,49	20,49	20,53	20,49	20,41	20,38	20,46	20,50	20,45	20,42	20,40	20,48	20,49	20,56	20,52	20,47	20,57	20,48	20,45	20,49	20,57	20,51	20,41	20,36	20,47	20,51	20,48	20,44	20,40	20,42	20,50	20,51	20,56	20,56	20,49	20,47	20,41	20,41	20,42	20,49	20,50	20,43	20,50	20,46	20,53	20,50	20,38	20,49	20,48	20,40	20,43	20,44	20,47	20,39	20,44	20,43	20,42	20,51	20,47	20,50	20,33	20,45	20,45	20,46	20,53	20,46	20,36	20,46	20,47	20,43	20,51	20,40	20,36	20,29	20,33	20,44	20,48	20,43	20,42	20,36	20,37	20,45	20,42	20,41	20,45	20,43	20,47	20,41	20,42	20,39	20,39	20,53	20,54	20,46	20,37	20,48	20,53	20,47	20,42	20,49	20,49	20,43	20,49	20,49	20,48	20,44	20,47	20,38	20,41	20,37	20,41	20,45	20,48	20,49	20,49	20,44	20,45	20,47	20,49	20,45	20,35	20,32	20,29	20,29	20,37	20,37	20,43	20,43	20,38	20,35	20,37	20,40	
20,45	20,51	20,40	20,42	20,41	20,42	20,45	20,48	20,44	20,42	20,38	20,41	20,40	20,49	20,39	20,52	20,44	20,41	20,50	20,55	20,47	20,46	20,42	20,46	20,48	20,51	20,46	20,40	20,50	20,52	20,47	20,44	20,38	20,44	20,39	20,45	20,48	20,46	20,45	20,50	20,50	20,36	20,40	20,47	20,32	20,38	20,34	20,40	20,41	20,44	20,41	20,36	20,28	20,37	20,47	20,47	20,39	20,39	20,46	20,45	20,41	20,47	20,45	20,41	20,46	20,50	20,52	20,42	20,41	20,44	20,38	20,53	20,47	20,51	20,46	20,51	20,43	20,41	20,44	20,46	20,47	20,44	20,47	20,48	20,51	20,48	20,49	20,53	20,44	20,45	20,60	20,50	20,46	20,50	20,44	20,48	20,52	20,50	20,54	20,62	20,51	20,46	20,48	20,48	20,48	20,39	20,40	20,47	20,45	20,54	20,46	20,50	20,49	20,50	20,53	20,44	20,39	20,42	20,52	20,49	20,50	20,45	20,46	20,52	20,52	20,58	20,50	20,50	20,52	20,53	20,59	20,60	20,55	20,51	20,51	20,59	20,48	20,54	20,51	20,47	20,55	20,63	20,51	20,47	20,48	20,50	20,47	20,44	20,47	20,46	20,47	20,43	20,55	20,47	20,49	20,52	20,56	20,60	20,59	20,53	20,57	20,57	20,50	20,57	20,56	20,54	20,57	20,53	20,57	20,65	20,59	20,55	20,54	20,58	20,61	20,53	20,46	20,47	20,51	20,49	20,45	20,49	20,59	20,56	20,55	20,60	20,55	20,58	20,56	20,57	20,54	20,50	20,66	20,68	20,63	20,67	20,67	20,56	20,54	20,51	20,56	20,61	20,49	20,54	20,63	20,64	20,56	20,61	20,71	20,62	20,54	20,60	20,60	20,59	20,63	20,59	20,54	20,57	20,55	20,67	20,69	20,66	20,59	20,56	20,60	20,64	20,65	20,72	20,77	20,71	20,66	20,68	20,69	20,71	20,73	20,66	20,69	20,77	20,71	20,66	20,66	20,74	20,72	20,66	20,71	20,73	20,67	20,67	20,74	20,70	20,71	20,74	20,72	20,65	20,65	20,76	20,83	20,80	20,74	20,72	20,71	20,79	20,75	20,70	20,80	20,73	20,71	20,69	20,68	20,71	20,76	20,70	20,68	20,76	20,71	20,80	20,79	20,68	20,68	20,71	20,72	20,74	20,76	20,81	20,74	20,73	20,78	20,75	20,69	20,70	20,74	20,79	20,66	20,72	20,73	20,73	20,72	20,74	20,73	20,75	20,72	20,78	20,76	20,77	20,79	20,82	20,76	20,78	20,79	20,75	20,78	20,72	20,76	20,79	20,75	20,76	20,77	20,74	20,70	20,73	20,73	20,79	20,79	20,74	20,72	20,72	20,73	20,71	20,70	20,72	20,81	20,79	20,76	20,75	20,83	20,65	20,65	20,75	20,75	20,75	20,77	20,80	20,79	20,78	20,78	20,79	20,73	20,74	20,78	20,75	20,77	20,73	20,75	20,73	20,69	20,76	20,76	20,72	20,73	20,74	20,75	20,78	20,73	20,68	20,73	20,76	20,80	20,74	20,72	20,68	20,66	20,67	20,71	20,86	20,80	20,73	20,70	20,78	20,78	20,69	20,76	20,71	20,70	20,68	20,66	20,74	20,73	20,65	20,74	20,81	20,78	20,78	20,75	20,71	20,76	20,78	20,72	20,74	20,68	20,74	20,74	20,60	20,59	20,71	20,67	20,62	20,63	20,64	20,65	20,69	20,66	20,66	20,73	20,65	20,64	20,60	20,69	20,63	20,63	20,65	20,53	20,57	20,60	20,56	20,51	20,59	20,62	20,54	20,54	20,61	20,62	20,60	20,58	20,63	20,57	20,62	20,62	20,58	20,63	20,68	20,65	20,63	20,56	20,56	20,58	20,58	20,52	20,54	20,59	20,62	20,53	20,54	20,55	20,61	20,57	20,50	20,49	20,61	20,70	20,59	20,56	20,56	20,66	20,64	20,47	20,55	20,65	20,62	20,51	20,46	20,49	20,49	20,50	20,58	20,58	20,57	20,51	20,50	20,55	20,51	20,52	20,61	20,58	20,51	20,45	20,57	20,63	20,54	20,47	20,48	20,54	20,55	20,49	20,47	20,44	20,48	20,49	20,50	20,50	20,50	20,49	20,51	20,47	20,48	20,50	20,50	20,50	20,42	20,45	20,43	20,52	20,57	20,46	20,44	20,56	20,50	20,49	20,41	20,45	20,50	20,45	20,53	20,47	20,48	20,56	20,53	20,46	20,57	20,57	20,42	20,45	20,44	20,54	20,51	20,42	20,39	20,45	20,48	20,46	20,55	20,54	20,48	20,53	20,58	20,42	20,41	20,56	20,50	20,49	20,51	20,50	20,48	20,54	20,55	20,43	20,53	20,48	20,49	20,48	20,45	20,51	20,44	20,50	20,46	20,42	20,50	20,48	20,51	20,48	20,43	20,47	20,48	20,57	20,60	20,54	20,52	20,52	20,47	20,48	20,47	20,44	20,35	20,41	20,47	20,47	20,44	20,42	20,37	20,34	20,39	20,34	20,37	20,45	20,42	20,41	20,44	20,45	20,45	20,33	20,48	20,54	20,53	20,47	20,46	20,57	20,50	20,44	20,36	20,35	20,39	20,48	20,47	20,42	20,43	20,44	20,34	20,35	20,35	20,34	20,29	20,40	20,44	20,47	20,41	20,39	20,43	20,45	20,46	20,39	20,37	20,39	20,33	20,38	20,43	20,48	20,43	20,37	20,32	20,45	20,38	
20,43	20,45	20,36	20,45	20,40	20,40	20,49	20,47	20,49	20,42	20,36	20,41	20,45	20,49	20,39	20,35	20,37	20,44	20,50	20,48	20,52	20,49	20,45	20,42	20,37	20,50	20,46	20,43	20,53	20,45	20,47	20,48	20,43	20,48	20,55	20,48	20,44	20,44	20,43	20,51	20,49	20,43	20,53	20,43	20,37	20,33	20,39	20,47	20,43	20,43	20,37	20,40	20,36	20,38	20,43	20,40	20,41	20,48	20,44	20,37	20,36	20,48	20,50	20,46	20,48	20,53	20,60	20,46	20,40	20,48	20,48	20,52	20,50	20,42	20,42	20,43	20,43	20,39	20,35	20,42	20,52	20,51	20,53	20,47	20,45	20,49	20,50	20,53	20,57	20,47	20,53	20,47	20,40	20,40	20,42	20,54	20,44	20,43	20,50	20,48	20,52	20,44	20,51	20,48	20,47	20,42	20,44	20,46	20,53	20,51	20,50	20,49	20,53	20,56	20,55	20,48	20,42	20,43	20,55	20,48	20,47	20,52	20,54	20,54	20,50	20,56	20,58	20,58	20,55	20,39	20,43	20,48	20,50	20,53	20,54	20,49	20,51	20,51	20,51	20,49	20,58	20,65	20,59	20,45	20,42	20,44	20,45	20,42	20,42	20,49	20,44	20,43	20,52	20,52	20,51	20,56	20,55	20,57	20,65	20,62	20,58	20,51	20,52	20,52	20,52	20,52	20,52	20,53	20,52	20,55	20,55	20,51	20,57	20,62	20,61	20,58	20,55	20,46	20,49	20,53	20,51	20,58	20,56	20,54	20,60	20,59	20,52	20,53	20,52	20,54	20,57	20,60	20,63	20,71	20,65	20,63	20,53	20,51	20,50	20,53	20,55	20,60	20,53	20,56	20,61	20,59	20,57	20,54	20,70	20,57	20,52	20,61	20,59	20,59	20,63	20,60	20,58	20,57	20,60	20,67	20,73	20,71	20,56	20,56	20,68	20,68	20,65	20,73	20,70	20,68	20,65	20,66	20,66	20,67	20,71	20,65	20,64	20,73	20,69	20,65	20,69	20,64	20,69	20,71	20,67	20,65	20,71	20,73	20,65	20,63	20,61	20,63	20,72	20,73	20,70	20,76	20,76	20,76	20,72	20,63	20,70	20,78	20,73	20,61	20,67	20,72	20,74	20,71	20,70	20,66	20,75	20,69	20,62	20,72	20,79	20,79	20,80	20,70	20,72	20,71	20,74	20,75	20,73	20,84	20,74	20,70	20,81	20,78	20,69	20,70	20,76	20,83	20,71	20,62	20,70	20,76	20,74	20,72	20,72	20,84	20,80	20,76	20,78	20,75	20,69	20,75	20,74	20,73	20,74	20,73	20,73	20,74	20,74	20,78	20,73	20,80	20,82	20,76	20,79	20,75	20,79	20,82	20,82	20,76	20,72	20,70	20,70	20,74	20,72	20,66	20,81	20,84	20,73	20,70	20,77	20,80	20,70	20,75	20,81	20,82	20,80	20,82	20,83	20,81	20,79	20,81	20,74	20,70	20,73	20,78	20,77	20,74	20,65	20,73	20,72	20,73	20,77	20,77	20,83	20,79	20,83	20,80	20,74	20,72	20,73	20,71	20,79	20,77	20,75	20,71	20,75	20,74	20,74	20,86	20,74	20,72	20,67	20,75	20,79	20,73	20,79	20,78	20,70	20,68	20,64	20,72	20,75	20,68	20,76	20,81	20,71	20,72	20,73	20,82	20,77	20,78	20,79	20,74	20,64	20,65	20,74	20,67	20,66	20,68	20,66	20,65	20,68	20,72	20,66	20,70	20,68	20,61	20,69	20,75	20,73	20,71	20,71	20,68	20,60	20,62	20,58	20,57	20,56	20,57	20,56	20,61	20,66	20,60	20,55	20,60	20,64	20,58	20,52	20,61	20,69	20,67	20,64	20,65	20,65	20,61	20,65	20,63	20,64	20,68	20,60	20,58	20,57	20,60	20,58	20,60	20,66	20,55	20,54	20,55	20,57	20,46	20,45	20,61	20,68	20,62	20,52	20,63	20,69	20,62	20,56	20,58	20,58	20,56	20,51	20,53	20,49	20,50	20,48	20,52	20,58	20,49	20,52	20,49	20,54	20,60	20,54	20,59	20,58	20,54	20,51	20,52	20,62	20,54	20,48	20,51	20,53	20,53	20,56	20,56	20,51	20,43	20,41	20,52	20,44	20,47	20,50	20,51	20,48	20,50	20,52	20,49	20,48	20,52	20,51	20,48	20,50	20,46	20,48	20,51	20,61	20,57	20,52	20,46	20,44	20,54	20,54	20,60	20,50	20,52	20,58	20,49	20,42	20,52	20,52	20,41	20,51	20,59	20,54	20,48	20,33	20,34	20,48	20,48	20,48	20,51	20,61	20,50	20,47	20,50	20,51	20,49	20,55	20,53	20,50	20,54	20,52	20,48	20,50	20,52	20,51	20,51	20,47	20,46	20,47	20,44	20,46	20,52	20,53	20,46	20,44	20,51	20,50	20,53	20,44	20,50	20,53	20,46	20,56	20,59	20,56	20,55	20,49	20,49	20,50	20,48	20,50	20,51	20,45	20,51	20,51	20,45	20,41	20,42	20,41	20,44	20,31	20,37	20,44	20,44	20,43	20,46	20,37	20,35	20,39	20,48	20,52	20,47	20,48	20,46	20,42	20,48	20,50	20,45	20,36	20,33	20,46	20,41	20,37	20,43	20,46	20,40	20,37	20,41	20,38	20,31	20,45	20,43	20,48	20,39	20,35	20,40	20,41	20,35	20,32	20,42	20,53	20,49	20,34	20,35	20,46	20,39	20,38	20,35	20,37	20,43	
20,35	20,37	20,35	20,45	20,45	20,35	20,38	20,46	20,49	20,52	20,40	20,35	20,42	20,52	20,41	20,36	20,38	20,45	20,50	20,47	20,48	20,47	20,39	20,34	20,49	20,54	20,45	20,45	20,44	20,47	20,46	20,40	20,49	20,44	20,52	20,41	20,50	20,50	20,38	20,37	20,43	20,39	20,53	20,47	20,44	20,44	20,37	20,39	20,48	20,51	20,49	20,43	20,45	20,46	20,42	20,50	20,47	20,54	20,43	20,35	20,37	20,52	20,50	20,52	20,53	20,51	20,60	20,55	20,44	20,39	20,46	20,53	20,47	20,42	20,49	20,56	20,47	20,45	20,38	20,39	20,48	20,50	20,46	20,42	20,39	20,53	20,49	20,50	20,63	20,53	20,54	20,51	20,48	20,45	20,41	20,54	20,49	20,47	20,50	20,48	20,42	20,45	20,55	20,52	20,39	20,45	20,48	20,49	20,52	20,48	20,45	20,48	20,50	20,49	20,51	20,58	20,47	20,42	20,48	20,49	20,47	20,54	20,50	20,55	20,48	20,54	20,59	20,52	20,51	20,49	20,45	20,48	20,42	20,52	20,53	20,60	20,51	20,53	20,53	20,48	20,53	20,58	20,60	20,50	20,47	20,52	20,50	20,49	20,53	20,43	20,40	20,52	20,54	20,54	20,54	20,50	20,54	20,53	20,57	20,53	20,58	20,43	20,45	20,57	20,50	20,47	20,46	20,50	20,50	20,52	20,57	20,60	20,59	20,61	20,61	20,49	20,48	20,56	20,54	20,54	20,53	20,53	20,60	20,57	20,61	20,53	20,56	20,60	20,48	20,50	20,50	20,55	20,59	20,56	20,60	20,63	20,55	20,48	20,51	20,54	20,57	20,62	20,60	20,57	20,60	20,59	20,55	20,60	20,67	20,56	20,55	20,68	20,68	20,64	20,63	20,57	20,64	20,64	20,59	20,58	20,63	20,65	20,62	20,61	20,63	20,64	20,72	20,78	20,78	20,81	20,75	20,65	20,58	20,64	20,69	20,71	20,70	20,68	20,69	20,65	20,72	20,76	20,68	20,74	20,79	20,75	20,76	20,72	20,64	20,57	20,65	20,73	20,70	20,73	20,68	20,69	20,72	20,74	20,74	20,65	20,68	20,70	20,73	20,66	20,62	20,74	20,72	20,73	20,74	20,78	20,72	20,67	20,66	20,65	20,69	20,87	20,83	20,74	20,76	20,77	20,69	20,78	20,73	20,76	20,78	20,79	20,77	20,78	20,75	20,76	20,79	20,84	20,80	20,69	20,73	20,78	20,71	20,74	20,76	20,71	20,77	20,79	20,87	20,80	20,77	20,72	20,73	20,76	20,84	20,73	20,76	20,75	20,73	20,79	20,80	20,82	20,86	20,77	20,81	20,81	20,83	20,79	20,72	20,72	20,81	20,73	20,70	20,71	20,72	20,68	20,71	20,77	20,77	20,71	20,83	20,82	20,75	20,69	20,72	20,84	20,78	20,76	20,80	20,77	20,71	20,77	20,73	20,68	20,70	20,74	20,78	20,81	20,72	20,67	20,74	20,71	20,69	20,75	20,80	20,83	20,79	20,82	20,82	20,78	20,75	20,78	20,75	20,74	20,84	20,79	20,78	20,81	20,76	20,76	20,69	20,75	20,73	20,73	20,81	20,73	20,78	20,75	20,73	20,69	20,69	20,78	20,75	20,72	20,70	20,76	20,76	20,77	20,76	20,78	20,74	20,71	20,77	20,77	20,68	20,65	20,75	20,65	20,75	20,75	20,69	20,71	20,72	20,68	20,70	20,69	20,69	20,67	20,58	20,68	20,67	20,64	20,72	20,74	20,64	20,61	20,63	20,62	20,61	20,66	20,63	20,70	20,66	20,66	20,61	20,58	20,57	20,62	20,63	20,62	20,69	20,70	20,68	20,65	20,57	20,55	20,59	20,62	20,65	20,73	20,65	20,57	20,58	20,66	20,62	20,53	20,65	20,69	20,54	20,58	20,57	20,55	20,53	20,57	20,58	20,60	20,62	20,61	20,61	20,59	20,54	20,56	20,54	20,61	20,53	20,51	20,55	20,49	20,54	20,46	20,53	20,59	20,58	20,56	20,52	20,60	20,62	20,51	20,48	20,53	20,47	20,51	20,61	20,52	20,44	20,47	20,48	20,50	20,52	20,53	20,52	20,47	20,52	20,55	20,54	20,53	20,53	20,49	20,50	20,54	20,59	20,53	20,48	20,46	20,55	20,54	20,50	20,42	20,43	20,52	20,57	20,55	20,49	20,45	20,46	20,50	20,49	20,51	20,53	20,49	20,52	20,50	20,45	20,54	20,51	20,49	20,52	20,51	20,59	20,49	20,41	20,46	20,44	20,49	20,47	20,49	20,53	20,51	20,44	20,56	20,55	20,54	20,53	20,44	20,40	20,43	20,53	20,49	20,55	20,54	20,49	20,53	20,48	20,51	20,46	20,47	20,42	20,48	20,50	20,44	20,48	20,55	20,47	20,48	20,45	20,46	20,42	20,49	20,53	20,50	20,49	20,53	20,49	20,56	20,51	20,50	20,47	20,52	20,46	20,38	20,44	20,49	20,44	20,46	20,48	20,46	20,40	20,41	20,29	20,33	20,41	20,45	20,39	20,40	20,46	20,47	20,50	20,49	20,45	20,47	20,45	20,49	20,46	20,41	20,40	20,36	20,36	20,34	20,33	20,43	20,47	20,37	20,34	20,35	20,37	20,39	20,41	20,44	20,48	20,47	20,35	20,30	20,41	20,36	20,25	20,43	20,53	20,50	20,38	20,27	20,40	20,40	20,46	20,48	20,37	20,42	
20,39	20,43	20,42	20,43	20,44	20,40	20,40	20,52	20,48	20,43	20,37	20,31	20,37	20,48	20,44	20,43	20,49	20,50	20,53	20,38	20,33	20,39	20,42	20,43	20,57	20,51	20,42	20,49	20,58	20,47	20,48	20,43	20,43	20,41	20,46	20,38	20,43	20,48	20,35	20,42	20,44	20,34	20,39	20,42	20,42	20,50	20,41	20,41	20,47	20,44	20,49	20,38	20,36	20,45	20,45	20,50	20,50	20,53	20,47	20,39	20,38	20,43	20,51	20,51	20,49	20,39	20,50	20,52	20,49	20,46	20,42	20,60	20,54	20,44	20,44	20,53	20,52	20,43	20,42	20,43	20,42	20,48	20,38	20,38	20,46	20,52	20,46	20,43	20,54	20,52	20,49	20,48	20,54	20,55	20,42	20,42	20,48	20,53	20,47	20,52	20,49	20,49	20,56	20,51	20,36	20,35	20,47	20,49	20,54	20,46	20,44	20,48	20,52	20,46	20,40	20,48	20,47	20,42	20,55	20,52	20,43	20,43	20,42	20,49	20,48	20,45	20,50	20,52	20,52	20,54	20,57	20,49	20,50	20,48	20,51	20,57	20,62	20,61	20,52	20,44	20,51	20,55	20,47	20,49	20,51	20,63	20,51	20,44	20,54	20,48	20,47	20,51	20,52	20,53	20,49	20,50	20,49	20,52	20,57	20,49	20,47	20,51	20,41	20,51	20,55	20,50	20,47	20,46	20,39	20,48	20,47	20,54	20,52	20,58	20,59	20,46	20,47	20,52	20,59	20,57	20,60	20,54	20,54	20,55	20,61	20,58	20,54	20,63	20,57	20,54	20,55	20,58	20,58	20,57	20,61	20,62	20,62	20,55	20,53	20,56	20,61	20,64	20,54	20,56	20,61	20,62	20,57	20,60	20,66	20,58	20,53	20,61	20,66	20,65	20,61	20,60	20,68	20,66	20,63	20,61	20,59	20,59	20,61	20,67	20,62	20,59	20,72	20,78	20,73	20,75	20,78	20,69	20,60	20,66	20,75	20,73	20,65	20,73	20,71	20,66	20,66	20,74	20,71	20,75	20,75	20,76	20,78	20,72	20,75	20,74	20,65	20,78	20,79	20,72	20,63	20,67	20,72	20,72	20,79	20,74	20,76	20,70	20,68	20,67	20,68	20,73	20,80	20,75	20,76	20,77	20,81	20,73	20,67	20,69	20,68	20,76	20,80	20,75	20,71	20,72	20,65	20,72	20,71	20,67	20,67	20,69	20,74	20,71	20,81	20,82	20,83	20,89	20,82	20,77	20,73	20,81	20,75	20,70	20,74	20,73	20,69	20,81	20,81	20,75	20,80	20,80	20,74	20,78	20,75	20,76	20,75	20,75	20,70	20,73	20,82	20,83	20,83	20,78	20,74	20,77	20,76	20,77	20,74	20,73	20,77	20,81	20,72	20,70	20,73	20,74	20,75	20,72	20,78	20,79	20,78	20,78	20,80	20,76	20,74	20,78	20,81	20,77	20,77	20,77	20,72	20,76	20,79	20,79	20,71	20,77	20,78	20,84	20,81	20,68	20,68	20,78	20,75	20,66	20,74	20,76	20,79	20,76	20,82	20,81	20,79	20,75	20,80	20,74	20,79	20,82	20,78	20,76	20,73	20,71	20,72	20,82	20,81	20,77	20,79	20,77	20,77	20,72	20,70	20,75	20,73	20,76	20,74	20,71	20,71	20,74	20,74	20,84	20,71	20,73	20,80	20,77	20,77	20,74	20,70	20,77	20,80	20,67	20,64	20,70	20,69	20,75	20,76	20,67	20,63	20,65	20,61	20,64	20,62	20,65	20,67	20,68	20,76	20,78	20,63	20,60	20,63	20,63	20,62	20,64	20,60	20,62	20,66	20,66	20,64	20,60	20,59	20,56	20,58	20,63	20,62	20,55	20,53	20,53	20,61	20,64	20,63	20,65	20,63	20,61	20,61	20,52	20,57	20,65	20,57	20,53	20,56	20,58	20,57	20,54	20,65	20,60	20,55	20,62	20,60	20,54	20,56	20,64	20,59	20,63	20,57	20,56	20,50	20,52	20,54	20,52	20,51	20,53	20,47	20,48	20,51	20,60	20,59	20,57	20,52	20,53	20,59	20,53	20,54	20,50	20,48	20,50	20,58	20,51	20,40	20,52	20,47	20,41	20,51	20,47	20,55	20,52	20,56	20,52	20,50	20,56	20,55	20,41	20,47	20,55	20,56	20,63	20,55	20,50	20,51	20,59	20,55	20,52	20,47	20,50	20,58	20,55	20,52	20,47	20,44	20,54	20,51	20,46	20,43	20,52	20,46	20,49	20,55	20,51	20,53	20,46	20,54	20,43	20,52	20,50	20,38	20,54	20,51	20,47	20,47	20,50	20,49	20,47	20,38	20,51	20,61	20,51	20,52	20,41	20,40	20,39	20,46	20,47	20,49	20,47	20,47	20,49	20,42	20,55	20,54	20,50	20,47	20,45	20,46	20,49	20,52	20,58	20,52	20,43	20,37	20,41	20,44	20,43	20,50	20,51	20,48	20,48	20,48	20,53	20,47	20,51	20,58	20,53	20,50	20,42	20,45	20,45	20,43	20,38	20,41	20,42	20,38	20,41	20,35	20,33	20,43	20,45	20,41	20,45	20,42	20,38	20,42	20,48	20,42	20,43	20,46	20,51	20,49	20,45	20,42	20,36	20,37	20,38	20,39	20,40	20,49	20,37	20,31	20,31	20,26	20,30	20,39	20,48	20,54	20,49	20,43	20,30	20,36	20,47	20,43	20,39	20,47	20,50	20,38	20,29	20,44	20,43	20,36	20,41	20,44	20,42	
20,35	20,38	20,48	20,37	20,40	20,42	20,42	20,43	20,42	20,49	20,35	20,33	20,33	20,48	20,46	20,34	20,43	20,47	20,48	20,49	20,33	20,34	20,42	20,47	20,55	20,49	20,34	20,40	20,58	20,48	20,33	20,40	20,40	20,35	20,45	20,46	20,41	20,39	20,33	20,37	20,34	20,28	20,31	20,31	20,41	20,54	20,44	20,37	20,37	20,35	20,46	20,41	20,30	20,42	20,42	20,37	20,42	20,52	20,46	20,44	20,37	20,40	20,45	20,59	20,44	20,41	20,51	20,41	20,34	20,41	20,45	20,57	20,53	20,49	20,40	20,41	20,41	20,44	20,42	20,43	20,46	20,50	20,41	20,39	20,42	20,56	20,51	20,41	20,47	20,50	20,48	20,56	20,54	20,49	20,46	20,50	20,55	20,48	20,43	20,50	20,59	20,58	20,59	20,55	20,50	20,42	20,44	20,43	20,47	20,49	20,44	20,43	20,46	20,50	20,39	20,35	20,39	20,45	20,46	20,53	20,44	20,43	20,45	20,54	20,45	20,48	20,48	20,50	20,52	20,48	20,59	20,55	20,49	20,56	20,48	20,47	20,54	20,60	20,51	20,45	20,44	20,50	20,49	20,41	20,47	20,55	20,50	20,45	20,54	20,51	20,47	20,53	20,50	20,53	20,54	20,56	20,53	20,49	20,47	20,45	20,45	20,57	20,46	20,45	20,54	20,59	20,54	20,48	20,40	20,46	20,44	20,47	20,49	20,50	20,52	20,49	20,48	20,47	20,52	20,51	20,51	20,58	20,64	20,58	20,49	20,56	20,53	20,51	20,56	20,59	20,62	20,65	20,62	20,65	20,61	20,63	20,62	20,63	20,52	20,52	20,60	20,60	20,56	20,58	20,63	20,61	20,63	20,71	20,75	20,63	20,53	20,52	20,62	20,60	20,59	20,54	20,60	20,58	20,62	20,68	20,62	20,60	20,66	20,66	20,67	20,71	20,74	20,76	20,75	20,65	20,71	20,67	20,68	20,72	20,73	20,68	20,70	20,70	20,71	20,68	20,68	20,72	20,70	20,70	20,74	20,73	20,72	20,72	20,76	20,78	20,67	20,68	20,75	20,71	20,69	20,68	20,78	20,78	20,74	20,74	20,72	20,74	20,74	20,70	20,65	20,69	20,79	20,80	20,73	20,76	20,77	20,84	20,70	20,73	20,70	20,74	20,82	20,80	20,77	20,66	20,63	20,70	20,73	20,66	20,72	20,73	20,73	20,73	20,78	20,84	20,81	20,82	20,80	20,76	20,73	20,75	20,83	20,77	20,71	20,69	20,70	20,74	20,74	20,68	20,74	20,77	20,78	20,77	20,71	20,68	20,79	20,76	20,74	20,74	20,80	20,82	20,85	20,85	20,79	20,72	20,76	20,79	20,80	20,78	20,75	20,79	20,78	20,72	20,74	20,73	20,76	20,80	20,79	20,80	20,75	20,72	20,77	20,79	20,74	20,77	20,74	20,78	20,75	20,74	20,76	20,83	20,81	20,76	20,71	20,78	20,79	20,74	20,72	20,67	20,64	20,70	20,79	20,73	20,75	20,80	20,78	20,78	20,77	20,74	20,75	20,76	20,74	20,71	20,77	20,71	20,75	20,82	20,70	20,77	20,77	20,79	20,82	20,86	20,83	20,73	20,73	20,67	20,66	20,74	20,67	20,67	20,67	20,63	20,70	20,75	20,77	20,78	20,75	20,70	20,79	20,79	20,71	20,73	20,65	20,63	20,79	20,75	20,66	20,70	20,72	20,71	20,68	20,70	20,69	20,72	20,57	20,61	20,64	20,63	20,69	20,64	20,73	20,72	20,66	20,63	20,62	20,72	20,65	20,65	20,63	20,61	20,60	20,57	20,57	20,58	20,59	20,63	20,62	20,64	20,65	20,56	20,56	20,62	20,61	20,71	20,65	20,66	20,62	20,54	20,60	20,54	20,56	20,62	20,56	20,56	20,55	20,51	20,56	20,58	20,58	20,51	20,48	20,52	20,59	20,58	20,54	20,64	20,62	20,57	20,59	20,64	20,60	20,55	20,56	20,55	20,56	20,52	20,48	20,47	20,55	20,53	20,52	20,51	20,48	20,54	20,44	20,47	20,51	20,51	20,52	20,58	20,56	20,50	20,38	20,50	20,44	20,39	20,48	20,49	20,58	20,57	20,47	20,49	20,54	20,55	20,55	20,51	20,44	20,48	20,60	20,65	20,55	20,45	20,46	20,55	20,55	20,51	20,47	20,47	20,52	20,55	20,55	20,39	20,36	20,48	20,44	20,44	20,44	20,51	20,51	20,52	20,47	20,47	20,40	20,38	20,43	20,43	20,45	20,44	20,39	20,45	20,43	20,41	20,38	20,43	20,45	20,48	20,46	20,51	20,54	20,51	20,50	20,45	20,43	20,44	20,47	20,43	20,42	20,44	20,42	20,42	20,44	20,59	20,60	20,45	20,45	20,39	20,43	20,50	20,50	20,50	20,40	20,42	20,40	20,45	20,50	20,46	20,46	20,50	20,48	20,43	20,47	20,50	20,49	20,45	20,56	20,49	20,45	20,49	20,60	20,53	20,46	20,40	20,36	20,45	20,44	20,48	20,45	20,43	20,46	20,49	20,43	20,34	20,42	20,45	20,45	20,46	20,49	20,46	20,43	20,44	20,52	20,51	20,47	20,44	20,38	20,33	20,38	20,44	20,47	20,34	20,29	20,38	20,29	20,31	20,46	20,46	20,36	20,50	20,41	20,29	20,28	20,33	20,41	20,44	20,38	20,37	20,35	20,26	20,38	20,41	20,36	20,37	20,40	20,34	
20,46	20,43	20,31	20,39	20,41	20,43	20,40	20,39	20,39	20,46	20,37	20,35	20,37	20,46	20,49	20,42	20,33	20,42	20,48	20,46	20,36	20,40	20,41	20,36	20,36	20,43	20,37	20,36	20,47	20,53	20,40	20,31	20,36	20,32	20,33	20,41	20,49	20,41	20,40	20,44	20,31	20,35	20,33	20,33	20,42	20,41	20,51	20,47	20,39	20,35	20,45	20,50	20,43	20,41	20,42	20,40	20,37	20,37	20,42	20,52	20,42	20,46	20,41	20,43	20,48	20,51	20,51	20,38	20,28	20,33	20,35	20,48	20,53	20,51	20,41	20,41	20,38	20,48	20,45	20,40	20,43	20,42	20,37	20,44	20,44	20,46	20,58	20,40	20,36	20,40	20,51	20,60	20,50	20,41	20,43	20,52	20,51	20,50	20,45	20,54	20,60	20,51	20,58	20,55	20,47	20,46	20,49	20,46	20,46	20,47	20,47	20,49	20,53	20,53	20,41	20,34	20,38	20,44	20,54	20,53	20,45	20,45	20,50	20,61	20,46	20,54	20,56	20,46	20,46	20,46	20,58	20,52	20,47	20,51	20,59	20,58	20,49	20,45	20,43	20,43	20,49	20,43	20,45	20,43	20,48	20,59	20,54	20,46	20,47	20,48	20,39	20,48	20,51	20,52	20,58	20,53	20,54	20,50	20,41	20,39	20,45	20,54	20,48	20,53	20,55	20,56	20,55	20,51	20,56	20,52	20,52	20,48	20,57	20,59	20,52	20,52	20,50	20,55	20,59	20,54	20,44	20,55	20,63	20,55	20,52	20,57	20,56	20,52	20,48	20,65	20,65	20,59	20,56	20,58	20,62	20,67	20,63	20,57	20,55	20,52	20,58	20,59	20,58	20,65	20,58	20,61	20,62	20,68	20,70	20,57	20,60	20,61	20,60	20,60	20,62	20,64	20,60	20,71	20,67	20,66	20,57	20,62	20,71	20,65	20,67	20,75	20,81	20,72	20,78	20,65	20,64	20,67	20,75	20,70	20,65	20,66	20,67	20,71	20,66	20,68	20,70	20,78	20,73	20,72	20,75	20,74	20,78	20,70	20,73	20,75	20,73	20,73	20,77	20,68	20,64	20,74	20,76	20,75	20,70	20,70	20,79	20,74	20,68	20,66	20,75	20,71	20,69	20,77	20,75	20,74	20,83	20,78	20,74	20,82	20,77	20,79	20,84	20,83	20,79	20,76	20,69	20,76	20,78	20,71	20,79	20,72	20,73	20,75	20,80	20,79	20,76	20,87	20,80	20,83	20,80	20,77	20,77	20,80	20,79	20,73	20,76	20,84	20,78	20,79	20,79	20,79	20,71	20,76	20,74	20,69	20,76	20,80	20,73	20,75	20,85	20,81	20,79	20,86	20,75	20,74	20,74	20,74	20,81	20,81	20,76	20,74	20,78	20,70	20,73	20,77	20,80	20,74	20,77	20,81	20,82	20,79	20,78	20,78	20,75	20,79	20,77	20,76	20,78	20,80	20,85	20,87	20,81	20,79	20,75	20,83	20,81	20,69	20,70	20,71	20,76	20,75	20,76	20,77	20,80	20,78	20,79	20,78	20,83	20,76	20,78	20,83	20,73	20,68	20,73	20,66	20,67	20,77	20,73	20,81	20,87	20,79	20,75	20,77	20,85	20,74	20,77	20,73	20,80	20,84	20,75	20,69	20,65	20,67	20,78	20,81	20,73	20,72	20,75	20,79	20,81	20,73	20,67	20,74	20,75	20,74	20,81	20,79	20,60	20,69	20,70	20,68	20,64	20,70	20,73	20,68	20,65	20,60	20,69	20,61	20,61	20,71	20,69	20,66	20,67	20,65	20,63	20,65	20,65	20,61	20,57	20,56	20,58	20,57	20,56	20,63	20,67	20,60	20,65	20,67	20,63	20,65	20,64	20,66	20,68	20,67	20,67	20,63	20,66	20,56	20,59	20,57	20,61	20,61	20,55	20,53	20,56	20,58	20,60	20,62	20,54	20,45	20,51	20,49	20,55	20,54	20,55	20,55	20,54	20,59	20,56	20,57	20,56	20,58	20,60	20,56	20,61	20,55	20,55	20,43	20,45	20,54	20,51	20,52	20,50	20,46	20,49	20,50	20,54	20,55	20,56	20,55	20,55	20,54	20,48	20,47	20,40	20,43	20,48	20,52	20,62	20,61	20,46	20,46	20,51	20,54	20,56	20,47	20,49	20,48	20,55	20,58	20,48	20,42	20,36	20,49	20,57	20,54	20,51	20,49	20,43	20,45	20,51	20,45	20,36	20,46	20,50	20,46	20,43	20,51	20,56	20,52	20,48	20,39	20,39	20,35	20,41	20,37	20,45	20,44	20,38	20,41	20,42	20,44	20,42	20,40	20,48	20,43	20,45	20,53	20,52	20,45	20,52	20,51	20,44	20,56	20,50	20,47	20,50	20,46	20,44	20,40	20,43	20,55	20,54	20,44	20,41	20,47	20,49	20,46	20,41	20,45	20,37	20,37	20,45	20,45	20,45	20,46	20,42	20,48	20,38	20,38	20,46	20,46	20,44	20,42	20,41	20,42	20,50	20,48	20,57	20,48	20,47	20,42	20,41	20,46	20,42	20,43	20,46	20,47	20,41	20,47	20,48	20,35	20,33	20,49	20,57	20,41	20,42	20,48	20,47	20,36	20,42	20,49	20,50	20,47	20,51	20,40	20,46	20,41	20,42	20,36	20,32	20,38	20,37	20,40	20,43	20,35	20,36	20,38	20,46	20,39	20,34	20,40	20,40	20,49	20,47	20,33	20,36	20,40	20,38	20,38	20,40	20,39	20,34	20,32	
20,43	20,47	20,32	20,33	20,42	20,46	20,41	20,46	20,40	20,41	20,30	20,27	20,40	20,47	20,50	20,56	20,35	20,33	20,42	20,45	20,35	20,42	20,44	20,38	20,43	20,39	20,43	20,38	20,43	20,56	20,43	20,33	20,39	20,35	20,28	20,35	20,41	20,43	20,50	20,51	20,39	20,36	20,42	20,40	20,43	20,47	20,37	20,42	20,48	20,45	20,48	20,50	20,39	20,40	20,46	20,47	20,47	20,43	20,41	20,46	20,42	20,44	20,44	20,42	20,46	20,56	20,54	20,34	20,32	20,34	20,37	20,50	20,49	20,54	20,47	20,50	20,48	20,40	20,40	20,39	20,40	20,41	20,43	20,50	20,47	20,45	20,47	20,47	20,43	20,43	20,50	20,50	20,49	20,44	20,48	20,42	20,49	20,49	20,52	20,54	20,49	20,46	20,55	20,61	20,51	20,44	20,50	20,47	20,53	20,43	20,45	20,51	20,57	20,53	20,49	20,45	20,50	20,49	20,58	20,48	20,42	20,37	20,44	20,54	20,51	20,56	20,61	20,45	20,43	20,49	20,58	20,48	20,45	20,50	20,57	20,64	20,57	20,48	20,46	20,47	20,54	20,50	20,46	20,51	20,49	20,59	20,58	20,50	20,46	20,43	20,40	20,49	20,49	20,46	20,49	20,54	20,52	20,53	20,49	20,45	20,44	20,47	20,49	20,48	20,57	20,52	20,56	20,50	20,53	20,48	20,46	20,49	20,50	20,57	20,54	20,53	20,51	20,53	20,56	20,52	20,48	20,52	20,62	20,54	20,53	20,61	20,61	20,53	20,55	20,60	20,60	20,54	20,63	20,65	20,61	20,64	20,62	20,54	20,54	20,56	20,57	20,55	20,56	20,53	20,48	20,62	20,63	20,61	20,59	20,45	20,53	20,66	20,57	20,54	20,61	20,69	20,68	20,71	20,66	20,64	20,60	20,65	20,72	20,67	20,70	20,74	20,73	20,72	20,74	20,71	20,68	20,65	20,69	20,70	20,70	20,72	20,67	20,70	20,63	20,62	20,73	20,76	20,78	20,80	20,78	20,72	20,77	20,74	20,66	20,74	20,81	20,80	20,78	20,71	20,66	20,75	20,80	20,72	20,66	20,74	20,76	20,74	20,76	20,69	20,71	20,76	20,76	20,80	20,74	20,71	20,85	20,84	20,78	20,83	20,75	20,82	20,84	20,87	20,87	20,78	20,77	20,78	20,79	20,78	20,77	20,77	20,77	20,76	20,75	20,75	20,76	20,79	20,84	20,80	20,84	20,74	20,74	20,83	20,88	20,82	20,78	20,83	20,80	20,78	20,84	20,76	20,72	20,76	20,77	20,76	20,78	20,81	20,72	20,80	20,82	20,76	20,76	20,83	20,77	20,69	20,77	20,76	20,78	20,77	20,73	20,75	20,81	20,76	20,79	20,81	20,80	20,74	20,72	20,81	20,75	20,76	20,77	20,77	20,70	20,71	20,82	20,76	20,76	20,82	20,84	20,89	20,82	20,79	20,78	20,75	20,80	20,72	20,72	20,71	20,80	20,78	20,77	20,79	20,85	20,78	20,80	20,82	20,82	20,79	20,76	20,79	20,82	20,73	20,82	20,76	20,70	20,79	20,76	20,82	20,86	20,80	20,73	20,83	20,90	20,82	20,83	20,76	20,84	20,87	20,75	20,75	20,76	20,70	20,81	20,82	20,74	20,77	20,73	20,76	20,81	20,73	20,65	20,74	20,78	20,86	20,83	20,73	20,72	20,70	20,71	20,69	20,69	20,72	20,76	20,69	20,71	20,70	20,69	20,68	20,66	20,72	20,73	20,66	20,66	20,67	20,64	20,69	20,73	20,63	20,51	20,62	20,62	20,67	20,57	20,63	20,64	20,58	20,64	20,60	20,64	20,69	20,69	20,59	20,56	20,62	20,61	20,60	20,61	20,60	20,64	20,61	20,62	20,59	20,61	20,57	20,56	20,64	20,65	20,62	20,61	20,52	20,54	20,59	20,55	20,55	20,55	20,58	20,65	20,63	20,54	20,50	20,53	20,54	20,52	20,48	20,55	20,53	20,49	20,50	20,47	20,57	20,66	20,59	20,51	20,43	20,52	20,56	20,56	20,56	20,48	20,50	20,50	20,48	20,53	20,53	20,46	20,42	20,45	20,44	20,49	20,56	20,53	20,52	20,46	20,48	20,49	20,41	20,49	20,54	20,52	20,46	20,48	20,44	20,36	20,50	20,58	20,53	20,49	20,52	20,49	20,45	20,46	20,44	20,38	20,50	20,47	20,58	20,46	20,52	20,55	20,46	20,50	20,41	20,44	20,44	20,43	20,34	20,41	20,45	20,43	20,41	20,51	20,52	20,44	20,40	20,49	20,43	20,44	20,41	20,40	20,49	20,51	20,56	20,46	20,51	20,52	20,45	20,51	20,46	20,40	20,44	20,39	20,49	20,40	20,36	20,43	20,45	20,50	20,52	20,49	20,45	20,42	20,37	20,43	20,47	20,42	20,41	20,40	20,48	20,46	20,44	20,50	20,49	20,50	20,43	20,39	20,45	20,43	20,44	20,46	20,46	20,45	20,36	20,30	20,48	20,40	20,37	20,39	20,41	20,45	20,46	20,44	20,35	20,35	20,35	20,45	20,50	20,45	20,46	20,42	20,42	20,44	20,46	20,44	20,49	20,52	20,45	20,46	20,44	20,47	20,42	20,38	20,40	20,42	20,37	20,39	20,41	20,39	20,38	20,40	20,44	20,41	20,44	20,43	20,42	20,49	20,45	20,47	20,51	20,50	20,43	20,45	20,44	20,43	20,44	
20,42	20,31	20,34	20,36	20,42	20,34	20,40	20,48	20,42	20,38	20,34	20,32	20,37	20,42	20,45	20,49	20,48	20,34	20,30	20,35	20,39	20,44	20,42	20,46	20,47	20,37	20,45	20,43	20,42	20,56	20,52	20,47	20,45	20,43	20,40	20,42	20,43	20,40	20,41	20,48	20,46	20,47	20,54	20,48	20,46	20,42	20,33	20,35	20,43	20,57	20,50	20,45	20,36	20,41	20,49	20,50	20,48	20,51	20,45	20,45	20,43	20,48	20,48	20,51	20,52	20,44	20,44	20,40	20,33	20,31	20,39	20,54	20,55	20,49	20,50	20,44	20,44	20,35	20,37	20,41	20,36	20,47	20,54	20,55	20,45	20,46	20,42	20,52	20,53	20,47	20,47	20,48	20,53	20,55	20,45	20,44	20,61	20,49	20,43	20,49	20,43	20,40	20,52	20,55	20,56	20,47	20,45	20,49	20,53	20,49	20,43	20,52	20,60	20,59	20,51	20,51	20,56	20,41	20,52	20,46	20,41	20,41	20,48	20,47	20,56	20,65	20,60	20,50	20,52	20,53	20,58	20,57	20,53	20,58	20,58	20,61	20,55	20,54	20,45	20,42	20,53	20,57	20,49	20,51	20,50	20,54	20,57	20,56	20,53	20,51	20,42	20,47	20,45	20,48	20,52	20,54	20,51	20,50	20,50	20,47	20,42	20,49	20,49	20,51	20,62	20,61	20,58	20,59	20,53	20,50	20,52	20,54	20,47	20,56	20,62	20,59	20,54	20,56	20,55	20,50	20,49	20,56	20,60	20,58	20,53	20,58	20,61	20,58	20,58	20,58	20,57	20,59	20,61	20,64	20,65	20,61	20,62	20,47	20,56	20,68	20,66	20,56	20,58	20,62	20,60	20,57	20,64	20,67	20,62	20,50	20,52	20,61	20,56	20,57	20,65	20,70	20,72	20,69	20,67	20,63	20,65	20,67	20,67	20,70	20,71	20,71	20,67	20,78	20,76	20,70	20,68	20,65	20,65	20,66	20,70	20,70	20,70	20,72	20,71	20,72	20,70	20,70	20,70	20,80	20,80	20,78	20,75	20,72	20,66	20,69	20,79	20,84	20,85	20,76	20,70	20,78	20,77	20,76	20,74	20,74	20,73	20,72	20,78	20,83	20,73	20,68	20,83	20,81	20,74	20,73	20,84	20,83	20,72	20,77	20,77	20,76	20,77	20,78	20,77	20,77	20,78	20,83	20,81	20,78	20,73	20,78	20,77	20,80	20,78	20,73	20,76	20,75	20,74	20,76	20,81	20,81	20,75	20,88	20,84	20,82	20,78	20,70	20,67	20,73	20,80	20,79	20,75	20,81	20,86	20,79	20,80	20,79	20,78	20,79	20,83	20,77	20,83	20,78	20,79	20,75	20,77	20,75	20,73	20,77	20,77	20,77	20,79	20,77	20,73	20,78	20,86	20,80	20,81	20,82	20,81	20,81	20,74	20,74	20,79	20,77	20,81	20,84	20,81	20,78	20,79	20,84	20,81	20,79	20,81	20,86	20,86	20,78	20,76	20,73	20,77	20,82	20,79	20,83	20,85	20,86	20,78	20,76	20,80	20,77	20,78	20,73	20,77	20,73	20,74	20,74	20,75	20,84	20,79	20,79	20,79	20,75	20,73	20,82	20,88	20,74	20,81	20,81	20,75	20,80	20,72	20,77	20,72	20,77	20,79	20,79	20,77	20,78	20,74	20,73	20,75	20,73	20,65	20,73	20,78	20,78	20,77	20,73	20,76	20,77	20,75	20,74	20,68	20,67	20,70	20,72	20,69	20,73	20,70	20,64	20,69	20,66	20,71	20,67	20,60	20,64	20,64	20,68	20,82	20,71	20,66	20,74	20,67	20,68	20,65	20,67	20,65	20,57	20,60	20,58	20,62	20,69	20,66	20,61	20,63	20,66	20,62	20,58	20,63	20,68	20,65	20,57	20,56	20,56	20,62	20,60	20,62	20,71	20,66	20,61	20,58	20,58	20,58	20,57	20,55	20,62	20,68	20,68	20,69	20,67	20,55	20,52	20,52	20,58	20,49	20,45	20,48	20,60	20,56	20,47	20,55	20,60	20,64	20,60	20,49	20,52	20,50	20,55	20,53	20,50	20,51	20,55	20,52	20,54	20,55	20,60	20,48	20,40	20,45	20,53	20,45	20,43	20,50	20,49	20,57	20,57	20,56	20,44	20,49	20,54	20,50	20,47	20,54	20,51	20,49	20,54	20,55	20,47	20,45	20,48	20,50	20,44	20,38	20,45	20,48	20,56	20,47	20,48	20,53	20,50	20,54	20,51	20,46	20,48	20,50	20,54	20,54	20,42	20,46	20,44	20,43	20,43	20,48	20,58	20,56	20,44	20,49	20,48	20,53	20,49	20,47	20,52	20,59	20,54	20,50	20,47	20,52	20,52	20,52	20,47	20,48	20,43	20,38	20,50	20,52	20,38	20,44	20,40	20,45	20,50	20,56	20,51	20,48	20,44	20,39	20,45	20,50	20,47	20,48	20,47	20,50	20,45	20,49	20,48	20,53	20,39	20,45	20,47	20,37	20,42	20,48	20,45	20,42	20,36	20,33	20,49	20,51	20,47	20,43	20,46	20,45	20,50	20,47	20,41	20,45	20,38	20,38	20,53	20,52	20,49	20,39	20,42	20,49	20,47	20,53	20,43	20,42	20,44	20,39	20,41	20,53	20,53	20,47	20,39	20,40	20,45	20,44	20,47	20,46	20,41	20,37	20,44	20,43	20,37	20,39	20,46	20,45	20,40	20,47	20,43	20,48	20,40	20,46	20,45	20,54	20,57	
20,40	20,36	20,39	20,36	20,37	20,35	20,35	20,49	20,39	20,43	20,42	20,40	20,41	20,41	20,35	20,38	20,41	20,34	20,40	20,44	20,36	20,39	20,49	20,60	20,49	20,38	20,46	20,52	20,46	20,49	20,45	20,43	20,43	20,45	20,51	20,53	20,46	20,37	20,41	20,46	20,43	20,43	20,55	20,46	20,43	20,35	20,38	20,41	20,46	20,52	20,49	20,47	20,47	20,46	20,49	20,53	20,45	20,46	20,56	20,46	20,37	20,46	20,52	20,57	20,56	20,42	20,38	20,46	20,44	20,42	20,42	20,48	20,53	20,47	20,49	20,49	20,42	20,38	20,40	20,42	20,42	20,46	20,51	20,54	20,44	20,39	20,47	20,45	20,48	20,47	20,48	20,50	20,54	20,50	20,43	20,48	20,59	20,52	20,45	20,51	20,48	20,52	20,51	20,52	20,51	20,49	20,53	20,51	20,47	20,50	20,49	20,56	20,59	20,57	20,56	20,53	20,46	20,48	20,56	20,51	20,45	20,47	20,44	20,40	20,44	20,50	20,51	20,47	20,52	20,50	20,50	20,58	20,51	20,52	20,56	20,57	20,53	20,53	20,48	20,44	20,51	20,54	20,49	20,55	20,55	20,59	20,59	20,56	20,53	20,42	20,44	20,47	20,41	20,43	20,52	20,50	20,49	20,53	20,53	20,46	20,47	20,56	20,51	20,53	20,59	20,60	20,55	20,52	20,51	20,50	20,56	20,59	20,50	20,59	20,59	20,55	20,52	20,55	20,55	20,52	20,49	20,58	20,59	20,55	20,58	20,57	20,55	20,57	20,59	20,57	20,61	20,63	20,59	20,60	20,64	20,58	20,53	20,50	20,54	20,68	20,73	20,59	20,55	20,55	20,67	20,63	20,63	20,68	20,63	20,56	20,56	20,69	20,62	20,60	20,69	20,72	20,73	20,74	20,74	20,67	20,68	20,64	20,65	20,67	20,66	20,67	20,69	20,75	20,79	20,73	20,69	20,69	20,66	20,67	20,72	20,72	20,69	20,70	20,68	20,72	20,72	20,71	20,66	20,79	20,78	20,69	20,71	20,71	20,77	20,76	20,77	20,73	20,77	20,72	20,64	20,69	20,75	20,76	20,79	20,74	20,75	20,74	20,81	20,85	20,77	20,79	20,82	20,88	20,82	20,76	20,86	20,79	20,77	20,83	20,72	20,77	20,79	20,79	20,71	20,73	20,79	20,83	20,78	20,74	20,68	20,82	20,76	20,81	20,87	20,74	20,81	20,82	20,76	20,74	20,82	20,84	20,78	20,77	20,78	20,75	20,78	20,74	20,65	20,76	20,82	20,72	20,81	20,83	20,83	20,79	20,80	20,80	20,85	20,79	20,78	20,87	20,86	20,83	20,80	20,80	20,77	20,83	20,78	20,82	20,83	20,76	20,74	20,80	20,78	20,78	20,84	20,85	20,82	20,84	20,85	20,79	20,76	20,72	20,80	20,81	20,84	20,89	20,82	20,79	20,77	20,82	20,80	20,82	20,80	20,89	20,87	20,82	20,75	20,73	20,81	20,75	20,73	20,75	20,81	20,84	20,82	20,83	20,84	20,79	20,81	20,79	20,81	20,76	20,76	20,74	20,73	20,76	20,82	20,82	20,72	20,77	20,80	20,81	20,72	20,74	20,72	20,79	20,74	20,80	20,79	20,76	20,78	20,80	20,87	20,84	20,75	20,80	20,82	20,79	20,77	20,73	20,72	20,72	20,73	20,81	20,82	20,68	20,78	20,77	20,69	20,79	20,67	20,67	20,69	20,67	20,60	20,64	20,66	20,63	20,62	20,66	20,71	20,70	20,61	20,64	20,67	20,65	20,73	20,76	20,64	20,72	20,71	20,71	20,68	20,71	20,68	20,53	20,55	20,62	20,66	20,67	20,64	20,61	20,64	20,67	20,65	20,65	20,66	20,70	20,60	20,54	20,55	20,55	20,53	20,61	20,66	20,70	20,62	20,56	20,64	20,57	20,56	20,53	20,58	20,70	20,68	20,63	20,66	20,66	20,55	20,52	20,58	20,56	20,49	20,53	20,47	20,56	20,64	20,56	20,53	20,60	20,53	20,53	20,58	20,53	20,55	20,55	20,53	20,44	20,53	20,54	20,50	20,46	20,45	20,56	20,53	20,39	20,46	20,56	20,53	20,48	20,40	20,51	20,54	20,62	20,58	20,56	20,52	20,52	20,48	20,44	20,52	20,58	20,51	20,53	20,55	20,43	20,42	20,53	20,51	20,45	20,43	20,48	20,46	20,57	20,42	20,43	20,56	20,58	20,47	20,52	20,49	20,50	20,47	20,47	20,50	20,38	20,45	20,48	20,42	20,42	20,41	20,46	20,51	20,44	20,49	20,51	20,49	20,51	20,54	20,53	20,58	20,53	20,47	20,47	20,53	20,54	20,56	20,47	20,47	20,49	20,36	20,52	20,50	20,41	20,46	20,47	20,45	20,47	20,45	20,54	20,47	20,46	20,36	20,36	20,45	20,53	20,42	20,47	20,47	20,48	20,43	20,50	20,52	20,46	20,40	20,41	20,39	20,39	20,36	20,40	20,42	20,38	20,40	20,51	20,48	20,45	20,47	20,50	20,39	20,37	20,44	20,43	20,42	20,38	20,42	20,49	20,46	20,46	20,37	20,43	20,51	20,48	20,42	20,33	20,34	20,44	20,43	20,34	20,47	20,45	20,44	20,32	20,33	20,38	20,51	20,44	20,41	20,45	20,43	20,51	20,39	20,36	20,35	20,41	20,45	20,35	20,37	20,38	20,43	20,40	20,42	20,48	20,58	20,55	
20,44	20,40	20,39	20,36	20,40	20,37	20,39	20,41	20,43	20,46	20,46	20,37	20,41	20,44	20,37	20,35	20,35	20,34	20,38	20,51	20,40	20,42	20,47	20,55	20,57	20,46	20,42	20,41	20,45	20,41	20,42	20,40	20,36	20,37	20,44	20,40	20,42	20,39	20,44	20,51	20,44	20,46	20,49	20,45	20,41	20,32	20,41	20,43	20,44	20,58	20,52	20,47	20,50	20,59	20,52	20,43	20,34	20,36	20,46	20,48	20,44	20,45	20,55	20,61	20,52	20,49	20,46	20,43	20,42	20,45	20,44	20,44	20,50	20,48	20,46	20,45	20,37	20,45	20,50	20,46	20,44	20,49	20,50	20,50	20,46	20,42	20,48	20,48	20,50	20,50	20,50	20,45	20,48	20,52	20,43	20,44	20,47	20,48	20,46	20,55	20,52	20,41	20,48	20,50	20,51	20,51	20,51	20,49	20,47	20,44	20,44	20,53	20,58	20,53	20,49	20,55	20,46	20,46	20,59	20,50	20,53	20,55	20,47	20,42	20,39	20,50	20,40	20,45	20,54	20,49	20,44	20,59	20,51	20,48	20,39	20,47	20,57	20,55	20,51	20,54	20,63	20,49	20,47	20,51	20,52	20,56	20,62	20,51	20,50	20,48	20,44	20,50	20,54	20,46	20,49	20,51	20,48	20,54	20,58	20,48	20,51	20,51	20,45	20,52	20,63	20,58	20,47	20,44	20,54	20,53	20,51	20,53	20,54	20,52	20,50	20,45	20,52	20,56	20,56	20,52	20,50	20,57	20,60	20,55	20,53	20,56	20,57	20,53	20,55	20,54	20,60	20,64	20,61	20,60	20,62	20,62	20,58	20,54	20,53	20,56	20,72	20,61	20,57	20,58	20,61	20,64	20,54	20,56	20,67	20,68	20,67	20,69	20,69	20,61	20,58	20,64	20,71	20,65	20,66	20,72	20,67	20,61	20,64	20,66	20,67	20,70	20,69	20,75	20,76	20,75	20,72	20,73	20,69	20,69	20,77	20,80	20,75	20,71	20,72	20,68	20,69	20,76	20,78	20,76	20,74	20,73	20,76	20,75	20,81	20,82	20,73	20,76	20,79	20,69	20,63	20,72	20,78	20,76	20,72	20,76	20,80	20,77	20,80	20,90	20,79	20,76	20,79	20,78	20,81	20,85	20,81	20,74	20,79	20,88	20,78	20,76	20,79	20,80	20,72	20,74	20,80	20,82	20,78	20,77	20,76	20,79	20,84	20,80	20,83	20,78	20,73	20,83	20,86	20,79	20,82	20,86	20,81	20,83	20,84	20,83	20,82	20,82	20,73	20,78	20,89	20,80	20,83	20,85	20,78	20,78	20,82	20,85	20,83	20,82	20,82	20,86	20,83	20,81	20,77	20,75	20,77	20,82	20,85	20,82	20,85	20,77	20,73	20,78	20,84	20,86	20,84	20,83	20,82	20,87	20,89	20,79	20,79	20,91	20,85	20,86	20,86	20,81	20,81	20,85	20,83	20,86	20,83	20,79	20,87	20,85	20,83	20,79	20,72	20,74	20,81	20,76	20,74	20,76	20,79	20,83	20,77	20,79	20,82	20,75	20,83	20,82	20,83	20,75	20,82	20,80	20,73	20,75	20,75	20,87	20,91	20,80	20,82	20,88	20,74	20,71	20,74	20,77	20,74	20,73	20,79	20,76	20,83	20,76	20,86	20,86	20,76	20,76	20,87	20,82	20,74	20,72	20,72	20,74	20,66	20,74	20,86	20,73	20,74	20,77	20,68	20,75	20,74	20,67	20,65	20,73	20,68	20,65	20,70	20,65	20,63	20,68	20,70	20,69	20,67	20,68	20,75	20,69	20,63	20,72	20,60	20,63	20,63	20,68	20,66	20,65	20,63	20,50	20,54	20,62	20,69	20,70	20,69	20,61	20,65	20,61	20,57	20,68	20,63	20,65	20,55	20,54	20,62	20,57	20,53	20,51	20,57	20,59	20,57	20,53	20,57	20,59	20,57	20,60	20,61	20,61	20,56	20,58	20,60	20,60	20,64	20,53	20,54	20,55	20,49	20,54	20,54	20,56	20,64	20,58	20,55	20,58	20,49	20,55	20,59	20,50	20,52	20,55	20,59	20,56	20,51	20,48	20,47	20,48	20,48	20,54	20,60	20,54	20,54	20,51	20,61	20,52	20,33	20,41	20,49	20,56	20,54	20,52	20,57	20,46	20,45	20,46	20,49	20,51	20,46	20,50	20,54	20,49	20,39	20,44	20,47	20,47	20,53	20,50	20,47	20,55	20,48	20,51	20,59	20,62	20,53	20,51	20,46	20,46	20,50	20,51	20,47	20,42	20,54	20,56	20,44	20,41	20,36	20,42	20,49	20,41	20,46	20,47	20,45	20,52	20,51	20,44	20,44	20,49	20,49	20,56	20,60	20,53	20,49	20,43	20,40	20,48	20,43	20,49	20,53	20,43	20,41	20,51	20,50	20,42	20,46	20,47	20,38	20,43	20,38	20,40	20,41	20,45	20,42	20,45	20,41	20,46	20,39	20,35	20,43	20,49	20,53	20,44	20,36	20,39	20,39	20,43	20,45	20,35	20,43	20,51	20,45	20,38	20,42	20,42	20,38	20,45	20,45	20,40	20,39	20,47	20,47	20,40	20,50	20,51	20,47	20,41	20,49	20,47	20,33	20,29	20,43	20,43	20,40	20,32	20,43	20,48	20,44	20,39	20,38	20,34	20,45	20,38	20,33	20,37	20,40	20,54	20,38	20,29	20,35	20,44	20,45	20,34	20,39	20,34	20,41	20,44	20,37	20,43	20,47	20,47	
20,43	20,42	20,29	20,30	20,30	20,43	20,38	20,35	20,44	20,52	20,50	20,39	20,32	20,40	20,44	20,35	20,37	20,42	20,38	20,42	20,37	20,42	20,54	20,55	20,52	20,45	20,34	20,37	20,46	20,38	20,45	20,37	20,43	20,41	20,41	20,47	20,50	20,48	20,43	20,44	20,43	20,51	20,49	20,41	20,49	20,42	20,41	20,42	20,41	20,50	20,54	20,50	20,51	20,49	20,50	20,45	20,36	20,37	20,50	20,44	20,48	20,48	20,50	20,50	20,46	20,48	20,51	20,39	20,40	20,45	20,45	20,52	20,52	20,45	20,47	20,44	20,37	20,45	20,59	20,54	20,41	20,46	20,59	20,43	20,37	20,42	20,49	20,55	20,55	20,57	20,53	20,47	20,47	20,48	20,42	20,37	20,45	20,46	20,55	20,52	20,51	20,47	20,42	20,40	20,48	20,47	20,48	20,48	20,56	20,47	20,43	20,49	20,52	20,54	20,49	20,45	20,55	20,47	20,50	20,46	20,45	20,47	20,50	20,48	20,49	20,53	20,46	20,40	20,52	20,58	20,46	20,54	20,50	20,55	20,51	20,47	20,55	20,56	20,56	20,48	20,56	20,51	20,45	20,57	20,49	20,52	20,62	20,53	20,53	20,55	20,54	20,56	20,62	20,55	20,56	20,55	20,55	20,57	20,59	20,50	20,47	20,48	20,40	20,55	20,65	20,64	20,59	20,53	20,55	20,47	20,50	20,51	20,49	20,49	20,51	20,46	20,56	20,58	20,57	20,59	20,57	20,59	20,56	20,55	20,57	20,63	20,56	20,55	20,56	20,60	20,56	20,56	20,62	20,63	20,64	20,65	20,65	20,61	20,62	20,61	20,59	20,61	20,59	20,64	20,55	20,59	20,61	20,55	20,68	20,57	20,65	20,70	20,77	20,70	20,57	20,55	20,61	20,62	20,73	20,82	20,79	20,69	20,74	20,72	20,68	20,81	20,72	20,69	20,72	20,72	20,72	20,76	20,72	20,72	20,78	20,78	20,71	20,74	20,73	20,75	20,77	20,83	20,79	20,77	20,76	20,74	20,76	20,76	20,82	20,77	20,67	20,77	20,88	20,81	20,74	20,77	20,78	20,77	20,83	20,79	20,81	20,83	20,85	20,91	20,87	20,84	20,84	20,79	20,85	20,83	20,88	20,82	20,82	20,88	20,86	20,86	20,84	20,82	20,79	20,73	20,74	20,79	20,84	20,88	20,80	20,76	20,83	20,77	20,79	20,75	20,77	20,80	20,84	20,83	20,81	20,80	20,81	20,80	20,86	20,90	20,92	20,91	20,87	20,87	20,85	20,85	20,82	20,85	20,86	20,81	20,84	20,84	20,82	20,85	20,87	20,92	20,85	20,83	20,84	20,82	20,82	20,86	20,85	20,86	20,80	20,76	20,86	20,79	20,81	20,89	20,85	20,80	20,86	20,90	20,88	20,75	20,79	20,92	20,84	20,83	20,88	20,78	20,80	20,82	20,83	20,89	20,89	20,86	20,83	20,90	20,86	20,77	20,73	20,73	20,80	20,77	20,81	20,84	20,84	20,86	20,86	20,82	20,86	20,83	20,84	20,90	20,88	20,78	20,80	20,80	20,74	20,85	20,79	20,85	20,99	20,95	20,79	20,82	20,87	20,79	20,75	20,85	20,85	20,81	20,79	20,74	20,87	20,76	20,81	20,85	20,80	20,78	20,75	20,79	20,79	20,73	20,67	20,73	20,64	20,65	20,77	20,74	20,76	20,83	20,73	20,74	20,73	20,70	20,64	20,71	20,79	20,75	20,72	20,71	20,68	20,65	20,65	20,66	20,72	20,72	20,61	20,62	20,61	20,68	20,60	20,58	20,69	20,64	20,60	20,57	20,61	20,63	20,66	20,63	20,63	20,68	20,66	20,62	20,62	20,59	20,55	20,59	20,62	20,63	20,61	20,53	20,52	20,58	20,61	20,56	20,57	20,61	20,55	20,57	20,52	20,54	20,63	20,63	20,61	20,53	20,51	20,59	20,63	20,69	20,68	20,59	20,57	20,55	20,48	20,49	20,49	20,56	20,58	20,55	20,56	20,55	20,53	20,59	20,60	20,53	20,49	20,55	20,55	20,56	20,56	20,56	20,56	20,57	20,50	20,62	20,59	20,53	20,53	20,50	20,52	20,52	20,36	20,43	20,47	20,49	20,50	20,53	20,49	20,49	20,51	20,50	20,48	20,51	20,52	20,55	20,51	20,46	20,37	20,43	20,49	20,55	20,53	20,46	20,47	20,55	20,47	20,50	20,59	20,56	20,56	20,48	20,43	20,49	20,59	20,57	20,58	20,41	20,48	20,49	20,43	20,45	20,40	20,39	20,55	20,54	20,50	20,51	20,47	20,50	20,49	20,47	20,50	20,49	20,47	20,53	20,62	20,55	20,48	20,44	20,40	20,47	20,46	20,48	20,49	20,42	20,44	20,49	20,52	20,42	20,51	20,49	20,41	20,44	20,49	20,44	20,52	20,51	20,44	20,50	20,38	20,46	20,49	20,45	20,52	20,55	20,46	20,40	20,37	20,34	20,39	20,53	20,58	20,42	20,44	20,56	20,52	20,39	20,36	20,42	20,46	20,52	20,46	20,26	20,30	20,44	20,51	20,52	20,48	20,52	20,43	20,48	20,50	20,49	20,45	20,43	20,49	20,43	20,43	20,48	20,47	20,39	20,41	20,35	20,46	20,44	20,39	20,33	20,39	20,42	20,47	20,51	20,37	20,36	20,31	20,37	20,46	20,34	20,40	20,42	20,40	20,30	20,33	20,40	20,49	20,45	
20,39	20,46	20,41	20,25	20,30	20,43	20,51	20,40	20,45	20,55	20,45	20,42	20,37	20,44	20,47	20,43	20,36	20,44	20,41	20,43	20,35	20,42	20,55	20,54	20,47	20,50	20,46	20,49	20,48	20,51	20,46	20,44	20,31	20,36	20,41	20,47	20,55	20,45	20,41	20,40	20,46	20,50	20,44	20,41	20,51	20,51	20,39	20,41	20,43	20,43	20,47	20,53	20,55	20,46	20,37	20,54	20,51	20,50	20,56	20,51	20,46	20,54	20,49	20,46	20,42	20,47	20,47	20,46	20,40	20,49	20,52	20,51	20,46	20,46	20,49	20,45	20,40	20,43	20,52	20,59	20,54	20,47	20,56	20,51	20,34	20,45	20,47	20,49	20,47	20,44	20,53	20,57	20,54	20,48	20,44	20,45	20,44	20,43	20,52	20,59	20,53	20,58	20,53	20,52	20,48	20,43	20,54	20,50	20,50	20,52	20,53	20,50	20,49	20,54	20,53	20,47	20,55	20,60	20,56	20,45	20,48	20,50	20,48	20,53	20,55	20,61	20,51	20,49	20,58	20,56	20,53	20,56	20,55	20,58	20,50	20,48	20,49	20,55	20,57	20,59	20,57	20,58	20,48	20,50	20,47	20,49	20,59	20,53	20,49	20,58	20,55	20,55	20,53	20,58	20,54	20,53	20,62	20,55	20,48	20,51	20,49	20,44	20,42	20,55	20,66	20,61	20,58	20,50	20,49	20,48	20,50	20,59	20,55	20,62	20,58	20,51	20,55	20,50	20,58	20,63	20,54	20,61	20,57	20,48	20,58	20,66	20,68	20,60	20,57	20,60	20,58	20,60	20,61	20,61	20,71	20,71	20,66	20,60	20,56	20,59	20,60	20,70	20,65	20,62	20,58	20,60	20,60	20,59	20,63	20,54	20,56	20,72	20,65	20,69	20,68	20,70	20,64	20,61	20,69	20,74	20,73	20,72	20,73	20,77	20,67	20,75	20,84	20,76	20,77	20,70	20,70	20,83	20,75	20,66	20,79	20,81	20,71	20,73	20,81	20,80	20,77	20,73	20,79	20,74	20,82	20,74	20,75	20,75	20,83	20,85	20,72	20,76	20,86	20,79	20,79	20,80	20,78	20,80	20,84	20,89	20,88	20,91	20,85	20,83	20,80	20,77	20,84	20,91	20,87	20,82	20,81	20,91	20,90	20,87	20,83	20,86	20,95	20,85	20,83	20,78	20,75	20,80	20,82	20,94	20,86	20,79	20,87	20,83	20,85	20,83	20,86	20,86	20,84	20,81	20,89	20,87	20,84	20,84	20,86	20,89	20,85	20,92	20,88	20,91	20,89	20,83	20,84	20,80	20,81	20,79	20,86	20,78	20,77	20,90	20,89	20,87	20,94	20,88	20,88	20,80	20,78	20,85	20,91	20,91	20,84	20,80	20,87	20,80	20,79	20,91	20,85	20,79	20,88	20,92	20,91	20,83	20,77	20,78	20,80	20,84	20,91	20,91	20,84	20,90	20,88	20,86	20,85	20,89	20,86	20,81	20,88	20,75	20,74	20,77	20,73	20,83	20,84	20,84	20,87	20,90	20,95	20,97	20,95	20,87	20,90	20,92	20,90	20,82	20,83	20,80	20,83	20,89	20,81	20,85	20,92	20,91	20,78	20,77	20,80	20,81	20,86	20,85	20,84	20,84	20,75	20,73	20,86	20,87	20,84	20,82	20,77	20,81	20,77	20,74	20,80	20,79	20,72	20,77	20,70	20,68	20,81	20,81	20,79	20,79	20,74	20,77	20,80	20,75	20,77	20,75	20,71	20,76	20,77	20,68	20,68	20,68	20,67	20,72	20,71	20,68	20,64	20,68	20,72	20,65	20,59	20,60	20,63	20,69	20,66	20,61	20,64	20,64	20,66	20,64	20,61	20,69	20,68	20,61	20,68	20,60	20,51	20,55	20,57	20,64	20,60	20,56	20,56	20,61	20,69	20,58	20,62	20,66	20,60	20,60	20,60	20,57	20,60	20,62	20,58	20,60	20,57	20,61	20,62	20,63	20,62	20,57	20,62	20,54	20,47	20,50	20,56	20,56	20,67	20,64	20,62	20,56	20,53	20,57	20,54	20,50	20,50	20,56	20,52	20,42	20,53	20,57	20,50	20,51	20,50	20,52	20,61	20,51	20,52	20,48	20,55	20,57	20,49	20,50	20,53	20,45	20,51	20,52	20,50	20,53	20,63	20,57	20,51	20,52	20,53	20,53	20,51	20,41	20,47	20,51	20,56	20,54	20,55	20,46	20,48	20,49	20,49	20,51	20,53	20,54	20,62	20,53	20,43	20,44	20,52	20,52	20,57	20,44	20,46	20,39	20,39	20,45	20,44	20,42	20,53	20,57	20,54	20,53	20,54	20,53	20,51	20,57	20,64	20,50	20,41	20,47	20,48	20,50	20,52	20,49	20,44	20,51	20,51	20,57	20,52	20,44	20,49	20,49	20,46	20,45	20,51	20,51	20,34	20,50	20,54	20,52	20,50	20,58	20,44	20,43	20,45	20,50	20,49	20,53	20,49	20,53	20,44	20,41	20,47	20,34	20,37	20,46	20,57	20,47	20,45	20,50	20,52	20,51	20,45	20,48	20,54	20,48	20,41	20,39	20,32	20,45	20,48	20,56	20,51	20,44	20,40	20,47	20,49	20,52	20,49	20,44	20,44	20,41	20,40	20,41	20,48	20,40	20,46	20,40	20,42	20,42	20,40	20,39	20,44	20,49	20,44	20,41	20,44	20,46	20,40	20,34	20,43	20,42	20,35	20,42	20,43	20,31	20,28	20,40	20,44	20,39	
20,49	20,51	20,42	20,38	20,32	20,39	20,52	20,46	20,47	20,47	20,33	20,30	20,34	20,40	20,49	20,47	20,39	20,48	20,46	20,42	20,46	20,43	20,38	20,45	20,57	20,56	20,47	20,47	20,50	20,52	20,60	20,51	20,46	20,36	20,46	20,37	20,43	20,37	20,40	20,46	20,49	20,53	20,50	20,35	20,38	20,45	20,38	20,38	20,49	20,50	20,58	20,50	20,53	20,46	20,46	20,49	20,50	20,45	20,46	20,40	20,44	20,54	20,55	20,50	20,46	20,44	20,45	20,55	20,54	20,47	20,41	20,47	20,42	20,47	20,44	20,47	20,48	20,43	20,50	20,61	20,61	20,48	20,43	20,54	20,49	20,47	20,51	20,53	20,46	20,42	20,49	20,55	20,53	20,52	20,43	20,48	20,53	20,46	20,50	20,60	20,52	20,52	20,53	20,51	20,46	20,36	20,54	20,54	20,52	20,49	20,48	20,55	20,58	20,56	20,48	20,46	20,53	20,51	20,54	20,51	20,43	20,47	20,57	20,56	20,55	20,61	20,60	20,53	20,56	20,54	20,55	20,55	20,56	20,56	20,52	20,53	20,46	20,47	20,49	20,54	20,56	20,60	20,61	20,55	20,52	20,53	20,55	20,55	20,52	20,55	20,55	20,54	20,51	20,54	20,59	20,51	20,64	20,65	20,54	20,57	20,50	20,49	20,43	20,56	20,64	20,67	20,56	20,44	20,45	20,57	20,58	20,57	20,52	20,62	20,64	20,59	20,64	20,59	20,62	20,66	20,60	20,59	20,62	20,54	20,59	20,62	20,63	20,55	20,54	20,59	20,56	20,65	20,59	20,57	20,72	20,73	20,58	20,59	20,55	20,60	20,63	20,70	20,74	20,66	20,63	20,61	20,63	20,59	20,65	20,62	20,62	20,72	20,64	20,65	20,60	20,71	20,73	20,70	20,61	20,66	20,69	20,66	20,74	20,68	20,63	20,71	20,82	20,77	20,75	20,69	20,64	20,75	20,67	20,69	20,73	20,81	20,73	20,71	20,76	20,78	20,79	20,77	20,73	20,73	20,71	20,77	20,82	20,77	20,72	20,82	20,77	20,76	20,83	20,78	20,74	20,85	20,89	20,82	20,80	20,85	20,90	20,92	20,84	20,82	20,87	20,79	20,82	20,90	20,87	20,87	20,92	20,89	20,90	20,89	20,81	20,81	20,90	20,92	20,90	20,84	20,75	20,81	20,82	20,87	20,89	20,84	20,86	20,79	20,86	20,89	20,90	20,86	20,93	20,84	20,89	20,92	20,87	20,87	20,85	20,86	20,89	20,87	20,84	20,91	20,93	20,83	20,83	20,78	20,78	20,84	20,84	20,85	20,84	20,87	20,85	20,85	20,90	20,91	20,93	20,86	20,86	20,85	20,92	20,86	20,87	20,86	20,87	20,87	20,87	20,91	20,89	20,85	20,80	20,85	20,98	20,87	20,86	20,82	20,77	20,89	20,95	20,92	20,92	20,86	20,90	20,94	20,87	20,88	20,86	20,84	20,83	20,81	20,75	20,77	20,79	20,85	20,91	20,89	20,88	20,91	20,87	20,91	20,93	20,87	20,86	20,92	20,86	20,80	20,84	20,88	20,86	20,91	20,88	20,86	20,86	20,84	20,82	20,92	20,81	20,80	20,90	20,85	20,77	20,76	20,80	20,84	20,89	20,85	20,89	20,82	20,77	20,84	20,82	20,79	20,74	20,82	20,86	20,75	20,81	20,79	20,87	20,85	20,79	20,81	20,80	20,83	20,75	20,74	20,74	20,74	20,78	20,73	20,75	20,66	20,69	20,70	20,74	20,71	20,65	20,69	20,75	20,77	20,72	20,63	20,61	20,65	20,67	20,63	20,70	20,67	20,64	20,50	20,55	20,63	20,66	20,66	20,72	20,71	20,67	20,67	20,59	20,58	20,58	20,67	20,64	20,59	20,62	20,62	20,65	20,60	20,63	20,70	20,64	20,57	20,62	20,58	20,62	20,59	20,54	20,60	20,65	20,64	20,67	20,55	20,51	20,59	20,63	20,61	20,54	20,56	20,52	20,54	20,63	20,74	20,64	20,61	20,55	20,54	20,57	20,50	20,53	20,51	20,55	20,49	20,59	20,57	20,55	20,52	20,46	20,47	20,54	20,57	20,46	20,53	20,52	20,53	20,53	20,50	20,45	20,50	20,50	20,49	20,48	20,49	20,59	20,61	20,46	20,46	20,49	20,55	20,48	20,46	20,55	20,52	20,55	20,50	20,54	20,42	20,39	20,45	20,48	20,55	20,58	20,54	20,59	20,50	20,46	20,41	20,52	20,53	20,48	20,45	20,53	20,50	20,50	20,43	20,34	20,56	20,53	20,54	20,56	20,55	20,52	20,62	20,54	20,52	20,54	20,49	20,46	20,51	20,50	20,49	20,54	20,52	20,48	20,53	20,52	20,59	20,60	20,48	20,47	20,45	20,49	20,47	20,45	20,50	20,40	20,40	20,55	20,52	20,40	20,46	20,41	20,43	20,45	20,48	20,46	20,47	20,51	20,52	20,46	20,41	20,50	20,32	20,39	20,43	20,52	20,46	20,46	20,54	20,47	20,52	20,42	20,41	20,56	20,53	20,42	20,51	20,53	20,52	20,46	20,52	20,42	20,48	20,36	20,46	20,51	20,46	20,48	20,43	20,49	20,49	20,48	20,41	20,45	20,48	20,47	20,43	20,36	20,42	20,38	20,41	20,51	20,48	20,46	20,41	20,44	20,37	20,32	20,38	20,42	20,43	20,37	20,37	20,30	20,35	20,36	20,38	20,39	20,41	
20,48	20,40	20,33	20,40	20,45	20,43	20,47	20,49	20,42	20,38	20,37	20,32	20,38	20,46	20,54	20,57	20,42	20,54	20,52	20,52	20,49	20,39	20,36	20,36	20,50	20,51	20,35	20,37	20,44	20,49	20,46	20,40	20,44	20,42	20,37	20,41	20,35	20,34	20,41	20,48	20,46	20,52	20,51	20,44	20,45	20,46	20,38	20,46	20,47	20,45	20,53	20,46	20,43	20,42	20,38	20,49	20,38	20,44	20,46	20,33	20,37	20,42	20,50	20,51	20,43	20,46	20,45	20,48	20,48	20,50	20,48	20,56	20,54	20,50	20,51	20,49	20,46	20,46	20,52	20,50	20,47	20,49	20,51	20,46	20,50	20,57	20,55	20,53	20,50	20,52	20,52	20,52	20,45	20,47	20,49	20,50	20,53	20,48	20,49	20,54	20,52	20,54	20,50	20,51	20,46	20,44	20,53	20,59	20,50	20,50	20,42	20,54	20,60	20,60	20,55	20,41	20,42	20,47	20,47	20,47	20,49	20,44	20,52	20,55	20,53	20,62	20,58	20,53	20,51	20,50	20,51	20,55	20,51	20,55	20,51	20,57	20,52	20,53	20,46	20,46	20,50	20,59	20,61	20,55	20,54	20,60	20,55	20,55	20,58	20,57	20,54	20,59	20,54	20,45	20,49	20,55	20,59	20,61	20,49	20,53	20,45	20,54	20,50	20,52	20,57	20,62	20,54	20,48	20,55	20,60	20,59	20,58	20,57	20,61	20,66	20,58	20,59	20,55	20,63	20,65	20,59	20,58	20,59	20,58	20,56	20,61	20,54	20,56	20,58	20,65	20,62	20,64	20,57	20,58	20,70	20,71	20,62	20,59	20,63	20,67	20,67	20,68	20,63	20,59	20,69	20,68	20,68	20,71	20,65	20,61	20,67	20,64	20,65	20,70	20,54	20,58	20,71	20,69	20,59	20,67	20,75	20,69	20,64	20,68	20,70	20,77	20,79	20,78	20,76	20,71	20,73	20,75	20,68	20,68	20,71	20,81	20,74	20,75	20,75	20,70	20,75	20,82	20,74	20,72	20,74	20,79	20,81	20,77	20,76	20,79	20,83	20,83	20,79	20,78	20,76	20,78	20,80	20,81	20,79	20,81	20,87	20,90	20,86	20,84	20,92	20,82	20,85	20,88	20,79	20,82	20,96	20,93	20,90	20,92	20,91	20,86	20,91	20,94	20,95	20,87	20,82	20,85	20,86	20,82	20,92	20,84	20,86	20,84	20,87	20,92	20,93	20,86	20,89	20,84	20,83	20,85	20,82	20,90	20,88	20,90	20,95	20,88	20,78	20,88	20,91	20,82	20,82	20,89	20,81	20,84	20,82	20,85	20,88	20,88	20,90	20,82	20,90	20,91	20,87	20,87	20,87	20,86	20,81	20,88	20,88	20,87	20,76	20,81	20,85	20,92	20,92	20,92	20,85	20,82	20,93	20,88	20,90	20,88	20,87	20,96	20,97	20,97	20,94	20,93	20,83	20,94	20,92	20,88	20,92	20,96	20,91	20,90	20,87	20,88	20,86	20,80	20,84	20,89	20,91	20,87	20,89	20,84	20,85	20,85	20,82	20,83	20,82	20,80	20,82	20,82	20,83	20,86	20,84	20,87	20,92	20,85	20,82	20,87	20,82	20,75	20,83	20,80	20,78	20,77	20,80	20,83	20,77	20,76	20,80	20,79	20,81	20,81	20,81	20,79	20,79	20,80	20,80	20,85	20,84	20,85	20,83	20,82	20,79	20,73	20,74	20,83	20,76	20,72	20,72	20,75	20,81	20,77	20,62	20,65	20,70	20,67	20,69	20,74	20,67	20,67	20,74	20,70	20,71	20,61	20,63	20,66	20,66	20,68	20,66	20,64	20,63	20,54	20,53	20,59	20,66	20,65	20,65	20,70	20,62	20,60	20,66	20,56	20,58	20,68	20,63	20,64	20,66	20,57	20,53	20,56	20,63	20,66	20,69	20,61	20,62	20,59	20,59	20,60	20,50	20,59	20,63	20,65	20,64	20,61	20,52	20,58	20,59	20,55	20,58	20,57	20,51	20,56	20,60	20,57	20,58	20,57	20,57	20,60	20,61	20,48	20,49	20,53	20,51	20,60	20,62	20,60	20,57	20,61	20,53	20,49	20,51	20,53	20,51	20,53	20,52	20,56	20,44	20,47	20,51	20,55	20,51	20,43	20,43	20,53	20,49	20,56	20,55	20,50	20,42	20,51	20,49	20,45	20,59	20,56	20,52	20,47	20,54	20,41	20,37	20,50	20,51	20,45	20,52	20,51	20,51	20,48	20,49	20,53	20,48	20,57	20,48	20,39	20,47	20,50	20,48	20,50	20,39	20,54	20,55	20,49	20,55	20,47	20,43	20,52	20,61	20,49	20,51	20,50	20,47	20,50	20,51	20,45	20,46	20,50	20,40	20,48	20,42	20,51	20,56	20,45	20,42	20,46	20,49	20,48	20,45	20,48	20,46	20,49	20,44	20,52	20,41	20,43	20,38	20,42	20,51	20,40	20,40	20,42	20,50	20,47	20,45	20,38	20,40	20,41	20,44	20,41	20,51	20,52	20,47	20,55	20,55	20,52	20,48	20,45	20,48	20,43	20,41	20,46	20,52	20,46	20,45	20,45	20,47	20,47	20,43	20,47	20,43	20,43	20,51	20,46	20,45	20,45	20,46	20,49	20,51	20,45	20,41	20,35	20,43	20,43	20,42	20,34	20,44	20,49	20,42	20,36	20,43	20,44	20,31	20,42	20,41	20,37	20,37	20,34	20,33	20,31	20,43	20,36	20,29	20,32	
20,44	20,34	20,33	20,42	20,42	20,38	20,43	20,44	20,37	20,40	20,37	20,45	20,40	20,55	20,57	20,56	20,36	20,44	20,41	20,47	20,41	20,39	20,39	20,44	20,45	20,37	20,49	20,39	20,30	20,33	20,43	20,38	20,37	20,36	20,33	20,41	20,39	20,31	20,30	20,39	20,44	20,48	20,43	20,43	20,44	20,43	20,48	20,55	20,52	20,46	20,46	20,47	20,43	20,42	20,34	20,44	20,45	20,47	20,49	20,41	20,40	20,43	20,47	20,42	20,44	20,51	20,51	20,48	20,39	20,45	20,50	20,58	20,62	20,52	20,45	20,51	20,42	20,49	20,56	20,47	20,44	20,47	20,47	20,37	20,40	20,50	20,46	20,47	20,52	20,51	20,51	20,48	20,47	20,37	20,48	20,58	20,49	20,46	20,43	20,42	20,53	20,59	20,56	20,47	20,48	20,48	20,52	20,60	20,47	20,45	20,47	20,50	20,51	20,55	20,52	20,45	20,46	20,48	20,51	20,47	20,48	20,45	20,45	20,58	20,53	20,56	20,64	20,49	20,51	20,46	20,50	20,49	20,51	20,55	20,51	20,59	20,52	20,49	20,46	20,54	20,51	20,58	20,60	20,50	20,52	20,62	20,54	20,48	20,52	20,54	20,46	20,55	20,59	20,47	20,43	20,55	20,58	20,54	20,52	20,51	20,54	20,54	20,48	20,49	20,59	20,62	20,59	20,57	20,58	20,63	20,57	20,57	20,54	20,59	20,62	20,55	20,53	20,57	20,56	20,61	20,58	20,56	20,54	20,54	20,55	20,61	20,59	20,59	20,62	20,61	20,60	20,60	20,62	20,60	20,67	20,66	20,61	20,53	20,53	20,58	20,64	20,57	20,59	20,62	20,70	20,71	20,61	20,66	20,59	20,48	20,54	20,63	20,71	20,71	20,59	20,62	20,64	20,64	20,69	20,73	20,74	20,73	20,68	20,70	20,77	20,85	20,82	20,80	20,84	20,78	20,74	20,78	20,75	20,73	20,79	20,73	20,70	20,82	20,77	20,70	20,71	20,79	20,72	20,76	20,77	20,83	20,80	20,71	20,81	20,82	20,83	20,84	20,78	20,76	20,81	20,80	20,78	20,78	20,81	20,84	20,89	20,90	20,87	20,86	20,85	20,80	20,82	20,85	20,78	20,81	20,90	21,00	20,89	20,91	20,89	20,91	20,88	20,88	20,93	20,92	20,86	20,84	20,84	20,87	20,86	20,88	20,86	20,90	20,98	20,94	20,87	20,83	20,88	20,93	20,93	20,86	20,80	20,92	20,87	20,87	20,93	20,89	20,84	20,86	20,86	20,89	20,94	20,95	20,91	20,82	20,82	20,87	20,85	20,92	20,97	20,93	20,88	20,96	20,90	20,83	20,90	20,89	20,82	20,85	20,88	20,92	20,84	20,76	20,84	20,88	20,89	20,95	20,91	20,92	20,97	20,89	20,88	20,87	20,83	20,90	20,98	20,95	20,91	20,89	20,87	20,84	20,96	20,91	20,87	20,92	20,98	20,88	20,94	20,93	20,89	20,81	20,83	20,89	20,89	20,84	20,84	20,82	20,83	20,88	20,93	20,84	20,85	20,85	20,78	20,77	20,75	20,82	20,83	20,89	20,93	20,87	20,83	20,84	20,83	20,74	20,79	20,87	20,86	20,85	20,80	20,77	20,76	20,69	20,80	20,76	20,81	20,79	20,76	20,73	20,78	20,81	20,76	20,84	20,86	20,78	20,75	20,71	20,76	20,77	20,69	20,78	20,78	20,68	20,68	20,73	20,74	20,75	20,65	20,65	20,74	20,73	20,67	20,73	20,70	20,65	20,72	20,71	20,70	20,72	20,67	20,71	20,70	20,69	20,66	20,56	20,64	20,64	20,63	20,63	20,64	20,60	20,60	20,61	20,64	20,57	20,59	20,65	20,64	20,68	20,64	20,56	20,68	20,59	20,47	20,52	20,59	20,64	20,75	20,64	20,61	20,63	20,57	20,64	20,61	20,61	20,60	20,59	20,65	20,61	20,57	20,55	20,59	20,55	20,56	20,53	20,52	20,58	20,62	20,58	20,54	20,55	20,59	20,65	20,65	20,50	20,49	20,59	20,53	20,50	20,52	20,56	20,57	20,57	20,58	20,56	20,52	20,42	20,48	20,54	20,46	20,56	20,53	20,53	20,47	20,52	20,59	20,54	20,39	20,54	20,51	20,54	20,54	20,54	20,54	20,53	20,45	20,42	20,57	20,55	20,49	20,51	20,47	20,48	20,57	20,59	20,48	20,42	20,48	20,46	20,51	20,44	20,49	20,51	20,45	20,50	20,54	20,45	20,47	20,44	20,38	20,42	20,48	20,45	20,42	20,48	20,54	20,49	20,48	20,53	20,54	20,49	20,54	20,53	20,45	20,45	20,44	20,47	20,49	20,41	20,40	20,48	20,48	20,53	20,56	20,52	20,45	20,46	20,50	20,55	20,52	20,49	20,44	20,49	20,48	20,46	20,51	20,49	20,45	20,41	20,46	20,47	20,36	20,39	20,48	20,51	20,46	20,41	20,39	20,36	20,43	20,49	20,51	20,47	20,51	20,53	20,47	20,41	20,46	20,52	20,53	20,50	20,43	20,43	20,47	20,49	20,51	20,47	20,41	20,49	20,49	20,52	20,51	20,44	20,42	20,44	20,38	20,40	20,46	20,52	20,51	20,44	20,34	20,35	20,46	20,50	20,46	20,37	20,40	20,43	20,40	20,38	20,35	20,45	20,42	20,46	20,45	20,41	20,43	20,37	20,42	20,41	20,39	20,42	20,30	20,36	
20,46	20,41	20,38	20,48	20,42	20,37	20,38	20,42	20,32	20,34	20,43	20,42	20,43	20,48	20,60	20,54	20,49	20,44	20,45	20,42	20,41	20,43	20,39	20,41	20,54	20,36	20,39	20,37	20,29	20,34	20,40	20,42	20,43	20,33	20,35	20,44	20,41	20,32	20,31	20,42	20,41	20,42	20,38	20,37	20,44	20,44	20,46	20,46	20,53	20,47	20,40	20,42	20,51	20,50	20,42	20,42	20,46	20,51	20,47	20,50	20,44	20,47	20,47	20,37	20,36	20,43	20,41	20,39	20,42	20,47	20,46	20,54	20,61	20,53	20,44	20,49	20,40	20,41	20,54	20,54	20,46	20,42	20,57	20,47	20,34	20,44	20,43	20,49	20,47	20,46	20,55	20,50	20,48	20,44	20,44	20,56	20,51	20,52	20,57	20,53	20,54	20,62	20,59	20,49	20,49	20,47	20,55	20,50	20,46	20,40	20,46	20,46	20,48	20,54	20,51	20,42	20,44	20,53	20,56	20,48	20,48	20,43	20,45	20,50	20,53	20,54	20,54	20,55	20,57	20,49	20,53	20,55	20,52	20,57	20,57	20,56	20,51	20,49	20,46	20,51	20,61	20,63	20,56	20,56	20,49	20,56	20,47	20,52	20,57	20,57	20,49	20,54	20,57	20,50	20,44	20,51	20,56	20,55	20,59	20,61	20,51	20,53	20,47	20,57	20,66	20,65	20,60	20,53	20,56	20,52	20,55	20,56	20,51	20,55	20,60	20,58	20,45	20,58	20,69	20,59	20,51	20,59	20,56	20,48	20,57	20,62	20,57	20,57	20,63	20,57	20,58	20,63	20,63	20,68	20,62	20,60	20,61	20,55	20,56	20,64	20,61	20,58	20,55	20,61	20,67	20,68	20,66	20,70	20,59	20,51	20,55	20,69	20,76	20,72	20,66	20,64	20,67	20,63	20,62	20,78	20,79	20,75	20,69	20,71	20,70	20,80	20,80	20,79	20,90	20,83	20,76	20,75	20,75	20,73	20,78	20,75	20,70	20,77	20,75	20,68	20,70	20,83	20,85	20,81	20,75	20,77	20,83	20,72	20,77	20,81	20,82	20,84	20,82	20,79	20,81	20,86	20,87	20,79	20,82	20,86	20,84	20,94	20,92	20,92	20,78	20,79	20,85	20,87	20,84	20,84	20,86	20,96	20,97	20,92	20,83	20,89	20,97	20,89	20,86	20,82	20,80	20,80	20,81	20,89	20,89	20,91	20,89	20,90	20,94	20,90	20,90	20,93	20,96	20,96	20,96	20,95	20,93	20,98	20,94	20,89	20,93	20,91	20,87	20,84	20,88	20,87	20,89	20,97	20,96	20,94	20,92	20,92	20,95	20,99	21,06	20,96	20,90	20,92	20,91	20,86	20,86	20,91	20,94	20,96	20,94	20,93	20,90	20,82	20,80	20,88	20,88	20,86	20,88	20,92	20,99	20,96	20,92	20,89	20,83	20,88	20,97	20,95	20,86	20,89	20,91	20,81	20,84	20,92	20,90	20,94	20,91	20,88	20,87	20,86	20,92	20,85	20,83	20,79	20,90	20,88	20,87	20,80	20,81	20,84	20,91	20,93	20,97	20,95	20,85	20,88	20,92	20,95	20,89	20,86	20,87	20,83	20,84	20,81	20,79	20,80	20,79	20,87	20,89	20,98	20,89	20,84	20,87	20,84	20,83	20,84	20,86	20,82	20,86	20,77	20,76	20,83	20,84	20,82	20,78	20,72	20,83	20,75	20,79	20,87	20,76	20,73	20,79	20,80	20,75	20,78	20,76	20,68	20,65	20,72	20,70	20,74	20,70	20,66	20,75	20,72	20,70	20,72	20,73	20,70	20,69	20,73	20,70	20,71	20,67	20,62	20,61	20,61	20,66	20,69	20,62	20,56	20,58	20,59	20,61	20,65	20,55	20,58	20,63	20,66	20,61	20,57	20,64	20,64	20,54	20,59	20,59	20,59	20,59	20,61	20,56	20,62	20,68	20,63	20,66	20,63	20,64	20,58	20,68	20,69	20,55	20,58	20,58	20,62	20,53	20,53	20,54	20,51	20,49	20,56	20,52	20,48	20,55	20,60	20,66	20,57	20,52	20,55	20,59	20,50	20,47	20,54	20,59	20,50	20,43	20,49	20,48	20,44	20,50	20,57	20,52	20,54	20,57	20,59	20,54	20,48	20,59	20,59	20,47	20,43	20,54	20,51	20,57	20,59	20,57	20,56	20,52	20,46	20,50	20,55	20,42	20,48	20,54	20,49	20,47	20,55	20,43	20,44	20,52	20,50	20,48	20,43	20,45	20,45	20,45	20,50	20,56	20,54	20,50	20,46	20,42	20,47	20,44	20,46	20,35	20,42	20,51	20,45	20,49	20,54	20,50	20,51	20,42	20,43	20,44	20,48	20,48	20,44	20,54	20,45	20,39	20,48	20,52	20,65	20,52	20,43	20,50	20,51	20,44	20,43	20,38	20,47	20,44	20,48	20,49	20,48	20,54	20,62	20,54	20,50	20,45	20,51	20,40	20,35	20,41	20,42	20,49	20,46	20,46	20,46	20,44	20,48	20,48	20,43	20,46	20,55	20,51	20,40	20,47	20,49	20,49	20,47	20,46	20,45	20,50	20,54	20,47	20,40	20,34	20,43	20,45	20,51	20,51	20,48	20,37	20,40	20,47	20,39	20,45	20,46	20,45	20,34	20,32	20,40	20,49	20,46	20,47	20,37	20,41	20,42	20,40	20,48	20,36	20,39	20,42	20,44	20,42	20,44	20,44	20,34	20,37	20,44	20,40	20,48	20,42	20,43	
20,31	20,31	20,32	20,40	20,32	20,34	20,45	20,42	20,29	20,28	20,40	20,40	20,43	20,45	20,43	20,47	20,58	20,53	20,51	20,40	20,41	20,42	20,39	20,40	20,43	20,36	20,37	20,42	20,38	20,34	20,34	20,41	20,51	20,45	20,36	20,38	20,38	20,37	20,32	20,42	20,37	20,33	20,39	20,41	20,45	20,49	20,39	20,33	20,37	20,47	20,45	20,47	20,52	20,55	20,43	20,42	20,48	20,53	20,48	20,44	20,44	20,50	20,44	20,34	20,34	20,45	20,46	20,44	20,40	20,51	20,44	20,57	20,53	20,53	20,41	20,44	20,40	20,38	20,51	20,55	20,40	20,36	20,60	20,49	20,37	20,44	20,44	20,49	20,61	20,51	20,54	20,51	20,50	20,47	20,48	20,53	20,51	20,53	20,57	20,62	20,59	20,54	20,59	20,51	20,48	20,47	20,62	20,51	20,46	20,42	20,49	20,44	20,51	20,53	20,54	20,46	20,49	20,53	20,55	20,45	20,51	20,46	20,48	20,53	20,53	20,58	20,53	20,50	20,56	20,54	20,51	20,53	20,53	20,58	20,60	20,62	20,49	20,54	20,52	20,44	20,53	20,55	20,52	20,49	20,49	20,54	20,49	20,47	20,57	20,52	20,55	20,53	20,49	20,51	20,58	20,52	20,61	20,56	20,59	20,61	20,43	20,46	20,48	20,60	20,60	20,57	20,60	20,50	20,54	20,58	20,54	20,54	20,56	20,55	20,63	20,57	20,55	20,58	20,65	20,57	20,53	20,55	20,63	20,54	20,59	20,61	20,54	20,63	20,60	20,57	20,57	20,61	20,67	20,69	20,64	20,62	20,65	20,68	20,61	20,67	20,70	20,65	20,61	20,56	20,62	20,65	20,68	20,70	20,62	20,61	20,59	20,73	20,78	20,71	20,71	20,62	20,69	20,75	20,68	20,68	20,71	20,67	20,69	20,80	20,74	20,75	20,85	20,85	20,83	20,75	20,68	20,71	20,66	20,70	20,77	20,75	20,74	20,80	20,81	20,73	20,74	20,86	20,85	20,86	20,74	20,72	20,84	20,73	20,82	20,81	20,76	20,81	20,83	20,79	20,78	20,80	20,85	20,81	20,79	20,82	20,86	20,83	20,88	20,90	20,87	20,82	20,88	20,90	20,84	20,86	20,85	20,91	20,97	20,91	20,80	20,87	20,93	20,92	20,91	20,79	20,81	20,87	20,91	20,86	20,90	20,94	20,92	20,91	20,92	20,83	20,88	20,92	20,98	20,92	20,97	20,93	20,94	20,97	20,93	20,92	20,97	20,96	20,86	20,90	20,93	20,87	20,85	20,97	20,98	20,93	20,97	20,94	20,83	20,96	21,03	20,91	20,88	20,92	20,98	20,90	20,83	20,96	20,96	20,93	20,88	20,90	20,91	20,87	20,83	20,87	20,95	20,94	20,93	20,96	20,93	20,91	20,90	20,91	20,86	20,85	20,95	20,92	20,88	20,92	20,90	20,89	20,83	20,90	20,93	21,00	20,97	20,85	20,87	20,86	20,87	20,89	20,88	20,81	20,81	20,92	20,93	20,94	20,86	20,81	20,92	20,92	20,90	20,85	20,83	20,87	20,94	21,04	20,86	20,77	20,79	20,84	20,85	20,83	20,79	20,83	20,81	20,80	20,88	20,88	20,88	20,83	20,86	20,90	20,85	20,89	20,90	20,89	20,87	20,85	20,83	20,85	20,87	20,84	20,82	20,79	20,84	20,85	20,85	20,91	20,85	20,80	20,84	20,88	20,76	20,76	20,81	20,65	20,61	20,67	20,72	20,76	20,80	20,78	20,69	20,72	20,70	20,70	20,76	20,72	20,66	20,74	20,70	20,68	20,71	20,69	20,55	20,54	20,64	20,65	20,57	20,65	20,64	20,61	20,60	20,57	20,57	20,67	20,60	20,59	20,55	20,52	20,64	20,59	20,54	20,55	20,61	20,63	20,55	20,56	20,65	20,58	20,62	20,63	20,66	20,64	20,65	20,64	20,69	20,70	20,63	20,58	20,58	20,61	20,61	20,58	20,57	20,57	20,53	20,60	20,50	20,49	20,56	20,59	20,54	20,50	20,54	20,60	20,55	20,46	20,48	20,58	20,59	20,51	20,37	20,44	20,46	20,48	20,55	20,60	20,57	20,48	20,55	20,56	20,54	20,59	20,54	20,48	20,50	20,51	20,47	20,54	20,56	20,58	20,52	20,64	20,58	20,48	20,47	20,46	20,44	20,42	20,48	20,46	20,51	20,45	20,43	20,47	20,53	20,57	20,51	20,47	20,47	20,52	20,56	20,56	20,51	20,51	20,54	20,48	20,38	20,44	20,46	20,41	20,45	20,41	20,49	20,46	20,42	20,49	20,46	20,48	20,48	20,41	20,44	20,48	20,46	20,43	20,53	20,42	20,37	20,51	20,44	20,54	20,48	20,45	20,43	20,45	20,46	20,49	20,40	20,35	20,41	20,46	20,44	20,45	20,49	20,49	20,48	20,44	20,39	20,45	20,42	20,36	20,43	20,38	20,41	20,54	20,42	20,41	20,45	20,41	20,43	20,37	20,48	20,59	20,48	20,44	20,49	20,52	20,40	20,46	20,42	20,34	20,48	20,53	20,42	20,42	20,30	20,39	20,46	20,39	20,47	20,48	20,41	20,48	20,56	20,48	20,41	20,43	20,49	20,42	20,36	20,35	20,34	20,37	20,44	20,36	20,41	20,41	20,37	20,42	20,44	20,43	20,43	20,33	20,33	20,40	20,45	20,37	20,41	20,43	20,43	20,46	20,50	20,46	
20,33	20,28	20,33	20,30	20,30	20,34	20,43	20,50	20,31	20,25	20,31	20,34	20,38	20,40	20,42	20,43	20,46	20,52	20,46	20,37	20,43	20,52	20,42	20,45	20,40	20,40	20,41	20,38	20,44	20,40	20,34	20,36	20,43	20,47	20,41	20,39	20,37	20,47	20,37	20,39	20,47	20,44	20,40	20,44	20,44	20,50	20,48	20,36	20,42	20,45	20,50	20,52	20,44	20,46	20,44	20,50	20,39	20,45	20,49	20,44	20,44	20,47	20,44	20,42	20,44	20,40	20,44	20,51	20,45	20,45	20,46	20,53	20,51	20,41	20,51	20,48	20,44	20,41	20,39	20,46	20,48	20,51	20,54	20,46	20,40	20,49	20,45	20,47	20,52	20,48	20,49	20,48	20,56	20,47	20,46	20,52	20,53	20,50	20,55	20,59	20,58	20,52	20,52	20,53	20,44	20,37	20,46	20,54	20,50	20,56	20,43	20,40	20,47	20,54	20,56	20,50	20,44	20,47	20,53	20,53	20,49	20,46	20,53	20,61	20,53	20,54	20,47	20,48	20,51	20,55	20,58	20,52	20,46	20,51	20,57	20,58	20,51	20,55	20,48	20,37	20,50	20,52	20,52	20,50	20,49	20,57	20,57	20,48	20,53	20,50	20,52	20,56	20,50	20,50	20,60	20,57	20,49	20,51	20,53	20,54	20,49	20,50	20,49	20,61	20,60	20,55	20,56	20,53	20,55	20,56	20,56	20,54	20,60	20,62	20,59	20,55	20,55	20,56	20,57	20,55	20,51	20,61	20,63	20,61	20,64	20,65	20,64	20,63	20,60	20,60	20,54	20,59	20,64	20,70	20,68	20,74	20,68	20,69	20,64	20,56	20,62	20,61	20,62	20,63	20,57	20,64	20,61	20,67	20,67	20,60	20,59	20,70	20,71	20,69	20,62	20,65	20,71	20,74	20,70	20,77	20,75	20,66	20,65	20,78	20,77	20,75	20,77	20,83	20,78	20,68	20,64	20,68	20,68	20,81	20,87	20,83	20,82	20,81	20,81	20,80	20,80	20,87	20,91	20,90	20,77	20,73	20,78	20,75	20,77	20,84	20,80	20,76	20,74	20,76	20,71	20,77	20,82	20,81	20,80	20,82	20,91	20,90	20,84	20,88	20,89	20,87	20,82	20,83	20,88	20,92	20,94	20,88	20,88	20,88	20,82	20,94	20,93	20,87	20,84	20,82	20,87	20,87	20,89	20,90	20,92	20,97	20,88	20,84	20,93	20,88	20,89	20,95	20,93	20,96	20,97	20,92	20,89	20,94	20,94	20,86	20,95	20,96	20,92	20,93	20,98	20,92	20,96	21,02	21,00	20,93	20,93	20,95	20,92	20,93	20,99	20,93	20,94	20,96	21,01	20,95	20,93	20,94	20,95	20,86	20,84	20,90	20,91	20,94	20,83	20,84	21,01	21,08	20,99	21,03	21,04	20,96	20,92	20,93	20,93	20,90	20,94	20,97	20,94	20,94	20,98	20,96	20,90	20,94	20,97	20,99	21,00	20,96	20,89	20,93	20,94	20,94	20,88	20,85	20,85	20,90	20,95	20,99	20,96	20,88	20,93	20,96	20,88	20,81	20,86	20,86	20,92	20,95	20,84	20,84	20,85	20,89	20,86	20,91	20,85	20,87	20,84	20,81	20,82	20,86	20,86	20,86	20,89	20,86	20,89	21,01	20,94	20,88	20,85	20,84	20,89	20,83	20,83	20,89	20,92	20,94	20,92	20,89	20,86	20,89	20,88	20,89	20,96	20,92	20,81	20,73	20,85	20,79	20,71	20,75	20,77	20,84	20,87	20,87	20,83	20,74	20,76	20,76	20,74	20,75	20,71	20,76	20,77	20,68	20,72	20,70	20,67	20,64	20,72	20,68	20,69	20,76	20,73	20,63	20,58	20,58	20,54	20,58	20,62	20,65	20,53	20,49	20,60	20,61	20,55	20,57	20,56	20,59	20,56	20,51	20,63	20,63	20,52	20,57	20,61	20,63	20,63	20,57	20,61	20,67	20,57	20,59	20,57	20,56	20,55	20,52	20,49	20,56	20,55	20,53	20,53	20,59	20,57	20,55	20,56	20,47	20,56	20,61	20,53	20,45	20,49	20,52	20,57	20,54	20,50	20,50	20,50	20,45	20,48	20,59	20,58	20,52	20,56	20,49	20,49	20,56	20,52	20,45	20,47	20,50	20,53	20,49	20,55	20,54	20,44	20,61	20,62	20,51	20,49	20,51	20,51	20,45	20,39	20,40	20,49	20,55	20,51	20,49	20,44	20,47	20,41	20,48	20,46	20,58	20,52	20,55	20,58	20,49	20,45	20,42	20,37	20,32	20,40	20,45	20,52	20,53	20,53	20,49	20,47	20,49	20,40	20,54	20,51	20,46	20,44	20,49	20,51	20,40	20,52	20,46	20,39	20,49	20,49	20,52	20,46	20,47	20,44	20,43	20,56	20,53	20,48	20,40	20,39	20,50	20,45	20,42	20,46	20,46	20,39	20,43	20,38	20,42	20,50	20,46	20,46	20,41	20,38	20,50	20,42	20,36	20,37	20,32	20,42	20,47	20,45	20,53	20,45	20,40	20,37	20,48	20,46	20,45	20,44	20,39	20,43	20,54	20,43	20,40	20,38	20,31	20,35	20,41	20,54	20,47	20,42	20,49	20,56	20,49	20,45	20,42	20,47	20,36	20,37	20,28	20,24	20,38	20,49	20,37	20,40	20,39	20,53	20,50	20,41	20,45	20,39	20,39	20,45	20,43	20,49	20,45	20,43	20,38	20,38	20,43	20,43	20,43	
20,39	20,34	20,32	20,37	20,37	20,38	20,36	20,42	20,32	20,28	20,23	20,24	20,33	20,48	20,47	20,45	20,41	20,47	20,44	20,45	20,54	20,57	20,49	20,43	20,46	20,52	20,53	20,39	20,42	20,44	20,34	20,31	20,42	20,35	20,46	20,40	20,36	20,40	20,42	20,37	20,39	20,45	20,38	20,41	20,42	20,41	20,57	20,41	20,35	20,42	20,49	20,52	20,47	20,38	20,44	20,51	20,44	20,42	20,50	20,39	20,40	20,37	20,42	20,41	20,40	20,41	20,44	20,39	20,42	20,43	20,41	20,48	20,58	20,41	20,52	20,49	20,40	20,38	20,35	20,33	20,52	20,56	20,52	20,43	20,44	20,55	20,49	20,42	20,48	20,52	20,49	20,52	20,55	20,55	20,37	20,44	20,56	20,55	20,56	20,60	20,53	20,59	20,59	20,52	20,45	20,42	20,49	20,55	20,52	20,47	20,49	20,52	20,52	20,51	20,55	20,55	20,49	20,37	20,51	20,52	20,48	20,42	20,52	20,61	20,57	20,63	20,50	20,48	20,52	20,49	20,54	20,52	20,47	20,52	20,52	20,47	20,49	20,55	20,53	20,47	20,47	20,53	20,52	20,55	20,56	20,60	20,59	20,59	20,52	20,54	20,55	20,57	20,54	20,51	20,57	20,57	20,53	20,50	20,55	20,55	20,48	20,59	20,50	20,56	20,59	20,53	20,53	20,53	20,54	20,57	20,49	20,38	20,55	20,67	20,63	20,46	20,49	20,51	20,57	20,60	20,50	20,57	20,63	20,61	20,63	20,62	20,64	20,65	20,64	20,63	20,54	20,56	20,67	20,72	20,70	20,67	20,62	20,59	20,65	20,65	20,59	20,56	20,51	20,57	20,63	20,64	20,58	20,66	20,77	20,72	20,64	20,69	20,66	20,65	20,69	20,70	20,75	20,71	20,73	20,78	20,77	20,64	20,68	20,76	20,82	20,81	20,76	20,76	20,77	20,73	20,74	20,78	20,76	20,81	20,86	20,87	20,79	20,77	20,76	20,83	20,88	20,82	20,83	20,80	20,76	20,76	20,80	20,78	20,82	20,84	20,76	20,83	20,82	20,80	20,82	20,88	20,90	20,88	20,85	20,92	20,94	20,97	20,86	20,84	20,86	20,82	20,81	20,84	20,81	20,87	20,93	20,91	20,87	20,94	20,89	21,00	20,97	20,92	20,88	20,82	20,90	20,98	20,93	20,89	20,98	21,06	20,88	20,81	20,94	20,93	20,88	20,97	20,96	20,91	20,96	20,91	20,93	20,97	20,94	20,88	20,87	21,02	20,95	20,94	20,98	20,98	20,90	21,00	20,93	20,92	20,93	20,91	20,93	20,97	20,97	20,91	20,95	21,03	21,02	20,94	20,94	20,95	20,92	20,92	20,94	20,97	20,94	20,89	20,89	20,94	21,05	21,06	20,99	21,08	21,03	21,01	20,96	20,85	20,95	20,99	20,98	21,04	21,01	21,02	21,04	21,05	21,00	20,98	20,97	21,02	20,99	20,98	20,96	20,94	20,98	20,96	20,94	20,94	20,96	20,97	20,95	20,93	21,00	20,97	20,97	20,96	20,97	20,94	20,95	20,87	20,83	20,98	20,96	20,99	20,95	20,97	20,95	20,96	20,93	20,94	20,97	20,88	20,82	20,84	20,88	20,90	20,90	20,89	20,95	21,00	21,00	20,91	20,88	20,84	20,89	20,89	20,87	20,84	20,94	20,88	20,89	20,96	20,92	20,87	20,92	20,95	20,97	20,94	20,84	20,87	20,94	20,84	20,88	20,86	20,84	20,83	20,88	20,89	20,86	20,84	20,77	20,87	20,77	20,85	20,72	20,74	20,84	20,85	20,83	20,78	20,80	20,76	20,72	20,70	20,76	20,73	20,72	20,69	20,60	20,64	20,60	20,61	20,64	20,63	20,62	20,55	20,64	20,67	20,66	20,59	20,54	20,56	20,53	20,51	20,61	20,65	20,63	20,62	20,61	20,59	20,59	20,57	20,56	20,62	20,56	20,55	20,64	20,62	20,53	20,50	20,48	20,55	20,61	20,51	20,59	20,59	20,58	20,62	20,58	20,54	20,58	20,58	20,50	20,50	20,46	20,58	20,61	20,62	20,61	20,61	20,59	20,46	20,48	20,50	20,57	20,57	20,59	20,47	20,48	20,51	20,48	20,49	20,51	20,52	20,52	20,54	20,55	20,52	20,37	20,57	20,61	20,55	20,56	20,48	20,47	20,50	20,41	20,35	20,48	20,56	20,55	20,46	20,46	20,42	20,39	20,45	20,42	20,41	20,46	20,39	20,51	20,45	20,44	20,45	20,44	20,37	20,33	20,47	20,48	20,50	20,43	20,44	20,50	20,55	20,43	20,45	20,53	20,43	20,40	20,47	20,54	20,41	20,47	20,51	20,40	20,42	20,50	20,49	20,45	20,39	20,44	20,38	20,52	20,46	20,41	20,41	20,37	20,37	20,44	20,43	20,46	20,46	20,52	20,48	20,47	20,36	20,47	20,45	20,40	20,50	20,40	20,45	20,44	20,42	20,41	20,43	20,44	20,43	20,43	20,45	20,45	20,44	20,43	20,46	20,36	20,42	20,44	20,44	20,38	20,46	20,49	20,41	20,39	20,43	20,32	20,42	20,51	20,43	20,35	20,44	20,45	20,47	20,52	20,49	20,41	20,38	20,40	20,34	20,30	20,40	20,43	20,39	20,44	20,41	20,46	20,49	20,39	20,39	20,39	20,37	20,48	20,50	20,45	20,35	20,34	20,37	20,37	20,40	20,40	20,40	
20,46	20,33	20,32	20,48	20,44	20,36	20,34	20,40	20,35	20,36	20,38	20,27	20,31	20,44	20,50	20,51	20,53	20,49	20,40	20,46	20,61	20,46	20,43	20,38	20,43	20,48	20,52	20,39	20,40	20,44	20,40	20,36	20,36	20,35	20,46	20,43	20,42	20,33	20,36	20,44	20,35	20,36	20,36	20,39	20,45	20,41	20,43	20,47	20,38	20,42	20,57	20,52	20,43	20,38	20,47	20,52	20,52	20,48	20,48	20,42	20,40	20,40	20,37	20,49	20,45	20,47	20,42	20,38	20,28	20,42	20,40	20,50	20,52	20,41	20,49	20,52	20,40	20,45	20,47	20,45	20,56	20,50	20,41	20,41	20,39	20,51	20,50	20,48	20,51	20,56	20,55	20,56	20,56	20,57	20,47	20,41	20,54	20,52	20,58	20,48	20,49	20,57	20,55	20,46	20,46	20,46	20,47	20,49	20,43	20,51	20,48	20,50	20,54	20,52	20,55	20,54	20,54	20,39	20,40	20,46	20,48	20,40	20,49	20,62	20,56	20,52	20,57	20,50	20,53	20,51	20,46	20,51	20,41	20,42	20,55	20,53	20,52	20,48	20,51	20,49	20,49	20,53	20,50	20,52	20,55	20,56	20,58	20,53	20,53	20,43	20,46	20,55	20,51	20,52	20,58	20,51	20,54	20,58	20,58	20,51	20,53	20,54	20,50	20,49	20,60	20,63	20,55	20,54	20,53	20,55	20,55	20,42	20,47	20,65	20,64	20,53	20,51	20,54	20,51	20,62	20,59	20,50	20,52	20,64	20,61	20,56	20,64	20,68	20,65	20,65	20,56	20,63	20,68	20,71	20,73	20,67	20,61	20,56	20,64	20,67	20,61	20,62	20,50	20,60	20,67	20,67	20,70	20,69	20,73	20,80	20,62	20,73	20,78	20,62	20,70	20,71	20,70	20,71	20,75	20,80	20,71	20,70	20,74	20,79	20,87	20,95	20,84	20,78	20,82	20,80	20,81	20,74	20,75	20,77	20,82	20,92	20,86	20,86	20,78	20,84	20,88	20,85	20,83	20,81	20,83	20,78	20,82	20,91	20,93	20,95	20,83	20,87	20,97	20,89	20,87	20,91	20,85	20,85	20,88	20,91	20,90	20,92	20,90	20,85	20,92	20,91	20,83	20,85	20,91	20,92	20,92	20,90	20,93	21,02	20,97	20,95	21,00	20,96	21,04	20,93	20,93	21,02	21,01	20,96	21,03	21,09	20,98	20,91	20,97	20,98	20,95	21,06	21,01	20,92	20,99	20,95	20,92	21,05	21,03	20,97	20,96	21,03	21,04	20,99	21,01	21,00	20,99	21,03	20,94	20,93	20,94	20,98	20,95	20,98	21,06	20,95	20,95	21,00	21,03	21,00	20,99	21,00	20,95	20,98	21,06	20,99	21,06	20,97	20,94	21,05	21,09	21,05	21,05	21,12	21,08	20,99	21,04	20,93	20,98	21,06	21,10	21,07	21,07	21,04	21,05	21,02	21,07	21,09	21,04	21,06	21,05	20,97	20,94	20,91	21,00	20,91	20,90	21,03	21,08	21,04	20,95	20,94	21,04	21,05	21,04	20,99	21,02	21,03	21,01	20,99	20,98	20,99	20,94	20,91	20,99	21,01	20,93	20,97	21,01	20,96	20,96	20,96	20,97	20,89	20,85	20,94	21,04	20,89	20,90	20,98	21,05	20,96	20,96	20,96	20,96	20,96	20,98	20,92	20,88	20,89	20,89	20,96	21,01	21,07	21,10	21,06	21,13	21,06	20,99	20,98	21,01	20,94	20,95	21,04	20,94	20,93	20,89	20,92	20,93	20,96	20,91	20,93	20,94	20,92	20,92	20,85	20,83	20,91	21,01	20,90	20,86	20,84	20,79	20,74	20,76	20,76	20,68	20,62	20,61	20,69	20,67	20,63	20,67	20,59	20,68	20,68	20,68	20,65	20,61	20,58	20,61	20,61	20,55	20,50	20,59	20,61	20,59	20,64	20,66	20,53	20,56	20,65	20,56	20,59	20,60	20,55	20,61	20,65	20,55	20,52	20,50	20,54	20,56	20,53	20,63	20,60	20,52	20,49	20,47	20,42	20,57	20,61	20,61	20,52	20,49	20,56	20,63	20,56	20,53	20,57	20,53	20,51	20,51	20,50	20,54	20,59	20,50	20,41	20,41	20,52	20,56	20,50	20,45	20,55	20,53	20,55	20,56	20,47	20,38	20,52	20,58	20,52	20,53	20,53	20,47	20,50	20,49	20,52	20,53	20,53	20,46	20,44	20,45	20,47	20,48	20,49	20,48	20,46	20,46	20,44	20,38	20,37	20,49	20,41	20,48	20,45	20,34	20,42	20,48	20,47	20,46	20,48	20,47	20,59	20,57	20,51	20,49	20,45	20,48	20,50	20,49	20,38	20,44	20,53	20,44	20,36	20,42	20,45	20,40	20,35	20,41	20,41	20,39	20,49	20,45	20,41	20,40	20,43	20,35	20,51	20,47	20,46	20,49	20,54	20,45	20,43	20,44	20,53	20,40	20,51	20,52	20,46	20,48	20,48	20,51	20,56	20,50	20,40	20,38	20,45	20,44	20,47	20,45	20,50	20,38	20,38	20,44	20,39	20,39	20,43	20,46	20,34	20,39	20,47	20,41	20,48	20,42	20,45	20,37	20,35	20,39	20,29	20,37	20,43	20,37	20,40	20,42	20,44	20,41	20,38	20,34	20,35	20,51	20,43	20,45	20,47	20,44	20,42	20,40	20,49	20,49	20,49	20,46	20,42	20,34	20,32	20,31	20,35	20,42	20,43	
20,47	20,42	20,36	20,46	20,53	20,38	20,39	20,49	20,46	20,46	20,50	20,48	20,31	20,37	20,42	20,47	20,52	20,45	20,41	20,39	20,59	20,54	20,46	20,47	20,48	20,44	20,46	20,43	20,38	20,39	20,37	20,44	20,45	20,34	20,45	20,38	20,37	20,30	20,36	20,50	20,52	20,44	20,45	20,44	20,52	20,43	20,37	20,39	20,46	20,48	20,54	20,52	20,44	20,41	20,45	20,44	20,51	20,59	20,48	20,46	20,47	20,47	20,49	20,48	20,54	20,48	20,47	20,44	20,45	20,47	20,48	20,53	20,47	20,46	20,50	20,54	20,47	20,41	20,55	20,56	20,57	20,41	20,44	20,50	20,45	20,43	20,56	20,57	20,50	20,45	20,49	20,59	20,52	20,54	20,38	20,40	20,55	20,51	20,51	20,48	20,44	20,52	20,53	20,49	20,51	20,55	20,50	20,44	20,41	20,49	20,49	20,51	20,54	20,48	20,58	20,47	20,46	20,46	20,46	20,47	20,44	20,42	20,51	20,63	20,57	20,52	20,50	20,52	20,61	20,56	20,47	20,50	20,46	20,44	20,49	20,52	20,62	20,53	20,43	20,46	20,52	20,52	20,54	20,56	20,52	20,50	20,50	20,52	20,49	20,52	20,52	20,59	20,57	20,46	20,55	20,60	20,61	20,60	20,60	20,48	20,50	20,59	20,46	20,49	20,66	20,62	20,55	20,52	20,52	20,54	20,55	20,51	20,57	20,62	20,69	20,64	20,64	20,56	20,57	20,58	20,59	20,58	20,53	20,65	20,66	20,62	20,61	20,67	20,65	20,55	20,56	20,59	20,71	20,67	20,73	20,69	20,66	20,60	20,63	20,62	20,63	20,74	20,69	20,65	20,69	20,65	20,71	20,76	20,65	20,64	20,64	20,75	20,82	20,72	20,70	20,73	20,78	20,73	20,76	20,81	20,82	20,75	20,79	20,83	20,83	20,88	20,89	20,87	20,91	20,90	20,83	20,72	20,72	20,82	20,85	20,98	20,92	20,89	20,81	20,84	20,90	20,93	20,83	20,87	20,92	20,93	20,93	20,96	20,98	20,92	20,89	20,96	20,99	20,90	20,87	21,00	20,96	20,91	20,95	20,88	20,90	20,97	21,01	20,96	20,97	20,96	20,95	20,91	20,93	20,98	21,01	20,98	20,94	21,00	20,98	20,97	20,99	21,02	21,06	20,99	20,96	21,02	21,05	21,07	21,06	21,05	21,02	20,98	21,00	21,02	21,00	21,10	21,14	21,08	21,08	21,06	21,00	21,02	21,05	21,02	21,03	21,07	21,03	21,03	21,10	21,01	20,99	21,04	20,99	20,99	21,04	20,99	20,99	21,08	21,17	21,02	20,99	21,11	21,08	21,08	21,02	21,03	21,06	21,08	21,15	21,10	21,11	21,17	21,05	21,05	21,16	21,13	21,10	21,17	21,12	21,08	21,14	21,11	21,08	21,06	21,14	21,15	21,14	21,11	21,10	21,12	21,12	21,19	21,13	21,13	21,07	21,00	21,08	21,00	21,05	21,02	21,05	21,08	21,09	21,09	20,99	21,02	21,09	21,08	21,06	21,06	21,02	21,04	21,07	21,03	21,11	21,08	20,95	21,00	21,07	21,06	20,98	20,98	21,03	21,04	20,95	21,00	20,98	20,99	20,99	20,98	21,04	20,97	20,97	21,08	21,04	20,98	20,98	21,05	20,94	20,95	21,04	21,01	20,93	20,92	21,02	21,10	21,18	21,27	21,30	21,23	21,23	21,20	21,15	21,14	21,11	21,07	21,04	21,07	21,03	21,01	21,07	21,10	21,08	21,06	21,03	21,13	21,09	21,10	21,02	21,04	20,97	20,97	21,03	21,01	20,92	20,95	20,84	20,83	20,82	20,80	20,72	20,64	20,62	20,68	20,67	20,61	20,65	20,67	20,63	20,61	20,65	20,62	20,57	20,63	20,65	20,70	20,63	20,56	20,50	20,54	20,58	20,60	20,57	20,57	20,60	20,59	20,60	20,60	20,57	20,56	20,54	20,54	20,53	20,54	20,52	20,54	20,55	20,53	20,53	20,49	20,54	20,50	20,50	20,47	20,53	20,63	20,62	20,56	20,54	20,57	20,59	20,53	20,50	20,49	20,49	20,45	20,44	20,47	20,53	20,50	20,48	20,46	20,47	20,53	20,48	20,44	20,43	20,50	20,51	20,49	20,50	20,33	20,37	20,45	20,53	20,45	20,51	20,58	20,54	20,45	20,46	20,51	20,55	20,57	20,45	20,40	20,49	20,48	20,54	20,49	20,44	20,45	20,46	20,50	20,50	20,47	20,55	20,37	20,37	20,52	20,45	20,48	20,48	20,48	20,54	20,50	20,47	20,60	20,53	20,52	20,56	20,48	20,48	20,51	20,48	20,35	20,44	20,54	20,48	20,43	20,45	20,43	20,40	20,41	20,39	20,49	20,45	20,42	20,43	20,43	20,44	20,48	20,37	20,45	20,43	20,41	20,52	20,49	20,45	20,45	20,49	20,53	20,44	20,45	20,49	20,45	20,36	20,45	20,45	20,47	20,42	20,37	20,43	20,51	20,50	20,45	20,54	20,46	20,50	20,41	20,47	20,41	20,38	20,48	20,46	20,37	20,37	20,45	20,42	20,42	20,43	20,37	20,39	20,32	20,37	20,36	20,36	20,39	20,38	20,37	20,40	20,40	20,39	20,39	20,34	20,34	20,46	20,46	20,37	20,47	20,38	20,39	20,37	20,45	20,44	20,43	20,46	20,41	20,36	20,34	20,36	20,38	20,45	20,37	
20,43	20,40	20,34	20,44	20,51	20,49	20,53	20,45	20,47	20,50	20,55	20,53	20,36	20,32	20,35	20,45	20,45	20,38	20,37	20,43	20,42	20,51	20,49	20,52	20,52	20,45	20,48	20,42	20,44	20,41	20,41	20,42	20,40	20,36	20,36	20,41	20,38	20,37	20,39	20,47	20,51	20,53	20,44	20,49	20,47	20,41	20,41	20,41	20,41	20,40	20,45	20,47	20,41	20,35	20,42	20,41	20,44	20,56	20,56	20,47	20,38	20,45	20,48	20,49	20,51	20,49	20,45	20,37	20,47	20,53	20,47	20,58	20,58	20,42	20,51	20,54	20,48	20,38	20,45	20,52	20,50	20,41	20,41	20,60	20,52	20,51	20,49	20,56	20,50	20,46	20,52	20,57	20,53	20,54	20,47	20,46	20,48	20,46	20,47	20,51	20,52	20,54	20,52	20,42	20,47	20,47	20,53	20,51	20,46	20,47	20,39	20,52	20,58	20,51	20,54	20,43	20,36	20,44	20,50	20,47	20,50	20,49	20,52	20,58	20,56	20,54	20,57	20,51	20,53	20,57	20,54	20,60	20,53	20,58	20,54	20,50	20,57	20,55	20,43	20,49	20,55	20,54	20,52	20,51	20,48	20,51	20,57	20,52	20,50	20,49	20,52	20,58	20,61	20,51	20,50	20,67	20,62	20,62	20,60	20,50	20,44	20,56	20,51	20,51	20,67	20,54	20,46	20,51	20,54	20,59	20,53	20,53	20,49	20,64	20,73	20,71	20,67	20,62	20,64	20,62	20,54	20,54	20,58	20,66	20,67	20,57	20,62	20,70	20,67	20,63	20,54	20,62	20,72	20,71	20,67	20,72	20,72	20,70	20,66	20,61	20,68	20,74	20,68	20,65	20,72	20,73	20,69	20,82	20,79	20,59	20,72	20,75	20,80	20,79	20,76	20,79	20,82	20,77	20,80	20,91	20,86	20,75	20,74	20,79	20,83	20,85	20,92	20,97	20,93	20,98	20,88	20,83	20,80	20,85	20,95	21,05	20,97	20,87	20,90	20,90	20,94	21,04	20,91	20,90	20,97	20,97	21,01	21,00	21,05	21,03	20,94	21,04	21,02	20,97	20,88	20,98	21,12	21,10	21,00	20,97	21,03	21,07	21,00	20,97	21,03	21,00	21,02	21,00	20,99	21,03	21,14	21,17	21,09	21,03	20,96	21,05	21,11	21,07	21,12	21,04	21,09	21,12	21,12	21,10	21,15	21,11	21,09	21,07	21,13	21,08	21,05	21,10	21,17	21,16	21,12	21,17	21,13	21,17	21,20	21,14	21,14	21,17	21,09	21,12	21,22	21,14	21,07	21,14	21,14	21,20	21,19	21,11	21,08	21,17	21,28	21,20	21,16	21,25	21,21	21,18	21,13	21,10	21,17	21,18	21,29	21,31	21,32	21,34	21,28	21,26	21,23	21,25	21,27	21,26	21,18	21,15	21,23	21,21	21,24	21,24	21,33	21,38	21,31	21,26	21,24	21,24	21,27	21,23	21,26	21,25	21,19	21,16	21,20	21,22	21,20	21,17	21,11	21,16	21,21	21,21	21,16	21,15	21,24	21,23	21,23	21,16	21,18	21,16	21,23	21,20	21,18	21,23	21,17	21,22	21,28	21,20	21,12	21,16	21,18	21,17	21,13	21,09	21,07	21,12	21,19	21,12	21,15	21,15	21,12	21,16	21,18	21,11	21,12	21,14	21,08	21,08	21,08	21,11	21,04	21,10	21,16	21,23	21,35	21,45	21,46	21,36	21,39	21,33	21,24	21,26	21,26	21,17	21,17	21,16	21,16	21,13	21,15	21,25	21,19	21,16	21,20	21,26	21,25	21,22	21,19	21,11	21,12	21,10	21,02	21,03	20,99	20,94	20,94	20,88	20,82	20,78	20,78	20,76	20,68	20,68	20,62	20,66	20,65	20,69	20,73	20,57	20,59	20,61	20,56	20,63	20,66	20,62	20,62	20,61	20,56	20,49	20,59	20,60	20,54	20,54	20,60	20,56	20,59	20,66	20,54	20,52	20,58	20,62	20,50	20,57	20,50	20,50	20,57	20,54	20,52	20,54	20,58	20,54	20,51	20,47	20,53	20,53	20,60	20,52	20,55	20,58	20,58	20,57	20,51	20,42	20,48	20,48	20,43	20,50	20,51	20,50	20,47	20,51	20,56	20,60	20,47	20,43	20,47	20,50	20,44	20,55	20,53	20,44	20,39	20,45	20,42	20,40	20,50	20,60	20,60	20,48	20,40	20,46	20,45	20,58	20,45	20,44	20,55	20,52	20,54	20,53	20,44	20,46	20,49	20,43	20,49	20,44	20,53	20,50	20,39	20,54	20,52	20,47	20,49	20,47	20,52	20,51	20,48	20,54	20,58	20,52	20,53	20,47	20,46	20,50	20,48	20,42	20,47	20,51	20,48	20,50	20,49	20,51	20,42	20,46	20,46	20,46	20,44	20,40	20,43	20,49	20,49	20,49	20,43	20,51	20,46	20,36	20,46	20,45	20,45	20,43	20,49	20,55	20,49	20,45	20,44	20,45	20,36	20,37	20,39	20,37	20,41	20,39	20,50	20,48	20,44	20,54	20,57	20,45	20,39	20,45	20,43	20,37	20,43	20,50	20,43	20,41	20,43	20,45	20,49	20,36	20,47	20,48	20,33	20,37	20,40	20,37	20,43	20,37	20,38	20,41	20,42	20,40	20,39	20,34	20,40	20,37	20,47	20,47	20,49	20,46	20,46	20,39	20,34	20,41	20,46	20,40	20,39	20,47	20,52	20,40	20,37	20,41	20,42	20,42	
20,34	20,32	20,32	20,36	20,38	20,40	20,53	20,40	20,47	20,55	20,52	20,43	20,41	20,42	20,35	20,44	20,45	20,41	20,42	20,46	20,48	20,51	20,51	20,43	20,42	20,44	20,41	20,41	20,36	20,34	20,45	20,46	20,36	20,43	20,50	20,43	20,43	20,34	20,31	20,39	20,40	20,46	20,49	20,42	20,47	20,38	20,37	20,42	20,33	20,35	20,40	20,45	20,40	20,38	20,47	20,47	20,48	20,64	20,63	20,51	20,39	20,38	20,47	20,50	20,48	20,52	20,47	20,35	20,39	20,39	20,43	20,58	20,57	20,51	20,45	20,52	20,49	20,37	20,45	20,48	20,44	20,37	20,42	20,48	20,44	20,49	20,43	20,47	20,48	20,47	20,52	20,50	20,46	20,50	20,47	20,44	20,52	20,41	20,45	20,54	20,55	20,54	20,56	20,44	20,50	20,51	20,55	20,45	20,52	20,54	20,56	20,51	20,56	20,56	20,63	20,57	20,46	20,50	20,52	20,47	20,46	20,51	20,51	20,52	20,47	20,54	20,53	20,53	20,57	20,50	20,52	20,53	20,46	20,47	20,55	20,56	20,60	20,56	20,49	20,54	20,62	20,63	20,52	20,40	20,46	20,49	20,53	20,50	20,49	20,53	20,48	20,58	20,59	20,55	20,50	20,61	20,58	20,55	20,57	20,52	20,49	20,55	20,54	20,55	20,62	20,56	20,53	20,48	20,46	20,57	20,57	20,56	20,60	20,56	20,65	20,62	20,58	20,62	20,61	20,59	20,58	20,58	20,61	20,64	20,64	20,51	20,61	20,67	20,55	20,58	20,54	20,59	20,66	20,71	20,64	20,69	20,70	20,72	20,63	20,64	20,73	20,69	20,61	20,67	20,75	20,73	20,65	20,77	20,89	20,77	20,80	20,79	20,81	20,85	20,81	20,85	20,93	20,89	20,92	21,01	20,94	20,81	20,88	20,90	20,90	20,91	20,96	20,97	20,94	20,99	20,98	20,87	20,89	20,93	20,97	21,03	20,98	20,99	21,01	21,00	21,00	21,02	21,01	21,01	20,99	21,04	21,07	21,07	21,09	21,12	21,10	21,08	21,10	21,03	21,04	21,08	21,14	21,18	21,11	21,10	21,15	21,17	21,10	21,07	21,10	21,11	21,13	21,07	21,07	21,15	21,24	21,26	21,26	21,21	21,11	21,18	21,27	21,25	21,18	21,15	21,18	21,24	21,18	21,20	21,21	21,25	21,18	21,16	21,21	21,19	21,20	21,26	21,29	21,26	21,19	21,24	21,22	21,28	21,34	21,25	21,24	21,26	21,23	21,26	21,32	21,24	21,32	21,39	21,36	21,36	21,33	21,31	21,31	21,30	21,40	21,40	21,37	21,33	21,35	21,36	21,30	21,30	21,37	21,39	21,45	21,65	21,83	21,77	21,69	21,60	21,61	21,57	21,52	21,56	21,46	21,37	21,45	21,40	21,37	21,53	21,65	21,68	21,54	21,47	21,48	21,46	21,45	21,47	21,47	21,44	21,45	21,42	21,45	21,50	21,47	21,37	21,31	21,29	21,45	21,45	21,47	21,46	21,46	21,41	21,40	21,47	21,42	21,36	21,39	21,41	21,43	21,47	21,48	21,46	21,49	21,48	21,41	21,37	21,39	21,33	21,35	21,36	21,40	21,38	21,38	21,41	21,42	21,40	21,41	21,37	21,36	21,31	21,35	21,39	21,25	21,32	21,35	21,36	21,35	21,31	21,39	21,39	21,50	21,63	21,58	21,51	21,54	21,48	21,39	21,44	21,43	21,34	21,37	21,37	21,36	21,30	21,28	21,38	21,40	21,33	21,45	21,49	21,41	21,43	21,47	21,38	21,32	21,18	21,14	21,16	21,11	20,96	20,93	20,97	20,95	20,86	20,78	20,67	20,64	20,70	20,66	20,68	20,65	20,60	20,70	20,67	20,56	20,56	20,55	20,55	20,62	20,56	20,63	20,66	20,60	20,56	20,56	20,61	20,65	20,63	20,58	20,59	20,63	20,64	20,55	20,51	20,58	20,63	20,52	20,54	20,58	20,57	20,54	20,56	20,56	20,57	20,58	20,52	20,46	20,43	20,55	20,46	20,50	20,62	20,59	20,53	20,51	20,49	20,52	20,50	20,47	20,45	20,47	20,54	20,48	20,48	20,43	20,44	20,52	20,54	20,50	20,44	20,44	20,53	20,54	20,55	20,57	20,46	20,41	20,50	20,43	20,48	20,43	20,48	20,58	20,50	20,35	20,41	20,50	20,50	20,40	20,36	20,49	20,51	20,51	20,53	20,51	20,42	20,50	20,47	20,46	20,41	20,42	20,47	20,35	20,48	20,45	20,46	20,44	20,47	20,52	20,48	20,51	20,48	20,59	20,57	20,44	20,42	20,46	20,51	20,51	20,43	20,47	20,53	20,48	20,52	20,46	20,44	20,37	20,43	20,41	20,38	20,41	20,45	20,41	20,47	20,48	20,42	20,43	20,48	20,43	20,42	20,41	20,38	20,40	20,42	20,45	20,40	20,38	20,42	20,39	20,44	20,37	20,37	20,33	20,37	20,42	20,43	20,44	20,44	20,37	20,46	20,52	20,46	20,44	20,45	20,37	20,30	20,39	20,47	20,42	20,33	20,36	20,41	20,36	20,33	20,44	20,45	20,36	20,37	20,39	20,43	20,40	20,46	20,43	20,43	20,35	20,39	20,41	20,34	20,37	20,39	20,45	20,38	20,46	20,52	20,48	20,45	20,32	20,45	20,49	20,43	20,42	20,42	20,42	20,44	20,39	20,35	20,39	20,38	
20,39	20,31	20,26	20,37	20,28	20,30	20,39	20,43	20,41	20,42	20,40	20,33	20,39	20,45	20,40	20,43	20,38	20,44	20,43	20,48	20,47	20,47	20,55	20,50	20,47	20,43	20,42	20,43	20,38	20,29	20,36	20,44	20,35	20,43	20,51	20,43	20,50	20,35	20,30	20,33	20,33	20,40	20,43	20,43	20,43	20,41	20,37	20,37	20,35	20,40	20,45	20,45	20,35	20,39	20,46	20,46	20,48	20,52	20,54	20,45	20,45	20,41	20,42	20,46	20,44	20,48	20,39	20,44	20,44	20,44	20,32	20,44	20,55	20,51	20,46	20,48	20,50	20,49	20,44	20,53	20,45	20,42	20,47	20,42	20,28	20,39	20,42	20,47	20,55	20,41	20,46	20,51	20,49	20,45	20,46	20,50	20,53	20,44	20,44	20,55	20,49	20,50	20,52	20,41	20,46	20,58	20,56	20,46	20,49	20,53	20,51	20,54	20,50	20,46	20,53	20,52	20,42	20,49	20,54	20,46	20,54	20,44	20,51	20,61	20,41	20,46	20,51	20,44	20,48	20,47	20,46	20,52	20,43	20,41	20,51	20,58	20,58	20,52	20,47	20,46	20,56	20,56	20,51	20,48	20,54	20,53	20,49	20,56	20,50	20,50	20,51	20,57	20,57	20,56	20,56	20,51	20,55	20,45	20,53	20,50	20,45	20,53	20,54	20,58	20,65	20,57	20,57	20,52	20,44	20,45	20,53	20,56	20,62	20,59	20,57	20,53	20,56	20,56	20,58	20,49	20,53	20,59	20,63	20,60	20,67	20,62	20,58	20,56	20,50	20,57	20,54	20,55	20,69	20,75	20,71	20,71	20,75	20,70	20,64	20,60	20,71	20,67	20,63	20,74	20,79	20,74	20,77	20,81	20,83	20,82	20,88	20,95	20,92	20,91	20,93	20,99	21,03	21,03	21,03	21,03	21,11	21,01	21,00	20,95	20,99	21,03	21,02	21,03	21,08	21,09	21,05	21,03	21,00	21,13	21,11	21,12	21,12	21,15	21,15	21,12	21,15	21,20	21,13	21,17	21,16	21,24	21,23	21,21	21,31	21,28	21,17	21,21	21,20	21,12	21,19	21,32	21,31	21,30	21,30	21,33	21,31	21,31	21,33	21,37	21,34	21,33	21,35	21,32	21,27	21,39	21,46	21,35	21,38	21,40	21,34	21,44	21,45	21,48	21,47	21,39	21,42	21,56	21,46	21,43	21,47	21,50	21,45	21,43	21,43	21,42	21,48	21,58	21,66	21,60	21,56	21,48	21,49	21,61	21,59	21,54	21,54	21,57	21,51	21,50	21,61	21,59	21,61	21,67	21,60	21,60	21,65	21,68	21,67	21,64	21,67	21,73	21,71	21,70	21,70	21,68	21,66	21,69	21,75	21,80	21,97	22,22	22,45	22,04	22,42	22,34	21,87	22,24	22,13	22,06	22,02	21,79	21,88	21,91	21,92	21,56	22,25	22,28	21,69	22,05	22,00	21,95	21,91	21,89	21,92	21,91	21,92	21,88	21,47	21,97	21,96	21,85	21,80	21,45	21,99	21,98	21,97	21,96	21,94	21,97	21,98	22,02	22,01	21,93	21,55	22,00	21,91	21,91	21,88	21,91	21,95	22,01	21,96	21,91	21,94	21,93	21,43	21,93	21,93	21,94	21,47	21,96	21,96	21,94	21,91	21,94	21,89	21,84	21,81	21,78	21,80	21,40	21,80	21,78	21,75	21,77	21,83	21,87	21,93	21,97	21,93	21,93	21,90	21,80	21,79	21,76	21,76	21,65	21,72	21,76	21,69	21,68	21,64	21,70	21,70	21,77	21,84	21,88	21,75	21,72	21,85	21,76	21,58	21,41	21,44	21,44	21,27	21,16	21,08	21,03	21,00	20,91	20,80	20,65	20,59	20,68	20,71	20,67	20,66	20,62	20,67	20,70	20,65	20,62	20,57	20,54	20,65	20,64	20,62	20,63	20,65	20,58	20,57	20,63	20,63	20,68	20,62	20,60	20,64	20,62	20,58	20,59	20,58	20,58	20,55	20,55	20,59	20,59	20,58	20,55	20,48	20,56	20,57	20,55	20,49	20,48	20,50	20,51	20,42	20,46	20,60	20,55	20,57	20,53	20,51	20,48	20,42	20,42	20,45	20,50	20,55	20,44	20,37	20,34	20,45	20,47	20,43	20,47	20,49	20,51	20,55	20,58	20,52	20,41	20,39	20,45	20,44	20,41	20,41	20,45	20,54	20,54	20,45	20,50	20,50	20,49	20,35	20,44	20,47	20,49	20,44	20,41	20,45	20,46	20,49	20,46	20,43	20,35	20,47	20,49	20,34	20,40	20,44	20,47	20,50	20,45	20,51	20,45	20,44	20,45	20,51	20,55	20,48	20,45	20,47	20,56	20,53	20,40	20,45	20,57	20,46	20,46	20,40	20,32	20,41	20,47	20,38	20,42	20,48	20,44	20,42	20,40	20,42	20,43	20,35	20,35	20,41	20,47	20,50	20,48	20,43	20,39	20,42	20,48	20,37	20,40	20,42	20,35	20,38	20,41	20,39	20,44	20,51	20,44	20,36	20,42	20,41	20,40	20,46	20,43	20,44	20,44	20,42	20,28	20,36	20,49	20,39	20,35	20,45	20,50	20,43	20,30	20,39	20,40	20,38	20,38	20,43	20,43	20,41	20,35	20,43	20,42	20,40	20,43	20,32	20,34	20,35	20,29	20,40	20,40	20,34	20,44	20,44	20,45	20,42	20,39	20,44	20,42	20,42	20,38	20,31	20,41	20,40	20,31	20,37	20,38	
20,30	20,30	20,30	20,41	20,35	20,30	20,36	20,41	20,46	20,31	20,33	20,32	20,36	20,43	20,43	20,46	20,36	20,34	20,44	20,47	20,45	20,50	20,46	20,44	20,56	20,60	20,45	20,45	20,39	20,30	20,32	20,42	20,43	20,37	20,34	20,36	20,47	20,44	20,36	20,44	20,33	20,40	20,44	20,48	20,46	20,39	20,41	20,39	20,40	20,45	20,48	20,44	20,38	20,42	20,51	20,54	20,54	20,50	20,47	20,45	20,49	20,51	20,51	20,46	20,41	20,47	20,41	20,39	20,42	20,47	20,40	20,48	20,55	20,54	20,50	20,44	20,46	20,52	20,48	20,46	20,51	20,50	20,50	20,50	20,33	20,41	20,53	20,57	20,52	20,43	20,46	20,50	20,54	20,49	20,54	20,52	20,47	20,41	20,52	20,51	20,48	20,54	20,53	20,45	20,44	20,53	20,44	20,49	20,53	20,53	20,43	20,44	20,53	20,41	20,50	20,43	20,37	20,33	20,52	20,48	20,49	20,52	20,47	20,45	20,43	20,53	20,53	20,51	20,50	20,49	20,41	20,49	20,39	20,41	20,47	20,53	20,56	20,58	20,48	20,43	20,47	20,51	20,49	20,47	20,55	20,61	20,55	20,48	20,51	20,50	20,47	20,56	20,53	20,54	20,54	20,51	20,50	20,50	20,53	20,50	20,46	20,57	20,55	20,54	20,62	20,59	20,59	20,55	20,54	20,53	20,53	20,57	20,54	20,62	20,64	20,56	20,50	20,55	20,60	20,52	20,55	20,55	20,61	20,60	20,59	20,62	20,58	20,61	20,55	20,59	20,59	20,59	20,65	20,72	20,68	20,72	20,71	20,67	20,74	20,68	20,73	20,74	20,74	20,83	20,84	20,84	20,95	21,01	21,01	21,02	21,07	21,18	21,14	21,12	21,17	21,25	21,22	21,29	21,35	21,38	21,40	21,33	21,28	21,20	21,16	21,28	21,34	21,39	21,36	21,36	21,32	21,33	21,36	21,36	21,42	21,45	21,47	21,51	21,53	21,44	21,46	21,53	21,46	21,49	21,57	21,65	21,63	21,54	21,68	21,72	21,60	21,58	21,63	21,58	21,54	21,69	21,76	21,70	21,68	21,73	21,75	21,77	21,71	21,78	21,84	21,73	21,77	21,83	21,76	21,88	21,93	21,88	21,84	21,86	21,41	22,00	21,97	21,99	22,02	21,47	21,99	21,56	22,12	21,50	21,97	22,07	22,06	21,57	22,13	22,00	21,60	21,75	22,23	22,22	22,19	22,16	21,70	22,22	22,18	22,23	22,20	21,77	22,19	21,73	21,83	22,25	21,85	22,38	22,36	21,87	21,85	22,39	21,86	21,94	21,95	22,06	22,44	21,91	22,49	21,89	22,48	21,95	22,13	22,13	22,21	22,44	23,17	23,24	23,13	23,12	23,17	23,08	23,01	22,99	22,85	22,70	22,18	22,72	22,30	22,32	22,68	23,13	23,04	22,96	22,86	22,82	22,83	22,32	22,26	22,79	22,79	22,79	22,30	22,84	22,37	22,25	22,19	22,29	22,43	22,85	22,80	22,35	22,85	22,21	22,37	22,51	22,86	22,81	22,46	22,87	22,79	22,25	22,26	22,37	22,76	22,44	22,91	22,84	22,84	22,35	22,80	22,80	22,37	22,74	22,70	22,70	22,70	22,69	22,70	22,75	22,68	22,67	22,59	22,56	22,58	22,62	22,44	22,47	22,51	22,43	22,50	22,45	22,41	22,38	22,38	22,40	22,39	22,31	22,26	22,23	22,18	22,12	22,06	22,14	22,17	22,08	22,06	22,05	22,09	22,10	22,09	22,14	22,04	22,05	22,12	22,08	21,88	21,81	21,83	21,72	21,59	21,40	21,19	21,10	21,06	20,98	20,84	20,78	20,67	20,63	20,66	20,70	20,67	20,61	20,64	20,65	20,65	20,63	20,55	20,56	20,63	20,67	20,62	20,62	20,58	20,52	20,52	20,49	20,59	20,58	20,58	20,59	20,61	20,56	20,59	20,63	20,60	20,56	20,61	20,55	20,52	20,56	20,61	20,60	20,54	20,57	20,54	20,54	20,56	20,58	20,55	20,57	20,59	20,46	20,51	20,61	20,56	20,51	20,56	20,50	20,45	20,43	20,50	20,51	20,58	20,49	20,39	20,44	20,43	20,47	20,41	20,48	20,52	20,48	20,53	20,55	20,53	20,48	20,42	20,53	20,53	20,41	20,50	20,47	20,54	20,51	20,39	20,47	20,53	20,49	20,44	20,44	20,54	20,51	20,52	20,43	20,42	20,40	20,47	20,37	20,42	20,42	20,47	20,49	20,35	20,41	20,47	20,44	20,55	20,53	20,52	20,46	20,45	20,52	20,45	20,52	20,53	20,48	20,52	20,58	20,50	20,38	20,43	20,56	20,50	20,50	20,46	20,42	20,43	20,51	20,44	20,41	20,40	20,45	20,43	20,39	20,43	20,45	20,42	20,43	20,44	20,46	20,49	20,42	20,43	20,36	20,35	20,47	20,52	20,49	20,51	20,45	20,49	20,47	20,44	20,43	20,50	20,42	20,49	20,49	20,49	20,42	20,44	20,47	20,50	20,49	20,44	20,39	20,41	20,52	20,46	20,43	20,48	20,51	20,41	20,34	20,40	20,43	20,43	20,40	20,44	20,41	20,37	20,34	20,47	20,45	20,39	20,45	20,38	20,38	20,47	20,42	20,44	20,40	20,34	20,41	20,37	20,39	20,44	20,41	20,37	20,43	20,41	20,33	20,38	20,31	20,33	20,37	20,47	20,44	
20,46	20,41	20,37	20,35	20,39	20,35	20,42	20,36	20,45	20,37	20,32	20,33	20,29	20,37	20,43	20,52	20,43	20,33	20,37	20,45	20,42	20,46	20,43	20,39	20,52	20,54	20,45	20,43	20,37	20,37	20,39	20,37	20,39	20,37	20,44	20,40	20,42	20,35	20,36	20,34	20,36	20,42	20,48	20,45	20,44	20,38	20,34	20,37	20,36	20,36	20,36	20,48	20,52	20,49	20,61	20,52	20,51	20,54	20,47	20,38	20,49	20,52	20,57	20,49	20,44	20,43	20,45	20,41	20,37	20,41	20,48	20,56	20,56	20,51	20,46	20,44	20,44	20,48	20,53	20,47	20,46	20,44	20,48	20,47	20,40	20,47	20,45	20,48	20,48	20,47	20,52	20,55	20,55	20,49	20,53	20,55	20,51	20,44	20,49	20,51	20,46	20,53	20,47	20,39	20,48	20,53	20,53	20,45	20,48	20,52	20,52	20,49	20,57	20,44	20,56	20,54	20,40	20,30	20,45	20,50	20,49	20,48	20,52	20,44	20,45	20,59	20,57	20,52	20,54	20,55	20,47	20,50	20,49	20,48	20,52	20,49	20,53	20,50	20,52	20,41	20,45	20,52	20,52	20,54	20,49	20,56	20,53	20,47	20,51	20,51	20,46	20,48	20,51	20,49	20,54	20,52	20,60	20,59	20,52	20,43	20,44	20,56	20,53	20,51	20,57	20,60	20,58	20,53	20,55	20,62	20,60	20,54	20,55	20,62	20,60	20,54	20,43	20,59	20,60	20,57	20,59	20,61	20,55	20,54	20,55	20,56	20,61	20,61	20,59	20,63	20,63	20,65	20,68	20,73	20,66	20,67	20,73	20,70	20,77	20,75	20,82	20,87	20,76	20,93	21,04	21,03	21,15	21,28	21,39	21,39	21,45	21,56	21,48	21,53	21,62	21,66	21,81	21,89	21,84	21,98	22,01	21,81	21,81	21,75	21,74	21,79	21,82	21,95	21,91	21,91	21,91	21,91	21,90	21,94	22,02	22,05	22,06	21,60	22,14	21,62	21,73	22,17	22,15	22,11	21,78	21,82	22,32	22,22	22,35	22,37	22,34	21,92	21,95	22,41	22,41	21,95	22,01	21,97	22,06	22,53	22,52	22,11	22,57	22,16	22,57	22,53	22,06	22,67	22,62	22,68	22,69	22,74	22,35	22,74	22,27	22,44	22,87	22,33	22,91	22,89	22,86	22,90	22,96	22,86	22,78	22,91	22,96	22,92	22,92	22,92	22,89	23,01	23,09	23,11	23,07	23,01	23,05	23,07	23,02	23,01	23,00	23,13	23,19	23,11	23,18	23,09	23,13	23,20	23,26	23,25	23,25	23,20	23,20	23,24	23,31	23,29	23,30	23,36	23,36	23,25	23,25	23,31	23,33	23,37	23,37	23,47	23,58	23,66	23,57	23,57	23,67	23,56	23,60	23,64	23,56	23,45	23,45	23,44	23,42	23,54	23,68	23,60	23,58	23,59	23,54	23,45	23,53	23,55	23,54	23,51	23,49	23,53	23,57	23,50	23,52	23,56	23,53	23,59	23,68	23,66	23,58	23,58	23,61	23,56	23,58	23,65	23,56	23,48	23,60	23,57	23,52	23,55	23,47	23,57	23,52	23,45	23,47	23,47	23,52	23,45	23,42	23,39	23,46	23,45	23,34	23,33	23,29	23,22	23,30	23,38	23,22	23,19	23,18	23,17	23,10	23,10	23,08	23,02	23,02	22,96	22,87	22,83	22,77	22,75	22,69	22,70	22,73	22,62	22,61	22,50	22,49	22,47	22,40	22,33	22,34	22,36	22,35	22,30	22,24	22,23	22,21	22,21	22,20	22,16	22,18	22,17	22,12	22,05	22,07	21,97	21,75	21,58	21,33	21,17	21,11	21,05	20,90	20,82	20,80	20,68	20,69	20,70	20,73	20,69	20,71	20,70	20,68	20,59	20,63	20,59	20,56	20,64	20,61	20,62	20,55	20,51	20,51	20,46	20,58	20,61	20,59	20,61	20,64	20,55	20,55	20,59	20,62	20,56	20,59	20,62	20,54	20,53	20,66	20,62	20,58	20,60	20,56	20,61	20,65	20,58	20,61	20,53	20,53	20,52	20,55	20,61	20,54	20,49	20,48	20,55	20,55	20,43	20,45	20,45	20,51	20,51	20,43	20,50	20,44	20,46	20,50	20,53	20,48	20,44	20,49	20,49	20,53	20,53	20,52	20,47	20,50	20,41	20,50	20,55	20,50	20,42	20,46	20,54	20,56	20,53	20,50	20,49	20,49	20,55	20,50	20,44	20,44	20,43	20,48	20,42	20,42	20,42	20,45	20,44	20,35	20,39	20,43	20,33	20,49	20,49	20,49	20,47	20,42	20,51	20,51	20,46	20,45	20,45	20,52	20,52	20,54	20,44	20,47	20,56	20,50	20,53	20,43	20,51	20,46	20,42	20,37	20,41	20,47	20,51	20,47	20,41	20,50	20,45	20,43	20,47	20,54	20,51	20,46	20,44	20,39	20,36	20,42	20,48	20,47	20,46	20,48	20,49	20,47	20,43	20,49	20,42	20,41	20,37	20,41	20,47	20,43	20,51	20,43	20,43	20,51	20,53	20,45	20,44	20,45	20,49	20,52	20,45	20,42	20,45	20,45	20,44	20,45	20,46	20,35	20,36	20,38	20,44	20,37	20,31	20,46	20,43	20,44	20,39	20,34	20,40	20,45	20,41	20,36	20,40	20,33	20,29	20,32	20,38	20,43	20,40	20,37	20,38	20,39	20,43	20,41	20,37	20,32	20,34	20,43	20,40	
20,42	20,39	20,39	20,33	20,33	20,45	20,43	20,38	20,36	20,40	20,29	20,31	20,37	20,37	20,46	20,44	20,35	20,35	20,40	20,42	20,39	20,41	20,43	20,44	20,48	20,50	20,40	20,32	20,33	20,44	20,41	20,37	20,34	20,38	20,36	20,52	20,48	20,46	20,41	20,38	20,37	20,46	20,49	20,41	20,45	20,43	20,35	20,37	20,33	20,32	20,41	20,47	20,46	20,48	20,59	20,51	20,37	20,50	20,45	20,39	20,45	20,48	20,46	20,56	20,49	20,50	20,53	20,46	20,37	20,36	20,43	20,52	20,54	20,47	20,48	20,47	20,52	20,48	20,55	20,49	20,42	20,41	20,51	20,52	20,46	20,51	20,49	20,48	20,48	20,41	20,44	20,51	20,55	20,47	20,43	20,58	20,51	20,45	20,52	20,51	20,49	20,46	20,40	20,39	20,44	20,48	20,49	20,42	20,39	20,51	20,48	20,37	20,52	20,52	20,54	20,54	20,43	20,40	20,42	20,42	20,49	20,53	20,55	20,58	20,51	20,52	20,58	20,55	20,48	20,57	20,57	20,47	20,50	20,52	20,52	20,49	20,49	20,49	20,56	20,44	20,51	20,51	20,50	20,48	20,44	20,54	20,52	20,51	20,53	20,50	20,55	20,57	20,56	20,54	20,56	20,58	20,63	20,55	20,54	20,47	20,46	20,47	20,48	20,58	20,64	20,55	20,51	20,58	20,56	20,59	20,65	20,61	20,50	20,60	20,58	20,46	20,48	20,57	20,62	20,57	20,53	20,55	20,58	20,63	20,68	20,60	20,60	20,58	20,55	20,58	20,55	20,61	20,71	20,72	20,73	20,70	20,77	20,80	20,83	20,84	20,97	20,98	20,97	21,16	21,35	21,38	21,42	21,58	21,82	21,88	21,96	22,10	22,04	22,04	22,12	22,17	22,20	22,34	22,31	22,41	22,43	22,30	22,29	22,31	22,39	22,43	22,40	22,50	22,55	22,52	22,63	22,57	22,54	22,63	22,72	22,74	22,77	22,78	22,74	22,88	22,91	22,90	22,92	22,90	22,90	22,95	22,98	22,92	22,97	23,06	23,03	23,07	23,06	23,09	23,14	23,21	23,23	23,26	23,24	23,26	23,24	23,26	23,29	23,30	23,31	23,29	23,26	23,37	23,31	23,32	23,39	23,44	23,41	23,42	23,35	23,44	23,53	23,52	23,43	23,45	23,43	23,48	23,49	23,47	23,42	23,50	23,49	23,50	23,52	23,49	23,47	23,53	23,68	23,68	23,63	23,56	23,56	23,61	23,61	23,53	23,53	23,64	23,68	23,54	23,56	23,61	23,56	23,56	23,65	23,69	23,70	23,66	23,59	23,60	23,71	23,67	23,66	23,73	23,67	23,64	23,63	23,66	23,65	23,69	23,67	23,67	23,72	23,77	23,77	23,85	23,82	23,81	23,77	23,79	23,83	23,69	23,74	23,74	23,71	23,74	23,80	23,80	23,78	23,76	23,75	23,69	23,75	23,75	23,76	23,77	23,79	23,76	23,79	23,79	23,77	23,76	23,80	23,80	23,85	23,82	23,79	23,80	23,83	23,81	23,77	23,84	23,78	23,72	23,73	23,74	23,76	23,75	23,68	23,74	23,79	23,69	23,69	23,67	23,70	23,63	23,58	23,61	23,62	23,66	23,61	23,50	23,48	23,42	23,50	23,53	23,41	23,40	23,36	23,29	23,25	23,21	23,18	23,16	23,12	23,08	23,01	22,93	22,90	22,89	22,87	22,87	22,84	22,74	22,68	22,62	22,63	22,59	22,54	22,47	22,40	22,37	22,41	22,43	22,29	22,34	22,24	22,28	22,27	22,23	22,15	22,13	22,09	22,06	22,06	21,95	21,76	21,61	21,53	21,30	21,16	21,03	20,93	20,84	20,83	20,77	20,72	20,70	20,61	20,68	20,73	20,73	20,66	20,58	20,61	20,65	20,59	20,58	20,54	20,59	20,56	20,61	20,60	20,54	20,54	20,55	20,66	20,66	20,65	20,59	20,58	20,49	20,52	20,57	20,51	20,57	20,61	20,58	20,65	20,61	20,55	20,53	20,62	20,64	20,61	20,58	20,62	20,58	20,51	20,55	20,60	20,51	20,44	20,51	20,51	20,47	20,45	20,46	20,40	20,33	20,38	20,51	20,47	20,42	20,50	20,44	20,47	20,57	20,54	20,45	20,46	20,54	20,46	20,48	20,45	20,51	20,47	20,44	20,47	20,51	20,53	20,45	20,44	20,45	20,47	20,54	20,52	20,53	20,47	20,50	20,49	20,41	20,49	20,50	20,51	20,47	20,45	20,41	20,38	20,44	20,38	20,37	20,45	20,40	20,48	20,49	20,46	20,46	20,38	20,45	20,47	20,49	20,45	20,38	20,38	20,43	20,50	20,43	20,43	20,50	20,52	20,61	20,44	20,33	20,44	20,45	20,37	20,35	20,37	20,42	20,42	20,44	20,41	20,43	20,36	20,35	20,48	20,53	20,49	20,45	20,47	20,41	20,37	20,45	20,44	20,49	20,46	20,47	20,44	20,38	20,52	20,50	20,40	20,35	20,44	20,46	20,41	20,43	20,48	20,46	20,51	20,46	20,46	20,44	20,42	20,46	20,56	20,46	20,41	20,38	20,43	20,41	20,51	20,49	20,39	20,32	20,35	20,38	20,43	20,42	20,46	20,43	20,44	20,36	20,35	20,31	20,42	20,42	20,41	20,42	20,36	20,33	20,35	20,37	20,42	20,42	20,38	20,37	20,37	20,44	20,42	20,37	20,42	20,36	20,32	20,32	
20,38	20,24	20,31	20,42	20,34	20,36	20,41	20,42	20,37	20,39	20,42	20,41	20,42	20,39	20,41	20,38	20,35	20,29	20,35	20,40	20,33	20,42	20,43	20,40	20,46	20,52	20,43	20,36	20,30	20,36	20,42	20,42	20,31	20,30	20,39	20,40	20,43	20,46	20,48	20,49	20,54	20,47	20,46	20,42	20,45	20,46	20,41	20,40	20,48	20,45	20,47	20,57	20,46	20,42	20,49	20,50	20,38	20,51	20,47	20,43	20,45	20,46	20,52	20,55	20,48	20,34	20,42	20,52	20,42	20,33	20,42	20,52	20,57	20,58	20,48	20,45	20,47	20,53	20,47	20,54	20,49	20,43	20,50	20,48	20,44	20,45	20,54	20,59	20,48	20,41	20,46	20,52	20,56	20,50	20,41	20,46	20,47	20,42	20,47	20,58	20,55	20,48	20,41	20,45	20,54	20,44	20,41	20,44	20,44	20,46	20,43	20,40	20,53	20,49	20,58	20,56	20,45	20,45	20,51	20,45	20,46	20,49	20,54	20,54	20,50	20,49	20,55	20,59	20,52	20,54	20,57	20,49	20,61	20,60	20,50	20,49	20,54	20,53	20,58	20,55	20,51	20,57	20,53	20,52	20,46	20,53	20,53	20,52	20,52	20,48	20,50	20,61	20,58	20,49	20,57	20,59	20,53	20,63	20,58	20,53	20,47	20,48	20,46	20,52	20,68	20,61	20,55	20,53	20,56	20,61	20,60	20,63	20,58	20,52	20,58	20,53	20,50	20,60	20,66	20,68	20,63	20,54	20,62	20,62	20,70	20,71	20,69	20,64	20,60	20,69	20,69	20,63	20,72	20,75	20,73	20,78	20,81	20,86	20,84	20,99	21,20	21,15	21,13	21,35	21,60	21,75	21,75	21,72	21,93	22,17	22,22	22,29	22,34	22,31	22,38	22,51	22,47	22,50	22,53	22,54	22,53	22,48	22,53	22,60	22,67	22,77	22,84	22,86	22,88	22,81	22,89	22,89	22,90	22,96	23,07	23,07	23,04	23,05	23,07	23,13	23,17	23,24	23,25	23,27	23,21	23,23	23,24	23,21	23,29	23,35	23,36	23,33	23,35	23,35	23,36	23,42	23,47	23,51	23,53	23,46	23,48	23,48	23,49	23,54	23,60	23,55	23,58	23,62	23,59	23,58	23,59	23,66	23,65	23,59	23,57	23,64	23,69	23,63	23,61	23,66	23,56	23,57	23,65	23,65	23,64	23,66	23,64	23,61	23,66	23,69	23,70	23,70	23,75	23,74	23,73	23,73	23,73	23,77	23,85	23,75	23,76	23,84	23,83	23,66	23,74	23,83	23,75	23,75	23,73	23,74	23,75	23,81	23,79	23,73	23,77	23,80	23,78	23,83	23,81	23,78	23,78	23,76	23,74	23,83	23,81	23,76	23,82	23,77	23,85	23,89	23,91	23,87	23,89	23,88	23,87	23,82	23,81	23,85	23,84	23,82	23,92	23,84	23,87	23,82	23,85	23,84	23,77	23,83	23,87	23,87	23,93	23,91	23,90	23,90	23,89	23,86	23,90	23,93	23,91	23,90	23,85	23,87	23,95	23,94	23,91	23,89	23,90	23,88	23,81	23,81	23,83	23,84	23,80	23,77	23,82	23,82	23,83	23,81	23,76	23,74	23,66	23,59	23,68	23,67	23,64	23,61	23,62	23,55	23,53	23,52	23,46	23,50	23,41	23,32	23,36	23,33	23,28	23,27	23,19	23,14	23,12	23,00	22,93	22,93	22,93	22,89	22,79	22,80	22,77	22,71	22,62	22,61	22,54	22,53	22,53	22,43	22,42	22,49	22,34	22,30	22,32	22,35	22,28	22,23	22,19	22,15	22,09	22,07	21,95	21,86	21,64	21,67	21,68	21,51	21,36	21,28	21,09	20,96	20,89	20,88	20,81	20,72	20,63	20,69	20,71	20,69	20,66	20,62	20,64	20,59	20,67	20,58	20,61	20,66	20,56	20,66	20,69	20,56	20,59	20,56	20,61	20,61	20,66	20,66	20,55	20,55	20,59	20,62	20,56	20,51	20,59	20,60	20,54	20,59	20,58	20,61	20,65	20,65	20,63	20,55	20,58	20,53	20,51	20,60	20,58	20,56	20,46	20,53	20,58	20,47	20,52	20,52	20,49	20,42	20,47	20,49	20,45	20,48	20,47	20,45	20,44	20,46	20,50	20,50	20,52	20,58	20,48	20,38	20,44	20,45	20,39	20,50	20,52	20,48	20,59	20,57	20,47	20,39	20,38	20,49	20,45	20,49	20,51	20,48	20,51	20,49	20,43	20,45	20,43	20,47	20,48	20,39	20,45	20,40	20,38	20,41	20,45	20,48	20,50	20,56	20,49	20,46	20,44	20,52	20,42	20,40	20,46	20,38	20,37	20,43	20,44	20,40	20,47	20,46	20,47	20,53	20,49	20,43	20,44	20,42	20,40	20,36	20,40	20,40	20,42	20,44	20,39	20,43	20,40	20,39	20,44	20,54	20,51	20,50	20,47	20,47	20,37	20,44	20,46	20,46	20,38	20,38	20,41	20,43	20,49	20,55	20,49	20,37	20,29	20,39	20,37	20,44	20,45	20,44	20,53	20,51	20,41	20,35	20,48	20,44	20,45	20,48	20,45	20,55	20,36	20,36	20,41	20,48	20,48	20,43	20,39	20,37	20,43	20,47	20,46	20,35	20,33	20,27	20,25	20,35	20,45	20,48	20,44	20,45	20,38	20,37	20,36	20,33	20,40	20,46	20,48	20,46	20,39	20,40	20,45	20,38	20,45	20,39	20,36	20,36	
20,44	20,34	20,29	20,41	20,41	20,36	20,36	20,41	20,35	20,36	20,40	20,39	20,39	20,40	20,36	20,41	20,41	20,40	20,48	20,35	20,41	20,47	20,44	20,33	20,41	20,54	20,46	20,40	20,35	20,37	20,37	20,39	20,33	20,35	20,34	20,34	20,46	20,49	20,49	20,49	20,50	20,48	20,42	20,46	20,45	20,41	20,42	20,47	20,48	20,53	20,47	20,44	20,45	20,47	20,48	20,43	20,34	20,52	20,53	20,42	20,38	20,40	20,45	20,51	20,46	20,34	20,39	20,44	20,41	20,44	20,45	20,58	20,61	20,51	20,45	20,49	20,42	20,42	20,49	20,48	20,54	20,50	20,52	20,50	20,40	20,41	20,48	20,45	20,52	20,40	20,48	20,50	20,52	20,53	20,46	20,48	20,55	20,51	20,54	20,55	20,51	20,50	20,47	20,51	20,49	20,45	20,51	20,44	20,43	20,48	20,47	20,49	20,52	20,40	20,47	20,56	20,51	20,49	20,54	20,46	20,49	20,53	20,57	20,57	20,54	20,59	20,60	20,57	20,54	20,59	20,60	20,54	20,63	20,63	20,58	20,54	20,50	20,58	20,59	20,58	20,49	20,51	20,54	20,57	20,55	20,57	20,56	20,52	20,54	20,52	20,57	20,54	20,47	20,40	20,51	20,55	20,55	20,53	20,51	20,54	20,49	20,54	20,50	20,53	20,57	20,59	20,59	20,55	20,56	20,57	20,63	20,63	20,54	20,53	20,61	20,57	20,52	20,60	20,67	20,71	20,70	20,53	20,56	20,55	20,63	20,68	20,67	20,68	20,70	20,79	20,84	20,75	20,77	20,79	20,71	20,84	20,91	20,94	20,94	21,05	21,31	21,32	21,26	21,51	21,70	21,86	21,98	21,89	21,92	22,13	22,24	22,32	22,39	22,36	22,38	22,49	22,56	22,59	22,61	22,59	22,59	22,55	22,62	22,75	22,75	22,81	22,97	23,05	22,99	22,99	23,01	23,01	23,03	23,04	23,02	23,11	23,20	23,13	23,21	23,25	23,37	23,38	23,37	23,31	23,33	23,35	23,39	23,41	23,46	23,46	23,48	23,50	23,51	23,50	23,41	23,48	23,56	23,60	23,62	23,60	23,62	23,63	23,56	23,57	23,71	23,72	23,70	23,72	23,69	23,68	23,67	23,62	23,67	23,76	23,69	23,69	23,70	23,65	23,67	23,70	23,67	23,68	23,71	23,71	23,73	23,70	23,71	23,65	23,66	23,74	23,77	23,77	23,80	23,82	23,85	23,83	23,84	23,78	23,83	23,80	23,81	23,84	23,88	23,82	23,85	23,83	23,78	23,79	23,83	23,77	23,78	23,85	23,85	23,82	23,82	23,82	23,84	23,92	23,86	23,84	23,86	23,88	23,80	23,84	23,88	23,80	23,83	23,87	23,95	23,93	23,98	23,96	23,93	23,98	23,91	23,86	23,91	23,91	23,86	23,87	23,93	23,91	23,89	23,91	23,95	23,93	23,89	23,91	23,91	23,93	23,92	23,94	23,95	23,89	23,90	23,90	23,96	23,99	24,01	24,01	23,94	23,92	23,95	23,91	23,91	23,90	23,93	23,96	23,94	23,90	23,90	23,88	23,86	23,83	23,83	23,89	23,85	23,79	23,77	23,71	23,75	23,72	23,73	23,71	23,71	23,68	23,67	23,67	23,60	23,56	23,55	23,52	23,47	23,43	23,43	23,41	23,32	23,35	23,26	23,18	23,22	23,13	23,07	23,04	22,93	22,95	22,87	22,84	22,91	22,85	22,69	22,59	22,63	22,57	22,57	22,49	22,50	22,46	22,41	22,32	22,34	22,35	22,22	22,26	22,20	22,12	22,10	22,03	21,82	21,71	21,67	21,74	21,82	21,61	21,44	21,38	21,29	21,15	20,98	20,98	20,89	20,79	20,79	20,79	20,79	20,76	20,69	20,69	20,70	20,62	20,69	20,69	20,64	20,69	20,59	20,60	20,58	20,52	20,54	20,56	20,60	20,61	20,63	20,60	20,51	20,51	20,57	20,55	20,50	20,49	20,57	20,60	20,64	20,63	20,61	20,65	20,60	20,54	20,61	20,57	20,51	20,53	20,53	20,59	20,62	20,58	20,60	20,55	20,55	20,56	20,57	20,52	20,48	20,44	20,49	20,53	20,52	20,43	20,45	20,47	20,44	20,47	20,54	20,57	20,53	20,60	20,48	20,46	20,42	20,43	20,42	20,44	20,50	20,49	20,54	20,59	20,49	20,40	20,43	20,45	20,42	20,45	20,49	20,54	20,46	20,48	20,43	20,38	20,45	20,47	20,45	20,46	20,57	20,52	20,39	20,39	20,43	20,39	20,42	20,49	20,51	20,48	20,49	20,47	20,43	20,43	20,49	20,46	20,40	20,56	20,50	20,40	20,48	20,52	20,44	20,50	20,50	20,48	20,44	20,46	20,40	20,40	20,44	20,42	20,40	20,43	20,39	20,38	20,34	20,45	20,51	20,53	20,52	20,50	20,49	20,48	20,51	20,53	20,49	20,42	20,36	20,31	20,29	20,35	20,54	20,54	20,40	20,39	20,34	20,48	20,42	20,42	20,41	20,38	20,45	20,39	20,37	20,29	20,44	20,52	20,47	20,46	20,49	20,43	20,38	20,31	20,41	20,40	20,47	20,43	20,45	20,35	20,36	20,40	20,42	20,37	20,38	20,31	20,26	20,27	20,42	20,44	20,41	20,38	20,41	20,40	20,35	20,34	20,32	20,45	20,41	20,45	20,39	20,38	20,42	20,33	20,31	20,40	20,41	20,44	
20,37	20,32	20,27	20,39	20,33	20,31	20,34	20,33	20,36	20,38	20,40	20,38	20,48	20,47	20,42	20,42	20,42	20,47	20,52	20,39	20,43	20,49	20,49	20,37	20,42	20,39	20,43	20,36	20,32	20,43	20,48	20,42	20,38	20,31	20,29	20,35	20,45	20,45	20,48	20,39	20,41	20,47	20,46	20,48	20,50	20,42	20,33	20,47	20,49	20,50	20,43	20,36	20,27	20,40	20,42	20,45	20,37	20,47	20,56	20,48	20,40	20,35	20,38	20,34	20,39	20,45	20,44	20,43	20,42	20,43	20,48	20,62	20,61	20,50	20,45	20,46	20,39	20,43	20,42	20,52	20,45	20,45	20,53	20,51	20,43	20,41	20,47	20,50	20,55	20,45	20,39	20,45	20,54	20,48	20,44	20,50	20,53	20,47	20,48	20,49	20,53	20,62	20,60	20,44	20,49	20,52	20,55	20,59	20,46	20,47	20,51	20,50	20,48	20,47	20,44	20,43	20,46	20,50	20,52	20,45	20,46	20,54	20,54	20,52	20,49	20,61	20,62	20,55	20,53	20,60	20,65	20,67	20,65	20,60	20,57	20,56	20,51	20,59	20,59	20,57	20,55	20,50	20,53	20,54	20,58	20,61	20,59	20,55	20,49	20,49	20,60	20,65	20,57	20,45	20,49	20,53	20,63	20,52	20,57	20,60	20,60	20,64	20,53	20,51	20,57	20,59	20,60	20,56	20,54	20,59	20,65	20,59	20,58	20,61	20,61	20,62	20,55	20,64	20,66	20,66	20,67	20,57	20,59	20,60	20,61	20,71	20,65	20,71	20,73	20,84	20,84	20,88	20,87	20,85	20,77	20,86	20,93	21,00	21,02	21,17	21,31	21,38	21,38	21,55	21,78	21,95	22,10	22,04	21,90	21,98	22,17	22,35	22,45	22,46	22,46	22,53	22,55	22,54	22,61	22,67	22,74	22,71	22,71	22,75	22,84	22,87	22,95	22,98	22,98	22,99	23,04	23,08	23,13	23,17	23,14	23,16	23,20	23,24	23,28	23,31	23,36	23,40	23,39	23,40	23,38	23,41	23,43	23,50	23,50	23,49	23,52	23,61	23,56	23,53	23,51	23,57	23,65	23,65	23,64	23,58	23,69	23,67	23,64	23,51	23,60	23,71	23,79	23,77	23,71	23,69	23,74	23,66	23,71	23,81	23,79	23,78	23,78	23,77	23,73	23,74	23,79	23,82	23,76	23,75	23,84	23,82	23,74	23,69	23,79	23,83	23,84	23,87	23,89	23,87	23,89	23,89	23,89	23,89	23,88	23,88	23,84	23,89	23,84	23,90	23,94	23,89	23,81	23,86	23,87	23,88	23,83	23,91	23,86	23,88	23,87	23,88	23,95	23,94	23,95	23,94	23,91	23,93	23,85	23,87	23,87	23,85	23,85	23,87	23,94	23,97	23,99	24,01	24,00	24,04	23,91	23,88	23,99	23,97	23,95	23,97	24,00	24,02	23,98	23,96	23,96	24,02	24,04	24,05	24,00	24,01	23,95	23,97	23,98	23,97	23,98	23,99	24,04	24,10	24,03	24,02	24,00	23,94	23,91	23,90	23,86	23,90	23,96	23,96	23,97	23,93	23,95	23,97	23,88	23,90	23,88	23,87	23,87	23,84	23,86	23,76	23,86	23,86	23,83	23,76	23,71	23,67	23,63	23,66	23,67	23,62	23,65	23,59	23,56	23,48	23,42	23,43	23,34	23,30	23,31	23,25	23,20	23,12	23,07	23,07	22,99	22,91	22,92	22,84	22,89	22,87	22,81	22,73	22,68	22,62	22,58	22,57	22,57	22,47	22,38	22,34	22,42	22,35	22,33	22,37	22,32	22,15	22,09	21,97	21,75	21,73	21,92	21,90	21,75	21,60	21,37	21,26	21,24	21,14	20,98	21,02	21,01	20,93	20,91	20,88	20,86	20,79	20,76	20,70	20,71	20,67	20,70	20,73	20,71	20,67	20,62	20,56	20,55	20,56	20,59	20,61	20,63	20,55	20,56	20,56	20,52	20,59	20,57	20,54	20,47	20,47	20,55	20,53	20,62	20,60	20,52	20,56	20,60	20,49	20,53	20,56	20,51	20,54	20,52	20,49	20,65	20,66	20,60	20,57	20,51	20,50	20,53	20,50	20,48	20,43	20,56	20,53	20,45	20,41	20,44	20,51	20,51	20,43	20,57	20,61	20,51	20,54	20,54	20,42	20,49	20,51	20,51	20,42	20,43	20,44	20,50	20,53	20,49	20,43	20,48	20,54	20,49	20,57	20,53	20,57	20,49	20,47	20,43	20,44	20,42	20,39	20,45	20,48	20,57	20,44	20,45	20,39	20,37	20,41	20,45	20,42	20,42	20,45	20,44	20,49	20,41	20,42	20,52	20,51	20,44	20,52	20,51	20,40	20,50	20,53	20,45	20,45	20,46	20,47	20,55	20,46	20,40	20,34	20,49	20,49	20,42	20,44	20,43	20,47	20,37	20,40	20,42	20,47	20,48	20,43	20,43	20,56	20,52	20,53	20,50	20,40	20,46	20,43	20,36	20,39	20,52	20,50	20,36	20,32	20,35	20,45	20,50	20,44	20,45	20,42	20,42	20,39	20,38	20,41	20,48	20,57	20,57	20,49	20,42	20,39	20,39	20,42	20,46	20,38	20,34	20,48	20,48	20,46	20,33	20,36	20,41	20,40	20,38	20,40	20,36	20,32	20,33	20,39	20,38	20,44	20,50	20,45	20,41	20,37	20,33	20,37	20,40	20,41	20,44	20,39	20,37	20,36	20,33	20,38	20,51	20,41	
20,31	20,25	20,24	20,27	20,28	20,30	20,39	20,43	20,51	20,51	20,45	20,39	20,36	20,47	20,37	20,44	20,39	20,41	20,42	20,43	20,43	20,46	20,39	20,42	20,47	20,41	20,38	20,41	20,36	20,45	20,43	20,42	20,36	20,39	20,38	20,36	20,44	20,45	20,46	20,48	20,46	20,52	20,47	20,41	20,48	20,38	20,34	20,43	20,46	20,47	20,43	20,36	20,34	20,46	20,51	20,50	20,50	20,47	20,43	20,44	20,38	20,36	20,43	20,44	20,38	20,46	20,43	20,41	20,46	20,44	20,45	20,53	20,53	20,50	20,43	20,43	20,39	20,45	20,51	20,52	20,54	20,46	20,55	20,47	20,38	20,43	20,47	20,51	20,54	20,57	20,53	20,48	20,49	20,46	20,46	20,50	20,52	20,51	20,46	20,51	20,56	20,62	20,53	20,45	20,47	20,55	20,61	20,62	20,57	20,43	20,48	20,49	20,58	20,58	20,51	20,47	20,50	20,46	20,48	20,41	20,44	20,44	20,58	20,48	20,47	20,58	20,54	20,57	20,60	20,54	20,66	20,61	20,51	20,57	20,56	20,48	20,57	20,64	20,65	20,62	20,62	20,59	20,52	20,50	20,49	20,60	20,61	20,58	20,55	20,48	20,56	20,63	20,66	20,59	20,53	20,57	20,63	20,60	20,59	20,53	20,53	20,61	20,52	20,52	20,55	20,60	20,60	20,51	20,53	20,57	20,62	20,62	20,58	20,59	20,62	20,60	20,56	20,56	20,64	20,67	20,64	20,65	20,66	20,62	20,62	20,71	20,72	20,69	20,68	20,78	20,84	20,80	20,82	20,87	20,82	20,89	20,99	20,99	21,02	21,16	21,32	21,43	21,43	21,58	21,83	22,02	22,16	22,13	21,87	21,78	22,04	22,32	22,52	22,58	22,54	22,60	22,68	22,62	22,63	22,70	22,75	22,73	22,75	22,88	22,89	22,94	23,01	23,02	22,98	22,93	23,06	23,14	23,12	23,23	23,24	23,17	23,23	23,34	23,32	23,32	23,43	23,49	23,46	23,49	23,50	23,43	23,47	23,46	23,55	23,62	23,58	23,63	23,64	23,59	23,65	23,67	23,77	23,73	23,74	23,78	23,69	23,72	23,72	23,67	23,67	23,71	23,87	23,82	23,72	23,73	23,77	23,74	23,80	23,86	23,74	23,82	23,86	23,85	23,85	23,77	23,83	23,81	23,78	23,84	23,90	23,93	23,85	23,79	23,89	23,90	23,97	23,96	23,91	23,91	23,98	24,01	23,91	23,90	23,94	23,93	23,91	23,95	23,92	23,94	24,01	24,06	23,98	23,93	23,95	23,96	23,94	23,90	23,92	23,93	23,97	23,98	23,99	23,96	23,97	24,03	23,95	23,91	23,96	24,02	24,05	24,02	23,99	23,91	23,92	23,98	24,06	23,96	24,01	24,13	24,07	23,91	23,98	24,00	24,00	24,02	24,02	24,08	24,04	23,95	24,00	24,09	24,09	24,08	24,03	24,06	24,01	24,06	24,10	24,03	24,04	24,08	24,12	24,10	24,06	24,08	24,04	24,02	24,03	24,01	23,99	23,96	24,02	24,05	24,08	23,98	23,98	24,01	23,93	24,01	24,02	23,95	23,82	23,93	23,93	23,92	23,97	23,96	23,89	23,84	23,76	23,73	23,71	23,73	23,79	23,79	23,73	23,61	23,66	23,64	23,49	23,40	23,35	23,33	23,31	23,36	23,28	23,25	23,12	23,08	23,10	22,97	22,97	22,90	22,91	22,88	22,85	22,85	22,76	22,71	22,69	22,60	22,56	22,54	22,48	22,35	22,41	22,41	22,33	22,36	22,33	22,23	22,06	21,91	21,72	21,77	21,96	22,00	21,72	21,55	21,45	21,30	21,19	21,09	21,04	21,06	21,06	21,02	21,01	20,98	20,94	20,89	20,82	20,82	20,80	20,74	20,80	20,80	20,80	20,78	20,69	20,55	20,60	20,64	20,65	20,63	20,56	20,55	20,56	20,61	20,57	20,62	20,61	20,56	20,52	20,51	20,54	20,54	20,61	20,57	20,59	20,59	20,57	20,60	20,52	20,55	20,56	20,57	20,56	20,48	20,60	20,66	20,60	20,56	20,57	20,40	20,47	20,47	20,50	20,37	20,47	20,52	20,46	20,42	20,45	20,54	20,53	20,45	20,54	20,62	20,54	20,51	20,45	20,46	20,48	20,58	20,52	20,41	20,43	20,44	20,40	20,51	20,47	20,41	20,43	20,54	20,54	20,53	20,58	20,55	20,57	20,52	20,39	20,39	20,46	20,40	20,43	20,42	20,51	20,47	20,44	20,47	20,44	20,47	20,52	20,48	20,49	20,46	20,47	20,53	20,46	20,46	20,53	20,54	20,48	20,48	20,49	20,41	20,51	20,59	20,47	20,52	20,50	20,48	20,55	20,43	20,41	20,44	20,47	20,48	20,51	20,46	20,47	20,42	20,38	20,38	20,38	20,48	20,53	20,52	20,43	20,48	20,47	20,42	20,46	20,45	20,44	20,51	20,49	20,54	20,53	20,43	20,42	20,43	20,41	20,55	20,51	20,51	20,50	20,46	20,47	20,46	20,39	20,35	20,45	20,46	20,46	20,49	20,46	20,44	20,38	20,38	20,49	20,41	20,40	20,52	20,50	20,41	20,39	20,42	20,47	20,37	20,34	20,38	20,40	20,33	20,33	20,40	20,39	20,40	20,43	20,39	20,39	20,42	20,39	20,40	20,36	20,46	20,49	20,43	20,35	20,29	20,38	20,35	20,42	20,47	
20,43	20,39	20,30	20,32	20,30	20,38	20,45	20,42	20,44	20,48	20,37	20,42	20,41	20,43	20,42	20,47	20,53	20,44	20,57	20,52	20,40	20,48	20,44	20,43	20,48	20,43	20,38	20,41	20,50	20,52	20,40	20,37	20,43	20,39	20,44	20,39	20,41	20,48	20,49	20,52	20,51	20,47	20,46	20,47	20,44	20,45	20,42	20,42	20,46	20,39	20,51	20,53	20,44	20,52	20,53	20,46	20,55	20,55	20,45	20,36	20,38	20,36	20,51	20,52	20,49	20,50	20,53	20,41	20,44	20,51	20,50	20,48	20,56	20,48	20,38	20,43	20,45	20,46	20,55	20,51	20,54	20,46	20,49	20,48	20,42	20,39	20,47	20,58	20,54	20,46	20,53	20,50	20,52	20,43	20,43	20,49	20,47	20,47	20,48	20,55	20,50	20,57	20,52	20,48	20,55	20,51	20,55	20,50	20,55	20,52	20,49	20,58	20,58	20,59	20,52	20,46	20,50	20,49	20,49	20,39	20,50	20,45	20,54	20,58	20,52	20,59	20,53	20,60	20,65	20,61	20,58	20,64	20,49	20,57	20,57	20,40	20,45	20,62	20,64	20,62	20,65	20,58	20,58	20,53	20,51	20,52	20,59	20,59	20,51	20,50	20,56	20,62	20,58	20,54	20,51	20,53	20,61	20,63	20,59	20,49	20,50	20,55	20,52	20,59	20,65	20,63	20,58	20,47	20,50	20,58	20,69	20,65	20,61	20,60	20,67	20,63	20,57	20,59	20,61	20,62	20,59	20,59	20,64	20,59	20,61	20,68	20,75	20,72	20,68	20,75	20,80	20,84	20,81	20,79	20,85	20,89	21,00	21,04	21,02	21,10	21,31	21,40	21,55	21,66	21,86	22,04	22,22	22,29	22,02	21,71	21,83	22,24	22,45	22,53	22,55	22,62	22,73	22,72	22,64	22,75	22,82	22,81	22,79	22,86	22,97	23,00	23,05	23,09	23,03	23,00	23,07	23,12	23,08	23,11	23,30	23,32	23,31	23,39	23,40	23,38	23,45	23,55	23,49	23,52	23,53	23,48	23,56	23,60	23,64	23,68	23,64	23,66	23,78	23,70	23,71	23,70	23,72	23,81	23,80	23,88	23,80	23,81	23,82	23,82	23,83	23,80	23,88	23,92	23,83	23,82	23,90	23,86	23,84	23,89	23,83	23,85	23,90	23,85	23,86	23,85	23,86	23,90	23,89	23,93	23,94	24,00	23,95	23,91	24,00	23,99	23,95	23,99	23,98	23,98	23,99	24,04	23,90	23,93	23,98	23,96	23,90	23,99	24,03	24,03	24,07	24,03	23,93	23,94	24,06	24,10	24,01	23,96	24,03	24,02	24,09	24,00	24,06	24,05	24,06	24,05	24,06	23,91	23,97	24,03	24,02	24,07	24,04	23,97	23,99	24,02	24,06	24,03	23,99	24,14	24,13	24,03	24,03	24,12	24,12	24,10	24,04	24,05	24,15	24,10	24,08	24,16	24,14	24,09	24,07	24,12	24,11	24,08	24,12	24,07	24,07	24,13	24,17	24,16	24,13	24,24	24,19	24,11	24,16	24,18	24,21	24,13	24,12	24,11	24,18	24,16	24,07	24,08	23,99	24,10	24,10	24,02	23,93	23,99	23,99	23,93	23,93	24,00	23,99	23,90	23,89	23,84	23,79	23,80	23,82	23,84	23,78	23,63	23,66	23,73	23,57	23,46	23,38	23,42	23,39	23,37	23,34	23,26	23,31	23,19	23,12	23,06	23,03	22,96	22,93	22,93	22,88	22,86	22,76	22,77	22,78	22,66	22,58	22,60	22,58	22,49	22,45	22,44	22,39	22,35	22,30	22,15	22,02	21,89	21,83	21,93	21,98	21,94	21,86	21,62	21,48	21,35	21,23	21,15	21,09	21,11	21,03	21,02	20,92	20,91	20,89	20,82	20,91	20,92	20,93	20,88	20,90	20,92	20,85	20,85	20,75	20,63	20,65	20,66	20,64	20,62	20,60	20,65	20,68	20,72	20,54	20,57	20,61	20,61	20,53	20,60	20,59	20,56	20,48	20,54	20,54	20,58	20,60	20,68	20,60	20,57	20,59	20,64	20,58	20,56	20,60	20,60	20,55	20,49	20,51	20,48	20,51	20,51	20,49	20,43	20,47	20,52	20,50	20,51	20,53	20,52	20,54	20,51	20,46	20,51	20,57	20,57	20,50	20,43	20,47	20,52	20,50	20,44	20,48	20,47	20,44	20,45	20,46	20,41	20,46	20,45	20,46	20,47	20,50	20,60	20,55	20,51	20,42	20,40	20,49	20,52	20,43	20,45	20,56	20,49	20,38	20,41	20,44	20,44	20,48	20,46	20,50	20,52	20,51	20,56	20,52	20,52	20,46	20,44	20,44	20,45	20,46	20,48	20,56	20,53	20,40	20,51	20,49	20,51	20,52	20,48	20,43	20,50	20,51	20,44	20,43	20,48	20,43	20,40	20,39	20,46	20,44	20,49	20,53	20,53	20,45	20,48	20,54	20,52	20,43	20,42	20,48	20,42	20,45	20,47	20,45	20,39	20,37	20,40	20,43	20,50	20,49	20,44	20,40	20,48	20,54	20,47	20,46	20,40	20,41	20,37	20,31	20,38	20,49	20,48	20,46	20,35	20,42	20,40	20,44	20,55	20,46	20,39	20,37	20,44	20,53	20,40	20,39	20,39	20,39	20,29	20,32	20,47	20,40	20,44	20,40	20,38	20,32	20,44	20,42	20,39	20,40	20,39	20,48	20,40	20,36	20,31	20,35	20,35	20,42	20,40	
20,41	20,42	20,38	20,43	20,36	20,32	20,42	20,46	20,42	20,40	20,36	20,41	20,39	20,46	20,46	20,52	20,48	20,47	20,51	20,52	20,42	20,53	20,53	20,50	20,44	20,42	20,42	20,45	20,48	20,53	20,47	20,44	20,45	20,34	20,36	20,40	20,45	20,48	20,49	20,50	20,45	20,43	20,52	20,48	20,46	20,44	20,40	20,33	20,51	20,44	20,52	20,55	20,41	20,40	20,49	20,44	20,51	20,53	20,46	20,41	20,47	20,51	20,50	20,49	20,51	20,49	20,49	20,43	20,43	20,48	20,53	20,51	20,48	20,54	20,43	20,44	20,46	20,46	20,57	20,49	20,47	20,41	20,44	20,51	20,46	20,51	20,53	20,56	20,58	20,48	20,37	20,49	20,48	20,44	20,45	20,45	20,43	20,44	20,53	20,50	20,49	20,48	20,50	20,47	20,52	20,50	20,54	20,47	20,50	20,47	20,52	20,60	20,60	20,55	20,50	20,49	20,41	20,41	20,48	20,47	20,48	20,51	20,52	20,56	20,57	20,61	20,59	20,51	20,55	20,50	20,58	20,55	20,48	20,47	20,58	20,49	20,46	20,52	20,57	20,56	20,55	20,56	20,52	20,54	20,49	20,55	20,56	20,52	20,51	20,55	20,58	20,62	20,58	20,48	20,46	20,46	20,56	20,67	20,65	20,50	20,49	20,56	20,54	20,57	20,58	20,58	20,59	20,51	20,49	20,53	20,62	20,56	20,54	20,61	20,63	20,62	20,59	20,66	20,65	20,67	20,61	20,58	20,57	20,58	20,66	20,68	20,72	20,70	20,67	20,72	20,77	20,81	20,93	20,83	20,83	20,91	20,95	21,05	21,09	21,12	21,34	21,48	21,58	21,70	21,85	22,16	22,23	22,30	22,24	21,96	21,77	22,03	22,39	22,53	22,58	22,63	22,68	22,70	22,64	22,73	22,81	22,82	22,89	22,88	22,96	23,02	23,09	23,14	23,10	23,10	23,11	23,15	23,20	23,25	23,36	23,40	23,41	23,47	23,47	23,42	23,43	23,53	23,47	23,55	23,58	23,51	23,58	23,67	23,66	23,70	23,67	23,71	23,78	23,80	23,75	23,71	23,80	23,83	23,87	23,82	23,90	23,90	23,88	23,82	23,88	23,87	23,85	23,91	23,93	23,95	24,01	23,95	23,88	23,97	23,93	23,87	23,93	23,91	23,92	23,91	23,95	24,01	23,98	24,00	24,03	24,08	24,04	24,03	24,02	24,01	24,00	24,03	24,00	23,96	24,04	24,06	24,04	24,03	24,14	24,09	24,04	24,06	24,06	24,05	24,12	24,06	23,97	24,02	24,10	24,13	24,04	24,06	24,10	24,12	24,09	24,00	24,05	24,21	24,23	24,16	24,12	24,02	24,06	24,06	24,03	24,10	24,07	24,10	24,09	24,10	24,12	24,18	24,14	24,18	24,14	24,10	24,16	24,20	24,21	24,20	24,20	24,20	24,15	24,17	24,19	24,18	24,15	24,18	24,13	24,23	24,27	24,21	24,22	24,17	24,12	24,08	24,16	24,20	24,20	24,28	24,23	24,19	24,23	24,18	24,16	24,20	24,21	24,13	24,17	24,20	24,12	24,09	24,03	24,12	24,16	24,07	24,01	24,11	24,10	24,03	23,96	23,98	24,00	23,87	23,91	23,88	23,89	23,85	23,80	23,80	23,81	23,72	23,69	23,73	23,61	23,58	23,51	23,50	23,50	23,43	23,41	23,33	23,28	23,27	23,21	23,15	23,13	23,09	22,98	22,90	22,88	22,81	22,78	22,76	22,73	22,73	22,65	22,64	22,59	22,50	22,49	22,48	22,39	22,40	22,30	22,17	22,03	21,87	21,92	22,14	22,14	21,97	21,82	21,64	21,52	21,39	21,28	21,23	21,16	21,03	21,02	21,04	20,87	20,85	20,83	20,85	20,89	20,91	20,88	20,90	20,88	20,94	20,86	20,82	20,77	20,66	20,67	20,70	20,64	20,63	20,63	20,62	20,70	20,75	20,61	20,55	20,62	20,60	20,51	20,53	20,61	20,62	20,50	20,48	20,55	20,54	20,56	20,59	20,67	20,56	20,54	20,59	20,60	20,59	20,57	20,53	20,55	20,50	20,51	20,53	20,56	20,46	20,45	20,50	20,50	20,49	20,50	20,54	20,50	20,42	20,47	20,48	20,53	20,51	20,51	20,50	20,54	20,46	20,47	20,51	20,54	20,51	20,43	20,49	20,51	20,47	20,40	20,41	20,49	20,45	20,42	20,47	20,45	20,54	20,53	20,48	20,39	20,39	20,46	20,51	20,49	20,42	20,54	20,46	20,37	20,29	20,31	20,35	20,48	20,50	20,48	20,46	20,39	20,53	20,63	20,54	20,44	20,40	20,40	20,38	20,43	20,49	20,46	20,46	20,41	20,51	20,53	20,49	20,51	20,53	20,41	20,39	20,41	20,47	20,48	20,42	20,42	20,40	20,40	20,49	20,47	20,47	20,50	20,52	20,48	20,50	20,43	20,48	20,48	20,37	20,42	20,39	20,49	20,42	20,40	20,33	20,35	20,40	20,33	20,39	20,41	20,46	20,38	20,42	20,49	20,49	20,45	20,51	20,56	20,52	20,43	20,37	20,45	20,49	20,48	20,46	20,39	20,42	20,45	20,43	20,39	20,40	20,45	20,47	20,41	20,28	20,35	20,31	20,32	20,32	20,40	20,45	20,43	20,44	20,42	20,47	20,36	20,42	20,40	20,31	20,39	20,46	20,40	20,35	20,38	20,33	20,30	20,32	20,39	20,49	
20,39	20,31	20,28	20,43	20,36	20,34	20,45	20,43	20,42	20,44	20,37	20,38	20,38	20,36	20,43	20,47	20,40	20,40	20,40	20,38	20,38	20,43	20,40	20,42	20,44	20,42	20,42	20,39	20,39	20,38	20,36	20,38	20,36	20,32	20,40	20,45	20,39	20,44	20,39	20,43	20,43	20,45	20,49	20,42	20,44	20,45	20,40	20,37	20,48	20,48	20,45	20,51	20,37	20,40	20,44	20,41	20,43	20,53	20,44	20,41	20,44	20,54	20,52	20,48	20,48	20,42	20,41	20,42	20,41	20,43	20,53	20,55	20,42	20,50	20,45	20,44	20,46	20,52	20,51	20,52	20,44	20,44	20,43	20,51	20,46	20,49	20,51	20,51	20,52	20,55	20,44	20,51	20,55	20,51	20,52	20,52	20,47	20,46	20,57	20,57	20,51	20,48	20,43	20,38	20,44	20,45	20,47	20,42	20,42	20,50	20,48	20,42	20,54	20,56	20,50	20,45	20,49	20,43	20,48	20,46	20,46	20,44	20,46	20,49	20,47	20,61	20,62	20,59	20,54	20,51	20,53	20,53	20,46	20,42	20,53	20,58	20,53	20,55	20,50	20,53	20,53	20,55	20,56	20,57	20,55	20,54	20,60	20,50	20,46	20,46	20,52	20,64	20,63	20,50	20,54	20,57	20,52	20,57	20,58	20,51	20,50	20,52	20,51	20,54	20,49	20,52	20,55	20,56	20,59	20,58	20,64	20,59	20,57	20,59	20,63	20,63	20,60	20,62	20,67	20,66	20,60	20,56	20,54	20,60	20,69	20,72	20,69	20,67	20,66	20,73	20,79	20,84	20,95	20,91	20,89	20,91	20,97	21,04	21,16	21,17	21,24	21,43	21,56	21,68	21,92	22,18	22,31	22,38	22,33	22,19	21,96	21,92	22,27	22,49	22,62	22,66	22,66	22,62	22,73	22,79	22,88	22,87	22,92	23,02	22,99	23,12	23,12	23,22	23,21	23,16	23,19	23,28	23,32	23,37	23,41	23,41	23,43	23,49	23,52	23,52	23,48	23,54	23,53	23,65	23,70	23,71	23,77	23,72	23,71	23,73	23,72	23,76	23,77	23,80	23,78	23,80	23,90	23,89	23,92	23,90	23,95	24,05	23,96	23,83	23,92	23,97	23,96	23,97	24,02	24,02	24,09	24,05	23,97	24,00	24,04	23,98	23,96	23,96	23,99	24,01	24,00	24,09	24,07	24,08	24,10	24,11	24,08	24,10	24,13	24,14	24,16	24,14	24,07	23,98	24,05	24,16	24,13	24,15	24,18	24,15	24,08	24,19	24,16	24,12	24,16	24,11	24,12	24,20	24,15	24,08	24,06	24,11	24,19	24,20	24,22	24,07	24,11	24,18	24,23	24,21	24,15	24,11	24,16	24,16	24,10	24,18	24,17	24,14	24,17	24,19	24,27	24,32	24,25	24,27	24,23	24,21	24,23	24,22	24,30	24,32	24,37	24,37	24,21	24,19	24,25	24,29	24,22	24,27	24,24	24,33	24,37	24,28	24,26	24,30	24,25	24,18	24,22	24,35	24,34	24,34	24,29	24,30	24,24	24,21	24,18	24,27	24,32	24,27	24,20	24,21	24,22	24,25	24,18	24,26	24,22	24,18	24,12	24,16	24,14	24,09	24,05	24,06	24,00	23,93	23,89	23,95	23,99	23,93	23,88	23,85	23,85	23,85	23,82	23,72	23,73	23,70	23,64	23,55	23,54	23,51	23,45	23,38	23,32	23,31	23,27	23,21	23,19	23,13	23,08	23,00	22,97	22,95	22,85	22,80	22,72	22,69	22,67	22,61	22,56	22,56	22,56	22,49	22,41	22,38	22,30	22,14	21,95	21,87	22,10	22,21	22,17	22,05	21,85	21,57	21,47	21,38	21,25	21,17	21,15	21,07	20,98	20,95	20,86	20,89	20,89	20,87	20,89	20,83	20,86	20,80	20,84	20,94	20,90	20,83	20,77	20,65	20,72	20,70	20,68	20,65	20,57	20,52	20,68	20,75	20,59	20,54	20,65	20,65	20,49	20,52	20,62	20,62	20,58	20,57	20,57	20,46	20,49	20,58	20,53	20,58	20,60	20,57	20,54	20,61	20,57	20,54	20,55	20,58	20,56	20,51	20,48	20,47	20,49	20,59	20,63	20,50	20,49	20,56	20,52	20,47	20,41	20,45	20,50	20,56	20,57	20,54	20,48	20,46	20,46	20,52	20,51	20,54	20,45	20,48	20,58	20,53	20,38	20,36	20,44	20,45	20,44	20,48	20,48	20,44	20,53	20,52	20,50	20,45	20,42	20,49	20,47	20,45	20,47	20,41	20,33	20,32	20,35	20,38	20,41	20,42	20,42	20,46	20,44	20,49	20,50	20,52	20,52	20,40	20,38	20,42	20,50	20,47	20,45	20,43	20,49	20,55	20,57	20,54	20,50	20,48	20,46	20,38	20,34	20,43	20,40	20,46	20,43	20,52	20,44	20,39	20,38	20,37	20,42	20,48	20,42	20,44	20,39	20,38	20,49	20,42	20,32	20,39	20,47	20,46	20,44	20,42	20,42	20,40	20,37	20,44	20,50	20,50	20,46	20,41	20,42	20,47	20,41	20,49	20,53	20,57	20,50	20,41	20,41	20,46	20,40	20,36	20,45	20,40	20,44	20,39	20,41	20,41	20,39	20,40	20,42	20,27	20,31	20,27	20,37	20,33	20,45	20,39	20,47	20,46	20,35	20,43	20,45	20,41	20,36	20,30	20,34	20,48	20,40	20,25	20,36	20,34	20,35	20,26	20,37	20,41	
20,33	20,40	20,25	20,28	20,34	20,39	20,41	20,45	20,33	20,37	20,39	20,43	20,44	20,39	20,40	20,49	20,50	20,43	20,41	20,37	20,41	20,40	20,37	20,34	20,35	20,44	20,51	20,45	20,40	20,39	20,40	20,38	20,40	20,46	20,54	20,47	20,42	20,43	20,41	20,41	20,43	20,42	20,41	20,44	20,47	20,42	20,39	20,39	20,46	20,55	20,52	20,47	20,44	20,40	20,48	20,45	20,42	20,49	20,47	20,38	20,36	20,47	20,47	20,51	20,47	20,41	20,41	20,47	20,48	20,42	20,50	20,51	20,53	20,47	20,50	20,45	20,47	20,48	20,48	20,52	20,46	20,45	20,46	20,51	20,44	20,51	20,54	20,47	20,52	20,50	20,55	20,55	20,56	20,52	20,50	20,53	20,52	20,49	20,49	20,51	20,42	20,46	20,46	20,41	20,45	20,42	20,46	20,46	20,46	20,52	20,54	20,34	20,41	20,47	20,48	20,54	20,52	20,53	20,58	20,52	20,46	20,48	20,56	20,57	20,45	20,50	20,55	20,57	20,57	20,54	20,52	20,53	20,45	20,51	20,49	20,52	20,49	20,47	20,50	20,48	20,51	20,50	20,53	20,51	20,52	20,59	20,54	20,52	20,52	20,51	20,54	20,66	20,61	20,55	20,50	20,60	20,64	20,61	20,59	20,56	20,52	20,51	20,52	20,52	20,52	20,48	20,58	20,56	20,65	20,65	20,58	20,62	20,62	20,64	20,64	20,55	20,61	20,65	20,63	20,65	20,58	20,54	20,60	20,56	20,67	20,66	20,69	20,71	20,67	20,76	20,83	20,89	20,90	20,94	20,91	20,99	21,07	21,06	21,12	21,21	21,32	21,38	21,52	21,68	21,89	22,15	22,39	22,54	22,42	22,29	22,16	21,98	22,03	22,28	22,53	22,65	22,70	22,80	22,82	22,91	22,95	23,03	23,01	23,09	23,15	23,13	23,12	23,15	23,24	23,23	23,25	23,31	23,38	23,45	23,49	23,44	23,50	23,53	23,50	23,57	23,67	23,74	23,73	23,79	23,77	23,73	23,86	23,83	23,85	23,82	23,81	23,80	23,89	23,92	23,81	23,87	23,96	23,96	24,01	24,00	24,03	24,03	23,95	23,96	24,02	24,06	24,02	24,01	24,03	24,10	24,17	24,15	24,13	24,14	24,07	24,11	24,11	24,03	24,01	24,06	24,13	24,19	24,15	24,18	24,18	24,20	24,15	24,18	24,21	24,25	24,30	24,22	24,23	24,16	24,13	24,17	24,17	24,18	24,25	24,19	24,21	24,22	24,23	24,19	24,21	24,23	24,11	24,29	24,33	24,22	24,19	24,17	24,25	24,34	24,36	24,24	24,24	24,24	24,22	24,13	24,19	24,29	24,28	24,19	24,29	24,27	24,18	24,16	24,26	24,34	24,31	24,27	24,30	24,35	24,38	24,32	24,28	24,29	24,30	24,40	24,47	24,47	24,40	24,32	24,34	24,33	24,38	24,41	24,43	24,41	24,44	24,38	24,34	24,35	24,34	24,34	24,40	24,36	24,47	24,47	24,40	24,30	24,31	24,34	24,38	24,38	24,41	24,35	24,32	24,31	24,25	24,32	24,25	24,28	24,35	24,30	24,25	24,27	24,23	24,17	24,16	24,20	24,11	24,01	23,97	24,04	24,11	24,02	23,99	23,96	23,95	23,94	23,85	23,82	23,82	23,82	23,69	23,66	23,56	23,55	23,49	23,46	23,48	23,46	23,26	23,26	23,24	23,18	23,18	23,08	23,05	23,02	22,93	22,83	22,80	22,76	22,71	22,73	22,72	22,69	22,68	22,58	22,45	22,40	22,20	22,00	21,95	22,10	22,24	22,26	22,11	22,08	21,91	21,65	21,48	21,35	21,28	21,14	21,04	21,02	20,98	20,91	20,94	20,89	20,85	20,86	20,89	20,86	20,85	20,87	20,95	20,93	20,93	20,89	20,79	20,72	20,73	20,66	20,66	20,69	20,59	20,56	20,70	20,73	20,56	20,54	20,60	20,57	20,49	20,52	20,62	20,62	20,60	20,62	20,58	20,48	20,54	20,61	20,61	20,55	20,55	20,60	20,60	20,53	20,62	20,56	20,49	20,45	20,47	20,56	20,56	20,45	20,50	20,56	20,61	20,51	20,47	20,49	20,52	20,54	20,44	20,45	20,58	20,53	20,50	20,49	20,49	20,47	20,44	20,54	20,54	20,50	20,51	20,53	20,55	20,54	20,46	20,36	20,40	20,55	20,40	20,43	20,53	20,48	20,49	20,50	20,50	20,53	20,47	20,50	20,46	20,44	20,47	20,44	20,38	20,42	20,41	20,40	20,42	20,42	20,48	20,51	20,52	20,49	20,48	20,41	20,54	20,45	20,40	20,43	20,53	20,53	20,46	20,52	20,45	20,51	20,58	20,58	20,56	20,46	20,47	20,47	20,43	20,44	20,45	20,42	20,50	20,52	20,42	20,40	20,36	20,43	20,46	20,41	20,34	20,33	20,44	20,48	20,52	20,46	20,39	20,36	20,42	20,47	20,46	20,48	20,46	20,35	20,42	20,41	20,43	20,36	20,35	20,36	20,39	20,43	20,41	20,42	20,58	20,54	20,44	20,50	20,46	20,41	20,47	20,32	20,31	20,40	20,37	20,37	20,45	20,48	20,42	20,32	20,48	20,36	20,35	20,35	20,37	20,41	20,39	20,46	20,42	20,46	20,42	20,34	20,42	20,42	20,26	20,37	20,39	20,39	20,46	20,36	20,36	20,39	20,49	20,35	20,37	20,41	
20,35	20,39	20,26	20,24	20,31	20,39	20,38	20,41	20,46	20,38	20,32	20,42	20,40	20,44	20,45	20,57	20,49	20,39	20,39	20,47	20,43	20,41	20,40	20,38	20,41	20,42	20,42	20,42	20,43	20,39	20,45	20,46	20,37	20,44	20,54	20,49	20,41	20,47	20,37	20,41	20,47	20,45	20,41	20,36	20,41	20,41	20,39	20,42	20,47	20,55	20,51	20,50	20,48	20,43	20,42	20,47	20,47	20,48	20,46	20,44	20,36	20,43	20,53	20,52	20,45	20,41	20,45	20,47	20,44	20,37	20,42	20,49	20,46	20,45	20,51	20,47	20,45	20,40	20,52	20,47	20,44	20,42	20,47	20,49	20,40	20,50	20,54	20,50	20,51	20,51	20,47	20,55	20,47	20,46	20,43	20,55	20,54	20,56	20,47	20,49	20,42	20,43	20,56	20,48	20,51	20,47	20,47	20,54	20,48	20,46	20,52	20,43	20,51	20,49	20,51	20,56	20,54	20,53	20,48	20,61	20,59	20,47	20,54	20,58	20,53	20,52	20,52	20,59	20,52	20,47	20,60	20,58	20,52	20,53	20,54	20,42	20,47	20,47	20,45	20,46	20,49	20,58	20,47	20,39	20,42	20,51	20,46	20,55	20,52	20,48	20,54	20,53	20,49	20,51	20,50	20,58	20,63	20,64	20,64	20,59	20,52	20,48	20,52	20,61	20,63	20,55	20,55	20,61	20,58	20,57	20,54	20,61	20,59	20,64	20,69	20,62	20,60	20,62	20,73	20,73	20,61	20,50	20,60	20,58	20,63	20,65	20,69	20,73	20,72	20,77	20,79	20,83	20,99	21,00	20,97	20,96	21,07	21,08	21,12	21,18	21,34	21,52	21,56	21,73	21,89	22,14	22,37	22,56	22,49	22,37	22,31	22,26	22,03	22,09	22,41	22,62	22,70	22,89	22,93	22,96	23,00	22,96	23,08	23,14	23,18	23,13	23,19	23,24	23,25	23,33	23,31	23,29	23,38	23,56	23,60	23,66	23,57	23,59	23,62	23,64	23,68	23,80	23,87	23,87	23,83	23,82	23,89	23,90	23,99	23,91	23,85	23,93	23,94	24,02	24,02	24,01	24,03	24,03	24,09	24,06	24,07	24,11	24,05	24,02	24,07	24,13	24,06	24,05	24,10	24,20	24,30	24,20	24,16	24,13	24,13	24,23	24,22	24,18	24,17	24,16	24,17	24,29	24,23	24,24	24,27	24,28	24,25	24,25	24,37	24,38	24,36	24,31	24,29	24,38	24,26	24,29	24,29	24,30	24,31	24,28	24,29	24,26	24,26	24,27	24,33	24,36	24,29	24,23	24,35	24,29	24,37	24,31	24,27	24,35	24,42	24,38	24,37	24,33	24,33	24,31	24,32	24,39	24,40	24,36	24,38	24,38	24,31	24,30	24,32	24,41	24,36	24,32	24,41	24,47	24,47	24,41	24,35	24,39	24,34	24,43	24,48	24,47	24,48	24,43	24,44	24,45	24,42	24,44	24,53	24,52	24,50	24,42	24,46	24,50	24,48	24,46	24,48	24,50	24,51	24,52	24,48	24,47	24,41	24,47	24,48	24,45	24,41	24,39	24,39	24,48	24,35	24,30	24,26	24,40	24,39	24,48	24,41	24,40	24,38	24,24	24,26	24,22	24,18	24,17	24,12	24,09	24,19	24,14	24,13	24,08	23,98	23,98	23,98	23,95	23,94	23,87	23,78	23,80	23,68	23,67	23,70	23,56	23,52	23,52	23,35	23,40	23,46	23,27	23,21	23,16	23,14	23,02	22,99	22,93	22,88	22,84	22,78	22,80	22,76	22,69	22,68	22,62	22,48	22,34	22,12	21,96	22,03	22,25	22,37	22,37	22,28	22,21	21,99	21,67	21,49	21,38	21,21	21,22	21,06	20,99	20,94	20,96	20,98	20,86	20,82	20,81	20,83	20,85	20,91	20,91	20,98	21,02	20,96	20,88	20,81	20,77	20,74	20,69	20,74	20,72	20,66	20,62	20,67	20,68	20,59	20,53	20,58	20,57	20,51	20,50	20,59	20,56	20,54	20,47	20,55	20,53	20,61	20,57	20,58	20,59	20,59	20,56	20,59	20,54	20,56	20,61	20,55	20,50	20,44	20,53	20,57	20,52	20,50	20,46	20,48	20,54	20,46	20,49	20,48	20,58	20,54	20,47	20,59	20,56	20,52	20,50	20,47	20,48	20,43	20,52	20,51	20,40	20,57	20,53	20,50	20,48	20,43	20,40	20,41	20,56	20,51	20,48	20,50	20,53	20,49	20,42	20,41	20,44	20,48	20,46	20,52	20,44	20,47	20,48	20,39	20,38	20,50	20,47	20,50	20,48	20,52	20,55	20,46	20,51	20,54	20,46	20,50	20,53	20,46	20,45	20,48	20,44	20,48	20,43	20,39	20,46	20,49	20,54	20,49	20,42	20,43	20,41	20,48	20,45	20,45	20,47	20,38	20,43	20,40	20,42	20,51	20,52	20,52	20,41	20,39	20,40	20,44	20,43	20,42	20,40	20,41	20,44	20,39	20,44	20,53	20,54	20,44	20,35	20,38	20,39	20,35	20,41	20,41	20,42	20,48	20,42	20,38	20,43	20,57	20,52	20,38	20,45	20,51	20,50	20,49	20,44	20,43	20,41	20,35	20,38	20,50	20,58	20,45	20,38	20,48	20,41	20,39	20,38	20,34	20,38	20,40	20,44	20,49	20,44	20,44	20,37	20,35	20,36	20,29	20,30	20,50	20,35	20,43	20,46	20,37	20,29	20,35	20,37	20,39	20,38	
20,42	20,33	20,38	20,36	20,30	20,26	20,38	20,32	20,35	20,39	20,31	20,37	20,39	20,33	20,49	20,52	20,47	20,42	20,39	20,46	20,39	20,44	20,39	20,44	20,47	20,42	20,32	20,38	20,45	20,43	20,41	20,46	20,40	20,34	20,48	20,49	20,43	20,41	20,36	20,46	20,45	20,45	20,47	20,35	20,39	20,40	20,37	20,41	20,35	20,40	20,45	20,40	20,44	20,45	20,44	20,46	20,40	20,45	20,44	20,44	20,40	20,43	20,53	20,51	20,47	20,47	20,54	20,50	20,44	20,42	20,41	20,54	20,49	20,39	20,50	20,45	20,41	20,38	20,49	20,48	20,37	20,39	20,44	20,49	20,42	20,47	20,49	20,43	20,47	20,38	20,44	20,45	20,50	20,48	20,48	20,55	20,50	20,55	20,52	20,50	20,51	20,50	20,56	20,53	20,62	20,45	20,40	20,48	20,48	20,45	20,51	20,49	20,47	20,49	20,46	20,44	20,50	20,47	20,52	20,50	20,56	20,47	20,48	20,53	20,58	20,58	20,61	20,63	20,53	20,48	20,62	20,56	20,55	20,62	20,56	20,53	20,53	20,51	20,54	20,58	20,50	20,61	20,55	20,49	20,43	20,53	20,56	20,49	20,51	20,49	20,54	20,55	20,48	20,52	20,54	20,53	20,53	20,56	20,57	20,56	20,52	20,50	20,49	20,67	20,70	20,61	20,56	20,57	20,54	20,53	20,54	20,62	20,61	20,67	20,69	20,65	20,67	20,63	20,70	20,72	20,66	20,67	20,67	20,66	20,68	20,67	20,77	20,87	20,77	20,80	20,87	20,87	20,99	21,00	20,99	20,99	21,09	21,15	21,20	21,23	21,30	21,47	21,58	21,80	21,95	22,19	22,39	22,57	22,58	22,45	22,45	22,39	22,13	21,99	22,31	22,64	22,72	22,79	22,90	22,99	23,07	22,98	23,12	23,20	23,20	23,21	23,34	23,44	23,39	23,39	23,43	23,43	23,47	23,56	23,63	23,68	23,68	23,74	23,74	23,78	23,83	23,74	23,89	23,86	23,81	23,86	23,91	23,99	24,11	24,01	23,98	24,00	24,05	24,06	24,11	24,16	24,14	24,18	24,18	24,16	24,13	24,16	24,20	24,22	24,20	24,23	24,24	24,23	24,26	24,27	24,33	24,30	24,22	24,27	24,18	24,31	24,45	24,34	24,31	24,34	24,32	24,34	24,31	24,28	24,34	24,36	24,36	24,33	24,44	24,45	24,41	24,37	24,44	24,42	24,46	24,40	24,40	24,40	24,40	24,37	24,38	24,36	24,25	24,31	24,41	24,42	24,43	24,36	24,39	24,38	24,44	24,46	24,44	24,46	24,42	24,43	24,52	24,50	24,44	24,49	24,45	24,51	24,49	24,48	24,49	24,52	24,48	24,41	24,40	24,43	24,51	24,46	24,46	24,57	24,61	24,50	24,41	24,46	24,42	24,49	24,55	24,54	24,59	24,56	24,51	24,57	24,53	24,50	24,58	24,62	24,57	24,50	24,49	24,55	24,57	24,60	24,48	24,50	24,57	24,54	24,58	24,64	24,63	24,64	24,63	24,56	24,53	24,47	24,43	24,54	24,50	24,46	24,46	24,52	24,52	24,52	24,47	24,46	24,46	24,32	24,36	24,40	24,32	24,30	24,29	24,24	24,24	24,20	24,24	24,21	24,13	24,04	24,03	24,06	24,06	23,99	23,88	23,84	23,85	23,78	23,72	23,62	23,61	23,58	23,45	23,47	23,50	23,38	23,24	23,26	23,16	23,12	23,10	22,98	22,94	22,90	22,81	22,79	22,75	22,73	22,66	22,60	22,46	22,19	22,02	22,15	22,32	22,38	22,39	22,38	22,34	22,28	22,04	21,69	21,52	21,36	21,19	21,21	21,18	21,06	20,96	20,95	20,96	20,97	20,92	20,91	20,82	20,86	20,91	20,95	20,95	21,05	20,99	20,88	20,83	20,84	20,84	20,76	20,75	20,70	20,62	20,60	20,63	20,67	20,67	20,58	20,61	20,59	20,55	20,53	20,58	20,60	20,58	20,53	20,50	20,55	20,60	20,53	20,52	20,56	20,63	20,61	20,60	20,55	20,57	20,58	20,54	20,50	20,47	20,55	20,51	20,53	20,53	20,50	20,53	20,56	20,50	20,47	20,51	20,58	20,57	20,52	20,49	20,47	20,48	20,56	20,49	20,45	20,42	20,48	20,46	20,38	20,45	20,52	20,43	20,47	20,45	20,41	20,43	20,53	20,52	20,54	20,49	20,55	20,47	20,47	20,50	20,48	20,44	20,41	20,49	20,49	20,58	20,49	20,31	20,35	20,43	20,45	20,42	20,45	20,50	20,55	20,48	20,45	20,50	20,50	20,46	20,47	20,45	20,46	20,52	20,48	20,46	20,48	20,44	20,50	20,53	20,50	20,43	20,35	20,42	20,43	20,41	20,39	20,43	20,43	20,44	20,45	20,43	20,40	20,45	20,52	20,47	20,45	20,53	20,42	20,34	20,43	20,46	20,39	20,37	20,43	20,44	20,43	20,48	20,51	20,38	20,42	20,47	20,48	20,36	20,43	20,46	20,56	20,53	20,51	20,43	20,49	20,48	20,51	20,44	20,43	20,41	20,46	20,47	20,41	20,39	20,41	20,37	20,36	20,47	20,44	20,42	20,37	20,41	20,34	20,37	20,39	20,39	20,28	20,41	20,39	20,48	20,51	20,44	20,44	20,43	20,41	20,40	20,41	20,51	20,39	20,27	20,37	20,40	20,42	20,36	20,36	20,27	20,29	
20,47	20,38	20,28	20,31	20,30	20,27	20,42	20,44	20,41	20,34	20,27	20,36	20,47	20,38	20,43	20,50	20,43	20,44	20,42	20,48	20,43	20,36	20,48	20,34	20,44	20,49	20,40	20,43	20,38	20,36	20,31	20,38	20,39	20,40	20,39	20,37	20,36	20,34	20,29	20,39	20,52	20,52	20,49	20,51	20,43	20,34	20,40	20,37	20,31	20,32	20,48	20,41	20,38	20,50	20,45	20,47	20,36	20,46	20,46	20,37	20,44	20,39	20,48	20,50	20,52	20,52	20,50	20,47	20,46	20,38	20,43	20,53	20,56	20,39	20,39	20,46	20,42	20,41	20,37	20,43	20,45	20,37	20,47	20,46	20,40	20,47	20,53	20,45	20,45	20,35	20,48	20,52	20,52	20,53	20,52	20,55	20,46	20,51	20,51	20,45	20,54	20,52	20,48	20,44	20,48	20,48	20,43	20,51	20,54	20,48	20,43	20,46	20,51	20,51	20,53	20,48	20,46	20,47	20,44	20,44	20,53	20,53	20,50	20,47	20,55	20,64	20,60	20,63	20,59	20,49	20,50	20,55	20,50	20,57	20,51	20,55	20,54	20,53	20,57	20,55	20,55	20,58	20,58	20,54	20,51	20,56	20,61	20,50	20,44	20,52	20,56	20,61	20,60	20,58	20,57	20,56	20,55	20,56	20,61	20,54	20,48	20,50	20,49	20,63	20,67	20,59	20,52	20,54	20,53	20,50	20,55	20,59	20,64	20,63	20,62	20,62	20,61	20,57	20,62	20,68	20,69	20,70	20,66	20,67	20,72	20,75	20,80	20,88	20,74	20,82	20,91	20,97	20,99	21,02	20,97	21,08	21,15	21,23	21,29	21,28	21,35	21,49	21,68	21,83	22,01	22,26	22,53	22,63	22,66	22,56	22,55	22,59	22,36	22,06	22,09	22,56	22,81	22,85	22,92	23,09	23,09	23,12	23,16	23,23	23,26	23,27	23,33	23,44	23,51	23,46	23,46	23,53	23,54	23,59	23,72	23,68	23,71	23,79	23,88	23,85	23,86	23,93	23,91	24,01	23,94	23,99	24,07	24,03	24,17	24,15	24,09	24,16	24,22	24,17	24,19	24,25	24,18	24,27	24,30	24,28	24,29	24,26	24,31	24,39	24,42	24,42	24,39	24,39	24,35	24,31	24,40	24,42	24,35	24,36	24,36	24,38	24,49	24,43	24,40	24,40	24,42	24,46	24,41	24,43	24,47	24,44	24,42	24,40	24,49	24,54	24,49	24,44	24,48	24,51	24,53	24,56	24,50	24,44	24,43	24,45	24,46	24,42	24,36	24,39	24,56	24,60	24,57	24,57	24,54	24,55	24,45	24,41	24,43	24,49	24,55	24,50	24,58	24,62	24,49	24,60	24,67	24,61	24,59	24,56	24,62	24,68	24,64	24,49	24,52	24,59	24,60	24,58	24,54	24,61	24,71	24,55	24,50	24,56	24,58	24,57	24,71	24,72	24,70	24,72	24,65	24,64	24,66	24,63	24,66	24,69	24,67	24,60	24,58	24,61	24,63	24,63	24,62	24,60	24,69	24,68	24,65	24,70	24,62	24,67	24,63	24,62	24,60	24,63	24,56	24,60	24,57	24,61	24,55	24,55	24,60	24,65	24,55	24,53	24,47	24,36	24,45	24,46	24,41	24,38	24,34	24,40	24,38	24,30	24,31	24,27	24,22	24,12	24,03	24,09	24,10	24,11	23,96	23,91	23,85	23,85	23,76	23,69	23,63	23,65	23,51	23,51	23,50	23,38	23,33	23,31	23,17	23,16	23,12	22,98	22,96	23,00	22,94	22,81	22,74	22,74	22,75	22,61	22,35	22,10	22,04	22,27	22,45	22,44	22,42	22,44	22,40	22,36	22,09	21,67	21,49	21,36	21,23	21,15	21,14	21,09	21,05	20,99	20,94	20,97	20,95	20,87	20,98	20,99	20,89	20,97	20,96	21,04	21,02	20,92	20,87	20,86	20,89	20,85	20,82	20,67	20,62	20,66	20,69	20,75	20,67	20,57	20,55	20,63	20,62	20,56	20,54	20,58	20,62	20,64	20,55	20,57	20,62	20,54	20,54	20,54	20,57	20,53	20,57	20,58	20,55	20,63	20,58	20,47	20,49	20,56	20,52	20,57	20,58	20,51	20,58	20,55	20,46	20,45	20,55	20,59	20,56	20,56	20,57	20,44	20,45	20,50	20,57	20,43	20,39	20,49	20,49	20,41	20,41	20,50	20,51	20,46	20,47	20,45	20,39	20,51	20,50	20,53	20,49	20,48	20,50	20,45	20,51	20,51	20,45	20,43	20,39	20,47	20,52	20,44	20,44	20,41	20,46	20,40	20,37	20,34	20,47	20,56	20,55	20,49	20,49	20,48	20,45	20,42	20,39	20,43	20,51	20,41	20,46	20,42	20,42	20,52	20,52	20,51	20,44	20,35	20,39	20,42	20,42	20,49	20,43	20,38	20,40	20,42	20,37	20,36	20,45	20,45	20,43	20,38	20,43	20,46	20,31	20,37	20,48	20,37	20,41	20,42	20,46	20,40	20,40	20,45	20,37	20,39	20,45	20,47	20,41	20,41	20,38	20,51	20,47	20,43	20,43	20,40	20,42	20,46	20,44	20,48	20,39	20,40	20,38	20,38	20,33	20,40	20,40	20,40	20,41	20,43	20,39	20,35	20,40	20,37	20,43	20,39	20,36	20,26	20,37	20,48	20,39	20,49	20,49	20,45	20,44	20,39	20,33	20,43	20,42	20,42	20,38	20,33	20,36	20,43	20,53	20,42	20,40	20,36	
20,39	20,41	20,34	20,26	20,35	20,34	20,44	20,45	20,45	20,44	20,38	20,42	20,40	20,44	20,47	20,54	20,40	20,36	20,40	20,50	20,46	20,46	20,53	20,44	20,45	20,48	20,49	20,42	20,39	20,48	20,42	20,43	20,45	20,44	20,39	20,34	20,36	20,39	20,36	20,44	20,44	20,44	20,46	20,56	20,47	20,32	20,41	20,51	20,39	20,42	20,52	20,47	20,36	20,40	20,39	20,51	20,43	20,52	20,46	20,47	20,53	20,47	20,49	20,46	20,45	20,55	20,50	20,46	20,44	20,47	20,46	20,47	20,54	20,47	20,40	20,42	20,41	20,42	20,47	20,44	20,50	20,41	20,44	20,45	20,39	20,46	20,56	20,60	20,53	20,44	20,46	20,46	20,46	20,54	20,53	20,51	20,49	20,45	20,55	20,53	20,53	20,56	20,56	20,45	20,40	20,42	20,46	20,48	20,53	20,49	20,45	20,41	20,57	20,59	20,59	20,54	20,48	20,48	20,52	20,52	20,51	20,53	20,57	20,59	20,54	20,60	20,64	20,64	20,57	20,51	20,50	20,52	20,47	20,51	20,53	20,51	20,54	20,49	20,56	20,60	20,54	20,62	20,58	20,60	20,56	20,61	20,54	20,51	20,47	20,44	20,58	20,59	20,53	20,61	20,62	20,64	20,65	20,63	20,59	20,50	20,43	20,51	20,52	20,63	20,64	20,53	20,52	20,49	20,54	20,57	20,60	20,65	20,64	20,63	20,64	20,59	20,55	20,58	20,65	20,63	20,66	20,69	20,70	20,66	20,71	20,83	20,88	20,88	20,77	20,88	20,94	21,00	21,05	21,04	21,10	21,24	21,31	21,22	21,27	21,36	21,48	21,57	21,71	21,84	22,03	22,29	22,48	22,66	22,66	22,64	22,62	22,69	22,58	22,32	22,01	22,30	22,77	22,90	22,96	23,11	23,15	23,19	23,20	23,19	23,32	23,36	23,38	23,46	23,56	23,54	23,52	23,60	23,60	23,69	23,83	23,78	23,78	23,89	23,92	23,89	23,94	23,97	24,00	24,09	24,09	24,11	24,15	24,16	24,28	24,27	24,21	24,26	24,31	24,31	24,31	24,39	24,37	24,40	24,37	24,36	24,35	24,37	24,47	24,46	24,41	24,47	24,44	24,46	24,42	24,42	24,54	24,57	24,50	24,45	24,49	24,55	24,58	24,55	24,51	24,56	24,55	24,54	24,59	24,58	24,56	24,50	24,47	24,55	24,60	24,59	24,60	24,52	24,59	24,59	24,65	24,65	24,63	24,58	24,56	24,64	24,70	24,60	24,50	24,54	24,60	24,63	24,63	24,63	24,60	24,60	24,60	24,55	24,55	24,66	24,67	24,64	24,65	24,64	24,60	24,67	24,71	24,66	24,68	24,68	24,71	24,75	24,70	24,63	24,63	24,66	24,66	24,70	24,69	24,70	24,69	24,68	24,69	24,69	24,68	24,68	24,73	24,78	24,74	24,74	24,77	24,79	24,80	24,80	24,74	24,84	24,93	24,78	24,74	24,69	24,70	24,72	24,75	24,80	24,79	24,75	24,77	24,76	24,74	24,69	24,74	24,75	24,65	24,61	24,67	24,69	24,64	24,62	24,58	24,61	24,68	24,67	24,66	24,65	24,55	24,46	24,51	24,48	24,46	24,49	24,48	24,48	24,49	24,37	24,39	24,39	24,37	24,23	24,18	24,13	24,13	24,18	24,09	23,88	23,88	23,94	23,94	23,78	23,70	23,70	23,62	23,61	23,62	23,40	23,37	23,34	23,32	23,23	23,16	23,09	23,03	23,11	23,07	22,93	22,81	22,75	22,74	22,54	22,22	22,08	22,19	22,43	22,53	22,49	22,48	22,53	22,47	22,38	22,15	21,67	21,48	21,38	21,24	21,18	21,10	21,11	21,04	21,01	21,01	20,96	20,91	20,92	20,95	21,03	21,00	21,01	21,04	21,01	20,99	20,88	20,87	20,86	20,89	20,81	20,83	20,77	20,60	20,63	20,69	20,75	20,68	20,60	20,59	20,64	20,60	20,57	20,52	20,56	20,57	20,62	20,58	20,58	20,69	20,58	20,55	20,59	20,58	20,52	20,51	20,57	20,58	20,62	20,60	20,55	20,53	20,54	20,47	20,48	20,48	20,47	20,52	20,58	20,49	20,49	20,54	20,63	20,53	20,57	20,57	20,57	20,54	20,47	20,56	20,49	20,38	20,52	20,60	20,48	20,43	20,46	20,47	20,44	20,39	20,42	20,41	20,51	20,59	20,51	20,49	20,49	20,42	20,44	20,54	20,57	20,52	20,38	20,35	20,42	20,50	20,44	20,46	20,40	20,38	20,40	20,43	20,43	20,41	20,56	20,57	20,53	20,53	20,43	20,44	20,46	20,45	20,45	20,54	20,43	20,43	20,49	20,50	20,48	20,47	20,51	20,49	20,38	20,37	20,36	20,39	20,43	20,44	20,40	20,34	20,31	20,37	20,45	20,40	20,43	20,36	20,45	20,33	20,36	20,37	20,36	20,49	20,47	20,43	20,47	20,41	20,42	20,46	20,43	20,48	20,48	20,40	20,34	20,41	20,45	20,37	20,43	20,49	20,45	20,43	20,36	20,43	20,47	20,40	20,45	20,46	20,41	20,43	20,43	20,45	20,42	20,37	20,38	20,44	20,44	20,38	20,32	20,40	20,36	20,37	20,44	20,34	20,31	20,38	20,44	20,47	20,52	20,44	20,37	20,35	20,43	20,41	20,41	20,41	20,39	20,40	20,38	20,40	20,39	20,46	20,33	20,47	20,47	
20,37	20,43	20,37	20,41	20,32	20,32	20,35	20,42	20,36	20,43	20,38	20,35	20,27	20,30	20,41	20,51	20,31	20,36	20,36	20,41	20,39	20,47	20,49	20,46	20,49	20,46	20,40	20,43	20,47	20,47	20,44	20,51	20,37	20,30	20,39	20,33	20,44	20,46	20,45	20,46	20,46	20,39	20,41	20,51	20,50	20,38	20,37	20,39	20,44	20,51	20,54	20,41	20,35	20,36	20,41	20,47	20,43	20,47	20,47	20,51	20,46	20,46	20,48	20,54	20,45	20,45	20,44	20,41	20,41	20,38	20,37	20,51	20,44	20,47	20,51	20,49	20,31	20,36	20,54	20,41	20,42	20,42	20,42	20,42	20,34	20,38	20,49	20,51	20,50	20,45	20,43	20,47	20,49	20,52	20,53	20,49	20,60	20,51	20,47	20,61	20,57	20,54	20,64	20,58	20,54	20,49	20,46	20,47	20,59	20,59	20,51	20,46	20,51	20,50	20,47	20,43	20,47	20,46	20,48	20,49	20,57	20,48	20,52	20,61	20,54	20,58	20,59	20,55	20,47	20,48	20,51	20,53	20,48	20,50	20,57	20,53	20,47	20,49	20,51	20,62	20,59	20,61	20,57	20,66	20,58	20,58	20,57	20,49	20,57	20,46	20,51	20,54	20,57	20,64	20,61	20,66	20,65	20,61	20,62	20,59	20,49	20,52	20,60	20,62	20,60	20,56	20,58	20,59	20,60	20,63	20,68	20,68	20,60	20,64	20,68	20,69	20,61	20,62	20,71	20,75	20,65	20,61	20,69	20,72	20,69	20,83	20,88	20,89	20,85	20,98	21,01	21,03	21,09	21,10	21,27	21,33	21,38	21,32	21,30	21,40	21,52	21,62	21,69	21,87	22,03	22,28	22,56	22,70	22,68	22,61	22,59	22,68	22,67	22,54	22,21	22,20	22,55	22,84	23,11	23,21	23,15	23,20	23,26	23,24	23,33	23,39	23,44	23,50	23,51	23,63	23,71	23,70	23,69	23,78	23,91	23,89	23,89	24,00	24,05	24,01	24,11	24,13	24,09	24,12	24,14	24,19	24,27	24,31	24,39	24,43	24,35	24,33	24,39	24,43	24,39	24,48	24,53	24,46	24,46	24,48	24,49	24,51	24,61	24,54	24,49	24,48	24,46	24,46	24,50	24,56	24,63	24,66	24,60	24,64	24,59	24,54	24,66	24,66	24,60	24,59	24,63	24,69	24,70	24,72	24,74	24,67	24,63	24,62	24,71	24,64	24,66	24,67	24,72	24,70	24,68	24,73	24,66	24,72	24,69	24,66	24,75	24,72	24,65	24,64	24,70	24,71	24,74	24,73	24,64	24,56	24,69	24,76	24,79	24,71	24,71	24,75	24,74	24,78	24,74	24,77	24,79	24,78	24,81	24,82	24,84	24,77	24,68	24,68	24,72	24,81	24,80	24,70	24,81	24,82	24,80	24,84	24,83	24,82	24,79	24,87	24,85	24,86	24,83	24,82	24,84	24,84	24,88	24,83	24,82	24,87	25,00	24,89	24,88	24,84	24,87	24,88	24,84	24,87	24,87	24,81	24,85	24,88	24,83	24,81	24,85	24,80	24,77	24,71	24,72	24,84	24,74	24,75	24,70	24,68	24,71	24,72	24,64	24,69	24,62	24,54	24,57	24,56	24,53	24,59	24,58	24,57	24,54	24,46	24,46	24,45	24,42	24,37	24,40	24,30	24,21	24,24	24,13	24,05	23,90	24,04	24,02	23,86	23,83	23,76	23,68	23,69	23,69	23,54	23,51	23,46	23,41	23,36	23,23	23,22	23,19	23,15	23,10	22,98	22,92	22,79	22,69	22,42	22,15	22,17	22,42	22,61	22,60	22,56	22,55	22,59	22,47	22,31	22,15	21,71	21,50	21,39	21,30	21,18	21,15	21,03	21,03	21,03	21,02	20,99	20,94	20,96	20,98	21,04	21,11	21,00	21,04	21,07	20,92	20,87	20,87	20,80	20,86	20,78	20,75	20,75	20,65	20,60	20,65	20,71	20,63	20,57	20,66	20,66	20,58	20,55	20,56	20,59	20,64	20,59	20,66	20,63	20,64	20,60	20,56	20,57	20,58	20,58	20,57	20,55	20,51	20,55	20,61	20,56	20,50	20,53	20,45	20,55	20,51	20,55	20,47	20,52	20,53	20,55	20,44	20,58	20,56	20,55	20,59	20,55	20,54	20,50	20,56	20,52	20,44	20,56	20,59	20,47	20,38	20,45	20,51	20,51	20,50	20,40	20,41	20,54	20,56	20,49	20,51	20,52	20,50	20,42	20,45	20,54	20,57	20,44	20,42	20,46	20,49	20,45	20,46	20,45	20,42	20,48	20,50	20,51	20,45	20,48	20,54	20,57	20,59	20,48	20,44	20,49	20,45	20,47	20,54	20,41	20,45	20,54	20,49	20,50	20,38	20,47	20,51	20,49	20,42	20,37	20,41	20,45	20,38	20,36	20,38	20,39	20,39	20,46	20,49	20,52	20,44	20,38	20,43	20,43	20,47	20,47	20,53	20,45	20,46	20,41	20,42	20,40	20,41	20,43	20,42	20,44	20,35	20,37	20,36	20,44	20,39	20,43	20,43	20,49	20,42	20,26	20,41	20,51	20,42	20,40	20,41	20,41	20,45	20,48	20,50	20,36	20,38	20,39	20,43	20,51	20,40	20,34	20,33	20,38	20,25	20,36	20,37	20,31	20,39	20,40	20,37	20,45	20,44	20,32	20,29	20,33	20,31	20,35	20,38	20,35	20,37	20,31	20,32	20,36	20,32	20,28	20,34	20,45	
20,35	20,32	20,30	20,37	20,34	20,26	20,31	20,38	20,35	20,35	20,32	20,41	20,39	20,34	20,37	20,39	20,36	20,38	20,45	20,45	20,35	20,37	20,37	20,39	20,52	20,44	20,35	20,38	20,53	20,48	20,42	20,32	20,24	20,32	20,39	20,47	20,39	20,40	20,45	20,47	20,49	20,42	20,49	20,47	20,46	20,37	20,36	20,31	20,33	20,49	20,58	20,29	20,34	20,44	20,47	20,55	20,46	20,49	20,42	20,48	20,47	20,45	20,50	20,49	20,45	20,43	20,41	20,46	20,44	20,43	20,35	20,51	20,50	20,42	20,52	20,47	20,37	20,33	20,48	20,43	20,39	20,37	20,39	20,47	20,48	20,42	20,43	20,42	20,48	20,40	20,48	20,50	20,46	20,49	20,51	20,49	20,50	20,48	20,47	20,55	20,57	20,55	20,61	20,56	20,53	20,47	20,38	20,46	20,51	20,52	20,45	20,45	20,50	20,51	20,46	20,40	20,47	20,46	20,55	20,46	20,48	20,50	20,51	20,53	20,51	20,57	20,59	20,47	20,43	20,51	20,60	20,58	20,56	20,56	20,61	20,55	20,44	20,54	20,53	20,51	20,62	20,59	20,58	20,65	20,55	20,56	20,64	20,55	20,53	20,50	20,46	20,52	20,54	20,58	20,61	20,62	20,61	20,63	20,65	20,59	20,53	20,56	20,58	20,65	20,59	20,62	20,54	20,61	20,57	20,60	20,62	20,67	20,63	20,63	20,68	20,65	20,60	20,56	20,62	20,65	20,64	20,63	20,71	20,68	20,78	20,90	20,89	20,93	20,99	21,07	21,03	21,01	21,16	21,24	21,34	21,39	21,37	21,38	21,42	21,49	21,58	21,66	21,75	21,94	22,08	22,31	22,58	22,76	22,65	22,72	22,73	22,77	22,76	22,67	22,47	22,23	22,33	22,68	22,98	23,21	23,19	23,26	23,34	23,39	23,44	23,42	23,52	23,57	23,62	23,60	23,64	23,68	23,73	23,83	23,89	24,00	24,00	24,05	24,07	24,07	24,14	24,24	24,23	24,18	24,25	24,32	24,33	24,41	24,46	24,41	24,42	24,46	24,46	24,45	24,42	24,46	24,55	24,51	24,58	24,67	24,64	24,62	24,69	24,63	24,59	24,61	24,61	24,57	24,58	24,65	24,70	24,72	24,68	24,67	24,67	24,69	24,75	24,81	24,69	24,68	24,76	24,77	24,72	24,75	24,79	24,82	24,70	24,71	24,78	24,72	24,69	24,77	24,83	24,82	24,76	24,76	24,74	24,71	24,75	24,71	24,75	24,84	24,77	24,81	24,82	24,79	24,81	24,81	24,76	24,72	24,71	24,83	24,87	24,82	24,81	24,80	24,85	24,88	24,81	24,82	24,90	24,88	24,84	24,93	24,88	24,84	24,75	24,79	24,86	24,95	24,89	24,86	24,88	25,00	24,95	24,98	24,99	24,91	24,87	24,89	24,96	24,98	24,91	24,93	24,92	24,98	24,98	24,94	24,98	25,01	25,01	24,97	24,94	24,94	24,94	24,94	24,95	25,01	24,97	24,98	24,98	24,99	24,99	24,94	24,93	24,97	24,90	24,90	24,90	24,91	24,85	24,86	24,83	24,92	24,85	24,78	24,75	24,71	24,69	24,63	24,62	24,66	24,70	24,72	24,70	24,64	24,62	24,53	24,53	24,56	24,51	24,45	24,43	24,43	24,31	24,29	24,24	24,20	24,09	24,10	24,03	23,98	23,87	23,82	23,71	23,77	23,71	23,60	23,57	23,54	23,44	23,44	23,36	23,28	23,30	23,19	23,10	23,06	23,00	22,82	22,56	22,32	22,21	22,40	22,52	22,62	22,66	22,64	22,66	22,59	22,48	22,34	22,09	21,77	21,52	21,41	21,35	21,22	21,14	21,13	21,05	21,09	21,07	21,00	20,93	20,97	20,96	20,92	20,98	20,99	21,09	21,10	20,99	20,87	20,88	20,85	20,84	20,84	20,80	20,78	20,68	20,61	20,67	20,66	20,59	20,49	20,57	20,63	20,60	20,57	20,50	20,55	20,61	20,54	20,63	20,63	20,62	20,59	20,57	20,55	20,54	20,52	20,54	20,53	20,49	20,54	20,56	20,55	20,50	20,52	20,49	20,55	20,55	20,51	20,51	20,52	20,50	20,51	20,46	20,57	20,53	20,46	20,53	20,44	20,50	20,56	20,55	20,51	20,43	20,49	20,54	20,44	20,50	20,46	20,52	20,54	20,57	20,43	20,37	20,52	20,50	20,50	20,50	20,51	20,53	20,44	20,41	20,40	20,48	20,49	20,50	20,39	20,40	20,47	20,42	20,39	20,40	20,41	20,52	20,54	20,49	20,46	20,37	20,44	20,48	20,51	20,48	20,45	20,44	20,50	20,48	20,41	20,45	20,45	20,41	20,44	20,39	20,46	20,54	20,53	20,48	20,41	20,50	20,50	20,40	20,37	20,39	20,46	20,43	20,40	20,58	20,51	20,41	20,46	20,42	20,51	20,52	20,48	20,46	20,43	20,39	20,34	20,33	20,36	20,35	20,41	20,37	20,40	20,39	20,38	20,36	20,41	20,40	20,41	20,49	20,42	20,37	20,31	20,38	20,47	20,40	20,35	20,35	20,43	20,43	20,49	20,42	20,42	20,36	20,44	20,48	20,50	20,44	20,35	20,28	20,28	20,31	20,30	20,35	20,36	20,44	20,39	20,38	20,48	20,44	20,35	20,36	20,42	20,30	20,32	20,36	20,29	20,28	20,34	20,23	20,31	20,39	20,31	20,36	20,40	
20,47	20,34	20,30	20,34	20,32	20,30	20,37	20,48	20,32	20,32	20,34	20,36	20,38	20,37	20,38	20,38	20,32	20,39	20,37	20,41	20,40	20,36	20,36	20,40	20,43	20,37	20,35	20,43	20,45	20,36	20,44	20,39	20,27	20,39	20,48	20,48	20,46	20,36	20,35	20,39	20,39	20,34	20,40	20,45	20,44	20,33	20,33	20,34	20,41	20,49	20,49	20,41	20,37	20,45	20,45	20,46	20,50	20,53	20,50	20,49	20,47	20,43	20,45	20,49	20,36	20,33	20,41	20,48	20,58	20,48	20,41	20,66	20,58	20,48	20,48	20,45	20,36	20,35	20,42	20,51	20,51	20,44	20,42	20,51	20,51	20,45	20,47	20,51	20,48	20,39	20,53	20,47	20,47	20,50	20,44	20,52	20,44	20,42	20,47	20,53	20,55	20,51	20,54	20,54	20,52	20,50	20,48	20,50	20,52	20,49	20,48	20,54	20,57	20,56	20,60	20,47	20,42	20,39	20,47	20,58	20,46	20,47	20,52	20,56	20,48	20,55	20,58	20,47	20,54	20,58	20,57	20,54	20,53	20,59	20,60	20,61	20,53	20,52	20,56	20,54	20,59	20,62	20,55	20,60	20,60	20,57	20,58	20,53	20,56	20,57	20,62	20,59	20,52	20,51	20,56	20,60	20,63	20,64	20,63	20,52	20,53	20,63	20,58	20,61	20,62	20,67	20,64	20,55	20,56	20,57	20,66	20,71	20,71	20,62	20,72	20,65	20,59	20,65	20,65	20,60	20,60	20,60	20,67	20,71	20,77	20,92	20,96	21,02	21,14	21,17	21,12	21,10	21,21	21,29	21,35	21,46	21,44	21,45	21,56	21,56	21,59	21,72	21,82	21,94	22,19	22,41	22,64	22,73	22,71	22,71	22,75	22,87	22,85	22,76	22,70	22,51	22,31	22,45	22,83	23,15	23,23	23,27	23,39	23,50	23,49	23,53	23,64	23,68	23,80	23,80	23,75	23,74	23,80	23,81	23,95	23,98	24,10	24,17	24,13	24,09	24,15	24,28	24,26	24,30	24,37	24,44	24,41	24,42	24,51	24,48	24,44	24,51	24,51	24,50	24,51	24,59	24,65	24,63	24,69	24,74	24,74	24,68	24,70	24,73	24,68	24,68	24,74	24,74	24,74	24,76	24,77	24,85	24,83	24,77	24,74	24,87	24,90	24,84	24,74	24,77	24,81	24,87	24,85	24,86	24,86	24,92	24,80	24,88	24,95	24,90	24,83	24,87	24,89	24,84	24,86	24,85	24,84	24,74	24,75	24,84	24,86	24,92	24,89	24,89	24,91	24,85	24,86	24,94	24,85	24,85	24,85	24,93	24,97	24,94	24,97	24,94	25,01	24,99	24,87	24,90	25,01	24,96	24,98	24,93	24,97	24,94	24,89	24,87	24,96	24,95	24,96	24,99	25,01	25,11	25,06	25,03	25,05	24,97	24,94	24,94	25,03	25,04	25,04	25,01	24,98	25,06	25,10	25,11	25,11	25,13	25,06	25,04	25,05	25,04	25,03	25,03	25,07	25,12	25,11	25,09	25,10	25,11	25,02	25,01	24,97	25,06	25,02	25,00	25,01	24,95	24,85	24,93	24,95	24,99	25,01	24,97	24,89	24,90	24,81	24,73	24,72	24,76	24,73	24,78	24,77	24,70	24,73	24,67	24,64	24,67	24,60	24,54	24,48	24,46	24,43	24,40	24,33	24,26	24,27	24,20	24,16	24,07	23,98	23,89	23,77	23,83	23,78	23,68	23,58	23,60	23,49	23,51	23,49	23,36	23,30	23,26	23,16	23,14	23,04	22,75	22,47	22,36	22,47	22,66	22,67	22,68	22,72	22,68	22,70	22,71	22,67	22,47	22,19	21,84	21,58	21,41	21,34	21,23	21,20	21,22	21,14	21,15	21,14	21,06	21,01	20,96	20,95	20,95	20,98	21,02	21,10	21,13	20,98	20,98	20,96	20,97	20,95	20,89	20,80	20,75	20,69	20,59	20,63	20,62	20,52	20,54	20,56	20,57	20,63	20,65	20,59	20,55	20,60	20,55	20,58	20,59	20,55	20,61	20,61	20,54	20,52	20,44	20,44	20,42	20,48	20,52	20,49	20,54	20,48	20,51	20,44	20,48	20,55	20,48	20,49	20,54	20,50	20,47	20,47	20,47	20,47	20,46	20,57	20,53	20,47	20,45	20,43	20,43	20,43	20,47	20,50	20,47	20,42	20,45	20,45	20,50	20,54	20,46	20,44	20,50	20,46	20,45	20,44	20,48	20,49	20,43	20,41	20,39	20,45	20,46	20,44	20,27	20,37	20,44	20,49	20,42	20,42	20,46	20,45	20,44	20,44	20,48	20,40	20,40	20,39	20,45	20,45	20,45	20,42	20,51	20,51	20,39	20,44	20,39	20,43	20,50	20,43	20,45	20,44	20,37	20,41	20,38	20,46	20,51	20,49	20,44	20,41	20,42	20,47	20,46	20,53	20,47	20,39	20,45	20,45	20,45	20,47	20,50	20,46	20,44	20,43	20,33	20,35	20,43	20,40	20,44	20,46	20,44	20,43	20,44	20,47	20,47	20,47	20,46	20,48	20,47	20,36	20,31	20,42	20,49	20,33	20,35	20,38	20,43	20,39	20,47	20,47	20,46	20,41	20,44	20,49	20,43	20,41	20,32	20,35	20,35	20,36	20,35	20,34	20,38	20,46	20,39	20,36	20,48	20,44	20,37	20,37	20,50	20,47	20,36	20,31	20,41	20,39	20,33	20,37	20,34	20,39	20,41	20,49	20,49	
20,39	20,36	20,25	20,35	20,33	20,29	20,37	20,47	20,37	20,35	20,30	20,28	20,36	20,42	20,31	20,41	20,36	20,38	20,47	20,43	20,42	20,42	20,40	20,42	20,44	20,39	20,34	20,41	20,42	20,43	20,40	20,42	20,42	20,38	20,48	20,53	20,42	20,47	20,39	20,38	20,40	20,39	20,40	20,52	20,42	20,37	20,41	20,43	20,49	20,43	20,44	20,46	20,40	20,38	20,41	20,43	20,47	20,51	20,53	20,45	20,42	20,43	20,49	20,45	20,44	20,40	20,49	20,38	20,44	20,48	20,45	20,60	20,58	20,45	20,40	20,48	20,41	20,37	20,41	20,53	20,53	20,49	20,50	20,50	20,52	20,49	20,52	20,53	20,58	20,45	20,53	20,47	20,45	20,53	20,51	20,46	20,54	20,49	20,44	20,43	20,50	20,52	20,54	20,48	20,47	20,47	20,56	20,59	20,54	20,52	20,50	20,56	20,64	20,55	20,52	20,58	20,49	20,40	20,46	20,52	20,56	20,50	20,50	20,55	20,50	20,58	20,60	20,54	20,55	20,62	20,59	20,57	20,47	20,53	20,57	20,60	20,64	20,58	20,48	20,56	20,62	20,59	20,54	20,53	20,57	20,60	20,55	20,55	20,60	20,64	20,68	20,67	20,52	20,48	20,59	20,56	20,62	20,60	20,63	20,59	20,52	20,61	20,58	20,59	20,62	20,63	20,71	20,58	20,58	20,64	20,68	20,69	20,68	20,66	20,67	20,68	20,61	20,74	20,76	20,70	20,60	20,69	20,73	20,79	20,83	20,86	21,01	21,14	21,24	21,32	21,28	21,28	21,35	21,41	21,42	21,59	21,58	21,52	21,62	21,69	21,75	21,82	21,96	22,07	22,22	22,43	22,69	22,83	22,84	22,77	22,84	22,91	22,88	22,85	22,89	22,82	22,49	22,31	22,71	23,10	23,30	23,29	23,42	23,51	23,57	23,65	23,71	23,86	23,87	23,86	23,88	23,94	23,91	23,95	24,08	24,13	24,15	24,20	24,25	24,24	24,27	24,37	24,33	24,41	24,49	24,52	24,53	24,55	24,60	24,64	24,61	24,58	24,57	24,61	24,67	24,76	24,74	24,74	24,78	24,78	24,85	24,82	24,76	24,75	24,79	24,79	24,79	24,80	24,86	24,92	24,91	24,94	24,95	25,00	24,87	24,96	25,00	24,91	24,84	24,88	24,93	24,97	24,96	24,94	24,88	24,97	24,93	25,00	24,99	25,00	25,06	24,99	25,03	24,97	24,90	24,92	24,95	24,94	24,97	24,96	25,01	25,13	25,03	24,99	25,04	24,98	25,03	25,04	24,95	24,94	25,00	25,08	25,06	25,04	25,05	25,10	25,15	25,05	25,00	24,99	25,04	25,08	25,06	25,07	25,12	25,07	24,98	24,97	25,06	25,11	25,06	25,11	25,10	25,18	25,15	25,11	25,09	25,06	25,11	25,11	25,13	25,20	25,21	25,18	25,09	25,12	25,17	25,24	25,25	25,27	25,17	25,19	25,19	25,15	25,16	25,15	25,10	25,11	25,16	25,10	25,12	25,08	25,12	25,13	25,09	25,13	25,19	25,23	25,12	25,03	24,98	25,13	25,06	25,04	25,08	25,05	24,98	24,99	24,97	24,82	24,85	24,90	24,84	24,86	24,87	24,83	24,82	24,82	24,81	24,72	24,67	24,59	24,56	24,57	24,53	24,54	24,42	24,31	24,33	24,27	24,17	24,11	24,05	24,04	23,95	23,94	23,87	23,82	23,74	23,66	23,61	23,60	23,54	23,42	23,32	23,29	23,25	23,11	22,99	22,65	22,33	22,39	22,70	22,85	22,77	22,74	22,69	22,71	22,76	22,73	22,71	22,60	22,24	21,96	21,66	21,47	21,38	21,33	21,28	21,23	21,19	21,18	21,15	21,09	21,05	21,08	21,04	20,98	21,03	20,99	21,06	21,10	21,02	20,97	21,03	21,02	20,94	20,85	20,84	20,73	20,68	20,64	20,65	20,57	20,55	20,57	20,63	20,63	20,65	20,60	20,60	20,63	20,60	20,65	20,63	20,53	20,58	20,59	20,54	20,52	20,53	20,59	20,53	20,49	20,51	20,61	20,53	20,52	20,51	20,52	20,54	20,45	20,46	20,51	20,49	20,48	20,48	20,45	20,47	20,50	20,44	20,42	20,47	20,52	20,55	20,56	20,48	20,47	20,42	20,54	20,56	20,51	20,43	20,40	20,47	20,49	20,54	20,45	20,41	20,54	20,49	20,44	20,46	20,48	20,51	20,43	20,45	20,52	20,50	20,44	20,41	20,35	20,43	20,40	20,40	20,37	20,45	20,51	20,51	20,45	20,49	20,53	20,44	20,51	20,45	20,38	20,40	20,36	20,42	20,48	20,53	20,42	20,40	20,44	20,47	20,50	20,47	20,48	20,49	20,38	20,40	20,42	20,41	20,45	20,47	20,52	20,36	20,42	20,37	20,45	20,47	20,46	20,40	20,38	20,40	20,47	20,45	20,46	20,51	20,50	20,47	20,36	20,36	20,44	20,56	20,53	20,50	20,41	20,43	20,52	20,48	20,53	20,47	20,45	20,40	20,38	20,42	20,34	20,44	20,49	20,42	20,43	20,39	20,49	20,47	20,43	20,50	20,47	20,49	20,56	20,47	20,42	20,35	20,34	20,43	20,39	20,38	20,35	20,45	20,47	20,40	20,39	20,41	20,49	20,42	20,39	20,42	20,49	20,44	20,48	20,41	20,46	20,41	20,30	20,38	20,39	20,34	20,40	20,48	20,50	
20,35	20,35	20,36	20,32	20,30	20,36	20,41	20,42	20,37	20,35	20,37	20,33	20,38	20,34	20,43	20,44	20,39	20,41	20,45	20,47	20,44	20,43	20,46	20,40	20,41	20,41	20,31	20,36	20,44	20,48	20,36	20,35	20,34	20,39	20,43	20,45	20,48	20,41	20,36	20,43	20,44	20,39	20,47	20,59	20,51	20,42	20,48	20,46	20,50	20,46	20,39	20,45	20,42	20,45	20,47	20,48	20,45	20,51	20,50	20,44	20,40	20,52	20,54	20,52	20,45	20,43	20,47	20,37	20,37	20,42	20,44	20,61	20,61	20,54	20,50	20,46	20,41	20,44	20,37	20,42	20,51	20,44	20,44	20,39	20,45	20,55	20,59	20,50	20,51	20,53	20,52	20,46	20,45	20,44	20,44	20,48	20,58	20,55	20,49	20,53	20,49	20,52	20,55	20,46	20,42	20,46	20,46	20,51	20,47	20,49	20,46	20,47	20,61	20,52	20,49	20,50	20,47	20,44	20,50	20,60	20,62	20,51	20,46	20,54	20,49	20,51	20,58	20,55	20,57	20,48	20,54	20,55	20,47	20,50	20,54	20,60	20,58	20,61	20,63	20,58	20,60	20,62	20,61	20,59	20,59	20,64	20,61	20,60	20,57	20,58	20,63	20,61	20,52	20,52	20,62	20,62	20,61	20,62	20,64	20,59	20,44	20,55	20,65	20,66	20,64	20,75	20,74	20,63	20,66	20,71	20,70	20,67	20,73	20,68	20,79	20,75	20,72	20,72	20,78	20,76	20,76	20,72	20,80	20,80	20,85	20,92	21,05	21,23	21,30	21,37	21,38	21,41	21,54	21,59	21,62	21,70	21,75	21,71	21,74	21,75	21,86	21,97	22,07	22,17	22,34	22,57	22,75	22,90	22,95	22,92	22,97	23,03	22,98	22,94	23,09	23,01	22,80	22,49	22,49	22,95	23,33	23,39	23,48	23,49	23,53	23,63	23,75	23,82	23,89	23,91	23,99	24,01	24,04	24,11	24,17	24,18	24,23	24,30	24,30	24,35	24,35	24,41	24,44	24,49	24,52	24,60	24,64	24,64	24,68	24,68	24,71	24,67	24,67	24,62	24,77	24,87	24,82	24,74	24,76	24,81	24,95	24,95	24,95	24,90	24,85	24,87	24,86	24,89	24,88	25,01	25,06	25,06	24,99	25,05	24,94	25,04	25,14	25,04	25,02	25,07	25,07	25,14	25,05	25,01	25,05	25,12	25,07	25,03	25,03	25,07	25,19	25,14	25,05	25,14	25,03	25,07	25,10	25,09	25,05	25,03	25,11	25,22	25,10	25,05	25,11	25,15	25,10	25,15	25,11	25,08	25,07	25,15	25,16	25,13	25,18	25,13	25,19	25,14	25,14	25,16	25,16	25,14	25,20	25,21	25,18	25,19	25,12	25,12	25,17	25,18	25,15	25,16	25,18	25,27	25,25	25,21	25,18	25,19	25,21	25,22	25,28	25,34	25,29	25,23	25,22	25,27	25,29	25,31	25,35	25,31	25,26	25,28	25,33	25,30	25,17	25,15	25,23	25,24	25,25	25,24	25,28	25,25	25,28	25,27	25,30	25,28	25,26	25,28	25,19	25,11	25,06	25,23	25,20	25,17	25,10	25,11	25,08	25,13	25,08	24,98	25,00	24,96	24,97	24,90	24,93	24,97	24,95	24,89	24,89	24,82	24,71	24,66	24,69	24,65	24,64	24,57	24,52	24,49	24,41	24,32	24,25	24,16	24,21	24,21	24,13	24,07	23,93	23,89	23,83	23,71	23,66	23,67	23,57	23,44	23,35	23,35	23,31	23,16	22,90	22,55	22,36	22,61	22,87	22,94	22,86	22,87	22,78	22,79	22,81	22,78	22,67	22,61	22,34	21,94	21,65	21,46	21,46	21,39	21,34	21,26	21,14	21,21	21,24	21,13	21,11	21,06	21,01	21,02	21,04	21,06	21,04	21,12	21,00	21,02	21,00	20,98	20,95	20,87	20,82	20,74	20,65	20,65	20,71	20,70	20,58	20,58	20,66	20,66	20,61	20,59	20,56	20,59	20,64	20,61	20,61	20,56	20,61	20,61	20,61	20,55	20,53	20,62	20,65	20,56	20,54	20,54	20,57	20,54	20,55	20,54	20,61	20,56	20,52	20,51	20,57	20,55	20,49	20,49	20,47	20,64	20,61	20,55	20,48	20,43	20,51	20,56	20,65	20,55	20,43	20,51	20,52	20,52	20,51	20,48	20,55	20,59	20,51	20,35	20,41	20,52	20,51	20,57	20,50	20,55	20,56	20,48	20,55	20,58	20,52	20,39	20,42	20,38	20,45	20,40	20,39	20,36	20,36	20,43	20,44	20,42	20,55	20,59	20,42	20,48	20,49	20,40	20,39	20,35	20,45	20,49	20,46	20,47	20,43	20,44	20,46	20,44	20,44	20,57	20,49	20,47	20,46	20,49	20,39	20,46	20,39	20,44	20,41	20,36	20,38	20,42	20,47	20,45	20,43	20,41	20,39	20,52	20,42	20,38	20,38	20,47	20,46	20,41	20,38	20,40	20,51	20,58	20,49	20,42	20,40	20,47	20,39	20,47	20,55	20,40	20,46	20,45	20,43	20,37	20,44	20,53	20,43	20,47	20,47	20,41	20,44	20,42	20,51	20,50	20,43	20,45	20,50	20,38	20,36	20,38	20,45	20,44	20,35	20,32	20,44	20,41	20,41	20,47	20,46	20,48	20,39	20,27	20,35	20,47	20,37	20,43	20,47	20,43	20,35	20,33	20,34	20,27	20,33	20,42	20,44	20,44	
20,35	20,38	20,35	20,35	20,31	20,40	20,37	20,38	20,42	20,37	20,36	20,39	20,41	20,42	20,48	20,56	20,41	20,38	20,36	20,38	20,44	20,46	20,50	20,40	20,40	20,43	20,37	20,35	20,47	20,46	20,40	20,36	20,34	20,35	20,42	20,44	20,47	20,38	20,34	20,42	20,41	20,43	20,50	20,59	20,54	20,44	20,46	20,39	20,41	20,51	20,52	20,45	20,45	20,47	20,50	20,53	20,46	20,43	20,42	20,38	20,43	20,44	20,51	20,51	20,48	20,50	20,47	20,50	20,45	20,48	20,45	20,50	20,58	20,55	20,54	20,45	20,41	20,48	20,39	20,35	20,46	20,52	20,52	20,49	20,42	20,56	20,55	20,51	20,52	20,55	20,51	20,52	20,38	20,40	20,46	20,50	20,58	20,62	20,49	20,61	20,61	20,52	20,48	20,47	20,55	20,47	20,49	20,45	20,42	20,45	20,48	20,45	20,49	20,48	20,49	20,45	20,43	20,42	20,54	20,57	20,55	20,48	20,49	20,55	20,49	20,54	20,57	20,61	20,57	20,53	20,55	20,60	20,55	20,47	20,45	20,56	20,57	20,59	20,55	20,54	20,51	20,59	20,52	20,49	20,50	20,66	20,63	20,55	20,50	20,57	20,50	20,55	20,57	20,51	20,61	20,60	20,60	20,59	20,60	20,57	20,55	20,65	20,64	20,79	20,76	20,76	20,77	20,69	20,76	20,82	20,79	20,73	20,78	20,81	20,78	20,82	20,76	20,72	20,77	20,83	20,80	20,76	20,78	20,81	20,90	20,96	21,10	21,32	21,39	21,46	21,48	21,56	21,67	21,73	21,70	21,77	21,81	21,82	21,93	21,97	22,00	22,14	22,14	22,27	22,46	22,71	22,84	22,89	22,91	22,90	22,97	23,10	23,08	23,05	23,11	23,12	23,00	22,78	22,50	22,64	23,12	23,38	23,47	23,52	23,61	23,74	23,80	23,88	23,94	24,05	24,11	24,04	24,11	24,21	24,24	24,23	24,36	24,39	24,35	24,43	24,50	24,50	24,51	24,58	24,63	24,69	24,68	24,76	24,75	24,77	24,78	24,79	24,80	24,76	24,88	24,95	24,94	24,93	24,89	24,89	24,98	25,09	25,08	25,03	25,00	24,97	24,99	24,98	24,94	25,04	25,11	25,15	25,06	25,13	25,07	25,10	25,23	25,19	25,07	25,13	25,15	25,22	25,18	25,12	25,22	25,20	25,11	25,10	25,18	25,26	25,26	25,20	25,12	25,16	25,14	25,17	25,16	25,19	25,18	25,17	25,16	25,23	25,18	25,19	25,27	25,31	25,23	25,23	25,22	25,23	25,21	25,26	25,28	25,21	25,25	25,25	25,29	25,27	25,31	25,30	25,28	25,28	25,27	25,27	25,26	25,25	25,22	25,21	25,27	25,27	25,25	25,26	25,32	25,38	25,40	25,37	25,35	25,32	25,29	25,27	25,44	25,42	25,32	25,29	25,27	25,35	25,40	25,35	25,35	25,43	25,39	25,39	25,42	25,42	25,39	25,25	25,30	25,35	25,32	25,37	25,41	25,40	25,33	25,31	25,34	25,32	25,30	25,30	25,28	25,21	25,18	25,20	25,16	25,25	25,18	25,17	25,16	25,20	25,16	25,09	25,09	24,99	25,01	25,04	24,99	24,97	24,97	24,96	24,89	24,90	24,83	24,84	24,79	24,78	24,69	24,58	24,56	24,51	24,43	24,42	24,41	24,34	24,28	24,29	24,21	24,15	24,12	23,98	23,92	23,85	23,76	23,77	23,63	23,49	23,40	23,40	23,28	23,07	22,79	22,60	22,59	22,92	23,00	23,00	22,93	22,90	22,88	22,83	22,90	22,85	22,68	22,62	22,38	21,99	21,61	21,46	21,45	21,42	21,35	21,30	21,27	21,26	21,29	21,21	21,18	21,20	21,12	21,06	21,12	21,13	21,08	21,15	21,08	21,08	21,11	21,01	20,97	20,94	20,84	20,66	20,67	20,65	20,63	20,71	20,70	20,69	20,61	20,59	20,61	20,60	20,57	20,58	20,63	20,59	20,58	20,58	20,59	20,64	20,64	20,58	20,52	20,54	20,69	20,62	20,61	20,57	20,59	20,58	20,56	20,56	20,56	20,50	20,53	20,60	20,59	20,62	20,57	20,42	20,43	20,50	20,56	20,53	20,50	20,55	20,54	20,56	20,51	20,56	20,44	20,41	20,45	20,47	20,54	20,46	20,52	20,55	20,42	20,41	20,53	20,55	20,47	20,48	20,49	20,49	20,53	20,48	20,52	20,50	20,49	20,43	20,39	20,37	20,40	20,41	20,35	20,44	20,36	20,40	20,46	20,44	20,53	20,55	20,47	20,46	20,51	20,51	20,48	20,39	20,39	20,51	20,47	20,40	20,47	20,48	20,46	20,40	20,38	20,53	20,47	20,35	20,48	20,51	20,42	20,45	20,40	20,38	20,40	20,41	20,40	20,37	20,43	20,49	20,48	20,40	20,42	20,46	20,42	20,40	20,50	20,46	20,45	20,48	20,44	20,43	20,44	20,45	20,38	20,35	20,37	20,46	20,36	20,34	20,52	20,47	20,42	20,50	20,47	20,44	20,46	20,54	20,51	20,51	20,43	20,43	20,41	20,45	20,57	20,45	20,35	20,32	20,41	20,44	20,37	20,46	20,51	20,45	20,40	20,34	20,38	20,37	20,43	20,45	20,42	20,50	20,45	20,43	20,39	20,39	20,32	20,38	20,39	20,43	20,37	20,33	20,41	20,41	20,41	20,43	20,41	20,38	
20,38	20,33	20,35	20,33	20,29	20,36	20,43	20,35	20,39	20,34	20,31	20,33	20,37	20,47	20,47	20,45	20,37	20,27	20,25	20,33	20,41	20,47	20,42	20,45	20,42	20,39	20,37	20,36	20,31	20,36	20,36	20,34	20,36	20,34	20,43	20,38	20,42	20,42	20,28	20,36	20,34	20,40	20,48	20,46	20,49	20,44	20,42	20,38	20,40	20,43	20,52	20,46	20,42	20,42	20,45	20,45	20,42	20,44	20,45	20,41	20,34	20,39	20,44	20,47	20,44	20,47	20,44	20,43	20,37	20,39	20,42	20,50	20,52	20,53	20,42	20,42	20,42	20,42	20,39	20,38	20,43	20,50	20,55	20,51	20,49	20,46	20,39	20,49	20,55	20,53	20,54	20,48	20,40	20,37	20,42	20,48	20,45	20,52	20,57	20,55	20,52	20,53	20,50	20,45	20,57	20,54	20,53	20,47	20,45	20,45	20,48	20,55	20,57	20,46	20,49	20,47	20,42	20,48	20,55	20,58	20,42	20,50	20,59	20,54	20,45	20,55	20,56	20,53	20,53	20,57	20,57	20,55	20,52	20,44	20,41	20,53	20,58	20,60	20,56	20,47	20,48	20,56	20,55	20,48	20,50	20,57	20,60	20,53	20,50	20,55	20,49	20,54	20,62	20,53	20,52	20,65	20,59	20,67	20,69	20,62	20,58	20,77	20,75	20,87	21,02	20,94	20,97	20,96	21,02	21,05	21,10	20,95	20,97	20,97	20,86	20,88	20,85	20,82	20,84	20,87	20,83	20,81	20,84	20,90	20,95	21,03	21,16	21,43	21,56	21,61	21,66	21,76	21,81	21,80	21,84	21,89	21,91	21,91	22,01	22,09	22,18	22,29	22,28	22,35	22,57	22,74	22,85	22,98	22,98	22,86	22,90	23,03	23,12	23,12	23,15	23,19	23,16	23,02	22,72	22,47	22,77	23,22	23,46	23,61	23,65	23,76	23,82	23,83	23,93	24,04	24,11	23,96	24,03	24,23	24,33	24,25	24,34	24,48	24,47	24,44	24,54	24,50	24,54	24,64	24,68	24,66	24,72	24,81	24,80	24,88	24,88	24,82	24,95	24,95	24,92	24,99	25,03	25,06	25,01	24,95	25,00	25,14	25,11	25,10	25,09	25,10	25,10	25,09	25,09	25,13	25,15	25,15	25,11	25,12	25,11	25,12	25,32	25,28	25,25	25,16	25,17	25,22	25,21	25,23	25,23	25,20	25,18	25,18	25,25	25,23	25,27	25,17	25,20	25,28	25,31	25,28	25,25	25,26	25,31	25,30	25,26	25,24	25,27	25,24	25,29	25,36	25,35	25,31	25,33	25,37	25,36	25,31	25,40	25,33	25,31	25,41	25,42	25,31	25,29	25,36	25,35	25,40	25,33	25,32	25,31	25,33	25,28	25,25	25,31	25,31	25,39	25,43	25,39	25,45	25,46	25,36	25,33	25,38	25,34	25,36	25,40	25,42	25,33	25,35	25,38	25,44	25,46	25,43	25,42	25,41	25,43	25,49	25,43	25,34	25,43	25,43	25,35	25,40	25,45	25,48	25,49	25,43	25,43	25,40	25,35	25,34	25,40	25,41	25,34	25,32	25,30	25,29	25,24	25,28	25,25	25,25	25,20	25,17	25,14	25,15	25,19	25,11	25,04	25,06	25,11	25,05	25,05	24,99	24,98	24,96	24,96	24,95	24,88	24,74	24,77	24,68	24,58	24,58	24,44	24,46	24,47	24,37	24,32	24,29	24,24	24,15	24,15	24,15	24,00	23,97	23,86	23,76	23,70	23,64	23,52	23,44	23,29	22,95	22,64	22,66	22,90	23,04	23,14	23,06	22,98	22,99	22,95	22,88	22,95	22,89	22,77	22,66	22,43	22,03	21,77	21,61	21,54	21,47	21,47	21,37	21,30	21,32	21,30	21,31	21,21	21,28	21,27	21,20	21,22	21,14	21,12	21,18	21,21	21,12	21,11	21,10	21,09	21,05	20,86	20,75	20,70	20,64	20,62	20,72	20,74	20,65	20,60	20,63	20,58	20,59	20,63	20,58	20,62	20,57	20,63	20,58	20,55	20,61	20,57	20,52	20,51	20,60	20,64	20,62	20,59	20,59	20,60	20,56	20,53	20,50	20,43	20,45	20,45	20,56	20,55	20,50	20,50	20,47	20,48	20,53	20,43	20,45	20,52	20,54	20,51	20,50	20,46	20,51	20,47	20,41	20,41	20,41	20,47	20,47	20,43	20,47	20,40	20,40	20,47	20,56	20,44	20,41	20,42	20,40	20,49	20,50	20,49	20,47	20,51	20,42	20,37	20,32	20,45	20,40	20,35	20,38	20,37	20,48	20,51	20,51	20,48	20,51	20,47	20,42	20,43	20,49	20,47	20,35	20,34	20,47	20,54	20,45	20,40	20,46	20,45	20,44	20,40	20,52	20,45	20,33	20,41	20,43	20,40	20,45	20,42	20,43	20,41	20,45	20,38	20,37	20,50	20,52	20,45	20,41	20,44	20,46	20,47	20,47	20,45	20,45	20,37	20,34	20,40	20,34	20,38	20,37	20,30	20,34	20,41	20,42	20,34	20,40	20,49	20,47	20,45	20,40	20,36	20,32	20,43	20,56	20,54	20,52	20,39	20,43	20,45	20,47	20,49	20,47	20,34	20,30	20,41	20,39	20,41	20,44	20,50	20,40	20,45	20,39	20,33	20,38	20,43	20,44	20,37	20,37	20,48	20,45	20,42	20,37	20,33	20,36	20,45	20,38	20,51	20,38	20,35	20,45	20,42	20,43	20,42	20,42	
20,32	20,23	20,27	20,30	20,25	20,35	20,50	20,43	20,41	20,39	20,28	20,25	20,33	20,40	20,36	20,40	20,29	20,26	20,30	20,42	20,42	20,41	20,41	20,48	20,43	20,36	20,32	20,41	20,39	20,42	20,42	20,37	20,37	20,40	20,35	20,40	20,47	20,45	20,34	20,39	20,44	20,42	20,43	20,50	20,45	20,36	20,39	20,40	20,40	20,43	20,40	20,38	20,33	20,35	20,39	20,53	20,47	20,49	20,50	20,52	20,39	20,42	20,42	20,39	20,31	20,40	20,41	20,45	20,39	20,39	20,42	20,53	20,45	20,48	20,42	20,41	20,35	20,36	20,38	20,45	20,54	20,54	20,55	20,48	20,43	20,46	20,47	20,52	20,57	20,46	20,44	20,46	20,34	20,49	20,43	20,53	20,48	20,45	20,46	20,51	20,46	20,48	20,50	20,42	20,50	20,53	20,52	20,49	20,50	20,50	20,44	20,41	20,55	20,52	20,45	20,43	20,43	20,56	20,56	20,56	20,45	20,43	20,56	20,54	20,48	20,52	20,58	20,52	20,51	20,56	20,54	20,62	20,50	20,44	20,49	20,51	20,50	20,58	20,57	20,51	20,47	20,54	20,57	20,57	20,57	20,57	20,50	20,49	20,54	20,46	20,53	20,60	20,55	20,54	20,50	20,60	20,64	20,68	20,76	20,70	20,71	20,87	20,91	21,09	21,27	21,33	21,38	21,43	21,47	21,50	21,49	21,40	21,34	21,32	21,22	21,23	21,11	21,04	20,99	21,05	20,97	20,93	20,93	20,94	20,98	21,14	21,32	21,50	21,66	21,79	21,82	21,85	21,96	21,95	22,01	22,06	22,12	22,11	22,20	22,24	22,29	22,45	22,51	22,53	22,64	22,75	22,81	22,99	23,06	22,98	22,91	23,02	23,06	23,11	23,13	23,10	23,18	23,15	22,98	22,65	22,61	23,00	23,46	23,60	23,70	23,73	23,83	23,95	23,96	24,03	24,12	24,10	24,06	24,32	24,42	24,33	24,36	24,49	24,54	24,49	24,59	24,62	24,60	24,69	24,79	24,78	24,83	24,83	24,88	24,92	24,94	24,91	24,99	24,96	24,92	24,97	25,06	25,07	25,06	25,06	25,10	25,19	25,20	25,19	25,18	25,19	25,17	25,20	25,25	25,24	25,28	25,24	25,18	25,20	25,18	25,26	25,38	25,33	25,32	25,24	25,21	25,28	25,33	25,31	25,34	25,36	25,32	25,29	25,32	25,30	25,28	25,28	25,34	25,34	25,39	25,44	25,43	25,36	25,38	25,35	25,31	25,36	25,33	25,40	25,40	25,34	25,37	25,36	25,43	25,42	25,47	25,43	25,43	25,43	25,36	25,47	25,48	25,40	25,41	25,39	25,43	25,49	25,40	25,37	25,42	25,37	25,33	25,40	25,37	25,49	25,45	25,41	25,39	25,44	25,55	25,43	25,38	25,38	25,41	25,39	25,48	25,53	25,50	25,51	25,50	25,59	25,65	25,57	25,53	25,51	25,47	25,47	25,49	25,40	25,54	25,59	25,46	25,53	25,55	25,54	25,54	25,50	25,43	25,47	25,42	25,39	25,46	25,46	25,40	25,40	25,38	25,42	25,40	25,45	25,33	25,36	25,25	25,24	25,20	25,19	25,22	25,24	25,18	25,16	25,17	25,11	25,06	25,07	25,01	25,06	25,01	24,97	24,90	24,85	24,83	24,79	24,69	24,69	24,58	24,56	24,59	24,44	24,33	24,37	24,28	24,19	24,17	24,20	24,18	24,02	23,95	23,88	23,76	23,68	23,57	23,42	23,21	22,79	22,64	22,90	23,16	23,13	23,17	23,12	23,02	23,07	23,08	23,00	22,94	22,84	22,81	22,76	22,47	22,12	21,87	21,76	21,70	21,62	21,62	21,54	21,39	21,41	21,38	21,35	21,34	21,26	21,29	21,30	21,27	21,27	21,15	21,20	21,21	21,20	21,14	21,09	21,06	21,04	20,95	20,79	20,76	20,69	20,62	20,67	20,67	20,60	20,61	20,68	20,62	20,64	20,63	20,55	20,57	20,55	20,55	20,59	20,59	20,62	20,59	20,52	20,50	20,55	20,60	20,53	20,56	20,59	20,62	20,58	20,49	20,44	20,45	20,48	20,49	20,49	20,51	20,50	20,49	20,45	20,44	20,59	20,50	20,43	20,55	20,57	20,44	20,51	20,46	20,47	20,43	20,47	20,52	20,48	20,47	20,51	20,36	20,40	20,41	20,37	20,44	20,51	20,50	20,42	20,42	20,43	20,50	20,38	20,39	20,44	20,48	20,42	20,40	20,32	20,52	20,47	20,36	20,39	20,31	20,41	20,53	20,46	20,44	20,36	20,39	20,41	20,49	20,49	20,45	20,41	20,41	20,45	20,44	20,44	20,45	20,42	20,47	20,45	20,35	20,47	20,47	20,37	20,41	20,43	20,45	20,47	20,51	20,51	20,38	20,35	20,36	20,44	20,59	20,53	20,40	20,38	20,38	20,47	20,54	20,50	20,46	20,39	20,36	20,28	20,43	20,41	20,44	20,46	20,25	20,36	20,40	20,40	20,32	20,38	20,50	20,50	20,41	20,39	20,34	20,36	20,36	20,49	20,48	20,39	20,38	20,44	20,50	20,38	20,40	20,39	20,35	20,30	20,39	20,34	20,35	20,38	20,49	20,43	20,42	20,39	20,38	20,43	20,43	20,47	20,44	20,39	20,46	20,44	20,33	20,37	20,37	20,40	20,43	20,38	20,43	20,42	20,35	20,41	20,48	20,44	20,41	20,46	
20,43	20,36	20,18	20,27	20,30	20,34	20,38	20,41	20,36	20,38	20,30	20,32	20,36	20,43	20,31	20,39	20,37	20,44	20,41	20,42	20,41	20,47	20,36	20,45	20,41	20,26	20,30	20,34	20,36	20,36	20,41	20,50	20,46	20,38	20,49	20,45	20,42	20,38	20,44	20,45	20,44	20,51	20,43	20,37	20,44	20,42	20,44	20,47	20,41	20,42	20,48	20,35	20,40	20,41	20,42	20,54	20,53	20,45	20,45	20,51	20,43	20,46	20,50	20,43	20,41	20,45	20,50	20,38	20,43	20,44	20,45	20,60	20,54	20,50	20,54	20,42	20,33	20,37	20,38	20,41	20,47	20,49	20,51	20,51	20,39	20,36	20,45	20,50	20,48	20,45	20,50	20,42	20,36	20,45	20,39	20,45	20,50	20,47	20,47	20,46	20,49	20,53	20,49	20,49	20,46	20,42	20,42	20,51	20,52	20,51	20,47	20,45	20,46	20,52	20,46	20,42	20,41	20,39	20,50	20,50	20,47	20,43	20,49	20,50	20,46	20,51	20,52	20,53	20,55	20,54	20,58	20,56	20,50	20,51	20,59	20,58	20,49	20,51	20,57	20,55	20,53	20,52	20,52	20,57	20,53	20,53	20,52	20,47	20,52	20,52	20,47	20,55	20,49	20,54	20,56	20,61	20,66	20,63	20,73	20,82	20,98	21,13	21,24	21,49	21,62	21,61	21,62	21,67	21,73	21,84	21,86	21,86	21,94	21,91	21,87	21,80	21,65	21,56	21,51	21,40	21,28	21,14	21,14	21,09	21,14	21,17	21,41	21,71	21,92	22,02	22,03	22,07	22,09	22,13	22,20	22,26	22,28	22,34	22,46	22,49	22,54	22,60	22,63	22,77	22,85	22,81	22,82	22,95	23,02	23,03	23,05	23,09	23,09	23,10	23,14	23,19	23,23	23,25	23,16	22,96	22,66	22,70	23,21	23,56	23,69	23,78	23,86	23,98	24,02	24,09	24,23	24,14	24,22	24,30	24,44	24,44	24,47	24,49	24,57	24,62	24,71	24,77	24,76	24,84	24,83	24,92	24,90	24,88	24,95	24,99	24,96	25,02	25,06	25,07	25,01	25,07	25,10	25,15	25,18	25,16	25,17	25,26	25,23	25,23	25,28	25,25	25,26	25,26	25,29	25,31	25,38	25,31	25,26	25,25	25,26	25,40	25,45	25,40	25,34	25,29	25,29	25,40	25,42	25,44	25,37	25,44	25,47	25,34	25,40	25,42	25,39	25,45	25,41	25,45	25,42	25,48	25,51	25,41	25,42	25,49	25,42	25,39	25,45	25,51	25,53	25,44	25,39	25,46	25,54	25,54	25,56	25,55	25,43	25,36	25,39	25,50	25,51	25,47	25,49	25,52	25,45	25,49	25,49	25,49	25,45	25,47	25,46	25,51	25,52	25,52	25,53	25,48	25,49	25,53	25,58	25,50	25,42	25,48	25,53	25,52	25,54	25,59	25,58	25,54	25,59	25,61	25,68	25,73	25,65	25,67	25,59	25,52	25,59	25,57	25,54	25,61	25,61	25,52	25,56	25,60	25,60	25,55	25,54	25,52	25,49	25,44	25,45	25,46	25,45	25,48	25,50	25,54	25,40	25,43	25,41	25,34	25,31	25,32	25,29	25,22	25,33	25,34	25,34	25,31	25,33	25,16	25,09	25,08	25,15	25,16	25,03	24,99	24,96	24,93	24,92	24,85	24,85	24,75	24,61	24,61	24,63	24,48	24,39	24,42	24,43	24,34	24,27	24,25	24,18	24,07	24,01	23,94	23,79	23,71	23,53	23,32	23,05	22,79	22,88	23,13	23,26	23,27	23,17	23,15	23,04	23,07	23,13	23,10	23,03	22,85	22,80	22,81	22,52	22,23	22,06	21,88	21,77	21,73	21,70	21,61	21,59	21,56	21,54	21,42	21,44	21,37	21,35	21,35	21,30	21,26	21,27	21,33	21,32	21,30	21,21	21,13	21,11	21,04	20,94	20,85	20,71	20,67	20,64	20,63	20,64	20,64	20,60	20,51	20,60	20,70	20,64	20,53	20,57	20,56	20,54	20,52	20,66	20,63	20,56	20,55	20,56	20,56	20,59	20,59	20,59	20,60	20,58	20,51	20,52	20,54	20,57	20,55	20,49	20,51	20,52	20,53	20,48	20,36	20,37	20,53	20,52	20,48	20,57	20,54	20,39	20,53	20,50	20,42	20,47	20,48	20,48	20,54	20,49	20,53	20,47	20,38	20,38	20,42	20,52	20,57	20,47	20,47	20,50	20,49	20,54	20,43	20,40	20,45	20,43	20,40	20,44	20,39	20,43	20,49	20,42	20,47	20,38	20,43	20,45	20,41	20,42	20,36	20,33	20,43	20,48	20,51	20,44	20,39	20,47	20,40	20,39	20,34	20,42	20,40	20,41	20,46	20,37	20,48	20,53	20,42	20,39	20,42	20,46	20,47	20,47	20,50	20,40	20,34	20,36	20,45	20,53	20,46	20,44	20,41	20,35	20,35	20,49	20,42	20,37	20,45	20,47	20,36	20,38	20,41	20,48	20,51	20,36	20,28	20,34	20,37	20,40	20,41	20,45	20,51	20,51	20,50	20,41	20,40	20,44	20,51	20,44	20,35	20,43	20,41	20,35	20,44	20,42	20,39	20,38	20,43	20,36	20,32	20,42	20,37	20,40	20,32	20,30	20,39	20,38	20,40	20,43	20,44	20,52	20,46	20,43	20,44	20,31	20,31	20,32	20,41	20,43	20,39	20,39	20,35	20,43	20,45	20,40	20,38	20,39	20,37	
20,40	20,40	20,21	20,29	20,39	20,32	20,27	20,35	20,36	20,39	20,35	20,36	20,35	20,36	20,31	20,42	20,42	20,35	20,39	20,45	20,40	20,40	20,44	20,49	20,37	20,24	20,31	20,31	20,36	20,32	20,32	20,44	20,39	20,28	20,39	20,45	20,41	20,34	20,40	20,46	20,42	20,47	20,42	20,37	20,37	20,48	20,46	20,33	20,46	20,46	20,55	20,48	20,46	20,42	20,49	20,51	20,48	20,43	20,38	20,44	20,44	20,38	20,50	20,51	20,43	20,47	20,44	20,41	20,44	20,43	20,41	20,56	20,48	20,55	20,57	20,47	20,40	20,43	20,45	20,42	20,35	20,41	20,46	20,45	20,43	20,47	20,43	20,44	20,44	20,42	20,54	20,53	20,40	20,47	20,38	20,43	20,57	20,52	20,47	20,46	20,46	20,51	20,43	20,44	20,40	20,34	20,50	20,50	20,38	20,41	20,51	20,51	20,58	20,48	20,49	20,43	20,45	20,44	20,47	20,50	20,45	20,40	20,45	20,56	20,44	20,51	20,48	20,51	20,54	20,58	20,57	20,59	20,54	20,55	20,63	20,63	20,55	20,46	20,46	20,49	20,51	20,53	20,55	20,57	20,55	20,51	20,52	20,48	20,51	20,47	20,51	20,61	20,56	20,54	20,60	20,63	20,65	20,68	20,82	21,00	21,16	21,40	21,46	21,50	21,53	21,44	21,45	21,50	21,51	21,65	21,77	21,86	22,04	22,15	22,16	22,22	22,19	22,09	22,08	22,04	21,86	21,74	21,64	21,59	21,53	21,50	21,64	21,87	22,10	22,19	22,20	22,31	22,32	22,29	22,38	22,49	22,56	22,62	22,65	22,73	22,78	22,88	22,84	22,91	22,90	22,89	22,88	22,96	23,02	22,99	23,07	23,18	23,17	23,15	23,22	23,26	23,22	23,22	23,21	23,20	22,92	22,64	22,89	23,44	23,69	23,81	23,90	24,02	24,07	24,11	24,25	24,23	24,18	24,28	24,34	24,43	24,54	24,52	24,55	24,59	24,69	24,84	24,78	24,85	24,86	24,83	24,93	24,96	25,01	25,02	24,99	25,03	25,05	25,13	25,13	25,13	25,21	25,24	25,20	25,23	25,22	25,27	25,22	25,31	25,37	25,35	25,39	25,32	25,28	25,36	25,48	25,40	25,33	25,25	25,33	25,42	25,47	25,45	25,42	25,42	25,36	25,48	25,48	25,50	25,44	25,44	25,46	25,44	25,47	25,50	25,50	25,56	25,50	25,56	25,57	25,56	25,51	25,48	25,56	25,59	25,57	25,55	25,55	25,58	25,56	25,55	25,52	25,61	25,57	25,56	25,59	25,55	25,48	25,46	25,52	25,55	25,52	25,54	25,55	25,50	25,48	25,48	25,52	25,57	25,56	25,55	25,65	25,59	25,59	25,60	25,56	25,54	25,63	25,66	25,57	25,50	25,50	25,56	25,60	25,61	25,60	25,54	25,54	25,59	25,62	25,66	25,71	25,68	25,71	25,66	25,68	25,61	25,62	25,66	25,54	25,52	25,61	25,60	25,58	25,63	25,62	25,59	25,56	25,57	25,50	25,48	25,47	25,46	25,43	25,47	25,47	25,44	25,43	25,43	25,41	25,38	25,31	25,35	25,27	25,21	25,31	25,32	25,35	25,34	25,36	25,25	25,18	25,15	25,12	25,09	25,01	24,93	24,96	24,95	24,91	24,89	24,82	24,82	24,71	24,64	24,66	24,59	24,48	24,46	24,46	24,43	24,28	24,22	24,14	24,03	24,00	23,94	23,85	23,71	23,55	23,17	22,86	22,91	23,11	23,24	23,27	23,29	23,23	23,23	23,16	23,09	23,08	23,10	23,04	22,96	22,91	22,83	22,60	22,26	22,11	21,97	21,84	21,74	21,75	21,76	21,64	21,66	21,66	21,55	21,46	21,44	21,47	21,46	21,40	21,31	21,34	21,42	21,35	21,34	21,31	21,22	21,22	21,09	20,90	20,79	20,69	20,63	20,66	20,64	20,60	20,56	20,59	20,52	20,57	20,62	20,61	20,54	20,55	20,56	20,62	20,58	20,63	20,63	20,57	20,59	20,64	20,60	20,64	20,60	20,57	20,57	20,51	20,51	20,51	20,57	20,57	20,58	20,46	20,50	20,51	20,49	20,47	20,44	20,46	20,51	20,55	20,51	20,51	20,46	20,43	20,55	20,53	20,48	20,41	20,47	20,47	20,53	20,41	20,42	20,48	20,50	20,44	20,44	20,50	20,54	20,47	20,45	20,56	20,53	20,55	20,50	20,41	20,42	20,45	20,41	20,46	20,44	20,47	20,42	20,31	20,34	20,39	20,44	20,42	20,37	20,42	20,37	20,32	20,38	20,42	20,45	20,48	20,42	20,45	20,43	20,38	20,33	20,33	20,35	20,34	20,43	20,41	20,46	20,44	20,41	20,41	20,44	20,39	20,47	20,41	20,49	20,43	20,38	20,35	20,42	20,45	20,39	20,41	20,46	20,44	20,44	20,38	20,43	20,39	20,43	20,45	20,40	20,26	20,36	20,37	20,49	20,42	20,30	20,33	20,41	20,38	20,38	20,43	20,36	20,49	20,49	20,49	20,43	20,46	20,50	20,47	20,37	20,40	20,45	20,33	20,38	20,39	20,37	20,43	20,41	20,46	20,34	20,40	20,39	20,43	20,29	20,20	20,30	20,44	20,37	20,42	20,43	20,47	20,44	20,37	20,39	20,31	20,37	20,40	20,39	20,40	20,42	20,39	20,42	20,41	20,42	20,42	20,33	20,37	20,41	
20,40	20,38	20,28	20,30	20,33	20,22	20,26	20,32	20,38	20,43	20,38	20,36	20,37	20,30	20,30	20,43	20,44	20,35	20,36	20,50	20,46	20,47	20,46	20,45	20,44	20,31	20,41	20,39	20,37	20,29	20,32	20,40	20,34	20,33	20,38	20,38	20,41	20,41	20,36	20,46	20,50	20,49	20,44	20,43	20,42	20,43	20,46	20,42	20,46	20,53	20,45	20,45	20,41	20,47	20,50	20,44	20,42	20,41	20,34	20,44	20,36	20,32	20,36	20,46	20,41	20,45	20,44	20,40	20,40	20,47	20,36	20,52	20,50	20,49	20,46	20,48	20,45	20,44	20,50	20,49	20,41	20,43	20,49	20,52	20,46	20,52	20,49	20,46	20,56	20,48	20,47	20,51	20,48	20,48	20,48	20,43	20,47	20,53	20,56	20,53	20,46	20,43	20,43	20,38	20,45	20,50	20,51	20,50	20,42	20,47	20,50	20,45	20,54	20,54	20,50	20,50	20,53	20,52	20,55	20,47	20,50	20,43	20,51	20,50	20,42	20,53	20,55	20,48	20,58	20,58	20,58	20,57	20,59	20,52	20,60	20,61	20,58	20,59	20,54	20,54	20,57	20,59	20,58	20,54	20,59	20,62	20,56	20,52	20,55	20,53	20,53	20,62	20,59	20,58	20,64	20,72	20,71	20,79	20,98	21,14	21,29	21,40	21,27	21,20	21,14	21,04	21,04	21,07	21,06	21,16	21,30	21,40	21,57	21,75	21,88	22,02	22,16	22,20	22,33	22,42	22,39	22,32	22,24	22,25	22,19	22,08	22,04	22,20	22,39	22,45	22,39	22,48	22,53	22,50	22,57	22,73	22,85	22,77	22,87	22,95	22,99	23,05	23,08	23,08	23,08	23,03	23,00	23,04	23,10	22,99	23,02	23,19	23,26	23,18	23,28	23,32	23,29	23,30	23,33	23,38	23,19	22,88	22,74	23,15	23,62	23,86	23,92	24,00	24,11	24,14	24,20	24,26	24,25	24,24	24,38	24,49	24,56	24,60	24,61	24,65	24,71	24,84	24,80	24,82	24,87	24,91	24,91	25,03	25,03	25,00	24,99	25,00	25,06	25,08	25,15	25,26	25,31	25,29	25,28	25,29	25,36	25,41	25,37	25,37	25,47	25,45	25,43	25,32	25,37	25,48	25,53	25,47	25,43	25,45	25,45	25,57	25,60	25,51	25,58	25,57	25,48	25,53	25,57	25,60	25,52	25,55	25,52	25,51	25,56	25,64	25,58	25,62	25,62	25,66	25,64	25,65	25,60	25,56	25,63	25,67	25,57	25,58	25,57	25,56	25,61	25,62	25,65	25,70	25,63	25,59	25,66	25,66	25,56	25,54	25,66	25,67	25,65	25,65	25,57	25,56	25,58	25,54	25,59	25,66	25,64	25,63	25,67	25,66	25,67	25,66	25,64	25,65	25,71	25,80	25,66	25,61	25,66	25,72	25,66	25,66	25,64	25,63	25,69	25,65	25,63	25,73	25,78	25,71	25,63	25,67	25,71	25,69	25,68	25,68	25,58	25,63	25,69	25,71	25,74	25,71	25,71	25,61	25,60	25,58	25,56	25,62	25,61	25,61	25,51	25,48	25,47	25,49	25,46	25,49	25,41	25,42	25,33	25,39	25,39	25,27	25,30	25,29	25,34	25,28	25,30	25,35	25,30	25,22	25,17	25,19	25,11	25,06	25,05	25,04	24,99	24,94	24,87	24,88	24,82	24,80	24,68	24,58	24,55	24,53	24,44	24,40	24,33	24,20	24,20	24,08	24,03	23,96	23,88	23,70	23,46	23,03	22,86	23,14	23,31	23,35	23,30	23,32	23,24	23,26	23,23	23,23	23,17	23,14	23,08	22,99	23,02	22,83	22,66	22,34	22,14	22,06	22,00	21,97	22,00	21,99	21,81	21,85	21,84	21,78	21,72	21,59	21,57	21,56	21,55	21,46	21,46	21,44	21,41	21,49	21,40	21,34	21,32	21,21	20,96	20,82	20,69	20,60	20,70	20,69	20,64	20,65	20,65	20,66	20,59	20,59	20,59	20,60	20,58	20,56	20,52	20,60	20,65	20,61	20,63	20,64	20,61	20,65	20,65	20,66	20,61	20,55	20,52	20,50	20,49	20,49	20,49	20,48	20,51	20,48	20,51	20,49	20,43	20,52	20,56	20,53	20,45	20,48	20,48	20,46	20,47	20,51	20,47	20,43	20,40	20,48	20,48	20,48	20,40	20,43	20,52	20,54	20,53	20,45	20,52	20,51	20,46	20,53	20,55	20,63	20,62	20,55	20,53	20,48	20,41	20,42	20,45	20,43	20,46	20,43	20,43	20,39	20,33	20,44	20,38	20,42	20,51	20,42	20,40	20,46	20,47	20,44	20,52	20,45	20,35	20,43	20,46	20,33	20,35	20,36	20,41	20,48	20,52	20,46	20,47	20,40	20,36	20,41	20,40	20,47	20,53	20,44	20,43	20,46	20,45	20,41	20,47	20,46	20,46	20,44	20,53	20,52	20,48	20,45	20,39	20,38	20,44	20,39	20,31	20,41	20,45	20,41	20,45	20,43	20,35	20,44	20,39	20,40	20,45	20,47	20,48	20,51	20,52	20,48	20,49	20,49	20,52	20,47	20,36	20,39	20,41	20,43	20,41	20,45	20,43	20,42	20,44	20,43	20,38	20,39	20,37	20,36	20,33	20,32	20,34	20,36	20,42	20,49	20,51	20,42	20,39	20,36	20,30	20,41	20,41	20,41	20,43	20,45	20,49	20,40	20,42	20,33	20,36	20,37	20,35	20,40	
20,43	20,34	20,34	20,31	20,26	20,35	20,38	20,30	20,43	20,42	20,41	20,37	20,38	20,35	20,29	20,36	20,35	20,47	20,40	20,44	20,51	20,50	20,41	20,45	20,55	20,49	20,45	20,39	20,38	20,37	20,28	20,38	20,33	20,30	20,40	20,43	20,44	20,44	20,42	20,41	20,43	20,45	20,48	20,44	20,41	20,43	20,43	20,42	20,49	20,47	20,47	20,45	20,44	20,44	20,49	20,45	20,43	20,48	20,48	20,43	20,37	20,28	20,26	20,41	20,46	20,40	20,34	20,42	20,41	20,41	20,42	20,44	20,49	20,52	20,46	20,47	20,44	20,46	20,49	20,45	20,46	20,45	20,50	20,53	20,45	20,46	20,44	20,52	20,48	20,43	20,47	20,52	20,49	20,50	20,51	20,47	20,44	20,45	20,51	20,50	20,55	20,44	20,45	20,47	20,46	20,53	20,54	20,54	20,48	20,48	20,54	20,50	20,59	20,54	20,56	20,46	20,50	20,49	20,60	20,54	20,51	20,42	20,51	20,51	20,42	20,51	20,55	20,44	20,47	20,50	20,59	20,67	20,58	20,55	20,50	20,62	20,61	20,59	20,55	20,52	20,56	20,61	20,59	20,54	20,57	20,65	20,60	20,62	20,58	20,56	20,57	20,62	20,64	20,60	20,63	20,72	20,84	21,00	21,13	21,17	21,25	21,37	21,01	20,79	20,77	20,78	20,79	20,89	20,96	20,98	20,92	20,89	21,02	21,12	21,23	21,37	21,52	21,66	21,91	22,08	22,21	22,33	22,36	22,46	22,56	22,56	22,52	22,61	22,65	22,68	22,57	22,63	22,63	22,64	22,74	22,93	22,99	23,00	23,00	23,07	23,11	23,19	23,20	23,22	23,19	23,14	23,13	23,08	23,09	23,00	23,01	23,16	23,24	23,25	23,25	23,26	23,34	23,44	23,39	23,45	23,35	23,09	22,80	22,93	23,39	23,81	23,85	23,96	24,11	24,21	24,23	24,23	24,25	24,34	24,45	24,54	24,61	24,62	24,61	24,64	24,74	24,81	24,89	24,88	24,87	24,97	24,99	24,98	25,08	25,08	25,02	25,09	25,09	25,16	25,19	25,23	25,32	25,29	25,31	25,35	25,36	25,47	25,50	25,47	25,51	25,57	25,52	25,33	25,41	25,50	25,58	25,57	25,54	25,52	25,49	25,58	25,64	25,54	25,54	25,59	25,59	25,63	25,64	25,64	25,61	25,63	25,58	25,61	25,65	25,68	25,68	25,70	25,69	25,66	25,65	25,72	25,72	25,64	25,71	25,71	25,58	25,61	25,64	25,57	25,62	25,68	25,68	25,75	25,63	25,62	25,68	25,80	25,70	25,67	25,68	25,76	25,77	25,71	25,60	25,63	25,65	25,64	25,66	25,75	25,77	25,73	25,70	25,74	25,72	25,69	25,73	25,64	25,70	25,76	25,70	25,67	25,76	25,76	25,74	25,71	25,71	25,74	25,75	25,74	25,70	25,79	25,82	25,80	25,68	25,69	25,84	25,76	25,69	25,74	25,70	25,70	25,78	25,72	25,75	25,72	25,69	25,73	25,69	25,64	25,67	25,75	25,70	25,61	25,56	25,61	25,57	25,58	25,54	25,53	25,54	25,52	25,46	25,49	25,50	25,35	25,35	25,35	25,37	25,37	25,34	25,35	25,35	25,26	25,21	25,20	25,20	25,14	25,11	25,13	25,01	24,97	24,96	24,91	24,77	24,79	24,77	24,60	24,53	24,60	24,44	24,39	24,36	24,27	24,18	24,08	24,02	23,99	23,83	23,55	23,26	23,00	23,05	23,35	23,39	23,42	23,44	23,38	23,29	23,28	23,23	23,23	23,23	23,12	23,15	23,09	23,02	22,90	22,79	22,50	22,31	22,22	22,18	22,15	22,17	22,22	22,08	22,06	21,99	21,90	21,92	21,85	21,71	21,67	21,67	21,63	21,57	21,55	21,52	21,62	21,51	21,47	21,38	21,30	21,06	20,79	20,66	20,65	20,70	20,73	20,60	20,65	20,69	20,71	20,59	20,62	20,61	20,57	20,56	20,61	20,58	20,57	20,68	20,65	20,64	20,61	20,52	20,58	20,63	20,66	20,67	20,60	20,54	20,52	20,61	20,52	20,49	20,46	20,43	20,52	20,62	20,55	20,47	20,47	20,55	20,55	20,49	20,46	20,49	20,44	20,39	20,47	20,46	20,56	20,47	20,48	20,53	20,45	20,42	20,49	20,56	20,58	20,52	20,39	20,47	20,57	20,54	20,64	20,73	20,74	20,62	20,52	20,49	20,43	20,40	20,40	20,38	20,26	20,38	20,39	20,41	20,52	20,44	20,44	20,42	20,39	20,51	20,50	20,41	20,47	20,51	20,45	20,45	20,47	20,38	20,37	20,48	20,29	20,30	20,42	20,41	20,45	20,42	20,53	20,52	20,55	20,43	20,41	20,35	20,48	20,53	20,47	20,46	20,46	20,43	20,48	20,48	20,55	20,59	20,39	20,43	20,49	20,45	20,42	20,39	20,40	20,41	20,35	20,38	20,42	20,50	20,46	20,40	20,41	20,37	20,35	20,33	20,47	20,46	20,45	20,51	20,51	20,46	20,36	20,36	20,52	20,51	20,37	20,35	20,30	20,39	20,41	20,46	20,52	20,47	20,43	20,40	20,35	20,33	20,36	20,36	20,30	20,35	20,37	20,36	20,37	20,48	20,50	20,50	20,43	20,44	20,39	20,33	20,45	20,37	20,29	20,37	20,38	20,38	20,33	20,28	20,37	20,41	20,37	20,49	20,48	
20,43	20,30	20,30	20,30	20,31	20,39	20,48	20,38	20,42	20,42	20,28	20,30	20,33	20,45	20,47	20,45	20,26	20,35	20,34	20,38	20,49	20,43	20,40	20,43	20,60	20,56	20,41	20,42	20,44	20,41	20,36	20,36	20,32	20,36	20,47	20,41	20,35	20,41	20,41	20,39	20,35	20,39	20,41	20,49	20,48	20,49	20,52	20,46	20,42	20,50	20,43	20,51	20,45	20,53	20,51	20,50	20,45	20,60	20,55	20,46	20,43	20,35	20,33	20,42	20,41	20,38	20,33	20,41	20,42	20,41	20,40	20,53	20,44	20,47	20,44	20,39	20,46	20,47	20,53	20,42	20,43	20,42	20,47	20,47	20,42	20,45	20,46	20,52	20,47	20,40	20,47	20,58	20,54	20,48	20,43	20,47	20,55	20,44	20,47	20,53	20,55	20,54	20,49	20,52	20,46	20,42	20,52	20,46	20,55	20,61	20,48	20,47	20,56	20,56	20,57	20,49	20,40	20,46	20,56	20,57	20,55	20,52	20,45	20,49	20,49	20,55	20,57	20,44	20,53	20,52	20,62	20,55	20,54	20,61	20,52	20,57	20,65	20,53	20,56	20,55	20,59	20,59	20,58	20,59	20,58	20,55	20,60	20,62	20,62	20,61	20,57	20,64	20,69	20,66	20,62	20,77	20,89	20,99	21,15	21,13	21,13	21,27	21,01	20,68	20,61	20,66	20,71	20,83	20,77	21,46	21,03	20,72	20,69	20,86	20,91	20,87	20,96	21,05	21,20	21,36	21,52	21,74	21,92	22,00	22,26	22,46	22,55	22,67	22,68	22,72	22,73	22,72	22,69	22,67	22,80	22,97	23,05	23,03	23,09	23,08	23,14	23,23	23,25	23,29	23,24	23,18	23,15	23,12	23,10	23,09	23,14	23,25	23,26	23,26	23,24	23,31	23,36	23,44	23,44	23,47	23,47	23,30	23,01	22,83	23,06	23,64	23,95	24,01	24,03	24,16	24,27	24,24	24,33	24,40	24,44	24,54	24,65	24,68	24,69	24,67	24,70	24,85	24,91	24,92	24,91	24,99	24,98	25,00	25,10	25,16	25,18	25,17	25,14	25,21	25,28	25,34	25,35	25,33	25,28	25,36	25,37	25,50	25,51	25,53	25,56	25,61	25,62	25,53	25,47	25,55	25,64	25,62	25,56	25,56	25,45	25,56	25,71	25,62	25,58	25,52	25,58	25,59	25,66	25,68	25,69	25,68	25,66	25,65	25,70	25,66	25,77	25,73	25,72	25,69	25,68	25,76	25,79	25,77	25,74	25,75	25,63	25,63	25,72	25,64	25,64	25,70	25,70	25,81	25,77	25,68	25,70	25,78	25,73	25,62	25,74	25,80	25,82	25,78	25,76	25,71	25,77	25,77	25,71	25,75	25,78	25,81	25,73	25,81	25,83	25,80	25,82	25,81	25,80	25,91	25,84	25,78	25,76	25,71	25,69	25,70	25,81	25,82	25,71	25,76	25,76	25,73	25,78	25,85	25,77	25,80	25,81	25,78	25,72	25,81	25,74	25,80	25,76	25,74	25,77	25,76	25,72	25,75	25,73	25,68	25,75	25,79	25,68	25,68	25,62	25,65	25,62	25,65	25,60	25,55	25,60	25,48	25,48	25,59	25,53	25,44	25,40	25,40	25,40	25,37	25,39	25,38	25,25	25,22	25,20	25,20	25,20	25,16	25,14	25,10	24,98	24,98	24,92	24,88	24,80	24,71	24,69	24,64	24,58	24,57	24,44	24,46	24,34	24,28	24,19	24,07	23,97	23,93	23,81	23,35	22,98	23,05	23,33	23,56	23,46	23,42	23,43	23,44	23,35	23,27	23,21	23,26	23,28	23,17	23,08	23,09	23,04	23,09	22,92	22,68	22,57	22,61	22,57	22,48	22,48	22,40	22,30	22,18	22,12	22,04	22,05	21,97	21,92	21,87	21,78	21,75	21,76	21,79	21,73	21,63	21,60	21,62	21,52	21,31	21,09	20,89	20,77	20,72	20,69	20,68	20,57	20,58	20,66	20,67	20,60	20,57	20,58	20,54	20,56	20,59	20,65	20,62	20,62	20,68	20,63	20,57	20,58	20,66	20,62	20,59	20,57	20,59	20,59	20,56	20,56	20,57	20,52	20,52	20,48	20,50	20,59	20,54	20,49	20,43	20,55	20,55	20,56	20,54	20,53	20,49	20,42	20,45	20,49	20,50	20,51	20,45	20,52	20,48	20,42	20,51	20,56	20,57	20,57	20,44	20,42	20,56	20,59	20,69	20,69	20,73	20,66	20,40	20,37	20,40	20,40	20,35	20,39	20,30	20,30	20,39	20,40	20,51	20,51	20,47	20,42	20,42	20,41	20,40	20,38	20,41	20,46	20,49	20,52	20,38	20,42	20,44	20,53	20,50	20,40	20,46	20,44	20,43	20,42	20,47	20,42	20,48	20,47	20,44	20,28	20,41	20,45	20,48	20,52	20,47	20,42	20,35	20,44	20,51	20,46	20,34	20,36	20,37	20,33	20,34	20,36	20,41	20,42	20,35	20,40	20,40	20,42	20,45	20,39	20,42	20,34	20,38	20,38	20,44	20,40	20,31	20,38	20,43	20,46	20,43	20,37	20,48	20,49	20,37	20,36	20,39	20,40	20,44	20,42	20,54	20,47	20,40	20,33	20,30	20,24	20,31	20,35	20,31	20,29	20,32	20,37	20,40	20,39	20,43	20,46	20,46	20,44	20,40	20,39	20,50	20,38	20,29	20,35	20,35	20,35	20,30	20,36	20,35	20,39	20,39	20,43	20,41	
20,40	20,33	20,32	20,36	20,31	20,35	20,40	20,39	20,40	20,43	20,32	20,30	20,35	20,41	20,46	20,51	20,35	20,35	20,37	20,43	20,40	20,36	20,32	20,36	20,49	20,53	20,41	20,37	20,43	20,46	20,40	20,29	20,30	20,35	20,47	20,38	20,38	20,45	20,42	20,41	20,39	20,34	20,41	20,50	20,53	20,44	20,47	20,50	20,50	20,47	20,44	20,38	20,47	20,53	20,53	20,48	20,44	20,58	20,53	20,46	20,44	20,43	20,40	20,48	20,47	20,40	20,37	20,43	20,41	20,40	20,40	20,57	20,52	20,52	20,47	20,43	20,37	20,40	20,50	20,52	20,49	20,44	20,43	20,42	20,32	20,39	20,41	20,46	20,47	20,53	20,50	20,56	20,53	20,46	20,40	20,51	20,52	20,54	20,51	20,61	20,55	20,55	20,52	20,46	20,48	20,44	20,49	20,46	20,47	20,52	20,46	20,37	20,42	20,46	20,53	20,48	20,56	20,44	20,51	20,56	20,52	20,50	20,45	20,49	20,54	20,58	20,55	20,51	20,61	20,51	20,54	20,58	20,52	20,58	20,59	20,59	20,65	20,56	20,62	20,61	20,62	20,64	20,58	20,57	20,57	20,55	20,62	20,54	20,61	20,64	20,70	20,75	20,73	20,79	20,75	20,89	21,01	20,94	20,98	21,03	20,90	20,94	20,87	20,78	20,71	20,65	20,68	20,73	21,27	21,77	21,64	20,67	20,72	20,82	20,79	20,78	20,86	20,87	20,91	20,94	20,88	21,05	21,26	21,33	21,57	21,79	22,04	22,34	22,55	22,62	22,62	22,68	22,69	22,75	22,76	22,85	22,96	22,95	22,98	23,02	23,06	23,20	23,19	23,21	23,30	23,20	23,16	23,17	23,13	23,11	23,27	23,33	23,32	23,26	23,26	23,41	23,44	23,45	23,41	23,52	23,52	23,42	23,31	23,08	22,92	23,29	23,80	24,00	24,09	24,13	24,24	24,33	24,30	24,42	24,53	24,61	24,62	24,76	24,77	24,75	24,75	24,79	24,88	24,93	24,96	24,95	24,99	25,02	25,07	25,13	25,24	25,25	25,26	25,33	25,33	25,38	25,39	25,41	25,36	25,42	25,48	25,53	25,52	25,51	25,54	25,60	25,59	25,59	25,51	25,62	25,66	25,67	25,57	25,60	25,60	25,67	25,77	25,72	25,63	25,58	25,61	25,64	25,72	25,74	25,69	25,70	25,68	25,63	25,72	25,76	25,80	25,79	25,71	25,70	25,76	25,75	25,75	25,81	25,84	25,82	25,77	25,78	25,81	25,73	25,75	25,76	25,80	25,84	25,73	25,76	25,78	25,79	25,75	25,71	25,78	25,82	25,85	25,90	25,81	25,81	25,86	25,83	25,75	25,81	25,80	25,76	25,72	25,73	25,78	25,85	25,81	25,85	25,90	25,92	25,84	25,72	25,74	25,81	25,76	25,77	25,84	25,86	25,75	25,77	25,79	25,78	25,82	25,83	25,84	25,87	25,84	25,79	25,77	25,81	25,79	25,78	25,76	25,71	25,81	25,82	25,75	25,71	25,76	25,74	25,74	25,72	25,65	25,66	25,72	25,72	25,62	25,58	25,59	25,54	25,62	25,54	25,48	25,61	25,55	25,45	25,50	25,44	25,43	25,43	25,34	25,31	25,33	25,27	25,24	25,25	25,23	25,25	25,15	25,11	25,06	24,99	24,94	24,89	24,90	24,83	24,77	24,69	24,64	24,62	24,52	24,49	24,41	24,34	24,21	24,15	24,08	23,89	23,59	23,61	22,95	23,27	23,55	23,66	23,52	23,42	23,47	23,46	23,35	23,29	23,28	23,24	23,21	23,20	23,13	23,08	23,08	23,11	23,06	22,86	22,79	22,86	22,90	22,79	22,72	22,62	22,54	22,53	22,40	22,27	22,23	22,12	22,08	22,08	21,98	21,88	21,80	21,86	21,83	21,74	21,67	21,67	21,60	21,40	21,10	20,90	20,81	20,78	20,77	20,74	20,64	20,65	20,73	20,68	20,63	20,62	20,59	20,54	20,64	20,69	20,64	20,64	20,60	20,63	20,61	20,57	20,56	20,69	20,63	20,55	20,59	20,58	20,60	20,53	20,54	20,53	20,43	20,51	20,56	20,55	20,60	20,57	20,59	20,51	20,51	20,54	20,51	20,57	20,63	20,50	20,46	20,46	20,48	20,47	20,53	20,50	20,43	20,42	20,43	20,50	20,62	20,64	20,67	20,72	20,74	20,79	20,69	20,71	20,67	20,58	20,59	20,45	20,40	20,36	20,34	20,29	20,41	20,41	20,44	20,45	20,44	20,43	20,48	20,52	20,49	20,47	20,52	20,48	20,40	20,46	20,49	20,54	20,51	20,40	20,37	20,43	20,49	20,45	20,50	20,45	20,48	20,50	20,40	20,48	20,44	20,46	20,44	20,39	20,40	20,40	20,46	20,47	20,45	20,44	20,40	20,38	20,39	20,51	20,49	20,40	20,42	20,38	20,37	20,34	20,41	20,44	20,46	20,35	20,41	20,35	20,38	20,42	20,45	20,42	20,36	20,43	20,48	20,43	20,42	20,41	20,52	20,50	20,41	20,44	20,46	20,45	20,51	20,41	20,41	20,47	20,46	20,50	20,48	20,41	20,41	20,36	20,46	20,36	20,24	20,25	20,43	20,31	20,27	20,35	20,39	20,28	20,30	20,34	20,52	20,51	20,44	20,44	20,37	20,46	20,40	20,33	20,32	20,42	20,46	20,45	20,42	20,34	20,33	20,37	20,42	20,40	
20,38	20,43	20,38	20,36	20,27	20,29	20,33	20,36	20,39	20,45	20,39	20,39	20,38	20,43	20,43	20,48	20,45	20,44	20,40	20,48	20,43	20,44	20,38	20,32	20,37	20,36	20,44	20,40	20,40	20,41	20,40	20,36	20,26	20,34	20,42	20,44	20,40	20,50	20,41	20,46	20,38	20,38	20,46	20,44	20,50	20,47	20,41	20,41	20,47	20,52	20,43	20,37	20,49	20,50	20,48	20,46	20,42	20,54	20,49	20,40	20,44	20,40	20,50	20,52	20,43	20,44	20,43	20,45	20,45	20,41	20,36	20,56	20,54	20,51	20,55	20,45	20,43	20,42	20,48	20,55	20,49	20,43	20,49	20,46	20,35	20,44	20,49	20,47	20,45	20,56	20,53	20,52	20,46	20,42	20,49	20,43	20,45	20,54	20,60	20,60	20,57	20,56	20,49	20,53	20,57	20,48	20,54	20,49	20,46	20,53	20,42	20,44	20,47	20,40	20,46	20,43	20,44	20,50	20,56	20,61	20,53	20,46	20,52	20,59	20,53	20,60	20,52	20,51	20,54	20,52	20,52	20,55	20,50	20,49	20,54	20,52	20,54	20,52	20,54	20,55	20,56	20,64	20,64	20,53	20,60	20,71	20,72	20,62	20,62	20,69	20,81	20,96	20,88	20,93	21,02	21,15	21,14	20,97	20,93	20,92	20,80	20,74	20,67	20,71	20,73	20,71	20,70	20,69	20,88	21,59	20,94	20,68	20,71	20,82	20,74	20,69	20,73	20,77	20,85	20,80	20,77	20,80	20,94	20,98	21,06	21,23	21,51	21,93	22,18	22,33	22,42	22,45	22,53	22,59	22,68	22,77	22,80	22,81	22,77	22,90	22,92	22,99	23,04	23,05	23,09	23,16	23,08	23,14	23,18	23,13	23,17	23,31	23,26	23,30	23,28	23,31	23,43	23,46	23,46	23,47	23,54	23,50	23,51	23,40	22,99	23,05	23,64	23,94	24,08	24,24	24,26	24,34	24,41	24,48	24,61	24,66	24,62	24,74	24,77	24,82	24,85	24,84	24,86	25,00	24,98	24,97	25,06	25,08	25,08	25,13	25,26	25,29	25,32	25,40	25,32	25,32	25,37	25,44	25,44	25,50	25,52	25,58	25,58	25,51	25,52	25,56	25,57	25,65	25,62	25,65	25,72	25,72	25,65	25,66	25,68	25,74	25,69	25,70	25,70	25,71	25,73	25,72	25,76	25,86	25,76	25,75	25,75	25,74	25,76	25,83	25,84	25,84	25,72	25,71	25,75	25,74	25,80	25,80	25,83	25,82	25,82	25,85	25,85	25,81	25,81	25,82	25,89	25,92	25,78	25,70	25,73	25,79	25,80	25,81	25,82	25,82	25,82	25,87	25,88	25,87	25,87	25,83	25,85	25,90	25,85	25,80	25,79	25,79	25,81	25,89	25,86	25,81	25,88	25,87	25,84	25,83	25,76	25,82	25,82	25,84	25,84	25,87	25,83	25,79	25,70	25,75	25,83	25,79	25,80	25,84	25,88	25,84	25,75	25,83	25,83	25,82	25,76	25,75	25,79	25,82	25,79	25,71	25,75	25,77	25,73	25,74	25,68	25,62	25,61	25,73	25,68	25,63	25,62	25,62	25,59	25,65	25,55	25,61	25,56	25,50	25,49	25,48	25,47	25,48	25,38	25,30	25,36	25,34	25,27	25,21	25,19	25,17	25,15	25,12	25,06	25,02	24,96	24,94	24,89	24,87	24,81	24,72	24,62	24,58	24,61	24,49	24,44	24,35	24,25	24,14	24,04	23,75	23,79	23,02	23,13	23,50	23,63	23,74	23,57	23,48	23,51	23,49	23,39	23,32	23,23	23,23	23,20	23,20	23,18	23,11	23,05	23,03	23,08	23,06	23,10	23,13	23,20	23,07	22,99	22,93	22,80	22,77	22,67	22,53	22,44	22,30	22,25	22,21	22,11	22,03	22,00	22,00	21,94	21,90	21,87	21,75	21,69	21,44	21,13	20,94	20,79	20,79	20,78	20,76	20,65	20,66	20,65	20,67	20,69	20,69	20,62	20,63	20,63	20,66	20,67	20,56	20,66	20,66	20,58	20,58	20,62	20,56	20,64	20,56	20,62	20,58	20,62	20,56	20,54	20,55	20,52	20,50	20,52	20,53	20,61	20,58	20,58	20,49	20,44	20,50	20,48	20,47	20,56	20,59	20,47	20,48	20,51	20,53	20,53	20,53	20,53	20,43	20,39	20,46	20,61	20,75	20,83	21,03	21,08	21,12	20,96	20,81	20,61	20,54	20,49	20,38	20,40	20,35	20,34	20,25	20,32	20,40	20,43	20,46	20,46	20,39	20,44	20,45	20,47	20,48	20,49	20,55	20,42	20,42	20,48	20,49	20,51	20,31	20,34	20,39	20,51	20,50	20,47	20,44	20,45	20,57	20,42	20,45	20,45	20,45	20,42	20,49	20,45	20,40	20,42	20,42	20,40	20,36	20,33	20,43	20,42	20,51	20,47	20,47	20,44	20,39	20,41	20,42	20,40	20,46	20,51	20,38	20,43	20,46	20,42	20,42	20,38	20,32	20,33	20,45	20,39	20,46	20,39	20,44	20,54	20,49	20,41	20,37	20,41	20,42	20,42	20,46	20,44	20,41	20,37	20,45	20,48	20,40	20,39	20,48	20,45	20,38	20,36	20,29	20,43	20,39	20,30	20,37	20,38	20,31	20,42	20,33	20,44	20,48	20,46	20,48	20,33	20,35	20,39	20,31	20,32	20,41	20,45	20,49	20,51	20,29	20,29	20,36	20,42	20,39	
20,46	20,41	20,27	20,22	20,24	20,32	20,38	20,41	20,42	20,29	20,35	20,37	20,34	20,47	20,45	20,55	20,43	20,39	20,39	20,38	20,38	20,52	20,51	20,41	20,53	20,41	20,40	20,48	20,50	20,33	20,34	20,46	20,34	20,39	20,47	20,45	20,39	20,40	20,41	20,46	20,45	20,44	20,44	20,41	20,48	20,50	20,39	20,45	20,47	20,44	20,49	20,39	20,49	20,51	20,46	20,39	20,44	20,54	20,53	20,42	20,38	20,40	20,43	20,47	20,40	20,41	20,43	20,44	20,43	20,47	20,45	20,53	20,55	20,52	20,43	20,40	20,40	20,47	20,43	20,53	20,55	20,51	20,54	20,45	20,42	20,43	20,44	20,54	20,52	20,50	20,50	20,56	20,47	20,45	20,42	20,45	20,38	20,53	20,54	20,57	20,55	20,54	20,54	20,47	20,55	20,57	20,55	20,45	20,48	20,57	20,50	20,46	20,58	20,46	20,47	20,46	20,40	20,51	20,53	20,56	20,58	20,47	20,51	20,59	20,50	20,58	20,58	20,45	20,49	20,55	20,62	20,55	20,48	20,51	20,48	20,49	20,52	20,58	20,57	20,52	20,52	20,68	20,70	20,67	20,68	20,75	20,81	20,82	20,81	20,88	20,98	21,13	21,11	21,14	21,12	21,17	21,08	20,94	20,91	20,81	20,81	20,86	20,85	20,83	20,72	20,71	20,71	20,71	20,73	20,69	20,70	20,76	20,73	20,74	20,69	20,64	20,65	20,73	20,81	20,80	20,79	20,73	20,82	20,88	20,95	21,07	21,25	21,67	22,00	22,14	22,19	22,28	22,31	22,31	22,45	22,59	22,66	22,68	22,62	22,66	22,73	22,79	22,84	22,93	22,92	22,97	23,11	23,11	23,13	23,19	23,13	23,29	23,34	23,32	23,37	23,34	23,42	23,48	23,44	23,49	23,54	23,59	23,65	23,68	23,32	22,96	23,28	23,75	24,01	24,15	24,23	24,28	24,39	24,45	24,50	24,57	24,69	24,75	24,72	24,82	24,91	24,88	24,93	24,98	24,95	25,02	25,11	25,13	25,14	25,20	25,26	25,29	25,28	25,32	25,30	25,34	25,43	25,40	25,42	25,45	25,53	25,62	25,61	25,60	25,63	25,58	25,63	25,65	25,59	25,63	25,67	25,74	25,71	25,72	25,72	25,79	25,72	25,62	25,78	25,81	25,68	25,72	25,76	25,78	25,83	25,78	25,84	25,82	25,86	25,88	25,77	25,79	25,80	25,79	25,80	25,80	25,79	25,74	25,76	25,75	25,77	25,79	25,86	25,87	25,84	25,78	25,77	25,89	25,85	25,74	25,78	25,86	25,84	25,84	25,78	25,81	25,85	25,84	25,85	25,88	25,89	25,81	25,82	25,86	25,86	25,87	25,84	25,79	25,84	25,88	25,92	25,84	25,82	25,87	25,88	25,94	25,84	25,88	25,80	25,85	25,94	25,96	25,88	25,90	25,82	25,76	25,83	25,80	25,78	25,79	25,83	25,83	25,79	25,84	25,86	25,84	25,73	25,72	25,85	25,86	25,87	25,82	25,74	25,69	25,81	25,83	25,73	25,65	25,67	25,65	25,67	25,67	25,65	25,66	25,62	25,60	25,55	25,63	25,62	25,49	25,52	25,48	25,45	25,46	25,45	25,32	25,32	25,37	25,28	25,27	25,17	25,17	25,13	25,11	25,05	24,99	24,93	24,91	24,82	24,76	24,75	24,68	24,68	24,63	24,55	24,47	24,40	24,33	24,25	24,11	23,95	23,57	23,16	23,11	23,43	23,63	23,69	23,69	23,68	23,50	23,49	23,47	23,46	23,38	23,31	23,27	23,23	23,21	23,19	23,09	23,10	23,15	23,09	23,18	23,37	23,40	23,45	23,36	23,28	23,18	23,06	22,99	22,91	22,81	22,72	22,59	22,45	22,40	22,37	22,27	22,26	22,14	22,05	22,06	22,03	21,97	21,84	21,53	21,22	20,99	20,81	20,73	20,74	20,80	20,75	20,71	20,65	20,64	20,63	20,66	20,57	20,61	20,67	20,63	20,63	20,57	20,66	20,68	20,62	20,59	20,57	20,56	20,60	20,61	20,61	20,60	20,60	20,54	20,50	20,51	20,55	20,59	20,54	20,49	20,59	20,62	20,49	20,49	20,46	20,55	20,50	20,45	20,50	20,55	20,54	20,58	20,50	20,50	20,43	20,46	20,49	20,46	20,40	20,53	20,77	20,94	21,15	21,33	21,30	21,14	20,95	20,77	20,67	20,57	20,61	20,47	20,31	20,29	20,29	20,22	20,27	20,34	20,42	20,49	20,54	20,44	20,44	20,48	20,47	20,46	20,53	20,52	20,41	20,46	20,47	20,46	20,49	20,35	20,41	20,49	20,51	20,48	20,40	20,48	20,40	20,43	20,44	20,49	20,50	20,52	20,50	20,49	20,53	20,45	20,46	20,40	20,33	20,44	20,37	20,42	20,47	20,50	20,43	20,37	20,41	20,42	20,43	20,38	20,45	20,41	20,38	20,40	20,41	20,47	20,47	20,42	20,32	20,34	20,38	20,56	20,45	20,42	20,42	20,35	20,41	20,45	20,44	20,37	20,37	20,42	20,48	20,56	20,46	20,44	20,30	20,40	20,45	20,42	20,39	20,49	20,50	20,46	20,38	20,30	20,38	20,35	20,28	20,38	20,37	20,35	20,41	20,37	20,35	20,40	20,41	20,51	20,46	20,39	20,31	20,35	20,40	20,37	20,36	20,46	20,52	20,40	20,31	20,30	20,30	20,35
[truncated: 1,444,217 more chars]
