# Supplementary material for: A novel phased-array thermography concept for non-destructive testing
Source: Sci Rep. 2025 Nov 7;15:39144. doi: 10.1038/s41598-025-26380-8 (PMC12594793; doi:10.1038/s41598-025-26380-8)
Supplement: Supplementary file 2 — Supplementary Information 2. [file 41598_2025_26380_MOESM2_ESM.zip › Supplementary_Data/2-Experimental/1-Composite_Plate/PAT_DT_0s_TUp_40s/Impact 2_0030_30.asc]

[Settings]
Version=3
ImageWidth=640
ImageHeight=480
ShotRange=15.00;35.00
CalibRange=-40.00;120.00
TempUnit=�C

[MeasDefs]
ID=Avg	Min	Max	Span	SDev
R1=24.17	20,59	26,79	6,20	1,29

[Data]
20,27	20,29	20,22	20,25	19,70	20,39	20,41	20,42	20,25	20,31	20,35	20,34	20,32	20,33	20,42	20,41	20,32	20,27	20,39	20,27	20,41	20,39	20,28	20,21	20,27	20,38	20,32	20,28	20,46	20,49	20,39	20,38	20,42	20,41	20,41	20,37	20,46	20,45	20,39	20,36	20,44	20,45	20,42	20,38	20,45	20,51	20,42	20,38	20,45	20,44	20,33	20,29	20,41	20,36	20,35	20,39	20,41	20,40	20,32	20,39	20,48	20,47	20,50	20,53	20,56	20,52	20,50	20,43	20,46	20,51	20,51	20,46	20,43	20,56	20,53	20,52	20,42	20,42	20,48	20,41	20,29	20,31	20,38	20,44	20,40	20,37	20,37	20,43	20,38	20,42	20,43	20,37	20,41	20,46	20,33	20,48	20,50	20,42	20,44	20,43	20,47	20,37	20,49	20,43	20,38	20,34	20,39	20,37	20,37	20,37	20,36	20,32	20,40	20,41	20,43	20,31	20,34	20,37	20,45	20,42	20,39	20,51	20,56	20,54	20,50	20,54	20,45	20,39	20,39	20,40	20,46	20,46	20,37	20,34	20,43	20,50	20,47	20,46	20,39	20,43	20,42	20,44	20,44	20,45	20,39	20,39	20,47	20,49	20,42	20,48	20,51	20,43	20,49	20,54	20,52	20,47	20,46	20,46	20,44	20,41	20,32	20,39	20,40	20,49	20,53	20,46	20,36	20,41	20,50	20,51	20,44	20,48	20,54	20,56	20,47	20,42	20,45	20,45	20,49	20,46	20,40	20,41	20,40	20,35	20,52	20,55	20,53	20,43	20,38	20,42	20,54	20,59	20,53	20,41	20,40	20,41	20,45	20,48	20,50	20,51	20,48	20,51	20,45	20,50	20,53	20,51	20,51	20,50	20,42	20,42	20,44	20,53	20,49	20,45	20,51	20,51	20,49	20,56	20,53	20,47	20,49	20,48	20,49	20,46	20,50	20,52	20,43	20,48	20,52	20,51	20,44	20,39	20,42	20,45	20,51	20,53	20,49	20,52	20,53	20,46	20,53	20,58	20,53	20,59	20,52	20,52	20,46	20,47	20,52	20,58	20,53	20,50	20,50	20,55	20,60	20,58	20,50	20,50	20,54	20,54	20,56	20,56	20,42	20,50	20,45	20,48	20,55	20,55	20,55	20,55	20,55	20,54	20,54	20,52	20,60	20,54	20,52	20,46	20,51	20,53	20,46	20,48	20,41	20,45	20,50	20,46	20,46	20,43	20,54	20,55	20,45	20,47	20,54	20,52	20,49	20,53	20,54	20,54	20,48	20,46	20,52	20,53	20,49	20,47	20,54	20,44	20,46	20,55	20,48	20,58	20,50	20,48	20,54	20,58	20,55	20,45	20,44	20,54	20,56	20,55	20,50	20,52	20,52	20,61	20,57	20,50	20,51	20,63	20,48	20,42	20,48	20,54	20,66	20,66	20,58	20,53	20,49	20,57	20,53	20,57	20,58	20,54	20,51	20,44	20,46	20,53	20,54	20,50	20,52	20,53	20,53	20,47	20,48	20,50	20,46	20,43	20,45	20,42	20,52	20,52	20,51	20,50	20,51	20,47	20,51	20,56	20,49	20,56	20,54	20,47	20,43	20,57	20,62	20,59	20,44	20,46	20,48	20,51	20,48	20,50	20,50	20,57	20,63	20,56	20,41	20,40	20,40	20,51	20,55	20,50	20,47	20,43	20,44	20,49	20,45	20,46	20,45	20,53	20,55	20,52	20,52	20,57	20,39	20,53	20,54	20,50	20,45	20,37	20,38	20,48	20,54	20,46	20,49	20,45	20,50	20,43	20,44	20,48	20,42	20,40	20,46	20,47	20,48	20,55	20,45	20,53	20,55	20,50	20,44	20,46	20,52	20,45	20,46	20,50	20,48	20,48	20,52	20,47	20,45	20,51	20,62	20,60	20,55	20,56	20,55	20,44	20,53	20,57	20,52	20,48	20,55	20,55	20,60	20,53	20,52	20,44	20,47	20,56	20,62	20,61	20,49	20,45	20,46	20,56	20,49	20,47	20,52	20,53	20,42	20,47	20,58	20,60	20,50	20,50	20,40	20,47	20,47	20,45	20,50	20,56	20,49	20,48	20,49	20,49	20,42	20,47	20,47	20,44	20,43	20,49	20,54	20,50	20,48	20,48	20,53	20,47	20,52	20,56	20,55	20,50	20,47	20,46	20,47	20,47	20,54	20,63	20,47	20,41	20,50	20,46	20,46	20,41	20,37	20,33	20,34	20,46	20,36	20,35	20,44	20,56	20,50	20,49	20,39	20,47	20,48	20,44	20,39	20,37	20,38	20,41	20,44	20,46	20,50	20,55	20,53	20,41	20,44	20,40	20,48	20,51	20,42	20,49	20,49	20,40	20,40	20,47	20,42	20,35	20,41	20,48	20,54	20,38	20,50	20,48	20,44	20,47	20,46	20,53	20,50	20,49	20,47	20,48	20,42	20,42	20,45	20,39	20,32	20,42	20,50	20,50	20,47	20,48	20,41	20,55	20,45	20,44	20,40	20,44	20,46	20,42	20,38	20,41	20,35	20,37	20,42	20,46	20,41	20,38	20,30	20,48	20,54	20,57	20,42	20,40	20,39	20,39	20,38	20,36	20,44	20,40	20,42	20,44	20,32	20,43	20,49	20,37	20,37	20,38	20,41	20,47	20,40	20,32	20,28	20,33	20,40	20,32	20,34	20,38	20,29	20,37	20,34	20,32	20,41	20,31	20,33	20,27	20,34	20,46	20,39	20,45	20,38	20,34	20,35	20,28	20,35	20,40	20,40	20,44	20,34	20,36	
20,20	20,29	20,27	20,40	20,44	20,46	20,44	20,41	20,33	20,36	20,37	20,36	20,44	20,43	20,42	20,42	20,44	20,40	20,30	20,28	20,38	20,40	20,30	20,28	20,32	20,33	20,40	20,36	20,39	20,42	20,35	20,29	20,33	20,31	20,30	20,43	20,52	20,49	20,42	20,41	20,42	20,48	20,50	20,45	20,43	20,42	20,47	20,43	20,44	20,42	20,41	20,31	20,25	20,37	20,38	20,41	20,43	20,45	20,46	20,41	20,43	20,37	20,47	20,43	20,42	20,44	20,38	20,40	20,34	20,48	20,44	20,42	20,41	20,45	20,57	20,49	20,42	20,43	20,47	20,46	20,44	20,32	20,30	20,39	20,59	20,45	20,38	20,53	20,42	20,35	20,40	20,43	20,35	20,40	20,40	20,47	20,40	20,38	20,44	20,41	20,46	20,36	20,39	20,35	20,39	20,38	20,43	20,49	20,47	20,42	20,33	20,35	20,51	20,47	20,53	20,41	20,35	20,35	20,44	20,45	20,41	20,46	20,45	20,50	20,51	20,56	20,47	20,40	20,43	20,45	20,42	20,42	20,42	20,36	20,45	20,46	20,49	20,43	20,38	20,42	20,39	20,39	20,46	20,43	20,36	20,40	20,52	20,50	20,46	20,39	20,43	20,50	20,53	20,45	20,43	20,48	20,43	20,36	20,46	20,38	20,32	20,40	20,45	20,40	20,48	20,41	20,34	20,34	20,48	20,52	20,47	20,40	20,42	20,51	20,46	20,44	20,46	20,48	20,47	20,47	20,42	20,38	20,37	20,35	20,45	20,54	20,49	20,37	20,38	20,48	20,51	20,43	20,46	20,39	20,40	20,51	20,48	20,46	20,49	20,46	20,46	20,48	20,45	20,46	20,53	20,57	20,54	20,51	20,46	20,44	20,46	20,51	20,43	20,45	20,46	20,49	20,47	20,53	20,55	20,48	20,48	20,42	20,47	20,47	20,53	20,51	20,48	20,45	20,42	20,48	20,45	20,44	20,47	20,44	20,49	20,49	20,43	20,45	20,50	20,46	20,47	20,54	20,60	20,59	20,52	20,51	20,52	20,54	20,57	20,62	20,58	20,54	20,46	20,60	20,64	20,60	20,52	20,52	20,51	20,51	20,54	20,52	20,49	20,46	20,44	20,49	20,54	20,52	20,49	20,48	20,49	20,48	20,55	20,57	20,60	20,55	20,49	20,43	20,44	20,43	20,41	20,42	20,44	20,51	20,50	20,47	20,47	20,47	20,54	20,56	20,50	20,50	20,55	20,51	20,48	20,54	20,55	20,61	20,58	20,53	20,53	20,46	20,42	20,45	20,54	20,49	20,48	20,54	20,44	20,53	20,53	20,49	20,55	20,55	20,56	20,56	20,48	20,52	20,61	20,53	20,50	20,52	20,51	20,54	20,50	20,50	20,47	20,54	20,56	20,47	20,56	20,55	20,57	20,56	20,52	20,51	20,47	20,56	20,50	20,49	20,59	20,54	20,45	20,37	20,44	20,49	20,55	20,51	20,50	20,51	20,51	20,54	20,49	20,47	20,40	20,40	20,43	20,44	20,51	20,54	20,59	20,53	20,48	20,58	20,56	20,53	20,56	20,62	20,52	20,42	20,47	20,52	20,51	20,59	20,46	20,45	20,41	20,41	20,46	20,48	20,47	20,45	20,59	20,55	20,51	20,49	20,47	20,51	20,52	20,55	20,57	20,52	20,50	20,51	20,47	20,47	20,48	20,51	20,51	20,49	20,54	20,55	20,45	20,44	20,52	20,53	20,55	20,48	20,43	20,45	20,52	20,49	20,45	20,49	20,53	20,47	20,43	20,49	20,44	20,48	20,55	20,50	20,44	20,54	20,47	20,49	20,54	20,47	20,47	20,46	20,48	20,47	20,48	20,43	20,45	20,43	20,53	20,44	20,39	20,51	20,58	20,51	20,55	20,64	20,61	20,55	20,46	20,51	20,51	20,44	20,51	20,60	20,56	20,55	20,48	20,47	20,41	20,52	20,53	20,46	20,44	20,43	20,46	20,50	20,47	20,48	20,46	20,49	20,46	20,43	20,53	20,55	20,54	20,48	20,51	20,47	20,53	20,43	20,46	20,52	20,42	20,38	20,42	20,49	20,51	20,55	20,55	20,48	20,40	20,45	20,48	20,52	20,52	20,42	20,47	20,46	20,50	20,48	20,46	20,45	20,41	20,47	20,42	20,52	20,55	20,52	20,44	20,46	20,55	20,51	20,45	20,45	20,43	20,36	20,40	20,50	20,46	20,32	20,48	20,54	20,60	20,55	20,43	20,45	20,50	20,46	20,42	20,38	20,44	20,43	20,44	20,47	20,60	20,58	20,49	20,41	20,37	20,45	20,59	20,50	20,37	20,41	20,54	20,45	20,39	20,46	20,50	20,37	20,37	20,46	20,54	20,42	20,35	20,41	20,48	20,52	20,46	20,46	20,48	20,47	20,42	20,38	20,47	20,46	20,49	20,43	20,32	20,41	20,49	20,47	20,48	20,43	20,48	20,45	20,38	20,45	20,43	20,46	20,46	20,48	20,49	20,41	20,41	20,45	20,41	20,32	20,32	20,39	20,35	20,48	20,46	20,50	20,44	20,38	20,50	20,44	20,40	20,36	20,37	20,47	20,34	20,43	20,41	20,38	20,38	20,38	20,36	20,46	20,45	20,43	20,44	20,42	20,32	20,36	20,38	20,32	20,29	20,33	20,31	20,32	20,32	20,27	20,36	20,33	20,36	20,35	20,34	20,46	20,35	20,38	20,42	20,30	20,33	20,38	20,26	20,29	20,41	20,40	20,39	20,46	
20,28	20,27	20,31	20,36	20,33	20,41	20,47	20,42	20,41	20,38	20,33	20,30	20,39	20,41	20,34	20,40	20,42	20,37	20,33	20,33	20,37	20,37	20,33	20,45	20,48	20,43	20,38	20,40	20,43	20,42	20,33	20,34	20,37	20,36	20,39	20,33	20,48	20,41	20,42	20,45	20,45	20,45	20,42	20,45	20,46	20,36	20,32	20,50	20,41	20,46	20,46	20,38	20,38	20,39	20,46	20,38	20,33	20,45	20,54	20,39	20,41	20,43	20,44	20,47	20,45	20,38	20,30	20,34	20,36	20,40	20,41	20,48	20,54	20,48	20,53	20,50	20,46	20,48	20,50	20,48	20,50	20,44	20,34	20,40	20,50	20,45	20,36	20,44	20,42	20,37	20,36	20,39	20,30	20,33	20,39	20,47	20,43	20,44	20,47	20,47	20,45	20,38	20,34	20,41	20,41	20,39	20,38	20,46	20,51	20,47	20,37	20,42	20,56	20,50	20,50	20,41	20,33	20,29	20,41	20,35	20,43	20,54	20,45	20,39	20,46	20,50	20,41	20,39	20,40	20,45	20,45	20,37	20,38	20,45	20,46	20,55	20,52	20,48	20,37	20,40	20,43	20,34	20,34	20,46	20,43	20,46	20,58	20,62	20,46	20,35	20,39	20,48	20,50	20,46	20,43	20,43	20,40	20,34	20,48	20,43	20,31	20,45	20,51	20,51	20,39	20,41	20,43	20,39	20,45	20,49	20,47	20,51	20,42	20,51	20,48	20,46	20,51	20,45	20,44	20,40	20,45	20,49	20,38	20,32	20,43	20,56	20,48	20,42	20,37	20,37	20,45	20,49	20,46	20,46	20,37	20,47	20,49	20,40	20,50	20,50	20,49	20,50	20,50	20,46	20,43	20,52	20,58	20,43	20,43	20,52	20,47	20,51	20,45	20,42	20,45	20,51	20,53	20,50	20,47	20,44	20,49	20,46	20,42	20,44	20,47	20,55	20,48	20,53	20,52	20,52	20,47	20,52	20,49	20,48	20,54	20,52	20,44	20,44	20,53	20,46	20,55	20,61	20,53	20,58	20,48	20,47	20,59	20,57	20,56	20,60	20,62	20,52	20,52	20,51	20,46	20,55	20,53	20,53	20,50	20,49	20,52	20,52	20,54	20,57	20,54	20,54	20,52	20,51	20,50	20,44	20,54	20,46	20,48	20,58	20,60	20,53	20,43	20,46	20,46	20,43	20,43	20,41	20,49	20,50	20,56	20,51	20,48	20,47	20,56	20,61	20,54	20,50	20,47	20,49	20,51	20,45	20,52	20,49	20,53	20,51	20,50	20,49	20,46	20,52	20,49	20,51	20,54	20,54	20,44	20,47	20,49	20,46	20,53	20,53	20,55	20,54	20,50	20,51	20,58	20,54	20,48	20,42	20,48	20,57	20,42	20,44	20,47	20,53	20,58	20,55	20,62	20,64	20,60	20,57	20,52	20,49	20,54	20,54	20,45	20,46	20,55	20,46	20,45	20,45	20,50	20,49	20,52	20,52	20,51	20,53	20,52	20,49	20,46	20,47	20,45	20,47	20,41	20,51	20,56	20,51	20,50	20,56	20,51	20,58	20,59	20,56	20,56	20,58	20,52	20,41	20,50	20,59	20,44	20,55	20,52	20,51	20,49	20,42	20,53	20,52	20,49	20,43	20,52	20,52	20,52	20,54	20,50	20,53	20,54	20,57	20,56	20,51	20,45	20,49	20,55	20,47	20,48	20,51	20,42	20,44	20,52	20,46	20,45	20,56	20,53	20,46	20,44	20,54	20,54	20,52	20,47	20,45	20,48	20,49	20,49	20,48	20,49	20,59	20,45	20,51	20,53	20,49	20,45	20,51	20,46	20,46	20,55	20,51	20,46	20,46	20,48	20,49	20,51	20,48	20,55	20,47	20,49	20,47	20,40	20,52	20,59	20,46	20,50	20,54	20,57	20,55	20,46	20,49	20,50	20,44	20,57	20,53	20,56	20,58	20,60	20,55	20,45	20,47	20,58	20,48	20,50	20,48	20,45	20,52	20,48	20,47	20,45	20,48	20,48	20,50	20,57	20,50	20,46	20,52	20,58	20,57	20,54	20,49	20,48	20,49	20,43	20,40	20,42	20,42	20,50	20,53	20,58	20,55	20,45	20,47	20,47	20,47	20,53	20,45	20,43	20,51	20,45	20,45	20,38	20,45	20,44	20,43	20,37	20,47	20,56	20,53	20,44	20,37	20,49	20,49	20,48	20,47	20,46	20,43	20,48	20,42	20,49	20,41	20,48	20,55	20,54	20,62	20,50	20,44	20,47	20,40	20,39	20,47	20,45	20,49	20,46	20,47	20,59	20,58	20,51	20,42	20,38	20,37	20,50	20,52	20,46	20,40	20,48	20,54	20,42	20,49	20,49	20,39	20,47	20,54	20,56	20,43	20,36	20,40	20,42	20,41	20,46	20,49	20,48	20,44	20,36	20,42	20,51	20,55	20,46	20,41	20,38	20,42	20,41	20,44	20,50	20,36	20,45	20,57	20,46	20,43	20,46	20,53	20,55	20,46	20,44	20,37	20,41	20,50	20,44	20,43	20,40	20,41	20,43	20,52	20,47	20,42	20,45	20,46	20,49	20,53	20,37	20,32	20,33	20,38	20,44	20,43	20,38	20,43	20,43	20,50	20,54	20,50	20,45	20,35	20,33	20,44	20,39	20,34	20,38	20,38	20,37	20,43	20,36	20,36	20,30	20,40	20,44	20,47	20,41	20,39	20,39	20,45	20,40	20,37	20,41	20,35	20,35	20,42	20,35	20,28	20,31	20,32	20,37	20,38	
20,39	20,35	20,26	20,31	20,33	20,28	20,34	20,37	20,41	20,33	20,33	20,33	20,41	20,40	20,36	20,39	20,40	20,35	20,30	20,35	20,40	20,34	20,33	20,38	20,45	20,41	20,35	20,34	20,43	20,43	20,47	20,52	20,46	20,40	20,35	20,30	20,31	20,38	20,44	20,47	20,44	20,46	20,45	20,45	20,38	20,38	20,32	20,35	20,36	20,40	20,48	20,37	20,36	20,39	20,43	20,38	20,36	20,42	20,50	20,41	20,31	20,51	20,44	20,45	20,51	20,44	20,36	20,36	20,40	20,41	20,34	20,44	20,45	20,48	20,55	20,45	20,34	20,39	20,50	20,52	20,50	20,51	20,46	20,42	20,45	20,46	20,45	20,50	20,43	20,36	20,45	20,41	20,38	20,42	20,38	20,41	20,42	20,44	20,48	20,47	20,43	20,40	20,42	20,36	20,46	20,38	20,35	20,41	20,42	20,50	20,36	20,40	20,49	20,45	20,46	20,48	20,40	20,31	20,44	20,42	20,46	20,50	20,42	20,40	20,36	20,39	20,43	20,37	20,36	20,36	20,48	20,52	20,45	20,41	20,40	20,40	20,47	20,46	20,48	20,45	20,48	20,41	20,40	20,43	20,39	20,42	20,45	20,48	20,41	20,38	20,41	20,40	20,45	20,52	20,45	20,46	20,47	20,47	20,54	20,44	20,40	20,42	20,50	20,47	20,47	20,42	20,43	20,39	20,42	20,47	20,56	20,54	20,43	20,52	20,49	20,45	20,52	20,46	20,43	20,42	20,42	20,53	20,42	20,36	20,42	20,45	20,49	20,48	20,45	20,48	20,40	20,46	20,51	20,54	20,47	20,40	20,44	20,43	20,52	20,53	20,53	20,53	20,48	20,54	20,58	20,49	20,46	20,44	20,51	20,48	20,52	20,51	20,48	20,43	20,44	20,52	20,57	20,51	20,48	20,48	20,47	20,46	20,48	20,40	20,41	20,48	20,49	20,52	20,53	20,49	20,48	20,49	20,53	20,53	20,50	20,56	20,48	20,40	20,45	20,50	20,56	20,63	20,54	20,54	20,48	20,48	20,58	20,47	20,55	20,62	20,55	20,48	20,53	20,57	20,45	20,54	20,55	20,58	20,56	20,48	20,48	20,47	20,57	20,62	20,53	20,54	20,54	20,53	20,56	20,58	20,61	20,56	20,54	20,57	20,56	20,54	20,51	20,44	20,43	20,41	20,46	20,43	20,45	20,43	20,47	20,55	20,52	20,50	20,54	20,62	20,54	20,51	20,48	20,50	20,49	20,53	20,52	20,45	20,49	20,52	20,52	20,53	20,53	20,54	20,55	20,45	20,46	20,53	20,50	20,48	20,48	20,47	20,47	20,51	20,51	20,50	20,45	20,51	20,59	20,52	20,43	20,41	20,42	20,46	20,47	20,46	20,49	20,51	20,49	20,54	20,58	20,58	20,56	20,59	20,55	20,54	20,49	20,48	20,46	20,43	20,57	20,49	20,43	20,47	20,47	20,50	20,51	20,52	20,57	20,51	20,61	20,48	20,42	20,44	20,50	20,54	20,54	20,48	20,52	20,52	20,51	20,50	20,48	20,45	20,52	20,57	20,52	20,51	20,52	20,46	20,50	20,56	20,49	20,54	20,50	20,45	20,50	20,52	20,61	20,53	20,54	20,50	20,52	20,54	20,48	20,45	20,52	20,48	20,51	20,54	20,58	20,56	20,49	20,47	20,54	20,54	20,43	20,48	20,49	20,49	20,55	20,48	20,37	20,50	20,53	20,48	20,45	20,46	20,57	20,54	20,57	20,54	20,57	20,49	20,44	20,49	20,44	20,54	20,52	20,46	20,36	20,43	20,52	20,47	20,43	20,40	20,44	20,43	20,44	20,47	20,57	20,55	20,47	20,45	20,51	20,52	20,49	20,43	20,46	20,44	20,52	20,50	20,49	20,54	20,57	20,54	20,50	20,49	20,54	20,46	20,53	20,52	20,48	20,49	20,50	20,55	20,44	20,44	20,50	20,59	20,47	20,45	20,51	20,56	20,56	20,51	20,45	20,50	20,39	20,43	20,50	20,51	20,47	20,52	20,52	20,57	20,58	20,46	20,47	20,47	20,49	20,45	20,48	20,50	20,53	20,51	20,51	20,44	20,46	20,48	20,49	20,47	20,51	20,47	20,45	20,42	20,43	20,40	20,40	20,36	20,44	20,36	20,35	20,47	20,58	20,55	20,47	20,41	20,47	20,47	20,45	20,47	20,43	20,47	20,54	20,50	20,44	20,41	20,46	20,43	20,47	20,50	20,38	20,48	20,51	20,44	20,41	20,47	20,49	20,53	20,48	20,50	20,52	20,56	20,44	20,44	20,40	20,42	20,44	20,50	20,45	20,45	20,49	20,52	20,45	20,43	20,53	20,42	20,45	20,45	20,47	20,43	20,43	20,44	20,38	20,37	20,47	20,47	20,50	20,48	20,33	20,41	20,51	20,47	20,41	20,42	20,42	20,39	20,42	20,44	20,47	20,42	20,42	20,53	20,44	20,41	20,53	20,50	20,56	20,52	20,42	20,40	20,38	20,35	20,46	20,44	20,50	20,42	20,48	20,50	20,47	20,45	20,45	20,45	20,46	20,50	20,36	20,33	20,33	20,42	20,48	20,49	20,39	20,36	20,44	20,50	20,48	20,42	20,39	20,45	20,39	20,43	20,30	20,31	20,47	20,46	20,41	20,36	20,32	20,29	20,28	20,38	20,44	20,45	20,44	20,36	20,39	20,41	20,30	20,24	20,39	20,45	20,36	20,32	20,35	20,32	20,37	20,31	20,35	20,39	
20,43	20,47	20,35	20,32	20,27	20,30	20,33	20,38	20,37	20,39	20,39	20,31	20,40	20,40	20,35	20,44	20,46	20,44	20,34	20,22	20,32	20,40	20,37	20,33	20,37	20,47	20,40	20,33	20,32	20,42	20,41	20,53	20,43	20,48	20,48	20,35	20,40	20,40	20,41	20,43	20,43	20,51	20,56	20,51	20,43	20,42	20,42	20,29	20,31	20,30	20,43	20,41	20,40	20,45	20,49	20,44	20,41	20,46	20,53	20,45	20,35	20,47	20,50	20,43	20,50	20,53	20,37	20,35	20,41	20,44	20,40	20,39	20,49	20,48	20,59	20,45	20,41	20,44	20,54	20,45	20,50	20,50	20,53	20,54	20,45	20,50	20,50	20,46	20,36	20,29	20,39	20,45	20,41	20,43	20,34	20,47	20,46	20,44	20,45	20,44	20,46	20,37	20,39	20,43	20,43	20,37	20,39	20,38	20,40	20,45	20,42	20,43	20,37	20,49	20,48	20,55	20,47	20,41	20,48	20,49	20,51	20,52	20,42	20,47	20,40	20,40	20,41	20,45	20,33	20,34	20,46	20,55	20,49	20,47	20,51	20,45	20,44	20,47	20,50	20,47	20,42	20,46	20,40	20,48	20,38	20,40	20,47	20,43	20,40	20,42	20,46	20,44	20,52	20,47	20,47	20,46	20,43	20,46	20,54	20,49	20,46	20,46	20,42	20,44	20,52	20,51	20,45	20,48	20,49	20,48	20,53	20,49	20,46	20,54	20,60	20,47	20,52	20,58	20,62	20,59	20,42	20,42	20,42	20,43	20,47	20,44	20,40	20,46	20,40	20,46	20,46	20,43	20,49	20,50	20,48	20,42	20,52	20,42	20,50	20,53	20,52	20,52	20,43	20,49	20,58	20,50	20,38	20,45	20,51	20,53	20,47	20,50	20,48	20,49	20,55	20,52	20,59	20,53	20,46	20,50	20,48	20,49	20,53	20,47	20,43	20,52	20,52	20,53	20,47	20,47	20,45	20,42	20,43	20,57	20,52	20,52	20,50	20,49	20,47	20,54	20,53	20,47	20,50	20,56	20,52	20,56	20,63	20,54	20,54	20,65	20,56	20,54	20,57	20,54	20,49	20,55	20,52	20,54	20,61	20,53	20,45	20,49	20,52	20,51	20,50	20,48	20,50	20,60	20,49	20,58	20,62	20,56	20,58	20,54	20,57	20,62	20,59	20,53	20,43	20,43	20,54	20,52	20,44	20,39	20,38	20,54	20,52	20,47	20,51	20,51	20,47	20,47	20,52	20,53	20,51	20,49	20,52	20,55	20,50	20,57	20,55	20,55	20,61	20,57	20,52	20,52	20,55	20,55	20,55	20,50	20,49	20,52	20,50	20,56	20,58	20,54	20,52	20,57	20,66	20,54	20,39	20,47	20,51	20,47	20,46	20,54	20,57	20,56	20,49	20,56	20,62	20,57	20,60	20,60	20,54	20,47	20,48	20,50	20,54	20,60	20,65	20,57	20,48	20,54	20,50	20,51	20,58	20,57	20,53	20,54	20,57	20,51	20,48	20,52	20,51	20,52	20,54	20,49	20,44	20,51	20,53	20,59	20,54	20,56	20,52	20,52	20,57	20,51	20,51	20,50	20,49	20,53	20,48	20,49	20,48	20,54	20,48	20,59	20,59	20,43	20,48	20,56	20,60	20,68	20,49	20,53	20,61	20,47	20,45	20,58	20,57	20,59	20,57	20,51	20,53	20,53	20,49	20,48	20,49	20,54	20,51	20,44	20,44	20,51	20,52	20,52	20,53	20,52	20,55	20,56	20,54	20,57	20,51	20,56	20,52	20,49	20,41	20,45	20,51	20,53	20,44	20,55	20,48	20,54	20,47	20,48	20,47	20,49	20,49	20,54	20,55	20,53	20,43	20,42	20,50	20,54	20,49	20,50	20,53	20,55	20,52	20,51	20,53	20,49	20,56	20,58	20,53	20,60	20,53	20,49	20,54	20,59	20,47	20,47	20,47	20,47	20,49	20,53	20,56	20,59	20,57	20,44	20,48	20,63	20,57	20,51	20,54	20,54	20,50	20,39	20,55	20,52	20,48	20,54	20,49	20,50	20,59	20,44	20,40	20,45	20,47	20,48	20,47	20,51	20,58	20,60	20,61	20,45	20,38	20,56	20,47	20,49	20,48	20,51	20,45	20,36	20,52	20,50	20,50	20,50	20,36	20,34	20,37	20,53	20,55	20,58	20,49	20,48	20,49	20,53	20,43	20,36	20,37	20,48	20,57	20,51	20,41	20,38	20,41	20,42	20,41	20,45	20,43	20,50	20,59	20,47	20,43	20,52	20,50	20,58	20,46	20,51	20,60	20,63	20,50	20,40	20,48	20,52	20,61	20,52	20,48	20,49	20,43	20,47	20,49	20,54	20,53	20,48	20,42	20,44	20,43	20,43	20,48	20,47	20,36	20,42	20,47	20,45	20,39	20,54	20,42	20,40	20,53	20,49	20,43	20,38	20,45	20,43	20,46	20,49	20,50	20,42	20,43	20,53	20,49	20,52	20,50	20,45	20,45	20,40	20,37	20,38	20,52	20,40	20,42	20,51	20,49	20,50	20,46	20,50	20,41	20,54	20,53	20,43	20,43	20,55	20,46	20,43	20,41	20,49	20,53	20,49	20,44	20,39	20,40	20,53	20,41	20,30	20,31	20,44	20,48	20,45	20,33	20,25	20,43	20,41	20,34	20,32	20,30	20,33	20,28	20,33	20,41	20,45	20,45	20,35	20,33	20,43	20,36	20,28	20,40	20,42	20,43	20,38	20,36	20,43	20,50	20,42	20,42	20,46	
20,30	20,32	20,39	20,33	20,25	20,33	20,44	20,33	20,32	20,43	20,41	20,37	20,35	20,29	20,39	20,52	20,38	20,38	20,35	20,35	20,28	20,39	20,36	20,34	20,30	20,44	20,41	20,38	20,35	20,35	20,41	20,48	20,38	20,42	20,38	20,40	20,49	20,48	20,42	20,33	20,33	20,45	20,48	20,40	20,43	20,40	20,40	20,34	20,34	20,30	20,35	20,43	20,46	20,50	20,56	20,44	20,37	20,38	20,40	20,45	20,45	20,54	20,47	20,47	20,45	20,49	20,33	20,33	20,43	20,35	20,40	20,40	20,50	20,51	20,49	20,40	20,44	20,53	20,49	20,43	20,41	20,44	20,46	20,50	20,33	20,39	20,47	20,41	20,42	20,32	20,44	20,48	20,38	20,35	20,36	20,44	20,55	20,50	20,49	20,51	20,48	20,43	20,40	20,50	20,45	20,32	20,30	20,37	20,43	20,41	20,43	20,44	20,40	20,50	20,57	20,49	20,45	20,37	20,38	20,31	20,47	20,48	20,41	20,49	20,38	20,42	20,54	20,40	20,39	20,36	20,54	20,49	20,37	20,33	20,43	20,47	20,44	20,55	20,48	20,40	20,42	20,34	20,38	20,40	20,43	20,50	20,51	20,41	20,47	20,43	20,49	20,47	20,53	20,47	20,48	20,54	20,53	20,50	20,51	20,51	20,42	20,47	20,42	20,48	20,54	20,51	20,47	20,43	20,50	20,51	20,49	20,40	20,38	20,53	20,60	20,46	20,48	20,54	20,56	20,52	20,49	20,44	20,39	20,45	20,49	20,51	20,52	20,46	20,37	20,40	20,47	20,41	20,43	20,49	20,45	20,37	20,50	20,48	20,48	20,51	20,49	20,53	20,42	20,46	20,45	20,43	20,40	20,47	20,55	20,48	20,50	20,52	20,49	20,48	20,48	20,49	20,57	20,54	20,50	20,43	20,40	20,43	20,49	20,46	20,44	20,43	20,48	20,60	20,55	20,53	20,48	20,39	20,41	20,47	20,51	20,52	20,50	20,50	20,43	20,47	20,56	20,56	20,53	20,54	20,48	20,49	20,51	20,53	20,56	20,58	20,49	20,58	20,59	20,43	20,40	20,54	20,53	20,53	20,56	20,58	20,51	20,43	20,49	20,48	20,47	20,41	20,45	20,51	20,49	20,51	20,63	20,58	20,57	20,56	20,53	20,60	20,53	20,57	20,48	20,45	20,58	20,53	20,41	20,44	20,46	20,50	20,46	20,41	20,48	20,46	20,43	20,45	20,49	20,51	20,47	20,46	20,52	20,51	20,49	20,52	20,54	20,47	20,47	20,48	20,46	20,50	20,58	20,52	20,52	20,51	20,51	20,51	20,57	20,57	20,52	20,50	20,54	20,59	20,60	20,50	20,47	20,45	20,47	20,54	20,49	20,50	20,57	20,54	20,48	20,47	20,57	20,57	20,57	20,61	20,57	20,49	20,52	20,55	20,60	20,57	20,64	20,52	20,50	20,52	20,47	20,62	20,59	20,58	20,55	20,52	20,54	20,49	20,45	20,55	20,49	20,48	20,53	20,52	20,50	20,51	20,49	20,56	20,59	20,58	20,54	20,52	20,51	20,50	20,53	20,52	20,54	20,54	20,50	20,50	20,52	20,57	20,48	20,48	20,54	20,48	20,50	20,52	20,60	20,64	20,50	20,51	20,57	20,50	20,47	20,49	20,53	20,46	20,50	20,51	20,48	20,45	20,47	20,49	20,50	20,49	20,45	20,49	20,50	20,59	20,48	20,48	20,52	20,45	20,49	20,55	20,53	20,54	20,52	20,48	20,54	20,48	20,44	20,43	20,50	20,52	20,50	20,50	20,43	20,42	20,46	20,50	20,55	20,53	20,51	20,48	20,56	20,50	20,55	20,50	20,49	20,50	20,48	20,44	20,51	20,53	20,50	20,53	20,49	20,49	20,54	20,55	20,55	20,60	20,58	20,48	20,53	20,58	20,48	20,48	20,53	20,50	20,44	20,57	20,60	20,60	20,58	20,50	20,39	20,55	20,53	20,49	20,56	20,56	20,53	20,47	20,48	20,48	20,45	20,48	20,47	20,46	20,50	20,39	20,38	20,48	20,47	20,47	20,55	20,54	20,57	20,55	20,66	20,61	20,43	20,49	20,43	20,46	20,52	20,45	20,44	20,44	20,49	20,50	20,43	20,47	20,47	20,42	20,45	20,53	20,53	20,51	20,50	20,43	20,43	20,47	20,46	20,46	20,30	20,40	20,48	20,48	20,42	20,32	20,42	20,41	20,46	20,41	20,39	20,47	20,53	20,46	20,43	20,50	20,48	20,42	20,41	20,46	20,52	20,56	20,53	20,47	20,47	20,51	20,54	20,55	20,52	20,55	20,53	20,37	20,44	20,55	20,52	20,42	20,43	20,44	20,45	20,42	20,42	20,45	20,34	20,34	20,43	20,50	20,45	20,47	20,48	20,47	20,42	20,48	20,46	20,41	20,40	20,45	20,43	20,45	20,48	20,39	20,40	20,45	20,46	20,43	20,50	20,40	20,46	20,40	20,37	20,46	20,51	20,54	20,47	20,51	20,48	20,46	20,44	20,48	20,46	20,51	20,55	20,50	20,33	20,48	20,49	20,45	20,34	20,42	20,49	20,45	20,47	20,46	20,41	20,43	20,44	20,39	20,31	20,32	20,36	20,36	20,35	20,31	20,31	20,32	20,33	20,35	20,42	20,36	20,26	20,33	20,36	20,42	20,42	20,31	20,33	20,43	20,39	20,37	20,50	20,43	20,37	20,31	20,32	20,40	20,49	20,48	20,44	20,42	
20,41	20,20	20,33	20,37	20,28	20,30	20,41	20,36	20,30	20,36	20,42	20,40	20,36	20,30	20,39	20,39	20,29	20,40	20,36	20,40	20,33	20,34	20,31	20,37	20,40	20,33	20,31	20,31	20,42	20,41	20,35	20,30	20,40	20,35	20,30	20,30	20,49	20,49	20,36	20,27	20,32	20,46	20,51	20,45	20,39	20,37	20,34	20,40	20,30	20,25	20,34	20,34	20,36	20,50	20,48	20,46	20,37	20,27	20,26	20,43	20,51	20,56	20,54	20,50	20,53	20,42	20,39	20,34	20,47	20,47	20,48	20,53	20,55	20,47	20,40	20,41	20,47	20,50	20,50	20,42	20,49	20,43	20,44	20,46	20,40	20,36	20,46	20,43	20,47	20,41	20,33	20,47	20,43	20,37	20,45	20,46	20,51	20,45	20,44	20,51	20,48	20,46	20,47	20,49	20,42	20,37	20,31	20,35	20,41	20,47	20,43	20,41	20,50	20,43	20,44	20,37	20,36	20,32	20,44	20,27	20,40	20,53	20,48	20,47	20,42	20,39	20,42	20,46	20,38	20,36	20,44	20,48	20,40	20,32	20,30	20,44	20,43	20,51	20,54	20,46	20,42	20,32	20,37	20,40	20,38	20,44	20,50	20,45	20,44	20,46	20,51	20,46	20,46	20,47	20,46	20,51	20,52	20,50	20,49	20,48	20,51	20,48	20,42	20,47	20,54	20,43	20,45	20,41	20,37	20,45	20,50	20,47	20,41	20,51	20,53	20,37	20,48	20,55	20,55	20,53	20,44	20,41	20,35	20,38	20,44	20,47	20,46	20,43	20,32	20,39	20,46	20,45	20,43	20,48	20,47	20,39	20,44	20,50	20,49	20,52	20,51	20,48	20,45	20,43	20,40	20,43	20,49	20,45	20,48	20,41	20,45	20,48	20,50	20,47	20,45	20,51	20,53	20,54	20,51	20,43	20,37	20,43	20,50	20,43	20,43	20,45	20,43	20,55	20,58	20,57	20,56	20,43	20,48	20,45	20,44	20,49	20,53	20,46	20,42	20,33	20,48	20,58	20,60	20,61	20,48	20,48	20,50	20,55	20,59	20,55	20,46	20,52	20,55	20,51	20,48	20,51	20,59	20,59	20,49	20,46	20,45	20,42	20,52	20,54	20,45	20,46	20,54	20,56	20,55	20,55	20,57	20,53	20,52	20,54	20,52	20,55	20,45	20,44	20,48	20,46	20,54	20,53	20,41	20,46	20,51	20,54	20,51	20,37	20,43	20,44	20,42	20,42	20,49	20,49	20,54	20,50	20,55	20,57	20,53	20,46	20,44	20,46	20,42	20,40	20,51	20,54	20,54	20,53	20,48	20,50	20,51	20,52	20,53	20,55	20,47	20,46	20,49	20,57	20,56	20,49	20,48	20,45	20,43	20,49	20,46	20,45	20,48	20,43	20,42	20,46	20,52	20,56	20,61	20,55	20,57	20,57	20,55	20,51	20,46	20,51	20,50	20,53	20,55	20,48	20,48	20,53	20,53	20,55	20,55	20,53	20,56	20,58	20,48	20,43	20,47	20,46	20,50	20,50	20,57	20,59	20,51	20,54	20,59	20,49	20,47	20,51	20,56	20,51	20,54	20,50	20,49	20,49	20,45	20,53	20,49	20,52	20,54	20,49	20,51	20,47	20,50	20,52	20,54	20,52	20,47	20,50	20,52	20,45	20,43	20,48	20,49	20,44	20,46	20,48	20,45	20,47	20,49	20,49	20,48	20,51	20,51	20,54	20,54	20,52	20,51	20,48	20,46	20,40	20,48	20,51	20,54	20,53	20,55	20,45	20,54	20,53	20,54	20,50	20,48	20,48	20,47	20,46	20,41	20,49	20,46	20,47	20,51	20,50	20,41	20,45	20,56	20,52	20,50	20,56	20,51	20,51	20,53	20,48	20,51	20,51	20,51	20,49	20,47	20,54	20,57	20,58	20,57	20,50	20,46	20,45	20,52	20,56	20,53	20,50	20,49	20,46	20,49	20,64	20,62	20,60	20,52	20,45	20,46	20,52	20,48	20,44	20,53	20,58	20,58	20,55	20,48	20,45	20,43	20,42	20,44	20,49	20,48	20,40	20,51	20,53	20,39	20,47	20,59	20,47	20,49	20,53	20,57	20,50	20,43	20,52	20,45	20,48	20,51	20,39	20,46	20,51	20,50	20,43	20,45	20,44	20,39	20,48	20,49	20,55	20,53	20,49	20,49	20,46	20,41	20,42	20,41	20,47	20,44	20,40	20,49	20,46	20,47	20,44	20,49	20,43	20,43	20,47	20,42	20,47	20,40	20,33	20,47	20,45	20,41	20,40	20,43	20,45	20,52	20,59	20,51	20,47	20,49	20,53	20,44	20,44	20,51	20,46	20,49	20,51	20,45	20,56	20,58	20,40	20,45	20,51	20,50	20,47	20,42	20,47	20,44	20,37	20,42	20,48	20,53	20,55	20,51	20,45	20,35	20,40	20,44	20,35	20,45	20,39	20,43	20,43	20,49	20,48	20,52	20,51	20,47	20,47	20,41	20,41	20,46	20,50	20,40	20,42	20,54	20,51	20,38	20,39	20,44	20,37	20,44	20,50	20,50	20,52	20,51	20,50	20,44	20,39	20,43	20,42	20,38	20,41	20,42	20,35	20,46	20,51	20,35	20,31	20,39	20,47	20,38	20,30	20,33	20,32	20,38	20,26	20,29	20,23	20,28	20,39	20,53	20,41	20,31	20,38	20,44	20,34	20,36	20,43	20,48	20,40	20,37	20,36	20,35	20,45	20,38	20,37	20,35	20,30	20,44	20,39	20,39	20,33	
20,36	20,29	20,23	20,27	20,30	20,25	20,32	20,29	20,42	20,41	20,36	20,34	20,32	20,30	20,34	20,40	20,28	20,40	20,46	20,43	20,35	20,33	20,32	20,37	20,42	20,39	20,33	20,29	20,40	20,48	20,40	20,33	20,28	20,42	20,42	20,35	20,44	20,41	20,38	20,43	20,33	20,45	20,53	20,53	20,45	20,52	20,43	20,38	20,29	20,31	20,42	20,33	20,30	20,35	20,38	20,42	20,40	20,34	20,24	20,44	20,50	20,57	20,44	20,47	20,44	20,38	20,40	20,33	20,40	20,51	20,49	20,54	20,55	20,49	20,38	20,37	20,43	20,55	20,50	20,45	20,50	20,45	20,49	20,48	20,45	20,45	20,46	20,50	20,47	20,44	20,29	20,41	20,44	20,43	20,43	20,52	20,45	20,41	20,48	20,46	20,49	20,46	20,46	20,51	20,51	20,42	20,38	20,40	20,30	20,29	20,40	20,44	20,52	20,51	20,54	20,46	20,40	20,31	20,38	20,36	20,44	20,50	20,47	20,43	20,37	20,43	20,45	20,43	20,41	20,42	20,43	20,44	20,45	20,43	20,41	20,42	20,47	20,51	20,55	20,50	20,45	20,35	20,40	20,51	20,45	20,45	20,46	20,44	20,39	20,45	20,50	20,49	20,47	20,47	20,36	20,40	20,44	20,43	20,53	20,52	20,52	20,55	20,35	20,40	20,48	20,49	20,46	20,46	20,34	20,39	20,52	20,45	20,44	20,51	20,53	20,45	20,51	20,51	20,58	20,55	20,50	20,42	20,37	20,42	20,50	20,47	20,42	20,43	20,35	20,41	20,45	20,42	20,47	20,49	20,51	20,46	20,47	20,50	20,44	20,54	20,50	20,49	20,46	20,50	20,47	20,46	20,48	20,45	20,53	20,40	20,43	20,54	20,43	20,38	20,50	20,51	20,44	20,55	20,53	20,49	20,44	20,43	20,54	20,44	20,46	20,49	20,42	20,51	20,47	20,50	20,61	20,53	20,47	20,46	20,39	20,41	20,36	20,44	20,48	20,38	20,41	20,51	20,55	20,63	20,47	20,45	20,56	20,59	20,55	20,56	20,51	20,56	20,61	20,53	20,52	20,58	20,55	20,57	20,53	20,47	20,40	20,50	20,56	20,57	20,49	20,50	20,47	20,52	20,50	20,50	20,51	20,48	20,52	20,55	20,50	20,54	20,50	20,42	20,46	20,47	20,46	20,52	20,48	20,46	20,52	20,60	20,55	20,47	20,47	20,48	20,49	20,49	20,46	20,52	20,58	20,63	20,50	20,58	20,57	20,43	20,48	20,49	20,47	20,54	20,55	20,55	20,57	20,56	20,56	20,49	20,53	20,49	20,52	20,43	20,50	20,46	20,55	20,51	20,52	20,55	20,47	20,46	20,39	20,47	20,43	20,44	20,46	20,51	20,48	20,61	20,58	20,57	20,59	20,57	20,56	20,49	20,47	20,51	20,50	20,54	20,51	20,46	20,53	20,48	20,46	20,57	20,53	20,54	20,54	20,57	20,58	20,49	20,51	20,44	20,42	20,42	20,47	20,51	20,65	20,58	20,51	20,62	20,54	20,45	20,45	20,47	20,51	20,52	20,51	20,43	20,47	20,54	20,51	20,48	20,46	20,55	20,53	20,56	20,58	20,42	20,48	20,50	20,54	20,49	20,45	20,50	20,51	20,51	20,50	20,54	20,49	20,49	20,46	20,43	20,40	20,51	20,57	20,49	20,42	20,47	20,55	20,51	20,52	20,53	20,49	20,50	20,47	20,39	20,47	20,50	20,54	20,53	20,53	20,52	20,50	20,59	20,64	20,58	20,50	20,49	20,48	20,45	20,46	20,54	20,56	20,46	20,38	20,47	20,46	20,51	20,54	20,47	20,49	20,55	20,60	20,60	20,53	20,54	20,53	20,54	20,48	20,45	20,40	20,49	20,52	20,55	20,56	20,44	20,46	20,48	20,43	20,52	20,57	20,51	20,51	20,41	20,57	20,59	20,57	20,56	20,52	20,46	20,40	20,54	20,59	20,50	20,46	20,55	20,56	20,50	20,51	20,51	20,45	20,48	20,49	20,48	20,49	20,51	20,55	20,56	20,46	20,45	20,53	20,42	20,38	20,51	20,53	20,49	20,34	20,43	20,56	20,55	20,44	20,37	20,43	20,50	20,50	20,50	20,39	20,47	20,52	20,40	20,44	20,47	20,51	20,52	20,48	20,44	20,43	20,45	20,37	20,44	20,52	20,43	20,52	20,52	20,47	20,53	20,48	20,42	20,46	20,43	20,50	20,54	20,48	20,45	20,47	20,47	20,42	20,38	20,43	20,42	20,44	20,55	20,49	20,43	20,52	20,55	20,51	20,48	20,53	20,49	20,45	20,52	20,51	20,47	20,54	20,41	20,45	20,46	20,50	20,49	20,43	20,45	20,39	20,37	20,43	20,46	20,46	20,55	20,54	20,45	20,39	20,38	20,43	20,37	20,40	20,39	20,36	20,58	20,50	20,44	20,48	20,44	20,44	20,44	20,38	20,34	20,42	20,36	20,41	20,48	20,44	20,43	20,36	20,31	20,47	20,43	20,45	20,55	20,55	20,53	20,41	20,44	20,49	20,48	20,49	20,51	20,41	20,45	20,43	20,35	20,48	20,43	20,36	20,34	20,40	20,50	20,42	20,34	20,40	20,28	20,24	20,28	20,27	20,25	20,28	20,38	20,36	20,36	20,33	20,36	20,36	20,33	20,28	20,30	20,36	20,43	20,40	20,43	20,38	20,38	20,42	20,36	20,35	20,34	20,33	20,47	20,36	20,40	
20,31	20,31	20,25	20,25	20,31	20,33	20,31	20,28	20,46	20,46	20,33	20,37	20,34	20,35	20,38	20,37	20,44	20,47	20,38	20,34	20,35	20,39	20,41	20,35	20,34	20,35	20,37	20,30	20,36	20,45	20,44	20,41	20,34	20,34	20,40	20,42	20,43	20,41	20,38	20,39	20,40	20,41	20,40	20,43	20,41	20,45	20,52	20,45	20,42	20,45	20,43	20,42	20,38	20,42	20,48	20,48	20,49	20,44	20,42	20,35	20,41	20,52	20,47	20,50	20,53	20,42	20,42	20,43	20,40	20,39	20,44	20,59	20,54	20,57	20,51	20,42	20,47	20,50	20,51	20,52	20,48	20,46	20,55	20,51	20,38	20,46	20,56	20,52	20,51	20,46	20,33	20,42	20,42	20,50	20,47	20,48	20,54	20,45	20,46	20,45	20,40	20,44	20,41	20,53	20,48	20,51	20,42	20,44	20,46	20,43	20,41	20,45	20,43	20,43	20,53	20,52	20,43	20,35	20,44	20,38	20,42	20,39	20,40	20,43	20,45	20,41	20,42	20,50	20,45	20,45	20,49	20,44	20,43	20,50	20,52	20,50	20,51	20,49	20,49	20,55	20,49	20,49	20,42	20,43	20,48	20,47	20,51	20,41	20,38	20,48	20,52	20,45	20,44	20,45	20,38	20,40	20,49	20,48	20,45	20,47	20,41	20,42	20,42	20,42	20,44	20,39	20,51	20,54	20,52	20,46	20,54	20,57	20,45	20,44	20,52	20,47	20,51	20,51	20,59	20,55	20,48	20,52	20,48	20,47	20,55	20,55	20,46	20,51	20,48	20,48	20,51	20,45	20,48	20,51	20,49	20,53	20,57	20,54	20,43	20,44	20,42	20,48	20,51	20,55	20,54	20,51	20,50	20,49	20,59	20,45	20,47	20,60	20,55	20,43	20,46	20,48	20,49	20,43	20,55	20,61	20,58	20,47	20,45	20,41	20,46	20,46	20,45	20,54	20,49	20,45	20,53	20,53	20,45	20,53	20,53	20,47	20,43	20,47	20,50	20,52	20,52	20,55	20,56	20,57	20,51	20,48	20,48	20,55	20,55	20,49	20,50	20,53	20,56	20,45	20,53	20,61	20,53	20,56	20,50	20,56	20,48	20,51	20,60	20,56	20,46	20,51	20,51	20,44	20,45	20,46	20,52	20,53	20,50	20,49	20,46	20,57	20,55	20,45	20,51	20,57	20,52	20,52	20,58	20,49	20,52	20,57	20,47	20,45	20,48	20,53	20,57	20,59	20,58	20,48	20,46	20,56	20,60	20,56	20,60	20,53	20,55	20,52	20,45	20,57	20,56	20,52	20,59	20,54	20,53	20,59	20,53	20,45	20,47	20,51	20,51	20,44	20,53	20,56	20,48	20,48	20,47	20,46	20,50	20,54	20,51	20,48	20,49	20,49	20,57	20,50	20,54	20,59	20,63	20,59	20,55	20,56	20,50	20,56	20,53	20,51	20,56	20,48	20,52	20,55	20,49	20,49	20,62	20,53	20,51	20,56	20,61	20,48	20,45	20,48	20,43	20,51	20,57	20,52	20,59	20,55	20,52	20,58	20,52	20,37	20,45	20,51	20,49	20,45	20,55	20,49	20,47	20,62	20,56	20,51	20,48	20,61	20,53	20,56	20,51	20,43	20,48	20,53	20,53	20,54	20,57	20,58	20,56	20,52	20,53	20,55	20,49	20,50	20,56	20,53	20,46	20,42	20,51	20,49	20,42	20,46	20,52	20,51	20,46	20,58	20,47	20,42	20,42	20,47	20,48	20,60	20,56	20,59	20,56	20,57	20,55	20,57	20,62	20,56	20,48	20,49	20,51	20,49	20,42	20,48	20,47	20,48	20,47	20,49	20,51	20,54	20,60	20,54	20,53	20,54	20,57	20,58	20,49	20,49	20,52	20,55	20,48	20,48	20,44	20,41	20,48	20,54	20,54	20,54	20,52	20,46	20,42	20,53	20,65	20,56	20,53	20,44	20,50	20,59	20,57	20,62	20,57	20,55	20,42	20,49	20,56	20,49	20,52	20,51	20,51	20,47	20,45	20,52	20,39	20,43	20,51	20,55	20,53	20,49	20,50	20,52	20,51	20,51	20,53	20,49	20,50	20,46	20,57	20,57	20,43	20,43	20,53	20,54	20,47	20,42	20,45	20,48	20,52	20,52	20,40	20,40	20,49	20,42	20,39	20,47	20,53	20,60	20,52	20,44	20,47	20,48	20,45	20,52	20,48	20,48	20,45	20,48	20,39	20,47	20,48	20,41	20,49	20,47	20,43	20,51	20,54	20,52	20,51	20,49	20,44	20,44	20,49	20,43	20,50	20,54	20,52	20,49	20,50	20,57	20,58	20,51	20,50	20,53	20,57	20,49	20,50	20,44	20,43	20,47	20,49	20,45	20,47	20,51	20,54	20,45	20,41	20,38	20,33	20,49	20,46	20,52	20,48	20,52	20,43	20,44	20,47	20,43	20,40	20,42	20,45	20,53	20,57	20,50	20,46	20,44	20,38	20,44	20,50	20,44	20,34	20,33	20,40	20,55	20,51	20,41	20,45	20,45	20,43	20,44	20,45	20,49	20,51	20,46	20,39	20,47	20,48	20,48	20,56	20,47	20,42	20,43	20,47	20,42	20,44	20,41	20,32	20,46	20,45	20,43	20,41	20,48	20,52	20,43	20,32	20,31	20,26	20,29	20,37	20,42	20,28	20,26	20,32	20,28	20,36	20,34	20,32	20,29	20,33	20,50	20,51	20,39	20,34	20,36	20,44	20,40	20,36	20,40	20,39	20,41	20,42	20,39	
20,37	20,35	20,31	20,37	20,34	20,37	20,43	20,40	20,34	20,32	20,26	20,41	20,32	20,32	20,34	20,38	20,38	20,46	20,46	20,33	20,34	20,45	20,37	20,35	20,42	20,48	20,42	20,34	20,34	20,40	20,42	20,48	20,43	20,39	20,37	20,42	20,38	20,43	20,40	20,40	20,40	20,45	20,44	20,45	20,44	20,41	20,47	20,49	20,43	20,51	20,46	20,45	20,41	20,46	20,47	20,52	20,55	20,49	20,39	20,39	20,44	20,46	20,56	20,54	20,39	20,43	20,51	20,40	20,45	20,51	20,45	20,51	20,59	20,64	20,56	20,46	20,48	20,46	20,44	20,52	20,47	20,37	20,52	20,58	20,36	20,42	20,52	20,48	20,42	20,36	20,33	20,38	20,43	20,48	20,53	20,45	20,47	20,51	20,48	20,43	20,45	20,47	20,40	20,41	20,53	20,52	20,43	20,37	20,44	20,48	20,41	20,43	20,47	20,48	20,51	20,46	20,37	20,28	20,39	20,40	20,52	20,48	20,45	20,50	20,41	20,53	20,45	20,49	20,53	20,50	20,52	20,49	20,48	20,52	20,54	20,52	20,53	20,50	20,43	20,40	20,39	20,48	20,51	20,41	20,45	20,51	20,52	20,47	20,44	20,44	20,46	20,42	20,48	20,44	20,35	20,40	20,44	20,51	20,44	20,40	20,42	20,47	20,50	20,48	20,50	20,39	20,40	20,48	20,56	20,58	20,53	20,52	20,52	20,49	20,42	20,51	20,49	20,50	20,53	20,55	20,47	20,53	20,52	20,58	20,59	20,58	20,48	20,49	20,46	20,45	20,48	20,48	20,54	20,55	20,52	20,47	20,54	20,54	20,48	20,46	20,46	20,47	20,53	20,51	20,44	20,45	20,48	20,48	20,56	20,45	20,41	20,53	20,48	20,52	20,53	20,51	20,56	20,53	20,53	20,57	20,54	20,53	20,54	20,45	20,48	20,47	20,50	20,58	20,55	20,44	20,46	20,56	20,57	20,63	20,57	20,52	20,49	20,44	20,46	20,51	20,51	20,54	20,56	20,59	20,47	20,52	20,49	20,50	20,62	20,58	20,47	20,50	20,60	20,49	20,46	20,56	20,59	20,54	20,56	20,58	20,49	20,51	20,61	20,59	20,48	20,51	20,60	20,53	20,47	20,47	20,55	20,53	20,54	20,49	20,48	20,55	20,55	20,54	20,48	20,52	20,47	20,51	20,47	20,50	20,52	20,56	20,52	20,52	20,45	20,53	20,62	20,62	20,58	20,52	20,53	20,57	20,59	20,59	20,52	20,61	20,60	20,49	20,44	20,54	20,58	20,61	20,55	20,54	20,50	20,55	20,53	20,44	20,48	20,53	20,56	20,47	20,55	20,65	20,54	20,51	20,51	20,43	20,45	20,52	20,54	20,50	20,51	20,52	20,50	20,49	20,52	20,60	20,66	20,67	20,57	20,60	20,57	20,53	20,55	20,49	20,55	20,61	20,58	20,61	20,57	20,55	20,60	20,59	20,56	20,53	20,66	20,52	20,59	20,60	20,52	20,52	20,51	20,52	20,54	20,56	20,56	20,53	20,50	20,40	20,45	20,58	20,61	20,54	20,60	20,55	20,47	20,56	20,57	20,53	20,61	20,58	20,51	20,56	20,61	20,52	20,53	20,53	20,57	20,57	20,56	20,56	20,60	20,51	20,57	20,62	20,50	20,52	20,56	20,59	20,57	20,50	20,48	20,48	20,45	20,49	20,53	20,55	20,53	20,56	20,52	20,46	20,44	20,53	20,48	20,60	20,54	20,54	20,52	20,51	20,53	20,61	20,60	20,57	20,50	20,48	20,50	20,51	20,42	20,41	20,44	20,50	20,59	20,56	20,49	20,47	20,58	20,56	20,58	20,54	20,55	20,57	20,56	20,51	20,51	20,51	20,57	20,53	20,52	20,50	20,49	20,51	20,51	20,51	20,57	20,47	20,56	20,58	20,59	20,60	20,57	20,50	20,45	20,60	20,59	20,62	20,53	20,56	20,51	20,48	20,49	20,47	20,44	20,57	20,53	20,52	20,57	20,56	20,45	20,50	20,50	20,55	20,54	20,43	20,42	20,48	20,54	20,54	20,60	20,52	20,51	20,51	20,54	20,59	20,52	20,53	20,51	20,50	20,47	20,36	20,47	20,54	20,54	20,52	20,43	20,43	20,45	20,41	20,48	20,57	20,60	20,56	20,53	20,42	20,50	20,49	20,43	20,46	20,48	20,41	20,36	20,36	20,36	20,34	20,46	20,54	20,49	20,43	20,51	20,49	20,50	20,50	20,52	20,54	20,50	20,47	20,49	20,49	20,59	20,59	20,54	20,54	20,52	20,50	20,57	20,53	20,47	20,40	20,49	20,54	20,50	20,45	20,45	20,42	20,54	20,52	20,48	20,52	20,53	20,51	20,52	20,46	20,41	20,40	20,45	20,44	20,48	20,52	20,49	20,48	20,44	20,38	20,41	20,41	20,42	20,50	20,53	20,52	20,47	20,44	20,47	20,50	20,43	20,50	20,45	20,41	20,45	20,46	20,50	20,49	20,45	20,53	20,47	20,43	20,49	20,49	20,44	20,41	20,38	20,43	20,50	20,45	20,44	20,42	20,39	20,35	20,40	20,41	20,39	20,48	20,49	20,49	20,44	20,39	20,40	20,40	20,45	20,36	20,33	20,32	20,38	20,37	20,39	20,38	20,37	20,29	20,34	20,38	20,39	20,40	20,38	20,39	20,39	20,52	20,61	20,47	20,40	20,42	20,43	20,52	20,43	20,45	20,43	20,45	20,40	20,44	
20,41	20,33	20,33	20,31	20,25	20,33	20,43	20,46	20,35	20,23	20,32	20,46	20,43	20,37	20,32	20,32	20,32	20,41	20,37	20,32	20,32	20,45	20,41	20,38	20,43	20,47	20,55	20,42	20,38	20,42	20,40	20,42	20,34	20,45	20,54	20,44	20,43	20,49	20,43	20,36	20,42	20,49	20,48	20,37	20,45	20,42	20,47	20,35	20,37	20,45	20,55	20,43	20,39	20,46	20,45	20,44	20,48	20,41	20,34	20,42	20,44	20,43	20,40	20,55	20,49	20,42	20,48	20,42	20,45	20,53	20,47	20,53	20,59	20,67	20,55	20,41	20,40	20,44	20,38	20,53	20,46	20,43	20,48	20,43	20,36	20,41	20,53	20,52	20,41	20,36	20,33	20,48	20,51	20,42	20,42	20,50	20,47	20,39	20,41	20,42	20,45	20,47	20,42	20,41	20,49	20,42	20,37	20,40	20,50	20,41	20,35	20,40	20,50	20,49	20,49	20,42	20,38	20,37	20,47	20,42	20,45	20,49	20,50	20,47	20,39	20,54	20,54	20,49	20,46	20,48	20,47	20,51	20,47	20,49	20,46	20,43	20,51	20,49	20,33	20,35	20,38	20,53	20,48	20,41	20,44	20,48	20,50	20,53	20,46	20,37	20,37	20,37	20,47	20,46	20,41	20,47	20,43	20,45	20,52	20,39	20,38	20,48	20,37	20,45	20,50	20,46	20,38	20,36	20,48	20,52	20,55	20,50	20,50	20,45	20,39	20,42	20,52	20,51	20,55	20,49	20,43	20,47	20,50	20,46	20,53	20,55	20,40	20,45	20,40	20,44	20,45	20,43	20,47	20,52	20,49	20,49	20,49	20,52	20,44	20,52	20,52	20,52	20,50	20,48	20,44	20,41	20,35	20,51	20,58	20,47	20,37	20,49	20,48	20,47	20,52	20,57	20,47	20,51	20,50	20,51	20,47	20,45	20,49	20,51	20,50	20,43	20,51	20,55	20,57	20,51	20,45	20,54	20,52	20,55	20,55	20,51	20,53	20,46	20,45	20,51	20,59	20,60	20,58	20,53	20,48	20,49	20,63	20,62	20,52	20,50	20,55	20,51	20,57	20,56	20,49	20,52	20,54	20,60	20,54	20,54	20,52	20,47	20,57	20,53	20,46	20,47	20,54	20,53	20,45	20,44	20,55	20,54	20,45	20,49	20,51	20,53	20,52	20,58	20,46	20,46	20,51	20,53	20,43	20,46	20,53	20,59	20,51	20,48	20,51	20,58	20,56	20,54	20,54	20,53	20,54	20,63	20,55	20,56	20,49	20,48	20,49	20,49	20,39	20,47	20,53	20,59	20,56	20,52	20,55	20,54	20,50	20,51	20,50	20,55	20,55	20,51	20,49	20,63	20,62	20,48	20,49	20,44	20,36	20,43	20,47	20,52	20,48	20,56	20,55	20,52	20,55	20,56	20,52	20,57	20,61	20,65	20,59	20,48	20,57	20,61	20,59	20,61	20,56	20,55	20,51	20,63	20,65	20,65	20,60	20,54	20,60	20,52	20,59	20,60	20,47	20,50	20,50	20,49	20,52	20,52	20,53	20,46	20,47	20,39	20,48	20,52	20,48	20,53	20,58	20,52	20,45	20,59	20,54	20,55	20,58	20,57	20,53	20,52	20,56	20,59	20,62	20,52	20,54	20,58	20,54	20,58	20,57	20,48	20,54	20,62	20,46	20,57	20,58	20,52	20,54	20,56	20,51	20,54	20,50	20,49	20,50	20,52	20,57	20,53	20,47	20,52	20,47	20,42	20,46	20,61	20,58	20,55	20,55	20,52	20,56	20,61	20,58	20,51	20,49	20,52	20,48	20,54	20,51	20,49	20,46	20,50	20,52	20,44	20,47	20,46	20,48	20,45	20,50	20,52	20,50	20,54	20,54	20,49	20,52	20,47	20,48	20,48	20,40	20,54	20,50	20,44	20,48	20,50	20,43	20,46	20,52	20,61	20,50	20,52	20,53	20,53	20,42	20,52	20,67	20,62	20,51	20,47	20,52	20,50	20,53	20,48	20,40	20,47	20,45	20,52	20,61	20,60	20,52	20,49	20,51	20,53	20,60	20,56	20,49	20,42	20,50	20,52	20,53	20,47	20,49	20,56	20,50	20,52	20,49	20,49	20,47	20,45	20,53	20,44	20,39	20,55	20,51	20,40	20,38	20,47	20,43	20,45	20,50	20,58	20,54	20,48	20,46	20,43	20,49	20,48	20,43	20,42	20,42	20,43	20,35	20,40	20,43	20,43	20,48	20,51	20,50	20,44	20,43	20,52	20,48	20,42	20,45	20,42	20,46	20,47	20,53	20,44	20,50	20,51	20,44	20,48	20,45	20,53	20,59	20,44	20,39	20,40	20,46	20,49	20,53	20,51	20,44	20,41	20,49	20,53	20,52	20,46	20,46	20,48	20,47	20,43	20,41	20,38	20,34	20,45	20,49	20,54	20,46	20,43	20,35	20,30	20,37	20,39	20,29	20,37	20,46	20,44	20,48	20,40	20,40	20,50	20,44	20,49	20,51	20,45	20,47	20,44	20,42	20,43	20,45	20,49	20,51	20,39	20,37	20,45	20,43	20,41	20,38	20,36	20,39	20,46	20,46	20,41	20,45	20,41	20,38	20,44	20,43	20,50	20,46	20,48	20,42	20,40	20,42	20,32	20,43	20,32	20,33	20,45	20,47	20,41	20,38	20,38	20,38	20,33	20,34	20,45	20,42	20,28	20,34	20,37	20,42	20,51	20,48	20,39	20,51	20,48	20,34	20,35	20,52	20,39	20,40	20,50	20,48	20,44	
20,42	20,36	20,35	20,29	20,26	20,33	20,41	20,41	20,39	20,31	20,36	20,52	20,48	20,48	20,42	20,37	20,35	20,39	20,38	20,42	20,43	20,42	20,39	20,50	20,44	20,42	20,52	20,49	20,36	20,43	20,42	20,41	20,31	20,33	20,48	20,47	20,48	20,50	20,48	20,47	20,43	20,50	20,48	20,41	20,41	20,42	20,39	20,37	20,36	20,53	20,52	20,41	20,37	20,41	20,43	20,51	20,40	20,40	20,33	20,37	20,49	20,51	20,40	20,48	20,45	20,41	20,37	20,43	20,47	20,55	20,49	20,54	20,59	20,59	20,48	20,43	20,43	20,42	20,41	20,46	20,47	20,38	20,50	20,44	20,33	20,40	20,55	20,56	20,48	20,33	20,39	20,48	20,50	20,49	20,46	20,51	20,55	20,43	20,39	20,41	20,46	20,47	20,39	20,44	20,53	20,38	20,32	20,43	20,57	20,52	20,35	20,48	20,49	20,48	20,51	20,44	20,35	20,34	20,51	20,50	20,49	20,47	20,56	20,49	20,46	20,54	20,57	20,52	20,44	20,39	20,41	20,49	20,49	20,46	20,47	20,47	20,47	20,52	20,38	20,43	20,44	20,47	20,49	20,37	20,40	20,48	20,47	20,49	20,45	20,50	20,48	20,50	20,48	20,39	20,42	20,56	20,57	20,46	20,51	20,40	20,34	20,46	20,39	20,41	20,49	20,45	20,46	20,41	20,41	20,41	20,52	20,54	20,52	20,53	20,52	20,46	20,45	20,45	20,54	20,47	20,35	20,44	20,49	20,51	20,49	20,51	20,41	20,37	20,40	20,44	20,48	20,50	20,48	20,46	20,54	20,53	20,48	20,47	20,45	20,50	20,48	20,48	20,46	20,47	20,49	20,46	20,41	20,45	20,60	20,54	20,48	20,50	20,51	20,52	20,46	20,48	20,54	20,47	20,43	20,49	20,52	20,46	20,44	20,44	20,47	20,43	20,44	20,58	20,55	20,56	20,55	20,56	20,47	20,45	20,54	20,53	20,50	20,58	20,52	20,47	20,50	20,53	20,57	20,59	20,50	20,56	20,61	20,60	20,58	20,57	20,48	20,50	20,58	20,61	20,60	20,54	20,53	20,60	20,57	20,49	20,58	20,51	20,55	20,61	20,48	20,38	20,46	20,48	20,46	20,47	20,55	20,59	20,53	20,48	20,56	20,52	20,57	20,61	20,53	20,51	20,56	20,54	20,47	20,43	20,49	20,53	20,56	20,48	20,49	20,54	20,51	20,52	20,56	20,52	20,55	20,58	20,61	20,54	20,54	20,51	20,51	20,47	20,49	20,53	20,55	20,44	20,51	20,54	20,59	20,60	20,51	20,50	20,49	20,48	20,56	20,57	20,56	20,64	20,59	20,52	20,45	20,45	20,47	20,45	20,40	20,47	20,54	20,57	20,55	20,60	20,61	20,52	20,57	20,55	20,57	20,65	20,61	20,56	20,50	20,57	20,63	20,58	20,55	20,48	20,40	20,53	20,58	20,56	20,59	20,51	20,58	20,55	20,55	20,60	20,47	20,46	20,47	20,45	20,52	20,51	20,53	20,56	20,50	20,47	20,54	20,54	20,48	20,49	20,55	20,53	20,44	20,52	20,54	20,51	20,53	20,55	20,57	20,56	20,53	20,47	20,55	20,49	20,49	20,54	20,55	20,53	20,56	20,46	20,49	20,58	20,49	20,57	20,58	20,53	20,52	20,50	20,45	20,46	20,47	20,52	20,50	20,44	20,44	20,51	20,44	20,55	20,52	20,43	20,40	20,63	20,68	20,57	20,55	20,52	20,52	20,55	20,57	20,44	20,47	20,54	20,55	20,55	20,62	20,53	20,45	20,45	20,51	20,49	20,47	20,50	20,50	20,53	20,48	20,48	20,51	20,50	20,44	20,49	20,49	20,45	20,37	20,43	20,45	20,49	20,49	20,44	20,51	20,50	20,52	20,43	20,50	20,57	20,56	20,49	20,48	20,48	20,47	20,54	20,63	20,63	20,61	20,46	20,50	20,52	20,49	20,43	20,39	20,40	20,41	20,50	20,56	20,50	20,46	20,46	20,46	20,55	20,55	20,52	20,53	20,49	20,47	20,49	20,48	20,50	20,43	20,51	20,49	20,51	20,46	20,45	20,49	20,43	20,48	20,44	20,43	20,46	20,42	20,39	20,39	20,50	20,48	20,47	20,44	20,45	20,52	20,48	20,45	20,46	20,45	20,46	20,43	20,40	20,41	20,51	20,55	20,52	20,42	20,40	20,47	20,53	20,54	20,48	20,42	20,39	20,47	20,42	20,39	20,45	20,50	20,50	20,48	20,47	20,51	20,57	20,42	20,44	20,46	20,52	20,63	20,51	20,44	20,44	20,51	20,48	20,47	20,50	20,46	20,43	20,45	20,55	20,55	20,45	20,46	20,45	20,44	20,48	20,39	20,41	20,37	20,47	20,52	20,54	20,43	20,51	20,36	20,34	20,40	20,40	20,26	20,29	20,41	20,45	20,46	20,44	20,42	20,45	20,50	20,51	20,46	20,40	20,45	20,42	20,38	20,42	20,46	20,42	20,55	20,47	20,39	20,45	20,44	20,44	20,40	20,31	20,36	20,46	20,51	20,51	20,49	20,51	20,40	20,40	20,43	20,38	20,35	20,45	20,48	20,37	20,40	20,36	20,41	20,42	20,34	20,35	20,51	20,42	20,31	20,30	20,37	20,32	20,35	20,41	20,40	20,30	20,32	20,39	20,43	20,40	20,32	20,24	20,37	20,37	20,28	20,34	20,47	20,36	20,33	20,41	20,48	20,48	
20,44	20,32	20,42	20,45	20,29	20,33	20,41	20,44	20,41	20,50	20,41	20,34	20,39	20,40	20,37	20,32	20,31	20,36	20,31	20,36	20,46	20,42	20,36	20,46	20,51	20,45	20,43	20,38	20,39	20,46	20,45	20,41	20,34	20,32	20,39	20,40	20,46	20,47	20,39	20,42	20,49	20,47	20,50	20,43	20,41	20,44	20,40	20,46	20,50	20,50	20,60	20,41	20,47	20,48	20,39	20,51	20,40	20,42	20,41	20,37	20,46	20,51	20,56	20,47	20,42	20,40	20,44	20,39	20,45	20,43	20,50	20,57	20,54	20,51	20,47	20,42	20,51	20,49	20,44	20,52	20,49	20,46	20,46	20,56	20,42	20,48	20,51	20,53	20,52	20,44	20,34	20,35	20,40	20,49	20,51	20,57	20,60	20,47	20,51	20,50	20,45	20,45	20,47	20,44	20,50	20,43	20,37	20,38	20,40	20,46	20,46	20,47	20,52	20,48	20,58	20,49	20,38	20,39	20,46	20,46	20,50	20,45	20,51	20,54	20,50	20,49	20,46	20,56	20,46	20,41	20,45	20,53	20,55	20,48	20,44	20,51	20,50	20,56	20,49	20,56	20,53	20,44	20,44	20,49	20,42	20,50	20,45	20,43	20,39	20,43	20,51	20,54	20,51	20,41	20,37	20,47	20,55	20,54	20,56	20,48	20,37	20,46	20,45	20,45	20,54	20,47	20,47	20,45	20,53	20,48	20,49	20,50	20,52	20,58	20,55	20,52	20,54	20,44	20,54	20,54	20,50	20,50	20,52	20,57	20,51	20,50	20,47	20,41	20,45	20,50	20,46	20,53	20,60	20,61	20,55	20,54	20,53	20,49	20,46	20,49	20,42	20,48	20,42	20,41	20,52	20,61	20,54	20,49	20,58	20,57	20,53	20,51	20,50	20,46	20,50	20,53	20,51	20,51	20,55	20,62	20,54	20,51	20,46	20,48	20,48	20,44	20,53	20,61	20,56	20,52	20,53	20,57	20,51	20,50	20,60	20,54	20,45	20,53	20,54	20,46	20,52	20,57	20,54	20,66	20,57	20,54	20,55	20,52	20,60	20,61	20,63	20,52	20,53	20,55	20,60	20,62	20,54	20,55	20,54	20,54	20,60	20,59	20,52	20,65	20,59	20,48	20,50	20,57	20,50	20,50	20,61	20,64	20,64	20,62	20,61	20,57	20,56	20,64	20,59	20,60	20,51	20,54	20,53	20,46	20,51	20,53	20,59	20,56	20,54	20,54	20,53	20,57	20,62	20,53	20,47	20,55	20,59	20,56	20,49	20,55	20,56	20,57	20,55	20,57	20,58	20,53	20,49	20,54	20,50	20,61	20,57	20,52	20,54	20,52	20,51	20,55	20,53	20,53	20,53	20,51	20,52	20,51	20,51	20,53	20,54	20,57	20,59	20,55	20,53	20,63	20,61	20,53	20,58	20,62	20,61	20,69	20,62	20,58	20,59	20,56	20,65	20,54	20,51	20,55	20,41	20,47	20,64	20,52	20,51	20,53	20,58	20,55	20,62	20,56	20,48	20,55	20,50	20,51	20,50	20,56	20,60	20,58	20,64	20,49	20,54	20,56	20,56	20,57	20,55	20,51	20,50	20,52	20,53	20,51	20,58	20,56	20,56	20,58	20,54	20,47	20,46	20,49	20,44	20,58	20,63	20,53	20,52	20,50	20,41	20,51	20,44	20,47	20,55	20,56	20,53	20,44	20,46	20,52	20,57	20,51	20,54	20,52	20,46	20,44	20,48	20,53	20,52	20,50	20,43	20,55	20,66	20,55	20,50	20,46	20,49	20,51	20,55	20,46	20,46	20,54	20,59	20,58	20,59	20,51	20,45	20,48	20,49	20,50	20,49	20,53	20,51	20,57	20,54	20,52	20,54	20,50	20,50	20,48	20,50	20,49	20,45	20,48	20,44	20,46	20,49	20,47	20,49	20,53	20,58	20,53	20,55	20,57	20,60	20,53	20,49	20,56	20,51	20,55	20,61	20,56	20,56	20,51	20,43	20,52	20,49	20,41	20,50	20,53	20,49	20,52	20,51	20,47	20,49	20,46	20,52	20,56	20,57	20,53	20,51	20,52	20,41	20,43	20,55	20,59	20,50	20,51	20,56	20,54	20,45	20,41	20,51	20,49	20,52	20,45	20,52	20,47	20,42	20,42	20,47	20,46	20,50	20,47	20,50	20,50	20,56	20,49	20,49	20,45	20,42	20,47	20,46	20,47	20,36	20,45	20,53	20,49	20,44	20,41	20,44	20,51	20,55	20,59	20,54	20,50	20,47	20,50	20,47	20,48	20,54	20,49	20,48	20,44	20,55	20,61	20,53	20,40	20,44	20,51	20,61	20,57	20,46	20,49	20,53	20,54	20,50	20,56	20,53	20,48	20,44	20,48	20,54	20,44	20,53	20,54	20,45	20,54	20,54	20,50	20,40	20,42	20,48	20,50	20,47	20,47	20,41	20,36	20,46	20,46	20,39	20,42	20,47	20,39	20,43	20,44	20,47	20,50	20,44	20,47	20,45	20,37	20,33	20,44	20,40	20,45	20,50	20,45	20,45	20,52	20,46	20,48	20,42	20,49	20,47	20,42	20,40	20,52	20,56	20,52	20,45	20,53	20,46	20,36	20,45	20,41	20,41	20,49	20,49	20,43	20,33	20,35	20,41	20,40	20,34	20,35	20,48	20,53	20,36	20,43	20,43	20,34	20,38	20,39	20,45	20,46	20,40	20,37	20,30	20,33	20,29	20,29	20,38	20,38	20,34	20,33	20,43	20,44	20,45	20,42	20,45	20,49	
20,37	20,34	20,37	20,41	20,35	20,37	20,40	20,39	20,42	20,37	20,36	20,39	20,32	20,39	20,36	20,33	20,38	20,39	20,31	20,33	20,43	20,40	20,46	20,49	20,47	20,50	20,47	20,41	20,38	20,45	20,39	20,39	20,37	20,37	20,43	20,47	20,46	20,39	20,35	20,35	20,40	20,48	20,43	20,47	20,42	20,44	20,45	20,42	20,46	20,46	20,51	20,48	20,42	20,47	20,46	20,48	20,39	20,39	20,42	20,44	20,45	20,56	20,53	20,50	20,41	20,38	20,46	20,43	20,40	20,46	20,39	20,48	20,45	20,39	20,45	20,46	20,49	20,55	20,48	20,50	20,50	20,46	20,51	20,57	20,45	20,51	20,53	20,52	20,55	20,47	20,39	20,32	20,37	20,57	20,50	20,50	20,50	20,49	20,52	20,58	20,50	20,42	20,52	20,50	20,41	20,37	20,36	20,45	20,46	20,35	20,38	20,54	20,57	20,57	20,55	20,44	20,38	20,35	20,48	20,44	20,50	20,48	20,49	20,52	20,47	20,46	20,40	20,45	20,46	20,42	20,50	20,55	20,41	20,47	20,52	20,53	20,51	20,49	20,46	20,42	20,53	20,45	20,42	20,47	20,47	20,49	20,44	20,35	20,43	20,47	20,51	20,46	20,52	20,43	20,40	20,44	20,37	20,49	20,55	20,46	20,41	20,44	20,50	20,53	20,58	20,45	20,43	20,47	20,48	20,50	20,51	20,52	20,49	20,55	20,51	20,46	20,59	20,50	20,56	20,51	20,51	20,51	20,46	20,48	20,52	20,50	20,44	20,44	20,43	20,48	20,49	20,48	20,46	20,57	20,60	20,53	20,57	20,54	20,53	20,51	20,50	20,45	20,47	20,54	20,51	20,58	20,57	20,52	20,50	20,38	20,39	20,46	20,52	20,48	20,51	20,58	20,49	20,45	20,46	20,56	20,57	20,51	20,47	20,46	20,45	20,52	20,54	20,71	20,58	20,52	20,54	20,63	20,55	20,54	20,50	20,54	20,51	20,60	20,50	20,44	20,54	20,59	20,53	20,66	20,61	20,58	20,50	20,55	20,56	20,60	20,61	20,59	20,53	20,50	20,59	20,59	20,53	20,52	20,52	20,56	20,58	20,53	20,50	20,54	20,53	20,54	20,47	20,48	20,55	20,53	20,52	20,59	20,62	20,65	20,54	20,56	20,57	20,51	20,47	20,53	20,48	20,50	20,46	20,50	20,49	20,54	20,55	20,53	20,56	20,55	20,58	20,58	20,68	20,57	20,48	20,51	20,55	20,56	20,58	20,53	20,55	20,62	20,60	20,53	20,59	20,54	20,53	20,52	20,50	20,52	20,62	20,57	20,54	20,57	20,58	20,54	20,57	20,56	20,54	20,49	20,50	20,50	20,57	20,54	20,52	20,57	20,52	20,58	20,51	20,49	20,57	20,53	20,49	20,57	20,58	20,61	20,61	20,60	20,56	20,54	20,60	20,56	20,51	20,56	20,49	20,54	20,64	20,55	20,45	20,49	20,54	20,54	20,56	20,64	20,53	20,55	20,52	20,54	20,58	20,59	20,61	20,56	20,60	20,57	20,53	20,57	20,62	20,64	20,57	20,52	20,50	20,55	20,55	20,52	20,53	20,57	20,53	20,56	20,54	20,43	20,40	20,54	20,52	20,48	20,55	20,52	20,56	20,52	20,44	20,52	20,50	20,45	20,50	20,49	20,50	20,49	20,48	20,51	20,56	20,51	20,49	20,47	20,53	20,52	20,45	20,52	20,49	20,52	20,45	20,51	20,60	20,63	20,53	20,51	20,48	20,50	20,51	20,46	20,46	20,56	20,55	20,50	20,53	20,46	20,44	20,49	20,43	20,40	20,46	20,53	20,47	20,54	20,46	20,48	20,51	20,51	20,54	20,51	20,42	20,48	20,54	20,53	20,44	20,43	20,49	20,47	20,52	20,52	20,54	20,47	20,48	20,56	20,59	20,53	20,57	20,54	20,48	20,53	20,63	20,54	20,47	20,53	20,49	20,51	20,50	20,44	20,46	20,60	20,56	20,54	20,53	20,48	20,54	20,49	20,49	20,54	20,47	20,54	20,52	20,53	20,47	20,43	20,51	20,54	20,48	20,44	20,55	20,43	20,47	20,51	20,41	20,43	20,50	20,54	20,53	20,51	20,44	20,40	20,45	20,45	20,39	20,40	20,48	20,63	20,53	20,49	20,56	20,48	20,42	20,50	20,48	20,49	20,42	20,41	20,45	20,47	20,37	20,40	20,49	20,50	20,58	20,59	20,55	20,51	20,43	20,37	20,48	20,53	20,50	20,43	20,48	20,44	20,55	20,61	20,52	20,45	20,40	20,48	20,61	20,56	20,49	20,44	20,44	20,46	20,55	20,58	20,42	20,33	20,41	20,49	20,52	20,42	20,53	20,55	20,48	20,36	20,41	20,47	20,47	20,46	20,46	20,44	20,41	20,46	20,43	20,43	20,42	20,50	20,46	20,47	20,48	20,52	20,43	20,37	20,44	20,47	20,41	20,41	20,45	20,42	20,38	20,35	20,34	20,52	20,58	20,44	20,38	20,45	20,41	20,47	20,55	20,55	20,52	20,47	20,39	20,43	20,55	20,51	20,46	20,53	20,52	20,43	20,40	20,38	20,35	20,43	20,46	20,49	20,39	20,32	20,35	20,32	20,32	20,41	20,50	20,43	20,34	20,43	20,45	20,39	20,43	20,41	20,43	20,44	20,44	20,36	20,32	20,39	20,38	20,38	20,42	20,31	20,34	20,37	20,37	20,35	20,38	20,30	20,25	20,22	
20,38	20,35	20,28	20,35	20,52	20,39	20,36	20,40	20,41	20,35	20,35	20,43	20,33	20,31	20,37	20,42	20,44	20,41	20,29	20,26	20,36	20,45	20,46	20,52	20,43	20,43	20,43	20,40	20,49	20,47	20,34	20,32	20,39	20,39	20,36	20,38	20,46	20,51	20,41	20,38	20,37	20,54	20,47	20,52	20,43	20,42	20,40	20,37	20,43	20,43	20,42	20,40	20,43	20,46	20,49	20,47	20,40	20,55	20,45	20,42	20,57	20,47	20,41	20,47	20,42	20,44	20,45	20,40	20,49	20,50	20,52	20,56	20,59	20,52	20,45	20,50	20,51	20,46	20,46	20,45	20,49	20,40	20,43	20,54	20,54	20,51	20,52	20,51	20,49	20,48	20,48	20,43	20,41	20,49	20,47	20,47	20,43	20,52	20,48	20,53	20,47	20,42	20,48	20,55	20,46	20,44	20,45	20,44	20,48	20,46	20,34	20,45	20,51	20,47	20,51	20,36	20,28	20,31	20,47	20,47	20,45	20,44	20,48	20,59	20,50	20,47	20,41	20,36	20,42	20,45	20,44	20,48	20,39	20,44	20,56	20,55	20,52	20,54	20,42	20,41	20,42	20,38	20,44	20,44	20,47	20,46	20,53	20,55	20,47	20,49	20,50	20,45	20,50	20,46	20,40	20,47	20,38	20,46	20,47	20,32	20,35	20,41	20,52	20,56	20,52	20,48	20,46	20,46	20,48	20,53	20,49	20,55	20,48	20,53	20,57	20,47	20,46	20,41	20,53	20,49	20,43	20,48	20,43	20,42	20,51	20,50	20,50	20,50	20,48	20,48	20,54	20,46	20,47	20,48	20,54	20,48	20,56	20,51	20,47	20,50	20,52	20,57	20,49	20,55	20,56	20,53	20,48	20,47	20,47	20,35	20,38	20,54	20,62	20,57	20,55	20,59	20,54	20,53	20,45	20,52	20,55	20,53	20,51	20,49	20,47	20,50	20,53	20,61	20,62	20,59	20,55	20,59	20,57	20,52	20,56	20,57	20,61	20,61	20,53	20,52	20,58	20,61	20,57	20,57	20,58	20,58	20,59	20,49	20,54	20,58	20,59	20,60	20,59	20,51	20,56	20,53	20,48	20,57	20,57	20,52	20,53	20,47	20,53	20,60	20,53	20,56	20,55	20,50	20,51	20,55	20,60	20,55	20,53	20,59	20,50	20,51	20,56	20,52	20,45	20,47	20,50	20,49	20,60	20,56	20,49	20,46	20,44	20,44	20,49	20,55	20,57	20,61	20,67	20,60	20,56	20,53	20,53	20,53	20,60	20,57	20,51	20,54	20,55	20,52	20,54	20,54	20,52	20,56	20,56	20,57	20,52	20,59	20,65	20,63	20,63	20,58	20,54	20,61	20,58	20,52	20,55	20,46	20,51	20,52	20,52	20,59	20,53	20,54	20,54	20,48	20,48	20,53	20,51	20,56	20,55	20,51	20,54	20,57	20,58	20,55	20,52	20,57	20,62	20,58	20,57	20,59	20,61	20,51	20,48	20,50	20,55	20,52	20,59	20,63	20,62	20,56	20,56	20,57	20,66	20,62	20,54	20,57	20,56	20,53	20,56	20,55	20,63	20,57	20,61	20,58	20,48	20,53	20,53	20,56	20,53	20,50	20,52	20,48	20,49	20,48	20,49	20,56	20,54	20,52	20,45	20,45	20,52	20,54	20,57	20,61	20,58	20,50	20,51	20,52	20,48	20,54	20,54	20,51	20,55	20,54	20,49	20,48	20,48	20,52	20,58	20,58	20,54	20,56	20,56	20,61	20,57	20,55	20,55	20,56	20,53	20,53	20,56	20,54	20,57	20,59	20,57	20,56	20,53	20,52	20,48	20,50	20,51	20,40	20,49	20,44	20,50	20,53	20,54	20,48	20,49	20,49	20,59	20,55	20,45	20,45	20,50	20,56	20,54	20,55	20,51	20,50	20,54	20,61	20,56	20,50	20,51	20,58	20,57	20,51	20,56	20,57	20,47	20,55	20,60	20,55	20,47	20,48	20,55	20,55	20,47	20,46	20,49	20,53	20,53	20,46	20,50	20,54	20,56	20,52	20,46	20,45	20,55	20,49	20,47	20,51	20,58	20,49	20,50	20,42	20,44	20,51	20,59	20,53	20,47	20,54	20,51	20,45	20,47	20,50	20,55	20,55	20,49	20,46	20,50	20,51	20,47	20,44	20,41	20,53	20,54	20,53	20,62	20,52	20,45	20,44	20,47	20,45	20,45	20,45	20,45	20,43	20,37	20,33	20,47	20,57	20,46	20,48	20,46	20,48	20,47	20,35	20,43	20,42	20,43	20,46	20,50	20,51	20,60	20,60	20,49	20,43	20,44	20,50	20,63	20,59	20,51	20,46	20,42	20,36	20,44	20,60	20,45	20,32	20,49	20,50	20,45	20,45	20,50	20,47	20,38	20,37	20,39	20,51	20,49	20,48	20,51	20,48	20,43	20,45	20,43	20,44	20,46	20,42	20,48	20,46	20,49	20,46	20,43	20,41	20,43	20,45	20,44	20,48	20,44	20,40	20,47	20,45	20,33	20,44	20,60	20,48	20,45	20,41	20,41	20,44	20,56	20,62	20,42	20,30	20,37	20,38	20,44	20,45	20,43	20,51	20,51	20,52	20,44	20,41	20,40	20,37	20,49	20,49	20,36	20,32	20,34	20,38	20,40	20,39	20,43	20,33	20,33	20,40	20,42	20,36	20,40	20,43	20,44	20,44	20,43	20,36	20,33	20,49	20,47	20,48	20,37	20,33	20,33	20,37	20,41	20,32	20,33	20,36	20,29	20,34	
20,35	20,35	20,39	20,31	20,36	20,34	20,33	20,39	20,42	20,41	20,31	20,43	20,32	20,33	20,39	20,44	20,46	20,48	20,43	20,37	20,39	20,31	20,42	20,46	20,51	20,52	20,46	20,42	20,57	20,59	20,44	20,38	20,42	20,40	20,38	20,38	20,42	20,49	20,57	20,44	20,40	20,50	20,54	20,45	20,37	20,42	20,43	20,33	20,43	20,56	20,51	20,40	20,47	20,50	20,54	20,46	20,44	20,50	20,39	20,35	20,52	20,52	20,39	20,52	20,49	20,40	20,38	20,42	20,50	20,50	20,50	20,57	20,59	20,63	20,55	20,44	20,53	20,49	20,45	20,45	20,52	20,43	20,43	20,49	20,47	20,51	20,45	20,49	20,52	20,46	20,47	20,45	20,47	20,49	20,40	20,49	20,45	20,52	20,56	20,53	20,53	20,43	20,47	20,51	20,51	20,44	20,41	20,38	20,43	20,44	20,47	20,50	20,48	20,49	20,46	20,38	20,32	20,32	20,47	20,38	20,43	20,51	20,55	20,58	20,44	20,47	20,50	20,50	20,43	20,40	20,47	20,46	20,40	20,41	20,57	20,58	20,55	20,49	20,41	20,47	20,51	20,40	20,41	20,43	20,44	20,49	20,56	20,57	20,45	20,43	20,41	20,48	20,53	20,43	20,40	20,44	20,50	20,53	20,50	20,44	20,39	20,35	20,51	20,62	20,67	20,55	20,56	20,50	20,55	20,46	20,50	20,50	20,50	20,52	20,59	20,56	20,54	20,44	20,50	20,48	20,59	20,56	20,49	20,49	20,44	20,46	20,48	20,54	20,48	20,54	20,44	20,50	20,45	20,49	20,47	20,44	20,58	20,62	20,45	20,43	20,51	20,51	20,51	20,53	20,58	20,53	20,51	20,50	20,49	20,47	20,49	20,55	20,55	20,53	20,55	20,57	20,55	20,55	20,49	20,53	20,54	20,45	20,45	20,47	20,46	20,48	20,48	20,54	20,58	20,50	20,46	20,52	20,52	20,57	20,56	20,56	20,50	20,52	20,55	20,59	20,64	20,67	20,63	20,57	20,55	20,54	20,63	20,63	20,60	20,66	20,52	20,59	20,71	20,57	20,58	20,56	20,47	20,58	20,60	20,58	20,53	20,45	20,54	20,73	20,62	20,55	20,58	20,60	20,56	20,56	20,57	20,57	20,52	20,47	20,49	20,63	20,62	20,64	20,57	20,52	20,53	20,50	20,57	20,58	20,51	20,51	20,55	20,54	20,51	20,57	20,62	20,60	20,61	20,61	20,54	20,58	20,60	20,59	20,58	20,59	20,58	20,56	20,50	20,53	20,59	20,59	20,49	20,51	20,58	20,60	20,59	20,55	20,52	20,54	20,55	20,59	20,50	20,63	20,64	20,62	20,61	20,52	20,52	20,56	20,53	20,58	20,53	20,56	20,59	20,52	20,57	20,57	20,58	20,68	20,63	20,56	20,54	20,50	20,52	20,55	20,58	20,55	20,57	20,59	20,66	20,61	20,60	20,56	20,57	20,49	20,54	20,56	20,59	20,60	20,60	20,54	20,56	20,53	20,63	20,69	20,67	20,58	20,58	20,53	20,55	20,54	20,61	20,60	20,58	20,54	20,42	20,63	20,55	20,57	20,54	20,51	20,49	20,52	20,49	20,45	20,43	20,53	20,56	20,52	20,56	20,57	20,48	20,43	20,56	20,69	20,61	20,56	20,52	20,45	20,51	20,57	20,53	20,56	20,57	20,55	20,52	20,51	20,51	20,51	20,53	20,58	20,52	20,52	20,57	20,66	20,55	20,54	20,59	20,59	20,55	20,52	20,56	20,57	20,60	20,61	20,57	20,58	20,58	20,62	20,49	20,53	20,59	20,45	20,48	20,49	20,50	20,52	20,52	20,51	20,58	20,57	20,53	20,61	20,54	20,44	20,51	20,55	20,50	20,46	20,50	20,50	20,55	20,58	20,55	20,48	20,60	20,59	20,60	20,52	20,51	20,58	20,51	20,57	20,59	20,54	20,50	20,43	20,47	20,54	20,49	20,47	20,49	20,50	20,44	20,50	20,49	20,51	20,53	20,54	20,50	20,47	20,59	20,55	20,54	20,50	20,58	20,56	20,55	20,49	20,49	20,55	20,62	20,46	20,48	20,55	20,59	20,53	20,51	20,45	20,49	20,53	20,38	20,43	20,47	20,55	20,52	20,48	20,48	20,51	20,55	20,55	20,53	20,47	20,49	20,48	20,39	20,46	20,41	20,42	20,53	20,48	20,39	20,36	20,47	20,58	20,53	20,40	20,40	20,48	20,51	20,51	20,47	20,50	20,54	20,55	20,62	20,50	20,58	20,57	20,54	20,49	20,45	20,53	20,57	20,56	20,50	20,44	20,44	20,45	20,47	20,57	20,47	20,46	20,50	20,46	20,53	20,48	20,53	20,53	20,42	20,32	20,38	20,52	20,49	20,44	20,51	20,53	20,48	20,51	20,46	20,38	20,41	20,41	20,47	20,53	20,45	20,53	20,48	20,46	20,49	20,51	20,44	20,49	20,52	20,41	20,48	20,51	20,52	20,46	20,46	20,54	20,50	20,42	20,34	20,37	20,49	20,57	20,42	20,41	20,36	20,42	20,55	20,49	20,46	20,44	20,46	20,36	20,39	20,47	20,51	20,46	20,41	20,45	20,36	20,31	20,36	20,32	20,30	20,29	20,44	20,38	20,29	20,36	20,39	20,37	20,34	20,37	20,48	20,38	20,50	20,43	20,29	20,38	20,46	20,47	20,36	20,25	20,27	20,32	20,35	20,33	20,39	20,42	20,49	20,49	
20,35	20,36	20,31	20,37	20,28	20,25	20,35	20,35	20,41	20,41	20,39	20,41	20,33	20,28	20,34	20,38	20,39	20,52	20,51	20,53	20,53	20,37	20,42	20,38	20,41	20,46	20,52	20,51	20,46	20,60	20,48	20,48	20,46	20,39	20,44	20,42	20,48	20,43	20,50	20,45	20,45	20,50	20,51	20,41	20,31	20,56	20,47	20,38	20,43	20,49	20,47	20,42	20,41	20,54	20,48	20,45	20,45	20,45	20,36	20,40	20,47	20,45	20,45	20,52	20,51	20,46	20,52	20,49	20,44	20,49	20,52	20,53	20,59	20,65	20,64	20,53	20,54	20,55	20,52	20,57	20,60	20,48	20,46	20,52	20,50	20,52	20,46	20,45	20,42	20,40	20,40	20,44	20,50	20,55	20,40	20,52	20,45	20,43	20,53	20,49	20,50	20,42	20,46	20,49	20,48	20,45	20,40	20,40	20,48	20,55	20,46	20,54	20,60	20,58	20,51	20,46	20,39	20,36	20,46	20,42	20,45	20,53	20,60	20,58	20,48	20,46	20,61	20,53	20,43	20,39	20,43	20,45	20,37	20,43	20,45	20,47	20,53	20,53	20,45	20,53	20,53	20,43	20,44	20,40	20,38	20,43	20,50	20,48	20,46	20,44	20,48	20,54	20,56	20,43	20,43	20,48	20,50	20,55	20,50	20,45	20,49	20,44	20,48	20,61	20,68	20,55	20,52	20,56	20,50	20,53	20,58	20,53	20,49	20,52	20,54	20,56	20,59	20,54	20,60	20,52	20,54	20,56	20,49	20,54	20,42	20,45	20,50	20,57	20,49	20,48	20,45	20,46	20,54	20,54	20,58	20,55	20,61	20,62	20,48	20,50	20,51	20,50	20,51	20,57	20,54	20,53	20,51	20,47	20,49	20,47	20,52	20,53	20,53	20,45	20,51	20,57	20,57	20,54	20,53	20,50	20,53	20,49	20,43	20,43	20,49	20,53	20,50	20,50	20,51	20,43	20,44	20,48	20,45	20,53	20,63	20,59	20,49	20,45	20,56	20,60	20,63	20,65	20,54	20,57	20,56	20,52	20,59	20,56	20,64	20,74	20,63	20,60	20,67	20,65	20,67	20,65	20,57	20,62	20,61	20,59	20,57	20,52	20,54	20,64	20,54	20,48	20,52	20,58	20,55	20,58	20,55	20,48	20,57	20,55	20,56	20,62	20,68	20,60	20,54	20,57	20,59	20,57	20,49	20,50	20,57	20,62	20,52	20,53	20,55	20,53	20,53	20,58	20,59	20,61	20,68	20,64	20,59	20,61	20,65	20,55	20,51	20,55	20,56	20,53	20,53	20,52	20,53	20,52	20,60	20,62	20,63	20,54	20,47	20,53	20,54	20,54	20,55	20,61	20,61	20,61	20,61	20,52	20,54	20,61	20,58	20,53	20,49	20,53	20,57	20,59	20,59	20,63	20,63	20,70	20,69	20,61	20,47	20,46	20,57	20,59	20,67	20,58	20,52	20,57	20,62	20,55	20,55	20,54	20,52	20,58	20,56	20,56	20,58	20,51	20,50	20,55	20,60	20,53	20,54	20,61	20,64	20,54	20,59	20,57	20,55	20,57	20,56	20,59	20,58	20,52	20,43	20,53	20,59	20,55	20,63	20,54	20,49	20,53	20,51	20,49	20,55	20,59	20,57	20,53	20,54	20,57	20,51	20,46	20,56	20,60	20,59	20,58	20,48	20,45	20,46	20,51	20,47	20,53	20,55	20,59	20,52	20,44	20,50	20,47	20,55	20,51	20,54	20,54	20,59	20,60	20,59	20,56	20,56	20,58	20,55	20,56	20,54	20,52	20,55	20,61	20,56	20,56	20,46	20,55	20,49	20,48	20,48	20,47	20,50	20,49	20,52	20,56	20,53	20,55	20,56	20,63	20,61	20,56	20,55	20,50	20,54	20,53	20,44	20,39	20,50	20,55	20,55	20,54	20,48	20,46	20,50	20,57	20,55	20,59	20,58	20,53	20,49	20,48	20,55	20,58	20,57	20,55	20,50	20,58	20,54	20,54	20,50	20,43	20,38	20,51	20,59	20,52	20,50	20,53	20,55	20,50	20,57	20,60	20,53	20,50	20,49	20,54	20,51	20,52	20,60	20,52	20,52	20,45	20,47	20,55	20,48	20,52	20,57	20,52	20,56	20,47	20,37	20,44	20,44	20,47	20,37	20,42	20,52	20,45	20,49	20,51	20,50	20,48	20,56	20,52	20,41	20,48	20,50	20,48	20,55	20,56	20,45	20,40	20,50	20,59	20,60	20,54	20,44	20,51	20,57	20,51	20,48	20,57	20,62	20,47	20,54	20,56	20,59	20,60	20,58	20,55	20,55	20,53	20,51	20,48	20,51	20,34	20,44	20,49	20,49	20,56	20,45	20,40	20,47	20,41	20,50	20,58	20,57	20,55	20,49	20,42	20,37	20,49	20,49	20,49	20,54	20,56	20,58	20,51	20,48	20,47	20,46	20,46	20,46	20,53	20,54	20,48	20,50	20,42	20,50	20,52	20,44	20,38	20,45	20,38	20,45	20,46	20,46	20,42	20,36	20,49	20,54	20,48	20,49	20,41	20,41	20,51	20,43	20,45	20,47	20,38	20,49	20,51	20,44	20,41	20,38	20,34	20,38	20,37	20,45	20,56	20,47	20,43	20,46	20,38	20,42	20,36	20,32	20,32	20,51	20,52	20,33	20,34	20,42	20,37	20,31	20,40	20,46	20,43	20,40	20,45	20,39	20,42	20,43	20,36	20,40	20,40	20,31	20,29	20,32	20,35	20,40	20,37	20,44	20,41	
20,31	20,39	20,31	20,34	20,37	20,26	20,44	20,43	20,39	20,43	20,36	20,36	20,30	20,29	20,29	20,35	20,40	20,41	20,33	20,43	20,55	20,40	20,39	20,44	20,29	20,42	20,52	20,49	20,44	20,62	20,52	20,35	20,39	20,46	20,45	20,44	20,51	20,47	20,47	20,43	20,50	20,56	20,49	20,41	20,43	20,52	20,53	20,39	20,46	20,49	20,39	20,36	20,43	20,55	20,44	20,47	20,51	20,47	20,36	20,45	20,46	20,49	20,42	20,49	20,43	20,52	20,54	20,57	20,53	20,42	20,45	20,54	20,59	20,58	20,49	20,51	20,58	20,57	20,68	20,62	20,58	20,42	20,44	20,45	20,48	20,57	20,52	20,57	20,49	20,43	20,43	20,39	20,45	20,59	20,46	20,45	20,47	20,47	20,52	20,49	20,47	20,47	20,47	20,45	20,45	20,50	20,48	20,43	20,51	20,50	20,47	20,44	20,44	20,38	20,44	20,47	20,38	20,33	20,34	20,36	20,52	20,50	20,60	20,65	20,54	20,53	20,51	20,50	20,44	20,38	20,41	20,55	20,47	20,51	20,50	20,43	20,50	20,54	20,50	20,48	20,47	20,46	20,46	20,44	20,45	20,47	20,37	20,45	20,47	20,43	20,51	20,62	20,55	20,46	20,37	20,46	20,52	20,57	20,51	20,40	20,41	20,43	20,46	20,56	20,51	20,42	20,52	20,54	20,52	20,47	20,56	20,60	20,54	20,49	20,53	20,52	20,57	20,54	20,59	20,56	20,46	20,53	20,47	20,53	20,48	20,46	20,56	20,54	20,54	20,41	20,41	20,51	20,49	20,49	20,49	20,47	20,55	20,58	20,49	20,54	20,63	20,60	20,52	20,57	20,55	20,52	20,48	20,47	20,61	20,61	20,51	20,42	20,54	20,52	20,52	20,59	20,51	20,54	20,53	20,49	20,50	20,58	20,55	20,53	20,51	20,55	20,54	20,51	20,47	20,57	20,50	20,56	20,43	20,54	20,63	20,60	20,56	20,47	20,47	20,47	20,64	20,57	20,51	20,63	20,57	20,48	20,49	20,48	20,55	20,68	20,60	20,56	20,59	20,61	20,63	20,60	20,58	20,58	20,54	20,53	20,58	20,55	20,48	20,45	20,49	20,49	20,50	20,61	20,63	20,58	20,59	20,52	20,55	20,59	20,57	20,58	20,59	20,59	20,45	20,50	20,61	20,59	20,49	20,49	20,59	20,67	20,59	20,53	20,54	20,54	20,59	20,56	20,60	20,62	20,62	20,63	20,53	20,56	20,59	20,56	20,49	20,53	20,55	20,58	20,52	20,47	20,44	20,59	20,62	20,59	20,59	20,55	20,57	20,58	20,57	20,49	20,53	20,63	20,61	20,51	20,59	20,58	20,60	20,54	20,53	20,49	20,49	20,53	20,56	20,57	20,56	20,62	20,66	20,67	20,64	20,59	20,54	20,49	20,55	20,60	20,60	20,58	20,52	20,56	20,55	20,56	20,56	20,54	20,49	20,54	20,60	20,50	20,53	20,52	20,40	20,54	20,59	20,57	20,52	20,57	20,60	20,54	20,55	20,53	20,48	20,54	20,51	20,50	20,52	20,52	20,55	20,58	20,52	20,58	20,68	20,58	20,51	20,54	20,49	20,42	20,59	20,63	20,56	20,51	20,55	20,56	20,56	20,50	20,54	20,54	20,52	20,52	20,51	20,42	20,54	20,48	20,40	20,52	20,58	20,53	20,53	20,52	20,51	20,52	20,56	20,55	20,55	20,56	20,50	20,54	20,56	20,55	20,50	20,56	20,56	20,55	20,58	20,49	20,50	20,58	20,57	20,48	20,47	20,56	20,54	20,48	20,42	20,43	20,47	20,49	20,51	20,53	20,53	20,55	20,57	20,54	20,54	20,51	20,49	20,50	20,56	20,50	20,50	20,45	20,39	20,42	20,54	20,62	20,58	20,49	20,50	20,56	20,54	20,53	20,56	20,52	20,47	20,51	20,55	20,58	20,55	20,55	20,62	20,64	20,54	20,57	20,56	20,46	20,40	20,52	20,58	20,47	20,49	20,52	20,55	20,57	20,60	20,57	20,52	20,49	20,43	20,51	20,54	20,48	20,59	20,62	20,57	20,50	20,46	20,52	20,45	20,48	20,56	20,50	20,53	20,51	20,37	20,39	20,42	20,41	20,38	20,44	20,51	20,49	20,49	20,51	20,44	20,50	20,49	20,59	20,56	20,55	20,47	20,55	20,56	20,55	20,45	20,39	20,44	20,54	20,57	20,52	20,49	20,48	20,59	20,50	20,45	20,52	20,54	20,40	20,40	20,50	20,56	20,59	20,59	20,52	20,49	20,63	20,50	20,54	20,61	20,41	20,39	20,45	20,42	20,49	20,54	20,45	20,43	20,37	20,52	20,66	20,53	20,41	20,45	20,50	20,45	20,53	20,49	20,47	20,55	20,57	20,54	20,50	20,44	20,46	20,47	20,50	20,43	20,43	20,54	20,48	20,46	20,48	20,48	20,51	20,47	20,43	20,49	20,40	20,43	20,41	20,35	20,39	20,43	20,47	20,49	20,47	20,48	20,49	20,47	20,48	20,41	20,44	20,49	20,43	20,43	20,49	20,40	20,39	20,40	20,41	20,35	20,46	20,48	20,49	20,59	20,50	20,44	20,46	20,50	20,44	20,35	20,27	20,35	20,48	20,43	20,41	20,46	20,36	20,30	20,31	20,47	20,45	20,46	20,41	20,45	20,54	20,42	20,40	20,42	20,44	20,39	20,33	20,40	20,32	20,39	20,34	20,39	20,40	
20,34	20,33	20,19	20,24	20,31	20,32	20,40	20,41	20,33	20,44	20,38	20,30	20,31	20,25	20,26	20,34	20,41	20,43	20,32	20,37	20,50	20,36	20,37	20,31	20,39	20,41	20,46	20,42	20,39	20,51	20,56	20,41	20,33	20,46	20,48	20,56	20,58	20,53	20,45	20,43	20,49	20,52	20,43	20,43	20,44	20,48	20,44	20,43	20,43	20,49	20,38	20,42	20,36	20,40	20,41	20,43	20,51	20,54	20,47	20,45	20,55	20,45	20,40	20,52	20,52	20,47	20,48	20,44	20,50	20,50	20,37	20,52	20,64	20,54	20,41	20,46	20,50	20,47	20,56	20,55	20,61	20,49	20,48	20,42	20,41	20,51	20,54	20,53	20,47	20,46	20,44	20,47	20,49	20,55	20,48	20,50	20,42	20,44	20,49	20,45	20,45	20,50	20,48	20,42	20,45	20,47	20,50	20,36	20,47	20,48	20,48	20,41	20,37	20,40	20,43	20,46	20,37	20,34	20,40	20,41	20,58	20,46	20,52	20,66	20,53	20,46	20,53	20,57	20,53	20,50	20,46	20,54	20,52	20,48	20,58	20,55	20,47	20,45	20,37	20,41	20,47	20,48	20,49	20,48	20,41	20,47	20,48	20,43	20,49	20,48	20,52	20,63	20,59	20,49	20,38	20,50	20,60	20,53	20,50	20,43	20,43	20,50	20,46	20,48	20,43	20,39	20,47	20,53	20,54	20,49	20,52	20,57	20,53	20,47	20,51	20,50	20,54	20,47	20,50	20,50	20,44	20,48	20,44	20,51	20,46	20,55	20,50	20,49	20,48	20,43	20,40	20,48	20,46	20,46	20,48	20,45	20,56	20,49	20,49	20,56	20,62	20,63	20,65	20,66	20,61	20,64	20,54	20,55	20,55	20,60	20,58	20,50	20,52	20,54	20,62	20,64	20,57	20,54	20,54	20,55	20,49	20,51	20,58	20,52	20,55	20,61	20,59	20,53	20,44	20,57	20,54	20,51	20,54	20,49	20,56	20,57	20,55	20,46	20,45	20,42	20,59	20,60	20,50	20,54	20,52	20,46	20,45	20,45	20,58	20,63	20,59	20,55	20,56	20,51	20,53	20,54	20,57	20,58	20,52	20,54	20,60	20,60	20,49	20,43	20,53	20,59	20,62	20,53	20,54	20,62	20,60	20,54	20,57	20,57	20,58	20,53	20,56	20,56	20,49	20,47	20,51	20,50	20,54	20,55	20,60	20,65	20,56	20,53	20,53	20,51	20,56	20,64	20,67	20,59	20,55	20,53	20,55	20,60	20,50	20,52	20,58	20,58	20,51	20,52	20,52	20,54	20,48	20,60	20,67	20,62	20,62	20,58	20,60	20,60	20,56	20,58	20,57	20,61	20,60	20,54	20,49	20,49	20,55	20,59	20,52	20,55	20,59	20,55	20,56	20,67	20,55	20,53	20,63	20,54	20,55	20,57	20,56	20,59	20,59	20,57	20,56	20,56	20,58	20,55	20,57	20,62	20,66	20,60	20,59	20,56	20,57	20,55	20,58	20,61	20,48	20,47	20,60	20,59	20,54	20,55	20,60	20,59	20,60	20,53	20,49	20,49	20,53	20,56	20,56	20,46	20,55	20,59	20,59	20,60	20,62	20,67	20,58	20,53	20,53	20,49	20,50	20,63	20,62	20,55	20,51	20,63	20,65	20,57	20,60	20,60	20,49	20,54	20,55	20,46	20,47	20,50	20,41	20,51	20,60	20,55	20,56	20,50	20,56	20,55	20,56	20,53	20,62	20,56	20,47	20,51	20,58	20,63	20,55	20,53	20,55	20,57	20,52	20,55	20,57	20,58	20,57	20,49	20,53	20,61	20,50	20,50	20,49	20,46	20,53	20,50	20,51	20,52	20,53	20,53	20,53	20,54	20,56	20,50	20,52	20,53	20,50	20,46	20,47	20,50	20,47	20,41	20,45	20,54	20,51	20,52	20,49	20,51	20,52	20,49	20,51	20,52	20,48	20,56	20,55	20,58	20,53	20,47	20,56	20,55	20,53	20,50	20,52	20,49	20,48	20,53	20,55	20,51	20,50	20,50	20,54	20,54	20,64	20,56	20,58	20,51	20,48	20,53	20,63	20,58	20,51	20,56	20,56	20,53	20,45	20,49	20,47	20,41	20,49	20,50	20,50	20,54	20,44	20,39	20,39	20,40	20,34	20,49	20,54	20,50	20,52	20,54	20,42	20,43	20,48	20,47	20,48	20,54	20,52	20,46	20,47	20,48	20,40	20,44	20,50	20,52	20,46	20,40	20,43	20,46	20,41	20,40	20,40	20,50	20,47	20,47	20,44	20,46	20,53	20,56	20,59	20,45	20,38	20,49	20,52	20,50	20,47	20,43	20,44	20,38	20,43	20,47	20,59	20,53	20,52	20,46	20,56	20,57	20,44	20,39	20,45	20,54	20,52	20,49	20,44	20,44	20,53	20,52	20,47	20,46	20,41	20,42	20,41	20,48	20,44	20,34	20,46	20,50	20,47	20,52	20,48	20,46	20,47	20,48	20,47	20,36	20,44	20,44	20,38	20,43	20,44	20,49	20,50	20,41	20,40	20,45	20,45	20,52	20,49	20,42	20,49	20,52	20,49	20,44	20,49	20,49	20,42	20,36	20,33	20,37	20,47	20,44	20,51	20,57	20,42	20,45	20,52	20,48	20,37	20,29	20,30	20,30	20,37	20,38	20,36	20,31	20,23	20,29	20,45	20,41	20,50	20,41	20,35	20,44	20,46	20,43	20,38	20,40	20,42	20,41	20,53	20,42	20,35	20,46	20,33	20,41	
20,45	20,34	20,23	20,23	20,29	20,46	20,51	20,39	20,28	20,37	20,39	20,38	20,32	20,29	20,26	20,32	20,33	20,34	20,29	20,32	20,37	20,42	20,42	20,40	20,35	20,39	20,43	20,47	20,36	20,33	20,47	20,54	20,43	20,42	20,44	20,45	20,50	20,48	20,43	20,33	20,32	20,52	20,48	20,45	20,48	20,40	20,35	20,37	20,45	20,46	20,34	20,37	20,36	20,41	20,49	20,41	20,42	20,55	20,48	20,49	20,47	20,46	20,41	20,51	20,44	20,47	20,47	20,47	20,48	20,43	20,42	20,51	20,59	20,49	20,37	20,42	20,46	20,37	20,46	20,49	20,49	20,47	20,52	20,43	20,37	20,40	20,46	20,49	20,39	20,41	20,37	20,51	20,52	20,51	20,52	20,45	20,45	20,41	20,52	20,44	20,44	20,50	20,46	20,44	20,52	20,48	20,48	20,46	20,42	20,47	20,49	20,44	20,43	20,52	20,50	20,42	20,42	20,41	20,39	20,36	20,54	20,51	20,48	20,61	20,53	20,50	20,53	20,59	20,59	20,52	20,45	20,47	20,39	20,41	20,49	20,52	20,47	20,43	20,44	20,39	20,41	20,38	20,47	20,51	20,45	20,49	20,46	20,42	20,55	20,50	20,48	20,56	20,58	20,46	20,40	20,51	20,55	20,50	20,49	20,46	20,44	20,50	20,49	20,47	20,49	20,48	20,47	20,42	20,51	20,52	20,51	20,51	20,59	20,57	20,54	20,47	20,51	20,50	20,49	20,52	20,41	20,51	20,43	20,45	20,50	20,52	20,59	20,53	20,45	20,39	20,50	20,57	20,50	20,48	20,48	20,53	20,59	20,50	20,36	20,52	20,56	20,47	20,54	20,61	20,56	20,60	20,60	20,57	20,51	20,54	20,61	20,59	20,53	20,56	20,52	20,51	20,51	20,56	20,59	20,55	20,52	20,52	20,55	20,57	20,53	20,61	20,58	20,51	20,46	20,52	20,56	20,53	20,56	20,52	20,52	20,57	20,59	20,50	20,53	20,42	20,55	20,59	20,47	20,47	20,55	20,52	20,51	20,53	20,60	20,69	20,63	20,62	20,55	20,52	20,52	20,58	20,59	20,58	20,51	20,50	20,59	20,60	20,46	20,51	20,52	20,54	20,61	20,58	20,46	20,55	20,64	20,55	20,57	20,52	20,47	20,52	20,60	20,49	20,47	20,50	20,52	20,57	20,52	20,53	20,55	20,58	20,47	20,50	20,59	20,53	20,52	20,59	20,66	20,57	20,57	20,53	20,50	20,56	20,51	20,51	20,64	20,62	20,59	20,55	20,54	20,57	20,55	20,55	20,55	20,60	20,68	20,62	20,57	20,65	20,56	20,60	20,65	20,54	20,53	20,58	20,52	20,49	20,59	20,52	20,48	20,59	20,64	20,59	20,60	20,67	20,61	20,52	20,55	20,56	20,52	20,57	20,54	20,52	20,60	20,60	20,58	20,60	20,52	20,54	20,54	20,61	20,66	20,65	20,63	20,68	20,62	20,53	20,60	20,57	20,51	20,52	20,54	20,60	20,57	20,58	20,57	20,54	20,50	20,57	20,59	20,57	20,55	20,57	20,56	20,52	20,57	20,58	20,55	20,60	20,58	20,63	20,59	20,55	20,54	20,58	20,54	20,59	20,56	20,52	20,47	20,52	20,63	20,53	20,64	20,66	20,54	20,58	20,54	20,43	20,43	20,53	20,47	20,50	20,55	20,53	20,56	20,54	20,50	20,57	20,58	20,56	20,57	20,50	20,46	20,59	20,64	20,65	20,63	20,51	20,52	20,57	20,48	20,50	20,53	20,54	20,54	20,56	20,49	20,53	20,48	20,48	20,58	20,53	20,49	20,52	20,51	20,52	20,49	20,52	20,53	20,51	20,52	20,52	20,53	20,54	20,50	20,41	20,50	20,54	20,49	20,55	20,52	20,51	20,48	20,50	20,57	20,51	20,49	20,56	20,57	20,49	20,43	20,52	20,58	20,51	20,50	20,49	20,54	20,55	20,51	20,55	20,44	20,43	20,46	20,56	20,57	20,54	20,55	20,49	20,54	20,55	20,61	20,52	20,48	20,49	20,43	20,48	20,50	20,54	20,54	20,51	20,59	20,50	20,43	20,42	20,46	20,47	20,53	20,59	20,57	20,52	20,50	20,50	20,47	20,50	20,50	20,48	20,50	20,55	20,60	20,59	20,50	20,39	20,49	20,45	20,46	20,51	20,48	20,42	20,45	20,49	20,41	20,42	20,53	20,53	20,45	20,39	20,43	20,54	20,39	20,37	20,46	20,49	20,53	20,48	20,49	20,50	20,48	20,53	20,55	20,49	20,44	20,45	20,49	20,51	20,47	20,40	20,51	20,49	20,42	20,46	20,45	20,43	20,49	20,50	20,60	20,54	20,48	20,49	20,43	20,44	20,48	20,56	20,49	20,47	20,50	20,47	20,49	20,52	20,45	20,30	20,36	20,46	20,45	20,40	20,32	20,43	20,47	20,51	20,55	20,55	20,52	20,49	20,48	20,46	20,47	20,50	20,44	20,52	20,45	20,48	20,50	20,41	20,44	20,40	20,43	20,46	20,44	20,38	20,38	20,46	20,51	20,54	20,49	20,47	20,45	20,34	20,36	20,38	20,38	20,42	20,40	20,41	20,43	20,45	20,48	20,48	20,39	20,35	20,42	20,34	20,31	20,38	20,39	20,32	20,27	20,28	20,47	20,40	20,46	20,41	20,36	20,44	20,37	20,38	20,36	20,27	20,37	20,34	20,35	20,40	20,36	20,39	20,39	20,39	
20,43	20,43	20,35	20,31	20,32	20,44	20,50	20,45	20,36	20,36	20,32	20,42	20,30	20,26	20,35	20,44	20,39	20,38	20,33	20,31	20,37	20,42	20,46	20,49	20,38	20,43	20,48	20,39	20,36	20,41	20,47	20,50	20,51	20,46	20,40	20,42	20,42	20,42	20,46	20,40	20,40	20,53	20,50	20,36	20,32	20,35	20,38	20,33	20,49	20,49	20,48	20,32	20,36	20,44	20,42	20,49	20,42	20,52	20,43	20,44	20,46	20,43	20,57	20,57	20,47	20,48	20,54	20,44	20,51	20,51	20,44	20,48	20,62	20,55	20,34	20,42	20,47	20,42	20,45	20,53	20,52	20,42	20,48	20,46	20,40	20,39	20,39	20,46	20,45	20,43	20,44	20,46	20,54	20,51	20,54	20,47	20,50	20,52	20,48	20,46	20,57	20,50	20,39	20,45	20,43	20,45	20,42	20,48	20,50	20,53	20,55	20,48	20,45	20,47	20,48	20,38	20,36	20,39	20,46	20,40	20,45	20,55	20,52	20,50	20,45	20,47	20,48	20,52	20,60	20,54	20,47	20,42	20,41	20,46	20,52	20,53	20,53	20,49	20,45	20,45	20,42	20,46	20,49	20,52	20,52	20,52	20,55	20,43	20,45	20,46	20,50	20,49	20,50	20,48	20,52	20,58	20,51	20,47	20,51	20,50	20,51	20,44	20,39	20,49	20,58	20,52	20,49	20,48	20,51	20,47	20,54	20,52	20,55	20,59	20,58	20,53	20,53	20,50	20,56	20,53	20,45	20,49	20,50	20,51	20,47	20,47	20,54	20,57	20,43	20,44	20,51	20,61	20,59	20,54	20,52	20,54	20,63	20,47	20,37	20,43	20,54	20,40	20,44	20,54	20,56	20,52	20,54	20,52	20,58	20,56	20,53	20,58	20,56	20,57	20,57	20,51	20,60	20,59	20,50	20,52	20,49	20,48	20,54	20,55	20,47	20,55	20,57	20,54	20,52	20,62	20,59	20,53	20,57	20,57	20,58	20,58	20,56	20,53	20,65	20,53	20,52	20,57	20,50	20,55	20,50	20,49	20,63	20,62	20,62	20,68	20,71	20,65	20,65	20,57	20,58	20,52	20,56	20,51	20,53	20,48	20,54	20,51	20,49	20,57	20,55	20,54	20,56	20,62	20,57	20,56	20,64	20,52	20,47	20,52	20,52	20,62	20,64	20,59	20,49	20,52	20,52	20,60	20,54	20,53	20,57	20,60	20,56	20,48	20,64	20,66	20,61	20,68	20,65	20,53	20,53	20,55	20,55	20,55	20,53	20,59	20,56	20,54	20,59	20,54	20,53	20,56	20,55	20,64	20,58	20,58	20,65	20,62	20,60	20,68	20,62	20,54	20,59	20,58	20,51	20,62	20,57	20,52	20,58	20,58	20,51	20,56	20,55	20,59	20,58	20,59	20,62	20,63	20,65	20,61	20,59	20,52	20,49	20,59	20,54	20,60	20,62	20,64	20,59	20,59	20,67	20,59	20,60	20,63	20,62	20,68	20,68	20,61	20,59	20,51	20,47	20,54	20,56	20,63	20,61	20,59	20,59	20,51	20,48	20,61	20,69	20,61	20,58	20,54	20,55	20,45	20,59	20,62	20,64	20,59	20,58	20,54	20,57	20,50	20,53	20,49	20,50	20,65	20,56	20,49	20,49	20,49	20,50	20,51	20,60	20,56	20,61	20,60	20,55	20,43	20,46	20,51	20,43	20,47	20,56	20,53	20,58	20,56	20,55	20,60	20,60	20,61	20,57	20,47	20,46	20,53	20,64	20,58	20,54	20,47	20,52	20,51	20,55	20,54	20,51	20,49	20,53	20,60	20,57	20,46	20,48	20,54	20,64	20,55	20,52	20,49	20,51	20,45	20,47	20,51	20,52	20,53	20,51	20,55	20,53	20,51	20,54	20,56	20,46	20,57	20,54	20,53	20,61	20,54	20,54	20,50	20,56	20,54	20,52	20,49	20,59	20,50	20,44	20,60	20,59	20,57	20,51	20,55	20,55	20,53	20,51	20,58	20,46	20,49	20,47	20,50	20,57	20,51	20,55	20,51	20,54	20,54	20,55	20,45	20,38	20,48	20,44	20,45	20,53	20,55	20,56	20,59	20,53	20,46	20,43	20,50	20,53	20,50	20,53	20,52	20,62	20,56	20,55	20,51	20,44	20,45	20,49	20,46	20,53	20,51	20,49	20,48	20,48	20,45	20,44	20,37	20,43	20,47	20,46	20,43	20,52	20,54	20,49	20,42	20,50	20,55	20,50	20,50	20,51	20,55	20,44	20,41	20,43	20,45	20,48	20,51	20,47	20,50	20,44	20,47	20,58	20,47	20,49	20,52	20,54	20,37	20,47	20,50	20,57	20,58	20,55	20,50	20,41	20,38	20,40	20,48	20,54	20,48	20,47	20,51	20,44	20,41	20,44	20,56	20,56	20,53	20,60	20,53	20,49	20,44	20,44	20,33	20,44	20,49	20,40	20,41	20,43	20,38	20,41	20,46	20,47	20,49	20,51	20,50	20,48	20,55	20,52	20,48	20,45	20,48	20,43	20,44	20,48	20,43	20,43	20,44	20,45	20,56	20,48	20,36	20,43	20,45	20,47	20,59	20,54	20,48	20,46	20,37	20,34	20,41	20,55	20,52	20,50	20,39	20,36	20,39	20,44	20,36	20,30	20,31	20,43	20,40	20,41	20,38	20,41	20,35	20,28	20,35	20,46	20,43	20,41	20,39	20,46	20,56	20,41	20,31	20,39	20,35	20,34	20,44	20,36	20,37	20,36	20,40	20,36	20,35	
20,44	20,38	20,42	20,29	20,36	20,39	20,38	20,33	20,44	20,44	20,35	20,32	20,36	20,39	20,45	20,49	20,47	20,44	20,30	20,30	20,40	20,46	20,44	20,44	20,40	20,40	20,53	20,43	20,47	20,43	20,39	20,50	20,51	20,48	20,45	20,45	20,49	20,54	20,57	20,59	20,49	20,50	20,47	20,35	20,32	20,35	20,42	20,41	20,46	20,46	20,49	20,37	20,35	20,46	20,46	20,43	20,47	20,47	20,44	20,49	20,55	20,41	20,60	20,58	20,49	20,57	20,59	20,42	20,40	20,52	20,51	20,49	20,53	20,54	20,43	20,47	20,51	20,50	20,48	20,49	20,54	20,50	20,49	20,44	20,43	20,53	20,50	20,46	20,44	20,47	20,44	20,50	20,48	20,52	20,42	20,52	20,48	20,51	20,53	20,50	20,59	20,54	20,41	20,48	20,46	20,49	20,46	20,41	20,48	20,51	20,61	20,61	20,56	20,48	20,48	20,41	20,33	20,36	20,51	20,42	20,49	20,51	20,56	20,55	20,44	20,49	20,50	20,51	20,60	20,56	20,51	20,44	20,43	20,49	20,58	20,57	20,49	20,46	20,44	20,47	20,50	20,49	20,47	20,42	20,55	20,57	20,57	20,42	20,40	20,51	20,47	20,52	20,53	20,51	20,53	20,46	20,46	20,51	20,53	20,49	20,49	20,45	20,48	20,50	20,51	20,53	20,49	20,52	20,52	20,50	20,55	20,59	20,54	20,63	20,61	20,52	20,56	20,58	20,54	20,48	20,50	20,53	20,50	20,54	20,56	20,49	20,51	20,54	20,45	20,55	20,57	20,53	20,57	20,51	20,58	20,60	20,67	20,52	20,40	20,44	20,50	20,47	20,53	20,55	20,61	20,62	20,58	20,54	20,59	20,50	20,47	20,55	20,57	20,52	20,59	20,66	20,62	20,52	20,38	20,47	20,47	20,43	20,53	20,52	20,50	20,51	20,51	20,52	20,55	20,53	20,59	20,58	20,62	20,64	20,51	20,56	20,57	20,48	20,59	20,64	20,59	20,63	20,61	20,61	20,53	20,57	20,65	20,58	20,51	20,57	20,61	20,64	20,60	20,63	20,54	20,54	20,57	20,56	20,58	20,60	20,58	20,51	20,49	20,57	20,58	20,51	20,54	20,59	20,56	20,53	20,62	20,59	20,48	20,53	20,60	20,63	20,61	20,59	20,57	20,47	20,50	20,55	20,56	20,60	20,64	20,67	20,65	20,60	20,66	20,70	20,68	20,65	20,65	20,54	20,50	20,56	20,56	20,59	20,61	20,60	20,56	20,54	20,57	20,56	20,56	20,55	20,58	20,67	20,67	20,59	20,67	20,61	20,62	20,62	20,58	20,53	20,56	20,62	20,57	20,62	20,62	20,63	20,50	20,52	20,57	20,58	20,56	20,54	20,56	20,58	20,61	20,63	20,68	20,62	20,53	20,50	20,61	20,64	20,62	20,57	20,64	20,66	20,63	20,58	20,65	20,62	20,59	20,57	20,62	20,65	20,65	20,68	20,62	20,56	20,54	20,56	20,63	20,62	20,62	20,51	20,58	20,56	20,55	20,59	20,65	20,55	20,50	20,61	20,59	20,47	20,50	20,59	20,61	20,57	20,64	20,58	20,52	20,51	20,53	20,48	20,47	20,61	20,60	20,58	20,57	20,54	20,51	20,45	20,58	20,64	20,54	20,54	20,49	20,53	20,55	20,54	20,53	20,48	20,50	20,54	20,58	20,59	20,55	20,57	20,52	20,61	20,59	20,55	20,53	20,59	20,59	20,60	20,48	20,49	20,53	20,54	20,52	20,61	20,54	20,50	20,56	20,55	20,53	20,54	20,44	20,52	20,61	20,60	20,58	20,58	20,53	20,50	20,49	20,51	20,57	20,52	20,51	20,51	20,55	20,49	20,55	20,53	20,45	20,58	20,66	20,51	20,50	20,55	20,52	20,50	20,53	20,56	20,50	20,49	20,55	20,43	20,41	20,59	20,62	20,60	20,56	20,58	20,54	20,45	20,41	20,53	20,45	20,47	20,45	20,49	20,59	20,52	20,45	20,50	20,50	20,59	20,58	20,54	20,51	20,51	20,51	20,51	20,59	20,61	20,59	20,56	20,56	20,50	20,42	20,53	20,57	20,54	20,46	20,48	20,57	20,53	20,49	20,55	20,52	20,40	20,46	20,39	20,45	20,51	20,50	20,48	20,42	20,46	20,47	20,40	20,37	20,46	20,49	20,52	20,45	20,52	20,41	20,42	20,45	20,49	20,53	20,50	20,65	20,55	20,52	20,48	20,47	20,50	20,51	20,56	20,50	20,45	20,49	20,50	20,53	20,47	20,50	20,59	20,58	20,46	20,51	20,57	20,52	20,56	20,59	20,55	20,46	20,43	20,44	20,52	20,55	20,43	20,46	20,49	20,49	20,52	20,45	20,56	20,61	20,59	20,55	20,49	20,42	20,46	20,41	20,43	20,47	20,59	20,42	20,39	20,50	20,46	20,47	20,47	20,42	20,39	20,39	20,44	20,49	20,52	20,51	20,43	20,40	20,41	20,47	20,41	20,42	20,45	20,56	20,58	20,49	20,48	20,52	20,47	20,46	20,49	20,43	20,50	20,54	20,55	20,52	20,42	20,37	20,52	20,57	20,62	20,59	20,43	20,38	20,43	20,40	20,39	20,37	20,32	20,39	20,45	20,40	20,36	20,40	20,36	20,27	20,34	20,46	20,44	20,39	20,41	20,40	20,47	20,42	20,31	20,37	20,42	20,50	20,43	20,44	20,28	20,37	20,42	20,39	20,45	
20,37	20,43	20,36	20,26	20,29	20,40	20,40	20,30	20,34	20,37	20,27	20,34	20,35	20,41	20,45	20,47	20,43	20,46	20,36	20,26	20,39	20,47	20,39	20,34	20,40	20,36	20,38	20,41	20,37	20,44	20,41	20,46	20,47	20,41	20,42	20,53	20,50	20,63	20,56	20,56	20,51	20,57	20,57	20,40	20,48	20,43	20,39	20,34	20,47	20,49	20,43	20,38	20,35	20,46	20,47	20,40	20,43	20,53	20,44	20,39	20,48	20,49	20,50	20,46	20,45	20,55	20,51	20,43	20,38	20,38	20,50	20,61	20,56	20,53	20,54	20,56	20,53	20,55	20,57	20,56	20,47	20,49	20,54	20,48	20,50	20,57	20,59	20,48	20,45	20,55	20,52	20,52	20,47	20,53	20,55	20,57	20,52	20,49	20,52	20,52	20,49	20,51	20,44	20,50	20,51	20,48	20,51	20,46	20,53	20,49	20,45	20,52	20,60	20,57	20,57	20,46	20,39	20,43	20,47	20,37	20,53	20,56	20,53	20,55	20,45	20,55	20,49	20,51	20,58	20,51	20,55	20,51	20,49	20,53	20,65	20,60	20,49	20,50	20,54	20,55	20,52	20,51	20,47	20,49	20,48	20,49	20,51	20,44	20,46	20,57	20,61	20,55	20,56	20,55	20,47	20,42	20,42	20,53	20,53	20,52	20,42	20,48	20,54	20,54	20,47	20,54	20,58	20,51	20,55	20,47	20,57	20,62	20,56	20,62	20,64	20,48	20,60	20,58	20,55	20,53	20,49	20,57	20,56	20,55	20,58	20,61	20,59	20,55	20,48	20,60	20,60	20,53	20,58	20,54	20,50	20,58	20,66	20,58	20,45	20,49	20,52	20,55	20,58	20,60	20,63	20,60	20,58	20,57	20,61	20,52	20,47	20,61	20,57	20,53	20,54	20,54	20,57	20,52	20,41	20,48	20,52	20,47	20,49	20,53	20,67	20,59	20,53	20,54	20,57	20,59	20,54	20,64	20,61	20,57	20,55	20,53	20,51	20,46	20,51	20,54	20,58	20,62	20,61	20,66	20,52	20,53	20,61	20,54	20,62	20,60	20,60	20,63	20,62	20,58	20,54	20,57	20,54	20,55	20,58	20,58	20,59	20,52	20,58	20,56	20,56	20,55	20,52	20,59	20,50	20,53	20,67	20,62	20,60	20,61	20,60	20,65	20,66	20,66	20,63	20,56	20,58	20,55	20,54	20,67	20,65	20,64	20,59	20,58	20,64	20,63	20,59	20,64	20,58	20,52	20,57	20,57	20,56	20,56	20,55	20,66	20,58	20,59	20,62	20,64	20,62	20,61	20,65	20,65	20,63	20,61	20,66	20,61	20,56	20,60	20,57	20,62	20,55	20,60	20,62	20,59	20,64	20,65	20,57	20,54	20,65	20,60	20,58	20,55	20,56	20,63	20,66	20,66	20,71	20,64	20,57	20,55	20,60	20,69	20,66	20,67	20,66	20,60	20,61	20,64	20,59	20,64	20,70	20,68	20,61	20,64	20,65	20,63	20,61	20,57	20,52	20,54	20,60	20,49	20,55	20,52	20,57	20,56	20,54	20,48	20,56	20,61	20,55	20,57	20,55	20,52	20,57	20,56	20,53	20,56	20,64	20,62	20,48	20,55	20,58	20,50	20,48	20,57	20,58	20,52	20,61	20,59	20,58	20,50	20,59	20,64	20,59	20,52	20,52	20,54	20,59	20,57	20,60	20,54	20,61	20,57	20,64	20,59	20,54	20,62	20,56	20,55	20,52	20,54	20,54	20,65	20,61	20,60	20,64	20,53	20,53	20,45	20,50	20,55	20,63	20,57	20,55	20,57	20,50	20,54	20,43	20,48	20,62	20,65	20,57	20,61	20,58	20,51	20,54	20,63	20,59	20,50	20,50	20,57	20,55	20,53	20,57	20,47	20,39	20,52	20,58	20,53	20,48	20,54	20,59	20,58	20,53	20,49	20,51	20,51	20,48	20,48	20,51	20,62	20,68	20,55	20,53	20,54	20,50	20,51	20,49	20,51	20,56	20,47	20,33	20,45	20,54	20,56	20,49	20,46	20,57	20,62	20,63	20,55	20,60	20,54	20,55	20,50	20,53	20,56	20,58	20,52	20,57	20,53	20,47	20,50	20,55	20,57	20,56	20,52	20,46	20,50	20,49	20,51	20,50	20,40	20,39	20,41	20,44	20,54	20,56	20,50	20,47	20,47	20,47	20,45	20,52	20,44	20,47	20,52	20,56	20,47	20,46	20,43	20,46	20,44	20,59	20,63	20,60	20,58	20,55	20,48	20,53	20,53	20,51	20,58	20,54	20,48	20,53	20,53	20,58	20,50	20,48	20,59	20,61	20,53	20,55	20,59	20,50	20,47	20,50	20,53	20,49	20,45	20,47	20,48	20,51	20,48	20,43	20,46	20,55	20,56	20,46	20,48	20,50	20,48	20,48	20,47	20,39	20,47	20,37	20,43	20,47	20,48	20,45	20,44	20,53	20,49	20,49	20,49	20,40	20,44	20,44	20,38	20,44	20,48	20,49	20,50	20,48	20,37	20,42	20,43	20,52	20,56	20,52	20,57	20,44	20,43	20,39	20,48	20,49	20,43	20,41	20,43	20,49	20,50	20,48	20,43	20,50	20,49	20,50	20,53	20,47	20,48	20,38	20,44	20,49	20,45	20,44	20,35	20,41	20,52	20,56	20,52	20,41	20,37	20,40	20,41	20,47	20,46	20,46	20,54	20,41	20,36	20,42	20,41	20,46	20,46	20,40	20,43	20,37	20,32	20,33	20,44	20,37	20,46	
20,35	20,40	20,29	20,23	20,36	20,34	20,42	20,44	20,45	20,35	20,37	20,32	20,41	20,41	20,45	20,46	20,46	20,48	20,40	20,36	20,44	20,43	20,45	20,47	20,51	20,45	20,42	20,38	20,36	20,35	20,49	20,41	20,38	20,48	20,45	20,45	20,38	20,52	20,45	20,40	20,43	20,62	20,60	20,46	20,42	20,40	20,38	20,33	20,38	20,47	20,48	20,47	20,39	20,45	20,41	20,46	20,47	20,48	20,56	20,47	20,54	20,57	20,55	20,51	20,47	20,52	20,54	20,49	20,42	20,40	20,40	20,52	20,58	20,50	20,55	20,59	20,55	20,57	20,54	20,54	20,53	20,43	20,44	20,54	20,54	20,58	20,57	20,59	20,51	20,53	20,44	20,49	20,50	20,44	20,48	20,51	20,46	20,52	20,56	20,55	20,59	20,57	20,54	20,53	20,48	20,51	20,45	20,48	20,50	20,46	20,44	20,55	20,52	20,56	20,61	20,54	20,46	20,44	20,46	20,39	20,48	20,54	20,57	20,59	20,46	20,54	20,58	20,53	20,58	20,52	20,51	20,51	20,49	20,51	20,65	20,59	20,45	20,52	20,49	20,49	20,51	20,49	20,50	20,51	20,48	20,47	20,49	20,50	20,51	20,50	20,55	20,55	20,56	20,51	20,54	20,58	20,50	20,57	20,51	20,42	20,40	20,52	20,56	20,52	20,58	20,58	20,50	20,49	20,57	20,63	20,56	20,61	20,59	20,56	20,62	20,58	20,62	20,62	20,62	20,53	20,47	20,56	20,54	20,58	20,58	20,57	20,52	20,52	20,61	20,59	20,62	20,66	20,55	20,55	20,49	20,51	20,66	20,60	20,50	20,54	20,55	20,56	20,49	20,59	20,60	20,59	20,53	20,54	20,59	20,59	20,49	20,60	20,60	20,58	20,66	20,58	20,53	20,53	20,49	20,46	20,54	20,57	20,54	20,52	20,62	20,65	20,59	20,59	20,63	20,68	20,59	20,63	20,58	20,54	20,51	20,51	20,48	20,49	20,52	20,49	20,60	20,65	20,59	20,61	20,54	20,54	20,55	20,60	20,63	20,69	20,58	20,61	20,68	20,62	20,62	20,61	20,52	20,52	20,55	20,61	20,57	20,54	20,58	20,57	20,60	20,63	20,61	20,61	20,53	20,51	20,71	20,67	20,65	20,66	20,60	20,67	20,70	20,62	20,57	20,48	20,59	20,56	20,52	20,67	20,63	20,59	20,61	20,58	20,57	20,53	20,60	20,56	20,58	20,64	20,61	20,57	20,56	20,59	20,61	20,64	20,63	20,65	20,69	20,65	20,60	20,61	20,60	20,63	20,61	20,61	20,53	20,60	20,64	20,64	20,62	20,61	20,57	20,57	20,63	20,72	20,64	20,63	20,61	20,63	20,64	20,59	20,55	20,53	20,56	20,63	20,66	20,59	20,63	20,67	20,66	20,58	20,61	20,63	20,60	20,58	20,65	20,62	20,58	20,63	20,65	20,69	20,64	20,66	20,69	20,62	20,66	20,59	20,64	20,60	20,54	20,62	20,61	20,51	20,61	20,60	20,61	20,63	20,56	20,51	20,61	20,70	20,65	20,60	20,52	20,51	20,60	20,55	20,51	20,53	20,62	20,57	20,50	20,56	20,63	20,48	20,55	20,58	20,54	20,52	20,56	20,62	20,54	20,50	20,56	20,61	20,51	20,50	20,50	20,60	20,59	20,61	20,51	20,56	20,57	20,51	20,61	20,57	20,47	20,56	20,54	20,54	20,53	20,63	20,61	20,66	20,62	20,56	20,62	20,61	20,49	20,45	20,45	20,50	20,55	20,60	20,56	20,51	20,53	20,53	20,54	20,51	20,54	20,58	20,58	20,62	20,55	20,47	20,57	20,58	20,56	20,54	20,57	20,58	20,57	20,53	20,58	20,47	20,42	20,54	20,56	20,53	20,49	20,54	20,52	20,57	20,56	20,53	20,43	20,51	20,48	20,48	20,50	20,58	20,65	20,56	20,48	20,51	20,52	20,54	20,58	20,51	20,48	20,48	20,45	20,46	20,56	20,52	20,50	20,55	20,59	20,59	20,63	20,49	20,54	20,57	20,49	20,50	20,57	20,52	20,56	20,55	20,51	20,54	20,51	20,50	20,45	20,51	20,59	20,48	20,40	20,43	20,45	20,42	20,46	20,44	20,46	20,45	20,50	20,58	20,56	20,50	20,50	20,47	20,50	20,45	20,55	20,47	20,39	20,53	20,51	20,54	20,57	20,50	20,49	20,58	20,61	20,57	20,49	20,53	20,49	20,48	20,53	20,52	20,51	20,45	20,56	20,57	20,60	20,59	20,50	20,49	20,53	20,52	20,62	20,59	20,53	20,55	20,56	20,54	20,46	20,49	20,51	20,43	20,38	20,48	20,41	20,41	20,44	20,46	20,48	20,63	20,54	20,53	20,47	20,45	20,44	20,49	20,42	20,43	20,37	20,44	20,48	20,45	20,41	20,49	20,56	20,51	20,54	20,53	20,48	20,51	20,45	20,48	20,45	20,43	20,41	20,45	20,43	20,44	20,47	20,53	20,53	20,45	20,38	20,47	20,51	20,50	20,47	20,48	20,51	20,50	20,41	20,48	20,42	20,45	20,48	20,41	20,41	20,49	20,43	20,48	20,44	20,41	20,40	20,40	20,53	20,46	20,47	20,40	20,49	20,48	20,39	20,46	20,45	20,43	20,42	20,46	20,45	20,49	20,42	20,48	20,44	20,48	20,52	20,42	20,41	20,36	20,45	20,47	20,43	20,34	20,42	20,39	20,34	20,44	
20,36	20,32	20,35	20,32	20,34	20,38	20,41	20,40	20,43	20,45	20,40	20,37	20,37	20,42	20,47	20,43	20,44	20,49	20,37	20,36	20,47	20,58	20,50	20,46	20,60	20,58	20,49	20,44	20,43	20,35	20,37	20,47	20,42	20,48	20,52	20,42	20,42	20,48	20,43	20,40	20,49	20,44	20,47	20,47	20,46	20,44	20,47	20,45	20,41	20,43	20,55	20,52	20,46	20,49	20,50	20,48	20,57	20,46	20,49	20,56	20,52	20,52	20,48	20,49	20,50	20,62	20,59	20,42	20,36	20,40	20,43	20,54	20,60	20,54	20,48	20,49	20,49	20,53	20,45	20,53	20,61	20,49	20,38	20,54	20,58	20,55	20,53	20,48	20,52	20,50	20,53	20,51	20,50	20,53	20,43	20,50	20,52	20,57	20,60	20,54	20,51	20,49	20,51	20,57	20,47	20,49	20,49	20,48	20,50	20,41	20,46	20,58	20,52	20,55	20,69	20,53	20,42	20,43	20,44	20,42	20,46	20,52	20,60	20,63	20,51	20,46	20,52	20,46	20,47	20,51	20,53	20,44	20,44	20,46	20,53	20,54	20,50	20,55	20,54	20,50	20,50	20,46	20,46	20,53	20,41	20,43	20,61	20,52	20,47	20,47	20,48	20,52	20,44	20,48	20,51	20,63	20,60	20,53	20,52	20,46	20,43	20,51	20,53	20,49	20,57	20,54	20,52	20,56	20,56	20,56	20,51	20,53	20,59	20,63	20,58	20,58	20,58	20,49	20,54	20,51	20,50	20,52	20,51	20,49	20,58	20,64	20,57	20,51	20,49	20,54	20,50	20,57	20,52	20,49	20,53	20,49	20,58	20,51	20,46	20,50	20,48	20,47	20,50	20,54	20,61	20,54	20,56	20,58	20,58	20,55	20,49	20,50	20,57	20,59	20,62	20,56	20,49	20,51	20,55	20,53	20,52	20,49	20,52	20,48	20,47	20,59	20,59	20,58	20,61	20,63	20,55	20,59	20,55	20,50	20,58	20,55	20,52	20,55	20,60	20,55	20,65	20,62	20,61	20,66	20,58	20,63	20,61	20,54	20,65	20,63	20,57	20,62	20,66	20,63	20,65	20,63	20,50	20,50	20,52	20,63	20,67	20,63	20,58	20,58	20,59	20,63	20,58	20,57	20,57	20,51	20,64	20,63	20,55	20,62	20,57	20,56	20,56	20,59	20,52	20,46	20,54	20,64	20,59	20,66	20,66	20,60	20,58	20,59	20,60	20,63	20,65	20,60	20,58	20,57	20,66	20,60	20,54	20,65	20,64	20,66	20,68	20,69	20,67	20,59	20,64	20,63	20,63	20,56	20,59	20,59	20,59	20,54	20,68	20,63	20,61	20,62	20,62	20,53	20,56	20,66	20,68	20,65	20,63	20,61	20,59	20,65	20,60	20,59	20,57	20,61	20,63	20,58	20,56	20,59	20,63	20,54	20,61	20,63	20,57	20,52	20,63	20,68	20,60	20,62	20,61	20,65	20,67	20,59	20,63	20,58	20,60	20,58	20,58	20,57	20,51	20,61	20,63	20,58	20,60	20,61	20,65	20,64	20,59	20,62	20,65	20,60	20,63	20,62	20,60	20,52	20,53	20,57	20,64	20,65	20,57	20,56	20,49	20,52	20,57	20,54	20,49	20,57	20,62	20,58	20,61	20,58	20,53	20,48	20,51	20,59	20,63	20,50	20,50	20,57	20,55	20,54	20,54	20,54	20,63	20,62	20,61	20,58	20,53	20,62	20,58	20,55	20,66	20,69	20,69	20,66	20,61	20,55	20,51	20,53	20,57	20,53	20,48	20,51	20,46	20,52	20,54	20,55	20,55	20,49	20,55	20,55	20,50	20,50	20,57	20,61	20,63	20,51	20,50	20,50	20,47	20,57	20,64	20,57	20,59	20,57	20,58	20,49	20,46	20,61	20,59	20,59	20,62	20,58	20,56	20,55	20,63	20,61	20,51	20,43	20,50	20,53	20,50	20,55	20,66	20,61	20,53	20,50	20,55	20,54	20,51	20,50	20,49	20,45	20,49	20,50	20,59	20,59	20,55	20,56	20,58	20,57	20,55	20,47	20,42	20,46	20,48	20,48	20,52	20,48	20,54	20,51	20,50	20,49	20,55	20,55	20,48	20,46	20,51	20,44	20,42	20,49	20,49	20,40	20,44	20,53	20,53	20,50	20,49	20,54	20,59	20,53	20,43	20,45	20,51	20,48	20,45	20,49	20,43	20,44	20,48	20,52	20,51	20,41	20,45	20,66	20,62	20,50	20,47	20,51	20,54	20,47	20,49	20,55	20,52	20,57	20,51	20,58	20,59	20,53	20,44	20,46	20,50	20,52	20,46	20,66	20,60	20,51	20,52	20,53	20,46	20,53	20,50	20,50	20,44	20,43	20,47	20,45	20,47	20,50	20,44	20,43	20,42	20,48	20,58	20,54	20,51	20,39	20,38	20,40	20,38	20,42	20,54	20,51	20,45	20,50	20,52	20,50	20,46	20,50	20,49	20,51	20,48	20,39	20,48	20,47	20,39	20,43	20,46	20,49	20,54	20,54	20,52	20,37	20,33	20,48	20,60	20,60	20,52	20,43	20,44	20,47	20,54	20,52	20,45	20,51	20,56	20,47	20,43	20,46	20,48	20,44	20,43	20,37	20,41	20,47	20,45	20,47	20,45	20,43	20,51	20,40	20,34	20,35	20,40	20,46	20,39	20,37	20,41	20,39	20,46	20,44	20,43	20,50	20,45	20,43	20,46	20,37	20,39	20,43	20,41	20,36	20,44	20,47	20,41	20,51	
20,42	20,31	20,37	20,27	20,30	20,38	20,49	20,40	20,34	20,38	20,38	20,36	20,39	20,36	20,44	20,44	20,37	20,45	20,39	20,41	20,47	20,48	20,45	20,45	20,49	20,55	20,45	20,46	20,52	20,53	20,44	20,53	20,51	20,38	20,52	20,50	20,49	20,43	20,50	20,47	20,50	20,44	20,43	20,41	20,46	20,44	20,50	20,48	20,55	20,53	20,50	20,46	20,46	20,53	20,46	20,44	20,48	20,46	20,47	20,52	20,49	20,50	20,51	20,49	20,45	20,55	20,56	20,42	20,37	20,45	20,46	20,57	20,63	20,61	20,56	20,50	20,54	20,51	20,44	20,38	20,53	20,49	20,40	20,55	20,56	20,54	20,51	20,49	20,42	20,46	20,53	20,50	20,50	20,61	20,50	20,52	20,57	20,58	20,51	20,52	20,53	20,44	20,51	20,46	20,48	20,54	20,49	20,52	20,61	20,48	20,43	20,48	20,51	20,48	20,60	20,57	20,43	20,40	20,52	20,48	20,50	20,50	20,54	20,52	20,52	20,45	20,50	20,48	20,54	20,51	20,51	20,42	20,42	20,48	20,48	20,50	20,56	20,60	20,47	20,46	20,53	20,48	20,52	20,56	20,54	20,47	20,49	20,54	20,45	20,46	20,51	20,53	20,54	20,47	20,51	20,55	20,60	20,57	20,54	20,54	20,50	20,61	20,54	20,46	20,54	20,54	20,45	20,43	20,44	20,48	20,60	20,55	20,55	20,63	20,62	20,55	20,59	20,54	20,52	20,53	20,58	20,56	20,54	20,46	20,51	20,58	20,56	20,56	20,43	20,53	20,59	20,46	20,47	20,54	20,51	20,47	20,57	20,53	20,38	20,52	20,48	20,40	20,50	20,53	20,59	20,54	20,53	20,60	20,58	20,53	20,49	20,59	20,62	20,54	20,54	20,53	20,44	20,50	20,50	20,56	20,60	20,50	20,49	20,49	20,48	20,55	20,52	20,56	20,60	20,55	20,51	20,56	20,54	20,56	20,62	20,53	20,59	20,67	20,66	20,55	20,58	20,68	20,60	20,59	20,59	20,59	20,65	20,53	20,63	20,66	20,58	20,70	20,65	20,53	20,64	20,63	20,53	20,52	20,51	20,57	20,67	20,60	20,64	20,67	20,62	20,47	20,52	20,58	20,55	20,57	20,59	20,61	20,58	20,61	20,57	20,61	20,60	20,66	20,57	20,51	20,60	20,65	20,57	20,59	20,66	20,70	20,56	20,54	20,66	20,69	20,64	20,65	20,61	20,57	20,68	20,70	20,61	20,69	20,68	20,62	20,69	20,62	20,67	20,60	20,63	20,69	20,65	20,62	20,63	20,64	20,66	20,61	20,66	20,71	20,66	20,61	20,61	20,54	20,63	20,64	20,65	20,61	20,57	20,54	20,61	20,70	20,67	20,66	20,62	20,66	20,64	20,58	20,64	20,64	20,59	20,57	20,65	20,71	20,60	20,58	20,70	20,67	20,62	20,65	20,62	20,64	20,62	20,58	20,65	20,58	20,58	20,54	20,62	20,58	20,52	20,61	20,63	20,70	20,60	20,69	20,67	20,53	20,57	20,62	20,61	20,55	20,55	20,55	20,65	20,63	20,59	20,59	20,55	20,63	20,56	20,55	20,53	20,53	20,55	20,55	20,52	20,58	20,54	20,53	20,53	20,54	20,50	20,49	20,50	20,57	20,60	20,57	20,58	20,62	20,56	20,50	20,56	20,62	20,69	20,69	20,69	20,57	20,57	20,56	20,53	20,52	20,58	20,62	20,66	20,64	20,55	20,54	20,57	20,52	20,54	20,53	20,49	20,48	20,52	20,52	20,54	20,59	20,59	20,57	20,49	20,59	20,57	20,54	20,53	20,51	20,51	20,55	20,48	20,51	20,50	20,58	20,61	20,56	20,58	20,63	20,57	20,47	20,47	20,58	20,59	20,60	20,66	20,59	20,58	20,52	20,59	20,58	20,53	20,51	20,55	20,51	20,49	20,57	20,67	20,57	20,47	20,53	20,53	20,58	20,45	20,43	20,46	20,53	20,50	20,50	20,52	20,57	20,61	20,53	20,52	20,54	20,52	20,42	20,50	20,53	20,57	20,57	20,55	20,50	20,56	20,53	20,49	20,44	20,48	20,49	20,47	20,45	20,58	20,56	20,48	20,45	20,48	20,47	20,50	20,49	20,46	20,42	20,48	20,47	20,51	20,58	20,48	20,44	20,47	20,47	20,44	20,39	20,46	20,43	20,45	20,50	20,54	20,40	20,40	20,57	20,59	20,51	20,51	20,50	20,50	20,42	20,42	20,48	20,48	20,54	20,61	20,56	20,52	20,50	20,48	20,51	20,48	20,49	20,56	20,60	20,51	20,41	20,46	20,43	20,40	20,41	20,51	20,49	20,49	20,47	20,53	20,48	20,49	20,53	20,45	20,39	20,35	20,45	20,61	20,52	20,44	20,38	20,32	20,42	20,39	20,36	20,44	20,51	20,44	20,49	20,49	20,44	20,41	20,41	20,44	20,50	20,45	20,44	20,48	20,48	20,34	20,36	20,43	20,42	20,47	20,53	20,54	20,42	20,33	20,45	20,55	20,53	20,45	20,38	20,36	20,37	20,47	20,48	20,43	20,46	20,45	20,41	20,38	20,47	20,46	20,60	20,51	20,48	20,37	20,37	20,49	20,51	20,45	20,38	20,42	20,34	20,37	20,41	20,37	20,35	20,36	20,33	20,38	20,37	20,43	20,46	20,42	20,49	20,47	20,38	20,39	20,47	20,41	20,36	20,30	20,38	20,43	20,48	20,48	20,45	
20,44	20,38	20,36	20,18	20,17	20,38	20,42	20,35	20,33	20,34	20,38	20,36	20,46	20,45	20,43	20,48	20,35	20,47	20,43	20,41	20,43	20,48	20,54	20,52	20,45	20,39	20,40	20,39	20,47	20,49	20,51	20,49	20,52	20,45	20,45	20,53	20,46	20,47	20,48	20,47	20,38	20,50	20,52	20,37	20,34	20,43	20,50	20,48	20,56	20,58	20,47	20,48	20,52	20,53	20,54	20,45	20,43	20,48	20,50	20,58	20,52	20,55	20,46	20,55	20,49	20,42	20,49	20,40	20,35	20,47	20,46	20,57	20,61	20,63	20,54	20,51	20,50	20,53	20,48	20,39	20,42	20,46	20,41	20,54	20,47	20,48	20,40	20,48	20,48	20,51	20,57	20,49	20,50	20,54	20,51	20,55	20,56	20,53	20,48	20,58	20,59	20,54	20,52	20,50	20,53	20,53	20,50	20,46	20,53	20,49	20,39	20,46	20,48	20,48	20,55	20,55	20,53	20,43	20,44	20,53	20,52	20,46	20,55	20,54	20,52	20,56	20,53	20,50	20,51	20,51	20,50	20,40	20,38	20,52	20,51	20,54	20,49	20,44	20,40	20,38	20,39	20,41	20,48	20,54	20,50	20,58	20,55	20,50	20,49	20,50	20,48	20,54	20,55	20,58	20,54	20,56	20,53	20,56	20,51	20,55	20,47	20,55	20,53	20,48	20,57	20,54	20,51	20,44	20,38	20,47	20,67	20,56	20,54	20,56	20,61	20,55	20,55	20,54	20,61	20,58	20,54	20,57	20,52	20,49	20,44	20,53	20,48	20,54	20,45	20,51	20,60	20,56	20,51	20,56	20,55	20,47	20,60	20,58	20,50	20,47	20,51	20,55	20,62	20,57	20,53	20,52	20,56	20,57	20,50	20,46	20,53	20,59	20,60	20,55	20,50	20,48	20,52	20,53	20,51	20,54	20,60	20,57	20,53	20,46	20,45	20,53	20,50	20,54	20,55	20,53	20,51	20,59	20,57	20,53	20,62	20,60	20,63	20,67	20,71	20,59	20,68	20,69	20,63	20,67	20,62	20,58	20,61	20,62	20,58	20,55	20,61	20,67	20,64	20,49	20,58	20,65	20,58	20,56	20,62	20,61	20,61	20,61	20,65	20,59	20,63	20,53	20,57	20,62	20,50	20,54	20,64	20,61	20,61	20,65	20,58	20,55	20,57	20,59	20,61	20,46	20,58	20,69	20,59	20,54	20,60	20,68	20,65	20,61	20,57	20,62	20,61	20,65	20,65	20,62	20,68	20,63	20,58	20,66	20,61	20,60	20,59	20,63	20,61	20,60	20,57	20,66	20,66	20,66	20,72	20,70	20,66	20,70	20,76	20,62	20,61	20,61	20,61	20,60	20,60	20,66	20,68	20,58	20,58	20,59	20,63	20,65	20,67	20,64	20,71	20,63	20,71	20,60	20,66	20,62	20,62	20,57	20,70	20,65	20,62	20,60	20,66	20,63	20,67	20,67	20,57	20,61	20,67	20,62	20,65	20,66	20,66	20,60	20,59	20,63	20,59	20,60	20,55	20,62	20,61	20,62	20,72	20,62	20,62	20,57	20,69	20,66	20,57	20,50	20,66	20,60	20,51	20,62	20,59	20,56	20,54	20,59	20,57	20,62	20,59	20,57	20,61	20,63	20,58	20,51	20,56	20,57	20,51	20,53	20,57	20,57	20,62	20,58	20,65	20,64	20,55	20,57	20,56	20,61	20,62	20,59	20,61	20,61	20,67	20,68	20,53	20,49	20,53	20,61	20,52	20,50	20,52	20,56	20,65	20,61	20,51	20,50	20,54	20,51	20,55	20,55	20,52	20,50	20,62	20,60	20,44	20,58	20,61	20,59	20,59	20,54	20,62	20,58	20,55	20,58	20,53	20,57	20,61	20,55	20,49	20,59	20,50	20,55	20,53	20,56	20,54	20,55	20,61	20,57	20,48	20,49	20,53	20,58	20,51	20,58	20,68	20,51	20,49	20,51	20,62	20,54	20,48	20,50	20,50	20,56	20,48	20,46	20,53	20,56	20,58	20,60	20,59	20,58	20,60	20,54	20,52	20,59	20,58	20,47	20,51	20,61	20,58	20,56	20,55	20,54	20,54	20,51	20,54	20,44	20,48	20,50	20,45	20,47	20,52	20,57	20,53	20,51	20,45	20,46	20,45	20,45	20,44	20,48	20,45	20,45	20,54	20,60	20,57	20,48	20,40	20,52	20,53	20,49	20,42	20,37	20,42	20,51	20,53	20,46	20,50	20,53	20,58	20,52	20,53	20,54	20,45	20,42	20,42	20,51	20,46	20,53	20,53	20,45	20,44	20,56	20,60	20,60	20,50	20,51	20,52	20,52	20,49	20,47	20,46	20,45	20,46	20,52	20,44	20,43	20,44	20,52	20,53	20,44	20,42	20,45	20,47	20,48	20,38	20,46	20,51	20,51	20,41	20,42	20,47	20,48	20,43	20,46	20,43	20,42	20,41	20,45	20,39	20,39	20,42	20,35	20,40	20,51	20,44	20,46	20,50	20,45	20,39	20,43	20,44	20,39	20,47	20,53	20,53	20,48	20,35	20,43	20,52	20,46	20,42	20,44	20,40	20,38	20,43	20,44	20,45	20,47	20,45	20,34	20,37	20,49	20,49	20,48	20,48	20,43	20,40	20,29	20,52	20,52	20,41	20,34	20,43	20,42	20,34	20,39	20,34	20,39	20,35	20,32	20,36	20,45	20,47	20,42	20,40	20,46	20,41	20,34	20,37	20,42	20,45	20,35	20,27	20,29	20,46	20,48	20,45	20,46	
20,44	20,43	20,48	20,33	20,25	20,38	20,38	20,35	20,26	20,36	20,44	20,44	20,41	20,38	20,42	20,44	20,39	20,43	20,33	20,36	20,44	20,47	20,53	20,53	20,47	20,36	20,32	20,43	20,38	20,43	20,45	20,49	20,44	20,44	20,52	20,51	20,47	20,43	20,45	20,42	20,37	20,39	20,45	20,46	20,46	20,42	20,44	20,39	20,43	20,57	20,51	20,43	20,47	20,54	20,55	20,47	20,43	20,43	20,52	20,58	20,57	20,48	20,48	20,48	20,50	20,40	20,47	20,47	20,32	20,47	20,41	20,47	20,58	20,62	20,58	20,49	20,48	20,48	20,56	20,50	20,43	20,40	20,50	20,56	20,52	20,54	20,44	20,36	20,48	20,45	20,53	20,54	20,54	20,53	20,51	20,56	20,50	20,53	20,51	20,49	20,56	20,51	20,50	20,52	20,54	20,55	20,52	20,41	20,48	20,41	20,46	20,59	20,56	20,54	20,60	20,52	20,42	20,38	20,39	20,42	20,47	20,49	20,53	20,52	20,47	20,54	20,57	20,52	20,51	20,54	20,59	20,43	20,35	20,45	20,47	20,51	20,51	20,46	20,48	20,45	20,33	20,37	20,32	20,45	20,44	20,46	20,54	20,51	20,49	20,48	20,51	20,52	20,60	20,65	20,54	20,54	20,51	20,48	20,57	20,48	20,46	20,49	20,53	20,55	20,58	20,53	20,52	20,49	20,48	20,43	20,66	20,54	20,51	20,60	20,58	20,57	20,53	20,49	20,62	20,66	20,52	20,51	20,48	20,49	20,52	20,48	20,49	20,55	20,56	20,58	20,59	20,55	20,55	20,55	20,53	20,52	20,59	20,54	20,48	20,47	20,51	20,57	20,56	20,53	20,47	20,52	20,60	20,49	20,49	20,39	20,48	20,65	20,64	20,58	20,55	20,53	20,56	20,61	20,59	20,65	20,54	20,60	20,61	20,48	20,46	20,52	20,60	20,67	20,62	20,59	20,60	20,61	20,54	20,58	20,58	20,60	20,64	20,61	20,60	20,65	20,68	20,73	20,62	20,71	20,66	20,61	20,54	20,55	20,62	20,55	20,57	20,66	20,52	20,61	20,59	20,62	20,57	20,56	20,58	20,59	20,63	20,66	20,62	20,53	20,56	20,59	20,60	20,64	20,59	20,60	20,65	20,59	20,58	20,64	20,59	20,56	20,54	20,56	20,56	20,54	20,60	20,63	20,61	20,63	20,63	20,65	20,63	20,60	20,63	20,59	20,66	20,68	20,62	20,57	20,63	20,60	20,58	20,56	20,60	20,55	20,59	20,69	20,68	20,54	20,50	20,62	20,62	20,73	20,69	20,66	20,61	20,58	20,68	20,61	20,60	20,60	20,64	20,59	20,63	20,62	20,63	20,58	20,58	20,57	20,60	20,61	20,62	20,63	20,64	20,61	20,64	20,67	20,64	20,63	20,64	20,66	20,61	20,67	20,60	20,59	20,63	20,58	20,58	20,59	20,51	20,57	20,65	20,65	20,63	20,64	20,66	20,59	20,56	20,64	20,63	20,60	20,59	20,62	20,57	20,55	20,66	20,72	20,66	20,56	20,67	20,64	20,57	20,54	20,62	20,59	20,47	20,61	20,61	20,60	20,56	20,56	20,55	20,60	20,60	20,59	20,63	20,59	20,58	20,62	20,62	20,63	20,48	20,51	20,62	20,64	20,65	20,64	20,61	20,63	20,55	20,54	20,49	20,59	20,57	20,62	20,59	20,57	20,62	20,65	20,60	20,53	20,57	20,59	20,53	20,53	20,62	20,58	20,59	20,62	20,60	20,55	20,57	20,50	20,54	20,57	20,63	20,58	20,59	20,62	20,48	20,50	20,50	20,53	20,59	20,56	20,58	20,59	20,50	20,49	20,51	20,52	20,51	20,54	20,58	20,64	20,57	20,55	20,51	20,48	20,49	20,53	20,58	20,58	20,45	20,44	20,52	20,51	20,53	20,50	20,63	20,54	20,45	20,55	20,60	20,58	20,48	20,48	20,53	20,56	20,54	20,49	20,54	20,53	20,53	20,62	20,59	20,55	20,51	20,45	20,42	20,55	20,54	20,51	20,54	20,57	20,45	20,43	20,55	20,52	20,53	20,52	20,56	20,50	20,44	20,45	20,44	20,49	20,54	20,49	20,47	20,49	20,49	20,46	20,37	20,42	20,51	20,49	20,40	20,45	20,51	20,53	20,51	20,51	20,40	20,48	20,54	20,56	20,44	20,43	20,52	20,60	20,56	20,40	20,54	20,52	20,48	20,50	20,46	20,51	20,42	20,40	20,42	20,51	20,49	20,48	20,50	20,45	20,47	20,55	20,50	20,42	20,43	20,50	20,53	20,46	20,49	20,51	20,45	20,46	20,50	20,58	20,44	20,44	20,49	20,51	20,54	20,33	20,33	20,32	20,38	20,47	20,38	20,47	20,47	20,43	20,48	20,50	20,45	20,47	20,49	20,43	20,46	20,49	20,45	20,45	20,47	20,48	20,49	20,41	20,44	20,53	20,52	20,47	20,43	20,42	20,38	20,42	20,44	20,40	20,46	20,54	20,47	20,44	20,41	20,43	20,56	20,49	20,34	20,43	20,49	20,44	20,42	20,43	20,48	20,52	20,40	20,36	20,42	20,49	20,48	20,43	20,36	20,32	20,32	20,33	20,49	20,48	20,42	20,37	20,34	20,47	20,37	20,38	20,32	20,40	20,46	20,40	20,35	20,43	20,47	20,43	20,43	20,45	20,42	20,35	20,42	20,36	20,26	20,31	20,37	20,36	20,36	20,45	20,40	20,41	
20,45	20,39	20,46	20,40	20,39	20,40	20,43	20,34	20,35	20,40	20,43	20,35	20,33	20,31	20,36	20,44	20,42	20,42	20,37	20,32	20,41	20,47	20,47	20,47	20,44	20,45	20,43	20,41	20,35	20,47	20,46	20,42	20,37	20,43	20,42	20,52	20,49	20,46	20,54	20,49	20,45	20,45	20,39	20,48	20,49	20,49	20,52	20,44	20,48	20,48	20,47	20,48	20,47	20,55	20,56	20,57	20,56	20,54	20,57	20,57	20,47	20,39	20,47	20,52	20,40	20,43	20,53	20,45	20,40	20,51	20,45	20,50	20,50	20,59	20,53	20,45	20,39	20,45	20,40	20,50	20,49	20,41	20,53	20,51	20,51	20,52	20,44	20,43	20,42	20,43	20,43	20,48	20,60	20,55	20,57	20,59	20,50	20,58	20,49	20,46	20,57	20,52	20,53	20,52	20,59	20,48	20,56	20,44	20,50	20,49	20,52	20,57	20,53	20,53	20,61	20,47	20,34	20,30	20,48	20,42	20,45	20,53	20,45	20,53	20,47	20,54	20,53	20,60	20,61	20,51	20,48	20,52	20,46	20,49	20,53	20,45	20,50	20,50	20,50	20,49	20,44	20,46	20,44	20,41	20,43	20,41	20,41	20,44	20,52	20,55	20,57	20,61	20,55	20,54	20,52	20,47	20,50	20,49	20,53	20,50	20,42	20,42	20,54	20,60	20,57	20,58	20,58	20,51	20,56	20,57	20,59	20,56	20,49	20,61	20,59	20,57	20,57	20,52	20,56	20,57	20,47	20,55	20,57	20,54	20,52	20,54	20,53	20,55	20,52	20,51	20,58	20,56	20,49	20,48	20,53	20,60	20,60	20,55	20,44	20,49	20,54	20,60	20,56	20,50	20,48	20,53	20,54	20,47	20,49	20,52	20,44	20,53	20,61	20,53	20,54	20,56	20,50	20,48	20,52	20,61	20,64	20,57	20,56	20,52	20,46	20,50	20,54	20,62	20,59	20,57	20,58	20,62	20,56	20,53	20,61	20,56	20,61	20,57	20,52	20,63	20,60	20,63	20,63	20,67	20,64	20,60	20,60	20,59	20,57	20,60	20,54	20,65	20,60	20,59	20,64	20,54	20,60	20,57	20,56	20,55	20,62	20,60	20,67	20,64	20,59	20,60	20,69	20,62	20,66	20,70	20,68	20,66	20,59	20,62	20,58	20,66	20,65	20,56	20,57	20,55	20,66	20,63	20,58	20,60	20,58	20,58	20,54	20,60	20,59	20,60	20,61	20,63	20,62	20,63	20,69	20,68	20,68	20,61	20,65	20,68	20,62	20,62	20,62	20,63	20,54	20,58	20,62	20,71	20,61	20,59	20,69	20,59	20,61	20,60	20,60	20,61	20,55	20,58	20,63	20,63	20,57	20,55	20,65	20,62	20,55	20,62	20,61	20,59	20,60	20,62	20,60	20,60	20,60	20,61	20,60	20,68	20,61	20,58	20,61	20,62	20,68	20,63	20,57	20,61	20,56	20,60	20,65	20,61	20,60	20,63	20,63	20,59	20,54	20,55	20,64	20,63	20,63	20,64	20,60	20,54	20,65	20,67	20,65	20,63	20,64	20,65	20,58	20,54	20,61	20,55	20,48	20,69	20,68	20,59	20,60	20,54	20,52	20,62	20,62	20,58	20,53	20,59	20,58	20,61	20,61	20,58	20,59	20,53	20,68	20,58	20,58	20,59	20,59	20,56	20,55	20,55	20,57	20,61	20,56	20,58	20,59	20,63	20,59	20,61	20,63	20,62	20,58	20,58	20,57	20,60	20,63	20,62	20,62	20,60	20,60	20,57	20,56	20,54	20,58	20,59	20,63	20,60	20,55	20,65	20,58	20,54	20,48	20,48	20,53	20,56	20,64	20,55	20,45	20,44	20,46	20,51	20,54	20,58	20,62	20,60	20,61	20,57	20,51	20,52	20,50	20,52	20,61	20,57	20,46	20,48	20,57	20,56	20,54	20,52	20,56	20,53	20,52	20,53	20,55	20,56	20,52	20,48	20,55	20,57	20,57	20,53	20,55	20,55	20,55	20,59	20,53	20,44	20,47	20,44	20,49	20,61	20,55	20,53	20,58	20,59	20,48	20,44	20,51	20,56	20,55	20,55	20,57	20,61	20,54	20,50	20,51	20,47	20,54	20,50	20,50	20,50	20,44	20,41	20,45	20,53	20,53	20,48	20,48	20,46	20,52	20,46	20,44	20,50	20,55	20,52	20,56	20,58	20,51	20,47	20,58	20,54	20,49	20,40	20,48	20,54	20,45	20,51	20,53	20,53	20,51	20,40	20,40	20,48	20,44	20,44	20,45	20,51	20,59	20,53	20,43	20,42	20,45	20,52	20,60	20,56	20,51	20,51	20,52	20,43	20,44	20,52	20,55	20,47	20,49	20,55	20,56	20,39	20,46	20,47	20,54	20,60	20,49	20,51	20,54	20,45	20,51	20,53	20,50	20,47	20,48	20,45	20,45	20,56	20,48	20,50	20,55	20,51	20,47	20,49	20,48	20,52	20,49	20,46	20,51	20,44	20,47	20,48	20,45	20,45	20,47	20,50	20,58	20,47	20,46	20,52	20,52	20,52	20,44	20,50	20,53	20,51	20,44	20,39	20,36	20,53	20,41	20,36	20,47	20,56	20,46	20,39	20,44	20,40	20,38	20,34	20,46	20,51	20,42	20,39	20,40	20,42	20,41	20,42	20,37	20,25	20,38	20,35	20,37	20,41	20,52	20,47	20,39	20,49	20,44	20,39	20,43	20,31	20,34	20,46	20,44	20,29	20,29	20,37	20,42	20,36	
20,41	20,30	20,41	20,43	20,45	20,45	20,55	20,40	20,35	20,36	20,30	20,30	20,25	20,32	20,34	20,41	20,44	20,43	20,33	20,34	20,45	20,48	20,49	20,43	20,43	20,40	20,65	20,54	20,45	20,49	20,38	20,36	20,42	20,44	20,42	20,45	20,44	20,55	20,58	20,49	20,48	20,54	20,43	20,43	20,48	20,52	20,53	20,47	20,48	20,54	20,51	20,38	20,34	20,48	20,45	20,55	20,52	20,47	20,44	20,48	20,45	20,35	20,45	20,48	20,46	20,40	20,54	20,48	20,42	20,40	20,35	20,54	20,49	20,46	20,53	20,49	20,43	20,41	20,45	20,53	20,58	20,49	20,53	20,47	20,44	20,52	20,43	20,55	20,47	20,40	20,39	20,46	20,50	20,46	20,42	20,42	20,49	20,57	20,49	20,48	20,56	20,53	20,51	20,45	20,46	20,46	20,49	20,41	20,42	20,50	20,54	20,53	20,51	20,50	20,57	20,50	20,34	20,31	20,45	20,50	20,51	20,58	20,47	20,57	20,58	20,56	20,52	20,50	20,55	20,52	20,49	20,54	20,46	20,52	20,56	20,46	20,52	20,49	20,51	20,48	20,48	20,53	20,46	20,51	20,47	20,39	20,44	20,51	20,48	20,51	20,59	20,54	20,58	20,59	20,49	20,43	20,54	20,51	20,42	20,51	20,54	20,57	20,46	20,56	20,62	20,53	20,49	20,49	20,54	20,55	20,55	20,55	20,51	20,61	20,59	20,57	20,53	20,53	20,57	20,50	20,39	20,49	20,59	20,53	20,52	20,57	20,63	20,63	20,46	20,41	20,54	20,52	20,52	20,50	20,54	20,58	20,59	20,59	20,50	20,52	20,56	20,56	20,58	20,50	20,51	20,64	20,52	20,48	20,54	20,56	20,53	20,52	20,56	20,49	20,52	20,57	20,58	20,60	20,51	20,58	20,57	20,61	20,54	20,48	20,51	20,54	20,54	20,63	20,60	20,53	20,53	20,58	20,58	20,58	20,64	20,57	20,54	20,61	20,58	20,55	20,61	20,54	20,57	20,63	20,61	20,52	20,60	20,63	20,56	20,53	20,55	20,58	20,61	20,59	20,63	20,65	20,60	20,60	20,65	20,65	20,68	20,63	20,53	20,61	20,60	20,60	20,63	20,63	20,56	20,58	20,68	20,70	20,67	20,59	20,56	20,58	20,70	20,62	20,52	20,54	20,61	20,59	20,57	20,64	20,57	20,57	20,50	20,53	20,58	20,57	20,62	20,57	20,64	20,68	20,61	20,64	20,70	20,65	20,65	20,69	20,67	20,64	20,60	20,57	20,60	20,57	20,59	20,67	20,60	20,56	20,71	20,72	20,67	20,56	20,59	20,62	20,67	20,63	20,66	20,60	20,53	20,55	20,67	20,64	20,58	20,61	20,59	20,53	20,58	20,62	20,62	20,63	20,60	20,66	20,64	20,57	20,60	20,55	20,55	20,63	20,75	20,71	20,60	20,73	20,67	20,58	20,57	20,57	20,61	20,67	20,62	20,62	20,60	20,57	20,61	20,65	20,61	20,59	20,62	20,54	20,56	20,63	20,56	20,60	20,59	20,61	20,67	20,61	20,57	20,53	20,51	20,61	20,71	20,60	20,55	20,50	20,45	20,53	20,54	20,51	20,50	20,56	20,59	20,53	20,60	20,58	20,63	20,58	20,62	20,60	20,49	20,52	20,57	20,52	20,51	20,57	20,52	20,59	20,62	20,61	20,59	20,66	20,58	20,64	20,61	20,59	20,56	20,56	20,54	20,61	20,57	20,57	20,57	20,63	20,58	20,57	20,53	20,53	20,51	20,61	20,59	20,57	20,53	20,63	20,68	20,62	20,56	20,53	20,58	20,61	20,63	20,62	20,51	20,47	20,55	20,53	20,53	20,56	20,59	20,48	20,53	20,57	20,51	20,50	20,45	20,45	20,48	20,53	20,51	20,52	20,61	20,54	20,59	20,55	20,58	20,56	20,55	20,61	20,50	20,49	20,46	20,52	20,57	20,55	20,50	20,53	20,55	20,48	20,61	20,55	20,52	20,45	20,50	20,52	20,52	20,61	20,48	20,46	20,48	20,52	20,49	20,49	20,54	20,51	20,57	20,54	20,60	20,58	20,54	20,48	20,51	20,51	20,56	20,46	20,48	20,51	20,39	20,43	20,51	20,57	20,55	20,48	20,51	20,53	20,53	20,47	20,45	20,59	20,63	20,55	20,49	20,53	20,50	20,52	20,57	20,54	20,45	20,37	20,43	20,49	20,51	20,53	20,49	20,52	20,48	20,43	20,39	20,42	20,40	20,39	20,49	20,54	20,56	20,53	20,44	20,46	20,47	20,53	20,54	20,47	20,49	20,48	20,46	20,45	20,34	20,46	20,46	20,40	20,37	20,52	20,56	20,46	20,43	20,53	20,54	20,66	20,50	20,55	20,53	20,41	20,52	20,47	20,46	20,49	20,41	20,40	20,45	20,57	20,43	20,45	20,55	20,44	20,41	20,40	20,44	20,48	20,52	20,44	20,50	20,43	20,39	20,48	20,51	20,50	20,53	20,46	20,52	20,51	20,47	20,47	20,45	20,42	20,46	20,44	20,48	20,44	20,42	20,47	20,41	20,48	20,42	20,36	20,48	20,53	20,48	20,49	20,52	20,47	20,34	20,30	20,41	20,46	20,44	20,41	20,41	20,38	20,31	20,31	20,41	20,36	20,34	20,32	20,36	20,34	20,47	20,44	20,35	20,36	20,40	20,35	20,44	20,43	20,43	20,45	20,41	20,32	20,31	20,47	20,35	20,38	
20,40	20,33	20,38	20,39	20,40	20,40	20,46	20,41	20,31	20,27	20,21	20,31	20,37	20,39	20,39	20,34	20,33	20,43	20,40	20,37	20,39	20,44	20,42	20,45	20,57	20,41	20,56	20,68	20,41	20,40	20,44	20,41	20,49	20,45	20,47	20,50	20,49	20,60	20,59	20,52	20,48	20,51	20,56	20,42	20,43	20,42	20,47	20,47	20,48	20,52	20,45	20,37	20,30	20,39	20,45	20,39	20,40	20,54	20,58	20,48	20,48	20,45	20,49	20,51	20,47	20,39	20,42	20,49	20,35	20,37	20,43	20,43	20,44	20,47	20,50	20,54	20,41	20,38	20,42	20,47	20,54	20,46	20,53	20,50	20,44	20,38	20,45	20,50	20,53	20,51	20,53	20,50	20,49	20,49	20,39	20,41	20,46	20,64	20,50	20,46	20,49	20,46	20,50	20,51	20,48	20,46	20,46	20,40	20,49	20,51	20,49	20,57	20,55	20,54	20,55	20,49	20,39	20,31	20,47	20,41	20,48	20,59	20,51	20,51	20,53	20,57	20,44	20,44	20,48	20,43	20,52	20,53	20,51	20,41	20,57	20,51	20,55	20,58	20,59	20,51	20,43	20,50	20,50	20,55	20,50	20,43	20,50	20,54	20,44	20,48	20,49	20,52	20,60	20,63	20,56	20,51	20,47	20,47	20,41	20,40	20,49	20,60	20,51	20,54	20,59	20,58	20,52	20,50	20,56	20,50	20,57	20,59	20,55	20,64	20,56	20,49	20,53	20,56	20,63	20,57	20,50	20,50	20,48	20,50	20,49	20,53	20,59	20,55	20,43	20,52	20,52	20,54	20,51	20,57	20,58	20,57	20,64	20,59	20,50	20,54	20,56	20,51	20,54	20,57	20,49	20,57	20,57	20,53	20,49	20,53	20,51	20,57	20,59	20,50	20,48	20,52	20,67	20,62	20,57	20,59	20,57	20,56	20,55	20,55	20,56	20,57	20,61	20,63	20,63	20,58	20,54	20,59	20,54	20,53	20,57	20,56	20,57	20,54	20,51	20,54	20,63	20,55	20,57	20,61	20,57	20,56	20,58	20,59	20,62	20,58	20,58	20,61	20,58	20,53	20,59	20,67	20,66	20,65	20,61	20,63	20,63	20,53	20,59	20,61	20,54	20,60	20,58	20,67	20,57	20,63	20,65	20,66	20,59	20,53	20,54	20,62	20,71	20,68	20,54	20,62	20,57	20,54	20,55	20,57	20,55	20,60	20,63	20,57	20,59	20,61	20,67	20,61	20,62	20,63	20,53	20,56	20,64	20,60	20,62	20,66	20,65	20,64	20,66	20,59	20,64	20,67	20,58	20,56	20,56	20,58	20,73	20,67	20,69	20,70	20,60	20,68	20,76	20,65	20,67	20,68	20,56	20,61	20,73	20,62	20,66	20,67	20,60	20,68	20,68	20,66	20,65	20,67	20,58	20,69	20,68	20,62	20,60	20,66	20,56	20,60	20,75	20,73	20,63	20,69	20,70	20,66	20,63	20,61	20,57	20,63	20,68	20,61	20,65	20,58	20,58	20,67	20,66	20,58	20,58	20,63	20,57	20,65	20,57	20,51	20,56	20,67	20,65	20,62	20,65	20,62	20,65	20,64	20,61	20,66	20,61	20,50	20,53	20,54	20,49	20,52	20,53	20,60	20,59	20,57	20,60	20,58	20,59	20,56	20,55	20,62	20,55	20,53	20,58	20,59	20,53	20,52	20,51	20,58	20,63	20,62	20,59	20,63	20,58	20,61	20,61	20,56	20,51	20,55	20,51	20,58	20,63	20,60	20,57	20,59	20,57	20,50	20,55	20,52	20,50	20,54	20,60	20,59	20,45	20,54	20,58	20,53	20,60	20,63	20,62	20,64	20,53	20,52	20,55	20,54	20,53	20,55	20,51	20,54	20,55	20,58	20,53	20,56	20,57	20,53	20,52	20,49	20,52	20,50	20,50	20,49	20,50	20,51	20,52	20,57	20,55	20,49	20,52	20,66	20,58	20,49	20,48	20,37	20,46	20,55	20,49	20,49	20,48	20,49	20,55	20,55	20,50	20,53	20,52	20,56	20,51	20,56	20,51	20,49	20,57	20,45	20,47	20,49	20,58	20,56	20,49	20,46	20,56	20,53	20,46	20,47	20,47	20,48	20,59	20,53	20,48	20,51	20,48	20,50	20,63	20,59	20,50	20,50	20,49	20,50	20,54	20,45	20,53	20,56	20,56	20,54	20,50	20,43	20,44	20,55	20,62	20,56	20,53	20,37	20,35	20,49	20,59	20,55	20,56	20,54	20,49	20,49	20,41	20,44	20,45	20,40	20,47	20,48	20,54	20,60	20,50	20,46	20,45	20,55	20,57	20,41	20,41	20,49	20,50	20,47	20,41	20,49	20,47	20,41	20,42	20,48	20,47	20,48	20,44	20,46	20,43	20,49	20,49	20,50	20,53	20,43	20,46	20,49	20,44	20,48	20,45	20,40	20,47	20,51	20,44	20,43	20,54	20,43	20,35	20,36	20,47	20,56	20,53	20,55	20,45	20,42	20,40	20,40	20,49	20,55	20,49	20,46	20,37	20,34	20,44	20,52	20,54	20,49	20,43	20,42	20,37	20,42	20,50	20,53	20,45	20,38	20,47	20,48	20,43	20,42	20,45	20,50	20,46	20,41	20,29	20,40	20,53	20,53	20,36	20,47	20,41	20,47	20,44	20,33	20,47	20,41	20,33	20,32	20,46	20,39	20,37	20,35	20,27	20,36	20,33	20,41	20,50	20,42	20,45	20,43	20,38	20,33	20,43	20,48	20,42	20,39	
20,38	20,36	20,32	20,39	20,24	20,35	20,48	20,38	20,30	20,35	20,25	20,37	20,39	20,38	20,44	20,45	20,33	20,34	20,35	20,29	20,34	20,42	20,36	20,37	20,54	20,50	20,47	20,55	20,49	20,42	20,41	20,40	20,37	20,36	20,38	20,53	20,59	20,54	20,59	20,50	20,51	20,56	20,50	20,39	20,45	20,50	20,47	20,44	20,48	20,57	20,54	20,48	20,42	20,49	20,51	20,49	20,48	20,56	20,61	20,56	20,52	20,49	20,50	20,55	20,45	20,38	20,47	20,49	20,41	20,42	20,45	20,46	20,46	20,54	20,55	20,50	20,35	20,36	20,45	20,41	20,37	20,42	20,54	20,49	20,45	20,37	20,43	20,58	20,53	20,51	20,52	20,48	20,48	20,55	20,39	20,49	20,57	20,58	20,60	20,49	20,42	20,43	20,43	20,44	20,45	20,41	20,43	20,40	20,49	20,46	20,39	20,49	20,55	20,51	20,53	20,48	20,39	20,34	20,44	20,39	20,45	20,48	20,52	20,57	20,50	20,57	20,48	20,42	20,45	20,44	20,52	20,48	20,47	20,48	20,54	20,56	20,55	20,56	20,57	20,48	20,46	20,47	20,49	20,53	20,49	20,51	20,57	20,55	20,53	20,56	20,55	20,53	20,61	20,65	20,63	20,56	20,55	20,46	20,43	20,46	20,44	20,51	20,55	20,64	20,61	20,51	20,63	20,55	20,51	20,52	20,59	20,61	20,50	20,55	20,59	20,52	20,60	20,57	20,61	20,56	20,48	20,50	20,47	20,47	20,53	20,51	20,55	20,48	20,45	20,55	20,52	20,50	20,65	20,55	20,65	20,67	20,68	20,63	20,54	20,56	20,53	20,49	20,53	20,55	20,49	20,49	20,56	20,61	20,56	20,46	20,52	20,60	20,50	20,56	20,63	20,64	20,63	20,57	20,55	20,61	20,51	20,52	20,49	20,47	20,54	20,60	20,63	20,66	20,60	20,63	20,63	20,58	20,59	20,59	20,62	20,65	20,55	20,53	20,54	20,55	20,63	20,61	20,54	20,58	20,58	20,56	20,61	20,58	20,60	20,63	20,59	20,66	20,68	20,55	20,57	20,68	20,64	20,59	20,49	20,55	20,69	20,56	20,59	20,72	20,59	20,66	20,62	20,65	20,65	20,65	20,66	20,59	20,53	20,53	20,58	20,74	20,69	20,62	20,58	20,58	20,58	20,53	20,59	20,62	20,59	20,60	20,65	20,63	20,62	20,58	20,60	20,62	20,61	20,61	20,56	20,59	20,63	20,63	20,59	20,68	20,71	20,68	20,66	20,65	20,65	20,69	20,58	20,62	20,61	20,59	20,72	20,69	20,65	20,69	20,66	20,60	20,62	20,68	20,71	20,69	20,64	20,63	20,70	20,66	20,65	20,69	20,72	20,77	20,73	20,62	20,68	20,73	20,66	20,66	20,66	20,67	20,62	20,68	20,62	20,61	20,67	20,62	20,60	20,63	20,72	20,66	20,70	20,61	20,65	20,65	20,71	20,66	20,70	20,60	20,54	20,55	20,70	20,67	20,63	20,62	20,63	20,63	20,70	20,62	20,62	20,70	20,60	20,58	20,68	20,62	20,62	20,69	20,59	20,62	20,68	20,68	20,61	20,64	20,57	20,58	20,62	20,59	20,59	20,60	20,63	20,52	20,56	20,57	20,60	20,62	20,64	20,58	20,57	20,58	20,57	20,51	20,54	20,56	20,62	20,61	20,56	20,59	20,57	20,62	20,62	20,62	20,59	20,52	20,60	20,60	20,66	20,63	20,58	20,59	20,57	20,56	20,50	20,55	20,51	20,54	20,58	20,56	20,46	20,45	20,51	20,57	20,67	20,62	20,52	20,56	20,56	20,49	20,60	20,54	20,51	20,55	20,62	20,57	20,53	20,56	20,61	20,54	20,56	20,52	20,54	20,57	20,57	20,52	20,54	20,47	20,52	20,60	20,58	20,57	20,56	20,48	20,47	20,63	20,66	20,57	20,53	20,46	20,43	20,54	20,53	20,52	20,47	20,50	20,59	20,60	20,56	20,54	20,59	20,50	20,46	20,55	20,62	20,50	20,54	20,52	20,50	20,56	20,59	20,55	20,46	20,47	20,49	20,48	20,46	20,53	20,51	20,50	20,58	20,52	20,48	20,56	20,54	20,50	20,51	20,57	20,53	20,45	20,41	20,49	20,54	20,52	20,53	20,54	20,54	20,52	20,49	20,47	20,39	20,43	20,64	20,71	20,54	20,33	20,34	20,48	20,56	20,56	20,55	20,57	20,54	20,50	20,47	20,50	20,45	20,45	20,47	20,49	20,56	20,56	20,50	20,45	20,47	20,42	20,46	20,50	20,55	20,57	20,55	20,48	20,51	20,53	20,52	20,47	20,47	20,44	20,48	20,51	20,51	20,47	20,48	20,46	20,46	20,49	20,50	20,49	20,46	20,53	20,41	20,49	20,54	20,46	20,47	20,50	20,49	20,44	20,53	20,51	20,38	20,45	20,50	20,52	20,57	20,48	20,48	20,43	20,34	20,42	20,42	20,51	20,50	20,45	20,39	20,38	20,48	20,54	20,49	20,53	20,52	20,46	20,38	20,42	20,48	20,46	20,42	20,42	20,49	20,53	20,47	20,40	20,38	20,49	20,45	20,46	20,42	20,38	20,58	20,53	20,42	20,37	20,44	20,45	20,45	20,39	20,44	20,38	20,32	20,35	20,45	20,39	20,39	20,40	20,38	20,41	20,33	20,39	20,48	20,40	20,32	20,39	20,36	20,36	20,29	20,46	20,48	20,44	
20,43	20,36	20,41	20,33	20,31	20,39	20,47	20,37	20,31	20,42	20,29	20,31	20,29	20,23	20,41	20,46	20,46	20,53	20,36	20,31	20,34	20,43	20,39	20,36	20,49	20,51	20,44	20,43	20,50	20,48	20,45	20,41	20,31	20,31	20,36	20,36	20,55	20,50	20,46	20,46	20,50	20,51	20,47	20,39	20,41	20,53	20,46	20,38	20,45	20,51	20,53	20,54	20,55	20,47	20,48	20,46	20,53	20,51	20,52	20,40	20,45	20,58	20,54	20,55	20,38	20,40	20,51	20,59	20,46	20,50	20,44	20,48	20,49	20,52	20,50	20,51	20,47	20,43	20,50	20,49	20,43	20,41	20,50	20,51	20,44	20,43	20,42	20,54	20,52	20,41	20,52	20,50	20,48	20,49	20,37	20,47	20,56	20,53	20,52	20,48	20,49	20,49	20,49	20,42	20,44	20,45	20,43	20,44	20,53	20,48	20,45	20,50	20,53	20,51	20,45	20,45	20,44	20,36	20,43	20,46	20,54	20,51	20,50	20,61	20,53	20,61	20,60	20,55	20,51	20,51	20,52	20,54	20,45	20,47	20,55	20,52	20,47	20,43	20,46	20,45	20,56	20,52	20,46	20,48	20,48	20,51	20,53	20,49	20,55	20,57	20,59	20,52	20,52	20,57	20,57	20,53	20,53	20,60	20,51	20,39	20,43	20,50	20,43	20,56	20,49	20,47	20,54	20,50	20,54	20,48	20,54	20,58	20,53	20,54	20,54	20,55	20,58	20,62	20,54	20,56	20,50	20,47	20,49	20,49	20,52	20,51	20,51	20,47	20,53	20,54	20,56	20,56	20,61	20,60	20,53	20,65	20,74	20,62	20,49	20,44	20,55	20,48	20,50	20,50	20,50	20,53	20,49	20,57	20,57	20,55	20,56	20,64	20,57	20,61	20,66	20,58	20,63	20,62	20,51	20,57	20,59	20,57	20,51	20,42	20,50	20,61	20,63	20,62	20,55	20,54	20,52	20,58	20,57	20,64	20,62	20,57	20,54	20,58	20,66	20,58	20,59	20,59	20,57	20,61	20,54	20,55	20,56	20,65	20,62	20,55	20,57	20,68	20,70	20,57	20,54	20,63	20,65	20,62	20,61	20,62	20,63	20,63	20,63	20,66	20,55	20,55	20,58	20,61	20,61	20,60	20,62	20,61	20,58	20,61	20,65	20,71	20,69	20,62	20,59	20,58	20,52	20,52	20,62	20,68	20,64	20,64	20,65	20,59	20,59	20,63	20,64	20,63	20,63	20,62	20,61	20,66	20,64	20,70	20,65	20,65	20,65	20,67	20,65	20,60	20,59	20,62	20,64	20,63	20,65	20,65	20,69	20,61	20,60	20,67	20,64	20,66	20,62	20,73	20,70	20,60	20,61	20,60	20,69	20,69	20,65	20,61	20,64	20,70	20,67	20,60	20,64	20,67	20,72	20,74	20,67	20,65	20,59	20,61	20,62	20,59	20,62	20,59	20,59	20,66	20,70	20,69	20,74	20,68	20,67	20,74	20,70	20,65	20,71	20,70	20,60	20,55	20,58	20,64	20,65	20,58	20,63	20,62	20,67	20,64	20,62	20,65	20,65	20,58	20,58	20,56	20,54	20,59	20,58	20,64	20,63	20,65	20,56	20,58	20,57	20,63	20,66	20,63	20,59	20,60	20,63	20,59	20,60	20,63	20,64	20,67	20,64	20,59	20,58	20,60	20,56	20,63	20,60	20,59	20,62	20,61	20,63	20,64	20,63	20,65	20,62	20,63	20,55	20,62	20,60	20,57	20,63	20,59	20,50	20,54	20,60	20,56	20,57	20,57	20,56	20,51	20,56	20,58	20,49	20,53	20,51	20,52	20,60	20,62	20,55	20,47	20,55	20,56	20,55	20,59	20,55	20,53	20,56	20,55	20,52	20,52	20,56	20,54	20,54	20,48	20,53	20,54	20,53	20,57	20,65	20,52	20,53	20,64	20,60	20,57	20,58	20,57	20,58	20,58	20,69	20,64	20,60	20,55	20,55	20,52	20,54	20,58	20,47	20,51	20,54	20,59	20,54	20,50	20,52	20,59	20,49	20,57	20,60	20,52	20,48	20,48	20,49	20,49	20,55	20,52	20,57	20,52	20,51	20,47	20,46	20,55	20,52	20,47	20,53	20,49	20,47	20,50	20,52	20,48	20,49	20,49	20,49	20,51	20,45	20,52	20,59	20,48	20,50	20,49	20,50	20,49	20,49	20,47	20,43	20,41	20,53	20,62	20,54	20,36	20,30	20,50	20,55	20,50	20,47	20,50	20,46	20,46	20,53	20,46	20,47	20,48	20,52	20,50	20,51	20,55	20,55	20,50	20,50	20,45	20,49	20,54	20,52	20,51	20,53	20,48	20,47	20,56	20,61	20,52	20,44	20,42	20,51	20,52	20,55	20,48	20,55	20,60	20,49	20,48	20,50	20,51	20,47	20,46	20,50	20,44	20,51	20,48	20,48	20,46	20,46	20,38	20,45	20,53	20,42	20,49	20,51	20,50	20,51	20,48	20,47	20,43	20,35	20,42	20,48	20,52	20,48	20,47	20,50	20,48	20,47	20,40	20,40	20,43	20,50	20,47	20,44	20,40	20,43	20,46	20,39	20,46	20,45	20,47	20,47	20,38	20,34	20,45	20,49	20,42	20,39	20,32	20,51	20,58	20,36	20,27	20,30	20,30	20,30	20,32	20,32	20,35	20,33	20,35	20,47	20,46	20,46	20,42	20,42	20,43	20,33	20,33	20,40	20,38	20,42	20,36	20,25	20,25	20,26	20,38	20,42	20,38	
20,40	20,41	20,42	20,37	20,24	20,45	20,49	20,27	20,32	20,38	20,33	20,28	20,30	20,35	20,40	20,41	20,39	20,45	20,41	20,43	20,48	20,48	20,43	20,46	20,44	20,47	20,43	20,34	20,39	20,46	20,40	20,44	20,41	20,34	20,39	20,37	20,34	20,49	20,44	20,41	20,46	20,35	20,40	20,43	20,48	20,49	20,44	20,42	20,39	20,43	20,45	20,46	20,45	20,43	20,42	20,46	20,45	20,51	20,45	20,37	20,42	20,54	20,50	20,57	20,47	20,38	20,53	20,53	20,49	20,46	20,53	20,52	20,51	20,46	20,45	20,46	20,48	20,48	20,47	20,45	20,43	20,43	20,48	20,52	20,44	20,43	20,46	20,46	20,42	20,41	20,41	20,44	20,46	20,45	20,38	20,44	20,50	20,51	20,51	20,51	20,56	20,51	20,54	20,46	20,45	20,49	20,51	20,47	20,53	20,47	20,43	20,52	20,53	20,46	20,47	20,45	20,44	20,37	20,41	20,45	20,54	20,61	20,54	20,54	20,53	20,63	20,50	20,55	20,56	20,47	20,47	20,42	20,50	20,51	20,50	20,48	20,49	20,51	20,48	20,39	20,48	20,57	20,43	20,43	20,41	20,53	20,49	20,40	20,40	20,43	20,47	20,54	20,49	20,41	20,42	20,45	20,43	20,52	20,54	20,54	20,41	20,41	20,40	20,48	20,53	20,50	20,49	20,57	20,62	20,55	20,54	20,57	20,56	20,53	20,49	20,47	20,47	20,51	20,54	20,55	20,57	20,51	20,45	20,48	20,53	20,54	20,51	20,44	20,48	20,53	20,57	20,52	20,52	20,45	20,47	20,57	20,65	20,50	20,47	20,52	20,51	20,54	20,48	20,51	20,57	20,53	20,57	20,60	20,64	20,59	20,56	20,58	20,54	20,60	20,60	20,60	20,60	20,64	20,49	20,47	20,55	20,53	20,53	20,52	20,56	20,56	20,59	20,60	20,57	20,52	20,52	20,56	20,57	20,57	20,58	20,52	20,53	20,59	20,63	20,62	20,61	20,64	20,63	20,69	20,61	20,55	20,53	20,56	20,62	20,62	20,62	20,61	20,63	20,65	20,61	20,63	20,66	20,61	20,60	20,70	20,64	20,61	20,60	20,57	20,56	20,58	20,58	20,61	20,58	20,60	20,74	20,62	20,59	20,66	20,65	20,70	20,65	20,67	20,57	20,58	20,59	20,57	20,62	20,65	20,68	20,70	20,71	20,62	20,61	20,66	20,68	20,62	20,64	20,63	20,67	20,64	20,62	20,61	20,65	20,72	20,68	20,63	20,62	20,62	20,58	20,55	20,65	20,67	20,61	20,60	20,72	20,71	20,65	20,63	20,64	20,60	20,73	20,74	20,70	20,61	20,63	20,60	20,65	20,66	20,66	20,57	20,60	20,71	20,65	20,66	20,59	20,66	20,62	20,71	20,65	20,59	20,57	20,60	20,63	20,66	20,68	20,69	20,60	20,65	20,69	20,61	20,70	20,70	20,62	20,71	20,70	20,62	20,55	20,60	20,61	20,60	20,61	20,59	20,68	20,61	20,68	20,71	20,64	20,56	20,57	20,61	20,64	20,63	20,62	20,59	20,56	20,62	20,56	20,64	20,56	20,56	20,59	20,57	20,59	20,56	20,66	20,67	20,60	20,63	20,69	20,63	20,65	20,67	20,66	20,67	20,62	20,64	20,58	20,54	20,54	20,64	20,58	20,60	20,63	20,65	20,69	20,68	20,59	20,66	20,58	20,57	20,52	20,58	20,67	20,57	20,62	20,58	20,48	20,51	20,55	20,53	20,56	20,53	20,54	20,54	20,54	20,58	20,56	20,60	20,61	20,52	20,51	20,56	20,55	20,51	20,49	20,56	20,57	20,54	20,56	20,59	20,57	20,56	20,54	20,59	20,59	20,47	20,48	20,49	20,55	20,55	20,48	20,50	20,61	20,55	20,50	20,64	20,60	20,55	20,58	20,57	20,57	20,56	20,59	20,57	20,59	20,51	20,57	20,53	20,51	20,50	20,45	20,48	20,47	20,49	20,52	20,47	20,45	20,54	20,53	20,54	20,56	20,52	20,53	20,47	20,48	20,47	20,53	20,49	20,56	20,62	20,52	20,46	20,45	20,51	20,56	20,49	20,47	20,44	20,47	20,45	20,45	20,42	20,40	20,46	20,48	20,51	20,47	20,50	20,59	20,61	20,52	20,50	20,46	20,42	20,51	20,50	20,48	20,46	20,51	20,53	20,47	20,39	20,35	20,52	20,51	20,42	20,46	20,56	20,56	20,41	20,46	20,45	20,54	20,53	20,52	20,50	20,52	20,62	20,57	20,47	20,55	20,55	20,58	20,54	20,48	20,39	20,40	20,44	20,46	20,50	20,58	20,47	20,43	20,50	20,55	20,48	20,38	20,40	20,52	20,51	20,46	20,47	20,49	20,58	20,49	20,48	20,47	20,41	20,34	20,37	20,43	20,48	20,37	20,39	20,45	20,45	20,42	20,39	20,50	20,46	20,54	20,51	20,41	20,41	20,38	20,37	20,42	20,47	20,42	20,46	20,54	20,53	20,39	20,39	20,40	20,37	20,37	20,39	20,42	20,35	20,42	20,50	20,41	20,45	20,42	20,30	20,38	20,38	20,36	20,42	20,53	20,40	20,24	20,37	20,43	20,40	20,25	20,25	20,38	20,34	20,25	20,35	20,32	20,29	20,38	20,47	20,43	20,38	20,41	20,41	20,37	20,48	20,44	20,41	20,36	20,34	20,38	20,44	20,34	20,31	20,37	20,38	20,39	20,38	
20,46	20,39	20,45	20,44	20,28	20,36	20,44	20,45	20,32	20,38	20,32	20,34	20,41	20,48	20,39	20,41	20,42	20,39	20,38	20,42	20,46	20,43	20,51	20,39	20,43	20,45	20,41	20,37	20,38	20,42	20,41	20,36	20,49	20,44	20,41	20,46	20,42	20,40	20,50	20,51	20,45	20,41	20,39	20,42	20,60	20,51	20,51	20,48	20,46	20,51	20,53	20,44	20,42	20,43	20,42	20,53	20,48	20,55	20,59	20,48	20,49	20,51	20,52	20,58	20,56	20,50	20,51	20,51	20,43	20,47	20,46	20,55	20,46	20,44	20,49	20,54	20,54	20,48	20,43	20,41	20,51	20,49	20,51	20,57	20,51	20,47	20,49	20,50	20,34	20,42	20,50	20,43	20,42	20,50	20,45	20,46	20,45	20,49	20,52	20,51	20,55	20,49	20,47	20,48	20,48	20,42	20,44	20,44	20,44	20,47	20,40	20,44	20,53	20,41	20,50	20,52	20,42	20,44	20,44	20,45	20,50	20,54	20,55	20,53	20,45	20,51	20,49	20,51	20,51	20,50	20,49	20,39	20,35	20,48	20,56	20,57	20,58	20,50	20,52	20,41	20,50	20,54	20,57	20,53	20,48	20,40	20,42	20,41	20,36	20,45	20,47	20,54	20,51	20,53	20,53	20,48	20,47	20,61	20,56	20,55	20,48	20,42	20,47	20,60	20,60	20,53	20,53	20,59	20,63	20,61	20,56	20,50	20,51	20,55	20,49	20,48	20,51	20,50	20,55	20,55	20,58	20,58	20,54	20,49	20,52	20,59	20,58	20,52	20,41	20,47	20,56	20,62	20,66	20,52	20,48	20,54	20,59	20,55	20,49	20,53	20,49	20,56	20,52	20,56	20,60	20,56	20,56	20,66	20,62	20,52	20,51	20,56	20,54	20,52	20,52	20,57	20,60	20,63	20,55	20,52	20,55	20,55	20,58	20,58	20,56	20,59	20,65	20,63	20,53	20,51	20,57	20,61	20,58	20,64	20,64	20,65	20,57	20,60	20,60	20,54	20,58	20,68	20,67	20,71	20,64	20,55	20,60	20,55	20,59	20,61	20,62	20,59	20,66	20,62	20,67	20,75	20,70	20,62	20,67	20,66	20,66	20,66	20,71	20,66	20,60	20,63	20,64	20,60	20,53	20,56	20,71	20,65	20,58	20,65	20,67	20,63	20,64	20,64	20,62	20,61	20,67	20,67	20,59	20,67	20,69	20,66	20,62	20,64	20,66	20,63	20,68	20,73	20,66	20,65	20,68	20,65	20,68	20,67	20,68	20,72	20,78	20,66	20,63	20,63	20,58	20,60	20,57	20,61	20,59	20,68	20,79	20,73	20,72	20,64	20,63	20,61	20,68	20,75	20,67	20,64	20,64	20,66	20,64	20,69	20,67	20,64	20,66	20,72	20,70	20,65	20,60	20,66	20,65	20,69	20,67	20,65	20,63	20,68	20,64	20,68	20,72	20,70	20,62	20,67	20,70	20,67	20,78	20,75	20,68	20,66	20,64	20,61	20,63	20,58	20,56	20,64	20,65	20,65	20,68	20,70	20,76	20,77	20,65	20,54	20,61	20,67	20,74	20,70	20,66	20,62	20,58	20,64	20,60	20,68	20,66	20,61	20,62	20,63	20,63	20,55	20,58	20,63	20,65	20,63	20,67	20,61	20,64	20,69	20,72	20,76	20,64	20,60	20,59	20,55	20,59	20,61	20,61	20,58	20,66	20,56	20,68	20,65	20,54	20,60	20,56	20,62	20,53	20,56	20,63	20,62	20,67	20,62	20,53	20,51	20,57	20,56	20,56	20,49	20,56	20,61	20,58	20,52	20,55	20,63	20,53	20,58	20,56	20,54	20,56	20,57	20,60	20,58	20,59	20,66	20,56	20,60	20,64	20,57	20,56	20,59	20,58	20,45	20,46	20,56	20,60	20,59	20,59	20,58	20,59	20,60	20,55	20,63	20,66	20,60	20,59	20,58	20,57	20,58	20,57	20,58	20,60	20,57	20,56	20,56	20,52	20,53	20,47	20,53	20,53	20,57	20,61	20,54	20,47	20,42	20,47	20,57	20,63	20,54	20,55	20,59	20,51	20,44	20,48	20,49	20,52	20,64	20,64	20,49	20,46	20,52	20,47	20,50	20,52	20,49	20,45	20,50	20,48	20,51	20,41	20,43	20,50	20,43	20,42	20,51	20,64	20,60	20,52	20,51	20,47	20,49	20,50	20,49	20,50	20,43	20,54	20,54	20,52	20,48	20,50	20,58	20,58	20,51	20,53	20,51	20,52	20,43	20,44	20,46	20,53	20,46	20,45	20,47	20,52	20,62	20,51	20,46	20,41	20,50	20,52	20,43	20,51	20,49	20,45	20,51	20,46	20,53	20,60	20,49	20,48	20,55	20,61	20,52	20,37	20,40	20,47	20,43	20,49	20,53	20,56	20,56	20,48	20,48	20,56	20,49	20,39	20,39	20,45	20,55	20,48	20,47	20,48	20,44	20,53	20,48	20,47	20,46	20,51	20,51	20,37	20,34	20,41	20,48	20,54	20,48	20,35	20,47	20,57	20,55	20,40	20,49	20,56	20,46	20,38	20,39	20,45	20,50	20,42	20,60	20,46	20,43	20,47	20,46	20,37	20,36	20,43	20,40	20,43	20,33	20,35	20,34	20,37	20,36	20,28	20,28	20,41	20,41	20,26	20,26	20,39	20,36	20,42	20,44	20,45	20,38	20,45	20,41	20,41	20,49	20,43	20,41	20,44	20,41	20,32	20,35	20,42	20,43	20,44	20,45	20,38	20,47	
20,39	20,39	20,40	20,33	20,24	20,34	20,39	20,45	20,41	20,34	20,35	20,41	20,45	20,50	20,44	20,42	20,40	20,38	20,46	20,47	20,53	20,49	20,38	20,39	20,46	20,52	20,44	20,38	20,44	20,45	20,43	20,43	20,41	20,48	20,49	20,42	20,42	20,43	20,56	20,59	20,54	20,58	20,55	20,41	20,56	20,47	20,48	20,45	20,45	20,57	20,54	20,49	20,48	20,46	20,45	20,54	20,50	20,55	20,55	20,43	20,47	20,52	20,58	20,54	20,55	20,56	20,50	20,51	20,45	20,45	20,44	20,51	20,58	20,51	20,52	20,56	20,50	20,41	20,43	20,40	20,46	20,42	20,44	20,51	20,41	20,42	20,49	20,50	20,45	20,44	20,55	20,51	20,44	20,46	20,52	20,55	20,49	20,52	20,53	20,52	20,56	20,51	20,52	20,45	20,45	20,43	20,48	20,46	20,43	20,42	20,37	20,43	20,52	20,49	20,52	20,56	20,44	20,41	20,44	20,37	20,40	20,46	20,51	20,48	20,44	20,52	20,56	20,48	20,47	20,50	20,51	20,47	20,40	20,43	20,47	20,61	20,57	20,55	20,50	20,53	20,54	20,51	20,50	20,60	20,55	20,52	20,46	20,43	20,43	20,53	20,48	20,53	20,43	20,47	20,53	20,53	20,51	20,60	20,63	20,54	20,40	20,42	20,46	20,61	20,67	20,59	20,54	20,51	20,53	20,53	20,58	20,43	20,47	20,57	20,54	20,51	20,45	20,42	20,50	20,59	20,52	20,52	20,50	20,52	20,56	20,63	20,56	20,53	20,46	20,49	20,48	20,58	20,67	20,57	20,50	20,53	20,63	20,60	20,52	20,46	20,44	20,58	20,55	20,59	20,68	20,55	20,52	20,52	20,52	20,48	20,48	20,62	20,58	20,53	20,61	20,62	20,53	20,61	20,61	20,58	20,55	20,56	20,58	20,57	20,60	20,57	20,67	20,69	20,56	20,54	20,56	20,62	20,54	20,56	20,69	20,69	20,62	20,60	20,63	20,59	20,58	20,64	20,64	20,71	20,63	20,53	20,63	20,60	20,58	20,63	20,62	20,62	20,70	20,62	20,59	20,74	20,76	20,62	20,64	20,70	20,67	20,65	20,74	20,71	20,66	20,67	20,66	20,59	20,58	20,61	20,65	20,66	20,63	20,62	20,67	20,67	20,64	20,68	20,60	20,64	20,65	20,67	20,59	20,63	20,67	20,65	20,62	20,58	20,67	20,70	20,73	20,72	20,71	20,74	20,69	20,68	20,72	20,76	20,74	20,70	20,73	20,77	20,69	20,63	20,64	20,66	20,66	20,68	20,61	20,64	20,72	20,70	20,66	20,65	20,60	20,57	20,66	20,68	20,76	20,68	20,57	20,62	20,60	20,61	20,63	20,66	20,70	20,69	20,73	20,63	20,68	20,69	20,61	20,65	20,68	20,66	20,62	20,67	20,71	20,69	20,71	20,66	20,65	20,67	20,66	20,63	20,74	20,70	20,61	20,64	20,65	20,65	20,70	20,65	20,60	20,59	20,56	20,63	20,69	20,68	20,71	20,67	20,69	20,62	20,59	20,72	20,73	20,72	20,62	20,58	20,56	20,62	20,64	20,70	20,72	20,68	20,59	20,60	20,63	20,60	20,48	20,60	20,71	20,61	20,60	20,58	20,66	20,60	20,64	20,67	20,69	20,65	20,60	20,58	20,60	20,61	20,58	20,60	20,56	20,59	20,60	20,56	20,50	20,54	20,63	20,72	20,56	20,50	20,62	20,60	20,63	20,57	20,53	20,49	20,54	20,60	20,54	20,53	20,58	20,64	20,65	20,65	20,57	20,54	20,55	20,55	20,59	20,54	20,46	20,58	20,61	20,56	20,58	20,60	20,56	20,60	20,58	20,58	20,59	20,57	20,58	20,46	20,53	20,64	20,57	20,56	20,57	20,58	20,57	20,58	20,55	20,60	20,65	20,63	20,63	20,55	20,61	20,56	20,50	20,52	20,56	20,59	20,62	20,64	20,54	20,59	20,58	20,56	20,61	20,61	20,66	20,64	20,48	20,44	20,48	20,53	20,52	20,48	20,57	20,56	20,45	20,36	20,55	20,48	20,46	20,57	20,55	20,49	20,46	20,45	20,46	20,42	20,58	20,54	20,48	20,47	20,51	20,50	20,49	20,51	20,45	20,44	20,45	20,45	20,60	20,53	20,48	20,52	20,51	20,47	20,55	20,52	20,45	20,46	20,57	20,57	20,55	20,48	20,50	20,54	20,57	20,54	20,57	20,55	20,50	20,50	20,51	20,56	20,56	20,52	20,47	20,49	20,54	20,53	20,48	20,52	20,40	20,42	20,54	20,44	20,51	20,54	20,51	20,54	20,48	20,49	20,57	20,48	20,44	20,45	20,56	20,50	20,43	20,47	20,45	20,46	20,55	20,52	20,47	20,49	20,43	20,47	20,54	20,50	20,38	20,43	20,48	20,55	20,46	20,52	20,51	20,48	20,55	20,52	20,48	20,47	20,52	20,52	20,41	20,33	20,38	20,47	20,52	20,59	20,48	20,50	20,63	20,56	20,58	20,61	20,55	20,45	20,35	20,39	20,46	20,49	20,43	20,48	20,44	20,50	20,51	20,47	20,50	20,44	20,46	20,49	20,47	20,42	20,43	20,44	20,27	20,29	20,33	20,30	20,44	20,44	20,29	20,27	20,38	20,38	20,45	20,34	20,42	20,42	20,49	20,44	20,39	20,40	20,33	20,33	20,47	20,48	20,44	20,39	20,47	20,44	20,49	20,45	20,40	20,38	
20,35	20,44	20,40	20,33	20,36	20,47	20,43	20,46	20,44	20,42	20,43	20,28	20,41	20,49	20,42	20,49	20,47	20,38	20,46	20,52	20,49	20,45	20,48	20,47	20,49	20,47	20,54	20,47	20,47	20,49	20,40	20,38	20,36	20,52	20,45	20,45	20,45	20,47	20,47	20,56	20,54	20,60	20,61	20,48	20,45	20,49	20,44	20,48	20,52	20,59	20,57	20,52	20,49	20,51	20,52	20,48	20,48	20,66	20,51	20,34	20,37	20,47	20,59	20,60	20,59	20,58	20,51	20,56	20,46	20,46	20,44	20,52	20,54	20,52	20,50	20,44	20,49	20,50	20,36	20,44	20,50	20,43	20,36	20,43	20,38	20,42	20,49	20,46	20,46	20,50	20,59	20,56	20,49	20,51	20,54	20,51	20,50	20,50	20,47	20,45	20,54	20,50	20,56	20,54	20,47	20,47	20,49	20,49	20,52	20,49	20,38	20,45	20,58	20,59	20,62	20,56	20,51	20,47	20,49	20,41	20,40	20,49	20,60	20,59	20,39	20,60	20,60	20,44	20,47	20,51	20,49	20,53	20,48	20,49	20,50	20,57	20,59	20,63	20,57	20,51	20,45	20,44	20,51	20,51	20,53	20,49	20,54	20,52	20,47	20,51	20,49	20,49	20,47	20,48	20,54	20,50	20,54	20,59	20,68	20,60	20,41	20,43	20,49	20,52	20,60	20,56	20,53	20,46	20,57	20,56	20,60	20,54	20,54	20,63	20,59	20,48	20,47	20,47	20,46	20,57	20,63	20,48	20,45	20,56	20,59	20,58	20,56	20,48	20,44	20,47	20,53	20,62	20,61	20,55	20,51	20,52	20,64	20,59	20,52	20,51	20,49	20,52	20,55	20,59	20,62	20,63	20,56	20,53	20,55	20,51	20,52	20,68	20,66	20,59	20,67	20,72	20,59	20,61	20,67	20,57	20,55	20,56	20,55	20,56	20,59	20,64	20,66	20,68	20,67	20,66	20,69	20,71	20,59	20,48	20,61	20,61	20,60	20,63	20,70	20,63	20,62	20,59	20,65	20,65	20,63	20,60	20,67	20,67	20,73	20,70	20,63	20,64	20,64	20,63	20,60	20,64	20,76	20,78	20,66	20,69	20,69	20,63	20,66	20,62	20,58	20,61	20,69	20,66	20,58	20,66	20,66	20,58	20,57	20,68	20,69	20,72	20,65	20,69	20,70	20,62	20,57	20,62	20,64	20,62	20,67	20,67	20,62	20,63	20,75	20,76	20,72	20,72	20,68	20,68	20,76	20,75	20,75	20,73	20,74	20,73	20,67	20,70	20,67	20,61	20,62	20,58	20,61	20,70	20,60	20,64	20,64	20,64	20,69	20,66	20,69	20,65	20,71	20,73	20,67	20,67	20,64	20,67	20,64	20,59	20,71	20,73	20,68	20,63	20,70	20,72	20,73	20,71	20,69	20,65	20,70	20,73	20,64	20,61	20,72	20,74	20,74	20,64	20,61	20,72	20,72	20,69	20,73	20,72	20,69	20,69	20,70	20,64	20,66	20,73	20,74	20,62	20,58	20,65	20,73	20,73	20,72	20,67	20,65	20,64	20,57	20,71	20,69	20,72	20,66	20,56	20,60	20,63	20,65	20,72	20,71	20,65	20,67	20,64	20,68	20,67	20,56	20,66	20,68	20,61	20,64	20,62	20,74	20,62	20,60	20,68	20,70	20,75	20,66	20,60	20,59	20,61	20,58	20,56	20,55	20,58	20,61	20,60	20,57	20,57	20,59	20,60	20,56	20,55	20,68	20,64	20,60	20,53	20,52	20,54	20,57	20,64	20,57	20,55	20,57	20,63	20,71	20,67	20,57	20,53	20,50	20,62	20,55	20,59	20,56	20,58	20,60	20,56	20,55	20,57	20,57	20,64	20,72	20,65	20,65	20,62	20,62	20,60	20,61	20,62	20,56	20,50	20,59	20,63	20,52	20,52	20,61	20,57	20,57	20,56	20,57	20,58	20,53	20,69	20,69	20,56	20,45	20,50	20,57	20,64	20,60	20,57	20,55	20,59	20,63	20,57	20,57	20,64	20,52	20,45	20,48	20,55	20,51	20,49	20,45	20,51	20,48	20,46	20,62	20,56	20,46	20,60	20,59	20,47	20,36	20,37	20,41	20,46	20,56	20,56	20,57	20,56	20,50	20,46	20,52	20,50	20,43	20,49	20,53	20,45	20,57	20,60	20,46	20,51	20,45	20,42	20,47	20,53	20,52	20,52	20,62	20,52	20,50	20,48	20,47	20,47	20,52	20,51	20,49	20,54	20,51	20,50	20,50	20,54	20,57	20,54	20,47	20,44	20,47	20,48	20,50	20,43	20,47	20,50	20,63	20,57	20,54	20,53	20,51	20,48	20,50	20,53	20,55	20,43	20,38	20,42	20,47	20,49	20,49	20,44	20,46	20,52	20,52	20,58	20,52	20,48	20,50	20,38	20,50	20,48	20,40	20,52	20,49	20,45	20,37	20,43	20,50	20,50	20,41	20,40	20,46	20,52	20,51	20,55	20,49	20,35	20,32	20,42	20,50	20,50	20,54	20,53	20,60	20,61	20,54	20,52	20,44	20,44	20,43	20,43	20,54	20,49	20,37	20,47	20,47	20,49	20,51	20,50	20,53	20,49	20,52	20,49	20,49	20,53	20,52	20,48	20,38	20,34	20,42	20,36	20,44	20,43	20,36	20,40	20,46	20,43	20,38	20,41	20,45	20,43	20,40	20,38	20,31	20,41	20,42	20,34	20,45	20,44	20,34	20,38	20,35	20,45	20,44	20,45	20,39	20,38	
20,53	20,43	20,44	20,36	20,42	20,51	20,51	20,46	20,43	20,32	20,32	20,33	20,33	20,44	20,41	20,42	20,51	20,43	20,38	20,51	20,48	20,41	20,42	20,54	20,47	20,48	20,48	20,52	20,46	20,49	20,30	20,31	20,39	20,41	20,44	20,43	20,45	20,42	20,46	20,44	20,55	20,49	20,49	20,45	20,48	20,51	20,37	20,44	20,54	20,55	20,50	20,49	20,53	20,53	20,56	20,55	20,57	20,57	20,56	20,36	20,41	20,40	20,60	20,59	20,53	20,58	20,54	20,55	20,51	20,46	20,48	20,51	20,51	20,51	20,52	20,47	20,38	20,49	20,43	20,45	20,57	20,48	20,51	20,52	20,45	20,51	20,54	20,49	20,41	20,46	20,51	20,47	20,48	20,57	20,57	20,54	20,53	20,50	20,50	20,56	20,54	20,50	20,53	20,48	20,54	20,55	20,45	20,45	20,50	20,46	20,46	20,50	20,56	20,53	20,53	20,48	20,47	20,52	20,51	20,50	20,44	20,43	20,53	20,64	20,57	20,52	20,56	20,49	20,41	20,47	20,50	20,52	20,56	20,52	20,54	20,57	20,59	20,53	20,49	20,49	20,46	20,44	20,46	20,52	20,51	20,53	20,53	20,54	20,51	20,60	20,51	20,48	20,51	20,47	20,50	20,47	20,48	20,53	20,61	20,61	20,52	20,57	20,48	20,54	20,57	20,51	20,47	20,45	20,51	20,60	20,61	20,53	20,62	20,66	20,64	20,55	20,54	20,53	20,58	20,55	20,55	20,55	20,46	20,57	20,64	20,60	20,58	20,51	20,43	20,49	20,55	20,59	20,60	20,57	20,56	20,55	20,64	20,60	20,53	20,58	20,60	20,59	20,51	20,57	20,57	20,53	20,59	20,57	20,64	20,55	20,51	20,65	20,67	20,58	20,64	20,73	20,66	20,62	20,62	20,59	20,57	20,53	20,58	20,60	20,51	20,60	20,62	20,69	20,69	20,69	20,68	20,70	20,61	20,59	20,66	20,60	20,60	20,57	20,67	20,64	20,65	20,61	20,56	20,70	20,68	20,65	20,70	20,59	20,67	20,71	20,65	20,64	20,69	20,61	20,63	20,67	20,72	20,78	20,67	20,62	20,62	20,62	20,67	20,70	20,71	20,67	20,71	20,74	20,72	20,69	20,72	20,66	20,61	20,70	20,65	20,62	20,70	20,76	20,77	20,67	20,63	20,61	20,64	20,69	20,72	20,79	20,65	20,67	20,72	20,71	20,66	20,64	20,68	20,63	20,72	20,69	20,67	20,71	20,73	20,74	20,71	20,65	20,63	20,65	20,65	20,57	20,56	20,64	20,71	20,69	20,71	20,71	20,72	20,66	20,70	20,63	20,64	20,72	20,75	20,63	20,65	20,58	20,71	20,69	20,73	20,73	20,72	20,72	20,66	20,74	20,73	20,71	20,78	20,70	20,72	20,72	20,69	20,64	20,73	20,76	20,75	20,71	20,67	20,70	20,68	20,70	20,71	20,67	20,67	20,72	20,74	20,63	20,61	20,67	20,73	20,67	20,58	20,70	20,70	20,68	20,76	20,77	20,63	20,60	20,70	20,72	20,71	20,69	20,71	20,70	20,62	20,71	20,62	20,61	20,72	20,72	20,66	20,68	20,68	20,63	20,62	20,68	20,68	20,69	20,69	20,68	20,70	20,63	20,62	20,64	20,70	20,72	20,67	20,64	20,66	20,64	20,71	20,62	20,61	20,63	20,68	20,67	20,64	20,61	20,68	20,64	20,63	20,63	20,72	20,64	20,64	20,60	20,51	20,55	20,57	20,57	20,51	20,55	20,60	20,63	20,61	20,58	20,58	20,54	20,52	20,57	20,55	20,58	20,64	20,71	20,67	20,60	20,63	20,55	20,55	20,62	20,69	20,60	20,64	20,59	20,61	20,57	20,51	20,61	20,51	20,46	20,55	20,60	20,57	20,54	20,62	20,60	20,53	20,58	20,65	20,54	20,53	20,58	20,62	20,57	20,50	20,49	20,55	20,56	20,61	20,59	20,50	20,58	20,58	20,59	20,64	20,58	20,52	20,46	20,42	20,55	20,57	20,53	20,52	20,51	20,50	20,45	20,54	20,50	20,46	20,51	20,56	20,48	20,42	20,46	20,50	20,41	20,45	20,46	20,52	20,45	20,42	20,47	20,44	20,50	20,53	20,48	20,54	20,60	20,53	20,47	20,50	20,48	20,44	20,42	20,51	20,50	20,50	20,52	20,59	20,57	20,47	20,52	20,59	20,47	20,48	20,50	20,46	20,42	20,47	20,50	20,54	20,51	20,54	20,48	20,37	20,41	20,48	20,49	20,49	20,41	20,34	20,43	20,47	20,56	20,53	20,51	20,51	20,50	20,53	20,54	20,53	20,38	20,35	20,44	20,50	20,54	20,51	20,47	20,50	20,47	20,45	20,49	20,47	20,41	20,48	20,51	20,47	20,57	20,49	20,54	20,44	20,43	20,42	20,41	20,46	20,42	20,46	20,47	20,51	20,40	20,44	20,55	20,47	20,36	20,37	20,48	20,47	20,48	20,46	20,46	20,50	20,49	20,48	20,53	20,44	20,38	20,33	20,46	20,53	20,53	20,36	20,43	20,50	20,47	20,42	20,38	20,40	20,40	20,47	20,48	20,45	20,51	20,53	20,42	20,43	20,40	20,38	20,39	20,45	20,34	20,27	20,35	20,47	20,43	20,40	20,35	20,37	20,36	20,46	20,39	20,28	20,43	20,41	20,37	20,41	20,46	20,44	20,31	20,26	20,32	20,41	20,47	20,48	20,47	
20,59	20,48	20,40	20,42	20,34	20,43	20,50	20,50	20,45	20,44	20,40	20,43	20,43	20,54	20,47	20,36	20,36	20,44	20,39	20,45	20,38	20,38	20,39	20,52	20,53	20,47	20,35	20,43	20,53	20,43	20,37	20,44	20,37	20,35	20,42	20,45	20,48	20,47	20,46	20,46	20,38	20,56	20,48	20,46	20,41	20,47	20,42	20,45	20,57	20,53	20,47	20,52	20,49	20,49	20,53	20,53	20,55	20,53	20,54	20,50	20,48	20,47	20,53	20,59	20,54	20,55	20,50	20,49	20,51	20,48	20,46	20,59	20,55	20,47	20,50	20,54	20,38	20,38	20,40	20,47	20,59	20,54	20,53	20,57	20,37	20,54	20,58	20,48	20,48	20,46	20,47	20,47	20,47	20,50	20,52	20,57	20,56	20,52	20,55	20,60	20,57	20,44	20,50	20,52	20,53	20,54	20,48	20,48	20,49	20,42	20,39	20,42	20,59	20,50	20,54	20,47	20,46	20,47	20,50	20,45	20,50	20,50	20,48	20,70	20,61	20,52	20,53	20,51	20,51	20,42	20,49	20,58	20,48	20,53	20,58	20,63	20,60	20,51	20,46	20,46	20,57	20,57	20,52	20,56	20,54	20,55	20,59	20,55	20,52	20,57	20,57	20,53	20,47	20,43	20,55	20,51	20,50	20,50	20,61	20,53	20,49	20,64	20,55	20,51	20,68	20,57	20,48	20,56	20,55	20,57	20,61	20,56	20,55	20,56	20,62	20,65	20,58	20,61	20,62	20,65	20,56	20,54	20,48	20,51	20,53	20,61	20,60	20,62	20,48	20,49	20,58	20,59	20,56	20,54	20,49	20,54	20,66	20,58	20,52	20,49	20,57	20,58	20,50	20,56	20,51	20,51	20,51	20,54	20,64	20,58	20,50	20,55	20,62	20,52	20,59	20,62	20,68	20,60	20,55	20,57	20,59	20,54	20,64	20,58	20,51	20,55	20,56	20,69	20,75	20,65	20,63	20,65	20,63	20,67	20,69	20,65	20,69	20,68	20,65	20,60	20,64	20,62	20,57	20,69	20,74	20,65	20,66	20,65	20,64	20,69	20,64	20,68	20,71	20,60	20,59	20,68	20,75	20,72	20,62	20,63	20,66	20,60	20,67	20,72	20,75	20,72	20,64	20,70	20,65	20,72	20,74	20,69	20,62	20,67	20,64	20,57	20,61	20,69	20,71	20,70	20,59	20,69	20,66	20,64	20,72	20,74	20,69	20,66	20,73	20,75	20,73	20,67	20,66	20,68	20,69	20,68	20,63	20,67	20,69	20,76	20,71	20,67	20,73	20,68	20,73	20,69	20,66	20,65	20,70	20,67	20,63	20,71	20,73	20,70	20,69	20,66	20,59	20,67	20,77	20,70	20,65	20,64	20,67	20,75	20,62	20,70	20,77	20,78	20,72	20,75	20,70	20,71	20,81	20,74	20,76	20,70	20,64	20,73	20,77	20,74	20,71	20,71	20,70	20,66	20,60	20,68	20,69	20,70	20,65	20,64	20,70	20,74	20,72	20,73	20,69	20,60	20,61	20,64	20,72	20,71	20,70	20,73	20,69	20,67	20,73	20,74	20,76	20,73	20,72	20,68	20,70	20,75	20,72	20,62	20,65	20,69	20,57	20,68	20,67	20,58	20,57	20,65	20,69	20,71	20,69	20,65	20,68	20,58	20,72	20,68	20,71	20,69	20,64	20,65	20,67	20,69	20,67	20,71	20,69	20,68	20,72	20,73	20,67	20,63	20,66	20,72	20,65	20,58	20,65	20,68	20,64	20,64	20,58	20,65	20,62	20,52	20,53	20,56	20,57	20,64	20,63	20,52	20,59	20,62	20,59	20,65	20,55	20,55	20,65	20,62	20,69	20,66	20,61	20,57	20,57	20,58	20,60	20,58	20,62	20,52	20,54	20,52	20,50	20,64	20,51	20,51	20,60	20,59	20,60	20,62	20,59	20,64	20,57	20,49	20,59	20,54	20,51	20,52	20,58	20,60	20,53	20,53	20,53	20,56	20,51	20,51	20,50	20,63	20,62	20,56	20,57	20,58	20,51	20,58	20,54	20,60	20,60	20,58	20,57	20,52	20,51	20,47	20,49	20,52	20,44	20,47	20,54	20,57	20,45	20,51	20,49	20,49	20,55	20,48	20,49	20,46	20,40	20,49	20,47	20,52	20,47	20,49	20,52	20,61	20,56	20,46	20,49	20,52	20,55	20,54	20,57	20,52	20,51	20,50	20,61	20,52	20,48	20,43	20,54	20,58	20,50	20,48	20,47	20,45	20,45	20,47	20,50	20,54	20,52	20,51	20,48	20,46	20,51	20,55	20,46	20,44	20,39	20,48	20,48	20,50	20,49	20,46	20,45	20,51	20,56	20,52	20,54	20,44	20,45	20,41	20,45	20,50	20,45	20,50	20,50	20,51	20,49	20,45	20,43	20,44	20,43	20,50	20,51	20,50	20,49	20,47	20,44	20,45	20,41	20,44	20,47	20,41	20,45	20,52	20,47	20,47	20,43	20,47	20,48	20,45	20,51	20,53	20,51	20,44	20,50	20,51	20,42	20,37	20,41	20,51	20,51	20,39	20,37	20,42	20,48	20,52	20,42	20,46	20,51	20,58	20,45	20,38	20,39	20,42	20,46	20,42	20,45	20,46	20,43	20,37	20,51	20,49	20,36	20,39	20,45	20,39	20,44	20,38	20,43	20,36	20,41	20,45	20,38	20,39	20,48	20,49	20,39	20,44	20,35	20,46	20,55	20,50	20,46	20,36	20,36	20,34	20,46	20,47	20,53	20,48	
20,42	20,44	20,42	20,41	20,39	20,45	20,47	20,49	20,47	20,42	20,43	20,40	20,39	20,53	20,49	20,46	20,46	20,41	20,33	20,35	20,35	20,41	20,44	20,49	20,48	20,46	20,45	20,40	20,37	20,37	20,44	20,53	20,46	20,37	20,55	20,50	20,46	20,47	20,49	20,42	20,36	20,44	20,53	20,48	20,43	20,46	20,49	20,50	20,57	20,58	20,51	20,42	20,45	20,49	20,50	20,54	20,51	20,47	20,58	20,62	20,53	20,53	20,50	20,54	20,51	20,53	20,54	20,44	20,44	20,42	20,41	20,49	20,49	20,47	20,49	20,46	20,44	20,37	20,41	20,40	20,47	20,46	20,50	20,58	20,42	20,46	20,60	20,53	20,51	20,43	20,46	20,46	20,43	20,38	20,42	20,50	20,59	20,56	20,51	20,56	20,47	20,36	20,37	20,47	20,50	20,47	20,47	20,46	20,48	20,49	20,45	20,41	20,53	20,59	20,55	20,49	20,47	20,45	20,52	20,44	20,50	20,58	20,57	20,68	20,56	20,48	20,51	20,49	20,54	20,53	20,44	20,54	20,45	20,48	20,56	20,58	20,59	20,57	20,49	20,45	20,48	20,51	20,49	20,61	20,54	20,52	20,59	20,57	20,48	20,51	20,50	20,46	20,51	20,51	20,56	20,51	20,50	20,49	20,61	20,57	20,44	20,61	20,54	20,53	20,59	20,64	20,58	20,64	20,56	20,52	20,52	20,53	20,55	20,59	20,59	20,56	20,51	20,57	20,61	20,58	20,59	20,59	20,46	20,47	20,49	20,55	20,58	20,62	20,52	20,49	20,55	20,55	20,51	20,51	20,48	20,57	20,59	20,57	20,49	20,51	20,50	20,52	20,54	20,59	20,50	20,45	20,49	20,61	20,68	20,62	20,58	20,51	20,49	20,54	20,61	20,61	20,66	20,62	20,55	20,62	20,65	20,60	20,58	20,55	20,55	20,64	20,62	20,63	20,67	20,62	20,67	20,69	20,63	20,70	20,68	20,62	20,67	20,68	20,66	20,50	20,62	20,71	20,62	20,67	20,66	20,60	20,62	20,58	20,64	20,68	20,66	20,70	20,69	20,62	20,56	20,64	20,75	20,69	20,66	20,68	20,69	20,68	20,67	20,73	20,72	20,65	20,53	20,58	20,65	20,68	20,77	20,68	20,64	20,67	20,70	20,67	20,61	20,68	20,65	20,56	20,55	20,70	20,73	20,71	20,71	20,68	20,64	20,73	20,77	20,77	20,74	20,75	20,71	20,73	20,78	20,74	20,70	20,71	20,69	20,69	20,66	20,69	20,69	20,65	20,66	20,65	20,65	20,73	20,67	20,68	20,73	20,74	20,73	20,71	20,71	20,67	20,63	20,65	20,75	20,67	20,68	20,73	20,68	20,69	20,62	20,69	20,72	20,68	20,67	20,70	20,74	20,65	20,73	20,82	20,77	20,69	20,66	20,73	20,80	20,74	20,74	20,67	20,63	20,65	20,58	20,75	20,77	20,70	20,69	20,61	20,66	20,72	20,73	20,70	20,70	20,62	20,65	20,70	20,70	20,68	20,71	20,64	20,62	20,62	20,64	20,72	20,73	20,71	20,66	20,62	20,63	20,76	20,72	20,72	20,68	20,69	20,62	20,67	20,68	20,65	20,63	20,62	20,69	20,68	20,65	20,62	20,69	20,62	20,67	20,76	20,74	20,69	20,65	20,66	20,61	20,61	20,65	20,65	20,68	20,65	20,66	20,62	20,70	20,66	20,63	20,67	20,64	20,60	20,68	20,73	20,69	20,66	20,68	20,70	20,65	20,57	20,61	20,61	20,57	20,61	20,57	20,60	20,62	20,65	20,54	20,59	20,57	20,61	20,55	20,52	20,59	20,59	20,57	20,56	20,61	20,59	20,50	20,48	20,57	20,60	20,53	20,55	20,61	20,62	20,55	20,57	20,65	20,62	20,59	20,56	20,57	20,61	20,63	20,54	20,52	20,56	20,57	20,58	20,57	20,62	20,57	20,52	20,54	20,57	20,51	20,55	20,48	20,49	20,59	20,53	20,53	20,58	20,54	20,57	20,57	20,52	20,56	20,55	20,51	20,49	20,50	20,49	20,50	20,53	20,59	20,59	20,57	20,48	20,48	20,51	20,49	20,45	20,54	20,50	20,50	20,51	20,49	20,45	20,40	20,50	20,47	20,44	20,48	20,46	20,50	20,47	20,48	20,49	20,59	20,57	20,51	20,47	20,48	20,47	20,57	20,49	20,42	20,38	20,46	20,58	20,51	20,50	20,47	20,54	20,56	20,52	20,43	20,44	20,44	20,45	20,48	20,45	20,51	20,55	20,49	20,44	20,44	20,52	20,54	20,51	20,45	20,41	20,46	20,46	20,52	20,50	20,48	20,47	20,52	20,56	20,51	20,50	20,52	20,50	20,45	20,51	20,50	20,44	20,41	20,48	20,46	20,39	20,45	20,46	20,48	20,45	20,50	20,50	20,39	20,42	20,41	20,44	20,40	20,50	20,42	20,47	20,48	20,46	20,41	20,49	20,50	20,50	20,56	20,45	20,41	20,45	20,41	20,36	20,41	20,54	20,59	20,52	20,43	20,39	20,39	20,51	20,48	20,38	20,42	20,53	20,46	20,41	20,47	20,51	20,53	20,47	20,44	20,37	20,43	20,40	20,41	20,47	20,42	20,34	20,40	20,46	20,41	20,40	20,39	20,41	20,41	20,43	20,39	20,39	20,43	20,33	20,43	20,50	20,46	20,46	20,42	20,35	20,40	20,34	20,43	20,41	20,36	20,40	20,44	20,44	
20,29	20,34	20,38	20,31	20,27	20,44	20,51	20,45	20,49	20,42	20,33	20,39	20,39	20,46	20,53	20,54	20,55	20,47	20,40	20,38	20,41	20,40	20,49	20,44	20,47	20,49	20,50	20,45	20,32	20,42	20,47	20,43	20,48	20,38	20,38	20,41	20,41	20,42	20,45	20,39	20,44	20,42	20,46	20,51	20,48	20,46	20,55	20,50	20,56	20,61	20,54	20,38	20,40	20,48	20,52	20,61	20,53	20,45	20,52	20,52	20,57	20,55	20,56	20,53	20,50	20,43	20,41	20,43	20,44	20,49	20,49	20,52	20,44	20,43	20,49	20,51	20,43	20,44	20,48	20,48	20,47	20,44	20,45	20,52	20,45	20,36	20,52	20,58	20,47	20,42	20,49	20,55	20,48	20,39	20,41	20,51	20,57	20,54	20,45	20,49	20,56	20,50	20,42	20,45	20,50	20,46	20,48	20,50	20,52	20,48	20,40	20,51	20,57	20,52	20,53	20,49	20,42	20,40	20,50	20,42	20,46	20,46	20,54	20,59	20,48	20,44	20,59	20,53	20,54	20,53	20,57	20,57	20,48	20,48	20,50	20,47	20,50	20,52	20,55	20,44	20,43	20,45	20,47	20,64	20,60	20,52	20,50	20,49	20,52	20,52	20,46	20,48	20,53	20,52	20,56	20,59	20,53	20,52	20,59	20,56	20,43	20,54	20,55	20,55	20,56	20,51	20,57	20,55	20,55	20,46	20,51	20,60	20,55	20,61	20,63	20,51	20,49	20,61	20,66	20,59	20,51	20,52	20,55	20,52	20,55	20,63	20,59	20,58	20,45	20,50	20,57	20,53	20,49	20,52	20,50	20,56	20,62	20,55	20,52	20,55	20,55	20,51	20,50	20,58	20,51	20,51	20,56	20,63	20,64	20,59	20,60	20,57	20,49	20,52	20,60	20,54	20,62	20,64	20,54	20,63	20,67	20,66	20,65	20,59	20,53	20,61	20,58	20,57	20,67	20,61	20,65	20,81	20,70	20,67	20,71	20,66	20,67	20,67	20,63	20,61	20,68	20,65	20,59	20,72	20,63	20,53	20,64	20,68	20,70	20,66	20,66	20,62	20,68	20,68	20,61	20,66	20,72	20,71	20,65	20,65	20,69	20,64	20,64	20,65	20,74	20,74	20,67	20,69	20,67	20,63	20,69	20,72	20,67	20,66	20,62	20,71	20,64	20,65	20,64	20,54	20,59	20,69	20,67	20,72	20,69	20,68	20,61	20,66	20,76	20,74	20,68	20,65	20,65	20,71	20,77	20,78	20,73	20,71	20,68	20,73	20,71	20,70	20,64	20,65	20,70	20,68	20,68	20,73	20,74	20,64	20,69	20,70	20,70	20,66	20,74	20,67	20,64	20,66	20,72	20,69	20,67	20,75	20,72	20,67	20,69	20,82	20,71	20,72	20,66	20,70	20,74	20,70	20,68	20,79	20,73	20,65	20,74	20,72	20,71	20,71	20,80	20,69	20,62	20,67	20,64	20,69	20,76	20,69	20,65	20,72	20,72	20,71	20,83	20,71	20,63	20,64	20,65	20,66	20,61	20,69	20,73	20,68	20,64	20,59	20,63	20,70	20,68	20,64	20,68	20,63	20,60	20,69	20,70	20,70	20,69	20,61	20,66	20,69	20,69	20,68	20,68	20,64	20,69	20,71	20,64	20,62	20,64	20,66	20,73	20,77	20,74	20,72	20,66	20,72	20,70	20,61	20,56	20,61	20,63	20,61	20,72	20,64	20,62	20,67	20,59	20,62	20,59	20,61	20,66	20,71	20,72	20,73	20,59	20,64	20,64	20,59	20,61	20,59	20,57	20,67	20,59	20,61	20,63	20,64	20,57	20,58	20,58	20,62	20,60	20,54	20,57	20,57	20,56	20,66	20,56	20,61	20,59	20,53	20,59	20,60	20,57	20,55	20,58	20,66	20,56	20,55	20,58	20,64	20,61	20,53	20,57	20,63	20,61	20,62	20,61	20,60	20,60	20,65	20,64	20,57	20,59	20,59	20,48	20,49	20,46	20,53	20,62	20,55	20,50	20,49	20,54	20,54	20,50	20,50	20,54	20,46	20,53	20,50	20,49	20,46	20,51	20,48	20,57	20,58	20,54	20,57	20,53	20,49	20,49	20,47	20,46	20,50	20,52	20,51	20,51	20,53	20,51	20,52	20,41	20,47	20,55	20,49	20,50	20,53	20,54	20,51	20,44	20,44	20,54	20,50	20,47	20,45	20,45	20,40	20,45	20,43	20,40	20,42	20,47	20,51	20,56	20,56	20,48	20,50	20,56	20,48	20,49	20,50	20,45	20,42	20,46	20,46	20,47	20,48	20,43	20,42	20,46	20,43	20,43	20,49	20,48	20,48	20,56	20,47	20,50	20,47	20,43	20,38	20,42	20,55	20,54	20,47	20,49	20,41	20,38	20,53	20,49	20,39	20,47	20,62	20,55	20,42	20,46	20,54	20,51	20,45	20,46	20,53	20,54	20,52	20,45	20,46	20,50	20,49	20,46	20,43	20,44	20,40	20,34	20,35	20,34	20,47	20,48	20,48	20,50	20,41	20,43	20,41	20,42	20,51	20,54	20,50	20,56	20,43	20,37	20,37	20,44	20,35	20,38	20,46	20,47	20,42	20,34	20,39	20,38	20,38	20,48	20,36	20,35	20,38	20,40	20,43	20,39	20,35	20,40	20,37	20,31	20,34	20,32	20,41	20,50	20,50	20,38	20,32	20,41	20,33	20,31	20,51	20,42	20,37	20,35	20,35	20,45	20,44	20,32	20,39	20,32	20,35	20,45	20,47	
20,35	20,42	20,37	20,38	20,23	20,23	20,36	20,45	20,49	20,43	20,31	20,38	20,37	20,36	20,51	20,54	20,50	20,49	20,40	20,38	20,47	20,48	20,54	20,46	20,45	20,44	20,42	20,42	20,38	20,44	20,43	20,38	20,33	20,33	20,35	20,38	20,49	20,51	20,43	20,43	20,47	20,54	20,44	20,47	20,50	20,48	20,51	20,40	20,49	20,59	20,56	20,43	20,39	20,48	20,55	20,58	20,57	20,52	20,48	20,48	20,51	20,54	20,61	20,65	20,51	20,40	20,46	20,50	20,45	20,45	20,44	20,53	20,48	20,49	20,51	20,48	20,42	20,44	20,41	20,47	20,55	20,45	20,51	20,60	20,53	20,48	20,55	20,47	20,39	20,45	20,52	20,47	20,46	20,42	20,40	20,55	20,60	20,52	20,43	20,48	20,59	20,51	20,46	20,49	20,44	20,41	20,52	20,54	20,56	20,51	20,46	20,50	20,67	20,59	20,51	20,54	20,43	20,41	20,51	20,39	20,39	20,53	20,52	20,53	20,43	20,49	20,61	20,58	20,51	20,54	20,49	20,54	20,53	20,51	20,50	20,54	20,51	20,51	20,51	20,49	20,48	20,53	20,56	20,57	20,58	20,55	20,52	20,46	20,50	20,52	20,53	20,54	20,47	20,43	20,48	20,57	20,56	20,49	20,54	20,49	20,43	20,48	20,57	20,63	20,62	20,49	20,54	20,51	20,56	20,55	20,45	20,57	20,60	20,62	20,59	20,56	20,49	20,58	20,66	20,56	20,50	20,50	20,51	20,51	20,55	20,54	20,58	20,53	20,49	20,51	20,60	20,58	20,51	20,52	20,53	20,49	20,59	20,54	20,52	20,60	20,62	20,64	20,55	20,55	20,58	20,66	20,59	20,53	20,56	20,57	20,57	20,57	20,60	20,59	20,56	20,57	20,64	20,61	20,56	20,60	20,68	20,74	20,62	20,59	20,52	20,57	20,62	20,60	20,63	20,69	20,62	20,75	20,73	20,63	20,65	20,64	20,61	20,62	20,64	20,66	20,68	20,70	20,65	20,77	20,71	20,56	20,67	20,72	20,71	20,66	20,72	20,63	20,64	20,68	20,67	20,64	20,68	20,69	20,63	20,67	20,71	20,65	20,65	20,66	20,66	20,71	20,67	20,76	20,65	20,54	20,64	20,69	20,60	20,62	20,65	20,69	20,67	20,61	20,61	20,58	20,60	20,73	20,65	20,65	20,67	20,70	20,58	20,63	20,70	20,68	20,62	20,69	20,72	20,75	20,73	20,75	20,72	20,67	20,66	20,74	20,71	20,74	20,66	20,59	20,67	20,59	20,65	20,68	20,74	20,74	20,74	20,74	20,77	20,70	20,75	20,71	20,73	20,72	20,70	20,73	20,75	20,72	20,76	20,71	20,79	20,81	20,77	20,73	20,66	20,67	20,74	20,74	20,76	20,80	20,74	20,72	20,74	20,78	20,73	20,72	20,77	20,78	20,67	20,78	20,73	20,71	20,77	20,75	20,66	20,74	20,83	20,79	20,85	20,74	20,62	20,64	20,69	20,60	20,59	20,68	20,71	20,65	20,64	20,61	20,68	20,69	20,70	20,62	20,63	20,61	20,57	20,67	20,66	20,65	20,66	20,59	20,57	20,71	20,65	20,67	20,68	20,68	20,70	20,75	20,67	20,68	20,69	20,60	20,65	20,69	20,67	20,74	20,68	20,68	20,73	20,68	20,66	20,67	20,65	20,64	20,68	20,67	20,62	20,65	20,65	20,56	20,53	20,58	20,66	20,67	20,67	20,70	20,60	20,65	20,69	20,58	20,61	20,61	20,58	20,67	20,70	20,64	20,65	20,67	20,62	20,49	20,56	20,63	20,61	20,56	20,55	20,55	20,67	20,66	20,63	20,56	20,61	20,61	20,54	20,55	20,56	20,59	20,57	20,58	20,58	20,55	20,55	20,59	20,56	20,54	20,62	20,58	20,53	20,52	20,53	20,53	20,55	20,58	20,65	20,64	20,55	20,61	20,52	20,53	20,47	20,53	20,65	20,62	20,46	20,49	20,57	20,63	20,55	20,46	20,47	20,53	20,59	20,58	20,53	20,52	20,55	20,57	20,62	20,58	20,54	20,52	20,58	20,50	20,59	20,60	20,51	20,52	20,53	20,52	20,57	20,60	20,50	20,49	20,41	20,40	20,47	20,40	20,48	20,51	20,55	20,44	20,50	20,52	20,50	20,46	20,49	20,49	20,47	20,47	20,44	20,44	20,46	20,40	20,49	20,53	20,53	20,53	20,52	20,48	20,49	20,42	20,42	20,52	20,53	20,46	20,44	20,46	20,50	20,47	20,48	20,46	20,46	20,56	20,47	20,44	20,47	20,55	20,57	20,54	20,46	20,46	20,56	20,46	20,43	20,43	20,46	20,48	20,42	20,41	20,37	20,47	20,51	20,44	20,51	20,49	20,49	20,54	20,45	20,51	20,51	20,45	20,44	20,47	20,44	20,49	20,48	20,44	20,46	20,44	20,47	20,52	20,44	20,44	20,42	20,48	20,38	20,36	20,38	20,40	20,56	20,53	20,52	20,45	20,41	20,45	20,50	20,45	20,46	20,48	20,50	20,46	20,42	20,37	20,39	20,50	20,49	20,40	20,39	20,42	20,42	20,36	20,41	20,36	20,39	20,39	20,48	20,45	20,50	20,40	20,45	20,40	20,44	20,47	20,45	20,40	20,45	20,43	20,43	20,41	20,38	20,39	20,37	20,45	20,46	20,45	20,49	20,41	20,47	20,50	20,44	20,29	20,33	20,36	20,38	20,38	
20,49	20,49	20,39	20,38	20,37	20,29	20,41	20,46	20,43	20,33	20,35	20,41	20,34	20,32	20,39	20,49	20,41	20,43	20,45	20,34	20,42	20,53	20,55	20,45	20,42	20,53	20,47	20,40	20,42	20,43	20,31	20,32	20,41	20,45	20,40	20,40	20,46	20,54	20,49	20,45	20,53	20,54	20,40	20,41	20,44	20,50	20,44	20,43	20,48	20,59	20,61	20,50	20,41	20,45	20,51	20,53	20,56	20,58	20,61	20,48	20,47	20,48	20,56	20,62	20,45	20,36	20,45	20,50	20,45	20,37	20,40	20,50	20,44	20,43	20,50	20,44	20,41	20,47	20,38	20,44	20,53	20,49	20,55	20,54	20,50	20,46	20,62	20,51	20,42	20,47	20,54	20,44	20,37	20,39	20,38	20,54	20,52	20,54	20,48	20,41	20,47	20,44	20,44	20,47	20,48	20,37	20,53	20,50	20,51	20,53	20,50	20,53	20,56	20,54	20,51	20,50	20,41	20,32	20,42	20,46	20,44	20,46	20,51	20,57	20,50	20,54	20,57	20,49	20,49	20,57	20,53	20,50	20,46	20,51	20,53	20,55	20,57	20,50	20,48	20,49	20,50	20,51	20,55	20,55	20,53	20,51	20,55	20,48	20,51	20,52	20,52	20,50	20,53	20,53	20,51	20,51	20,46	20,49	20,54	20,57	20,53	20,55	20,45	20,49	20,60	20,52	20,56	20,52	20,55	20,53	20,53	20,58	20,51	20,51	20,50	20,53	20,51	20,53	20,60	20,62	20,54	20,43	20,45	20,49	20,50	20,45	20,56	20,59	20,56	20,54	20,55	20,62	20,57	20,49	20,58	20,59	20,60	20,56	20,57	20,58	20,63	20,60	20,56	20,57	20,58	20,62	20,58	20,52	20,55	20,55	20,61	20,61	20,57	20,52	20,59	20,61	20,67	20,64	20,54	20,62	20,56	20,63	20,62	20,62	20,58	20,63	20,62	20,66	20,64	20,63	20,56	20,66	20,73	20,63	20,62	20,64	20,63	20,63	20,63	20,64	20,62	20,55	20,63	20,71	20,69	20,61	20,68	20,66	20,67	20,63	20,63	20,69	20,67	20,66	20,63	20,73	20,70	20,65	20,66	20,69	20,66	20,62	20,69	20,69	20,69	20,66	20,65	20,68	20,69	20,60	20,69	20,67	20,59	20,61	20,63	20,66	20,64	20,60	20,60	20,64	20,64	20,67	20,71	20,72	20,71	20,71	20,63	20,67	20,69	20,70	20,70	20,70	20,71	20,68	20,67	20,72	20,73	20,74	20,75	20,77	20,68	20,68	20,72	20,66	20,61	20,59	20,64	20,67	20,73	20,79	20,78	20,72	20,72	20,75	20,76	20,69	20,76	20,77	20,76	20,68	20,73	20,70	20,71	20,79	20,79	20,77	20,74	20,76	20,69	20,66	20,71	20,71	20,75	20,77	20,76	20,70	20,73	20,75	20,71	20,74	20,76	20,75	20,79	20,77	20,78	20,71	20,74	20,70	20,72	20,73	20,82	20,83	20,80	20,68	20,64	20,68	20,68	20,66	20,68	20,65	20,70	20,69	20,73	20,73	20,68	20,64	20,67	20,68	20,65	20,59	20,60	20,69	20,69	20,70	20,76	20,62	20,65	20,74	20,66	20,63	20,72	20,65	20,71	20,69	20,65	20,73	20,70	20,63	20,66	20,69	20,68	20,69	20,65	20,64	20,70	20,68	20,71	20,78	20,70	20,62	20,60	20,57	20,57	20,63	20,60	20,58	20,58	20,63	20,63	20,64	20,67	20,66	20,64	20,61	20,69	20,66	20,67	20,65	20,68	20,68	20,66	20,62	20,62	20,59	20,64	20,52	20,52	20,56	20,56	20,58	20,61	20,58	20,62	20,66	20,61	20,60	20,57	20,63	20,67	20,57	20,55	20,55	20,59	20,57	20,56	20,57	20,59	20,57	20,57	20,53	20,61	20,62	20,59	20,56	20,45	20,46	20,61	20,61	20,60	20,68	20,58	20,54	20,54	20,60	20,53	20,59	20,63	20,59	20,46	20,48	20,54	20,66	20,58	20,46	20,43	20,53	20,58	20,59	20,62	20,53	20,59	20,59	20,59	20,55	20,54	20,60	20,55	20,51	20,53	20,59	20,59	20,54	20,53	20,45	20,50	20,56	20,48	20,40	20,39	20,49	20,47	20,45	20,47	20,57	20,59	20,51	20,49	20,60	20,56	20,53	20,55	20,50	20,57	20,52	20,52	20,49	20,49	20,45	20,42	20,52	20,55	20,52	20,53	20,54	20,53	20,40	20,45	20,51	20,53	20,53	20,45	20,46	20,47	20,52	20,50	20,49	20,44	20,53	20,57	20,49	20,42	20,46	20,50	20,55	20,54	20,45	20,58	20,50	20,49	20,48	20,46	20,46	20,44	20,32	20,39	20,53	20,51	20,50	20,52	20,41	20,46	20,47	20,49	20,45	20,43	20,43	20,45	20,51	20,44	20,37	20,40	20,44	20,45	20,42	20,48	20,60	20,57	20,54	20,50	20,50	20,47	20,43	20,36	20,45	20,57	20,60	20,58	20,49	20,40	20,54	20,54	20,45	20,41	20,42	20,51	20,54	20,51	20,44	20,38	20,41	20,50	20,48	20,44	20,48	20,45	20,54	20,50	20,35	20,41	20,46	20,42	20,41	20,46	20,42	20,47	20,43	20,40	20,45	20,49	20,49	20,43	20,43	20,37	20,45	20,49	20,35	20,34	20,51	20,53	20,54	20,47	20,41	20,38	20,44	20,52	20,43	20,41	20,49	20,38	20,33	
20,50	20,45	20,39	20,29	20,38	20,43	20,52	20,52	20,43	20,38	20,48	20,47	20,40	20,38	20,41	20,47	20,49	20,40	20,55	20,40	20,34	20,37	20,44	20,47	20,52	20,58	20,44	20,40	20,45	20,41	20,39	20,35	20,42	20,46	20,49	20,36	20,38	20,52	20,49	20,44	20,46	20,47	20,43	20,40	20,35	20,43	20,40	20,46	20,46	20,56	20,55	20,47	20,48	20,46	20,42	20,42	20,44	20,56	20,53	20,54	20,53	20,50	20,51	20,55	20,43	20,36	20,43	20,44	20,47	20,42	20,32	20,40	20,42	20,49	20,43	20,46	20,40	20,44	20,44	20,46	20,39	20,40	20,48	20,48	20,45	20,51	20,52	20,51	20,41	20,40	20,54	20,52	20,47	20,46	20,46	20,47	20,53	20,54	20,50	20,43	20,47	20,50	20,46	20,38	20,48	20,47	20,49	20,52	20,48	20,51	20,49	20,54	20,50	20,37	20,43	20,46	20,38	20,31	20,36	20,42	20,51	20,41	20,51	20,49	20,48	20,59	20,55	20,46	20,46	20,51	20,40	20,47	20,44	20,47	20,51	20,53	20,57	20,48	20,43	20,50	20,50	20,55	20,55	20,52	20,50	20,49	20,49	20,40	20,44	20,51	20,55	20,53	20,58	20,58	20,53	20,55	20,48	20,60	20,57	20,54	20,52	20,56	20,55	20,48	20,52	20,58	20,54	20,52	20,52	20,58	20,60	20,56	20,52	20,51	20,53	20,58	20,54	20,58	20,65	20,63	20,57	20,46	20,44	20,54	20,56	20,50	20,55	20,55	20,54	20,51	20,52	20,60	20,62	20,51	20,45	20,59	20,65	20,60	20,58	20,52	20,54	20,48	20,47	20,56	20,57	20,52	20,53	20,51	20,60	20,60	20,59	20,63	20,61	20,49	20,53	20,63	20,65	20,67	20,63	20,56	20,50	20,53	20,55	20,56	20,61	20,59	20,56	20,69	20,63	20,65	20,64	20,60	20,63	20,58	20,59	20,67	20,61	20,64	20,61	20,60	20,67	20,65	20,64	20,70	20,67	20,57	20,61	20,61	20,69	20,63	20,69	20,75	20,75	20,74	20,68	20,73	20,77	20,69	20,67	20,72	20,70	20,66	20,61	20,67	20,65	20,59	20,68	20,70	20,61	20,63	20,74	20,69	20,61	20,68	20,67	20,73	20,66	20,60	20,55	20,63	20,69	20,68	20,72	20,78	20,75	20,71	20,69	20,63	20,64	20,70	20,73	20,69	20,67	20,66	20,58	20,71	20,76	20,71	20,79	20,80	20,69	20,65	20,67	20,72	20,68	20,59	20,67	20,74	20,68	20,75	20,69	20,66	20,66	20,73	20,74	20,68	20,75	20,79	20,73	20,73	20,73	20,72	20,69	20,67	20,69	20,71	20,68	20,78	20,73	20,65	20,73	20,69	20,68	20,70	20,83	20,79	20,67	20,67	20,59	20,65	20,75	20,69	20,68	20,77	20,76	20,71	20,69	20,76	20,75	20,71	20,73	20,69	20,76	20,74	20,62	20,65	20,68	20,71	20,74	20,71	20,71	20,69	20,65	20,73	20,74	20,71	20,70	20,68	20,74	20,64	20,60	20,62	20,59	20,67	20,70	20,57	20,58	20,72	20,61	20,59	20,63	20,65	20,64	20,70	20,65	20,70	20,70	20,62	20,62	20,72	20,71	20,69	20,61	20,64	20,69	20,70	20,65	20,68	20,69	20,64	20,68	20,59	20,62	20,64	20,67	20,52	20,57	20,62	20,70	20,65	20,63	20,61	20,59	20,59	20,57	20,62	20,68	20,63	20,63	20,61	20,57	20,58	20,64	20,58	20,56	20,63	20,53	20,49	20,53	20,62	20,56	20,50	20,65	20,65	20,54	20,59	20,60	20,53	20,54	20,57	20,63	20,51	20,53	20,52	20,56	20,58	20,52	20,56	20,59	20,57	20,58	20,57	20,61	20,60	20,53	20,48	20,55	20,63	20,64	20,64	20,63	20,54	20,52	20,56	20,52	20,58	20,60	20,60	20,52	20,47	20,52	20,59	20,56	20,50	20,54	20,53	20,59	20,57	20,66	20,57	20,47	20,55	20,54	20,52	20,49	20,51	20,47	20,45	20,47	20,51	20,48	20,51	20,50	20,42	20,44	20,42	20,45	20,47	20,47	20,54	20,49	20,43	20,53	20,54	20,56	20,52	20,52	20,52	20,60	20,58	20,55	20,50	20,54	20,52	20,50	20,42	20,40	20,37	20,38	20,44	20,50	20,52	20,52	20,55	20,53	20,44	20,45	20,56	20,46	20,47	20,52	20,47	20,51	20,42	20,35	20,42	20,46	20,54	20,54	20,46	20,44	20,33	20,51	20,55	20,58	20,56	20,53	20,46	20,46	20,55	20,53	20,48	20,42	20,42	20,41	20,52	20,54	20,52	20,55	20,56	20,54	20,42	20,39	20,50	20,46	20,43	20,43	20,46	20,51	20,44	20,49	20,44	20,44	20,36	20,43	20,59	20,52	20,52	20,56	20,45	20,44	20,41	20,43	20,47	20,51	20,51	20,43	20,40	20,41	20,51	20,52	20,50	20,48	20,39	20,48	20,51	20,46	20,47	20,39	20,44	20,39	20,40	20,41	20,39	20,37	20,37	20,53	20,37	20,32	20,39	20,38	20,38	20,39	20,41	20,39	20,43	20,35	20,37	20,42	20,41	20,39	20,43	20,34	20,37	20,53	20,33	20,30	20,52	20,48	20,45	20,41	20,36	20,40	20,33	20,44	20,40	20,44	20,40	20,39	20,37	
20,50	20,40	20,46	20,41	20,34	20,40	20,41	20,43	20,40	20,46	20,36	20,34	20,40	20,41	20,41	20,42	20,41	20,42	20,43	20,47	20,31	20,39	20,33	20,40	20,50	20,47	20,48	20,38	20,39	20,39	20,41	20,39	20,46	20,39	20,42	20,49	20,40	20,48	20,45	20,48	20,52	20,53	20,45	20,41	20,38	20,42	20,46	20,45	20,40	20,46	20,48	20,47	20,48	20,41	20,44	20,40	20,39	20,42	20,50	20,47	20,50	20,49	20,53	20,50	20,48	20,44	20,44	20,40	20,45	20,38	20,36	20,37	20,47	20,46	20,42	20,45	20,50	20,50	20,50	20,44	20,35	20,39	20,48	20,47	20,40	20,43	20,48	20,47	20,41	20,40	20,50	20,56	20,51	20,55	20,45	20,45	20,40	20,50	20,52	20,52	20,53	20,53	20,46	20,39	20,48	20,57	20,53	20,55	20,47	20,44	20,44	20,49	20,50	20,48	20,46	20,46	20,44	20,40	20,44	20,35	20,50	20,44	20,49	20,55	20,45	20,58	20,50	20,44	20,45	20,52	20,42	20,45	20,50	20,45	20,53	20,54	20,56	20,52	20,46	20,53	20,58	20,52	20,52	20,53	20,43	20,55	20,51	20,44	20,47	20,46	20,50	20,55	20,50	20,44	20,49	20,52	20,53	20,60	20,55	20,49	20,49	20,58	20,54	20,51	20,61	20,53	20,53	20,51	20,53	20,55	20,55	20,56	20,49	20,54	20,62	20,59	20,56	20,58	20,64	20,60	20,55	20,47	20,45	20,51	20,57	20,57	20,63	20,61	20,48	20,50	20,55	20,56	20,55	20,52	20,47	20,50	20,54	20,59	20,51	20,58	20,54	20,51	20,48	20,51	20,58	20,63	20,62	20,56	20,59	20,66	20,60	20,62	20,60	20,55	20,50	20,64	20,64	20,61	20,59	20,58	20,60	20,53	20,57	20,61	20,58	20,60	20,53	20,65	20,62	20,63	20,68	20,68	20,63	20,62	20,57	20,65	20,63	20,62	20,59	20,62	20,65	20,70	20,70	20,75	20,66	20,63	20,63	20,58	20,64	20,68	20,68	20,70	20,73	20,76	20,77	20,73	20,72	20,76	20,69	20,69	20,68	20,67	20,62	20,59	20,66	20,63	20,63	20,69	20,65	20,68	20,72	20,64	20,60	20,68	20,67	20,68	20,67	20,62	20,61	20,64	20,64	20,65	20,69	20,68	20,78	20,78	20,68	20,61	20,62	20,71	20,68	20,76	20,75	20,75	20,73	20,67	20,74	20,71	20,70	20,74	20,74	20,65	20,59	20,64	20,67	20,63	20,65	20,71	20,77	20,68	20,68	20,71	20,66	20,77	20,82	20,65	20,67	20,70	20,65	20,71	20,76	20,70	20,67	20,64	20,64	20,68	20,70	20,75	20,75	20,68	20,70	20,75	20,65	20,73	20,78	20,76	20,64	20,67	20,65	20,65	20,71	20,78	20,73	20,73	20,78	20,70	20,69	20,80	20,72	20,71	20,73	20,60	20,68	20,70	20,58	20,56	20,64	20,67	20,70	20,75	20,77	20,68	20,69	20,68	20,77	20,84	20,81	20,69	20,70	20,68	20,68	20,75	20,65	20,72	20,70	20,59	20,61	20,65	20,59	20,59	20,61	20,56	20,56	20,67	20,61	20,62	20,70	20,63	20,68	20,69	20,68	20,68	20,59	20,63	20,62	20,61	20,63	20,74	20,76	20,70	20,73	20,65	20,62	20,61	20,66	20,61	20,48	20,53	20,66	20,70	20,68	20,57	20,55	20,67	20,68	20,69	20,64	20,57	20,62	20,58	20,57	20,63	20,65	20,65	20,58	20,61	20,60	20,49	20,46	20,59	20,61	20,54	20,63	20,53	20,56	20,61	20,59	20,57	20,48	20,53	20,66	20,60	20,58	20,57	20,48	20,57	20,63	20,59	20,62	20,57	20,57	20,63	20,64	20,56	20,61	20,62	20,60	20,64	20,64	20,57	20,54	20,49	20,52	20,56	20,55	20,53	20,61	20,64	20,54	20,49	20,48	20,51	20,59	20,55	20,55	20,61	20,62	20,53	20,50	20,55	20,48	20,52	20,56	20,58	20,52	20,44	20,48	20,47	20,47	20,54	20,51	20,47	20,53	20,51	20,50	20,49	20,49	20,47	20,53	20,59	20,50	20,47	20,48	20,49	20,54	20,56	20,48	20,46	20,49	20,49	20,46	20,46	20,41	20,47	20,51	20,44	20,39	20,41	20,47	20,45	20,55	20,55	20,49	20,53	20,58	20,54	20,51	20,50	20,48	20,48	20,47	20,49	20,51	20,46	20,36	20,40	20,45	20,48	20,59	20,51	20,47	20,44	20,53	20,46	20,46	20,55	20,48	20,40	20,47	20,52	20,53	20,49	20,44	20,48	20,40	20,44	20,52	20,56	20,54	20,48	20,51	20,49	20,38	20,47	20,48	20,48	20,44	20,44	20,51	20,49	20,45	20,41	20,43	20,44	20,45	20,50	20,46	20,44	20,51	20,54	20,43	20,39	20,42	20,52	20,56	20,50	20,41	20,42	20,39	20,44	20,54	20,51	20,46	20,38	20,41	20,48	20,44	20,48	20,49	20,55	20,44	20,34	20,35	20,43	20,43	20,45	20,49	20,45	20,28	20,38	20,41	20,26	20,36	20,42	20,41	20,37	20,36	20,38	20,38	20,42	20,38	20,31	20,36	20,31	20,39	20,33	20,27	20,49	20,43	20,40	20,46	20,42	20,37	20,32	20,36	20,35	20,38	20,43	20,42	20,41	
20,47	20,39	20,37	20,46	20,39	20,33	20,43	20,43	20,35	20,39	20,30	20,26	20,34	20,35	20,39	20,41	20,40	20,33	20,39	20,38	20,42	20,43	20,46	20,41	20,44	20,45	20,44	20,45	20,43	20,46	20,40	20,36	20,44	20,43	20,35	20,39	20,40	20,44	20,36	20,39	20,43	20,45	20,46	20,37	20,42	20,53	20,49	20,42	20,44	20,49	20,53	20,52	20,51	20,51	20,51	20,46	20,43	20,47	20,52	20,44	20,38	20,51	20,55	20,54	20,46	20,41	20,46	20,38	20,34	20,44	20,41	20,43	20,48	20,54	20,44	20,51	20,47	20,42	20,44	20,40	20,42	20,50	20,43	20,47	20,50	20,44	20,41	20,49	20,45	20,43	20,51	20,47	20,49	20,53	20,49	20,48	20,41	20,46	20,55	20,55	20,53	20,48	20,49	20,48	20,49	20,49	20,49	20,53	20,53	20,42	20,39	20,45	20,42	20,47	20,51	20,46	20,44	20,42	20,51	20,36	20,48	20,56	20,53	20,59	20,52	20,59	20,60	20,49	20,42	20,44	20,43	20,45	20,46	20,50	20,58	20,56	20,54	20,48	20,49	20,52	20,60	20,49	20,40	20,55	20,41	20,49	20,55	20,51	20,57	20,49	20,48	20,53	20,44	20,42	20,48	20,58	20,53	20,55	20,60	20,51	20,44	20,52	20,50	20,55	20,59	20,58	20,58	20,52	20,52	20,55	20,54	20,58	20,55	20,55	20,59	20,48	20,53	20,61	20,60	20,45	20,47	20,50	20,47	20,47	20,58	20,57	20,61	20,62	20,59	20,52	20,53	20,50	20,47	20,54	20,58	20,52	20,55	20,55	20,61	20,60	20,58	20,57	20,50	20,59	20,65	20,63	20,63	20,62	20,61	20,55	20,60	20,63	20,63	20,62	20,62	20,60	20,64	20,63	20,61	20,58	20,64	20,59	20,59	20,66	20,58	20,57	20,64	20,66	20,64	20,64	20,62	20,57	20,64	20,65	20,62	20,64	20,65	20,65	20,61	20,62	20,65	20,72	20,72	20,74	20,66	20,60	20,65	20,60	20,62	20,66	20,68	20,63	20,68	20,75	20,74	20,67	20,70	20,70	20,70	20,70	20,72	20,67	20,69	20,69	20,66	20,65	20,65	20,69	20,64	20,65	20,72	20,63	20,60	20,68	20,66	20,67	20,74	20,74	20,67	20,66	20,68	20,65	20,70	20,67	20,71	20,77	20,64	20,59	20,62	20,68	20,72	20,83	20,75	20,77	20,81	20,75	20,73	20,70	20,69	20,73	20,73	20,70	20,61	20,71	20,75	20,69	20,66	20,70	20,73	20,67	20,69	20,74	20,70	20,71	20,81	20,70	20,65	20,68	20,64	20,66	20,70	20,72	20,69	20,71	20,75	20,76	20,71	20,68	20,70	20,77	20,71	20,71	20,74	20,80	20,86	20,76	20,73	20,74	20,63	20,65	20,73	20,77	20,77	20,70	20,65	20,70	20,70	20,75	20,69	20,73	20,77	20,61	20,63	20,72	20,62	20,67	20,69	20,59	20,63	20,73	20,81	20,75	20,63	20,63	20,79	20,86	20,77	20,77	20,77	20,67	20,67	20,77	20,73	20,71	20,71	20,66	20,65	20,67	20,63	20,68	20,65	20,64	20,59	20,67	20,63	20,62	20,66	20,67	20,71	20,66	20,69	20,68	20,60	20,66	20,69	20,69	20,66	20,71	20,73	20,72	20,74	20,70	20,55	20,64	20,61	20,64	20,64	20,58	20,62	20,63	20,68	20,58	20,57	20,66	20,60	20,64	20,57	20,52	20,55	20,63	20,66	20,62	20,58	20,57	20,54	20,63	20,66	20,61	20,49	20,59	20,69	20,58	20,59	20,56	20,62	20,67	20,59	20,57	20,54	20,57	20,61	20,52	20,58	20,60	20,46	20,50	20,61	20,51	20,54	20,57	20,56	20,55	20,58	20,56	20,65	20,59	20,59	20,61	20,63	20,54	20,55	20,48	20,51	20,53	20,52	20,53	20,54	20,54	20,48	20,56	20,54	20,47	20,50	20,54	20,54	20,63	20,63	20,54	20,52	20,58	20,47	20,53	20,59	20,59	20,56	20,48	20,55	20,47	20,50	20,56	20,61	20,50	20,47	20,54	20,51	20,50	20,48	20,48	20,46	20,47	20,47	20,51	20,47	20,45	20,58	20,60	20,56	20,53	20,49	20,42	20,45	20,48	20,41	20,39	20,43	20,50	20,47	20,39	20,46	20,46	20,52	20,51	20,49	20,50	20,52	20,50	20,54	20,49	20,48	20,50	20,55	20,60	20,49	20,54	20,51	20,47	20,42	20,41	20,61	20,64	20,54	20,51	20,49	20,44	20,44	20,50	20,46	20,41	20,49	20,45	20,48	20,40	20,40	20,44	20,42	20,42	20,41	20,51	20,45	20,47	20,44	20,46	20,44	20,49	20,49	20,35	20,49	20,51	20,49	20,50	20,47	20,40	20,52	20,49	20,55	20,51	20,46	20,49	20,41	20,42	20,44	20,41	20,37	20,47	20,60	20,52	20,46	20,53	20,53	20,50	20,52	20,45	20,46	20,48	20,46	20,50	20,54	20,55	20,59	20,59	20,47	20,38	20,34	20,37	20,42	20,45	20,53	20,45	20,24	20,29	20,47	20,32	20,31	20,35	20,49	20,46	20,41	20,39	20,38	20,40	20,35	20,35	20,43	20,36	20,36	20,37	20,42	20,52	20,50	20,40	20,37	20,44	20,38	20,28	20,35	20,38	20,44	20,42	20,39	20,36	
20,49	20,43	20,30	20,38	20,39	20,34	20,40	20,48	20,38	20,25	20,31	20,36	20,36	20,39	20,47	20,42	20,37	20,34	20,39	20,36	20,47	20,45	20,49	20,51	20,53	20,50	20,45	20,36	20,39	20,44	20,40	20,37	20,34	20,36	20,41	20,39	20,37	20,45	20,44	20,35	20,30	20,40	20,38	20,33	20,45	20,50	20,40	20,31	20,44	20,55	20,55	20,50	20,41	20,50	20,49	20,48	20,42	20,45	20,39	20,41	20,30	20,41	20,57	20,53	20,51	20,42	20,42	20,45	20,39	20,47	20,44	20,49	20,51	20,55	20,44	20,45	20,45	20,42	20,44	20,48	20,47	20,44	20,45	20,49	20,50	20,46	20,48	20,54	20,60	20,48	20,56	20,55	20,53	20,51	20,49	20,51	20,47	20,49	20,52	20,51	20,52	20,48	20,44	20,48	20,41	20,36	20,45	20,52	20,57	20,45	20,39	20,50	20,51	20,49	20,44	20,45	20,42	20,41	20,50	20,43	20,51	20,60	20,56	20,56	20,58	20,56	20,56	20,43	20,44	20,50	20,49	20,44	20,35	20,45	20,59	20,53	20,56	20,54	20,47	20,47	20,53	20,48	20,47	20,55	20,51	20,51	20,50	20,51	20,53	20,52	20,54	20,54	20,51	20,48	20,54	20,59	20,54	20,56	20,59	20,49	20,46	20,40	20,52	20,47	20,51	20,57	20,55	20,53	20,49	20,47	20,50	20,54	20,53	20,54	20,57	20,48	20,51	20,65	20,60	20,54	20,52	20,45	20,49	20,55	20,57	20,54	20,57	20,59	20,55	20,54	20,50	20,53	20,52	20,54	20,56	20,55	20,66	20,54	20,51	20,56	20,58	20,59	20,53	20,61	20,67	20,62	20,61	20,58	20,58	20,58	20,54	20,63	20,59	20,59	20,61	20,63	20,62	20,57	20,57	20,54	20,55	20,63	20,56	20,56	20,49	20,50	20,62	20,68	20,70	20,62	20,60	20,61	20,63	20,62	20,58	20,64	20,64	20,63	20,62	20,67	20,71	20,74	20,74	20,72	20,64	20,65	20,70	20,61	20,66	20,66	20,74	20,71	20,72	20,71	20,65	20,62	20,69	20,75	20,71	20,68	20,69	20,71	20,73	20,69	20,66	20,65	20,74	20,70	20,67	20,70	20,81	20,70	20,60	20,72	20,70	20,65	20,69	20,74	20,81	20,68	20,68	20,69	20,68	20,71	20,66	20,71	20,65	20,63	20,68	20,69	20,75	20,78	20,74	20,76	20,76	20,80	20,73	20,76	20,64	20,68	20,74	20,77	20,72	20,75	20,81	20,77	20,69	20,66	20,73	20,72	20,68	20,82	20,75	20,79	20,82	20,74	20,70	20,73	20,70	20,70	20,65	20,68	20,73	20,71	20,69	20,77	20,70	20,63	20,60	20,77	20,82	20,75	20,75	20,86	20,83	20,81	20,75	20,74	20,68	20,73	20,78	20,67	20,60	20,68	20,65	20,67	20,77	20,77	20,72	20,73	20,70	20,63	20,64	20,68	20,63	20,68	20,73	20,71	20,70	20,73	20,81	20,76	20,70	20,63	20,69	20,73	20,74	20,82	20,78	20,73	20,71	20,76	20,76	20,74	20,77	20,75	20,71	20,70	20,66	20,63	20,68	20,70	20,75	20,76	20,71	20,63	20,67	20,61	20,65	20,70	20,70	20,71	20,68	20,60	20,66	20,73	20,64	20,67	20,69	20,71	20,73	20,70	20,59	20,64	20,71	20,65	20,73	20,59	20,62	20,70	20,62	20,56	20,60	20,64	20,58	20,54	20,56	20,56	20,59	20,65	20,70	20,62	20,62	20,56	20,56	20,64	20,63	20,57	20,63	20,64	20,65	20,57	20,58	20,59	20,60	20,58	20,60	20,57	20,54	20,52	20,57	20,59	20,55	20,59	20,53	20,63	20,61	20,54	20,54	20,53	20,57	20,62	20,54	20,54	20,62	20,54	20,51	20,61	20,66	20,57	20,57	20,61	20,55	20,56	20,61	20,60	20,56	20,47	20,52	20,60	20,52	20,50	20,43	20,51	20,56	20,62	20,67	20,58	20,52	20,60	20,42	20,46	20,58	20,59	20,63	20,52	20,54	20,49	20,50	20,54	20,58	20,52	20,53	20,53	20,50	20,51	20,43	20,55	20,44	20,44	20,47	20,51	20,53	20,51	20,56	20,49	20,49	20,49	20,45	20,40	20,36	20,50	20,44	20,39	20,40	20,39	20,41	20,36	20,44	20,55	20,52	20,52	20,54	20,53	20,52	20,48	20,51	20,48	20,45	20,55	20,51	20,50	20,54	20,51	20,51	20,51	20,45	20,49	20,64	20,64	20,54	20,52	20,53	20,48	20,50	20,55	20,48	20,37	20,47	20,48	20,44	20,45	20,38	20,39	20,47	20,48	20,44	20,51	20,47	20,41	20,43	20,49	20,52	20,48	20,46	20,37	20,37	20,53	20,50	20,42	20,49	20,46	20,51	20,57	20,50	20,44	20,44	20,43	20,47	20,40	20,42	20,42	20,35	20,39	20,49	20,48	20,44	20,55	20,61	20,56	20,51	20,47	20,45	20,51	20,52	20,46	20,54	20,56	20,47	20,56	20,53	20,43	20,48	20,40	20,41	20,44	20,46	20,46	20,35	20,28	20,40	20,44	20,36	20,31	20,45	20,44	20,32	20,28	20,36	20,36	20,39	20,42	20,43	20,38	20,44	20,42	20,40	20,44	20,47	20,43	20,32	20,47	20,53	20,32	20,39	20,32	20,28	20,54	20,44	20,31	
20,46	20,41	20,42	20,34	20,35	20,32	20,35	20,46	20,43	20,32	20,37	20,42	20,44	20,38	20,46	20,42	20,32	20,41	20,38	20,39	20,43	20,41	20,48	20,55	20,54	20,47	20,38	20,40	20,38	20,38	20,43	20,43	20,36	20,39	20,47	20,47	20,45	20,36	20,38	20,29	20,29	20,42	20,46	20,36	20,44	20,44	20,34	20,37	20,44	20,50	20,46	20,38	20,46	20,48	20,51	20,51	20,39	20,41	20,40	20,43	20,43	20,41	20,59	20,56	20,50	20,46	20,40	20,44	20,38	20,50	20,45	20,48	20,51	20,55	20,46	20,41	20,47	20,47	20,52	20,51	20,46	20,32	20,49	20,54	20,47	20,45	20,46	20,58	20,52	20,55	20,48	20,60	20,55	20,59	20,42	20,48	20,51	20,49	20,55	20,55	20,52	20,56	20,52	20,44	20,43	20,40	20,51	20,51	20,48	20,43	20,41	20,52	20,51	20,51	20,50	20,54	20,41	20,39	20,48	20,46	20,52	20,58	20,52	20,59	20,52	20,54	20,49	20,43	20,46	20,52	20,55	20,52	20,41	20,46	20,43	20,49	20,52	20,56	20,49	20,46	20,50	20,45	20,52	20,58	20,52	20,51	20,51	20,44	20,42	20,45	20,45	20,48	20,54	20,54	20,57	20,57	20,57	20,50	20,60	20,54	20,46	20,47	20,55	20,52	20,48	20,56	20,50	20,44	20,52	20,49	20,44	20,55	20,55	20,53	20,62	20,58	20,47	20,60	20,69	20,57	20,57	20,51	20,42	20,53	20,57	20,53	20,62	20,63	20,58	20,58	20,52	20,54	20,56	20,54	20,54	20,57	20,69	20,61	20,51	20,51	20,57	20,56	20,54	20,57	20,65	20,66	20,61	20,52	20,55	20,59	20,60	20,62	20,60	20,53	20,60	20,62	20,60	20,56	20,61	20,59	20,63	20,57	20,55	20,60	20,56	20,55	20,69	20,75	20,73	20,59	20,64	20,68	20,60	20,62	20,63	20,71	20,64	20,70	20,76	20,73	20,74	20,77	20,70	20,70	20,70	20,66	20,67	20,64	20,69	20,72	20,72	20,72	20,79	20,74	20,55	20,65	20,79	20,74	20,74	20,74	20,67	20,62	20,65	20,70	20,71	20,71	20,71	20,67	20,60	20,71	20,80	20,72	20,64	20,72	20,65	20,63	20,61	20,68	20,81	20,76	20,67	20,70	20,74	20,75	20,74	20,79	20,76	20,77	20,77	20,71	20,72	20,70	20,63	20,73	20,79	20,81	20,87	20,83	20,73	20,67	20,77	20,78	20,75	20,70	20,77	20,72	20,68	20,69	20,77	20,82	20,78	20,85	20,75	20,83	20,84	20,72	20,70	20,70	20,73	20,71	20,70	20,66	20,69	20,74	20,70	20,76	20,75	20,70	20,65	20,72	20,78	20,81	20,83	20,79	20,76	20,77	20,73	20,77	20,75	20,76	20,78	20,69	20,61	20,69	20,62	20,65	20,75	20,83	20,74	20,79	20,72	20,67	20,78	20,72	20,64	20,65	20,71	20,73	20,78	20,76	20,76	20,78	20,77	20,67	20,64	20,70	20,69	20,68	20,77	20,72	20,69	20,75	20,77	20,74	20,75	20,79	20,66	20,69	20,73	20,64	20,67	20,73	20,72	20,77	20,71	20,64	20,64	20,59	20,69	20,78	20,77	20,74	20,71	20,63	20,60	20,69	20,67	20,61	20,73	20,68	20,77	20,68	20,60	20,68	20,74	20,69	20,68	20,68	20,66	20,74	20,69	20,54	20,61	20,62	20,66	20,62	20,60	20,61	20,60	20,65	20,68	20,60	20,58	20,63	20,60	20,59	20,62	20,57	20,62	20,61	20,58	20,52	20,55	20,58	20,61	20,56	20,68	20,61	20,57	20,60	20,60	20,58	20,63	20,61	20,62	20,66	20,65	20,64	20,62	20,52	20,60	20,61	20,54	20,51	20,61	20,56	20,56	20,60	20,63	20,61	20,58	20,65	20,60	20,58	20,61	20,63	20,60	20,55	20,54	20,60	20,57	20,55	20,49	20,54	20,60	20,55	20,68	20,57	20,54	20,51	20,45	20,50	20,53	20,53	20,55	20,55	20,54	20,52	20,54	20,59	20,48	20,44	20,57	20,59	20,50	20,54	20,51	20,52	20,50	20,48	20,51	20,44	20,47	20,57	20,59	20,51	20,44	20,57	20,51	20,46	20,46	20,51	20,45	20,48	20,52	20,45	20,39	20,38	20,51	20,53	20,56	20,54	20,58	20,55	20,44	20,43	20,46	20,51	20,52	20,49	20,50	20,44	20,53	20,56	20,49	20,47	20,50	20,53	20,59	20,59	20,52	20,46	20,47	20,45	20,44	20,55	20,48	20,43	20,47	20,48	20,45	20,45	20,42	20,39	20,35	20,49	20,50	20,43	20,41	20,39	20,42	20,50	20,54	20,53	20,37	20,39	20,46	20,41	20,38	20,43	20,44	20,46	20,50	20,52	20,42	20,48	20,44	20,41	20,46	20,45	20,41	20,31	20,36	20,47	20,51	20,52	20,46	20,46	20,47	20,55	20,52	20,54	20,44	20,45	20,44	20,50	20,48	20,52	20,47	20,53	20,50	20,39	20,45	20,48	20,46	20,46	20,48	20,54	20,51	20,37	20,46	20,45	20,35	20,42	20,54	20,51	20,43	20,37	20,34	20,40	20,44	20,46	20,43	20,53	20,48	20,42	20,44	20,48	20,42	20,35	20,30	20,37	20,44	20,36	20,46	20,31	20,28	20,47	20,49	20,43	
20,37	20,32	20,38	20,34	20,31	20,40	20,50	20,51	20,44	20,36	20,41	20,40	20,37	20,26	20,42	20,47	20,36	20,43	20,50	20,40	20,50	20,40	20,35	20,41	20,45	20,50	20,35	20,36	20,47	20,43	20,35	20,36	20,33	20,32	20,34	20,41	20,49	20,40	20,29	20,32	20,35	20,37	20,45	20,37	20,41	20,43	20,38	20,41	20,46	20,45	20,45	20,40	20,42	20,49	20,52	20,53	20,38	20,39	20,41	20,42	20,49	20,50	20,45	20,48	20,43	20,45	20,50	20,47	20,38	20,44	20,38	20,44	20,53	20,56	20,50	20,43	20,47	20,49	20,50	20,48	20,47	20,35	20,41	20,57	20,52	20,47	20,43	20,45	20,40	20,42	20,46	20,52	20,58	20,53	20,48	20,51	20,48	20,45	20,56	20,57	20,59	20,53	20,47	20,46	20,48	20,46	20,46	20,44	20,46	20,46	20,33	20,41	20,48	20,56	20,54	20,47	20,43	20,37	20,50	20,44	20,45	20,49	20,53	20,56	20,44	20,43	20,44	20,45	20,49	20,50	20,55	20,60	20,47	20,46	20,47	20,47	20,52	20,59	20,58	20,43	20,50	20,47	20,48	20,54	20,46	20,54	20,51	20,48	20,46	20,52	20,46	20,50	20,56	20,50	20,52	20,53	20,55	20,52	20,57	20,60	20,45	20,50	20,49	20,54	20,51	20,51	20,55	20,56	20,53	20,59	20,53	20,57	20,54	20,57	20,63	20,55	20,52	20,57	20,57	20,54	20,51	20,51	20,49	20,42	20,49	20,56	20,56	20,66	20,54	20,56	20,58	20,54	20,54	20,57	20,53	20,52	20,62	20,58	20,48	20,51	20,57	20,54	20,55	20,68	20,64	20,70	20,64	20,55	20,63	20,65	20,62	20,63	20,60	20,54	20,63	20,64	20,58	20,56	20,59	20,64	20,62	20,65	20,58	20,57	20,55	20,64	20,71	20,75	20,70	20,67	20,64	20,58	20,61	20,54	20,67	20,72	20,68	20,70	20,73	20,67	20,67	20,73	20,71	20,66	20,69	20,68	20,69	20,69	20,83	20,79	20,80	20,70	20,80	20,70	20,54	20,67	20,78	20,81	20,71	20,70	20,70	20,65	20,59	20,69	20,74	20,68	20,70	20,70	20,67	20,68	20,79	20,65	20,68	20,75	20,72	20,76	20,65	20,69	20,80	20,79	20,71	20,74	20,70	20,74	20,73	20,75	20,77	20,80	20,81	20,75	20,71	20,66	20,67	20,78	20,79	20,75	20,85	20,80	20,78	20,77	20,77	20,79	20,79	20,75	20,74	20,74	20,68	20,68	20,78	20,78	20,74	20,74	20,78	20,73	20,75	20,71	20,68	20,67	20,71	20,74	20,71	20,72	20,72	20,74	20,75	20,70	20,77	20,79	20,70	20,71	20,67	20,74	20,82	20,84	20,78	20,75	20,73	20,79	20,86	20,80	20,73	20,67	20,69	20,79	20,69	20,68	20,73	20,69	20,67	20,74	20,78	20,73	20,77	20,69	20,61	20,71	20,70	20,67	20,77	20,74	20,69	20,84	20,79	20,76	20,67	20,73	20,73	20,69	20,71	20,69	20,65	20,64	20,69	20,72	20,74	20,73	20,66	20,65	20,67	20,68	20,70	20,79	20,76	20,72	20,72	20,69	20,66	20,63	20,79	20,86	20,80	20,76	20,69	20,63	20,63	20,70	20,70	20,67	20,70	20,70	20,66	20,68	20,60	20,73	20,74	20,66	20,61	20,64	20,76	20,82	20,76	20,59	20,63	20,62	20,62	20,67	20,63	20,65	20,63	20,61	20,64	20,61	20,61	20,59	20,64	20,63	20,61	20,59	20,55	20,50	20,58	20,61	20,55	20,59	20,61	20,62	20,63	20,61	20,59	20,63	20,72	20,65	20,65	20,66	20,62	20,63	20,63	20,62	20,67	20,56	20,60	20,59	20,55	20,59	20,58	20,58	20,56	20,56	20,57	20,59	20,55	20,45	20,57	20,62	20,58	20,58	20,61	20,60	20,55	20,58	20,54	20,52	20,53	20,62	20,61	20,54	20,60	20,54	20,50	20,51	20,50	20,48	20,54	20,48	20,55	20,64	20,63	20,60	20,53	20,57	20,50	20,39	20,45	20,46	20,42	20,51	20,46	20,51	20,49	20,46	20,45	20,41	20,46	20,51	20,51	20,48	20,49	20,50	20,55	20,48	20,48	20,48	20,43	20,43	20,55	20,52	20,40	20,37	20,42	20,52	20,54	20,58	20,54	20,60	20,52	20,46	20,46	20,51	20,56	20,47	20,45	20,43	20,52	20,62	20,56	20,44	20,41	20,45	20,53	20,51	20,48	20,52	20,51	20,39	20,34	20,45	20,48	20,50	20,48	20,46	20,44	20,50	20,51	20,42	20,38	20,44	20,56	20,46	20,43	20,52	20,48	20,43	20,44	20,43	20,43	20,35	20,41	20,47	20,32	20,44	20,44	20,44	20,51	20,41	20,40	20,45	20,44	20,45	20,44	20,40	20,42	20,34	20,34	20,48	20,47	20,47	20,48	20,44	20,41	20,48	20,49	20,48	20,38	20,34	20,48	20,43	20,46	20,47	20,43	20,53	20,45	20,45	20,39	20,40	20,44	20,41	20,46	20,42	20,43	20,41	20,47	20,48	20,44	20,45	20,46	20,37	20,38	20,30	20,40	20,39	20,48	20,51	20,49	20,43	20,46	20,43	20,49	20,46	20,40	20,38	20,33	20,37	20,44	20,40	20,44	20,41	20,40	20,41	20,41	20,43	
20,41	20,39	20,40	20,33	20,29	20,45	20,53	20,51	20,49	20,40	20,46	20,51	20,39	20,41	20,45	20,49	20,39	20,37	20,48	20,45	20,42	20,40	20,43	20,42	20,46	20,50	20,45	20,39	20,42	20,54	20,42	20,34	20,33	20,43	20,36	20,41	20,46	20,45	20,36	20,45	20,54	20,41	20,46	20,45	20,34	20,35	20,38	20,38	20,38	20,41	20,40	20,39	20,26	20,30	20,43	20,48	20,43	20,36	20,38	20,39	20,45	20,48	20,41	20,42	20,44	20,42	20,49	20,41	20,43	20,46	20,41	20,48	20,46	20,52	20,47	20,47	20,43	20,45	20,42	20,42	20,53	20,50	20,44	20,49	20,49	20,46	20,52	20,58	20,44	20,43	20,52	20,49	20,51	20,52	20,47	20,53	20,51	20,45	20,52	20,52	20,55	20,49	20,50	20,46	20,44	20,46	20,44	20,42	20,47	20,53	20,46	20,38	20,40	20,55	20,55	20,45	20,35	20,39	20,54	20,42	20,42	20,46	20,50	20,55	20,48	20,52	20,44	20,48	20,54	20,53	20,55	20,56	20,49	20,51	20,48	20,57	20,52	20,52	20,52	20,49	20,55	20,53	20,51	20,56	20,49	20,47	20,47	20,50	20,49	20,55	20,38	20,46	20,64	20,49	20,43	20,51	20,54	20,53	20,60	20,57	20,46	20,48	20,49	20,56	20,56	20,53	20,54	20,62	20,61	20,57	20,56	20,54	20,49	20,56	20,62	20,50	20,46	20,45	20,49	20,44	20,48	20,50	20,49	20,48	20,57	20,59	20,57	20,59	20,49	20,57	20,57	20,53	20,59	20,62	20,55	20,58	20,62	20,53	20,49	20,53	20,59	20,56	20,52	20,54	20,64	20,65	20,57	20,56	20,71	20,67	20,61	20,63	20,60	20,58	20,67	20,62	20,52	20,51	20,55	20,66	20,58	20,65	20,57	20,53	20,56	20,65	20,63	20,69	20,74	20,65	20,60	20,58	20,63	20,63	20,69	20,70	20,67	20,69	20,61	20,63	20,68	20,70	20,74	20,63	20,64	20,70	20,71	20,62	20,74	20,75	20,70	20,70	20,77	20,67	20,63	20,72	20,76	20,70	20,70	20,72	20,72	20,73	20,66	20,62	20,72	20,64	20,67	20,74	20,76	20,72	20,72	20,66	20,68	20,73	20,65	20,73	20,77	20,71	20,80	20,80	20,79	20,77	20,70	20,74	20,77	20,75	20,80	20,71	20,71	20,72	20,66	20,72	20,72	20,82	20,77	20,72	20,69	20,77	20,78	20,79	20,74	20,75	20,77	20,74	20,74	20,79	20,76	20,67	20,68	20,74	20,74	20,69	20,75	20,79	20,71	20,74	20,81	20,70	20,67	20,69	20,71	20,76	20,73	20,79	20,71	20,73	20,82	20,76	20,74	20,75	20,78	20,78	20,78	20,79	20,81	20,76	20,66	20,74	20,73	20,76	20,77	20,73	20,75	20,76	20,77	20,80	20,75	20,71	20,69	20,72	20,78	20,76	20,76	20,71	20,68	20,74	20,75	20,66	20,71	20,76	20,72	20,79	20,77	20,71	20,74	20,73	20,75	20,76	20,71	20,64	20,69	20,70	20,67	20,76	20,76	20,72	20,67	20,76	20,79	20,70	20,72	20,73	20,74	20,70	20,72	20,72	20,68	20,58	20,72	20,81	20,74	20,73	20,70	20,69	20,71	20,68	20,73	20,72	20,69	20,67	20,68	20,64	20,61	20,65	20,64	20,60	20,63	20,66	20,75	20,78	20,68	20,59	20,66	20,64	20,67	20,65	20,62	20,61	20,63	20,57	20,54	20,55	20,58	20,53	20,52	20,66	20,61	20,55	20,54	20,61	20,61	20,54	20,53	20,60	20,54	20,64	20,60	20,57	20,57	20,62	20,68	20,62	20,61	20,62	20,52	20,57	20,57	20,57	20,64	20,57	20,52	20,55	20,52	20,58	20,54	20,51	20,47	20,50	20,69	20,61	20,62	20,55	20,56	20,57	20,54	20,58	20,59	20,61	20,62	20,56	20,55	20,48	20,46	20,59	20,59	20,54	20,60	20,49	20,51	20,53	20,56	20,55	20,54	20,50	20,45	20,56	20,65	20,59	20,52	20,50	20,53	20,39	20,48	20,55	20,43	20,46	20,49	20,46	20,44	20,42	20,45	20,43	20,44	20,50	20,46	20,52	20,53	20,47	20,52	20,44	20,57	20,60	20,46	20,43	20,56	20,51	20,44	20,43	20,46	20,51	20,52	20,55	20,46	20,51	20,59	20,49	20,48	20,58	20,53	20,42	20,36	20,41	20,50	20,56	20,56	20,52	20,48	20,52	20,54	20,50	20,44	20,41	20,55	20,51	20,36	20,44	20,50	20,50	20,52	20,50	20,49	20,49	20,50	20,43	20,39	20,45	20,47	20,49	20,42	20,52	20,59	20,42	20,42	20,42	20,43	20,43	20,39	20,43	20,44	20,40	20,41	20,43	20,57	20,53	20,55	20,53	20,51	20,44	20,41	20,42	20,46	20,35	20,45	20,49	20,46	20,42	20,37	20,36	20,36	20,41	20,41	20,44	20,45	20,41	20,42	20,43	20,42	20,46	20,38	20,44	20,44	20,42	20,38	20,36	20,39	20,42	20,45	20,36	20,27	20,33	20,47	20,49	20,37	20,39	20,39	20,30	20,30	20,34	20,36	20,33	20,44	20,47	20,48	20,38	20,41	20,44	20,40	20,53	20,43	20,43	20,41	20,33	20,45	20,40	20,44	20,39	20,39	20,38	20,45	20,42	
20,46	20,40	20,33	20,39	20,39	20,43	20,48	20,46	20,48	20,44	20,37	20,41	20,46	20,55	20,51	20,36	20,39	20,38	20,35	20,42	20,45	20,41	20,42	20,42	20,39	20,49	20,45	20,42	20,46	20,43	20,50	20,42	20,39	20,42	20,46	20,40	20,43	20,46	20,33	20,50	20,47	20,50	20,53	20,44	20,40	20,31	20,37	20,40	20,40	20,42	20,37	20,41	20,34	20,33	20,38	20,39	20,40	20,44	20,39	20,36	20,40	20,48	20,46	20,47	20,49	20,52	20,55	20,50	20,34	20,41	20,51	20,49	20,42	20,45	20,49	20,46	20,45	20,46	20,46	20,47	20,54	20,49	20,50	20,46	20,42	20,49	20,55	20,58	20,53	20,50	20,53	20,50	20,47	20,48	20,43	20,54	20,45	20,43	20,45	20,46	20,50	20,40	20,47	20,45	20,41	20,41	20,46	20,48	20,49	20,50	20,54	20,51	20,42	20,47	20,52	20,43	20,40	20,38	20,56	20,45	20,42	20,49	20,61	20,59	20,54	20,54	20,57	20,55	20,57	20,41	20,36	20,45	20,47	20,46	20,52	20,51	20,51	20,44	20,48	20,53	20,59	20,58	20,55	20,51	20,47	20,42	20,46	20,49	20,44	20,54	20,48	20,42	20,57	20,54	20,46	20,52	20,56	20,55	20,67	20,65	20,54	20,51	20,55	20,52	20,49	20,48	20,51	20,62	20,60	20,58	20,59	20,57	20,58	20,56	20,58	20,59	20,54	20,48	20,51	20,48	20,49	20,50	20,53	20,52	20,55	20,61	20,52	20,56	20,46	20,51	20,57	20,53	20,59	20,67	20,53	20,54	20,59	20,55	20,53	20,59	20,61	20,60	20,56	20,58	20,56	20,58	20,58	20,54	20,70	20,64	20,57	20,63	20,60	20,62	20,68	20,59	20,52	20,54	20,58	20,69	20,72	20,70	20,62	20,55	20,66	20,63	20,60	20,63	20,70	20,68	20,67	20,66	20,71	20,66	20,65	20,69	20,66	20,65	20,58	20,60	20,76	20,69	20,68	20,73	20,62	20,61	20,72	20,68	20,60	20,67	20,62	20,67	20,75	20,70	20,71	20,83	20,80	20,68	20,65	20,63	20,70	20,76	20,72	20,61	20,62	20,66	20,75	20,71	20,71	20,65	20,70	20,61	20,64	20,72	20,69	20,79	20,83	20,72	20,72	20,67	20,74	20,76	20,73	20,79	20,75	20,72	20,73	20,72	20,66	20,69	20,69	20,73	20,78	20,75	20,76	20,75	20,74	20,72	20,74	20,76	20,73	20,71	20,80	20,72	20,66	20,74	20,77	20,70	20,70	20,79	20,77	20,77	20,77	20,82	20,80	20,81	20,81	20,77	20,78	20,72	20,75	20,78	20,77	20,76	20,74	20,69	20,75	20,76	20,72	20,69	20,81	20,83	20,72	20,77	20,85	20,84	20,75	20,74	20,75	20,80	20,76	20,75	20,79	20,79	20,77	20,78	20,72	20,73	20,73	20,74	20,76	20,76	20,69	20,69	20,65	20,74	20,77	20,73	20,77	20,79	20,82	20,82	20,72	20,61	20,64	20,75	20,75	20,76	20,80	20,72	20,73	20,78	20,67	20,76	20,70	20,69	20,66	20,74	20,79	20,77	20,79	20,81	20,77	20,73	20,71	20,75	20,73	20,65	20,66	20,72	20,69	20,73	20,73	20,68	20,74	20,77	20,81	20,69	20,67	20,60	20,64	20,66	20,64	20,66	20,64	20,60	20,67	20,77	20,69	20,71	20,69	20,64	20,65	20,65	20,68	20,72	20,67	20,66	20,60	20,60	20,63	20,56	20,53	20,53	20,47	20,52	20,57	20,54	20,58	20,67	20,67	20,54	20,55	20,62	20,57	20,64	20,62	20,63	20,67	20,65	20,67	20,59	20,60	20,63	20,54	20,56	20,61	20,58	20,61	20,60	20,63	20,59	20,54	20,54	20,56	20,45	20,41	20,53	20,63	20,63	20,52	20,59	20,59	20,57	20,50	20,57	20,59	20,56	20,61	20,59	20,53	20,53	20,51	20,42	20,46	20,49	20,61	20,47	20,46	20,53	20,43	20,48	20,54	20,56	20,50	20,48	20,63	20,52	20,45	20,50	20,51	20,40	20,47	20,59	20,53	20,50	20,37	20,41	20,41	20,42	20,47	20,49	20,46	20,50	20,57	20,51	20,49	20,54	20,53	20,48	20,47	20,49	20,46	20,46	20,55	20,56	20,46	20,38	20,47	20,51	20,51	20,62	20,50	20,52	20,60	20,53	20,46	20,52	20,53	20,46	20,41	20,46	20,49	20,53	20,45	20,45	20,51	20,53	20,54	20,46	20,48	20,51	20,52	20,53	20,43	20,43	20,47	20,43	20,47	20,49	20,44	20,47	20,48	20,46	20,46	20,48	20,48	20,51	20,49	20,47	20,50	20,51	20,49	20,47	20,41	20,49	20,49	20,48	20,41	20,41	20,46	20,45	20,52	20,61	20,54	20,49	20,51	20,47	20,39	20,35	20,49	20,47	20,45	20,52	20,47	20,44	20,39	20,36	20,30	20,39	20,37	20,38	20,40	20,43	20,44	20,42	20,34	20,37	20,35	20,44	20,49	20,41	20,42	20,40	20,39	20,47	20,48	20,40	20,32	20,29	20,41	20,43	20,35	20,40	20,45	20,40	20,38	20,40	20,35	20,29	20,40	20,38	20,40	20,37	20,43	20,45	20,40	20,43	20,47	20,46	20,48	20,43	20,34	20,37	20,47	20,38	20,40	20,45	20,39	20,45	
20,42	20,39	20,37	20,43	20,47	20,40	20,40	20,45	20,46	20,44	20,42	20,35	20,32	20,51	20,46	20,43	20,38	20,46	20,40	20,43	20,51	20,38	20,40	20,36	20,45	20,48	20,44	20,47	20,49	20,39	20,43	20,47	20,48	20,41	20,46	20,41	20,49	20,51	20,40	20,42	20,39	20,43	20,55	20,44	20,43	20,43	20,40	20,45	20,50	20,46	20,38	20,37	20,45	20,48	20,47	20,52	20,41	20,45	20,44	20,37	20,42	20,50	20,45	20,50	20,47	20,49	20,57	20,53	20,44	20,45	20,53	20,58	20,54	20,48	20,49	20,49	20,46	20,45	20,55	20,57	20,58	20,52	20,46	20,46	20,45	20,47	20,50	20,54	20,55	20,51	20,54	20,54	20,50	20,47	20,45	20,55	20,51	20,51	20,50	20,47	20,50	20,42	20,54	20,48	20,40	20,40	20,42	20,51	20,54	20,47	20,49	20,54	20,50	20,44	20,44	20,44	20,39	20,37	20,49	20,47	20,47	20,49	20,58	20,59	20,47	20,52	20,51	20,45	20,41	20,39	20,38	20,48	20,41	20,47	20,56	20,55	20,45	20,47	20,48	20,52	20,53	20,53	20,56	20,53	20,50	20,48	20,50	20,53	20,49	20,46	20,57	20,55	20,51	20,52	20,45	20,45	20,55	20,58	20,61	20,57	20,55	20,52	20,52	20,55	20,46	20,50	20,50	20,54	20,54	20,55	20,60	20,63	20,60	20,55	20,62	20,59	20,52	20,57	20,54	20,52	20,56	20,51	20,55	20,53	20,61	20,57	20,60	20,63	20,54	20,52	20,51	20,53	20,50	20,59	20,54	20,52	20,58	20,57	20,56	20,58	20,49	20,55	20,55	20,56	20,60	20,57	20,54	20,60	20,67	20,61	20,59	20,67	20,64	20,66	20,71	20,61	20,60	20,63	20,62	20,66	20,68	20,69	20,69	20,60	20,62	20,63	20,67	20,71	20,72	20,77	20,75	20,72	20,70	20,72	20,68	20,70	20,71	20,64	20,61	20,65	20,74	20,76	20,68	20,76	20,72	20,71	20,71	20,73	20,69	20,62	20,69	20,77	20,75	20,69	20,72	20,75	20,79	20,76	20,72	20,63	20,66	20,63	20,72	20,74	20,69	20,74	20,79	20,79	20,68	20,70	20,68	20,65	20,64	20,77	20,72	20,86	20,79	20,71	20,70	20,79	20,73	20,79	20,76	20,81	20,76	20,78	20,66	20,70	20,71	20,76	20,75	20,78	20,78	20,74	20,73	20,82	20,76	20,79	20,76	20,73	20,69	20,75	20,82	20,71	20,71	20,71	20,77	20,73	20,81	20,85	20,88	20,83	20,77	20,80	20,79	20,82	20,80	20,79	20,85	20,85	20,81	20,80	20,76	20,72	20,76	20,73	20,79	20,78	20,72	20,74	20,75	20,75	20,78	20,81	20,92	20,90	20,79	20,73	20,74	20,82	20,76	20,71	20,78	20,80	20,73	20,79	20,76	20,71	20,79	20,80	20,81	20,78	20,74	20,66	20,70	20,72	20,76	20,75	20,77	20,78	20,78	20,83	20,78	20,67	20,70	20,80	20,80	20,75	20,83	20,74	20,68	20,78	20,80	20,76	20,66	20,67	20,74	20,76	20,75	20,78	20,74	20,78	20,78	20,72	20,73	20,80	20,74	20,68	20,65	20,73	20,74	20,80	20,76	20,71	20,72	20,75	20,72	20,73	20,69	20,63	20,66	20,64	20,70	20,71	20,72	20,73	20,71	20,68	20,72	20,69	20,69	20,73	20,61	20,64	20,68	20,68	20,69	20,69	20,67	20,63	20,65	20,61	20,58	20,58	20,52	20,55	20,60	20,59	20,60	20,69	20,66	20,66	20,65	20,65	20,67	20,71	20,65	20,59	20,63	20,65	20,65	20,63	20,64	20,70	20,56	20,58	20,62	20,68	20,60	20,51	20,67	20,68	20,58	20,59	20,56	20,52	20,45	20,54	20,53	20,52	20,56	20,50	20,55	20,49	20,48	20,53	20,58	20,62	20,58	20,60	20,60	20,50	20,57	20,46	20,43	20,61	20,64	20,54	20,48	20,57	20,54	20,47	20,50	20,53	20,52	20,53	20,63	20,55	20,44	20,49	20,50	20,46	20,56	20,57	20,59	20,56	20,46	20,44	20,48	20,46	20,51	20,50	20,49	20,56	20,63	20,54	20,49	20,48	20,57	20,60	20,52	20,39	20,41	20,51	20,56	20,57	20,51	20,42	20,42	20,44	20,44	20,60	20,58	20,50	20,54	20,54	20,47	20,55	20,52	20,53	20,44	20,43	20,52	20,45	20,43	20,50	20,45	20,49	20,51	20,50	20,45	20,46	20,54	20,56	20,55	20,49	20,40	20,33	20,41	20,43	20,52	20,49	20,54	20,53	20,53	20,53	20,52	20,56	20,55	20,54	20,45	20,53	20,52	20,54	20,51	20,52	20,54	20,52	20,44	20,43	20,44	20,50	20,49	20,51	20,51	20,52	20,48	20,51	20,46	20,41	20,46	20,47	20,44	20,47	20,52	20,48	20,47	20,44	20,42	20,49	20,44	20,47	20,38	20,39	20,40	20,40	20,40	20,40	20,42	20,42	20,49	20,41	20,35	20,44	20,49	20,50	20,52	20,45	20,46	20,41	20,36	20,40	20,36	20,39	20,44	20,41	20,34	20,37	20,39	20,38	20,35	20,32	20,40	20,39	20,37	20,30	20,44	20,49	20,38	20,42	20,50	20,46	20,41	20,27	20,43	20,38	20,58	20,63	20,51	20,47	
20,39	20,38	20,39	20,50	20,48	20,45	20,41	20,56	20,52	20,50	20,45	20,36	20,37	20,45	20,48	20,42	20,48	20,46	20,50	20,46	20,48	20,43	20,44	20,43	20,55	20,51	20,46	20,53	20,57	20,42	20,39	20,50	20,46	20,47	20,46	20,40	20,51	20,57	20,41	20,47	20,48	20,42	20,46	20,45	20,36	20,42	20,40	20,43	20,52	20,44	20,39	20,37	20,41	20,53	20,50	20,54	20,54	20,47	20,47	20,45	20,44	20,46	20,48	20,47	20,44	20,42	20,52	20,53	20,54	20,48	20,42	20,59	20,61	20,52	20,48	20,47	20,50	20,39	20,44	20,55	20,51	20,48	20,41	20,49	20,52	20,52	20,47	20,52	20,51	20,49	20,53	20,58	20,57	20,58	20,52	20,54	20,53	20,61	20,54	20,50	20,56	20,48	20,56	20,58	20,38	20,39	20,46	20,49	20,56	20,49	20,46	20,59	20,56	20,44	20,43	20,43	20,39	20,36	20,48	20,50	20,50	20,49	20,45	20,52	20,48	20,48	20,52	20,50	20,42	20,42	20,56	20,49	20,44	20,48	20,52	20,55	20,55	20,55	20,47	20,51	20,48	20,44	20,47	20,48	20,47	20,56	20,54	20,55	20,52	20,52	20,60	20,60	20,51	20,50	20,49	20,43	20,48	20,54	20,62	20,56	20,43	20,50	20,46	20,52	20,54	20,51	20,52	20,49	20,42	20,48	20,48	20,56	20,50	20,53	20,55	20,53	20,55	20,55	20,59	20,61	20,60	20,52	20,59	20,54	20,60	20,52	20,60	20,64	20,57	20,53	20,52	20,58	20,55	20,56	20,60	20,56	20,59	20,59	20,56	20,57	20,57	20,53	20,50	20,54	20,56	20,61	20,57	20,54	20,67	20,60	20,52	20,57	20,66	20,61	20,63	20,60	20,63	20,61	20,62	20,64	20,60	20,60	20,65	20,61	20,58	20,59	20,64	20,76	20,76	20,69	20,74	20,72	20,70	20,69	20,73	20,67	20,64	20,73	20,69	20,69	20,64	20,72	20,73	20,76	20,69	20,73	20,78	20,70	20,77	20,76	20,69	20,78	20,78	20,76	20,73	20,74	20,75	20,74	20,74	20,68	20,72	20,67	20,67	20,75	20,76	20,77	20,83	20,78	20,74	20,76	20,84	20,72	20,74	20,80	20,75	20,83	20,77	20,77	20,75	20,83	20,78	20,72	20,74	20,76	20,72	20,76	20,75	20,74	20,79	20,81	20,76	20,82	20,84	20,79	20,73	20,85	20,81	20,77	20,76	20,77	20,68	20,77	20,83	20,69	20,76	20,80	20,80	20,83	20,77	20,82	20,83	20,87	20,80	20,77	20,81	20,84	20,79	20,82	20,82	20,79	20,82	20,80	20,79	20,72	20,72	20,78	20,81	20,77	20,73	20,76	20,78	20,70	20,77	20,86	20,88	20,88	20,80	20,75	20,71	20,78	20,78	20,77	20,77	20,81	20,74	20,79	20,76	20,76	20,72	20,78	20,82	20,78	20,82	20,71	20,73	20,82	20,73	20,70	20,80	20,81	20,82	20,79	20,77	20,73	20,79	20,80	20,79	20,73	20,80	20,71	20,69	20,77	20,81	20,76	20,70	20,74	20,78	20,73	20,77	20,80	20,83	20,78	20,76	20,73	20,76	20,82	20,81	20,76	20,73	20,76	20,70	20,78	20,73	20,72	20,78	20,72	20,73	20,70	20,72	20,73	20,71	20,67	20,67	20,70	20,70	20,75	20,72	20,69	20,67	20,72	20,64	20,67	20,70	20,65	20,73	20,71	20,70	20,70	20,65	20,67	20,63	20,59	20,59	20,62	20,62	20,64	20,62	20,64	20,64	20,67	20,70	20,65	20,60	20,61	20,68	20,66	20,61	20,52	20,60	20,63	20,61	20,61	20,59	20,60	20,62	20,54	20,58	20,65	20,64	20,52	20,56	20,58	20,60	20,61	20,65	20,51	20,50	20,59	20,58	20,53	20,57	20,56	20,55	20,54	20,53	20,56	20,55	20,61	20,57	20,59	20,60	20,54	20,52	20,50	20,49	20,65	20,60	20,52	20,52	20,58	20,58	20,55	20,58	20,53	20,51	20,53	20,64	20,57	20,45	20,55	20,48	20,45	20,56	20,56	20,56	20,51	20,50	20,50	20,52	20,52	20,46	20,44	20,52	20,54	20,57	20,59	20,47	20,42	20,49	20,57	20,52	20,46	20,47	20,47	20,58	20,58	20,53	20,44	20,46	20,49	20,53	20,57	20,50	20,50	20,55	20,56	20,56	20,42	20,46	20,43	20,47	20,43	20,53	20,49	20,39	20,54	20,53	20,47	20,51	20,52	20,45	20,47	20,45	20,50	20,53	20,41	20,44	20,35	20,42	20,42	20,44	20,49	20,52	20,53	20,48	20,49	20,41	20,54	20,52	20,53	20,53	20,50	20,47	20,57	20,58	20,50	20,48	20,47	20,43	20,47	20,45	20,45	20,51	20,47	20,46	20,53	20,48	20,52	20,40	20,38	20,47	20,52	20,44	20,46	20,53	20,53	20,50	20,46	20,44	20,48	20,48	20,53	20,46	20,36	20,41	20,46	20,49	20,44	20,42	20,43	20,55	20,45	20,33	20,42	20,45	20,47	20,46	20,47	20,49	20,42	20,40	20,44	20,47	20,41	20,40	20,35	20,38	20,37	20,37	20,40	20,35	20,38	20,46	20,42	20,43	20,33	20,36	20,53	20,51	20,49	20,51	20,50	20,33	20,35	20,43	20,37	20,47	20,57	20,51	20,53	
20,43	20,37	20,35	20,42	20,50	20,52	20,42	20,46	20,49	20,43	20,39	20,45	20,41	20,49	20,54	20,45	20,43	20,47	20,47	20,46	20,47	20,39	20,46	20,48	20,52	20,57	20,48	20,43	20,51	20,41	20,31	20,38	20,40	20,43	20,49	20,41	20,48	20,44	20,40	20,42	20,45	20,40	20,38	20,35	20,41	20,39	20,36	20,36	20,36	20,37	20,41	20,38	20,31	20,43	20,47	20,42	20,47	20,45	20,50	20,47	20,43	20,41	20,48	20,60	20,47	20,45	20,53	20,52	20,44	20,47	20,45	20,55	20,55	20,56	20,47	20,43	20,46	20,45	20,44	20,52	20,54	20,52	20,45	20,46	20,50	20,53	20,57	20,44	20,42	20,46	20,42	20,55	20,57	20,53	20,47	20,52	20,52	20,50	20,45	20,45	20,60	20,55	20,55	20,60	20,49	20,43	20,44	20,41	20,51	20,48	20,45	20,53	20,49	20,37	20,39	20,44	20,39	20,38	20,43	20,40	20,48	20,53	20,51	20,54	20,46	20,46	20,48	20,51	20,55	20,47	20,58	20,52	20,44	20,48	20,45	20,46	20,53	20,58	20,45	20,41	20,49	20,46	20,45	20,43	20,45	20,48	20,50	20,53	20,54	20,51	20,55	20,52	20,46	20,47	20,57	20,56	20,47	20,51	20,51	20,53	20,43	20,49	20,51	20,41	20,51	20,60	20,58	20,55	20,48	20,48	20,50	20,54	20,48	20,44	20,47	20,48	20,51	20,52	20,58	20,53	20,51	20,50	20,60	20,58	20,54	20,56	20,61	20,58	20,49	20,44	20,56	20,63	20,61	20,61	20,54	20,56	20,66	20,63	20,48	20,55	20,60	20,64	20,56	20,58	20,61	20,61	20,64	20,57	20,63	20,61	20,58	20,58	20,65	20,63	20,57	20,61	20,64	20,58	20,59	20,64	20,59	20,60	20,66	20,56	20,54	20,66	20,68	20,71	20,80	20,66	20,64	20,71	20,71	20,70	20,73	20,72	20,65	20,68	20,66	20,68	20,70	20,77	20,75	20,72	20,71	20,71	20,73	20,72	20,79	20,85	20,77	20,75	20,79	20,79	20,78	20,75	20,76	20,83	20,78	20,67	20,67	20,71	20,73	20,73	20,70	20,70	20,76	20,78	20,72	20,72	20,81	20,84	20,76	20,83	20,73	20,80	20,83	20,84	20,83	20,74	20,67	20,66	20,74	20,73	20,73	20,78	20,76	20,75	20,83	20,84	20,75	20,72	20,75	20,76	20,69	20,79	20,83	20,73	20,74	20,73	20,73	20,73	20,73	20,71	20,78	20,80	20,81	20,81	20,80	20,79	20,85	20,88	20,82	20,76	20,76	20,75	20,84	20,90	20,85	20,72	20,76	20,81	20,81	20,77	20,71	20,77	20,77	20,73	20,74	20,73	20,76	20,78	20,79	20,78	20,83	20,79	20,77	20,82	20,79	20,79	20,76	20,78	20,76	20,77	20,69	20,72	20,69	20,74	20,77	20,79	20,79	20,74	20,80	20,75	20,65	20,73	20,80	20,77	20,77	20,79	20,79	20,77	20,74	20,71	20,75	20,74	20,71	20,73	20,79	20,70	20,68	20,78	20,77	20,78	20,75	20,81	20,83	20,74	20,76	20,74	20,74	20,74	20,70	20,79	20,73	20,72	20,74	20,71	20,76	20,78	20,71	20,70	20,75	20,72	20,72	20,70	20,69	20,70	20,62	20,66	20,70	20,69	20,67	20,70	20,72	20,73	20,68	20,68	20,70	20,71	20,59	20,62	20,71	20,66	20,72	20,69	20,66	20,62	20,65	20,66	20,62	20,65	20,64	20,64	20,64	20,65	20,59	20,56	20,61	20,65	20,61	20,63	20,64	20,60	20,67	20,64	20,58	20,54	20,56	20,57	20,60	20,66	20,66	20,55	20,59	20,55	20,53	20,56	20,65	20,60	20,58	20,54	20,57	20,57	20,56	20,52	20,48	20,48	20,55	20,60	20,60	20,57	20,52	20,56	20,57	20,65	20,62	20,60	20,58	20,53	20,64	20,59	20,47	20,48	20,54	20,59	20,52	20,48	20,46	20,60	20,50	20,47	20,54	20,53	20,52	20,58	20,58	20,57	20,47	20,55	20,41	20,41	20,54	20,54	20,56	20,53	20,47	20,50	20,51	20,55	20,49	20,48	20,48	20,53	20,59	20,60	20,50	20,39	20,46	20,50	20,49	20,48	20,41	20,46	20,52	20,54	20,49	20,36	20,38	20,50	20,54	20,55	20,47	20,51	20,61	20,57	20,53	20,49	20,45	20,39	20,40	20,46	20,47	20,52	20,45	20,42	20,44	20,50	20,44	20,46	20,47	20,47	20,51	20,47	20,45	20,45	20,45	20,40	20,41	20,43	20,42	20,43	20,48	20,44	20,41	20,42	20,39	20,55	20,57	20,44	20,50	20,46	20,50	20,58	20,48	20,41	20,41	20,43	20,35	20,45	20,45	20,42	20,37	20,47	20,53	20,56	20,55	20,55	20,45	20,34	20,41	20,48	20,47	20,46	20,57	20,57	20,44	20,47	20,44	20,49	20,53	20,53	20,46	20,43	20,49	20,50	20,51	20,43	20,43	20,47	20,50	20,46	20,42	20,42	20,37	20,45	20,47	20,44	20,45	20,42	20,36	20,37	20,47	20,48	20,42	20,38	20,34	20,40	20,39	20,33	20,37	20,41	20,49	20,53	20,48	20,35	20,38	20,49	20,50	20,54	20,38	20,44	20,39	20,30	20,39	20,37	20,45	20,48	20,43	20,38	
20,48	20,42	20,33	20,40	20,51	20,46	20,41	20,34	20,39	20,45	20,38	20,45	20,44	20,42	20,46	20,49	20,44	20,46	20,53	20,50	20,43	20,42	20,45	20,43	20,43	20,53	20,50	20,38	20,48	20,53	20,39	20,41	20,40	20,33	20,40	20,46	20,53	20,46	20,37	20,41	20,39	20,46	20,36	20,35	20,49	20,43	20,41	20,45	20,35	20,31	20,42	20,40	20,36	20,43	20,46	20,40	20,42	20,42	20,46	20,50	20,46	20,41	20,40	20,50	20,53	20,51	20,50	20,47	20,35	20,41	20,40	20,48	20,52	20,55	20,48	20,46	20,39	20,44	20,53	20,53	20,58	20,58	20,42	20,45	20,45	20,46	20,53	20,47	20,34	20,42	20,44	20,48	20,51	20,52	20,45	20,48	20,51	20,45	20,41	20,44	20,58	20,52	20,57	20,55	20,45	20,47	20,51	20,51	20,52	20,52	20,46	20,52	20,50	20,50	20,46	20,43	20,38	20,39	20,54	20,49	20,45	20,56	20,57	20,58	20,44	20,47	20,51	20,49	20,48	20,52	20,57	20,50	20,47	20,48	20,57	20,57	20,49	20,47	20,49	20,45	20,52	20,48	20,48	20,57	20,52	20,52	20,47	20,45	20,50	20,47	20,48	20,46	20,44	20,53	20,58	20,57	20,50	20,50	20,49	20,41	20,43	20,48	20,53	20,52	20,43	20,55	20,59	20,53	20,55	20,55	20,62	20,57	20,53	20,54	20,57	20,56	20,53	20,53	20,60	20,58	20,49	20,53	20,58	20,52	20,56	20,57	20,61	20,65	20,51	20,53	20,57	20,60	20,62	20,61	20,54	20,57	20,60	20,51	20,55	20,61	20,62	20,58	20,58	20,63	20,62	20,61	20,64	20,63	20,67	20,61	20,61	20,62	20,60	20,62	20,64	20,68	20,68	20,70	20,65	20,63	20,65	20,67	20,70	20,59	20,53	20,64	20,71	20,70	20,76	20,64	20,60	20,66	20,73	20,66	20,68	20,72	20,72	20,72	20,65	20,68	20,72	20,78	20,83	20,82	20,73	20,70	20,75	20,69	20,78	20,79	20,78	20,80	20,79	20,75	20,78	20,79	20,75	20,80	20,74	20,68	20,70	20,69	20,69	20,76	20,78	20,73	20,72	20,76	20,84	20,74	20,80	20,77	20,78	20,87	20,76	20,73	20,81	20,84	20,80	20,80	20,71	20,62	20,73	20,81	20,79	20,80	20,72	20,66	20,73	20,79	20,74	20,83	20,81	20,82	20,79	20,77	20,75	20,72	20,77	20,76	20,72	20,76	20,78	20,79	20,77	20,77	20,76	20,78	20,84	20,82	20,86	20,82	20,75	20,81	20,81	20,72	20,71	20,83	20,85	20,83	20,79	20,82	20,78	20,77	20,75	20,77	20,77	20,78	20,78	20,81	20,80	20,78	20,82	20,85	20,86	20,84	20,74	20,78	20,80	20,83	20,76	20,72	20,75	20,78	20,79	20,82	20,74	20,78	20,84	20,82	20,79	20,71	20,74	20,73	20,77	20,77	20,77	20,83	20,77	20,74	20,75	20,77	20,81	20,72	20,77	20,81	20,71	20,71	20,76	20,66	20,63	20,74	20,74	20,80	20,82	20,81	20,77	20,71	20,79	20,80	20,73	20,76	20,81	20,82	20,76	20,67	20,69	20,73	20,77	20,85	20,77	20,71	20,69	20,73	20,73	20,71	20,71	20,72	20,74	20,75	20,78	20,76	20,64	20,65	20,76	20,75	20,72	20,67	20,72	20,68	20,63	20,64	20,71	20,68	20,69	20,72	20,66	20,59	20,63	20,68	20,62	20,63	20,63	20,67	20,59	20,59	20,59	20,58	20,54	20,63	20,63	20,54	20,64	20,68	20,63	20,65	20,61	20,57	20,57	20,53	20,62	20,65	20,62	20,56	20,59	20,56	20,58	20,57	20,62	20,59	20,59	20,62	20,66	20,61	20,53	20,45	20,45	20,47	20,55	20,58	20,60	20,55	20,45	20,55	20,57	20,60	20,64	20,62	20,58	20,52	20,60	20,57	20,54	20,49	20,53	20,60	20,52	20,50	20,50	20,50	20,46	20,49	20,54	20,52	20,53	20,49	20,53	20,54	20,52	20,52	20,46	20,45	20,60	20,56	20,55	20,47	20,41	20,48	20,47	20,51	20,52	20,48	20,45	20,48	20,57	20,54	20,51	20,44	20,43	20,54	20,49	20,51	20,41	20,43	20,42	20,45	20,49	20,41	20,37	20,47	20,51	20,51	20,46	20,55	20,54	20,47	20,46	20,49	20,48	20,43	20,40	20,44	20,47	20,52	20,45	20,38	20,40	20,44	20,57	20,54	20,51	20,46	20,48	20,51	20,47	20,47	20,50	20,40	20,47	20,55	20,48	20,45	20,55	20,45	20,40	20,50	20,47	20,50	20,58	20,51	20,47	20,51	20,49	20,55	20,44	20,43	20,45	20,43	20,42	20,44	20,49	20,49	20,37	20,46	20,51	20,51	20,54	20,49	20,44	20,38	20,38	20,38	20,47	20,47	20,53	20,49	20,40	20,41	20,46	20,40	20,43	20,47	20,50	20,49	20,44	20,50	20,55	20,45	20,35	20,47	20,56	20,44	20,44	20,53	20,44	20,43	20,51	20,46	20,46	20,53	20,51	20,41	20,49	20,40	20,47	20,40	20,28	20,31	20,41	20,47	20,38	20,39	20,39	20,45	20,51	20,42	20,38	20,52	20,50	20,42	20,40	20,41	20,50	20,40	20,39	20,27	20,46	20,50	20,39	20,37	
20,48	20,56	20,39	20,37	20,41	20,44	20,44	20,51	20,45	20,35	20,32	20,38	20,39	20,41	20,44	20,50	20,45	20,45	20,45	20,46	20,41	20,43	20,45	20,45	20,53	20,48	20,50	20,44	20,43	20,52	20,37	20,40	20,44	20,36	20,33	20,44	20,48	20,50	20,47	20,41	20,40	20,45	20,46	20,42	20,49	20,49	20,42	20,48	20,50	20,44	20,53	20,46	20,33	20,41	20,49	20,47	20,51	20,47	20,38	20,43	20,49	20,48	20,46	20,46	20,52	20,57	20,56	20,37	20,36	20,40	20,40	20,53	20,52	20,51	20,53	20,53	20,48	20,42	20,52	20,52	20,45	20,54	20,47	20,50	20,44	20,41	20,48	20,49	20,42	20,48	20,50	20,45	20,52	20,51	20,51	20,45	20,49	20,49	20,53	20,55	20,54	20,52	20,58	20,56	20,46	20,43	20,52	20,58	20,62	20,49	20,47	20,53	20,54	20,54	20,53	20,45	20,44	20,49	20,56	20,46	20,48	20,47	20,51	20,54	20,51	20,53	20,56	20,53	20,47	20,50	20,57	20,52	20,51	20,53	20,55	20,65	20,56	20,51	20,44	20,50	20,53	20,51	20,48	20,60	20,54	20,51	20,51	20,49	20,52	20,51	20,48	20,54	20,54	20,50	20,54	20,60	20,51	20,55	20,59	20,47	20,37	20,47	20,56	20,52	20,58	20,45	20,57	20,53	20,51	20,57	20,62	20,54	20,48	20,51	20,56	20,54	20,56	20,57	20,56	20,55	20,56	20,53	20,65	20,56	20,52	20,55	20,65	20,62	20,53	20,49	20,59	20,59	20,62	20,64	20,58	20,63	20,59	20,44	20,53	20,61	20,65	20,53	20,57	20,57	20,61	20,69	20,66	20,60	20,64	20,59	20,60	20,67	20,65	20,57	20,68	20,75	20,71	20,71	20,66	20,66	20,69	20,76	20,75	20,64	20,63	20,66	20,69	20,71	20,72	20,73	20,68	20,69	20,73	20,74	20,74	20,74	20,66	20,74	20,72	20,68	20,78	20,76	20,81	20,85	20,77	20,60	20,76	20,78	20,70	20,75	20,83	20,80	20,71	20,71	20,78	20,79	20,79	20,80	20,75	20,78	20,78	20,73	20,78	20,74	20,75	20,76	20,79	20,82	20,84	20,75	20,86	20,78	20,70	20,83	20,78	20,79	20,79	20,89	20,88	20,82	20,77	20,76	20,74	20,75	20,79	20,81	20,70	20,65	20,68	20,74	20,78	20,78	20,86	20,88	20,87	20,76	20,74	20,84	20,82	20,78	20,77	20,77	20,80	20,81	20,81	20,72	20,70	20,76	20,80	20,85	20,84	20,84	20,75	20,85	20,80	20,74	20,77	20,80	20,83	20,77	20,79	20,87	20,81	20,79	20,80	20,80	20,84	20,86	20,84	20,82	20,88	20,79	20,79	20,84	20,84	20,80	20,77	20,81	20,79	20,81	20,81	20,74	20,76	20,80	20,77	20,85	20,82	20,81	20,80	20,73	20,85	20,76	20,76	20,74	20,78	20,82	20,82	20,81	20,86	20,79	20,84	20,89	20,84	20,80	20,76	20,83	20,80	20,75	20,83	20,79	20,70	20,76	20,76	20,79	20,84	20,83	20,74	20,79	20,82	20,84	20,82	20,80	20,88	20,81	20,67	20,74	20,79	20,78	20,82	20,86	20,80	20,77	20,75	20,77	20,76	20,71	20,67	20,79	20,85	20,84	20,83	20,76	20,68	20,71	20,79	20,73	20,72	20,68	20,69	20,69	20,68	20,74	20,75	20,67	20,70	20,73	20,68	20,65	20,65	20,67	20,61	20,67	20,70	20,66	20,60	20,60	20,60	20,67	20,58	20,59	20,69	20,63	20,70	20,63	20,69	20,70	20,64	20,54	20,51	20,57	20,60	20,61	20,59	20,60	20,64	20,62	20,69	20,59	20,54	20,59	20,63	20,66	20,73	20,67	20,68	20,56	20,47	20,56	20,52	20,57	20,58	20,56	20,61	20,60	20,62	20,59	20,57	20,58	20,55	20,45	20,50	20,50	20,53	20,52	20,54	20,68	20,68	20,58	20,51	20,52	20,51	20,52	20,59	20,56	20,46	20,47	20,53	20,53	20,48	20,50	20,51	20,52	20,55	20,56	20,48	20,50	20,46	20,51	20,49	20,45	20,52	20,44	20,44	20,55	20,54	20,51	20,50	20,49	20,48	20,58	20,59	20,52	20,46	20,48	20,47	20,45	20,45	20,42	20,39	20,49	20,49	20,57	20,51	20,59	20,52	20,45	20,52	20,47	20,43	20,48	20,46	20,41	20,50	20,51	20,49	20,46	20,49	20,55	20,52	20,55	20,52	20,45	20,46	20,43	20,35	20,44	20,49	20,47	20,49	20,52	20,51	20,42	20,54	20,51	20,44	20,49	20,48	20,53	20,51	20,52	20,44	20,44	20,48	20,47	20,46	20,45	20,46	20,41	20,38	20,45	20,47	20,43	20,41	20,47	20,46	20,47	20,48	20,41	20,44	20,45	20,48	20,49	20,46	20,47	20,50	20,47	20,40	20,39	20,33	20,41	20,40	20,45	20,50	20,48	20,47	20,43	20,51	20,49	20,38	20,36	20,50	20,45	20,36	20,51	20,50	20,45	20,55	20,47	20,41	20,47	20,55	20,52	20,42	20,39	20,43	20,46	20,32	20,29	20,34	20,37	20,43	20,44	20,44	20,42	20,42	20,41	20,46	20,54	20,46	20,40	20,38	20,40	20,45	20,51	20,46	20,38	20,48	20,48	20,41	20,43	
20,39	20,40	20,41	20,32	20,37	20,42	20,46	20,54	20,45	20,34	20,33	20,43	20,37	20,30	20,39	20,46	20,41	20,41	20,37	20,33	20,42	20,48	20,45	20,46	20,53	20,42	20,45	20,51	20,49	20,54	20,57	20,57	20,43	20,40	20,40	20,38	20,51	20,50	20,42	20,39	20,40	20,53	20,53	20,47	20,43	20,43	20,43	20,43	20,45	20,54	20,51	20,44	20,34	20,40	20,49	20,51	20,53	20,48	20,39	20,40	20,48	20,46	20,44	20,53	20,53	20,51	20,53	20,42	20,38	20,47	20,50	20,57	20,59	20,51	20,50	20,40	20,45	20,50	20,43	20,45	20,41	20,51	20,58	20,54	20,47	20,47	20,46	20,54	20,53	20,48	20,42	20,46	20,52	20,54	20,39	20,45	20,59	20,53	20,47	20,52	20,42	20,51	20,61	20,50	20,51	20,49	20,53	20,53	20,56	20,50	20,47	20,50	20,55	20,53	20,46	20,52	20,49	20,45	20,52	20,39	20,42	20,50	20,50	20,47	20,53	20,58	20,61	20,51	20,50	20,58	20,56	20,55	20,56	20,52	20,57	20,55	20,49	20,51	20,45	20,50	20,52	20,56	20,56	20,52	20,55	20,44	20,49	20,59	20,53	20,53	20,57	20,60	20,57	20,53	20,53	20,53	20,51	20,48	20,51	20,49	20,45	20,54	20,56	20,56	20,58	20,53	20,49	20,54	20,55	20,56	20,60	20,57	20,50	20,56	20,60	20,57	20,57	20,62	20,55	20,51	20,53	20,52	20,56	20,54	20,51	20,60	20,66	20,59	20,50	20,44	20,54	20,64	20,60	20,57	20,62	20,63	20,67	20,50	20,54	20,65	20,61	20,57	20,60	20,68	20,66	20,64	20,66	20,63	20,61	20,58	20,59	20,62	20,61	20,60	20,71	20,71	20,69	20,65	20,62	20,54	20,61	20,66	20,68	20,59	20,64	20,67	20,67	20,72	20,76	20,71	20,72	20,70	20,74	20,70	20,75	20,72	20,67	20,67	20,74	20,70	20,72	20,75	20,72	20,81	20,80	20,76	20,74	20,75	20,76	20,76	20,84	20,81	20,78	20,71	20,69	20,81	20,78	20,78	20,75	20,81	20,78	20,73	20,79	20,84	20,69	20,71	20,78	20,82	20,78	20,76	20,82	20,84	20,68	20,73	20,79	20,82	20,82	20,82	20,79	20,79	20,78	20,82	20,86	20,74	20,72	20,85	20,73	20,66	20,71	20,71	20,75	20,82	20,75	20,78	20,82	20,80	20,76	20,91	20,84	20,81	20,81	20,77	20,71	20,79	20,82	20,77	20,70	20,78	20,79	20,83	20,89	20,82	20,84	20,83	20,81	20,80	20,86	20,76	20,77	20,76	20,74	20,79	20,73	20,78	20,86	20,79	20,78	20,86	20,77	20,80	20,83	20,79	20,84	20,81	20,80	20,86	20,78	20,78	20,85	20,83	20,82	20,81	20,77	20,80	20,75	20,83	20,84	20,83	20,76	20,82	20,82	20,73	20,76	20,73	20,77	20,82	20,81	20,76	20,82	20,85	20,83	20,88	20,85	20,80	20,82	20,81	20,79	20,78	20,80	20,76	20,74	20,76	20,74	20,75	20,84	20,77	20,69	20,78	20,85	20,72	20,77	20,83	20,82	20,84	20,69	20,71	20,77	20,79	20,84	20,81	20,80	20,79	20,75	20,76	20,72	20,70	20,68	20,71	20,82	20,83	20,79	20,74	20,75	20,79	20,77	20,70	20,63	20,62	20,65	20,70	20,76	20,75	20,72	20,73	20,73	20,73	20,67	20,58	20,59	20,68	20,70	20,68	20,71	20,67	20,64	20,66	20,66	20,68	20,66	20,64	20,69	20,66	20,73	20,71	20,68	20,68	20,60	20,56	20,56	20,64	20,61	20,54	20,57	20,66	20,63	20,56	20,65	20,67	20,58	20,52	20,68	20,71	20,71	20,69	20,62	20,63	20,56	20,56	20,59	20,59	20,62	20,65	20,69	20,60	20,56	20,61	20,59	20,60	20,54	20,49	20,46	20,54	20,49	20,48	20,58	20,56	20,65	20,63	20,49	20,54	20,54	20,45	20,49	20,51	20,54	20,54	20,56	20,59	20,50	20,53	20,51	20,48	20,52	20,56	20,42	20,46	20,52	20,48	20,51	20,52	20,50	20,47	20,45	20,50	20,49	20,55	20,60	20,55	20,55	20,52	20,55	20,49	20,44	20,49	20,56	20,44	20,32	20,35	20,44	20,52	20,53	20,55	20,57	20,55	20,53	20,49	20,52	20,51	20,50	20,47	20,46	20,44	20,49	20,48	20,50	20,51	20,52	20,56	20,52	20,42	20,52	20,49	20,50	20,41	20,42	20,40	20,49	20,49	20,46	20,45	20,55	20,48	20,43	20,42	20,47	20,45	20,45	20,52	20,58	20,58	20,51	20,40	20,48	20,49	20,51	20,47	20,50	20,46	20,44	20,47	20,57	20,48	20,47	20,52	20,48	20,42	20,48	20,50	20,54	20,45	20,52	20,58	20,42	20,49	20,53	20,46	20,41	20,35	20,26	20,40	20,52	20,55	20,49	20,44	20,44	20,45	20,51	20,56	20,46	20,38	20,45	20,45	20,42	20,50	20,48	20,50	20,53	20,43	20,52	20,43	20,43	20,46	20,38	20,38	20,47	20,44	20,38	20,40	20,41	20,39	20,31	20,43	20,49	20,40	20,45	20,41	20,44	20,50	20,48	20,52	20,36	20,36	20,41	20,48	20,51	20,45	20,51	20,50	20,45	20,46	
20,33	20,31	20,37	20,30	20,31	20,42	20,41	20,50	20,44	20,33	20,38	20,43	20,47	20,40	20,32	20,34	20,32	20,36	20,39	20,44	20,40	20,44	20,49	20,55	20,50	20,45	20,51	20,54	20,48	20,47	20,49	20,46	20,39	20,42	20,45	20,39	20,46	20,46	20,46	20,42	20,40	20,46	20,51	20,42	20,40	20,39	20,42	20,46	20,41	20,50	20,48	20,48	20,44	20,44	20,47	20,44	20,42	20,44	20,45	20,45	20,39	20,44	20,50	20,53	20,51	20,45	20,48	20,42	20,40	20,50	20,47	20,48	20,53	20,51	20,50	20,39	20,37	20,46	20,51	20,48	20,46	20,45	20,49	20,50	20,46	20,42	20,45	20,44	20,50	20,52	20,52	20,50	20,51	20,56	20,45	20,49	20,54	20,62	20,53	20,46	20,53	20,54	20,54	20,43	20,44	20,50	20,54	20,54	20,50	20,53	20,47	20,49	20,50	20,53	20,47	20,50	20,42	20,42	20,55	20,48	20,44	20,50	20,49	20,46	20,45	20,49	20,53	20,54	20,53	20,51	20,53	20,58	20,53	20,50	20,56	20,57	20,54	20,54	20,55	20,52	20,48	20,50	20,53	20,62	20,52	20,53	20,50	20,58	20,46	20,46	20,49	20,52	20,50	20,49	20,51	20,50	20,56	20,60	20,54	20,46	20,49	20,62	20,59	20,56	20,52	20,49	20,52	20,50	20,55	20,55	20,52	20,53	20,59	20,65	20,61	20,49	20,50	20,57	20,55	20,53	20,52	20,52	20,52	20,53	20,56	20,60	20,54	20,54	20,54	20,49	20,58	20,65	20,62	20,57	20,60	20,59	20,63	20,60	20,53	20,60	20,61	20,56	20,59	20,56	20,68	20,65	20,65	20,70	20,63	20,59	20,63	20,68	20,64	20,67	20,69	20,64	20,68	20,71	20,70	20,57	20,58	20,59	20,64	20,58	20,60	20,63	20,64	20,72	20,81	20,75	20,66	20,71	20,70	20,67	20,69	20,72	20,67	20,69	20,65	20,69	20,74	20,67	20,66	20,75	20,73	20,69	20,73	20,76	20,77	20,78	20,79	20,78	20,79	20,73	20,69	20,78	20,77	20,77	20,81	20,78	20,79	20,70	20,76	20,81	20,77	20,79	20,77	20,85	20,82	20,73	20,80	20,79	20,76	20,77	20,71	20,81	20,84	20,75	20,66	20,70	20,76	20,80	20,78	20,81	20,71	20,84	20,81	20,72	20,74	20,73	20,78	20,82	20,81	20,73	20,73	20,74	20,80	20,87	20,86	20,79	20,77	20,78	20,75	20,78	20,81	20,74	20,78	20,80	20,80	20,79	20,79	20,81	20,87	20,78	20,73	20,83	20,82	20,83	20,76	20,72	20,81	20,85	20,78	20,78	20,82	20,73	20,71	20,87	20,85	20,84	20,83	20,80	20,83	20,86	20,82	20,86	20,78	20,77	20,86	20,83	20,82	20,83	20,74	20,80	20,78	20,83	20,78	20,86	20,79	20,83	20,84	20,78	20,72	20,68	20,77	20,74	20,68	20,74	20,81	20,83	20,85	20,84	20,90	20,81	20,87	20,86	20,81	20,78	20,79	20,78	20,71	20,76	20,80	20,79	20,74	20,81	20,78	20,73	20,69	20,73	20,74	20,82	20,78	20,83	20,81	20,74	20,80	20,76	20,82	20,83	20,72	20,80	20,77	20,76	20,73	20,70	20,70	20,73	20,74	20,76	20,71	20,61	20,73	20,80	20,74	20,75	20,67	20,65	20,71	20,68	20,67	20,71	20,65	20,72	20,78	20,75	20,73	20,69	20,64	20,65	20,69	20,66	20,70	20,67	20,60	20,65	20,71	20,71	20,61	20,65	20,72	20,58	20,59	20,66	20,62	20,62	20,63	20,54	20,55	20,58	20,58	20,55	20,60	20,66	20,56	20,57	20,63	20,61	20,59	20,58	20,65	20,69	20,67	20,64	20,65	20,55	20,52	20,51	20,64	20,65	20,63	20,58	20,60	20,60	20,56	20,59	20,54	20,55	20,52	20,51	20,44	20,57	20,57	20,54	20,52	20,61	20,62	20,67	20,56	20,55	20,56	20,53	20,50	20,47	20,56	20,58	20,57	20,52	20,44	20,55	20,56	20,45	20,53	20,62	20,50	20,48	20,44	20,45	20,50	20,59	20,52	20,51	20,45	20,45	20,47	20,48	20,51	20,53	20,47	20,49	20,52	20,43	20,49	20,51	20,58	20,47	20,35	20,36	20,45	20,56	20,48	20,47	20,52	20,56	20,49	20,51	20,48	20,50	20,46	20,52	20,44	20,34	20,43	20,47	20,50	20,53	20,45	20,46	20,52	20,46	20,50	20,47	20,43	20,48	20,48	20,52	20,53	20,46	20,49	20,49	20,53	20,53	20,51	20,38	20,37	20,45	20,45	20,50	20,44	20,51	20,56	20,45	20,35	20,42	20,43	20,47	20,45	20,41	20,38	20,43	20,51	20,50	20,41	20,48	20,49	20,48	20,51	20,61	20,52	20,50	20,53	20,52	20,50	20,45	20,48	20,40	20,39	20,29	20,34	20,40	20,41	20,49	20,45	20,50	20,41	20,39	20,49	20,44	20,47	20,39	20,44	20,50	20,45	20,49	20,47	20,46	20,47	20,44	20,45	20,46	20,33	20,43	20,49	20,38	20,49	20,45	20,39	20,37	20,45	20,37	20,38	20,37	20,45	20,45	20,53	20,56	20,42	20,43	20,42	20,43	20,39	20,37	20,43	20,42	20,44	20,45	20,44	20,47	20,51	20,52	
20,40	20,40	20,32	20,31	20,30	20,36	20,43	20,45	20,46	20,38	20,42	20,40	20,47	20,52	20,48	20,38	20,31	20,39	20,38	20,46	20,45	20,42	20,47	20,46	20,51	20,48	20,47	20,44	20,43	20,39	20,37	20,35	20,39	20,44	20,41	20,33	20,37	20,38	20,43	20,52	20,44	20,43	20,42	20,45	20,44	20,34	20,43	20,47	20,47	20,51	20,43	20,40	20,48	20,49	20,55	20,45	20,34	20,35	20,45	20,42	20,42	20,49	20,50	20,55	20,51	20,50	20,52	20,40	20,41	20,52	20,49	20,52	20,49	20,59	20,50	20,33	20,35	20,42	20,46	20,46	20,47	20,50	20,50	20,44	20,43	20,42	20,51	20,45	20,43	20,50	20,46	20,45	20,45	20,52	20,44	20,45	20,47	20,55	20,53	20,49	20,55	20,49	20,49	20,44	20,35	20,42	20,45	20,51	20,55	20,48	20,45	20,50	20,52	20,53	20,55	20,46	20,35	20,37	20,47	20,39	20,44	20,54	20,59	20,46	20,35	20,48	20,51	20,55	20,54	20,47	20,46	20,54	20,52	20,52	20,47	20,51	20,57	20,59	20,54	20,51	20,58	20,47	20,43	20,54	20,51	20,48	20,51	20,51	20,50	20,51	20,52	20,54	20,56	20,46	20,50	20,51	20,48	20,61	20,65	20,53	20,50	20,50	20,53	20,56	20,53	20,57	20,55	20,48	20,53	20,54	20,51	20,51	20,58	20,56	20,54	20,49	20,51	20,53	20,54	20,49	20,46	20,46	20,50	20,50	20,52	20,56	20,57	20,54	20,57	20,56	20,60	20,67	20,62	20,60	20,57	20,61	20,67	20,60	20,57	20,61	20,73	20,65	20,60	20,58	20,60	20,63	20,58	20,62	20,69	20,67	20,66	20,69	20,72	20,70	20,61	20,57	20,70	20,71	20,68	20,68	20,59	20,59	20,63	20,61	20,65	20,65	20,68	20,75	20,78	20,76	20,68	20,71	20,66	20,64	20,67	20,74	20,70	20,68	20,70	20,65	20,70	20,71	20,72	20,82	20,70	20,68	20,74	20,79	20,80	20,79	20,77	20,82	20,81	20,74	20,74	20,82	20,76	20,75	20,76	20,79	20,84	20,76	20,79	20,81	20,73	20,74	20,75	20,78	20,78	20,80	20,82	20,75	20,73	20,77	20,77	20,78	20,81	20,79	20,67	20,74	20,80	20,75	20,74	20,82	20,86	20,85	20,86	20,82	20,78	20,80	20,80	20,84	20,85	20,78	20,79	20,80	20,83	20,88	20,84	20,77	20,74	20,82	20,77	20,76	20,84	20,79	20,82	20,77	20,76	20,79	20,79	20,81	20,83	20,80	20,82	20,80	20,78	20,78	20,73	20,69	20,76	20,86	20,87	20,81	20,72	20,68	20,75	20,85	20,88	20,87	20,83	20,82	20,78	20,87	20,90	20,87	20,80	20,89	20,94	20,89	20,86	20,81	20,81	20,79	20,76	20,76	20,75	20,76	20,83	20,82	20,83	20,77	20,75	20,75	20,77	20,76	20,67	20,71	20,81	20,83	20,81	20,84	20,86	20,78	20,84	20,83	20,80	20,79	20,80	20,77	20,75	20,77	20,76	20,82	20,83	20,82	20,84	20,87	20,73	20,76	20,80	20,79	20,76	20,77	20,81	20,79	20,75	20,65	20,74	20,85	20,76	20,79	20,81	20,80	20,72	20,69	20,69	20,73	20,72	20,66	20,72	20,63	20,67	20,73	20,69	20,75	20,72	20,69	20,70	20,71	20,68	20,66	20,72	20,69	20,66	20,71	20,69	20,69	20,67	20,65	20,68	20,61	20,61	20,66	20,56	20,63	20,60	20,61	20,59	20,58	20,59	20,55	20,53	20,57	20,59	20,65	20,71	20,62	20,58	20,50	20,55	20,63	20,58	20,68	20,55	20,56	20,70	20,58	20,51	20,56	20,60	20,62	20,60	20,61	20,63	20,54	20,49	20,57	20,54	20,56	20,57	20,52	20,51	20,61	20,62	20,59	20,61	20,60	20,51	20,58	20,57	20,58	20,57	20,51	20,51	20,60	20,57	20,59	20,57	20,56	20,58	20,55	20,59	20,52	20,52	20,54	20,55	20,50	20,48	20,52	20,53	20,43	20,53	20,54	20,58	20,48	20,33	20,44	20,52	20,54	20,47	20,47	20,48	20,48	20,48	20,53	20,47	20,47	20,44	20,47	20,45	20,42	20,37	20,43	20,51	20,51	20,46	20,40	20,47	20,60	20,58	20,48	20,49	20,48	20,52	20,50	20,44	20,43	20,44	20,49	20,48	20,43	20,47	20,51	20,52	20,48	20,48	20,48	20,47	20,49	20,52	20,47	20,40	20,49	20,44	20,43	20,44	20,43	20,46	20,63	20,58	20,48	20,46	20,34	20,27	20,39	20,48	20,54	20,48	20,44	20,40	20,48	20,48	20,37	20,35	20,37	20,43	20,44	20,38	20,41	20,42	20,45	20,44	20,39	20,45	20,44	20,44	20,43	20,40	20,47	20,51	20,48	20,47	20,43	20,45	20,49	20,47	20,37	20,40	20,51	20,43	20,47	20,43	20,45	20,44	20,43	20,54	20,46	20,40	20,37	20,37	20,38	20,48	20,53	20,50	20,40	20,44	20,45	20,37	20,41	20,44	20,36	20,39	20,38	20,46	20,50	20,38	20,36	20,39	20,38	20,38	20,37	20,38	20,40	20,48	20,53	20,38	20,37	20,38	20,47	20,44	20,41	20,45	20,41	20,42	20,39	20,42	20,45	20,50	20,48	
20,41	20,40	20,31	20,29	20,27	20,35	20,44	20,39	20,45	20,42	20,40	20,42	20,43	20,51	20,50	20,47	20,39	20,33	20,31	20,39	20,38	20,40	20,47	20,50	20,53	20,51	20,34	20,42	20,45	20,43	20,36	20,37	20,44	20,45	20,42	20,46	20,50	20,42	20,37	20,40	20,39	20,47	20,48	20,40	20,48	20,39	20,42	20,44	20,45	20,47	20,41	20,42	20,52	20,50	20,48	20,45	20,43	20,41	20,44	20,44	20,45	20,43	20,48	20,48	20,45	20,48	20,54	20,41	20,41	20,50	20,47	20,57	20,59	20,55	20,54	20,40	20,36	20,43	20,48	20,49	20,48	20,47	20,52	20,49	20,42	20,49	20,57	20,62	20,49	20,51	20,51	20,42	20,43	20,43	20,44	20,46	20,45	20,48	20,57	20,52	20,54	20,51	20,45	20,43	20,44	20,45	20,42	20,45	20,56	20,51	20,44	20,51	20,52	20,49	20,49	20,50	20,49	20,44	20,45	20,39	20,39	20,54	20,59	20,58	20,44	20,44	20,48	20,51	20,49	20,52	20,50	20,51	20,50	20,51	20,43	20,51	20,48	20,53	20,55	20,48	20,53	20,51	20,44	20,55	20,42	20,48	20,56	20,48	20,47	20,53	20,51	20,54	20,61	20,51	20,45	20,50	20,58	20,57	20,64	20,54	20,52	20,47	20,43	20,59	20,59	20,63	20,62	20,58	20,52	20,40	20,53	20,54	20,53	20,49	20,48	20,54	20,61	20,60	20,54	20,53	20,60	20,49	20,47	20,48	20,55	20,57	20,57	20,60	20,55	20,62	20,59	20,60	20,61	20,62	20,57	20,56	20,70	20,61	20,61	20,66	20,58	20,53	20,63	20,66	20,59	20,63	20,56	20,52	20,68	20,65	20,63	20,69	20,73	20,68	20,64	20,63	20,61	20,65	20,72	20,82	20,73	20,60	20,66	20,63	20,64	20,69	20,66	20,66	20,68	20,72	20,69	20,73	20,75	20,74	20,75	20,71	20,65	20,68	20,73	20,70	20,70	20,74	20,71	20,81	20,79	20,77	20,72	20,72	20,84	20,74	20,66	20,72	20,79	20,74	20,75	20,86	20,81	20,75	20,81	20,80	20,82	20,79	20,79	20,87	20,84	20,81	20,81	20,78	20,80	20,85	20,89	20,85	20,80	20,82	20,80	20,80	20,78	20,79	20,73	20,68	20,72	20,77	20,77	20,82	20,90	20,90	20,84	20,74	20,80	20,80	20,84	20,79	20,84	20,84	20,82	20,78	20,85	20,91	20,85	20,82	20,83	20,81	20,82	20,79	20,83	20,80	20,78	20,81	20,78	20,80	20,83	20,79	20,83	20,84	20,86	20,86	20,81	20,78	20,72	20,77	20,81	20,85	20,89	20,81	20,81	20,70	20,77	20,89	20,85	20,83	20,82	20,82	20,81	20,91	20,89	20,82	20,78	20,87	20,94	20,91	20,87	20,79	20,80	20,80	20,77	20,83	20,81	20,82	20,81	20,89	20,85	20,76	20,74	20,78	20,79	20,76	20,80	20,81	20,81	20,83	20,87	20,85	20,87	20,77	20,82	20,90	20,84	20,80	20,81	20,76	20,73	20,83	20,78	20,76	20,87	20,92	20,83	20,85	20,87	20,81	20,80	20,84	20,83	20,81	20,80	20,74	20,74	20,67	20,73	20,84	20,79	20,79	20,71	20,73	20,77	20,67	20,65	20,71	20,67	20,66	20,70	20,75	20,76	20,76	20,69	20,68	20,71	20,70	20,62	20,70	20,75	20,69	20,74	20,70	20,69	20,66	20,67	20,64	20,70	20,71	20,63	20,60	20,58	20,67	20,57	20,56	20,63	20,62	20,57	20,53	20,60	20,63	20,58	20,57	20,60	20,63	20,65	20,61	20,59	20,57	20,53	20,51	20,58	20,66	20,58	20,60	20,62	20,62	20,58	20,57	20,56	20,59	20,63	20,62	20,57	20,53	20,56	20,60	20,60	20,54	20,52	20,62	20,64	20,66	20,63	20,59	20,66	20,57	20,53	20,57	20,61	20,61	20,52	20,42	20,52	20,57	20,54	20,55	20,55	20,48	20,51	20,54	20,56	20,52	20,52	20,56	20,58	20,55	20,53	20,58	20,53	20,44	20,55	20,54	20,49	20,52	20,38	20,40	20,45	20,46	20,42	20,45	20,46	20,49	20,55	20,49	20,51	20,45	20,48	20,51	20,42	20,40	20,38	20,40	20,51	20,56	20,53	20,40	20,49	20,57	20,52	20,49	20,51	20,46	20,56	20,43	20,38	20,45	20,48	20,47	20,50	20,43	20,44	20,45	20,49	20,48	20,42	20,47	20,54	20,49	20,48	20,53	20,51	20,49	20,51	20,51	20,51	20,46	20,45	20,55	20,56	20,52	20,45	20,35	20,33	20,41	20,49	20,52	20,52	20,49	20,49	20,51	20,49	20,45	20,39	20,35	20,44	20,49	20,49	20,41	20,41	20,44	20,42	20,44	20,42	20,44	20,45	20,48	20,47	20,46	20,42	20,38	20,46	20,43	20,37	20,49	20,58	20,48	20,35	20,44	20,51	20,49	20,47	20,42	20,48	20,52	20,56	20,42	20,39	20,40	20,42	20,39	20,39	20,51	20,49	20,46	20,46	20,48	20,44	20,39	20,40	20,36	20,34	20,42	20,51	20,46	20,41	20,37	20,46	20,39	20,36	20,39	20,48	20,37	20,47	20,45	20,36	20,46	20,41	20,45	20,48	20,46	20,47	20,47	20,47	20,40	20,37	20,51	20,50	20,49	
20,41	20,42	20,35	20,21	20,21	20,35	20,46	20,39	20,42	20,50	20,37	20,36	20,40	20,45	20,48	20,51	20,40	20,31	20,34	20,33	20,38	20,41	20,47	20,56	20,47	20,45	20,40	20,49	20,49	20,49	20,46	20,40	20,33	20,36	20,42	20,42	20,51	20,48	20,35	20,34	20,37	20,51	20,47	20,30	20,45	20,46	20,40	20,37	20,41	20,46	20,43	20,44	20,52	20,48	20,43	20,50	20,45	20,45	20,46	20,43	20,41	20,49	20,44	20,47	20,43	20,43	20,53	20,48	20,38	20,49	20,53	20,52	20,58	20,54	20,54	20,52	20,45	20,44	20,52	20,55	20,54	20,49	20,47	20,46	20,43	20,55	20,57	20,58	20,43	20,45	20,49	20,56	20,48	20,47	20,46	20,48	20,50	20,47	20,52	20,55	20,55	20,56	20,52	20,56	20,54	20,52	20,52	20,46	20,46	20,43	20,45	20,48	20,48	20,55	20,51	20,51	20,54	20,54	20,52	20,43	20,43	20,49	20,50	20,60	20,47	20,49	20,46	20,42	20,50	20,46	20,52	20,51	20,51	20,54	20,46	20,48	20,52	20,50	20,53	20,59	20,56	20,51	20,50	20,51	20,48	20,50	20,61	20,55	20,45	20,54	20,57	20,49	20,49	20,47	20,39	20,43	20,59	20,55	20,55	20,50	20,53	20,48	20,43	20,58	20,64	20,57	20,56	20,50	20,47	20,42	20,51	20,54	20,53	20,58	20,56	20,58	20,62	20,54	20,57	20,52	20,52	20,54	20,50	20,51	20,61	20,64	20,62	20,56	20,54	20,54	20,57	20,57	20,57	20,59	20,62	20,57	20,67	20,63	20,56	20,60	20,59	20,61	20,59	20,64	20,59	20,64	20,60	20,55	20,61	20,61	20,59	20,69	20,67	20,66	20,70	20,78	20,63	20,54	20,65	20,74	20,77	20,72	20,63	20,65	20,57	20,72	20,76	20,69	20,68	20,67	20,69	20,74	20,71	20,71	20,77	20,81	20,65	20,69	20,76	20,74	20,74	20,71	20,72	20,74	20,78	20,72	20,72	20,69	20,79	20,76	20,66	20,71	20,81	20,70	20,75	20,85	20,78	20,80	20,85	20,81	20,79	20,86	20,84	20,74	20,74	20,75	20,82	20,89	20,89	20,84	20,78	20,83	20,88	20,86	20,79	20,83	20,93	20,88	20,80	20,77	20,75	20,79	20,78	20,80	20,81	20,85	20,83	20,78	20,84	20,83	20,93	20,89	20,84	20,80	20,86	20,82	20,84	20,92	20,92	20,87	20,82	20,88	20,83	20,84	20,84	20,79	20,77	20,83	20,85	20,83	20,95	20,80	20,80	20,87	20,85	20,81	20,85	20,81	20,81	20,77	20,76	20,84	20,86	20,90	20,82	20,76	20,80	20,88	20,82	20,88	20,79	20,80	20,91	20,88	20,86	20,83	20,77	20,81	20,85	20,90	20,89	20,83	20,83	20,89	20,82	20,86	20,87	20,84	20,84	20,86	20,83	20,78	20,79	20,76	20,75	20,81	20,81	20,81	20,82	20,84	20,88	20,92	20,92	20,84	20,85	20,92	20,86	20,77	20,72	20,76	20,81	20,86	20,81	20,85	20,84	20,91	20,86	20,79	20,87	20,87	20,81	20,85	20,87	20,81	20,82	20,68	20,77	20,77	20,78	20,83	20,81	20,84	20,73	20,66	20,74	20,75	20,71	20,75	20,74	20,77	20,79	20,76	20,73	20,77	20,79	20,82	20,77	20,72	20,74	20,72	20,73	20,74	20,75	20,66	20,67	20,65	20,60	20,60	20,60	20,63	20,61	20,70	20,70	20,63	20,55	20,57	20,55	20,61	20,63	20,60	20,62	20,61	20,60	20,62	20,62	20,62	20,61	20,54	20,63	20,65	20,52	20,47	20,51	20,62	20,56	20,60	20,62	20,63	20,70	20,60	20,56	20,59	20,63	20,57	20,55	20,54	20,57	20,54	20,55	20,62	20,57	20,60	20,66	20,65	20,60	20,55	20,63	20,59	20,50	20,48	20,53	20,57	20,63	20,59	20,57	20,56	20,57	20,63	20,56	20,51	20,49	20,49	20,49	20,51	20,52	20,55	20,56	20,46	20,52	20,54	20,49	20,43	20,49	20,56	20,57	20,60	20,49	20,47	20,45	20,44	20,42	20,47	20,46	20,52	20,62	20,56	20,50	20,49	20,53	20,59	20,46	20,46	20,49	20,45	20,54	20,54	20,49	20,39	20,45	20,57	20,57	20,49	20,51	20,53	20,56	20,48	20,40	20,49	20,56	20,58	20,55	20,45	20,42	20,45	20,49	20,49	20,49	20,48	20,56	20,54	20,47	20,47	20,59	20,51	20,53	20,62	20,66	20,46	20,41	20,46	20,45	20,49	20,54	20,42	20,40	20,47	20,52	20,53	20,47	20,48	20,52	20,52	20,44	20,41	20,46	20,42	20,36	20,49	20,46	20,37	20,40	20,55	20,45	20,43	20,45	20,51	20,53	20,56	20,43	20,44	20,44	20,42	20,50	20,44	20,46	20,41	20,46	20,48	20,41	20,48	20,52	20,53	20,48	20,48	20,54	20,51	20,53	20,50	20,35	20,44	20,47	20,48	20,21	20,44	20,40	20,48	20,54	20,55	20,48	20,41	20,38	20,33	20,36	20,32	20,39	20,36	20,45	20,46	20,46	20,37	20,30	20,35	20,40	20,43	20,47	20,44	20,44	20,48	20,47	20,39	20,41	20,44	20,37	20,46	20,45	20,34	20,34	20,43	20,47	20,42	
20,45	20,49	20,44	20,37	20,30	20,28	20,42	20,49	20,47	20,48	20,28	20,31	20,38	20,37	20,47	20,46	20,39	20,41	20,46	20,36	20,43	20,46	20,42	20,51	20,54	20,49	20,39	20,46	20,53	20,49	20,52	20,45	20,40	20,40	20,44	20,34	20,39	20,40	20,36	20,34	20,42	20,47	20,43	20,24	20,28	20,39	20,39	20,37	20,44	20,53	20,60	20,46	20,45	20,39	20,52	20,48	20,40	20,30	20,38	20,41	20,42	20,51	20,49	20,47	20,44	20,49	20,53	20,58	20,54	20,50	20,50	20,50	20,45	20,51	20,50	20,47	20,43	20,43	20,53	20,58	20,50	20,47	20,46	20,48	20,46	20,46	20,57	20,60	20,49	20,48	20,51	20,51	20,46	20,45	20,40	20,42	20,50	20,55	20,49	20,52	20,53	20,52	20,48	20,60	20,55	20,38	20,49	20,51	20,49	20,46	20,46	20,53	20,51	20,51	20,54	20,49	20,46	20,45	20,48	20,47	20,46	20,50	20,58	20,60	20,47	20,49	20,60	20,50	20,47	20,48	20,52	20,52	20,47	20,48	20,45	20,48	20,45	20,45	20,48	20,56	20,58	20,57	20,59	20,56	20,57	20,51	20,57	20,58	20,51	20,58	20,60	20,56	20,45	20,43	20,40	20,35	20,58	20,57	20,55	20,55	20,52	20,51	20,48	20,59	20,63	20,60	20,54	20,44	20,41	20,52	20,60	20,59	20,56	20,55	20,63	20,59	20,59	20,61	20,59	20,58	20,53	20,54	20,56	20,55	20,66	20,64	20,66	20,50	20,49	20,58	20,58	20,61	20,62	20,56	20,60	20,57	20,59	20,61	20,54	20,61	20,61	20,68	20,68	20,60	20,59	20,68	20,64	20,64	20,67	20,69	20,61	20,71	20,70	20,61	20,62	20,74	20,66	20,58	20,61	20,61	20,63	20,72	20,69	20,61	20,57	20,64	20,75	20,75	20,70	20,69	20,66	20,69	20,67	20,71	20,77	20,75	20,71	20,70	20,81	20,75	20,73	20,76	20,75	20,76	20,72	20,72	20,77	20,77	20,78	20,86	20,77	20,78	20,80	20,74	20,78	20,89	20,85	20,80	20,81	20,81	20,83	20,91	20,89	20,84	20,79	20,80	20,79	20,89	20,86	20,82	20,85	20,85	20,87	20,89	20,79	20,82	20,92	20,90	20,83	20,79	20,76	20,76	20,80	20,81	20,81	20,83	20,90	20,82	20,81	20,84	20,93	20,86	20,86	20,84	20,88	20,88	20,88	20,88	20,89	20,91	20,89	20,85	20,81	20,85	20,90	20,77	20,80	20,83	20,86	20,86	20,83	20,86	20,82	20,89	20,86	20,84	20,85	20,88	20,90	20,82	20,81	20,79	20,86	20,89	20,87	20,87	20,84	20,91	20,86	20,86	20,89	20,87	20,86	20,87	20,91	20,86	20,82	20,80	20,83	20,94	20,93	20,83	20,81	20,88	20,90	20,90	20,90	20,80	20,76	20,85	20,90	20,87	20,81	20,79	20,81	20,86	20,83	20,78	20,79	20,86	20,83	20,86	20,90	20,88	20,84	20,88	20,86	20,80	20,74	20,80	20,80	20,82	20,84	20,92	20,89	20,86	20,86	20,88	20,86	20,77	20,79	20,83	20,77	20,75	20,80	20,85	20,84	20,82	20,83	20,84	20,78	20,81	20,77	20,67	20,64	20,75	20,81	20,76	20,78	20,74	20,79	20,78	20,69	20,75	20,82	20,83	20,72	20,68	20,71	20,76	20,76	20,70	20,73	20,62	20,65	20,62	20,59	20,63	20,63	20,64	20,66	20,73	20,66	20,61	20,59	20,57	20,60	20,56	20,60	20,63	20,64	20,54	20,57	20,64	20,64	20,66	20,64	20,57	20,56	20,63	20,58	20,59	20,59	20,59	20,56	20,59	20,63	20,63	20,64	20,58	20,59	20,64	20,62	20,54	20,59	20,65	20,57	20,51	20,50	20,56	20,65	20,59	20,67	20,60	20,57	20,56	20,56	20,56	20,56	20,52	20,50	20,56	20,64	20,63	20,62	20,61	20,54	20,61	20,55	20,45	20,48	20,47	20,54	20,49	20,57	20,53	20,55	20,49	20,51	20,49	20,41	20,47	20,43	20,56	20,54	20,52	20,47	20,47	20,43	20,46	20,45	20,41	20,42	20,45	20,59	20,57	20,47	20,46	20,51	20,59	20,49	20,51	20,53	20,48	20,50	20,51	20,50	20,33	20,42	20,49	20,51	20,46	20,50	20,57	20,58	20,49	20,42	20,44	20,53	20,56	20,50	20,40	20,47	20,58	20,57	20,42	20,35	20,48	20,54	20,54	20,48	20,45	20,50	20,61	20,58	20,52	20,52	20,47	20,48	20,43	20,45	20,43	20,50	20,41	20,39	20,48	20,45	20,47	20,46	20,49	20,55	20,53	20,48	20,45	20,49	20,49	20,40	20,44	20,45	20,42	20,38	20,52	20,44	20,44	20,47	20,49	20,50	20,48	20,49	20,45	20,45	20,46	20,55	20,44	20,45	20,44	20,50	20,47	20,44	20,55	20,51	20,54	20,41	20,45	20,52	20,49	20,51	20,53	20,52	20,46	20,40	20,47	20,38	20,49	20,36	20,42	20,57	20,50	20,46	20,45	20,43	20,46	20,47	20,35	20,40	20,40	20,45	20,46	20,39	20,38	20,33	20,35	20,41	20,43	20,51	20,51	20,45	20,46	20,37	20,37	20,39	20,38	20,36	20,34	20,34	20,25	20,32	20,33	20,35	20,38	
20,49	20,40	20,40	20,41	20,36	20,37	20,42	20,47	20,45	20,40	20,34	20,32	20,39	20,38	20,47	20,58	20,44	20,41	20,44	20,41	20,52	20,48	20,46	20,54	20,53	20,50	20,42	20,42	20,43	20,47	20,47	20,43	20,41	20,44	20,33	20,32	20,30	20,35	20,36	20,39	20,36	20,43	20,46	20,36	20,39	20,40	20,40	20,44	20,50	20,48	20,54	20,52	20,48	20,40	20,37	20,48	20,30	20,27	20,33	20,27	20,40	20,41	20,42	20,43	20,44	20,49	20,49	20,52	20,56	20,60	20,48	20,44	20,55	20,54	20,52	20,37	20,46	20,48	20,52	20,55	20,47	20,50	20,48	20,48	20,53	20,57	20,57	20,52	20,52	20,56	20,47	20,53	20,47	20,51	20,42	20,49	20,44	20,45	20,51	20,50	20,51	20,49	20,47	20,49	20,54	20,52	20,47	20,54	20,52	20,46	20,41	20,52	20,53	20,53	20,57	20,44	20,38	20,45	20,47	20,39	20,50	20,50	20,52	20,58	20,49	20,55	20,57	20,56	20,45	20,42	20,54	20,60	20,52	20,47	20,47	20,55	20,47	20,49	20,44	20,49	20,49	20,56	20,62	20,54	20,55	20,48	20,52	20,58	20,53	20,56	20,61	20,61	20,49	20,39	20,40	20,45	20,56	20,59	20,51	20,54	20,54	20,60	20,52	20,55	20,56	20,57	20,57	20,55	20,52	20,54	20,59	20,59	20,52	20,59	20,69	20,57	20,64	20,66	20,60	20,57	20,53	20,53	20,54	20,55	20,58	20,66	20,62	20,57	20,51	20,57	20,54	20,56	20,60	20,60	20,61	20,59	20,63	20,58	20,57	20,67	20,65	20,64	20,65	20,57	20,59	20,67	20,67	20,66	20,65	20,59	20,65	20,60	20,66	20,59	20,55	20,59	20,68	20,66	20,61	20,61	20,66	20,64	20,63	20,67	20,68	20,72	20,72	20,76	20,73	20,71	20,76	20,74	20,68	20,68	20,76	20,76	20,69	20,72	20,74	20,73	20,74	20,70	20,71	20,71	20,70	20,73	20,78	20,77	20,77	20,80	20,83	20,80	20,77	20,76	20,81	20,81	20,81	20,83	20,77	20,74	20,85	20,90	20,88	20,85	20,86	20,77	20,82	20,87	20,82	20,80	20,86	20,89	20,91	20,90	20,87	20,88	20,93	20,92	20,83	20,78	20,79	20,81	20,85	20,85	20,84	20,80	20,86	20,92	20,86	20,89	20,89	20,85	20,90	20,92	20,82	20,79	20,85	20,89	20,84	20,88	20,94	20,91	20,80	20,84	20,87	20,79	20,83	20,92	20,83	20,89	20,83	20,84	20,87	20,91	20,89	20,85	20,87	20,89	20,87	20,83	20,84	20,82	20,81	20,87	20,91	20,86	20,78	20,89	20,90	20,87	20,87	20,96	20,88	20,86	20,90	20,87	20,82	20,88	20,90	20,95	20,91	20,87	20,84	20,82	20,81	20,96	20,94	20,85	20,85	20,89	20,92	20,90	20,88	20,85	20,89	20,89	20,86	20,87	20,85	20,79	20,88	20,84	20,87	20,87	20,77	20,86	20,83	20,80	20,80	20,83	20,80	20,83	20,84	20,85	20,92	20,82	20,73	20,80	20,86	20,78	20,75	20,82	20,76	20,78	20,80	20,78	20,79	20,78	20,79	20,83	20,79	20,77	20,74	20,71	20,68	20,69	20,73	20,83	20,85	20,79	20,77	20,78	20,76	20,69	20,71	20,78	20,81	20,72	20,64	20,79	20,78	20,69	20,65	20,68	20,62	20,63	20,59	20,68	20,66	20,66	20,64	20,63	20,68	20,60	20,61	20,63	20,60	20,65	20,59	20,61	20,56	20,53	20,58	20,63	20,67	20,63	20,60	20,61	20,51	20,56	20,58	20,53	20,55	20,66	20,62	20,62	20,65	20,63	20,61	20,53	20,58	20,65	20,64	20,58	20,63	20,60	20,58	20,58	20,52	20,49	20,56	20,57	20,57	20,58	20,58	20,59	20,50	20,48	20,54	20,55	20,47	20,58	20,52	20,50	20,49	20,55	20,55	20,56	20,57	20,41	20,50	20,52	20,52	20,53	20,58	20,53	20,57	20,55	20,57	20,56	20,45	20,54	20,53	20,52	20,53	20,51	20,40	20,48	20,50	20,49	20,45	20,37	20,42	20,54	20,54	20,56	20,50	20,52	20,44	20,52	20,49	20,50	20,52	20,44	20,52	20,48	20,48	20,42	20,41	20,47	20,53	20,42	20,42	20,51	20,51	20,42	20,40	20,50	20,43	20,45	20,42	20,39	20,41	20,53	20,54	20,41	20,28	20,47	20,52	20,46	20,42	20,39	20,43	20,50	20,62	20,55	20,49	20,44	20,50	20,50	20,46	20,38	20,47	20,51	20,39	20,47	20,39	20,45	20,52	20,49	20,44	20,49	20,42	20,43	20,48	20,41	20,42	20,46	20,48	20,45	20,33	20,39	20,33	20,34	20,44	20,41	20,40	20,37	20,45	20,43	20,45	20,36	20,41	20,43	20,46	20,46	20,55	20,50	20,49	20,57	20,56	20,46	20,44	20,41	20,39	20,44	20,44	20,47	20,53	20,44	20,42	20,44	20,47	20,49	20,42	20,43	20,46	20,38	20,46	20,45	20,44	20,42	20,41	20,41	20,44	20,41	20,42	20,44	20,39	20,38	20,35	20,36	20,44	20,42	20,49	20,42	20,42	20,49	20,39	20,34	20,34	20,38	20,36	20,38	20,33	20,24	20,36	20,37	20,36	20,39	
20,39	20,32	20,34	20,45	20,38	20,39	20,46	20,50	20,38	20,34	20,35	20,47	20,47	20,48	20,43	20,42	20,34	20,35	20,37	20,38	20,43	20,39	20,51	20,55	20,46	20,44	20,52	20,43	20,33	20,32	20,38	20,39	20,36	20,41	20,40	20,30	20,33	20,31	20,29	20,38	20,37	20,45	20,43	20,42	20,40	20,42	20,50	20,53	20,52	20,48	20,44	20,50	20,48	20,41	20,42	20,49	20,42	20,31	20,40	20,36	20,35	20,43	20,44	20,44	20,44	20,51	20,51	20,47	20,44	20,51	20,51	20,51	20,53	20,59	20,49	20,41	20,46	20,51	20,48	20,48	20,53	20,50	20,47	20,40	20,46	20,51	20,44	20,45	20,51	20,57	20,53	20,47	20,52	20,53	20,44	20,50	20,46	20,44	20,42	20,45	20,54	20,54	20,52	20,44	20,48	20,50	20,47	20,56	20,48	20,43	20,44	20,50	20,50	20,48	20,52	20,45	20,41	20,47	20,54	20,42	20,51	20,51	20,50	20,55	20,50	20,59	20,62	20,54	20,52	20,46	20,51	20,54	20,54	20,54	20,51	20,63	20,57	20,50	20,49	20,54	20,53	20,56	20,57	20,57	20,51	20,51	20,48	20,50	20,46	20,49	20,50	20,58	20,57	20,44	20,42	20,50	20,56	20,53	20,58	20,49	20,48	20,57	20,52	20,49	20,52	20,57	20,58	20,56	20,50	20,53	20,53	20,52	20,53	20,54	20,62	20,59	20,61	20,68	20,62	20,59	20,53	20,49	20,51	20,53	20,51	20,61	20,63	20,56	20,63	20,57	20,56	20,53	20,58	20,60	20,61	20,55	20,58	20,55	20,52	20,56	20,58	20,57	20,58	20,63	20,65	20,70	20,62	20,63	20,60	20,57	20,63	20,65	20,64	20,61	20,59	20,67	20,71	20,66	20,69	20,66	20,71	20,72	20,65	20,63	20,76	20,81	20,79	20,76	20,79	20,70	20,66	20,71	20,77	20,77	20,77	20,71	20,67	20,75	20,69	20,69	20,72	20,75	20,72	20,76	20,73	20,77	20,78	20,70	20,76	20,80	20,84	20,85	20,82	20,75	20,81	20,85	20,84	20,82	20,80	20,85	20,89	20,93	20,84	20,84	20,85	20,75	20,78	20,81	20,83	20,84	20,83	20,90	20,88	20,90	20,88	20,87	20,82	20,88	20,93	20,82	20,79	20,80	20,89	20,88	20,88	20,90	20,82	20,90	20,94	20,90	20,87	20,83	20,88	20,95	20,89	20,82	20,86	20,95	20,84	20,83	20,89	20,94	20,94	20,89	20,87	20,88	20,91	20,89	20,87	20,84	20,87	20,89	20,89	20,95	20,96	20,90	20,84	20,92	20,94	20,84	20,85	20,92	20,90	20,83	20,84	20,88	20,82	20,78	20,87	20,91	20,86	20,88	20,90	20,92	20,95	20,91	20,84	20,93	20,94	20,95	20,91	20,89	20,92	20,90	20,86	20,90	20,97	20,89	20,87	20,93	20,94	20,86	20,90	20,88	20,87	20,88	20,87	20,90	20,94	20,84	20,89	20,91	20,89	20,91	20,90	20,89	20,85	20,82	20,78	20,85	20,84	20,89	20,90	20,81	20,84	20,86	20,76	20,80	20,89	20,83	20,81	20,87	20,90	20,87	20,83	20,80	20,77	20,73	20,77	20,83	20,85	20,79	20,69	20,71	20,76	20,76	20,74	20,84	20,86	20,80	20,76	20,78	20,73	20,78	20,72	20,75	20,86	20,74	20,67	20,77	20,75	20,70	20,64	20,69	20,72	20,73	20,70	20,68	20,65	20,65	20,64	20,67	20,72	20,75	20,65	20,64	20,72	20,73	20,71	20,61	20,58	20,58	20,66	20,65	20,62	20,61	20,61	20,60	20,54	20,57	20,59	20,53	20,56	20,64	20,67	20,58	20,69	20,67	20,63	20,50	20,57	20,67	20,70	20,64	20,61	20,55	20,56	20,58	20,58	20,64	20,58	20,55	20,56	20,59	20,62	20,58	20,52	20,54	20,53	20,54	20,55	20,57	20,54	20,44	20,45	20,51	20,56	20,60	20,55	20,44	20,43	20,56	20,54	20,50	20,48	20,55	20,60	20,60	20,57	20,54	20,52	20,51	20,53	20,58	20,54	20,56	20,52	20,53	20,47	20,51	20,57	20,48	20,35	20,54	20,51	20,58	20,58	20,57	20,55	20,55	20,55	20,48	20,47	20,46	20,51	20,46	20,41	20,42	20,50	20,53	20,50	20,43	20,45	20,49	20,58	20,47	20,48	20,57	20,44	20,42	20,49	20,42	20,46	20,47	20,43	20,39	20,41	20,45	20,49	20,48	20,48	20,38	20,44	20,50	20,52	20,50	20,49	20,50	20,45	20,48	20,44	20,44	20,52	20,47	20,44	20,47	20,50	20,43	20,52	20,49	20,44	20,45	20,50	20,49	20,49	20,44	20,43	20,53	20,53	20,39	20,40	20,42	20,35	20,32	20,42	20,49	20,41	20,43	20,42	20,40	20,42	20,38	20,37	20,35	20,41	20,50	20,52	20,41	20,46	20,47	20,46	20,41	20,38	20,48	20,45	20,46	20,45	20,44	20,51	20,48	20,46	20,43	20,36	20,41	20,45	20,55	20,49	20,39	20,36	20,41	20,37	20,36	20,38	20,46	20,43	20,36	20,32	20,37	20,45	20,42	20,42	20,48	20,45	20,42	20,45	20,38	20,39	20,44	20,42	20,39	20,38	20,33	20,36	20,45	20,43	20,30	20,35	20,44	20,35	20,42	
20,33	20,34	20,36	20,43	20,41	20,43	20,48	20,49	20,38	20,32	20,38	20,39	20,40	20,40	20,47	20,47	20,43	20,45	20,42	20,40	20,48	20,44	20,46	20,47	20,48	20,44	20,41	20,38	20,33	20,37	20,36	20,32	20,38	20,45	20,46	20,40	20,38	20,35	20,28	20,39	20,37	20,41	20,43	20,44	20,41	20,43	20,45	20,46	20,50	20,47	20,42	20,44	20,42	20,44	20,45	20,45	20,52	20,46	20,42	20,44	20,40	20,42	20,41	20,44	20,48	20,55	20,48	20,44	20,45	20,49	20,45	20,50	20,48	20,51	20,46	20,40	20,41	20,48	20,50	20,48	20,50	20,49	20,57	20,54	20,42	20,43	20,45	20,52	20,50	20,46	20,49	20,43	20,50	20,51	20,49	20,54	20,58	20,59	20,52	20,46	20,51	20,55	20,50	20,45	20,47	20,40	20,45	20,44	20,45	20,46	20,50	20,48	20,44	20,49	20,49	20,45	20,49	20,49	20,48	20,36	20,51	20,55	20,49	20,54	20,47	20,53	20,60	20,55	20,56	20,46	20,53	20,48	20,47	20,48	20,52	20,61	20,59	20,50	20,44	20,47	20,55	20,51	20,53	20,59	20,53	20,52	20,46	20,47	20,51	20,47	20,44	20,48	20,56	20,50	20,41	20,46	20,52	20,48	20,57	20,60	20,45	20,50	20,55	20,59	20,57	20,51	20,53	20,52	20,53	20,52	20,58	20,56	20,52	20,52	20,55	20,55	20,55	20,63	20,63	20,59	20,53	20,48	20,51	20,54	20,58	20,55	20,55	20,54	20,64	20,60	20,57	20,61	20,61	20,65	20,59	20,58	20,60	20,50	20,53	20,60	20,59	20,61	20,58	20,65	20,73	20,72	20,68	20,64	20,62	20,59	20,66	20,71	20,69	20,65	20,69	20,77	20,77	20,71	20,67	20,73	20,73	20,73	20,70	20,64	20,67	20,73	20,72	20,80	20,85	20,84	20,71	20,70	20,79	20,78	20,79	20,76	20,72	20,78	20,71	20,68	20,72	20,83	20,82	20,83	20,82	20,80	20,81	20,71	20,74	20,80	20,85	20,87	20,86	20,78	20,76	20,86	20,88	20,81	20,82	20,87	20,86	20,91	20,88	20,92	20,83	20,80	20,82	20,80	20,77	20,84	20,85	20,89	20,90	20,91	20,82	20,89	20,92	20,80	20,82	20,80	20,78	20,78	20,85	20,95	20,93	20,88	20,85	20,85	20,87	20,86	20,88	20,91	20,93	20,93	20,96	20,93	20,90	20,95	20,89	20,89	20,99	20,99	20,96	20,90	20,86	20,86	20,90	20,95	20,90	20,89	20,93	20,94	20,94	20,93	20,98	20,92	20,80	20,86	20,93	20,89	20,87	20,93	20,93	20,91	20,83	20,89	20,83	20,82	20,83	20,93	20,92	20,90	20,88	20,94	20,96	20,95	20,87	20,87	20,90	20,92	20,91	20,92	20,91	20,95	20,87	20,84	20,90	20,97	20,90	20,94	20,93	20,93	20,87	20,89	20,89	20,75	20,79	20,74	20,85	20,91	20,87	20,84	20,88	20,87	20,92	20,92	20,86	20,92	20,88	20,90	20,93	20,93	20,91	20,86	20,83	20,85	20,85	20,84	20,79	20,76	20,81	20,85	20,91	20,96	20,86	20,82	20,82	20,83	20,81	20,89	20,88	20,88	20,88	20,74	20,78	20,84	20,81	20,83	20,75	20,68	20,72	20,80	20,80	20,81	20,78	20,74	20,77	20,79	20,74	20,80	20,73	20,63	20,67	20,68	20,74	20,82	20,74	20,70	20,68	20,71	20,68	20,67	20,74	20,65	20,66	20,67	20,69	20,72	20,68	20,69	20,59	20,66	20,68	20,72	20,62	20,66	20,65	20,59	20,59	20,60	20,58	20,54	20,58	20,63	20,61	20,60	20,69	20,72	20,54	20,51	20,58	20,61	20,62	20,67	20,61	20,58	20,64	20,62	20,62	20,63	20,67	20,59	20,63	20,66	20,59	20,56	20,52	20,61	20,52	20,51	20,57	20,53	20,47	20,47	20,42	20,46	20,60	20,56	20,59	20,50	20,46	20,47	20,51	20,42	20,41	20,48	20,62	20,60	20,49	20,50	20,48	20,47	20,55	20,55	20,55	20,59	20,59	20,57	20,51	20,46	20,53	20,55	20,45	20,49	20,58	20,51	20,56	20,59	20,54	20,52	20,54	20,50	20,44	20,46	20,43	20,48	20,45	20,43	20,44	20,61	20,52	20,46	20,47	20,51	20,49	20,48	20,44	20,49	20,50	20,44	20,54	20,51	20,49	20,46	20,42	20,44	20,46	20,53	20,51	20,53	20,55	20,45	20,55	20,48	20,43	20,48	20,38	20,46	20,46	20,43	20,48	20,45	20,53	20,46	20,44	20,45	20,50	20,54	20,41	20,42	20,52	20,52	20,52	20,48	20,42	20,43	20,46	20,52	20,50	20,45	20,43	20,45	20,44	20,43	20,43	20,48	20,45	20,38	20,38	20,37	20,49	20,45	20,50	20,47	20,39	20,40	20,50	20,41	20,42	20,49	20,44	20,41	20,45	20,49	20,47	20,45	20,42	20,49	20,55	20,50	20,45	20,35	20,29	20,42	20,48	20,49	20,56	20,48	20,34	20,37	20,44	20,31	20,42	20,44	20,38	20,40	20,37	20,34	20,49	20,47	20,44	20,43	20,45	20,41	20,38	20,43	20,43	20,47	20,39	20,38	20,40	20,39	20,36	20,38	20,47	20,32	20,35	20,49	20,45	20,42	
20,34	20,30	20,36	20,38	20,36	20,39	20,48	20,45	20,37	20,30	20,36	20,37	20,33	20,38	20,43	20,42	20,51	20,52	20,40	20,36	20,49	20,46	20,48	20,37	20,48	20,47	20,43	20,40	20,42	20,39	20,35	20,36	20,47	20,46	20,39	20,38	20,38	20,36	20,29	20,40	20,37	20,39	20,41	20,44	20,45	20,53	20,47	20,38	20,38	20,48	20,43	20,50	20,47	20,50	20,46	20,41	20,41	20,53	20,47	20,47	20,50	20,52	20,41	20,38	20,47	20,51	20,52	20,47	20,48	20,53	20,48	20,53	20,43	20,51	20,46	20,36	20,36	20,44	20,53	20,58	20,42	20,44	20,55	20,52	20,41	20,44	20,48	20,61	20,51	20,45	20,49	20,49	20,52	20,54	20,52	20,57	20,54	20,63	20,60	20,60	20,52	20,49	20,49	20,46	20,50	20,47	20,57	20,52	20,50	20,47	20,49	20,48	20,53	20,52	20,55	20,45	20,46	20,52	20,57	20,38	20,49	20,51	20,51	20,57	20,47	20,53	20,55	20,52	20,51	20,45	20,47	20,48	20,41	20,45	20,49	20,63	20,52	20,54	20,45	20,42	20,49	20,45	20,47	20,52	20,51	20,49	20,48	20,43	20,46	20,46	20,49	20,47	20,48	20,47	20,47	20,45	20,56	20,56	20,58	20,63	20,44	20,46	20,53	20,60	20,51	20,46	20,53	20,49	20,54	20,56	20,59	20,60	20,56	20,50	20,59	20,50	20,55	20,54	20,59	20,57	20,59	20,49	20,53	20,50	20,62	20,63	20,55	20,59	20,58	20,58	20,58	20,51	20,58	20,61	20,62	20,64	20,64	20,62	20,57	20,66	20,68	20,65	20,70	20,66	20,65	20,67	20,63	20,64	20,61	20,61	20,59	20,75	20,70	20,65	20,73	20,69	20,74	20,71	20,66	20,65	20,68	20,66	20,72	20,69	20,68	20,69	20,77	20,86	20,83	20,80	20,69	20,65	20,68	20,74	20,80	20,83	20,76	20,81	20,75	20,68	20,75	20,85	20,83	20,83	20,71	20,73	20,82	20,72	20,82	20,78	20,83	20,84	20,85	20,81	20,84	20,84	20,88	20,83	20,79	20,81	20,87	20,83	20,91	20,97	20,81	20,80	20,89	20,88	20,84	20,89	20,85	20,84	20,92	20,87	20,79	20,88	20,90	20,84	20,80	20,76	20,76	20,82	20,94	20,92	20,90	20,88	20,85	20,91	20,91	20,83	20,85	20,90	20,92	20,90	20,92	20,86	20,91	20,92	20,89	20,90	20,97	20,98	20,88	20,87	20,88	20,94	20,90	20,96	20,95	20,88	20,92	20,93	20,90	20,96	20,97	20,90	20,90	20,91	20,95	20,89	20,84	20,95	20,93	20,92	20,90	20,90	20,91	20,89	20,91	20,94	20,92	20,97	21,03	20,99	20,97	20,92	20,87	20,90	20,85	20,86	20,92	20,90	20,91	20,92	20,86	20,88	20,89	20,94	20,96	20,99	20,97	20,89	20,92	20,90	20,89	20,83	20,85	20,79	20,76	20,90	20,89	20,92	20,91	20,84	20,87	20,90	20,84	20,89	20,86	20,90	20,90	20,94	20,88	20,86	20,84	20,85	20,90	20,86	20,81	20,75	20,74	20,78	20,83	20,87	20,85	20,82	20,84	20,84	20,84	20,90	20,89	20,85	20,86	20,77	20,79	20,86	20,86	20,86	20,79	20,71	20,77	20,85	20,86	20,82	20,83	20,83	20,79	20,78	20,78	20,78	20,80	20,67	20,63	20,69	20,74	20,76	20,78	20,75	20,66	20,71	20,69	20,65	20,70	20,67	20,59	20,70	20,70	20,66	20,64	20,67	20,60	20,59	20,70	20,67	20,60	20,69	20,67	20,62	20,64	20,65	20,59	20,59	20,58	20,63	20,54	20,54	20,65	20,59	20,58	20,46	20,57	20,62	20,63	20,64	20,68	20,55	20,62	20,67	20,70	20,60	20,60	20,57	20,57	20,60	20,62	20,61	20,56	20,64	20,66	20,53	20,62	20,60	20,53	20,53	20,52	20,51	20,60	20,56	20,55	20,57	20,54	20,52	20,50	20,36	20,43	20,55	20,51	20,48	20,38	20,51	20,52	20,48	20,59	20,58	20,55	20,46	20,53	20,55	20,49	20,48	20,40	20,45	20,50	20,50	20,52	20,55	20,55	20,59	20,50	20,49	20,51	20,50	20,42	20,39	20,42	20,42	20,44	20,38	20,48	20,51	20,47	20,51	20,53	20,50	20,45	20,39	20,44	20,48	20,52	20,51	20,52	20,52	20,56	20,48	20,34	20,39	20,45	20,53	20,51	20,54	20,52	20,51	20,48	20,44	20,40	20,50	20,44	20,42	20,47	20,43	20,45	20,45	20,51	20,39	20,36	20,45	20,43	20,46	20,44	20,45	20,49	20,53	20,46	20,49	20,37	20,32	20,46	20,46	20,40	20,43	20,43	20,41	20,46	20,43	20,42	20,45	20,45	20,38	20,38	20,37	20,47	20,48	20,45	20,47	20,46	20,38	20,44	20,39	20,43	20,55	20,46	20,52	20,46	20,48	20,44	20,52	20,42	20,39	20,51	20,49	20,37	20,36	20,33	20,45	20,43	20,42	20,52	20,47	20,33	20,44	20,54	20,46	20,37	20,36	20,42	20,42	20,44	20,38	20,39	20,42	20,45	20,38	20,35	20,35	20,33	20,41	20,49	20,46	20,48	20,37	20,33	20,32	20,40	20,41	20,42	20,33	20,38	20,46	20,51	20,46	
20,42	20,33	20,36	20,32	20,30	20,37	20,39	20,46	20,30	20,30	20,34	20,41	20,32	20,29	20,39	20,35	20,41	20,45	20,39	20,35	20,39	20,34	20,42	20,51	20,44	20,45	20,38	20,36	20,43	20,48	20,45	20,40	20,44	20,49	20,44	20,40	20,37	20,42	20,29	20,38	20,46	20,49	20,40	20,35	20,42	20,56	20,51	20,39	20,47	20,48	20,44	20,45	20,43	20,50	20,49	20,51	20,38	20,48	20,52	20,42	20,50	20,55	20,43	20,40	20,47	20,43	20,37	20,46	20,45	20,51	20,47	20,46	20,41	20,39	20,51	20,49	20,45	20,43	20,44	20,53	20,51	20,46	20,48	20,42	20,39	20,51	20,50	20,51	20,46	20,40	20,52	20,52	20,56	20,50	20,52	20,60	20,55	20,53	20,62	20,63	20,59	20,50	20,47	20,47	20,44	20,44	20,52	20,49	20,50	20,49	20,45	20,48	20,49	20,51	20,52	20,51	20,42	20,45	20,49	20,48	20,44	20,49	20,56	20,62	20,50	20,51	20,48	20,50	20,52	20,45	20,55	20,50	20,42	20,43	20,54	20,58	20,53	20,58	20,51	20,46	20,51	20,48	20,46	20,48	20,51	20,52	20,58	20,53	20,48	20,47	20,46	20,54	20,52	20,48	20,55	20,48	20,43	20,50	20,58	20,61	20,51	20,50	20,48	20,66	20,66	20,48	20,51	20,47	20,53	20,60	20,59	20,57	20,59	20,60	20,57	20,57	20,54	20,61	20,63	20,57	20,58	20,60	20,52	20,49	20,53	20,59	20,63	20,60	20,58	20,55	20,57	20,54	20,56	20,61	20,64	20,65	20,64	20,70	20,67	20,61	20,66	20,61	20,63	20,68	20,57	20,64	20,65	20,71	20,69	20,59	20,64	20,74	20,72	20,64	20,70	20,73	20,76	20,70	20,67	20,73	20,74	20,62	20,64	20,68	20,76	20,74	20,73	20,82	20,77	20,74	20,68	20,65	20,73	20,84	20,83	20,77	20,76	20,79	20,73	20,70	20,75	20,86	20,85	20,83	20,71	20,70	20,79	20,76	20,82	20,86	20,83	20,82	20,77	20,84	20,80	20,82	20,79	20,83	20,80	20,84	20,96	20,90	20,87	20,95	20,85	20,85	20,81	20,81	20,87	20,93	20,92	20,86	20,88	20,88	20,84	20,90	20,89	20,79	20,75	20,82	20,81	20,83	20,93	20,93	20,91	20,88	20,80	20,83	20,94	20,89	20,85	20,91	20,93	20,97	20,94	20,88	20,88	20,95	20,87	20,82	20,95	20,97	20,88	20,88	20,94	20,91	20,98	21,02	21,00	20,91	20,93	20,94	20,98	20,96	20,99	20,92	20,96	21,00	21,01	20,92	20,91	20,95	20,98	20,87	20,87	20,88	20,92	20,99	20,91	20,99	20,97	21,01	21,06	21,04	21,07	21,02	20,88	20,96	21,01	20,92	20,93	20,94	20,96	20,98	20,93	20,96	20,93	20,92	21,00	21,02	20,99	20,92	20,95	20,93	20,94	20,89	20,87	20,84	20,85	20,94	20,98	20,99	20,97	20,92	20,89	20,93	20,90	20,88	20,83	20,82	20,95	20,94	20,90	20,93	20,89	20,86	20,85	20,86	20,80	20,88	20,83	20,79	20,78	20,87	20,87	20,87	20,90	20,83	20,85	20,97	20,87	20,84	20,78	20,81	20,90	20,81	20,82	20,92	20,90	20,85	20,87	20,88	20,85	20,81	20,81	20,88	20,94	20,83	20,84	20,83	20,80	20,76	20,72	20,76	20,77	20,79	20,80	20,77	20,70	20,70	20,71	20,73	20,73	20,76	20,68	20,77	20,75	20,67	20,74	20,75	20,67	20,64	20,70	20,71	20,60	20,74	20,69	20,58	20,60	20,60	20,58	20,60	20,62	20,63	20,52	20,56	20,66	20,64	20,64	20,59	20,53	20,62	20,59	20,54	20,63	20,62	20,57	20,65	20,68	20,64	20,58	20,48	20,55	20,58	20,55	20,58	20,58	20,60	20,62	20,52	20,58	20,55	20,50	20,54	20,56	20,59	20,69	20,56	20,58	20,50	20,56	20,59	20,55	20,48	20,42	20,52	20,45	20,42	20,46	20,55	20,52	20,50	20,54	20,56	20,52	20,53	20,53	20,44	20,50	20,52	20,45	20,34	20,42	20,50	20,57	20,53	20,60	20,62	20,51	20,48	20,50	20,51	20,44	20,44	20,51	20,43	20,36	20,37	20,47	20,55	20,48	20,50	20,47	20,44	20,41	20,41	20,43	20,53	20,49	20,48	20,55	20,52	20,48	20,48	20,35	20,28	20,44	20,46	20,48	20,53	20,48	20,48	20,51	20,39	20,37	20,56	20,50	20,45	20,46	20,51	20,49	20,42	20,48	20,37	20,33	20,38	20,45	20,50	20,46	20,50	20,49	20,50	20,52	20,47	20,42	20,39	20,45	20,47	20,40	20,44	20,56	20,51	20,47	20,47	20,41	20,48	20,53	20,48	20,43	20,39	20,46	20,45	20,44	20,47	20,45	20,33	20,40	20,46	20,42	20,48	20,47	20,52	20,42	20,43	20,43	20,46	20,41	20,31	20,41	20,56	20,44	20,37	20,41	20,38	20,41	20,45	20,56	20,46	20,43	20,49	20,52	20,42	20,41	20,36	20,35	20,38	20,38	20,31	20,25	20,35	20,50	20,38	20,34	20,35	20,51	20,47	20,47	20,43	20,39	20,44	20,44	20,36	20,46	20,51	20,43	20,34	20,38	20,42	20,39	20,43	
20,42	20,37	20,36	20,35	20,32	20,37	20,43	20,48	20,31	20,25	20,28	20,32	20,28	20,40	20,46	20,44	20,45	20,50	20,47	20,42	20,48	20,41	20,37	20,46	20,49	20,48	20,46	20,36	20,44	20,43	20,39	20,41	20,37	20,40	20,47	20,41	20,35	20,46	20,35	20,44	20,41	20,48	20,40	20,36	20,40	20,37	20,42	20,35	20,40	20,43	20,43	20,42	20,44	20,49	20,51	20,52	20,48	20,42	20,46	20,40	20,45	20,43	20,42	20,40	20,41	20,45	20,44	20,44	20,49	20,44	20,41	20,43	20,48	20,42	20,47	20,46	20,44	20,49	20,41	20,40	20,56	20,48	20,46	20,39	20,43	20,58	20,55	20,44	20,42	20,45	20,44	20,48	20,56	20,56	20,42	20,47	20,51	20,47	20,50	20,56	20,57	20,57	20,52	20,50	20,45	20,43	20,47	20,51	20,48	20,44	20,46	20,49	20,47	20,44	20,49	20,52	20,49	20,40	20,44	20,48	20,47	20,45	20,51	20,62	20,56	20,57	20,55	20,52	20,54	20,42	20,46	20,47	20,48	20,49	20,45	20,47	20,49	20,52	20,51	20,48	20,50	20,48	20,51	20,55	20,48	20,52	20,58	20,57	20,51	20,53	20,50	20,46	20,54	20,50	20,52	20,55	20,48	20,46	20,59	20,53	20,50	20,57	20,52	20,53	20,60	20,49	20,49	20,53	20,55	20,67	20,58	20,44	20,56	20,59	20,59	20,56	20,53	20,59	20,68	20,61	20,52	20,59	20,52	20,49	20,58	20,55	20,56	20,58	20,56	20,61	20,57	20,56	20,56	20,60	20,62	20,65	20,64	20,65	20,63	20,67	20,60	20,56	20,54	20,58	20,68	20,66	20,61	20,65	20,75	20,64	20,66	20,71	20,69	20,70	20,78	20,78	20,78	20,71	20,72	20,75	20,74	20,67	20,69	20,65	20,75	20,77	20,74	20,76	20,81	20,75	20,68	20,74	20,75	20,81	20,84	20,76	20,77	20,82	20,75	20,80	20,85	20,85	20,84	20,86	20,77	20,77	20,81	20,83	20,84	20,90	20,78	20,82	20,85	20,89	20,83	20,90	20,84	20,86	20,88	20,94	20,89	20,89	20,86	20,87	20,89	20,87	20,86	20,84	20,82	20,88	20,88	20,84	20,84	20,88	20,90	20,93	20,84	20,91	20,88	20,87	20,88	20,87	20,92	20,90	20,97	21,03	20,85	20,81	20,89	20,97	20,94	20,94	20,97	20,97	20,94	20,89	20,96	21,03	20,99	20,96	20,96	21,01	20,95	21,01	21,05	20,97	20,99	21,02	20,99	20,96	20,94	20,94	20,96	20,93	20,94	20,94	20,94	21,01	21,01	20,94	20,90	20,93	20,97	20,96	20,93	20,92	20,97	20,99	20,92	21,01	21,03	21,00	21,01	21,04	21,04	21,06	20,99	20,89	21,05	21,03	21,01	21,02	21,00	20,99	21,00	20,98	20,95	20,99	20,96	21,00	21,02	20,95	20,94	20,95	20,97	20,97	20,93	20,96	20,99	20,98	21,04	20,98	20,98	21,01	20,91	20,90	20,92	20,94	20,93	20,85	20,87	20,96	20,92	20,96	20,92	20,92	20,88	20,85	20,89	20,94	20,97	20,90	20,85	20,85	20,84	20,85	20,88	20,83	20,88	20,98	20,97	20,85	20,88	20,86	20,89	20,83	20,81	20,80	20,87	20,83	20,85	20,96	20,94	20,89	20,91	20,91	20,98	20,94	20,87	20,90	20,91	20,83	20,80	20,85	20,83	20,87	20,82	20,83	20,80	20,78	20,76	20,82	20,86	20,89	20,75	20,87	20,85	20,84	20,85	20,83	20,80	20,71	20,65	20,69	20,70	20,73	20,75	20,63	20,59	20,62	20,63	20,63	20,68	20,66	20,58	20,56	20,63	20,64	20,70	20,61	20,56	20,50	20,54	20,49	20,57	20,58	20,60	20,64	20,62	20,61	20,58	20,54	20,59	20,64	20,56	20,56	20,59	20,54	20,54	20,53	20,56	20,57	20,54	20,51	20,60	20,62	20,59	20,62	20,57	20,51	20,44	20,52	20,53	20,53	20,48	20,48	20,52	20,44	20,55	20,55	20,52	20,42	20,55	20,52	20,51	20,54	20,59	20,43	20,49	20,50	20,44	20,51	20,47	20,50	20,63	20,63	20,52	20,49	20,39	20,40	20,47	20,51	20,54	20,42	20,49	20,56	20,42	20,37	20,48	20,56	20,61	20,52	20,49	20,45	20,43	20,42	20,44	20,41	20,44	20,35	20,43	20,45	20,42	20,44	20,42	20,33	20,33	20,44	20,44	20,40	20,43	20,43	20,50	20,51	20,41	20,55	20,53	20,33	20,40	20,53	20,57	20,41	20,45	20,45	20,37	20,41	20,50	20,53	20,50	20,42	20,45	20,40	20,46	20,38	20,38	20,47	20,43	20,40	20,43	20,41	20,43	20,49	20,53	20,48	20,46	20,47	20,49	20,49	20,46	20,47	20,40	20,45	20,42	20,47	20,50	20,46	20,40	20,44	20,39	20,42	20,44	20,49	20,49	20,48	20,36	20,39	20,41	20,38	20,34	20,48	20,54	20,42	20,40	20,35	20,36	20,48	20,50	20,46	20,41	20,46	20,46	20,39	20,38	20,43	20,34	20,33	20,38	20,35	20,32	20,40	20,37	20,43	20,42	20,37	20,45	20,49	20,46	20,43	20,35	20,41	20,51	20,50	20,41	20,46	20,45	20,38	20,41	20,39	20,35	20,33	
20,42	20,34	20,34	20,41	20,40	20,40	20,38	20,42	20,37	20,34	20,37	20,35	20,30	20,44	20,47	20,54	20,50	20,48	20,43	20,39	20,51	20,46	20,30	20,34	20,42	20,44	20,55	20,47	20,43	20,47	20,36	20,34	20,36	20,40	20,43	20,39	20,45	20,39	20,35	20,42	20,36	20,41	20,43	20,35	20,43	20,45	20,38	20,34	20,32	20,34	20,42	20,44	20,45	20,39	20,51	20,46	20,46	20,38	20,43	20,41	20,43	20,43	20,40	20,46	20,35	20,47	20,50	20,41	20,40	20,42	20,44	20,54	20,52	20,46	20,53	20,38	20,27	20,40	20,52	20,42	20,54	20,43	20,42	20,43	20,41	20,45	20,48	20,47	20,46	20,49	20,52	20,46	20,49	20,53	20,39	20,37	20,54	20,53	20,48	20,45	20,52	20,60	20,50	20,51	20,51	20,48	20,52	20,51	20,44	20,42	20,42	20,46	20,49	20,49	20,50	20,54	20,45	20,43	20,41	20,41	20,52	20,45	20,45	20,60	20,56	20,54	20,56	20,53	20,52	20,44	20,42	20,39	20,35	20,42	20,50	20,50	20,53	20,48	20,45	20,50	20,49	20,43	20,50	20,55	20,46	20,45	20,55	20,47	20,49	20,46	20,48	20,53	20,47	20,50	20,52	20,50	20,56	20,58	20,62	20,54	20,53	20,61	20,58	20,47	20,52	20,58	20,52	20,48	20,52	20,58	20,60	20,49	20,51	20,65	20,63	20,57	20,50	20,59	20,56	20,54	20,57	20,51	20,45	20,59	20,59	20,53	20,60	20,60	20,58	20,60	20,53	20,56	20,62	20,61	20,65	20,61	20,63	20,57	20,56	20,65	20,65	20,56	20,51	20,61	20,69	20,67	20,62	20,61	20,71	20,69	20,64	20,70	20,65	20,66	20,79	20,72	20,70	20,78	20,76	20,79	20,72	20,68	20,73	20,71	20,79	20,84	20,79	20,78	20,78	20,79	20,81	20,77	20,76	20,77	20,82	20,82	20,79	20,89	20,83	20,78	20,89	20,82	20,78	20,83	20,85	20,76	20,83	20,89	20,92	20,89	20,78	20,80	20,88	20,85	20,78	20,89	20,85	20,84	20,89	20,91	20,89	20,92	20,91	20,90	20,95	20,92	20,90	20,92	20,95	20,95	20,95	20,85	20,84	20,95	20,97	21,00	20,90	20,95	21,02	20,91	20,96	20,92	20,91	20,93	21,01	21,03	20,96	20,96	20,95	20,97	20,94	20,96	20,92	20,91	20,92	20,92	20,90	21,06	21,09	20,97	20,94	21,00	20,98	20,93	21,03	20,99	21,00	21,01	20,98	21,00	20,98	21,03	21,01	20,97	20,98	20,97	20,93	21,01	21,06	21,09	20,96	20,95	20,94	20,95	21,05	21,06	21,08	21,00	20,97	21,07	21,08	21,01	21,03	21,03	21,03	21,00	21,05	20,98	20,99	21,06	21,04	20,99	21,01	21,01	21,04	20,99	21,02	21,07	21,02	21,01	21,03	20,95	20,98	20,94	21,02	20,93	20,95	20,99	21,08	21,02	21,01	20,99	21,04	20,98	20,94	20,88	21,00	20,96	21,00	20,98	20,91	20,95	20,93	20,88	20,91	20,97	20,91	20,90	21,02	20,97	20,90	20,97	21,00	20,89	20,87	20,87	20,91	20,78	20,88	20,94	20,96	20,93	20,95	20,95	20,91	20,89	20,89	20,80	20,86	20,91	20,89	20,93	21,00	21,09	21,07	21,05	21,09	21,07	21,01	21,01	21,07	20,98	20,95	21,02	20,99	20,98	20,88	20,86	20,87	20,92	20,93	20,90	20,96	21,00	20,88	20,92	20,89	20,86	20,88	20,92	20,86	20,79	20,76	20,75	20,75	20,72	20,65	20,56	20,66	20,64	20,64	20,67	20,72	20,66	20,65	20,62	20,61	20,56	20,65	20,58	20,57	20,60	20,60	20,58	20,58	20,62	20,57	20,62	20,61	20,55	20,52	20,59	20,53	20,62	20,61	20,63	20,64	20,58	20,51	20,53	20,56	20,59	20,52	20,55	20,62	20,62	20,57	20,48	20,51	20,43	20,41	20,48	20,55	20,44	20,50	20,52	20,57	20,49	20,53	20,54	20,43	20,46	20,59	20,58	20,48	20,56	20,50	20,40	20,44	20,52	20,47	20,45	20,46	20,51	20,60	20,62	20,57	20,43	20,38	20,37	20,41	20,39	20,37	20,42	20,45	20,52	20,50	20,46	20,49	20,50	20,53	20,46	20,52	20,49	20,51	20,46	20,41	20,45	20,43	20,43	20,41	20,37	20,43	20,47	20,48	20,38	20,36	20,44	20,50	20,37	20,39	20,49	20,41	20,52	20,54	20,53	20,54	20,44	20,48	20,52	20,52	20,47	20,44	20,45	20,44	20,42	20,42	20,43	20,42	20,34	20,44	20,39	20,32	20,32	20,36	20,44	20,45	20,43	20,39	20,45	20,42	20,39	20,52	20,52	20,47	20,47	20,47	20,47	20,46	20,55	20,54	20,44	20,44	20,48	20,48	20,51	20,51	20,44	20,35	20,38	20,44	20,47	20,45	20,50	20,36	20,42	20,47	20,44	20,40	20,41	20,44	20,34	20,39	20,45	20,39	20,45	20,39	20,49	20,48	20,38	20,31	20,30	20,31	20,34	20,34	20,35	20,35	20,43	20,36	20,39	20,35	20,32	20,44	20,33	20,47	20,48	20,44	20,46	20,35	20,43	20,48	20,50	20,47	20,46	20,45	20,35	20,38	20,45	20,41	20,43	
20,46	20,44	20,40	20,43	20,49	20,44	20,37	20,40	20,37	20,33	20,45	20,54	20,32	20,31	20,43	20,44	20,45	20,48	20,45	20,36	20,48	20,50	20,41	20,40	20,47	20,48	20,50	20,46	20,40	20,39	20,40	20,36	20,45	20,48	20,46	20,31	20,34	20,37	20,36	20,42	20,41	20,45	20,51	20,48	20,54	20,48	20,41	20,34	20,36	20,43	20,45	20,36	20,38	20,45	20,46	20,44	20,49	20,52	20,47	20,48	20,45	20,37	20,45	20,49	20,46	20,43	20,48	20,43	20,43	20,44	20,41	20,51	20,47	20,49	20,56	20,50	20,37	20,38	20,56	20,54	20,53	20,41	20,45	20,51	20,48	20,43	20,53	20,55	20,51	20,50	20,53	20,60	20,50	20,55	20,40	20,42	20,59	20,56	20,55	20,48	20,49	20,49	20,48	20,50	20,58	20,57	20,53	20,52	20,52	20,45	20,45	20,50	20,49	20,47	20,58	20,55	20,44	20,43	20,49	20,48	20,50	20,51	20,53	20,63	20,57	20,46	20,53	20,50	20,54	20,55	20,49	20,43	20,41	20,45	20,52	20,58	20,59	20,59	20,48	20,49	20,52	20,48	20,51	20,57	20,47	20,45	20,54	20,52	20,48	20,46	20,49	20,60	20,54	20,43	20,45	20,57	20,58	20,60	20,62	20,51	20,50	20,63	20,55	20,55	20,61	20,56	20,51	20,44	20,46	20,48	20,56	20,56	20,64	20,67	20,68	20,61	20,56	20,57	20,60	20,55	20,58	20,56	20,54	20,56	20,61	20,54	20,52	20,58	20,59	20,53	20,52	20,59	20,66	20,68	20,69	20,64	20,68	20,61	20,64	20,64	20,62	20,66	20,68	20,68	20,70	20,67	20,63	20,66	20,61	20,60	20,63	20,69	20,73	20,68	20,71	20,71	20,72	20,79	20,80	20,81	20,86	20,75	20,74	20,76	20,78	20,85	20,84	20,80	20,83	20,85	20,82	20,77	20,74	20,81	20,82	20,93	20,90	20,90	20,82	20,75	20,86	20,83	20,79	20,81	20,89	20,80	20,84	20,89	20,96	20,96	20,85	20,94	20,97	20,88	20,83	20,95	20,98	20,91	20,96	20,90	20,90	20,99	21,05	20,97	20,95	20,95	20,94	20,89	20,91	20,97	21,04	20,99	20,90	21,03	20,98	21,02	21,02	20,99	21,01	20,97	20,96	20,98	21,00	21,01	21,04	21,04	20,98	20,96	20,99	21,06	21,04	21,06	21,07	21,02	21,04	21,04	21,01	21,02	21,07	21,03	21,01	21,07	21,01	21,01	21,06	20,98	20,93	21,05	21,04	21,02	21,06	21,10	21,08	21,07	21,08	20,98	20,90	21,07	21,13	21,06	21,02	21,01	21,07	21,07	21,10	21,16	21,18	21,20	21,06	21,09	21,22	21,15	21,08	21,13	21,16	21,09	21,05	21,10	21,10	21,06	21,08	21,10	21,11	21,10	21,12	21,12	21,07	21,15	21,11	21,15	21,13	20,96	21,06	21,02	21,01	21,07	21,05	21,06	21,06	21,11	21,05	20,99	21,09	21,07	21,01	21,07	21,08	21,09	21,04	21,06	21,09	21,04	21,02	21,04	20,97	21,01	21,02	20,98	21,01	21,08	20,95	21,01	21,00	20,96	20,98	20,95	20,93	20,92	20,97	21,06	21,00	20,99	20,99	21,00	20,93	20,99	21,00	20,98	20,97	21,01	21,02	21,10	21,13	21,22	21,31	21,23	21,24	21,24	21,15	21,17	21,17	21,14	21,13	21,15	21,13	21,07	21,07	21,02	20,99	21,03	21,03	21,13	21,15	21,18	21,00	20,99	21,00	20,97	20,95	20,98	20,99	20,96	20,85	20,88	20,76	20,71	20,69	20,62	20,62	20,62	20,60	20,59	20,63	20,65	20,59	20,63	20,67	20,56	20,65	20,65	20,58	20,70	20,64	20,57	20,57	20,59	20,61	20,57	20,66	20,61	20,59	20,61	20,54	20,52	20,54	20,58	20,59	20,59	20,56	20,53	20,56	20,63	20,58	20,50	20,52	20,48	20,59	20,56	20,49	20,45	20,45	20,51	20,59	20,53	20,50	20,49	20,55	20,49	20,49	20,50	20,47	20,45	20,49	20,49	20,52	20,52	20,53	20,44	20,48	20,51	20,42	20,37	20,48	20,50	20,57	20,52	20,51	20,43	20,42	20,44	20,42	20,39	20,38	20,45	20,50	20,41	20,47	20,43	20,51	20,51	20,46	20,45	20,52	20,47	20,52	20,46	20,32	20,41	20,46	20,51	20,49	20,45	20,54	20,41	20,43	20,47	20,47	20,49	20,54	20,49	20,44	20,48	20,46	20,43	20,46	20,57	20,57	20,39	20,49	20,49	20,49	20,48	20,50	20,46	20,42	20,47	20,45	20,44	20,37	20,37	20,38	20,47	20,43	20,39	20,39	20,38	20,46	20,49	20,44	20,44	20,47	20,41	20,45	20,46	20,42	20,47	20,53	20,49	20,43	20,50	20,58	20,41	20,33	20,49	20,44	20,47	20,44	20,45	20,41	20,44	20,45	20,50	20,51	20,41	20,51	20,49	20,51	20,50	20,48	20,48	20,39	20,28	20,32	20,45	20,40	20,36	20,46	20,44	20,44	20,41	20,35	20,35	20,32	20,31	20,34	20,32	20,32	20,34	20,38	20,38	20,37	20,33	20,38	20,36	20,42	20,47	20,40	20,52	20,41	20,45	20,46	20,42	20,44	20,42	20,40	20,33	20,36	20,46	20,47	20,40	
20,49	20,51	20,36	20,40	20,55	20,48	20,38	20,29	20,35	20,39	20,43	20,52	20,45	20,36	20,33	20,44	20,42	20,44	20,42	20,36	20,30	20,42	20,46	20,41	20,48	20,45	20,51	20,45	20,40	20,40	20,39	20,42	20,43	20,39	20,41	20,40	20,30	20,38	20,43	20,48	20,45	20,50	20,49	20,53	20,44	20,44	20,41	20,39	20,36	20,43	20,44	20,44	20,40	20,42	20,42	20,37	20,44	20,54	20,50	20,46	20,44	20,44	20,44	20,49	20,42	20,49	20,48	20,45	20,45	20,55	20,42	20,50	20,49	20,45	20,51	20,52	20,51	20,44	20,52	20,60	20,52	20,41	20,44	20,50	20,47	20,50	20,54	20,53	20,44	20,47	20,52	20,52	20,45	20,52	20,45	20,48	20,52	20,56	20,50	20,58	20,52	20,49	20,41	20,37	20,52	20,50	20,52	20,45	20,48	20,49	20,44	20,55	20,47	20,49	20,55	20,53	20,44	20,46	20,50	20,51	20,55	20,50	20,54	20,55	20,56	20,56	20,55	20,50	20,51	20,54	20,54	20,54	20,44	20,54	20,55	20,60	20,55	20,50	20,49	20,54	20,56	20,48	20,48	20,53	20,46	20,47	20,58	20,46	20,48	20,47	20,55	20,60	20,60	20,50	20,49	20,56	20,57	20,61	20,59	20,52	20,49	20,59	20,52	20,50	20,65	20,50	20,42	20,51	20,51	20,54	20,52	20,56	20,56	20,64	20,68	20,68	20,59	20,59	20,61	20,58	20,49	20,52	20,56	20,56	20,57	20,56	20,56	20,60	20,54	20,53	20,46	20,59	20,63	20,66	20,66	20,70	20,70	20,66	20,70	20,73	20,64	20,68	20,71	20,71	20,69	20,69	20,67	20,75	20,76	20,61	20,69	20,75	20,76	20,80	20,78	20,76	20,80	20,79	20,85	20,90	20,86	20,75	20,73	20,72	20,74	20,82	20,88	20,89	20,85	20,83	20,86	20,83	20,82	20,81	20,90	21,01	20,99	20,90	20,85	20,87	20,94	20,96	20,93	20,88	20,90	20,84	20,93	20,92	21,02	21,06	20,97	21,03	21,06	20,98	20,97	21,02	21,08	21,03	20,94	20,94	21,05	21,08	21,08	21,02	21,02	21,01	21,01	20,99	20,97	21,01	21,15	21,18	21,03	21,03	21,05	21,06	21,10	21,09	21,07	21,07	21,03	21,07	21,11	21,06	21,13	21,10	21,10	21,03	21,08	21,10	21,12	21,16	21,14	21,12	21,19	21,15	21,11	21,18	21,20	21,16	21,15	21,15	21,12	21,12	21,19	21,09	21,06	21,16	21,19	21,17	21,18	21,16	21,09	21,13	21,16	21,15	21,05	21,14	21,17	21,11	21,08	21,10	21,17	21,20	21,27	21,32	21,35	21,47	21,37	21,27	21,29	21,34	21,26	21,23	21,26	21,24	21,22	21,23	21,27	21,28	21,34	21,37	21,33	21,24	21,23	21,24	21,22	21,23	21,22	21,23	21,31	21,16	21,21	21,19	21,12	21,17	21,14	21,19	21,18	21,16	21,22	21,16	21,23	21,20	21,18	21,15	21,21	21,24	21,19	21,15	21,16	21,20	21,21	21,19	21,22	21,18	21,09	21,16	21,19	21,21	21,20	21,17	21,18	21,14	21,13	21,15	21,15	21,07	21,14	21,17	21,11	21,09	21,12	21,07	21,03	21,04	21,08	21,13	21,14	21,13	21,13	21,15	21,26	21,35	21,52	21,47	21,40	21,41	21,28	21,31	21,35	21,29	21,25	21,24	21,20	21,19	21,18	21,21	21,21	21,15	21,20	21,24	21,35	21,31	21,22	21,12	21,13	21,13	21,05	21,00	21,01	21,00	20,94	20,84	20,75	20,71	20,72	20,72	20,65	20,62	20,61	20,62	20,63	20,62	20,66	20,63	20,64	20,59	20,61	20,63	20,60	20,63	20,62	20,62	20,58	20,56	20,66	20,60	20,62	20,62	20,61	20,61	20,58	20,56	20,51	20,52	20,58	20,60	20,54	20,57	20,55	20,60	20,59	20,52	20,53	20,59	20,64	20,57	20,52	20,44	20,48	20,51	20,61	20,57	20,51	20,51	20,58	20,55	20,50	20,45	20,51	20,51	20,47	20,50	20,49	20,54	20,55	20,54	20,54	20,55	20,41	20,39	20,48	20,47	20,50	20,53	20,48	20,45	20,38	20,45	20,40	20,39	20,46	20,52	20,44	20,44	20,46	20,45	20,44	20,55	20,47	20,46	20,56	20,50	20,50	20,50	20,36	20,44	20,50	20,47	20,41	20,39	20,55	20,50	20,38	20,52	20,50	20,43	20,47	20,47	20,45	20,44	20,48	20,43	20,51	20,54	20,48	20,37	20,42	20,49	20,47	20,49	20,48	20,43	20,39	20,49	20,53	20,56	20,39	20,43	20,45	20,46	20,42	20,36	20,34	20,36	20,36	20,47	20,43	20,48	20,48	20,39	20,42	20,47	20,43	20,46	20,53	20,51	20,42	20,44	20,40	20,38	20,38	20,42	20,43	20,37	20,47	20,38	20,44	20,43	20,51	20,49	20,43	20,39	20,43	20,49	20,46	20,44	20,44	20,46	20,38	20,35	20,36	20,51	20,50	20,36	20,45	20,48	20,35	20,39	20,44	20,32	20,44	20,38	20,31	20,31	20,42	20,38	20,42	20,45	20,42	20,43	20,38	20,38	20,43	20,39	20,48	20,50	20,38	20,39	20,36	20,41	20,40	20,50	20,47	20,36	20,37	20,41	20,41	20,42	
20,43	20,42	20,35	20,33	20,41	20,40	20,49	20,40	20,37	20,48	20,43	20,38	20,42	20,42	20,36	20,47	20,42	20,39	20,38	20,38	20,43	20,41	20,47	20,43	20,39	20,43	20,43	20,45	20,40	20,38	20,44	20,40	20,34	20,39	20,43	20,40	20,40	20,29	20,38	20,38	20,42	20,55	20,61	20,47	20,45	20,41	20,43	20,36	20,35	20,33	20,35	20,44	20,43	20,45	20,52	20,44	20,45	20,51	20,50	20,45	20,49	20,42	20,51	20,48	20,38	20,46	20,49	20,47	20,48	20,48	20,44	20,54	20,52	20,46	20,44	20,46	20,46	20,43	20,47	20,56	20,52	20,38	20,40	20,50	20,46	20,47	20,51	20,55	20,41	20,39	20,46	20,49	20,43	20,49	20,46	20,47	20,51	20,44	20,46	20,56	20,61	20,49	20,47	20,36	20,48	20,52	20,59	20,50	20,48	20,55	20,57	20,54	20,47	20,50	20,64	20,57	20,42	20,44	20,48	20,43	20,51	20,46	20,48	20,53	20,43	20,57	20,58	20,58	20,62	20,50	20,51	20,55	20,50	20,46	20,54	20,55	20,56	20,51	20,48	20,54	20,59	20,53	20,45	20,48	20,51	20,47	20,54	20,49	20,44	20,53	20,51	20,59	20,52	20,55	20,54	20,54	20,53	20,48	20,56	20,56	20,51	20,54	20,55	20,52	20,62	20,51	20,46	20,50	20,50	20,58	20,60	20,58	20,61	20,56	20,60	20,59	20,59	20,64	20,62	20,56	20,53	20,45	20,55	20,64	20,65	20,57	20,57	20,56	20,51	20,57	20,55	20,58	20,64	20,66	20,59	20,67	20,72	20,60	20,65	20,76	20,72	20,65	20,67	20,72	20,70	20,75	20,72	20,81	20,90	20,84	20,82	20,81	20,80	20,81	20,86	20,86	20,85	20,88	20,90	20,99	20,93	20,77	20,81	20,84	20,82	20,85	20,89	20,95	20,91	20,97	20,99	20,93	20,97	20,95	20,93	21,01	20,93	20,94	20,98	20,96	21,01	21,02	21,03	21,08	20,97	20,93	21,01	21,03	21,04	21,15	21,14	21,11	21,16	21,04	21,09	21,13	21,12	21,15	21,09	21,09	21,15	21,15	21,13	21,12	21,11	21,13	21,17	21,15	21,05	21,11	21,23	21,28	21,23	21,22	21,15	21,22	21,19	21,19	21,15	21,17	21,15	21,19	21,20	21,19	21,26	21,30	21,21	21,20	21,24	21,24	21,24	21,32	21,32	21,27	21,26	21,25	21,23	21,31	21,29	21,24	21,24	21,28	21,29	21,37	21,31	21,30	21,30	21,33	21,28	21,33	21,37	21,39	21,40	21,29	21,37	21,37	21,26	21,32	21,37	21,34	21,32	21,35	21,39	21,35	21,51	21,69	21,84	21,81	21,77	21,68	21,64	21,59	21,62	21,59	21,48	21,42	21,41	21,40	21,42	21,58	21,64	21,59	21,58	21,48	21,44	21,44	21,43	21,42	21,42	21,35	21,46	21,43	21,48	21,49	21,40	21,38	21,37	21,36	21,43	21,43	21,46	21,44	21,44	21,39	21,38	21,46	21,41	21,40	21,40	21,42	21,46	21,48	21,48	21,44	21,45	21,49	21,44	21,41	21,40	21,41	21,44	21,46	21,47	21,40	21,34	21,39	21,40	21,32	21,38	21,36	21,30	21,35	21,46	21,37	21,20	21,29	21,30	21,30	21,36	21,33	21,33	21,44	21,52	21,61	21,63	21,60	21,57	21,54	21,42	21,48	21,54	21,47	21,44	21,47	21,44	21,33	21,29	21,33	21,40	21,31	21,40	21,48	21,53	21,55	21,48	21,44	21,42	21,23	21,18	21,14	21,07	21,02	20,98	20,97	20,84	20,84	20,76	20,68	20,67	20,70	20,66	20,61	20,57	20,62	20,68	20,64	20,57	20,56	20,60	20,53	20,53	20,62	20,67	20,70	20,62	20,62	20,58	20,62	20,65	20,65	20,55	20,58	20,58	20,60	20,63	20,52	20,55	20,60	20,52	20,54	20,63	20,60	20,54	20,49	20,59	20,64	20,63	20,55	20,52	20,42	20,44	20,45	20,56	20,59	20,56	20,53	20,56	20,47	20,48	20,56	20,53	20,49	20,53	20,57	20,46	20,56	20,57	20,54	20,53	20,58	20,48	20,44	20,40	20,51	20,51	20,51	20,49	20,48	20,42	20,46	20,43	20,43	20,38	20,48	20,50	20,42	20,40	20,42	20,52	20,53	20,47	20,37	20,42	20,46	20,49	20,48	20,49	20,52	20,59	20,48	20,42	20,39	20,45	20,54	20,39	20,42	20,45	20,44	20,39	20,41	20,44	20,43	20,51	20,46	20,50	20,52	20,39	20,36	20,46	20,49	20,48	20,48	20,49	20,48	20,43	20,48	20,47	20,44	20,42	20,49	20,45	20,44	20,42	20,38	20,33	20,41	20,41	20,33	20,43	20,44	20,42	20,37	20,37	20,49	20,53	20,49	20,52	20,43	20,35	20,39	20,41	20,42	20,39	20,43	20,40	20,41	20,43	20,40	20,39	20,36	20,37	20,39	20,38	20,41	20,46	20,40	20,44	20,42	20,40	20,45	20,39	20,37	20,35	20,44	20,45	20,45	20,42	20,44	20,44	20,43	20,39	20,32	20,34	20,44	20,38	20,40	20,41	20,39	20,39	20,43	20,37	20,34	20,40	20,38	20,37	20,42	20,47	20,53	20,38	20,39	20,45	20,48	20,47	20,49	20,45	20,41	20,44	20,36	20,34	20,33	
20,45	20,34	20,30	20,39	20,35	20,36	20,51	20,52	20,39	20,39	20,34	20,30	20,42	20,50	20,45	20,46	20,39	20,40	20,41	20,44	20,47	20,44	20,48	20,56	20,52	20,50	20,45	20,42	20,43	20,35	20,34	20,42	20,34	20,41	20,47	20,39	20,42	20,33	20,36	20,38	20,33	20,48	20,54	20,42	20,42	20,45	20,39	20,31	20,39	20,41	20,45	20,44	20,39	20,43	20,45	20,36	20,43	20,48	20,49	20,44	20,50	20,44	20,52	20,50	20,40	20,44	20,39	20,40	20,47	20,52	20,45	20,49	20,55	20,50	20,44	20,50	20,46	20,48	20,44	20,48	20,49	20,45	20,48	20,49	20,37	20,37	20,41	20,52	20,53	20,41	20,50	20,45	20,45	20,55	20,51	20,43	20,49	20,49	20,44	20,46	20,55	20,53	20,49	20,41	20,43	20,61	20,61	20,52	20,56	20,54	20,48	20,48	20,46	20,50	20,55	20,50	20,35	20,41	20,51	20,40	20,53	20,46	20,52	20,57	20,39	20,48	20,58	20,51	20,52	20,48	20,49	20,53	20,49	20,46	20,51	20,54	20,53	20,54	20,44	20,53	20,57	20,51	20,54	20,59	20,53	20,49	20,46	20,52	20,54	20,49	20,53	20,56	20,52	20,53	20,56	20,44	20,47	20,45	20,54	20,59	20,48	20,54	20,51	20,60	20,61	20,51	20,53	20,50	20,53	20,51	20,58	20,60	20,61	20,63	20,62	20,56	20,57	20,55	20,60	20,59	20,58	20,60	20,59	20,60	20,70	20,65	20,58	20,55	20,55	20,58	20,54	20,58	20,68	20,71	20,64	20,63	20,76	20,75	20,67	20,64	20,70	20,62	20,63	20,74	20,74	20,76	20,77	20,79	20,89	20,88	20,91	20,97	20,90	20,92	20,91	20,95	21,07	21,06	21,03	21,04	21,13	21,01	20,95	20,97	21,01	20,98	21,03	21,04	21,09	21,06	21,06	21,03	21,10	21,13	21,11	21,13	21,04	21,01	21,05	21,13	21,09	21,18	21,15	21,23	21,20	21,20	21,21	21,22	21,26	21,27	21,26	21,22	21,18	21,17	21,27	21,38	21,35	21,36	21,36	21,40	21,32	21,28	21,30	21,37	21,33	21,35	21,39	21,38	21,26	21,36	21,48	21,44	21,40	21,48	21,42	21,47	21,47	21,48	21,44	21,40	21,46	21,52	21,47	21,48	21,54	21,56	21,51	21,47	21,55	21,45	21,50	21,57	21,61	21,60	21,56	21,52	21,57	21,64	21,59	21,57	21,55	21,58	21,59	21,61	21,64	21,61	21,61	21,61	21,56	21,64	21,76	21,73	21,75	21,67	21,65	21,81	21,75	21,70	21,74	21,71	21,69	21,78	21,80	21,79	21,50	22,33	22,52	22,53	22,47	22,38	22,27	21,75	21,83	22,21	22,00	21,90	21,88	21,93	21,94	22,05	22,21	22,23	22,14	22,10	22,02	21,92	21,50	21,96	21,97	21,90	21,95	21,90	21,93	21,99	21,92	21,93	21,94	21,52	22,00	22,00	22,02	21,97	21,58	21,98	21,57	22,11	22,03	21,97	21,97	22,06	22,05	22,01	21,99	21,97	21,91	21,99	22,01	21,59	21,98	21,97	22,06	22,04	22,01	21,94	21,82	21,92	21,93	21,88	21,89	21,95	21,92	21,87	21,88	21,82	21,38	21,84	21,82	21,81	21,83	21,78	21,78	21,79	22,01	22,06	22,02	22,04	21,92	21,81	21,88	21,86	21,83	21,80	21,80	21,83	21,75	21,73	21,66	21,66	21,74	21,82	21,84	21,87	21,85	21,81	21,86	21,81	21,68	21,48	21,41	21,35	21,29	21,11	21,05	21,10	20,98	20,89	20,82	20,62	20,57	20,68	20,73	20,69	20,63	20,56	20,62	20,68	20,67	20,62	20,59	20,59	20,57	20,65	20,62	20,60	20,66	20,61	20,63	20,64	20,67	20,65	20,55	20,53	20,61	20,58	20,62	20,57	20,52	20,58	20,53	20,55	20,67	20,62	20,53	20,52	20,54	20,65	20,65	20,57	20,53	20,46	20,44	20,51	20,48	20,50	20,58	20,56	20,59	20,52	20,44	20,45	20,47	20,43	20,48	20,52	20,57	20,51	20,51	20,45	20,46	20,50	20,47	20,43	20,46	20,51	20,53	20,58	20,49	20,41	20,44	20,47	20,42	20,39	20,37	20,37	20,52	20,52	20,40	20,42	20,47	20,47	20,43	20,51	20,42	20,39	20,48	20,45	20,41	20,46	20,52	20,49	20,41	20,36	20,48	20,50	20,35	20,33	20,36	20,43	20,46	20,39	20,46	20,47	20,49	20,45	20,52	20,55	20,43	20,40	20,45	20,52	20,55	20,44	20,47	20,56	20,45	20,49	20,38	20,36	20,41	20,51	20,40	20,39	20,48	20,43	20,41	20,38	20,38	20,38	20,36	20,41	20,39	20,39	20,39	20,46	20,52	20,49	20,48	20,49	20,43	20,39	20,45	20,45	20,37	20,40	20,44	20,39	20,43	20,44	20,42	20,42	20,31	20,34	20,44	20,41	20,37	20,36	20,44	20,37	20,36	20,45	20,40	20,38	20,39	20,46	20,44	20,39	20,34	20,33	20,41	20,42	20,41	20,38	20,36	20,29	20,37	20,37	20,37	20,45	20,35	20,38	20,30	20,23	20,35	20,40	20,31	20,36	20,45	20,50	20,50	20,41	20,44	20,49	20,45	20,34	20,36	20,38	20,35	20,33	20,35	20,35	
20,33	20,35	20,27	20,44	20,38	20,26	20,44	20,47	20,47	20,37	20,32	20,30	20,33	20,35	20,46	20,43	20,37	20,40	20,41	20,49	20,50	20,51	20,46	20,44	20,50	20,56	20,48	20,49	20,38	20,30	20,35	20,44	20,35	20,41	20,35	20,38	20,54	20,40	20,36	20,43	20,41	20,47	20,47	20,44	20,45	20,43	20,42	20,31	20,31	20,43	20,53	20,47	20,43	20,43	20,47	20,46	20,40	20,44	20,40	20,45	20,55	20,49	20,47	20,50	20,42	20,41	20,39	20,36	20,37	20,52	20,51	20,45	20,46	20,52	20,52	20,49	20,48	20,53	20,53	20,49	20,51	20,51	20,50	20,50	20,40	20,47	20,53	20,44	20,37	20,47	20,48	20,50	20,50	20,53	20,57	20,50	20,48	20,53	20,59	20,47	20,49	20,53	20,46	20,45	20,45	20,44	20,49	20,56	20,57	20,52	20,45	20,44	20,50	20,44	20,47	20,44	20,34	20,34	20,55	20,39	20,50	20,53	20,47	20,49	20,41	20,51	20,53	20,56	20,44	20,46	20,44	20,48	20,46	20,45	20,51	20,52	20,59	20,60	20,48	20,48	20,50	20,42	20,51	20,54	20,57	20,51	20,49	20,50	20,56	20,48	20,48	20,57	20,51	20,53	20,50	20,48	20,49	20,52	20,58	20,55	20,48	20,66	20,56	20,54	20,61	20,57	20,58	20,58	20,61	20,57	20,58	20,62	20,58	20,65	20,69	20,59	20,54	20,55	20,59	20,54	20,56	20,55	20,61	20,61	20,57	20,63	20,57	20,55	20,56	20,57	20,59	20,57	20,63	20,67	20,69	20,71	20,75	20,70	20,72	20,66	20,77	20,79	20,73	20,85	20,82	20,85	20,95	20,92	21,04	21,06	21,07	21,18	21,13	21,14	21,19	21,25	21,29	21,34	21,40	21,41	21,44	21,39	21,33	21,21	21,18	21,23	21,36	21,39	21,38	21,34	21,26	21,32	21,38	21,42	21,44	21,46	21,39	21,43	21,44	21,43	21,48	21,51	21,50	21,60	21,65	21,63	21,62	21,56	21,65	21,69	21,70	21,65	21,61	21,57	21,65	21,74	21,76	21,74	21,76	21,77	21,78	21,78	21,81	21,88	21,86	21,84	21,85	21,86	21,80	21,36	22,03	21,99	21,87	21,95	21,96	22,01	21,49	22,04	22,02	22,01	21,66	22,17	22,15	21,56	22,05	21,68	22,13	21,62	22,17	22,08	21,61	21,73	21,74	22,24	22,21	22,22	21,78	22,33	21,82	22,29	21,78	22,33	21,81	21,90	22,39	21,88	21,85	22,27	21,90	22,00	22,40	21,85	21,89	22,50	21,92	22,10	22,55	22,09	22,56	21,99	21,95	22,10	22,60	22,60	22,21	22,57	23,29	23,34	23,24	23,19	23,22	23,12	23,13	23,11	22,90	22,78	22,30	22,34	22,81	22,40	23,17	23,17	23,05	22,98	22,87	22,35	22,86	22,42	22,42	22,35	22,37	22,84	22,39	22,86	22,41	22,49	22,39	22,45	22,97	22,92	22,42	22,42	23,01	22,47	22,41	23,05	22,99	22,53	22,86	22,46	22,94	22,85	22,39	22,47	22,36	22,40	22,94	22,47	22,90	22,86	22,88	22,88	22,85	22,79	22,28	22,18	22,78	22,73	22,30	22,81	22,80	22,71	22,67	22,64	22,60	22,61	22,54	22,58	22,61	22,52	22,47	22,45	22,47	22,53	22,51	22,58	22,45	22,33	22,36	22,38	22,30	22,20	22,24	22,25	22,24	22,16	22,17	22,11	22,15	22,17	22,21	22,25	22,13	22,12	22,08	22,08	21,95	21,86	21,84	21,68	21,63	21,46	21,25	21,18	21,06	20,88	20,78	20,72	20,63	20,59	20,70	20,71	20,65	20,54	20,58	20,65	20,72	20,69	20,55	20,54	20,64	20,69	20,60	20,60	20,67	20,59	20,55	20,58	20,61	20,59	20,45	20,50	20,48	20,54	20,60	20,62	20,57	20,57	20,58	20,57	20,59	20,59	20,59	20,57	20,51	20,62	20,61	20,55	20,59	20,56	20,49	20,53	20,60	20,46	20,52	20,61	20,61	20,50	20,51	20,46	20,49	20,44	20,48	20,50	20,54	20,52	20,46	20,46	20,43	20,41	20,39	20,40	20,48	20,50	20,54	20,50	20,49	20,43	20,40	20,50	20,50	20,42	20,40	20,38	20,46	20,52	20,48	20,36	20,42	20,44	20,47	20,49	20,48	20,45	20,56	20,52	20,41	20,40	20,48	20,40	20,40	20,42	20,50	20,53	20,38	20,38	20,44	20,45	20,58	20,49	20,44	20,42	20,44	20,43	20,48	20,51	20,50	20,43	20,50	20,57	20,58	20,45	20,45	20,44	20,49	20,47	20,46	20,46	20,50	20,45	20,43	20,40	20,38	20,43	20,40	20,44	20,42	20,41	20,36	20,42	20,45	20,42	20,46	20,45	20,49	20,50	20,44	20,52	20,54	20,49	20,45	20,46	20,43	20,44	20,39	20,34	20,40	20,53	20,52	20,50	20,48	20,41	20,41	20,47	20,49	20,45	20,46	20,40	20,44	20,53	20,47	20,48	20,43	20,49	20,43	20,42	20,46	20,46	20,37	20,35	20,46	20,38	20,40	20,30	20,44	20,43	20,34	20,42	20,43	20,40	20,37	20,37	20,43	20,39	20,40	20,45	20,41	20,39	20,44	20,44	20,42	20,44	20,35	20,32	20,38	20,33	20,28	20,43	20,47	20,45	
20,44	20,39	20,38	20,43	20,43	20,28	20,32	20,45	20,43	20,40	20,36	20,38	20,28	20,36	20,47	20,52	20,33	20,43	20,37	20,45	20,46	20,43	20,47	20,43	20,48	20,49	20,46	20,50	20,38	20,41	20,45	20,42	20,38	20,39	20,43	20,41	20,54	20,47	20,38	20,37	20,47	20,47	20,47	20,49	20,48	20,43	20,33	20,41	20,31	20,34	20,44	20,49	20,44	20,42	20,63	20,55	20,50	20,50	20,44	20,40	20,54	20,50	20,49	20,44	20,44	20,46	20,50	20,37	20,37	20,47	20,56	20,50	20,46	20,48	20,47	20,48	20,46	20,54	20,50	20,56	20,51	20,50	20,53	20,46	20,48	20,52	20,49	20,45	20,38	20,45	20,49	20,54	20,49	20,50	20,56	20,54	20,46	20,45	20,52	20,54	20,51	20,51	20,44	20,39	20,43	20,45	20,51	20,53	20,50	20,56	20,57	20,53	20,54	20,45	20,50	20,49	20,41	20,32	20,49	20,45	20,45	20,52	20,49	20,44	20,45	20,52	20,58	20,58	20,53	20,48	20,48	20,54	20,51	20,51	20,51	20,51	20,54	20,52	20,48	20,48	20,52	20,48	20,44	20,48	20,48	20,50	20,47	20,53	20,56	20,54	20,51	20,52	20,52	20,58	20,52	20,49	20,55	20,58	20,62	20,55	20,49	20,59	20,58	20,51	20,55	20,58	20,59	20,56	20,60	20,57	20,58	20,56	20,60	20,64	20,58	20,58	20,54	20,65	20,58	20,55	20,51	20,52	20,58	20,64	20,54	20,58	20,62	20,56	20,59	20,61	20,64	20,68	20,69	20,73	20,62	20,66	20,84	20,77	20,76	20,77	20,81	20,91	20,79	21,03	21,04	21,04	21,14	21,27	21,39	21,44	21,48	21,57	21,54	21,54	21,70	21,78	21,88	21,88	21,89	22,01	21,99	21,88	21,85	21,75	21,30	21,80	21,37	21,93	21,94	21,94	21,54	21,95	21,94	21,62	22,11	22,10	21,64	22,08	22,16	21,63	21,76	21,73	21,71	21,76	22,26	22,31	22,34	21,82	22,41	22,43	22,40	22,42	22,42	22,44	21,92	22,02	22,04	22,07	22,08	22,55	22,17	22,62	22,18	22,72	22,67	22,65	22,14	22,74	22,71	22,73	22,42	22,44	22,45	22,85	22,35	22,90	22,96	22,44	22,96	22,49	23,01	23,04	23,07	22,98	22,49	22,65	23,08	23,03	22,99	23,03	23,03	22,66	23,17	23,20	23,12	22,65	23,16	23,19	23,22	23,15	23,10	23,23	23,26	23,22	23,24	23,20	23,23	23,24	23,35	23,41	23,33	23,27	23,33	23,31	23,43	23,41	23,38	23,43	23,39	23,33	23,29	23,42	23,41	23,41	23,47	23,61	23,72	23,82	23,73	23,68	23,82	23,70	23,69	23,74	23,60	23,52	23,56	23,60	23,58	23,66	23,78	23,77	23,67	23,67	23,62	23,64	23,63	23,64	23,63	23,63	23,66	23,65	23,64	23,65	23,66	23,63	23,65	23,69	23,70	23,68	23,68	23,69	23,77	23,71	23,71	23,71	23,67	23,63	23,63	23,64	23,64	23,62	23,62	23,64	23,63	23,59	23,56	23,53	23,57	23,44	23,43	23,46	23,54	23,50	23,49	23,47	23,40	23,33	23,42	23,43	23,28	23,23	23,24	23,21	23,23	23,11	23,12	23,14	23,14	23,06	22,94	22,88	22,86	22,87	22,87	22,90	22,86	22,70	22,67	22,71	22,65	22,55	22,52	22,52	22,50	22,49	22,40	22,36	22,29	22,31	22,30	22,33	22,30	22,25	22,20	22,17	22,19	22,12	22,12	21,97	21,82	21,63	21,42	21,27	21,08	21,01	20,89	20,80	20,76	20,63	20,68	20,69	20,66	20,63	20,67	20,70	20,71	20,70	20,70	20,61	20,65	20,68	20,61	20,62	20,62	20,58	20,55	20,55	20,61	20,60	20,51	20,58	20,60	20,52	20,61	20,67	20,63	20,57	20,55	20,62	20,57	20,53	20,59	20,59	20,54	20,60	20,60	20,64	20,64	20,52	20,55	20,50	20,55	20,50	20,51	20,66	20,62	20,54	20,48	20,47	20,45	20,40	20,53	20,54	20,52	20,55	20,51	20,49	20,45	20,42	20,40	20,43	20,44	20,50	20,51	20,45	20,46	20,47	20,47	20,43	20,50	20,46	20,44	20,42	20,50	20,54	20,56	20,52	20,46	20,44	20,53	20,53	20,54	20,52	20,51	20,51	20,44	20,44	20,48	20,45	20,37	20,41	20,50	20,47	20,43	20,38	20,40	20,37	20,60	20,53	20,43	20,45	20,46	20,42	20,50	20,48	20,46	20,41	20,44	20,57	20,56	20,48	20,46	20,45	20,39	20,47	20,44	20,50	20,49	20,37	20,32	20,40	20,49	20,46	20,41	20,41	20,50	20,52	20,44	20,43	20,45	20,49	20,52	20,45	20,44	20,49	20,48	20,47	20,43	20,40	20,45	20,44	20,44	20,48	20,49	20,35	20,37	20,42	20,44	20,49	20,45	20,56	20,39	20,41	20,56	20,55	20,49	20,48	20,43	20,46	20,48	20,44	20,45	20,52	20,46	20,46	20,44	20,46	20,41	20,42	20,40	20,39	20,30	20,27	20,38	20,42	20,43	20,40	20,36	20,36	20,38	20,40	20,45	20,43	20,37	20,42	20,43	20,54	20,43	20,40	20,43	20,40	20,45	20,47	20,40	20,30	20,35	20,42	20,46	20,45	
20,42	20,33	20,29	20,39	20,39	20,42	20,45	20,43	20,37	20,43	20,46	20,47	20,40	20,43	20,55	20,50	20,36	20,42	20,44	20,40	20,40	20,37	20,43	20,49	20,47	20,51	20,45	20,38	20,40	20,43	20,49	20,42	20,38	20,40	20,38	20,52	20,48	20,51	20,45	20,42	20,41	20,52	20,53	20,50	20,47	20,44	20,37	20,40	20,39	20,39	20,45	20,50	20,52	20,49	20,55	20,49	20,40	20,49	20,47	20,47	20,50	20,47	20,41	20,52	20,51	20,57	20,55	20,42	20,36	20,40	20,50	20,49	20,44	20,55	20,55	20,47	20,50	20,47	20,53	20,51	20,49	20,44	20,53	20,59	20,51	20,47	20,50	20,55	20,50	20,44	20,50	20,54	20,53	20,48	20,49	20,57	20,51	20,46	20,48	20,55	20,60	20,48	20,39	20,42	20,41	20,50	20,57	20,55	20,48	20,46	20,54	20,40	20,45	20,49	20,53	20,51	20,45	20,40	20,47	20,40	20,44	20,53	20,52	20,56	20,51	20,59	20,65	20,62	20,48	20,48	20,55	20,46	20,48	20,52	20,54	20,58	20,55	20,55	20,51	20,52	20,54	20,56	20,58	20,55	20,50	20,50	20,50	20,54	20,61	20,56	20,61	20,62	20,59	20,64	20,56	20,59	20,60	20,54	20,62	20,57	20,43	20,50	20,49	20,59	20,54	20,50	20,50	20,57	20,56	20,57	20,58	20,57	20,58	20,66	20,55	20,48	20,54	20,62	20,68	20,60	20,58	20,61	20,63	20,70	20,70	20,67	20,63	20,58	20,60	20,66	20,60	20,65	20,74	20,76	20,72	20,70	20,88	20,86	20,82	20,91	20,98	21,02	21,07	21,28	21,43	21,48	21,54	21,66	21,83	21,94	22,01	22,16	22,10	22,11	22,24	22,31	22,32	22,39	22,40	22,48	22,50	22,41	22,40	22,33	22,43	22,59	22,53	22,56	22,59	22,59	22,68	22,68	22,66	22,70	22,82	22,81	22,80	22,85	22,83	22,91	22,96	23,03	23,02	23,06	23,00	23,01	23,11	23,09	23,10	23,16	23,15	23,14	23,16	23,18	23,28	23,33	23,34	23,35	23,39	23,35	23,33	23,38	23,33	23,35	23,35	23,35	23,39	23,44	23,37	23,38	23,55	23,60	23,55	23,55	23,51	23,57	23,63	23,65	23,55	23,55	23,58	23,65	23,65	23,62	23,59	23,65	23,63	23,62	23,65	23,61	23,67	23,71	23,76	23,76	23,73	23,68	23,71	23,76	23,77	23,70	23,66	23,72	23,76	23,66	23,65	23,71	23,66	23,74	23,82	23,86	23,80	23,76	23,76	23,73	23,83	23,85	23,77	23,80	23,80	23,75	23,69	23,75	23,74	23,79	23,79	23,85	23,89	23,87	23,91	23,99	24,00	23,98	23,89	23,87	23,88	23,80	23,85	23,93	23,90	23,95	23,95	23,91	23,83	23,83	23,84	23,86	23,91	23,87	23,83	23,93	23,92	23,89	23,95	23,91	23,93	23,87	23,95	23,97	23,94	23,94	23,94	23,98	24,01	23,91	23,87	23,96	23,83	23,82	23,86	23,90	23,87	23,83	23,77	23,84	23,86	23,80	23,73	23,70	23,74	23,69	23,65	23,73	23,72	23,72	23,70	23,63	23,54	23,52	23,62	23,60	23,43	23,49	23,45	23,32	23,31	23,30	23,27	23,28	23,22	23,20	23,14	23,04	22,91	22,96	22,96	22,96	22,90	22,81	22,78	22,82	22,85	22,71	22,63	22,64	22,57	22,52	22,45	22,50	22,42	22,36	22,36	22,40	22,37	22,30	22,30	22,25	22,17	22,17	22,16	21,97	21,77	21,66	21,56	21,44	21,22	21,07	20,98	20,84	20,80	20,70	20,69	20,69	20,66	20,70	20,68	20,73	20,73	20,65	20,68	20,66	20,69	20,72	20,64	20,60	20,61	20,55	20,61	20,64	20,57	20,60	20,62	20,67	20,70	20,61	20,60	20,58	20,65	20,63	20,56	20,57	20,63	20,56	20,60	20,58	20,62	20,63	20,65	20,63	20,64	20,53	20,60	20,59	20,55	20,51	20,56	20,57	20,55	20,54	20,52	20,48	20,37	20,41	20,47	20,47	20,47	20,59	20,55	20,45	20,46	20,46	20,44	20,54	20,47	20,42	20,58	20,55	20,47	20,53	20,50	20,50	20,48	20,48	20,45	20,51	20,56	20,52	20,47	20,47	20,54	20,51	20,52	20,54	20,51	20,51	20,49	20,44	20,45	20,48	20,47	20,45	20,43	20,43	20,43	20,49	20,40	20,38	20,39	20,45	20,55	20,51	20,44	20,52	20,48	20,44	20,49	20,58	20,54	20,36	20,42	20,49	20,51	20,41	20,43	20,46	20,44	20,50	20,45	20,42	20,43	20,41	20,42	20,46	20,41	20,49	20,45	20,48	20,43	20,46	20,42	20,36	20,46	20,55	20,56	20,52	20,48	20,43	20,39	20,47	20,43	20,40	20,45	20,50	20,51	20,42	20,47	20,45	20,41	20,41	20,45	20,54	20,52	20,50	20,42	20,36	20,50	20,49	20,49	20,58	20,51	20,44	20,49	20,43	20,41	20,42	20,42	20,45	20,47	20,43	20,46	20,46	20,38	20,30	20,35	20,26	20,32	20,42	20,42	20,34	20,35	20,31	20,38	20,44	20,45	20,41	20,43	20,37	20,42	20,51	20,43	20,39	20,42	20,43	20,41	20,49	20,38	20,32	20,41	20,34	20,36	20,38	
20,54	20,35	20,34	20,37	20,40	20,45	20,49	20,46	20,35	20,39	20,57	20,45	20,31	20,40	20,45	20,38	20,33	20,36	20,46	20,42	20,38	20,42	20,37	20,43	20,46	20,49	20,45	20,39	20,34	20,41	20,51	20,49	20,36	20,35	20,36	20,45	20,48	20,48	20,43	20,49	20,48	20,52	20,47	20,45	20,47	20,42	20,37	20,40	20,47	20,49	20,48	20,52	20,44	20,46	20,50	20,49	20,39	20,42	20,45	20,43	20,46	20,48	20,49	20,55	20,49	20,47	20,51	20,46	20,37	20,40	20,45	20,59	20,50	20,56	20,57	20,46	20,46	20,49	20,51	20,58	20,54	20,44	20,46	20,49	20,54	20,44	20,51	20,60	20,55	20,48	20,53	20,55	20,58	20,53	20,41	20,52	20,51	20,47	20,47	20,53	20,59	20,44	20,34	20,42	20,47	20,49	20,46	20,52	20,55	20,51	20,45	20,46	20,50	20,55	20,61	20,57	20,44	20,42	20,52	20,44	20,41	20,47	20,54	20,57	20,54	20,56	20,58	20,56	20,45	20,49	20,51	20,48	20,53	20,62	20,56	20,53	20,51	20,58	20,51	20,56	20,54	20,53	20,54	20,54	20,50	20,54	20,51	20,50	20,52	20,55	20,62	20,65	20,58	20,56	20,56	20,54	20,54	20,60	20,60	20,54	20,47	20,44	20,48	20,52	20,60	20,54	20,55	20,55	20,55	20,60	20,63	20,60	20,59	20,57	20,59	20,57	20,56	20,58	20,69	20,70	20,64	20,54	20,60	20,59	20,63	20,67	20,70	20,64	20,63	20,70	20,66	20,64	20,72	20,74	20,72	20,76	20,89	20,90	20,86	21,04	21,13	21,19	21,19	21,50	21,65	21,83	21,83	21,75	22,02	22,24	22,31	22,41	22,48	22,39	22,48	22,58	22,63	22,61	22,56	22,63	22,64	22,65	22,70	22,63	22,70	22,85	22,94	22,97	22,94	22,86	22,98	23,05	23,03	23,06	23,14	23,15	23,13	23,12	23,12	23,16	23,25	23,40	23,37	23,41	23,30	23,35	23,40	23,42	23,44	23,45	23,50	23,45	23,49	23,45	23,47	23,58	23,60	23,59	23,67	23,59	23,58	23,56	23,62	23,63	23,63	23,61	23,71	23,72	23,66	23,65	23,73	23,83	23,77	23,75	23,72	23,80	23,81	23,78	23,73	23,72	23,73	23,72	23,79	23,76	23,77	23,78	23,70	23,73	23,77	23,78	23,80	23,84	23,87	23,86	23,86	23,87	23,86	23,87	23,91	23,83	23,89	23,96	23,86	23,77	23,84	23,88	23,82	23,85	23,82	23,85	23,92	23,93	23,90	23,88	23,94	23,95	23,88	23,91	23,88	23,80	23,82	23,86	23,84	23,90	23,92	23,91	23,97	23,91	23,94	23,99	24,03	23,98	23,95	23,93	23,95	23,91	23,90	23,97	23,97	23,96	24,02	23,97	23,93	23,87	23,86	23,89	23,84	23,90	23,92	23,97	24,06	23,96	24,01	24,05	23,95	23,98	23,97	24,04	24,02	23,99	24,04	24,04	24,04	23,96	23,96	23,95	23,94	23,96	23,90	23,92	23,89	23,92	23,89	23,88	23,91	23,90	23,87	23,81	23,73	23,77	23,78	23,80	23,82	23,76	23,75	23,67	23,63	23,56	23,63	23,61	23,49	23,59	23,54	23,39	23,40	23,37	23,36	23,35	23,32	23,27	23,22	23,12	23,01	23,01	23,03	22,94	22,88	22,87	22,82	22,85	22,82	22,78	22,62	22,66	22,67	22,59	22,45	22,54	22,50	22,40	22,42	22,42	22,37	22,32	22,31	22,33	22,16	22,14	22,12	21,94	21,68	21,71	21,71	21,64	21,43	21,19	21,07	20,92	20,89	20,90	20,84	20,74	20,67	20,74	20,70	20,70	20,71	20,65	20,67	20,60	20,68	20,68	20,72	20,70	20,58	20,61	20,65	20,61	20,62	20,61	20,59	20,57	20,64	20,66	20,59	20,60	20,61	20,63	20,59	20,53	20,61	20,61	20,50	20,59	20,65	20,65	20,68	20,68	20,65	20,54	20,50	20,51	20,60	20,63	20,62	20,61	20,49	20,52	20,57	20,51	20,53	20,47	20,56	20,48	20,44	20,52	20,55	20,54	20,46	20,45	20,47	20,49	20,43	20,46	20,53	20,62	20,50	20,44	20,46	20,46	20,45	20,48	20,41	20,41	20,51	20,47	20,37	20,28	20,43	20,55	20,50	20,51	20,45	20,44	20,45	20,43	20,40	20,45	20,40	20,42	20,42	20,38	20,48	20,44	20,44	20,48	20,46	20,54	20,45	20,47	20,47	20,51	20,49	20,48	20,46	20,48	20,55	20,42	20,39	20,45	20,51	20,46	20,53	20,47	20,41	20,48	20,48	20,47	20,42	20,45	20,49	20,43	20,40	20,41	20,40	20,39	20,36	20,41	20,41	20,42	20,45	20,53	20,52	20,53	20,48	20,41	20,34	20,46	20,50	20,47	20,41	20,43	20,49	20,46	20,41	20,47	20,49	20,38	20,39	20,46	20,43	20,46	20,43	20,40	20,45	20,55	20,41	20,50	20,57	20,48	20,44	20,41	20,45	20,51	20,32	20,36	20,41	20,41	20,47	20,51	20,40	20,32	20,37	20,36	20,28	20,38	20,35	20,30	20,25	20,34	20,33	20,45	20,42	20,34	20,40	20,40	20,37	20,48	20,42	20,42	20,53	20,52	20,45	20,46	20,42	20,36	20,41	20,44	20,34	20,38	
20,53	20,42	20,28	20,33	20,46	20,46	20,43	20,45	20,34	20,36	20,45	20,40	20,37	20,35	20,34	20,35	20,39	20,48	20,49	20,36	20,36	20,42	20,38	20,36	20,43	20,50	20,42	20,43	20,38	20,36	20,47	20,53	20,37	20,36	20,36	20,38	20,49	20,50	20,48	20,44	20,49	20,46	20,43	20,37	20,38	20,43	20,39	20,41	20,51	20,54	20,49	20,37	20,37	20,39	20,47	20,43	20,40	20,52	20,44	20,38	20,41	20,40	20,41	20,52	20,47	20,39	20,42	20,35	20,40	20,51	20,45	20,54	20,53	20,46	20,42	20,46	20,42	20,42	20,50	20,51	20,61	20,52	20,51	20,54	20,39	20,41	20,51	20,47	20,53	20,44	20,44	20,45	20,48	20,49	20,44	20,50	20,58	20,48	20,48	20,51	20,53	20,44	20,39	20,44	20,43	20,45	20,51	20,48	20,53	20,56	20,52	20,50	20,51	20,42	20,53	20,55	20,46	20,43	20,53	20,46	20,49	20,57	20,60	20,63	20,53	20,52	20,55	20,50	20,43	20,46	20,56	20,52	20,56	20,58	20,58	20,58	20,46	20,52	20,52	20,57	20,49	20,48	20,53	20,54	20,53	20,50	20,51	20,50	20,51	20,52	20,62	20,59	20,49	20,45	20,52	20,51	20,50	20,55	20,55	20,49	20,52	20,53	20,51	20,53	20,62	20,61	20,57	20,58	20,56	20,60	20,69	20,64	20,62	20,57	20,63	20,60	20,60	20,66	20,75	20,73	20,67	20,53	20,50	20,52	20,57	20,58	20,66	20,63	20,67	20,75	20,79	20,71	20,76	20,83	20,75	20,84	20,92	20,93	20,91	21,09	21,29	21,32	21,31	21,63	21,78	21,89	22,01	21,87	21,95	22,18	22,31	22,43	22,50	22,51	22,50	22,58	22,70	22,70	22,67	22,71	22,76	22,75	22,77	22,75	22,73	22,83	23,01	23,09	23,05	23,01	23,09	23,07	23,11	23,14	23,15	23,19	23,22	23,23	23,27	23,32	23,37	23,39	23,41	23,44	23,40	23,44	23,48	23,51	23,53	23,56	23,60	23,59	23,63	23,57	23,48	23,58	23,65	23,66	23,72	23,72	23,67	23,65	23,65	23,71	23,70	23,76	23,81	23,83	23,77	23,77	23,79	23,77	23,80	23,86	23,78	23,79	23,79	23,73	23,74	23,76	23,83	23,82	23,83	23,81	23,83	23,83	23,80	23,83	23,86	23,81	23,91	23,89	23,96	24,00	23,98	23,92	23,94	23,90	23,88	23,90	23,97	23,93	23,90	23,86	23,91	23,88	23,86	23,93	23,90	23,84	23,89	23,97	23,90	23,90	23,94	23,93	23,90	23,99	23,96	23,91	23,90	23,94	23,91	23,92	23,96	23,97	23,92	23,97	24,04	24,04	24,06	24,04	24,05	24,06	24,02	23,91	23,93	24,00	23,99	24,00	23,96	24,00	23,97	23,97	23,98	23,96	23,97	23,94	24,01	24,03	24,04	24,03	24,02	23,97	23,94	23,94	24,07	24,06	24,06	24,07	24,06	24,05	24,05	24,05	24,01	23,98	23,98	24,02	23,99	23,96	23,99	23,96	23,98	23,96	23,89	23,93	23,92	23,84	23,83	23,78	23,80	23,80	23,84	23,82	23,79	23,77	23,74	23,66	23,64	23,62	23,55	23,56	23,55	23,45	23,47	23,49	23,44	23,41	23,36	23,33	23,27	23,19	23,04	23,09	23,03	23,07	22,95	22,92	22,90	22,89	22,78	22,76	22,73	22,67	22,71	22,65	22,56	22,51	22,53	22,50	22,51	22,49	22,38	22,30	22,28	22,26	22,21	22,10	21,88	21,73	21,78	21,85	21,87	21,71	21,47	21,32	21,21	21,10	21,00	21,06	20,89	20,78	20,83	20,81	20,75	20,69	20,72	20,69	20,74	20,67	20,67	20,70	20,70	20,68	20,62	20,56	20,60	20,55	20,56	20,62	20,59	20,58	20,63	20,60	20,59	20,57	20,51	20,56	20,57	20,53	20,57	20,59	20,52	20,56	20,64	20,64	20,66	20,62	20,63	20,53	20,42	20,47	20,54	20,56	20,59	20,61	20,56	20,52	20,53	20,55	20,57	20,49	20,52	20,50	20,46	20,47	20,48	20,48	20,47	20,47	20,50	20,45	20,44	20,53	20,54	20,64	20,50	20,48	20,41	20,42	20,51	20,50	20,40	20,41	20,42	20,48	20,40	20,27	20,37	20,47	20,47	20,42	20,43	20,53	20,48	20,42	20,41	20,45	20,40	20,39	20,40	20,43	20,50	20,49	20,45	20,46	20,48	20,43	20,37	20,42	20,44	20,44	20,50	20,45	20,46	20,51	20,47	20,48	20,39	20,47	20,51	20,50	20,51	20,45	20,41	20,46	20,48	20,43	20,40	20,47	20,48	20,43	20,36	20,40	20,40	20,40	20,32	20,43	20,37	20,44	20,50	20,53	20,51	20,52	20,52	20,46	20,46	20,46	20,48	20,44	20,42	20,36	20,36	20,37	20,50	20,43	20,39	20,45	20,36	20,45	20,44	20,46	20,47	20,37	20,37	20,47	20,43	20,35	20,51	20,51	20,41	20,45	20,44	20,46	20,40	20,39	20,44	20,37	20,45	20,45	20,40	20,30	20,29	20,36	20,31	20,30	20,33	20,31	20,32	20,32	20,36	20,36	20,38	20,38	20,44	20,48	20,36	20,41	20,40	20,44	20,47	20,43	20,41	20,45	20,46	20,35	20,36	20,44	20,38	20,39	
20,42	20,38	20,31	20,32	20,34	20,42	20,45	20,40	20,34	20,35	20,44	20,39	20,43	20,45	20,35	20,36	20,34	20,44	20,42	20,33	20,41	20,46	20,45	20,41	20,38	20,35	20,40	20,30	20,35	20,41	20,41	20,46	20,42	20,37	20,32	20,30	20,42	20,43	20,49	20,37	20,33	20,49	20,44	20,38	20,37	20,37	20,34	20,43	20,49	20,54	20,44	20,31	20,27	20,37	20,41	20,41	20,36	20,50	20,49	20,37	20,37	20,36	20,35	20,36	20,38	20,47	20,47	20,39	20,43	20,50	20,51	20,60	20,53	20,47	20,47	20,47	20,45	20,48	20,47	20,47	20,51	20,52	20,58	20,52	20,37	20,38	20,53	20,47	20,46	20,41	20,35	20,39	20,52	20,49	20,44	20,51	20,47	20,45	20,51	20,47	20,49	20,53	20,55	20,46	20,45	20,43	20,53	20,62	20,56	20,49	20,50	20,51	20,47	20,47	20,49	20,51	20,42	20,38	20,41	20,41	20,51	20,59	20,55	20,57	20,52	20,45	20,54	20,54	20,45	20,51	20,65	20,63	20,58	20,61	20,58	20,59	20,48	20,49	20,48	20,48	20,52	20,50	20,52	20,54	20,56	20,54	20,51	20,49	20,44	20,43	20,58	20,61	20,47	20,41	20,45	20,54	20,60	20,50	20,58	20,61	20,55	20,68	20,57	20,53	20,56	20,53	20,53	20,54	20,60	20,66	20,67	20,58	20,61	20,62	20,60	20,62	20,60	20,61	20,67	20,71	20,69	20,60	20,57	20,57	20,62	20,70	20,69	20,70	20,75	20,77	20,80	20,90	20,83	20,83	20,70	20,80	20,95	20,99	21,00	21,19	21,34	21,46	21,48	21,66	21,80	21,98	22,12	22,03	21,90	21,97	22,20	22,40	22,53	22,52	22,57	22,58	22,62	22,65	22,71	22,77	22,83	22,84	22,80	22,79	22,83	22,93	23,00	23,09	23,05	23,07	23,10	23,10	23,16	23,20	23,22	23,28	23,20	23,27	23,34	23,35	23,44	23,41	23,40	23,48	23,47	23,46	23,47	23,55	23,61	23,63	23,70	23,70	23,64	23,62	23,56	23,67	23,75	23,75	23,71	23,64	23,74	23,72	23,69	23,66	23,69	23,73	23,85	23,86	23,79	23,76	23,82	23,81	23,84	23,93	23,91	23,85	23,83	23,82	23,78	23,85	23,88	23,91	23,87	23,83	23,91	23,95	23,91	23,85	23,96	23,95	23,98	23,96	23,97	23,96	24,00	23,93	23,93	23,94	23,95	23,94	24,00	23,99	23,96	23,98	24,00	23,94	23,96	23,96	24,00	24,01	23,97	24,01	23,96	23,93	24,00	23,96	23,95	24,00	24,04	24,00	23,97	23,99	23,99	23,94	23,96	24,01	24,00	24,02	24,04	24,06	24,07	24,10	24,16	24,10	24,05	24,04	24,07	24,07	24,08	24,07	24,13	24,11	24,06	24,03	24,07	24,14	24,10	24,06	24,08	24,11	24,05	24,06	24,09	24,03	24,01	24,01	24,09	24,12	24,08	24,10	24,12	24,08	24,03	24,01	24,04	24,06	24,07	24,02	24,01	24,02	24,02	24,04	23,98	23,99	23,96	23,93	23,90	23,94	23,91	23,83	23,88	23,92	23,91	23,86	23,75	23,73	23,75	23,66	23,69	23,64	23,65	23,64	23,61	23,51	23,52	23,48	23,43	23,37	23,40	23,34	23,30	23,28	23,13	23,08	23,09	23,06	23,03	22,96	22,94	22,95	22,83	22,79	22,79	22,77	22,73	22,71	22,63	22,56	22,48	22,49	22,59	22,52	22,45	22,40	22,34	22,26	22,19	22,06	21,84	21,73	21,98	21,99	21,83	21,68	21,43	21,30	21,25	21,09	20,99	21,08	20,98	20,88	20,88	20,89	20,84	20,77	20,73	20,69	20,72	20,74	20,69	20,72	20,73	20,69	20,62	20,59	20,59	20,57	20,58	20,59	20,61	20,49	20,55	20,54	20,58	20,62	20,56	20,54	20,53	20,50	20,54	20,52	20,53	20,49	20,53	20,55	20,65	20,53	20,56	20,58	20,47	20,52	20,53	20,47	20,57	20,59	20,58	20,54	20,48	20,55	20,59	20,49	20,56	20,50	20,50	20,51	20,45	20,46	20,46	20,47	20,48	20,43	20,48	20,61	20,58	20,60	20,51	20,42	20,49	20,44	20,53	20,43	20,35	20,38	20,50	20,44	20,44	20,41	20,42	20,52	20,54	20,52	20,45	20,54	20,47	20,45	20,48	20,47	20,40	20,37	20,48	20,43	20,53	20,51	20,47	20,39	20,39	20,38	20,40	20,43	20,42	20,38	20,42	20,45	20,42	20,51	20,56	20,47	20,47	20,51	20,54	20,41	20,49	20,47	20,45	20,39	20,43	20,47	20,43	20,44	20,43	20,36	20,37	20,38	20,42	20,42	20,39	20,48	20,45	20,44	20,42	20,42	20,44	20,44	20,52	20,56	20,52	20,52	20,51	20,44	20,46	20,41	20,35	20,39	20,56	20,50	20,45	20,45	20,37	20,44	20,48	20,49	20,42	20,43	20,45	20,43	20,41	20,36	20,44	20,53	20,50	20,48	20,41	20,40	20,43	20,48	20,47	20,40	20,36	20,46	20,41	20,29	20,30	20,35	20,36	20,31	20,30	20,31	20,40	20,33	20,35	20,42	20,34	20,44	20,47	20,41	20,40	20,41	20,45	20,44	20,44	20,38	20,43	20,37	20,36	20,41	20,32	20,39	20,41	20,38	
20,31	20,28	20,32	20,34	20,35	20,36	20,43	20,40	20,37	20,43	20,41	20,41	20,33	20,37	20,29	20,35	20,35	20,42	20,42	20,39	20,42	20,47	20,41	20,41	20,41	20,35	20,34	20,38	20,39	20,41	20,38	20,40	20,35	20,40	20,38	20,30	20,37	20,42	20,44	20,39	20,37	20,49	20,41	20,30	20,42	20,35	20,33	20,33	20,43	20,48	20,44	20,31	20,22	20,44	20,50	20,47	20,46	20,44	20,45	20,42	20,37	20,37	20,40	20,40	20,33	20,39	20,48	20,43	20,49	20,49	20,45	20,54	20,49	20,51	20,51	20,52	20,45	20,51	20,52	20,50	20,53	20,51	20,60	20,48	20,36	20,39	20,47	20,55	20,43	20,45	20,48	20,46	20,51	20,55	20,45	20,51	20,52	20,51	20,50	20,50	20,56	20,57	20,53	20,45	20,46	20,49	20,55	20,61	20,56	20,45	20,47	20,54	20,54	20,59	20,57	20,52	20,42	20,36	20,43	20,38	20,44	20,47	20,57	20,58	20,56	20,57	20,53	20,58	20,56	20,49	20,60	20,54	20,45	20,55	20,57	20,53	20,57	20,56	20,50	20,53	20,53	20,54	20,54	20,51	20,50	20,58	20,58	20,54	20,52	20,50	20,56	20,55	20,53	20,47	20,45	20,51	20,54	20,53	20,55	20,59	20,55	20,61	20,58	20,49	20,47	20,53	20,53	20,53	20,56	20,57	20,58	20,57	20,60	20,59	20,64	20,64	20,65	20,56	20,59	20,67	20,68	20,65	20,65	20,61	20,66	20,74	20,67	20,60	20,70	20,76	20,80	20,87	20,77	20,78	20,74	20,83	20,99	20,97	21,04	21,21	21,36	21,47	21,56	21,64	21,83	22,03	22,24	22,16	21,91	21,83	22,08	22,34	22,56	22,60	22,62	22,69	22,74	22,69	22,71	22,81	22,84	22,80	22,83	22,90	22,88	22,95	23,04	23,09	23,05	23,02	23,15	23,20	23,20	23,24	23,28	23,27	23,22	23,27	23,27	23,28	23,48	23,51	23,48	23,56	23,53	23,45	23,51	23,52	23,64	23,75	23,71	23,75	23,70	23,64	23,74	23,81	23,84	23,79	23,76	23,79	23,74	23,80	23,80	23,81	23,79	23,79	23,89	23,85	23,75	23,83	23,87	23,83	23,93	23,98	23,87	23,92	23,90	23,93	23,93	23,89	23,93	23,96	23,92	23,88	23,95	24,05	23,98	23,92	23,97	24,02	24,03	24,04	24,02	23,99	24,04	24,04	23,93	23,95	24,02	23,98	24,06	24,12	24,09	24,05	24,07	24,11	24,04	24,04	24,05	24,07	24,04	23,98	23,99	23,96	24,02	24,05	23,97	24,03	24,07	24,06	23,97	24,00	24,07	24,06	24,07	24,10	24,09	24,08	24,06	24,13	24,11	24,14	24,15	24,17	24,14	24,10	24,17	24,15	24,08	24,09	24,16	24,16	24,08	24,05	24,06	24,18	24,20	24,14	24,14	24,11	24,02	24,05	24,15	24,13	24,13	24,15	24,22	24,16	24,13	24,16	24,14	24,13	24,13	24,05	24,02	24,08	24,10	24,07	24,12	24,07	24,05	24,09	24,07	24,11	24,03	23,97	23,88	23,96	23,98	23,96	24,01	24,07	24,01	23,98	23,85	23,77	23,78	23,71	23,80	23,79	23,68	23,61	23,70	23,73	23,63	23,53	23,38	23,36	23,38	23,43	23,37	23,35	23,25	23,17	23,18	23,17	23,17	23,06	22,99	22,98	22,94	22,84	22,84	22,82	22,77	22,68	22,64	22,67	22,57	22,48	22,53	22,51	22,39	22,42	22,38	22,30	22,18	21,91	21,80	21,89	22,11	22,13	21,88	21,65	21,52	21,37	21,27	21,10	21,03	21,06	20,98	20,97	20,99	21,02	20,94	20,91	20,85	20,79	20,80	20,77	20,83	20,76	20,73	20,76	20,72	20,59	20,58	20,58	20,65	20,65	20,56	20,53	20,51	20,58	20,64	20,67	20,58	20,54	20,49	20,55	20,58	20,54	20,55	20,51	20,53	20,53	20,60	20,61	20,56	20,60	20,63	20,55	20,54	20,46	20,54	20,63	20,58	20,52	20,52	20,49	20,53	20,46	20,57	20,49	20,48	20,53	20,48	20,47	20,43	20,54	20,52	20,43	20,47	20,54	20,56	20,50	20,41	20,44	20,47	20,55	20,49	20,37	20,34	20,37	20,47	20,55	20,40	20,39	20,47	20,59	20,56	20,54	20,52	20,57	20,54	20,52	20,51	20,48	20,42	20,36	20,40	20,39	20,48	20,59	20,55	20,50	20,39	20,41	20,48	20,40	20,48	20,43	20,44	20,50	20,50	20,49	20,60	20,50	20,45	20,50	20,46	20,33	20,49	20,58	20,49	20,44	20,47	20,48	20,50	20,45	20,39	20,48	20,43	20,42	20,42	20,40	20,42	20,48	20,41	20,45	20,40	20,39	20,48	20,47	20,50	20,50	20,45	20,38	20,42	20,43	20,48	20,54	20,49	20,50	20,55	20,45	20,37	20,39	20,42	20,46	20,50	20,53	20,45	20,40	20,51	20,52	20,47	20,38	20,40	20,45	20,43	20,50	20,45	20,40	20,36	20,41	20,49	20,34	20,40	20,46	20,51	20,35	20,42	20,44	20,47	20,39	20,37	20,32	20,39	20,41	20,30	20,34	20,31	20,38	20,43	20,31	20,33	20,51	20,45	20,40	20,40	20,39	20,46	20,45	20,41	20,38	20,37	20,35	20,34	20,40	
20,43	20,34	20,34	20,37	20,38	20,40	20,45	20,44	20,34	20,38	20,34	20,41	20,41	20,34	20,34	20,39	20,43	20,39	20,52	20,46	20,44	20,44	20,36	20,43	20,43	20,45	20,38	20,40	20,47	20,48	20,44	20,40	20,39	20,37	20,38	20,40	20,39	20,51	20,51	20,46	20,45	20,43	20,40	20,41	20,46	20,45	20,40	20,35	20,38	20,39	20,48	20,40	20,34	20,48	20,54	20,40	20,45	20,53	20,43	20,41	20,39	20,40	20,45	20,50	20,42	20,38	20,54	20,52	20,46	20,53	20,53	20,50	20,50	20,43	20,40	20,41	20,47	20,48	20,54	20,53	20,54	20,43	20,53	20,47	20,41	20,39	20,44	20,56	20,48	20,46	20,47	20,45	20,52	20,54	20,42	20,46	20,47	20,51	20,49	20,51	20,48	20,47	20,49	20,46	20,46	20,51	20,55	20,53	20,51	20,50	20,46	20,55	20,54	20,61	20,60	20,47	20,41	20,47	20,48	20,38	20,46	20,48	20,54	20,62	20,48	20,53	20,49	20,56	20,63	20,63	20,56	20,59	20,46	20,50	20,56	20,44	20,50	20,59	20,58	20,53	20,62	20,50	20,54	20,56	20,52	20,48	20,53	20,57	20,52	20,55	20,53	20,55	20,54	20,40	20,44	20,49	20,57	20,56	20,55	20,57	20,52	20,52	20,60	20,61	20,54	20,57	20,53	20,47	20,48	20,46	20,56	20,61	20,66	20,60	20,69	20,69	20,64	20,64	20,64	20,65	20,66	20,68	20,64	20,60	20,65	20,67	20,65	20,60	20,64	20,75	20,84	20,91	20,77	20,69	20,74	20,88	21,05	21,02	21,06	21,15	21,30	21,47	21,62	21,66	21,82	22,04	22,29	22,32	22,05	21,78	21,90	22,28	22,51	22,59	22,63	22,70	22,74	22,71	22,68	22,77	22,82	22,85	22,89	22,91	22,96	22,98	23,07	23,13	23,07	23,10	23,19	23,21	23,25	23,25	23,31	23,34	23,32	23,37	23,30	23,33	23,47	23,53	23,55	23,66	23,65	23,52	23,57	23,62	23,68	23,75	23,70	23,74	23,89	23,75	23,78	23,85	23,84	23,86	23,82	23,84	23,82	23,82	23,92	23,92	23,90	23,82	23,85	23,88	23,87	23,95	24,03	24,00	24,02	24,06	23,93	23,92	24,04	23,99	23,95	23,89	23,94	24,04	24,05	23,97	24,04	24,13	24,05	23,99	24,09	24,12	24,12	24,16	24,10	24,08	24,05	24,06	24,03	24,01	24,09	24,11	24,10	24,12	24,17	24,12	24,13	24,12	24,04	23,99	24,08	24,14	24,12	24,04	24,06	24,08	24,11	24,10	24,09	24,17	24,17	24,11	24,15	24,12	24,14	24,11	24,06	24,12	24,18	24,16	24,15	24,14	24,12	24,20	24,22	24,21	24,22	24,15	24,18	24,23	24,19	24,22	24,18	24,15	24,18	24,13	24,16	24,20	24,23	24,19	24,20	24,26	24,16	24,16	24,20	24,15	24,15	24,21	24,31	24,29	24,26	24,28	24,19	24,18	24,24	24,24	24,25	24,21	24,23	24,17	24,25	24,21	24,17	24,19	24,12	24,16	24,10	24,05	23,99	24,06	24,05	24,00	24,04	24,07	24,05	24,03	24,05	23,93	23,86	23,82	23,90	23,90	23,79	23,63	23,70	23,78	23,68	23,54	23,43	23,45	23,48	23,43	23,40	23,35	23,32	23,25	23,26	23,24	23,20	23,10	23,04	23,07	23,02	22,90	22,88	22,85	22,79	22,71	22,62	22,67	22,67	22,60	22,52	22,44	22,43	22,41	22,37	22,24	22,12	21,91	21,92	22,02	22,13	22,06	21,95	21,71	21,50	21,37	21,29	21,17	21,12	21,05	20,97	20,97	20,95	21,01	20,97	20,85	20,94	20,96	20,90	20,82	20,93	20,91	20,78	20,81	20,70	20,65	20,63	20,69	20,63	20,64	20,59	20,54	20,60	20,63	20,58	20,56	20,61	20,57	20,52	20,55	20,60	20,54	20,46	20,51	20,50	20,50	20,63	20,68	20,64	20,66	20,67	20,64	20,57	20,59	20,54	20,59	20,60	20,52	20,51	20,51	20,53	20,49	20,60	20,55	20,55	20,54	20,54	20,49	20,50	20,49	20,54	20,49	20,49	20,48	20,50	20,53	20,51	20,45	20,50	20,54	20,53	20,44	20,38	20,38	20,46	20,47	20,45	20,35	20,49	20,55	20,51	20,50	20,50	20,56	20,59	20,51	20,45	20,47	20,54	20,51	20,33	20,42	20,55	20,58	20,48	20,52	20,46	20,39	20,47	20,42	20,41	20,45	20,50	20,52	20,55	20,63	20,57	20,48	20,44	20,45	20,44	20,39	20,46	20,52	20,43	20,47	20,50	20,54	20,51	20,50	20,47	20,56	20,50	20,38	20,44	20,43	20,45	20,48	20,47	20,43	20,47	20,41	20,50	20,55	20,46	20,41	20,50	20,50	20,39	20,50	20,51	20,51	20,48	20,45	20,42	20,46	20,32	20,37	20,44	20,48	20,49	20,47	20,42	20,46	20,54	20,48	20,53	20,44	20,41	20,32	20,31	20,41	20,47	20,53	20,49	20,40	20,46	20,40	20,37	20,44	20,47	20,39	20,34	20,45	20,47	20,40	20,38	20,39	20,42	20,38	20,33	20,38	20,35	20,38	20,48	20,40	20,34	20,53	20,43	20,39	20,44	20,41	20,42	20,46	20,39	20,22	20,22	20,27	20,39	20,38	
20,44	20,44	20,40	20,42	20,37	20,32	20,46	20,43	20,34	20,33	20,38	20,43	20,38	20,40	20,33	20,44	20,48	20,46	20,44	20,49	20,41	20,46	20,40	20,41	20,49	20,40	20,39	20,46	20,42	20,51	20,44	20,46	20,42	20,37	20,41	20,42	20,39	20,52	20,51	20,39	20,49	20,46	20,45	20,43	20,42	20,42	20,36	20,34	20,40	20,44	20,52	20,47	20,35	20,44	20,46	20,46	20,50	20,54	20,42	20,36	20,44	20,53	20,49	20,45	20,46	20,47	20,52	20,48	20,48	20,52	20,54	20,49	20,41	20,51	20,40	20,37	20,42	20,48	20,50	20,50	20,50	20,41	20,45	20,50	20,42	20,41	20,48	20,53	20,51	20,51	20,44	20,37	20,50	20,52	20,39	20,43	20,47	20,49	20,52	20,50	20,52	20,49	20,45	20,45	20,51	20,50	20,51	20,53	20,53	20,42	20,42	20,48	20,51	20,53	20,53	20,47	20,40	20,46	20,46	20,40	20,41	20,46	20,49	20,57	20,56	20,57	20,55	20,53	20,58	20,55	20,54	20,53	20,51	20,44	20,53	20,49	20,46	20,54	20,55	20,52	20,58	20,53	20,49	20,57	20,46	20,50	20,47	20,46	20,48	20,54	20,59	20,59	20,55	20,48	20,45	20,47	20,58	20,65	20,61	20,56	20,54	20,55	20,60	20,62	20,53	20,57	20,59	20,52	20,50	20,52	20,61	20,61	20,61	20,59	20,59	20,64	20,62	20,67	20,72	20,68	20,60	20,58	20,56	20,54	20,66	20,69	20,67	20,64	20,64	20,72	20,78	20,90	20,91	20,80	20,78	20,90	21,06	21,08	21,07	21,17	21,32	21,46	21,59	21,70	21,86	22,13	22,34	22,40	22,29	21,98	21,81	22,08	22,44	22,58	22,66	22,75	22,79	22,73	22,65	22,75	22,81	22,91	22,96	22,96	22,97	22,97	23,08	23,19	23,11	23,14	23,24	23,24	23,26	23,28	23,39	23,44	23,39	23,50	23,45	23,44	23,55	23,62	23,59	23,67	23,68	23,62	23,61	23,70	23,75	23,79	23,74	23,73	23,91	23,86	23,83	23,84	23,85	23,84	23,94	23,87	23,96	23,97	23,96	23,91	23,93	23,91	23,87	23,92	24,03	24,07	24,09	24,01	24,03	24,09	24,04	24,01	24,09	24,11	23,95	23,95	24,00	24,14	24,12	24,06	24,14	24,19	24,14	24,13	24,10	24,16	24,19	24,21	24,15	24,10	24,14	24,11	24,13	24,11	24,14	24,14	24,17	24,17	24,17	24,19	24,18	24,13	24,08	24,13	24,17	24,18	24,17	24,15	24,14	24,18	24,20	24,08	24,09	24,32	24,30	24,22	24,17	24,22	24,20	24,14	24,15	24,18	24,25	24,24	24,21	24,21	24,17	24,26	24,27	24,27	24,29	24,24	24,24	24,29	24,33	24,35	24,30	24,26	24,21	24,27	24,29	24,22	24,19	24,18	24,21	24,29	24,31	24,28	24,33	24,26	24,20	24,24	24,34	24,37	24,33	24,34	24,24	24,29	24,28	24,26	24,25	24,29	24,29	24,22	24,25	24,27	24,19	24,17	24,13	24,16	24,14	24,12	24,12	24,19	24,17	24,12	24,09	24,07	24,08	23,99	24,07	24,01	23,99	23,87	23,88	23,89	23,84	23,71	23,69	23,75	23,68	23,59	23,58	23,60	23,54	23,50	23,47	23,42	23,33	23,30	23,27	23,27	23,18	23,11	23,04	23,05	22,96	22,86	22,93	22,90	22,82	22,79	22,71	22,65	22,61	22,55	22,57	22,47	22,39	22,44	22,37	22,21	22,07	21,90	21,97	22,20	22,22	22,10	21,90	21,70	21,55	21,40	21,27	21,19	21,17	21,01	21,02	21,01	20,87	20,84	20,91	20,97	20,94	20,88	20,88	20,89	20,88	20,95	20,85	20,84	20,73	20,63	20,63	20,69	20,70	20,62	20,64	20,63	20,70	20,65	20,60	20,56	20,62	20,59	20,52	20,53	20,59	20,60	20,47	20,47	20,53	20,54	20,60	20,57	20,65	20,65	20,63	20,57	20,56	20,61	20,54	20,51	20,62	20,55	20,53	20,54	20,58	20,45	20,52	20,57	20,48	20,53	20,55	20,50	20,44	20,47	20,48	20,47	20,51	20,54	20,56	20,57	20,55	20,48	20,50	20,54	20,62	20,63	20,40	20,43	20,47	20,43	20,37	20,42	20,52	20,51	20,48	20,47	20,45	20,52	20,54	20,46	20,35	20,38	20,53	20,52	20,47	20,44	20,58	20,48	20,39	20,34	20,40	20,37	20,46	20,48	20,40	20,38	20,45	20,49	20,61	20,61	20,49	20,38	20,42	20,43	20,47	20,45	20,36	20,38	20,39	20,46	20,48	20,50	20,53	20,54	20,46	20,44	20,46	20,42	20,47	20,42	20,37	20,37	20,41	20,44	20,42	20,43	20,49	20,50	20,44	20,37	20,41	20,55	20,49	20,42	20,50	20,45	20,46	20,40	20,35	20,35	20,35	20,38	20,35	20,38	20,41	20,51	20,51	20,48	20,51	20,46	20,51	20,54	20,48	20,45	20,36	20,40	20,47	20,57	20,55	20,48	20,41	20,44	20,44	20,40	20,37	20,38	20,38	20,39	20,41	20,40	20,40	20,37	20,41	20,33	20,32	20,45	20,40	20,44	20,34	20,44	20,44	20,53	20,43	20,34	20,48	20,50	20,40	20,39	20,42	20,25	20,26	20,24	20,31	20,38	
20,36	20,36	20,27	20,41	20,35	20,34	20,48	20,40	20,37	20,44	20,44	20,35	20,36	20,37	20,32	20,43	20,43	20,41	20,38	20,36	20,40	20,44	20,38	20,36	20,44	20,48	20,37	20,44	20,40	20,35	20,33	20,38	20,38	20,40	20,46	20,44	20,42	20,43	20,43	20,41	20,43	20,47	20,47	20,42	20,39	20,44	20,42	20,35	20,45	20,48	20,48	20,44	20,34	20,42	20,47	20,43	20,52	20,56	20,41	20,42	20,47	20,51	20,47	20,51	20,44	20,49	20,45	20,46	20,52	20,53	20,49	20,41	20,38	20,53	20,46	20,41	20,48	20,44	20,51	20,52	20,47	20,47	20,44	20,51	20,48	20,50	20,53	20,51	20,44	20,55	20,49	20,46	20,51	20,53	20,45	20,52	20,49	20,52	20,54	20,50	20,54	20,54	20,45	20,32	20,46	20,50	20,47	20,47	20,48	20,43	20,42	20,45	20,47	20,47	20,47	20,46	20,44	20,47	20,48	20,41	20,41	20,46	20,49	20,53	20,47	20,59	20,61	20,60	20,57	20,49	20,52	20,48	20,51	20,41	20,44	20,52	20,51	20,61	20,52	20,49	20,55	20,57	20,59	20,52	20,46	20,52	20,58	20,47	20,47	20,52	20,55	20,62	20,61	20,54	20,59	20,57	20,55	20,60	20,58	20,55	20,52	20,52	20,48	20,56	20,57	20,55	20,58	20,57	20,57	20,56	20,63	20,67	20,63	20,59	20,60	20,62	20,63	20,57	20,65	20,60	20,57	20,55	20,56	20,62	20,67	20,72	20,71	20,66	20,61	20,73	20,77	20,90	20,97	20,88	20,84	20,89	21,03	21,08	21,12	21,23	21,34	21,44	21,55	21,67	21,92	22,21	22,42	22,45	22,39	22,22	21,95	21,96	22,31	22,58	22,72	22,79	22,76	22,70	22,69	22,80	22,92	22,99	23,00	23,05	23,08	23,13	23,13	23,20	23,22	23,17	23,21	23,25	23,32	23,35	23,41	23,48	23,44	23,49	23,50	23,53	23,59	23,67	23,63	23,70	23,67	23,69	23,79	23,76	23,79	23,82	23,82	23,79	23,88	23,88	23,84	23,94	23,95	23,99	24,04	24,01	24,06	24,12	24,03	23,90	23,93	23,96	24,01	24,02	24,08	24,12	24,18	24,17	24,08	24,12	24,12	24,11	24,09	24,09	24,09	24,08	24,09	24,21	24,17	24,18	24,17	24,25	24,27	24,26	24,19	24,24	24,28	24,18	24,17	24,09	24,13	24,25	24,23	24,20	24,26	24,20	24,21	24,26	24,24	24,23	24,25	24,20	24,24	24,23	24,26	24,19	24,18	24,19	24,29	24,30	24,32	24,20	24,14	24,27	24,35	24,29	24,23	24,22	24,28	24,25	24,22	24,30	24,28	24,32	24,25	24,30	24,32	24,35	24,35	24,36	24,27	24,24	24,33	24,35	24,35	24,43	24,41	24,38	24,26	24,31	24,33	24,33	24,26	24,28	24,28	24,33	24,35	24,34	24,34	24,33	24,32	24,31	24,34	24,36	24,40	24,42	24,35	24,38	24,37	24,33	24,24	24,30	24,37	24,31	24,22	24,23	24,18	24,23	24,20	24,28	24,27	24,22	24,18	24,20	24,18	24,14	24,12	24,09	24,06	24,01	23,99	24,04	24,05	23,93	23,92	23,95	23,86	23,82	23,80	23,81	23,79	23,72	23,64	23,62	23,60	23,57	23,52	23,46	23,42	23,36	23,32	23,27	23,20	23,14	23,08	23,11	23,08	23,03	22,96	22,90	22,77	22,77	22,72	22,70	22,66	22,60	22,57	22,57	22,48	22,38	22,34	22,18	22,02	21,94	22,07	22,20	22,26	22,20	21,95	21,67	21,52	21,43	21,27	21,15	21,12	20,99	21,02	20,98	20,89	20,86	20,91	20,93	20,95	20,83	20,87	20,86	20,89	20,96	20,91	20,85	20,81	20,71	20,64	20,67	20,69	20,66	20,55	20,61	20,70	20,68	20,58	20,61	20,65	20,64	20,59	20,57	20,66	20,61	20,57	20,58	20,55	20,52	20,58	20,54	20,55	20,57	20,55	20,58	20,52	20,58	20,55	20,51	20,59	20,62	20,53	20,48	20,46	20,49	20,54	20,57	20,50	20,42	20,50	20,53	20,41	20,46	20,50	20,51	20,45	20,58	20,62	20,58	20,59	20,51	20,54	20,57	20,52	20,52	20,45	20,47	20,53	20,44	20,34	20,34	20,50	20,52	20,58	20,49	20,42	20,42	20,54	20,50	20,48	20,51	20,46	20,45	20,44	20,48	20,57	20,45	20,33	20,26	20,33	20,40	20,45	20,41	20,40	20,43	20,44	20,41	20,55	20,62	20,48	20,34	20,44	20,50	20,47	20,46	20,37	20,31	20,44	20,55	20,55	20,53	20,46	20,45	20,47	20,39	20,37	20,41	20,37	20,39	20,39	20,41	20,39	20,39	20,37	20,40	20,53	20,51	20,38	20,35	20,42	20,44	20,50	20,45	20,40	20,51	20,51	20,46	20,44	20,36	20,38	20,45	20,44	20,51	20,50	20,52	20,49	20,48	20,44	20,42	20,44	20,49	20,39	20,46	20,49	20,44	20,52	20,52	20,44	20,43	20,45	20,42	20,38	20,41	20,39	20,38	20,37	20,32	20,32	20,31	20,36	20,38	20,41	20,32	20,42	20,44	20,44	20,41	20,35	20,42	20,49	20,53	20,46	20,39	20,43	20,46	20,37	20,29	20,37	20,29	20,33	20,34	20,33	20,36	
20,37	20,31	20,32	20,36	20,36	20,42	20,42	20,50	20,43	20,39	20,45	20,36	20,27	20,39	20,46	20,49	20,45	20,32	20,32	20,38	20,48	20,43	20,39	20,32	20,34	20,44	20,43	20,40	20,45	20,37	20,38	20,45	20,44	20,43	20,56	20,38	20,37	20,39	20,46	20,44	20,45	20,41	20,40	20,38	20,34	20,43	20,41	20,39	20,44	20,56	20,50	20,40	20,40	20,45	20,49	20,42	20,45	20,48	20,46	20,39	20,38	20,48	20,39	20,46	20,47	20,46	20,47	20,43	20,47	20,47	20,52	20,51	20,48	20,53	20,52	20,45	20,53	20,51	20,47	20,54	20,51	20,44	20,48	20,51	20,45	20,50	20,55	20,47	20,42	20,43	20,55	20,51	20,46	20,50	20,48	20,49	20,57	20,52	20,50	20,49	20,47	20,49	20,44	20,40	20,44	20,44	20,45	20,57	20,58	20,45	20,45	20,37	20,42	20,40	20,47	20,52	20,47	20,49	20,50	20,42	20,48	20,46	20,54	20,60	20,48	20,53	20,59	20,58	20,58	20,53	20,53	20,52	20,46	20,45	20,43	20,47	20,50	20,53	20,52	20,49	20,54	20,52	20,58	20,47	20,45	20,57	20,63	20,51	20,55	20,56	20,55	20,59	20,55	20,51	20,52	20,60	20,66	20,63	20,56	20,49	20,51	20,48	20,50	20,56	20,62	20,62	20,55	20,58	20,68	20,61	20,61	20,69	20,66	20,60	20,68	20,59	20,61	20,54	20,55	20,63	20,57	20,56	20,60	20,66	20,65	20,66	20,69	20,64	20,66	20,75	20,87	20,96	21,01	20,91	20,86	20,99	21,11	21,13	21,14	21,25	21,39	21,42	21,56	21,76	21,94	22,21	22,44	22,58	22,56	22,42	22,22	22,01	22,13	22,38	22,62	22,73	22,78	22,82	22,81	22,90	22,97	23,08	23,09	23,09	23,16	23,24	23,20	23,24	23,24	23,24	23,27	23,34	23,43	23,50	23,44	23,48	23,51	23,55	23,52	23,54	23,68	23,79	23,72	23,72	23,70	23,72	23,84	23,82	23,91	23,89	23,88	23,89	23,94	23,99	23,92	23,99	23,98	24,02	24,07	24,07	24,13	24,14	24,06	24,04	24,08	24,11	24,04	24,02	24,06	24,13	24,19	24,24	24,22	24,20	24,17	24,18	24,17	24,13	24,11	24,17	24,24	24,28	24,24	24,23	24,24	24,28	24,26	24,26	24,25	24,30	24,31	24,25	24,25	24,19	24,23	24,29	24,28	24,28	24,38	24,32	24,30	24,33	24,30	24,24	24,29	24,27	24,25	24,32	24,36	24,34	24,28	24,26	24,36	24,45	24,39	24,35	24,30	24,33	24,35	24,24	24,26	24,35	24,44	24,36	24,36	24,39	24,26	24,22	24,29	24,39	24,33	24,33	24,38	24,38	24,35	24,29	24,38	24,42	24,36	24,45	24,47	24,44	24,40	24,38	24,32	24,35	24,44	24,43	24,43	24,45	24,40	24,40	24,42	24,36	24,40	24,38	24,41	24,37	24,49	24,55	24,43	24,42	24,41	24,44	24,43	24,39	24,42	24,36	24,30	24,31	24,29	24,34	24,27	24,30	24,34	24,34	24,26	24,23	24,24	24,16	24,17	24,19	24,17	24,08	24,04	24,02	24,09	24,03	24,00	24,01	24,00	23,92	23,81	23,82	23,84	23,84	23,67	23,69	23,64	23,63	23,56	23,48	23,52	23,44	23,32	23,34	23,30	23,26	23,19	23,10	23,14	23,11	23,04	22,98	22,90	22,87	22,80	22,76	22,76	22,68	22,66	22,60	22,50	22,40	22,20	22,03	22,06	22,18	22,29	22,29	22,24	22,19	22,03	21,70	21,51	21,41	21,29	21,13	21,05	20,98	20,95	20,90	20,96	20,93	20,88	20,90	20,94	20,91	20,92	20,90	20,98	20,99	20,98	20,89	20,81	20,76	20,74	20,68	20,70	20,68	20,54	20,57	20,65	20,72	20,58	20,60	20,64	20,60	20,54	20,59	20,63	20,66	20,59	20,61	20,60	20,52	20,60	20,61	20,62	20,54	20,48	20,54	20,62	20,51	20,55	20,61	20,60	20,49	20,52	20,52	20,47	20,44	20,51	20,51	20,56	20,48	20,45	20,50	20,41	20,50	20,42	20,48	20,54	20,57	20,58	20,56	20,54	20,43	20,48	20,57	20,52	20,49	20,46	20,55	20,53	20,50	20,42	20,35	20,38	20,55	20,53	20,55	20,57	20,53	20,54	20,48	20,51	20,59	20,46	20,41	20,40	20,39	20,50	20,49	20,42	20,40	20,34	20,45	20,43	20,43	20,47	20,44	20,50	20,39	20,48	20,57	20,56	20,43	20,48	20,47	20,45	20,47	20,48	20,39	20,39	20,50	20,56	20,53	20,49	20,43	20,51	20,50	20,40	20,43	20,39	20,36	20,46	20,48	20,30	20,40	20,41	20,39	20,50	20,45	20,37	20,33	20,45	20,50	20,45	20,41	20,35	20,46	20,51	20,44	20,42	20,41	20,43	20,34	20,48	20,49	20,45	20,40	20,42	20,41	20,39	20,39	20,41	20,47	20,48	20,45	20,47	20,42	20,37	20,44	20,49	20,42	20,32	20,41	20,35	20,34	20,38	20,41	20,40	20,27	20,32	20,28	20,33	20,36	20,40	20,38	20,39	20,43	20,37	20,37	20,36	20,33	20,43	20,53	20,47	20,46	20,46	20,39	20,42	20,32	20,37	20,38	20,43	20,40	20,39	20,35	
20,37	20,39	20,29	20,31	20,33	20,42	20,47	20,44	20,47	20,37	20,36	20,42	20,29	20,44	20,47	20,55	20,48	20,39	20,33	20,40	20,45	20,46	20,38	20,36	20,40	20,38	20,47	20,44	20,44	20,42	20,46	20,50	20,42	20,47	20,52	20,44	20,33	20,44	20,41	20,45	20,48	20,46	20,39	20,36	20,32	20,40	20,43	20,46	20,49	20,53	20,50	20,38	20,40	20,45	20,44	20,46	20,43	20,45	20,45	20,43	20,40	20,44	20,45	20,50	20,47	20,45	20,43	20,36	20,38	20,42	20,46	20,54	20,43	20,49	20,50	20,48	20,48	20,46	20,43	20,46	20,48	20,46	20,48	20,50	20,42	20,42	20,43	20,49	20,46	20,42	20,35	20,45	20,43	20,43	20,44	20,49	20,49	20,50	20,47	20,51	20,46	20,42	20,41	20,44	20,46	20,44	20,46	20,53	20,60	20,51	20,51	20,41	20,48	20,48	20,52	20,53	20,47	20,55	20,50	20,45	20,52	20,49	20,53	20,60	20,51	20,47	20,52	20,55	20,46	20,53	20,60	20,52	20,46	20,51	20,53	20,48	20,55	20,54	20,46	20,52	20,50	20,44	20,51	20,38	20,41	20,51	20,58	20,53	20,51	20,51	20,54	20,51	20,45	20,47	20,49	20,56	20,67	20,65	20,59	20,54	20,49	20,46	20,52	20,59	20,64	20,58	20,56	20,55	20,62	20,59	20,62	20,70	20,68	20,64	20,76	20,70	20,65	20,59	20,68	20,68	20,59	20,50	20,57	20,60	20,60	20,67	20,76	20,73	20,71	20,75	20,83	20,88	20,98	21,00	20,90	20,90	21,10	21,11	21,14	21,22	21,37	21,50	21,64	21,81	21,97	22,24	22,48	22,58	22,63	22,46	22,34	22,29	22,11	22,17	22,55	22,70	22,81	22,91	22,90	22,99	23,07	23,04	23,11	23,15	23,21	23,17	23,22	23,25	23,31	23,31	23,24	23,37	23,47	23,56	23,56	23,62	23,54	23,61	23,64	23,59	23,67	23,79	23,83	23,85	23,81	23,87	23,97	23,95	24,01	23,94	23,90	23,98	24,03	24,07	24,05	24,05	24,08	24,03	24,10	24,09	24,14	24,11	24,09	24,10	24,12	24,17	24,11	24,08	24,15	24,22	24,30	24,19	24,23	24,21	24,17	24,26	24,26	24,24	24,20	24,21	24,23	24,32	24,27	24,26	24,27	24,33	24,26	24,23	24,29	24,34	24,39	24,37	24,34	24,36	24,29	24,32	24,40	24,35	24,36	24,33	24,38	24,39	24,34	24,31	24,34	24,35	24,37	24,33	24,44	24,36	24,44	24,41	24,41	24,48	24,46	24,34	24,35	24,40	24,41	24,35	24,30	24,41	24,48	24,43	24,43	24,46	24,37	24,32	24,29	24,42	24,41	24,36	24,46	24,47	24,45	24,43	24,47	24,51	24,48	24,51	24,53	24,50	24,47	24,50	24,48	24,48	24,49	24,50	24,54	24,49	24,51	24,45	24,49	24,44	24,47	24,44	24,48	24,54	24,48	24,50	24,53	24,58	24,52	24,55	24,55	24,47	24,43	24,43	24,37	24,40	24,42	24,42	24,39	24,38	24,33	24,45	24,35	24,34	24,38	24,24	24,26	24,26	24,24	24,20	24,10	24,12	24,14	24,07	24,06	24,16	24,07	24,01	23,93	23,89	23,92	23,86	23,82	23,79	23,71	23,70	23,71	23,53	23,51	23,49	23,40	23,41	23,46	23,32	23,22	23,17	23,13	23,04	23,05	23,03	22,96	22,93	22,84	22,76	22,71	22,68	22,66	22,64	22,48	22,41	22,13	21,97	22,12	22,27	22,37	22,36	22,33	22,29	22,05	21,74	21,47	21,39	21,22	21,21	21,08	20,99	20,95	20,95	21,02	20,91	20,84	20,91	20,90	20,92	20,99	20,98	21,02	21,02	20,99	20,84	20,78	20,77	20,71	20,72	20,77	20,78	20,68	20,62	20,61	20,66	20,58	20,49	20,58	20,56	20,51	20,50	20,57	20,54	20,56	20,50	20,52	20,54	20,62	20,59	20,62	20,61	20,45	20,47	20,61	20,52	20,53	20,61	20,67	20,56	20,43	20,50	20,48	20,44	20,47	20,49	20,46	20,49	20,39	20,40	20,38	20,50	20,44	20,47	20,52	20,53	20,54	20,56	20,53	20,46	20,47	20,54	20,51	20,41	20,45	20,51	20,50	20,47	20,39	20,35	20,37	20,45	20,56	20,54	20,57	20,54	20,52	20,45	20,48	20,53	20,50	20,41	20,43	20,41	20,43	20,45	20,38	20,35	20,42	20,48	20,50	20,45	20,45	20,48	20,42	20,44	20,52	20,52	20,51	20,47	20,49	20,46	20,47	20,46	20,45	20,35	20,36	20,44	20,48	20,50	20,44	20,39	20,42	20,40	20,44	20,44	20,48	20,44	20,43	20,45	20,35	20,35	20,46	20,46	20,45	20,37	20,35	20,34	20,41	20,44	20,45	20,39	20,32	20,40	20,41	20,42	20,42	20,48	20,41	20,28	20,37	20,49	20,39	20,40	20,45	20,46	20,42	20,40	20,41	20,45	20,50	20,42	20,34	20,40	20,41	20,45	20,45	20,43	20,39	20,39	20,32	20,34	20,44	20,45	20,34	20,29	20,37	20,29	20,29	20,36	20,35	20,42	20,37	20,36	20,44	20,37	20,39	20,34	20,42	20,48	20,47	20,37	20,51	20,41	20,38	20,42	20,38	20,35	20,36	20,40	20,35	20,36	
20,32	20,39	20,41	20,34	20,31	20,32	20,43	20,40	20,33	20,45	20,39	20,38	20,30	20,33	20,48	20,52	20,51	20,44	20,30	20,35	20,43	20,37	20,33	20,32	20,38	20,41	20,39	20,42	20,41	20,42	20,44	20,45	20,36	20,40	20,48	20,44	20,37	20,30	20,37	20,45	20,47	20,51	20,47	20,36	20,36	20,39	20,42	20,51	20,43	20,47	20,42	20,32	20,33	20,42	20,47	20,44	20,38	20,42	20,37	20,39	20,45	20,51	20,47	20,50	20,45	20,48	20,48	20,39	20,37	20,43	20,39	20,53	20,51	20,43	20,49	20,46	20,41	20,39	20,48	20,44	20,42	20,41	20,42	20,51	20,41	20,46	20,44	20,48	20,50	20,41	20,43	20,44	20,46	20,48	20,46	20,53	20,51	20,55	20,49	20,50	20,45	20,43	20,50	20,48	20,55	20,44	20,41	20,54	20,49	20,50	20,56	20,52	20,47	20,49	20,50	20,44	20,43	20,46	20,56	20,49	20,57	20,45	20,43	20,51	20,51	20,44	20,52	20,54	20,46	20,49	20,61	20,48	20,49	20,52	20,60	20,55	20,58	20,58	20,50	20,56	20,50	20,50	20,51	20,51	20,41	20,49	20,51	20,49	20,50	20,50	20,51	20,50	20,41	20,50	20,48	20,46	20,54	20,64	20,63	20,60	20,50	20,52	20,53	20,59	20,65	20,56	20,55	20,54	20,55	20,57	20,63	20,63	20,66	20,68	20,71	20,70	20,72	20,67	20,65	20,69	20,65	20,60	20,60	20,60	20,59	20,62	20,77	20,83	20,75	20,78	20,84	20,86	20,94	20,98	20,92	20,90	21,07	21,13	21,21	21,21	21,28	21,50	21,66	21,90	22,00	22,27	22,52	22,61	22,60	22,49	22,49	22,36	22,15	22,02	22,39	22,71	22,82	22,86	22,85	23,00	23,11	23,09	23,10	23,16	23,22	23,21	23,32	23,31	23,33	23,38	23,36	23,40	23,53	23,60	23,61	23,65	23,62	23,73	23,73	23,74	23,79	23,77	23,78	23,85	23,87	23,88	23,96	24,02	24,09	24,02	24,02	24,08	24,14	24,13	24,06	24,12	24,16	24,20	24,20	24,17	24,22	24,18	24,18	24,22	24,18	24,21	24,24	24,30	24,31	24,27	24,33	24,33	24,28	24,32	24,23	24,29	24,41	24,36	24,27	24,36	24,30	24,35	24,36	24,29	24,35	24,45	24,42	24,35	24,40	24,44	24,42	24,40	24,45	24,47	24,45	24,38	24,41	24,43	24,39	24,35	24,38	24,47	24,38	24,44	24,45	24,42	24,43	24,37	24,42	24,37	24,48	24,52	24,44	24,44	24,43	24,47	24,46	24,50	24,47	24,45	24,43	24,51	24,51	24,55	24,54	24,50	24,50	24,42	24,42	24,48	24,55	24,54	24,50	24,55	24,55	24,49	24,40	24,48	24,53	24,55	24,51	24,51	24,54	24,58	24,56	24,61	24,57	24,51	24,61	24,61	24,56	24,51	24,50	24,50	24,48	24,55	24,46	24,51	24,54	24,49	24,52	24,61	24,66	24,67	24,64	24,57	24,58	24,50	24,42	24,49	24,47	24,45	24,47	24,52	24,48	24,48	24,48	24,46	24,47	24,35	24,30	24,32	24,31	24,33	24,24	24,22	24,24	24,11	24,16	24,21	24,17	24,00	24,01	24,01	24,07	24,00	23,88	23,82	23,82	23,78	23,77	23,58	23,50	23,56	23,48	23,51	23,48	23,37	23,30	23,26	23,20	23,15	23,10	23,04	22,94	22,91	22,87	22,76	22,75	22,80	22,67	22,64	22,46	22,23	22,10	22,14	22,32	22,36	22,40	22,40	22,38	22,34	22,09	21,75	21,52	21,41	21,25	21,21	21,22	21,12	20,98	20,89	20,93	20,97	20,88	20,96	20,92	20,98	21,00	20,99	21,04	21,10	21,03	20,88	20,76	20,79	20,77	20,75	20,76	20,73	20,71	20,60	20,56	20,59	20,63	20,56	20,61	20,60	20,56	20,53	20,51	20,56	20,59	20,58	20,51	20,54	20,60	20,51	20,50	20,54	20,55	20,51	20,66	20,54	20,52	20,56	20,55	20,49	20,39	20,50	20,49	20,51	20,48	20,51	20,51	20,52	20,52	20,41	20,44	20,54	20,53	20,48	20,49	20,48	20,42	20,53	20,51	20,45	20,46	20,48	20,46	20,42	20,41	20,47	20,44	20,47	20,47	20,37	20,33	20,42	20,55	20,56	20,49	20,53	20,51	20,46	20,52	20,51	20,39	20,41	20,39	20,40	20,47	20,49	20,36	20,36	20,41	20,42	20,45	20,43	20,41	20,47	20,45	20,40	20,49	20,47	20,40	20,39	20,53	20,46	20,50	20,48	20,47	20,46	20,42	20,49	20,55	20,47	20,46	20,38	20,40	20,42	20,39	20,41	20,35	20,37	20,37	20,49	20,39	20,29	20,37	20,43	20,41	20,44	20,46	20,35	20,32	20,36	20,43	20,39	20,35	20,48	20,44	20,39	20,44	20,45	20,42	20,40	20,45	20,45	20,36	20,41	20,43	20,53	20,43	20,37	20,43	20,45	20,48	20,42	20,36	20,38	20,42	20,47	20,44	20,36	20,40	20,45	20,34	20,31	20,37	20,38	20,31	20,28	20,33	20,33	20,36	20,41	20,38	20,33	20,43	20,36	20,36	20,41	20,32	20,41	20,51	20,51	20,43	20,43	20,54	20,45	20,28	20,38	20,38	20,42	20,41	20,33	20,23	20,27	
20,43	20,38	20,37	20,38	20,41	20,34	20,42	20,46	20,42	20,39	20,39	20,42	20,39	20,31	20,38	20,45	20,41	20,48	20,41	20,38	20,45	20,40	20,39	20,31	20,38	20,42	20,35	20,43	20,40	20,36	20,37	20,41	20,36	20,38	20,35	20,38	20,43	20,37	20,31	20,37	20,53	20,63	20,51	20,43	20,43	20,38	20,44	20,41	20,45	20,44	20,46	20,36	20,37	20,46	20,51	20,45	20,36	20,45	20,43	20,38	20,47	20,50	20,48	20,49	20,49	20,53	20,50	20,42	20,38	20,37	20,39	20,47	20,59	20,46	20,42	20,48	20,43	20,53	20,53	20,46	20,52	20,46	20,43	20,49	20,44	20,52	20,53	20,50	20,42	20,43	20,53	20,53	20,51	20,51	20,49	20,60	20,48	20,55	20,52	20,46	20,52	20,46	20,46	20,45	20,45	20,49	20,47	20,55	20,60	20,48	20,44	20,48	20,51	20,46	20,54	20,48	20,41	20,43	20,45	20,46	20,53	20,48	20,46	20,50	20,53	20,54	20,58	20,63	20,55	20,44	20,50	20,50	20,49	20,46	20,48	20,54	20,54	20,49	20,50	20,57	20,55	20,59	20,64	20,53	20,51	20,52	20,53	20,45	20,42	20,53	20,58	20,60	20,51	20,52	20,53	20,51	20,55	20,52	20,57	20,56	20,50	20,54	20,58	20,60	20,68	20,59	20,48	20,46	20,57	20,59	20,57	20,62	20,66	20,63	20,59	20,61	20,74	20,65	20,63	20,69	20,74	20,62	20,57	20,64	20,63	20,71	20,77	20,84	20,73	20,77	20,93	20,95	20,99	20,99	20,97	21,07	21,16	21,22	21,29	21,35	21,38	21,56	21,75	21,88	22,03	22,30	22,53	22,59	22,69	22,65	22,63	22,60	22,34	22,09	22,13	22,57	22,82	22,90	22,90	23,07	23,11	23,13	23,14	23,14	23,21	23,23	23,35	23,41	23,40	23,38	23,47	23,58	23,60	23,61	23,66	23,63	23,65	23,78	23,84	23,76	23,85	23,93	23,82	23,90	23,94	23,95	24,03	24,06	24,18	24,15	24,11	24,18	24,22	24,18	24,17	24,25	24,20	24,30	24,31	24,30	24,34	24,28	24,33	24,34	24,33	24,32	24,36	24,43	24,40	24,33	24,40	24,41	24,39	24,38	24,38	24,45	24,48	24,42	24,38	24,46	24,46	24,40	24,42	24,38	24,47	24,53	24,53	24,49	24,54	24,57	24,46	24,44	24,50	24,57	24,60	24,54	24,50	24,48	24,48	24,46	24,48	24,49	24,48	24,46	24,60	24,56	24,55	24,54	24,56	24,55	24,50	24,50	24,49	24,46	24,57	24,57	24,59	24,61	24,52	24,59	24,59	24,60	24,57	24,61	24,65	24,62	24,65	24,54	24,55	24,61	24,66	24,66	24,66	24,60	24,61	24,57	24,54	24,56	24,66	24,65	24,61	24,57	24,64	24,70	24,59	24,64	24,71	24,62	24,63	24,67	24,65	24,59	24,60	24,63	24,61	24,62	24,61	24,57	24,64	24,63	24,58	24,65	24,61	24,65	24,65	24,62	24,60	24,62	24,54	24,54	24,54	24,53	24,53	24,54	24,54	24,54	24,43	24,51	24,48	24,37	24,41	24,36	24,30	24,32	24,34	24,31	24,29	24,22	24,26	24,28	24,22	24,08	24,04	24,06	24,09	24,13	23,96	23,90	23,85	23,85	23,79	23,69	23,61	23,68	23,57	23,53	23,51	23,41	23,40	23,35	23,25	23,25	23,18	23,05	23,01	22,99	22,97	22,88	22,78	22,78	22,77	22,64	22,39	22,13	22,06	22,31	22,50	22,54	22,52	22,52	22,45	22,39	22,15	21,80	21,58	21,42	21,29	21,17	21,15	21,10	21,05	20,98	20,91	20,96	20,94	20,93	21,04	21,03	20,97	20,97	20,98	21,08	21,05	20,91	20,91	20,82	20,84	20,81	20,77	20,67	20,62	20,65	20,61	20,67	20,63	20,58	20,59	20,63	20,65	20,58	20,56	20,59	20,63	20,58	20,52	20,56	20,63	20,57	20,58	20,56	20,48	20,45	20,60	20,58	20,55	20,59	20,59	20,48	20,42	20,50	20,46	20,52	20,63	20,56	20,57	20,55	20,53	20,48	20,50	20,55	20,59	20,54	20,48	20,50	20,48	20,46	20,51	20,50	20,46	20,45	20,48	20,47	20,44	20,48	20,51	20,50	20,51	20,47	20,39	20,36	20,53	20,55	20,51	20,49	20,54	20,48	20,49	20,47	20,42	20,41	20,39	20,41	20,43	20,47	20,47	20,46	20,39	20,42	20,50	20,39	20,43	20,51	20,53	20,45	20,45	20,50	20,40	20,36	20,50	20,51	20,47	20,42	20,50	20,45	20,41	20,48	20,51	20,51	20,43	20,45	20,39	20,45	20,41	20,46	20,41	20,34	20,36	20,44	20,39	20,34	20,42	20,39	20,35	20,42	20,43	20,45	20,34	20,27	20,40	20,32	20,34	20,42	20,47	20,42	20,34	20,40	20,44	20,48	20,48	20,46	20,32	20,41	20,37	20,46	20,44	20,32	20,35	20,41	20,44	20,40	20,43	20,48	20,46	20,40	20,37	20,39	20,38	20,41	20,39	20,35	20,42	20,38	20,37	20,33	20,34	20,36	20,41	20,42	20,37	20,35	20,44	20,46	20,32	20,40	20,43	20,43	20,53	20,48	20,34	20,42	20,50	20,53	20,44	20,40	20,33	20,37	20,49	20,42	20,33	20,31	
20,45	20,45	20,30	20,30	20,42	20,46	20,43	20,37	20,41	20,36	20,38	20,45	20,46	20,42	20,36	20,44	20,41	20,38	20,37	20,42	20,50	20,44	20,47	20,42	20,44	20,46	20,44	20,43	20,39	20,44	20,42	20,37	20,43	20,42	20,28	20,30	20,44	20,46	20,37	20,42	20,39	20,49	20,48	20,44	20,41	20,31	20,39	20,48	20,44	20,55	20,49	20,35	20,30	20,43	20,42	20,51	20,45	20,47	20,50	20,49	20,47	20,52	20,51	20,52	20,40	20,51	20,51	20,46	20,47	20,50	20,44	20,42	20,50	20,48	20,44	20,45	20,48	20,50	20,53	20,47	20,55	20,52	20,48	20,47	20,41	20,47	20,52	20,58	20,46	20,48	20,57	20,47	20,49	20,50	20,54	20,53	20,51	20,50	20,55	20,53	20,50	20,49	20,49	20,47	20,46	20,49	20,51	20,48	20,53	20,48	20,42	20,46	20,58	20,55	20,52	20,49	20,42	20,44	20,52	20,49	20,49	20,49	20,54	20,61	20,55	20,59	20,64	20,63	20,56	20,46	20,43	20,50	20,51	20,51	20,52	20,49	20,49	20,47	20,52	20,55	20,54	20,64	20,62	20,58	20,56	20,58	20,51	20,53	20,45	20,51	20,62	20,66	20,55	20,59	20,57	20,61	20,65	20,61	20,56	20,57	20,58	20,56	20,54	20,64	20,64	20,54	20,47	20,48	20,56	20,62	20,65	20,67	20,67	20,59	20,63	20,53	20,62	20,58	20,68	20,67	20,69	20,67	20,62	20,63	20,72	20,77	20,85	20,85	20,78	20,86	20,99	21,02	21,09	21,12	21,17	21,27	21,29	21,20	21,24	21,37	21,51	21,63	21,76	21,90	22,06	22,35	22,53	22,63	22,72	22,74	22,65	22,68	22,56	22,30	22,09	22,35	22,77	22,89	22,94	23,12	23,14	23,16	23,20	23,17	23,25	23,30	23,38	23,51	23,56	23,48	23,52	23,61	23,65	23,64	23,68	23,70	23,67	23,79	23,84	23,76	23,83	23,97	23,94	24,05	24,04	24,02	24,08	24,14	24,21	24,24	24,18	24,22	24,31	24,24	24,22	24,33	24,34	24,35	24,41	24,36	24,38	24,35	24,43	24,40	24,37	24,42	24,39	24,50	24,52	24,49	24,51	24,53	24,49	24,46	24,48	24,59	24,61	24,53	24,48	24,55	24,55	24,54	24,53	24,51	24,49	24,55	24,54	24,59	24,65	24,63	24,62	24,55	24,55	24,61	24,73	24,67	24,63	24,64	24,63	24,63	24,67	24,59	24,59	24,53	24,63	24,64	24,63	24,62	24,60	24,62	24,63	24,63	24,61	24,60	24,68	24,66	24,65	24,68	24,67	24,67	24,67	24,66	24,67	24,67	24,67	24,73	24,69	24,65	24,66	24,67	24,68	24,71	24,71	24,71	24,67	24,74	24,72	24,69	24,71	24,74	24,72	24,69	24,71	24,77	24,71	24,75	24,78	24,78	24,74	24,82	24,91	24,81	24,76	24,71	24,69	24,71	24,73	24,77	24,73	24,69	24,71	24,78	24,77	24,68	24,74	24,74	24,64	24,58	24,66	24,66	24,59	24,59	24,53	24,59	24,58	24,56	24,57	24,60	24,52	24,44	24,45	24,49	24,43	24,35	24,35	24,39	24,37	24,30	24,32	24,29	24,27	24,18	24,15	24,14	24,10	24,14	24,03	23,89	23,95	23,93	23,96	23,79	23,73	23,73	23,65	23,65	23,59	23,46	23,43	23,41	23,39	23,32	23,15	23,13	23,12	23,10	23,05	22,99	22,88	22,78	22,77	22,62	22,36	22,11	22,20	22,46	22,62	22,55	22,57	22,61	22,49	22,41	22,21	21,85	21,58	21,41	21,26	21,19	21,11	21,09	21,06	21,00	20,99	20,99	20,95	20,97	21,05	21,08	21,07	20,97	20,97	21,06	21,05	20,95	20,92	20,91	20,91	20,82	20,78	20,69	20,60	20,60	20,63	20,67	20,66	20,61	20,61	20,58	20,64	20,68	20,64	20,63	20,55	20,51	20,49	20,52	20,70	20,62	20,60	20,66	20,60	20,50	20,54	20,57	20,54	20,56	20,57	20,52	20,54	20,52	20,46	20,47	20,58	20,60	20,51	20,54	20,50	20,52	20,50	20,50	20,51	20,62	20,53	20,55	20,58	20,51	20,50	20,51	20,51	20,47	20,50	20,53	20,49	20,43	20,42	20,46	20,40	20,47	20,52	20,51	20,50	20,52	20,49	20,50	20,48	20,43	20,43	20,52	20,49	20,41	20,34	20,43	20,46	20,40	20,37	20,38	20,33	20,38	20,46	20,39	20,39	20,52	20,53	20,46	20,50	20,53	20,52	20,43	20,46	20,48	20,45	20,39	20,42	20,45	20,41	20,41	20,44	20,53	20,46	20,39	20,40	20,44	20,48	20,43	20,43	20,34	20,32	20,32	20,36	20,48	20,41	20,42	20,39	20,46	20,39	20,46	20,46	20,42	20,45	20,42	20,38	20,36	20,42	20,50	20,43	20,40	20,48	20,51	20,42	20,33	20,35	20,38	20,46	20,44	20,43	20,37	20,40	20,45	20,44	20,47	20,40	20,44	20,37	20,35	20,39	20,42	20,37	20,37	20,35	20,34	20,43	20,48	20,40	20,31	20,35	20,40	20,40	20,44	20,32	20,23	20,37	20,45	20,44	20,49	20,41	20,36	20,39	20,47	20,38	20,43	20,50	20,49	20,40	20,38	20,34	20,24	20,44	20,39	20,48	20,46	
20,42	20,48	20,37	20,37	20,37	20,47	20,41	20,34	20,38	20,40	20,40	20,38	20,36	20,35	20,27	20,39	20,34	20,32	20,24	20,34	20,35	20,39	20,39	20,42	20,41	20,39	20,40	20,46	20,47	20,48	20,47	20,43	20,34	20,37	20,33	20,37	20,49	20,42	20,41	20,40	20,36	20,45	20,45	20,42	20,37	20,33	20,31	20,36	20,41	20,51	20,50	20,35	20,28	20,39	20,41	20,43	20,45	20,52	20,49	20,49	20,40	20,47	20,48	20,47	20,40	20,44	20,50	20,42	20,43	20,51	20,39	20,49	20,48	20,53	20,50	20,43	20,43	20,52	20,59	20,42	20,43	20,45	20,42	20,40	20,41	20,40	20,50	20,53	20,51	20,53	20,50	20,51	20,52	20,59	20,55	20,49	20,53	20,53	20,53	20,55	20,43	20,44	20,51	20,52	20,49	20,44	20,47	20,48	20,56	20,55	20,43	20,40	20,52	20,50	20,56	20,44	20,36	20,43	20,51	20,46	20,54	20,47	20,51	20,60	20,58	20,56	20,60	20,55	20,46	20,52	20,49	20,53	20,48	20,48	20,55	20,55	20,44	20,45	20,48	20,54	20,54	20,56	20,55	20,52	20,55	20,58	20,56	20,52	20,62	20,48	20,51	20,57	20,62	20,63	20,55	20,56	20,63	20,67	20,61	20,60	20,55	20,58	20,58	20,61	20,61	20,61	20,55	20,59	20,64	20,63	20,63	20,67	20,67	20,65	20,69	20,66	20,65	20,62	20,70	20,72	20,66	20,61	20,63	20,72	20,71	20,83	20,89	20,86	20,83	20,95	21,03	21,06	21,13	21,18	21,29	21,28	21,39	21,28	21,27	21,44	21,51	21,59	21,73	21,90	22,06	22,33	22,58	22,69	22,74	22,70	22,69	22,75	22,75	22,53	22,29	22,26	22,53	22,82	22,99	23,10	23,12	23,15	23,20	23,24	23,30	23,36	23,40	23,50	23,63	23,67	23,64	23,62	23,65	23,66	23,79	23,86	23,79	23,85	23,93	23,88	23,95	24,02	24,07	24,07	24,05	24,11	24,16	24,19	24,30	24,37	24,32	24,30	24,37	24,36	24,31	24,33	24,42	24,41	24,40	24,41	24,45	24,45	24,55	24,50	24,46	24,45	24,46	24,45	24,55	24,60	24,62	24,61	24,61	24,63	24,57	24,60	24,69	24,65	24,53	24,52	24,62	24,62	24,64	24,59	24,63	24,61	24,63	24,60	24,65	24,64	24,69	24,73	24,66	24,66	24,69	24,69	24,65	24,71	24,70	24,62	24,69	24,67	24,70	24,67	24,66	24,68	24,65	24,64	24,61	24,60	24,67	24,78	24,76	24,69	24,71	24,72	24,72	24,79	24,79	24,72	24,71	24,71	24,79	24,76	24,78	24,79	24,79	24,68	24,75	24,79	24,74	24,71	24,76	24,82	24,76	24,84	24,80	24,78	24,81	24,83	24,81	24,79	24,79	24,80	24,80	24,77	24,85	24,82	24,77	24,82	24,97	24,92	24,85	24,73	24,74	24,77	24,85	24,83	24,78	24,75	24,80	24,89	24,82	24,77	24,80	24,84	24,79	24,69	24,71	24,79	24,68	24,71	24,68	24,66	24,67	24,64	24,60	24,61	24,58	24,53	24,51	24,51	24,51	24,53	24,50	24,48	24,48	24,36	24,41	24,39	24,28	24,20	24,25	24,24	24,11	24,11	24,08	24,08	23,97	23,98	23,96	23,82	23,74	23,71	23,66	23,69	23,63	23,48	23,47	23,51	23,46	23,39	23,29	23,22	23,20	23,16	23,17	22,99	22,90	22,80	22,69	22,48	22,22	22,16	22,44	22,66	22,71	22,63	22,59	22,62	22,54	22,35	22,15	21,82	21,56	21,47	21,34	21,15	21,10	21,04	21,04	20,98	21,02	21,03	20,96	20,98	21,01	21,05	21,17	21,02	21,06	21,12	20,98	20,93	20,87	20,85	20,89	20,84	20,76	20,70	20,69	20,62	20,64	20,67	20,68	20,62	20,65	20,60	20,57	20,58	20,65	20,63	20,58	20,53	20,57	20,59	20,69	20,59	20,49	20,57	20,61	20,60	20,57	20,50	20,45	20,51	20,53	20,49	20,47	20,48	20,44	20,51	20,53	20,57	20,41	20,46	20,47	20,43	20,40	20,49	20,54	20,58	20,59	20,57	20,56	20,53	20,45	20,41	20,47	20,56	20,51	20,43	20,48	20,47	20,46	20,52	20,50	20,42	20,53	20,60	20,60	20,52	20,49	20,51	20,57	20,46	20,45	20,53	20,50	20,45	20,43	20,47	20,49	20,47	20,39	20,41	20,37	20,47	20,49	20,45	20,42	20,41	20,47	20,52	20,50	20,51	20,45	20,43	20,43	20,45	20,50	20,39	20,39	20,48	20,45	20,46	20,44	20,47	20,52	20,46	20,40	20,42	20,47	20,49	20,41	20,34	20,30	20,36	20,34	20,45	20,47	20,51	20,47	20,39	20,47	20,45	20,49	20,47	20,49	20,48	20,50	20,39	20,38	20,37	20,38	20,39	20,42	20,40	20,26	20,33	20,34	20,42	20,41	20,46	20,40	20,49	20,48	20,39	20,42	20,43	20,41	20,41	20,37	20,41	20,46	20,46	20,42	20,26	20,29	20,32	20,41	20,42	20,36	20,28	20,34	20,39	20,30	20,36	20,35	20,31	20,35	20,41	20,41	20,47	20,38	20,31	20,35	20,44	20,34	20,38	20,42	20,35	20,36	20,35	20,30	20,34	20,33	20,35	20,41	20,44	
20,32	20,31	20,30	20,38	20,38	20,36	20,45	20,37	20,36	20,40	20,44	20,42	20,41	20,36	20,27	20,40	20,43	20,33	20,33	20,42	20,34	20,37	20,44	20,39	20,43	20,48	20,46	20,46	20,47	20,48	20,48	20,35	20,29	20,39	20,36	20,41	20,46	20,44	20,45	20,45	20,45	20,48	20,54	20,44	20,40	20,36	20,41	20,39	20,40	20,56	20,54	20,29	20,28	20,43	20,46	20,46	20,42	20,52	20,44	20,47	20,48	20,49	20,46	20,46	20,40	20,46	20,44	20,47	20,46	20,52	20,41	20,46	20,44	20,43	20,55	20,45	20,48	20,44	20,50	20,45	20,43	20,42	20,41	20,46	20,46	20,46	20,46	20,43	20,43	20,44	20,50	20,52	20,53	20,56	20,49	20,52	20,50	20,49	20,48	20,48	20,50	20,47	20,52	20,50	20,48	20,39	20,35	20,46	20,52	20,56	20,43	20,41	20,55	20,54	20,47	20,47	20,42	20,47	20,60	20,40	20,49	20,55	20,47	20,54	20,52	20,55	20,51	20,40	20,47	20,50	20,52	20,56	20,50	20,59	20,60	20,59	20,55	20,58	20,58	20,54	20,58	20,50	20,54	20,58	20,49	20,53	20,59	20,57	20,54	20,51	20,51	20,53	20,60	20,65	20,55	20,55	20,61	20,59	20,60	20,56	20,51	20,58	20,57	20,64	20,59	20,63	20,55	20,58	20,59	20,54	20,62	20,71	20,67	20,63	20,69	20,67	20,71	20,60	20,63	20,66	20,69	20,64	20,65	20,69	20,80	20,93	20,91	20,88	20,94	20,99	20,99	21,00	21,19	21,26	21,36	21,32	21,38	21,36	21,35	21,51	21,56	21,57	21,68	21,89	22,08	22,41	22,68	22,79	22,77	22,79	22,79	22,87	22,86	22,73	22,52	22,29	22,33	22,67	22,96	23,13	23,11	23,15	23,22	23,33	23,38	23,39	23,47	23,50	23,56	23,62	23,61	23,67	23,74	23,81	23,83	23,97	23,95	23,95	23,95	23,94	24,01	24,11	24,13	24,15	24,12	24,24	24,21	24,31	24,41	24,40	24,39	24,45	24,38	24,35	24,38	24,45	24,48	24,48	24,50	24,52	24,56	24,59	24,61	24,59	24,56	24,53	24,61	24,56	24,59	24,61	24,70	24,72	24,70	24,66	24,68	24,69	24,73	24,78	24,63	24,58	24,65	24,66	24,63	24,71	24,75	24,80	24,69	24,66	24,70	24,68	24,71	24,84	24,83	24,80	24,79	24,79	24,73	24,71	24,70	24,69	24,73	24,79	24,76	24,81	24,78	24,80	24,78	24,73	24,72	24,73	24,71	24,85	24,84	24,75	24,78	24,78	24,78	24,83	24,87	24,79	24,81	24,76	24,81	24,87	24,86	24,84	24,79	24,80	24,78	24,90	24,82	24,82	24,86	24,96	24,93	24,91	24,88	24,84	24,89	24,89	24,84	24,86	24,83	24,81	24,86	24,93	24,92	24,92	24,90	24,93	24,94	24,87	24,88	24,91	24,84	24,83	24,87	24,90	24,90	24,89	24,87	24,99	24,97	24,78	24,78	24,91	24,89	24,78	24,80	24,87	24,80	24,78	24,77	24,83	24,80	24,75	24,71	24,68	24,67	24,66	24,59	24,60	24,63	24,72	24,69	24,56	24,57	24,46	24,49	24,53	24,41	24,32	24,34	24,35	24,22	24,18	24,13	24,12	24,08	24,00	23,90	23,91	23,79	23,76	23,68	23,74	23,69	23,59	23,52	23,56	23,53	23,47	23,38	23,26	23,23	23,19	23,18	23,09	22,96	22,78	22,54	22,34	22,21	22,38	22,60	22,73	22,76	22,72	22,70	22,61	22,55	22,42	22,10	21,86	21,60	21,53	21,41	21,22	21,09	21,15	21,11	21,03	21,06	21,09	20,95	21,00	20,99	20,92	21,03	21,02	21,11	21,15	21,03	20,95	20,93	20,83	20,89	20,85	20,84	20,75	20,67	20,64	20,66	20,61	20,59	20,53	20,57	20,61	20,63	20,61	20,56	20,55	20,55	20,54	20,61	20,63	20,63	20,62	20,59	20,61	20,57	20,52	20,55	20,54	20,49	20,50	20,52	20,49	20,46	20,48	20,46	20,50	20,61	20,55	20,50	20,50	20,51	20,46	20,44	20,56	20,55	20,50	20,57	20,51	20,52	20,57	20,50	20,39	20,41	20,53	20,49	20,39	20,51	20,45	20,51	20,47	20,52	20,43	20,45	20,52	20,53	20,51	20,44	20,50	20,57	20,47	20,42	20,44	20,49	20,47	20,50	20,45	20,45	20,48	20,41	20,38	20,34	20,38	20,52	20,47	20,40	20,41	20,38	20,47	20,47	20,46	20,37	20,37	20,44	20,48	20,45	20,42	20,42	20,44	20,35	20,36	20,41	20,46	20,47	20,52	20,43	20,39	20,47	20,51	20,51	20,37	20,32	20,39	20,40	20,41	20,52	20,49	20,42	20,43	20,47	20,49	20,48	20,45	20,43	20,42	20,41	20,42	20,37	20,36	20,35	20,45	20,44	20,41	20,33	20,32	20,39	20,54	20,41	20,39	20,46	20,45	20,46	20,42	20,41	20,49	20,46	20,44	20,44	20,46	20,41	20,46	20,38	20,32	20,24	20,35	20,51	20,44	20,40	20,33	20,34	20,37	20,28	20,35	20,38	20,38	20,44	20,39	20,38	20,41	20,40	20,30	20,43	20,52	20,40	20,43	20,39	20,29	20,29	20,36	20,25	20,32	20,34	20,29	20,36	20,38	
20,50	20,33	20,34	20,37	20,36	20,35	20,37	20,41	20,26	20,35	20,44	20,44	20,36	20,41	20,37	20,38	20,46	20,37	20,35	20,45	20,47	20,40	20,44	20,44	20,47	20,48	20,48	20,46	20,43	20,43	20,46	20,38	20,35	20,46	20,43	20,47	20,49	20,41	20,42	20,50	20,46	20,46	20,42	20,41	20,35	20,28	20,36	20,39	20,40	20,48	20,51	20,37	20,29	20,41	20,43	20,41	20,45	20,39	20,46	20,50	20,50	20,46	20,44	20,42	20,34	20,41	20,45	20,40	20,56	20,49	20,36	20,50	20,46	20,46	20,54	20,46	20,41	20,43	20,47	20,51	20,52	20,50	20,48	20,55	20,54	20,47	20,49	20,49	20,39	20,39	20,47	20,43	20,52	20,56	20,41	20,49	20,47	20,46	20,46	20,46	20,56	20,45	20,46	20,48	20,49	20,44	20,42	20,42	20,47	20,50	20,51	20,55	20,53	20,58	20,64	20,56	20,40	20,38	20,48	20,49	20,47	20,53	20,52	20,55	20,54	20,55	20,50	20,46	20,50	20,55	20,50	20,47	20,50	20,58	20,59	20,58	20,58	20,55	20,55	20,56	20,60	20,57	20,49	20,60	20,57	20,53	20,61	20,51	20,53	20,54	20,63	20,55	20,55	20,58	20,58	20,51	20,62	20,62	20,57	20,49	20,51	20,61	20,61	20,66	20,62	20,63	20,59	20,56	20,57	20,54	20,65	20,72	20,67	20,60	20,63	20,65	20,68	20,66	20,67	20,64	20,62	20,67	20,65	20,64	20,77	20,94	21,02	20,96	21,09	21,13	21,11	21,14	21,23	21,35	21,43	21,45	21,43	21,43	21,51	21,58	21,62	21,73	21,82	21,92	22,16	22,45	22,76	22,75	22,75	22,81	22,83	22,90	22,93	22,82	22,79	22,52	22,28	22,46	22,84	23,18	23,26	23,23	23,35	23,42	23,42	23,43	23,55	23,61	23,62	23,64	23,65	23,72	23,83	23,84	23,95	23,98	24,03	24,06	24,01	23,99	24,00	24,16	24,14	24,25	24,33	24,38	24,30	24,35	24,44	24,39	24,41	24,50	24,47	24,44	24,49	24,57	24,57	24,58	24,67	24,65	24,59	24,63	24,67	24,67	24,61	24,66	24,72	24,72	24,70	24,67	24,71	24,76	24,75	24,74	24,72	24,83	24,87	24,79	24,71	24,73	24,73	24,74	24,75	24,81	24,86	24,92	24,88	24,88	24,87	24,89	24,82	24,85	24,90	24,77	24,80	24,87	24,84	24,73	24,79	24,83	24,89	24,91	24,89	24,90	24,89	24,90	24,93	24,88	24,85	24,92	24,91	24,92	24,95	24,86	24,88	24,84	24,88	24,89	24,86	24,86	24,91	24,89	24,92	24,88	24,95	24,87	24,87	24,89	24,79	24,86	24,87	24,86	24,95	24,99	24,95	24,92	24,90	24,91	24,90	24,91	24,95	24,92	24,96	24,94	24,91	24,99	25,02	25,06	25,05	25,01	24,99	24,91	24,90	24,98	24,96	24,94	24,94	25,01	24,96	24,94	24,92	25,00	25,03	24,93	24,85	24,92	24,89	24,85	24,94	24,93	24,79	24,87	24,93	24,86	24,88	24,89	24,85	24,82	24,75	24,70	24,68	24,70	24,69	24,76	24,73	24,63	24,66	24,60	24,57	24,57	24,48	24,46	24,38	24,37	24,34	24,26	24,18	24,15	24,14	24,02	23,96	23,91	23,87	23,83	23,78	23,77	23,69	23,63	23,59	23,63	23,57	23,53	23,54	23,33	23,22	23,25	23,23	23,14	23,00	22,78	22,51	22,38	22,47	22,64	22,75	22,80	22,74	22,75	22,72	22,74	22,75	22,53	22,24	21,92	21,64	21,51	21,42	21,33	21,28	21,22	21,18	21,12	21,10	21,14	21,02	21,01	21,08	21,02	20,99	20,96	21,09	21,17	21,03	21,01	20,98	20,93	20,88	20,89	20,78	20,73	20,66	20,63	20,63	20,57	20,51	20,53	20,56	20,56	20,64	20,65	20,65	20,59	20,56	20,56	20,60	20,60	20,61	20,57	20,61	20,60	20,49	20,45	20,54	20,54	20,51	20,49	20,55	20,53	20,42	20,49	20,52	20,53	20,62	20,52	20,50	20,59	20,52	20,47	20,46	20,42	20,46	20,47	20,51	20,52	20,52	20,57	20,46	20,39	20,47	20,52	20,49	20,48	20,39	20,43	20,47	20,51	20,51	20,45	20,47	20,52	20,45	20,43	20,39	20,47	20,53	20,44	20,40	20,44	20,48	20,48	20,43	20,40	20,43	20,42	20,44	20,40	20,43	20,42	20,43	20,44	20,41	20,46	20,40	20,43	20,42	20,46	20,35	20,35	20,46	20,54	20,46	20,36	20,38	20,38	20,35	20,31	20,40	20,48	20,42	20,41	20,40	20,32	20,43	20,46	20,54	20,49	20,40	20,38	20,38	20,47	20,48	20,44	20,39	20,51	20,47	20,44	20,48	20,51	20,44	20,40	20,39	20,37	20,35	20,36	20,42	20,49	20,46	20,50	20,52	20,49	20,47	20,57	20,50	20,43	20,46	20,50	20,39	20,34	20,45	20,56	20,40	20,41	20,40	20,47	20,46	20,45	20,44	20,43	20,33	20,36	20,53	20,43	20,40	20,35	20,36	20,40	20,36	20,37	20,38	20,36	20,35	20,38	20,37	20,41	20,39	20,39	20,41	20,54	20,46	20,41	20,31	20,30	20,28	20,34	20,39	20,38	20,44	20,42	20,41	20,41	
20,44	20,36	20,31	20,36	20,38	20,36	20,35	20,34	20,31	20,29	20,36	20,31	20,29	20,36	20,33	20,40	20,39	20,43	20,45	20,39	20,48	20,52	20,44	20,44	20,46	20,48	20,39	20,35	20,33	20,43	20,39	20,38	20,39	20,40	20,43	20,50	20,43	20,47	20,41	20,45	20,48	20,51	20,38	20,41	20,40	20,30	20,33	20,35	20,40	20,40	20,45	20,36	20,25	20,40	20,48	20,46	20,40	20,37	20,51	20,47	20,44	20,44	20,47	20,42	20,41	20,44	20,40	20,30	20,35	20,48	20,39	20,48	20,50	20,46	20,50	20,47	20,44	20,34	20,42	20,53	20,54	20,46	20,40	20,46	20,48	20,46	20,54	20,57	20,46	20,42	20,52	20,48	20,48	20,58	20,50	20,45	20,45	20,48	20,42	20,44	20,57	20,44	20,42	20,43	20,46	20,47	20,50	20,43	20,45	20,45	20,48	20,54	20,54	20,55	20,62	20,62	20,45	20,41	20,44	20,44	20,54	20,46	20,48	20,55	20,49	20,53	20,55	20,54	20,55	20,63	20,60	20,51	20,43	20,49	20,51	20,56	20,60	20,55	20,42	20,51	20,56	20,56	20,41	20,52	20,56	20,60	20,57	20,52	20,62	20,69	20,63	20,62	20,51	20,53	20,54	20,50	20,60	20,63	20,60	20,53	20,51	20,60	20,62	20,68	20,66	20,62	20,66	20,59	20,58	20,60	20,66	20,75	20,74	20,64	20,67	20,68	20,64	20,68	20,71	20,69	20,62	20,69	20,73	20,69	20,76	20,88	21,03	21,08	21,18	21,32	21,33	21,28	21,38	21,38	21,44	21,55	21,54	21,45	21,56	21,69	21,77	21,83	21,94	22,04	22,23	22,46	22,75	22,87	22,88	22,87	22,90	22,94	22,89	22,90	22,87	22,76	22,43	22,31	22,67	23,07	23,29	23,26	23,35	23,41	23,46	23,53	23,64	23,70	23,75	23,71	23,76	23,85	23,86	23,89	23,99	24,06	24,09	24,10	24,12	24,08	24,13	24,25	24,32	24,34	24,36	24,42	24,45	24,47	24,44	24,48	24,51	24,52	24,55	24,57	24,59	24,63	24,70	24,67	24,65	24,66	24,69	24,70	24,70	24,72	24,73	24,67	24,70	24,71	24,76	24,77	24,80	24,86	24,85	24,89	24,84	24,92	24,99	24,88	24,77	24,83	24,86	24,86	24,89	24,88	24,87	24,95	24,91	24,93	24,96	25,03	24,99	24,97	24,99	24,87	24,84	24,89	24,93	24,86	24,94	24,93	25,01	25,08	25,06	25,00	25,00	24,98	25,03	25,00	24,91	24,89	25,00	25,03	24,98	25,00	24,96	24,99	24,98	25,02	24,98	24,94	24,92	25,01	25,01	25,00	25,06	24,95	24,91	24,98	24,96	25,02	24,98	24,98	25,03	25,07	25,07	24,99	24,98	25,07	25,08	25,03	25,04	25,05	25,05	25,07	25,00	24,99	25,08	25,11	25,14	25,14	25,08	25,06	25,03	25,03	25,03	25,06	24,98	25,05	25,07	24,92	24,99	25,01	25,05	25,04	25,01	25,04	25,04	25,06	25,05	24,98	24,82	24,98	25,01	24,89	24,90	24,90	24,85	24,87	24,79	24,69	24,74	24,86	24,82	24,79	24,73	24,70	24,73	24,68	24,63	24,61	24,52	24,51	24,45	24,39	24,38	24,35	24,26	24,18	24,24	24,18	24,06	24,02	23,97	23,89	23,85	23,85	23,75	23,68	23,66	23,63	23,59	23,55	23,58	23,45	23,35	23,31	23,24	23,01	22,92	22,65	22,35	22,45	22,69	22,84	22,88	22,82	22,74	22,75	22,79	22,78	22,74	22,56	22,27	21,98	21,68	21,58	21,42	21,35	21,31	21,18	21,18	21,17	21,11	21,17	21,05	21,04	21,15	21,11	21,01	20,95	21,07	21,10	21,06	21,00	20,99	20,93	20,87	20,81	20,80	20,70	20,63	20,64	20,65	20,59	20,58	20,57	20,65	20,57	20,57	20,60	20,67	20,69	20,58	20,59	20,62	20,52	20,56	20,51	20,52	20,59	20,53	20,54	20,55	20,54	20,58	20,58	20,60	20,53	20,43	20,50	20,55	20,51	20,55	20,55	20,50	20,53	20,46	20,42	20,41	20,38	20,41	20,37	20,40	20,55	20,59	20,62	20,47	20,42	20,43	20,52	20,51	20,51	20,44	20,47	20,48	20,48	20,53	20,40	20,45	20,55	20,50	20,42	20,46	20,44	20,45	20,37	20,44	20,50	20,51	20,45	20,46	20,42	20,52	20,43	20,38	20,41	20,47	20,47	20,47	20,42	20,45	20,52	20,41	20,47	20,41	20,37	20,40	20,26	20,41	20,49	20,51	20,40	20,41	20,39	20,42	20,40	20,40	20,52	20,48	20,37	20,38	20,42	20,44	20,43	20,46	20,45	20,39	20,38	20,35	20,40	20,46	20,35	20,34	20,41	20,45	20,43	20,42	20,49	20,50	20,45	20,42	20,35	20,34	20,42	20,48	20,51	20,47	20,41	20,43	20,44	20,44	20,50	20,47	20,39	20,43	20,44	20,46	20,37	20,44	20,50	20,35	20,37	20,37	20,46	20,50	20,45	20,48	20,46	20,41	20,45	20,46	20,38	20,29	20,37	20,41	20,40	20,39	20,38	20,40	20,40	20,31	20,37	20,45	20,40	20,37	20,41	20,39	20,43	20,42	20,42	20,33	20,32	20,23	20,27	20,39	20,38	20,35	20,44	20,38	20,37	
20,33	20,35	20,29	20,21	20,28	20,39	20,44	20,37	20,32	20,36	20,30	20,30	20,34	20,31	20,37	20,37	20,34	20,41	20,47	20,37	20,43	20,52	20,36	20,33	20,40	20,40	20,34	20,36	20,41	20,43	20,37	20,30	20,29	20,36	20,38	20,49	20,44	20,41	20,41	20,42	20,45	20,42	20,46	20,50	20,44	20,36	20,36	20,38	20,49	20,48	20,45	20,37	20,33	20,41	20,45	20,52	20,44	20,43	20,52	20,47	20,41	20,42	20,40	20,43	20,40	20,45	20,39	20,25	20,36	20,46	20,45	20,54	20,59	20,58	20,51	20,44	20,45	20,42	20,38	20,45	20,48	20,41	20,42	20,44	20,42	20,49	20,52	20,54	20,47	20,50	20,56	20,54	20,53	20,46	20,41	20,51	20,52	20,49	20,47	20,48	20,50	20,51	20,48	20,38	20,37	20,43	20,46	20,52	20,42	20,44	20,46	20,46	20,50	20,49	20,53	20,51	20,46	20,43	20,54	20,50	20,54	20,45	20,47	20,59	20,49	20,44	20,54	20,52	20,55	20,56	20,56	20,52	20,40	20,44	20,49	20,55	20,57	20,53	20,50	20,54	20,57	20,54	20,52	20,49	20,55	20,55	20,55	20,53	20,64	20,66	20,66	20,63	20,58	20,47	20,56	20,57	20,61	20,67	20,67	20,55	20,46	20,56	20,67	20,73	20,68	20,66	20,71	20,69	20,72	20,68	20,69	20,73	20,79	20,73	20,74	20,81	20,77	20,70	20,66	20,67	20,72	20,70	20,73	20,73	20,77	20,91	21,03	21,14	21,20	21,33	21,44	21,41	21,53	21,52	21,50	21,61	21,82	21,69	21,70	21,78	21,80	21,94	22,02	22,18	22,33	22,53	22,76	22,87	22,95	22,89	22,94	23,01	22,98	22,91	23,03	22,91	22,74	22,45	22,42	22,87	23,25	23,33	23,38	23,42	23,45	23,54	23,69	23,79	23,80	23,75	23,83	23,87	23,95	23,97	24,00	24,01	24,10	24,16	24,11	24,14	24,19	24,25	24,36	24,40	24,35	24,46	24,47	24,49	24,55	24,58	24,66	24,58	24,57	24,56	24,66	24,77	24,76	24,67	24,64	24,67	24,76	24,77	24,81	24,77	24,77	24,74	24,72	24,75	24,80	24,89	24,96	24,99	24,94	24,98	24,98	25,05	25,06	24,96	24,91	24,94	24,97	24,99	24,98	24,93	24,94	25,05	25,03	24,91	24,98	25,07	25,05	25,09	25,04	25,02	24,95	25,00	25,03	24,96	24,99	25,02	24,99	25,09	25,04	25,02	25,04	25,01	25,02	25,05	25,04	24,94	24,99	25,09	25,12	25,01	25,04	25,06	25,06	25,04	25,08	25,05	25,03	25,04	25,08	25,08	25,07	25,06	24,98	25,05	25,11	25,15	25,12	25,03	25,15	25,21	25,11	25,07	25,07	25,12	25,14	25,14	25,14	25,15	25,13	25,11	25,13	25,14	25,16	25,18	25,15	25,17	25,20	25,15	25,17	25,19	25,03	25,05	25,11	25,11	25,13	25,10	25,13	25,19	25,17	25,08	25,09	25,15	25,18	25,16	25,07	25,04	24,91	24,99	25,07	25,08	24,99	24,95	24,93	24,96	24,93	24,84	24,89	24,88	24,85	24,81	24,80	24,81	24,82	24,76	24,70	24,66	24,63	24,53	24,51	24,44	24,47	24,41	24,40	24,38	24,29	24,24	24,19	24,11	24,12	24,02	23,97	23,91	23,82	23,69	23,66	23,65	23,62	23,58	23,52	23,43	23,38	23,36	23,30	23,03	22,86	22,55	22,33	22,61	22,87	22,98	22,94	22,88	22,83	22,84	22,83	22,81	22,79	22,66	22,33	21,93	21,67	21,55	21,48	21,38	21,33	21,15	21,17	21,19	21,18	21,14	21,14	21,07	21,10	21,10	21,03	20,98	21,02	21,08	20,98	20,99	20,95	20,92	20,89	20,83	20,80	20,74	20,61	20,65	20,69	20,66	20,60	20,62	20,62	20,58	20,51	20,56	20,61	20,61	20,59	20,55	20,55	20,55	20,60	20,54	20,56	20,56	20,58	20,58	20,67	20,62	20,59	20,55	20,66	20,57	20,45	20,49	20,58	20,52	20,54	20,58	20,52	20,51	20,45	20,44	20,48	20,52	20,45	20,45	20,46	20,50	20,54	20,60	20,59	20,49	20,51	20,47	20,46	20,55	20,57	20,52	20,51	20,53	20,41	20,27	20,41	20,45	20,44	20,48	20,48	20,50	20,53	20,41	20,54	20,57	20,44	20,37	20,41	20,46	20,51	20,47	20,43	20,39	20,39	20,45	20,42	20,38	20,41	20,53	20,40	20,44	20,48	20,46	20,42	20,29	20,40	20,50	20,44	20,38	20,44	20,41	20,38	20,37	20,42	20,57	20,47	20,44	20,39	20,45	20,32	20,45	20,38	20,39	20,35	20,36	20,41	20,43	20,43	20,40	20,42	20,42	20,36	20,42	20,37	20,42	20,42	20,38	20,36	20,42	20,37	20,42	20,50	20,51	20,43	20,36	20,34	20,37	20,30	20,41	20,44	20,39	20,42	20,48	20,41	20,39	20,46	20,46	20,36	20,40	20,41	20,46	20,44	20,39	20,49	20,45	20,36	20,33	20,44	20,46	20,35	20,40	20,38	20,38	20,28	20,31	20,40	20,40	20,35	20,38	20,51	20,44	20,30	20,33	20,34	20,37	20,37	20,43	20,41	20,37	20,29	20,28	20,31	20,35	20,33	20,36	20,32	20,25	
20,39	20,27	20,26	20,24	20,28	20,34	20,37	20,41	20,36	20,41	20,41	20,38	20,35	20,36	20,42	20,49	20,35	20,37	20,31	20,33	20,38	20,48	20,38	20,37	20,41	20,40	20,42	20,44	20,53	20,53	20,41	20,31	20,19	20,34	20,36	20,42	20,44	20,41	20,37	20,36	20,34	20,42	20,47	20,54	20,45	20,41	20,37	20,32	20,40	20,47	20,55	20,44	20,37	20,46	20,49	20,55	20,55	20,43	20,48	20,46	20,42	20,42	20,38	20,44	20,44	20,47	20,44	20,43	20,41	20,50	20,43	20,50	20,55	20,55	20,53	20,41	20,37	20,44	20,44	20,40	20,46	20,46	20,53	20,50	20,46	20,49	20,53	20,53	20,51	20,49	20,46	20,50	20,43	20,44	20,44	20,51	20,58	20,53	20,48	20,57	20,62	20,49	20,46	20,46	20,45	20,39	20,43	20,40	20,46	20,47	20,45	20,44	20,42	20,47	20,52	20,44	20,48	20,48	20,60	20,46	20,56	20,46	20,47	20,62	20,52	20,48	20,53	20,54	20,53	20,60	20,56	20,54	20,49	20,49	20,57	20,61	20,61	20,54	20,48	20,53	20,56	20,56	20,50	20,49	20,49	20,58	20,59	20,48	20,54	20,63	20,48	20,57	20,62	20,51	20,51	20,53	20,54	20,56	20,64	20,53	20,45	20,59	20,62	20,80	20,73	20,70	20,69	20,73	20,82	20,82	20,79	20,71	20,77	20,85	20,87	20,82	20,80	20,75	20,73	20,73	20,75	20,73	20,72	20,74	20,84	20,95	21,11	21,29	21,29	21,36	21,46	21,52	21,64	21,66	21,63	21,67	21,78	21,78	21,81	21,91	22,00	22,12	22,13	22,35	22,48	22,65	22,86	22,85	22,88	22,81	22,88	23,06	23,07	22,99	23,07	23,18	22,96	22,76	22,43	22,57	23,08	23,32	23,34	23,46	23,54	23,63	23,73	23,80	23,82	23,80	23,84	23,88	23,98	24,11	24,10	24,09	24,21	24,24	24,15	24,24	24,35	24,37	24,36	24,43	24,42	24,50	24,57	24,52	24,55	24,65	24,71	24,69	24,70	24,73	24,77	24,87	24,83	24,76	24,71	24,82	24,85	24,85	24,92	24,89	24,88	24,88	24,84	24,85	24,84	24,89	25,07	25,07	24,94	25,03	24,99	25,02	25,13	25,08	24,96	25,01	25,01	25,06	25,08	25,04	25,02	25,11	25,03	24,98	25,09	25,19	25,15	25,08	25,04	25,05	25,04	25,03	25,03	25,13	25,10	25,09	25,05	25,11	25,11	25,09	25,16	25,17	25,11	25,13	25,11	25,09	25,12	25,12	25,16	25,10	25,11	25,17	25,18	25,18	25,19	25,15	25,21	25,14	25,08	25,11	25,16	25,14	25,08	25,15	25,20	25,21	25,21	25,14	25,25	25,30	25,21	25,16	25,15	25,21	25,21	25,23	25,29	25,20	25,19	25,21	25,20	25,25	25,24	25,25	25,21	25,23	25,26	25,24	25,24	25,29	25,22	25,12	25,18	25,19	25,19	25,26	25,24	25,30	25,23	25,07	25,15	25,16	25,13	25,16	25,14	25,13	25,08	25,11	25,04	25,14	25,04	25,00	25,04	25,10	25,03	24,97	24,95	24,90	24,87	24,86	24,86	24,83	24,84	24,77	24,75	24,75	24,66	24,69	24,60	24,55	24,54	24,43	24,45	24,42	24,30	24,29	24,26	24,19	24,13	24,13	24,10	24,02	23,90	23,82	23,76	23,76	23,69	23,68	23,56	23,45	23,40	23,36	23,23	23,03	22,75	22,59	22,60	22,92	23,00	22,99	22,94	22,87	22,89	22,90	22,90	22,81	22,75	22,70	22,42	21,98	21,67	21,51	21,46	21,39	21,37	21,28	21,27	21,25	21,23	21,21	21,17	21,15	21,14	21,11	21,15	21,06	21,02	21,10	21,05	20,98	21,03	20,99	20,95	20,90	20,77	20,65	20,60	20,59	20,59	20,65	20,66	20,71	20,60	20,55	20,51	20,55	20,59	20,61	20,62	20,59	20,57	20,57	20,62	20,60	20,57	20,56	20,53	20,52	20,64	20,64	20,60	20,54	20,60	20,57	20,47	20,50	20,49	20,44	20,52	20,57	20,45	20,55	20,52	20,46	20,42	20,52	20,54	20,43	20,50	20,55	20,50	20,51	20,54	20,48	20,44	20,42	20,40	20,51	20,49	20,43	20,45	20,49	20,39	20,35	20,54	20,50	20,45	20,46	20,46	20,44	20,44	20,43	20,49	20,52	20,42	20,38	20,39	20,41	20,46	20,45	20,41	20,44	20,38	20,46	20,41	20,38	20,43	20,45	20,44	20,39	20,49	20,47	20,46	20,39	20,43	20,52	20,42	20,32	20,36	20,42	20,44	20,35	20,37	20,51	20,39	20,34	20,42	20,45	20,34	20,32	20,31	20,32	20,36	20,33	20,35	20,36	20,33	20,41	20,49	20,43	20,40	20,37	20,36	20,42	20,45	20,42	20,41	20,43	20,45	20,37	20,46	20,45	20,35	20,27	20,30	20,35	20,25	20,32	20,46	20,44	20,40	20,44	20,45	20,40	20,42	20,46	20,46	20,46	20,37	20,45	20,47	20,48	20,52	20,45	20,39	20,30	20,37	20,40	20,36	20,42	20,39	20,29	20,31	20,30	20,38	20,38	20,37	20,38	20,48	20,48	20,36	20,39	20,43	20,35	20,32	20,37	20,39	20,33	20,32	20,33	20,39	20,36	20,46	20,39	20,31	20,27	
20,44	20,35	20,25	20,28	20,29	20,37	20,47	20,37	20,38	20,32	20,35	20,28	20,33	20,39	20,42	20,45	20,36	20,32	20,33	20,33	20,40	20,38	20,36	20,42	20,44	20,40	20,47	20,49	20,39	20,39	20,42	20,37	20,26	20,39	20,41	20,41	20,41	20,42	20,39	20,30	20,27	20,45	20,55	20,45	20,43	20,46	20,47	20,32	20,40	20,44	20,49	20,43	20,37	20,47	20,47	20,47	20,44	20,37	20,44	20,38	20,29	20,40	20,42	20,43	20,47	20,45	20,43	20,40	20,38	20,37	20,33	20,42	20,53	20,52	20,46	20,38	20,41	20,42	20,46	20,48	20,49	20,51	20,55	20,52	20,47	20,48	20,49	20,58	20,51	20,42	20,45	20,43	20,38	20,45	20,46	20,48	20,52	20,51	20,47	20,48	20,55	20,48	20,43	20,49	20,56	20,49	20,43	20,43	20,45	20,53	20,46	20,50	20,50	20,51	20,55	20,50	20,39	20,53	20,47	20,45	20,46	20,50	20,53	20,55	20,42	20,52	20,60	20,55	20,52	20,58	20,57	20,56	20,52	20,51	20,52	20,54	20,57	20,57	20,54	20,41	20,47	20,60	20,53	20,49	20,55	20,59	20,58	20,55	20,60	20,65	20,54	20,51	20,60	20,56	20,54	20,60	20,59	20,67	20,70	20,60	20,58	20,76	20,81	20,91	21,00	20,87	20,92	20,94	20,99	20,99	21,05	20,96	21,01	20,99	20,91	20,87	20,82	20,86	20,79	20,83	20,79	20,75	20,76	20,82	20,87	21,01	21,20	21,35	21,48	21,53	21,66	21,67	21,66	21,70	21,73	21,80	21,85	21,85	21,97	22,04	22,14	22,24	22,27	22,38	22,64	22,74	22,88	22,96	22,96	22,82	22,86	23,03	23,11	23,13	23,12	23,15	23,10	22,96	22,69	22,45	22,80	23,21	23,37	23,47	23,57	23,66	23,71	23,66	23,79	23,86	23,94	23,94	23,96	24,07	24,19	24,19	24,26	24,34	24,29	24,28	24,37	24,37	24,36	24,43	24,46	24,53	24,60	24,59	24,57	24,75	24,78	24,73	24,82	24,86	24,81	24,91	24,87	24,87	24,89	24,92	24,96	24,97	24,97	25,01	24,95	24,98	24,93	24,93	24,99	24,97	25,04	25,10	25,03	25,04	24,96	24,97	25,16	25,19	25,16	25,08	25,08	25,05	25,14	25,18	25,11	25,15	25,12	25,07	25,17	25,15	25,17	25,12	25,18	25,19	25,27	25,18	25,16	25,23	25,28	25,18	25,10	25,18	25,15	25,19	25,19	25,20	25,20	25,22	25,24	25,26	25,25	25,19	25,25	25,23	25,24	25,38	25,32	25,24	25,19	25,25	25,24	25,24	25,20	25,26	25,19	25,15	25,19	25,21	25,21	25,23	25,27	25,31	25,35	25,38	25,32	25,28	25,19	25,24	25,33	25,30	25,28	25,23	25,22	25,28	25,28	25,33	25,28	25,31	25,32	25,27	25,27	25,30	25,31	25,26	25,29	25,30	25,28	25,29	25,35	25,37	25,33	25,30	25,38	25,25	25,22	25,22	25,26	25,24	25,22	25,23	25,21	25,22	25,15	25,14	25,09	25,11	25,12	25,10	25,02	25,03	25,04	25,01	25,00	24,99	24,95	24,88	24,87	24,80	24,84	24,84	24,81	24,82	24,72	24,65	24,63	24,51	24,50	24,46	24,25	24,30	24,35	24,31	24,17	24,12	24,14	24,02	23,90	23,94	23,89	23,87	23,82	23,75	23,71	23,58	23,47	23,36	23,27	22,92	22,58	22,61	22,89	23,07	23,10	23,09	22,97	22,95	22,92	22,90	22,95	22,85	22,76	22,70	22,45	22,11	21,82	21,63	21,50	21,45	21,41	21,38	21,37	21,32	21,26	21,29	21,21	21,21	21,20	21,20	21,26	21,07	21,08	21,16	21,16	21,12	21,05	20,98	21,04	21,00	20,79	20,69	20,65	20,57	20,55	20,64	20,70	20,67	20,58	20,59	20,60	20,62	20,66	20,68	20,67	20,49	20,59	20,58	20,56	20,55	20,56	20,54	20,54	20,52	20,60	20,60	20,56	20,51	20,58	20,55	20,49	20,47	20,43	20,42	20,57	20,56	20,47	20,46	20,47	20,45	20,45	20,51	20,46	20,40	20,44	20,58	20,54	20,48	20,48	20,46	20,45	20,38	20,40	20,40	20,41	20,46	20,47	20,47	20,35	20,35	20,52	20,54	20,44	20,46	20,42	20,43	20,44	20,43	20,47	20,51	20,51	20,44	20,40	20,40	20,45	20,42	20,39	20,41	20,43	20,50	20,51	20,44	20,46	20,53	20,47	20,43	20,42	20,49	20,43	20,44	20,46	20,46	20,45	20,39	20,35	20,39	20,42	20,38	20,38	20,52	20,41	20,38	20,44	20,41	20,43	20,44	20,40	20,36	20,38	20,45	20,39	20,38	20,42	20,47	20,47	20,42	20,44	20,49	20,44	20,46	20,45	20,42	20,42	20,32	20,44	20,38	20,34	20,36	20,34	20,32	20,39	20,38	20,30	20,35	20,40	20,41	20,41	20,38	20,37	20,37	20,39	20,47	20,51	20,46	20,36	20,43	20,47	20,49	20,52	20,39	20,35	20,38	20,35	20,33	20,36	20,47	20,42	20,34	20,39	20,36	20,31	20,29	20,42	20,42	20,42	20,47	20,45	20,35	20,39	20,41	20,33	20,37	20,44	20,40	20,46	20,43	20,42	20,45	20,43	20,46	20,38	20,37	
20,39	20,30	20,26	20,22	20,25	20,44	20,56	20,45	20,38	20,34	20,27	20,30	20,33	20,39	20,41	20,40	20,23	20,25	20,32	20,50	20,48	20,39	20,32	20,41	20,40	20,40	20,36	20,43	20,37	20,45	20,47	20,40	20,37	20,40	20,35	20,42	20,42	20,42	20,36	20,38	20,39	20,49	20,47	20,50	20,39	20,42	20,46	20,42	20,42	20,49	20,42	20,38	20,32	20,39	20,50	20,51	20,48	20,43	20,40	20,42	20,34	20,43	20,39	20,37	20,38	20,41	20,40	20,42	20,38	20,37	20,37	20,43	20,44	20,41	20,46	20,41	20,38	20,37	20,41	20,48	20,52	20,48	20,58	20,53	20,42	20,41	20,50	20,54	20,42	20,39	20,43	20,46	20,30	20,47	20,50	20,50	20,54	20,53	20,47	20,47	20,53	20,50	20,47	20,39	20,47	20,52	20,51	20,44	20,52	20,44	20,39	20,35	20,49	20,55	20,52	20,46	20,41	20,47	20,46	20,45	20,49	20,48	20,52	20,59	20,46	20,48	20,61	20,55	20,46	20,46	20,50	20,61	20,51	20,48	20,51	20,50	20,52	20,57	20,50	20,44	20,44	20,55	20,56	20,55	20,59	20,55	20,54	20,53	20,52	20,52	20,58	20,62	20,55	20,57	20,57	20,59	20,65	20,69	20,74	20,67	20,76	20,92	20,93	21,16	21,27	21,28	21,37	21,44	21,37	21,35	21,44	21,45	21,36	21,36	21,28	21,23	21,08	21,03	21,03	21,05	20,98	20,87	20,86	20,90	21,02	21,07	21,29	21,49	21,61	21,70	21,85	21,83	21,81	21,86	21,91	21,94	22,06	22,06	22,14	22,17	22,21	22,35	22,42	22,52	22,64	22,71	22,86	22,96	23,05	22,96	22,93	23,03	23,14	23,21	23,24	23,19	23,16	23,06	22,89	22,60	22,56	22,97	23,34	23,49	23,58	23,65	23,72	23,76	23,83	23,92	23,94	24,03	24,08	24,16	24,20	24,17	24,26	24,31	24,32	24,29	24,43	24,46	24,41	24,48	24,59	24,64	24,70	24,65	24,70	24,76	24,86	24,77	24,83	24,85	24,84	24,88	24,93	24,91	24,99	24,94	24,97	25,00	25,12	25,16	25,05	25,02	24,99	25,07	25,18	25,18	25,17	25,09	25,02	25,13	25,07	25,09	25,22	25,18	25,19	25,12	25,11	25,13	25,16	25,18	25,24	25,27	25,23	25,13	25,19	25,13	25,16	25,22	25,32	25,26	25,31	25,29	25,33	25,29	25,27	25,28	25,26	25,29	25,25	25,29	25,28	25,19	25,16	25,23	25,29	25,31	25,42	25,30	25,29	25,32	25,29	25,39	25,35	25,30	25,26	25,25	25,28	25,33	25,28	25,31	25,30	25,23	25,23	25,35	25,31	25,33	25,32	25,34	25,29	25,33	25,39	25,34	25,26	25,29	25,40	25,33	25,33	25,37	25,39	25,35	25,37	25,44	25,48	25,41	25,41	25,34	25,32	25,31	25,35	25,32	25,38	25,38	25,31	25,34	25,44	25,41	25,34	25,33	25,38	25,32	25,27	25,27	25,31	25,36	25,32	25,28	25,24	25,31	25,27	25,21	25,15	25,18	25,11	25,08	25,08	25,05	25,09	25,11	25,12	25,08	25,01	24,92	24,92	24,85	24,85	24,90	24,87	24,77	24,67	24,66	24,67	24,60	24,50	24,53	24,44	24,35	24,38	24,39	24,26	24,23	24,19	24,08	23,96	24,00	24,02	23,94	23,85	23,78	23,75	23,66	23,53	23,38	23,13	22,77	22,61	22,86	23,12	23,15	23,15	23,16	23,07	23,04	23,04	22,98	22,94	22,90	22,83	22,82	22,51	22,15	21,93	21,82	21,69	21,57	21,59	21,53	21,42	21,37	21,35	21,34	21,35	21,32	21,29	21,29	21,32	21,22	21,12	21,28	21,22	21,21	21,16	21,03	21,01	20,99	20,84	20,70	20,73	20,64	20,58	20,64	20,62	20,60	20,57	20,60	20,58	20,64	20,67	20,62	20,62	20,49	20,53	20,61	20,61	20,57	20,65	20,63	20,48	20,53	20,58	20,53	20,54	20,51	20,62	20,65	20,50	20,45	20,46	20,42	20,56	20,56	20,44	20,45	20,50	20,46	20,44	20,52	20,47	20,41	20,50	20,56	20,60	20,57	20,55	20,45	20,41	20,41	20,44	20,49	20,44	20,51	20,46	20,43	20,37	20,29	20,36	20,39	20,48	20,51	20,46	20,43	20,55	20,42	20,39	20,43	20,47	20,43	20,41	20,39	20,48	20,48	20,37	20,37	20,39	20,38	20,47	20,43	20,42	20,41	20,48	20,38	20,45	20,48	20,47	20,38	20,46	20,46	20,36	20,41	20,45	20,37	20,40	20,44	20,38	20,51	20,47	20,40	20,47	20,43	20,44	20,46	20,55	20,46	20,33	20,39	20,37	20,42	20,53	20,52	20,45	20,42	20,42	20,49	20,52	20,49	20,43	20,41	20,35	20,29	20,47	20,44	20,39	20,41	20,31	20,41	20,40	20,42	20,37	20,39	20,41	20,46	20,34	20,36	20,37	20,38	20,40	20,52	20,46	20,38	20,33	20,39	20,42	20,33	20,35	20,30	20,33	20,34	20,35	20,32	20,38	20,36	20,38	20,39	20,42	20,38	20,36	20,29	20,40	20,44	20,41	20,37	20,47	20,43	20,33	20,42	20,38	20,39	20,42	20,42	20,47	20,47	20,50	20,45	20,38	20,40	20,41	20,45	
20,38	20,43	20,25	20,22	20,26	20,38	20,45	20,42	20,31	20,37	20,26	20,32	20,38	20,40	20,29	20,37	20,39	20,38	20,41	20,38	20,47	20,49	20,38	20,41	20,41	20,35	20,35	20,33	20,36	20,42	20,45	20,43	20,38	20,41	20,46	20,39	20,39	20,35	20,31	20,38	20,46	20,57	20,53	20,39	20,38	20,34	20,43	20,51	20,45	20,46	20,48	20,35	20,37	20,46	20,51	20,47	20,46	20,42	20,41	20,44	20,43	20,45	20,44	20,46	20,50	20,44	20,42	20,42	20,44	20,45	20,44	20,50	20,47	20,44	20,47	20,43	20,39	20,37	20,35	20,38	20,45	20,47	20,51	20,53	20,42	20,35	20,45	20,52	20,40	20,41	20,52	20,47	20,37	20,45	20,40	20,51	20,47	20,48	20,52	20,48	20,48	20,53	20,51	20,47	20,44	20,46	20,50	20,53	20,54	20,46	20,43	20,40	20,41	20,55	20,49	20,39	20,32	20,35	20,49	20,47	20,47	20,48	20,53	20,50	20,41	20,50	20,55	20,58	20,51	20,43	20,47	20,53	20,45	20,50	20,59	20,61	20,58	20,56	20,51	20,49	20,54	20,53	20,53	20,53	20,46	20,52	20,58	20,56	20,50	20,50	20,47	20,63	20,63	20,55	20,52	20,61	20,64	20,64	20,73	20,85	20,94	21,13	21,26	21,53	21,55	21,54	21,64	21,71	21,67	21,70	21,76	21,80	21,87	21,82	21,83	21,77	21,59	21,49	21,45	21,40	21,29	21,06	21,04	21,07	21,15	21,21	21,39	21,69	21,80	21,86	21,92	21,96	21,95	22,00	22,12	22,18	22,21	22,23	22,31	22,35	22,35	22,45	22,56	22,61	22,72	22,76	22,83	22,98	23,08	23,12	23,06	23,13	23,17	23,19	23,24	23,27	23,24	23,22	23,14	22,89	22,55	22,60	23,14	23,44	23,55	23,61	23,77	23,84	23,86	23,96	24,07	24,02	24,16	24,15	24,23	24,21	24,19	24,32	24,39	24,40	24,48	24,59	24,60	24,64	24,59	24,64	24,72	24,70	24,77	24,83	24,83	24,87	24,89	24,95	24,92	24,93	24,97	25,03	25,07	25,08	24,99	24,98	25,12	25,18	25,15	25,06	25,11	25,15	25,22	25,21	25,25	25,18	25,09	25,11	25,14	25,20	25,24	25,21	25,18	25,14	25,15	25,23	25,25	25,31	25,24	25,29	25,34	25,21	25,28	25,29	25,26	25,30	25,29	25,37	25,31	25,34	25,36	25,29	25,32	25,30	25,33	25,37	25,36	25,38	25,37	25,30	25,25	25,33	25,42	25,39	25,43	25,38	25,27	25,25	25,26	25,35	25,36	25,38	25,41	25,30	25,30	25,42	25,42	25,41	25,34	25,30	25,34	25,45	25,46	25,40	25,38	25,42	25,38	25,41	25,42	25,36	25,29	25,35	25,43	25,39	25,42	25,41	25,50	25,49	25,48	25,50	25,51	25,49	25,43	25,47	25,43	25,43	25,48	25,44	25,39	25,48	25,44	25,35	25,37	25,39	25,42	25,36	25,35	25,34	25,34	25,33	25,32	25,33	25,32	25,33	25,34	25,38	25,31	25,26	25,24	25,20	25,19	25,15	25,10	25,12	25,15	25,15	25,17	25,15	25,10	24,97	24,96	24,92	24,91	24,93	24,89	24,81	24,71	24,72	24,69	24,64	24,62	24,53	24,43	24,41	24,38	24,28	24,22	24,28	24,29	24,11	24,04	24,00	24,01	23,94	23,85	23,83	23,73	23,65	23,51	23,28	23,00	22,71	22,81	23,13	23,28	23,25	23,18	23,17	23,07	23,07	23,14	23,10	23,01	22,92	22,87	22,87	22,57	22,19	22,04	21,91	21,76	21,68	21,67	21,58	21,54	21,46	21,45	21,41	21,40	21,43	21,40	21,36	21,34	21,27	21,26	21,29	21,31	21,28	21,26	21,11	21,07	20,97	20,79	20,77	20,75	20,63	20,60	20,62	20,63	20,63	20,62	20,55	20,54	20,64	20,64	20,55	20,54	20,52	20,51	20,54	20,61	20,57	20,60	20,65	20,60	20,54	20,58	20,56	20,59	20,61	20,61	20,50	20,55	20,54	20,52	20,51	20,50	20,52	20,41	20,50	20,56	20,45	20,43	20,52	20,50	20,45	20,50	20,50	20,46	20,59	20,59	20,40	20,42	20,44	20,43	20,56	20,49	20,48	20,50	20,45	20,41	20,37	20,46	20,47	20,45	20,51	20,51	20,48	20,55	20,43	20,37	20,40	20,41	20,39	20,47	20,44	20,42	20,54	20,47	20,39	20,38	20,43	20,42	20,37	20,36	20,36	20,39	20,35	20,42	20,45	20,50	20,41	20,50	20,48	20,45	20,37	20,37	20,41	20,42	20,47	20,48	20,50	20,50	20,44	20,41	20,41	20,43	20,41	20,51	20,49	20,36	20,37	20,37	20,45	20,50	20,43	20,42	20,44	20,36	20,42	20,44	20,43	20,42	20,47	20,45	20,34	20,43	20,43	20,44	20,51	20,42	20,42	20,40	20,37	20,45	20,43	20,41	20,50	20,44	20,45	20,44	20,34	20,39	20,50	20,46	20,34	20,36	20,33	20,30	20,39	20,38	20,29	20,37	20,40	20,38	20,33	20,41	20,37	20,33	20,32	20,35	20,40	20,34	20,36	20,41	20,48	20,51	20,40	20,40	20,43	20,32	20,34	20,33	20,40	20,41	20,38	20,37	20,40	20,49	20,43	20,30	20,39	20,37	20,39	
20,31	20,41	20,39	20,37	20,37	20,32	20,31	20,38	20,29	20,32	20,34	20,35	20,31	20,28	20,27	20,33	20,42	20,37	20,40	20,43	20,41	20,45	20,44	20,48	20,31	20,32	20,38	20,38	20,41	20,38	20,44	20,52	20,39	20,36	20,44	20,40	20,37	20,40	20,38	20,39	20,43	20,53	20,53	20,42	20,34	20,38	20,48	20,37	20,37	20,44	20,56	20,48	20,40	20,46	20,49	20,45	20,40	20,43	20,39	20,43	20,39	20,37	20,45	20,53	20,43	20,44	20,41	20,42	20,54	20,54	20,42	20,47	20,42	20,46	20,49	20,41	20,45	20,45	20,45	20,33	20,29	20,42	20,44	20,46	20,49	20,48	20,45	20,50	20,47	20,41	20,51	20,55	20,50	20,50	20,38	20,45	20,55	20,43	20,47	20,48	20,46	20,51	20,45	20,46	20,41	20,43	20,52	20,49	20,45	20,51	20,51	20,51	20,55	20,53	20,51	20,34	20,38	20,39	20,46	20,46	20,49	20,46	20,48	20,51	20,41	20,46	20,52	20,58	20,50	20,52	20,52	20,55	20,48	20,52	20,63	20,64	20,65	20,57	20,49	20,52	20,51	20,52	20,56	20,53	20,42	20,47	20,54	20,56	20,58	20,52	20,52	20,63	20,67	20,53	20,52	20,62	20,61	20,65	20,82	21,02	21,16	21,41	21,49	21,54	21,49	21,40	21,43	21,44	21,47	21,59	21,68	21,72	21,93	22,04	22,08	22,13	22,12	22,01	21,98	22,00	21,76	21,56	21,00	21,52	21,44	21,43	21,55	21,78	21,89	22,03	22,12	22,14	22,12	22,16	22,23	22,36	22,45	22,47	22,51	22,61	22,62	22,63	22,72	22,74	22,76	22,83	22,93	23,01	23,05	23,07	23,12	23,17	23,20	23,19	23,26	23,24	23,23	23,22	23,24	23,20	22,81	22,61	22,87	23,33	23,54	23,66	23,73	23,85	23,85	24,00	24,13	24,12	24,09	24,18	24,20	24,24	24,32	24,36	24,45	24,47	24,54	24,62	24,61	24,66	24,67	24,64	24,68	24,80	24,82	24,81	24,89	24,94	24,88	24,97	25,05	25,00	25,02	25,12	25,05	25,08	25,07	25,14	25,11	25,23	25,23	25,18	25,23	25,24	25,21	25,21	25,31	25,28	25,24	25,18	25,24	25,28	25,34	25,27	25,25	25,23	25,26	25,33	25,33	25,37	25,31	25,31	25,33	25,33	25,35	25,43	25,37	25,38	25,33	25,43	25,46	25,44	25,37	25,40	25,50	25,46	25,38	25,45	25,44	25,44	25,39	25,42	25,39	25,43	25,47	25,48	25,46	25,41	25,31	25,35	25,38	25,39	25,38	25,41	25,51	25,38	25,37	25,43	25,50	25,54	25,47	25,45	25,48	25,45	25,48	25,47	25,48	25,50	25,56	25,53	25,48	25,36	25,32	25,41	25,43	25,43	25,47	25,38	25,41	25,53	25,50	25,48	25,56	25,51	25,53	25,48	25,51	25,53	25,52	25,52	25,44	25,41	25,52	25,41	25,43	25,50	25,46	25,41	25,40	25,40	25,37	25,37	25,35	25,33	25,28	25,29	25,35	25,34	25,33	25,31	25,28	25,24	25,23	25,24	25,13	25,12	25,12	25,15	25,15	25,11	25,11	25,02	25,04	25,01	24,98	24,90	24,87	24,85	24,76	24,74	24,71	24,65	24,61	24,55	24,46	24,46	24,46	24,39	24,24	24,32	24,30	24,22	24,10	24,03	23,92	23,92	23,86	23,86	23,80	23,55	23,47	23,15	22,84	22,83	23,03	23,24	23,26	23,28	23,21	23,23	23,13	23,11	23,13	23,13	23,03	22,98	23,00	22,90	22,67	22,29	22,10	21,98	21,85	21,71	21,71	21,71	21,66	21,61	21,59	21,58	21,53	21,49	21,51	21,44	21,41	21,32	21,36	21,37	21,32	21,30	21,30	21,15	21,12	21,07	20,92	20,81	20,72	20,61	20,60	20,54	20,56	20,57	20,59	20,63	20,60	20,62	20,65	20,53	20,48	20,53	20,53	20,55	20,59	20,57	20,56	20,60	20,62	20,57	20,60	20,56	20,59	20,58	20,56	20,52	20,54	20,58	20,52	20,53	20,54	20,52	20,40	20,48	20,55	20,49	20,47	20,54	20,55	20,53	20,52	20,46	20,46	20,54	20,56	20,44	20,40	20,45	20,43	20,52	20,42	20,37	20,47	20,52	20,44	20,38	20,45	20,49	20,48	20,46	20,47	20,54	20,52	20,43	20,38	20,41	20,46	20,41	20,45	20,43	20,46	20,49	20,41	20,34	20,39	20,43	20,48	20,38	20,37	20,40	20,35	20,35	20,41	20,43	20,48	20,46	20,40	20,46	20,47	20,37	20,36	20,35	20,38	20,43	20,43	20,53	20,44	20,37	20,37	20,42	20,40	20,41	20,40	20,47	20,39	20,39	20,37	20,44	20,43	20,39	20,41	20,49	20,51	20,48	20,41	20,35	20,42	20,44	20,42	20,41	20,32	20,35	20,32	20,41	20,39	20,32	20,37	20,38	20,38	20,37	20,37	20,39	20,41	20,44	20,47	20,41	20,39	20,46	20,44	20,37	20,39	20,46	20,32	20,38	20,44	20,41	20,39	20,38	20,47	20,40	20,36	20,36	20,38	20,26	20,22	20,36	20,40	20,34	20,37	20,46	20,50	20,42	20,32	20,35	20,27	20,37	20,28	20,34	20,44	20,40	20,37	20,46	20,42	20,39	20,33	20,33	20,35	20,38	
20,34	20,40	20,42	20,36	20,33	20,31	20,36	20,26	20,34	20,42	20,41	20,38	20,39	20,31	20,27	20,31	20,38	20,35	20,39	20,44	20,46	20,43	20,49	20,42	20,42	20,38	20,42	20,39	20,44	20,32	20,42	20,49	20,45	20,38	20,37	20,41	20,42	20,42	20,41	20,39	20,49	20,52	20,51	20,42	20,36	20,41	20,39	20,33	20,30	20,43	20,48	20,44	20,40	20,42	20,47	20,36	20,33	20,33	20,31	20,37	20,35	20,39	20,44	20,44	20,42	20,39	20,37	20,36	20,42	20,59	20,44	20,47	20,47	20,46	20,49	20,45	20,41	20,44	20,48	20,46	20,43	20,43	20,47	20,56	20,48	20,51	20,52	20,44	20,45	20,44	20,47	20,52	20,50	20,49	20,47	20,45	20,53	20,52	20,50	20,53	20,52	20,48	20,43	20,41	20,40	20,44	20,54	20,55	20,46	20,51	20,52	20,44	20,52	20,52	20,50	20,43	20,40	20,44	20,51	20,42	20,50	20,48	20,52	20,59	20,50	20,55	20,52	20,49	20,55	20,54	20,62	20,60	20,57	20,52	20,61	20,63	20,61	20,60	20,55	20,58	20,57	20,53	20,56	20,57	20,51	20,50	20,48	20,50	20,59	20,52	20,52	20,60	20,62	20,57	20,57	20,69	20,68	20,77	20,96	21,18	21,34	21,36	21,24	21,20	21,12	20,99	20,95	21,00	21,07	21,16	21,23	21,26	21,50	21,66	21,85	21,98	22,05	22,07	22,17	22,26	22,20	22,06	22,11	22,13	22,01	21,89	21,92	22,02	22,14	22,23	22,31	22,36	22,36	22,33	22,38	22,54	22,67	22,55	22,68	22,73	22,82	22,83	22,86	22,91	22,91	22,91	22,99	23,09	23,12	23,04	23,06	23,14	23,18	23,21	23,28	23,29	23,25	23,30	23,27	23,32	23,09	22,79	22,68	23,06	23,47	23,72	23,84	23,92	23,93	23,98	24,04	24,19	24,20	24,15	24,27	24,29	24,33	24,42	24,48	24,56	24,62	24,67	24,64	24,67	24,75	24,75	24,71	24,85	24,87	24,84	24,90	24,97	24,99	24,94	25,08	25,11	25,08	25,13	25,10	25,10	25,22	25,26	25,27	25,24	25,31	25,28	25,25	25,18	25,21	25,27	25,37	25,36	25,25	25,34	25,38	25,41	25,41	25,33	25,36	25,34	25,36	25,43	25,43	25,45	25,39	25,45	25,38	25,38	25,41	25,45	25,46	25,45	25,38	25,51	25,55	25,52	25,44	25,48	25,56	25,51	25,40	25,44	25,41	25,39	25,44	25,48	25,52	25,56	25,49	25,48	25,47	25,47	25,45	25,46	25,55	25,46	25,52	25,48	25,48	25,42	25,41	25,39	25,45	25,61	25,53	25,51	25,53	25,48	25,52	25,57	25,59	25,58	25,59	25,63	25,47	25,49	25,46	25,54	25,53	25,48	25,52	25,45	25,51	25,51	25,51	25,55	25,62	25,63	25,53	25,50	25,53	25,55	25,54	25,53	25,40	25,42	25,53	25,53	25,57	25,57	25,49	25,42	25,49	25,44	25,40	25,47	25,44	25,40	25,36	25,29	25,35	25,31	25,34	25,30	25,26	25,28	25,18	25,22	25,23	25,18	25,14	25,17	25,24	25,15	25,09	25,13	25,16	25,05	25,00	25,00	24,93	24,94	24,88	24,83	24,81	24,76	24,72	24,69	24,60	24,59	24,48	24,42	24,38	24,37	24,31	24,24	24,20	24,11	24,03	23,95	23,91	23,86	23,80	23,64	23,40	23,00	22,86	23,08	23,24	23,28	23,27	23,26	23,27	23,22	23,22	23,21	23,15	23,11	23,08	23,03	23,01	22,92	22,67	22,34	22,08	22,06	21,99	21,99	21,92	21,88	21,80	21,82	21,81	21,71	21,66	21,63	21,63	21,60	21,57	21,48	21,41	21,40	21,44	21,48	21,34	21,28	21,22	21,09	20,93	20,78	20,67	20,61	20,68	20,58	20,57	20,59	20,55	20,65	20,61	20,60	20,66	20,58	20,55	20,57	20,52	20,54	20,57	20,55	20,59	20,64	20,59	20,57	20,55	20,62	20,55	20,51	20,52	20,54	20,52	20,51	20,48	20,44	20,61	20,56	20,45	20,46	20,48	20,56	20,51	20,52	20,47	20,48	20,48	20,48	20,46	20,50	20,50	20,43	20,42	20,48	20,47	20,50	20,41	20,36	20,50	20,51	20,52	20,41	20,42	20,46	20,48	20,54	20,52	20,59	20,60	20,55	20,50	20,43	20,38	20,35	20,41	20,36	20,46	20,43	20,32	20,30	20,34	20,48	20,39	20,41	20,45	20,39	20,40	20,42	20,46	20,44	20,46	20,40	20,35	20,42	20,46	20,36	20,37	20,39	20,36	20,43	20,48	20,47	20,44	20,35	20,37	20,48	20,48	20,47	20,50	20,40	20,39	20,41	20,45	20,40	20,38	20,39	20,44	20,42	20,53	20,50	20,45	20,44	20,41	20,41	20,40	20,44	20,41	20,40	20,35	20,32	20,41	20,39	20,32	20,47	20,42	20,44	20,38	20,43	20,45	20,47	20,49	20,49	20,45	20,48	20,48	20,42	20,31	20,43	20,38	20,41	20,40	20,40	20,38	20,40	20,44	20,43	20,34	20,40	20,38	20,26	20,33	20,37	20,44	20,40	20,36	20,41	20,50	20,37	20,31	20,31	20,31	20,44	20,35	20,33	20,49	20,52	20,46	20,40	20,35	20,27	20,33	20,44	20,42	20,44	
20,40	20,40	20,34	20,34	20,37	20,45	20,38	20,26	20,36	20,43	20,43	20,42	20,35	20,38	20,34	20,36	20,35	20,40	20,39	20,39	20,46	20,45	20,42	20,50	20,55	20,55	20,46	20,40	20,45	20,42	20,39	20,44	20,38	20,35	20,42	20,40	20,43	20,46	20,43	20,37	20,51	20,54	20,53	20,43	20,37	20,41	20,36	20,31	20,41	20,42	20,45	20,39	20,38	20,41	20,53	20,43	20,39	20,44	20,39	20,45	20,50	20,47	20,41	20,51	20,47	20,43	20,33	20,30	20,35	20,45	20,43	20,47	20,48	20,48	20,54	20,47	20,43	20,50	20,49	20,48	20,55	20,49	20,48	20,50	20,48	20,45	20,49	20,49	20,44	20,41	20,52	20,49	20,43	20,49	20,55	20,56	20,56	20,53	20,50	20,45	20,52	20,48	20,43	20,46	20,43	20,48	20,53	20,57	20,52	20,52	20,51	20,47	20,52	20,49	20,50	20,46	20,42	20,40	20,58	20,48	20,48	20,42	20,53	20,57	20,53	20,57	20,53	20,46	20,49	20,60	20,63	20,64	20,59	20,53	20,55	20,68	20,65	20,62	20,57	20,54	20,59	20,52	20,49	20,52	20,49	20,56	20,56	20,64	20,62	20,59	20,62	20,64	20,62	20,61	20,62	20,70	20,78	20,88	21,08	21,14	21,26	21,29	21,01	20,76	20,83	20,79	20,74	20,84	21,04	21,04	20,91	20,83	21,01	21,13	21,25	21,37	21,44	21,61	21,79	21,98	22,06	22,06	22,17	22,34	22,39	22,33	22,36	22,36	22,39	22,38	22,36	22,44	22,44	22,50	22,61	22,70	22,80	22,75	22,77	22,92	22,89	22,99	23,00	23,02	22,98	23,00	23,04	23,04	23,11	23,04	23,06	23,15	23,20	23,27	23,32	23,24	23,31	23,40	23,36	23,41	23,31	23,06	22,80	22,83	23,26	23,66	23,74	23,85	24,01	24,08	24,05	24,09	24,18	24,27	24,33	24,42	24,41	24,45	24,46	24,51	24,64	24,69	24,73	24,74	24,73	24,81	24,84	24,84	24,92	24,92	24,93	24,96	24,98	25,01	25,06	25,15	25,18	25,19	25,19	25,14	25,18	25,26	25,34	25,32	25,36	25,39	25,39	25,22	25,24	25,36	25,45	25,43	25,37	25,35	25,37	25,44	25,40	25,40	25,40	25,43	25,42	25,46	25,54	25,50	25,49	25,51	25,47	25,42	25,53	25,57	25,51	25,57	25,54	25,54	25,61	25,64	25,50	25,52	25,56	25,57	25,46	25,46	25,50	25,44	25,48	25,56	25,55	25,62	25,52	25,49	25,53	25,62	25,56	25,63	25,58	25,55	25,56	25,60	25,53	25,49	25,46	25,49	25,55	25,64	25,59	25,58	25,57	25,58	25,59	25,65	25,63	25,58	25,53	25,58	25,54	25,53	25,58	25,66	25,62	25,60	25,62	25,52	25,54	25,59	25,56	25,69	25,69	25,71	25,60	25,58	25,69	25,63	25,58	25,58	25,52	25,51	25,58	25,55	25,61	25,57	25,54	25,55	25,57	25,50	25,51	25,60	25,54	25,50	25,43	25,42	25,48	25,42	25,37	25,37	25,40	25,38	25,32	25,29	25,30	25,24	25,19	25,19	25,22	25,24	25,16	25,19	25,21	25,17	25,06	24,99	25,00	25,01	25,00	24,91	24,88	24,84	24,79	24,73	24,66	24,60	24,56	24,52	24,43	24,41	24,33	24,29	24,17	24,15	24,09	24,00	23,91	23,82	23,66	23,46	23,19	22,92	23,04	23,31	23,34	23,34	23,40	23,33	23,32	23,31	23,25	23,18	23,20	23,12	23,17	23,17	23,07	22,90	22,77	22,50	22,26	22,19	22,18	22,16	22,14	22,09	22,00	21,99	22,00	21,89	21,85	21,82	21,72	21,67	21,66	21,61	21,55	21,59	21,53	21,55	21,44	21,36	21,26	21,20	20,99	20,78	20,67	20,69	20,69	20,67	20,57	20,59	20,61	20,67	20,59	20,61	20,67	20,60	20,55	20,64	20,67	20,60	20,64	20,60	20,61	20,59	20,50	20,57	20,57	20,57	20,59	20,62	20,58	20,53	20,58	20,45	20,51	20,42	20,45	20,61	20,55	20,48	20,48	20,48	20,48	20,51	20,44	20,45	20,49	20,45	20,48	20,48	20,48	20,44	20,45	20,56	20,51	20,48	20,46	20,42	20,58	20,61	20,54	20,37	20,46	20,50	20,53	20,67	20,76	20,73	20,54	20,55	20,49	20,42	20,41	20,38	20,39	20,31	20,34	20,47	20,42	20,44	20,39	20,41	20,41	20,37	20,43	20,36	20,42	20,49	20,51	20,48	20,46	20,49	20,46	20,41	20,43	20,32	20,29	20,34	20,41	20,41	20,41	20,51	20,44	20,47	20,46	20,51	20,46	20,49	20,49	20,40	20,38	20,42	20,42	20,44	20,38	20,40	20,45	20,36	20,39	20,52	20,44	20,41	20,38	20,38	20,38	20,35	20,42	20,46	20,39	20,35	20,40	20,33	20,37	20,41	20,37	20,46	20,45	20,42	20,46	20,53	20,45	20,38	20,39	20,52	20,52	20,36	20,30	20,29	20,38	20,34	20,41	20,43	20,37	20,33	20,37	20,41	20,36	20,34	20,39	20,34	20,37	20,47	20,36	20,39	20,34	20,43	20,52	20,42	20,44	20,38	20,43	20,56	20,46	20,36	20,47	20,46	20,46	20,46	20,31	20,28	20,30	20,42	20,55	20,56	
20,40	20,34	20,31	20,34	20,38	20,48	20,45	20,35	20,40	20,40	20,26	20,36	20,28	20,41	20,42	20,47	20,28	20,26	20,31	20,35	20,44	20,48	20,46	20,52	20,58	20,51	20,41	20,43	20,45	20,43	20,39	20,43	20,34	20,41	20,50	20,39	20,36	20,45	20,48	20,41	20,41	20,49	20,51	20,52	20,46	20,52	20,43	20,39	20,38	20,45	20,43	20,44	20,34	20,41	20,52	20,51	20,43	20,51	20,46	20,44	20,53	20,47	20,38	20,46	20,50	20,44	20,40	20,39	20,34	20,39	20,41	20,47	20,36	20,44	20,50	20,39	20,41	20,50	20,52	20,47	20,48	20,47	20,47	20,49	20,41	20,42	20,47	20,53	20,44	20,42	20,48	20,57	20,53	20,46	20,47	20,56	20,58	20,48	20,43	20,45	20,51	20,49	20,46	20,50	20,43	20,42	20,46	20,46	20,55	20,59	20,57	20,49	20,56	20,49	20,55	20,53	20,50	20,44	20,50	20,48	20,51	20,49	20,45	20,52	20,49	20,58	20,57	20,46	20,56	20,56	20,64	20,59	20,57	20,58	20,54	20,62	20,64	20,58	20,54	20,60	20,64	20,53	20,52	20,52	20,49	20,53	20,65	20,65	20,59	20,63	20,62	20,66	20,74	20,68	20,68	20,80	20,84	20,90	21,11	21,13	21,05	21,23	21,00	20,69	20,67	20,72	20,70	20,79	21,23	21,46	20,97	20,73	20,75	20,90	20,92	20,91	20,95	21,08	21,16	21,31	21,44	21,62	21,78	21,92	22,12	22,29	22,37	22,45	22,43	22,53	22,54	22,52	22,50	22,55	22,69	22,82	22,87	22,80	22,86	22,90	22,93	22,99	23,08	23,13	23,05	23,05	23,11	23,12	23,09	23,10	23,13	23,24	23,28	23,30	23,35	23,32	23,34	23,38	23,45	23,47	23,46	23,29	23,01	22,74	22,87	23,51	23,78	23,88	23,93	24,08	24,21	24,21	24,19	24,28	24,30	24,39	24,49	24,46	24,45	24,49	24,56	24,66	24,73	24,75	24,79	24,87	24,88	24,86	24,99	25,00	25,05	25,08	25,06	25,13	25,16	25,21	25,14	25,17	25,22	25,21	25,16	25,29	25,34	25,41	25,43	25,41	25,46	25,45	25,40	25,43	25,57	25,51	25,44	25,43	25,31	25,40	25,51	25,49	25,47	25,40	25,48	25,46	25,58	25,56	25,55	25,56	25,51	25,51	25,61	25,60	25,60	25,64	25,61	25,59	25,57	25,63	25,61	25,62	25,58	25,56	25,53	25,50	25,50	25,50	25,51	25,62	25,64	25,66	25,62	25,53	25,65	25,71	25,67	25,54	25,60	25,59	25,63	25,66	25,67	25,60	25,62	25,58	25,58	25,68	25,62	25,60	25,58	25,65	25,69	25,69	25,66	25,66	25,64	25,69	25,64	25,59	25,58	25,60	25,63	25,61	25,70	25,57	25,54	25,65	25,56	25,62	25,66	25,70	25,67	25,72	25,71	25,60	25,64	25,64	25,57	25,62	25,58	25,52	25,59	25,63	25,59	25,62	25,58	25,54	25,58	25,60	25,52	25,53	25,46	25,47	25,52	25,54	25,47	25,42	25,46	25,40	25,40	25,44	25,39	25,34	25,30	25,29	25,28	25,23	25,23	25,21	25,17	25,06	25,06	25,08	25,01	25,02	24,99	24,93	24,88	24,80	24,72	24,72	24,70	24,61	24,55	24,51	24,42	24,43	24,43	24,38	24,21	24,20	24,11	24,02	23,93	23,84	23,67	23,26	22,95	22,99	23,23	23,47	23,47	23,46	23,45	23,42	23,35	23,33	23,23	23,21	23,25	23,18	23,15	23,18	23,11	23,06	22,91	22,68	22,50	22,49	22,48	22,36	22,36	22,31	22,25	22,07	22,05	22,08	22,00	21,99	21,89	21,81	21,73	21,69	21,69	21,78	21,70	21,54	21,50	21,55	21,37	21,15	21,02	20,80	20,79	20,77	20,66	20,62	20,62	20,57	20,62	20,65	20,60	20,56	20,61	20,59	20,57	20,59	20,68	20,66	20,64	20,59	20,55	20,56	20,54	20,59	20,62	20,53	20,56	20,58	20,58	20,49	20,49	20,52	20,51	20,57	20,52	20,55	20,56	20,48	20,50	20,43	20,46	20,45	20,55	20,49	20,43	20,48	20,53	20,56	20,51	20,45	20,49	20,51	20,46	20,46	20,43	20,49	20,54	20,56	20,49	20,38	20,48	20,54	20,58	20,74	20,78	20,75	20,64	20,50	20,44	20,42	20,44	20,43	20,40	20,32	20,28	20,40	20,49	20,54	20,48	20,47	20,47	20,43	20,34	20,34	20,40	20,44	20,47	20,51	20,50	20,41	20,47	20,50	20,54	20,44	20,42	20,45	20,50	20,49	20,46	20,48	20,38	20,43	20,49	20,54	20,36	20,45	20,48	20,42	20,45	20,51	20,44	20,38	20,41	20,43	20,45	20,41	20,41	20,45	20,40	20,42	20,38	20,35	20,41	20,36	20,43	20,46	20,43	20,40	20,41	20,42	20,32	20,39	20,38	20,44	20,44	20,35	20,39	20,43	20,42	20,44	20,40	20,49	20,52	20,40	20,34	20,36	20,44	20,44	20,39	20,43	20,39	20,26	20,36	20,41	20,29	20,29	20,37	20,36	20,36	20,34	20,37	20,40	20,37	20,39	20,48	20,50	20,44	20,37	20,40	20,52	20,41	20,35	20,47	20,46	20,42	20,43	20,43	20,34	20,35	20,41	20,52	20,49	
20,40	20,36	20,42	20,34	20,28	20,35	20,41	20,36	20,42	20,42	20,30	20,33	20,30	20,43	20,53	20,50	20,34	20,30	20,33	20,37	20,45	20,43	20,37	20,46	20,46	20,40	20,39	20,41	20,39	20,46	20,44	20,33	20,36	20,41	20,47	20,43	20,45	20,49	20,48	20,43	20,41	20,37	20,42	20,50	20,45	20,49	20,50	20,51	20,51	20,47	20,38	20,31	20,36	20,40	20,45	20,43	20,41	20,46	20,44	20,40	20,50	20,47	20,37	20,40	20,45	20,38	20,39	20,43	20,39	20,43	20,43	20,53	20,38	20,46	20,51	20,47	20,35	20,41	20,54	20,57	20,53	20,40	20,47	20,45	20,32	20,39	20,42	20,45	20,43	20,47	20,49	20,56	20,51	20,48	20,40	20,46	20,50	20,53	20,54	20,56	20,47	20,46	20,51	20,49	20,49	20,38	20,48	20,46	20,50	20,48	20,46	20,45	20,48	20,49	20,48	20,55	20,59	20,50	20,51	20,41	20,46	20,56	20,47	20,47	20,53	20,57	20,58	20,53	20,62	20,54	20,55	20,60	20,52	20,59	20,55	20,60	20,67	20,58	20,54	20,60	20,67	20,59	20,58	20,57	20,55	20,55	20,60	20,60	20,56	20,59	20,69	20,72	20,73	20,76	20,78	20,89	20,99	20,90	20,98	21,00	20,91	20,94	20,88	20,70	20,65	20,65	20,66	20,68	20,70	22,22	21,57	20,70	20,78	20,81	20,79	20,79	20,83	20,90	20,91	20,93	20,92	21,01	21,14	21,25	21,51	21,81	21,99	22,21	22,35	22,48	22,52	22,55	22,47	22,55	22,62	22,67	22,81	22,73	22,74	22,81	22,88	23,01	23,02	23,06	23,06	23,06	23,10	23,13	23,10	23,13	23,19	23,30	23,34	23,27	23,27	23,31	23,38	23,41	23,44	23,53	23,56	23,45	23,27	22,97	22,78	23,14	23,71	23,90	23,94	23,99	24,17	24,29	24,29	24,28	24,38	24,49	24,51	24,55	24,52	24,53	24,56	24,65	24,72	24,77	24,75	24,84	24,87	24,87	24,96	24,97	25,08	25,13	25,13	25,18	25,23	25,25	25,20	25,21	25,24	25,33	25,37	25,38	25,40	25,41	25,40	25,41	25,38	25,43	25,44	25,48	25,53	25,57	25,48	25,49	25,45	25,53	25,56	25,54	25,52	25,49	25,49	25,55	25,67	25,65	25,58	25,60	25,62	25,60	25,68	25,67	25,65	25,64	25,57	25,61	25,69	25,64	25,61	25,70	25,71	25,67	25,63	25,64	25,59	25,60	25,67	25,66	25,67	25,66	25,63	25,62	25,68	25,74	25,71	25,64	25,65	25,73	25,71	25,72	25,67	25,65	25,69	25,65	25,60	25,70	25,64	25,59	25,57	25,64	25,62	25,72	25,67	25,75	25,80	25,76	25,68	25,56	25,56	25,65	25,66	25,67	25,73	25,69	25,58	25,61	25,64	25,67	25,70	25,70	25,69	25,76	25,75	25,63	25,61	25,70	25,63	25,65	25,64	25,54	25,63	25,72	25,69	25,64	25,63	25,60	25,59	25,54	25,52	25,56	25,60	25,60	25,53	25,50	25,44	25,43	25,48	25,44	25,41	25,51	25,41	25,36	25,38	25,41	25,36	25,35	25,24	25,24	25,16	25,10	25,15	25,15	25,04	25,04	25,08	24,95	24,90	24,81	24,80	24,81	24,84	24,70	24,64	24,53	24,46	24,53	24,49	24,41	24,26	24,20	24,14	24,09	24,08	23,86	23,57	23,09	22,92	23,23	23,44	23,53	23,50	23,49	23,48	23,45	23,36	23,39	23,36	23,21	23,19	23,21	23,16	23,15	23,18	23,11	22,98	22,84	22,69	22,71	22,72	22,60	22,57	22,52	22,43	22,36	22,23	22,16	22,14	22,12	22,06	22,00	21,94	21,83	21,79	21,87	21,85	21,70	21,61	21,59	21,52	21,27	21,03	20,84	20,70	20,71	20,69	20,65	20,65	20,65	20,72	20,69	20,65	20,63	20,60	20,58	20,61	20,65	20,69	20,66	20,62	20,63	20,58	20,56	20,50	20,61	20,64	20,56	20,54	20,56	20,58	20,48	20,47	20,51	20,44	20,51	20,58	20,57	20,54	20,51	20,54	20,50	20,51	20,48	20,47	20,50	20,49	20,54	20,61	20,59	20,52	20,41	20,49	20,57	20,43	20,41	20,41	20,54	20,60	20,66	20,61	20,62	20,79	20,86	20,74	20,71	20,69	20,60	20,50	20,43	20,39	20,44	20,36	20,38	20,45	20,42	20,42	20,46	20,43	20,41	20,43	20,48	20,51	20,43	20,47	20,42	20,39	20,42	20,45	20,53	20,51	20,41	20,41	20,43	20,50	20,45	20,51	20,53	20,49	20,51	20,43	20,43	20,47	20,48	20,48	20,49	20,49	20,44	20,54	20,47	20,46	20,56	20,44	20,36	20,37	20,42	20,46	20,46	20,42	20,42	20,44	20,36	20,46	20,43	20,46	20,32	20,45	20,40	20,41	20,38	20,49	20,42	20,37	20,37	20,40	20,44	20,45	20,38	20,46	20,44	20,40	20,44	20,46	20,49	20,53	20,41	20,34	20,37	20,47	20,56	20,52	20,43	20,43	20,35	20,46	20,46	20,35	20,36	20,43	20,37	20,34	20,35	20,42	20,40	20,38	20,34	20,48	20,45	20,39	20,36	20,32	20,47	20,39	20,32	20,41	20,44	20,45	20,47	20,40	20,28	20,32	20,38	20,50	20,49	
20,40	20,45	20,41	20,39	20,29	20,35	20,37	20,30	20,37	20,40	20,30	20,32	20,37	20,42	20,52	20,50	20,43	20,35	20,36	20,37	20,42	20,47	20,32	20,33	20,36	20,40	20,53	20,43	20,41	20,43	20,43	20,39	20,35	20,39	20,39	20,38	20,43	20,53	20,43	20,44	20,41	20,41	20,45	20,45	20,40	20,51	20,48	20,47	20,43	20,50	20,47	20,33	20,36	20,39	20,53	20,43	20,45	20,53	20,43	20,36	20,45	20,51	20,54	20,47	20,39	20,37	20,38	20,44	20,45	20,46	20,43	20,55	20,51	20,46	20,45	20,48	20,48	20,36	20,48	20,58	20,49	20,40	20,52	20,51	20,39	20,44	20,46	20,45	20,40	20,49	20,54	20,52	20,48	20,48	20,40	20,45	20,45	20,53	20,63	20,55	20,51	20,46	20,50	20,56	20,56	20,53	20,55	20,51	20,50	20,44	20,39	20,48	20,51	20,49	20,54	20,53	20,48	20,49	20,54	20,44	20,45	20,48	20,59	20,61	20,48	20,56	20,52	20,60	20,54	20,55	20,59	20,61	20,57	20,55	20,54	20,59	20,69	20,58	20,47	20,54	20,69	20,61	20,56	20,57	20,57	20,58	20,66	20,69	20,64	20,67	20,76	20,92	20,91	20,92	21,01	21,07	21,14	21,04	20,89	20,89	20,80	20,81	20,71	20,69	20,69	20,69	20,72	20,70	20,84	21,38	20,92	20,73	20,74	20,73	20,70	20,75	20,80	20,78	20,81	20,75	20,79	20,80	20,86	20,92	21,00	21,22	21,54	21,81	22,09	22,24	22,33	22,37	22,40	22,43	22,52	22,62	22,65	22,66	22,63	22,71	22,72	22,85	22,95	22,94	22,96	23,05	23,10	23,13	23,19	23,16	23,22	23,29	23,28	23,27	23,24	23,29	23,40	23,45	23,45	23,48	23,51	23,54	23,52	23,33	22,95	22,95	23,49	23,84	23,98	24,08	24,12	24,24	24,34	24,41	24,47	24,57	24,55	24,60	24,64	24,64	24,66	24,72	24,74	24,86	24,80	24,84	24,93	24,90	24,96	25,02	25,14	25,14	25,23	25,26	25,22	25,22	25,24	25,29	25,27	25,34	25,39	25,43	25,45	25,38	25,38	25,41	25,44	25,46	25,53	25,52	25,59	25,60	25,50	25,52	25,55	25,56	25,51	25,52	25,55	25,56	25,63	25,60	25,67	25,69	25,57	25,60	25,61	25,59	25,69	25,72	25,67	25,68	25,57	25,59	25,66	25,65	25,68	25,71	25,71	25,71	25,69	25,67	25,71	25,70	25,76	25,69	25,70	25,77	25,72	25,65	25,67	25,69	25,74	25,73	25,72	25,80	25,71	25,74	25,76	25,72	25,73	25,74	25,72	25,76	25,74	25,69	25,63	25,72	25,69	25,75	25,74	25,76	25,82	25,78	25,73	25,75	25,63	25,64	25,73	25,75	25,72	25,67	25,68	25,65	25,58	25,70	25,69	25,69	25,70	25,71	25,76	25,69	25,65	25,70	25,67	25,69	25,67	25,63	25,66	25,72	25,74	25,69	25,65	25,67	25,65	25,68	25,57	25,53	25,55	25,64	25,58	25,49	25,43	25,47	25,50	25,55	25,53	25,57	25,47	25,36	25,36	25,41	25,39	25,39	25,35	25,22	25,25	25,22	25,19	25,13	25,06	24,96	25,02	24,96	24,92	24,85	24,85	24,88	24,83	24,81	24,72	24,60	24,51	24,48	24,51	24,39	24,29	24,20	24,10	24,03	24,00	23,74	23,35	22,99	23,10	23,49	23,59	23,60	23,54	23,48	23,52	23,47	23,43	23,42	23,34	23,32	23,23	23,17	23,24	23,15	23,13	23,09	23,03	22,93	22,97	22,94	23,00	22,87	22,77	22,75	22,65	22,58	22,52	22,39	22,33	22,19	22,21	22,14	22,08	22,02	22,02	22,01	21,94	21,79	21,80	21,70	21,61	21,42	21,09	20,85	20,67	20,68	20,73	20,74	20,71	20,69	20,69	20,70	20,73	20,69	20,71	20,67	20,61	20,62	20,64	20,65	20,76	20,68	20,56	20,62	20,62	20,55	20,60	20,57	20,61	20,52	20,60	20,57	20,50	20,52	20,49	20,49	20,60	20,58	20,58	20,50	20,51	20,54	20,51	20,51	20,48	20,48	20,56	20,60	20,54	20,56	20,54	20,47	20,50	20,57	20,54	20,45	20,46	20,55	20,66	20,74	20,85	21,01	21,15	21,13	21,04	20,80	20,62	20,55	20,40	20,35	20,40	20,36	20,31	20,30	20,38	20,40	20,42	20,44	20,37	20,35	20,39	20,40	20,47	20,38	20,41	20,55	20,45	20,41	20,50	20,53	20,50	20,37	20,39	20,43	20,51	20,43	20,44	20,40	20,45	20,51	20,41	20,40	20,44	20,47	20,46	20,50	20,43	20,41	20,43	20,46	20,43	20,37	20,33	20,34	20,35	20,40	20,45	20,53	20,49	20,43	20,48	20,44	20,42	20,42	20,42	20,33	20,43	20,42	20,37	20,40	20,42	20,35	20,39	20,50	20,43	20,41	20,39	20,43	20,49	20,41	20,45	20,40	20,38	20,43	20,42	20,46	20,31	20,32	20,41	20,46	20,51	20,39	20,44	20,45	20,42	20,37	20,40	20,33	20,42	20,39	20,28	20,34	20,39	20,35	20,41	20,33	20,36	20,44	20,35	20,39	20,25	20,35	20,41	20,36	20,38	20,42	20,41	20,47	20,45	20,25	20,29	20,41	20,46	20,43	
20,44	20,44	20,31	20,26	20,32	20,43	20,45	20,31	20,37	20,37	20,33	20,31	20,26	20,32	20,38	20,48	20,40	20,35	20,39	20,38	20,39	20,50	20,45	20,36	20,51	20,44	20,51	20,51	20,51	20,41	20,43	20,41	20,39	20,36	20,39	20,40	20,45	20,45	20,38	20,45	20,38	20,35	20,46	20,45	20,45	20,51	20,45	20,46	20,41	20,45	20,46	20,40	20,38	20,40	20,46	20,45	20,49	20,57	20,49	20,37	20,39	20,41	20,53	20,52	20,39	20,38	20,44	20,38	20,37	20,45	20,42	20,48	20,56	20,50	20,39	20,43	20,45	20,46	20,37	20,46	20,52	20,48	20,57	20,52	20,46	20,51	20,48	20,56	20,45	20,44	20,51	20,52	20,49	20,54	20,45	20,49	20,43	20,50	20,53	20,53	20,51	20,50	20,52	20,48	20,50	20,54	20,54	20,43	20,53	20,52	20,48	20,51	20,59	20,52	20,54	20,48	20,43	20,46	20,46	20,44	20,52	20,51	20,57	20,66	20,52	20,53	20,52	20,44	20,49	20,52	20,61	20,59	20,53	20,53	20,49	20,55	20,59	20,64	20,50	20,52	20,63	20,63	20,59	20,66	20,66	20,69	20,75	20,89	20,91	20,92	20,98	21,08	21,10	21,14	21,11	21,11	21,08	20,96	20,90	20,84	20,86	20,86	20,85	20,83	20,68	20,66	20,67	20,72	20,66	20,69	20,75	20,74	20,72	20,65	20,68	20,69	20,70	20,69	20,71	20,75	20,76	20,77	20,81	20,85	20,91	21,05	21,25	21,59	21,88	22,05	22,14	22,18	22,26	22,25	22,32	22,46	22,59	22,56	22,51	22,54	22,56	22,66	22,71	22,81	22,84	22,93	23,05	23,09	23,22	23,27	23,27	23,33	23,34	23,30	23,37	23,35	23,45	23,52	23,49	23,47	23,55	23,58	23,63	23,60	23,22	22,86	23,13	23,69	23,91	24,04	24,18	24,29	24,38	24,36	24,42	24,49	24,60	24,62	24,61	24,65	24,75	24,75	24,81	24,88	24,84	24,88	24,99	24,99	25,01	25,10	25,21	25,24	25,27	25,22	25,18	25,26	25,32	25,29	25,29	25,33	25,35	25,43	25,50	25,46	25,48	25,43	25,47	25,59	25,55	25,52	25,61	25,64	25,61	25,63	25,66	25,64	25,62	25,54	25,63	25,68	25,60	25,63	25,62	25,64	25,63	25,66	25,74	25,62	25,71	25,77	25,69	25,66	25,70	25,66	25,67	25,70	25,74	25,66	25,65	25,66	25,71	25,71	25,73	25,75	25,70	25,65	25,65	25,81	25,79	25,70	25,76	25,76	25,76	25,74	25,68	25,73	25,73	25,76	25,76	25,72	25,71	25,73	25,79	25,73	25,78	25,82	25,79	25,74	25,74	25,81	25,82	25,81	25,83	25,79	25,74	25,80	25,80	25,79	25,69	25,75	25,76	25,73	25,75	25,85	25,70	25,68	25,69	25,72	25,71	25,68	25,72	25,65	25,67	25,73	25,71	25,71	25,70	25,66	25,74	25,73	25,82	25,76	25,69	25,61	25,72	25,79	25,66	25,56	25,55	25,59	25,58	25,59	25,54	25,55	25,57	25,57	25,54	25,60	25,55	25,46	25,43	25,39	25,34	25,34	25,38	25,29	25,31	25,26	25,19	25,13	25,10	25,08	25,04	25,00	24,98	24,92	24,89	24,86	24,82	24,72	24,67	24,62	24,57	24,50	24,49	24,43	24,29	24,21	24,14	24,00	23,91	23,56	23,14	23,09	23,43	23,65	23,69	23,60	23,57	23,53	23,55	23,51	23,49	23,47	23,32	23,26	23,28	23,24	23,22	23,10	23,10	23,11	23,09	23,10	23,13	23,13	23,18	23,10	23,03	22,96	22,89	22,75	22,70	22,66	22,55	22,43	22,36	22,30	22,25	22,18	22,14	22,14	22,01	21,93	21,92	21,82	21,69	21,50	21,18	20,92	20,74	20,66	20,74	20,74	20,65	20,71	20,67	20,66	20,71	20,66	20,65	20,67	20,60	20,57	20,54	20,61	20,79	20,72	20,59	20,63	20,64	20,60	20,59	20,57	20,59	20,54	20,61	20,54	20,48	20,46	20,52	20,55	20,59	20,58	20,57	20,61	20,53	20,48	20,46	20,54	20,51	20,51	20,51	20,58	20,47	20,53	20,48	20,49	20,50	20,52	20,43	20,45	20,44	20,60	20,76	20,91	21,12	21,30	21,30	21,16	21,03	20,74	20,61	20,61	20,55	20,39	20,33	20,29	20,19	20,24	20,34	20,42	20,40	20,51	20,52	20,46	20,49	20,50	20,49	20,46	20,46	20,52	20,44	20,46	20,44	20,47	20,47	20,42	20,47	20,52	20,51	20,44	20,36	20,46	20,40	20,42	20,43	20,44	20,40	20,49	20,50	20,53	20,45	20,43	20,47	20,38	20,31	20,40	20,36	20,42	20,38	20,41	20,43	20,45	20,42	20,39	20,43	20,43	20,40	20,34	20,40	20,42	20,42	20,49	20,46	20,46	20,40	20,35	20,41	20,52	20,42	20,43	20,43	20,41	20,47	20,44	20,49	20,43	20,42	20,46	20,42	20,53	20,33	20,41	20,40	20,41	20,42	20,44	20,36	20,38	20,38	20,40	20,40	20,34	20,39	20,36	20,33	20,32	20,32	20,35	20,37	20,33	20,28	20,39	20,35	20,43	20,45	20,41	20,30	20,35	20,47	20,34	20,35	20,43	20,40	20,33	20,38	20,43	20,38	20,39
[truncated: 1,444,217 more chars]
