# Supplementary material for: A novel phased-array thermography concept for non-destructive testing
Source: Sci Rep. 2025 Nov 7;15:39144. doi: 10.1038/s41598-025-26380-8 (PMC12594793; doi:10.1038/s41598-025-26380-8)
Supplement: Supplementary file 2 — Supplementary Information 2. [file 41598_2025_26380_MOESM2_ESM.zip › Supplementary_Data/2-Experimental/1-Composite_Plate/PAT_DT_0s_TUp_40s/Impact 2_0031_31.asc]

[Settings]
Version=3
ImageWidth=640
ImageHeight=480
ShotRange=15.00;35.00
CalibRange=-40.00;120.00
TempUnit=�C

[MeasDefs]
ID=Avg	Min	Max	Span	SDev
R1=24.15	20,60	26,66	6,06	1,26

[Data]
20,27	20,25	20,25	20,34	20,31	20,29	20,28	20,40	20,28	20,30	20,29	20,39	20,38	20,40	20,47	20,47	20,42	20,33	20,40	20,37	20,40	20,47	20,44	20,36	20,31	20,38	20,36	20,38	20,57	20,56	20,47	20,42	20,38	20,36	20,40	20,41	20,44	20,41	20,41	20,38	20,37	20,45	20,39	20,28	20,39	20,41	20,41	20,42	20,43	20,44	20,37	20,33	20,41	20,44	20,46	20,46	20,42	20,48	20,44	20,44	20,51	20,52	20,55	20,51	20,52	20,53	20,56	20,50	20,50	20,54	20,47	20,43	20,47	20,49	20,41	20,41	20,38	20,45	20,48	20,44	20,43	20,48	20,46	20,43	20,42	20,42	20,46	20,45	20,45	20,41	20,45	20,38	20,39	20,48	20,39	20,50	20,50	20,46	20,51	20,45	20,41	20,44	20,52	20,40	20,39	20,34	20,39	20,39	20,39	20,46	20,48	20,42	20,38	20,41	20,46	20,34	20,33	20,38	20,43	20,43	20,38	20,53	20,55	20,49	20,49	20,54	20,47	20,45	20,47	20,41	20,44	20,43	20,44	20,52	20,54	20,62	20,50	20,38	20,39	20,49	20,45	20,45	20,55	20,48	20,41	20,37	20,40	20,45	20,39	20,36	20,48	20,46	20,52	20,46	20,49	20,51	20,53	20,51	20,54	20,51	20,42	20,44	20,42	20,47	20,52	20,48	20,40	20,42	20,47	20,51	20,41	20,55	20,60	20,55	20,49	20,38	20,50	20,48	20,40	20,44	20,41	20,46	20,39	20,37	20,54	20,56	20,55	20,45	20,42	20,48	20,57	20,57	20,54	20,50	20,49	20,48	20,49	20,55	20,58	20,54	20,56	20,55	20,49	20,52	20,52	20,52	20,49	20,52	20,47	20,47	20,49	20,58	20,54	20,49	20,52	20,48	20,47	20,50	20,54	20,53	20,52	20,52	20,44	20,38	20,44	20,48	20,46	20,44	20,47	20,53	20,52	20,44	20,43	20,47	20,51	20,55	20,58	20,60	20,57	20,51	20,53	20,51	20,56	20,60	20,50	20,51	20,46	20,45	20,49	20,62	20,62	20,51	20,55	20,53	20,53	20,60	20,50	20,44	20,52	20,51	20,54	20,59	20,47	20,48	20,42	20,52	20,50	20,49	20,53	20,53	20,55	20,51	20,51	20,52	20,62	20,58	20,50	20,46	20,51	20,55	20,49	20,51	20,45	20,56	20,60	20,50	20,52	20,47	20,59	20,58	20,49	20,52	20,49	20,53	20,49	20,54	20,44	20,50	20,49	20,46	20,52	20,56	20,50	20,42	20,55	20,51	20,49	20,57	20,49	20,52	20,50	20,50	20,52	20,53	20,54	20,51	20,42	20,52	20,54	20,51	20,53	20,58	20,51	20,52	20,54	20,53	20,54	20,63	20,59	20,58	20,43	20,46	20,55	20,55	20,47	20,47	20,49	20,60	20,56	20,56	20,55	20,50	20,51	20,42	20,38	20,49	20,53	20,52	20,53	20,47	20,51	20,52	20,51	20,54	20,51	20,44	20,54	20,50	20,48	20,57	20,56	20,51	20,56	20,56	20,54	20,59	20,48	20,49	20,54	20,44	20,42	20,58	20,55	20,58	20,47	20,51	20,48	20,54	20,52	20,49	20,46	20,50	20,56	20,54	20,45	20,47	20,46	20,53	20,57	20,54	20,48	20,45	20,43	20,45	20,46	20,49	20,47	20,50	20,50	20,53	20,48	20,55	20,50	20,52	20,52	20,53	20,40	20,38	20,43	20,46	20,58	20,53	20,54	20,49	20,56	20,53	20,54	20,52	20,47	20,43	20,45	20,50	20,52	20,55	20,49	20,52	20,50	20,57	20,50	20,45	20,53	20,49	20,49	20,50	20,48	20,53	20,59	20,54	20,52	20,52	20,63	20,60	20,60	20,60	20,58	20,47	20,55	20,61	20,55	20,44	20,47	20,60	20,62	20,55	20,53	20,47	20,48	20,55	20,55	20,58	20,53	20,51	20,47	20,54	20,47	20,51	20,57	20,57	20,49	20,52	20,62	20,54	20,48	20,51	20,44	20,43	20,46	20,50	20,51	20,56	20,53	20,58	20,45	20,47	20,47	20,45	20,47	20,53	20,49	20,44	20,50	20,51	20,48	20,43	20,47	20,52	20,56	20,51	20,48	20,46	20,48	20,44	20,42	20,45	20,48	20,58	20,57	20,50	20,59	20,58	20,51	20,40	20,40	20,42	20,43	20,46	20,39	20,37	20,48	20,54	20,53	20,48	20,44	20,43	20,50	20,50	20,46	20,45	20,45	20,35	20,43	20,48	20,51	20,54	20,52	20,44	20,44	20,44	20,47	20,50	20,54	20,56	20,49	20,41	20,38	20,46	20,51	20,45	20,45	20,53	20,52	20,45	20,51	20,44	20,48	20,50	20,49	20,55	20,54	20,45	20,43	20,46	20,39	20,40	20,33	20,37	20,41	20,48	20,51	20,48	20,44	20,47	20,42	20,50	20,43	20,43	20,46	20,42	20,40	20,40	20,37	20,40	20,37	20,34	20,37	20,44	20,37	20,40	20,45	20,52	20,48	20,50	20,43	20,42	20,43	20,39	20,44	20,34	20,49	20,48	20,41	20,41	20,31	20,38	20,41	20,29	20,35	20,42	20,43	20,49	20,42	20,31	20,24	20,34	20,36	20,36	20,40	20,47	20,39	20,40	20,31	20,35	20,47	20,41	20,36	20,32	20,49	20,53	20,43	20,50	20,39	20,35	20,39	20,34	20,40	20,31	20,31	20,39	20,37	20,37	
20,22	20,27	20,30	20,42	20,49	20,41	20,32	20,37	20,36	20,42	20,28	20,35	20,45	20,43	20,43	20,45	20,40	20,33	20,38	20,39	20,39	20,38	20,36	20,34	20,31	20,32	20,43	20,36	20,48	20,44	20,39	20,33	20,36	20,33	20,39	20,47	20,50	20,46	20,42	20,37	20,34	20,47	20,52	20,46	20,42	20,41	20,43	20,35	20,37	20,50	20,50	20,38	20,31	20,47	20,46	20,48	20,44	20,49	20,50	20,40	20,40	20,46	20,50	20,44	20,42	20,47	20,42	20,37	20,36	20,48	20,41	20,37	20,43	20,48	20,56	20,46	20,43	20,43	20,45	20,43	20,41	20,41	20,40	20,38	20,52	20,49	20,46	20,51	20,46	20,42	20,42	20,39	20,36	20,45	20,48	20,47	20,42	20,40	20,54	20,43	20,42	20,37	20,35	20,36	20,41	20,36	20,38	20,46	20,45	20,42	20,42	20,41	20,47	20,38	20,40	20,44	20,41	20,42	20,44	20,47	20,40	20,51	20,46	20,43	20,46	20,54	20,54	20,44	20,46	20,49	20,42	20,42	20,39	20,46	20,51	20,55	20,50	20,40	20,39	20,50	20,52	20,46	20,55	20,46	20,36	20,43	20,47	20,43	20,42	20,39	20,44	20,49	20,52	20,42	20,48	20,53	20,52	20,46	20,54	20,49	20,46	20,45	20,36	20,35	20,42	20,42	20,46	20,41	20,43	20,49	20,43	20,44	20,50	20,50	20,42	20,38	20,52	20,52	20,46	20,47	20,47	20,44	20,42	20,37	20,43	20,55	20,49	20,44	20,41	20,47	20,49	20,44	20,47	20,42	20,46	20,51	20,49	20,48	20,59	20,51	20,41	20,50	20,48	20,52	20,54	20,57	20,49	20,49	20,49	20,51	20,48	20,52	20,46	20,49	20,52	20,55	20,51	20,58	20,59	20,55	20,51	20,47	20,41	20,39	20,52	20,56	20,44	20,44	20,42	20,44	20,56	20,46	20,46	20,51	20,60	20,54	20,51	20,47	20,52	20,46	20,47	20,50	20,61	20,64	20,55	20,59	20,52	20,49	20,54	20,59	20,60	20,55	20,50	20,60	20,58	20,61	20,55	20,44	20,52	20,55	20,56	20,54	20,53	20,44	20,46	20,50	20,57	20,58	20,57	20,49	20,57	20,55	20,53	20,56	20,60	20,66	20,55	20,51	20,54	20,48	20,47	20,46	20,44	20,51	20,48	20,45	20,55	20,53	20,56	20,58	20,48	20,49	20,43	20,45	20,49	20,48	20,46	20,50	20,53	20,55	20,58	20,47	20,44	20,45	20,55	20,52	20,49	20,52	20,48	20,48	20,44	20,45	20,49	20,50	20,58	20,54	20,41	20,50	20,61	20,56	20,52	20,54	20,50	20,49	20,50	20,55	20,50	20,54	20,56	20,50	20,59	20,52	20,52	20,52	20,51	20,50	20,47	20,58	20,52	20,48	20,51	20,48	20,47	20,47	20,45	20,50	20,56	20,57	20,57	20,49	20,52	20,60	20,50	20,50	20,50	20,47	20,47	20,53	20,53	20,55	20,64	20,59	20,55	20,59	20,54	20,56	20,50	20,47	20,46	20,42	20,46	20,49	20,45	20,52	20,45	20,48	20,47	20,44	20,50	20,49	20,50	20,42	20,58	20,54	20,48	20,52	20,57	20,57	20,59	20,61	20,57	20,50	20,50	20,51	20,50	20,55	20,53	20,49	20,45	20,55	20,61	20,51	20,48	20,44	20,55	20,55	20,53	20,45	20,44	20,46	20,57	20,59	20,54	20,45	20,47	20,55	20,54	20,54	20,45	20,49	20,50	20,50	20,44	20,46	20,51	20,49	20,47	20,50	20,56	20,46	20,52	20,55	20,47	20,46	20,44	20,46	20,61	20,50	20,49	20,52	20,57	20,57	20,62	20,64	20,56	20,53	20,55	20,59	20,54	20,48	20,52	20,59	20,57	20,60	20,56	20,50	20,43	20,52	20,53	20,50	20,50	20,44	20,52	20,50	20,47	20,52	20,58	20,61	20,55	20,48	20,56	20,52	20,47	20,46	20,46	20,56	20,52	20,47	20,53	20,49	20,44	20,45	20,46	20,47	20,52	20,52	20,54	20,59	20,51	20,52	20,49	20,51	20,50	20,40	20,48	20,51	20,51	20,44	20,46	20,46	20,42	20,45	20,44	20,43	20,49	20,52	20,48	20,47	20,57	20,59	20,53	20,45	20,49	20,44	20,45	20,49	20,47	20,43	20,50	20,45	20,57	20,55	20,48	20,43	20,51	20,55	20,48	20,47	20,43	20,45	20,41	20,48	20,61	20,61	20,54	20,42	20,44	20,46	20,56	20,48	20,46	20,49	20,53	20,47	20,43	20,42	20,55	20,46	20,41	20,44	20,47	20,47	20,50	20,47	20,56	20,54	20,49	20,51	20,41	20,41	20,39	20,41	20,46	20,42	20,44	20,35	20,35	20,42	20,44	20,48	20,53	20,52	20,47	20,43	20,45	20,48	20,44	20,51	20,45	20,46	20,51	20,44	20,48	20,46	20,40	20,35	20,34	20,41	20,37	20,52	20,40	20,46	20,43	20,40	20,52	20,45	20,39	20,41	20,47	20,51	20,35	20,42	20,40	20,35	20,39	20,42	20,39	20,50	20,49	20,41	20,40	20,35	20,30	20,32	20,46	20,45	20,41	20,42	20,42	20,40	20,36	20,37	20,45	20,40	20,38	20,35	20,35	20,49	20,39	20,42	20,35	20,24	20,40	20,31	20,27	20,27	20,37	20,37	20,41	20,44	
20,33	20,31	20,38	20,38	20,43	20,42	20,41	20,46	20,44	20,44	20,28	20,28	20,38	20,37	20,39	20,42	20,41	20,34	20,30	20,37	20,37	20,37	20,34	20,41	20,44	20,43	20,43	20,37	20,45	20,42	20,36	20,35	20,33	20,42	20,45	20,33	20,41	20,48	20,46	20,43	20,41	20,48	20,49	20,51	20,51	20,37	20,38	20,45	20,37	20,46	20,47	20,39	20,36	20,39	20,47	20,41	20,41	20,46	20,56	20,38	20,38	20,42	20,48	20,47	20,43	20,42	20,35	20,33	20,40	20,45	20,39	20,42	20,44	20,43	20,50	20,51	20,45	20,43	20,41	20,46	20,45	20,38	20,38	20,40	20,46	20,45	20,41	20,38	20,43	20,43	20,37	20,35	20,41	20,48	20,50	20,56	20,44	20,44	20,48	20,46	20,42	20,30	20,29	20,37	20,44	20,31	20,28	20,40	20,47	20,41	20,39	20,41	20,52	20,49	20,46	20,40	20,40	20,43	20,42	20,35	20,41	20,53	20,53	20,42	20,49	20,52	20,50	20,51	20,45	20,48	20,48	20,45	20,40	20,43	20,45	20,50	20,46	20,40	20,41	20,48	20,56	20,43	20,38	20,44	20,42	20,50	20,55	20,50	20,44	20,39	20,39	20,44	20,46	20,42	20,41	20,45	20,49	20,42	20,46	20,45	20,39	20,44	20,39	20,39	20,39	20,45	20,46	20,48	20,45	20,42	20,47	20,54	20,46	20,54	20,48	20,47	20,51	20,50	20,59	20,49	20,47	20,52	20,40	20,33	20,41	20,52	20,47	20,51	20,45	20,37	20,40	20,51	20,57	20,46	20,44	20,54	20,49	20,45	20,52	20,56	20,52	20,43	20,47	20,50	20,47	20,56	20,53	20,43	20,46	20,56	20,52	20,50	20,47	20,47	20,52	20,56	20,53	20,60	20,55	20,50	20,53	20,44	20,42	20,49	20,51	20,51	20,46	20,50	20,49	20,56	20,59	20,54	20,39	20,51	20,63	20,53	20,43	20,43	20,62	20,51	20,54	20,61	20,58	20,54	20,54	20,60	20,64	20,52	20,49	20,58	20,61	20,55	20,51	20,51	20,56	20,58	20,52	20,50	20,53	20,51	20,51	20,55	20,58	20,57	20,55	20,53	20,51	20,54	20,55	20,49	20,59	20,53	20,49	20,57	20,55	20,58	20,49	20,46	20,52	20,46	20,42	20,47	20,51	20,54	20,49	20,44	20,50	20,54	20,49	20,58	20,47	20,48	20,43	20,45	20,54	20,49	20,49	20,46	20,51	20,51	20,56	20,51	20,43	20,48	20,49	20,48	20,55	20,60	20,50	20,49	20,49	20,43	20,50	20,52	20,59	20,51	20,49	20,51	20,56	20,55	20,58	20,50	20,53	20,51	20,45	20,51	20,50	20,48	20,51	20,59	20,58	20,55	20,51	20,51	20,47	20,47	20,55	20,51	20,47	20,45	20,56	20,52	20,50	20,58	20,56	20,51	20,58	20,58	20,55	20,52	20,57	20,61	20,48	20,53	20,55	20,51	20,47	20,54	20,57	20,54	20,58	20,57	20,53	20,57	20,53	20,59	20,56	20,49	20,49	20,45	20,46	20,55	20,43	20,58	20,55	20,54	20,41	20,38	20,47	20,51	20,52	20,45	20,57	20,54	20,57	20,52	20,54	20,55	20,55	20,59	20,60	20,52	20,47	20,45	20,58	20,54	20,52	20,52	20,44	20,51	20,57	20,50	20,48	20,52	20,52	20,53	20,51	20,60	20,56	20,54	20,48	20,51	20,54	20,49	20,48	20,49	20,52	20,58	20,51	20,53	20,50	20,53	20,54	20,49	20,47	20,49	20,50	20,54	20,56	20,51	20,57	20,52	20,50	20,52	20,56	20,39	20,46	20,42	20,47	20,59	20,58	20,49	20,54	20,54	20,55	20,51	20,51	20,56	20,51	20,52	20,63	20,55	20,51	20,52	20,61	20,59	20,46	20,47	20,57	20,52	20,52	20,46	20,53	20,52	20,48	20,55	20,63	20,62	20,50	20,50	20,56	20,57	20,41	20,50	20,50	20,54	20,52	20,48	20,50	20,46	20,40	20,45	20,48	20,52	20,52	20,54	20,61	20,60	20,54	20,56	20,53	20,51	20,51	20,40	20,43	20,53	20,50	20,38	20,32	20,47	20,43	20,40	20,35	20,42	20,51	20,48	20,43	20,39	20,49	20,52	20,50	20,44	20,50	20,46	20,45	20,43	20,46	20,41	20,51	20,51	20,44	20,57	20,49	20,45	20,49	20,48	20,45	20,50	20,53	20,52	20,49	20,44	20,52	20,55	20,59	20,51	20,48	20,47	20,48	20,52	20,47	20,53	20,54	20,63	20,43	20,43	20,50	20,50	20,45	20,48	20,48	20,49	20,48	20,45	20,44	20,46	20,50	20,46	20,43	20,38	20,38	20,47	20,49	20,46	20,45	20,40	20,38	20,41	20,39	20,44	20,55	20,45	20,50	20,53	20,42	20,42	20,48	20,58	20,57	20,45	20,47	20,42	20,39	20,53	20,47	20,38	20,36	20,42	20,48	20,51	20,44	20,41	20,40	20,44	20,47	20,52	20,40	20,34	20,41	20,47	20,44	20,50	20,43	20,35	20,41	20,46	20,51	20,51	20,53	20,40	20,34	20,36	20,35	20,42	20,52	20,47	20,48	20,45	20,43	20,41	20,34	20,43	20,53	20,49	20,34	20,37	20,36	20,42	20,40	20,36	20,36	20,35	20,42	20,35	20,32	20,30	20,36	20,37	20,43	20,44	
20,35	20,40	20,31	20,32	20,38	20,31	20,32	20,48	20,50	20,36	20,23	20,36	20,39	20,36	20,39	20,45	20,46	20,38	20,24	20,40	20,38	20,35	20,36	20,39	20,54	20,43	20,34	20,38	20,49	20,50	20,48	20,50	20,41	20,38	20,41	20,36	20,30	20,41	20,47	20,39	20,34	20,49	20,48	20,44	20,38	20,39	20,38	20,41	20,34	20,32	20,46	20,40	20,35	20,37	20,42	20,44	20,38	20,45	20,50	20,42	20,38	20,52	20,42	20,41	20,44	20,42	20,39	20,37	20,47	20,45	20,38	20,38	20,44	20,44	20,48	20,44	20,34	20,34	20,41	20,50	20,52	20,42	20,38	20,43	20,43	20,43	20,45	20,39	20,36	20,35	20,38	20,38	20,43	20,51	20,54	20,48	20,39	20,41	20,46	20,40	20,34	20,31	20,32	20,34	20,49	20,41	20,26	20,31	20,44	20,50	20,42	20,40	20,42	20,44	20,47	20,43	20,43	20,35	20,41	20,36	20,39	20,50	20,48	20,40	20,43	20,42	20,43	20,42	20,40	20,39	20,56	20,54	20,46	20,43	20,43	20,37	20,40	20,39	20,44	20,51	20,53	20,41	20,40	20,42	20,44	20,47	20,48	20,45	20,41	20,37	20,43	20,41	20,43	20,48	20,43	20,41	20,46	20,49	20,50	20,40	20,39	20,41	20,39	20,35	20,48	20,54	20,46	20,41	20,46	20,44	20,53	20,53	20,48	20,47	20,51	20,51	20,49	20,45	20,55	20,50	20,40	20,53	20,45	20,35	20,41	20,47	20,54	20,52	20,49	20,52	20,36	20,40	20,52	20,53	20,51	20,50	20,45	20,47	20,52	20,50	20,53	20,51	20,45	20,51	20,53	20,57	20,47	20,48	20,53	20,47	20,50	20,52	20,54	20,50	20,48	20,47	20,54	20,58	20,56	20,44	20,47	20,46	20,40	20,46	20,54	20,42	20,49	20,52	20,51	20,50	20,57	20,54	20,40	20,50	20,60	20,59	20,48	20,45	20,55	20,54	20,60	20,59	20,55	20,50	20,45	20,48	20,52	20,48	20,49	20,57	20,58	20,56	20,54	20,56	20,54	20,55	20,51	20,52	20,55	20,45	20,42	20,49	20,58	20,58	20,56	20,51	20,52	20,52	20,51	20,55	20,59	20,60	20,52	20,54	20,46	20,51	20,52	20,45	20,49	20,42	20,43	20,50	20,51	20,49	20,45	20,53	20,51	20,53	20,52	20,53	20,51	20,49	20,50	20,55	20,53	20,56	20,51	20,39	20,45	20,53	20,53	20,50	20,45	20,47	20,53	20,45	20,46	20,55	20,57	20,54	20,53	20,51	20,50	20,46	20,55	20,54	20,46	20,52	20,53	20,49	20,49	20,47	20,49	20,49	20,49	20,50	20,53	20,51	20,48	20,57	20,55	20,50	20,52	20,52	20,51	20,47	20,48	20,47	20,46	20,50	20,59	20,51	20,47	20,53	20,50	20,49	20,57	20,64	20,60	20,51	20,59	20,59	20,45	20,50	20,55	20,48	20,54	20,54	20,54	20,58	20,58	20,52	20,51	20,52	20,58	20,59	20,60	20,53	20,53	20,48	20,45	20,49	20,50	20,58	20,53	20,50	20,47	20,48	20,57	20,53	20,53	20,55	20,49	20,58	20,58	20,49	20,57	20,56	20,51	20,51	20,56	20,54	20,51	20,50	20,53	20,57	20,47	20,53	20,52	20,53	20,55	20,50	20,45	20,51	20,57	20,58	20,53	20,44	20,54	20,61	20,60	20,56	20,58	20,52	20,52	20,50	20,50	20,48	20,53	20,46	20,39	20,50	20,63	20,50	20,47	20,40	20,45	20,55	20,49	20,43	20,58	20,57	20,50	20,55	20,51	20,51	20,49	20,45	20,54	20,56	20,53	20,49	20,47	20,60	20,57	20,50	20,51	20,59	20,57	20,54	20,59	20,55	20,47	20,46	20,43	20,54	20,50	20,53	20,49	20,50	20,48	20,47	20,58	20,54	20,51	20,62	20,63	20,59	20,49	20,41	20,51	20,51	20,44	20,43	20,49	20,52	20,56	20,50	20,53	20,46	20,37	20,47	20,47	20,52	20,52	20,53	20,59	20,49	20,49	20,55	20,53	20,44	20,49	20,49	20,46	20,50	20,52	20,41	20,32	20,36	20,39	20,38	20,42	20,53	20,54	20,56	20,50	20,43	20,48	20,49	20,43	20,42	20,48	20,54	20,57	20,49	20,41	20,35	20,47	20,53	20,47	20,52	20,44	20,50	20,51	20,47	20,42	20,47	20,53	20,53	20,50	20,51	20,50	20,49	20,47	20,43	20,39	20,44	20,44	20,44	20,44	20,52	20,55	20,55	20,45	20,42	20,55	20,50	20,43	20,47	20,48	20,51	20,49	20,42	20,44	20,42	20,53	20,49	20,53	20,48	20,34	20,42	20,47	20,41	20,38	20,49	20,50	20,42	20,42	20,46	20,50	20,48	20,41	20,52	20,44	20,45	20,55	20,55	20,57	20,47	20,45	20,43	20,40	20,39	20,49	20,40	20,44	20,48	20,53	20,51	20,48	20,40	20,38	20,47	20,49	20,50	20,42	20,34	20,28	20,45	20,49	20,52	20,47	20,36	20,41	20,46	20,48	20,41	20,39	20,41	20,30	20,32	20,29	20,36	20,47	20,44	20,43	20,37	20,33	20,27	20,29	20,43	20,51	20,48	20,45	20,39	20,42	20,41	20,34	20,23	20,30	20,42	20,39	20,30	20,33	20,26	20,36	20,33	20,46	20,45	
20,35	20,37	20,29	20,28	20,36	20,28	20,31	20,38	20,42	20,35	20,26	20,25	20,35	20,41	20,36	20,50	20,51	20,41	20,26	20,32	20,36	20,33	20,34	20,31	20,40	20,44	20,34	20,27	20,40	20,43	20,42	20,50	20,41	20,40	20,46	20,44	20,41	20,45	20,53	20,35	20,25	20,48	20,52	20,41	20,43	20,34	20,42	20,34	20,31	20,32	20,46	20,46	20,39	20,43	20,37	20,38	20,44	20,45	20,50	20,42	20,40	20,52	20,44	20,37	20,43	20,52	20,43	20,44	20,44	20,45	20,40	20,40	20,43	20,43	20,48	20,44	20,39	20,43	20,45	20,47	20,52	20,45	20,48	20,41	20,39	20,40	20,44	20,53	20,34	20,30	20,35	20,34	20,45	20,45	20,48	20,49	20,40	20,40	20,42	20,36	20,36	20,35	20,30	20,33	20,48	20,45	20,40	20,45	20,46	20,48	20,42	20,38	20,33	20,39	20,48	20,40	20,38	20,35	20,44	20,41	20,36	20,49	20,47	20,35	20,38	20,41	20,41	20,37	20,37	20,39	20,48	20,49	20,46	20,42	20,46	20,39	20,47	20,43	20,47	20,45	20,46	20,44	20,48	20,54	20,39	20,41	20,48	20,48	20,45	20,34	20,39	20,39	20,45	20,47	20,52	20,46	20,41	20,49	20,52	20,45	20,44	20,42	20,35	20,40	20,42	20,49	20,46	20,38	20,46	20,47	20,49	20,49	20,50	20,53	20,55	20,48	20,50	20,44	20,50	20,51	20,36	20,42	20,46	20,39	20,41	20,47	20,54	20,52	20,45	20,54	20,39	20,37	20,45	20,47	20,54	20,51	20,49	20,40	20,49	20,47	20,49	20,49	20,45	20,53	20,59	20,54	20,47	20,44	20,46	20,48	20,52	20,54	20,52	20,47	20,46	20,49	20,55	20,56	20,52	20,47	20,39	20,48	20,50	20,45	20,47	20,50	20,48	20,57	20,52	20,52	20,49	20,45	20,41	20,53	20,55	20,56	20,49	20,48	20,51	20,48	20,52	20,47	20,46	20,56	20,50	20,44	20,45	20,45	20,53	20,58	20,53	20,58	20,60	20,56	20,54	20,51	20,53	20,54	20,62	20,53	20,45	20,53	20,54	20,40	20,50	20,47	20,48	20,57	20,48	20,51	20,55	20,49	20,54	20,53	20,54	20,59	20,53	20,52	20,52	20,45	20,49	20,51	20,42	20,40	20,49	20,58	20,53	20,44	20,50	20,54	20,55	20,45	20,47	20,54	20,51	20,45	20,48	20,43	20,45	20,46	20,51	20,47	20,45	20,46	20,49	20,54	20,47	20,52	20,54	20,55	20,57	20,60	20,56	20,55	20,53	20,53	20,49	20,58	20,59	20,53	20,42	20,46	20,51	20,45	20,39	20,53	20,55	20,54	20,49	20,54	20,61	20,56	20,56	20,60	20,60	20,46	20,50	20,47	20,48	20,55	20,66	20,51	20,42	20,49	20,48	20,47	20,56	20,57	20,57	20,58	20,54	20,60	20,55	20,52	20,53	20,39	20,52	20,56	20,47	20,50	20,54	20,56	20,52	20,59	20,54	20,53	20,60	20,52	20,56	20,54	20,49	20,53	20,47	20,54	20,49	20,49	20,45	20,52	20,58	20,49	20,50	20,52	20,53	20,65	20,56	20,49	20,55	20,54	20,49	20,54	20,51	20,57	20,62	20,57	20,53	20,52	20,49	20,52	20,55	20,59	20,50	20,42	20,52	20,52	20,51	20,52	20,58	20,44	20,52	20,55	20,60	20,61	20,53	20,55	20,57	20,50	20,44	20,46	20,44	20,48	20,43	20,53	20,42	20,53	20,47	20,47	20,41	20,50	20,46	20,50	20,57	20,49	20,43	20,53	20,52	20,53	20,51	20,48	20,49	20,56	20,57	20,56	20,53	20,56	20,57	20,56	20,55	20,58	20,52	20,45	20,52	20,54	20,42	20,53	20,48	20,46	20,46	20,50	20,49	20,49	20,45	20,35	20,45	20,53	20,50	20,64	20,64	20,58	20,48	20,39	20,47	20,47	20,41	20,43	20,46	20,51	20,51	20,45	20,54	20,43	20,34	20,50	20,52	20,45	20,52	20,52	20,57	20,47	20,37	20,47	20,47	20,50	20,44	20,51	20,45	20,46	20,53	20,48	20,44	20,48	20,35	20,37	20,42	20,50	20,49	20,53	20,51	20,41	20,44	20,51	20,40	20,35	20,45	20,50	20,58	20,54	20,39	20,32	20,39	20,53	20,47	20,45	20,41	20,45	20,55	20,49	20,44	20,47	20,53	20,54	20,45	20,47	20,54	20,54	20,44	20,32	20,38	20,42	20,49	20,48	20,47	20,52	20,46	20,47	20,47	20,48	20,50	20,47	20,44	20,57	20,49	20,47	20,47	20,45	20,32	20,39	20,41	20,46	20,40	20,52	20,48	20,45	20,50	20,48	20,40	20,40	20,49	20,43	20,50	20,47	20,50	20,44	20,43	20,48	20,45	20,47	20,46	20,53	20,58	20,45	20,37	20,43	20,50	20,35	20,40	20,46	20,52	20,49	20,47	20,49	20,40	20,41	20,34	20,42	20,48	20,52	20,43	20,35	20,34	20,42	20,46	20,36	20,47	20,40	20,35	20,43	20,46	20,36	20,30	20,42	20,43	20,40	20,33	20,29	20,35	20,40	20,30	20,31	20,29	20,30	20,24	20,28	20,41	20,41	20,48	20,43	20,34	20,41	20,43	20,37	20,39	20,36	20,35	20,38	20,42	20,30	20,41	20,38	20,43	20,45	
20,31	20,23	20,30	20,32	20,37	20,31	20,32	20,33	20,32	20,40	20,33	20,38	20,31	20,30	20,37	20,44	20,45	20,41	20,30	20,39	20,40	20,38	20,38	20,32	20,35	20,36	20,32	20,36	20,43	20,38	20,37	20,47	20,42	20,27	20,32	20,36	20,44	20,44	20,39	20,31	20,30	20,43	20,51	20,37	20,38	20,40	20,38	20,35	20,36	20,37	20,38	20,47	20,44	20,43	20,47	20,38	20,35	20,41	20,43	20,38	20,45	20,50	20,49	20,42	20,36	20,49	20,40	20,35	20,44	20,35	20,47	20,46	20,50	20,50	20,44	20,32	20,44	20,52	20,49	20,38	20,38	20,48	20,50	20,44	20,31	20,37	20,39	20,46	20,49	20,36	20,42	20,39	20,39	20,36	20,41	20,50	20,49	20,41	20,43	20,46	20,48	20,44	20,35	20,37	20,51	20,41	20,37	20,40	20,48	20,45	20,41	20,39	20,43	20,46	20,50	20,45	20,42	20,39	20,35	20,34	20,42	20,52	20,49	20,41	20,36	20,40	20,48	20,42	20,47	20,47	20,55	20,44	20,40	20,33	20,40	20,49	20,47	20,47	20,46	20,45	20,46	20,35	20,43	20,46	20,42	20,44	20,49	20,40	20,44	20,38	20,34	20,32	20,43	20,44	20,44	20,48	20,51	20,45	20,45	20,47	20,47	20,46	20,36	20,52	20,55	20,47	20,52	20,36	20,46	20,46	20,44	20,45	20,44	20,56	20,56	20,51	20,47	20,48	20,46	20,51	20,42	20,38	20,36	20,38	20,45	20,53	20,57	20,49	20,41	20,43	20,46	20,41	20,46	20,50	20,46	20,47	20,50	20,43	20,49	20,45	20,43	20,45	20,40	20,51	20,54	20,50	20,49	20,47	20,50	20,44	20,56	20,57	20,53	20,45	20,51	20,52	20,56	20,55	20,54	20,46	20,34	20,42	20,52	20,52	20,50	20,48	20,45	20,62	20,60	20,56	20,50	20,47	20,50	20,48	20,50	20,58	20,58	20,51	20,42	20,47	20,53	20,53	20,50	20,53	20,45	20,42	20,48	20,50	20,48	20,50	20,48	20,57	20,61	20,55	20,46	20,49	20,52	20,59	20,60	20,58	20,55	20,49	20,59	20,50	20,51	20,45	20,42	20,50	20,52	20,53	20,63	20,54	20,55	20,56	20,50	20,58	20,50	20,49	20,52	20,47	20,56	20,54	20,45	20,51	20,50	20,54	20,49	20,43	20,47	20,57	20,57	20,52	20,48	20,51	20,46	20,48	20,44	20,42	20,52	20,55	20,50	20,46	20,38	20,40	20,45	20,54	20,57	20,53	20,52	20,51	20,53	20,50	20,57	20,51	20,51	20,49	20,51	20,61	20,54	20,49	20,49	20,49	20,52	20,52	20,44	20,47	20,55	20,52	20,39	20,51	20,59	20,56	20,62	20,59	20,57	20,52	20,48	20,50	20,52	20,52	20,61	20,47	20,46	20,49	20,46	20,53	20,52	20,57	20,52	20,50	20,51	20,56	20,52	20,56	20,54	20,46	20,47	20,49	20,46	20,50	20,53	20,58	20,59	20,64	20,58	20,53	20,55	20,49	20,56	20,49	20,55	20,59	20,51	20,54	20,56	20,53	20,40	20,48	20,54	20,47	20,48	20,51	20,52	20,60	20,60	20,55	20,56	20,51	20,52	20,53	20,57	20,48	20,51	20,51	20,51	20,49	20,41	20,46	20,45	20,55	20,52	20,48	20,49	20,57	20,53	20,53	20,53	20,43	20,50	20,57	20,50	20,47	20,50	20,51	20,54	20,48	20,43	20,43	20,44	20,49	20,47	20,52	20,34	20,41	20,44	20,46	20,52	20,50	20,49	20,45	20,49	20,43	20,42	20,48	20,47	20,54	20,47	20,44	20,45	20,47	20,59	20,55	20,52	20,59	20,56	20,51	20,56	20,59	20,52	20,41	20,47	20,56	20,49	20,50	20,56	20,46	20,38	20,45	20,47	20,56	20,51	20,40	20,39	20,47	20,47	20,58	20,65	20,59	20,47	20,40	20,45	20,46	20,48	20,44	20,43	20,52	20,50	20,42	20,48	20,53	20,41	20,49	20,61	20,51	20,51	20,51	20,58	20,58	20,47	20,42	20,45	20,48	20,49	20,50	20,50	20,46	20,49	20,38	20,43	20,47	20,48	20,43	20,45	20,47	20,48	20,49	20,52	20,39	20,41	20,46	20,36	20,39	20,38	20,43	20,45	20,49	20,45	20,33	20,39	20,48	20,44	20,38	20,41	20,44	20,49	20,49	20,47	20,44	20,49	20,45	20,39	20,47	20,49	20,55	20,50	20,44	20,43	20,46	20,48	20,56	20,49	20,48	20,48	20,40	20,45	20,53	20,49	20,50	20,43	20,53	20,52	20,46	20,42	20,40	20,34	20,33	20,39	20,37	20,35	20,44	20,53	20,43	20,34	20,41	20,44	20,45	20,45	20,44	20,48	20,47	20,49	20,46	20,39	20,45	20,42	20,42	20,45	20,52	20,53	20,41	20,37	20,44	20,47	20,45	20,37	20,43	20,53	20,40	20,37	20,44	20,38	20,39	20,48	20,42	20,36	20,46	20,43	20,34	20,33	20,46	20,44	20,41	20,51	20,44	20,37	20,42	20,54	20,46	20,38	20,44	20,45	20,40	20,40	20,34	20,29	20,36	20,37	20,35	20,50	20,40	20,23	20,26	20,36	20,43	20,36	20,36	20,32	20,31	20,39	20,42	20,49	20,43	20,44	20,32	20,38	20,40	20,38	20,41	20,45	20,48	
20,34	20,26	20,31	20,37	20,34	20,32	20,37	20,31	20,22	20,28	20,24	20,37	20,31	20,27	20,39	20,41	20,36	20,40	20,36	20,35	20,30	20,36	20,39	20,37	20,39	20,33	20,34	20,31	20,40	20,42	20,42	20,35	20,34	20,33	20,35	20,32	20,39	20,42	20,35	20,34	20,33	20,45	20,45	20,39	20,38	20,44	20,39	20,40	20,35	20,36	20,38	20,44	20,44	20,49	20,47	20,44	20,35	20,33	20,28	20,39	20,49	20,55	20,58	20,47	20,36	20,37	20,37	20,33	20,44	20,45	20,47	20,50	20,53	20,51	20,43	20,41	20,45	20,53	20,50	20,44	20,41	20,46	20,53	20,41	20,36	20,29	20,38	20,39	20,43	20,45	20,43	20,34	20,44	20,37	20,46	20,44	20,46	20,40	20,38	20,44	20,48	20,45	20,50	20,45	20,42	20,39	20,34	20,39	20,43	20,41	20,37	20,37	20,46	20,45	20,42	20,34	20,42	20,42	20,45	20,28	20,37	20,55	20,53	20,43	20,42	20,38	20,36	20,38	20,45	20,45	20,46	20,48	20,44	20,33	20,33	20,47	20,47	20,44	20,47	20,47	20,40	20,34	20,38	20,37	20,32	20,41	20,42	20,37	20,38	20,43	20,39	20,39	20,41	20,43	20,46	20,43	20,44	20,42	20,45	20,49	20,48	20,45	20,36	20,42	20,49	20,46	20,50	20,43	20,37	20,43	20,48	20,47	20,49	20,51	20,46	20,48	20,57	20,49	20,52	20,55	20,35	20,38	20,34	20,36	20,41	20,46	20,53	20,45	20,40	20,45	20,45	20,47	20,44	20,50	20,47	20,39	20,43	20,47	20,53	20,51	20,42	20,44	20,49	20,43	20,38	20,39	20,48	20,50	20,49	20,37	20,45	20,50	20,53	20,43	20,48	20,51	20,50	20,47	20,47	20,44	20,38	20,39	20,47	20,46	20,50	20,49	20,40	20,47	20,61	20,56	20,53	20,50	20,51	20,45	20,48	20,54	20,51	20,52	20,48	20,37	20,56	20,62	20,61	20,58	20,46	20,53	20,50	20,53	20,54	20,50	20,52	20,59	20,55	20,56	20,48	20,49	20,61	20,57	20,54	20,55	20,51	20,52	20,55	20,61	20,53	20,46	20,41	20,48	20,52	20,53	20,60	20,53	20,52	20,58	20,52	20,52	20,51	20,44	20,44	20,42	20,48	20,56	20,49	20,49	20,50	20,49	20,51	20,42	20,48	20,50	20,48	20,48	20,43	20,54	20,59	20,47	20,48	20,51	20,52	20,50	20,50	20,46	20,36	20,34	20,49	20,53	20,56	20,55	20,56	20,59	20,54	20,51	20,51	20,45	20,45	20,41	20,43	20,51	20,47	20,47	20,55	20,53	20,51	20,46	20,43	20,46	20,46	20,44	20,42	20,48	20,54	20,50	20,64	20,61	20,54	20,55	20,54	20,51	20,50	20,47	20,52	20,51	20,56	20,52	20,49	20,54	20,54	20,54	20,53	20,48	20,50	20,63	20,51	20,45	20,52	20,44	20,47	20,52	20,54	20,57	20,53	20,53	20,55	20,53	20,50	20,55	20,58	20,56	20,56	20,45	20,52	20,54	20,42	20,53	20,50	20,52	20,50	20,51	20,55	20,47	20,48	20,51	20,51	20,50	20,57	20,60	20,55	20,41	20,42	20,51	20,53	20,49	20,49	20,47	20,55	20,53	20,45	20,46	20,40	20,49	20,57	20,53	20,53	20,44	20,49	20,54	20,52	20,43	20,52	20,54	20,52	20,50	20,50	20,51	20,54	20,49	20,47	20,47	20,43	20,45	20,47	20,50	20,43	20,47	20,45	20,45	20,49	20,49	20,48	20,43	20,45	20,45	20,43	20,54	20,45	20,54	20,48	20,44	20,45	20,51	20,50	20,45	20,46	20,55	20,56	20,45	20,46	20,50	20,49	20,49	20,51	20,55	20,54	20,50	20,51	20,45	20,46	20,53	20,48	20,49	20,47	20,43	20,51	20,48	20,48	20,51	20,57	20,64	20,54	20,43	20,50	20,52	20,58	20,48	20,43	20,51	20,49	20,42	20,55	20,53	20,38	20,45	20,60	20,50	20,41	20,45	20,51	20,48	20,47	20,51	20,49	20,50	20,40	20,40	20,45	20,46	20,47	20,41	20,38	20,48	20,42	20,44	20,48	20,42	20,48	20,47	20,45	20,44	20,41	20,44	20,39	20,35	20,43	20,41	20,46	20,45	20,44	20,42	20,50	20,44	20,44	20,47	20,44	20,43	20,40	20,41	20,42	20,39	20,43	20,44	20,40	20,42	20,51	20,50	20,48	20,48	20,45	20,53	20,47	20,38	20,48	20,43	20,41	20,39	20,37	20,51	20,56	20,48	20,46	20,42	20,43	20,47	20,45	20,46	20,45	20,36	20,47	20,40	20,41	20,47	20,46	20,43	20,33	20,40	20,46	20,35	20,45	20,36	20,35	20,47	20,51	20,53	20,42	20,48	20,48	20,41	20,39	20,55	20,48	20,47	20,37	20,43	20,54	20,50	20,42	20,35	20,46	20,40	20,32	20,42	20,40	20,49	20,52	20,51	20,37	20,42	20,36	20,41	20,38	20,37	20,40	20,49	20,53	20,44	20,33	20,36	20,44	20,47	20,37	20,37	20,43	20,32	20,37	20,31	20,32	20,31	20,36	20,36	20,51	20,52	20,33	20,32	20,39	20,37	20,32	20,36	20,40	20,29	20,30	20,35	20,36	20,46	20,47	20,37	20,33	20,37	20,38	20,36	20,39	20,38	
20,35	20,26	20,25	20,29	20,34	20,29	20,42	20,40	20,39	20,35	20,31	20,35	20,29	20,20	20,31	20,44	20,30	20,31	20,36	20,41	20,32	20,24	20,33	20,40	20,42	20,39	20,40	20,37	20,37	20,48	20,42	20,39	20,31	20,35	20,44	20,40	20,42	20,37	20,42	20,40	20,34	20,41	20,39	20,41	20,46	20,49	20,42	20,37	20,30	20,41	20,48	20,35	20,34	20,41	20,45	20,48	20,40	20,33	20,26	20,35	20,44	20,43	20,46	20,48	20,42	20,34	20,32	20,30	20,39	20,45	20,43	20,40	20,49	20,49	20,39	20,41	20,42	20,47	20,43	20,39	20,49	20,40	20,50	20,39	20,34	20,40	20,39	20,46	20,49	20,46	20,44	20,41	20,47	20,44	20,44	20,47	20,40	20,43	20,43	20,36	20,44	20,41	20,50	20,51	20,49	20,36	20,38	20,37	20,39	20,35	20,37	20,37	20,52	20,44	20,45	20,45	20,38	20,30	20,38	20,36	20,40	20,49	20,47	20,39	20,40	20,43	20,44	20,35	20,43	20,47	20,45	20,45	20,41	20,37	20,46	20,49	20,47	20,50	20,47	20,44	20,40	20,38	20,40	20,44	20,43	20,42	20,38	20,41	20,38	20,43	20,46	20,43	20,42	20,43	20,38	20,46	20,41	20,38	20,53	20,57	20,49	20,51	20,33	20,33	20,48	20,51	20,44	20,46	20,38	20,45	20,54	20,47	20,51	20,52	20,47	20,45	20,51	20,50	20,52	20,50	20,50	20,46	20,44	20,41	20,46	20,48	20,40	20,45	20,42	20,41	20,44	20,39	20,43	20,49	20,54	20,50	20,46	20,46	20,50	20,56	20,45	20,43	20,48	20,49	20,40	20,46	20,51	20,49	20,52	20,44	20,43	20,54	20,52	20,46	20,43	20,48	20,46	20,55	20,59	20,49	20,38	20,43	20,48	20,38	20,41	20,44	20,42	20,50	20,48	20,53	20,63	20,49	20,46	20,48	20,46	20,44	20,40	20,47	20,50	20,39	20,50	20,62	20,57	20,60	20,45	20,50	20,56	20,59	20,62	20,53	20,51	20,57	20,58	20,51	20,51	20,63	20,67	20,55	20,53	20,56	20,47	20,54	20,61	20,52	20,48	20,54	20,48	20,48	20,56	20,53	20,57	20,51	20,49	20,52	20,51	20,52	20,56	20,51	20,48	20,48	20,43	20,51	20,51	20,54	20,49	20,54	20,52	20,48	20,58	20,56	20,49	20,50	20,43	20,46	20,56	20,54	20,43	20,49	20,50	20,40	20,46	20,43	20,41	20,49	20,46	20,45	20,53	20,57	20,59	20,51	20,52	20,51	20,52	20,42	20,45	20,42	20,47	20,53	20,51	20,52	20,47	20,49	20,48	20,47	20,46	20,47	20,50	20,52	20,49	20,60	20,58	20,47	20,56	20,57	20,56	20,49	20,50	20,52	20,51	20,50	20,44	20,46	20,54	20,52	20,53	20,60	20,56	20,53	20,54	20,56	20,52	20,55	20,59	20,49	20,48	20,42	20,50	20,52	20,63	20,58	20,55	20,60	20,58	20,55	20,46	20,48	20,51	20,55	20,50	20,48	20,48	20,59	20,49	20,53	20,44	20,49	20,47	20,51	20,59	20,50	20,52	20,51	20,53	20,53	20,52	20,55	20,50	20,45	20,44	20,50	20,52	20,54	20,51	20,52	20,54	20,51	20,52	20,51	20,43	20,46	20,52	20,51	20,52	20,48	20,44	20,49	20,51	20,46	20,50	20,50	20,50	20,53	20,53	20,49	20,52	20,55	20,57	20,52	20,47	20,53	20,47	20,40	20,48	20,53	20,52	20,49	20,42	20,55	20,52	20,50	20,52	20,49	20,49	20,61	20,57	20,59	20,58	20,54	20,52	20,56	20,49	20,42	20,40	20,49	20,49	20,48	20,49	20,48	20,47	20,53	20,52	20,55	20,52	20,48	20,49	20,45	20,58	20,57	20,47	20,49	20,50	20,52	20,51	20,56	20,56	20,53	20,51	20,58	20,56	20,47	20,50	20,48	20,51	20,56	20,46	20,50	20,48	20,50	20,51	20,57	20,46	20,42	20,52	20,49	20,42	20,46	20,52	20,46	20,37	20,50	20,58	20,52	20,40	20,37	20,50	20,53	20,51	20,45	20,40	20,52	20,52	20,35	20,45	20,44	20,43	20,44	20,43	20,38	20,49	20,51	20,33	20,34	20,49	20,53	20,54	20,49	20,42	20,44	20,43	20,47	20,51	20,46	20,56	20,52	20,46	20,48	20,36	20,40	20,39	20,39	20,49	20,45	20,42	20,54	20,46	20,45	20,45	20,45	20,51	20,51	20,56	20,54	20,40	20,41	20,40	20,41	20,50	20,41	20,46	20,40	20,43	20,48	20,41	20,45	20,43	20,30	20,45	20,46	20,45	20,51	20,51	20,47	20,42	20,44	20,49	20,33	20,38	20,39	20,37	20,51	20,48	20,53	20,51	20,40	20,40	20,40	20,32	20,33	20,32	20,40	20,39	20,42	20,43	20,47	20,35	20,32	20,46	20,47	20,43	20,44	20,43	20,54	20,47	20,45	20,43	20,44	20,42	20,51	20,49	20,43	20,48	20,43	20,46	20,40	20,39	20,36	20,34	20,41	20,40	20,40	20,43	20,33	20,28	20,31	20,33	20,37	20,41	20,42	20,36	20,36	20,36	20,37	20,37	20,40	20,32	20,33	20,38	20,35	20,34	20,34	20,32	20,32	20,45	20,36	20,35	20,38	20,30	20,35	20,32	20,31	
20,30	20,35	20,31	20,26	20,35	20,36	20,37	20,39	20,50	20,45	20,34	20,39	20,33	20,28	20,35	20,52	20,44	20,39	20,35	20,46	20,38	20,34	20,37	20,39	20,36	20,38	20,41	20,38	20,39	20,49	20,48	20,46	20,39	20,30	20,44	20,42	20,47	20,39	20,38	20,37	20,35	20,45	20,39	20,38	20,37	20,36	20,43	20,48	20,45	20,44	20,42	20,42	20,37	20,40	20,51	20,52	20,41	20,33	20,38	20,37	20,43	20,46	20,41	20,47	20,52	20,43	20,34	20,39	20,39	20,34	20,34	20,50	20,49	20,49	20,55	20,47	20,43	20,46	20,51	20,49	20,46	20,40	20,54	20,46	20,37	20,41	20,49	20,50	20,55	20,46	20,42	20,47	20,49	20,48	20,41	20,49	20,47	20,44	20,48	20,42	20,39	20,35	20,40	20,49	20,50	20,49	20,43	20,47	20,47	20,46	20,41	20,43	20,41	20,44	20,42	20,51	20,41	20,33	20,39	20,38	20,35	20,42	20,43	20,41	20,46	20,45	20,44	20,46	20,43	20,48	20,52	20,43	20,35	20,44	20,57	20,54	20,49	20,45	20,47	20,51	20,46	20,49	20,44	20,42	20,49	20,44	20,48	20,44	20,45	20,48	20,48	20,43	20,38	20,41	20,38	20,41	20,50	20,44	20,47	20,52	20,42	20,41	20,42	20,40	20,46	20,48	20,46	20,47	20,49	20,46	20,53	20,53	20,45	20,46	20,40	20,44	20,50	20,52	20,58	20,52	20,44	20,52	20,51	20,45	20,51	20,55	20,43	20,53	20,58	20,50	20,44	20,43	20,50	20,49	20,48	20,53	20,62	20,52	20,45	20,46	20,48	20,44	20,45	20,47	20,41	20,51	20,48	20,47	20,51	20,45	20,50	20,60	20,54	20,51	20,48	20,46	20,54	20,56	20,62	20,59	20,44	20,42	20,38	20,39	20,45	20,44	20,37	20,50	20,56	20,48	20,52	20,45	20,38	20,45	20,54	20,45	20,46	20,54	20,48	20,50	20,56	20,57	20,55	20,52	20,47	20,46	20,47	20,54	20,58	20,45	20,39	20,49	20,56	20,52	20,53	20,59	20,59	20,53	20,47	20,51	20,48	20,53	20,66	20,53	20,45	20,53	20,52	20,49	20,52	20,50	20,57	20,57	20,51	20,51	20,49	20,60	20,57	20,46	20,45	20,50	20,53	20,52	20,52	20,57	20,51	20,51	20,46	20,48	20,54	20,59	20,60	20,58	20,54	20,45	20,51	20,52	20,52	20,53	20,55	20,49	20,56	20,49	20,45	20,54	20,51	20,49	20,52	20,49	20,56	20,58	20,49	20,43	20,50	20,52	20,58	20,52	20,59	20,64	20,46	20,45	20,41	20,41	20,53	20,57	20,48	20,47	20,55	20,55	20,52	20,50	20,54	20,47	20,60	20,64	20,54	20,53	20,56	20,57	20,51	20,50	20,51	20,42	20,51	20,51	20,46	20,48	20,59	20,52	20,52	20,53	20,58	20,52	20,53	20,54	20,46	20,51	20,51	20,53	20,59	20,63	20,54	20,55	20,61	20,48	20,52	20,56	20,53	20,47	20,52	20,45	20,48	20,60	20,56	20,56	20,46	20,49	20,46	20,49	20,54	20,51	20,55	20,51	20,48	20,51	20,55	20,54	20,52	20,48	20,47	20,54	20,52	20,54	20,63	20,57	20,50	20,42	20,49	20,53	20,42	20,44	20,46	20,46	20,41	20,52	20,50	20,45	20,42	20,45	20,50	20,57	20,54	20,50	20,52	20,55	20,56	20,54	20,60	20,47	20,46	20,51	20,50	20,49	20,50	20,49	20,44	20,47	20,49	20,56	20,61	20,57	20,63	20,61	20,56	20,56	20,54	20,53	20,48	20,45	20,52	20,58	20,48	20,46	20,50	20,48	20,46	20,48	20,56	20,65	20,55	20,45	20,48	20,54	20,49	20,50	20,46	20,43	20,52	20,57	20,55	20,62	20,57	20,51	20,49	20,55	20,59	20,50	20,53	20,56	20,52	20,51	20,48	20,50	20,38	20,37	20,42	20,54	20,49	20,50	20,48	20,51	20,50	20,50	20,51	20,45	20,51	20,51	20,51	20,54	20,50	20,48	20,57	20,51	20,44	20,37	20,46	20,55	20,52	20,48	20,35	20,45	20,45	20,34	20,36	20,43	20,50	20,49	20,40	20,38	20,48	20,54	20,47	20,46	20,45	20,53	20,51	20,48	20,34	20,47	20,42	20,45	20,50	20,44	20,47	20,50	20,52	20,56	20,42	20,34	20,45	20,41	20,50	20,48	20,48	20,59	20,54	20,42	20,39	20,45	20,55	20,54	20,57	20,62	20,51	20,43	20,44	20,48	20,49	20,46	20,47	20,48	20,53	20,50	20,50	20,41	20,43	20,43	20,38	20,49	20,44	20,49	20,45	20,52	20,41	20,46	20,46	20,42	20,44	20,50	20,45	20,51	20,53	20,51	20,53	20,45	20,35	20,44	20,45	20,43	20,37	20,40	20,46	20,43	20,42	20,40	20,47	20,40	20,47	20,44	20,43	20,44	20,43	20,49	20,42	20,41	20,44	20,38	20,50	20,53	20,54	20,51	20,47	20,46	20,41	20,40	20,43	20,46	20,44	20,38	20,37	20,53	20,50	20,38	20,41	20,42	20,27	20,28	20,39	20,46	20,29	20,27	20,33	20,31	20,41	20,41	20,33	20,39	20,42	20,41	20,43	20,30	20,27	20,28	20,37	20,42	20,33	20,39	20,44	20,37	20,40	20,40	
20,36	20,40	20,38	20,24	20,28	20,42	20,40	20,40	20,32	20,36	20,29	20,40	20,34	20,29	20,31	20,39	20,40	20,44	20,39	20,48	20,47	20,42	20,34	20,39	20,38	20,43	20,43	20,38	20,38	20,40	20,42	20,49	20,54	20,51	20,38	20,32	20,38	20,39	20,38	20,38	20,31	20,43	20,45	20,36	20,38	20,32	20,34	20,44	20,42	20,42	20,38	20,37	20,38	20,42	20,53	20,49	20,46	20,50	20,39	20,36	20,41	20,43	20,45	20,41	20,37	20,40	20,43	20,42	20,49	20,50	20,40	20,48	20,50	20,51	20,53	20,48	20,55	20,52	20,42	20,48	20,46	20,36	20,49	20,54	20,38	20,41	20,43	20,46	20,47	20,42	20,34	20,40	20,45	20,43	20,41	20,38	20,44	20,45	20,46	20,40	20,41	20,45	20,39	20,38	20,42	20,50	20,43	20,38	20,45	20,46	20,40	20,40	20,42	20,40	20,46	20,38	20,38	20,32	20,43	20,33	20,38	20,46	20,42	20,44	20,45	20,51	20,50	20,47	20,46	20,45	20,49	20,43	20,45	20,47	20,56	20,65	20,56	20,46	20,44	20,44	20,41	20,43	20,46	20,40	20,44	20,52	20,51	20,44	20,42	20,49	20,48	20,42	20,46	20,41	20,38	20,38	20,44	20,45	20,48	20,46	20,48	20,46	20,48	20,45	20,43	20,39	20,41	20,41	20,49	20,54	20,44	20,48	20,57	20,49	20,35	20,42	20,53	20,52	20,52	20,46	20,41	20,40	20,47	20,53	20,52	20,54	20,49	20,47	20,52	20,58	20,48	20,44	20,49	20,47	20,42	20,45	20,54	20,55	20,44	20,44	20,44	20,44	20,49	20,47	20,37	20,51	20,46	20,40	20,46	20,44	20,46	20,56	20,52	20,53	20,52	20,51	20,59	20,61	20,59	20,58	20,52	20,49	20,48	20,43	20,39	20,43	20,50	20,54	20,58	20,54	20,50	20,54	20,47	20,55	20,54	20,47	20,49	20,52	20,47	20,49	20,51	20,48	20,56	20,58	20,46	20,47	20,46	20,45	20,54	20,53	20,42	20,49	20,58	20,52	20,51	20,53	20,51	20,51	20,49	20,43	20,46	20,53	20,57	20,55	20,48	20,51	20,48	20,44	20,52	20,53	20,55	20,55	20,49	20,48	20,48	20,54	20,62	20,60	20,52	20,39	20,43	20,56	20,53	20,54	20,52	20,47	20,48	20,53	20,53	20,54	20,55	20,57	20,53	20,46	20,59	20,55	20,50	20,53	20,52	20,59	20,56	20,49	20,42	20,48	20,50	20,53	20,48	20,51	20,53	20,52	20,51	20,43	20,50	20,55	20,61	20,57	20,57	20,71	20,53	20,45	20,47	20,36	20,47	20,53	20,52	20,56	20,63	20,56	20,48	20,49	20,49	20,47	20,55	20,64	20,51	20,53	20,51	20,54	20,51	20,50	20,51	20,56	20,54	20,58	20,55	20,47	20,52	20,55	20,56	20,56	20,56	20,51	20,57	20,55	20,47	20,49	20,48	20,61	20,57	20,59	20,57	20,52	20,48	20,43	20,42	20,56	20,58	20,53	20,51	20,46	20,46	20,59	20,53	20,53	20,59	20,55	20,47	20,49	20,55	20,44	20,50	20,51	20,51	20,56	20,62	20,66	20,53	20,49	20,51	20,56	20,54	20,57	20,63	20,60	20,54	20,49	20,43	20,45	20,43	20,42	20,50	20,43	20,43	20,47	20,49	20,50	20,43	20,47	20,45	20,55	20,55	20,54	20,52	20,49	20,53	20,55	20,57	20,57	20,45	20,47	20,47	20,55	20,53	20,42	20,38	20,44	20,53	20,53	20,57	20,49	20,55	20,57	20,59	20,51	20,47	20,46	20,45	20,44	20,45	20,52	20,53	20,58	20,54	20,51	20,51	20,48	20,53	20,58	20,56	20,48	20,44	20,48	20,52	20,45	20,45	20,45	20,44	20,57	20,52	20,58	20,52	20,50	20,52	20,54	20,52	20,53	20,55	20,58	20,50	20,53	20,56	20,57	20,45	20,39	20,44	20,51	20,50	20,42	20,41	20,45	20,52	20,50	20,51	20,46	20,49	20,54	20,50	20,48	20,55	20,55	20,53	20,59	20,49	20,35	20,41	20,55	20,59	20,51	20,43	20,47	20,49	20,40	20,44	20,43	20,50	20,47	20,44	20,38	20,44	20,50	20,53	20,46	20,45	20,48	20,45	20,40	20,41	20,34	20,39	20,46	20,40	20,36	20,49	20,45	20,49	20,50	20,46	20,47	20,53	20,48	20,47	20,48	20,48	20,53	20,50	20,50	20,45	20,35	20,43	20,45	20,46	20,50	20,47	20,47	20,46	20,48	20,48	20,49	20,54	20,46	20,46	20,55	20,48	20,48	20,51	20,51	20,46	20,36	20,41	20,44	20,49	20,49	20,47	20,45	20,45	20,34	20,51	20,45	20,40	20,45	20,54	20,44	20,48	20,47	20,46	20,50	20,44	20,44	20,44	20,40	20,42	20,36	20,40	20,48	20,42	20,45	20,47	20,49	20,53	20,49	20,44	20,44	20,44	20,40	20,40	20,35	20,45	20,47	20,45	20,42	20,42	20,44	20,45	20,47	20,55	20,47	20,50	20,40	20,38	20,41	20,50	20,31	20,36	20,40	20,31	20,22	20,35	20,41	20,34	20,26	20,36	20,43	20,43	20,43	20,41	20,37	20,42	20,46	20,47	20,35	20,33	20,36	20,34	20,49	20,44	20,43	20,46	20,34	20,41	20,44	
20,43	20,37	20,40	20,30	20,19	20,28	20,38	20,40	20,35	20,30	20,34	20,50	20,40	20,30	20,26	20,36	20,36	20,42	20,32	20,34	20,51	20,48	20,36	20,35	20,39	20,41	20,46	20,40	20,43	20,38	20,36	20,39	20,44	20,52	20,51	20,39	20,36	20,39	20,34	20,32	20,33	20,47	20,49	20,33	20,38	20,38	20,36	20,35	20,33	20,39	20,48	20,41	20,35	20,47	20,54	20,48	20,46	20,49	20,43	20,36	20,40	20,37	20,41	20,50	20,42	20,38	20,40	20,38	20,43	20,53	20,46	20,44	20,46	20,52	20,49	20,39	20,49	20,50	20,34	20,49	20,47	20,43	20,47	20,43	20,39	20,38	20,45	20,46	20,45	20,38	20,37	20,42	20,52	20,41	20,39	20,47	20,44	20,38	20,41	20,41	20,39	20,42	20,45	20,35	20,39	20,38	20,37	20,38	20,46	20,47	20,42	20,40	20,43	20,48	20,52	20,44	20,43	20,40	20,44	20,39	20,42	20,51	20,48	20,37	20,41	20,47	20,50	20,40	20,38	20,40	20,40	20,42	20,45	20,50	20,46	20,47	20,49	20,43	20,42	20,36	20,39	20,49	20,44	20,51	20,45	20,48	20,42	20,48	20,49	20,44	20,44	20,43	20,53	20,43	20,37	20,43	20,47	20,48	20,54	20,43	20,46	20,56	20,40	20,50	20,47	20,45	20,37	20,44	20,51	20,56	20,53	20,48	20,53	20,47	20,37	20,44	20,50	20,54	20,53	20,47	20,43	20,40	20,44	20,46	20,48	20,49	20,44	20,45	20,41	20,48	20,44	20,42	20,44	20,42	20,44	20,53	20,47	20,50	20,45	20,47	20,48	20,47	20,49	20,47	20,41	20,44	20,34	20,46	20,47	20,45	20,52	20,51	20,50	20,46	20,43	20,53	20,53	20,53	20,50	20,51	20,45	20,48	20,43	20,47	20,44	20,35	20,47	20,54	20,51	20,56	20,56	20,53	20,48	20,55	20,54	20,48	20,50	20,52	20,50	20,47	20,53	20,57	20,58	20,51	20,45	20,51	20,55	20,53	20,55	20,60	20,52	20,51	20,58	20,57	20,48	20,50	20,54	20,61	20,55	20,40	20,42	20,46	20,56	20,52	20,49	20,47	20,45	20,48	20,48	20,48	20,56	20,53	20,45	20,48	20,45	20,58	20,56	20,60	20,56	20,44	20,43	20,56	20,48	20,49	20,50	20,48	20,47	20,45	20,51	20,55	20,53	20,53	20,52	20,49	20,56	20,59	20,45	20,54	20,47	20,49	20,50	20,43	20,37	20,47	20,51	20,49	20,48	20,50	20,58	20,52	20,48	20,51	20,52	20,58	20,56	20,50	20,50	20,65	20,56	20,47	20,53	20,48	20,42	20,44	20,47	20,50	20,51	20,56	20,54	20,51	20,52	20,49	20,52	20,52	20,54	20,57	20,59	20,54	20,51	20,51	20,54	20,51	20,55	20,56	20,53	20,58	20,54	20,66	20,66	20,60	20,63	20,55	20,56	20,50	20,43	20,49	20,48	20,60	20,53	20,53	20,63	20,58	20,52	20,40	20,42	20,50	20,51	20,57	20,57	20,50	20,45	20,57	20,51	20,58	20,58	20,56	20,54	20,51	20,50	20,46	20,46	20,49	20,52	20,57	20,61	20,65	20,57	20,50	20,51	20,58	20,43	20,52	20,60	20,54	20,51	20,51	20,51	20,49	20,44	20,46	20,50	20,47	20,51	20,43	20,44	20,54	20,46	20,40	20,41	20,58	20,55	20,51	20,57	20,48	20,54	20,53	20,58	20,50	20,50	20,43	20,44	20,56	20,55	20,50	20,43	20,44	20,41	20,35	20,48	20,39	20,41	20,44	20,58	20,50	20,44	20,49	20,45	20,47	20,53	20,44	20,49	20,56	20,50	20,55	20,46	20,43	20,53	20,59	20,49	20,48	20,44	20,57	20,53	20,44	20,43	20,49	20,40	20,53	20,61	20,51	20,50	20,50	20,49	20,52	20,48	20,49	20,49	20,53	20,48	20,55	20,59	20,57	20,51	20,49	20,51	20,56	20,51	20,48	20,50	20,46	20,50	20,50	20,50	20,47	20,51	20,49	20,51	20,53	20,46	20,51	20,53	20,54	20,50	20,35	20,41	20,50	20,51	20,43	20,41	20,54	20,50	20,40	20,45	20,49	20,47	20,47	20,44	20,39	20,42	20,44	20,48	20,44	20,41	20,49	20,41	20,42	20,44	20,39	20,41	20,45	20,39	20,36	20,42	20,48	20,52	20,41	20,41	20,46	20,49	20,47	20,50	20,44	20,45	20,40	20,37	20,39	20,42	20,43	20,41	20,43	20,42	20,50	20,44	20,44	20,48	20,49	20,45	20,48	20,55	20,45	20,38	20,48	20,48	20,42	20,47	20,47	20,49	20,36	20,31	20,37	20,45	20,49	20,46	20,41	20,37	20,29	20,44	20,47	20,39	20,45	20,49	20,52	20,49	20,45	20,41	20,49	20,45	20,50	20,45	20,41	20,43	20,35	20,36	20,45	20,47	20,44	20,44	20,44	20,43	20,52	20,38	20,41	20,44	20,43	20,43	20,49	20,40	20,39	20,42	20,40	20,39	20,46	20,52	20,56	20,49	20,46	20,42	20,44	20,46	20,37	20,39	20,27	20,30	20,42	20,45	20,39	20,34	20,31	20,35	20,34	20,41	20,45	20,40	20,34	20,43	20,39	20,43	20,47	20,41	20,35	20,48	20,40	20,24	20,29	20,45	20,34	20,44	20,34	20,33	20,39	
20,42	20,37	20,33	20,29	20,29	20,27	20,34	20,41	20,37	20,38	20,37	20,50	20,51	20,39	20,37	20,36	20,37	20,42	20,39	20,40	20,45	20,44	20,39	20,45	20,36	20,41	20,44	20,43	20,43	20,46	20,39	20,41	20,35	20,35	20,45	20,51	20,43	20,40	20,44	20,37	20,43	20,53	20,45	20,36	20,38	20,39	20,43	20,28	20,31	20,45	20,52	20,44	20,33	20,46	20,46	20,51	20,47	20,51	20,37	20,45	20,45	20,51	20,50	20,48	20,43	20,42	20,40	20,32	20,46	20,52	20,55	20,49	20,47	20,59	20,53	20,40	20,44	20,46	20,41	20,44	20,46	20,45	20,55	20,43	20,35	20,41	20,54	20,50	20,45	20,38	20,42	20,44	20,49	20,57	20,41	20,43	20,54	20,48	20,45	20,41	20,43	20,40	20,35	20,36	20,46	20,42	20,31	20,39	20,46	20,51	20,47	20,46	20,48	20,47	20,53	20,52	20,51	20,41	20,42	20,41	20,51	20,51	20,51	20,42	20,43	20,51	20,51	20,39	20,36	20,39	20,44	20,51	20,42	20,48	20,53	20,52	20,44	20,45	20,44	20,47	20,47	20,46	20,48	20,43	20,44	20,46	20,43	20,45	20,51	20,53	20,47	20,48	20,50	20,41	20,36	20,51	20,58	20,55	20,53	20,40	20,41	20,53	20,44	20,39	20,51	20,48	20,47	20,38	20,46	20,50	20,54	20,50	20,52	20,53	20,56	20,47	20,41	20,47	20,49	20,48	20,43	20,41	20,52	20,51	20,48	20,54	20,40	20,38	20,39	20,45	20,38	20,46	20,45	20,38	20,51	20,54	20,47	20,45	20,47	20,50	20,52	20,47	20,40	20,42	20,44	20,48	20,43	20,45	20,53	20,48	20,51	20,58	20,53	20,51	20,41	20,49	20,57	20,53	20,49	20,47	20,49	20,50	20,44	20,43	20,50	20,42	20,43	20,56	20,55	20,51	20,59	20,51	20,39	20,44	20,56	20,55	20,51	20,53	20,54	20,47	20,55	20,56	20,57	20,56	20,52	20,59	20,61	20,54	20,56	20,62	20,51	20,53	20,57	20,58	20,52	20,49	20,51	20,64	20,61	20,47	20,45	20,49	20,58	20,63	20,53	20,43	20,40	20,40	20,47	20,49	20,57	20,58	20,48	20,51	20,52	20,56	20,65	20,60	20,51	20,53	20,57	20,55	20,49	20,51	20,48	20,50	20,52	20,45	20,48	20,58	20,52	20,52	20,50	20,57	20,57	20,61	20,53	20,50	20,56	20,52	20,50	20,38	20,43	20,56	20,59	20,46	20,52	20,57	20,59	20,56	20,49	20,45	20,47	20,53	20,56	20,53	20,52	20,62	20,57	20,48	20,51	20,50	20,48	20,45	20,44	20,48	20,48	20,50	20,56	20,57	20,53	20,52	20,60	20,54	20,60	20,63	20,58	20,56	20,51	20,56	20,52	20,58	20,60	20,58	20,54	20,52	20,52	20,60	20,64	20,55	20,64	20,63	20,54	20,56	20,48	20,48	20,53	20,54	20,53	20,57	20,63	20,61	20,56	20,54	20,46	20,56	20,55	20,49	20,57	20,50	20,44	20,49	20,51	20,57	20,60	20,55	20,58	20,56	20,54	20,41	20,44	20,48	20,58	20,63	20,61	20,53	20,55	20,53	20,55	20,58	20,52	20,55	20,58	20,45	20,49	20,45	20,46	20,51	20,48	20,49	20,51	20,47	20,50	20,47	20,49	20,57	20,53	20,49	20,43	20,60	20,62	20,52	20,56	20,44	20,45	20,51	20,51	20,46	20,45	20,49	20,50	20,60	20,61	20,54	20,48	20,43	20,43	20,44	20,47	20,44	20,44	20,51	20,54	20,53	20,47	20,45	20,49	20,45	20,50	20,47	20,43	20,53	20,49	20,50	20,48	20,41	20,48	20,56	20,54	20,46	20,53	20,66	20,62	20,53	20,47	20,46	20,52	20,61	20,60	20,55	20,53	20,49	20,52	20,49	20,48	20,54	20,52	20,47	20,39	20,45	20,54	20,48	20,45	20,46	20,49	20,58	20,55	20,48	20,56	20,52	20,46	20,43	20,47	20,53	20,47	20,49	20,49	20,46	20,41	20,48	20,56	20,47	20,41	20,38	20,49	20,50	20,46	20,38	20,43	20,56	20,49	20,45	20,43	20,44	20,43	20,39	20,49	20,46	20,42	20,40	20,42	20,43	20,46	20,49	20,50	20,52	20,43	20,40	20,46	20,48	20,52	20,42	20,44	20,43	20,49	20,50	20,37	20,46	20,49	20,52	20,49	20,46	20,50	20,54	20,40	20,44	20,54	20,51	20,59	20,54	20,47	20,45	20,49	20,46	20,45	20,46	20,42	20,48	20,49	20,54	20,48	20,41	20,43	20,42	20,46	20,45	20,39	20,47	20,35	20,37	20,45	20,55	20,47	20,50	20,42	20,37	20,37	20,42	20,36	20,39	20,48	20,52	20,49	20,44	20,42	20,44	20,50	20,50	20,49	20,37	20,47	20,44	20,36	20,39	20,46	20,46	20,52	20,42	20,38	20,41	20,36	20,35	20,47	20,38	20,46	20,54	20,48	20,39	20,41	20,50	20,40	20,42	20,45	20,51	20,43	20,51	20,47	20,35	20,37	20,39	20,40	20,36	20,33	20,33	20,45	20,39	20,28	20,22	20,31	20,33	20,49	20,49	20,44	20,35	20,45	20,50	20,53	20,42	20,29	20,23	20,36	20,39	20,26	20,36	20,42	20,30	20,41	20,40	20,41	20,45	
20,39	20,30	20,29	20,44	20,42	20,36	20,45	20,47	20,34	20,41	20,43	20,37	20,41	20,45	20,34	20,30	20,32	20,41	20,33	20,40	20,46	20,40	20,35	20,48	20,45	20,36	20,40	20,32	20,43	20,48	20,40	20,34	20,34	20,37	20,45	20,45	20,39	20,44	20,42	20,38	20,49	20,50	20,43	20,34	20,36	20,44	20,35	20,38	20,43	20,54	20,55	20,38	20,37	20,37	20,39	20,44	20,36	20,42	20,38	20,36	20,44	20,47	20,58	20,49	20,39	20,41	20,52	20,38	20,40	20,46	20,55	20,56	20,46	20,53	20,49	20,39	20,39	20,50	20,49	20,50	20,46	20,44	20,54	20,49	20,37	20,43	20,51	20,52	20,51	20,44	20,41	20,44	20,43	20,49	20,56	20,52	20,50	20,52	20,54	20,48	20,44	20,41	20,44	20,40	20,43	20,43	20,43	20,41	20,39	20,46	20,48	20,43	20,46	20,46	20,52	20,52	20,43	20,36	20,33	20,41	20,52	20,52	20,52	20,51	20,56	20,55	20,47	20,46	20,34	20,37	20,46	20,50	20,53	20,50	20,43	20,50	20,51	20,52	20,45	20,52	20,52	20,45	20,41	20,49	20,42	20,46	20,47	20,44	20,44	20,46	20,53	20,56	20,49	20,41	20,35	20,42	20,49	20,49	20,56	20,47	20,46	20,48	20,43	20,38	20,39	20,46	20,55	20,45	20,45	20,49	20,42	20,47	20,54	20,63	20,61	20,51	20,51	20,48	20,51	20,51	20,49	20,45	20,53	20,58	20,46	20,53	20,45	20,46	20,47	20,50	20,46	20,51	20,57	20,53	20,54	20,57	20,52	20,51	20,47	20,47	20,47	20,55	20,42	20,45	20,49	20,56	20,51	20,49	20,53	20,48	20,54	20,58	20,51	20,49	20,44	20,45	20,54	20,54	20,59	20,59	20,54	20,52	20,46	20,45	20,50	20,46	20,54	20,60	20,56	20,56	20,56	20,59	20,45	20,47	20,56	20,51	20,46	20,51	20,56	20,46	20,45	20,53	20,49	20,59	20,56	20,55	20,57	20,59	20,61	20,62	20,64	20,57	20,56	20,57	20,61	20,55	20,54	20,58	20,62	20,52	20,50	20,59	20,61	20,59	20,52	20,48	20,51	20,55	20,49	20,49	20,55	20,59	20,60	20,59	20,59	20,54	20,56	20,62	20,53	20,55	20,51	20,55	20,53	20,50	20,52	20,56	20,53	20,50	20,50	20,59	20,59	20,57	20,54	20,60	20,53	20,52	20,59	20,50	20,49	20,53	20,55	20,51	20,48	20,56	20,56	20,56	20,54	20,60	20,57	20,59	20,54	20,44	20,46	20,48	20,48	20,53	20,56	20,54	20,53	20,44	20,47	20,52	20,51	20,51	20,54	20,57	20,52	20,50	20,54	20,63	20,53	20,61	20,54	20,56	20,65	20,68	20,57	20,52	20,59	20,57	20,59	20,51	20,53	20,60	20,55	20,51	20,53	20,51	20,56	20,49	20,55	20,61	20,64	20,59	20,53	20,52	20,53	20,54	20,54	20,61	20,62	20,58	20,59	20,48	20,50	20,52	20,57	20,53	20,51	20,51	20,47	20,45	20,48	20,54	20,59	20,58	20,52	20,53	20,51	20,45	20,45	20,43	20,49	20,61	20,66	20,62	20,60	20,52	20,49	20,52	20,52	20,59	20,55	20,48	20,51	20,44	20,47	20,49	20,51	20,47	20,49	20,44	20,48	20,42	20,47	20,55	20,54	20,54	20,50	20,57	20,59	20,58	20,54	20,43	20,44	20,47	20,52	20,46	20,43	20,56	20,58	20,63	20,61	20,52	20,45	20,42	20,45	20,52	20,48	20,46	20,46	20,56	20,56	20,54	20,54	20,39	20,51	20,53	20,49	20,49	20,48	20,57	20,49	20,44	20,43	20,46	20,54	20,53	20,48	20,51	20,54	20,65	20,57	20,50	20,49	20,60	20,56	20,61	20,63	20,53	20,58	20,53	20,48	20,54	20,51	20,52	20,58	20,55	20,45	20,48	20,48	20,47	20,49	20,49	20,48	20,54	20,55	20,49	20,55	20,48	20,43	20,41	20,51	20,58	20,56	20,49	20,50	20,50	20,39	20,41	20,51	20,55	20,44	20,41	20,49	20,52	20,41	20,42	20,48	20,47	20,45	20,43	20,47	20,38	20,46	20,42	20,49	20,50	20,43	20,50	20,50	20,49	20,44	20,43	20,50	20,53	20,52	20,42	20,44	20,54	20,53	20,57	20,52	20,44	20,41	20,53	20,45	20,43	20,54	20,46	20,51	20,42	20,58	20,66	20,53	20,40	20,45	20,58	20,63	20,59	20,50	20,53	20,52	20,54	20,53	20,54	20,50	20,49	20,41	20,47	20,51	20,46	20,45	20,45	20,40	20,44	20,47	20,51	20,42	20,39	20,47	20,50	20,49	20,45	20,41	20,37	20,46	20,36	20,40	20,39	20,49	20,54	20,46	20,46	20,52	20,53	20,49	20,47	20,47	20,34	20,30	20,43	20,42	20,44	20,39	20,43	20,43	20,47	20,43	20,46	20,36	20,28	20,42	20,38	20,40	20,51	20,50	20,45	20,40	20,46	20,41	20,49	20,54	20,45	20,48	20,43	20,48	20,33	20,32	20,35	20,39	20,41	20,38	20,30	20,36	20,43	20,38	20,42	20,41	20,41	20,49	20,42	20,38	20,43	20,47	20,48	20,47	20,42	20,33	20,28	20,29	20,34	20,27	20,34	20,32	20,35	20,42	20,37	20,40	20,39	
20,36	20,34	20,29	20,36	20,42	20,35	20,43	20,41	20,34	20,29	20,35	20,33	20,32	20,36	20,32	20,32	20,40	20,44	20,34	20,39	20,43	20,43	20,46	20,52	20,41	20,44	20,37	20,35	20,40	20,47	20,40	20,33	20,40	20,35	20,45	20,55	20,41	20,36	20,45	20,39	20,40	20,43	20,35	20,42	20,36	20,36	20,33	20,29	20,32	20,41	20,47	20,43	20,41	20,44	20,49	20,44	20,35	20,41	20,53	20,42	20,40	20,49	20,52	20,45	20,34	20,35	20,45	20,39	20,40	20,40	20,43	20,46	20,45	20,42	20,40	20,40	20,50	20,54	20,47	20,46	20,52	20,49	20,52	20,47	20,36	20,43	20,47	20,48	20,46	20,45	20,36	20,41	20,48	20,54	20,50	20,50	20,51	20,41	20,49	20,47	20,47	20,50	20,53	20,46	20,42	20,37	20,38	20,48	20,45	20,40	20,42	20,47	20,47	20,46	20,52	20,49	20,44	20,34	20,42	20,43	20,46	20,55	20,51	20,45	20,43	20,43	20,39	20,44	20,43	20,35	20,45	20,44	20,42	20,55	20,52	20,43	20,44	20,44	20,49	20,49	20,52	20,50	20,44	20,48	20,42	20,41	20,43	20,37	20,39	20,40	20,51	20,50	20,49	20,44	20,43	20,40	20,42	20,49	20,45	20,44	20,42	20,52	20,44	20,41	20,46	20,43	20,46	20,48	20,45	20,54	20,47	20,48	20,53	20,56	20,49	20,44	20,51	20,54	20,53	20,52	20,49	20,49	20,43	20,42	20,45	20,46	20,41	20,49	20,49	20,50	20,47	20,47	20,42	20,45	20,51	20,49	20,49	20,52	20,57	20,48	20,51	20,41	20,46	20,52	20,55	20,55	20,52	20,54	20,56	20,35	20,40	20,49	20,47	20,48	20,50	20,49	20,49	20,52	20,53	20,55	20,53	20,56	20,52	20,42	20,44	20,41	20,48	20,65	20,58	20,54	20,54	20,57	20,49	20,50	20,56	20,49	20,49	20,58	20,52	20,44	20,46	20,46	20,43	20,56	20,57	20,61	20,45	20,58	20,60	20,57	20,65	20,55	20,50	20,49	20,61	20,58	20,53	20,52	20,57	20,55	20,50	20,55	20,55	20,54	20,49	20,48	20,47	20,50	20,54	20,50	20,49	20,54	20,55	20,57	20,48	20,47	20,55	20,48	20,46	20,49	20,44	20,49	20,46	20,46	20,53	20,51	20,49	20,45	20,57	20,57	20,54	20,55	20,59	20,50	20,53	20,54	20,48	20,53	20,51	20,48	20,53	20,54	20,53	20,50	20,54	20,54	20,50	20,52	20,54	20,51	20,61	20,54	20,50	20,51	20,52	20,53	20,57	20,55	20,51	20,43	20,47	20,49	20,60	20,53	20,54	20,61	20,50	20,49	20,53	20,51	20,51	20,55	20,50	20,49	20,53	20,56	20,59	20,53	20,53	20,52	20,53	20,56	20,56	20,58	20,58	20,57	20,58	20,54	20,48	20,43	20,53	20,61	20,56	20,61	20,60	20,53	20,46	20,52	20,58	20,53	20,53	20,52	20,54	20,50	20,49	20,55	20,54	20,55	20,53	20,50	20,45	20,48	20,49	20,52	20,57	20,57	20,53	20,54	20,51	20,44	20,42	20,48	20,49	20,48	20,52	20,55	20,62	20,50	20,44	20,52	20,46	20,50	20,53	20,49	20,54	20,47	20,43	20,50	20,51	20,46	20,45	20,42	20,48	20,48	20,46	20,55	20,48	20,45	20,43	20,51	20,53	20,54	20,52	20,46	20,46	20,49	20,49	20,50	20,48	20,53	20,55	20,53	20,45	20,51	20,47	20,46	20,42	20,46	20,50	20,50	20,46	20,53	20,45	20,47	20,49	20,45	20,51	20,58	20,47	20,49	20,52	20,54	20,52	20,52	20,48	20,44	20,51	20,49	20,46	20,45	20,53	20,59	20,59	20,50	20,54	20,53	20,53	20,57	20,61	20,53	20,49	20,53	20,50	20,51	20,51	20,54	20,55	20,60	20,44	20,44	20,41	20,42	20,53	20,51	20,46	20,48	20,43	20,43	20,47	20,43	20,44	20,39	20,41	20,45	20,46	20,39	20,46	20,39	20,46	20,48	20,44	20,54	20,48	20,48	20,47	20,49	20,46	20,43	20,53	20,42	20,35	20,34	20,45	20,50	20,44	20,45	20,58	20,51	20,45	20,54	20,48	20,41	20,45	20,38	20,38	20,45	20,48	20,47	20,39	20,51	20,52	20,51	20,60	20,48	20,42	20,35	20,43	20,47	20,45	20,38	20,46	20,42	20,48	20,56	20,49	20,34	20,33	20,48	20,57	20,51	20,42	20,50	20,41	20,40	20,54	20,54	20,43	20,39	20,43	20,37	20,43	20,48	20,52	20,47	20,42	20,34	20,40	20,45	20,46	20,45	20,45	20,47	20,41	20,45	20,39	20,43	20,45	20,44	20,44	20,43	20,45	20,60	20,51	20,39	20,49	20,50	20,42	20,42	20,42	20,39	20,32	20,26	20,33	20,46	20,49	20,40	20,40	20,44	20,42	20,46	20,41	20,40	20,37	20,41	20,39	20,41	20,41	20,40	20,46	20,44	20,43	20,46	20,51	20,39	20,35	20,42	20,42	20,40	20,39	20,36	20,32	20,36	20,43	20,31	20,33	20,38	20,40	20,42	20,48	20,48	20,45	20,39	20,33	20,37	20,44	20,40	20,43	20,40	20,33	20,28	20,28	20,33	20,33	20,30	20,28	20,28	20,34	20,26	20,25	20,24	
20,37	20,35	20,32	20,29	20,39	20,31	20,33	20,41	20,36	20,32	20,29	20,41	20,30	20,36	20,42	20,38	20,32	20,32	20,25	20,32	20,36	20,44	20,40	20,46	20,42	20,46	20,46	20,40	20,51	20,44	20,31	20,39	20,43	20,38	20,28	20,41	20,46	20,49	20,43	20,39	20,42	20,52	20,46	20,48	20,43	20,37	20,33	20,38	20,43	20,30	20,39	20,32	20,40	20,49	20,54	20,50	20,40	20,49	20,51	20,53	20,47	20,44	20,44	20,42	20,36	20,42	20,41	20,37	20,43	20,40	20,41	20,53	20,56	20,50	20,42	20,43	20,54	20,50	20,47	20,46	20,55	20,44	20,44	20,45	20,39	20,43	20,47	20,48	20,42	20,38	20,41	20,41	20,51	20,51	20,48	20,43	20,47	20,48	20,49	20,47	20,41	20,41	20,40	20,45	20,49	20,45	20,41	20,40	20,47	20,45	20,37	20,41	20,47	20,49	20,55	20,38	20,33	20,32	20,39	20,40	20,39	20,42	20,47	20,56	20,46	20,40	20,33	20,37	20,42	20,36	20,35	20,43	20,38	20,47	20,59	20,53	20,49	20,44	20,37	20,46	20,51	20,45	20,46	20,42	20,39	20,43	20,52	20,45	20,44	20,49	20,47	20,41	20,41	20,45	20,42	20,45	20,37	20,48	20,41	20,34	20,36	20,46	20,50	20,41	20,44	20,45	20,53	20,50	20,46	20,50	20,49	20,56	20,54	20,53	20,48	20,46	20,48	20,44	20,52	20,49	20,47	20,44	20,42	20,40	20,48	20,50	20,44	20,45	20,53	20,55	20,52	20,49	20,45	20,41	20,43	20,46	20,54	20,51	20,53	20,51	20,48	20,51	20,47	20,53	20,56	20,55	20,50	20,49	20,50	20,34	20,39	20,55	20,53	20,47	20,49	20,56	20,54	20,60	20,50	20,52	20,54	20,55	20,47	20,43	20,48	20,44	20,45	20,62	20,63	20,55	20,54	20,57	20,45	20,48	20,55	20,54	20,59	20,54	20,50	20,50	20,51	20,49	20,52	20,51	20,58	20,64	20,59	20,49	20,55	20,55	20,53	20,55	20,54	20,50	20,54	20,54	20,54	20,55	20,56	20,55	20,49	20,48	20,56	20,54	20,58	20,53	20,48	20,52	20,50	20,45	20,57	20,59	20,56	20,53	20,47	20,48	20,54	20,51	20,50	20,45	20,45	20,48	20,53	20,51	20,49	20,47	20,41	20,43	20,50	20,60	20,55	20,55	20,59	20,51	20,53	20,56	20,42	20,48	20,59	20,53	20,53	20,52	20,48	20,51	20,57	20,55	20,45	20,48	20,54	20,57	20,55	20,60	20,59	20,57	20,60	20,56	20,58	20,62	20,61	20,50	20,49	20,46	20,53	20,48	20,52	20,58	20,50	20,52	20,54	20,51	20,45	20,48	20,47	20,45	20,50	20,53	20,52	20,56	20,59	20,57	20,47	20,54	20,65	20,62	20,58	20,54	20,56	20,56	20,60	20,51	20,52	20,59	20,55	20,57	20,60	20,48	20,47	20,51	20,60	20,59	20,54	20,57	20,49	20,52	20,56	20,55	20,60	20,52	20,53	20,52	20,49	20,52	20,46	20,52	20,58	20,55	20,48	20,49	20,50	20,46	20,43	20,46	20,48	20,46	20,43	20,44	20,53	20,53	20,50	20,57	20,48	20,40	20,45	20,45	20,46	20,44	20,44	20,52	20,50	20,45	20,47	20,42	20,46	20,51	20,57	20,56	20,51	20,45	20,52	20,60	20,59	20,48	20,48	20,53	20,52	20,45	20,49	20,50	20,58	20,54	20,53	20,57	20,58	20,50	20,44	20,46	20,41	20,41	20,53	20,50	20,49	20,49	20,48	20,47	20,46	20,45	20,55	20,57	20,44	20,43	20,48	20,48	20,53	20,57	20,54	20,53	20,51	20,56	20,51	20,41	20,49	20,56	20,58	20,53	20,52	20,55	20,49	20,51	20,52	20,52	20,45	20,47	20,50	20,54	20,40	20,44	20,54	20,56	20,46	20,39	20,38	20,44	20,54	20,52	20,39	20,39	20,40	20,46	20,52	20,47	20,49	20,48	20,44	20,44	20,46	20,43	20,48	20,44	20,42	20,50	20,41	20,45	20,48	20,46	20,48	20,48	20,51	20,44	20,54	20,53	20,40	20,41	20,38	20,45	20,48	20,49	20,56	20,48	20,44	20,54	20,50	20,37	20,39	20,42	20,34	20,39	20,37	20,37	20,43	20,56	20,48	20,44	20,49	20,48	20,46	20,38	20,38	20,41	20,42	20,40	20,47	20,49	20,47	20,52	20,46	20,35	20,30	20,43	20,55	20,52	20,45	20,44	20,41	20,33	20,37	20,54	20,44	20,37	20,51	20,46	20,46	20,48	20,47	20,43	20,39	20,39	20,40	20,52	20,42	20,43	20,52	20,51	20,41	20,41	20,34	20,44	20,48	20,43	20,45	20,44	20,44	20,48	20,47	20,37	20,45	20,44	20,38	20,43	20,42	20,39	20,37	20,37	20,31	20,38	20,47	20,44	20,46	20,39	20,41	20,44	20,41	20,52	20,45	20,37	20,39	20,40	20,41	20,36	20,37	20,40	20,45	20,53	20,49	20,39	20,36	20,31	20,38	20,34	20,34	20,36	20,32	20,38	20,43	20,31	20,32	20,23	20,29	20,33	20,43	20,38	20,37	20,38	20,44	20,42	20,43	20,36	20,31	20,38	20,39	20,39	20,28	20,33	20,34	20,35	20,30	20,26	20,18	20,29	20,32	20,28	
20,36	20,34	20,35	20,32	20,40	20,34	20,26	20,31	20,33	20,34	20,27	20,39	20,33	20,36	20,38	20,46	20,41	20,42	20,37	20,35	20,37	20,35	20,39	20,39	20,42	20,40	20,46	20,45	20,60	20,56	20,39	20,39	20,47	20,39	20,39	20,41	20,43	20,46	20,51	20,36	20,39	20,48	20,49	20,40	20,37	20,40	20,41	20,34	20,39	20,51	20,44	20,35	20,37	20,47	20,47	20,48	20,46	20,44	20,46	20,45	20,49	20,51	20,41	20,44	20,45	20,36	20,38	20,40	20,50	20,48	20,41	20,49	20,51	20,52	20,51	20,39	20,43	20,44	20,45	20,45	20,46	20,49	20,46	20,46	20,42	20,40	20,37	20,38	20,46	20,39	20,40	20,43	20,49	20,54	20,48	20,42	20,45	20,49	20,49	20,48	20,48	20,34	20,35	20,42	20,56	20,49	20,39	20,34	20,36	20,39	20,37	20,42	20,45	20,54	20,54	20,41	20,35	20,32	20,34	20,30	20,40	20,49	20,52	20,60	20,51	20,49	20,45	20,44	20,43	20,42	20,44	20,39	20,42	20,42	20,53	20,53	20,52	20,51	20,44	20,45	20,49	20,44	20,42	20,44	20,38	20,45	20,52	20,47	20,43	20,44	20,40	20,42	20,48	20,44	20,43	20,44	20,53	20,53	20,43	20,43	20,39	20,47	20,55	20,54	20,52	20,51	20,61	20,57	20,49	20,46	20,48	20,49	20,56	20,53	20,53	20,50	20,55	20,49	20,47	20,49	20,57	20,56	20,44	20,47	20,46	20,42	20,43	20,46	20,50	20,53	20,42	20,49	20,49	20,41	20,43	20,49	20,55	20,48	20,41	20,44	20,46	20,47	20,49	20,47	20,61	20,56	20,45	20,43	20,44	20,46	20,52	20,58	20,53	20,49	20,44	20,50	20,50	20,59	20,47	20,46	20,52	20,52	20,42	20,43	20,48	20,42	20,44	20,60	20,65	20,57	20,46	20,47	20,51	20,50	20,57	20,57	20,54	20,55	20,58	20,61	20,59	20,55	20,55	20,55	20,53	20,59	20,67	20,63	20,56	20,66	20,57	20,53	20,59	20,58	20,56	20,54	20,50	20,58	20,52	20,53	20,49	20,49	20,55	20,62	20,60	20,55	20,58	20,57	20,54	20,51	20,55	20,58	20,59	20,50	20,45	20,55	20,63	20,64	20,55	20,47	20,49	20,51	20,54	20,55	20,52	20,55	20,54	20,48	20,46	20,60	20,62	20,60	20,58	20,55	20,53	20,60	20,49	20,52	20,55	20,58	20,56	20,47	20,49	20,50	20,63	20,63	20,46	20,46	20,59	20,59	20,58	20,58	20,55	20,50	20,55	20,57	20,53	20,55	20,62	20,53	20,62	20,54	20,54	20,50	20,54	20,56	20,52	20,55	20,60	20,64	20,56	20,46	20,44	20,54	20,51	20,56	20,56	20,56	20,63	20,59	20,56	20,54	20,56	20,61	20,62	20,55	20,57	20,61	20,59	20,56	20,56	20,59	20,54	20,54	20,57	20,45	20,47	20,48	20,56	20,66	20,65	20,63	20,62	20,51	20,51	20,54	20,61	20,58	20,54	20,49	20,43	20,59	20,49	20,53	20,56	20,55	20,45	20,50	20,52	20,47	20,42	20,45	20,50	20,49	20,53	20,52	20,57	20,53	20,52	20,61	20,50	20,50	20,45	20,33	20,39	20,51	20,51	20,52	20,47	20,49	20,47	20,43	20,46	20,53	20,54	20,55	20,47	20,47	20,57	20,64	20,59	20,52	20,55	20,55	20,52	20,53	20,57	20,53	20,54	20,53	20,50	20,58	20,60	20,68	20,48	20,46	20,47	20,45	20,51	20,48	20,42	20,46	20,53	20,53	20,54	20,51	20,55	20,64	20,56	20,43	20,52	20,47	20,51	20,54	20,49	20,49	20,51	20,52	20,50	20,43	20,52	20,58	20,53	20,48	20,45	20,48	20,43	20,55	20,51	20,50	20,46	20,40	20,45	20,49	20,42	20,44	20,52	20,52	20,44	20,47	20,47	20,46	20,49	20,50	20,41	20,43	20,46	20,47	20,54	20,45	20,53	20,56	20,57	20,54	20,52	20,49	20,49	20,41	20,43	20,53	20,53	20,52	20,50	20,42	20,44	20,48	20,39	20,39	20,47	20,53	20,42	20,42	20,48	20,50	20,53	20,50	20,47	20,46	20,46	20,50	20,45	20,46	20,38	20,34	20,43	20,49	20,40	20,40	20,47	20,48	20,47	20,41	20,41	20,39	20,48	20,49	20,41	20,46	20,57	20,49	20,55	20,51	20,58	20,55	20,53	20,47	20,43	20,47	20,51	20,60	20,49	20,49	20,48	20,52	20,42	20,53	20,46	20,43	20,48	20,49	20,48	20,51	20,52	20,49	20,42	20,40	20,44	20,57	20,54	20,46	20,56	20,52	20,36	20,40	20,38	20,35	20,39	20,39	20,45	20,50	20,42	20,48	20,44	20,37	20,45	20,51	20,41	20,47	20,47	20,39	20,35	20,43	20,47	20,42	20,42	20,46	20,43	20,35	20,34	20,46	20,42	20,51	20,45	20,50	20,46	20,44	20,51	20,46	20,42	20,42	20,42	20,29	20,37	20,40	20,40	20,38	20,39	20,39	20,29	20,35	20,36	20,31	20,29	20,31	20,37	20,28	20,26	20,35	20,43	20,33	20,39	20,32	20,38	20,42	20,43	20,45	20,41	20,33	20,40	20,34	20,22	20,23	20,30	20,34	20,31	20,28	20,25	20,27	20,42	20,38	
20,39	20,36	20,30	20,40	20,41	20,34	20,37	20,34	20,36	20,31	20,33	20,34	20,35	20,27	20,28	20,37	20,40	20,42	20,41	20,46	20,51	20,40	20,35	20,38	20,46	20,35	20,45	20,49	20,41	20,55	20,54	20,48	20,44	20,36	20,45	20,49	20,48	20,38	20,48	20,42	20,40	20,42	20,42	20,41	20,38	20,44	20,45	20,43	20,35	20,40	20,42	20,29	20,38	20,49	20,42	20,49	20,51	20,49	20,42	20,41	20,40	20,46	20,47	20,41	20,45	20,42	20,47	20,41	20,47	20,52	20,47	20,44	20,47	20,52	20,58	20,38	20,39	20,44	20,50	20,59	20,57	20,52	20,58	20,50	20,47	20,46	20,44	20,44	20,43	20,41	20,38	20,43	20,48	20,56	20,47	20,54	20,44	20,44	20,47	20,47	20,43	20,30	20,38	20,41	20,45	20,50	20,38	20,39	20,41	20,45	20,36	20,42	20,51	20,47	20,53	20,52	20,47	20,43	20,38	20,38	20,49	20,53	20,52	20,45	20,50	20,54	20,57	20,48	20,42	20,41	20,47	20,40	20,40	20,43	20,43	20,52	20,50	20,48	20,45	20,48	20,51	20,40	20,43	20,44	20,36	20,37	20,50	20,51	20,43	20,42	20,45	20,51	20,50	20,46	20,42	20,48	20,52	20,51	20,50	20,47	20,42	20,52	20,57	20,58	20,61	20,55	20,51	20,54	20,49	20,50	20,53	20,50	20,47	20,47	20,55	20,53	20,53	20,50	20,53	20,43	20,49	20,55	20,49	20,50	20,44	20,42	20,44	20,54	20,50	20,49	20,40	20,41	20,51	20,52	20,55	20,55	20,58	20,52	20,45	20,49	20,44	20,39	20,44	20,47	20,54	20,51	20,45	20,41	20,47	20,49	20,54	20,51	20,51	20,45	20,44	20,52	20,54	20,51	20,55	20,50	20,48	20,49	20,49	20,42	20,46	20,48	20,48	20,52	20,54	20,50	20,57	20,51	20,50	20,56	20,62	20,55	20,43	20,44	20,56	20,56	20,58	20,57	20,51	20,49	20,53	20,57	20,60	20,58	20,61	20,63	20,62	20,53	20,60	20,67	20,67	20,59	20,57	20,60	20,56	20,54	20,54	20,49	20,46	20,58	20,63	20,55	20,51	20,53	20,55	20,55	20,56	20,52	20,53	20,59	20,50	20,59	20,59	20,58	20,52	20,49	20,46	20,51	20,49	20,52	20,60	20,62	20,57	20,52	20,51	20,51	20,55	20,57	20,61	20,59	20,61	20,57	20,52	20,56	20,56	20,57	20,58	20,51	20,57	20,53	20,53	20,54	20,52	20,50	20,67	20,61	20,58	20,56	20,50	20,53	20,52	20,59	20,56	20,56	20,58	20,57	20,61	20,52	20,57	20,56	20,52	20,50	20,55	20,53	20,54	20,63	20,56	20,51	20,54	20,64	20,57	20,56	20,49	20,48	20,58	20,55	20,64	20,62	20,51	20,66	20,62	20,52	20,55	20,63	20,51	20,57	20,54	20,54	20,53	20,52	20,49	20,51	20,52	20,52	20,54	20,59	20,59	20,53	20,58	20,57	20,47	20,53	20,58	20,56	20,57	20,50	20,43	20,54	20,51	20,50	20,61	20,55	20,51	20,49	20,58	20,49	20,51	20,51	20,58	20,58	20,54	20,54	20,51	20,54	20,56	20,53	20,46	20,52	20,47	20,45	20,45	20,52	20,51	20,54	20,51	20,54	20,53	20,45	20,50	20,46	20,53	20,50	20,46	20,47	20,59	20,63	20,54	20,54	20,57	20,55	20,55	20,55	20,54	20,57	20,56	20,53	20,44	20,48	20,49	20,61	20,59	20,50	20,44	20,49	20,47	20,49	20,52	20,54	20,48	20,56	20,52	20,52	20,58	20,54	20,54	20,51	20,52	20,57	20,54	20,54	20,54	20,53	20,48	20,48	20,43	20,49	20,51	20,58	20,58	20,53	20,51	20,49	20,45	20,47	20,51	20,61	20,58	20,46	20,44	20,55	20,54	20,54	20,51	20,49	20,43	20,45	20,53	20,49	20,49	20,49	20,49	20,49	20,52	20,51	20,54	20,49	20,53	20,50	20,53	20,63	20,59	20,46	20,42	20,45	20,48	20,50	20,47	20,54	20,55	20,49	20,47	20,45	20,39	20,41	20,42	20,50	20,32	20,36	20,55	20,50	20,47	20,48	20,52	20,55	20,51	20,49	20,49	20,51	20,47	20,45	20,47	20,51	20,44	20,43	20,47	20,52	20,46	20,42	20,42	20,46	20,53	20,49	20,45	20,53	20,58	20,45	20,47	20,50	20,55	20,61	20,58	20,58	20,53	20,54	20,52	20,50	20,50	20,45	20,51	20,57	20,46	20,49	20,52	20,45	20,48	20,42	20,44	20,51	20,54	20,52	20,47	20,41	20,38	20,53	20,57	20,51	20,56	20,47	20,43	20,37	20,47	20,42	20,37	20,44	20,47	20,53	20,47	20,45	20,45	20,32	20,45	20,43	20,43	20,39	20,43	20,38	20,38	20,36	20,46	20,41	20,35	20,47	20,51	20,44	20,46	20,41	20,37	20,43	20,37	20,42	20,50	20,37	20,45	20,51	20,51	20,47	20,46	20,33	20,30	20,33	20,44	20,50	20,42	20,34	20,35	20,43	20,37	20,30	20,38	20,34	20,48	20,46	20,31	20,34	20,44	20,38	20,40	20,44	20,40	20,44	20,34	20,46	20,43	20,37	20,34	20,22	20,25	20,27	20,29	20,34	20,39	20,44	20,39	20,31	20,41	20,42	
20,35	20,34	20,27	20,33	20,38	20,36	20,47	20,43	20,32	20,37	20,35	20,33	20,26	20,27	20,29	20,39	20,44	20,39	20,27	20,37	20,50	20,45	20,33	20,42	20,37	20,40	20,44	20,51	20,53	20,57	20,50	20,42	20,49	20,46	20,42	20,45	20,45	20,40	20,49	20,43	20,46	20,54	20,44	20,38	20,41	20,45	20,46	20,49	20,46	20,42	20,40	20,34	20,34	20,53	20,49	20,52	20,55	20,52	20,44	20,49	20,50	20,44	20,38	20,42	20,40	20,51	20,53	20,45	20,43	20,44	20,43	20,48	20,52	20,54	20,53	20,47	20,42	20,49	20,55	20,55	20,54	20,45	20,50	20,48	20,49	20,56	20,50	20,55	20,50	20,43	20,34	20,37	20,47	20,57	20,49	20,50	20,51	20,43	20,51	20,50	20,51	20,39	20,41	20,48	20,41	20,49	20,41	20,44	20,43	20,40	20,44	20,41	20,47	20,34	20,44	20,44	20,42	20,42	20,36	20,34	20,52	20,57	20,59	20,56	20,47	20,60	20,54	20,48	20,41	20,41	20,49	20,56	20,45	20,45	20,48	20,48	20,51	20,53	20,46	20,44	20,48	20,52	20,51	20,46	20,37	20,43	20,46	20,44	20,45	20,40	20,49	20,55	20,47	20,48	20,41	20,43	20,47	20,52	20,49	20,45	20,39	20,43	20,45	20,53	20,52	20,46	20,50	20,51	20,51	20,52	20,60	20,57	20,46	20,46	20,51	20,53	20,54	20,54	20,52	20,47	20,37	20,51	20,48	20,54	20,48	20,49	20,50	20,50	20,57	20,50	20,45	20,47	20,53	20,49	20,51	20,48	20,54	20,52	20,48	20,56	20,55	20,52	20,47	20,51	20,58	20,52	20,42	20,45	20,46	20,50	20,54	20,50	20,52	20,48	20,45	20,58	20,55	20,53	20,57	20,61	20,52	20,54	20,52	20,55	20,50	20,51	20,55	20,53	20,46	20,58	20,59	20,62	20,48	20,57	20,67	20,64	20,57	20,50	20,50	20,49	20,56	20,51	20,49	20,57	20,55	20,48	20,47	20,53	20,56	20,62	20,58	20,57	20,57	20,64	20,68	20,59	20,61	20,62	20,58	20,50	20,53	20,45	20,40	20,41	20,61	20,59	20,53	20,55	20,61	20,59	20,59	20,56	20,56	20,60	20,57	20,57	20,54	20,57	20,54	20,48	20,59	20,55	20,49	20,53	20,61	20,59	20,61	20,55	20,56	20,56	20,59	20,61	20,60	20,58	20,59	20,55	20,45	20,52	20,61	20,58	20,57	20,54	20,55	20,61	20,52	20,50	20,49	20,55	20,63	20,60	20,56	20,53	20,54	20,58	20,58	20,59	20,57	20,62	20,63	20,58	20,62	20,54	20,55	20,52	20,53	20,53	20,52	20,55	20,50	20,61	20,54	20,53	20,64	20,68	20,55	20,51	20,49	20,44	20,53	20,56	20,60	20,61	20,55	20,61	20,61	20,50	20,58	20,59	20,48	20,52	20,58	20,56	20,56	20,52	20,48	20,50	20,57	20,58	20,54	20,59	20,58	20,52	20,56	20,56	20,47	20,54	20,53	20,52	20,56	20,55	20,55	20,60	20,52	20,57	20,67	20,60	20,51	20,54	20,46	20,44	20,57	20,58	20,56	20,55	20,57	20,55	20,53	20,49	20,53	20,51	20,43	20,50	20,54	20,48	20,59	20,56	20,48	20,54	20,56	20,48	20,55	20,53	20,54	20,50	20,53	20,55	20,47	20,47	20,53	20,58	20,52	20,57	20,54	20,54	20,58	20,50	20,50	20,49	20,52	20,53	20,49	20,48	20,49	20,57	20,59	20,52	20,43	20,48	20,49	20,47	20,56	20,56	20,50	20,57	20,55	20,47	20,49	20,50	20,50	20,47	20,49	20,51	20,54	20,54	20,51	20,48	20,54	20,59	20,53	20,50	20,49	20,54	20,57	20,55	20,59	20,54	20,45	20,44	20,44	20,49	20,53	20,53	20,53	20,67	20,53	20,50	20,51	20,52	20,45	20,45	20,54	20,52	20,51	20,49	20,49	20,60	20,61	20,54	20,59	20,52	20,50	20,50	20,51	20,53	20,56	20,58	20,57	20,52	20,56	20,54	20,45	20,46	20,54	20,52	20,49	20,48	20,47	20,40	20,40	20,39	20,40	20,40	20,50	20,50	20,53	20,52	20,51	20,62	20,54	20,52	20,65	20,57	20,40	20,46	20,55	20,53	20,48	20,46	20,49	20,51	20,56	20,53	20,53	20,55	20,65	20,55	20,52	20,51	20,48	20,38	20,45	20,49	20,55	20,61	20,57	20,48	20,47	20,58	20,54	20,59	20,63	20,47	20,40	20,46	20,40	20,46	20,55	20,51	20,54	20,46	20,47	20,53	20,53	20,48	20,49	20,47	20,41	20,47	20,50	20,44	20,54	20,50	20,44	20,43	20,49	20,41	20,39	20,41	20,52	20,53	20,51	20,46	20,44	20,41	20,49	20,44	20,45	20,53	20,47	20,45	20,47	20,41	20,33	20,42	20,44	20,47	20,46	20,41	20,44	20,48	20,45	20,44	20,36	20,40	20,50	20,45	20,47	20,49	20,43	20,41	20,46	20,52	20,43	20,42	20,47	20,50	20,53	20,39	20,36	20,49	20,46	20,37	20,43	20,36	20,45	20,50	20,34	20,33	20,44	20,39	20,36	20,35	20,53	20,51	20,44	20,41	20,46	20,40	20,40	20,27	20,35	20,35	20,33	20,32	20,39	20,39	20,35	20,29	20,37	20,36	
20,37	20,33	20,20	20,25	20,30	20,41	20,50	20,43	20,29	20,40	20,39	20,33	20,36	20,28	20,30	20,35	20,37	20,40	20,29	20,35	20,45	20,43	20,39	20,37	20,36	20,34	20,38	20,47	20,45	20,48	20,57	20,40	20,40	20,46	20,49	20,47	20,49	20,52	20,46	20,39	20,41	20,53	20,46	20,48	20,42	20,39	20,45	20,48	20,49	20,40	20,44	20,43	20,35	20,35	20,45	20,53	20,63	20,56	20,46	20,49	20,60	20,53	20,37	20,42	20,46	20,50	20,49	20,40	20,37	20,41	20,36	20,45	20,58	20,53	20,44	20,45	20,38	20,43	20,49	20,53	20,58	20,51	20,54	20,50	20,45	20,49	20,46	20,51	20,51	20,45	20,41	20,42	20,53	20,53	20,51	20,49	20,43	20,42	20,46	20,45	20,43	20,48	20,39	20,45	20,46	20,48	20,52	20,42	20,43	20,41	20,43	20,43	20,50	20,47	20,46	20,46	20,39	20,37	20,40	20,40	20,55	20,51	20,58	20,61	20,59	20,50	20,51	20,54	20,45	20,44	20,49	20,55	20,54	20,45	20,53	20,56	20,54	20,50	20,41	20,47	20,53	20,52	20,52	20,49	20,41	20,47	20,51	20,43	20,47	20,46	20,52	20,55	20,50	20,50	20,49	20,54	20,49	20,50	20,49	20,52	20,52	20,50	20,43	20,54	20,54	20,47	20,49	20,57	20,51	20,48	20,56	20,56	20,50	20,44	20,54	20,44	20,54	20,54	20,52	20,46	20,44	20,52	20,46	20,47	20,51	20,58	20,50	20,44	20,47	20,48	20,45	20,48	20,44	20,44	20,48	20,47	20,54	20,47	20,47	20,56	20,53	20,58	20,61	20,63	20,61	20,61	20,49	20,47	20,47	20,48	20,60	20,60	20,56	20,47	20,51	20,61	20,60	20,57	20,63	20,67	20,59	20,52	20,55	20,51	20,51	20,54	20,59	20,52	20,49	20,57	20,55	20,56	20,54	20,46	20,63	20,63	20,60	20,53	20,55	20,48	20,57	20,55	20,49	20,55	20,59	20,50	20,43	20,52	20,60	20,58	20,62	20,59	20,58	20,56	20,62	20,61	20,65	20,63	20,60	20,51	20,59	20,55	20,49	20,51	20,61	20,67	20,60	20,51	20,52	20,61	20,61	20,58	20,55	20,62	20,59	20,53	20,50	20,60	20,60	20,51	20,52	20,59	20,53	20,58	20,60	20,64	20,60	20,51	20,53	20,55	20,58	20,66	20,60	20,57	20,58	20,54	20,46	20,54	20,55	20,55	20,58	20,61	20,48	20,53	20,59	20,62	20,54	20,54	20,61	20,59	20,55	20,58	20,58	20,58	20,59	20,59	20,58	20,62	20,57	20,60	20,55	20,47	20,53	20,57	20,59	20,57	20,52	20,53	20,52	20,65	20,58	20,54	20,59	20,56	20,57	20,52	20,55	20,56	20,57	20,60	20,63	20,63	20,59	20,60	20,65	20,59	20,64	20,66	20,56	20,59	20,60	20,60	20,58	20,53	20,53	20,53	20,61	20,62	20,56	20,56	20,57	20,57	20,60	20,55	20,45	20,50	20,56	20,58	20,59	20,46	20,53	20,60	20,57	20,57	20,64	20,62	20,52	20,54	20,52	20,50	20,58	20,60	20,56	20,61	20,61	20,65	20,59	20,57	20,59	20,56	20,47	20,53	20,57	20,51	20,48	20,56	20,53	20,53	20,52	20,47	20,57	20,53	20,58	20,52	20,51	20,51	20,52	20,53	20,53	20,57	20,60	20,64	20,61	20,56	20,63	20,60	20,52	20,53	20,55	20,58	20,53	20,49	20,51	20,59	20,60	20,52	20,48	20,55	20,56	20,48	20,49	20,55	20,56	20,56	20,49	20,46	20,46	20,47	20,52	20,50	20,45	20,47	20,48	20,56	20,58	20,49	20,55	20,62	20,51	20,47	20,46	20,50	20,52	20,53	20,59	20,58	20,48	20,55	20,52	20,54	20,50	20,52	20,59	20,65	20,52	20,43	20,49	20,51	20,54	20,51	20,48	20,51	20,53	20,44	20,48	20,55	20,63	20,58	20,61	20,56	20,57	20,50	20,54	20,60	20,52	20,54	20,58	20,58	20,48	20,49	20,44	20,36	20,46	20,51	20,52	20,52	20,48	20,42	20,36	20,33	20,37	20,44	20,51	20,47	20,49	20,48	20,43	20,52	20,50	20,44	20,51	20,56	20,47	20,41	20,44	20,47	20,43	20,48	20,45	20,49	20,50	20,51	20,51	20,52	20,55	20,49	20,44	20,50	20,44	20,46	20,54	20,49	20,50	20,59	20,51	20,42	20,39	20,48	20,52	20,56	20,56	20,48	20,45	20,40	20,43	20,45	20,59	20,51	20,52	20,52	20,53	20,47	20,52	20,50	20,46	20,51	20,47	20,44	20,40	20,46	20,54	20,50	20,40	20,44	20,40	20,43	20,44	20,46	20,44	20,38	20,47	20,45	20,44	20,47	20,46	20,45	20,44	20,55	20,54	20,39	20,49	20,49	20,40	20,41	20,42	20,52	20,40	20,38	20,38	20,50	20,47	20,52	20,53	20,40	20,51	20,54	20,52	20,43	20,50	20,48	20,45	20,41	20,49	20,38	20,38	20,45	20,53	20,54	20,40	20,43	20,41	20,36	20,43	20,36	20,37	20,34	20,31	20,31	20,41	20,35	20,25	20,32	20,52	20,44	20,42	20,45	20,38	20,41	20,40	20,35	20,31	20,32	20,39	20,35	20,40	20,40	20,35	20,42	20,33	20,40	
20,42	20,36	20,30	20,28	20,33	20,37	20,42	20,41	20,31	20,34	20,37	20,35	20,41	20,37	20,27	20,28	20,27	20,31	20,29	20,27	20,41	20,41	20,43	20,46	20,41	20,35	20,40	20,43	20,44	20,40	20,45	20,49	20,42	20,40	20,47	20,50	20,42	20,48	20,45	20,37	20,32	20,42	20,50	20,50	20,46	20,37	20,36	20,42	20,36	20,42	20,43	20,39	20,34	20,40	20,51	20,45	20,52	20,56	20,50	20,58	20,55	20,55	20,44	20,45	20,39	20,48	20,50	20,43	20,52	20,41	20,37	20,47	20,56	20,52	20,37	20,44	20,43	20,39	20,45	20,48	20,53	20,50	20,52	20,46	20,46	20,44	20,46	20,44	20,46	20,40	20,36	20,39	20,49	20,53	20,48	20,43	20,40	20,42	20,52	20,44	20,37	20,45	20,44	20,40	20,42	20,44	20,48	20,46	20,40	20,37	20,42	20,41	20,45	20,54	20,48	20,40	20,43	20,40	20,32	20,36	20,54	20,58	20,47	20,56	20,56	20,51	20,52	20,54	20,53	20,43	20,47	20,42	20,41	20,42	20,46	20,50	20,58	20,47	20,42	20,46	20,41	20,43	20,53	20,54	20,46	20,51	20,53	20,43	20,51	20,45	20,47	20,52	20,49	20,45	20,48	20,50	20,45	20,47	20,51	20,54	20,52	20,47	20,51	20,51	20,58	20,57	20,50	20,53	20,58	20,52	20,59	20,58	20,59	20,52	20,51	20,46	20,54	20,57	20,47	20,43	20,46	20,59	20,46	20,38	20,50	20,52	20,53	20,48	20,44	20,43	20,48	20,48	20,49	20,43	20,46	20,58	20,60	20,41	20,42	20,51	20,51	20,49	20,53	20,55	20,54	20,55	20,50	20,48	20,49	20,50	20,56	20,60	20,55	20,50	20,45	20,57	20,55	20,56	20,58	20,57	20,54	20,56	20,49	20,51	20,51	20,52	20,58	20,57	20,47	20,52	20,50	20,54	20,54	20,51	20,53	20,60	20,63	20,50	20,55	20,51	20,55	20,56	20,51	20,49	20,57	20,54	20,51	20,59	20,65	20,70	20,58	20,61	20,56	20,57	20,57	20,54	20,60	20,54	20,59	20,55	20,60	20,59	20,51	20,58	20,57	20,53	20,59	20,57	20,55	20,55	20,62	20,58	20,52	20,56	20,56	20,58	20,60	20,58	20,57	20,51	20,47	20,61	20,54	20,53	20,57	20,61	20,56	20,47	20,56	20,52	20,51	20,57	20,62	20,64	20,60	20,56	20,47	20,54	20,54	20,54	20,62	20,60	20,53	20,54	20,59	20,57	20,49	20,52	20,53	20,56	20,64	20,60	20,56	20,59	20,60	20,58	20,61	20,61	20,50	20,56	20,57	20,47	20,53	20,55	20,61	20,63	20,57	20,56	20,58	20,69	20,64	20,60	20,56	20,56	20,56	20,52	20,52	20,55	20,59	20,59	20,60	20,63	20,57	20,58	20,63	20,59	20,61	20,67	20,63	20,66	20,64	20,59	20,61	20,54	20,49	20,46	20,52	20,61	20,58	20,62	20,54	20,51	20,52	20,53	20,52	20,49	20,55	20,60	20,58	20,48	20,48	20,55	20,56	20,59	20,65	20,58	20,52	20,50	20,57	20,59	20,56	20,55	20,50	20,51	20,55	20,62	20,63	20,52	20,57	20,59	20,50	20,58	20,59	20,43	20,37	20,46	20,55	20,49	20,55	20,52	20,53	20,52	20,50	20,54	20,54	20,58	20,56	20,49	20,50	20,63	20,63	20,60	20,58	20,52	20,60	20,64	20,49	20,53	20,51	20,51	20,46	20,53	20,50	20,51	20,49	20,53	20,53	20,55	20,52	20,49	20,42	20,48	20,47	20,53	20,51	20,48	20,52	20,53	20,56	20,57	20,49	20,40	20,50	20,56	20,54	20,56	20,60	20,55	20,46	20,45	20,51	20,54	20,48	20,53	20,59	20,54	20,47	20,52	20,60	20,50	20,47	20,52	20,54	20,59	20,55	20,50	20,42	20,49	20,54	20,50	20,45	20,50	20,58	20,51	20,48	20,55	20,59	20,57	20,56	20,54	20,51	20,47	20,42	20,49	20,49	20,48	20,53	20,58	20,50	20,46	20,45	20,42	20,46	20,59	20,58	20,60	20,60	20,47	20,47	20,50	20,48	20,44	20,39	20,49	20,54	20,46	20,42	20,44	20,42	20,43	20,49	20,48	20,48	20,46	20,45	20,46	20,46	20,45	20,50	20,49	20,48	20,49	20,53	20,44	20,41	20,42	20,52	20,49	20,50	20,52	20,55	20,52	20,51	20,58	20,49	20,39	20,45	20,48	20,45	20,46	20,50	20,39	20,51	20,51	20,42	20,45	20,54	20,52	20,44	20,50	20,59	20,48	20,51	20,50	20,46	20,50	20,40	20,49	20,48	20,51	20,52	20,51	20,43	20,47	20,44	20,34	20,37	20,41	20,44	20,36	20,37	20,43	20,46	20,43	20,50	20,53	20,46	20,38	20,48	20,44	20,51	20,53	20,44	20,44	20,36	20,48	20,50	20,41	20,43	20,44	20,47	20,47	20,50	20,45	20,45	20,48	20,49	20,48	20,48	20,52	20,47	20,40	20,40	20,40	20,32	20,40	20,43	20,48	20,42	20,38	20,39	20,34	20,36	20,42	20,46	20,41	20,33	20,31	20,41	20,36	20,26	20,31	20,45	20,34	20,42	20,44	20,37	20,37	20,32	20,43	20,39	20,21	20,37	20,32	20,31	20,38	20,38	20,36	20,43	20,42	
20,27	20,33	20,42	20,42	20,36	20,38	20,44	20,47	20,43	20,39	20,22	20,34	20,34	20,35	20,37	20,47	20,40	20,38	20,31	20,32	20,42	20,47	20,46	20,51	20,48	20,41	20,47	20,42	20,39	20,45	20,45	20,45	20,49	20,39	20,41	20,42	20,36	20,40	20,45	20,37	20,40	20,46	20,44	20,40	20,36	20,36	20,41	20,41	20,43	20,50	20,48	20,38	20,33	20,47	20,46	20,51	20,51	20,53	20,49	20,55	20,50	20,47	20,58	20,56	20,49	20,53	20,51	20,41	20,55	20,53	20,42	20,47	20,59	20,57	20,42	20,46	20,49	20,54	20,55	20,51	20,52	20,43	20,50	20,45	20,45	20,46	20,44	20,44	20,47	20,42	20,37	20,37	20,50	20,53	20,54	20,48	20,38	20,47	20,52	20,51	20,48	20,53	20,46	20,43	20,40	20,40	20,40	20,46	20,47	20,47	20,44	20,43	20,44	20,46	20,48	20,41	20,40	20,39	20,45	20,37	20,54	20,62	20,56	20,53	20,48	20,51	20,49	20,52	20,60	20,54	20,47	20,43	20,41	20,49	20,57	20,56	20,52	20,44	20,48	20,54	20,44	20,45	20,57	20,56	20,51	20,53	20,59	20,49	20,48	20,44	20,40	20,53	20,52	20,49	20,51	20,49	20,43	20,45	20,46	20,51	20,48	20,41	20,39	20,51	20,60	20,52	20,48	20,50	20,48	20,50	20,58	20,56	20,59	20,56	20,56	20,55	20,58	20,52	20,52	20,45	20,47	20,58	20,54	20,44	20,48	20,52	20,54	20,58	20,46	20,48	20,49	20,57	20,55	20,49	20,48	20,54	20,62	20,44	20,45	20,52	20,49	20,43	20,51	20,58	20,54	20,50	20,48	20,55	20,60	20,56	20,53	20,55	20,58	20,62	20,53	20,51	20,60	20,57	20,50	20,50	20,47	20,58	20,55	20,58	20,51	20,45	20,54	20,55	20,51	20,59	20,58	20,54	20,54	20,49	20,55	20,57	20,57	20,55	20,61	20,57	20,55	20,52	20,49	20,56	20,50	20,47	20,61	20,65	20,61	20,68	20,63	20,55	20,58	20,59	20,59	20,50	20,52	20,52	20,59	20,58	20,56	20,56	20,52	20,53	20,51	20,57	20,61	20,65	20,62	20,56	20,67	20,63	20,51	20,55	20,51	20,57	20,61	20,61	20,53	20,54	20,54	20,63	20,55	20,54	20,58	20,61	20,61	20,47	20,63	20,59	20,54	20,58	20,61	20,53	20,54	20,55	20,51	20,58	20,45	20,61	20,55	20,55	20,57	20,52	20,54	20,51	20,52	20,62	20,56	20,53	20,65	20,61	20,58	20,62	20,60	20,61	20,61	20,63	20,57	20,60	20,65	20,57	20,50	20,55	20,53	20,58	20,58	20,61	20,66	20,65	20,62	20,66	20,66	20,59	20,59	20,48	20,46	20,55	20,61	20,59	20,60	20,62	20,58	20,65	20,67	20,53	20,57	20,68	20,62	20,64	20,56	20,61	20,58	20,49	20,47	20,47	20,49	20,54	20,59	20,62	20,62	20,55	20,55	20,60	20,65	20,59	20,49	20,52	20,54	20,41	20,52	20,54	20,58	20,60	20,63	20,59	20,47	20,44	20,52	20,51	20,50	20,53	20,54	20,54	20,49	20,55	20,56	20,55	20,59	20,56	20,56	20,58	20,60	20,47	20,47	20,49	20,46	20,52	20,52	20,47	20,49	20,60	20,55	20,56	20,58	20,61	20,51	20,44	20,47	20,57	20,63	20,52	20,45	20,49	20,53	20,53	20,55	20,56	20,49	20,46	20,50	20,57	20,59	20,49	20,51	20,61	20,61	20,45	20,48	20,51	20,53	20,45	20,45	20,54	20,53	20,54	20,54	20,50	20,49	20,54	20,51	20,51	20,51	20,61	20,57	20,56	20,59	20,55	20,45	20,47	20,52	20,56	20,50	20,49	20,54	20,54	20,50	20,58	20,58	20,52	20,42	20,52	20,52	20,49	20,51	20,51	20,48	20,53	20,49	20,49	20,47	20,51	20,53	20,48	20,46	20,48	20,51	20,43	20,41	20,40	20,50	20,41	20,43	20,46	20,45	20,51	20,52	20,49	20,39	20,45	20,48	20,48	20,46	20,48	20,63	20,55	20,52	20,52	20,45	20,52	20,53	20,45	20,42	20,41	20,48	20,44	20,48	20,50	20,45	20,39	20,47	20,44	20,49	20,47	20,48	20,50	20,53	20,47	20,47	20,51	20,44	20,49	20,46	20,49	20,42	20,46	20,49	20,53	20,48	20,52	20,53	20,58	20,56	20,55	20,61	20,47	20,57	20,53	20,49	20,36	20,52	20,51	20,46	20,54	20,47	20,44	20,47	20,51	20,38	20,40	20,52	20,54	20,54	20,50	20,45	20,40	20,42	20,56	20,59	20,50	20,59	20,54	20,47	20,40	20,41	20,33	20,36	20,48	20,43	20,36	20,43	20,46	20,40	20,38	20,40	20,44	20,43	20,44	20,45	20,52	20,47	20,42	20,41	20,42	20,37	20,39	20,49	20,48	20,39	20,38	20,45	20,54	20,48	20,41	20,47	20,52	20,47	20,52	20,49	20,51	20,42	20,41	20,36	20,41	20,45	20,53	20,51	20,38	20,33	20,41	20,42	20,33	20,33	20,38	20,42	20,37	20,42	20,38	20,44	20,44	20,37	20,39	20,37	20,32	20,41	20,41	20,45	20,42	20,35	20,39	20,49	20,38	20,33	20,45	20,35	20,35	20,29	20,34	20,42	20,42	
20,39	20,39	20,46	20,45	20,45	20,38	20,34	20,42	20,45	20,46	20,34	20,24	20,39	20,45	20,50	20,52	20,45	20,38	20,29	20,32	20,44	20,45	20,51	20,48	20,40	20,45	20,52	20,44	20,44	20,42	20,38	20,46	20,47	20,44	20,49	20,38	20,33	20,43	20,50	20,48	20,49	20,58	20,48	20,40	20,38	20,39	20,42	20,39	20,45	20,48	20,50	20,39	20,33	20,39	20,42	20,45	20,56	20,51	20,48	20,50	20,47	20,45	20,58	20,53	20,41	20,48	20,51	20,39	20,41	20,49	20,46	20,51	20,48	20,49	20,43	20,48	20,44	20,52	20,49	20,48	20,51	20,45	20,47	20,45	20,42	20,50	20,52	20,42	20,46	20,44	20,43	20,40	20,47	20,58	20,50	20,53	20,48	20,46	20,49	20,49	20,53	20,54	20,44	20,38	20,47	20,48	20,44	20,40	20,46	20,51	20,59	20,49	20,46	20,46	20,46	20,48	20,45	20,42	20,48	20,37	20,52	20,57	20,59	20,59	20,51	20,47	20,45	20,49	20,53	20,54	20,59	20,50	20,41	20,50	20,61	20,61	20,48	20,44	20,48	20,54	20,53	20,51	20,53	20,55	20,56	20,55	20,54	20,45	20,47	20,49	20,44	20,50	20,50	20,40	20,48	20,42	20,48	20,53	20,53	20,47	20,47	20,44	20,44	20,51	20,59	20,50	20,43	20,51	20,44	20,45	20,55	20,57	20,54	20,63	20,61	20,54	20,61	20,59	20,49	20,49	20,44	20,46	20,49	20,49	20,52	20,57	20,58	20,54	20,51	20,53	20,49	20,52	20,60	20,51	20,55	20,56	20,62	20,51	20,48	20,50	20,51	20,46	20,50	20,53	20,55	20,59	20,55	20,54	20,60	20,48	20,50	20,57	20,59	20,62	20,58	20,58	20,58	20,52	20,45	20,48	20,47	20,50	20,53	20,53	20,48	20,45	20,46	20,57	20,58	20,50	20,54	20,54	20,50	20,53	20,47	20,52	20,51	20,52	20,59	20,53	20,51	20,56	20,57	20,57	20,49	20,51	20,60	20,53	20,53	20,58	20,56	20,54	20,59	20,62	20,57	20,55	20,63	20,63	20,62	20,60	20,64	20,57	20,53	20,53	20,56	20,55	20,61	20,56	20,56	20,55	20,67	20,65	20,52	20,53	20,56	20,50	20,56	20,60	20,60	20,56	20,52	20,54	20,55	20,58	20,64	20,62	20,59	20,59	20,61	20,66	20,62	20,60	20,60	20,53	20,48	20,52	20,55	20,66	20,50	20,60	20,65	20,57	20,55	20,55	20,52	20,56	20,57	20,59	20,59	20,55	20,66	20,59	20,60	20,63	20,59	20,53	20,60	20,62	20,58	20,60	20,66	20,69	20,47	20,47	20,49	20,53	20,51	20,54	20,57	20,62	20,60	20,61	20,66	20,60	20,54	20,52	20,53	20,56	20,61	20,54	20,60	20,64	20,64	20,64	20,61	20,56	20,55	20,63	20,64	20,63	20,59	20,65	20,60	20,52	20,51	20,51	20,62	20,61	20,61	20,56	20,56	20,60	20,61	20,62	20,56	20,56	20,53	20,57	20,59	20,50	20,50	20,56	20,52	20,59	20,62	20,60	20,51	20,51	20,57	20,53	20,44	20,47	20,52	20,55	20,52	20,56	20,55	20,47	20,63	20,64	20,54	20,51	20,58	20,57	20,55	20,48	20,52	20,49	20,50	20,52	20,52	20,52	20,57	20,53	20,54	20,66	20,57	20,42	20,47	20,58	20,56	20,49	20,46	20,47	20,49	20,49	20,48	20,57	20,54	20,46	20,49	20,55	20,57	20,58	20,48	20,55	20,53	20,52	20,56	20,55	20,57	20,45	20,48	20,57	20,57	20,49	20,48	20,48	20,47	20,45	20,54	20,57	20,52	20,57	20,57	20,50	20,49	20,54	20,51	20,51	20,53	20,58	20,52	20,50	20,54	20,49	20,49	20,56	20,58	20,50	20,46	20,48	20,54	20,48	20,47	20,55	20,54	20,51	20,44	20,54	20,56	20,54	20,52	20,45	20,44	20,52	20,46	20,44	20,46	20,47	20,43	20,44	20,47	20,59	20,49	20,45	20,52	20,53	20,43	20,44	20,52	20,52	20,46	20,45	20,59	20,55	20,44	20,53	20,51	20,43	20,49	20,40	20,37	20,44	20,42	20,45	20,46	20,50	20,46	20,43	20,38	20,43	20,53	20,53	20,37	20,41	20,41	20,47	20,41	20,42	20,44	20,44	20,52	20,54	20,51	20,49	20,51	20,53	20,52	20,53	20,48	20,49	20,53	20,52	20,57	20,54	20,55	20,55	20,53	20,41	20,53	20,59	20,48	20,50	20,45	20,48	20,55	20,52	20,45	20,39	20,45	20,51	20,58	20,55	20,51	20,49	20,41	20,50	20,54	20,49	20,53	20,57	20,41	20,48	20,37	20,46	20,44	20,49	20,46	20,37	20,47	20,50	20,42	20,41	20,37	20,39	20,38	20,39	20,45	20,57	20,47	20,42	20,44	20,43	20,44	20,41	20,42	20,50	20,52	20,46	20,44	20,44	20,46	20,42	20,47	20,51	20,50	20,50	20,48	20,49	20,45	20,39	20,38	20,45	20,50	20,59	20,63	20,46	20,35	20,44	20,39	20,39	20,45	20,36	20,39	20,38	20,32	20,33	20,31	20,40	20,28	20,33	20,45	20,42	20,38	20,42	20,33	20,38	20,40	20,31	20,40	20,36	20,43	20,37	20,34	20,32	20,34	20,45	20,52	20,52	
20,34	20,37	20,33	20,35	20,40	20,38	20,39	20,36	20,36	20,34	20,30	20,32	20,31	20,42	20,46	20,45	20,41	20,39	20,31	20,35	20,39	20,41	20,43	20,44	20,36	20,35	20,40	20,41	20,36	20,45	20,37	20,40	20,38	20,33	20,41	20,49	20,36	20,47	20,52	20,46	20,47	20,57	20,59	20,44	20,52	20,53	20,49	20,34	20,39	20,46	20,43	20,36	20,38	20,45	20,50	20,42	20,50	20,53	20,42	20,36	20,37	20,48	20,53	20,40	20,36	20,43	20,47	20,45	20,41	20,43	20,42	20,55	20,54	20,47	20,50	20,55	20,50	20,53	20,54	20,47	20,44	20,46	20,48	20,45	20,52	20,49	20,60	20,53	20,44	20,50	20,45	20,40	20,40	20,53	20,51	20,49	20,45	20,44	20,48	20,50	20,45	20,48	20,39	20,34	20,49	20,51	20,55	20,45	20,50	20,43	20,49	20,47	20,47	20,48	20,55	20,55	20,54	20,50	20,46	20,38	20,50	20,57	20,55	20,60	20,54	20,54	20,41	20,43	20,50	20,38	20,57	20,59	20,49	20,50	20,60	20,56	20,47	20,47	20,55	20,52	20,50	20,55	20,52	20,49	20,50	20,48	20,47	20,40	20,47	20,52	20,58	20,51	20,51	20,48	20,48	20,43	20,45	20,57	20,58	20,53	20,41	20,48	20,52	20,48	20,50	20,59	20,55	20,46	20,53	20,46	20,58	20,62	20,54	20,61	20,59	20,51	20,54	20,59	20,55	20,51	20,51	20,50	20,50	20,51	20,58	20,66	20,59	20,49	20,46	20,63	20,54	20,49	20,55	20,57	20,51	20,58	20,62	20,57	20,59	20,51	20,47	20,50	20,55	20,51	20,51	20,60	20,58	20,53	20,62	20,52	20,56	20,70	20,65	20,57	20,58	20,54	20,61	20,57	20,51	20,57	20,53	20,50	20,46	20,51	20,56	20,52	20,49	20,48	20,58	20,55	20,49	20,55	20,48	20,48	20,51	20,52	20,51	20,47	20,48	20,51	20,55	20,57	20,57	20,51	20,45	20,56	20,56	20,50	20,60	20,56	20,55	20,60	20,56	20,56	20,56	20,59	20,59	20,59	20,65	20,63	20,59	20,60	20,63	20,58	20,60	20,62	20,56	20,52	20,51	20,55	20,65	20,61	20,55	20,58	20,54	20,58	20,57	20,58	20,61	20,62	20,56	20,53	20,47	20,61	20,67	20,65	20,52	20,58	20,57	20,59	20,56	20,63	20,52	20,50	20,58	20,55	20,51	20,57	20,54	20,57	20,56	20,55	20,59	20,64	20,61	20,59	20,61	20,60	20,63	20,58	20,64	20,62	20,57	20,61	20,62	20,62	20,59	20,61	20,59	20,57	20,61	20,68	20,62	20,57	20,61	20,52	20,53	20,49	20,53	20,57	20,59	20,62	20,69	20,62	20,58	20,55	20,62	20,67	20,60	20,61	20,59	20,56	20,58	20,64	20,58	20,59	20,58	20,65	20,61	20,64	20,62	20,62	20,65	20,55	20,49	20,52	20,59	20,55	20,56	20,50	20,55	20,61	20,61	20,54	20,49	20,50	20,53	20,63	20,64	20,56	20,57	20,51	20,50	20,52	20,61	20,61	20,47	20,52	20,57	20,53	20,53	20,48	20,53	20,53	20,56	20,59	20,58	20,49	20,59	20,61	20,57	20,53	20,57	20,58	20,56	20,55	20,53	20,51	20,53	20,57	20,62	20,51	20,56	20,54	20,54	20,59	20,58	20,51	20,44	20,56	20,55	20,54	20,58	20,57	20,50	20,41	20,51	20,53	20,58	20,54	20,55	20,53	20,49	20,54	20,42	20,54	20,55	20,53	20,56	20,53	20,57	20,50	20,45	20,57	20,56	20,49	20,47	20,49	20,53	20,55	20,57	20,49	20,46	20,46	20,43	20,49	20,49	20,55	20,64	20,53	20,49	20,62	20,51	20,45	20,51	20,55	20,50	20,56	20,51	20,49	20,48	20,47	20,51	20,52	20,47	20,50	20,54	20,49	20,37	20,52	20,57	20,55	20,53	20,51	20,52	20,59	20,50	20,43	20,48	20,50	20,48	20,41	20,41	20,57	20,58	20,46	20,54	20,54	20,46	20,47	20,55	20,59	20,48	20,45	20,47	20,53	20,52	20,51	20,48	20,44	20,42	20,37	20,41	20,43	20,43	20,42	20,50	20,52	20,50	20,45	20,51	20,43	20,47	20,51	20,45	20,40	20,44	20,44	20,48	20,44	20,50	20,55	20,52	20,51	20,56	20,48	20,51	20,54	20,52	20,51	20,53	20,48	20,52	20,49	20,53	20,54	20,56	20,61	20,51	20,42	20,45	20,54	20,47	20,49	20,45	20,48	20,53	20,49	20,43	20,42	20,41	20,46	20,48	20,53	20,59	20,54	20,49	20,42	20,42	20,43	20,48	20,50	20,40	20,38	20,33	20,41	20,48	20,38	20,41	20,42	20,42	20,46	20,38	20,36	20,36	20,43	20,44	20,40	20,35	20,53	20,52	20,50	20,52	20,41	20,47	20,48	20,56	20,55	20,46	20,52	20,43	20,43	20,41	20,48	20,52	20,48	20,39	20,39	20,41	20,45	20,43	20,41	20,48	20,42	20,46	20,50	20,45	20,43	20,33	20,38	20,36	20,38	20,38	20,40	20,44	20,45	20,36	20,43	20,34	20,36	20,35	20,36	20,45	20,44	20,38	20,44	20,38	20,32	20,36	20,30	20,41	20,39	20,32	20,33	20,27	20,29	20,36	20,52	20,48	20,60	
20,34	20,34	20,32	20,30	20,43	20,30	20,38	20,43	20,37	20,33	20,35	20,35	20,38	20,39	20,46	20,40	20,46	20,42	20,34	20,36	20,35	20,29	20,37	20,50	20,51	20,38	20,48	20,37	20,34	20,40	20,45	20,37	20,38	20,42	20,41	20,47	20,40	20,43	20,48	20,43	20,40	20,64	20,61	20,47	20,51	20,48	20,45	20,44	20,42	20,45	20,53	20,42	20,42	20,46	20,51	20,53	20,51	20,52	20,52	20,46	20,46	20,53	20,62	20,53	20,43	20,35	20,47	20,53	20,47	20,46	20,45	20,50	20,52	20,55	20,56	20,61	20,57	20,52	20,59	20,59	20,50	20,39	20,38	20,44	20,51	20,53	20,58	20,60	20,51	20,54	20,45	20,38	20,48	20,44	20,42	20,43	20,38	20,45	20,53	20,54	20,46	20,47	20,46	20,49	20,48	20,46	20,47	20,44	20,49	20,43	20,40	20,51	20,52	20,52	20,58	20,56	20,53	20,42	20,40	20,45	20,45	20,53	20,55	20,61	20,51	20,54	20,47	20,38	20,46	20,43	20,47	20,52	20,53	20,60	20,62	20,54	20,51	20,48	20,44	20,48	20,52	20,52	20,53	20,52	20,46	20,46	20,43	20,53	20,53	20,54	20,55	20,47	20,46	20,51	20,55	20,56	20,54	20,57	20,50	20,46	20,41	20,55	20,56	20,45	20,55	20,59	20,60	20,48	20,50	20,59	20,61	20,65	20,60	20,61	20,60	20,57	20,57	20,59	20,60	20,47	20,51	20,54	20,51	20,52	20,57	20,63	20,56	20,52	20,59	20,59	20,63	20,60	20,56	20,58	20,53	20,53	20,60	20,60	20,59	20,57	20,50	20,54	20,54	20,61	20,56	20,57	20,56	20,54	20,58	20,56	20,52	20,58	20,64	20,62	20,63	20,56	20,51	20,51	20,47	20,56	20,55	20,55	20,55	20,53	20,63	20,59	20,54	20,50	20,57	20,63	20,57	20,51	20,46	20,48	20,54	20,55	20,56	20,50	20,50	20,53	20,63	20,65	20,59	20,60	20,52	20,52	20,52	20,51	20,60	20,68	20,64	20,59	20,54	20,59	20,66	20,64	20,61	20,54	20,59	20,70	20,60	20,59	20,63	20,65	20,58	20,66	20,65	20,56	20,53	20,55	20,71	20,68	20,58	20,60	20,56	20,66	20,62	20,60	20,64	20,55	20,60	20,63	20,53	20,69	20,64	20,62	20,56	20,59	20,53	20,58	20,59	20,58	20,53	20,56	20,59	20,59	20,53	20,53	20,55	20,62	20,55	20,50	20,59	20,62	20,61	20,57	20,55	20,66	20,68	20,58	20,52	20,64	20,64	20,62	20,63	20,65	20,65	20,63	20,65	20,67	20,58	20,61	20,65	20,63	20,59	20,54	20,54	20,52	20,52	20,55	20,59	20,62	20,61	20,66	20,67	20,61	20,65	20,64	20,61	20,57	20,62	20,61	20,57	20,67	20,65	20,66	20,58	20,61	20,66	20,59	20,57	20,61	20,65	20,61	20,55	20,56	20,59	20,57	20,63	20,63	20,59	20,58	20,62	20,52	20,54	20,62	20,63	20,62	20,59	20,58	20,54	20,49	20,54	20,59	20,60	20,59	20,49	20,52	20,62	20,55	20,57	20,57	20,49	20,57	20,57	20,63	20,62	20,54	20,55	20,57	20,54	20,51	20,48	20,59	20,58	20,64	20,57	20,60	20,59	20,53	20,59	20,57	20,56	20,54	20,49	20,54	20,52	20,63	20,57	20,54	20,55	20,57	20,63	20,60	20,51	20,41	20,41	20,56	20,60	20,57	20,52	20,51	20,56	20,53	20,47	20,53	20,56	20,52	20,57	20,57	20,52	20,50	20,45	20,52	20,47	20,50	20,56	20,54	20,56	20,59	20,61	20,49	20,52	20,52	20,50	20,48	20,48	20,56	20,53	20,52	20,46	20,59	20,50	20,48	20,48	20,52	20,47	20,54	20,59	20,51	20,49	20,53	20,58	20,56	20,53	20,56	20,49	20,50	20,48	20,50	20,57	20,56	20,54	20,51	20,51	20,56	20,60	20,46	20,48	20,51	20,49	20,45	20,44	20,51	20,57	20,53	20,57	20,62	20,56	20,53	20,48	20,52	20,48	20,41	20,42	20,50	20,49	20,49	20,48	20,44	20,44	20,44	20,50	20,53	20,48	20,44	20,55	20,50	20,46	20,49	20,54	20,50	20,42	20,48	20,47	20,43	20,47	20,49	20,51	20,55	20,50	20,52	20,45	20,43	20,47	20,48	20,45	20,49	20,55	20,48	20,54	20,52	20,56	20,58	20,43	20,39	20,53	20,51	20,55	20,44	20,47	20,51	20,54	20,50	20,45	20,46	20,51	20,48	20,43	20,44	20,42	20,46	20,50	20,55	20,50	20,54	20,51	20,50	20,49	20,48	20,49	20,49	20,42	20,44	20,41	20,42	20,48	20,44	20,42	20,47	20,48	20,49	20,50	20,42	20,44	20,44	20,45	20,54	20,45	20,39	20,48	20,39	20,41	20,41	20,44	20,51	20,60	20,52	20,38	20,53	20,52	20,44	20,47	20,45	20,46	20,52	20,46	20,37	20,44	20,50	20,53	20,50	20,49	20,50	20,46	20,53	20,49	20,40	20,43	20,40	20,45	20,42	20,41	20,42	20,49	20,40	20,34	20,48	20,49	20,60	20,47	20,39	20,44	20,45	20,40	20,44	20,35	20,41	20,40	20,35	20,36	20,35	20,38	20,41	20,37	20,32	20,37	20,47	20,49	20,47	
20,39	20,32	20,31	20,36	20,44	20,29	20,34	20,37	20,27	20,34	20,39	20,41	20,42	20,43	20,40	20,40	20,39	20,43	20,36	20,38	20,43	20,49	20,46	20,43	20,56	20,47	20,48	20,40	20,40	20,38	20,35	20,42	20,42	20,46	20,45	20,39	20,39	20,39	20,43	20,42	20,42	20,48	20,47	20,44	20,47	20,50	20,48	20,50	20,43	20,45	20,54	20,48	20,43	20,43	20,47	20,54	20,56	20,49	20,52	20,57	20,55	20,59	20,52	20,50	20,50	20,46	20,48	20,40	20,42	20,45	20,47	20,51	20,56	20,50	20,54	20,47	20,43	20,53	20,52	20,59	20,58	20,42	20,33	20,45	20,50	20,48	20,53	20,53	20,51	20,54	20,52	20,47	20,50	20,49	20,48	20,49	20,42	20,47	20,60	20,58	20,47	20,42	20,50	20,57	20,47	20,44	20,45	20,38	20,48	20,46	20,48	20,50	20,46	20,55	20,65	20,53	20,48	20,41	20,42	20,41	20,48	20,57	20,57	20,60	20,54	20,45	20,43	20,40	20,46	20,44	20,52	20,47	20,50	20,50	20,53	20,57	20,55	20,51	20,47	20,47	20,46	20,55	20,53	20,53	20,48	20,45	20,54	20,52	20,52	20,46	20,52	20,45	20,36	20,40	20,47	20,58	20,53	20,48	20,45	20,46	20,45	20,56	20,54	20,49	20,51	20,53	20,55	20,53	20,46	20,46	20,48	20,54	20,61	20,59	20,54	20,53	20,58	20,50	20,53	20,49	20,50	20,54	20,54	20,50	20,57	20,61	20,51	20,53	20,61	20,57	20,47	20,57	20,52	20,46	20,46	20,53	20,54	20,54	20,59	20,64	20,54	20,51	20,53	20,56	20,60	20,50	20,60	20,62	20,55	20,49	20,48	20,47	20,61	20,59	20,57	20,54	20,49	20,47	20,49	20,52	20,48	20,44	20,58	20,54	20,51	20,57	20,55	20,63	20,62	20,65	20,57	20,55	20,54	20,51	20,58	20,61	20,58	20,54	20,59	20,58	20,63	20,63	20,60	20,65	20,61	20,59	20,54	20,53	20,63	20,65	20,60	20,58	20,62	20,64	20,66	20,61	20,58	20,56	20,56	20,62	20,65	20,62	20,60	20,66	20,59	20,59	20,61	20,60	20,61	20,52	20,66	20,69	20,65	20,59	20,61	20,61	20,59	20,60	20,60	20,56	20,59	20,63	20,59	20,69	20,65	20,55	20,58	20,61	20,58	20,61	20,63	20,56	20,61	20,60	20,61	20,59	20,55	20,65	20,63	20,63	20,66	20,57	20,56	20,60	20,73	20,62	20,58	20,55	20,63	20,55	20,53	20,59	20,67	20,66	20,61	20,58	20,59	20,61	20,59	20,61	20,64	20,65	20,61	20,62	20,59	20,67	20,57	20,53	20,50	20,54	20,61	20,63	20,60	20,59	20,62	20,54	20,64	20,64	20,64	20,60	20,61	20,62	20,54	20,59	20,63	20,61	20,63	20,62	20,63	20,54	20,60	20,57	20,60	20,55	20,54	20,54	20,60	20,63	20,64	20,69	20,64	20,56	20,56	20,62	20,59	20,57	20,65	20,63	20,57	20,52	20,47	20,51	20,60	20,67	20,55	20,60	20,52	20,57	20,61	20,64	20,61	20,62	20,56	20,58	20,63	20,57	20,64	20,57	20,52	20,59	20,66	20,56	20,53	20,59	20,49	20,50	20,56	20,60	20,59	20,57	20,58	20,58	20,58	20,57	20,50	20,51	20,53	20,60	20,65	20,58	20,54	20,55	20,54	20,58	20,61	20,57	20,51	20,54	20,52	20,53	20,53	20,56	20,54	20,49	20,51	20,55	20,57	20,51	20,55	20,56	20,58	20,54	20,49	20,50	20,43	20,53	20,63	20,56	20,55	20,54	20,55	20,54	20,51	20,55	20,57	20,52	20,54	20,54	20,51	20,57	20,58	20,60	20,55	20,48	20,53	20,53	20,51	20,53	20,57	20,53	20,42	20,46	20,54	20,55	20,53	20,51	20,50	20,47	20,50	20,49	20,54	20,58	20,59	20,61	20,47	20,48	20,51	20,50	20,45	20,48	20,54	20,49	20,50	20,44	20,50	20,46	20,51	20,53	20,64	20,61	20,51	20,46	20,53	20,44	20,43	20,49	20,49	20,45	20,47	20,45	20,43	20,47	20,52	20,50	20,58	20,46	20,44	20,48	20,49	20,46	20,48	20,49	20,43	20,46	20,45	20,41	20,41	20,44	20,46	20,66	20,53	20,46	20,50	20,44	20,52	20,45	20,42	20,47	20,47	20,48	20,55	20,56	20,55	20,57	20,53	20,40	20,45	20,49	20,44	20,54	20,58	20,49	20,55	20,55	20,44	20,50	20,53	20,50	20,49	20,43	20,43	20,47	20,54	20,54	20,46	20,41	20,43	20,51	20,57	20,53	20,51	20,45	20,41	20,44	20,44	20,43	20,48	20,53	20,47	20,44	20,47	20,51	20,49	20,51	20,49	20,48	20,47	20,48	20,49	20,44	20,41	20,44	20,45	20,44	20,48	20,53	20,57	20,41	20,29	20,45	20,52	20,51	20,53	20,45	20,36	20,37	20,45	20,43	20,47	20,55	20,57	20,44	20,45	20,54	20,46	20,41	20,45	20,38	20,41	20,47	20,40	20,43	20,42	20,45	20,55	20,38	20,32	20,44	20,49	20,55	20,44	20,33	20,41	20,36	20,44	20,47	20,44	20,46	20,38	20,36	20,44	20,35	20,43	20,48	20,49	20,37	20,36	20,41	20,49	20,57	
20,39	20,35	20,30	20,33	20,41	20,29	20,28	20,35	20,25	20,27	20,36	20,38	20,41	20,35	20,32	20,36	20,41	20,41	20,34	20,43	20,41	20,47	20,45	20,37	20,42	20,47	20,50	20,43	20,45	20,43	20,40	20,52	20,49	20,40	20,49	20,37	20,36	20,39	20,55	20,49	20,42	20,40	20,40	20,41	20,45	20,44	20,50	20,52	20,51	20,54	20,48	20,43	20,43	20,50	20,49	20,57	20,51	20,48	20,46	20,53	20,49	20,47	20,53	20,49	20,41	20,47	20,47	20,39	20,35	20,39	20,48	20,60	20,66	20,60	20,60	20,53	20,49	20,47	20,44	20,43	20,50	20,44	20,38	20,47	20,52	20,47	20,46	20,46	20,43	20,50	20,47	20,41	20,44	20,62	20,57	20,51	20,50	20,51	20,54	20,57	20,47	20,45	20,53	20,54	20,45	20,50	20,50	20,42	20,46	20,50	20,45	20,42	20,47	20,50	20,53	20,51	20,35	20,33	20,44	20,46	20,50	20,54	20,59	20,52	20,53	20,50	20,47	20,46	20,53	20,44	20,48	20,44	20,49	20,53	20,42	20,48	20,55	20,53	20,50	20,52	20,51	20,53	20,60	20,55	20,52	20,47	20,48	20,55	20,47	20,44	20,45	20,51	20,45	20,46	20,46	20,54	20,50	20,52	20,52	20,51	20,51	20,61	20,53	20,48	20,57	20,50	20,49	20,44	20,39	20,42	20,51	20,50	20,58	20,60	20,64	20,52	20,56	20,51	20,47	20,44	20,51	20,61	20,56	20,42	20,47	20,53	20,50	20,52	20,55	20,62	20,57	20,47	20,48	20,50	20,46	20,45	20,55	20,46	20,44	20,57	20,54	20,47	20,52	20,50	20,61	20,52	20,49	20,58	20,48	20,43	20,46	20,51	20,63	20,55	20,46	20,52	20,43	20,48	20,54	20,51	20,55	20,44	20,48	20,56	20,52	20,48	20,52	20,66	20,69	20,61	20,53	20,56	20,54	20,54	20,62	20,59	20,60	20,60	20,60	20,55	20,52	20,59	20,57	20,51	20,58	20,54	20,54	20,56	20,65	20,66	20,57	20,66	20,68	20,60	20,66	20,58	20,51	20,53	20,52	20,55	20,63	20,63	20,66	20,68	20,58	20,46	20,55	20,62	20,61	20,62	20,64	20,67	20,64	20,61	20,63	20,60	20,61	20,68	20,63	20,56	20,64	20,63	20,56	20,61	20,64	20,57	20,49	20,53	20,60	20,65	20,58	20,61	20,58	20,58	20,61	20,62	20,53	20,63	20,64	20,63	20,67	20,57	20,58	20,58	20,61	20,66	20,56	20,59	20,66	20,59	20,58	20,67	20,64	20,66	20,66	20,59	20,57	20,60	20,69	20,62	20,57	20,58	20,59	20,54	20,61	20,63	20,59	20,60	20,61	20,59	20,66	20,63	20,62	20,62	20,63	20,54	20,61	20,73	20,66	20,58	20,62	20,62	20,56	20,57	20,52	20,59	20,68	20,64	20,64	20,60	20,59	20,64	20,60	20,54	20,52	20,55	20,58	20,73	20,66	20,71	20,68	20,56	20,56	20,55	20,58	20,57	20,58	20,60	20,63	20,50	20,49	20,56	20,55	20,62	20,60	20,57	20,51	20,53	20,55	20,50	20,54	20,55	20,57	20,59	20,53	20,54	20,59	20,59	20,58	20,63	20,66	20,58	20,60	20,62	20,57	20,50	20,54	20,55	20,63	20,67	20,65	20,54	20,55	20,56	20,51	20,49	20,52	20,47	20,59	20,59	20,49	20,57	20,60	20,55	20,58	20,49	20,54	20,53	20,55	20,52	20,53	20,62	20,62	20,54	20,52	20,63	20,58	20,58	20,57	20,48	20,51	20,57	20,46	20,42	20,40	20,51	20,63	20,54	20,57	20,59	20,59	20,51	20,50	20,56	20,55	20,57	20,62	20,58	20,47	20,50	20,57	20,62	20,60	20,51	20,57	20,52	20,50	20,60	20,63	20,55	20,37	20,41	20,45	20,52	20,48	20,48	20,50	20,52	20,43	20,52	20,51	20,61	20,64	20,62	20,46	20,48	20,46	20,37	20,49	20,47	20,51	20,52	20,53	20,48	20,49	20,46	20,51	20,51	20,53	20,51	20,49	20,49	20,54	20,50	20,51	20,43	20,50	20,47	20,52	20,52	20,43	20,36	20,37	20,32	20,51	20,54	20,48	20,45	20,41	20,49	20,48	20,41	20,45	20,41	20,45	20,43	20,46	20,38	20,40	20,59	20,60	20,48	20,52	20,49	20,55	20,45	20,41	20,39	20,41	20,44	20,53	20,58	20,45	20,51	20,50	20,50	20,48	20,50	20,53	20,59	20,49	20,44	20,50	20,47	20,43	20,45	20,56	20,56	20,49	20,45	20,40	20,41	20,48	20,53	20,46	20,38	20,41	20,52	20,60	20,55	20,47	20,47	20,38	20,47	20,37	20,35	20,42	20,42	20,40	20,42	20,44	20,53	20,47	20,43	20,49	20,51	20,44	20,48	20,47	20,41	20,45	20,38	20,41	20,48	20,49	20,43	20,45	20,39	20,35	20,40	20,42	20,45	20,46	20,40	20,36	20,33	20,44	20,45	20,45	20,44	20,37	20,36	20,36	20,43	20,42	20,54	20,43	20,41	20,34	20,38	20,48	20,43	20,42	20,34	20,40	20,40	20,33	20,46	20,43	20,40	20,41	20,37	20,43	20,39	20,46	20,46	20,43	20,49	20,46	20,38	20,32	20,39	20,43	20,43	20,39	20,36	20,34	20,42	20,51	20,47	
20,38	20,42	20,39	20,29	20,37	20,32	20,28	20,45	20,34	20,37	20,30	20,27	20,46	20,42	20,41	20,46	20,45	20,47	20,36	20,43	20,44	20,42	20,47	20,52	20,47	20,33	20,40	20,43	20,45	20,43	20,47	20,45	20,53	20,45	20,47	20,48	20,43	20,47	20,51	20,47	20,44	20,47	20,41	20,39	20,42	20,45	20,51	20,51	20,48	20,57	20,52	20,46	20,49	20,54	20,58	20,53	20,51	20,47	20,49	20,50	20,47	20,50	20,46	20,56	20,43	20,32	20,44	20,40	20,39	20,45	20,44	20,64	20,59	20,59	20,51	20,50	20,52	20,46	20,39	20,45	20,41	20,39	20,47	20,43	20,47	20,52	20,48	20,47	20,46	20,52	20,58	20,42	20,43	20,61	20,62	20,54	20,51	20,50	20,56	20,55	20,56	20,56	20,54	20,59	20,58	20,46	20,52	20,43	20,40	20,49	20,50	20,45	20,52	20,55	20,58	20,56	20,47	20,38	20,40	20,50	20,52	20,54	20,59	20,57	20,53	20,54	20,52	20,49	20,48	20,41	20,41	20,40	20,36	20,49	20,49	20,52	20,50	20,44	20,48	20,50	20,44	20,44	20,49	20,53	20,51	20,51	20,48	20,48	20,50	20,51	20,46	20,49	20,49	20,52	20,51	20,49	20,47	20,50	20,52	20,51	20,46	20,58	20,53	20,52	20,57	20,47	20,49	20,51	20,40	20,46	20,59	20,51	20,55	20,65	20,67	20,62	20,60	20,50	20,55	20,52	20,51	20,60	20,56	20,47	20,46	20,50	20,47	20,59	20,59	20,57	20,52	20,50	20,49	20,57	20,49	20,50	20,55	20,54	20,51	20,58	20,60	20,58	20,63	20,60	20,55	20,53	20,50	20,55	20,49	20,41	20,55	20,65	20,61	20,51	20,42	20,48	20,51	20,49	20,57	20,56	20,55	20,55	20,45	20,45	20,53	20,51	20,49	20,56	20,66	20,57	20,51	20,55	20,60	20,49	20,60	20,57	20,60	20,64	20,64	20,57	20,66	20,63	20,60	20,57	20,54	20,53	20,57	20,61	20,60	20,60	20,61	20,66	20,67	20,58	20,58	20,66	20,61	20,58	20,61	20,63	20,56	20,64	20,58	20,53	20,61	20,52	20,55	20,67	20,62	20,67	20,67	20,65	20,60	20,64	20,55	20,50	20,53	20,60	20,61	20,51	20,59	20,66	20,58	20,60	20,63	20,63	20,60	20,59	20,59	20,64	20,63	20,63	20,58	20,53	20,63	20,62	20,55	20,62	20,64	20,63	20,66	20,60	20,62	20,62	20,55	20,59	20,61	20,59	20,65	20,64	20,65	20,72	20,71	20,63	20,66	20,65	20,67	20,69	20,65	20,63	20,63	20,58	20,57	20,57	20,66	20,65	20,63	20,68	20,72	20,62	20,68	20,64	20,66	20,69	20,63	20,56	20,62	20,63	20,64	20,57	20,63	20,64	20,64	20,61	20,53	20,55	20,68	20,65	20,64	20,66	20,66	20,61	20,59	20,54	20,61	20,54	20,52	20,64	20,63	20,65	20,67	20,57	20,61	20,53	20,59	20,66	20,56	20,47	20,62	20,54	20,48	20,57	20,56	20,63	20,62	20,60	20,56	20,58	20,52	20,46	20,57	20,58	20,54	20,53	20,51	20,55	20,55	20,53	20,68	20,64	20,59	20,55	20,57	20,58	20,59	20,63	20,59	20,63	20,63	20,61	20,64	20,61	20,62	20,59	20,50	20,46	20,48	20,45	20,54	20,57	20,51	20,54	20,69	20,61	20,52	20,42	20,54	20,54	20,55	20,56	20,49	20,47	20,58	20,59	20,52	20,62	20,57	20,59	20,58	20,48	20,55	20,56	20,52	20,47	20,42	20,48	20,53	20,50	20,45	20,56	20,56	20,55	20,49	20,61	20,56	20,51	20,53	20,57	20,42	20,42	20,50	20,63	20,61	20,55	20,60	20,54	20,53	20,57	20,58	20,50	20,35	20,46	20,48	20,55	20,52	20,51	20,55	20,63	20,50	20,53	20,60	20,59	20,58	20,53	20,52	20,53	20,54	20,47	20,56	20,59	20,51	20,55	20,56	20,57	20,53	20,50	20,56	20,55	20,50	20,60	20,57	20,52	20,51	20,51	20,56	20,55	20,45	20,41	20,40	20,41	20,40	20,40	20,36	20,29	20,48	20,58	20,55	20,50	20,43	20,45	20,46	20,49	20,44	20,41	20,44	20,46	20,49	20,41	20,44	20,57	20,59	20,49	20,50	20,52	20,55	20,45	20,34	20,47	20,53	20,55	20,52	20,46	20,49	20,58	20,55	20,44	20,44	20,46	20,46	20,53	20,49	20,48	20,43	20,40	20,45	20,51	20,47	20,53	20,45	20,50	20,45	20,43	20,49	20,49	20,50	20,53	20,40	20,51	20,55	20,48	20,50	20,46	20,42	20,43	20,39	20,37	20,41	20,39	20,41	20,44	20,36	20,44	20,49	20,41	20,42	20,51	20,46	20,41	20,48	20,42	20,34	20,33	20,36	20,45	20,49	20,42	20,43	20,46	20,40	20,46	20,44	20,47	20,45	20,37	20,35	20,41	20,46	20,47	20,44	20,43	20,39	20,35	20,39	20,47	20,42	20,39	20,44	20,38	20,31	20,27	20,49	20,46	20,38	20,40	20,45	20,42	20,32	20,42	20,42	20,39	20,39	20,44	20,44	20,41	20,46	20,40	20,42	20,41	20,39	20,36	20,24	20,32	20,37	20,33	20,24	20,30	20,43	20,45	20,47	20,49	
20,41	20,41	20,41	20,38	20,37	20,33	20,28	20,43	20,41	20,38	20,44	20,38	20,34	20,36	20,38	20,45	20,43	20,43	20,25	20,33	20,44	20,44	20,56	20,55	20,45	20,31	20,33	20,41	20,42	20,38	20,33	20,42	20,44	20,46	20,52	20,54	20,47	20,47	20,49	20,44	20,43	20,50	20,44	20,45	20,47	20,38	20,43	20,42	20,40	20,52	20,54	20,46	20,47	20,61	20,59	20,57	20,49	20,41	20,51	20,50	20,51	20,54	20,56	20,51	20,49	20,41	20,53	20,44	20,38	20,51	20,45	20,51	20,55	20,47	20,56	20,44	20,43	20,46	20,52	20,50	20,44	20,38	20,52	20,51	20,50	20,45	20,52	20,42	20,46	20,45	20,52	20,58	20,48	20,51	20,54	20,52	20,47	20,43	20,54	20,49	20,53	20,50	20,50	20,50	20,53	20,49	20,48	20,36	20,40	20,45	20,49	20,53	20,56	20,57	20,60	20,54	20,44	20,47	20,49	20,45	20,50	20,58	20,57	20,53	20,47	20,50	20,53	20,48	20,53	20,50	20,54	20,41	20,41	20,48	20,51	20,53	20,51	20,47	20,50	20,54	20,46	20,37	20,36	20,55	20,53	20,47	20,51	20,54	20,48	20,49	20,55	20,54	20,50	20,57	20,48	20,45	20,51	20,52	20,60	20,54	20,45	20,44	20,51	20,58	20,61	20,52	20,52	20,56	20,45	20,41	20,58	20,52	20,54	20,63	20,59	20,54	20,57	20,46	20,58	20,57	20,44	20,53	20,53	20,47	20,49	20,46	20,49	20,60	20,65	20,62	20,52	20,48	20,46	20,53	20,52	20,54	20,57	20,51	20,52	20,60	20,62	20,60	20,56	20,53	20,49	20,53	20,57	20,50	20,49	20,46	20,60	20,72	20,63	20,58	20,52	20,53	20,58	20,58	20,57	20,66	20,53	20,54	20,53	20,49	20,53	20,54	20,57	20,56	20,58	20,54	20,55	20,59	20,58	20,59	20,57	20,55	20,58	20,66	20,64	20,60	20,65	20,70	20,60	20,68	20,65	20,63	20,57	20,55	20,62	20,60	20,56	20,55	20,54	20,64	20,64	20,63	20,61	20,58	20,59	20,64	20,64	20,61	20,60	20,45	20,56	20,60	20,58	20,67	20,65	20,60	20,65	20,63	20,54	20,59	20,54	20,55	20,57	20,54	20,59	20,56	20,59	20,68	20,66	20,61	20,63	20,69	20,63	20,60	20,63	20,65	20,68	20,71	20,57	20,55	20,63	20,60	20,53	20,56	20,62	20,58	20,68	20,69	20,66	20,61	20,57	20,61	20,60	20,68	20,62	20,56	20,57	20,60	20,60	20,60	20,68	20,61	20,67	20,70	20,73	20,62	20,59	20,59	20,60	20,55	20,65	20,70	20,65	20,66	20,67	20,58	20,60	20,62	20,64	20,63	20,66	20,63	20,56	20,61	20,65	20,65	20,63	20,62	20,60	20,62	20,54	20,57	20,62	20,71	20,62	20,65	20,71	20,61	20,53	20,60	20,59	20,58	20,56	20,62	20,55	20,57	20,63	20,66	20,69	20,65	20,63	20,67	20,57	20,57	20,63	20,57	20,55	20,64	20,57	20,63	20,61	20,53	20,49	20,56	20,51	20,47	20,59	20,55	20,53	20,55	20,63	20,57	20,51	20,45	20,54	20,63	20,60	20,59	20,52	20,54	20,54	20,64	20,56	20,63	20,58	20,56	20,57	20,59	20,65	20,59	20,47	20,46	20,53	20,48	20,49	20,58	20,54	20,56	20,65	20,59	20,58	20,53	20,55	20,53	20,52	20,54	20,56	20,52	20,48	20,53	20,47	20,50	20,44	20,49	20,56	20,49	20,61	20,59	20,49	20,54	20,48	20,47	20,40	20,44	20,57	20,61	20,55	20,54	20,51	20,56	20,55	20,50	20,50	20,54	20,47	20,44	20,49	20,61	20,58	20,41	20,55	20,52	20,42	20,52	20,56	20,57	20,44	20,48	20,57	20,57	20,57	20,55	20,54	20,56	20,57	20,62	20,57	20,52	20,53	20,47	20,45	20,51	20,50	20,57	20,57	20,50	20,48	20,51	20,60	20,52	20,51	20,58	20,53	20,50	20,50	20,49	20,48	20,49	20,51	20,48	20,52	20,50	20,50	20,41	20,38	20,34	20,40	20,41	20,39	20,42	20,47	20,48	20,47	20,46	20,45	20,51	20,55	20,55	20,52	20,48	20,46	20,53	20,50	20,40	20,54	20,56	20,47	20,45	20,45	20,51	20,53	20,44	20,38	20,49	20,53	20,52	20,52	20,43	20,52	20,55	20,52	20,37	20,31	20,46	20,48	20,44	20,47	20,49	20,49	20,40	20,47	20,55	20,49	20,47	20,49	20,50	20,51	20,42	20,48	20,41	20,45	20,49	20,37	20,46	20,53	20,48	20,47	20,42	20,43	20,47	20,49	20,37	20,45	20,49	20,49	20,49	20,48	20,48	20,48	20,46	20,49	20,50	20,44	20,46	20,43	20,38	20,35	20,33	20,43	20,44	20,42	20,45	20,47	20,46	20,48	20,56	20,55	20,49	20,41	20,41	20,42	20,40	20,44	20,42	20,39	20,41	20,42	20,43	20,47	20,50	20,44	20,38	20,39	20,36	20,32	20,39	20,43	20,39	20,37	20,48	20,44	20,51	20,37	20,36	20,37	20,45	20,46	20,38	20,44	20,37	20,41	20,38	20,40	20,40	20,37	20,38	20,42	20,35	20,25	20,30	20,12	20,31	20,43	20,51	20,45	20,49	
20,44	20,31	20,35	20,38	20,42	20,35	20,37	20,40	20,45	20,40	20,48	20,41	20,25	20,24	20,28	20,41	20,41	20,40	20,35	20,36	20,40	20,44	20,50	20,52	20,42	20,39	20,35	20,39	20,38	20,43	20,35	20,40	20,40	20,45	20,51	20,48	20,47	20,48	20,60	20,53	20,49	20,41	20,39	20,41	20,47	20,47	20,47	20,42	20,49	20,49	20,45	20,42	20,44	20,52	20,60	20,59	20,48	20,45	20,59	20,58	20,51	20,48	20,61	20,60	20,40	20,43	20,57	20,48	20,38	20,50	20,45	20,51	20,57	20,57	20,48	20,45	20,41	20,43	20,44	20,53	20,50	20,42	20,48	20,45	20,50	20,50	20,49	20,45	20,40	20,48	20,44	20,49	20,62	20,51	20,52	20,50	20,48	20,48	20,47	20,44	20,50	20,50	20,52	20,43	20,46	20,49	20,56	20,45	20,43	20,44	20,49	20,53	20,51	20,55	20,52	20,43	20,41	20,43	20,49	20,40	20,49	20,55	20,46	20,48	20,49	20,54	20,51	20,51	20,59	20,55	20,57	20,47	20,41	20,55	20,61	20,52	20,49	20,48	20,46	20,48	20,48	20,41	20,39	20,48	20,48	20,47	20,46	20,46	20,54	20,59	20,65	20,58	20,49	20,52	20,52	20,45	20,53	20,52	20,57	20,56	20,45	20,42	20,47	20,60	20,60	20,58	20,55	20,54	20,50	20,53	20,56	20,51	20,55	20,59	20,58	20,50	20,59	20,55	20,58	20,57	20,45	20,52	20,48	20,50	20,47	20,47	20,47	20,57	20,53	20,52	20,55	20,57	20,47	20,51	20,54	20,56	20,55	20,57	20,52	20,55	20,57	20,56	20,55	20,48	20,48	20,54	20,55	20,47	20,49	20,54	20,55	20,59	20,64	20,56	20,57	20,52	20,55	20,60	20,52	20,59	20,61	20,57	20,51	20,51	20,54	20,56	20,55	20,55	20,51	20,53	20,56	20,58	20,50	20,59	20,62	20,54	20,59	20,59	20,59	20,63	20,60	20,61	20,62	20,66	20,67	20,66	20,63	20,57	20,54	20,56	20,53	20,56	20,54	20,64	20,63	20,62	20,65	20,64	20,61	20,56	20,61	20,59	20,62	20,64	20,59	20,63	20,65	20,65	20,69	20,65	20,68	20,67	20,54	20,54	20,50	20,61	20,66	20,56	20,59	20,58	20,63	20,66	20,64	20,62	20,61	20,61	20,60	20,53	20,60	20,63	20,64	20,64	20,71	20,67	20,66	20,61	20,66	20,60	20,54	20,58	20,62	20,64	20,55	20,57	20,56	20,59	20,64	20,68	20,59	20,58	20,61	20,61	20,60	20,61	20,67	20,57	20,53	20,67	20,69	20,61	20,54	20,59	20,66	20,59	20,56	20,68	20,66	20,58	20,61	20,53	20,53	20,64	20,59	20,61	20,64	20,65	20,57	20,60	20,61	20,65	20,65	20,62	20,60	20,63	20,62	20,63	20,62	20,65	20,61	20,57	20,62	20,60	20,54	20,54	20,58	20,59	20,65	20,71	20,59	20,63	20,66	20,64	20,67	20,67	20,62	20,62	20,60	20,62	20,66	20,52	20,53	20,72	20,63	20,65	20,61	20,55	20,52	20,61	20,57	20,51	20,51	20,60	20,59	20,57	20,59	20,56	20,55	20,50	20,54	20,56	20,57	20,57	20,59	20,52	20,53	20,54	20,60	20,57	20,57	20,57	20,58	20,61	20,61	20,57	20,54	20,58	20,54	20,49	20,54	20,61	20,62	20,58	20,62	20,58	20,60	20,54	20,56	20,56	20,56	20,52	20,56	20,58	20,55	20,59	20,51	20,50	20,46	20,48	20,55	20,47	20,59	20,60	20,48	20,49	20,53	20,52	20,52	20,54	20,61	20,63	20,63	20,55	20,52	20,53	20,56	20,52	20,58	20,56	20,49	20,47	20,50	20,66	20,58	20,44	20,49	20,54	20,42	20,45	20,49	20,53	20,55	20,54	20,58	20,56	20,57	20,60	20,54	20,63	20,59	20,64	20,57	20,50	20,52	20,52	20,51	20,52	20,44	20,52	20,60	20,56	20,50	20,51	20,50	20,53	20,56	20,55	20,55	20,51	20,56	20,50	20,47	20,46	20,52	20,46	20,47	20,47	20,47	20,41	20,46	20,50	20,44	20,43	20,41	20,49	20,49	20,38	20,42	20,45	20,48	20,55	20,57	20,51	20,52	20,49	20,55	20,52	20,48	20,40	20,52	20,57	20,45	20,44	20,49	20,48	20,56	20,45	20,35	20,43	20,44	20,41	20,48	20,45	20,56	20,54	20,51	20,42	20,36	20,47	20,53	20,51	20,49	20,49	20,47	20,45	20,42	20,47	20,53	20,47	20,48	20,52	20,54	20,48	20,53	20,46	20,49	20,48	20,43	20,43	20,54	20,47	20,45	20,45	20,41	20,49	20,55	20,43	20,42	20,46	20,45	20,43	20,52	20,55	20,44	20,45	20,44	20,45	20,43	20,44	20,48	20,39	20,44	20,44	20,41	20,42	20,44	20,47	20,52	20,44	20,46	20,58	20,52	20,47	20,42	20,51	20,50	20,50	20,37	20,42	20,34	20,45	20,35	20,39	20,43	20,42	20,33	20,41	20,51	20,39	20,34	20,34	20,39	20,36	20,34	20,43	20,45	20,47	20,40	20,33	20,42	20,33	20,43	20,38	20,36	20,40	20,43	20,39	20,40	20,52	20,37	20,28	20,42	20,31	20,33	20,40	20,47	20,38	20,39	20,45	20,44	20,40	
20,40	20,32	20,30	20,40	20,43	20,38	20,50	20,47	20,45	20,42	20,36	20,40	20,27	20,27	20,33	20,38	20,50	20,38	20,37	20,47	20,49	20,48	20,48	20,45	20,37	20,36	20,48	20,47	20,38	20,36	20,35	20,37	20,37	20,41	20,46	20,42	20,41	20,52	20,57	20,56	20,45	20,51	20,39	20,39	20,41	20,51	20,52	20,46	20,40	20,48	20,50	20,32	20,32	20,50	20,47	20,50	20,47	20,43	20,49	20,52	20,44	20,42	20,50	20,47	20,46	20,45	20,55	20,55	20,41	20,39	20,36	20,46	20,45	20,41	20,47	20,49	20,45	20,47	20,51	20,42	20,51	20,51	20,48	20,40	20,44	20,51	20,50	20,54	20,56	20,51	20,45	20,46	20,56	20,52	20,48	20,41	20,49	20,59	20,48	20,45	20,46	20,56	20,51	20,42	20,40	20,50	20,54	20,43	20,48	20,47	20,52	20,53	20,45	20,40	20,50	20,48	20,38	20,39	20,47	20,41	20,47	20,57	20,47	20,50	20,61	20,54	20,45	20,44	20,53	20,59	20,54	20,48	20,46	20,54	20,58	20,48	20,47	20,47	20,43	20,44	20,49	20,44	20,47	20,52	20,45	20,39	20,44	20,46	20,44	20,51	20,60	20,59	20,57	20,58	20,59	20,51	20,49	20,50	20,44	20,51	20,46	20,50	20,51	20,53	20,57	20,50	20,42	20,48	20,51	20,58	20,56	20,52	20,50	20,53	20,47	20,51	20,58	20,59	20,56	20,57	20,39	20,50	20,53	20,47	20,55	20,52	20,59	20,63	20,44	20,41	20,51	20,56	20,49	20,46	20,53	20,49	20,56	20,62	20,57	20,55	20,53	20,56	20,60	20,53	20,45	20,54	20,54	20,55	20,50	20,54	20,51	20,51	20,60	20,53	20,53	20,54	20,58	20,63	20,52	20,46	20,52	20,62	20,52	20,44	20,53	20,61	20,59	20,62	20,58	20,56	20,58	20,59	20,49	20,51	20,62	20,62	20,64	20,60	20,63	20,65	20,68	20,61	20,55	20,59	20,63	20,57	20,58	20,61	20,55	20,52	20,48	20,57	20,61	20,60	20,64	20,64	20,62	20,67	20,62	20,56	20,60	20,59	20,55	20,60	20,61	20,65	20,68	20,68	20,62	20,61	20,70	20,68	20,64	20,60	20,55	20,61	20,69	20,61	20,59	20,58	20,59	20,59	20,50	20,64	20,59	20,61	20,57	20,51	20,58	20,59	20,61	20,58	20,70	20,69	20,61	20,62	20,60	20,63	20,60	20,66	20,66	20,56	20,57	20,55	20,62	20,52	20,55	20,64	20,63	20,55	20,64	20,66	20,65	20,64	20,62	20,63	20,63	20,67	20,68	20,59	20,53	20,58	20,68	20,59	20,57	20,62	20,63	20,56	20,62	20,57	20,59	20,67	20,64	20,64	20,57	20,53	20,64	20,64	20,57	20,59	20,68	20,68	20,61	20,68	20,72	20,63	20,65	20,62	20,61	20,60	20,55	20,66	20,60	20,57	20,57	20,63	20,62	20,68	20,66	20,63	20,59	20,63	20,57	20,55	20,55	20,61	20,64	20,62	20,59	20,60	20,53	20,61	20,69	20,61	20,65	20,57	20,56	20,58	20,54	20,49	20,50	20,55	20,60	20,59	20,60	20,59	20,67	20,62	20,63	20,62	20,54	20,50	20,50	20,53	20,54	20,58	20,54	20,55	20,54	20,55	20,58	20,59	20,56	20,60	20,55	20,55	20,53	20,59	20,60	20,61	20,59	20,55	20,56	20,60	20,62	20,60	20,57	20,59	20,54	20,52	20,49	20,49	20,60	20,66	20,64	20,61	20,54	20,49	20,53	20,57	20,58	20,62	20,51	20,49	20,47	20,48	20,51	20,52	20,57	20,55	20,57	20,54	20,53	20,53	20,51	20,45	20,48	20,62	20,53	20,48	20,51	20,56	20,58	20,44	20,53	20,55	20,51	20,52	20,44	20,49	20,48	20,54	20,59	20,50	20,43	20,53	20,57	20,58	20,59	20,53	20,53	20,47	20,52	20,62	20,57	20,51	20,39	20,44	20,52	20,54	20,50	20,53	20,54	20,50	20,55	20,56	20,59	20,57	20,56	20,53	20,46	20,45	20,51	20,41	20,45	20,51	20,42	20,44	20,50	20,51	20,50	20,46	20,47	20,46	20,50	20,38	20,42	20,52	20,54	20,50	20,47	20,49	20,47	20,44	20,44	20,50	20,41	20,43	20,47	20,49	20,42	20,49	20,52	20,50	20,51	20,50	20,43	20,40	20,35	20,36	20,51	20,51	20,45	20,53	20,51	20,42	20,37	20,41	20,44	20,45	20,51	20,52	20,46	20,49	20,38	20,44	20,46	20,44	20,43	20,46	20,48	20,50	20,42	20,44	20,49	20,53	20,44	20,45	20,51	20,39	20,48	20,46	20,45	20,47	20,42	20,38	20,41	20,48	20,43	20,43	20,48	20,46	20,42	20,39	20,43	20,39	20,46	20,49	20,44	20,37	20,36	20,44	20,45	20,45	20,45	20,45	20,44	20,43	20,45	20,43	20,49	20,46	20,42	20,43	20,47	20,42	20,38	20,46	20,45	20,44	20,37	20,38	20,41	20,39	20,36	20,46	20,49	20,42	20,30	20,36	20,44	20,40	20,38	20,45	20,47	20,40	20,35	20,32	20,50	20,46	20,37	20,36	20,41	20,35	20,40	20,37	20,30	20,40	20,33	20,25	20,34	20,39	20,40	20,38	20,38	20,45	20,38	20,46	20,43	20,43	
20,37	20,35	20,36	20,32	20,42	20,39	20,42	20,45	20,34	20,32	20,26	20,39	20,41	20,32	20,36	20,35	20,41	20,46	20,37	20,41	20,46	20,43	20,45	20,53	20,51	20,43	20,46	20,42	20,30	20,29	20,46	20,40	20,40	20,49	20,50	20,50	20,49	20,59	20,61	20,50	20,44	20,52	20,52	20,40	20,49	20,45	20,49	20,53	20,36	20,36	20,46	20,36	20,31	20,40	20,47	20,41	20,45	20,53	20,58	20,58	20,52	20,48	20,50	20,45	20,48	20,47	20,47	20,47	20,36	20,33	20,44	20,49	20,50	20,48	20,41	20,52	20,40	20,41	20,52	20,47	20,46	20,46	20,55	20,45	20,45	20,41	20,46	20,46	20,54	20,51	20,47	20,48	20,56	20,46	20,42	20,41	20,44	20,53	20,50	20,43	20,43	20,47	20,51	20,44	20,39	20,41	20,49	20,37	20,52	20,59	20,51	20,51	20,52	20,46	20,45	20,49	20,48	20,39	20,47	20,40	20,46	20,63	20,53	20,52	20,56	20,57	20,47	20,40	20,47	20,48	20,49	20,51	20,53	20,45	20,55	20,49	20,54	20,58	20,57	20,53	20,50	20,52	20,55	20,56	20,56	20,42	20,50	20,50	20,38	20,47	20,53	20,56	20,56	20,53	20,60	20,51	20,43	20,50	20,49	20,34	20,39	20,58	20,50	20,53	20,53	20,55	20,51	20,50	20,49	20,53	20,60	20,58	20,55	20,59	20,53	20,49	20,57	20,59	20,60	20,53	20,43	20,54	20,52	20,46	20,50	20,52	20,48	20,55	20,47	20,52	20,46	20,53	20,52	20,50	20,54	20,58	20,61	20,59	20,53	20,52	20,53	20,49	20,56	20,53	20,45	20,56	20,61	20,57	20,47	20,41	20,43	20,50	20,63	20,56	20,50	20,55	20,60	20,61	20,53	20,52	20,50	20,55	20,52	20,56	20,55	20,64	20,57	20,59	20,59	20,56	20,53	20,54	20,50	20,48	20,56	20,55	20,63	20,58	20,56	20,55	20,58	20,57	20,54	20,55	20,57	20,57	20,59	20,61	20,59	20,54	20,56	20,61	20,58	20,54	20,60	20,66	20,62	20,66	20,63	20,58	20,61	20,56	20,58	20,60	20,54	20,66	20,64	20,66	20,60	20,61	20,67	20,66	20,59	20,64	20,60	20,62	20,72	20,70	20,60	20,65	20,56	20,56	20,49	20,53	20,54	20,62	20,64	20,54	20,64	20,62	20,66	20,63	20,58	20,63	20,58	20,60	20,55	20,52	20,61	20,62	20,66	20,56	20,58	20,64	20,71	20,63	20,52	20,57	20,58	20,57	20,65	20,65	20,65	20,66	20,61	20,63	20,69	20,68	20,69	20,63	20,59	20,61	20,63	20,55	20,63	20,65	20,62	20,65	20,63	20,62	20,59	20,68	20,63	20,66	20,60	20,59	20,64	20,66	20,59	20,59	20,72	20,75	20,67	20,67	20,71	20,67	20,65	20,59	20,56	20,61	20,65	20,65	20,61	20,55	20,58	20,64	20,65	20,61	20,64	20,67	20,61	20,62	20,59	20,50	20,51	20,63	20,63	20,55	20,57	20,61	20,64	20,56	20,62	20,59	20,58	20,52	20,51	20,50	20,47	20,49	20,46	20,51	20,52	20,63	20,65	20,62	20,64	20,64	20,65	20,62	20,56	20,53	20,59	20,62	20,59	20,61	20,55	20,57	20,53	20,55	20,59	20,54	20,49	20,60	20,60	20,54	20,51	20,56	20,61	20,59	20,64	20,59	20,57	20,57	20,55	20,46	20,55	20,55	20,56	20,49	20,52	20,53	20,48	20,58	20,60	20,58	20,58	20,60	20,50	20,56	20,56	20,51	20,53	20,50	20,50	20,56	20,50	20,48	20,51	20,66	20,57	20,49	20,55	20,57	20,53	20,47	20,49	20,59	20,53	20,45	20,48	20,49	20,49	20,52	20,55	20,54	20,52	20,61	20,54	20,48	20,49	20,44	20,50	20,53	20,51	20,50	20,54	20,61	20,49	20,49	20,49	20,49	20,53	20,58	20,54	20,52	20,42	20,44	20,56	20,51	20,53	20,53	20,53	20,57	20,47	20,51	20,63	20,54	20,54	20,54	20,47	20,42	20,51	20,47	20,42	20,44	20,45	20,51	20,56	20,50	20,45	20,46	20,48	20,51	20,50	20,42	20,48	20,48	20,49	20,51	20,51	20,42	20,44	20,51	20,48	20,47	20,53	20,47	20,42	20,54	20,49	20,46	20,47	20,48	20,45	20,52	20,50	20,45	20,42	20,42	20,51	20,45	20,50	20,57	20,51	20,46	20,38	20,41	20,42	20,45	20,43	20,49	20,52	20,49	20,40	20,44	20,49	20,42	20,48	20,46	20,47	20,52	20,48	20,42	20,40	20,50	20,49	20,42	20,42	20,38	20,44	20,49	20,43	20,47	20,39	20,26	20,38	20,42	20,42	20,38	20,42	20,39	20,42	20,41	20,44	20,41	20,41	20,55	20,48	20,40	20,38	20,37	20,42	20,51	20,47	20,43	20,42	20,38	20,42	20,54	20,59	20,60	20,45	20,42	20,45	20,44	20,48	20,45	20,44	20,39	20,47	20,40	20,37	20,39	20,38	20,44	20,45	20,37	20,33	20,42	20,46	20,39	20,37	20,42	20,45	20,44	20,40	20,36	20,52	20,45	20,41	20,36	20,51	20,39	20,34	20,38	20,26	20,29	20,29	20,41	20,41	20,38	20,42	20,34	20,36	20,40	20,44	20,47	20,43	20,42	
20,36	20,37	20,34	20,37	20,36	20,35	20,51	20,41	20,28	20,36	20,33	20,36	20,44	20,37	20,37	20,36	20,38	20,35	20,36	20,35	20,38	20,46	20,38	20,45	20,51	20,39	20,46	20,41	20,37	20,40	20,43	20,43	20,39	20,47	20,42	20,41	20,42	20,44	20,56	20,40	20,47	20,53	20,44	20,41	20,48	20,52	20,58	20,59	20,46	20,50	20,53	20,46	20,43	20,52	20,51	20,44	20,47	20,56	20,62	20,59	20,53	20,48	20,59	20,52	20,35	20,31	20,45	20,42	20,41	20,46	20,43	20,50	20,59	20,54	20,43	20,40	20,41	20,37	20,50	20,51	20,38	20,39	20,55	20,47	20,44	20,41	20,48	20,56	20,53	20,48	20,47	20,45	20,58	20,58	20,43	20,54	20,53	20,51	20,46	20,46	20,42	20,46	20,45	20,47	20,40	20,40	20,42	20,39	20,48	20,51	20,39	20,48	20,50	20,51	20,51	20,46	20,44	20,45	20,51	20,36	20,42	20,51	20,54	20,59	20,52	20,58	20,53	20,41	20,47	20,49	20,46	20,43	20,47	20,52	20,55	20,53	20,48	20,57	20,56	20,43	20,43	20,46	20,53	20,54	20,50	20,52	20,51	20,49	20,48	20,50	20,52	20,47	20,50	20,54	20,59	20,59	20,45	20,45	20,46	20,46	20,42	20,55	20,53	20,62	20,52	20,47	20,57	20,55	20,45	20,48	20,59	20,58	20,50	20,54	20,61	20,56	20,60	20,58	20,59	20,52	20,46	20,59	20,57	20,46	20,54	20,51	20,46	20,48	20,48	20,54	20,49	20,48	20,59	20,49	20,54	20,60	20,62	20,62	20,53	20,54	20,54	20,44	20,55	20,59	20,47	20,44	20,54	20,64	20,61	20,44	20,43	20,61	20,61	20,58	20,57	20,55	20,60	20,58	20,54	20,60	20,59	20,50	20,51	20,50	20,58	20,58	20,56	20,58	20,66	20,68	20,62	20,54	20,55	20,66	20,68	20,59	20,52	20,60	20,63	20,58	20,58	20,55	20,57	20,57	20,62	20,60	20,61	20,64	20,57	20,61	20,57	20,63	20,66	20,55	20,61	20,67	20,58	20,61	20,60	20,56	20,67	20,60	20,59	20,65	20,59	20,69	20,62	20,65	20,61	20,58	20,62	20,61	20,60	20,62	20,61	20,61	20,69	20,67	20,60	20,57	20,58	20,56	20,56	20,58	20,52	20,54	20,67	20,60	20,58	20,56	20,59	20,65	20,57	20,60	20,60	20,54	20,56	20,55	20,52	20,59	20,64	20,62	20,62	20,59	20,64	20,70	20,61	20,66	20,62	20,54	20,63	20,61	20,67	20,68	20,64	20,54	20,53	20,66	20,69	20,61	20,57	20,57	20,65	20,58	20,65	20,64	20,69	20,65	20,63	20,62	20,60	20,68	20,71	20,65	20,62	20,67	20,62	20,66	20,65	20,59	20,63	20,68	20,63	20,62	20,61	20,60	20,64	20,55	20,59	20,64	20,70	20,66	20,60	20,56	20,59	20,54	20,69	20,69	20,63	20,66	20,69	20,65	20,62	20,53	20,50	20,62	20,57	20,59	20,60	20,55	20,54	20,61	20,60	20,66	20,68	20,64	20,55	20,57	20,52	20,48	20,53	20,56	20,59	20,61	20,60	20,53	20,58	20,65	20,60	20,57	20,58	20,57	20,60	20,64	20,64	20,59	20,55	20,54	20,58	20,55	20,56	20,59	20,56	20,61	20,61	20,55	20,56	20,54	20,62	20,64	20,65	20,60	20,56	20,58	20,56	20,48	20,48	20,58	20,55	20,59	20,56	20,51	20,45	20,54	20,59	20,52	20,54	20,59	20,54	20,52	20,55	20,46	20,57	20,55	20,52	20,59	20,53	20,48	20,53	20,61	20,64	20,50	20,52	20,59	20,52	20,48	20,53	20,54	20,51	20,46	20,51	20,59	20,51	20,56	20,60	20,46	20,45	20,60	20,58	20,57	20,53	20,53	20,53	20,55	20,50	20,47	20,52	20,58	20,50	20,47	20,52	20,46	20,52	20,52	20,43	20,50	20,47	20,38	20,49	20,51	20,56	20,60	20,60	20,54	20,47	20,53	20,50	20,46	20,45	20,53	20,50	20,52	20,53	20,41	20,48	20,50	20,50	20,45	20,42	20,48	20,48	20,47	20,42	20,47	20,46	20,44	20,50	20,49	20,48	20,48	20,46	20,47	20,39	20,47	20,56	20,58	20,52	20,41	20,39	20,54	20,54	20,55	20,43	20,49	20,52	20,46	20,48	20,43	20,42	20,44	20,49	20,47	20,54	20,58	20,50	20,42	20,48	20,42	20,42	20,53	20,56	20,55	20,54	20,52	20,48	20,52	20,50	20,45	20,46	20,49	20,48	20,55	20,54	20,47	20,45	20,52	20,53	20,47	20,41	20,39	20,50	20,59	20,49	20,49	20,45	20,33	20,35	20,44	20,46	20,41	20,46	20,50	20,44	20,50	20,41	20,35	20,35	20,48	20,52	20,46	20,42	20,38	20,32	20,47	20,52	20,42	20,41	20,40	20,43	20,58	20,50	20,50	20,47	20,43	20,45	20,44	20,39	20,40	20,38	20,40	20,44	20,43	20,40	20,39	20,35	20,40	20,40	20,42	20,39	20,40	20,45	20,40	20,39	20,35	20,41	20,45	20,36	20,35	20,39	20,33	20,33	20,39	20,41	20,37	20,36	20,47	20,33	20,31	20,28	20,44	20,44	20,27	20,36	20,37	20,35	20,43	20,36	20,48	20,45	20,45	
20,35	20,28	20,32	20,39	20,44	20,42	20,40	20,44	20,42	20,41	20,34	20,37	20,36	20,25	20,32	20,42	20,42	20,44	20,34	20,37	20,36	20,46	20,44	20,44	20,43	20,40	20,48	20,46	20,47	20,51	20,43	20,33	20,28	20,38	20,41	20,34	20,40	20,33	20,41	20,41	20,42	20,48	20,39	20,40	20,52	20,51	20,56	20,52	20,44	20,46	20,55	20,53	20,58	20,49	20,50	20,47	20,49	20,49	20,60	20,48	20,44	20,49	20,53	20,50	20,34	20,38	20,53	20,57	20,47	20,49	20,50	20,48	20,51	20,45	20,40	20,39	20,46	20,46	20,57	20,60	20,44	20,41	20,57	20,45	20,44	20,45	20,44	20,53	20,48	20,41	20,52	20,51	20,55	20,51	20,44	20,53	20,53	20,48	20,47	20,40	20,48	20,45	20,50	20,45	20,47	20,44	20,46	20,45	20,56	20,51	20,42	20,50	20,54	20,52	20,49	20,38	20,44	20,46	20,46	20,37	20,49	20,55	20,54	20,59	20,57	20,60	20,59	20,50	20,47	20,53	20,56	20,51	20,46	20,54	20,55	20,52	20,52	20,50	20,48	20,36	20,42	20,42	20,44	20,48	20,47	20,52	20,46	20,39	20,56	20,60	20,48	20,46	20,51	20,50	20,54	20,53	20,52	20,62	20,47	20,39	20,40	20,52	20,44	20,53	20,48	20,44	20,48	20,49	20,51	20,44	20,48	20,52	20,46	20,50	20,53	20,53	20,56	20,57	20,55	20,59	20,51	20,52	20,56	20,50	20,52	20,52	20,51	20,53	20,59	20,59	20,58	20,61	20,65	20,66	20,54	20,62	20,62	20,63	20,57	20,50	20,59	20,53	20,49	20,56	20,53	20,47	20,50	20,52	20,60	20,51	20,54	20,64	20,61	20,61	20,64	20,52	20,62	20,62	20,51	20,58	20,61	20,59	20,58	20,51	20,47	20,57	20,54	20,52	20,57	20,62	20,57	20,58	20,57	20,64	20,63	20,58	20,54	20,59	20,70	20,60	20,53	20,56	20,55	20,57	20,56	20,62	20,57	20,59	20,57	20,50	20,56	20,57	20,62	20,57	20,59	20,64	20,62	20,64	20,69	20,61	20,60	20,65	20,61	20,61	20,59	20,60	20,60	20,67	20,63	20,54	20,59	20,64	20,61	20,62	20,53	20,61	20,69	20,62	20,65	20,59	20,59	20,58	20,59	20,68	20,63	20,60	20,63	20,59	20,60	20,66	20,66	20,65	20,58	20,60	20,62	20,60	20,49	20,59	20,56	20,55	20,58	20,58	20,63	20,58	20,55	20,63	20,63	20,69	20,69	20,62	20,59	20,59	20,61	20,71	20,71	20,67	20,61	20,66	20,62	20,56	20,60	20,60	20,71	20,64	20,65	20,64	20,69	20,66	20,57	20,55	20,57	20,61	20,70	20,71	20,64	20,65	20,62	20,63	20,74	20,61	20,58	20,67	20,65	20,66	20,61	20,60	20,71	20,74	20,67	20,74	20,70	20,68	20,61	20,60	20,59	20,57	20,60	20,67	20,64	20,63	20,66	20,62	20,62	20,56	20,52	20,55	20,64	20,59	20,57	20,56	20,46	20,53	20,57	20,68	20,65	20,63	20,52	20,59	20,64	20,54	20,57	20,59	20,60	20,61	20,62	20,61	20,58	20,60	20,65	20,68	20,66	20,60	20,62	20,69	20,62	20,68	20,59	20,56	20,59	20,63	20,67	20,67	20,61	20,58	20,48	20,47	20,46	20,58	20,62	20,63	20,59	20,52	20,53	20,53	20,59	20,49	20,48	20,56	20,61	20,55	20,56	20,49	20,46	20,57	20,54	20,48	20,51	20,55	20,58	20,51	20,53	20,46	20,52	20,55	20,51	20,50	20,51	20,48	20,55	20,57	20,54	20,53	20,48	20,46	20,56	20,50	20,51	20,57	20,57	20,49	20,55	20,63	20,58	20,54	20,56	20,47	20,47	20,57	20,60	20,58	20,55	20,54	20,57	20,55	20,57	20,51	20,46	20,60	20,52	20,43	20,44	20,44	20,49	20,57	20,50	20,51	20,47	20,38	20,47	20,57	20,58	20,55	20,60	20,56	20,54	20,60	20,56	20,51	20,46	20,46	20,45	20,52	20,53	20,46	20,40	20,47	20,54	20,51	20,46	20,46	20,49	20,45	20,42	20,47	20,49	20,48	20,50	20,53	20,51	20,41	20,39	20,47	20,45	20,37	20,52	20,57	20,55	20,46	20,35	20,52	20,59	20,51	20,47	20,46	20,46	20,48	20,47	20,46	20,45	20,46	20,50	20,48	20,49	20,56	20,55	20,44	20,44	20,40	20,49	20,52	20,48	20,56	20,56	20,52	20,49	20,56	20,53	20,47	20,45	20,49	20,54	20,45	20,49	20,45	20,50	20,48	20,41	20,50	20,47	20,43	20,43	20,49	20,53	20,44	20,45	20,44	20,42	20,44	20,47	20,40	20,42	20,56	20,45	20,49	20,49	20,41	20,40	20,47	20,50	20,48	20,32	20,32	20,40	20,48	20,42	20,40	20,45	20,43	20,39	20,43	20,47	20,43	20,45	20,49	20,53	20,45	20,32	20,35	20,35	20,41	20,43	20,49	20,49	20,41	20,30	20,39	20,45	20,39	20,45	20,41	20,52	20,46	20,37	20,32	20,35	20,39	20,29	20,29	20,36	20,37	20,35	20,40	20,47	20,45	20,43	20,48	20,44	20,36	20,33	20,35	20,34	20,24	20,36	20,38	20,27	20,22	20,24	20,38	20,46	20,41	
20,42	20,39	20,36	20,42	20,38	20,39	20,40	20,32	20,39	20,36	20,32	20,36	20,40	20,35	20,42	20,39	20,44	20,46	20,34	20,44	20,41	20,44	20,49	20,47	20,45	20,39	20,46	20,42	20,44	20,55	20,51	20,39	20,27	20,32	20,43	20,40	20,35	20,41	20,43	20,43	20,43	20,39	20,35	20,40	20,55	20,51	20,43	20,48	20,39	20,43	20,53	20,45	20,40	20,42	20,43	20,45	20,47	20,54	20,48	20,47	20,44	20,51	20,47	20,40	20,34	20,41	20,52	20,53	20,54	20,45	20,46	20,51	20,50	20,46	20,42	20,42	20,46	20,50	20,46	20,53	20,46	20,46	20,61	20,53	20,43	20,50	20,51	20,50	20,44	20,38	20,45	20,49	20,46	20,49	20,39	20,48	20,48	20,46	20,49	20,48	20,56	20,48	20,49	20,47	20,47	20,42	20,48	20,53	20,53	20,48	20,44	20,48	20,47	20,44	20,50	20,47	20,46	20,44	20,44	20,35	20,42	20,62	20,55	20,50	20,60	20,55	20,50	20,52	20,50	20,48	20,51	20,47	20,52	20,53	20,52	20,52	20,56	20,56	20,48	20,39	20,45	20,50	20,45	20,43	20,42	20,51	20,50	20,40	20,43	20,44	20,44	20,56	20,55	20,41	20,43	20,43	20,43	20,60	20,60	20,46	20,41	20,50	20,47	20,49	20,52	20,51	20,45	20,50	20,57	20,55	20,48	20,52	20,52	20,52	20,53	20,49	20,52	20,49	20,58	20,57	20,52	20,52	20,49	20,46	20,54	20,55	20,50	20,52	20,56	20,66	20,60	20,58	20,59	20,52	20,53	20,62	20,65	20,53	20,53	20,57	20,55	20,52	20,47	20,49	20,58	20,57	20,60	20,58	20,62	20,53	20,55	20,57	20,58	20,61	20,61	20,58	20,59	20,63	20,57	20,55	20,53	20,55	20,59	20,58	20,54	20,53	20,56	20,59	20,52	20,49	20,55	20,59	20,53	20,59	20,53	20,52	20,58	20,58	20,64	20,61	20,59	20,66	20,64	20,65	20,64	20,62	20,56	20,59	20,57	20,56	20,52	20,63	20,61	20,67	20,66	20,68	20,71	20,68	20,66	20,62	20,60	20,64	20,59	20,54	20,54	20,59	20,58	20,67	20,62	20,50	20,63	20,63	20,63	20,71	20,65	20,64	20,63	20,64	20,62	20,63	20,59	20,64	20,65	20,62	20,71	20,71	20,64	20,56	20,56	20,64	20,64	20,64	20,60	20,61	20,67	20,70	20,61	20,55	20,58	20,60	20,61	20,58	20,65	20,65	20,64	20,60	20,61	20,69	20,63	20,60	20,61	20,65	20,65	20,66	20,71	20,66	20,70	20,70	20,64	20,58	20,58	20,60	20,65	20,65	20,62	20,64	20,63	20,68	20,65	20,63	20,54	20,65	20,66	20,73	20,65	20,56	20,54	20,63	20,72	20,67	20,57	20,62	20,64	20,67	20,65	20,63	20,71	20,80	20,69	20,68	20,70	20,63	20,56	20,57	20,67	20,58	20,56	20,57	20,61	20,65	20,66	20,73	20,66	20,56	20,52	20,60	20,64	20,63	20,60	20,57	20,53	20,55	20,57	20,61	20,59	20,60	20,53	20,56	20,61	20,54	20,63	20,63	20,59	20,64	20,73	20,63	20,63	20,67	20,65	20,69	20,66	20,57	20,55	20,56	20,55	20,62	20,59	20,57	20,61	20,71	20,71	20,63	20,59	20,58	20,49	20,47	20,49	20,49	20,62	20,64	20,58	20,60	20,59	20,53	20,54	20,49	20,54	20,51	20,54	20,56	20,50	20,49	20,52	20,63	20,63	20,59	20,53	20,58	20,56	20,54	20,52	20,51	20,52	20,53	20,52	20,56	20,49	20,45	20,51	20,54	20,56	20,53	20,54	20,46	20,53	20,58	20,50	20,52	20,58	20,56	20,47	20,62	20,56	20,57	20,58	20,50	20,51	20,55	20,57	20,55	20,56	20,49	20,51	20,45	20,51	20,54	20,48	20,50	20,45	20,43	20,43	20,41	20,50	20,54	20,55	20,52	20,46	20,45	20,58	20,56	20,54	20,51	20,49	20,46	20,53	20,62	20,52	20,50	20,52	20,48	20,49	20,46	20,48	20,42	20,46	20,45	20,49	20,42	20,46	20,46	20,43	20,46	20,38	20,48	20,52	20,52	20,53	20,55	20,49	20,37	20,46	20,45	20,46	20,48	20,48	20,54	20,54	20,52	20,40	20,44	20,57	20,45	20,46	20,48	20,49	20,43	20,41	20,51	20,55	20,42	20,46	20,44	20,46	20,62	20,52	20,44	20,53	20,44	20,44	20,50	20,42	20,41	20,55	20,51	20,44	20,51	20,56	20,45	20,45	20,49	20,53	20,44	20,36	20,39	20,50	20,44	20,46	20,53	20,49	20,48	20,44	20,42	20,45	20,41	20,34	20,36	20,37	20,44	20,41	20,40	20,40	20,48	20,45	20,34	20,44	20,39	20,42	20,52	20,49	20,42	20,35	20,35	20,42	20,40	20,38	20,35	20,43	20,48	20,34	20,40	20,37	20,34	20,33	20,40	20,48	20,42	20,37	20,42	20,35	20,49	20,52	20,43	20,42	20,42	20,25	20,28	20,45	20,41	20,39	20,43	20,33	20,29	20,33	20,27	20,34	20,34	20,30	20,36	20,36	20,32	20,38	20,40	20,48	20,43	20,45	20,46	20,37	20,39	20,33	20,45	20,38	20,28	20,35	20,43	20,33	20,28	20,36	20,40	20,39	20,43	
20,37	20,42	20,44	20,44	20,37	20,35	20,39	20,42	20,37	20,38	20,28	20,39	20,46	20,45	20,42	20,50	20,41	20,42	20,33	20,45	20,49	20,39	20,49	20,45	20,47	20,43	20,39	20,40	20,47	20,45	20,45	20,47	20,47	20,43	20,46	20,46	20,36	20,36	20,49	20,45	20,37	20,47	20,36	20,35	20,58	20,49	20,53	20,46	20,40	20,45	20,49	20,41	20,32	20,37	20,46	20,48	20,47	20,55	20,56	20,44	20,49	20,55	20,50	20,49	20,51	20,50	20,45	20,45	20,49	20,52	20,45	20,49	20,51	20,44	20,45	20,51	20,47	20,46	20,40	20,42	20,49	20,48	20,51	20,50	20,47	20,45	20,49	20,53	20,43	20,42	20,41	20,46	20,49	20,54	20,54	20,49	20,43	20,41	20,53	20,53	20,55	20,51	20,48	20,47	20,55	20,39	20,38	20,45	20,46	20,46	20,44	20,48	20,52	20,46	20,49	20,54	20,43	20,47	20,44	20,38	20,43	20,49	20,54	20,47	20,52	20,50	20,44	20,40	20,48	20,46	20,50	20,42	20,39	20,51	20,56	20,54	20,57	20,52	20,53	20,44	20,54	20,50	20,51	20,49	20,45	20,42	20,48	20,51	20,44	20,41	20,40	20,49	20,52	20,46	20,49	20,51	20,45	20,58	20,54	20,47	20,46	20,52	20,50	20,50	20,56	20,50	20,50	20,55	20,61	20,56	20,51	20,45	20,48	20,48	20,47	20,52	20,61	20,46	20,52	20,59	20,58	20,54	20,52	20,45	20,49	20,56	20,54	20,46	20,45	20,51	20,52	20,58	20,67	20,52	20,45	20,52	20,57	20,52	20,47	20,55	20,49	20,48	20,52	20,56	20,56	20,59	20,61	20,63	20,60	20,45	20,54	20,55	20,50	20,51	20,56	20,56	20,62	20,58	20,56	20,55	20,51	20,60	20,57	20,57	20,58	20,59	20,64	20,64	20,54	20,52	20,64	20,65	20,47	20,60	20,62	20,64	20,63	20,61	20,59	20,55	20,61	20,64	20,63	20,66	20,65	20,60	20,61	20,64	20,62	20,60	20,58	20,58	20,64	20,63	20,68	20,75	20,70	20,66	20,65	20,57	20,57	20,64	20,70	20,61	20,55	20,66	20,64	20,62	20,57	20,54	20,65	20,67	20,63	20,71	20,76	20,64	20,65	20,61	20,63	20,58	20,61	20,73	20,64	20,61	20,63	20,59	20,59	20,60	20,59	20,58	20,62	20,67	20,64	20,61	20,67	20,66	20,62	20,67	20,65	20,69	20,64	20,58	20,65	20,67	20,62	20,59	20,53	20,58	20,62	20,67	20,72	20,69	20,64	20,68	20,65	20,58	20,65	20,75	20,66	20,60	20,60	20,62	20,67	20,68	20,64	20,62	20,64	20,65	20,68	20,64	20,58	20,68	20,75	20,71	20,63	20,61	20,58	20,64	20,62	20,68	20,72	20,65	20,58	20,64	20,62	20,64	20,75	20,79	20,70	20,63	20,68	20,66	20,58	20,52	20,58	20,63	20,59	20,65	20,68	20,68	20,73	20,79	20,66	20,57	20,59	20,67	20,67	20,62	20,58	20,55	20,58	20,62	20,63	20,66	20,67	20,63	20,62	20,60	20,60	20,48	20,57	20,59	20,56	20,60	20,65	20,53	20,60	20,67	20,70	20,70	20,59	20,58	20,51	20,47	20,53	20,55	20,55	20,58	20,64	20,61	20,66	20,56	20,47	20,54	20,52	20,59	20,50	20,47	20,55	20,63	20,61	20,62	20,63	20,55	20,50	20,51	20,55	20,52	20,53	20,58	20,53	20,51	20,54	20,61	20,60	20,61	20,57	20,55	20,58	20,58	20,55	20,56	20,59	20,57	20,53	20,59	20,53	20,47	20,51	20,51	20,59	20,55	20,50	20,52	20,60	20,58	20,58	20,58	20,57	20,55	20,54	20,57	20,61	20,56	20,53	20,49	20,45	20,57	20,58	20,57	20,57	20,52	20,47	20,53	20,54	20,49	20,46	20,48	20,41	20,43	20,53	20,51	20,50	20,49	20,54	20,57	20,46	20,43	20,53	20,54	20,48	20,42	20,41	20,42	20,45	20,60	20,57	20,45	20,46	20,49	20,44	20,49	20,50	20,43	20,54	20,55	20,55	20,47	20,41	20,42	20,43	20,44	20,38	20,42	20,51	20,52	20,49	20,53	20,47	20,45	20,52	20,49	20,46	20,45	20,48	20,45	20,49	20,51	20,49	20,50	20,48	20,47	20,56	20,54	20,50	20,50	20,39	20,42	20,54	20,45	20,43	20,40	20,42	20,56	20,52	20,46	20,50	20,46	20,42	20,39	20,45	20,44	20,45	20,52	20,47	20,51	20,64	20,46	20,45	20,49	20,55	20,54	20,49	20,40	20,48	20,47	20,51	20,54	20,50	20,48	20,49	20,46	20,50	20,49	20,45	20,40	20,40	20,50	20,44	20,46	20,46	20,42	20,49	20,33	20,40	20,43	20,43	20,52	20,44	20,40	20,42	20,41	20,48	20,44	20,35	20,42	20,48	20,52	20,37	20,42	20,45	20,44	20,33	20,30	20,41	20,47	20,42	20,49	20,48	20,49	20,44	20,48	20,39	20,29	20,34	20,33	20,39	20,35	20,35	20,29	20,20	20,23	20,29	20,28	20,30	20,34	20,23	20,29	20,41	20,38	20,37	20,37	20,45	20,42	20,45	20,44	20,36	20,36	20,39	20,41	20,46	20,41	20,35	20,37	20,44	20,41	20,43	20,44	20,36	20,47	
20,27	20,35	20,34	20,39	20,36	20,36	20,46	20,47	20,48	20,37	20,31	20,39	20,43	20,50	20,46	20,44	20,41	20,38	20,34	20,47	20,47	20,39	20,41	20,37	20,45	20,54	20,45	20,37	20,50	20,57	20,45	20,45	20,40	20,46	20,51	20,48	20,46	20,44	20,60	20,57	20,50	20,58	20,45	20,36	20,58	20,45	20,47	20,53	20,41	20,49	20,48	20,36	20,42	20,42	20,41	20,52	20,47	20,49	20,52	20,45	20,48	20,48	20,57	20,46	20,45	20,53	20,54	20,50	20,48	20,48	20,45	20,56	20,55	20,46	20,47	20,50	20,44	20,36	20,46	20,45	20,46	20,43	20,43	20,46	20,38	20,45	20,50	20,51	20,48	20,47	20,48	20,46	20,57	20,53	20,48	20,52	20,49	20,45	20,54	20,50	20,44	20,43	20,50	20,47	20,52	20,43	20,39	20,40	20,47	20,48	20,43	20,50	20,53	20,53	20,50	20,56	20,46	20,45	20,48	20,38	20,46	20,49	20,46	20,51	20,48	20,52	20,46	20,43	20,50	20,50	20,47	20,42	20,37	20,49	20,52	20,55	20,56	20,55	20,60	20,59	20,56	20,55	20,52	20,58	20,48	20,45	20,51	20,44	20,48	20,51	20,40	20,48	20,45	20,43	20,51	20,55	20,52	20,56	20,60	20,45	20,43	20,54	20,53	20,53	20,62	20,57	20,55	20,55	20,60	20,52	20,57	20,44	20,52	20,50	20,53	20,54	20,55	20,44	20,46	20,56	20,54	20,54	20,48	20,47	20,53	20,65	20,55	20,56	20,52	20,47	20,40	20,51	20,56	20,53	20,49	20,54	20,64	20,61	20,57	20,55	20,53	20,51	20,47	20,54	20,66	20,56	20,59	20,57	20,52	20,45	20,48	20,62	20,57	20,54	20,60	20,60	20,63	20,65	20,55	20,58	20,52	20,59	20,58	20,55	20,63	20,62	20,64	20,68	20,61	20,63	20,64	20,70	20,59	20,61	20,68	20,66	20,65	20,59	20,61	20,58	20,56	20,56	20,58	20,69	20,63	20,56	20,65	20,68	20,66	20,62	20,58	20,59	20,69	20,64	20,62	20,72	20,74	20,61	20,63	20,66	20,63	20,62	20,66	20,66	20,61	20,64	20,68	20,69	20,65	20,63	20,68	20,69	20,63	20,64	20,67	20,70	20,68	20,75	20,65	20,65	20,61	20,64	20,53	20,62	20,67	20,63	20,62	20,62	20,66	20,71	20,70	20,65	20,65	20,67	20,64	20,66	20,58	20,71	20,68	20,68	20,72	20,65	20,63	20,66	20,67	20,63	20,59	20,63	20,60	20,63	20,67	20,68	20,68	20,62	20,60	20,56	20,69	20,69	20,73	20,64	20,65	20,67	20,66	20,64	20,66	20,71	20,71	20,68	20,71	20,65	20,62	20,69	20,68	20,68	20,61	20,61	20,61	20,64	20,66	20,67	20,68	20,70	20,65	20,66	20,68	20,66	20,75	20,76	20,67	20,69	20,69	20,66	20,63	20,52	20,56	20,57	20,63	20,68	20,71	20,64	20,64	20,66	20,72	20,66	20,62	20,74	20,74	20,67	20,57	20,58	20,57	20,62	20,67	20,73	20,75	20,64	20,56	20,59	20,61	20,56	20,50	20,57	20,61	20,56	20,64	20,57	20,65	20,68	20,61	20,62	20,64	20,68	20,63	20,62	20,57	20,53	20,56	20,62	20,52	20,60	20,62	20,55	20,48	20,51	20,52	20,64	20,59	20,51	20,61	20,63	20,65	20,61	20,58	20,49	20,53	20,57	20,56	20,57	20,57	20,62	20,57	20,60	20,55	20,55	20,57	20,52	20,54	20,59	20,49	20,57	20,62	20,58	20,59	20,53	20,48	20,62	20,53	20,51	20,49	20,51	20,58	20,50	20,48	20,54	20,53	20,53	20,59	20,63	20,53	20,53	20,55	20,63	20,67	20,63	20,57	20,48	20,54	20,60	20,54	20,58	20,57	20,55	20,51	20,62	20,60	20,55	20,55	20,56	20,58	20,53	20,55	20,63	20,56	20,48	20,53	20,60	20,50	20,40	20,49	20,50	20,49	20,40	20,46	20,44	20,37	20,53	20,56	20,52	20,51	20,52	20,46	20,43	20,52	20,48	20,55	20,53	20,53	20,51	20,42	20,48	20,47	20,44	20,40	20,40	20,52	20,48	20,45	20,53	20,53	20,49	20,52	20,45	20,45	20,53	20,51	20,48	20,51	20,56	20,54	20,52	20,49	20,46	20,52	20,55	20,49	20,54	20,52	20,53	20,56	20,50	20,47	20,46	20,50	20,53	20,49	20,49	20,52	20,50	20,51	20,49	20,52	20,55	20,48	20,48	20,53	20,53	20,58	20,50	20,43	20,48	20,48	20,51	20,52	20,45	20,43	20,46	20,53	20,47	20,38	20,48	20,43	20,48	20,52	20,48	20,41	20,40	20,41	20,49	20,38	20,42	20,48	20,44	20,49	20,45	20,44	20,41	20,45	20,50	20,43	20,41	20,41	20,40	20,47	20,53	20,43	20,50	20,55	20,54	20,61	20,55	20,45	20,44	20,33	20,37	20,40	20,45	20,45	20,45	20,42	20,51	20,38	20,42	20,50	20,37	20,44	20,46	20,41	20,36	20,42	20,38	20,33	20,36	20,37	20,33	20,40	20,35	20,26	20,31	20,39	20,32	20,45	20,47	20,45	20,39	20,43	20,47	20,40	20,41	20,40	20,31	20,35	20,44	20,41	20,36	20,44	20,37	20,40	20,39	20,43	20,43	
20,40	20,40	20,37	20,44	20,48	20,39	20,39	20,48	20,49	20,39	20,28	20,23	20,29	20,38	20,39	20,45	20,46	20,29	20,30	20,51	20,48	20,43	20,47	20,54	20,55	20,42	20,46	20,37	20,45	20,47	20,41	20,40	20,41	20,42	20,44	20,43	20,43	20,50	20,54	20,57	20,53	20,54	20,46	20,41	20,45	20,52	20,40	20,39	20,45	20,55	20,54	20,43	20,43	20,46	20,45	20,51	20,47	20,54	20,48	20,41	20,43	20,48	20,55	20,55	20,49	20,42	20,49	20,63	20,53	20,47	20,43	20,57	20,59	20,48	20,51	20,47	20,44	20,47	20,38	20,40	20,44	20,47	20,42	20,48	20,42	20,39	20,47	20,47	20,45	20,44	20,49	20,47	20,51	20,54	20,43	20,47	20,44	20,43	20,50	20,50	20,43	20,38	20,45	20,48	20,48	20,49	20,49	20,43	20,52	20,55	20,41	20,42	20,49	20,58	20,60	20,66	20,61	20,46	20,47	20,42	20,44	20,55	20,47	20,51	20,47	20,54	20,50	20,52	20,52	20,52	20,47	20,46	20,44	20,46	20,58	20,51	20,54	20,63	20,57	20,55	20,51	20,50	20,53	20,54	20,53	20,50	20,50	20,48	20,46	20,49	20,41	20,43	20,50	20,46	20,48	20,49	20,55	20,58	20,60	20,47	20,41	20,49	20,51	20,51	20,57	20,47	20,53	20,50	20,54	20,59	20,59	20,55	20,59	20,60	20,57	20,52	20,55	20,57	20,48	20,50	20,52	20,49	20,46	20,52	20,56	20,63	20,61	20,52	20,52	20,54	20,56	20,58	20,54	20,46	20,49	20,55	20,64	20,57	20,61	20,60	20,54	20,53	20,55	20,56	20,61	20,68	20,55	20,54	20,57	20,48	20,53	20,58	20,63	20,65	20,63	20,63	20,60	20,60	20,62	20,62	20,54	20,56	20,58	20,56	20,56	20,62	20,64	20,66	20,63	20,63	20,66	20,66	20,58	20,54	20,62	20,58	20,62	20,60	20,61	20,62	20,69	20,57	20,58	20,62	20,60	20,62	20,66	20,70	20,75	20,69	20,56	20,61	20,68	20,70	20,65	20,61	20,78	20,70	20,56	20,64	20,66	20,62	20,62	20,62	20,61	20,59	20,65	20,68	20,64	20,61	20,63	20,64	20,65	20,73	20,65	20,71	20,70	20,71	20,71	20,63	20,61	20,60	20,56	20,62	20,72	20,69	20,67	20,63	20,67	20,67	20,69	20,71	20,70	20,69	20,72	20,72	20,72	20,70	20,66	20,66	20,67	20,71	20,67	20,66	20,66	20,59	20,55	20,68	20,59	20,66	20,64	20,63	20,73	20,67	20,68	20,64	20,67	20,69	20,64	20,69	20,68	20,64	20,60	20,60	20,72	20,73	20,70	20,67	20,73	20,68	20,62	20,67	20,73	20,70	20,66	20,67	20,58	20,58	20,69	20,68	20,63	20,63	20,66	20,70	20,69	20,69	20,74	20,76	20,67	20,76	20,74	20,68	20,64	20,66	20,71	20,56	20,58	20,67	20,70	20,71	20,70	20,70	20,69	20,63	20,59	20,75	20,69	20,69	20,62	20,56	20,60	20,63	20,63	20,74	20,74	20,60	20,58	20,59	20,64	20,67	20,51	20,59	20,64	20,67	20,72	20,68	20,73	20,69	20,59	20,58	20,64	20,68	20,65	20,65	20,58	20,52	20,54	20,59	20,52	20,56	20,60	20,59	20,63	20,61	20,54	20,52	20,49	20,58	20,77	20,67	20,62	20,56	20,61	20,56	20,57	20,61	20,53	20,50	20,51	20,58	20,62	20,60	20,60	20,58	20,54	20,55	20,58	20,61	20,55	20,57	20,67	20,62	20,56	20,55	20,49	20,57	20,60	20,46	20,51	20,57	20,64	20,55	20,56	20,56	20,53	20,52	20,60	20,62	20,46	20,48	20,60	20,61	20,60	20,59	20,56	20,57	20,48	20,59	20,59	20,56	20,50	20,48	20,54	20,63	20,56	20,56	20,57	20,61	20,59	20,54	20,50	20,60	20,57	20,54	20,53	20,54	20,47	20,44	20,43	20,58	20,59	20,52	20,61	20,57	20,43	20,54	20,58	20,55	20,49	20,52	20,49	20,48	20,52	20,51	20,57	20,56	20,53	20,47	20,47	20,47	20,48	20,52	20,49	20,45	20,51	20,49	20,46	20,47	20,41	20,46	20,47	20,41	20,50	20,54	20,58	20,46	20,41	20,47	20,52	20,51	20,48	20,47	20,45	20,43	20,42	20,49	20,55	20,60	20,63	20,55	20,53	20,46	20,54	20,51	20,47	20,43	20,47	20,45	20,58	20,61	20,51	20,52	20,51	20,47	20,50	20,55	20,58	20,44	20,36	20,44	20,51	20,48	20,55	20,46	20,48	20,49	20,56	20,53	20,39	20,40	20,50	20,49	20,48	20,39	20,49	20,48	20,43	20,44	20,37	20,37	20,46	20,42	20,42	20,42	20,44	20,49	20,49	20,54	20,50	20,45	20,38	20,36	20,48	20,47	20,51	20,49	20,47	20,54	20,55	20,55	20,46	20,44	20,39	20,42	20,55	20,51	20,39	20,46	20,51	20,49	20,41	20,46	20,48	20,40	20,42	20,42	20,42	20,43	20,43	20,42	20,41	20,43	20,51	20,42	20,38	20,32	20,29	20,38	20,46	20,46	20,43	20,45	20,49	20,35	20,32	20,46	20,41	20,44	20,43	20,30	20,38	20,33	20,28	20,36	20,36	20,35	20,29	20,40	20,45	20,46	
20,51	20,39	20,40	20,43	20,52	20,39	20,41	20,44	20,43	20,30	20,30	20,39	20,35	20,36	20,41	20,51	20,48	20,31	20,31	20,49	20,50	20,46	20,39	20,51	20,50	20,41	20,39	20,47	20,48	20,46	20,28	20,32	20,39	20,34	20,40	20,44	20,38	20,38	20,48	20,45	20,50	20,48	20,42	20,46	20,46	20,49	20,36	20,42	20,42	20,44	20,50	20,55	20,62	20,49	20,50	20,52	20,55	20,57	20,54	20,40	20,42	20,54	20,72	20,59	20,49	20,45	20,44	20,52	20,44	20,43	20,44	20,52	20,50	20,53	20,44	20,49	20,45	20,48	20,39	20,41	20,48	20,50	20,56	20,47	20,44	20,50	20,45	20,48	20,50	20,45	20,44	20,49	20,47	20,53	20,51	20,52	20,49	20,44	20,48	20,54	20,53	20,47	20,50	20,49	20,58	20,65	20,49	20,45	20,57	20,55	20,46	20,44	20,52	20,53	20,62	20,62	20,56	20,54	20,51	20,50	20,45	20,50	20,48	20,50	20,52	20,56	20,55	20,54	20,49	20,45	20,50	20,48	20,51	20,48	20,58	20,61	20,57	20,55	20,50	20,45	20,45	20,53	20,57	20,59	20,47	20,50	20,48	20,43	20,51	20,56	20,49	20,44	20,46	20,47	20,47	20,52	20,53	20,56	20,62	20,53	20,45	20,52	20,42	20,48	20,60	20,48	20,40	20,41	20,49	20,63	20,69	20,57	20,65	20,61	20,58	20,53	20,56	20,56	20,59	20,44	20,44	20,57	20,45	20,47	20,59	20,66	20,64	20,58	20,56	20,60	20,59	20,62	20,63	20,57	20,54	20,50	20,56	20,53	20,57	20,62	20,59	20,60	20,56	20,57	20,56	20,53	20,55	20,54	20,62	20,55	20,54	20,65	20,63	20,55	20,61	20,64	20,70	20,63	20,57	20,61	20,54	20,51	20,56	20,59	20,52	20,56	20,58	20,64	20,66	20,67	20,66	20,62	20,57	20,63	20,67	20,61	20,66	20,65	20,64	20,61	20,66	20,63	20,60	20,65	20,68	20,65	20,65	20,60	20,74	20,77	20,58	20,61	20,68	20,67	20,67	20,62	20,66	20,74	20,58	20,56	20,61	20,65	20,68	20,67	20,69	20,69	20,65	20,66	20,67	20,68	20,69	20,64	20,66	20,76	20,65	20,68	20,74	20,75	20,72	20,61	20,63	20,62	20,60	20,63	20,69	20,80	20,69	20,68	20,69	20,68	20,66	20,68	20,64	20,65	20,68	20,68	20,67	20,67	20,69	20,74	20,76	20,70	20,62	20,63	20,66	20,60	20,58	20,67	20,68	20,66	20,68	20,67	20,74	20,67	20,71	20,65	20,60	20,68	20,71	20,60	20,60	20,53	20,59	20,61	20,69	20,73	20,71	20,66	20,68	20,69	20,65	20,65	20,73	20,72	20,68	20,68	20,64	20,59	20,72	20,75	20,71	20,73	20,66	20,70	20,68	20,67	20,73	20,75	20,72	20,67	20,75	20,68	20,63	20,64	20,67	20,56	20,57	20,71	20,73	20,67	20,75	20,80	20,69	20,59	20,62	20,66	20,63	20,63	20,64	20,71	20,70	20,77	20,65	20,61	20,74	20,71	20,58	20,62	20,59	20,58	20,61	20,60	20,55	20,64	20,72	20,77	20,71	20,62	20,65	20,63	20,63	20,63	20,66	20,70	20,61	20,55	20,62	20,60	20,57	20,63	20,66	20,57	20,62	20,64	20,62	20,57	20,54	20,57	20,71	20,70	20,70	20,64	20,65	20,61	20,60	20,56	20,50	20,59	20,57	20,59	20,58	20,55	20,57	20,58	20,59	20,60	20,57	20,57	20,57	20,61	20,62	20,59	20,59	20,55	20,54	20,63	20,59	20,51	20,54	20,58	20,69	20,55	20,50	20,61	20,58	20,57	20,52	20,55	20,50	20,49	20,55	20,64	20,52	20,59	20,61	20,59	20,56	20,58	20,60	20,51	20,50	20,54	20,63	20,59	20,55	20,55	20,51	20,63	20,60	20,50	20,53	20,56	20,59	20,55	20,51	20,54	20,49	20,52	20,55	20,54	20,58	20,53	20,58	20,59	20,54	20,55	20,57	20,57	20,52	20,53	20,52	20,45	20,53	20,53	20,55	20,49	20,49	20,50	20,46	20,49	20,53	20,49	20,49	20,50	20,52	20,47	20,46	20,42	20,37	20,44	20,50	20,42	20,50	20,57	20,56	20,55	20,44	20,47	20,52	20,49	20,52	20,53	20,50	20,40	20,41	20,47	20,48	20,55	20,64	20,57	20,48	20,44	20,39	20,51	20,53	20,46	20,42	20,48	20,42	20,55	20,56	20,49	20,48	20,51	20,45	20,54	20,55	20,45	20,40	20,46	20,54	20,51	20,44	20,48	20,57	20,54	20,51	20,53	20,48	20,39	20,48	20,53	20,48	20,50	20,47	20,53	20,47	20,41	20,37	20,44	20,50	20,48	20,46	20,45	20,45	20,43	20,45	20,52	20,48	20,49	20,43	20,41	20,41	20,36	20,45	20,54	20,45	20,45	20,51	20,49	20,42	20,46	20,43	20,47	20,54	20,54	20,34	20,37	20,46	20,45	20,34	20,36	20,41	20,41	20,40	20,40	20,39	20,42	20,46	20,42	20,47	20,45	20,44	20,44	20,39	20,39	20,28	20,34	20,45	20,47	20,48	20,39	20,37	20,42	20,41	20,47	20,40	20,47	20,48	20,38	20,46	20,41	20,39	20,32	20,29	20,37	20,40	20,43	20,50	20,50	
20,45	20,33	20,36	20,45	20,48	20,45	20,49	20,53	20,49	20,48	20,45	20,47	20,49	20,44	20,42	20,51	20,43	20,35	20,31	20,46	20,47	20,44	20,37	20,43	20,40	20,37	20,40	20,51	20,59	20,48	20,37	20,39	20,35	20,40	20,52	20,50	20,36	20,32	20,43	20,41	20,33	20,42	20,40	20,51	20,47	20,41	20,36	20,45	20,50	20,45	20,43	20,53	20,59	20,53	20,53	20,53	20,56	20,49	20,56	20,49	20,48	20,51	20,65	20,61	20,48	20,50	20,49	20,44	20,41	20,42	20,43	20,50	20,52	20,48	20,44	20,45	20,42	20,42	20,45	20,47	20,52	20,46	20,45	20,49	20,42	20,56	20,55	20,46	20,53	20,49	20,53	20,51	20,50	20,47	20,50	20,60	20,59	20,49	20,53	20,58	20,50	20,40	20,47	20,49	20,58	20,60	20,52	20,47	20,53	20,53	20,50	20,45	20,53	20,47	20,50	20,54	20,46	20,43	20,55	20,51	20,53	20,50	20,50	20,58	20,57	20,50	20,51	20,53	20,48	20,46	20,52	20,54	20,50	20,54	20,51	20,59	20,61	20,51	20,49	20,52	20,52	20,48	20,55	20,58	20,51	20,52	20,57	20,48	20,46	20,58	20,53	20,50	20,46	20,45	20,57	20,53	20,52	20,46	20,63	20,59	20,49	20,61	20,48	20,43	20,64	20,55	20,42	20,51	20,54	20,59	20,65	20,57	20,62	20,62	20,57	20,57	20,57	20,58	20,63	20,63	20,51	20,56	20,55	20,48	20,50	20,57	20,57	20,61	20,60	20,47	20,53	20,60	20,63	20,60	20,53	20,56	20,61	20,58	20,59	20,55	20,52	20,49	20,53	20,56	20,49	20,48	20,49	20,55	20,60	20,55	20,51	20,60	20,62	20,53	20,54	20,61	20,73	20,66	20,48	20,53	20,57	20,57	20,65	20,55	20,52	20,64	20,61	20,67	20,74	20,75	20,66	20,62	20,62	20,62	20,72	20,65	20,74	20,74	20,66	20,58	20,65	20,61	20,57	20,67	20,76	20,70	20,67	20,61	20,62	20,71	20,61	20,65	20,70	20,64	20,63	20,61	20,72	20,72	20,60	20,58	20,56	20,58	20,68	20,69	20,71	20,73	20,73	20,69	20,69	20,73	20,78	20,67	20,62	20,67	20,67	20,60	20,69	20,76	20,79	20,67	20,56	20,58	20,61	20,61	20,69	20,76	20,74	20,67	20,72	20,74	20,65	20,68	20,65	20,71	20,70	20,67	20,65	20,69	20,75	20,76	20,73	20,74	20,73	20,68	20,71	20,73	20,69	20,68	20,65	20,62	20,60	20,67	20,73	20,70	20,71	20,69	20,63	20,71	20,78	20,63	20,62	20,58	20,60	20,62	20,64	20,72	20,78	20,76	20,70	20,69	20,65	20,72	20,78	20,71	20,72	20,66	20,70	20,68	20,74	20,73	20,75	20,73	20,70	20,68	20,63	20,72	20,75	20,76	20,70	20,62	20,70	20,74	20,69	20,64	20,65	20,61	20,65	20,71	20,73	20,71	20,66	20,68	20,74	20,70	20,70	20,76	20,70	20,70	20,75	20,71	20,76	20,78	20,71	20,65	20,68	20,68	20,55	20,63	20,62	20,55	20,58	20,65	20,60	20,63	20,74	20,74	20,74	20,59	20,70	20,70	20,66	20,67	20,69	20,67	20,64	20,68	20,63	20,67	20,61	20,71	20,73	20,64	20,63	20,62	20,67	20,70	20,60	20,57	20,68	20,63	20,69	20,68	20,65	20,66	20,67	20,55	20,50	20,59	20,59	20,63	20,59	20,54	20,54	20,58	20,60	20,65	20,48	20,59	20,58	20,55	20,61	20,62	20,57	20,50	20,49	20,60	20,59	20,55	20,62	20,52	20,57	20,52	20,53	20,70	20,53	20,53	20,59	20,56	20,51	20,58	20,60	20,66	20,56	20,44	20,55	20,57	20,55	20,56	20,55	20,51	20,52	20,61	20,64	20,60	20,53	20,50	20,48	20,60	20,60	20,58	20,59	20,57	20,58	20,61	20,55	20,54	20,50	20,55	20,58	20,49	20,58	20,53	20,52	20,60	20,52	20,54	20,54	20,59	20,58	20,56	20,46	20,47	20,59	20,53	20,51	20,51	20,54	20,48	20,43	20,50	20,54	20,55	20,41	20,49	20,57	20,47	20,46	20,46	20,45	20,50	20,52	20,50	20,52	20,56	20,62	20,53	20,49	20,50	20,56	20,51	20,45	20,51	20,51	20,47	20,43	20,40	20,43	20,52	20,60	20,55	20,52	20,48	20,42	20,48	20,50	20,48	20,41	20,52	20,53	20,53	20,57	20,58	20,48	20,46	20,47	20,55	20,54	20,42	20,48	20,47	20,45	20,49	20,42	20,41	20,48	20,52	20,50	20,40	20,42	20,48	20,48	20,52	20,46	20,44	20,41	20,42	20,48	20,50	20,41	20,47	20,50	20,49	20,46	20,43	20,43	20,45	20,45	20,44	20,53	20,50	20,52	20,48	20,53	20,39	20,45	20,52	20,43	20,38	20,48	20,47	20,40	20,36	20,45	20,43	20,41	20,50	20,47	20,42	20,45	20,51	20,35	20,33	20,41	20,46	20,42	20,38	20,38	20,43	20,43	20,38	20,49	20,47	20,40	20,44	20,42	20,46	20,48	20,50	20,45	20,38	20,41	20,45	20,38	20,37	20,52	20,54	20,42	20,48	20,43	20,43	20,49	20,40	20,38	20,39	20,40	20,38	20,47	20,40	20,49	20,47	
20,40	20,34	20,35	20,43	20,45	20,43	20,45	20,39	20,38	20,46	20,44	20,37	20,36	20,51	20,48	20,55	20,45	20,41	20,32	20,36	20,41	20,41	20,44	20,49	20,44	20,40	20,50	20,47	20,45	20,46	20,45	20,56	20,43	20,40	20,62	20,55	20,44	20,44	20,46	20,43	20,39	20,41	20,46	20,44	20,45	20,42	20,46	20,52	20,52	20,53	20,43	20,33	20,46	20,51	20,50	20,56	20,51	20,47	20,55	20,51	20,49	20,52	20,57	20,57	20,49	20,61	20,58	20,39	20,33	20,44	20,44	20,43	20,52	20,48	20,47	20,46	20,48	20,40	20,50	20,46	20,46	20,45	20,45	20,51	20,49	20,53	20,67	20,60	20,59	20,43	20,48	20,50	20,47	20,43	20,49	20,50	20,55	20,56	20,50	20,55	20,41	20,33	20,37	20,49	20,54	20,51	20,52	20,46	20,48	20,55	20,44	20,43	20,47	20,57	20,53	20,50	20,46	20,40	20,56	20,50	20,52	20,61	20,56	20,57	20,58	20,52	20,46	20,42	20,47	20,43	20,45	20,48	20,50	20,53	20,52	20,51	20,56	20,57	20,50	20,56	20,51	20,47	20,46	20,56	20,55	20,62	20,61	20,54	20,48	20,47	20,52	20,49	20,51	20,53	20,61	20,57	20,52	20,49	20,59	20,63	20,48	20,61	20,54	20,56	20,60	20,59	20,50	20,53	20,51	20,55	20,61	20,55	20,50	20,61	20,58	20,55	20,51	20,55	20,67	20,55	20,51	20,57	20,54	20,50	20,49	20,55	20,49	20,60	20,59	20,54	20,48	20,52	20,55	20,57	20,52	20,52	20,56	20,56	20,56	20,56	20,50	20,46	20,53	20,62	20,52	20,48	20,52	20,57	20,56	20,55	20,62	20,59	20,48	20,50	20,58	20,59	20,69	20,66	20,56	20,56	20,56	20,56	20,59	20,56	20,58	20,66	20,64	20,65	20,63	20,69	20,65	20,63	20,58	20,63	20,64	20,63	20,66	20,64	20,60	20,54	20,66	20,68	20,60	20,64	20,67	20,66	20,63	20,68	20,69	20,70	20,62	20,64	20,67	20,67	20,63	20,58	20,71	20,69	20,65	20,65	20,61	20,62	20,69	20,74	20,72	20,71	20,66	20,67	20,68	20,74	20,74	20,68	20,64	20,69	20,71	20,70	20,62	20,66	20,68	20,60	20,61	20,63	20,66	20,72	20,65	20,65	20,70	20,70	20,69	20,76	20,66	20,65	20,72	20,71	20,78	20,72	20,68	20,75	20,72	20,69	20,62	20,62	20,73	20,71	20,67	20,67	20,71	20,72	20,63	20,62	20,68	20,70	20,70	20,67	20,71	20,66	20,66	20,69	20,73	20,66	20,68	20,65	20,69	20,67	20,66	20,76	20,76	20,67	20,66	20,69	20,69	20,68	20,70	20,73	20,74	20,70	20,73	20,73	20,73	20,69	20,72	20,67	20,66	20,70	20,66	20,74	20,80	20,76	20,69	20,62	20,67	20,73	20,70	20,66	20,65	20,64	20,69	20,74	20,68	20,68	20,73	20,68	20,65	20,67	20,67	20,74	20,75	20,70	20,74	20,65	20,60	20,71	20,73	20,75	20,73	20,68	20,57	20,62	20,64	20,56	20,60	20,62	20,65	20,67	20,68	20,65	20,69	20,63	20,64	20,73	20,69	20,74	20,75	20,66	20,61	20,60	20,63	20,61	20,59	20,68	20,68	20,58	20,66	20,70	20,64	20,69	20,57	20,59	20,70	20,68	20,63	20,63	20,62	20,68	20,67	20,58	20,53	20,60	20,58	20,59	20,55	20,58	20,61	20,65	20,60	20,63	20,53	20,66	20,55	20,47	20,61	20,59	20,56	20,54	20,55	20,57	20,54	20,51	20,56	20,59	20,61	20,60	20,63	20,68	20,58	20,51	20,62	20,65	20,63	20,57	20,59	20,66	20,65	20,54	20,48	20,51	20,52	20,57	20,59	20,60	20,56	20,62	20,60	20,55	20,51	20,52	20,45	20,53	20,58	20,53	20,58	20,60	20,58	20,59	20,57	20,48	20,48	20,52	20,56	20,48	20,55	20,53	20,52	20,59	20,54	20,55	20,57	20,51	20,54	20,52	20,49	20,45	20,53	20,53	20,51	20,53	20,60	20,48	20,36	20,43	20,46	20,50	20,48	20,42	20,47	20,43	20,45	20,45	20,51	20,49	20,50	20,48	20,53	20,47	20,58	20,54	20,54	20,48	20,53	20,57	20,40	20,46	20,48	20,52	20,51	20,46	20,39	20,49	20,55	20,51	20,50	20,48	20,44	20,49	20,53	20,49	20,43	20,44	20,47	20,51	20,53	20,57	20,54	20,45	20,45	20,51	20,56	20,52	20,55	20,50	20,44	20,52	20,53	20,42	20,45	20,52	20,49	20,38	20,33	20,46	20,44	20,37	20,41	20,46	20,43	20,41	20,47	20,52	20,45	20,39	20,40	20,47	20,43	20,45	20,40	20,47	20,46	20,51	20,46	20,48	20,46	20,50	20,52	20,46	20,45	20,44	20,36	20,35	20,46	20,56	20,50	20,49	20,41	20,42	20,38	20,49	20,41	20,35	20,47	20,50	20,39	20,32	20,39	20,45	20,45	20,47	20,46	20,40	20,46	20,45	20,41	20,43	20,42	20,38	20,50	20,52	20,42	20,48	20,44	20,35	20,41	20,35	20,35	20,36	20,44	20,48	20,45	20,45	20,44	20,37	20,39	20,29	20,27	20,34	20,48	20,39	20,36	20,41	20,49	20,52	
20,41	20,38	20,44	20,45	20,39	20,40	20,37	20,30	20,27	20,36	20,33	20,33	20,34	20,44	20,49	20,53	20,52	20,41	20,36	20,31	20,36	20,30	20,41	20,44	20,46	20,48	20,50	20,43	20,38	20,40	20,40	20,41	20,43	20,37	20,40	20,49	20,37	20,38	20,49	20,35	20,39	20,41	20,45	20,50	20,51	20,38	20,49	20,49	20,48	20,56	20,50	20,39	20,42	20,55	20,53	20,52	20,48	20,46	20,49	20,39	20,55	20,56	20,58	20,52	20,51	20,60	20,49	20,42	20,39	20,44	20,50	20,43	20,41	20,48	20,46	20,43	20,37	20,43	20,47	20,50	20,46	20,46	20,43	20,40	20,46	20,38	20,53	20,57	20,54	20,51	20,49	20,52	20,45	20,45	20,50	20,51	20,49	20,44	20,40	20,48	20,44	20,43	20,47	20,50	20,51	20,51	20,46	20,45	20,51	20,54	20,45	20,49	20,54	20,54	20,53	20,47	20,45	20,42	20,47	20,46	20,42	20,49	20,56	20,46	20,49	20,53	20,58	20,43	20,50	20,50	20,51	20,45	20,47	20,47	20,47	20,50	20,48	20,50	20,55	20,44	20,46	20,39	20,49	20,61	20,53	20,53	20,55	20,49	20,47	20,44	20,45	20,50	20,45	20,50	20,56	20,58	20,52	20,51	20,57	20,55	20,46	20,55	20,50	20,55	20,56	20,56	20,52	20,44	20,52	20,48	20,55	20,63	20,51	20,56	20,61	20,52	20,49	20,51	20,59	20,57	20,46	20,59	20,61	20,51	20,56	20,65	20,55	20,57	20,51	20,56	20,53	20,53	20,51	20,52	20,53	20,52	20,57	20,55	20,56	20,55	20,50	20,48	20,51	20,60	20,55	20,52	20,56	20,63	20,57	20,58	20,62	20,59	20,53	20,52	20,58	20,55	20,65	20,66	20,61	20,65	20,59	20,62	20,62	20,60	20,59	20,64	20,58	20,60	20,72	20,65	20,65	20,73	20,62	20,61	20,63	20,57	20,66	20,67	20,66	20,61	20,74	20,65	20,60	20,69	20,65	20,57	20,58	20,61	20,79	20,69	20,63	20,64	20,65	20,69	20,69	20,66	20,75	20,69	20,60	20,62	20,60	20,70	20,72	20,73	20,71	20,66	20,69	20,66	20,69	20,64	20,68	20,71	20,69	20,74	20,65	20,68	20,70	20,62	20,61	20,58	20,61	20,69	20,71	20,80	20,72	20,66	20,65	20,67	20,79	20,71	20,63	20,64	20,73	20,77	20,77	20,76	20,65	20,66	20,67	20,71	20,66	20,62	20,68	20,73	20,70	20,67	20,65	20,70	20,67	20,64	20,67	20,64	20,66	20,68	20,73	20,68	20,58	20,64	20,69	20,69	20,74	20,74	20,67	20,65	20,67	20,81	20,76	20,70	20,65	20,72	20,71	20,74	20,71	20,75	20,73	20,70	20,71	20,71	20,66	20,66	20,70	20,73	20,68	20,71	20,71	20,78	20,81	20,77	20,66	20,66	20,70	20,70	20,78	20,69	20,60	20,59	20,64	20,75	20,69	20,69	20,76	20,74	20,69	20,67	20,61	20,67	20,65	20,62	20,71	20,64	20,61	20,66	20,70	20,75	20,76	20,63	20,65	20,63	20,63	20,65	20,62	20,70	20,67	20,72	20,66	20,63	20,65	20,65	20,66	20,69	20,69	20,75	20,73	20,69	20,71	20,61	20,55	20,57	20,64	20,65	20,68	20,59	20,56	20,64	20,58	20,62	20,60	20,61	20,64	20,63	20,64	20,69	20,66	20,63	20,58	20,55	20,60	20,60	20,55	20,58	20,57	20,60	20,57	20,55	20,58	20,61	20,52	20,56	20,59	20,52	20,55	20,52	20,52	20,57	20,54	20,61	20,54	20,51	20,52	20,51	20,60	20,60	20,61	20,66	20,59	20,55	20,60	20,69	20,65	20,58	20,62	20,64	20,67	20,61	20,61	20,56	20,53	20,64	20,59	20,59	20,59	20,61	20,60	20,57	20,46	20,53	20,64	20,57	20,57	20,55	20,59	20,56	20,54	20,52	20,57	20,51	20,52	20,48	20,53	20,51	20,51	20,51	20,55	20,57	20,50	20,52	20,47	20,51	20,47	20,47	20,50	20,55	20,47	20,49	20,53	20,54	20,57	20,52	20,37	20,49	20,49	20,54	20,49	20,50	20,50	20,45	20,46	20,50	20,47	20,44	20,44	20,42	20,46	20,43	20,49	20,51	20,41	20,43	20,47	20,48	20,48	20,53	20,50	20,46	20,50	20,48	20,46	20,47	20,51	20,40	20,50	20,48	20,45	20,41	20,41	20,46	20,50	20,47	20,40	20,51	20,51	20,53	20,52	20,47	20,50	20,48	20,46	20,46	20,48	20,51	20,47	20,50	20,50	20,39	20,43	20,53	20,46	20,41	20,45	20,55	20,49	20,39	20,37	20,52	20,51	20,46	20,38	20,46	20,53	20,47	20,45	20,55	20,55	20,47	20,50	20,47	20,52	20,46	20,37	20,29	20,35	20,42	20,43	20,46	20,48	20,41	20,39	20,37	20,44	20,55	20,52	20,49	20,47	20,45	20,38	20,37	20,42	20,30	20,43	20,48	20,44	20,38	20,31	20,44	20,40	20,42	20,58	20,45	20,40	20,49	20,49	20,36	20,33	20,39	20,43	20,43	20,35	20,39	20,42	20,36	20,35	20,39	20,37	20,32	20,40	20,43	20,37	20,45	20,42	20,32	20,31	20,36	20,33	20,35	20,38	20,37	20,34	20,44	20,48	20,51	
20,34	20,34	20,43	20,49	20,40	20,34	20,42	20,43	20,38	20,41	20,31	20,34	20,38	20,36	20,40	20,47	20,45	20,46	20,39	20,37	20,37	20,45	20,52	20,46	20,41	20,42	20,50	20,42	20,39	20,39	20,37	20,42	20,36	20,38	20,41	20,38	20,39	20,46	20,45	20,37	20,46	20,57	20,46	20,43	20,50	20,41	20,43	20,40	20,48	20,56	20,58	20,50	20,37	20,45	20,57	20,58	20,54	20,52	20,49	20,42	20,48	20,56	20,58	20,56	20,47	20,45	20,54	20,41	20,38	20,40	20,42	20,44	20,39	20,50	20,49	20,50	20,39	20,36	20,46	20,44	20,51	20,42	20,46	20,43	20,43	20,47	20,47	20,45	20,46	20,53	20,50	20,43	20,44	20,44	20,49	20,59	20,53	20,44	20,41	20,45	20,47	20,46	20,46	20,50	20,43	20,47	20,51	20,53	20,55	20,52	20,48	20,52	20,53	20,50	20,51	20,57	20,46	20,49	20,52	20,37	20,38	20,54	20,49	20,50	20,46	20,49	20,58	20,52	20,44	20,48	20,52	20,52	20,41	20,44	20,49	20,53	20,52	20,49	20,55	20,52	20,54	20,54	20,56	20,63	20,55	20,44	20,50	20,47	20,44	20,46	20,46	20,49	20,48	20,44	20,55	20,57	20,54	20,53	20,52	20,48	20,47	20,52	20,51	20,55	20,60	20,51	20,50	20,46	20,50	20,55	20,55	20,58	20,60	20,60	20,60	20,58	20,61	20,55	20,53	20,50	20,53	20,57	20,53	20,49	20,54	20,61	20,55	20,54	20,50	20,56	20,50	20,54	20,54	20,46	20,47	20,55	20,56	20,52	20,57	20,58	20,60	20,57	20,50	20,61	20,64	20,57	20,53	20,55	20,55	20,57	20,59	20,56	20,64	20,69	20,58	20,58	20,66	20,66	20,59	20,62	20,62	20,68	20,60	20,54	20,56	20,60	20,61	20,60	20,69	20,70	20,61	20,68	20,65	20,56	20,60	20,56	20,60	20,66	20,68	20,67	20,68	20,68	20,60	20,66	20,70	20,61	20,62	20,70	20,72	20,65	20,66	20,67	20,69	20,73	20,74	20,66	20,70	20,70	20,60	20,62	20,63	20,64	20,65	20,65	20,66	20,69	20,66	20,71	20,70	20,57	20,60	20,69	20,63	20,65	20,69	20,69	20,70	20,68	20,61	20,58	20,52	20,65	20,67	20,70	20,71	20,70	20,66	20,68	20,76	20,71	20,60	20,64	20,74	20,74	20,74	20,71	20,65	20,63	20,64	20,70	20,66	20,68	20,64	20,63	20,69	20,62	20,70	20,69	20,67	20,69	20,72	20,70	20,70	20,71	20,79	20,75	20,69	20,68	20,70	20,73	20,78	20,75	20,70	20,62	20,71	20,75	20,80	20,76	20,67	20,67	20,71	20,73	20,79	20,79	20,74	20,72	20,73	20,73	20,71	20,69	20,73	20,70	20,65	20,76	20,78	20,77	20,81	20,72	20,68	20,70	20,75	20,75	20,76	20,69	20,63	20,63	20,67	20,71	20,69	20,65	20,71	20,66	20,68	20,58	20,57	20,63	20,66	20,58	20,65	20,64	20,60	20,68	20,66	20,71	20,72	20,64	20,59	20,67	20,57	20,60	20,67	20,72	20,67	20,66	20,64	20,67	20,65	20,61	20,62	20,71	20,70	20,75	20,72	20,61	20,66	20,69	20,65	20,63	20,58	20,66	20,63	20,61	20,58	20,59	20,62	20,59	20,59	20,60	20,65	20,66	20,65	20,69	20,65	20,66	20,62	20,44	20,58	20,62	20,55	20,62	20,66	20,64	20,67	20,59	20,54	20,47	20,53	20,59	20,60	20,56	20,53	20,54	20,62	20,58	20,60	20,52	20,59	20,59	20,54	20,50	20,57	20,57	20,55	20,65	20,62	20,51	20,62	20,65	20,61	20,55	20,58	20,60	20,58	20,57	20,54	20,58	20,58	20,58	20,58	20,58	20,52	20,57	20,54	20,56	20,50	20,55	20,63	20,65	20,56	20,57	20,64	20,68	20,59	20,48	20,53	20,55	20,49	20,56	20,54	20,49	20,53	20,51	20,51	20,59	20,60	20,55	20,53	20,53	20,56	20,56	20,48	20,53	20,45	20,47	20,53	20,50	20,47	20,50	20,39	20,42	20,51	20,48	20,53	20,53	20,51	20,36	20,43	20,55	20,47	20,44	20,45	20,44	20,46	20,41	20,42	20,46	20,45	20,44	20,46	20,45	20,43	20,51	20,48	20,44	20,46	20,43	20,46	20,51	20,52	20,46	20,44	20,46	20,49	20,44	20,42	20,46	20,55	20,56	20,47	20,48	20,52	20,60	20,55	20,53	20,53	20,51	20,55	20,45	20,34	20,46	20,49	20,53	20,49	20,38	20,40	20,43	20,44	20,44	20,44	20,47	20,50	20,51	20,38	20,43	20,47	20,46	20,41	20,41	20,48	20,50	20,44	20,46	20,46	20,40	20,50	20,52	20,47	20,50	20,37	20,43	20,41	20,43	20,38	20,42	20,49	20,42	20,46	20,44	20,47	20,45	20,40	20,45	20,45	20,50	20,44	20,41	20,42	20,31	20,35	20,50	20,49	20,35	20,35	20,41	20,36	20,36	20,46	20,37	20,39	20,47	20,52	20,42	20,41	20,43	20,53	20,45	20,41	20,52	20,58	20,44	20,28	20,34	20,43	20,44	20,30	20,41	20,39	20,42	20,44	20,38	20,44	20,38	20,43	20,45	20,41	20,33	20,39	20,39	20,47	20,44	
20,42	20,36	20,43	20,53	20,53	20,38	20,44	20,53	20,53	20,46	20,36	20,36	20,36	20,42	20,41	20,40	20,43	20,44	20,40	20,36	20,50	20,55	20,51	20,47	20,38	20,45	20,53	20,48	20,39	20,43	20,27	20,37	20,41	20,50	20,51	20,40	20,43	20,47	20,54	20,48	20,52	20,57	20,50	20,41	20,46	20,47	20,44	20,50	20,45	20,54	20,63	20,53	20,45	20,42	20,54	20,55	20,58	20,64	20,61	20,49	20,44	20,53	20,63	20,56	20,46	20,37	20,45	20,41	20,41	20,37	20,37	20,37	20,47	20,48	20,47	20,45	20,39	20,38	20,43	20,43	20,54	20,54	20,53	20,45	20,47	20,51	20,55	20,46	20,48	20,55	20,50	20,43	20,47	20,46	20,42	20,55	20,51	20,52	20,49	20,46	20,40	20,41	20,43	20,44	20,47	20,40	20,53	20,51	20,49	20,52	20,53	20,49	20,43	20,46	20,45	20,55	20,52	20,46	20,51	20,45	20,43	20,48	20,49	20,52	20,49	20,58	20,57	20,44	20,44	20,46	20,57	20,58	20,49	20,52	20,55	20,53	20,53	20,48	20,47	20,50	20,56	20,54	20,59	20,55	20,55	20,53	20,50	20,51	20,46	20,48	20,48	20,47	20,58	20,53	20,49	20,53	20,46	20,49	20,58	20,53	20,53	20,52	20,39	20,43	20,58	20,54	20,53	20,57	20,56	20,53	20,59	20,64	20,56	20,52	20,55	20,56	20,59	20,56	20,52	20,54	20,53	20,50	20,51	20,44	20,53	20,63	20,59	20,57	20,56	20,56	20,50	20,51	20,55	20,46	20,54	20,62	20,57	20,48	20,55	20,58	20,56	20,53	20,51	20,58	20,59	20,62	20,57	20,53	20,58	20,54	20,62	20,57	20,61	20,64	20,61	20,58	20,69	20,69	20,57	20,57	20,54	20,64	20,63	20,59	20,62	20,67	20,67	20,59	20,65	20,65	20,61	20,63	20,66	20,59	20,62	20,66	20,68	20,65	20,66	20,69	20,61	20,56	20,56	20,64	20,75	20,67	20,68	20,68	20,69	20,66	20,64	20,69	20,72	20,69	20,70	20,70	20,65	20,66	20,67	20,70	20,68	20,64	20,65	20,63	20,63	20,71	20,69	20,72	20,74	20,66	20,65	20,71	20,67	20,63	20,62	20,68	20,66	20,64	20,65	20,64	20,63	20,62	20,67	20,72	20,67	20,65	20,68	20,69	20,69	20,72	20,75	20,70	20,67	20,67	20,68	20,70	20,68	20,68	20,70	20,68	20,64	20,68	20,65	20,63	20,68	20,64	20,64	20,67	20,66	20,74	20,76	20,72	20,74	20,76	20,77	20,73	20,74	20,78	20,77	20,70	20,75	20,75	20,74	20,73	20,72	20,73	20,76	20,75	20,72	20,67	20,69	20,72	20,75	20,78	20,82	20,72	20,74	20,72	20,63	20,68	20,76	20,75	20,71	20,74	20,87	20,79	20,70	20,67	20,66	20,71	20,80	20,82	20,73	20,62	20,60	20,63	20,67	20,71	20,72	20,62	20,64	20,68	20,73	20,65	20,63	20,70	20,66	20,66	20,67	20,66	20,62	20,66	20,62	20,76	20,77	20,61	20,61	20,65	20,62	20,61	20,68	20,63	20,71	20,65	20,63	20,71	20,68	20,59	20,65	20,70	20,75	20,70	20,65	20,65	20,65	20,71	20,70	20,69	20,63	20,62	20,56	20,54	20,58	20,66	20,63	20,60	20,61	20,61	20,62	20,65	20,66	20,68	20,66	20,64	20,72	20,60	20,63	20,65	20,62	20,66	20,64	20,60	20,62	20,62	20,64	20,51	20,52	20,58	20,57	20,57	20,57	20,58	20,61	20,61	20,58	20,63	20,56	20,59	20,59	20,56	20,62	20,57	20,48	20,55	20,59	20,55	20,64	20,65	20,49	20,49	20,54	20,58	20,66	20,56	20,48	20,53	20,61	20,60	20,55	20,63	20,57	20,57	20,60	20,52	20,49	20,57	20,65	20,68	20,57	20,53	20,49	20,55	20,55	20,48	20,49	20,53	20,44	20,55	20,65	20,46	20,48	20,53	20,48	20,56	20,58	20,62	20,59	20,56	20,55	20,61	20,61	20,52	20,49	20,48	20,56	20,54	20,50	20,49	20,41	20,47	20,47	20,39	20,43	20,49	20,53	20,41	20,37	20,48	20,54	20,52	20,52	20,52	20,55	20,49	20,48	20,47	20,49	20,50	20,39	20,52	20,50	20,46	20,51	20,52	20,50	20,46	20,51	20,56	20,57	20,53	20,45	20,39	20,40	20,47	20,54	20,49	20,45	20,56	20,52	20,45	20,46	20,54	20,53	20,50	20,49	20,46	20,55	20,44	20,45	20,49	20,53	20,50	20,49	20,39	20,47	20,47	20,38	20,48	20,54	20,41	20,50	20,49	20,45	20,40	20,42	20,45	20,43	20,48	20,49	20,46	20,45	20,44	20,36	20,36	20,44	20,52	20,51	20,61	20,52	20,42	20,45	20,38	20,44	20,49	20,47	20,44	20,44	20,48	20,47	20,48	20,38	20,41	20,41	20,42	20,48	20,52	20,53	20,44	20,38	20,53	20,49	20,45	20,43	20,51	20,45	20,49	20,49	20,35	20,44	20,44	20,39	20,39	20,39	20,41	20,53	20,50	20,36	20,36	20,48	20,55	20,50	20,38	20,35	20,43	20,42	20,34	20,43	20,49	20,53	20,45	20,43	20,34	20,35	20,45	20,47	20,44	20,39	20,41	20,34	20,34	
20,46	20,44	20,43	20,41	20,45	20,45	20,49	20,47	20,41	20,49	20,47	20,36	20,39	20,49	20,45	20,40	20,47	20,42	20,43	20,39	20,43	20,43	20,44	20,52	20,46	20,39	20,37	20,33	20,39	20,43	20,39	20,30	20,36	20,41	20,47	20,38	20,36	20,42	20,47	20,53	20,47	20,45	20,44	20,40	20,39	20,46	20,44	20,46	20,42	20,56	20,53	20,51	20,55	20,46	20,46	20,44	20,46	20,54	20,49	20,51	20,44	20,55	20,59	20,52	20,41	20,40	20,42	20,43	20,50	20,49	20,38	20,41	20,50	20,52	20,44	20,43	20,31	20,36	20,47	20,48	20,44	20,53	20,49	20,49	20,53	20,46	20,46	20,44	20,43	20,46	20,51	20,46	20,54	20,55	20,47	20,46	20,53	20,50	20,44	20,38	20,43	20,41	20,39	20,37	20,46	20,47	20,46	20,46	20,42	20,42	20,49	20,54	20,46	20,42	20,47	20,47	20,48	20,43	20,41	20,41	20,52	20,53	20,51	20,46	20,47	20,61	20,59	20,44	20,41	20,46	20,44	20,47	20,49	20,58	20,54	20,46	20,54	20,44	20,44	20,44	20,47	20,49	20,45	20,50	20,49	20,50	20,44	20,41	20,43	20,47	20,51	20,51	20,52	20,53	20,51	20,58	20,48	20,54	20,56	20,48	20,52	20,51	20,46	20,44	20,49	20,58	20,50	20,57	20,53	20,56	20,55	20,55	20,55	20,56	20,55	20,54	20,55	20,54	20,58	20,62	20,55	20,52	20,52	20,46	20,57	20,61	20,59	20,56	20,61	20,58	20,55	20,59	20,59	20,50	20,47	20,64	20,66	20,54	20,54	20,52	20,48	20,54	20,55	20,52	20,53	20,58	20,60	20,56	20,56	20,54	20,62	20,65	20,59	20,53	20,55	20,62	20,69	20,73	20,66	20,55	20,50	20,55	20,67	20,57	20,58	20,58	20,66	20,71	20,61	20,69	20,65	20,65	20,62	20,62	20,66	20,68	20,67	20,66	20,66	20,62	20,67	20,71	20,63	20,61	20,70	20,61	20,61	20,63	20,71	20,69	20,69	20,69	20,73	20,71	20,70	20,73	20,75	20,76	20,74	20,67	20,70	20,72	20,64	20,69	20,69	20,62	20,68	20,71	20,67	20,68	20,76	20,73	20,72	20,73	20,64	20,69	20,75	20,67	20,65	20,71	20,74	20,72	20,66	20,73	20,74	20,70	20,69	20,63	20,64	20,72	20,77	20,73	20,66	20,65	20,64	20,69	20,66	20,68	20,77	20,72	20,63	20,66	20,71	20,70	20,67	20,60	20,60	20,64	20,68	20,77	20,76	20,70	20,68	20,76	20,79	20,69	20,73	20,79	20,74	20,68	20,71	20,69	20,73	20,69	20,75	20,78	20,71	20,73	20,72	20,70	20,66	20,67	20,70	20,76	20,86	20,79	20,65	20,65	20,60	20,62	20,71	20,64	20,67	20,81	20,74	20,75	20,69	20,74	20,75	20,73	20,74	20,75	20,74	20,69	20,60	20,56	20,63	20,71	20,71	20,65	20,70	20,71	20,70	20,70	20,69	20,72	20,73	20,70	20,67	20,64	20,55	20,56	20,59	20,73	20,72	20,54	20,54	20,63	20,65	20,70	20,72	20,64	20,67	20,73	20,67	20,70	20,66	20,63	20,61	20,70	20,66	20,63	20,62	20,65	20,69	20,64	20,65	20,66	20,61	20,63	20,65	20,59	20,64	20,66	20,70	20,60	20,60	20,64	20,64	20,61	20,60	20,60	20,66	20,66	20,68	20,67	20,64	20,64	20,66	20,64	20,57	20,55	20,61	20,58	20,58	20,63	20,54	20,50	20,57	20,57	20,54	20,51	20,64	20,59	20,49	20,60	20,64	20,51	20,50	20,53	20,66	20,54	20,50	20,59	20,58	20,54	20,57	20,59	20,51	20,51	20,54	20,55	20,64	20,59	20,50	20,50	20,52	20,59	20,57	20,62	20,62	20,56	20,57	20,52	20,51	20,52	20,56	20,65	20,65	20,50	20,46	20,54	20,51	20,47	20,47	20,56	20,52	20,50	20,61	20,56	20,46	20,52	20,49	20,50	20,55	20,57	20,53	20,48	20,52	20,56	20,53	20,54	20,52	20,44	20,51	20,43	20,51	20,55	20,47	20,48	20,46	20,43	20,37	20,43	20,55	20,49	20,50	20,50	20,52	20,54	20,54	20,49	20,49	20,43	20,53	20,49	20,44	20,38	20,39	20,47	20,55	20,47	20,51	20,56	20,51	20,45	20,45	20,53	20,50	20,51	20,49	20,48	20,53	20,47	20,46	20,48	20,43	20,51	20,47	20,40	20,47	20,46	20,49	20,44	20,43	20,47	20,49	20,41	20,47	20,56	20,49	20,43	20,43	20,46	20,50	20,52	20,41	20,48	20,58	20,58	20,57	20,41	20,39	20,46	20,36	20,35	20,44	20,52	20,58	20,49	20,53	20,52	20,41	20,34	20,45	20,56	20,50	20,58	20,60	20,51	20,42	20,43	20,49	20,57	20,46	20,39	20,42	20,35	20,43	20,54	20,45	20,46	20,45	20,38	20,45	20,47	20,51	20,47	20,41	20,51	20,41	20,39	20,47	20,51	20,44	20,42	20,51	20,41	20,36	20,40	20,36	20,33	20,38	20,35	20,32	20,35	20,30	20,32	20,39	20,48	20,50	20,45	20,45	20,33	20,47	20,43	20,38	20,45	20,46	20,46	20,39	20,27	20,36	20,34	20,41	20,37	20,34	20,29	20,28	20,28	
20,51	20,40	20,44	20,45	20,35	20,36	20,41	20,42	20,38	20,48	20,44	20,33	20,36	20,44	20,39	20,34	20,37	20,42	20,36	20,39	20,31	20,36	20,31	20,41	20,45	20,35	20,40	20,29	20,43	20,50	20,39	20,36	20,53	20,50	20,44	20,47	20,46	20,44	20,43	20,44	20,45	20,43	20,36	20,34	20,43	20,44	20,43	20,44	20,46	20,57	20,49	20,41	20,49	20,38	20,38	20,41	20,39	20,47	20,47	20,42	20,42	20,55	20,66	20,50	20,47	20,45	20,44	20,38	20,39	20,45	20,45	20,47	20,49	20,52	20,47	20,48	20,39	20,43	20,53	20,49	20,40	20,45	20,44	20,40	20,48	20,39	20,37	20,45	20,48	20,52	20,56	20,58	20,52	20,57	20,55	20,51	20,42	20,46	20,48	20,45	20,42	20,46	20,39	20,46	20,55	20,55	20,47	20,50	20,43	20,37	20,37	20,45	20,45	20,53	20,54	20,49	20,40	20,37	20,41	20,34	20,52	20,55	20,53	20,51	20,48	20,57	20,58	20,51	20,44	20,49	20,45	20,43	20,45	20,49	20,50	20,49	20,60	20,49	20,42	20,44	20,48	20,49	20,48	20,55	20,49	20,46	20,49	20,44	20,49	20,51	20,54	20,48	20,44	20,42	20,50	20,51	20,53	20,60	20,58	20,48	20,51	20,61	20,54	20,47	20,57	20,54	20,50	20,52	20,55	20,53	20,55	20,57	20,52	20,55	20,58	20,59	20,63	20,58	20,51	20,57	20,56	20,52	20,54	20,47	20,55	20,64	20,65	20,67	20,59	20,55	20,57	20,62	20,59	20,55	20,50	20,53	20,60	20,63	20,53	20,55	20,52	20,54	20,56	20,52	20,50	20,59	20,65	20,55	20,54	20,62	20,62	20,68	20,64	20,55	20,53	20,63	20,68	20,69	20,63	20,61	20,59	20,57	20,62	20,61	20,52	20,52	20,59	20,72	20,62	20,62	20,72	20,70	20,67	20,63	20,69	20,68	20,66	20,68	20,65	20,63	20,66	20,78	20,76	20,67	20,62	20,60	20,54	20,58	20,69	20,74	20,72	20,72	20,75	20,74	20,72	20,70	20,64	20,75	20,76	20,67	20,66	20,71	20,63	20,61	20,69	20,65	20,62	20,74	20,68	20,66	20,71	20,69	20,72	20,77	20,68	20,69	20,72	20,69	20,66	20,66	20,74	20,71	20,70	20,70	20,80	20,81	20,70	20,60	20,65	20,72	20,69	20,75	20,75	20,75	20,74	20,68	20,68	20,68	20,74	20,73	20,66	20,66	20,66	20,74	20,70	20,64	20,61	20,66	20,72	20,76	20,73	20,71	20,69	20,73	20,82	20,71	20,68	20,70	20,68	20,64	20,67	20,69	20,68	20,63	20,71	20,73	20,71	20,81	20,76	20,68	20,70	20,70	20,70	20,71	20,77	20,71	20,66	20,67	20,68	20,71	20,74	20,74	20,68	20,74	20,74	20,68	20,69	20,79	20,75	20,71	20,73	20,67	20,73	20,77	20,66	20,64	20,63	20,64	20,65	20,75	20,78	20,73	20,72	20,69	20,76	20,76	20,71	20,71	20,72	20,62	20,63	20,66	20,61	20,71	20,73	20,61	20,56	20,64	20,63	20,63	20,72	20,66	20,64	20,69	20,68	20,66	20,76	20,71	20,68	20,66	20,73	20,68	20,61	20,64	20,63	20,63	20,65	20,71	20,66	20,67	20,72	20,63	20,59	20,64	20,66	20,65	20,57	20,58	20,65	20,64	20,62	20,52	20,59	20,70	20,68	20,63	20,63	20,59	20,61	20,64	20,63	20,68	20,66	20,62	20,52	20,63	20,64	20,55	20,51	20,59	20,61	20,56	20,60	20,56	20,54	20,59	20,59	20,56	20,47	20,54	20,65	20,58	20,53	20,64	20,56	20,49	20,58	20,61	20,50	20,54	20,56	20,59	20,67	20,65	20,54	20,55	20,54	20,64	20,63	20,58	20,55	20,53	20,51	20,53	20,54	20,55	20,57	20,63	20,61	20,60	20,55	20,51	20,57	20,52	20,50	20,59	20,59	20,52	20,51	20,56	20,57	20,57	20,53	20,50	20,49	20,51	20,58	20,51	20,49	20,54	20,50	20,53	20,51	20,47	20,58	20,51	20,47	20,51	20,50	20,53	20,45	20,47	20,45	20,45	20,53	20,56	20,49	20,46	20,44	20,43	20,49	20,49	20,46	20,48	20,47	20,43	20,42	20,47	20,47	20,42	20,54	20,54	20,49	20,53	20,53	20,49	20,49	20,48	20,48	20,46	20,48	20,55	20,63	20,57	20,46	20,46	20,50	20,52	20,58	20,50	20,49	20,49	20,54	20,38	20,39	20,46	20,41	20,38	20,43	20,56	20,50	20,43	20,48	20,51	20,45	20,48	20,50	20,52	20,56	20,45	20,47	20,48	20,40	20,45	20,43	20,40	20,42	20,47	20,50	20,51	20,47	20,53	20,51	20,46	20,50	20,46	20,47	20,54	20,53	20,54	20,47	20,41	20,53	20,61	20,54	20,44	20,44	20,39	20,39	20,51	20,50	20,51	20,45	20,41	20,44	20,43	20,39	20,45	20,45	20,53	20,44	20,32	20,33	20,45	20,45	20,40	20,47	20,41	20,36	20,39	20,43	20,26	20,36	20,43	20,40	20,34	20,37	20,35	20,43	20,44	20,33	20,34	20,49	20,35	20,35	20,39	20,36	20,44	20,34	20,38	20,49	20,38	20,33	20,34	20,40	20,40	20,38	20,42	20,43	20,39	
20,48	20,35	20,30	20,47	20,40	20,29	20,39	20,44	20,36	20,41	20,34	20,32	20,36	20,42	20,39	20,37	20,44	20,36	20,35	20,35	20,41	20,33	20,35	20,38	20,41	20,45	20,48	20,46	20,40	20,49	20,40	20,37	20,46	20,44	20,49	20,47	20,49	20,44	20,37	20,37	20,38	20,48	20,42	20,30	20,47	20,54	20,48	20,43	20,43	20,46	20,53	20,49	20,48	20,53	20,49	20,55	20,44	20,45	20,53	20,43	20,42	20,54	20,67	20,54	20,42	20,44	20,47	20,37	20,31	20,44	20,48	20,46	20,49	20,53	20,44	20,44	20,41	20,36	20,42	20,48	20,40	20,50	20,45	20,42	20,51	20,48	20,42	20,49	20,49	20,47	20,50	20,49	20,45	20,46	20,51	20,56	20,43	20,40	20,50	20,54	20,42	20,44	20,48	20,52	20,56	20,47	20,46	20,53	20,55	20,47	20,41	20,45	20,39	20,50	20,54	20,51	20,46	20,44	20,49	20,43	20,51	20,59	20,53	20,54	20,52	20,55	20,61	20,54	20,50	20,43	20,45	20,41	20,42	20,47	20,53	20,52	20,60	20,52	20,48	20,46	20,53	20,47	20,40	20,55	20,50	20,47	20,52	20,45	20,51	20,45	20,47	20,46	20,40	20,46	20,48	20,50	20,41	20,54	20,57	20,56	20,53	20,56	20,53	20,54	20,55	20,56	20,56	20,52	20,51	20,52	20,60	20,71	20,65	20,60	20,60	20,60	20,62	20,57	20,52	20,45	20,46	20,57	20,51	20,43	20,50	20,63	20,64	20,63	20,64	20,61	20,55	20,55	20,49	20,49	20,52	20,57	20,64	20,58	20,61	20,63	20,61	20,61	20,55	20,58	20,60	20,59	20,60	20,64	20,55	20,57	20,64	20,67	20,66	20,62	20,59	20,62	20,65	20,72	20,62	20,56	20,62	20,62	20,57	20,62	20,63	20,59	20,66	20,66	20,66	20,63	20,64	20,61	20,63	20,62	20,66	20,68	20,67	20,69	20,68	20,63	20,66	20,72	20,72	20,71	20,61	20,54	20,56	20,59	20,63	20,68	20,65	20,62	20,68	20,73	20,75	20,71	20,63	20,66	20,70	20,66	20,72	20,69	20,69	20,63	20,65	20,67	20,65	20,67	20,63	20,71	20,71	20,66	20,63	20,67	20,67	20,74	20,71	20,69	20,69	20,70	20,68	20,72	20,66	20,70	20,74	20,82	20,73	20,61	20,63	20,71	20,71	20,74	20,75	20,79	20,79	20,77	20,64	20,61	20,68	20,73	20,71	20,70	20,63	20,76	20,77	20,69	20,61	20,68	20,73	20,70	20,77	20,72	20,69	20,68	20,77	20,73	20,74	20,75	20,68	20,63	20,71	20,73	20,69	20,69	20,76	20,77	20,69	20,75	20,70	20,70	20,69	20,72	20,75	20,75	20,77	20,76	20,80	20,79	20,69	20,68	20,79	20,76	20,72	20,69	20,69	20,66	20,69	20,72	20,69	20,69	20,68	20,65	20,65	20,78	20,74	20,70	20,64	20,60	20,58	20,70	20,78	20,79	20,69	20,66	20,78	20,82	20,75	20,80	20,82	20,71	20,64	20,70	20,71	20,67	20,73	20,73	20,62	20,65	20,67	20,70	20,65	20,67	20,59	20,71	20,67	20,68	20,71	20,78	20,74	20,70	20,74	20,68	20,63	20,69	20,70	20,67	20,65	20,63	20,64	20,71	20,70	20,67	20,58	20,66	20,63	20,64	20,69	20,65	20,72	20,69	20,61	20,56	20,61	20,66	20,59	20,55	20,53	20,56	20,55	20,59	20,65	20,64	20,58	20,54	20,62	20,67	20,68	20,64	20,52	20,57	20,66	20,55	20,57	20,55	20,62	20,66	20,58	20,57	20,54	20,53	20,60	20,59	20,59	20,60	20,44	20,47	20,59	20,60	20,51	20,48	20,49	20,50	20,62	20,64	20,61	20,52	20,56	20,62	20,66	20,56	20,53	20,52	20,52	20,51	20,49	20,55	20,62	20,58	20,47	20,54	20,55	20,50	20,52	20,54	20,51	20,57	20,51	20,53	20,56	20,52	20,54	20,58	20,56	20,53	20,53	20,45	20,61	20,52	20,50	20,53	20,56	20,48	20,44	20,47	20,56	20,61	20,53	20,48	20,43	20,43	20,40	20,46	20,48	20,48	20,53	20,51	20,50	20,52	20,49	20,48	20,48	20,49	20,56	20,50	20,42	20,51	20,52	20,46	20,47	20,43	20,47	20,55	20,50	20,46	20,42	20,50	20,56	20,52	20,54	20,46	20,56	20,63	20,59	20,58	20,55	20,50	20,43	20,48	20,53	20,62	20,54	20,58	20,55	20,50	20,43	20,52	20,50	20,37	20,46	20,50	20,55	20,47	20,47	20,50	20,46	20,48	20,41	20,47	20,44	20,49	20,46	20,47	20,44	20,47	20,42	20,37	20,47	20,51	20,47	20,47	20,46	20,52	20,52	20,47	20,47	20,47	20,47	20,54	20,46	20,38	20,41	20,40	20,45	20,55	20,52	20,49	20,50	20,55	20,49	20,48	20,51	20,48	20,48	20,48	20,40	20,43	20,42	20,44	20,45	20,49	20,44	20,42	20,30	20,35	20,37	20,36	20,46	20,41	20,26	20,33	20,45	20,33	20,35	20,43	20,52	20,43	20,39	20,43	20,33	20,41	20,36	20,38	20,52	20,39	20,36	20,39	20,45	20,49	20,40	20,30	20,38	20,41	20,33	20,27	20,34	20,40	20,41	20,42	20,45	20,46	
20,46	20,36	20,30	20,48	20,46	20,31	20,42	20,55	20,38	20,28	20,26	20,33	20,32	20,42	20,49	20,49	20,50	20,42	20,27	20,33	20,37	20,35	20,40	20,42	20,51	20,59	20,53	20,45	20,41	20,40	20,36	20,36	20,42	20,41	20,46	20,40	20,37	20,43	20,37	20,39	20,39	20,56	20,42	20,33	20,48	20,46	20,41	20,36	20,44	20,46	20,53	20,44	20,39	20,49	20,51	20,52	20,49	20,39	20,39	20,40	20,39	20,48	20,59	20,49	20,39	20,35	20,35	20,41	20,34	20,41	20,45	20,57	20,54	20,55	20,46	20,45	20,33	20,36	20,42	20,47	20,45	20,43	20,45	20,41	20,45	20,43	20,53	20,53	20,50	20,45	20,58	20,50	20,52	20,49	20,49	20,48	20,45	20,45	20,52	20,47	20,40	20,46	20,45	20,48	20,48	20,40	20,37	20,51	20,58	20,50	20,43	20,55	20,54	20,45	20,49	20,48	20,46	20,46	20,45	20,45	20,55	20,58	20,50	20,50	20,53	20,64	20,55	20,49	20,46	20,50	20,45	20,37	20,38	20,44	20,53	20,56	20,54	20,45	20,49	20,44	20,50	20,51	20,51	20,59	20,56	20,53	20,50	20,51	20,52	20,45	20,47	20,48	20,46	20,46	20,54	20,54	20,47	20,52	20,57	20,54	20,52	20,49	20,51	20,52	20,57	20,54	20,55	20,50	20,48	20,55	20,56	20,64	20,65	20,57	20,60	20,54	20,52	20,57	20,60	20,54	20,47	20,55	20,54	20,52	20,55	20,52	20,46	20,58	20,62	20,61	20,49	20,54	20,50	20,51	20,52	20,54	20,69	20,59	20,56	20,58	20,59	20,54	20,55	20,62	20,64	20,61	20,54	20,58	20,54	20,56	20,55	20,65	20,66	20,54	20,56	20,67	20,58	20,62	20,66	20,62	20,56	20,56	20,52	20,58	20,57	20,60	20,61	20,69	20,71	20,66	20,64	20,64	20,55	20,58	20,62	20,63	20,61	20,60	20,61	20,62	20,71	20,75	20,74	20,71	20,64	20,63	20,64	20,61	20,61	20,59	20,69	20,64	20,65	20,70	20,69	20,69	20,60	20,66	20,72	20,65	20,61	20,66	20,71	20,70	20,63	20,64	20,77	20,67	20,64	20,71	20,82	20,71	20,55	20,72	20,71	20,71	20,72	20,72	20,77	20,71	20,73	20,74	20,70	20,76	20,77	20,78	20,70	20,63	20,73	20,73	20,74	20,78	20,71	20,81	20,78	20,80	20,65	20,69	20,71	20,75	20,76	20,79	20,72	20,76	20,81	20,74	20,63	20,66	20,79	20,69	20,70	20,85	20,72	20,78	20,85	20,74	20,71	20,80	20,72	20,61	20,67	20,70	20,68	20,72	20,73	20,79	20,68	20,61	20,55	20,69	20,80	20,76	20,77	20,77	20,77	20,76	20,75	20,77	20,75	20,69	20,79	20,74	20,68	20,74	20,72	20,70	20,78	20,74	20,67	20,71	20,71	20,69	20,70	20,75	20,73	20,62	20,68	20,72	20,69	20,71	20,81	20,76	20,79	20,70	20,70	20,75	20,69	20,79	20,79	20,66	20,72	20,73	20,73	20,74	20,75	20,75	20,66	20,67	20,68	20,63	20,68	20,69	20,72	20,77	20,72	20,66	20,72	20,71	20,69	20,74	20,72	20,64	20,68	20,63	20,65	20,63	20,60	20,60	20,62	20,67	20,81	20,73	20,60	20,61	20,66	20,66	20,67	20,63	20,69	20,73	20,63	20,61	20,67	20,62	20,59	20,55	20,60	20,65	20,57	20,58	20,58	20,59	20,60	20,54	20,65	20,65	20,55	20,54	20,63	20,60	20,60	20,55	20,58	20,57	20,60	20,63	20,64	20,60	20,58	20,52	20,62	20,66	20,60	20,61	20,51	20,59	20,69	20,63	20,50	20,50	20,50	20,59	20,56	20,62	20,64	20,57	20,59	20,65	20,63	20,54	20,52	20,60	20,54	20,53	20,55	20,62	20,60	20,54	20,51	20,51	20,47	20,47	20,50	20,55	20,51	20,53	20,49	20,45	20,52	20,56	20,51	20,61	20,58	20,54	20,56	20,48	20,53	20,50	20,55	20,56	20,56	20,52	20,45	20,47	20,51	20,57	20,54	20,52	20,39	20,38	20,34	20,42	20,48	20,54	20,52	20,47	20,49	20,46	20,51	20,51	20,51	20,54	20,46	20,44	20,42	20,42	20,50	20,46	20,49	20,52	20,47	20,48	20,53	20,48	20,42	20,46	20,54	20,51	20,47	20,46	20,45	20,47	20,51	20,55	20,58	20,50	20,44	20,45	20,49	20,64	20,58	20,56	20,59	20,57	20,55	20,45	20,54	20,45	20,46	20,47	20,48	20,47	20,45	20,44	20,56	20,54	20,43	20,46	20,44	20,47	20,44	20,45	20,49	20,41	20,35	20,33	20,39	20,52	20,55	20,44	20,41	20,45	20,52	20,49	20,47	20,40	20,42	20,49	20,52	20,47	20,40	20,39	20,41	20,47	20,47	20,44	20,41	20,55	20,63	20,57	20,52	20,44	20,41	20,45	20,39	20,45	20,51	20,48	20,39	20,48	20,46	20,47	20,38	20,30	20,38	20,47	20,45	20,45	20,33	20,30	20,39	20,42	20,40	20,42	20,44	20,46	20,29	20,28	20,39	20,40	20,44	20,44	20,46	20,40	20,48	20,49	20,49	20,47	20,43	20,37	20,34	20,42	20,44	20,31	20,37	20,40	20,35	20,42	20,40	20,37	
20,41	20,35	20,39	20,41	20,39	20,29	20,36	20,52	20,37	20,29	20,28	20,34	20,39	20,40	20,48	20,46	20,37	20,38	20,34	20,38	20,37	20,36	20,41	20,51	20,47	20,48	20,45	20,38	20,41	20,35	20,38	20,39	20,43	20,48	20,53	20,38	20,31	20,30	20,37	20,28	20,43	20,51	20,41	20,37	20,48	20,42	20,31	20,39	20,43	20,37	20,44	20,37	20,34	20,40	20,48	20,48	20,48	20,41	20,43	20,43	20,42	20,46	20,64	20,53	20,40	20,34	20,29	20,39	20,34	20,43	20,46	20,53	20,54	20,53	20,45	20,47	20,34	20,31	20,50	20,52	20,46	20,36	20,45	20,39	20,43	20,46	20,49	20,57	20,51	20,55	20,56	20,56	20,55	20,59	20,48	20,49	20,46	20,48	20,54	20,47	20,41	20,50	20,45	20,40	20,44	20,44	20,48	20,51	20,51	20,46	20,43	20,55	20,45	20,41	20,45	20,51	20,45	20,43	20,43	20,40	20,52	20,58	20,50	20,49	20,50	20,57	20,53	20,46	20,43	20,52	20,56	20,44	20,42	20,49	20,50	20,55	20,53	20,42	20,45	20,48	20,53	20,50	20,54	20,57	20,52	20,49	20,51	20,47	20,49	20,41	20,40	20,46	20,49	20,43	20,54	20,56	20,49	20,47	20,63	20,56	20,46	20,51	20,53	20,54	20,50	20,51	20,54	20,45	20,47	20,53	20,53	20,54	20,54	20,58	20,60	20,58	20,46	20,54	20,66	20,53	20,46	20,52	20,49	20,50	20,53	20,51	20,52	20,57	20,60	20,59	20,50	20,55	20,55	20,47	20,55	20,56	20,62	20,61	20,56	20,55	20,57	20,52	20,51	20,55	20,61	20,66	20,63	20,57	20,54	20,56	20,64	20,64	20,65	20,59	20,57	20,63	20,66	20,58	20,65	20,63	20,65	20,53	20,56	20,63	20,54	20,55	20,62	20,70	20,73	20,69	20,70	20,64	20,51	20,65	20,66	20,72	20,64	20,64	20,67	20,69	20,77	20,71	20,72	20,75	20,72	20,65	20,63	20,58	20,64	20,68	20,69	20,70	20,71	20,71	20,63	20,68	20,73	20,71	20,74	20,70	20,67	20,64	20,63	20,75	20,73	20,72	20,71	20,68	20,60	20,74	20,73	20,77	20,67	20,80	20,74	20,68	20,64	20,72	20,81	20,74	20,70	20,72	20,75	20,77	20,83	20,77	20,70	20,68	20,72	20,76	20,76	20,72	20,67	20,73	20,82	20,78	20,76	20,76	20,77	20,74	20,77	20,75	20,76	20,72	20,74	20,72	20,66	20,73	20,73	20,76	20,78	20,84	20,76	20,79	20,84	20,72	20,64	20,74	20,73	20,63	20,68	20,67	20,70	20,71	20,68	20,74	20,73	20,64	20,57	20,68	20,80	20,80	20,81	20,76	20,73	20,73	20,67	20,72	20,71	20,73	20,71	20,67	20,63	20,71	20,64	20,72	20,77	20,77	20,71	20,74	20,70	20,73	20,78	20,69	20,70	20,61	20,64	20,69	20,74	20,76	20,77	20,80	20,79	20,76	20,69	20,76	20,69	20,62	20,66	20,65	20,70	20,79	20,77	20,73	20,76	20,74	20,63	20,57	20,69	20,65	20,67	20,73	20,65	20,75	20,75	20,67	20,72	20,70	20,65	20,72	20,70	20,64	20,63	20,67	20,58	20,63	20,60	20,60	20,69	20,65	20,71	20,70	20,60	20,64	20,68	20,69	20,66	20,63	20,64	20,69	20,64	20,54	20,64	20,59	20,61	20,56	20,59	20,68	20,59	20,56	20,58	20,60	20,62	20,60	20,65	20,62	20,56	20,59	20,70	20,60	20,58	20,59	20,62	20,63	20,60	20,59	20,69	20,62	20,62	20,62	20,58	20,57	20,59	20,64	20,62	20,63	20,69	20,72	20,63	20,51	20,55	20,59	20,56	20,58	20,63	20,61	20,62	20,65	20,63	20,59	20,61	20,65	20,59	20,55	20,52	20,64	20,58	20,50	20,54	20,59	20,49	20,49	20,52	20,54	20,58	20,58	20,54	20,50	20,55	20,54	20,52	20,54	20,51	20,51	20,57	20,51	20,52	20,51	20,59	20,62	20,43	20,46	20,56	20,54	20,48	20,47	20,54	20,45	20,48	20,47	20,43	20,39	20,48	20,59	20,54	20,43	20,49	20,51	20,50	20,52	20,53	20,48	20,47	20,49	20,52	20,43	20,35	20,39	20,50	20,51	20,49	20,49	20,56	20,47	20,39	20,42	20,50	20,48	20,44	20,46	20,45	20,42	20,48	20,53	20,52	20,49	20,47	20,50	20,53	20,52	20,57	20,53	20,50	20,49	20,47	20,53	20,51	20,48	20,50	20,47	20,48	20,47	20,51	20,47	20,45	20,52	20,47	20,38	20,39	20,44	20,41	20,37	20,49	20,53	20,40	20,36	20,47	20,48	20,43	20,41	20,43	20,44	20,51	20,47	20,40	20,38	20,36	20,44	20,49	20,47	20,42	20,29	20,33	20,46	20,55	20,51	20,48	20,44	20,46	20,54	20,58	20,48	20,33	20,36	20,37	20,43	20,48	20,47	20,39	20,44	20,52	20,39	20,41	20,43	20,45	20,50	20,47	20,43	20,47	20,37	20,44	20,38	20,37	20,46	20,50	20,44	20,32	20,27	20,38	20,45	20,43	20,37	20,44	20,47	20,45	20,48	20,47	20,43	20,37	20,35	20,38	20,40	20,39	20,34	20,38	20,31	20,30	20,45	20,43	20,36	
20,45	20,37	20,31	20,39	20,33	20,36	20,51	20,47	20,42	20,37	20,32	20,30	20,38	20,33	20,40	20,45	20,32	20,38	20,37	20,41	20,48	20,41	20,43	20,40	20,45	20,39	20,38	20,38	20,44	20,40	20,40	20,42	20,41	20,37	20,40	20,40	20,36	20,31	20,27	20,26	20,38	20,43	20,33	20,32	20,44	20,45	20,39	20,43	20,41	20,37	20,43	20,42	20,34	20,45	20,54	20,59	20,48	20,41	20,42	20,45	20,46	20,49	20,53	20,50	20,42	20,44	20,45	20,44	20,36	20,38	20,42	20,49	20,52	20,55	20,53	20,47	20,40	20,38	20,43	20,50	20,52	20,43	20,42	20,41	20,48	20,49	20,47	20,48	20,49	20,47	20,47	20,50	20,62	20,54	20,50	20,44	20,44	20,48	20,56	20,48	20,46	20,48	20,43	20,46	20,45	20,43	20,41	20,45	20,48	20,47	20,32	20,43	20,41	20,43	20,51	20,44	20,44	20,36	20,45	20,45	20,45	20,49	20,57	20,55	20,49	20,48	20,48	20,44	20,45	20,49	20,52	20,50	20,43	20,52	20,54	20,57	20,51	20,46	20,53	20,48	20,53	20,49	20,49	20,48	20,39	20,56	20,54	20,51	20,50	20,45	20,39	20,39	20,49	20,44	20,47	20,49	20,42	20,44	20,55	20,56	20,46	20,50	20,42	20,49	20,53	20,48	20,49	20,49	20,46	20,53	20,57	20,56	20,55	20,61	20,61	20,55	20,56	20,55	20,52	20,53	20,48	20,52	20,54	20,44	20,45	20,54	20,59	20,62	20,54	20,61	20,61	20,56	20,54	20,51	20,55	20,61	20,66	20,56	20,51	20,60	20,63	20,55	20,54	20,59	20,61	20,70	20,67	20,63	20,54	20,54	20,66	20,65	20,66	20,61	20,64	20,70	20,61	20,56	20,54	20,63	20,62	20,62	20,62	20,62	20,52	20,55	20,63	20,71	20,70	20,71	20,71	20,55	20,54	20,62	20,73	20,71	20,79	20,76	20,74	20,69	20,73	20,74	20,67	20,69	20,71	20,66	20,67	20,64	20,70	20,71	20,78	20,71	20,74	20,70	20,56	20,72	20,78	20,79	20,73	20,67	20,69	20,68	20,65	20,75	20,74	20,72	20,65	20,65	20,62	20,62	20,69	20,62	20,71	20,77	20,76	20,78	20,72	20,71	20,78	20,73	20,66	20,70	20,68	20,74	20,75	20,69	20,75	20,81	20,71	20,68	20,77	20,68	20,69	20,74	20,77	20,76	20,74	20,74	20,73	20,75	20,78	20,73	20,75	20,82	20,75	20,71	20,67	20,73	20,81	20,79	20,73	20,77	20,76	20,72	20,79	20,69	20,67	20,74	20,70	20,64	20,67	20,74	20,74	20,71	20,73	20,66	20,74	20,76	20,61	20,69	20,72	20,76	20,81	20,79	20,74	20,73	20,73	20,77	20,83	20,79	20,72	20,60	20,66	20,77	20,68	20,70	20,68	20,69	20,69	20,72	20,73	20,72	20,79	20,62	20,62	20,68	20,68	20,65	20,75	20,78	20,78	20,85	20,81	20,75	20,72	20,74	20,72	20,72	20,67	20,64	20,65	20,70	20,75	20,75	20,75	20,73	20,64	20,60	20,71	20,72	20,71	20,77	20,74	20,73	20,71	20,67	20,66	20,62	20,70	20,80	20,76	20,70	20,65	20,66	20,67	20,72	20,77	20,70	20,64	20,70	20,67	20,62	20,62	20,71	20,67	20,62	20,65	20,60	20,66	20,78	20,71	20,58	20,62	20,59	20,61	20,63	20,60	20,59	20,55	20,60	20,62	20,64	20,61	20,56	20,60	20,63	20,57	20,60	20,62	20,54	20,60	20,61	20,58	20,56	20,55	20,59	20,59	20,55	20,61	20,68	20,71	20,65	20,64	20,64	20,62	20,58	20,61	20,65	20,66	20,63	20,56	20,56	20,57	20,57	20,59	20,57	20,51	20,54	20,56	20,59	20,58	20,53	20,60	20,59	20,54	20,60	20,60	20,55	20,47	20,53	20,47	20,48	20,55	20,55	20,53	20,57	20,56	20,50	20,51	20,50	20,50	20,46	20,48	20,43	20,54	20,56	20,63	20,60	20,51	20,54	20,49	20,47	20,45	20,43	20,42	20,49	20,46	20,46	20,47	20,50	20,47	20,43	20,39	20,49	20,47	20,44	20,51	20,46	20,47	20,47	20,49	20,46	20,45	20,44	20,50	20,52	20,38	20,38	20,40	20,47	20,47	20,54	20,50	20,50	20,50	20,44	20,47	20,52	20,48	20,45	20,42	20,40	20,53	20,56	20,47	20,43	20,46	20,47	20,47	20,43	20,53	20,57	20,49	20,40	20,35	20,48	20,50	20,49	20,51	20,45	20,49	20,50	20,54	20,51	20,47	20,49	20,54	20,38	20,41	20,45	20,44	20,41	20,43	20,48	20,43	20,34	20,38	20,43	20,33	20,36	20,42	20,43	20,52	20,45	20,45	20,44	20,43	20,46	20,49	20,43	20,44	20,34	20,29	20,52	20,56	20,48	20,44	20,46	20,47	20,52	20,54	20,47	20,37	20,34	20,41	20,44	20,43	20,37	20,30	20,48	20,53	20,51	20,41	20,43	20,51	20,40	20,45	20,43	20,41	20,38	20,52	20,52	20,48	20,44	20,50	20,42	20,29	20,31	20,39	20,38	20,40	20,45	20,53	20,41	20,40	20,45	20,43	20,41	20,34	20,35	20,33	20,35	20,38	20,39	20,32	20,33	20,35	20,40	20,44	20,48	
20,45	20,47	20,31	20,33	20,38	20,40	20,53	20,53	20,45	20,44	20,37	20,40	20,38	20,45	20,42	20,42	20,40	20,40	20,38	20,42	20,48	20,55	20,53	20,44	20,39	20,41	20,41	20,39	20,49	20,51	20,45	20,43	20,40	20,37	20,42	20,45	20,43	20,42	20,37	20,43	20,44	20,44	20,34	20,39	20,35	20,33	20,46	20,47	20,44	20,38	20,36	20,34	20,29	20,38	20,45	20,51	20,48	20,43	20,37	20,45	20,50	20,50	20,49	20,42	20,40	20,52	20,49	20,39	20,44	20,45	20,43	20,51	20,46	20,54	20,48	20,49	20,41	20,39	20,31	20,43	20,52	20,43	20,39	20,39	20,53	20,48	20,49	20,55	20,44	20,49	20,50	20,50	20,55	20,46	20,44	20,44	20,42	20,41	20,49	20,53	20,48	20,49	20,40	20,45	20,48	20,37	20,38	20,46	20,54	20,49	20,40	20,38	20,35	20,45	20,53	20,42	20,43	20,42	20,49	20,45	20,48	20,49	20,52	20,55	20,49	20,47	20,44	20,53	20,52	20,51	20,49	20,47	20,47	20,56	20,53	20,60	20,48	20,46	20,55	20,57	20,60	20,61	20,57	20,58	20,48	20,52	20,51	20,48	20,53	20,48	20,43	20,41	20,48	20,43	20,48	20,52	20,48	20,48	20,57	20,48	20,45	20,55	20,52	20,52	20,56	20,54	20,50	20,49	20,55	20,57	20,58	20,56	20,58	20,65	20,63	20,52	20,54	20,52	20,55	20,43	20,42	20,49	20,47	20,54	20,55	20,56	20,56	20,59	20,58	20,56	20,57	20,52	20,58	20,58	20,55	20,66	20,70	20,57	20,54	20,58	20,61	20,53	20,50	20,56	20,71	20,75	20,64	20,61	20,65	20,54	20,56	20,61	20,61	20,64	20,68	20,59	20,55	20,55	20,62	20,68	20,66	20,58	20,57	20,63	20,61	20,60	20,64	20,74	20,77	20,62	20,61	20,59	20,54	20,59	20,67	20,67	20,71	20,78	20,72	20,67	20,71	20,75	20,71	20,67	20,68	20,71	20,70	20,67	20,73	20,76	20,74	20,70	20,74	20,73	20,65	20,77	20,82	20,76	20,68	20,69	20,66	20,79	20,69	20,74	20,81	20,68	20,65	20,66	20,69	20,67	20,72	20,68	20,68	20,75	20,69	20,74	20,76	20,73	20,72	20,75	20,72	20,73	20,70	20,79	20,78	20,73	20,77	20,75	20,69	20,74	20,80	20,76	20,68	20,74	20,75	20,76	20,63	20,71	20,73	20,75	20,74	20,72	20,72	20,79	20,82	20,76	20,68	20,69	20,71	20,74	20,71	20,71	20,76	20,77	20,78	20,74	20,81	20,78	20,73	20,67	20,66	20,77	20,74	20,68	20,68	20,67	20,71	20,78	20,72	20,73	20,74	20,80	20,84	20,75	20,77	20,70	20,69	20,79	20,83	20,79	20,74	20,71	20,74	20,78	20,79	20,76	20,71	20,74	20,75	20,72	20,76	20,74	20,74	20,66	20,62	20,71	20,71	20,70	20,76	20,76	20,77	20,77	20,76	20,71	20,64	20,71	20,73	20,72	20,77	20,67	20,63	20,69	20,71	20,82	20,77	20,75	20,68	20,70	20,79	20,68	20,70	20,72	20,76	20,72	20,67	20,68	20,67	20,65	20,72	20,84	20,77	20,69	20,68	20,70	20,71	20,74	20,80	20,73	20,65	20,68	20,66	20,63	20,63	20,68	20,64	20,63	20,64	20,61	20,65	20,70	20,66	20,63	20,72	20,62	20,66	20,62	20,60	20,58	20,64	20,64	20,56	20,51	20,60	20,57	20,48	20,62	20,65	20,59	20,58	20,58	20,64	20,58	20,54	20,59	20,49	20,56	20,57	20,48	20,58	20,61	20,68	20,62	20,59	20,61	20,56	20,52	20,55	20,57	20,63	20,63	20,57	20,60	20,53	20,62	20,57	20,51	20,43	20,47	20,60	20,55	20,55	20,53	20,58	20,56	20,56	20,58	20,60	20,59	20,53	20,49	20,49	20,50	20,51	20,60	20,60	20,56	20,53	20,54	20,51	20,50	20,55	20,58	20,54	20,50	20,49	20,59	20,59	20,60	20,56	20,52	20,50	20,49	20,52	20,53	20,48	20,47	20,48	20,42	20,47	20,45	20,44	20,45	20,43	20,45	20,42	20,53	20,58	20,45	20,45	20,42	20,50	20,51	20,44	20,46	20,52	20,49	20,50	20,44	20,49	20,52	20,50	20,50	20,47	20,43	20,53	20,53	20,43	20,54	20,48	20,36	20,38	20,39	20,51	20,57	20,50	20,44	20,50	20,50	20,49	20,47	20,51	20,51	20,53	20,50	20,37	20,39	20,56	20,53	20,53	20,61	20,52	20,47	20,49	20,50	20,51	20,52	20,42	20,45	20,43	20,48	20,44	20,45	20,49	20,44	20,40	20,44	20,42	20,45	20,47	20,39	20,39	20,48	20,55	20,54	20,53	20,50	20,54	20,54	20,50	20,46	20,48	20,40	20,42	20,42	20,49	20,43	20,38	20,39	20,45	20,46	20,42	20,46	20,42	20,41	20,40	20,44	20,48	20,46	20,32	20,40	20,49	20,55	20,46	20,39	20,52	20,46	20,46	20,38	20,33	20,36	20,43	20,45	20,46	20,46	20,51	20,43	20,40	20,38	20,39	20,29	20,35	20,48	20,50	20,35	20,35	20,49	20,40	20,41	20,38	20,42	20,36	20,27	20,35	20,42	20,36	20,33	20,41	20,35	20,46	20,39	
20,41	20,41	20,36	20,39	20,44	20,42	20,41	20,49	20,49	20,47	20,34	20,39	20,44	20,45	20,41	20,32	20,39	20,42	20,34	20,39	20,47	20,47	20,54	20,45	20,33	20,40	20,41	20,43	20,48	20,43	20,46	20,44	20,39	20,37	20,49	20,45	20,39	20,40	20,40	20,48	20,36	20,48	20,48	20,36	20,41	20,33	20,39	20,44	20,42	20,37	20,31	20,32	20,35	20,38	20,45	20,43	20,47	20,48	20,42	20,38	20,45	20,54	20,56	20,47	20,46	20,50	20,50	20,37	20,39	20,43	20,45	20,53	20,50	20,45	20,48	20,44	20,45	20,44	20,40	20,45	20,55	20,43	20,40	20,38	20,46	20,49	20,50	20,61	20,53	20,46	20,49	20,47	20,45	20,46	20,43	20,53	20,42	20,37	20,43	20,44	20,39	20,41	20,48	20,43	20,45	20,43	20,45	20,51	20,54	20,49	20,47	20,42	20,40	20,45	20,49	20,48	20,48	20,43	20,51	20,42	20,46	20,57	20,60	20,54	20,52	20,47	20,49	20,55	20,51	20,39	20,46	20,45	20,45	20,57	20,53	20,51	20,50	20,48	20,53	20,48	20,57	20,65	20,59	20,55	20,48	20,44	20,50	20,48	20,46	20,53	20,47	20,46	20,50	20,44	20,48	20,56	20,55	20,51	20,63	20,59	20,49	20,53	20,56	20,50	20,49	20,47	20,52	20,56	20,54	20,57	20,59	20,54	20,63	20,59	20,63	20,64	20,64	20,59	20,58	20,47	20,44	20,54	20,53	20,55	20,58	20,52	20,51	20,62	20,55	20,53	20,50	20,53	20,57	20,62	20,51	20,54	20,61	20,58	20,55	20,62	20,62	20,60	20,50	20,52	20,58	20,62	20,64	20,58	20,66	20,58	20,56	20,60	20,57	20,61	20,68	20,56	20,60	20,61	20,59	20,68	20,72	20,65	20,53	20,58	20,68	20,62	20,61	20,68	20,69	20,65	20,59	20,63	20,63	20,63	20,64	20,64	20,68	20,70	20,66	20,60	20,70	20,70	20,68	20,70	20,68	20,66	20,68	20,69	20,63	20,68	20,64	20,66	20,75	20,77	20,79	20,81	20,83	20,71	20,65	20,62	20,66	20,74	20,71	20,59	20,67	20,66	20,69	20,67	20,65	20,61	20,75	20,68	20,66	20,77	20,72	20,77	20,83	20,77	20,69	20,73	20,75	20,83	20,77	20,87	20,80	20,72	20,77	20,70	20,69	20,73	20,74	20,75	20,71	20,69	20,72	20,73	20,65	20,68	20,76	20,77	20,78	20,69	20,73	20,79	20,72	20,78	20,72	20,67	20,69	20,74	20,72	20,71	20,77	20,84	20,81	20,83	20,84	20,79	20,76	20,72	20,77	20,77	20,79	20,75	20,72	20,75	20,76	20,74	20,67	20,69	20,74	20,75	20,79	20,76	20,78	20,87	20,74	20,78	20,82	20,77	20,75	20,72	20,73	20,76	20,78	20,72	20,73	20,78	20,75	20,74	20,76	20,77	20,69	20,68	20,65	20,70	20,75	20,77	20,80	20,77	20,82	20,81	20,75	20,69	20,66	20,72	20,75	20,70	20,73	20,77	20,72	20,71	20,74	20,81	20,73	20,72	20,63	20,72	20,74	20,69	20,72	20,77	20,76	20,72	20,73	20,75	20,76	20,67	20,73	20,81	20,73	20,74	20,66	20,68	20,76	20,77	20,79	20,72	20,69	20,64	20,62	20,62	20,68	20,69	20,71	20,65	20,66	20,67	20,70	20,75	20,59	20,53	20,66	20,68	20,67	20,71	20,63	20,58	20,57	20,65	20,55	20,54	20,54	20,55	20,51	20,53	20,61	20,61	20,57	20,63	20,63	20,60	20,59	20,58	20,57	20,61	20,62	20,61	20,63	20,55	20,64	20,59	20,56	20,60	20,51	20,53	20,58	20,60	20,65	20,63	20,68	20,61	20,54	20,57	20,56	20,49	20,47	20,51	20,58	20,65	20,48	20,57	20,64	20,60	20,61	20,63	20,65	20,63	20,54	20,51	20,52	20,51	20,55	20,55	20,55	20,52	20,54	20,55	20,55	20,55	20,51	20,59	20,61	20,61	20,56	20,50	20,58	20,52	20,51	20,57	20,54	20,49	20,49	20,56	20,59	20,51	20,41	20,44	20,43	20,41	20,49	20,50	20,47	20,52	20,51	20,47	20,52	20,48	20,46	20,52	20,54	20,48	20,46	20,41	20,47	20,54	20,51	20,42	20,43	20,46	20,53	20,55	20,47	20,46	20,53	20,62	20,47	20,50	20,52	20,47	20,45	20,44	20,49	20,49	20,39	20,44	20,50	20,47	20,48	20,45	20,52	20,53	20,54	20,54	20,55	20,48	20,50	20,49	20,48	20,53	20,51	20,50	20,49	20,49	20,53	20,51	20,52	20,44	20,53	20,47	20,40	20,47	20,52	20,47	20,44	20,52	20,50	20,53	20,42	20,44	20,50	20,55	20,62	20,58	20,52	20,51	20,53	20,53	20,44	20,42	20,49	20,47	20,40	20,46	20,53	20,52	20,49	20,39	20,43	20,48	20,37	20,36	20,35	20,45	20,42	20,43	20,40	20,43	20,41	20,45	20,47	20,46	20,48	20,41	20,46	20,50	20,50	20,37	20,31	20,32	20,40	20,30	20,36	20,43	20,48	20,45	20,39	20,44	20,40	20,34	20,39	20,45	20,51	20,35	20,37	20,45	20,44	20,42	20,39	20,43	20,43	20,42	20,35	20,29	20,39	20,31	20,35	20,37	20,30	20,38	
20,32	20,32	20,38	20,46	20,50	20,34	20,36	20,47	20,50	20,50	20,36	20,27	20,36	20,45	20,42	20,43	20,39	20,51	20,49	20,45	20,48	20,39	20,47	20,45	20,43	20,40	20,34	20,46	20,50	20,45	20,44	20,42	20,49	20,37	20,47	20,44	20,40	20,39	20,39	20,36	20,44	20,50	20,53	20,39	20,49	20,47	20,36	20,35	20,47	20,42	20,39	20,39	20,44	20,46	20,45	20,55	20,52	20,52	20,52	20,39	20,40	20,56	20,50	20,44	20,46	20,50	20,58	20,48	20,39	20,40	20,49	20,57	20,50	20,47	20,51	20,50	20,41	20,37	20,48	20,54	20,51	20,43	20,39	20,38	20,39	20,54	20,50	20,51	20,61	20,56	20,53	20,47	20,50	20,52	20,44	20,53	20,50	20,48	20,48	20,46	20,38	20,36	20,51	20,50	20,41	20,45	20,43	20,44	20,51	20,49	20,48	20,47	20,44	20,38	20,42	20,52	20,50	20,46	20,54	20,45	20,44	20,56	20,56	20,61	20,51	20,44	20,47	20,42	20,40	20,44	20,52	20,51	20,43	20,51	20,48	20,54	20,52	20,46	20,52	20,46	20,47	20,54	20,52	20,45	20,42	20,44	20,48	20,55	20,56	20,46	20,47	20,53	20,53	20,44	20,55	20,55	20,58	20,53	20,56	20,57	20,49	20,50	20,50	20,50	20,45	20,38	20,45	20,59	20,50	20,48	20,57	20,62	20,66	20,63	20,61	20,61	20,55	20,59	20,59	20,53	20,51	20,56	20,60	20,58	20,59	20,58	20,56	20,66	20,58	20,53	20,49	20,52	20,50	20,56	20,57	20,53	20,59	20,57	20,49	20,58	20,58	20,56	20,55	20,57	20,51	20,54	20,57	20,60	20,61	20,56	20,59	20,66	20,64	20,59	20,60	20,59	20,68	20,69	20,61	20,62	20,67	20,67	20,58	20,55	20,64	20,65	20,66	20,69	20,69	20,77	20,77	20,68	20,60	20,65	20,65	20,64	20,67	20,68	20,67	20,58	20,67	20,76	20,74	20,72	20,66	20,68	20,71	20,72	20,66	20,65	20,72	20,75	20,76	20,76	20,70	20,73	20,82	20,81	20,71	20,59	20,60	20,68	20,72	20,67	20,60	20,68	20,70	20,74	20,73	20,68	20,66	20,63	20,64	20,75	20,71	20,83	20,83	20,84	20,75	20,72	20,69	20,77	20,78	20,85	20,82	20,74	20,74	20,73	20,73	20,80	20,77	20,82	20,82	20,74	20,73	20,76	20,69	20,75	20,76	20,73	20,78	20,71	20,80	20,80	20,75	20,73	20,74	20,70	20,76	20,78	20,82	20,78	20,77	20,79	20,80	20,84	20,81	20,75	20,73	20,77	20,77	20,83	20,80	20,76	20,74	20,77	20,80	20,75	20,66	20,69	20,71	20,75	20,78	20,81	20,88	20,86	20,79	20,73	20,79	20,83	20,77	20,73	20,77	20,80	20,78	20,79	20,79	20,76	20,78	20,81	20,79	20,75	20,71	20,68	20,73	20,66	20,69	20,82	20,78	20,75	20,82	20,92	20,89	20,79	20,74	20,81	20,78	20,71	20,74	20,75	20,68	20,72	20,81	20,82	20,73	20,73	20,65	20,67	20,69	20,68	20,72	20,76	20,75	20,73	20,78	20,85	20,81	20,70	20,74	20,76	20,70	20,77	20,75	20,75	20,79	20,71	20,70	20,71	20,67	20,65	20,70	20,61	20,68	20,73	20,74	20,67	20,60	20,60	20,75	20,72	20,63	20,62	20,63	20,61	20,67	20,65	20,62	20,64	20,66	20,68	20,60	20,60	20,63	20,60	20,56	20,62	20,63	20,62	20,58	20,59	20,57	20,64	20,67	20,57	20,58	20,68	20,70	20,63	20,60	20,54	20,62	20,63	20,63	20,65	20,57	20,57	20,63	20,73	20,69	20,56	20,67	20,64	20,53	20,58	20,58	20,60	20,59	20,58	20,59	20,61	20,60	20,55	20,58	20,57	20,52	20,60	20,63	20,65	20,52	20,55	20,59	20,53	20,58	20,54	20,50	20,56	20,54	20,52	20,51	20,59	20,62	20,50	20,50	20,59	20,53	20,50	20,60	20,55	20,47	20,55	20,56	20,48	20,52	20,51	20,60	20,59	20,51	20,48	20,48	20,51	20,57	20,50	20,52	20,54	20,58	20,54	20,48	20,39	20,51	20,56	20,58	20,47	20,42	20,50	20,49	20,54	20,53	20,41	20,40	20,41	20,46	20,53	20,51	20,47	20,48	20,50	20,48	20,52	20,50	20,53	20,50	20,48	20,50	20,47	20,37	20,47	20,48	20,47	20,43	20,48	20,53	20,51	20,49	20,52	20,56	20,58	20,52	20,44	20,43	20,44	20,47	20,46	20,55	20,53	20,54	20,51	20,50	20,49	20,53	20,58	20,42	20,46	20,55	20,50	20,46	20,51	20,57	20,56	20,46	20,42	20,42	20,50	20,53	20,52	20,54	20,53	20,53	20,57	20,43	20,45	20,49	20,44	20,38	20,42	20,50	20,48	20,48	20,45	20,45	20,53	20,36	20,40	20,28	20,34	20,42	20,40	20,40	20,48	20,51	20,43	20,43	20,37	20,42	20,46	20,45	20,49	20,53	20,54	20,48	20,37	20,34	20,31	20,41	20,41	20,38	20,37	20,32	20,44	20,50	20,37	20,38	20,46	20,51	20,44	20,36	20,29	20,42	20,46	20,35	20,35	20,42	20,48	20,42	20,25	20,36	20,38	20,50	20,48	20,41	20,43	
20,40	20,37	20,38	20,46	20,48	20,38	20,36	20,46	20,45	20,45	20,34	20,29	20,31	20,41	20,43	20,41	20,49	20,45	20,50	20,47	20,42	20,42	20,50	20,42	20,48	20,43	20,36	20,52	20,60	20,51	20,44	20,36	20,44	20,45	20,44	20,40	20,38	20,41	20,37	20,42	20,43	20,48	20,46	20,41	20,48	20,40	20,39	20,35	20,40	20,41	20,42	20,41	20,40	20,48	20,44	20,53	20,56	20,47	20,53	20,51	20,47	20,59	20,55	20,43	20,38	20,45	20,56	20,50	20,50	20,43	20,35	20,56	20,51	20,43	20,47	20,50	20,45	20,30	20,40	20,54	20,50	20,47	20,42	20,39	20,44	20,48	20,52	20,45	20,52	20,47	20,44	20,49	20,57	20,61	20,47	20,48	20,44	20,52	20,51	20,44	20,45	20,43	20,47	20,52	20,38	20,38	20,44	20,43	20,49	20,47	20,49	20,52	20,48	20,40	20,38	20,44	20,43	20,40	20,51	20,46	20,47	20,52	20,46	20,50	20,51	20,47	20,50	20,43	20,42	20,44	20,55	20,49	20,46	20,49	20,50	20,57	20,60	20,52	20,46	20,50	20,49	20,49	20,51	20,54	20,47	20,49	20,48	20,52	20,59	20,49	20,51	20,50	20,52	20,53	20,51	20,51	20,52	20,54	20,59	20,57	20,44	20,52	20,39	20,46	20,50	20,42	20,48	20,49	20,44	20,40	20,46	20,61	20,62	20,55	20,56	20,50	20,59	20,54	20,61	20,54	20,52	20,52	20,53	20,51	20,54	20,56	20,58	20,59	20,55	20,54	20,49	20,56	20,55	20,53	20,58	20,55	20,60	20,57	20,54	20,56	20,56	20,49	20,49	20,60	20,58	20,60	20,61	20,58	20,57	20,55	20,56	20,64	20,67	20,66	20,61	20,64	20,70	20,69	20,64	20,58	20,61	20,61	20,58	20,57	20,67	20,66	20,64	20,70	20,72	20,78	20,74	20,68	20,62	20,60	20,68	20,64	20,62	20,71	20,71	20,68	20,61	20,73	20,71	20,77	20,68	20,68	20,73	20,71	20,73	20,75	20,73	20,78	20,76	20,79	20,73	20,69	20,74	20,75	20,76	20,66	20,67	20,70	20,72	20,70	20,70	20,70	20,74	20,76	20,73	20,70	20,75	20,71	20,73	20,79	20,77	20,79	20,84	20,81	20,80	20,74	20,70	20,69	20,73	20,78	20,76	20,75	20,75	20,76	20,77	20,78	20,80	20,83	20,86	20,86	20,77	20,82	20,78	20,76	20,80	20,73	20,73	20,83	20,84	20,75	20,81	20,79	20,72	20,73	20,80	20,83	20,83	20,81	20,79	20,75	20,87	20,86	20,74	20,80	20,75	20,69	20,75	20,82	20,83	20,76	20,71	20,79	20,79	20,75	20,71	20,75	20,77	20,71	20,73	20,77	20,80	20,82	20,75	20,77	20,79	20,81	20,80	20,76	20,76	20,79	20,73	20,75	20,77	20,78	20,75	20,77	20,80	20,82	20,77	20,70	20,72	20,77	20,70	20,75	20,78	20,77	20,85	20,87	20,86	20,78	20,72	20,83	20,81	20,72	20,76	20,70	20,71	20,73	20,71	20,74	20,76	20,73	20,67	20,64	20,69	20,69	20,75	20,74	20,66	20,72	20,78	20,82	20,82	20,75	20,73	20,75	20,67	20,70	20,69	20,73	20,82	20,71	20,69	20,72	20,65	20,73	20,78	20,64	20,66	20,74	20,69	20,74	20,65	20,62	20,75	20,73	20,62	20,66	20,69	20,61	20,70	20,73	20,69	20,67	20,67	20,66	20,65	20,54	20,61	20,64	20,58	20,59	20,63	20,65	20,60	20,62	20,65	20,60	20,54	20,56	20,58	20,61	20,61	20,53	20,56	20,54	20,59	20,64	20,58	20,59	20,58	20,57	20,57	20,63	20,64	20,56	20,59	20,57	20,57	20,58	20,61	20,58	20,60	20,63	20,62	20,56	20,58	20,57	20,51	20,59	20,52	20,55	20,56	20,60	20,47	20,53	20,57	20,59	20,52	20,54	20,49	20,58	20,52	20,48	20,49	20,58	20,58	20,52	20,51	20,52	20,53	20,49	20,57	20,56	20,46	20,55	20,49	20,50	20,53	20,47	20,53	20,53	20,56	20,53	20,46	20,53	20,55	20,48	20,45	20,48	20,49	20,58	20,45	20,37	20,47	20,59	20,51	20,47	20,44	20,46	20,54	20,54	20,53	20,41	20,37	20,42	20,52	20,56	20,46	20,45	20,47	20,49	20,47	20,49	20,47	20,43	20,53	20,47	20,48	20,47	20,40	20,50	20,54	20,51	20,46	20,48	20,50	20,48	20,45	20,51	20,53	20,49	20,53	20,44	20,44	20,41	20,36	20,40	20,48	20,43	20,45	20,47	20,37	20,47	20,56	20,53	20,45	20,50	20,44	20,42	20,48	20,52	20,51	20,45	20,45	20,49	20,41	20,48	20,53	20,47	20,46	20,46	20,49	20,52	20,42	20,46	20,53	20,52	20,42	20,37	20,42	20,44	20,51	20,43	20,36	20,44	20,35	20,37	20,40	20,31	20,35	20,39	20,45	20,48	20,48	20,38	20,44	20,42	20,36	20,44	20,44	20,45	20,53	20,46	20,53	20,40	20,32	20,37	20,51	20,51	20,44	20,33	20,28	20,36	20,39	20,30	20,28	20,45	20,51	20,39	20,47	20,37	20,37	20,46	20,48	20,36	20,28	20,37	20,36	20,26	20,35	20,31	20,44	20,49	20,49	20,48	
20,41	20,37	20,40	20,44	20,46	20,44	20,39	20,42	20,42	20,46	20,35	20,36	20,37	20,43	20,54	20,47	20,43	20,45	20,43	20,51	20,48	20,39	20,49	20,47	20,43	20,49	20,40	20,43	20,60	20,54	20,37	20,41	20,44	20,45	20,50	20,45	20,42	20,41	20,37	20,40	20,39	20,40	20,35	20,38	20,46	20,43	20,36	20,40	20,35	20,27	20,40	20,44	20,35	20,40	20,41	20,44	20,49	20,48	20,51	20,49	20,46	20,51	20,47	20,53	20,34	20,38	20,55	20,46	20,45	20,51	20,41	20,50	20,54	20,54	20,47	20,47	20,38	20,36	20,35	20,43	20,49	20,52	20,43	20,40	20,47	20,54	20,61	20,52	20,50	20,40	20,35	20,43	20,53	20,58	20,51	20,46	20,45	20,46	20,54	20,49	20,48	20,52	20,54	20,58	20,49	20,44	20,48	20,39	20,44	20,47	20,47	20,46	20,48	20,48	20,48	20,51	20,45	20,48	20,50	20,41	20,47	20,54	20,50	20,47	20,46	20,53	20,60	20,48	20,46	20,41	20,51	20,50	20,49	20,56	20,48	20,55	20,57	20,59	20,47	20,47	20,47	20,48	20,49	20,51	20,50	20,48	20,51	20,49	20,55	20,55	20,48	20,47	20,47	20,53	20,53	20,51	20,53	20,50	20,53	20,52	20,44	20,52	20,47	20,42	20,50	20,60	20,57	20,49	20,43	20,42	20,51	20,58	20,55	20,51	20,48	20,52	20,61	20,56	20,60	20,51	20,52	20,58	20,56	20,56	20,51	20,54	20,60	20,60	20,48	20,51	20,56	20,60	20,59	20,60	20,52	20,54	20,62	20,59	20,55	20,56	20,51	20,54	20,57	20,70	20,71	20,64	20,63	20,63	20,66	20,63	20,65	20,64	20,68	20,67	20,61	20,58	20,66	20,59	20,60	20,65	20,58	20,57	20,59	20,56	20,64	20,71	20,71	20,69	20,71	20,69	20,69	20,63	20,64	20,72	20,67	20,67	20,67	20,73	20,72	20,69	20,73	20,68	20,66	20,71	20,76	20,74	20,73	20,70	20,78	20,82	20,73	20,72	20,81	20,81	20,79	20,69	20,74	20,81	20,81	20,69	20,70	20,77	20,73	20,70	20,73	20,71	20,75	20,79	20,77	20,73	20,77	20,85	20,78	20,83	20,76	20,82	20,85	20,91	20,86	20,78	20,72	20,72	20,77	20,75	20,78	20,80	20,80	20,76	20,77	20,85	20,79	20,79	20,77	20,79	20,80	20,74	20,79	20,81	20,79	20,75	20,74	20,77	20,82	20,78	20,83	20,77	20,74	20,80	20,77	20,77	20,82	20,81	20,77	20,75	20,81	20,81	20,78	20,85	20,85	20,71	20,80	20,82	20,83	20,74	20,71	20,82	20,86	20,79	20,77	20,79	20,79	20,77	20,75	20,77	20,80	20,76	20,77	20,79	20,82	20,84	20,79	20,75	20,74	20,79	20,72	20,74	20,76	20,78	20,75	20,77	20,76	20,80	20,80	20,76	20,69	20,73	20,80	20,82	20,81	20,81	20,82	20,83	20,81	20,77	20,72	20,78	20,81	20,77	20,76	20,68	20,72	20,75	20,66	20,71	20,78	20,76	20,71	20,67	20,66	20,71	20,74	20,69	20,64	20,79	20,80	20,73	20,74	20,71	20,76	20,78	20,75	20,70	20,69	20,72	20,76	20,71	20,69	20,72	20,69	20,68	20,70	20,64	20,63	20,76	20,75	20,79	20,74	20,65	20,77	20,75	20,61	20,63	20,69	20,63	20,75	20,72	20,71	20,67	20,65	20,66	20,60	20,62	20,59	20,65	20,65	20,54	20,53	20,58	20,64	20,63	20,67	20,62	20,62	20,57	20,58	20,57	20,56	20,56	20,51	20,60	20,64	20,66	20,59	20,51	20,61	20,53	20,55	20,59	20,60	20,54	20,55	20,53	20,55	20,57	20,52	20,51	20,50	20,53	20,57	20,59	20,59	20,54	20,53	20,53	20,52	20,58	20,61	20,62	20,57	20,53	20,58	20,53	20,48	20,52	20,57	20,57	20,52	20,51	20,56	20,60	20,51	20,53	20,58	20,58	20,58	20,54	20,58	20,52	20,48	20,55	20,41	20,46	20,55	20,49	20,48	20,50	20,53	20,49	20,48	20,48	20,50	20,49	20,47	20,44	20,49	20,58	20,53	20,41	20,42	20,56	20,57	20,50	20,41	20,44	20,47	20,53	20,54	20,37	20,36	20,48	20,51	20,47	20,45	20,46	20,55	20,56	20,48	20,52	20,45	20,39	20,49	20,39	20,40	20,47	20,45	20,43	20,47	20,56	20,52	20,46	20,51	20,51	20,49	20,54	20,52	20,52	20,55	20,49	20,44	20,52	20,43	20,40	20,43	20,37	20,35	20,39	20,40	20,58	20,58	20,51	20,50	20,42	20,47	20,46	20,47	20,50	20,45	20,47	20,42	20,51	20,46	20,40	20,49	20,56	20,45	20,47	20,52	20,52	20,47	20,41	20,46	20,43	20,43	20,43	20,52	20,50	20,46	20,46	20,36	20,45	20,45	20,44	20,47	20,42	20,40	20,49	20,49	20,42	20,47	20,45	20,48	20,47	20,44	20,45	20,37	20,45	20,52	20,49	20,49	20,46	20,35	20,33	20,44	20,49	20,48	20,32	20,32	20,37	20,32	20,32	20,38	20,42	20,50	20,47	20,44	20,37	20,46	20,43	20,44	20,47	20,35	20,36	20,31	20,28	20,36	20,42	20,40	20,45	20,46	20,45	
20,46	20,39	20,38	20,47	20,46	20,37	20,42	20,43	20,40	20,45	20,33	20,39	20,44	20,35	20,43	20,44	20,46	20,48	20,50	20,52	20,47	20,49	20,48	20,42	20,35	20,40	20,45	20,39	20,48	20,60	20,45	20,43	20,46	20,40	20,41	20,43	20,56	20,48	20,41	20,39	20,35	20,41	20,37	20,28	20,40	20,45	20,48	20,44	20,32	20,31	20,45	20,48	20,43	20,40	20,39	20,41	20,48	20,46	20,49	20,56	20,48	20,52	20,45	20,46	20,39	20,37	20,46	20,43	20,39	20,43	20,40	20,55	20,58	20,60	20,46	20,43	20,35	20,39	20,43	20,49	20,49	20,50	20,43	20,42	20,49	20,47	20,57	20,52	20,46	20,41	20,45	20,51	20,51	20,51	20,47	20,47	20,41	20,49	20,51	20,51	20,52	20,41	20,50	20,52	20,42	20,43	20,48	20,45	20,43	20,48	20,46	20,49	20,49	20,50	20,54	20,48	20,43	20,42	20,49	20,42	20,45	20,59	20,54	20,45	20,42	20,47	20,58	20,47	20,41	20,41	20,50	20,51	20,52	20,53	20,51	20,54	20,52	20,46	20,47	20,46	20,54	20,44	20,46	20,53	20,50	20,51	20,46	20,50	20,43	20,44	20,46	20,47	20,46	20,57	20,57	20,57	20,57	20,54	20,50	20,51	20,46	20,50	20,52	20,49	20,46	20,57	20,56	20,43	20,51	20,51	20,62	20,58	20,59	20,57	20,48	20,53	20,54	20,56	20,62	20,58	20,42	20,54	20,55	20,52	20,53	20,61	20,64	20,61	20,45	20,58	20,59	20,51	20,55	20,55	20,52	20,56	20,57	20,49	20,56	20,59	20,53	20,50	20,62	20,69	20,70	20,63	20,64	20,60	20,63	20,62	20,62	20,65	20,66	20,65	20,62	20,62	20,66	20,68	20,65	20,65	20,65	20,64	20,64	20,57	20,59	20,69	20,75	20,73	20,68	20,68	20,68	20,68	20,70	20,69	20,67	20,64	20,66	20,76	20,71	20,71	20,74	20,69	20,70	20,69	20,67	20,72	20,74	20,71	20,73	20,81	20,75	20,78	20,82	20,79	20,73	20,73	20,75	20,82	20,81	20,66	20,73	20,76	20,67	20,70	20,75	20,74	20,69	20,76	20,82	20,73	20,79	20,86	20,79	20,85	20,77	20,77	20,87	20,91	20,87	20,78	20,71	20,71	20,78	20,78	20,73	20,75	20,81	20,69	20,73	20,77	20,75	20,86	20,81	20,78	20,83	20,81	20,72	20,78	20,81	20,76	20,78	20,74	20,80	20,87	20,81	20,78	20,74	20,80	20,82	20,79	20,86	20,82	20,73	20,76	20,85	20,74	20,70	20,89	20,87	20,81	20,81	20,81	20,80	20,77	20,72	20,76	20,86	20,84	20,79	20,80	20,80	20,75	20,80	20,80	20,90	20,81	20,78	20,75	20,77	20,84	20,73	20,70	20,72	20,84	20,84	20,83	20,84	20,81	20,81	20,80	20,73	20,73	20,76	20,77	20,82	20,73	20,78	20,82	20,82	20,79	20,79	20,78	20,83	20,76	20,80	20,88	20,80	20,74	20,76	20,63	20,66	20,77	20,77	20,83	20,82	20,83	20,76	20,67	20,71	20,70	20,69	20,73	20,74	20,85	20,86	20,68	20,66	20,73	20,78	20,83	20,75	20,68	20,71	20,75	20,75	20,68	20,73	20,71	20,66	20,75	20,72	20,70	20,63	20,70	20,74	20,68	20,66	20,65	20,75	20,71	20,64	20,58	20,73	20,65	20,68	20,71	20,63	20,61	20,67	20,60	20,55	20,67	20,65	20,60	20,63	20,54	20,52	20,58	20,59	20,59	20,63	20,55	20,64	20,65	20,57	20,58	20,55	20,61	20,61	20,57	20,68	20,66	20,58	20,58	20,60	20,53	20,60	20,65	20,58	20,53	20,51	20,54	20,61	20,70	20,55	20,49	20,51	20,49	20,58	20,62	20,63	20,48	20,47	20,52	20,50	20,60	20,62	20,63	20,64	20,57	20,59	20,49	20,53	20,50	20,56	20,61	20,48	20,51	20,58	20,58	20,51	20,52	20,55	20,53	20,60	20,52	20,55	20,61	20,48	20,53	20,51	20,53	20,56	20,51	20,56	20,47	20,43	20,44	20,40	20,50	20,51	20,44	20,44	20,43	20,48	20,51	20,52	20,47	20,38	20,54	20,63	20,59	20,40	20,47	20,38	20,47	20,54	20,46	20,43	20,47	20,52	20,48	20,45	20,52	20,52	20,50	20,50	20,49	20,46	20,48	20,52	20,42	20,48	20,56	20,44	20,39	20,46	20,47	20,54	20,50	20,55	20,56	20,52	20,50	20,46	20,50	20,56	20,52	20,47	20,61	20,55	20,56	20,50	20,42	20,40	20,41	20,44	20,52	20,57	20,52	20,47	20,44	20,44	20,45	20,39	20,41	20,40	20,37	20,46	20,45	20,48	20,47	20,40	20,40	20,43	20,43	20,45	20,48	20,49	20,44	20,39	20,34	20,45	20,50	20,49	20,47	20,42	20,44	20,47	20,40	20,40	20,41	20,40	20,44	20,41	20,44	20,46	20,39	20,40	20,49	20,59	20,46	20,43	20,44	20,38	20,36	20,40	20,45	20,51	20,49	20,46	20,38	20,39	20,37	20,42	20,36	20,31	20,40	20,47	20,49	20,43	20,41	20,43	20,42	20,43	20,37	20,38	20,43	20,44	20,45	20,45	20,36	20,40	20,41	20,37	20,33	20,42	20,41	20,45	20,41	
20,46	20,44	20,39	20,46	20,46	20,40	20,39	20,48	20,40	20,36	20,22	20,28	20,44	20,39	20,38	20,37	20,40	20,42	20,46	20,44	20,38	20,39	20,46	20,45	20,44	20,38	20,50	20,46	20,47	20,50	20,45	20,45	20,45	20,39	20,29	20,36	20,42	20,50	20,46	20,39	20,29	20,41	20,37	20,34	20,39	20,47	20,41	20,44	20,39	20,40	20,53	20,50	20,32	20,40	20,50	20,47	20,52	20,46	20,43	20,50	20,49	20,51	20,51	20,36	20,37	20,42	20,50	20,31	20,33	20,37	20,37	20,49	20,56	20,56	20,51	20,51	20,41	20,38	20,51	20,52	20,43	20,44	20,47	20,51	20,47	20,46	20,45	20,49	20,40	20,40	20,46	20,45	20,51	20,54	20,51	20,42	20,44	20,44	20,50	20,43	20,39	20,43	20,46	20,57	20,44	20,41	20,48	20,57	20,53	20,44	20,51	20,49	20,54	20,51	20,52	20,48	20,42	20,44	20,49	20,36	20,38	20,54	20,55	20,53	20,56	20,54	20,58	20,47	20,39	20,35	20,50	20,42	20,47	20,56	20,56	20,54	20,58	20,50	20,42	20,49	20,58	20,55	20,52	20,56	20,52	20,53	20,52	20,51	20,47	20,42	20,48	20,53	20,51	20,48	20,51	20,57	20,53	20,55	20,56	20,48	20,43	20,47	20,49	20,50	20,57	20,52	20,56	20,48	20,52	20,52	20,59	20,54	20,52	20,61	20,62	20,55	20,49	20,47	20,49	20,53	20,46	20,49	20,58	20,55	20,49	20,57	20,63	20,57	20,60	20,61	20,60	20,52	20,56	20,64	20,59	20,60	20,53	20,51	20,54	20,58	20,59	20,48	20,57	20,58	20,57	20,65	20,64	20,61	20,59	20,56	20,59	20,65	20,63	20,61	20,64	20,66	20,69	20,70	20,67	20,67	20,65	20,72	20,70	20,64	20,64	20,64	20,67	20,72	20,70	20,69	20,73	20,72	20,69	20,69	20,70	20,68	20,63	20,71	20,72	20,70	20,80	20,69	20,76	20,80	20,77	20,65	20,74	20,80	20,76	20,76	20,79	20,76	20,77	20,72	20,76	20,78	20,78	20,75	20,78	20,77	20,76	20,76	20,78	20,72	20,71	20,73	20,75	20,85	20,80	20,70	20,81	20,85	20,79	20,87	20,77	20,72	20,81	20,90	20,87	20,78	20,76	20,80	20,73	20,80	20,81	20,77	20,73	20,67	20,70	20,75	20,76	20,81	20,86	20,86	20,84	20,77	20,76	20,82	20,88	20,82	20,82	20,75	20,84	20,88	20,81	20,68	20,67	20,75	20,80	20,81	20,79	20,83	20,76	20,83	20,83	20,78	20,75	20,88	20,81	20,74	20,78	20,80	20,78	20,78	20,78	20,77	20,81	20,87	20,86	20,84	20,86	20,80	20,76	20,80	20,76	20,78	20,77	20,82	20,75	20,78	20,75	20,70	20,72	20,85	20,86	20,81	20,83	20,83	20,80	20,78	20,81	20,77	20,75	20,75	20,78	20,75	20,74	20,82	20,88	20,77	20,81	20,83	20,79	20,77	20,76	20,84	20,83	20,72	20,87	20,75	20,65	20,75	20,81	20,85	20,86	20,80	20,71	20,73	20,74	20,74	20,78	20,72	20,78	20,80	20,73	20,74	20,72	20,74	20,80	20,81	20,77	20,78	20,74	20,78	20,74	20,69	20,64	20,70	20,73	20,78	20,79	20,72	20,76	20,70	20,69	20,63	20,64	20,68	20,76	20,70	20,69	20,69	20,69	20,69	20,68	20,72	20,68	20,64	20,62	20,64	20,60	20,74	20,74	20,64	20,58	20,58	20,54	20,65	20,58	20,60	20,66	20,55	20,57	20,58	20,63	20,65	20,56	20,55	20,56	20,62	20,61	20,60	20,60	20,62	20,63	20,61	20,68	20,62	20,59	20,54	20,50	20,57	20,65	20,67	20,64	20,53	20,53	20,54	20,53	20,58	20,60	20,57	20,60	20,58	20,53	20,53	20,52	20,63	20,54	20,41	20,48	20,51	20,51	20,48	20,56	20,67	20,59	20,53	20,56	20,54	20,54	20,50	20,48	20,50	20,51	20,55	20,59	20,57	20,54	20,51	20,54	20,55	20,51	20,45	20,46	20,52	20,45	20,49	20,44	20,46	20,49	20,42	20,44	20,51	20,52	20,47	20,51	20,46	20,42	20,56	20,66	20,57	20,40	20,45	20,44	20,41	20,49	20,45	20,48	20,50	20,47	20,54	20,50	20,52	20,51	20,44	20,50	20,52	20,44	20,43	20,48	20,38	20,49	20,54	20,47	20,40	20,47	20,53	20,48	20,51	20,52	20,48	20,46	20,42	20,36	20,47	20,50	20,55	20,45	20,55	20,56	20,49	20,57	20,45	20,42	20,49	20,47	20,49	20,47	20,43	20,41	20,35	20,42	20,45	20,41	20,39	20,40	20,30	20,41	20,47	20,47	20,47	20,44	20,37	20,42	20,45	20,45	20,44	20,50	20,43	20,45	20,38	20,43	20,45	20,47	20,49	20,42	20,41	20,40	20,43	20,41	20,46	20,41	20,41	20,45	20,47	20,42	20,40	20,39	20,41	20,51	20,48	20,46	20,38	20,32	20,41	20,39	20,36	20,43	20,41	20,44	20,45	20,44	20,40	20,42	20,43	20,38	20,33	20,44	20,41	20,38	20,43	20,45	20,40	20,39	20,39	20,42	20,41	20,38	20,35	20,39	20,40	20,38	20,45	20,43	20,32	20,38	20,42	20,48	20,46	
20,39	20,35	20,38	20,36	20,40	20,36	20,45	20,54	20,41	20,44	20,31	20,36	20,45	20,38	20,39	20,43	20,41	20,41	20,38	20,36	20,38	20,34	20,40	20,49	20,44	20,41	20,50	20,53	20,48	20,47	20,42	20,53	20,45	20,38	20,40	20,40	20,43	20,41	20,41	20,40	20,37	20,51	20,46	20,30	20,36	20,45	20,39	20,36	20,40	20,53	20,50	20,41	20,33	20,43	20,48	20,52	20,52	20,42	20,40	20,47	20,44	20,41	20,46	20,41	20,39	20,42	20,50	20,36	20,28	20,40	20,42	20,49	20,56	20,48	20,47	20,42	20,38	20,40	20,43	20,51	20,44	20,46	20,52	20,50	20,51	20,50	20,43	20,48	20,54	20,51	20,47	20,47	20,52	20,54	20,44	20,45	20,54	20,50	20,47	20,45	20,37	20,51	20,55	20,53	20,53	20,45	20,50	20,55	20,56	20,46	20,48	20,53	20,50	20,52	20,47	20,53	20,46	20,38	20,48	20,38	20,33	20,45	20,50	20,49	20,59	20,63	20,63	20,52	20,48	20,47	20,50	20,55	20,48	20,58	20,64	20,57	20,52	20,49	20,45	20,48	20,49	20,55	20,63	20,55	20,53	20,51	20,54	20,56	20,53	20,50	20,55	20,52	20,52	20,53	20,58	20,50	20,50	20,51	20,57	20,45	20,44	20,53	20,46	20,50	20,61	20,55	20,52	20,54	20,57	20,52	20,57	20,56	20,48	20,54	20,63	20,58	20,57	20,58	20,53	20,50	20,49	20,50	20,59	20,53	20,54	20,62	20,60	20,58	20,62	20,52	20,58	20,56	20,52	20,53	20,62	20,58	20,56	20,50	20,59	20,61	20,58	20,53	20,54	20,64	20,63	20,61	20,65	20,68	20,67	20,59	20,60	20,60	20,63	20,65	20,71	20,69	20,65	20,68	20,66	20,61	20,57	20,64	20,67	20,62	20,66	20,64	20,63	20,72	20,76	20,70	20,73	20,69	20,68	20,67	20,72	20,68	20,67	20,68	20,69	20,71	20,71	20,69	20,69	20,81	20,83	20,74	20,69	20,75	20,80	20,73	20,70	20,78	20,82	20,80	20,73	20,79	20,75	20,73	20,73	20,78	20,77	20,73	20,80	20,86	20,69	20,66	20,74	20,82	20,79	20,79	20,84	20,81	20,78	20,82	20,80	20,75	20,75	20,81	20,70	20,72	20,79	20,87	20,83	20,84	20,78	20,83	20,76	20,69	20,72	20,71	20,76	20,82	20,74	20,78	20,86	20,79	20,74	20,80	20,77	20,82	20,81	20,70	20,75	20,82	20,80	20,71	20,65	20,75	20,81	20,82	20,88	20,82	20,86	20,81	20,91	20,82	20,81	20,81	20,81	20,75	20,78	20,80	20,76	20,75	20,79	20,80	20,79	20,85	20,75	20,82	20,87	20,81	20,80	20,81	20,77	20,79	20,75	20,74	20,83	20,81	20,76	20,82	20,82	20,80	20,84	20,81	20,83	20,85	20,79	20,82	20,81	20,77	20,77	20,75	20,79	20,75	20,73	20,81	20,82	20,85	20,81	20,83	20,79	20,77	20,79	20,81	20,76	20,72	20,77	20,76	20,71	20,75	20,78	20,81	20,81	20,76	20,71	20,71	20,77	20,67	20,74	20,71	20,70	20,81	20,76	20,79	20,76	20,74	20,78	20,81	20,81	20,79	20,77	20,76	20,74	20,66	20,61	20,63	20,77	20,80	20,74	20,75	20,81	20,76	20,70	20,67	20,60	20,61	20,69	20,72	20,67	20,73	20,68	20,65	20,72	20,69	20,70	20,66	20,65	20,64	20,64	20,68	20,80	20,71	20,63	20,64	20,63	20,66	20,62	20,61	20,64	20,61	20,62	20,60	20,61	20,61	20,58	20,56	20,58	20,62	20,60	20,51	20,62	20,65	20,67	20,58	20,58	20,64	20,62	20,58	20,63	20,64	20,65	20,63	20,57	20,58	20,59	20,61	20,55	20,64	20,64	20,69	20,64	20,57	20,55	20,53	20,55	20,62	20,57	20,42	20,40	20,52	20,55	20,45	20,51	20,62	20,67	20,52	20,51	20,59	20,57	20,57	20,49	20,48	20,53	20,56	20,57	20,61	20,58	20,63	20,57	20,49	20,51	20,51	20,48	20,46	20,50	20,47	20,55	20,57	20,51	20,40	20,42	20,53	20,46	20,51	20,56	20,46	20,55	20,60	20,58	20,46	20,44	20,41	20,47	20,42	20,37	20,38	20,43	20,49	20,43	20,47	20,56	20,57	20,48	20,45	20,47	20,53	20,48	20,43	20,49	20,39	20,47	20,48	20,43	20,43	20,52	20,60	20,56	20,46	20,55	20,53	20,47	20,51	20,43	20,47	20,54	20,52	20,49	20,48	20,50	20,47	20,52	20,45	20,48	20,46	20,43	20,44	20,54	20,42	20,39	20,36	20,39	20,44	20,50	20,44	20,53	20,41	20,38	20,46	20,48	20,47	20,47	20,45	20,48	20,40	20,40	20,51	20,56	20,43	20,49	20,47	20,43	20,50	20,54	20,54	20,45	20,40	20,40	20,46	20,49	20,61	20,48	20,44	20,41	20,46	20,50	20,52	20,50	20,44	20,44	20,42	20,46	20,48	20,37	20,40	20,43	20,38	20,40	20,37	20,47	20,45	20,39	20,44	20,45	20,40	20,42	20,41	20,40	20,40	20,36	20,43	20,52	20,40	20,37	20,41	20,41	20,39	20,37	20,41	20,35	20,34	20,37	20,43	20,52	20,42	20,35	20,36	20,53	20,50	
20,38	20,34	20,49	20,43	20,38	20,33	20,36	20,49	20,41	20,42	20,41	20,46	20,49	20,42	20,33	20,40	20,42	20,40	20,36	20,52	20,47	20,42	20,54	20,59	20,53	20,46	20,47	20,48	20,41	20,42	20,38	20,42	20,42	20,44	20,48	20,45	20,47	20,46	20,48	20,47	20,48	20,53	20,44	20,40	20,35	20,41	20,45	20,43	20,37	20,48	20,47	20,43	20,44	20,44	20,53	20,52	20,49	20,45	20,46	20,44	20,43	20,41	20,48	20,50	20,44	20,43	20,50	20,40	20,37	20,41	20,37	20,44	20,55	20,52	20,52	20,49	20,39	20,36	20,41	20,42	20,46	20,47	20,54	20,56	20,45	20,44	20,44	20,41	20,49	20,53	20,52	20,51	20,55	20,50	20,39	20,48	20,46	20,50	20,51	20,54	20,45	20,52	20,51	20,50	20,50	20,53	20,56	20,52	20,50	20,55	20,47	20,52	20,51	20,53	20,49	20,53	20,44	20,42	20,57	20,45	20,43	20,51	20,45	20,47	20,52	20,52	20,53	20,51	20,49	20,49	20,50	20,56	20,50	20,51	20,60	20,66	20,57	20,50	20,56	20,50	20,44	20,47	20,58	20,70	20,53	20,48	20,53	20,57	20,53	20,43	20,43	20,45	20,49	20,52	20,55	20,53	20,52	20,58	20,60	20,41	20,46	20,66	20,58	20,50	20,54	20,55	20,51	20,48	20,54	20,53	20,55	20,63	20,62	20,69	20,63	20,54	20,58	20,62	20,60	20,54	20,50	20,54	20,54	20,52	20,57	20,60	20,55	20,57	20,60	20,56	20,61	20,64	20,55	20,53	20,56	20,60	20,65	20,56	20,60	20,64	20,64	20,56	20,54	20,54	20,61	20,59	20,67	20,70	20,64	20,59	20,62	20,70	20,65	20,65	20,69	20,68	20,68	20,73	20,73	20,61	20,59	20,57	20,61	20,59	20,63	20,62	20,63	20,70	20,78	20,77	20,70	20,66	20,62	20,62	20,72	20,72	20,74	20,73	20,67	20,69	20,77	20,69	20,69	20,73	20,74	20,67	20,70	20,75	20,77	20,77	20,73	20,78	20,82	20,82	20,76	20,77	20,74	20,79	20,81	20,76	20,81	20,75	20,75	20,81	20,81	20,78	20,72	20,79	20,81	20,74	20,84	20,79	20,72	20,82	20,72	20,80	20,84	20,80	20,69	20,71	20,82	20,84	20,77	20,81	20,75	20,81	20,82	20,76	20,76	20,70	20,78	20,83	20,82	20,84	20,82	20,80	20,76	20,72	20,77	20,77	20,81	20,76	20,71	20,76	20,82	20,74	20,72	20,80	20,83	20,78	20,83	20,86	20,86	20,80	20,83	20,88	20,80	20,85	20,82	20,80	20,81	20,82	20,87	20,82	20,80	20,75	20,76	20,87	20,80	20,80	20,81	20,81	20,82	20,87	20,78	20,84	20,82	20,79	20,84	20,83	20,83	20,85	20,81	20,82	20,78	20,84	20,85	20,92	20,83	20,87	20,89	20,81	20,76	20,75	20,84	20,75	20,67	20,78	20,83	20,86	20,88	20,84	20,90	20,81	20,84	20,86	20,82	20,76	20,80	20,78	20,72	20,76	20,84	20,86	20,83	20,78	20,79	20,80	20,75	20,76	20,71	20,78	20,76	20,77	20,80	20,79	20,83	20,83	20,82	20,81	20,73	20,75	20,80	20,82	20,80	20,76	20,71	20,65	20,71	20,80	20,73	20,68	20,85	20,80	20,70	20,76	20,69	20,62	20,67	20,66	20,60	20,65	20,69	20,70	20,73	20,69	20,74	20,73	20,71	20,68	20,63	20,64	20,76	20,72	20,55	20,59	20,68	20,66	20,62	20,62	20,60	20,56	20,55	20,59	20,63	20,60	20,61	20,58	20,60	20,68	20,57	20,57	20,59	20,66	20,56	20,48	20,53	20,62	20,64	20,64	20,66	20,68	20,63	20,64	20,61	20,54	20,53	20,57	20,62	20,67	20,66	20,60	20,64	20,62	20,57	20,56	20,59	20,62	20,56	20,53	20,46	20,53	20,61	20,51	20,49	20,60	20,60	20,58	20,62	20,61	20,58	20,56	20,52	20,41	20,52	20,53	20,50	20,46	20,48	20,58	20,59	20,43	20,45	20,55	20,55	20,53	20,47	20,50	20,55	20,63	20,53	20,43	20,40	20,49	20,50	20,47	20,53	20,51	20,56	20,64	20,59	20,45	20,41	20,46	20,50	20,48	20,46	20,39	20,46	20,56	20,45	20,43	20,52	20,54	20,49	20,49	20,46	20,45	20,46	20,46	20,48	20,40	20,47	20,51	20,48	20,41	20,43	20,48	20,52	20,44	20,49	20,56	20,57	20,54	20,49	20,50	20,61	20,50	20,48	20,48	20,48	20,51	20,54	20,46	20,46	20,46	20,42	20,53	20,51	20,42	20,44	20,47	20,39	20,38	20,42	20,45	20,48	20,45	20,31	20,35	20,41	20,44	20,42	20,39	20,43	20,48	20,52	20,57	20,51	20,45	20,46	20,43	20,45	20,50	20,49	20,45	20,40	20,37	20,38	20,49	20,44	20,46	20,50	20,52	20,39	20,33	20,46	20,44	20,43	20,40	20,46	20,46	20,46	20,52	20,43	20,38	20,45	20,39	20,40	20,44	20,41	20,48	20,45	20,44	20,49	20,39	20,36	20,35	20,47	20,43	20,46	20,42	20,49	20,42	20,38	20,43	20,36	20,33	20,37	20,35	20,33	20,33	20,37	20,43	20,52	20,45	20,32	20,35	20,53	20,50	
20,43	20,38	20,43	20,44	20,34	20,30	20,38	20,32	20,35	20,44	20,38	20,43	20,52	20,50	20,47	20,34	20,38	20,38	20,34	20,46	20,49	20,49	20,55	20,51	20,52	20,52	20,45	20,39	20,39	20,39	20,41	20,38	20,40	20,43	20,50	20,36	20,40	20,42	20,46	20,57	20,49	20,48	20,47	20,44	20,45	20,43	20,50	20,47	20,35	20,40	20,46	20,36	20,42	20,43	20,54	20,46	20,38	20,43	20,46	20,46	20,50	20,52	20,48	20,54	20,50	20,50	20,56	20,48	20,43	20,48	20,44	20,39	20,47	20,57	20,57	20,43	20,41	20,43	20,43	20,47	20,47	20,52	20,57	20,52	20,53	20,40	20,48	20,48	20,40	20,48	20,48	20,47	20,50	20,45	20,31	20,40	20,40	20,46	20,49	20,43	20,48	20,38	20,40	20,48	20,52	20,49	20,50	20,47	20,49	20,50	20,55	20,54	20,55	20,55	20,50	20,48	20,45	20,46	20,54	20,47	20,45	20,55	20,54	20,42	20,43	20,49	20,50	20,47	20,49	20,46	20,47	20,49	20,50	20,50	20,48	20,56	20,57	20,52	20,51	20,50	20,51	20,46	20,50	20,56	20,49	20,46	20,58	20,52	20,47	20,51	20,46	20,50	20,53	20,51	20,52	20,50	20,49	20,51	20,57	20,47	20,47	20,56	20,57	20,49	20,51	20,46	20,53	20,46	20,48	20,46	20,52	20,56	20,61	20,62	20,60	20,58	20,59	20,56	20,55	20,56	20,51	20,55	20,59	20,51	20,51	20,55	20,56	20,56	20,59	20,62	20,63	20,64	20,60	20,52	20,57	20,61	20,69	20,63	20,59	20,62	20,69	20,61	20,60	20,63	20,56	20,55	20,55	20,64	20,71	20,72	20,66	20,71	20,72	20,65	20,65	20,67	20,67	20,67	20,74	20,75	20,70	20,63	20,62	20,62	20,64	20,66	20,66	20,72	20,74	20,81	20,75	20,69	20,69	20,63	20,66	20,71	20,78	20,75	20,73	20,68	20,73	20,72	20,75	20,75	20,68	20,75	20,80	20,75	20,74	20,70	20,70	20,77	20,86	20,80	20,78	20,76	20,73	20,71	20,78	20,81	20,85	20,80	20,78	20,84	20,77	20,80	20,71	20,74	20,83	20,80	20,81	20,77	20,77	20,83	20,80	20,79	20,83	20,88	20,80	20,77	20,81	20,82	20,77	20,81	20,82	20,81	20,87	20,81	20,74	20,78	20,84	20,84	20,89	20,90	20,85	20,81	20,80	20,86	20,81	20,74	20,77	20,81	20,79	20,85	20,88	20,81	20,78	20,84	20,80	20,75	20,76	20,83	20,88	20,80	20,84	20,83	20,76	20,80	20,77	20,76	20,78	20,78	20,84	20,84	20,83	20,76	20,78	20,85	20,85	20,77	20,76	20,77	20,76	20,90	20,88	20,82	20,79	20,86	20,86	20,81	20,86	20,82	20,80	20,83	20,79	20,79	20,83	20,86	20,92	20,86	20,86	20,85	20,78	20,78	20,78	20,73	20,72	20,81	20,89	20,86	20,79	20,87	20,87	20,81	20,84	20,89	20,81	20,80	20,79	20,81	20,73	20,74	20,74	20,87	20,92	20,85	20,78	20,82	20,72	20,76	20,83	20,81	20,80	20,75	20,74	20,77	20,81	20,81	20,81	20,84	20,74	20,74	20,78	20,81	20,77	20,74	20,70	20,69	20,66	20,67	20,72	20,68	20,69	20,74	20,71	20,75	20,74	20,67	20,68	20,69	20,67	20,66	20,73	20,72	20,70	20,68	20,72	20,72	20,70	20,66	20,67	20,67	20,68	20,70	20,52	20,57	20,60	20,61	20,62	20,59	20,59	20,57	20,56	20,53	20,58	20,60	20,72	20,64	20,64	20,66	20,57	20,62	20,59	20,67	20,60	20,55	20,63	20,61	20,57	20,58	20,59	20,61	20,60	20,57	20,61	20,57	20,52	20,59	20,51	20,55	20,55	20,54	20,57	20,61	20,63	20,59	20,58	20,58	20,50	20,57	20,54	20,57	20,59	20,48	20,48	20,57	20,50	20,55	20,63	20,64	20,64	20,58	20,59	20,53	20,55	20,55	20,47	20,49	20,46	20,51	20,57	20,47	20,50	20,47	20,58	20,50	20,44	20,49	20,55	20,57	20,46	20,46	20,51	20,48	20,48	20,46	20,48	20,49	20,49	20,57	20,55	20,48	20,39	20,41	20,45	20,44	20,46	20,43	20,48	20,55	20,55	20,54	20,54	20,54	20,52	20,52	20,43	20,43	20,41	20,41	20,44	20,42	20,50	20,63	20,50	20,46	20,43	20,44	20,54	20,50	20,49	20,53	20,53	20,53	20,42	20,43	20,48	20,47	20,47	20,58	20,54	20,52	20,50	20,44	20,36	20,42	20,43	20,53	20,53	20,41	20,36	20,45	20,40	20,32	20,34	20,38	20,46	20,40	20,37	20,39	20,41	20,45	20,49	20,41	20,44	20,53	20,49	20,43	20,41	20,43	20,44	20,47	20,43	20,43	20,46	20,43	20,43	20,38	20,34	20,45	20,38	20,40	20,36	20,40	20,34	20,35	20,37	20,46	20,40	20,35	20,42	20,38	20,42	20,47	20,42	20,36	20,46	20,41	20,32	20,32	20,46	20,42	20,35	20,37	20,43	20,45	20,40	20,33	20,40	20,45	20,44	20,37	20,37	20,34	20,38	20,47	20,38	20,41	20,43	20,39	20,33	20,45	20,46	20,43	20,49	20,48	20,40	20,40	20,46	20,45	
20,36	20,38	20,34	20,39	20,37	20,39	20,40	20,37	20,39	20,38	20,43	20,42	20,41	20,38	20,38	20,39	20,42	20,43	20,36	20,38	20,35	20,39	20,51	20,50	20,47	20,47	20,37	20,34	20,38	20,44	20,44	20,37	20,43	20,43	20,44	20,40	20,41	20,46	20,47	20,48	20,43	20,47	20,46	20,47	20,49	20,46	20,41	20,45	20,40	20,41	20,40	20,45	20,43	20,35	20,49	20,47	20,37	20,39	20,47	20,45	20,45	20,50	20,50	20,43	20,45	20,48	20,54	20,42	20,42	20,44	20,38	20,47	20,48	20,48	20,52	20,44	20,34	20,41	20,53	20,51	20,51	20,49	20,51	20,46	20,43	20,45	20,54	20,60	20,52	20,50	20,48	20,37	20,38	20,40	20,36	20,39	20,38	20,39	20,52	20,43	20,39	20,47	20,39	20,39	20,46	20,39	20,39	20,45	20,53	20,49	20,50	20,52	20,51	20,56	20,49	20,47	20,52	20,49	20,45	20,37	20,41	20,48	20,51	20,48	20,51	20,51	20,47	20,42	20,41	20,51	20,54	20,47	20,44	20,49	20,45	20,49	20,52	20,47	20,48	20,52	20,55	20,53	20,50	20,53	20,41	20,40	20,59	20,48	20,47	20,54	20,56	20,50	20,53	20,52	20,53	20,51	20,53	20,46	20,54	20,48	20,51	20,52	20,48	20,45	20,51	20,58	20,62	20,51	20,48	20,37	20,47	20,51	20,56	20,49	20,45	20,52	20,63	20,56	20,53	20,56	20,61	20,58	20,55	20,47	20,53	20,59	20,56	20,53	20,55	20,54	20,58	20,57	20,60	20,60	20,60	20,61	20,64	20,56	20,61	20,65	20,52	20,55	20,62	20,64	20,61	20,58	20,59	20,55	20,73	20,65	20,60	20,66	20,69	20,61	20,60	20,65	20,66	20,65	20,74	20,77	20,72	20,63	20,63	20,65	20,67	20,70	20,64	20,65	20,68	20,72	20,71	20,69	20,69	20,70	20,70	20,73	20,68	20,74	20,69	20,69	20,75	20,71	20,72	20,75	20,76	20,77	20,76	20,72	20,73	20,62	20,61	20,68	20,84	20,80	20,74	20,81	20,81	20,71	20,78	20,81	20,81	20,80	20,68	20,87	20,82	20,79	20,77	20,71	20,86	20,78	20,82	20,78	20,79	20,82	20,83	20,85	20,78	20,84	20,79	20,77	20,76	20,81	20,77	20,84	20,87	20,81	20,85	20,78	20,80	20,78	20,85	20,77	20,84	20,89	20,87	20,79	20,78	20,86	20,83	20,81	20,89	20,79	20,80	20,83	20,85	20,85	20,75	20,81	20,82	20,77	20,81	20,85	20,86	20,87	20,89	20,88	20,78	20,81	20,79	20,80	20,80	20,80	20,82	20,79	20,78	20,76	20,78	20,81	20,79	20,84	20,79	20,80	20,81	20,90	20,86	20,74	20,74	20,83	20,88	20,83	20,84	20,78	20,76	20,81	20,78	20,85	20,89	20,85	20,87	20,88	20,82	20,82	20,76	20,79	20,76	20,78	20,81	20,84	20,85	20,88	20,82	20,84	20,89	20,77	20,77	20,88	20,91	20,80	20,83	20,82	20,76	20,83	20,78	20,74	20,85	20,84	20,75	20,77	20,81	20,76	20,83	20,84	20,83	20,81	20,72	20,69	20,79	20,77	20,80	20,79	20,76	20,77	20,68	20,77	20,69	20,65	20,66	20,68	20,65	20,68	20,74	20,74	20,73	20,73	20,69	20,70	20,69	20,67	20,65	20,72	20,70	20,64	20,74	20,70	20,68	20,69	20,69	20,65	20,67	20,66	20,55	20,62	20,62	20,63	20,55	20,53	20,63	20,68	20,58	20,56	20,59	20,62	20,62	20,53	20,52	20,59	20,60	20,64	20,56	20,59	20,57	20,50	20,54	20,63	20,61	20,59	20,56	20,56	20,59	20,55	20,55	20,62	20,60	20,61	20,57	20,52	20,54	20,58	20,54	20,49	20,57	20,53	20,59	20,64	20,62	20,57	20,63	20,56	20,50	20,51	20,52	20,54	20,52	20,44	20,49	20,54	20,48	20,49	20,57	20,58	20,57	20,54	20,52	20,52	20,52	20,53	20,52	20,56	20,50	20,52	20,53	20,49	20,48	20,49	20,46	20,49	20,39	20,47	20,44	20,49	20,47	20,43	20,41	20,52	20,53	20,47	20,45	20,46	20,50	20,57	20,50	20,40	20,45	20,39	20,42	20,50	20,47	20,37	20,48	20,54	20,42	20,48	20,57	20,51	20,52	20,45	20,39	20,41	20,51	20,46	20,47	20,40	20,41	20,49	20,51	20,43	20,40	20,38	20,49	20,55	20,51	20,51	20,53	20,49	20,49	20,49	20,48	20,42	20,45	20,53	20,54	20,51	20,45	20,40	20,34	20,45	20,46	20,48	20,54	20,45	20,46	20,45	20,45	20,34	20,39	20,40	20,42	20,41	20,44	20,42	20,46	20,51	20,45	20,48	20,36	20,42	20,49	20,41	20,38	20,43	20,40	20,42	20,43	20,43	20,41	20,41	20,51	20,43	20,37	20,42	20,44	20,40	20,34	20,41	20,41	20,46	20,45	20,32	20,40	20,45	20,48	20,42	20,34	20,36	20,42	20,42	20,45	20,47	20,41	20,32	20,40	20,37	20,29	20,36	20,44	20,37	20,44	20,32	20,45	20,53	20,35	20,38	20,48	20,38	20,49	20,49	20,35	20,40	20,37	20,34	20,39	20,41	20,42	20,41	20,39	20,31	20,33	20,43	20,46	20,44	
20,47	20,43	20,42	20,34	20,38	20,43	20,47	20,48	20,45	20,43	20,33	20,39	20,37	20,38	20,33	20,44	20,45	20,39	20,42	20,45	20,38	20,40	20,49	20,57	20,44	20,42	20,38	20,42	20,43	20,48	20,53	20,44	20,37	20,39	20,45	20,46	20,54	20,43	20,38	20,48	20,44	20,53	20,44	20,39	20,51	20,50	20,35	20,35	20,49	20,45	20,36	20,45	20,49	20,37	20,42	20,55	20,39	20,42	20,43	20,44	20,44	20,50	20,50	20,42	20,40	20,42	20,48	20,37	20,36	20,48	20,42	20,42	20,49	20,45	20,48	20,43	20,42	20,44	20,49	20,57	20,54	20,45	20,43	20,46	20,41	20,49	20,55	20,55	20,44	20,41	20,46	20,46	20,35	20,42	20,47	20,39	20,41	20,35	20,48	20,52	20,39	20,49	20,52	20,51	20,51	20,41	20,40	20,43	20,43	20,48	20,48	20,51	20,44	20,54	20,49	20,45	20,55	20,54	20,55	20,41	20,43	20,47	20,47	20,57	20,51	20,52	20,52	20,44	20,50	20,49	20,52	20,46	20,46	20,52	20,46	20,50	20,53	20,50	20,43	20,56	20,57	20,57	20,55	20,55	20,44	20,38	20,54	20,52	20,42	20,56	20,53	20,51	20,52	20,55	20,53	20,49	20,53	20,50	20,51	20,51	20,47	20,48	20,46	20,42	20,53	20,58	20,56	20,43	20,39	20,43	20,54	20,57	20,61	20,61	20,55	20,56	20,66	20,57	20,56	20,55	20,57	20,64	20,59	20,48	20,54	20,68	20,61	20,55	20,56	20,53	20,52	20,54	20,59	20,59	20,61	20,61	20,62	20,61	20,60	20,61	20,56	20,62	20,67	20,67	20,56	20,64	20,63	20,61	20,60	20,61	20,58	20,63	20,62	20,61	20,63	20,71	20,67	20,61	20,71	20,76	20,72	20,70	20,65	20,64	20,64	20,72	20,71	20,70	20,63	20,68	20,71	20,72	20,67	20,71	20,71	20,75	20,68	20,72	20,75	20,75	20,79	20,72	20,72	20,68	20,80	20,77	20,80	20,75	20,79	20,75	20,66	20,72	20,81	20,79	20,77	20,77	20,83	20,85	20,86	20,79	20,82	20,84	20,79	20,73	20,80	20,79	20,79	20,87	20,90	20,84	20,81	20,80	20,85	20,81	20,79	20,82	20,87	20,83	20,76	20,79	20,80	20,81	20,81	20,82	20,84	20,80	20,88	20,84	20,87	20,84	20,87	20,81	20,80	20,81	20,82	20,83	20,80	20,89	20,88	20,90	20,92	20,84	20,82	20,84	20,89	20,88	20,79	20,76	20,85	20,84	20,91	20,88	20,86	20,88	20,89	20,83	20,86	20,88	20,83	20,77	20,81	20,79	20,87	20,80	20,80	20,80	20,83	20,83	20,81	20,84	20,78	20,81	20,86	20,90	20,85	20,80	20,78	20,81	20,83	20,87	20,89	20,84	20,83	20,92	20,84	20,87	20,90	20,86	20,92	20,86	20,89	20,84	20,77	20,80	20,78	20,82	20,82	20,85	20,86	20,86	20,91	20,93	20,93	20,83	20,84	20,87	20,88	20,79	20,80	20,78	20,76	20,87	20,86	20,86	20,82	20,84	20,69	20,70	20,82	20,81	20,80	20,78	20,79	20,79	20,74	20,71	20,78	20,83	20,85	20,84	20,77	20,85	20,76	20,71	20,76	20,68	20,68	20,71	20,71	20,73	20,80	20,81	20,78	20,79	20,71	20,75	20,77	20,71	20,75	20,72	20,69	20,70	20,78	20,71	20,69	20,64	20,59	20,59	20,62	20,66	20,61	20,67	20,68	20,60	20,57	20,55	20,59	20,60	20,60	20,61	20,60	20,59	20,60	20,56	20,53	20,60	20,63	20,53	20,60	20,60	20,51	20,49	20,51	20,67	20,61	20,56	20,58	20,59	20,66	20,56	20,56	20,68	20,63	20,61	20,54	20,50	20,58	20,61	20,56	20,57	20,56	20,51	20,63	20,68	20,61	20,54	20,66	20,60	20,53	20,54	20,57	20,53	20,53	20,57	20,57	20,59	20,52	20,50	20,52	20,55	20,56	20,57	20,48	20,43	20,56	20,57	20,58	20,55	20,59	20,54	20,50	20,47	20,51	20,49	20,50	20,50	20,52	20,54	20,51	20,42	20,57	20,50	20,37	20,51	20,58	20,53	20,47	20,44	20,53	20,59	20,50	20,40	20,48	20,47	20,51	20,51	20,50	20,38	20,37	20,44	20,42	20,45	20,50	20,47	20,54	20,46	20,43	20,47	20,56	20,52	20,53	20,40	20,39	20,38	20,42	20,44	20,43	20,42	20,48	20,50	20,57	20,52	20,57	20,49	20,49	20,60	20,62	20,50	20,42	20,48	20,48	20,57	20,53	20,46	20,40	20,44	20,47	20,49	20,55	20,46	20,44	20,47	20,45	20,42	20,42	20,48	20,41	20,43	20,45	20,45	20,44	20,57	20,45	20,42	20,40	20,41	20,53	20,52	20,39	20,44	20,46	20,47	20,49	20,40	20,42	20,40	20,43	20,48	20,45	20,47	20,43	20,49	20,44	20,44	20,55	20,48	20,47	20,37	20,29	20,46	20,43	20,47	20,41	20,35	20,42	20,46	20,48	20,48	20,46	20,39	20,35	20,38	20,32	20,38	20,49	20,34	20,45	20,41	20,44	20,47	20,37	20,39	20,43	20,42	20,44	20,39	20,42	20,47	20,42	20,34	20,40	20,39	20,37	20,39	20,42	20,27	20,29	20,39	20,47	20,43	
20,50	20,48	20,41	20,45	20,45	20,36	20,49	20,50	20,49	20,45	20,25	20,23	20,32	20,33	20,45	20,46	20,40	20,45	20,42	20,42	20,44	20,41	20,44	20,49	20,54	20,47	20,35	20,41	20,45	20,52	20,57	20,55	20,43	20,39	20,48	20,37	20,43	20,45	20,47	20,44	20,46	20,51	20,43	20,33	20,37	20,34	20,30	20,32	20,46	20,49	20,51	20,43	20,47	20,42	20,49	20,53	20,45	20,44	20,45	20,43	20,41	20,43	20,51	20,43	20,33	20,40	20,39	20,44	20,42	20,44	20,38	20,38	20,44	20,55	20,48	20,44	20,37	20,41	20,51	20,58	20,56	20,39	20,41	20,47	20,45	20,46	20,54	20,54	20,45	20,40	20,46	20,48	20,43	20,45	20,38	20,38	20,48	20,47	20,50	20,50	20,36	20,38	20,42	20,49	20,54	20,40	20,45	20,46	20,43	20,47	20,44	20,53	20,53	20,47	20,48	20,47	20,48	20,47	20,49	20,50	20,46	20,49	20,58	20,59	20,54	20,56	20,56	20,49	20,52	20,51	20,53	20,46	20,41	20,46	20,45	20,45	20,52	20,46	20,42	20,48	20,54	20,55	20,56	20,62	20,52	20,51	20,58	20,52	20,48	20,52	20,50	20,53	20,49	20,50	20,53	20,45	20,53	20,56	20,50	20,55	20,46	20,45	20,45	20,47	20,60	20,61	20,56	20,42	20,37	20,52	20,60	20,62	20,62	20,58	20,64	20,61	20,70	20,64	20,61	20,59	20,59	20,58	20,60	20,50	20,60	20,65	20,63	20,53	20,53	20,62	20,46	20,50	20,57	20,55	20,57	20,57	20,59	20,60	20,62	20,65	20,63	20,63	20,74	20,74	20,68	20,67	20,66	20,63	20,60	20,62	20,65	20,69	20,71	20,67	20,62	20,72	20,75	20,66	20,64	20,68	20,66	20,69	20,68	20,55	20,53	20,62	20,70	20,75	20,74	20,69	20,71	20,69	20,66	20,73	20,78	20,76	20,77	20,70	20,77	20,77	20,81	20,78	20,73	20,74	20,75	20,78	20,85	20,84	20,83	20,82	20,76	20,75	20,81	20,75	20,81	20,86	20,83	20,84	20,86	20,80	20,80	20,84	20,79	20,79	20,83	20,81	20,78	20,87	20,86	20,82	20,84	20,87	20,85	20,84	20,80	20,84	20,88	20,85	20,77	20,69	20,76	20,82	20,83	20,86	20,87	20,84	20,89	20,83	20,87	20,88	20,87	20,84	20,84	20,89	20,85	20,84	20,84	20,88	20,88	20,90	20,90	20,83	20,82	20,86	20,92	20,88	20,83	20,74	20,86	20,91	20,86	20,85	20,83	20,86	20,87	20,80	20,82	20,87	20,82	20,81	20,83	20,78	20,85	20,79	20,82	20,89	20,85	20,90	20,88	20,83	20,85	20,85	20,81	20,85	20,89	20,85	20,86	20,82	20,80	20,91	20,88	20,83	20,81	20,87	20,87	20,86	20,88	20,83	20,83	20,83	20,91	20,86	20,81	20,88	20,85	20,79	20,83	20,87	20,90	20,88	20,86	20,93	20,92	20,84	20,86	20,89	20,84	20,85	20,80	20,80	20,75	20,76	20,82	20,91	20,85	20,85	20,79	20,77	20,78	20,72	20,77	20,83	20,76	20,73	20,79	20,85	20,86	20,79	20,82	20,87	20,83	20,87	20,81	20,73	20,72	20,78	20,80	20,72	20,78	20,79	20,81	20,82	20,68	20,75	20,77	20,77	20,71	20,73	20,75	20,77	20,72	20,74	20,79	20,72	20,73	20,65	20,60	20,60	20,63	20,66	20,68	20,74	20,66	20,62	20,62	20,58	20,58	20,54	20,62	20,64	20,60	20,49	20,54	20,59	20,55	20,58	20,64	20,60	20,55	20,59	20,54	20,52	20,57	20,65	20,60	20,58	20,64	20,66	20,61	20,61	20,63	20,71	20,59	20,57	20,53	20,55	20,56	20,55	20,47	20,50	20,60	20,60	20,65	20,62	20,59	20,58	20,61	20,60	20,56	20,60	20,56	20,51	20,52	20,59	20,54	20,55	20,51	20,53	20,52	20,50	20,56	20,56	20,55	20,46	20,62	20,54	20,58	20,58	20,56	20,52	20,45	20,49	20,51	20,56	20,54	20,57	20,51	20,47	20,41	20,36	20,44	20,46	20,42	20,47	20,55	20,53	20,46	20,43	20,49	20,58	20,54	20,50	20,52	20,51	20,51	20,52	20,51	20,37	20,35	20,41	20,42	20,48	20,48	20,43	20,44	20,44	20,45	20,44	20,50	20,45	20,44	20,40	20,46	20,49	20,52	20,43	20,42	20,48	20,46	20,50	20,52	20,54	20,53	20,53	20,53	20,50	20,55	20,44	20,48	20,48	20,45	20,50	20,56	20,47	20,44	20,41	20,44	20,46	20,51	20,46	20,46	20,52	20,43	20,40	20,44	20,46	20,46	20,44	20,46	20,40	20,37	20,49	20,43	20,41	20,38	20,42	20,50	20,49	20,50	20,49	20,53	20,50	20,44	20,38	20,44	20,44	20,49	20,48	20,38	20,43	20,39	20,42	20,35	20,39	20,49	20,50	20,40	20,47	20,42	20,47	20,45	20,50	20,41	20,42	20,36	20,41	20,44	20,42	20,44	20,47	20,42	20,45	20,47	20,38	20,43	20,45	20,42	20,46	20,42	20,43	20,34	20,36	20,46	20,45	20,39	20,36	20,37	20,44	20,38	20,37	20,42	20,36	20,40	20,40	20,39	20,32	20,36	20,35	20,34	20,37	
20,51	20,38	20,42	20,47	20,44	20,36	20,40	20,41	20,45	20,43	20,30	20,28	20,32	20,40	20,52	20,54	20,45	20,45	20,43	20,46	20,46	20,37	20,35	20,41	20,51	20,43	20,39	20,43	20,43	20,53	20,47	20,41	20,43	20,41	20,37	20,40	20,33	20,34	20,46	20,45	20,36	20,39	20,41	20,37	20,41	20,38	20,32	20,42	20,47	20,40	20,46	20,42	20,42	20,38	20,40	20,51	20,38	20,34	20,43	20,38	20,40	20,35	20,47	20,41	20,35	20,39	20,39	20,41	20,48	20,49	20,45	20,45	20,51	20,57	20,64	20,53	20,43	20,41	20,55	20,57	20,48	20,45	20,46	20,44	20,46	20,55	20,49	20,44	20,55	20,56	20,45	20,51	20,52	20,55	20,38	20,46	20,51	20,47	20,54	20,53	20,39	20,42	20,45	20,47	20,50	20,48	20,43	20,49	20,44	20,48	20,42	20,47	20,51	20,56	20,47	20,45	20,41	20,46	20,43	20,35	20,47	20,51	20,52	20,61	20,55	20,60	20,54	20,50	20,48	20,44	20,52	20,59	20,48	20,46	20,45	20,51	20,51	20,52	20,42	20,39	20,48	20,55	20,57	20,52	20,51	20,53	20,56	20,52	20,49	20,52	20,55	20,55	20,50	20,41	20,43	20,45	20,50	20,60	20,48	20,54	20,50	20,55	20,40	20,45	20,56	20,57	20,52	20,48	20,49	20,50	20,53	20,62	20,60	20,62	20,66	20,56	20,60	20,58	20,58	20,55	20,54	20,55	20,56	20,51	20,54	20,65	20,63	20,62	20,55	20,57	20,53	20,49	20,53	20,54	20,62	20,59	20,59	20,56	20,63	20,67	20,65	20,55	20,60	20,69	20,75	20,70	20,63	20,68	20,63	20,59	20,65	20,64	20,71	20,66	20,59	20,61	20,69	20,67	20,65	20,69	20,67	20,63	20,62	20,61	20,61	20,66	20,66	20,78	20,75	20,70	20,78	20,72	20,67	20,65	20,69	20,78	20,77	20,75	20,72	20,70	20,71	20,69	20,69	20,72	20,79	20,78	20,82	20,79	20,82	20,77	20,82	20,79	20,76	20,74	20,76	20,81	20,80	20,80	20,80	20,79	20,85	20,87	20,81	20,83	20,89	20,86	20,83	20,82	20,78	20,78	20,84	20,88	20,87	20,89	20,85	20,88	20,92	20,91	20,85	20,73	20,74	20,82	20,89	20,86	20,93	20,84	20,82	20,85	20,86	20,91	20,85	20,83	20,90	20,88	20,82	20,81	20,83	20,85	20,89	20,86	20,90	20,89	20,87	20,85	20,88	20,84	20,85	20,83	20,78	20,82	20,84	20,82	20,82	20,83	20,93	20,83	20,82	20,87	20,83	20,87	20,83	20,80	20,83	20,91	20,86	20,83	20,81	20,84	20,86	20,83	20,83	20,95	20,90	20,88	20,90	20,84	20,89	20,87	20,85	20,95	20,89	20,89	20,85	20,89	20,84	20,87	20,85	20,86	20,86	20,88	20,95	20,96	20,82	20,85	20,83	20,77	20,76	20,90	20,92	20,87	20,90	20,84	20,84	20,81	20,76	20,86	20,89	20,81	20,77	20,79	20,76	20,80	20,78	20,86	20,90	20,83	20,77	20,77	20,77	20,76	20,77	20,79	20,72	20,73	20,80	20,83	20,82	20,76	20,71	20,80	20,77	20,85	20,81	20,75	20,72	20,75	20,76	20,83	20,84	20,84	20,80	20,75	20,72	20,66	20,70	20,74	20,77	20,74	20,73	20,77	20,77	20,72	20,67	20,73	20,74	20,66	20,68	20,71	20,66	20,69	20,65	20,64	20,63	20,59	20,60	20,62	20,63	20,63	20,61	20,66	20,63	20,51	20,54	20,54	20,55	20,53	20,63	20,62	20,54	20,57	20,62	20,54	20,59	20,65	20,59	20,54	20,64	20,65	20,54	20,59	20,64	20,62	20,57	20,55	20,59	20,54	20,58	20,57	20,42	20,47	20,50	20,55	20,64	20,62	20,59	20,59	20,51	20,52	20,53	20,51	20,52	20,54	20,49	20,49	20,52	20,54	20,50	20,54	20,55	20,45	20,52	20,54	20,56	20,57	20,63	20,55	20,59	20,63	20,58	20,56	20,44	20,53	20,57	20,51	20,53	20,56	20,50	20,43	20,52	20,44	20,44	20,40	20,42	20,47	20,47	20,54	20,46	20,47	20,44	20,53	20,53	20,46	20,56	20,52	20,48	20,45	20,49	20,35	20,40	20,41	20,42	20,45	20,47	20,42	20,44	20,45	20,47	20,47	20,40	20,39	20,40	20,36	20,43	20,51	20,47	20,44	20,31	20,46	20,47	20,44	20,50	20,43	20,50	20,58	20,58	20,51	20,49	20,47	20,47	20,56	20,45	20,42	20,46	20,46	20,41	20,47	20,44	20,44	20,46	20,43	20,41	20,51	20,46	20,39	20,44	20,39	20,40	20,46	20,43	20,42	20,30	20,47	20,43	20,36	20,41	20,38	20,45	20,38	20,44	20,47	20,49	20,41	20,40	20,45	20,47	20,53	20,59	20,56	20,49	20,49	20,48	20,38	20,37	20,38	20,40	20,42	20,42	20,45	20,50	20,44	20,41	20,44	20,46	20,41	20,31	20,36	20,43	20,38	20,39	20,47	20,47	20,33	20,38	20,46	20,45	20,34	20,35	20,43	20,45	20,43	20,34	20,30	20,43	20,45	20,45	20,34	20,45	20,46	20,42	20,40	20,41	20,37	20,33	20,41	20,38	20,32	20,44	20,38	20,28	20,29	
20,49	20,38	20,37	20,46	20,39	20,36	20,46	20,41	20,32	20,37	20,37	20,44	20,38	20,44	20,47	20,42	20,35	20,44	20,36	20,44	20,44	20,35	20,47	20,47	20,47	20,41	20,52	20,49	20,35	20,45	20,42	20,33	20,40	20,40	20,42	20,37	20,37	20,35	20,31	20,37	20,42	20,38	20,37	20,36	20,37	20,40	20,46	20,50	20,50	20,42	20,42	20,39	20,43	20,45	20,41	20,51	20,52	20,46	20,44	20,36	20,37	20,45	20,51	20,47	20,40	20,41	20,49	20,45	20,41	20,52	20,54	20,49	20,55	20,61	20,54	20,54	20,47	20,44	20,51	20,47	20,46	20,48	20,45	20,45	20,40	20,48	20,52	20,42	20,53	20,58	20,46	20,45	20,57	20,56	20,51	20,49	20,47	20,48	20,49	20,48	20,50	20,56	20,50	20,48	20,46	20,51	20,49	20,52	20,45	20,45	20,49	20,46	20,47	20,52	20,48	20,44	20,45	20,51	20,52	20,38	20,47	20,52	20,55	20,57	20,54	20,51	20,56	20,50	20,47	20,43	20,45	20,50	20,50	20,57	20,52	20,52	20,45	20,47	20,50	20,49	20,47	20,48	20,52	20,49	20,44	20,54	20,50	20,45	20,45	20,42	20,45	20,56	20,54	20,44	20,41	20,49	20,55	20,57	20,55	20,47	20,52	20,58	20,46	20,45	20,56	20,55	20,50	20,51	20,48	20,45	20,49	20,55	20,59	20,61	20,70	20,64	20,57	20,54	20,54	20,56	20,51	20,51	20,50	20,55	20,55	20,63	20,64	20,65	20,63	20,56	20,54	20,57	20,59	20,56	20,60	20,61	20,56	20,50	20,55	20,62	20,59	20,54	20,57	20,64	20,66	20,70	20,60	20,54	20,59	20,55	20,60	20,64	20,69	20,66	20,62	20,65	20,67	20,63	20,64	20,70	20,68	20,71	20,68	20,67	20,70	20,77	20,77	20,75	20,81	20,74	20,72	20,72	20,73	20,69	20,75	20,73	20,72	20,80	20,71	20,68	20,67	20,74	20,72	20,79	20,79	20,76	20,79	20,73	20,79	20,79	20,79	20,82	20,79	20,74	20,79	20,80	20,83	20,81	20,78	20,77	20,84	20,87	20,83	20,87	20,88	20,87	20,85	20,84	20,81	20,80	20,83	20,89	20,84	20,92	20,90	20,82	20,86	20,87	20,92	20,89	20,83	20,83	20,86	20,88	20,93	20,88	20,79	20,84	20,90	20,93	20,88	20,82	20,92	20,94	20,89	20,87	20,82	20,96	20,84	20,81	20,89	20,89	20,82	20,88	20,93	20,94	20,88	20,88	20,83	20,83	20,84	20,87	20,85	20,92	20,96	20,85	20,82	20,95	20,95	20,89	20,88	20,87	20,86	20,88	20,90	20,87	20,86	20,75	20,79	20,88	20,85	20,90	20,91	20,90	20,92	20,82	20,80	20,91	20,90	20,88	20,92	20,93	20,89	20,88	20,91	20,85	20,90	20,90	20,86	20,84	20,95	20,95	20,87	20,85	20,80	20,74	20,81	20,83	20,93	20,88	20,87	20,85	20,86	20,85	20,87	20,91	20,88	20,82	20,78	20,85	20,83	20,80	20,82	20,87	20,89	20,89	20,77	20,77	20,78	20,75	20,81	20,83	20,89	20,82	20,84	20,85	20,81	20,73	20,77	20,76	20,78	20,76	20,76	20,72	20,78	20,73	20,74	20,83	20,81	20,82	20,80	20,78	20,75	20,72	20,65	20,75	20,83	20,72	20,67	20,72	20,78	20,69	20,63	20,62	20,73	20,73	20,72	20,72	20,68	20,69	20,69	20,67	20,64	20,67	20,65	20,63	20,73	20,75	20,64	20,65	20,71	20,65	20,57	20,56	20,56	20,57	20,65	20,62	20,54	20,57	20,62	20,60	20,67	20,63	20,56	20,47	20,59	20,65	20,56	20,60	20,66	20,67	20,63	20,61	20,58	20,58	20,55	20,62	20,53	20,56	20,56	20,50	20,63	20,62	20,58	20,57	20,49	20,53	20,57	20,54	20,53	20,58	20,54	20,54	20,50	20,52	20,54	20,56	20,60	20,47	20,49	20,55	20,51	20,51	20,50	20,56	20,60	20,61	20,59	20,55	20,50	20,48	20,52	20,55	20,51	20,53	20,53	20,55	20,56	20,59	20,57	20,52	20,37	20,47	20,42	20,45	20,51	20,51	20,49	20,51	20,57	20,47	20,48	20,48	20,44	20,45	20,47	20,36	20,45	20,48	20,46	20,49	20,49	20,46	20,57	20,53	20,50	20,51	20,44	20,39	20,44	20,37	20,41	20,42	20,40	20,39	20,48	20,47	20,47	20,50	20,56	20,55	20,55	20,53	20,53	20,59	20,53	20,48	20,50	20,51	20,47	20,37	20,52	20,38	20,42	20,41	20,46	20,46	20,50	20,44	20,41	20,42	20,50	20,43	20,44	20,41	20,41	20,48	20,49	20,43	20,44	20,44	20,44	20,44	20,47	20,47	20,41	20,39	20,39	20,42	20,49	20,39	20,43	20,39	20,39	20,48	20,56	20,49	20,45	20,52	20,50	20,43	20,39	20,49	20,45	20,43	20,47	20,44	20,45	20,46	20,46	20,45	20,38	20,38	20,36	20,38	20,47	20,44	20,38	20,39	20,35	20,36	20,41	20,48	20,40	20,35	20,33	20,44	20,46	20,46	20,40	20,35	20,44	20,44	20,38	20,37	20,41	20,48	20,41	20,40	20,38	20,33	20,35	20,40	20,46	20,41	20,40	20,39	20,38	20,44	
20,37	20,29	20,36	20,39	20,39	20,35	20,46	20,45	20,28	20,30	20,35	20,35	20,43	20,40	20,47	20,47	20,41	20,42	20,39	20,40	20,46	20,39	20,39	20,44	20,45	20,45	20,47	20,41	20,34	20,45	20,41	20,34	20,36	20,43	20,46	20,42	20,39	20,34	20,32	20,38	20,44	20,45	20,39	20,31	20,39	20,39	20,40	20,44	20,41	20,41	20,39	20,41	20,46	20,49	20,42	20,44	20,54	20,49	20,52	20,47	20,48	20,49	20,49	20,45	20,41	20,38	20,46	20,44	20,42	20,46	20,42	20,40	20,47	20,49	20,45	20,42	20,40	20,46	20,54	20,54	20,47	20,44	20,51	20,44	20,41	20,39	20,52	20,52	20,48	20,51	20,54	20,44	20,50	20,49	20,45	20,54	20,48	20,50	20,54	20,48	20,51	20,56	20,49	20,43	20,42	20,38	20,49	20,46	20,42	20,41	20,49	20,42	20,47	20,52	20,43	20,43	20,48	20,54	20,54	20,37	20,49	20,54	20,50	20,53	20,51	20,55	20,54	20,52	20,50	20,43	20,43	20,43	20,46	20,52	20,53	20,56	20,49	20,40	20,46	20,55	20,56	20,49	20,51	20,52	20,46	20,50	20,44	20,46	20,51	20,44	20,40	20,52	20,56	20,44	20,42	20,47	20,52	20,52	20,58	20,57	20,45	20,54	20,48	20,53	20,64	20,52	20,54	20,52	20,52	20,45	20,56	20,56	20,56	20,58	20,63	20,62	20,56	20,56	20,56	20,50	20,45	20,49	20,51	20,48	20,50	20,58	20,53	20,58	20,61	20,58	20,55	20,64	20,64	20,64	20,58	20,55	20,51	20,41	20,49	20,66	20,58	20,52	20,59	20,62	20,62	20,65	20,71	20,61	20,57	20,57	20,65	20,66	20,64	20,63	20,65	20,68	20,75	20,68	20,65	20,73	20,74	20,70	20,65	20,68	20,68	20,75	20,75	20,77	20,85	20,86	20,82	20,71	20,71	20,70	20,75	20,73	20,68	20,77	20,76	20,68	20,70	20,79	20,78	20,81	20,77	20,72	20,76	20,76	20,78	20,78	20,79	20,79	20,86	20,84	20,87	20,85	20,84	20,78	20,84	20,82	20,78	20,85	20,86	20,89	20,82	20,86	20,86	20,88	20,84	20,84	20,80	20,88	20,86	20,92	20,90	20,86	20,87	20,81	20,85	20,82	20,83	20,83	20,83	20,91	20,92	20,91	20,83	20,80	20,81	20,87	20,92	20,88	20,89	20,88	20,95	20,94	20,92	21,02	20,89	20,80	20,95	20,94	20,83	20,82	20,88	20,89	20,84	20,91	20,92	20,87	20,87	20,93	20,98	20,96	21,05	20,92	20,85	20,94	20,94	20,85	20,86	20,90	20,89	20,89	20,88	20,90	20,84	20,83	20,79	20,90	20,93	20,86	20,83	20,90	20,93	20,93	20,86	20,93	20,93	20,90	20,92	20,96	20,86	20,85	20,87	20,85	20,88	20,94	20,90	20,93	20,93	20,97	20,85	20,89	20,86	20,80	20,80	20,84	20,87	20,93	20,87	20,81	20,84	20,84	20,85	20,95	20,87	20,87	20,89	20,91	20,89	20,85	20,83	20,86	20,85	20,87	20,80	20,75	20,78	20,74	20,83	20,81	20,81	20,86	20,85	20,83	20,80	20,81	20,84	20,83	20,82	20,83	20,86	20,76	20,75	20,77	20,75	20,81	20,77	20,72	20,79	20,78	20,78	20,76	20,66	20,74	20,82	20,79	20,71	20,70	20,73	20,66	20,64	20,63	20,67	20,76	20,75	20,75	20,70	20,67	20,67	20,66	20,70	20,65	20,66	20,69	20,62	20,72	20,68	20,63	20,65	20,58	20,61	20,61	20,53	20,62	20,64	20,63	20,64	20,64	20,62	20,61	20,65	20,66	20,56	20,53	20,55	20,62	20,56	20,57	20,63	20,63	20,60	20,60	20,57	20,57	20,57	20,60	20,55	20,57	20,63	20,53	20,63	20,67	20,55	20,53	20,51	20,54	20,50	20,50	20,55	20,51	20,46	20,55	20,50	20,46	20,54	20,56	20,61	20,54	20,55	20,53	20,55	20,47	20,40	20,50	20,54	20,55	20,49	20,47	20,44	20,43	20,51	20,48	20,49	20,51	20,56	20,59	20,57	20,50	20,52	20,50	20,43	20,48	20,44	20,34	20,48	20,58	20,49	20,50	20,53	20,47	20,42	20,49	20,32	20,40	20,44	20,47	20,43	20,53	20,43	20,45	20,52	20,46	20,48	20,46	20,46	20,46	20,43	20,43	20,50	20,47	20,44	20,38	20,36	20,43	20,53	20,53	20,49	20,45	20,52	20,51	20,58	20,47	20,44	20,55	20,44	20,45	20,47	20,48	20,44	20,43	20,47	20,44	20,38	20,37	20,43	20,56	20,44	20,38	20,34	20,40	20,40	20,38	20,33	20,40	20,45	20,50	20,50	20,46	20,38	20,43	20,41	20,37	20,35	20,42	20,44	20,41	20,45	20,33	20,43	20,43	20,42	20,41	20,38	20,37	20,42	20,45	20,46	20,49	20,44	20,34	20,40	20,44	20,50	20,45	20,36	20,51	20,49	20,50	20,46	20,44	20,37	20,34	20,34	20,39	20,46	20,41	20,35	20,36	20,42	20,28	20,39	20,49	20,38	20,34	20,34	20,36	20,50	20,47	20,42	20,33	20,43	20,43	20,27	20,40	20,39	20,43	20,36	20,30	20,34	20,34	20,27	20,32	20,35	20,37	20,34	20,37	20,43	20,44	
20,37	20,18	20,27	20,35	20,38	20,39	20,45	20,41	20,39	20,31	20,37	20,38	20,43	20,37	20,40	20,45	20,49	20,46	20,40	20,38	20,50	20,42	20,40	20,33	20,40	20,41	20,48	20,41	20,40	20,39	20,44	20,41	20,44	20,50	20,45	20,37	20,34	20,29	20,33	20,39	20,34	20,40	20,41	20,36	20,37	20,39	20,36	20,36	20,30	20,36	20,35	20,39	20,48	20,50	20,49	20,37	20,39	20,44	20,46	20,50	20,49	20,49	20,45	20,41	20,38	20,41	20,44	20,43	20,44	20,46	20,42	20,47	20,44	20,50	20,43	20,43	20,37	20,37	20,50	20,54	20,39	20,35	20,45	20,40	20,37	20,41	20,45	20,53	20,51	20,48	20,59	20,54	20,47	20,44	20,48	20,54	20,48	20,49	20,53	20,58	20,52	20,50	20,48	20,47	20,48	20,43	20,52	20,47	20,44	20,45	20,49	20,40	20,40	20,44	20,49	20,45	20,49	20,48	20,56	20,42	20,50	20,49	20,46	20,49	20,51	20,60	20,58	20,52	20,51	20,51	20,47	20,44	20,45	20,53	20,53	20,61	20,54	20,48	20,45	20,43	20,49	20,45	20,47	20,46	20,43	20,45	20,48	20,49	20,54	20,43	20,40	20,49	20,47	20,43	20,50	20,50	20,53	20,49	20,56	20,62	20,47	20,47	20,46	20,55	20,63	20,53	20,54	20,55	20,54	20,57	20,61	20,54	20,57	20,53	20,57	20,52	20,54	20,50	20,51	20,45	20,46	20,47	20,53	20,44	20,52	20,57	20,55	20,60	20,50	20,48	20,49	20,54	20,59	20,60	20,58	20,57	20,58	20,55	20,51	20,58	20,58	20,50	20,61	20,55	20,58	20,62	20,72	20,64	20,63	20,63	20,63	20,73	20,65	20,62	20,65	20,63	20,73	20,74	20,69	20,69	20,71	20,65	20,68	20,72	20,72	20,75	20,80	20,81	20,78	20,77	20,77	20,72	20,67	20,62	20,65	20,71	20,73	20,80	20,83	20,73	20,79	20,82	20,80	20,84	20,77	20,70	20,78	20,76	20,83	20,81	20,79	20,83	20,86	20,88	20,85	20,80	20,83	20,79	20,77	20,78	20,81	20,83	20,87	20,89	20,85	20,88	20,90	20,84	20,84	20,87	20,87	20,91	20,94	20,88	20,85	20,90	20,91	20,84	20,89	20,84	20,84	20,90	20,91	20,89	20,90	20,90	20,84	20,85	20,87	20,87	20,90	20,90	20,87	20,89	20,94	20,89	20,86	20,93	20,93	20,87	20,91	20,95	20,86	20,89	20,87	20,87	20,85	20,91	20,95	20,92	20,90	20,90	20,87	20,97	20,99	20,96	20,92	20,93	20,94	20,86	20,79	20,88	20,92	20,88	20,92	20,91	20,87	20,85	20,90	20,91	20,93	20,94	20,93	20,98	20,97	20,93	20,89	20,95	20,93	20,88	20,96	20,92	20,87	20,83	20,87	20,88	20,93	20,98	20,98	20,96	20,95	20,93	20,89	20,86	20,86	20,86	20,87	20,83	20,79	20,89	20,91	20,94	20,84	20,76	20,79	20,87	20,85	20,82	20,88	20,87	20,83	20,88	20,81	20,85	20,87	20,91	20,88	20,75	20,77	20,78	20,78	20,78	20,74	20,79	20,79	20,82	20,87	20,80	20,87	20,94	20,83	20,83	20,87	20,75	20,76	20,76	20,80	20,78	20,76	20,76	20,79	20,77	20,78	20,75	20,78	20,77	20,81	20,81	20,76	20,80	20,77	20,67	20,67	20,71	20,75	20,79	20,73	20,72	20,67	20,67	20,69	20,67	20,70	20,68	20,61	20,72	20,70	20,64	20,69	20,65	20,53	20,54	20,65	20,63	20,54	20,64	20,64	20,63	20,61	20,62	20,60	20,63	20,60	20,61	20,55	20,51	20,65	20,57	20,55	20,54	20,60	20,63	20,58	20,58	20,59	20,47	20,52	20,54	20,56	20,58	20,56	20,54	20,61	20,68	20,56	20,53	20,54	20,61	20,61	20,48	20,49	20,50	20,47	20,60	20,57	20,51	20,55	20,57	20,54	20,56	20,59	20,57	20,53	20,40	20,39	20,48	20,49	20,54	20,47	20,48	20,47	20,47	20,56	20,55	20,47	20,43	20,54	20,55	20,51	20,48	20,44	20,43	20,40	20,48	20,50	20,42	20,46	20,53	20,50	20,53	20,54	20,50	20,46	20,40	20,34	20,37	20,41	20,39	20,48	20,45	20,41	20,43	20,46	20,42	20,42	20,44	20,46	20,48	20,56	20,57	20,56	20,51	20,50	20,47	20,40	20,45	20,52	20,47	20,41	20,44	20,45	20,47	20,48	20,47	20,44	20,48	20,43	20,41	20,47	20,46	20,41	20,42	20,48	20,36	20,39	20,46	20,42	20,51	20,48	20,41	20,38	20,37	20,35	20,37	20,33	20,28	20,39	20,44	20,39	20,43	20,41	20,39	20,46	20,37	20,28	20,37	20,48	20,41	20,41	20,38	20,41	20,46	20,40	20,42	20,46	20,43	20,39	20,38	20,53	20,60	20,51	20,36	20,38	20,41	20,45	20,55	20,42	20,44	20,51	20,45	20,38	20,40	20,38	20,41	20,36	20,34	20,43	20,40	20,33	20,42	20,50	20,37	20,31	20,41	20,47	20,38	20,35	20,35	20,39	20,40	20,38	20,27	20,36	20,42	20,24	20,30	20,37	20,39	20,37	20,32	20,27	20,35	20,37	20,34	20,38	20,30	20,34	20,33	20,42	20,38	
20,44	20,30	20,31	20,33	20,36	20,47	20,44	20,37	20,29	20,32	20,26	20,43	20,45	20,36	20,39	20,33	20,33	20,49	20,44	20,33	20,44	20,42	20,44	20,44	20,35	20,42	20,44	20,43	20,45	20,40	20,42	20,41	20,45	20,49	20,49	20,39	20,35	20,40	20,38	20,35	20,33	20,38	20,35	20,34	20,39	20,42	20,39	20,34	20,41	20,39	20,43	20,44	20,43	20,51	20,50	20,51	20,29	20,39	20,51	20,47	20,56	20,50	20,47	20,41	20,38	20,38	20,36	20,39	20,40	20,47	20,49	20,44	20,49	20,45	20,53	20,47	20,42	20,35	20,39	20,48	20,42	20,46	20,48	20,33	20,33	20,46	20,53	20,48	20,49	20,41	20,46	20,46	20,52	20,45	20,52	20,56	20,51	20,47	20,53	20,51	20,50	20,54	20,47	20,45	20,48	20,42	20,43	20,49	20,51	20,43	20,44	20,42	20,37	20,41	20,45	20,53	20,44	20,37	20,48	20,55	20,49	20,50	20,58	20,58	20,49	20,52	20,49	20,53	20,55	20,54	20,53	20,47	20,44	20,52	20,54	20,51	20,52	20,54	20,45	20,40	20,46	20,41	20,54	20,50	20,45	20,48	20,53	20,49	20,44	20,43	20,40	20,48	20,42	20,41	20,59	20,56	20,40	20,43	20,54	20,62	20,51	20,54	20,48	20,58	20,58	20,51	20,51	20,56	20,55	20,59	20,61	20,53	20,57	20,62	20,57	20,53	20,59	20,55	20,52	20,48	20,45	20,54	20,53	20,52	20,53	20,63	20,62	20,61	20,53	20,51	20,50	20,50	20,63	20,63	20,59	20,65	20,61	20,62	20,60	20,55	20,56	20,48	20,57	20,66	20,61	20,69	20,69	20,68	20,69	20,67	20,63	20,74	20,78	20,67	20,59	20,70	20,78	20,69	20,72	20,79	20,72	20,68	20,64	20,71	20,78	20,78	20,77	20,83	20,77	20,71	20,72	20,66	20,68	20,77	20,73	20,74	20,79	20,79	20,80	20,78	20,78	20,87	20,87	20,83	20,74	20,73	20,75	20,75	20,80	20,88	20,81	20,77	20,80	20,87	20,82	20,78	20,80	20,81	20,82	20,84	20,87	20,85	20,87	20,90	20,91	20,89	20,83	20,82	20,85	20,92	20,95	20,94	20,91	20,91	20,86	20,91	20,89	20,83	20,83	20,89	20,89	20,91	20,93	20,85	20,89	20,91	20,83	20,84	20,96	20,94	20,96	20,92	20,89	20,95	20,96	20,88	20,82	20,95	20,92	20,84	20,85	20,90	20,95	20,95	20,92	20,88	20,97	21,03	20,95	20,87	20,88	20,89	20,91	20,96	21,03	20,94	20,95	20,93	20,93	20,90	20,88	20,89	20,94	20,88	20,93	20,90	20,91	20,96	20,91	20,96	20,99	21,01	21,00	21,01	21,05	21,00	20,88	20,97	20,97	20,91	20,94	20,96	20,93	20,92	20,93	20,89	20,95	21,02	21,00	20,96	20,96	20,97	20,94	20,97	20,90	20,94	20,87	20,88	20,84	20,87	20,94	20,99	20,98	20,84	20,87	20,93	20,92	20,89	20,90	20,84	20,85	20,84	20,85	20,93	20,90	20,93	20,87	20,79	20,77	20,90	20,87	20,80	20,72	20,80	20,89	20,86	20,88	20,84	20,90	20,96	20,86	20,79	20,76	20,81	20,78	20,81	20,81	20,82	20,83	20,88	20,80	20,77	20,80	20,81	20,82	20,87	20,86	20,84	20,78	20,83	20,81	20,72	20,75	20,81	20,83	20,86	20,77	20,78	20,76	20,71	20,73	20,72	20,74	20,72	20,63	20,71	20,71	20,68	20,71	20,68	20,64	20,65	20,69	20,65	20,58	20,73	20,72	20,63	20,58	20,60	20,59	20,56	20,54	20,62	20,54	20,48	20,58	20,65	20,57	20,59	20,53	20,60	20,59	20,54	20,60	20,55	20,46	20,53	20,54	20,60	20,57	20,49	20,56	20,67	20,55	20,51	20,52	20,57	20,61	20,50	20,52	20,53	20,51	20,63	20,59	20,57	20,57	20,53	20,58	20,53	20,57	20,55	20,55	20,53	20,44	20,44	20,47	20,54	20,53	20,55	20,49	20,51	20,54	20,54	20,51	20,46	20,53	20,49	20,50	20,50	20,44	20,36	20,38	20,49	20,55	20,44	20,46	20,53	20,49	20,50	20,49	20,47	20,48	20,46	20,44	20,43	20,38	20,35	20,46	20,52	20,47	20,45	20,46	20,34	20,33	20,46	20,44	20,50	20,48	20,53	20,58	20,45	20,39	20,49	20,34	20,35	20,49	20,51	20,47	20,52	20,56	20,49	20,48	20,45	20,36	20,49	20,51	20,47	20,53	20,52	20,42	20,41	20,45	20,36	20,35	20,45	20,45	20,46	20,50	20,47	20,45	20,40	20,44	20,43	20,39	20,29	20,30	20,49	20,40	20,37	20,46	20,52	20,47	20,48	20,39	20,44	20,54	20,50	20,46	20,41	20,40	20,45	20,45	20,37	20,39	20,38	20,43	20,44	20,42	20,54	20,48	20,43	20,32	20,34	20,47	20,51	20,45	20,43	20,46	20,50	20,38	20,36	20,41	20,39	20,39	20,42	20,47	20,40	20,40	20,44	20,52	20,40	20,35	20,41	20,45	20,36	20,35	20,32	20,26	20,30	20,44	20,29	20,36	20,42	20,39	20,42	20,39	20,44	20,32	20,34	20,38	20,35	20,44	20,48	20,46	20,37	20,35	20,32	20,30	20,36	
20,40	20,32	20,31	20,40	20,42	20,39	20,42	20,38	20,37	20,34	20,21	20,20	20,31	20,40	20,40	20,40	20,39	20,48	20,40	20,38	20,46	20,41	20,46	20,49	20,39	20,42	20,44	20,35	20,41	20,43	20,38	20,40	20,44	20,35	20,45	20,42	20,39	20,38	20,40	20,43	20,37	20,38	20,31	20,36	20,41	20,40	20,44	20,31	20,36	20,41	20,42	20,47	20,47	20,48	20,51	20,51	20,43	20,42	20,49	20,42	20,51	20,53	20,50	20,40	20,33	20,37	20,40	20,34	20,37	20,40	20,40	20,45	20,55	20,42	20,47	20,49	20,49	20,44	20,41	20,41	20,48	20,46	20,46	20,37	20,34	20,48	20,49	20,47	20,46	20,46	20,41	20,45	20,54	20,57	20,40	20,40	20,46	20,49	20,52	20,51	20,52	20,53	20,52	20,44	20,43	20,39	20,44	20,52	20,58	20,46	20,40	20,50	20,44	20,41	20,48	20,54	20,50	20,35	20,43	20,54	20,51	20,51	20,60	20,58	20,51	20,58	20,53	20,48	20,49	20,46	20,49	20,44	20,49	20,53	20,54	20,47	20,44	20,47	20,47	20,49	20,54	20,45	20,57	20,55	20,48	20,50	20,55	20,58	20,44	20,53	20,52	20,47	20,52	20,49	20,53	20,54	20,49	20,45	20,52	20,53	20,47	20,59	20,59	20,54	20,54	20,55	20,56	20,60	20,60	20,61	20,53	20,43	20,53	20,61	20,62	20,53	20,53	20,57	20,60	20,61	20,45	20,49	20,50	20,52	20,56	20,57	20,59	20,54	20,55	20,60	20,56	20,53	20,61	20,66	20,64	20,64	20,64	20,61	20,63	20,68	20,61	20,52	20,49	20,59	20,70	20,67	20,67	20,66	20,75	20,73	20,65	20,73	20,76	20,72	20,70	20,71	20,78	20,73	20,74	20,77	20,73	20,63	20,65	20,68	20,79	20,80	20,70	20,80	20,83	20,79	20,75	20,74	20,68	20,80	20,80	20,75	20,80	20,76	20,71	20,80	20,84	20,82	20,86	20,82	20,70	20,78	20,82	20,75	20,82	20,89	20,77	20,76	20,83	20,88	20,84	20,89	20,89	20,91	20,95	20,98	20,87	20,85	20,83	20,86	20,89	20,86	20,82	20,85	20,87	20,87	20,88	20,87	20,85	20,93	20,94	20,96	20,90	20,92	20,92	20,89	20,91	20,92	20,91	20,93	20,94	20,99	20,84	20,82	20,87	20,95	20,94	20,91	20,89	20,92	20,99	20,88	20,90	20,98	20,96	20,94	20,89	20,94	20,97	21,00	20,94	20,91	20,95	21,00	20,91	20,88	20,91	20,90	20,95	20,99	20,98	20,96	20,93	20,97	20,98	20,91	20,88	20,91	20,88	20,89	20,89	20,97	20,95	20,93	20,94	21,01	21,08	21,01	20,96	20,99	20,99	21,07	20,97	20,88	20,99	20,98	20,97	21,04	20,94	20,95	20,97	20,95	20,99	21,00	21,01	21,00	21,00	20,99	20,97	20,97	20,95	20,93	20,89	20,96	20,98	20,94	20,97	20,93	20,99	20,95	20,89	20,93	20,92	20,92	20,92	20,87	20,81	20,93	20,90	20,94	20,93	20,98	20,94	20,84	20,87	20,88	20,91	20,87	20,76	20,80	20,93	20,93	20,90	20,94	20,94	20,92	20,89	20,86	20,88	20,86	20,82	20,80	20,78	20,74	20,79	20,85	20,89	20,90	20,90	20,85	20,92	20,91	20,92	20,91	20,83	20,91	20,96	20,86	20,87	20,86	20,88	20,86	20,88	20,92	20,83	20,77	20,79	20,79	20,79	20,86	20,77	20,79	20,78	20,78	20,82	20,76	20,76	20,75	20,73	20,74	20,64	20,67	20,72	20,61	20,59	20,60	20,57	20,57	20,63	20,61	20,57	20,47	20,57	20,63	20,67	20,57	20,54	20,58	20,57	20,51	20,56	20,56	20,55	20,58	20,54	20,56	20,56	20,53	20,52	20,61	20,57	20,52	20,58	20,61	20,59	20,58	20,51	20,55	20,52	20,62	20,64	20,57	20,53	20,48	20,56	20,51	20,53	20,52	20,49	20,58	20,51	20,54	20,56	20,60	20,58	20,58	20,54	20,47	20,52	20,50	20,50	20,49	20,54	20,47	20,52	20,53	20,43	20,40	20,46	20,55	20,55	20,50	20,49	20,51	20,47	20,48	20,45	20,47	20,53	20,48	20,49	20,53	20,40	20,33	20,45	20,51	20,53	20,47	20,51	20,44	20,39	20,47	20,45	20,43	20,38	20,32	20,46	20,45	20,35	20,49	20,45	20,34	20,36	20,43	20,43	20,46	20,49	20,44	20,44	20,48	20,40	20,47	20,55	20,46	20,44	20,48	20,47	20,44	20,51	20,45	20,36	20,41	20,44	20,38	20,41	20,43	20,45	20,45	20,44	20,43	20,43	20,33	20,32	20,40	20,44	20,36	20,43	20,49	20,53	20,41	20,45	20,42	20,45	20,45	20,42	20,43	20,42	20,43	20,48	20,46	20,43	20,40	20,43	20,49	20,36	20,43	20,41	20,43	20,45	20,44	20,39	20,39	20,35	20,35	20,36	20,41	20,43	20,35	20,36	20,40	20,36	20,48	20,53	20,44	20,35	20,42	20,48	20,43	20,45	20,46	20,38	20,35	20,39	20,35	20,31	20,39	20,42	20,44	20,47	20,40	20,39	20,38	20,41	20,42	20,35	20,29	20,43	20,41	20,31	20,37	20,41	20,41	20,42	20,38	20,36	20,35	
20,39	20,30	20,26	20,37	20,50	20,39	20,32	20,38	20,36	20,37	20,32	20,26	20,31	20,38	20,49	20,45	20,45	20,48	20,38	20,44	20,59	20,39	20,35	20,37	20,37	20,40	20,46	20,42	20,43	20,47	20,36	20,33	20,38	20,38	20,43	20,41	20,45	20,36	20,39	20,44	20,42	20,38	20,35	20,40	20,50	20,44	20,37	20,37	20,38	20,40	20,45	20,42	20,39	20,42	20,52	20,48	20,47	20,45	20,44	20,46	20,45	20,47	20,45	20,44	20,28	20,45	20,48	20,33	20,36	20,46	20,38	20,43	20,53	20,41	20,46	20,43	20,35	20,40	20,48	20,47	20,54	20,40	20,39	20,44	20,42	20,47	20,52	20,49	20,49	20,50	20,42	20,45	20,51	20,57	20,48	20,40	20,53	20,51	20,50	20,40	20,45	20,51	20,51	20,45	20,46	20,46	20,46	20,56	20,51	20,51	20,38	20,47	20,52	20,47	20,47	20,47	20,47	20,43	20,45	20,48	20,50	20,46	20,48	20,59	20,55	20,54	20,55	20,51	20,46	20,44	20,51	20,44	20,38	20,47	20,56	20,53	20,51	20,46	20,44	20,50	20,51	20,51	20,50	20,52	20,48	20,51	20,55	20,49	20,51	20,46	20,48	20,46	20,46	20,50	20,57	20,46	20,54	20,55	20,55	20,53	20,54	20,62	20,58	20,55	20,50	20,58	20,61	20,58	20,53	20,56	20,55	20,47	20,52	20,64	20,64	20,59	20,53	20,57	20,56	20,62	20,57	20,45	20,40	20,54	20,58	20,55	20,56	20,63	20,58	20,65	20,57	20,58	20,63	20,63	20,64	20,59	20,63	20,54	20,61	20,71	20,72	20,66	20,52	20,58	20,67	20,68	20,69	20,66	20,71	20,81	20,67	20,75	20,77	20,66	20,70	20,71	20,75	20,77	20,76	20,78	20,70	20,64	20,67	20,75	20,83	20,82	20,76	20,78	20,84	20,84	20,85	20,75	20,74	20,73	20,82	20,82	20,85	20,88	20,81	20,80	20,85	20,78	20,81	20,80	20,79	20,76	20,86	20,87	20,89	20,91	20,82	20,81	20,91	20,91	20,89	20,90	20,88	20,92	20,92	20,91	20,85	20,87	20,90	20,92	20,97	20,91	20,85	20,83	20,96	21,00	20,94	20,87	20,84	20,97	20,99	20,98	20,98	21,03	21,08	20,92	20,95	21,01	20,94	20,95	20,97	20,98	20,97	20,91	20,92	20,91	20,91	20,97	20,93	20,89	21,00	20,93	20,90	20,98	20,98	20,97	20,94	20,90	20,99	21,00	20,99	20,95	20,94	20,96	20,96	20,91	20,94	21,00	20,93	20,97	21,02	20,94	20,90	20,97	20,98	21,05	20,96	20,97	20,94	20,93	21,04	21,05	21,13	20,96	20,93	21,09	21,11	21,04	20,97	21,04	21,01	20,94	21,04	20,93	20,94	21,05	21,04	21,04	21,01	20,97	21,01	20,99	21,05	21,09	21,02	21,03	21,10	21,09	20,97	20,94	20,97	20,88	20,95	20,98	21,02	21,01	20,97	20,99	21,03	21,01	20,97	20,99	20,98	20,92	20,95	20,92	20,87	20,93	20,94	20,88	20,91	20,97	20,95	20,94	20,96	20,93	20,88	20,90	20,95	20,88	20,93	21,00	21,05	20,93	20,89	20,96	20,96	20,90	20,94	20,95	20,90	20,87	20,92	20,83	20,83	20,88	20,93	20,96	20,98	21,02	21,10	21,06	21,07	21,03	20,98	21,02	21,09	21,00	20,99	20,98	20,96	20,96	20,91	20,97	20,97	20,97	20,95	20,90	20,90	20,92	20,90	20,88	20,91	20,96	20,93	20,94	20,88	20,83	20,77	20,78	20,74	20,66	20,70	20,60	20,60	20,61	20,62	20,68	20,69	20,64	20,63	20,58	20,59	20,61	20,61	20,60	20,52	20,63	20,66	20,59	20,51	20,57	20,54	20,57	20,59	20,57	20,55	20,56	20,52	20,55	20,61	20,59	20,62	20,70	20,61	20,56	20,56	20,58	20,51	20,55	20,69	20,63	20,54	20,46	20,46	20,43	20,47	20,51	20,50	20,51	20,53	20,54	20,59	20,56	20,59	20,57	20,46	20,50	20,48	20,48	20,55	20,55	20,48	20,44	20,46	20,58	20,50	20,43	20,46	20,55	20,54	20,47	20,55	20,47	20,45	20,50	20,50	20,47	20,49	20,51	20,44	20,45	20,45	20,50	20,48	20,47	20,48	20,46	20,48	20,53	20,52	20,49	20,51	20,48	20,46	20,33	20,37	20,42	20,42	20,50	20,53	20,41	20,33	20,41	20,38	20,34	20,43	20,49	20,44	20,50	20,56	20,61	20,58	20,49	20,44	20,44	20,49	20,46	20,48	20,48	20,40	20,38	20,42	20,32	20,37	20,35	20,40	20,43	20,40	20,39	20,42	20,39	20,36	20,40	20,40	20,47	20,43	20,43	20,49	20,38	20,37	20,47	20,46	20,50	20,42	20,45	20,56	20,44	20,46	20,50	20,48	20,48	20,52	20,45	20,44	20,37	20,35	20,40	20,46	20,47	20,37	20,39	20,42	20,38	20,37	20,34	20,42	20,40	20,36	20,40	20,38	20,48	20,45	20,44	20,41	20,32	20,41	20,35	20,33	20,39	20,36	20,34	20,33	20,41	20,37	20,45	20,39	20,33	20,48	20,41	20,38	20,44	20,39	20,45	20,34	20,40	20,40	20,45	20,41	20,36	20,34	20,32	20,34	20,42	20,46	20,46	
20,39	20,37	20,40	20,41	20,56	20,46	20,40	20,50	20,45	20,33	20,39	20,44	20,32	20,33	20,43	20,47	20,49	20,42	20,38	20,37	20,59	20,45	20,34	20,40	20,37	20,36	20,44	20,47	20,51	20,40	20,30	20,37	20,44	20,45	20,48	20,33	20,35	20,27	20,41	20,46	20,48	20,48	20,41	20,49	20,53	20,43	20,29	20,35	20,42	20,43	20,42	20,39	20,34	20,37	20,42	20,49	20,53	20,52	20,43	20,48	20,48	20,37	20,46	20,50	20,44	20,44	20,50	20,42	20,45	20,46	20,39	20,47	20,49	20,49	20,54	20,50	20,43	20,32	20,42	20,55	20,57	20,40	20,45	20,50	20,46	20,40	20,55	20,55	20,47	20,51	20,51	20,49	20,46	20,49	20,41	20,42	20,53	20,51	20,50	20,38	20,37	20,45	20,47	20,43	20,50	20,53	20,43	20,47	20,50	20,47	20,44	20,48	20,54	20,48	20,51	20,42	20,47	20,44	20,48	20,43	20,40	20,45	20,46	20,56	20,58	20,52	20,51	20,54	20,50	20,48	20,45	20,47	20,49	20,54	20,50	20,56	20,59	20,55	20,43	20,49	20,49	20,52	20,56	20,58	20,50	20,46	20,53	20,48	20,46	20,49	20,47	20,56	20,51	20,43	20,50	20,55	20,44	20,55	20,61	20,47	20,54	20,64	20,53	20,53	20,59	20,55	20,55	20,49	20,55	20,51	20,57	20,54	20,60	20,64	20,65	20,61	20,58	20,56	20,59	20,53	20,53	20,50	20,49	20,55	20,64	20,59	20,56	20,64	20,66	20,62	20,59	20,57	20,64	20,66	20,70	20,63	20,65	20,54	20,62	20,65	20,69	20,72	20,66	20,65	20,69	20,68	20,67	20,73	20,66	20,67	20,71	20,76	20,82	20,77	20,75	20,72	20,73	20,74	20,72	20,78	20,78	20,71	20,69	20,79	20,82	20,83	20,87	20,80	20,82	20,83	20,82	20,78	20,69	20,75	20,81	20,90	20,90	20,94	20,90	20,82	20,90	20,84	20,82	20,85	20,89	20,86	20,88	20,93	20,98	20,97	20,86	20,93	20,95	20,91	20,95	20,98	20,96	20,89	20,95	20,87	20,89	20,97	21,07	21,03	20,97	20,97	20,92	20,89	20,95	20,99	21,05	21,02	20,91	20,98	20,94	21,01	21,05	21,09	21,09	21,00	21,01	21,08	21,03	21,04	21,04	21,02	21,00	20,95	21,00	21,01	21,03	21,07	21,07	21,02	21,07	21,03	20,98	21,02	21,02	21,00	21,01	21,02	20,98	21,05	21,08	20,95	20,91	21,01	21,05	21,03	21,06	21,06	20,99	21,05	21,11	21,06	20,97	21,12	21,05	21,06	21,06	20,99	21,05	21,04	21,16	21,17	21,22	21,21	21,04	21,10	21,18	21,10	21,05	21,12	21,08	21,04	21,08	21,12	21,14	21,07	21,14	21,12	21,08	21,10	21,07	21,10	21,13	21,18	21,10	21,13	21,17	21,14	21,10	21,01	20,98	21,01	21,05	21,06	21,04	21,04	21,00	20,99	21,08	21,06	21,02	21,08	21,15	21,09	21,03	21,05	21,07	21,02	21,00	21,07	21,07	20,98	20,96	20,94	21,00	20,99	20,97	20,98	21,00	20,96	21,01	21,02	21,06	20,97	20,93	21,07	21,05	20,95	20,95	21,00	20,93	20,98	21,00	20,99	20,95	20,95	21,00	21,06	21,12	21,21	21,32	21,30	21,25	21,24	21,18	21,20	21,23	21,14	21,10	21,06	21,07	21,11	21,06	21,06	21,02	21,14	21,15	21,16	21,08	21,04	21,03	21,02	21,05	21,04	20,97	20,96	21,02	20,98	20,80	20,78	20,80	20,74	20,70	20,64	20,61	20,62	20,66	20,65	20,61	20,63	20,65	20,66	20,63	20,63	20,60	20,61	20,59	20,65	20,69	20,59	20,52	20,50	20,60	20,59	20,58	20,59	20,57	20,56	20,55	20,52	20,54	20,56	20,55	20,59	20,62	20,48	20,52	20,56	20,50	20,53	20,57	20,57	20,55	20,52	20,49	20,49	20,56	20,58	20,58	20,57	20,52	20,53	20,58	20,56	20,51	20,50	20,45	20,47	20,49	20,39	20,48	20,52	20,52	20,49	20,48	20,55	20,52	20,40	20,43	20,47	20,57	20,50	20,52	20,37	20,43	20,46	20,43	20,42	20,50	20,52	20,52	20,45	20,44	20,44	20,48	20,48	20,45	20,43	20,52	20,45	20,52	20,49	20,44	20,46	20,45	20,44	20,47	20,45	20,52	20,44	20,46	20,43	20,45	20,47	20,48	20,41	20,46	20,53	20,48	20,46	20,51	20,57	20,63	20,50	20,48	20,43	20,45	20,42	20,46	20,48	20,46	20,42	20,43	20,42	20,37	20,36	20,38	20,44	20,42	20,42	20,50	20,40	20,35	20,38	20,37	20,49	20,44	20,39	20,46	20,40	20,38	20,43	20,49	20,53	20,41	20,43	20,55	20,48	20,39	20,47	20,46	20,46	20,50	20,49	20,47	20,49	20,41	20,42	20,45	20,36	20,47	20,48	20,43	20,40	20,45	20,46	20,44	20,43	20,35	20,49	20,42	20,44	20,50	20,41	20,43	20,40	20,37	20,41	20,34	20,33	20,40	20,36	20,40	20,33	20,37	20,37	20,39	20,36	20,43	20,40	20,36	20,41	20,37	20,43	20,35	20,40	20,44	20,41	20,48	20,42	20,44	20,37	20,36	20,43	20,45	20,40	
20,40	20,41	20,38	20,39	20,54	20,42	20,47	20,39	20,35	20,41	20,39	20,42	20,38	20,38	20,33	20,44	20,47	20,40	20,31	20,42	20,41	20,41	20,48	20,50	20,42	20,36	20,44	20,46	20,52	20,46	20,43	20,51	20,50	20,36	20,41	20,37	20,29	20,32	20,43	20,50	20,46	20,54	20,37	20,42	20,47	20,37	20,28	20,33	20,41	20,41	20,44	20,40	20,35	20,35	20,38	20,46	20,50	20,52	20,49	20,40	20,45	20,49	20,48	20,46	20,37	20,42	20,44	20,41	20,47	20,58	20,44	20,53	20,55	20,45	20,56	20,51	20,50	20,39	20,40	20,57	20,52	20,38	20,43	20,51	20,44	20,41	20,51	20,55	20,47	20,49	20,50	20,48	20,51	20,58	20,48	20,45	20,48	20,51	20,42	20,42	20,43	20,40	20,41	20,38	20,49	20,49	20,44	20,39	20,44	20,51	20,43	20,45	20,48	20,46	20,53	20,46	20,48	20,55	20,51	20,46	20,50	20,57	20,53	20,55	20,58	20,58	20,61	20,47	20,46	20,50	20,48	20,51	20,50	20,62	20,52	20,54	20,61	20,49	20,48	20,50	20,56	20,55	20,54	20,56	20,48	20,47	20,58	20,52	20,44	20,47	20,51	20,55	20,53	20,41	20,45	20,53	20,55	20,52	20,59	20,54	20,48	20,60	20,50	20,51	20,64	20,52	20,50	20,53	20,51	20,54	20,52	20,53	20,56	20,64	20,69	20,70	20,68	20,61	20,56	20,53	20,49	20,47	20,51	20,51	20,58	20,61	20,60	20,64	20,64	20,62	20,54	20,63	20,67	20,67	20,61	20,60	20,64	20,61	20,67	20,71	20,64	20,62	20,61	20,68	20,73	20,75	20,68	20,76	20,72	20,59	20,74	20,84	20,87	20,80	20,78	20,81	20,80	20,74	20,80	20,86	20,81	20,75	20,76	20,73	20,74	20,83	20,87	20,88	20,86	20,91	20,88	20,87	20,81	20,82	20,87	20,94	21,01	20,92	20,88	20,90	20,94	21,00	20,99	20,93	20,95	20,92	20,91	20,94	21,08	21,02	20,93	20,93	21,02	21,03	21,03	21,03	21,11	21,07	20,99	20,93	21,04	21,07	21,05	21,05	21,02	20,99	21,01	21,00	21,02	21,02	21,11	21,14	21,05	21,05	20,98	21,05	21,14	21,12	21,13	21,08	21,11	21,17	21,17	21,17	21,16	21,12	21,11	21,02	21,08	21,10	21,15	21,17	21,12	21,14	21,16	21,13	21,10	21,17	21,20	21,16	21,19	21,15	21,11	21,15	21,21	21,15	21,02	21,17	21,15	21,16	21,18	21,13	21,14	21,16	21,28	21,26	21,16	21,21	21,20	21,17	21,18	21,13	21,15	21,18	21,30	21,39	21,39	21,41	21,35	21,30	21,25	21,29	21,28	21,27	21,16	21,20	21,23	21,24	21,30	21,29	21,32	21,33	21,22	21,22	21,24	21,21	21,25	21,25	21,19	21,24	21,26	21,22	21,22	21,20	21,13	21,12	21,10	21,20	21,24	21,21	21,18	21,12	21,24	21,18	21,17	21,20	21,23	21,21	21,19	21,17	21,14	21,21	21,22	21,23	21,29	21,22	21,10	21,06	21,06	21,12	21,13	21,09	21,13	21,15	21,11	21,13	21,16	21,10	21,10	21,14	21,12	21,06	21,10	21,12	21,03	21,06	21,05	21,07	21,10	21,13	21,15	21,18	21,35	21,42	21,45	21,46	21,44	21,39	21,32	21,35	21,40	21,30	21,25	21,26	21,25	21,25	21,23	21,27	21,21	21,23	21,28	21,28	21,35	21,27	21,25	21,16	21,16	21,16	21,05	20,99	21,00	20,95	20,92	20,80	20,73	20,74	20,74	20,68	20,64	20,67	20,64	20,58	20,58	20,69	20,71	20,69	20,66	20,67	20,61	20,67	20,66	20,62	20,68	20,66	20,55	20,47	20,59	20,65	20,56	20,54	20,60	20,56	20,53	20,53	20,47	20,54	20,61	20,64	20,59	20,54	20,51	20,57	20,56	20,50	20,53	20,54	20,55	20,50	20,53	20,47	20,53	20,58	20,52	20,48	20,53	20,50	20,57	20,59	20,52	20,52	20,52	20,46	20,48	20,45	20,44	20,52	20,52	20,56	20,54	20,57	20,50	20,43	20,43	20,44	20,53	20,57	20,55	20,46	20,46	20,51	20,42	20,36	20,48	20,58	20,48	20,45	20,46	20,44	20,45	20,51	20,40	20,43	20,53	20,44	20,48	20,46	20,38	20,47	20,48	20,41	20,41	20,38	20,49	20,55	20,38	20,43	20,48	20,44	20,51	20,42	20,43	20,52	20,58	20,47	20,46	20,48	20,57	20,47	20,43	20,50	20,50	20,41	20,45	20,38	20,40	20,49	20,51	20,55	20,49	20,41	20,41	20,42	20,48	20,36	20,42	20,43	20,34	20,41	20,43	20,50	20,46	20,41	20,44	20,42	20,43	20,42	20,49	20,54	20,46	20,44	20,45	20,46	20,39	20,41	20,43	20,37	20,43	20,51	20,52	20,49	20,50	20,48	20,44	20,36	20,43	20,49	20,44	20,35	20,43	20,53	20,42	20,44	20,40	20,47	20,41	20,36	20,48	20,44	20,37	20,37	20,46	20,42	20,53	20,43	20,31	20,38	20,48	20,35	20,40	20,47	20,39	20,43	20,43	20,38	20,45	20,47	20,52	20,43	20,43	20,37	20,46	20,43	20,40	20,48	20,50	20,38	20,36	20,37	20,44	20,42	
20,37	20,38	20,43	20,41	20,50	20,45	20,52	20,41	20,32	20,44	20,32	20,40	20,37	20,33	20,32	20,45	20,42	20,37	20,36	20,48	20,47	20,40	20,51	20,57	20,39	20,34	20,35	20,40	20,47	20,41	20,45	20,47	20,41	20,42	20,43	20,39	20,38	20,32	20,42	20,40	20,43	20,54	20,51	20,43	20,48	20,36	20,32	20,31	20,29	20,35	20,40	20,44	20,35	20,40	20,50	20,46	20,50	20,53	20,53	20,43	20,47	20,52	20,54	20,45	20,36	20,43	20,44	20,33	20,39	20,50	20,47	20,52	20,53	20,49	20,54	20,51	20,45	20,43	20,50	20,53	20,51	20,37	20,39	20,49	20,45	20,42	20,46	20,52	20,42	20,49	20,52	20,44	20,47	20,47	20,41	20,39	20,40	20,43	20,43	20,45	20,52	20,43	20,47	20,41	20,50	20,53	20,52	20,47	20,48	20,54	20,60	20,51	20,49	20,51	20,59	20,51	20,50	20,54	20,51	20,44	20,52	20,55	20,50	20,50	20,55	20,63	20,65	20,51	20,50	20,50	20,56	20,47	20,48	20,46	20,52	20,56	20,60	20,51	20,52	20,57	20,56	20,55	20,47	20,45	20,52	20,49	20,53	20,50	20,53	20,54	20,45	20,51	20,46	20,46	20,50	20,58	20,55	20,52	20,58	20,61	20,50	20,57	20,58	20,49	20,57	20,46	20,48	20,53	20,50	20,52	20,58	20,54	20,66	20,61	20,60	20,63	20,65	20,67	20,53	20,48	20,49	20,46	20,55	20,59	20,60	20,53	20,58	20,60	20,59	20,67	20,58	20,58	20,67	20,67	20,62	20,64	20,63	20,57	20,68	20,70	20,66	20,63	20,70	20,75	20,77	20,78	20,80	20,79	20,84	20,80	20,84	20,85	20,92	20,93	20,85	20,94	20,94	20,90	20,91	21,00	20,89	20,77	20,83	20,89	20,85	20,88	20,91	20,95	20,97	21,01	20,99	20,90	20,97	21,04	20,96	20,94	21,00	21,01	20,96	20,97	21,04	20,99	21,02	21,07	21,04	21,02	21,02	21,02	21,10	21,12	21,08	21,03	21,09	21,09	21,18	21,13	21,13	21,19	21,13	21,14	21,16	21,17	21,11	21,15	21,18	21,15	21,13	21,14	21,12	21,12	21,16	21,23	21,23	21,22	21,14	21,21	21,22	21,21	21,24	21,22	21,21	21,26	21,27	21,27	21,26	21,24	21,23	21,21	21,23	21,27	21,25	21,31	21,30	21,25	21,25	21,21	21,22	21,29	21,29	21,28	21,22	21,27	21,31	21,36	21,36	21,35	21,35	21,34	21,33	21,30	21,34	21,37	21,38	21,30	21,42	21,44	21,37	21,42	21,38	21,32	21,35	21,33	21,44	21,38	21,51	21,69	21,88	21,86	21,72	21,66	21,66	21,58	21,58	21,64	21,54	21,40	21,38	21,40	21,44	21,57	21,65	21,60	21,57	21,54	21,51	21,43	21,44	21,49	21,47	21,46	21,52	21,43	21,44	21,47	21,41	21,35	21,40	21,42	21,50	21,45	21,48	21,46	21,51	21,44	21,38	21,50	21,45	21,38	21,38	21,38	21,41	21,44	21,50	21,45	21,44	21,46	21,46	21,36	21,37	21,36	21,41	21,40	21,45	21,42	21,35	21,41	21,44	21,38	21,45	21,39	21,30	21,33	21,40	21,40	21,25	21,34	21,40	21,34	21,36	21,34	21,42	21,46	21,60	21,71	21,66	21,62	21,60	21,56	21,55	21,55	21,52	21,43	21,41	21,50	21,53	21,44	21,36	21,42	21,50	21,45	21,49	21,52	21,49	21,52	21,52	21,45	21,39	21,31	21,30	21,24	21,17	21,00	20,92	20,93	20,79	20,83	20,79	20,66	20,67	20,74	20,60	20,56	20,57	20,65	20,76	20,69	20,57	20,62	20,62	20,59	20,65	20,67	20,71	20,69	20,58	20,55	20,57	20,67	20,61	20,61	20,58	20,61	20,57	20,54	20,56	20,54	20,58	20,60	20,52	20,52	20,55	20,57	20,58	20,53	20,57	20,56	20,52	20,52	20,53	20,46	20,54	20,55	20,50	20,56	20,54	20,46	20,51	20,50	20,51	20,54	20,53	20,39	20,45	20,50	20,47	20,56	20,56	20,54	20,52	20,56	20,51	20,47	20,41	20,43	20,52	20,56	20,52	20,44	20,50	20,55	20,44	20,39	20,42	20,44	20,49	20,41	20,40	20,42	20,53	20,54	20,46	20,39	20,47	20,42	20,49	20,53	20,51	20,52	20,54	20,43	20,42	20,29	20,39	20,59	20,43	20,38	20,45	20,50	20,44	20,43	20,50	20,48	20,59	20,51	20,51	20,49	20,42	20,41	20,47	20,53	20,47	20,47	20,50	20,50	20,41	20,44	20,47	20,47	20,48	20,50	20,42	20,43	20,41	20,39	20,35	20,39	20,42	20,41	20,44	20,51	20,42	20,39	20,39	20,45	20,46	20,42	20,45	20,42	20,38	20,44	20,47	20,44	20,37	20,40	20,38	20,38	20,44	20,44	20,47	20,42	20,36	20,40	20,40	20,43	20,45	20,44	20,42	20,39	20,38	20,49	20,39	20,40	20,42	20,49	20,35	20,35	20,41	20,33	20,34	20,34	20,32	20,34	20,35	20,51	20,40	20,36	20,37	20,38	20,37	20,42	20,36	20,36	20,44	20,36	20,38	20,42	20,48	20,48	20,39	20,44	20,42	20,45	20,40	20,44	20,40	20,40	20,46	20,33	20,35	20,38	
20,39	20,33	20,34	20,41	20,41	20,39	20,52	20,53	20,34	20,33	20,29	20,30	20,43	20,40	20,40	20,48	20,45	20,49	20,43	20,44	20,51	20,37	20,55	20,60	20,49	20,38	20,39	20,37	20,45	20,42	20,42	20,47	20,41	20,41	20,47	20,42	20,46	20,39	20,37	20,40	20,37	20,53	20,48	20,40	20,44	20,49	20,45	20,32	20,30	20,34	20,48	20,50	20,41	20,42	20,46	20,37	20,41	20,47	20,49	20,42	20,51	20,49	20,50	20,46	20,47	20,51	20,41	20,37	20,44	20,41	20,36	20,52	20,62	20,54	20,52	20,53	20,48	20,50	20,42	20,47	20,45	20,47	20,51	20,46	20,39	20,45	20,41	20,49	20,54	20,45	20,52	20,42	20,44	20,51	20,47	20,41	20,46	20,41	20,42	20,47	20,49	20,48	20,48	20,47	20,43	20,60	20,59	20,56	20,52	20,52	20,55	20,53	20,50	20,50	20,50	20,50	20,42	20,46	20,52	20,40	20,55	20,51	20,55	20,56	20,44	20,54	20,56	20,41	20,42	20,45	20,54	20,56	20,53	20,52	20,53	20,59	20,62	20,55	20,53	20,53	20,54	20,51	20,53	20,57	20,56	20,52	20,51	20,52	20,58	20,47	20,47	20,48	20,51	20,56	20,61	20,52	20,57	20,46	20,56	20,59	20,52	20,57	20,58	20,58	20,61	20,54	20,52	20,51	20,52	20,51	20,57	20,57	20,61	20,67	20,66	20,61	20,64	20,59	20,60	20,55	20,52	20,57	20,57	20,61	20,68	20,60	20,51	20,58	20,60	20,69	20,60	20,61	20,72	20,70	20,64	20,73	20,75	20,65	20,72	20,70	20,68	20,69	20,68	20,77	20,77	20,78	20,85	20,84	20,91	20,92	20,96	21,00	20,95	20,97	21,01	21,06	21,10	21,08	21,06	21,06	21,13	21,01	21,00	20,97	20,95	20,97	21,07	21,07	21,12	21,11	21,13	21,08	21,02	21,11	21,09	21,11	21,16	21,14	21,15	21,13	21,18	21,15	21,10	21,20	21,22	21,23	21,22	21,23	21,32	21,28	21,20	21,23	21,21	21,22	21,28	21,39	21,39	21,34	21,38	21,45	21,36	21,38	21,38	21,44	21,38	21,39	21,38	21,38	21,33	21,42	21,48	21,44	21,45	21,50	21,40	21,45	21,49	21,55	21,58	21,46	21,48	21,59	21,55	21,56	21,53	21,51	21,54	21,52	21,54	21,52	21,57	21,60	21,64	21,62	21,60	21,51	21,51	21,64	21,60	21,57	21,59	21,58	21,65	21,64	21,69	21,64	21,65	21,64	21,61	21,63	21,77	21,77	21,72	21,67	21,70	21,80	21,79	21,79	21,74	21,67	21,73	21,78	21,75	21,85	22,00	21,82	22,16	22,62	22,52	22,43	22,28	21,68	21,87	22,21	22,14	21,99	21,89	21,45	21,99	21,59	22,29	22,30	21,74	22,11	22,04	21,99	21,59	22,04	22,01	22,01	22,18	22,02	21,94	21,99	22,00	21,93	21,95	21,63	22,08	21,99	22,05	22,00	22,01	22,01	22,07	21,78	22,09	22,01	21,50	21,96	21,59	22,03	21,92	21,93	21,95	21,55	22,08	22,00	21,98	21,57	21,96	21,54	22,01	21,97	21,50	21,64	22,04	21,94	21,95	21,99	21,50	21,93	21,93	21,90	21,87	21,91	21,86	21,85	21,82	21,45	21,87	21,92	22,06	22,07	21,97	21,99	21,95	21,86	21,95	21,90	21,86	21,76	21,84	21,86	21,87	21,84	21,77	21,78	21,85	21,94	21,93	21,94	21,83	21,82	21,91	21,85	21,65	21,55	21,57	21,52	21,38	21,23	21,08	21,07	20,91	20,88	20,84	20,64	20,67	20,70	20,65	20,62	20,59	20,55	20,68	20,69	20,61	20,61	20,59	20,60	20,58	20,71	20,65	20,62	20,61	20,55	20,58	20,66	20,66	20,69	20,64	20,61	20,65	20,55	20,53	20,53	20,58	20,62	20,55	20,55	20,57	20,53	20,57	20,57	20,50	20,57	20,57	20,53	20,53	20,54	20,56	20,56	20,44	20,47	20,60	20,53	20,58	20,56	20,50	20,46	20,43	20,40	20,42	20,49	20,55	20,52	20,52	20,49	20,43	20,48	20,44	20,41	20,45	20,50	20,50	20,52	20,49	20,44	20,42	20,53	20,45	20,36	20,39	20,44	20,52	20,57	20,47	20,41	20,48	20,48	20,43	20,48	20,43	20,40	20,48	20,49	20,44	20,50	20,51	20,48	20,42	20,32	20,44	20,54	20,47	20,37	20,43	20,47	20,44	20,37	20,52	20,55	20,52	20,48	20,50	20,56	20,48	20,45	20,48	20,58	20,54	20,43	20,52	20,61	20,47	20,46	20,35	20,29	20,46	20,56	20,38	20,38	20,52	20,44	20,41	20,34	20,35	20,42	20,38	20,41	20,47	20,45	20,44	20,45	20,43	20,40	20,41	20,48	20,39	20,41	20,48	20,44	20,40	20,44	20,43	20,37	20,43	20,47	20,48	20,53	20,44	20,39	20,42	20,40	20,46	20,43	20,43	20,36	20,40	20,52	20,42	20,40	20,46	20,47	20,45	20,34	20,34	20,33	20,37	20,44	20,43	20,43	20,31	20,31	20,49	20,34	20,33	20,43	20,42	20,44	20,29	20,28	20,46	20,36	20,35	20,38	20,45	20,45	20,43	20,41	20,39	20,44	20,43	20,29	20,30	20,38	20,38	20,40	20,38	20,38	
20,34	20,28	20,29	20,39	20,45	20,31	20,43	20,49	20,48	20,30	20,32	20,36	20,32	20,29	20,37	20,46	20,44	20,39	20,39	20,43	20,46	20,40	20,39	20,51	20,51	20,50	20,45	20,42	20,33	20,34	20,40	20,50	20,50	20,41	20,39	20,37	20,46	20,43	20,37	20,46	20,41	20,48	20,47	20,40	20,46	20,41	20,48	20,40	20,37	20,37	20,46	20,44	20,45	20,44	20,51	20,45	20,45	20,45	20,44	20,46	20,51	20,52	20,52	20,55	20,41	20,50	20,43	20,34	20,35	20,44	20,35	20,47	20,57	20,54	20,53	20,50	20,49	20,54	20,45	20,43	20,55	20,53	20,43	20,46	20,40	20,44	20,51	20,49	20,52	20,51	20,47	20,44	20,50	20,58	20,58	20,45	20,43	20,44	20,50	20,48	20,47	20,51	20,47	20,40	20,50	20,53	20,46	20,56	20,57	20,53	20,38	20,44	20,52	20,46	20,54	20,46	20,42	20,29	20,45	20,42	20,45	20,55	20,53	20,51	20,50	20,49	20,49	20,48	20,45	20,43	20,44	20,48	20,52	20,52	20,47	20,51	20,57	20,55	20,45	20,46	20,52	20,46	20,54	20,58	20,54	20,56	20,55	20,50	20,56	20,50	20,50	20,54	20,53	20,52	20,59	20,58	20,52	20,50	20,57	20,53	20,52	20,65	20,60	20,54	20,56	20,56	20,56	20,53	20,53	20,55	20,58	20,62	20,55	20,62	20,66	20,62	20,61	20,62	20,54	20,56	20,53	20,54	20,56	20,53	20,57	20,65	20,54	20,57	20,62	20,63	20,59	20,62	20,66	20,65	20,67	20,76	20,78	20,65	20,73	20,72	20,71	20,67	20,72	20,79	20,84	20,92	21,01	21,01	21,03	21,10	21,07	21,13	21,23	21,16	21,20	21,29	21,35	21,36	21,39	21,44	21,44	21,41	21,36	21,25	21,20	21,28	21,39	21,42	21,41	21,44	21,42	21,41	21,31	21,39	21,44	21,43	21,47	21,48	21,52	21,50	21,53	21,53	21,53	21,53	21,59	21,57	21,62	21,58	21,70	21,70	21,68	21,66	21,67	21,71	21,70	21,74	21,81	21,82	21,79	21,80	21,79	21,82	21,84	21,90	21,94	21,81	21,81	21,89	22,01	22,00	22,02	22,01	21,48	22,17	22,00	21,55	22,05	22,07	22,18	22,17	21,68	22,23	22,24	22,18	22,12	21,75	22,17	21,67	22,17	22,17	21,73	22,36	21,82	22,31	21,73	22,24	21,64	22,35	21,87	22,38	21,95	22,38	22,37	22,36	21,87	22,33	21,89	21,85	22,45	21,87	22,50	21,97	22,00	22,03	22,05	22,20	22,62	22,09	22,57	21,92	22,00	22,07	22,11	22,09	22,32	22,61	23,35	23,35	23,30	23,26	23,25	23,21	23,19	23,14	22,95	22,88	22,87	22,34	22,38	22,53	22,70	23,21	23,10	23,06	23,01	22,47	22,96	22,45	22,90	22,43	22,63	23,09	22,86	22,37	22,44	22,89	22,28	22,54	23,00	22,58	23,01	22,93	22,97	22,96	22,56	23,02	22,97	22,39	22,98	22,93	22,47	22,92	22,41	22,38	22,45	22,52	22,96	22,40	22,95	22,83	22,88	22,85	22,37	22,85	22,86	22,85	22,92	22,80	22,76	22,41	22,82	22,77	22,74	22,70	22,68	22,64	22,59	22,59	22,60	22,56	22,56	22,53	22,60	22,52	22,45	22,46	22,47	22,41	22,42	22,37	22,33	22,26	22,25	22,28	22,32	22,26	22,23	22,18	22,23	22,30	22,31	22,28	22,14	22,15	22,20	22,12	21,95	21,95	21,92	21,77	21,71	21,54	21,31	21,18	21,05	20,87	20,81	20,74	20,72	20,66	20,62	20,68	20,61	20,52	20,59	20,63	20,67	20,69	20,56	20,59	20,63	20,73	20,68	20,61	20,57	20,53	20,53	20,61	20,63	20,62	20,57	20,57	20,55	20,53	20,55	20,58	20,55	20,64	20,57	20,53	20,55	20,55	20,54	20,58	20,49	20,52	20,56	20,50	20,58	20,62	20,61	20,55	20,51	20,48	20,53	20,61	20,60	20,51	20,58	20,48	20,42	20,43	20,49	20,51	20,58	20,55	20,46	20,45	20,36	20,36	20,37	20,43	20,51	20,44	20,49	20,50	20,47	20,44	20,43	20,52	20,59	20,43	20,44	20,44	20,49	20,53	20,52	20,44	20,45	20,46	20,44	20,51	20,55	20,44	20,56	20,54	20,46	20,42	20,44	20,40	20,45	20,41	20,52	20,60	20,63	20,40	20,45	20,49	20,48	20,47	20,46	20,48	20,51	20,50	20,46	20,50	20,56	20,52	20,49	20,53	20,55	20,42	20,46	20,56	20,47	20,42	20,47	20,43	20,49	20,57	20,48	20,37	20,43	20,43	20,42	20,37	20,40	20,41	20,39	20,44	20,47	20,44	20,47	20,40	20,36	20,36	20,38	20,46	20,46	20,47	20,46	20,47	20,45	20,46	20,43	20,38	20,41	20,52	20,54	20,55	20,51	20,45	20,41	20,39	20,44	20,46	20,40	20,38	20,46	20,56	20,51	20,50	20,41	20,44	20,39	20,32	20,34	20,44	20,45	20,41	20,47	20,42	20,44	20,37	20,41	20,36	20,30	20,41	20,42	20,45	20,42	20,41	20,48	20,37	20,36	20,39	20,42	20,42	20,41	20,41	20,38	20,49	20,47	20,35	20,34	20,39	20,31	20,40	20,51	20,45	
20,40	20,37	20,37	20,42	20,47	20,33	20,40	20,42	20,43	20,38	20,39	20,44	20,34	20,30	20,31	20,41	20,38	20,37	20,39	20,52	20,53	20,40	20,41	20,45	20,44	20,47	20,52	20,52	20,37	20,34	20,42	20,38	20,42	20,42	20,49	20,50	20,52	20,46	20,37	20,31	20,41	20,47	20,40	20,44	20,47	20,36	20,28	20,38	20,38	20,34	20,39	20,50	20,53	20,49	20,63	20,52	20,51	20,51	20,50	20,40	20,46	20,51	20,52	20,51	20,47	20,42	20,53	20,45	20,40	20,46	20,44	20,47	20,54	20,50	20,50	20,44	20,42	20,54	20,54	20,57	20,60	20,44	20,41	20,40	20,42	20,48	20,40	20,44	20,44	20,47	20,50	20,50	20,56	20,57	20,59	20,45	20,46	20,39	20,49	20,49	20,46	20,51	20,47	20,35	20,48	20,59	20,57	20,52	20,57	20,56	20,53	20,52	20,60	20,52	20,57	20,49	20,43	20,35	20,42	20,40	20,42	20,51	20,54	20,47	20,50	20,55	20,58	20,52	20,51	20,50	20,45	20,49	20,53	20,58	20,55	20,53	20,53	20,46	20,53	20,46	20,52	20,53	20,47	20,49	20,52	20,54	20,49	20,52	20,57	20,51	20,47	20,47	20,47	20,49	20,52	20,54	20,57	20,57	20,54	20,53	20,49	20,56	20,53	20,46	20,52	20,58	20,56	20,52	20,51	20,53	20,60	20,58	20,60	20,58	20,57	20,53	20,51	20,61	20,56	20,57	20,56	20,58	20,60	20,55	20,55	20,57	20,60	20,57	20,61	20,64	20,61	20,66	20,68	20,67	20,65	20,65	20,75	20,67	20,75	20,81	20,78	20,82	20,75	21,00	21,01	21,12	21,26	21,49	21,47	21,47	21,53	21,62	21,62	21,65	21,70	21,79	21,95	22,04	22,04	22,07	22,02	21,95	21,90	21,76	21,75	21,83	21,88	21,95	22,01	22,04	22,08	22,05	21,95	22,04	22,13	22,14	22,14	21,68	22,15	21,58	21,76	21,72	22,21	21,76	21,85	22,30	21,85	22,36	22,44	22,07	22,48	22,42	22,06	22,59	22,49	22,00	22,15	22,20	22,23	22,64	22,13	22,60	22,66	22,30	22,77	22,69	22,22	22,26	22,82	22,84	22,42	22,47	22,92	22,91	22,45	22,96	22,61	22,51	23,08	23,10	23,12	23,08	22,66	23,08	22,53	23,13	23,13	23,04	23,05	23,08	22,70	23,28	23,30	23,30	23,25	23,23	23,19	23,23	23,25	23,26	23,24	23,29	23,31	23,25	23,30	23,27	23,31	23,33	23,42	23,45	23,39	23,38	23,36	23,36	23,47	23,46	23,49	23,56	23,52	23,42	23,44	23,45	23,50	23,52	23,62	23,75	23,78	23,83	23,75	23,76	23,86	23,82	23,80	23,83	23,74	23,63	23,65	23,72	23,71	23,78	23,79	23,72	23,67	23,72	23,68	23,67	23,71	23,73	23,70	23,68	23,75	23,80	23,73	23,58	23,66	23,67	23,65	23,69	23,73	23,82	23,81	23,74	23,69	23,68	23,71	23,72	23,69	23,62	23,75	23,70	23,63	23,68	23,68	23,66	23,68	23,66	23,62	23,55	23,62	23,51	23,54	23,54	23,53	23,52	23,49	23,48	23,51	23,41	23,37	23,42	23,36	23,33	23,33	23,31	23,24	23,17	23,19	23,15	23,12	23,08	23,01	22,97	23,00	22,92	22,83	22,91	22,85	22,73	22,76	22,76	22,65	22,63	22,56	22,55	22,52	22,50	22,49	22,42	22,41	22,40	22,39	22,39	22,36	22,30	22,25	22,25	22,19	22,26	22,23	22,06	21,87	21,74	21,51	21,28	21,14	20,99	20,89	20,82	20,81	20,66	20,66	20,68	20,65	20,64	20,68	20,63	20,69	20,71	20,68	20,58	20,64	20,71	20,71	20,69	20,56	20,52	20,51	20,53	20,61	20,59	20,49	20,58	20,60	20,53	20,60	20,61	20,54	20,59	20,59	20,54	20,50	20,56	20,57	20,55	20,55	20,57	20,58	20,58	20,60	20,57	20,63	20,53	20,47	20,52	20,55	20,57	20,57	20,49	20,58	20,50	20,41	20,42	20,49	20,47	20,56	20,57	20,45	20,43	20,41	20,43	20,43	20,47	20,46	20,49	20,45	20,45	20,50	20,50	20,45	20,50	20,63	20,54	20,50	20,49	20,43	20,48	20,57	20,53	20,48	20,49	20,51	20,55	20,58	20,54	20,48	20,51	20,44	20,47	20,46	20,42	20,41	20,45	20,46	20,53	20,45	20,36	20,35	20,40	20,52	20,48	20,49	20,47	20,42	20,47	20,50	20,44	20,46	20,43	20,47	20,54	20,57	20,45	20,47	20,46	20,40	20,45	20,44	20,50	20,50	20,44	20,46	20,46	20,52	20,50	20,42	20,35	20,43	20,53	20,47	20,54	20,55	20,50	20,46	20,40	20,35	20,35	20,40	20,53	20,48	20,45	20,40	20,45	20,45	20,40	20,46	20,32	20,39	20,49	20,50	20,46	20,37	20,48	20,35	20,36	20,41	20,48	20,42	20,40	20,41	20,44	20,50	20,43	20,35	20,42	20,38	20,36	20,42	20,45	20,47	20,44	20,41	20,37	20,33	20,38	20,41	20,40	20,34	20,35	20,39	20,47	20,41	20,38	20,44	20,38	20,32	20,37	20,34	20,40	20,36	20,35	20,42	20,45	20,45	20,47	20,49	20,46	20,44	20,43	20,47	20,42	
20,41	20,38	20,36	20,41	20,41	20,34	20,43	20,42	20,36	20,45	20,39	20,47	20,39	20,43	20,49	20,51	20,41	20,39	20,36	20,50	20,46	20,44	20,42	20,44	20,36	20,39	20,44	20,45	20,39	20,42	20,41	20,41	20,36	20,38	20,40	20,53	20,44	20,45	20,48	20,36	20,34	20,44	20,49	20,46	20,47	20,47	20,34	20,38	20,37	20,42	20,45	20,41	20,50	20,52	20,59	20,50	20,39	20,53	20,49	20,44	20,41	20,50	20,41	20,48	20,50	20,54	20,56	20,46	20,39	20,42	20,42	20,50	20,54	20,53	20,50	20,45	20,42	20,51	20,56	20,53	20,50	20,37	20,39	20,47	20,46	20,44	20,43	20,45	20,45	20,39	20,48	20,55	20,49	20,50	20,45	20,55	20,51	20,50	20,54	20,46	20,41	20,41	20,44	20,46	20,41	20,49	20,55	20,49	20,49	20,54	20,52	20,42	20,51	20,50	20,52	20,46	20,39	20,49	20,50	20,42	20,44	20,51	20,50	20,50	20,49	20,56	20,60	20,55	20,47	20,51	20,51	20,43	20,44	20,52	20,57	20,50	20,50	20,54	20,61	20,48	20,51	20,52	20,49	20,48	20,48	20,46	20,48	20,55	20,60	20,56	20,58	20,51	20,51	20,56	20,54	20,58	20,57	20,51	20,57	20,55	20,46	20,51	20,52	20,56	20,52	20,51	20,49	20,55	20,56	20,57	20,63	20,64	20,63	20,64	20,54	20,50	20,54	20,57	20,67	20,65	20,56	20,62	20,60	20,57	20,60	20,57	20,51	20,55	20,59	20,62	20,56	20,62	20,68	20,68	20,71	20,68	20,80	20,77	20,83	20,93	20,98	20,98	21,01	21,23	21,43	21,49	21,53	21,74	21,90	21,94	22,05	22,20	22,22	22,19	22,26	22,32	22,41	22,54	22,54	22,53	22,49	22,49	22,47	22,37	22,43	22,51	22,52	22,56	22,55	22,63	22,77	22,80	22,72	22,73	22,80	22,84	22,89	22,96	22,87	22,90	22,99	23,05	23,03	23,03	23,05	23,07	23,08	23,10	23,16	23,20	23,17	23,22	23,22	23,34	23,32	23,29	23,36	23,49	23,46	23,40	23,39	23,42	23,43	23,48	23,50	23,44	23,44	23,52	23,53	23,49	23,56	23,63	23,60	23,61	23,58	23,61	23,68	23,72	23,61	23,65	23,65	23,65	23,67	23,68	23,62	23,71	23,70	23,61	23,68	23,71	23,68	23,80	23,84	23,84	23,83	23,81	23,75	23,79	23,86	23,77	23,72	23,80	23,81	23,73	23,83	23,85	23,74	23,74	23,77	23,88	23,89	23,87	23,87	23,76	23,89	23,87	23,90	23,90	23,91	23,76	23,78	23,81	23,82	23,91	23,89	23,97	23,98	23,94	23,96	24,05	24,01	24,02	23,95	23,93	24,01	23,92	23,85	23,96	23,96	23,98	23,98	23,98	23,93	23,89	23,88	23,91	24,01	23,95	23,92	23,97	24,01	23,97	23,98	23,91	23,96	23,88	23,94	24,00	23,95	24,00	24,05	24,02	23,98	23,96	23,92	24,00	23,91	23,86	23,92	23,91	23,88	23,91	23,86	23,88	23,89	23,86	23,79	23,73	23,76	23,77	23,81	23,76	23,69	23,74	23,73	23,60	23,61	23,56	23,50	23,54	23,47	23,51	23,54	23,42	23,33	23,31	23,31	23,28	23,24	23,22	23,18	23,08	23,02	22,96	22,97	22,99	22,94	22,86	22,85	22,85	22,82	22,76	22,66	22,61	22,65	22,57	22,53	22,59	22,44	22,44	22,36	22,38	22,37	22,32	22,28	22,30	22,25	22,23	22,23	22,00	21,79	21,69	21,69	21,47	21,21	21,05	21,01	20,81	20,81	20,76	20,69	20,73	20,64	20,69	20,65	20,64	20,62	20,66	20,69	20,61	20,65	20,70	20,61	20,66	20,62	20,54	20,51	20,57	20,59	20,57	20,54	20,57	20,60	20,58	20,64	20,56	20,55	20,62	20,55	20,54	20,56	20,55	20,59	20,57	20,60	20,58	20,63	20,62	20,65	20,55	20,64	20,59	20,50	20,55	20,57	20,51	20,47	20,48	20,53	20,49	20,41	20,43	20,47	20,42	20,46	20,57	20,47	20,34	20,45	20,46	20,40	20,53	20,44	20,41	20,47	20,49	20,43	20,46	20,40	20,46	20,49	20,44	20,41	20,46	20,48	20,49	20,54	20,48	20,49	20,55	20,55	20,55	20,52	20,44	20,44	20,38	20,41	20,49	20,51	20,49	20,46	20,41	20,39	20,44	20,39	20,33	20,37	20,42	20,47	20,44	20,44	20,48	20,41	20,44	20,49	20,56	20,52	20,38	20,45	20,45	20,50	20,47	20,42	20,42	20,40	20,55	20,48	20,40	20,44	20,43	20,40	20,45	20,44	20,47	20,43	20,36	20,32	20,45	20,44	20,44	20,49	20,54	20,50	20,43	20,40	20,37	20,41	20,54	20,50	20,48	20,46	20,41	20,46	20,32	20,44	20,44	20,37	20,46	20,48	20,43	20,42	20,43	20,34	20,38	20,45	20,44	20,38	20,50	20,51	20,38	20,46	20,47	20,38	20,39	20,34	20,33	20,47	20,48	20,48	20,46	20,39	20,36	20,34	20,40	20,41	20,39	20,37	20,34	20,43	20,46	20,40	20,31	20,45	20,37	20,30	20,35	20,36	20,30	20,36	20,36	20,43	20,37	20,38	20,45	20,39	20,35	20,36	20,31	20,28	20,30	
20,49	20,33	20,25	20,32	20,36	20,40	20,40	20,44	20,37	20,39	20,42	20,37	20,38	20,44	20,54	20,46	20,43	20,30	20,33	20,47	20,47	20,43	20,45	20,41	20,43	20,42	20,38	20,40	20,37	20,38	20,49	20,48	20,34	20,38	20,39	20,44	20,40	20,40	20,50	20,47	20,41	20,43	20,43	20,40	20,37	20,44	20,36	20,35	20,43	20,51	20,45	20,38	20,34	20,37	20,49	20,54	20,41	20,46	20,51	20,44	20,43	20,42	20,44	20,47	20,43	20,41	20,47	20,43	20,36	20,34	20,44	20,56	20,62	20,62	20,52	20,41	20,41	20,44	20,45	20,50	20,50	20,37	20,43	20,45	20,47	20,42	20,49	20,60	20,47	20,41	20,49	20,54	20,50	20,53	20,44	20,50	20,55	20,51	20,56	20,50	20,43	20,41	20,45	20,44	20,42	20,42	20,42	20,42	20,51	20,53	20,43	20,39	20,51	20,49	20,58	20,55	20,42	20,46	20,56	20,42	20,39	20,52	20,53	20,48	20,51	20,59	20,57	20,55	20,46	20,50	20,51	20,46	20,49	20,52	20,58	20,53	20,50	20,55	20,56	20,51	20,49	20,54	20,48	20,52	20,52	20,52	20,54	20,51	20,55	20,53	20,52	20,52	20,49	20,42	20,52	20,51	20,50	20,56	20,58	20,50	20,40	20,48	20,50	20,49	20,54	20,52	20,55	20,49	20,54	20,64	20,65	20,60	20,60	20,57	20,56	20,60	20,57	20,56	20,61	20,65	20,58	20,54	20,61	20,54	20,55	20,61	20,59	20,59	20,63	20,72	20,60	20,62	20,63	20,69	20,73	20,69	20,83	20,85	20,87	21,02	21,09	21,12	21,17	21,41	21,66	21,83	21,82	21,74	22,04	22,33	22,37	22,42	22,52	22,52	22,56	22,60	22,63	22,68	22,70	22,69	22,69	22,71	22,73	22,66	22,78	22,89	22,90	22,94	22,94	22,86	23,01	23,11	23,09	23,11	23,19	23,18	23,20	23,20	23,19	23,19	23,25	23,36	23,39	23,41	23,37	23,37	23,37	23,43	23,53	23,51	23,46	23,50	23,54	23,52	23,61	23,65	23,62	23,69	23,80	23,66	23,64	23,65	23,70	23,74	23,74	23,73	23,75	23,82	23,83	23,78	23,77	23,81	23,78	23,87	23,83	23,84	23,82	23,81	23,77	23,79	23,80	23,78	23,82	23,84	23,84	23,86	23,81	23,72	23,85	23,91	23,87	23,91	23,97	23,90	23,90	23,95	23,86	23,93	24,02	23,94	23,98	23,98	23,95	23,87	23,93	23,95	23,88	23,89	23,84	23,85	23,96	24,02	24,07	23,99	24,02	24,02	23,94	23,97	23,96	23,91	23,93	23,92	23,93	23,99	24,00	23,94	23,98	23,97	24,00	24,08	24,04	24,05	24,04	23,99	24,03	24,05	23,95	24,03	24,00	24,02	24,08	24,06	24,09	24,02	24,00	23,98	23,99	24,09	24,01	24,03	24,10	24,07	24,06	24,05	24,00	24,00	23,97	24,07	24,05	24,00	24,07	24,04	24,05	24,00	23,95	23,98	24,04	23,99	23,97	23,96	23,96	23,97	23,94	23,89	23,93	23,93	23,88	23,87	23,85	23,81	23,82	23,82	23,81	23,84	23,81	23,72	23,69	23,60	23,54	23,55	23,54	23,63	23,59	23,46	23,40	23,41	23,39	23,32	23,27	23,28	23,27	23,14	23,05	23,04	23,00	23,04	22,98	22,93	22,93	22,88	22,81	22,84	22,74	22,61	22,65	22,65	22,53	22,55	22,53	22,50	22,45	22,41	22,34	22,35	22,32	22,30	22,19	22,15	22,10	21,93	21,70	21,72	21,73	21,64	21,41	21,24	21,14	20,93	20,84	20,93	20,79	20,73	20,66	20,69	20,63	20,64	20,69	20,65	20,62	20,55	20,60	20,68	20,65	20,65	20,60	20,55	20,55	20,54	20,60	20,57	20,56	20,57	20,63	20,66	20,58	20,59	20,58	20,67	20,51	20,51	20,58	20,57	20,50	20,48	20,48	20,65	20,63	20,58	20,56	20,52	20,56	20,54	20,54	20,58	20,57	20,53	20,49	20,44	20,52	20,43	20,48	20,50	20,46	20,42	20,41	20,44	20,51	20,45	20,39	20,42	20,45	20,52	20,48	20,38	20,44	20,56	20,46	20,40	20,40	20,43	20,40	20,45	20,43	20,42	20,48	20,49	20,41	20,39	20,41	20,48	20,45	20,46	20,45	20,34	20,35	20,41	20,37	20,43	20,43	20,48	20,53	20,38	20,39	20,42	20,43	20,34	20,40	20,51	20,42	20,45	20,43	20,47	20,50	20,47	20,41	20,43	20,58	20,44	20,40	20,43	20,44	20,41	20,49	20,45	20,35	20,48	20,45	20,40	20,48	20,44	20,40	20,35	20,40	20,44	20,42	20,34	20,26	20,32	20,34	20,35	20,36	20,45	20,47	20,45	20,45	20,43	20,37	20,45	20,45	20,47	20,43	20,41	20,44	20,39	20,45	20,49	20,45	20,33	20,44	20,39	20,33	20,46	20,36	20,32	20,44	20,44	20,38	20,39	20,53	20,50	20,41	20,45	20,37	20,46	20,38	20,30	20,46	20,50	20,50	20,41	20,29	20,30	20,43	20,43	20,39	20,35	20,33	20,27	20,31	20,42	20,35	20,44	20,44	20,35	20,35	20,38	20,44	20,33	20,30	20,34	20,40	20,33	20,33	20,36	20,36	20,34	20,36	20,31	20,33	20,36	
20,50	20,38	20,29	20,25	20,41	20,46	20,46	20,45	20,30	20,32	20,41	20,37	20,42	20,39	20,31	20,35	20,43	20,40	20,38	20,38	20,42	20,38	20,43	20,31	20,39	20,43	20,40	20,35	20,33	20,38	20,41	20,47	20,37	20,35	20,42	20,34	20,41	20,43	20,48	20,41	20,43	20,45	20,43	20,37	20,39	20,35	20,31	20,30	20,44	20,55	20,45	20,30	20,38	20,40	20,41	20,45	20,37	20,48	20,44	20,41	20,42	20,42	20,37	20,43	20,37	20,42	20,45	20,40	20,39	20,41	20,45	20,54	20,54	20,52	20,48	20,41	20,28	20,31	20,45	20,49	20,59	20,46	20,49	20,49	20,38	20,40	20,51	20,48	20,47	20,43	20,47	20,43	20,44	20,50	20,45	20,46	20,47	20,42	20,45	20,49	20,45	20,45	20,39	20,41	20,41	20,40	20,45	20,41	20,47	20,55	20,48	20,43	20,52	20,40	20,53	20,58	20,47	20,41	20,58	20,49	20,48	20,60	20,61	20,51	20,49	20,53	20,58	20,46	20,47	20,45	20,55	20,46	20,49	20,55	20,52	20,53	20,49	20,49	20,48	20,51	20,46	20,44	20,50	20,54	20,55	20,51	20,57	20,52	20,51	20,53	20,51	20,49	20,45	20,38	20,50	20,51	20,49	20,47	20,52	20,50	20,47	20,54	20,49	20,45	20,54	20,57	20,57	20,61	20,54	20,57	20,64	20,61	20,55	20,54	20,62	20,62	20,58	20,61	20,65	20,63	20,61	20,49	20,54	20,50	20,52	20,60	20,61	20,63	20,67	20,79	20,79	20,71	20,69	20,72	20,73	20,82	20,89	20,90	20,96	21,14	21,27	21,25	21,26	21,51	21,75	21,93	22,05	21,95	21,98	22,27	22,44	22,50	22,58	22,60	22,59	22,58	22,71	22,77	22,76	22,72	22,80	22,82	22,76	22,76	22,82	22,93	23,04	23,10	23,06	23,07	23,15	23,13	23,09	23,09	23,12	23,19	23,27	23,32	23,30	23,34	23,45	23,43	23,41	23,48	23,45	23,48	23,50	23,56	23,64	23,60	23,58	23,62	23,66	23,65	23,62	23,64	23,71	23,71	23,80	23,76	23,73	23,72	23,63	23,74	23,86	23,91	23,88	23,85	23,88	23,85	23,81	23,78	23,80	23,97	23,92	23,84	23,91	23,82	23,86	23,83	23,87	23,85	23,86	23,89	23,91	23,92	23,96	23,87	23,89	23,96	23,98	23,97	24,02	24,02	24,00	23,99	23,94	23,91	23,94	23,98	24,06	24,01	23,97	24,01	23,98	23,94	23,87	23,93	23,95	23,91	23,97	24,01	24,03	23,99	24,06	24,03	23,98	24,08	24,04	24,03	24,06	24,01	23,98	23,98	24,05	23,96	23,99	24,10	24,05	24,11	24,15	24,08	24,08	24,10	24,06	24,05	24,05	24,11	24,12	24,09	24,05	24,10	24,12	24,11	24,12	24,03	24,03	24,13	24,12	24,07	24,10	24,13	24,09	24,06	24,06	24,01	24,10	24,09	24,12	24,11	24,11	24,08	24,10	24,02	23,96	24,02	24,07	24,03	23,99	24,02	24,06	24,04	24,02	24,01	23,97	24,00	23,89	23,89	23,98	23,81	23,80	23,83	23,83	23,80	23,82	23,83	23,79	23,71	23,68	23,66	23,63	23,66	23,65	23,49	23,46	23,50	23,44	23,35	23,32	23,32	23,30	23,19	23,13	23,13	23,04	23,09	22,99	22,92	22,97	22,98	22,84	22,75	22,75	22,68	22,73	22,67	22,65	22,62	22,54	22,56	22,51	22,48	22,35	22,36	22,34	22,30	22,22	22,15	21,93	21,79	21,78	21,88	21,84	21,65	21,43	21,30	21,28	21,08	20,96	20,97	20,86	20,75	20,79	20,75	20,69	20,67	20,72	20,74	20,66	20,58	20,61	20,70	20,71	20,67	20,59	20,57	20,56	20,52	20,50	20,53	20,59	20,57	20,56	20,61	20,57	20,54	20,56	20,59	20,55	20,49	20,51	20,58	20,54	20,48	20,51	20,58	20,54	20,52	20,58	20,53	20,56	20,53	20,49	20,49	20,54	20,55	20,57	20,49	20,48	20,48	20,44	20,47	20,47	20,44	20,45	20,47	20,47	20,40	20,41	20,41	20,47	20,49	20,44	20,49	20,44	20,58	20,49	20,46	20,40	20,46	20,50	20,46	20,44	20,48	20,42	20,45	20,40	20,31	20,37	20,35	20,36	20,38	20,45	20,45	20,38	20,36	20,39	20,39	20,47	20,47	20,48	20,42	20,48	20,56	20,41	20,34	20,39	20,41	20,39	20,41	20,50	20,46	20,53	20,46	20,41	20,49	20,51	20,50	20,37	20,44	20,44	20,41	20,47	20,43	20,36	20,42	20,45	20,38	20,40	20,46	20,42	20,36	20,33	20,40	20,40	20,35	20,31	20,37	20,33	20,39	20,41	20,47	20,48	20,44	20,47	20,51	20,47	20,43	20,45	20,39	20,42	20,32	20,37	20,31	20,48	20,38	20,33	20,39	20,37	20,49	20,41	20,49	20,42	20,28	20,35	20,40	20,34	20,24	20,41	20,51	20,41	20,41	20,37	20,44	20,44	20,32	20,38	20,38	20,46	20,43	20,30	20,26	20,32	20,41	20,36	20,32	20,35	20,37	20,31	20,35	20,41	20,43	20,43	20,31	20,42	20,42	20,34	20,34	20,27	20,32	20,31	20,29	20,26	20,35	20,32	20,34	20,42	20,46	20,42	20,46	
20,39	20,39	20,33	20,40	20,44	20,37	20,37	20,37	20,32	20,36	20,43	20,37	20,43	20,38	20,31	20,37	20,30	20,36	20,39	20,34	20,42	20,36	20,42	20,35	20,32	20,33	20,36	20,38	20,32	20,37	20,41	20,44	20,41	20,40	20,38	20,41	20,41	20,42	20,54	20,41	20,32	20,48	20,48	20,50	20,49	20,37	20,31	20,29	20,34	20,45	20,46	20,36	20,31	20,35	20,36	20,45	20,35	20,41	20,44	20,41	20,37	20,41	20,44	20,36	20,36	20,48	20,55	20,43	20,44	20,47	20,53	20,60	20,59	20,55	20,48	20,42	20,35	20,36	20,44	20,53	20,50	20,49	20,51	20,48	20,40	20,42	20,52	20,49	20,49	20,43	20,36	20,38	20,55	20,51	20,43	20,45	20,44	20,38	20,44	20,45	20,48	20,57	20,60	20,45	20,44	20,48	20,57	20,56	20,43	20,44	20,53	20,49	20,51	20,46	20,46	20,48	20,39	20,39	20,48	20,41	20,49	20,57	20,56	20,46	20,47	20,51	20,57	20,48	20,44	20,54	20,54	20,57	20,56	20,62	20,55	20,50	20,49	20,49	20,52	20,54	20,52	20,49	20,52	20,56	20,51	20,49	20,48	20,52	20,51	20,44	20,57	20,60	20,52	20,44	20,53	20,56	20,57	20,48	20,54	20,57	20,50	20,60	20,48	20,46	20,57	20,56	20,56	20,60	20,60	20,59	20,61	20,57	20,56	20,57	20,57	20,62	20,60	20,65	20,65	20,64	20,67	20,60	20,54	20,56	20,55	20,67	20,63	20,68	20,68	20,78	20,85	20,86	20,81	20,72	20,72	20,85	20,92	20,97	21,04	21,25	21,35	21,42	21,40	21,58	21,79	22,00	22,16	22,12	21,96	22,10	22,32	22,56	22,64	22,60	22,72	22,67	22,64	22,73	22,82	22,81	22,84	22,84	22,77	22,81	22,92	22,94	23,05	23,14	23,07	23,08	23,20	23,16	23,13	23,18	23,16	23,21	23,22	23,37	23,40	23,35	23,45	23,47	23,45	23,54	23,49	23,48	23,54	23,57	23,58	23,58	23,61	23,64	23,66	23,70	23,72	23,72	23,78	23,79	23,75	23,73	23,77	23,75	23,72	23,73	23,83	23,87	23,95	23,89	23,82	23,83	23,82	23,86	23,87	24,00	23,97	23,92	23,97	23,99	23,94	23,90	23,97	24,00	23,91	23,97	23,98	23,98	23,97	23,94	23,94	24,02	24,01	24,00	24,03	24,06	24,10	24,06	23,99	24,03	24,04	24,01	24,04	24,06	24,00	24,02	24,02	23,98	24,03	24,01	24,06	24,09	24,07	24,06	24,02	24,00	24,06	24,05	24,05	24,17	24,16	24,11	24,07	24,08	24,09	24,01	24,04	24,11	24,10	24,12	24,09	24,15	24,17	24,14	24,15	24,13	24,07	24,12	24,15	24,14	24,19	24,12	24,14	24,18	24,17	24,06	24,12	24,11	24,14	24,20	24,14	24,11	24,06	24,18	24,16	24,12	24,19	24,10	24,14	24,23	24,19	24,20	24,15	24,15	24,13	24,10	24,01	24,09	24,10	24,08	24,14	24,10	24,09	24,12	24,07	24,08	24,03	24,00	23,94	23,95	23,95	23,86	23,91	23,89	23,85	23,83	23,80	23,79	23,80	23,70	23,72	23,76	23,73	23,65	23,64	23,54	23,49	23,48	23,48	23,36	23,35	23,36	23,31	23,25	23,13	23,13	23,08	23,06	23,04	22,95	22,93	22,99	22,93	22,82	22,75	22,74	22,78	22,72	22,62	22,60	22,54	22,54	22,59	22,57	22,48	22,43	22,40	22,33	22,26	22,12	21,91	21,83	22,04	22,01	21,83	21,61	21,40	21,30	21,30	21,13	20,97	20,94	20,98	20,90	20,84	20,89	20,84	20,78	20,76	20,78	20,75	20,70	20,64	20,75	20,76	20,67	20,56	20,57	20,62	20,58	20,55	20,62	20,61	20,54	20,52	20,53	20,56	20,61	20,51	20,54	20,53	20,52	20,47	20,53	20,59	20,52	20,48	20,48	20,50	20,42	20,57	20,52	20,50	20,53	20,50	20,51	20,57	20,55	20,55	20,50	20,47	20,48	20,48	20,49	20,48	20,42	20,46	20,51	20,47	20,37	20,37	20,43	20,53	20,42	20,43	20,59	20,55	20,52	20,49	20,41	20,48	20,49	20,58	20,47	20,44	20,46	20,46	20,47	20,48	20,39	20,43	20,48	20,43	20,47	20,45	20,51	20,44	20,35	20,35	20,46	20,44	20,37	20,51	20,45	20,48	20,51	20,48	20,36	20,31	20,37	20,36	20,34	20,44	20,45	20,42	20,45	20,43	20,53	20,57	20,54	20,45	20,46	20,46	20,38	20,46	20,45	20,45	20,40	20,44	20,45	20,44	20,42	20,41	20,36	20,43	20,43	20,43	20,39	20,40	20,46	20,46	20,45	20,48	20,50	20,52	20,46	20,52	20,57	20,50	20,47	20,45	20,39	20,42	20,34	20,29	20,35	20,42	20,40	20,32	20,41	20,35	20,43	20,50	20,53	20,42	20,32	20,37	20,45	20,41	20,34	20,46	20,49	20,46	20,43	20,44	20,36	20,41	20,37	20,39	20,34	20,26	20,32	20,37	20,36	20,25	20,39	20,41	20,35	20,38	20,46	20,45	20,32	20,33	20,35	20,37	20,40	20,47	20,37	20,35	20,34	20,30	20,35	20,36	20,33	20,40	20,38	20,29	20,29	20,36	20,44	20,48	20,44	
20,25	20,27	20,35	20,40	20,45	20,31	20,30	20,39	20,47	20,41	20,41	20,39	20,29	20,32	20,28	20,44	20,36	20,22	20,30	20,38	20,48	20,42	20,33	20,38	20,39	20,37	20,40	20,39	20,41	20,44	20,37	20,35	20,34	20,46	20,43	20,39	20,40	20,43	20,46	20,39	20,40	20,46	20,40	20,42	20,55	20,40	20,38	20,34	20,33	20,45	20,41	20,31	20,33	20,42	20,38	20,40	20,42	20,43	20,45	20,46	20,40	20,39	20,46	20,40	20,35	20,45	20,46	20,42	20,45	20,46	20,41	20,49	20,58	20,56	20,53	20,45	20,45	20,46	20,48	20,55	20,57	20,49	20,51	20,45	20,40	20,41	20,48	20,48	20,50	20,52	20,43	20,42	20,53	20,52	20,50	20,48	20,49	20,50	20,48	20,51	20,54	20,57	20,48	20,45	20,44	20,51	20,53	20,48	20,49	20,39	20,47	20,48	20,50	20,58	20,57	20,49	20,50	20,48	20,50	20,36	20,43	20,51	20,58	20,53	20,54	20,57	20,51	20,50	20,47	20,49	20,53	20,50	20,47	20,54	20,53	20,49	20,53	20,56	20,55	20,53	20,56	20,50	20,55	20,50	20,47	20,52	20,56	20,52	20,56	20,52	20,60	20,60	20,54	20,44	20,50	20,57	20,54	20,57	20,61	20,59	20,54	20,58	20,52	20,46	20,48	20,51	20,54	20,55	20,56	20,53	20,64	20,60	20,59	20,58	20,59	20,65	20,66	20,60	20,65	20,64	20,65	20,66	20,61	20,62	20,61	20,68	20,64	20,61	20,65	20,70	20,79	20,87	20,79	20,73	20,75	20,91	21,00	20,96	21,09	21,27	21,35	21,43	21,53	21,61	21,83	22,05	22,27	22,20	22,02	21,95	22,22	22,45	22,67	22,63	22,69	22,78	22,79	22,76	22,78	22,86	22,86	22,82	22,85	22,92	22,93	22,99	23,04	23,08	23,06	23,07	23,17	23,18	23,14	23,30	23,33	23,28	23,32	23,40	23,38	23,37	23,48	23,52	23,55	23,63	23,59	23,50	23,61	23,61	23,62	23,63	23,65	23,67	23,71	23,72	23,80	23,87	23,90	23,86	23,84	23,80	23,83	23,89	23,90	23,91	23,91	23,88	23,96	23,99	23,91	23,93	23,94	23,91	23,98	24,09	23,98	23,96	23,99	24,07	24,04	23,97	24,05	24,02	23,94	23,99	23,98	24,02	24,05	23,96	24,01	24,06	24,08	24,09	24,06	24,09	24,17	24,14	23,96	24,07	24,12	24,08	24,09	24,11	24,13	24,08	24,08	24,08	24,06	24,09	24,13	24,15	24,15	24,11	24,13	24,07	24,09	24,12	24,07	24,15	24,15	24,16	24,10	24,05	24,14	24,16	24,12	24,14	24,21	24,13	24,11	24,20	24,19	24,14	24,21	24,24	24,18	24,11	24,15	24,21	24,17	24,11	24,15	24,25	24,24	24,10	24,16	24,20	24,18	24,26	24,22	24,14	24,07	24,18	24,25	24,17	24,22	24,15	24,19	24,22	24,22	24,27	24,21	24,19	24,18	24,14	24,15	24,12	24,17	24,18	24,20	24,13	24,08	24,11	24,09	24,10	24,05	24,01	23,90	23,99	24,00	23,96	23,99	24,05	23,93	23,94	23,89	23,83	23,87	23,80	23,83	23,85	23,72	23,66	23,69	23,66	23,61	23,48	23,45	23,40	23,38	23,47	23,36	23,33	23,19	23,15	23,17	23,09	23,14	23,07	22,97	22,95	22,96	22,88	22,89	22,81	22,89	22,76	22,64	22,64	22,62	22,57	22,52	22,56	22,51	22,50	22,46	22,39	22,20	22,06	21,89	21,93	22,15	22,13	21,84	21,68	21,50	21,39	21,30	21,11	21,04	20,99	20,98	20,99	20,94	20,98	20,94	20,90	20,90	20,93	20,82	20,73	20,79	20,80	20,75	20,79	20,65	20,51	20,54	20,59	20,62	20,62	20,56	20,49	20,59	20,59	20,58	20,54	20,54	20,60	20,55	20,52	20,50	20,53	20,58	20,62	20,58	20,51	20,57	20,56	20,54	20,57	20,58	20,56	20,51	20,50	20,56	20,56	20,50	20,53	20,60	20,53	20,49	20,47	20,52	20,42	20,45	20,48	20,54	20,49	20,36	20,41	20,46	20,43	20,41	20,50	20,53	20,49	20,41	20,42	20,42	20,51	20,52	20,39	20,38	20,48	20,43	20,53	20,52	20,44	20,48	20,52	20,51	20,51	20,48	20,48	20,50	20,47	20,43	20,44	20,46	20,36	20,45	20,34	20,46	20,53	20,52	20,51	20,41	20,40	20,45	20,35	20,49	20,54	20,46	20,46	20,50	20,54	20,62	20,59	20,47	20,47	20,44	20,31	20,46	20,51	20,49	20,43	20,47	20,48	20,50	20,44	20,40	20,44	20,44	20,44	20,45	20,42	20,42	20,51	20,43	20,42	20,46	20,45	20,54	20,44	20,46	20,60	20,46	20,40	20,44	20,41	20,47	20,45	20,37	20,43	20,50	20,45	20,42	20,40	20,38	20,49	20,47	20,54	20,46	20,37	20,42	20,44	20,37	20,40	20,41	20,44	20,43	20,45	20,44	20,35	20,40	20,43	20,48	20,32	20,34	20,37	20,39	20,35	20,36	20,45	20,49	20,36	20,40	20,46	20,46	20,40	20,31	20,33	20,31	20,40	20,45	20,38	20,36	20,40	20,34	20,43	20,42	20,38	20,48	20,39	20,33	20,31	20,43	20,39	20,36	20,38	
20,39	20,30	20,30	20,36	20,39	20,38	20,43	20,40	20,34	20,34	20,34	20,39	20,37	20,27	20,30	20,42	20,44	20,35	20,39	20,45	20,48	20,45	20,36	20,44	20,42	20,44	20,43	20,37	20,35	20,45	20,44	20,39	20,37	20,40	20,40	20,36	20,41	20,50	20,45	20,31	20,39	20,49	20,43	20,41	20,49	20,51	20,41	20,37	20,38	20,37	20,44	20,46	20,49	20,50	20,42	20,36	20,44	20,53	20,46	20,40	20,35	20,36	20,48	20,48	20,42	20,46	20,50	20,40	20,46	20,48	20,42	20,46	20,55	20,47	20,43	20,41	20,43	20,45	20,49	20,52	20,50	20,35	20,48	20,46	20,44	20,38	20,42	20,55	20,53	20,48	20,44	20,46	20,55	20,50	20,50	20,52	20,42	20,44	20,43	20,50	20,46	20,48	20,45	20,40	20,45	20,52	20,50	20,44	20,50	20,49	20,42	20,57	20,50	20,56	20,53	20,44	20,50	20,49	20,40	20,38	20,48	20,55	20,56	20,58	20,51	20,52	20,47	20,51	20,57	20,61	20,52	20,54	20,49	20,53	20,48	20,44	20,50	20,51	20,54	20,55	20,54	20,48	20,52	20,55	20,54	20,52	20,59	20,59	20,50	20,56	20,55	20,56	20,50	20,47	20,54	20,51	20,54	20,54	20,59	20,56	20,47	20,55	20,51	20,55	20,54	20,56	20,60	20,54	20,43	20,50	20,64	20,65	20,65	20,61	20,64	20,67	20,67	20,63	20,65	20,65	20,55	20,60	20,58	20,59	20,61	20,66	20,64	20,61	20,65	20,73	20,82	20,88	20,81	20,73	20,77	20,89	20,98	21,00	21,11	21,21	21,32	21,45	21,61	21,68	21,86	22,09	22,28	22,32	22,17	21,90	21,91	22,29	22,62	22,70	22,68	22,77	22,82	22,78	22,76	22,80	22,88	22,85	22,88	22,91	22,94	22,99	23,08	23,14	23,04	23,17	23,27	23,21	23,20	23,25	23,31	23,38	23,44	23,48	23,42	23,42	23,51	23,56	23,58	23,63	23,67	23,60	23,64	23,69	23,70	23,71	23,74	23,77	23,83	23,88	23,85	23,85	23,84	23,93	23,95	23,92	23,91	23,92	23,95	23,96	23,96	23,90	23,94	24,04	24,05	24,04	24,05	24,04	24,04	24,13	24,03	23,96	24,00	24,04	24,10	24,03	24,04	24,12	24,05	24,07	24,11	24,11	24,12	24,06	24,11	24,16	24,15	24,16	24,13	24,20	24,22	24,14	24,04	24,11	24,19	24,13	24,12	24,18	24,21	24,21	24,19	24,16	24,07	24,12	24,25	24,23	24,15	24,14	24,17	24,23	24,23	24,14	24,17	24,22	24,23	24,13	24,17	24,15	24,15	24,16	24,12	24,17	24,23	24,15	24,13	24,23	24,20	24,19	24,27	24,27	24,23	24,17	24,15	24,22	24,27	24,26	24,22	24,22	24,24	24,21	24,18	24,24	24,24	24,27	24,26	24,27	24,23	24,20	24,26	24,21	24,17	24,21	24,28	24,27	24,28	24,33	24,29	24,24	24,28	24,26	24,29	24,29	24,22	24,22	24,30	24,22	24,15	24,17	24,07	24,16	24,12	24,09	24,01	24,03	24,06	23,98	24,03	24,09	24,02	23,99	24,04	23,93	23,92	23,85	23,89	23,92	23,87	23,71	23,75	23,75	23,69	23,56	23,38	23,43	23,44	23,44	23,42	23,33	23,35	23,24	23,19	23,22	23,18	23,12	22,99	23,00	22,97	22,94	22,95	22,90	22,88	22,83	22,74	22,76	22,73	22,62	22,52	22,49	22,55	22,51	22,45	22,33	22,16	21,94	21,94	22,04	22,18	22,12	21,95	21,69	21,54	21,36	21,26	21,15	21,09	21,02	20,96	20,97	20,91	21,02	20,98	20,86	20,90	20,98	20,92	20,83	20,91	20,90	20,81	20,84	20,74	20,63	20,57	20,61	20,54	20,57	20,61	20,57	20,58	20,61	20,54	20,55	20,57	20,64	20,58	20,50	20,46	20,54	20,48	20,50	20,51	20,53	20,58	20,65	20,59	20,58	20,64	20,64	20,59	20,55	20,51	20,56	20,52	20,48	20,59	20,55	20,52	20,49	20,54	20,50	20,51	20,56	20,52	20,49	20,44	20,43	20,51	20,43	20,44	20,44	20,45	20,49	20,49	20,44	20,51	20,51	20,51	20,43	20,44	20,47	20,46	20,44	20,46	20,48	20,53	20,44	20,45	20,52	20,46	20,49	20,52	20,51	20,41	20,43	20,52	20,52	20,44	20,43	20,55	20,58	20,43	20,41	20,48	20,43	20,46	20,35	20,48	20,56	20,49	20,51	20,54	20,56	20,52	20,52	20,49	20,48	20,49	20,42	20,43	20,46	20,41	20,43	20,49	20,51	20,45	20,51	20,47	20,49	20,45	20,40	20,46	20,40	20,45	20,47	20,40	20,39	20,46	20,45	20,58	20,54	20,46	20,50	20,50	20,48	20,45	20,46	20,50	20,48	20,41	20,50	20,58	20,46	20,35	20,42	20,46	20,50	20,50	20,47	20,42	20,44	20,45	20,38	20,36	20,34	20,41	20,29	20,29	20,33	20,42	20,43	20,51	20,43	20,49	20,40	20,35	20,47	20,47	20,30	20,29	20,38	20,48	20,35	20,36	20,43	20,42	20,32	20,32	20,44	20,40	20,40	20,48	20,48	20,39	20,47	20,39	20,36	20,40	20,27	20,40	20,34	20,27	20,32	20,37	20,39	20,42	20,39	
20,42	20,34	20,32	20,36	20,36	20,32	20,46	20,45	20,26	20,28	20,40	20,41	20,44	20,35	20,36	20,49	20,49	20,43	20,42	20,47	20,46	20,43	20,46	20,42	20,43	20,43	20,44	20,46	20,36	20,42	20,45	20,48	20,35	20,34	20,45	20,44	20,42	20,47	20,48	20,33	20,37	20,55	20,51	20,43	20,46	20,51	20,42	20,30	20,39	20,39	20,50	20,48	20,44	20,43	20,46	20,49	20,47	20,45	20,45	20,38	20,40	20,49	20,47	20,47	20,41	20,48	20,49	20,38	20,40	20,50	20,42	20,46	20,51	20,48	20,38	20,35	20,41	20,39	20,51	20,48	20,47	20,36	20,44	20,51	20,39	20,43	20,45	20,51	20,54	20,48	20,40	20,40	20,53	20,52	20,49	20,47	20,47	20,43	20,50	20,54	20,50	20,49	20,45	20,37	20,48	20,53	20,55	20,47	20,54	20,44	20,38	20,51	20,57	20,53	20,46	20,41	20,41	20,41	20,46	20,42	20,48	20,51	20,51	20,50	20,56	20,55	20,54	20,51	20,51	20,52	20,54	20,45	20,45	20,43	20,47	20,50	20,52	20,49	20,55	20,59	20,56	20,55	20,54	20,60	20,60	20,56	20,55	20,51	20,53	20,52	20,54	20,56	20,54	20,45	20,48	20,55	20,54	20,58	20,62	20,56	20,49	20,50	20,51	20,51	20,56	20,56	20,62	20,53	20,43	20,50	20,61	20,60	20,59	20,57	20,61	20,66	20,72	20,72	20,68	20,69	20,58	20,61	20,51	20,51	20,67	20,67	20,66	20,62	20,63	20,68	20,78	20,76	20,84	20,80	20,79	20,88	20,99	21,03	21,12	21,24	21,38	21,47	21,62	21,73	21,88	22,18	22,32	22,39	22,34	22,12	21,92	22,11	22,54	22,69	22,74	22,82	22,83	22,79	22,78	22,80	22,87	22,90	22,94	23,00	23,04	23,04	23,08	23,19	23,15	23,20	23,27	23,26	23,23	23,33	23,40	23,36	23,40	23,48	23,48	23,52	23,55	23,55	23,54	23,63	23,67	23,68	23,70	23,72	23,77	23,73	23,77	23,81	23,92	23,96	23,99	23,87	23,81	23,94	24,01	23,95	24,00	23,97	23,97	23,94	23,92	23,94	23,92	23,95	24,07	24,15	24,13	24,11	24,05	24,11	24,07	24,07	24,04	24,04	24,07	24,06	24,10	24,23	24,17	24,18	24,25	24,25	24,20	24,20	24,16	24,17	24,16	24,21	24,22	24,19	24,23	24,24	24,15	24,19	24,25	24,19	24,25	24,20	24,25	24,24	24,25	24,17	24,11	24,19	24,29	24,26	24,22	24,21	24,21	24,24	24,30	24,16	24,21	24,36	24,40	24,27	24,18	24,20	24,21	24,19	24,20	24,23	24,27	24,26	24,26	24,28	24,24	24,27	24,31	24,30	24,28	24,27	24,28	24,29	24,32	24,32	24,35	24,29	24,20	24,30	24,27	24,22	24,24	24,29	24,27	24,34	24,36	24,31	24,30	24,30	24,21	24,17	24,22	24,32	24,34	24,34	24,35	24,36	24,34	24,25	24,22	24,35	24,30	24,23	24,33	24,34	24,23	24,24	24,18	24,25	24,23	24,14	24,11	24,13	24,08	24,07	24,09	24,02	24,05	24,05	24,07	24,01	23,97	23,89	23,91	23,89	23,85	23,73	23,73	23,74	23,65	23,56	23,53	23,55	23,56	23,48	23,44	23,41	23,36	23,29	23,30	23,29	23,26	23,16	23,06	23,04	22,94	22,94	22,99	22,89	22,87	22,89	22,83	22,74	22,73	22,63	22,58	22,53	22,48	22,52	22,46	22,32	22,18	21,96	22,02	22,25	22,31	22,19	21,94	21,68	21,57	21,44	21,30	21,25	21,17	21,02	20,99	20,97	20,88	20,92	20,96	20,93	20,88	20,89	20,91	20,92	20,92	20,95	20,87	20,81	20,74	20,66	20,59	20,63	20,59	20,57	20,66	20,63	20,63	20,65	20,65	20,59	20,58	20,58	20,50	20,46	20,50	20,60	20,50	20,43	20,46	20,49	20,50	20,58	20,64	20,58	20,55	20,59	20,61	20,55	20,49	20,47	20,60	20,51	20,53	20,50	20,49	20,44	20,47	20,50	20,45	20,54	20,59	20,51	20,46	20,43	20,50	20,45	20,46	20,50	20,47	20,41	20,46	20,46	20,40	20,45	20,57	20,57	20,46	20,45	20,48	20,44	20,32	20,44	20,50	20,42	20,40	20,47	20,45	20,44	20,47	20,51	20,40	20,42	20,47	20,46	20,45	20,40	20,49	20,45	20,40	20,30	20,34	20,37	20,44	20,48	20,46	20,41	20,40	20,45	20,53	20,51	20,46	20,42	20,43	20,49	20,50	20,50	20,47	20,41	20,41	20,47	20,49	20,48	20,50	20,45	20,48	20,43	20,38	20,36	20,38	20,41	20,38	20,36	20,34	20,38	20,46	20,48	20,55	20,52	20,44	20,48	20,43	20,48	20,43	20,42	20,41	20,43	20,48	20,46	20,54	20,37	20,25	20,38	20,38	20,43	20,42	20,47	20,42	20,40	20,48	20,41	20,46	20,50	20,49	20,42	20,31	20,39	20,42	20,48	20,46	20,44	20,41	20,39	20,34	20,40	20,39	20,34	20,30	20,38	20,42	20,39	20,36	20,34	20,37	20,37	20,37	20,48	20,43	20,43	20,40	20,53	20,37	20,44	20,43	20,34	20,44	20,38	20,29	20,41	20,43	20,29	20,33	20,33	20,35	20,43	
20,36	20,32	20,29	20,39	20,34	20,30	20,41	20,45	20,33	20,37	20,44	20,38	20,38	20,41	20,37	20,45	20,48	20,39	20,33	20,41	20,38	20,41	20,38	20,44	20,42	20,45	20,39	20,41	20,46	20,38	20,40	20,34	20,28	20,37	20,48	20,47	20,34	20,40	20,50	20,40	20,39	20,55	20,46	20,42	20,40	20,45	20,42	20,31	20,39	20,46	20,46	20,46	20,34	20,43	20,46	20,46	20,53	20,55	20,47	20,44	20,48	20,56	20,46	20,44	20,40	20,43	20,46	20,43	20,46	20,56	20,45	20,39	20,43	20,48	20,44	20,44	20,44	20,40	20,46	20,50	20,47	20,48	20,49	20,50	20,45	20,45	20,47	20,44	20,48	20,52	20,43	20,45	20,52	20,54	20,49	20,51	20,47	20,48	20,55	20,58	20,53	20,47	20,45	20,40	20,49	20,54	20,47	20,44	20,44	20,48	20,48	20,44	20,46	20,50	20,47	20,45	20,45	20,46	20,55	20,48	20,46	20,51	20,47	20,52	20,49	20,53	20,57	20,59	20,48	20,44	20,47	20,43	20,41	20,40	20,44	20,54	20,56	20,55	20,55	20,62	20,61	20,59	20,58	20,56	20,55	20,60	20,59	20,51	20,52	20,54	20,60	20,62	20,60	20,50	20,52	20,56	20,57	20,55	20,59	20,55	20,52	20,51	20,50	20,48	20,49	20,56	20,59	20,57	20,55	20,59	20,58	20,59	20,59	20,58	20,59	20,62	20,67	20,66	20,70	20,61	20,57	20,62	20,55	20,58	20,65	20,67	20,67	20,65	20,66	20,75	20,75	20,82	20,86	20,84	20,84	20,85	21,00	21,01	21,15	21,26	21,34	21,42	21,54	21,78	21,98	22,27	22,44	22,54	22,44	22,29	22,11	22,04	22,31	22,61	22,73	22,82	22,79	22,71	22,86	22,85	22,91	22,95	22,92	23,01	23,12	23,14	23,12	23,21	23,22	23,24	23,25	23,28	23,31	23,35	23,45	23,42	23,40	23,51	23,54	23,58	23,56	23,59	23,62	23,72	23,70	23,76	23,81	23,74	23,81	23,83	23,77	23,82	23,89	23,89	23,93	23,96	23,98	24,05	24,04	24,01	24,07	24,13	24,06	23,96	23,96	24,06	24,07	24,02	24,07	24,14	24,21	24,20	24,13	24,16	24,13	24,14	24,09	24,08	24,11	24,16	24,17	24,26	24,18	24,25	24,23	24,21	24,29	24,29	24,23	24,27	24,25	24,26	24,26	24,14	24,19	24,34	24,33	24,27	24,28	24,18	24,25	24,26	24,27	24,28	24,27	24,23	24,21	24,28	24,30	24,23	24,25	24,30	24,33	24,40	24,39	24,23	24,25	24,36	24,37	24,35	24,30	24,26	24,28	24,23	24,21	24,25	24,32	24,35	24,32	24,37	24,32	24,41	24,42	24,37	24,34	24,29	24,37	24,41	24,37	24,38	24,45	24,38	24,23	24,33	24,35	24,31	24,30	24,38	24,38	24,40	24,48	24,42	24,36	24,33	24,30	24,25	24,31	24,36	24,44	24,43	24,36	24,40	24,39	24,31	24,29	24,37	24,40	24,31	24,25	24,31	24,30	24,33	24,24	24,30	24,33	24,28	24,18	24,19	24,23	24,16	24,13	24,07	24,04	24,12	24,07	24,03	24,03	23,96	23,93	23,94	23,82	23,82	23,82	23,77	23,75	23,67	23,61	23,62	23,61	23,57	23,47	23,40	23,39	23,35	23,33	23,29	23,25	23,19	23,12	23,14	23,03	23,03	23,02	22,91	22,85	22,90	22,80	22,70	22,70	22,67	22,63	22,63	22,53	22,51	22,45	22,24	22,09	22,06	22,22	22,30	22,30	22,25	22,02	21,72	21,55	21,45	21,37	21,25	21,18	21,10	20,99	20,90	20,89	20,92	21,02	20,97	20,95	20,90	20,90	20,86	20,92	20,97	20,92	20,82	20,75	20,66	20,58	20,63	20,58	20,61	20,57	20,57	20,68	20,72	20,61	20,57	20,61	20,61	20,56	20,54	20,61	20,62	20,58	20,55	20,50	20,48	20,47	20,53	20,54	20,57	20,55	20,60	20,59	20,57	20,47	20,50	20,58	20,64	20,57	20,51	20,49	20,50	20,48	20,53	20,54	20,45	20,57	20,57	20,47	20,50	20,49	20,44	20,47	20,52	20,57	20,46	20,49	20,50	20,44	20,44	20,50	20,48	20,44	20,47	20,50	20,46	20,40	20,38	20,48	20,45	20,42	20,45	20,45	20,41	20,49	20,52	20,53	20,51	20,45	20,38	20,39	20,43	20,46	20,44	20,40	20,26	20,34	20,34	20,41	20,32	20,39	20,43	20,44	20,46	20,51	20,54	20,52	20,38	20,33	20,46	20,49	20,50	20,44	20,35	20,48	20,57	20,50	20,48	20,45	20,45	20,45	20,40	20,36	20,40	20,35	20,39	20,42	20,46	20,38	20,36	20,39	20,44	20,54	20,47	20,34	20,39	20,44	20,42	20,45	20,46	20,37	20,45	20,51	20,48	20,52	20,41	20,32	20,38	20,42	20,46	20,46	20,45	20,42	20,42	20,42	20,40	20,36	20,50	20,44	20,46	20,47	20,39	20,46	20,47	20,39	20,38	20,47	20,45	20,40	20,35	20,43	20,32	20,43	20,41	20,38	20,32	20,32	20,33	20,36	20,38	20,39	20,36	20,44	20,43	20,36	20,42	20,42	20,40	20,39	20,32	20,40	20,46	20,35	20,35	20,43	20,34	20,34	20,36	20,35	20,36	
20,52	20,40	20,36	20,39	20,41	20,37	20,32	20,48	20,40	20,41	20,39	20,34	20,34	20,43	20,49	20,54	20,51	20,39	20,33	20,37	20,44	20,38	20,39	20,40	20,36	20,43	20,49	20,43	20,45	20,43	20,39	20,38	20,36	20,42	20,56	20,50	20,36	20,34	20,52	20,49	20,42	20,42	20,45	20,39	20,43	20,42	20,40	20,37	20,40	20,55	20,48	20,43	20,41	20,43	20,58	20,47	20,52	20,49	20,47	20,39	20,41	20,48	20,48	20,47	20,40	20,43	20,48	20,44	20,43	20,51	20,50	20,42	20,46	20,46	20,50	20,49	20,47	20,46	20,48	20,53	20,52	20,50	20,45	20,48	20,47	20,49	20,48	20,45	20,50	20,50	20,48	20,49	20,51	20,49	20,48	20,48	20,47	20,45	20,51	20,48	20,43	20,47	20,46	20,50	20,49	20,48	20,50	20,43	20,51	20,51	20,50	20,41	20,40	20,43	20,47	20,53	20,51	20,53	20,58	20,48	20,54	20,55	20,51	20,56	20,53	20,51	20,55	20,59	20,53	20,42	20,42	20,43	20,41	20,50	20,49	20,56	20,57	20,50	20,55	20,53	20,54	20,53	20,55	20,47	20,51	20,55	20,60	20,51	20,50	20,53	20,55	20,62	20,62	20,56	20,55	20,57	20,59	20,58	20,59	20,54	20,50	20,54	20,48	20,53	20,53	20,53	20,57	20,59	20,67	20,67	20,65	20,62	20,61	20,61	20,63	20,62	20,65	20,58	20,55	20,61	20,57	20,55	20,56	20,57	20,63	20,59	20,61	20,70	20,71	20,80	20,85	20,91	20,95	20,89	20,84	20,93	21,03	21,06	21,17	21,31	21,40	21,43	21,56	21,75	21,95	22,27	22,49	22,62	22,55	22,45	22,30	22,05	22,12	22,43	22,64	22,70	22,79	22,86	22,94	22,94	22,98	23,09	23,01	23,04	23,13	23,19	23,17	23,25	23,29	23,27	23,35	23,34	23,33	23,43	23,46	23,41	23,48	23,58	23,56	23,59	23,64	23,73	23,73	23,77	23,76	23,74	23,83	23,82	23,91	23,90	23,89	23,87	23,95	23,98	23,96	23,99	24,01	24,05	24,09	24,05	24,07	24,14	24,13	24,11	24,10	24,15	24,15	24,11	24,10	24,16	24,28	24,29	24,27	24,22	24,20	24,24	24,16	24,18	24,15	24,13	24,26	24,30	24,21	24,29	24,29	24,24	24,25	24,28	24,25	24,27	24,31	24,29	24,35	24,27	24,27	24,33	24,35	24,35	24,39	24,29	24,27	24,31	24,31	24,31	24,35	24,30	24,30	24,38	24,43	24,40	24,36	24,34	24,40	24,48	24,48	24,40	24,35	24,37	24,31	24,32	24,37	24,41	24,43	24,32	24,35	24,32	24,28	24,27	24,41	24,53	24,43	24,41	24,46	24,46	24,48	24,39	24,40	24,44	24,42	24,44	24,50	24,46	24,34	24,35	24,34	24,36	24,46	24,50	24,46	24,50	24,50	24,47	24,42	24,38	24,43	24,42	24,45	24,42	24,48	24,54	24,43	24,33	24,41	24,39	24,37	24,39	24,42	24,44	24,38	24,32	24,31	24,39	24,31	24,34	24,38	24,38	24,23	24,26	24,30	24,20	24,19	24,17	24,11	24,16	24,12	24,07	24,13	24,05	23,95	23,98	23,97	23,93	23,88	23,85	23,83	23,77	23,65	23,65	23,65	23,62	23,58	23,44	23,48	23,43	23,32	23,35	23,30	23,29	23,23	23,14	23,17	23,09	23,06	22,99	22,95	22,95	22,86	22,84	22,79	22,79	22,69	22,67	22,58	22,55	22,33	22,09	22,01	22,20	22,44	22,44	22,36	22,27	22,09	21,79	21,52	21,37	21,34	21,19	21,09	21,09	21,02	20,85	20,92	20,94	20,97	20,92	20,95	20,92	20,92	20,90	20,99	21,01	20,94	20,90	20,79	20,77	20,67	20,69	20,67	20,66	20,58	20,54	20,67	20,76	20,64	20,54	20,60	20,61	20,54	20,60	20,62	20,55	20,59	20,63	20,58	20,54	20,56	20,54	20,57	20,51	20,51	20,56	20,64	20,58	20,57	20,57	20,55	20,45	20,51	20,57	20,49	20,47	20,55	20,52	20,59	20,53	20,47	20,48	20,48	20,55	20,48	20,43	20,59	20,56	20,55	20,47	20,47	20,49	20,44	20,60	20,57	20,47	20,47	20,56	20,55	20,49	20,47	20,43	20,41	20,48	20,38	20,48	20,57	20,48	20,50	20,49	20,50	20,52	20,47	20,45	20,44	20,45	20,46	20,48	20,44	20,43	20,40	20,45	20,41	20,42	20,46	20,50	20,50	20,49	20,47	20,48	20,56	20,52	20,46	20,37	20,42	20,45	20,45	20,40	20,43	20,54	20,53	20,52	20,47	20,50	20,51	20,41	20,36	20,35	20,37	20,30	20,47	20,51	20,37	20,46	20,35	20,42	20,48	20,38	20,31	20,33	20,43	20,48	20,50	20,46	20,42	20,38	20,41	20,44	20,43	20,36	20,34	20,40	20,49	20,51	20,43	20,37	20,36	20,34	20,32	20,30	20,33	20,44	20,53	20,50	20,44	20,47	20,44	20,43	20,43	20,40	20,40	20,47	20,44	20,28	20,41	20,35	20,37	20,39	20,44	20,33	20,33	20,34	20,33	20,33	20,37	20,39	20,42	20,39	20,39	20,32	20,42	20,47	20,32	20,37	20,42	20,36	20,38	20,34	20,36	20,33	20,40	20,40	20,38	20,34	
20,53	20,47	20,28	20,31	20,41	20,39	20,39	20,42	20,44	20,35	20,32	20,36	20,31	20,41	20,46	20,58	20,50	20,38	20,35	20,40	20,42	20,42	20,42	20,42	20,35	20,37	20,49	20,45	20,36	20,37	20,43	20,47	20,45	20,40	20,46	20,52	20,39	20,42	20,40	20,48	20,49	20,46	20,39	20,34	20,39	20,47	20,43	20,33	20,46	20,50	20,44	20,35	20,40	20,44	20,47	20,50	20,49	20,45	20,40	20,42	20,37	20,50	20,52	20,53	20,49	20,42	20,50	20,46	20,45	20,49	20,46	20,55	20,49	20,44	20,47	20,48	20,45	20,44	20,46	20,39	20,47	20,46	20,44	20,39	20,38	20,47	20,47	20,51	20,45	20,45	20,39	20,43	20,41	20,45	20,44	20,49	20,46	20,47	20,46	20,48	20,47	20,50	20,49	20,45	20,49	20,47	20,49	20,43	20,49	20,47	20,50	20,40	20,43	20,50	20,50	20,54	20,47	20,54	20,51	20,52	20,60	20,54	20,59	20,58	20,54	20,51	20,53	20,57	20,51	20,42	20,49	20,44	20,43	20,52	20,57	20,50	20,52	20,53	20,50	20,52	20,46	20,43	20,50	20,45	20,47	20,50	20,51	20,55	20,50	20,51	20,51	20,51	20,55	20,52	20,55	20,58	20,62	20,62	20,62	20,55	20,48	20,56	20,54	20,51	20,58	20,53	20,54	20,58	20,61	20,57	20,61	20,67	20,65	20,66	20,63	20,67	20,67	20,59	20,63	20,63	20,54	20,50	20,57	20,53	20,55	20,61	20,64	20,68	20,74	20,73	20,77	20,82	20,95	20,99	20,89	20,88	21,03	21,06	21,16	21,23	21,38	21,51	21,66	21,82	21,98	22,27	22,49	22,59	22,59	22,55	22,47	22,32	22,12	22,19	22,51	22,71	22,82	22,91	22,98	23,01	23,00	23,05	23,12	23,17	23,17	23,15	23,21	23,24	23,31	23,34	23,38	23,39	23,37	23,52	23,54	23,57	23,52	23,60	23,64	23,65	23,68	23,75	23,87	23,80	23,77	23,83	23,90	23,90	24,01	23,93	23,88	23,89	23,98	24,07	24,10	24,09	24,05	24,06	24,13	24,14	24,14	24,17	24,20	24,20	24,21	24,22	24,16	24,20	24,23	24,25	24,33	24,27	24,24	24,25	24,21	24,34	24,33	24,32	24,28	24,23	24,28	24,37	24,32	24,35	24,37	24,36	24,30	24,34	24,33	24,33	24,37	24,35	24,42	24,49	24,42	24,33	24,33	24,38	24,39	24,32	24,34	24,35	24,34	24,35	24,43	24,40	24,39	24,36	24,39	24,39	24,49	24,47	24,45	24,43	24,46	24,44	24,45	24,39	24,38	24,37	24,41	24,44	24,48	24,47	24,47	24,49	24,42	24,40	24,45	24,47	24,44	24,40	24,53	24,55	24,53	24,45	24,46	24,47	24,47	24,49	24,51	24,50	24,42	24,47	24,47	24,49	24,55	24,59	24,58	24,53	24,49	24,49	24,50	24,48	24,48	24,43	24,48	24,55	24,54	24,54	24,54	24,54	24,50	24,51	24,46	24,48	24,41	24,42	24,43	24,45	24,37	24,36	24,41	24,44	24,39	24,44	24,33	24,28	24,32	24,22	24,23	24,20	24,16	24,15	24,15	24,11	24,15	24,11	24,10	24,13	24,05	24,04	23,97	23,90	23,88	23,80	23,76	23,77	23,67	23,71	23,71	23,61	23,54	23,50	23,41	23,43	23,40	23,30	23,27	23,18	23,18	23,06	23,07	22,95	22,97	22,95	22,88	22,86	22,82	22,81	22,71	22,71	22,61	22,46	22,21	22,08	22,15	22,32	22,49	22,51	22,41	22,32	22,11	21,73	21,53	21,38	21,26	21,27	21,14	21,11	21,03	20,94	20,94	20,93	20,92	20,91	20,91	20,92	20,98	20,96	20,97	21,00	20,99	20,92	20,79	20,73	20,67	20,72	20,74	20,73	20,63	20,60	20,62	20,69	20,63	20,50	20,53	20,60	20,51	20,47	20,52	20,52	20,50	20,50	20,55	20,50	20,59	20,57	20,59	20,59	20,54	20,48	20,56	20,60	20,55	20,61	20,59	20,46	20,41	20,51	20,52	20,48	20,50	20,50	20,52	20,51	20,40	20,40	20,42	20,51	20,52	20,46	20,53	20,54	20,53	20,49	20,43	20,47	20,48	20,56	20,58	20,45	20,51	20,53	20,46	20,45	20,41	20,39	20,39	20,43	20,43	20,51	20,56	20,43	20,47	20,45	20,41	20,46	20,45	20,46	20,48	20,46	20,49	20,49	20,39	20,40	20,43	20,47	20,48	20,44	20,52	20,59	20,50	20,50	20,55	20,45	20,48	20,48	20,49	20,50	20,47	20,45	20,46	20,32	20,36	20,46	20,53	20,49	20,39	20,35	20,42	20,38	20,40	20,38	20,40	20,38	20,32	20,40	20,35	20,35	20,49	20,47	20,44	20,39	20,39	20,32	20,41	20,42	20,39	20,38	20,35	20,44	20,37	20,39	20,43	20,41	20,35	20,40	20,43	20,44	20,34	20,33	20,39	20,38	20,34	20,33	20,42	20,45	20,56	20,51	20,44	20,44	20,40	20,42	20,42	20,42	20,43	20,39	20,31	20,37	20,40	20,40	20,34	20,40	20,48	20,41	20,37	20,40	20,36	20,40	20,47	20,40	20,51	20,41	20,40	20,37	20,43	20,41	20,38	20,45	20,50	20,32	20,33	20,39	20,36	20,31	20,36	20,41	20,34	20,34	
20,43	20,30	20,37	20,36	20,38	20,25	20,38	20,48	20,42	20,34	20,28	20,27	20,26	20,35	20,44	20,43	20,43	20,34	20,34	20,44	20,46	20,40	20,44	20,46	20,39	20,35	20,36	20,38	20,36	20,41	20,42	20,44	20,42	20,40	20,43	20,47	20,41	20,41	20,41	20,45	20,48	20,52	20,45	20,40	20,42	20,39	20,40	20,42	20,34	20,43	20,45	20,33	20,34	20,47	20,51	20,42	20,41	20,41	20,41	20,43	20,45	20,50	20,56	20,53	20,49	20,44	20,48	20,48	20,42	20,49	20,46	20,56	20,55	20,45	20,48	20,44	20,37	20,39	20,44	20,44	20,39	20,36	20,41	20,45	20,38	20,47	20,50	20,51	20,48	20,43	20,47	20,44	20,48	20,50	20,46	20,49	20,43	20,48	20,47	20,49	20,50	20,53	20,52	20,43	20,51	20,42	20,43	20,45	20,46	20,47	20,51	20,51	20,44	20,49	20,51	20,51	20,43	20,52	20,56	20,46	20,55	20,53	20,53	20,57	20,56	20,48	20,56	20,60	20,55	20,51	20,57	20,51	20,55	20,61	20,59	20,52	20,54	20,53	20,51	20,53	20,47	20,49	20,47	20,51	20,48	20,52	20,53	20,55	20,55	20,48	20,51	20,51	20,47	20,50	20,51	20,52	20,50	20,59	20,54	20,54	20,52	20,53	20,49	20,60	20,61	20,61	20,57	20,52	20,52	20,53	20,55	20,58	20,66	20,65	20,69	20,68	20,71	20,62	20,61	20,66	20,61	20,58	20,60	20,55	20,58	20,64	20,68	20,75	20,69	20,78	20,80	20,82	20,92	20,98	20,96	20,93	21,05	21,15	21,23	21,25	21,36	21,48	21,63	21,86	22,00	22,30	22,52	22,58	22,62	22,63	22,60	22,42	22,18	22,08	22,38	22,73	22,85	22,90	22,94	22,98	23,01	22,99	23,08	23,19	23,20	23,15	23,29	23,34	23,32	23,38	23,43	23,44	23,45	23,51	23,57	23,65	23,67	23,78	23,73	23,80	23,81	23,76	23,82	23,88	23,89	23,84	23,93	23,99	24,11	24,01	23,96	24,03	24,08	24,11	24,16	24,19	24,19	24,20	24,21	24,20	24,26	24,23	24,25	24,25	24,27	24,29	24,29	24,36	24,36	24,32	24,36	24,36	24,28	24,37	24,32	24,31	24,40	24,40	24,36	24,41	24,37	24,37	24,33	24,38	24,39	24,39	24,41	24,38	24,46	24,39	24,41	24,42	24,45	24,51	24,53	24,41	24,38	24,43	24,44	24,38	24,35	24,40	24,37	24,41	24,49	24,45	24,42	24,39	24,40	24,37	24,47	24,52	24,44	24,44	24,45	24,54	24,52	24,56	24,50	24,48	24,46	24,49	24,52	24,55	24,55	24,57	24,57	24,49	24,51	24,47	24,54	24,52	24,56	24,60	24,62	24,50	24,39	24,47	24,54	24,51	24,53	24,56	24,51	24,61	24,60	24,60	24,60	24,59	24,63	24,57	24,51	24,52	24,56	24,55	24,49	24,52	24,47	24,51	24,53	24,55	24,56	24,64	24,68	24,68	24,65	24,62	24,55	24,48	24,48	24,51	24,45	24,38	24,47	24,52	24,47	24,46	24,45	24,44	24,41	24,28	24,30	24,31	24,23	24,27	24,26	24,22	24,22	24,12	24,15	24,21	24,12	24,04	24,05	24,02	24,00	23,93	23,81	23,76	23,77	23,80	23,76	23,58	23,58	23,55	23,49	23,48	23,44	23,32	23,28	23,22	23,16	23,18	23,15	23,04	22,95	22,92	22,88	22,86	22,84	22,83	22,75	22,68	22,59	22,34	22,17	22,27	22,43	22,47	22,51	22,50	22,47	22,35	22,12	21,75	21,53	21,40	21,29	21,26	21,23	21,12	21,01	20,92	20,91	20,93	20,95	20,97	20,90	20,96	21,01	21,02	20,98	21,07	21,01	20,90	20,77	20,71	20,72	20,74	20,69	20,67	20,67	20,56	20,57	20,65	20,62	20,52	20,59	20,63	20,55	20,46	20,51	20,57	20,55	20,51	20,50	20,48	20,55	20,53	20,48	20,56	20,57	20,49	20,58	20,53	20,54	20,58	20,56	20,47	20,45	20,51	20,51	20,53	20,50	20,51	20,57	20,60	20,53	20,44	20,48	20,52	20,49	20,51	20,53	20,54	20,51	20,48	20,54	20,43	20,49	20,48	20,50	20,40	20,41	20,49	20,45	20,51	20,50	20,39	20,35	20,43	20,50	20,53	20,50	20,45	20,41	20,47	20,47	20,52	20,49	20,43	20,45	20,42	20,53	20,51	20,34	20,33	20,42	20,43	20,40	20,38	20,43	20,54	20,51	20,44	20,51	20,51	20,43	20,44	20,49	20,51	20,55	20,45	20,43	20,38	20,40	20,46	20,51	20,49	20,38	20,26	20,32	20,40	20,38	20,36	20,34	20,41	20,40	20,45	20,44	20,35	20,43	20,44	20,47	20,44	20,51	20,36	20,33	20,44	20,43	20,38	20,32	20,44	20,40	20,39	20,42	20,44	20,37	20,47	20,52	20,45	20,32	20,31	20,41	20,47	20,41	20,35	20,37	20,40	20,52	20,50	20,39	20,39	20,34	20,41	20,52	20,43	20,42	20,44	20,32	20,31	20,42	20,33	20,42	20,45	20,51	20,41	20,41	20,43	20,41	20,38	20,44	20,39	20,44	20,46	20,38	20,44	20,51	20,36	20,35	20,45	20,55	20,41	20,29	20,39	20,41	20,42	20,39	20,37	20,30	20,34	
20,45	20,35	20,37	20,35	20,38	20,40	20,51	20,51	20,44	20,28	20,29	20,31	20,36	20,30	20,39	20,39	20,32	20,41	20,37	20,46	20,47	20,36	20,46	20,44	20,43	20,40	20,29	20,34	20,31	20,34	20,40	20,40	20,40	20,46	20,43	20,33	20,40	20,32	20,37	20,41	20,51	20,57	20,46	20,39	20,47	20,34	20,45	20,41	20,36	20,34	20,43	20,41	20,34	20,42	20,50	20,46	20,29	20,40	20,45	20,41	20,46	20,47	20,52	20,46	20,51	20,46	20,48	20,43	20,38	20,35	20,41	20,47	20,52	20,46	20,49	20,45	20,38	20,46	20,38	20,44	20,52	20,41	20,38	20,38	20,41	20,52	20,60	20,51	20,40	20,41	20,52	20,50	20,54	20,51	20,49	20,46	20,43	20,48	20,49	20,43	20,51	20,47	20,44	20,38	20,38	20,38	20,43	20,55	20,54	20,46	20,43	20,52	20,54	20,50	20,51	20,55	20,50	20,49	20,45	20,42	20,52	20,51	20,48	20,48	20,54	20,52	20,54	20,58	20,55	20,51	20,54	20,51	20,54	20,62	20,54	20,58	20,54	20,48	20,57	20,56	20,54	20,61	20,59	20,53	20,55	20,52	20,53	20,48	20,49	20,52	20,53	20,58	20,58	20,49	20,54	20,53	20,50	20,50	20,49	20,51	20,49	20,50	20,43	20,49	20,53	20,56	20,53	20,47	20,50	20,55	20,59	20,61	20,62	20,65	20,65	20,65	20,70	20,62	20,60	20,67	20,66	20,63	20,59	20,59	20,71	20,74	20,68	20,74	20,76	20,84	20,89	20,91	20,92	20,99	20,98	21,10	21,15	21,23	21,27	21,31	21,36	21,51	21,64	21,87	22,03	22,36	22,60	22,68	22,76	22,74	22,72	22,61	22,43	22,16	22,15	22,57	22,81	22,90	22,96	23,08	23,07	23,10	23,11	23,18	23,23	23,23	23,28	23,33	23,39	23,35	23,43	23,53	23,52	23,53	23,64	23,65	23,70	23,81	23,85	23,79	23,85	23,90	23,85	23,93	23,93	23,90	24,01	24,05	24,14	24,13	24,05	24,17	24,23	24,17	24,20	24,25	24,22	24,34	24,29	24,27	24,27	24,19	24,25	24,33	24,33	24,39	24,38	24,40	24,37	24,32	24,40	24,46	24,41	24,42	24,45	24,44	24,42	24,48	24,46	24,49	24,51	24,42	24,39	24,40	24,49	24,46	24,48	24,43	24,51	24,53	24,43	24,44	24,52	24,56	24,60	24,55	24,49	24,47	24,51	24,46	24,49	24,51	24,49	24,49	24,56	24,54	24,53	24,52	24,55	24,56	24,48	24,48	24,50	24,51	24,56	24,57	24,62	24,67	24,59	24,60	24,67	24,61	24,54	24,53	24,61	24,72	24,67	24,56	24,57	24,56	24,58	24,60	24,62	24,64	24,69	24,61	24,54	24,56	24,63	24,65	24,61	24,63	24,64	24,69	24,67	24,65	24,71	24,67	24,61	24,68	24,68	24,58	24,64	24,66	24,64	24,60	24,56	24,56	24,62	24,62	24,58	24,60	24,60	24,63	24,63	24,64	24,58	24,58	24,58	24,51	24,49	24,51	24,50	24,48	24,50	24,52	24,41	24,48	24,48	24,32	24,36	24,37	24,28	24,28	24,30	24,31	24,29	24,24	24,24	24,20	24,18	24,05	23,99	24,03	24,02	24,03	23,89	23,79	23,78	23,81	23,76	23,67	23,57	23,64	23,55	23,54	23,47	23,31	23,32	23,33	23,21	23,20	23,17	23,07	23,09	23,02	22,97	22,91	22,83	22,79	22,79	22,70	22,46	22,26	22,18	22,43	22,56	22,60	22,57	22,54	22,51	22,41	22,19	21,80	21,56	21,41	21,33	21,22	21,17	21,16	21,05	20,96	20,91	20,93	20,90	20,92	21,00	21,04	21,04	21,04	21,01	21,09	21,05	20,90	20,84	20,75	20,76	20,82	20,69	20,63	20,60	20,58	20,54	20,67	20,68	20,58	20,57	20,64	20,65	20,59	20,59	20,58	20,64	20,57	20,49	20,53	20,51	20,50	20,55	20,50	20,51	20,49	20,58	20,57	20,53	20,58	20,55	20,49	20,52	20,53	20,54	20,55	20,56	20,54	20,60	20,58	20,55	20,46	20,49	20,55	20,49	20,49	20,51	20,43	20,48	20,49	20,58	20,50	20,47	20,49	20,51	20,44	20,42	20,49	20,51	20,49	20,52	20,42	20,38	20,46	20,51	20,49	20,44	20,41	20,47	20,44	20,52	20,56	20,46	20,42	20,48	20,46	20,44	20,51	20,46	20,34	20,38	20,41	20,41	20,34	20,39	20,50	20,54	20,52	20,52	20,54	20,46	20,44	20,47	20,44	20,49	20,36	20,41	20,39	20,37	20,42	20,42	20,47	20,39	20,35	20,33	20,42	20,41	20,43	20,38	20,27	20,35	20,43	20,42	20,38	20,44	20,44	20,47	20,42	20,40	20,42	20,26	20,33	20,42	20,33	20,40	20,41	20,40	20,42	20,37	20,34	20,40	20,46	20,45	20,42	20,30	20,36	20,38	20,44	20,45	20,42	20,41	20,35	20,46	20,44	20,42	20,48	20,41	20,40	20,40	20,39	20,38	20,45	20,41	20,39	20,49	20,43	20,42	20,45	20,46	20,40	20,43	20,43	20,34	20,33	20,38	20,49	20,37	20,38	20,41	20,42	20,47	20,33	20,28	20,39	20,44	20,41	20,40	20,41	20,44	20,37	20,49	20,34	20,35	20,35	
20,39	20,42	20,42	20,33	20,35	20,34	20,42	20,47	20,40	20,27	20,34	20,40	20,44	20,40	20,39	20,45	20,38	20,36	20,34	20,37	20,41	20,40	20,49	20,47	20,45	20,46	20,45	20,33	20,33	20,40	20,42	20,43	20,45	20,43	20,35	20,30	20,35	20,36	20,39	20,40	20,33	20,42	20,41	20,42	20,43	20,35	20,33	20,43	20,41	20,38	20,43	20,40	20,30	20,38	20,41	20,48	20,44	20,48	20,49	20,40	20,44	20,50	20,48	20,42	20,33	20,43	20,52	20,43	20,39	20,46	20,36	20,37	20,49	20,46	20,52	20,51	20,43	20,43	20,44	20,42	20,57	20,51	20,44	20,38	20,42	20,49	20,57	20,55	20,42	20,43	20,48	20,45	20,47	20,46	20,51	20,52	20,52	20,53	20,53	20,46	20,45	20,47	20,53	20,50	20,44	20,39	20,40	20,46	20,52	20,52	20,47	20,44	20,51	20,55	20,53	20,53	20,47	20,52	20,45	20,40	20,47	20,55	20,56	20,55	20,62	20,58	20,51	20,53	20,52	20,49	20,46	20,42	20,48	20,56	20,60	20,55	20,53	20,48	20,57	20,59	20,60	20,62	20,63	20,61	20,61	20,56	20,50	20,53	20,54	20,49	20,54	20,57	20,61	20,63	20,57	20,57	20,58	20,55	20,56	20,53	20,51	20,52	20,47	20,56	20,59	20,50	20,50	20,51	20,53	20,56	20,65	20,70	20,64	20,69	20,68	20,53	20,62	20,67	20,66	20,63	20,61	20,67	20,67	20,60	20,72	20,81	20,77	20,75	20,79	20,91	20,95	20,97	21,08	21,05	21,10	21,24	21,30	21,28	21,28	21,37	21,50	21,58	21,70	21,92	22,06	22,31	22,62	22,76	22,78	22,75	22,74	22,76	22,62	22,35	22,03	22,27	22,76	22,84	22,96	23,09	23,11	23,14	23,20	23,16	23,23	23,28	23,31	23,34	23,45	23,45	23,46	23,58	23,55	23,60	23,70	23,69	23,70	23,79	23,83	23,81	23,86	23,95	23,96	23,97	23,97	23,98	24,04	24,16	24,21	24,24	24,18	24,20	24,25	24,23	24,21	24,31	24,34	24,41	24,37	24,31	24,29	24,23	24,38	24,38	24,36	24,42	24,44	24,44	24,42	24,42	24,43	24,49	24,47	24,50	24,51	24,54	24,53	24,52	24,49	24,54	24,57	24,58	24,57	24,54	24,52	24,51	24,56	24,55	24,60	24,62	24,58	24,55	24,58	24,60	24,70	24,66	24,61	24,58	24,55	24,63	24,63	24,63	24,62	24,60	24,59	24,56	24,58	24,64	24,60	24,61	24,60	24,54	24,56	24,62	24,66	24,62	24,60	24,69	24,65	24,62	24,71	24,69	24,62	24,63	24,65	24,71	24,69	24,63	24,64	24,64	24,60	24,62	24,65	24,69	24,70	24,74	24,70	24,64	24,67	24,76	24,71	24,64	24,70	24,72	24,71	24,76	24,79	24,78	24,70	24,83	24,93	24,78	24,71	24,68	24,62	24,68	24,68	24,76	24,72	24,70	24,73	24,74	24,72	24,65	24,66	24,68	24,63	24,56	24,64	24,64	24,54	24,56	24,50	24,51	24,56	24,54	24,53	24,56	24,52	24,36	24,38	24,44	24,40	24,34	24,33	24,36	24,33	24,26	24,29	24,26	24,17	24,10	24,11	24,07	24,02	24,06	23,97	23,80	23,81	23,80	23,85	23,71	23,66	23,65	23,55	23,58	23,62	23,40	23,34	23,40	23,40	23,32	23,19	23,18	23,11	23,08	23,07	23,02	22,94	22,81	22,74	22,61	22,35	22,13	22,31	22,54	22,64	22,61	22,61	22,63	22,54	22,42	22,22	21,82	21,51	21,41	21,32	21,26	21,16	21,12	21,05	21,00	21,05	20,99	20,92	20,91	21,03	21,15	21,08	21,09	21,09	21,08	21,02	20,92	20,82	20,80	20,82	20,81	20,76	20,66	20,52	20,57	20,58	20,59	20,65	20,60	20,59	20,66	20,65	20,60	20,61	20,60	20,63	20,57	20,51	20,60	20,67	20,54	20,59	20,61	20,55	20,57	20,54	20,59	20,55	20,52	20,53	20,47	20,54	20,54	20,50	20,47	20,43	20,49	20,49	20,56	20,58	20,48	20,48	20,56	20,54	20,49	20,45	20,45	20,49	20,46	20,49	20,51	20,53	20,54	20,58	20,51	20,48	20,49	20,46	20,46	20,45	20,43	20,45	20,55	20,54	20,49	20,39	20,43	20,44	20,41	20,39	20,53	20,42	20,42	20,44	20,42	20,51	20,49	20,44	20,34	20,36	20,36	20,40	20,44	20,38	20,48	20,46	20,50	20,57	20,53	20,49	20,43	20,48	20,44	20,45	20,41	20,42	20,46	20,43	20,39	20,44	20,43	20,44	20,41	20,36	20,36	20,44	20,45	20,42	20,34	20,28	20,33	20,36	20,41	20,43	20,47	20,44	20,42	20,34	20,38	20,38	20,39	20,37	20,41	20,39	20,40	20,43	20,48	20,51	20,43	20,46	20,49	20,45	20,38	20,41	20,43	20,39	20,44	20,43	20,44	20,47	20,43	20,42	20,46	20,33	20,47	20,46	20,37	20,39	20,40	20,40	20,46	20,39	20,34	20,46	20,52	20,39	20,36	20,45	20,44	20,37	20,43	20,32	20,32	20,38	20,42	20,45	20,44	20,40	20,34	20,41	20,34	20,30	20,34	20,30	20,42	20,36	20,36	20,38	20,31	20,43	20,35	20,38	20,45	
20,38	20,35	20,35	20,40	20,36	20,35	20,27	20,33	20,31	20,39	20,34	20,30	20,26	20,34	20,39	20,41	20,32	20,32	20,24	20,31	20,36	20,48	20,50	20,46	20,39	20,40	20,47	20,40	20,31	20,32	20,47	20,52	20,43	20,38	20,40	20,32	20,37	20,42	20,48	20,43	20,35	20,38	20,33	20,35	20,44	20,36	20,27	20,32	20,41	20,42	20,43	20,37	20,29	20,34	20,36	20,39	20,42	20,51	20,49	20,47	20,40	20,45	20,43	20,42	20,34	20,33	20,47	20,45	20,39	20,45	20,37	20,47	20,49	20,49	20,49	20,47	20,35	20,35	20,48	20,43	20,46	20,53	20,46	20,44	20,44	20,46	20,48	20,48	20,45	20,41	20,40	20,40	20,49	20,56	20,51	20,44	20,50	20,47	20,44	20,49	20,36	20,44	20,57	20,58	20,52	20,44	20,43	20,43	20,54	20,58	20,52	20,49	20,50	20,49	20,54	20,46	20,46	20,48	20,48	20,41	20,55	20,51	20,54	20,57	20,56	20,62	20,57	20,52	20,48	20,51	20,45	20,49	20,46	20,48	20,57	20,57	20,43	20,44	20,49	20,54	20,55	20,55	20,53	20,61	20,58	20,54	20,54	20,51	20,59	20,45	20,47	20,53	20,58	20,64	20,56	20,52	20,53	20,59	20,60	20,61	20,56	20,62	20,60	20,60	20,64	20,54	20,54	20,58	20,58	20,57	20,61	20,65	20,64	20,68	20,67	20,62	20,64	20,65	20,71	20,67	20,62	20,67	20,66	20,61	20,67	20,80	20,80	20,81	20,84	20,91	20,94	21,01	21,16	21,13	21,23	21,28	21,34	21,29	21,36	21,48	21,58	21,68	21,76	21,93	22,03	22,26	22,60	22,77	22,75	22,70	22,73	22,76	22,70	22,51	22,23	22,22	22,59	22,87	23,04	23,10	23,10	23,13	23,22	23,21	23,25	23,31	23,29	23,44	23,53	23,60	23,62	23,57	23,55	23,60	23,73	23,79	23,80	23,83	23,92	23,84	23,93	23,96	24,02	24,07	24,01	24,04	24,10	24,20	24,27	24,27	24,23	24,26	24,28	24,31	24,30	24,40	24,45	24,42	24,42	24,37	24,39	24,40	24,48	24,47	24,43	24,41	24,49	24,44	24,47	24,54	24,56	24,56	24,55	24,57	24,55	24,51	24,56	24,62	24,55	24,51	24,59	24,65	24,65	24,67	24,67	24,59	24,60	24,62	24,67	24,68	24,68	24,69	24,71	24,68	24,68	24,69	24,62	24,68	24,59	24,61	24,67	24,60	24,68	24,71	24,70	24,65	24,60	24,66	24,61	24,58	24,68	24,74	24,67	24,60	24,70	24,69	24,69	24,79	24,75	24,73	24,74	24,70	24,71	24,71	24,77	24,77	24,69	24,69	24,68	24,73	24,70	24,60	24,66	24,74	24,73	24,79	24,78	24,77	24,75	24,83	24,75	24,76	24,75	24,74	24,72	24,71	24,79	24,77	24,74	24,80	24,94	24,92	24,84	24,74	24,68	24,70	24,72	24,80	24,77	24,74	24,78	24,83	24,81	24,76	24,75	24,78	24,76	24,67	24,65	24,71	24,65	24,68	24,62	24,59	24,66	24,59	24,51	24,58	24,58	24,48	24,46	24,44	24,49	24,47	24,47	24,51	24,39	24,26	24,33	24,34	24,17	24,16	24,27	24,19	24,05	24,05	24,01	23,89	23,85	23,90	23,91	23,76	23,73	23,68	23,59	23,63	23,64	23,47	23,45	23,48	23,45	23,38	23,30	23,24	23,24	23,13	23,11	23,07	22,98	22,86	22,71	22,47	22,18	22,16	22,48	22,61	22,64	22,61	22,61	22,66	22,63	22,39	22,18	21,85	21,52	21,41	21,32	21,17	21,19	21,05	20,99	21,05	21,03	21,07	20,95	20,96	21,01	21,14	21,13	21,03	21,11	21,15	20,96	20,88	20,82	20,75	20,80	20,82	20,74	20,68	20,61	20,57	20,59	20,63	20,55	20,60	20,66	20,68	20,61	20,57	20,57	20,58	20,61	20,53	20,57	20,60	20,64	20,57	20,57	20,64	20,60	20,61	20,55	20,50	20,54	20,51	20,54	20,52	20,51	20,45	20,40	20,52	20,43	20,43	20,40	20,56	20,59	20,49	20,43	20,53	20,56	20,50	20,48	20,53	20,58	20,54	20,48	20,44	20,51	20,57	20,57	20,47	20,48	20,53	20,48	20,53	20,50	20,47	20,45	20,53	20,55	20,50	20,46	20,43	20,50	20,46	20,38	20,48	20,52	20,45	20,45	20,45	20,48	20,46	20,40	20,34	20,37	20,44	20,43	20,42	20,41	20,41	20,48	20,50	20,53	20,47	20,45	20,48	20,49	20,47	20,46	20,44	20,52	20,52	20,47	20,45	20,37	20,47	20,45	20,39	20,36	20,36	20,37	20,49	20,38	20,29	20,32	20,39	20,38	20,40	20,48	20,55	20,51	20,35	20,40	20,43	20,46	20,49	20,44	20,40	20,44	20,38	20,40	20,40	20,48	20,43	20,37	20,40	20,39	20,47	20,38	20,43	20,34	20,44	20,41	20,43	20,41	20,38	20,45	20,40	20,43	20,43	20,47	20,41	20,46	20,46	20,47	20,42	20,36	20,36	20,41	20,46	20,37	20,30	20,35	20,38	20,26	20,38	20,40	20,35	20,34	20,33	20,40	20,51	20,43	20,30	20,34	20,36	20,32	20,30	20,28	20,33	20,40	20,35	20,38	20,33	20,36	20,37	20,37	20,42	
20,32	20,23	20,27	20,36	20,32	20,37	20,39	20,35	20,38	20,44	20,37	20,33	20,33	20,39	20,42	20,42	20,34	20,34	20,36	20,38	20,37	20,46	20,52	20,37	20,40	20,43	20,44	20,40	20,38	20,43	20,41	20,37	20,41	20,42	20,46	20,39	20,37	20,47	20,53	20,46	20,41	20,46	20,47	20,38	20,43	20,38	20,37	20,35	20,35	20,50	20,51	20,29	20,28	20,41	20,48	20,43	20,44	20,46	20,49	20,54	20,45	20,43	20,46	20,42	20,35	20,38	20,46	20,44	20,40	20,45	20,44	20,57	20,53	20,48	20,51	20,46	20,40	20,35	20,44	20,45	20,45	20,47	20,41	20,42	20,48	20,46	20,38	20,42	20,51	20,41	20,42	20,47	20,52	20,53	20,54	20,46	20,44	20,43	20,42	20,38	20,45	20,46	20,59	20,55	20,53	20,43	20,40	20,44	20,51	20,54	20,48	20,48	20,53	20,52	20,52	20,49	20,51	20,54	20,50	20,41	20,51	20,59	20,49	20,49	20,51	20,56	20,61	20,44	20,47	20,52	20,53	20,59	20,52	20,52	20,61	20,59	20,47	20,54	20,55	20,53	20,59	20,52	20,53	20,66	20,59	20,56	20,61	20,55	20,53	20,52	20,47	20,54	20,52	20,56	20,61	20,55	20,53	20,54	20,63	20,56	20,54	20,61	20,59	20,60	20,58	20,57	20,55	20,64	20,58	20,56	20,62	20,66	20,63	20,64	20,63	20,56	20,62	20,64	20,67	20,67	20,62	20,68	20,67	20,60	20,72	20,82	20,85	20,88	20,97	20,99	20,98	20,99	21,15	21,26	21,37	21,34	21,34	21,36	21,41	21,54	21,59	21,63	21,77	21,95	22,11	22,37	22,67	22,82	22,81	22,82	22,87	22,85	22,82	22,74	22,54	22,27	22,36	22,73	23,01	23,15	23,12	23,21	23,21	23,29	23,33	23,30	23,38	23,44	23,56	23,62	23,60	23,59	23,62	23,71	23,80	23,88	23,90	23,89	23,94	23,91	23,92	24,03	24,06	24,07	24,10	24,17	24,19	24,26	24,35	24,28	24,28	24,30	24,33	24,37	24,33	24,39	24,46	24,47	24,53	24,49	24,50	24,52	24,60	24,57	24,51	24,49	24,54	24,48	24,45	24,56	24,68	24,71	24,63	24,57	24,61	24,65	24,62	24,68	24,64	24,53	24,60	24,69	24,65	24,66	24,74	24,76	24,67	24,71	24,75	24,70	24,68	24,74	24,76	24,80	24,77	24,76	24,66	24,65	24,64	24,61	24,67	24,73	24,72	24,80	24,79	24,77	24,68	24,67	24,68	24,70	24,68	24,78	24,78	24,66	24,75	24,75	24,77	24,86	24,85	24,81	24,83	24,77	24,74	24,81	24,83	24,83	24,75	24,76	24,80	24,84	24,81	24,76	24,80	24,89	24,84	24,83	24,90	24,84	24,86	24,79	24,75	24,85	24,82	24,80	24,82	24,86	24,87	24,84	24,88	24,87	24,88	24,90	24,83	24,84	24,81	24,78	24,75	24,83	24,83	24,85	24,86	24,88	24,85	24,77	24,77	24,90	24,85	24,77	24,76	24,78	24,73	24,74	24,76	24,79	24,75	24,67	24,62	24,56	24,58	24,57	24,53	24,53	24,56	24,63	24,57	24,49	24,50	24,36	24,37	24,44	24,41	24,27	24,31	24,25	24,16	24,12	24,04	23,98	23,98	23,93	23,85	23,82	23,76	23,73	23,63	23,70	23,64	23,58	23,51	23,55	23,46	23,38	23,31	23,24	23,28	23,22	23,19	23,09	22,99	22,86	22,61	22,31	22,22	22,39	22,63	22,75	22,74	22,71	22,68	22,73	22,65	22,47	22,20	21,90	21,62	21,47	21,37	21,23	21,14	21,15	21,09	21,07	21,09	21,09	20,97	20,99	21,03	21,05	21,05	21,06	21,13	21,17	20,97	20,89	20,91	20,76	20,78	20,86	20,80	20,69	20,68	20,62	20,63	20,61	20,59	20,55	20,60	20,70	20,65	20,60	20,54	20,54	20,61	20,55	20,60	20,63	20,53	20,55	20,56	20,59	20,54	20,53	20,57	20,55	20,56	20,62	20,50	20,47	20,50	20,48	20,43	20,52	20,47	20,45	20,51	20,54	20,52	20,46	20,44	20,51	20,48	20,45	20,53	20,49	20,57	20,59	20,55	20,46	20,45	20,52	20,52	20,43	20,48	20,52	20,52	20,46	20,51	20,50	20,46	20,52	20,48	20,47	20,46	20,45	20,43	20,43	20,42	20,41	20,51	20,50	20,42	20,42	20,43	20,43	20,41	20,40	20,38	20,38	20,51	20,40	20,43	20,47	20,42	20,42	20,43	20,44	20,39	20,47	20,53	20,50	20,39	20,37	20,45	20,41	20,40	20,41	20,36	20,43	20,42	20,43	20,40	20,38	20,46	20,47	20,44	20,35	20,28	20,40	20,43	20,44	20,48	20,44	20,43	20,41	20,40	20,46	20,50	20,43	20,46	20,40	20,39	20,41	20,41	20,39	20,41	20,43	20,43	20,46	20,42	20,44	20,38	20,37	20,32	20,37	20,45	20,43	20,35	20,42	20,41	20,44	20,44	20,40	20,40	20,45	20,39	20,43	20,36	20,43	20,37	20,33	20,44	20,41	20,36	20,36	20,34	20,33	20,27	20,39	20,45	20,49	20,41	20,33	20,44	20,51	20,50	20,36	20,42	20,44	20,40	20,38	20,23	20,29	20,34	20,43	20,29	20,32	20,36	20,35	20,37	20,37	
20,46	20,29	20,34	20,37	20,36	20,34	20,39	20,40	20,30	20,39	20,35	20,31	20,35	20,40	20,37	20,38	20,35	20,31	20,32	20,46	20,44	20,37	20,36	20,38	20,44	20,33	20,36	20,41	20,36	20,41	20,43	20,33	20,36	20,42	20,40	20,36	20,34	20,42	20,43	20,47	20,36	20,40	20,36	20,34	20,39	20,31	20,35	20,41	20,38	20,39	20,46	20,40	20,34	20,38	20,51	20,44	20,42	20,45	20,53	20,54	20,44	20,45	20,42	20,42	20,29	20,35	20,46	20,43	20,52	20,50	20,40	20,58	20,49	20,50	20,56	20,43	20,33	20,41	20,44	20,49	20,53	20,51	20,47	20,50	20,49	20,46	20,46	20,51	20,49	20,41	20,46	20,43	20,49	20,50	20,48	20,50	20,43	20,45	20,45	20,39	20,43	20,44	20,42	20,46	20,54	20,47	20,44	20,48	20,55	20,53	20,50	20,49	20,45	20,56	20,61	20,54	20,42	20,42	20,46	20,52	20,49	20,53	20,50	20,49	20,55	20,56	20,55	20,44	20,43	20,49	20,53	20,47	20,53	20,55	20,61	20,63	20,48	20,46	20,54	20,53	20,57	20,61	20,55	20,64	20,65	20,66	20,64	20,52	20,49	20,53	20,56	20,53	20,44	20,42	20,57	20,55	20,62	20,60	20,55	20,50	20,53	20,58	20,61	20,58	20,58	20,59	20,56	20,53	20,51	20,54	20,69	20,68	20,65	20,61	20,61	20,61	20,57	20,67	20,70	20,63	20,57	20,61	20,59	20,60	20,71	20,89	20,96	20,95	21,02	21,07	21,05	21,06	21,16	21,25	21,38	21,44	21,36	21,39	21,56	21,54	21,62	21,74	21,82	21,99	22,23	22,47	22,74	22,80	22,80	22,88	22,86	22,94	22,91	22,82	22,78	22,56	22,25	22,39	22,81	23,13	23,19	23,18	23,23	23,28	23,31	23,33	23,43	23,50	23,56	23,64	23,62	23,60	23,69	23,73	23,81	23,86	23,93	23,97	23,98	23,96	23,95	24,06	24,04	24,15	24,22	24,31	24,25	24,34	24,35	24,31	24,35	24,34	24,38	24,44	24,40	24,44	24,48	24,54	24,58	24,57	24,53	24,52	24,62	24,65	24,56	24,59	24,62	24,63	24,62	24,58	24,63	24,70	24,72	24,65	24,63	24,77	24,76	24,74	24,65	24,70	24,69	24,77	24,73	24,72	24,81	24,87	24,78	24,84	24,81	24,82	24,76	24,77	24,77	24,76	24,76	24,79	24,76	24,68	24,71	24,75	24,82	24,83	24,83	24,87	24,85	24,82	24,81	24,84	24,84	24,81	24,84	24,92	24,91	24,86	24,85	24,87	24,86	24,89	24,82	24,81	24,90	24,85	24,83	24,81	24,84	24,84	24,84	24,82	24,83	24,85	24,81	24,83	24,94	24,98	24,93	24,85	24,89	24,87	24,88	24,85	24,86	24,83	24,91	24,92	24,89	24,95	25,01	25,01	24,95	24,94	24,89	24,90	24,87	24,89	24,95	24,91	24,89	24,92	24,91	24,91	24,87	24,91	24,90	24,84	24,80	24,87	24,80	24,80	24,86	24,78	24,73	24,78	24,79	24,81	24,89	24,81	24,72	24,70	24,63	24,53	24,60	24,57	24,58	24,63	24,56	24,51	24,57	24,50	24,41	24,47	24,47	24,41	24,33	24,28	24,21	24,20	24,15	24,10	24,06	24,03	23,91	23,80	23,77	23,77	23,75	23,72	23,64	23,59	23,56	23,59	23,50	23,46	23,45	23,32	23,29	23,31	23,24	23,15	22,97	22,79	22,51	22,34	22,45	22,64	22,74	22,78	22,79	22,82	22,77	22,76	22,76	22,58	22,34	21,91	21,62	21,52	21,46	21,32	21,28	21,27	21,21	21,12	21,14	21,16	21,10	20,99	21,02	21,05	21,08	21,05	21,09	21,16	20,94	21,02	20,98	20,86	20,81	20,88	20,81	20,66	20,61	20,63	20,68	20,66	20,59	20,62	20,56	20,62	20,62	20,59	20,57	20,55	20,59	20,56	20,51	20,55	20,54	20,52	20,59	20,51	20,49	20,48	20,48	20,52	20,54	20,52	20,53	20,50	20,42	20,43	20,38	20,45	20,54	20,43	20,51	20,60	20,49	20,47	20,45	20,38	20,42	20,42	20,49	20,43	20,54	20,48	20,46	20,46	20,49	20,52	20,46	20,49	20,45	20,51	20,48	20,47	20,47	20,38	20,40	20,43	20,43	20,42	20,38	20,42	20,45	20,37	20,43	20,50	20,48	20,46	20,39	20,33	20,45	20,49	20,42	20,40	20,45	20,39	20,41	20,31	20,32	20,48	20,41	20,35	20,39	20,44	20,37	20,37	20,46	20,47	20,47	20,38	20,45	20,36	20,34	20,37	20,43	20,43	20,40	20,39	20,45	20,35	20,44	20,49	20,47	20,44	20,38	20,35	20,38	20,44	20,48	20,44	20,43	20,50	20,47	20,44	20,50	20,48	20,41	20,43	20,38	20,34	20,34	20,41	20,43	20,46	20,49	20,47	20,48	20,48	20,43	20,43	20,46	20,40	20,41	20,44	20,36	20,34	20,42	20,49	20,33	20,30	20,35	20,44	20,34	20,38	20,39	20,40	20,40	20,40	20,51	20,42	20,37	20,36	20,41	20,31	20,32	20,31	20,39	20,46	20,40	20,32	20,40	20,43	20,39	20,39	20,39	20,47	20,48	20,35	20,28	20,34	20,35	20,34	20,40	20,36	20,42	20,43	20,39	20,37	
20,40	20,37	20,33	20,36	20,40	20,33	20,37	20,39	20,33	20,30	20,32	20,31	20,29	20,36	20,29	20,34	20,34	20,36	20,39	20,44	20,48	20,47	20,42	20,42	20,47	20,38	20,34	20,35	20,30	20,39	20,41	20,36	20,35	20,40	20,41	20,40	20,32	20,33	20,39	20,50	20,45	20,43	20,40	20,34	20,30	20,33	20,34	20,42	20,44	20,39	20,43	20,39	20,32	20,33	20,42	20,45	20,41	20,47	20,51	20,50	20,43	20,44	20,47	20,41	20,43	20,35	20,49	20,37	20,43	20,52	20,40	20,48	20,53	20,43	20,45	20,43	20,41	20,33	20,43	20,50	20,61	20,47	20,38	20,42	20,51	20,48	20,47	20,50	20,51	20,46	20,45	20,39	20,45	20,54	20,51	20,44	20,41	20,45	20,43	20,43	20,50	20,44	20,44	20,46	20,54	20,51	20,51	20,52	20,62	20,59	20,53	20,49	20,47	20,54	20,55	20,63	20,47	20,37	20,46	20,46	20,58	20,54	20,46	20,53	20,56	20,56	20,54	20,52	20,46	20,50	20,53	20,51	20,48	20,51	20,52	20,63	20,54	20,49	20,49	20,51	20,53	20,48	20,49	20,56	20,60	20,59	20,52	20,50	20,53	20,60	20,60	20,58	20,45	20,44	20,53	20,51	20,52	20,61	20,59	20,54	20,54	20,62	20,57	20,64	20,63	20,60	20,68	20,63	20,54	20,55	20,63	20,71	20,73	20,68	20,64	20,65	20,63	20,72	20,74	20,71	20,56	20,61	20,68	20,68	20,75	20,87	20,99	21,06	21,11	21,21	21,24	21,21	21,32	21,33	21,38	21,54	21,49	21,41	21,59	21,65	21,74	21,79	21,92	22,01	22,19	22,45	22,74	22,85	22,91	22,92	22,91	22,91	22,94	22,91	22,92	22,81	22,45	22,27	22,64	23,03	23,23	23,19	23,26	23,28	23,35	23,44	23,51	23,58	23,62	23,66	23,70	23,74	23,73	23,77	23,84	23,95	23,97	24,01	24,04	24,03	24,08	24,19	24,11	24,19	24,31	24,35	24,34	24,33	24,36	24,37	24,45	24,41	24,45	24,51	24,47	24,53	24,58	24,58	24,59	24,55	24,61	24,59	24,63	24,65	24,68	24,62	24,67	24,74	24,75	24,70	24,73	24,80	24,82	24,89	24,76	24,83	24,89	24,84	24,77	24,76	24,80	24,80	24,83	24,78	24,83	24,83	24,82	24,86	24,83	24,94	24,93	24,90	24,89	24,84	24,77	24,81	24,80	24,81	24,87	24,87	24,93	25,01	24,94	24,95	24,92	24,88	24,90	24,94	24,87	24,84	24,94	24,99	24,95	24,97	25,01	24,96	24,99	24,93	24,93	24,89	24,93	24,95	24,97	24,91	24,95	24,93	24,91	24,89	24,91	24,99	24,94	24,93	24,96	25,07	25,04	24,92	24,94	24,98	24,98	25,00	24,97	24,99	25,01	25,03	24,98	24,93	25,05	25,12	25,08	25,07	25,01	25,02	24,97	24,93	24,99	24,94	24,92	24,96	24,98	24,92	24,92	24,92	24,99	24,98	24,91	24,96	24,93	24,96	24,94	24,85	24,77	24,88	24,87	24,81	24,85	24,81	24,72	24,75	24,74	24,59	24,57	24,73	24,69	24,67	24,61	24,60	24,65	24,58	24,49	24,46	24,45	24,37	24,35	24,33	24,29	24,28	24,19	24,13	24,12	24,06	24,01	23,93	23,85	23,86	23,84	23,77	23,65	23,61	23,59	23,57	23,56	23,52	23,50	23,38	23,36	23,32	23,27	23,11	22,95	22,68	22,37	22,45	22,70	22,83	22,83	22,82	22,71	22,76	22,84	22,79	22,74	22,61	22,32	22,03	21,67	21,56	21,50	21,36	21,31	21,26	21,20	21,18	21,13	21,21	21,14	21,06	21,05	21,09	21,07	20,99	21,03	21,10	21,01	21,02	21,03	20,92	20,84	20,84	20,81	20,66	20,61	20,58	20,66	20,66	20,62	20,63	20,63	20,63	20,61	20,56	20,61	20,62	20,56	20,57	20,54	20,51	20,51	20,48	20,49	20,53	20,54	20,61	20,54	20,53	20,60	20,53	20,48	20,51	20,49	20,50	20,50	20,43	20,51	20,49	20,46	20,53	20,51	20,49	20,43	20,39	20,37	20,43	20,40	20,43	20,49	20,55	20,47	20,41	20,43	20,54	20,56	20,51	20,42	20,46	20,47	20,44	20,48	20,38	20,36	20,43	20,45	20,42	20,45	20,39	20,46	20,41	20,45	20,62	20,51	20,45	20,42	20,41	20,45	20,48	20,43	20,39	20,44	20,35	20,37	20,31	20,36	20,50	20,40	20,36	20,37	20,38	20,39	20,32	20,39	20,44	20,48	20,38	20,45	20,40	20,37	20,40	20,40	20,53	20,47	20,37	20,42	20,35	20,38	20,40	20,49	20,42	20,36	20,39	20,30	20,39	20,47	20,43	20,44	20,48	20,45	20,45	20,47	20,44	20,45	20,38	20,42	20,37	20,36	20,45	20,51	20,50	20,49	20,41	20,39	20,47	20,40	20,43	20,47	20,39	20,37	20,36	20,39	20,32	20,39	20,51	20,39	20,37	20,40	20,47	20,36	20,40	20,47	20,39	20,45	20,52	20,48	20,39	20,30	20,41	20,46	20,44	20,40	20,37	20,38	20,48	20,36	20,36	20,44	20,38	20,39	20,38	20,33	20,47	20,44	20,39	20,38	20,44	20,35	20,29	20,39	20,35	20,40	20,45	20,44	20,39	
20,43	20,42	20,37	20,30	20,36	20,35	20,41	20,40	20,32	20,38	20,40	20,34	20,35	20,30	20,33	20,31	20,34	20,44	20,42	20,39	20,41	20,52	20,47	20,34	20,36	20,32	20,35	20,36	20,39	20,45	20,36	20,39	20,28	20,33	20,42	20,42	20,37	20,35	20,36	20,44	20,47	20,35	20,43	20,51	20,46	20,35	20,41	20,47	20,50	20,47	20,44	20,40	20,34	20,38	20,42	20,51	20,46	20,54	20,50	20,46	20,44	20,49	20,46	20,52	20,46	20,37	20,44	20,35	20,34	20,52	20,47	20,51	20,61	20,58	20,50	20,45	20,44	20,45	20,37	20,47	20,55	20,51	20,32	20,29	20,49	20,56	20,48	20,50	20,51	20,46	20,50	20,45	20,48	20,52	20,41	20,43	20,49	20,48	20,47	20,51	20,46	20,54	20,48	20,43	20,44	20,47	20,46	20,50	20,42	20,54	20,57	20,42	20,44	20,50	20,53	20,55	20,54	20,44	20,56	20,52	20,54	20,56	20,47	20,52	20,54	20,42	20,54	20,57	20,50	20,46	20,56	20,54	20,40	20,44	20,44	20,57	20,58	20,52	20,61	20,58	20,54	20,53	20,60	20,62	20,60	20,57	20,56	20,55	20,54	20,57	20,62	20,59	20,56	20,51	20,55	20,63	20,66	20,60	20,72	20,64	20,52	20,56	20,60	20,67	20,69	20,70	20,71	20,72	20,71	20,66	20,65	20,64	20,80	20,78	20,75	20,71	20,74	20,73	20,69	20,71	20,71	20,68	20,78	20,78	20,81	20,92	20,99	21,14	21,22	21,31	21,30	21,33	21,43	21,41	21,41	21,57	21,72	21,65	21,68	21,71	21,79	21,90	21,99	22,12	22,24	22,50	22,79	22,86	22,92	22,98	22,98	23,01	23,01	22,99	23,07	23,01	22,80	22,39	22,43	22,89	23,22	23,34	23,38	23,38	23,38	23,45	23,57	23,69	23,72	23,77	23,83	23,80	23,83	23,86	23,92	23,96	24,03	24,05	24,03	24,10	24,17	24,22	24,28	24,31	24,30	24,41	24,35	24,34	24,44	24,45	24,55	24,49	24,48	24,49	24,56	24,68	24,68	24,63	24,65	24,64	24,72	24,70	24,72	24,70	24,67	24,68	24,68	24,80	24,77	24,80	24,91	24,93	24,89	24,95	24,89	24,89	24,97	24,91	24,89	24,86	24,85	24,90	24,88	24,85	24,88	24,95	24,91	24,85	24,88	25,00	25,02	25,01	24,94	24,99	24,88	24,93	24,94	24,94	24,92	24,93	24,95	25,05	25,01	24,97	24,94	24,98	24,91	24,92	24,96	24,95	24,96	25,03	25,04	24,98	25,08	25,02	25,08	25,04	25,02	24,98	24,95	24,98	25,04	25,02	24,97	24,97	25,01	25,03	25,00	25,07	25,03	24,98	25,01	25,09	25,05	25,00	25,07	25,07	25,05	25,08	25,09	25,12	25,09	25,10	25,07	25,05	25,03	25,11	25,09	25,17	25,13	25,09	25,09	25,09	24,97	24,92	24,98	25,08	25,10	25,07	25,05	25,08	25,11	25,04	25,01	25,03	25,03	25,03	24,92	24,89	24,86	24,94	24,92	24,96	24,90	24,86	24,80	24,86	24,83	24,77	24,80	24,75	24,73	24,70	24,68	24,73	24,71	24,65	24,59	24,56	24,51	24,44	24,43	24,38	24,37	24,32	24,23	24,23	24,17	24,05	24,06	24,01	24,03	23,97	23,89	23,85	23,71	23,66	23,66	23,61	23,63	23,57	23,44	23,35	23,34	23,36	23,35	23,17	22,94	22,60	22,35	22,64	22,97	22,95	22,90	22,89	22,80	22,79	22,84	22,85	22,83	22,69	22,34	22,00	21,64	21,50	21,53	21,43	21,34	21,27	21,22	21,19	21,22	21,27	21,22	21,12	21,11	21,10	21,08	20,99	21,00	21,09	21,01	21,05	20,97	20,90	20,85	20,83	20,78	20,70	20,66	20,62	20,71	20,67	20,56	20,57	20,63	20,60	20,58	20,58	20,56	20,57	20,56	20,52	20,54	20,61	20,61	20,54	20,58	20,59	20,56	20,61	20,65	20,59	20,50	20,52	20,58	20,52	20,56	20,54	20,58	20,52	20,47	20,47	20,50	20,50	20,47	20,47	20,47	20,52	20,49	20,54	20,44	20,47	20,54	20,56	20,57	20,47	20,40	20,46	20,50	20,57	20,48	20,42	20,46	20,48	20,39	20,30	20,42	20,44	20,39	20,47	20,55	20,49	20,45	20,47	20,52	20,60	20,53	20,43	20,44	20,44	20,48	20,38	20,35	20,38	20,38	20,40	20,36	20,31	20,42	20,55	20,41	20,39	20,40	20,40	20,49	20,45	20,48	20,50	20,39	20,37	20,51	20,47	20,41	20,45	20,42	20,59	20,47	20,40	20,45	20,46	20,35	20,42	20,39	20,42	20,43	20,43	20,38	20,34	20,35	20,39	20,42	20,45	20,40	20,48	20,44	20,36	20,36	20,35	20,36	20,41	20,43	20,43	20,50	20,51	20,45	20,44	20,37	20,41	20,33	20,37	20,39	20,34	20,41	20,44	20,36	20,39	20,43	20,51	20,42	20,43	20,47	20,43	20,39	20,35	20,48	20,44	20,34	20,43	20,46	20,38	20,33	20,40	20,40	20,44	20,39	20,35	20,44	20,41	20,32	20,39	20,44	20,41	20,38	20,44	20,34	20,38	20,43	20,42	20,36	20,43	20,38	20,30	20,36	20,37	20,38	20,47	20,36	20,30	
20,38	20,37	20,32	20,31	20,38	20,32	20,37	20,41	20,34	20,31	20,37	20,38	20,30	20,34	20,39	20,40	20,28	20,33	20,29	20,27	20,38	20,46	20,46	20,37	20,40	20,39	20,38	20,38	20,42	20,44	20,38	20,37	20,28	20,27	20,37	20,43	20,45	20,37	20,40	20,40	20,38	20,40	20,47	20,52	20,48	20,43	20,44	20,35	20,41	20,51	20,51	20,47	20,42	20,40	20,49	20,51	20,53	20,47	20,50	20,45	20,40	20,47	20,52	20,47	20,43	20,39	20,43	20,45	20,37	20,53	20,45	20,46	20,54	20,56	20,52	20,46	20,39	20,45	20,41	20,39	20,52	20,51	20,44	20,38	20,47	20,53	20,50	20,53	20,58	20,54	20,47	20,58	20,50	20,44	20,42	20,46	20,50	20,48	20,45	20,51	20,54	20,47	20,44	20,41	20,45	20,42	20,49	20,38	20,42	20,48	20,49	20,39	20,41	20,44	20,47	20,42	20,48	20,47	20,55	20,49	20,46	20,49	20,54	20,60	20,50	20,44	20,51	20,57	20,47	20,47	20,56	20,58	20,53	20,45	20,45	20,58	20,59	20,54	20,54	20,57	20,56	20,53	20,55	20,56	20,55	20,61	20,59	20,50	20,52	20,57	20,52	20,51	20,61	20,51	20,49	20,60	20,73	20,62	20,59	20,64	20,54	20,59	20,61	20,77	20,72	20,77	20,71	20,74	20,80	20,78	20,79	20,71	20,70	20,81	20,80	20,77	20,79	20,76	20,68	20,72	20,71	20,70	20,74	20,76	20,83	20,94	21,01	21,20	21,30	21,34	21,34	21,36	21,51	21,50	21,49	21,62	21,76	21,75	21,78	21,86	21,85	21,98	22,07	22,24	22,39	22,62	22,86	22,84	22,86	22,91	22,97	23,10	23,08	23,00	23,09	23,14	22,99	22,73	22,40	22,60	23,06	23,25	23,33	23,42	23,47	23,53	23,60	23,70	23,74	23,78	23,89	23,86	23,90	23,95	23,99	23,99	24,09	24,13	24,11	24,20	24,28	24,24	24,25	24,31	24,25	24,43	24,44	24,41	24,47	24,54	24,57	24,58	24,55	24,60	24,67	24,75	24,77	24,71	24,72	24,75	24,78	24,77	24,77	24,81	24,78	24,81	24,80	24,81	24,81	24,81	24,92	24,96	24,90	24,97	24,92	24,88	24,97	25,03	24,94	24,92	24,97	24,97	24,92	24,95	25,01	24,98	24,91	24,93	25,01	25,11	25,04	25,00	24,93	24,96	25,01	24,97	25,01	25,11	25,05	25,01	25,00	25,01	25,08	25,07	25,11	25,12	25,06	25,03	25,00	25,04	25,06	25,10	25,08	25,02	25,10	25,11	25,15	25,13	25,10	25,12	25,16	25,07	25,04	25,03	25,08	25,02	25,02	25,07	25,04	25,04	25,01	25,04	25,13	25,15	25,12	25,15	25,13	25,12	25,06	25,15	25,22	25,15	25,10	25,11	25,09	25,14	25,13	25,13	25,12	25,24	25,24	25,17	25,15	25,15	25,18	25,04	25,07	25,14	25,14	25,19	25,15	25,20	25,21	25,02	25,07	25,04	25,02	25,15	25,11	24,96	24,91	24,96	24,92	25,00	24,94	24,95	24,89	24,94	24,92	24,83	24,80	24,77	24,72	24,76	24,76	24,75	24,73	24,62	24,59	24,69	24,55	24,54	24,48	24,47	24,40	24,33	24,30	24,24	24,18	24,15	24,20	24,10	24,06	24,08	23,98	23,92	23,82	23,81	23,77	23,72	23,67	23,64	23,50	23,41	23,40	23,36	23,28	23,08	22,83	22,64	22,56	22,84	23,05	23,07	22,93	22,94	22,92	22,86	22,91	22,90	22,86	22,78	22,47	21,99	21,70	21,48	21,49	21,41	21,40	21,36	21,31	21,29	21,26	21,31	21,25	21,28	21,23	21,12	21,11	21,06	21,04	21,12	21,09	21,08	21,01	20,91	20,88	20,86	20,74	20,66	20,62	20,57	20,62	20,68	20,63	20,62	20,59	20,58	20,60	20,63	20,57	20,52	20,57	20,52	20,53	20,54	20,58	20,62	20,57	20,57	20,55	20,54	20,57	20,52	20,49	20,48	20,49	20,48	20,52	20,60	20,51	20,52	20,49	20,59	20,56	20,53	20,54	20,45	20,42	20,50	20,56	20,54	20,49	20,56	20,53	20,50	20,48	20,46	20,41	20,38	20,41	20,47	20,51	20,42	20,46	20,51	20,40	20,34	20,50	20,56	20,43	20,41	20,46	20,41	20,41	20,49	20,56	20,50	20,42	20,37	20,40	20,44	20,42	20,43	20,32	20,37	20,40	20,46	20,46	20,39	20,44	20,45	20,49	20,47	20,48	20,47	20,55	20,50	20,50	20,52	20,42	20,41	20,53	20,45	20,43	20,41	20,38	20,50	20,45	20,37	20,47	20,46	20,38	20,38	20,37	20,35	20,36	20,40	20,35	20,30	20,33	20,38	20,44	20,39	20,39	20,41	20,37	20,34	20,39	20,35	20,40	20,47	20,48	20,45	20,48	20,46	20,38	20,33	20,37	20,40	20,31	20,35	20,39	20,37	20,41	20,46	20,40	20,41	20,46	20,50	20,51	20,49	20,40	20,40	20,37	20,45	20,47	20,47	20,38	20,34	20,39	20,38	20,34	20,41	20,43	20,33	20,36	20,32	20,38	20,41	20,34	20,38	20,38	20,43	20,37	20,42	20,45	20,33	20,32	20,34	20,36	20,38	20,35	20,33	20,41	20,41	20,53	20,51	20,37	20,32	
20,43	20,34	20,32	20,31	20,35	20,39	20,45	20,39	20,33	20,28	20,31	20,28	20,25	20,31	20,38	20,41	20,29	20,25	20,26	20,34	20,39	20,45	20,33	20,34	20,41	20,40	20,40	20,33	20,28	20,35	20,32	20,36	20,33	20,32	20,39	20,42	20,41	20,39	20,37	20,36	20,30	20,44	20,47	20,41	20,41	20,42	20,46	20,38	20,40	20,48	20,49	20,46	20,46	20,36	20,44	20,50	20,39	20,41	20,46	20,39	20,31	20,41	20,50	20,46	20,48	20,46	20,42	20,37	20,40	20,46	20,45	20,45	20,51	20,50	20,38	20,32	20,41	20,43	20,43	20,47	20,47	20,49	20,46	20,48	20,47	20,45	20,43	20,50	20,51	20,47	20,47	20,47	20,48	20,51	20,49	20,51	20,49	20,45	20,48	20,53	20,55	20,46	20,34	20,39	20,54	20,47	20,44	20,41	20,46	20,50	20,44	20,44	20,46	20,45	20,45	20,48	20,47	20,51	20,51	20,46	20,41	20,50	20,51	20,50	20,49	20,53	20,58	20,59	20,50	20,51	20,57	20,58	20,46	20,49	20,48	20,53	20,54	20,51	20,52	20,43	20,47	20,56	20,56	20,53	20,52	20,56	20,54	20,50	20,52	20,62	20,51	20,46	20,56	20,52	20,50	20,62	20,63	20,69	20,65	20,66	20,63	20,75	20,79	20,89	20,94	20,87	20,91	20,95	20,98	21,00	21,00	20,95	20,95	20,92	20,83	20,85	20,86	20,84	20,77	20,80	20,77	20,76	20,77	20,78	20,83	21,00	21,11	21,27	21,41	21,49	21,50	21,59	21,60	21,52	21,61	21,77	21,83	21,82	21,87	21,93	22,03	22,07	22,12	22,32	22,54	22,71	22,86	22,93	22,94	22,94	22,98	23,09	23,14	23,12	23,15	23,14	23,11	22,97	22,72	22,44	22,73	23,15	23,37	23,48	23,49	23,57	23,58	23,62	23,73	23,80	23,85	23,82	23,86	23,95	24,05	24,06	24,13	24,18	24,23	24,20	24,25	24,23	24,23	24,29	24,32	24,41	24,49	24,47	24,50	24,61	24,64	24,58	24,67	24,71	24,64	24,75	24,84	24,84	24,83	24,82	24,82	24,84	24,85	24,91	24,88	24,87	24,86	24,88	24,90	24,93	24,95	25,00	24,97	25,03	24,94	24,87	25,02	25,10	25,03	24,95	24,99	25,01	24,97	25,02	25,03	24,97	24,98	25,02	25,11	25,06	25,04	25,00	25,02	25,08	25,16	25,05	25,06	25,10	25,11	25,10	25,08	25,05	25,11	25,12	25,14	25,16	25,19	25,14	25,11	25,11	25,19	25,20	25,17	25,08	25,22	25,24	25,21	25,18	25,03	25,14	25,21	25,17	25,12	25,09	25,06	25,11	25,08	25,10	25,11	25,10	25,12	25,16	25,19	25,28	25,25	25,21	25,13	25,15	25,17	25,16	25,19	25,19	25,14	25,13	25,17	25,24	25,22	25,22	25,24	25,19	25,23	25,25	25,16	25,14	25,19	25,21	25,14	25,19	25,22	25,29	25,19	25,19	25,29	25,19	25,13	25,09	25,18	25,23	25,22	25,09	25,05	25,05	25,05	25,02	25,02	25,03	24,91	24,88	24,88	24,89	24,90	24,92	24,83	24,85	24,85	24,80	24,75	24,66	24,62	24,70	24,70	24,62	24,58	24,54	24,51	24,42	24,47	24,30	24,17	24,20	24,25	24,18	24,09	24,08	24,06	23,92	23,88	23,90	23,86	23,76	23,72	23,68	23,60	23,52	23,50	23,40	23,27	22,91	22,56	22,64	22,91	23,05	23,11	23,10	23,01	23,04	22,98	22,96	22,97	22,90	22,84	22,77	22,54	22,11	21,84	21,66	21,52	21,43	21,45	21,40	21,37	21,36	21,29	21,30	21,18	21,20	21,34	21,26	21,20	21,08	21,11	21,17	21,14	21,09	21,04	21,00	21,01	20,98	20,76	20,71	20,68	20,57	20,55	20,70	20,74	20,63	20,55	20,64	20,63	20,63	20,63	20,57	20,56	20,55	20,57	20,54	20,50	20,58	20,59	20,57	20,55	20,53	20,55	20,56	20,47	20,46	20,51	20,45	20,47	20,53	20,47	20,49	20,50	20,57	20,56	20,45	20,45	20,49	20,46	20,52	20,47	20,42	20,47	20,56	20,50	20,42	20,47	20,42	20,44	20,45	20,42	20,36	20,40	20,43	20,42	20,50	20,42	20,34	20,38	20,53	20,47	20,43	20,41	20,37	20,43	20,45	20,45	20,46	20,44	20,40	20,38	20,38	20,50	20,42	20,40	20,38	20,36	20,43	20,47	20,41	20,43	20,49	20,48	20,50	20,48	20,52	20,54	20,47	20,46	20,45	20,46	20,42	20,42	20,42	20,43	20,46	20,39	20,47	20,44	20,36	20,46	20,46	20,42	20,44	20,38	20,36	20,39	20,42	20,34	20,33	20,47	20,43	20,38	20,37	20,38	20,41	20,38	20,48	20,43	20,42	20,38	20,34	20,43	20,37	20,34	20,40	20,37	20,37	20,43	20,41	20,37	20,44	20,40	20,36	20,44	20,41	20,39	20,34	20,44	20,47	20,51	20,54	20,41	20,37	20,40	20,47	20,43	20,37	20,35	20,36	20,43	20,38	20,37	20,45	20,42	20,32	20,36	20,33	20,29	20,37	20,41	20,41	20,39	20,41	20,47	20,35	20,36	20,39	20,29	20,32	20,40	20,42	20,47	20,39	20,37	20,40	20,50	20,53	20,40	20,37	
20,37	20,25	20,24	20,29	20,34	20,41	20,59	20,47	20,39	20,38	20,25	20,28	20,27	20,34	20,38	20,42	20,24	20,25	20,27	20,48	20,52	20,43	20,36	20,43	20,35	20,36	20,38	20,40	20,38	20,41	20,38	20,37	20,41	20,37	20,38	20,44	20,45	20,39	20,44	20,42	20,41	20,48	20,48	20,45	20,45	20,41	20,43	20,39	20,39	20,45	20,43	20,45	20,37	20,40	20,41	20,50	20,44	20,46	20,47	20,46	20,43	20,48	20,46	20,44	20,38	20,50	20,50	20,43	20,41	20,45	20,48	20,49	20,46	20,48	20,45	20,35	20,34	20,34	20,38	20,50	20,52	20,50	20,52	20,43	20,46	20,45	20,53	20,53	20,47	20,41	20,38	20,41	20,40	20,57	20,56	20,53	20,45	20,49	20,50	20,51	20,54	20,52	20,40	20,34	20,48	20,54	20,49	20,46	20,53	20,51	20,43	20,40	20,43	20,49	20,49	20,46	20,48	20,52	20,54	20,50	20,47	20,44	20,53	20,54	20,49	20,54	20,61	20,50	20,50	20,53	20,53	20,59	20,49	20,43	20,50	20,58	20,54	20,53	20,47	20,47	20,49	20,55	20,57	20,55	20,54	20,55	20,51	20,47	20,50	20,49	20,57	20,57	20,55	20,51	20,57	20,56	20,61	20,65	20,71	20,71	20,75	20,91	20,95	21,13	21,22	21,23	21,31	21,35	21,32	21,40	21,37	21,29	21,30	21,29	21,21	21,20	21,08	21,01	20,94	20,99	20,93	20,87	20,89	20,83	20,93	21,07	21,21	21,37	21,51	21,63	21,68	21,66	21,75	21,75	21,74	21,82	21,97	22,00	22,05	22,07	22,11	22,26	22,34	22,34	22,51	22,73	22,89	22,95	23,04	23,07	23,06	23,08	23,13	23,18	23,23	23,13	23,17	23,09	22,92	22,64	22,55	22,93	23,33	23,47	23,54	23,59	23,63	23,74	23,74	23,85	23,86	23,90	23,93	24,02	24,10	24,07	24,13	24,21	24,23	24,20	24,25	24,30	24,33	24,39	24,47	24,49	24,56	24,57	24,60	24,67	24,67	24,60	24,69	24,72	24,69	24,73	24,90	24,87	24,87	24,87	24,84	24,91	24,96	25,02	24,90	24,88	24,91	24,99	25,03	25,08	25,05	25,05	25,01	25,05	24,99	25,03	25,11	25,11	25,07	24,99	25,00	25,09	25,09	25,06	25,14	25,10	25,11	25,04	25,07	25,05	25,05	25,10	25,21	25,17	25,18	25,14	25,16	25,17	25,14	25,19	25,16	25,17	25,15	25,21	25,22	25,13	25,11	25,13	25,21	25,20	25,28	25,26	25,25	25,20	25,23	25,30	25,24	25,23	25,19	25,11	25,17	25,21	25,19	25,15	25,18	25,16	25,13	25,19	25,19	25,25	25,19	25,15	25,18	25,26	25,29	25,20	25,16	25,18	25,26	25,25	25,20	25,27	25,27	25,28	25,29	25,33	25,35	25,28	25,27	25,26	25,26	25,30	25,22	25,18	25,25	25,28	25,22	25,30	25,34	25,31	25,23	25,22	25,24	25,26	25,17	25,16	25,24	25,24	25,19	25,17	25,16	25,20	25,12	25,07	25,04	25,05	24,90	24,89	24,93	24,92	24,95	24,99	24,94	24,96	24,89	24,84	24,84	24,74	24,68	24,74	24,76	24,69	24,59	24,56	24,58	24,51	24,47	24,39	24,27	24,22	24,28	24,22	24,16	24,10	24,09	23,99	23,92	23,91	23,98	23,88	23,73	23,69	23,60	23,55	23,51	23,38	23,14	22,79	22,57	22,79	23,09	23,19	23,20	23,17	23,09	23,07	23,06	23,07	23,04	22,87	22,82	22,84	22,51	22,11	21,86	21,75	21,67	21,54	21,58	21,53	21,41	21,38	21,38	21,34	21,35	21,28	21,31	21,41	21,29	21,22	21,19	21,25	21,18	21,15	21,06	20,97	20,99	20,96	20,78	20,71	20,72	20,65	20,61	20,63	20,66	20,63	20,59	20,61	20,61	20,64	20,66	20,55	20,57	20,58	20,50	20,57	20,56	20,57	20,64	20,64	20,54	20,51	20,53	20,51	20,50	20,44	20,53	20,55	20,47	20,45	20,44	20,44	20,49	20,50	20,54	20,49	20,48	20,46	20,44	20,52	20,50	20,42	20,47	20,50	20,49	20,46	20,45	20,45	20,48	20,47	20,43	20,42	20,43	20,52	20,41	20,38	20,35	20,32	20,35	20,43	20,49	20,44	20,44	20,45	20,48	20,43	20,39	20,45	20,46	20,43	20,48	20,38	20,51	20,46	20,39	20,41	20,35	20,37	20,41	20,34	20,39	20,40	20,46	20,42	20,41	20,43	20,50	20,52	20,49	20,45	20,35	20,42	20,43	20,42	20,44	20,50	20,37	20,38	20,49	20,42	20,47	20,46	20,44	20,45	20,43	20,41	20,37	20,39	20,38	20,42	20,53	20,50	20,41	20,38	20,34	20,37	20,49	20,48	20,48	20,42	20,40	20,36	20,43	20,48	20,45	20,44	20,32	20,33	20,42	20,39	20,40	20,49	20,43	20,47	20,42	20,36	20,37	20,40	20,39	20,43	20,39	20,44	20,41	20,41	20,40	20,38	20,35	20,34	20,31	20,28	20,43	20,36	20,32	20,37	20,42	20,40	20,37	20,36	20,36	20,35	20,40	20,45	20,42	20,42	20,45	20,45	20,33	20,41	20,35	20,27	20,33	20,36	20,42	20,47	20,47	20,44	20,46	20,51	20,46	20,47	
20,45	20,27	20,17	20,31	20,39	20,33	20,41	20,50	20,34	20,33	20,26	20,24	20,32	20,31	20,30	20,36	20,35	20,31	20,28	20,34	20,49	20,54	20,48	20,47	20,36	20,27	20,33	20,32	20,38	20,43	20,39	20,45	20,46	20,40	20,43	20,48	20,36	20,32	20,44	20,51	20,45	20,56	20,48	20,44	20,49	20,37	20,44	20,51	20,43	20,43	20,48	20,41	20,41	20,43	20,51	20,52	20,47	20,43	20,44	20,43	20,42	20,51	20,54	20,50	20,44	20,48	20,51	20,42	20,42	20,43	20,47	20,55	20,51	20,54	20,46	20,36	20,35	20,35	20,38	20,44	20,45	20,47	20,47	20,51	20,44	20,41	20,46	20,51	20,44	20,46	20,44	20,36	20,41	20,53	20,47	20,49	20,43	20,48	20,54	20,53	20,51	20,54	20,49	20,43	20,46	20,46	20,42	20,45	20,52	20,51	20,48	20,49	20,41	20,43	20,41	20,52	20,47	20,42	20,50	20,46	20,48	20,49	20,51	20,53	20,48	20,50	20,58	20,55	20,52	20,48	20,49	20,53	20,46	20,49	20,58	20,57	20,58	20,54	20,52	20,51	20,60	20,57	20,52	20,51	20,52	20,53	20,52	20,50	20,55	20,48	20,42	20,57	20,57	20,48	20,53	20,62	20,63	20,65	20,78	20,87	20,93	21,14	21,22	21,45	21,53	21,51	21,55	21,62	21,65	21,75	21,73	21,67	21,71	21,67	21,70	21,66	21,55	21,42	21,36	21,25	21,17	21,02	21,05	20,99	21,10	21,14	21,27	21,52	21,73	21,82	21,84	21,80	21,81	21,89	21,97	22,04	22,04	22,15	22,17	22,22	22,26	22,32	22,45	22,52	22,59	22,72	22,84	22,98	23,07	23,13	23,13	23,16	23,17	23,16	23,19	23,19	23,21	23,23	23,13	22,84	22,58	22,63	23,08	23,35	23,54	23,60	23,68	23,77	23,74	23,85	23,99	24,01	24,04	24,02	24,08	24,10	24,12	24,19	24,28	24,31	24,31	24,42	24,49	24,48	24,49	24,53	24,62	24,58	24,69	24,70	24,67	24,68	24,76	24,77	24,74	24,82	24,92	24,91	24,92	24,93	24,88	24,91	24,96	25,01	25,01	24,92	25,00	25,04	25,05	25,08	25,14	25,09	25,05	25,05	25,03	25,10	25,16	25,13	25,09	25,09	25,10	25,22	25,20	25,24	25,10	25,11	25,14	25,09	25,12	25,13	25,11	25,21	25,20	25,28	25,22	25,25	25,18	25,15	25,19	25,21	25,20	25,21	25,25	25,27	25,28	25,25	25,17	25,22	25,35	25,32	25,33	25,34	25,25	25,18	25,24	25,28	25,26	25,29	25,27	25,23	25,19	25,22	25,28	25,29	25,21	25,20	25,22	25,28	25,32	25,37	25,28	25,25	25,22	25,26	25,24	25,24	25,22	25,29	25,29	25,29	25,31	25,30	25,30	25,34	25,35	25,38	25,43	25,44	25,28	25,34	25,35	25,40	25,38	25,34	25,26	25,29	25,36	25,32	25,32	25,35	25,31	25,23	25,23	25,29	25,22	25,21	25,25	25,23	25,21	25,25	25,23	25,25	25,14	25,15	25,16	25,11	24,96	24,97	25,01	24,98	25,02	24,98	24,99	25,01	25,03	24,88	24,86	24,82	24,77	24,78	24,72	24,69	24,66	24,58	24,55	24,52	24,51	24,42	24,35	24,29	24,26	24,15	24,14	24,18	24,16	24,04	24,01	23,95	23,99	23,93	23,77	23,72	23,58	23,50	23,50	23,27	22,93	22,72	22,83	23,10	23,15	23,22	23,23	23,21	23,13	23,14	23,12	23,13	23,10	22,98	22,90	22,83	22,57	22,22	22,05	21,92	21,79	21,66	21,61	21,63	21,61	21,49	21,45	21,43	21,47	21,40	21,45	21,47	21,32	21,25	21,27	21,29	21,22	21,18	21,19	21,01	20,97	20,92	20,79	20,74	20,74	20,67	20,67	20,62	20,63	20,65	20,61	20,62	20,62	20,60	20,63	20,55	20,55	20,52	20,48	20,56	20,63	20,60	20,61	20,66	20,61	20,57	20,61	20,56	20,55	20,57	20,53	20,52	20,60	20,56	20,54	20,55	20,52	20,49	20,48	20,49	20,51	20,45	20,39	20,47	20,53	20,47	20,51	20,50	20,46	20,52	20,47	20,41	20,50	20,50	20,50	20,54	20,45	20,47	20,47	20,46	20,42	20,40	20,46	20,48	20,49	20,51	20,51	20,51	20,46	20,43	20,41	20,45	20,47	20,42	20,48	20,49	20,44	20,54	20,46	20,39	20,39	20,44	20,42	20,30	20,30	20,32	20,35	20,40	20,42	20,44	20,45	20,47	20,52	20,44	20,39	20,38	20,46	20,46	20,44	20,49	20,39	20,37	20,45	20,43	20,41	20,40	20,47	20,37	20,42	20,37	20,30	20,36	20,40	20,49	20,45	20,45	20,46	20,40	20,29	20,39	20,46	20,41	20,39	20,41	20,45	20,37	20,42	20,53	20,50	20,41	20,34	20,31	20,35	20,34	20,35	20,40	20,41	20,51	20,57	20,47	20,34	20,29	20,43	20,45	20,35	20,34	20,38	20,33	20,31	20,39	20,37	20,32	20,40	20,29	20,35	20,32	20,39	20,32	20,40	20,30	20,29	20,38	20,44	20,41	20,37	20,45	20,56	20,45	20,42	20,42	20,40	20,36	20,30	20,34	20,39	20,36	20,35	20,43	20,47	20,47	20,35	20,43	20,44	20,42	
20,44	20,32	20,27	20,42	20,46	20,28	20,28	20,42	20,35	20,34	20,38	20,36	20,27	20,25	20,23	20,36	20,37	20,35	20,32	20,41	20,48	20,46	20,48	20,49	20,30	20,25	20,35	20,33	20,38	20,38	20,34	20,45	20,43	20,31	20,37	20,41	20,41	20,37	20,42	20,50	20,43	20,48	20,40	20,42	20,45	20,49	20,43	20,35	20,42	20,41	20,51	20,45	20,36	20,42	20,49	20,49	20,45	20,44	20,45	20,42	20,37	20,41	20,51	20,53	20,39	20,44	20,48	20,40	20,50	20,50	20,44	20,49	20,49	20,56	20,53	20,35	20,37	20,43	20,43	20,44	20,48	20,48	20,40	20,49	20,51	20,45	20,49	20,51	20,45	20,45	20,51	20,50	20,43	20,46	20,45	20,49	20,51	20,40	20,47	20,45	20,49	20,51	20,40	20,45	20,41	20,40	20,42	20,40	20,39	20,47	20,48	20,51	20,52	20,47	20,49	20,46	20,50	20,46	20,43	20,40	20,44	20,50	20,48	20,51	20,50	20,57	20,54	20,57	20,54	20,48	20,51	20,54	20,51	20,45	20,58	20,57	20,55	20,51	20,45	20,49	20,56	20,63	20,56	20,50	20,46	20,48	20,50	20,48	20,58	20,50	20,51	20,64	20,62	20,50	20,54	20,65	20,65	20,71	20,89	21,05	21,19	21,36	21,42	21,45	21,49	21,35	21,39	21,45	21,48	21,55	21,66	21,67	21,79	21,94	22,01	22,02	22,02	21,92	21,89	21,85	21,69	21,51	21,40	21,41	21,41	21,38	21,42	21,66	21,84	21,94	21,97	22,02	22,02	22,05	22,11	22,30	22,35	22,39	22,35	22,39	22,44	22,50	22,58	22,62	22,65	22,79	22,93	23,07	23,05	23,08	23,15	23,21	23,23	23,16	23,28	23,28	23,22	23,20	23,24	23,13	22,74	22,60	22,83	23,27	23,49	23,65	23,69	23,76	23,81	23,92	24,06	24,08	23,97	24,03	24,08	24,06	24,17	24,22	24,30	24,34	24,43	24,47	24,50	24,50	24,48	24,52	24,61	24,65	24,71	24,75	24,70	24,77	24,81	24,85	24,84	24,90	24,91	25,02	24,97	24,97	24,95	25,04	24,99	25,07	25,11	25,04	25,12	25,14	25,07	25,10	25,19	25,16	25,12	25,13	25,16	25,14	25,20	25,20	25,17	25,26	25,22	25,32	25,32	25,30	25,19	25,17	25,20	25,24	25,24	25,27	25,21	25,28	25,24	25,31	25,38	25,35	25,28	25,26	25,37	25,33	25,26	25,30	25,33	25,34	25,34	25,34	25,29	25,30	25,35	25,34	25,36	25,35	25,26	25,22	25,32	25,30	25,25	25,33	25,35	25,32	25,30	25,29	25,33	25,35	25,35	25,36	25,41	25,38	25,40	25,38	25,33	25,40	25,43	25,38	25,33	25,27	25,26	25,34	25,40	25,37	25,35	25,33	25,30	25,35	25,38	25,40	25,52	25,48	25,43	25,38	25,41	25,45	25,45	25,39	25,31	25,27	25,38	25,33	25,31	25,40	25,35	25,31	25,29	25,31	25,26	25,29	25,31	25,27	25,17	25,24	25,22	25,18	25,17	25,19	25,21	25,16	25,06	25,02	24,97	24,96	24,99	24,98	24,98	24,99	25,01	24,96	24,91	24,87	24,83	24,80	24,74	24,71	24,70	24,70	24,63	24,61	24,57	24,50	24,38	24,36	24,33	24,24	24,21	24,21	24,19	24,11	23,98	23,93	23,90	23,91	23,84	23,80	23,72	23,53	23,47	23,12	22,74	22,82	23,06	23,25	23,24	23,19	23,24	23,28	23,22	23,16	23,14	23,16	23,09	23,01	23,01	22,88	22,66	22,29	22,03	21,97	21,90	21,77	21,71	21,72	21,67	21,58	21,58	21,58	21,50	21,48	21,52	21,57	21,45	21,33	21,35	21,39	21,28	21,27	21,28	21,15	21,01	21,00	20,85	20,75	20,73	20,66	20,61	20,60	20,55	20,57	20,61	20,65	20,66	20,62	20,63	20,57	20,52	20,55	20,53	20,56	20,61	20,62	20,57	20,61	20,65	20,60	20,64	20,59	20,57	20,59	20,57	20,58	20,62	20,59	20,53	20,55	20,48	20,48	20,48	20,47	20,49	20,50	20,44	20,51	20,53	20,55	20,52	20,41	20,41	20,45	20,49	20,42	20,44	20,54	20,47	20,51	20,36	20,44	20,52	20,55	20,47	20,43	20,44	20,45	20,48	20,45	20,51	20,54	20,50	20,47	20,36	20,44	20,53	20,46	20,50	20,45	20,44	20,45	20,41	20,29	20,38	20,46	20,47	20,36	20,35	20,39	20,38	20,42	20,42	20,47	20,51	20,37	20,38	20,44	20,44	20,45	20,45	20,43	20,42	20,45	20,44	20,44	20,40	20,34	20,36	20,44	20,42	20,39	20,38	20,47	20,42	20,45	20,41	20,43	20,43	20,39	20,49	20,44	20,42	20,42	20,36	20,37	20,40	20,45	20,40	20,41	20,38	20,41	20,41	20,40	20,33	20,28	20,35	20,36	20,32	20,33	20,33	20,40	20,47	20,47	20,45	20,38	20,43	20,43	20,40	20,38	20,37	20,40	20,34	20,39	20,40	20,35	20,42	20,40	20,40	20,38	20,41	20,39	20,43	20,30	20,25	20,40	20,40	20,38	20,37	20,45	20,51	20,47	20,37	20,38	20,36	20,37	20,34	20,37	20,42	20,43	20,37	20,43	20,38	20,38	20,33	20,27	20,33	20,29	
20,45	20,41	20,31	20,37	20,41	20,29	20,33	20,40	20,39	20,44	20,39	20,36	20,36	20,30	20,33	20,41	20,45	20,37	20,30	20,45	20,55	20,46	20,47	20,43	20,44	20,33	20,44	20,38	20,41	20,34	20,39	20,43	20,40	20,38	20,36	20,38	20,43	20,44	20,44	20,46	20,46	20,47	20,42	20,38	20,40	20,46	20,45	20,36	20,35	20,42	20,41	20,43	20,38	20,44	20,50	20,38	20,40	20,46	20,45	20,47	20,38	20,44	20,50	20,50	20,37	20,36	20,42	20,38	20,46	20,54	20,42	20,46	20,53	20,54	20,50	20,45	20,43	20,42	20,47	20,49	20,48	20,45	20,42	20,49	20,50	20,56	20,51	20,41	20,51	20,50	20,41	20,50	20,50	20,53	20,53	20,46	20,46	20,46	20,45	20,44	20,46	20,47	20,41	20,42	20,46	20,50	20,46	20,50	20,42	20,46	20,42	20,39	20,45	20,50	20,56	20,54	20,52	20,51	20,51	20,42	20,49	20,52	20,48	20,51	20,54	20,58	20,61	20,52	20,54	20,54	20,58	20,55	20,55	20,48	20,54	20,58	20,57	20,54	20,51	20,56	20,59	20,68	20,63	20,56	20,57	20,55	20,55	20,54	20,59	20,54	20,50	20,61	20,64	20,61	20,64	20,73	20,71	20,75	20,96	21,19	21,32	21,33	21,19	21,18	21,11	20,99	20,99	21,04	21,02	21,07	21,18	21,25	21,43	21,65	21,79	21,94	21,97	21,99	22,08	22,16	22,12	22,04	21,98	21,97	21,94	21,85	21,80	21,92	22,08	22,13	22,14	22,25	22,23	22,21	22,28	22,45	22,54	22,46	22,56	22,60	22,65	22,67	22,80	22,75	22,79	22,86	22,97	23,12	23,13	23,05	23,09	23,22	23,26	23,24	23,30	23,36	23,29	23,31	23,35	23,35	23,13	22,73	22,63	23,03	23,44	23,65	23,70	23,82	23,91	23,97	24,01	24,03	23,98	24,02	24,11	24,15	24,22	24,29	24,39	24,45	24,45	24,51	24,48	24,51	24,56	24,58	24,60	24,77	24,78	24,77	24,81	24,77	24,87	24,90	24,96	25,03	25,01	24,99	25,04	25,03	25,07	25,12	25,14	25,13	25,19	25,17	25,15	25,06	25,11	25,16	25,26	25,23	25,16	25,30	25,31	25,28	25,30	25,29	25,33	25,30	25,29	25,34	25,39	25,40	25,28	25,35	25,36	25,33	25,33	25,33	25,33	25,40	25,32	25,35	25,44	25,38	25,33	25,35	25,43	25,43	25,33	25,31	25,34	25,33	25,37	25,40	25,36	25,38	25,40	25,33	25,37	25,37	25,33	25,37	25,43	25,39	25,38	25,45	25,33	25,32	25,35	25,32	25,36	25,43	25,42	25,41	25,46	25,40	25,48	25,46	25,40	25,45	25,53	25,53	25,39	25,39	25,40	25,44	25,45	25,50	25,45	25,36	25,44	25,40	25,39	25,44	25,55	25,56	25,43	25,39	25,43	25,47	25,45	25,45	25,31	25,35	25,42	25,42	25,45	25,46	25,49	25,34	25,36	25,30	25,31	25,37	25,41	25,35	25,24	25,19	25,20	25,16	25,18	25,22	25,16	25,22	25,09	25,12	25,09	25,03	24,99	24,98	25,03	25,00	25,00	24,99	25,04	24,96	24,90	24,89	24,84	24,83	24,85	24,74	24,71	24,68	24,66	24,59	24,50	24,51	24,42	24,30	24,27	24,23	24,18	24,14	24,06	24,01	24,00	23,98	23,87	23,82	23,75	23,58	23,37	22,98	22,79	23,06	23,27	23,32	23,30	23,24	23,26	23,29	23,27	23,28	23,18	23,12	23,12	23,09	23,03	22,93	22,66	22,34	22,03	21,95	22,01	21,94	21,94	21,91	21,80	21,75	21,75	21,76	21,62	21,56	21,58	21,58	21,58	21,47	21,42	21,45	21,39	21,39	21,28	21,21	21,10	21,05	20,88	20,77	20,71	20,59	20,63	20,61	20,56	20,55	20,61	20,70	20,66	20,62	20,63	20,59	20,58	20,56	20,54	20,59	20,62	20,63	20,58	20,60	20,64	20,60	20,63	20,68	20,62	20,62	20,55	20,55	20,58	20,52	20,47	20,50	20,60	20,50	20,52	20,50	20,53	20,63	20,56	20,54	20,46	20,47	20,48	20,39	20,36	20,39	20,46	20,42	20,45	20,52	20,51	20,48	20,34	20,35	20,49	20,53	20,50	20,41	20,40	20,42	20,43	20,57	20,59	20,67	20,64	20,59	20,49	20,44	20,52	20,48	20,44	20,39	20,42	20,38	20,39	20,37	20,38	20,47	20,47	20,40	20,48	20,48	20,47	20,54	20,53	20,45	20,51	20,44	20,40	20,39	20,44	20,40	20,48	20,41	20,36	20,46	20,51	20,45	20,44	20,36	20,34	20,42	20,40	20,44	20,51	20,39	20,44	20,56	20,51	20,44	20,49	20,45	20,46	20,41	20,57	20,47	20,38	20,46	20,40	20,41	20,45	20,41	20,43	20,43	20,40	20,39	20,46	20,36	20,36	20,47	20,36	20,45	20,45	20,42	20,48	20,44	20,54	20,50	20,45	20,44	20,43	20,44	20,35	20,40	20,41	20,42	20,46	20,45	20,43	20,41	20,43	20,41	20,41	20,36	20,37	20,31	20,32	20,41	20,46	20,41	20,37	20,41	20,53	20,43	20,35	20,34	20,33	20,38	20,34	20,42	20,47	20,42	20,46	20,35	20,35	20,27	20,33	20,38	20,39	20,39	
20,40	20,38	20,27	20,29	20,39	20,40	20,35	20,31	20,45	20,46	20,32	20,29	20,25	20,30	20,36	20,37	20,36	20,42	20,34	20,40	20,48	20,46	20,45	20,46	20,55	20,47	20,47	20,45	20,48	20,41	20,33	20,46	20,44	20,39	20,45	20,36	20,36	20,45	20,47	20,36	20,41	20,43	20,44	20,33	20,36	20,46	20,41	20,31	20,38	20,46	20,44	20,44	20,45	20,44	20,52	20,42	20,42	20,48	20,48	20,47	20,48	20,40	20,43	20,53	20,48	20,40	20,38	20,31	20,37	20,45	20,38	20,45	20,54	20,52	20,54	20,47	20,38	20,44	20,40	20,48	20,54	20,40	20,44	20,53	20,52	20,47	20,45	20,46	20,48	20,47	20,42	20,47	20,48	20,55	20,56	20,47	20,43	20,51	20,53	20,46	20,42	20,44	20,40	20,37	20,48	20,48	20,48	20,53	20,53	20,50	20,45	20,39	20,50	20,53	20,53	20,51	20,48	20,45	20,51	20,45	20,46	20,47	20,52	20,52	20,56	20,56	20,62	20,51	20,45	20,56	20,58	20,56	20,54	20,54	20,52	20,61	20,64	20,56	20,52	20,50	20,60	20,52	20,58	20,62	20,56	20,56	20,54	20,64	20,61	20,59	20,59	20,55	20,61	20,59	20,72	20,76	20,82	20,94	21,10	21,15	21,17	21,22	20,97	20,73	20,75	20,76	20,78	20,86	21,01	20,98	20,87	20,84	21,01	21,16	21,26	21,33	21,44	21,56	21,75	21,83	21,94	22,03	22,01	22,15	22,19	22,22	22,23	22,24	22,27	22,25	22,20	22,29	22,30	22,30	22,44	22,56	22,63	22,58	22,63	22,76	22,79	22,80	22,82	22,88	22,88	22,99	23,04	23,08	23,14	23,08	23,13	23,18	23,25	23,27	23,28	23,30	23,37	23,40	23,38	23,44	23,34	23,05	22,73	22,84	23,24	23,60	23,62	23,74	23,94	24,01	23,97	24,01	24,02	24,12	24,22	24,24	24,28	24,36	24,39	24,38	24,45	24,57	24,60	24,60	24,64	24,71	24,70	24,67	24,76	24,83	24,82	24,76	24,81	24,92	24,98	25,03	25,08	25,10	25,05	25,05	25,10	25,11	25,17	25,15	25,19	25,23	25,21	25,12	25,17	25,26	25,32	25,28	25,27	25,29	25,30	25,32	25,36	25,33	25,32	25,30	25,29	25,33	25,39	25,40	25,41	25,36	25,39	25,40	25,43	25,43	25,43	25,46	25,46	25,42	25,49	25,44	25,40	25,40	25,43	25,44	25,34	25,34	25,36	25,33	25,41	25,46	25,43	25,44	25,37	25,36	25,40	25,42	25,41	25,48	25,48	25,46	25,48	25,47	25,42	25,36	25,35	25,39	25,44	25,50	25,47	25,49	25,46	25,52	25,53	25,58	25,51	25,47	25,48	25,48	25,40	25,40	25,49	25,52	25,50	25,50	25,48	25,44	25,41	25,48	25,45	25,54	25,54	25,58	25,47	25,47	25,54	25,53	25,47	25,46	25,46	25,42	25,48	25,50	25,59	25,55	25,49	25,50	25,39	25,36	25,38	25,48	25,50	25,41	25,33	25,33	25,28	25,27	25,27	25,31	25,27	25,25	25,21	25,24	25,22	25,14	25,08	25,03	25,05	25,04	25,04	25,08	25,08	25,00	24,92	24,85	24,85	24,84	24,91	24,86	24,76	24,66	24,69	24,64	24,55	24,53	24,54	24,40	24,29	24,28	24,19	24,15	24,08	24,03	23,97	23,95	23,86	23,77	23,63	23,37	23,23	22,86	23,02	23,27	23,31	23,32	23,37	23,31	23,34	23,31	23,28	23,29	23,27	23,18	23,18	23,17	23,09	22,92	22,79	22,46	22,23	22,11	22,16	22,09	22,06	22,03	21,97	21,93	21,90	21,89	21,84	21,73	21,66	21,66	21,53	21,55	21,52	21,54	21,47	21,46	21,31	21,31	21,19	21,16	20,95	20,70	20,67	20,59	20,67	20,70	20,59	20,60	20,59	20,68	20,65	20,64	20,61	20,58	20,55	20,61	20,61	20,58	20,63	20,58	20,66	20,60	20,53	20,55	20,55	20,61	20,65	20,64	20,62	20,52	20,60	20,56	20,54	20,48	20,48	20,56	20,53	20,51	20,48	20,54	20,57	20,52	20,38	20,42	20,47	20,45	20,47	20,44	20,46	20,51	20,44	20,51	20,52	20,44	20,40	20,38	20,49	20,53	20,47	20,39	20,43	20,48	20,50	20,69	20,81	20,78	20,62	20,56	20,48	20,44	20,50	20,46	20,39	20,27	20,33	20,46	20,43	20,41	20,41	20,45	20,38	20,38	20,50	20,46	20,45	20,51	20,56	20,46	20,45	20,53	20,45	20,39	20,45	20,40	20,39	20,36	20,38	20,39	20,45	20,54	20,44	20,52	20,48	20,39	20,34	20,39	20,45	20,36	20,36	20,45	20,43	20,50	20,51	20,48	20,54	20,45	20,45	20,51	20,36	20,38	20,39	20,42	20,39	20,39	20,44	20,49	20,43	20,44	20,42	20,38	20,37	20,41	20,31	20,40	20,44	20,40	20,48	20,51	20,43	20,41	20,44	20,48	20,49	20,34	20,36	20,38	20,43	20,41	20,52	20,49	20,40	20,33	20,37	20,43	20,38	20,37	20,39	20,36	20,28	20,39	20,43	20,46	20,33	20,37	20,51	20,45	20,50	20,40	20,36	20,45	20,39	20,37	20,43	20,36	20,37	20,42	20,32	20,31	20,35	20,43	20,51	20,51	
20,37	20,36	20,30	20,33	20,34	20,41	20,46	20,40	20,36	20,42	20,27	20,24	20,21	20,32	20,37	20,37	20,30	20,37	20,37	20,39	20,44	20,43	20,47	20,52	20,54	20,46	20,39	20,42	20,47	20,36	20,36	20,45	20,36	20,38	20,44	20,40	20,32	20,38	20,48	20,38	20,38	20,36	20,37	20,41	20,50	20,50	20,46	20,34	20,35	20,47	20,43	20,45	20,41	20,43	20,50	20,50	20,45	20,54	20,48	20,49	20,46	20,41	20,35	20,48	20,47	20,40	20,38	20,35	20,36	20,39	20,40	20,48	20,42	20,47	20,51	20,43	20,42	20,46	20,42	20,42	20,51	20,47	20,46	20,45	20,47	20,46	20,45	20,55	20,52	20,50	20,46	20,55	20,53	20,50	20,49	20,51	20,47	20,40	20,50	20,49	20,44	20,47	20,49	20,46	20,45	20,42	20,42	20,44	20,53	20,57	20,48	20,40	20,47	20,54	20,58	20,48	20,40	20,42	20,45	20,38	20,46	20,47	20,44	20,51	20,50	20,52	20,55	20,47	20,52	20,56	20,57	20,49	20,52	20,54	20,52	20,59	20,62	20,49	20,53	20,58	20,62	20,57	20,55	20,61	20,59	20,50	20,57	20,59	20,56	20,62	20,65	20,64	20,66	20,65	20,75	20,83	20,80	20,95	21,14	21,13	21,01	21,15	20,98	20,65	20,64	20,71	20,68	20,76	21,24	21,45	20,97	20,76	20,70	20,84	20,91	20,86	20,96	21,06	21,17	21,19	21,34	21,56	21,70	21,75	21,99	22,14	22,32	22,35	22,33	22,38	22,36	22,34	22,37	22,37	22,45	22,61	22,69	22,63	22,67	22,75	22,73	22,75	22,86	22,88	22,93	23,01	23,08	23,13	23,07	23,14	23,24	23,29	23,26	23,28	23,28	23,39	23,42	23,35	23,35	23,44	23,42	23,25	22,97	22,77	22,89	23,45	23,70	23,83	23,88	24,02	24,11	24,04	24,10	24,14	24,25	24,23	24,30	24,42	24,41	24,39	24,41	24,54	24,65	24,67	24,71	24,78	24,72	24,68	24,75	24,86	24,92	24,92	24,94	25,03	25,04	25,05	25,05	25,11	25,08	25,06	25,09	25,20	25,20	25,21	25,25	25,29	25,33	25,30	25,33	25,34	25,39	25,35	25,36	25,38	25,29	25,32	25,39	25,39	25,38	25,34	25,37	25,32	25,42	25,52	25,51	25,45	25,42	25,41	25,42	25,48	25,54	25,54	25,50	25,46	25,47	25,51	25,48	25,51	25,45	25,47	25,44	25,40	25,47	25,35	25,43	25,54	25,52	25,52	25,46	25,40	25,52	25,53	25,52	25,44	25,49	25,51	25,55	25,54	25,53	25,47	25,49	25,50	25,56	25,54	25,51	25,54	25,48	25,56	25,59	25,59	25,59	25,58	25,56	25,61	25,55	25,46	25,46	25,49	25,47	25,49	25,51	25,53	25,48	25,52	25,48	25,48	25,54	25,56	25,59	25,59	25,59	25,54	25,48	25,46	25,48	25,50	25,48	25,51	25,59	25,58	25,50	25,48	25,47	25,46	25,45	25,50	25,46	25,47	25,36	25,40	25,37	25,39	25,34	25,34	25,28	25,17	25,18	25,30	25,29	25,18	25,18	25,08	25,07	25,08	25,08	25,12	25,02	24,91	24,91	24,96	24,93	24,88	24,87	24,79	24,71	24,71	24,65	24,59	24,54	24,45	24,43	24,37	24,30	24,30	24,25	24,28	24,11	24,06	23,96	23,90	23,77	23,74	23,65	23,24	22,97	22,98	23,25	23,51	23,45	23,41	23,42	23,39	23,34	23,31	23,19	23,28	23,32	23,28	23,18	23,12	23,08	23,07	22,87	22,60	22,40	22,40	22,43	22,29	22,24	22,16	22,17	22,06	21,98	21,97	21,94	21,92	21,86	21,81	21,69	21,63	21,66	21,74	21,67	21,47	21,39	21,45	21,28	21,15	20,99	20,78	20,73	20,70	20,65	20,63	20,60	20,57	20,65	20,66	20,60	20,59	20,57	20,57	20,54	20,52	20,63	20,63	20,57	20,59	20,58	20,60	20,59	20,61	20,56	20,52	20,58	20,60	20,62	20,57	20,56	20,60	20,61	20,59	20,55	20,51	20,50	20,43	20,50	20,42	20,48	20,47	20,49	20,48	20,47	20,42	20,44	20,46	20,51	20,45	20,43	20,42	20,47	20,43	20,42	20,47	20,53	20,54	20,49	20,46	20,43	20,41	20,52	20,75	20,80	20,75	20,61	20,42	20,39	20,45	20,47	20,40	20,39	20,30	20,33	20,42	20,45	20,44	20,44	20,46	20,41	20,43	20,42	20,37	20,39	20,40	20,46	20,43	20,47	20,46	20,43	20,40	20,48	20,46	20,44	20,39	20,37	20,42	20,45	20,47	20,36	20,43	20,46	20,46	20,34	20,33	20,35	20,34	20,39	20,44	20,44	20,39	20,41	20,46	20,47	20,40	20,43	20,42	20,32	20,33	20,33	20,45	20,38	20,33	20,37	20,45	20,44	20,41	20,39	20,43	20,43	20,45	20,38	20,37	20,30	20,26	20,40	20,42	20,41	20,39	20,52	20,57	20,55	20,43	20,34	20,47	20,46	20,43	20,41	20,41	20,39	20,32	20,34	20,42	20,34	20,28	20,35	20,35	20,39	20,36	20,40	20,42	20,33	20,35	20,52	20,43	20,38	20,41	20,41	20,54	20,40	20,27	20,37	20,34	20,36	20,40	20,43	20,38	20,40	20,42	20,49	20,44	
20,41	20,36	20,43	20,36	20,24	20,36	20,38	20,37	20,35	20,35	20,28	20,27	20,25	20,35	20,43	20,44	20,36	20,29	20,28	20,35	20,41	20,42	20,37	20,43	20,39	20,45	20,42	20,32	20,38	20,43	20,41	20,35	20,37	20,32	20,40	20,39	20,43	20,49	20,45	20,37	20,40	20,39	20,39	20,47	20,49	20,45	20,42	20,46	20,41	20,50	20,43	20,35	20,40	20,41	20,46	20,44	20,41	20,44	20,47	20,43	20,45	20,46	20,38	20,41	20,44	20,37	20,39	20,36	20,40	20,42	20,41	20,51	20,45	20,48	20,48	20,44	20,36	20,42	20,43	20,45	20,52	20,44	20,48	20,43	20,31	20,39	20,49	20,49	20,46	20,46	20,42	20,48	20,51	20,52	20,48	20,50	20,52	20,47	20,49	20,54	20,45	20,50	20,51	20,41	20,50	20,42	20,41	20,41	20,47	20,52	20,48	20,39	20,39	20,42	20,47	20,48	20,53	20,48	20,47	20,44	20,46	20,54	20,47	20,46	20,47	20,50	20,44	20,40	20,54	20,48	20,53	20,57	20,45	20,51	20,52	20,59	20,66	20,53	20,57	20,58	20,60	20,61	20,62	20,53	20,57	20,60	20,61	20,55	20,55	20,63	20,70	20,75	20,69	20,75	20,86	20,91	20,95	20,90	21,00	20,95	20,86	20,89	20,83	20,68	20,64	20,66	20,69	20,69	21,17	22,16	21,13	20,72	20,73	20,78	20,78	20,76	20,81	20,82	20,84	20,86	20,83	20,96	21,10	21,16	21,45	21,70	21,87	22,08	22,29	22,34	22,30	22,36	22,34	22,38	22,45	22,54	22,65	22,56	22,60	22,64	22,64	22,75	22,81	22,89	22,92	23,01	23,03	23,13	23,15	23,19	23,30	23,35	23,31	23,31	23,35	23,41	23,47	23,46	23,38	23,53	23,53	23,40	23,23	22,96	22,78	23,13	23,63	23,83	23,94	23,95	24,13	24,17	24,12	24,16	24,30	24,38	24,31	24,46	24,46	24,51	24,45	24,46	24,57	24,64	24,65	24,70	24,74	24,75	24,79	24,87	25,01	25,01	25,00	25,05	25,10	25,14	25,14	25,10	25,11	25,14	25,20	25,25	25,29	25,29	25,32	25,32	25,31	25,33	25,34	25,38	25,40	25,44	25,38	25,44	25,41	25,42	25,47	25,42	25,39	25,42	25,42	25,40	25,43	25,46	25,45	25,49	25,45	25,39	25,46	25,53	25,57	25,56	25,50	25,49	25,55	25,51	25,51	25,64	25,63	25,57	25,52	25,50	25,50	25,43	25,54	25,56	25,53	25,55	25,47	25,51	25,61	25,61	25,58	25,56	25,56	25,56	25,58	25,58	25,55	25,55	25,56	25,56	25,55	25,56	25,49	25,51	25,49	25,51	25,59	25,61	25,63	25,71	25,70	25,68	25,61	25,47	25,47	25,55	25,55	25,55	25,57	25,59	25,50	25,51	25,55	25,56	25,61	25,62	25,61	25,67	25,69	25,60	25,52	25,54	25,49	25,48	25,50	25,50	25,56	25,58	25,54	25,49	25,52	25,49	25,45	25,48	25,45	25,46	25,51	25,50	25,40	25,39	25,31	25,29	25,30	25,28	25,25	25,37	25,29	25,22	25,23	25,24	25,16	25,20	25,12	25,10	25,06	24,97	25,02	25,08	24,96	24,95	24,92	24,81	24,75	24,69	24,59	24,57	24,60	24,56	24,55	24,39	24,32	24,35	24,33	24,29	24,16	24,08	24,03	23,99	23,89	23,70	23,48	23,08	22,95	23,25	23,44	23,58	23,48	23,50	23,48	23,42	23,37	23,29	23,29	23,28	23,22	23,17	23,18	23,10	23,11	23,08	22,87	22,69	22,55	22,55	22,65	22,50	22,41	22,36	22,29	22,26	22,13	22,09	22,10	22,03	22,03	21,97	21,87	21,77	21,70	21,76	21,79	21,68	21,50	21,44	21,34	21,22	20,97	20,78	20,71	20,70	20,67	20,64	20,66	20,64	20,70	20,68	20,60	20,53	20,49	20,51	20,56	20,64	20,66	20,64	20,56	20,59	20,59	20,53	20,53	20,64	20,67	20,55	20,53	20,56	20,53	20,54	20,54	20,56	20,55	20,55	20,56	20,50	20,51	20,47	20,58	20,47	20,45	20,44	20,47	20,51	20,58	20,49	20,48	20,53	20,48	20,41	20,45	20,54	20,46	20,42	20,40	20,51	20,54	20,61	20,65	20,67	20,73	20,70	20,65	20,70	20,66	20,54	20,44	20,39	20,33	20,41	20,34	20,33	20,40	20,30	20,38	20,43	20,47	20,45	20,44	20,47	20,41	20,37	20,46	20,43	20,38	20,40	20,39	20,48	20,54	20,51	20,41	20,35	20,39	20,37	20,48	20,45	20,41	20,45	20,43	20,45	20,45	20,43	20,36	20,39	20,41	20,40	20,41	20,43	20,42	20,46	20,43	20,38	20,40	20,49	20,46	20,37	20,35	20,42	20,37	20,35	20,45	20,44	20,43	20,33	20,45	20,38	20,36	20,40	20,40	20,34	20,33	20,36	20,44	20,47	20,40	20,33	20,45	20,48	20,36	20,37	20,46	20,55	20,57	20,40	20,38	20,46	20,44	20,45	20,38	20,33	20,40	20,39	20,47	20,32	20,28	20,28	20,39	20,29	20,27	20,31	20,39	20,30	20,29	20,37	20,56	20,44	20,31	20,36	20,40	20,47	20,35	20,26	20,30	20,37	20,43	20,49	20,42	20,34	20,31	20,33	20,44	20,45	
20,42	20,40	20,39	20,40	20,26	20,29	20,35	20,30	20,30	20,44	20,34	20,33	20,36	20,38	20,45	20,51	20,44	20,33	20,27	20,35	20,40	20,43	20,38	20,36	20,30	20,37	20,46	20,41	20,42	20,45	20,45	20,35	20,39	20,40	20,41	20,42	20,47	20,51	20,45	20,42	20,38	20,45	20,42	20,37	20,44	20,45	20,39	20,44	20,41	20,47	20,48	20,36	20,41	20,36	20,43	20,43	20,41	20,47	20,53	20,43	20,42	20,42	20,49	20,41	20,43	20,41	20,40	20,37	20,41	20,43	20,41	20,49	20,45	20,47	20,47	20,51	20,42	20,41	20,49	20,54	20,48	20,36	20,48	20,43	20,37	20,42	20,51	20,47	20,41	20,45	20,45	20,48	20,51	20,49	20,48	20,46	20,43	20,47	20,52	20,50	20,49	20,48	20,45	20,54	20,61	20,50	20,49	20,49	20,50	20,50	20,46	20,46	20,50	20,47	20,50	20,52	20,50	20,49	20,54	20,41	20,45	20,51	20,56	20,57	20,48	20,51	20,51	20,49	20,51	20,50	20,50	20,55	20,50	20,44	20,54	20,51	20,61	20,60	20,55	20,51	20,55	20,57	20,58	20,54	20,57	20,62	20,69	20,68	20,67	20,72	20,76	20,87	20,88	20,88	21,01	21,12	21,10	20,97	20,90	20,89	20,79	20,72	20,66	20,68	20,68	20,64	20,71	20,78	20,87	21,18	20,97	20,76	20,75	20,80	20,77	20,75	20,77	20,76	20,76	20,74	20,70	20,74	20,83	20,83	20,96	21,19	21,45	21,70	22,03	22,23	22,16	22,18	22,26	22,26	22,29	22,45	22,55	22,57	22,51	22,56	22,51	22,65	22,71	22,75	22,81	23,00	23,04	23,13	23,23	23,27	23,29	23,31	23,31	23,30	23,32	23,35	23,37	23,43	23,45	23,46	23,53	23,50	23,47	23,29	22,92	22,90	23,44	23,77	23,91	24,03	24,06	24,12	24,16	24,25	24,34	24,43	24,43	24,48	24,53	24,58	24,59	24,56	24,58	24,72	24,71	24,74	24,83	24,82	24,84	24,84	25,01	24,99	25,04	25,10	25,07	25,10	25,16	25,16	25,16	25,23	25,28	25,37	25,35	25,34	25,38	25,38	25,38	25,45	25,39	25,38	25,45	25,47	25,46	25,48	25,45	25,44	25,43	25,44	25,44	25,44	25,49	25,47	25,51	25,52	25,42	25,50	25,53	25,50	25,54	25,55	25,55	25,58	25,45	25,47	25,58	25,55	25,55	25,63	25,67	25,63	25,56	25,54	25,60	25,61	25,59	25,56	25,58	25,65	25,54	25,49	25,61	25,60	25,59	25,64	25,63	25,64	25,58	25,62	25,60	25,61	25,61	25,60	25,63	25,58	25,59	25,59	25,53	25,62	25,61	25,71	25,69	25,74	25,74	25,64	25,63	25,61	25,53	25,57	25,65	25,65	25,63	25,62	25,57	25,55	25,50	25,61	25,68	25,65	25,62	25,68	25,69	25,63	25,55	25,57	25,60	25,58	25,57	25,55	25,58	25,62	25,63	25,54	25,56	25,54	25,52	25,59	25,51	25,39	25,43	25,55	25,49	25,45	25,42	25,34	25,38	25,50	25,39	25,40	25,32	25,28	25,23	25,28	25,23	25,22	25,17	25,07	25,13	25,11	25,07	25,02	24,99	24,85	24,90	24,84	24,78	24,67	24,67	24,67	24,62	24,62	24,57	24,48	24,34	24,31	24,37	24,30	24,21	24,10	24,01	23,95	23,89	23,62	23,26	22,97	23,11	23,51	23,60	23,60	23,53	23,52	23,54	23,50	23,44	23,33	23,22	23,34	23,21	23,19	23,23	23,14	23,12	23,10	22,96	22,84	22,81	22,72	22,78	22,69	22,61	22,58	22,48	22,40	22,36	22,29	22,27	22,11	22,11	22,12	22,01	21,96	21,92	21,93	21,87	21,79	21,68	21,50	21,42	21,29	20,97	20,82	20,69	20,71	20,68	20,66	20,66	20,66	20,64	20,67	20,69	20,67	20,61	20,59	20,58	20,59	20,64	20,64	20,65	20,61	20,57	20,57	20,57	20,51	20,59	20,54	20,55	20,54	20,56	20,56	20,53	20,50	20,48	20,51	20,55	20,52	20,54	20,51	20,54	20,56	20,37	20,47	20,48	20,50	20,52	20,53	20,41	20,51	20,53	20,43	20,45	20,53	20,53	20,49	20,42	20,50	20,59	20,71	20,79	20,95	21,03	21,09	21,01	20,79	20,57	20,49	20,38	20,36	20,38	20,34	20,28	20,25	20,32	20,37	20,38	20,49	20,47	20,44	20,50	20,50	20,49	20,39	20,41	20,48	20,43	20,42	20,39	20,50	20,55	20,46	20,39	20,32	20,46	20,45	20,50	20,36	20,40	20,52	20,46	20,42	20,41	20,46	20,39	20,47	20,40	20,34	20,42	20,39	20,36	20,37	20,33	20,38	20,40	20,54	20,52	20,40	20,39	20,40	20,49	20,45	20,47	20,42	20,43	20,43	20,50	20,43	20,42	20,34	20,39	20,34	20,33	20,47	20,51	20,50	20,40	20,40	20,45	20,48	20,44	20,35	20,44	20,50	20,45	20,39	20,35	20,40	20,40	20,37	20,48	20,40	20,43	20,50	20,45	20,29	20,37	20,33	20,36	20,38	20,33	20,33	20,33	20,35	20,34	20,34	20,49	20,41	20,31	20,39	20,37	20,38	20,31	20,24	20,18	20,31	20,44	20,48	20,40	20,25	20,25	20,31	20,39	20,35	
20,50	20,37	20,29	20,28	20,35	20,30	20,40	20,35	20,32	20,33	20,36	20,34	20,29	20,38	20,43	20,51	20,39	20,33	20,34	20,36	20,48	20,50	20,48	20,42	20,50	20,43	20,49	20,49	20,53	20,39	20,44	20,41	20,39	20,40	20,44	20,45	20,46	20,42	20,44	20,47	20,43	20,43	20,41	20,37	20,44	20,51	20,37	20,39	20,43	20,42	20,46	20,44	20,38	20,40	20,41	20,44	20,48	20,48	20,52	20,42	20,40	20,45	20,53	20,46	20,37	20,38	20,39	20,37	20,41	20,48	20,45	20,47	20,50	20,49	20,46	20,51	20,47	20,43	20,35	20,47	20,55	20,44	20,49	20,41	20,40	20,44	20,45	20,47	20,45	20,47	20,42	20,47	20,55	20,50	20,50	20,48	20,43	20,46	20,46	20,50	20,41	20,40	20,43	20,44	20,49	20,57	20,55	20,47	20,52	20,55	20,48	20,44	20,52	20,50	20,53	20,53	20,47	20,48	20,45	20,43	20,48	20,53	20,53	20,55	20,48	20,53	20,56	20,45	20,46	20,54	20,57	20,52	20,51	20,51	20,47	20,52	20,58	20,60	20,58	20,55	20,57	20,64	20,65	20,68	20,67	20,70	20,71	20,78	20,85	20,91	20,96	21,06	21,13	21,09	21,10	21,13	21,04	20,88	20,89	20,80	20,80	20,80	20,81	20,82	20,72	20,65	20,71	20,75	20,74	20,74	20,74	20,71	20,75	20,72	20,76	20,75	20,69	20,71	20,71	20,73	20,75	20,76	20,81	20,85	20,89	21,05	21,22	21,54	21,83	21,99	22,02	22,05	22,13	22,08	22,14	22,27	22,43	22,43	22,42	22,44	22,44	22,53	22,58	22,71	22,70	22,87	23,10	23,14	23,28	23,34	23,29	23,33	23,37	23,32	23,39	23,44	23,46	23,43	23,43	23,50	23,53	23,57	23,61	23,59	23,22	22,87	23,09	23,62	23,91	24,05	24,16	24,15	24,21	24,28	24,33	24,39	24,51	24,57	24,53	24,57	24,67	24,65	24,69	24,76	24,74	24,76	24,85	24,88	24,91	24,95	25,03	25,09	25,11	25,11	25,08	25,12	25,19	25,20	25,17	25,22	25,29	25,41	25,40	25,42	25,46	25,39	25,41	25,54	25,43	25,38	25,48	25,51	25,45	25,49	25,54	25,55	25,52	25,45	25,51	25,52	25,55	25,56	25,54	25,58	25,55	25,55	25,66	25,60	25,63	25,63	25,59	25,57	25,54	25,51	25,61	25,62	25,59	25,49	25,56	25,58	25,60	25,58	25,68	25,67	25,64	25,55	25,53	25,71	25,67	25,57	25,64	25,69	25,68	25,67	25,59	25,63	25,64	25,67	25,68	25,62	25,62	25,61	25,65	25,60	25,63	25,68	25,63	25,69	25,65	25,70	25,72	25,73	25,72	25,70	25,66	25,69	25,69	25,74	25,72	25,67	25,70	25,68	25,64	25,67	25,57	25,58	25,65	25,63	25,62	25,64	25,69	25,61	25,61	25,63	25,61	25,61	25,60	25,62	25,69	25,69	25,68	25,70	25,64	25,51	25,58	25,70	25,59	25,51	25,49	25,49	25,51	25,55	25,52	25,47	25,46	25,52	25,40	25,41	25,39	25,31	25,29	25,26	25,20	25,15	25,23	25,20	25,16	25,20	25,06	25,04	25,01	24,99	24,96	24,90	24,81	24,76	24,68	24,64	24,64	24,61	24,56	24,45	24,45	24,38	24,36	24,31	24,21	24,11	24,05	23,91	23,79	23,49	23,11	23,04	23,37	23,62	23,69	23,61	23,59	23,55	23,49	23,52	23,49	23,39	23,23	23,27	23,25	23,25	23,26	23,09	23,12	23,16	23,06	22,99	22,93	22,88	22,92	22,85	22,87	22,76	22,69	22,57	22,51	22,52	22,46	22,36	22,32	22,25	22,21	22,16	22,08	22,07	21,96	21,89	21,80	21,69	21,56	21,38	21,09	20,89	20,73	20,67	20,75	20,66	20,66	20,65	20,64	20,70	20,66	20,68	20,64	20,67	20,58	20,57	20,53	20,63	20,65	20,62	20,58	20,58	20,57	20,54	20,55	20,59	20,56	20,56	20,57	20,57	20,58	20,49	20,45	20,49	20,49	20,51	20,56	20,58	20,53	20,49	20,41	20,46	20,44	20,46	20,49	20,51	20,50	20,51	20,47	20,51	20,45	20,50	20,47	20,48	20,40	20,54	20,74	20,94	21,15	21,31	21,28	21,15	21,03	20,84	20,70	20,64	20,59	20,47	20,35	20,27	20,21	20,20	20,26	20,35	20,43	20,50	20,57	20,48	20,52	20,55	20,54	20,49	20,48	20,43	20,42	20,50	20,39	20,44	20,54	20,46	20,46	20,45	20,42	20,46	20,44	20,40	20,41	20,43	20,42	20,47	20,40	20,51	20,51	20,51	20,47	20,42	20,41	20,27	20,27	20,43	20,35	20,43	20,44	20,50	20,49	20,39	20,33	20,42	20,49	20,52	20,46	20,36	20,32	20,44	20,45	20,46	20,45	20,40	20,30	20,35	20,39	20,53	20,51	20,42	20,30	20,33	20,41	20,45	20,46	20,42	20,46	20,53	20,40	20,41	20,35	20,42	20,41	20,43	20,41	20,45	20,36	20,38	20,40	20,42	20,41	20,32	20,35	20,33	20,33	20,39	20,40	20,37	20,34	20,39	20,39	20,35	20,40	20,43	20,48	20,42	20,34	20,30	20,35	20,28	20,35	20,41	20,38	20,35	20,38	20,35	20,34	20,38
[truncated: 1,444,217 more chars]
