# Supplementary material for: A novel phased-array thermography concept for non-destructive testing
Source: Sci Rep. 2025 Nov 7;15:39144. doi: 10.1038/s41598-025-26380-8 (PMC12594793; doi:10.1038/s41598-025-26380-8)
Supplement: Supplementary file 2 — Supplementary Information 2. [file 41598_2025_26380_MOESM2_ESM.zip › Supplementary_Data/2-Experimental/1-Composite_Plate/PAT_DT_0s_TUp_40s/Impact 2_0036_36.asc]

[Settings]
Version=3
ImageWidth=640
ImageHeight=480
ShotRange=15.00;35.00
CalibRange=-40.00;120.00
TempUnit=�C

[MeasDefs]
ID=Avg	Min	Max	Span	SDev
R1=24.03	20,69	26,15	5,46	1,14

[Data]
20,36	20,37	20,29	20,36	20,31	20,27	20,37	20,33	20,21	20,29	20,38	20,48	20,34	20,37	20,41	20,38	20,36	20,31	20,39	20,37	20,42	20,46	20,40	20,39	20,30	20,30	20,38	20,36	20,48	20,45	20,34	20,39	20,31	20,30	20,42	20,43	20,42	20,37	20,42	20,36	20,31	20,39	20,38	20,41	20,49	20,44	20,42	20,43	20,39	20,39	20,34	20,30	20,39	20,49	20,49	20,51	20,52	20,50	20,52	20,52	20,48	20,44	20,44	20,51	20,53	20,49	20,43	20,39	20,42	20,50	20,48	20,52	20,52	20,54	20,44	20,51	20,46	20,49	20,55	20,37	20,29	20,38	20,37	20,36	20,42	20,31	20,35	20,44	20,40	20,38	20,41	20,37	20,43	20,45	20,27	20,41	20,51	20,49	20,41	20,52	20,51	20,41	20,45	20,43	20,43	20,47	20,45	20,38	20,35	20,44	20,44	20,45	20,46	20,47	20,43	20,37	20,35	20,36	20,44	20,43	20,36	20,45	20,53	20,47	20,45	20,54	20,45	20,49	20,47	20,48	20,43	20,38	20,42	20,48	20,50	20,56	20,50	20,36	20,35	20,45	20,40	20,37	20,44	20,39	20,41	20,36	20,48	20,57	20,43	20,37	20,43	20,45	20,53	20,45	20,43	20,47	20,51	20,46	20,50	20,49	20,40	20,42	20,42	20,50	20,58	20,40	20,34	20,40	20,46	20,52	20,42	20,45	20,54	20,50	20,50	20,43	20,42	20,47	20,48	20,46	20,42	20,46	20,44	20,36	20,45	20,56	20,52	20,44	20,38	20,41	20,47	20,49	20,54	20,46	20,42	20,43	20,48	20,51	20,52	20,48	20,51	20,52	20,45	20,46	20,47	20,48	20,51	20,50	20,49	20,50	20,52	20,53	20,51	20,43	20,50	20,49	20,49	20,42	20,43	20,47	20,54	20,53	20,51	20,56	20,51	20,51	20,47	20,50	20,46	20,56	20,53	20,49	20,47	20,45	20,53	20,58	20,61	20,58	20,55	20,50	20,51	20,63	20,59	20,51	20,53	20,55	20,47	20,47	20,48	20,57	20,64	20,50	20,43	20,54	20,65	20,57	20,43	20,51	20,58	20,54	20,57	20,56	20,46	20,44	20,44	20,49	20,51	20,58	20,59	20,59	20,58	20,49	20,48	20,40	20,53	20,61	20,54	20,50	20,52	20,54	20,47	20,52	20,52	20,55	20,53	20,50	20,56	20,51	20,58	20,53	20,40	20,46	20,43	20,51	20,53	20,57	20,49	20,50	20,49	20,43	20,54	20,49	20,39	20,45	20,47	20,47	20,50	20,64	20,54	20,55	20,53	20,51	20,51	20,54	20,52	20,46	20,53	20,62	20,63	20,57	20,52	20,58	20,57	20,58	20,59	20,52	20,45	20,50	20,48	20,48	20,52	20,53	20,58	20,52	20,52	20,55	20,56	20,59	20,58	20,56	20,56	20,54	20,50	20,42	20,44	20,55	20,56	20,51	20,56	20,53	20,55	20,51	20,55	20,59	20,56	20,47	20,49	20,44	20,47	20,52	20,51	20,53	20,56	20,57	20,51	20,56	20,59	20,59	20,64	20,52	20,46	20,56	20,61	20,52	20,42	20,51	20,44	20,49	20,50	20,44	20,49	20,46	20,50	20,49	20,44	20,43	20,41	20,49	20,57	20,50	20,46	20,43	20,43	20,49	20,51	20,53	20,46	20,54	20,57	20,49	20,54	20,54	20,45	20,49	20,54	20,52	20,45	20,41	20,47	20,52	20,53	20,52	20,54	20,52	20,56	20,50	20,49	20,49	20,51	20,50	20,52	20,51	20,46	20,53	20,45	20,43	20,45	20,48	20,52	20,48	20,57	20,45	20,42	20,46	20,45	20,59	20,61	20,52	20,55	20,54	20,58	20,53	20,52	20,49	20,52	20,41	20,53	20,54	20,49	20,53	20,53	20,52	20,53	20,53	20,53	20,46	20,56	20,60	20,57	20,53	20,53	20,44	20,45	20,56	20,48	20,47	20,51	20,55	20,50	20,43	20,46	20,49	20,49	20,50	20,47	20,50	20,54	20,44	20,51	20,51	20,36	20,49	20,52	20,52	20,50	20,52	20,46	20,39	20,46	20,44	20,44	20,51	20,44	20,48	20,53	20,56	20,56	20,51	20,55	20,52	20,48	20,45	20,48	20,43	20,47	20,59	20,47	20,51	20,63	20,44	20,42	20,45	20,34	20,36	20,44	20,53	20,47	20,43	20,51	20,49	20,52	20,47	20,41	20,50	20,50	20,42	20,43	20,44	20,46	20,44	20,53	20,49	20,53	20,61	20,56	20,37	20,33	20,36	20,50	20,53	20,51	20,56	20,51	20,47	20,42	20,43	20,42	20,43	20,53	20,57	20,48	20,37	20,46	20,42	20,46	20,46	20,44	20,41	20,42	20,45	20,47	20,41	20,40	20,35	20,37	20,44	20,47	20,48	20,45	20,46	20,49	20,52	20,47	20,46	20,38	20,36	20,38	20,42	20,44	20,42	20,43	20,51	20,44	20,41	20,46	20,48	20,45	20,47	20,39	20,48	20,40	20,45	20,37	20,40	20,41	20,47	20,43	20,36	20,51	20,47	20,44	20,35	20,26	20,47	20,41	20,35	20,40	20,39	20,36	20,43	20,44	20,30	20,29	20,37	20,37	20,34	20,33	20,45	20,37	20,44	20,37	20,32	20,39	20,35	20,43	20,30	20,41	20,51	20,45	20,52	20,43	20,48	20,43	20,27	20,33	20,40	20,39	20,45	20,41	20,41	
20,44	20,35	20,29	20,38	20,45	20,32	20,34	20,41	20,29	20,40	20,40	20,41	20,47	20,41	20,41	20,39	20,38	20,37	20,37	20,32	20,27	20,30	20,33	20,40	20,29	20,31	20,43	20,38	20,39	20,38	20,35	20,29	20,36	20,38	20,35	20,44	20,46	20,49	20,56	20,47	20,34	20,39	20,42	20,39	20,44	20,45	20,49	20,49	20,47	20,42	20,39	20,30	20,33	20,48	20,41	20,45	20,50	20,48	20,52	20,46	20,38	20,46	20,53	20,51	20,49	20,43	20,33	20,38	20,41	20,46	20,38	20,38	20,53	20,53	20,51	20,46	20,47	20,46	20,51	20,44	20,38	20,40	20,34	20,36	20,53	20,46	20,40	20,50	20,44	20,37	20,43	20,43	20,40	20,42	20,42	20,38	20,44	20,43	20,42	20,48	20,52	20,37	20,37	20,36	20,48	20,49	20,50	20,41	20,40	20,46	20,46	20,39	20,53	20,46	20,44	20,42	20,43	20,38	20,45	20,46	20,41	20,47	20,48	20,45	20,43	20,53	20,46	20,38	20,45	20,44	20,39	20,35	20,32	20,45	20,55	20,54	20,47	20,40	20,35	20,40	20,37	20,39	20,48	20,40	20,44	20,44	20,49	20,54	20,46	20,35	20,36	20,44	20,48	20,41	20,45	20,47	20,47	20,47	20,53	20,43	20,35	20,44	20,44	20,44	20,53	20,50	20,49	20,41	20,46	20,50	20,44	20,44	20,43	20,45	20,42	20,38	20,39	20,45	20,48	20,48	20,44	20,39	20,35	20,34	20,42	20,49	20,47	20,40	20,36	20,44	20,50	20,41	20,46	20,43	20,42	20,51	20,47	20,47	20,50	20,50	20,40	20,44	20,45	20,49	20,53	20,52	20,48	20,51	20,52	20,52	20,56	20,57	20,44	20,47	20,50	20,52	20,51	20,52	20,49	20,50	20,53	20,50	20,49	20,48	20,58	20,56	20,52	20,53	20,44	20,48	20,48	20,44	20,44	20,50	20,62	20,59	20,60	20,50	20,45	20,47	20,49	20,53	20,60	20,61	20,56	20,60	20,50	20,48	20,53	20,51	20,56	20,59	20,43	20,58	20,53	20,53	20,46	20,41	20,58	20,63	20,62	20,61	20,56	20,48	20,42	20,48	20,55	20,55	20,54	20,51	20,53	20,49	20,53	20,54	20,56	20,62	20,59	20,57	20,58	20,49	20,43	20,39	20,47	20,53	20,47	20,47	20,53	20,54	20,59	20,64	20,50	20,47	20,47	20,44	20,55	20,55	20,51	20,51	20,52	20,48	20,53	20,48	20,44	20,45	20,51	20,49	20,53	20,58	20,51	20,44	20,49	20,44	20,49	20,54	20,54	20,49	20,48	20,57	20,69	20,57	20,53	20,51	20,50	20,52	20,54	20,54	20,48	20,49	20,54	20,55	20,58	20,53	20,54	20,49	20,46	20,51	20,54	20,63	20,52	20,50	20,52	20,56	20,53	20,49	20,48	20,53	20,56	20,54	20,56	20,51	20,51	20,56	20,50	20,51	20,51	20,50	20,49	20,49	20,51	20,54	20,59	20,56	20,59	20,57	20,53	20,51	20,60	20,67	20,56	20,47	20,48	20,60	20,56	20,52	20,42	20,48	20,44	20,43	20,46	20,46	20,48	20,44	20,53	20,57	20,49	20,48	20,52	20,47	20,57	20,61	20,53	20,49	20,49	20,53	20,51	20,51	20,44	20,50	20,50	20,49	20,55	20,52	20,49	20,44	20,50	20,49	20,54	20,53	20,54	20,52	20,56	20,57	20,48	20,42	20,53	20,51	20,47	20,56	20,49	20,53	20,53	20,59	20,52	20,47	20,44	20,50	20,46	20,43	20,52	20,49	20,54	20,55	20,46	20,43	20,48	20,49	20,56	20,49	20,41	20,48	20,58	20,57	20,57	20,58	20,49	20,52	20,50	20,53	20,43	20,46	20,54	20,52	20,44	20,51	20,51	20,47	20,44	20,58	20,47	20,39	20,44	20,45	20,51	20,51	20,48	20,49	20,49	20,57	20,56	20,45	20,49	20,50	20,51	20,48	20,47	20,50	20,56	20,45	20,54	20,54	20,35	20,36	20,44	20,50	20,50	20,59	20,56	20,46	20,40	20,44	20,44	20,46	20,50	20,53	20,55	20,51	20,46	20,50	20,53	20,53	20,44	20,39	20,45	20,46	20,46	20,51	20,44	20,47	20,54	20,50	20,43	20,41	20,39	20,38	20,48	20,52	20,52	20,44	20,47	20,51	20,48	20,46	20,43	20,45	20,46	20,45	20,38	20,36	20,48	20,46	20,48	20,48	20,54	20,60	20,58	20,42	20,32	20,46	20,56	20,49	20,43	20,53	20,61	20,46	20,38	20,41	20,45	20,40	20,48	20,52	20,49	20,34	20,41	20,41	20,48	20,51	20,46	20,42	20,39	20,42	20,46	20,40	20,42	20,43	20,42	20,43	20,48	20,50	20,43	20,47	20,43	20,44	20,50	20,40	20,36	20,41	20,40	20,45	20,46	20,46	20,48	20,46	20,40	20,39	20,35	20,39	20,38	20,47	20,34	20,50	20,39	20,45	20,40	20,38	20,46	20,44	20,47	20,39	20,51	20,48	20,29	20,38	20,37	20,40	20,41	20,41	20,45	20,46	20,43	20,43	20,48	20,39	20,35	20,38	20,43	20,33	20,34	20,40	20,39	20,37	20,38	20,30	20,33	20,34	20,40	20,38	20,35	20,45	20,38	20,47	20,40	20,31	20,31	20,27	20,26	20,24	20,37	20,44	20,41	20,38	
20,51	20,47	20,33	20,30	20,41	20,39	20,28	20,37	20,39	20,34	20,23	20,16	20,30	20,47	20,42	20,35	20,40	20,39	20,34	20,35	20,29	20,29	20,29	20,43	20,41	20,32	20,36	20,34	20,38	20,31	20,31	20,34	20,42	20,45	20,39	20,33	20,42	20,40	20,43	20,48	20,42	20,48	20,44	20,45	20,49	20,39	20,38	20,49	20,43	20,43	20,40	20,32	20,35	20,43	20,46	20,43	20,43	20,45	20,55	20,39	20,39	20,49	20,46	20,51	20,46	20,38	20,37	20,33	20,44	20,47	20,40	20,42	20,52	20,49	20,47	20,48	20,45	20,50	20,49	20,46	20,48	20,44	20,40	20,40	20,50	20,45	20,34	20,40	20,35	20,34	20,35	20,39	20,37	20,36	20,47	20,44	20,45	20,48	20,42	20,41	20,44	20,36	20,31	20,39	20,43	20,38	20,39	20,40	20,40	20,47	20,39	20,39	20,49	20,46	20,49	20,42	20,37	20,38	20,41	20,39	20,49	20,52	20,51	20,45	20,45	20,53	20,49	20,37	20,40	20,42	20,38	20,38	20,36	20,49	20,45	20,50	20,38	20,35	20,44	20,45	20,40	20,33	20,37	20,43	20,41	20,52	20,57	20,55	20,47	20,33	20,33	20,38	20,42	20,39	20,38	20,44	20,48	20,44	20,45	20,43	20,36	20,42	20,39	20,49	20,46	20,46	20,48	20,46	20,49	20,48	20,43	20,47	20,39	20,45	20,51	20,48	20,41	20,46	20,49	20,49	20,49	20,50	20,39	20,34	20,46	20,51	20,52	20,49	20,41	20,40	20,39	20,53	20,51	20,53	20,48	20,52	20,49	20,44	20,52	20,49	20,46	20,44	20,47	20,46	20,43	20,52	20,47	20,42	20,48	20,55	20,57	20,52	20,44	20,44	20,49	20,53	20,55	20,51	20,50	20,49	20,52	20,47	20,44	20,48	20,42	20,43	20,48	20,55	20,55	20,62	20,52	20,46	20,39	20,50	20,66	20,58	20,47	20,51	20,46	20,46	20,56	20,59	20,52	20,52	20,58	20,60	20,58	20,53	20,53	20,54	20,64	20,60	20,53	20,46	20,50	20,47	20,48	20,44	20,54	20,56	20,56	20,59	20,58	20,52	20,54	20,48	20,47	20,46	20,43	20,39	20,48	20,45	20,51	20,55	20,52	20,57	20,57	20,53	20,50	20,43	20,40	20,47	20,51	20,49	20,51	20,49	20,52	20,46	20,56	20,62	20,50	20,47	20,35	20,37	20,48	20,46	20,52	20,50	20,48	20,47	20,47	20,55	20,48	20,49	20,51	20,47	20,48	20,54	20,44	20,46	20,44	20,39	20,52	20,54	20,59	20,50	20,50	20,57	20,62	20,55	20,53	20,48	20,51	20,55	20,42	20,44	20,45	20,48	20,56	20,61	20,67	20,58	20,50	20,53	20,45	20,49	20,54	20,54	20,50	20,45	20,54	20,53	20,59	20,55	20,49	20,52	20,50	20,51	20,49	20,52	20,51	20,51	20,48	20,50	20,51	20,48	20,46	20,52	20,54	20,52	20,57	20,62	20,56	20,50	20,52	20,47	20,58	20,57	20,52	20,42	20,44	20,59	20,53	20,56	20,56	20,50	20,48	20,43	20,54	20,49	20,52	20,53	20,54	20,52	20,54	20,51	20,48	20,49	20,53	20,57	20,56	20,52	20,47	20,52	20,59	20,47	20,46	20,47	20,44	20,41	20,52	20,44	20,42	20,49	20,47	20,46	20,48	20,58	20,58	20,57	20,47	20,50	20,53	20,45	20,53	20,53	20,50	20,60	20,55	20,51	20,51	20,54	20,57	20,51	20,44	20,49	20,52	20,52	20,50	20,49	20,51	20,49	20,48	20,44	20,54	20,47	20,47	20,48	20,47	20,53	20,62	20,59	20,57	20,51	20,47	20,50	20,53	20,46	20,47	20,47	20,59	20,53	20,44	20,49	20,59	20,54	20,44	20,48	20,48	20,43	20,43	20,43	20,47	20,51	20,43	20,47	20,53	20,59	20,58	20,53	20,47	20,50	20,50	20,45	20,45	20,51	20,58	20,47	20,48	20,47	20,36	20,44	20,52	20,51	20,50	20,53	20,54	20,49	20,47	20,49	20,52	20,49	20,56	20,52	20,47	20,55	20,45	20,39	20,38	20,52	20,51	20,33	20,30	20,43	20,50	20,50	20,38	20,41	20,41	20,45	20,52	20,40	20,40	20,45	20,49	20,45	20,46	20,39	20,44	20,41	20,41	20,48	20,46	20,48	20,47	20,48	20,49	20,38	20,41	20,49	20,52	20,50	20,54	20,55	20,52	20,50	20,43	20,42	20,47	20,49	20,55	20,54	20,56	20,57	20,42	20,48	20,50	20,44	20,51	20,55	20,58	20,41	20,38	20,43	20,45	20,47	20,48	20,44	20,42	20,40	20,38	20,39	20,48	20,53	20,43	20,37	20,46	20,43	20,42	20,37	20,49	20,39	20,51	20,50	20,39	20,39	20,39	20,42	20,56	20,45	20,47	20,53	20,42	20,49	20,39	20,41	20,45	20,42	20,41	20,46	20,46	20,48	20,46	20,40	20,46	20,53	20,43	20,41	20,38	20,41	20,39	20,42	20,43	20,38	20,34	20,41	20,44	20,48	20,40	20,33	20,37	20,36	20,41	20,44	20,48	20,40	20,39	20,51	20,41	20,39	20,34	20,43	20,46	20,51	20,40	20,37	20,37	20,35	20,30	20,35	20,34	20,30	20,40	20,36	20,42	20,25	20,30	20,36	20,43	20,40	
20,41	20,43	20,29	20,26	20,35	20,29	20,33	20,44	20,51	20,36	20,18	20,30	20,38	20,41	20,44	20,40	20,40	20,35	20,25	20,39	20,38	20,33	20,31	20,36	20,45	20,38	20,26	20,31	20,40	20,40	20,37	20,46	20,47	20,42	20,38	20,36	20,36	20,43	20,51	20,42	20,37	20,49	20,52	20,43	20,39	20,40	20,36	20,43	20,38	20,39	20,52	20,44	20,35	20,45	20,42	20,37	20,42	20,41	20,47	20,42	20,38	20,55	20,43	20,42	20,42	20,44	20,42	20,41	20,55	20,50	20,41	20,48	20,45	20,43	20,46	20,44	20,37	20,44	20,57	20,48	20,50	20,43	20,35	20,41	20,46	20,39	20,34	20,37	20,37	20,38	20,42	20,39	20,41	20,45	20,48	20,44	20,37	20,43	20,45	20,43	20,42	20,41	20,36	20,28	20,42	20,41	20,40	20,40	20,39	20,47	20,39	20,37	20,51	20,46	20,44	20,46	20,42	20,42	20,43	20,41	20,46	20,46	20,46	20,50	20,40	20,39	20,49	20,45	20,38	20,36	20,48	20,45	20,41	20,44	20,48	20,45	20,36	20,29	20,44	20,51	20,46	20,40	20,41	20,49	20,44	20,42	20,60	20,51	20,39	20,38	20,35	20,39	20,43	20,44	20,44	20,44	20,49	20,53	20,46	20,43	20,41	20,39	20,41	20,38	20,49	20,48	20,45	20,46	20,46	20,48	20,55	20,49	20,43	20,49	20,54	20,45	20,42	20,45	20,50	20,44	20,48	20,56	20,51	20,39	20,39	20,43	20,52	20,57	20,48	20,47	20,39	20,47	20,55	20,59	20,57	20,50	20,45	20,43	20,52	20,58	20,51	20,52	20,53	20,44	20,42	20,50	20,46	20,44	20,53	20,49	20,52	20,50	20,51	20,46	20,45	20,44	20,56	20,56	20,47	20,45	20,46	20,41	20,39	20,46	20,49	20,45	20,50	20,53	20,59	20,57	20,51	20,50	20,48	20,52	20,57	20,59	20,50	20,43	20,45	20,49	20,57	20,62	20,52	20,50	20,48	20,51	20,54	20,58	20,55	20,53	20,51	20,52	20,50	20,47	20,49	20,55	20,46	20,44	20,41	20,43	20,48	20,52	20,54	20,55	20,55	20,54	20,53	20,52	20,50	20,48	20,50	20,53	20,52	20,57	20,49	20,51	20,53	20,45	20,43	20,42	20,42	20,44	20,51	20,45	20,49	20,54	20,61	20,55	20,54	20,53	20,47	20,53	20,50	20,51	20,51	20,49	20,53	20,44	20,45	20,44	20,41	20,46	20,51	20,47	20,53	20,50	20,43	20,48	20,48	20,54	20,50	20,51	20,51	20,49	20,54	20,55	20,48	20,52	20,56	20,50	20,49	20,47	20,51	20,48	20,48	20,41	20,51	20,48	20,52	20,58	20,64	20,61	20,48	20,57	20,54	20,54	20,48	20,53	20,51	20,52	20,57	20,54	20,55	20,51	20,46	20,50	20,51	20,52	20,56	20,54	20,57	20,51	20,50	20,46	20,56	20,49	20,46	20,49	20,51	20,60	20,61	20,56	20,52	20,48	20,58	20,50	20,56	20,58	20,48	20,40	20,41	20,51	20,50	20,55	20,54	20,48	20,47	20,57	20,63	20,53	20,55	20,60	20,56	20,55	20,51	20,51	20,54	20,51	20,53	20,56	20,61	20,54	20,50	20,54	20,64	20,55	20,41	20,48	20,53	20,46	20,50	20,49	20,42	20,52	20,47	20,49	20,48	20,47	20,59	20,64	20,56	20,52	20,59	20,53	20,56	20,60	20,51	20,54	20,59	20,53	20,44	20,48	20,55	20,51	20,49	20,51	20,43	20,48	20,47	20,43	20,53	20,49	20,48	20,41	20,48	20,54	20,51	20,49	20,59	20,47	20,56	20,58	20,56	20,56	20,51	20,50	20,53	20,49	20,53	20,55	20,54	20,48	20,45	20,46	20,47	20,51	20,43	20,49	20,54	20,56	20,48	20,43	20,46	20,52	20,50	20,54	20,51	20,60	20,49	20,40	20,46	20,49	20,51	20,45	20,49	20,56	20,59	20,51	20,53	20,51	20,43	20,47	20,49	20,47	20,44	20,49	20,55	20,46	20,56	20,53	20,49	20,39	20,50	20,50	20,46	20,43	20,46	20,38	20,43	20,46	20,52	20,34	20,31	20,42	20,55	20,58	20,53	20,44	20,44	20,47	20,43	20,40	20,44	20,51	20,55	20,49	20,42	20,35	20,40	20,45	20,51	20,53	20,46	20,45	20,48	20,49	20,48	20,43	20,39	20,44	20,49	20,54	20,52	20,48	20,50	20,44	20,39	20,40	20,36	20,42	20,47	20,57	20,54	20,53	20,47	20,42	20,49	20,42	20,48	20,53	20,52	20,46	20,42	20,46	20,42	20,39	20,50	20,44	20,40	20,45	20,42	20,37	20,41	20,51	20,48	20,45	20,36	20,41	20,43	20,42	20,42	20,45	20,44	20,55	20,46	20,42	20,52	20,48	20,52	20,52	20,47	20,49	20,48	20,44	20,47	20,52	20,52	20,47	20,54	20,49	20,45	20,45	20,44	20,45	20,48	20,51	20,47	20,38	20,35	20,49	20,56	20,47	20,40	20,37	20,32	20,41	20,40	20,41	20,38	20,40	20,36	20,35	20,36	20,48	20,50	20,41	20,44	20,46	20,42	20,39	20,38	20,39	20,41	20,45	20,45	20,38	20,45	20,42	20,31	20,22	20,32	20,42	20,37	20,39	20,42	20,31	20,28	20,31	20,42	20,47	
20,36	20,40	20,33	20,36	20,31	20,26	20,39	20,45	20,39	20,39	20,31	20,34	20,42	20,41	20,31	20,43	20,47	20,38	20,32	20,32	20,31	20,35	20,36	20,35	20,41	20,49	20,39	20,30	20,39	20,34	20,38	20,49	20,44	20,45	20,41	20,37	20,39	20,51	20,48	20,38	20,29	20,45	20,54	20,49	20,50	20,39	20,34	20,40	20,34	20,28	20,50	20,50	20,37	20,46	20,47	20,42	20,41	20,46	20,48	20,46	20,49	20,56	20,61	20,45	20,47	20,50	20,49	20,42	20,47	20,47	20,43	20,48	20,41	20,39	20,43	20,40	20,43	20,42	20,49	20,40	20,44	20,41	20,40	20,38	20,42	20,40	20,37	20,45	20,35	20,40	20,46	20,43	20,48	20,44	20,39	20,42	20,44	20,43	20,46	20,44	20,47	20,40	20,40	20,34	20,43	20,46	20,45	20,46	20,43	20,43	20,41	20,45	20,43	20,43	20,38	20,42	20,43	20,44	20,49	20,49	20,47	20,43	20,49	20,50	20,44	20,43	20,43	20,43	20,42	20,38	20,46	20,50	20,42	20,45	20,53	20,44	20,45	20,43	20,43	20,39	20,40	20,47	20,46	20,51	20,46	20,42	20,54	20,54	20,37	20,35	20,40	20,46	20,49	20,47	20,53	20,48	20,39	20,54	20,56	20,44	20,42	20,47	20,44	20,47	20,45	20,51	20,51	20,49	20,50	20,52	20,54	20,53	20,48	20,50	20,51	20,44	20,47	20,49	20,49	20,43	20,41	20,45	20,50	20,42	20,39	20,45	20,47	20,54	20,44	20,47	20,41	20,40	20,49	20,51	20,45	20,51	20,50	20,42	20,44	20,51	20,51	20,50	20,51	20,51	20,45	20,48	20,49	20,49	20,50	20,50	20,52	20,53	20,51	20,51	20,51	20,52	20,57	20,51	20,48	20,45	20,44	20,40	20,45	20,54	20,53	20,54	20,57	20,57	20,54	20,54	20,47	20,47	20,46	20,54	20,55	20,56	20,55	20,45	20,48	20,51	20,52	20,53	20,48	20,54	20,51	20,51	20,55	20,54	20,58	20,61	20,52	20,54	20,55	20,53	20,52	20,52	20,49	20,47	20,53	20,51	20,44	20,50	20,49	20,45	20,52	20,52	20,55	20,61	20,56	20,54	20,55	20,51	20,54	20,55	20,59	20,55	20,52	20,46	20,44	20,46	20,48	20,47	20,39	20,41	20,42	20,52	20,60	20,50	20,52	20,56	20,44	20,46	20,51	20,58	20,54	20,53	20,53	20,48	20,43	20,49	20,44	20,46	20,52	20,50	20,48	20,52	20,55	20,59	20,48	20,52	20,56	20,61	20,55	20,53	20,61	20,57	20,51	20,55	20,62	20,52	20,47	20,45	20,49	20,49	20,40	20,44	20,54	20,52	20,54	20,56	20,63	20,60	20,55	20,54	20,60	20,51	20,47	20,49	20,53	20,55	20,69	20,60	20,54	20,52	20,49	20,53	20,55	20,51	20,49	20,55	20,54	20,46	20,48	20,51	20,49	20,45	20,54	20,54	20,54	20,54	20,56	20,57	20,54	20,59	20,56	20,49	20,59	20,58	20,49	20,50	20,52	20,51	20,51	20,55	20,52	20,54	20,45	20,59	20,61	20,43	20,52	20,58	20,55	20,62	20,57	20,61	20,66	20,53	20,49	20,54	20,58	20,58	20,57	20,49	20,59	20,58	20,48	20,49	20,54	20,51	20,48	20,44	20,49	20,51	20,51	20,50	20,53	20,53	20,59	20,58	20,52	20,53	20,52	20,52	20,60	20,58	20,58	20,58	20,54	20,52	20,46	20,49	20,45	20,59	20,52	20,50	20,45	20,46	20,49	20,47	20,55	20,54	20,45	20,44	20,49	20,55	20,59	20,53	20,58	20,55	20,53	20,57	20,58	20,54	20,52	20,53	20,51	20,46	20,46	20,48	20,50	20,54	20,45	20,50	20,46	20,51	20,47	20,55	20,60	20,55	20,53	20,44	20,46	20,52	20,50	20,55	20,60	20,60	20,53	20,40	20,56	20,60	20,50	20,55	20,62	20,55	20,57	20,48	20,53	20,50	20,48	20,51	20,54	20,44	20,46	20,45	20,52	20,56	20,50	20,49	20,42	20,42	20,39	20,49	20,46	20,44	20,48	20,44	20,48	20,49	20,45	20,39	20,39	20,50	20,49	20,50	20,48	20,45	20,41	20,44	20,51	20,36	20,43	20,47	20,49	20,52	20,42	20,42	20,41	20,49	20,52	20,49	20,49	20,44	20,47	20,41	20,45	20,46	20,49	20,48	20,49	20,57	20,52	20,53	20,46	20,36	20,38	20,42	20,50	20,50	20,51	20,56	20,50	20,46	20,43	20,42	20,45	20,46	20,46	20,56	20,52	20,40	20,41	20,45	20,41	20,45	20,47	20,41	20,38	20,54	20,49	20,34	20,44	20,45	20,49	20,51	20,48	20,43	20,50	20,48	20,52	20,40	20,45	20,52	20,51	20,52	20,54	20,47	20,49	20,47	20,43	20,43	20,53	20,47	20,45	20,54	20,58	20,50	20,47	20,49	20,39	20,46	20,49	20,41	20,43	20,44	20,34	20,35	20,42	20,56	20,57	20,38	20,40	20,40	20,36	20,42	20,45	20,33	20,39	20,48	20,43	20,41	20,41	20,36	20,40	20,33	20,40	20,43	20,34	20,37	20,34	20,28	20,32	20,36	20,47	20,40	20,36	20,47	20,41	20,33	20,35	20,38	20,39	20,38	20,50	20,43	20,39	20,43	20,38	20,44	
20,31	20,31	20,45	20,46	20,37	20,31	20,43	20,35	20,31	20,39	20,34	20,34	20,42	20,35	20,37	20,43	20,40	20,39	20,31	20,40	20,36	20,40	20,39	20,39	20,41	20,42	20,43	20,42	20,45	20,36	20,36	20,52	20,42	20,40	20,31	20,33	20,49	20,48	20,45	20,37	20,32	20,46	20,49	20,41	20,45	20,35	20,35	20,37	20,36	20,37	20,39	20,45	20,45	20,51	20,54	20,46	20,31	20,43	20,50	20,48	20,56	20,50	20,56	20,56	20,44	20,50	20,37	20,41	20,43	20,39	20,46	20,47	20,45	20,47	20,42	20,35	20,48	20,58	20,44	20,40	20,39	20,45	20,49	20,40	20,34	20,41	20,38	20,41	20,41	20,38	20,47	20,45	20,50	20,34	20,32	20,44	20,53	20,49	20,53	20,44	20,48	20,47	20,42	20,43	20,46	20,45	20,41	20,42	20,50	20,48	20,42	20,50	20,46	20,44	20,39	20,39	20,42	20,48	20,43	20,45	20,40	20,41	20,44	20,47	20,41	20,48	20,52	20,42	20,47	20,49	20,51	20,45	20,41	20,43	20,41	20,44	20,50	20,55	20,44	20,40	20,38	20,42	20,44	20,44	20,52	20,52	20,57	20,49	20,42	20,32	20,42	20,43	20,47	20,46	20,51	20,51	20,44	20,47	20,52	20,44	20,42	20,47	20,50	20,48	20,51	20,41	20,49	20,44	20,46	20,41	20,42	20,39	20,43	20,46	20,52	20,48	20,54	20,52	20,47	20,45	20,42	20,39	20,46	20,45	20,46	20,52	20,62	20,54	20,41	20,44	20,44	20,33	20,50	20,53	20,46	20,44	20,53	20,47	20,49	20,41	20,45	20,47	20,45	20,51	20,49	20,48	20,47	20,49	20,46	20,47	20,57	20,56	20,52	20,46	20,51	20,53	20,60	20,49	20,46	20,47	20,42	20,36	20,44	20,53	20,53	20,53	20,52	20,61	20,57	20,56	20,46	20,39	20,46	20,46	20,50	20,59	20,63	20,57	20,50	20,56	20,59	20,52	20,45	20,52	20,49	20,49	20,51	20,50	20,55	20,56	20,53	20,58	20,58	20,56	20,53	20,51	20,53	20,53	20,49	20,61	20,57	20,48	20,52	20,45	20,47	20,44	20,46	20,53	20,50	20,49	20,57	20,48	20,49	20,52	20,54	20,62	20,53	20,52	20,49	20,45	20,54	20,56	20,51	20,47	20,52	20,48	20,50	20,46	20,51	20,54	20,49	20,45	20,49	20,52	20,49	20,51	20,57	20,56	20,51	20,53	20,53	20,48	20,52	20,52	20,49	20,53	20,60	20,59	20,49	20,46	20,50	20,53	20,61	20,58	20,53	20,54	20,54	20,54	20,59	20,58	20,52	20,52	20,51	20,57	20,50	20,46	20,54	20,55	20,46	20,45	20,58	20,59	20,60	20,54	20,56	20,53	20,53	20,54	20,54	20,52	20,71	20,65	20,50	20,51	20,55	20,59	20,51	20,48	20,49	20,50	20,50	20,45	20,46	20,57	20,51	20,43	20,56	20,56	20,52	20,57	20,51	20,57	20,59	20,58	20,55	20,47	20,56	20,59	20,56	20,59	20,58	20,55	20,55	20,48	20,48	20,54	20,45	20,48	20,53	20,47	20,48	20,54	20,57	20,58	20,59	20,60	20,56	20,56	20,51	20,47	20,48	20,47	20,49	20,52	20,54	20,53	20,50	20,50	20,54	20,49	20,50	20,47	20,54	20,55	20,53	20,58	20,57	20,50	20,53	20,59	20,52	20,48	20,53	20,47	20,53	20,55	20,53	20,54	20,54	20,52	20,49	20,51	20,44	20,49	20,46	20,49	20,53	20,51	20,53	20,49	20,52	20,53	20,54	20,47	20,46	20,56	20,55	20,53	20,55	20,54	20,56	20,58	20,53	20,59	20,49	20,45	20,53	20,56	20,53	20,44	20,47	20,52	20,43	20,46	20,56	20,48	20,46	20,55	20,54	20,51	20,44	20,47	20,49	20,52	20,44	20,44	20,58	20,60	20,47	20,43	20,47	20,50	20,56	20,51	20,56	20,56	20,53	20,42	20,44	20,54	20,54	20,52	20,56	20,47	20,48	20,49	20,60	20,61	20,45	20,42	20,43	20,46	20,41	20,45	20,49	20,50	20,49	20,44	20,43	20,45	20,47	20,40	20,41	20,46	20,50	20,49	20,49	20,36	20,39	20,47	20,46	20,47	20,39	20,39	20,38	20,45	20,45	20,37	20,39	20,46	20,49	20,40	20,39	20,51	20,51	20,44	20,48	20,44	20,49	20,46	20,45	20,50	20,46	20,52	20,52	20,41	20,44	20,47	20,50	20,60	20,62	20,58	20,48	20,40	20,41	20,50	20,48	20,41	20,46	20,50	20,54	20,46	20,39	20,43	20,42	20,46	20,42	20,44	20,40	20,54	20,59	20,40	20,37	20,44	20,45	20,55	20,50	20,47	20,41	20,44	20,52	20,47	20,46	20,56	20,50	20,46	20,54	20,44	20,52	20,42	20,36	20,40	20,47	20,51	20,41	20,48	20,52	20,51	20,44	20,44	20,45	20,39	20,50	20,44	20,36	20,43	20,33	20,31	20,35	20,44	20,46	20,40	20,45	20,47	20,32	20,43	20,47	20,34	20,36	20,42	20,41	20,38	20,41	20,38	20,34	20,32	20,37	20,45	20,48	20,43	20,33	20,33	20,35	20,45	20,37	20,31	20,36	20,42	20,41	20,32	20,47	20,38	20,41	20,36	20,36	20,45	20,37	20,39	20,42	20,43	
20,39	20,27	20,38	20,44	20,36	20,27	20,38	20,36	20,27	20,35	20,29	20,34	20,42	20,33	20,38	20,41	20,29	20,29	20,35	20,38	20,33	20,42	20,35	20,34	20,38	20,32	20,37	20,44	20,40	20,31	20,32	20,42	20,35	20,34	20,30	20,24	20,35	20,46	20,44	20,45	20,33	20,44	20,49	20,48	20,47	20,31	20,39	20,41	20,39	20,40	20,38	20,28	20,43	20,59	20,45	20,48	20,32	20,26	20,37	20,49	20,51	20,49	20,53	20,48	20,40	20,40	20,36	20,33	20,42	20,40	20,43	20,53	20,55	20,51	20,40	20,41	20,50	20,58	20,60	20,44	20,45	20,46	20,50	20,42	20,40	20,38	20,37	20,41	20,39	20,45	20,49	20,41	20,44	20,40	20,44	20,47	20,49	20,44	20,43	20,43	20,46	20,46	20,49	20,46	20,38	20,44	20,43	20,42	20,44	20,50	20,46	20,42	20,48	20,36	20,36	20,37	20,42	20,48	20,50	20,43	20,46	20,38	20,47	20,48	20,45	20,49	20,47	20,44	20,40	20,44	20,43	20,40	20,38	20,42	20,39	20,47	20,46	20,45	20,40	20,46	20,42	20,37	20,41	20,44	20,46	20,53	20,53	20,49	20,47	20,41	20,39	20,39	20,38	20,42	20,48	20,45	20,43	20,49	20,46	20,43	20,44	20,51	20,50	20,44	20,48	20,36	20,40	20,48	20,43	20,46	20,38	20,38	20,47	20,49	20,48	20,46	20,53	20,54	20,49	20,54	20,43	20,43	20,42	20,40	20,45	20,48	20,49	20,49	20,37	20,53	20,47	20,44	20,52	20,57	20,52	20,44	20,52	20,50	20,54	20,52	20,49	20,52	20,52	20,48	20,41	20,44	20,48	20,50	20,48	20,36	20,49	20,54	20,57	20,49	20,51	20,48	20,53	20,44	20,43	20,41	20,43	20,38	20,48	20,48	20,44	20,52	20,47	20,58	20,60	20,56	20,50	20,44	20,52	20,46	20,44	20,53	20,58	20,59	20,55	20,49	20,59	20,64	20,55	20,58	20,50	20,49	20,40	20,50	20,55	20,54	20,53	20,52	20,48	20,61	20,54	20,53	20,50	20,56	20,54	20,59	20,64	20,53	20,48	20,51	20,47	20,46	20,55	20,57	20,49	20,52	20,56	20,42	20,47	20,52	20,54	20,59	20,53	20,50	20,42	20,41	20,46	20,63	20,53	20,53	20,54	20,48	20,56	20,49	20,47	20,47	20,50	20,48	20,47	20,56	20,56	20,48	20,54	20,55	20,54	20,43	20,44	20,49	20,48	20,47	20,53	20,57	20,58	20,53	20,49	20,45	20,44	20,51	20,59	20,59	20,51	20,47	20,48	20,55	20,60	20,60	20,58	20,54	20,54	20,55	20,45	20,47	20,50	20,45	20,39	20,44	20,54	20,56	20,61	20,54	20,56	20,53	20,57	20,52	20,47	20,47	20,60	20,57	20,53	20,48	20,52	20,54	20,47	20,50	20,53	20,50	20,51	20,52	20,50	20,51	20,50	20,43	20,49	20,54	20,56	20,59	20,55	20,55	20,54	20,56	20,53	20,49	20,59	20,62	20,53	20,51	20,52	20,44	20,48	20,51	20,46	20,50	20,56	20,52	20,53	20,48	20,46	20,53	20,62	20,60	20,53	20,58	20,52	20,45	20,49	20,49	20,42	20,45	20,50	20,48	20,52	20,48	20,51	20,49	20,48	20,49	20,54	20,45	20,49	20,45	20,50	20,51	20,52	20,50	20,50	20,55	20,57	20,56	20,60	20,53	20,52	20,55	20,58	20,54	20,47	20,50	20,53	20,48	20,44	20,55	20,50	20,48	20,53	20,49	20,43	20,46	20,51	20,54	20,54	20,51	20,44	20,49	20,54	20,49	20,50	20,51	20,49	20,54	20,50	20,50	20,49	20,39	20,50	20,54	20,53	20,53	20,50	20,50	20,43	20,47	20,54	20,50	20,48	20,55	20,47	20,51	20,44	20,43	20,52	20,54	20,46	20,40	20,49	20,61	20,45	20,47	20,51	20,53	20,54	20,50	20,53	20,48	20,47	20,41	20,46	20,45	20,42	20,49	20,52	20,45	20,40	20,44	20,52	20,41	20,39	20,44	20,47	20,49	20,43	20,42	20,48	20,50	20,45	20,45	20,49	20,50	20,46	20,45	20,45	20,43	20,48	20,53	20,45	20,44	20,38	20,41	20,42	20,42	20,43	20,43	20,49	20,52	20,50	20,47	20,41	20,37	20,45	20,42	20,43	20,49	20,42	20,39	20,49	20,47	20,42	20,49	20,48	20,45	20,54	20,58	20,51	20,48	20,43	20,51	20,45	20,52	20,55	20,51	20,48	20,40	20,40	20,46	20,50	20,43	20,45	20,45	20,46	20,50	20,43	20,42	20,45	20,41	20,47	20,45	20,42	20,50	20,55	20,48	20,44	20,44	20,49	20,48	20,43	20,34	20,32	20,30	20,47	20,60	20,56	20,50	20,48	20,45	20,50	20,41	20,49	20,51	20,41	20,44	20,49	20,50	20,39	20,39	20,42	20,43	20,42	20,47	20,44	20,39	20,46	20,45	20,40	20,43	20,34	20,35	20,40	20,37	20,40	20,37	20,44	20,38	20,27	20,34	20,41	20,38	20,31	20,35	20,34	20,26	20,36	20,33	20,35	20,27	20,32	20,44	20,57	20,58	20,46	20,36	20,41	20,41	20,33	20,33	20,44	20,43	20,36	20,25	20,33	20,41	20,35	20,42	20,40	20,37	20,48	20,40	20,38	20,34	
20,35	20,25	20,28	20,38	20,96	20,28	20,36	20,31	20,38	20,35	20,27	20,37	20,32	20,28	20,26	20,38	20,31	20,32	20,39	20,48	20,25	20,33	20,40	20,38	20,42	20,36	20,39	20,44	20,31	20,34	20,31	20,43	20,38	20,34	20,38	20,34	20,38	20,43	20,45	20,43	20,36	20,44	20,45	20,51	20,51	20,43	20,37	20,40	20,35	20,35	20,41	20,39	20,35	20,45	20,41	20,41	20,42	20,36	20,28	20,46	20,51	20,54	20,53	20,54	20,45	20,30	20,34	20,39	20,45	20,46	20,42	20,51	20,54	20,48	20,30	20,42	20,46	20,50	20,53	20,42	20,44	20,39	20,44	20,41	20,47	20,46	20,39	20,43	20,47	20,47	20,44	20,43	20,45	20,44	20,53	20,50	20,50	20,46	20,37	20,42	20,53	20,52	20,54	20,49	20,46	20,50	20,49	20,40	20,32	20,40	20,48	20,45	20,49	20,43	20,42	20,48	20,47	20,40	20,45	20,46	20,49	20,51	20,46	20,51	20,46	20,49	20,49	20,40	20,47	20,42	20,42	20,41	20,39	20,47	20,47	20,54	20,48	20,38	20,44	20,48	20,50	20,45	20,46	20,50	20,51	20,44	20,44	20,46	20,41	20,43	20,39	20,34	20,43	20,49	20,43	20,45	20,41	20,45	20,54	20,48	20,46	20,52	20,44	20,43	20,50	20,41	20,39	20,43	20,38	20,49	20,52	20,43	20,47	20,49	20,49	20,43	20,48	20,53	20,53	20,49	20,46	20,45	20,47	20,46	20,48	20,44	20,41	20,48	20,40	20,43	20,46	20,50	20,52	20,60	20,52	20,53	20,57	20,56	20,52	20,61	20,45	20,54	20,56	20,55	20,41	20,40	20,54	20,47	20,49	20,37	20,41	20,55	20,51	20,47	20,48	20,51	20,51	20,51	20,53	20,46	20,42	20,41	20,48	20,44	20,41	20,43	20,48	20,60	20,56	20,57	20,55	20,48	20,57	20,51	20,40	20,42	20,48	20,54	20,57	20,48	20,49	20,67	20,58	20,56	20,47	20,48	20,51	20,57	20,61	20,55	20,52	20,53	20,49	20,54	20,55	20,57	20,51	20,56	20,56	20,62	20,62	20,62	20,59	20,54	20,51	20,49	20,53	20,62	20,57	20,51	20,52	20,49	20,50	20,56	20,56	20,55	20,53	20,48	20,45	20,45	20,46	20,52	20,53	20,56	20,52	20,53	20,54	20,50	20,55	20,53	20,46	20,53	20,42	20,53	20,58	20,53	20,52	20,50	20,51	20,42	20,48	20,46	20,50	20,54	20,50	20,47	20,55	20,59	20,61	20,47	20,46	20,48	20,58	20,48	20,44	20,45	20,53	20,57	20,59	20,61	20,52	20,47	20,50	20,50	20,43	20,47	20,46	20,44	20,43	20,55	20,60	20,52	20,54	20,55	20,55	20,55	20,53	20,51	20,52	20,46	20,50	20,49	20,51	20,52	20,53	20,62	20,52	20,57	20,59	20,57	20,51	20,50	20,54	20,51	20,45	20,38	20,47	20,57	20,65	20,56	20,53	20,60	20,55	20,55	20,60	20,45	20,55	20,62	20,52	20,46	20,52	20,52	20,55	20,55	20,53	20,56	20,53	20,58	20,63	20,49	20,52	20,58	20,60	20,55	20,47	20,54	20,56	20,46	20,44	20,50	20,49	20,42	20,48	20,46	20,42	20,47	20,56	20,50	20,42	20,47	20,51	20,43	20,47	20,45	20,49	20,47	20,48	20,47	20,51	20,55	20,50	20,49	20,55	20,55	20,56	20,58	20,60	20,56	20,46	20,48	20,54	20,44	20,45	20,53	20,55	20,49	20,40	20,50	20,44	20,48	20,54	20,54	20,52	20,55	20,54	20,57	20,54	20,56	20,50	20,46	20,45	20,47	20,48	20,48	20,47	20,47	20,51	20,52	20,51	20,54	20,52	20,52	20,42	20,47	20,52	20,46	20,58	20,53	20,50	20,56	20,55	20,48	20,48	20,57	20,56	20,48	20,55	20,59	20,61	20,49	20,47	20,51	20,49	20,52	20,59	20,50	20,45	20,44	20,50	20,50	20,42	20,45	20,49	20,44	20,40	20,49	20,54	20,43	20,38	20,52	20,56	20,56	20,41	20,38	20,53	20,57	20,46	20,44	20,44	20,51	20,49	20,34	20,39	20,45	20,50	20,55	20,47	20,37	20,43	20,42	20,37	20,38	20,47	20,49	20,51	20,56	20,51	20,49	20,44	20,44	20,49	20,42	20,53	20,54	20,42	20,44	20,39	20,49	20,46	20,42	20,49	20,49	20,48	20,54	20,50	20,47	20,46	20,43	20,46	20,57	20,64	20,54	20,50	20,43	20,40	20,37	20,41	20,38	20,49	20,49	20,45	20,40	20,38	20,42	20,39	20,38	20,48	20,47	20,42	20,51	20,56	20,40	20,40	20,48	20,50	20,49	20,40	20,37	20,33	20,49	20,50	20,58	20,54	20,44	20,35	20,38	20,43	20,38	20,38	20,42	20,38	20,48	20,44	20,48	20,41	20,37	20,44	20,43	20,43	20,43	20,38	20,46	20,44	20,46	20,50	20,44	20,36	20,41	20,45	20,47	20,42	20,29	20,34	20,34	20,31	20,38	20,39	20,47	20,43	20,43	20,39	20,31	20,29	20,36	20,31	20,35	20,31	20,39	20,32	20,42	20,44	20,32	20,38	20,38	20,34	20,33	20,44	20,46	20,35	20,29	20,27	20,31	20,33	20,35	20,44	20,33	20,30	20,45	20,44	20,45	
20,34	20,23	20,21	20,30	20,31	20,24	20,34	20,32	20,41	20,36	20,28	20,39	20,33	20,31	20,28	20,24	20,38	20,37	20,32	20,46	20,39	20,34	20,39	20,41	20,44	20,40	20,39	20,39	20,33	20,36	20,38	20,46	20,41	20,30	20,36	20,44	20,47	20,40	20,45	20,35	20,33	20,46	20,50	20,41	20,43	20,38	20,38	20,40	20,36	20,33	20,42	20,42	20,39	20,44	20,52	20,48	20,37	20,41	20,41	20,33	20,33	20,53	20,55	20,56	20,49	20,40	20,34	20,47	20,48	20,38	20,37	20,60	20,48	20,48	20,42	20,42	20,48	20,48	20,53	20,50	20,44	20,39	20,43	20,45	20,45	20,42	20,48	20,46	20,45	20,42	20,43	20,40	20,47	20,47	20,47	20,46	20,48	20,48	20,38	20,43	20,46	20,44	20,45	20,43	20,44	20,50	20,47	20,42	20,36	20,41	20,51	20,47	20,45	20,41	20,37	20,47	20,42	20,34	20,41	20,42	20,42	20,41	20,44	20,47	20,53	20,54	20,45	20,43	20,43	20,49	20,51	20,40	20,35	20,42	20,46	20,42	20,45	20,45	20,46	20,57	20,52	20,53	20,43	20,45	20,58	20,44	20,57	20,53	20,44	20,53	20,48	20,42	20,41	20,46	20,42	20,46	20,50	20,51	20,52	20,49	20,42	20,37	20,39	20,41	20,45	20,40	20,48	20,47	20,41	20,49	20,49	20,49	20,42	20,39	20,45	20,51	20,48	20,54	20,51	20,57	20,48	20,50	20,48	20,42	20,52	20,54	20,47	20,56	20,52	20,47	20,50	20,46	20,50	20,50	20,46	20,60	20,60	20,52	20,47	20,57	20,48	20,47	20,57	20,57	20,48	20,47	20,53	20,45	20,51	20,47	20,50	20,56	20,61	20,48	20,41	20,46	20,51	20,48	20,54	20,53	20,46	20,42	20,40	20,43	20,44	20,42	20,39	20,50	20,59	20,56	20,51	20,44	20,46	20,51	20,47	20,37	20,46	20,52	20,43	20,47	20,58	20,64	20,52	20,51	20,56	20,51	20,51	20,54	20,54	20,47	20,52	20,59	20,58	20,50	20,49	20,50	20,51	20,53	20,51	20,57	20,61	20,64	20,62	20,52	20,44	20,49	20,51	20,54	20,47	20,47	20,54	20,52	20,48	20,55	20,56	20,54	20,56	20,44	20,47	20,54	20,55	20,55	20,54	20,59	20,58	20,52	20,60	20,45	20,47	20,56	20,57	20,60	20,62	20,51	20,49	20,50	20,54	20,54	20,58	20,53	20,53	20,53	20,46	20,53	20,50	20,41	20,47	20,55	20,58	20,55	20,51	20,47	20,54	20,49	20,40	20,41	20,50	20,56	20,50	20,47	20,47	20,47	20,46	20,48	20,47	20,45	20,49	20,48	20,54	20,58	20,62	20,54	20,57	20,55	20,50	20,55	20,56	20,56	20,51	20,47	20,50	20,47	20,50	20,52	20,52	20,53	20,56	20,54	20,55	20,55	20,50	20,48	20,54	20,52	20,50	20,52	20,52	20,62	20,68	20,61	20,52	20,52	20,52	20,47	20,54	20,51	20,53	20,56	20,55	20,46	20,51	20,59	20,56	20,53	20,47	20,54	20,48	20,50	20,55	20,48	20,52	20,61	20,60	20,54	20,55	20,57	20,55	20,51	20,52	20,49	20,54	20,53	20,57	20,56	20,48	20,37	20,50	20,47	20,43	20,49	20,54	20,45	20,45	20,53	20,54	20,45	20,43	20,46	20,50	20,58	20,53	20,48	20,46	20,52	20,58	20,49	20,57	20,52	20,44	20,46	20,52	20,45	20,46	20,54	20,47	20,46	20,45	20,54	20,55	20,52	20,61	20,59	20,54	20,53	20,54	20,54	20,49	20,51	20,56	20,54	20,47	20,51	20,54	20,48	20,47	20,50	20,50	20,52	20,48	20,50	20,51	20,54	20,47	20,47	20,49	20,49	20,42	20,49	20,55	20,58	20,56	20,54	20,51	20,56	20,57	20,46	20,53	20,58	20,56	20,46	20,39	20,42	20,43	20,40	20,52	20,59	20,54	20,43	20,39	20,50	20,47	20,45	20,44	20,44	20,47	20,52	20,59	20,49	20,41	20,47	20,55	20,57	20,47	20,40	20,52	20,54	20,41	20,41	20,46	20,41	20,36	20,36	20,33	20,37	20,49	20,57	20,50	20,41	20,45	20,44	20,40	20,38	20,53	20,57	20,48	20,53	20,49	20,52	20,44	20,49	20,49	20,49	20,52	20,49	20,50	20,53	20,34	20,30	20,42	20,37	20,48	20,44	20,49	20,48	20,43	20,50	20,44	20,48	20,55	20,57	20,63	20,63	20,56	20,51	20,47	20,42	20,46	20,47	20,46	20,48	20,47	20,39	20,42	20,48	20,47	20,48	20,40	20,48	20,46	20,44	20,44	20,46	20,36	20,43	20,52	20,52	20,44	20,45	20,44	20,49	20,57	20,48	20,43	20,40	20,26	20,33	20,43	20,48	20,38	20,34	20,37	20,42	20,44	20,39	20,45	20,41	20,44	20,41	20,35	20,38	20,40	20,41	20,40	20,44	20,51	20,43	20,40	20,43	20,48	20,47	20,53	20,43	20,34	20,35	20,29	20,42	20,43	20,41	20,38	20,53	20,49	20,39	20,35	20,40	20,32	20,28	20,34	20,40	20,26	20,28	20,36	20,25	20,36	20,37	20,27	20,23	20,33	20,49	20,40	20,23	20,23	20,33	20,34	20,31	20,32	20,37	20,37	20,32	20,37	20,41	
20,42	20,31	20,27	20,26	20,27	20,26	20,33	20,40	20,36	20,22	20,22	20,35	20,37	20,31	20,35	20,38	20,35	20,39	20,31	20,39	20,42	20,40	20,32	20,40	20,40	20,38	20,48	20,39	20,32	20,36	20,42	20,46	20,51	20,43	20,40	20,41	20,40	20,39	20,34	20,42	20,35	20,42	20,51	20,43	20,42	20,35	20,34	20,44	20,38	20,42	20,41	20,40	20,34	20,46	20,50	20,45	20,38	20,50	20,51	20,34	20,32	20,37	20,57	20,48	20,40	20,41	20,45	20,44	20,56	20,45	20,40	20,54	20,55	20,55	20,44	20,36	20,51	20,52	20,50	20,54	20,49	20,38	20,45	20,46	20,38	20,44	20,42	20,41	20,41	20,35	20,42	20,44	20,46	20,48	20,42	20,30	20,46	20,49	20,35	20,40	20,41	20,41	20,36	20,36	20,45	20,48	20,40	20,46	20,37	20,38	20,43	20,43	20,48	20,35	20,37	20,36	20,36	20,30	20,37	20,41	20,48	20,43	20,45	20,49	20,46	20,53	20,42	20,37	20,39	20,46	20,46	20,34	20,39	20,46	20,50	20,50	20,45	20,44	20,39	20,39	20,43	20,46	20,46	20,30	20,48	20,55	20,62	20,57	20,47	20,47	20,39	20,44	20,49	20,44	20,44	20,47	20,45	20,44	20,41	20,46	20,46	20,42	20,42	20,42	20,47	20,45	20,41	20,42	20,48	20,52	20,46	20,43	20,52	20,46	20,39	20,48	20,51	20,50	20,46	20,50	20,49	20,44	20,47	20,43	20,49	20,54	20,53	20,51	20,47	20,51	20,48	20,48	20,50	20,50	20,43	20,46	20,53	20,49	20,49	20,49	20,55	20,46	20,49	20,46	20,39	20,45	20,49	20,46	20,55	20,47	20,42	20,53	20,55	20,58	20,54	20,55	20,56	20,52	20,48	20,48	20,54	20,57	20,56	20,53	20,47	20,47	20,46	20,49	20,53	20,54	20,46	20,52	20,53	20,54	20,44	20,44	20,47	20,52	20,49	20,45	20,60	20,59	20,54	20,54	20,52	20,51	20,44	20,48	20,53	20,50	20,49	20,58	20,60	20,52	20,43	20,49	20,54	20,50	20,50	20,55	20,60	20,55	20,55	20,53	20,48	20,48	20,51	20,47	20,45	20,49	20,53	20,52	20,55	20,46	20,45	20,48	20,51	20,52	20,41	20,43	20,49	20,56	20,53	20,56	20,53	20,46	20,60	20,53	20,49	20,56	20,59	20,59	20,58	20,55	20,55	20,54	20,55	20,55	20,56	20,54	20,56	20,53	20,39	20,47	20,48	20,47	20,50	20,56	20,56	20,58	20,51	20,49	20,46	20,55	20,56	20,45	20,52	20,59	20,52	20,51	20,48	20,43	20,47	20,46	20,48	20,52	20,52	20,49	20,48	20,56	20,51	20,57	20,61	20,64	20,57	20,57	20,52	20,54	20,52	20,44	20,50	20,54	20,50	20,50	20,49	20,47	20,50	20,52	20,57	20,54	20,52	20,46	20,57	20,58	20,50	20,46	20,48	20,61	20,65	20,57	20,55	20,55	20,50	20,44	20,47	20,52	20,61	20,57	20,54	20,45	20,47	20,58	20,51	20,50	20,56	20,48	20,48	20,48	20,54	20,47	20,54	20,52	20,58	20,56	20,58	20,58	20,58	20,51	20,52	20,54	20,57	20,53	20,54	20,60	20,62	20,46	20,46	20,45	20,43	20,45	20,54	20,52	20,47	20,49	20,49	20,42	20,40	20,50	20,53	20,56	20,56	20,50	20,53	20,51	20,55	20,54	20,51	20,54	20,51	20,47	20,47	20,52	20,50	20,55	20,44	20,51	20,58	20,52	20,54	20,55	20,56	20,57	20,58	20,54	20,48	20,48	20,54	20,58	20,56	20,53	20,57	20,53	20,51	20,46	20,44	20,51	20,50	20,44	20,48	20,46	20,54	20,55	20,50	20,47	20,51	20,52	20,42	20,56	20,55	20,56	20,48	20,52	20,50	20,49	20,51	20,47	20,54	20,63	20,53	20,48	20,50	20,46	20,46	20,50	20,51	20,58	20,52	20,38	20,41	20,41	20,48	20,52	20,46	20,41	20,46	20,50	20,56	20,53	20,46	20,47	20,47	20,56	20,46	20,41	20,54	20,54	20,38	20,47	20,49	20,51	20,49	20,44	20,53	20,43	20,45	20,50	20,42	20,36	20,42	20,41	20,44	20,43	20,49	20,48	20,40	20,44	20,55	20,40	20,42	20,53	20,51	20,41	20,45	20,44	20,48	20,52	20,45	20,38	20,40	20,41	20,52	20,49	20,53	20,49	20,49	20,50	20,44	20,45	20,56	20,53	20,49	20,52	20,49	20,47	20,46	20,45	20,53	20,48	20,48	20,53	20,51	20,49	20,46	20,44	20,54	20,55	20,47	20,36	20,48	20,44	20,40	20,47	20,47	20,43	20,47	20,46	20,52	20,43	20,33	20,40	20,49	20,47	20,42	20,40	20,37	20,42	20,43	20,44	20,41	20,39	20,38	20,36	20,36	20,40	20,37	20,45	20,43	20,41	20,34	20,41	20,46	20,38	20,34	20,40	20,48	20,37	20,32	20,35	20,42	20,46	20,45	20,45	20,44	20,45	20,36	20,32	20,39	20,34	20,37	20,38	20,46	20,37	20,40	20,41	20,34	20,31	20,33	20,40	20,35	20,34	20,40	20,37	20,41	20,39	20,37	20,32	20,33	20,41	20,52	20,36	20,30	20,37	20,39	20,37	20,35	20,42	20,40	20,43	20,35	20,41	
20,36	20,36	20,32	20,32	20,25	20,24	20,36	20,36	20,31	20,22	20,35	20,51	20,38	20,32	20,28	20,34	20,39	20,40	20,33	20,36	20,43	20,39	20,31	20,30	20,32	20,39	20,48	20,42	20,40	20,40	20,37	20,45	20,43	20,47	20,48	20,45	20,36	20,43	20,31	20,37	20,37	20,36	20,46	20,37	20,40	20,37	20,30	20,40	20,40	20,41	20,45	20,37	20,29	20,39	20,46	20,39	20,41	20,43	20,48	20,38	20,33	20,36	20,40	20,44	20,36	20,40	20,40	20,41	20,45	20,51	20,43	20,45	20,53	20,55	20,40	20,32	20,42	20,48	20,43	20,52	20,47	20,46	20,47	20,39	20,42	20,43	20,47	20,45	20,39	20,40	20,43	20,40	20,48	20,49	20,45	20,43	20,44	20,44	20,41	20,35	20,43	20,39	20,39	20,36	20,45	20,41	20,32	20,42	20,40	20,42	20,47	20,43	20,42	20,41	20,42	20,43	20,35	20,43	20,47	20,52	20,44	20,42	20,44	20,41	20,39	20,43	20,41	20,38	20,42	20,39	20,36	20,43	20,47	20,46	20,44	20,45	20,46	20,45	20,41	20,39	20,34	20,42	20,39	20,39	20,43	20,49	20,46	20,55	20,53	20,42	20,34	20,44	20,48	20,45	20,40	20,45	20,48	20,50	20,47	20,42	20,41	20,54	20,45	20,47	20,46	20,49	20,44	20,46	20,50	20,50	20,51	20,45	20,49	20,49	20,40	20,41	20,41	20,46	20,45	20,52	20,43	20,46	20,48	20,42	20,48	20,49	20,49	20,50	20,40	20,50	20,49	20,45	20,54	20,53	20,51	20,43	20,46	20,45	20,50	20,49	20,49	20,48	20,48	20,45	20,32	20,34	20,38	20,49	20,48	20,43	20,49	20,52	20,49	20,50	20,51	20,60	20,59	20,55	20,44	20,50	20,55	20,51	20,52	20,56	20,48	20,37	20,45	20,49	20,52	20,53	20,46	20,56	20,54	20,56	20,53	20,50	20,54	20,55	20,54	20,47	20,56	20,62	20,61	20,47	20,43	20,50	20,57	20,58	20,53	20,49	20,54	20,51	20,49	20,49	20,48	20,49	20,56	20,61	20,55	20,53	20,53	20,52	20,49	20,48	20,45	20,43	20,48	20,52	20,50	20,50	20,55	20,51	20,47	20,51	20,41	20,47	20,49	20,56	20,53	20,47	20,48	20,53	20,45	20,54	20,52	20,52	20,58	20,56	20,60	20,69	20,53	20,52	20,47	20,46	20,53	20,64	20,51	20,48	20,47	20,47	20,49	20,54	20,44	20,49	20,50	20,49	20,55	20,55	20,60	20,57	20,55	20,59	20,51	20,57	20,61	20,52	20,46	20,59	20,59	20,51	20,48	20,45	20,46	20,48	20,50	20,51	20,43	20,48	20,48	20,50	20,50	20,52	20,59	20,58	20,59	20,62	20,55	20,56	20,55	20,49	20,50	20,56	20,50	20,51	20,44	20,58	20,51	20,59	20,59	20,55	20,59	20,49	20,52	20,50	20,52	20,51	20,42	20,55	20,60	20,55	20,58	20,60	20,53	20,43	20,52	20,53	20,57	20,59	20,59	20,46	20,42	20,55	20,50	20,53	20,59	20,56	20,47	20,53	20,53	20,50	20,52	20,50	20,56	20,55	20,53	20,57	20,56	20,49	20,49	20,55	20,44	20,48	20,52	20,53	20,57	20,55	20,51	20,56	20,52	20,46	20,49	20,52	20,46	20,39	20,54	20,57	20,48	20,45	20,48	20,59	20,59	20,52	20,55	20,50	20,51	20,56	20,60	20,59	20,50	20,45	20,46	20,55	20,55	20,55	20,49	20,53	20,55	20,41	20,48	20,46	20,46	20,47	20,55	20,54	20,47	20,50	20,49	20,53	20,60	20,52	20,54	20,51	20,42	20,50	20,50	20,45	20,53	20,53	20,42	20,47	20,52	20,58	20,48	20,51	20,49	20,52	20,45	20,53	20,60	20,55	20,49	20,48	20,45	20,49	20,50	20,49	20,51	20,62	20,55	20,54	20,50	20,51	20,48	20,52	20,52	20,60	20,54	20,53	20,54	20,46	20,45	20,48	20,46	20,43	20,46	20,47	20,51	20,46	20,47	20,44	20,49	20,51	20,46	20,36	20,46	20,53	20,43	20,35	20,41	20,57	20,58	20,47	20,48	20,50	20,53	20,46	20,41	20,35	20,41	20,39	20,46	20,46	20,39	20,50	20,34	20,42	20,52	20,44	20,40	20,49	20,45	20,39	20,40	20,51	20,56	20,45	20,40	20,41	20,37	20,42	20,57	20,48	20,52	20,45	20,35	20,42	20,43	20,50	20,52	20,47	20,41	20,48	20,53	20,43	20,44	20,49	20,42	20,47	20,51	20,40	20,49	20,44	20,45	20,48	20,45	20,46	20,43	20,38	20,37	20,43	20,40	20,42	20,48	20,46	20,34	20,38	20,42	20,43	20,31	20,42	20,45	20,45	20,43	20,46	20,37	20,44	20,46	20,45	20,48	20,46	20,36	20,34	20,36	20,44	20,38	20,42	20,41	20,36	20,20	20,35	20,37	20,40	20,39	20,38	20,50	20,56	20,45	20,39	20,42	20,41	20,45	20,47	20,47	20,46	20,42	20,39	20,34	20,39	20,41	20,37	20,44	20,37	20,38	20,51	20,50	20,42	20,35	20,33	20,41	20,40	20,41	20,35	20,39	20,34	20,34	20,40	20,50	20,47	20,41	20,34	20,45	20,44	20,28	20,30	20,43	20,35	20,35	20,45	20,41	20,43	
20,29	20,35	20,38	20,35	20,32	20,28	20,33	20,32	20,33	20,33	20,32	20,52	20,47	20,40	20,28	20,29	20,44	20,45	20,41	20,42	20,43	20,47	20,39	20,40	20,36	20,37	20,50	20,44	20,49	20,51	20,42	20,48	20,38	20,35	20,37	20,39	20,38	20,40	20,44	20,43	20,37	20,38	20,42	20,41	20,41	20,37	20,35	20,34	20,39	20,47	20,48	20,40	20,32	20,39	20,39	20,47	20,42	20,44	20,45	20,43	20,44	20,48	20,41	20,41	20,35	20,38	20,35	20,36	20,46	20,49	20,53	20,42	20,49	20,50	20,40	20,38	20,46	20,52	20,50	20,45	20,47	20,41	20,40	20,38	20,39	20,38	20,42	20,50	20,46	20,40	20,44	20,41	20,41	20,51	20,45	20,49	20,56	20,47	20,36	20,32	20,44	20,41	20,31	20,35	20,40	20,37	20,30	20,38	20,44	20,47	20,43	20,58	20,46	20,46	20,45	20,43	20,41	20,39	20,48	20,49	20,51	20,44	20,52	20,42	20,41	20,43	20,43	20,39	20,43	20,38	20,39	20,48	20,44	20,47	20,45	20,45	20,45	20,41	20,36	20,40	20,33	20,38	20,42	20,42	20,43	20,49	20,49	20,46	20,46	20,47	20,50	20,47	20,45	20,39	20,38	20,51	20,56	20,52	20,47	20,40	20,38	20,43	20,47	20,44	20,53	20,49	20,46	20,44	20,47	20,46	20,45	20,47	20,48	20,48	20,55	20,50	20,34	20,36	20,50	20,53	20,42	20,41	20,50	20,44	20,40	20,43	20,46	20,43	20,43	20,45	20,49	20,48	20,46	20,47	20,54	20,53	20,41	20,41	20,45	20,49	20,47	20,41	20,39	20,50	20,42	20,44	20,40	20,40	20,47	20,48	20,55	20,52	20,49	20,46	20,45	20,50	20,50	20,47	20,42	20,43	20,61	20,46	20,40	20,51	20,51	20,40	20,37	20,51	20,53	20,47	20,48	20,54	20,46	20,40	20,52	20,51	20,53	20,54	20,55	20,47	20,53	20,58	20,56	20,53	20,48	20,53	20,58	20,56	20,58	20,48	20,46	20,53	20,48	20,48	20,54	20,46	20,56	20,63	20,59	20,50	20,53	20,61	20,54	20,53	20,45	20,39	20,43	20,42	20,39	20,44	20,52	20,51	20,50	20,52	20,55	20,53	20,60	20,55	20,58	20,55	20,55	20,53	20,44	20,47	20,48	20,52	20,66	20,52	20,48	20,59	20,51	20,46	20,52	20,49	20,54	20,56	20,57	20,46	20,47	20,45	20,46	20,44	20,51	20,48	20,44	20,37	20,48	20,57	20,59	20,52	20,51	20,56	20,54	20,53	20,59	20,57	20,56	20,61	20,61	20,54	20,48	20,47	20,48	20,49	20,52	20,52	20,44	20,48	20,48	20,52	20,54	20,53	20,56	20,48	20,59	20,63	20,57	20,52	20,53	20,56	20,54	20,58	20,61	20,54	20,47	20,50	20,48	20,51	20,62	20,47	20,60	20,59	20,61	20,60	20,43	20,45	20,48	20,42	20,52	20,52	20,58	20,61	20,58	20,48	20,53	20,53	20,57	20,50	20,55	20,51	20,47	20,52	20,44	20,43	20,53	20,61	20,58	20,56	20,60	20,48	20,50	20,49	20,54	20,56	20,54	20,50	20,46	20,39	20,46	20,55	20,42	20,49	20,48	20,45	20,50	20,49	20,48	20,43	20,46	20,51	20,51	20,52	20,51	20,46	20,52	20,52	20,51	20,44	20,39	20,55	20,61	20,55	20,51	20,51	20,55	20,53	20,61	20,56	20,49	20,52	20,52	20,51	20,54	20,49	20,42	20,46	20,55	20,47	20,50	20,52	20,47	20,58	20,60	20,55	20,48	20,50	20,48	20,46	20,53	20,45	20,46	20,45	20,42	20,47	20,52	20,52	20,50	20,48	20,48	20,45	20,54	20,57	20,58	20,52	20,47	20,50	20,52	20,59	20,59	20,54	20,57	20,53	20,45	20,48	20,49	20,46	20,50	20,58	20,52	20,42	20,47	20,48	20,52	20,52	20,46	20,59	20,58	20,48	20,61	20,55	20,49	20,49	20,53	20,51	20,44	20,56	20,60	20,48	20,40	20,43	20,49	20,46	20,39	20,41	20,51	20,49	20,42	20,40	20,43	20,57	20,56	20,48	20,42	20,38	20,47	20,41	20,40	20,42	20,37	20,40	20,42	20,36	20,38	20,49	20,50	20,52	20,50	20,44	20,44	20,50	20,50	20,43	20,50	20,42	20,52	20,46	20,42	20,49	20,44	20,45	20,48	20,45	20,49	20,53	20,41	20,40	20,47	20,52	20,62	20,55	20,41	20,48	20,51	20,51	20,43	20,49	20,43	20,44	20,51	20,48	20,50	20,42	20,39	20,47	20,44	20,38	20,37	20,40	20,38	20,38	20,43	20,42	20,43	20,47	20,35	20,37	20,39	20,40	20,31	20,36	20,45	20,50	20,45	20,42	20,37	20,34	20,43	20,47	20,51	20,44	20,47	20,37	20,39	20,44	20,39	20,38	20,50	20,41	20,27	20,34	20,40	20,44	20,43	20,35	20,44	20,49	20,46	20,47	20,46	20,46	20,47	20,44	20,46	20,40	20,36	20,42	20,43	20,38	20,36	20,35	20,46	20,41	20,32	20,39	20,47	20,38	20,31	20,27	20,36	20,31	20,43	20,32	20,32	20,29	20,33	20,42	20,50	20,43	20,27	20,22	20,31	20,37	20,23	20,30	20,37	20,26	20,26	20,40	20,44	20,42	
20,28	20,26	20,35	20,41	20,38	20,30	20,29	20,39	20,34	20,39	20,38	20,33	20,35	20,35	20,33	20,29	20,42	20,45	20,37	20,31	20,40	20,50	20,29	20,33	20,44	20,33	20,36	20,44	20,43	20,49	20,51	20,48	20,29	20,29	20,38	20,36	20,32	20,46	20,38	20,36	20,45	20,45	20,51	20,51	20,48	20,38	20,36	20,44	20,51	20,54	20,50	20,41	20,41	20,42	20,42	20,49	20,37	20,44	20,47	20,38	20,44	20,51	20,57	20,46	20,40	20,39	20,42	20,34	20,47	20,42	20,50	20,51	20,47	20,45	20,40	20,40	20,42	20,57	20,48	20,45	20,45	20,42	20,36	20,46	20,41	20,42	20,44	20,52	20,45	20,43	20,38	20,36	20,45	20,49	20,52	20,52	20,44	20,47	20,52	20,49	20,46	20,38	20,39	20,33	20,39	20,40	20,37	20,35	20,40	20,48	20,47	20,48	20,51	20,46	20,50	20,41	20,35	20,43	20,40	20,49	20,51	20,43	20,53	20,51	20,48	20,45	20,50	20,48	20,34	20,41	20,45	20,54	20,46	20,45	20,40	20,43	20,45	20,46	20,37	20,48	20,47	20,43	20,45	20,47	20,47	20,47	20,48	20,45	20,42	20,39	20,50	20,49	20,45	20,44	20,42	20,46	20,47	20,49	20,48	20,43	20,40	20,41	20,37	20,39	20,44	20,43	20,48	20,44	20,47	20,47	20,45	20,43	20,51	20,58	20,50	20,49	20,47	20,36	20,42	20,48	20,48	20,46	20,50	20,56	20,42	20,44	20,50	20,44	20,49	20,49	20,46	20,52	20,54	20,58	20,56	20,57	20,48	20,46	20,44	20,46	20,42	20,50	20,38	20,43	20,47	20,53	20,48	20,36	20,45	20,44	20,50	20,47	20,48	20,49	20,39	20,48	20,49	20,47	20,54	20,54	20,58	20,51	20,47	20,53	20,51	20,48	20,48	20,53	20,50	20,51	20,45	20,50	20,54	20,50	20,53	20,55	20,48	20,47	20,54	20,48	20,54	20,60	20,53	20,57	20,54	20,49	20,48	20,52	20,55	20,50	20,55	20,57	20,51	20,51	20,57	20,52	20,50	20,56	20,59	20,49	20,56	20,64	20,59	20,54	20,47	20,45	20,48	20,54	20,44	20,45	20,52	20,50	20,55	20,55	20,54	20,55	20,53	20,57	20,51	20,53	20,50	20,60	20,53	20,48	20,51	20,55	20,60	20,54	20,48	20,52	20,48	20,51	20,51	20,51	20,55	20,51	20,54	20,49	20,51	20,45	20,45	20,44	20,47	20,54	20,53	20,46	20,45	20,60	20,57	20,53	20,55	20,53	20,56	20,50	20,49	20,57	20,60	20,54	20,61	20,59	20,57	20,49	20,54	20,55	20,55	20,60	20,54	20,50	20,47	20,51	20,54	20,55	20,54	20,50	20,58	20,64	20,53	20,50	20,54	20,58	20,57	20,53	20,56	20,58	20,48	20,47	20,54	20,50	20,55	20,55	20,56	20,55	20,60	20,60	20,50	20,46	20,51	20,53	20,58	20,58	20,56	20,58	20,57	20,50	20,56	20,53	20,58	20,55	20,46	20,54	20,53	20,49	20,44	20,45	20,52	20,59	20,57	20,53	20,58	20,53	20,45	20,50	20,48	20,54	20,60	20,55	20,51	20,44	20,41	20,52	20,46	20,44	20,43	20,45	20,53	20,44	20,51	20,47	20,51	20,52	20,58	20,56	20,48	20,46	20,50	20,50	20,50	20,55	20,46	20,50	20,57	20,58	20,51	20,46	20,51	20,51	20,58	20,53	20,48	20,57	20,58	20,57	20,50	20,47	20,43	20,46	20,53	20,56	20,50	20,51	20,48	20,59	20,60	20,53	20,54	20,47	20,48	20,50	20,47	20,38	20,40	20,52	20,45	20,44	20,45	20,52	20,43	20,44	20,51	20,45	20,49	20,52	20,58	20,58	20,51	20,55	20,55	20,57	20,56	20,49	20,59	20,59	20,48	20,51	20,53	20,43	20,44	20,53	20,49	20,48	20,45	20,51	20,56	20,50	20,47	20,53	20,58	20,41	20,51	20,53	20,45	20,46	20,55	20,52	20,46	20,53	20,63	20,52	20,43	20,41	20,44	20,43	20,43	20,43	20,44	20,45	20,35	20,42	20,45	20,51	20,50	20,47	20,48	20,40	20,51	20,39	20,41	20,47	20,45	20,43	20,44	20,45	20,32	20,39	20,49	20,45	20,46	20,43	20,46	20,49	20,52	20,63	20,51	20,40	20,42	20,48	20,41	20,43	20,53	20,53	20,53	20,44	20,50	20,59	20,49	20,40	20,48	20,55	20,61	20,63	20,49	20,50	20,45	20,48	20,56	20,51	20,49	20,47	20,45	20,51	20,53	20,46	20,46	20,38	20,30	20,36	20,44	20,47	20,33	20,36	20,43	20,40	20,49	20,46	20,39	20,45	20,50	20,41	20,34	20,42	20,53	20,51	20,38	20,36	20,39	20,47	20,49	20,44	20,49	20,36	20,32	20,46	20,42	20,41	20,41	20,38	20,39	20,49	20,34	20,39	20,36	20,37	20,44	20,42	20,42	20,54	20,46	20,40	20,39	20,48	20,46	20,44	20,53	20,48	20,39	20,45	20,49	20,34	20,33	20,29	20,37	20,33	20,34	20,34	20,42	20,48	20,37	20,40	20,43	20,35	20,46	20,42	20,38	20,37	20,34	20,39	20,38	20,32	20,32	20,24	20,30	20,32	20,31	20,31	20,37	20,32	20,36	20,42	20,42	20,48	
20,35	20,29	20,36	20,36	20,39	20,31	20,29	20,37	20,36	20,28	20,33	20,34	20,37	20,41	20,29	20,39	20,41	20,45	20,32	20,37	20,36	20,50	20,47	20,39	20,34	20,44	20,45	20,42	20,42	20,39	20,37	20,45	20,38	20,33	20,42	20,48	20,43	20,45	20,51	20,41	20,46	20,47	20,46	20,61	20,56	20,45	20,37	20,40	20,41	20,48	20,50	20,52	20,45	20,51	20,47	20,55	20,44	20,47	20,58	20,48	20,41	20,51	20,61	20,52	20,41	20,38	20,35	20,36	20,49	20,41	20,39	20,49	20,46	20,42	20,37	20,38	20,53	20,60	20,52	20,47	20,44	20,46	20,46	20,46	20,45	20,47	20,41	20,49	20,48	20,41	20,40	20,43	20,46	20,55	20,48	20,46	20,48	20,49	20,49	20,56	20,56	20,47	20,43	20,42	20,41	20,42	20,38	20,44	20,44	20,40	20,47	20,49	20,51	20,54	20,47	20,40	20,43	20,45	20,48	20,54	20,52	20,47	20,53	20,45	20,46	20,54	20,45	20,44	20,45	20,43	20,50	20,49	20,44	20,50	20,50	20,44	20,43	20,43	20,47	20,47	20,50	20,49	20,48	20,48	20,46	20,46	20,48	20,45	20,44	20,40	20,44	20,46	20,52	20,48	20,45	20,41	20,38	20,44	20,45	20,44	20,47	20,47	20,44	20,44	20,48	20,39	20,46	20,46	20,40	20,50	20,47	20,36	20,44	20,51	20,52	20,51	20,48	20,44	20,43	20,47	20,52	20,54	20,46	20,52	20,49	20,49	20,50	20,49	20,44	20,52	20,48	20,47	20,51	20,52	20,58	20,54	20,58	20,52	20,52	20,52	20,48	20,46	20,50	20,47	20,44	20,52	20,50	20,52	20,52	20,43	20,39	20,45	20,52	20,50	20,46	20,52	20,53	20,50	20,52	20,59	20,59	20,51	20,52	20,51	20,42	20,47	20,50	20,61	20,54	20,51	20,46	20,51	20,52	20,56	20,59	20,55	20,55	20,52	20,52	20,46	20,55	20,53	20,52	20,59	20,60	20,59	20,45	20,50	20,50	20,56	20,64	20,61	20,57	20,52	20,57	20,54	20,50	20,54	20,50	20,53	20,56	20,60	20,54	20,54	20,50	20,57	20,53	20,51	20,55	20,54	20,52	20,51	20,55	20,62	20,50	20,50	20,54	20,48	20,48	20,58	20,51	20,57	20,52	20,51	20,57	20,55	20,57	20,52	20,54	20,58	20,49	20,50	20,57	20,52	20,50	20,56	20,55	20,51	20,50	20,52	20,54	20,56	20,52	20,53	20,56	20,49	20,46	20,56	20,55	20,47	20,61	20,55	20,54	20,54	20,54	20,57	20,60	20,58	20,58	20,54	20,56	20,54	20,56	20,51	20,54	20,57	20,52	20,53	20,50	20,46	20,57	20,53	20,52	20,54	20,57	20,62	20,57	20,54	20,55	20,51	20,55	20,58	20,55	20,51	20,50	20,51	20,58	20,52	20,46	20,53	20,57	20,58	20,63	20,64	20,58	20,58	20,50	20,57	20,63	20,57	20,60	20,56	20,53	20,48	20,54	20,59	20,63	20,59	20,51	20,50	20,47	20,49	20,48	20,57	20,58	20,53	20,57	20,57	20,56	20,49	20,37	20,48	20,58	20,50	20,53	20,53	20,47	20,45	20,40	20,51	20,51	20,45	20,45	20,48	20,57	20,45	20,47	20,49	20,54	20,58	20,49	20,46	20,50	20,48	20,47	20,52	20,50	20,56	20,55	20,52	20,49	20,54	20,55	20,49	20,45	20,49	20,55	20,57	20,54	20,51	20,55	20,54	20,49	20,48	20,49	20,48	20,47	20,49	20,50	20,50	20,45	20,53	20,47	20,46	20,51	20,48	20,54	20,58	20,51	20,51	20,53	20,54	20,47	20,48	20,47	20,54	20,56	20,42	20,46	20,46	20,47	20,47	20,53	20,54	20,57	20,58	20,52	20,51	20,61	20,52	20,49	20,54	20,52	20,50	20,48	20,43	20,44	20,50	20,49	20,52	20,46	20,45	20,55	20,48	20,43	20,46	20,51	20,46	20,47	20,52	20,46	20,45	20,45	20,49	20,43	20,41	20,57	20,47	20,49	20,56	20,44	20,44	20,44	20,60	20,53	20,41	20,42	20,40	20,49	20,49	20,44	20,39	20,52	20,50	20,47	20,39	20,45	20,50	20,48	20,50	20,44	20,40	20,36	20,34	20,44	20,44	20,37	20,43	20,46	20,44	20,52	20,54	20,49	20,44	20,44	20,38	20,40	20,43	20,40	20,44	20,52	20,47	20,54	20,63	20,47	20,36	20,44	20,54	20,57	20,59	20,56	20,51	20,46	20,46	20,56	20,52	20,39	20,39	20,42	20,44	20,50	20,41	20,48	20,44	20,33	20,31	20,39	20,44	20,42	20,40	20,39	20,43	20,45	20,42	20,46	20,47	20,46	20,44	20,40	20,40	20,49	20,57	20,44	20,40	20,39	20,45	20,51	20,45	20,45	20,38	20,36	20,40	20,42	20,47	20,41	20,40	20,41	20,48	20,36	20,40	20,42	20,45	20,43	20,48	20,49	20,54	20,51	20,35	20,41	20,51	20,49	20,49	20,52	20,44	20,40	20,42	20,48	20,36	20,39	20,36	20,34	20,35	20,41	20,39	20,35	20,43	20,41	20,46	20,45	20,45	20,46	20,46	20,42	20,37	20,44	20,43	20,44	20,37	20,39	20,36	20,40	20,37	20,39	20,32	20,31	20,33	20,35	20,33	20,35	20,34	
20,40	20,40	20,31	20,28	20,31	20,27	20,27	20,30	20,37	20,32	20,30	20,34	20,28	20,40	20,36	20,37	20,43	20,30	20,26	20,34	20,35	20,41	20,48	20,47	20,36	20,44	20,51	20,50	20,46	20,42	20,41	20,41	20,39	20,38	20,28	20,37	20,41	20,53	20,46	20,45	20,45	20,55	20,52	20,53	20,46	20,41	20,35	20,35	20,42	20,42	20,49	20,44	20,46	20,53	20,51	20,47	20,41	20,50	20,54	20,58	20,50	20,46	20,52	20,50	20,41	20,36	20,36	20,36	20,52	20,47	20,46	20,52	20,61	20,52	20,46	20,43	20,54	20,61	20,51	20,51	20,50	20,40	20,47	20,47	20,45	20,40	20,42	20,41	20,45	20,44	20,47	20,42	20,49	20,52	20,48	20,43	20,49	20,56	20,45	20,44	20,44	20,42	20,44	20,45	20,46	20,51	20,46	20,41	20,38	20,43	20,42	20,49	20,53	20,49	20,53	20,38	20,44	20,51	20,49	20,48	20,47	20,43	20,50	20,50	20,43	20,50	20,40	20,34	20,47	20,49	20,40	20,42	20,39	20,50	20,60	20,54	20,50	20,41	20,41	20,41	20,42	20,38	20,45	20,45	20,45	20,46	20,63	20,56	20,45	20,40	20,41	20,50	20,50	20,45	20,42	20,45	20,41	20,52	20,44	20,40	20,38	20,44	20,48	20,52	20,51	20,36	20,44	20,47	20,44	20,48	20,46	20,42	20,40	20,51	20,54	20,52	20,46	20,44	20,52	20,55	20,50	20,46	20,46	20,41	20,46	20,55	20,51	20,49	20,50	20,50	20,53	20,49	20,56	20,49	20,45	20,48	20,57	20,57	20,49	20,56	20,53	20,53	20,47	20,52	20,46	20,46	20,51	20,53	20,58	20,42	20,40	20,51	20,54	20,52	20,50	20,60	20,62	20,55	20,48	20,53	20,58	20,53	20,53	20,58	20,46	20,44	20,47	20,59	20,64	20,55	20,50	20,54	20,48	20,50	20,60	20,59	20,59	20,51	20,50	20,56	20,60	20,59	20,54	20,56	20,60	20,63	20,53	20,46	20,57	20,55	20,58	20,56	20,57	20,48	20,59	20,55	20,49	20,52	20,49	20,53	20,56	20,54	20,59	20,50	20,52	20,57	20,58	20,56	20,48	20,51	20,61	20,57	20,57	20,57	20,54	20,56	20,52	20,53	20,50	20,53	20,55	20,47	20,55	20,56	20,49	20,43	20,54	20,57	20,54	20,55	20,55	20,56	20,61	20,60	20,52	20,57	20,54	20,47	20,50	20,47	20,49	20,55	20,52	20,55	20,54	20,54	20,44	20,54	20,62	20,55	20,54	20,54	20,58	20,62	20,56	20,59	20,54	20,58	20,62	20,60	20,61	20,51	20,52	20,51	20,49	20,55	20,47	20,54	20,54	20,47	20,50	20,55	20,49	20,51	20,57	20,57	20,55	20,62	20,67	20,50	20,47	20,58	20,65	20,54	20,49	20,56	20,54	20,47	20,53	20,56	20,54	20,53	20,64	20,66	20,63	20,52	20,53	20,50	20,63	20,56	20,59	20,62	20,49	20,50	20,48	20,52	20,62	20,53	20,55	20,56	20,49	20,54	20,52	20,55	20,53	20,46	20,47	20,52	20,58	20,49	20,42	20,49	20,56	20,53	20,43	20,45	20,49	20,43	20,50	20,53	20,56	20,51	20,52	20,50	20,48	20,49	20,48	20,56	20,57	20,56	20,47	20,42	20,51	20,54	20,55	20,56	20,43	20,50	20,56	20,60	20,52	20,52	20,58	20,62	20,52	20,56	20,62	20,56	20,59	20,54	20,49	20,55	20,51	20,42	20,46	20,51	20,47	20,47	20,48	20,49	20,49	20,45	20,45	20,46	20,45	20,45	20,59	20,62	20,51	20,49	20,55	20,51	20,47	20,51	20,55	20,59	20,58	20,51	20,50	20,46	20,51	20,50	20,50	20,48	20,52	20,56	20,54	20,55	20,50	20,49	20,50	20,48	20,59	20,58	20,40	20,46	20,55	20,51	20,48	20,44	20,44	20,48	20,56	20,52	20,46	20,52	20,50	20,46	20,51	20,56	20,54	20,50	20,51	20,42	20,42	20,48	20,57	20,52	20,43	20,52	20,48	20,46	20,47	20,51	20,57	20,49	20,49	20,45	20,52	20,58	20,41	20,41	20,43	20,46	20,41	20,40	20,49	20,44	20,41	20,48	20,45	20,34	20,42	20,43	20,40	20,44	20,40	20,35	20,46	20,52	20,46	20,45	20,49	20,49	20,46	20,42	20,45	20,42	20,39	20,43	20,50	20,54	20,54	20,58	20,46	20,38	20,42	20,48	20,59	20,56	20,55	20,54	20,47	20,44	20,45	20,56	20,40	20,40	20,50	20,47	20,43	20,38	20,40	20,43	20,43	20,44	20,33	20,42	20,41	20,44	20,45	20,42	20,39	20,42	20,43	20,46	20,54	20,48	20,44	20,48	20,44	20,50	20,48	20,48	20,43	20,42	20,45	20,48	20,44	20,42	20,40	20,47	20,38	20,42	20,41	20,42	20,47	20,43	20,37	20,39	20,47	20,50	20,46	20,41	20,43	20,42	20,50	20,43	20,41	20,46	20,53	20,57	20,56	20,42	20,43	20,34	20,41	20,35	20,37	20,42	20,39	20,43	20,52	20,40	20,36	20,30	20,31	20,31	20,35	20,41	20,47	20,42	20,39	20,39	20,46	20,47	20,38	20,35	20,43	20,47	20,42	20,43	20,38	20,37	20,35	20,38	20,36	20,32	20,34	20,35	
20,34	20,41	20,38	20,33	20,34	20,25	20,28	20,32	20,35	20,36	20,31	20,36	20,34	20,38	20,36	20,34	20,41	20,35	20,33	20,39	20,41	20,26	20,34	20,39	20,39	20,51	20,50	20,45	20,55	20,55	20,51	20,55	20,45	20,39	20,37	20,35	20,38	20,53	20,51	20,45	20,47	20,51	20,55	20,45	20,43	20,39	20,39	20,34	20,38	20,45	20,47	20,43	20,48	20,54	20,46	20,45	20,42	20,45	20,41	20,43	20,52	20,55	20,44	20,46	20,44	20,41	20,33	20,41	20,62	20,57	20,56	20,55	20,54	20,58	20,49	20,38	20,48	20,52	20,55	20,46	20,48	20,45	20,46	20,48	20,44	20,43	20,37	20,42	20,50	20,54	20,47	20,40	20,51	20,50	20,48	20,47	20,54	20,48	20,49	20,41	20,46	20,38	20,41	20,40	20,42	20,45	20,47	20,38	20,36	20,48	20,47	20,53	20,55	20,46	20,48	20,45	20,42	20,44	20,41	20,34	20,47	20,45	20,51	20,53	20,41	20,45	20,51	20,49	20,46	20,49	20,42	20,33	20,38	20,45	20,57	20,57	20,55	20,47	20,41	20,38	20,40	20,43	20,47	20,47	20,49	20,51	20,60	20,55	20,45	20,37	20,40	20,51	20,54	20,43	20,42	20,37	20,46	20,59	20,49	20,38	20,38	20,39	20,48	20,55	20,64	20,50	20,50	20,55	20,54	20,52	20,45	20,46	20,50	20,44	20,61	20,55	20,52	20,47	20,50	20,57	20,54	20,48	20,50	20,50	20,48	20,50	20,48	20,50	20,52	20,46	20,42	20,52	20,51	20,55	20,44	20,52	20,63	20,52	20,46	20,49	20,53	20,42	20,44	20,47	20,42	20,42	20,45	20,52	20,55	20,53	20,50	20,53	20,53	20,49	20,54	20,61	20,58	20,58	20,48	20,52	20,53	20,51	20,55	20,54	20,50	20,47	20,49	20,61	20,58	20,55	20,48	20,52	20,56	20,60	20,62	20,60	20,53	20,47	20,51	20,59	20,66	20,68	20,60	20,51	20,53	20,57	20,61	20,59	20,58	20,60	20,58	20,59	20,63	20,57	20,57	20,56	20,54	20,58	20,49	20,53	20,57	20,55	20,50	20,58	20,51	20,52	20,57	20,64	20,61	20,54	20,55	20,51	20,52	20,54	20,47	20,64	20,63	20,56	20,53	20,50	20,50	20,58	20,54	20,53	20,51	20,45	20,59	20,63	20,54	20,62	20,62	20,59	20,61	20,60	20,55	20,53	20,60	20,54	20,50	20,53	20,53	20,49	20,54	20,55	20,54	20,57	20,46	20,55	20,66	20,63	20,55	20,50	20,53	20,58	20,51	20,54	20,51	20,55	20,63	20,62	20,65	20,56	20,49	20,53	20,54	20,60	20,56	20,56	20,59	20,62	20,63	20,62	20,57	20,59	20,56	20,53	20,53	20,57	20,60	20,59	20,58	20,61	20,61	20,54	20,52	20,56	20,55	20,52	20,59	20,61	20,56	20,53	20,57	20,62	20,63	20,55	20,58	20,53	20,61	20,67	20,67	20,64	20,61	20,51	20,52	20,50	20,64	20,59	20,59	20,56	20,47	20,55	20,51	20,51	20,52	20,53	20,48	20,49	20,58	20,50	20,45	20,46	20,53	20,52	20,53	20,54	20,50	20,43	20,48	20,58	20,58	20,55	20,55	20,44	20,42	20,46	20,51	20,54	20,58	20,49	20,46	20,45	20,47	20,50	20,51	20,53	20,51	20,51	20,61	20,60	20,56	20,55	20,60	20,60	20,57	20,56	20,65	20,56	20,52	20,51	20,47	20,51	20,56	20,53	20,46	20,49	20,52	20,48	20,50	20,54	20,47	20,47	20,49	20,49	20,54	20,51	20,53	20,53	20,52	20,39	20,51	20,52	20,45	20,54	20,51	20,49	20,56	20,52	20,50	20,50	20,56	20,58	20,56	20,46	20,42	20,51	20,46	20,59	20,56	20,55	20,51	20,47	20,49	20,55	20,41	20,47	20,63	20,57	20,49	20,45	20,47	20,48	20,55	20,51	20,50	20,51	20,53	20,51	20,55	20,52	20,57	20,49	20,50	20,47	20,42	20,48	20,56	20,49	20,49	20,47	20,51	20,55	20,55	20,50	20,53	20,54	20,37	20,41	20,44	20,54	20,48	20,43	20,47	20,45	20,55	20,50	20,48	20,41	20,40	20,50	20,43	20,37	20,36	20,45	20,55	20,53	20,48	20,44	20,46	20,45	20,46	20,43	20,44	20,47	20,43	20,50	20,46	20,46	20,49	20,51	20,59	20,53	20,62	20,53	20,50	20,49	20,39	20,47	20,60	20,59	20,53	20,50	20,48	20,57	20,48	20,50	20,42	20,48	20,53	20,49	20,42	20,39	20,47	20,48	20,45	20,45	20,38	20,47	20,45	20,42	20,50	20,39	20,35	20,41	20,44	20,49	20,55	20,45	20,45	20,50	20,50	20,52	20,48	20,44	20,49	20,54	20,52	20,53	20,48	20,40	20,45	20,50	20,47	20,48	20,38	20,45	20,42	20,46	20,30	20,35	20,43	20,48	20,42	20,49	20,46	20,43	20,50	20,48	20,48	20,40	20,44	20,39	20,38	20,39	20,36	20,33	20,37	20,38	20,31	20,39	20,38	20,30	20,42	20,41	20,42	20,30	20,30	20,30	20,36	20,38	20,46	20,37	20,30	20,36	20,44	20,42	20,34	20,37	20,40	20,38	20,37	20,34	20,28	20,32	20,37	20,34	20,35	20,34	20,44	20,44	
20,44	20,42	20,37	20,41	20,38	20,27	20,33	20,32	20,35	20,39	20,38	20,35	20,37	20,29	20,29	20,33	20,39	20,41	20,44	20,47	20,46	20,41	20,40	20,39	20,37	20,39	20,51	20,47	20,45	20,55	20,51	20,57	20,47	20,26	20,37	20,42	20,37	20,38	20,54	20,46	20,43	20,43	20,49	20,43	20,40	20,45	20,39	20,40	20,32	20,45	20,40	20,37	20,37	20,49	20,35	20,43	20,46	20,47	20,48	20,40	20,38	20,43	20,50	20,43	20,41	20,41	20,47	20,50	20,51	20,57	20,56	20,52	20,55	20,55	20,57	20,45	20,42	20,46	20,58	20,60	20,56	20,49	20,46	20,45	20,46	20,46	20,43	20,44	20,44	20,47	20,49	20,42	20,47	20,54	20,45	20,50	20,42	20,41	20,39	20,51	20,52	20,42	20,37	20,36	20,42	20,43	20,40	20,43	20,40	20,51	20,49	20,50	20,57	20,43	20,45	20,51	20,46	20,45	20,36	20,40	20,46	20,50	20,53	20,45	20,46	20,52	20,64	20,52	20,38	20,39	20,48	20,42	20,36	20,47	20,49	20,49	20,46	20,46	20,48	20,46	20,43	20,50	20,49	20,47	20,46	20,49	20,53	20,56	20,50	20,44	20,47	20,53	20,53	20,46	20,42	20,40	20,47	20,51	20,51	20,37	20,41	20,43	20,51	20,57	20,59	20,55	20,55	20,62	20,49	20,49	20,58	20,54	20,50	20,45	20,50	20,52	20,53	20,48	20,51	20,49	20,48	20,49	20,45	20,51	20,44	20,40	20,45	20,53	20,52	20,49	20,39	20,43	20,49	20,57	20,59	20,52	20,58	20,54	20,47	20,51	20,52	20,45	20,44	20,50	20,44	20,45	20,45	20,48	20,49	20,51	20,57	20,53	20,53	20,43	20,43	20,55	20,55	20,52	20,50	20,49	20,51	20,47	20,47	20,45	20,48	20,55	20,50	20,52	20,54	20,50	20,53	20,56	20,53	20,61	20,69	20,57	20,45	20,41	20,51	20,58	20,60	20,63	20,56	20,53	20,51	20,58	20,57	20,59	20,60	20,62	20,64	20,61	20,62	20,63	20,63	20,59	20,63	20,60	20,57	20,55	20,60	20,59	20,46	20,53	20,56	20,52	20,50	20,56	20,55	20,55	20,54	20,44	20,55	20,59	20,54	20,56	20,65	20,62	20,51	20,46	20,46	20,53	20,55	20,49	20,58	20,53	20,56	20,59	20,60	20,58	20,57	20,59	20,57	20,51	20,57	20,52	20,54	20,50	20,52	20,55	20,59	20,55	20,65	20,55	20,49	20,50	20,51	20,56	20,65	20,61	20,59	20,56	20,52	20,58	20,51	20,51	20,52	20,58	20,67	20,62	20,61	20,51	20,51	20,47	20,53	20,50	20,54	20,47	20,51	20,62	20,59	20,60	20,57	20,61	20,56	20,55	20,43	20,46	20,56	20,52	20,62	20,62	20,62	20,57	20,55	20,47	20,51	20,56	20,52	20,59	20,55	20,51	20,55	20,58	20,55	20,60	20,58	20,53	20,63	20,66	20,68	20,54	20,60	20,61	20,55	20,53	20,61	20,56	20,56	20,46	20,36	20,51	20,51	20,47	20,54	20,51	20,55	20,49	20,55	20,52	20,57	20,53	20,51	20,53	20,57	20,61	20,51	20,42	20,51	20,52	20,58	20,58	20,49	20,46	20,43	20,48	20,45	20,52	20,49	20,52	20,51	20,37	20,43	20,46	20,51	20,48	20,50	20,55	20,64	20,62	20,52	20,55	20,63	20,59	20,54	20,55	20,56	20,54	20,51	20,51	20,48	20,52	20,45	20,55	20,48	20,43	20,44	20,48	20,49	20,52	20,56	20,63	20,51	20,51	20,49	20,57	20,55	20,55	20,50	20,38	20,49	20,53	20,48	20,45	20,46	20,46	20,48	20,47	20,44	20,51	20,52	20,53	20,53	20,53	20,49	20,48	20,44	20,46	20,53	20,61	20,54	20,53	20,47	20,56	20,45	20,56	20,61	20,58	20,48	20,47	20,53	20,44	20,46	20,50	20,51	20,45	20,54	20,55	20,52	20,51	20,48	20,48	20,42	20,49	20,53	20,52	20,53	20,44	20,48	20,46	20,44	20,51	20,54	20,55	20,54	20,54	20,39	20,43	20,46	20,52	20,38	20,34	20,46	20,42	20,47	20,54	20,51	20,45	20,41	20,49	20,46	20,43	20,45	20,48	20,49	20,55	20,43	20,43	20,45	20,47	20,47	20,48	20,42	20,49	20,52	20,52	20,44	20,45	20,53	20,51	20,52	20,50	20,54	20,55	20,54	20,54	20,48	20,46	20,53	20,51	20,49	20,50	20,53	20,59	20,51	20,51	20,40	20,43	20,51	20,44	20,48	20,48	20,48	20,49	20,45	20,41	20,40	20,48	20,50	20,45	20,49	20,44	20,46	20,48	20,47	20,47	20,48	20,45	20,42	20,50	20,47	20,49	20,48	20,45	20,43	20,45	20,41	20,40	20,43	20,45	20,46	20,49	20,38	20,41	20,35	20,45	20,49	20,44	20,47	20,41	20,38	20,41	20,40	20,51	20,49	20,44	20,49	20,44	20,45	20,48	20,42	20,41	20,37	20,34	20,38	20,41	20,40	20,38	20,41	20,48	20,41	20,22	20,36	20,34	20,46	20,45	20,31	20,39	20,43	20,39	20,41	20,44	20,47	20,42	20,34	20,40	20,37	20,31	20,36	20,32	20,38	20,41	20,31	20,24	20,36	20,38	20,42	20,37	20,40	20,38	
20,31	20,34	20,32	20,35	20,33	20,24	20,40	20,43	20,27	20,37	20,33	20,35	20,29	20,21	20,26	20,38	20,49	20,40	20,31	20,28	20,41	20,37	20,35	20,40	20,31	20,38	20,40	20,46	20,43	20,49	20,49	20,42	20,41	20,36	20,42	20,46	20,49	20,43	20,54	20,48	20,44	20,43	20,45	20,42	20,45	20,43	20,45	20,44	20,36	20,43	20,43	20,31	20,39	20,47	20,37	20,46	20,51	20,52	20,54	20,52	20,42	20,38	20,40	20,42	20,34	20,41	20,45	20,52	20,47	20,44	20,49	20,51	20,53	20,50	20,56	20,54	20,45	20,49	20,60	20,55	20,55	20,42	20,37	20,40	20,46	20,56	20,50	20,56	20,49	20,47	20,46	20,39	20,44	20,53	20,48	20,48	20,45	20,47	20,48	20,49	20,55	20,48	20,46	20,43	20,36	20,48	20,46	20,43	20,49	20,44	20,43	20,45	20,46	20,32	20,32	20,40	20,42	20,40	20,36	20,35	20,46	20,48	20,56	20,54	20,49	20,58	20,59	20,48	20,44	20,41	20,44	20,50	20,44	20,49	20,52	20,49	20,49	20,47	20,47	20,43	20,39	20,46	20,50	20,52	20,49	20,48	20,47	20,52	20,60	20,48	20,52	20,61	20,54	20,51	20,45	20,45	20,41	20,51	20,51	20,39	20,36	20,45	20,51	20,52	20,52	20,39	20,53	20,57	20,51	20,45	20,57	20,58	20,58	20,50	20,46	20,43	20,55	20,53	20,52	20,54	20,48	20,47	20,42	20,54	20,47	20,43	20,48	20,52	20,48	20,50	20,48	20,44	20,49	20,52	20,48	20,47	20,47	20,46	20,51	20,55	20,54	20,49	20,45	20,47	20,51	20,54	20,50	20,50	20,52	20,56	20,59	20,56	20,56	20,49	20,49	20,56	20,59	20,56	20,48	20,48	20,51	20,53	20,55	20,56	20,52	20,53	20,54	20,51	20,50	20,60	20,50	20,53	20,51	20,58	20,67	20,60	20,51	20,48	20,51	20,50	20,67	20,65	20,58	20,62	20,62	20,56	20,52	20,57	20,60	20,66	20,57	20,56	20,54	20,63	20,62	20,58	20,58	20,56	20,55	20,55	20,62	20,55	20,41	20,39	20,56	20,57	20,56	20,61	20,62	20,62	20,58	20,47	20,50	20,58	20,50	20,52	20,47	20,55	20,56	20,47	20,58	20,51	20,54	20,51	20,51	20,55	20,57	20,58	20,60	20,59	20,52	20,60	20,57	20,55	20,63	20,62	20,49	20,54	20,54	20,53	20,58	20,57	20,60	20,64	20,52	20,51	20,54	20,67	20,63	20,53	20,54	20,59	20,56	20,57	20,58	20,50	20,56	20,62	20,65	20,58	20,60	20,52	20,53	20,53	20,51	20,53	20,47	20,49	20,45	20,56	20,57	20,55	20,63	20,62	20,55	20,53	20,54	20,47	20,53	20,55	20,59	20,66	20,60	20,57	20,61	20,57	20,59	20,58	20,51	20,52	20,48	20,48	20,56	20,51	20,54	20,63	20,63	20,60	20,59	20,60	20,63	20,60	20,52	20,54	20,53	20,51	20,54	20,49	20,52	20,52	20,47	20,56	20,56	20,56	20,66	20,53	20,52	20,55	20,50	20,48	20,59	20,55	20,54	20,53	20,55	20,55	20,54	20,42	20,53	20,54	20,51	20,55	20,52	20,48	20,60	20,53	20,43	20,52	20,54	20,47	20,54	20,41	20,44	20,49	20,47	20,47	20,50	20,54	20,56	20,57	20,51	20,54	20,60	20,61	20,56	20,58	20,59	20,47	20,49	20,53	20,59	20,56	20,49	20,48	20,53	20,49	20,47	20,44	20,45	20,47	20,54	20,61	20,55	20,52	20,56	20,56	20,56	20,57	20,58	20,48	20,55	20,49	20,47	20,47	20,43	20,51	20,53	20,56	20,52	20,47	20,43	20,39	20,47	20,56	20,56	20,47	20,41	20,48	20,52	20,57	20,55	20,52	20,53	20,58	20,51	20,49	20,57	20,53	20,44	20,50	20,52	20,39	20,47	20,54	20,49	20,51	20,56	20,56	20,55	20,46	20,45	20,52	20,53	20,38	20,55	20,66	20,59	20,45	20,45	20,40	20,36	20,51	20,55	20,52	20,50	20,50	20,45	20,38	20,40	20,47	20,48	20,44	20,42	20,40	20,49	20,55	20,50	20,53	20,44	20,49	20,55	20,55	20,43	20,48	20,48	20,50	20,46	20,45	20,47	20,46	20,50	20,50	20,50	20,52	20,56	20,51	20,45	20,52	20,52	20,40	20,49	20,49	20,52	20,53	20,53	20,48	20,46	20,54	20,49	20,60	20,66	20,56	20,45	20,42	20,46	20,50	20,53	20,44	20,50	20,45	20,53	20,50	20,40	20,39	20,46	20,44	20,37	20,46	20,48	20,47	20,48	20,49	20,48	20,46	20,40	20,48	20,52	20,54	20,50	20,49	20,57	20,49	20,46	20,48	20,52	20,45	20,39	20,40	20,40	20,44	20,44	20,45	20,38	20,40	20,39	20,42	20,48	20,44	20,40	20,46	20,42	20,41	20,34	20,40	20,51	20,47	20,52	20,47	20,41	20,40	20,43	20,42	20,36	20,38	20,44	20,45	20,45	20,42	20,34	20,48	20,44	20,32	20,39	20,33	20,39	20,51	20,39	20,38	20,46	20,40	20,45	20,38	20,50	20,51	20,37	20,42	20,45	20,38	20,39	20,38	20,44	20,47	20,39	20,25	20,38	20,39	20,36	20,37	20,40	20,38	
20,33	20,33	20,25	20,27	20,30	20,23	20,40	20,44	20,30	20,35	20,38	20,39	20,36	20,26	20,25	20,33	20,41	20,33	20,22	20,27	20,33	20,31	20,32	20,40	20,42	20,41	20,36	20,43	20,41	20,40	20,45	20,37	20,32	20,44	20,50	20,48	20,52	20,57	20,51	20,56	20,50	20,49	20,49	20,47	20,41	20,38	20,50	20,54	20,38	20,38	20,47	20,43	20,36	20,45	20,39	20,52	20,62	20,55	20,54	20,52	20,53	20,53	20,46	20,46	20,39	20,39	20,43	20,43	20,45	20,46	20,45	20,52	20,63	20,58	20,55	20,55	20,53	20,51	20,57	20,56	20,53	20,47	20,48	20,47	20,41	20,45	20,49	20,45	20,47	20,44	20,37	20,39	20,43	20,47	20,51	20,50	20,48	20,49	20,54	20,55	20,47	20,46	20,39	20,46	20,47	20,53	20,58	20,46	20,46	20,42	20,36	20,38	20,48	20,42	20,35	20,42	20,45	20,43	20,40	20,46	20,44	20,44	20,54	20,57	20,56	20,49	20,52	20,56	20,57	20,50	20,48	20,51	20,46	20,45	20,60	20,60	20,43	20,38	20,40	20,45	20,45	20,46	20,45	20,47	20,49	20,52	20,47	20,50	20,55	20,53	20,48	20,60	20,55	20,53	20,56	20,61	20,56	20,57	20,59	20,50	20,46	20,49	20,50	20,44	20,43	20,44	20,47	20,49	20,52	20,49	20,51	20,57	20,51	20,43	20,47	20,38	20,48	20,57	20,57	20,50	20,42	20,47	20,45	20,48	20,51	20,53	20,56	20,53	20,49	20,46	20,43	20,42	20,46	20,49	20,46	20,48	20,50	20,45	20,51	20,61	20,57	20,53	20,56	20,53	20,46	20,59	20,53	20,46	20,44	20,51	20,61	20,62	20,57	20,54	20,58	20,57	20,57	20,50	20,53	20,57	20,51	20,49	20,57	20,56	20,49	20,53	20,60	20,60	20,47	20,63	20,53	20,45	20,50	20,47	20,64	20,59	20,53	20,53	20,51	20,47	20,58	20,67	20,61	20,56	20,58	20,57	20,47	20,49	20,60	20,66	20,64	20,56	20,49	20,55	20,59	20,56	20,59	20,54	20,57	20,57	20,66	20,60	20,46	20,43	20,52	20,65	20,64	20,56	20,54	20,63	20,57	20,49	20,51	20,57	20,57	20,54	20,50	20,49	20,56	20,49	20,52	20,61	20,55	20,59	20,51	20,55	20,62	20,57	20,55	20,54	20,48	20,58	20,64	20,58	20,58	20,58	20,54	20,56	20,53	20,57	20,59	20,54	20,56	20,59	20,60	20,59	20,56	20,68	20,68	20,53	20,52	20,61	20,57	20,58	20,62	20,62	20,62	20,63	20,63	20,62	20,56	20,50	20,57	20,65	20,53	20,50	20,44	20,46	20,45	20,60	20,61	20,54	20,64	20,57	20,57	20,60	20,62	20,58	20,58	20,64	20,58	20,62	20,57	20,57	20,60	20,58	20,68	20,64	20,57	20,57	20,53	20,50	20,60	20,55	20,51	20,55	20,65	20,65	20,60	20,52	20,59	20,60	20,52	20,53	20,51	20,49	20,60	20,59	20,54	20,49	20,52	20,56	20,59	20,58	20,61	20,56	20,51	20,53	20,58	20,54	20,49	20,51	20,56	20,57	20,56	20,59	20,56	20,51	20,56	20,54	20,51	20,54	20,58	20,52	20,54	20,54	20,48	20,51	20,55	20,52	20,55	20,49	20,55	20,55	20,51	20,52	20,58	20,55	20,52	20,51	20,54	20,64	20,56	20,56	20,61	20,64	20,64	20,51	20,47	20,54	20,55	20,59	20,53	20,54	20,52	20,53	20,46	20,50	20,51	20,54	20,56	20,58	20,48	20,52	20,52	20,54	20,51	20,56	20,56	20,52	20,55	20,49	20,45	20,52	20,56	20,51	20,59	20,63	20,55	20,49	20,45	20,47	20,49	20,53	20,51	20,48	20,43	20,51	20,46	20,53	20,53	20,52	20,55	20,56	20,53	20,48	20,48	20,52	20,52	20,52	20,47	20,48	20,53	20,51	20,54	20,54	20,60	20,50	20,58	20,53	20,49	20,54	20,57	20,50	20,41	20,53	20,59	20,50	20,48	20,44	20,35	20,41	20,53	20,54	20,53	20,56	20,51	20,44	20,32	20,39	20,43	20,52	20,51	20,42	20,48	20,52	20,45	20,51	20,53	20,49	20,47	20,48	20,46	20,41	20,45	20,46	20,47	20,51	20,48	20,47	20,48	20,44	20,44	20,48	20,46	20,42	20,41	20,43	20,49	20,47	20,52	20,47	20,45	20,52	20,47	20,34	20,39	20,53	20,55	20,59	20,60	20,50	20,49	20,47	20,44	20,43	20,56	20,54	20,52	20,55	20,62	20,52	20,45	20,38	20,48	20,53	20,48	20,44	20,48	20,52	20,55	20,44	20,43	20,42	20,42	20,44	20,44	20,48	20,49	20,44	20,52	20,52	20,43	20,53	20,47	20,48	20,50	20,52	20,46	20,46	20,46	20,47	20,46	20,45	20,38	20,44	20,47	20,39	20,39	20,40	20,40	20,44	20,44	20,38	20,53	20,57	20,52	20,47	20,48	20,49	20,42	20,33	20,33	20,33	20,42	20,42	20,48	20,50	20,42	20,37	20,40	20,34	20,43	20,44	20,42	20,37	20,31	20,37	20,41	20,41	20,40	20,40	20,41	20,42	20,43	20,46	20,43	20,38	20,36	20,38	20,40	20,46	20,44	20,37	20,43	20,43	20,43	20,44	20,28	20,29	
20,44	20,46	20,35	20,22	20,32	20,37	20,37	20,41	20,32	20,40	20,45	20,44	20,41	20,31	20,23	20,28	20,33	20,32	20,28	20,32	20,38	20,37	20,41	20,50	20,48	20,49	20,47	20,44	20,46	20,40	20,44	20,50	20,43	20,49	20,47	20,46	20,46	20,49	20,40	20,45	20,40	20,50	20,48	20,47	20,45	20,37	20,40	20,43	20,37	20,47	20,49	20,52	20,35	20,43	20,52	20,49	20,44	20,53	20,55	20,59	20,53	20,54	20,50	20,52	20,38	20,41	20,51	20,50	20,49	20,40	20,43	20,48	20,53	20,55	20,41	20,47	20,49	20,51	20,55	20,50	20,43	20,47	20,49	20,45	20,49	20,38	20,42	20,45	20,42	20,39	20,40	20,40	20,46	20,45	20,46	20,40	20,47	20,43	20,50	20,50	20,38	20,46	20,44	20,41	20,44	20,48	20,47	20,51	20,46	20,35	20,43	20,44	20,44	20,48	20,45	20,47	20,52	20,47	20,39	20,37	20,49	20,51	20,48	20,52	20,52	20,52	20,53	20,53	20,53	20,54	20,48	20,46	20,43	20,48	20,46	20,52	20,45	20,36	20,42	20,53	20,49	20,42	20,51	20,49	20,55	20,57	20,50	20,51	20,57	20,50	20,45	20,58	20,53	20,50	20,55	20,61	20,57	20,53	20,54	20,50	20,50	20,52	20,53	20,46	20,53	20,49	20,47	20,44	20,51	20,50	20,52	20,57	20,64	20,49	20,53	20,46	20,45	20,48	20,49	20,57	20,45	20,53	20,51	20,48	20,45	20,50	20,59	20,59	20,49	20,41	20,45	20,58	20,52	20,53	20,47	20,54	20,54	20,47	20,45	20,52	20,54	20,45	20,55	20,53	20,46	20,55	20,54	20,51	20,48	20,51	20,58	20,62	20,59	20,53	20,49	20,47	20,47	20,49	20,52	20,60	20,59	20,53	20,44	20,53	20,52	20,52	20,55	20,56	20,48	20,53	20,47	20,49	20,52	20,51	20,57	20,60	20,57	20,53	20,55	20,45	20,52	20,62	20,55	20,53	20,56	20,56	20,57	20,58	20,60	20,62	20,72	20,66	20,51	20,55	20,60	20,58	20,63	20,56	20,53	20,55	20,62	20,57	20,45	20,48	20,57	20,55	20,61	20,61	20,48	20,54	20,62	20,49	20,48	20,55	20,54	20,55	20,57	20,52	20,48	20,53	20,56	20,67	20,59	20,50	20,53	20,52	20,58	20,52	20,63	20,54	20,48	20,49	20,61	20,62	20,65	20,55	20,53	20,51	20,50	20,54	20,61	20,55	20,51	20,55	20,60	20,61	20,53	20,56	20,58	20,56	20,62	20,60	20,55	20,63	20,63	20,68	20,63	20,58	20,58	20,62	20,55	20,51	20,55	20,60	20,61	20,55	20,50	20,50	20,53	20,61	20,60	20,55	20,55	20,55	20,58	20,57	20,53	20,52	20,59	20,66	20,61	20,59	20,57	20,54	20,57	20,55	20,62	20,64	20,57	20,66	20,61	20,55	20,63	20,57	20,49	20,50	20,54	20,60	20,58	20,57	20,52	20,52	20,47	20,50	20,60	20,54	20,63	20,64	20,55	20,49	20,54	20,54	20,51	20,54	20,49	20,52	20,54	20,56	20,60	20,59	20,53	20,51	20,57	20,54	20,51	20,65	20,64	20,52	20,66	20,57	20,50	20,55	20,59	20,50	20,49	20,52	20,45	20,45	20,54	20,57	20,56	20,52	20,48	20,54	20,55	20,58	20,53	20,50	20,50	20,61	20,57	20,63	20,63	20,56	20,64	20,63	20,55	20,51	20,49	20,52	20,52	20,57	20,51	20,47	20,49	20,48	20,52	20,56	20,52	20,49	20,52	20,58	20,41	20,44	20,58	20,56	20,50	20,54	20,60	20,56	20,55	20,48	20,55	20,54	20,46	20,54	20,57	20,48	20,44	20,47	20,52	20,55	20,49	20,51	20,48	20,45	20,46	20,58	20,58	20,53	20,52	20,52	20,53	20,53	20,50	20,51	20,49	20,50	20,55	20,56	20,46	20,48	20,57	20,45	20,45	20,53	20,59	20,50	20,48	20,47	20,51	20,51	20,45	20,49	20,47	20,47	20,54	20,46	20,41	20,44	20,42	20,48	20,55	20,52	20,55	20,54	20,51	20,44	20,50	20,55	20,55	20,50	20,48	20,48	20,56	20,52	20,44	20,43	20,52	20,52	20,54	20,50	20,50	20,49	20,49	20,49	20,44	20,50	20,49	20,44	20,44	20,42	20,44	20,49	20,44	20,46	20,47	20,49	20,48	20,51	20,55	20,51	20,49	20,47	20,40	20,39	20,39	20,40	20,44	20,46	20,51	20,45	20,46	20,46	20,43	20,43	20,49	20,48	20,49	20,51	20,57	20,47	20,47	20,47	20,40	20,51	20,49	20,55	20,50	20,55	20,57	20,48	20,39	20,46	20,47	20,41	20,43	20,45	20,43	20,35	20,36	20,43	20,45	20,53	20,52	20,51	20,53	20,49	20,47	20,48	20,51	20,51	20,46	20,47	20,32	20,38	20,47	20,42	20,44	20,43	20,46	20,47	20,40	20,37	20,43	20,48	20,46	20,49	20,46	20,48	20,43	20,34	20,32	20,40	20,37	20,37	20,36	20,42	20,42	20,37	20,42	20,33	20,35	20,48	20,43	20,36	20,29	20,36	20,43	20,41	20,44	20,35	20,35	20,31	20,40	20,41	20,47	20,42	20,33	20,36	20,34	20,32	20,39	20,34	20,37	20,45	20,44	20,36	20,31	20,36	
20,42	20,45	20,46	20,34	20,39	20,35	20,29	20,45	20,35	20,37	20,36	20,46	20,46	20,42	20,34	20,42	20,43	20,41	20,34	20,34	20,39	20,42	20,37	20,43	20,36	20,44	20,48	20,38	20,38	20,46	20,49	20,53	20,50	20,48	20,43	20,44	20,46	20,45	20,38	20,39	20,37	20,41	20,42	20,39	20,44	20,35	20,42	20,44	20,40	20,60	20,55	20,54	20,38	20,43	20,52	20,45	20,43	20,51	20,48	20,59	20,52	20,49	20,55	20,58	20,49	20,50	20,50	20,43	20,48	20,49	20,42	20,53	20,54	20,54	20,35	20,38	20,47	20,45	20,55	20,50	20,52	20,51	20,55	20,47	20,46	20,45	20,40	20,47	20,47	20,40	20,39	20,44	20,50	20,49	20,51	20,42	20,44	20,38	20,40	20,46	20,52	20,51	20,46	20,44	20,40	20,45	20,45	20,44	20,46	20,40	20,45	20,40	20,40	20,39	20,45	20,40	20,48	20,40	20,42	20,40	20,47	20,48	20,48	20,48	20,36	20,42	20,51	20,49	20,48	20,48	20,42	20,37	20,39	20,47	20,54	20,51	20,51	20,37	20,49	20,54	20,46	20,43	20,47	20,51	20,50	20,55	20,52	20,43	20,49	20,53	20,50	20,47	20,50	20,50	20,52	20,49	20,50	20,50	20,46	20,46	20,44	20,44	20,47	20,49	20,61	20,58	20,47	20,49	20,50	20,45	20,48	20,43	20,51	20,51	20,53	20,52	20,43	20,46	20,50	20,49	20,46	20,50	20,53	20,49	20,46	20,46	20,53	20,55	20,46	20,42	20,48	20,65	20,65	20,52	20,49	20,45	20,56	20,48	20,43	20,50	20,53	20,43	20,46	20,56	20,50	20,46	20,48	20,55	20,54	20,53	20,49	20,53	20,51	20,51	20,49	20,49	20,52	20,53	20,49	20,59	20,58	20,54	20,48	20,53	20,51	20,58	20,50	20,57	20,56	20,55	20,51	20,48	20,51	20,55	20,62	20,56	20,57	20,53	20,58	20,61	20,58	20,63	20,54	20,59	20,53	20,49	20,61	20,66	20,63	20,61	20,75	20,68	20,61	20,55	20,60	20,51	20,55	20,51	20,53	20,55	20,59	20,57	20,51	20,51	20,55	20,55	20,62	20,69	20,58	20,54	20,62	20,56	20,49	20,51	20,51	20,58	20,55	20,55	20,50	20,52	20,57	20,65	20,57	20,52	20,52	20,55	20,62	20,45	20,60	20,59	20,46	20,54	20,58	20,57	20,63	20,59	20,52	20,52	20,46	20,55	20,57	20,60	20,54	20,51	20,57	20,58	20,55	20,61	20,57	20,56	20,67	20,56	20,56	20,66	20,62	20,65	20,61	20,61	20,62	20,60	20,58	20,54	20,51	20,54	20,56	20,57	20,51	20,55	20,62	20,60	20,62	20,59	20,59	20,56	20,57	20,47	20,52	20,52	20,55	20,66	20,62	20,60	20,56	20,54	20,58	20,58	20,58	20,64	20,55	20,60	20,62	20,54	20,61	20,50	20,49	20,56	20,55	20,53	20,53	20,59	20,60	20,53	20,54	20,55	20,65	20,58	20,54	20,57	20,57	20,42	20,55	20,58	20,61	20,55	20,53	20,51	20,52	20,46	20,56	20,53	20,50	20,54	20,54	20,50	20,53	20,60	20,57	20,50	20,60	20,51	20,51	20,53	20,57	20,51	20,53	20,52	20,38	20,47	20,54	20,49	20,48	20,54	20,50	20,53	20,51	20,54	20,46	20,50	20,62	20,57	20,54	20,54	20,53	20,53	20,55	20,50	20,57	20,60	20,55	20,53	20,51	20,58	20,52	20,47	20,46	20,56	20,61	20,59	20,51	20,44	20,50	20,48	20,47	20,47	20,49	20,58	20,51	20,49	20,52	20,52	20,58	20,57	20,55	20,56	20,46	20,51	20,62	20,52	20,48	20,52	20,46	20,52	20,59	20,47	20,48	20,50	20,46	20,58	20,64	20,59	20,50	20,54	20,51	20,45	20,38	20,48	20,45	20,49	20,51	20,47	20,46	20,45	20,56	20,53	20,44	20,45	20,47	20,51	20,45	20,44	20,52	20,53	20,43	20,48	20,50	20,54	20,58	20,51	20,43	20,41	20,44	20,46	20,47	20,44	20,59	20,50	20,43	20,39	20,46	20,51	20,55	20,49	20,44	20,42	20,52	20,49	20,49	20,45	20,47	20,44	20,41	20,40	20,49	20,47	20,48	20,49	20,53	20,48	20,51	20,51	20,40	20,43	20,48	20,48	20,43	20,52	20,50	20,45	20,44	20,48	20,51	20,52	20,51	20,47	20,48	20,46	20,51	20,43	20,45	20,41	20,51	20,52	20,44	20,46	20,42	20,42	20,46	20,39	20,40	20,44	20,47	20,38	20,35	20,43	20,36	20,46	20,43	20,50	20,55	20,52	20,60	20,59	20,46	20,38	20,40	20,41	20,45	20,44	20,40	20,33	20,42	20,43	20,38	20,39	20,40	20,42	20,42	20,45	20,37	20,47	20,44	20,44	20,44	20,44	20,36	20,38	20,48	20,47	20,37	20,38	20,40	20,55	20,47	20,30	20,45	20,38	20,31	20,43	20,41	20,47	20,45	20,38	20,37	20,45	20,41	20,50	20,42	20,38	20,39	20,31	20,41	20,33	20,29	20,41	20,41	20,30	20,33	20,38	20,43	20,41	20,47	20,37	20,36	20,40	20,38	20,46	20,52	20,46	20,35	20,32	20,46	20,40	20,36	20,38	20,35	20,33	20,32	20,36	20,39	20,37	
20,41	20,43	20,48	20,44	20,41	20,29	20,32	20,34	20,46	20,43	20,34	20,32	20,49	20,45	20,39	20,48	20,45	20,37	20,33	20,34	20,46	20,42	20,45	20,44	20,33	20,39	20,51	20,34	20,40	20,41	20,37	20,47	20,43	20,42	20,46	20,44	20,43	20,54	20,48	20,48	20,45	20,45	20,39	20,39	20,43	20,39	20,34	20,42	20,44	20,53	20,52	20,45	20,38	20,45	20,49	20,44	20,46	20,53	20,57	20,56	20,49	20,41	20,56	20,55	20,48	20,51	20,53	20,44	20,50	20,47	20,42	20,54	20,58	20,47	20,42	20,48	20,52	20,54	20,50	20,46	20,53	20,52	20,49	20,48	20,41	20,51	20,49	20,46	20,45	20,42	20,45	20,50	20,60	20,52	20,46	20,47	20,48	20,46	20,51	20,55	20,52	20,52	20,47	20,44	20,51	20,49	20,52	20,40	20,33	20,36	20,48	20,49	20,45	20,45	20,48	20,45	20,42	20,40	20,49	20,49	20,59	20,47	20,54	20,55	20,43	20,42	20,45	20,52	20,55	20,51	20,42	20,43	20,41	20,44	20,56	20,65	20,53	20,54	20,53	20,56	20,49	20,47	20,56	20,52	20,57	20,51	20,49	20,44	20,44	20,55	20,57	20,51	20,53	20,54	20,49	20,46	20,40	20,45	20,47	20,44	20,40	20,44	20,54	20,59	20,59	20,57	20,50	20,48	20,46	20,53	20,49	20,51	20,49	20,56	20,51	20,49	20,55	20,52	20,51	20,46	20,48	20,52	20,52	20,49	20,51	20,48	20,54	20,53	20,50	20,51	20,51	20,51	20,57	20,54	20,54	20,50	20,62	20,56	20,45	20,51	20,51	20,45	20,49	20,49	20,51	20,53	20,51	20,48	20,53	20,48	20,48	20,52	20,58	20,50	20,58	20,59	20,54	20,50	20,49	20,57	20,54	20,51	20,55	20,54	20,50	20,53	20,49	20,51	20,61	20,52	20,49	20,55	20,53	20,58	20,52	20,58	20,57	20,50	20,53	20,57	20,63	20,59	20,58	20,61	20,52	20,48	20,54	20,53	20,52	20,58	20,62	20,64	20,56	20,58	20,59	20,56	20,57	20,58	20,56	20,59	20,62	20,57	20,55	20,52	20,56	20,53	20,54	20,60	20,56	20,58	20,60	20,56	20,56	20,48	20,52	20,59	20,56	20,51	20,50	20,46	20,47	20,56	20,57	20,57	20,62	20,65	20,64	20,58	20,61	20,67	20,63	20,59	20,61	20,61	20,57	20,59	20,58	20,60	20,50	20,60	20,64	20,65	20,57	20,54	20,54	20,54	20,57	20,57	20,61	20,56	20,68	20,63	20,55	20,59	20,60	20,61	20,52	20,63	20,62	20,60	20,60	20,64	20,47	20,46	20,49	20,58	20,55	20,53	20,58	20,58	20,63	20,64	20,65	20,64	20,58	20,54	20,57	20,58	20,57	20,57	20,60	20,64	20,57	20,55	20,64	20,63	20,62	20,57	20,55	20,61	20,62	20,59	20,61	20,57	20,56	20,59	20,69	20,65	20,59	20,53	20,60	20,59	20,58	20,64	20,61	20,51	20,51	20,59	20,62	20,51	20,49	20,59	20,54	20,53	20,61	20,57	20,52	20,46	20,54	20,53	20,46	20,49	20,56	20,57	20,59	20,56	20,53	20,46	20,57	20,57	20,50	20,51	20,56	20,59	20,55	20,53	20,52	20,49	20,54	20,51	20,44	20,54	20,54	20,53	20,47	20,56	20,52	20,45	20,54	20,55	20,55	20,55	20,41	20,49	20,51	20,50	20,51	20,61	20,47	20,51	20,50	20,54	20,56	20,57	20,55	20,56	20,58	20,59	20,56	20,54	20,53	20,48	20,47	20,58	20,57	20,53	20,52	20,47	20,52	20,48	20,59	20,53	20,53	20,52	20,51	20,54	20,51	20,53	20,53	20,62	20,57	20,55	20,58	20,51	20,49	20,44	20,40	20,58	20,62	20,60	20,51	20,52	20,56	20,46	20,40	20,53	20,48	20,47	20,47	20,46	20,51	20,50	20,50	20,48	20,47	20,57	20,48	20,47	20,49	20,48	20,46	20,47	20,51	20,55	20,48	20,51	20,58	20,55	20,45	20,47	20,48	20,49	20,41	20,43	20,57	20,58	20,37	20,49	20,54	20,47	20,52	20,43	20,33	20,34	20,43	20,50	20,52	20,47	20,43	20,43	20,38	20,37	20,48	20,54	20,37	20,42	20,45	20,46	20,45	20,45	20,43	20,46	20,51	20,56	20,50	20,44	20,44	20,47	20,45	20,48	20,52	20,44	20,45	20,47	20,50	20,50	20,49	20,46	20,47	20,46	20,53	20,52	20,47	20,52	20,54	20,47	20,43	20,38	20,42	20,50	20,52	20,38	20,39	20,46	20,42	20,52	20,42	20,43	20,51	20,44	20,50	20,56	20,37	20,46	20,45	20,49	20,52	20,50	20,37	20,37	20,46	20,50	20,48	20,38	20,37	20,41	20,36	20,38	20,44	20,47	20,45	20,47	20,45	20,47	20,51	20,44	20,50	20,57	20,47	20,42	20,46	20,43	20,51	20,38	20,44	20,46	20,41	20,46	20,52	20,46	20,48	20,45	20,41	20,49	20,47	20,52	20,53	20,40	20,38	20,36	20,33	20,38	20,46	20,40	20,37	20,35	20,34	20,37	20,37	20,39	20,42	20,38	20,42	20,54	20,50	20,51	20,51	20,42	20,30	20,27	20,42	20,49	20,43	20,40	20,39	20,21	20,19	20,34	20,43	20,45	
20,41	20,40	20,41	20,41	20,39	20,28	20,31	20,27	20,30	20,38	20,34	20,38	20,41	20,46	20,40	20,37	20,48	20,47	20,42	20,38	20,34	20,36	20,44	20,46	20,35	20,35	20,40	20,34	20,31	20,43	20,37	20,42	20,43	20,39	20,48	20,54	20,46	20,51	20,48	20,51	20,49	20,53	20,53	20,41	20,47	20,45	20,44	20,29	20,45	20,49	20,41	20,40	20,35	20,48	20,44	20,36	20,46	20,59	20,59	20,46	20,45	20,53	20,56	20,50	20,43	20,39	20,36	20,44	20,53	20,48	20,41	20,59	20,53	20,51	20,43	20,52	20,55	20,64	20,54	20,47	20,46	20,53	20,48	20,46	20,54	20,52	20,61	20,51	20,47	20,49	20,55	20,58	20,57	20,56	20,51	20,47	20,48	20,51	20,51	20,57	20,48	20,46	20,54	20,50	20,58	20,54	20,50	20,46	20,50	20,45	20,42	20,49	20,50	20,45	20,54	20,52	20,47	20,49	20,53	20,46	20,54	20,57	20,58	20,60	20,51	20,53	20,48	20,49	20,61	20,53	20,53	20,51	20,48	20,52	20,59	20,64	20,54	20,58	20,64	20,52	20,42	20,46	20,55	20,52	20,53	20,47	20,42	20,45	20,47	20,56	20,54	20,54	20,53	20,59	20,51	20,42	20,41	20,50	20,50	20,47	20,37	20,47	20,61	20,54	20,59	20,56	20,54	20,49	20,48	20,57	20,60	20,54	20,59	20,59	20,58	20,49	20,59	20,61	20,55	20,55	20,50	20,57	20,55	20,50	20,46	20,53	20,59	20,61	20,50	20,59	20,58	20,52	20,53	20,55	20,54	20,58	20,65	20,57	20,50	20,54	20,50	20,48	20,53	20,49	20,51	20,61	20,52	20,46	20,56	20,51	20,49	20,53	20,61	20,55	20,48	20,51	20,51	20,52	20,48	20,54	20,53	20,50	20,54	20,56	20,56	20,59	20,55	20,53	20,55	20,59	20,51	20,55	20,56	20,53	20,59	20,55	20,56	20,48	20,50	20,49	20,54	20,64	20,55	20,56	20,47	20,47	20,49	20,53	20,57	20,58	20,63	20,58	20,53	20,56	20,64	20,63	20,62	20,56	20,54	20,60	20,59	20,55	20,59	20,52	20,55	20,56	20,52	20,55	20,53	20,60	20,66	20,61	20,59	20,57	20,59	20,59	20,60	20,65	20,51	20,48	20,52	20,54	20,53	20,72	20,71	20,70	20,63	20,58	20,62	20,64	20,62	20,61	20,57	20,61	20,60	20,58	20,57	20,59	20,57	20,60	20,67	20,60	20,64	20,61	20,54	20,54	20,59	20,62	20,61	20,62	20,63	20,63	20,53	20,56	20,62	20,64	20,57	20,59	20,63	20,59	20,65	20,68	20,62	20,57	20,60	20,60	20,62	20,52	20,51	20,61	20,63	20,58	20,64	20,58	20,59	20,61	20,63	20,66	20,64	20,63	20,57	20,60	20,62	20,64	20,59	20,61	20,60	20,62	20,57	20,64	20,60	20,55	20,62	20,58	20,54	20,59	20,63	20,59	20,56	20,54	20,59	20,63	20,52	20,55	20,59	20,56	20,61	20,68	20,61	20,52	20,56	20,55	20,51	20,53	20,63	20,58	20,46	20,52	20,57	20,57	20,56	20,52	20,61	20,55	20,58	20,59	20,55	20,50	20,58	20,63	20,60	20,53	20,55	20,60	20,61	20,55	20,56	20,54	20,63	20,53	20,53	20,58	20,59	20,56	20,54	20,53	20,51	20,54	20,56	20,54	20,55	20,55	20,54	20,54	20,55	20,49	20,57	20,57	20,60	20,54	20,61	20,56	20,53	20,59	20,55	20,55	20,57	20,54	20,54	20,52	20,56	20,53	20,50	20,58	20,62	20,52	20,50	20,54	20,54	20,52	20,57	20,51	20,49	20,49	20,47	20,55	20,44	20,53	20,63	20,54	20,52	20,55	20,54	20,49	20,53	20,55	20,54	20,59	20,56	20,55	20,50	20,51	20,56	20,55	20,43	20,50	20,53	20,48	20,40	20,46	20,48	20,53	20,47	20,49	20,54	20,62	20,53	20,43	20,53	20,55	20,50	20,41	20,51	20,61	20,53	20,50	20,63	20,48	20,43	20,42	20,57	20,54	20,48	20,50	20,47	20,55	20,39	20,44	20,53	20,52	20,43	20,47	20,42	20,37	20,46	20,52	20,50	20,48	20,46	20,45	20,48	20,39	20,42	20,51	20,53	20,48	20,50	20,47	20,45	20,41	20,52	20,52	20,56	20,53	20,48	20,43	20,43	20,50	20,51	20,51	20,56	20,53	20,52	20,52	20,48	20,43	20,48	20,61	20,51	20,39	20,42	20,54	20,47	20,45	20,48	20,50	20,46	20,45	20,47	20,56	20,58	20,42	20,34	20,47	20,57	20,53	20,47	20,36	20,42	20,43	20,46	20,45	20,39	20,49	20,46	20,48	20,57	20,52	20,45	20,41	20,45	20,46	20,46	20,46	20,41	20,47	20,41	20,36	20,43	20,49	20,49	20,58	20,50	20,42	20,49	20,43	20,53	20,60	20,48	20,49	20,47	20,45	20,43	20,50	20,52	20,50	20,45	20,47	20,45	20,45	20,43	20,42	20,40	20,40	20,47	20,54	20,50	20,51	20,41	20,36	20,38	20,43	20,53	20,45	20,42	20,45	20,41	20,46	20,38	20,46	20,47	20,41	20,42	20,50	20,50	20,46	20,50	20,40	20,35	20,31	20,43	20,42	20,41	20,44	20,41	20,28	20,21	20,38	20,45	20,50	
20,35	20,28	20,33	20,37	20,48	20,34	20,37	20,40	20,37	20,36	20,33	20,32	20,42	20,35	20,31	20,36	20,47	20,47	20,39	20,44	20,36	20,33	20,42	20,49	20,57	20,43	20,46	20,38	20,31	20,35	20,36	20,37	20,39	20,48	20,49	20,48	20,37	20,43	20,45	20,42	20,39	20,58	20,56	20,50	20,50	20,36	20,37	20,37	20,47	20,51	20,50	20,47	20,42	20,47	20,42	20,40	20,51	20,53	20,63	20,45	20,41	20,59	20,64	20,51	20,47	20,43	20,43	20,41	20,46	20,47	20,47	20,59	20,50	20,51	20,50	20,52	20,59	20,56	20,57	20,52	20,52	20,40	20,34	20,41	20,53	20,55	20,56	20,62	20,55	20,53	20,50	20,51	20,57	20,50	20,44	20,42	20,42	20,51	20,46	20,50	20,52	20,50	20,56	20,58	20,55	20,51	20,41	20,44	20,46	20,41	20,34	20,47	20,53	20,54	20,59	20,59	20,52	20,53	20,51	20,52	20,53	20,51	20,53	20,58	20,48	20,54	20,55	20,49	20,51	20,49	20,50	20,47	20,44	20,53	20,56	20,52	20,45	20,39	20,51	20,49	20,37	20,48	20,52	20,55	20,47	20,47	20,46	20,51	20,56	20,49	20,51	20,46	20,52	20,55	20,63	20,47	20,55	20,55	20,50	20,44	20,41	20,52	20,60	20,50	20,60	20,59	20,50	20,54	20,49	20,51	20,55	20,56	20,62	20,61	20,63	20,57	20,57	20,61	20,62	20,57	20,49	20,57	20,55	20,53	20,52	20,57	20,60	20,57	20,54	20,57	20,63	20,65	20,58	20,57	20,56	20,58	20,57	20,53	20,52	20,56	20,53	20,57	20,50	20,50	20,49	20,56	20,50	20,45	20,51	20,59	20,54	20,52	20,64	20,60	20,59	20,51	20,45	20,43	20,47	20,52	20,50	20,44	20,52	20,55	20,53	20,52	20,52	20,53	20,56	20,64	20,58	20,53	20,52	20,49	20,51	20,55	20,55	20,54	20,49	20,49	20,59	20,66	20,63	20,53	20,51	20,53	20,48	20,55	20,61	20,61	20,66	20,63	20,54	20,60	20,62	20,60	20,55	20,52	20,54	20,61	20,57	20,52	20,61	20,61	20,59	20,62	20,67	20,65	20,56	20,54	20,66	20,57	20,58	20,69	20,62	20,65	20,67	20,58	20,54	20,45	20,54	20,59	20,55	20,65	20,67	20,62	20,63	20,57	20,56	20,55	20,54	20,58	20,59	20,60	20,64	20,65	20,63	20,61	20,64	20,63	20,61	20,64	20,67	20,67	20,57	20,57	20,56	20,63	20,63	20,54	20,48	20,58	20,58	20,58	20,61	20,68	20,68	20,61	20,63	20,69	20,67	20,62	20,65	20,58	20,56	20,56	20,60	20,53	20,51	20,61	20,63	20,61	20,61	20,56	20,59	20,60	20,67	20,65	20,70	20,61	20,68	20,66	20,64	20,63	20,58	20,65	20,57	20,60	20,64	20,60	20,59	20,54	20,68	20,64	20,53	20,64	20,61	20,60	20,60	20,63	20,63	20,69	20,70	20,60	20,56	20,61	20,60	20,62	20,61	20,59	20,60	20,53	20,52	20,60	20,64	20,61	20,49	20,49	20,55	20,54	20,56	20,54	20,50	20,54	20,62	20,59	20,52	20,51	20,55	20,55	20,51	20,48	20,46	20,61	20,59	20,59	20,48	20,60	20,58	20,44	20,49	20,59	20,57	20,52	20,52	20,56	20,53	20,59	20,57	20,59	20,57	20,58	20,58	20,62	20,53	20,50	20,52	20,52	20,58	20,58	20,62	20,54	20,55	20,56	20,49	20,54	20,56	20,53	20,55	20,54	20,55	20,58	20,60	20,56	20,60	20,60	20,52	20,61	20,56	20,56	20,61	20,50	20,53	20,57	20,54	20,53	20,40	20,48	20,54	20,53	20,46	20,55	20,44	20,55	20,57	20,63	20,56	20,60	20,54	20,50	20,50	20,57	20,56	20,54	20,54	20,52	20,51	20,49	20,49	20,53	20,52	20,51	20,53	20,53	20,54	20,54	20,55	20,48	20,51	20,53	20,44	20,46	20,56	20,57	20,51	20,47	20,55	20,56	20,49	20,47	20,40	20,48	20,48	20,52	20,45	20,44	20,42	20,46	20,52	20,46	20,46	20,44	20,48	20,50	20,46	20,53	20,54	20,50	20,49	20,43	20,48	20,44	20,39	20,52	20,53	20,55	20,59	20,55	20,46	20,51	20,57	20,53	20,47	20,45	20,44	20,46	20,45	20,52	20,48	20,45	20,52	20,53	20,60	20,64	20,49	20,39	20,48	20,51	20,54	20,47	20,51	20,55	20,48	20,47	20,43	20,46	20,54	20,47	20,49	20,56	20,49	20,39	20,33	20,40	20,52	20,55	20,44	20,48	20,45	20,44	20,45	20,46	20,45	20,47	20,50	20,50	20,47	20,43	20,45	20,46	20,50	20,51	20,47	20,44	20,43	20,47	20,43	20,49	20,49	20,46	20,46	20,48	20,47	20,42	20,43	20,41	20,48	20,46	20,37	20,45	20,48	20,44	20,45	20,44	20,51	20,49	20,47	20,43	20,42	20,48	20,52	20,38	20,36	20,41	20,36	20,46	20,43	20,45	20,41	20,34	20,45	20,41	20,46	20,47	20,49	20,44	20,30	20,42	20,42	20,52	20,50	20,40	20,43	20,48	20,46	20,46	20,40	20,43	20,47	20,40	20,43	20,43	20,43	20,41	20,44	20,33	20,35	20,37	20,43	20,45	
20,32	20,26	20,34	20,40	20,39	20,39	20,38	20,40	20,40	20,35	20,28	20,35	20,44	20,41	20,29	20,34	20,46	20,45	20,36	20,39	20,41	20,53	20,54	20,42	20,57	20,47	20,53	20,47	20,42	20,42	20,35	20,38	20,46	20,47	20,46	20,41	20,34	20,37	20,47	20,42	20,41	20,49	20,51	20,49	20,51	20,35	20,40	20,49	20,42	20,51	20,55	20,49	20,44	20,47	20,51	20,45	20,55	20,54	20,57	20,56	20,49	20,55	20,55	20,55	20,50	20,49	20,47	20,44	20,40	20,43	20,48	20,60	20,55	20,52	20,49	20,47	20,50	20,53	20,52	20,54	20,55	20,49	20,33	20,38	20,51	20,42	20,44	20,47	20,56	20,57	20,53	20,58	20,50	20,53	20,45	20,48	20,46	20,52	20,51	20,49	20,51	20,48	20,50	20,54	20,51	20,51	20,47	20,43	20,44	20,37	20,36	20,43	20,49	20,48	20,50	20,53	20,45	20,48	20,48	20,49	20,52	20,53	20,56	20,54	20,50	20,43	20,47	20,48	20,51	20,51	20,50	20,43	20,49	20,52	20,49	20,51	20,50	20,43	20,43	20,49	20,43	20,49	20,49	20,48	20,45	20,48	20,55	20,48	20,55	20,52	20,57	20,55	20,46	20,46	20,51	20,58	20,56	20,49	20,46	20,49	20,42	20,52	20,54	20,50	20,55	20,48	20,48	20,53	20,49	20,41	20,40	20,52	20,58	20,64	20,61	20,56	20,52	20,54	20,53	20,50	20,54	20,52	20,52	20,45	20,53	20,57	20,59	20,57	20,54	20,55	20,54	20,56	20,57	20,59	20,57	20,53	20,52	20,54	20,52	20,59	20,57	20,54	20,58	20,56	20,56	20,50	20,56	20,60	20,61	20,55	20,61	20,50	20,62	20,60	20,53	20,54	20,49	20,48	20,50	20,50	20,49	20,43	20,51	20,56	20,49	20,48	20,51	20,58	20,58	20,63	20,53	20,51	20,58	20,52	20,55	20,55	20,57	20,51	20,55	20,53	20,62	20,64	20,60	20,61	20,54	20,64	20,56	20,59	20,70	20,62	20,59	20,62	20,59	20,59	20,62	20,61	20,52	20,49	20,59	20,65	20,59	20,58	20,54	20,58	20,55	20,61	20,59	20,63	20,58	20,53	20,65	20,56	20,56	20,64	20,60	20,61	20,59	20,55	20,53	20,54	20,54	20,61	20,54	20,58	20,59	20,55	20,63	20,61	20,57	20,57	20,55	20,59	20,65	20,64	20,68	20,67	20,63	20,68	20,60	20,59	20,64	20,65	20,65	20,62	20,59	20,56	20,61	20,56	20,57	20,55	20,51	20,54	20,65	20,67	20,72	20,66	20,64	20,56	20,61	20,66	20,72	20,62	20,59	20,59	20,55	20,59	20,52	20,57	20,54	20,59	20,64	20,62	20,65	20,58	20,64	20,63	20,68	20,72	20,68	20,64	20,65	20,64	20,61	20,55	20,58	20,58	20,59	20,62	20,67	20,57	20,56	20,53	20,64	20,61	20,49	20,57	20,63	20,58	20,63	20,63	20,61	20,68	20,63	20,63	20,59	20,48	20,57	20,59	20,66	20,56	20,53	20,57	20,53	20,59	20,64	20,62	20,54	20,55	20,54	20,59	20,58	20,57	20,56	20,53	20,63	20,58	20,55	20,53	20,51	20,53	20,58	20,47	20,48	20,57	20,57	20,52	20,53	20,58	20,63	20,55	20,52	20,54	20,54	20,52	20,51	20,51	20,57	20,66	20,65	20,61	20,58	20,59	20,51	20,53	20,61	20,56	20,56	20,49	20,44	20,53	20,63	20,54	20,47	20,50	20,45	20,55	20,55	20,54	20,56	20,53	20,56	20,58	20,63	20,55	20,49	20,59	20,60	20,59	20,54	20,55	20,56	20,52	20,50	20,59	20,58	20,53	20,52	20,46	20,43	20,50	20,58	20,57	20,53	20,47	20,57	20,57	20,58	20,57	20,63	20,55	20,52	20,55	20,61	20,59	20,52	20,51	20,52	20,54	20,53	20,52	20,54	20,60	20,60	20,56	20,52	20,48	20,55	20,49	20,49	20,48	20,51	20,52	20,54	20,49	20,47	20,46	20,45	20,43	20,50	20,50	20,45	20,52	20,57	20,53	20,46	20,48	20,43	20,42	20,51	20,49	20,44	20,46	20,48	20,52	20,57	20,52	20,56	20,48	20,46	20,42	20,49	20,45	20,40	20,47	20,54	20,53	20,50	20,42	20,47	20,59	20,52	20,45	20,52	20,46	20,46	20,51	20,50	20,49	20,45	20,48	20,50	20,53	20,53	20,58	20,51	20,41	20,40	20,43	20,46	20,61	20,60	20,47	20,46	20,50	20,40	20,53	20,58	20,52	20,51	20,49	20,45	20,43	20,40	20,39	20,43	20,38	20,38	20,47	20,55	20,53	20,47	20,36	20,38	20,46	20,44	20,52	20,54	20,47	20,44	20,49	20,45	20,52	20,48	20,45	20,50	20,54	20,47	20,37	20,48	20,51	20,43	20,44	20,44	20,50	20,46	20,47	20,52	20,42	20,34	20,43	20,49	20,49	20,44	20,40	20,40	20,40	20,49	20,40	20,37	20,55	20,59	20,44	20,30	20,39	20,39	20,34	20,43	20,41	20,45	20,48	20,41	20,40	20,45	20,51	20,49	20,39	20,34	20,45	20,41	20,47	20,46	20,33	20,38	20,42	20,49	20,42	20,42	20,44	20,39	20,35	20,48	20,46	20,48	20,40	20,39	20,36	20,37	20,43	20,43	20,50	
20,35	20,31	20,37	20,31	20,29	20,32	20,35	20,37	20,28	20,32	20,30	20,35	20,39	20,35	20,40	20,40	20,47	20,47	20,35	20,39	20,40	20,46	20,46	20,46	20,42	20,47	20,45	20,45	20,50	20,50	20,41	20,47	20,50	20,42	20,42	20,41	20,33	20,34	20,55	20,47	20,41	20,45	20,51	20,51	20,50	20,38	20,46	20,56	20,53	20,54	20,44	20,43	20,45	20,52	20,51	20,50	20,50	20,45	20,45	20,54	20,56	20,46	20,47	20,49	20,47	20,45	20,45	20,41	20,42	20,42	20,49	20,63	20,61	20,60	20,52	20,44	20,54	20,58	20,47	20,47	20,53	20,49	20,40	20,52	20,54	20,51	20,49	20,48	20,52	20,55	20,50	20,51	20,57	20,53	20,49	20,52	20,58	20,58	20,57	20,53	20,51	20,49	20,49	20,41	20,40	20,54	20,51	20,47	20,49	20,52	20,41	20,43	20,54	20,46	20,52	20,54	20,45	20,43	20,45	20,46	20,45	20,43	20,57	20,51	20,52	20,48	20,50	20,48	20,56	20,48	20,48	20,39	20,46	20,50	20,48	20,47	20,54	20,54	20,45	20,48	20,50	20,53	20,54	20,54	20,54	20,48	20,45	20,50	20,51	20,51	20,54	20,56	20,49	20,44	20,54	20,56	20,54	20,53	20,48	20,53	20,47	20,52	20,52	20,50	20,59	20,46	20,47	20,50	20,45	20,44	20,49	20,53	20,60	20,58	20,65	20,53	20,50	20,55	20,56	20,48	20,57	20,59	20,53	20,45	20,48	20,53	20,57	20,61	20,52	20,58	20,57	20,48	20,47	20,54	20,55	20,49	20,52	20,51	20,43	20,54	20,58	20,51	20,57	20,55	20,61	20,57	20,55	20,65	20,57	20,48	20,60	20,60	20,61	20,58	20,49	20,56	20,46	20,50	20,54	20,51	20,56	20,49	20,45	20,50	20,57	20,53	20,55	20,60	20,61	20,61	20,55	20,54	20,55	20,54	20,58	20,62	20,61	20,57	20,61	20,56	20,54	20,65	20,62	20,52	20,53	20,60	20,59	20,50	20,64	20,63	20,63	20,72	20,63	20,54	20,57	20,59	20,57	20,53	20,51	20,62	20,64	20,57	20,53	20,58	20,58	20,50	20,53	20,56	20,51	20,57	20,66	20,59	20,57	20,64	20,58	20,62	20,54	20,60	20,54	20,60	20,67	20,62	20,52	20,54	20,59	20,63	20,63	20,56	20,59	20,61	20,55	20,62	20,61	20,61	20,68	20,67	20,65	20,66	20,61	20,58	20,65	20,59	20,62	20,57	20,61	20,67	20,61	20,62	20,63	20,56	20,63	20,65	20,66	20,70	20,75	20,68	20,57	20,56	20,68	20,66	20,69	20,56	20,54	20,58	20,59	20,60	20,53	20,53	20,61	20,62	20,67	20,65	20,71	20,64	20,62	20,62	20,72	20,78	20,67	20,58	20,61	20,59	20,60	20,59	20,58	20,66	20,62	20,63	20,66	20,60	20,60	20,56	20,61	20,59	20,51	20,56	20,60	20,68	20,65	20,68	20,64	20,58	20,57	20,56	20,53	20,51	20,53	20,53	20,63	20,55	20,57	20,60	20,55	20,61	20,62	20,59	20,53	20,52	20,58	20,59	20,58	20,59	20,59	20,48	20,51	20,55	20,57	20,54	20,53	20,59	20,64	20,54	20,58	20,66	20,64	20,57	20,52	20,55	20,63	20,63	20,65	20,55	20,53	20,51	20,44	20,49	20,53	20,55	20,61	20,56	20,52	20,55	20,61	20,51	20,60	20,55	20,56	20,49	20,42	20,50	20,58	20,55	20,48	20,52	20,51	20,60	20,54	20,58	20,59	20,47	20,53	20,59	20,55	20,48	20,48	20,55	20,59	20,56	20,53	20,51	20,59	20,56	20,55	20,57	20,52	20,59	20,66	20,55	20,45	20,47	20,57	20,53	20,50	20,51	20,52	20,50	20,53	20,60	20,60	20,53	20,51	20,50	20,56	20,57	20,48	20,49	20,50	20,57	20,51	20,52	20,53	20,52	20,63	20,53	20,43	20,45	20,48	20,36	20,44	20,51	20,56	20,61	20,56	20,47	20,47	20,55	20,47	20,37	20,45	20,47	20,49	20,53	20,56	20,55	20,53	20,44	20,45	20,43	20,54	20,52	20,45	20,44	20,49	20,41	20,53	20,58	20,51	20,47	20,37	20,45	20,47	20,37	20,38	20,40	20,51	20,57	20,49	20,41	20,43	20,53	20,52	20,44	20,51	20,51	20,53	20,50	20,50	20,44	20,48	20,53	20,55	20,56	20,55	20,48	20,48	20,46	20,45	20,44	20,50	20,60	20,57	20,48	20,48	20,50	20,43	20,43	20,52	20,51	20,56	20,50	20,42	20,39	20,49	20,52	20,43	20,39	20,35	20,45	20,54	20,62	20,49	20,35	20,36	20,50	20,38	20,46	20,53	20,50	20,45	20,49	20,43	20,45	20,38	20,34	20,38	20,56	20,47	20,40	20,40	20,45	20,35	20,38	20,42	20,45	20,53	20,51	20,51	20,45	20,33	20,39	20,52	20,55	20,48	20,45	20,40	20,42	20,46	20,43	20,38	20,42	20,41	20,39	20,31	20,41	20,43	20,49	20,46	20,47	20,39	20,37	20,51	20,38	20,43	20,45	20,40	20,39	20,38	20,52	20,41	20,37	20,39	20,28	20,32	20,43	20,52	20,42	20,40	20,30	20,30	20,34	20,42	20,47	20,40	20,32	20,31	20,36	20,44	20,45	20,50	20,49	
20,34	20,43	20,47	20,25	20,27	20,29	20,32	20,30	20,31	20,33	20,32	20,36	20,43	20,28	20,31	20,39	20,39	20,44	20,37	20,40	20,35	20,39	20,50	20,53	20,51	20,37	20,40	20,39	20,47	20,53	20,47	20,42	20,47	20,44	20,41	20,46	20,51	20,43	20,53	20,46	20,37	20,47	20,55	20,45	20,49	20,40	20,39	20,55	20,55	20,59	20,59	20,50	20,45	20,53	20,58	20,54	20,50	20,52	20,46	20,49	20,55	20,51	20,46	20,56	20,48	20,38	20,35	20,32	20,39	20,44	20,51	20,63	20,64	20,59	20,52	20,43	20,54	20,60	20,45	20,42	20,44	20,47	20,47	20,49	20,45	20,49	20,51	20,55	20,56	20,62	20,54	20,45	20,44	20,50	20,49	20,55	20,59	20,58	20,57	20,59	20,57	20,55	20,54	20,44	20,52	20,53	20,50	20,37	20,38	20,53	20,47	20,45	20,50	20,48	20,54	20,58	20,56	20,48	20,46	20,52	20,50	20,42	20,55	20,55	20,51	20,53	20,50	20,50	20,51	20,48	20,60	20,41	20,34	20,48	20,52	20,49	20,44	20,44	20,46	20,42	20,36	20,42	20,50	20,52	20,52	20,48	20,51	20,54	20,60	20,59	20,54	20,48	20,52	20,42	20,49	20,58	20,53	20,54	20,46	20,49	20,45	20,42	20,45	20,48	20,51	20,45	20,52	20,49	20,41	20,45	20,59	20,56	20,54	20,52	20,61	20,58	20,48	20,52	20,63	20,53	20,47	20,64	20,59	20,51	20,50	20,55	20,50	20,56	20,54	20,57	20,56	20,50	20,51	20,51	20,47	20,50	20,60	20,62	20,56	20,62	20,58	20,63	20,66	20,56	20,52	20,56	20,56	20,56	20,57	20,48	20,63	20,65	20,55	20,56	20,48	20,60	20,58	20,52	20,54	20,58	20,58	20,60	20,51	20,45	20,49	20,57	20,59	20,55	20,66	20,61	20,58	20,56	20,56	20,56	20,63	20,61	20,65	20,62	20,71	20,62	20,65	20,62	20,63	20,60	20,55	20,58	20,61	20,59	20,60	20,55	20,62	20,74	20,68	20,57	20,57	20,55	20,58	20,58	20,55	20,61	20,66	20,67	20,55	20,53	20,54	20,56	20,60	20,58	20,46	20,53	20,65	20,65	20,62	20,66	20,59	20,58	20,53	20,55	20,57	20,52	20,61	20,69	20,56	20,54	20,62	20,67	20,71	20,61	20,56	20,62	20,64	20,62	20,55	20,58	20,70	20,66	20,57	20,64	20,66	20,65	20,60	20,62	20,63	20,64	20,57	20,63	20,61	20,66	20,70	20,66	20,63	20,67	20,69	20,64	20,67	20,63	20,66	20,61	20,64	20,71	20,68	20,60	20,51	20,61	20,66	20,65	20,55	20,54	20,64	20,64	20,66	20,68	20,74	20,71	20,65	20,56	20,64	20,67	20,64	20,63	20,58	20,62	20,70	20,65	20,59	20,60	20,62	20,63	20,67	20,64	20,68	20,65	20,63	20,61	20,66	20,63	20,58	20,67	20,66	20,62	20,64	20,59	20,63	20,61	20,65	20,64	20,63	20,46	20,59	20,54	20,52	20,61	20,60	20,60	20,61	20,58	20,57	20,62	20,59	20,58	20,57	20,56	20,57	20,50	20,49	20,58	20,59	20,53	20,56	20,60	20,64	20,58	20,62	20,67	20,61	20,59	20,51	20,60	20,57	20,57	20,62	20,62	20,61	20,62	20,49	20,51	20,54	20,54	20,59	20,55	20,48	20,55	20,65	20,65	20,58	20,55	20,60	20,60	20,59	20,51	20,57	20,54	20,58	20,54	20,50	20,56	20,55	20,55	20,62	20,52	20,63	20,62	20,59	20,52	20,48	20,49	20,56	20,60	20,53	20,59	20,60	20,59	20,53	20,60	20,52	20,51	20,64	20,59	20,47	20,46	20,57	20,58	20,48	20,57	20,64	20,51	20,49	20,55	20,60	20,51	20,50	20,57	20,48	20,55	20,41	20,46	20,51	20,57	20,58	20,51	20,52	20,51	20,54	20,49	20,45	20,53	20,54	20,43	20,45	20,53	20,53	20,56	20,61	20,49	20,49	20,55	20,57	20,47	20,46	20,42	20,46	20,52	20,45	20,52	20,61	20,55	20,46	20,45	20,46	20,48	20,43	20,48	20,45	20,44	20,54	20,62	20,52	20,49	20,40	20,46	20,50	20,45	20,38	20,38	20,46	20,56	20,53	20,43	20,42	20,53	20,53	20,45	20,53	20,53	20,48	20,49	20,46	20,50	20,50	20,55	20,54	20,43	20,46	20,56	20,57	20,54	20,45	20,46	20,46	20,48	20,49	20,52	20,41	20,44	20,48	20,52	20,48	20,45	20,49	20,54	20,50	20,41	20,43	20,44	20,50	20,48	20,38	20,48	20,49	20,51	20,49	20,36	20,44	20,50	20,43	20,46	20,50	20,50	20,40	20,43	20,38	20,42	20,44	20,37	20,35	20,52	20,46	20,36	20,50	20,46	20,38	20,36	20,46	20,51	20,55	20,52	20,47	20,45	20,39	20,42	20,42	20,50	20,52	20,47	20,41	20,39	20,45	20,45	20,49	20,44	20,43	20,33	20,35	20,45	20,46	20,43	20,46	20,42	20,37	20,30	20,48	20,47	20,39	20,40	20,41	20,34	20,33	20,45	20,37	20,40	20,42	20,28	20,41	20,51	20,46	20,42	20,41	20,34	20,31	20,31	20,36	20,46	20,42	20,24	20,30	20,36	20,45	20,44	20,39	20,44	
20,37	20,49	20,54	20,39	20,39	20,33	20,34	20,33	20,29	20,32	20,35	20,42	20,35	20,26	20,29	20,42	20,41	20,33	20,29	20,33	20,31	20,38	20,46	20,51	20,49	20,34	20,43	20,55	20,48	20,38	20,42	20,45	20,43	20,46	20,43	20,46	20,54	20,50	20,52	20,46	20,33	20,41	20,42	20,45	20,58	20,39	20,38	20,41	20,42	20,53	20,54	20,41	20,35	20,54	20,64	20,55	20,43	20,45	20,56	20,56	20,54	20,55	20,52	20,50	20,51	20,41	20,43	20,46	20,37	20,45	20,45	20,57	20,57	20,52	20,54	20,48	20,50	20,52	20,53	20,42	20,44	20,41	20,46	20,53	20,46	20,40	20,46	20,46	20,54	20,56	20,46	20,43	20,48	20,49	20,48	20,50	20,55	20,54	20,49	20,48	20,50	20,41	20,47	20,42	20,44	20,52	20,53	20,35	20,41	20,45	20,42	20,49	20,52	20,49	20,52	20,53	20,46	20,48	20,46	20,48	20,42	20,43	20,55	20,50	20,41	20,49	20,47	20,44	20,46	20,52	20,53	20,43	20,37	20,46	20,50	20,53	20,49	20,51	20,54	20,54	20,39	20,35	20,31	20,47	20,49	20,43	20,48	20,58	20,52	20,54	20,57	20,47	20,51	20,47	20,42	20,47	20,47	20,45	20,54	20,51	20,50	20,45	20,42	20,50	20,57	20,47	20,50	20,53	20,45	20,44	20,57	20,52	20,51	20,56	20,59	20,53	20,50	20,55	20,62	20,56	20,47	20,48	20,48	20,47	20,50	20,53	20,52	20,52	20,51	20,53	20,59	20,55	20,47	20,57	20,50	20,46	20,59	20,59	20,54	20,60	20,57	20,57	20,60	20,48	20,42	20,52	20,55	20,48	20,48	20,46	20,54	20,63	20,55	20,55	20,54	20,55	20,62	20,63	20,52	20,62	20,59	20,58	20,58	20,51	20,50	20,55	20,61	20,60	20,64	20,60	20,58	20,52	20,46	20,61	20,63	20,58	20,60	20,60	20,60	20,67	20,67	20,66	20,58	20,67	20,62	20,63	20,54	20,58	20,65	20,58	20,56	20,61	20,58	20,59	20,53	20,55	20,54	20,60	20,55	20,57	20,63	20,68	20,62	20,47	20,51	20,58	20,63	20,65	20,54	20,56	20,66	20,60	20,59	20,66	20,58	20,63	20,60	20,58	20,58	20,55	20,61	20,66	20,62	20,61	20,62	20,64	20,63	20,56	20,61	20,64	20,74	20,69	20,59	20,60	20,65	20,66	20,63	20,59	20,65	20,62	20,59	20,66	20,65	20,59	20,54	20,60	20,58	20,69	20,71	20,60	20,61	20,63	20,65	20,68	20,67	20,61	20,65	20,73	20,68	20,66	20,64	20,56	20,53	20,48	20,64	20,70	20,61	20,57	20,60	20,60	20,60	20,64	20,68	20,62	20,64	20,63	20,58	20,64	20,66	20,59	20,60	20,62	20,64	20,64	20,62	20,63	20,58	20,61	20,63	20,71	20,71	20,63	20,61	20,69	20,66	20,62	20,61	20,60	20,58	20,55	20,61	20,71	20,65	20,59	20,61	20,58	20,59	20,52	20,57	20,55	20,52	20,57	20,54	20,55	20,61	20,58	20,56	20,56	20,57	20,61	20,58	20,51	20,59	20,63	20,57	20,58	20,57	20,56	20,59	20,59	20,63	20,62	20,56	20,58	20,59	20,59	20,53	20,61	20,54	20,50	20,52	20,58	20,57	20,60	20,58	20,51	20,58	20,56	20,49	20,55	20,52	20,53	20,58	20,62	20,64	20,55	20,61	20,61	20,55	20,57	20,57	20,57	20,58	20,54	20,49	20,51	20,45	20,54	20,66	20,60	20,58	20,60	20,55	20,53	20,48	20,56	20,51	20,54	20,55	20,55	20,53	20,51	20,56	20,51	20,50	20,53	20,55	20,49	20,41	20,44	20,53	20,56	20,51	20,48	20,55	20,50	20,39	20,53	20,65	20,62	20,49	20,54	20,53	20,57	20,52	20,48	20,51	20,53	20,53	20,51	20,44	20,45	20,57	20,46	20,45	20,53	20,46	20,53	20,57	20,50	20,39	20,45	20,61	20,53	20,42	20,57	20,51	20,43	20,48	20,43	20,48	20,58	20,55	20,55	20,54	20,53	20,44	20,42	20,42	20,44	20,52	20,42	20,49	20,49	20,52	20,53	20,50	20,43	20,37	20,43	20,56	20,58	20,47	20,44	20,47	20,55	20,45	20,41	20,52	20,53	20,48	20,44	20,46	20,53	20,49	20,47	20,42	20,50	20,46	20,46	20,55	20,49	20,46	20,54	20,55	20,47	20,41	20,46	20,49	20,44	20,41	20,47	20,45	20,44	20,51	20,55	20,46	20,48	20,52	20,51	20,44	20,37	20,41	20,39	20,46	20,49	20,35	20,44	20,46	20,47	20,46	20,34	20,43	20,44	20,43	20,48	20,52	20,52	20,42	20,49	20,50	20,52	20,54	20,47	20,45	20,55	20,51	20,49	20,48	20,46	20,33	20,38	20,49	20,51	20,52	20,46	20,42	20,44	20,40	20,53	20,50	20,40	20,40	20,42	20,50	20,48	20,43	20,43	20,47	20,47	20,40	20,34	20,39	20,48	20,36	20,38	20,43	20,39	20,35	20,37	20,46	20,42	20,41	20,50	20,46	20,39	20,31	20,30	20,28	20,38	20,43	20,30	20,37	20,49	20,46	20,38	20,37	20,41	20,43	20,37	20,39	20,44	20,34	20,29	20,38	20,43	20,44	20,49	20,39	20,40	
20,44	20,34	20,48	20,43	20,42	20,32	20,35	20,40	20,43	20,41	20,36	20,43	20,35	20,28	20,31	20,46	20,40	20,30	20,26	20,29	20,34	20,41	20,41	20,42	20,45	20,35	20,42	20,54	20,51	20,40	20,31	20,42	20,42	20,48	20,46	20,42	20,45	20,44	20,49	20,52	20,43	20,34	20,39	20,48	20,51	20,45	20,41	20,47	20,46	20,49	20,44	20,38	20,40	20,52	20,55	20,55	20,49	20,45	20,57	20,59	20,50	20,49	20,58	20,52	20,49	20,44	20,50	20,47	20,44	20,53	20,54	20,60	20,55	20,50	20,44	20,46	20,45	20,55	20,46	20,44	20,43	20,41	20,38	20,44	20,58	20,48	20,43	20,50	20,49	20,58	20,47	20,36	20,51	20,50	20,55	20,48	20,53	20,62	20,49	20,42	20,50	20,41	20,42	20,35	20,40	20,40	20,47	20,41	20,50	20,42	20,35	20,48	20,60	20,48	20,40	20,41	20,38	20,45	20,51	20,50	20,46	20,49	20,47	20,52	20,45	20,43	20,42	20,46	20,48	20,47	20,46	20,44	20,51	20,54	20,56	20,46	20,43	20,42	20,41	20,49	20,50	20,44	20,46	20,47	20,53	20,42	20,39	20,50	20,58	20,54	20,54	20,52	20,51	20,49	20,53	20,53	20,49	20,46	20,51	20,53	20,48	20,46	20,52	20,53	20,53	20,49	20,49	20,52	20,54	20,55	20,60	20,54	20,53	20,56	20,59	20,61	20,59	20,59	20,58	20,58	20,46	20,44	20,44	20,45	20,48	20,52	20,54	20,60	20,50	20,43	20,51	20,55	20,45	20,48	20,52	20,55	20,58	20,53	20,42	20,56	20,58	20,53	20,50	20,51	20,41	20,48	20,53	20,46	20,48	20,51	20,48	20,49	20,53	20,48	20,49	20,48	20,55	20,59	20,50	20,55	20,57	20,51	20,52	20,56	20,55	20,57	20,58	20,64	20,60	20,56	20,57	20,50	20,47	20,56	20,64	20,53	20,58	20,58	20,47	20,57	20,62	20,57	20,58	20,62	20,56	20,62	20,62	20,64	20,60	20,61	20,56	20,62	20,56	20,59	20,52	20,50	20,60	20,61	20,60	20,58	20,62	20,64	20,64	20,57	20,56	20,60	20,65	20,65	20,64	20,62	20,66	20,63	20,54	20,61	20,61	20,61	20,66	20,56	20,57	20,57	20,63	20,66	20,58	20,59	20,57	20,55	20,56	20,53	20,63	20,62	20,60	20,61	20,68	20,69	20,69	20,68	20,73	20,61	20,60	20,61	20,58	20,61	20,59	20,62	20,55	20,59	20,59	20,66	20,59	20,53	20,59	20,62	20,59	20,67	20,73	20,61	20,56	20,67	20,74	20,62	20,57	20,50	20,57	20,57	20,55	20,64	20,58	20,57	20,59	20,57	20,62	20,61	20,60	20,58	20,57	20,60	20,62	20,63	20,65	20,58	20,55	20,60	20,60	20,67	20,63	20,63	20,57	20,55	20,56	20,68	20,69	20,59	20,54	20,55	20,58	20,57	20,61	20,64	20,56	20,55	20,61	20,69	20,64	20,57	20,58	20,58	20,56	20,59	20,59	20,53	20,52	20,69	20,61	20,60	20,56	20,51	20,52	20,50	20,51	20,53	20,55	20,59	20,61	20,61	20,60	20,58	20,64	20,57	20,64	20,58	20,54	20,56	20,60	20,57	20,58	20,58	20,61	20,62	20,62	20,58	20,59	20,64	20,58	20,58	20,60	20,59	20,53	20,58	20,57	20,60	20,56	20,55	20,54	20,61	20,65	20,54	20,57	20,60	20,55	20,54	20,53	20,53	20,58	20,62	20,60	20,55	20,46	20,49	20,62	20,60	20,57	20,55	20,45	20,47	20,54	20,62	20,52	20,59	20,58	20,48	20,59	20,54	20,50	20,49	20,46	20,48	20,54	20,49	20,43	20,51	20,61	20,55	20,48	20,46	20,46	20,44	20,41	20,45	20,53	20,61	20,53	20,54	20,58	20,60	20,56	20,50	20,51	20,59	20,55	20,58	20,46	20,43	20,50	20,45	20,50	20,56	20,43	20,48	20,58	20,52	20,43	20,43	20,52	20,56	20,43	20,46	20,53	20,49	20,48	20,50	20,60	20,64	20,64	20,55	20,48	20,48	20,40	20,39	20,48	20,59	20,49	20,40	20,48	20,52	20,49	20,47	20,45	20,41	20,42	20,52	20,54	20,54	20,51	20,50	20,58	20,58	20,48	20,44	20,54	20,51	20,43	20,46	20,48	20,48	20,52	20,48	20,44	20,41	20,41	20,38	20,51	20,56	20,53	20,46	20,40	20,37	20,39	20,45	20,55	20,55	20,46	20,54	20,47	20,49	20,51	20,45	20,46	20,48	20,53	20,54	20,56	20,38	20,47	20,48	20,56	20,50	20,46	20,46	20,49	20,44	20,47	20,39	20,43	20,50	20,40	20,45	20,49	20,47	20,43	20,49	20,56	20,55	20,50	20,49	20,37	20,44	20,48	20,48	20,52	20,42	20,37	20,40	20,43	20,45	20,41	20,48	20,53	20,44	20,39	20,43	20,50	20,40	20,40	20,43	20,54	20,54	20,49	20,47	20,38	20,44	20,36	20,32	20,38	20,47	20,32	20,37	20,41	20,35	20,29	20,28	20,38	20,45	20,46	20,41	20,39	20,39	20,29	20,31	20,33	20,25	20,39	20,37	20,29	20,42	20,52	20,42	20,28	20,44	20,49	20,39	20,46	20,42	20,34	20,39	20,40	20,33	20,32	20,43	20,46	20,40	
20,44	20,31	20,36	20,46	20,40	20,41	20,46	20,40	20,46	20,42	20,29	20,36	20,26	20,33	20,36	20,43	20,38	20,33	20,37	20,42	20,41	20,39	20,40	20,43	20,43	20,32	20,46	20,47	20,43	20,39	20,32	20,41	20,49	20,48	20,50	20,39	20,36	20,57	20,54	20,46	20,39	20,41	20,40	20,47	20,48	20,47	20,45	20,46	20,49	20,52	20,46	20,36	20,35	20,50	20,49	20,51	20,50	20,44	20,44	20,48	20,43	20,41	20,49	20,49	20,53	20,50	20,55	20,43	20,47	20,51	20,42	20,54	20,47	20,44	20,36	20,39	20,40	20,47	20,56	20,45	20,46	20,43	20,45	20,40	20,50	20,58	20,44	20,54	20,51	20,53	20,53	20,45	20,48	20,50	20,47	20,46	20,51	20,56	20,49	20,42	20,50	20,52	20,45	20,42	20,43	20,44	20,43	20,40	20,49	20,48	20,43	20,46	20,51	20,46	20,42	20,45	20,42	20,41	20,48	20,48	20,51	20,53	20,49	20,55	20,56	20,50	20,43	20,43	20,50	20,48	20,41	20,48	20,49	20,55	20,58	20,49	20,45	20,46	20,42	20,44	20,47	20,45	20,49	20,56	20,53	20,46	20,49	20,48	20,45	20,47	20,53	20,52	20,57	20,52	20,50	20,52	20,51	20,58	20,47	20,50	20,49	20,57	20,54	20,49	20,51	20,43	20,45	20,50	20,54	20,52	20,55	20,52	20,55	20,59	20,56	20,56	20,57	20,62	20,58	20,53	20,41	20,49	20,51	20,45	20,49	20,54	20,61	20,63	20,49	20,44	20,51	20,50	20,56	20,52	20,49	20,48	20,57	20,57	20,52	20,57	20,60	20,61	20,57	20,55	20,46	20,45	20,48	20,51	20,49	20,59	20,53	20,55	20,59	20,52	20,49	20,54	20,56	20,54	20,46	20,47	20,54	20,49	20,52	20,57	20,57	20,57	20,63	20,72	20,69	20,58	20,57	20,57	20,52	20,59	20,66	20,65	20,62	20,59	20,54	20,59	20,67	20,59	20,56	20,61	20,54	20,55	20,57	20,63	20,55	20,56	20,60	20,67	20,63	20,55	20,63	20,55	20,54	20,62	20,65	20,65	20,70	20,69	20,62	20,58	20,57	20,67	20,71	20,65	20,61	20,59	20,69	20,66	20,62	20,63	20,64	20,60	20,62	20,59	20,58	20,62	20,60	20,62	20,58	20,64	20,60	20,55	20,57	20,54	20,63	20,64	20,50	20,55	20,65	20,64	20,62	20,67	20,70	20,66	20,69	20,66	20,61	20,64	20,57	20,60	20,62	20,53	20,55	20,63	20,62	20,56	20,69	20,68	20,65	20,65	20,65	20,65	20,57	20,58	20,71	20,66	20,57	20,55	20,61	20,56	20,59	20,61	20,60	20,50	20,56	20,60	20,66	20,61	20,62	20,67	20,64	20,59	20,65	20,65	20,58	20,59	20,65	20,65	20,64	20,69	20,70	20,63	20,54	20,54	20,60	20,65	20,66	20,64	20,60	20,59	20,64	20,62	20,61	20,67	20,63	20,55	20,57	20,62	20,58	20,57	20,59	20,63	20,74	20,67	20,62	20,52	20,53	20,66	20,70	20,65	20,58	20,51	20,51	20,50	20,51	20,51	20,53	20,60	20,62	20,55	20,57	20,60	20,68	20,62	20,64	20,61	20,51	20,49	20,60	20,56	20,55	20,60	20,60	20,64	20,67	20,64	20,62	20,64	20,61	20,59	20,59	20,62	20,51	20,64	20,64	20,61	20,54	20,53	20,52	20,55	20,58	20,54	20,58	20,64	20,56	20,56	20,51	20,47	20,56	20,68	20,66	20,60	20,51	20,52	20,56	20,61	20,59	20,68	20,44	20,43	20,55	20,57	20,53	20,55	20,58	20,47	20,58	20,59	20,52	20,52	20,46	20,49	20,46	20,52	20,48	20,54	20,62	20,55	20,46	20,50	20,52	20,50	20,48	20,53	20,53	20,54	20,52	20,54	20,61	20,56	20,46	20,44	20,53	20,59	20,62	20,55	20,49	20,49	20,58	20,50	20,52	20,54	20,40	20,45	20,53	20,45	20,47	20,52	20,52	20,52	20,50	20,50	20,55	20,54	20,54	20,50	20,54	20,56	20,60	20,54	20,44	20,51	20,41	20,42	20,50	20,60	20,51	20,50	20,50	20,53	20,58	20,44	20,44	20,52	20,54	20,46	20,46	20,48	20,43	20,44	20,47	20,55	20,47	20,43	20,47	20,48	20,50	20,56	20,48	20,45	20,43	20,41	20,43	20,47	20,47	20,39	20,48	20,58	20,46	20,43	20,44	20,37	20,38	20,37	20,51	20,55	20,52	20,58	20,54	20,50	20,40	20,40	20,42	20,47	20,47	20,47	20,52	20,46	20,44	20,52	20,49	20,56	20,45	20,51	20,55	20,41	20,48	20,44	20,45	20,52	20,41	20,44	20,50	20,57	20,42	20,49	20,53	20,46	20,44	20,45	20,41	20,40	20,44	20,41	20,49	20,39	20,40	20,42	20,50	20,53	20,50	20,45	20,43	20,41	20,34	20,38	20,51	20,48	20,39	20,39	20,47	20,47	20,42	20,45	20,46	20,43	20,31	20,31	20,40	20,51	20,35	20,48	20,51	20,47	20,38	20,31	20,36	20,38	20,52	20,49	20,37	20,31	20,28	20,32	20,42	20,36	20,37	20,33	20,39	20,41	20,47	20,42	20,37	20,42	20,47	20,39	20,48	20,53	20,50	20,40	20,41	20,40	20,29	20,36	20,48	20,43	
20,38	20,38	20,36	20,31	20,38	20,37	20,44	20,40	20,30	20,24	20,24	20,35	20,31	20,34	20,36	20,41	20,39	20,38	20,33	20,45	20,44	20,44	20,42	20,48	20,51	20,37	20,43	20,43	20,37	20,30	20,37	20,42	20,52	20,51	20,55	20,48	20,49	20,57	20,63	20,50	20,39	20,54	20,55	20,45	20,51	20,39	20,45	20,49	20,47	20,45	20,46	20,44	20,37	20,48	20,50	20,51	20,43	20,46	20,60	20,56	20,45	20,45	20,47	20,51	20,54	20,51	20,45	20,46	20,43	20,47	20,49	20,44	20,49	20,51	20,43	20,46	20,44	20,51	20,55	20,47	20,49	20,52	20,53	20,49	20,47	20,45	20,44	20,43	20,45	20,50	20,49	20,41	20,46	20,44	20,42	20,39	20,44	20,58	20,48	20,42	20,42	20,50	20,48	20,49	20,53	20,46	20,47	20,34	20,41	20,48	20,47	20,50	20,54	20,45	20,48	20,51	20,50	20,46	20,46	20,47	20,51	20,53	20,47	20,53	20,50	20,54	20,47	20,36	20,44	20,41	20,41	20,48	20,52	20,50	20,57	20,50	20,55	20,54	20,56	20,56	20,42	20,43	20,51	20,62	20,63	20,49	20,53	20,51	20,41	20,41	20,47	20,54	20,61	20,61	20,51	20,51	20,49	20,56	20,53	20,45	20,47	20,62	20,59	20,52	20,50	20,56	20,49	20,51	20,62	20,55	20,59	20,60	20,62	20,67	20,62	20,57	20,55	20,60	20,60	20,48	20,45	20,56	20,51	20,47	20,45	20,49	20,58	20,62	20,50	20,53	20,50	20,52	20,51	20,55	20,55	20,58	20,60	20,51	20,57	20,61	20,59	20,50	20,54	20,56	20,44	20,45	20,55	20,51	20,47	20,51	20,53	20,60	20,67	20,59	20,48	20,52	20,60	20,58	20,48	20,53	20,49	20,53	20,54	20,67	20,57	20,59	20,61	20,64	20,64	20,59	20,53	20,60	20,54	20,52	20,58	20,62	20,62	20,51	20,50	20,58	20,64	20,60	20,57	20,60	20,57	20,54	20,56	20,56	20,55	20,56	20,68	20,66	20,59	20,52	20,62	20,60	20,55	20,59	20,64	20,72	20,77	20,65	20,59	20,57	20,55	20,63	20,68	20,63	20,56	20,63	20,67	20,63	20,63	20,58	20,59	20,61	20,65	20,65	20,59	20,62	20,59	20,57	20,58	20,57	20,61	20,61	20,63	20,58	20,65	20,72	20,60	20,61	20,64	20,65	20,56	20,64	20,64	20,55	20,60	20,70	20,66	20,60	20,62	20,66	20,67	20,60	20,51	20,62	20,63	20,58	20,73	20,70	20,66	20,70	20,63	20,60	20,69	20,67	20,66	20,70	20,68	20,62	20,63	20,57	20,59	20,68	20,60	20,59	20,55	20,66	20,68	20,62	20,64	20,70	20,70	20,66	20,63	20,63	20,61	20,58	20,68	20,72	20,69	20,68	20,75	20,75	20,58	20,53	20,56	20,66	20,76	20,64	20,66	20,59	20,59	20,62	20,62	20,69	20,66	20,60	20,63	20,71	20,59	20,49	20,61	20,66	20,72	20,64	20,59	20,58	20,55	20,59	20,63	20,61	20,58	20,49	20,53	20,50	20,58	20,56	20,56	20,60	20,54	20,58	20,59	20,58	20,61	20,63	20,61	20,62	20,57	20,53	20,59	20,64	20,60	20,58	20,58	20,65	20,65	20,60	20,56	20,62	20,59	20,61	20,60	20,59	20,52	20,59	20,58	20,55	20,59	20,57	20,58	20,51	20,52	20,45	20,57	20,65	20,54	20,51	20,51	20,53	20,50	20,63	20,64	20,55	20,57	20,63	20,58	20,59	20,53	20,55	20,51	20,45	20,57	20,60	20,55	20,57	20,58	20,60	20,55	20,56	20,54	20,49	20,48	20,52	20,55	20,51	20,50	20,51	20,53	20,53	20,38	20,51	20,57	20,49	20,43	20,56	20,55	20,56	20,54	20,44	20,50	20,57	20,51	20,49	20,51	20,57	20,54	20,53	20,48	20,55	20,60	20,48	20,48	20,57	20,48	20,49	20,62	20,53	20,56	20,59	20,56	20,53	20,45	20,56	20,56	20,48	20,51	20,48	20,51	20,51	20,53	20,50	20,43	20,49	20,44	20,40	20,56	20,58	20,50	20,50	20,49	20,49	20,58	20,43	20,44	20,53	20,51	20,51	20,46	20,42	20,42	20,48	20,54	20,51	20,51	20,45	20,43	20,47	20,51	20,57	20,53	20,51	20,48	20,49	20,49	20,45	20,42	20,38	20,50	20,53	20,55	20,48	20,50	20,47	20,34	20,47	20,47	20,56	20,49	20,54	20,56	20,56	20,45	20,44	20,45	20,44	20,50	20,43	20,44	20,40	20,45	20,46	20,44	20,51	20,46	20,43	20,48	20,45	20,45	20,41	20,44	20,51	20,45	20,40	20,49	20,53	20,45	20,46	20,52	20,48	20,40	20,44	20,44	20,51	20,48	20,50	20,50	20,44	20,41	20,41	20,46	20,59	20,47	20,40	20,31	20,33	20,37	20,50	20,65	20,52	20,40	20,43	20,47	20,51	20,51	20,47	20,43	20,44	20,47	20,39	20,45	20,44	20,39	20,44	20,45	20,41	20,44	20,46	20,49	20,37	20,40	20,41	20,40	20,37	20,39	20,44	20,46	20,41	20,38	20,29	20,43	20,41	20,42	20,37	20,32	20,39	20,40	20,41	20,49	20,51	20,47	20,42	20,45	20,47	20,44	20,34	20,40	20,42	
20,41	20,38	20,39	20,34	20,37	20,37	20,43	20,34	20,26	20,25	20,27	20,45	20,46	20,43	20,38	20,41	20,44	20,36	20,29	20,42	20,39	20,48	20,45	20,43	20,44	20,40	20,55	20,52	20,47	20,45	20,34	20,39	20,32	20,39	20,47	20,47	20,69	20,51	20,55	20,48	20,50	20,54	20,53	20,43	20,52	20,42	20,46	20,76	20,51	20,62	20,58	20,46	20,45	20,60	20,62	20,50	20,48	20,53	20,64	20,62	20,52	20,49	20,55	20,57	20,54	20,47	20,52	20,49	20,51	20,42	20,49	20,50	20,51	20,53	20,48	20,44	20,45	20,51	20,56	20,43	20,40	20,47	20,56	20,52	20,52	20,40	20,41	20,47	20,43	20,53	20,50	20,43	20,44	20,45	20,41	20,48	20,49	20,54	20,60	20,46	20,42	20,46	20,49	20,43	20,43	20,46	20,45	20,38	20,47	20,51	20,39	20,42	20,51	20,48	20,49	20,52	20,43	20,48	20,47	20,48	20,48	20,45	20,46	20,50	20,42	20,50	20,54	20,43	20,47	20,46	20,42	20,45	20,45	20,50	20,56	20,54	20,53	20,52	20,50	20,53	20,42	20,43	20,51	20,52	20,50	20,51	20,55	20,49	20,48	20,56	20,49	20,52	20,62	20,63	20,55	20,57	20,60	20,47	20,39	20,48	20,42	20,54	20,59	20,66	20,57	20,48	20,60	20,55	20,59	20,60	20,58	20,55	20,52	20,59	20,63	20,63	20,65	20,61	20,61	20,51	20,52	20,59	20,58	20,55	20,48	20,44	20,54	20,53	20,51	20,52	20,50	20,48	20,54	20,48	20,59	20,65	20,65	20,56	20,55	20,60	20,58	20,48	20,49	20,56	20,48	20,48	20,53	20,57	20,59	20,48	20,58	20,68	20,57	20,58	20,59	20,58	20,54	20,56	20,56	20,62	20,56	20,54	20,58	20,56	20,59	20,66	20,60	20,62	20,60	20,64	20,63	20,57	20,55	20,60	20,59	20,60	20,54	20,50	20,52	20,57	20,64	20,57	20,57	20,61	20,60	20,63	20,57	20,57	20,58	20,62	20,62	20,63	20,60	20,57	20,63	20,63	20,61	20,64	20,54	20,57	20,73	20,63	20,57	20,66	20,55	20,66	20,64	20,65	20,55	20,61	20,66	20,59	20,59	20,61	20,54	20,64	20,63	20,61	20,63	20,62	20,60	20,61	20,62	20,58	20,57	20,62	20,72	20,63	20,65	20,66	20,64	20,68	20,68	20,68	20,60	20,60	20,65	20,63	20,52	20,61	20,67	20,66	20,64	20,62	20,63	20,67	20,60	20,67	20,63	20,53	20,65	20,64	20,68	20,75	20,72	20,63	20,60	20,67	20,72	20,68	20,69	20,66	20,68	20,68	20,65	20,65	20,69	20,64	20,60	20,64	20,63	20,63	20,70	20,71	20,69	20,70	20,59	20,56	20,63	20,67	20,71	20,67	20,64	20,63	20,67	20,67	20,62	20,51	20,63	20,67	20,75	20,65	20,64	20,60	20,58	20,48	20,61	20,68	20,73	20,64	20,63	20,70	20,65	20,54	20,57	20,69	20,65	20,65	20,64	20,58	20,56	20,58	20,57	20,59	20,64	20,60	20,54	20,59	20,60	20,60	20,58	20,65	20,60	20,60	20,61	20,52	20,58	20,60	20,60	20,61	20,67	20,58	20,57	20,59	20,64	20,59	20,56	20,59	20,67	20,63	20,53	20,54	20,58	20,58	20,57	20,57	20,60	20,60	20,69	20,63	20,63	20,59	20,55	20,58	20,53	20,49	20,51	20,65	20,56	20,50	20,52	20,53	20,47	20,55	20,65	20,56	20,50	20,58	20,58	20,56	20,54	20,49	20,51	20,56	20,55	20,63	20,59	20,56	20,55	20,55	20,59	20,53	20,52	20,50	20,43	20,49	20,54	20,49	20,46	20,50	20,58	20,59	20,46	20,52	20,53	20,46	20,43	20,57	20,67	20,59	20,55	20,48	20,44	20,55	20,54	20,48	20,51	20,57	20,51	20,49	20,49	20,49	20,58	20,51	20,48	20,52	20,57	20,47	20,59	20,59	20,62	20,66	20,60	20,48	20,49	20,57	20,55	20,48	20,44	20,43	20,48	20,59	20,57	20,46	20,47	20,55	20,48	20,38	20,47	20,58	20,51	20,42	20,44	20,43	20,51	20,51	20,41	20,50	20,52	20,51	20,46	20,42	20,41	20,47	20,65	20,65	20,60	20,48	20,44	20,46	20,50	20,54	20,49	20,53	20,49	20,48	20,53	20,49	20,43	20,46	20,45	20,47	20,55	20,53	20,54	20,45	20,49	20,44	20,41	20,50	20,57	20,49	20,49	20,55	20,57	20,48	20,53	20,47	20,45	20,43	20,48	20,52	20,51	20,44	20,42	20,59	20,49	20,45	20,44	20,45	20,47	20,42	20,46	20,53	20,44	20,44	20,47	20,49	20,53	20,49	20,53	20,56	20,39	20,44	20,47	20,47	20,49	20,46	20,52	20,53	20,48	20,39	20,38	20,53	20,50	20,37	20,30	20,35	20,46	20,53	20,48	20,48	20,44	20,43	20,42	20,55	20,47	20,42	20,39	20,38	20,48	20,50	20,47	20,41	20,32	20,39	20,35	20,36	20,40	20,46	20,50	20,47	20,49	20,49	20,45	20,45	20,42	20,42	20,44	20,30	20,39	20,37	20,42	20,43	20,47	20,46	20,41	20,39	20,40	20,47	20,46	20,41	20,38	20,42	20,43	20,48	20,38	20,43	20,43	20,46	
20,40	20,44	20,42	20,22	20,34	20,46	20,44	20,34	20,31	20,40	20,30	20,30	20,38	20,38	20,30	20,31	20,42	20,45	20,30	20,35	20,40	20,40	20,42	20,38	20,42	20,45	20,54	20,52	20,56	20,52	20,39	20,43	20,37	20,37	20,43	20,40	20,56	20,51	20,45	20,40	20,39	20,50	20,47	20,47	20,55	20,49	20,45	20,47	20,51	20,59	20,58	20,48	20,52	20,50	20,52	20,50	20,50	20,55	20,62	20,49	20,43	20,54	20,55	20,54	20,41	20,45	20,51	20,53	20,56	20,51	20,44	20,51	20,51	20,49	20,41	20,40	20,43	20,45	20,57	20,50	20,49	20,45	20,50	20,48	20,50	20,45	20,40	20,51	20,46	20,43	20,51	20,44	20,45	20,43	20,44	20,46	20,48	20,57	20,55	20,51	20,52	20,49	20,47	20,40	20,45	20,41	20,47	20,45	20,52	20,53	20,42	20,42	20,49	20,46	20,37	20,45	20,42	20,42	20,44	20,47	20,57	20,48	20,51	20,53	20,50	20,61	20,64	20,51	20,53	20,51	20,50	20,53	20,47	20,48	20,55	20,54	20,50	20,49	20,41	20,44	20,44	20,40	20,43	20,43	20,42	20,44	20,48	20,44	20,57	20,59	20,46	20,48	20,59	20,59	20,53	20,55	20,55	20,56	20,38	20,41	20,41	20,50	20,47	20,60	20,58	20,46	20,56	20,50	20,58	20,54	20,53	20,48	20,45	20,50	20,57	20,55	20,54	20,62	20,52	20,54	20,54	20,51	20,53	20,51	20,45	20,45	20,55	20,54	20,48	20,54	20,56	20,58	20,61	20,60	20,57	20,62	20,60	20,55	20,53	20,47	20,55	20,48	20,47	20,54	20,47	20,49	20,54	20,55	20,65	20,56	20,59	20,65	20,58	20,59	20,64	20,53	20,53	20,54	20,52	20,55	20,58	20,56	20,53	20,52	20,54	20,67	20,59	20,59	20,59	20,57	20,56	20,65	20,65	20,64	20,64	20,59	20,53	20,59	20,68	20,62	20,64	20,65	20,61	20,62	20,59	20,63	20,58	20,56	20,56	20,49	20,57	20,59	20,59	20,53	20,64	20,64	20,58	20,64	20,65	20,61	20,61	20,62	20,59	20,59	20,56	20,57	20,64	20,67	20,60	20,57	20,60	20,61	20,61	20,65	20,57	20,60	20,64	20,56	20,61	20,64	20,54	20,57	20,64	20,68	20,64	20,67	20,69	20,58	20,65	20,69	20,65	20,65	20,65	20,66	20,67	20,66	20,59	20,65	20,66	20,58	20,58	20,64	20,65	20,61	20,57	20,63	20,63	20,74	20,67	20,62	20,60	20,54	20,62	20,71	20,69	20,68	20,61	20,63	20,69	20,68	20,62	20,61	20,67	20,73	20,71	20,68	20,69	20,61	20,56	20,57	20,65	20,63	20,75	20,75	20,69	20,72	20,63	20,54	20,69	20,66	20,70	20,69	20,66	20,71	20,66	20,64	20,67	20,62	20,65	20,81	20,73	20,66	20,70	20,66	20,66	20,60	20,59	20,64	20,73	20,69	20,64	20,67	20,63	20,57	20,59	20,61	20,64	20,57	20,65	20,58	20,58	20,63	20,57	20,66	20,63	20,62	20,58	20,56	20,59	20,58	20,66	20,69	20,62	20,59	20,67	20,62	20,56	20,62	20,64	20,73	20,69	20,68	20,62	20,63	20,59	20,64	20,59	20,58	20,60	20,60	20,58	20,54	20,60	20,57	20,55	20,52	20,54	20,64	20,67	20,65	20,61	20,53	20,51	20,57	20,60	20,56	20,59	20,60	20,60	20,52	20,51	20,57	20,49	20,54	20,58	20,58	20,49	20,53	20,59	20,59	20,55	20,51	20,45	20,55	20,52	20,56	20,52	20,49	20,51	20,55	20,54	20,51	20,59	20,54	20,51	20,46	20,52	20,49	20,48	20,44	20,56	20,64	20,55	20,55	20,56	20,57	20,57	20,57	20,67	20,62	20,54	20,53	20,51	20,48	20,55	20,54	20,51	20,62	20,51	20,47	20,40	20,49	20,57	20,49	20,50	20,55	20,57	20,50	20,51	20,57	20,60	20,61	20,67	20,51	20,47	20,66	20,64	20,52	20,47	20,41	20,43	20,55	20,59	20,52	20,50	20,55	20,46	20,39	20,43	20,49	20,56	20,41	20,39	20,44	20,51	20,52	20,45	20,47	20,50	20,48	20,45	20,44	20,46	20,43	20,60	20,58	20,57	20,49	20,39	20,51	20,59	20,56	20,52	20,45	20,48	20,47	20,51	20,47	20,48	20,46	20,51	20,46	20,48	20,64	20,56	20,41	20,45	20,46	20,43	20,47	20,50	20,52	20,51	20,54	20,47	20,52	20,57	20,53	20,49	20,51	20,55	20,50	20,48	20,45	20,53	20,55	20,45	20,48	20,49	20,45	20,47	20,43	20,51	20,44	20,43	20,51	20,56	20,49	20,58	20,48	20,48	20,57	20,45	20,44	20,45	20,45	20,45	20,50	20,48	20,47	20,39	20,37	20,41	20,47	20,40	20,39	20,45	20,44	20,46	20,43	20,46	20,41	20,46	20,45	20,50	20,49	20,38	20,37	20,39	20,43	20,40	20,44	20,45	20,40	20,28	20,36	20,44	20,33	20,37	20,41	20,48	20,45	20,44	20,47	20,43	20,40	20,34	20,39	20,34	20,25	20,31	20,35	20,37	20,50	20,51	20,44	20,46	20,39	20,34	20,37	20,40	20,44	20,50	20,36	20,30	20,33	20,24	20,33	20,47	20,47	
20,38	20,48	20,51	20,38	20,37	20,44	20,44	20,31	20,35	20,41	20,29	20,27	20,34	20,38	20,40	20,35	20,40	20,42	20,34	20,46	20,41	20,45	20,41	20,44	20,48	20,52	20,54	20,49	20,43	20,49	20,37	20,46	20,42	20,43	20,43	20,44	20,42	20,51	20,56	20,45	20,38	20,44	20,41	20,40	20,55	20,45	20,43	20,42	20,48	20,50	20,48	20,39	20,40	20,47	20,48	20,45	20,46	20,55	20,54	20,55	20,47	20,53	20,51	20,49	20,38	20,41	20,51	20,49	20,54	20,52	20,49	20,53	20,46	20,45	20,38	20,41	20,52	20,51	20,50	20,45	20,50	20,55	20,53	20,51	20,47	20,39	20,44	20,51	20,48	20,41	20,41	20,44	20,42	20,45	20,33	20,42	20,43	20,52	20,59	20,52	20,58	20,51	20,51	20,48	20,49	20,48	20,49	20,52	20,50	20,44	20,43	20,51	20,56	20,44	20,43	20,49	20,44	20,36	20,35	20,47	20,52	20,52	20,53	20,53	20,46	20,54	20,57	20,50	20,53	20,53	20,50	20,55	20,60	20,60	20,56	20,53	20,55	20,50	20,44	20,40	20,48	20,52	20,45	20,44	20,46	20,53	20,51	20,42	20,45	20,48	20,38	20,47	20,53	20,40	20,44	20,49	20,48	20,57	20,49	20,43	20,40	20,45	20,46	20,51	20,56	20,50	20,45	20,49	20,58	20,59	20,55	20,54	20,55	20,50	20,51	20,51	20,46	20,48	20,48	20,48	20,54	20,54	20,46	20,44	20,50	20,52	20,60	20,57	20,47	20,56	20,60	20,55	20,58	20,55	20,55	20,62	20,62	20,45	20,48	20,53	20,53	20,51	20,45	20,45	20,54	20,56	20,56	20,61	20,67	20,62	20,53	20,57	20,59	20,61	20,61	20,54	20,48	20,55	20,48	20,50	20,58	20,59	20,53	20,55	20,60	20,63	20,53	20,58	20,55	20,56	20,55	20,59	20,60	20,60	20,60	20,56	20,52	20,59	20,64	20,61	20,66	20,73	20,63	20,62	20,60	20,55	20,59	20,59	20,58	20,58	20,59	20,67	20,58	20,60	20,59	20,65	20,53	20,53	20,60	20,70	20,69	20,64	20,63	20,56	20,59	20,59	20,59	20,66	20,56	20,55	20,66	20,60	20,59	20,71	20,64	20,65	20,63	20,63	20,58	20,61	20,56	20,59	20,68	20,63	20,65	20,64	20,67	20,59	20,60	20,66	20,63	20,62	20,55	20,56	20,69	20,72	20,62	20,54	20,60	20,66	20,60	20,61	20,62	20,63	20,63	20,62	20,66	20,71	20,64	20,56	20,62	20,61	20,61	20,66	20,68	20,64	20,64	20,72	20,70	20,61	20,65	20,58	20,61	20,71	20,73	20,65	20,65	20,60	20,61	20,63	20,64	20,66	20,65	20,70	20,66	20,63	20,52	20,58	20,69	20,62	20,60	20,64	20,64	20,74	20,71	20,59	20,68	20,66	20,61	20,70	20,71	20,61	20,61	20,60	20,68	20,65	20,59	20,57	20,66	20,66	20,66	20,71	20,67	20,55	20,54	20,60	20,65	20,63	20,65	20,52	20,56	20,68	20,57	20,61	20,57	20,56	20,54	20,54	20,51	20,50	20,67	20,68	20,64	20,63	20,68	20,64	20,61	20,65	20,68	20,66	20,66	20,62	20,62	20,60	20,58	20,58	20,51	20,56	20,60	20,62	20,58	20,55	20,53	20,56	20,55	20,54	20,48	20,48	20,61	20,63	20,62	20,57	20,49	20,53	20,56	20,56	20,61	20,59	20,54	20,54	20,54	20,55	20,57	20,61	20,61	20,57	20,52	20,58	20,61	20,62	20,52	20,54	20,51	20,51	20,56	20,59	20,51	20,51	20,54	20,54	20,63	20,58	20,56	20,47	20,47	20,54	20,54	20,55	20,53	20,44	20,46	20,61	20,58	20,55	20,58	20,57	20,57	20,51	20,57	20,53	20,51	20,42	20,47	20,50	20,47	20,51	20,47	20,51	20,43	20,34	20,40	20,50	20,59	20,53	20,46	20,52	20,62	20,55	20,58	20,54	20,48	20,55	20,59	20,50	20,45	20,61	20,58	20,50	20,50	20,49	20,50	20,55	20,54	20,49	20,46	20,53	20,44	20,37	20,39	20,46	20,50	20,45	20,38	20,46	20,57	20,53	20,47	20,45	20,46	20,44	20,49	20,50	20,45	20,45	20,50	20,51	20,51	20,51	20,44	20,40	20,52	20,52	20,55	20,42	20,46	20,46	20,44	20,51	20,57	20,44	20,49	20,50	20,51	20,65	20,61	20,39	20,43	20,51	20,51	20,53	20,50	20,49	20,49	20,53	20,45	20,45	20,55	20,52	20,53	20,62	20,58	20,50	20,37	20,38	20,52	20,47	20,44	20,49	20,48	20,46	20,49	20,54	20,56	20,43	20,35	20,42	20,52	20,53	20,47	20,46	20,46	20,52	20,49	20,41	20,42	20,42	20,45	20,46	20,48	20,51	20,36	20,41	20,43	20,38	20,37	20,38	20,55	20,50	20,39	20,42	20,36	20,35	20,35	20,41	20,49	20,45	20,43	20,39	20,40	20,48	20,43	20,32	20,44	20,38	20,24	20,39	20,46	20,38	20,30	20,39	20,39	20,33	20,41	20,42	20,45	20,38	20,30	20,31	20,30	20,31	20,34	20,36	20,41	20,47	20,49	20,42	20,38	20,38	20,36	20,45	20,44	20,51	20,42	20,40	20,35	20,30	20,32	20,34	20,40	20,44	
20,35	20,42	20,51	20,48	20,31	20,28	20,35	20,38	20,37	20,36	20,27	20,33	20,48	20,42	20,37	20,37	20,35	20,39	20,35	20,45	20,45	20,37	20,47	20,38	20,43	20,43	20,51	20,58	20,45	20,38	20,33	20,42	20,41	20,36	20,42	20,46	20,43	20,45	20,67	20,55	20,40	20,47	20,41	20,39	20,62	20,49	20,50	20,53	20,49	20,48	20,42	20,37	20,28	20,48	20,54	20,50	20,53	20,62	20,64	20,53	20,59	20,52	20,53	20,55	20,48	20,48	20,55	20,49	20,46	20,54	20,54	20,58	20,53	20,50	20,45	20,46	20,53	20,50	20,44	20,36	20,48	20,56	20,50	20,54	20,55	20,47	20,44	20,52	20,48	20,47	20,46	20,45	20,50	20,49	20,43	20,41	20,41	20,45	20,52	20,47	20,49	20,51	20,49	20,51	20,48	20,41	20,45	20,46	20,48	20,42	20,44	20,49	20,56	20,47	20,49	20,51	20,44	20,42	20,37	20,40	20,48	20,47	20,53	20,49	20,40	20,47	20,53	20,47	20,50	20,53	20,53	20,46	20,52	20,62	20,59	20,56	20,51	20,54	20,54	20,43	20,42	20,50	20,48	20,53	20,54	20,46	20,50	20,48	20,44	20,48	20,47	20,50	20,52	20,43	20,48	20,54	20,50	20,60	20,58	20,47	20,39	20,50	20,49	20,52	20,55	20,46	20,50	20,54	20,57	20,60	20,52	20,48	20,52	20,54	20,46	20,45	20,52	20,46	20,57	20,61	20,59	20,59	20,51	20,42	20,50	20,52	20,58	20,56	20,45	20,46	20,51	20,56	20,58	20,54	20,42	20,50	20,63	20,64	20,50	20,54	20,48	20,49	20,53	20,51	20,51	20,54	20,53	20,59	20,60	20,52	20,54	20,64	20,61	20,54	20,55	20,53	20,55	20,56	20,55	20,56	20,61	20,65	20,64	20,62	20,63	20,66	20,66	20,65	20,58	20,56	20,59	20,59	20,53	20,58	20,66	20,68	20,56	20,59	20,64	20,60	20,63	20,71	20,65	20,64	20,60	20,58	20,62	20,62	20,53	20,58	20,59	20,62	20,62	20,62	20,62	20,69	20,61	20,53	20,58	20,61	20,71	20,66	20,66	20,62	20,64	20,69	20,71	20,64	20,54	20,59	20,69	20,63	20,64	20,70	20,73	20,64	20,65	20,61	20,63	20,62	20,66	20,66	20,63	20,63	20,61	20,62	20,59	20,57	20,59	20,58	20,61	20,70	20,62	20,56	20,66	20,73	20,68	20,58	20,57	20,64	20,70	20,64	20,66	20,64	20,62	20,68	20,63	20,68	20,66	20,65	20,64	20,67	20,71	20,68	20,61	20,64	20,67	20,72	20,73	20,67	20,66	20,63	20,66	20,72	20,67	20,62	20,61	20,62	20,60	20,67	20,62	20,68	20,69	20,69	20,66	20,63	20,61	20,71	20,72	20,67	20,72	20,66	20,66	20,68	20,67	20,68	20,74	20,71	20,68	20,65	20,63	20,59	20,65	20,57	20,57	20,61	20,61	20,66	20,69	20,69	20,72	20,81	20,74	20,56	20,56	20,60	20,70	20,63	20,60	20,55	20,57	20,67	20,65	20,59	20,61	20,63	20,57	20,58	20,59	20,53	20,57	20,62	20,62	20,62	20,63	20,53	20,57	20,67	20,67	20,65	20,60	20,63	20,59	20,55	20,63	20,57	20,57	20,58	20,67	20,61	20,58	20,56	20,56	20,56	20,53	20,60	20,51	20,54	20,63	20,62	20,58	20,61	20,58	20,54	20,55	20,53	20,60	20,52	20,55	20,57	20,62	20,59	20,57	20,60	20,54	20,53	20,52	20,56	20,55	20,54	20,56	20,55	20,62	20,61	20,58	20,66	20,62	20,62	20,58	20,53	20,59	20,59	20,58	20,59	20,56	20,59	20,58	20,59	20,56	20,52	20,54	20,59	20,60	20,60	20,59	20,50	20,47	20,52	20,53	20,58	20,52	20,54	20,50	20,54	20,52	20,53	20,49	20,49	20,47	20,37	20,45	20,53	20,60	20,49	20,49	20,55	20,60	20,50	20,51	20,52	20,46	20,48	20,51	20,52	20,47	20,56	20,55	20,39	20,47	20,50	20,45	20,53	20,52	20,53	20,48	20,56	20,47	20,42	20,43	20,47	20,49	20,47	20,43	20,50	20,61	20,56	20,48	20,55	20,47	20,47	20,50	20,50	20,46	20,39	20,48	20,46	20,53	20,59	20,56	20,55	20,52	20,53	20,58	20,49	20,40	20,40	20,41	20,47	20,52	20,49	20,51	20,51	20,51	20,59	20,57	20,48	20,41	20,40	20,44	20,45	20,55	20,52	20,43	20,49	20,49	20,50	20,54	20,47	20,51	20,58	20,60	20,48	20,38	20,41	20,51	20,50	20,38	20,47	20,47	20,50	20,51	20,49	20,64	20,55	20,41	20,41	20,54	20,59	20,50	20,52	20,50	20,47	20,49	20,43	20,44	20,50	20,49	20,49	20,35	20,36	20,41	20,44	20,49	20,39	20,39	20,55	20,53	20,56	20,40	20,48	20,41	20,37	20,38	20,34	20,46	20,54	20,46	20,49	20,47	20,43	20,45	20,47	20,44	20,32	20,25	20,39	20,42	20,37	20,41	20,31	20,27	20,33	20,42	20,40	20,40	20,39	20,28	20,24	20,36	20,42	20,44	20,35	20,43	20,45	20,51	20,48	20,45	20,38	20,37	20,44	20,50	20,50	20,36	20,28	20,39	20,40	20,40	20,34	20,34	20,44	
20,29	20,45	20,42	20,36	20,24	20,26	20,37	20,39	20,39	20,41	20,24	20,33	20,39	20,51	20,35	20,35	20,39	20,44	20,35	20,46	20,46	20,37	20,41	20,34	20,32	20,45	20,45	20,53	20,52	20,47	20,36	20,37	20,36	20,38	20,41	20,43	20,44	20,47	20,64	20,66	20,50	20,49	20,55	20,50	20,57	20,48	20,48	20,48	20,43	20,51	20,54	20,41	20,35	20,45	20,42	20,51	20,55	20,55	20,56	20,47	20,54	20,53	20,55	20,48	20,49	20,50	20,50	20,54	20,49	20,50	20,53	20,57	20,58	20,52	20,48	20,50	20,53	20,46	20,43	20,33	20,34	20,43	20,46	20,44	20,45	20,52	20,51	20,46	20,48	20,52	20,54	20,48	20,54	20,57	20,55	20,48	20,44	20,48	20,48	20,54	20,54	20,47	20,47	20,44	20,51	20,44	20,42	20,45	20,41	20,41	20,43	20,49	20,56	20,52	20,48	20,51	20,44	20,51	20,51	20,34	20,39	20,44	20,49	20,51	20,43	20,52	20,52	20,47	20,49	20,52	20,52	20,48	20,46	20,50	20,52	20,58	20,49	20,53	20,60	20,54	20,47	20,50	20,48	20,51	20,57	20,55	20,52	20,54	20,53	20,48	20,43	20,46	20,43	20,48	20,56	20,57	20,50	20,60	20,58	20,50	20,41	20,55	20,56	20,50	20,60	20,58	20,53	20,51	20,55	20,53	20,55	20,43	20,53	20,55	20,53	20,54	20,53	20,47	20,53	20,66	20,53	20,52	20,53	20,47	20,54	20,62	20,53	20,56	20,48	20,46	20,46	20,52	20,62	20,56	20,50	20,59	20,63	20,64	20,63	20,60	20,48	20,52	20,48	20,51	20,51	20,46	20,54	20,55	20,51	20,45	20,52	20,68	20,66	20,58	20,64	20,60	20,58	20,61	20,59	20,59	20,60	20,61	20,65	20,61	20,66	20,65	20,69	20,69	20,64	20,63	20,54	20,61	20,63	20,60	20,69	20,73	20,70	20,67	20,70	20,57	20,58	20,65	20,67	20,70	20,66	20,60	20,64	20,61	20,61	20,63	20,60	20,60	20,60	20,64	20,62	20,64	20,60	20,58	20,66	20,60	20,66	20,66	20,66	20,63	20,63	20,70	20,76	20,66	20,62	20,64	20,62	20,67	20,68	20,63	20,65	20,71	20,65	20,66	20,62	20,62	20,66	20,68	20,62	20,66	20,62	20,62	20,69	20,60	20,65	20,69	20,67	20,65	20,64	20,65	20,65	20,71	20,70	20,69	20,59	20,61	20,66	20,73	20,66	20,72	20,63	20,74	20,73	20,67	20,56	20,60	20,64	20,71	20,72	20,72	20,63	20,60	20,72	20,70	20,77	20,68	20,64	20,63	20,62	20,70	20,66	20,68	20,66	20,62	20,63	20,64	20,67	20,73	20,70	20,64	20,66	20,64	20,67	20,71	20,74	20,70	20,71	20,73	20,73	20,73	20,67	20,69	20,65	20,61	20,65	20,71	20,69	20,65	20,73	20,66	20,65	20,62	20,62	20,72	20,71	20,66	20,68	20,69	20,75	20,72	20,62	20,64	20,69	20,61	20,55	20,59	20,58	20,66	20,62	20,66	20,69	20,65	20,55	20,61	20,65	20,66	20,50	20,54	20,63	20,60	20,62	20,56	20,63	20,60	20,61	20,57	20,65	20,74	20,65	20,60	20,64	20,59	20,56	20,64	20,66	20,63	20,55	20,59	20,54	20,57	20,61	20,66	20,59	20,53	20,71	20,60	20,51	20,56	20,63	20,52	20,55	20,59	20,60	20,58	20,57	20,59	20,63	20,67	20,54	20,54	20,57	20,58	20,52	20,56	20,45	20,53	20,63	20,60	20,57	20,59	20,53	20,65	20,63	20,60	20,54	20,50	20,54	20,50	20,58	20,64	20,57	20,56	20,57	20,59	20,55	20,52	20,58	20,60	20,59	20,58	20,51	20,51	20,55	20,59	20,59	20,58	20,56	20,60	20,62	20,62	20,51	20,52	20,52	20,56	20,61	20,51	20,49	20,50	20,50	20,46	20,45	20,59	20,56	20,46	20,50	20,46	20,44	20,38	20,56	20,54	20,42	20,52	20,51	20,41	20,49	20,56	20,47	20,49	20,54	20,57	20,57	20,48	20,47	20,46	20,47	20,55	20,47	20,46	20,46	20,43	20,55	20,52	20,48	20,57	20,48	20,47	20,57	20,51	20,46	20,39	20,53	20,51	20,66	20,59	20,50	20,53	20,51	20,48	20,55	20,55	20,47	20,53	20,58	20,62	20,50	20,45	20,50	20,53	20,53	20,51	20,48	20,46	20,46	20,39	20,38	20,40	20,51	20,53	20,47	20,50	20,57	20,55	20,53	20,49	20,46	20,55	20,53	20,46	20,39	20,44	20,53	20,53	20,46	20,41	20,36	20,44	20,43	20,43	20,52	20,53	20,44	20,46	20,48	20,52	20,49	20,60	20,56	20,44	20,51	20,46	20,43	20,45	20,45	20,48	20,38	20,30	20,34	20,46	20,55	20,55	20,48	20,55	20,54	20,54	20,56	20,56	20,48	20,40	20,35	20,31	20,38	20,49	20,46	20,48	20,47	20,51	20,46	20,48	20,52	20,47	20,38	20,48	20,49	20,43	20,47	20,44	20,31	20,39	20,46	20,38	20,41	20,34	20,23	20,29	20,34	20,35	20,50	20,46	20,43	20,45	20,48	20,42	20,33	20,38	20,33	20,26	20,43	20,51	20,38	20,34	20,41	20,36	20,40	20,38	20,36	20,36	
20,34	20,41	20,39	20,39	20,37	20,33	20,35	20,45	20,45	20,43	20,29	20,23	20,39	20,41	20,34	20,36	20,48	20,36	20,37	20,47	20,50	20,35	20,42	20,50	20,45	20,45	20,48	20,46	20,49	20,47	20,43	20,39	20,34	20,39	20,44	20,41	20,43	20,50	20,56	20,56	20,44	20,47	20,55	20,50	20,45	20,47	20,47	20,46	20,41	20,60	20,64	20,53	20,43	20,45	20,36	20,47	20,47	20,63	20,49	20,41	20,48	20,49	20,56	20,48	20,51	20,50	20,47	20,60	20,55	20,52	20,47	20,55	20,47	20,49	20,45	20,49	20,48	20,47	20,45	20,40	20,38	20,46	20,42	20,40	20,36	20,35	20,49	20,45	20,53	20,51	20,55	20,51	20,48	20,51	20,54	20,51	20,45	20,48	20,44	20,47	20,53	20,45	20,46	20,45	20,50	20,49	20,49	20,46	20,45	20,53	20,43	20,45	20,49	20,50	20,55	20,50	20,54	20,52	20,55	20,48	20,39	20,48	20,48	20,54	20,38	20,51	20,49	20,48	20,56	20,54	20,47	20,48	20,46	20,45	20,54	20,51	20,47	20,49	20,55	20,57	20,43	20,50	20,52	20,46	20,60	20,57	20,50	20,50	20,50	20,48	20,50	20,48	20,46	20,46	20,59	20,57	20,54	20,58	20,55	20,45	20,41	20,50	20,56	20,58	20,60	20,54	20,55	20,43	20,50	20,58	20,50	20,54	20,56	20,55	20,51	20,46	20,50	20,53	20,44	20,44	20,51	20,43	20,50	20,56	20,51	20,62	20,64	20,60	20,55	20,52	20,52	20,62	20,63	20,61	20,54	20,62	20,59	20,48	20,55	20,63	20,57	20,56	20,54	20,52	20,52	20,58	20,61	20,55	20,54	20,53	20,57	20,62	20,62	20,63	20,63	20,64	20,62	20,61	20,56	20,55	20,55	20,52	20,59	20,59	20,55	20,66	20,63	20,68	20,65	20,68	20,65	20,60	20,60	20,54	20,64	20,60	20,62	20,62	20,72	20,60	20,65	20,64	20,70	20,64	20,58	20,58	20,64	20,65	20,69	20,71	20,69	20,67	20,64	20,69	20,69	20,58	20,66	20,72	20,70	20,65	20,64	20,63	20,64	20,64	20,57	20,64	20,73	20,67	20,57	20,62	20,66	20,56	20,65	20,68	20,59	20,76	20,67	20,66	20,69	20,59	20,63	20,64	20,65	20,64	20,65	20,68	20,72	20,67	20,73	20,70	20,61	20,69	20,69	20,61	20,74	20,72	20,71	20,67	20,61	20,65	20,64	20,71	20,66	20,68	20,64	20,60	20,66	20,65	20,54	20,59	20,65	20,66	20,74	20,70	20,67	20,61	20,69	20,71	20,70	20,68	20,66	20,65	20,64	20,67	20,74	20,76	20,72	20,62	20,67	20,65	20,69	20,69	20,67	20,67	20,70	20,74	20,65	20,61	20,70	20,70	20,69	20,68	20,70	20,72	20,70	20,71	20,68	20,57	20,63	20,76	20,79	20,72	20,73	20,66	20,72	20,65	20,64	20,70	20,69	20,70	20,66	20,69	20,67	20,63	20,66	20,68	20,63	20,66	20,59	20,57	20,55	20,61	20,65	20,67	20,69	20,62	20,59	20,60	20,67	20,67	20,53	20,60	20,60	20,61	20,63	20,62	20,67	20,62	20,59	20,58	20,59	20,67	20,64	20,66	20,66	20,63	20,59	20,59	20,61	20,57	20,60	20,59	20,58	20,57	20,61	20,50	20,55	20,60	20,75	20,67	20,53	20,51	20,56	20,55	20,52	20,62	20,61	20,55	20,55	20,55	20,65	20,67	20,55	20,60	20,58	20,65	20,59	20,58	20,49	20,50	20,64	20,60	20,53	20,53	20,54	20,58	20,64	20,58	20,61	20,56	20,55	20,57	20,63	20,64	20,57	20,51	20,57	20,59	20,54	20,50	20,61	20,53	20,44	20,52	20,54	20,52	20,54	20,68	20,65	20,60	20,53	20,50	20,60	20,62	20,53	20,54	20,59	20,61	20,62	20,60	20,51	20,55	20,53	20,51	20,50	20,50	20,53	20,48	20,46	20,53	20,52	20,44	20,59	20,54	20,43	20,48	20,57	20,51	20,49	20,47	20,50	20,56	20,58	20,59	20,62	20,49	20,48	20,46	20,51	20,58	20,50	20,48	20,50	20,38	20,52	20,58	20,54	20,52	20,43	20,45	20,50	20,50	20,42	20,45	20,60	20,52	20,55	20,53	20,48	20,49	20,50	20,54	20,54	20,52	20,47	20,52	20,55	20,58	20,52	20,51	20,54	20,47	20,56	20,48	20,41	20,41	20,42	20,48	20,54	20,50	20,50	20,56	20,54	20,54	20,53	20,51	20,53	20,45	20,45	20,47	20,46	20,42	20,40	20,45	20,52	20,54	20,46	20,43	20,41	20,44	20,44	20,37	20,52	20,36	20,41	20,57	20,45	20,45	20,49	20,46	20,49	20,40	20,36	20,37	20,44	20,49	20,46	20,56	20,46	20,42	20,38	20,41	20,55	20,54	20,49	20,54	20,55	20,53	20,43	20,47	20,45	20,42	20,39	20,36	20,48	20,50	20,36	20,45	20,56	20,49	20,46	20,45	20,47	20,49	20,47	20,43	20,44	20,44	20,42	20,43	20,41	20,42	20,58	20,52	20,40	20,23	20,29	20,43	20,36	20,40	20,46	20,46	20,47	20,47	20,43	20,37	20,33	20,30	20,39	20,28	20,40	20,47	20,31	20,31	20,41	20,40	20,33	20,47	20,47	20,45	
20,56	20,43	20,38	20,38	20,46	20,41	20,44	20,40	20,43	20,36	20,29	20,27	20,38	20,46	20,37	20,39	20,50	20,38	20,31	20,53	20,48	20,41	20,32	20,51	20,52	20,43	20,44	20,53	20,51	20,44	20,30	20,33	20,42	20,41	20,39	20,47	20,45	20,47	20,49	20,43	20,43	20,40	20,40	20,51	20,52	20,50	20,41	20,43	20,41	20,51	20,48	20,49	20,56	20,53	20,40	20,43	20,48	20,52	20,52	20,42	20,47	20,52	20,61	20,52	20,43	20,43	20,46	20,50	20,57	20,46	20,39	20,51	20,48	20,47	20,50	20,45	20,40	20,48	20,50	20,51	20,60	20,54	20,53	20,45	20,36	20,43	20,47	20,44	20,49	20,48	20,47	20,45	20,42	20,46	20,49	20,55	20,50	20,49	20,52	20,60	20,54	20,46	20,52	20,47	20,52	20,54	20,44	20,45	20,46	20,53	20,51	20,44	20,51	20,51	20,56	20,52	20,49	20,56	20,50	20,55	20,45	20,45	20,46	20,49	20,44	20,51	20,51	20,46	20,52	20,48	20,45	20,44	20,49	20,53	20,59	20,54	20,52	20,53	20,50	20,48	20,40	20,45	20,56	20,57	20,59	20,56	20,52	20,47	20,51	20,53	20,51	20,53	20,48	20,41	20,41	20,55	20,49	20,52	20,56	20,47	20,40	20,56	20,55	20,62	20,57	20,46	20,50	20,46	20,55	20,64	20,59	20,50	20,59	20,59	20,62	20,48	20,50	20,53	20,54	20,43	20,43	20,55	20,49	20,55	20,56	20,57	20,61	20,59	20,52	20,60	20,56	20,62	20,63	20,67	20,59	20,55	20,56	20,49	20,47	20,59	20,62	20,60	20,57	20,61	20,52	20,52	20,58	20,57	20,62	20,59	20,54	20,62	20,66	20,53	20,54	20,57	20,66	20,60	20,52	20,52	20,56	20,48	20,55	20,64	20,51	20,56	20,59	20,67	20,71	20,72	20,66	20,60	20,57	20,59	20,61	20,60	20,67	20,62	20,65	20,65	20,68	20,65	20,64	20,66	20,64	20,61	20,63	20,63	20,67	20,66	20,69	20,71	20,69	20,74	20,68	20,59	20,66	20,80	20,70	20,61	20,64	20,70	20,62	20,65	20,67	20,69	20,74	20,73	20,62	20,59	20,73	20,61	20,60	20,71	20,59	20,70	20,74	20,68	20,67	20,59	20,61	20,59	20,61	20,65	20,75	20,75	20,68	20,70	20,76	20,67	20,61	20,64	20,70	20,63	20,69	20,70	20,63	20,58	20,64	20,73	20,77	20,72	20,68	20,66	20,68	20,60	20,57	20,67	20,68	20,60	20,60	20,65	20,69	20,63	20,67	20,61	20,58	20,70	20,69	20,61	20,65	20,64	20,69	20,71	20,74	20,72	20,69	20,67	20,70	20,72	20,70	20,71	20,70	20,70	20,74	20,67	20,70	20,63	20,77	20,70	20,65	20,71	20,72	20,72	20,69	20,74	20,72	20,66	20,60	20,70	20,78	20,68	20,68	20,63	20,69	20,64	20,59	20,69	20,67	20,65	20,70	20,74	20,67	20,59	20,63	20,65	20,68	20,67	20,58	20,62	20,58	20,69	20,65	20,63	20,67	20,69	20,65	20,62	20,61	20,61	20,58	20,68	20,64	20,64	20,64	20,71	20,67	20,57	20,64	20,67	20,62	20,59	20,61	20,64	20,64	20,61	20,66	20,62	20,58	20,59	20,64	20,65	20,55	20,62	20,64	20,60	20,58	20,65	20,72	20,68	20,61	20,56	20,53	20,56	20,54	20,49	20,49	20,57	20,54	20,63	20,67	20,62	20,58	20,56	20,52	20,56	20,52	20,55	20,55	20,59	20,61	20,57	20,55	20,57	20,55	20,58	20,65	20,64	20,62	20,56	20,58	20,62	20,57	20,61	20,58	20,53	20,50	20,54	20,55	20,52	20,53	20,54	20,42	20,58	20,64	20,61	20,52	20,57	20,57	20,50	20,44	20,50	20,58	20,54	20,50	20,58	20,57	20,62	20,55	20,55	20,57	20,52	20,53	20,50	20,49	20,51	20,53	20,50	20,71	20,51	20,58	20,53	20,60	20,50	20,54	20,52	20,55	20,51	20,50	20,46	20,53	20,47	20,49	20,46	20,51	20,48	20,45	20,48	20,45	20,57	20,58	20,42	20,44	20,51	20,52	20,50	20,46	20,49	20,43	20,48	20,57	20,44	20,42	20,48	20,60	20,60	20,54	20,52	20,53	20,53	20,51	20,55	20,50	20,44	20,47	20,50	20,54	20,55	20,54	20,51	20,50	20,51	20,50	20,48	20,46	20,35	20,40	20,46	20,47	20,51	20,56	20,57	20,48	20,49	20,39	20,48	20,48	20,40	20,42	20,46	20,47	20,48	20,37	20,43	20,53	20,53	20,48	20,41	20,38	20,42	20,45	20,42	20,50	20,51	20,46	20,59	20,51	20,41	20,46	20,48	20,40	20,42	20,46	20,49	20,45	20,45	20,48	20,54	20,50	20,48	20,45	20,48	20,50	20,48	20,43	20,45	20,45	20,52	20,46	20,45	20,39	20,45	20,44	20,48	20,60	20,57	20,38	20,33	20,50	20,42	20,39	20,38	20,43	20,36	20,35	20,41	20,39	20,43	20,40	20,41	20,47	20,45	20,49	20,50	20,45	20,32	20,22	20,37	20,40	20,38	20,45	20,32	20,34	20,47	20,48	20,30	20,31	20,35	20,34	20,38	20,43	20,45	20,41	20,30	20,33	20,35	20,34	20,44	20,44	20,44	
20,44	20,42	20,36	20,35	20,39	20,36	20,43	20,47	20,45	20,41	20,31	20,34	20,41	20,54	20,42	20,39	20,42	20,46	20,36	20,53	20,44	20,38	20,34	20,41	20,50	20,44	20,32	20,42	20,50	20,46	20,39	20,45	20,42	20,47	20,42	20,50	20,47	20,42	20,43	20,43	20,36	20,51	20,39	20,50	20,52	20,42	20,38	20,39	20,47	20,41	20,38	20,42	20,50	20,51	20,43	20,51	20,50	20,48	20,52	20,48	20,49	20,50	20,59	20,52	20,41	20,45	20,47	20,42	20,49	20,45	20,36	20,46	20,49	20,50	20,41	20,44	20,43	20,47	20,46	20,44	20,54	20,54	20,47	20,43	20,36	20,51	20,51	20,46	20,48	20,49	20,45	20,46	20,45	20,46	20,49	20,54	20,53	20,43	20,48	20,60	20,53	20,33	20,47	20,51	20,54	20,60	20,48	20,43	20,52	20,52	20,46	20,37	20,51	20,50	20,49	20,53	20,47	20,49	20,51	20,51	20,48	20,50	20,48	20,59	20,46	20,49	20,53	20,52	20,48	20,44	20,49	20,50	20,49	20,55	20,58	20,56	20,56	20,51	20,47	20,51	20,50	20,52	20,53	20,59	20,55	20,50	20,59	20,55	20,46	20,49	20,49	20,53	20,46	20,37	20,48	20,51	20,52	20,48	20,49	20,50	20,48	20,60	20,56	20,52	20,64	20,54	20,50	20,51	20,59	20,63	20,56	20,53	20,60	20,55	20,56	20,57	20,49	20,56	20,57	20,58	20,50	20,56	20,58	20,51	20,48	20,55	20,55	20,61	20,52	20,53	20,57	20,61	20,63	20,61	20,52	20,47	20,60	20,51	20,52	20,49	20,53	20,56	20,55	20,63	20,51	20,54	20,53	20,58	20,59	20,56	20,52	20,55	20,60	20,55	20,50	20,55	20,65	20,59	20,56	20,57	20,56	20,50	20,56	20,65	20,56	20,61	20,55	20,68	20,72	20,73	20,67	20,65	20,60	20,65	20,61	20,57	20,73	20,71	20,60	20,58	20,68	20,66	20,59	20,67	20,72	20,64	20,62	20,62	20,63	20,70	20,67	20,74	20,69	20,64	20,63	20,58	20,70	20,72	20,58	20,63	20,62	20,65	20,67	20,68	20,69	20,74	20,65	20,68	20,59	20,65	20,76	20,65	20,63	20,70	20,65	20,60	20,61	20,67	20,73	20,65	20,58	20,61	20,65	20,64	20,74	20,77	20,73	20,69	20,76	20,72	20,64	20,66	20,66	20,70	20,68	20,69	20,64	20,60	20,65	20,71	20,71	20,70	20,72	20,69	20,72	20,69	20,62	20,67	20,69	20,62	20,57	20,65	20,72	20,66	20,64	20,67	20,59	20,68	20,78	20,62	20,65	20,63	20,65	20,71	20,66	20,72	20,70	20,71	20,70	20,75	20,69	20,71	20,76	20,72	20,77	20,70	20,71	20,69	20,68	20,64	20,66	20,71	20,72	20,67	20,65	20,75	20,73	20,73	20,63	20,66	20,72	20,67	20,73	20,65	20,70	20,64	20,65	20,67	20,76	20,72	20,70	20,66	20,73	20,67	20,72	20,66	20,73	20,76	20,69	20,62	20,61	20,72	20,70	20,57	20,62	20,68	20,62	20,69	20,62	20,61	20,59	20,65	20,64	20,63	20,69	20,74	20,70	20,56	20,59	20,69	20,66	20,68	20,70	20,65	20,63	20,65	20,65	20,66	20,62	20,64	20,63	20,70	20,66	20,60	20,63	20,68	20,65	20,59	20,60	20,61	20,67	20,66	20,61	20,61	20,62	20,49	20,51	20,56	20,55	20,61	20,62	20,62	20,58	20,62	20,60	20,67	20,53	20,54	20,62	20,62	20,64	20,65	20,59	20,58	20,63	20,62	20,56	20,63	20,64	20,48	20,48	20,58	20,57	20,62	20,54	20,55	20,56	20,53	20,60	20,60	20,55	20,60	20,52	20,50	20,58	20,57	20,52	20,50	20,58	20,49	20,45	20,54	20,53	20,55	20,46	20,50	20,47	20,61	20,54	20,54	20,51	20,52	20,55	20,51	20,48	20,55	20,53	20,45	20,58	20,49	20,52	20,57	20,56	20,52	20,49	20,57	20,59	20,51	20,54	20,54	20,48	20,50	20,54	20,47	20,48	20,56	20,47	20,47	20,41	20,53	20,58	20,49	20,40	20,50	20,55	20,49	20,45	20,48	20,47	20,50	20,52	20,51	20,46	20,51	20,56	20,56	20,57	20,50	20,51	20,52	20,53	20,55	20,49	20,44	20,43	20,48	20,49	20,53	20,54	20,49	20,44	20,45	20,49	20,55	20,55	20,41	20,37	20,45	20,39	20,46	20,53	20,50	20,42	20,48	20,50	20,50	20,51	20,40	20,43	20,44	20,45	20,41	20,34	20,44	20,52	20,51	20,47	20,37	20,36	20,42	20,44	20,45	20,43	20,43	20,43	20,47	20,47	20,48	20,41	20,49	20,44	20,45	20,47	20,39	20,43	20,47	20,47	20,43	20,42	20,44	20,49	20,47	20,57	20,44	20,50	20,54	20,43	20,46	20,53	20,46	20,40	20,44	20,45	20,47	20,57	20,53	20,47	20,41	20,44	20,49	20,42	20,37	20,34	20,49	20,37	20,37	20,37	20,32	20,38	20,32	20,41	20,49	20,47	20,46	20,44	20,38	20,40	20,30	20,33	20,30	20,43	20,44	20,36	20,37	20,50	20,41	20,33	20,45	20,37	20,44	20,47	20,41	20,38	20,34	20,37	20,38	20,42	20,55	20,51	20,49	
20,34	20,37	20,35	20,36	20,47	20,40	20,38	20,36	20,38	20,43	20,41	20,34	20,34	20,48	20,41	20,50	20,52	20,49	20,34	20,42	20,44	20,38	20,45	20,46	20,46	20,46	20,46	20,42	20,33	20,32	20,50	20,59	20,46	20,41	20,48	20,49	20,47	20,46	20,51	20,43	20,36	20,47	20,46	20,47	20,48	20,45	20,53	20,50	20,50	20,49	20,43	20,36	20,34	20,45	20,42	20,56	20,55	20,47	20,56	20,49	20,48	20,44	20,56	20,53	20,44	20,53	20,46	20,37	20,40	20,43	20,41	20,49	20,49	20,47	20,37	20,42	20,47	20,44	20,46	20,48	20,44	20,46	20,46	20,42	20,47	20,57	20,59	20,55	20,51	20,43	20,39	20,41	20,43	20,35	20,44	20,50	20,57	20,52	20,53	20,53	20,46	20,30	20,35	20,39	20,50	20,50	20,52	20,45	20,54	20,58	20,44	20,40	20,43	20,52	20,49	20,50	20,48	20,49	20,47	20,50	20,50	20,47	20,50	20,59	20,54	20,48	20,47	20,48	20,44	20,46	20,41	20,44	20,47	20,46	20,52	20,54	20,53	20,58	20,57	20,52	20,46	20,53	20,51	20,55	20,54	20,51	20,58	20,53	20,46	20,49	20,39	20,47	20,45	20,42	20,57	20,55	20,48	20,56	20,51	20,50	20,44	20,59	20,55	20,49	20,58	20,64	20,52	20,51	20,50	20,51	20,48	20,46	20,56	20,50	20,47	20,45	20,41	20,48	20,58	20,54	20,56	20,58	20,55	20,52	20,46	20,48	20,56	20,62	20,52	20,47	20,51	20,61	20,60	20,56	20,50	20,45	20,52	20,59	20,56	20,52	20,45	20,53	20,54	20,53	20,47	20,45	20,52	20,55	20,55	20,54	20,62	20,57	20,49	20,57	20,63	20,62	20,63	20,59	20,58	20,56	20,53	20,51	20,53	20,59	20,60	20,63	20,58	20,63	20,70	20,71	20,64	20,65	20,58	20,61	20,62	20,57	20,68	20,59	20,61	20,50	20,60	20,69	20,64	20,60	20,62	20,58	20,55	20,59	20,61	20,65	20,69	20,68	20,63	20,59	20,53	20,57	20,73	20,70	20,61	20,62	20,62	20,59	20,66	20,72	20,72	20,63	20,53	20,59	20,63	20,68	20,73	20,63	20,66	20,69	20,69	20,70	20,58	20,63	20,70	20,60	20,56	20,66	20,71	20,68	20,68	20,70	20,72	20,68	20,76	20,74	20,66	20,64	20,67	20,69	20,74	20,75	20,76	20,73	20,70	20,64	20,62	20,67	20,72	20,69	20,66	20,65	20,61	20,69	20,69	20,64	20,70	20,73	20,72	20,70	20,64	20,64	20,65	20,70	20,79	20,65	20,70	20,68	20,61	20,67	20,65	20,65	20,69	20,63	20,61	20,74	20,73	20,66	20,68	20,70	20,72	20,69	20,69	20,73	20,62	20,61	20,68	20,60	20,64	20,71	20,66	20,77	20,76	20,72	20,68	20,70	20,72	20,75	20,71	20,59	20,66	20,68	20,69	20,70	20,73	20,73	20,71	20,60	20,61	20,66	20,68	20,71	20,77	20,76	20,70	20,59	20,63	20,72	20,71	20,69	20,62	20,68	20,63	20,66	20,72	20,75	20,65	20,59	20,68	20,65	20,65	20,69	20,69	20,58	20,64	20,74	20,72	20,70	20,67	20,67	20,61	20,62	20,64	20,65	20,66	20,63	20,60	20,54	20,61	20,56	20,57	20,67	20,60	20,56	20,62	20,66	20,68	20,62	20,59	20,66	20,59	20,53	20,58	20,59	20,48	20,54	20,53	20,55	20,57	20,66	20,66	20,66	20,51	20,58	20,54	20,51	20,54	20,54	20,58	20,57	20,61	20,67	20,47	20,47	20,56	20,57	20,51	20,59	20,64	20,61	20,54	20,53	20,56	20,56	20,59	20,57	20,61	20,61	20,55	20,53	20,46	20,57	20,57	20,56	20,63	20,65	20,55	20,59	20,58	20,55	20,46	20,46	20,38	20,50	20,60	20,53	20,50	20,51	20,49	20,50	20,49	20,48	20,52	20,50	20,52	20,57	20,55	20,56	20,55	20,52	20,50	20,56	20,59	20,46	20,51	20,56	20,49	20,43	20,50	20,50	20,52	20,59	20,48	20,41	20,40	20,52	20,55	20,48	20,46	20,45	20,49	20,51	20,46	20,43	20,51	20,52	20,51	20,43	20,46	20,51	20,60	20,53	20,54	20,47	20,51	20,51	20,45	20,54	20,55	20,53	20,48	20,50	20,44	20,46	20,47	20,46	20,42	20,45	20,49	20,56	20,58	20,43	20,34	20,46	20,51	20,55	20,43	20,49	20,45	20,43	20,51	20,47	20,49	20,49	20,54	20,56	20,49	20,48	20,42	20,41	20,42	20,52	20,48	20,37	20,39	20,44	20,43	20,37	20,47	20,43	20,42	20,46	20,47	20,46	20,48	20,48	20,45	20,42	20,40	20,41	20,41	20,46	20,51	20,45	20,40	20,45	20,51	20,45	20,55	20,47	20,48	20,53	20,38	20,43	20,46	20,54	20,46	20,46	20,43	20,41	20,41	20,51	20,45	20,37	20,43	20,52	20,45	20,40	20,40	20,50	20,42	20,39	20,38	20,31	20,38	20,37	20,40	20,46	20,45	20,37	20,49	20,44	20,36	20,42	20,29	20,34	20,45	20,48	20,39	20,40	20,54	20,41	20,42	20,45	20,43	20,45	20,46	20,39	20,29	20,27	20,41	20,45	20,45	20,48	20,50	20,46	
20,31	20,40	20,45	20,37	20,37	20,35	20,34	20,32	20,41	20,42	20,32	20,34	20,32	20,43	20,48	20,54	20,60	20,49	20,34	20,42	20,40	20,25	20,42	20,43	20,41	20,48	20,52	20,45	20,30	20,34	20,43	20,41	20,41	20,43	20,40	20,38	20,38	20,37	20,43	20,41	20,36	20,41	20,45	20,56	20,55	20,45	20,56	20,45	20,46	20,52	20,55	20,42	20,38	20,49	20,49	20,56	20,58	20,48	20,52	20,54	20,53	20,48	20,50	20,50	20,49	20,52	20,46	20,44	20,43	20,46	20,50	20,53	20,46	20,41	20,41	20,41	20,43	20,44	20,47	20,44	20,44	20,42	20,42	20,46	20,48	20,41	20,52	20,56	20,48	20,52	20,45	20,44	20,44	20,39	20,41	20,46	20,56	20,53	20,47	20,42	20,50	20,48	20,42	20,42	20,45	20,43	20,47	20,51	20,55	20,51	20,37	20,46	20,50	20,45	20,46	20,54	20,41	20,46	20,46	20,44	20,43	20,39	20,53	20,51	20,55	20,56	20,59	20,54	20,51	20,52	20,49	20,45	20,46	20,48	20,43	20,50	20,47	20,48	20,58	20,54	20,40	20,46	20,54	20,57	20,57	20,49	20,53	20,53	20,50	20,47	20,46	20,54	20,51	20,47	20,53	20,56	20,50	20,53	20,60	20,51	20,41	20,57	20,56	20,53	20,55	20,61	20,57	20,43	20,42	20,44	20,47	20,55	20,54	20,52	20,55	20,49	20,38	20,57	20,65	20,54	20,53	20,57	20,56	20,52	20,51	20,47	20,55	20,61	20,50	20,47	20,47	20,53	20,52	20,57	20,52	20,49	20,55	20,57	20,56	20,50	20,50	20,58	20,58	20,52	20,48	20,52	20,55	20,52	20,50	20,55	20,63	20,57	20,51	20,55	20,63	20,56	20,60	20,59	20,58	20,61	20,61	20,59	20,59	20,59	20,60	20,63	20,58	20,68	20,71	20,67	20,62	20,73	20,60	20,59	20,61	20,62	20,70	20,64	20,65	20,63	20,70	20,73	20,63	20,63	20,65	20,59	20,58	20,58	20,67	20,58	20,69	20,71	20,62	20,64	20,65	20,58	20,67	20,69	20,61	20,63	20,65	20,65	20,66	20,66	20,73	20,72	20,62	20,63	20,68	20,66	20,65	20,62	20,63	20,68	20,67	20,67	20,64	20,55	20,61	20,55	20,57	20,68	20,72	20,72	20,66	20,61	20,66	20,65	20,73	20,67	20,62	20,60	20,65	20,70	20,72	20,73	20,69	20,69	20,70	20,74	20,67	20,70	20,71	20,71	20,65	20,67	20,69	20,74	20,76	20,62	20,67	20,68	20,68	20,67	20,71	20,66	20,67	20,66	20,70	20,66	20,70	20,70	20,66	20,71	20,73	20,71	20,71	20,69	20,66	20,68	20,70	20,71	20,69	20,66	20,66	20,68	20,68	20,68	20,65	20,61	20,68	20,67	20,63	20,65	20,68	20,75	20,74	20,69	20,71	20,74	20,70	20,67	20,79	20,61	20,62	20,62	20,58	20,62	20,62	20,70	20,68	20,65	20,65	20,66	20,67	20,67	20,80	20,71	20,65	20,62	20,59	20,63	20,72	20,72	20,68	20,60	20,61	20,60	20,66	20,74	20,64	20,64	20,74	20,77	20,66	20,66	20,70	20,66	20,72	20,73	20,66	20,64	20,61	20,67	20,76	20,62	20,59	20,65	20,69	20,59	20,65	20,57	20,54	20,55	20,49	20,60	20,55	20,53	20,62	20,69	20,60	20,61	20,54	20,67	20,56	20,52	20,62	20,62	20,57	20,58	20,57	20,51	20,54	20,65	20,66	20,66	20,55	20,54	20,56	20,54	20,56	20,54	20,54	20,61	20,50	20,62	20,51	20,45	20,53	20,50	20,61	20,66	20,63	20,61	20,57	20,55	20,61	20,60	20,59	20,54	20,58	20,57	20,53	20,52	20,56	20,52	20,58	20,60	20,60	20,62	20,65	20,66	20,57	20,57	20,47	20,45	20,52	20,53	20,58	20,48	20,49	20,50	20,47	20,41	20,49	20,54	20,58	20,49	20,49	20,51	20,47	20,50	20,57	20,57	20,49	20,53	20,47	20,44	20,46	20,50	20,49	20,51	20,49	20,47	20,50	20,58	20,51	20,38	20,32	20,51	20,57	20,55	20,58	20,54	20,54	20,56	20,51	20,47	20,46	20,46	20,42	20,46	20,45	20,47	20,56	20,51	20,44	20,44	20,49	20,48	20,51	20,56	20,50	20,46	20,47	20,48	20,45	20,44	20,47	20,43	20,48	20,48	20,48	20,51	20,45	20,38	20,39	20,44	20,51	20,56	20,44	20,44	20,48	20,45	20,49	20,50	20,45	20,44	20,48	20,57	20,54	20,51	20,42	20,34	20,34	20,45	20,47	20,38	20,46	20,53	20,52	20,48	20,52	20,53	20,46	20,47	20,40	20,42	20,55	20,56	20,56	20,47	20,41	20,45	20,48	20,42	20,46	20,42	20,41	20,38	20,44	20,48	20,43	20,47	20,44	20,35	20,41	20,46	20,40	20,46	20,49	20,44	20,49	20,34	20,36	20,41	20,42	20,30	20,43	20,47	20,49	20,40	20,40	20,50	20,38	20,35	20,48	20,37	20,33	20,38	20,41	20,43	20,41	20,35	20,39	20,40	20,33	20,41	20,36	20,40	20,45	20,49	20,44	20,36	20,45	20,39	20,34	20,44	20,39	20,33	20,33	20,33	20,31	20,42	20,36	20,39	20,29	20,42	20,45	20,47	
20,29	20,37	20,40	20,42	20,36	20,28	20,34	20,37	20,45	20,43	20,32	20,35	20,36	20,37	20,37	20,42	20,51	20,52	20,39	20,36	20,44	20,35	20,42	20,47	20,38	20,39	20,48	20,37	20,35	20,41	20,38	20,40	20,36	20,42	20,41	20,39	20,43	20,46	20,38	20,38	20,42	20,45	20,50	20,55	20,60	20,51	20,47	20,40	20,47	20,55	20,52	20,50	20,38	20,47	20,48	20,56	20,57	20,53	20,52	20,54	20,57	20,53	20,54	20,48	20,47	20,44	20,45	20,50	20,49	20,41	20,39	20,47	20,45	20,45	20,37	20,38	20,42	20,49	20,52	20,47	20,47	20,44	20,48	20,48	20,45	20,40	20,48	20,43	20,41	20,54	20,52	20,46	20,50	20,50	20,44	20,49	20,55	20,53	20,50	20,44	20,53	20,53	20,47	20,46	20,44	20,46	20,49	20,56	20,62	20,55	20,48	20,48	20,54	20,41	20,43	20,55	20,44	20,47	20,51	20,46	20,36	20,48	20,56	20,62	20,50	20,54	20,57	20,57	20,48	20,51	20,45	20,46	20,52	20,52	20,55	20,58	20,52	20,46	20,54	20,51	20,48	20,56	20,61	20,59	20,60	20,48	20,54	20,51	20,47	20,49	20,54	20,59	20,55	20,51	20,56	20,60	20,55	20,49	20,52	20,47	20,41	20,49	20,63	20,56	20,57	20,51	20,59	20,50	20,51	20,49	20,48	20,54	20,60	20,57	20,52	20,54	20,48	20,54	20,58	20,52	20,52	20,52	20,49	20,48	20,57	20,53	20,58	20,65	20,52	20,52	20,53	20,50	20,48	20,47	20,55	20,52	20,57	20,52	20,50	20,54	20,57	20,63	20,57	20,54	20,52	20,58	20,56	20,50	20,52	20,59	20,63	20,59	20,56	20,65	20,63	20,59	20,61	20,61	20,57	20,51	20,61	20,69	20,59	20,60	20,59	20,67	20,65	20,65	20,70	20,69	20,64	20,74	20,66	20,56	20,68	20,61	20,60	20,60	20,68	20,70	20,69	20,69	20,59	20,64	20,68	20,60	20,63	20,60	20,66	20,63	20,67	20,68	20,70	20,67	20,69	20,64	20,64	20,61	20,58	20,66	20,75	20,65	20,62	20,67	20,65	20,67	20,68	20,72	20,67	20,56	20,61	20,66	20,65	20,62	20,62	20,68	20,60	20,59	20,57	20,61	20,58	20,69	20,68	20,66	20,67	20,70	20,68	20,65	20,68	20,66	20,57	20,64	20,69	20,71	20,75	20,73	20,69	20,63	20,67	20,75	20,72	20,76	20,72	20,65	20,68	20,59	20,66	20,76	20,75	20,70	20,72	20,69	20,70	20,70	20,77	20,74	20,75	20,73	20,73	20,68	20,77	20,75	20,72	20,70	20,75	20,77	20,77	20,76	20,68	20,72	20,73	20,76	20,81	20,77	20,71	20,73	20,71	20,74	20,69	20,71	20,69	20,69	20,67	20,72	20,79	20,76	20,70	20,66	20,66	20,74	20,78	20,74	20,79	20,69	20,67	20,64	20,60	20,60	20,62	20,68	20,67	20,66	20,72	20,64	20,65	20,62	20,74	20,65	20,60	20,62	20,60	20,62	20,66	20,69	20,67	20,58	20,56	20,63	20,56	20,61	20,65	20,68	20,75	20,70	20,71	20,74	20,73	20,64	20,69	20,72	20,68	20,71	20,71	20,69	20,73	20,67	20,60	20,63	20,53	20,59	20,64	20,62	20,50	20,52	20,57	20,55	20,55	20,60	20,62	20,68	20,65	20,62	20,61	20,64	20,61	20,52	20,61	20,59	20,56	20,68	20,60	20,56	20,58	20,69	20,64	20,57	20,55	20,57	20,56	20,54	20,56	20,57	20,59	20,58	20,56	20,56	20,60	20,58	20,56	20,49	20,55	20,57	20,61	20,58	20,57	20,56	20,58	20,57	20,56	20,56	20,60	20,56	20,46	20,48	20,48	20,57	20,54	20,55	20,58	20,64	20,55	20,64	20,55	20,54	20,51	20,51	20,59	20,62	20,55	20,55	20,53	20,60	20,62	20,46	20,51	20,59	20,53	20,48	20,47	20,52	20,47	20,52	20,55	20,55	20,51	20,52	20,49	20,40	20,53	20,54	20,44	20,56	20,50	20,52	20,54	20,56	20,49	20,45	20,38	20,45	20,57	20,51	20,55	20,54	20,54	20,43	20,45	20,60	20,51	20,44	20,42	20,46	20,49	20,47	20,49	20,50	20,47	20,42	20,45	20,46	20,49	20,50	20,46	20,44	20,42	20,48	20,49	20,50	20,49	20,43	20,46	20,51	20,49	20,49	20,44	20,40	20,38	20,51	20,54	20,51	20,47	20,49	20,49	20,57	20,51	20,44	20,55	20,44	20,47	20,50	20,58	20,51	20,44	20,35	20,34	20,44	20,41	20,49	20,48	20,45	20,45	20,48	20,48	20,48	20,47	20,55	20,44	20,43	20,51	20,54	20,57	20,48	20,44	20,41	20,46	20,45	20,37	20,42	20,44	20,46	20,45	20,43	20,43	20,49	20,49	20,40	20,42	20,45	20,40	20,41	20,45	20,42	20,38	20,42	20,42	20,48	20,41	20,29	20,40	20,43	20,48	20,37	20,39	20,45	20,39	20,33	20,44	20,34	20,38	20,38	20,44	20,38	20,49	20,45	20,45	20,46	20,42	20,43	20,48	20,41	20,41	20,44	20,47	20,44	20,34	20,35	20,29	20,33	20,39	20,38	20,38	20,31	20,41	20,49	20,47	20,34	20,34	20,45	20,46	20,40	
20,51	20,47	20,44	20,47	20,50	20,33	20,39	20,45	20,46	20,41	20,29	20,33	20,33	20,42	20,37	20,35	20,41	20,43	20,45	20,40	20,42	20,44	20,44	20,44	20,39	20,47	20,45	20,42	20,39	20,41	20,35	20,43	20,47	20,48	20,44	20,48	20,54	20,47	20,46	20,42	20,46	20,49	20,41	20,47	20,57	20,48	20,40	20,47	20,50	20,62	20,55	20,56	20,50	20,50	20,55	20,58	20,60	20,61	20,55	20,49	20,46	20,45	20,51	20,51	20,49	20,39	20,41	20,44	20,47	20,46	20,43	20,40	20,41	20,40	20,40	20,39	20,44	20,55	20,50	20,46	20,49	20,44	20,41	20,46	20,52	20,51	20,60	20,47	20,44	20,54	20,57	20,50	20,46	20,52	20,46	20,49	20,48	20,52	20,55	20,47	20,49	20,48	20,47	20,41	20,44	20,43	20,54	20,55	20,58	20,60	20,61	20,59	20,53	20,48	20,42	20,51	20,47	20,46	20,57	20,54	20,38	20,42	20,49	20,58	20,52	20,53	20,53	20,48	20,43	20,51	20,49	20,47	20,45	20,55	20,56	20,55	20,57	20,49	20,54	20,52	20,47	20,57	20,60	20,58	20,60	20,55	20,58	20,54	20,49	20,53	20,54	20,50	20,54	20,53	20,52	20,58	20,51	20,44	20,52	20,50	20,53	20,52	20,50	20,49	20,49	20,44	20,48	20,57	20,58	20,56	20,52	20,54	20,55	20,50	20,47	20,49	20,48	20,49	20,53	20,57	20,52	20,42	20,45	20,45	20,62	20,60	20,60	20,61	20,51	20,54	20,52	20,50	20,53	20,48	20,54	20,60	20,64	20,48	20,52	20,56	20,62	20,58	20,55	20,56	20,51	20,54	20,56	20,59	20,58	20,57	20,63	20,57	20,64	20,67	20,61	20,59	20,67	20,67	20,62	20,55	20,54	20,62	20,69	20,66	20,56	20,59	20,65	20,62	20,64	20,67	20,63	20,70	20,74	20,61	20,63	20,68	20,66	20,62	20,64	20,67	20,64	20,65	20,59	20,67	20,70	20,66	20,62	20,62	20,66	20,69	20,66	20,68	20,73	20,64	20,57	20,68	20,69	20,63	20,66	20,75	20,72	20,62	20,60	20,60	20,66	20,66	20,72	20,74	20,69	20,60	20,65	20,69	20,66	20,62	20,59	20,59	20,65	20,63	20,63	20,62	20,65	20,64	20,73	20,71	20,68	20,65	20,66	20,72	20,64	20,68	20,62	20,67	20,69	20,63	20,70	20,68	20,72	20,64	20,68	20,74	20,63	20,73	20,71	20,67	20,60	20,62	20,66	20,71	20,73	20,72	20,80	20,77	20,70	20,77	20,84	20,73	20,72	20,73	20,80	20,70	20,71	20,75	20,71	20,71	20,67	20,74	20,74	20,77	20,72	20,67	20,69	20,74	20,77	20,75	20,80	20,71	20,71	20,76	20,70	20,75	20,77	20,77	20,73	20,70	20,76	20,72	20,67	20,64	20,65	20,69	20,81	20,79	20,76	20,66	20,58	20,67	20,61	20,66	20,71	20,71	20,71	20,64	20,70	20,69	20,67	20,63	20,70	20,70	20,68	20,61	20,64	20,68	20,68	20,71	20,64	20,58	20,60	20,66	20,64	20,66	20,69	20,64	20,72	20,65	20,71	20,82	20,71	20,57	20,68	20,70	20,72	20,74	20,71	20,71	20,66	20,60	20,62	20,73	20,62	20,56	20,62	20,54	20,49	20,55	20,59	20,63	20,70	20,70	20,64	20,67	20,68	20,65	20,68	20,62	20,66	20,58	20,60	20,59	20,61	20,65	20,59	20,49	20,58	20,62	20,60	20,57	20,55	20,55	20,52	20,54	20,56	20,59	20,64	20,62	20,63	20,64	20,60	20,58	20,59	20,52	20,56	20,53	20,52	20,53	20,56	20,59	20,60	20,49	20,48	20,55	20,62	20,60	20,57	20,54	20,44	20,50	20,63	20,59	20,55	20,63	20,58	20,57	20,51	20,56	20,47	20,46	20,56	20,65	20,52	20,52	20,51	20,48	20,59	20,45	20,49	20,56	20,51	20,54	20,65	20,53	20,48	20,57	20,56	20,50	20,51	20,59	20,55	20,47	20,51	20,59	20,55	20,55	20,58	20,52	20,55	20,51	20,50	20,49	20,45	20,48	20,44	20,43	20,43	20,50	20,53	20,49	20,49	20,57	20,62	20,52	20,48	20,43	20,54	20,52	20,45	20,48	20,53	20,44	20,42	20,52	20,54	20,53	20,52	20,53	20,54	20,48	20,50	20,52	20,52	20,49	20,49	20,44	20,51	20,60	20,50	20,45	20,40	20,49	20,56	20,51	20,45	20,42	20,45	20,50	20,52	20,43	20,57	20,48	20,46	20,48	20,50	20,42	20,40	20,42	20,43	20,49	20,41	20,47	20,51	20,40	20,55	20,49	20,45	20,43	20,43	20,48	20,45	20,40	20,43	20,47	20,48	20,46	20,41	20,43	20,45	20,50	20,53	20,55	20,51	20,49	20,47	20,39	20,37	20,53	20,49	20,46	20,45	20,46	20,44	20,46	20,47	20,40	20,40	20,42	20,47	20,47	20,52	20,43	20,39	20,46	20,48	20,42	20,36	20,49	20,42	20,49	20,54	20,43	20,45	20,46	20,38	20,37	20,44	20,43	20,47	20,43	20,40	20,42	20,51	20,53	20,48	20,44	20,43	20,45	20,42	20,31	20,33	20,42	20,51	20,46	20,39	20,40	20,40	20,39	20,45	20,45	20,45	20,52	20,42	20,35	
20,43	20,46	20,50	20,48	20,52	20,48	20,51	20,48	20,40	20,41	20,34	20,27	20,35	20,46	20,46	20,37	20,46	20,42	20,44	20,49	20,44	20,32	20,35	20,48	20,52	20,49	20,41	20,36	20,50	20,37	20,43	20,42	20,41	20,42	20,41	20,41	20,51	20,50	20,43	20,50	20,45	20,51	20,47	20,47	20,46	20,42	20,41	20,42	20,45	20,56	20,51	20,44	20,50	20,50	20,45	20,52	20,54	20,57	20,54	20,51	20,40	20,44	20,47	20,51	20,47	20,44	20,50	20,46	20,42	20,48	20,47	20,43	20,40	20,46	20,39	20,41	20,41	20,45	20,53	20,45	20,40	20,44	20,40	20,43	20,49	20,53	20,53	20,51	20,48	20,54	20,51	20,50	20,53	20,54	20,54	20,48	20,50	20,50	20,47	20,49	20,54	20,50	20,47	20,37	20,38	20,48	20,52	20,44	20,45	20,55	20,53	20,53	20,45	20,36	20,43	20,50	20,46	20,45	20,45	20,49	20,47	20,41	20,49	20,50	20,47	20,64	20,61	20,47	20,41	20,47	20,40	20,47	20,45	20,52	20,51	20,47	20,52	20,43	20,48	20,51	20,45	20,55	20,52	20,52	20,54	20,55	20,52	20,55	20,51	20,49	20,51	20,48	20,53	20,54	20,47	20,54	20,55	20,54	20,49	20,47	20,56	20,57	20,57	20,53	20,51	20,50	20,54	20,59	20,57	20,57	20,56	20,52	20,54	20,48	20,50	20,49	20,48	20,50	20,53	20,60	20,56	20,50	20,49	20,53	20,57	20,61	20,59	20,57	20,50	20,55	20,53	20,51	20,58	20,58	20,50	20,56	20,60	20,56	20,56	20,55	20,56	20,47	20,50	20,54	20,49	20,51	20,60	20,64	20,66	20,60	20,64	20,64	20,68	20,61	20,61	20,64	20,67	20,64	20,66	20,60	20,60	20,54	20,63	20,62	20,58	20,54	20,56	20,64	20,59	20,66	20,65	20,70	20,68	20,63	20,61	20,63	20,66	20,67	20,60	20,60	20,64	20,69	20,66	20,64	20,68	20,61	20,61	20,59	20,68	20,66	20,65	20,71	20,73	20,64	20,65	20,72	20,74	20,66	20,68	20,73	20,74	20,67	20,59	20,61	20,70	20,65	20,72	20,70	20,62	20,62	20,73	20,66	20,64	20,68	20,64	20,62	20,63	20,72	20,62	20,64	20,69	20,73	20,71	20,70	20,70	20,64	20,64	20,62	20,68	20,66	20,69	20,68	20,71	20,65	20,65	20,70	20,68	20,61	20,67	20,74	20,68	20,69	20,66	20,71	20,68	20,62	20,66	20,74	20,76	20,78	20,76	20,74	20,66	20,78	20,83	20,71	20,76	20,73	20,66	20,69	20,66	20,69	20,75	20,74	20,70	20,75	20,72	20,73	20,67	20,61	20,60	20,68	20,68	20,66	20,80	20,79	20,71	20,66	20,59	20,64	20,68	20,74	20,69	20,73	20,71	20,73	20,66	20,66	20,69	20,65	20,70	20,67	20,73	20,69	20,61	20,65	20,65	20,73	20,77	20,77	20,76	20,68	20,64	20,68	20,68	20,66	20,74	20,71	20,69	20,67	20,56	20,61	20,62	20,71	20,63	20,50	20,50	20,65	20,75	20,71	20,63	20,61	20,67	20,69	20,68	20,74	20,73	20,62	20,63	20,72	20,71	20,66	20,64	20,70	20,68	20,61	20,64	20,68	20,67	20,61	20,71	20,68	20,61	20,59	20,63	20,57	20,64	20,68	20,64	20,60	20,58	20,57	20,61	20,66	20,66	20,65	20,64	20,61	20,54	20,57	20,60	20,51	20,57	20,55	20,53	20,57	20,55	20,49	20,54	20,54	20,56	20,57	20,64	20,58	20,54	20,62	20,63	20,60	20,52	20,51	20,60	20,54	20,54	20,54	20,55	20,58	20,57	20,50	20,51	20,57	20,55	20,52	20,62	20,57	20,49	20,49	20,52	20,58	20,54	20,55	20,55	20,51	20,53	20,52	20,53	20,51	20,57	20,63	20,53	20,45	20,41	20,44	20,54	20,44	20,49	20,55	20,51	20,53	20,62	20,54	20,43	20,51	20,49	20,49	20,48	20,51	20,49	20,36	20,46	20,52	20,50	20,50	20,51	20,51	20,53	20,42	20,42	20,52	20,46	20,51	20,49	20,44	20,56	20,58	20,61	20,49	20,55	20,50	20,50	20,55	20,44	20,43	20,48	20,50	20,53	20,50	20,49	20,44	20,41	20,47	20,52	20,54	20,50	20,55	20,51	20,40	20,42	20,49	20,52	20,45	20,49	20,51	20,58	20,54	20,43	20,39	20,38	20,49	20,51	20,43	20,43	20,40	20,42	20,45	20,49	20,51	20,49	20,47	20,52	20,61	20,53	20,46	20,39	20,41	20,49	20,53	20,47	20,49	20,53	20,58	20,63	20,48	20,41	20,37	20,42	20,41	20,44	20,49	20,47	20,49	20,55	20,41	20,42	20,36	20,46	20,50	20,49	20,51	20,54	20,50	20,42	20,38	20,41	20,49	20,48	20,44	20,42	20,40	20,47	20,50	20,52	20,51	20,47	20,38	20,50	20,47	20,47	20,43	20,39	20,50	20,38	20,22	20,37	20,47	20,41	20,42	20,49	20,42	20,34	20,40	20,42	20,34	20,43	20,43	20,40	20,37	20,30	20,34	20,38	20,54	20,50	20,53	20,42	20,41	20,52	20,36	20,30	20,44	20,46	20,46	20,38	20,34	20,37	20,32	20,38	20,42	20,45	20,38	20,39	20,40	
20,45	20,39	20,48	20,47	20,42	20,47	20,46	20,40	20,32	20,40	20,36	20,27	20,36	20,41	20,35	20,31	20,34	20,46	20,37	20,45	20,37	20,40	20,25	20,34	20,48	20,39	20,41	20,34	20,45	20,40	20,43	20,40	20,41	20,40	20,41	20,51	20,51	20,48	20,45	20,42	20,41	20,43	20,43	20,43	20,44	20,37	20,35	20,41	20,40	20,49	20,44	20,42	20,39	20,34	20,35	20,43	20,41	20,43	20,53	20,47	20,39	20,50	20,60	20,46	20,43	20,45	20,47	20,43	20,43	20,42	20,48	20,46	20,43	20,39	20,41	20,42	20,42	20,50	20,54	20,39	20,36	20,41	20,38	20,38	20,48	20,42	20,42	20,41	20,46	20,47	20,54	20,53	20,51	20,49	20,46	20,47	20,41	20,49	20,55	20,52	20,52	20,50	20,45	20,39	20,37	20,40	20,47	20,51	20,44	20,41	20,40	20,42	20,42	20,40	20,53	20,52	20,45	20,38	20,40	20,42	20,51	20,46	20,52	20,61	20,46	20,56	20,60	20,49	20,45	20,48	20,36	20,36	20,44	20,44	20,52	20,47	20,49	20,47	20,43	20,49	20,47	20,46	20,47	20,53	20,51	20,49	20,45	20,41	20,49	20,46	20,53	20,47	20,47	20,49	20,44	20,47	20,53	20,52	20,52	20,49	20,55	20,58	20,53	20,51	20,55	20,47	20,49	20,57	20,56	20,51	20,53	20,50	20,50	20,53	20,58	20,59	20,49	20,53	20,46	20,48	20,51	20,50	20,54	20,55	20,58	20,59	20,65	20,63	20,51	20,48	20,58	20,55	20,59	20,56	20,54	20,52	20,52	20,54	20,54	20,54	20,48	20,56	20,50	20,50	20,47	20,49	20,56	20,59	20,64	20,64	20,62	20,62	20,56	20,56	20,53	20,69	20,63	20,61	20,59	20,63	20,60	20,54	20,60	20,66	20,56	20,58	20,60	20,65	20,61	20,64	20,69	20,65	20,70	20,64	20,65	20,63	20,70	20,67	20,62	20,64	20,71	20,75	20,74	20,68	20,65	20,65	20,60	20,57	20,63	20,65	20,64	20,76	20,68	20,69	20,72	20,69	20,63	20,69	20,65	20,71	20,71	20,68	20,60	20,56	20,62	20,65	20,67	20,70	20,64	20,67	20,74	20,64	20,60	20,70	20,62	20,68	20,67	20,72	20,67	20,65	20,67	20,68	20,69	20,63	20,67	20,71	20,71	20,64	20,66	20,73	20,67	20,74	20,72	20,77	20,74	20,64	20,66	20,62	20,64	20,69	20,71	20,71	20,63	20,67	20,66	20,63	20,60	20,69	20,77	20,75	20,71	20,73	20,67	20,71	20,75	20,68	20,69	20,69	20,62	20,66	20,73	20,70	20,73	20,74	20,73	20,69	20,70	20,70	20,69	20,68	20,74	20,73	20,69	20,70	20,73	20,76	20,75	20,68	20,59	20,66	20,66	20,69	20,72	20,72	20,78	20,68	20,65	20,72	20,67	20,70	20,74	20,65	20,70	20,74	20,63	20,62	20,64	20,68	20,73	20,71	20,76	20,71	20,68	20,65	20,71	20,72	20,70	20,66	20,62	20,62	20,62	20,60	20,57	20,66	20,65	20,58	20,57	20,68	20,71	20,73	20,67	20,58	20,64	20,70	20,66	20,66	20,70	20,65	20,63	20,64	20,68	20,68	20,58	20,56	20,58	20,56	20,63	20,70	20,71	20,64	20,66	20,68	20,62	20,61	20,63	20,67	20,54	20,60	20,70	20,56	20,55	20,54	20,57	20,65	20,69	20,62	20,66	20,63	20,59	20,55	20,55	20,56	20,60	20,60	20,52	20,63	20,62	20,56	20,56	20,54	20,57	20,60	20,61	20,58	20,55	20,61	20,65	20,61	20,49	20,52	20,65	20,64	20,67	20,56	20,44	20,52	20,56	20,56	20,52	20,57	20,56	20,57	20,64	20,56	20,54	20,56	20,51	20,59	20,57	20,52	20,50	20,47	20,48	20,51	20,53	20,52	20,55	20,62	20,55	20,48	20,51	20,50	20,65	20,52	20,50	20,59	20,58	20,51	20,51	20,48	20,49	20,46	20,49	20,52	20,50	20,53	20,53	20,39	20,42	20,50	20,43	20,43	20,44	20,47	20,55	20,50	20,43	20,43	20,45	20,53	20,55	20,48	20,58	20,60	20,58	20,59	20,53	20,53	20,39	20,46	20,50	20,45	20,41	20,49	20,53	20,52	20,47	20,49	20,49	20,49	20,51	20,52	20,51	20,50	20,56	20,52	20,44	20,47	20,47	20,43	20,47	20,56	20,57	20,53	20,39	20,39	20,42	20,48	20,56	20,47	20,44	20,45	20,40	20,42	20,42	20,48	20,48	20,51	20,59	20,61	20,56	20,48	20,42	20,42	20,44	20,47	20,50	20,51	20,52	20,47	20,54	20,48	20,42	20,45	20,44	20,46	20,42	20,45	20,47	20,49	20,54	20,49	20,41	20,39	20,43	20,44	20,48	20,51	20,57	20,57	20,44	20,40	20,47	20,56	20,52	20,49	20,39	20,43	20,38	20,46	20,48	20,58	20,52	20,42	20,50	20,53	20,48	20,38	20,36	20,47	20,47	20,24	20,32	20,49	20,36	20,27	20,37	20,39	20,28	20,32	20,40	20,30	20,40	20,47	20,39	20,37	20,36	20,37	20,41	20,42	20,38	20,33	20,42	20,35	20,39	20,36	20,35	20,42	20,38	20,41	20,39	20,35	20,31	20,31	20,39	20,43	20,34	20,36	20,35	20,35	
20,49	20,43	20,41	20,42	20,46	20,40	20,47	20,50	20,38	20,37	20,31	20,31	20,33	20,38	20,34	20,32	20,40	20,41	20,35	20,37	20,44	20,42	20,41	20,41	20,43	20,42	20,47	20,44	20,40	20,36	20,33	20,39	20,42	20,39	20,45	20,54	20,49	20,39	20,37	20,47	20,39	20,40	20,46	20,33	20,40	20,47	20,43	20,35	20,44	20,47	20,53	20,47	20,42	20,45	20,38	20,51	20,47	20,45	20,55	20,48	20,42	20,54	20,63	20,45	20,36	20,37	20,37	20,37	20,36	20,44	20,46	20,50	20,47	20,48	20,37	20,42	20,45	20,47	20,52	20,51	20,46	20,56	20,43	20,46	20,56	20,51	20,37	20,44	20,42	20,42	20,43	20,39	20,42	20,42	20,45	20,49	20,38	20,42	20,52	20,52	20,52	20,47	20,43	20,42	20,42	20,38	20,43	20,57	20,58	20,42	20,46	20,48	20,44	20,41	20,56	20,54	20,42	20,41	20,47	20,46	20,49	20,55	20,51	20,59	20,53	20,54	20,54	20,49	20,44	20,47	20,42	20,36	20,36	20,39	20,53	20,53	20,51	20,47	20,47	20,41	20,47	20,45	20,38	20,50	20,50	20,49	20,45	20,43	20,50	20,49	20,49	20,52	20,47	20,52	20,55	20,58	20,46	20,54	20,53	20,43	20,46	20,49	20,50	20,53	20,55	20,48	20,51	20,52	20,57	20,53	20,49	20,62	20,60	20,61	20,60	20,50	20,47	20,57	20,53	20,42	20,51	20,51	20,46	20,51	20,57	20,55	20,52	20,62	20,59	20,53	20,52	20,53	20,52	20,53	20,57	20,58	20,56	20,49	20,54	20,54	20,64	20,64	20,53	20,48	20,52	20,50	20,58	20,56	20,61	20,55	20,55	20,58	20,56	20,57	20,57	20,58	20,63	20,57	20,57	20,56	20,59	20,55	20,56	20,66	20,57	20,58	20,68	20,68	20,67	20,66	20,68	20,61	20,60	20,69	20,68	20,63	20,71	20,68	20,67	20,66	20,75	20,74	20,68	20,69	20,60	20,64	20,61	20,57	20,58	20,57	20,63	20,68	20,63	20,62	20,65	20,62	20,63	20,62	20,68	20,70	20,68	20,62	20,63	20,63	20,61	20,67	20,76	20,75	20,67	20,71	20,71	20,61	20,52	20,64	20,64	20,66	20,70	20,74	20,73	20,62	20,63	20,67	20,69	20,66	20,66	20,69	20,70	20,65	20,65	20,71	20,64	20,69	20,65	20,74	20,82	20,71	20,70	20,67	20,69	20,69	20,65	20,70	20,64	20,71	20,69	20,67	20,64	20,69	20,71	20,65	20,71	20,81	20,76	20,68	20,74	20,67	20,67	20,73	20,74	20,67	20,77	20,69	20,65	20,74	20,79	20,76	20,70	20,66	20,64	20,70	20,73	20,70	20,74	20,73	20,76	20,79	20,85	20,85	20,69	20,62	20,75	20,72	20,72	20,70	20,68	20,66	20,63	20,70	20,69	20,71	20,76	20,65	20,71	20,77	20,65	20,67	20,64	20,60	20,63	20,70	20,73	20,77	20,67	20,65	20,78	20,83	20,74	20,73	20,69	20,69	20,65	20,71	20,66	20,66	20,67	20,66	20,61	20,69	20,68	20,72	20,65	20,65	20,63	20,70	20,69	20,68	20,60	20,68	20,71	20,66	20,72	20,71	20,64	20,61	20,62	20,66	20,62	20,66	20,66	20,63	20,68	20,64	20,59	20,60	20,60	20,64	20,67	20,61	20,69	20,61	20,58	20,62	20,66	20,68	20,59	20,59	20,65	20,54	20,53	20,59	20,64	20,65	20,55	20,52	20,52	20,64	20,64	20,54	20,56	20,57	20,60	20,62	20,61	20,62	20,65	20,61	20,59	20,58	20,54	20,50	20,66	20,65	20,63	20,62	20,45	20,52	20,55	20,54	20,50	20,49	20,58	20,58	20,59	20,56	20,56	20,51	20,58	20,61	20,66	20,57	20,51	20,47	20,49	20,57	20,55	20,50	20,57	20,56	20,50	20,57	20,58	20,49	20,52	20,55	20,54	20,59	20,58	20,52	20,51	20,47	20,45	20,49	20,55	20,50	20,47	20,50	20,62	20,48	20,50	20,49	20,55	20,49	20,41	20,46	20,57	20,53	20,50	20,41	20,40	20,49	20,49	20,48	20,51	20,59	20,55	20,56	20,52	20,61	20,54	20,42	20,45	20,53	20,49	20,46	20,41	20,49	20,49	20,40	20,39	20,48	20,48	20,49	20,55	20,52	20,47	20,49	20,49	20,46	20,47	20,44	20,51	20,52	20,49	20,49	20,48	20,41	20,40	20,46	20,55	20,58	20,52	20,50	20,53	20,48	20,43	20,51	20,51	20,52	20,55	20,48	20,49	20,37	20,37	20,45	20,44	20,41	20,37	20,48	20,41	20,44	20,41	20,51	20,50	20,48	20,42	20,41	20,50	20,50	20,53	20,50	20,47	20,50	20,42	20,41	20,47	20,48	20,49	20,54	20,48	20,48	20,42	20,43	20,38	20,54	20,49	20,47	20,38	20,47	20,41	20,44	20,48	20,44	20,43	20,47	20,50	20,51	20,52	20,45	20,48	20,49	20,41	20,35	20,38	20,39	20,29	20,28	20,37	20,38	20,30	20,33	20,42	20,28	20,38	20,48	20,45	20,42	20,40	20,38	20,33	20,38	20,48	20,35	20,41	20,34	20,35	20,32	20,38	20,45	20,39	20,38	20,30	20,37	20,33	20,28	20,35	20,41	20,35	20,40	20,35	20,38	
20,48	20,42	20,40	20,42	20,36	20,32	20,40	20,58	20,45	20,32	20,28	20,35	20,37	20,42	20,42	20,42	20,46	20,38	20,38	20,40	20,40	20,36	20,44	20,49	20,47	20,49	20,42	20,38	20,42	20,34	20,26	20,34	20,44	20,37	20,39	20,43	20,36	20,41	20,39	20,45	20,38	20,41	20,43	20,38	20,41	20,41	20,40	20,34	20,43	20,53	20,58	20,53	20,37	20,47	20,46	20,44	20,44	20,41	20,42	20,45	20,38	20,47	20,64	20,48	20,42	20,35	20,35	20,43	20,41	20,47	20,42	20,51	20,50	20,49	20,44	20,43	20,39	20,47	20,50	20,50	20,45	20,49	20,47	20,48	20,54	20,46	20,46	20,50	20,48	20,44	20,46	20,39	20,50	20,46	20,47	20,47	20,46	20,45	20,50	20,52	20,50	20,46	20,48	20,47	20,45	20,42	20,39	20,51	20,61	20,52	20,47	20,56	20,55	20,42	20,44	20,49	20,38	20,38	20,44	20,48	20,48	20,50	20,49	20,53	20,51	20,49	20,43	20,42	20,49	20,49	20,44	20,38	20,41	20,40	20,51	20,52	20,50	20,44	20,46	20,47	20,44	20,49	20,52	20,52	20,56	20,54	20,49	20,51	20,54	20,49	20,46	20,54	20,61	20,56	20,65	20,66	20,54	20,55	20,57	20,49	20,44	20,43	20,53	20,51	20,52	20,50	20,51	20,49	20,49	20,59	20,56	20,63	20,61	20,57	20,53	20,47	20,47	20,58	20,52	20,49	20,50	20,51	20,45	20,49	20,53	20,49	20,53	20,58	20,60	20,57	20,50	20,54	20,56	20,58	20,55	20,55	20,66	20,57	20,57	20,56	20,62	20,61	20,57	20,59	20,57	20,55	20,56	20,56	20,55	20,53	20,47	20,61	20,62	20,57	20,57	20,64	20,62	20,60	20,56	20,57	20,58	20,58	20,55	20,62	20,52	20,58	20,69	20,68	20,65	20,61	20,60	20,66	20,65	20,59	20,61	20,63	20,68	20,67	20,67	20,66	20,73	20,74	20,70	20,66	20,58	20,66	20,68	20,56	20,61	20,57	20,72	20,71	20,64	20,62	20,60	20,56	20,62	20,67	20,66	20,68	20,63	20,63	20,67	20,67	20,65	20,64	20,79	20,77	20,71	20,71	20,78	20,64	20,53	20,73	20,67	20,66	20,72	20,75	20,78	20,68	20,67	20,69	20,69	20,73	20,68	20,71	20,71	20,64	20,71	20,72	20,69	20,75	20,69	20,77	20,83	20,84	20,77	20,75	20,72	20,76	20,71	20,78	20,74	20,74	20,79	20,80	20,71	20,66	20,76	20,75	20,66	20,77	20,76	20,75	20,78	20,75	20,72	20,79	20,79	20,70	20,71	20,67	20,66	20,74	20,73	20,79	20,73	20,64	20,60	20,66	20,76	20,74	20,75	20,80	20,73	20,81	20,83	20,78	20,77	20,66	20,78	20,77	20,63	20,68	20,70	20,71	20,73	20,76	20,69	20,71	20,69	20,67	20,75	20,73	20,63	20,65	20,70	20,67	20,69	20,69	20,75	20,75	20,70	20,72	20,77	20,81	20,75	20,74	20,72	20,71	20,77	20,79	20,77	20,67	20,74	20,74	20,67	20,65	20,71	20,65	20,60	20,67	20,74	20,76	20,76	20,71	20,66	20,69	20,70	20,73	20,72	20,72	20,75	20,64	20,62	20,60	20,61	20,64	20,67	20,62	20,70	20,70	20,54	20,59	20,60	20,63	20,66	20,61	20,65	20,68	20,64	20,61	20,66	20,71	20,59	20,53	20,68	20,66	20,52	20,58	20,62	20,64	20,67	20,57	20,56	20,63	20,60	20,55	20,62	20,55	20,61	20,63	20,52	20,53	20,62	20,64	20,63	20,61	20,53	20,49	20,62	20,65	20,60	20,61	20,54	20,63	20,60	20,59	20,57	20,51	20,60	20,62	20,54	20,58	20,62	20,57	20,52	20,63	20,64	20,56	20,56	20,60	20,53	20,58	20,54	20,52	20,61	20,60	20,55	20,57	20,52	20,41	20,45	20,57	20,55	20,57	20,57	20,50	20,51	20,47	20,39	20,51	20,60	20,53	20,48	20,51	20,57	20,46	20,52	20,57	20,60	20,60	20,54	20,54	20,58	20,61	20,45	20,46	20,40	20,52	20,50	20,48	20,54	20,59	20,63	20,57	20,48	20,53	20,56	20,44	20,42	20,50	20,45	20,50	20,47	20,42	20,48	20,40	20,41	20,51	20,51	20,53	20,56	20,52	20,46	20,47	20,46	20,43	20,46	20,53	20,52	20,45	20,45	20,55	20,54	20,47	20,38	20,45	20,52	20,54	20,51	20,49	20,58	20,51	20,50	20,42	20,46	20,42	20,54	20,52	20,53	20,37	20,39	20,46	20,51	20,49	20,36	20,41	20,45	20,49	20,44	20,44	20,54	20,50	20,38	20,46	20,57	20,51	20,50	20,52	20,51	20,47	20,39	20,46	20,47	20,40	20,46	20,52	20,53	20,47	20,40	20,42	20,47	20,45	20,41	20,44	20,43	20,47	20,54	20,49	20,46	20,41	20,42	20,50	20,45	20,55	20,57	20,49	20,40	20,48	20,49	20,42	20,41	20,40	20,33	20,39	20,42	20,40	20,29	20,28	20,35	20,36	20,37	20,43	20,41	20,39	20,29	20,25	20,36	20,38	20,45	20,39	20,40	20,44	20,50	20,40	20,36	20,34	20,37	20,33	20,31	20,48	20,51	20,32	20,35	20,39	20,35	20,48	20,48	20,41	
20,38	20,32	20,47	20,40	20,37	20,33	20,31	20,48	20,48	20,36	20,36	20,37	20,44	20,38	20,43	20,41	20,38	20,41	20,40	20,45	20,36	20,29	20,41	20,56	20,49	20,50	20,42	20,31	20,40	20,36	20,32	20,43	20,41	20,45	20,43	20,51	20,42	20,35	20,44	20,32	20,33	20,42	20,46	20,45	20,46	20,34	20,29	20,41	20,39	20,48	20,49	20,41	20,35	20,45	20,50	20,47	20,41	20,39	20,48	20,44	20,46	20,46	20,54	20,47	20,42	20,39	20,33	20,42	20,40	20,45	20,46	20,51	20,51	20,48	20,36	20,48	20,47	20,45	20,49	20,47	20,40	20,39	20,44	20,47	20,49	20,49	20,49	20,57	20,44	20,49	20,46	20,46	20,50	20,60	20,41	20,43	20,52	20,48	20,53	20,53	20,55	20,47	20,48	20,44	20,46	20,51	20,47	20,42	20,52	20,48	20,39	20,54	20,56	20,46	20,40	20,53	20,44	20,37	20,44	20,45	20,48	20,42	20,42	20,49	20,46	20,48	20,45	20,48	20,59	20,58	20,51	20,47	20,43	20,47	20,46	20,52	20,54	20,51	20,48	20,52	20,48	20,50	20,50	20,55	20,56	20,56	20,53	20,47	20,39	20,42	20,42	20,52	20,54	20,55	20,56	20,57	20,56	20,48	20,57	20,56	20,54	20,47	20,54	20,53	20,50	20,49	20,49	20,41	20,47	20,55	20,51	20,52	20,51	20,50	20,53	20,55	20,45	20,54	20,58	20,51	20,50	20,51	20,48	20,52	20,50	20,51	20,59	20,59	20,52	20,54	20,52	20,57	20,54	20,50	20,52	20,58	20,66	20,58	20,57	20,54	20,53	20,53	20,59	20,60	20,52	20,55	20,60	20,57	20,56	20,55	20,57	20,56	20,65	20,63	20,60	20,59	20,57	20,53	20,59	20,61	20,66	20,56	20,51	20,60	20,54	20,56	20,66	20,71	20,67	20,69	20,60	20,62	20,56	20,61	20,65	20,64	20,64	20,70	20,64	20,63	20,68	20,74	20,69	20,70	20,65	20,67	20,68	20,59	20,60	20,68	20,67	20,71	20,67	20,62	20,55	20,64	20,70	20,72	20,72	20,74	20,65	20,61	20,64	20,72	20,69	20,71	20,73	20,73	20,68	20,69	20,76	20,74	20,67	20,78	20,70	20,66	20,66	20,75	20,84	20,72	20,67	20,72	20,70	20,75	20,75	20,74	20,73	20,74	20,78	20,77	20,71	20,71	20,72	20,80	20,86	20,80	20,79	20,81	20,74	20,75	20,75	20,74	20,72	20,70	20,74	20,73	20,71	20,75	20,80	20,80	20,73	20,69	20,70	20,76	20,77	20,77	20,78	20,79	20,78	20,72	20,69	20,68	20,66	20,68	20,66	20,69	20,70	20,68	20,67	20,71	20,79	20,82	20,81	20,82	20,74	20,76	20,79	20,79	20,75	20,69	20,71	20,72	20,65	20,69	20,65	20,72	20,75	20,74	20,72	20,79	20,73	20,69	20,75	20,68	20,65	20,64	20,69	20,70	20,72	20,78	20,72	20,76	20,75	20,75	20,73	20,67	20,67	20,58	20,67	20,76	20,80	20,82	20,74	20,65	20,73	20,77	20,67	20,64	20,73	20,67	20,64	20,74	20,74	20,81	20,79	20,72	20,75	20,71	20,71	20,73	20,70	20,70	20,69	20,70	20,64	20,63	20,64	20,67	20,71	20,70	20,70	20,68	20,56	20,59	20,67	20,66	20,65	20,59	20,59	20,64	20,63	20,54	20,62	20,63	20,66	20,60	20,61	20,65	20,58	20,61	20,60	20,57	20,62	20,64	20,68	20,69	20,62	20,62	20,65	20,55	20,55	20,59	20,54	20,57	20,61	20,56	20,64	20,62	20,55	20,58	20,59	20,59	20,63	20,62	20,60	20,61	20,60	20,65	20,65	20,56	20,58	20,57	20,52	20,54	20,60	20,58	20,52	20,58	20,66	20,62	20,61	20,66	20,57	20,56	20,48	20,45	20,54	20,54	20,48	20,48	20,52	20,46	20,53	20,57	20,57	20,53	20,55	20,52	20,49	20,45	20,46	20,55	20,56	20,50	20,44	20,47	20,51	20,49	20,54	20,60	20,48	20,52	20,58	20,61	20,55	20,55	20,48	20,37	20,46	20,51	20,53	20,37	20,41	20,55	20,56	20,56	20,48	20,52	20,53	20,49	20,48	20,42	20,39	20,51	20,54	20,46	20,45	20,42	20,46	20,50	20,54	20,50	20,53	20,50	20,43	20,48	20,46	20,44	20,45	20,45	20,50	20,46	20,52	20,57	20,51	20,44	20,37	20,42	20,51	20,49	20,49	20,44	20,45	20,49	20,50	20,51	20,48	20,49	20,54	20,50	20,56	20,49	20,44	20,45	20,43	20,49	20,40	20,39	20,41	20,43	20,46	20,39	20,48	20,51	20,38	20,44	20,52	20,47	20,41	20,43	20,45	20,43	20,41	20,41	20,45	20,46	20,44	20,44	20,45	20,54	20,47	20,39	20,45	20,53	20,46	20,40	20,39	20,37	20,44	20,49	20,54	20,53	20,46	20,40	20,46	20,53	20,55	20,51	20,37	20,40	20,49	20,37	20,40	20,46	20,41	20,38	20,52	20,54	20,43	20,38	20,44	20,39	20,45	20,43	20,46	20,38	20,35	20,31	20,39	20,42	20,43	20,37	20,38	20,52	20,54	20,47	20,52	20,40	20,31	20,39	20,42	20,44	20,45	20,33	20,35	20,38	20,37	20,55	20,50	20,44	
20,40	20,40	20,60	20,35	20,36	20,35	20,42	20,47	20,47	20,37	20,30	20,34	20,41	20,38	20,44	20,46	20,41	20,41	20,41	20,46	20,38	20,28	20,35	20,45	20,52	20,48	20,43	20,40	20,36	20,31	20,32	20,42	20,41	20,38	20,39	20,46	20,42	20,31	20,36	20,38	20,36	20,42	20,38	20,41	20,50	20,47	20,36	20,37	20,34	20,37	20,45	20,43	20,38	20,51	20,51	20,48	20,41	20,39	20,45	20,45	20,46	20,50	20,45	20,41	20,35	20,46	20,43	20,43	20,45	20,43	20,40	20,54	20,58	20,51	20,45	20,37	20,46	20,52	20,55	20,45	20,47	20,43	20,39	20,41	20,51	20,41	20,43	20,48	20,40	20,41	20,47	20,45	20,53	20,46	20,45	20,40	20,51	20,41	20,47	20,49	20,53	20,44	20,42	20,42	20,46	20,44	20,44	20,41	20,44	20,44	20,35	20,41	20,52	20,48	20,52	20,51	20,45	20,40	20,45	20,44	20,42	20,43	20,50	20,57	20,53	20,49	20,44	20,48	20,54	20,48	20,49	20,48	20,45	20,49	20,48	20,52	20,49	20,54	20,49	20,43	20,47	20,44	20,43	20,50	20,44	20,54	20,61	20,56	20,43	20,43	20,47	20,46	20,44	20,46	20,49	20,42	20,48	20,53	20,53	20,47	20,50	20,48	20,41	20,55	20,61	20,54	20,52	20,48	20,50	20,46	20,47	20,54	20,52	20,53	20,51	20,55	20,50	20,53	20,52	20,54	20,50	20,48	20,52	20,50	20,54	20,55	20,54	20,62	20,49	20,55	20,56	20,59	20,61	20,55	20,51	20,55	20,62	20,59	20,49	20,56	20,56	20,54	20,60	20,62	20,54	20,62	20,63	20,63	20,63	20,64	20,71	20,64	20,62	20,55	20,63	20,62	20,56	20,56	20,51	20,63	20,67	20,60	20,56	20,53	20,52	20,61	20,63	20,72	20,73	20,74	20,64	20,54	20,54	20,59	20,72	20,66	20,69	20,71	20,65	20,60	20,65	20,74	20,69	20,67	20,74	20,70	20,70	20,65	20,74	20,70	20,76	20,65	20,64	20,61	20,57	20,72	20,75	20,76	20,73	20,73	20,74	20,64	20,63	20,67	20,70	20,68	20,72	20,75	20,68	20,62	20,71	20,70	20,72	20,76	20,74	20,78	20,64	20,70	20,79	20,74	20,69	20,81	20,76	20,76	20,76	20,76	20,72	20,78	20,80	20,71	20,71	20,71	20,72	20,81	20,86	20,80	20,79	20,77	20,77	20,75	20,71	20,72	20,66	20,72	20,73	20,68	20,67	20,77	20,79	20,76	20,68	20,71	20,76	20,77	20,75	20,72	20,74	20,73	20,77	20,69	20,71	20,69	20,70	20,72	20,71	20,66	20,71	20,71	20,70	20,72	20,72	20,75	20,80	20,81	20,73	20,77	20,81	20,87	20,81	20,71	20,66	20,65	20,69	20,79	20,73	20,69	20,73	20,65	20,66	20,76	20,77	20,73	20,80	20,60	20,62	20,73	20,69	20,68	20,75	20,74	20,69	20,79	20,81	20,76	20,71	20,63	20,69	20,63	20,66	20,76	20,67	20,70	20,65	20,65	20,68	20,71	20,72	20,69	20,71	20,75	20,72	20,82	20,77	20,73	20,77	20,68	20,68	20,62	20,70	20,76	20,76	20,71	20,65	20,71	20,72	20,66	20,73	20,68	20,65	20,70	20,66	20,65	20,65	20,68	20,69	20,69	20,62	20,57	20,61	20,65	20,69	20,57	20,64	20,64	20,62	20,64	20,66	20,67	20,62	20,62	20,62	20,58	20,54	20,51	20,60	20,67	20,58	20,57	20,58	20,52	20,59	20,60	20,53	20,53	20,53	20,61	20,58	20,55	20,57	20,60	20,71	20,71	20,64	20,62	20,64	20,59	20,54	20,62	20,64	20,60	20,58	20,55	20,59	20,59	20,55	20,54	20,52	20,47	20,55	20,61	20,58	20,58	20,59	20,60	20,52	20,43	20,49	20,52	20,47	20,47	20,50	20,49	20,53	20,57	20,57	20,51	20,53	20,48	20,46	20,47	20,47	20,53	20,57	20,40	20,45	20,57	20,63	20,56	20,45	20,55	20,46	20,42	20,44	20,51	20,49	20,51	20,46	20,48	20,54	20,52	20,47	20,43	20,36	20,53	20,52	20,53	20,54	20,47	20,52	20,52	20,49	20,42	20,39	20,44	20,46	20,48	20,46	20,45	20,44	20,43	20,49	20,50	20,50	20,51	20,53	20,48	20,39	20,41	20,44	20,42	20,46	20,41	20,49	20,60	20,52	20,42	20,41	20,44	20,48	20,44	20,56	20,57	20,53	20,47	20,49	20,49	20,48	20,49	20,50	20,51	20,51	20,48	20,44	20,34	20,37	20,51	20,54	20,42	20,41	20,41	20,44	20,42	20,48	20,43	20,37	20,42	20,52	20,48	20,39	20,39	20,42	20,45	20,41	20,41	20,50	20,56	20,45	20,43	20,50	20,54	20,49	20,40	20,41	20,56	20,48	20,36	20,40	20,38	20,40	20,44	20,51	20,47	20,41	20,36	20,51	20,49	20,45	20,38	20,37	20,45	20,43	20,38	20,38	20,47	20,46	20,41	20,44	20,43	20,42	20,44	20,46	20,45	20,51	20,46	20,43	20,36	20,34	20,34	20,43	20,43	20,42	20,41	20,46	20,38	20,47	20,43	20,47	20,43	20,37	20,43	20,37	20,37	20,41	20,31	20,32	20,41	20,40	20,43	20,39	20,38	
20,42	20,43	20,46	20,37	20,45	20,41	20,40	20,45	20,48	20,41	20,35	20,41	20,43	20,45	20,39	20,46	20,53	20,41	20,46	20,52	20,42	20,35	20,42	20,41	20,43	20,41	20,45	20,43	20,41	20,43	20,39	20,38	20,29	20,33	20,43	20,46	20,47	20,47	20,42	20,45	20,49	20,45	20,41	20,39	20,40	20,43	20,42	20,39	20,42	20,47	20,40	20,40	20,32	20,44	20,44	20,47	20,40	20,39	20,40	20,40	20,45	20,50	20,49	20,42	20,34	20,41	20,49	20,36	20,47	20,49	20,40	20,53	20,53	20,48	20,40	20,41	20,41	20,48	20,49	20,38	20,53	20,57	20,39	20,39	20,51	20,37	20,44	20,59	20,51	20,45	20,55	20,51	20,53	20,51	20,47	20,47	20,44	20,39	20,44	20,56	20,56	20,48	20,38	20,41	20,43	20,39	20,40	20,47	20,56	20,54	20,43	20,44	20,45	20,49	20,49	20,48	20,42	20,44	20,51	20,43	20,40	20,44	20,50	20,58	20,52	20,54	20,44	20,47	20,52	20,44	20,43	20,46	20,47	20,52	20,49	20,54	20,44	20,51	20,55	20,55	20,50	20,51	20,45	20,43	20,48	20,46	20,58	20,54	20,46	20,44	20,42	20,48	20,51	20,45	20,42	20,51	20,53	20,55	20,57	20,49	20,48	20,53	20,51	20,51	20,56	20,54	20,51	20,51	20,52	20,55	20,53	20,55	20,54	20,54	20,53	20,51	20,51	20,52	20,52	20,46	20,47	20,52	20,51	20,52	20,58	20,59	20,54	20,55	20,53	20,55	20,56	20,57	20,64	20,63	20,56	20,59	20,62	20,57	20,54	20,54	20,57	20,51	20,55	20,64	20,66	20,64	20,57	20,55	20,67	20,63	20,65	20,67	20,61	20,56	20,64	20,61	20,55	20,59	20,60	20,74	20,72	20,61	20,61	20,64	20,60	20,64	20,64	20,72	20,72	20,72	20,65	20,60	20,59	20,64	20,71	20,68	20,67	20,70	20,65	20,69	20,67	20,77	20,79	20,61	20,71	20,77	20,75	20,67	20,73	20,74	20,69	20,70	20,66	20,64	20,68	20,79	20,79	20,73	20,66	20,71	20,73	20,78	20,71	20,68	20,75	20,72	20,68	20,73	20,70	20,69	20,71	20,69	20,68	20,73	20,65	20,76	20,77	20,75	20,78	20,80	20,80	20,78	20,74	20,76	20,76	20,76	20,78	20,74	20,82	20,76	20,68	20,71	20,65	20,74	20,80	20,79	20,72	20,75	20,79	20,79	20,74	20,74	20,75	20,71	20,71	20,73	20,74	20,82	20,70	20,68	20,69	20,69	20,77	20,79	20,77	20,78	20,84	20,76	20,74	20,76	20,76	20,76	20,70	20,73	20,74	20,70	20,75	20,81	20,78	20,73	20,81	20,81	20,83	20,77	20,81	20,80	20,74	20,80	20,80	20,71	20,73	20,78	20,82	20,77	20,75	20,73	20,69	20,70	20,70	20,77	20,82	20,77	20,81	20,68	20,68	20,75	20,72	20,76	20,79	20,77	20,71	20,78	20,78	20,73	20,70	20,68	20,73	20,70	20,71	20,71	20,66	20,63	20,66	20,75	20,76	20,78	20,72	20,74	20,76	20,72	20,75	20,76	20,77	20,68	20,67	20,71	20,66	20,61	20,70	20,79	20,71	20,67	20,64	20,73	20,83	20,76	20,76	20,70	20,63	20,65	20,64	20,62	20,66	20,70	20,66	20,62	20,63	20,56	20,65	20,67	20,63	20,60	20,67	20,71	20,64	20,65	20,71	20,65	20,63	20,63	20,55	20,55	20,62	20,56	20,45	20,62	20,60	20,46	20,51	20,54	20,60	20,62	20,54	20,55	20,54	20,61	20,60	20,58	20,55	20,55	20,65	20,67	20,62	20,62	20,58	20,53	20,53	20,58	20,58	20,61	20,59	20,59	20,55	20,65	20,59	20,54	20,46	20,55	20,69	20,61	20,60	20,55	20,62	20,62	20,53	20,52	20,59	20,59	20,57	20,52	20,51	20,46	20,49	20,56	20,57	20,52	20,51	20,50	20,54	20,51	20,54	20,58	20,60	20,52	20,39	20,55	20,58	20,54	20,50	20,51	20,53	20,40	20,45	20,49	20,55	20,54	20,53	20,48	20,52	20,56	20,53	20,47	20,41	20,52	20,55	20,59	20,62	20,47	20,47	20,45	20,46	20,48	20,45	20,46	20,54	20,52	20,53	20,47	20,51	20,53	20,46	20,53	20,45	20,43	20,55	20,59	20,49	20,42	20,48	20,42	20,41	20,41	20,44	20,53	20,54	20,42	20,49	20,48	20,50	20,46	20,51	20,52	20,57	20,56	20,44	20,48	20,53	20,47	20,49	20,56	20,49	20,45	20,39	20,41	20,37	20,54	20,56	20,50	20,46	20,47	20,52	20,46	20,46	20,47	20,36	20,39	20,46	20,51	20,47	20,38	20,40	20,47	20,49	20,47	20,56	20,52	20,47	20,49	20,49	20,49	20,43	20,36	20,44	20,56	20,50	20,39	20,39	20,39	20,34	20,44	20,41	20,43	20,42	20,39	20,43	20,48	20,39	20,37	20,28	20,46	20,56	20,50	20,40	20,40	20,48	20,45	20,41	20,37	20,38	20,31	20,42	20,43	20,46	20,44	20,43	20,33	20,33	20,37	20,36	20,36	20,37	20,40	20,38	20,36	20,43	20,45	20,41	20,45	20,35	20,38	20,37	20,32	20,44	20,40	20,33	20,35	20,43	20,34	20,42	20,40	
20,39	20,42	20,42	20,46	20,40	20,39	20,42	20,38	20,41	20,47	20,33	20,47	20,53	20,50	20,39	20,41	20,46	20,40	20,47	20,51	20,49	20,47	20,52	20,45	20,32	20,31	20,40	20,45	20,50	20,45	20,41	20,43	20,44	20,39	20,41	20,40	20,44	20,53	20,43	20,45	20,48	20,49	20,43	20,36	20,43	20,36	20,39	20,41	20,38	20,41	20,37	20,36	20,37	20,46	20,41	20,46	20,47	20,47	20,46	20,35	20,46	20,56	20,45	20,49	20,41	20,44	20,47	20,42	20,38	20,48	20,41	20,45	20,45	20,49	20,46	20,43	20,46	20,46	20,48	20,48	20,55	20,52	20,51	20,44	20,54	20,48	20,48	20,62	20,64	20,51	20,53	20,47	20,45	20,48	20,51	20,48	20,39	20,33	20,44	20,45	20,52	20,50	20,48	20,46	20,48	20,42	20,44	20,39	20,55	20,51	20,48	20,48	20,47	20,46	20,43	20,46	20,53	20,46	20,49	20,45	20,41	20,53	20,62	20,57	20,54	20,50	20,53	20,49	20,49	20,42	20,42	20,42	20,49	20,54	20,52	20,50	20,48	20,47	20,53	20,57	20,56	20,58	20,55	20,49	20,44	20,50	20,49	20,49	20,43	20,49	20,47	20,45	20,52	20,49	20,45	20,58	20,66	20,57	20,65	20,59	20,47	20,51	20,57	20,51	20,51	20,46	20,46	20,58	20,57	20,58	20,52	20,45	20,61	20,58	20,55	20,61	20,58	20,54	20,54	20,47	20,49	20,55	20,53	20,49	20,57	20,58	20,51	20,56	20,52	20,56	20,56	20,54	20,66	20,67	20,52	20,55	20,61	20,58	20,52	20,57	20,57	20,51	20,48	20,59	20,56	20,55	20,57	20,52	20,61	20,58	20,56	20,66	20,65	20,68	20,63	20,62	20,57	20,56	20,61	20,76	20,74	20,63	20,61	20,66	20,74	20,71	20,61	20,66	20,66	20,72	20,70	20,69	20,65	20,67	20,72	20,66	20,59	20,61	20,67	20,66	20,70	20,72	20,75	20,76	20,67	20,72	20,66	20,70	20,66	20,72	20,67	20,63	20,77	20,73	20,74	20,83	20,78	20,75	20,67	20,68	20,73	20,74	20,72	20,62	20,61	20,69	20,76	20,71	20,67	20,66	20,76	20,66	20,64	20,76	20,75	20,78	20,83	20,78	20,70	20,70	20,71	20,79	20,74	20,76	20,73	20,69	20,79	20,83	20,77	20,77	20,71	20,78	20,68	20,67	20,78	20,81	20,75	20,73	20,81	20,80	20,76	20,84	20,82	20,74	20,66	20,81	20,77	20,77	20,74	20,77	20,76	20,74	20,79	20,83	20,78	20,83	20,89	20,83	20,77	20,79	20,84	20,83	20,81	20,81	20,71	20,72	20,76	20,76	20,75	20,75	20,82	20,82	20,73	20,76	20,78	20,93	20,77	20,76	20,77	20,78	20,78	20,77	20,79	20,79	20,73	20,72	20,72	20,71	20,73	20,75	20,72	20,74	20,76	20,72	20,75	20,79	20,77	20,81	20,83	20,83	20,82	20,79	20,73	20,68	20,68	20,70	20,81	20,71	20,72	20,75	20,72	20,73	20,71	20,79	20,79	20,77	20,68	20,67	20,73	20,71	20,73	20,74	20,77	20,72	20,67	20,74	20,69	20,59	20,71	20,81	20,66	20,66	20,68	20,68	20,80	20,82	20,81	20,74	20,66	20,61	20,63	20,60	20,68	20,69	20,65	20,62	20,64	20,71	20,70	20,67	20,62	20,59	20,70	20,72	20,61	20,61	20,75	20,71	20,63	20,67	20,64	20,58	20,59	20,58	20,54	20,55	20,63	20,52	20,51	20,63	20,66	20,63	20,52	20,60	20,62	20,62	20,63	20,67	20,67	20,57	20,63	20,64	20,60	20,65	20,55	20,54	20,61	20,64	20,61	20,60	20,67	20,62	20,54	20,58	20,60	20,49	20,46	20,54	20,64	20,65	20,52	20,56	20,56	20,60	20,57	20,56	20,62	20,55	20,50	20,54	20,49	20,48	20,58	20,52	20,54	20,52	20,54	20,52	20,57	20,55	20,52	20,56	20,60	20,57	20,45	20,45	20,59	20,40	20,45	20,54	20,51	20,45	20,48	20,52	20,59	20,59	20,44	20,46	20,62	20,43	20,50	20,46	20,39	20,44	20,55	20,54	20,52	20,48	20,48	20,48	20,45	20,45	20,43	20,38	20,55	20,57	20,50	20,45	20,47	20,50	20,54	20,55	20,52	20,47	20,52	20,56	20,51	20,50	20,47	20,46	20,49	20,43	20,48	20,46	20,46	20,45	20,43	20,44	20,50	20,54	20,48	20,50	20,48	20,51	20,51	20,44	20,48	20,44	20,51	20,54	20,52	20,48	20,46	20,50	20,47	20,44	20,53	20,44	20,55	20,54	20,52	20,47	20,43	20,40	20,38	20,36	20,43	20,54	20,44	20,47	20,45	20,45	20,51	20,53	20,49	20,57	20,50	20,48	20,54	20,46	20,47	20,43	20,41	20,46	20,48	20,44	20,41	20,38	20,37	20,37	20,36	20,44	20,44	20,38	20,36	20,45	20,34	20,36	20,37	20,49	20,58	20,47	20,48	20,38	20,35	20,48	20,43	20,44	20,44	20,36	20,37	20,41	20,41	20,45	20,40	20,35	20,30	20,33	20,31	20,36	20,43	20,38	20,44	20,39	20,46	20,46	20,45	20,42	20,41	20,37	20,42	20,44	20,37	20,34	20,37	20,31	20,36	20,39	20,34	20,40	
20,43	20,46	20,46	20,36	20,46	20,32	20,38	20,48	20,45	20,46	20,40	20,34	20,38	20,51	20,46	20,47	20,40	20,39	20,46	20,50	20,50	20,46	20,45	20,48	20,45	20,35	20,38	20,41	20,47	20,41	20,45	20,41	20,47	20,40	20,44	20,45	20,44	20,50	20,41	20,39	20,44	20,46	20,41	20,44	20,51	20,39	20,35	20,38	20,44	20,40	20,37	20,37	20,39	20,47	20,45	20,56	20,48	20,44	20,45	20,38	20,36	20,51	20,42	20,42	20,45	20,46	20,55	20,56	20,51	20,44	20,49	20,48	20,43	20,42	20,43	20,46	20,49	20,42	20,52	20,52	20,49	20,51	20,45	20,47	20,43	20,47	20,49	20,50	20,62	20,52	20,43	20,48	20,52	20,48	20,48	20,49	20,52	20,46	20,41	20,39	20,44	20,40	20,48	20,53	20,48	20,50	20,50	20,43	20,46	20,46	20,45	20,53	20,49	20,38	20,41	20,52	20,48	20,47	20,48	20,40	20,40	20,50	20,55	20,57	20,50	20,52	20,54	20,43	20,45	20,48	20,49	20,47	20,37	20,48	20,46	20,50	20,38	20,43	20,49	20,49	20,49	20,57	20,60	20,51	20,50	20,54	20,54	20,48	20,51	20,46	20,47	20,56	20,55	20,48	20,51	20,49	20,63	20,57	20,60	20,52	20,50	20,42	20,47	20,55	20,52	20,44	20,46	20,53	20,58	20,60	20,55	20,50	20,59	20,57	20,62	20,63	20,48	20,57	20,59	20,53	20,54	20,56	20,57	20,54	20,55	20,55	20,56	20,62	20,58	20,58	20,50	20,51	20,58	20,60	20,61	20,57	20,58	20,52	20,50	20,56	20,51	20,52	20,58	20,55	20,51	20,53	20,48	20,58	20,61	20,53	20,55	20,64	20,69	20,73	20,69	20,61	20,67	20,61	20,58	20,63	20,71	20,64	20,59	20,62	20,67	20,69	20,64	20,70	20,69	20,73	20,75	20,69	20,66	20,65	20,74	20,72	20,65	20,59	20,71	20,66	20,69	20,72	20,67	20,71	20,68	20,68	20,70	20,64	20,66	20,65	20,77	20,78	20,74	20,74	20,67	20,70	20,78	20,74	20,76	20,69	20,66	20,76	20,73	20,70	20,63	20,69	20,77	20,77	20,73	20,70	20,69	20,64	20,63	20,76	20,73	20,81	20,79	20,79	20,77	20,76	20,71	20,79	20,83	20,75	20,74	20,72	20,77	20,77	20,78	20,79	20,77	20,78	20,78	20,74	20,79	20,87	20,78	20,76	20,78	20,74	20,72	20,79	20,86	20,79	20,73	20,76	20,77	20,69	20,79	20,84	20,86	20,79	20,78	20,81	20,81	20,87	20,88	20,80	20,77	20,77	20,84	20,83	20,80	20,78	20,77	20,75	20,78	20,74	20,72	20,77	20,76	20,78	20,81	20,74	20,87	20,88	20,81	20,71	20,78	20,83	20,81	20,71	20,74	20,80	20,75	20,79	20,77	20,72	20,74	20,76	20,76	20,75	20,79	20,68	20,76	20,79	20,78	20,82	20,81	20,80	20,79	20,81	20,78	20,75	20,78	20,74	20,80	20,77	20,81	20,76	20,71	20,78	20,79	20,73	20,72	20,74	20,69	20,72	20,73	20,76	20,73	20,78	20,80	20,76	20,73	20,82	20,75	20,63	20,66	20,76	20,71	20,68	20,70	20,72	20,73	20,72	20,73	20,72	20,67	20,60	20,71	20,63	20,69	20,67	20,70	20,70	20,63	20,66	20,74	20,72	20,66	20,67	20,66	20,70	20,63	20,62	20,68	20,73	20,64	20,60	20,64	20,67	20,57	20,57	20,55	20,64	20,62	20,57	20,55	20,61	20,66	20,64	20,54	20,53	20,66	20,67	20,66	20,66	20,60	20,54	20,63	20,65	20,63	20,62	20,49	20,55	20,63	20,68	20,63	20,57	20,66	20,66	20,55	20,57	20,56	20,52	20,42	20,52	20,59	20,57	20,62	20,58	20,57	20,51	20,47	20,55	20,58	20,59	20,57	20,57	20,60	20,50	20,57	20,51	20,51	20,53	20,54	20,57	20,54	20,52	20,55	20,54	20,50	20,55	20,49	20,47	20,59	20,51	20,44	20,49	20,47	20,48	20,54	20,57	20,57	20,57	20,47	20,46	20,45	20,46	20,48	20,47	20,50	20,53	20,61	20,58	20,45	20,42	20,51	20,54	20,44	20,39	20,42	20,43	20,49	20,49	20,45	20,41	20,48	20,47	20,46	20,53	20,52	20,46	20,50	20,54	20,48	20,51	20,45	20,50	20,55	20,47	20,48	20,47	20,45	20,54	20,43	20,43	20,53	20,55	20,54	20,49	20,48	20,50	20,53	20,44	20,52	20,44	20,48	20,48	20,49	20,43	20,44	20,49	20,52	20,45	20,47	20,45	20,50	20,55	20,49	20,45	20,48	20,38	20,43	20,42	20,47	20,53	20,44	20,43	20,41	20,45	20,46	20,47	20,43	20,53	20,50	20,52	20,56	20,53	20,45	20,47	20,44	20,47	20,46	20,46	20,40	20,38	20,34	20,42	20,41	20,42	20,41	20,36	20,38	20,40	20,34	20,40	20,43	20,48	20,50	20,47	20,48	20,46	20,38	20,44	20,51	20,55	20,49	20,32	20,32	20,36	20,40	20,41	20,39	20,37	20,30	20,33	20,33	20,38	20,40	20,37	20,44	20,48	20,45	20,32	20,45	20,48	20,40	20,42	20,45	20,47	20,38	20,18	20,33	20,30	20,38	20,42	20,40	20,41	
20,42	20,49	20,45	20,41	20,42	20,37	20,38	20,50	20,48	20,46	20,37	20,30	20,31	20,44	20,46	20,41	20,45	20,36	20,44	20,41	20,42	20,40	20,45	20,50	20,58	20,46	20,40	20,51	20,55	20,49	20,48	20,45	20,37	20,38	20,43	20,43	20,47	20,46	20,35	20,39	20,45	20,44	20,44	20,45	20,45	20,39	20,33	20,40	20,48	20,44	20,41	20,36	20,37	20,44	20,50	20,58	20,48	20,46	20,53	20,52	20,42	20,44	20,42	20,41	20,37	20,43	20,47	20,54	20,53	20,48	20,45	20,59	20,51	20,40	20,41	20,43	20,53	20,49	20,45	20,45	20,47	20,49	20,39	20,32	20,43	20,47	20,43	20,41	20,56	20,55	20,49	20,44	20,58	20,54	20,47	20,44	20,49	20,52	20,49	20,41	20,45	20,43	20,54	20,55	20,42	20,47	20,48	20,50	20,51	20,50	20,48	20,51	20,51	20,41	20,38	20,55	20,48	20,46	20,51	20,47	20,50	20,47	20,47	20,49	20,46	20,43	20,48	20,54	20,49	20,49	20,53	20,43	20,35	20,42	20,44	20,53	20,51	20,43	20,48	20,50	20,50	20,44	20,52	20,54	20,49	20,56	20,59	20,54	20,51	20,46	20,47	20,54	20,58	20,55	20,56	20,60	20,54	20,52	20,60	20,54	20,45	20,40	20,43	20,50	20,56	20,48	20,55	20,54	20,45	20,50	20,51	20,61	20,60	20,51	20,56	20,57	20,51	20,47	20,55	20,58	20,58	20,52	20,61	20,57	20,55	20,51	20,55	20,58	20,58	20,59	20,55	20,54	20,54	20,55	20,60	20,58	20,60	20,55	20,51	20,51	20,56	20,56	20,54	20,60	20,53	20,54	20,56	20,63	20,65	20,53	20,55	20,59	20,67	20,62	20,61	20,67	20,72	20,66	20,63	20,60	20,64	20,59	20,52	20,62	20,63	20,59	20,68	20,77	20,74	20,73	20,77	20,74	20,69	20,64	20,75	20,75	20,61	20,68	20,68	20,65	20,67	20,70	20,72	20,77	20,71	20,71	20,76	20,71	20,73	20,75	20,73	20,80	20,75	20,77	20,72	20,69	20,69	20,69	20,70	20,69	20,68	20,69	20,77	20,74	20,74	20,75	20,79	20,78	20,82	20,80	20,80	20,66	20,74	20,80	20,73	20,79	20,80	20,79	20,74	20,82	20,76	20,74	20,73	20,72	20,74	20,77	20,77	20,70	20,77	20,78	20,72	20,79	20,77	20,82	20,79	20,83	20,79	20,71	20,76	20,79	20,73	20,74	20,84	20,80	20,79	20,76	20,72	20,74	20,78	20,82	20,90	20,88	20,80	20,76	20,84	20,85	20,83	20,83	20,82	20,76	20,80	20,79	20,80	20,78	20,73	20,78	20,74	20,71	20,65	20,74	20,76	20,72	20,84	20,80	20,84	20,88	20,76	20,72	20,74	20,80	20,78	20,78	20,78	20,82	20,75	20,79	20,82	20,81	20,74	20,73	20,73	20,76	20,82	20,73	20,74	20,76	20,71	20,70	20,80	20,76	20,80	20,78	20,77	20,78	20,79	20,79	20,84	20,76	20,80	20,76	20,70	20,76	20,78	20,68	20,70	20,73	20,76	20,71	20,79	20,79	20,79	20,72	20,75	20,75	20,77	20,83	20,80	20,72	20,72	20,78	20,72	20,79	20,71	20,72	20,77	20,74	20,73	20,70	20,66	20,65	20,77	20,65	20,65	20,66	20,70	20,68	20,63	20,66	20,70	20,70	20,67	20,60	20,61	20,62	20,67	20,71	20,67	20,70	20,66	20,61	20,65	20,63	20,59	20,55	20,60	20,67	20,66	20,66	20,62	20,58	20,67	20,69	20,58	20,57	20,62	20,62	20,60	20,54	20,55	20,58	20,61	20,60	20,59	20,59	20,52	20,52	20,60	20,62	20,62	20,59	20,62	20,60	20,56	20,58	20,61	20,53	20,50	20,58	20,62	20,55	20,53	20,56	20,51	20,57	20,54	20,51	20,50	20,53	20,56	20,56	20,56	20,54	20,51	20,51	20,55	20,60	20,52	20,51	20,53	20,51	20,56	20,53	20,53	20,50	20,48	20,45	20,51	20,45	20,48	20,51	20,45	20,48	20,50	20,55	20,51	20,51	20,48	20,42	20,49	20,54	20,55	20,50	20,53	20,54	20,59	20,67	20,50	20,45	20,56	20,60	20,53	20,46	20,46	20,46	20,51	20,49	20,48	20,42	20,46	20,52	20,53	20,51	20,48	20,50	20,49	20,52	20,55	20,41	20,45	20,51	20,62	20,49	20,53	20,49	20,45	20,53	20,48	20,44	20,50	20,53	20,49	20,50	20,44	20,51	20,53	20,35	20,49	20,48	20,45	20,45	20,40	20,41	20,47	20,47	20,54	20,50	20,37	20,45	20,49	20,47	20,49	20,45	20,45	20,45	20,50	20,51	20,46	20,44	20,42	20,41	20,41	20,44	20,47	20,45	20,46	20,50	20,46	20,53	20,53	20,51	20,46	20,56	20,55	20,52	20,47	20,47	20,45	20,43	20,37	20,42	20,38	20,43	20,41	20,37	20,37	20,42	20,37	20,39	20,50	20,49	20,54	20,43	20,39	20,47	20,44	20,43	20,49	20,51	20,46	20,38	20,35	20,32	20,47	20,46	20,43	20,37	20,38	20,34	20,36	20,26	20,30	20,36	20,39	20,40	20,49	20,31	20,38	20,56	20,49	20,41	20,39	20,40	20,35	20,31	20,38	20,33	20,42	20,50	20,47	20,43	
20,49	20,49	20,49	20,37	20,41	20,39	20,34	20,46	20,48	20,44	20,35	20,34	20,37	20,47	20,45	20,35	20,39	20,40	20,43	20,50	20,42	20,40	20,44	20,49	20,46	20,47	20,41	20,46	20,60	20,52	20,39	20,42	20,40	20,34	20,43	20,38	20,35	20,40	20,32	20,38	20,34	20,35	20,36	20,41	20,47	20,42	20,41	20,40	20,44	20,43	20,39	20,42	20,31	20,42	20,47	20,44	20,38	20,50	20,63	20,56	20,46	20,48	20,41	20,49	20,44	20,45	20,52	20,45	20,50	20,49	20,42	20,56	20,57	20,44	20,37	20,47	20,49	20,50	20,48	20,46	20,41	20,47	20,42	20,38	20,48	20,50	20,48	20,43	20,45	20,49	20,44	20,53	20,58	20,51	20,43	20,43	20,47	20,44	20,48	20,47	20,52	20,46	20,47	20,51	20,47	20,42	20,45	20,48	20,54	20,47	20,46	20,49	20,43	20,39	20,46	20,46	20,45	20,52	20,48	20,52	20,51	20,55	20,46	20,49	20,48	20,49	20,49	20,50	20,52	20,46	20,54	20,45	20,45	20,56	20,48	20,48	20,51	20,53	20,43	20,46	20,45	20,48	20,52	20,53	20,54	20,53	20,58	20,51	20,51	20,49	20,43	20,50	20,54	20,51	20,54	20,62	20,51	20,50	20,53	20,51	20,42	20,41	20,49	20,54	20,54	20,50	20,54	20,54	20,50	20,51	20,49	20,54	20,51	20,47	20,47	20,51	20,54	20,49	20,49	20,49	20,48	20,50	20,63	20,67	20,52	20,56	20,57	20,56	20,53	20,52	20,62	20,57	20,65	20,61	20,46	20,55	20,64	20,59	20,51	20,56	20,57	20,57	20,57	20,57	20,54	20,52	20,62	20,62	20,65	20,63	20,62	20,57	20,63	20,69	20,60	20,65	20,69	20,55	20,61	20,61	20,61	20,58	20,61	20,63	20,61	20,63	20,67	20,74	20,75	20,63	20,72	20,68	20,63	20,70	20,73	20,68	20,71	20,72	20,70	20,65	20,72	20,75	20,73	20,75	20,76	20,74	20,72	20,72	20,76	20,77	20,73	20,67	20,72	20,78	20,78	20,71	20,74	20,74	20,71	20,71	20,67	20,70	20,72	20,73	20,70	20,71	20,78	20,78	20,74	20,79	20,82	20,76	20,74	20,78	20,78	20,82	20,82	20,83	20,79	20,77	20,74	20,70	20,73	20,67	20,70	20,74	20,76	20,75	20,80	20,81	20,72	20,77	20,75	20,76	20,81	20,79	20,84	20,72	20,70	20,75	20,79	20,76	20,81	20,76	20,73	20,76	20,75	20,75	20,79	20,74	20,87	20,90	20,83	20,80	20,84	20,78	20,79	20,85	20,95	20,77	20,79	20,78	20,78	20,79	20,77	20,79	20,74	20,74	20,77	20,71	20,74	20,78	20,78	20,77	20,81	20,81	20,82	20,77	20,80	20,78	20,75	20,79	20,77	20,78	20,77	20,77	20,77	20,75	20,71	20,79	20,81	20,79	20,85	20,75	20,65	20,69	20,71	20,76	20,79	20,78	20,85	20,82	20,78	20,70	20,74	20,78	20,80	20,74	20,71	20,65	20,70	20,76	20,75	20,70	20,74	20,77	20,76	20,75	20,73	20,76	20,78	20,71	20,69	20,80	20,77	20,72	20,70	20,68	20,73	20,78	20,78	20,74	20,73	20,74	20,75	20,77	20,75	20,73	20,71	20,65	20,71	20,67	20,57	20,65	20,74	20,76	20,66	20,66	20,74	20,71	20,64	20,65	20,67	20,66	20,75	20,67	20,65	20,70	20,70	20,65	20,62	20,64	20,59	20,62	20,68	20,62	20,57	20,55	20,62	20,59	20,62	20,65	20,68	20,63	20,65	20,59	20,55	20,60	20,60	20,56	20,64	20,62	20,62	20,60	20,57	20,52	20,56	20,60	20,58	20,65	20,62	20,57	20,60	20,61	20,57	20,47	20,53	20,53	20,59	20,57	20,55	20,53	20,49	20,51	20,56	20,58	20,59	20,57	20,55	20,49	20,52	20,52	20,50	20,49	20,59	20,61	20,53	20,48	20,52	20,57	20,48	20,49	20,54	20,55	20,48	20,50	20,47	20,42	20,40	20,43	20,35	20,46	20,48	20,49	20,53	20,51	20,47	20,39	20,43	20,53	20,60	20,56	20,48	20,53	20,57	20,62	20,47	20,40	20,47	20,56	20,58	20,53	20,42	20,49	20,47	20,48	20,51	20,41	20,47	20,51	20,45	20,46	20,50	20,47	20,49	20,54	20,52	20,53	20,46	20,45	20,46	20,46	20,49	20,50	20,45	20,46	20,40	20,45	20,44	20,43	20,46	20,47	20,49	20,50	20,52	20,46	20,48	20,47	20,43	20,44	20,42	20,39	20,44	20,45	20,46	20,52	20,46	20,49	20,48	20,43	20,46	20,38	20,41	20,50	20,48	20,51	20,44	20,42	20,42	20,50	20,49	20,46	20,49	20,51	20,45	20,49	20,44	20,46	20,55	20,45	20,40	20,51	20,56	20,52	20,54	20,54	20,44	20,40	20,43	20,46	20,47	20,44	20,45	20,49	20,48	20,49	20,49	20,38	20,43	20,53	20,51	20,41	20,39	20,45	20,37	20,39	20,48	20,50	20,41	20,42	20,45	20,41	20,44	20,46	20,48	20,43	20,36	20,41	20,35	20,30	20,36	20,45	20,37	20,42	20,45	20,30	20,43	20,42	20,39	20,44	20,38	20,41	20,38	20,30	20,40	20,42	20,36	20,41	20,43	20,39	
20,44	20,48	20,43	20,39	20,39	20,36	20,39	20,45	20,46	20,42	20,36	20,44	20,40	20,43	20,42	20,38	20,45	20,46	20,49	20,51	20,35	20,42	20,46	20,44	20,35	20,36	20,39	20,42	20,49	20,52	20,42	20,44	20,41	20,39	20,42	20,38	20,41	20,37	20,44	20,42	20,33	20,42	20,40	20,34	20,52	20,46	20,47	20,43	20,44	20,39	20,41	20,40	20,35	20,38	20,41	20,45	20,29	20,41	20,59	20,58	20,48	20,49	20,40	20,36	20,42	20,46	20,43	20,42	20,53	20,48	20,30	20,48	20,53	20,45	20,34	20,47	20,43	20,47	20,49	20,48	20,41	20,40	20,38	20,43	20,50	20,49	20,50	20,40	20,37	20,44	20,48	20,49	20,51	20,47	20,43	20,48	20,45	20,44	20,40	20,46	20,57	20,42	20,43	20,43	20,39	20,36	20,43	20,45	20,53	20,53	20,46	20,48	20,51	20,48	20,50	20,47	20,40	20,52	20,54	20,54	20,50	20,39	20,45	20,52	20,47	20,43	20,51	20,43	20,43	20,44	20,51	20,45	20,45	20,48	20,56	20,57	20,45	20,39	20,42	20,42	20,46	20,45	20,48	20,51	20,60	20,60	20,51	20,52	20,50	20,51	20,45	20,49	20,58	20,52	20,52	20,55	20,44	20,51	20,50	20,41	20,47	20,44	20,54	20,54	20,47	20,51	20,51	20,49	20,55	20,55	20,55	20,50	20,55	20,54	20,49	20,53	20,49	20,53	20,54	20,57	20,46	20,47	20,55	20,57	20,49	20,56	20,58	20,55	20,50	20,54	20,58	20,55	20,61	20,66	20,47	20,55	20,60	20,46	20,52	20,54	20,50	20,49	20,56	20,55	20,50	20,54	20,62	20,58	20,61	20,67	20,61	20,60	20,60	20,67	20,69	20,67	20,66	20,60	20,58	20,59	20,62	20,67	20,70	20,64	20,54	20,61	20,67	20,73	20,73	20,62	20,58	20,59	20,68	20,64	20,71	20,69	20,69	20,73	20,70	20,71	20,71	20,75	20,69	20,73	20,74	20,72	20,71	20,63	20,70	20,73	20,71	20,74	20,71	20,70	20,72	20,77	20,78	20,81	20,76	20,70	20,75	20,74	20,70	20,66	20,72	20,72	20,74	20,77	20,79	20,73	20,79	20,71	20,70	20,76	20,75	20,74	20,71	20,79	20,80	20,79	20,72	20,70	20,74	20,75	20,79	20,72	20,74	20,69	20,75	20,80	20,69	20,80	20,76	20,81	20,80	20,81	20,78	20,77	20,73	20,75	20,76	20,77	20,79	20,74	20,66	20,73	20,73	20,76	20,81	20,74	20,85	20,86	20,74	20,80	20,89	20,80	20,71	20,80	20,89	20,86	20,75	20,75	20,82	20,74	20,72	20,76	20,79	20,77	20,81	20,82	20,83	20,77	20,76	20,78	20,77	20,81	20,81	20,76	20,80	20,78	20,70	20,73	20,77	20,80	20,80	20,80	20,76	20,77	20,72	20,78	20,85	20,76	20,85	20,81	20,74	20,70	20,76	20,80	20,81	20,79	20,77	20,76	20,83	20,73	20,74	20,86	20,81	20,70	20,70	20,60	20,63	20,72	20,78	20,78	20,80	20,83	20,76	20,76	20,76	20,77	20,78	20,77	20,77	20,85	20,78	20,71	20,59	20,64	20,78	20,80	20,68	20,65	20,70	20,76	20,75	20,70	20,73	20,74	20,78	20,73	20,75	20,74	20,58	20,62	20,68	20,69	20,66	20,62	20,68	20,68	20,62	20,63	20,71	20,65	20,69	20,74	20,64	20,63	20,65	20,62	20,55	20,67	20,68	20,64	20,60	20,55	20,48	20,59	20,58	20,58	20,63	20,61	20,67	20,65	20,60	20,63	20,61	20,64	20,66	20,55	20,65	20,65	20,56	20,57	20,57	20,53	20,53	20,57	20,52	20,56	20,56	20,58	20,59	20,71	20,59	20,48	20,53	20,54	20,59	20,57	20,55	20,50	20,45	20,54	20,54	20,60	20,62	20,61	20,55	20,52	20,50	20,51	20,53	20,46	20,52	20,62	20,52	20,47	20,56	20,56	20,50	20,51	20,52	20,55	20,56	20,52	20,51	20,46	20,47	20,47	20,42	20,52	20,53	20,47	20,56	20,53	20,40	20,41	20,41	20,47	20,53	20,49	20,48	20,51	20,54	20,55	20,44	20,47	20,45	20,51	20,52	20,50	20,47	20,51	20,43	20,42	20,49	20,47	20,48	20,54	20,44	20,44	20,50	20,50	20,44	20,46	20,49	20,46	20,48	20,42	20,41	20,41	20,45	20,47	20,40	20,44	20,47	20,42	20,48	20,39	20,50	20,48	20,46	20,54	20,47	20,43	20,53	20,52	20,49	20,52	20,48	20,48	20,49	20,45	20,41	20,46	20,44	20,47	20,42	20,43	20,49	20,43	20,43	20,44	20,40	20,46	20,48	20,39	20,45	20,49	20,52	20,48	20,44	20,50	20,43	20,37	20,45	20,40	20,44	20,46	20,41	20,43	20,54	20,48	20,45	20,46	20,42	20,41	20,40	20,44	20,44	20,39	20,41	20,52	20,48	20,46	20,47	20,36	20,34	20,53	20,61	20,41	20,38	20,43	20,29	20,36	20,42	20,41	20,50	20,49	20,57	20,44	20,48	20,37	20,44	20,46	20,42	20,43	20,44	20,47	20,46	20,41	20,43	20,43	20,46	20,27	20,32	20,42	20,40	20,39	20,42	20,40	20,40	20,32	20,49	20,37	20,36	20,35	20,35	20,33	
20,35	20,47	20,41	20,33	20,36	20,40	20,40	20,49	20,39	20,33	20,24	20,37	20,39	20,41	20,34	20,37	20,42	20,41	20,54	20,57	20,37	20,38	20,49	20,52	20,50	20,35	20,44	20,48	20,48	20,47	20,38	20,35	20,38	20,39	20,37	20,41	20,42	20,42	20,48	20,48	20,36	20,42	20,47	20,41	20,49	20,50	20,34	20,36	20,37	20,46	20,46	20,43	20,24	20,39	20,46	20,52	20,46	20,44	20,46	20,47	20,48	20,50	20,45	20,33	20,34	20,44	20,51	20,39	20,47	20,43	20,39	20,53	20,52	20,49	20,45	20,47	20,47	20,47	20,56	20,43	20,45	20,43	20,44	20,45	20,40	20,41	20,45	20,44	20,38	20,52	20,51	20,38	20,47	20,43	20,43	20,43	20,48	20,49	20,49	20,54	20,53	20,45	20,48	20,47	20,38	20,37	20,48	20,54	20,50	20,48	20,47	20,47	20,52	20,52	20,47	20,41	20,43	20,51	20,43	20,40	20,47	20,35	20,39	20,49	20,50	20,53	20,46	20,45	20,41	20,40	20,46	20,37	20,41	20,50	20,54	20,61	20,57	20,45	20,43	20,43	20,47	20,52	20,50	20,54	20,56	20,52	20,54	20,54	20,50	20,46	20,41	20,50	20,50	20,50	20,45	20,53	20,49	20,56	20,58	20,41	20,40	20,49	20,56	20,47	20,43	20,41	20,52	20,45	20,52	20,46	20,46	20,44	20,46	20,54	20,55	20,54	20,41	20,48	20,54	20,54	20,52	20,54	20,57	20,54	20,50	20,53	20,61	20,55	20,56	20,51	20,53	20,51	20,59	20,69	20,58	20,56	20,58	20,44	20,52	20,57	20,59	20,52	20,54	20,52	20,42	20,60	20,71	20,59	20,54	20,56	20,61	20,64	20,61	20,57	20,66	20,61	20,66	20,67	20,59	20,58	20,63	20,65	20,67	20,61	20,55	20,56	20,63	20,69	20,74	20,68	20,68	20,68	20,69	20,72	20,71	20,75	20,69	20,73	20,70	20,73	20,76	20,72	20,71	20,71	20,74	20,67	20,67	20,70	20,73	20,76	20,77	20,78	20,75	20,72	20,66	20,75	20,83	20,80	20,77	20,78	20,81	20,74	20,74	20,67	20,69	20,75	20,74	20,79	20,77	20,72	20,83	20,74	20,78	20,82	20,75	20,76	20,72	20,79	20,83	20,81	20,79	20,82	20,75	20,79	20,81	20,76	20,75	20,64	20,66	20,81	20,70	20,76	20,85	20,86	20,85	20,77	20,80	20,86	20,83	20,75	20,78	20,72	20,77	20,75	20,73	20,72	20,71	20,73	20,75	20,77	20,78	20,86	20,78	20,88	20,88	20,80	20,73	20,84	20,86	20,79	20,80	20,79	20,77	20,79	20,68	20,72	20,80	20,83	20,79	20,85	20,83	20,84	20,78	20,79	20,70	20,77	20,83	20,79	20,77	20,77	20,74	20,78	20,80	20,80	20,85	20,85	20,80	20,79	20,76	20,74	20,77	20,73	20,80	20,81	20,78	20,76	20,77	20,78	20,84	20,81	20,82	20,76	20,77	20,76	20,72	20,75	20,82	20,71	20,82	20,71	20,66	20,72	20,75	20,82	20,82	20,88	20,76	20,78	20,82	20,84	20,80	20,76	20,82	20,82	20,76	20,76	20,71	20,67	20,84	20,80	20,71	20,72	20,72	20,76	20,77	20,68	20,65	20,74	20,78	20,74	20,75	20,72	20,66	20,67	20,69	20,62	20,62	20,60	20,64	20,65	20,66	20,69	20,73	20,71	20,65	20,69	20,74	20,72	20,67	20,66	20,58	20,67	20,70	20,63	20,54	20,57	20,56	20,62	20,62	20,61	20,68	20,66	20,62	20,58	20,61	20,67	20,64	20,57	20,60	20,62	20,66	20,59	20,56	20,59	20,60	20,55	20,62	20,60	20,56	20,55	20,53	20,60	20,60	20,61	20,61	20,56	20,57	20,56	20,54	20,55	20,56	20,51	20,57	20,61	20,53	20,56	20,52	20,58	20,52	20,47	20,49	20,43	20,43	20,55	20,56	20,56	20,60	20,55	20,60	20,52	20,51	20,52	20,51	20,48	20,43	20,48	20,49	20,43	20,46	20,51	20,52	20,53	20,46	20,50	20,49	20,50	20,45	20,47	20,50	20,49	20,44	20,35	20,38	20,47	20,54	20,44	20,45	20,43	20,46	20,54	20,57	20,51	20,50	20,50	20,41	20,38	20,43	20,39	20,44	20,45	20,53	20,55	20,52	20,54	20,46	20,38	20,48	20,46	20,36	20,43	20,45	20,39	20,48	20,52	20,51	20,45	20,48	20,44	20,43	20,39	20,53	20,46	20,44	20,47	20,37	20,39	20,50	20,50	20,51	20,56	20,56	20,50	20,49	20,46	20,42	20,47	20,34	20,36	20,43	20,46	20,44	20,42	20,46	20,43	20,43	20,45	20,42	20,35	20,41	20,45	20,49	20,47	20,44	20,42	20,49	20,44	20,45	20,43	20,47	20,47	20,47	20,50	20,54	20,48	20,42	20,47	20,44	20,39	20,39	20,40	20,41	20,44	20,35	20,41	20,48	20,45	20,45	20,35	20,36	20,46	20,51	20,43	20,34	20,49	20,36	20,34	20,46	20,34	20,35	20,41	20,53	20,47	20,46	20,44	20,41	20,37	20,38	20,36	20,39	20,54	20,50	20,40	20,41	20,46	20,48	20,44	20,45	20,41	20,41	20,43	20,36	20,38	20,36	20,38	20,39	20,39	20,40	20,41	20,40	20,34	
20,40	20,43	20,45	20,36	20,34	20,35	20,45	20,48	20,44	20,40	20,32	20,41	20,42	20,38	20,37	20,35	20,46	20,43	20,39	20,47	20,47	20,37	20,47	20,58	20,55	20,42	20,45	20,53	20,53	20,45	20,39	20,46	20,36	20,36	20,37	20,47	20,46	20,44	20,46	20,50	20,40	20,50	20,49	20,46	20,50	20,48	20,44	20,36	20,34	20,51	20,52	20,45	20,35	20,42	20,49	20,51	20,50	20,43	20,43	20,50	20,52	20,51	20,48	20,41	20,45	20,41	20,42	20,43	20,47	20,42	20,43	20,62	20,55	20,49	20,44	20,40	20,48	20,45	20,49	20,50	20,44	20,55	20,59	20,52	20,43	20,44	20,41	20,46	20,49	20,59	20,52	20,41	20,44	20,53	20,41	20,36	20,56	20,56	20,48	20,53	20,50	20,51	20,62	20,54	20,47	20,40	20,45	20,50	20,51	20,49	20,50	20,48	20,55	20,46	20,41	20,50	20,48	20,40	20,40	20,36	20,38	20,40	20,42	20,44	20,52	20,68	20,57	20,42	20,44	20,48	20,48	20,54	20,51	20,52	20,61	20,55	20,48	20,53	20,46	20,48	20,48	20,59	20,62	20,54	20,54	20,44	20,51	20,60	20,55	20,48	20,46	20,51	20,46	20,47	20,58	20,50	20,46	20,51	20,56	20,46	20,36	20,49	20,54	20,50	20,51	20,49	20,51	20,52	20,52	20,48	20,44	20,49	20,45	20,55	20,61	20,60	20,50	20,54	20,59	20,47	20,48	20,48	20,52	20,51	20,49	20,61	20,62	20,61	20,54	20,51	20,46	20,52	20,56	20,61	20,59	20,50	20,60	20,44	20,49	20,69	20,70	20,54	20,48	20,54	20,52	20,57	20,68	20,64	20,57	20,53	20,59	20,64	20,70	20,67	20,64	20,67	20,60	20,63	20,64	20,61	20,59	20,60	20,64	20,64	20,62	20,60	20,64	20,72	20,76	20,71	20,71	20,66	20,68	20,68	20,74	20,71	20,71	20,73	20,72	20,74	20,76	20,75	20,72	20,71	20,68	20,76	20,76	20,74	20,71	20,74	20,81	20,78	20,78	20,79	20,75	20,78	20,76	20,79	20,77	20,86	20,81	20,73	20,75	20,82	20,74	20,74	20,82	20,83	20,74	20,78	20,85	20,82	20,74	20,81	20,78	20,79	20,78	20,81	20,71	20,77	20,81	20,83	20,81	20,75	20,80	20,81	20,76	20,70	20,79	20,79	20,74	20,77	20,75	20,78	20,84	20,80	20,81	20,86	20,83	20,80	20,77	20,73	20,71	20,76	20,78	20,73	20,72	20,79	20,79	20,78	20,77	20,82	20,89	20,86	20,91	20,86	20,82	20,77	20,85	20,73	20,72	20,75	20,72	20,76	20,78	20,71	20,83	20,88	20,73	20,82	20,88	20,84	20,88	20,80	20,77	20,80	20,78	20,79	20,89	20,88	20,80	20,89	20,90	20,78	20,77	20,85	20,81	20,80	20,71	20,82	20,82	20,74	20,83	20,77	20,82	20,85	20,76	20,78	20,90	20,89	20,85	20,85	20,79	20,74	20,78	20,75	20,84	20,77	20,71	20,71	20,74	20,80	20,74	20,76	20,76	20,74	20,77	20,75	20,82	20,77	20,77	20,74	20,78	20,85	20,71	20,77	20,75	20,78	20,84	20,89	20,82	20,79	20,81	20,75	20,76	20,73	20,70	20,69	20,79	20,77	20,69	20,70	20,79	20,77	20,73	20,70	20,66	20,62	20,65	20,73	20,65	20,68	20,68	20,69	20,69	20,66	20,75	20,73	20,66	20,64	20,65	20,66	20,69	20,69	20,62	20,67	20,63	20,63	20,63	20,64	20,63	20,61	20,63	20,55	20,60	20,70	20,64	20,53	20,58	20,64	20,64	20,59	20,62	20,66	20,61	20,50	20,53	20,60	20,59	20,55	20,56	20,65	20,64	20,56	20,53	20,54	20,59	20,61	20,56	20,64	20,67	20,60	20,59	20,64	20,57	20,47	20,52	20,52	20,51	20,46	20,43	20,47	20,45	20,56	20,64	20,63	20,60	20,52	20,55	20,51	20,49	20,50	20,48	20,52	20,49	20,46	20,51	20,54	20,55	20,59	20,53	20,50	20,46	20,51	20,45	20,50	20,51	20,53	20,57	20,50	20,52	20,44	20,40	20,45	20,51	20,53	20,51	20,49	20,50	20,53	20,51	20,42	20,46	20,55	20,51	20,38	20,37	20,39	20,41	20,46	20,45	20,52	20,53	20,55	20,50	20,50	20,47	20,47	20,45	20,44	20,51	20,38	20,47	20,50	20,47	20,49	20,47	20,46	20,44	20,48	20,59	20,53	20,47	20,43	20,36	20,35	20,50	20,50	20,51	20,51	20,51	20,45	20,45	20,45	20,43	20,51	20,41	20,44	20,45	20,46	20,49	20,37	20,43	20,44	20,53	20,45	20,47	20,40	20,47	20,46	20,53	20,47	20,43	20,41	20,45	20,49	20,51	20,48	20,51	20,41	20,47	20,46	20,46	20,52	20,59	20,48	20,45	20,34	20,28	20,42	20,49	20,52	20,37	20,37	20,45	20,40	20,48	20,49	20,50	20,42	20,46	20,47	20,43	20,53	20,44	20,42	20,46	20,40	20,38	20,34	20,42	20,46	20,40	20,42	20,45	20,36	20,31	20,29	20,32	20,44	20,45	20,43	20,46	20,40	20,44	20,48	20,51	20,41	20,31	20,39	20,35	20,32	20,40	20,32	20,36	20,40	20,43	20,45	20,53	20,53	
20,36	20,43	20,43	20,35	20,39	20,38	20,33	20,43	20,47	20,45	20,38	20,42	20,50	20,42	20,30	20,32	20,39	20,43	20,38	20,44	20,44	20,45	20,46	20,58	20,48	20,40	20,47	20,48	20,48	20,46	20,39	20,48	20,35	20,41	20,47	20,45	20,46	20,44	20,51	20,45	20,41	20,44	20,52	20,51	20,45	20,46	20,46	20,41	20,37	20,46	20,43	20,41	20,36	20,39	20,46	20,53	20,46	20,40	20,52	20,54	20,45	20,51	20,51	20,43	20,43	20,39	20,42	20,46	20,49	20,46	20,40	20,50	20,50	20,45	20,50	20,48	20,50	20,46	20,44	20,44	20,41	20,46	20,47	20,50	20,48	20,43	20,46	20,41	20,49	20,58	20,58	20,45	20,50	20,53	20,48	20,49	20,53	20,58	20,42	20,45	20,51	20,58	20,59	20,55	20,51	20,47	20,47	20,46	20,45	20,51	20,51	20,56	20,53	20,44	20,46	20,53	20,45	20,43	20,53	20,44	20,47	20,48	20,42	20,43	20,44	20,54	20,63	20,44	20,43	20,41	20,45	20,52	20,57	20,48	20,55	20,58	20,50	20,51	20,55	20,46	20,42	20,50	20,59	20,66	20,52	20,47	20,53	20,56	20,50	20,44	20,46	20,52	20,55	20,49	20,62	20,54	20,50	20,52	20,52	20,47	20,44	20,53	20,55	20,44	20,54	20,51	20,49	20,50	20,51	20,48	20,44	20,52	20,49	20,61	20,56	20,48	20,50	20,58	20,56	20,47	20,45	20,47	20,59	20,55	20,54	20,56	20,62	20,60	20,61	20,49	20,52	20,58	20,59	20,58	20,53	20,50	20,59	20,58	20,55	20,62	20,65	20,54	20,51	20,49	20,59	20,63	20,68	20,65	20,59	20,59	20,58	20,69	20,68	20,63	20,60	20,63	20,65	20,64	20,67	20,64	20,62	20,56	20,66	20,65	20,66	20,64	20,60	20,69	20,71	20,76	20,70	20,64	20,66	20,63	20,74	20,77	20,75	20,76	20,63	20,68	20,78	20,74	20,70	20,72	20,68	20,69	20,79	20,76	20,71	20,78	20,80	20,76	20,72	20,70	20,74	20,75	20,77	20,81	20,80	20,83	20,81	20,69	20,71	20,80	20,75	20,79	20,86	20,85	20,73	20,71	20,87	20,79	20,74	20,80	20,73	20,78	20,79	20,77	20,73	20,71	20,78	20,82	20,75	20,81	20,78	20,81	20,73	20,78	20,82	20,78	20,75	20,80	20,77	20,76	20,82	20,76	20,80	20,76	20,79	20,81	20,79	20,76	20,74	20,78	20,77	20,69	20,72	20,82	20,82	20,74	20,75	20,73	20,82	20,79	20,74	20,86	20,87	20,83	20,82	20,76	20,75	20,82	20,80	20,84	20,87	20,72	20,75	20,85	20,74	20,79	20,82	20,79	20,81	20,85	20,77	20,82	20,84	20,81	20,87	20,84	20,84	20,87	20,84	20,75	20,72	20,85	20,82	20,85	20,76	20,87	20,91	20,87	20,82	20,77	20,81	20,75	20,71	20,78	20,95	20,90	20,83	20,87	20,87	20,78	20,80	20,82	20,88	20,81	20,75	20,79	20,74	20,79	20,80	20,75	20,74	20,73	20,79	20,78	20,71	20,73	20,72	20,74	20,75	20,78	20,76	20,73	20,83	20,80	20,86	20,87	20,79	20,82	20,81	20,73	20,80	20,73	20,71	20,71	20,76	20,76	20,71	20,61	20,78	20,80	20,72	20,72	20,65	20,66	20,74	20,68	20,53	20,58	20,66	20,70	20,66	20,68	20,74	20,68	20,64	20,65	20,66	20,69	20,71	20,71	20,58	20,60	20,65	20,74	20,63	20,64	20,59	20,55	20,59	20,55	20,60	20,66	20,61	20,58	20,59	20,66	20,59	20,63	20,63	20,61	20,54	20,49	20,51	20,62	20,59	20,52	20,57	20,57	20,65	20,56	20,56	20,54	20,54	20,55	20,62	20,64	20,64	20,60	20,55	20,54	20,53	20,48	20,49	20,54	20,45	20,46	20,43	20,46	20,54	20,65	20,64	20,59	20,61	20,56	20,58	20,57	20,59	20,58	20,53	20,45	20,52	20,45	20,50	20,47	20,39	20,53	20,56	20,46	20,50	20,61	20,58	20,55	20,51	20,53	20,52	20,64	20,57	20,54	20,47	20,45	20,49	20,53	20,50	20,52	20,51	20,50	20,48	20,37	20,37	20,48	20,58	20,49	20,45	20,44	20,45	20,50	20,43	20,43	20,53	20,52	20,48	20,51	20,51	20,45	20,45	20,50	20,48	20,37	20,45	20,48	20,52	20,44	20,39	20,48	20,49	20,49	20,53	20,54	20,48	20,48	20,48	20,42	20,52	20,49	20,54	20,56	20,45	20,46	20,48	20,39	20,38	20,48	20,39	20,45	20,47	20,43	20,49	20,44	20,38	20,40	20,42	20,47	20,48	20,48	20,37	20,40	20,48	20,51	20,40	20,42	20,43	20,49	20,56	20,57	20,45	20,44	20,45	20,50	20,48	20,52	20,44	20,44	20,36	20,24	20,21	20,39	20,48	20,49	20,45	20,47	20,38	20,26	20,41	20,48	20,47	20,42	20,48	20,50	20,45	20,48	20,39	20,43	20,46	20,39	20,43	20,36	20,30	20,37	20,40	20,38	20,42	20,42	20,31	20,36	20,46	20,43	20,42	20,38	20,36	20,39	20,39	20,40	20,34	20,35	20,29	20,31	20,37	20,38	20,37	20,32	20,42	20,40	20,34	20,43	20,50	20,47	
20,30	20,40	20,41	20,36	20,37	20,29	20,39	20,36	20,39	20,39	20,35	20,41	20,46	20,50	20,44	20,32	20,30	20,36	20,38	20,51	20,40	20,31	20,40	20,41	20,49	20,43	20,35	20,41	20,45	20,42	20,41	20,40	20,30	20,34	20,44	20,38	20,41	20,41	20,52	20,50	20,40	20,43	20,45	20,47	20,46	20,46	20,44	20,44	20,35	20,46	20,45	20,39	20,43	20,45	20,58	20,48	20,38	20,37	20,51	20,54	20,46	20,50	20,44	20,42	20,47	20,44	20,48	20,45	20,48	20,50	20,48	20,53	20,43	20,43	20,46	20,38	20,40	20,47	20,50	20,46	20,41	20,46	20,45	20,41	20,44	20,44	20,48	20,49	20,51	20,59	20,55	20,42	20,48	20,55	20,39	20,42	20,52	20,53	20,50	20,46	20,57	20,54	20,55	20,55	20,52	20,47	20,45	20,43	20,49	20,46	20,44	20,49	20,49	20,45	20,47	20,51	20,44	20,49	20,53	20,47	20,58	20,58	20,51	20,46	20,35	20,47	20,53	20,47	20,49	20,42	20,41	20,50	20,54	20,49	20,42	20,52	20,56	20,59	20,53	20,51	20,46	20,41	20,44	20,53	20,49	20,49	20,55	20,55	20,54	20,49	20,47	20,49	20,53	20,45	20,56	20,54	20,45	20,56	20,57	20,46	20,47	20,51	20,52	20,41	20,53	20,54	20,43	20,47	20,53	20,50	20,48	20,51	20,54	20,54	20,53	20,50	20,51	20,52	20,53	20,51	20,50	20,52	20,57	20,60	20,54	20,50	20,53	20,56	20,52	20,52	20,52	20,60	20,64	20,60	20,52	20,55	20,68	20,61	20,57	20,62	20,60	20,57	20,59	20,63	20,54	20,54	20,51	20,54	20,65	20,67	20,66	20,65	20,67	20,63	20,61	20,63	20,62	20,58	20,61	20,68	20,68	20,58	20,59	20,61	20,64	20,69	20,66	20,70	20,69	20,76	20,72	20,64	20,66	20,64	20,75	20,79	20,75	20,73	20,69	20,71	20,76	20,79	20,72	20,74	20,70	20,71	20,76	20,75	20,74	20,78	20,75	20,80	20,79	20,69	20,68	20,73	20,78	20,78	20,71	20,78	20,81	20,77	20,76	20,80	20,73	20,75	20,78	20,77	20,76	20,75	20,87	20,75	20,76	20,79	20,75	20,80	20,79	20,76	20,72	20,73	20,79	20,82	20,80	20,83	20,78	20,81	20,85	20,81	20,77	20,79	20,82	20,82	20,83	20,81	20,80	20,80	20,84	20,84	20,80	20,83	20,83	20,80	20,78	20,84	20,85	20,78	20,84	20,84	20,79	20,78	20,71	20,77	20,84	20,84	20,82	20,79	20,83	20,77	20,77	20,77	20,79	20,87	20,84	20,85	20,80	20,78	20,72	20,75	20,78	20,81	20,80	20,81	20,79	20,87	20,85	20,87	20,84	20,85	20,82	20,80	20,89	20,83	20,82	20,76	20,76	20,82	20,83	20,81	20,87	20,90	20,92	20,88	20,84	20,78	20,80	20,75	20,71	20,76	20,89	20,89	20,83	20,88	20,88	20,75	20,79	20,83	20,82	20,78	20,79	20,88	20,79	20,74	20,75	20,78	20,81	20,82	20,80	20,84	20,78	20,76	20,79	20,73	20,73	20,73	20,72	20,76	20,84	20,80	20,79	20,87	20,73	20,75	20,78	20,78	20,80	20,74	20,67	20,68	20,71	20,67	20,72	20,68	20,67	20,71	20,74	20,71	20,69	20,68	20,77	20,74	20,57	20,66	20,77	20,68	20,60	20,69	20,67	20,60	20,61	20,61	20,70	20,66	20,68	20,68	20,51	20,58	20,59	20,63	20,63	20,66	20,66	20,55	20,55	20,57	20,57	20,64	20,65	20,61	20,61	20,63	20,62	20,66	20,62	20,62	20,50	20,55	20,54	20,53	20,56	20,53	20,55	20,58	20,56	20,57	20,60	20,57	20,47	20,51	20,58	20,56	20,52	20,53	20,49	20,55	20,53	20,50	20,53	20,52	20,43	20,46	20,48	20,54	20,56	20,59	20,61	20,59	20,57	20,61	20,56	20,53	20,53	20,53	20,57	20,49	20,47	20,49	20,46	20,43	20,44	20,49	20,54	20,49	20,50	20,54	20,67	20,58	20,40	20,42	20,51	20,60	20,52	20,51	20,56	20,46	20,45	20,56	20,45	20,44	20,48	20,45	20,46	20,39	20,39	20,43	20,48	20,48	20,53	20,47	20,50	20,52	20,48	20,45	20,55	20,56	20,51	20,50	20,49	20,48	20,46	20,55	20,47	20,40	20,54	20,57	20,49	20,48	20,45	20,43	20,50	20,44	20,47	20,48	20,47	20,49	20,50	20,44	20,40	20,45	20,53	20,61	20,55	20,42	20,38	20,37	20,30	20,44	20,44	20,44	20,48	20,43	20,37	20,40	20,45	20,33	20,39	20,41	20,43	20,43	20,39	20,38	20,45	20,44	20,40	20,44	20,45	20,46	20,55	20,53	20,45	20,44	20,52	20,54	20,52	20,46	20,48	20,45	20,37	20,32	20,33	20,43	20,44	20,41	20,47	20,43	20,40	20,31	20,41	20,42	20,36	20,38	20,43	20,40	20,46	20,52	20,36	20,36	20,46	20,42	20,37	20,30	20,37	20,39	20,43	20,36	20,42	20,42	20,38	20,31	20,46	20,37	20,37	20,33	20,30	20,33	20,41	20,42	20,37	20,35	20,41	20,44	20,47	20,43	20,37	20,30	20,45	20,38	20,33	20,42	20,45	20,42	
20,33	20,43	20,44	20,41	20,31	20,30	20,38	20,37	20,33	20,35	20,36	20,39	20,38	20,36	20,43	20,43	20,43	20,36	20,34	20,38	20,31	20,36	20,48	20,48	20,49	20,45	20,33	20,39	20,47	20,48	20,35	20,28	20,35	20,39	20,39	20,42	20,41	20,44	20,44	20,48	20,43	20,45	20,48	20,40	20,45	20,43	20,40	20,40	20,34	20,32	20,43	20,44	20,46	20,48	20,52	20,46	20,41	20,40	20,48	20,48	20,42	20,48	20,55	20,47	20,43	20,42	20,45	20,36	20,47	20,54	20,43	20,53	20,54	20,48	20,44	20,32	20,29	20,42	20,51	20,48	20,47	20,49	20,51	20,46	20,41	20,42	20,47	20,58	20,55	20,56	20,54	20,43	20,43	20,47	20,44	20,37	20,48	20,44	20,46	20,45	20,45	20,52	20,45	20,44	20,47	20,42	20,44	20,46	20,53	20,46	20,42	20,52	20,46	20,44	20,44	20,42	20,45	20,42	20,50	20,42	20,39	20,49	20,55	20,53	20,44	20,50	20,51	20,45	20,49	20,50	20,44	20,47	20,44	20,47	20,38	20,49	20,51	20,52	20,57	20,50	20,49	20,47	20,45	20,49	20,46	20,46	20,61	20,54	20,52	20,57	20,48	20,48	20,53	20,52	20,48	20,52	20,54	20,54	20,57	20,42	20,43	20,52	20,46	20,46	20,51	20,58	20,53	20,46	20,49	20,44	20,51	20,48	20,51	20,55	20,47	20,46	20,53	20,57	20,51	20,57	20,61	20,55	20,51	20,57	20,58	20,56	20,55	20,60	20,55	20,57	20,54	20,59	20,60	20,66	20,59	20,56	20,60	20,52	20,57	20,63	20,55	20,51	20,57	20,63	20,52	20,51	20,50	20,49	20,70	20,62	20,59	20,65	20,71	20,69	20,69	20,69	20,62	20,59	20,64	20,72	20,74	20,59	20,58	20,60	20,67	20,72	20,63	20,59	20,67	20,72	20,75	20,70	20,66	20,68	20,71	20,72	20,67	20,70	20,66	20,73	20,79	20,77	20,71	20,70	20,70	20,73	20,73	20,69	20,74	20,72	20,73	20,73	20,84	20,81	20,76	20,76	20,75	20,68	20,73	20,77	20,78	20,77	20,76	20,82	20,82	20,77	20,81	20,77	20,79	20,72	20,83	20,76	20,78	20,82	20,79	20,79	20,80	20,80	20,73	20,71	20,75	20,82	20,82	20,85	20,80	20,77	20,81	20,74	20,75	20,74	20,79	20,81	20,80	20,79	20,85	20,76	20,81	20,83	20,85	20,85	20,91	20,80	20,82	20,87	20,85	20,83	20,87	20,88	20,85	20,85	20,88	20,82	20,86	20,82	20,92	20,88	20,77	20,82	20,80	20,82	20,83	20,88	20,85	20,85	20,82	20,78	20,77	20,78	20,85	20,91	20,89	20,82	20,86	20,85	20,85	20,85	20,80	20,78	20,84	20,88	20,92	20,85	20,77	20,79	20,83	20,83	20,88	20,84	20,84	20,91	20,90	20,82	20,80	20,78	20,76	20,75	20,79	20,86	20,90	20,84	20,84	20,87	20,92	20,82	20,84	20,84	20,87	20,73	20,80	20,82	20,74	20,79	20,81	20,82	20,82	20,89	20,83	20,80	20,80	20,83	20,76	20,80	20,81	20,77	20,69	20,72	20,83	20,77	20,77	20,82	20,78	20,73	20,70	20,80	20,76	20,63	20,63	20,67	20,62	20,63	20,76	20,76	20,76	20,69	20,68	20,66	20,67	20,69	20,74	20,83	20,70	20,63	20,75	20,75	20,61	20,64	20,67	20,60	20,63	20,65	20,57	20,61	20,62	20,69	20,55	20,57	20,67	20,63	20,65	20,60	20,67	20,66	20,60	20,57	20,58	20,67	20,68	20,66	20,60	20,62	20,62	20,53	20,59	20,63	20,54	20,57	20,55	20,49	20,56	20,55	20,52	20,57	20,50	20,55	20,54	20,56	20,58	20,55	20,56	20,54	20,54	20,54	20,58	20,59	20,56	20,51	20,58	20,56	20,49	20,53	20,55	20,48	20,48	20,42	20,51	20,55	20,56	20,57	20,60	20,54	20,43	20,48	20,55	20,54	20,53	20,53	20,51	20,41	20,48	20,54	20,50	20,48	20,47	20,49	20,49	20,58	20,44	20,41	20,53	20,52	20,44	20,43	20,41	20,49	20,49	20,51	20,48	20,47	20,49	20,51	20,47	20,38	20,43	20,45	20,43	20,49	20,49	20,45	20,50	20,50	20,45	20,51	20,56	20,51	20,52	20,50	20,47	20,45	20,47	20,51	20,50	20,37	20,45	20,51	20,42	20,40	20,43	20,36	20,44	20,51	20,48	20,51	20,50	20,51	20,52	20,49	20,48	20,42	20,42	20,47	20,51	20,39	20,40	20,39	20,34	20,44	20,39	20,43	20,51	20,46	20,48	20,42	20,46	20,34	20,41	20,48	20,40	20,41	20,43	20,43	20,49	20,48	20,45	20,47	20,47	20,44	20,50	20,51	20,53	20,49	20,42	20,43	20,49	20,44	20,46	20,53	20,49	20,42	20,47	20,44	20,47	20,41	20,42	20,46	20,46	20,44	20,45	20,33	20,34	20,43	20,44	20,38	20,40	20,49	20,35	20,41	20,38	20,45	20,42	20,33	20,34	20,34	20,41	20,48	20,40	20,39	20,38	20,39	20,44	20,39	20,33	20,31	20,38	20,40	20,49	20,48	20,39	20,47	20,39	20,42	20,50	20,45	20,38	20,35	20,39	20,31	20,25	20,39	20,49	20,40	
20,46	20,46	20,42	20,26	20,26	20,33	20,40	20,40	20,39	20,36	20,31	20,37	20,34	20,33	20,29	20,43	20,40	20,39	20,47	20,39	20,31	20,34	20,41	20,52	20,41	20,46	20,39	20,40	20,48	20,47	20,43	20,35	20,29	20,34	20,43	20,39	20,46	20,45	20,40	20,39	20,36	20,42	20,45	20,37	20,47	20,47	20,42	20,44	20,44	20,41	20,31	20,39	20,44	20,45	20,38	20,43	20,39	20,43	20,45	20,42	20,41	20,51	20,50	20,48	20,36	20,44	20,44	20,42	20,37	20,52	20,43	20,46	20,45	20,47	20,46	20,40	20,43	20,50	20,48	20,46	20,46	20,52	20,47	20,46	20,45	20,46	20,53	20,54	20,46	20,50	20,53	20,44	20,39	20,38	20,47	20,48	20,41	20,40	20,45	20,46	20,42	20,54	20,49	20,44	20,45	20,44	20,45	20,48	20,46	20,48	20,43	20,49	20,48	20,49	20,43	20,38	20,49	20,47	20,49	20,47	20,38	20,39	20,44	20,55	20,43	20,55	20,55	20,48	20,49	20,47	20,49	20,46	20,52	20,55	20,42	20,47	20,55	20,48	20,51	20,66	20,57	20,49	20,48	20,56	20,51	20,45	20,55	20,54	20,43	20,56	20,56	20,55	20,57	20,57	20,53	20,46	20,57	20,53	20,50	20,49	20,48	20,43	20,38	20,47	20,58	20,55	20,50	20,39	20,40	20,41	20,56	20,47	20,45	20,61	20,54	20,52	20,52	20,51	20,51	20,50	20,52	20,58	20,58	20,54	20,56	20,59	20,58	20,58	20,59	20,58	20,52	20,54	20,58	20,63	20,62	20,58	20,62	20,57	20,52	20,55	20,57	20,60	20,59	20,60	20,52	20,58	20,59	20,61	20,64	20,60	20,57	20,62	20,65	20,72	20,71	20,73	20,63	20,55	20,61	20,66	20,73	20,66	20,54	20,65	20,64	20,74	20,75	20,67	20,67	20,70	20,71	20,76	20,70	20,67	20,71	20,74	20,66	20,69	20,75	20,75	20,78	20,72	20,71	20,67	20,76	20,72	20,68	20,69	20,73	20,72	20,73	20,72	20,80	20,76	20,77	20,78	20,78	20,83	20,81	20,77	20,82	20,86	20,77	20,75	20,77	20,75	20,81	20,84	20,83	20,77	20,77	20,74	20,84	20,85	20,83	20,83	20,88	20,84	20,79	20,77	20,76	20,81	20,80	20,82	20,78	20,76	20,85	20,82	20,86	20,83	20,80	20,81	20,81	20,84	20,87	20,83	20,81	20,81	20,84	20,90	20,87	20,89	20,81	20,87	20,88	20,83	20,78	20,81	20,86	20,83	20,96	20,86	20,87	20,88	20,84	20,83	20,84	20,91	20,89	20,75	20,76	20,82	20,85	20,85	20,79	20,79	20,76	20,75	20,84	20,94	20,84	20,82	20,89	20,91	20,81	20,84	20,83	20,78	20,86	20,91	20,98	20,96	20,82	20,86	20,81	20,85	20,82	20,84	20,81	20,81	20,90	20,82	20,81	20,76	20,73	20,79	20,81	20,84	20,89	20,79	20,87	20,95	20,94	20,83	20,86	20,87	20,86	20,74	20,80	20,79	20,77	20,81	20,84	20,86	20,75	20,83	20,77	20,76	20,77	20,80	20,79	20,76	20,81	20,82	20,72	20,68	20,75	20,83	20,80	20,78	20,76	20,82	20,71	20,74	20,80	20,72	20,72	20,74	20,70	20,67	20,75	20,79	20,80	20,72	20,67	20,67	20,68	20,71	20,71	20,75	20,69	20,66	20,74	20,78	20,67	20,61	20,60	20,62	20,61	20,62	20,65	20,59	20,66	20,59	20,53	20,59	20,58	20,63	20,63	20,61	20,62	20,61	20,65	20,59	20,56	20,66	20,64	20,61	20,63	20,63	20,55	20,50	20,52	20,59	20,50	20,58	20,58	20,57	20,68	20,58	20,55	20,63	20,57	20,52	20,49	20,52	20,56	20,56	20,56	20,60	20,54	20,52	20,56	20,60	20,49	20,49	20,62	20,62	20,51	20,50	20,57	20,51	20,52	20,50	20,53	20,55	20,51	20,51	20,54	20,54	20,45	20,53	20,54	20,45	20,52	20,55	20,53	20,37	20,43	20,46	20,48	20,49	20,50	20,46	20,49	20,51	20,50	20,54	20,59	20,52	20,51	20,55	20,45	20,48	20,53	20,47	20,51	20,45	20,49	20,57	20,49	20,41	20,48	20,49	20,51	20,54	20,51	20,40	20,43	20,49	20,50	20,51	20,49	20,49	20,52	20,47	20,43	20,43	20,52	20,45	20,47	20,40	20,39	20,44	20,38	20,43	20,46	20,34	20,43	20,51	20,50	20,49	20,49	20,51	20,51	20,49	20,58	20,43	20,37	20,43	20,45	20,46	20,42	20,38	20,39	20,41	20,45	20,45	20,52	20,49	20,51	20,49	20,43	20,37	20,43	20,56	20,43	20,44	20,43	20,42	20,44	20,57	20,50	20,46	20,47	20,54	20,51	20,44	20,42	20,47	20,42	20,39	20,48	20,47	20,47	20,47	20,43	20,40	20,37	20,44	20,50	20,50	20,39	20,43	20,48	20,46	20,45	20,34	20,33	20,48	20,48	20,50	20,40	20,40	20,41	20,37	20,44	20,42	20,41	20,39	20,33	20,32	20,36	20,42	20,42	20,29	20,35	20,40	20,44	20,41	20,40	20,38	20,39	20,42	20,46	20,51	20,44	20,48	20,49	20,38	20,43	20,40	20,31	20,30	20,37	20,35	20,31	20,35	20,43	20,37	
20,59	20,59	20,46	20,33	20,32	20,42	20,49	20,48	20,53	20,44	20,26	20,27	20,33	20,35	20,32	20,42	20,35	20,42	20,47	20,36	20,35	20,32	20,33	20,42	20,49	20,47	20,40	20,36	20,47	20,46	20,42	20,51	20,38	20,34	20,45	20,37	20,38	20,46	20,48	20,44	20,40	20,42	20,42	20,33	20,36	20,43	20,41	20,41	20,45	20,53	20,52	20,42	20,42	20,39	20,49	20,44	20,38	20,40	20,45	20,41	20,38	20,51	20,45	20,40	20,34	20,43	20,50	20,45	20,44	20,50	20,48	20,46	20,39	20,46	20,44	20,46	20,47	20,47	20,55	20,50	20,49	20,49	20,42	20,43	20,46	20,48	20,53	20,52	20,47	20,47	20,56	20,46	20,46	20,47	20,42	20,40	20,48	20,44	20,45	20,52	20,46	20,48	20,44	20,49	20,46	20,34	20,47	20,53	20,51	20,50	20,42	20,52	20,54	20,50	20,45	20,42	20,45	20,47	20,45	20,52	20,47	20,44	20,50	20,62	20,48	20,51	20,61	20,55	20,56	20,53	20,53	20,49	20,52	20,50	20,43	20,47	20,50	20,44	20,42	20,56	20,59	20,55	20,52	20,60	20,59	20,51	20,55	20,53	20,47	20,53	20,59	20,61	20,57	20,51	20,54	20,43	20,50	20,56	20,52	20,51	20,42	20,44	20,43	20,50	20,61	20,64	20,59	20,41	20,43	20,46	20,52	20,49	20,50	20,62	20,66	20,54	20,53	20,57	20,55	20,56	20,56	20,47	20,58	20,58	20,62	20,63	20,59	20,56	20,55	20,58	20,58	20,63	20,60	20,57	20,56	20,56	20,58	20,58	20,54	20,56	20,59	20,67	20,66	20,65	20,53	20,62	20,69	20,62	20,61	20,66	20,69	20,68	20,67	20,68	20,67	20,71	20,67	20,58	20,59	20,67	20,66	20,63	20,61	20,60	20,60	20,62	20,71	20,72	20,73	20,74	20,71	20,63	20,65	20,70	20,77	20,77	20,73	20,70	20,76	20,77	20,76	20,81	20,73	20,68	20,73	20,71	20,71	20,78	20,75	20,77	20,77	20,77	20,81	20,76	20,83	20,92	20,86	20,82	20,88	20,81	20,80	20,83	20,80	20,80	20,82	20,80	20,74	20,77	20,86	20,81	20,84	20,82	20,89	20,82	20,76	20,88	20,88	20,86	20,81	20,81	20,84	20,88	20,84	20,79	20,79	20,81	20,89	20,83	20,89	20,91	20,85	20,81	20,82	20,88	20,90	20,83	20,88	20,90	20,88	20,89	20,82	20,85	20,80	20,87	20,89	20,87	20,85	20,79	20,83	20,85	20,81	20,81	20,86	20,91	20,82	20,75	20,82	20,97	20,96	20,87	20,86	20,83	20,88	20,86	20,81	20,81	20,75	20,85	20,91	20,87	20,85	20,89	20,87	20,87	20,88	20,89	20,85	20,84	20,81	20,88	20,91	20,98	20,85	20,80	20,85	20,92	20,89	20,82	20,81	20,85	20,93	20,85	20,87	20,84	20,77	20,84	20,85	20,85	20,87	20,90	20,89	20,91	20,88	20,84	20,84	20,93	20,96	20,83	20,78	20,82	20,77	20,84	20,86	20,89	20,83	20,79	20,81	20,88	20,85	20,76	20,82	20,84	20,76	20,73	20,77	20,83	20,83	20,82	20,83	20,87	20,85	20,86	20,74	20,74	20,77	20,79	20,81	20,74	20,77	20,69	20,77	20,81	20,75	20,77	20,80	20,77	20,68	20,72	20,72	20,74	20,72	20,67	20,79	20,75	20,73	20,65	20,68	20,66	20,64	20,65	20,72	20,71	20,64	20,65	20,61	20,64	20,60	20,56	20,63	20,60	20,60	20,57	20,55	20,60	20,58	20,58	20,58	20,61	20,53	20,53	20,60	20,58	20,59	20,62	20,60	20,61	20,59	20,64	20,71	20,62	20,62	20,66	20,61	20,56	20,55	20,57	20,57	20,58	20,56	20,62	20,65	20,59	20,56	20,55	20,53	20,54	20,58	20,59	20,57	20,57	20,49	20,51	20,51	20,58	20,59	20,53	20,51	20,50	20,51	20,51	20,49	20,47	20,48	20,47	20,54	20,55	20,55	20,49	20,45	20,47	20,43	20,54	20,52	20,54	20,50	20,49	20,51	20,56	20,47	20,50	20,50	20,47	20,43	20,40	20,52	20,57	20,47	20,41	20,42	20,53	20,57	20,50	20,56	20,52	20,58	20,68	20,62	20,46	20,47	20,44	20,47	20,52	20,48	20,44	20,56	20,47	20,41	20,42	20,49	20,46	20,39	20,42	20,52	20,53	20,50	20,38	20,38	20,45	20,41	20,48	20,50	20,50	20,51	20,54	20,49	20,42	20,53	20,45	20,39	20,46	20,51	20,52	20,54	20,46	20,44	20,50	20,44	20,50	20,53	20,43	20,53	20,56	20,48	20,44	20,45	20,49	20,43	20,42	20,42	20,39	20,45	20,50	20,39	20,41	20,48	20,46	20,49	20,41	20,48	20,51	20,52	20,50	20,49	20,45	20,43	20,49	20,53	20,49	20,39	20,43	20,39	20,50	20,37	20,32	20,43	20,50	20,46	20,44	20,47	20,51	20,43	20,50	20,47	20,42	20,40	20,43	20,45	20,48	20,43	20,43	20,42	20,43	20,53	20,43	20,43	20,44	20,32	20,38	20,37	20,44	20,37	20,36	20,43	20,46	20,45	20,45	20,46	20,42	20,38	20,37	20,45	20,41	20,30	20,28	20,33	20,35	20,32	20,33	20,37	20,39	
20,51	20,55	20,56	20,40	20,36	20,44	20,49	20,46	20,47	20,38	20,28	20,28	20,35	20,44	20,46	20,44	20,42	20,44	20,36	20,39	20,34	20,41	20,41	20,43	20,42	20,44	20,43	20,36	20,46	20,49	20,39	20,43	20,39	20,35	20,46	20,43	20,37	20,41	20,48	20,54	20,47	20,42	20,43	20,42	20,45	20,43	20,40	20,44	20,50	20,48	20,50	20,46	20,41	20,37	20,41	20,46	20,27	20,37	20,44	20,35	20,35	20,38	20,45	20,45	20,43	20,40	20,44	20,47	20,50	20,53	20,54	20,51	20,47	20,45	20,48	20,47	20,46	20,48	20,54	20,56	20,46	20,49	20,49	20,44	20,58	20,59	20,53	20,52	20,54	20,54	20,47	20,48	20,50	20,51	20,42	20,44	20,46	20,50	20,49	20,52	20,51	20,49	20,41	20,50	20,49	20,42	20,39	20,48	20,51	20,51	20,43	20,49	20,53	20,54	20,51	20,45	20,37	20,52	20,44	20,43	20,48	20,43	20,53	20,62	20,58	20,56	20,62	20,57	20,45	20,44	20,54	20,56	20,51	20,44	20,41	20,51	20,44	20,45	20,43	20,47	20,50	20,50	20,52	20,54	20,58	20,59	20,57	20,63	20,57	20,57	20,63	20,59	20,57	20,40	20,37	20,44	20,46	20,58	20,48	20,47	20,45	20,51	20,48	20,50	20,54	20,53	20,55	20,50	20,55	20,57	20,50	20,49	20,50	20,57	20,66	20,57	20,55	20,59	20,60	20,54	20,55	20,50	20,50	20,56	20,57	20,65	20,62	20,62	20,57	20,56	20,56	20,57	20,59	20,57	20,56	20,55	20,57	20,57	20,60	20,66	20,68	20,58	20,62	20,63	20,62	20,60	20,66	20,73	20,63	20,66	20,71	20,69	20,71	20,67	20,57	20,55	20,67	20,63	20,59	20,68	20,77	20,66	20,63	20,67	20,64	20,71	20,71	20,75	20,75	20,72	20,82	20,70	20,61	20,70	20,77	20,75	20,71	20,71	20,70	20,71	20,71	20,80	20,76	20,69	20,75	20,80	20,83	20,87	20,83	20,77	20,87	20,84	20,77	20,76	20,77	20,80	20,79	20,77	20,80	20,78	20,87	20,88	20,83	20,84	20,92	20,87	20,83	20,77	20,77	20,86	20,93	20,89	20,94	20,89	20,84	20,90	20,92	20,89	20,88	20,85	20,83	20,89	20,92	20,86	20,92	20,82	20,86	20,87	20,85	20,90	20,90	20,89	20,87	20,86	20,93	20,87	20,85	20,87	20,89	20,81	20,87	20,93	20,89	20,90	20,87	20,81	20,88	20,93	20,85	20,86	20,83	20,83	20,84	20,85	20,86	20,84	20,91	21,00	20,95	20,94	20,95	20,85	20,81	20,91	20,91	20,88	20,87	20,87	20,88	20,86	20,88	21,00	20,91	20,83	20,90	20,93	20,92	20,87	20,91	20,91	20,89	20,93	20,92	20,89	20,87	20,95	20,89	20,82	20,90	20,95	20,96	20,87	20,90	20,86	20,83	20,80	20,82	20,90	20,95	20,87	20,88	20,85	20,88	20,85	20,78	20,85	21,00	20,92	20,86	20,86	20,77	20,80	20,83	20,90	20,94	20,82	20,81	20,81	20,85	20,88	20,83	20,83	20,80	20,71	20,70	20,81	20,83	20,77	20,78	20,82	20,86	20,84	20,78	20,78	20,77	20,75	20,77	20,82	20,81	20,73	20,79	20,81	20,77	20,69	20,77	20,80	20,78	20,76	20,74	20,81	20,76	20,67	20,63	20,71	20,74	20,72	20,73	20,79	20,67	20,66	20,69	20,63	20,65	20,63	20,61	20,59	20,56	20,60	20,62	20,62	20,58	20,64	20,62	20,61	20,63	20,56	20,58	20,63	20,58	20,48	20,64	20,58	20,60	20,64	20,57	20,65	20,66	20,64	20,66	20,63	20,67	20,64	20,63	20,62	20,63	20,60	20,62	20,63	20,55	20,55	20,59	20,60	20,61	20,58	20,54	20,54	20,54	20,54	20,57	20,52	20,46	20,57	20,55	20,51	20,54	20,56	20,57	20,56	20,53	20,48	20,51	20,46	20,48	20,55	20,60	20,52	20,57	20,58	20,55	20,56	20,53	20,63	20,61	20,54	20,52	20,57	20,54	20,52	20,60	20,55	20,52	20,44	20,42	20,53	20,53	20,60	20,56	20,52	20,47	20,49	20,57	20,52	20,57	20,57	20,55	20,58	20,57	20,43	20,42	20,45	20,48	20,45	20,45	20,45	20,49	20,45	20,47	20,49	20,45	20,45	20,41	20,38	20,51	20,55	20,51	20,46	20,37	20,50	20,53	20,43	20,48	20,43	20,51	20,55	20,50	20,48	20,57	20,48	20,45	20,45	20,45	20,44	20,50	20,48	20,42	20,55	20,48	20,46	20,57	20,49	20,46	20,50	20,49	20,44	20,53	20,46	20,48	20,47	20,47	20,45	20,38	20,50	20,39	20,41	20,47	20,35	20,37	20,40	20,49	20,53	20,50	20,49	20,46	20,45	20,42	20,41	20,59	20,57	20,47	20,54	20,54	20,43	20,40	20,41	20,38	20,43	20,39	20,40	20,55	20,46	20,46	20,44	20,46	20,41	20,31	20,48	20,48	20,44	20,38	20,46	20,48	20,43	20,50	20,50	20,51	20,48	20,40	20,35	20,43	20,40	20,33	20,28	20,41	20,52	20,46	20,31	20,48	20,51	20,42	20,41	20,44	20,42	20,37	20,29	20,36	20,37	20,39	20,31	20,34	20,34	
20,47	20,47	20,44	20,41	20,40	20,44	20,50	20,47	20,34	20,30	20,30	20,44	20,35	20,42	20,42	20,35	20,31	20,44	20,33	20,32	20,36	20,32	20,40	20,47	20,43	20,41	20,50	20,40	20,32	20,33	20,37	20,43	20,35	20,38	20,46	20,45	20,44	20,40	20,44	20,40	20,48	20,48	20,38	20,38	20,42	20,37	20,48	20,50	20,50	20,47	20,46	20,42	20,43	20,50	20,38	20,40	20,39	20,44	20,51	20,41	20,37	20,45	20,45	20,44	20,42	20,44	20,52	20,50	20,46	20,52	20,51	20,52	20,50	20,44	20,34	20,43	20,46	20,48	20,55	20,46	20,44	20,47	20,42	20,36	20,43	20,56	20,52	20,50	20,53	20,58	20,49	20,45	20,46	20,44	20,48	20,51	20,49	20,47	20,47	20,42	20,52	20,54	20,53	20,55	20,51	20,49	20,44	20,44	20,48	20,47	20,47	20,47	20,46	20,49	20,51	20,51	20,42	20,47	20,51	20,47	20,50	20,42	20,48	20,59	20,56	20,57	20,62	20,48	20,42	20,44	20,47	20,55	20,56	20,51	20,49	20,54	20,47	20,44	20,48	20,54	20,47	20,53	20,53	20,49	20,52	20,56	20,55	20,54	20,50	20,50	20,51	20,54	20,54	20,43	20,38	20,54	20,53	20,54	20,54	20,45	20,49	20,48	20,50	20,55	20,53	20,50	20,51	20,50	20,51	20,54	20,53	20,46	20,51	20,57	20,62	20,59	20,54	20,62	20,58	20,58	20,50	20,54	20,57	20,57	20,52	20,61	20,68	20,57	20,59	20,56	20,58	20,60	20,61	20,57	20,53	20,54	20,63	20,55	20,60	20,62	20,65	20,59	20,61	20,59	20,60	20,65	20,61	20,61	20,64	20,62	20,60	20,62	20,71	20,70	20,64	20,62	20,65	20,70	20,69	20,69	20,69	20,69	20,69	20,72	20,79	20,82	20,81	20,84	20,79	20,75	20,75	20,74	20,69	20,75	20,79	20,72	20,70	20,74	20,72	20,67	20,65	20,74	20,73	20,72	20,71	20,81	20,85	20,77	20,83	20,78	20,81	20,87	20,78	20,76	20,75	20,71	20,80	20,87	20,83	20,77	20,89	20,95	20,82	20,84	20,87	20,92	20,84	20,80	20,75	20,80	20,89	20,85	20,89	20,89	20,90	20,87	20,82	20,87	20,95	20,95	20,79	20,85	20,88	20,83	20,94	20,89	20,85	20,87	20,91	20,92	20,89	20,92	20,89	20,89	20,90	20,85	20,78	20,89	20,83	20,73	20,86	20,94	20,94	20,90	20,91	20,96	20,94	20,94	20,90	20,83	20,83	20,91	20,85	20,90	20,93	20,94	20,90	20,98	20,95	20,86	20,91	20,91	20,85	20,84	20,95	20,98	20,91	20,82	20,80	20,86	20,90	20,93	20,95	20,91	20,85	20,90	20,95	20,96	20,97	20,93	20,91	20,91	20,91	20,84	20,93	20,89	20,91	20,88	20,89	20,91	20,95	20,88	20,92	20,87	20,89	20,84	20,84	20,90	20,99	20,88	20,87	20,89	20,87	20,88	20,88	20,82	20,91	20,91	20,84	20,95	20,82	20,75	20,76	20,83	20,90	20,85	20,80	20,79	20,81	20,84	20,87	20,81	20,85	20,80	20,76	20,76	20,81	20,78	20,82	20,83	20,84	20,77	20,77	20,78	20,78	20,80	20,75	20,85	20,83	20,79	20,76	20,74	20,75	20,77	20,75	20,71	20,80	20,76	20,73	20,78	20,70	20,65	20,59	20,63	20,75	20,79	20,79	20,77	20,64	20,62	20,67	20,64	20,61	20,68	20,61	20,64	20,64	20,63	20,60	20,63	20,61	20,67	20,66	20,62	20,68	20,67	20,65	20,59	20,57	20,47	20,58	20,63	20,64	20,66	20,56	20,56	20,67	20,63	20,55	20,58	20,59	20,61	20,66	20,62	20,60	20,58	20,58	20,63	20,59	20,65	20,56	20,56	20,64	20,67	20,63	20,50	20,48	20,58	20,57	20,50	20,49	20,50	20,54	20,49	20,47	20,52	20,62	20,63	20,56	20,48	20,47	20,49	20,45	20,56	20,48	20,52	20,55	20,50	20,55	20,55	20,58	20,58	20,57	20,55	20,49	20,57	20,60	20,56	20,56	20,50	20,55	20,52	20,42	20,50	20,49	20,55	20,59	20,53	20,51	20,51	20,52	20,48	20,48	20,51	20,48	20,46	20,50	20,40	20,47	20,49	20,48	20,42	20,49	20,46	20,49	20,48	20,48	20,53	20,44	20,50	20,50	20,40	20,44	20,48	20,44	20,40	20,46	20,51	20,47	20,43	20,51	20,47	20,49	20,57	20,51	20,39	20,56	20,53	20,51	20,52	20,49	20,46	20,47	20,36	20,38	20,44	20,51	20,47	20,54	20,53	20,44	20,36	20,48	20,48	20,47	20,43	20,44	20,47	20,45	20,49	20,55	20,47	20,42	20,41	20,47	20,38	20,34	20,41	20,43	20,48	20,49	20,44	20,49	20,40	20,40	20,42	20,42	20,44	20,47	20,50	20,54	20,47	20,39	20,42	20,43	20,39	20,41	20,38	20,42	20,51	20,49	20,43	20,37	20,34	20,32	20,46	20,54	20,46	20,38	20,35	20,38	20,38	20,44	20,50	20,46	20,42	20,34	20,38	20,37	20,41	20,43	20,34	20,41	20,47	20,41	20,33	20,41	20,43	20,35	20,42	20,46	20,40	20,43	20,38	20,41	20,44	20,46	20,43	20,30	20,33	
20,44	20,42	20,40	20,44	20,46	20,37	20,48	20,42	20,36	20,29	20,30	20,38	20,44	20,40	20,51	20,41	20,37	20,41	20,49	20,44	20,46	20,39	20,34	20,38	20,44	20,42	20,39	20,35	20,34	20,38	20,39	20,47	20,46	20,40	20,48	20,53	20,45	20,46	20,46	20,42	20,40	20,45	20,43	20,41	20,42	20,39	20,48	20,44	20,42	20,48	20,46	20,46	20,47	20,57	20,50	20,46	20,41	20,47	20,48	20,49	20,36	20,45	20,45	20,35	20,37	20,38	20,44	20,45	20,35	20,46	20,50	20,50	20,52	20,43	20,36	20,47	20,48	20,49	20,61	20,47	20,39	20,47	20,49	20,43	20,46	20,43	20,49	20,50	20,46	20,45	20,51	20,45	20,52	20,42	20,43	20,46	20,51	20,49	20,52	20,46	20,46	20,53	20,54	20,51	20,53	20,44	20,47	20,46	20,44	20,41	20,47	20,48	20,50	20,51	20,54	20,50	20,51	20,55	20,52	20,43	20,49	20,43	20,47	20,53	20,49	20,55	20,52	20,46	20,51	20,43	20,49	20,44	20,51	20,50	20,48	20,50	20,44	20,41	20,43	20,51	20,45	20,50	20,54	20,51	20,55	20,55	20,42	20,49	20,54	20,48	20,43	20,48	20,52	20,48	20,47	20,51	20,59	20,58	20,57	20,56	20,46	20,47	20,46	20,57	20,63	20,54	20,55	20,50	20,50	20,47	20,53	20,52	20,54	20,52	20,56	20,60	20,45	20,61	20,61	20,57	20,53	20,51	20,58	20,51	20,55	20,64	20,63	20,61	20,58	20,57	20,58	20,67	20,64	20,64	20,57	20,57	20,59	20,56	20,59	20,68	20,58	20,59	20,67	20,62	20,56	20,65	20,68	20,60	20,63	20,66	20,66	20,68	20,69	20,70	20,67	20,76	20,73	20,68	20,66	20,72	20,72	20,64	20,67	20,70	20,75	20,79	20,74	20,84	20,88	20,80	20,74	20,81	20,75	20,68	20,79	20,75	20,75	20,75	20,72	20,69	20,73	20,82	20,82	20,76	20,70	20,74	20,75	20,71	20,74	20,81	20,83	20,87	20,87	20,89	20,85	20,79	20,82	20,87	20,86	20,87	20,85	20,89	20,86	20,86	20,81	20,85	20,83	20,78	20,82	20,86	20,85	20,88	20,84	20,88	20,84	20,83	20,82	20,81	20,88	20,89	20,86	20,80	20,81	20,90	20,93	20,91	20,88	20,88	20,89	20,89	20,92	20,94	20,88	20,89	20,91	20,90	20,91	20,94	20,92	20,81	20,92	20,91	20,90	20,89	20,85	20,89	20,91	20,95	20,92	20,89	20,92	20,94	20,97	20,95	21,06	21,00	20,89	20,93	21,01	20,91	20,94	20,93	20,92	20,92	20,91	20,97	20,92	20,85	20,82	20,86	20,95	20,92	20,95	20,94	20,95	20,93	20,95	20,96	20,97	20,94	20,91	20,98	20,93	20,85	20,86	20,84	20,86	20,88	20,88	20,99	20,92	20,88	20,91	20,90	20,90	20,85	20,85	20,86	20,90	20,92	20,93	20,92	20,87	20,85	20,93	20,90	20,90	20,89	20,82	20,91	20,92	20,84	20,85	20,82	20,82	20,86	20,88	20,85	20,85	20,86	20,90	20,88	20,85	20,86	20,86	20,85	20,84	20,84	20,82	20,85	20,86	20,78	20,81	20,75	20,80	20,85	20,87	20,85	20,81	20,74	20,77	20,75	20,81	20,79	20,74	20,82	20,78	20,71	20,69	20,73	20,67	20,59	20,62	20,70	20,73	20,80	20,81	20,73	20,65	20,70	20,69	20,68	20,69	20,70	20,66	20,69	20,67	20,74	20,68	20,63	20,58	20,65	20,69	20,66	20,60	20,67	20,64	20,58	20,56	20,61	20,58	20,57	20,65	20,66	20,54	20,56	20,61	20,66	20,61	20,57	20,56	20,52	20,52	20,59	20,58	20,60	20,66	20,61	20,59	20,61	20,60	20,55	20,65	20,76	20,57	20,50	20,48	20,60	20,56	20,50	20,56	20,45	20,48	20,49	20,39	20,45	20,52	20,51	20,63	20,51	20,48	20,57	20,50	20,45	20,42	20,58	20,59	20,47	20,44	20,46	20,49	20,55	20,60	20,55	20,48	20,54	20,57	20,57	20,57	20,46	20,50	20,53	20,44	20,49	20,48	20,48	20,55	20,61	20,54	20,50	20,56	20,52	20,47	20,49	20,41	20,39	20,45	20,47	20,44	20,55	20,49	20,45	20,53	20,50	20,43	20,46	20,46	20,46	20,40	20,46	20,52	20,49	20,47	20,46	20,42	20,42	20,36	20,50	20,40	20,40	20,49	20,45	20,51	20,52	20,47	20,39	20,40	20,53	20,52	20,48	20,49	20,48	20,46	20,39	20,43	20,41	20,47	20,57	20,42	20,43	20,52	20,42	20,45	20,50	20,40	20,39	20,43	20,41	20,45	20,48	20,51	20,53	20,36	20,43	20,39	20,44	20,37	20,42	20,47	20,45	20,50	20,53	20,54	20,46	20,40	20,38	20,39	20,39	20,48	20,53	20,52	20,45	20,42	20,40	20,49	20,43	20,38	20,42	20,45	20,47	20,47	20,35	20,39	20,35	20,30	20,40	20,47	20,46	20,34	20,37	20,48	20,35	20,43	20,49	20,37	20,35	20,38	20,41	20,41	20,46	20,50	20,34	20,43	20,44	20,38	20,40	20,42	20,41	20,29	20,35	20,36	20,45	20,42	20,40	20,38	20,40	20,41	20,44	20,39	20,37	
20,45	20,42	20,42	20,37	20,36	20,32	20,41	20,42	20,36	20,31	20,36	20,45	20,42	20,37	20,47	20,48	20,47	20,53	20,49	20,50	20,48	20,41	20,41	20,39	20,40	20,39	20,40	20,38	20,39	20,45	20,37	20,37	20,50	20,53	20,48	20,46	20,45	20,46	20,49	20,47	20,37	20,45	20,40	20,51	20,50	20,44	20,42	20,29	20,33	20,41	20,47	20,48	20,51	20,56	20,53	20,48	20,33	20,41	20,44	20,49	20,48	20,49	20,39	20,35	20,35	20,43	20,42	20,39	20,44	20,49	20,50	20,57	20,51	20,50	20,36	20,46	20,45	20,50	20,58	20,52	20,43	20,46	20,55	20,40	20,44	20,45	20,39	20,43	20,46	20,49	20,48	20,52	20,50	20,42	20,39	20,57	20,52	20,49	20,57	20,59	20,56	20,50	20,53	20,53	20,52	20,53	20,50	20,44	20,45	20,45	20,39	20,39	20,47	20,46	20,52	20,44	20,49	20,56	20,56	20,45	20,44	20,45	20,45	20,45	20,49	20,56	20,59	20,53	20,55	20,50	20,43	20,43	20,41	20,51	20,56	20,57	20,45	20,43	20,45	20,42	20,39	20,38	20,47	20,44	20,50	20,53	20,47	20,41	20,49	20,48	20,52	20,49	20,49	20,48	20,57	20,55	20,64	20,58	20,58	20,59	20,47	20,52	20,51	20,53	20,58	20,52	20,48	20,48	20,56	20,59	20,58	20,51	20,55	20,55	20,51	20,54	20,51	20,53	20,57	20,49	20,53	20,49	20,59	20,52	20,54	20,63	20,56	20,61	20,59	20,56	20,59	20,53	20,58	20,67	20,63	20,67	20,62	20,60	20,56	20,66	20,67	20,64	20,70	20,65	20,57	20,61	20,71	20,62	20,65	20,67	20,68	20,77	20,71	20,69	20,68	20,67	20,69	20,67	20,61	20,64	20,69	20,62	20,68	20,76	20,72	20,74	20,73	20,77	20,85	20,79	20,70	20,72	20,66	20,62	20,71	20,74	20,80	20,87	20,83	20,80	20,87	20,89	20,88	20,85	20,78	20,78	20,79	20,72	20,78	20,81	20,86	20,85	20,87	20,83	20,86	20,81	20,86	20,88	20,85	20,88	20,90	20,81	20,82	20,86	20,84	20,84	20,87	20,83	20,87	20,96	20,89	20,91	20,90	20,91	20,86	20,84	20,86	20,86	20,91	20,84	20,85	20,84	20,84	20,94	20,92	20,91	20,93	20,91	20,95	20,81	20,81	20,91	20,88	20,93	20,94	20,92	20,94	20,92	20,93	20,84	20,92	20,96	20,92	20,92	20,87	20,91	20,88	20,98	20,96	20,91	20,96	20,93	20,90	20,97	21,05	20,99	20,93	20,92	21,01	20,97	20,90	20,91	20,89	20,95	20,95	20,93	20,94	20,92	20,87	20,91	20,97	20,96	20,97	21,02	20,98	20,86	20,92	20,95	20,94	20,86	20,92	20,98	20,95	20,91	20,86	20,88	20,92	20,95	20,95	21,03	20,97	20,87	20,95	20,93	20,93	20,94	20,97	20,84	20,85	20,92	20,94	21,00	20,93	20,86	20,92	20,89	20,95	20,88	20,85	20,84	20,86	20,89	20,91	20,91	20,88	20,87	20,93	20,90	20,89	20,87	20,83	20,81	20,81	20,85	20,79	20,86	20,92	20,84	20,82	20,88	20,88	20,83	20,84	20,79	20,82	20,79	20,83	20,83	20,82	20,78	20,79	20,85	20,89	20,82	20,80	20,82	20,76	20,70	20,74	20,78	20,71	20,65	20,62	20,69	20,72	20,74	20,82	20,76	20,70	20,78	20,70	20,66	20,70	20,72	20,71	20,77	20,72	20,70	20,71	20,69	20,60	20,59	20,70	20,63	20,60	20,69	20,67	20,60	20,56	20,62	20,68	20,69	20,57	20,58	20,53	20,53	20,67	20,54	20,60	20,60	20,60	20,58	20,49	20,57	20,63	20,51	20,58	20,63	20,58	20,56	20,54	20,56	20,60	20,69	20,62	20,55	20,55	20,66	20,59	20,46	20,57	20,54	20,48	20,60	20,53	20,49	20,57	20,55	20,59	20,58	20,54	20,58	20,54	20,41	20,37	20,49	20,52	20,43	20,42	20,50	20,52	20,53	20,64	20,62	20,52	20,44	20,49	20,52	20,56	20,54	20,46	20,40	20,47	20,51	20,54	20,56	20,50	20,53	20,55	20,52	20,55	20,54	20,46	20,45	20,47	20,43	20,41	20,42	20,46	20,52	20,53	20,51	20,58	20,51	20,44	20,43	20,41	20,44	20,45	20,48	20,51	20,51	20,55	20,55	20,46	20,42	20,39	20,48	20,45	20,42	20,53	20,50	20,44	20,51	20,54	20,50	20,45	20,45	20,47	20,47	20,41	20,45	20,47	20,38	20,39	20,45	20,42	20,51	20,40	20,43	20,47	20,43	20,42	20,44	20,39	20,35	20,44	20,42	20,40	20,44	20,46	20,48	20,46	20,43	20,40	20,47	20,48	20,39	20,45	20,48	20,52	20,62	20,48	20,44	20,42	20,41	20,43	20,42	20,47	20,53	20,53	20,48	20,43	20,41	20,40	20,46	20,33	20,33	20,47	20,46	20,40	20,35	20,42	20,49	20,32	20,37	20,45	20,47	20,36	20,42	20,55	20,47	20,41	20,44	20,46	20,36	20,41	20,46	20,37	20,38	20,45	20,33	20,41	20,53	20,40	20,36	20,39	20,42	20,37	20,29	20,25	20,42	20,56	20,40	20,35	20,38	20,39	20,41	20,47	20,46	
20,48	20,36	20,35	20,30	20,26	20,33	20,38	20,49	20,33	20,29	20,25	20,40	20,38	20,33	20,40	20,42	20,37	20,44	20,42	20,37	20,42	20,42	20,41	20,47	20,43	20,43	20,45	20,32	20,38	20,39	20,36	20,34	20,40	20,53	20,55	20,48	20,44	20,45	20,42	20,37	20,37	20,47	20,46	20,46	20,48	20,44	20,39	20,33	20,45	20,51	20,48	20,47	20,38	20,47	20,47	20,49	20,27	20,27	20,43	20,46	20,50	20,55	20,44	20,36	20,41	20,37	20,40	20,39	20,45	20,52	20,51	20,57	20,50	20,45	20,41	20,40	20,51	20,49	20,49	20,48	20,45	20,47	20,48	20,42	20,45	20,47	20,41	20,44	20,47	20,46	20,47	20,46	20,55	20,47	20,47	20,53	20,58	20,50	20,54	20,57	20,62	20,50	20,51	20,57	20,51	20,42	20,43	20,44	20,44	20,44	20,42	20,42	20,46	20,44	20,39	20,40	20,43	20,49	20,50	20,52	20,41	20,41	20,51	20,53	20,52	20,53	20,53	20,52	20,51	20,48	20,46	20,43	20,36	20,43	20,51	20,54	20,47	20,44	20,43	20,46	20,46	20,45	20,52	20,49	20,50	20,55	20,60	20,53	20,45	20,47	20,46	20,55	20,50	20,49	20,56	20,54	20,52	20,52	20,53	20,57	20,48	20,48	20,52	20,56	20,54	20,44	20,45	20,50	20,59	20,56	20,58	20,50	20,55	20,57	20,55	20,54	20,55	20,55	20,57	20,50	20,51	20,58	20,60	20,56	20,51	20,58	20,60	20,59	20,54	20,56	20,54	20,57	20,56	20,60	20,63	20,68	20,64	20,59	20,57	20,55	20,61	20,58	20,59	20,62	20,57	20,63	20,58	20,63	20,73	20,67	20,69	20,73	20,73	20,67	20,65	20,66	20,68	20,65	20,63	20,72	20,72	20,63	20,62	20,70	20,74	20,73	20,72	20,77	20,76	20,72	20,68	20,72	20,68	20,71	20,72	20,73	20,82	20,82	20,78	20,81	20,83	20,89	20,90	20,88	20,80	20,76	20,79	20,83	20,79	20,87	20,86	20,83	20,79	20,76	20,77	20,81	20,86	20,88	20,82	20,85	20,95	20,94	20,83	20,88	20,86	20,84	20,85	20,84	20,88	20,95	20,93	20,87	20,83	20,89	20,86	20,91	20,89	20,82	20,86	20,84	20,83	20,91	20,92	20,90	20,94	20,87	20,89	20,89	20,92	20,88	20,82	20,90	20,94	20,95	20,97	20,87	20,91	20,93	20,93	20,84	20,91	20,94	20,88	20,90	20,90	20,93	20,95	21,01	20,99	20,90	20,89	20,93	20,92	20,98	21,03	20,96	20,97	20,93	20,99	20,93	20,98	20,95	20,93	20,91	20,96	20,98	20,96	21,00	20,85	20,94	21,02	21,02	20,98	21,03	21,06	20,97	20,91	21,00	21,04	20,93	20,86	21,00	20,96	20,93	20,95	20,89	20,86	20,95	20,99	20,97	20,95	20,88	20,98	21,01	20,97	20,94	20,93	20,86	20,87	20,91	20,94	20,96	20,99	20,89	20,86	20,91	20,95	20,93	20,89	20,88	20,91	20,90	20,87	20,96	20,89	20,88	20,83	20,82	20,85	20,90	20,85	20,82	20,80	20,80	20,85	20,88	20,93	20,80	20,81	20,94	20,84	20,83	20,83	20,82	20,83	20,77	20,78	20,84	20,84	20,85	20,81	20,81	20,81	20,77	20,83	20,83	20,91	20,83	20,77	20,81	20,84	20,73	20,77	20,78	20,81	20,83	20,82	20,77	20,74	20,76	20,78	20,77	20,78	20,76	20,74	20,81	20,77	20,70	20,72	20,72	20,71	20,71	20,70	20,68	20,66	20,74	20,79	20,66	20,53	20,59	20,64	20,66	20,64	20,58	20,46	20,54	20,61	20,60	20,60	20,66	20,61	20,59	20,53	20,53	20,61	20,59	20,49	20,57	20,55	20,54	20,52	20,52	20,56	20,64	20,58	20,53	20,51	20,60	20,59	20,44	20,44	20,51	20,54	20,54	20,56	20,59	20,64	20,55	20,59	20,52	20,54	20,56	20,53	20,48	20,45	20,46	20,42	20,41	20,47	20,55	20,56	20,53	20,53	20,63	20,53	20,49	20,51	20,41	20,50	20,55	20,51	20,40	20,44	20,51	20,50	20,54	20,48	20,44	20,42	20,46	20,45	20,45	20,48	20,48	20,47	20,51	20,45	20,41	20,43	20,60	20,59	20,48	20,42	20,41	20,36	20,45	20,40	20,52	20,40	20,52	20,60	20,52	20,48	20,50	20,41	20,38	20,40	20,46	20,52	20,50	20,54	20,48	20,46	20,46	20,44	20,52	20,53	20,47	20,47	20,49	20,46	20,46	20,48	20,41	20,37	20,36	20,44	20,52	20,50	20,47	20,38	20,36	20,47	20,43	20,37	20,43	20,49	20,50	20,42	20,39	20,50	20,51	20,51	20,50	20,48	20,54	20,53	20,46	20,43	20,44	20,44	20,53	20,46	20,42	20,37	20,39	20,40	20,42	20,44	20,47	20,47	20,45	20,35	20,41	20,24	20,34	20,35	20,32	20,40	20,53	20,41	20,31	20,39	20,45	20,39	20,37	20,46	20,50	20,44	20,44	20,54	20,48	20,46	20,44	20,46	20,35	20,29	20,37	20,31	20,32	20,42	20,33	20,37	20,45	20,56	20,45	20,40	20,41	20,36	20,33	20,32	20,46	20,51	20,42	20,34	20,31	20,32	20,40	20,41	20,44	
20,40	20,33	20,32	20,39	20,40	20,28	20,35	20,50	20,38	20,30	20,19	20,17	20,38	20,43	20,42	20,39	20,38	20,43	20,42	20,43	20,48	20,42	20,37	20,50	20,46	20,40	20,43	20,34	20,42	20,39	20,36	20,38	20,37	20,42	20,54	20,55	20,41	20,38	20,37	20,40	20,37	20,41	20,43	20,47	20,44	20,39	20,43	20,37	20,38	20,45	20,44	20,50	20,45	20,50	20,49	20,53	20,35	20,31	20,46	20,44	20,48	20,57	20,48	20,42	20,44	20,40	20,37	20,27	20,41	20,52	20,45	20,51	20,48	20,39	20,40	20,41	20,48	20,50	20,43	20,42	20,53	20,46	20,43	20,40	20,49	20,52	20,47	20,49	20,53	20,56	20,47	20,46	20,55	20,54	20,42	20,48	20,54	20,48	20,51	20,55	20,54	20,55	20,58	20,52	20,39	20,38	20,42	20,51	20,48	20,36	20,42	20,51	20,48	20,42	20,37	20,49	20,51	20,44	20,45	20,51	20,50	20,48	20,57	20,60	20,61	20,58	20,55	20,50	20,51	20,43	20,44	20,40	20,36	20,45	20,50	20,40	20,46	20,48	20,45	20,50	20,46	20,45	20,51	20,60	20,54	20,50	20,53	20,58	20,51	20,56	20,51	20,49	20,56	20,53	20,55	20,58	20,58	20,49	20,48	20,49	20,46	20,53	20,53	20,58	20,55	20,50	20,46	20,54	20,56	20,63	20,60	20,43	20,51	20,53	20,53	20,51	20,49	20,49	20,58	20,63	20,54	20,58	20,54	20,51	20,52	20,52	20,60	20,64	20,58	20,56	20,53	20,59	20,62	20,66	20,65	20,62	20,62	20,66	20,63	20,66	20,63	20,58	20,51	20,52	20,54	20,65	20,65	20,58	20,72	20,72	20,68	20,73	20,70	20,74	20,78	20,76	20,72	20,69	20,71	20,77	20,77	20,63	20,63	20,71	20,75	20,74	20,72	20,75	20,77	20,77	20,74	20,73	20,68	20,75	20,78	20,81	20,82	20,74	20,68	20,79	20,87	20,86	20,83	20,82	20,76	20,83	20,83	20,81	20,82	20,85	20,80	20,81	20,88	20,86	20,73	20,87	20,91	20,90	20,95	20,95	20,90	20,95	20,89	20,85	20,87	20,81	20,86	20,89	20,86	20,91	20,94	20,88	20,82	20,97	20,90	20,92	20,92	20,92	20,85	20,85	20,88	20,95	20,92	20,94	20,94	20,97	20,89	20,88	20,92	20,96	20,95	20,95	20,92	20,95	20,97	20,88	20,93	20,96	20,97	20,92	20,90	20,94	20,93	20,98	20,92	20,91	20,90	20,96	20,99	20,92	20,93	20,90	20,91	21,00	21,02	20,95	20,98	21,05	21,02	20,91	20,96	20,95	20,93	20,95	20,96	20,99	20,96	20,98	20,92	21,03	21,13	21,00	21,02	21,02	21,02	21,06	21,03	20,97	21,05	21,03	20,99	21,03	20,95	20,91	20,99	20,94	20,94	20,99	21,02	20,96	20,91	20,83	20,96	21,00	20,97	20,95	20,95	20,95	21,02	20,96	20,94	20,95	21,03	20,91	20,81	20,84	20,90	20,89	20,91	20,90	20,85	20,91	20,92	20,96	20,93	20,95	20,92	20,88	20,92	20,99	20,99	20,84	20,79	20,84	20,89	20,93	20,94	20,89	20,88	20,94	20,87	20,84	20,87	20,86	20,81	20,82	20,75	20,73	20,83	20,85	20,87	20,98	20,94	20,83	20,91	20,94	21,01	20,99	20,87	20,93	20,89	20,83	20,86	20,92	20,88	20,92	20,91	20,89	20,85	20,81	20,83	20,86	20,79	20,82	20,80	20,88	20,85	20,84	20,83	20,82	20,81	20,74	20,67	20,66	20,71	20,73	20,78	20,69	20,58	20,60	20,61	20,60	20,69	20,61	20,52	20,54	20,59	20,59	20,69	20,65	20,60	20,52	20,50	20,60	20,66	20,63	20,59	20,59	20,56	20,49	20,48	20,54	20,60	20,64	20,58	20,44	20,54	20,56	20,59	20,57	20,50	20,50	20,56	20,55	20,62	20,62	20,56	20,57	20,56	20,53	20,49	20,48	20,47	20,55	20,53	20,49	20,52	20,49	20,57	20,51	20,49	20,49	20,50	20,57	20,59	20,52	20,53	20,45	20,48	20,51	20,49	20,49	20,52	20,52	20,51	20,58	20,56	20,50	20,45	20,51	20,49	20,50	20,48	20,49	20,49	20,51	20,48	20,37	20,43	20,52	20,56	20,49	20,46	20,43	20,35	20,43	20,43	20,41	20,41	20,35	20,53	20,49	20,39	20,46	20,37	20,34	20,40	20,47	20,47	20,51	20,49	20,45	20,51	20,56	20,45	20,45	20,54	20,47	20,47	20,44	20,45	20,45	20,49	20,46	20,38	20,39	20,46	20,52	20,43	20,41	20,44	20,38	20,49	20,43	20,38	20,44	20,49	20,52	20,45	20,39	20,38	20,47	20,50	20,44	20,47	20,48	20,44	20,48	20,42	20,45	20,37	20,38	20,47	20,46	20,38	20,42	20,48	20,44	20,39	20,47	20,40	20,43	20,43	20,50	20,39	20,39	20,41	20,37	20,38	20,48	20,48	20,32	20,38	20,45	20,36	20,46	20,48	20,53	20,46	20,41	20,43	20,42	20,43	20,52	20,47	20,40	20,37	20,40	20,33	20,37	20,43	20,35	20,36	20,40	20,45	20,51	20,49	20,46	20,36	20,30	20,37	20,49	20,41	20,29	20,39	20,36	20,32	20,37	20,47	20,46	
20,45	20,37	20,37	20,47	20,44	20,31	20,30	20,42	20,36	20,36	20,28	20,24	20,38	20,43	20,40	20,41	20,52	20,53	20,42	20,47	20,55	20,42	20,28	20,35	20,38	20,39	20,47	20,41	20,39	20,39	20,40	20,39	20,35	20,33	20,47	20,47	20,40	20,35	20,44	20,40	20,42	20,45	20,38	20,39	20,44	20,38	20,36	20,41	20,39	20,39	20,40	20,46	20,44	20,44	20,52	20,47	20,39	20,35	20,49	20,49	20,40	20,51	20,39	20,38	20,39	20,48	20,49	20,34	20,40	20,57	20,44	20,47	20,46	20,35	20,41	20,44	20,40	20,43	20,44	20,37	20,53	20,51	20,42	20,37	20,41	20,47	20,46	20,43	20,47	20,53	20,48	20,44	20,55	20,54	20,42	20,43	20,56	20,50	20,50	20,48	20,51	20,56	20,54	20,43	20,44	20,48	20,50	20,52	20,47	20,46	20,41	20,52	20,48	20,45	20,40	20,47	20,48	20,43	20,38	20,42	20,50	20,44	20,49	20,61	20,58	20,53	20,55	20,53	20,57	20,46	20,39	20,42	20,33	20,44	20,53	20,47	20,45	20,46	20,47	20,50	20,52	20,45	20,53	20,59	20,60	20,56	20,55	20,47	20,49	20,49	20,49	20,51	20,47	20,47	20,60	20,51	20,56	20,53	20,51	20,48	20,53	20,55	20,52	20,58	20,60	20,57	20,51	20,54	20,53	20,58	20,54	20,42	20,46	20,54	20,59	20,54	20,42	20,51	20,55	20,63	20,63	20,54	20,53	20,56	20,52	20,51	20,55	20,60	20,58	20,55	20,55	20,61	20,72	20,71	20,68	20,68	20,67	20,58	20,63	20,67	20,62	20,65	20,57	20,56	20,53	20,65	20,69	20,61	20,66	20,74	20,65	20,75	20,80	20,69	20,76	20,75	20,71	20,67	20,76	20,77	20,74	20,60	20,66	20,77	20,80	20,82	20,78	20,80	20,78	20,79	20,80	20,72	20,77	20,78	20,79	20,85	20,87	20,84	20,73	20,79	20,87	20,87	20,82	20,77	20,82	20,84	20,89	20,83	20,84	20,88	20,81	20,89	20,91	20,88	20,74	20,80	20,82	20,83	20,94	20,95	20,92	20,93	20,94	20,88	20,93	20,88	20,92	20,92	20,92	20,99	20,96	20,90	20,86	20,98	20,96	20,95	20,94	20,94	21,05	20,97	20,95	20,97	20,92	20,94	21,02	21,03	21,04	20,99	20,99	21,00	20,99	21,01	20,92	20,91	21,01	20,99	20,94	21,01	21,03	20,97	20,97	20,97	21,01	21,02	21,00	20,93	20,93	20,96	20,93	20,95	20,97	21,05	20,99	20,99	21,07	20,96	20,96	21,01	21,02	21,00	20,98	21,02	21,00	21,00	21,08	21,03	21,07	21,04	21,03	21,08	21,08	21,01	21,01	21,06	21,03	21,00	21,06	20,96	20,99	21,03	21,10	21,06	20,96	20,96	21,09	21,05	21,01	21,06	21,03	21,04	21,01	20,94	20,98	20,95	20,93	20,91	20,99	21,05	21,06	21,05	20,97	20,97	21,05	20,98	20,95	20,96	21,05	21,01	20,99	20,97	20,89	20,91	20,86	20,88	20,93	20,98	20,95	21,01	21,08	21,07	20,98	20,96	20,95	20,90	20,88	21,00	21,04	20,87	20,88	20,92	20,93	20,87	20,90	20,95	20,94	20,90	20,94	20,77	20,82	20,88	20,88	20,95	21,06	21,10	21,13	21,08	21,10	21,11	21,01	21,00	21,07	21,00	21,07	21,12	21,06	21,05	20,99	21,05	21,00	21,01	21,03	20,97	20,98	20,92	20,89	20,90	20,94	20,93	20,95	20,94	20,90	20,86	20,75	20,70	20,69	20,76	20,75	20,61	20,60	20,58	20,69	20,68	20,63	20,59	20,61	20,57	20,59	20,57	20,59	20,66	20,64	20,61	20,49	20,57	20,65	20,57	20,52	20,61	20,65	20,54	20,54	20,54	20,52	20,60	20,63	20,52	20,54	20,63	20,58	20,52	20,53	20,56	20,55	20,53	20,65	20,62	20,57	20,45	20,53	20,51	20,46	20,49	20,52	20,49	20,49	20,53	20,56	20,49	20,49	20,55	20,45	20,50	20,53	20,51	20,52	20,56	20,44	20,39	20,46	20,53	20,52	20,46	20,50	20,50	20,46	20,55	20,57	20,48	20,47	20,44	20,48	20,50	20,43	20,42	20,45	20,51	20,47	20,45	20,51	20,52	20,43	20,43	20,54	20,51	20,48	20,52	20,49	20,43	20,38	20,36	20,38	20,42	20,40	20,43	20,47	20,39	20,38	20,45	20,50	20,46	20,46	20,49	20,54	20,60	20,59	20,49	20,48	20,45	20,51	20,51	20,42	20,32	20,39	20,46	20,47	20,44	20,41	20,44	20,41	20,37	20,45	20,45	20,46	20,41	20,40	20,52	20,55	20,51	20,41	20,41	20,37	20,44	20,59	20,49	20,40	20,41	20,37	20,45	20,47	20,49	20,52	20,49	20,44	20,49	20,49	20,51	20,49	20,43	20,38	20,38	20,34	20,38	20,42	20,49	20,38	20,44	20,50	20,38	20,38	20,49	20,47	20,30	20,33	20,46	20,38	20,41	20,41	20,50	20,42	20,33	20,34	20,29	20,31	20,41	20,40	20,48	20,43	20,49	20,41	20,39	20,34	20,25	20,41	20,44	20,50	20,48	20,45	20,42	20,38	20,40	20,40	20,42	20,38	20,34	20,43	20,39	20,35	20,42	20,48	20,52	
20,49	20,47	20,48	20,48	20,53	20,35	20,33	20,47	20,44	20,37	20,40	20,40	20,34	20,38	20,38	20,36	20,51	20,48	20,39	20,34	20,50	20,46	20,35	20,42	20,39	20,43	20,43	20,46	20,47	20,37	20,36	20,43	20,43	20,41	20,45	20,39	20,36	20,31	20,47	20,48	20,41	20,49	20,45	20,50	20,59	20,47	20,33	20,34	20,40	20,39	20,43	20,35	20,33	20,38	20,46	20,45	20,45	20,52	20,48	20,52	20,50	20,48	20,48	20,42	20,35	20,38	20,45	20,48	20,48	20,45	20,41	20,48	20,45	20,42	20,47	20,51	20,48	20,43	20,53	20,49	20,57	20,49	20,49	20,43	20,41	20,40	20,50	20,49	20,45	20,47	20,46	20,51	20,54	20,53	20,37	20,46	20,48	20,51	20,50	20,48	20,57	20,54	20,52	20,45	20,46	20,55	20,50	20,55	20,49	20,48	20,55	20,54	20,52	20,44	20,44	20,41	20,44	20,46	20,46	20,52	20,48	20,37	20,45	20,58	20,53	20,48	20,46	20,51	20,57	20,53	20,44	20,42	20,48	20,50	20,53	20,47	20,51	20,52	20,43	20,51	20,50	20,47	20,52	20,59	20,61	20,53	20,50	20,52	20,53	20,53	20,45	20,51	20,55	20,44	20,54	20,53	20,49	20,57	20,59	20,44	20,47	20,57	20,49	20,57	20,67	20,51	20,46	20,51	20,53	20,48	20,55	20,46	20,54	20,61	20,65	20,58	20,52	20,53	20,60	20,55	20,59	20,53	20,55	20,60	20,52	20,55	20,58	20,59	20,61	20,52	20,51	20,58	20,66	20,70	20,67	20,66	20,68	20,58	20,62	20,59	20,60	20,67	20,68	20,65	20,65	20,58	20,64	20,67	20,58	20,69	20,74	20,78	20,84	20,76	20,71	20,74	20,77	20,72	20,74	20,78	20,80	20,72	20,71	20,80	20,79	20,80	20,89	20,84	20,81	20,83	20,81	20,73	20,73	20,85	20,83	20,89	20,96	20,88	20,75	20,79	20,88	20,89	20,87	20,80	20,86	20,89	20,97	20,99	20,97	20,91	20,86	20,94	20,92	20,86	20,84	20,92	20,93	20,94	20,97	20,93	20,96	21,02	21,00	20,90	20,96	20,98	20,98	20,94	20,90	21,00	21,06	20,99	20,95	20,99	20,94	20,99	21,02	21,01	21,04	21,02	20,99	21,01	20,98	20,99	21,02	21,11	21,06	20,99	20,97	21,01	21,03	21,11	21,06	21,05	21,19	21,11	21,03	21,04	21,07	21,06	21,03	21,09	21,11	21,07	21,05	21,01	20,99	21,03	21,04	21,05	21,05	21,11	21,03	21,08	21,12	21,03	20,99	21,08	21,08	21,04	21,07	21,06	21,09	21,07	21,17	21,15	21,14	21,19	21,11	21,15	21,16	21,10	21,13	21,15	21,11	21,14	21,12	21,13	21,14	21,01	21,13	21,19	21,07	21,09	21,14	21,13	21,09	21,08	21,07	21,15	21,16	21,04	21,12	21,03	21,01	21,03	21,09	21,14	21,12	21,12	21,05	21,05	21,07	21,08	21,08	21,09	21,21	21,22	21,12	21,05	21,05	20,99	20,94	21,02	21,04	21,03	20,99	21,03	21,04	21,07	21,01	20,99	21,00	20,95	20,93	20,99	21,05	20,98	20,97	21,07	20,99	20,92	20,95	21,02	20,91	20,98	21,04	21,06	20,93	20,86	20,95	21,00	21,17	21,29	21,37	21,30	21,29	21,29	21,28	21,27	21,24	21,17	21,24	21,26	21,18	21,19	21,12	21,15	21,14	21,22	21,23	21,20	21,12	21,16	21,07	21,05	21,08	21,06	21,04	20,99	20,99	21,02	20,93	20,87	20,82	20,78	20,75	20,67	20,66	20,58	20,61	20,65	20,65	20,62	20,61	20,62	20,62	20,58	20,60	20,66	20,67	20,67	20,59	20,58	20,63	20,57	20,56	20,59	20,59	20,67	20,65	20,62	20,59	20,62	20,60	20,56	20,50	20,57	20,57	20,47	20,47	20,55	20,59	20,58	20,58	20,57	20,61	20,52	20,52	20,51	20,43	20,49	20,54	20,50	20,49	20,52	20,57	20,51	20,49	20,49	20,52	20,50	20,49	20,53	20,55	20,54	20,53	20,47	20,47	20,54	20,48	20,41	20,45	20,47	20,45	20,48	20,51	20,45	20,47	20,39	20,41	20,44	20,44	20,48	20,46	20,47	20,51	20,46	20,51	20,47	20,44	20,46	20,52	20,45	20,49	20,51	20,49	20,45	20,41	20,45	20,50	20,49	20,53	20,41	20,45	20,47	20,40	20,41	20,43	20,49	20,47	20,47	20,49	20,50	20,52	20,54	20,59	20,48	20,54	20,53	20,51	20,40	20,38	20,41	20,45	20,46	20,41	20,42	20,38	20,40	20,44	20,45	20,51	20,43	20,44	20,51	20,59	20,46	20,37	20,47	20,37	20,35	20,44	20,44	20,38	20,44	20,47	20,47	20,44	20,44	20,50	20,45	20,43	20,48	20,47	20,44	20,43	20,42	20,40	20,42	20,43	20,39	20,50	20,43	20,46	20,40	20,43	20,41	20,46	20,52	20,50	20,36	20,36	20,47	20,40	20,37	20,40	20,39	20,43	20,41	20,39	20,39	20,34	20,36	20,40	20,39	20,44	20,43	20,38	20,36	20,36	20,27	20,40	20,46	20,44	20,49	20,44	20,40	20,33	20,39	20,46	20,38	20,34	20,32	20,47	20,39	20,28	20,36	20,39	20,34	
20,45	20,47	20,39	20,36	20,48	20,38	20,45	20,42	20,37	20,42	20,41	20,39	20,33	20,41	20,36	20,40	20,48	20,45	20,30	20,30	20,29	20,38	20,45	20,54	20,53	20,44	20,46	20,48	20,45	20,36	20,32	20,45	20,39	20,34	20,39	20,36	20,37	20,43	20,49	20,56	20,47	20,52	20,46	20,44	20,52	20,48	20,43	20,30	20,32	20,43	20,43	20,41	20,30	20,39	20,39	20,42	20,42	20,52	20,53	20,46	20,47	20,48	20,44	20,48	20,36	20,36	20,45	20,42	20,45	20,45	20,37	20,53	20,49	20,40	20,40	20,50	20,50	20,40	20,46	20,52	20,50	20,47	20,45	20,43	20,39	20,43	20,51	20,53	20,46	20,44	20,45	20,50	20,55	20,52	20,38	20,42	20,47	20,50	20,43	20,50	20,56	20,52	20,44	20,41	20,43	20,49	20,46	20,52	20,55	20,51	20,50	20,57	20,52	20,47	20,46	20,41	20,44	20,50	20,46	20,47	20,50	20,42	20,41	20,55	20,57	20,49	20,49	20,45	20,53	20,50	20,49	20,52	20,48	20,60	20,52	20,53	20,56	20,43	20,43	20,53	20,52	20,54	20,50	20,49	20,53	20,52	20,55	20,47	20,54	20,50	20,55	20,54	20,57	20,45	20,46	20,56	20,55	20,63	20,60	20,47	20,43	20,57	20,54	20,49	20,62	20,49	20,40	20,46	20,50	20,53	20,52	20,54	20,54	20,58	20,65	20,62	20,60	20,60	20,59	20,56	20,53	20,48	20,49	20,58	20,56	20,53	20,65	20,68	20,61	20,60	20,49	20,57	20,64	20,71	20,66	20,61	20,61	20,65	20,71	20,64	20,62	20,67	20,66	20,63	20,68	20,67	20,65	20,71	20,74	20,70	20,82	20,83	20,90	20,85	20,78	20,83	20,84	20,77	20,76	20,84	20,80	20,71	20,74	20,81	20,77	20,85	20,89	20,92	20,88	20,92	20,93	20,85	20,77	20,78	20,86	20,95	20,96	20,91	20,88	20,89	20,94	21,04	20,97	20,91	20,93	20,89	20,93	21,02	21,09	21,01	20,90	21,01	20,99	20,99	20,99	21,01	21,05	21,09	20,99	20,97	21,05	21,04	21,01	21,00	21,00	20,97	21,03	21,02	21,04	21,02	21,17	21,21	21,04	21,03	21,02	21,09	21,16	21,18	21,06	21,01	21,10	21,13	21,07	21,04	21,15	21,15	21,17	21,08	21,08	21,05	21,13	21,20	21,15	21,11	21,22	21,22	21,15	21,17	21,21	21,19	21,11	21,10	21,18	21,25	21,20	21,13	21,09	21,16	21,22	21,18	21,15	21,13	21,18	21,17	21,26	21,23	21,15	21,18	21,24	21,15	21,17	21,17	21,16	21,19	21,31	21,36	21,33	21,37	21,39	21,38	21,33	21,32	21,30	21,26	21,16	21,18	21,24	21,22	21,29	21,22	21,29	21,40	21,30	21,27	21,31	21,25	21,23	21,22	21,24	21,21	21,24	21,16	21,20	21,17	21,17	21,16	21,23	21,27	21,24	21,22	21,21	21,17	21,28	21,23	21,22	21,21	21,28	21,28	21,21	21,19	21,15	21,15	21,18	21,22	21,27	21,20	21,11	21,16	21,21	21,19	21,16	21,10	21,12	21,14	21,16	21,14	21,17	21,10	21,12	21,16	21,10	21,04	21,17	21,15	21,01	21,03	21,11	21,16	21,12	21,05	21,09	21,19	21,29	21,44	21,51	21,43	21,49	21,47	21,45	21,45	21,42	21,28	21,35	21,42	21,32	21,29	21,33	21,31	21,35	21,36	21,41	21,40	21,37	21,36	21,32	21,24	21,21	21,21	21,13	21,03	21,06	21,07	21,05	20,97	20,89	20,78	20,76	20,74	20,69	20,66	20,61	20,64	20,66	20,72	20,68	20,63	20,63	20,65	20,63	20,68	20,72	20,54	20,56	20,62	20,58	20,56	20,60	20,58	20,55	20,55	20,61	20,64	20,60	20,63	20,51	20,46	20,51	20,63	20,55	20,49	20,52	20,53	20,58	20,56	20,52	20,52	20,63	20,54	20,54	20,50	20,49	20,52	20,52	20,50	20,55	20,59	20,63	20,53	20,53	20,48	20,52	20,53	20,51	20,54	20,53	20,55	20,51	20,50	20,55	20,54	20,45	20,45	20,46	20,39	20,45	20,49	20,46	20,50	20,45	20,43	20,43	20,41	20,46	20,50	20,51	20,49	20,47	20,45	20,44	20,50	20,46	20,51	20,52	20,43	20,47	20,46	20,45	20,51	20,48	20,41	20,49	20,45	20,52	20,51	20,42	20,46	20,48	20,47	20,40	20,46	20,52	20,52	20,49	20,44	20,47	20,48	20,54	20,42	20,44	20,52	20,52	20,45	20,44	20,41	20,39	20,47	20,47	20,50	20,41	20,36	20,42	20,44	20,45	20,40	20,45	20,50	20,49	20,47	20,41	20,52	20,47	20,32	20,39	20,38	20,43	20,44	20,48	20,56	20,48	20,47	20,43	20,47	20,38	20,43	20,42	20,33	20,41	20,43	20,42	20,40	20,51	20,51	20,48	20,42	20,41	20,44	20,42	20,34	20,51	20,52	20,38	20,41	20,40	20,48	20,36	20,34	20,49	20,51	20,36	20,40	20,43	20,40	20,53	20,37	20,35	20,43	20,47	20,36	20,37	20,33	20,37	20,36	20,40	20,44	20,45	20,38	20,46	20,38	20,28	20,30	20,44	20,45	20,39	20,40	20,42	20,41	20,33	20,29	20,30	20,32	
20,34	20,39	20,44	20,39	20,43	20,38	20,54	20,49	20,30	20,46	20,39	20,30	20,35	20,40	20,33	20,44	20,49	20,42	20,38	20,45	20,36	20,37	20,52	20,52	20,41	20,33	20,44	20,44	20,46	20,33	20,37	20,46	20,35	20,37	20,44	20,39	20,44	20,36	20,45	20,49	20,43	20,46	20,51	20,40	20,45	20,42	20,42	20,33	20,27	20,46	20,47	20,46	20,39	20,45	20,54	20,49	20,52	20,59	20,58	20,45	20,48	20,52	20,48	20,51	20,42	20,42	20,51	20,50	20,45	20,39	20,48	20,59	20,54	20,39	20,37	20,47	20,49	20,44	20,46	20,49	20,43	20,43	20,44	20,45	20,43	20,37	20,47	20,50	20,42	20,47	20,46	20,47	20,46	20,45	20,34	20,31	20,43	20,43	20,41	20,45	20,50	20,42	20,46	20,43	20,47	20,53	20,52	20,51	20,57	20,61	20,56	20,49	20,51	20,48	20,57	20,48	20,42	20,45	20,41	20,41	20,45	20,41	20,41	20,51	20,50	20,53	20,46	20,46	20,51	20,48	20,48	20,49	20,49	20,49	20,55	20,52	20,59	20,45	20,43	20,56	20,57	20,61	20,53	20,44	20,50	20,51	20,54	20,51	20,47	20,55	20,51	20,57	20,53	20,47	20,47	20,59	20,55	20,56	20,55	20,49	20,51	20,53	20,54	20,50	20,54	20,48	20,46	20,47	20,46	20,57	20,58	20,56	20,62	20,54	20,61	20,65	20,56	20,63	20,58	20,54	20,55	20,52	20,55	20,62	20,61	20,53	20,63	20,66	20,58	20,61	20,57	20,57	20,68	20,73	20,60	20,60	20,62	20,55	20,67	20,71	20,67	20,65	20,67	20,70	20,69	20,72	20,71	20,82	20,81	20,81	20,87	20,86	21,00	20,96	20,86	20,93	20,94	20,84	20,82	20,94	20,93	20,80	20,80	20,93	20,87	20,91	20,93	20,95	20,97	21,06	21,03	20,97	21,01	20,96	20,96	20,94	20,95	21,02	21,06	21,04	21,07	21,09	21,08	21,08	21,02	21,06	21,05	21,05	21,09	21,05	21,06	21,13	21,16	21,12	21,10	21,16	21,14	21,17	21,13	21,13	21,19	21,15	21,12	21,15	21,17	21,13	21,15	21,11	21,12	21,16	21,28	21,26	21,21	21,19	21,23	21,27	21,26	21,29	21,24	21,20	21,25	21,32	21,23	21,17	21,24	21,31	21,28	21,26	21,29	21,24	21,33	21,36	21,30	21,25	21,28	21,29	21,33	21,29	21,34	21,31	21,20	21,21	21,35	21,41	21,37	21,33	21,39	21,38	21,37	21,38	21,29	21,32	21,40	21,43	21,50	21,46	21,44	21,43	21,42	21,44	21,40	21,37	21,40	21,39	21,52	21,71	21,84	21,82	21,79	21,67	21,65	21,68	21,63	21,64	21,55	21,46	21,45	21,46	21,46	21,58	21,66	21,67	21,62	21,56	21,55	21,55	21,47	21,50	21,51	21,50	21,48	21,40	21,47	21,47	21,46	21,41	21,43	21,46	21,44	21,43	21,47	21,50	21,49	21,44	21,46	21,52	21,48	21,45	21,46	21,46	21,52	21,51	21,49	21,49	21,48	21,49	21,41	21,38	21,45	21,42	21,41	21,32	21,47	21,46	21,47	21,48	21,44	21,37	21,35	21,37	21,35	21,32	21,44	21,44	21,28	21,35	21,38	21,37	21,41	21,35	21,41	21,46	21,54	21,70	21,73	21,72	21,69	21,64	21,58	21,66	21,63	21,51	21,55	21,65	21,59	21,50	21,53	21,56	21,56	21,54	21,67	21,69	21,60	21,65	21,66	21,62	21,46	21,34	21,33	21,18	21,20	21,18	21,10	21,09	20,96	20,85	20,80	20,70	20,69	20,72	20,64	20,67	20,61	20,59	20,72	20,68	20,60	20,64	20,66	20,57	20,63	20,51	20,58	20,67	20,61	20,62	20,66	20,68	20,64	20,63	20,61	20,63	20,62	20,60	20,55	20,48	20,51	20,63	20,59	20,51	20,59	20,57	20,55	20,56	20,55	20,48	20,57	20,53	20,55	20,52	20,50	20,49	20,56	20,59	20,56	20,57	20,55	20,47	20,49	20,51	20,54	20,50	20,53	20,57	20,50	20,54	20,51	20,44	20,49	20,52	20,48	20,45	20,44	20,46	20,47	20,53	20,48	20,47	20,43	20,44	20,39	20,42	20,41	20,38	20,46	20,44	20,46	20,44	20,45	20,52	20,49	20,42	20,47	20,43	20,55	20,49	20,50	20,48	20,52	20,48	20,47	20,45	20,44	20,55	20,40	20,44	20,48	20,52	20,44	20,38	20,52	20,52	20,48	20,45	20,49	20,47	20,43	20,35	20,51	20,58	20,55	20,39	20,40	20,44	20,45	20,52	20,44	20,37	20,41	20,43	20,36	20,43	20,44	20,35	20,36	20,42	20,49	20,46	20,52	20,56	20,51	20,42	20,41	20,43	20,49	20,45	20,47	20,45	20,44	20,47	20,45	20,44	20,44	20,44	20,44	20,40	20,51	20,46	20,44	20,41	20,41	20,39	20,40	20,44	20,44	20,45	20,44	20,38	20,50	20,56	20,43	20,33	20,40	20,46	20,34	20,36	20,42	20,37	20,38	20,29	20,38	20,34	20,45	20,45	20,32	20,36	20,41	20,39	20,36	20,36	20,37	20,32	20,36	20,37	20,41	20,38	20,37	20,42	20,33	20,35	20,45	20,49	20,45	20,39	20,37	20,41	20,41	20,31	20,27	20,30	
20,40	20,39	20,35	20,38	20,37	20,30	20,47	20,46	20,34	20,38	20,34	20,27	20,33	20,36	20,34	20,44	20,46	20,49	20,44	20,53	20,50	20,38	20,50	20,55	20,37	20,36	20,40	20,42	20,50	20,42	20,32	20,48	20,39	20,38	20,46	20,47	20,49	20,39	20,39	20,44	20,37	20,42	20,42	20,37	20,42	20,46	20,41	20,34	20,38	20,43	20,44	20,46	20,38	20,37	20,44	20,42	20,46	20,61	20,59	20,52	20,50	20,52	20,54	20,45	20,42	20,43	20,42	20,56	20,56	20,47	20,46	20,59	20,61	20,50	20,43	20,51	20,53	20,57	20,46	20,43	20,39	20,44	20,47	20,46	20,41	20,39	20,39	20,47	20,42	20,41	20,43	20,43	20,44	20,43	20,40	20,37	20,47	20,46	20,46	20,56	20,56	20,46	20,42	20,45	20,44	20,56	20,52	20,42	20,53	20,56	20,54	20,47	20,49	20,47	20,51	20,48	20,39	20,49	20,41	20,40	20,47	20,39	20,52	20,59	20,46	20,47	20,49	20,43	20,49	20,46	20,47	20,47	20,51	20,56	20,57	20,55	20,56	20,46	20,44	20,46	20,47	20,56	20,63	20,61	20,61	20,49	20,51	20,58	20,52	20,50	20,49	20,52	20,54	20,53	20,51	20,48	20,51	20,47	20,53	20,53	20,53	20,55	20,48	20,55	20,59	20,53	20,47	20,50	20,49	20,49	20,55	20,57	20,55	20,54	20,60	20,65	20,60	20,55	20,61	20,56	20,51	20,64	20,66	20,64	20,61	20,53	20,55	20,62	20,57	20,57	20,55	20,55	20,68	20,72	20,59	20,60	20,67	20,62	20,64	20,71	20,70	20,63	20,70	20,74	20,68	20,73	20,74	20,81	20,88	20,80	20,92	20,98	20,98	21,06	21,02	21,02	21,07	21,03	21,04	21,07	21,16	21,05	21,04	21,06	21,01	20,97	21,08	21,07	21,13	21,12	21,13	21,06	21,10	21,15	21,12	21,14	21,12	21,14	21,17	21,19	21,22	21,18	21,20	21,27	21,25	21,30	21,25	21,19	21,25	21,26	21,24	21,32	21,23	21,22	21,28	21,36	21,36	21,36	21,36	21,38	21,33	21,37	21,36	21,42	21,36	21,43	21,45	21,35	21,30	21,40	21,54	21,49	21,46	21,54	21,52	21,47	21,46	21,53	21,53	21,45	21,50	21,62	21,56	21,54	21,56	21,61	21,55	21,54	21,54	21,55	21,58	21,66	21,67	21,63	21,66	21,60	21,64	21,65	21,65	21,65	21,60	21,60	21,63	21,69	21,73	21,70	21,70	21,75	21,69	21,72	21,81	21,75	21,80	21,80	21,80	21,80	21,79	21,84	21,89	21,83	21,86	21,81	21,79	21,91	21,63	22,03	22,62	22,22	22,59	22,50	21,94	22,27	21,78	22,24	22,18	22,06	21,99	22,01	22,03	21,69	21,87	22,38	22,26	22,16	22,11	22,02	21,54	22,09	22,11	22,12	22,11	21,99	22,01	22,03	22,04	21,97	22,00	22,02	22,07	21,59	22,02	22,05	22,07	22,03	22,10	22,16	21,78	22,11	22,06	22,08	22,09	22,11	21,60	22,06	21,99	22,08	22,06	21,98	21,97	21,57	21,59	21,53	22,05	22,03	21,93	22,05	22,05	21,97	21,93	22,00	22,02	21,92	21,88	21,90	21,92	21,91	21,91	21,54	21,97	21,84	21,87	21,48	22,11	22,16	22,16	22,19	22,12	21,94	21,94	22,02	21,99	21,93	21,97	21,95	21,93	21,97	22,02	21,94	21,94	22,06	22,17	22,21	22,05	22,04	22,10	22,07	21,82	21,64	21,70	21,62	21,45	21,40	21,26	21,17	21,02	20,93	20,78	20,61	20,62	20,73	20,69	20,69	20,70	20,58	20,63	20,70	20,68	20,62	20,58	20,55	20,60	20,62	20,62	20,60	20,59	20,61	20,64	20,65	20,64	20,64	20,63	20,65	20,74	20,61	20,58	20,53	20,58	20,60	20,59	20,54	20,56	20,59	20,57	20,55	20,50	20,54	20,56	20,55	20,53	20,57	20,52	20,54	20,53	20,55	20,57	20,53	20,57	20,51	20,48	20,43	20,38	20,43	20,49	20,55	20,55	20,49	20,45	20,42	20,43	20,51	20,46	20,44	20,43	20,45	20,52	20,58	20,48	20,45	20,45	20,45	20,43	20,38	20,37	20,39	20,47	20,55	20,48	20,41	20,48	20,50	20,46	20,46	20,47	20,47	20,53	20,43	20,39	20,44	20,55	20,48	20,50	20,43	20,47	20,50	20,38	20,33	20,41	20,44	20,49	20,40	20,51	20,50	20,48	20,50	20,51	20,49	20,50	20,48	20,61	20,61	20,55	20,36	20,31	20,50	20,49	20,54	20,40	20,36	20,41	20,50	20,42	20,40	20,46	20,38	20,37	20,40	20,44	20,50	20,42	20,46	20,49	20,45	20,40	20,42	20,52	20,49	20,44	20,41	20,40	20,45	20,47	20,44	20,46	20,48	20,48	20,47	20,47	20,51	20,45	20,45	20,35	20,35	20,40	20,43	20,49	20,50	20,46	20,34	20,44	20,51	20,44	20,35	20,40	20,48	20,39	20,29	20,35	20,33	20,35	20,34	20,43	20,37	20,36	20,35	20,39	20,28	20,27	20,49	20,46	20,42	20,32	20,20	20,34	20,41	20,42	20,34	20,36	20,44	20,42	20,37	20,37	20,49	20,46	20,31	20,28	20,43	20,41	20,40	20,39	20,36	
20,27	20,40	20,34	20,41	20,41	20,25	20,33	20,40	20,44	20,36	20,30	20,31	20,39	20,38	20,42	20,41	20,45	20,46	20,36	20,46	20,41	20,43	20,34	20,45	20,49	20,46	20,42	20,44	20,41	20,41	20,34	20,42	20,40	20,40	20,34	20,35	20,51	20,44	20,42	20,46	20,38	20,38	20,39	20,43	20,44	20,39	20,47	20,35	20,31	20,44	20,45	20,37	20,36	20,48	20,50	20,44	20,45	20,50	20,50	20,57	20,53	20,42	20,47	20,48	20,40	20,43	20,47	20,48	20,51	20,55	20,52	20,57	20,54	20,53	20,48	20,45	20,45	20,53	20,51	20,42	20,48	20,54	20,49	20,46	20,36	20,41	20,45	20,46	20,43	20,43	20,41	20,41	20,51	20,51	20,53	20,45	20,43	20,49	20,54	20,54	20,56	20,56	20,50	20,40	20,49	20,46	20,45	20,46	20,45	20,49	20,40	20,43	20,48	20,45	20,48	20,46	20,36	20,41	20,49	20,48	20,50	20,49	20,47	20,50	20,50	20,54	20,49	20,53	20,48	20,50	20,40	20,43	20,45	20,49	20,53	20,53	20,61	20,53	20,44	20,50	20,45	20,49	20,56	20,58	20,65	20,59	20,59	20,61	20,55	20,49	20,52	20,50	20,53	20,49	20,47	20,57	20,48	20,55	20,61	20,60	20,53	20,56	20,53	20,50	20,52	20,53	20,54	20,57	20,59	20,54	20,51	20,51	20,48	20,54	20,64	20,63	20,56	20,55	20,58	20,56	20,53	20,54	20,60	20,57	20,54	20,59	20,56	20,59	20,62	20,60	20,59	20,54	20,66	20,72	20,61	20,63	20,74	20,64	20,71	20,77	20,80	20,75	20,75	20,79	20,76	20,88	20,96	20,97	21,05	21,07	21,09	21,17	21,21	21,26	21,28	21,28	21,31	21,34	21,44	21,47	21,49	21,40	21,39	21,33	21,28	21,31	21,39	21,45	21,38	21,40	21,41	21,42	21,38	21,38	21,48	21,53	21,54	21,51	21,53	21,54	21,54	21,60	21,58	21,62	21,61	21,72	21,68	21,62	21,67	21,70	21,71	21,72	21,70	21,29	21,72	21,76	21,84	21,89	21,84	21,82	21,82	21,83	21,86	21,89	21,92	21,90	21,94	21,92	21,88	21,40	22,06	22,03	22,05	22,07	21,64	22,12	22,18	22,12	21,64	22,18	21,64	22,24	22,24	21,75	22,26	22,30	22,26	21,80	22,28	22,21	21,76	21,84	22,36	22,43	22,37	21,97	21,82	22,13	22,00	22,09	21,96	22,03	21,95	21,90	22,08	21,95	21,97	22,11	22,15	22,00	22,60	22,10	22,07	22,16	22,15	22,15	22,24	22,14	22,74	22,13	22,75	22,20	22,21	22,28	22,50	22,82	23,46	23,54	23,45	23,40	23,45	23,32	22,77	23,20	23,06	22,59	22,43	22,52	22,47	22,53	23,30	23,31	23,16	23,06	22,61	23,00	22,48	22,98	22,49	22,53	23,13	22,58	22,54	22,54	22,47	22,43	22,50	22,54	22,58	23,13	23,00	22,41	23,08	22,51	22,54	23,15	23,11	23,03	22,99	22,97	22,54	22,63	22,95	22,96	22,51	22,52	23,06	22,53	22,47	23,03	22,98	22,91	22,45	22,88	22,44	22,90	22,84	22,79	22,82	22,84	22,83	22,74	22,71	22,78	22,75	22,72	22,68	22,33	22,75	22,56	22,57	22,63	22,67	22,70	22,65	22,69	22,62	22,50	22,51	22,50	22,46	22,46	22,46	22,43	22,46	22,46	22,47	22,42	22,37	22,42	22,48	22,53	22,42	22,42	22,43	22,40	22,19	22,12	22,16	22,07	21,93	21,75	21,42	21,27	21,14	21,01	20,92	20,76	20,69	20,72	20,72	20,73	20,73	20,67	20,71	20,61	20,63	20,63	20,53	20,58	20,64	20,67	20,60	20,60	20,58	20,56	20,55	20,51	20,55	20,57	20,55	20,67	20,69	20,66	20,64	20,57	20,53	20,56	20,55	20,55	20,53	20,54	20,64	20,58	20,48	20,59	20,63	20,53	20,57	20,63	20,60	20,55	20,57	20,48	20,49	20,58	20,64	20,55	20,60	20,52	20,43	20,47	20,51	20,56	20,57	20,52	20,44	20,43	20,45	20,44	20,42	20,42	20,48	20,45	20,51	20,58	20,50	20,47	20,48	20,51	20,60	20,54	20,43	20,41	20,50	20,59	20,52	20,37	20,43	20,42	20,42	20,49	20,56	20,49	20,54	20,53	20,46	20,38	20,42	20,44	20,46	20,42	20,50	20,53	20,42	20,43	20,40	20,41	20,51	20,53	20,50	20,48	20,54	20,46	20,41	20,48	20,55	20,51	20,55	20,53	20,50	20,33	20,33	20,51	20,52	20,45	20,50	20,48	20,48	20,53	20,44	20,43	20,41	20,47	20,47	20,46	20,40	20,41	20,38	20,38	20,51	20,47	20,44	20,42	20,46	20,50	20,46	20,43	20,48	20,48	20,46	20,51	20,50	20,49	20,46	20,39	20,44	20,55	20,54	20,46	20,34	20,38	20,42	20,48	20,54	20,53	20,44	20,33	20,43	20,50	20,47	20,40	20,44	20,52	20,36	20,27	20,36	20,40	20,37	20,40	20,43	20,38	20,37	20,45	20,43	20,34	20,34	20,40	20,47	20,46	20,45	20,31	20,41	20,41	20,40	20,38	20,37	20,37	20,47	20,44	20,37	20,43	20,41	20,26	20,35	20,39	20,35	20,37	20,47	20,47	
20,35	20,38	20,48	20,46	20,51	20,29	20,27	20,31	20,46	20,41	20,36	20,45	20,38	20,34	20,38	20,44	20,43	20,45	20,39	20,46	20,42	20,46	20,44	20,43	20,50	20,47	20,45	20,51	20,42	20,36	20,38	20,43	20,35	20,31	20,45	20,43	20,46	20,47	20,40	20,37	20,39	20,41	20,45	20,48	20,47	20,35	20,39	20,48	20,38	20,39	20,42	20,44	20,37	20,53	20,65	20,52	20,45	20,49	20,55	20,50	20,50	20,46	20,47	20,45	20,43	20,48	20,54	20,45	20,44	20,44	20,56	20,58	20,55	20,48	20,44	20,45	20,51	20,55	20,58	20,50	20,47	20,48	20,49	20,45	20,44	20,43	20,36	20,38	20,40	20,45	20,45	20,48	20,47	20,47	20,59	20,53	20,43	20,44	20,51	20,51	20,55	20,56	20,51	20,40	20,45	20,51	20,53	20,53	20,54	20,55	20,47	20,45	20,48	20,42	20,56	20,55	20,48	20,41	20,48	20,53	20,56	20,52	20,50	20,43	20,49	20,62	20,56	20,52	20,51	20,47	20,44	20,42	20,50	20,48	20,50	20,52	20,51	20,42	20,47	20,55	20,49	20,52	20,50	20,52	20,53	20,58	20,56	20,58	20,59	20,49	20,46	20,47	20,53	20,49	20,47	20,58	20,65	20,65	20,62	20,54	20,48	20,51	20,57	20,51	20,53	20,56	20,55	20,55	20,59	20,56	20,55	20,50	20,58	20,53	20,54	20,57	20,49	20,60	20,49	20,53	20,58	20,59	20,57	20,58	20,47	20,52	20,61	20,57	20,58	20,65	20,65	20,61	20,67	20,73	20,60	20,59	20,71	20,68	20,70	20,77	20,77	20,88	20,76	20,95	20,95	21,04	21,19	21,32	21,50	21,53	21,65	21,63	21,68	21,75	21,77	21,84	21,96	21,97	21,98	22,11	22,09	21,95	21,91	21,85	21,85	21,84	21,87	22,00	22,07	22,08	22,05	22,04	22,02	22,11	22,16	22,15	22,21	22,21	22,17	21,77	22,36	22,30	22,28	22,25	22,26	22,34	21,83	22,38	22,03	22,48	22,40	22,07	22,07	22,23	22,59	22,11	22,12	22,77	22,78	22,27	22,74	22,22	22,28	22,30	22,79	22,76	22,28	22,44	22,29	22,32	22,98	22,97	22,98	22,53	22,50	23,06	23,07	23,11	22,65	23,16	23,15	23,14	23,21	23,22	23,17	22,80	23,25	22,70	23,28	23,20	22,75	23,32	23,01	22,92	23,37	22,99	23,43	23,42	23,46	23,37	23,32	23,44	23,46	23,04	23,50	23,43	23,49	23,56	23,58	23,59	23,57	23,54	23,59	23,60	23,68	23,62	23,61	23,75	23,66	23,57	23,60	23,58	23,72	23,77	23,75	23,84	23,92	24,00	23,96	23,96	24,09	23,95	23,89	23,88	23,82	23,81	23,82	23,86	23,81	23,88	23,92	23,87	23,77	23,79	23,84	23,80	23,76	23,76	23,84	23,84	23,84	23,82	23,87	23,83	23,85	23,82	23,83	23,83	23,87	23,86	23,86	23,88	23,90	23,79	23,79	23,81	23,83	23,74	23,76	23,73	23,74	23,77	23,73	23,66	23,68	23,65	23,74	23,73	23,77	23,62	23,63	23,56	23,57	23,56	23,51	23,52	23,48	23,42	23,48	23,52	23,42	23,39	23,31	23,36	23,36	23,28	23,26	23,27	23,30	23,18	23,12	23,11	23,07	23,08	23,02	23,01	22,91	22,85	22,91	22,93	22,79	22,72	22,81	22,78	22,77	22,82	22,76	22,68	22,57	22,61	22,65	22,63	22,65	22,54	22,52	22,48	22,45	22,48	22,49	22,32	22,12	21,97	21,65	21,33	21,18	21,08	20,99	20,86	20,83	20,72	20,73	20,72	20,69	20,68	20,74	20,64	20,63	20,67	20,64	20,63	20,66	20,70	20,61	20,63	20,58	20,51	20,50	20,48	20,60	20,61	20,57	20,68	20,68	20,65	20,63	20,57	20,53	20,55	20,54	20,58	20,57	20,52	20,68	20,61	20,52	20,60	20,65	20,57	20,62	20,56	20,59	20,51	20,46	20,49	20,48	20,60	20,62	20,50	20,57	20,53	20,47	20,49	20,52	20,58	20,60	20,55	20,47	20,46	20,48	20,49	20,45	20,50	20,51	20,50	20,48	20,47	20,45	20,45	20,49	20,48	20,58	20,53	20,46	20,50	20,47	20,48	20,55	20,44	20,43	20,42	20,44	20,49	20,61	20,56	20,50	20,52	20,49	20,41	20,36	20,43	20,43	20,37	20,48	20,49	20,44	20,50	20,45	20,41	20,53	20,47	20,56	20,51	20,42	20,46	20,39	20,43	20,45	20,47	20,54	20,51	20,54	20,42	20,46	20,51	20,45	20,39	20,38	20,54	20,50	20,44	20,42	20,38	20,43	20,44	20,49	20,49	20,48	20,47	20,45	20,50	20,55	20,54	20,49	20,49	20,42	20,44	20,49	20,49	20,48	20,46	20,44	20,51	20,44	20,44	20,44	20,34	20,38	20,48	20,55	20,46	20,41	20,47	20,34	20,35	20,46	20,48	20,44	20,40	20,39	20,44	20,55	20,47	20,42	20,49	20,35	20,34	20,40	20,45	20,37	20,32	20,32	20,41	20,31	20,42	20,50	20,40	20,39	20,42	20,43	20,48	20,44	20,41	20,41	20,46	20,33	20,33	20,35	20,43	20,43	20,43	20,37	20,36	20,40	20,38	20,35	20,38	20,38	20,32	20,44	20,42	
20,35	20,39	20,40	20,47	20,46	20,33	20,36	20,38	20,37	20,46	20,41	20,42	20,36	20,36	20,42	20,51	20,45	20,37	20,38	20,43	20,36	20,43	20,48	20,53	20,44	20,44	20,38	20,42	20,40	20,38	20,41	20,43	20,37	20,35	20,34	20,48	20,39	20,43	20,49	20,42	20,34	20,39	20,47	20,47	20,41	20,43	20,38	20,42	20,46	20,40	20,48	20,45	20,41	20,49	20,56	20,49	20,37	20,44	20,53	20,49	20,44	20,44	20,37	20,44	20,44	20,53	20,54	20,37	20,39	20,41	20,46	20,57	20,52	20,48	20,51	20,49	20,62	20,63	20,57	20,47	20,45	20,43	20,46	20,48	20,44	20,44	20,41	20,43	20,43	20,43	20,45	20,46	20,50	20,44	20,50	20,57	20,49	20,46	20,46	20,49	20,53	20,48	20,41	20,42	20,46	20,50	20,50	20,47	20,45	20,51	20,48	20,38	20,50	20,55	20,56	20,56	20,43	20,48	20,47	20,44	20,50	20,57	20,51	20,53	20,53	20,64	20,63	20,55	20,47	20,44	20,47	20,43	20,47	20,48	20,53	20,52	20,46	20,46	20,51	20,48	20,49	20,51	20,54	20,51	20,49	20,48	20,52	20,66	20,61	20,46	20,50	20,55	20,59	20,54	20,45	20,56	20,67	20,58	20,61	20,55	20,45	20,48	20,47	20,51	20,59	20,58	20,52	20,56	20,56	20,52	20,56	20,54	20,60	20,63	20,55	20,48	20,54	20,58	20,63	20,61	20,64	20,63	20,56	20,55	20,55	20,50	20,53	20,58	20,56	20,57	20,48	20,55	20,63	20,68	20,70	20,59	20,71	20,72	20,74	20,78	20,88	20,96	21,01	21,18	21,33	21,45	21,56	21,77	21,98	22,13	22,23	22,30	22,25	22,30	22,37	22,44	22,52	22,55	22,52	22,57	22,62	22,48	22,48	22,51	22,59	22,61	22,58	22,64	22,73	22,80	22,81	22,76	22,79	22,81	22,86	22,85	22,89	22,94	22,90	22,99	23,06	23,14	23,07	23,06	23,03	23,13	23,14	23,13	23,13	23,20	23,18	23,27	23,34	23,34	23,41	23,38	23,41	23,51	23,49	23,46	23,52	23,62	23,61	23,54	23,55	23,59	23,65	23,66	23,61	23,57	23,70	23,71	23,68	23,77	23,70	23,74	23,79	23,84	23,77	23,79	23,73	23,79	23,80	23,84	23,82	23,90	23,89	23,84	23,92	23,85	23,81	23,92	24,04	24,06	24,00	23,98	24,02	23,98	23,98	23,96	23,89	23,94	24,01	23,95	23,95	23,94	23,91	23,91	23,95	23,99	24,08	24,03	24,05	24,03	24,08	24,05	24,03	24,13	24,07	23,99	23,97	23,96	24,00	24,12	24,06	24,09	24,09	24,12	24,14	24,23	24,25	24,23	24,15	24,09	24,10	24,06	24,06	24,19	24,16	24,11	24,15	24,12	24,06	24,03	24,05	24,06	24,06	24,07	24,08	24,09	24,06	24,07	24,11	24,10	24,11	24,07	24,11	24,12	24,09	24,06	24,06	24,11	24,09	24,04	24,01	24,10	24,07	24,00	23,99	23,97	24,00	23,93	23,90	23,89	23,87	23,87	23,85	23,84	23,92	23,83	23,79	23,79	23,74	23,77	23,74	23,68	23,67	23,62	23,63	23,71	23,57	23,59	23,56	23,43	23,45	23,44	23,37	23,34	23,38	23,37	23,31	23,18	23,19	23,18	23,14	23,09	23,03	23,00	23,03	23,04	23,01	22,89	22,89	22,90	22,91	22,90	22,82	22,85	22,73	22,71	22,67	22,75	22,66	22,62	22,58	22,58	22,47	22,51	22,49	22,29	22,07	21,95	21,77	21,56	21,29	21,14	21,11	20,92	20,83	20,80	20,81	20,76	20,69	20,68	20,62	20,59	20,63	20,68	20,63	20,64	20,64	20,66	20,58	20,61	20,63	20,57	20,51	20,57	20,63	20,60	20,62	20,62	20,60	20,67	20,64	20,49	20,52	20,62	20,56	20,52	20,51	20,50	20,65	20,58	20,54	20,58	20,67	20,64	20,60	20,56	20,58	20,60	20,56	20,53	20,55	20,53	20,52	20,50	20,54	20,45	20,45	20,47	20,46	20,49	20,48	20,60	20,49	20,36	20,48	20,49	20,42	20,49	20,47	20,39	20,44	20,49	20,41	20,45	20,45	20,54	20,52	20,45	20,40	20,45	20,48	20,48	20,48	20,40	20,44	20,48	20,53	20,58	20,55	20,55	20,50	20,48	20,55	20,48	20,42	20,40	20,40	20,41	20,49	20,48	20,37	20,40	20,47	20,52	20,55	20,48	20,49	20,49	20,41	20,46	20,40	20,44	20,47	20,39	20,49	20,47	20,51	20,41	20,41	20,47	20,51	20,52	20,35	20,35	20,39	20,44	20,43	20,36	20,38	20,40	20,44	20,49	20,41	20,44	20,40	20,43	20,53	20,47	20,46	20,51	20,48	20,39	20,37	20,45	20,45	20,51	20,49	20,50	20,57	20,42	20,47	20,49	20,43	20,42	20,48	20,47	20,48	20,42	20,35	20,33	20,37	20,45	20,41	20,48	20,46	20,38	20,52	20,46	20,38	20,38	20,30	20,32	20,50	20,50	20,46	20,32	20,29	20,37	20,40	20,33	20,43	20,43	20,46	20,43	20,49	20,47	20,41	20,34	20,39	20,47	20,37	20,32	20,39	20,43	20,44	20,43	20,30	20,34	20,38	20,42	20,28	20,30	20,35	20,31	20,40	20,45	
20,51	20,35	20,29	20,42	20,41	20,33	20,39	20,44	20,40	20,46	20,52	20,44	20,38	20,43	20,44	20,44	20,41	20,26	20,29	20,36	20,34	20,46	20,44	20,44	20,45	20,45	20,43	20,39	20,27	20,36	20,46	20,50	20,36	20,35	20,35	20,45	20,45	20,39	20,48	20,52	20,40	20,47	20,43	20,40	20,36	20,37	20,38	20,35	20,47	20,52	20,49	20,52	20,43	20,43	20,49	20,55	20,42	20,46	20,53	20,51	20,48	20,46	20,47	20,46	20,42	20,39	20,47	20,47	20,43	20,41	20,46	20,54	20,58	20,57	20,52	20,52	20,52	20,53	20,49	20,46	20,41	20,43	20,42	20,46	20,47	20,40	20,47	20,55	20,41	20,37	20,43	20,47	20,53	20,48	20,40	20,42	20,58	20,54	20,44	20,43	20,51	20,45	20,37	20,40	20,48	20,37	20,34	20,41	20,52	20,51	20,40	20,41	20,46	20,49	20,54	20,51	20,45	20,52	20,56	20,42	20,43	20,54	20,53	20,54	20,56	20,53	20,56	20,54	20,48	20,54	20,50	20,49	20,60	20,54	20,54	20,50	20,48	20,49	20,48	20,56	20,51	20,50	20,48	20,52	20,54	20,54	20,55	20,57	20,57	20,48	20,50	20,60	20,60	20,50	20,53	20,54	20,57	20,58	20,61	20,59	20,44	20,41	20,48	20,46	20,55	20,51	20,53	20,52	20,56	20,59	20,57	20,50	20,59	20,57	20,61	20,66	20,55	20,57	20,66	20,67	20,64	20,56	20,55	20,50	20,56	20,59	20,59	20,57	20,57	20,57	20,54	20,51	20,68	20,69	20,61	20,65	20,70	20,78	20,79	20,88	21,01	21,06	21,12	21,40	21,59	21,82	21,94	21,90	22,16	22,46	22,52	22,60	22,62	22,58	22,69	22,77	22,78	22,74	22,71	22,78	22,81	22,78	22,81	22,83	22,85	22,91	22,98	23,01	23,06	23,06	23,10	23,17	23,14	23,10	23,19	23,22	23,25	23,20	23,21	23,23	23,35	23,50	23,47	23,41	23,43	23,47	23,46	23,47	23,47	23,46	23,56	23,55	23,57	23,59	23,63	23,66	23,72	23,78	23,84	23,75	23,76	23,80	23,83	23,87	23,84	23,91	23,93	23,82	23,86	23,93	23,93	23,96	23,92	23,97	23,90	23,94	24,03	23,99	23,92	23,95	23,90	23,88	23,96	24,01	23,98	23,99	24,02	24,00	24,06	24,05	23,96	24,03	24,11	24,16	24,18	24,10	24,12	24,13	24,10	24,11	24,13	24,18	24,18	24,08	24,11	24,13	23,99	24,05	24,02	24,06	24,11	24,14	24,13	24,10	24,15	24,22	24,20	24,24	24,24	24,14	24,10	24,10	24,11	24,17	24,20	24,16	24,15	24,19	24,23	24,29	24,23	24,23	24,22	24,21	24,19	24,17	24,19	24,22	24,21	24,16	24,21	24,21	24,23	24,16	24,11	24,11	24,06	24,21	24,24	24,18	24,17	24,17	24,22	24,16	24,13	24,16	24,16	24,22	24,22	24,16	24,17	24,13	24,14	24,08	24,08	24,11	24,20	24,06	24,00	24,04	24,08	24,08	24,01	23,96	23,97	24,00	23,96	23,97	23,92	23,88	23,84	23,84	23,88	23,84	23,81	23,77	23,76	23,66	23,69	23,74	23,68	23,70	23,66	23,49	23,51	23,48	23,45	23,40	23,41	23,39	23,35	23,25	23,21	23,22	23,17	23,13	23,06	23,04	23,09	23,06	22,98	22,95	22,89	22,91	22,89	22,85	22,85	22,86	22,76	22,69	22,70	22,73	22,67	22,61	22,60	22,53	22,48	22,44	22,33	22,18	21,96	21,99	21,94	21,77	21,55	21,40	21,28	21,09	20,87	20,86	20,87	20,79	20,70	20,66	20,62	20,64	20,65	20,66	20,63	20,62	20,70	20,64	20,56	20,62	20,60	20,61	20,62	20,57	20,61	20,56	20,60	20,60	20,61	20,62	20,58	20,54	20,57	20,66	20,62	20,57	20,53	20,52	20,56	20,57	20,59	20,67	20,65	20,60	20,66	20,60	20,53	20,58	20,58	20,57	20,55	20,58	20,51	20,40	20,54	20,51	20,49	20,52	20,51	20,50	20,52	20,57	20,47	20,38	20,44	20,53	20,48	20,45	20,49	20,40	20,45	20,62	20,50	20,45	20,42	20,51	20,53	20,49	20,39	20,40	20,50	20,55	20,46	20,37	20,41	20,46	20,45	20,50	20,45	20,46	20,40	20,47	20,44	20,50	20,40	20,45	20,40	20,39	20,51	20,51	20,37	20,40	20,41	20,43	20,45	20,49	20,49	20,44	20,45	20,49	20,40	20,40	20,52	20,37	20,42	20,45	20,43	20,41	20,42	20,45	20,48	20,50	20,40	20,39	20,34	20,41	20,49	20,36	20,39	20,46	20,46	20,45	20,40	20,37	20,38	20,38	20,44	20,48	20,46	20,54	20,56	20,48	20,38	20,38	20,40	20,54	20,47	20,36	20,48	20,47	20,50	20,48	20,47	20,37	20,39	20,40	20,43	20,46	20,33	20,36	20,43	20,47	20,40	20,43	20,56	20,48	20,42	20,45	20,42	20,48	20,40	20,35	20,36	20,38	20,44	20,45	20,37	20,37	20,39	20,45	20,41	20,35	20,41	20,42	20,37	20,39	20,41	20,43	20,37	20,41	20,38	20,34	20,39	20,40	20,45	20,45	20,44	20,39	20,40	20,38	20,37	20,38	20,38	20,39	20,34	20,37	
20,52	20,41	20,36	20,38	20,41	20,33	20,37	20,39	20,36	20,40	20,38	20,42	20,44	20,37	20,37	20,38	20,40	20,35	20,36	20,31	20,33	20,42	20,44	20,39	20,41	20,53	20,47	20,40	20,30	20,33	20,41	20,52	20,39	20,35	20,37	20,39	20,55	20,50	20,53	20,47	20,37	20,41	20,40	20,38	20,42	20,41	20,37	20,36	20,43	20,48	20,47	20,39	20,33	20,35	20,50	20,53	20,37	20,53	20,61	20,51	20,43	20,44	20,44	20,46	20,44	20,36	20,42	20,41	20,44	20,44	20,45	20,56	20,53	20,50	20,44	20,45	20,38	20,37	20,50	20,43	20,44	20,46	20,44	20,46	20,42	20,49	20,47	20,43	20,45	20,41	20,37	20,41	20,55	20,56	20,39	20,44	20,53	20,53	20,55	20,53	20,49	20,46	20,41	20,48	20,45	20,32	20,36	20,40	20,51	20,50	20,45	20,44	20,43	20,39	20,46	20,56	20,49	20,49	20,58	20,46	20,50	20,52	20,55	20,57	20,53	20,55	20,56	20,42	20,49	20,54	20,53	20,47	20,61	20,60	20,50	20,51	20,42	20,47	20,53	20,61	20,51	20,50	20,49	20,50	20,60	20,58	20,53	20,54	20,53	20,50	20,54	20,56	20,55	20,45	20,56	20,55	20,52	20,50	20,55	20,52	20,51	20,44	20,53	20,49	20,53	20,56	20,53	20,56	20,55	20,63	20,62	20,56	20,54	20,57	20,60	20,59	20,59	20,59	20,63	20,64	20,67	20,56	20,53	20,48	20,53	20,56	20,56	20,60	20,55	20,61	20,63	20,58	20,63	20,65	20,55	20,65	20,76	20,78	20,83	20,94	21,15	21,24	21,24	21,55	21,75	21,92	22,13	22,06	22,06	22,31	22,50	22,63	22,70	22,65	22,71	22,76	22,80	22,86	22,82	22,87	22,91	22,85	22,90	22,91	22,95	23,00	23,07	23,13	23,11	23,16	23,13	23,19	23,22	23,13	23,16	23,25	23,37	23,34	23,30	23,41	23,52	23,57	23,48	23,47	23,54	23,59	23,54	23,62	23,61	23,61	23,68	23,68	23,69	23,69	23,70	23,68	23,78	23,81	23,83	23,93	23,87	23,81	23,70	23,82	23,93	23,99	23,99	23,91	23,87	23,98	23,98	23,91	24,00	24,07	24,02	23,98	24,05	24,00	24,05	24,05	24,04	24,04	24,02	24,00	24,05	24,06	24,12	24,14	24,09	24,16	24,12	24,10	24,16	24,21	24,18	24,13	24,16	24,12	24,05	24,15	24,20	24,20	24,18	24,17	24,20	24,20	24,13	24,13	24,16	24,12	24,16	24,20	24,17	24,14	24,17	24,20	24,25	24,30	24,24	24,18	24,21	24,22	24,23	24,22	24,23	24,20	24,20	24,23	24,29	24,31	24,33	24,26	24,27	24,31	24,25	24,22	24,23	24,22	24,22	24,22	24,20	24,21	24,28	24,21	24,22	24,15	24,09	24,22	24,27	24,19	24,18	24,20	24,24	24,13	24,12	24,17	24,28	24,25	24,25	24,25	24,20	24,17	24,15	24,11	24,12	24,10	24,16	24,14	24,05	24,13	24,16	24,09	24,09	24,02	23,97	24,01	24,01	23,97	24,00	23,87	23,86	23,88	23,90	23,86	23,83	23,87	23,86	23,76	23,74	23,73	23,66	23,71	23,65	23,55	23,58	23,58	23,50	23,45	23,42	23,43	23,41	23,29	23,27	23,25	23,17	23,22	23,14	23,05	23,10	23,17	23,02	22,89	22,95	22,93	22,89	22,83	22,85	22,83	22,75	22,73	22,76	22,75	22,64	22,60	22,57	22,56	22,52	22,42	22,15	21,95	21,96	22,12	22,09	21,85	21,61	21,51	21,41	21,20	21,08	21,05	20,92	20,79	20,74	20,73	20,66	20,70	20,75	20,74	20,69	20,66	20,69	20,73	20,62	20,67	20,63	20,64	20,61	20,52	20,50	20,54	20,57	20,64	20,55	20,57	20,52	20,47	20,53	20,64	20,58	20,56	20,60	20,56	20,59	20,59	20,58	20,70	20,66	20,55	20,61	20,57	20,54	20,55	20,57	20,53	20,54	20,59	20,62	20,46	20,46	20,55	20,57	20,52	20,48	20,52	20,52	20,55	20,43	20,42	20,48	20,53	20,51	20,46	20,48	20,49	20,41	20,56	20,53	20,45	20,41	20,51	20,45	20,45	20,41	20,40	20,51	20,49	20,39	20,32	20,40	20,35	20,39	20,44	20,43	20,46	20,37	20,39	20,40	20,37	20,46	20,48	20,44	20,41	20,48	20,52	20,41	20,41	20,48	20,40	20,35	20,44	20,55	20,43	20,41	20,44	20,43	20,45	20,53	20,54	20,44	20,52	20,52	20,45	20,46	20,43	20,43	20,48	20,47	20,41	20,40	20,51	20,45	20,38	20,44	20,46	20,46	20,42	20,37	20,41	20,44	20,44	20,48	20,53	20,51	20,52	20,53	20,51	20,50	20,44	20,40	20,41	20,43	20,38	20,39	20,38	20,46	20,44	20,38	20,43	20,39	20,47	20,44	20,45	20,33	20,28	20,39	20,35	20,36	20,40	20,45	20,50	20,47	20,46	20,45	20,43	20,40	20,37	20,35	20,34	20,45	20,44	20,33	20,28	20,28	20,41	20,42	20,39	20,39	20,42	20,39	20,35	20,43	20,43	20,37	20,34	20,39	20,42	20,34	20,30	20,40	20,49	20,42	20,41	20,41	20,34	20,33	20,33	20,34	20,46	20,42	20,44	
20,40	20,41	20,41	20,39	20,43	20,31	20,33	20,38	20,38	20,31	20,33	20,39	20,51	20,43	20,33	20,38	20,43	20,38	20,34	20,40	20,39	20,44	20,46	20,41	20,42	20,42	20,44	20,37	20,33	20,37	20,35	20,43	20,41	20,37	20,34	20,38	20,48	20,47	20,53	20,45	20,35	20,47	20,50	20,54	20,53	20,42	20,41	20,42	20,48	20,50	20,46	20,38	20,24	20,29	20,47	20,56	20,41	20,47	20,57	20,50	20,40	20,38	20,43	20,35	20,36	20,39	20,43	20,38	20,45	20,48	20,60	20,65	20,55	20,53	20,46	20,41	20,41	20,44	20,48	20,48	20,43	20,45	20,54	20,52	20,42	20,47	20,50	20,50	20,51	20,49	20,45	20,40	20,53	20,51	20,39	20,41	20,46	20,40	20,48	20,49	20,48	20,51	20,59	20,47	20,49	20,37	20,44	20,49	20,40	20,47	20,52	20,49	20,49	20,45	20,50	20,51	20,48	20,47	20,42	20,44	20,52	20,55	20,52	20,53	20,49	20,56	20,57	20,44	20,49	20,59	20,56	20,54	20,59	20,57	20,50	20,50	20,48	20,46	20,50	20,57	20,51	20,53	20,52	20,52	20,56	20,52	20,53	20,59	20,48	20,47	20,59	20,58	20,55	20,44	20,53	20,53	20,54	20,51	20,54	20,56	20,52	20,57	20,54	20,51	20,52	20,50	20,54	20,56	20,66	20,66	20,60	20,53	20,59	20,57	20,54	20,51	20,53	20,67	20,59	20,58	20,64	20,61	20,56	20,50	20,46	20,55	20,58	20,61	20,59	20,58	20,64	20,68	20,69	20,63	20,59	20,70	20,80	20,81	20,89	21,06	21,16	21,29	21,35	21,62	21,81	22,06	22,31	22,25	22,07	22,17	22,44	22,62	22,73	22,74	22,74	22,78	22,80	22,83	22,87	22,90	22,97	22,88	22,94	22,98	22,99	23,04	23,12	23,18	23,14	23,14	23,18	23,21	23,22	23,24	23,26	23,28	23,38	23,46	23,45	23,46	23,51	23,53	23,51	23,52	23,54	23,58	23,58	23,64	23,69	23,67	23,71	23,74	23,71	23,75	23,79	23,81	23,82	23,83	23,78	23,87	23,96	23,91	23,81	23,74	23,85	23,92	24,02	24,08	23,97	23,97	24,05	23,96	24,04	24,11	24,10	24,08	24,11	24,12	24,13	24,11	24,11	24,19	24,09	24,10	24,16	24,18	24,20	24,15	24,19	24,17	24,19	24,17	24,16	24,16	24,24	24,22	24,15	24,13	24,14	24,16	24,19	24,22	24,16	24,21	24,21	24,21	24,23	24,19	24,17	24,22	24,18	24,24	24,17	24,20	24,27	24,19	24,23	24,30	24,26	24,27	24,29	24,27	24,25	24,25	24,22	24,22	24,24	24,26	24,22	24,25	24,28	24,29	24,31	24,35	24,23	24,24	24,31	24,27	24,24	24,21	24,24	24,27	24,26	24,18	24,22	24,26	24,24	24,24	24,26	24,23	24,22	24,22	24,26	24,25	24,23	24,22	24,26	24,36	24,31	24,24	24,22	24,24	24,16	24,10	24,12	24,08	24,21	24,21	24,17	24,19	24,18	24,13	24,11	24,08	24,04	23,99	24,03	23,99	23,97	23,91	23,91	23,91	23,91	23,90	23,85	23,80	23,83	23,74	23,75	23,74	23,71	23,60	23,62	23,56	23,61	23,53	23,53	23,44	23,44	23,43	23,41	23,32	23,31	23,31	23,23	23,16	23,17	23,12	23,14	23,17	23,08	22,98	23,00	23,02	22,96	22,94	22,86	22,82	22,77	22,78	22,84	22,75	22,69	22,65	22,65	22,64	22,54	22,37	22,12	21,98	22,18	22,28	22,10	21,88	21,67	21,49	21,37	21,28	21,13	21,08	21,02	20,93	20,92	20,82	20,79	20,75	20,75	20,76	20,76	20,68	20,64	20,73	20,64	20,65	20,62	20,54	20,56	20,55	20,54	20,63	20,65	20,55	20,57	20,54	20,60	20,57	20,56	20,62	20,57	20,47	20,49	20,53	20,62	20,58	20,58	20,60	20,65	20,50	20,54	20,49	20,50	20,60	20,50	20,46	20,53	20,56	20,57	20,55	20,51	20,54	20,55	20,53	20,46	20,46	20,52	20,52	20,49	20,45	20,48	20,52	20,53	20,50	20,53	20,52	20,45	20,50	20,46	20,45	20,46	20,54	20,51	20,37	20,40	20,38	20,48	20,50	20,43	20,43	20,44	20,42	20,40	20,51	20,48	20,50	20,42	20,47	20,46	20,43	20,47	20,52	20,46	20,44	20,50	20,49	20,47	20,36	20,41	20,44	20,43	20,42	20,46	20,46	20,42	20,49	20,48	20,46	20,51	20,54	20,48	20,50	20,54	20,44	20,45	20,41	20,41	20,46	20,50	20,49	20,45	20,45	20,47	20,38	20,53	20,50	20,46	20,40	20,38	20,44	20,46	20,49	20,44	20,50	20,46	20,41	20,50	20,56	20,51	20,47	20,47	20,44	20,47	20,43	20,39	20,41	20,44	20,41	20,38	20,42	20,34	20,43	20,50	20,47	20,37	20,38	20,48	20,42	20,39	20,47	20,49	20,45	20,50	20,50	20,47	20,40	20,42	20,41	20,37	20,41	20,48	20,43	20,35	20,38	20,34	20,36	20,37	20,43	20,40	20,45	20,44	20,35	20,34	20,35	20,32	20,47	20,44	20,41	20,44	20,32	20,34	20,44	20,49	20,50	20,48	20,34	20,36	20,36	20,35	20,44	20,50	20,43	
20,40	20,34	20,37	20,33	20,35	20,32	20,37	20,36	20,36	20,30	20,34	20,38	20,28	20,36	20,20	20,39	20,46	20,43	20,34	20,39	20,44	20,44	20,39	20,42	20,50	20,38	20,32	20,36	20,38	20,40	20,34	20,45	20,39	20,37	20,37	20,37	20,41	20,42	20,41	20,42	20,36	20,47	20,47	20,48	20,55	20,36	20,39	20,37	20,39	20,45	20,41	20,33	20,28	20,40	20,48	20,50	20,51	20,49	20,48	20,45	20,39	20,37	20,46	20,45	20,33	20,41	20,44	20,41	20,46	20,51	20,50	20,65	20,58	20,53	20,48	20,49	20,47	20,53	20,52	20,46	20,46	20,43	20,49	20,49	20,44	20,44	20,53	20,53	20,53	20,55	20,49	20,43	20,48	20,50	20,46	20,46	20,47	20,49	20,48	20,49	20,50	20,58	20,60	20,46	20,50	20,55	20,48	20,50	20,52	20,45	20,45	20,53	20,58	20,57	20,53	20,43	20,47	20,42	20,42	20,37	20,43	20,47	20,52	20,51	20,54	20,57	20,46	20,46	20,53	20,51	20,57	20,55	20,53	20,58	20,58	20,51	20,56	20,57	20,57	20,55	20,52	20,54	20,56	20,54	20,54	20,59	20,55	20,55	20,53	20,55	20,59	20,54	20,57	20,55	20,53	20,51	20,47	20,59	20,62	20,52	20,53	20,57	20,59	20,54	20,48	20,51	20,55	20,57	20,66	20,57	20,54	20,51	20,58	20,61	20,59	20,61	20,54	20,51	20,56	20,53	20,61	20,60	20,67	20,61	20,54	20,57	20,56	20,54	20,54	20,56	20,60	20,70	20,64	20,63	20,64	20,70	20,84	20,87	20,98	21,07	21,17	21,35	21,48	21,66	21,90	22,17	22,45	22,40	22,12	22,05	22,38	22,55	22,75	22,80	22,79	22,83	22,91	22,88	22,78	22,87	22,98	22,93	22,98	23,10	22,99	23,01	23,06	23,11	23,18	23,12	23,19	23,26	23,22	23,29	23,32	23,30	23,35	23,45	23,47	23,44	23,51	23,60	23,53	23,63	23,64	23,53	23,56	23,59	23,72	23,79	23,75	23,72	23,75	23,79	23,88	23,91	23,96	23,94	23,89	23,90	23,94	23,98	23,94	23,89	23,91	23,98	24,09	24,13	24,04	24,02	24,11	24,04	24,10	24,13	24,06	24,16	24,15	24,19	24,18	24,11	24,14	24,17	24,13	24,15	24,20	24,25	24,27	24,16	24,24	24,27	24,28	24,23	24,19	24,20	24,27	24,34	24,16	24,11	24,15	24,21	24,23	24,23	24,22	24,26	24,23	24,29	24,29	24,29	24,28	24,24	24,27	24,18	24,22	24,21	24,30	24,26	24,23	24,29	24,31	24,28	24,25	24,20	24,24	24,32	24,33	24,27	24,23	24,19	24,23	24,30	24,32	24,33	24,34	24,38	24,30	24,24	24,28	24,32	24,25	24,26	24,28	24,30	24,26	24,27	24,22	24,29	24,29	24,26	24,29	24,31	24,25	24,24	24,32	24,29	24,30	24,27	24,32	24,32	24,34	24,33	24,24	24,22	24,22	24,12	24,13	24,14	24,17	24,20	24,18	24,14	24,13	24,19	24,19	24,15	24,12	24,06	24,00	24,06	24,00	23,97	23,99	24,06	23,98	23,98	23,87	23,85	23,84	23,78	23,85	23,83	23,75	23,63	23,66	23,67	23,65	23,53	23,47	23,44	23,46	23,52	23,46	23,39	23,35	23,30	23,25	23,18	23,24	23,18	23,15	23,12	23,11	23,06	23,02	23,05	23,09	23,00	22,90	22,88	22,81	22,82	22,87	22,85	22,73	22,73	22,64	22,58	22,47	22,26	22,10	22,13	22,36	22,39	22,13	21,91	21,73	21,54	21,35	21,21	21,15	21,06	21,05	21,07	21,02	20,99	20,90	20,89	20,88	20,83	20,79	20,75	20,71	20,69	20,68	20,76	20,69	20,53	20,55	20,54	20,56	20,66	20,64	20,61	20,61	20,67	20,65	20,60	20,56	20,62	20,57	20,48	20,44	20,52	20,58	20,61	20,62	20,59	20,64	20,59	20,55	20,54	20,56	20,61	20,59	20,52	20,55	20,56	20,51	20,46	20,61	20,52	20,51	20,51	20,49	20,45	20,48	20,51	20,44	20,42	20,45	20,60	20,51	20,45	20,49	20,50	20,50	20,50	20,45	20,46	20,47	20,52	20,52	20,38	20,41	20,45	20,47	20,55	20,55	20,42	20,47	20,55	20,46	20,49	20,52	20,48	20,53	20,56	20,48	20,45	20,46	20,44	20,48	20,42	20,48	20,55	20,52	20,45	20,41	20,39	20,41	20,43	20,44	20,46	20,49	20,61	20,53	20,43	20,52	20,50	20,49	20,50	20,54	20,40	20,47	20,53	20,44	20,44	20,45	20,52	20,55	20,46	20,43	20,44	20,51	20,53	20,50	20,50	20,49	20,47	20,34	20,45	20,46	20,53	20,57	20,46	20,50	20,56	20,42	20,38	20,48	20,52	20,52	20,47	20,43	20,49	20,48	20,39	20,34	20,48	20,40	20,45	20,49	20,51	20,46	20,39	20,47	20,44	20,36	20,41	20,47	20,47	20,44	20,45	20,45	20,45	20,33	20,32	20,36	20,34	20,45	20,45	20,41	20,41	20,43	20,42	20,42	20,40	20,42	20,38	20,36	20,41	20,32	20,27	20,28	20,40	20,45	20,35	20,43	20,41	20,36	20,37	20,42	20,45	20,47	20,41	20,35	20,38	20,48	20,47	20,45	20,47	
20,45	20,37	20,30	20,32	20,36	20,39	20,40	20,34	20,32	20,30	20,26	20,43	20,38	20,31	20,27	20,37	20,50	20,42	20,45	20,39	20,36	20,40	20,45	20,43	20,41	20,41	20,37	20,36	20,38	20,36	20,40	20,46	20,39	20,35	20,42	20,36	20,34	20,38	20,41	20,43	20,42	20,50	20,48	20,45	20,45	20,49	20,40	20,33	20,41	20,34	20,46	20,42	20,34	20,43	20,44	20,39	20,48	20,55	20,47	20,43	20,38	20,34	20,42	20,44	20,44	20,42	20,47	20,41	20,44	20,48	20,52	20,58	20,53	20,40	20,33	20,39	20,44	20,49	20,57	20,50	20,44	20,42	20,41	20,36	20,40	20,42	20,49	20,52	20,44	20,48	20,47	20,41	20,53	20,48	20,44	20,47	20,45	20,49	20,48	20,50	20,50	20,51	20,51	20,44	20,47	20,52	20,48	20,45	20,52	20,50	20,47	20,57	20,58	20,58	20,51	20,38	20,38	20,50	20,45	20,38	20,49	20,46	20,50	20,56	20,50	20,49	20,43	20,47	20,53	20,55	20,54	20,50	20,50	20,53	20,54	20,50	20,50	20,50	20,56	20,55	20,48	20,46	20,51	20,52	20,54	20,54	20,58	20,57	20,44	20,54	20,52	20,46	20,49	20,52	20,59	20,60	20,53	20,59	20,65	20,49	20,49	20,57	20,57	20,57	20,52	20,53	20,57	20,51	20,50	20,53	20,55	20,57	20,64	20,61	20,62	20,64	20,53	20,55	20,57	20,56	20,56	20,57	20,60	20,63	20,56	20,54	20,56	20,54	20,53	20,60	20,62	20,66	20,61	20,55	20,61	20,73	20,86	20,89	20,94	21,00	21,17	21,35	21,55	21,68	21,85	22,13	22,39	22,45	22,29	21,97	22,12	22,43	22,75	22,78	22,75	22,89	22,93	22,90	22,79	22,83	22,98	22,92	22,98	23,07	23,07	23,05	23,13	23,16	23,12	23,20	23,22	23,24	23,23	23,25	23,32	23,37	23,40	23,45	23,43	23,49	23,53	23,63	23,59	23,67	23,67	23,53	23,64	23,69	23,70	23,73	23,76	23,76	23,85	23,89	23,89	23,88	23,92	24,01	23,90	23,92	23,98	23,97	23,96	23,97	24,00	23,96	24,02	24,10	24,07	24,07	24,15	24,10	24,10	24,18	24,11	24,18	24,19	24,12	24,16	24,11	24,10	24,18	24,18	24,20	24,20	24,26	24,29	24,19	24,26	24,29	24,25	24,25	24,19	24,28	24,27	24,32	24,22	24,14	24,17	24,23	24,25	24,29	24,29	24,35	24,30	24,26	24,25	24,26	24,33	24,33	24,30	24,23	24,25	24,30	24,32	24,25	24,28	24,30	24,36	24,27	24,29	24,26	24,26	24,31	24,29	24,30	24,29	24,24	24,24	24,30	24,31	24,35	24,41	24,39	24,29	24,32	24,31	24,33	24,31	24,32	24,36	24,37	24,41	24,32	24,29	24,31	24,27	24,27	24,30	24,32	24,24	24,21	24,30	24,24	24,23	24,31	24,38	24,41	24,32	24,38	24,32	24,23	24,24	24,23	24,26	24,28	24,28	24,19	24,27	24,22	24,15	24,21	24,18	24,18	24,13	24,12	24,01	24,06	24,07	23,98	24,04	24,09	24,06	23,96	23,95	23,98	23,93	23,79	23,85	23,88	23,84	23,70	23,70	23,76	23,72	23,65	23,45	23,47	23,49	23,48	23,50	23,38	23,37	23,33	23,27	23,28	23,30	23,23	23,15	23,13	23,08	23,11	23,05	22,98	23,04	23,03	22,93	22,92	22,86	22,81	22,85	22,82	22,78	22,78	22,70	22,50	22,34	22,15	22,12	22,29	22,41	22,40	22,23	21,95	21,68	21,51	21,38	21,25	21,22	21,17	21,09	21,05	20,95	20,96	20,89	20,89	20,91	20,90	20,84	20,82	20,85	20,80	20,68	20,82	20,75	20,60	20,57	20,63	20,58	20,66	20,68	20,66	20,65	20,68	20,59	20,59	20,57	20,62	20,56	20,54	20,49	20,60	20,52	20,55	20,57	20,55	20,62	20,59	20,53	20,59	20,60	20,63	20,59	20,60	20,54	20,54	20,53	20,44	20,56	20,56	20,48	20,48	20,53	20,49	20,55	20,51	20,45	20,42	20,50	20,54	20,55	20,49	20,47	20,45	20,52	20,52	20,51	20,43	20,49	20,55	20,55	20,43	20,41	20,43	20,51	20,54	20,52	20,49	20,50	20,47	20,49	20,51	20,53	20,53	20,50	20,56	20,45	20,39	20,48	20,48	20,42	20,45	20,53	20,50	20,46	20,41	20,46	20,33	20,39	20,38	20,45	20,49	20,48	20,53	20,53	20,51	20,56	20,51	20,51	20,50	20,54	20,39	20,42	20,45	20,44	20,43	20,43	20,45	20,48	20,56	20,49	20,48	20,51	20,54	20,51	20,48	20,53	20,45	20,30	20,40	20,48	20,45	20,54	20,52	20,46	20,47	20,45	20,44	20,46	20,49	20,50	20,49	20,44	20,49	20,43	20,42	20,32	20,42	20,48	20,43	20,44	20,45	20,40	20,41	20,53	20,39	20,34	20,39	20,36	20,35	20,39	20,40	20,51	20,54	20,47	20,31	20,36	20,42	20,46	20,53	20,49	20,40	20,36	20,37	20,44	20,39	20,39	20,36	20,35	20,35	20,38	20,36	20,31	20,36	20,42	20,42	20,33	20,43	20,36	20,33	20,38	20,37	20,36	20,32	20,28	20,29	20,35	20,43	20,50	20,46	
20,39	20,37	20,34	20,38	20,33	20,26	20,42	20,45	20,40	20,29	20,26	20,38	20,39	20,35	20,27	20,44	20,47	20,44	20,44	20,46	20,34	20,36	20,42	20,48	20,39	20,37	20,38	20,48	20,39	20,40	20,45	20,48	20,41	20,35	20,45	20,43	20,39	20,42	20,46	20,43	20,42	20,44	20,52	20,42	20,42	20,42	20,40	20,37	20,50	20,45	20,52	20,49	20,37	20,45	20,42	20,46	20,48	20,52	20,48	20,47	20,46	20,51	20,48	20,43	20,44	20,45	20,46	20,40	20,47	20,51	20,51	20,52	20,53	20,54	20,44	20,35	20,37	20,43	20,54	20,48	20,46	20,46	20,47	20,40	20,34	20,43	20,48	20,44	20,49	20,51	20,45	20,41	20,44	20,49	20,52	20,49	20,50	20,48	20,48	20,46	20,52	20,49	20,49	20,40	20,44	20,54	20,52	20,53	20,52	20,45	20,54	20,57	20,56	20,52	20,46	20,41	20,38	20,46	20,48	20,43	20,51	20,47	20,47	20,52	20,54	20,52	20,58	20,56	20,54	20,47	20,55	20,55	20,54	20,46	20,51	20,51	20,43	20,43	20,51	20,51	20,40	20,45	20,53	20,57	20,57	20,56	20,53	20,53	20,54	20,54	20,56	20,50	20,50	20,49	20,52	20,60	20,61	20,64	20,65	20,52	20,50	20,59	20,62	20,59	20,49	20,51	20,58	20,61	20,52	20,52	20,56	20,56	20,65	20,55	20,54	20,55	20,56	20,61	20,66	20,60	20,56	20,61	20,59	20,57	20,63	20,60	20,61	20,56	20,49	20,57	20,57	20,64	20,79	20,65	20,64	20,73	20,85	20,88	21,00	21,12	21,24	21,44	21,62	21,73	21,85	22,27	22,52	22,57	22,51	22,22	22,01	22,16	22,58	22,75	22,79	22,88	22,90	22,89	22,85	22,89	22,96	22,94	23,00	23,10	23,12	23,09	23,14	23,22	23,19	23,20	23,26	23,28	23,26	23,26	23,35	23,40	23,40	23,48	23,46	23,51	23,57	23,65	23,62	23,66	23,68	23,61	23,65	23,71	23,72	23,71	23,77	23,82	23,93	24,00	23,92	23,89	23,87	23,92	23,92	23,90	24,04	24,04	23,91	23,95	24,02	24,03	23,96	24,04	24,12	24,20	24,26	24,17	24,11	24,21	24,16	24,17	24,18	24,15	24,15	24,12	24,13	24,24	24,24	24,24	24,30	24,27	24,28	24,27	24,31	24,28	24,20	24,28	24,23	24,27	24,36	24,34	24,32	24,23	24,26	24,28	24,27	24,30	24,36	24,36	24,35	24,22	24,21	24,32	24,39	24,39	24,33	24,29	24,35	24,41	24,44	24,31	24,33	24,50	24,47	24,38	24,33	24,30	24,29	24,31	24,27	24,32	24,37	24,38	24,29	24,34	24,39	24,43	24,50	24,44	24,34	24,37	24,41	24,38	24,37	24,38	24,40	24,43	24,37	24,36	24,32	24,29	24,27	24,35	24,34	24,35	24,32	24,33	24,34	24,25	24,24	24,27	24,30	24,36	24,34	24,37	24,37	24,38	24,33	24,25	24,27	24,28	24,33	24,27	24,28	24,25	24,16	24,14	24,16	24,19	24,17	24,16	24,08	24,08	24,09	24,09	24,06	24,03	24,04	23,95	23,92	23,98	23,96	23,86	23,87	23,88	23,83	23,70	23,75	23,75	23,70	23,65	23,59	23,55	23,55	23,45	23,45	23,39	23,35	23,30	23,28	23,30	23,29	23,26	23,22	23,15	23,02	23,04	23,11	23,05	22,99	22,97	22,91	22,90	22,84	22,76	22,80	22,81	22,73	22,77	22,67	22,53	22,31	22,16	22,24	22,47	22,51	22,40	22,22	21,92	21,72	21,55	21,42	21,32	21,28	21,14	21,13	21,07	20,91	20,87	20,93	20,91	20,82	20,82	20,80	20,91	20,88	20,89	20,75	20,77	20,76	20,65	20,58	20,62	20,64	20,65	20,65	20,68	20,66	20,62	20,56	20,58	20,67	20,64	20,55	20,54	20,54	20,61	20,56	20,51	20,54	20,56	20,58	20,60	20,57	20,53	20,55	20,59	20,56	20,61	20,55	20,51	20,62	20,54	20,56	20,55	20,48	20,43	20,42	20,51	20,51	20,56	20,51	20,49	20,47	20,47	20,52	20,46	20,48	20,46	20,52	20,52	20,51	20,49	20,45	20,51	20,62	20,49	20,42	20,49	20,56	20,44	20,40	20,48	20,50	20,47	20,44	20,46	20,48	20,45	20,42	20,46	20,38	20,29	20,41	20,48	20,47	20,42	20,54	20,44	20,37	20,36	20,42	20,37	20,40	20,42	20,44	20,48	20,44	20,40	20,53	20,55	20,54	20,46	20,49	20,48	20,44	20,39	20,37	20,39	20,42	20,45	20,42	20,41	20,44	20,53	20,52	20,42	20,39	20,42	20,43	20,42	20,48	20,41	20,36	20,45	20,51	20,49	20,44	20,48	20,44	20,45	20,44	20,40	20,43	20,40	20,41	20,45	20,52	20,47	20,44	20,38	20,33	20,41	20,37	20,38	20,45	20,47	20,40	20,41	20,49	20,46	20,49	20,51	20,49	20,44	20,46	20,47	20,48	20,54	20,48	20,42	20,35	20,40	20,45	20,43	20,41	20,43	20,40	20,45	20,46	20,41	20,33	20,27	20,35	20,33	20,39	20,48	20,34	20,33	20,33	20,44	20,39	20,45	20,36	20,34	20,44	20,47	20,38	20,32	20,32	20,30	20,29	20,33	20,37	20,44	
20,37	20,33	20,32	20,31	20,35	20,39	20,48	20,44	20,39	20,39	20,27	20,29	20,36	20,34	20,35	20,51	20,54	20,35	20,33	20,38	20,30	20,35	20,39	20,37	20,36	20,40	20,34	20,46	20,50	20,39	20,42	20,35	20,34	20,36	20,44	20,49	20,43	20,43	20,44	20,42	20,36	20,43	20,49	20,48	20,42	20,37	20,34	20,38	20,46	20,49	20,47	20,44	20,43	20,48	20,48	20,56	20,48	20,52	20,54	20,48	20,51	20,58	20,51	20,47	20,47	20,48	20,43	20,45	20,56	20,56	20,49	20,48	20,51	20,57	20,46	20,42	20,43	20,41	20,54	20,53	20,46	20,51	20,49	20,54	20,50	20,45	20,42	20,42	20,47	20,55	20,45	20,46	20,53	20,51	20,52	20,56	20,53	20,51	20,49	20,55	20,54	20,50	20,48	20,34	20,48	20,56	20,49	20,47	20,51	20,59	20,54	20,52	20,46	20,51	20,48	20,48	20,47	20,51	20,52	20,48	20,41	20,42	20,46	20,52	20,48	20,55	20,61	20,60	20,56	20,50	20,47	20,44	20,47	20,47	20,57	20,51	20,52	20,51	20,53	20,52	20,48	20,48	20,54	20,52	20,57	20,60	20,61	20,57	20,54	20,56	20,53	20,57	20,60	20,55	20,54	20,57	20,54	20,51	20,60	20,61	20,56	20,57	20,59	20,60	20,44	20,46	20,52	20,60	20,66	20,60	20,55	20,56	20,59	20,54	20,51	20,54	20,53	20,61	20,66	20,58	20,55	20,63	20,58	20,60	20,63	20,60	20,56	20,48	20,47	20,58	20,58	20,66	20,80	20,78	20,72	20,68	20,81	20,92	21,05	21,19	21,26	21,37	21,58	21,71	21,89	22,27	22,58	22,68	22,64	22,39	22,20	22,06	22,39	22,70	22,82	22,89	22,88	22,86	22,89	22,96	23,04	22,96	22,99	23,16	23,20	23,20	23,15	23,26	23,31	23,30	23,23	23,27	23,32	23,32	23,38	23,44	23,38	23,40	23,46	23,55	23,55	23,62	23,60	23,67	23,70	23,79	23,82	23,71	23,74	23,82	23,81	23,87	23,89	23,91	23,92	23,95	23,98	24,00	24,03	23,98	24,09	24,16	23,97	23,86	24,00	24,09	24,05	24,05	24,09	24,24	24,27	24,19	24,18	24,18	24,22	24,21	24,18	24,20	24,28	24,26	24,19	24,30	24,30	24,28	24,34	24,33	24,34	24,36	24,41	24,45	24,37	24,30	24,25	24,26	24,35	24,39	24,44	24,39	24,35	24,30	24,28	24,36	24,36	24,31	24,36	24,29	24,31	24,41	24,49	24,42	24,31	24,37	24,43	24,49	24,50	24,42	24,39	24,47	24,48	24,43	24,40	24,27	24,31	24,33	24,35	24,37	24,40	24,38	24,37	24,40	24,41	24,47	24,48	24,52	24,35	24,36	24,44	24,47	24,44	24,45	24,48	24,42	24,37	24,35	24,34	24,38	24,33	24,42	24,40	24,45	24,49	24,41	24,39	24,35	24,36	24,39	24,33	24,33	24,39	24,42	24,42	24,44	24,38	24,25	24,28	24,30	24,37	24,39	24,25	24,24	24,23	24,21	24,14	24,19	24,16	24,17	24,11	24,08	24,14	24,03	24,04	24,04	23,98	24,00	23,91	23,95	23,96	23,87	23,88	23,85	23,79	23,76	23,76	23,75	23,72	23,68	23,66	23,62	23,64	23,61	23,52	23,43	23,39	23,43	23,34	23,27	23,25	23,20	23,25	23,23	23,08	23,10	23,12	23,06	22,93	22,99	22,86	22,83	22,85	22,83	22,82	22,80	22,77	22,69	22,61	22,39	22,22	22,18	22,40	22,53	22,55	22,50	22,25	21,88	21,70	21,54	21,41	21,35	21,27	21,14	21,13	21,02	20,99	20,91	20,96	20,95	20,91	20,83	20,85	20,90	20,89	20,92	20,85	20,81	20,79	20,68	20,66	20,66	20,69	20,61	20,54	20,62	20,73	20,71	20,56	20,52	20,57	20,64	20,58	20,59	20,57	20,53	20,62	20,59	20,54	20,55	20,58	20,52	20,52	20,54	20,52	20,60	20,57	20,61	20,51	20,56	20,59	20,62	20,57	20,55	20,50	20,51	20,49	20,58	20,62	20,51	20,51	20,52	20,48	20,47	20,53	20,51	20,46	20,55	20,56	20,53	20,53	20,53	20,48	20,51	20,55	20,50	20,38	20,48	20,56	20,46	20,37	20,42	20,42	20,46	20,48	20,46	20,51	20,47	20,47	20,44	20,46	20,49	20,40	20,42	20,44	20,42	20,56	20,45	20,33	20,37	20,45	20,41	20,38	20,38	20,36	20,45	20,43	20,41	20,43	20,50	20,50	20,45	20,44	20,52	20,50	20,42	20,36	20,31	20,40	20,52	20,49	20,43	20,44	20,50	20,47	20,39	20,40	20,45	20,40	20,38	20,44	20,48	20,34	20,41	20,42	20,45	20,51	20,54	20,47	20,46	20,44	20,40	20,48	20,47	20,36	20,46	20,56	20,54	20,44	20,37	20,35	20,41	20,42	20,50	20,53	20,50	20,43	20,43	20,46	20,46	20,42	20,45	20,44	20,52	20,52	20,44	20,51	20,54	20,45	20,41	20,43	20,41	20,42	20,37	20,37	20,38	20,42	20,43	20,47	20,40	20,34	20,32	20,31	20,31	20,40	20,36	20,40	20,37	20,31	20,39	20,44	20,45	20,37	20,34	20,43	20,48	20,45	20,35	20,35	20,30	20,35	20,33	20,35	20,40	
20,43	20,41	20,36	20,22	20,29	20,44	20,42	20,41	20,41	20,38	20,33	20,31	20,40	20,45	20,42	20,47	20,58	20,41	20,33	20,41	20,41	20,39	20,42	20,41	20,39	20,47	20,50	20,51	20,54	20,45	20,47	20,40	20,37	20,49	20,50	20,41	20,35	20,38	20,52	20,50	20,37	20,39	20,37	20,48	20,46	20,38	20,40	20,46	20,45	20,46	20,50	20,41	20,52	20,54	20,52	20,49	20,45	20,46	20,54	20,49	20,45	20,55	20,47	20,50	20,48	20,45	20,49	20,46	20,54	20,50	20,52	20,51	20,49	20,50	20,43	20,38	20,49	20,45	20,52	20,52	20,48	20,49	20,50	20,56	20,54	20,54	20,47	20,42	20,48	20,50	20,51	20,53	20,55	20,43	20,46	20,54	20,55	20,52	20,49	20,48	20,47	20,49	20,53	20,39	20,45	20,49	20,48	20,45	20,49	20,56	20,55	20,40	20,42	20,46	20,51	20,57	20,49	20,56	20,55	20,53	20,50	20,46	20,53	20,62	20,51	20,52	20,54	20,53	20,54	20,50	20,47	20,44	20,38	20,49	20,51	20,50	20,49	20,51	20,54	20,54	20,48	20,47	20,52	20,49	20,51	20,59	20,65	20,65	20,52	20,49	20,57	20,61	20,61	20,54	20,50	20,59	20,59	20,60	20,61	20,59	20,58	20,61	20,55	20,53	20,55	20,50	20,43	20,54	20,66	20,68	20,60	20,55	20,58	20,56	20,61	20,56	20,60	20,61	20,63	20,68	20,58	20,62	20,60	20,57	20,58	20,50	20,59	20,59	20,52	20,56	20,67	20,70	20,80	20,76	20,72	20,78	20,88	20,91	21,04	21,19	21,34	21,36	21,54	21,69	21,87	22,22	22,59	22,76	22,71	22,57	22,41	22,08	22,16	22,57	22,82	22,85	22,87	22,93	22,98	23,01	23,07	23,13	23,09	23,16	23,19	23,24	23,18	23,20	23,26	23,30	23,27	23,35	23,39	23,45	23,41	23,44	23,47	23,46	23,47	23,50	23,64	23,72	23,66	23,66	23,68	23,81	23,87	23,79	23,83	23,87	23,90	23,88	23,86	23,89	23,90	23,96	23,98	24,00	24,09	23,98	24,08	24,13	24,05	24,03	24,09	24,18	24,13	24,12	24,09	24,23	24,30	24,23	24,24	24,21	24,23	24,29	24,24	24,26	24,28	24,27	24,26	24,32	24,35	24,33	24,35	24,43	24,34	24,36	24,45	24,46	24,44	24,36	24,35	24,36	24,36	24,42	24,49	24,47	24,44	24,35	24,35	24,38	24,39	24,35	24,38	24,37	24,37	24,48	24,54	24,49	24,38	24,44	24,51	24,55	24,55	24,46	24,49	24,45	24,47	24,40	24,43	24,39	24,43	24,43	24,40	24,40	24,37	24,37	24,43	24,50	24,44	24,46	24,48	24,44	24,48	24,41	24,43	24,49	24,47	24,54	24,54	24,52	24,44	24,36	24,34	24,41	24,50	24,52	24,48	24,51	24,48	24,44	24,47	24,43	24,42	24,40	24,49	24,42	24,47	24,52	24,43	24,37	24,36	24,34	24,41	24,35	24,42	24,42	24,36	24,24	24,26	24,34	24,23	24,15	24,23	24,28	24,20	24,15	24,13	24,10	24,09	24,13	24,08	24,01	23,94	23,99	23,99	23,94	23,90	23,89	23,84	23,81	23,77	23,79	23,77	23,75	23,66	23,64	23,70	23,60	23,52	23,45	23,45	23,45	23,39	23,33	23,32	23,29	23,31	23,23	23,20	23,15	23,09	23,07	23,03	23,10	23,05	22,94	22,88	22,93	22,89	22,82	22,73	22,64	22,45	22,25	22,20	22,39	22,57	22,62	22,52	22,46	22,24	21,97	21,66	21,57	21,49	21,32	21,18	21,06	21,09	21,04	21,09	21,06	20,93	20,88	20,92	20,90	20,92	20,94	20,98	20,97	20,93	20,86	20,80	20,72	20,68	20,64	20,71	20,69	20,58	20,61	20,66	20,73	20,59	20,48	20,56	20,61	20,58	20,57	20,57	20,57	20,55	20,57	20,58	20,60	20,62	20,52	20,55	20,54	20,54	20,63	20,66	20,54	20,52	20,57	20,54	20,52	20,52	20,52	20,49	20,48	20,51	20,55	20,59	20,50	20,45	20,46	20,45	20,59	20,47	20,46	20,55	20,53	20,52	20,49	20,54	20,47	20,51	20,59	20,58	20,55	20,50	20,51	20,56	20,52	20,50	20,39	20,39	20,54	20,53	20,49	20,58	20,53	20,48	20,41	20,50	20,53	20,47	20,48	20,43	20,41	20,52	20,60	20,51	20,51	20,42	20,46	20,38	20,42	20,48	20,51	20,51	20,48	20,49	20,46	20,50	20,43	20,43	20,46	20,53	20,45	20,39	20,36	20,41	20,54	20,54	20,43	20,47	20,52	20,55	20,44	20,38	20,39	20,35	20,31	20,47	20,56	20,42	20,40	20,38	20,43	20,49	20,52	20,47	20,39	20,43	20,42	20,54	20,46	20,32	20,39	20,50	20,50	20,45	20,45	20,37	20,34	20,42	20,52	20,51	20,41	20,39	20,41	20,43	20,44	20,47	20,47	20,55	20,56	20,54	20,43	20,45	20,50	20,44	20,32	20,37	20,43	20,37	20,31	20,40	20,37	20,43	20,43	20,41	20,34	20,30	20,35	20,38	20,44	20,45	20,44	20,36	20,40	20,35	20,36	20,40	20,46	20,37	20,37	20,39	20,41	20,46	20,33	20,32	20,37	20,38	20,37	20,38	20,37	
20,40	20,47	20,35	20,32	20,33	20,38	20,59	20,44	20,44	20,39	20,35	20,47	20,42	20,47	20,39	20,52	20,54	20,46	20,51	20,62	20,45	20,46	20,51	20,48	20,47	20,44	20,47	20,48	20,43	20,40	20,46	20,54	20,39	20,47	20,50	20,43	20,33	20,40	20,44	20,45	20,46	20,48	20,44	20,41	20,45	20,37	20,39	20,38	20,46	20,47	20,45	20,46	20,42	20,54	20,52	20,48	20,43	20,43	20,50	20,50	20,44	20,55	20,58	20,56	20,51	20,39	20,42	20,39	20,40	20,49	20,53	20,63	20,48	20,47	20,44	20,47	20,48	20,46	20,52	20,52	20,53	20,47	20,48	20,50	20,49	20,53	20,49	20,49	20,51	20,52	20,48	20,48	20,47	20,44	20,46	20,49	20,46	20,55	20,51	20,52	20,46	20,49	20,63	20,54	20,47	20,46	20,45	20,46	20,44	20,45	20,53	20,48	20,47	20,50	20,54	20,58	20,51	20,55	20,51	20,51	20,58	20,50	20,62	20,60	20,54	20,46	20,48	20,54	20,51	20,51	20,54	20,51	20,44	20,50	20,56	20,47	20,50	20,54	20,51	20,57	20,46	20,45	20,48	20,44	20,50	20,53	20,57	20,65	20,61	20,56	20,64	20,59	20,54	20,47	20,49	20,62	20,63	20,68	20,67	20,57	20,52	20,57	20,64	20,53	20,56	20,55	20,50	20,54	20,63	20,66	20,63	20,62	20,62	20,59	20,66	20,71	20,63	20,60	20,65	20,69	20,64	20,57	20,63	20,62	20,63	20,61	20,61	20,64	20,58	20,57	20,58	20,68	20,79	20,89	20,77	20,78	20,94	20,95	20,96	21,15	21,31	21,42	21,53	21,73	21,94	22,28	22,59	22,76	22,82	22,69	22,57	22,46	22,17	22,32	22,72	22,86	22,92	22,96	22,99	23,05	23,08	23,09	23,14	23,19	23,23	23,21	23,27	23,27	23,29	23,33	23,32	23,35	23,47	23,50	23,51	23,59	23,48	23,52	23,56	23,59	23,66	23,77	23,81	23,71	23,76	23,84	23,90	23,83	23,89	23,85	23,94	23,93	23,87	24,02	24,02	23,97	24,02	24,04	24,15	24,08	24,13	24,14	24,11	24,16	24,19	24,16	24,15	24,20	24,20	24,27	24,36	24,24	24,26	24,23	24,17	24,31	24,35	24,41	24,33	24,28	24,25	24,38	24,34	24,33	24,34	24,46	24,40	24,38	24,47	24,48	24,45	24,43	24,43	24,46	24,42	24,44	24,48	24,48	24,43	24,34	24,36	24,39	24,42	24,42	24,45	24,43	24,47	24,48	24,49	24,45	24,52	24,52	24,54	24,52	24,53	24,43	24,47	24,51	24,49	24,46	24,44	24,46	24,45	24,51	24,54	24,46	24,45	24,46	24,47	24,53	24,50	24,46	24,58	24,50	24,50	24,47	24,51	24,51	24,41	24,52	24,58	24,53	24,52	24,48	24,50	24,51	24,51	24,58	24,62	24,54	24,50	24,40	24,50	24,53	24,46	24,43	24,49	24,55	24,54	24,51	24,48	24,51	24,43	24,41	24,48	24,38	24,37	24,35	24,35	24,38	24,28	24,29	24,30	24,27	24,23	24,36	24,27	24,24	24,20	24,14	24,16	24,13	24,11	24,13	24,02	23,98	24,03	23,94	24,01	24,02	23,91	23,93	23,89	23,88	23,84	23,78	23,70	23,66	23,67	23,59	23,59	23,47	23,49	23,44	23,36	23,47	23,48	23,34	23,32	23,25	23,17	23,10	23,13	23,04	23,03	23,06	23,04	23,01	22,93	22,93	22,87	22,82	22,71	22,56	22,29	22,23	22,36	22,58	22,65	22,69	22,62	22,56	22,26	21,93	21,73	21,58	21,46	21,34	21,22	21,10	21,09	21,11	21,12	21,06	20,91	20,91	20,94	20,97	20,96	20,97	21,04	21,02	20,98	20,85	20,81	20,75	20,65	20,67	20,73	20,77	20,69	20,61	20,59	20,67	20,62	20,49	20,57	20,63	20,59	20,52	20,54	20,53	20,55	20,50	20,57	20,57	20,63	20,55	20,59	20,60	20,52	20,57	20,63	20,62	20,53	20,59	20,60	20,54	20,47	20,49	20,51	20,57	20,57	20,59	20,52	20,54	20,42	20,43	20,42	20,55	20,53	20,47	20,57	20,56	20,52	20,53	20,57	20,48	20,46	20,58	20,56	20,47	20,59	20,57	20,48	20,49	20,44	20,45	20,39	20,53	20,57	20,56	20,56	20,52	20,47	20,42	20,39	20,42	20,45	20,53	20,53	20,44	20,49	20,49	20,46	20,46	20,43	20,41	20,41	20,40	20,56	20,61	20,49	20,48	20,55	20,48	20,45	20,48	20,49	20,51	20,45	20,38	20,40	20,39	20,44	20,47	20,52	20,53	20,42	20,43	20,47	20,39	20,47	20,33	20,40	20,45	20,37	20,43	20,41	20,42	20,42	20,50	20,51	20,48	20,42	20,35	20,41	20,44	20,48	20,46	20,39	20,47	20,51	20,44	20,42	20,48	20,40	20,34	20,39	20,40	20,48	20,48	20,39	20,37	20,44	20,41	20,43	20,39	20,56	20,54	20,51	20,38	20,39	20,45	20,36	20,37	20,42	20,41	20,34	20,38	20,30	20,43	20,43	20,44	20,45	20,37	20,34	20,43	20,44	20,48	20,47	20,42	20,44	20,44	20,44	20,39	20,42	20,48	20,50	20,41	20,53	20,46	20,46	20,35	20,33	20,29	20,30	20,39	20,34	20,35	
20,40	20,40	20,45	20,41	20,38	20,28	20,41	20,46	20,39	20,47	20,40	20,40	20,44	20,39	20,43	20,48	20,51	20,39	20,36	20,54	20,49	20,43	20,50	20,50	20,47	20,40	20,38	20,41	20,40	20,38	20,38	20,49	20,43	20,45	20,54	20,43	20,42	20,43	20,44	20,51	20,47	20,50	20,57	20,42	20,41	20,40	20,49	20,44	20,40	20,52	20,44	20,40	20,44	20,49	20,48	20,47	20,43	20,40	20,49	20,47	20,45	20,55	20,63	20,54	20,51	20,44	20,46	20,49	20,40	20,46	20,47	20,57	20,54	20,50	20,47	20,47	20,45	20,40	20,47	20,52	20,42	20,40	20,41	20,52	20,53	20,57	20,51	20,52	20,53	20,47	20,48	20,46	20,46	20,49	20,47	20,47	20,55	20,57	20,58	20,54	20,50	20,42	20,63	20,61	20,60	20,49	20,44	20,48	20,47	20,38	20,50	20,56	20,53	20,48	20,48	20,49	20,51	20,52	20,55	20,53	20,55	20,51	20,54	20,52	20,52	20,53	20,54	20,58	20,61	20,59	20,56	20,50	20,48	20,54	20,58	20,59	20,57	20,57	20,51	20,60	20,51	20,50	20,53	20,51	20,45	20,54	20,61	20,60	20,62	20,60	20,63	20,65	20,53	20,44	20,41	20,56	20,59	20,63	20,66	20,57	20,53	20,55	20,58	20,67	20,64	20,60	20,61	20,65	20,58	20,63	20,65	20,60	20,69	20,71	20,69	20,72	20,70	20,69	20,68	20,65	20,71	20,67	20,64	20,60	20,58	20,63	20,65	20,64	20,54	20,55	20,65	20,67	20,82	20,93	20,84	20,82	20,96	21,08	21,12	21,14	21,34	21,47	21,55	21,78	22,03	22,37	22,60	22,75	22,83	22,77	22,76	22,60	22,26	22,14	22,56	22,87	22,95	22,98	23,02	23,10	23,14	23,09	23,16	23,19	23,20	23,21	23,35	23,40	23,36	23,34	23,36	23,36	23,39	23,49	23,48	23,59	23,60	23,61	23,63	23,70	23,75	23,73	23,74	23,79	23,76	23,84	23,88	23,91	24,01	23,94	24,00	24,01	23,96	24,02	24,03	24,04	24,08	24,11	24,18	24,20	24,16	24,15	24,20	24,21	24,18	24,18	24,22	24,31	24,31	24,33	24,37	24,27	24,23	24,28	24,23	24,35	24,42	24,46	24,41	24,39	24,37	24,41	24,37	24,38	24,36	24,42	24,46	24,44	24,53	24,51	24,48	24,45	24,49	24,49	24,54	24,49	24,53	24,51	24,49	24,47	24,42	24,41	24,36	24,46	24,51	24,47	24,49	24,45	24,44	24,50	24,52	24,54	24,50	24,53	24,53	24,50	24,52	24,61	24,55	24,58	24,50	24,52	24,50	24,54	24,62	24,60	24,52	24,51	24,48	24,52	24,57	24,55	24,55	24,57	24,57	24,48	24,44	24,48	24,44	24,47	24,57	24,55	24,50	24,49	24,54	24,60	24,59	24,54	24,62	24,64	24,52	24,44	24,51	24,52	24,52	24,55	24,48	24,50	24,56	24,52	24,57	24,58	24,58	24,55	24,54	24,48	24,44	24,38	24,33	24,43	24,39	24,31	24,35	24,31	24,36	24,37	24,35	24,26	24,26	24,23	24,19	24,16	24,14	24,17	24,10	24,08	24,02	24,00	24,08	24,10	23,98	23,87	23,92	23,95	23,93	23,86	23,74	23,70	23,73	23,66	23,64	23,50	23,53	23,50	23,40	23,48	23,52	23,43	23,37	23,30	23,24	23,21	23,25	23,15	23,01	23,00	23,04	23,04	22,97	22,97	22,92	22,86	22,69	22,49	22,27	22,38	22,59	22,67	22,71	22,71	22,68	22,63	22,30	21,92	21,75	21,62	21,39	21,34	21,30	21,22	21,13	21,10	21,04	21,08	20,95	20,93	20,95	21,01	21,03	21,04	21,03	21,05	20,98	20,94	20,82	20,77	20,73	20,74	20,76	20,71	20,66	20,60	20,58	20,69	20,71	20,55	20,55	20,61	20,65	20,55	20,52	20,51	20,56	20,55	20,56	20,64	20,66	20,49	20,54	20,66	20,64	20,60	20,56	20,57	20,60	20,53	20,53	20,47	20,55	20,58	20,56	20,66	20,59	20,53	20,52	20,58	20,50	20,39	20,48	20,50	20,52	20,50	20,49	20,60	20,52	20,54	20,53	20,43	20,45	20,47	20,42	20,41	20,44	20,51	20,46	20,46	20,48	20,43	20,45	20,49	20,50	20,54	20,51	20,55	20,51	20,46	20,48	20,51	20,48	20,48	20,50	20,43	20,45	20,45	20,42	20,41	20,40	20,39	20,40	20,41	20,47	20,57	20,47	20,42	20,47	20,44	20,36	20,45	20,56	20,52	20,54	20,45	20,41	20,42	20,50	20,52	20,48	20,47	20,39	20,38	20,42	20,40	20,44	20,37	20,43	20,48	20,48	20,45	20,40	20,43	20,45	20,43	20,48	20,51	20,50	20,41	20,35	20,44	20,49	20,41	20,41	20,57	20,53	20,47	20,45	20,44	20,41	20,37	20,41	20,41	20,37	20,44	20,40	20,51	20,45	20,51	20,48	20,45	20,49	20,50	20,48	20,40	20,37	20,45	20,43	20,38	20,47	20,49	20,37	20,39	20,45	20,37	20,42	20,40	20,46	20,39	20,38	20,40	20,36	20,31	20,42	20,36	20,43	20,52	20,43	20,42	20,44	20,44	20,46	20,51	20,48	20,49	20,39	20,42	20,42	20,38	20,41	20,41	20,39	20,38	
20,46	20,45	20,34	20,37	20,36	20,26	20,37	20,44	20,33	20,33	20,40	20,44	20,53	20,42	20,34	20,38	20,38	20,46	20,34	20,48	20,44	20,35	20,39	20,37	20,42	20,36	20,36	20,42	20,37	20,37	20,29	20,36	20,41	20,43	20,44	20,43	20,43	20,41	20,41	20,42	20,48	20,49	20,47	20,51	20,46	20,34	20,46	20,44	20,35	20,44	20,49	20,45	20,40	20,46	20,48	20,47	20,37	20,42	20,52	20,42	20,48	20,46	20,54	20,47	20,48	20,50	20,45	20,50	20,48	20,40	20,40	20,48	20,54	20,48	20,42	20,44	20,45	20,50	20,45	20,44	20,46	20,41	20,44	20,47	20,53	20,53	20,57	20,51	20,47	20,47	20,50	20,51	20,49	20,43	20,42	20,50	20,52	20,56	20,51	20,48	20,55	20,40	20,42	20,47	20,44	20,49	20,45	20,50	20,55	20,52	20,42	20,51	20,47	20,46	20,48	20,49	20,51	20,53	20,47	20,52	20,52	20,47	20,46	20,47	20,50	20,59	20,63	20,63	20,61	20,57	20,49	20,49	20,53	20,59	20,54	20,59	20,59	20,50	20,53	20,57	20,50	20,59	20,67	20,58	20,58	20,53	20,62	20,59	20,50	20,56	20,63	20,62	20,58	20,53	20,52	20,54	20,55	20,51	20,53	20,51	20,56	20,57	20,49	20,57	20,65	20,60	20,57	20,60	20,58	20,63	20,61	20,56	20,70	20,71	20,66	20,62	20,66	20,67	20,65	20,67	20,74	20,70	20,62	20,63	20,60	20,64	20,64	20,58	20,51	20,61	20,67	20,70	20,83	20,88	20,81	20,87	21,00	21,10	21,25	21,19	21,34	21,52	21,69	21,79	21,99	22,33	22,66	22,73	22,86	22,84	22,81	22,70	22,46	22,20	22,28	22,69	22,89	22,96	22,97	23,07	23,08	23,12	23,15	23,14	23,20	23,22	23,29	23,37	23,39	23,37	23,39	23,47	23,45	23,43	23,51	23,54	23,60	23,67	23,68	23,70	23,68	23,76	23,73	23,78	23,76	23,82	23,93	23,93	24,05	24,01	24,00	24,09	24,08	24,10	24,04	24,07	24,09	24,18	24,21	24,27	24,27	24,16	24,18	24,23	24,29	24,31	24,31	24,35	24,29	24,33	24,36	24,37	24,36	24,37	24,40	24,46	24,46	24,42	24,45	24,52	24,50	24,51	24,47	24,47	24,50	24,48	24,52	24,42	24,55	24,61	24,47	24,47	24,52	24,58	24,60	24,61	24,56	24,55	24,56	24,49	24,49	24,47	24,40	24,41	24,58	24,60	24,58	24,53	24,54	24,58	24,53	24,44	24,50	24,52	24,57	24,54	24,61	24,66	24,57	24,56	24,61	24,56	24,54	24,52	24,57	24,58	24,52	24,50	24,56	24,49	24,55	24,54	24,55	24,61	24,66	24,53	24,51	24,49	24,56	24,56	24,60	24,59	24,57	24,59	24,53	24,59	24,59	24,57	24,59	24,62	24,55	24,49	24,59	24,55	24,53	24,54	24,50	24,49	24,54	24,54	24,54	24,57	24,49	24,53	24,55	24,50	24,48	24,45	24,42	24,42	24,47	24,42	24,33	24,28	24,32	24,41	24,26	24,27	24,24	24,17	24,21	24,15	24,10	24,12	24,10	24,14	24,10	24,07	24,07	24,04	24,01	23,88	23,92	23,93	23,98	23,93	23,81	23,72	23,76	23,73	23,68	23,58	23,50	23,58	23,46	23,43	23,45	23,41	23,38	23,34	23,24	23,25	23,24	23,17	23,08	23,12	23,09	23,03	22,97	22,93	22,97	22,84	22,55	22,30	22,27	22,52	22,74	22,77	22,75	22,71	22,68	22,61	22,29	21,98	21,81	21,58	21,42	21,31	21,26	21,20	21,13	21,09	21,01	21,03	20,92	20,92	21,06	21,09	21,01	21,05	21,05	21,07	20,98	20,97	20,90	20,78	20,80	20,81	20,75	20,65	20,58	20,65	20,61	20,70	20,66	20,54	20,50	20,66	20,66	20,61	20,55	20,57	20,63	20,59	20,55	20,65	20,66	20,53	20,57	20,55	20,58	20,58	20,57	20,50	20,55	20,55	20,52	20,48	20,60	20,60	20,51	20,61	20,63	20,52	20,56	20,59	20,47	20,43	20,50	20,53	20,47	20,46	20,56	20,49	20,46	20,50	20,53	20,46	20,45	20,47	20,43	20,33	20,37	20,46	20,54	20,53	20,55	20,50	20,48	20,47	20,50	20,53	20,50	20,49	20,50	20,49	20,52	20,54	20,45	20,39	20,50	20,45	20,41	20,47	20,49	20,48	20,46	20,40	20,34	20,38	20,43	20,53	20,52	20,47	20,45	20,46	20,43	20,42	20,46	20,41	20,50	20,41	20,40	20,40	20,43	20,51	20,45	20,44	20,40	20,47	20,41	20,40	20,46	20,41	20,39	20,43	20,46	20,44	20,34	20,40	20,48	20,42	20,42	20,43	20,41	20,41	20,31	20,33	20,38	20,34	20,37	20,43	20,49	20,50	20,37	20,35	20,38	20,45	20,38	20,40	20,44	20,44	20,42	20,48	20,42	20,37	20,37	20,43	20,47	20,42	20,52	20,46	20,40	20,43	20,34	20,42	20,44	20,49	20,41	20,44	20,47	20,39	20,42	20,44	20,46	20,39	20,46	20,46	20,35	20,33	20,37	20,45	20,40	20,46	20,46	20,45	20,53	20,40	20,34	20,44	20,42	20,43	20,43	20,41	20,39	20,40	20,51	20,42	20,40	20,39	
20,45	20,49	20,38	20,30	20,35	20,25	20,33	20,33	20,28	20,29	20,34	20,40	20,41	20,40	20,40	20,40	20,34	20,32	20,36	20,47	20,41	20,39	20,44	20,39	20,35	20,38	20,43	20,42	20,40	20,42	20,39	20,39	20,39	20,42	20,37	20,38	20,37	20,49	20,48	20,52	20,39	20,42	20,44	20,47	20,54	20,35	20,37	20,40	20,42	20,44	20,48	20,38	20,33	20,40	20,42	20,53	20,42	20,40	20,48	20,49	20,49	20,52	20,49	20,41	20,37	20,45	20,39	20,43	20,50	20,47	20,43	20,46	20,50	20,45	20,39	20,45	20,47	20,48	20,50	20,38	20,44	20,48	20,53	20,45	20,46	20,52	20,56	20,54	20,38	20,48	20,56	20,43	20,44	20,41	20,46	20,53	20,57	20,51	20,52	20,47	20,54	20,47	20,49	20,48	20,46	20,49	20,51	20,46	20,48	20,56	20,55	20,52	20,55	20,49	20,42	20,50	20,49	20,57	20,52	20,47	20,52	20,43	20,46	20,54	20,55	20,59	20,64	20,64	20,58	20,52	20,38	20,34	20,48	20,56	20,58	20,48	20,51	20,45	20,51	20,59	20,58	20,66	20,64	20,57	20,62	20,56	20,54	20,57	20,47	20,43	20,57	20,59	20,52	20,58	20,57	20,56	20,55	20,53	20,46	20,49	20,53	20,60	20,53	20,55	20,62	20,50	20,53	20,53	20,54	20,56	20,55	20,59	20,57	20,65	20,60	20,56	20,58	20,62	20,63	20,71	20,72	20,68	20,65	20,59	20,63	20,68	20,68	20,56	20,55	20,65	20,70	20,76	20,80	20,85	20,92	20,99	21,05	21,06	21,14	21,20	21,32	21,47	21,66	21,77	21,96	22,33	22,65	22,80	22,86	22,87	22,82	22,84	22,70	22,34	22,11	22,33	22,83	22,93	22,97	23,09	23,11	23,12	23,16	23,12	23,21	23,24	23,28	23,30	23,42	23,40	23,41	23,46	23,48	23,48	23,52	23,51	23,60	23,62	23,62	23,67	23,67	23,75	23,76	23,84	23,82	23,89	23,92	23,99	24,06	24,06	24,07	24,07	24,09	24,09	24,06	24,13	24,16	24,18	24,26	24,23	24,26	24,20	24,22	24,25	24,24	24,34	24,35	24,33	24,28	24,34	24,40	24,37	24,42	24,40	24,38	24,45	24,50	24,50	24,46	24,51	24,46	24,44	24,52	24,50	24,48	24,51	24,54	24,51	24,56	24,63	24,51	24,55	24,58	24,60	24,70	24,64	24,59	24,58	24,57	24,56	24,57	24,54	24,57	24,46	24,52	24,61	24,60	24,60	24,57	24,53	24,58	24,55	24,52	24,59	24,64	24,57	24,64	24,66	24,61	24,58	24,65	24,58	24,57	24,60	24,63	24,61	24,55	24,58	24,60	24,57	24,55	24,63	24,59	24,66	24,64	24,61	24,64	24,59	24,60	24,64	24,63	24,59	24,63	24,66	24,62	24,62	24,68	24,62	24,62	24,71	24,72	24,60	24,65	24,60	24,49	24,56	24,60	24,68	24,58	24,55	24,57	24,62	24,62	24,50	24,54	24,54	24,51	24,42	24,44	24,43	24,47	24,44	24,29	24,32	24,39	24,39	24,29	24,28	24,25	24,18	24,17	24,21	24,16	24,16	24,13	24,08	24,13	24,12	24,08	23,99	23,97	23,85	23,90	23,94	23,92	23,92	23,84	23,73	23,67	23,64	23,72	23,60	23,56	23,57	23,51	23,46	23,50	23,43	23,40	23,34	23,21	23,22	23,18	23,22	23,14	23,16	23,12	23,07	22,99	22,90	22,90	22,78	22,43	22,19	22,38	22,73	22,80	22,81	22,83	22,78	22,70	22,60	22,31	21,93	21,80	21,62	21,43	21,39	21,23	21,16	21,14	21,14	21,12	21,01	20,92	20,95	21,06	21,08	21,05	21,06	21,05	20,95	20,91	20,93	20,87	20,82	20,79	20,74	20,74	20,69	20,57	20,58	20,61	20,61	20,61	20,54	20,50	20,62	20,61	20,57	20,51	20,58	20,64	20,59	20,53	20,54	20,68	20,59	20,58	20,57	20,56	20,60	20,53	20,46	20,49	20,57	20,58	20,47	20,55	20,52	20,49	20,49	20,49	20,51	20,57	20,58	20,47	20,49	20,55	20,58	20,52	20,47	20,56	20,47	20,48	20,52	20,47	20,46	20,47	20,49	20,50	20,42	20,43	20,43	20,49	20,48	20,46	20,46	20,45	20,47	20,52	20,52	20,50	20,54	20,48	20,51	20,46	20,44	20,38	20,37	20,48	20,49	20,45	20,47	20,47	20,40	20,40	20,39	20,32	20,39	20,44	20,49	20,49	20,50	20,53	20,42	20,42	20,49	20,51	20,46	20,44	20,38	20,38	20,42	20,40	20,37	20,42	20,40	20,44	20,48	20,40	20,33	20,38	20,35	20,31	20,37	20,39	20,36	20,34	20,43	20,41	20,46	20,44	20,41	20,34	20,42	20,39	20,35	20,34	20,46	20,37	20,44	20,48	20,55	20,43	20,35	20,40	20,45	20,40	20,38	20,47	20,45	20,38	20,43	20,38	20,40	20,40	20,34	20,38	20,45	20,40	20,43	20,41	20,45	20,35	20,38	20,44	20,43	20,35	20,38	20,39	20,40	20,37	20,30	20,37	20,39	20,34	20,43	20,31	20,31	20,39	20,37	20,45	20,43	20,40	20,37	20,43	20,42	20,35	20,40	20,41	20,43	20,45	20,34	20,36	20,32	20,46	20,34	20,44	20,47	
20,43	20,47	20,34	20,34	20,30	20,29	20,35	20,29	20,25	20,35	20,35	20,35	20,28	20,36	20,37	20,45	20,37	20,36	20,29	20,39	20,39	20,45	20,50	20,48	20,40	20,33	20,42	20,43	20,40	20,40	20,40	20,49	20,37	20,31	20,34	20,37	20,40	20,45	20,59	20,52	20,45	20,43	20,42	20,44	20,51	20,47	20,40	20,44	20,50	20,50	20,45	20,41	20,40	20,37	20,39	20,47	20,42	20,49	20,49	20,46	20,45	20,48	20,46	20,45	20,40	20,32	20,39	20,40	20,39	20,46	20,39	20,50	20,49	20,45	20,40	20,49	20,42	20,44	20,56	20,44	20,39	20,43	20,47	20,41	20,39	20,46	20,50	20,49	20,36	20,42	20,50	20,42	20,43	20,48	20,49	20,51	20,53	20,49	20,48	20,53	20,44	20,44	20,50	20,47	20,45	20,50	20,51	20,49	20,54	20,59	20,53	20,50	20,54	20,44	20,46	20,48	20,46	20,51	20,49	20,51	20,57	20,53	20,52	20,59	20,59	20,61	20,66	20,59	20,50	20,58	20,47	20,38	20,45	20,51	20,52	20,48	20,45	20,47	20,51	20,57	20,56	20,59	20,57	20,59	20,57	20,56	20,59	20,57	20,62	20,43	20,46	20,56	20,57	20,61	20,60	20,58	20,58	20,56	20,56	20,61	20,59	20,60	20,61	20,63	20,54	20,50	20,54	20,58	20,59	20,59	20,58	20,58	20,60	20,56	20,64	20,57	20,60	20,65	20,65	20,69	20,70	20,62	20,62	20,61	20,60	20,71	20,73	20,67	20,63	20,67	20,68	20,77	20,88	20,87	21,02	21,12	21,12	21,08	21,10	21,22	21,29	21,46	21,63	21,82	21,95	22,24	22,67	22,84	22,85	22,83	22,80	22,81	22,81	22,54	22,31	22,26	22,56	22,90	23,02	23,13	23,16	23,13	23,18	23,18	23,24	23,31	23,31	23,32	23,37	23,47	23,48	23,40	23,47	23,50	23,53	23,60	23,67	23,72	23,76	23,67	23,76	23,80	23,83	23,93	23,88	23,96	23,97	24,04	24,09	24,10	24,10	24,09	24,10	24,12	24,10	24,14	24,22	24,21	24,20	24,26	24,31	24,27	24,26	24,25	24,30	24,30	24,33	24,30	24,33	24,43	24,45	24,46	24,50	24,51	24,38	24,37	24,47	24,53	24,51	24,42	24,45	24,51	24,48	24,50	24,51	24,51	24,54	24,53	24,60	24,61	24,55	24,60	24,67	24,65	24,62	24,61	24,57	24,60	24,61	24,53	24,53	24,57	24,63	24,57	24,54	24,56	24,55	24,56	24,56	24,51	24,58	24,69	24,66	24,61	24,65	24,59	24,65	24,74	24,72	24,68	24,68	24,63	24,61	24,66	24,69	24,69	24,63	24,59	24,63	24,66	24,64	24,61	24,65	24,75	24,66	24,71	24,66	24,69	24,66	24,71	24,63	24,66	24,70	24,63	24,65	24,63	24,65	24,61	24,59	24,68	24,72	24,67	24,67	24,66	24,57	24,58	24,62	24,70	24,70	24,62	24,60	24,67	24,63	24,57	24,64	24,61	24,60	24,54	24,46	24,52	24,49	24,49	24,37	24,40	24,45	24,41	24,27	24,27	24,27	24,24	24,21	24,24	24,29	24,26	24,21	24,19	24,16	24,16	24,14	24,08	23,97	23,86	23,96	23,95	23,89	23,86	23,84	23,83	23,71	23,64	23,69	23,62	23,58	23,59	23,56	23,57	23,52	23,40	23,41	23,42	23,27	23,24	23,21	23,25	23,25	23,24	23,19	23,12	23,00	22,91	22,85	22,61	22,33	22,27	22,58	22,80	22,81	22,80	22,82	22,85	22,79	22,59	22,31	21,93	21,70	21,60	21,45	21,39	21,30	21,15	21,18	21,18	21,13	21,07	20,97	21,01	21,05	21,09	21,06	21,07	21,08	21,07	20,91	20,88	20,83	20,76	20,71	20,65	20,69	20,71	20,65	20,61	20,63	20,68	20,61	20,59	20,64	20,67	20,61	20,53	20,58	20,59	20,63	20,62	20,58	20,56	20,63	20,57	20,58	20,56	20,47	20,59	20,55	20,45	20,47	20,48	20,59	20,50	20,48	20,49	20,44	20,54	20,46	20,48	20,49	20,58	20,48	20,46	20,50	20,63	20,63	20,50	20,57	20,55	20,53	20,55	20,44	20,43	20,49	20,55	20,52	20,45	20,50	20,55	20,50	20,52	20,49	20,39	20,43	20,50	20,51	20,49	20,49	20,55	20,52	20,43	20,40	20,40	20,41	20,43	20,48	20,55	20,48	20,41	20,48	20,40	20,43	20,49	20,44	20,39	20,44	20,46	20,49	20,53	20,52	20,41	20,40	20,44	20,49	20,49	20,48	20,33	20,37	20,47	20,48	20,44	20,40	20,39	20,41	20,37	20,35	20,31	20,39	20,39	20,38	20,35	20,30	20,37	20,36	20,47	20,47	20,49	20,50	20,38	20,40	20,44	20,43	20,42	20,44	20,40	20,45	20,44	20,51	20,49	20,45	20,40	20,36	20,36	20,31	20,37	20,40	20,50	20,43	20,39	20,40	20,47	20,34	20,26	20,46	20,51	20,50	20,43	20,46	20,48	20,39	20,38	20,43	20,37	20,35	20,31	20,36	20,42	20,41	20,27	20,28	20,38	20,26	20,31	20,32	20,32	20,39	20,38	20,42	20,55	20,45	20,29	20,33	20,35	20,30	20,31	20,37	20,39	20,37	20,31	20,26	20,33	20,35	20,33	20,42	20,43	
20,38	20,36	20,32	20,34	20,38	20,23	20,36	20,37	20,30	20,40	20,31	20,34	20,32	20,35	20,29	20,30	20,39	20,36	20,39	20,43	20,38	20,49	20,46	20,39	20,40	20,35	20,37	20,36	20,40	20,37	20,38	20,41	20,33	20,30	20,39	20,45	20,45	20,39	20,48	20,53	20,52	20,47	20,47	20,50	20,46	20,40	20,46	20,42	20,42	20,50	20,58	20,42	20,47	20,47	20,43	20,40	20,46	20,52	20,50	20,46	20,43	20,48	20,45	20,49	20,40	20,34	20,37	20,37	20,44	20,53	20,48	20,50	20,42	20,40	20,46	20,42	20,42	20,41	20,54	20,44	20,40	20,41	20,44	20,42	20,39	20,42	20,46	20,44	20,44	20,44	20,50	20,44	20,46	20,49	20,47	20,47	20,43	20,50	20,56	20,47	20,47	20,47	20,55	20,51	20,44	20,42	20,40	20,43	20,50	20,55	20,44	20,46	20,49	20,50	20,51	20,50	20,49	20,55	20,54	20,48	20,55	20,51	20,51	20,55	20,50	20,54	20,64	20,48	20,53	20,58	20,55	20,44	20,44	20,52	20,57	20,52	20,50	20,60	20,54	20,58	20,54	20,56	20,57	20,61	20,59	20,56	20,66	20,63	20,56	20,54	20,49	20,59	20,58	20,58	20,63	20,58	20,56	20,57	20,57	20,55	20,53	20,64	20,58	20,65	20,59	20,54	20,52	20,57	20,58	20,60	20,63	20,66	20,61	20,62	20,59	20,56	20,57	20,61	20,61	20,62	20,62	20,62	20,69	20,59	20,66	20,74	20,70	20,69	20,74	20,79	20,66	20,72	20,95	20,97	21,10	21,18	21,18	21,11	21,16	21,28	21,36	21,40	21,60	21,81	21,96	22,35	22,73	22,88	22,86	22,89	22,93	22,87	22,88	22,79	22,58	22,27	22,33	22,71	22,99	23,10	23,14	23,16	23,21	23,26	23,29	23,31	23,38	23,40	23,39	23,45	23,48	23,43	23,52	23,57	23,58	23,67	23,74	23,76	23,78	23,76	23,75	23,88	23,94	23,89	23,92	23,99	23,97	24,04	24,10	24,05	24,10	24,12	24,13	24,15	24,12	24,09	24,25	24,25	24,27	24,33	24,39	24,36	24,38	24,30	24,33	24,40	24,44	24,42	24,39	24,41	24,49	24,48	24,52	24,49	24,42	24,44	24,52	24,60	24,55	24,46	24,47	24,56	24,52	24,49	24,54	24,56	24,58	24,58	24,62	24,60	24,61	24,60	24,65	24,67	24,62	24,62	24,61	24,55	24,56	24,52	24,56	24,61	24,66	24,64	24,62	24,61	24,58	24,58	24,65	24,64	24,60	24,70	24,72	24,64	24,64	24,62	24,65	24,72	24,76	24,67	24,69	24,67	24,65	24,75	24,73	24,70	24,63	24,71	24,67	24,71	24,68	24,68	24,70	24,79	24,76	24,75	24,74	24,67	24,63	24,60	24,62	24,68	24,67	24,66	24,62	24,75	24,67	24,63	24,67	24,71	24,72	24,66	24,69	24,67	24,66	24,63	24,61	24,64	24,70	24,67	24,64	24,65	24,61	24,54	24,61	24,65	24,60	24,59	24,54	24,55	24,59	24,55	24,51	24,51	24,46	24,40	24,33	24,26	24,27	24,34	24,24	24,24	24,33	24,29	24,25	24,26	24,23	24,13	24,20	24,22	24,09	23,97	23,99	23,98	23,84	23,81	23,86	23,88	23,84	23,73	23,67	23,67	23,59	23,62	23,58	23,62	23,51	23,46	23,42	23,47	23,33	23,27	23,23	23,23	23,31	23,25	23,21	23,12	23,06	22,94	22,70	22,42	22,29	22,53	22,84	22,91	22,85	22,87	22,89	22,88	22,83	22,59	22,29	21,99	21,66	21,59	21,53	21,38	21,24	21,22	21,22	21,15	21,11	21,09	20,94	21,00	21,05	20,98	20,99	21,01	21,11	21,14	20,96	20,87	20,88	20,76	20,74	20,79	20,76	20,74	20,71	20,66	20,69	20,71	20,62	20,58	20,64	20,67	20,60	20,52	20,58	20,54	20,57	20,60	20,62	20,61	20,60	20,58	20,56	20,58	20,50	20,49	20,56	20,53	20,51	20,58	20,57	20,49	20,53	20,51	20,45	20,54	20,54	20,45	20,48	20,60	20,53	20,42	20,45	20,60	20,61	20,46	20,54	20,53	20,56	20,53	20,48	20,44	20,45	20,51	20,48	20,45	20,51	20,52	20,54	20,55	20,54	20,45	20,43	20,48	20,47	20,49	20,47	20,51	20,54	20,43	20,41	20,42	20,46	20,47	20,47	20,51	20,48	20,44	20,47	20,43	20,39	20,46	20,50	20,40	20,42	20,45	20,41	20,41	20,42	20,40	20,39	20,42	20,46	20,54	20,47	20,30	20,30	20,36	20,38	20,39	20,40	20,40	20,43	20,41	20,43	20,37	20,46	20,44	20,42	20,41	20,33	20,35	20,38	20,40	20,52	20,49	20,42	20,44	20,42	20,44	20,43	20,38	20,45	20,36	20,31	20,42	20,52	20,46	20,38	20,45	20,34	20,38	20,38	20,38	20,34	20,50	20,43	20,39	20,46	20,41	20,36	20,32	20,45	20,51	20,45	20,44	20,45	20,47	20,32	20,39	20,38	20,39	20,33	20,33	20,41	20,40	20,43	20,36	20,31	20,35	20,36	20,40	20,39	20,41	20,39	20,30	20,40	20,55	20,47	20,36	20,39	20,35	20,30	20,38	20,36	20,38	20,31	20,25	20,17	20,30	20,39	20,32	20,41	20,46	
20,46	20,36	20,39	20,41	20,36	20,20	20,29	20,46	20,35	20,41	20,33	20,33	20,36	20,38	20,33	20,35	20,44	20,46	20,39	20,46	20,37	20,44	20,36	20,39	20,42	20,34	20,37	20,44	20,40	20,40	20,43	20,37	20,40	20,38	20,38	20,48	20,52	20,44	20,39	20,50	20,43	20,42	20,42	20,48	20,55	20,40	20,37	20,40	20,42	20,50	20,55	20,43	20,45	20,51	20,46	20,45	20,41	20,50	20,54	20,49	20,46	20,45	20,41	20,41	20,36	20,41	20,43	20,42	20,51	20,52	20,37	20,56	20,45	20,40	20,43	20,37	20,37	20,49	20,56	20,50	20,46	20,45	20,44	20,46	20,43	20,47	20,49	20,52	20,49	20,41	20,46	20,46	20,55	20,56	20,45	20,46	20,43	20,45	20,51	20,49	20,49	20,49	20,49	20,53	20,49	20,51	20,49	20,47	20,50	20,54	20,50	20,49	20,45	20,52	20,59	20,53	20,45	20,49	20,43	20,52	20,47	20,42	20,50	20,55	20,55	20,57	20,57	20,51	20,55	20,60	20,55	20,51	20,48	20,46	20,51	20,57	20,53	20,53	20,54	20,58	20,56	20,59	20,56	20,60	20,59	20,57	20,66	20,62	20,58	20,52	20,51	20,57	20,53	20,48	20,58	20,59	20,58	20,62	20,60	20,48	20,48	20,61	20,60	20,62	20,66	20,60	20,57	20,53	20,58	20,60	20,70	20,70	20,69	20,62	20,70	20,63	20,57	20,68	20,63	20,60	20,59	20,61	20,61	20,55	20,56	20,77	20,82	20,72	20,72	20,83	20,84	20,79	20,93	21,06	21,10	21,20	21,18	21,15	21,28	21,32	21,38	21,51	21,64	21,79	22,07	22,39	22,74	22,82	22,84	22,86	22,90	22,94	22,98	22,82	22,74	22,52	22,27	22,43	22,80	23,08	23,14	23,15	23,21	23,24	23,27	23,28	23,35	23,46	23,50	23,55	23,54	23,47	23,58	23,59	23,65	23,63	23,74	23,77	23,79	23,77	23,74	23,89	23,89	23,88	23,97	24,09	24,01	24,05	24,12	24,04	24,09	24,13	24,14	24,18	24,20	24,23	24,23	24,26	24,30	24,36	24,36	24,39	24,42	24,40	24,39	24,48	24,46	24,50	24,49	24,42	24,48	24,51	24,52	24,50	24,47	24,57	24,57	24,54	24,54	24,58	24,55	24,60	24,56	24,57	24,60	24,66	24,69	24,67	24,65	24,66	24,65	24,66	24,66	24,61	24,61	24,69	24,67	24,54	24,63	24,63	24,67	24,70	24,69	24,71	24,63	24,67	24,71	24,72	24,70	24,70	24,75	24,77	24,76	24,73	24,74	24,69	24,75	24,78	24,69	24,72	24,82	24,73	24,74	24,73	24,78	24,72	24,66	24,66	24,70	24,71	24,72	24,66	24,77	24,79	24,75	24,70	24,75	24,71	24,71	24,67	24,72	24,70	24,76	24,75	24,71	24,77	24,76	24,73	24,77	24,77	24,70	24,64	24,71	24,74	24,72	24,69	24,65	24,71	24,65	24,66	24,66	24,70	24,62	24,55	24,52	24,62	24,62	24,57	24,60	24,57	24,54	24,56	24,56	24,50	24,50	24,50	24,44	24,40	24,37	24,36	24,32	24,30	24,36	24,33	24,26	24,24	24,27	24,18	24,15	24,22	24,07	24,03	24,06	24,02	23,99	23,97	23,90	23,83	23,84	23,75	23,72	23,66	23,56	23,59	23,57	23,59	23,54	23,46	23,49	23,48	23,39	23,41	23,39	23,31	23,29	23,26	23,24	23,20	23,04	22,87	22,58	22,36	22,52	22,75	22,94	22,99	22,90	22,87	22,89	22,91	22,89	22,68	22,36	22,03	21,76	21,58	21,53	21,47	21,29	21,24	21,30	21,21	21,15	21,12	21,05	21,04	20,99	20,95	20,96	20,96	21,05	21,13	20,99	20,97	20,92	20,81	20,76	20,82	20,78	20,70	20,67	20,66	20,64	20,55	20,54	20,64	20,61	20,55	20,58	20,57	20,62	20,54	20,52	20,54	20,59	20,60	20,62	20,59	20,65	20,55	20,49	20,48	20,55	20,58	20,50	20,47	20,53	20,48	20,48	20,54	20,49	20,53	20,59	20,55	20,51	20,56	20,59	20,52	20,51	20,46	20,46	20,46	20,49	20,48	20,51	20,47	20,46	20,49	20,51	20,51	20,43	20,43	20,40	20,48	20,45	20,52	20,57	20,44	20,42	20,42	20,42	20,44	20,40	20,44	20,52	20,43	20,38	20,48	20,49	20,49	20,45	20,43	20,46	20,44	20,50	20,40	20,43	20,43	20,36	20,35	20,43	20,48	20,35	20,33	20,39	20,43	20,40	20,45	20,48	20,49	20,51	20,35	20,38	20,39	20,32	20,36	20,36	20,40	20,41	20,42	20,47	20,33	20,42	20,52	20,45	20,41	20,42	20,39	20,35	20,45	20,48	20,45	20,43	20,48	20,49	20,44	20,46	20,46	20,52	20,43	20,35	20,42	20,50	20,50	20,41	20,46	20,36	20,39	20,41	20,44	20,46	20,49	20,47	20,42	20,39	20,43	20,41	20,37	20,46	20,45	20,35	20,35	20,40	20,52	20,39	20,40	20,47	20,43	20,43	20,43	20,47	20,42	20,43	20,39	20,37	20,40	20,37	20,41	20,37	20,44	20,39	20,35	20,40	20,49	20,42	20,44	20,43	20,42	20,43	20,39	20,34	20,39	20,33	20,21	20,32	20,40	20,42	20,40	20,42	20,43	
20,46	20,39	20,35	20,37	20,33	20,27	20,29	20,38	20,34	20,34	20,27	20,24	20,26	20,38	20,31	20,32	20,41	20,44	20,42	20,38	20,37	20,47	20,44	20,43	20,50	20,37	20,37	20,40	20,42	20,44	20,46	20,36	20,35	20,42	20,41	20,47	20,45	20,49	20,44	20,38	20,36	20,41	20,40	20,46	20,53	20,42	20,32	20,34	20,45	20,45	20,45	20,42	20,39	20,48	20,45	20,48	20,39	20,44	20,53	20,49	20,40	20,41	20,41	20,41	20,45	20,46	20,51	20,35	20,44	20,50	20,37	20,54	20,52	20,40	20,38	20,38	20,41	20,45	20,52	20,51	20,46	20,46	20,38	20,37	20,45	20,49	20,48	20,52	20,55	20,49	20,48	20,38	20,47	20,54	20,49	20,41	20,45	20,40	20,40	20,51	20,50	20,43	20,39	20,44	20,52	20,51	20,53	20,51	20,55	20,51	20,48	20,48	20,43	20,53	20,61	20,59	20,43	20,42	20,46	20,48	20,55	20,46	20,44	20,52	20,48	20,60	20,61	20,53	20,55	20,60	20,56	20,46	20,44	20,43	20,45	20,57	20,54	20,47	20,53	20,55	20,54	20,51	20,50	20,59	20,62	20,55	20,57	20,64	20,66	20,67	20,55	20,64	20,47	20,47	20,54	20,50	20,49	20,53	20,58	20,53	20,54	20,58	20,58	20,57	20,56	20,56	20,66	20,62	20,57	20,60	20,65	20,78	20,73	20,68	20,65	20,66	20,54	20,65	20,60	20,64	20,61	20,61	20,63	20,57	20,63	20,76	20,82	20,79	20,73	20,84	21,00	20,95	21,07	21,10	21,10	21,24	21,28	21,20	21,31	21,40	21,43	21,57	21,79	21,90	22,06	22,36	22,70	22,85	22,89	22,84	22,96	22,99	22,93	22,90	22,88	22,77	22,43	22,31	22,62	23,03	23,15	23,09	23,18	23,30	23,34	23,40	23,44	23,51	23,51	23,51	23,59	23,54	23,55	23,67	23,64	23,70	23,76	23,74	23,78	23,83	23,83	23,95	23,86	23,91	24,07	24,14	24,14	24,12	24,13	24,14	24,16	24,18	24,21	24,23	24,26	24,32	24,32	24,30	24,32	24,34	24,48	24,42	24,39	24,42	24,42	24,41	24,47	24,44	24,50	24,55	24,52	24,60	24,62	24,67	24,60	24,61	24,58	24,52	24,55	24,64	24,63	24,65	24,66	24,59	24,63	24,69	24,74	24,72	24,66	24,71	24,74	24,75	24,75	24,69	24,63	24,68	24,74	24,65	24,67	24,72	24,72	24,85	24,79	24,78	24,72	24,74	24,80	24,79	24,71	24,63	24,80	24,90	24,83	24,82	24,81	24,76	24,81	24,84	24,78	24,74	24,84	24,82	24,78	24,72	24,82	24,78	24,74	24,69	24,68	24,78	24,77	24,71	24,78	24,91	24,83	24,76	24,75	24,81	24,86	24,81	24,74	24,79	24,84	24,80	24,78	24,78	24,76	24,73	24,80	24,86	24,79	24,70	24,76	24,72	24,77	24,69	24,62	24,74	24,70	24,63	24,64	24,68	24,71	24,60	24,64	24,67	24,72	24,72	24,71	24,61	24,55	24,60	24,57	24,50	24,56	24,56	24,49	24,50	24,45	24,35	24,34	24,41	24,45	24,38	24,26	24,25	24,34	24,28	24,19	24,16	24,10	23,98	24,06	24,06	24,09	24,07	23,93	23,79	23,83	23,86	23,76	23,71	23,61	23,65	23,63	23,59	23,50	23,51	23,49	23,43	23,41	23,42	23,44	23,34	23,31	23,23	23,24	23,16	22,99	22,69	22,38	22,45	22,79	22,96	23,01	23,03	22,91	22,87	22,96	22,90	22,83	22,72	22,43	22,08	21,84	21,66	21,46	21,47	21,38	21,28	21,32	21,20	21,13	21,20	21,07	21,05	21,08	21,00	20,96	20,96	20,97	21,03	20,94	20,86	20,92	20,87	20,78	20,75	20,74	20,66	20,60	20,64	20,61	20,54	20,51	20,59	20,63	20,54	20,56	20,55	20,64	20,59	20,56	20,54	20,56	20,55	20,61	20,56	20,62	20,60	20,45	20,52	20,55	20,45	20,54	20,60	20,53	20,45	20,47	20,59	20,53	20,52	20,54	20,55	20,51	20,53	20,53	20,50	20,51	20,49	20,44	20,43	20,43	20,45	20,54	20,58	20,46	20,53	20,52	20,59	20,50	20,46	20,42	20,44	20,46	20,46	20,59	20,41	20,35	20,40	20,44	20,40	20,43	20,42	20,49	20,45	20,43	20,48	20,51	20,47	20,39	20,44	20,52	20,46	20,48	20,43	20,38	20,41	20,42	20,34	20,45	20,51	20,42	20,39	20,41	20,38	20,46	20,42	20,45	20,49	20,54	20,43	20,39	20,45	20,39	20,42	20,40	20,41	20,47	20,41	20,41	20,37	20,39	20,36	20,46	20,47	20,35	20,34	20,34	20,44	20,49	20,43	20,40	20,38	20,45	20,50	20,42	20,45	20,53	20,46	20,40	20,40	20,43	20,53	20,51	20,46	20,44	20,45	20,40	20,42	20,41	20,43	20,40	20,41	20,34	20,35	20,41	20,33	20,40	20,37	20,36	20,40	20,38	20,51	20,46	20,38	20,42	20,44	20,45	20,51	20,50	20,38	20,36	20,39	20,42	20,38	20,39	20,46	20,38	20,43	20,47	20,39	20,46	20,46	20,33	20,37	20,38	20,36	20,48	20,46	20,37	20,39	20,39	20,29	20,35	20,39	20,39	20,41	20,44	20,42	
20,42	20,41	20,40	20,32	20,30	20,27	20,38	20,37	20,30	20,32	20,34	20,31	20,30	20,28	20,34	20,36	20,42	20,46	20,41	20,35	20,35	20,46	20,49	20,38	20,41	20,35	20,32	20,39	20,43	20,45	20,39	20,36	20,32	20,38	20,39	20,51	20,46	20,51	20,48	20,44	20,37	20,34	20,43	20,54	20,59	20,43	20,38	20,44	20,44	20,46	20,38	20,35	20,39	20,43	20,44	20,48	20,39	20,47	20,47	20,44	20,48	20,47	20,39	20,50	20,45	20,44	20,47	20,37	20,45	20,57	20,47	20,49	20,48	20,50	20,37	20,37	20,41	20,51	20,51	20,50	20,48	20,48	20,39	20,37	20,40	20,50	20,47	20,43	20,45	20,50	20,52	20,39	20,49	20,50	20,42	20,42	20,53	20,46	20,44	20,49	20,48	20,48	20,45	20,38	20,38	20,47	20,43	20,49	20,50	20,51	20,53	20,48	20,50	20,52	20,57	20,59	20,47	20,45	20,57	20,56	20,54	20,54	20,50	20,55	20,49	20,50	20,53	20,53	20,55	20,53	20,56	20,51	20,40	20,43	20,49	20,56	20,53	20,52	20,64	20,59	20,56	20,52	20,52	20,63	20,66	20,59	20,56	20,64	20,61	20,60	20,58	20,59	20,59	20,51	20,59	20,61	20,59	20,57	20,57	20,53	20,51	20,55	20,65	20,65	20,60	20,64	20,67	20,73	20,71	20,65	20,58	20,61	20,72	20,64	20,71	20,70	20,61	20,65	20,61	20,65	20,69	20,68	20,69	20,66	20,71	20,77	20,80	20,89	20,87	20,89	21,02	21,05	21,21	21,20	21,20	21,28	21,42	21,35	21,43	21,48	21,51	21,67	21,82	21,94	22,07	22,44	22,79	22,88	22,90	22,95	23,09	23,10	23,02	23,01	23,06	22,93	22,71	22,38	22,41	22,84	23,13	23,17	23,29	23,36	23,31	23,41	23,52	23,55	23,56	23,55	23,60	23,53	23,58	23,70	23,67	23,67	23,79	23,78	23,81	23,84	23,87	23,95	23,94	23,94	23,99	24,13	24,13	24,15	24,19	24,21	24,25	24,21	24,20	24,19	24,30	24,37	24,32	24,37	24,39	24,40	24,55	24,50	24,46	24,43	24,44	24,40	24,48	24,53	24,52	24,57	24,69	24,67	24,68	24,67	24,60	24,62	24,68	24,67	24,62	24,68	24,59	24,68	24,72	24,63	24,68	24,78	24,79	24,68	24,71	24,78	24,76	24,78	24,73	24,80	24,75	24,76	24,82	24,77	24,68	24,73	24,76	24,86	24,80	24,78	24,75	24,79	24,78	24,80	24,76	24,74	24,76	24,85	24,88	24,82	24,91	24,80	24,84	24,82	24,79	24,77	24,81	24,80	24,80	24,79	24,82	24,81	24,83	24,77	24,75	24,83	24,79	24,73	24,84	24,95	24,83	24,82	24,81	24,85	24,83	24,78	24,86	24,86	24,84	24,80	24,76	24,84	24,84	24,76	24,81	24,86	24,86	24,80	24,88	24,85	24,76	24,70	24,70	24,80	24,77	24,72	24,76	24,78	24,77	24,70	24,79	24,76	24,75	24,75	24,67	24,60	24,47	24,57	24,58	24,61	24,58	24,58	24,54	24,54	24,48	24,41	24,47	24,42	24,43	24,41	24,36	24,37	24,31	24,29	24,26	24,22	24,15	24,07	24,07	24,06	24,06	24,00	23,97	23,87	23,94	23,90	23,86	23,77	23,72	23,70	23,72	23,67	23,54	23,47	23,51	23,45	23,37	23,35	23,31	23,31	23,32	23,29	23,23	23,15	22,91	22,62	22,43	22,69	22,95	22,99	23,01	23,02	22,88	22,97	22,96	22,90	22,82	22,78	22,44	22,07	21,86	21,70	21,60	21,42	21,37	21,23	21,25	21,19	21,13	21,15	21,13	21,03	21,02	21,02	20,94	20,95	20,97	21,00	20,90	20,86	20,82	20,83	20,76	20,74	20,77	20,72	20,63	20,61	20,64	20,62	20,55	20,52	20,58	20,63	20,54	20,57	20,56	20,54	20,58	20,54	20,53	20,61	20,62	20,58	20,57	20,56	20,49	20,58	20,67	20,53	20,53	20,60	20,63	20,46	20,51	20,55	20,61	20,55	20,49	20,50	20,53	20,52	20,43	20,38	20,45	20,59	20,55	20,46	20,48	20,52	20,52	20,52	20,57	20,57	20,46	20,43	20,41	20,50	20,51	20,45	20,42	20,53	20,48	20,42	20,38	20,39	20,39	20,49	20,44	20,47	20,47	20,48	20,55	20,50	20,46	20,42	20,42	20,44	20,58	20,47	20,45	20,45	20,39	20,39	20,43	20,42	20,45	20,55	20,42	20,45	20,46	20,38	20,47	20,47	20,51	20,50	20,42	20,45	20,44	20,41	20,42	20,40	20,38	20,46	20,44	20,45	20,45	20,43	20,38	20,38	20,36	20,49	20,48	20,33	20,40	20,44	20,44	20,40	20,44	20,42	20,37	20,52	20,39	20,34	20,40	20,40	20,38	20,38	20,40	20,46	20,51	20,51	20,44	20,52	20,46	20,40	20,33	20,31	20,36	20,37	20,36	20,40	20,41	20,32	20,42	20,47	20,38	20,37	20,45	20,48	20,52	20,39	20,41	20,41	20,36	20,39	20,50	20,43	20,34	20,36	20,42	20,48	20,39	20,39	20,46	20,41	20,41	20,34	20,35	20,39	20,32	20,32	20,39	20,37	20,41	20,50	20,41	20,43	20,41	20,35	20,37	20,33	20,36	20,42	20,39	20,33	
20,40	20,37	20,37	20,40	20,35	20,27	20,42	20,45	20,38	20,35	20,32	20,34	20,27	20,32	20,41	20,45	20,35	20,36	20,30	20,39	20,38	20,44	20,43	20,33	20,36	20,43	20,34	20,40	20,40	20,39	20,33	20,33	20,31	20,30	20,36	20,40	20,47	20,39	20,43	20,44	20,29	20,32	20,43	20,51	20,53	20,41	20,36	20,37	20,43	20,54	20,52	20,47	20,45	20,46	20,41	20,47	20,41	20,37	20,48	20,41	20,44	20,53	20,44	20,39	20,46	20,44	20,51	20,47	20,46	20,51	20,40	20,44	20,47	20,50	20,45	20,41	20,39	20,46	20,55	20,43	20,53	20,47	20,46	20,41	20,40	20,53	20,52	20,47	20,44	20,50	20,43	20,45	20,44	20,44	20,46	20,47	20,54	20,62	20,50	20,51	20,53	20,49	20,46	20,44	20,46	20,37	20,42	20,43	20,47	20,50	20,55	20,51	20,45	20,51	20,51	20,51	20,49	20,46	20,59	20,54	20,46	20,51	20,56	20,54	20,49	20,48	20,48	20,50	20,52	20,55	20,56	20,56	20,53	20,48	20,52	20,64	20,61	20,56	20,55	20,62	20,56	20,59	20,52	20,57	20,61	20,64	20,68	20,65	20,57	20,63	20,48	20,51	20,57	20,53	20,48	20,53	20,61	20,55	20,53	20,54	20,55	20,55	20,63	20,77	20,69	20,67	20,71	20,71	20,73	20,72	20,67	20,59	20,68	20,75	20,76	20,73	20,62	20,64	20,65	20,73	20,75	20,76	20,73	20,69	20,76	20,78	20,86	20,95	20,97	20,91	21,01	21,06	21,23	21,26	21,23	21,35	21,39	21,35	21,44	21,62	21,62	21,70	21,82	22,03	22,17	22,49	22,81	22,91	22,92	22,94	23,04	23,11	23,07	23,06	23,05	23,07	22,98	22,69	22,35	22,47	22,86	23,11	23,22	23,33	23,37	23,45	23,51	23,55	23,53	23,63	23,63	23,57	23,66	23,71	23,70	23,69	23,82	23,83	23,83	23,88	23,90	24,02	24,02	24,03	24,05	24,12	24,15	24,12	24,20	24,23	24,26	24,27	24,26	24,27	24,30	24,41	24,43	24,48	24,48	24,44	24,51	24,55	24,58	24,52	24,47	24,50	24,50	24,54	24,56	24,65	24,70	24,73	24,66	24,69	24,63	24,64	24,74	24,79	24,66	24,65	24,67	24,69	24,76	24,75	24,75	24,77	24,76	24,70	24,81	24,88	24,85	24,78	24,69	24,72	24,80	24,80	24,82	24,87	24,84	24,79	24,82	24,86	24,80	24,82	24,92	24,88	24,83	24,87	24,81	24,83	24,86	24,85	24,86	24,86	24,92	24,89	24,94	24,94	24,87	24,83	24,91	24,82	24,84	24,82	24,81	24,82	24,82	24,82	24,78	24,81	24,79	24,79	24,91	24,97	24,92	24,89	24,93	24,93	24,91	24,81	24,95	24,96	24,86	24,80	24,77	24,85	24,90	24,84	24,83	24,89	24,90	24,87	24,94	24,94	24,94	24,78	24,81	24,82	24,86	24,87	24,82	24,86	24,81	24,72	24,81	24,74	24,71	24,73	24,68	24,65	24,61	24,61	24,59	24,71	24,63	24,61	24,55	24,53	24,56	24,51	24,55	24,43	24,41	24,40	24,35	24,41	24,37	24,26	24,27	24,28	24,17	24,20	24,15	24,08	24,05	23,94	24,02	24,00	23,95	23,93	23,95	23,83	23,70	23,77	23,75	23,71	23,65	23,58	23,58	23,59	23,49	23,47	23,36	23,29	23,31	23,33	23,21	23,05	22,77	22,56	22,60	22,90	23,01	23,02	22,95	22,99	22,93	22,93	22,97	22,90	22,87	22,85	22,53	22,10	21,83	21,67	21,61	21,48	21,41	21,33	21,25	21,23	21,25	21,17	21,12	21,17	21,15	21,06	21,07	21,02	21,02	21,02	20,94	20,98	20,94	20,87	20,79	20,81	20,78	20,68	20,60	20,60	20,57	20,64	20,71	20,58	20,60	20,62	20,53	20,54	20,54	20,53	20,64	20,59	20,56	20,58	20,57	20,52	20,54	20,53	20,52	20,56	20,68	20,61	20,56	20,55	20,56	20,43	20,48	20,53	20,52	20,52	20,49	20,59	20,55	20,52	20,47	20,44	20,47	20,57	20,51	20,49	20,50	20,57	20,54	20,48	20,48	20,53	20,50	20,39	20,36	20,45	20,48	20,43	20,42	20,50	20,45	20,40	20,46	20,42	20,41	20,43	20,48	20,46	20,47	20,48	20,53	20,51	20,41	20,40	20,44	20,47	20,49	20,46	20,39	20,47	20,36	20,38	20,42	20,39	20,48	20,49	20,44	20,44	20,48	20,48	20,48	20,42	20,47	20,50	20,39	20,31	20,41	20,36	20,39	20,42	20,36	20,47	20,42	20,33	20,45	20,41	20,35	20,36	20,36	20,45	20,53	20,44	20,33	20,30	20,37	20,43	20,48	20,44	20,39	20,45	20,30	20,31	20,47	20,40	20,41	20,49	20,42	20,43	20,44	20,48	20,33	20,41	20,45	20,44	20,31	20,26	20,39	20,40	20,36	20,43	20,40	20,40	20,45	20,49	20,44	20,37	20,40	20,50	20,45	20,47	20,46	20,42	20,35	20,25	20,35	20,38	20,36	20,35	20,43	20,42	20,36	20,37	20,42	20,40	20,46	20,39	20,34	20,43	20,42	20,45	20,48	20,39	20,33	20,34	20,26	20,36	20,38	20,29	20,42	20,43	20,44	20,41	20,40	20,40	
20,38	20,33	20,39	20,29	20,29	20,30	20,40	20,34	20,39	20,35	20,30	20,32	20,27	20,34	20,39	20,44	20,32	20,24	20,29	20,32	20,37	20,39	20,33	20,39	20,37	20,36	20,40	20,40	20,28	20,28	20,28	20,34	20,35	20,31	20,30	20,42	20,40	20,41	20,38	20,40	20,32	20,37	20,46	20,42	20,49	20,42	20,36	20,33	20,33	20,42	20,49	20,50	20,42	20,49	20,44	20,42	20,37	20,30	20,49	20,43	20,36	20,45	20,47	20,38	20,41	20,42	20,47	20,44	20,38	20,44	20,42	20,45	20,49	20,45	20,41	20,40	20,42	20,40	20,47	20,42	20,41	20,42	20,44	20,44	20,47	20,51	20,48	20,56	20,50	20,51	20,43	20,39	20,41	20,42	20,50	20,51	20,49	20,52	20,54	20,60	20,56	20,52	20,41	20,46	20,51	20,44	20,43	20,44	20,49	20,54	20,50	20,57	20,52	20,49	20,46	20,50	20,43	20,55	20,57	20,60	20,45	20,47	20,61	20,58	20,45	20,49	20,51	20,52	20,49	20,50	20,51	20,50	20,44	20,44	20,49	20,54	20,58	20,55	20,51	20,45	20,44	20,56	20,56	20,53	20,55	20,60	20,61	20,64	20,53	20,61	20,53	20,52	20,60	20,50	20,55	20,64	20,60	20,63	20,64	20,61	20,58	20,68	20,74	20,82	20,83	20,70	20,81	20,81	20,86	20,84	20,84	20,73	20,82	20,82	20,73	20,75	20,65	20,69	20,74	20,80	20,77	20,79	20,73	20,66	20,72	20,85	20,95	21,01	21,05	21,07	21,12	21,20	21,26	21,28	21,28	21,38	21,41	21,41	21,48	21,61	21,68	21,78	21,87	22,02	22,25	22,49	22,77	22,90	22,98	22,97	23,07	23,06	23,04	23,15	23,16	23,07	23,06	22,92	22,58	22,30	22,62	22,97	23,22	23,34	23,35	23,48	23,45	23,39	23,46	23,59	23,61	23,51	23,61	23,74	23,78	23,76	23,79	23,86	23,88	23,93	23,99	24,00	23,99	24,04	24,04	24,13	24,12	24,13	24,16	24,25	24,29	24,27	24,36	24,35	24,32	24,38	24,46	24,51	24,50	24,47	24,54	24,54	24,63	24,63	24,56	24,62	24,60	24,61	24,61	24,68	24,68	24,69	24,70	24,72	24,69	24,67	24,79	24,81	24,73	24,64	24,69	24,72	24,77	24,78	24,78	24,79	24,81	24,76	24,86	24,85	24,79	24,74	24,75	24,79	24,83	24,87	24,84	24,82	24,91	24,88	24,80	24,82	24,86	24,85	24,90	24,93	24,89	24,87	24,87	24,85	24,93	24,91	24,95	24,92	24,96	25,02	25,01	24,96	24,89	24,91	25,01	24,95	24,89	24,88	24,82	24,85	24,84	24,83	24,82	24,84	24,91	24,94	24,95	24,99	24,95	24,92	24,88	24,94	24,94	24,91	24,92	24,98	24,90	24,85	24,88	24,94	24,91	24,88	24,88	24,83	24,87	24,90	24,91	24,90	24,87	24,83	24,83	24,87	24,87	24,96	24,90	24,84	24,86	24,79	24,76	24,75	24,85	24,86	24,80	24,73	24,78	24,77	24,67	24,67	24,66	24,64	24,60	24,53	24,53	24,57	24,54	24,53	24,48	24,48	24,41	24,43	24,43	24,32	24,29	24,33	24,25	24,22	24,21	24,15	24,13	23,99	24,03	24,02	23,93	23,92	23,88	23,84	23,74	23,76	23,79	23,69	23,65	23,69	23,63	23,58	23,53	23,52	23,52	23,38	23,30	23,31	23,25	22,90	22,51	22,57	22,85	23,06	23,12	23,06	22,99	23,03	23,02	22,95	22,97	22,91	22,91	22,82	22,54	22,14	21,99	21,78	21,63	21,55	21,49	21,41	21,32	21,29	21,23	21,20	21,12	21,12	21,15	21,12	21,18	21,12	21,05	21,07	21,01	20,99	20,97	20,94	20,91	20,90	20,75	20,72	20,67	20,59	20,55	20,63	20,70	20,62	20,58	20,65	20,51	20,49	20,52	20,50	20,61	20,58	20,60	20,57	20,46	20,53	20,60	20,52	20,53	20,58	20,63	20,60	20,58	20,49	20,55	20,46	20,48	20,51	20,42	20,41	20,50	20,55	20,58	20,50	20,43	20,48	20,52	20,56	20,45	20,44	20,50	20,55	20,51	20,48	20,50	20,48	20,48	20,48	20,49	20,39	20,43	20,48	20,43	20,48	20,48	20,45	20,45	20,45	20,39	20,43	20,47	20,43	20,43	20,43	20,47	20,46	20,43	20,34	20,37	20,42	20,50	20,47	20,39	20,41	20,40	20,40	20,45	20,39	20,47	20,51	20,46	20,42	20,42	20,46	20,48	20,43	20,47	20,44	20,45	20,39	20,39	20,39	20,50	20,51	20,36	20,43	20,41	20,36	20,40	20,40	20,36	20,38	20,41	20,46	20,44	20,44	20,35	20,31	20,44	20,44	20,38	20,40	20,43	20,44	20,37	20,40	20,45	20,47	20,41	20,44	20,48	20,38	20,31	20,34	20,37	20,39	20,43	20,35	20,28	20,34	20,42	20,39	20,38	20,33	20,32	20,34	20,40	20,44	20,51	20,45	20,36	20,42	20,36	20,43	20,46	20,44	20,33	20,29	20,38	20,40	20,39	20,38	20,39	20,33	20,37	20,37	20,37	20,37	20,42	20,44	20,41	20,48	20,53	20,38	20,42	20,43	20,37	20,38	20,32	20,36	20,50	20,34	20,37	20,43	20,41	20,44	20,41	20,42	
20,38	20,22	20,33	20,26	20,23	20,31	20,47	20,39	20,39	20,37	20,23	20,32	20,39	20,42	20,36	20,40	20,28	20,24	20,29	20,47	20,40	20,38	20,35	20,46	20,39	20,33	20,38	20,44	20,31	20,39	20,37	20,39	20,40	20,32	20,30	20,36	20,38	20,39	20,41	20,40	20,38	20,42	20,38	20,38	20,45	20,44	20,45	20,41	20,36	20,44	20,42	20,48	20,34	20,43	20,45	20,42	20,41	20,44	20,50	20,47	20,43	20,47	20,42	20,43	20,30	20,36	20,48	20,50	20,39	20,43	20,48	20,50	20,50	20,52	20,43	20,42	20,38	20,34	20,41	20,48	20,50	20,47	20,49	20,41	20,44	20,47	20,48	20,55	20,57	20,50	20,50	20,48	20,39	20,52	20,53	20,47	20,45	20,46	20,47	20,50	20,53	20,54	20,39	20,35	20,51	20,53	20,54	20,46	20,50	20,51	20,50	20,50	20,56	20,50	20,44	20,51	20,46	20,58	20,57	20,57	20,53	20,40	20,52	20,57	20,47	20,47	20,54	20,48	20,47	20,48	20,52	20,58	20,43	20,42	20,49	20,56	20,50	20,54	20,51	20,53	20,41	20,46	20,52	20,52	20,59	20,50	20,55	20,61	20,55	20,48	20,56	20,59	20,60	20,56	20,60	20,65	20,65	20,68	20,72	20,65	20,63	20,77	20,81	20,90	21,00	21,18	21,07	21,07	21,12	21,14	21,06	21,05	21,06	21,09	21,00	20,96	20,93	20,87	20,87	20,90	20,92	20,84	20,80	20,76	20,81	20,90	21,03	21,12	21,18	21,24	21,31	21,25	21,37	21,42	21,43	21,49	21,53	21,55	21,66	21,71	21,70	21,91	22,03	22,03	22,18	22,49	22,84	23,02	23,05	23,05	23,08	23,10	23,11	23,17	23,20	23,11	23,09	23,06	22,83	22,50	22,45	22,80	23,20	23,39	23,38	23,41	23,49	23,54	23,53	23,61	23,60	23,67	23,71	23,78	23,84	23,82	23,90	23,92	23,96	23,99	24,11	24,04	23,99	24,06	24,12	24,22	24,24	24,23	24,22	24,23	24,28	24,32	24,42	24,41	24,35	24,36	24,47	24,52	24,49	24,52	24,58	24,61	24,65	24,69	24,66	24,69	24,67	24,69	24,76	24,72	24,71	24,71	24,72	24,76	24,71	24,74	24,81	24,79	24,80	24,73	24,70	24,78	24,82	24,77	24,84	24,92	24,94	24,81	24,82	24,83	24,84	24,86	24,90	24,85	24,89	24,89	24,95	24,87	24,91	24,92	24,86	24,92	24,92	24,96	24,93	24,90	24,89	24,92	24,97	24,92	25,00	24,96	24,94	24,98	24,97	25,05	25,04	24,96	24,98	24,95	24,97	25,04	24,95	24,90	24,92	24,92	24,86	24,92	24,90	25,00	24,97	24,97	24,97	24,98	24,98	24,90	24,89	24,93	24,93	24,88	24,97	25,02	24,97	24,95	24,98	25,02	25,03	24,92	24,95	24,92	24,88	24,93	24,97	24,93	24,94	24,91	24,89	24,95	24,95	24,93	24,92	24,91	24,86	24,90	24,81	24,76	24,93	24,95	24,88	24,81	24,74	24,84	24,78	24,70	24,68	24,68	24,62	24,58	24,61	24,57	24,60	24,58	24,54	24,55	24,45	24,48	24,49	24,43	24,37	24,40	24,35	24,32	24,21	24,16	24,21	24,14	24,10	24,04	23,99	23,96	23,91	23,91	23,81	23,86	23,84	23,74	23,65	23,71	23,72	23,59	23,50	23,55	23,53	23,41	23,34	23,26	23,10	22,77	22,55	22,77	23,02	23,15	23,21	23,13	23,08	23,13	23,12	23,05	23,04	22,93	22,91	22,90	22,55	22,18	21,98	21,90	21,71	21,63	21,58	21,52	21,39	21,34	21,27	21,20	21,17	21,13	21,09	21,16	21,19	21,16	21,05	21,09	21,11	21,07	20,97	20,90	20,87	20,85	20,80	20,71	20,75	20,68	20,57	20,62	20,62	20,63	20,61	20,63	20,55	20,54	20,58	20,55	20,59	20,54	20,58	20,60	20,51	20,53	20,60	20,60	20,52	20,48	20,54	20,54	20,54	20,52	20,53	20,58	20,48	20,44	20,44	20,46	20,50	20,56	20,49	20,55	20,51	20,44	20,47	20,54	20,48	20,45	20,52	20,52	20,49	20,50	20,53	20,46	20,47	20,45	20,46	20,45	20,46	20,55	20,45	20,45	20,43	20,40	20,46	20,47	20,49	20,44	20,47	20,49	20,53	20,39	20,37	20,44	20,42	20,44	20,46	20,44	20,53	20,48	20,38	20,36	20,35	20,40	20,47	20,40	20,43	20,43	20,42	20,38	20,45	20,44	20,48	20,40	20,50	20,55	20,42	20,37	20,44	20,42	20,47	20,52	20,34	20,42	20,46	20,46	20,45	20,41	20,44	20,46	20,50	20,50	20,37	20,41	20,41	20,44	20,56	20,49	20,39	20,38	20,35	20,40	20,50	20,48	20,45	20,47	20,40	20,37	20,54	20,56	20,44	20,41	20,36	20,45	20,42	20,34	20,30	20,44	20,52	20,47	20,33	20,31	20,31	20,36	20,42	20,47	20,46	20,47	20,42	20,39	20,40	20,36	20,35	20,33	20,36	20,38	20,40	20,34	20,39	20,38	20,46	20,38	20,39	20,36	20,34	20,38	20,42	20,41	20,29	20,40	20,55	20,47	20,37	20,45	20,48	20,35	20,30	20,39	20,45	20,39	20,36	20,45	20,46	20,44	20,45	20,44	
20,48	20,34	20,28	20,29	20,35	20,34	20,45	20,46	20,40	20,37	20,21	20,29	20,42	20,41	20,38	20,40	20,42	20,34	20,38	20,44	20,40	20,41	20,41	20,48	20,40	20,28	20,34	20,41	20,42	20,37	20,40	20,43	20,45	20,36	20,39	20,44	20,35	20,32	20,43	20,50	20,45	20,57	20,46	20,43	20,45	20,42	20,44	20,49	20,35	20,44	20,54	20,45	20,45	20,37	20,47	20,48	20,46	20,43	20,46	20,45	20,39	20,47	20,49	20,47	20,38	20,38	20,45	20,39	20,41	20,49	20,61	20,63	20,52	20,54	20,44	20,40	20,42	20,34	20,44	20,45	20,44	20,51	20,53	20,50	20,43	20,40	20,47	20,54	20,49	20,49	20,48	20,44	20,37	20,47	20,45	20,41	20,43	20,47	20,49	20,46	20,47	20,56	20,43	20,42	20,44	20,44	20,47	20,49	20,51	20,48	20,46	20,50	20,45	20,45	20,41	20,46	20,40	20,43	20,49	20,50	20,55	20,43	20,51	20,55	20,50	20,51	20,55	20,55	20,49	20,54	20,53	20,56	20,49	20,44	20,51	20,60	20,58	20,52	20,53	20,59	20,55	20,50	20,50	20,57	20,57	20,56	20,57	20,62	20,56	20,46	20,45	20,56	20,56	20,57	20,53	20,55	20,60	20,67	20,68	20,69	20,81	20,91	20,97	21,13	21,15	21,22	21,26	21,33	21,33	21,39	21,37	21,29	21,37	21,38	21,36	21,25	21,16	21,18	21,15	21,03	21,02	20,97	20,96	20,89	20,96	20,98	21,07	21,22	21,35	21,40	21,43	21,37	21,43	21,50	21,57	21,60	21,57	21,63	21,71	21,80	21,82	21,89	22,03	22,13	22,27	22,52	22,78	23,05	23,10	23,11	23,16	23,17	23,17	23,14	23,13	23,16	23,19	23,14	23,06	22,85	22,52	22,49	22,97	23,29	23,35	23,37	23,50	23,63	23,57	23,60	23,70	23,73	23,80	23,76	23,81	23,88	23,89	23,92	23,95	24,01	24,09	24,11	24,09	24,17	24,19	24,21	24,26	24,23	24,29	24,31	24,28	24,34	24,43	24,51	24,43	24,39	24,44	24,54	24,53	24,60	24,60	24,62	24,61	24,69	24,74	24,64	24,72	24,73	24,70	24,71	24,81	24,74	24,73	24,78	24,75	24,81	24,79	24,80	24,77	24,78	24,73	24,81	24,91	24,88	24,82	24,93	25,01	24,87	24,85	24,88	24,82	24,95	24,88	24,97	24,95	24,95	24,99	24,96	24,91	24,95	24,92	24,91	24,94	25,01	25,00	24,95	24,89	25,00	25,05	25,05	25,01	24,98	24,95	24,94	24,94	25,03	24,99	25,01	25,00	25,02	24,98	24,97	25,01	24,99	24,91	24,95	24,98	25,01	25,03	24,99	24,97	24,99	25,01	25,02	24,97	24,97	24,94	24,99	25,02	24,95	25,00	25,01	24,97	25,04	25,10	25,09	25,01	25,01	24,99	24,98	24,93	24,95	25,07	25,03	25,01	24,94	24,99	24,98	24,96	24,96	24,91	24,88	24,90	24,93	24,91	24,87	24,91	24,87	24,84	24,86	24,84	24,84	24,79	24,74	24,74	24,73	24,65	24,64	24,66	24,60	24,68	24,64	24,61	24,59	24,58	24,49	24,49	24,50	24,47	24,38	24,31	24,29	24,25	24,21	24,25	24,19	24,17	24,09	23,99	24,00	23,97	23,85	23,85	23,91	23,89	23,76	23,72	23,70	23,73	23,65	23,57	23,52	23,52	23,44	23,33	23,19	22,90	22,67	22,76	23,01	23,15	23,19	23,19	23,15	23,08	23,13	23,13	23,12	23,06	22,96	22,92	22,88	22,61	22,27	22,08	21,94	21,84	21,68	21,62	21,59	21,50	21,41	21,42	21,30	21,22	21,14	21,18	21,19	21,16	21,10	21,15	21,18	21,16	21,15	21,04	21,00	20,94	20,86	20,79	20,78	20,70	20,68	20,62	20,63	20,62	20,63	20,60	20,62	20,55	20,55	20,60	20,52	20,55	20,49	20,50	20,58	20,60	20,54	20,54	20,63	20,64	20,62	20,62	20,56	20,54	20,54	20,54	20,49	20,54	20,49	20,51	20,61	20,55	20,55	20,50	20,47	20,49	20,39	20,43	20,54	20,53	20,49	20,52	20,48	20,47	20,55	20,53	20,38	20,42	20,43	20,41	20,48	20,45	20,52	20,50	20,49	20,48	20,48	20,51	20,44	20,50	20,53	20,43	20,49	20,55	20,44	20,33	20,38	20,47	20,51	20,54	20,49	20,50	20,51	20,45	20,41	20,39	20,41	20,45	20,35	20,34	20,33	20,33	20,34	20,45	20,41	20,48	20,43	20,46	20,49	20,42	20,31	20,36	20,39	20,41	20,43	20,33	20,43	20,46	20,49	20,44	20,40	20,45	20,36	20,42	20,51	20,39	20,30	20,34	20,46	20,56	20,48	20,45	20,46	20,31	20,39	20,41	20,42	20,43	20,46	20,44	20,40	20,43	20,49	20,46	20,39	20,41	20,37	20,36	20,34	20,35	20,38	20,45	20,46	20,38	20,40	20,35	20,33	20,47	20,47	20,43	20,36	20,43	20,40	20,34	20,41	20,34	20,31	20,38	20,33	20,38	20,30	20,44	20,49	20,41	20,33	20,29	20,37	20,37	20,39	20,45	20,49	20,48	20,34	20,44	20,43	20,36	20,43	20,36	20,30	20,37	20,42	20,40	20,36	20,44	20,50	20,40	20,33	20,35	20,37	
20,46	20,40	20,36	20,39	20,41	20,25	20,26	20,37	20,37	20,37	20,26	20,30	20,39	20,38	20,34	20,38	20,42	20,36	20,36	20,49	20,43	20,41	20,46	20,54	20,38	20,28	20,34	20,37	20,37	20,37	20,37	20,46	20,42	20,36	20,50	20,51	20,42	20,42	20,48	20,54	20,47	20,54	20,52	20,48	20,42	20,40	20,41	20,30	20,37	20,45	20,54	20,47	20,46	20,48	20,52	20,52	20,41	20,41	20,38	20,45	20,34	20,36	20,43	20,45	20,41	20,39	20,39	20,42	20,50	20,49	20,57	20,64	20,52	20,55	20,49	20,43	20,45	20,47	20,52	20,46	20,39	20,45	20,44	20,47	20,53	20,55	20,52	20,50	20,45	20,46	20,58	20,53	20,46	20,44	20,40	20,41	20,50	20,44	20,46	20,46	20,50	20,50	20,47	20,50	20,40	20,38	20,42	20,44	20,43	20,50	20,45	20,46	20,49	20,41	20,41	20,40	20,41	20,49	20,39	20,43	20,44	20,44	20,47	20,54	20,48	20,58	20,54	20,58	20,57	20,60	20,51	20,53	20,58	20,47	20,54	20,62	20,59	20,54	20,42	20,48	20,52	20,53	20,56	20,58	20,56	20,59	20,60	20,60	20,59	20,48	20,42	20,58	20,56	20,51	20,57	20,59	20,57	20,65	20,70	20,79	20,94	21,10	21,16	21,20	21,16	21,10	21,11	21,15	21,18	21,24	21,33	21,31	21,40	21,48	21,54	21,56	21,45	21,43	21,47	21,44	21,32	21,26	21,27	21,20	21,10	21,12	21,24	21,26	21,36	21,51	21,50	21,52	21,53	21,56	21,65	21,79	21,78	21,82	21,83	21,90	21,95	22,02	22,08	22,19	22,28	22,54	22,85	23,05	23,05	23,04	23,16	23,17	23,19	23,17	23,16	23,19	23,14	23,09	23,13	23,12	22,82	22,54	22,79	23,20	23,37	23,48	23,53	23,65	23,59	23,64	23,78	23,75	23,70	23,78	23,80	23,85	23,98	23,91	23,99	24,01	24,10	24,16	24,13	24,14	24,20	24,16	24,22	24,29	24,32	24,32	24,38	24,39	24,39	24,49	24,56	24,49	24,50	24,59	24,56	24,57	24,57	24,67	24,64	24,69	24,76	24,72	24,77	24,80	24,67	24,77	24,84	24,80	24,73	24,77	24,84	24,88	24,87	24,90	24,88	24,87	24,85	24,93	25,00	24,99	24,91	24,95	25,05	24,98	24,98	24,95	24,83	24,94	24,93	24,98	25,04	25,02	25,03	25,00	25,06	25,06	25,00	24,98	25,01	25,03	24,99	25,04	25,01	25,06	25,08	25,04	25,05	24,97	24,90	24,99	25,03	25,05	25,02	25,05	25,08	25,01	24,95	24,94	25,03	25,13	25,02	25,03	25,05	25,06	25,07	25,05	25,04	25,10	25,14	25,13	25,08	24,96	24,93	25,06	25,12	25,08	25,05	24,98	25,01	25,02	25,09	25,14	25,17	25,11	25,08	25,05	25,04	25,08	25,11	25,04	25,00	24,95	24,99	24,97	25,03	25,05	24,95	24,90	24,94	24,96	24,92	24,96	24,99	24,84	24,71	24,84	24,84	24,77	24,78	24,79	24,75	24,74	24,69	24,67	24,64	24,60	24,56	24,62	24,65	24,61	24,59	24,54	24,52	24,49	24,47	24,42	24,28	24,23	24,25	24,32	24,30	24,20	24,14	24,11	24,08	24,02	23,97	23,88	23,87	23,90	23,91	23,80	23,72	23,74	23,66	23,64	23,60	23,58	23,53	23,44	23,31	23,01	22,73	22,79	23,01	23,12	23,18	23,21	23,20	23,22	23,19	23,14	23,07	23,12	23,05	23,03	23,07	22,95	22,67	22,33	22,15	21,95	21,85	21,75	21,60	21,58	21,58	21,48	21,48	21,39	21,27	21,25	21,26	21,26	21,25	21,19	21,21	21,22	21,13	21,13	21,16	21,07	21,02	20,96	20,83	20,73	20,67	20,59	20,63	20,66	20,63	20,58	20,63	20,64	20,59	20,59	20,61	20,57	20,46	20,48	20,48	20,57	20,64	20,60	20,57	20,64	20,69	20,69	20,66	20,54	20,54	20,58	20,54	20,51	20,53	20,53	20,52	20,63	20,55	20,55	20,51	20,48	20,47	20,49	20,53	20,59	20,53	20,46	20,55	20,52	20,50	20,56	20,53	20,45	20,43	20,51	20,48	20,44	20,40	20,44	20,54	20,58	20,49	20,42	20,42	20,45	20,52	20,49	20,45	20,50	20,51	20,43	20,38	20,37	20,42	20,45	20,48	20,41	20,53	20,47	20,39	20,34	20,39	20,41	20,44	20,42	20,34	20,40	20,35	20,44	20,39	20,39	20,50	20,43	20,39	20,47	20,43	20,28	20,23	20,30	20,36	20,39	20,40	20,47	20,49	20,49	20,44	20,40	20,40	20,35	20,39	20,49	20,45	20,35	20,34	20,42	20,49	20,45	20,42	20,46	20,47	20,45	20,43	20,33	20,38	20,47	20,47	20,47	20,35	20,44	20,43	20,37	20,35	20,41	20,26	20,33	20,38	20,35	20,33	20,39	20,41	20,41	20,43	20,39	20,50	20,56	20,54	20,43	20,42	20,42	20,35	20,36	20,33	20,35	20,40	20,34	20,40	20,36	20,45	20,46	20,39	20,28	20,24	20,32	20,35	20,44	20,45	20,44	20,49	20,42	20,37	20,42	20,37	20,51	20,49	20,32	20,43	20,43	20,40	20,39	20,38	20,44	20,38	20,31	20,38	20,43	
20,44	20,43	20,40	20,37	20,32	20,26	20,31	20,29	20,34	20,43	20,34	20,35	20,43	20,39	20,38	20,36	20,44	20,38	20,33	20,45	20,51	20,45	20,44	20,41	20,47	20,38	20,46	20,41	20,42	20,26	20,30	20,40	20,40	20,40	20,41	20,44	20,44	20,48	20,49	20,49	20,48	20,55	20,51	20,43	20,41	20,41	20,42	20,39	20,39	20,55	20,57	20,49	20,41	20,57	20,55	20,43	20,32	20,36	20,43	20,43	20,40	20,44	20,41	20,37	20,42	20,45	20,42	20,36	20,39	20,51	20,48	20,59	20,57	20,52	20,54	20,47	20,46	20,49	20,57	20,47	20,45	20,51	20,47	20,41	20,48	20,56	20,56	20,45	20,48	20,54	20,55	20,54	20,47	20,45	20,43	20,40	20,50	20,48	20,42	20,45	20,48	20,47	20,45	20,50	20,44	20,44	20,45	20,47	20,43	20,48	20,45	20,41	20,47	20,42	20,46	20,54	20,49	20,57	20,52	20,41	20,49	20,43	20,46	20,54	20,54	20,58	20,52	20,46	20,58	20,57	20,61	20,55	20,62	20,55	20,54	20,64	20,61	20,52	20,54	20,54	20,57	20,62	20,58	20,58	20,57	20,59	20,58	20,64	20,67	20,59	20,49	20,53	20,55	20,49	20,58	20,66	20,68	20,71	20,84	20,98	21,05	21,11	21,01	21,09	20,98	20,87	20,84	20,88	20,90	20,90	21,00	21,08	21,23	21,29	21,40	21,48	21,46	21,49	21,55	21,65	21,65	21,58	21,56	21,57	21,46	21,37	21,47	21,51	21,56	21,63	21,61	21,67	21,72	21,64	21,71	21,89	22,00	21,88	21,96	21,99	22,03	22,13	22,19	22,25	22,36	22,61	22,94	23,09	23,11	23,06	23,13	23,13	23,21	23,26	23,24	23,25	23,19	23,20	23,21	23,23	23,02	22,70	22,58	22,94	23,29	23,52	23,58	23,67	23,72	23,69	23,68	23,78	23,77	23,76	23,91	23,95	23,99	24,01	24,06	24,08	24,08	24,20	24,19	24,17	24,25	24,24	24,22	24,38	24,37	24,35	24,42	24,43	24,50	24,53	24,57	24,61	24,62	24,63	24,64	24,64	24,68	24,74	24,78	24,71	24,81	24,86	24,85	24,77	24,73	24,87	24,94	24,86	24,82	24,89	24,91	24,98	24,93	24,96	25,02	24,96	24,98	25,00	25,09	25,05	25,00	25,06	25,09	25,05	25,04	24,99	24,90	24,99	24,98	25,07	25,12	25,09	25,09	25,05	25,02	25,07	24,98	25,03	25,05	25,02	25,02	25,09	25,10	25,14	25,11	25,03	24,98	25,02	25,06	25,10	25,15	25,13	25,17	25,17	25,08	25,03	25,02	24,98	25,08	25,16	25,10	25,07	25,13	25,09	25,14	25,12	25,11	25,17	25,20	25,22	25,12	25,06	24,99	25,11	25,17	25,13	25,11	25,03	25,05	25,02	25,06	25,17	25,20	25,21	25,10	25,16	25,15	25,14	25,17	25,06	24,99	25,05	25,03	25,00	25,08	25,07	25,05	24,96	25,00	24,94	24,93	24,98	25,00	24,93	24,80	24,79	24,83	24,76	24,78	24,82	24,75	24,79	24,69	24,72	24,79	24,69	24,61	24,57	24,70	24,58	24,57	24,62	24,60	24,52	24,47	24,47	24,34	24,30	24,31	24,36	24,35	24,25	24,22	24,18	24,15	24,11	24,01	23,92	23,96	23,92	23,86	23,81	23,79	23,76	23,69	23,60	23,59	23,58	23,56	23,43	23,21	22,81	22,71	23,03	23,26	23,22	23,12	23,24	23,29	23,19	23,22	23,26	23,14	23,10	23,11	23,14	23,10	22,91	22,62	22,30	22,10	21,93	21,85	21,85	21,72	21,67	21,63	21,66	21,58	21,48	21,42	21,39	21,32	21,29	21,34	21,31	21,26	21,18	21,17	21,27	21,15	21,08	21,03	21,00	20,85	20,77	20,63	20,47	20,62	20,63	20,64	20,58	20,65	20,69	20,60	20,60	20,60	20,60	20,61	20,56	20,51	20,64	20,68	20,59	20,59	20,62	20,65	20,69	20,69	20,67	20,60	20,58	20,58	20,58	20,56	20,51	20,46	20,58	20,61	20,57	20,56	20,54	20,44	20,50	20,56	20,58	20,51	20,41	20,50	20,49	20,49	20,55	20,49	20,40	20,43	20,53	20,48	20,39	20,34	20,39	20,49	20,58	20,49	20,39	20,45	20,47	20,51	20,56	20,53	20,59	20,62	20,55	20,48	20,49	20,40	20,41	20,49	20,43	20,51	20,44	20,40	20,41	20,35	20,44	20,41	20,46	20,52	20,49	20,48	20,52	20,45	20,38	20,54	20,44	20,40	20,47	20,42	20,32	20,31	20,30	20,40	20,45	20,48	20,42	20,45	20,46	20,40	20,39	20,44	20,45	20,44	20,48	20,51	20,48	20,47	20,41	20,47	20,44	20,43	20,48	20,59	20,50	20,47	20,36	20,34	20,43	20,44	20,50	20,43	20,45	20,48	20,45	20,44	20,47	20,36	20,43	20,46	20,47	20,37	20,49	20,55	20,45	20,47	20,44	20,52	20,51	20,56	20,47	20,36	20,37	20,39	20,41	20,41	20,46	20,47	20,35	20,34	20,41	20,50	20,50	20,37	20,31	20,29	20,35	20,37	20,39	20,44	20,44	20,44	20,45	20,39	20,41	20,39	20,47	20,47	20,44	20,40	20,50	20,46	20,33	20,31	20,35	20,36	20,36	20,43	20,44	
20,43	20,40	20,38	20,40	20,29	20,34	20,38	20,32	20,39	20,47	20,33	20,37	20,40	20,40	20,36	20,34	20,37	20,45	20,34	20,43	20,50	20,43	20,48	20,52	20,51	20,50	20,52	20,42	20,46	20,38	20,24	20,47	20,40	20,37	20,46	20,41	20,38	20,52	20,48	20,41	20,41	20,48	20,51	20,44	20,44	20,46	20,40	20,36	20,43	20,45	20,51	20,53	20,48	20,53	20,54	20,44	20,33	20,39	20,47	20,48	20,45	20,52	20,43	20,44	20,53	20,48	20,40	20,37	20,39	20,45	20,43	20,46	20,47	20,48	20,50	20,50	20,50	20,53	20,56	20,42	20,45	20,46	20,44	20,35	20,43	20,47	20,45	20,49	20,45	20,54	20,59	20,52	20,44	20,47	20,47	20,41	20,50	20,51	20,45	20,44	20,52	20,44	20,44	20,45	20,53	20,47	20,49	20,57	20,53	20,52	20,49	20,47	20,46	20,41	20,50	20,51	20,45	20,44	20,55	20,55	20,49	20,45	20,48	20,56	20,59	20,60	20,57	20,45	20,44	20,56	20,62	20,64	20,60	20,52	20,50	20,62	20,65	20,58	20,54	20,52	20,57	20,57	20,54	20,57	20,59	20,61	20,58	20,64	20,61	20,59	20,61	20,55	20,57	20,56	20,66	20,69	20,73	20,89	20,97	21,03	21,04	21,10	20,83	20,70	20,68	20,69	20,69	20,81	20,91	20,91	20,87	20,77	20,88	20,89	21,00	21,08	21,11	21,21	21,34	21,43	21,54	21,51	21,49	21,66	21,72	21,69	21,73	21,75	21,79	21,80	21,69	21,69	21,74	21,77	21,83	21,98	22,06	22,06	22,06	22,12	22,15	22,22	22,27	22,36	22,44	22,64	22,96	23,04	23,12	23,13	23,20	23,18	23,23	23,24	23,24	23,25	23,27	23,30	23,29	23,30	23,22	22,93	22,63	22,71	23,12	23,43	23,48	23,54	23,74	23,81	23,71	23,77	23,79	23,83	23,98	23,98	24,01	24,06	24,06	24,03	24,04	24,20	24,23	24,19	24,23	24,35	24,36	24,39	24,43	24,41	24,45	24,45	24,47	24,53	24,57	24,61	24,72	24,69	24,64	24,66	24,69	24,81	24,85	24,81	24,83	24,88	24,86	24,79	24,84	24,88	24,88	24,88	24,92	24,94	24,95	25,00	24,97	24,98	24,98	24,96	24,98	25,02	25,09	25,02	25,04	25,08	25,13	25,07	25,02	25,07	25,07	25,15	25,07	25,09	25,18	25,16	25,14	25,07	25,04	25,10	25,03	25,06	25,07	25,01	25,05	25,17	25,17	25,20	25,08	25,05	25,03	25,06	25,14	25,19	25,13	25,21	25,21	25,22	25,12	25,04	25,07	25,12	25,17	25,22	25,19	25,16	25,14	25,20	25,19	25,21	25,17	25,18	25,17	25,16	25,15	25,11	25,16	25,21	25,17	25,12	25,15	25,14	25,08	25,07	25,14	25,22	25,21	25,17	25,11	25,18	25,25	25,21	25,19	25,11	25,07	25,12	25,15	25,11	25,14	25,11	25,00	25,05	25,01	24,97	24,99	25,08	25,07	24,97	24,91	24,96	24,90	24,89	24,86	24,82	24,86	24,90	24,85	24,77	24,80	24,72	24,70	24,62	24,68	24,66	24,61	24,68	24,65	24,58	24,53	24,47	24,40	24,37	24,42	24,44	24,39	24,21	24,21	24,24	24,15	24,10	24,06	24,01	23,96	23,97	23,89	23,84	23,81	23,84	23,72	23,63	23,60	23,57	23,51	23,32	23,06	22,74	22,87	23,25	23,30	23,24	23,28	23,27	23,30	23,23	23,21	23,23	23,20	23,13	23,18	23,17	23,04	22,89	22,70	22,34	22,18	22,07	21,99	21,97	21,86	21,76	21,73	21,67	21,66	21,57	21,54	21,53	21,38	21,36	21,38	21,37	21,32	21,30	21,24	21,31	21,20	21,10	21,08	21,10	20,90	20,76	20,72	20,60	20,62	20,69	20,62	20,60	20,63	20,69	20,61	20,59	20,54	20,56	20,60	20,67	20,58	20,63	20,70	20,59	20,72	20,67	20,55	20,64	20,64	20,64	20,59	20,59	20,57	20,50	20,60	20,49	20,50	20,53	20,50	20,60	20,65	20,53	20,45	20,45	20,50	20,52	20,45	20,41	20,44	20,46	20,49	20,54	20,47	20,42	20,42	20,49	20,50	20,44	20,42	20,37	20,46	20,58	20,43	20,26	20,43	20,52	20,50	20,62	20,69	20,67	20,60	20,55	20,46	20,46	20,49	20,41	20,47	20,36	20,49	20,48	20,43	20,43	20,41	20,48	20,50	20,45	20,57	20,52	20,42	20,44	20,47	20,43	20,46	20,47	20,41	20,45	20,46	20,33	20,30	20,36	20,47	20,50	20,48	20,50	20,42	20,46	20,42	20,39	20,42	20,43	20,43	20,42	20,44	20,43	20,40	20,51	20,53	20,47	20,41	20,44	20,45	20,48	20,42	20,38	20,34	20,43	20,44	20,47	20,41	20,42	20,42	20,45	20,37	20,41	20,39	20,36	20,36	20,45	20,46	20,45	20,50	20,46	20,42	20,35	20,40	20,48	20,49	20,39	20,41	20,40	20,44	20,42	20,44	20,46	20,42	20,35	20,31	20,38	20,42	20,47	20,44	20,30	20,27	20,38	20,34	20,35	20,40	20,42	20,50	20,52	20,51	20,45	20,43	20,50	20,43	20,39	20,36	20,41	20,47	20,32	20,24	20,28	20,33	20,37	20,53	20,55	
20,35	20,38	20,38	20,39	20,30	20,33	20,39	20,38	20,37	20,46	20,26	20,32	20,37	20,46	20,39	20,38	20,31	20,39	20,37	20,34	20,34	20,40	20,43	20,46	20,57	20,55	20,45	20,45	20,43	20,41	20,36	20,46	20,41	20,36	20,45	20,36	20,29	20,39	20,49	20,37	20,31	20,39	20,44	20,45	20,46	20,48	20,48	20,36	20,35	20,42	20,39	20,50	20,44	20,47	20,45	20,47	20,42	20,52	20,47	20,44	20,43	20,41	20,42	20,45	20,50	20,44	20,42	20,44	20,40	20,44	20,44	20,53	20,43	20,51	20,52	20,45	20,51	20,51	20,57	20,42	20,38	20,44	20,48	20,42	20,42	20,45	20,51	20,51	20,44	20,49	20,51	20,58	20,50	20,43	20,46	20,45	20,53	20,54	20,48	20,49	20,51	20,49	20,48	20,49	20,48	20,44	20,45	20,47	20,50	20,55	20,47	20,44	20,49	20,51	20,56	20,43	20,40	20,47	20,49	20,56	20,58	20,53	20,48	20,58	20,50	20,55	20,61	20,47	20,48	20,51	20,58	20,50	20,49	20,54	20,51	20,55	20,61	20,55	20,56	20,62	20,58	20,52	20,52	20,60	20,63	20,57	20,57	20,57	20,62	20,60	20,57	20,63	20,66	20,62	20,66	20,71	20,78	20,82	20,97	21,00	20,97	21,07	20,90	20,60	20,64	20,62	20,61	20,75	20,74	21,37	20,93	20,73	20,73	20,76	20,77	20,78	20,85	20,92	21,02	21,04	21,10	21,20	21,32	21,44	21,54	21,67	21,80	21,78	21,78	21,85	21,87	21,77	21,78	21,78	21,85	22,02	22,09	22,04	22,07	22,14	22,14	22,29	22,33	22,45	22,51	22,70	22,99	23,11	23,03	23,14	23,18	23,27	23,28	23,31	23,32	23,33	23,34	23,32	23,30	23,33	23,34	23,15	22,91	22,69	22,78	23,31	23,53	23,60	23,64	23,76	23,82	23,84	23,86	23,87	23,98	23,97	24,02	24,01	24,08	24,03	24,02	24,14	24,27	24,29	24,22	24,33	24,34	24,33	24,43	24,45	24,54	24,56	24,47	24,59	24,60	24,63	24,69	24,70	24,67	24,67	24,71	24,79	24,81	24,85	24,87	24,95	24,93	24,84	24,89	24,89	24,97	24,96	24,99	24,99	24,93	24,98	25,02	25,04	25,05	24,95	25,01	25,05	25,10	25,10	25,08	25,10	25,13	25,14	25,12	25,08	25,18	25,19	25,14	25,09	25,14	25,22	25,19	25,18	25,07	25,10	25,11	25,08	25,12	25,03	25,07	25,13	25,23	25,29	25,15	25,05	25,10	25,15	25,19	25,09	25,19	25,18	25,23	25,28	25,21	25,10	25,20	25,16	25,22	25,27	25,25	25,23	25,14	25,17	25,23	25,24	25,26	25,28	25,27	25,29	25,30	25,22	25,17	25,17	25,13	25,09	25,20	25,21	25,15	25,11	25,15	25,15	25,18	25,21	25,14	25,26	25,26	25,26	25,27	25,19	25,12	25,12	25,13	25,13	25,20	25,17	25,12	25,08	25,09	25,05	25,10	25,12	25,09	25,06	24,94	25,00	25,03	24,94	24,90	24,88	24,88	24,89	24,90	24,89	24,85	24,79	24,76	24,70	24,69	24,64	24,65	24,69	24,62	24,53	24,53	24,51	24,43	24,42	24,42	24,38	24,37	24,28	24,23	24,24	24,18	24,08	23,98	23,99	23,96	23,91	23,96	24,03	23,85	23,77	23,76	23,65	23,57	23,57	23,48	23,14	22,89	22,84	23,09	23,38	23,35	23,29	23,37	23,39	23,29	23,26	23,21	23,26	23,19	23,17	23,15	23,08	23,00	23,02	22,82	22,49	22,26	22,27	22,15	22,07	22,00	21,85	21,85	21,74	21,69	21,62	21,59	21,58	21,47	21,45	21,43	21,38	21,42	21,42	21,31	21,26	21,20	21,23	21,14	21,05	20,93	20,80	20,73	20,70	20,67	20,66	20,68	20,60	20,62	20,66	20,61	20,54	20,52	20,52	20,61	20,60	20,64	20,64	20,65	20,60	20,69	20,62	20,57	20,67	20,68	20,57	20,56	20,58	20,56	20,48	20,53	20,55	20,53	20,62	20,55	20,55	20,61	20,54	20,43	20,39	20,47	20,53	20,55	20,46	20,45	20,48	20,48	20,51	20,49	20,49	20,47	20,48	20,49	20,49	20,49	20,45	20,51	20,58	20,50	20,34	20,32	20,37	20,50	20,65	20,69	20,68	20,61	20,44	20,38	20,41	20,46	20,36	20,45	20,36	20,36	20,45	20,41	20,44	20,41	20,52	20,50	20,44	20,41	20,41	20,38	20,38	20,41	20,45	20,49	20,38	20,43	20,50	20,57	20,44	20,34	20,40	20,46	20,52	20,49	20,55	20,40	20,38	20,46	20,44	20,34	20,40	20,43	20,40	20,45	20,43	20,39	20,39	20,48	20,49	20,39	20,36	20,41	20,46	20,34	20,37	20,44	20,49	20,44	20,44	20,40	20,39	20,42	20,45	20,45	20,41	20,36	20,45	20,43	20,42	20,42	20,31	20,36	20,42	20,49	20,41	20,41	20,52	20,54	20,37	20,35	20,44	20,48	20,44	20,39	20,43	20,37	20,32	20,30	20,35	20,38	20,40	20,37	20,31	20,26	20,37	20,40	20,36	20,38	20,33	20,41	20,48	20,45	20,42	20,46	20,51	20,43	20,39	20,37	20,33	20,41	20,35	20,35	20,37	20,37	20,44	20,54	20,56	
20,34	20,34	20,42	20,35	20,34	20,32	20,42	20,42	20,35	20,44	20,30	20,35	20,40	20,41	20,40	20,43	20,40	20,38	20,40	20,41	20,38	20,35	20,34	20,45	20,46	20,46	20,42	20,35	20,40	20,46	20,52	20,41	20,32	20,33	20,53	20,48	20,39	20,47	20,47	20,33	20,31	20,36	20,42	20,51	20,51	20,40	20,44	20,44	20,45	20,48	20,32	20,30	20,42	20,44	20,41	20,41	20,43	20,54	20,53	20,44	20,46	20,44	20,40	20,46	20,46	20,38	20,41	20,46	20,40	20,44	20,42	20,56	20,50	20,58	20,57	20,50	20,39	20,47	20,51	20,46	20,42	20,39	20,45	20,43	20,40	20,41	20,51	20,50	20,42	20,47	20,46	20,52	20,55	20,47	20,48	20,51	20,54	20,60	20,56	20,61	20,57	20,53	20,52	20,45	20,49	20,42	20,43	20,44	20,43	20,52	20,47	20,33	20,49	20,51	20,49	20,48	20,52	20,54	20,59	20,54	20,53	20,52	20,52	20,58	20,48	20,51	20,53	20,48	20,57	20,54	20,52	20,56	20,50	20,55	20,53	20,52	20,58	20,48	20,61	20,64	20,62	20,65	20,56	20,58	20,63	20,61	20,64	20,58	20,63	20,67	20,61	20,69	20,76	20,72	20,69	20,78	20,88	20,80	20,85	20,93	20,83	20,84	20,77	20,67	20,62	20,63	20,60	20,63	21,20	22,11	21,06	20,64	20,77	20,81	20,74	20,72	20,76	20,85	20,89	20,82	20,80	20,87	20,90	20,99	21,14	21,36	21,52	21,61	21,70	21,73	21,80	21,80	21,83	21,85	21,85	21,89	22,01	21,94	21,99	22,08	22,09	22,25	22,28	22,40	22,51	22,70	23,01	23,19	23,13	23,21	23,29	23,33	23,31	23,31	23,29	23,36	23,40	23,38	23,27	23,36	23,40	23,26	23,12	22,90	22,65	22,98	23,44	23,64	23,71	23,70	23,84	23,93	23,86	23,87	24,01	24,06	24,04	24,08	24,14	24,21	24,15	24,14	24,22	24,25	24,27	24,31	24,36	24,39	24,42	24,45	24,62	24,69	24,59	24,74	24,71	24,70	24,72	24,71	24,74	24,84	24,89	24,84	24,83	24,87	24,91	24,93	24,91	24,93	24,95	24,94	25,02	25,05	25,00	25,05	25,03	25,05	25,06	25,13	25,09	24,99	25,06	25,09	25,13	25,10	25,09	25,12	25,20	25,14	25,17	25,17	25,13	25,16	25,15	25,16	25,23	25,20	25,19	25,25	25,24	25,24	25,24	25,20	25,18	25,12	25,18	25,19	25,23	25,27	25,20	25,14	25,18	25,24	25,28	25,24	25,26	25,24	25,23	25,31	25,24	25,23	25,29	25,25	25,20	25,26	25,22	25,19	25,14	25,12	25,18	25,25	25,26	25,29	25,33	25,36	25,25	25,21	25,19	25,23	25,15	25,15	25,23	25,24	25,20	25,20	25,19	25,17	25,18	25,22	25,19	25,26	25,28	25,28	25,27	25,19	25,12	25,17	25,17	25,15	25,19	25,20	25,20	25,16	25,15	25,12	25,12	25,13	25,09	25,09	25,09	25,09	25,01	24,94	24,89	24,89	25,00	24,97	24,93	25,01	24,97	24,82	24,82	24,83	24,81	24,78	24,68	24,68	24,64	24,61	24,67	24,66	24,50	24,47	24,39	24,40	24,43	24,35	24,29	24,32	24,34	24,24	24,12	24,06	24,08	23,97	23,96	24,05	23,89	23,77	23,78	23,75	23,68	23,49	23,32	22,95	22,79	23,08	23,30	23,51	23,38	23,35	23,43	23,43	23,31	23,27	23,26	23,22	23,19	23,13	23,15	23,12	23,11	23,12	22,88	22,52	22,28	22,26	22,23	22,11	22,04	21,99	21,91	21,89	21,79	21,66	21,62	21,62	21,54	21,50	21,48	21,45	21,39	21,38	21,45	21,41	21,30	21,19	21,19	21,09	20,97	20,80	20,71	20,66	20,68	20,70	20,75	20,65	20,66	20,70	20,71	20,63	20,57	20,53	20,63	20,68	20,68	20,68	20,61	20,56	20,56	20,56	20,52	20,68	20,71	20,61	20,54	20,55	20,50	20,53	20,53	20,51	20,55	20,60	20,60	20,55	20,54	20,51	20,41	20,39	20,47	20,53	20,58	20,56	20,56	20,53	20,52	20,53	20,53	20,52	20,53	20,56	20,44	20,41	20,50	20,54	20,63	20,67	20,62	20,57	20,65	20,64	20,59	20,62	20,58	20,57	20,53	20,49	20,39	20,37	20,35	20,36	20,45	20,41	20,41	20,48	20,49	20,41	20,52	20,55	20,47	20,42	20,42	20,39	20,39	20,44	20,48	20,45	20,56	20,42	20,41	20,45	20,49	20,33	20,36	20,41	20,44	20,54	20,53	20,50	20,51	20,46	20,37	20,40	20,38	20,37	20,45	20,44	20,50	20,49	20,43	20,38	20,42	20,52	20,37	20,33	20,40	20,43	20,39	20,36	20,50	20,46	20,45	20,40	20,42	20,36	20,35	20,43	20,47	20,43	20,36	20,44	20,47	20,43	20,42	20,34	20,40	20,47	20,50	20,47	20,39	20,51	20,56	20,39	20,37	20,45	20,45	20,46	20,40	20,37	20,39	20,34	20,46	20,44	20,36	20,32	20,43	20,35	20,22	20,31	20,39	20,34	20,37	20,38	20,45	20,47	20,41	20,40	20,37	20,47	20,49	20,35	20,30	20,40	20,40	20,44	20,39	20,36	20,38	20,48	20,50	20,52	
20,36	20,45	20,46	20,44	20,39	20,33	20,41	20,46	20,37	20,41	20,36	20,43	20,41	20,33	20,39	20,36	20,39	20,42	20,42	20,47	20,46	20,41	20,40	20,39	20,38	20,37	20,49	20,41	20,40	20,45	20,47	20,44	20,32	20,39	20,49	20,57	20,51	20,52	20,49	20,43	20,34	20,43	20,48	20,44	20,47	20,47	20,45	20,43	20,46	20,44	20,35	20,30	20,37	20,42	20,50	20,49	20,43	20,50	20,48	20,43	20,44	20,37	20,49	20,46	20,44	20,42	20,43	20,47	20,52	20,46	20,41	20,56	20,47	20,49	20,53	20,52	20,46	20,49	20,50	20,47	20,39	20,40	20,41	20,41	20,44	20,48	20,52	20,53	20,51	20,51	20,46	20,41	20,50	20,52	20,51	20,50	20,44	20,53	20,57	20,62	20,66	20,56	20,46	20,49	20,52	20,49	20,48	20,50	20,53	20,52	20,48	20,42	20,48	20,47	20,48	20,48	20,47	20,46	20,58	20,58	20,54	20,48	20,55	20,62	20,53	20,54	20,48	20,47	20,54	20,52	20,56	20,53	20,50	20,52	20,54	20,49	20,56	20,52	20,52	20,58	20,55	20,58	20,54	20,54	20,63	20,69	20,73	20,65	20,68	20,68	20,72	20,83	20,84	20,83	20,90	20,96	20,99	20,91	20,78	20,80	20,73	20,69	20,64	20,72	20,66	20,65	20,65	20,66	20,85	21,18	20,87	20,64	20,71	20,75	20,72	20,67	20,71	20,79	20,82	20,78	20,79	20,74	20,77	20,79	20,84	21,02	21,24	21,34	21,49	21,56	21,65	21,73	21,80	21,80	21,84	21,92	21,94	21,98	21,98	22,08	22,06	22,17	22,24	22,39	22,42	22,75	22,97	23,17	23,21	23,29	23,30	23,30	23,33	23,33	23,25	23,29	23,37	23,38	23,34	23,36	23,39	23,36	23,35	23,20	22,75	22,79	23,32	23,63	23,75	23,84	23,84	23,95	23,97	23,97	24,05	24,13	24,12	24,14	24,15	24,23	24,29	24,30	24,23	24,30	24,32	24,43	24,46	24,45	24,48	24,45	24,62	24,68	24,67	24,75	24,68	24,62	24,75	24,80	24,83	24,87	24,97	24,98	24,89	24,92	24,99	24,97	25,03	25,05	25,00	25,04	25,14	25,08	25,05	25,02	25,05	25,05	25,01	25,11	25,15	25,12	25,16	25,18	25,17	25,21	25,08	25,14	25,27	25,19	25,18	25,26	25,21	25,19	25,13	25,14	25,23	25,24	25,26	25,26	25,28	25,31	25,30	25,28	25,25	25,28	25,28	25,28	25,33	25,34	25,28	25,20	25,20	25,21	25,22	25,28	25,29	25,26	25,21	25,27	25,33	25,32	25,33	25,31	25,32	25,33	25,29	25,23	25,20	25,28	25,28	25,33	25,34	25,36	25,38	25,32	25,22	25,26	25,23	25,24	25,23	25,24	25,28	25,24	25,27	25,24	25,19	25,19	25,20	25,23	25,24	25,28	25,36	25,32	25,25	25,22	25,20	25,27	25,20	25,23	25,24	25,21	25,26	25,21	25,24	25,20	25,19	25,20	25,08	25,01	25,07	25,12	25,03	25,00	24,98	25,00	25,02	25,07	25,01	25,03	24,99	24,93	24,84	24,87	24,93	24,86	24,79	24,69	24,72	24,75	24,75	24,70	24,58	24,49	24,48	24,45	24,46	24,39	24,33	24,31	24,34	24,31	24,23	24,17	24,11	24,01	24,06	23,96	23,91	23,81	23,77	23,75	23,69	23,39	23,09	22,87	23,04	23,31	23,47	23,54	23,48	23,41	23,47	23,41	23,39	23,32	23,22	23,28	23,24	23,13	23,17	23,17	23,13	23,11	22,88	22,56	22,39	22,30	22,37	22,24	22,17	22,09	22,02	21,94	21,92	21,84	21,75	21,69	21,65	21,61	21,57	21,54	21,53	21,49	21,51	21,45	21,35	21,26	21,26	21,23	20,95	20,81	20,74	20,70	20,64	20,73	20,76	20,65	20,63	20,72	20,72	20,72	20,62	20,55	20,59	20,61	20,61	20,67	20,68	20,59	20,53	20,56	20,54	20,57	20,62	20,58	20,54	20,51	20,53	20,49	20,55	20,56	20,52	20,56	20,58	20,53	20,57	20,54	20,48	20,43	20,47	20,53	20,47	20,48	20,57	20,55	20,48	20,59	20,54	20,47	20,48	20,59	20,59	20,52	20,49	20,53	20,61	20,70	20,76	20,88	20,97	21,05	20,93	20,73	20,58	20,52	20,38	20,37	20,36	20,31	20,33	20,31	20,42	20,40	20,43	20,53	20,51	20,44	20,51	20,49	20,46	20,39	20,43	20,44	20,43	20,47	20,52	20,51	20,45	20,36	20,38	20,41	20,50	20,39	20,35	20,32	20,38	20,51	20,49	20,45	20,44	20,45	20,39	20,45	20,37	20,29	20,42	20,40	20,45	20,49	20,43	20,40	20,40	20,53	20,43	20,44	20,44	20,42	20,46	20,41	20,47	20,46	20,48	20,41	20,49	20,46	20,35	20,32	20,33	20,36	20,40	20,48	20,45	20,40	20,38	20,33	20,39	20,45	20,48	20,36	20,38	20,45	20,39	20,35	20,36	20,38	20,45	20,50	20,51	20,38	20,33	20,41	20,41	20,40	20,43	20,34	20,41	20,37	20,25	20,29	20,31	20,35	20,41	20,35	20,43	20,45	20,29	20,31	20,34	20,44	20,54	20,41	20,28	20,37	20,44	20,41	20,42	20,27	20,30	20,45	20,48	20,40	
20,54	20,42	20,35	20,32	20,36	20,34	20,42	20,39	20,38	20,32	20,37	20,41	20,40	20,29	20,29	20,46	20,39	20,37	20,38	20,37	20,46	20,50	20,44	20,35	20,47	20,46	20,51	20,49	20,47	20,31	20,42	20,45	20,33	20,41	20,52	20,52	20,54	20,49	20,47	20,44	20,41	20,47	20,44	20,41	20,45	20,42	20,39	20,45	20,42	20,40	20,40	20,40	20,41	20,51	20,47	20,47	20,46	20,50	20,51	20,44	20,37	20,34	20,48	20,49	20,41	20,44	20,45	20,49	20,49	20,51	20,44	20,51	20,53	20,45	20,46	20,46	20,41	20,44	20,43	20,46	20,49	20,47	20,51	20,39	20,50	20,51	20,45	20,49	20,50	20,53	20,46	20,47	20,48	20,47	20,49	20,50	20,48	20,50	20,55	20,57	20,50	20,51	20,50	20,45	20,47	20,53	20,50	20,43	20,52	20,55	20,50	20,48	20,58	20,50	20,45	20,41	20,42	20,44	20,45	20,51	20,57	20,50	20,49	20,54	20,47	20,54	20,54	20,43	20,49	20,51	20,56	20,49	20,44	20,48	20,54	20,55	20,54	20,53	20,54	20,51	20,52	20,61	20,60	20,62	20,67	20,73	20,81	20,80	20,80	20,82	20,85	20,98	21,05	21,01	21,00	21,05	21,00	20,87	20,81	20,75	20,78	20,81	20,75	20,76	20,69	20,66	20,71	20,73	20,72	20,67	20,62	20,68	20,72	20,70	20,69	20,66	20,63	20,70	20,72	20,72	20,81	20,76	20,74	20,79	20,82	20,93	21,05	21,23	21,35	21,49	21,57	21,59	21,69	21,69	21,71	21,83	21,89	21,97	21,91	21,98	22,05	22,12	22,25	22,37	22,42	22,69	23,09	23,13	23,21	23,31	23,31	23,37	23,40	23,34	23,35	23,36	23,46	23,48	23,40	23,43	23,46	23,43	23,51	23,51	23,04	22,70	23,00	23,49	23,76	23,83	23,87	23,94	24,01	23,97	24,03	24,08	24,17	24,20	24,19	24,22	24,30	24,35	24,31	24,37	24,39	24,46	24,50	24,45	24,57	24,58	24,67	24,71	24,68	24,70	24,68	24,70	24,84	24,84	24,76	24,82	24,93	25,07	25,01	25,00	25,05	24,98	24,99	25,10	24,99	24,97	25,16	25,11	25,05	25,05	25,11	25,20	25,11	25,13	25,16	25,16	25,17	25,17	25,13	25,17	25,17	25,19	25,38	25,29	25,26	25,32	25,27	25,19	25,19	25,20	25,25	25,30	25,32	25,22	25,27	25,22	25,26	25,26	25,32	25,33	25,32	25,30	25,26	25,35	25,37	25,24	25,28	25,33	25,33	25,33	25,31	25,32	25,33	25,34	25,37	25,31	25,34	25,36	25,35	25,31	25,35	25,37	25,36	25,31	25,29	25,37	25,37	25,40	25,42	25,34	25,34	25,37	25,37	25,37	25,35	25,31	25,37	25,40	25,37	25,36	25,27	25,27	25,20	25,21	25,25	25,25	25,29	25,26	25,32	25,38	25,30	25,30	25,25	25,24	25,34	25,26	25,31	25,31	25,20	25,13	25,23	25,24	25,19	25,10	25,08	25,09	25,12	25,14	25,08	25,10	25,09	25,05	24,98	25,03	25,02	25,00	24,98	24,88	24,87	24,81	24,81	24,75	24,75	24,80	24,72	24,70	24,57	24,58	24,52	24,41	24,40	24,37	24,40	24,35	24,31	24,28	24,24	24,19	24,17	24,09	24,06	24,01	23,92	23,91	23,80	23,68	23,63	23,31	22,92	22,97	23,29	23,46	23,57	23,51	23,52	23,47	23,49	23,39	23,42	23,42	23,29	23,26	23,23	23,17	23,17	23,09	23,10	23,15	22,91	22,65	22,50	22,37	22,37	22,35	22,31	22,21	22,15	22,05	21,99	22,01	21,91	21,90	21,83	21,70	21,70	21,73	21,62	21,55	21,51	21,50	21,38	21,35	21,35	21,26	20,96	20,81	20,75	20,67	20,65	20,69	20,74	20,73	20,65	20,71	20,62	20,60	20,57	20,52	20,58	20,58	20,50	20,60	20,68	20,64	20,57	20,58	20,55	20,55	20,53	20,56	20,60	20,57	20,55	20,42	20,49	20,50	20,51	20,53	20,57	20,52	20,57	20,61	20,52	20,43	20,46	20,59	20,46	20,43	20,49	20,58	20,56	20,57	20,48	20,49	20,47	20,53	20,54	20,52	20,52	20,60	20,69	20,79	20,97	21,10	21,07	21,01	20,94	20,76	20,64	20,60	20,54	20,42	20,30	20,22	20,20	20,28	20,40	20,46	20,44	20,52	20,54	20,42	20,45	20,51	20,50	20,44	20,49	20,46	20,43	20,51	20,46	20,43	20,46	20,45	20,50	20,51	20,53	20,41	20,35	20,31	20,40	20,44	20,44	20,45	20,43	20,51	20,47	20,46	20,45	20,41	20,44	20,44	20,38	20,51	20,50	20,45	20,50	20,48	20,47	20,43	20,43	20,45	20,45	20,39	20,51	20,49	20,35	20,44	20,44	20,48	20,45	20,40	20,33	20,35	20,46	20,53	20,44	20,43	20,37	20,34	20,34	20,42	20,44	20,40	20,39	20,46	20,36	20,40	20,35	20,40	20,40	20,52	20,50	20,44	20,34	20,35	20,41	20,38	20,38	20,30	20,37	20,37	20,28	20,29	20,33	20,41	20,44	20,35	20,35	20,44	20,34	20,36	20,42	20,47	20,42	20,38	20,43	20,35	20,41	20,38	20,40	20,41	20,40	20,44	20,38	20,36
[truncated: 1,444,217 more chars]
