# Supplementary material for: A novel phased-array thermography concept for non-destructive testing
Source: Sci Rep. 2025 Nov 7;15:39144. doi: 10.1038/s41598-025-26380-8 (PMC12594793; doi:10.1038/s41598-025-26380-8)
Supplement: Supplementary file 2 — Supplementary Information 2. [file 41598_2025_26380_MOESM2_ESM.zip › Supplementary_Data/2-Experimental/1-Composite_Plate/PAT_DT_0s_TUp_40s/Impact 2_0037_37.asc]

[Settings]
Version=3
ImageWidth=640
ImageHeight=480
ShotRange=15.00;35.00
CalibRange=-40.00;120.00
TempUnit=�C

[MeasDefs]
ID=Avg	Min	Max	Span	SDev
R1=24.01	20,75	26,13	5,38	1,12

[Data]
20,41	20,41	20,33	20,37	20,33	20,22	20,31	20,43	20,33	20,31	20,33	20,32	20,34	20,37	20,40	20,42	20,30	20,18	20,29	20,38	20,44	20,40	20,35	20,38	20,36	20,37	20,40	20,39	20,48	20,46	20,41	20,49	20,41	20,31	20,31	20,43	20,44	20,29	20,33	20,38	20,38	20,37	20,33	20,44	20,53	20,48	20,47	20,52	20,42	20,36	20,37	20,28	20,35	20,42	20,42	20,39	20,40	20,41	20,34	20,42	20,44	20,46	20,52	20,49	20,49	20,46	20,45	20,45	20,41	20,49	20,48	20,45	20,45	20,51	20,44	20,36	20,40	20,37	20,45	20,36	20,26	20,34	20,32	20,33	20,39	20,38	20,40	20,42	20,40	20,37	20,46	20,40	20,37	20,38	20,29	20,43	20,46	20,43	20,40	20,48	20,42	20,32	20,43	20,42	20,41	20,46	20,44	20,35	20,44	20,48	20,48	20,45	20,46	20,37	20,43	20,40	20,42	20,44	20,50	20,45	20,33	20,46	20,62	20,51	20,45	20,58	20,50	20,50	20,44	20,50	20,45	20,35	20,37	20,47	20,49	20,55	20,49	20,38	20,43	20,39	20,41	20,39	20,42	20,43	20,42	20,41	20,46	20,55	20,50	20,45	20,49	20,51	20,52	20,45	20,44	20,45	20,44	20,39	20,43	20,41	20,34	20,47	20,43	20,48	20,56	20,53	20,41	20,42	20,46	20,50	20,43	20,45	20,49	20,47	20,47	20,53	20,46	20,45	20,47	20,46	20,44	20,41	20,39	20,41	20,54	20,50	20,48	20,48	20,42	20,40	20,55	20,53	20,50	20,39	20,37	20,46	20,52	20,49	20,44	20,48	20,53	20,44	20,41	20,48	20,53	20,49	20,47	20,49	20,53	20,51	20,47	20,54	20,51	20,42	20,49	20,43	20,52	20,50	20,40	20,53	20,57	20,54	20,45	20,48	20,49	20,46	20,44	20,43	20,46	20,55	20,48	20,46	20,43	20,39	20,54	20,60	20,54	20,50	20,51	20,47	20,53	20,57	20,58	20,63	20,58	20,57	20,50	20,45	20,48	20,54	20,55	20,48	20,47	20,52	20,62	20,61	20,49	20,48	20,54	20,57	20,57	20,57	20,44	20,46	20,48	20,51	20,49	20,47	20,50	20,42	20,48	20,50	20,44	20,41	20,55	20,55	20,54	20,47	20,53	20,53	20,42	20,48	20,40	20,48	20,51	20,54	20,57	20,51	20,57	20,57	20,47	20,48	20,44	20,48	20,51	20,53	20,46	20,45	20,42	20,43	20,52	20,53	20,46	20,47	20,52	20,46	20,43	20,53	20,53	20,56	20,48	20,51	20,54	20,58	20,50	20,42	20,44	20,59	20,60	20,61	20,57	20,49	20,49	20,52	20,56	20,59	20,51	20,52	20,52	20,46	20,47	20,50	20,62	20,58	20,48	20,53	20,60	20,62	20,55	20,58	20,53	20,51	20,45	20,33	20,44	20,54	20,57	20,57	20,59	20,57	20,49	20,46	20,49	20,51	20,57	20,46	20,48	20,50	20,52	20,53	20,49	20,51	20,55	20,49	20,51	20,53	20,53	20,62	20,56	20,43	20,42	20,50	20,60	20,54	20,45	20,46	20,45	20,51	20,51	20,47	20,44	20,48	20,50	20,49	20,43	20,48	20,46	20,54	20,50	20,51	20,49	20,48	20,49	20,45	20,42	20,42	20,38	20,46	20,50	20,47	20,48	20,52	20,39	20,42	20,47	20,50	20,44	20,43	20,50	20,51	20,55	20,54	20,57	20,52	20,53	20,51	20,55	20,52	20,45	20,46	20,55	20,50	20,47	20,54	20,48	20,50	20,50	20,51	20,43	20,43	20,50	20,48	20,48	20,50	20,45	20,56	20,68	20,53	20,56	20,63	20,64	20,57	20,57	20,55	20,47	20,35	20,47	20,53	20,47	20,56	20,55	20,44	20,55	20,49	20,49	20,51	20,57	20,56	20,51	20,53	20,52	20,49	20,42	20,52	20,53	20,53	20,50	20,46	20,43	20,41	20,54	20,46	20,41	20,52	20,45	20,51	20,43	20,41	20,50	20,51	20,44	20,55	20,46	20,45	20,40	20,43	20,46	20,40	20,41	20,43	20,43	20,46	20,45	20,45	20,48	20,46	20,48	20,51	20,46	20,52	20,46	20,48	20,48	20,46	20,42	20,47	20,49	20,46	20,49	20,47	20,42	20,36	20,35	20,40	20,43	20,48	20,44	20,41	20,42	20,53	20,51	20,43	20,42	20,53	20,55	20,44	20,44	20,47	20,50	20,45	20,54	20,52	20,47	20,58	20,53	20,44	20,43	20,44	20,50	20,56	20,54	20,58	20,56	20,47	20,39	20,44	20,49	20,49	20,44	20,43	20,43	20,37	20,43	20,37	20,43	20,42	20,46	20,50	20,50	20,51	20,50	20,47	20,46	20,43	20,47	20,52	20,44	20,47	20,55	20,51	20,48	20,47	20,42	20,51	20,41	20,35	20,41	20,43	20,44	20,40	20,39	20,47	20,40	20,45	20,49	20,49	20,42	20,44	20,35	20,46	20,44	20,43	20,35	20,42	20,46	20,52	20,52	20,37	20,49	20,43	20,36	20,39	20,34	20,41	20,42	20,36	20,47	20,48	20,47	20,39	20,35	20,34	20,31	20,39	20,42	20,29	20,28	20,40	20,31	20,37	20,34	20,34	20,45	20,40	20,40	20,37	20,43	20,47	20,42	20,44	20,40	20,35	20,40	20,31	20,32	20,32	20,42	20,42	20,37	20,33	
20,34	20,25	20,30	20,40	20,40	20,29	20,33	20,41	20,35	20,35	20,34	20,45	20,44	20,42	20,44	20,46	20,40	20,28	20,30	20,35	20,32	20,37	20,37	20,40	20,43	20,40	20,50	20,47	20,40	20,40	20,35	20,37	20,41	20,39	20,33	20,44	20,50	20,39	20,38	20,44	20,38	20,38	20,43	20,42	20,50	20,44	20,54	20,52	20,43	20,41	20,43	20,37	20,31	20,40	20,41	20,39	20,42	20,49	20,50	20,48	20,45	20,49	20,48	20,43	20,47	20,52	20,36	20,39	20,35	20,40	20,38	20,40	20,47	20,48	20,51	20,42	20,44	20,52	20,47	20,42	20,34	20,37	20,36	20,34	20,49	20,48	20,43	20,51	20,46	20,36	20,43	20,45	20,33	20,36	20,37	20,44	20,43	20,44	20,42	20,48	20,47	20,37	20,37	20,42	20,46	20,47	20,45	20,45	20,49	20,50	20,42	20,36	20,49	20,41	20,39	20,46	20,43	20,37	20,47	20,49	20,41	20,48	20,54	20,51	20,48	20,55	20,45	20,44	20,53	20,54	20,40	20,38	20,39	20,51	20,50	20,47	20,50	20,43	20,40	20,40	20,37	20,39	20,45	20,41	20,39	20,42	20,50	20,57	20,54	20,46	20,39	20,49	20,51	20,43	20,42	20,49	20,53	20,42	20,46	20,46	20,41	20,50	20,50	20,41	20,53	20,56	20,49	20,45	20,50	20,50	20,41	20,40	20,46	20,43	20,35	20,48	20,47	20,46	20,47	20,47	20,43	20,36	20,37	20,40	20,46	20,51	20,47	20,39	20,38	20,47	20,45	20,43	20,50	20,41	20,43	20,52	20,49	20,44	20,49	20,48	20,45	20,42	20,42	20,44	20,53	20,54	20,51	20,49	20,48	20,46	20,52	20,57	20,50	20,49	20,52	20,51	20,56	20,61	20,46	20,47	20,59	20,48	20,48	20,47	20,60	20,50	20,43	20,41	20,40	20,43	20,46	20,47	20,49	20,48	20,55	20,56	20,49	20,43	20,48	20,47	20,45	20,53	20,58	20,59	20,53	20,61	20,53	20,45	20,50	20,53	20,58	20,54	20,38	20,54	20,58	20,57	20,52	20,44	20,52	20,53	20,56	20,61	20,52	20,39	20,40	20,43	20,54	20,49	20,46	20,49	20,51	20,49	20,51	20,54	20,55	20,56	20,52	20,48	20,57	20,47	20,43	20,42	20,41	20,46	20,46	20,45	20,55	20,53	20,58	20,59	20,51	20,52	20,49	20,46	20,51	20,54	20,45	20,47	20,52	20,54	20,51	20,46	20,52	20,40	20,49	20,51	20,51	20,52	20,48	20,51	20,51	20,51	20,59	20,56	20,59	20,50	20,44	20,56	20,70	20,61	20,52	20,43	20,49	20,54	20,59	20,56	20,49	20,43	20,50	20,53	20,55	20,52	20,57	20,50	20,47	20,53	20,57	20,57	20,49	20,50	20,46	20,43	20,46	20,41	20,39	20,48	20,53	20,59	20,59	20,53	20,53	20,53	20,50	20,47	20,57	20,60	20,49	20,52	20,50	20,55	20,52	20,51	20,62	20,59	20,50	20,50	20,51	20,61	20,54	20,40	20,44	20,57	20,63	20,61	20,45	20,47	20,48	20,44	20,47	20,49	20,51	20,46	20,52	20,51	20,47	20,54	20,55	20,51	20,51	20,52	20,53	20,49	20,51	20,54	20,48	20,45	20,45	20,48	20,53	20,50	20,49	20,50	20,47	20,42	20,50	20,49	20,57	20,57	20,54	20,53	20,61	20,58	20,53	20,43	20,48	20,50	20,48	20,59	20,45	20,51	20,56	20,55	20,46	20,50	20,53	20,53	20,50	20,48	20,55	20,51	20,53	20,58	20,51	20,50	20,48	20,53	20,61	20,49	20,45	20,58	20,64	20,51	20,58	20,67	20,51	20,47	20,49	20,54	20,47	20,55	20,56	20,49	20,51	20,57	20,51	20,48	20,49	20,54	20,49	20,47	20,46	20,41	20,44	20,52	20,52	20,55	20,50	20,46	20,47	20,43	20,50	20,50	20,43	20,46	20,48	20,54	20,57	20,43	20,54	20,54	20,44	20,42	20,42	20,51	20,50	20,48	20,52	20,47	20,35	20,43	20,42	20,47	20,53	20,47	20,47	20,46	20,45	20,53	20,46	20,44	20,42	20,43	20,49	20,50	20,50	20,53	20,44	20,41	20,45	20,47	20,41	20,43	20,41	20,38	20,44	20,48	20,46	20,42	20,44	20,47	20,55	20,54	20,52	20,48	20,51	20,46	20,39	20,40	20,48	20,48	20,51	20,50	20,51	20,60	20,59	20,45	20,42	20,53	20,59	20,50	20,42	20,45	20,57	20,48	20,41	20,44	20,50	20,43	20,44	20,40	20,40	20,34	20,41	20,41	20,42	20,42	20,51	20,51	20,37	20,43	20,51	20,46	20,47	20,46	20,51	20,49	20,42	20,40	20,47	20,54	20,50	20,49	20,53	20,44	20,38	20,50	20,48	20,51	20,41	20,41	20,41	20,45	20,38	20,44	20,43	20,35	20,38	20,48	20,30	20,43	20,44	20,47	20,46	20,41	20,50	20,49	20,52	20,52	20,51	20,50	20,33	20,38	20,40	20,41	20,40	20,41	20,46	20,49	20,50	20,39	20,38	20,33	20,35	20,39	20,46	20,39	20,29	20,37	20,39	20,40	20,39	20,29	20,40	20,44	20,50	20,36	20,29	20,37	20,30	20,33	20,40	20,35	20,37	20,28	20,27	20,32	20,40	20,47	20,38	20,36	
20,44	20,45	20,39	20,36	20,35	20,25	20,33	20,39	20,49	20,38	20,21	20,34	20,48	20,44	20,47	20,46	20,46	20,41	20,30	20,38	20,38	20,39	20,32	20,39	20,44	20,43	20,50	20,44	20,45	20,35	20,31	20,35	20,47	20,47	20,44	20,33	20,39	20,32	20,44	20,48	20,42	20,45	20,44	20,42	20,48	20,43	20,45	20,56	20,52	20,45	20,39	20,32	20,34	20,43	20,47	20,39	20,36	20,44	20,52	20,46	20,42	20,46	20,50	20,48	20,47	20,49	20,38	20,35	20,40	20,42	20,43	20,44	20,52	20,49	20,54	20,57	20,50	20,57	20,53	20,46	20,43	20,43	20,40	20,36	20,48	20,47	20,43	20,45	20,41	20,39	20,38	20,42	20,30	20,30	20,37	20,42	20,40	20,45	20,42	20,43	20,44	20,40	20,43	20,42	20,48	20,33	20,34	20,41	20,52	20,53	20,40	20,36	20,50	20,53	20,50	20,43	20,40	20,38	20,38	20,38	20,41	20,52	20,56	20,52	20,50	20,58	20,47	20,41	20,48	20,51	20,41	20,35	20,39	20,47	20,47	20,45	20,46	20,45	20,36	20,42	20,42	20,35	20,35	20,42	20,38	20,49	20,57	20,62	20,46	20,37	20,41	20,46	20,43	20,41	20,39	20,49	20,44	20,44	20,41	20,47	20,42	20,47	20,39	20,42	20,44	20,50	20,46	20,50	20,45	20,52	20,50	20,45	20,44	20,53	20,45	20,48	20,49	20,45	20,50	20,48	20,46	20,47	20,42	20,37	20,43	20,49	20,47	20,45	20,43	20,48	20,44	20,48	20,53	20,56	20,54	20,53	20,50	20,45	20,50	20,48	20,50	20,44	20,45	20,51	20,54	20,57	20,52	20,47	20,46	20,51	20,55	20,51	20,45	20,49	20,49	20,51	20,52	20,56	20,54	20,58	20,59	20,52	20,48	20,53	20,52	20,49	20,41	20,48	20,50	20,60	20,54	20,51	20,45	20,48	20,57	20,53	20,47	20,45	20,56	20,57	20,58	20,61	20,59	20,59	20,49	20,56	20,59	20,48	20,54	20,56	20,64	20,52	20,49	20,49	20,50	20,57	20,52	20,46	20,48	20,52	20,56	20,56	20,54	20,46	20,49	20,50	20,49	20,50	20,48	20,43	20,55	20,52	20,49	20,58	20,56	20,53	20,48	20,52	20,56	20,48	20,38	20,48	20,52	20,46	20,49	20,46	20,48	20,46	20,54	20,64	20,55	20,52	20,41	20,41	20,49	20,50	20,49	20,47	20,53	20,51	20,49	20,51	20,53	20,51	20,40	20,51	20,52	20,52	20,47	20,44	20,50	20,50	20,55	20,57	20,65	20,58	20,47	20,48	20,52	20,57	20,61	20,51	20,50	20,59	20,53	20,52	20,46	20,42	20,47	20,59	20,58	20,52	20,49	20,54	20,50	20,58	20,66	20,54	20,49	20,48	20,57	20,50	20,51	20,53	20,48	20,53	20,52	20,59	20,54	20,52	20,50	20,58	20,52	20,50	20,55	20,59	20,49	20,53	20,58	20,52	20,51	20,54	20,57	20,58	20,54	20,47	20,55	20,57	20,52	20,40	20,37	20,56	20,55	20,62	20,53	20,55	20,45	20,36	20,43	20,49	20,54	20,49	20,52	20,55	20,53	20,56	20,57	20,55	20,56	20,56	20,52	20,55	20,50	20,60	20,63	20,53	20,48	20,48	20,47	20,46	20,46	20,41	20,36	20,50	20,54	20,50	20,48	20,57	20,59	20,56	20,46	20,48	20,51	20,50	20,50	20,42	20,49	20,62	20,51	20,54	20,53	20,51	20,59	20,57	20,50	20,50	20,51	20,58	20,60	20,52	20,56	20,56	20,49	20,47	20,56	20,49	20,52	20,53	20,53	20,57	20,61	20,53	20,54	20,60	20,51	20,52	20,54	20,57	20,45	20,47	20,56	20,50	20,52	20,53	20,64	20,58	20,49	20,53	20,54	20,49	20,44	20,43	20,44	20,55	20,51	20,54	20,53	20,50	20,49	20,47	20,50	20,53	20,46	20,49	20,50	20,56	20,63	20,45	20,46	20,49	20,37	20,42	20,49	20,59	20,56	20,51	20,54	20,51	20,53	20,51	20,49	20,44	20,56	20,53	20,39	20,49	20,46	20,50	20,41	20,44	20,43	20,41	20,41	20,50	20,52	20,53	20,42	20,40	20,47	20,47	20,46	20,44	20,42	20,38	20,46	20,43	20,47	20,45	20,49	20,47	20,55	20,59	20,52	20,48	20,49	20,47	20,41	20,37	20,45	20,49	20,51	20,51	20,49	20,51	20,56	20,53	20,46	20,42	20,52	20,48	20,48	20,50	20,58	20,56	20,44	20,45	20,50	20,47	20,49	20,51	20,48	20,38	20,43	20,45	20,44	20,47	20,52	20,54	20,38	20,34	20,44	20,50	20,56	20,49	20,41	20,46	20,47	20,39	20,46	20,43	20,54	20,47	20,58	20,50	20,39	20,41	20,50	20,54	20,54	20,43	20,38	20,46	20,37	20,44	20,43	20,37	20,45	20,46	20,42	20,42	20,41	20,47	20,46	20,44	20,50	20,53	20,43	20,45	20,46	20,46	20,42	20,42	20,38	20,34	20,46	20,47	20,47	20,46	20,49	20,33	20,26	20,31	20,44	20,43	20,44	20,41	20,45	20,44	20,39	20,40	20,45	20,40	20,48	20,56	20,51	20,40	20,27	20,29	20,36	20,33	20,36	20,37	20,39	20,32	20,33	20,32	20,38	20,39	20,46	20,38	
20,42	20,43	20,34	20,36	20,34	20,28	20,31	20,35	20,48	20,36	20,18	20,31	20,44	20,36	20,38	20,48	20,56	20,45	20,29	20,40	20,40	20,36	20,33	20,36	20,46	20,38	20,37	20,39	20,45	20,43	20,33	20,47	20,47	20,45	20,39	20,34	20,29	20,29	20,48	20,46	20,40	20,51	20,51	20,46	20,47	20,45	20,36	20,49	20,42	20,34	20,44	20,32	20,32	20,45	20,48	20,37	20,29	20,35	20,43	20,48	20,44	20,53	20,53	20,44	20,49	20,47	20,47	20,38	20,43	20,43	20,43	20,48	20,53	20,55	20,51	20,45	20,38	20,39	20,57	20,52	20,46	20,44	20,40	20,41	20,50	20,45	20,41	20,40	20,35	20,35	20,48	20,48	20,43	20,39	20,43	20,40	20,41	20,45	20,46	20,48	20,45	20,37	20,41	20,39	20,49	20,45	20,38	20,42	20,42	20,47	20,39	20,44	20,49	20,46	20,56	20,51	20,46	20,41	20,35	20,40	20,44	20,41	20,49	20,47	20,43	20,42	20,45	20,36	20,39	20,39	20,50	20,43	20,45	20,43	20,45	20,38	20,42	20,38	20,42	20,49	20,47	20,37	20,40	20,46	20,48	20,47	20,52	20,56	20,47	20,42	20,40	20,45	20,43	20,51	20,45	20,46	20,48	20,46	20,49	20,45	20,46	20,51	20,36	20,35	20,46	20,53	20,45	20,47	20,43	20,48	20,53	20,42	20,43	20,51	20,50	20,52	20,50	20,47	20,51	20,45	20,43	20,52	20,46	20,35	20,38	20,38	20,51	20,53	20,45	20,52	20,40	20,49	20,57	20,54	20,57	20,52	20,54	20,48	20,52	20,49	20,55	20,51	20,46	20,49	20,59	20,60	20,48	20,46	20,59	20,46	20,52	20,50	20,48	20,45	20,41	20,49	20,53	20,51	20,49	20,54	20,57	20,47	20,50	20,53	20,58	20,51	20,52	20,49	20,56	20,54	20,52	20,51	20,52	20,49	20,53	20,60	20,51	20,48	20,55	20,59	20,62	20,63	20,59	20,55	20,48	20,52	20,62	20,50	20,50	20,51	20,55	20,50	20,47	20,58	20,54	20,60	20,55	20,53	20,51	20,52	20,48	20,52	20,59	20,58	20,56	20,60	20,59	20,53	20,58	20,56	20,54	20,57	20,55	20,56	20,54	20,52	20,55	20,52	20,55	20,50	20,41	20,40	20,48	20,41	20,45	20,56	20,55	20,51	20,54	20,55	20,57	20,49	20,49	20,53	20,52	20,53	20,54	20,46	20,47	20,50	20,50	20,53	20,54	20,52	20,53	20,47	20,46	20,50	20,50	20,50	20,51	20,53	20,52	20,55	20,61	20,57	20,48	20,49	20,53	20,51	20,54	20,57	20,54	20,50	20,56	20,49	20,54	20,46	20,44	20,59	20,58	20,49	20,50	20,52	20,59	20,57	20,50	20,53	20,57	20,51	20,59	20,58	20,53	20,50	20,50	20,54	20,52	20,54	20,59	20,54	20,58	20,56	20,51	20,42	20,52	20,53	20,51	20,53	20,52	20,60	20,60	20,50	20,50	20,54	20,57	20,54	20,56	20,55	20,48	20,41	20,39	20,55	20,55	20,62	20,58	20,54	20,46	20,47	20,57	20,56	20,57	20,59	20,56	20,60	20,58	20,48	20,56	20,48	20,53	20,59	20,58	20,52	20,50	20,54	20,60	20,57	20,47	20,50	20,52	20,52	20,51	20,47	20,40	20,49	20,53	20,50	20,48	20,52	20,60	20,58	20,54	20,47	20,57	20,55	20,58	20,54	20,49	20,57	20,66	20,63	20,45	20,44	20,56	20,58	20,55	20,47	20,44	20,55	20,54	20,48	20,60	20,55	20,46	20,43	20,45	20,51	20,45	20,48	20,61	20,50	20,56	20,52	20,51	20,62	20,55	20,52	20,56	20,51	20,47	20,48	20,56	20,51	20,46	20,39	20,47	20,60	20,52	20,52	20,59	20,54	20,37	20,42	20,48	20,53	20,54	20,59	20,51	20,52	20,47	20,42	20,49	20,51	20,46	20,50	20,47	20,46	20,53	20,45	20,46	20,42	20,41	20,42	20,48	20,58	20,49	20,51	20,55	20,43	20,53	20,52	20,48	20,42	20,45	20,56	20,45	20,43	20,48	20,51	20,48	20,42	20,45	20,39	20,41	20,53	20,54	20,57	20,49	20,39	20,48	20,55	20,47	20,45	20,44	20,44	20,52	20,50	20,46	20,36	20,47	20,54	20,53	20,60	20,50	20,48	20,48	20,46	20,45	20,45	20,46	20,51	20,50	20,55	20,55	20,45	20,47	20,48	20,35	20,42	20,49	20,49	20,47	20,53	20,56	20,49	20,50	20,50	20,53	20,48	20,51	20,50	20,49	20,48	20,53	20,48	20,39	20,37	20,51	20,49	20,50	20,46	20,43	20,41	20,50	20,49	20,37	20,47	20,50	20,48	20,43	20,42	20,44	20,46	20,42	20,52	20,41	20,39	20,45	20,49	20,50	20,49	20,40	20,48	20,47	20,35	20,42	20,45	20,49	20,51	20,56	20,47	20,39	20,43	20,38	20,40	20,50	20,52	20,44	20,40	20,41	20,50	20,46	20,44	20,39	20,34	20,45	20,50	20,44	20,45	20,44	20,37	20,29	20,38	20,41	20,50	20,50	20,42	20,42	20,47	20,43	20,39	20,41	20,42	20,49	20,50	20,56	20,49	20,42	20,35	20,27	20,24	20,30	20,42	20,40	20,34	20,39	20,40	20,39	20,29	20,38	20,40	
20,35	20,39	20,33	20,38	20,38	20,26	20,35	20,44	20,39	20,40	20,34	20,30	20,43	20,43	20,34	20,50	20,55	20,48	20,30	20,34	20,34	20,32	20,38	20,33	20,39	20,41	20,41	20,37	20,36	20,35	20,30	20,43	20,46	20,49	20,45	20,38	20,35	20,37	20,42	20,39	20,36	20,45	20,48	20,46	20,54	20,47	20,40	20,44	20,34	20,26	20,43	20,51	20,43	20,43	20,43	20,38	20,38	20,45	20,43	20,38	20,47	20,52	20,55	20,39	20,45	20,52	20,47	20,43	20,45	20,48	20,42	20,53	20,54	20,56	20,57	20,42	20,35	20,41	20,53	20,48	20,48	20,51	20,45	20,38	20,39	20,44	20,48	20,48	20,34	20,33	20,44	20,50	20,54	20,51	20,48	20,46	20,40	20,41	20,42	20,41	20,45	20,37	20,39	20,41	20,46	20,39	20,52	20,53	20,48	20,48	20,41	20,43	20,39	20,45	20,43	20,48	20,54	20,52	20,47	20,47	20,45	20,44	20,47	20,45	20,46	20,41	20,40	20,38	20,40	20,37	20,45	20,44	20,52	20,51	20,47	20,41	20,45	20,40	20,38	20,50	20,48	20,42	20,40	20,47	20,45	20,46	20,48	20,51	20,47	20,41	20,48	20,42	20,45	20,50	20,53	20,44	20,40	20,45	20,54	20,48	20,45	20,51	20,41	20,39	20,46	20,52	20,42	20,41	20,42	20,45	20,50	20,46	20,49	20,59	20,61	20,52	20,45	20,50	20,54	20,49	20,38	20,44	20,44	20,38	20,38	20,44	20,48	20,45	20,44	20,54	20,44	20,42	20,53	20,48	20,43	20,51	20,46	20,40	20,45	20,53	20,52	20,52	20,40	20,42	20,50	20,54	20,51	20,48	20,54	20,47	20,42	20,52	20,49	20,51	20,49	20,51	20,64	20,55	20,46	20,52	20,46	20,43	20,55	20,61	20,59	20,54	20,55	20,54	20,56	20,56	20,48	20,43	20,50	20,55	20,53	20,60	20,55	20,47	20,52	20,52	20,54	20,56	20,53	20,57	20,53	20,61	20,63	20,56	20,51	20,58	20,57	20,51	20,53	20,59	20,58	20,55	20,53	20,53	20,57	20,53	20,43	20,47	20,55	20,50	20,50	20,55	20,61	20,60	20,46	20,58	20,62	20,55	20,57	20,55	20,60	20,59	20,56	20,49	20,54	20,51	20,52	20,44	20,38	20,40	20,44	20,58	20,61	20,51	20,60	20,61	20,47	20,47	20,49	20,60	20,53	20,49	20,54	20,55	20,49	20,43	20,53	20,52	20,56	20,50	20,51	20,52	20,50	20,49	20,47	20,50	20,57	20,62	20,53	20,55	20,56	20,48	20,49	20,57	20,60	20,56	20,46	20,49	20,57	20,50	20,44	20,51	20,52	20,49	20,48	20,59	20,60	20,52	20,48	20,53	20,59	20,50	20,47	20,51	20,53	20,54	20,59	20,57	20,47	20,49	20,50	20,54	20,57	20,55	20,56	20,55	20,57	20,54	20,46	20,45	20,50	20,48	20,52	20,56	20,49	20,51	20,56	20,60	20,58	20,64	20,56	20,51	20,60	20,54	20,44	20,41	20,48	20,60	20,60	20,57	20,55	20,56	20,46	20,55	20,61	20,49	20,52	20,53	20,58	20,66	20,59	20,62	20,63	20,48	20,45	20,58	20,56	20,53	20,52	20,48	20,55	20,55	20,53	20,54	20,57	20,55	20,48	20,49	20,53	20,51	20,53	20,50	20,55	20,52	20,59	20,56	20,56	20,54	20,54	20,52	20,62	20,59	20,46	20,53	20,60	20,59	20,50	20,50	20,46	20,57	20,53	20,54	20,48	20,51	20,52	20,55	20,61	20,56	20,41	20,45	20,45	20,55	20,57	20,48	20,53	20,50	20,58	20,58	20,59	20,60	20,57	20,53	20,51	20,51	20,44	20,46	20,53	20,57	20,47	20,43	20,43	20,57	20,58	20,64	20,63	20,59	20,44	20,43	20,48	20,50	20,51	20,61	20,61	20,60	20,53	20,48	20,58	20,53	20,49	20,50	20,53	20,60	20,57	20,47	20,48	20,46	20,45	20,48	20,52	20,53	20,52	20,47	20,53	20,48	20,46	20,47	20,46	20,46	20,45	20,57	20,47	20,45	20,50	20,50	20,54	20,50	20,38	20,34	20,37	20,49	20,45	20,51	20,51	20,43	20,44	20,52	20,47	20,32	20,43	20,45	20,52	20,49	20,44	20,42	20,46	20,54	20,54	20,52	20,48	20,52	20,53	20,42	20,44	20,48	20,51	20,49	20,47	20,60	20,61	20,62	20,51	20,44	20,42	20,43	20,54	20,51	20,53	20,61	20,52	20,43	20,44	20,45	20,46	20,50	20,50	20,53	20,50	20,45	20,54	20,49	20,39	20,32	20,41	20,48	20,48	20,59	20,49	20,42	20,43	20,47	20,39	20,42	20,52	20,55	20,44	20,38	20,51	20,45	20,51	20,57	20,48	20,50	20,52	20,49	20,50	20,43	20,37	20,47	20,51	20,42	20,37	20,54	20,60	20,48	20,45	20,54	20,46	20,47	20,47	20,37	20,44	20,53	20,43	20,45	20,45	20,49	20,50	20,46	20,48	20,42	20,42	20,46	20,45	20,39	20,40	20,48	20,41	20,43	20,39	20,33	20,43	20,36	20,35	20,42	20,35	20,36	20,36	20,34	20,34	20,43	20,50	20,41	20,29	20,36	20,35	20,35	20,42	20,44	20,39	20,32	20,43	20,39	20,44	20,35	20,37	20,41	
20,33	20,29	20,36	20,31	20,35	20,32	20,41	20,43	20,41	20,50	20,42	20,38	20,38	20,35	20,31	20,45	20,45	20,37	20,27	20,44	20,31	20,30	20,30	20,36	20,36	20,40	20,43	20,45	20,40	20,34	20,33	20,35	20,36	20,45	20,38	20,39	20,36	20,37	20,49	20,34	20,33	20,37	20,36	20,38	20,46	20,44	20,50	20,50	20,41	20,39	20,46	20,52	20,51	20,44	20,45	20,40	20,42	20,48	20,41	20,37	20,46	20,55	20,53	20,52	20,41	20,55	20,44	20,35	20,41	20,36	20,36	20,49	20,55	20,58	20,58	20,38	20,43	20,59	20,48	20,47	20,44	20,48	20,48	20,42	20,40	20,40	20,37	20,47	20,43	20,37	20,52	20,50	20,51	20,40	20,36	20,49	20,50	20,44	20,43	20,41	20,43	20,44	20,41	20,43	20,50	20,38	20,35	20,48	20,53	20,57	20,47	20,45	20,47	20,45	20,43	20,39	20,52	20,50	20,44	20,40	20,41	20,40	20,44	20,48	20,44	20,52	20,51	20,39	20,44	20,46	20,51	20,45	20,45	20,45	20,45	20,48	20,49	20,52	20,51	20,42	20,47	20,39	20,37	20,41	20,48	20,51	20,56	20,48	20,42	20,40	20,46	20,45	20,45	20,42	20,47	20,53	20,52	20,48	20,48	20,49	20,44	20,47	20,46	20,54	20,57	20,45	20,46	20,39	20,37	20,41	20,50	20,45	20,44	20,53	20,57	20,55	20,42	20,40	20,48	20,49	20,45	20,44	20,39	20,41	20,47	20,56	20,53	20,40	20,40	20,53	20,52	20,49	20,57	20,54	20,43	20,43	20,44	20,43	20,51	20,48	20,47	20,54	20,42	20,42	20,52	20,51	20,52	20,52	20,54	20,50	20,47	20,52	20,47	20,47	20,49	20,52	20,65	20,59	20,46	20,48	20,44	20,37	20,47	20,54	20,52	20,51	20,50	20,58	20,55	20,60	20,52	20,40	20,50	20,52	20,50	20,55	20,55	20,51	20,46	20,51	20,54	20,57	20,49	20,50	20,51	20,57	20,57	20,53	20,53	20,49	20,55	20,56	20,56	20,54	20,50	20,53	20,54	20,56	20,52	20,60	20,53	20,49	20,48	20,48	20,52	20,44	20,48	20,55	20,50	20,50	20,62	20,60	20,55	20,55	20,57	20,65	20,57	20,49	20,51	20,53	20,56	20,53	20,42	20,43	20,48	20,53	20,54	20,54	20,62	20,61	20,56	20,56	20,53	20,52	20,54	20,55	20,59	20,56	20,56	20,50	20,54	20,50	20,48	20,50	20,50	20,50	20,53	20,48	20,51	20,51	20,58	20,58	20,58	20,51	20,49	20,46	20,49	20,52	20,55	20,58	20,54	20,48	20,52	20,59	20,51	20,52	20,53	20,48	20,49	20,58	20,61	20,57	20,60	20,51	20,56	20,57	20,51	20,53	20,53	20,50	20,68	20,59	20,48	20,45	20,50	20,59	20,59	20,58	20,59	20,50	20,57	20,62	20,49	20,53	20,57	20,47	20,50	20,55	20,55	20,51	20,50	20,54	20,62	20,66	20,62	20,49	20,58	20,54	20,50	20,50	20,53	20,57	20,60	20,55	20,46	20,50	20,43	20,46	20,56	20,54	20,56	20,51	20,52	20,58	20,60	20,63	20,60	20,56	20,55	20,51	20,49	20,45	20,48	20,49	20,56	20,49	20,43	20,52	20,54	20,49	20,47	20,47	20,58	20,60	20,56	20,55	20,54	20,46	20,46	20,56	20,51	20,47	20,59	20,55	20,58	20,58	20,51	20,48	20,54	20,52	20,49	20,54	20,52	20,50	20,49	20,51	20,52	20,50	20,53	20,52	20,56	20,55	20,50	20,44	20,48	20,63	20,60	20,49	20,53	20,51	20,61	20,55	20,54	20,61	20,57	20,53	20,53	20,56	20,51	20,46	20,52	20,56	20,49	20,48	20,53	20,52	20,51	20,63	20,62	20,54	20,45	20,39	20,45	20,49	20,45	20,54	20,63	20,55	20,52	20,56	20,55	20,52	20,50	20,52	20,53	20,56	20,50	20,47	20,45	20,45	20,47	20,57	20,54	20,53	20,52	20,51	20,54	20,55	20,49	20,44	20,38	20,49	20,52	20,48	20,51	20,49	20,55	20,48	20,50	20,53	20,54	20,46	20,41	20,49	20,49	20,53	20,57	20,41	20,41	20,52	20,43	20,40	20,38	20,44	20,40	20,45	20,45	20,38	20,46	20,50	20,51	20,46	20,40	20,47	20,55	20,48	20,46	20,37	20,38	20,45	20,49	20,52	20,51	20,56	20,56	20,50	20,51	20,48	20,46	20,53	20,63	20,64	20,57	20,41	20,39	20,47	20,50	20,50	20,50	20,54	20,50	20,48	20,44	20,39	20,37	20,33	20,36	20,53	20,47	20,56	20,53	20,47	20,49	20,51	20,44	20,48	20,54	20,54	20,46	20,44	20,49	20,53	20,49	20,52	20,45	20,47	20,60	20,53	20,53	20,39	20,30	20,49	20,50	20,50	20,48	20,49	20,57	20,47	20,42	20,48	20,49	20,41	20,49	20,48	20,38	20,49	20,43	20,37	20,39	20,41	20,40	20,42	20,53	20,54	20,49	20,49	20,44	20,37	20,36	20,43	20,45	20,40	20,39	20,39	20,36	20,30	20,36	20,40	20,48	20,40	20,35	20,32	20,39	20,41	20,50	20,34	20,30	20,35	20,35	20,43	20,56	20,50	20,45	20,32	20,39	20,41	20,41	20,42	20,36	20,39	
20,40	20,24	20,33	20,35	20,29	20,28	20,45	20,42	20,34	20,38	20,38	20,37	20,34	20,35	20,37	20,33	20,28	20,33	20,32	20,39	20,30	20,34	20,32	20,33	20,39	20,40	20,44	20,45	20,43	20,37	20,43	20,36	20,30	20,35	20,35	20,37	20,42	20,37	20,34	20,29	20,30	20,40	20,43	20,37	20,45	20,37	20,46	20,47	20,39	20,33	20,36	20,40	20,46	20,51	20,48	20,47	20,38	20,32	20,34	20,41	20,49	20,53	20,57	20,50	20,45	20,48	20,47	20,37	20,45	20,46	20,42	20,51	20,56	20,50	20,43	20,42	20,50	20,60	20,53	20,44	20,47	20,42	20,46	20,47	20,49	20,41	20,34	20,43	20,48	20,49	20,55	20,46	20,47	20,43	20,45	20,46	20,51	20,39	20,39	20,43	20,43	20,42	20,49	20,51	20,53	20,41	20,37	20,46	20,49	20,48	20,49	20,42	20,49	20,39	20,31	20,36	20,46	20,45	20,50	20,37	20,44	20,47	20,46	20,50	20,44	20,49	20,42	20,44	20,46	20,47	20,51	20,47	20,46	20,42	20,39	20,49	20,49	20,46	20,53	20,45	20,39	20,39	20,37	20,43	20,42	20,43	20,50	20,45	20,38	20,39	20,46	20,45	20,36	20,32	20,37	20,41	20,51	20,48	20,41	20,44	20,49	20,51	20,45	20,46	20,57	20,46	20,44	20,43	20,38	20,49	20,49	20,47	20,44	20,49	20,45	20,46	20,52	20,50	20,46	20,50	20,34	20,39	20,41	20,36	20,40	20,46	20,47	20,37	20,38	20,55	20,52	20,45	20,55	20,56	20,49	20,43	20,47	20,46	20,49	20,51	20,49	20,50	20,47	20,43	20,43	20,47	20,53	20,54	20,57	20,43	20,44	20,51	20,54	20,48	20,52	20,49	20,58	20,51	20,43	20,46	20,43	20,41	20,49	20,49	20,50	20,49	20,44	20,51	20,57	20,56	20,54	20,45	20,52	20,54	20,47	20,52	20,54	20,53	20,49	20,42	20,52	20,61	20,58	20,55	20,43	20,53	20,50	20,47	20,47	20,55	20,58	20,57	20,54	20,58	20,51	20,56	20,59	20,58	20,56	20,56	20,58	20,56	20,49	20,48	20,48	20,51	20,57	20,55	20,48	20,51	20,54	20,51	20,53	20,50	20,52	20,58	20,54	20,49	20,47	20,43	20,42	20,55	20,47	20,45	20,48	20,49	20,53	20,52	20,57	20,52	20,52	20,54	20,51	20,58	20,57	20,47	20,52	20,52	20,54	20,45	20,50	20,50	20,44	20,45	20,50	20,56	20,52	20,49	20,52	20,48	20,52	20,59	20,57	20,53	20,48	20,47	20,44	20,49	20,48	20,55	20,62	20,55	20,49	20,56	20,53	20,50	20,45	20,42	20,48	20,54	20,56	20,57	20,59	20,55	20,56	20,62	20,59	20,54	20,50	20,52	20,59	20,50	20,47	20,44	20,41	20,52	20,55	20,59	20,58	20,52	20,56	20,64	20,50	20,42	20,49	20,41	20,44	20,59	20,55	20,54	20,54	20,58	20,55	20,49	20,51	20,52	20,60	20,56	20,50	20,45	20,50	20,49	20,48	20,61	20,50	20,46	20,54	20,52	20,52	20,52	20,58	20,56	20,55	20,51	20,52	20,60	20,55	20,46	20,48	20,50	20,48	20,44	20,48	20,48	20,58	20,56	20,53	20,48	20,49	20,52	20,51	20,45	20,48	20,52	20,50	20,52	20,55	20,54	20,47	20,52	20,54	20,53	20,60	20,53	20,50	20,56	20,58	20,51	20,47	20,46	20,50	20,50	20,44	20,59	20,47	20,50	20,51	20,50	20,49	20,49	20,52	20,52	20,51	20,44	20,45	20,57	20,57	20,49	20,50	20,49	20,49	20,53	20,52	20,58	20,53	20,46	20,49	20,48	20,50	20,56	20,50	20,52	20,49	20,49	20,53	20,53	20,50	20,53	20,53	20,50	20,44	20,41	20,44	20,45	20,47	20,51	20,56	20,54	20,49	20,55	20,51	20,45	20,47	20,51	20,51	20,50	20,49	20,36	20,48	20,44	20,46	20,56	20,58	20,49	20,48	20,51	20,45	20,43	20,53	20,55	20,49	20,46	20,46	20,44	20,47	20,48	20,47	20,45	20,41	20,49	20,47	20,53	20,55	20,53	20,56	20,57	20,54	20,53	20,44	20,48	20,49	20,43	20,42	20,44	20,49	20,43	20,47	20,44	20,39	20,38	20,42	20,46	20,37	20,45	20,44	20,41	20,50	20,46	20,44	20,50	20,47	20,44	20,54	20,54	20,51	20,52	20,52	20,53	20,47	20,43	20,54	20,54	20,51	20,52	20,48	20,47	20,49	20,48	20,52	20,54	20,50	20,49	20,42	20,37	20,38	20,41	20,44	20,46	20,47	20,52	20,48	20,46	20,46	20,46	20,49	20,44	20,50	20,45	20,40	20,39	20,40	20,55	20,59	20,46	20,41	20,39	20,46	20,45	20,52	20,52	20,40	20,45	20,50	20,51	20,48	20,38	20,45	20,50	20,44	20,44	20,44	20,48	20,44	20,49	20,42	20,41	20,37	20,40	20,41	20,42	20,42	20,41	20,48	20,48	20,44	20,43	20,47	20,41	20,37	20,40	20,37	20,39	20,46	20,39	20,40	20,28	20,35	20,45	20,57	20,48	20,32	20,31	20,45	20,42	20,38	20,38	20,38	20,39	20,37	20,35	20,38	20,42	20,41	20,35	20,40	20,38	20,43	20,39	20,39	20,32	
20,38	20,29	20,18	20,35	20,40	20,22	20,40	20,46	20,40	20,32	20,28	20,37	20,32	20,35	20,37	20,39	20,34	20,29	20,34	20,49	20,34	20,36	20,38	20,38	20,39	20,43	20,49	20,48	20,41	20,39	20,41	20,46	20,31	20,30	20,37	20,40	20,44	20,37	20,31	20,38	20,40	20,47	20,45	20,46	20,43	20,44	20,39	20,44	20,40	20,38	20,42	20,39	20,36	20,32	20,46	20,49	20,35	20,34	20,31	20,47	20,45	20,46	20,52	20,50	20,46	20,44	20,40	20,33	20,40	20,43	20,43	20,50	20,56	20,44	20,32	20,39	20,43	20,54	20,46	20,40	20,42	20,40	20,44	20,49	20,55	20,49	20,33	20,45	20,50	20,50	20,48	20,47	20,46	20,45	20,46	20,45	20,48	20,38	20,40	20,41	20,44	20,43	20,50	20,54	20,66	20,46	20,45	20,43	20,35	20,41	20,51	20,45	20,54	20,50	20,39	20,42	20,51	20,42	20,46	20,49	20,45	20,52	20,51	20,46	20,42	20,48	20,51	20,37	20,53	20,53	20,48	20,39	20,43	20,45	20,44	20,50	20,57	20,46	20,51	20,45	20,48	20,40	20,40	20,47	20,46	20,36	20,43	20,49	20,46	20,43	20,48	20,45	20,42	20,42	20,39	20,43	20,41	20,45	20,50	20,46	20,46	20,54	20,35	20,32	20,43	20,45	20,44	20,48	20,41	20,48	20,54	20,49	20,55	20,52	20,48	20,45	20,54	20,61	20,52	20,46	20,47	20,44	20,47	20,39	20,46	20,51	20,45	20,40	20,37	20,48	20,50	20,43	20,52	20,56	20,49	20,45	20,47	20,49	20,47	20,52	20,47	20,51	20,51	20,51	20,48	20,47	20,55	20,53	20,50	20,42	20,41	20,50	20,45	20,44	20,50	20,54	20,50	20,53	20,51	20,48	20,46	20,45	20,61	20,46	20,45	20,48	20,40	20,46	20,49	20,50	20,57	20,47	20,50	20,51	20,47	20,48	20,42	20,48	20,54	20,43	20,48	20,61	20,59	20,56	20,39	20,44	20,61	20,60	20,54	20,49	20,61	20,66	20,63	20,49	20,52	20,62	20,58	20,55	20,59	20,57	20,52	20,62	20,62	20,49	20,53	20,54	20,58	20,58	20,49	20,48	20,54	20,43	20,52	20,53	20,46	20,48	20,48	20,46	20,50	20,48	20,34	20,45	20,45	20,42	20,44	20,55	20,57	20,50	20,59	20,54	20,48	20,60	20,46	20,51	20,59	20,49	20,45	20,49	20,49	20,42	20,46	20,41	20,45	20,50	20,51	20,53	20,54	20,55	20,55	20,50	20,52	20,60	20,58	20,45	20,47	20,45	20,49	20,51	20,52	20,58	20,52	20,53	20,47	20,50	20,49	20,49	20,47	20,49	20,47	20,59	20,58	20,47	20,50	20,55	20,56	20,55	20,50	20,54	20,50	20,51	20,50	20,47	20,51	20,45	20,47	20,55	20,54	20,53	20,54	20,56	20,53	20,58	20,57	20,46	20,45	20,37	20,44	20,54	20,70	20,60	20,58	20,69	20,59	20,51	20,53	20,53	20,53	20,54	20,49	20,43	20,44	20,55	20,54	20,50	20,50	20,57	20,55	20,59	20,60	20,47	20,56	20,57	20,58	20,47	20,48	20,59	20,60	20,49	20,43	20,53	20,50	20,48	20,48	20,49	20,50	20,50	20,57	20,56	20,45	20,47	20,51	20,47	20,47	20,55	20,49	20,49	20,60	20,58	20,52	20,54	20,55	20,55	20,57	20,54	20,51	20,55	20,56	20,50	20,44	20,47	20,49	20,44	20,45	20,53	20,52	20,52	20,49	20,52	20,46	20,48	20,55	20,52	20,51	20,55	20,51	20,61	20,61	20,51	20,46	20,56	20,48	20,50	20,48	20,50	20,51	20,54	20,53	20,46	20,49	20,56	20,59	20,53	20,44	20,45	20,49	20,52	20,59	20,51	20,55	20,59	20,54	20,50	20,45	20,45	20,55	20,54	20,48	20,51	20,54	20,48	20,46	20,47	20,46	20,57	20,52	20,43	20,51	20,48	20,46	20,51	20,46	20,48	20,53	20,42	20,42	20,52	20,46	20,40	20,41	20,52	20,54	20,57	20,39	20,40	20,51	20,56	20,48	20,46	20,42	20,54	20,56	20,44	20,48	20,54	20,53	20,54	20,45	20,42	20,51	20,48	20,42	20,38	20,52	20,47	20,50	20,55	20,46	20,44	20,45	20,44	20,48	20,43	20,50	20,53	20,50	20,46	20,43	20,51	20,42	20,44	20,49	20,39	20,48	20,51	20,43	20,43	20,53	20,46	20,47	20,53	20,55	20,44	20,45	20,49	20,49	20,46	20,48	20,40	20,47	20,52	20,45	20,47	20,46	20,43	20,40	20,39	20,48	20,48	20,51	20,56	20,63	20,54	20,47	20,42	20,46	20,44	20,42	20,36	20,33	20,47	20,39	20,47	20,53	20,44	20,38	20,38	20,48	20,40	20,42	20,41	20,38	20,49	20,49	20,51	20,42	20,37	20,46	20,52	20,47	20,50	20,40	20,47	20,35	20,38	20,49	20,46	20,39	20,42	20,48	20,46	20,43	20,36	20,44	20,42	20,46	20,41	20,33	20,48	20,37	20,36	20,34	20,34	20,33	20,42	20,43	20,45	20,39	20,45	20,42	20,38	20,33	20,28	20,35	20,43	20,37	20,38	20,41	20,45	20,41	20,38	20,31	20,34	20,44	20,41	20,38	20,37	20,27	20,38	20,43	20,46	
20,30	20,25	20,21	20,32	20,38	20,31	20,35	20,33	20,46	20,37	20,32	20,39	20,33	20,32	20,37	20,39	20,42	20,43	20,29	20,47	20,41	20,38	20,38	20,38	20,36	20,40	20,47	20,40	20,32	20,37	20,40	20,36	20,39	20,30	20,35	20,38	20,48	20,36	20,37	20,36	20,40	20,52	20,42	20,40	20,47	20,43	20,39	20,42	20,51	20,47	20,45	20,50	20,47	20,43	20,50	20,45	20,38	20,42	20,38	20,46	20,46	20,42	20,42	20,51	20,45	20,44	20,47	20,40	20,36	20,33	20,33	20,53	20,47	20,47	20,41	20,42	20,46	20,48	20,52	20,45	20,43	20,42	20,53	20,49	20,49	20,45	20,48	20,50	20,50	20,44	20,46	20,46	20,45	20,48	20,42	20,35	20,39	20,35	20,46	20,45	20,39	20,44	20,50	20,55	20,57	20,49	20,39	20,44	20,41	20,46	20,52	20,55	20,51	20,50	20,50	20,50	20,54	20,48	20,42	20,45	20,47	20,41	20,47	20,46	20,38	20,50	20,49	20,48	20,45	20,57	20,59	20,38	20,38	20,45	20,46	20,49	20,58	20,46	20,41	20,56	20,49	20,48	20,43	20,47	20,50	20,42	20,48	20,55	20,50	20,50	20,51	20,49	20,40	20,43	20,42	20,40	20,45	20,46	20,49	20,44	20,38	20,42	20,37	20,30	20,43	20,41	20,45	20,48	20,48	20,46	20,51	20,54	20,50	20,44	20,47	20,49	20,52	20,57	20,55	20,49	20,52	20,60	20,53	20,44	20,51	20,56	20,46	20,49	20,51	20,48	20,53	20,48	20,51	20,55	20,40	20,46	20,58	20,50	20,49	20,46	20,50	20,50	20,55	20,56	20,51	20,56	20,54	20,49	20,49	20,38	20,51	20,51	20,49	20,47	20,46	20,48	20,55	20,57	20,51	20,56	20,51	20,45	20,49	20,49	20,45	20,49	20,39	20,44	20,55	20,53	20,47	20,46	20,43	20,50	20,54	20,46	20,47	20,49	20,50	20,54	20,55	20,65	20,58	20,56	20,48	20,48	20,53	20,55	20,62	20,49	20,51	20,60	20,62	20,53	20,55	20,63	20,55	20,49	20,48	20,54	20,55	20,59	20,60	20,54	20,51	20,56	20,55	20,53	20,47	20,48	20,51	20,54	20,48	20,48	20,48	20,53	20,56	20,51	20,57	20,53	20,52	20,54	20,52	20,43	20,45	20,51	20,58	20,44	20,47	20,57	20,58	20,65	20,60	20,51	20,50	20,57	20,50	20,56	20,63	20,54	20,52	20,45	20,46	20,52	20,48	20,47	20,53	20,54	20,55	20,61	20,58	20,55	20,56	20,54	20,49	20,49	20,55	20,55	20,47	20,48	20,48	20,41	20,46	20,55	20,57	20,53	20,52	20,52	20,52	20,53	20,60	20,50	20,56	20,61	20,53	20,56	20,58	20,57	20,54	20,50	20,52	20,49	20,57	20,55	20,55	20,52	20,60	20,59	20,54	20,52	20,52	20,54	20,64	20,55	20,53	20,56	20,54	20,54	20,64	20,62	20,59	20,60	20,58	20,49	20,55	20,57	20,56	20,51	20,58	20,54	20,49	20,57	20,59	20,54	20,45	20,56	20,52	20,50	20,47	20,44	20,54	20,62	20,54	20,52	20,54	20,63	20,59	20,54	20,53	20,56	20,55	20,55	20,58	20,56	20,54	20,41	20,48	20,55	20,48	20,52	20,52	20,46	20,45	20,60	20,53	20,49	20,51	20,52	20,52	20,58	20,51	20,55	20,54	20,58	20,65	20,52	20,52	20,46	20,42	20,41	20,49	20,51	20,44	20,57	20,48	20,51	20,60	20,58	20,55	20,56	20,59	20,61	20,54	20,59	20,57	20,57	20,61	20,51	20,49	20,56	20,50	20,44	20,51	20,47	20,48	20,56	20,58	20,53	20,48	20,53	20,54	20,63	20,57	20,48	20,47	20,53	20,55	20,51	20,60	20,60	20,56	20,51	20,49	20,49	20,56	20,50	20,52	20,47	20,49	20,46	20,41	20,42	20,46	20,45	20,51	20,52	20,53	20,54	20,49	20,52	20,48	20,47	20,49	20,50	20,52	20,55	20,52	20,55	20,46	20,42	20,49	20,57	20,48	20,39	20,47	20,52	20,46	20,48	20,41	20,49	20,53	20,44	20,42	20,44	20,51	20,54	20,41	20,37	20,42	20,49	20,47	20,42	20,50	20,54	20,48	20,51	20,39	20,46	20,49	20,50	20,51	20,51	20,55	20,59	20,56	20,55	20,50	20,44	20,47	20,42	20,48	20,47	20,51	20,52	20,48	20,49	20,47	20,53	20,52	20,53	20,54	20,52	20,52	20,50	20,45	20,45	20,47	20,44	20,43	20,45	20,46	20,45	20,45	20,43	20,43	20,44	20,39	20,49	20,41	20,51	20,58	20,62	20,49	20,45	20,51	20,56	20,50	20,53	20,46	20,47	20,42	20,41	20,50	20,43	20,32	20,45	20,54	20,53	20,44	20,44	20,42	20,52	20,50	20,50	20,53	20,51	20,51	20,53	20,39	20,47	20,43	20,40	20,40	20,40	20,50	20,51	20,52	20,47	20,47	20,52	20,45	20,44	20,38	20,38	20,38	20,44	20,40	20,47	20,44	20,45	20,42	20,38	20,39	20,43	20,44	20,43	20,41	20,42	20,33	20,32	20,32	20,23	20,36	20,41	20,36	20,32	20,38	20,49	20,44	20,37	20,34	20,36	20,45	20,41	20,33	20,41	20,40	20,39	20,41	20,38	
20,39	20,33	20,30	20,35	20,37	20,33	20,37	20,38	20,35	20,32	20,36	20,35	20,31	20,27	20,33	20,35	20,42	20,45	20,39	20,46	20,42	20,39	20,32	20,38	20,44	20,39	20,48	20,35	20,31	20,30	20,34	20,41	20,45	20,42	20,41	20,38	20,37	20,35	20,37	20,44	20,37	20,48	20,45	20,37	20,41	20,41	20,43	20,40	20,38	20,40	20,39	20,41	20,47	20,52	20,56	20,50	20,40	20,51	20,46	20,46	20,47	20,45	20,47	20,43	20,39	20,44	20,50	20,36	20,43	20,45	20,41	20,52	20,51	20,47	20,45	20,40	20,44	20,48	20,47	20,44	20,44	20,37	20,53	20,53	20,39	20,42	20,49	20,44	20,38	20,36	20,45	20,48	20,47	20,42	20,45	20,33	20,35	20,34	20,40	20,42	20,43	20,47	20,46	20,38	20,49	20,50	20,34	20,39	20,47	20,46	20,39	20,47	20,48	20,45	20,50	20,42	20,49	20,42	20,41	20,44	20,54	20,48	20,48	20,51	20,37	20,49	20,48	20,48	20,47	20,50	20,55	20,37	20,42	20,48	20,54	20,55	20,57	20,42	20,36	20,39	20,37	20,45	20,45	20,41	20,43	20,50	20,51	20,49	20,41	20,37	20,47	20,50	20,42	20,34	20,37	20,42	20,42	20,47	20,49	20,46	20,44	20,44	20,47	20,40	20,47	20,49	20,40	20,45	20,50	20,52	20,51	20,50	20,54	20,48	20,41	20,44	20,46	20,49	20,44	20,49	20,48	20,49	20,51	20,48	20,48	20,52	20,49	20,46	20,46	20,49	20,49	20,54	20,49	20,49	20,46	20,43	20,57	20,56	20,46	20,40	20,46	20,43	20,47	20,47	20,42	20,50	20,46	20,37	20,49	20,41	20,41	20,50	20,46	20,52	20,55	20,50	20,55	20,55	20,49	20,54	20,59	20,48	20,46	20,48	20,49	20,51	20,51	20,49	20,54	20,54	20,45	20,48	20,49	20,47	20,52	20,48	20,46	20,46	20,43	20,50	20,49	20,54	20,55	20,59	20,44	20,51	20,49	20,46	20,57	20,48	20,45	20,50	20,59	20,52	20,50	20,59	20,51	20,49	20,53	20,54	20,49	20,54	20,52	20,48	20,51	20,53	20,55	20,50	20,49	20,52	20,57	20,55	20,52	20,46	20,46	20,49	20,53	20,60	20,52	20,45	20,41	20,56	20,51	20,52	20,46	20,44	20,49	20,52	20,54	20,54	20,58	20,56	20,55	20,53	20,56	20,56	20,58	20,58	20,58	20,52	20,60	20,50	20,47	20,57	20,56	20,53	20,57	20,53	20,48	20,58	20,55	20,46	20,50	20,54	20,63	20,56	20,58	20,65	20,51	20,53	20,57	20,43	20,45	20,50	20,54	20,55	20,53	20,49	20,48	20,54	20,55	20,53	20,59	20,64	20,62	20,60	20,53	20,56	20,58	20,51	20,48	20,52	20,52	20,50	20,56	20,52	20,57	20,59	20,59	20,53	20,52	20,49	20,63	20,55	20,51	20,50	20,50	20,51	20,56	20,57	20,51	20,57	20,47	20,46	20,47	20,53	20,63	20,59	20,54	20,53	20,50	20,59	20,58	20,57	20,58	20,58	20,45	20,42	20,53	20,48	20,54	20,54	20,51	20,51	20,52	20,62	20,54	20,48	20,56	20,57	20,53	20,58	20,56	20,55	20,58	20,50	20,49	20,52	20,49	20,48	20,53	20,49	20,40	20,52	20,50	20,41	20,45	20,50	20,53	20,55	20,53	20,52	20,58	20,48	20,58	20,58	20,49	20,51	20,44	20,43	20,46	20,49	20,44	20,48	20,48	20,54	20,60	20,63	20,54	20,51	20,59	20,59	20,64	20,49	20,50	20,56	20,59	20,53	20,49	20,46	20,50	20,49	20,49	20,53	20,48	20,53	20,55	20,55	20,54	20,49	20,52	20,57	20,52	20,46	20,50	20,53	20,52	20,57	20,55	20,57	20,51	20,55	20,50	20,50	20,46	20,53	20,54	20,51	20,50	20,55	20,47	20,40	20,46	20,51	20,49	20,53	20,49	20,39	20,51	20,52	20,54	20,51	20,48	20,44	20,49	20,53	20,50	20,49	20,55	20,55	20,44	20,50	20,50	20,43	20,44	20,49	20,48	20,49	20,39	20,45	20,48	20,43	20,49	20,49	20,51	20,54	20,41	20,41	20,42	20,42	20,47	20,46	20,41	20,41	20,38	20,42	20,41	20,42	20,46	20,51	20,45	20,40	20,50	20,44	20,47	20,51	20,57	20,49	20,44	20,47	20,47	20,46	20,52	20,59	20,53	20,57	20,50	20,45	20,55	20,55	20,50	20,51	20,51	20,52	20,48	20,44	20,46	20,46	20,53	20,51	20,51	20,53	20,45	20,40	20,44	20,53	20,47	20,39	20,39	20,45	20,49	20,57	20,55	20,48	20,47	20,50	20,56	20,45	20,46	20,47	20,44	20,40	20,49	20,46	20,44	20,45	20,47	20,50	20,48	20,47	20,44	20,37	20,41	20,45	20,45	20,51	20,53	20,48	20,49	20,53	20,47	20,43	20,40	20,45	20,46	20,44	20,45	20,43	20,41	20,43	20,38	20,39	20,38	20,44	20,45	20,38	20,42	20,44	20,41	20,36	20,44	20,34	20,39	20,47	20,45	20,44	20,39	20,38	20,41	20,36	20,38	20,32	20,42	20,42	20,44	20,33	20,35	20,40	20,45	20,42	20,40	20,46	20,36	20,41	20,36	20,39	20,39	20,38	20,40	20,40	
20,43	20,40	20,27	20,23	20,33	20,28	20,37	20,38	20,35	20,25	20,30	20,42	20,38	20,30	20,33	20,37	20,41	20,42	20,32	20,39	20,37	20,37	20,31	20,35	20,41	20,44	20,53	20,42	20,43	20,42	20,34	20,39	20,45	20,49	20,47	20,48	20,37	20,33	20,37	20,36	20,40	20,43	20,46	20,37	20,39	20,41	20,44	20,34	20,38	20,41	20,45	20,45	20,46	20,49	20,51	20,41	20,37	20,46	20,46	20,50	20,42	20,43	20,45	20,54	20,52	20,51	20,48	20,35	20,37	20,45	20,48	20,52	20,54	20,52	20,45	20,35	20,44	20,51	20,43	20,45	20,38	20,45	20,49	20,42	20,41	20,37	20,48	20,48	20,32	20,37	20,48	20,44	20,44	20,40	20,44	20,45	20,41	20,37	20,39	20,39	20,42	20,41	20,43	20,43	20,39	20,39	20,29	20,37	20,45	20,41	20,39	20,37	20,44	20,50	20,48	20,46	20,47	20,46	20,42	20,49	20,46	20,43	20,49	20,49	20,41	20,49	20,44	20,43	20,45	20,40	20,36	20,37	20,39	20,43	20,48	20,52	20,58	20,53	20,40	20,43	20,38	20,49	20,45	20,39	20,45	20,44	20,46	20,51	20,46	20,35	20,42	20,53	20,52	20,46	20,42	20,43	20,41	20,42	20,50	20,43	20,42	20,49	20,37	20,38	20,43	20,51	20,43	20,49	20,53	20,47	20,52	20,53	20,55	20,46	20,42	20,47	20,41	20,45	20,48	20,50	20,47	20,53	20,49	20,44	20,45	20,47	20,48	20,47	20,45	20,51	20,51	20,49	20,48	20,44	20,48	20,55	20,50	20,51	20,50	20,44	20,43	20,44	20,41	20,48	20,46	20,47	20,37	20,43	20,46	20,47	20,47	20,46	20,47	20,47	20,51	20,54	20,52	20,55	20,40	20,50	20,51	20,51	20,45	20,52	20,52	20,42	20,45	20,49	20,51	20,49	20,44	20,50	20,50	20,50	20,50	20,45	20,55	20,54	20,50	20,43	20,49	20,58	20,60	20,51	20,44	20,50	20,62	20,54	20,48	20,50	20,51	20,52	20,54	20,54	20,46	20,54	20,62	20,62	20,59	20,52	20,54	20,55	20,54	20,43	20,44	20,51	20,53	20,54	20,49	20,47	20,58	20,56	20,47	20,45	20,45	20,48	20,48	20,59	20,63	20,49	20,42	20,42	20,39	20,47	20,43	20,45	20,50	20,53	20,61	20,58	20,52	20,54	20,46	20,39	20,48	20,61	20,54	20,56	20,54	20,44	20,54	20,52	20,49	20,50	20,57	20,56	20,59	20,56	20,56	20,55	20,53	20,51	20,52	20,53	20,56	20,55	20,52	20,65	20,56	20,52	20,59	20,51	20,49	20,46	20,44	20,51	20,45	20,52	20,48	20,54	20,55	20,45	20,48	20,56	20,59	20,62	20,60	20,55	20,56	20,53	20,47	20,50	20,46	20,46	20,45	20,57	20,58	20,59	20,59	20,57	20,57	20,55	20,61	20,50	20,49	20,47	20,44	20,52	20,50	20,49	20,53	20,55	20,48	20,44	20,57	20,54	20,58	20,59	20,58	20,50	20,44	20,57	20,55	20,59	20,56	20,60	20,49	20,44	20,46	20,51	20,55	20,55	20,53	20,54	20,53	20,62	20,64	20,47	20,49	20,59	20,41	20,51	20,60	20,53	20,56	20,56	20,59	20,57	20,49	20,39	20,40	20,50	20,45	20,42	20,47	20,52	20,55	20,48	20,52	20,62	20,54	20,54	20,67	20,55	20,48	20,49	20,61	20,56	20,59	20,53	20,48	20,51	20,51	20,48	20,45	20,53	20,52	20,48	20,53	20,40	20,50	20,51	20,53	20,50	20,46	20,57	20,55	20,53	20,53	20,48	20,43	20,43	20,43	20,54	20,49	20,47	20,55	20,57	20,44	20,46	20,52	20,60	20,46	20,48	20,50	20,51	20,50	20,55	20,64	20,58	20,46	20,48	20,48	20,48	20,45	20,49	20,53	20,55	20,49	20,57	20,51	20,55	20,56	20,55	20,56	20,54	20,55	20,48	20,53	20,44	20,44	20,55	20,54	20,47	20,48	20,52	20,52	20,45	20,47	20,53	20,48	20,42	20,50	20,49	20,41	20,46	20,51	20,45	20,38	20,53	20,54	20,41	20,47	20,51	20,50	20,49	20,45	20,43	20,48	20,44	20,49	20,51	20,42	20,42	20,36	20,38	20,45	20,37	20,44	20,54	20,49	20,47	20,42	20,46	20,50	20,43	20,46	20,43	20,38	20,44	20,51	20,48	20,49	20,47	20,42	20,45	20,48	20,52	20,57	20,57	20,48	20,43	20,46	20,43	20,45	20,48	20,42	20,50	20,53	20,52	20,51	20,46	20,42	20,37	20,41	20,43	20,49	20,42	20,35	20,53	20,51	20,57	20,54	20,47	20,42	20,45	20,53	20,54	20,46	20,48	20,49	20,51	20,45	20,47	20,38	20,42	20,44	20,51	20,44	20,44	20,41	20,37	20,37	20,43	20,43	20,42	20,44	20,40	20,38	20,48	20,42	20,42	20,44	20,37	20,45	20,55	20,40	20,27	20,36	20,41	20,43	20,40	20,38	20,45	20,46	20,38	20,37	20,47	20,45	20,36	20,37	20,33	20,35	20,58	20,58	20,42	20,35	20,40	20,38	20,34	20,43	20,37	20,42	20,40	20,37	20,40	20,43	20,48	20,44	20,36	20,50	20,46	20,32	20,36	20,48	20,39	20,42	20,41	20,40	20,47	
20,38	20,34	20,30	20,36	20,31	20,27	20,31	20,38	20,43	20,36	20,25	20,36	20,44	20,42	20,33	20,35	20,45	20,43	20,33	20,41	20,45	20,48	20,43	20,43	20,36	20,44	20,58	20,45	20,42	20,42	20,41	20,47	20,26	20,39	20,48	20,48	20,42	20,28	20,38	20,44	20,40	20,45	20,39	20,39	20,30	20,32	20,39	20,30	20,32	20,52	20,52	20,47	20,43	20,45	20,47	20,51	20,35	20,43	20,38	20,42	20,47	20,48	20,45	20,47	20,42	20,49	20,46	20,36	20,41	20,43	20,57	20,53	20,52	20,48	20,44	20,42	20,44	20,48	20,47	20,43	20,36	20,38	20,47	20,38	20,39	20,43	20,45	20,54	20,43	20,34	20,41	20,43	20,50	20,45	20,47	20,51	20,49	20,36	20,40	20,36	20,43	20,42	20,37	20,44	20,44	20,40	20,35	20,40	20,52	20,47	20,35	20,44	20,43	20,48	20,46	20,50	20,51	20,45	20,47	20,46	20,54	20,50	20,53	20,45	20,44	20,51	20,54	20,41	20,43	20,41	20,46	20,47	20,46	20,44	20,45	20,51	20,57	20,49	20,40	20,41	20,43	20,41	20,43	20,37	20,36	20,43	20,46	20,49	20,47	20,44	20,50	20,49	20,45	20,43	20,39	20,51	20,52	20,49	20,43	20,41	20,39	20,48	20,40	20,39	20,49	20,45	20,41	20,46	20,47	20,39	20,47	20,46	20,53	20,48	20,54	20,58	20,43	20,39	20,52	20,50	20,45	20,50	20,49	20,41	20,41	20,47	20,42	20,43	20,40	20,49	20,48	20,51	20,46	20,41	20,50	20,54	20,42	20,40	20,46	20,42	20,41	20,42	20,39	20,42	20,47	20,44	20,45	20,46	20,57	20,53	20,44	20,45	20,45	20,51	20,49	20,51	20,52	20,48	20,44	20,47	20,58	20,49	20,46	20,49	20,54	20,41	20,40	20,50	20,48	20,47	20,50	20,49	20,43	20,40	20,54	20,49	20,46	20,53	20,49	20,49	20,51	20,55	20,57	20,57	20,43	20,57	20,63	20,55	20,54	20,56	20,47	20,46	20,53	20,55	20,53	20,49	20,63	20,66	20,57	20,49	20,59	20,61	20,57	20,49	20,45	20,43	20,49	20,46	20,44	20,45	20,55	20,53	20,52	20,49	20,53	20,51	20,57	20,55	20,60	20,53	20,49	20,42	20,36	20,38	20,46	20,48	20,56	20,50	20,55	20,58	20,46	20,52	20,55	20,49	20,49	20,56	20,54	20,47	20,51	20,46	20,48	20,44	20,45	20,50	20,48	20,48	20,52	20,57	20,59	20,56	20,51	20,53	20,51	20,51	20,54	20,55	20,55	20,62	20,58	20,56	20,55	20,48	20,52	20,47	20,47	20,49	20,48	20,50	20,49	20,52	20,55	20,48	20,44	20,41	20,54	20,62	20,56	20,58	20,53	20,56	20,53	20,52	20,52	20,45	20,42	20,48	20,56	20,52	20,55	20,49	20,56	20,64	20,64	20,58	20,52	20,48	20,47	20,49	20,50	20,49	20,56	20,56	20,49	20,49	20,53	20,58	20,52	20,50	20,55	20,53	20,49	20,50	20,49	20,50	20,56	20,60	20,53	20,52	20,55	20,43	20,50	20,52	20,52	20,59	20,54	20,52	20,59	20,46	20,47	20,63	20,52	20,46	20,52	20,48	20,45	20,51	20,47	20,48	20,44	20,51	20,46	20,49	20,48	20,44	20,46	20,54	20,55	20,45	20,45	20,62	20,57	20,56	20,57	20,59	20,57	20,51	20,57	20,58	20,53	20,56	20,46	20,52	20,57	20,48	20,45	20,51	20,54	20,53	20,54	20,54	20,51	20,54	20,51	20,51	20,48	20,51	20,51	20,52	20,53	20,42	20,43	20,43	20,47	20,51	20,47	20,46	20,50	20,52	20,48	20,41	20,53	20,61	20,54	20,47	20,49	20,50	20,48	20,58	20,64	20,62	20,52	20,43	20,44	20,50	20,47	20,49	20,49	20,51	20,46	20,48	20,50	20,46	20,55	20,54	20,49	20,56	20,56	20,46	20,46	20,42	20,42	20,49	20,54	20,53	20,48	20,55	20,47	20,41	20,38	20,45	20,47	20,44	20,45	20,51	20,51	20,35	20,42	20,44	20,45	20,55	20,55	20,43	20,39	20,47	20,51	20,44	20,53	20,46	20,44	20,50	20,47	20,43	20,48	20,54	20,54	20,53	20,45	20,38	20,42	20,51	20,54	20,52	20,50	20,43	20,49	20,40	20,35	20,42	20,45	20,46	20,46	20,49	20,54	20,54	20,42	20,44	20,54	20,51	20,60	20,54	20,42	20,40	20,44	20,43	20,40	20,44	20,42	20,45	20,52	20,57	20,55	20,41	20,39	20,42	20,43	20,35	20,39	20,45	20,36	20,45	20,54	20,56	20,51	20,54	20,37	20,41	20,46	20,48	20,40	20,40	20,44	20,50	20,47	20,40	20,37	20,34	20,40	20,44	20,51	20,41	20,48	20,43	20,41	20,46	20,44	20,38	20,48	20,39	20,36	20,45	20,39	20,47	20,40	20,24	20,41	20,48	20,43	20,36	20,44	20,46	20,45	20,46	20,41	20,38	20,42	20,45	20,40	20,42	20,36	20,37	20,33	20,40	20,34	20,36	20,51	20,46	20,33	20,36	20,38	20,36	20,47	20,41	20,31	20,32	20,34	20,34	20,42	20,39	20,34	20,29	20,41	20,44	20,31	20,37	20,53	20,42	20,41	20,39	20,36	20,38	
20,36	20,23	20,32	20,47	20,36	20,28	20,33	20,36	20,42	20,45	20,37	20,24	20,32	20,35	20,30	20,31	20,39	20,40	20,29	20,30	20,41	20,53	20,42	20,40	20,43	20,42	20,44	20,42	20,38	20,44	20,43	20,44	20,25	20,24	20,39	20,43	20,42	20,39	20,33	20,37	20,43	20,44	20,47	20,39	20,30	20,33	20,35	20,41	20,41	20,50	20,52	20,39	20,38	20,41	20,49	20,50	20,30	20,42	20,45	20,39	20,48	20,44	20,47	20,43	20,42	20,43	20,49	20,31	20,32	20,46	20,54	20,60	20,56	20,45	20,37	20,42	20,50	20,56	20,45	20,46	20,47	20,44	20,51	20,47	20,42	20,43	20,44	20,53	20,51	20,41	20,38	20,45	20,44	20,46	20,49	20,52	20,56	20,41	20,38	20,49	20,45	20,41	20,44	20,43	20,50	20,41	20,45	20,41	20,45	20,43	20,40	20,37	20,51	20,51	20,56	20,48	20,48	20,46	20,42	20,47	20,51	20,44	20,55	20,53	20,47	20,48	20,50	20,49	20,40	20,50	20,47	20,47	20,53	20,51	20,38	20,44	20,47	20,53	20,42	20,41	20,43	20,36	20,43	20,47	20,39	20,42	20,50	20,52	20,40	20,40	20,48	20,58	20,46	20,43	20,43	20,42	20,52	20,45	20,46	20,43	20,40	20,43	20,38	20,41	20,49	20,44	20,46	20,45	20,45	20,44	20,47	20,41	20,52	20,60	20,48	20,52	20,53	20,42	20,53	20,56	20,44	20,49	20,48	20,46	20,45	20,48	20,49	20,45	20,46	20,50	20,50	20,51	20,55	20,49	20,51	20,59	20,49	20,45	20,38	20,41	20,37	20,46	20,44	20,41	20,43	20,49	20,48	20,44	20,52	20,50	20,50	20,44	20,44	20,48	20,47	20,49	20,52	20,48	20,51	20,55	20,58	20,51	20,44	20,50	20,53	20,52	20,50	20,51	20,44	20,48	20,45	20,45	20,48	20,52	20,58	20,54	20,45	20,45	20,52	20,54	20,54	20,58	20,53	20,56	20,50	20,52	20,49	20,50	20,60	20,55	20,53	20,50	20,51	20,59	20,61	20,52	20,51	20,57	20,55	20,51	20,58	20,67	20,57	20,54	20,48	20,40	20,48	20,55	20,48	20,48	20,57	20,54	20,55	20,52	20,57	20,53	20,52	20,56	20,55	20,57	20,45	20,53	20,46	20,41	20,44	20,52	20,58	20,56	20,54	20,56	20,52	20,51	20,52	20,55	20,54	20,52	20,57	20,58	20,51	20,53	20,49	20,40	20,43	20,52	20,56	20,52	20,54	20,54	20,55	20,55	20,53	20,51	20,50	20,46	20,52	20,61	20,56	20,51	20,59	20,60	20,62	20,52	20,53	20,48	20,50	20,57	20,56	20,50	20,54	20,56	20,51	20,56	20,53	20,50	20,62	20,68	20,58	20,57	20,59	20,59	20,54	20,49	20,51	20,54	20,45	20,51	20,64	20,52	20,51	20,54	20,57	20,57	20,65	20,57	20,55	20,53	20,48	20,54	20,53	20,56	20,64	20,60	20,55	20,50	20,56	20,54	20,58	20,55	20,46	20,50	20,51	20,52	20,49	20,56	20,60	20,58	20,49	20,46	20,49	20,49	20,42	20,47	20,52	20,59	20,56	20,55	20,58	20,48	20,48	20,57	20,55	20,50	20,49	20,47	20,49	20,40	20,43	20,49	20,51	20,50	20,44	20,48	20,48	20,49	20,49	20,53	20,54	20,53	20,51	20,52	20,49	20,52	20,52	20,49	20,54	20,50	20,51	20,48	20,48	20,55	20,54	20,56	20,56	20,49	20,43	20,51	20,53	20,54	20,52	20,55	20,52	20,56	20,52	20,57	20,54	20,48	20,56	20,54	20,51	20,42	20,40	20,47	20,46	20,50	20,45	20,47	20,44	20,50	20,50	20,48	20,52	20,48	20,49	20,50	20,50	20,50	20,49	20,59	20,68	20,55	20,51	20,48	20,47	20,50	20,50	20,45	20,54	20,50	20,42	20,49	20,48	20,44	20,50	20,50	20,52	20,56	20,56	20,45	20,50	20,52	20,47	20,42	20,58	20,57	20,51	20,55	20,51	20,43	20,41	20,39	20,45	20,48	20,50	20,53	20,52	20,40	20,27	20,42	20,42	20,52	20,45	20,40	20,41	20,42	20,48	20,41	20,44	20,51	20,47	20,49	20,41	20,38	20,43	20,49	20,48	20,55	20,55	20,46	20,44	20,46	20,56	20,60	20,52	20,44	20,42	20,52	20,43	20,40	20,51	20,49	20,48	20,44	20,57	20,63	20,52	20,43	20,52	20,50	20,48	20,54	20,38	20,49	20,47	20,46	20,48	20,45	20,45	20,44	20,42	20,53	20,58	20,43	20,41	20,41	20,32	20,40	20,38	20,44	20,34	20,37	20,40	20,47	20,57	20,52	20,38	20,41	20,49	20,45	20,43	20,41	20,51	20,48	20,50	20,41	20,43	20,46	20,43	20,46	20,50	20,45	20,34	20,43	20,39	20,36	20,37	20,38	20,36	20,41	20,35	20,44	20,41	20,42	20,45	20,36	20,37	20,47	20,43	20,42	20,41	20,44	20,38	20,42	20,45	20,40	20,43	20,49	20,44	20,40	20,36	20,27	20,37	20,40	20,35	20,28	20,39	20,53	20,43	20,43	20,45	20,42	20,54	20,50	20,45	20,35	20,35	20,30	20,34	20,37	20,28	20,27	20,39	20,40	20,31	20,31	20,45	20,60	20,39	20,38	20,37	20,35	
20,37	20,23	20,28	20,41	20,34	20,29	20,39	20,45	20,39	20,42	20,34	20,31	20,22	20,29	20,26	20,38	20,48	20,42	20,35	20,39	20,34	20,54	20,59	20,49	20,41	20,46	20,47	20,45	20,39	20,40	20,33	20,41	20,38	20,30	20,41	20,47	20,39	20,36	20,39	20,31	20,39	20,40	20,42	20,56	20,43	20,39	20,44	20,43	20,37	20,37	20,43	20,40	20,42	20,49	20,48	20,44	20,32	20,41	20,50	20,45	20,43	20,46	20,53	20,47	20,45	20,42	20,41	20,36	20,35	20,41	20,47	20,58	20,60	20,44	20,43	20,45	20,53	20,60	20,47	20,48	20,54	20,52	20,51	20,43	20,40	20,44	20,40	20,49	20,42	20,33	20,39	20,40	20,43	20,51	20,46	20,44	20,49	20,44	20,45	20,54	20,53	20,47	20,50	20,46	20,47	20,43	20,34	20,46	20,49	20,38	20,41	20,47	20,47	20,60	20,56	20,47	20,40	20,44	20,47	20,50	20,51	20,40	20,53	20,56	20,45	20,45	20,45	20,45	20,45	20,43	20,50	20,43	20,46	20,53	20,51	20,47	20,50	20,48	20,48	20,38	20,43	20,44	20,49	20,50	20,47	20,51	20,48	20,44	20,45	20,35	20,48	20,51	20,51	20,48	20,46	20,42	20,33	20,39	20,41	20,41	20,44	20,43	20,43	20,42	20,50	20,49	20,48	20,47	20,48	20,52	20,52	20,43	20,47	20,54	20,50	20,47	20,57	20,49	20,53	20,52	20,50	20,52	20,44	20,44	20,48	20,45	20,50	20,45	20,45	20,54	20,52	20,51	20,48	20,47	20,53	20,53	20,55	20,49	20,46	20,42	20,40	20,43	20,48	20,54	20,48	20,52	20,51	20,51	20,51	20,40	20,43	20,47	20,44	20,50	20,53	20,58	20,55	20,48	20,38	20,50	20,57	20,49	20,50	20,48	20,50	20,53	20,52	20,60	20,53	20,50	20,49	20,50	20,46	20,55	20,60	20,56	20,52	20,56	20,54	20,50	20,55	20,53	20,49	20,57	20,51	20,58	20,46	20,58	20,56	20,53	20,55	20,52	20,51	20,53	20,62	20,57	20,48	20,52	20,46	20,51	20,51	20,65	20,56	20,52	20,49	20,46	20,45	20,46	20,54	20,53	20,53	20,55	20,55	20,59	20,56	20,52	20,50	20,50	20,49	20,52	20,41	20,46	20,47	20,53	20,53	20,48	20,53	20,45	20,58	20,59	20,61	20,55	20,54	20,49	20,52	20,58	20,57	20,59	20,58	20,51	20,50	20,46	20,46	20,51	20,57	20,54	20,48	20,50	20,50	20,46	20,54	20,55	20,51	20,52	20,58	20,66	20,64	20,51	20,51	20,49	20,52	20,55	20,57	20,51	20,50	20,56	20,56	20,50	20,46	20,55	20,52	20,57	20,59	20,58	20,62	20,60	20,51	20,57	20,58	20,58	20,52	20,54	20,53	20,52	20,51	20,52	20,58	20,57	20,51	20,50	20,61	20,60	20,59	20,55	20,52	20,57	20,52	20,61	20,60	20,53	20,62	20,59	20,54	20,50	20,61	20,64	20,65	20,62	20,51	20,41	20,44	20,51	20,56	20,59	20,53	20,52	20,52	20,54	20,45	20,48	20,45	20,49	20,60	20,51	20,52	20,52	20,56	20,45	20,47	20,56	20,50	20,50	20,52	20,52	20,58	20,50	20,42	20,49	20,53	20,48	20,43	20,40	20,51	20,53	20,57	20,61	20,53	20,52	20,51	20,52	20,50	20,55	20,54	20,52	20,52	20,50	20,46	20,53	20,50	20,49	20,53	20,52	20,52	20,49	20,50	20,49	20,47	20,48	20,50	20,53	20,47	20,54	20,45	20,44	20,55	20,53	20,59	20,58	20,56	20,55	20,55	20,51	20,50	20,52	20,50	20,48	20,49	20,47	20,51	20,52	20,52	20,46	20,51	20,52	20,57	20,54	20,49	20,54	20,65	20,55	20,48	20,51	20,46	20,47	20,45	20,48	20,52	20,55	20,49	20,53	20,55	20,52	20,55	20,59	20,53	20,53	20,52	20,53	20,56	20,53	20,47	20,53	20,50	20,49	20,44	20,46	20,53	20,41	20,53	20,53	20,40	20,41	20,48	20,56	20,53	20,47	20,43	20,40	20,47	20,50	20,39	20,30	20,42	20,55	20,49	20,37	20,43	20,45	20,42	20,53	20,41	20,42	20,48	20,42	20,41	20,47	20,45	20,47	20,44	20,45	20,59	20,60	20,57	20,52	20,44	20,40	20,45	20,47	20,43	20,44	20,54	20,46	20,50	20,59	20,48	20,42	20,46	20,56	20,56	20,55	20,51	20,53	20,47	20,44	20,51	20,50	20,41	20,35	20,47	20,50	20,53	20,43	20,42	20,44	20,35	20,27	20,38	20,42	20,41	20,44	20,42	20,43	20,46	20,52	20,42	20,47	20,46	20,51	20,51	20,43	20,48	20,61	20,47	20,38	20,43	20,44	20,41	20,42	20,46	20,42	20,33	20,28	20,34	20,46	20,41	20,41	20,40	20,40	20,31	20,40	20,47	20,47	20,42	20,43	20,41	20,47	20,49	20,38	20,48	20,52	20,44	20,39	20,38	20,43	20,39	20,39	20,39	20,43	20,46	20,34	20,35	20,42	20,37	20,36	20,35	20,39	20,36	20,48	20,44	20,47	20,50	20,47	20,45	20,37	20,41	20,45	20,39	20,41	20,34	20,39	20,47	20,41	20,32	20,33	20,34	20,37	20,41	20,32	20,26	20,24	
20,36	20,29	20,24	20,29	20,39	20,31	20,35	20,45	20,39	20,33	20,34	20,27	20,28	20,38	20,38	20,38	20,44	20,31	20,23	20,35	20,35	20,45	20,51	20,47	20,46	20,41	20,46	20,48	20,45	20,41	20,35	20,34	20,33	20,39	20,37	20,39	20,41	20,42	20,43	20,41	20,36	20,46	20,46	20,53	20,47	20,41	20,49	20,46	20,41	20,35	20,39	20,27	20,33	20,45	20,52	20,45	20,40	20,52	20,48	20,52	20,44	20,42	20,47	20,51	20,43	20,46	20,47	20,41	20,45	20,45	20,49	20,59	20,65	20,53	20,48	20,51	20,53	20,53	20,48	20,46	20,47	20,40	20,47	20,42	20,39	20,40	20,43	20,44	20,37	20,33	20,42	20,41	20,42	20,51	20,45	20,45	20,48	20,47	20,51	20,53	20,41	20,40	20,48	20,47	20,46	20,52	20,48	20,44	20,47	20,42	20,42	20,47	20,46	20,49	20,55	20,45	20,44	20,46	20,51	20,48	20,46	20,46	20,50	20,61	20,47	20,49	20,43	20,38	20,43	20,45	20,41	20,44	20,42	20,52	20,65	20,58	20,51	20,48	20,44	20,35	20,42	20,39	20,41	20,47	20,45	20,45	20,57	20,53	20,48	20,41	20,49	20,54	20,48	20,43	20,44	20,43	20,35	20,41	20,41	20,35	20,39	20,43	20,40	20,38	20,45	20,48	20,49	20,46	20,47	20,53	20,52	20,47	20,48	20,52	20,52	20,52	20,54	20,44	20,50	20,47	20,48	20,52	20,43	20,39	20,50	20,48	20,47	20,43	20,47	20,49	20,56	20,51	20,50	20,45	20,48	20,49	20,50	20,47	20,42	20,46	20,47	20,52	20,49	20,59	20,58	20,49	20,47	20,50	20,57	20,40	20,38	20,56	20,50	20,51	20,53	20,60	20,62	20,54	20,47	20,51	20,60	20,47	20,47	20,55	20,55	20,47	20,54	20,61	20,59	20,52	20,53	20,53	20,43	20,49	20,54	20,58	20,59	20,49	20,49	20,57	20,57	20,57	20,51	20,56	20,59	20,60	20,58	20,56	20,60	20,53	20,51	20,53	20,56	20,52	20,60	20,56	20,55	20,59	20,51	20,54	20,56	20,60	20,64	20,54	20,52	20,50	20,52	20,52	20,51	20,53	20,59	20,54	20,59	20,56	20,52	20,52	20,48	20,51	20,51	20,41	20,47	20,48	20,56	20,60	20,53	20,45	20,50	20,49	20,56	20,59	20,61	20,62	20,53	20,49	20,51	20,54	20,49	20,48	20,50	20,53	20,43	20,44	20,51	20,54	20,52	20,56	20,46	20,46	20,50	20,54	20,54	20,53	20,58	20,56	20,61	20,58	20,50	20,48	20,51	20,54	20,58	20,53	20,55	20,50	20,45	20,53	20,49	20,49	20,51	20,48	20,53	20,51	20,51	20,55	20,54	20,56	20,51	20,55	20,60	20,57	20,49	20,56	20,64	20,53	20,54	20,57	20,53	20,55	20,61	20,59	20,51	20,57	20,57	20,58	20,58	20,54	20,48	20,59	20,63	20,56	20,56	20,57	20,50	20,53	20,54	20,57	20,64	20,54	20,52	20,47	20,48	20,53	20,54	20,59	20,54	20,55	20,54	20,48	20,47	20,50	20,54	20,53	20,54	20,51	20,44	20,48	20,57	20,49	20,53	20,58	20,48	20,51	20,53	20,49	20,44	20,45	20,46	20,52	20,53	20,57	20,49	20,39	20,45	20,56	20,60	20,64	20,52	20,46	20,46	20,51	20,48	20,50	20,51	20,50	20,52	20,53	20,56	20,55	20,69	20,59	20,55	20,51	20,49	20,50	20,51	20,53	20,51	20,44	20,46	20,49	20,45	20,47	20,43	20,43	20,45	20,53	20,62	20,56	20,49	20,50	20,60	20,51	20,51	20,64	20,58	20,58	20,59	20,55	20,51	20,52	20,53	20,54	20,51	20,55	20,57	20,62	20,55	20,56	20,54	20,51	20,47	20,42	20,54	20,52	20,41	20,44	20,55	20,53	20,48	20,45	20,49	20,46	20,53	20,54	20,51	20,53	20,52	20,52	20,55	20,55	20,58	20,60	20,54	20,44	20,44	20,49	20,51	20,42	20,42	20,55	20,47	20,44	20,49	20,50	20,52	20,45	20,53	20,52	20,49	20,55	20,45	20,41	20,40	20,51	20,53	20,44	20,51	20,45	20,42	20,50	20,45	20,34	20,48	20,42	20,33	20,41	20,38	20,34	20,45	20,58	20,58	20,53	20,56	20,51	20,47	20,41	20,42	20,42	20,39	20,41	20,48	20,58	20,60	20,54	20,48	20,39	20,44	20,53	20,61	20,62	20,54	20,55	20,43	20,38	20,42	20,51	20,44	20,41	20,58	20,54	20,45	20,41	20,43	20,47	20,41	20,34	20,38	20,47	20,38	20,46	20,52	20,42	20,45	20,51	20,39	20,44	20,49	20,49	20,51	20,49	20,41	20,49	20,49	20,37	20,43	20,48	20,40	20,43	20,44	20,48	20,44	20,45	20,30	20,39	20,47	20,41	20,45	20,38	20,29	20,38	20,48	20,53	20,50	20,37	20,41	20,44	20,55	20,50	20,46	20,55	20,51	20,48	20,43	20,44	20,47	20,37	20,38	20,41	20,43	20,41	20,38	20,47	20,49	20,41	20,41	20,33	20,31	20,39	20,43	20,42	20,47	20,39	20,41	20,48	20,47	20,44	20,38	20,44	20,45	20,48	20,46	20,41	20,36	20,38	20,40	20,30	20,30	20,32	20,37	20,30	
20,35	20,29	20,40	20,32	20,35	20,30	20,37	20,45	20,40	20,33	20,28	20,34	20,32	20,46	20,55	20,49	20,38	20,41	20,30	20,41	20,42	20,35	20,38	20,34	20,39	20,47	20,49	20,38	20,51	20,54	20,45	20,39	20,39	20,42	20,45	20,44	20,43	20,45	20,51	20,48	20,43	20,46	20,54	20,45	20,38	20,43	20,48	20,35	20,38	20,49	20,43	20,35	20,39	20,48	20,49	20,43	20,41	20,51	20,43	20,43	20,55	20,51	20,44	20,44	20,46	20,43	20,43	20,45	20,58	20,56	20,55	20,57	20,54	20,55	20,58	20,43	20,50	20,48	20,51	20,51	20,44	20,48	20,46	20,42	20,41	20,48	20,38	20,41	20,46	20,44	20,45	20,42	20,52	20,50	20,46	20,46	20,50	20,50	20,56	20,52	20,48	20,42	20,48	20,46	20,45	20,52	20,52	20,42	20,46	20,45	20,45	20,51	20,52	20,51	20,51	20,45	20,53	20,53	20,52	20,39	20,46	20,54	20,59	20,61	20,49	20,55	20,54	20,46	20,46	20,46	20,45	20,36	20,40	20,51	20,68	20,64	20,57	20,51	20,53	20,44	20,45	20,44	20,40	20,44	20,46	20,51	20,57	20,49	20,47	20,49	20,46	20,61	20,58	20,48	20,41	20,38	20,47	20,53	20,45	20,41	20,45	20,44	20,43	20,52	20,63	20,53	20,55	20,55	20,50	20,49	20,51	20,51	20,54	20,50	20,52	20,49	20,52	20,45	20,47	20,52	20,51	20,56	20,47	20,38	20,47	20,46	20,45	20,50	20,49	20,51	20,47	20,57	20,49	20,45	20,47	20,50	20,59	20,48	20,47	20,49	20,49	20,46	20,41	20,50	20,61	20,56	20,47	20,53	20,55	20,48	20,47	20,57	20,56	20,48	20,51	20,54	20,59	20,59	20,51	20,54	20,53	20,50	20,47	20,63	20,60	20,53	20,58	20,54	20,51	20,51	20,46	20,49	20,50	20,57	20,63	20,59	20,56	20,52	20,54	20,60	20,60	20,61	20,59	20,59	20,57	20,61	20,66	20,58	20,61	20,64	20,57	20,56	20,66	20,64	20,63	20,61	20,55	20,65	20,53	20,57	20,61	20,60	20,62	20,67	20,60	20,59	20,58	20,58	20,56	20,52	20,57	20,55	20,59	20,55	20,52	20,62	20,63	20,59	20,57	20,49	20,48	20,56	20,55	20,58	20,52	20,52	20,55	20,58	20,58	20,61	20,65	20,65	20,63	20,59	20,50	20,55	20,56	20,57	20,58	20,64	20,55	20,49	20,56	20,54	20,60	20,58	20,51	20,47	20,57	20,61	20,60	20,55	20,57	20,56	20,57	20,63	20,54	20,55	20,63	20,61	20,68	20,63	20,59	20,57	20,52	20,54	20,53	20,54	20,56	20,60	20,57	20,52	20,58	20,67	20,63	20,60	20,56	20,59	20,59	20,56	20,56	20,57	20,55	20,56	20,54	20,51	20,54	20,57	20,64	20,64	20,51	20,55	20,55	20,56	20,64	20,55	20,50	20,49	20,58	20,67	20,72	20,64	20,63	20,54	20,52	20,52	20,60	20,58	20,54	20,53	20,55	20,63	20,51	20,56	20,54	20,51	20,50	20,52	20,46	20,50	20,53	20,54	20,54	20,51	20,59	20,54	20,53	20,51	20,51	20,67	20,61	20,57	20,51	20,47	20,45	20,49	20,47	20,53	20,59	20,63	20,53	20,46	20,45	20,54	20,55	20,57	20,54	20,53	20,56	20,60	20,55	20,51	20,55	20,52	20,55	20,55	20,62	20,61	20,59	20,51	20,53	20,57	20,58	20,63	20,54	20,52	20,58	20,56	20,53	20,53	20,49	20,54	20,46	20,45	20,54	20,59	20,62	20,53	20,47	20,44	20,61	20,57	20,55	20,56	20,49	20,51	20,63	20,58	20,51	20,51	20,60	20,58	20,56	20,53	20,49	20,61	20,61	20,65	20,62	20,53	20,45	20,48	20,49	20,55	20,48	20,49	20,57	20,54	20,47	20,47	20,49	20,44	20,47	20,48	20,51	20,59	20,63	20,55	20,54	20,47	20,61	20,57	20,49	20,52	20,46	20,51	20,54	20,43	20,49	20,57	20,53	20,48	20,54	20,48	20,50	20,51	20,36	20,45	20,48	20,52	20,47	20,51	20,51	20,48	20,54	20,54	20,52	20,49	20,45	20,51	20,40	20,36	20,37	20,41	20,49	20,52	20,44	20,37	20,50	20,54	20,54	20,52	20,45	20,48	20,47	20,52	20,51	20,48	20,55	20,51	20,59	20,62	20,70	20,56	20,55	20,53	20,47	20,58	20,61	20,65	20,56	20,49	20,51	20,50	20,45	20,48	20,44	20,47	20,62	20,56	20,47	20,40	20,47	20,48	20,44	20,43	20,40	20,52	20,45	20,45	20,52	20,53	20,46	20,45	20,47	20,50	20,52	20,42	20,48	20,51	20,47	20,48	20,52	20,43	20,45	20,52	20,52	20,54	20,50	20,45	20,46	20,51	20,53	20,49	20,40	20,48	20,45	20,48	20,38	20,42	20,46	20,48	20,48	20,52	20,51	20,48	20,50	20,54	20,50	20,38	20,41	20,38	20,40	20,48	20,52	20,40	20,36	20,43	20,40	20,38	20,38	20,39	20,46	20,49	20,49	20,33	20,29	20,35	20,39	20,40	20,43	20,41	20,43	20,44	20,53	20,42	20,35	20,39	20,42	20,37	20,41	20,41	20,36	20,33	20,37	20,32	20,31	20,33	20,47	20,46	
20,45	20,35	20,40	20,44	20,40	20,27	20,30	20,36	20,34	20,30	20,34	20,36	20,37	20,34	20,37	20,45	20,41	20,50	20,43	20,51	20,53	20,45	20,43	20,42	20,36	20,49	20,59	20,49	20,40	20,54	20,50	20,47	20,38	20,33	20,44	20,47	20,41	20,35	20,45	20,48	20,49	20,41	20,43	20,45	20,39	20,46	20,47	20,43	20,35	20,48	20,44	20,35	20,40	20,58	20,50	20,44	20,44	20,51	20,56	20,50	20,46	20,51	20,51	20,43	20,45	20,45	20,54	20,43	20,54	20,61	20,48	20,50	20,59	20,58	20,63	20,53	20,52	20,52	20,53	20,61	20,49	20,46	20,59	20,51	20,53	20,50	20,46	20,45	20,42	20,42	20,48	20,45	20,54	20,58	20,44	20,47	20,42	20,44	20,47	20,53	20,55	20,46	20,43	20,50	20,47	20,45	20,46	20,44	20,49	20,55	20,43	20,51	20,58	20,53	20,52	20,56	20,56	20,60	20,48	20,42	20,48	20,56	20,60	20,58	20,54	20,51	20,55	20,49	20,43	20,47	20,48	20,41	20,42	20,50	20,52	20,54	20,53	20,49	20,50	20,53	20,50	20,49	20,49	20,47	20,45	20,44	20,53	20,57	20,48	20,46	20,50	20,59	20,55	20,54	20,45	20,44	20,52	20,51	20,47	20,40	20,44	20,40	20,41	20,49	20,62	20,55	20,50	20,54	20,46	20,48	20,57	20,57	20,53	20,54	20,51	20,52	20,52	20,50	20,53	20,53	20,50	20,50	20,47	20,43	20,39	20,47	20,45	20,51	20,50	20,54	20,49	20,55	20,58	20,51	20,58	20,56	20,58	20,54	20,49	20,53	20,53	20,45	20,48	20,50	20,53	20,55	20,49	20,49	20,52	20,54	20,58	20,53	20,50	20,44	20,45	20,48	20,56	20,56	20,54	20,51	20,55	20,47	20,49	20,52	20,58	20,59	20,61	20,52	20,51	20,52	20,55	20,58	20,52	20,56	20,65	20,59	20,55	20,51	20,53	20,58	20,53	20,57	20,54	20,56	20,54	20,59	20,62	20,58	20,64	20,66	20,61	20,60	20,65	20,69	20,70	20,63	20,59	20,62	20,62	20,56	20,60	20,61	20,50	20,60	20,58	20,53	20,53	20,54	20,59	20,54	20,54	20,48	20,59	20,64	20,59	20,63	20,63	20,63	20,57	20,53	20,48	20,52	20,51	20,54	20,62	20,56	20,60	20,58	20,60	20,61	20,57	20,60	20,60	20,58	20,64	20,59	20,57	20,50	20,57	20,61	20,62	20,53	20,59	20,55	20,51	20,51	20,55	20,53	20,59	20,64	20,58	20,56	20,50	20,56	20,57	20,62	20,61	20,61	20,67	20,61	20,57	20,57	20,63	20,59	20,56	20,51	20,56	20,51	20,52	20,62	20,58	20,55	20,61	20,73	20,64	20,62	20,54	20,52	20,61	20,60	20,66	20,60	20,53	20,57	20,58	20,44	20,51	20,54	20,55	20,63	20,56	20,53	20,56	20,50	20,55	20,61	20,55	20,51	20,59	20,65	20,66	20,53	20,56	20,58	20,53	20,61	20,63	20,63	20,58	20,52	20,54	20,58	20,54	20,47	20,54	20,51	20,43	20,50	20,53	20,49	20,59	20,59	20,65	20,53	20,57	20,59	20,54	20,54	20,56	20,61	20,59	20,57	20,53	20,50	20,49	20,51	20,52	20,55	20,59	20,57	20,53	20,44	20,50	20,48	20,52	20,47	20,54	20,52	20,61	20,61	20,52	20,52	20,65	20,63	20,61	20,58	20,54	20,58	20,57	20,45	20,43	20,56	20,48	20,59	20,60	20,55	20,49	20,55	20,56	20,54	20,61	20,59	20,50	20,59	20,53	20,59	20,67	20,53	20,48	20,47	20,58	20,57	20,51	20,54	20,51	20,51	20,54	20,52	20,41	20,48	20,59	20,59	20,54	20,59	20,53	20,50	20,56	20,59	20,62	20,62	20,50	20,54	20,49	20,55	20,51	20,51	20,48	20,56	20,45	20,46	20,59	20,48	20,44	20,49	20,54	20,55	20,60	20,56	20,50	20,50	20,52	20,53	20,49	20,57	20,56	20,49	20,49	20,43	20,52	20,54	20,43	20,44	20,54	20,53	20,50	20,51	20,34	20,40	20,46	20,53	20,43	20,43	20,50	20,51	20,46	20,53	20,57	20,61	20,57	20,50	20,42	20,50	20,48	20,40	20,52	20,60	20,46	20,38	20,52	20,52	20,52	20,49	20,46	20,57	20,56	20,54	20,54	20,49	20,53	20,45	20,54	20,52	20,58	20,53	20,54	20,54	20,58	20,60	20,56	20,51	20,58	20,48	20,60	20,58	20,47	20,49	20,43	20,45	20,54	20,52	20,53	20,53	20,56	20,49	20,42	20,45	20,42	20,49	20,51	20,49	20,56	20,56	20,56	20,48	20,48	20,53	20,51	20,48	20,39	20,51	20,56	20,55	20,57	20,48	20,43	20,48	20,51	20,43	20,40	20,41	20,47	20,49	20,46	20,43	20,38	20,49	20,57	20,51	20,47	20,44	20,41	20,47	20,43	20,45	20,48	20,49	20,51	20,45	20,46	20,42	20,36	20,35	20,42	20,41	20,48	20,50	20,37	20,42	20,40	20,46	20,41	20,30	20,44	20,53	20,55	20,46	20,30	20,35	20,35	20,43	20,42	20,41	20,46	20,44	20,40	20,48	20,47	20,40	20,42	20,37	20,43	20,47	20,41	20,34	20,38	20,42	20,41	20,42	20,40	20,39	
20,33	20,32	20,34	20,34	20,35	20,23	20,35	20,46	20,33	20,29	20,35	20,39	20,28	20,24	20,26	20,38	20,56	20,45	20,33	20,40	20,43	20,40	20,41	20,51	20,41	20,48	20,52	20,59	20,46	20,49	20,49	20,44	20,35	20,39	20,46	20,46	20,44	20,40	20,48	20,46	20,52	20,54	20,39	20,40	20,44	20,40	20,58	20,46	20,39	20,47	20,46	20,40	20,40	20,52	20,49	20,45	20,48	20,51	20,51	20,55	20,47	20,48	20,43	20,43	20,39	20,51	20,57	20,52	20,50	20,50	20,42	20,45	20,58	20,58	20,52	20,54	20,54	20,60	20,59	20,57	20,51	20,39	20,56	20,47	20,48	20,52	20,51	20,64	20,52	20,45	20,36	20,45	20,50	20,52	20,45	20,46	20,45	20,43	20,46	20,51	20,52	20,49	20,53	20,54	20,48	20,52	20,46	20,44	20,51	20,46	20,39	20,43	20,49	20,36	20,43	20,49	20,47	20,44	20,39	20,39	20,52	20,54	20,68	20,69	20,51	20,57	20,51	20,54	20,47	20,45	20,43	20,44	20,42	20,47	20,48	20,47	20,50	20,47	20,48	20,48	20,44	20,46	20,52	20,51	20,48	20,47	20,43	20,52	20,55	20,51	20,54	20,62	20,49	20,54	20,44	20,38	20,46	20,51	20,47	20,44	20,38	20,43	20,42	20,45	20,51	20,45	20,48	20,48	20,50	20,51	20,59	20,59	20,51	20,47	20,47	20,44	20,52	20,52	20,54	20,52	20,53	20,51	20,41	20,45	20,42	20,45	20,52	20,57	20,52	20,51	20,47	20,51	20,60	20,51	20,49	20,54	20,51	20,50	20,51	20,56	20,58	20,55	20,47	20,53	20,53	20,55	20,45	20,47	20,58	20,56	20,58	20,51	20,58	20,50	20,48	20,53	20,59	20,58	20,51	20,49	20,51	20,51	20,49	20,55	20,54	20,57	20,57	20,55	20,48	20,61	20,54	20,57	20,55	20,55	20,67	20,61	20,57	20,52	20,52	20,51	20,52	20,52	20,54	20,58	20,58	20,55	20,51	20,47	20,59	20,61	20,56	20,61	20,63	20,65	20,70	20,60	20,61	20,62	20,62	20,59	20,59	20,54	20,45	20,41	20,56	20,52	20,50	20,52	20,61	20,54	20,55	20,52	20,50	20,58	20,60	20,57	20,58	20,60	20,60	20,53	20,51	20,49	20,48	20,53	20,58	20,59	20,57	20,55	20,53	20,58	20,59	20,57	20,53	20,55	20,64	20,63	20,47	20,49	20,53	20,54	20,57	20,56	20,54	20,59	20,49	20,50	20,57	20,62	20,62	20,61	20,56	20,52	20,52	20,53	20,61	20,54	20,57	20,63	20,69	20,56	20,61	20,54	20,58	20,60	20,57	20,50	20,50	20,52	20,47	20,61	20,58	20,53	20,62	20,72	20,63	20,56	20,57	20,52	20,55	20,61	20,59	20,62	20,59	20,58	20,56	20,55	20,54	20,51	20,46	20,55	20,51	20,52	20,59	20,55	20,55	20,63	20,63	20,61	20,53	20,56	20,59	20,55	20,51	20,51	20,54	20,60	20,60	20,58	20,55	20,50	20,54	20,57	20,48	20,57	20,64	20,58	20,50	20,49	20,50	20,50	20,58	20,63	20,62	20,51	20,54	20,58	20,52	20,50	20,55	20,53	20,48	20,51	20,49	20,49	20,62	20,61	20,53	20,54	20,54	20,50	20,48	20,39	20,43	20,51	20,46	20,48	20,50	20,53	20,56	20,53	20,45	20,55	20,62	20,59	20,54	20,52	20,54	20,47	20,55	20,57	20,47	20,49	20,45	20,50	20,54	20,55	20,54	20,50	20,51	20,49	20,58	20,61	20,55	20,54	20,56	20,54	20,60	20,59	20,55	20,49	20,57	20,49	20,50	20,53	20,54	20,44	20,51	20,63	20,49	20,48	20,54	20,51	20,48	20,58	20,57	20,54	20,48	20,48	20,60	20,60	20,50	20,45	20,51	20,58	20,55	20,52	20,50	20,50	20,49	20,52	20,55	20,44	20,46	20,53	20,53	20,58	20,53	20,51	20,54	20,49	20,45	20,52	20,56	20,50	20,59	20,59	20,51	20,48	20,51	20,46	20,39	20,40	20,55	20,53	20,53	20,51	20,42	20,44	20,46	20,50	20,51	20,46	20,43	20,48	20,50	20,51	20,53	20,62	20,49	20,49	20,54	20,55	20,46	20,42	20,45	20,56	20,50	20,46	20,53	20,55	20,55	20,51	20,48	20,59	20,65	20,55	20,54	20,54	20,53	20,46	20,47	20,52	20,52	20,57	20,54	20,45	20,52	20,59	20,46	20,54	20,67	20,53	20,50	20,52	20,47	20,51	20,57	20,44	20,52	20,49	20,56	20,57	20,48	20,44	20,42	20,47	20,40	20,50	20,41	20,45	20,64	20,63	20,53	20,42	20,43	20,51	20,49	20,56	20,51	20,47	20,59	20,47	20,47	20,48	20,50	20,51	20,45	20,49	20,47	20,40	20,42	20,48	20,48	20,47	20,36	20,44	20,54	20,45	20,38	20,46	20,47	20,42	20,43	20,44	20,40	20,45	20,52	20,49	20,40	20,43	20,41	20,43	20,41	20,42	20,49	20,50	20,44	20,40	20,39	20,47	20,49	20,37	20,40	20,41	20,48	20,50	20,37	20,41	20,41	20,46	20,47	20,36	20,44	20,48	20,47	20,46	20,42	20,45	20,47	20,39	20,48	20,52	20,38	20,34	20,46	20,37	20,38	20,40	20,38	20,34	
20,31	20,32	20,23	20,28	20,26	20,33	20,42	20,43	20,32	20,36	20,40	20,43	20,36	20,25	20,31	20,36	20,42	20,48	20,36	20,41	20,43	20,46	20,46	20,47	20,36	20,39	20,38	20,50	20,45	20,45	20,49	20,46	20,38	20,50	20,52	20,56	20,56	20,50	20,45	20,49	20,49	20,53	20,47	20,41	20,41	20,41	20,48	20,54	20,39	20,42	20,44	20,42	20,37	20,40	20,39	20,50	20,60	20,53	20,48	20,47	20,53	20,53	20,47	20,48	20,45	20,53	20,54	20,45	20,51	20,52	20,46	20,52	20,62	20,61	20,48	20,50	20,53	20,50	20,55	20,53	20,56	20,47	20,55	20,50	20,48	20,48	20,47	20,55	20,55	20,40	20,37	20,41	20,57	20,54	20,48	20,55	20,51	20,46	20,49	20,49	20,48	20,50	20,53	20,53	20,51	20,52	20,53	20,38	20,46	20,40	20,39	20,44	20,52	20,47	20,47	20,49	20,47	20,41	20,46	20,52	20,57	20,51	20,58	20,69	20,56	20,49	20,50	20,56	20,56	20,53	20,46	20,46	20,50	20,45	20,51	20,55	20,51	20,51	20,45	20,47	20,51	20,49	20,47	20,48	20,48	20,45	20,46	20,42	20,53	20,56	20,56	20,59	20,57	20,58	20,52	20,51	20,51	20,48	20,53	20,49	20,47	20,55	20,49	20,51	20,51	20,49	20,46	20,49	20,50	20,47	20,52	20,54	20,53	20,46	20,48	20,43	20,51	20,55	20,47	20,44	20,46	20,51	20,46	20,44	20,46	20,51	20,53	20,54	20,53	20,48	20,46	20,47	20,50	20,48	20,42	20,47	20,52	20,44	20,53	20,62	20,58	20,60	20,58	20,61	20,58	20,64	20,52	20,47	20,53	20,53	20,58	20,54	20,58	20,57	20,56	20,56	20,52	20,52	20,54	20,54	20,51	20,49	20,54	20,56	20,52	20,50	20,62	20,57	20,49	20,62	20,55	20,46	20,55	20,51	20,63	20,55	20,50	20,53	20,52	20,49	20,57	20,59	20,50	20,56	20,58	20,56	20,50	20,45	20,57	20,53	20,54	20,61	20,60	20,56	20,59	20,58	20,61	20,65	20,61	20,49	20,64	20,65	20,48	20,42	20,53	20,66	20,62	20,56	20,58	20,59	20,57	20,52	20,51	20,54	20,59	20,58	20,54	20,61	20,56	20,53	20,49	20,55	20,58	20,61	20,58	20,62	20,60	20,54	20,51	20,55	20,55	20,64	20,59	20,58	20,59	20,57	20,51	20,50	20,51	20,57	20,60	20,55	20,50	20,53	20,49	20,54	20,59	20,61	20,60	20,55	20,53	20,53	20,57	20,55	20,57	20,60	20,60	20,62	20,65	20,62	20,57	20,48	20,55	20,65	20,61	20,57	20,51	20,45	20,49	20,68	20,60	20,52	20,58	20,63	20,66	20,63	20,64	20,62	20,61	20,64	20,59	20,58	20,63	20,62	20,60	20,59	20,63	20,58	20,54	20,53	20,54	20,55	20,63	20,62	20,59	20,56	20,68	20,68	20,59	20,50	20,58	20,57	20,57	20,53	20,53	20,51	20,52	20,59	20,58	20,42	20,54	20,59	20,56	20,56	20,63	20,61	20,52	20,56	20,52	20,51	20,51	20,59	20,63	20,53	20,56	20,63	20,57	20,54	20,57	20,53	20,48	20,53	20,55	20,49	20,55	20,65	20,53	20,54	20,55	20,52	20,56	20,44	20,50	20,52	20,48	20,47	20,58	20,53	20,52	20,49	20,54	20,64	20,62	20,58	20,61	20,61	20,58	20,60	20,57	20,59	20,56	20,55	20,55	20,53	20,52	20,54	20,55	20,55	20,51	20,51	20,49	20,53	20,54	20,50	20,46	20,52	20,58	20,60	20,60	20,58	20,55	20,53	20,52	20,60	20,51	20,43	20,58	20,56	20,47	20,51	20,54	20,53	20,49	20,52	20,55	20,58	20,48	20,47	20,52	20,67	20,53	20,48	20,48	20,59	20,57	20,52	20,46	20,51	20,51	20,57	20,60	20,51	20,45	20,48	20,58	20,61	20,59	20,51	20,60	20,57	20,48	20,53	20,59	20,60	20,50	20,50	20,53	20,53	20,54	20,45	20,41	20,37	20,49	20,58	20,48	20,51	20,52	20,47	20,40	20,49	20,49	20,56	20,52	20,51	20,51	20,50	20,51	20,56	20,50	20,48	20,48	20,45	20,42	20,43	20,47	20,49	20,43	20,43	20,48	20,59	20,51	20,45	20,50	20,51	20,52	20,49	20,45	20,44	20,55	20,55	20,50	20,47	20,49	20,54	20,50	20,46	20,45	20,51	20,51	20,60	20,57	20,47	20,48	20,47	20,47	20,45	20,57	20,50	20,50	20,54	20,57	20,53	20,53	20,46	20,45	20,49	20,51	20,54	20,48	20,44	20,54	20,56	20,54	20,42	20,36	20,47	20,50	20,57	20,51	20,48	20,50	20,50	20,43	20,44	20,47	20,48	20,52	20,57	20,56	20,43	20,40	20,43	20,52	20,53	20,39	20,48	20,53	20,38	20,39	20,48	20,53	20,53	20,47	20,38	20,48	20,57	20,59	20,48	20,51	20,50	20,47	20,47	20,42	20,37	20,52	20,51	20,47	20,48	20,42	20,44	20,52	20,50	20,44	20,38	20,39	20,37	20,37	20,34	20,39	20,48	20,37	20,40	20,48	20,45	20,51	20,49	20,36	20,41	20,41	20,44	20,46	20,45	20,40	20,37	20,44	20,39	20,36	20,49	20,36	20,41	
20,44	20,39	20,31	20,31	20,35	20,38	20,43	20,34	20,24	20,42	20,46	20,39	20,35	20,25	20,24	20,28	20,33	20,36	20,26	20,38	20,42	20,45	20,48	20,44	20,40	20,43	20,51	20,49	20,40	20,41	20,41	20,43	20,35	20,45	20,46	20,44	20,48	20,40	20,38	20,40	20,39	20,51	20,49	20,48	20,42	20,38	20,40	20,45	20,41	20,48	20,45	20,45	20,35	20,45	20,48	20,42	20,48	20,52	20,50	20,56	20,49	20,55	20,55	20,47	20,38	20,45	20,44	20,39	20,44	20,44	20,46	20,50	20,57	20,58	20,42	20,47	20,41	20,37	20,50	20,52	20,47	20,48	20,49	20,43	20,49	20,38	20,38	20,43	20,44	20,35	20,37	20,46	20,51	20,52	20,50	20,45	20,42	20,41	20,47	20,40	20,43	20,52	20,46	20,45	20,53	20,50	20,45	20,46	20,43	20,36	20,46	20,51	20,47	20,49	20,47	20,46	20,53	20,46	20,40	20,41	20,51	20,49	20,50	20,57	20,54	20,49	20,48	20,53	20,50	20,50	20,46	20,47	20,51	20,52	20,47	20,52	20,50	20,42	20,49	20,52	20,44	20,43	20,49	20,51	20,52	20,43	20,48	20,50	20,52	20,47	20,45	20,60	20,53	20,56	20,53	20,55	20,56	20,43	20,49	20,46	20,45	20,48	20,52	20,48	20,51	20,55	20,46	20,38	20,49	20,49	20,51	20,52	20,61	20,55	20,55	20,48	20,50	20,54	20,48	20,51	20,44	20,52	20,51	20,44	20,41	20,47	20,57	20,56	20,49	20,39	20,47	20,55	20,58	20,49	20,43	20,54	20,58	20,51	20,40	20,48	20,56	20,48	20,53	20,51	20,51	20,54	20,56	20,55	20,52	20,52	20,56	20,58	20,54	20,57	20,50	20,50	20,48	20,49	20,53	20,57	20,57	20,51	20,53	20,56	20,52	20,47	20,55	20,50	20,45	20,56	20,52	20,54	20,57	20,52	20,56	20,56	20,54	20,49	20,56	20,50	20,59	20,63	20,45	20,52	20,55	20,53	20,58	20,59	20,63	20,62	20,62	20,59	20,56	20,53	20,56	20,64	20,61	20,60	20,59	20,55	20,57	20,66	20,48	20,41	20,52	20,54	20,67	20,64	20,56	20,55	20,59	20,52	20,51	20,51	20,54	20,54	20,63	20,59	20,49	20,49	20,56	20,59	20,57	20,54	20,55	20,60	20,55	20,48	20,62	20,57	20,51	20,51	20,53	20,61	20,61	20,54	20,49	20,48	20,48	20,59	20,64	20,55	20,53	20,53	20,52	20,53	20,57	20,56	20,58	20,59	20,58	20,55	20,52	20,64	20,63	20,61	20,61	20,53	20,49	20,59	20,58	20,54	20,55	20,54	20,57	20,62	20,56	20,53	20,53	20,63	20,64	20,52	20,49	20,55	20,62	20,59	20,55	20,55	20,62	20,65	20,59	20,54	20,56	20,54	20,54	20,56	20,61	20,67	20,58	20,61	20,52	20,56	20,63	20,55	20,54	20,53	20,57	20,64	20,54	20,54	20,55	20,54	20,49	20,46	20,53	20,56	20,53	20,53	20,57	20,49	20,51	20,57	20,56	20,58	20,54	20,53	20,47	20,51	20,59	20,53	20,52	20,55	20,55	20,48	20,50	20,65	20,70	20,51	20,60	20,60	20,49	20,57	20,54	20,41	20,47	20,55	20,46	20,47	20,55	20,54	20,55	20,50	20,46	20,54	20,58	20,55	20,53	20,51	20,53	20,58	20,57	20,65	20,62	20,57	20,64	20,62	20,52	20,56	20,55	20,53	20,50	20,58	20,50	20,48	20,47	20,47	20,56	20,60	20,46	20,45	20,50	20,52	20,45	20,45	20,51	20,48	20,54	20,56	20,60	20,58	20,57	20,48	20,57	20,61	20,49	20,46	20,52	20,47	20,43	20,51	20,55	20,57	20,48	20,51	20,53	20,49	20,49	20,55	20,64	20,63	20,52	20,44	20,49	20,50	20,57	20,54	20,51	20,44	20,53	20,50	20,47	20,50	20,51	20,42	20,48	20,51	20,54	20,53	20,49	20,51	20,49	20,47	20,47	20,50	20,45	20,44	20,45	20,49	20,48	20,43	20,40	20,40	20,44	20,54	20,54	20,58	20,56	20,47	20,46	20,52	20,52	20,45	20,46	20,51	20,56	20,53	20,47	20,52	20,57	20,58	20,55	20,51	20,45	20,48	20,49	20,49	20,46	20,40	20,49	20,52	20,45	20,43	20,44	20,49	20,46	20,49	20,48	20,44	20,53	20,56	20,51	20,50	20,48	20,43	20,42	20,39	20,47	20,42	20,46	20,54	20,54	20,39	20,43	20,38	20,43	20,46	20,43	20,46	20,49	20,52	20,54	20,40	20,39	20,45	20,39	20,44	20,49	20,59	20,53	20,49	20,47	20,49	20,47	20,46	20,44	20,42	20,46	20,46	20,38	20,34	20,39	20,55	20,49	20,38	20,45	20,52	20,53	20,53	20,52	20,44	20,42	20,39	20,44	20,49	20,37	20,50	20,58	20,38	20,41	20,44	20,47	20,46	20,40	20,38	20,42	20,53	20,54	20,56	20,46	20,41	20,43	20,43	20,44	20,37	20,48	20,54	20,45	20,44	20,38	20,38	20,51	20,43	20,40	20,44	20,45	20,41	20,31	20,31	20,39	20,38	20,40	20,35	20,46	20,42	20,43	20,42	20,37	20,31	20,29	20,37	20,42	20,34	20,39	20,38	20,38	20,36	20,42	20,42	20,45	20,45	
20,39	20,35	20,31	20,38	20,34	20,28	20,32	20,40	20,31	20,37	20,33	20,37	20,30	20,30	20,25	20,32	20,36	20,38	20,30	20,32	20,45	20,46	20,47	20,45	20,36	20,45	20,58	20,54	20,41	20,36	20,42	20,41	20,34	20,34	20,36	20,36	20,42	20,34	20,40	20,43	20,40	20,45	20,43	20,41	20,40	20,34	20,46	20,46	20,46	20,54	20,52	20,51	20,41	20,51	20,45	20,42	20,42	20,47	20,47	20,57	20,54	20,47	20,63	20,64	20,49	20,54	20,42	20,39	20,45	20,51	20,43	20,49	20,60	20,56	20,40	20,46	20,52	20,48	20,50	20,53	20,49	20,49	20,52	20,44	20,48	20,43	20,39	20,48	20,44	20,35	20,38	20,42	20,49	20,47	20,51	20,47	20,42	20,32	20,39	20,43	20,50	20,46	20,39	20,43	20,53	20,52	20,38	20,49	20,53	20,45	20,48	20,43	20,42	20,50	20,47	20,42	20,49	20,40	20,36	20,37	20,45	20,47	20,48	20,48	20,43	20,46	20,38	20,45	20,48	20,46	20,41	20,41	20,44	20,50	20,58	20,53	20,58	20,38	20,44	20,55	20,51	20,38	20,47	20,49	20,48	20,51	20,55	20,52	20,49	20,49	20,49	20,54	20,52	20,50	20,51	20,48	20,46	20,48	20,46	20,49	20,45	20,43	20,38	20,45	20,52	20,56	20,47	20,44	20,46	20,47	20,49	20,46	20,51	20,57	20,61	20,55	20,48	20,48	20,55	20,52	20,50	20,55	20,56	20,51	20,44	20,43	20,58	20,55	20,46	20,41	20,45	20,59	20,67	20,55	20,51	20,52	20,56	20,39	20,39	20,48	20,55	20,44	20,48	20,58	20,50	20,49	20,50	20,58	20,58	20,47	20,52	20,54	20,56	20,55	20,49	20,46	20,56	20,52	20,47	20,56	20,51	20,52	20,56	20,61	20,51	20,51	20,53	20,52	20,48	20,57	20,50	20,48	20,51	20,53	20,57	20,57	20,56	20,55	20,66	20,57	20,56	20,58	20,49	20,58	20,52	20,47	20,60	20,63	20,66	20,63	20,64	20,56	20,62	20,52	20,56	20,64	20,63	20,54	20,58	20,55	20,57	20,58	20,53	20,41	20,48	20,53	20,59	20,62	20,61	20,54	20,56	20,55	20,49	20,53	20,53	20,55	20,59	20,65	20,54	20,56	20,57	20,59	20,50	20,53	20,54	20,56	20,58	20,44	20,63	20,63	20,54	20,59	20,61	20,55	20,57	20,58	20,46	20,47	20,43	20,56	20,56	20,52	20,54	20,50	20,55	20,57	20,55	20,61	20,54	20,57	20,59	20,56	20,54	20,60	20,58	20,55	20,54	20,55	20,51	20,52	20,63	20,56	20,53	20,54	20,57	20,59	20,53	20,56	20,56	20,57	20,62	20,60	20,55	20,56	20,57	20,52	20,48	20,51	20,55	20,67	20,60	20,59	20,58	20,54	20,55	20,60	20,57	20,60	20,58	20,57	20,58	20,57	20,62	20,48	20,47	20,52	20,53	20,58	20,61	20,59	20,55	20,56	20,50	20,55	20,63	20,53	20,50	20,54	20,55	20,44	20,54	20,55	20,57	20,57	20,54	20,52	20,51	20,42	20,50	20,52	20,50	20,50	20,52	20,50	20,52	20,58	20,67	20,54	20,54	20,53	20,59	20,55	20,51	20,49	20,52	20,45	20,37	20,54	20,57	20,48	20,48	20,55	20,50	20,53	20,59	20,60	20,51	20,46	20,58	20,58	20,54	20,56	20,55	20,51	20,58	20,50	20,51	20,54	20,51	20,51	20,47	20,58	20,55	20,49	20,49	20,59	20,60	20,57	20,55	20,50	20,52	20,48	20,45	20,43	20,45	20,57	20,58	20,53	20,53	20,49	20,54	20,54	20,57	20,66	20,57	20,50	20,58	20,56	20,52	20,55	20,52	20,57	20,57	20,47	20,51	20,56	20,49	20,61	20,60	20,58	20,44	20,43	20,46	20,44	20,46	20,50	20,46	20,45	20,46	20,45	20,46	20,47	20,48	20,44	20,48	20,47	20,55	20,48	20,43	20,46	20,48	20,44	20,46	20,43	20,48	20,51	20,53	20,53	20,51	20,45	20,48	20,45	20,49	20,45	20,53	20,53	20,53	20,46	20,49	20,48	20,52	20,48	20,48	20,45	20,48	20,49	20,45	20,53	20,49	20,42	20,52	20,49	20,47	20,49	20,46	20,53	20,52	20,43	20,49	20,56	20,49	20,48	20,47	20,45	20,48	20,48	20,47	20,43	20,41	20,46	20,43	20,55	20,56	20,44	20,46	20,47	20,51	20,51	20,51	20,45	20,49	20,43	20,43	20,48	20,48	20,46	20,49	20,43	20,40	20,44	20,46	20,40	20,36	20,43	20,40	20,40	20,45	20,52	20,49	20,46	20,56	20,60	20,50	20,39	20,44	20,46	20,51	20,48	20,45	20,34	20,43	20,52	20,49	20,37	20,36	20,45	20,45	20,51	20,42	20,47	20,46	20,45	20,40	20,47	20,37	20,43	20,55	20,39	20,31	20,41	20,43	20,46	20,40	20,39	20,46	20,36	20,34	20,55	20,47	20,42	20,38	20,39	20,34	20,41	20,50	20,59	20,47	20,44	20,41	20,35	20,46	20,39	20,33	20,41	20,38	20,32	20,37	20,34	20,39	20,43	20,45	20,38	20,42	20,43	20,44	20,47	20,44	20,38	20,40	20,38	20,39	20,38	20,40	20,39	20,36	20,37	20,40	20,40	20,40	20,39	
20,38	20,39	20,36	20,34	20,39	20,27	20,25	20,44	20,46	20,42	20,29	20,22	20,36	20,37	20,40	20,42	20,48	20,40	20,37	20,33	20,31	20,41	20,46	20,44	20,35	20,43	20,57	20,50	20,46	20,32	20,33	20,50	20,39	20,40	20,39	20,39	20,45	20,41	20,47	20,55	20,47	20,50	20,50	20,48	20,42	20,37	20,42	20,45	20,41	20,47	20,46	20,45	20,34	20,47	20,45	20,33	20,44	20,50	20,47	20,55	20,50	20,43	20,53	20,55	20,53	20,61	20,50	20,37	20,43	20,47	20,44	20,44	20,52	20,52	20,48	20,55	20,54	20,53	20,56	20,45	20,51	20,44	20,40	20,46	20,47	20,56	20,46	20,46	20,43	20,38	20,45	20,46	20,48	20,55	20,50	20,55	20,48	20,47	20,46	20,48	20,51	20,44	20,46	20,44	20,50	20,53	20,48	20,48	20,44	20,42	20,57	20,50	20,43	20,49	20,50	20,47	20,45	20,46	20,44	20,41	20,52	20,48	20,57	20,55	20,42	20,44	20,42	20,52	20,56	20,54	20,44	20,41	20,43	20,45	20,53	20,58	20,52	20,49	20,47	20,49	20,52	20,44	20,49	20,48	20,49	20,48	20,47	20,52	20,49	20,53	20,57	20,55	20,53	20,46	20,51	20,45	20,41	20,45	20,46	20,44	20,45	20,45	20,42	20,51	20,46	20,47	20,46	20,53	20,47	20,44	20,54	20,55	20,55	20,63	20,60	20,51	20,58	20,56	20,52	20,52	20,51	20,59	20,54	20,51	20,44	20,44	20,52	20,52	20,50	20,49	20,49	20,52	20,60	20,49	20,52	20,56	20,64	20,47	20,42	20,49	20,54	20,46	20,50	20,55	20,58	20,60	20,53	20,49	20,53	20,41	20,52	20,59	20,57	20,51	20,59	20,59	20,56	20,51	20,40	20,51	20,53	20,45	20,53	20,52	20,55	20,52	20,45	20,49	20,55	20,57	20,56	20,49	20,49	20,59	20,54	20,52	20,55	20,47	20,59	20,68	20,61	20,57	20,56	20,62	20,46	20,44	20,51	20,52	20,54	20,55	20,54	20,60	20,66	20,59	20,57	20,62	20,64	20,56	20,58	20,53	20,54	20,54	20,52	20,49	20,50	20,52	20,57	20,50	20,51	20,56	20,57	20,55	20,51	20,48	20,55	20,61	20,59	20,58	20,54	20,48	20,48	20,55	20,52	20,54	20,63	20,57	20,58	20,52	20,56	20,68	20,70	20,61	20,63	20,60	20,57	20,53	20,55	20,57	20,49	20,57	20,64	20,60	20,55	20,52	20,56	20,56	20,59	20,59	20,59	20,48	20,64	20,62	20,55	20,61	20,58	20,54	20,49	20,58	20,61	20,59	20,59	20,67	20,51	20,53	20,54	20,63	20,59	20,57	20,52	20,57	20,60	20,57	20,62	20,58	20,59	20,54	20,57	20,57	20,58	20,57	20,65	20,65	20,60	20,54	20,53	20,60	20,58	20,54	20,54	20,64	20,62	20,68	20,65	20,58	20,51	20,53	20,67	20,64	20,63	20,55	20,58	20,57	20,55	20,56	20,62	20,53	20,49	20,59	20,60	20,46	20,48	20,55	20,54	20,56	20,63	20,58	20,52	20,55	20,53	20,47	20,44	20,52	20,59	20,60	20,59	20,58	20,58	20,54	20,62	20,64	20,56	20,53	20,50	20,58	20,56	20,45	20,45	20,52	20,56	20,50	20,47	20,54	20,55	20,52	20,53	20,59	20,59	20,48	20,54	20,58	20,53	20,53	20,47	20,49	20,53	20,47	20,53	20,59	20,50	20,50	20,47	20,51	20,52	20,57	20,52	20,55	20,53	20,55	20,55	20,57	20,60	20,48	20,44	20,49	20,46	20,53	20,57	20,48	20,49	20,46	20,51	20,53	20,59	20,67	20,56	20,42	20,48	20,59	20,57	20,58	20,56	20,57	20,55	20,50	20,47	20,45	20,44	20,56	20,61	20,49	20,46	20,47	20,50	20,40	20,46	20,50	20,44	20,43	20,44	20,46	20,46	20,48	20,46	20,46	20,48	20,55	20,46	20,50	20,50	20,49	20,43	20,49	20,57	20,57	20,49	20,47	20,51	20,56	20,50	20,48	20,51	20,53	20,41	20,46	20,52	20,48	20,40	20,51	20,54	20,50	20,51	20,46	20,42	20,47	20,46	20,49	20,47	20,48	20,45	20,40	20,40	20,46	20,51	20,53	20,46	20,45	20,48	20,49	20,43	20,47	20,55	20,50	20,55	20,50	20,52	20,44	20,46	20,48	20,42	20,44	20,40	20,47	20,54	20,45	20,49	20,49	20,52	20,50	20,54	20,45	20,48	20,40	20,42	20,48	20,50	20,49	20,54	20,47	20,42	20,44	20,43	20,44	20,47	20,45	20,38	20,47	20,46	20,47	20,46	20,43	20,54	20,58	20,47	20,45	20,44	20,51	20,50	20,53	20,48	20,43	20,50	20,57	20,52	20,41	20,42	20,42	20,38	20,33	20,38	20,49	20,48	20,45	20,42	20,45	20,46	20,39	20,44	20,42	20,43	20,50	20,49	20,43	20,51	20,48	20,47	20,47	20,41	20,52	20,52	20,46	20,43	20,44	20,40	20,45	20,50	20,55	20,51	20,46	20,45	20,41	20,40	20,40	20,46	20,40	20,32	20,31	20,38	20,38	20,32	20,43	20,41	20,35	20,42	20,48	20,47	20,52	20,40	20,33	20,39	20,31	20,42	20,47	20,48	20,40	20,36	20,35	20,32	20,41	20,50	20,49	
20,31	20,39	20,32	20,31	20,36	20,34	20,37	20,40	20,43	20,44	20,30	20,30	20,33	20,36	20,44	20,45	20,46	20,44	20,37	20,41	20,35	20,35	20,37	20,36	20,34	20,40	20,50	20,43	20,33	20,36	20,37	20,39	20,36	20,38	20,41	20,44	20,49	20,46	20,47	20,51	20,45	20,56	20,58	20,51	20,48	20,40	20,49	20,39	20,46	20,49	20,47	20,44	20,40	20,44	20,54	20,35	20,37	20,61	20,54	20,46	20,39	20,47	20,59	20,52	20,58	20,56	20,41	20,36	20,40	20,36	20,36	20,55	20,51	20,52	20,50	20,57	20,51	20,55	20,56	20,46	20,42	20,46	20,38	20,38	20,54	20,55	20,55	20,51	20,43	20,46	20,54	20,55	20,48	20,51	20,54	20,48	20,45	20,48	20,53	20,54	20,39	20,45	20,47	20,47	20,48	20,54	20,56	20,46	20,50	20,41	20,45	20,48	20,45	20,43	20,56	20,46	20,48	20,56	20,51	20,40	20,50	20,54	20,58	20,55	20,49	20,50	20,46	20,48	20,56	20,50	20,50	20,49	20,44	20,48	20,56	20,55	20,49	20,51	20,56	20,54	20,48	20,43	20,47	20,55	20,55	20,41	20,44	20,49	20,46	20,53	20,55	20,57	20,53	20,54	20,49	20,44	20,46	20,47	20,44	20,46	20,38	20,50	20,53	20,50	20,49	20,51	20,50	20,54	20,55	20,42	20,60	20,59	20,60	20,64	20,60	20,45	20,54	20,58	20,47	20,44	20,49	20,61	20,53	20,48	20,53	20,55	20,55	20,49	20,45	20,58	20,61	20,58	20,53	20,54	20,50	20,58	20,63	20,60	20,53	20,47	20,51	20,50	20,49	20,51	20,57	20,59	20,52	20,45	20,52	20,43	20,56	20,64	20,57	20,52	20,58	20,58	20,53	20,54	20,51	20,51	20,50	20,44	20,49	20,57	20,65	20,62	20,54	20,54	20,56	20,63	20,58	20,56	20,45	20,51	20,60	20,53	20,54	20,44	20,48	20,58	20,59	20,58	20,56	20,65	20,51	20,43	20,48	20,51	20,56	20,58	20,59	20,65	20,66	20,59	20,56	20,63	20,62	20,54	20,54	20,59	20,58	20,56	20,50	20,48	20,53	20,54	20,54	20,49	20,44	20,53	20,65	20,58	20,50	20,53	20,61	20,69	20,63	20,70	20,58	20,51	20,46	20,47	20,45	20,69	20,69	20,63	20,61	20,62	20,59	20,63	20,66	20,64	20,54	20,56	20,60	20,59	20,53	20,60	20,56	20,65	20,62	20,59	20,64	20,59	20,62	20,63	20,60	20,61	20,58	20,59	20,62	20,65	20,52	20,62	20,66	20,62	20,48	20,51	20,60	20,62	20,58	20,61	20,59	20,59	20,64	20,57	20,60	20,55	20,56	20,61	20,66	20,59	20,64	20,61	20,59	20,58	20,59	20,65	20,64	20,62	20,59	20,63	20,56	20,57	20,54	20,61	20,59	20,63	20,58	20,56	20,64	20,61	20,66	20,60	20,48	20,46	20,58	20,55	20,56	20,53	20,51	20,60	20,50	20,42	20,49	20,58	20,62	20,66	20,61	20,49	20,54	20,51	20,55	20,58	20,62	20,58	20,47	20,56	20,59	20,53	20,52	20,51	20,60	20,58	20,57	20,60	20,65	20,55	20,58	20,60	20,56	20,50	20,53	20,58	20,64	20,56	20,52	20,47	20,62	20,59	20,52	20,48	20,53	20,53	20,53	20,53	20,58	20,57	20,48	20,53	20,55	20,54	20,56	20,53	20,57	20,47	20,54	20,52	20,55	20,58	20,56	20,54	20,48	20,57	20,53	20,52	20,53	20,53	20,57	20,56	20,57	20,53	20,48	20,56	20,57	20,56	20,55	20,54	20,50	20,48	20,58	20,51	20,52	20,62	20,49	20,38	20,38	20,51	20,62	20,56	20,53	20,53	20,51	20,48	20,49	20,56	20,51	20,56	20,64	20,48	20,44	20,51	20,48	20,50	20,47	20,58	20,53	20,50	20,38	20,42	20,44	20,51	20,55	20,54	20,54	20,55	20,46	20,38	20,53	20,53	20,44	20,42	20,55	20,63	20,56	20,51	20,56	20,46	20,42	20,52	20,58	20,58	20,49	20,48	20,46	20,43	20,38	20,48	20,53	20,47	20,49	20,46	20,49	20,50	20,50	20,48	20,57	20,55	20,51	20,48	20,52	20,48	20,50	20,53	20,56	20,51	20,48	20,46	20,42	20,45	20,59	20,55	20,57	20,54	20,51	20,47	20,52	20,53	20,49	20,50	20,52	20,50	20,51	20,47	20,52	20,44	20,47	20,57	20,55	20,51	20,50	20,53	20,47	20,43	20,44	20,44	20,51	20,44	20,47	20,58	20,53	20,43	20,39	20,47	20,50	20,60	20,58	20,46	20,42	20,48	20,50	20,52	20,37	20,35	20,38	20,53	20,56	20,54	20,52	20,39	20,42	20,51	20,54	20,48	20,47	20,43	20,38	20,33	20,37	20,43	20,43	20,50	20,47	20,45	20,41	20,39	20,51	20,44	20,42	20,55	20,54	20,47	20,43	20,43	20,45	20,46	20,43	20,45	20,49	20,47	20,43	20,48	20,48	20,40	20,45	20,46	20,42	20,40	20,36	20,38	20,39	20,43	20,50	20,47	20,49	20,45	20,37	20,40	20,36	20,44	20,43	20,36	20,36	20,42	20,38	20,44	20,41	20,33	20,36	20,33	20,38	20,46	20,43	20,39	20,43	20,36	20,29	20,45	20,45	20,48	
20,30	20,29	20,21	20,28	20,41	20,28	20,43	20,48	20,43	20,39	20,40	20,32	20,39	20,35	20,42	20,41	20,34	20,38	20,37	20,49	20,47	20,38	20,36	20,40	20,52	20,43	20,50	20,37	20,24	20,29	20,33	20,34	20,36	20,49	20,48	20,48	20,42	20,46	20,46	20,37	20,39	20,57	20,54	20,49	20,46	20,37	20,45	20,38	20,47	20,51	20,47	20,47	20,43	20,48	20,47	20,48	20,47	20,59	20,63	20,57	20,44	20,50	20,60	20,58	20,61	20,55	20,48	20,43	20,37	20,39	20,35	20,46	20,51	20,52	20,57	20,55	20,55	20,52	20,56	20,52	20,57	20,45	20,37	20,37	20,51	20,54	20,52	20,63	20,57	20,54	20,51	20,51	20,52	20,43	20,44	20,41	20,36	20,46	20,48	20,57	20,52	20,49	20,54	20,45	20,46	20,49	20,42	20,40	20,42	20,39	20,34	20,47	20,47	20,45	20,57	20,58	20,52	20,51	20,51	20,47	20,51	20,55	20,56	20,58	20,48	20,50	20,47	20,50	20,54	20,52	20,54	20,47	20,41	20,50	20,61	20,56	20,45	20,42	20,46	20,44	20,41	20,47	20,51	20,55	20,56	20,56	20,51	20,49	20,49	20,52	20,56	20,49	20,48	20,54	20,60	20,51	20,50	20,53	20,47	20,45	20,41	20,55	20,52	20,44	20,53	20,57	20,51	20,50	20,52	20,53	20,56	20,61	20,60	20,60	20,59	20,60	20,57	20,56	20,58	20,51	20,46	20,60	20,60	20,52	20,51	20,57	20,61	20,53	20,46	20,47	20,56	20,64	20,57	20,55	20,57	20,54	20,59	20,59	20,55	20,53	20,56	20,55	20,53	20,54	20,55	20,55	20,48	20,52	20,53	20,53	20,47	20,56	20,66	20,59	20,58	20,58	20,51	20,51	20,50	20,51	20,53	20,51	20,54	20,58	20,64	20,64	20,60	20,57	20,57	20,66	20,58	20,57	20,46	20,47	20,54	20,57	20,61	20,53	20,51	20,51	20,60	20,61	20,57	20,64	20,56	20,51	20,47	20,57	20,56	20,63	20,62	20,62	20,65	20,70	20,61	20,62	20,60	20,59	20,59	20,61	20,56	20,55	20,59	20,55	20,56	20,62	20,63	20,55	20,52	20,47	20,65	20,62	20,59	20,61	20,62	20,71	20,70	20,64	20,61	20,52	20,61	20,55	20,45	20,65	20,65	20,57	20,62	20,63	20,60	20,61	20,65	20,59	20,53	20,61	20,58	20,58	20,57	20,57	20,57	20,57	20,60	20,58	20,62	20,61	20,59	20,67	20,61	20,60	20,59	20,57	20,56	20,58	20,54	20,59	20,61	20,66	20,62	20,56	20,59	20,64	20,63	20,58	20,58	20,54	20,60	20,53	20,51	20,56	20,54	20,62	20,63	20,60	20,57	20,60	20,68	20,62	20,63	20,59	20,62	20,65	20,67	20,65	20,55	20,55	20,55	20,61	20,60	20,61	20,62	20,56	20,60	20,65	20,65	20,59	20,51	20,53	20,59	20,53	20,58	20,61	20,57	20,61	20,62	20,51	20,52	20,59	20,66	20,66	20,59	20,56	20,58	20,48	20,50	20,59	20,58	20,56	20,51	20,53	20,58	20,53	20,59	20,52	20,54	20,56	20,58	20,65	20,61	20,60	20,59	20,59	20,48	20,46	20,43	20,51	20,63	20,68	20,55	20,58	20,61	20,56	20,51	20,48	20,48	20,53	20,53	20,52	20,54	20,60	20,58	20,57	20,59	20,52	20,51	20,52	20,51	20,50	20,52	20,56	20,55	20,54	20,54	20,52	20,48	20,56	20,53	20,50	20,52	20,52	20,58	20,63	20,54	20,55	20,53	20,53	20,56	20,61	20,62	20,66	20,60	20,53	20,60	20,48	20,48	20,59	20,54	20,45	20,41	20,46	20,54	20,54	20,53	20,52	20,44	20,51	20,53	20,56	20,56	20,62	20,64	20,56	20,45	20,50	20,50	20,48	20,55	20,55	20,55	20,55	20,51	20,47	20,48	20,53	20,59	20,60	20,59	20,58	20,56	20,43	20,54	20,56	20,48	20,48	20,52	20,58	20,47	20,49	20,51	20,48	20,45	20,49	20,44	20,45	20,51	20,53	20,46	20,38	20,39	20,49	20,54	20,48	20,46	20,48	20,52	20,52	20,54	20,50	20,51	20,50	20,45	20,50	20,50	20,44	20,42	20,52	20,55	20,58	20,57	20,45	20,42	20,57	20,58	20,57	20,53	20,48	20,45	20,48	20,59	20,54	20,50	20,47	20,62	20,64	20,53	20,56	20,49	20,35	20,45	20,51	20,56	20,51	20,46	20,53	20,48	20,49	20,45	20,43	20,44	20,40	20,42	20,57	20,48	20,38	20,40	20,47	20,54	20,66	20,54	20,56	20,47	20,50	20,55	20,53	20,40	20,32	20,40	20,56	20,53	20,56	20,56	20,47	20,46	20,49	20,52	20,50	20,45	20,44	20,38	20,45	20,52	20,43	20,38	20,47	20,49	20,48	20,49	20,36	20,50	20,47	20,34	20,47	20,52	20,55	20,48	20,31	20,43	20,46	20,39	20,43	20,44	20,47	20,46	20,39	20,44	20,46	20,41	20,44	20,43	20,44	20,39	20,33	20,46	20,43	20,45	20,42	20,49	20,44	20,31	20,36	20,35	20,47	20,44	20,38	20,34	20,45	20,42	20,42	20,32	20,41	20,54	20,39	20,42	20,47	20,51	20,46	20,44	20,39	20,40	20,43	20,46	20,41	
20,37	20,27	20,27	20,34	20,40	20,34	20,39	20,38	20,34	20,36	20,31	20,35	20,43	20,43	20,43	20,40	20,43	20,37	20,36	20,51	20,50	20,52	20,48	20,40	20,54	20,54	20,61	20,46	20,35	20,35	20,34	20,39	20,40	20,44	20,48	20,45	20,40	20,37	20,52	20,39	20,36	20,46	20,43	20,54	20,54	20,44	20,47	20,42	20,40	20,52	20,54	20,51	20,45	20,47	20,50	20,46	20,55	20,50	20,49	20,55	20,55	20,50	20,51	20,51	20,54	20,55	20,54	20,42	20,31	20,45	20,42	20,49	20,57	20,58	20,53	20,48	20,46	20,47	20,50	20,58	20,57	20,51	20,41	20,42	20,50	20,48	20,47	20,53	20,55	20,53	20,58	20,53	20,49	20,54	20,49	20,47	20,38	20,49	20,57	20,49	20,49	20,47	20,46	20,51	20,45	20,51	20,45	20,40	20,47	20,47	20,45	20,51	20,55	20,45	20,54	20,50	20,46	20,46	20,50	20,47	20,55	20,54	20,60	20,54	20,46	20,47	20,43	20,45	20,49	20,48	20,52	20,41	20,44	20,42	20,52	20,52	20,47	20,45	20,53	20,52	20,45	20,48	20,52	20,53	20,45	20,52	20,61	20,45	20,48	20,51	20,50	20,58	20,43	20,45	20,53	20,59	20,54	20,51	20,48	20,47	20,50	20,54	20,46	20,48	20,54	20,54	20,45	20,46	20,45	20,48	20,45	20,53	20,59	20,57	20,58	20,53	20,52	20,53	20,53	20,54	20,49	20,55	20,59	20,47	20,51	20,58	20,58	20,58	20,48	20,47	20,45	20,56	20,59	20,51	20,54	20,59	20,55	20,54	20,57	20,58	20,56	20,54	20,53	20,51	20,58	20,54	20,57	20,53	20,54	20,49	20,52	20,46	20,58	20,57	20,55	20,56	20,51	20,49	20,50	20,47	20,47	20,50	20,55	20,46	20,45	20,58	20,59	20,61	20,60	20,63	20,50	20,54	20,58	20,55	20,63	20,59	20,55	20,50	20,55	20,56	20,63	20,63	20,59	20,63	20,52	20,61	20,61	20,55	20,63	20,60	20,62	20,64	20,70	20,71	20,68	20,63	20,55	20,57	20,58	20,60	20,53	20,59	20,61	20,65	20,56	20,60	20,59	20,60	20,56	20,49	20,65	20,63	20,59	20,61	20,65	20,61	20,61	20,60	20,57	20,58	20,63	20,62	20,53	20,59	20,64	20,54	20,62	20,64	20,64	20,66	20,64	20,61	20,60	20,64	20,62	20,59	20,55	20,69	20,62	20,58	20,62	20,58	20,63	20,59	20,61	20,60	20,60	20,58	20,58	20,53	20,51	20,52	20,57	20,63	20,66	20,64	20,63	20,55	20,55	20,62	20,67	20,60	20,58	20,57	20,56	20,64	20,55	20,56	20,54	20,56	20,59	20,61	20,60	20,55	20,66	20,64	20,68	20,64	20,63	20,69	20,66	20,60	20,53	20,52	20,53	20,62	20,59	20,55	20,65	20,58	20,57	20,53	20,58	20,53	20,53	20,58	20,61	20,62	20,61	20,62	20,58	20,60	20,59	20,60	20,59	20,48	20,62	20,66	20,58	20,50	20,57	20,61	20,52	20,58	20,61	20,61	20,53	20,56	20,57	20,55	20,54	20,58	20,62	20,64	20,62	20,67	20,69	20,58	20,52	20,56	20,60	20,48	20,53	20,54	20,52	20,55	20,57	20,56	20,63	20,58	20,47	20,48	20,52	20,62	20,54	20,49	20,55	20,61	20,67	20,66	20,60	20,60	20,55	20,49	20,55	20,51	20,54	20,55	20,51	20,50	20,49	20,45	20,45	20,53	20,55	20,51	20,58	20,53	20,57	20,61	20,55	20,58	20,62	20,48	20,48	20,59	20,65	20,65	20,59	20,51	20,55	20,52	20,49	20,62	20,55	20,52	20,59	20,53	20,48	20,54	20,57	20,54	20,51	20,47	20,53	20,59	20,55	20,61	20,61	20,56	20,53	20,46	20,52	20,50	20,55	20,59	20,47	20,49	20,51	20,46	20,55	20,61	20,58	20,61	20,53	20,49	20,51	20,49	20,47	20,45	20,50	20,58	20,59	20,45	20,45	20,44	20,39	20,42	20,57	20,50	20,37	20,41	20,49	20,45	20,42	20,41	20,45	20,47	20,53	20,60	20,49	20,50	20,48	20,50	20,59	20,57	20,48	20,45	20,45	20,47	20,43	20,43	20,45	20,47	20,55	20,57	20,49	20,39	20,42	20,60	20,56	20,49	20,51	20,48	20,52	20,48	20,58	20,56	20,43	20,43	20,50	20,56	20,48	20,52	20,50	20,36	20,43	20,51	20,44	20,53	20,53	20,45	20,50	20,53	20,43	20,49	20,56	20,45	20,45	20,52	20,45	20,42	20,41	20,47	20,42	20,43	20,43	20,46	20,50	20,50	20,54	20,42	20,40	20,39	20,36	20,49	20,50	20,52	20,51	20,51	20,49	20,52	20,57	20,52	20,48	20,49	20,51	20,42	20,53	20,49	20,38	20,48	20,42	20,48	20,55	20,47	20,49	20,51	20,35	20,46	20,53	20,59	20,50	20,37	20,41	20,45	20,47	20,43	20,41	20,48	20,49	20,41	20,34	20,41	20,45	20,38	20,42	20,47	20,45	20,40	20,37	20,45	20,46	20,43	20,49	20,38	20,35	20,40	20,39	20,47	20,44	20,35	20,38	20,41	20,54	20,44	20,39	20,45	20,52	20,39	20,51	20,49	20,47	20,45	20,49	20,40	20,34	20,42	20,42	20,47	
20,44	20,34	20,32	20,36	20,32	20,32	20,38	20,40	20,34	20,36	20,33	20,30	20,43	20,35	20,36	20,51	20,45	20,41	20,37	20,50	20,43	20,52	20,43	20,40	20,39	20,45	20,58	20,52	20,48	20,49	20,39	20,48	20,49	20,38	20,41	20,41	20,37	20,34	20,56	20,52	20,36	20,40	20,43	20,46	20,47	20,45	20,49	20,52	20,52	20,50	20,42	20,46	20,43	20,46	20,51	20,48	20,45	20,41	20,41	20,54	20,50	20,50	20,51	20,43	20,46	20,48	20,53	20,46	20,40	20,40	20,41	20,57	20,63	20,62	20,59	20,41	20,45	20,47	20,48	20,48	20,50	20,43	20,39	20,49	20,57	20,53	20,50	20,49	20,48	20,46	20,49	20,51	20,49	20,56	20,51	20,49	20,49	20,52	20,50	20,53	20,52	20,48	20,50	20,46	20,49	20,55	20,53	20,47	20,48	20,59	20,48	20,48	20,60	20,55	20,54	20,52	20,47	20,45	20,56	20,53	20,51	20,55	20,62	20,56	20,43	20,46	20,44	20,45	20,54	20,51	20,49	20,36	20,43	20,47	20,42	20,51	20,56	20,57	20,54	20,59	20,55	20,53	20,60	20,63	20,53	20,48	20,46	20,54	20,47	20,49	20,50	20,49	20,50	20,52	20,58	20,54	20,50	20,50	20,47	20,52	20,50	20,58	20,48	20,47	20,58	20,57	20,46	20,38	20,40	20,49	20,57	20,53	20,57	20,56	20,63	20,48	20,47	20,48	20,49	20,52	20,58	20,57	20,53	20,43	20,47	20,53	20,57	20,52	20,49	20,56	20,51	20,49	20,55	20,51	20,52	20,52	20,54	20,47	20,44	20,48	20,50	20,47	20,50	20,52	20,58	20,56	20,58	20,58	20,52	20,48	20,52	20,57	20,59	20,59	20,53	20,54	20,50	20,52	20,59	20,55	20,54	20,48	20,51	20,52	20,53	20,55	20,57	20,57	20,60	20,56	20,53	20,53	20,56	20,57	20,66	20,65	20,57	20,56	20,63	20,59	20,55	20,59	20,56	20,56	20,51	20,66	20,71	20,54	20,60	20,64	20,65	20,69	20,67	20,62	20,63	20,60	20,53	20,53	20,53	20,56	20,59	20,57	20,61	20,66	20,62	20,52	20,55	20,58	20,59	20,53	20,70	20,64	20,55	20,58	20,63	20,66	20,55	20,66	20,57	20,54	20,67	20,57	20,50	20,58	20,64	20,61	20,58	20,58	20,67	20,67	20,60	20,60	20,59	20,62	20,66	20,69	20,60	20,67	20,70	20,71	20,65	20,54	20,66	20,59	20,62	20,69	20,59	20,56	20,62	20,55	20,60	20,65	20,66	20,70	20,72	20,66	20,60	20,58	20,61	20,59	20,62	20,56	20,59	20,58	20,60	20,60	20,56	20,58	20,62	20,62	20,60	20,59	20,64	20,68	20,66	20,58	20,65	20,71	20,66	20,64	20,66	20,62	20,60	20,59	20,54	20,61	20,62	20,61	20,64	20,58	20,53	20,57	20,61	20,60	20,52	20,52	20,57	20,68	20,61	20,66	20,61	20,50	20,51	20,54	20,58	20,51	20,52	20,57	20,61	20,53	20,56	20,58	20,50	20,57	20,63	20,57	20,48	20,51	20,58	20,52	20,56	20,54	20,51	20,55	20,53	20,58	20,66	20,57	20,49	20,61	20,62	20,52	20,53	20,55	20,58	20,55	20,55	20,52	20,62	20,62	20,61	20,52	20,52	20,54	20,51	20,49	20,52	20,57	20,62	20,60	20,53	20,62	20,63	20,47	20,55	20,44	20,49	20,51	20,47	20,51	20,55	20,51	20,52	20,50	20,47	20,59	20,61	20,58	20,55	20,50	20,49	20,59	20,59	20,48	20,43	20,58	20,65	20,53	20,56	20,58	20,57	20,55	20,47	20,47	20,51	20,56	20,71	20,58	20,49	20,52	20,62	20,57	20,58	20,52	20,50	20,48	20,52	20,63	20,64	20,55	20,47	20,47	20,52	20,52	20,51	20,60	20,49	20,48	20,43	20,50	20,57	20,62	20,58	20,55	20,47	20,48	20,42	20,38	20,45	20,45	20,49	20,59	20,55	20,45	20,50	20,54	20,48	20,40	20,56	20,55	20,38	20,39	20,54	20,50	20,47	20,43	20,49	20,54	20,52	20,56	20,52	20,45	20,44	20,43	20,53	20,56	20,51	20,46	20,44	20,51	20,45	20,42	20,47	20,41	20,51	20,54	20,44	20,38	20,36	20,55	20,55	20,41	20,50	20,49	20,49	20,48	20,52	20,47	20,47	20,48	20,52	20,50	20,47	20,44	20,49	20,47	20,48	20,53	20,57	20,58	20,54	20,48	20,48	20,51	20,45	20,49	20,52	20,48	20,52	20,55	20,46	20,46	20,49	20,50	20,38	20,37	20,40	20,45	20,49	20,51	20,49	20,38	20,30	20,43	20,39	20,45	20,50	20,49	20,47	20,46	20,48	20,56	20,49	20,45	20,45	20,53	20,46	20,45	20,43	20,47	20,37	20,47	20,49	20,43	20,51	20,45	20,51	20,44	20,34	20,48	20,51	20,52	20,47	20,35	20,42	20,44	20,51	20,45	20,41	20,36	20,31	20,35	20,42	20,50	20,45	20,46	20,44	20,45	20,36	20,34	20,49	20,52	20,47	20,41	20,44	20,38	20,31	20,50	20,44	20,43	20,42	20,38	20,39	20,39	20,48	20,43	20,38	20,38	20,41	20,35	20,43	20,52	20,44	20,37	20,43	20,41	20,41	20,48	20,60	20,56	
20,44	20,34	20,37	20,34	20,35	20,33	20,35	20,37	20,35	20,45	20,38	20,29	20,39	20,40	20,28	20,39	20,42	20,40	20,40	20,46	20,34	20,42	20,50	20,49	20,42	20,37	20,54	20,54	20,49	20,49	20,46	20,45	20,49	20,45	20,44	20,51	20,50	20,41	20,46	20,43	20,37	20,52	20,50	20,39	20,44	20,44	20,48	20,57	20,59	20,57	20,51	20,41	20,44	20,52	20,58	20,48	20,45	20,49	20,45	20,48	20,48	20,47	20,47	20,49	20,46	20,42	20,43	20,42	20,40	20,44	20,50	20,59	20,64	20,58	20,53	20,44	20,49	20,52	20,49	20,45	20,45	20,42	20,42	20,51	20,48	20,47	20,49	20,52	20,50	20,49	20,51	20,43	20,41	20,48	20,51	20,54	20,55	20,59	20,52	20,52	20,59	20,57	20,62	20,54	20,61	20,57	20,55	20,44	20,44	20,54	20,48	20,44	20,56	20,57	20,59	20,63	20,57	20,48	20,51	20,50	20,44	20,46	20,63	20,62	20,56	20,58	20,50	20,51	20,53	20,50	20,50	20,34	20,39	20,51	20,51	20,51	20,55	20,51	20,52	20,48	20,39	20,44	20,51	20,55	20,55	20,48	20,59	20,64	20,57	20,53	20,55	20,53	20,51	20,50	20,55	20,49	20,51	20,56	20,50	20,52	20,44	20,51	20,51	20,44	20,50	20,57	20,50	20,40	20,37	20,48	20,63	20,56	20,52	20,52	20,64	20,54	20,51	20,55	20,50	20,51	20,60	20,64	20,54	20,44	20,49	20,54	20,47	20,49	20,49	20,57	20,57	20,48	20,57	20,53	20,47	20,55	20,58	20,55	20,46	20,51	20,51	20,52	20,62	20,65	20,60	20,49	20,53	20,58	20,55	20,47	20,61	20,65	20,59	20,58	20,50	20,49	20,47	20,49	20,58	20,60	20,54	20,57	20,52	20,59	20,58	20,57	20,53	20,44	20,52	20,57	20,58	20,63	20,57	20,53	20,59	20,61	20,62	20,55	20,65	20,58	20,66	20,67	20,61	20,62	20,54	20,61	20,64	20,62	20,56	20,55	20,62	20,63	20,59	20,50	20,59	20,63	20,58	20,54	20,55	20,62	20,62	20,68	20,59	20,56	20,64	20,56	20,58	20,62	20,51	20,54	20,65	20,64	20,54	20,60	20,56	20,59	20,54	20,56	20,59	20,46	20,58	20,64	20,54	20,58	20,66	20,62	20,65	20,57	20,58	20,67	20,60	20,60	20,52	20,57	20,69	20,68	20,59	20,64	20,68	20,65	20,60	20,60	20,63	20,64	20,56	20,66	20,62	20,57	20,67	20,65	20,61	20,70	20,70	20,67	20,65	20,65	20,65	20,65	20,61	20,62	20,67	20,61	20,58	20,60	20,61	20,60	20,53	20,56	20,67	20,66	20,67	20,66	20,70	20,71	20,73	20,59	20,60	20,63	20,65	20,66	20,63	20,69	20,72	20,63	20,58	20,56	20,59	20,62	20,70	20,63	20,62	20,60	20,63	20,62	20,60	20,55	20,56	20,64	20,58	20,62	20,70	20,54	20,55	20,55	20,60	20,65	20,67	20,50	20,62	20,58	20,54	20,51	20,55	20,56	20,63	20,57	20,53	20,56	20,55	20,54	20,59	20,58	20,54	20,52	20,51	20,63	20,60	20,54	20,60	20,62	20,60	20,59	20,60	20,62	20,63	20,60	20,56	20,57	20,56	20,59	20,60	20,63	20,61	20,59	20,59	20,55	20,52	20,55	20,57	20,51	20,49	20,57	20,72	20,57	20,53	20,49	20,54	20,53	20,55	20,60	20,62	20,56	20,54	20,55	20,51	20,60	20,60	20,64	20,64	20,57	20,56	20,51	20,55	20,52	20,51	20,59	20,61	20,51	20,45	20,54	20,55	20,60	20,53	20,55	20,45	20,53	20,69	20,58	20,40	20,41	20,60	20,60	20,52	20,59	20,66	20,53	20,49	20,57	20,62	20,50	20,40	20,47	20,44	20,53	20,50	20,50	20,56	20,56	20,53	20,52	20,56	20,55	20,55	20,48	20,49	20,54	20,50	20,40	20,49	20,57	20,55	20,51	20,56	20,52	20,55	20,61	20,57	20,48	20,54	20,53	20,47	20,49	20,48	20,52	20,56	20,56	20,50	20,51	20,52	20,43	20,44	20,51	20,48	20,42	20,57	20,59	20,50	20,46	20,44	20,51	20,51	20,52	20,44	20,41	20,43	20,53	20,52	20,45	20,52	20,61	20,53	20,46	20,51	20,50	20,47	20,51	20,46	20,51	20,55	20,60	20,57	20,49	20,45	20,55	20,57	20,56	20,51	20,52	20,51	20,60	20,48	20,48	20,47	20,49	20,48	20,54	20,48	20,45	20,52	20,60	20,54	20,46	20,53	20,45	20,41	20,42	20,41	20,51	20,43	20,39	20,45	20,41	20,41	20,42	20,49	20,51	20,50	20,47	20,47	20,45	20,36	20,46	20,55	20,41	20,43	20,47	20,46	20,44	20,47	20,47	20,41	20,44	20,50	20,48	20,46	20,46	20,46	20,50	20,33	20,44	20,49	20,45	20,48	20,33	20,33	20,39	20,40	20,43	20,47	20,35	20,38	20,31	20,37	20,45	20,49	20,39	20,38	20,40	20,40	20,33	20,43	20,47	20,47	20,44	20,48	20,46	20,31	20,47	20,49	20,44	20,42	20,40	20,46	20,53	20,45	20,31	20,34	20,44	20,38	20,35	20,44	20,48	20,43	20,37	20,33	20,38	20,48	20,49	20,52	20,57	
20,38	20,42	20,51	20,45	20,39	20,29	20,33	20,39	20,40	20,43	20,39	20,34	20,37	20,41	20,36	20,39	20,36	20,33	20,22	20,37	20,34	20,39	20,48	20,47	20,43	20,33	20,45	20,59	20,46	20,37	20,40	20,46	20,38	20,40	20,48	20,52	20,52	20,37	20,48	20,44	20,41	20,46	20,46	20,46	20,44	20,39	20,43	20,41	20,43	20,54	20,52	20,44	20,39	20,55	20,65	20,52	20,38	20,46	20,55	20,53	20,47	20,46	20,48	20,45	20,47	20,47	20,47	20,42	20,36	20,47	20,49	20,56	20,62	20,55	20,51	20,43	20,50	20,56	20,56	20,45	20,45	20,36	20,44	20,54	20,54	20,48	20,47	20,44	20,45	20,43	20,49	20,50	20,49	20,49	20,51	20,55	20,52	20,51	20,49	20,46	20,48	20,46	20,50	20,53	20,55	20,52	20,53	20,43	20,45	20,42	20,43	20,43	20,52	20,53	20,56	20,54	20,45	20,47	20,46	20,47	20,38	20,45	20,62	20,58	20,48	20,53	20,52	20,47	20,47	20,50	20,48	20,39	20,38	20,52	20,52	20,59	20,52	20,46	20,54	20,53	20,38	20,41	20,37	20,48	20,48	20,45	20,50	20,63	20,56	20,51	20,57	20,51	20,50	20,52	20,46	20,44	20,47	20,53	20,57	20,55	20,45	20,47	20,48	20,49	20,51	20,55	20,51	20,44	20,42	20,44	20,61	20,52	20,51	20,57	20,59	20,57	20,53	20,60	20,57	20,59	20,49	20,49	20,56	20,51	20,54	20,52	20,50	20,50	20,55	20,63	20,54	20,51	20,58	20,56	20,47	20,48	20,61	20,55	20,51	20,58	20,60	20,58	20,60	20,56	20,55	20,60	20,60	20,53	20,49	20,43	20,55	20,65	20,56	20,56	20,57	20,50	20,55	20,58	20,54	20,59	20,51	20,51	20,57	20,57	20,57	20,52	20,54	20,52	20,53	20,60	20,63	20,64	20,55	20,59	20,57	20,56	20,60	20,58	20,57	20,62	20,65	20,68	20,56	20,71	20,64	20,64	20,59	20,60	20,64	20,52	20,53	20,61	20,53	20,53	20,56	20,60	20,57	20,58	20,59	20,60	20,62	20,70	20,69	20,50	20,52	20,60	20,63	20,64	20,60	20,56	20,65	20,57	20,54	20,60	20,57	20,61	20,60	20,58	20,54	20,50	20,54	20,64	20,60	20,55	20,60	20,63	20,63	20,62	20,60	20,66	20,68	20,67	20,61	20,58	20,62	20,67	20,62	20,54	20,60	20,61	20,60	20,65	20,63	20,64	20,61	20,61	20,59	20,60	20,63	20,59	20,58	20,61	20,59	20,64	20,66	20,62	20,67	20,68	20,64	20,64	20,65	20,59	20,57	20,54	20,62	20,67	20,59	20,55	20,52	20,56	20,61	20,63	20,67	20,63	20,66	20,70	20,65	20,67	20,68	20,68	20,64	20,61	20,61	20,57	20,57	20,60	20,57	20,60	20,64	20,66	20,61	20,62	20,56	20,61	20,61	20,56	20,58	20,67	20,54	20,49	20,60	20,63	20,63	20,58	20,56	20,59	20,65	20,59	20,59	20,58	20,51	20,58	20,54	20,56	20,60	20,56	20,43	20,55	20,55	20,56	20,60	20,64	20,56	20,59	20,62	20,64	20,56	20,47	20,58	20,62	20,63	20,64	20,56	20,59	20,57	20,55	20,52	20,60	20,52	20,55	20,52	20,59	20,58	20,58	20,59	20,57	20,59	20,62	20,59	20,57	20,48	20,58	20,61	20,60	20,60	20,55	20,57	20,59	20,60	20,63	20,63	20,54	20,51	20,59	20,54	20,53	20,49	20,58	20,61	20,58	20,57	20,56	20,51	20,51	20,51	20,62	20,56	20,45	20,55	20,57	20,54	20,51	20,57	20,57	20,50	20,51	20,58	20,58	20,41	20,38	20,53	20,59	20,49	20,48	20,56	20,51	20,45	20,53	20,60	20,58	20,45	20,50	20,54	20,58	20,56	20,49	20,52	20,54	20,53	20,55	20,51	20,47	20,51	20,48	20,47	20,51	20,44	20,45	20,53	20,52	20,46	20,46	20,57	20,61	20,50	20,54	20,56	20,41	20,50	20,49	20,48	20,55	20,49	20,45	20,46	20,56	20,53	20,46	20,42	20,40	20,48	20,47	20,53	20,50	20,54	20,52	20,44	20,41	20,39	20,47	20,56	20,60	20,53	20,51	20,50	20,59	20,59	20,51	20,58	20,61	20,46	20,48	20,48	20,47	20,45	20,48	20,50	20,58	20,50	20,48	20,52	20,48	20,46	20,52	20,53	20,45	20,50	20,56	20,57	20,46	20,41	20,43	20,43	20,48	20,56	20,59	20,48	20,43	20,52	20,53	20,46	20,35	20,45	20,40	20,45	20,51	20,40	20,41	20,35	20,34	20,43	20,45	20,43	20,45	20,51	20,50	20,49	20,47	20,43	20,50	20,59	20,58	20,57	20,43	20,42	20,50	20,51	20,48	20,45	20,41	20,38	20,44	20,45	20,45	20,44	20,45	20,45	20,49	20,42	20,49	20,49	20,48	20,44	20,43	20,46	20,45	20,39	20,36	20,39	20,38	20,41	20,45	20,46	20,44	20,43	20,41	20,38	20,41	20,36	20,44	20,41	20,40	20,43	20,52	20,46	20,50	20,34	20,34	20,37	20,48	20,48	20,38	20,41	20,55	20,54	20,35	20,30	20,43	20,46	20,38	20,45	20,54	20,40	20,36	20,46	20,43	20,41	20,47	20,48	20,50	
20,41	20,35	20,50	20,52	20,42	20,34	20,38	20,36	20,48	20,43	20,45	20,37	20,25	20,28	20,34	20,43	20,39	20,32	20,26	20,43	20,39	20,41	20,46	20,43	20,42	20,37	20,42	20,53	20,42	20,38	20,30	20,36	20,37	20,36	20,43	20,51	20,55	20,39	20,51	20,48	20,45	20,44	20,34	20,44	20,37	20,39	20,46	20,41	20,44	20,50	20,41	20,43	20,46	20,55	20,61	20,54	20,41	20,45	20,56	20,61	20,46	20,39	20,53	20,59	20,48	20,44	20,56	20,46	20,43	20,56	20,49	20,52	20,59	20,52	20,46	20,43	20,47	20,57	20,46	20,46	20,43	20,39	20,41	20,42	20,55	20,52	20,46	20,50	20,41	20,41	20,46	20,44	20,56	20,55	20,53	20,51	20,48	20,52	20,43	20,41	20,55	20,48	20,48	20,39	20,45	20,50	20,56	20,45	20,45	20,42	20,44	20,46	20,51	20,47	20,47	20,47	20,36	20,43	20,48	20,45	20,47	20,53	20,60	20,60	20,46	20,47	20,50	20,48	20,54	20,54	20,52	20,45	20,48	20,53	20,61	20,49	20,52	20,47	20,44	20,43	20,49	20,49	20,49	20,48	20,52	20,43	20,45	20,52	20,59	20,48	20,53	20,56	20,51	20,53	20,50	20,44	20,49	20,46	20,49	20,48	20,46	20,51	20,56	20,57	20,50	20,55	20,51	20,47	20,49	20,54	20,67	20,56	20,53	20,62	20,62	20,57	20,57	20,57	20,54	20,62	20,50	20,46	20,53	20,48	20,46	20,51	20,52	20,58	20,53	20,51	20,53	20,57	20,55	20,54	20,49	20,54	20,58	20,55	20,47	20,51	20,58	20,56	20,55	20,56	20,52	20,53	20,57	20,51	20,46	20,51	20,53	20,54	20,53	20,52	20,57	20,49	20,55	20,59	20,47	20,56	20,54	20,46	20,54	20,62	20,59	20,54	20,51	20,54	20,53	20,52	20,55	20,57	20,52	20,53	20,59	20,59	20,63	20,54	20,50	20,62	20,60	20,62	20,57	20,69	20,63	20,60	20,62	20,61	20,57	20,55	20,51	20,60	20,56	20,59	20,58	20,56	20,57	20,63	20,66	20,60	20,60	20,64	20,71	20,61	20,59	20,58	20,70	20,62	20,68	20,68	20,67	20,62	20,54	20,58	20,54	20,63	20,64	20,58	20,54	20,49	20,55	20,60	20,55	20,57	20,55	20,62	20,59	20,57	20,61	20,63	20,62	20,61	20,64	20,68	20,68	20,64	20,68	20,54	20,57	20,66	20,59	20,59	20,54	20,57	20,61	20,65	20,58	20,63	20,57	20,62	20,67	20,66	20,58	20,65	20,68	20,59	20,58	20,64	20,66	20,67	20,59	20,52	20,59	20,58	20,60	20,63	20,62	20,54	20,54	20,57	20,63	20,62	20,58	20,62	20,61	20,62	20,66	20,68	20,68	20,64	20,64	20,62	20,54	20,58	20,59	20,65	20,61	20,55	20,57	20,66	20,59	20,57	20,57	20,50	20,57	20,61	20,65	20,61	20,52	20,46	20,57	20,62	20,63	20,61	20,53	20,58	20,63	20,69	20,64	20,51	20,52	20,66	20,66	20,62	20,58	20,58	20,42	20,53	20,52	20,49	20,49	20,64	20,64	20,57	20,59	20,66	20,62	20,56	20,60	20,62	20,60	20,66	20,58	20,57	20,59	20,51	20,59	20,64	20,55	20,53	20,57	20,61	20,57	20,59	20,59	20,58	20,56	20,62	20,61	20,56	20,57	20,56	20,55	20,48	20,58	20,56	20,52	20,58	20,60	20,58	20,61	20,55	20,48	20,63	20,61	20,55	20,46	20,53	20,54	20,52	20,55	20,56	20,48	20,51	20,52	20,58	20,53	20,53	20,56	20,57	20,62	20,52	20,55	20,61	20,56	20,52	20,57	20,52	20,47	20,45	20,58	20,59	20,49	20,47	20,52	20,49	20,48	20,53	20,55	20,55	20,53	20,51	20,57	20,61	20,59	20,54	20,47	20,49	20,53	20,58	20,54	20,42	20,44	20,47	20,54	20,56	20,44	20,50	20,58	20,51	20,39	20,47	20,53	20,56	20,51	20,48	20,53	20,44	20,43	20,48	20,51	20,56	20,58	20,56	20,55	20,53	20,49	20,45	20,44	20,49	20,48	20,47	20,47	20,51	20,54	20,52	20,46	20,46	20,48	20,52	20,55	20,55	20,54	20,53	20,57	20,55	20,50	20,52	20,53	20,53	20,50	20,49	20,50	20,44	20,46	20,48	20,47	20,50	20,43	20,39	20,45	20,51	20,51	20,52	20,49	20,48	20,44	20,54	20,56	20,49	20,48	20,53	20,50	20,46	20,47	20,50	20,50	20,43	20,56	20,61	20,59	20,36	20,44	20,54	20,58	20,52	20,46	20,39	20,45	20,43	20,50	20,47	20,43	20,45	20,46	20,43	20,44	20,45	20,45	20,46	20,59	20,60	20,52	20,47	20,37	20,44	20,43	20,45	20,47	20,48	20,40	20,44	20,43	20,44	20,40	20,48	20,54	20,50	20,47	20,48	20,45	20,47	20,43	20,46	20,52	20,50	20,44	20,37	20,28	20,38	20,32	20,39	20,49	20,55	20,49	20,47	20,48	20,37	20,31	20,33	20,39	20,43	20,40	20,38	20,43	20,50	20,37	20,29	20,31	20,33	20,44	20,36	20,28	20,53	20,56	20,37	20,32	20,45	20,47	20,38	20,54	20,47	20,44	20,44	20,43	20,41	20,36	20,33	20,41	20,35	
20,46	20,33	20,37	20,45	20,45	20,41	20,51	20,45	20,47	20,43	20,35	20,32	20,25	20,29	20,36	20,35	20,37	20,34	20,33	20,48	20,38	20,40	20,42	20,44	20,37	20,32	20,56	20,58	20,40	20,35	20,33	20,41	20,47	20,42	20,45	20,45	20,48	20,49	20,45	20,44	20,36	20,44	20,40	20,43	20,45	20,50	20,49	20,45	20,47	20,50	20,44	20,35	20,40	20,49	20,44	20,48	20,50	20,45	20,43	20,51	20,51	20,35	20,48	20,47	20,56	20,45	20,58	20,53	20,42	20,47	20,36	20,52	20,51	20,47	20,42	20,38	20,40	20,48	20,53	20,49	20,44	20,41	20,47	20,40	20,51	20,53	20,43	20,56	20,47	20,41	20,43	20,41	20,45	20,50	20,43	20,45	20,44	20,47	20,46	20,45	20,53	20,54	20,44	20,38	20,41	20,50	20,54	20,46	20,51	20,49	20,48	20,45	20,49	20,46	20,50	20,48	20,43	20,39	20,48	20,41	20,43	20,51	20,50	20,58	20,55	20,57	20,47	20,45	20,51	20,53	20,51	20,49	20,48	20,54	20,57	20,53	20,52	20,49	20,43	20,44	20,50	20,50	20,50	20,54	20,47	20,40	20,50	20,53	20,48	20,44	20,49	20,52	20,55	20,52	20,52	20,49	20,50	20,47	20,43	20,45	20,48	20,57	20,54	20,53	20,48	20,46	20,45	20,45	20,45	20,51	20,57	20,60	20,52	20,59	20,60	20,55	20,51	20,56	20,54	20,51	20,38	20,47	20,55	20,43	20,45	20,50	20,57	20,62	20,49	20,44	20,51	20,47	20,55	20,50	20,47	20,50	20,63	20,60	20,53	20,58	20,57	20,54	20,53	20,54	20,49	20,49	20,53	20,52	20,50	20,57	20,54	20,52	20,61	20,51	20,56	20,54	20,59	20,61	20,48	20,53	20,52	20,52	20,57	20,60	20,58	20,57	20,58	20,61	20,57	20,57	20,56	20,56	20,56	20,54	20,63	20,61	20,60	20,58	20,57	20,55	20,59	20,56	20,54	20,62	20,56	20,58	20,55	20,59	20,50	20,50	20,55	20,56	20,56	20,56	20,54	20,59	20,55	20,65	20,65	20,66	20,72	20,66	20,61	20,58	20,59	20,64	20,63	20,66	20,60	20,58	20,66	20,60	20,64	20,63	20,58	20,60	20,63	20,56	20,54	20,51	20,56	20,59	20,52	20,64	20,58	20,60	20,60	20,54	20,59	20,58	20,53	20,57	20,67	20,68	20,65	20,62	20,62	20,59	20,63	20,71	20,61	20,61	20,59	20,54	20,60	20,64	20,56	20,61	20,60	20,59	20,73	20,70	20,67	20,64	20,67	20,61	20,55	20,59	20,66	20,66	20,59	20,55	20,63	20,62	20,63	20,61	20,62	20,57	20,58	20,63	20,67	20,65	20,65	20,68	20,63	20,56	20,64	20,64	20,63	20,67	20,69	20,67	20,57	20,58	20,66	20,60	20,56	20,56	20,57	20,63	20,59	20,63	20,62	20,54	20,59	20,66	20,61	20,60	20,59	20,57	20,55	20,58	20,50	20,56	20,58	20,62	20,70	20,68	20,62	20,53	20,51	20,66	20,68	20,63	20,54	20,51	20,47	20,48	20,51	20,45	20,46	20,58	20,57	20,46	20,52	20,58	20,75	20,60	20,59	20,63	20,57	20,50	20,52	20,57	20,61	20,58	20,56	20,59	20,62	20,60	20,57	20,64	20,57	20,55	20,52	20,51	20,54	20,61	20,61	20,60	20,58	20,57	20,50	20,52	20,54	20,52	20,57	20,61	20,51	20,50	20,51	20,52	20,51	20,61	20,64	20,61	20,58	20,52	20,48	20,49	20,54	20,63	20,49	20,51	20,53	20,53	20,51	20,53	20,57	20,49	20,52	20,55	20,61	20,57	20,54	20,52	20,50	20,56	20,51	20,54	20,64	20,59	20,52	20,51	20,55	20,52	20,49	20,53	20,58	20,52	20,43	20,52	20,60	20,52	20,44	20,52	20,52	20,47	20,53	20,54	20,53	20,48	20,56	20,52	20,51	20,53	20,49	20,51	20,56	20,48	20,40	20,49	20,59	20,55	20,55	20,57	20,56	20,48	20,46	20,45	20,51	20,50	20,55	20,51	20,49	20,49	20,38	20,46	20,53	20,55	20,55	20,49	20,50	20,41	20,49	20,51	20,49	20,54	20,55	20,55	20,42	20,43	20,48	20,52	20,53	20,51	20,40	20,43	20,50	20,52	20,51	20,56	20,50	20,49	20,47	20,47	20,46	20,42	20,41	20,39	20,49	20,50	20,45	20,45	20,48	20,49	20,44	20,44	20,51	20,49	20,45	20,57	20,59	20,49	20,42	20,43	20,45	20,45	20,47	20,52	20,56	20,50	20,44	20,51	20,52	20,48	20,43	20,42	20,44	20,40	20,50	20,50	20,46	20,49	20,39	20,37	20,45	20,50	20,41	20,44	20,55	20,48	20,53	20,49	20,43	20,42	20,44	20,38	20,38	20,35	20,41	20,41	20,40	20,46	20,39	20,40	20,37	20,41	20,42	20,44	20,45	20,47	20,43	20,48	20,51	20,44	20,38	20,44	20,41	20,39	20,31	20,35	20,46	20,49	20,46	20,49	20,54	20,41	20,33	20,33	20,33	20,41	20,51	20,42	20,39	20,44	20,35	20,31	20,40	20,39	20,34	20,32	20,36	20,40	20,46	20,33	20,25	20,39	20,44	20,44	20,50	20,49	20,43	20,45	20,39	20,35	20,35	20,37	20,36	20,34	
20,43	20,40	20,37	20,32	20,48	20,38	20,48	20,41	20,31	20,25	20,26	20,29	20,31	20,39	20,44	20,34	20,37	20,38	20,30	20,40	20,39	20,39	20,41	20,46	20,42	20,33	20,54	20,46	20,32	20,38	20,43	20,39	20,47	20,47	20,48	20,45	20,46	20,46	20,41	20,37	20,36	20,49	20,51	20,44	20,47	20,43	20,52	20,49	20,41	20,40	20,43	20,37	20,30	20,46	20,45	20,47	20,49	20,54	20,58	20,55	20,45	20,44	20,49	20,46	20,51	20,53	20,48	20,46	20,40	20,45	20,48	20,49	20,48	20,52	20,47	20,45	20,46	20,53	20,54	20,47	20,46	20,40	20,50	20,44	20,44	20,45	20,51	20,50	20,48	20,43	20,48	20,46	20,54	20,50	20,35	20,49	20,54	20,58	20,50	20,46	20,53	20,53	20,50	20,51	20,50	20,47	20,46	20,34	20,49	20,51	20,46	20,49	20,53	20,52	20,52	20,49	20,41	20,45	20,56	20,49	20,44	20,55	20,48	20,49	20,48	20,55	20,47	20,40	20,47	20,42	20,49	20,49	20,51	20,44	20,55	20,59	20,58	20,55	20,56	20,53	20,48	20,51	20,56	20,58	20,52	20,43	20,53	20,56	20,44	20,43	20,47	20,46	20,50	20,50	20,54	20,57	20,47	20,48	20,46	20,44	20,52	20,67	20,60	20,55	20,54	20,57	20,51	20,48	20,54	20,50	20,58	20,58	20,59	20,60	20,57	20,49	20,48	20,54	20,51	20,53	20,47	20,55	20,56	20,47	20,48	20,53	20,55	20,52	20,47	20,48	20,45	20,51	20,56	20,54	20,59	20,60	20,68	20,58	20,53	20,61	20,66	20,55	20,45	20,51	20,53	20,53	20,55	20,52	20,50	20,52	20,54	20,57	20,61	20,56	20,51	20,59	20,68	20,61	20,48	20,56	20,58	20,54	20,58	20,65	20,61	20,56	20,61	20,65	20,52	20,57	20,57	20,54	20,57	20,50	20,59	20,56	20,58	20,54	20,52	20,56	20,54	20,57	20,58	20,60	20,61	20,64	20,61	20,59	20,61	20,55	20,65	20,58	20,51	20,56	20,60	20,64	20,70	20,65	20,64	20,63	20,70	20,69	20,60	20,49	20,49	20,63	20,68	20,62	20,56	20,56	20,62	20,62	20,60	20,56	20,59	20,56	20,63	20,63	20,53	20,58	20,52	20,54	20,53	20,56	20,56	20,63	20,63	20,57	20,70	20,70	20,67	20,63	20,65	20,70	20,58	20,60	20,58	20,56	20,64	20,69	20,66	20,59	20,64	20,66	20,66	20,67	20,56	20,56	20,59	20,58	20,75	20,71	20,64	20,69	20,61	20,62	20,67	20,65	20,68	20,69	20,65	20,62	20,63	20,63	20,62	20,66	20,69	20,63	20,60	20,67	20,65	20,61	20,61	20,66	20,66	20,62	20,67	20,63	20,59	20,60	20,70	20,69	20,63	20,63	20,68	20,62	20,61	20,58	20,54	20,60	20,69	20,65	20,61	20,54	20,54	20,60	20,58	20,63	20,66	20,67	20,65	20,67	20,56	20,50	20,60	20,65	20,67	20,58	20,54	20,53	20,56	20,61	20,66	20,62	20,61	20,50	20,51	20,50	20,54	20,51	20,49	20,58	20,55	20,50	20,55	20,64	20,65	20,60	20,55	20,62	20,55	20,50	20,55	20,65	20,63	20,56	20,57	20,64	20,61	20,65	20,60	20,61	20,56	20,55	20,53	20,49	20,50	20,55	20,57	20,58	20,63	20,67	20,59	20,53	20,55	20,40	20,50	20,59	20,53	20,47	20,51	20,49	20,45	20,55	20,57	20,54	20,61	20,58	20,49	20,53	20,48	20,55	20,57	20,51	20,53	20,65	20,60	20,53	20,52	20,57	20,49	20,50	20,54	20,55	20,56	20,54	20,60	20,64	20,56	20,52	20,56	20,56	20,46	20,53	20,51	20,45	20,48	20,58	20,59	20,55	20,44	20,44	20,48	20,49	20,42	20,50	20,53	20,56	20,56	20,55	20,50	20,51	20,57	20,54	20,50	20,54	20,44	20,51	20,61	20,54	20,50	20,56	20,62	20,57	20,52	20,62	20,64	20,56	20,50	20,47	20,52	20,50	20,55	20,54	20,45	20,43	20,46	20,42	20,56	20,57	20,51	20,46	20,44	20,47	20,48	20,44	20,45	20,50	20,47	20,52	20,45	20,38	20,45	20,51	20,51	20,55	20,54	20,46	20,39	20,49	20,54	20,52	20,51	20,52	20,54	20,50	20,55	20,47	20,44	20,41	20,48	20,48	20,54	20,57	20,50	20,45	20,31	20,49	20,54	20,57	20,43	20,48	20,56	20,49	20,42	20,47	20,49	20,48	20,48	20,52	20,49	20,45	20,47	20,51	20,49	20,43	20,45	20,43	20,43	20,41	20,47	20,49	20,51	20,54	20,44	20,41	20,45	20,52	20,45	20,40	20,49	20,50	20,45	20,47	20,47	20,53	20,46	20,45	20,40	20,38	20,39	20,44	20,44	20,51	20,46	20,43	20,36	20,35	20,39	20,54	20,64	20,54	20,46	20,43	20,47	20,53	20,49	20,42	20,44	20,43	20,39	20,35	20,41	20,44	20,45	20,42	20,40	20,35	20,33	20,49	20,52	20,49	20,47	20,44	20,47	20,44	20,41	20,42	20,46	20,39	20,31	20,33	20,42	20,45	20,35	20,31	20,24	20,34	20,38	20,43	20,46	20,44	20,46	20,47	20,51	20,43	20,40	20,38	20,42	20,45	
20,41	20,42	20,41	20,36	20,29	20,30	20,41	20,36	20,30	20,34	20,27	20,35	20,33	20,39	20,41	20,43	20,44	20,43	20,30	20,32	20,36	20,46	20,41	20,35	20,44	20,37	20,55	20,55	20,38	20,46	20,44	20,41	20,32	20,41	20,37	20,42	20,42	20,39	20,46	20,39	20,40	20,47	20,45	20,44	20,51	20,50	20,55	20,50	20,43	20,54	20,50	20,39	20,39	20,55	20,53	20,45	20,50	20,58	20,62	20,62	20,49	20,40	20,56	20,52	20,47	20,48	20,57	20,48	20,47	20,47	20,47	20,47	20,52	20,54	20,53	20,49	20,45	20,51	20,53	20,42	20,35	20,38	20,50	20,34	20,41	20,44	20,41	20,51	20,42	20,37	20,46	20,45	20,51	20,54	20,35	20,47	20,55	20,51	20,56	20,49	20,44	20,46	20,46	20,44	20,46	20,43	20,39	20,35	20,45	20,52	20,41	20,45	20,51	20,41	20,47	20,48	20,42	20,45	20,53	20,49	20,42	20,42	20,56	20,56	20,44	20,49	20,53	20,45	20,49	20,48	20,46	20,48	20,55	20,50	20,52	20,52	20,52	20,61	20,54	20,43	20,39	20,47	20,52	20,54	20,49	20,48	20,52	20,54	20,45	20,47	20,50	20,49	20,53	20,55	20,55	20,54	20,53	20,42	20,40	20,46	20,46	20,56	20,58	20,60	20,55	20,52	20,57	20,52	20,53	20,52	20,56	20,54	20,46	20,53	20,61	20,58	20,59	20,59	20,50	20,47	20,52	20,61	20,58	20,49	20,53	20,51	20,52	20,50	20,50	20,53	20,47	20,54	20,63	20,51	20,62	20,70	20,67	20,55	20,52	20,52	20,61	20,58	20,49	20,48	20,51	20,49	20,53	20,63	20,63	20,47	20,52	20,68	20,58	20,56	20,58	20,55	20,59	20,60	20,52	20,63	20,65	20,53	20,54	20,60	20,65	20,58	20,57	20,64	20,51	20,60	20,62	20,52	20,57	20,57	20,57	20,57	20,48	20,53	20,54	20,56	20,59	20,54	20,58	20,59	20,57	20,62	20,71	20,62	20,61	20,60	20,63	20,67	20,64	20,63	20,65	20,63	20,65	20,67	20,58	20,57	20,66	20,61	20,57	20,52	20,53	20,66	20,64	20,62	20,57	20,57	20,60	20,56	20,53	20,51	20,56	20,63	20,59	20,60	20,57	20,58	20,55	20,58	20,57	20,52	20,53	20,58	20,63	20,60	20,70	20,73	20,67	20,64	20,60	20,61	20,58	20,52	20,61	20,57	20,53	20,58	20,62	20,63	20,61	20,59	20,58	20,68	20,59	20,65	20,64	20,57	20,64	20,66	20,60	20,68	20,64	20,53	20,60	20,68	20,71	20,67	20,68	20,65	20,64	20,60	20,59	20,67	20,76	20,66	20,61	20,69	20,65	20,63	20,69	20,63	20,62	20,70	20,63	20,59	20,59	20,62	20,59	20,64	20,63	20,63	20,62	20,60	20,59	20,55	20,57	20,62	20,70	20,64	20,62	20,56	20,58	20,49	20,64	20,63	20,63	20,65	20,67	20,65	20,67	20,57	20,51	20,60	20,55	20,57	20,58	20,53	20,52	20,56	20,55	20,62	20,63	20,59	20,53	20,61	20,61	20,55	20,58	20,60	20,60	20,66	20,65	20,61	20,64	20,55	20,61	20,65	20,59	20,59	20,55	20,61	20,63	20,58	20,53	20,61	20,68	20,63	20,55	20,58	20,60	20,58	20,53	20,49	20,53	20,53	20,59	20,65	20,64	20,57	20,60	20,54	20,57	20,53	20,51	20,62	20,56	20,49	20,47	20,55	20,48	20,56	20,60	20,60	20,62	20,58	20,52	20,52	20,56	20,53	20,57	20,56	20,53	20,62	20,63	20,50	20,53	20,54	20,58	20,45	20,50	20,55	20,53	20,47	20,57	20,53	20,51	20,56	20,53	20,56	20,50	20,57	20,54	20,45	20,44	20,57	20,56	20,55	20,47	20,42	20,47	20,52	20,46	20,46	20,49	20,55	20,57	20,45	20,46	20,43	20,55	20,49	20,46	20,50	20,48	20,40	20,56	20,52	20,54	20,62	20,64	20,55	20,47	20,57	20,56	20,50	20,45	20,47	20,52	20,57	20,57	20,53	20,51	20,48	20,52	20,49	20,46	20,53	20,43	20,40	20,39	20,48	20,55	20,52	20,42	20,41	20,45	20,45	20,42	20,44	20,42	20,41	20,57	20,59	20,55	20,48	20,43	20,48	20,54	20,57	20,49	20,55	20,51	20,45	20,48	20,48	20,43	20,48	20,44	20,47	20,57	20,58	20,52	20,40	20,46	20,43	20,44	20,52	20,55	20,54	20,52	20,53	20,45	20,42	20,49	20,47	20,47	20,51	20,52	20,54	20,54	20,49	20,47	20,50	20,46	20,47	20,41	20,37	20,51	20,53	20,50	20,53	20,44	20,49	20,53	20,51	20,48	20,43	20,47	20,60	20,46	20,43	20,39	20,44	20,51	20,47	20,44	20,48	20,43	20,43	20,46	20,48	20,42	20,39	20,36	20,40	20,48	20,56	20,56	20,53	20,40	20,34	20,37	20,49	20,50	20,44	20,40	20,44	20,45	20,44	20,41	20,44	20,49	20,48	20,36	20,30	20,37	20,41	20,51	20,52	20,52	20,44	20,53	20,45	20,41	20,40	20,48	20,37	20,36	20,45	20,37	20,40	20,48	20,42	20,36	20,36	20,35	20,44	20,40	20,38	20,42	20,50	20,55	20,51	20,28	20,38	20,48	20,48	
20,39	20,36	20,41	20,37	20,31	20,29	20,39	20,36	20,40	20,44	20,31	20,31	20,29	20,29	20,41	20,46	20,48	20,48	20,42	20,43	20,40	20,50	20,44	20,32	20,43	20,44	20,46	20,52	20,50	20,48	20,42	20,37	20,33	20,38	20,44	20,42	20,46	20,37	20,38	20,45	20,41	20,41	20,36	20,39	20,51	20,55	20,57	20,44	20,41	20,47	20,52	20,48	20,49	20,46	20,47	20,39	20,46	20,52	20,59	20,51	20,46	20,52	20,58	20,54	20,41	20,45	20,55	20,58	20,49	20,51	20,44	20,49	20,51	20,50	20,46	20,47	20,51	20,51	20,54	20,55	20,48	20,41	20,50	20,45	20,44	20,42	20,41	20,48	20,44	20,36	20,47	20,43	20,48	20,43	20,36	20,42	20,38	20,44	20,47	20,48	20,47	20,44	20,49	20,41	20,43	20,39	20,38	20,42	20,50	20,54	20,42	20,43	20,52	20,45	20,40	20,49	20,48	20,41	20,46	20,48	20,51	20,48	20,52	20,61	20,49	20,54	20,60	20,48	20,43	20,49	20,52	20,48	20,45	20,50	20,56	20,50	20,41	20,48	20,50	20,40	20,49	20,46	20,48	20,49	20,44	20,50	20,49	20,48	20,55	20,51	20,49	20,48	20,50	20,57	20,52	20,51	20,53	20,57	20,44	20,41	20,41	20,51	20,40	20,51	20,52	20,52	20,54	20,45	20,57	20,56	20,55	20,52	20,40	20,54	20,55	20,53	20,58	20,58	20,55	20,52	20,49	20,51	20,55	20,45	20,50	20,59	20,56	20,54	20,53	20,57	20,56	20,56	20,61	20,59	20,63	20,69	20,69	20,57	20,47	20,46	20,55	20,59	20,52	20,50	20,53	20,51	20,50	20,59	20,67	20,58	20,52	20,62	20,61	20,57	20,65	20,52	20,54	20,57	20,53	20,60	20,67	20,60	20,56	20,56	20,57	20,58	20,54	20,59	20,54	20,57	20,55	20,57	20,58	20,54	20,56	20,57	20,55	20,57	20,64	20,62	20,61	20,63	20,59	20,53	20,54	20,63	20,67	20,61	20,57	20,56	20,63	20,69	20,72	20,64	20,64	20,72	20,67	20,72	20,76	20,66	20,66	20,63	20,61	20,57	20,55	20,54	20,60	20,63	20,60	20,56	20,62	20,58	20,55	20,56	20,57	20,62	20,68	20,58	20,60	20,60	20,50	20,52	20,59	20,58	20,57	20,64	20,58	20,56	20,64	20,76	20,69	20,63	20,56	20,57	20,64	20,61	20,55	20,63	20,58	20,60	20,59	20,67	20,67	20,55	20,60	20,63	20,60	20,62	20,68	20,61	20,60	20,59	20,60	20,66	20,69	20,63	20,60	20,69	20,68	20,72	20,64	20,62	20,65	20,67	20,64	20,68	20,71	20,61	20,57	20,59	20,65	20,62	20,73	20,68	20,61	20,68	20,66	20,61	20,73	20,65	20,64	20,63	20,62	20,66	20,63	20,59	20,68	20,61	20,65	20,79	20,66	20,67	20,69	20,60	20,64	20,62	20,59	20,62	20,63	20,60	20,63	20,63	20,60	20,62	20,54	20,57	20,64	20,58	20,62	20,55	20,47	20,56	20,55	20,68	20,63	20,59	20,54	20,58	20,59	20,58	20,62	20,63	20,57	20,62	20,70	20,65	20,63	20,60	20,62	20,64	20,62	20,61	20,60	20,63	20,56	20,61	20,59	20,59	20,66	20,69	20,69	20,59	20,56	20,51	20,50	20,53	20,51	20,60	20,60	20,63	20,59	20,51	20,54	20,51	20,58	20,55	20,56	20,59	20,58	20,47	20,52	20,58	20,53	20,59	20,57	20,58	20,58	20,60	20,57	20,52	20,53	20,56	20,55	20,57	20,52	20,58	20,55	20,44	20,47	20,59	20,57	20,50	20,48	20,56	20,53	20,41	20,52	20,51	20,52	20,49	20,52	20,58	20,57	20,58	20,58	20,51	20,52	20,56	20,63	20,51	20,53	20,51	20,56	20,58	20,53	20,46	20,50	20,59	20,56	20,48	20,46	20,47	20,54	20,54	20,56	20,56	20,52	20,42	20,46	20,59	20,58	20,58	20,69	20,57	20,52	20,56	20,57	20,45	20,41	20,41	20,41	20,52	20,58	20,55	20,53	20,49	20,45	20,43	20,46	20,48	20,47	20,45	20,47	20,50	20,52	20,51	20,44	20,44	20,44	20,46	20,49	20,47	20,44	20,37	20,53	20,56	20,55	20,47	20,42	20,56	20,60	20,50	20,49	20,50	20,49	20,46	20,48	20,46	20,50	20,52	20,50	20,44	20,48	20,59	20,51	20,43	20,48	20,45	20,40	20,47	20,46	20,54	20,52	20,50	20,43	20,38	20,48	20,49	20,52	20,51	20,53	20,48	20,48	20,44	20,53	20,56	20,47	20,49	20,49	20,39	20,45	20,52	20,59	20,50	20,45	20,54	20,60	20,49	20,49	20,47	20,47	20,66	20,58	20,43	20,42	20,38	20,47	20,47	20,43	20,41	20,32	20,36	20,50	20,46	20,35	20,44	20,52	20,52	20,42	20,39	20,44	20,46	20,44	20,39	20,48	20,47	20,40	20,35	20,40	20,47	20,35	20,43	20,43	20,39	20,40	20,48	20,47	20,31	20,37	20,41	20,50	20,47	20,45	20,41	20,42	20,36	20,33	20,29	20,31	20,38	20,38	20,43	20,47	20,45	20,49	20,41	20,41	20,36	20,40	20,41	20,43	20,42	20,47	20,37	20,31	20,38	20,25	20,35	20,52	20,48	
20,43	20,43	20,35	20,33	20,27	20,32	20,41	20,32	20,41	20,43	20,33	20,29	20,30	20,30	20,43	20,47	20,44	20,50	20,37	20,42	20,41	20,42	20,36	20,39	20,45	20,46	20,49	20,44	20,35	20,50	20,38	20,39	20,30	20,30	20,43	20,38	20,40	20,41	20,46	20,41	20,38	20,44	20,46	20,42	20,48	20,44	20,49	20,50	20,40	20,33	20,37	20,43	20,40	20,46	20,45	20,46	20,41	20,49	20,43	20,52	20,49	20,55	20,56	20,49	20,44	20,39	20,45	20,53	20,53	20,50	20,49	20,49	20,47	20,52	20,48	20,46	20,53	20,53	20,54	20,51	20,45	20,47	20,41	20,48	20,51	20,39	20,47	20,54	20,46	20,43	20,49	20,48	20,45	20,43	20,34	20,43	20,41	20,50	20,54	20,49	20,57	20,51	20,53	20,45	20,46	20,42	20,44	20,44	20,46	20,49	20,43	20,48	20,54	20,50	20,44	20,50	20,45	20,42	20,43	20,42	20,52	20,52	20,53	20,56	20,55	20,55	20,51	20,48	20,50	20,53	20,49	20,47	20,50	20,46	20,53	20,52	20,47	20,47	20,51	20,42	20,45	20,55	20,49	20,49	20,45	20,52	20,50	20,47	20,43	20,46	20,46	20,52	20,53	20,44	20,45	20,48	20,46	20,56	20,53	20,50	20,42	20,43	20,41	20,43	20,50	20,58	20,46	20,47	20,55	20,54	20,56	20,61	20,54	20,54	20,52	20,46	20,48	20,54	20,57	20,56	20,55	20,47	20,45	20,46	20,49	20,53	20,56	20,55	20,53	20,54	20,54	20,48	20,53	20,51	20,58	20,66	20,70	20,50	20,41	20,50	20,54	20,54	20,40	20,50	20,54	20,55	20,53	20,59	20,64	20,58	20,52	20,59	20,55	20,54	20,61	20,58	20,57	20,60	20,47	20,51	20,58	20,57	20,58	20,64	20,57	20,56	20,54	20,55	20,55	20,59	20,58	20,59	20,59	20,56	20,50	20,47	20,54	20,57	20,61	20,63	20,61	20,67	20,62	20,61	20,61	20,56	20,63	20,63	20,60	20,57	20,59	20,62	20,61	20,66	20,62	20,70	20,65	20,68	20,73	20,64	20,60	20,57	20,61	20,53	20,59	20,56	20,56	20,64	20,58	20,55	20,67	20,60	20,59	20,60	20,62	20,63	20,67	20,64	20,60	20,57	20,53	20,56	20,63	20,57	20,62	20,69	20,62	20,57	20,62	20,71	20,73	20,63	20,61	20,57	20,68	20,67	20,59	20,51	20,56	20,66	20,67	20,67	20,69	20,61	20,62	20,64	20,64	20,63	20,65	20,59	20,63	20,66	20,64	20,67	20,66	20,66	20,67	20,72	20,71	20,66	20,68	20,58	20,62	20,66	20,72	20,67	20,65	20,62	20,59	20,68	20,65	20,59	20,65	20,69	20,61	20,66	20,60	20,69	20,77	20,71	20,63	20,63	20,60	20,67	20,65	20,58	20,66	20,65	20,64	20,75	20,72	20,65	20,60	20,53	20,64	20,65	20,58	20,55	20,64	20,59	20,67	20,71	20,60	20,56	20,55	20,58	20,64	20,61	20,67	20,52	20,48	20,63	20,60	20,65	20,59	20,55	20,56	20,61	20,56	20,56	20,65	20,68	20,59	20,62	20,69	20,69	20,64	20,69	20,69	20,64	20,60	20,59	20,51	20,50	20,50	20,61	20,60	20,60	20,65	20,64	20,63	20,57	20,57	20,59	20,52	20,53	20,55	20,53	20,64	20,59	20,57	20,63	20,55	20,50	20,54	20,57	20,57	20,54	20,58	20,54	20,52	20,51	20,51	20,61	20,63	20,58	20,61	20,59	20,61	20,54	20,52	20,56	20,54	20,52	20,56	20,61	20,59	20,54	20,51	20,56	20,65	20,57	20,55	20,48	20,51	20,50	20,47	20,47	20,51	20,53	20,49	20,58	20,61	20,58	20,57	20,55	20,50	20,55	20,59	20,54	20,50	20,47	20,56	20,52	20,49	20,50	20,52	20,53	20,46	20,45	20,51	20,49	20,52	20,58	20,56	20,60	20,48	20,46	20,52	20,56	20,55	20,54	20,61	20,60	20,56	20,57	20,46	20,42	20,43	20,47	20,49	20,45	20,53	20,51	20,45	20,50	20,45	20,37	20,41	20,48	20,46	20,53	20,44	20,49	20,51	20,48	20,44	20,44	20,45	20,43	20,56	20,52	20,51	20,45	20,44	20,51	20,46	20,47	20,44	20,46	20,56	20,43	20,45	20,50	20,52	20,45	20,46	20,48	20,55	20,48	20,47	20,47	20,56	20,66	20,57	20,40	20,49	20,54	20,46	20,43	20,47	20,45	20,47	20,47	20,44	20,42	20,47	20,50	20,53	20,61	20,53	20,42	20,38	20,39	20,51	20,50	20,51	20,55	20,49	20,49	20,57	20,55	20,55	20,48	20,36	20,45	20,50	20,53	20,43	20,45	20,44	20,51	20,50	20,42	20,41	20,40	20,42	20,45	20,39	20,43	20,27	20,34	20,52	20,42	20,39	20,43	20,53	20,52	20,36	20,40	20,42	20,43	20,39	20,46	20,52	20,46	20,41	20,39	20,41	20,59	20,48	20,36	20,46	20,41	20,37	20,45	20,51	20,36	20,37	20,51	20,46	20,38	20,41	20,44	20,44	20,38	20,30	20,33	20,35	20,37	20,40	20,46	20,46	20,50	20,45	20,40	20,38	20,41	20,40	20,45	20,44	20,48	20,38	20,38	20,34	20,35	20,41	20,49	20,54	20,53	
20,35	20,36	20,40	20,47	20,28	20,28	20,37	20,46	20,47	20,45	20,30	20,29	20,38	20,40	20,34	20,39	20,50	20,50	20,43	20,44	20,41	20,46	20,47	20,44	20,46	20,42	20,36	20,49	20,40	20,36	20,39	20,43	20,39	20,28	20,34	20,46	20,42	20,37	20,54	20,49	20,37	20,42	20,44	20,43	20,57	20,48	20,48	20,55	20,47	20,46	20,34	20,37	20,34	20,47	20,51	20,46	20,43	20,51	20,59	20,51	20,55	20,51	20,60	20,58	20,50	20,54	20,53	20,51	20,54	20,63	20,53	20,59	20,48	20,51	20,57	20,55	20,54	20,50	20,50	20,44	20,41	20,51	20,44	20,47	20,60	20,49	20,46	20,50	20,46	20,47	20,53	20,52	20,50	20,50	20,49	20,49	20,38	20,45	20,50	20,47	20,53	20,53	20,50	20,44	20,49	20,42	20,47	20,44	20,48	20,52	20,47	20,48	20,53	20,46	20,45	20,49	20,45	20,53	20,55	20,46	20,50	20,51	20,59	20,57	20,48	20,54	20,51	20,43	20,53	20,54	20,46	20,43	20,48	20,51	20,55	20,54	20,54	20,54	20,55	20,40	20,41	20,50	20,57	20,54	20,47	20,40	20,44	20,54	20,43	20,46	20,44	20,48	20,52	20,52	20,50	20,50	20,52	20,62	20,50	20,47	20,44	20,45	20,46	20,47	20,53	20,49	20,49	20,56	20,62	20,56	20,53	20,55	20,57	20,53	20,50	20,53	20,57	20,51	20,56	20,62	20,61	20,55	20,51	20,52	20,53	20,53	20,57	20,51	20,43	20,47	20,49	20,53	20,64	20,59	20,51	20,54	20,60	20,60	20,49	20,52	20,49	20,49	20,48	20,52	20,55	20,49	20,53	20,58	20,56	20,45	20,54	20,65	20,51	20,45	20,57	20,63	20,63	20,61	20,53	20,52	20,58	20,60	20,62	20,67	20,58	20,54	20,61	20,57	20,49	20,58	20,61	20,60	20,58	20,64	20,59	20,58	20,56	20,62	20,61	20,58	20,60	20,61	20,60	20,62	20,64	20,61	20,58	20,64	20,58	20,58	20,57	20,56	20,56	20,62	20,66	20,73	20,67	20,62	20,61	20,57	20,64	20,65	20,66	20,65	20,63	20,69	20,65	20,62	20,55	20,57	20,70	20,62	20,58	20,62	20,71	20,65	20,71	20,68	20,64	20,61	20,60	20,60	20,61	20,62	20,60	20,66	20,54	20,55	20,66	20,67	20,68	20,66	20,63	20,63	20,70	20,67	20,64	20,61	20,59	20,67	20,66	20,62	20,64	20,64	20,62	20,68	20,62	20,59	20,63	20,64	20,72	20,75	20,66	20,67	20,64	20,66	20,69	20,70	20,70	20,70	20,71	20,70	20,71	20,71	20,71	20,67	20,63	20,67	20,68	20,69	20,64	20,68	20,65	20,67	20,67	20,66	20,61	20,68	20,76	20,74	20,76	20,69	20,62	20,62	20,64	20,61	20,66	20,67	20,66	20,64	20,61	20,64	20,61	20,46	20,55	20,57	20,57	20,66	20,68	20,70	20,75	20,76	20,65	20,52	20,59	20,63	20,70	20,62	20,57	20,56	20,51	20,61	20,67	20,68	20,62	20,58	20,62	20,60	20,59	20,57	20,60	20,61	20,62	20,59	20,65	20,59	20,63	20,71	20,73	20,67	20,61	20,59	20,53	20,49	20,58	20,56	20,56	20,58	20,71	20,57	20,53	20,46	20,54	20,60	20,54	20,59	20,52	20,52	20,60	20,63	20,62	20,67	20,63	20,52	20,49	20,49	20,61	20,58	20,54	20,56	20,58	20,59	20,52	20,58	20,59	20,62	20,62	20,59	20,49	20,55	20,55	20,49	20,54	20,57	20,58	20,68	20,60	20,57	20,57	20,58	20,61	20,59	20,59	20,62	20,54	20,53	20,57	20,54	20,49	20,58	20,50	20,52	20,64	20,62	20,58	20,56	20,52	20,53	20,53	20,58	20,56	20,51	20,53	20,58	20,59	20,62	20,58	20,51	20,50	20,46	20,50	20,49	20,52	20,52	20,50	20,61	20,57	20,44	20,55	20,57	20,49	20,50	20,54	20,55	20,55	20,59	20,50	20,36	20,48	20,48	20,49	20,50	20,51	20,59	20,51	20,51	20,49	20,44	20,43	20,50	20,51	20,46	20,42	20,50	20,60	20,57	20,46	20,52	20,49	20,45	20,56	20,55	20,55	20,47	20,54	20,51	20,50	20,53	20,53	20,54	20,56	20,53	20,57	20,55	20,47	20,44	20,48	20,53	20,50	20,46	20,41	20,44	20,52	20,63	20,56	20,46	20,43	20,49	20,42	20,44	20,52	20,53	20,42	20,48	20,46	20,54	20,57	20,54	20,54	20,58	20,57	20,46	20,36	20,43	20,44	20,49	20,51	20,51	20,50	20,50	20,54	20,56	20,60	20,55	20,49	20,44	20,51	20,56	20,51	20,46	20,47	20,53	20,54	20,40	20,42	20,45	20,41	20,41	20,40	20,33	20,37	20,40	20,54	20,50	20,44	20,57	20,56	20,51	20,41	20,52	20,55	20,50	20,36	20,36	20,45	20,50	20,43	20,49	20,48	20,43	20,42	20,53	20,52	20,33	20,43	20,48	20,46	20,35	20,38	20,38	20,38	20,42	20,45	20,40	20,45	20,41	20,28	20,35	20,42	20,45	20,43	20,44	20,45	20,48	20,52	20,44	20,42	20,42	20,41	20,45	20,52	20,49	20,40	20,30	20,40	20,41	20,44	20,47	20,50	20,58	
20,29	20,32	20,33	20,42	20,36	20,26	20,35	20,42	20,50	20,46	20,34	20,37	20,36	20,44	20,40	20,42	20,49	20,44	20,43	20,46	20,42	20,45	20,45	20,38	20,44	20,50	20,44	20,49	20,43	20,41	20,35	20,36	20,29	20,34	20,35	20,41	20,41	20,36	20,55	20,56	20,45	20,44	20,44	20,43	20,54	20,44	20,43	20,51	20,45	20,49	20,41	20,45	20,47	20,45	20,52	20,54	20,46	20,51	20,60	20,49	20,47	20,51	20,57	20,54	20,58	20,63	20,56	20,52	20,51	20,55	20,50	20,57	20,62	20,49	20,51	20,52	20,48	20,48	20,51	20,47	20,40	20,46	20,43	20,42	20,42	20,46	20,52	20,46	20,42	20,47	20,53	20,54	20,50	20,47	20,52	20,49	20,40	20,44	20,53	20,51	20,50	20,46	20,48	20,42	20,55	20,51	20,50	20,49	20,45	20,45	20,38	20,46	20,53	20,51	20,49	20,50	20,49	20,51	20,54	20,42	20,43	20,46	20,56	20,56	20,47	20,57	20,58	20,49	20,51	20,52	20,49	20,41	20,43	20,51	20,56	20,61	20,58	20,57	20,60	20,57	20,47	20,47	20,55	20,56	20,50	20,41	20,44	20,51	20,49	20,50	20,48	20,51	20,48	20,47	20,56	20,53	20,52	20,59	20,54	20,47	20,39	20,51	20,48	20,49	20,60	20,54	20,54	20,52	20,62	20,55	20,57	20,46	20,59	20,59	20,57	20,60	20,53	20,48	20,51	20,59	20,55	20,58	20,54	20,51	20,55	20,60	20,56	20,57	20,49	20,50	20,52	20,50	20,61	20,56	20,50	20,53	20,66	20,59	20,59	20,58	20,53	20,54	20,46	20,55	20,58	20,50	20,53	20,51	20,48	20,41	20,53	20,71	20,64	20,51	20,60	20,63	20,60	20,62	20,60	20,62	20,61	20,61	20,64	20,60	20,62	20,60	20,64	20,65	20,52	20,58	20,52	20,57	20,62	20,64	20,70	20,66	20,62	20,63	20,68	20,58	20,59	20,59	20,59	20,66	20,61	20,58	20,60	20,63	20,65	20,61	20,57	20,57	20,60	20,66	20,61	20,69	20,66	20,58	20,62	20,72	20,72	20,66	20,68	20,64	20,64	20,66	20,72	20,65	20,63	20,62	20,65	20,66	20,65	20,59	20,66	20,70	20,65	20,72	20,67	20,63	20,61	20,55	20,55	20,63	20,63	20,61	20,58	20,55	20,66	20,78	20,73	20,68	20,67	20,64	20,68	20,71	20,71	20,68	20,67	20,64	20,64	20,64	20,66	20,71	20,64	20,69	20,68	20,61	20,63	20,64	20,68	20,71	20,67	20,66	20,66	20,60	20,66	20,63	20,69	20,67	20,70	20,69	20,68	20,71	20,71	20,68	20,70	20,74	20,72	20,72	20,75	20,78	20,70	20,63	20,60	20,67	20,69	20,72	20,77	20,73	20,75	20,68	20,67	20,62	20,62	20,63	20,67	20,61	20,61	20,72	20,66	20,65	20,66	20,57	20,59	20,53	20,57	20,68	20,68	20,66	20,69	20,67	20,74	20,64	20,65	20,69	20,74	20,63	20,51	20,55	20,56	20,62	20,67	20,70	20,70	20,68	20,58	20,67	20,61	20,60	20,53	20,63	20,70	20,64	20,63	20,58	20,63	20,62	20,62	20,61	20,66	20,68	20,68	20,64	20,62	20,56	20,50	20,61	20,66	20,62	20,55	20,54	20,52	20,53	20,61	20,70	20,63	20,52	20,67	20,63	20,59	20,62	20,67	20,48	20,45	20,51	20,51	20,60	20,57	20,58	20,62	20,62	20,59	20,53	20,57	20,61	20,60	20,58	20,44	20,55	20,58	20,55	20,55	20,55	20,50	20,63	20,58	20,53	20,58	20,50	20,55	20,53	20,64	20,71	20,55	20,50	20,53	20,55	20,50	20,56	20,55	20,50	20,55	20,64	20,60	20,54	20,57	20,57	20,56	20,58	20,56	20,51	20,57	20,61	20,61	20,54	20,55	20,54	20,58	20,49	20,50	20,53	20,58	20,50	20,51	20,59	20,58	20,46	20,54	20,54	20,46	20,46	20,58	20,50	20,48	20,57	20,53	20,40	20,43	20,53	20,50	20,47	20,59	20,66	20,61	20,59	20,51	20,50	20,51	20,58	20,57	20,48	20,43	20,46	20,60	20,59	20,49	20,54	20,51	20,44	20,52	20,55	20,58	20,47	20,54	20,59	20,59	20,53	20,53	20,52	20,55	20,55	20,59	20,59	20,48	20,53	20,61	20,59	20,53	20,42	20,44	20,45	20,48	20,57	20,57	20,46	20,41	20,42	20,44	20,47	20,51	20,52	20,46	20,44	20,46	20,49	20,56	20,51	20,50	20,55	20,51	20,39	20,40	20,41	20,45	20,48	20,55	20,46	20,40	20,47	20,37	20,48	20,57	20,47	20,44	20,47	20,47	20,53	20,47	20,50	20,52	20,52	20,59	20,46	20,41	20,45	20,43	20,45	20,41	20,39	20,39	20,48	20,53	20,55	20,53	20,56	20,61	20,57	20,58	20,61	20,48	20,44	20,38	20,39	20,40	20,49	20,45	20,50	20,51	20,45	20,40	20,51	20,59	20,41	20,41	20,47	20,40	20,46	20,50	20,40	20,33	20,41	20,40	20,35	20,44	20,41	20,28	20,36	20,43	20,40	20,48	20,49	20,41	20,44	20,51	20,41	20,38	20,38	20,36	20,32	20,38	20,52	20,36	20,30	20,38	20,37	20,40	20,41	20,52	20,50	
20,34	20,45	20,36	20,40	20,40	20,32	20,34	20,44	20,50	20,44	20,39	20,29	20,26	20,34	20,38	20,40	20,46	20,38	20,37	20,50	20,46	20,46	20,51	20,50	20,50	20,53	20,55	20,49	20,42	20,44	20,40	20,39	20,35	20,44	20,41	20,42	20,45	20,48	20,49	20,51	20,45	20,53	20,52	20,44	20,44	20,46	20,44	20,49	20,44	20,55	20,50	20,50	20,48	20,51	20,39	20,47	20,43	20,55	20,54	20,50	20,42	20,47	20,52	20,50	20,55	20,55	20,54	20,58	20,52	20,53	20,46	20,59	20,58	20,53	20,51	20,56	20,46	20,57	20,54	20,47	20,46	20,48	20,42	20,35	20,39	20,39	20,47	20,49	20,47	20,46	20,50	20,58	20,53	20,49	20,55	20,51	20,46	20,49	20,48	20,54	20,52	20,47	20,50	20,45	20,48	20,48	20,45	20,51	20,47	20,57	20,45	20,40	20,56	20,56	20,59	20,62	20,59	20,54	20,49	20,43	20,41	20,43	20,56	20,60	20,45	20,54	20,57	20,53	20,59	20,57	20,52	20,55	20,49	20,43	20,56	20,57	20,62	20,59	20,57	20,57	20,46	20,49	20,59	20,54	20,55	20,53	20,53	20,53	20,49	20,50	20,55	20,53	20,51	20,48	20,56	20,55	20,52	20,53	20,57	20,51	20,40	20,51	20,46	20,47	20,55	20,51	20,51	20,44	20,49	20,58	20,57	20,58	20,57	20,63	20,63	20,57	20,51	20,54	20,53	20,49	20,51	20,45	20,51	20,57	20,58	20,56	20,56	20,56	20,56	20,54	20,52	20,62	20,60	20,53	20,52	20,56	20,66	20,53	20,51	20,58	20,63	20,60	20,55	20,54	20,57	20,65	20,57	20,56	20,56	20,47	20,52	20,70	20,67	20,62	20,64	20,66	20,64	20,63	20,59	20,58	20,66	20,59	20,61	20,61	20,57	20,65	20,65	20,66	20,59	20,62	20,62	20,58	20,65	20,64	20,70	20,62	20,60	20,62	20,71	20,65	20,64	20,59	20,62	20,68	20,59	20,56	20,68	20,69	20,71	20,71	20,65	20,59	20,60	20,72	20,70	20,61	20,76	20,74	20,67	20,68	20,72	20,64	20,62	20,56	20,59	20,57	20,68	20,68	20,64	20,64	20,66	20,54	20,66	20,68	20,63	20,72	20,67	20,65	20,70	20,62	20,60	20,60	20,59	20,64	20,66	20,67	20,59	20,63	20,74	20,78	20,72	20,69	20,68	20,59	20,69	20,73	20,74	20,73	20,67	20,67	20,67	20,69	20,70	20,74	20,70	20,62	20,64	20,64	20,62	20,68	20,68	20,56	20,67	20,64	20,68	20,66	20,71	20,76	20,67	20,66	20,74	20,77	20,70	20,72	20,78	20,73	20,70	20,69	20,65	20,69	20,74	20,75	20,77	20,73	20,66	20,71	20,68	20,75	20,77	20,79	20,69	20,61	20,61	20,66	20,69	20,70	20,68	20,65	20,69	20,76	20,76	20,69	20,66	20,63	20,72	20,60	20,63	20,71	20,68	20,73	20,68	20,68	20,64	20,70	20,68	20,70	20,65	20,66	20,54	20,55	20,58	20,64	20,68	20,75	20,74	20,66	20,64	20,64	20,68	20,67	20,58	20,64	20,69	20,70	20,70	20,65	20,69	20,59	20,55	20,64	20,59	20,68	20,65	20,64	20,65	20,60	20,58	20,61	20,61	20,55	20,59	20,59	20,56	20,54	20,58	20,57	20,58	20,59	20,75	20,67	20,58	20,56	20,61	20,57	20,54	20,58	20,57	20,53	20,56	20,59	20,68	20,57	20,55	20,58	20,58	20,64	20,58	20,60	20,57	20,57	20,63	20,57	20,62	20,62	20,57	20,64	20,64	20,56	20,62	20,57	20,57	20,50	20,63	20,62	20,55	20,52	20,60	20,59	20,52	20,50	20,60	20,54	20,48	20,59	20,58	20,54	20,55	20,68	20,71	20,59	20,46	20,48	20,54	20,59	20,54	20,50	20,47	20,53	20,59	20,57	20,52	20,61	20,59	20,50	20,50	20,52	20,47	20,45	20,48	20,54	20,55	20,53	20,68	20,52	20,45	20,58	20,54	20,48	20,40	20,39	20,46	20,52	20,57	20,62	20,59	20,58	20,55	20,49	20,54	20,55	20,50	20,51	20,49	20,40	20,51	20,66	20,55	20,54	20,43	20,45	20,52	20,45	20,51	20,47	20,56	20,51	20,48	20,50	20,50	20,51	20,51	20,53	20,52	20,51	20,45	20,49	20,64	20,62	20,58	20,58	20,52	20,48	20,54	20,54	20,54	20,45	20,46	20,49	20,56	20,56	20,52	20,51	20,52	20,51	20,50	20,54	20,49	20,49	20,47	20,53	20,54	20,41	20,41	20,43	20,46	20,55	20,53	20,47	20,42	20,47	20,46	20,45	20,48	20,35	20,41	20,53	20,44	20,43	20,51	20,42	20,47	20,49	20,48	20,35	20,37	20,49	20,48	20,50	20,49	20,44	20,34	20,41	20,54	20,52	20,57	20,57	20,57	20,60	20,51	20,54	20,46	20,41	20,44	20,44	20,54	20,51	20,47	20,52	20,61	20,54	20,52	20,60	20,50	20,41	20,45	20,40	20,41	20,47	20,53	20,48	20,36	20,47	20,55	20,46	20,46	20,34	20,33	20,52	20,56	20,52	20,45	20,47	20,45	20,47	20,43	20,34	20,34	20,41	20,43	20,34	20,35	20,43	20,35	20,28	20,41	20,40	20,27	20,37	20,46	20,51	
20,54	20,44	20,41	20,44	20,39	20,36	20,41	20,40	20,44	20,30	20,20	20,29	20,27	20,34	20,40	20,46	20,48	20,43	20,40	20,50	20,44	20,49	20,46	20,50	20,50	20,47	20,56	20,57	20,46	20,40	20,31	20,37	20,43	20,43	20,42	20,47	20,46	20,42	20,51	20,39	20,49	20,51	20,48	20,47	20,50	20,48	20,40	20,40	20,44	20,48	20,44	20,49	20,57	20,47	20,43	20,51	20,48	20,53	20,59	20,51	20,49	20,52	20,61	20,51	20,50	20,49	20,56	20,51	20,52	20,49	20,51	20,48	20,51	20,52	20,52	20,49	20,36	20,48	20,56	20,46	20,55	20,52	20,47	20,42	20,47	20,48	20,42	20,44	20,46	20,46	20,46	20,50	20,51	20,55	20,55	20,58	20,54	20,49	20,50	20,58	20,54	20,49	20,53	20,43	20,54	20,52	20,37	20,48	20,50	20,55	20,59	20,48	20,52	20,54	20,57	20,57	20,55	20,54	20,54	20,52	20,45	20,41	20,50	20,56	20,52	20,50	20,55	20,58	20,54	20,49	20,50	20,49	20,56	20,52	20,63	20,60	20,61	20,54	20,54	20,52	20,42	20,44	20,57	20,53	20,54	20,56	20,57	20,52	20,51	20,53	20,55	20,47	20,41	20,39	20,51	20,54	20,48	20,52	20,62	20,61	20,53	20,54	20,43	20,47	20,59	20,53	20,47	20,39	20,45	20,51	20,56	20,51	20,61	20,64	20,64	20,60	20,54	20,56	20,60	20,50	20,47	20,57	20,48	20,54	20,62	20,62	20,58	20,58	20,53	20,59	20,60	20,65	20,67	20,61	20,52	20,56	20,62	20,52	20,49	20,61	20,70	20,64	20,54	20,58	20,59	20,63	20,63	20,61	20,69	20,59	20,57	20,62	20,66	20,58	20,58	20,66	20,77	20,67	20,53	20,54	20,57	20,55	20,64	20,68	20,60	20,59	20,63	20,67	20,71	20,70	20,67	20,61	20,57	20,65	20,75	20,62	20,66	20,65	20,69	20,66	20,68	20,65	20,54	20,65	20,66	20,65	20,68	20,66	20,66	20,69	20,71	20,65	20,61	20,70	20,73	20,64	20,76	20,86	20,75	20,61	20,65	20,66	20,60	20,62	20,63	20,65	20,69	20,73	20,68	20,64	20,71	20,62	20,65	20,71	20,64	20,71	20,74	20,72	20,68	20,62	20,61	20,65	20,64	20,65	20,66	20,68	20,65	20,74	20,76	20,70	20,66	20,69	20,63	20,64	20,65	20,69	20,66	20,66	20,65	20,69	20,75	20,69	20,69	20,69	20,62	20,62	20,67	20,67	20,70	20,63	20,70	20,62	20,65	20,64	20,65	20,69	20,63	20,76	20,71	20,58	20,66	20,69	20,75	20,81	20,72	20,69	20,70	20,71	20,64	20,72	20,73	20,75	20,79	20,78	20,72	20,72	20,76	20,70	20,79	20,75	20,70	20,68	20,66	20,71	20,69	20,71	20,71	20,68	20,71	20,73	20,73	20,74	20,71	20,69	20,71	20,63	20,56	20,66	20,66	20,68	20,75	20,74	20,64	20,60	20,72	20,67	20,66	20,66	20,55	20,65	20,63	20,71	20,63	20,63	20,72	20,71	20,70	20,64	20,58	20,58	20,62	20,66	20,65	20,63	20,65	20,73	20,67	20,67	20,61	20,61	20,61	20,60	20,63	20,60	20,63	20,62	20,67	20,64	20,62	20,59	20,64	20,63	20,54	20,62	20,66	20,63	20,62	20,66	20,72	20,66	20,66	20,63	20,57	20,64	20,63	20,62	20,58	20,57	20,58	20,60	20,59	20,55	20,54	20,61	20,58	20,63	20,56	20,54	20,56	20,60	20,65	20,58	20,60	20,63	20,61	20,68	20,66	20,58	20,65	20,60	20,56	20,57	20,54	20,60	20,58	20,52	20,55	20,60	20,52	20,51	20,51	20,57	20,52	20,66	20,61	20,55	20,55	20,60	20,65	20,54	20,48	20,49	20,54	20,57	20,52	20,54	20,52	20,62	20,57	20,56	20,57	20,55	20,61	20,52	20,43	20,51	20,50	20,45	20,53	20,50	20,57	20,55	20,60	20,51	20,48	20,55	20,56	20,49	20,51	20,47	20,44	20,43	20,53	20,51	20,48	20,42	20,41	20,50	20,47	20,53	20,52	20,43	20,41	20,47	20,56	20,58	20,52	20,49	20,46	20,50	20,52	20,44	20,50	20,49	20,57	20,60	20,50	20,55	20,59	20,54	20,53	20,55	20,49	20,42	20,45	20,55	20,54	20,58	20,57	20,51	20,47	20,48	20,52	20,50	20,45	20,47	20,46	20,52	20,50	20,51	20,56	20,56	20,56	20,50	20,46	20,57	20,58	20,49	20,46	20,45	20,51	20,48	20,40	20,48	20,51	20,55	20,48	20,47	20,47	20,45	20,47	20,57	20,53	20,52	20,56	20,66	20,57	20,44	20,47	20,49	20,42	20,48	20,50	20,49	20,48	20,44	20,45	20,51	20,48	20,46	20,37	20,44	20,44	20,44	20,52	20,56	20,51	20,52	20,49	20,58	20,46	20,46	20,47	20,48	20,53	20,55	20,40	20,41	20,53	20,46	20,44	20,54	20,43	20,32	20,39	20,41	20,43	20,51	20,45	20,38	20,42	20,42	20,46	20,49	20,40	20,32	20,32	20,41	20,47	20,53	20,43	20,37	20,40	20,52	20,60	20,38	20,36	20,48	20,47	20,44	20,47	20,38	20,41	20,31	20,33	20,41	20,33	20,42	20,52	20,46	
20,46	20,38	20,34	20,43	20,43	20,40	20,46	20,41	20,43	20,45	20,27	20,33	20,42	20,49	20,44	20,41	20,39	20,44	20,41	20,50	20,41	20,36	20,43	20,44	20,43	20,40	20,46	20,48	20,48	20,37	20,35	20,42	20,43	20,48	20,48	20,48	20,42	20,33	20,45	20,38	20,38	20,52	20,46	20,52	20,51	20,39	20,31	20,38	20,48	20,49	20,41	20,51	20,50	20,55	20,61	20,59	20,49	20,44	20,52	20,51	20,52	20,54	20,59	20,49	20,46	20,51	20,52	20,53	20,52	20,49	20,41	20,51	20,48	20,44	20,42	20,51	20,42	20,44	20,51	20,45	20,47	20,51	20,44	20,45	20,43	20,44	20,42	20,44	20,49	20,48	20,48	20,52	20,52	20,44	20,47	20,59	20,59	20,42	20,42	20,51	20,49	20,37	20,54	20,49	20,51	20,51	20,41	20,47	20,54	20,58	20,52	20,45	20,59	20,51	20,42	20,44	20,52	20,54	20,54	20,49	20,49	20,51	20,52	20,57	20,54	20,51	20,55	20,58	20,51	20,50	20,54	20,50	20,47	20,56	20,59	20,60	20,61	20,52	20,43	20,52	20,48	20,46	20,53	20,55	20,58	20,52	20,54	20,55	20,47	20,45	20,45	20,47	20,43	20,37	20,58	20,56	20,53	20,52	20,57	20,54	20,54	20,60	20,49	20,44	20,61	20,59	20,49	20,49	20,50	20,54	20,51	20,50	20,56	20,54	20,63	20,65	20,58	20,56	20,59	20,59	20,58	20,61	20,55	20,55	20,54	20,61	20,55	20,59	20,51	20,52	20,54	20,59	20,63	20,57	20,53	20,57	20,67	20,62	20,56	20,59	20,62	20,54	20,54	20,60	20,54	20,59	20,59	20,59	20,63	20,56	20,52	20,60	20,59	20,55	20,58	20,54	20,70	20,65	20,56	20,60	20,60	20,48	20,64	20,65	20,55	20,59	20,55	20,64	20,71	20,74	20,68	20,59	20,59	20,61	20,68	20,66	20,76	20,71	20,63	20,60	20,64	20,65	20,58	20,63	20,69	20,66	20,68	20,65	20,61	20,66	20,67	20,72	20,64	20,64	20,68	20,66	20,68	20,66	20,60	20,69	20,65	20,69	20,66	20,61	20,67	20,68	20,69	20,71	20,65	20,71	20,72	20,66	20,66	20,71	20,67	20,62	20,70	20,76	20,76	20,66	20,60	20,66	20,62	20,59	20,66	20,68	20,74	20,79	20,79	20,77	20,67	20,68	20,66	20,74	20,72	20,62	20,62	20,69	20,70	20,72	20,67	20,67	20,72	20,68	20,65	20,69	20,75	20,67	20,64	20,59	20,61	20,64	20,68	20,72	20,68	20,65	20,62	20,72	20,79	20,68	20,64	20,66	20,72	20,77	20,69	20,72	20,70	20,77	20,69	20,75	20,77	20,81	20,82	20,74	20,74	20,72	20,74	20,70	20,68	20,68	20,66	20,69	20,70	20,71	20,70	20,72	20,71	20,72	20,73	20,68	20,68	20,75	20,79	20,71	20,74	20,65	20,57	20,63	20,70	20,69	20,70	20,71	20,70	20,67	20,75	20,79	20,78	20,72	20,69	20,66	20,67	20,73	20,66	20,63	20,66	20,66	20,64	20,68	20,55	20,56	20,59	20,56	20,61	20,69	20,69	20,74	20,77	20,59	20,64	20,70	20,69	20,64	20,67	20,63	20,61	20,68	20,66	20,69	20,63	20,65	20,60	20,63	20,60	20,60	20,67	20,67	20,64	20,55	20,64	20,64	20,62	20,66	20,63	20,63	20,65	20,52	20,57	20,62	20,58	20,57	20,57	20,57	20,56	20,64	20,68	20,65	20,56	20,56	20,57	20,60	20,68	20,66	20,62	20,61	20,55	20,61	20,62	20,61	20,66	20,57	20,53	20,52	20,60	20,68	20,55	20,56	20,51	20,49	20,55	20,61	20,54	20,62	20,60	20,55	20,61	20,62	20,52	20,54	20,63	20,53	20,51	20,54	20,52	20,53	20,50	20,51	20,50	20,60	20,57	20,55	20,57	20,55	20,63	20,65	20,52	20,54	20,58	20,54	20,61	20,48	20,46	20,54	20,55	20,52	20,47	20,54	20,55	20,57	20,59	20,56	20,49	20,51	20,61	20,56	20,50	20,51	20,47	20,46	20,42	20,49	20,52	20,53	20,37	20,43	20,52	20,53	20,48	20,46	20,49	20,56	20,57	20,46	20,49	20,51	20,59	20,63	20,51	20,55	20,55	20,57	20,55	20,53	20,49	20,43	20,51	20,53	20,53	20,53	20,55	20,48	20,40	20,46	20,44	20,51	20,45	20,42	20,39	20,48	20,50	20,55	20,58	20,57	20,53	20,52	20,48	20,51	20,54	20,47	20,52	20,46	20,42	20,38	20,38	20,48	20,48	20,52	20,50	20,45	20,42	20,43	20,43	20,53	20,52	20,48	20,46	20,48	20,51	20,55	20,46	20,49	20,47	20,49	20,51	20,40	20,49	20,48	20,48	20,45	20,40	20,42	20,43	20,55	20,54	20,43	20,47	20,53	20,48	20,46	20,43	20,53	20,50	20,43	20,46	20,46	20,46	20,47	20,38	20,40	20,45	20,48	20,40	20,41	20,36	20,39	20,39	20,34	20,41	20,47	20,44	20,33	20,40	20,46	20,44	20,47	20,36	20,34	20,43	20,36	20,40	20,43	20,40	20,33	20,42	20,47	20,56	20,47	20,40	20,47	20,40	20,43	20,50	20,43	20,43	20,43	20,35	20,43	20,47	20,47	20,57	20,53	
20,35	20,35	20,34	20,39	20,44	20,44	20,47	20,40	20,33	20,44	20,42	20,32	20,38	20,48	20,45	20,47	20,46	20,38	20,25	20,42	20,38	20,31	20,39	20,52	20,44	20,37	20,41	20,37	20,31	20,38	20,48	20,50	20,41	20,41	20,57	20,48	20,45	20,41	20,44	20,35	20,36	20,47	20,45	20,45	20,44	20,42	20,44	20,49	20,48	20,53	20,48	20,33	20,43	20,50	20,53	20,53	20,42	20,46	20,49	20,52	20,48	20,48	20,57	20,49	20,47	20,55	20,49	20,42	20,44	20,42	20,43	20,44	20,52	20,46	20,42	20,48	20,41	20,42	20,50	20,47	20,48	20,47	20,49	20,49	20,48	20,52	20,57	20,47	20,45	20,45	20,45	20,49	20,42	20,30	20,41	20,53	20,52	20,49	20,49	20,49	20,39	20,30	20,45	20,51	20,46	20,41	20,42	20,48	20,55	20,58	20,52	20,44	20,50	20,60	20,50	20,37	20,48	20,52	20,48	20,47	20,51	20,52	20,57	20,59	20,52	20,50	20,44	20,45	20,48	20,49	20,54	20,46	20,43	20,49	20,53	20,52	20,52	20,50	20,47	20,49	20,48	20,44	20,50	20,60	20,54	20,51	20,54	20,56	20,52	20,53	20,48	20,48	20,58	20,52	20,61	20,58	20,55	20,56	20,52	20,48	20,41	20,55	20,48	20,45	20,53	20,63	20,51	20,52	20,50	20,53	20,55	20,50	20,50	20,51	20,58	20,63	20,49	20,50	20,63	20,54	20,58	20,62	20,59	20,50	20,46	20,53	20,50	20,57	20,53	20,50	20,48	20,56	20,58	20,53	20,50	20,58	20,65	20,60	20,58	20,61	20,56	20,53	20,44	20,55	20,56	20,48	20,50	20,55	20,56	20,49	20,59	20,60	20,51	20,55	20,60	20,58	20,64	20,61	20,57	20,58	20,61	20,57	20,56	20,57	20,60	20,60	20,55	20,60	20,61	20,63	20,68	20,69	20,62	20,62	20,55	20,60	20,70	20,65	20,65	20,56	20,66	20,63	20,57	20,62	20,67	20,66	20,58	20,61	20,68	20,67	20,64	20,69	20,62	20,64	20,62	20,65	20,72	20,65	20,64	20,67	20,68	20,73	20,76	20,72	20,67	20,60	20,58	20,65	20,66	20,70	20,74	20,65	20,67	20,69	20,71	20,72	20,67	20,71	20,73	20,62	20,56	20,66	20,69	20,68	20,66	20,67	20,73	20,77	20,78	20,77	20,68	20,65	20,68	20,67	20,77	20,74	20,70	20,75	20,72	20,68	20,63	20,62	20,69	20,73	20,70	20,71	20,72	20,73	20,69	20,61	20,64	20,65	20,65	20,66	20,68	20,65	20,66	20,68	20,79	20,76	20,72	20,72	20,70	20,72	20,70	20,71	20,72	20,66	20,65	20,77	20,79	20,81	20,75	20,70	20,69	20,78	20,71	20,71	20,70	20,67	20,68	20,62	20,63	20,65	20,66	20,74	20,70	20,68	20,69	20,66	20,66	20,75	20,80	20,66	20,69	20,66	20,67	20,73	20,71	20,66	20,69	20,66	20,67	20,72	20,73	20,75	20,80	20,71	20,68	20,62	20,64	20,69	20,71	20,71	20,67	20,68	20,60	20,66	20,70	20,63	20,63	20,60	20,64	20,67	20,67	20,68	20,76	20,61	20,56	20,73	20,78	20,73	20,68	20,69	20,66	20,63	20,63	20,66	20,61	20,64	20,61	20,51	20,64	20,59	20,62	20,64	20,61	20,57	20,59	20,69	20,64	20,61	20,64	20,66	20,62	20,53	20,57	20,66	20,57	20,51	20,51	20,53	20,57	20,62	20,66	20,66	20,56	20,58	20,51	20,52	20,63	20,64	20,64	20,58	20,57	20,61	20,51	20,48	20,59	20,60	20,60	20,60	20,61	20,63	20,56	20,55	20,53	20,50	20,54	20,55	20,57	20,64	20,68	20,56	20,48	20,58	20,60	20,67	20,67	20,62	20,54	20,54	20,48	20,53	20,49	20,56	20,45	20,52	20,60	20,55	20,54	20,52	20,53	20,61	20,58	20,53	20,56	20,54	20,57	20,53	20,49	20,53	20,54	20,57	20,54	20,56	20,57	20,45	20,54	20,57	20,43	20,50	20,60	20,57	20,55	20,55	20,48	20,45	20,41	20,49	20,58	20,59	20,53	20,42	20,44	20,51	20,46	20,41	20,46	20,49	20,55	20,49	20,49	20,51	20,61	20,50	20,49	20,44	20,48	20,52	20,48	20,52	20,50	20,48	20,55	20,55	20,44	20,41	20,46	20,44	20,40	20,46	20,51	20,57	20,59	20,49	20,43	20,49	20,51	20,64	20,51	20,50	20,51	20,48	20,50	20,49	20,47	20,47	20,53	20,54	20,46	20,50	20,45	20,42	20,41	20,50	20,48	20,48	20,40	20,41	20,46	20,44	20,52	20,46	20,46	20,47	20,41	20,43	20,46	20,41	20,39	20,44	20,41	20,40	20,43	20,51	20,52	20,52	20,39	20,43	20,42	20,45	20,54	20,46	20,45	20,45	20,44	20,42	20,48	20,56	20,56	20,54	20,45	20,40	20,44	20,54	20,39	20,31	20,40	20,51	20,44	20,43	20,45	20,36	20,37	20,41	20,43	20,41	20,45	20,42	20,37	20,45	20,46	20,41	20,38	20,44	20,39	20,41	20,40	20,44	20,43	20,41	20,39	20,45	20,52	20,42	20,40	20,44	20,46	20,39	20,40	20,36	20,32	20,35	20,52	20,45	20,46	20,44	20,48	20,47	
20,31	20,41	20,43	20,38	20,38	20,36	20,38	20,40	20,44	20,34	20,32	20,39	20,34	20,42	20,48	20,56	20,56	20,46	20,34	20,45	20,38	20,27	20,36	20,45	20,46	20,36	20,41	20,37	20,31	20,39	20,40	20,43	20,43	20,30	20,36	20,40	20,34	20,38	20,47	20,41	20,33	20,45	20,45	20,46	20,49	20,43	20,58	20,59	20,52	20,50	20,57	20,37	20,39	20,51	20,52	20,55	20,49	20,44	20,45	20,48	20,53	20,49	20,58	20,51	20,49	20,52	20,45	20,41	20,42	20,44	20,46	20,47	20,47	20,50	20,47	20,45	20,40	20,44	20,45	20,46	20,42	20,40	20,48	20,46	20,47	20,35	20,52	20,48	20,36	20,42	20,50	20,51	20,46	20,35	20,45	20,54	20,48	20,45	20,42	20,41	20,43	20,42	20,47	20,50	20,51	20,41	20,43	20,52	20,59	20,53	20,42	20,51	20,47	20,50	20,58	20,45	20,39	20,50	20,53	20,42	20,40	20,44	20,61	20,60	20,52	20,54	20,59	20,45	20,52	20,54	20,58	20,46	20,42	20,43	20,45	20,48	20,45	20,47	20,46	20,49	20,46	20,41	20,47	20,56	20,56	20,53	20,51	20,52	20,51	20,51	20,55	20,58	20,56	20,55	20,49	20,53	20,53	20,54	20,53	20,51	20,42	20,54	20,51	20,49	20,51	20,58	20,52	20,40	20,50	20,48	20,54	20,65	20,52	20,54	20,61	20,55	20,44	20,51	20,60	20,52	20,49	20,59	20,59	20,53	20,47	20,53	20,55	20,58	20,50	20,48	20,49	20,56	20,56	20,54	20,51	20,55	20,61	20,59	20,54	20,57	20,52	20,56	20,47	20,47	20,54	20,56	20,52	20,53	20,54	20,53	20,57	20,60	20,52	20,56	20,64	20,58	20,64	20,62	20,57	20,64	20,66	20,64	20,61	20,63	20,66	20,64	20,54	20,60	20,66	20,61	20,62	20,69	20,65	20,64	20,66	20,65	20,71	20,72	20,69	20,64	20,71	20,74	20,62	20,68	20,67	20,62	20,61	20,59	20,69	20,66	20,64	20,63	20,67	20,66	20,69	20,69	20,73	20,68	20,64	20,67	20,64	20,68	20,73	20,70	20,71	20,65	20,68	20,68	20,68	20,63	20,72	20,67	20,71	20,69	20,70	20,72	20,69	20,63	20,65	20,61	20,59	20,65	20,66	20,69	20,66	20,65	20,66	20,71	20,83	20,80	20,71	20,68	20,66	20,66	20,70	20,77	20,75	20,71	20,70	20,75	20,70	20,68	20,69	20,75	20,72	20,67	20,66	20,70	20,75	20,63	20,65	20,62	20,71	20,68	20,70	20,72	20,68	20,65	20,76	20,76	20,77	20,72	20,70	20,73	20,75	20,77	20,76	20,70	20,64	20,71	20,69	20,78	20,73	20,74	20,66	20,73	20,74	20,72	20,74	20,74	20,75	20,67	20,62	20,64	20,68	20,78	20,73	20,72	20,65	20,68	20,67	20,71	20,87	20,71	20,67	20,70	20,62	20,71	20,68	20,71	20,73	20,73	20,67	20,72	20,70	20,72	20,77	20,66	20,63	20,62	20,58	20,60	20,69	20,67	20,64	20,61	20,62	20,64	20,68	20,70	20,65	20,70	20,70	20,72	20,70	20,68	20,70	20,72	20,69	20,67	20,71	20,70	20,63	20,68	20,76	20,56	20,50	20,67	20,69	20,63	20,69	20,59	20,58	20,60	20,56	20,60	20,59	20,62	20,62	20,68	20,72	20,65	20,62	20,66	20,55	20,53	20,59	20,60	20,60	20,53	20,50	20,53	20,49	20,54	20,63	20,68	20,67	20,61	20,62	20,58	20,56	20,56	20,60	20,61	20,53	20,57	20,54	20,50	20,60	20,56	20,66	20,62	20,60	20,59	20,56	20,50	20,59	20,56	20,58	20,54	20,55	20,59	20,66	20,56	20,58	20,54	20,57	20,66	20,66	20,64	20,57	20,58	20,48	20,48	20,49	20,52	20,60	20,53	20,56	20,53	20,58	20,53	20,43	20,41	20,50	20,54	20,55	20,47	20,52	20,53	20,46	20,55	20,62	20,56	20,54	20,59	20,45	20,45	20,45	20,48	20,46	20,47	20,59	20,57	20,56	20,50	20,46	20,40	20,32	20,50	20,54	20,64	20,58	20,51	20,57	20,54	20,48	20,46	20,46	20,44	20,50	20,47	20,48	20,48	20,55	20,53	20,46	20,47	20,46	20,45	20,48	20,52	20,50	20,44	20,51	20,50	20,46	20,39	20,40	20,41	20,45	20,42	20,49	20,51	20,51	20,46	20,47	20,51	20,51	20,57	20,51	20,51	20,47	20,34	20,45	20,52	20,46	20,39	20,49	20,55	20,54	20,49	20,47	20,36	20,34	20,45	20,50	20,47	20,45	20,57	20,59	20,53	20,49	20,52	20,47	20,48	20,39	20,35	20,46	20,56	20,49	20,47	20,49	20,44	20,44	20,44	20,53	20,45	20,41	20,38	20,38	20,48	20,48	20,46	20,47	20,37	20,43	20,44	20,40	20,53	20,55	20,51	20,49	20,37	20,45	20,42	20,39	20,30	20,36	20,45	20,44	20,39	20,37	20,43	20,42	20,32	20,51	20,49	20,45	20,46	20,42	20,40	20,41	20,43	20,41	20,40	20,36	20,45	20,39	20,39	20,41	20,35	20,45	20,43	20,46	20,38	20,34	20,42	20,38	20,37	20,41	20,35	20,33	20,42	20,49	20,46	20,37	20,44	20,49	20,50	
20,36	20,46	20,41	20,45	20,37	20,27	20,33	20,36	20,52	20,42	20,26	20,45	20,42	20,42	20,43	20,54	20,51	20,51	20,41	20,39	20,47	20,44	20,45	20,41	20,49	20,34	20,42	20,40	20,32	20,44	20,40	20,46	20,42	20,34	20,36	20,41	20,44	20,41	20,42	20,47	20,49	20,54	20,54	20,49	20,55	20,44	20,54	20,54	20,54	20,52	20,54	20,47	20,33	20,45	20,56	20,61	20,57	20,47	20,48	20,53	20,51	20,53	20,51	20,49	20,48	20,40	20,46	20,44	20,43	20,42	20,45	20,47	20,51	20,56	20,44	20,42	20,37	20,46	20,43	20,44	20,44	20,40	20,46	20,47	20,45	20,40	20,46	20,40	20,32	20,41	20,47	20,50	20,56	20,53	20,43	20,51	20,54	20,48	20,44	20,44	20,50	20,43	20,43	20,51	20,50	20,42	20,50	20,55	20,60	20,52	20,46	20,46	20,52	20,42	20,51	20,54	20,40	20,49	20,57	20,51	20,36	20,50	20,58	20,60	20,46	20,48	20,52	20,49	20,44	20,54	20,52	20,52	20,47	20,50	20,50	20,50	20,51	20,43	20,50	20,48	20,49	20,52	20,50	20,55	20,59	20,49	20,51	20,52	20,47	20,47	20,56	20,53	20,50	20,44	20,53	20,54	20,50	20,50	20,52	20,50	20,48	20,52	20,56	20,55	20,54	20,53	20,55	20,50	20,48	20,49	20,46	20,59	20,65	20,58	20,61	20,59	20,53	20,55	20,59	20,57	20,55	20,57	20,51	20,55	20,57	20,56	20,56	20,56	20,52	20,52	20,50	20,53	20,56	20,48	20,51	20,51	20,56	20,52	20,50	20,57	20,58	20,63	20,57	20,55	20,58	20,60	20,56	20,54	20,53	20,56	20,58	20,62	20,57	20,60	20,59	20,59	20,70	20,61	20,50	20,57	20,65	20,63	20,53	20,61	20,64	20,63	20,57	20,59	20,64	20,64	20,58	20,68	20,66	20,61	20,72	20,63	20,60	20,63	20,69	20,71	20,70	20,72	20,65	20,69	20,71	20,66	20,70	20,60	20,68	20,70	20,68	20,63	20,68	20,71	20,67	20,65	20,64	20,60	20,61	20,67	20,68	20,61	20,66	20,71	20,58	20,60	20,68	20,81	20,70	20,51	20,59	20,67	20,69	20,66	20,67	20,72	20,65	20,60	20,62	20,62	20,58	20,69	20,68	20,64	20,65	20,63	20,60	20,68	20,78	20,76	20,69	20,71	20,70	20,75	20,70	20,70	20,72	20,73	20,69	20,76	20,76	20,73	20,73	20,73	20,69	20,61	20,62	20,68	20,70	20,73	20,78	20,78	20,71	20,74	20,76	20,73	20,71	20,69	20,75	20,70	20,77	20,70	20,71	20,74	20,77	20,77	20,79	20,77	20,70	20,71	20,73	20,73	20,74	20,69	20,67	20,72	20,81	20,75	20,77	20,78	20,77	20,69	20,63	20,69	20,77	20,81	20,74	20,68	20,66	20,73	20,76	20,73	20,85	20,75	20,74	20,71	20,66	20,66	20,73	20,74	20,71	20,70	20,70	20,60	20,63	20,66	20,70	20,59	20,60	20,59	20,57	20,63	20,66	20,69	20,60	20,56	20,57	20,68	20,61	20,69	20,70	20,69	20,73	20,70	20,69	20,75	20,74	20,62	20,66	20,70	20,67	20,71	20,69	20,62	20,67	20,64	20,57	20,72	20,64	20,62	20,62	20,63	20,58	20,59	20,60	20,60	20,58	20,65	20,69	20,71	20,66	20,65	20,59	20,64	20,61	20,54	20,62	20,62	20,58	20,64	20,59	20,60	20,62	20,59	20,59	20,58	20,68	20,67	20,61	20,59	20,52	20,45	20,57	20,51	20,54	20,51	20,61	20,59	20,61	20,56	20,58	20,61	20,63	20,65	20,62	20,50	20,51	20,56	20,54	20,50	20,57	20,58	20,57	20,57	20,52	20,49	20,50	20,58	20,57	20,55	20,46	20,57	20,50	20,50	20,57	20,59	20,63	20,61	20,50	20,57	20,57	20,66	20,61	20,49	20,53	20,57	20,54	20,51	20,53	20,54	20,51	20,55	20,62	20,62	20,55	20,58	20,50	20,49	20,54	20,56	20,51	20,54	20,51	20,54	20,54	20,55	20,49	20,50	20,38	20,47	20,56	20,50	20,50	20,52	20,55	20,49	20,44	20,50	20,43	20,46	20,45	20,45	20,54	20,51	20,47	20,53	20,54	20,50	20,52	20,47	20,44	20,46	20,47	20,45	20,47	20,49	20,44	20,44	20,48	20,43	20,42	20,44	20,51	20,51	20,47	20,49	20,48	20,50	20,53	20,52	20,44	20,50	20,46	20,44	20,44	20,47	20,54	20,47	20,50	20,52	20,50	20,47	20,44	20,34	20,36	20,44	20,49	20,60	20,48	20,44	20,51	20,53	20,46	20,45	20,49	20,48	20,38	20,44	20,50	20,58	20,57	20,52	20,55	20,47	20,43	20,47	20,41	20,41	20,38	20,43	20,39	20,43	20,44	20,43	20,48	20,36	20,40	20,47	20,45	20,42	20,46	20,48	20,38	20,46	20,48	20,43	20,44	20,31	20,37	20,44	20,42	20,40	20,42	20,40	20,45	20,36	20,44	20,46	20,36	20,35	20,41	20,41	20,47	20,47	20,47	20,48	20,47	20,55	20,48	20,38	20,37	20,30	20,40	20,52	20,45	20,39	20,31	20,36	20,44	20,38	20,36	20,39	20,44	20,49	20,50	20,40	20,33	20,38	20,49	20,46	
20,42	20,37	20,37	20,54	20,51	20,32	20,36	20,48	20,53	20,43	20,31	20,41	20,45	20,51	20,35	20,42	20,52	20,41	20,44	20,39	20,47	20,51	20,48	20,43	20,45	20,51	20,53	20,47	20,36	20,43	20,32	20,38	20,44	20,39	20,41	20,50	20,53	20,45	20,40	20,47	20,54	20,54	20,47	20,43	20,53	20,48	20,48	20,52	20,50	20,54	20,56	20,52	20,45	20,45	20,52	20,53	20,51	20,49	20,54	20,51	20,48	20,46	20,56	20,49	20,49	20,37	20,42	20,45	20,45	20,43	20,49	20,54	20,53	20,41	20,36	20,33	20,35	20,45	20,46	20,45	20,46	20,55	20,54	20,46	20,42	20,48	20,49	20,40	20,36	20,42	20,49	20,48	20,51	20,51	20,47	20,58	20,54	20,58	20,50	20,47	20,50	20,48	20,38	20,39	20,49	20,44	20,50	20,54	20,50	20,52	20,58	20,51	20,47	20,42	20,41	20,49	20,42	20,47	20,52	20,52	20,39	20,47	20,59	20,57	20,49	20,50	20,50	20,50	20,47	20,56	20,53	20,52	20,43	20,49	20,53	20,53	20,55	20,48	20,48	20,46	20,49	20,52	20,56	20,55	20,57	20,46	20,51	20,49	20,49	20,52	20,58	20,57	20,55	20,47	20,49	20,58	20,47	20,40	20,50	20,52	20,47	20,53	20,50	20,44	20,48	20,51	20,48	20,59	20,55	20,50	20,51	20,55	20,55	20,50	20,44	20,50	20,55	20,54	20,55	20,60	20,56	20,50	20,47	20,48	20,57	20,54	20,59	20,59	20,50	20,54	20,50	20,58	20,56	20,46	20,52	20,57	20,56	20,44	20,54	20,64	20,65	20,58	20,60	20,60	20,60	20,58	20,52	20,57	20,58	20,51	20,59	20,60	20,61	20,59	20,62	20,63	20,70	20,70	20,53	20,54	20,57	20,60	20,58	20,61	20,62	20,61	20,62	20,61	20,61	20,59	20,54	20,67	20,72	20,58	20,63	20,67	20,65	20,63	20,65	20,70	20,60	20,60	20,59	20,67	20,66	20,67	20,70	20,63	20,64	20,72	20,68	20,68	20,74	20,67	20,58	20,66	20,66	20,64	20,73	20,71	20,70	20,67	20,64	20,62	20,61	20,65	20,71	20,74	20,71	20,60	20,64	20,67	20,63	20,69	20,68	20,68	20,68	20,66	20,65	20,65	20,65	20,66	20,69	20,68	20,66	20,70	20,64	20,68	20,74	20,69	20,68	20,72	20,71	20,69	20,67	20,68	20,70	20,68	20,79	20,75	20,68	20,70	20,69	20,73	20,67	20,64	20,65	20,67	20,72	20,79	20,81	20,74	20,69	20,70	20,74	20,70	20,69	20,67	20,75	20,71	20,70	20,71	20,67	20,77	20,78	20,74	20,72	20,76	20,70	20,72	20,77	20,74	20,74	20,76	20,71	20,67	20,77	20,81	20,68	20,75	20,74	20,70	20,62	20,66	20,77	20,76	20,68	20,62	20,66	20,74	20,73	20,75	20,71	20,63	20,64	20,69	20,63	20,69	20,74	20,72	20,70	20,65	20,69	20,64	20,64	20,67	20,69	20,67	20,64	20,58	20,57	20,62	20,66	20,71	20,69	20,60	20,64	20,67	20,65	20,65	20,69	20,65	20,69	20,66	20,66	20,73	20,68	20,57	20,66	20,74	20,69	20,69	20,68	20,64	20,60	20,62	20,66	20,72	20,67	20,60	20,61	20,58	20,58	20,59	20,58	20,59	20,66	20,66	20,73	20,66	20,62	20,65	20,63	20,56	20,66	20,58	20,64	20,60	20,57	20,62	20,62	20,57	20,58	20,60	20,64	20,60	20,57	20,61	20,58	20,54	20,57	20,52	20,55	20,54	20,52	20,59	20,59	20,60	20,59	20,55	20,55	20,57	20,66	20,65	20,62	20,57	20,57	20,54	20,48	20,54	20,61	20,64	20,57	20,58	20,52	20,50	20,59	20,58	20,58	20,61	20,46	20,50	20,50	20,54	20,56	20,52	20,58	20,60	20,51	20,54	20,48	20,52	20,64	20,51	20,54	20,57	20,46	20,50	20,60	20,51	20,48	20,57	20,59	20,57	20,60	20,59	20,57	20,57	20,52	20,55	20,55	20,55	20,55	20,52	20,50	20,52	20,46	20,48	20,47	20,51	20,51	20,42	20,42	20,51	20,58	20,59	20,49	20,51	20,54	20,56	20,58	20,48	20,55	20,47	20,49	20,52	20,55	20,50	20,40	20,55	20,56	20,47	20,52	20,53	20,51	20,47	20,44	20,50	20,55	20,55	20,44	20,45	20,49	20,55	20,50	20,54	20,48	20,49	20,45	20,43	20,43	20,41	20,45	20,47	20,51	20,49	20,53	20,46	20,52	20,53	20,52	20,44	20,47	20,38	20,38	20,52	20,50	20,51	20,47	20,35	20,49	20,45	20,44	20,39	20,41	20,44	20,46	20,47	20,48	20,45	20,46	20,51	20,53	20,43	20,37	20,46	20,53	20,52	20,46	20,43	20,44	20,41	20,42	20,53	20,52	20,43	20,42	20,48	20,47	20,46	20,45	20,40	20,38	20,44	20,46	20,48	20,51	20,44	20,44	20,49	20,36	20,45	20,38	20,42	20,49	20,52	20,52	20,43	20,44	20,44	20,37	20,38	20,41	20,43	20,49	20,48	20,45	20,48	20,48	20,48	20,51	20,42	20,36	20,45	20,50	20,39	20,34	20,37	20,47	20,42	20,36	20,34	20,42	20,43	20,43	20,45	20,45	20,49	20,42	20,41	
20,48	20,38	20,38	20,49	20,52	20,45	20,54	20,54	20,45	20,38	20,37	20,32	20,41	20,49	20,44	20,38	20,48	20,41	20,47	20,43	20,43	20,39	20,45	20,53	20,56	20,49	20,47	20,42	20,41	20,40	20,44	20,39	20,46	20,36	20,46	20,45	20,43	20,39	20,40	20,51	20,45	20,43	20,45	20,39	20,41	20,48	20,52	20,54	20,53	20,54	20,48	20,50	20,54	20,47	20,42	20,44	20,45	20,51	20,54	20,57	20,47	20,48	20,47	20,51	20,43	20,42	20,53	20,48	20,45	20,48	20,49	20,48	20,49	20,46	20,36	20,39	20,34	20,41	20,49	20,35	20,35	20,46	20,46	20,50	20,45	20,39	20,42	20,43	20,43	20,43	20,50	20,43	20,50	20,49	20,48	20,50	20,53	20,51	20,51	20,44	20,53	20,52	20,42	20,32	20,46	20,48	20,45	20,42	20,40	20,51	20,53	20,44	20,43	20,39	20,40	20,41	20,42	20,51	20,41	20,42	20,49	20,43	20,60	20,57	20,51	20,64	20,58	20,52	20,46	20,52	20,45	20,44	20,44	20,48	20,52	20,55	20,56	20,46	20,49	20,44	20,42	20,54	20,49	20,46	20,49	20,53	20,56	20,50	20,48	20,50	20,59	20,57	20,56	20,52	20,41	20,50	20,53	20,54	20,49	20,44	20,42	20,50	20,57	20,51	20,51	20,51	20,48	20,56	20,52	20,54	20,52	20,56	20,50	20,42	20,47	20,52	20,44	20,54	20,58	20,60	20,55	20,51	20,48	20,52	20,53	20,52	20,59	20,59	20,51	20,50	20,50	20,57	20,62	20,53	20,50	20,59	20,61	20,53	20,50	20,52	20,57	20,50	20,49	20,54	20,58	20,55	20,56	20,57	20,63	20,56	20,58	20,67	20,61	20,54	20,58	20,68	20,70	20,64	20,65	20,58	20,56	20,52	20,64	20,60	20,60	20,59	20,60	20,68	20,63	20,63	20,57	20,60	20,62	20,55	20,58	20,63	20,58	20,63	20,64	20,64	20,64	20,66	20,64	20,63	20,61	20,62	20,73	20,65	20,68	20,65	20,62	20,71	20,75	20,73	20,71	20,70	20,74	20,75	20,75	20,73	20,75	20,72	20,61	20,61	20,67	20,60	20,72	20,70	20,60	20,60	20,68	20,63	20,64	20,67	20,68	20,68	20,72	20,69	20,61	20,64	20,72	20,66	20,66	20,68	20,71	20,71	20,64	20,62	20,70	20,71	20,73	20,75	20,77	20,66	20,66	20,76	20,71	20,58	20,69	20,76	20,64	20,64	20,67	20,71	20,66	20,63	20,61	20,64	20,68	20,75	20,71	20,63	20,70	20,72	20,74	20,70	20,75	20,73	20,67	20,68	20,67	20,70	20,70	20,72	20,75	20,73	20,76	20,75	20,72	20,67	20,70	20,75	20,73	20,77	20,76	20,76	20,74	20,74	20,61	20,62	20,67	20,68	20,62	20,68	20,72	20,72	20,64	20,68	20,73	20,68	20,68	20,72	20,77	20,66	20,59	20,57	20,65	20,78	20,78	20,73	20,71	20,68	20,66	20,72	20,72	20,71	20,69	20,70	20,70	20,61	20,47	20,55	20,63	20,68	20,68	20,55	20,59	20,65	20,63	20,66	20,63	20,58	20,63	20,68	20,67	20,68	20,68	20,66	20,65	20,71	20,69	20,64	20,60	20,64	20,64	20,63	20,63	20,68	20,68	20,62	20,68	20,68	20,69	20,62	20,60	20,55	20,61	20,62	20,65	20,64	20,56	20,59	20,62	20,59	20,62	20,61	20,68	20,58	20,54	20,56	20,57	20,53	20,55	20,58	20,58	20,59	20,58	20,50	20,57	20,56	20,53	20,56	20,64	20,57	20,51	20,53	20,56	20,57	20,52	20,55	20,63	20,53	20,59	20,66	20,57	20,57	20,55	20,54	20,53	20,53	20,54	20,52	20,60	20,57	20,57	20,49	20,53	20,60	20,60	20,64	20,57	20,47	20,51	20,56	20,62	20,53	20,57	20,62	20,55	20,51	20,45	20,45	20,59	20,53	20,51	20,59	20,46	20,46	20,53	20,49	20,46	20,56	20,58	20,51	20,54	20,52	20,48	20,47	20,44	20,55	20,57	20,54	20,56	20,51	20,47	20,41	20,50	20,49	20,48	20,52	20,52	20,43	20,46	20,54	20,55	20,49	20,53	20,54	20,48	20,60	20,54	20,45	20,52	20,52	20,54	20,54	20,52	20,47	20,42	20,49	20,56	20,54	20,55	20,56	20,53	20,49	20,46	20,48	20,52	20,49	20,46	20,48	20,58	20,53	20,45	20,40	20,45	20,48	20,46	20,40	20,42	20,44	20,51	20,46	20,45	20,48	20,51	20,45	20,48	20,60	20,52	20,45	20,41	20,43	20,44	20,58	20,53	20,50	20,47	20,53	20,59	20,46	20,40	20,39	20,43	20,45	20,46	20,48	20,53	20,49	20,50	20,44	20,46	20,40	20,41	20,45	20,42	20,54	20,53	20,50	20,44	20,40	20,53	20,62	20,54	20,47	20,43	20,41	20,46	20,57	20,60	20,57	20,45	20,35	20,39	20,50	20,52	20,45	20,45	20,46	20,34	20,26	20,43	20,42	20,39	20,44	20,47	20,41	20,40	20,35	20,35	20,34	20,39	20,44	20,40	20,34	20,36	20,35	20,42	20,47	20,51	20,52	20,40	20,44	20,50	20,37	20,36	20,44	20,43	20,42	20,39	20,40	20,38	20,35	20,40	20,39	20,42	20,39	20,40	20,40	
20,58	20,42	20,47	20,43	20,41	20,42	20,40	20,47	20,39	20,37	20,34	20,26	20,34	20,39	20,41	20,45	20,46	20,46	20,36	20,41	20,35	20,39	20,32	20,39	20,49	20,41	20,41	20,39	20,40	20,32	20,45	20,50	20,45	20,43	20,45	20,48	20,43	20,40	20,36	20,48	20,44	20,43	20,41	20,38	20,33	20,39	20,45	20,46	20,51	20,51	20,38	20,38	20,46	20,44	20,39	20,40	20,42	20,52	20,51	20,54	20,48	20,44	20,54	20,42	20,39	20,39	20,50	20,48	20,42	20,43	20,45	20,48	20,50	20,45	20,42	20,39	20,38	20,45	20,54	20,43	20,34	20,40	20,37	20,40	20,50	20,41	20,36	20,44	20,46	20,50	20,51	20,48	20,45	20,51	20,45	20,45	20,36	20,43	20,51	20,55	20,51	20,52	20,47	20,47	20,45	20,43	20,45	20,51	20,42	20,47	20,44	20,43	20,45	20,47	20,49	20,44	20,43	20,43	20,44	20,39	20,57	20,48	20,57	20,65	20,50	20,59	20,58	20,51	20,44	20,48	20,44	20,42	20,42	20,45	20,51	20,56	20,58	20,47	20,46	20,41	20,42	20,44	20,47	20,45	20,44	20,53	20,54	20,48	20,51	20,48	20,51	20,50	20,51	20,49	20,48	20,52	20,52	20,55	20,49	20,40	20,46	20,58	20,52	20,49	20,54	20,47	20,46	20,53	20,52	20,47	20,50	20,52	20,43	20,46	20,56	20,57	20,55	20,60	20,54	20,56	20,58	20,50	20,50	20,49	20,55	20,52	20,65	20,68	20,54	20,47	20,52	20,56	20,57	20,54	20,53	20,56	20,58	20,61	20,56	20,52	20,55	20,58	20,53	20,47	20,55	20,56	20,61	20,57	20,59	20,59	20,64	20,64	20,57	20,56	20,54	20,65	20,64	20,60	20,53	20,61	20,62	20,59	20,66	20,67	20,56	20,60	20,62	20,71	20,61	20,62	20,68	20,62	20,65	20,63	20,64	20,67	20,65	20,63	20,64	20,61	20,70	20,72	20,72	20,71	20,58	20,65	20,68	20,61	20,70	20,66	20,58	20,71	20,74	20,80	20,82	20,77	20,69	20,75	20,71	20,72	20,67	20,67	20,57	20,54	20,67	20,62	20,65	20,70	20,60	20,64	20,70	20,56	20,59	20,69	20,65	20,71	20,69	20,72	20,64	20,61	20,69	20,71	20,67	20,63	20,71	20,73	20,65	20,63	20,71	20,77	20,72	20,76	20,78	20,76	20,69	20,67	20,75	20,68	20,65	20,74	20,75	20,71	20,63	20,64	20,61	20,67	20,65	20,60	20,68	20,69	20,72	20,73	20,75	20,77	20,78	20,66	20,67	20,74	20,68	20,69	20,70	20,70	20,71	20,71	20,68	20,71	20,73	20,75	20,71	20,73	20,75	20,70	20,63	20,67	20,67	20,66	20,75	20,72	20,67	20,65	20,67	20,74	20,71	20,69	20,76	20,77	20,67	20,76	20,75	20,73	20,63	20,63	20,76	20,69	20,60	20,55	20,64	20,78	20,78	20,72	20,72	20,71	20,66	20,71	20,75	20,69	20,68	20,63	20,69	20,62	20,60	20,59	20,62	20,70	20,67	20,56	20,61	20,71	20,65	20,66	20,68	20,56	20,67	20,68	20,61	20,64	20,70	20,72	20,66	20,65	20,69	20,64	20,58	20,56	20,61	20,61	20,62	20,70	20,66	20,66	20,69	20,61	20,70	20,60	20,62	20,63	20,53	20,59	20,63	20,62	20,57	20,54	20,56	20,62	20,68	20,62	20,67	20,66	20,66	20,61	20,57	20,59	20,62	20,56	20,50	20,59	20,57	20,55	20,52	20,59	20,58	20,58	20,65	20,57	20,57	20,60	20,62	20,55	20,49	20,53	20,62	20,58	20,58	20,59	20,48	20,50	20,56	20,51	20,52	20,49	20,55	20,49	20,59	20,65	20,60	20,50	20,50	20,58	20,59	20,58	20,53	20,56	20,43	20,41	20,57	20,53	20,50	20,59	20,56	20,49	20,52	20,53	20,64	20,59	20,52	20,63	20,59	20,45	20,45	20,51	20,52	20,51	20,58	20,55	20,53	20,40	20,47	20,51	20,49	20,55	20,57	20,57	20,58	20,53	20,48	20,46	20,50	20,52	20,48	20,52	20,53	20,52	20,48	20,49	20,50	20,52	20,50	20,52	20,39	20,41	20,54	20,47	20,39	20,49	20,48	20,51	20,54	20,53	20,52	20,50	20,54	20,50	20,52	20,56	20,54	20,48	20,55	20,51	20,50	20,48	20,45	20,48	20,55	20,53	20,38	20,34	20,40	20,47	20,47	20,45	20,45	20,46	20,52	20,46	20,38	20,44	20,43	20,46	20,54	20,61	20,49	20,43	20,40	20,42	20,39	20,44	20,52	20,50	20,46	20,43	20,56	20,53	20,43	20,38	20,43	20,44	20,49	20,46	20,56	20,53	20,44	20,49	20,48	20,40	20,44	20,40	20,44	20,53	20,57	20,56	20,47	20,41	20,52	20,56	20,49	20,39	20,42	20,42	20,43	20,59	20,55	20,57	20,52	20,40	20,40	20,44	20,39	20,35	20,43	20,50	20,40	20,32	20,36	20,49	20,39	20,37	20,41	20,34	20,29	20,37	20,35	20,31	20,32	20,45	20,41	20,37	20,39	20,36	20,38	20,38	20,36	20,34	20,39	20,37	20,37	20,33	20,38	20,56	20,45	20,46	20,46	20,36	20,34	20,31	20,40	20,40	20,31	20,38	20,41	20,39	
20,43	20,41	20,32	20,45	20,40	20,37	20,44	20,49	20,44	20,35	20,30	20,26	20,31	20,35	20,33	20,40	20,51	20,40	20,30	20,40	20,43	20,39	20,34	20,37	20,44	20,47	20,49	20,46	20,37	20,33	20,27	20,34	20,40	20,38	20,44	20,49	20,43	20,38	20,39	20,42	20,38	20,38	20,43	20,42	20,41	20,50	20,51	20,43	20,46	20,47	20,45	20,43	20,50	20,54	20,50	20,50	20,38	20,43	20,44	20,39	20,48	20,49	20,59	20,53	20,39	20,39	20,44	20,35	20,38	20,43	20,46	20,50	20,55	20,57	20,46	20,43	20,41	20,38	20,52	20,52	20,48	20,54	20,39	20,39	20,52	20,52	20,42	20,47	20,43	20,40	20,44	20,43	20,48	20,44	20,42	20,52	20,42	20,43	20,48	20,49	20,45	20,49	20,44	20,51	20,51	20,45	20,50	20,59	20,53	20,49	20,46	20,47	20,47	20,54	20,57	20,47	20,41	20,38	20,41	20,45	20,55	20,58	20,53	20,59	20,55	20,59	20,58	20,52	20,53	20,56	20,49	20,43	20,41	20,41	20,52	20,56	20,54	20,46	20,48	20,43	20,49	20,51	20,38	20,46	20,40	20,49	20,55	20,53	20,56	20,53	20,49	20,48	20,50	20,52	20,58	20,62	20,49	20,51	20,48	20,41	20,47	20,54	20,56	20,51	20,53	20,47	20,47	20,51	20,50	20,47	20,52	20,63	20,50	20,53	20,60	20,51	20,50	20,57	20,54	20,47	20,58	20,58	20,51	20,47	20,51	20,51	20,51	20,66	20,60	20,55	20,55	20,48	20,53	20,49	20,49	20,53	20,64	20,55	20,55	20,56	20,57	20,62	20,55	20,53	20,64	20,59	20,56	20,56	20,58	20,55	20,62	20,68	20,62	20,62	20,64	20,64	20,60	20,61	20,56	20,57	20,70	20,62	20,57	20,61	20,62	20,60	20,63	20,67	20,62	20,61	20,62	20,59	20,65	20,63	20,68	20,72	20,68	20,70	20,65	20,62	20,71	20,74	20,67	20,67	20,62	20,66	20,67	20,59	20,65	20,62	20,61	20,64	20,67	20,74	20,75	20,68	20,68	20,62	20,68	20,70	20,71	20,71	20,67	20,62	20,64	20,68	20,73	20,70	20,63	20,65	20,70	20,60	20,51	20,65	20,68	20,74	20,75	20,74	20,67	20,63	20,67	20,72	20,71	20,70	20,74	20,77	20,68	20,63	20,73	20,77	20,77	20,74	20,72	20,76	20,80	20,71	20,68	20,71	20,74	20,77	20,68	20,65	20,65	20,71	20,72	20,78	20,75	20,68	20,67	20,73	20,77	20,82	20,75	20,70	20,77	20,71	20,67	20,74	20,72	20,68	20,80	20,74	20,70	20,74	20,78	20,76	20,73	20,72	20,71	20,78	20,74	20,73	20,74	20,71	20,74	20,74	20,83	20,83	20,73	20,73	20,73	20,75	20,74	20,64	20,66	20,75	20,68	20,76	20,77	20,72	20,70	20,64	20,75	20,72	20,65	20,60	20,61	20,62	20,64	20,67	20,74	20,78	20,66	20,65	20,81	20,75	20,70	20,69	20,72	20,74	20,65	20,71	20,68	20,70	20,65	20,63	20,62	20,71	20,75	20,71	20,67	20,66	20,68	20,72	20,70	20,68	20,66	20,68	20,67	20,66	20,70	20,71	20,66	20,64	20,67	20,64	20,61	20,66	20,65	20,70	20,73	20,67	20,63	20,61	20,59	20,65	20,66	20,61	20,67	20,61	20,57	20,60	20,65	20,66	20,64	20,62	20,64	20,61	20,63	20,64	20,66	20,67	20,61	20,55	20,50	20,56	20,62	20,57	20,54	20,66	20,68	20,57	20,61	20,61	20,66	20,69	20,60	20,56	20,49	20,55	20,57	20,58	20,63	20,60	20,46	20,45	20,55	20,49	20,47	20,51	20,57	20,56	20,58	20,63	20,66	20,51	20,55	20,59	20,65	20,60	20,53	20,48	20,44	20,35	20,54	20,52	20,54	20,50	20,50	20,55	20,55	20,52	20,49	20,57	20,57	20,61	20,56	20,54	20,52	20,52	20,48	20,49	20,58	20,58	20,48	20,40	20,54	20,57	20,54	20,52	20,52	20,55	20,52	20,53	20,51	20,48	20,47	20,43	20,42	20,49	20,52	20,52	20,46	20,50	20,52	20,49	20,55	20,58	20,45	20,42	20,53	20,54	20,46	20,44	20,46	20,56	20,59	20,49	20,47	20,48	20,50	20,52	20,51	20,52	20,52	20,44	20,52	20,50	20,53	20,55	20,53	20,54	20,48	20,53	20,45	20,35	20,40	20,46	20,55	20,56	20,53	20,55	20,53	20,51	20,40	20,48	20,45	20,44	20,58	20,49	20,50	20,44	20,42	20,45	20,48	20,47	20,47	20,49	20,40	20,44	20,49	20,52	20,44	20,43	20,39	20,47	20,60	20,60	20,56	20,53	20,45	20,47	20,55	20,47	20,48	20,46	20,52	20,54	20,49	20,41	20,36	20,43	20,47	20,51	20,47	20,48	20,43	20,48	20,46	20,53	20,54	20,47	20,46	20,53	20,42	20,43	20,46	20,43	20,53	20,57	20,42	20,40	20,39	20,44	20,42	20,37	20,39	20,37	20,25	20,31	20,46	20,36	20,37	20,51	20,49	20,37	20,42	20,39	20,35	20,38	20,42	20,41	20,52	20,36	20,33	20,30	20,36	20,55	20,52	20,38	20,40	20,41	20,33	20,31	20,41	20,42	20,36	20,41	20,44	20,43	
20,44	20,39	20,28	20,40	20,41	20,29	20,39	20,54	20,46	20,35	20,34	20,32	20,35	20,42	20,47	20,45	20,49	20,36	20,37	20,45	20,42	20,42	20,43	20,47	20,52	20,57	20,49	20,39	20,39	20,34	20,30	20,29	20,39	20,37	20,43	20,41	20,39	20,32	20,39	20,49	20,34	20,34	20,42	20,46	20,48	20,48	20,44	20,42	20,44	20,47	20,50	20,47	20,45	20,48	20,52	20,50	20,45	20,38	20,33	20,32	20,38	20,47	20,54	20,50	20,40	20,41	20,42	20,41	20,35	20,47	20,43	20,49	20,54	20,55	20,47	20,44	20,40	20,46	20,49	20,53	20,44	20,46	20,49	20,48	20,49	20,48	20,44	20,43	20,47	20,40	20,49	20,50	20,56	20,56	20,45	20,51	20,52	20,46	20,55	20,51	20,52	20,53	20,50	20,43	20,46	20,41	20,47	20,56	20,61	20,54	20,45	20,47	20,55	20,50	20,49	20,50	20,42	20,39	20,43	20,40	20,46	20,51	20,53	20,55	20,54	20,56	20,57	20,47	20,51	20,59	20,53	20,41	20,43	20,40	20,50	20,52	20,54	20,40	20,45	20,53	20,51	20,48	20,44	20,50	20,50	20,51	20,49	20,59	20,58	20,57	20,52	20,51	20,54	20,54	20,59	20,62	20,57	20,54	20,48	20,44	20,45	20,45	20,53	20,51	20,49	20,55	20,48	20,49	20,45	20,46	20,49	20,62	20,59	20,55	20,56	20,48	20,48	20,54	20,53	20,53	20,59	20,56	20,47	20,47	20,56	20,49	20,46	20,57	20,55	20,49	20,51	20,45	20,55	20,55	20,46	20,46	20,65	20,59	20,51	20,48	20,58	20,56	20,55	20,60	20,62	20,54	20,49	20,58	20,61	20,49	20,52	20,66	20,67	20,63	20,62	20,65	20,60	20,61	20,60	20,61	20,68	20,62	20,52	20,61	20,62	20,63	20,64	20,61	20,60	20,60	20,56	20,62	20,62	20,58	20,63	20,63	20,67	20,70	20,68	20,68	20,70	20,78	20,66	20,68	20,64	20,69	20,72	20,65	20,65	20,60	20,65	20,68	20,65	20,66	20,69	20,64	20,60	20,66	20,64	20,66	20,68	20,69	20,74	20,66	20,62	20,69	20,86	20,75	20,67	20,65	20,74	20,65	20,57	20,72	20,70	20,65	20,68	20,77	20,78	20,71	20,69	20,70	20,71	20,73	20,70	20,74	20,72	20,60	20,73	20,78	20,77	20,74	20,69	20,75	20,74	20,76	20,72	20,75	20,73	20,74	20,71	20,74	20,71	20,75	20,77	20,79	20,78	20,70	20,78	20,80	20,76	20,78	20,74	20,79	20,78	20,73	20,72	20,78	20,75	20,69	20,71	20,73	20,72	20,76	20,78	20,83	20,73	20,64	20,67	20,79	20,83	20,74	20,80	20,77	20,71	20,76	20,80	20,78	20,75	20,71	20,79	20,75	20,66	20,62	20,63	20,67	20,70	20,74	20,77	20,71	20,70	20,67	20,71	20,69	20,66	20,64	20,63	20,65	20,64	20,67	20,75	20,73	20,70	20,68	20,73	20,73	20,67	20,70	20,70	20,70	20,76	20,81	20,76	20,73	20,76	20,71	20,61	20,60	20,68	20,67	20,62	20,61	20,69	20,81	20,79	20,70	20,74	20,72	20,65	20,72	20,69	20,69	20,78	20,68	20,65	20,60	20,58	20,65	20,68	20,64	20,71	20,69	20,58	20,65	20,67	20,64	20,71	20,62	20,66	20,70	20,58	20,59	20,64	20,68	20,63	20,56	20,63	20,63	20,58	20,60	20,66	20,67	20,63	20,59	20,60	20,63	20,59	20,50	20,59	20,60	20,69	20,61	20,45	20,49	20,64	20,65	20,63	20,60	20,55	20,53	20,61	20,62	20,63	20,59	20,50	20,56	20,63	20,58	20,50	20,49	20,55	20,60	20,59	20,65	20,63	20,57	20,56	20,65	20,63	20,61	20,54	20,53	20,49	20,61	20,56	20,56	20,62	20,52	20,55	20,58	20,51	20,46	20,43	20,46	20,55	20,58	20,57	20,48	20,53	20,54	20,44	20,48	20,57	20,58	20,54	20,42	20,49	20,55	20,55	20,53	20,52	20,51	20,56	20,54	20,50	20,51	20,44	20,46	20,38	20,43	20,47	20,47	20,51	20,60	20,63	20,53	20,51	20,56	20,51	20,49	20,51	20,50	20,42	20,41	20,45	20,49	20,50	20,42	20,42	20,48	20,52	20,53	20,58	20,57	20,46	20,50	20,54	20,47	20,40	20,48	20,48	20,49	20,47	20,54	20,52	20,49	20,41	20,43	20,49	20,53	20,48	20,51	20,58	20,54	20,50	20,44	20,43	20,40	20,52	20,50	20,49	20,46	20,40	20,42	20,49	20,51	20,43	20,47	20,43	20,42	20,46	20,46	20,48	20,48	20,42	20,43	20,53	20,56	20,50	20,50	20,50	20,44	20,47	20,46	20,42	20,38	20,48	20,48	20,52	20,47	20,30	20,44	20,55	20,49	20,42	20,51	20,49	20,52	20,53	20,49	20,48	20,44	20,41	20,44	20,42	20,50	20,55	20,51	20,40	20,52	20,51	20,46	20,43	20,39	20,37	20,41	20,41	20,39	20,36	20,23	20,36	20,41	20,39	20,43	20,46	20,39	20,35	20,28	20,36	20,38	20,40	20,43	20,47	20,44	20,47	20,46	20,41	20,43	20,43	20,39	20,31	20,49	20,56	20,36	20,46	20,43	20,35	20,40	20,42	20,36	
20,52	20,41	20,40	20,35	20,32	20,28	20,25	20,46	20,42	20,27	20,31	20,33	20,37	20,34	20,42	20,46	20,43	20,41	20,32	20,43	20,39	20,37	20,50	20,51	20,48	20,49	20,46	20,39	20,39	20,34	20,33	20,47	20,47	20,45	20,46	20,43	20,42	20,32	20,40	20,40	20,41	20,39	20,44	20,46	20,42	20,41	20,28	20,39	20,39	20,37	20,49	20,40	20,42	20,46	20,51	20,47	20,44	20,44	20,40	20,39	20,46	20,47	20,54	20,44	20,42	20,40	20,44	20,50	20,39	20,44	20,46	20,54	20,55	20,52	20,44	20,41	20,45	20,43	20,46	20,50	20,40	20,35	20,45	20,50	20,47	20,44	20,41	20,49	20,47	20,51	20,54	20,56	20,58	20,64	20,44	20,54	20,49	20,44	20,63	20,58	20,55	20,58	20,47	20,40	20,37	20,47	20,47	20,49	20,46	20,45	20,42	20,51	20,54	20,52	20,47	20,55	20,47	20,46	20,50	20,44	20,42	20,42	20,47	20,57	20,51	20,58	20,50	20,51	20,53	20,55	20,55	20,49	20,46	20,53	20,50	20,53	20,52	20,51	20,52	20,49	20,49	20,45	20,50	20,57	20,57	20,54	20,52	20,47	20,51	20,53	20,49	20,50	20,50	20,53	20,54	20,54	20,62	20,48	20,52	20,50	20,42	20,45	20,51	20,54	20,51	20,56	20,47	20,39	20,51	20,50	20,47	20,49	20,50	20,49	20,62	20,57	20,44	20,54	20,60	20,56	20,53	20,54	20,47	20,47	20,56	20,57	20,53	20,58	20,53	20,51	20,51	20,53	20,54	20,55	20,53	20,52	20,61	20,56	20,59	20,54	20,50	20,52	20,50	20,56	20,57	20,54	20,57	20,55	20,55	20,47	20,57	20,59	20,61	20,64	20,62	20,59	20,58	20,59	20,63	20,63	20,68	20,56	20,54	20,65	20,62	20,59	20,65	20,65	20,61	20,66	20,68	20,65	20,57	20,59	20,64	20,70	20,68	20,73	20,74	20,71	20,67	20,76	20,71	20,66	20,66	20,67	20,67	20,63	20,69	20,68	20,68	20,72	20,74	20,70	20,68	20,75	20,72	20,74	20,70	20,71	20,66	20,66	20,67	20,71	20,65	20,69	20,73	20,70	20,58	20,63	20,71	20,67	20,71	20,80	20,70	20,63	20,63	20,74	20,87	20,75	20,66	20,65	20,63	20,71	20,72	20,71	20,75	20,70	20,69	20,75	20,77	20,72	20,65	20,76	20,81	20,79	20,80	20,85	20,79	20,76	20,78	20,73	20,75	20,74	20,72	20,72	20,73	20,79	20,80	20,80	20,75	20,74	20,73	20,87	20,84	20,68	20,66	20,76	20,77	20,70	20,68	20,67	20,66	20,74	20,71	20,75	20,74	20,68	20,67	20,75	20,81	20,81	20,84	20,81	20,75	20,77	20,73	20,74	20,80	20,75	20,76	20,71	20,63	20,62	20,60	20,69	20,73	20,76	20,76	20,81	20,69	20,74	20,71	20,61	20,69	20,63	20,65	20,68	20,74	20,74	20,72	20,75	20,71	20,73	20,73	20,66	20,65	20,57	20,69	20,75	20,74	20,83	20,78	20,69	20,72	20,77	20,58	20,62	20,72	20,64	20,61	20,72	20,69	20,79	20,76	20,73	20,76	20,68	20,71	20,79	20,70	20,69	20,66	20,67	20,64	20,63	20,61	20,67	20,70	20,68	20,67	20,64	20,63	20,66	20,75	20,73	20,72	20,69	20,63	20,69	20,66	20,51	20,57	20,59	20,67	20,57	20,59	20,61	20,54	20,64	20,62	20,59	20,64	20,64	20,64	20,61	20,65	20,58	20,63	20,57	20,59	20,63	20,56	20,55	20,61	20,62	20,70	20,61	20,61	20,67	20,61	20,60	20,66	20,68	20,55	20,56	20,62	20,67	20,61	20,56	20,57	20,58	20,58	20,57	20,60	20,61	20,61	20,63	20,66	20,59	20,59	20,60	20,59	20,61	20,51	20,49	20,57	20,48	20,50	20,56	20,58	20,55	20,54	20,53	20,57	20,56	20,55	20,46	20,43	20,49	20,49	20,51	20,56	20,52	20,54	20,55	20,53	20,54	20,56	20,57	20,46	20,40	20,53	20,60	20,52	20,52	20,46	20,37	20,43	20,48	20,50	20,42	20,39	20,53	20,58	20,48	20,45	20,51	20,52	20,53	20,50	20,44	20,43	20,47	20,50	20,48	20,42	20,35	20,40	20,49	20,55	20,52	20,59	20,56	20,45	20,48	20,53	20,50	20,49	20,51	20,52	20,45	20,54	20,62	20,56	20,50	20,42	20,42	20,43	20,51	20,49	20,47	20,49	20,53	20,51	20,49	20,42	20,52	20,53	20,51	20,55	20,48	20,45	20,49	20,40	20,46	20,42	20,39	20,43	20,41	20,43	20,42	20,47	20,51	20,44	20,41	20,52	20,53	20,45	20,45	20,49	20,46	20,47	20,36	20,27	20,37	20,44	20,44	20,47	20,54	20,45	20,35	20,46	20,57	20,49	20,47	20,47	20,40	20,41	20,49	20,48	20,51	20,45	20,41	20,38	20,53	20,53	20,47	20,39	20,33	20,41	20,40	20,38	20,44	20,45	20,39	20,44	20,51	20,54	20,44	20,39	20,41	20,40	20,43	20,43	20,41	20,36	20,32	20,43	20,41	20,36	20,33	20,37	20,47	20,50	20,54	20,51	20,41	20,33	20,38	20,40	20,44	20,52	20,44	20,47	20,39	20,34	20,40	20,39	20,37	
20,50	20,44	20,37	20,37	20,28	20,31	20,40	20,46	20,46	20,30	20,23	20,34	20,40	20,36	20,36	20,50	20,47	20,45	20,33	20,40	20,42	20,30	20,35	20,44	20,48	20,42	20,41	20,45	20,47	20,42	20,32	20,46	20,44	20,45	20,39	20,46	20,48	20,39	20,32	20,36	20,39	20,35	20,38	20,39	20,43	20,47	20,35	20,38	20,41	20,41	20,43	20,46	20,49	20,56	20,52	20,50	20,40	20,45	20,43	20,47	20,55	20,51	20,45	20,42	20,37	20,44	20,41	20,47	20,51	20,43	20,33	20,53	20,58	20,54	20,50	20,37	20,44	20,51	20,50	20,43	20,41	20,40	20,40	20,39	20,49	20,47	20,40	20,46	20,46	20,45	20,49	20,45	20,56	20,53	20,47	20,52	20,48	20,44	20,56	20,53	20,51	20,53	20,44	20,46	20,49	20,44	20,47	20,45	20,49	20,50	20,38	20,40	20,50	20,49	20,55	20,53	20,42	20,44	20,47	20,43	20,38	20,40	20,52	20,59	20,51	20,50	20,45	20,48	20,50	20,55	20,52	20,50	20,39	20,45	20,53	20,56	20,51	20,51	20,53	20,47	20,50	20,46	20,46	20,54	20,51	20,55	20,55	20,50	20,42	20,47	20,48	20,47	20,46	20,43	20,44	20,42	20,52	20,53	20,50	20,50	20,50	20,55	20,45	20,51	20,53	20,55	20,52	20,46	20,52	20,54	20,54	20,56	20,52	20,60	20,59	20,55	20,53	20,57	20,59	20,60	20,56	20,49	20,50	20,43	20,50	20,57	20,53	20,59	20,48	20,61	20,62	20,59	20,62	20,59	20,49	20,53	20,62	20,56	20,54	20,53	20,51	20,50	20,56	20,61	20,65	20,59	20,67	20,64	20,58	20,59	20,67	20,65	20,62	20,64	20,68	20,64	20,55	20,59	20,58	20,64	20,69	20,66	20,61	20,59	20,55	20,59	20,61	20,67	20,67	20,69	20,64	20,55	20,56	20,63	20,75	20,73	20,72	20,70	20,69	20,67	20,66	20,76	20,73	20,66	20,65	20,68	20,71	20,64	20,76	20,74	20,78	20,70	20,74	20,74	20,69	20,84	20,78	20,82	20,73	20,71	20,70	20,72	20,68	20,69	20,69	20,67	20,73	20,74	20,67	20,57	20,67	20,65	20,70	20,78	20,76	20,72	20,65	20,70	20,82	20,73	20,65	20,69	20,66	20,72	20,70	20,72	20,79	20,79	20,73	20,69	20,73	20,70	20,69	20,79	20,81	20,78	20,78	20,72	20,79	20,76	20,73	20,77	20,71	20,74	20,71	20,71	20,71	20,73	20,79	20,73	20,70	20,75	20,75	20,82	20,80	20,70	20,69	20,69	20,76	20,74	20,75	20,70	20,66	20,64	20,71	20,70	20,73	20,73	20,62	20,69	20,68	20,68	20,77	20,84	20,78	20,77	20,76	20,78	20,78	20,78	20,76	20,71	20,71	20,71	20,66	20,67	20,67	20,66	20,74	20,78	20,71	20,71	20,78	20,55	20,60	20,71	20,69	20,72	20,74	20,71	20,67	20,79	20,76	20,69	20,71	20,67	20,74	20,65	20,70	20,75	20,66	20,72	20,69	20,72	20,71	20,72	20,67	20,66	20,76	20,72	20,70	20,79	20,80	20,72	20,69	20,70	20,72	20,61	20,68	20,81	20,81	20,72	20,63	20,67	20,66	20,66	20,72	20,69	20,61	20,65	20,64	20,61	20,64	20,72	20,72	20,71	20,68	20,66	20,68	20,72	20,68	20,54	20,58	20,57	20,58	20,63	20,63	20,64	20,55	20,59	20,62	20,55	20,57	20,55	20,58	20,62	20,57	20,60	20,58	20,54	20,56	20,64	20,61	20,63	20,55	20,62	20,68	20,59	20,61	20,71	20,72	20,68	20,64	20,63	20,60	20,59	20,57	20,59	20,59	20,66	20,65	20,60	20,65	20,62	20,59	20,62	20,55	20,53	20,55	20,60	20,60	20,55	20,60	20,67	20,56	20,45	20,50	20,50	20,48	20,58	20,54	20,52	20,59	20,57	20,55	20,52	20,50	20,41	20,42	20,48	20,47	20,48	20,57	20,48	20,54	20,66	20,63	20,58	20,48	20,55	20,47	20,43	20,46	20,47	20,45	20,55	20,47	20,45	20,47	20,48	20,50	20,49	20,36	20,53	20,50	20,45	20,47	20,46	20,48	20,49	20,48	20,44	20,45	20,45	20,46	20,53	20,50	20,42	20,36	20,53	20,58	20,50	20,52	20,55	20,49	20,45	20,45	20,51	20,54	20,50	20,53	20,43	20,53	20,65	20,58	20,44	20,40	20,45	20,45	20,41	20,46	20,50	20,58	20,42	20,39	20,49	20,42	20,45	20,45	20,47	20,50	20,40	20,50	20,50	20,38	20,51	20,54	20,45	20,42	20,39	20,46	20,44	20,49	20,40	20,35	20,45	20,48	20,53	20,40	20,43	20,44	20,46	20,49	20,40	20,35	20,42	20,49	20,45	20,37	20,46	20,44	20,36	20,40	20,52	20,47	20,44	20,49	20,44	20,37	20,47	20,48	20,49	20,48	20,42	20,43	20,51	20,52	20,40	20,35	20,39	20,43	20,44	20,35	20,44	20,52	20,38	20,42	20,44	20,52	20,47	20,39	20,46	20,53	20,47	20,42	20,28	20,27	20,36	20,46	20,48	20,39	20,31	20,44	20,46	20,50	20,50	20,49	20,42	20,34	20,40	20,34	20,41	20,47	20,42	20,46	20,41	20,39	20,39	20,41	20,43	
20,39	20,38	20,34	20,35	20,37	20,31	20,41	20,49	20,43	20,36	20,35	20,47	20,42	20,43	20,34	20,43	20,53	20,43	20,41	20,48	20,45	20,42	20,38	20,42	20,47	20,45	20,45	20,47	20,45	20,51	20,43	20,36	20,34	20,42	20,40	20,34	20,51	20,50	20,43	20,43	20,49	20,39	20,34	20,41	20,42	20,43	20,41	20,42	20,41	20,44	20,31	20,29	20,34	20,44	20,46	20,41	20,39	20,41	20,41	20,43	20,47	20,49	20,44	20,40	20,41	20,48	20,58	20,45	20,49	20,45	20,35	20,49	20,55	20,57	20,48	20,44	20,38	20,44	20,44	20,43	20,54	20,50	20,39	20,39	20,47	20,49	20,52	20,56	20,47	20,45	20,51	20,45	20,52	20,53	20,46	20,48	20,45	20,40	20,48	20,53	20,48	20,48	20,48	20,46	20,48	20,37	20,43	20,48	20,55	20,64	20,54	20,39	20,44	20,55	20,52	20,47	20,44	20,46	20,51	20,41	20,45	20,49	20,55	20,57	20,53	20,48	20,39	20,45	20,53	20,48	20,46	20,51	20,49	20,45	20,47	20,57	20,46	20,45	20,51	20,51	20,54	20,55	20,54	20,52	20,51	20,46	20,53	20,51	20,43	20,38	20,36	20,49	20,53	20,42	20,39	20,43	20,53	20,57	20,59	20,51	20,47	20,53	20,48	20,54	20,55	20,54	20,56	20,56	20,55	20,53	20,56	20,55	20,54	20,61	20,64	20,51	20,50	20,55	20,57	20,55	20,52	20,49	20,45	20,43	20,52	20,59	20,58	20,52	20,52	20,59	20,62	20,55	20,63	20,63	20,53	20,53	20,64	20,58	20,55	20,50	20,56	20,50	20,53	20,57	20,64	20,63	20,57	20,65	20,67	20,60	20,61	20,60	20,64	20,62	20,67	20,61	20,57	20,61	20,60	20,68	20,70	20,68	20,64	20,60	20,60	20,62	20,60	20,67	20,73	20,69	20,62	20,56	20,56	20,63	20,75	20,72	20,63	20,62	20,63	20,67	20,73	20,72	20,73	20,65	20,63	20,71	20,71	20,63	20,70	20,78	20,73	20,75	20,77	20,75	20,72	20,79	20,81	20,77	20,74	20,73	20,69	20,77	20,71	20,64	20,71	20,66	20,70	20,74	20,71	20,64	20,65	20,69	20,67	20,66	20,67	20,75	20,73	20,74	20,77	20,74	20,71	20,71	20,75	20,73	20,70	20,75	20,75	20,68	20,77	20,77	20,74	20,75	20,62	20,70	20,76	20,76	20,73	20,73	20,75	20,76	20,70	20,72	20,71	20,72	20,75	20,77	20,71	20,70	20,67	20,67	20,67	20,71	20,76	20,81	20,74	20,76	20,84	20,75	20,73	20,75	20,77	20,78	20,75	20,74	20,73	20,69	20,76	20,80	20,72	20,69	20,75	20,73	20,79	20,77	20,83	20,76	20,72	20,81	20,76	20,70	20,78	20,82	20,81	20,72	20,70	20,74	20,68	20,66	20,75	20,76	20,73	20,72	20,74	20,63	20,63	20,72	20,69	20,72	20,74	20,73	20,72	20,82	20,79	20,72	20,65	20,63	20,73	20,76	20,71	20,69	20,64	20,60	20,68	20,76	20,76	20,72	20,67	20,76	20,75	20,69	20,71	20,75	20,78	20,69	20,65	20,73	20,73	20,67	20,67	20,75	20,77	20,72	20,65	20,70	20,79	20,64	20,69	20,71	20,65	20,72	20,66	20,61	20,62	20,65	20,64	20,67	20,65	20,55	20,66	20,75	20,65	20,58	20,67	20,63	20,58	20,65	20,63	20,57	20,56	20,58	20,55	20,52	20,59	20,54	20,49	20,68	20,65	20,54	20,59	20,62	20,62	20,60	20,61	20,66	20,55	20,59	20,64	20,60	20,60	20,67	20,67	20,68	20,63	20,61	20,54	20,53	20,52	20,58	20,56	20,61	20,60	20,63	20,59	20,61	20,63	20,57	20,46	20,59	20,75	20,60	20,62	20,57	20,59	20,67	20,50	20,46	20,54	20,58	20,54	20,54	20,54	20,50	20,48	20,49	20,51	20,50	20,47	20,41	20,50	20,50	20,53	20,52	20,57	20,51	20,47	20,60	20,56	20,50	20,48	20,43	20,49	20,45	20,55	20,51	20,44	20,48	20,51	20,46	20,42	20,54	20,57	20,48	20,40	20,54	20,54	20,54	20,56	20,48	20,45	20,42	20,47	20,50	20,43	20,43	20,52	20,57	20,54	20,41	20,48	20,55	20,53	20,48	20,49	20,49	20,53	20,46	20,45	20,50	20,51	20,44	20,41	20,46	20,51	20,56	20,52	20,42	20,38	20,44	20,56	20,46	20,44	20,44	20,54	20,49	20,35	20,47	20,52	20,47	20,51	20,55	20,51	20,41	20,43	20,46	20,45	20,55	20,50	20,51	20,41	20,33	20,47	20,51	20,47	20,41	20,37	20,47	20,48	20,48	20,47	20,42	20,43	20,47	20,54	20,48	20,46	20,44	20,52	20,51	20,38	20,41	20,35	20,34	20,46	20,47	20,43	20,36	20,44	20,45	20,37	20,42	20,46	20,46	20,46	20,44	20,42	20,45	20,48	20,40	20,29	20,38	20,45	20,46	20,38	20,41	20,47	20,41	20,44	20,37	20,38	20,38	20,36	20,45	20,47	20,46	20,42	20,33	20,26	20,31	20,39	20,36	20,41	20,39	20,43	20,43	20,46	20,50	20,45	20,46	20,39	20,42	20,39	20,37	20,42	20,39	20,45	20,40	20,43	20,38	20,47	20,44	
20,42	20,36	20,36	20,47	20,42	20,38	20,44	20,40	20,39	20,40	20,35	20,43	20,45	20,46	20,32	20,29	20,43	20,37	20,33	20,42	20,49	20,51	20,53	20,47	20,39	20,43	20,50	20,50	20,48	20,43	20,52	20,41	20,39	20,36	20,40	20,34	20,40	20,43	20,47	20,48	20,47	20,51	20,52	20,43	20,51	20,39	20,38	20,47	20,40	20,39	20,37	20,31	20,35	20,40	20,40	20,41	20,43	20,47	20,46	20,45	20,45	20,42	20,44	20,40	20,43	20,50	20,63	20,52	20,45	20,43	20,38	20,46	20,49	20,52	20,46	20,48	20,45	20,41	20,46	20,44	20,51	20,49	20,50	20,46	20,53	20,54	20,51	20,55	20,57	20,49	20,58	20,47	20,48	20,46	20,45	20,52	20,37	20,38	20,42	20,43	20,47	20,48	20,49	20,47	20,51	20,39	20,46	20,48	20,54	20,53	20,55	20,45	20,48	20,51	20,47	20,45	20,49	20,48	20,52	20,49	20,49	20,54	20,64	20,59	20,56	20,55	20,50	20,45	20,52	20,41	20,40	20,43	20,49	20,54	20,50	20,50	20,48	20,42	20,53	20,63	20,59	20,61	20,62	20,58	20,45	20,48	20,48	20,52	20,38	20,43	20,42	20,46	20,58	20,52	20,42	20,52	20,57	20,56	20,60	20,57	20,51	20,53	20,48	20,47	20,51	20,51	20,51	20,61	20,51	20,51	20,49	20,50	20,61	20,60	20,59	20,60	20,58	20,56	20,59	20,51	20,49	20,50	20,51	20,44	20,52	20,59	20,50	20,53	20,47	20,54	20,57	20,56	20,57	20,59	20,49	20,52	20,62	20,58	20,54	20,51	20,63	20,61	20,51	20,56	20,57	20,61	20,56	20,52	20,65	20,59	20,55	20,67	20,71	20,68	20,64	20,60	20,63	20,66	20,63	20,73	20,72	20,66	20,59	20,59	20,72	20,70	20,58	20,59	20,68	20,69	20,65	20,65	20,66	20,64	20,69	20,72	20,61	20,62	20,59	20,64	20,76	20,70	20,68	20,76	20,69	20,72	20,72	20,71	20,65	20,68	20,65	20,63	20,77	20,72	20,73	20,79	20,78	20,80	20,69	20,72	20,77	20,80	20,71	20,61	20,64	20,66	20,69	20,67	20,71	20,66	20,72	20,72	20,68	20,68	20,74	20,76	20,80	20,77	20,67	20,66	20,73	20,75	20,74	20,78	20,71	20,68	20,80	20,77	20,77	20,76	20,75	20,78	20,72	20,73	20,79	20,83	20,76	20,73	20,72	20,81	20,77	20,75	20,77	20,77	20,71	20,80	20,78	20,70	20,72	20,73	20,74	20,77	20,77	20,79	20,79	20,80	20,83	20,81	20,82	20,80	20,81	20,80	20,85	20,79	20,78	20,77	20,77	20,77	20,74	20,71	20,84	20,85	20,79	20,79	20,81	20,91	20,78	20,81	20,86	20,78	20,77	20,83	20,76	20,75	20,67	20,69	20,74	20,74	20,81	20,77	20,65	20,72	20,74	20,69	20,72	20,73	20,74	20,77	20,75	20,77	20,87	20,80	20,70	20,66	20,71	20,68	20,71	20,71	20,73	20,71	20,70	20,73	20,71	20,81	20,78	20,76	20,61	20,66	20,71	20,69	20,72	20,73	20,79	20,70	20,65	20,72	20,78	20,68	20,72	20,78	20,73	20,75	20,71	20,67	20,74	20,72	20,74	20,74	20,63	20,67	20,73	20,69	20,68	20,66	20,64	20,64	20,70	20,72	20,71	20,76	20,67	20,61	20,73	20,70	20,68	20,70	20,70	20,64	20,58	20,61	20,59	20,56	20,55	20,58	20,54	20,63	20,67	20,52	20,54	20,64	20,68	20,64	20,60	20,58	20,58	20,65	20,66	20,67	20,65	20,54	20,63	20,61	20,67	20,71	20,55	20,51	20,51	20,57	20,65	20,61	20,59	20,59	20,57	20,56	20,64	20,54	20,43	20,58	20,72	20,65	20,51	20,57	20,56	20,62	20,58	20,54	20,61	20,59	20,54	20,54	20,52	20,49	20,48	20,49	20,55	20,56	20,49	20,46	20,51	20,52	20,47	20,51	20,59	20,60	20,49	20,49	20,58	20,52	20,52	20,52	20,47	20,47	20,53	20,60	20,48	20,43	20,42	20,47	20,42	20,48	20,59	20,52	20,41	20,48	20,61	20,55	20,48	20,52	20,50	20,53	20,46	20,43	20,47	20,38	20,55	20,62	20,54	20,40	20,41	20,50	20,59	20,60	20,51	20,51	20,60	20,50	20,49	20,48	20,55	20,49	20,44	20,47	20,52	20,48	20,47	20,44	20,45	20,43	20,53	20,51	20,47	20,46	20,42	20,46	20,48	20,44	20,47	20,47	20,58	20,54	20,48	20,44	20,45	20,41	20,45	20,50	20,54	20,51	20,49	20,38	20,45	20,50	20,43	20,42	20,39	20,43	20,55	20,54	20,44	20,48	20,47	20,51	20,56	20,55	20,49	20,47	20,51	20,46	20,40	20,42	20,51	20,47	20,42	20,46	20,47	20,40	20,39	20,48	20,43	20,43	20,43	20,49	20,45	20,45	20,46	20,47	20,41	20,35	20,41	20,44	20,49	20,41	20,43	20,37	20,32	20,43	20,43	20,41	20,39	20,39	20,42	20,48	20,46	20,39	20,44	20,33	20,26	20,32	20,32	20,31	20,39	20,43	20,54	20,41	20,42	20,44	20,44	20,42	20,45	20,43	20,43	20,45	20,37	20,27	20,34	20,32	20,36	20,38	20,42	20,46	
20,42	20,39	20,43	20,58	20,54	20,27	20,30	20,50	20,41	20,47	20,39	20,30	20,37	20,48	20,43	20,41	20,40	20,40	20,32	20,38	20,48	20,48	20,47	20,48	20,45	20,40	20,44	20,50	20,37	20,43	20,53	20,51	20,45	20,38	20,41	20,47	20,45	20,39	20,37	20,38	20,44	20,49	20,48	20,51	20,57	20,49	20,40	20,39	20,44	20,39	20,37	20,41	20,43	20,51	20,49	20,54	20,49	20,47	20,48	20,44	20,42	20,44	20,44	20,45	20,47	20,47	20,59	20,56	20,46	20,47	20,44	20,51	20,47	20,49	20,44	20,47	20,48	20,43	20,54	20,48	20,38	20,46	20,44	20,44	20,43	20,46	20,45	20,46	20,55	20,52	20,55	20,56	20,48	20,48	20,42	20,50	20,49	20,47	20,53	20,46	20,43	20,42	20,47	20,50	20,54	20,49	20,46	20,46	20,55	20,51	20,45	20,47	20,54	20,41	20,44	20,54	20,47	20,45	20,48	20,39	20,43	20,51	20,61	20,63	20,48	20,55	20,52	20,47	20,44	20,50	20,52	20,47	20,42	20,50	20,43	20,51	20,45	20,40	20,50	20,53	20,52	20,56	20,59	20,52	20,46	20,52	20,55	20,56	20,50	20,44	20,49	20,60	20,54	20,52	20,51	20,49	20,54	20,50	20,54	20,51	20,49	20,47	20,40	20,44	20,50	20,48	20,47	20,56	20,54	20,52	20,54	20,54	20,62	20,63	20,59	20,53	20,52	20,55	20,55	20,52	20,52	20,50	20,61	20,51	20,53	20,56	20,53	20,61	20,59	20,59	20,56	20,54	20,54	20,60	20,59	20,56	20,62	20,57	20,55	20,52	20,57	20,57	20,59	20,65	20,58	20,57	20,55	20,58	20,62	20,56	20,61	20,69	20,70	20,74	20,72	20,61	20,64	20,68	20,62	20,63	20,70	20,64	20,62	20,62	20,64	20,66	20,67	20,71	20,71	20,73	20,74	20,67	20,64	20,67	20,71	20,72	20,68	20,66	20,61	20,61	20,72	20,73	20,65	20,78	20,75	20,73	20,78	20,77	20,74	20,67	20,69	20,72	20,70	20,74	20,68	20,71	20,80	20,80	20,75	20,65	20,70	20,79	20,79	20,73	20,67	20,65	20,75	20,76	20,77	20,73	20,70	20,69	20,66	20,68	20,73	20,86	20,81	20,81	20,73	20,69	20,67	20,75	20,74	20,76	20,79	20,77	20,76	20,79	20,80	20,78	20,81	20,80	20,78	20,78	20,81	20,89	20,82	20,81	20,77	20,79	20,77	20,75	20,83	20,79	20,73	20,77	20,81	20,74	20,83	20,83	20,86	20,76	20,75	20,78	20,80	20,82	20,84	20,81	20,84	20,79	20,80	20,84	20,82	20,80	20,84	20,78	20,78	20,79	20,74	20,76	20,78	20,83	20,85	20,83	20,89	20,91	20,85	20,77	20,87	20,84	20,79	20,77	20,73	20,74	20,77	20,74	20,73	20,70	20,80	20,80	20,72	20,74	20,75	20,63	20,72	20,73	20,74	20,83	20,79	20,87	20,84	20,78	20,72	20,76	20,78	20,79	20,78	20,72	20,74	20,71	20,72	20,80	20,82	20,77	20,74	20,77	20,72	20,75	20,75	20,70	20,71	20,71	20,80	20,73	20,73	20,80	20,78	20,65	20,62	20,71	20,70	20,74	20,71	20,73	20,79	20,67	20,69	20,82	20,75	20,66	20,74	20,67	20,71	20,66	20,68	20,69	20,72	20,75	20,76	20,74	20,71	20,70	20,69	20,71	20,69	20,68	20,62	20,66	20,65	20,64	20,64	20,63	20,60	20,61	20,56	20,66	20,65	20,61	20,55	20,57	20,60	20,66	20,64	20,56	20,63	20,73	20,71	20,65	20,64	20,52	20,59	20,53	20,60	20,71	20,58	20,56	20,63	20,65	20,66	20,57	20,63	20,63	20,55	20,59	20,60	20,59	20,55	20,62	20,65	20,60	20,59	20,56	20,56	20,53	20,48	20,55	20,57	20,58	20,56	20,50	20,59	20,53	20,54	20,46	20,54	20,64	20,55	20,51	20,52	20,59	20,56	20,52	20,52	20,56	20,52	20,52	20,63	20,57	20,49	20,53	20,50	20,47	20,52	20,53	20,53	20,46	20,51	20,54	20,49	20,47	20,53	20,50	20,43	20,52	20,62	20,54	20,49	20,46	20,56	20,52	20,57	20,39	20,42	20,47	20,51	20,54	20,44	20,36	20,41	20,44	20,54	20,60	20,54	20,49	20,49	20,49	20,50	20,52	20,52	20,55	20,47	20,49	20,55	20,47	20,49	20,53	20,46	20,51	20,47	20,56	20,51	20,46	20,42	20,44	20,49	20,49	20,45	20,41	20,52	20,48	20,44	20,46	20,48	20,43	20,43	20,49	20,49	20,53	20,51	20,49	20,51	20,57	20,49	20,43	20,41	20,48	20,55	20,59	20,49	20,41	20,45	20,51	20,55	20,48	20,46	20,46	20,47	20,51	20,39	20,47	20,53	20,53	20,45	20,45	20,48	20,44	20,39	20,50	20,47	20,52	20,45	20,45	20,33	20,36	20,43	20,47	20,42	20,43	20,48	20,51	20,49	20,49	20,46	20,43	20,42	20,49	20,47	20,47	20,46	20,38	20,35	20,40	20,46	20,39	20,43	20,46	20,33	20,38	20,44	20,43	20,38	20,41	20,49	20,49	20,36	20,29	20,44	20,43	20,36	20,43	20,48	20,52	20,93	20,24	20,35	20,39	20,45	20,48	20,46	20,43	
20,50	20,47	20,48	20,50	20,51	20,40	20,35	20,53	20,54	20,50	20,34	20,22	20,36	20,53	20,46	20,43	20,50	20,48	20,45	20,42	20,43	20,44	20,45	20,44	20,52	20,46	20,42	20,54	20,47	20,44	20,47	20,54	20,43	20,40	20,41	20,44	20,41	20,41	20,34	20,44	20,48	20,46	20,41	20,46	20,48	20,44	20,41	20,37	20,44	20,39	20,36	20,45	20,48	20,52	20,54	20,51	20,47	20,47	20,45	20,50	20,48	20,42	20,42	20,47	20,46	20,49	20,55	20,55	20,48	20,44	20,41	20,57	20,49	20,48	20,49	20,45	20,53	20,41	20,49	20,53	20,38	20,40	20,39	20,35	20,43	20,45	20,45	20,39	20,43	20,47	20,48	20,55	20,57	20,55	20,45	20,49	20,53	20,53	20,52	20,52	20,51	20,47	20,53	20,55	20,51	20,50	20,48	20,43	20,51	20,49	20,45	20,53	20,54	20,46	20,44	20,52	20,49	20,49	20,45	20,42	20,45	20,45	20,55	20,58	20,51	20,46	20,52	20,53	20,51	20,57	20,60	20,47	20,47	20,50	20,41	20,46	20,54	20,56	20,53	20,55	20,54	20,45	20,46	20,47	20,53	20,61	20,61	20,55	20,56	20,49	20,49	20,58	20,60	20,50	20,53	20,51	20,56	20,52	20,54	20,49	20,45	20,48	20,37	20,43	20,54	20,54	20,55	20,53	20,51	20,51	20,52	20,66	20,59	20,56	20,59	20,52	20,52	20,53	20,55	20,58	20,55	20,51	20,57	20,51	20,46	20,55	20,59	20,61	20,64	20,61	20,63	20,60	20,56	20,60	20,65	20,64	20,65	20,60	20,55	20,53	20,64	20,57	20,50	20,59	20,56	20,52	20,53	20,57	20,60	20,56	20,61	20,61	20,61	20,64	20,65	20,67	20,73	20,69	20,63	20,65	20,72	20,64	20,59	20,71	20,70	20,63	20,63	20,71	20,75	20,72	20,70	20,70	20,65	20,72	20,76	20,73	20,64	20,71	20,62	20,66	20,60	20,71	20,70	20,81	20,73	20,71	20,79	20,78	20,80	20,72	20,67	20,75	20,73	20,79	20,76	20,67	20,69	20,75	20,77	20,75	20,75	20,75	20,74	20,71	20,76	20,73	20,79	20,82	20,81	20,79	20,79	20,71	20,69	20,72	20,76	20,83	20,80	20,82	20,76	20,76	20,74	20,71	20,69	20,73	20,72	20,75	20,79	20,76	20,79	20,77	20,76	20,79	20,79	20,84	20,78	20,84	20,84	20,76	20,79	20,80	20,78	20,74	20,80	20,81	20,81	20,80	20,76	20,79	20,79	20,83	20,83	20,82	20,80	20,79	20,86	20,85	20,83	20,82	20,82	20,80	20,82	20,83	20,84	20,79	20,79	20,80	20,74	20,75	20,72	20,77	20,82	20,77	20,84	20,81	20,88	20,88	20,83	20,79	20,75	20,81	20,82	20,79	20,78	20,77	20,72	20,77	20,73	20,71	20,71	20,75	20,71	20,78	20,83	20,65	20,69	20,78	20,75	20,74	20,81	20,82	20,84	20,76	20,76	20,78	20,80	20,80	20,84	20,72	20,75	20,72	20,70	20,73	20,82	20,80	20,75	20,74	20,71	20,74	20,79	20,77	20,78	20,71	20,69	20,74	20,79	20,84	20,82	20,70	20,66	20,71	20,67	20,72	20,68	20,66	20,80	20,74	20,68	20,70	20,68	20,72	20,80	20,68	20,69	20,72	20,68	20,72	20,76	20,74	20,70	20,67	20,70	20,64	20,73	20,69	20,67	20,64	20,64	20,68	20,67	20,62	20,62	20,59	20,59	20,60	20,61	20,63	20,61	20,65	20,69	20,65	20,67	20,66	20,63	20,65	20,66	20,66	20,65	20,54	20,57	20,60	20,60	20,59	20,54	20,60	20,64	20,62	20,66	20,71	20,62	20,57	20,61	20,60	20,62	20,56	20,63	20,61	20,61	20,66	20,71	20,60	20,56	20,54	20,52	20,61	20,58	20,52	20,51	20,58	20,55	20,53	20,54	20,60	20,51	20,49	20,53	20,70	20,56	20,48	20,55	20,62	20,63	20,52	20,56	20,56	20,47	20,47	20,59	20,50	20,46	20,57	20,52	20,46	20,50	20,52	20,51	20,52	20,56	20,52	20,56	20,56	20,50	20,46	20,47	20,53	20,55	20,56	20,50	20,49	20,56	20,59	20,59	20,51	20,43	20,46	20,52	20,51	20,43	20,34	20,41	20,49	20,51	20,52	20,56	20,51	20,44	20,46	20,56	20,44	20,49	20,47	20,54	20,48	20,52	20,46	20,44	20,53	20,50	20,47	20,44	20,49	20,43	20,45	20,47	20,47	20,53	20,40	20,44	20,39	20,50	20,49	20,40	20,44	20,46	20,42	20,47	20,53	20,41	20,45	20,49	20,48	20,48	20,57	20,58	20,52	20,48	20,50	20,48	20,50	20,51	20,44	20,44	20,50	20,57	20,50	20,45	20,48	20,51	20,54	20,45	20,47	20,57	20,57	20,52	20,54	20,50	20,47	20,43	20,45	20,48	20,46	20,40	20,48	20,40	20,30	20,41	20,51	20,44	20,40	20,50	20,41	20,51	20,51	20,45	20,44	20,47	20,46	20,49	20,49	20,42	20,35	20,36	20,41	20,48	20,44	20,47	20,43	20,46	20,42	20,41	20,41	20,37	20,38	20,39	20,48	20,50	20,27	20,38	20,56	20,54	20,43	20,42	20,46	20,34	20,29	20,40	20,38	20,44	20,43	20,45	20,42	
20,48	20,48	20,49	20,47	20,42	20,44	20,38	20,45	20,54	20,51	20,39	20,32	20,31	20,48	20,50	20,50	20,54	20,53	20,43	20,44	20,45	20,42	20,47	20,48	20,42	20,50	20,37	20,46	20,58	20,44	20,34	20,39	20,36	20,37	20,46	20,38	20,41	20,36	20,27	20,40	20,42	20,40	20,41	20,44	20,51	20,44	20,42	20,37	20,38	20,41	20,41	20,45	20,41	20,45	20,47	20,41	20,39	20,45	20,48	20,46	20,45	20,45	20,39	20,49	20,49	20,46	20,52	20,48	20,43	20,42	20,36	20,59	20,61	20,55	20,48	20,42	20,46	20,46	20,48	20,46	20,44	20,45	20,40	20,40	20,44	20,60	20,52	20,42	20,42	20,44	20,49	20,57	20,59	20,54	20,44	20,45	20,47	20,49	20,47	20,54	20,61	20,56	20,50	20,55	20,55	20,47	20,46	20,46	20,59	20,49	20,46	20,44	20,45	20,42	20,47	20,50	20,47	20,55	20,48	20,47	20,55	20,53	20,56	20,56	20,49	20,48	20,50	20,55	20,51	20,51	20,56	20,47	20,47	20,57	20,48	20,45	20,56	20,65	20,55	20,53	20,51	20,54	20,50	20,43	20,49	20,57	20,59	20,55	20,60	20,48	20,48	20,51	20,53	20,51	20,48	20,50	20,49	20,50	20,48	20,48	20,47	20,56	20,50	20,46	20,53	20,55	20,59	20,54	20,49	20,48	20,50	20,58	20,58	20,57	20,55	20,54	20,57	20,56	20,56	20,49	20,48	20,48	20,57	20,58	20,44	20,54	20,57	20,51	20,52	20,55	20,60	20,63	20,70	20,63	20,54	20,57	20,64	20,57	20,49	20,52	20,61	20,64	20,57	20,60	20,62	20,56	20,55	20,59	20,61	20,56	20,59	20,59	20,62	20,63	20,59	20,63	20,65	20,61	20,61	20,60	20,63	20,66	20,65	20,69	20,73	20,71	20,68	20,67	20,71	20,65	20,63	20,60	20,68	20,75	20,77	20,75	20,66	20,74	20,72	20,67	20,66	20,72	20,75	20,72	20,73	20,72	20,79	20,73	20,72	20,70	20,69	20,65	20,73	20,76	20,78	20,74	20,75	20,80	20,72	20,73	20,71	20,74	20,71	20,73	20,69	20,75	20,81	20,80	20,83	20,81	20,78	20,82	20,76	20,76	20,77	20,78	20,81	20,82	20,77	20,75	20,76	20,71	20,71	20,67	20,74	20,77	20,78	20,74	20,83	20,85	20,73	20,74	20,74	20,76	20,75	20,74	20,76	20,77	20,73	20,77	20,79	20,76	20,78	20,76	20,81	20,81	20,77	20,77	20,73	20,69	20,80	20,85	20,79	20,81	20,84	20,81	20,86	20,87	20,89	20,85	20,85	20,81	20,82	20,81	20,77	20,80	20,78	20,74	20,74	20,77	20,77	20,78	20,80	20,75	20,80	20,80	20,81	20,77	20,75	20,77	20,79	20,86	20,75	20,76	20,68	20,69	20,73	20,70	20,69	20,72	20,75	20,78	20,83	20,71	20,68	20,71	20,72	20,73	20,78	20,79	20,77	20,78	20,72	20,69	20,78	20,79	20,81	20,75	20,73	20,68	20,68	20,78	20,81	20,84	20,80	20,82	20,74	20,74	20,71	20,71	20,73	20,73	20,66	20,72	20,73	20,72	20,77	20,66	20,71	20,71	20,68	20,69	20,72	20,65	20,66	20,67	20,72	20,76	20,64	20,60	20,69	20,66	20,60	20,72	20,71	20,70	20,72	20,74	20,79	20,68	20,63	20,71	20,73	20,67	20,76	20,70	20,63	20,62	20,63	20,62	20,56	20,62	20,61	20,68	20,72	20,63	20,58	20,60	20,68	20,70	20,66	20,64	20,63	20,63	20,66	20,60	20,61	20,59	20,53	20,54	20,64	20,65	20,64	20,60	20,63	20,65	20,60	20,61	20,58	20,56	20,59	20,59	20,55	20,53	20,56	20,53	20,52	20,50	20,56	20,59	20,57	20,54	20,51	20,59	20,65	20,64	20,52	20,55	20,57	20,53	20,56	20,52	20,47	20,55	20,61	20,70	20,61	20,50	20,50	20,59	20,55	20,51	20,52	20,54	20,49	20,52	20,59	20,53	20,50	20,55	20,46	20,49	20,54	20,59	20,57	20,50	20,47	20,45	20,51	20,60	20,54	20,48	20,42	20,51	20,58	20,57	20,51	20,44	20,51	20,60	20,54	20,50	20,47	20,47	20,51	20,53	20,48	20,37	20,42	20,51	20,49	20,45	20,51	20,54	20,62	20,57	20,56	20,49	20,41	20,37	20,43	20,44	20,46	20,56	20,49	20,44	20,41	20,44	20,45	20,39	20,36	20,44	20,54	20,49	20,51	20,45	20,43	20,41	20,47	20,50	20,44	20,42	20,48	20,42	20,41	20,53	20,45	20,44	20,48	20,45	20,49	20,53	20,49	20,51	20,45	20,48	20,51	20,48	20,43	20,48	20,43	20,44	20,47	20,52	20,44	20,48	20,52	20,54	20,50	20,42	20,54	20,53	20,49	20,46	20,53	20,53	20,46	20,44	20,46	20,48	20,42	20,44	20,45	20,44	20,49	20,55	20,54	20,37	20,45	20,41	20,38	20,46	20,47	20,40	20,37	20,44	20,52	20,48	20,42	20,36	20,38	20,43	20,45	20,50	20,48	20,38	20,34	20,45	20,37	20,40	20,42	20,41	20,41	20,51	20,55	20,39	20,39	20,46	20,52	20,49	20,40	20,44	20,38	20,24	20,35	20,43	20,41	20,39	20,41	20,39	
20,48	20,51	20,43	20,47	20,44	20,42	20,40	20,38	20,48	20,49	20,42	20,41	20,32	20,40	20,42	20,46	20,50	20,52	20,44	20,45	20,40	20,45	20,52	20,40	20,37	20,42	20,43	20,43	20,47	20,49	20,47	20,41	20,32	20,36	20,44	20,36	20,43	20,30	20,33	20,36	20,35	20,41	20,45	20,42	20,56	20,51	20,49	20,38	20,44	20,37	20,43	20,48	20,48	20,43	20,42	20,44	20,41	20,44	20,45	20,47	20,43	20,47	20,37	20,41	20,47	20,46	20,42	20,43	20,43	20,40	20,26	20,49	20,65	20,59	20,44	20,43	20,41	20,48	20,44	20,42	20,39	20,46	20,41	20,39	20,51	20,52	20,51	20,44	20,38	20,42	20,52	20,63	20,57	20,49	20,44	20,46	20,45	20,44	20,44	20,53	20,59	20,41	20,44	20,41	20,42	20,38	20,43	20,48	20,56	20,52	20,44	20,46	20,52	20,52	20,49	20,46	20,43	20,52	20,60	20,48	20,46	20,53	20,55	20,57	20,44	20,48	20,54	20,48	20,51	20,49	20,46	20,42	20,45	20,50	20,55	20,51	20,47	20,48	20,54	20,48	20,49	20,50	20,53	20,49	20,50	20,56	20,46	20,53	20,52	20,43	20,40	20,51	20,56	20,53	20,51	20,52	20,44	20,51	20,49	20,44	20,49	20,55	20,58	20,55	20,47	20,51	20,50	20,47	20,50	20,51	20,57	20,54	20,63	20,66	20,60	20,53	20,56	20,55	20,54	20,51	20,44	20,50	20,53	20,53	20,47	20,55	20,58	20,57	20,42	20,50	20,55	20,60	20,64	20,56	20,54	20,61	20,56	20,44	20,46	20,55	20,60	20,59	20,59	20,61	20,62	20,57	20,57	20,63	20,66	20,59	20,61	20,62	20,58	20,61	20,65	20,64	20,65	20,70	20,65	20,60	20,64	20,63	20,70	20,66	20,63	20,67	20,70	20,73	20,71	20,62	20,63	20,65	20,72	20,66	20,72	20,74	20,69	20,75	20,73	20,71	20,70	20,73	20,69	20,68	20,67	20,72	20,77	20,74	20,70	20,70	20,69	20,78	20,81	20,78	20,71	20,73	20,81	20,79	20,72	20,70	20,71	20,71	20,72	20,71	20,73	20,73	20,77	20,81	20,78	20,68	20,78	20,76	20,77	20,81	20,78	20,73	20,71	20,78	20,82	20,81	20,74	20,64	20,71	20,71	20,75	20,77	20,78	20,68	20,77	20,87	20,73	20,82	20,83	20,80	20,74	20,78	20,75	20,74	20,77	20,77	20,77	20,77	20,79	20,76	20,69	20,75	20,75	20,69	20,76	20,74	20,83	20,88	20,81	20,79	20,90	20,79	20,71	20,84	20,86	20,85	20,77	20,81	20,83	20,80	20,74	20,75	20,78	20,72	20,74	20,85	20,81	20,75	20,77	20,80	20,83	20,80	20,83	20,81	20,79	20,78	20,76	20,81	20,73	20,73	20,81	20,74	20,72	20,83	20,81	20,73	20,81	20,78	20,83	20,76	20,82	20,74	20,70	20,74	20,79	20,82	20,76	20,79	20,79	20,71	20,84	20,82	20,77	20,74	20,71	20,64	20,67	20,74	20,77	20,92	20,86	20,83	20,74	20,68	20,72	20,73	20,74	20,78	20,78	20,77	20,77	20,66	20,68	20,72	20,78	20,79	20,69	20,68	20,67	20,70	20,71	20,69	20,72	20,73	20,73	20,72	20,73	20,71	20,59	20,66	20,68	20,70	20,71	20,73	20,79	20,76	20,68	20,66	20,71	20,60	20,71	20,75	20,63	20,62	20,64	20,57	20,56	20,67	20,61	20,65	20,68	20,59	20,55	20,61	20,58	20,65	20,64	20,62	20,61	20,61	20,63	20,66	20,63	20,66	20,60	20,57	20,67	20,58	20,58	20,63	20,63	20,59	20,55	20,62	20,55	20,53	20,52	20,59	20,58	20,57	20,53	20,48	20,50	20,48	20,60	20,60	20,52	20,51	20,50	20,62	20,66	20,59	20,58	20,57	20,55	20,55	20,56	20,55	20,52	20,53	20,53	20,63	20,55	20,53	20,53	20,52	20,45	20,54	20,52	20,49	20,53	20,50	20,52	20,56	20,54	20,53	20,42	20,49	20,54	20,55	20,60	20,55	20,49	20,53	20,46	20,57	20,56	20,52	20,51	20,52	20,58	20,58	20,50	20,47	20,42	20,57	20,58	20,55	20,50	20,48	20,42	20,50	20,49	20,45	20,51	20,52	20,49	20,52	20,53	20,53	20,51	20,53	20,54	20,50	20,44	20,37	20,36	20,40	20,39	20,52	20,51	20,45	20,42	20,42	20,51	20,40	20,43	20,45	20,53	20,55	20,47	20,46	20,50	20,48	20,48	20,56	20,55	20,46	20,47	20,42	20,34	20,45	20,49	20,45	20,46	20,44	20,48	20,51	20,49	20,40	20,35	20,43	20,49	20,44	20,49	20,47	20,49	20,50	20,47	20,49	20,45	20,37	20,49	20,46	20,49	20,41	20,42	20,42	20,51	20,44	20,46	20,50	20,50	20,47	20,44	20,48	20,44	20,35	20,37	20,45	20,47	20,47	20,44	20,36	20,39	20,49	20,52	20,45	20,43	20,43	20,34	20,37	20,44	20,51	20,52	20,43	20,46	20,39	20,46	20,39	20,46	20,38	20,33	20,42	20,39	20,43	20,33	20,29	20,38	20,43	20,51	20,43	20,39	20,50	20,43	20,42	20,46	20,41	20,43	20,33	20,35	20,39	20,38	20,32	20,37	20,32	
20,40	20,49	20,49	20,43	20,42	20,33	20,32	20,45	20,45	20,42	20,34	20,34	20,42	20,51	20,39	20,39	20,42	20,45	20,53	20,51	20,38	20,35	20,41	20,41	20,46	20,47	20,56	20,48	20,41	20,42	20,37	20,40	20,35	20,37	20,35	20,34	20,37	20,36	20,48	20,56	20,41	20,37	20,42	20,49	20,49	20,49	20,38	20,36	20,43	20,39	20,37	20,46	20,36	20,41	20,48	20,44	20,45	20,46	20,40	20,45	20,49	20,45	20,46	20,37	20,45	20,52	20,49	20,31	20,35	20,34	20,33	20,50	20,58	20,53	20,48	20,45	20,46	20,42	20,41	20,37	20,31	20,37	20,47	20,41	20,41	20,45	20,41	20,45	20,39	20,44	20,52	20,47	20,51	20,44	20,47	20,42	20,47	20,49	20,48	20,51	20,49	20,45	20,41	20,49	20,42	20,41	20,46	20,60	20,61	20,48	20,52	20,49	20,59	20,59	20,51	20,46	20,43	20,54	20,56	20,46	20,39	20,41	20,49	20,53	20,47	20,48	20,56	20,48	20,44	20,46	20,49	20,42	20,48	20,56	20,54	20,58	20,52	20,53	20,55	20,49	20,55	20,51	20,48	20,52	20,51	20,49	20,46	20,52	20,52	20,48	20,40	20,52	20,54	20,46	20,49	20,55	20,46	20,48	20,51	20,39	20,32	20,48	20,48	20,49	20,52	20,43	20,49	20,45	20,52	20,52	20,53	20,51	20,54	20,57	20,56	20,50	20,46	20,52	20,53	20,42	20,50	20,53	20,62	20,49	20,47	20,56	20,59	20,59	20,52	20,52	20,60	20,58	20,65	20,58	20,59	20,63	20,59	20,47	20,50	20,63	20,68	20,59	20,57	20,55	20,52	20,66	20,69	20,64	20,59	20,53	20,59	20,66	20,58	20,56	20,63	20,64	20,70	20,76	20,68	20,64	20,61	20,66	20,69	20,64	20,65	20,60	20,61	20,67	20,72	20,71	20,66	20,73	20,75	20,66	20,74	20,72	20,64	20,70	20,70	20,68	20,74	20,75	20,70	20,73	20,76	20,69	20,76	20,80	20,76	20,78	20,75	20,78	20,79	20,75	20,75	20,76	20,80	20,79	20,81	20,82	20,74	20,72	20,82	20,76	20,67	20,72	20,80	20,88	20,79	20,65	20,80	20,83	20,83	20,87	20,77	20,78	20,74	20,84	20,86	20,80	20,79	20,74	20,75	20,76	20,73	20,74	20,72	20,65	20,71	20,81	20,72	20,75	20,87	20,87	20,80	20,79	20,81	20,83	20,78	20,80	20,77	20,71	20,81	20,81	20,76	20,70	20,72	20,70	20,73	20,82	20,78	20,85	20,80	20,84	20,82	20,80	20,76	20,84	20,79	20,78	20,81	20,83	20,83	20,80	20,72	20,76	20,80	20,79	20,77	20,82	20,81	20,76	20,72	20,80	20,79	20,80	20,82	20,83	20,76	20,75	20,74	20,77	20,76	20,75	20,80	20,76	20,71	20,81	20,82	20,75	20,75	20,76	20,81	20,73	20,77	20,76	20,73	20,76	20,85	20,81	20,80	20,79	20,85	20,77	20,79	20,77	20,82	20,77	20,81	20,75	20,67	20,73	20,78	20,87	20,83	20,82	20,71	20,68	20,70	20,79	20,87	20,80	20,81	20,73	20,70	20,76	20,75	20,72	20,79	20,78	20,74	20,69	20,70	20,73	20,76	20,73	20,65	20,72	20,76	20,81	20,77	20,69	20,67	20,65	20,73	20,68	20,69	20,67	20,71	20,71	20,72	20,60	20,62	20,67	20,68	20,71	20,68	20,70	20,68	20,60	20,56	20,71	20,69	20,65	20,59	20,60	20,56	20,64	20,66	20,72	20,71	20,63	20,53	20,53	20,62	20,71	20,68	20,66	20,58	20,60	20,64	20,52	20,57	20,64	20,66	20,61	20,65	20,62	20,58	20,50	20,51	20,58	20,64	20,61	20,61	20,58	20,53	20,55	20,58	20,58	20,56	20,53	20,65	20,64	20,54	20,50	20,53	20,60	20,54	20,48	20,56	20,56	20,51	20,52	20,52	20,56	20,65	20,57	20,55	20,44	20,39	20,52	20,60	20,48	20,43	20,47	20,50	20,48	20,52	20,49	20,51	20,48	20,44	20,52	20,51	20,56	20,51	20,55	20,52	20,52	20,55	20,51	20,39	20,47	20,53	20,48	20,49	20,47	20,43	20,54	20,64	20,54	20,50	20,48	20,45	20,48	20,49	20,39	20,44	20,45	20,43	20,48	20,49	20,57	20,50	20,44	20,49	20,51	20,47	20,43	20,43	20,39	20,43	20,44	20,53	20,49	20,51	20,47	20,46	20,45	20,51	20,49	20,44	20,44	20,38	20,47	20,48	20,47	20,51	20,53	20,52	20,48	20,50	20,46	20,43	20,49	20,48	20,48	20,47	20,41	20,48	20,42	20,45	20,41	20,41	20,46	20,47	20,40	20,45	20,45	20,48	20,54	20,51	20,46	20,46	20,34	20,43	20,44	20,51	20,46	20,48	20,49	20,49	20,46	20,44	20,53	20,50	20,43	20,43	20,47	20,48	20,41	20,37	20,39	20,47	20,42	20,37	20,30	20,37	20,39	20,41	20,43	20,43	20,41	20,36	20,39	20,53	20,45	20,42	20,41	20,49	20,45	20,44	20,42	20,42	20,41	20,36	20,35	20,41	20,45	20,35	20,26	20,38	20,41	20,43	20,38	20,41	20,45	20,38	20,43	20,45	20,44	20,40	20,45	20,45	20,40	20,40	20,38	20,37	20,40	
20,32	20,32	20,48	20,44	20,42	20,29	20,32	20,48	20,47	20,37	20,35	20,32	20,41	20,46	20,40	20,44	20,47	20,46	20,41	20,44	20,44	20,39	20,44	20,41	20,42	20,44	20,50	20,53	20,43	20,41	20,40	20,46	20,40	20,34	20,36	20,38	20,42	20,40	20,43	20,52	20,42	20,46	20,48	20,47	20,50	20,44	20,45	20,44	20,41	20,54	20,38	20,43	20,33	20,34	20,45	20,43	20,41	20,45	20,41	20,48	20,55	20,55	20,47	20,42	20,48	20,56	20,51	20,40	20,35	20,42	20,41	20,52	20,55	20,49	20,49	20,39	20,43	20,41	20,38	20,35	20,38	20,46	20,57	20,46	20,46	20,54	20,50	20,48	20,50	20,54	20,52	20,51	20,49	20,52	20,38	20,38	20,55	20,58	20,52	20,44	20,46	20,52	20,61	20,53	20,52	20,40	20,44	20,51	20,57	20,59	20,58	20,54	20,54	20,49	20,42	20,53	20,54	20,49	20,50	20,38	20,37	20,37	20,47	20,47	20,53	20,61	20,56	20,48	20,51	20,52	20,52	20,48	20,47	20,52	20,58	20,56	20,55	20,53	20,50	20,49	20,50	20,51	20,52	20,52	20,53	20,45	20,49	20,57	20,54	20,47	20,47	20,51	20,49	20,41	20,51	20,55	20,44	20,45	20,52	20,44	20,30	20,48	20,46	20,46	20,56	20,57	20,45	20,50	20,55	20,51	20,50	20,60	20,55	20,56	20,59	20,54	20,46	20,49	20,49	20,46	20,50	20,55	20,57	20,50	20,49	20,60	20,59	20,51	20,48	20,47	20,55	20,51	20,62	20,58	20,60	20,58	20,63	20,45	20,47	20,62	20,64	20,55	20,53	20,48	20,54	20,63	20,72	20,65	20,59	20,55	20,67	20,69	20,61	20,60	20,67	20,63	20,59	20,70	20,59	20,61	20,61	20,60	20,70	20,65	20,65	20,62	20,59	20,66	20,67	20,73	20,74	20,67	20,73	20,69	20,70	20,70	20,70	20,71	20,69	20,71	20,77	20,78	20,66	20,74	20,74	20,77	20,76	20,72	20,72	20,74	20,77	20,76	20,79	20,73	20,68	20,77	20,73	20,77	20,79	20,85	20,78	20,67	20,85	20,78	20,65	20,70	20,81	20,85	20,77	20,76	20,88	20,86	20,78	20,84	20,78	20,76	20,72	20,81	20,76	20,72	20,73	20,82	20,80	20,74	20,73	20,78	20,77	20,70	20,80	20,77	20,75	20,80	20,76	20,73	20,80	20,77	20,83	20,83	20,77	20,78	20,78	20,66	20,72	20,81	20,86	20,77	20,71	20,79	20,77	20,78	20,81	20,80	20,83	20,80	20,78	20,78	20,86	20,79	20,77	20,74	20,78	20,81	20,79	20,81	20,77	20,77	20,82	20,84	20,73	20,77	20,84	20,79	20,78	20,82	20,82	20,83	20,78	20,77	20,86	20,81	20,74	20,80	20,84	20,81	20,74	20,80	20,76	20,75	20,77	20,80	20,81	20,71	20,81	20,70	20,77	20,78	20,70	20,76	20,83	20,82	20,80	20,80	20,84	20,79	20,80	20,76	20,79	20,78	20,74	20,69	20,73	20,75	20,80	20,82	20,79	20,75	20,73	20,66	20,71	20,69	20,79	20,76	20,72	20,75	20,66	20,71	20,76	20,75	20,84	20,82	20,72	20,79	20,75	20,71	20,71	20,76	20,68	20,72	20,74	20,72	20,69	20,70	20,74	20,75	20,75	20,74	20,64	20,54	20,68	20,70	20,62	20,63	20,60	20,69	20,72	20,67	20,71	20,67	20,67	20,69	20,68	20,69	20,72	20,70	20,62	20,65	20,63	20,60	20,64	20,72	20,65	20,56	20,51	20,52	20,53	20,65	20,61	20,55	20,56	20,65	20,66	20,59	20,60	20,71	20,65	20,52	20,60	20,69	20,61	20,52	20,53	20,64	20,65	20,64	20,58	20,62	20,64	20,61	20,53	20,57	20,62	20,62	20,66	20,67	20,58	20,50	20,52	20,60	20,54	20,50	20,48	20,57	20,56	20,52	20,58	20,61	20,64	20,46	20,51	20,55	20,42	20,52	20,57	20,53	20,56	20,58	20,56	20,58	20,58	20,53	20,52	20,45	20,45	20,48	20,49	20,51	20,49	20,46	20,55	20,54	20,56	20,49	20,38	20,47	20,53	20,54	20,60	20,56	20,48	20,47	20,50	20,42	20,37	20,49	20,51	20,48	20,40	20,38	20,41	20,47	20,41	20,44	20,53	20,50	20,54	20,51	20,49	20,47	20,54	20,47	20,46	20,40	20,44	20,43	20,42	20,46	20,50	20,55	20,49	20,43	20,49	20,47	20,50	20,39	20,38	20,47	20,57	20,48	20,50	20,58	20,53	20,50	20,49	20,48	20,44	20,54	20,48	20,49	20,49	20,40	20,45	20,39	20,47	20,53	20,53	20,49	20,52	20,51	20,43	20,44	20,51	20,52	20,51	20,43	20,34	20,34	20,42	20,48	20,53	20,44	20,47	20,53	20,54	20,56	20,57	20,52	20,40	20,35	20,39	20,55	20,58	20,51	20,43	20,42	20,52	20,46	20,47	20,44	20,41	20,37	20,36	20,41	20,39	20,48	20,42	20,43	20,48	20,45	20,43	20,35	20,40	20,44	20,37	20,41	20,48	20,40	20,39	20,36	20,41	20,54	20,37	20,36	20,41	20,39	20,43	20,39	20,41	20,42	20,35	20,40	20,37	20,38	20,41	20,40	20,48	20,43	20,40	20,42	20,49	20,51	
20,34	20,37	20,44	20,41	20,34	20,36	20,29	20,44	20,44	20,37	20,30	20,25	20,36	20,40	20,28	20,28	20,43	20,50	20,38	20,41	20,41	20,45	20,46	20,44	20,38	20,36	20,43	20,56	20,49	20,49	20,43	20,37	20,31	20,36	20,40	20,41	20,43	20,43	20,47	20,48	20,43	20,41	20,55	20,49	20,39	20,37	20,39	20,44	20,43	20,56	20,46	20,44	20,40	20,34	20,46	20,45	20,42	20,43	20,51	20,51	20,51	20,51	20,47	20,44	20,44	20,51	20,51	20,41	20,42	20,51	20,45	20,47	20,47	20,47	20,51	20,43	20,47	20,44	20,47	20,39	20,40	20,43	20,46	20,51	20,50	20,53	20,55	20,47	20,49	20,50	20,50	20,53	20,53	20,58	20,46	20,47	20,48	20,53	20,42	20,40	20,44	20,52	20,60	20,61	20,56	20,47	20,48	20,47	20,44	20,54	20,50	20,49	20,51	20,50	20,45	20,48	20,47	20,48	20,59	20,50	20,44	20,43	20,44	20,47	20,48	20,52	20,52	20,44	20,48	20,49	20,53	20,52	20,47	20,46	20,49	20,48	20,51	20,52	20,51	20,44	20,45	20,49	20,52	20,62	20,56	20,50	20,54	20,59	20,55	20,45	20,45	20,51	20,53	20,44	20,51	20,51	20,52	20,54	20,52	20,44	20,43	20,57	20,50	20,44	20,53	20,54	20,46	20,41	20,53	20,43	20,42	20,56	20,60	20,63	20,62	20,52	20,49	20,54	20,49	20,51	20,49	20,50	20,59	20,51	20,51	20,55	20,60	20,49	20,50	20,53	20,56	20,53	20,58	20,54	20,50	20,55	20,62	20,53	20,51	20,58	20,62	20,54	20,57	20,50	20,58	20,61	20,64	20,62	20,61	20,59	20,62	20,73	20,67	20,63	20,67	20,67	20,65	20,70	20,67	20,61	20,63	20,58	20,61	20,68	20,66	20,69	20,67	20,73	20,77	20,79	20,73	20,69	20,69	20,68	20,72	20,73	20,74	20,68	20,64	20,75	20,79	20,73	20,70	20,75	20,73	20,69	20,73	20,71	20,70	20,74	20,80	20,73	20,73	20,73	20,73	20,73	20,74	20,78	20,80	20,81	20,79	20,77	20,82	20,85	20,68	20,74	20,82	20,84	20,73	20,71	20,84	20,84	20,75	20,80	20,78	20,78	20,80	20,77	20,72	20,69	20,78	20,79	20,79	20,73	20,68	20,82	20,82	20,80	20,81	20,78	20,77	20,78	20,76	20,75	20,78	20,70	20,83	20,83	20,81	20,78	20,80	20,75	20,72	20,77	20,82	20,80	20,84	20,86	20,82	20,74	20,79	20,80	20,86	20,82	20,74	20,79	20,86	20,83	20,79	20,79	20,75	20,82	20,85	20,83	20,86	20,70	20,73	20,84	20,82	20,83	20,80	20,77	20,80	20,89	20,85	20,83	20,85	20,84	20,90	20,90	20,84	20,85	20,77	20,81	20,76	20,80	20,82	20,87	20,78	20,83	20,81	20,76	20,79	20,69	20,75	20,67	20,65	20,78	20,87	20,82	20,76	20,77	20,86	20,85	20,80	20,76	20,79	20,74	20,80	20,76	20,70	20,74	20,82	20,85	20,80	20,77	20,77	20,78	20,67	20,71	20,73	20,75	20,80	20,86	20,77	20,78	20,87	20,82	20,82	20,82	20,76	20,79	20,79	20,73	20,78	20,76	20,75	20,73	20,75	20,72	20,71	20,67	20,70	20,78	20,78	20,77	20,70	20,64	20,68	20,73	20,60	20,64	20,67	20,70	20,71	20,65	20,68	20,63	20,66	20,68	20,66	20,65	20,69	20,67	20,58	20,62	20,65	20,70	20,61	20,68	20,64	20,48	20,48	20,56	20,59	20,62	20,60	20,54	20,57	20,65	20,63	20,64	20,67	20,65	20,59	20,54	20,54	20,60	20,58	20,58	20,56	20,62	20,67	20,62	20,62	20,59	20,59	20,57	20,62	20,64	20,64	20,57	20,59	20,65	20,55	20,51	20,52	20,60	20,57	20,54	20,47	20,51	20,62	20,62	20,60	20,68	20,64	20,51	20,54	20,61	20,63	20,60	20,58	20,54	20,57	20,57	20,53	20,49	20,52	20,54	20,50	20,49	20,51	20,58	20,58	20,51	20,38	20,40	20,50	20,60	20,51	20,50	20,44	20,50	20,53	20,55	20,59	20,53	20,44	20,52	20,46	20,41	20,43	20,53	20,55	20,51	20,44	20,40	20,42	20,56	20,47	20,42	20,53	20,50	20,48	20,55	20,52	20,47	20,47	20,48	20,49	20,40	20,48	20,49	20,48	20,43	20,36	20,45	20,46	20,42	20,43	20,43	20,38	20,46	20,47	20,51	20,59	20,44	20,48	20,55	20,50	20,51	20,50	20,42	20,42	20,46	20,41	20,46	20,49	20,35	20,40	20,47	20,44	20,46	20,40	20,50	20,50	20,46	20,41	20,41	20,49	20,54	20,45	20,37	20,31	20,38	20,46	20,55	20,49	20,50	20,49	20,49	20,55	20,60	20,51	20,41	20,37	20,32	20,38	20,55	20,51	20,50	20,38	20,44	20,40	20,41	20,47	20,45	20,42	20,41	20,41	20,47	20,45	20,47	20,42	20,41	20,54	20,48	20,46	20,44	20,31	20,39	20,41	20,39	20,41	20,36	20,31	20,39	20,47	20,48	20,42	20,34	20,38	20,44	20,52	20,46	20,30	20,32	20,34	20,28	20,33	20,41	20,47	20,38	20,42	20,47	20,35	20,39	20,52	20,47	
20,40	20,40	20,37	20,29	20,23	20,35	20,41	20,39	20,42	20,39	20,35	20,33	20,37	20,43	20,36	20,28	20,29	20,44	20,37	20,47	20,42	20,37	20,39	20,38	20,46	20,40	20,42	20,46	20,46	20,34	20,40	20,35	20,23	20,29	20,48	20,44	20,44	20,42	20,49	20,50	20,49	20,51	20,52	20,49	20,41	20,41	20,47	20,47	20,43	20,51	20,43	20,38	20,48	20,46	20,48	20,41	20,35	20,40	20,49	20,46	20,48	20,48	20,49	20,53	20,53	20,46	20,52	20,44	20,40	20,49	20,49	20,45	20,47	20,51	20,50	20,39	20,37	20,45	20,50	20,48	20,41	20,50	20,49	20,41	20,50	20,44	20,52	20,53	20,50	20,51	20,51	20,47	20,53	20,56	20,47	20,48	20,44	20,46	20,46	20,43	20,49	20,43	20,48	20,62	20,61	20,53	20,48	20,51	20,53	20,48	20,44	20,48	20,47	20,50	20,51	20,50	20,46	20,45	20,47	20,47	20,53	20,51	20,51	20,47	20,41	20,45	20,46	20,42	20,48	20,48	20,45	20,44	20,50	20,47	20,42	20,43	20,54	20,61	20,54	20,52	20,49	20,48	20,47	20,53	20,52	20,52	20,55	20,54	20,53	20,51	20,54	20,59	20,63	20,50	20,46	20,47	20,44	20,52	20,54	20,40	20,46	20,58	20,49	20,44	20,49	20,52	20,48	20,42	20,53	20,50	20,47	20,47	20,55	20,61	20,58	20,51	20,52	20,58	20,54	20,46	20,52	20,52	20,58	20,63	20,56	20,49	20,52	20,51	20,44	20,57	20,58	20,54	20,63	20,56	20,49	20,55	20,66	20,58	20,56	20,63	20,71	20,59	20,58	20,67	20,61	20,59	20,50	20,53	20,67	20,69	20,60	20,66	20,63	20,66	20,61	20,63	20,69	20,69	20,69	20,69	20,69	20,60	20,64	20,65	20,66	20,72	20,73	20,75	20,76	20,82	20,71	20,70	20,77	20,71	20,70	20,74	20,70	20,68	20,70	20,73	20,75	20,74	20,72	20,81	20,74	20,77	20,78	20,76	20,79	20,75	20,79	20,79	20,71	20,68	20,68	20,74	20,74	20,75	20,73	20,81	20,86	20,79	20,82	20,85	20,74	20,74	20,78	20,73	20,72	20,77	20,80	20,74	20,79	20,84	20,85	20,84	20,85	20,85	20,72	20,73	20,80	20,79	20,76	20,75	20,75	20,83	20,91	20,84	20,79	20,81	20,84	20,82	20,80	20,79	20,78	20,78	20,84	20,86	20,86	20,81	20,83	20,80	20,78	20,82	20,81	20,80	20,90	20,86	20,81	20,80	20,78	20,82	20,83	20,83	20,86	20,82	20,83	20,83	20,79	20,78	20,81	20,82	20,90	20,88	20,89	20,79	20,68	20,81	20,88	20,85	20,81	20,78	20,76	20,91	20,90	20,83	20,86	20,98	20,93	20,88	20,91	20,91	20,85	20,82	20,76	20,76	20,83	20,85	20,82	20,75	20,82	20,82	20,76	20,76	20,82	20,78	20,70	20,75	20,81	20,83	20,83	20,85	20,84	20,75	20,81	20,79	20,81	20,77	20,79	20,79	20,75	20,76	20,75	20,81	20,87	20,79	20,81	20,84	20,72	20,72	20,82	20,76	20,80	20,82	20,81	20,83	20,90	20,77	20,83	20,85	20,79	20,80	20,80	20,76	20,79	20,75	20,71	20,74	20,76	20,72	20,72	20,68	20,71	20,73	20,74	20,73	20,69	20,67	20,66	20,72	20,70	20,67	20,75	20,74	20,70	20,71	20,69	20,69	20,62	20,63	20,63	20,61	20,65	20,65	20,53	20,65	20,62	20,60	20,65	20,69	20,65	20,53	20,54	20,53	20,56	20,66	20,67	20,57	20,57	20,59	20,61	20,69	20,60	20,61	20,56	20,58	20,60	20,54	20,56	20,58	20,55	20,58	20,61	20,63	20,63	20,59	20,52	20,58	20,62	20,61	20,63	20,55	20,50	20,61	20,63	20,54	20,58	20,62	20,54	20,58	20,53	20,58	20,59	20,54	20,57	20,61	20,57	20,55	20,58	20,56	20,57	20,57	20,58	20,51	20,53	20,55	20,47	20,42	20,46	20,53	20,58	20,56	20,56	20,52	20,67	20,58	20,40	20,44	20,47	20,59	20,52	20,51	20,53	20,49	20,53	20,57	20,52	20,43	20,37	20,47	20,42	20,43	20,45	20,45	20,48	20,55	20,54	20,47	20,46	20,57	20,56	20,53	20,49	20,47	20,50	20,55	20,57	20,49	20,46	20,53	20,54	20,51	20,55	20,57	20,52	20,51	20,42	20,39	20,45	20,44	20,49	20,47	20,42	20,49	20,49	20,46	20,49	20,46	20,48	20,57	20,55	20,46	20,45	20,41	20,35	20,43	20,45	20,49	20,48	20,43	20,38	20,45	20,46	20,36	20,36	20,39	20,46	20,39	20,43	20,45	20,39	20,47	20,46	20,38	20,38	20,47	20,49	20,49	20,44	20,51	20,52	20,43	20,49	20,48	20,46	20,43	20,44	20,35	20,43	20,56	20,50	20,48	20,43	20,31	20,40	20,41	20,50	20,48	20,45	20,43	20,45	20,46	20,48	20,47	20,36	20,37	20,48	20,48	20,38	20,38	20,45	20,48	20,42	20,35	20,39	20,36	20,32	20,34	20,49	20,47	20,38	20,38	20,40	20,43	20,55	20,48	20,32	20,37	20,41	20,40	20,40	20,46	20,49	20,38	20,48	20,47	20,35	20,41	20,46	20,39	
20,37	20,44	20,29	20,29	20,25	20,34	20,44	20,40	20,34	20,36	20,40	20,40	20,35	20,38	20,48	20,45	20,43	20,37	20,32	20,36	20,35	20,41	20,52	20,55	20,49	20,46	20,42	20,39	20,39	20,39	20,39	20,36	20,38	20,38	20,48	20,53	20,49	20,43	20,50	20,49	20,35	20,51	20,57	20,48	20,48	20,50	20,54	20,52	20,52	20,50	20,42	20,36	20,50	20,52	20,49	20,43	20,36	20,40	20,45	20,44	20,47	20,48	20,51	20,49	20,50	20,43	20,48	20,40	20,41	20,49	20,46	20,51	20,52	20,53	20,53	20,37	20,34	20,46	20,52	20,49	20,49	20,50	20,60	20,43	20,38	20,39	20,50	20,60	20,56	20,52	20,46	20,48	20,52	20,51	20,45	20,37	20,36	20,39	20,47	20,40	20,48	20,53	20,47	20,49	20,60	20,54	20,47	20,45	20,55	20,48	20,40	20,48	20,48	20,49	20,51	20,48	20,44	20,45	20,46	20,42	20,46	20,50	20,52	20,56	20,51	20,48	20,47	20,40	20,47	20,53	20,49	20,41	20,36	20,49	20,45	20,46	20,55	20,57	20,58	20,56	20,56	20,53	20,49	20,54	20,47	20,51	20,65	20,54	20,50	20,54	20,52	20,56	20,65	20,56	20,44	20,42	20,47	20,51	20,53	20,44	20,43	20,53	20,43	20,46	20,52	20,57	20,58	20,51	20,50	20,41	20,48	20,42	20,48	20,50	20,47	20,49	20,56	20,63	20,55	20,54	20,64	20,55	20,54	20,64	20,65	20,59	20,59	20,53	20,46	20,53	20,59	20,56	20,65	20,68	20,55	20,53	20,65	20,57	20,55	20,67	20,63	20,60	20,57	20,69	20,65	20,60	20,55	20,50	20,73	20,66	20,64	20,68	20,68	20,68	20,67	20,63	20,66	20,68	20,71	20,74	20,73	20,64	20,67	20,69	20,66	20,72	20,73	20,66	20,65	20,80	20,72	20,68	20,76	20,79	20,72	20,70	20,67	20,70	20,70	20,71	20,69	20,78	20,73	20,79	20,73	20,79	20,84	20,74	20,76	20,74	20,73	20,75	20,77	20,75	20,77	20,79	20,80	20,73	20,77	20,82	20,87	20,85	20,74	20,78	20,81	20,77	20,87	20,83	20,83	20,75	20,90	20,82	20,81	20,83	20,85	20,88	20,88	20,89	20,82	20,73	20,74	20,80	20,79	20,77	20,75	20,82	20,84	20,78	20,81	20,82	20,82	20,78	20,80	20,84	20,87	20,83	20,83	20,84	20,82	20,88	20,88	20,76	20,84	20,87	20,84	20,88	20,83	20,84	20,83	20,82	20,88	20,83	20,83	20,82	20,89	20,87	20,79	20,85	20,85	20,84	20,84	20,86	20,86	20,89	20,88	20,83	20,81	20,87	20,86	20,86	20,84	20,84	20,89	20,92	20,84	20,81	20,83	20,90	20,91	20,85	20,87	20,87	20,85	20,84	20,80	20,81	20,84	20,85	20,83	20,85	20,83	20,85	20,78	20,77	20,82	20,74	20,76	20,77	20,77	20,78	20,81	20,82	20,88	20,82	20,80	20,91	20,87	20,73	20,80	20,79	20,71	20,83	20,82	20,83	20,83	20,83	20,75	20,77	20,82	20,80	20,80	20,83	20,86	20,84	20,79	20,80	20,81	20,72	20,78	20,87	20,80	20,78	20,72	20,82	20,81	20,69	20,66	20,71	20,69	20,75	20,75	20,75	20,75	20,81	20,75	20,69	20,68	20,70	20,74	20,73	20,73	20,67	20,75	20,79	20,76	20,67	20,70	20,67	20,63	20,68	20,66	20,65	20,66	20,71	20,63	20,62	20,70	20,60	20,58	20,60	20,63	20,62	20,61	20,57	20,54	20,63	20,66	20,64	20,60	20,59	20,62	20,58	20,60	20,61	20,58	20,58	20,60	20,60	20,58	20,57	20,51	20,57	20,56	20,62	20,61	20,61	20,62	20,60	20,63	20,58	20,57	20,58	20,54	20,62	20,61	20,56	20,60	20,58	20,54	20,55	20,51	20,57	20,56	20,40	20,51	20,51	20,51	20,47	20,55	20,56	20,51	20,55	20,58	20,49	20,53	20,58	20,50	20,47	20,44	20,55	20,53	20,47	20,48	20,50	20,53	20,58	20,47	20,49	20,51	20,56	20,46	20,49	20,50	20,53	20,57	20,57	20,51	20,47	20,46	20,49	20,41	20,38	20,42	20,46	20,51	20,56	20,57	20,44	20,51	20,55	20,54	20,52	20,58	20,50	20,51	20,54	20,51	20,48	20,50	20,49	20,49	20,42	20,52	20,57	20,48	20,47	20,45	20,44	20,54	20,53	20,47	20,53	20,51	20,53	20,46	20,48	20,50	20,45	20,49	20,49	20,54	20,47	20,49	20,43	20,34	20,43	20,45	20,51	20,43	20,38	20,48	20,50	20,50	20,37	20,38	20,44	20,50	20,51	20,47	20,44	20,41	20,49	20,47	20,47	20,46	20,47	20,51	20,48	20,47	20,52	20,41	20,37	20,51	20,47	20,43	20,54	20,52	20,38	20,40	20,49	20,50	20,45	20,44	20,44	20,51	20,55	20,48	20,30	20,37	20,48	20,44	20,50	20,48	20,50	20,43	20,43	20,43	20,45	20,37	20,32	20,36	20,42	20,43	20,45	20,48	20,41	20,42	20,41	20,48	20,43	20,36	20,32	20,47	20,50	20,64	20,52	20,37	20,43	20,41	20,37	20,47	20,44	20,45	20,44	20,40	20,41	20,31	20,39	20,45	20,41	
20,51	20,48	20,36	20,32	20,32	20,31	20,41	20,43	20,49	20,43	20,36	20,38	20,35	20,37	20,40	20,48	20,41	20,35	20,40	20,40	20,29	20,41	20,44	20,57	20,45	20,41	20,44	20,39	20,46	20,48	20,40	20,43	20,38	20,35	20,43	20,48	20,51	20,43	20,40	20,43	20,42	20,55	20,51	20,47	20,47	20,44	20,47	20,42	20,41	20,48	20,39	20,37	20,43	20,46	20,42	20,45	20,41	20,49	20,52	20,48	20,47	20,49	20,48	20,44	20,42	20,48	20,47	20,41	20,36	20,45	20,40	20,44	20,49	20,45	20,51	20,44	20,40	20,46	20,51	20,54	20,54	20,54	20,54	20,49	20,45	20,45	20,50	20,49	20,44	20,45	20,50	20,47	20,54	20,51	20,44	20,41	20,41	20,48	20,53	20,48	20,43	20,55	20,52	20,50	20,56	20,52	20,48	20,48	20,45	20,50	20,45	20,44	20,45	20,52	20,51	20,49	20,53	20,62	20,58	20,44	20,41	20,48	20,52	20,60	20,52	20,52	20,53	20,45	20,51	20,51	20,48	20,47	20,50	20,53	20,50	20,52	20,58	20,58	20,54	20,64	20,55	20,52	20,48	20,53	20,47	20,45	20,55	20,57	20,48	20,60	20,56	20,54	20,55	20,59	20,50	20,40	20,52	20,52	20,49	20,43	20,45	20,47	20,38	20,38	20,53	20,62	20,61	20,51	20,46	20,45	20,49	20,52	20,50	20,55	20,49	20,52	20,55	20,56	20,52	20,52	20,53	20,54	20,56	20,57	20,55	20,65	20,68	20,60	20,50	20,50	20,54	20,61	20,64	20,65	20,62	20,59	20,65	20,57	20,50	20,57	20,59	20,59	20,58	20,65	20,66	20,67	20,66	20,60	20,62	20,58	20,61	20,64	20,60	20,66	20,70	20,72	20,69	20,65	20,67	20,71	20,74	20,71	20,65	20,70	20,66	20,70	20,78	20,67	20,59	20,71	20,69	20,70	20,76	20,77	20,77	20,77	20,71	20,74	20,75	20,81	20,79	20,73	20,79	20,75	20,76	20,79	20,86	20,78	20,77	20,79	20,78	20,71	20,79	20,78	20,83	20,89	20,82	20,79	20,86	20,90	20,89	20,94	20,83	20,74	20,78	20,73	20,82	20,90	20,88	20,81	20,84	20,82	20,81	20,83	20,82	20,87	20,94	20,89	20,85	20,81	20,74	20,78	20,79	20,77	20,81	20,85	20,89	20,88	20,92	20,87	20,84	20,80	20,78	20,82	20,86	20,87	20,83	20,83	20,84	20,90	20,87	20,79	20,78	20,86	20,85	20,83	20,80	20,78	20,85	20,81	20,96	20,85	20,77	20,84	20,85	20,82	20,83	20,90	20,90	20,80	20,80	20,81	20,89	20,89	20,85	20,80	20,81	20,89	20,91	20,91	20,83	20,82	20,95	21,00	20,84	20,85	20,82	20,85	20,88	20,90	20,91	20,91	20,88	20,88	20,86	20,88	20,87	20,85	20,84	20,90	20,86	20,79	20,80	20,78	20,77	20,78	20,73	20,84	20,83	20,83	20,88	20,92	20,93	20,89	20,85	20,80	20,92	20,75	20,77	20,82	20,83	20,86	20,90	20,90	20,83	20,83	20,74	20,67	20,74	20,83	20,85	20,77	20,86	20,85	20,77	20,70	20,82	20,79	20,78	20,79	20,76	20,85	20,68	20,70	20,79	20,73	20,73	20,76	20,72	20,75	20,81	20,78	20,78	20,75	20,71	20,74	20,75	20,77	20,82	20,72	20,65	20,74	20,75	20,72	20,75	20,66	20,67	20,66	20,60	20,61	20,64	20,65	20,64	20,64	20,62	20,62	20,60	20,65	20,57	20,58	20,63	20,62	20,62	20,57	20,52	20,62	20,69	20,62	20,70	20,66	20,61	20,52	20,56	20,64	20,59	20,57	20,63	20,63	20,63	20,54	20,54	20,61	20,59	20,58	20,60	20,56	20,61	20,58	20,57	20,63	20,55	20,51	20,59	20,61	20,54	20,56	20,63	20,57	20,46	20,52	20,55	20,50	20,58	20,54	20,49	20,55	20,51	20,52	20,54	20,55	20,51	20,57	20,58	20,47	20,52	20,55	20,51	20,45	20,46	20,48	20,50	20,42	20,49	20,60	20,55	20,58	20,53	20,50	20,52	20,49	20,53	20,53	20,49	20,56	20,59	20,57	20,54	20,50	20,53	20,58	20,49	20,40	20,49	20,46	20,49	20,49	20,57	20,46	20,44	20,52	20,54	20,52	20,54	20,54	20,56	20,52	20,51	20,48	20,49	20,47	20,50	20,39	20,43	20,47	20,46	20,47	20,49	20,43	20,51	20,57	20,52	20,47	20,58	20,49	20,47	20,51	20,55	20,41	20,37	20,44	20,45	20,46	20,52	20,46	20,39	20,43	20,49	20,49	20,43	20,36	20,47	20,53	20,49	20,40	20,47	20,51	20,46	20,52	20,44	20,38	20,40	20,54	20,59	20,47	20,41	20,45	20,44	20,48	20,39	20,50	20,42	20,39	20,51	20,48	20,42	20,46	20,45	20,37	20,45	20,50	20,50	20,49	20,45	20,50	20,60	20,51	20,42	20,37	20,28	20,48	20,48	20,49	20,42	20,42	20,45	20,45	20,48	20,47	20,38	20,33	20,34	20,37	20,46	20,47	20,54	20,38	20,43	20,45	20,41	20,42	20,36	20,37	20,43	20,61	20,61	20,51	20,46	20,48	20,45	20,38	20,46	20,43	20,36	20,38	20,42	20,36	20,29	20,30	20,46	20,44	
20,44	20,49	20,46	20,40	20,44	20,33	20,47	20,47	20,52	20,50	20,30	20,22	20,29	20,33	20,33	20,45	20,40	20,39	20,42	20,40	20,31	20,39	20,38	20,47	20,50	20,46	20,47	20,46	20,46	20,51	20,48	20,49	20,39	20,31	20,37	20,34	20,43	20,38	20,39	20,38	20,46	20,57	20,49	20,37	20,39	20,37	20,41	20,43	20,37	20,48	20,56	20,40	20,43	20,42	20,47	20,46	20,39	20,48	20,46	20,44	20,48	20,51	20,50	20,44	20,43	20,44	20,49	20,45	20,45	20,44	20,40	20,48	20,51	20,51	20,49	20,45	20,43	20,41	20,50	20,53	20,48	20,49	20,46	20,42	20,45	20,49	20,55	20,42	20,44	20,44	20,55	20,48	20,48	20,54	20,41	20,41	20,44	20,46	20,53	20,51	20,45	20,50	20,50	20,54	20,54	20,40	20,49	20,54	20,53	20,53	20,45	20,48	20,48	20,48	20,45	20,45	20,51	20,61	20,63	20,53	20,47	20,47	20,59	20,63	20,51	20,52	20,59	20,56	20,61	20,58	20,51	20,47	20,53	20,59	20,56	20,52	20,54	20,53	20,53	20,51	20,53	20,53	20,52	20,57	20,53	20,48	20,54	20,57	20,53	20,53	20,55	20,56	20,52	20,51	20,54	20,39	20,54	20,54	20,45	20,46	20,46	20,49	20,40	20,38	20,48	20,69	20,66	20,50	20,50	20,55	20,52	20,56	20,57	20,57	20,62	20,54	20,56	20,59	20,54	20,58	20,54	20,51	20,55	20,53	20,55	20,63	20,62	20,53	20,53	20,58	20,57	20,61	20,62	20,56	20,63	20,59	20,62	20,60	20,54	20,57	20,54	20,59	20,65	20,65	20,66	20,70	20,71	20,68	20,62	20,60	20,63	20,69	20,61	20,64	20,63	20,71	20,70	20,64	20,59	20,65	20,69	20,68	20,70	20,62	20,63	20,67	20,72	20,69	20,65	20,70	20,69	20,73	20,71	20,75	20,79	20,78	20,77	20,78	20,82	20,82	20,78	20,78	20,81	20,80	20,76	20,83	20,86	20,90	20,80	20,75	20,78	20,77	20,82	20,76	20,77	20,89	20,85	20,81	20,90	20,87	20,83	20,88	20,84	20,82	20,83	20,83	20,82	20,86	20,88	20,85	20,85	20,83	20,85	20,79	20,82	20,88	20,89	20,87	20,85	20,83	20,81	20,79	20,78	20,75	20,74	20,87	20,90	20,85	20,84	20,86	20,89	20,82	20,80	20,82	20,78	20,81	20,85	20,85	20,86	20,89	20,84	20,80	20,79	20,88	20,88	20,84	20,83	20,79	20,84	20,85	20,81	20,83	20,81	20,85	20,82	20,79	20,87	20,98	20,94	20,80	20,84	20,82	20,86	20,87	20,87	20,85	20,81	20,87	20,91	20,94	20,90	20,86	20,88	20,95	20,96	20,90	20,91	20,86	20,82	20,89	20,95	20,90	20,87	20,84	20,88	20,95	20,88	20,86	20,83	20,85	20,88	20,85	20,82	20,80	20,84	20,86	20,81	20,82	20,85	20,85	20,90	20,88	20,88	20,86	20,86	20,85	20,88	20,85	20,77	20,86	20,79	20,86	20,89	20,93	20,88	20,80	20,76	20,79	20,77	20,71	20,81	20,80	20,73	20,73	20,70	20,77	20,86	20,84	20,86	20,87	20,81	20,84	20,78	20,71	20,73	20,77	20,81	20,77	20,78	20,73	20,83	20,87	20,76	20,75	20,76	20,76	20,71	20,75	20,73	20,72	20,69	20,71	20,76	20,70	20,72	20,67	20,72	20,70	20,60	20,64	20,65	20,67	20,67	20,68	20,63	20,60	20,62	20,62	20,67	20,62	20,64	20,58	20,52	20,57	20,54	20,62	20,71	20,71	20,64	20,60	20,64	20,62	20,57	20,64	20,62	20,60	20,65	20,65	20,64	20,56	20,58	20,66	20,57	20,58	20,61	20,56	20,57	20,55	20,54	20,58	20,63	20,53	20,58	20,55	20,51	20,63	20,56	20,53	20,55	20,56	20,52	20,50	20,54	20,61	20,56	20,56	20,53	20,51	20,53	20,52	20,53	20,49	20,56	20,46	20,57	20,60	20,52	20,49	20,45	20,43	20,44	20,50	20,50	20,61	20,59	20,55	20,52	20,46	20,44	20,45	20,50	20,49	20,47	20,50	20,56	20,60	20,54	20,43	20,43	20,57	20,58	20,53	20,53	20,50	20,50	20,53	20,53	20,46	20,49	20,47	20,46	20,47	20,53	20,49	20,53	20,43	20,46	20,47	20,45	20,47	20,49	20,44	20,50	20,55	20,57	20,50	20,45	20,50	20,47	20,55	20,54	20,53	20,58	20,49	20,50	20,49	20,48	20,40	20,40	20,45	20,53	20,49	20,47	20,44	20,42	20,49	20,49	20,46	20,45	20,42	20,50	20,58	20,51	20,48	20,46	20,52	20,46	20,45	20,53	20,44	20,43	20,47	20,45	20,45	20,39	20,40	20,43	20,45	20,48	20,47	20,52	20,49	20,51	20,43	20,42	20,44	20,51	20,40	20,42	20,52	20,43	20,49	20,41	20,35	20,50	20,56	20,42	20,44	20,49	20,48	20,43	20,48	20,43	20,43	20,39	20,45	20,51	20,50	20,49	20,42	20,42	20,48	20,51	20,42	20,46	20,46	20,39	20,47	20,41	20,47	20,39	20,39	20,46	20,57	20,59	20,41	20,41	20,44	20,44	20,43	20,45	20,42	20,36	20,38	20,38	20,43	20,33	20,36	20,37	20,40	
20,44	20,33	20,44	20,48	20,45	20,37	20,45	20,50	20,45	20,40	20,29	20,22	20,28	20,32	20,31	20,45	20,44	20,39	20,33	20,44	20,36	20,40	20,39	20,44	20,49	20,43	20,42	20,47	20,43	20,41	20,38	20,44	20,40	20,36	20,36	20,30	20,29	20,28	20,40	20,53	20,45	20,48	20,51	20,48	20,47	20,41	20,47	20,54	20,50	20,43	20,49	20,48	20,43	20,38	20,42	20,45	20,36	20,42	20,44	20,37	20,43	20,40	20,48	20,50	20,48	20,45	20,37	20,48	20,53	20,53	20,53	20,52	20,51	20,47	20,50	20,42	20,39	20,44	20,46	20,45	20,42	20,46	20,47	20,40	20,49	20,57	20,53	20,42	20,43	20,47	20,43	20,52	20,48	20,53	20,47	20,45	20,41	20,41	20,48	20,49	20,49	20,51	20,49	20,55	20,56	20,50	20,44	20,50	20,53	20,55	20,46	20,49	20,55	20,48	20,49	20,43	20,40	20,53	20,53	20,47	20,49	20,41	20,54	20,63	20,57	20,55	20,55	20,58	20,54	20,50	20,51	20,52	20,52	20,59	20,56	20,46	20,43	20,51	20,47	20,44	20,44	20,54	20,53	20,53	20,57	20,52	20,53	20,60	20,60	20,55	20,57	20,62	20,54	20,40	20,44	20,43	20,52	20,56	20,40	20,41	20,44	20,56	20,43	20,46	20,58	20,60	20,60	20,51	20,56	20,60	20,52	20,57	20,56	20,62	20,64	20,63	20,57	20,57	20,61	20,58	20,59	20,57	20,58	20,52	20,58	20,61	20,63	20,65	20,55	20,52	20,57	20,59	20,59	20,53	20,62	20,61	20,59	20,51	20,56	20,63	20,65	20,58	20,62	20,60	20,67	20,75	20,73	20,74	20,67	20,64	20,66	20,65	20,69	20,64	20,59	20,63	20,71	20,71	20,61	20,63	20,71	20,65	20,65	20,69	20,71	20,76	20,67	20,71	20,70	20,71	20,76	20,75	20,67	20,60	20,71	20,73	20,69	20,75	20,84	20,76	20,75	20,80	20,82	20,81	20,76	20,84	20,85	20,80	20,79	20,70	20,79	20,78	20,78	20,75	20,71	20,75	20,81	20,81	20,85	20,87	20,79	20,81	20,81	20,81	20,87	20,79	20,87	20,84	20,81	20,84	20,84	20,83	20,90	20,89	20,87	20,90	20,91	20,87	20,88	20,88	20,81	20,83	20,86	20,79	20,81	20,77	20,85	20,85	20,84	20,92	20,90	20,85	20,84	20,86	20,86	20,82	20,85	20,82	20,84	20,87	20,92	20,87	20,87	20,93	20,87	20,78	20,85	20,86	20,85	20,85	20,80	20,81	20,88	20,85	20,81	20,82	20,90	20,96	20,94	20,92	20,88	20,84	20,78	20,91	20,93	20,88	20,85	20,87	20,91	20,89	20,89	20,97	20,86	20,88	20,92	20,88	20,94	20,91	20,90	20,93	20,93	20,93	20,93	20,89	20,87	20,91	20,88	20,87	20,89	20,93	20,97	20,93	20,87	20,88	20,83	20,81	20,81	20,83	20,91	20,85	20,87	20,84	20,86	20,85	20,75	20,85	20,94	20,83	20,82	20,84	20,73	20,80	20,87	20,89	20,91	20,83	20,77	20,77	20,79	20,80	20,81	20,86	20,72	20,71	20,74	20,80	20,88	20,79	20,77	20,86	20,84	20,82	20,77	20,71	20,75	20,71	20,75	20,84	20,82	20,80	20,81	20,82	20,78	20,66	20,76	20,78	20,80	20,81	20,78	20,80	20,78	20,74	20,69	20,71	20,74	20,72	20,73	20,75	20,72	20,67	20,64	20,62	20,69	20,66	20,61	20,56	20,56	20,62	20,67	20,68	20,59	20,59	20,60	20,56	20,56	20,63	20,76	20,71	20,59	20,58	20,66	20,60	20,59	20,70	20,65	20,62	20,65	20,63	20,64	20,63	20,55	20,62	20,60	20,59	20,66	20,59	20,62	20,57	20,51	20,51	20,55	20,58	20,61	20,57	20,55	20,61	20,52	20,47	20,56	20,53	20,48	20,58	20,54	20,53	20,52	20,56	20,56	20,53	20,57	20,46	20,52	20,55	20,55	20,55	20,51	20,52	20,57	20,60	20,54	20,52	20,44	20,52	20,57	20,55	20,51	20,56	20,50	20,48	20,57	20,58	20,51	20,44	20,46	20,60	20,57	20,54	20,57	20,51	20,42	20,52	20,57	20,53	20,56	20,56	20,52	20,51	20,54	20,45	20,44	20,49	20,53	20,42	20,50	20,52	20,46	20,42	20,45	20,51	20,42	20,41	20,48	20,45	20,49	20,50	20,50	20,50	20,37	20,51	20,50	20,47	20,47	20,44	20,50	20,57	20,52	20,53	20,51	20,44	20,47	20,47	20,47	20,43	20,45	20,47	20,42	20,50	20,43	20,44	20,46	20,47	20,42	20,54	20,57	20,47	20,50	20,40	20,44	20,46	20,47	20,44	20,35	20,50	20,38	20,38	20,46	20,38	20,38	20,39	20,47	20,46	20,44	20,52	20,52	20,49	20,39	20,38	20,54	20,53	20,54	20,61	20,53	20,48	20,45	20,41	20,42	20,46	20,40	20,37	20,53	20,48	20,46	20,45	20,40	20,38	20,40	20,43	20,39	20,45	20,50	20,51	20,43	20,43	20,51	20,47	20,45	20,40	20,36	20,36	20,42	20,41	20,31	20,25	20,36	20,52	20,51	20,30	20,42	20,48	20,49	20,46	20,50	20,45	20,37	20,35	20,32	20,38	20,39	20,35	20,36	20,33	
20,44	20,36	20,30	20,39	20,36	20,33	20,38	20,43	20,39	20,34	20,31	20,38	20,32	20,40	20,40	20,31	20,31	20,34	20,22	20,38	20,39	20,39	20,48	20,50	20,44	20,41	20,53	20,40	20,29	20,27	20,30	20,38	20,35	20,41	20,39	20,37	20,31	20,22	20,30	20,43	20,44	20,41	20,38	20,39	20,45	20,44	20,47	20,55	20,55	20,47	20,37	20,43	20,48	20,43	20,36	20,43	20,41	20,45	20,45	20,44	20,43	20,46	20,47	20,47	20,51	20,45	20,52	20,55	20,46	20,46	20,49	20,51	20,52	20,49	20,43	20,39	20,43	20,42	20,47	20,42	20,45	20,47	20,43	20,35	20,41	20,52	20,45	20,47	20,50	20,54	20,47	20,46	20,45	20,45	20,47	20,51	20,49	20,43	20,47	20,42	20,54	20,50	20,47	20,46	20,45	20,53	20,48	20,47	20,47	20,52	20,48	20,47	20,55	20,46	20,48	20,47	20,44	20,52	20,54	20,47	20,53	20,45	20,44	20,49	20,51	20,59	20,52	20,46	20,46	20,46	20,47	20,44	20,51	20,52	20,55	20,57	20,44	20,46	20,50	20,59	20,48	20,48	20,53	20,46	20,47	20,54	20,49	20,49	20,49	20,42	20,45	20,60	20,58	20,42	20,42	20,50	20,56	20,52	20,46	20,43	20,49	20,53	20,52	20,56	20,58	20,60	20,55	20,52	20,48	20,45	20,45	20,47	20,57	20,55	20,59	20,60	20,57	20,62	20,56	20,62	20,53	20,53	20,59	20,56	20,51	20,56	20,61	20,61	20,50	20,55	20,63	20,60	20,64	20,52	20,58	20,60	20,62	20,53	20,51	20,58	20,64	20,61	20,65	20,60	20,61	20,71	20,67	20,65	20,64	20,63	20,60	20,66	20,68	20,67	20,67	20,69	20,70	20,68	20,69	20,68	20,70	20,66	20,62	20,71	20,82	20,83	20,76	20,75	20,79	20,80	20,71	20,70	20,71	20,70	20,70	20,69	20,69	20,76	20,78	20,73	20,69	20,82	20,85	20,84	20,73	20,81	20,85	20,72	20,78	20,73	20,77	20,80	20,74	20,72	20,71	20,75	20,81	20,86	20,84	20,88	20,93	20,88	20,87	20,89	20,83	20,84	20,84	20,79	20,75	20,77	20,81	20,81	20,87	20,83	20,92	20,92	20,85	20,88	20,87	20,87	20,75	20,77	20,88	20,80	20,84	20,81	20,82	20,89	20,96	20,95	20,89	20,84	20,90	20,93	20,93	20,84	20,78	20,89	20,80	20,80	20,89	20,86	20,88	20,93	20,94	20,98	20,94	20,84	20,89	20,88	20,81	20,88	20,87	20,94	20,90	20,88	20,86	20,94	20,92	20,91	20,92	20,89	20,86	20,89	20,93	20,95	20,91	20,82	20,86	20,89	20,86	20,91	20,88	20,86	20,88	20,87	20,93	20,98	20,94	20,92	20,93	20,88	20,91	20,92	20,86	20,83	20,89	20,92	20,89	20,96	20,96	20,89	20,95	20,91	20,88	20,80	20,78	20,85	20,96	20,90	20,87	20,86	20,83	20,90	20,88	20,83	20,89	20,82	20,81	20,90	20,82	20,81	20,84	20,91	20,89	20,88	20,79	20,76	20,76	20,79	20,84	20,82	20,81	20,76	20,80	20,82	20,89	20,81	20,75	20,77	20,84	20,77	20,68	20,69	20,76	20,76	20,73	20,79	20,80	20,82	20,79	20,77	20,71	20,75	20,70	20,76	20,82	20,68	20,72	20,77	20,69	20,69	20,66	20,70	20,77	20,78	20,79	20,73	20,66	20,67	20,60	20,67	20,64	20,65	20,63	20,63	20,64	20,69	20,64	20,61	20,63	20,61	20,59	20,62	20,62	20,67	20,73	20,64	20,55	20,56	20,66	20,59	20,62	20,69	20,64	20,54	20,60	20,59	20,54	20,64	20,57	20,55	20,61	20,56	20,64	20,56	20,55	20,59	20,53	20,53	20,47	20,50	20,60	20,59	20,57	20,60	20,52	20,54	20,53	20,47	20,47	20,56	20,54	20,52	20,50	20,56	20,58	20,57	20,60	20,49	20,46	20,58	20,53	20,52	20,46	20,49	20,47	20,53	20,53	20,49	20,51	20,47	20,53	20,57	20,49	20,55	20,57	20,55	20,48	20,50	20,57	20,55	20,41	20,54	20,58	20,54	20,56	20,57	20,50	20,54	20,52	20,44	20,48	20,55	20,49	20,47	20,52	20,47	20,52	20,55	20,58	20,48	20,46	20,48	20,49	20,43	20,49	20,53	20,40	20,40	20,48	20,46	20,43	20,42	20,42	20,44	20,49	20,49	20,48	20,46	20,57	20,52	20,49	20,46	20,50	20,50	20,53	20,45	20,47	20,54	20,48	20,42	20,46	20,37	20,38	20,40	20,45	20,45	20,49	20,48	20,44	20,38	20,51	20,50	20,47	20,43	20,42	20,44	20,44	20,40	20,42	20,43	20,45	20,38	20,41	20,46	20,39	20,37	20,40	20,51	20,46	20,41	20,46	20,35	20,34	20,33	20,43	20,50	20,54	20,53	20,47	20,39	20,37	20,41	20,42	20,45	20,45	20,40	20,49	20,51	20,47	20,41	20,33	20,33	20,38	20,48	20,43	20,43	20,40	20,42	20,41	20,43	20,50	20,55	20,44	20,36	20,30	20,34	20,37	20,44	20,36	20,30	20,38	20,48	20,50	20,28	20,34	20,52	20,46	20,47	20,47	20,50	20,43	20,42	20,38	20,36	20,32	20,32	20,32	20,38	
20,40	20,41	20,35	20,40	20,42	20,28	20,35	20,43	20,33	20,32	20,31	20,35	20,35	20,36	20,50	20,40	20,38	20,42	20,37	20,45	20,53	20,47	20,46	20,47	20,40	20,35	20,42	20,41	20,35	20,37	20,36	20,41	20,35	20,31	20,40	20,43	20,37	20,24	20,31	20,39	20,36	20,37	20,36	20,37	20,41	20,33	20,35	20,44	20,47	20,40	20,29	20,39	20,44	20,45	20,42	20,43	20,41	20,45	20,46	20,50	20,51	20,51	20,47	20,39	20,44	20,38	20,43	20,49	20,35	20,36	20,41	20,50	20,52	20,53	20,40	20,44	20,44	20,47	20,50	20,49	20,46	20,45	20,53	20,49	20,46	20,44	20,46	20,50	20,48	20,51	20,52	20,43	20,47	20,44	20,41	20,48	20,50	20,52	20,53	20,45	20,53	20,51	20,50	20,47	20,51	20,48	20,50	20,49	20,48	20,43	20,47	20,45	20,52	20,54	20,48	20,47	20,45	20,57	20,56	20,45	20,49	20,49	20,50	20,44	20,49	20,60	20,47	20,41	20,54	20,44	20,46	20,44	20,48	20,41	20,50	20,57	20,46	20,40	20,46	20,54	20,59	20,55	20,55	20,54	20,48	20,48	20,40	20,47	20,52	20,40	20,40	20,54	20,58	20,49	20,44	20,48	20,57	20,53	20,50	20,58	20,50	20,53	20,48	20,57	20,57	20,53	20,52	20,52	20,52	20,40	20,44	20,53	20,54	20,52	20,51	20,58	20,52	20,64	20,62	20,60	20,48	20,51	20,59	20,51	20,48	20,52	20,53	20,60	20,58	20,54	20,60	20,61	20,64	20,61	20,53	20,58	20,60	20,52	20,58	20,63	20,58	20,59	20,65	20,65	20,55	20,63	20,67	20,64	20,62	20,60	20,68	20,67	20,66	20,68	20,66	20,76	20,78	20,70	20,64	20,74	20,77	20,65	20,67	20,68	20,70	20,75	20,78	20,77	20,87	20,88	20,73	20,70	20,77	20,75	20,76	20,75	20,73	20,76	20,80	20,74	20,72	20,79	20,83	20,84	20,73	20,75	20,77	20,71	20,76	20,82	20,77	20,81	20,84	20,85	20,81	20,83	20,82	20,83	20,92	20,90	20,92	20,98	20,90	20,90	20,82	20,82	20,89	20,78	20,74	20,78	20,81	20,87	20,87	20,83	20,81	20,92	20,95	20,85	20,86	20,78	20,74	20,75	20,82	20,86	20,86	20,87	20,85	20,87	20,91	20,92	20,93	20,92	20,92	20,95	20,90	20,87	20,88	20,97	20,92	20,85	20,92	20,96	20,88	20,85	20,89	20,95	20,91	20,86	20,91	20,94	20,90	20,89	20,93	20,94	20,97	20,86	20,81	20,89	20,91	20,91	20,94	20,89	20,92	20,98	20,94	20,96	20,92	20,86	20,82	20,88	20,95	20,90	20,86	20,88	20,92	20,93	20,96	20,93	20,94	20,94	20,98	20,99	20,92	20,86	20,80	20,85	20,84	20,90	20,92	20,99	20,93	20,88	20,92	20,85	20,89	20,83	20,81	20,82	20,89	20,93	20,87	20,86	20,85	20,85	20,89	20,83	20,84	20,90	20,90	20,87	20,85	20,85	20,85	20,83	20,81	20,85	20,85	20,79	20,79	20,80	20,86	20,89	20,87	20,87	20,80	20,81	20,83	20,83	20,82	20,82	20,81	20,84	20,85	20,72	20,75	20,80	20,87	20,77	20,76	20,73	20,77	20,70	20,78	20,78	20,71	20,73	20,80	20,69	20,70	20,80	20,66	20,65	20,73	20,63	20,67	20,78	20,77	20,71	20,64	20,73	20,67	20,63	20,62	20,60	20,64	20,67	20,65	20,72	20,66	20,58	20,59	20,63	20,66	20,66	20,59	20,69	20,72	20,62	20,61	20,62	20,61	20,57	20,60	20,63	20,57	20,56	20,61	20,59	20,52	20,56	20,53	20,47	20,51	20,54	20,56	20,60	20,63	20,57	20,53	20,56	20,53	20,50	20,57	20,68	20,54	20,52	20,49	20,50	20,51	20,48	20,54	20,51	20,47	20,55	20,48	20,49	20,52	20,54	20,61	20,54	20,50	20,52	20,55	20,51	20,44	20,49	20,47	20,43	20,41	20,43	20,44	20,50	20,60	20,58	20,51	20,54	20,51	20,53	20,48	20,43	20,53	20,55	20,42	20,48	20,61	20,54	20,56	20,55	20,49	20,47	20,45	20,43	20,48	20,49	20,40	20,41	20,47	20,43	20,45	20,57	20,54	20,48	20,46	20,49	20,43	20,42	20,42	20,46	20,43	20,44	20,49	20,46	20,46	20,46	20,45	20,46	20,46	20,48	20,45	20,45	20,53	20,52	20,52	20,41	20,35	20,48	20,45	20,39	20,49	20,51	20,53	20,44	20,45	20,42	20,40	20,42	20,49	20,57	20,42	20,38	20,51	20,45	20,46	20,48	20,41	20,42	20,46	20,45	20,48	20,46	20,38	20,46	20,46	20,50	20,47	20,44	20,42	20,37	20,44	20,41	20,45	20,45	20,42	20,42	20,36	20,37	20,40	20,46	20,45	20,45	20,52	20,37	20,33	20,40	20,48	20,45	20,48	20,48	20,47	20,49	20,44	20,36	20,38	20,36	20,37	20,41	20,49	20,44	20,38	20,37	20,48	20,44	20,48	20,51	20,48	20,37	20,35	20,42	20,45	20,43	20,43	20,38	20,49	20,56	20,67	20,35	20,33	20,47	20,43	20,39	20,43	20,48	20,42	20,32	20,36	20,39	20,35	20,36	20,39	20,40	
20,33	20,32	20,41	20,40	20,40	20,29	20,33	20,43	20,34	20,27	20,35	20,35	20,31	20,34	20,42	20,43	20,50	20,59	20,48	20,43	20,52	20,50	20,43	20,41	20,35	20,33	20,41	20,48	20,51	20,43	20,38	20,37	20,38	20,37	20,35	20,38	20,36	20,32	20,37	20,47	20,35	20,39	20,40	20,44	20,49	20,41	20,38	20,37	20,34	20,38	20,36	20,42	20,47	20,46	20,43	20,47	20,44	20,41	20,47	20,51	20,49	20,48	20,37	20,40	20,41	20,46	20,43	20,38	20,43	20,44	20,41	20,54	20,52	20,58	20,43	20,40	20,35	20,46	20,55	20,49	20,38	20,44	20,54	20,45	20,46	20,51	20,44	20,48	20,50	20,53	20,52	20,51	20,48	20,45	20,44	20,56	20,50	20,51	20,57	20,59	20,59	20,52	20,55	20,58	20,54	20,51	20,54	20,45	20,51	20,44	20,40	20,39	20,48	20,50	20,51	20,47	20,48	20,58	20,61	20,43	20,54	20,53	20,56	20,54	20,51	20,61	20,55	20,45	20,54	20,55	20,47	20,44	20,50	20,52	20,50	20,55	20,46	20,43	20,43	20,44	20,48	20,46	20,53	20,49	20,45	20,46	20,45	20,45	20,52	20,47	20,45	20,51	20,51	20,48	20,54	20,54	20,63	20,56	20,52	20,53	20,45	20,53	20,52	20,56	20,54	20,52	20,48	20,51	20,54	20,54	20,50	20,48	20,53	20,52	20,53	20,50	20,59	20,60	20,62	20,53	20,46	20,47	20,59	20,49	20,54	20,52	20,49	20,61	20,57	20,53	20,49	20,48	20,58	20,58	20,61	20,65	20,60	20,56	20,55	20,62	20,59	20,60	20,63	20,60	20,61	20,67	20,77	20,65	20,67	20,64	20,70	20,78	20,64	20,62	20,67	20,68	20,72	20,74	20,60	20,63	20,70	20,68	20,70	20,76	20,74	20,73	20,77	20,81	20,83	20,83	20,64	20,63	20,71	20,70	20,74	20,75	20,77	20,82	20,81	20,80	20,78	20,79	20,73	20,81	20,74	20,81	20,83	20,72	20,76	20,79	20,81	20,80	20,79	20,80	20,81	20,85	20,87	20,83	20,82	20,89	20,85	20,87	20,87	20,88	20,89	20,91	20,98	20,86	20,84	20,88	20,83	20,89	20,96	20,87	20,79	20,85	20,92	20,92	20,89	20,77	20,75	20,83	20,91	20,90	20,86	20,89	20,88	20,92	20,90	20,85	20,85	20,92	20,91	20,94	20,95	20,86	20,87	20,92	20,93	20,92	20,93	20,98	20,95	20,87	20,87	20,94	20,87	20,93	20,94	20,91	20,92	20,92	20,83	20,90	20,97	20,85	20,88	20,93	20,99	20,90	20,88	20,91	20,88	20,95	20,97	20,93	20,92	20,90	20,86	20,94	21,01	21,03	20,94	20,94	20,95	20,90	20,97	20,99	20,95	20,89	20,89	20,94	20,95	20,88	20,80	20,83	20,87	20,93	20,97	21,07	21,00	20,90	20,92	20,84	20,88	20,89	20,93	20,86	20,80	20,91	20,94	20,97	20,88	20,81	20,88	20,90	20,89	20,85	20,88	20,83	20,81	20,87	20,82	20,83	20,80	20,85	20,88	20,84	20,82	20,87	20,81	20,79	20,83	20,83	20,80	20,82	20,87	20,82	20,83	20,84	20,82	20,84	20,83	20,80	20,78	20,79	20,85	20,77	20,78	20,79	20,84	20,81	20,81	20,81	20,77	20,77	20,83	20,73	20,73	20,83	20,76	20,71	20,72	20,66	20,68	20,78	20,81	20,75	20,70	20,72	20,71	20,72	20,66	20,65	20,64	20,72	20,70	20,70	20,70	20,65	20,58	20,55	20,67	20,64	20,55	20,69	20,69	20,63	20,62	20,62	20,63	20,66	20,66	20,65	20,55	20,55	20,66	20,58	20,55	20,50	20,57	20,56	20,54	20,60	20,67	20,56	20,62	20,65	20,61	20,58	20,56	20,50	20,53	20,65	20,60	20,54	20,53	20,56	20,58	20,50	20,52	20,56	20,52	20,60	20,53	20,54	20,59	20,52	20,52	20,55	20,54	20,56	20,56	20,51	20,39	20,43	20,45	20,43	20,41	20,51	20,53	20,45	20,56	20,60	20,52	20,48	20,50	20,56	20,53	20,51	20,49	20,48	20,44	20,51	20,50	20,48	20,52	20,54	20,52	20,56	20,50	20,43	20,48	20,43	20,43	20,44	20,38	20,36	20,48	20,54	20,54	20,53	20,58	20,54	20,48	20,40	20,38	20,44	20,47	20,51	20,55	20,47	20,52	20,56	20,46	20,40	20,48	20,51	20,48	20,41	20,47	20,47	20,41	20,40	20,41	20,44	20,43	20,37	20,46	20,53	20,43	20,43	20,50	20,41	20,36	20,47	20,45	20,49	20,45	20,39	20,46	20,48	20,43	20,45	20,44	20,40	20,40	20,49	20,48	20,46	20,38	20,39	20,53	20,43	20,38	20,45	20,46	20,34	20,45	20,40	20,38	20,56	20,47	20,46	20,43	20,45	20,45	20,44	20,47	20,53	20,49	20,43	20,38	20,40	20,45	20,54	20,42	20,39	20,50	20,45	20,35	20,34	20,39	20,50	20,43	20,34	20,47	20,49	20,37	20,42	20,56	20,50	20,47	20,42	20,45	20,39	20,42	20,44	20,41	20,31	20,43	20,39	20,37	20,55	20,60	20,39	20,39	20,44	20,44	20,39	20,34	20,37	20,43	20,40	20,40	20,37	20,32	20,40	20,51	20,47	
20,40	20,28	20,28	20,34	20,31	20,28	20,39	20,46	20,34	20,29	20,34	20,39	20,38	20,40	20,42	20,48	20,44	20,43	20,38	20,30	20,38	20,37	20,37	20,47	20,46	20,38	20,47	20,43	20,52	20,44	20,36	20,33	20,32	20,43	20,48	20,39	20,40	20,36	20,37	20,45	20,38	20,41	20,45	20,36	20,39	20,46	20,48	20,45	20,47	20,47	20,45	20,40	20,39	20,50	20,48	20,50	20,35	20,40	20,49	20,45	20,51	20,45	20,45	20,40	20,45	20,48	20,42	20,37	20,43	20,50	20,50	20,55	20,53	20,50	20,49	20,36	20,42	20,45	20,49	20,44	20,39	20,39	20,50	20,43	20,39	20,50	20,47	20,40	20,44	20,50	20,50	20,49	20,50	20,47	20,52	20,53	20,53	20,49	20,51	20,54	20,60	20,49	20,46	20,50	20,44	20,40	20,41	20,45	20,48	20,52	20,37	20,37	20,41	20,47	20,49	20,52	20,41	20,46	20,56	20,55	20,46	20,52	20,58	20,62	20,53	20,52	20,52	20,47	20,51	20,52	20,54	20,47	20,40	20,46	20,55	20,51	20,51	20,50	20,46	20,45	20,48	20,41	20,54	20,51	20,48	20,50	20,57	20,54	20,47	20,46	20,49	20,57	20,51	20,47	20,53	20,58	20,51	20,50	20,51	20,50	20,44	20,51	20,50	20,54	20,57	20,50	20,48	20,48	20,58	20,56	20,53	20,43	20,53	20,58	20,58	20,52	20,53	20,55	20,54	20,56	20,52	20,55	20,54	20,52	20,54	20,56	20,55	20,59	20,52	20,53	20,50	20,58	20,59	20,53	20,55	20,67	20,61	20,59	20,59	20,58	20,58	20,56	20,63	20,66	20,65	20,71	20,70	20,70	20,70	20,63	20,69	20,80	20,74	20,66	20,67	20,71	20,79	20,74	20,69	20,68	20,75	20,69	20,68	20,79	20,82	20,69	20,69	20,79	20,81	20,77	20,69	20,68	20,76	20,77	20,76	20,76	20,77	20,77	20,77	20,75	20,82	20,87	20,85	20,82	20,78	20,76	20,83	20,79	20,80	20,83	20,81	20,79	20,79	20,78	20,78	20,81	20,87	20,86	20,83	20,90	20,93	20,91	20,90	20,92	20,91	20,91	20,96	20,88	20,84	20,91	20,92	20,88	20,86	20,87	20,85	20,88	20,90	20,86	20,86	20,81	20,82	20,90	20,92	20,91	20,92	20,90	20,86	20,85	20,92	20,89	20,84	20,87	20,88	20,94	20,94	20,93	20,94	20,95	20,93	20,92	20,95	20,94	20,92	20,94	20,96	20,96	21,00	21,00	20,99	20,91	20,88	20,90	20,88	20,91	21,02	20,91	20,97	20,97	21,01	20,96	20,98	20,98	20,95	20,89	20,93	20,93	20,92	20,99	20,77	20,89	21,05	21,07	20,99	21,01	21,05	21,01	20,96	21,09	21,08	20,93	20,92	20,95	20,91	20,90	20,89	20,87	20,89	20,97	20,97	21,00	20,96	20,96	20,95	20,87	20,96	20,88	20,87	20,85	20,87	20,91	20,98	20,97	20,94	20,86	20,88	20,89	20,92	20,90	20,87	20,86	20,91	20,90	20,90	20,93	20,81	20,83	20,84	20,84	20,92	20,95	20,88	20,80	20,77	20,81	20,84	20,91	20,90	20,80	20,86	20,95	20,83	20,87	20,81	20,82	20,87	20,84	20,83	20,86	20,86	20,90	20,85	20,83	20,87	20,80	20,81	20,84	20,89	20,83	20,81	20,83	20,82	20,72	20,79	20,77	20,73	20,81	20,82	20,77	20,80	20,75	20,77	20,80	20,77	20,78	20,68	20,74	20,76	20,70	20,75	20,72	20,73	20,64	20,68	20,68	20,59	20,68	20,75	20,65	20,63	20,62	20,61	20,60	20,64	20,66	20,61	20,58	20,64	20,62	20,63	20,63	20,60	20,60	20,59	20,57	20,58	20,60	20,51	20,61	20,62	20,65	20,57	20,52	20,49	20,59	20,54	20,53	20,57	20,52	20,57	20,50	20,41	20,44	20,52	20,59	20,58	20,63	20,64	20,55	20,56	20,50	20,55	20,56	20,61	20,54	20,44	20,41	20,43	20,46	20,45	20,57	20,57	20,51	20,50	20,54	20,46	20,50	20,51	20,51	20,51	20,51	20,47	20,45	20,44	20,48	20,52	20,43	20,50	20,58	20,53	20,59	20,50	20,50	20,43	20,46	20,45	20,45	20,37	20,33	20,42	20,61	20,59	20,57	20,55	20,49	20,38	20,47	20,46	20,52	20,46	20,55	20,59	20,56	20,47	20,55	20,42	20,34	20,45	20,54	20,60	20,56	20,54	20,50	20,46	20,37	20,39	20,53	20,50	20,44	20,49	20,51	20,51	20,43	20,52	20,42	20,37	20,43	20,50	20,51	20,48	20,53	20,49	20,47	20,51	20,42	20,45	20,44	20,46	20,51	20,46	20,37	20,43	20,45	20,52	20,57	20,39	20,44	20,54	20,47	20,43	20,50	20,41	20,50	20,49	20,43	20,45	20,44	20,44	20,53	20,42	20,49	20,48	20,39	20,37	20,38	20,40	20,43	20,43	20,35	20,46	20,57	20,38	20,35	20,42	20,46	20,52	20,38	20,38	20,49	20,46	20,44	20,50	20,45	20,40	20,40	20,39	20,34	20,36	20,33	20,32	20,35	20,37	20,35	20,38	20,47	20,64	20,49	20,43	20,42	20,38	20,41	20,39	20,36	20,44	20,48	20,42	20,31	20,30	20,37	20,45	20,43	
20,37	20,32	20,38	20,45	20,36	20,26	20,36	20,48	20,40	20,22	20,21	20,28	20,30	20,44	20,44	20,47	20,49	20,45	20,42	20,41	20,38	20,39	20,44	20,47	20,49	20,48	20,46	20,43	20,51	20,44	20,34	20,35	20,37	20,38	20,46	20,42	20,39	20,37	20,35	20,42	20,38	20,42	20,45	20,38	20,39	20,45	20,45	20,38	20,37	20,43	20,45	20,49	20,46	20,47	20,46	20,46	20,38	20,41	20,51	20,41	20,46	20,45	20,48	20,41	20,35	20,43	20,45	20,33	20,43	20,50	20,46	20,54	20,52	20,41	20,41	20,46	20,45	20,50	20,47	20,39	20,50	20,43	20,38	20,38	20,46	20,45	20,52	20,48	20,44	20,47	20,43	20,47	20,53	20,54	20,38	20,44	20,53	20,55	20,53	20,53	20,48	20,54	20,48	20,47	20,43	20,34	20,41	20,50	20,55	20,45	20,41	20,48	20,48	20,44	20,46	20,50	20,43	20,40	20,47	20,57	20,51	20,46	20,61	20,62	20,57	20,55	20,54	20,49	20,54	20,50	20,46	20,44	20,38	20,45	20,55	20,50	20,48	20,47	20,47	20,47	20,51	20,46	20,50	20,55	20,53	20,49	20,55	20,56	20,50	20,48	20,51	20,52	20,60	20,51	20,51	20,55	20,54	20,47	20,54	20,45	20,44	20,65	20,57	20,53	20,51	20,54	20,46	20,48	20,53	20,62	20,54	20,46	20,55	20,59	20,60	20,54	20,49	20,54	20,60	20,67	20,59	20,55	20,53	20,50	20,56	20,53	20,56	20,58	20,59	20,61	20,55	20,57	20,61	20,59	20,55	20,57	20,63	20,63	20,65	20,68	20,60	20,51	20,54	20,65	20,68	20,68	20,66	20,61	20,74	20,70	20,65	20,71	20,69	20,67	20,73	20,73	20,80	20,71	20,66	20,72	20,79	20,66	20,66	20,80	20,86	20,73	20,68	20,80	20,80	20,75	20,75	20,78	20,75	20,80	20,84	20,80	20,78	20,69	20,71	20,82	20,85	20,86	20,84	20,88	20,83	20,80	20,81	20,78	20,85	20,88	20,72	20,80	20,87	20,88	20,76	20,84	20,91	20,91	20,91	20,91	20,92	20,93	20,90	20,87	20,85	20,80	20,87	20,89	20,83	20,87	20,93	20,89	20,85	20,92	20,89	20,97	20,93	20,94	20,86	20,84	20,88	20,91	20,93	20,93	20,97	20,98	20,90	20,85	20,92	21,00	20,96	20,95	20,92	20,93	21,01	20,90	21,02	20,99	20,93	20,98	20,97	20,92	20,93	21,02	21,01	20,94	20,93	20,95	20,96	20,97	20,93	20,94	20,92	20,99	21,03	20,98	21,01	21,00	21,01	20,98	21,01	21,03	20,92	20,92	20,95	20,96	20,94	20,97	20,84	20,94	21,12	20,99	20,99	20,98	21,03	21,09	21,07	21,00	21,08	21,02	20,97	21,02	20,98	20,96	21,03	20,96	20,98	21,00	21,02	20,96	20,94	20,91	20,96	20,93	21,01	20,92	20,89	20,94	20,93	20,92	20,99	20,90	20,95	20,96	20,87	20,88	20,96	20,99	20,95	20,85	20,86	20,95	20,94	20,96	20,92	20,93	20,88	20,89	20,90	20,97	20,98	20,88	20,77	20,84	20,89	20,94	20,91	20,81	20,89	20,98	20,97	20,87	20,83	20,85	20,89	20,88	20,85	20,84	20,91	20,87	20,89	20,91	20,92	20,89	20,94	20,91	20,91	20,94	20,90	20,93	20,94	20,86	20,90	20,93	20,87	20,90	20,90	20,91	20,90	20,86	20,85	20,85	20,84	20,91	20,80	20,82	20,86	20,83	20,83	20,77	20,79	20,74	20,68	20,71	20,68	20,66	20,68	20,67	20,58	20,62	20,64	20,62	20,63	20,63	20,60	20,62	20,60	20,52	20,64	20,63	20,60	20,51	20,46	20,52	20,57	20,60	20,61	20,56	20,57	20,57	20,58	20,51	20,51	20,59	20,54	20,50	20,51	20,48	20,55	20,58	20,51	20,45	20,48	20,53	20,66	20,68	20,58	20,58	20,58	20,51	20,52	20,55	20,56	20,52	20,47	20,49	20,49	20,53	20,55	20,54	20,54	20,50	20,49	20,49	20,48	20,56	20,58	20,41	20,46	20,48	20,48	20,50	20,50	20,50	20,52	20,59	20,56	20,53	20,43	20,55	20,48	20,49	20,51	20,43	20,44	20,44	20,40	20,36	20,46	20,51	20,52	20,49	20,55	20,51	20,35	20,41	20,49	20,48	20,40	20,34	20,50	20,54	20,41	20,49	20,50	20,33	20,36	20,45	20,53	20,53	20,45	20,44	20,51	20,48	20,46	20,52	20,51	20,44	20,46	20,47	20,47	20,42	20,49	20,45	20,41	20,40	20,48	20,47	20,45	20,45	20,44	20,39	20,47	20,46	20,47	20,50	20,51	20,43	20,36	20,37	20,44	20,51	20,55	20,53	20,45	20,39	20,41	20,51	20,42	20,44	20,43	20,42	20,44	20,48	20,49	20,50	20,45	20,50	20,39	20,36	20,43	20,45	20,47	20,44	20,30	20,35	20,36	20,37	20,38	20,45	20,45	20,43	20,40	20,41	20,43	20,48	20,42	20,46	20,45	20,52	20,45	20,42	20,39	20,40	20,40	20,38	20,39	20,42	20,40	20,42	20,33	20,37	20,41	20,42	20,49	20,48	20,41	20,41	20,40	20,27	20,37	20,41	20,39	20,41	20,38	20,37	20,33	20,33	20,42	20,42	
20,42	20,38	20,38	20,51	20,44	20,32	20,30	20,43	20,44	20,39	20,38	20,33	20,32	20,39	20,38	20,45	20,54	20,50	20,41	20,47	20,51	20,38	20,34	20,31	20,40	20,44	20,48	20,45	20,41	20,38	20,39	20,39	20,41	20,37	20,40	20,33	20,38	20,28	20,40	20,40	20,35	20,39	20,41	20,36	20,41	20,44	20,41	20,41	20,33	20,36	20,46	20,53	20,44	20,42	20,45	20,42	20,40	20,41	20,48	20,49	20,46	20,46	20,44	20,45	20,41	20,47	20,50	20,45	20,40	20,50	20,42	20,50	20,52	20,43	20,47	20,46	20,37	20,39	20,47	20,44	20,51	20,50	20,41	20,42	20,40	20,45	20,52	20,53	20,46	20,49	20,48	20,50	20,58	20,61	20,48	20,41	20,54	20,57	20,55	20,48	20,45	20,52	20,56	20,48	20,51	20,45	20,44	20,51	20,45	20,49	20,40	20,45	20,50	20,47	20,44	20,45	20,44	20,45	20,43	20,50	20,56	20,41	20,55	20,67	20,60	20,55	20,55	20,53	20,55	20,51	20,43	20,43	20,33	20,43	20,55	20,52	20,49	20,44	20,48	20,46	20,48	20,49	20,50	20,54	20,49	20,53	20,53	20,45	20,44	20,42	20,47	20,53	20,48	20,49	20,54	20,48	20,56	20,56	20,56	20,49	20,54	20,63	20,57	20,56	20,59	20,57	20,47	20,43	20,51	20,51	20,51	20,49	20,57	20,58	20,65	20,64	20,45	20,58	20,53	20,57	20,61	20,50	20,52	20,59	20,55	20,57	20,60	20,56	20,58	20,66	20,54	20,55	20,66	20,63	20,64	20,66	20,66	20,61	20,65	20,66	20,64	20,65	20,54	20,64	20,66	20,67	20,67	20,66	20,75	20,74	20,64	20,75	20,72	20,59	20,74	20,78	20,72	20,72	20,71	20,71	20,68	20,64	20,62	20,77	20,83	20,81	20,79	20,84	20,79	20,81	20,79	20,77	20,80	20,78	20,84	20,89	20,84	20,81	20,72	20,83	20,90	20,84	20,81	20,85	20,88	20,84	20,89	20,82	20,93	20,93	20,84	20,88	20,95	20,91	20,82	20,87	20,86	20,87	20,86	20,92	20,91	20,98	20,93	20,83	20,90	20,92	20,88	20,89	20,92	20,99	20,98	20,91	20,89	20,98	20,98	20,95	21,00	21,03	21,05	20,92	20,93	21,04	20,93	20,94	20,97	21,04	21,06	20,98	20,99	21,06	21,06	21,04	20,98	20,96	21,04	20,98	21,01	21,08	21,02	21,00	21,01	21,02	21,02	21,06	21,08	21,00	20,94	20,93	20,95	21,00	21,00	21,04	21,01	21,02	21,04	20,95	21,00	21,03	20,98	21,02	21,02	21,06	20,99	20,95	21,04	21,08	21,11	20,96	20,93	21,05	21,17	21,08	20,98	21,03	21,02	21,03	21,10	21,07	21,02	21,04	21,05	21,07	21,02	21,01	21,08	21,08	21,05	21,12	21,10	21,03	21,01	21,02	21,01	20,99	21,00	20,92	20,94	21,01	21,03	20,99	21,01	20,96	21,00	21,03	20,98	20,94	21,07	21,03	21,02	20,97	20,90	20,95	21,00	20,93	20,98	21,02	20,91	20,95	21,00	21,02	21,00	20,94	20,97	20,94	20,93	20,97	20,99	20,84	20,86	20,91	20,99	20,93	20,86	20,85	20,92	20,90	20,92	20,87	20,85	20,91	20,92	20,96	20,96	21,05	21,20	21,12	21,13	21,13	21,10	21,11	21,14	21,02	21,03	21,13	21,08	21,04	20,96	21,06	21,05	21,05	21,03	20,99	21,03	21,01	20,94	20,93	20,96	20,96	21,03	20,98	20,88	20,86	20,80	20,79	20,78	20,74	20,68	20,60	20,62	20,67	20,70	20,72	20,69	20,64	20,59	20,59	20,62	20,58	20,59	20,64	20,66	20,61	20,52	20,56	20,63	20,62	20,56	20,64	20,65	20,57	20,55	20,57	20,53	20,58	20,60	20,54	20,53	20,57	20,58	20,56	20,61	20,57	20,52	20,53	20,69	20,68	20,55	20,47	20,55	20,50	20,47	20,55	20,60	20,50	20,44	20,58	20,56	20,52	20,52	20,56	20,50	20,54	20,53	20,52	20,51	20,55	20,56	20,45	20,44	20,49	20,43	20,42	20,46	20,56	20,57	20,57	20,59	20,49	20,42	20,46	20,51	20,51	20,47	20,47	20,42	20,46	20,43	20,45	20,52	20,52	20,46	20,40	20,47	20,51	20,52	20,49	20,45	20,42	20,47	20,35	20,37	20,41	20,41	20,52	20,56	20,43	20,40	20,46	20,54	20,45	20,46	20,48	20,50	20,50	20,52	20,52	20,44	20,43	20,48	20,57	20,53	20,37	20,40	20,40	20,41	20,43	20,42	20,45	20,42	20,35	20,43	20,40	20,42	20,51	20,52	20,53	20,52	20,55	20,37	20,45	20,47	20,51	20,57	20,50	20,39	20,40	20,44	20,47	20,42	20,51	20,54	20,49	20,46	20,52	20,55	20,53	20,49	20,43	20,32	20,32	20,36	20,40	20,46	20,49	20,36	20,46	20,46	20,40	20,47	20,50	20,44	20,40	20,41	20,50	20,51	20,56	20,43	20,49	20,43	20,42	20,44	20,36	20,30	20,40	20,40	20,47	20,42	20,53	20,49	20,43	20,33	20,27	20,46	20,45	20,52	20,49	20,39	20,42	20,43	20,41	20,39	20,44	20,47	20,49	20,45	20,38	20,38	20,41	20,43	20,46	
20,48	20,40	20,41	20,41	20,49	20,37	20,43	20,48	20,46	20,41	20,43	20,39	20,31	20,43	20,38	20,41	20,49	20,37	20,36	20,45	20,54	20,50	20,37	20,30	20,36	20,42	20,47	20,41	20,42	20,33	20,33	20,35	20,39	20,43	20,42	20,33	20,35	20,32	20,45	20,51	20,41	20,42	20,46	20,48	20,53	20,43	20,38	20,40	20,41	20,41	20,44	20,40	20,35	20,37	20,48	20,41	20,43	20,50	20,49	20,54	20,48	20,41	20,47	20,48	20,51	20,53	20,50	20,40	20,45	20,45	20,37	20,50	20,50	20,46	20,53	20,51	20,43	20,42	20,53	20,54	20,54	20,42	20,43	20,51	20,48	20,45	20,55	20,58	20,47	20,43	20,51	20,56	20,56	20,51	20,45	20,44	20,53	20,54	20,51	20,46	20,49	20,57	20,54	20,51	20,55	20,51	20,44	20,47	20,44	20,45	20,55	20,49	20,49	20,54	20,51	20,41	20,48	20,50	20,55	20,48	20,52	20,48	20,56	20,65	20,56	20,48	20,46	20,49	20,50	20,51	20,45	20,46	20,48	20,53	20,51	20,50	20,60	20,54	20,48	20,47	20,47	20,52	20,55	20,61	20,53	20,50	20,47	20,51	20,48	20,51	20,47	20,58	20,52	20,39	20,46	20,50	20,50	20,55	20,58	20,47	20,57	20,60	20,48	20,50	20,62	20,53	20,49	20,44	20,51	20,50	20,53	20,54	20,62	20,62	20,66	20,64	20,56	20,57	20,54	20,47	20,52	20,53	20,52	20,57	20,57	20,53	20,58	20,58	20,55	20,55	20,56	20,55	20,66	20,70	20,65	20,71	20,65	20,52	20,65	20,65	20,65	20,71	20,70	20,65	20,66	20,64	20,66	20,70	20,73	20,70	20,64	20,72	20,78	20,72	20,73	20,81	20,80	20,73	20,72	20,73	20,75	20,74	20,74	20,83	20,85	20,84	20,86	20,86	20,83	20,87	20,86	20,74	20,76	20,81	20,88	20,94	20,89	20,90	20,82	20,83	20,93	20,85	20,84	20,80	20,84	20,82	20,90	20,89	20,93	20,89	20,89	21,03	20,98	20,94	20,89	20,94	20,97	20,94	20,95	20,97	20,99	21,01	20,98	20,92	21,01	21,00	20,94	20,87	20,89	21,02	21,08	21,01	20,94	21,01	21,03	21,01	21,00	20,99	21,08	21,03	20,95	21,09	21,05	20,99	20,99	21,07	21,05	21,00	21,04	21,06	21,05	21,11	21,06	21,11	21,11	21,07	21,06	21,08	21,10	21,09	21,05	21,09	21,11	21,07	21,11	21,05	20,99	20,98	21,06	21,08	21,08	21,08	20,98	21,07	21,12	21,03	20,99	21,08	21,06	21,06	21,09	21,08	21,07	21,08	21,15	21,19	21,22	21,20	21,08	21,13	21,23	21,19	21,08	21,13	21,10	21,09	21,11	21,22	21,17	21,08	21,14	21,16	21,16	21,15	21,12	21,07	21,03	21,19	21,18	21,14	21,10	21,03	21,16	21,03	21,01	21,03	21,07	21,15	21,12	21,07	21,02	21,03	21,05	21,08	21,08	21,06	21,12	21,09	21,03	21,07	21,07	21,01	21,01	21,07	21,05	21,04	21,00	21,00	21,05	21,06	21,08	20,98	21,03	21,01	20,94	20,99	21,07	21,00	20,94	21,07	21,03	20,97	20,95	20,97	20,91	20,92	20,99	21,03	20,94	21,00	21,03	21,05	21,17	21,28	21,39	21,35	21,37	21,37	21,34	21,35	21,34	21,15	21,16	21,25	21,18	21,14	21,13	21,18	21,14	21,20	21,20	21,25	21,22	21,23	21,10	21,11	21,13	21,07	21,11	21,12	21,03	21,03	20,92	20,86	20,87	20,82	20,67	20,64	20,62	20,64	20,68	20,64	20,68	20,68	20,64	20,56	20,58	20,56	20,60	20,65	20,69	20,71	20,67	20,59	20,62	20,60	20,61	20,59	20,61	20,67	20,63	20,57	20,54	20,59	20,60	20,56	20,53	20,56	20,60	20,56	20,50	20,56	20,50	20,50	20,58	20,56	20,61	20,55	20,53	20,52	20,48	20,57	20,61	20,55	20,51	20,51	20,53	20,48	20,50	20,55	20,48	20,52	20,50	20,51	20,51	20,47	20,55	20,52	20,53	20,48	20,43	20,38	20,45	20,53	20,60	20,49	20,48	20,44	20,45	20,43	20,48	20,47	20,50	20,45	20,46	20,42	20,43	20,41	20,46	20,54	20,54	20,45	20,45	20,45	20,54	20,55	20,44	20,43	20,45	20,42	20,44	20,47	20,50	20,51	20,53	20,47	20,43	20,49	20,53	20,49	20,47	20,50	20,42	20,53	20,53	20,56	20,55	20,47	20,58	20,54	20,53	20,40	20,37	20,33	20,36	20,53	20,55	20,47	20,37	20,35	20,44	20,50	20,54	20,51	20,53	20,51	20,51	20,52	20,44	20,55	20,48	20,48	20,50	20,43	20,36	20,42	20,47	20,52	20,46	20,48	20,56	20,53	20,48	20,48	20,46	20,50	20,44	20,36	20,32	20,41	20,39	20,42	20,47	20,44	20,50	20,49	20,52	20,41	20,52	20,58	20,47	20,41	20,49	20,54	20,47	20,41	20,44	20,42	20,47	20,41	20,44	20,41	20,40	20,35	20,40	20,35	20,41	20,44	20,40	20,33	20,37	20,36	20,40	20,46	20,50	20,48	20,38	20,39	20,42	20,45	20,44	20,43	20,47	20,44	20,53	20,33	20,29	20,40	20,47	20,36	
20,47	20,49	20,38	20,40	20,51	20,42	20,50	20,43	20,37	20,44	20,38	20,38	20,31	20,40	20,36	20,41	20,48	20,35	20,24	20,37	20,37	20,45	20,51	20,43	20,36	20,37	20,50	20,55	20,51	20,43	20,35	20,34	20,41	20,41	20,38	20,36	20,35	20,32	20,42	20,57	20,48	20,48	20,45	20,53	20,50	20,43	20,42	20,35	20,33	20,40	20,36	20,34	20,36	20,40	20,46	20,47	20,40	20,49	20,51	20,48	20,40	20,43	20,49	20,49	20,46	20,57	20,59	20,42	20,40	20,47	20,35	20,48	20,51	20,41	20,46	20,48	20,46	20,42	20,49	20,52	20,50	20,43	20,41	20,46	20,43	20,50	20,51	20,54	20,48	20,46	20,53	20,55	20,52	20,47	20,41	20,50	20,52	20,54	20,47	20,49	20,52	20,54	20,49	20,43	20,48	20,44	20,42	20,47	20,49	20,49	20,49	20,53	20,52	20,56	20,54	20,46	20,50	20,60	20,55	20,47	20,49	20,49	20,53	20,54	20,53	20,51	20,52	20,45	20,52	20,47	20,48	20,54	20,50	20,60	20,60	20,53	20,60	20,51	20,51	20,50	20,49	20,50	20,52	20,55	20,54	20,50	20,53	20,45	20,52	20,46	20,54	20,57	20,55	20,45	20,46	20,50	20,53	20,59	20,64	20,53	20,47	20,59	20,44	20,44	20,55	20,47	20,43	20,49	20,55	20,56	20,55	20,55	20,58	20,65	20,66	20,66	20,62	20,66	20,62	20,53	20,52	20,51	20,49	20,51	20,57	20,48	20,58	20,64	20,57	20,62	20,51	20,59	20,67	20,69	20,61	20,64	20,68	20,61	20,65	20,70	20,63	20,67	20,72	20,75	20,71	20,66	20,65	20,71	20,82	20,72	20,70	20,74	20,82	20,81	20,80	20,86	20,87	20,83	20,79	20,86	20,82	20,78	20,85	20,85	20,89	20,91	20,90	20,92	20,89	20,92	20,90	20,86	20,84	20,86	20,92	21,03	20,95	20,93	20,93	20,92	21,01	21,00	20,92	20,87	20,88	20,92	20,90	20,94	21,02	21,00	21,02	21,06	21,05	21,04	21,03	21,00	21,12	21,11	20,98	21,01	21,09	21,10	21,02	20,98	21,05	21,05	21,02	20,98	21,00	21,02	21,18	21,17	21,07	20,99	21,02	21,13	21,13	21,04	21,08	21,10	21,08	21,15	21,12	21,10	21,18	21,13	21,14	21,08	21,20	21,16	21,13	21,25	21,24	21,19	21,18	21,15	21,16	21,21	21,21	21,17	21,15	21,10	21,14	21,21	21,24	21,16	21,12	21,11	21,15	21,21	21,24	21,14	21,07	21,15	21,24	21,20	21,16	21,12	21,13	21,20	21,22	21,20	21,18	21,18	21,28	21,37	21,38	21,43	21,37	21,31	21,30	21,34	21,31	21,26	21,21	21,24	21,24	21,24	21,35	21,30	21,32	21,36	21,29	21,27	21,25	21,12	21,14	21,27	21,30	21,25	21,27	21,19	21,20	21,17	21,14	21,16	21,13	21,28	21,28	21,23	21,20	21,18	21,27	21,24	21,19	21,22	21,24	21,24	21,23	21,17	21,18	21,21	21,28	21,24	21,29	21,16	21,10	21,19	21,22	21,16	21,16	21,13	21,12	21,12	21,12	21,21	21,25	21,14	21,07	21,19	21,13	21,11	21,12	21,13	21,06	21,06	21,06	21,12	21,14	21,19	21,19	21,17	21,35	21,49	21,59	21,54	21,51	21,51	21,49	21,53	21,51	21,38	21,38	21,39	21,32	21,27	21,32	21,34	21,32	21,32	21,37	21,44	21,45	21,44	21,40	21,30	21,30	21,27	21,17	21,17	21,14	21,10	21,04	20,91	20,85	20,86	20,73	20,69	20,69	20,66	20,66	20,62	20,69	20,68	20,64	20,60	20,57	20,64	20,62	20,67	20,71	20,64	20,62	20,59	20,61	20,61	20,64	20,59	20,58	20,53	20,55	20,53	20,55	20,67	20,56	20,56	20,60	20,64	20,58	20,59	20,54	20,52	20,58	20,50	20,55	20,55	20,59	20,57	20,59	20,55	20,50	20,53	20,53	20,50	20,56	20,50	20,56	20,52	20,45	20,50	20,45	20,45	20,48	20,51	20,50	20,49	20,49	20,55	20,52	20,50	20,46	20,42	20,48	20,49	20,55	20,53	20,47	20,44	20,39	20,41	20,41	20,39	20,46	20,54	20,44	20,47	20,43	20,43	20,40	20,51	20,52	20,47	20,50	20,45	20,54	20,56	20,49	20,48	20,47	20,38	20,45	20,48	20,55	20,60	20,45	20,41	20,49	20,46	20,46	20,46	20,48	20,51	20,47	20,46	20,54	20,55	20,51	20,42	20,54	20,51	20,44	20,41	20,40	20,40	20,39	20,50	20,61	20,53	20,40	20,37	20,42	20,43	20,51	20,41	20,44	20,51	20,49	20,50	20,46	20,55	20,45	20,40	20,52	20,39	20,36	20,45	20,51	20,52	20,47	20,46	20,43	20,51	20,45	20,44	20,42	20,36	20,38	20,41	20,39	20,45	20,49	20,49	20,44	20,34	20,38	20,49	20,50	20,35	20,43	20,53	20,37	20,46	20,43	20,53	20,47	20,40	20,41	20,48	20,43	20,37	20,40	20,42	20,56	20,41	20,32	20,35	20,44	20,41	20,37	20,39	20,35	20,38	20,38	20,40	20,44	20,38	20,47	20,46	20,46	20,39	20,39	20,41	20,46	20,55	20,52	20,42	20,31	20,37	20,34	20,37	
20,45	20,43	20,42	20,45	20,53	20,42	20,51	20,44	20,38	20,50	20,37	20,34	20,31	20,38	20,37	20,49	20,45	20,37	20,29	20,40	20,44	20,45	20,48	20,44	20,34	20,38	20,45	20,57	20,50	20,39	20,40	20,40	20,34	20,48	20,40	20,44	20,37	20,31	20,44	20,46	20,41	20,44	20,48	20,44	20,44	20,33	20,37	20,38	20,36	20,40	20,37	20,39	20,38	20,46	20,51	20,51	20,55	20,55	20,55	20,47	20,44	20,39	20,46	20,46	20,44	20,47	20,52	20,51	20,44	20,46	20,48	20,55	20,58	20,44	20,40	20,43	20,41	20,39	20,47	20,47	20,42	20,38	20,42	20,43	20,36	20,43	20,48	20,40	20,44	20,42	20,49	20,49	20,45	20,46	20,39	20,42	20,46	20,41	20,41	20,47	20,50	20,48	20,49	20,45	20,54	20,51	20,51	20,51	20,55	20,55	20,50	20,50	20,56	20,56	20,66	20,56	20,53	20,60	20,55	20,47	20,49	20,45	20,47	20,54	20,50	20,61	20,57	20,52	20,56	20,52	20,49	20,50	20,55	20,53	20,58	20,57	20,65	20,55	20,55	20,57	20,54	20,59	20,49	20,47	20,52	20,53	20,56	20,52	20,52	20,50	20,52	20,61	20,50	20,54	20,53	20,56	20,54	20,56	20,60	20,56	20,52	20,58	20,50	20,42	20,48	20,43	20,47	20,49	20,42	20,53	20,56	20,60	20,67	20,59	20,61	20,61	20,58	20,63	20,62	20,58	20,53	20,51	20,57	20,54	20,58	20,54	20,59	20,65	20,55	20,63	20,59	20,57	20,69	20,70	20,63	20,59	20,64	20,59	20,68	20,68	20,70	20,65	20,73	20,77	20,77	20,77	20,76	20,80	20,86	20,80	20,81	20,81	20,94	20,92	20,87	20,87	20,91	20,93	20,89	21,01	20,93	20,77	20,88	21,00	20,94	20,94	20,94	20,94	20,92	21,08	21,01	20,93	21,00	21,03	21,01	21,03	21,00	21,02	21,06	20,96	21,06	21,09	21,04	21,10	21,00	21,06	21,11	21,06	21,15	21,13	21,15	21,15	21,13	21,12	21,07	21,12	21,16	21,20	21,11	21,19	21,22	21,20	21,10	21,11	21,09	21,11	21,17	21,09	21,07	21,20	21,30	21,25	21,23	21,21	21,17	21,23	21,30	21,22	21,20	21,25	21,23	21,25	21,26	21,19	21,30	21,33	21,33	21,27	21,31	21,32	21,28	21,36	21,39	21,33	21,25	21,25	21,30	21,35	21,35	21,27	21,30	21,28	21,28	21,40	21,42	21,33	21,39	21,40	21,32	21,39	21,42	21,39	21,39	21,38	21,39	21,40	21,40	21,39	21,39	21,44	21,42	21,41	21,45	21,47	21,52	21,23	21,87	21,87	21,84	21,76	21,70	21,65	21,64	21,62	21,58	21,50	21,49	21,50	21,55	21,67	21,70	21,66	21,58	21,43	21,43	21,45	21,40	21,47	21,49	21,45	21,46	21,48	21,49	21,45	21,50	21,39	21,38	21,43	21,43	21,49	21,53	21,52	21,51	21,48	21,50	21,51	21,47	21,43	21,48	21,47	21,52	21,49	21,53	21,56	21,50	21,47	21,44	21,42	21,46	21,44	21,42	21,44	21,49	21,42	21,40	21,51	21,47	21,43	21,44	21,42	21,38	21,34	21,41	21,42	21,30	21,31	21,31	21,34	21,40	21,37	21,43	21,42	21,58	21,69	21,76	21,77	21,75	21,70	21,68	21,71	21,69	21,61	21,64	21,62	21,57	21,52	21,59	21,66	21,64	21,57	21,61	21,74	21,67	21,70	21,73	21,68	21,55	21,43	21,38	21,30	21,24	21,15	21,08	21,03	20,98	20,89	20,80	20,67	20,68	20,71	20,64	20,63	20,61	20,66	20,66	20,62	20,61	20,62	20,62	20,61	20,64	20,57	20,63	20,70	20,64	20,64	20,63	20,64	20,65	20,62	20,59	20,59	20,57	20,62	20,62	20,60	20,66	20,61	20,56	20,56	20,58	20,59	20,57	20,55	20,57	20,59	20,50	20,46	20,52	20,54	20,51	20,49	20,52	20,57	20,56	20,51	20,49	20,47	20,45	20,52	20,53	20,47	20,52	20,59	20,46	20,51	20,52	20,52	20,46	20,50	20,50	20,47	20,44	20,51	20,54	20,51	20,51	20,48	20,42	20,51	20,45	20,42	20,36	20,42	20,48	20,45	20,42	20,42	20,49	20,53	20,46	20,41	20,49	20,44	20,49	20,50	20,54	20,49	20,48	20,47	20,46	20,46	20,46	20,59	20,46	20,40	20,51	20,58	20,41	20,37	20,54	20,54	20,54	20,49	20,51	20,55	20,39	20,34	20,51	20,56	20,47	20,43	20,46	20,50	20,41	20,43	20,47	20,41	20,36	20,40	20,41	20,47	20,43	20,38	20,38	20,45	20,52	20,47	20,48	20,49	20,41	20,45	20,47	20,41	20,49	20,46	20,51	20,46	20,41	20,41	20,40	20,47	20,44	20,45	20,40	20,38	20,45	20,46	20,38	20,40	20,44	20,42	20,39	20,38	20,37	20,45	20,43	20,38	20,45	20,50	20,39	20,38	20,47	20,47	20,43	20,35	20,36	20,37	20,40	20,31	20,33	20,37	20,45	20,47	20,36	20,33	20,34	20,40	20,42	20,45	20,38	20,33	20,41	20,41	20,48	20,40	20,42	20,57	20,49	20,49	20,46	20,45	20,50	20,46	20,43	20,40	20,41	20,35	20,39	20,37	
20,44	20,35	20,38	20,50	20,49	20,40	20,42	20,47	20,39	20,38	20,29	20,27	20,44	20,48	20,41	20,54	20,41	20,44	20,39	20,48	20,47	20,39	20,55	20,52	20,39	20,45	20,46	20,50	20,50	20,37	20,29	20,43	20,37	20,38	20,39	20,40	20,49	20,29	20,39	20,38	20,31	20,40	20,37	20,35	20,40	20,42	20,42	20,33	20,41	20,38	20,36	20,40	20,37	20,40	20,52	20,39	20,42	20,45	20,46	20,42	20,48	20,41	20,47	20,40	20,42	20,47	20,47	20,52	20,51	20,53	20,48	20,50	20,55	20,48	20,44	20,41	20,43	20,47	20,45	20,47	20,45	20,47	20,47	20,38	20,36	20,41	20,37	20,44	20,48	20,39	20,42	20,40	20,37	20,42	20,53	20,43	20,40	20,44	20,44	20,47	20,45	20,51	20,52	20,43	20,47	20,54	20,54	20,55	20,54	20,57	20,50	20,42	20,50	20,50	20,55	20,53	20,52	20,56	20,55	20,46	20,53	20,49	20,55	20,60	20,48	20,52	20,55	20,48	20,48	20,51	20,48	20,44	20,57	20,59	20,56	20,63	20,64	20,58	20,58	20,53	20,51	20,48	20,57	20,62	20,60	20,55	20,50	20,54	20,57	20,46	20,49	20,54	20,49	20,58	20,60	20,46	20,50	20,48	20,49	20,54	20,52	20,60	20,54	20,50	20,49	20,49	20,48	20,48	20,45	20,45	20,56	20,55	20,67	20,67	20,63	20,54	20,54	20,58	20,62	20,53	20,51	20,57	20,62	20,62	20,65	20,61	20,58	20,57	20,54	20,61	20,61	20,61	20,68	20,68	20,67	20,65	20,68	20,59	20,61	20,63	20,71	20,68	20,66	20,77	20,73	20,80	20,87	20,87	20,88	20,89	20,93	21,02	21,01	21,03	21,00	21,00	21,05	21,08	21,07	21,08	21,16	21,05	21,04	21,11	21,10	20,99	21,05	20,99	21,05	21,14	21,13	21,09	21,13	21,23	21,14	21,10	21,17	21,13	21,16	21,15	21,15	21,23	21,22	21,29	21,22	21,30	21,30	21,26	21,36	21,31	21,25	21,28	21,24	21,26	21,29	21,38	21,38	21,37	21,33	21,40	21,41	21,43	21,33	21,38	21,39	21,38	21,43	21,40	21,32	21,42	21,52	21,48	21,49	21,55	21,51	21,48	21,53	21,55	21,56	21,47	21,49	21,60	21,56	21,53	21,51	21,56	21,60	21,54	21,58	21,53	21,56	21,63	21,69	21,70	21,63	21,56	21,61	21,67	21,66	21,60	21,67	21,66	21,64	21,72	21,76	21,70	21,69	21,77	21,75	21,75	21,82	21,82	21,86	21,80	21,78	21,81	21,83	21,86	21,83	21,77	21,82	21,82	21,78	21,97	22,08	21,93	22,28	22,72	22,67	22,59	22,48	22,39	22,30	22,25	22,14	22,08	22,04	22,13	22,11	22,22	22,38	22,38	22,23	22,09	22,06	22,05	21,59	22,08	22,08	22,04	22,03	22,02	21,98	21,97	22,03	21,95	21,95	22,01	21,99	21,55	22,10	22,05	22,07	22,05	22,15	22,20	22,11	22,09	22,01	22,03	22,14	22,04	21,99	22,03	21,99	22,04	22,03	22,06	21,99	22,01	21,69	22,10	22,07	21,99	21,50	22,04	22,01	21,36	22,05	22,03	22,03	21,98	21,87	21,85	21,91	21,89	21,92	21,86	21,87	21,85	21,89	21,92	22,07	22,14	22,07	22,13	22,17	22,02	22,12	22,10	22,04	21,94	21,97	22,02	21,96	21,96	22,02	22,07	22,07	22,07	22,09	22,13	22,07	22,07	22,16	22,11	21,93	21,75	21,71	21,64	21,48	21,35	21,26	21,14	21,00	20,96	20,88	20,72	20,64	20,70	20,70	20,66	20,67	20,64	20,67	20,69	20,67	20,66	20,60	20,60	20,62	20,59	20,58	20,63	20,65	20,62	20,61	20,62	20,66	20,67	20,68	20,61	20,66	20,61	20,62	20,62	20,61	20,58	20,60	20,64	20,68	20,65	20,64	20,55	20,48	20,54	20,52	20,44	20,49	20,55	20,46	20,57	20,53	20,51	20,55	20,52	20,52	20,47	20,42	20,50	20,45	20,47	20,55	20,57	20,53	20,50	20,51	20,50	20,48	20,49	20,51	20,49	20,46	20,44	20,55	20,59	20,50	20,49	20,42	20,47	20,46	20,41	20,44	20,41	20,50	20,54	20,49	20,42	20,46	20,53	20,47	20,51	20,51	20,48	20,48	20,46	20,45	20,50	20,48	20,48	20,49	20,41	20,47	20,55	20,42	20,35	20,44	20,50	20,49	20,38	20,55	20,56	20,54	20,56	20,55	20,56	20,48	20,40	20,55	20,62	20,54	20,36	20,40	20,55	20,44	20,49	20,41	20,39	20,38	20,45	20,44	20,50	20,48	20,39	20,40	20,46	20,47	20,48	20,40	20,44	20,41	20,48	20,48	20,38	20,44	20,45	20,48	20,46	20,37	20,43	20,46	20,44	20,47	20,51	20,49	20,45	20,51	20,54	20,42	20,40	20,43	20,41	20,38	20,44	20,51	20,47	20,44	20,31	20,36	20,45	20,36	20,40	20,47	20,47	20,44	20,37	20,31	20,36	20,44	20,42	20,41	20,34	20,36	20,36	20,44	20,36	20,31	20,49	20,45	20,47	20,30	20,29	20,39	20,44	20,47	20,43	20,42	20,51	20,49	20,48	20,49	20,54	20,51	20,39	20,40	20,44	20,38	20,39	20,43	20,44	
20,31	20,30	20,32	20,44	20,48	20,34	20,32	20,36	20,51	20,37	20,32	20,32	20,41	20,45	20,45	20,44	20,39	20,37	20,43	20,51	20,48	20,43	20,47	20,46	20,40	20,47	20,43	20,50	20,40	20,34	20,30	20,42	20,36	20,34	20,31	20,31	20,47	20,40	20,35	20,40	20,34	20,41	20,38	20,37	20,46	20,39	20,44	20,39	20,38	20,42	20,41	20,39	20,38	20,42	20,52	20,41	20,45	20,42	20,43	20,49	20,52	20,48	20,49	20,49	20,46	20,53	20,44	20,41	20,44	20,47	20,47	20,44	20,49	20,53	20,50	20,38	20,37	20,46	20,50	20,42	20,46	20,53	20,45	20,42	20,38	20,47	20,47	20,43	20,46	20,44	20,47	20,42	20,46	20,50	20,57	20,50	20,44	20,47	20,53	20,49	20,45	20,52	20,53	20,44	20,50	20,49	20,48	20,50	20,50	20,51	20,39	20,38	20,49	20,49	20,52	20,42	20,40	20,47	20,55	20,45	20,54	20,58	20,49	20,49	20,50	20,52	20,51	20,55	20,48	20,52	20,45	20,43	20,43	20,48	20,49	20,55	20,66	20,58	20,50	20,46	20,46	20,46	20,49	20,57	20,58	20,55	20,55	20,52	20,52	20,47	20,50	20,54	20,52	20,54	20,59	20,53	20,43	20,47	20,54	20,57	20,54	20,63	20,56	20,53	20,54	20,56	20,52	20,52	20,57	20,55	20,49	20,53	20,56	20,61	20,68	20,57	20,49	20,55	20,58	20,54	20,50	20,52	20,54	20,56	20,57	20,59	20,58	20,60	20,55	20,58	20,63	20,59	20,60	20,61	20,58	20,68	20,76	20,67	20,66	20,68	20,71	20,69	20,76	20,88	20,88	20,90	20,97	20,99	21,08	21,10	21,15	21,19	21,24	21,26	21,28	21,29	21,33	21,35	21,42	21,45	21,49	21,48	21,37	21,35	21,36	21,36	21,36	21,39	21,39	21,45	21,43	21,43	21,41	21,44	21,46	21,50	21,47	21,51	21,56	21,53	21,55	21,58	21,60	21,63	21,61	21,71	21,74	21,62	21,69	21,75	21,70	21,71	21,70	21,69	21,74	21,77	21,87	21,85	21,79	21,83	21,86	21,90	21,88	21,91	21,95	21,87	21,93	22,02	21,94	21,43	22,03	21,98	22,06	22,02	21,64	22,16	21,58	22,17	21,68	21,73	21,66	22,31	22,31	22,17	21,69	22,25	21,83	21,68	22,29	22,22	21,75	22,32	21,82	22,41	22,39	21,87	21,78	22,41	21,91	22,01	22,05	22,02	21,95	21,98	22,57	21,92	21,95	22,56	22,10	22,18	22,10	22,12	22,14	22,72	22,14	22,65	22,21	22,10	22,27	22,03	22,08	22,70	22,20	22,29	22,36	22,75	23,52	23,56	23,47	23,42	23,44	23,33	23,25	23,27	23,06	23,04	22,47	22,44	23,03	22,61	22,81	23,32	23,23	22,61	22,61	23,02	22,56	23,04	22,49	22,55	22,66	22,57	23,04	22,46	22,43	22,54	22,46	22,49	22,50	22,54	23,02	22,54	22,59	22,58	22,51	23,14	23,09	22,54	23,01	22,44	22,54	23,00	22,46	22,96	22,44	22,92	22,98	22,96	22,47	22,41	22,97	22,89	22,90	22,89	22,37	22,37	22,88	22,87	22,86	22,88	22,86	22,85	22,77	22,18	22,75	22,65	22,70	22,37	22,68	22,55	22,65	22,64	22,70	22,73	22,65	22,69	22,73	22,58	22,62	22,58	22,56	22,52	22,43	22,46	22,50	22,41	22,49	22,47	22,48	22,44	22,47	22,47	22,37	22,45	22,41	22,44	22,28	22,19	22,14	21,99	21,96	21,73	21,45	21,30	21,11	21,00	20,91	20,79	20,75	20,69	20,70	20,70	20,73	20,61	20,64	20,61	20,70	20,66	20,58	20,64	20,65	20,64	20,61	20,63	20,59	20,53	20,58	20,55	20,64	20,63	20,57	20,58	20,56	20,61	20,63	20,63	20,63	20,58	20,59	20,59	20,60	20,58	20,59	20,65	20,51	20,56	20,57	20,51	20,58	20,66	20,53	20,49	20,62	20,47	20,48	20,54	20,55	20,50	20,55	20,51	20,43	20,39	20,51	20,50	20,51	20,49	20,48	20,48	20,46	20,46	20,45	20,46	20,48	20,43	20,50	20,55	20,41	20,43	20,41	20,48	20,52	20,48	20,48	20,41	20,45	20,53	20,55	20,53	20,47	20,49	20,53	20,54	20,57	20,52	20,57	20,59	20,50	20,41	20,45	20,47	20,51	20,46	20,45	20,55	20,44	20,42	20,48	20,53	20,56	20,50	20,51	20,51	20,52	20,48	20,45	20,49	20,52	20,49	20,59	20,62	20,51	20,32	20,33	20,54	20,46	20,46	20,49	20,46	20,46	20,47	20,48	20,49	20,46	20,39	20,37	20,46	20,46	20,39	20,38	20,44	20,47	20,45	20,45	20,36	20,39	20,46	20,48	20,50	20,45	20,46	20,46	20,52	20,50	20,55	20,48	20,46	20,47	20,56	20,50	20,38	20,45	20,40	20,44	20,44	20,53	20,50	20,40	20,36	20,42	20,48	20,43	20,43	20,49	20,47	20,37	20,40	20,42	20,43	20,43	20,43	20,48	20,38	20,34	20,41	20,47	20,40	20,35	20,46	20,55	20,48	20,44	20,40	20,36	20,42	20,51	20,39	20,37	20,42	20,43	20,42	20,37	20,46	20,50	20,33	20,34	20,43	20,35	20,41	20,54	20,50	
20,36	20,32	20,36	20,34	20,40	20,33	20,28	20,29	20,44	20,37	20,30	20,35	20,35	20,31	20,37	20,45	20,37	20,36	20,35	20,50	20,50	20,49	20,42	20,45	20,49	20,47	20,45	20,54	20,44	20,34	20,35	20,33	20,32	20,30	20,40	20,33	20,41	20,41	20,37	20,39	20,41	20,52	20,46	20,45	20,53	20,36	20,35	20,40	20,43	20,33	20,40	20,52	20,45	20,48	20,61	20,53	20,49	20,51	20,51	20,46	20,47	20,49	20,45	20,42	20,50	20,56	20,54	20,40	20,40	20,44	20,49	20,56	20,52	20,51	20,50	20,45	20,43	20,46	20,53	20,46	20,40	20,48	20,52	20,39	20,43	20,44	20,38	20,40	20,45	20,45	20,49	20,49	20,50	20,55	20,64	20,48	20,43	20,45	20,50	20,49	20,51	20,55	20,48	20,40	20,46	20,54	20,54	20,50	20,47	20,57	20,53	20,46	20,57	20,48	20,55	20,50	20,46	20,46	20,46	20,41	20,47	20,55	20,53	20,48	20,51	20,54	20,60	20,55	20,48	20,48	20,48	20,45	20,46	20,48	20,52	20,50	20,57	20,55	20,54	20,52	20,47	20,52	20,45	20,52	20,48	20,49	20,49	20,52	20,58	20,50	20,47	20,51	20,50	20,48	20,53	20,51	20,56	20,55	20,58	20,55	20,47	20,56	20,56	20,52	20,57	20,60	20,52	20,52	20,59	20,57	20,58	20,50	20,55	20,57	20,56	20,55	20,52	20,62	20,52	20,56	20,52	20,57	20,52	20,49	20,49	20,55	20,58	20,58	20,60	20,61	20,61	20,62	20,61	20,65	20,61	20,63	20,75	20,75	20,77	20,75	20,74	20,75	20,78	21,03	21,10	21,12	21,23	21,35	21,47	21,50	21,14	21,70	21,60	21,72	21,83	21,91	21,95	21,99	21,99	22,08	22,12	21,99	21,89	21,85	21,42	21,96	21,91	21,96	21,99	21,62	22,08	22,01	22,01	21,62	22,13	22,14	22,14	21,61	22,27	21,90	22,29	21,80	22,31	22,26	21,82	21,89	22,47	22,42	21,99	22,44	22,44	22,47	22,05	22,09	22,56	22,60	22,21	22,54	22,17	22,20	22,73	22,25	22,77	22,27	22,37	22,23	22,31	22,45	22,84	22,87	22,95	22,49	22,97	22,47	22,49	23,09	23,14	22,74	23,19	23,17	23,17	23,16	23,19	23,17	23,15	22,68	23,27	23,19	23,29	23,25	23,26	22,85	23,35	22,92	23,40	23,40	23,40	23,39	23,40	23,40	23,42	23,46	23,51	23,46	23,54	23,47	23,48	23,47	23,55	23,65	23,63	23,53	23,56	23,63	23,67	23,58	23,63	23,77	23,68	23,61	23,63	23,62	23,67	23,71	23,79	23,83	23,94	24,03	23,93	23,97	24,03	23,96	23,90	23,93	23,82	23,78	23,85	23,89	23,83	23,85	23,96	23,89	23,82	23,86	23,86	23,80	23,81	23,83	23,83	23,81	23,83	23,88	23,87	23,79	23,78	23,82	23,78	23,79	23,78	23,79	23,83	23,84	23,86	23,83	23,81	23,80	23,83	23,76	23,84	23,79	23,76	23,75	23,80	23,72	23,69	23,63	23,63	23,63	23,70	23,60	23,58	23,53	23,59	23,59	23,56	23,58	23,52	23,50	23,49	23,48	23,38	23,37	23,33	23,37	23,40	23,23	23,23	23,31	23,29	23,20	23,15	23,12	23,10	23,14	23,09	23,06	23,06	22,93	22,94	22,97	22,85	22,82	22,79	22,72	22,78	22,74	22,73	22,68	22,69	22,70	22,65	22,64	22,60	22,59	22,52	22,54	22,54	22,50	22,44	22,32	22,14	21,97	21,65	21,40	21,20	21,10	20,96	20,84	20,82	20,69	20,69	20,69	20,70	20,70	20,68	20,67	20,66	20,64	20,65	20,64	20,66	20,64	20,62	20,66	20,61	20,56	20,60	20,57	20,69	20,65	20,52	20,56	20,62	20,57	20,61	20,60	20,62	20,62	20,56	20,62	20,54	20,56	20,61	20,61	20,59	20,61	20,63	20,56	20,68	20,62	20,61	20,53	20,48	20,46	20,49	20,50	20,51	20,45	20,52	20,52	20,43	20,37	20,45	20,48	20,54	20,57	20,48	20,49	20,46	20,49	20,52	20,54	20,47	20,48	20,45	20,44	20,40	20,42	20,44	20,47	20,56	20,54	20,50	20,46	20,45	20,46	20,55	20,53	20,49	20,48	20,54	20,48	20,57	20,55	20,55	20,49	20,52	20,45	20,40	20,47	20,43	20,46	20,52	20,54	20,45	20,42	20,47	20,50	20,56	20,51	20,54	20,50	20,46	20,42	20,43	20,49	20,48	20,43	20,54	20,56	20,49	20,34	20,39	20,47	20,41	20,40	20,40	20,52	20,45	20,39	20,42	20,44	20,49	20,45	20,43	20,46	20,48	20,45	20,45	20,49	20,50	20,50	20,47	20,36	20,35	20,38	20,47	20,46	20,43	20,45	20,47	20,50	20,46	20,45	20,50	20,40	20,38	20,44	20,47	20,41	20,37	20,53	20,43	20,32	20,37	20,45	20,42	20,43	20,41	20,39	20,49	20,46	20,46	20,49	20,35	20,37	20,41	20,46	20,39	20,37	20,39	20,39	20,36	20,40	20,45	20,40	20,40	20,43	20,48	20,47	20,43	20,43	20,38	20,42	20,41	20,34	20,34	20,48	20,49	20,41	20,35	20,36	20,49	20,52	20,43	20,45	20,43	20,31	20,45	20,41	
20,29	20,36	20,35	20,37	20,30	20,34	20,31	20,33	20,39	20,42	20,38	20,38	20,42	20,41	20,36	20,41	20,40	20,34	20,34	20,47	20,45	20,49	20,43	20,46	20,45	20,44	20,43	20,46	20,40	20,42	20,43	20,30	20,28	20,39	20,38	20,40	20,37	20,42	20,42	20,37	20,35	20,48	20,53	20,50	20,42	20,41	20,37	20,45	20,44	20,38	20,47	20,47	20,44	20,41	20,52	20,46	20,39	20,45	20,41	20,42	20,42	20,41	20,35	20,39	20,47	20,62	20,62	20,43	20,45	20,45	20,44	20,60	20,54	20,47	20,51	20,50	20,55	20,56	20,59	20,49	20,38	20,32	20,47	20,44	20,43	20,42	20,36	20,45	20,47	20,46	20,50	20,53	20,54	20,55	20,49	20,56	20,45	20,45	20,44	20,43	20,41	20,45	20,46	20,46	20,48	20,46	20,52	20,46	20,39	20,53	20,48	20,36	20,50	20,52	20,53	20,54	20,49	20,49	20,43	20,42	20,49	20,57	20,50	20,56	20,59	20,58	20,56	20,55	20,48	20,52	20,50	20,44	20,48	20,51	20,57	20,57	20,53	20,54	20,61	20,52	20,53	20,49	20,53	20,57	20,48	20,40	20,41	20,50	20,63	20,51	20,59	20,56	20,56	20,55	20,51	20,51	20,58	20,54	20,59	20,59	20,49	20,52	20,48	20,51	20,50	20,54	20,53	20,61	20,59	20,58	20,59	20,58	20,56	20,63	20,55	20,51	20,58	20,65	20,66	20,57	20,55	20,60	20,59	20,51	20,52	20,55	20,52	20,53	20,57	20,58	20,50	20,56	20,65	20,65	20,68	20,59	20,71	20,76	20,80	20,81	20,87	20,84	20,96	21,22	21,40	21,53	21,65	21,78	21,97	22,05	22,24	22,36	22,22	22,24	22,42	22,48	22,51	22,56	22,55	22,55	22,61	22,48	22,49	22,55	22,64	22,66	22,56	22,59	22,65	22,74	22,77	22,73	22,74	22,75	22,81	22,83	22,85	22,94	22,93	23,08	23,08	23,09	23,10	23,08	22,98	23,09	23,22	23,14	23,15	23,19	23,20	23,23	23,32	23,38	23,40	23,39	23,44	23,51	23,52	23,51	23,49	23,54	23,53	23,53	23,56	23,63	23,70	23,68	23,58	23,58	23,70	23,71	23,75	23,79	23,79	23,75	23,79	23,92	23,83	23,81	23,80	23,78	23,77	23,81	23,78	23,87	23,86	23,87	23,91	23,90	23,88	23,94	24,02	24,03	23,97	24,02	24,03	23,98	24,04	23,97	23,91	23,95	24,01	23,96	24,00	23,98	23,93	23,97	24,03	24,08	24,08	24,04	24,03	24,00	24,09	24,09	24,06	24,13	24,12	23,99	23,96	24,03	24,06	24,05	24,07	24,12	24,10	24,15	24,13	24,21	24,21	24,18	24,12	24,09	24,06	24,01	24,03	24,19	24,18	24,12	24,16	24,12	24,10	24,08	24,10	24,07	24,12	24,09	24,06	24,06	24,03	24,07	24,04	24,00	24,05	24,02	24,07	24,07	24,12	24,08	24,10	24,04	24,02	24,07	24,00	24,08	23,97	23,92	24,01	24,00	23,96	23,91	23,92	23,92	23,90	23,89	23,84	23,79	23,85	23,81	23,76	23,79	23,76	23,74	23,71	23,73	23,69	23,67	23,69	23,67	23,51	23,51	23,53	23,42	23,44	23,41	23,36	23,37	23,37	23,36	23,30	23,15	23,13	23,13	23,13	23,14	23,07	23,08	23,07	23,02	22,98	22,89	22,86	22,88	22,92	22,88	22,79	22,87	22,72	22,78	22,68	22,74	22,70	22,62	22,57	22,57	22,54	22,55	22,50	22,30	22,06	21,93	21,83	21,55	21,33	21,21	21,09	20,88	20,87	20,80	20,73	20,72	20,75	20,76	20,69	20,66	20,62	20,61	20,64	20,60	20,58	20,66	20,60	20,65	20,63	20,66	20,63	20,63	20,75	20,69	20,58	20,61	20,64	20,61	20,61	20,52	20,55	20,62	20,57	20,58	20,56	20,53	20,62	20,60	20,58	20,58	20,65	20,60	20,60	20,56	20,62	20,63	20,54	20,55	20,59	20,54	20,43	20,47	20,53	20,52	20,48	20,47	20,51	20,45	20,51	20,59	20,46	20,37	20,47	20,47	20,50	20,56	20,46	20,44	20,50	20,50	20,44	20,43	20,39	20,48	20,48	20,45	20,43	20,44	20,51	20,50	20,52	20,43	20,47	20,54	20,54	20,51	20,52	20,48	20,54	20,48	20,52	20,46	20,43	20,44	20,41	20,42	20,46	20,48	20,41	20,37	20,42	20,48	20,53	20,49	20,52	20,53	20,43	20,45	20,48	20,58	20,51	20,36	20,41	20,50	20,49	20,39	20,43	20,48	20,45	20,53	20,39	20,33	20,41	20,42	20,45	20,41	20,37	20,44	20,45	20,49	20,43	20,42	20,38	20,45	20,52	20,55	20,46	20,44	20,46	20,38	20,32	20,45	20,42	20,46	20,48	20,49	20,48	20,41	20,47	20,53	20,40	20,41	20,42	20,46	20,42	20,47	20,47	20,40	20,42	20,39	20,39	20,46	20,42	20,33	20,42	20,48	20,40	20,36	20,34	20,31	20,44	20,46	20,44	20,37	20,31	20,35	20,36	20,38	20,40	20,38	20,42	20,43	20,45	20,39	20,37	20,36	20,45	20,48	20,38	20,34	20,38	20,42	20,45	20,48	20,38	20,34	20,41	20,47	20,43	20,42	20,38	20,31	20,39	20,46	
20,51	20,34	20,27	20,40	20,40	20,33	20,33	20,48	20,41	20,46	20,51	20,40	20,41	20,40	20,40	20,39	20,42	20,29	20,28	20,43	20,42	20,45	20,42	20,39	20,40	20,46	20,46	20,47	20,33	20,33	20,46	20,42	20,24	20,29	20,36	20,42	20,45	20,40	20,48	20,45	20,44	20,52	20,46	20,48	20,42	20,42	20,42	20,49	20,51	20,53	20,53	20,47	20,42	20,44	20,50	20,48	20,41	20,50	20,37	20,46	20,48	20,45	20,44	20,48	20,44	20,42	20,41	20,47	20,43	20,38	20,43	20,58	20,66	20,56	20,51	20,44	20,44	20,48	20,51	20,52	20,42	20,35	20,44	20,48	20,50	20,39	20,48	20,59	20,40	20,35	20,58	20,60	20,55	20,55	20,38	20,38	20,48	20,50	20,51	20,52	20,46	20,43	20,44	20,46	20,51	20,45	20,44	20,48	20,47	20,50	20,46	20,45	20,49	20,53	20,58	20,53	20,48	20,51	20,52	20,41	20,48	20,54	20,56	20,54	20,52	20,57	20,55	20,48	20,48	20,53	20,51	20,45	20,57	20,56	20,54	20,55	20,54	20,57	20,59	20,59	20,52	20,54	20,53	20,57	20,52	20,45	20,47	20,52	20,57	20,51	20,58	20,61	20,53	20,51	20,51	20,49	20,49	20,55	20,63	20,62	20,50	20,47	20,48	20,50	20,55	20,54	20,53	20,55	20,58	20,58	20,58	20,57	20,55	20,60	20,60	20,62	20,55	20,61	20,64	20,63	20,57	20,58	20,60	20,53	20,57	20,56	20,53	20,50	20,50	20,58	20,56	20,54	20,64	20,65	20,63	20,62	20,69	20,70	20,73	20,86	20,97	21,03	21,12	21,39	21,63	21,91	21,93	21,86	22,18	22,42	22,49	22,56	22,60	22,52	22,71	22,75	22,73	22,75	22,76	22,81	22,77	22,75	22,77	22,84	22,92	22,96	22,96	23,01	23,08	23,03	23,02	23,09	23,09	23,08	23,16	23,20	23,22	23,26	23,26	23,33	23,37	23,42	23,41	23,47	23,41	23,46	23,53	23,45	23,48	23,49	23,57	23,62	23,65	23,66	23,65	23,70	23,70	23,82	23,86	23,77	23,79	23,74	23,81	23,81	23,85	23,95	23,99	23,95	23,84	23,87	23,97	23,93	23,97	24,01	23,99	24,04	24,05	24,02	23,97	23,98	23,94	23,93	23,94	23,94	24,00	23,99	24,06	24,01	24,06	24,07	24,01	24,09	24,13	24,14	24,13	24,13	24,21	24,14	24,15	24,18	24,14	24,15	24,14	24,07	24,13	24,18	24,11	24,08	24,10	24,12	24,14	24,21	24,22	24,15	24,16	24,23	24,24	24,23	24,17	24,14	24,16	24,13	24,15	24,19	24,19	24,16	24,17	24,20	24,22	24,24	24,25	24,20	24,22	24,19	24,20	24,13	24,15	24,20	24,27	24,23	24,24	24,18	24,18	24,20	24,14	24,15	24,07	24,14	24,16	24,18	24,15	24,11	24,11	24,06	24,10	24,14	24,17	24,20	24,20	24,15	24,13	24,14	24,12	24,13	24,11	24,07	24,15	24,03	24,03	24,04	24,08	24,02	23,99	24,00	24,00	24,00	23,98	23,92	23,90	23,88	23,82	23,84	23,85	23,81	23,73	23,74	23,75	23,68	23,67	23,66	23,64	23,69	23,63	23,49	23,48	23,51	23,48	23,41	23,44	23,39	23,36	23,22	23,17	23,15	23,10	23,16	23,08	23,09	23,12	23,01	22,93	22,97	22,91	22,91	22,95	22,86	22,87	22,93	22,87	22,74	22,73	22,77	22,68	22,69	22,67	22,64	22,52	22,50	22,46	22,24	21,89	21,95	21,96	21,76	21,54	21,39	21,28	21,06	20,89	20,92	20,80	20,75	20,73	20,75	20,63	20,66	20,68	20,67	20,64	20,64	20,60	20,59	20,62	20,65	20,62	20,61	20,62	20,58	20,71	20,65	20,60	20,56	20,66	20,64	20,60	20,56	20,59	20,61	20,56	20,58	20,63	20,56	20,54	20,59	20,56	20,58	20,59	20,62	20,65	20,58	20,55	20,54	20,59	20,60	20,61	20,60	20,43	20,45	20,61	20,50	20,55	20,52	20,60	20,51	20,50	20,53	20,49	20,41	20,41	20,47	20,50	20,50	20,44	20,43	20,54	20,58	20,49	20,38	20,38	20,44	20,41	20,46	20,40	20,42	20,47	20,54	20,47	20,35	20,41	20,55	20,50	20,49	20,49	20,44	20,36	20,49	20,47	20,49	20,48	20,48	20,47	20,36	20,45	20,43	20,36	20,38	20,46	20,51	20,49	20,51	20,52	20,56	20,47	20,48	20,45	20,47	20,46	20,34	20,42	20,54	20,51	20,41	20,42	20,46	20,49	20,55	20,42	20,35	20,40	20,47	20,52	20,48	20,40	20,42	20,40	20,41	20,42	20,41	20,44	20,45	20,52	20,55	20,56	20,53	20,52	20,49	20,38	20,37	20,42	20,52	20,42	20,41	20,46	20,45	20,43	20,51	20,48	20,36	20,40	20,48	20,43	20,44	20,41	20,32	20,40	20,47	20,36	20,39	20,48	20,48	20,39	20,40	20,44	20,46	20,39	20,34	20,39	20,46	20,49	20,48	20,33	20,32	20,41	20,48	20,45	20,32	20,34	20,35	20,37	20,41	20,36	20,40	20,45	20,42	20,41	20,39	20,37	20,41	20,36	20,42	20,50	20,37	20,35	20,49	20,48	20,44	20,40	20,35	20,44	20,43	
20,58	20,44	20,28	20,35	20,49	20,39	20,34	20,31	20,39	20,41	20,40	20,35	20,33	20,33	20,34	20,40	20,46	20,43	20,37	20,36	20,39	20,46	20,47	20,37	20,42	20,46	20,44	20,39	20,32	20,32	20,42	20,45	20,31	20,32	20,37	20,39	20,53	20,52	20,59	20,53	20,47	20,55	20,43	20,38	20,44	20,42	20,38	20,45	20,44	20,47	20,41	20,32	20,41	20,51	20,51	20,49	20,40	20,57	20,51	20,47	20,51	20,46	20,38	20,42	20,43	20,39	20,38	20,38	20,46	20,46	20,50	20,56	20,54	20,58	20,50	20,47	20,31	20,41	20,51	20,44	20,48	20,42	20,47	20,49	20,47	20,45	20,46	20,52	20,41	20,36	20,46	20,54	20,51	20,51	20,40	20,42	20,48	20,45	20,56	20,54	20,45	20,47	20,47	20,51	20,52	20,45	20,49	20,52	20,47	20,52	20,47	20,48	20,45	20,41	20,48	20,54	20,56	20,50	20,57	20,48	20,50	20,58	20,63	20,62	20,52	20,51	20,52	20,45	20,49	20,52	20,56	20,47	20,55	20,60	20,53	20,51	20,49	20,53	20,58	20,61	20,49	20,49	20,57	20,58	20,60	20,54	20,54	20,60	20,54	20,50	20,56	20,58	20,54	20,49	20,53	20,49	20,50	20,48	20,53	20,58	20,54	20,52	20,50	20,49	20,55	20,60	20,54	20,56	20,55	20,54	20,59	20,59	20,53	20,58	20,64	20,59	20,60	20,63	20,67	20,65	20,66	20,54	20,51	20,53	20,54	20,52	20,51	20,54	20,52	20,60	20,60	20,54	20,60	20,59	20,55	20,63	20,76	20,73	20,75	20,94	21,13	21,22	21,28	21,50	21,75	22,03	22,17	22,01	22,03	22,30	22,53	22,61	22,66	22,72	22,72	22,74	22,85	22,80	22,80	22,90	22,92	22,88	22,91	22,96	23,04	23,05	23,11	23,11	23,10	23,18	23,11	23,16	23,19	23,19	23,17	23,21	23,36	23,38	23,38	23,42	23,51	23,54	23,47	23,52	23,58	23,59	23,58	23,54	23,57	23,61	23,64	23,64	23,73	23,77	23,69	23,70	23,78	23,86	23,89	23,89	23,89	23,85	23,72	23,83	23,95	24,05	24,06	24,00	23,93	23,91	23,93	23,91	23,99	24,08	24,07	24,05	24,09	24,05	24,03	23,97	23,97	24,04	24,04	24,03	24,05	24,12	24,20	24,14	24,09	24,20	24,17	24,18	24,16	24,17	24,22	24,16	24,15	24,17	24,12	24,18	24,21	24,15	24,22	24,20	24,16	24,20	24,10	24,07	24,15	24,18	24,15	24,24	24,24	24,23	24,22	24,21	24,21	24,30	24,19	24,21	24,30	24,22	24,22	24,22	24,24	24,25	24,25	24,27	24,25	24,29	24,27	24,27	24,27	24,32	24,26	24,22	24,21	24,24	24,27	24,27	24,17	24,13	24,19	24,16	24,21	24,13	24,15	24,18	24,24	24,19	24,18	24,18	24,19	24,13	24,13	24,17	24,26	24,24	24,19	24,21	24,16	24,16	24,14	24,15	24,12	24,12	24,14	24,14	24,07	24,10	24,12	24,06	24,06	24,12	24,06	24,02	23,98	23,96	23,99	23,89	23,85	23,84	23,88	23,88	23,83	23,83	23,86	23,82	23,72	23,67	23,66	23,70	23,65	23,54	23,55	23,57	23,54	23,50	23,47	23,41	23,38	23,33	23,27	23,23	23,17	23,19	23,15	23,08	23,15	23,15	23,04	22,96	22,95	22,90	22,93	22,90	22,93	22,94	22,85	22,79	22,73	22,75	22,69	22,68	22,65	22,60	22,59	22,48	22,21	22,04	21,98	22,11	22,14	21,87	21,57	21,53	21,42	21,20	21,06	21,06	20,86	20,76	20,79	20,77	20,68	20,66	20,76	20,76	20,72	20,62	20,65	20,67	20,64	20,68	20,64	20,64	20,60	20,57	20,56	20,57	20,61	20,59	20,61	20,63	20,58	20,53	20,60	20,59	20,58	20,60	20,61	20,53	20,51	20,56	20,57	20,66	20,60	20,55	20,59	20,53	20,53	20,58	20,56	20,52	20,55	20,60	20,54	20,52	20,51	20,51	20,54	20,47	20,44	20,48	20,45	20,53	20,48	20,42	20,48	20,48	20,48	20,50	20,49	20,54	20,53	20,59	20,49	20,45	20,38	20,44	20,38	20,48	20,48	20,45	20,46	20,52	20,47	20,32	20,44	20,48	20,47	20,42	20,47	20,53	20,44	20,43	20,44	20,42	20,50	20,55	20,48	20,46	20,53	20,59	20,43	20,40	20,53	20,49	20,41	20,50	20,52	20,47	20,49	20,42	20,39	20,46	20,46	20,45	20,43	20,53	20,51	20,48	20,47	20,41	20,46	20,53	20,46	20,44	20,42	20,50	20,45	20,41	20,48	20,49	20,46	20,43	20,37	20,42	20,44	20,52	20,59	20,57	20,58	20,54	20,49	20,45	20,50	20,46	20,46	20,44	20,42	20,42	20,44	20,44	20,54	20,48	20,44	20,35	20,38	20,57	20,51	20,44	20,41	20,35	20,33	20,43	20,41	20,35	20,43	20,57	20,46	20,43	20,43	20,47	20,43	20,41	20,45	20,42	20,44	20,43	20,37	20,29	20,33	20,42	20,37	20,28	20,31	20,39	20,44	20,41	20,38	20,35	20,38	20,37	20,40	20,42	20,32	20,27	20,29	20,43	20,41	20,40	20,38	20,41	20,40	20,36	20,37	20,39	20,41	20,42	
20,43	20,47	20,31	20,40	20,45	20,36	20,30	20,34	20,44	20,38	20,38	20,38	20,43	20,41	20,37	20,44	20,45	20,43	20,33	20,37	20,40	20,48	20,49	20,38	20,41	20,40	20,42	20,38	20,25	20,33	20,35	20,40	20,32	20,32	20,32	20,37	20,46	20,43	20,57	20,50	20,41	20,51	20,46	20,44	20,49	20,43	20,36	20,40	20,38	20,41	20,40	20,33	20,33	20,39	20,46	20,44	20,28	20,46	20,53	20,47	20,39	20,34	20,33	20,33	20,38	20,41	20,47	20,39	20,45	20,45	20,49	20,62	20,53	20,53	20,51	20,48	20,33	20,35	20,49	20,56	20,47	20,47	20,51	20,52	20,44	20,44	20,48	20,50	20,46	20,38	20,42	20,45	20,56	20,53	20,46	20,52	20,48	20,41	20,46	20,47	20,46	20,44	20,57	20,51	20,57	20,51	20,53	20,58	20,45	20,43	20,50	20,49	20,47	20,48	20,49	20,47	20,46	20,46	20,52	20,46	20,52	20,49	20,56	20,56	20,49	20,52	20,53	20,54	20,53	20,56	20,57	20,54	20,59	20,63	20,54	20,51	20,48	20,51	20,53	20,57	20,54	20,49	20,48	20,55	20,53	20,48	20,48	20,59	20,54	20,41	20,54	20,63	20,54	20,45	20,56	20,49	20,53	20,48	20,54	20,59	20,53	20,60	20,55	20,46	20,52	20,56	20,55	20,49	20,54	20,55	20,63	20,55	20,58	20,58	20,56	20,50	20,56	20,66	20,66	20,65	20,68	20,62	20,52	20,54	20,54	20,57	20,54	20,53	20,53	20,60	20,62	20,64	20,62	20,59	20,58	20,69	20,78	20,73	20,79	20,99	21,15	21,32	21,43	21,60	21,78	22,12	22,29	22,16	22,03	22,12	22,43	22,63	22,75	22,82	22,83	22,80	22,86	22,84	22,91	22,94	22,95	22,97	22,98	23,05	23,09	23,07	23,08	23,11	23,03	23,12	23,16	23,18	23,22	23,25	23,28	23,26	23,32	23,44	23,47	23,45	23,50	23,55	23,52	23,57	23,55	23,62	23,58	23,59	23,63	23,67	23,76	23,76	23,71	23,74	23,73	23,75	23,82	23,87	23,85	23,85	23,94	23,90	23,81	23,76	23,93	23,95	24,02	24,04	23,93	23,94	23,98	23,93	24,01	24,11	24,16	24,11	24,13	24,12	24,11	24,07	24,03	24,17	24,10	24,10	24,15	24,20	24,21	24,17	24,17	24,17	24,18	24,17	24,17	24,21	24,27	24,24	24,18	24,18	24,18	24,21	24,22	24,17	24,20	24,32	24,23	24,18	24,18	24,09	24,17	24,25	24,26	24,23	24,15	24,18	24,26	24,27	24,26	24,29	24,26	24,29	24,31	24,22	24,25	24,25	24,22	24,23	24,27	24,27	24,23	24,27	24,30	24,33	24,38	24,23	24,18	24,24	24,33	24,30	24,29	24,26	24,25	24,20	24,17	24,16	24,23	24,22	24,22	24,28	24,30	24,26	24,21	24,25	24,25	24,22	24,20	24,19	24,22	24,34	24,25	24,21	24,24	24,23	24,13	24,20	24,14	24,13	24,17	24,15	24,12	24,12	24,13	24,09	24,06	24,13	24,09	24,01	24,00	24,01	24,04	23,90	23,95	23,93	23,91	23,88	23,82	23,79	23,78	23,75	23,77	23,74	23,69	23,66	23,64	23,60	23,61	23,58	23,54	23,45	23,50	23,46	23,42	23,34	23,28	23,24	23,22	23,19	23,21	23,16	23,13	23,20	23,13	23,05	23,00	22,98	22,96	22,97	22,93	22,88	22,83	22,83	22,81	22,78	22,76	22,73	22,65	22,60	22,55	22,42	22,15	22,05	22,21	22,28	22,17	21,87	21,59	21,44	21,37	21,24	21,11	21,12	21,00	20,93	20,91	20,89	20,82	20,74	20,69	20,69	20,71	20,67	20,63	20,71	20,65	20,64	20,60	20,54	20,56	20,57	20,57	20,59	20,63	20,54	20,51	20,56	20,61	20,60	20,58	20,59	20,59	20,57	20,55	20,56	20,57	20,56	20,59	20,59	20,56	20,51	20,53	20,47	20,47	20,60	20,56	20,47	20,60	20,58	20,54	20,54	20,50	20,48	20,57	20,52	20,36	20,39	20,48	20,53	20,47	20,41	20,39	20,46	20,49	20,50	20,55	20,62	20,53	20,58	20,48	20,46	20,44	20,52	20,50	20,37	20,43	20,47	20,54	20,57	20,46	20,40	20,49	20,52	20,45	20,48	20,45	20,53	20,52	20,47	20,44	20,43	20,46	20,51	20,54	20,51	20,56	20,56	20,53	20,36	20,40	20,46	20,43	20,44	20,43	20,39	20,43	20,46	20,45	20,49	20,57	20,53	20,46	20,48	20,50	20,39	20,48	20,44	20,42	20,43	20,41	20,45	20,43	20,40	20,43	20,40	20,52	20,54	20,50	20,39	20,40	20,43	20,43	20,48	20,48	20,44	20,49	20,48	20,46	20,51	20,51	20,45	20,45	20,44	20,44	20,46	20,43	20,44	20,49	20,47	20,32	20,34	20,34	20,46	20,51	20,44	20,37	20,40	20,43	20,42	20,41	20,40	20,44	20,49	20,46	20,51	20,40	20,34	20,43	20,45	20,46	20,43	20,40	20,40	20,38	20,36	20,39	20,38	20,33	20,35	20,33	20,40	20,46	20,40	20,34	20,31	20,28	20,42	20,47	20,38	20,34	20,34	20,33	20,44	20,45	20,34	20,40	20,36	20,37	20,42	20,39	20,40	20,44	20,37	
20,34	20,33	20,28	20,36	20,38	20,31	20,36	20,36	20,42	20,41	20,36	20,41	20,35	20,39	20,30	20,36	20,43	20,47	20,30	20,36	20,41	20,40	20,36	20,38	20,42	20,38	20,38	20,41	20,28	20,38	20,32	20,37	20,33	20,34	20,37	20,35	20,37	20,30	20,38	20,48	20,43	20,43	20,44	20,40	20,45	20,40	20,34	20,31	20,39	20,43	20,36	20,36	20,31	20,43	20,44	20,45	20,37	20,36	20,42	20,42	20,41	20,39	20,45	20,43	20,41	20,47	20,45	20,39	20,45	20,43	20,42	20,57	20,55	20,54	20,50	20,49	20,39	20,41	20,45	20,53	20,53	20,48	20,50	20,46	20,41	20,43	20,46	20,49	20,46	20,42	20,49	20,52	20,54	20,57	20,49	20,54	20,48	20,45	20,48	20,49	20,51	20,55	20,51	20,42	20,51	20,48	20,49	20,49	20,51	20,39	20,46	20,53	20,50	20,53	20,58	20,46	20,45	20,45	20,48	20,40	20,45	20,43	20,51	20,53	20,51	20,57	20,54	20,57	20,60	20,46	20,55	20,53	20,50	20,58	20,58	20,54	20,62	20,57	20,56	20,57	20,58	20,57	20,55	20,56	20,55	20,57	20,53	20,51	20,57	20,47	20,54	20,59	20,56	20,48	20,53	20,51	20,50	20,57	20,57	20,52	20,50	20,54	20,56	20,50	20,45	20,53	20,53	20,54	20,59	20,58	20,67	20,56	20,52	20,57	20,57	20,54	20,56	20,58	20,57	20,61	20,65	20,65	20,62	20,58	20,57	20,56	20,48	20,46	20,50	20,56	20,58	20,62	20,61	20,60	20,60	20,69	20,80	20,78	20,85	21,02	21,18	21,36	21,47	21,65	21,88	22,16	22,43	22,28	22,06	22,09	22,37	22,60	22,78	22,90	22,86	22,81	22,93	22,93	22,86	22,88	22,97	22,95	22,98	23,14	23,08	23,06	23,12	23,10	23,09	23,09	23,20	23,18	23,24	23,34	23,37	23,35	23,34	23,44	23,47	23,45	23,49	23,59	23,55	23,58	23,59	23,60	23,64	23,62	23,66	23,74	23,74	23,76	23,75	23,77	23,83	23,88	23,93	23,90	23,91	23,95	23,97	23,98	23,92	23,85	23,96	23,94	24,02	24,13	24,00	24,04	24,09	24,03	24,10	24,14	24,10	24,17	24,16	24,20	24,15	24,07	24,08	24,17	24,14	24,13	24,19	24,23	24,24	24,12	24,18	24,21	24,21	24,18	24,17	24,25	24,31	24,35	24,19	24,17	24,20	24,28	24,28	24,22	24,24	24,32	24,28	24,28	24,23	24,20	24,22	24,22	24,31	24,24	24,22	24,20	24,28	24,29	24,28	24,30	24,28	24,29	24,25	24,20	24,27	24,31	24,30	24,26	24,28	24,25	24,24	24,31	24,33	24,34	24,36	24,32	24,29	24,24	24,32	24,41	24,38	24,31	24,32	24,33	24,23	24,22	24,24	24,26	24,23	24,27	24,30	24,26	24,24	24,29	24,33	24,27	24,29	24,22	24,23	24,30	24,27	24,29	24,29	24,32	24,29	24,22	24,19	24,15	24,21	24,16	24,18	24,10	24,07	24,11	24,13	24,19	24,15	24,07	24,00	24,03	24,04	23,93	23,97	24,05	23,97	23,97	23,84	23,87	23,86	23,82	23,83	23,86	23,73	23,64	23,71	23,69	23,65	23,56	23,50	23,48	23,48	23,53	23,48	23,37	23,26	23,24	23,27	23,24	23,32	23,22	23,17	23,14	23,20	23,15	23,06	22,99	23,01	23,03	22,94	22,88	22,85	22,82	22,83	22,84	22,75	22,75	22,69	22,59	22,54	22,33	22,16	22,19	22,42	22,36	22,15	21,93	21,69	21,52	21,37	21,23	21,18	21,09	21,08	21,04	20,96	20,96	20,96	20,90	20,79	20,78	20,78	20,74	20,76	20,71	20,71	20,72	20,65	20,55	20,55	20,58	20,64	20,60	20,62	20,57	20,59	20,68	20,68	20,63	20,58	20,56	20,53	20,54	20,47	20,53	20,58	20,60	20,60	20,54	20,52	20,57	20,57	20,56	20,54	20,56	20,60	20,51	20,54	20,60	20,52	20,50	20,60	20,53	20,47	20,44	20,41	20,46	20,51	20,52	20,48	20,42	20,34	20,52	20,57	20,51	20,56	20,58	20,56	20,55	20,45	20,43	20,44	20,55	20,59	20,44	20,43	20,45	20,45	20,54	20,46	20,36	20,43	20,55	20,53	20,53	20,53	20,53	20,54	20,52	20,45	20,42	20,43	20,38	20,51	20,44	20,52	20,55	20,56	20,53	20,43	20,45	20,50	20,44	20,47	20,48	20,41	20,53	20,49	20,51	20,61	20,54	20,47	20,49	20,49	20,33	20,43	20,49	20,43	20,45	20,45	20,46	20,46	20,36	20,43	20,49	20,49	20,49	20,50	20,42	20,43	20,47	20,42	20,47	20,46	20,47	20,54	20,46	20,41	20,46	20,46	20,43	20,51	20,49	20,45	20,43	20,43	20,41	20,38	20,40	20,37	20,40	20,36	20,45	20,44	20,49	20,45	20,43	20,45	20,43	20,43	20,43	20,44	20,41	20,38	20,48	20,39	20,29	20,33	20,37	20,43	20,42	20,40	20,45	20,40	20,42	20,48	20,46	20,41	20,40	20,39	20,36	20,40	20,42	20,34	20,28	20,25	20,34	20,41	20,36	20,37	20,45	20,39	20,40	20,41	20,34	20,33	20,35	20,36	20,44	20,44	20,40	20,35	20,39	
20,43	20,34	20,25	20,34	20,41	20,35	20,35	20,35	20,40	20,33	20,30	20,36	20,41	20,37	20,30	20,41	20,47	20,42	20,46	20,43	20,35	20,37	20,37	20,38	20,34	20,39	20,41	20,43	20,42	20,46	20,44	20,37	20,31	20,39	20,39	20,36	20,41	20,40	20,36	20,45	20,45	20,42	20,41	20,42	20,49	20,47	20,36	20,32	20,41	20,37	20,41	20,46	20,44	20,44	20,42	20,38	20,43	20,50	20,33	20,33	20,37	20,36	20,45	20,50	20,47	20,43	20,50	20,44	20,40	20,42	20,42	20,46	20,53	20,41	20,37	20,40	20,43	20,45	20,47	20,48	20,50	20,48	20,44	20,41	20,40	20,40	20,46	20,51	20,43	20,43	20,49	20,49	20,57	20,52	20,48	20,46	20,44	20,42	20,44	20,52	20,48	20,46	20,47	20,44	20,48	20,47	20,47	20,39	20,51	20,53	20,44	20,56	20,59	20,57	20,50	20,41	20,40	20,53	20,48	20,40	20,48	20,51	20,56	20,53	20,47	20,52	20,53	20,60	20,66	20,58	20,51	20,45	20,45	20,49	20,55	20,44	20,53	20,52	20,53	20,58	20,56	20,53	20,60	20,57	20,52	20,54	20,57	20,56	20,53	20,52	20,58	20,52	20,48	20,49	20,52	20,52	20,55	20,59	20,57	20,50	20,43	20,54	20,52	20,53	20,48	20,54	20,54	20,49	20,53	20,55	20,66	20,61	20,57	20,62	20,64	20,60	20,58	20,64	20,64	20,66	20,56	20,63	20,61	20,56	20,57	20,56	20,47	20,42	20,52	20,60	20,60	20,66	20,65	20,59	20,62	20,70	20,77	20,83	20,93	21,07	21,22	21,44	21,57	21,71	21,92	22,18	22,47	22,47	22,30	22,02	22,10	22,43	22,67	22,83	22,87	22,84	22,91	22,96	22,87	22,84	22,93	22,95	23,02	23,11	23,12	23,06	23,20	23,18	23,11	23,21	23,27	23,17	23,19	23,29	23,37	23,40	23,42	23,50	23,47	23,47	23,51	23,64	23,56	23,57	23,61	23,61	23,67	23,69	23,72	23,72	23,72	23,82	23,92	23,91	23,84	23,87	23,88	23,93	23,95	24,01	24,06	24,00	24,00	23,92	23,99	23,96	24,04	24,13	24,11	24,11	24,12	24,11	24,15	24,19	24,11	24,17	24,17	24,13	24,15	24,04	24,04	24,17	24,17	24,14	24,15	24,25	24,30	24,19	24,23	24,23	24,22	24,25	24,20	24,29	24,28	24,23	24,17	24,26	24,31	24,30	24,29	24,28	24,34	24,38	24,32	24,27	24,22	24,22	24,35	24,37	24,32	24,29	24,33	24,34	24,31	24,25	24,24	24,31	24,28	24,27	24,31	24,28	24,28	24,33	24,30	24,33	24,32	24,25	24,24	24,30	24,28	24,35	24,36	24,40	24,38	24,35	24,27	24,35	24,38	24,39	24,35	24,34	24,35	24,26	24,28	24,31	24,24	24,28	24,29	24,30	24,26	24,28	24,33	24,22	24,27	24,27	24,32	24,35	24,34	24,37	24,33	24,31	24,32	24,28	24,26	24,26	24,31	24,21	24,25	24,22	24,14	24,16	24,14	24,24	24,16	24,11	24,00	24,05	24,04	24,00	24,02	24,02	24,00	23,95	23,92	23,97	23,93	23,83	23,87	23,88	23,79	23,64	23,68	23,73	23,68	23,59	23,51	23,49	23,50	23,47	23,46	23,39	23,41	23,32	23,27	23,31	23,38	23,24	23,15	23,14	23,20	23,15	23,04	22,97	23,00	22,99	22,99	22,96	22,92	22,86	22,80	22,78	22,77	22,76	22,66	22,50	22,42	22,20	22,14	22,37	22,47	22,38	22,20	21,92	21,69	21,55	21,36	21,21	21,19	21,15	21,09	21,08	20,98	20,98	20,90	20,83	20,88	20,94	20,91	20,81	20,83	20,78	20,79	20,84	20,70	20,62	20,66	20,68	20,59	20,62	20,63	20,64	20,62	20,69	20,66	20,60	20,59	20,60	20,55	20,58	20,54	20,57	20,49	20,50	20,51	20,54	20,59	20,62	20,61	20,60	20,59	20,62	20,60	20,54	20,49	20,58	20,53	20,46	20,52	20,54	20,46	20,42	20,48	20,50	20,54	20,59	20,46	20,45	20,47	20,51	20,65	20,55	20,50	20,55	20,53	20,54	20,49	20,41	20,44	20,50	20,59	20,52	20,45	20,41	20,47	20,50	20,44	20,47	20,49	20,52	20,50	20,51	20,57	20,60	20,52	20,55	20,43	20,47	20,46	20,47	20,43	20,47	20,49	20,53	20,52	20,48	20,48	20,39	20,42	20,43	20,45	20,54	20,48	20,49	20,48	20,53	20,55	20,47	20,52	20,52	20,43	20,41	20,40	20,43	20,42	20,45	20,47	20,46	20,47	20,42	20,46	20,51	20,46	20,42	20,38	20,42	20,46	20,47	20,42	20,42	20,48	20,48	20,59	20,48	20,35	20,41	20,49	20,50	20,41	20,45	20,43	20,41	20,46	20,51	20,40	20,36	20,32	20,39	20,43	20,49	20,50	20,48	20,47	20,45	20,52	20,35	20,41	20,43	20,42	20,36	20,31	20,42	20,43	20,46	20,46	20,35	20,40	20,46	20,45	20,53	20,49	20,43	20,41	20,42	20,49	20,35	20,39	20,43	20,42	20,40	20,37	20,41	20,36	20,40	20,44	20,38	20,39	20,52	20,45	20,39	20,39	20,37	20,44	20,30	20,28	20,33	20,31	20,32	20,52	20,45	
20,46	20,44	20,34	20,36	20,40	20,29	20,38	20,37	20,32	20,31	20,34	20,38	20,32	20,40	20,34	20,51	20,55	20,42	20,40	20,42	20,35	20,38	20,41	20,40	20,33	20,39	20,45	20,52	20,43	20,43	20,47	20,41	20,36	20,34	20,45	20,47	20,46	20,45	20,46	20,47	20,45	20,44	20,43	20,48	20,46	20,47	20,42	20,39	20,51	20,45	20,43	20,46	20,43	20,42	20,44	20,47	20,39	20,52	20,48	20,39	20,44	20,50	20,50	20,47	20,53	20,47	20,45	20,43	20,44	20,49	20,46	20,44	20,48	20,45	20,40	20,40	20,45	20,45	20,52	20,49	20,51	20,42	20,41	20,45	20,43	20,44	20,50	20,56	20,50	20,48	20,50	20,42	20,46	20,47	20,47	20,49	20,47	20,39	20,44	20,46	20,53	20,51	20,52	20,50	20,57	20,52	20,52	20,52	20,54	20,50	20,50	20,54	20,63	20,57	20,45	20,45	20,45	20,54	20,52	20,45	20,53	20,50	20,57	20,58	20,50	20,52	20,55	20,56	20,63	20,59	20,54	20,48	20,47	20,46	20,49	20,46	20,49	20,49	20,52	20,54	20,50	20,46	20,55	20,58	20,50	20,52	20,58	20,59	20,56	20,53	20,58	20,63	20,60	20,51	20,53	20,56	20,57	20,60	20,63	20,58	20,51	20,54	20,53	20,54	20,51	20,52	20,58	20,55	20,55	20,56	20,60	20,59	20,61	20,62	20,59	20,59	20,63	20,67	20,71	20,71	20,62	20,64	20,57	20,50	20,59	20,55	20,49	20,47	20,47	20,56	20,55	20,58	20,77	20,68	20,66	20,72	20,80	20,87	20,99	21,15	21,28	21,40	21,63	21,81	21,98	22,24	22,52	22,63	22,53	22,22	21,99	22,20	22,61	22,75	22,87	22,89	22,91	22,96	22,91	22,89	22,93	22,96	23,10	23,15	23,15	23,12	23,17	23,24	23,20	23,25	23,29	23,19	23,19	23,32	23,38	23,41	23,42	23,48	23,43	23,47	23,57	23,61	23,60	23,61	23,63	23,68	23,72	23,74	23,73	23,79	23,77	23,75	23,90	23,96	23,85	23,88	23,93	23,96	23,97	23,98	24,04	24,01	23,92	23,93	24,07	24,06	23,99	24,03	24,07	24,17	24,23	24,17	24,14	24,19	24,19	24,15	24,16	24,14	24,17	24,12	24,11	24,22	24,20	24,23	24,27	24,31	24,31	24,35	24,31	24,28	24,28	24,33	24,30	24,31	24,36	24,29	24,30	24,30	24,34	24,31	24,32	24,27	24,37	24,39	24,38	24,29	24,25	24,31	24,41	24,42	24,36	24,35	24,39	24,37	24,41	24,28	24,30	24,43	24,43	24,38	24,37	24,33	24,29	24,34	24,35	24,38	24,37	24,41	24,34	24,38	24,37	24,41	24,41	24,39	24,40	24,35	24,40	24,43	24,43	24,43	24,43	24,39	24,31	24,30	24,30	24,33	24,29	24,30	24,33	24,38	24,38	24,37	24,41	24,28	24,28	24,29	24,29	24,35	24,37	24,43	24,32	24,33	24,32	24,24	24,22	24,29	24,42	24,30	24,30	24,27	24,18	24,17	24,14	24,22	24,24	24,16	24,05	24,08	24,08	24,08	24,06	24,00	24,05	23,97	23,95	23,95	23,95	23,82	23,84	23,86	23,79	23,71	23,72	23,71	23,68	23,65	23,62	23,58	23,54	23,52	23,49	23,43	23,39	23,32	23,30	23,30	23,38	23,27	23,17	23,18	23,16	23,08	23,04	22,98	22,97	23,00	22,94	22,98	22,95	22,88	22,82	22,77	22,73	22,80	22,64	22,43	22,34	22,14	22,20	22,49	22,50	22,40	22,18	21,91	21,70	21,56	21,43	21,33	21,30	21,14	21,19	21,15	21,02	20,97	20,93	20,91	20,90	20,92	20,83	20,93	20,90	20,88	20,81	20,79	20,70	20,59	20,68	20,72	20,62	20,62	20,65	20,67	20,60	20,58	20,65	20,61	20,61	20,58	20,56	20,59	20,61	20,66	20,52	20,42	20,45	20,49	20,56	20,58	20,68	20,60	20,55	20,63	20,58	20,59	20,58	20,54	20,61	20,47	20,51	20,55	20,53	20,42	20,47	20,47	20,48	20,56	20,52	20,49	20,48	20,51	20,55	20,48	20,45	20,49	20,53	20,51	20,51	20,50	20,42	20,51	20,63	20,65	20,51	20,49	20,57	20,50	20,43	20,42	20,46	20,48	20,44	20,44	20,47	20,47	20,47	20,49	20,44	20,40	20,50	20,49	20,48	20,43	20,50	20,42	20,40	20,34	20,39	20,33	20,40	20,48	20,42	20,44	20,43	20,44	20,56	20,55	20,50	20,44	20,49	20,52	20,45	20,41	20,44	20,42	20,42	20,50	20,47	20,42	20,42	20,49	20,46	20,42	20,38	20,47	20,45	20,46	20,50	20,37	20,37	20,41	20,46	20,52	20,51	20,50	20,37	20,45	20,45	20,44	20,45	20,39	20,41	20,41	20,52	20,53	20,48	20,40	20,35	20,37	20,35	20,42	20,41	20,48	20,47	20,45	20,51	20,43	20,40	20,51	20,52	20,48	20,45	20,48	20,53	20,54	20,47	20,42	20,40	20,39	20,46	20,46	20,43	20,38	20,44	20,47	20,47	20,38	20,30	20,40	20,44	20,36	20,37	20,43	20,47	20,55	20,42	20,44	20,46	20,50	20,48	20,40	20,45	20,47	20,45	20,44	20,42	20,32	20,21	20,31	20,43	20,51	
20,48	20,30	20,22	20,33	20,38	20,36	20,42	20,35	20,27	20,30	20,36	20,38	20,34	20,35	20,37	20,53	20,57	20,45	20,31	20,32	20,32	20,33	20,33	20,38	20,42	20,47	20,49	20,54	20,50	20,35	20,39	20,33	20,32	20,37	20,42	20,50	20,49	20,44	20,45	20,51	20,44	20,45	20,41	20,41	20,40	20,39	20,40	20,38	20,50	20,51	20,45	20,40	20,37	20,38	20,46	20,49	20,41	20,49	20,48	20,50	20,50	20,57	20,53	20,45	20,46	20,54	20,46	20,45	20,48	20,48	20,47	20,52	20,50	20,48	20,37	20,42	20,47	20,42	20,49	20,50	20,45	20,48	20,44	20,55	20,55	20,51	20,51	20,51	20,49	20,52	20,51	20,49	20,52	20,49	20,48	20,52	20,53	20,44	20,46	20,49	20,53	20,54	20,52	20,47	20,51	20,46	20,41	20,45	20,51	20,52	20,51	20,49	20,51	20,52	20,47	20,50	20,55	20,54	20,55	20,50	20,42	20,48	20,56	20,57	20,46	20,56	20,60	20,59	20,56	20,57	20,51	20,44	20,50	20,44	20,48	20,50	20,53	20,59	20,58	20,49	20,46	20,45	20,54	20,54	20,52	20,56	20,61	20,59	20,52	20,55	20,53	20,64	20,71	20,59	20,62	20,64	20,57	20,55	20,61	20,63	20,55	20,54	20,53	20,57	20,49	20,49	20,55	20,57	20,63	20,61	20,59	20,59	20,63	20,62	20,55	20,57	20,63	20,67	20,74	20,68	20,57	20,63	20,58	20,59	20,60	20,58	20,52	20,42	20,46	20,54	20,57	20,67	20,74	20,73	20,69	20,64	20,82	20,91	21,02	21,21	21,26	21,36	21,56	21,71	21,99	22,32	22,59	22,74	22,62	22,36	22,21	22,10	22,46	22,71	22,83	22,89	22,89	22,93	22,93	22,93	23,01	23,02	23,09	23,16	23,16	23,21	23,14	23,20	23,23	23,23	23,19	23,28	23,34	23,36	23,41	23,50	23,42	23,44	23,44	23,51	23,56	23,57	23,52	23,63	23,64	23,77	23,87	23,80	23,72	23,76	23,82	23,82	23,85	23,90	23,84	23,93	24,00	24,01	24,03	24,02	24,04	24,16	24,06	23,91	24,00	24,13	24,11	24,08	24,13	24,18	24,27	24,27	24,18	24,15	24,29	24,14	24,11	24,17	24,20	24,22	24,19	24,28	24,25	24,26	24,31	24,31	24,35	24,36	24,41	24,40	24,37	24,30	24,28	24,25	24,33	24,40	24,41	24,35	24,35	24,32	24,31	24,35	24,34	24,32	24,31	24,35	24,35	24,41	24,45	24,32	24,32	24,39	24,43	24,50	24,47	24,35	24,31	24,43	24,46	24,44	24,41	24,36	24,33	24,30	24,31	24,35	24,39	24,41	24,44	24,43	24,46	24,48	24,47	24,43	24,36	24,36	24,46	24,59	24,48	24,47	24,49	24,43	24,29	24,40	24,38	24,37	24,29	24,32	24,34	24,44	24,45	24,42	24,42	24,38	24,33	24,35	24,32	24,37	24,41	24,45	24,41	24,37	24,41	24,32	24,26	24,25	24,33	24,34	24,26	24,23	24,25	24,22	24,17	24,26	24,23	24,22	24,07	24,09	24,11	24,00	24,03	24,00	23,98	23,98	23,96	23,97	23,96	23,87	23,83	23,86	23,81	23,84	23,78	23,74	23,70	23,67	23,62	23,57	23,60	23,57	23,50	23,45	23,40	23,41	23,33	23,27	23,32	23,23	23,26	23,26	23,20	23,19	23,11	23,03	22,95	22,97	22,95	22,94	22,97	22,92	22,87	22,83	22,75	22,70	22,62	22,39	22,21	22,21	22,38	22,50	22,54	22,51	22,25	21,90	21,74	21,52	21,42	21,35	21,30	21,16	21,12	21,03	21,05	21,03	20,97	20,92	20,94	20,93	20,84	20,87	20,96	20,95	20,86	20,77	20,78	20,66	20,62	20,67	20,70	20,63	20,57	20,61	20,65	20,63	20,57	20,60	20,56	20,62	20,60	20,58	20,62	20,56	20,60	20,54	20,52	20,48	20,49	20,47	20,53	20,57	20,55	20,64	20,60	20,63	20,53	20,57	20,60	20,57	20,58	20,52	20,50	20,47	20,51	20,54	20,54	20,49	20,50	20,55	20,50	20,54	20,57	20,51	20,46	20,50	20,59	20,57	20,51	20,55	20,52	20,54	20,60	20,58	20,49	20,54	20,60	20,53	20,44	20,43	20,39	20,43	20,49	20,38	20,40	20,41	20,52	20,46	20,47	20,48	20,38	20,45	20,48	20,46	20,53	20,44	20,35	20,34	20,44	20,38	20,37	20,41	20,40	20,45	20,48	20,43	20,53	20,58	20,52	20,43	20,44	20,52	20,47	20,39	20,42	20,43	20,48	20,56	20,56	20,44	20,43	20,46	20,47	20,41	20,39	20,44	20,45	20,43	20,51	20,49	20,42	20,47	20,40	20,47	20,47	20,49	20,40	20,42	20,49	20,34	20,44	20,49	20,37	20,45	20,57	20,54	20,46	20,33	20,38	20,41	20,43	20,48	20,45	20,44	20,45	20,46	20,48	20,46	20,37	20,44	20,44	20,53	20,43	20,40	20,54	20,52	20,44	20,43	20,44	20,37	20,41	20,35	20,36	20,36	20,48	20,49	20,48	20,41	20,35	20,39	20,45	20,37	20,35	20,33	20,43	20,45	20,38	20,40	20,42	20,41	20,40	20,37	20,37	20,42	20,38	20,41	20,39	20,25	20,24	20,34	20,44	20,46	
20,47	20,40	20,28	20,28	20,32	20,37	20,35	20,37	20,34	20,36	20,35	20,39	20,47	20,46	20,32	20,48	20,54	20,45	20,38	20,35	20,40	20,35	20,37	20,38	20,41	20,45	20,60	20,58	20,47	20,40	20,41	20,41	20,33	20,41	20,53	20,45	20,41	20,45	20,53	20,46	20,41	20,46	20,44	20,37	20,34	20,36	20,45	20,43	20,48	20,56	20,51	20,39	20,41	20,43	20,52	20,47	20,39	20,40	20,41	20,43	20,43	20,52	20,43	20,48	20,45	20,47	20,46	20,43	20,50	20,49	20,52	20,50	20,53	20,49	20,50	20,46	20,46	20,44	20,46	20,45	20,44	20,45	20,51	20,53	20,52	20,48	20,48	20,47	20,52	20,50	20,51	20,55	20,56	20,46	20,44	20,45	20,47	20,47	20,48	20,49	20,41	20,48	20,49	20,49	20,49	20,41	20,42	20,43	20,52	20,51	20,52	20,42	20,41	20,40	20,52	20,60	20,58	20,62	20,55	20,57	20,45	20,52	20,59	20,65	20,51	20,54	20,54	20,52	20,52	20,56	20,52	20,48	20,45	20,46	20,47	20,52	20,56	20,61	20,55	20,52	20,42	20,48	20,51	20,47	20,49	20,58	20,60	20,57	20,48	20,51	20,56	20,59	20,64	20,61	20,57	20,61	20,62	20,59	20,58	20,60	20,58	20,55	20,53	20,60	20,56	20,49	20,52	20,61	20,70	20,66	20,66	20,61	20,61	20,61	20,61	20,55	20,56	20,61	20,65	20,68	20,58	20,59	20,56	20,56	20,60	20,51	20,53	20,46	20,46	20,54	20,62	20,76	20,78	20,74	20,71	20,76	20,90	20,96	21,00	21,12	21,28	21,37	21,57	21,66	21,89	22,25	22,58	22,71	22,66	22,58	22,37	22,14	22,15	22,52	22,80	22,83	22,88	22,96	23,00	23,00	23,05	23,12	23,14	23,19	23,23	23,22	23,20	23,14	23,23	23,26	23,21	23,31	23,39	23,42	23,41	23,44	23,50	23,46	23,45	23,54	23,62	23,70	23,61	23,63	23,63	23,71	23,85	23,83	23,80	23,77	23,79	23,87	23,91	23,95	23,85	23,89	23,96	24,00	24,09	24,03	24,08	24,20	24,12	24,05	24,08	24,18	24,14	24,12	24,10	24,21	24,27	24,26	24,24	24,20	24,28	24,24	24,21	24,25	24,20	24,22	24,29	24,35	24,31	24,27	24,31	24,36	24,32	24,33	24,38	24,40	24,41	24,32	24,30	24,33	24,34	24,39	24,43	24,36	24,38	24,36	24,40	24,38	24,34	24,32	24,35	24,39	24,36	24,42	24,47	24,47	24,44	24,45	24,48	24,55	24,49	24,39	24,42	24,40	24,40	24,34	24,42	24,44	24,49	24,40	24,39	24,37	24,36	24,31	24,41	24,51	24,42	24,42	24,48	24,46	24,43	24,38	24,45	24,56	24,47	24,51	24,52	24,51	24,41	24,41	24,39	24,41	24,44	24,43	24,43	24,46	24,43	24,41	24,43	24,35	24,37	24,39	24,42	24,36	24,44	24,50	24,46	24,37	24,38	24,43	24,43	24,33	24,33	24,34	24,37	24,26	24,24	24,31	24,19	24,22	24,27	24,32	24,22	24,17	24,17	24,06	24,03	24,05	23,99	24,00	23,94	23,97	23,99	23,91	23,84	23,85	23,88	23,89	23,80	23,75	23,74	23,71	23,63	23,61	23,60	23,57	23,51	23,47	23,48	23,44	23,38	23,31	23,31	23,35	23,32	23,24	23,20	23,22	23,13	23,10	23,04	23,02	23,01	23,00	22,95	22,94	22,93	22,88	22,77	22,69	22,50	22,25	22,23	22,42	22,63	22,58	22,51	22,52	22,27	21,97	21,75	21,62	21,50	21,37	21,21	21,12	21,12	21,00	21,06	21,02	20,94	20,88	20,93	20,95	20,91	20,88	21,01	20,99	20,95	20,89	20,79	20,69	20,69	20,65	20,77	20,69	20,55	20,62	20,63	20,69	20,64	20,57	20,57	20,57	20,59	20,56	20,59	20,55	20,55	20,57	20,57	20,55	20,54	20,52	20,58	20,55	20,55	20,65	20,64	20,59	20,59	20,56	20,56	20,51	20,53	20,51	20,44	20,48	20,53	20,58	20,60	20,52	20,39	20,47	20,44	20,54	20,56	20,52	20,54	20,56	20,56	20,57	20,53	20,50	20,51	20,60	20,58	20,52	20,49	20,55	20,53	20,56	20,47	20,37	20,34	20,48	20,50	20,44	20,50	20,49	20,55	20,47	20,44	20,47	20,36	20,44	20,47	20,46	20,51	20,48	20,49	20,45	20,43	20,46	20,38	20,44	20,43	20,51	20,56	20,48	20,47	20,47	20,52	20,41	20,49	20,48	20,46	20,37	20,42	20,46	20,43	20,52	20,61	20,50	20,40	20,47	20,47	20,45	20,39	20,40	20,39	20,38	20,46	20,58	20,42	20,46	20,43	20,41	20,47	20,41	20,40	20,33	20,40	20,41	20,47	20,45	20,34	20,38	20,51	20,54	20,46	20,34	20,37	20,33	20,45	20,53	20,45	20,46	20,41	20,38	20,35	20,41	20,43	20,40	20,48	20,51	20,39	20,36	20,43	20,47	20,47	20,47	20,39	20,44	20,37	20,34	20,39	20,34	20,50	20,47	20,54	20,34	20,30	20,37	20,43	20,46	20,44	20,44	20,34	20,41	20,40	20,34	20,35	20,49	20,41	20,42	20,40	20,37	20,44	20,39	20,33	20,26	20,28	20,34	20,48	20,51	
20,47	20,38	20,27	20,30	20,34	20,33	20,37	20,35	20,41	20,33	20,36	20,44	20,49	20,51	20,40	20,51	20,49	20,40	20,43	20,54	20,45	20,41	20,42	20,44	20,42	20,38	20,51	20,51	20,34	20,35	20,49	20,55	20,44	20,40	20,48	20,49	20,37	20,45	20,43	20,48	20,48	20,46	20,41	20,32	20,35	20,39	20,45	20,41	20,51	20,53	20,42	20,38	20,40	20,49	20,52	20,47	20,38	20,40	20,47	20,49	20,44	20,46	20,51	20,53	20,51	20,34	20,41	20,41	20,42	20,50	20,50	20,51	20,48	20,54	20,55	20,50	20,44	20,42	20,52	20,47	20,42	20,46	20,48	20,43	20,41	20,47	20,47	20,52	20,54	20,47	20,43	20,50	20,50	20,49	20,49	20,55	20,50	20,47	20,45	20,46	20,42	20,50	20,58	20,52	20,56	20,47	20,43	20,40	20,48	20,49	20,50	20,50	20,49	20,48	20,55	20,62	20,55	20,59	20,53	20,53	20,55	20,51	20,60	20,61	20,58	20,58	20,56	20,55	20,50	20,52	20,57	20,53	20,50	20,54	20,52	20,49	20,56	20,58	20,43	20,45	20,47	20,45	20,49	20,46	20,42	20,51	20,57	20,60	20,55	20,50	20,52	20,54	20,55	20,55	20,53	20,61	20,60	20,61	20,59	20,56	20,55	20,53	20,55	20,57	20,60	20,58	20,55	20,59	20,63	20,65	20,59	20,62	20,63	20,65	20,65	20,68	20,61	20,58	20,72	20,72	20,62	20,54	20,61	20,57	20,57	20,57	20,50	20,48	20,47	20,50	20,59	20,75	20,81	20,78	20,72	20,78	20,95	20,93	20,98	21,10	21,24	21,39	21,54	21,73	21,94	22,24	22,56	22,74	22,73	22,64	22,50	22,42	22,20	22,33	22,70	22,91	22,89	22,94	23,00	23,11	23,09	23,12	23,20	23,28	23,25	23,19	23,26	23,24	23,26	23,35	23,34	23,30	23,41	23,46	23,52	23,49	23,43	23,44	23,50	23,58	23,64	23,72	23,80	23,74	23,68	23,73	23,85	23,85	23,88	23,78	23,84	23,89	23,90	24,00	23,96	23,92	23,98	24,05	24,09	24,07	24,14	24,15	24,12	24,16	24,19	24,16	24,14	24,17	24,16	24,19	24,30	24,19	24,21	24,22	24,22	24,33	24,33	24,37	24,27	24,26	24,30	24,38	24,32	24,27	24,33	24,42	24,37	24,37	24,47	24,39	24,43	24,42	24,38	24,49	24,40	24,43	24,47	24,42	24,40	24,32	24,42	24,42	24,38	24,41	24,40	24,44	24,44	24,36	24,46	24,46	24,58	24,52	24,48	24,54	24,49	24,43	24,46	24,46	24,46	24,50	24,49	24,49	24,51	24,53	24,48	24,48	24,47	24,42	24,40	24,52	24,46	24,38	24,48	24,51	24,50	24,49	24,50	24,48	24,51	24,54	24,55	24,51	24,50	24,43	24,48	24,48	24,54	24,57	24,58	24,53	24,54	24,43	24,42	24,39	24,39	24,41	24,45	24,49	24,48	24,49	24,48	24,45	24,41	24,46	24,51	24,42	24,34	24,32	24,32	24,32	24,24	24,24	24,21	24,29	24,23	24,33	24,18	24,17	24,21	24,14	24,11	24,08	24,08	24,07	24,03	24,02	24,03	23,95	23,93	23,94	23,87	23,88	23,87	23,79	23,77	23,69	23,64	23,64	23,62	23,60	23,56	23,47	23,51	23,50	23,45	23,46	23,49	23,31	23,32	23,24	23,18	23,09	23,09	23,04	23,08	23,07	23,01	22,98	22,93	22,96	22,93	22,88	22,76	22,66	22,40	22,24	22,33	22,56	22,68	22,68	22,61	22,60	22,31	21,97	21,75	21,59	21,49	21,40	21,25	21,12	21,08	21,01	21,10	21,02	20,95	20,90	20,91	20,97	20,91	20,97	20,98	21,01	20,96	20,93	20,78	20,64	20,67	20,71	20,74	20,77	20,67	20,64	20,61	20,67	20,63	20,56	20,59	20,56	20,54	20,57	20,56	20,51	20,54	20,54	20,59	20,57	20,58	20,59	20,64	20,63	20,58	20,60	20,67	20,60	20,54	20,60	20,57	20,47	20,42	20,45	20,49	20,53	20,56	20,54	20,50	20,53	20,41	20,40	20,46	20,50	20,51	20,48	20,54	20,60	20,59	20,51	20,58	20,51	20,52	20,53	20,55	20,49	20,52	20,54	20,46	20,50	20,46	20,38	20,37	20,48	20,54	20,50	20,55	20,53	20,53	20,51	20,46	20,45	20,48	20,47	20,46	20,44	20,48	20,43	20,47	20,44	20,41	20,49	20,45	20,47	20,49	20,59	20,51	20,49	20,51	20,49	20,50	20,47	20,50	20,50	20,43	20,42	20,47	20,41	20,38	20,42	20,49	20,51	20,42	20,35	20,47	20,42	20,45	20,41	20,47	20,46	20,44	20,48	20,44	20,47	20,48	20,55	20,56	20,44	20,36	20,38	20,40	20,44	20,50	20,48	20,38	20,40	20,44	20,48	20,46	20,46	20,38	20,38	20,39	20,41	20,40	20,48	20,44	20,34	20,40	20,44	20,45	20,43	20,59	20,50	20,39	20,45	20,43	20,50	20,50	20,48	20,46	20,44	20,33	20,38	20,44	20,47	20,42	20,43	20,50	20,41	20,34	20,46	20,44	20,44	20,47	20,46	20,46	20,45	20,43	20,32	20,33	20,51	20,51	20,43	20,53	20,42	20,46	20,43	20,39	20,30	20,27	20,39	20,45	20,38	
20,34	20,37	20,42	20,44	20,43	20,27	20,37	20,45	20,40	20,41	20,37	20,37	20,35	20,36	20,52	20,47	20,51	20,46	20,41	20,61	20,50	20,42	20,44	20,43	20,38	20,36	20,45	20,45	20,33	20,35	20,45	20,50	20,45	20,40	20,47	20,49	20,40	20,32	20,38	20,49	20,48	20,49	20,49	20,38	20,40	20,42	20,46	20,48	20,39	20,44	20,40	20,31	20,37	20,44	20,49	20,43	20,38	20,35	20,36	20,49	20,47	20,46	20,50	20,49	20,51	20,44	20,46	20,43	20,35	20,52	20,47	20,59	20,57	20,49	20,53	20,41	20,39	20,42	20,53	20,51	20,39	20,39	20,40	20,48	20,50	20,57	20,51	20,48	20,53	20,45	20,44	20,44	20,53	20,51	20,44	20,49	20,59	20,53	20,47	20,50	20,52	20,50	20,63	20,63	20,69	20,46	20,39	20,46	20,42	20,44	20,52	20,53	20,54	20,49	20,56	20,52	20,55	20,56	20,56	20,52	20,53	20,55	20,59	20,53	20,50	20,55	20,63	20,65	20,55	20,55	20,60	20,48	20,53	20,57	20,57	20,54	20,57	20,50	20,49	20,51	20,50	20,50	20,46	20,51	20,41	20,46	20,55	20,56	20,54	20,57	20,63	20,60	20,57	20,54	20,47	20,49	20,54	20,60	20,59	20,54	20,53	20,56	20,51	20,60	20,59	20,61	20,57	20,57	20,58	20,57	20,60	20,57	20,65	20,71	20,71	20,72	20,71	20,63	20,71	20,70	20,63	20,60	20,58	20,58	20,54	20,53	20,58	20,57	20,45	20,51	20,63	20,70	20,82	20,81	20,78	20,80	20,94	21,01	21,08	21,10	21,28	21,41	21,54	21,83	21,99	22,28	22,63	22,81	22,78	22,64	22,69	22,58	22,28	22,15	22,49	22,89	22,96	22,93	22,96	23,08	23,12	23,07	23,16	23,27	23,25	23,16	23,34	23,41	23,35	23,34	23,30	23,29	23,36	23,46	23,57	23,56	23,52	23,59	23,59	23,67	23,75	23,70	23,70	23,71	23,69	23,76	23,87	23,94	23,99	23,91	23,91	23,98	23,98	23,98	23,97	24,01	24,04	24,18	24,16	24,16	24,14	24,13	24,18	24,19	24,16	24,22	24,22	24,27	24,24	24,27	24,36	24,29	24,23	24,27	24,27	24,38	24,41	24,42	24,37	24,38	24,38	24,39	24,31	24,33	24,37	24,45	24,42	24,44	24,52	24,48	24,44	24,43	24,40	24,48	24,52	24,46	24,49	24,48	24,45	24,39	24,44	24,47	24,44	24,44	24,47	24,50	24,48	24,40	24,40	24,47	24,55	24,53	24,47	24,48	24,52	24,54	24,55	24,55	24,52	24,56	24,54	24,56	24,51	24,51	24,54	24,47	24,50	24,49	24,47	24,54	24,59	24,51	24,48	24,54	24,61	24,52	24,48	24,47	24,51	24,54	24,52	24,50	24,48	24,51	24,56	24,59	24,54	24,53	24,56	24,59	24,52	24,47	24,46	24,46	24,43	24,50	24,43	24,42	24,50	24,49	24,50	24,49	24,54	24,56	24,52	24,46	24,44	24,39	24,30	24,33	24,34	24,28	24,28	24,34	24,32	24,27	24,24	24,19	24,23	24,19	24,21	24,16	24,13	24,11	24,08	24,05	24,06	23,95	24,03	24,05	23,96	23,82	23,85	23,86	23,87	23,79	23,71	23,69	23,70	23,65	23,59	23,43	23,48	23,48	23,48	23,49	23,48	23,32	23,35	23,31	23,16	23,15	23,13	23,07	23,06	23,08	23,05	23,04	22,99	23,03	22,91	22,85	22,72	22,49	22,32	22,41	22,60	22,63	22,65	22,69	22,72	22,65	22,28	21,92	21,72	21,60	21,41	21,41	21,36	21,26	21,08	20,97	21,02	21,08	20,95	20,91	20,85	20,92	20,95	21,01	21,00	21,01	20,95	20,90	20,80	20,71	20,73	20,77	20,73	20,67	20,63	20,63	20,59	20,68	20,67	20,56	20,61	20,59	20,56	20,56	20,58	20,57	20,57	20,55	20,50	20,57	20,55	20,48	20,55	20,61	20,58	20,57	20,62	20,62	20,55	20,56	20,54	20,48	20,49	20,51	20,52	20,59	20,57	20,57	20,52	20,56	20,46	20,43	20,51	20,48	20,50	20,49	20,51	20,56	20,50	20,48	20,56	20,49	20,44	20,49	20,41	20,39	20,43	20,49	20,49	20,50	20,45	20,39	20,39	20,51	20,55	20,59	20,55	20,58	20,45	20,51	20,53	20,53	20,54	20,50	20,47	20,45	20,46	20,45	20,43	20,44	20,41	20,41	20,44	20,44	20,44	20,54	20,48	20,41	20,50	20,52	20,41	20,47	20,57	20,49	20,50	20,47	20,45	20,44	20,45	20,42	20,48	20,47	20,42	20,33	20,40	20,46	20,47	20,37	20,41	20,50	20,51	20,55	20,42	20,42	20,44	20,47	20,59	20,48	20,46	20,39	20,38	20,46	20,47	20,44	20,40	20,48	20,49	20,47	20,42	20,47	20,46	20,44	20,44	20,45	20,34	20,42	20,43	20,43	20,45	20,46	20,43	20,43	20,55	20,50	20,38	20,39	20,43	20,49	20,47	20,38	20,39	20,45	20,35	20,37	20,44	20,43	20,43	20,39	20,46	20,40	20,38	20,50	20,44	20,33	20,44	20,41	20,47	20,54	20,41	20,36	20,44	20,40	20,45	20,52	20,62	20,46	20,33	20,43	20,45	20,45	20,35	20,37	20,35	20,34	
20,43	20,36	20,39	20,44	20,38	20,28	20,34	20,47	20,40	20,34	20,34	20,39	20,39	20,35	20,43	20,46	20,37	20,46	20,35	20,50	20,41	20,38	20,43	20,34	20,32	20,42	20,44	20,47	20,36	20,38	20,36	20,35	20,34	20,36	20,37	20,38	20,36	20,29	20,37	20,40	20,45	20,45	20,43	20,52	20,44	20,31	20,41	20,45	20,39	20,31	20,42	20,41	20,38	20,41	20,48	20,45	20,36	20,41	20,40	20,39	20,50	20,40	20,46	20,47	20,49	20,52	20,43	20,41	20,44	20,48	20,47	20,49	20,54	20,45	20,45	20,42	20,38	20,49	20,46	20,46	20,47	20,44	20,46	20,46	20,48	20,49	20,51	20,46	20,49	20,45	20,50	20,46	20,50	20,45	20,43	20,49	20,46	20,45	20,47	20,49	20,57	20,48	20,43	20,47	20,55	20,52	20,46	20,53	20,54	20,40	20,37	20,47	20,53	20,53	20,50	20,51	20,49	20,54	20,47	20,45	20,51	20,55	20,57	20,50	20,45	20,46	20,59	20,63	20,56	20,52	20,46	20,43	20,49	20,53	20,53	20,57	20,55	20,48	20,53	20,51	20,45	20,50	20,58	20,55	20,50	20,50	20,57	20,54	20,43	20,52	20,62	20,67	20,60	20,58	20,52	20,45	20,50	20,50	20,53	20,49	20,48	20,56	20,51	20,54	20,59	20,57	20,52	20,50	20,57	20,56	20,57	20,52	20,60	20,66	20,64	20,62	20,67	20,64	20,66	20,72	20,69	20,64	20,64	20,61	20,64	20,60	20,54	20,53	20,45	20,52	20,62	20,72	20,79	20,81	20,78	20,84	20,98	21,04	21,16	21,13	21,28	21,40	21,59	21,78	22,03	22,34	22,68	22,83	22,83	22,72	22,78	22,73	22,45	22,23	22,25	22,66	22,90	22,98	23,02	23,11	23,08	23,01	23,09	23,19	23,22	23,19	23,21	23,28	23,37	23,33	23,30	23,33	23,40	23,50	23,56	23,58	23,52	23,59	23,61	23,65	23,73	23,77	23,70	23,75	23,69	23,78	23,92	23,91	24,01	23,97	23,95	23,98	24,04	24,05	24,02	24,06	24,08	24,24	24,22	24,13	24,19	24,16	24,16	24,20	24,20	24,26	24,34	24,35	24,28	24,24	24,32	24,29	24,32	24,34	24,35	24,43	24,44	24,41	24,44	24,42	24,44	24,43	24,38	24,34	24,40	24,46	24,47	24,43	24,49	24,47	24,45	24,44	24,44	24,50	24,55	24,53	24,48	24,51	24,52	24,49	24,49	24,46	24,41	24,42	24,51	24,64	24,61	24,52	24,49	24,51	24,52	24,47	24,47	24,54	24,50	24,51	24,58	24,62	24,51	24,57	24,62	24,58	24,57	24,59	24,61	24,58	24,55	24,47	24,52	24,53	24,59	24,54	24,53	24,58	24,67	24,59	24,47	24,52	24,61	24,62	24,66	24,56	24,55	24,63	24,63	24,61	24,54	24,54	24,53	24,53	24,54	24,48	24,52	24,46	24,53	24,49	24,49	24,43	24,50	24,55	24,50	24,49	24,45	24,50	24,45	24,44	24,44	24,39	24,37	24,36	24,36	24,36	24,29	24,27	24,31	24,29	24,20	24,22	24,20	24,10	24,16	24,16	24,10	24,08	24,10	24,14	24,09	24,05	24,06	24,01	24,01	23,87	23,84	23,85	23,88	23,86	23,74	23,71	23,72	23,73	23,63	23,49	23,39	23,50	23,42	23,44	23,44	23,33	23,32	23,33	23,18	23,16	23,18	23,12	23,07	23,10	23,09	23,05	23,00	22,95	22,97	22,86	22,60	22,34	22,30	22,54	22,74	22,74	22,74	22,71	22,64	22,63	22,38	21,91	21,70	21,56	21,42	21,31	21,28	21,19	21,08	20,99	20,95	21,02	20,95	20,83	20,93	21,01	20,96	21,04	21,02	21,04	20,98	20,91	20,85	20,76	20,77	20,83	20,79	20,64	20,59	20,60	20,56	20,67	20,64	20,51	20,53	20,60	20,57	20,50	20,53	20,58	20,58	20,57	20,52	20,57	20,56	20,53	20,59	20,55	20,57	20,55	20,54	20,57	20,56	20,61	20,57	20,54	20,53	20,53	20,46	20,58	20,65	20,61	20,57	20,57	20,47	20,47	20,48	20,54	20,55	20,54	20,53	20,47	20,41	20,42	20,52	20,47	20,40	20,44	20,44	20,39	20,39	20,46	20,52	20,51	20,45	20,37	20,37	20,50	20,57	20,57	20,51	20,51	20,48	20,42	20,47	20,48	20,47	20,41	20,37	20,37	20,41	20,52	20,55	20,46	20,42	20,43	20,39	20,36	20,40	20,51	20,51	20,47	20,51	20,48	20,41	20,43	20,50	20,46	20,51	20,39	20,42	20,37	20,39	20,47	20,47	20,51	20,38	20,35	20,37	20,42	20,44	20,50	20,42	20,45	20,49	20,51	20,43	20,35	20,36	20,42	20,46	20,36	20,36	20,37	20,31	20,36	20,43	20,38	20,38	20,46	20,48	20,40	20,39	20,35	20,37	20,46	20,47	20,46	20,43	20,42	20,40	20,43	20,36	20,36	20,33	20,39	20,47	20,42	20,42	20,38	20,43	20,39	20,37	20,35	20,35	20,39	20,36	20,40	20,40	20,34	20,43	20,41	20,39	20,31	20,39	20,43	20,38	20,37	20,40	20,42	20,30	20,45	20,45	20,38	20,47	20,40	20,36	20,47	20,51	20,47	20,36	20,39	20,43	20,46	20,49	20,39	20,37	20,38	
20,44	20,35	20,32	20,36	20,44	20,25	20,35	20,40	20,41	20,28	20,29	20,39	20,34	20,37	20,39	20,43	20,41	20,39	20,33	20,44	20,37	20,39	20,48	20,39	20,34	20,48	20,45	20,40	20,42	20,42	20,46	20,41	20,36	20,36	20,29	20,34	20,33	20,40	20,43	20,49	20,39	20,40	20,35	20,42	20,44	20,33	20,42	20,41	20,43	20,44	20,42	20,41	20,38	20,39	20,40	20,43	20,40	20,48	20,46	20,46	20,49	20,48	20,44	20,35	20,42	20,49	20,44	20,42	20,43	20,48	20,42	20,42	20,47	20,50	20,41	20,44	20,36	20,41	20,47	20,39	20,46	20,50	20,51	20,39	20,36	20,48	20,49	20,53	20,47	20,46	20,51	20,48	20,50	20,49	20,52	20,55	20,49	20,42	20,49	20,49	20,52	20,50	20,54	20,56	20,51	20,46	20,49	20,45	20,46	20,46	20,41	20,43	20,55	20,51	20,44	20,46	20,47	20,55	20,54	20,49	20,51	20,52	20,58	20,54	20,55	20,51	20,58	20,64	20,57	20,53	20,41	20,37	20,48	20,53	20,55	20,50	20,54	20,54	20,52	20,54	20,50	20,59	20,64	20,59	20,62	20,55	20,49	20,46	20,40	20,43	20,58	20,61	20,52	20,56	20,56	20,53	20,53	20,53	20,54	20,50	20,49	20,57	20,52	20,55	20,56	20,47	20,47	20,49	20,56	20,56	20,56	20,67	20,62	20,60	20,62	20,52	20,58	20,63	20,64	20,72	20,72	20,65	20,69	20,60	20,65	20,63	20,62	20,51	20,50	20,59	20,62	20,69	20,79	20,84	20,89	20,96	21,06	21,04	21,09	21,22	21,34	21,44	21,58	21,78	22,01	22,33	22,64	22,80	22,78	22,80	22,81	22,86	22,71	22,39	22,14	22,37	22,81	22,92	22,95	23,05	23,12	23,06	23,14	23,20	23,17	23,18	23,22	23,20	23,28	23,31	23,30	23,40	23,43	23,50	23,57	23,59	23,53	23,54	23,59	23,59	23,74	23,83	23,74	23,83	23,81	23,86	23,90	23,97	24,02	23,99	23,95	23,95	24,05	24,06	24,09	24,14	24,13	24,23	24,26	24,16	24,21	24,19	24,24	24,21	24,21	24,27	24,36	24,35	24,32	24,32	24,34	24,28	24,40	24,40	24,36	24,47	24,52	24,47	24,40	24,44	24,43	24,45	24,45	24,50	24,42	24,44	24,47	24,50	24,49	24,50	24,50	24,52	24,55	24,58	24,64	24,57	24,57	24,58	24,54	24,56	24,59	24,49	24,54	24,46	24,54	24,59	24,60	24,52	24,51	24,51	24,60	24,59	24,53	24,62	24,62	24,52	24,57	24,57	24,60	24,59	24,66	24,58	24,56	24,62	24,65	24,61	24,53	24,50	24,54	24,61	24,57	24,55	24,51	24,62	24,60	24,64	24,66	24,57	24,60	24,63	24,67	24,63	24,61	24,64	24,66	24,67	24,60	24,58	24,60	24,63	24,70	24,63	24,55	24,48	24,52	24,59	24,58	24,61	24,48	24,53	24,55	24,56	24,56	24,50	24,50	24,49	24,47	24,37	24,41	24,38	24,39	24,40	24,26	24,26	24,36	24,35	24,26	24,28	24,26	24,20	24,16	24,18	24,16	24,13	24,09	24,07	24,11	24,10	24,06	23,98	23,93	23,90	23,90	23,86	23,84	23,89	23,80	23,71	23,69	23,68	23,72	23,56	23,52	23,57	23,48	23,49	23,45	23,36	23,34	23,35	23,28	23,23	23,18	23,20	23,21	23,14	23,07	23,08	23,04	22,94	22,87	22,78	22,48	22,29	22,42	22,71	22,84	22,78	22,84	22,83	22,67	22,59	22,42	21,99	21,72	21,62	21,47	21,32	21,25	21,16	21,13	21,07	21,04	21,00	20,94	20,95	21,00	21,07	21,04	21,05	21,03	20,97	20,94	20,91	20,87	20,79	20,82	20,78	20,82	20,70	20,58	20,53	20,58	20,62	20,64	20,55	20,56	20,59	20,56	20,57	20,54	20,53	20,58	20,56	20,51	20,55	20,63	20,58	20,58	20,58	20,55	20,57	20,50	20,48	20,47	20,61	20,59	20,48	20,48	20,49	20,45	20,50	20,58	20,59	20,55	20,59	20,52	20,49	20,48	20,55	20,60	20,57	20,58	20,53	20,52	20,51	20,48	20,42	20,40	20,46	20,55	20,47	20,45	20,39	20,43	20,44	20,40	20,41	20,41	20,52	20,56	20,49	20,43	20,47	20,47	20,44	20,43	20,44	20,39	20,37	20,40	20,37	20,43	20,44	20,43	20,32	20,32	20,46	20,40	20,42	20,41	20,48	20,43	20,47	20,52	20,48	20,36	20,38	20,48	20,45	20,54	20,38	20,35	20,39	20,36	20,42	20,49	20,46	20,42	20,36	20,38	20,39	20,46	20,39	20,37	20,30	20,36	20,38	20,44	20,43	20,32	20,41	20,43	20,35	20,23	20,32	20,36	20,34	20,42	20,45	20,36	20,45	20,47	20,45	20,43	20,34	20,36	20,47	20,46	20,39	20,45	20,46	20,36	20,46	20,40	20,40	20,39	20,36	20,36	20,35	20,27	20,41	20,45	20,41	20,42	20,39	20,37	20,42	20,33	20,37	20,43	20,42	20,34	20,36	20,37	20,37	20,32	20,43	20,36	20,37	20,43	20,45	20,43	20,43	20,39	20,36	20,40	20,43	20,40	20,38	20,40	20,40	20,39	20,32	20,40	20,35	20,42	20,32	20,44	20,44	
20,47	20,35	20,35	20,35	20,32	20,32	20,35	20,33	20,36	20,33	20,27	20,26	20,25	20,26	20,34	20,42	20,35	20,36	20,32	20,38	20,30	20,39	20,48	20,49	20,40	20,34	20,34	20,34	20,46	20,42	20,45	20,45	20,33	20,33	20,33	20,34	20,37	20,37	20,42	20,47	20,38	20,40	20,38	20,43	20,45	20,40	20,37	20,41	20,44	20,54	20,42	20,36	20,41	20,31	20,37	20,36	20,34	20,45	20,44	20,47	20,43	20,45	20,38	20,38	20,41	20,43	20,37	20,35	20,33	20,41	20,39	20,47	20,46	20,52	20,44	20,43	20,33	20,35	20,47	20,40	20,37	20,44	20,39	20,38	20,30	20,43	20,49	20,53	20,50	20,43	20,44	20,53	20,54	20,57	20,59	20,52	20,52	20,42	20,40	20,51	20,43	20,45	20,57	20,60	20,56	20,49	20,48	20,46	20,50	20,51	20,43	20,44	20,51	20,48	20,49	20,44	20,42	20,52	20,52	20,42	20,46	20,54	20,57	20,52	20,52	20,62	20,60	20,56	20,52	20,51	20,45	20,44	20,47	20,51	20,53	20,46	20,43	20,47	20,51	20,53	20,52	20,55	20,61	20,60	20,56	20,53	20,50	20,49	20,54	20,37	20,49	20,57	20,52	20,56	20,53	20,48	20,54	20,57	20,58	20,57	20,55	20,60	20,56	20,54	20,53	20,52	20,47	20,56	20,60	20,56	20,59	20,71	20,70	20,62	20,62	20,57	20,59	20,62	20,60	20,64	20,65	20,61	20,63	20,64	20,60	20,69	20,72	20,64	20,59	20,68	20,69	20,72	20,82	20,88	21,01	21,07	21,08	21,00	21,09	21,20	21,32	21,51	21,64	21,77	22,00	22,32	22,67	22,81	22,84	22,77	22,77	22,90	22,86	22,57	22,29	22,21	22,58	22,88	23,02	23,13	23,12	23,09	23,12	23,20	23,26	23,24	23,20	23,19	23,32	23,43	23,36	23,30	23,39	23,42	23,53	23,60	23,56	23,61	23,64	23,59	23,68	23,79	23,80	23,86	23,82	23,94	23,94	23,98	24,05	24,02	24,04	23,99	24,07	24,11	24,11	24,19	24,21	24,16	24,21	24,23	24,26	24,29	24,29	24,26	24,24	24,25	24,33	24,32	24,36	24,37	24,36	24,42	24,48	24,46	24,39	24,41	24,48	24,52	24,43	24,37	24,40	24,46	24,48	24,49	24,52	24,43	24,48	24,52	24,56	24,55	24,50	24,57	24,58	24,59	24,60	24,63	24,58	24,62	24,57	24,53	24,61	24,54	24,57	24,54	24,55	24,58	24,56	24,51	24,44	24,50	24,56	24,63	24,60	24,59	24,66	24,59	24,63	24,66	24,66	24,64	24,67	24,65	24,63	24,64	24,68	24,62	24,51	24,55	24,59	24,67	24,61	24,51	24,56	24,64	24,60	24,64	24,70	24,72	24,63	24,64	24,65	24,65	24,59	24,56	24,61	24,60	24,66	24,60	24,60	24,63	24,64	24,66	24,59	24,48	24,56	24,60	24,56	24,62	24,58	24,50	24,56	24,61	24,59	24,56	24,56	24,53	24,56	24,51	24,46	24,47	24,39	24,45	24,36	24,34	24,38	24,39	24,23	24,23	24,24	24,20	24,25	24,26	24,29	24,22	24,17	24,16	24,12	24,07	24,07	24,01	23,87	23,89	23,98	23,92	23,87	23,84	23,79	23,78	23,70	23,77	23,73	23,60	23,57	23,55	23,51	23,59	23,49	23,34	23,40	23,43	23,33	23,26	23,22	23,21	23,28	23,22	23,14	23,10	23,04	22,93	22,80	22,57	22,34	22,32	22,61	22,72	22,83	22,77	22,77	22,84	22,73	22,56	22,33	21,95	21,64	21,60	21,51	21,31	21,25	21,16	21,18	21,17	21,14	21,09	20,91	20,99	21,10	21,04	21,05	21,03	21,13	21,05	20,93	20,86	20,84	20,79	20,75	20,70	20,72	20,70	20,65	20,62	20,61	20,67	20,64	20,61	20,61	20,61	20,60	20,55	20,57	20,56	20,64	20,57	20,56	20,59	20,56	20,50	20,50	20,52	20,55	20,57	20,53	20,42	20,39	20,48	20,57	20,43	20,49	20,45	20,40	20,49	20,52	20,55	20,46	20,54	20,50	20,43	20,38	20,48	20,58	20,50	20,51	20,60	20,57	20,56	20,50	20,44	20,44	20,50	20,51	20,43	20,44	20,49	20,42	20,47	20,51	20,43	20,49	20,56	20,60	20,53	20,47	20,49	20,49	20,42	20,43	20,46	20,46	20,49	20,47	20,46	20,47	20,48	20,39	20,36	20,34	20,51	20,48	20,47	20,46	20,48	20,41	20,53	20,56	20,46	20,39	20,34	20,41	20,40	20,45	20,36	20,35	20,41	20,39	20,38	20,39	20,42	20,40	20,36	20,36	20,38	20,46	20,39	20,30	20,33	20,33	20,37	20,36	20,42	20,36	20,45	20,50	20,37	20,38	20,36	20,43	20,37	20,45	20,47	20,43	20,39	20,42	20,40	20,42	20,41	20,34	20,44	20,39	20,42	20,41	20,52	20,35	20,39	20,47	20,49	20,40	20,29	20,38	20,40	20,34	20,39	20,42	20,38	20,44	20,43	20,39	20,37	20,36	20,30	20,39	20,44	20,39	20,31	20,38	20,38	20,28	20,33	20,33	20,35	20,41	20,38	20,44	20,55	20,51	20,36	20,33	20,38	20,31	20,35	20,37	20,36	20,37	20,32	20,35	20,39	20,31	20,29	20,39	20,40	
20,47	20,30	20,27	20,41	20,30	20,30	20,40	20,35	20,30	20,38	20,23	20,29	20,29	20,33	20,28	20,34	20,35	20,29	20,27	20,38	20,33	20,34	20,45	20,43	20,37	20,34	20,35	20,40	20,40	20,42	20,34	20,32	20,29	20,35	20,35	20,38	20,40	20,31	20,34	20,41	20,41	20,38	20,35	20,46	20,47	20,35	20,37	20,35	20,35	20,47	20,49	20,31	20,32	20,35	20,43	20,42	20,37	20,39	20,41	20,49	20,45	20,41	20,46	20,47	20,43	20,41	20,38	20,36	20,38	20,44	20,44	20,53	20,50	20,48	20,49	20,38	20,37	20,41	20,51	20,42	20,36	20,38	20,34	20,37	20,37	20,41	20,50	20,46	20,43	20,32	20,44	20,49	20,53	20,48	20,48	20,50	20,44	20,39	20,42	20,37	20,41	20,44	20,53	20,48	20,52	20,46	20,37	20,39	20,50	20,57	20,44	20,41	20,53	20,48	20,53	20,49	20,45	20,54	20,56	20,46	20,47	20,49	20,51	20,52	20,46	20,53	20,58	20,42	20,49	20,47	20,50	20,44	20,46	20,53	20,55	20,55	20,46	20,54	20,59	20,55	20,58	20,53	20,60	20,61	20,51	20,51	20,59	20,59	20,52	20,44	20,42	20,54	20,51	20,48	20,50	20,54	20,55	20,61	20,60	20,52	20,53	20,63	20,53	20,60	20,60	20,61	20,55	20,57	20,59	20,51	20,63	20,66	20,62	20,63	20,60	20,56	20,59	20,66	20,59	20,61	20,58	20,54	20,61	20,63	20,68	20,71	20,70	20,64	20,66	20,68	20,64	20,71	20,88	20,97	21,04	21,10	21,12	21,09	21,14	21,31	21,40	21,47	21,64	21,76	22,03	22,39	22,70	22,88	22,88	22,87	22,84	22,86	22,90	22,82	22,56	22,23	22,33	22,70	23,01	23,11	23,12	23,13	23,16	23,25	23,31	23,30	23,33	23,32	23,42	23,47	23,43	23,36	23,44	23,48	23,52	23,60	23,60	23,64	23,66	23,64	23,65	23,80	23,88	23,89	23,86	23,96	23,99	24,01	24,05	24,01	24,03	24,10	24,09	24,11	24,06	24,16	24,29	24,26	24,26	24,28	24,31	24,33	24,36	24,36	24,33	24,34	24,39	24,40	24,35	24,31	24,44	24,51	24,51	24,41	24,42	24,47	24,48	24,56	24,49	24,39	24,42	24,50	24,49	24,48	24,48	24,54	24,51	24,55	24,59	24,61	24,56	24,58	24,60	24,63	24,61	24,65	24,63	24,57	24,55	24,52	24,62	24,63	24,65	24,62	24,62	24,65	24,61	24,50	24,53	24,59	24,59	24,62	24,70	24,61	24,60	24,60	24,64	24,70	24,70	24,68	24,74	24,71	24,67	24,70	24,72	24,61	24,55	24,65	24,66	24,70	24,65	24,64	24,59	24,68	24,68	24,71	24,73	24,68	24,70	24,69	24,67	24,70	24,61	24,57	24,59	24,68	24,65	24,66	24,66	24,68	24,62	24,61	24,64	24,58	24,66	24,65	24,57	24,57	24,63	24,62	24,61	24,66	24,61	24,55	24,55	24,59	24,57	24,50	24,52	24,53	24,45	24,48	24,44	24,45	24,41	24,38	24,25	24,25	24,21	24,21	24,17	24,25	24,32	24,26	24,23	24,22	24,17	24,04	24,09	24,09	24,03	23,96	23,96	23,97	23,92	23,81	23,78	23,76	23,82	23,78	23,71	23,63	23,55	23,52	23,51	23,56	23,54	23,38	23,38	23,47	23,32	23,28	23,19	23,17	23,30	23,22	23,19	23,13	23,03	22,85	22,62	22,37	22,29	22,55	22,80	22,80	22,82	22,85	22,81	22,82	22,76	22,61	22,30	22,01	21,66	21,55	21,49	21,35	21,27	21,26	21,19	21,10	21,14	21,09	20,92	20,94	21,04	20,98	20,98	20,99	21,09	21,10	20,96	20,87	20,94	20,77	20,75	20,77	20,78	20,68	20,63	20,65	20,68	20,62	20,58	20,55	20,57	20,57	20,61	20,54	20,49	20,46	20,58	20,60	20,60	20,64	20,53	20,49	20,53	20,51	20,49	20,51	20,53	20,48	20,44	20,53	20,56	20,53	20,55	20,49	20,38	20,49	20,51	20,48	20,46	20,52	20,46	20,37	20,33	20,53	20,57	20,50	20,46	20,45	20,50	20,54	20,54	20,46	20,37	20,46	20,46	20,41	20,50	20,49	20,46	20,49	20,52	20,44	20,44	20,54	20,51	20,45	20,49	20,50	20,48	20,45	20,42	20,42	20,43	20,44	20,46	20,42	20,45	20,50	20,44	20,37	20,38	20,40	20,53	20,45	20,46	20,46	20,45	20,39	20,43	20,48	20,39	20,34	20,42	20,51	20,41	20,32	20,29	20,35	20,33	20,36	20,35	20,40	20,46	20,45	20,42	20,40	20,44	20,44	20,36	20,43	20,42	20,43	20,37	20,36	20,45	20,46	20,49	20,47	20,45	20,47	20,51	20,39	20,42	20,42	20,41	20,45	20,41	20,33	20,32	20,43	20,36	20,43	20,44	20,44	20,39	20,51	20,44	20,38	20,48	20,43	20,37	20,33	20,38	20,47	20,37	20,34	20,39	20,42	20,41	20,44	20,36	20,37	20,30	20,31	20,43	20,44	20,43	20,32	20,32	20,34	20,34	20,39	20,40	20,39	20,40	20,36	20,38	20,51	20,47	20,33	20,41	20,49	20,41	20,46	20,38	20,30	20,28	20,34	20,31	20,40	20,40	20,31	20,36	20,38	
20,49	20,40	20,35	20,43	20,37	20,29	20,36	20,44	20,34	20,33	20,29	20,29	20,26	20,39	20,39	20,38	20,35	20,31	20,30	20,48	20,46	20,36	20,37	20,38	20,36	20,38	20,41	20,43	20,40	20,41	20,38	20,33	20,27	20,36	20,39	20,41	20,47	20,37	20,33	20,43	20,35	20,32	20,31	20,44	20,48	20,27	20,33	20,30	20,38	20,46	20,43	20,40	20,37	20,38	20,48	20,44	20,35	20,35	20,46	20,51	20,45	20,44	20,45	20,53	20,42	20,40	20,43	20,44	20,52	20,46	20,37	20,54	20,52	20,48	20,48	20,32	20,29	20,45	20,54	20,51	20,40	20,45	20,44	20,45	20,44	20,47	20,56	20,54	20,42	20,32	20,42	20,46	20,53	20,50	20,40	20,45	20,41	20,46	20,48	20,49	20,52	20,53	20,47	20,50	20,51	20,46	20,44	20,40	20,49	20,55	20,49	20,48	20,45	20,48	20,54	20,54	20,47	20,48	20,49	20,51	20,49	20,45	20,53	20,59	20,48	20,52	20,55	20,47	20,46	20,51	20,52	20,44	20,47	20,54	20,53	20,62	20,54	20,50	20,59	20,60	20,54	20,57	20,56	20,55	20,50	20,50	20,62	20,53	20,51	20,49	20,59	20,61	20,51	20,46	20,53	20,56	20,59	20,57	20,56	20,48	20,49	20,66	20,57	20,55	20,62	20,61	20,61	20,58	20,59	20,53	20,60	20,65	20,62	20,59	20,68	20,60	20,56	20,70	20,67	20,62	20,61	20,57	20,57	20,55	20,59	20,74	20,74	20,66	20,62	20,74	20,78	20,77	20,92	21,04	21,08	21,17	21,12	21,09	21,21	21,34	21,43	21,54	21,64	21,79	22,03	22,42	22,71	22,81	22,86	22,85	22,90	22,97	22,97	22,87	22,76	22,55	22,31	22,46	22,81	23,05	23,12	23,18	23,21	23,21	23,30	23,30	23,39	23,45	23,47	23,51	23,45	23,45	23,52	23,54	23,59	23,64	23,68	23,66	23,69	23,71	23,67	23,80	23,82	23,89	23,91	24,04	23,98	24,05	24,10	24,05	24,08	24,10	24,11	24,13	24,15	24,24	24,30	24,22	24,25	24,32	24,33	24,33	24,38	24,39	24,37	24,40	24,40	24,45	24,45	24,32	24,38	24,47	24,49	24,49	24,43	24,53	24,55	24,52	24,48	24,48	24,43	24,49	24,51	24,58	24,50	24,59	24,64	24,68	24,69	24,66	24,65	24,65	24,62	24,61	24,58	24,63	24,66	24,53	24,52	24,58	24,66	24,68	24,64	24,67	24,65	24,73	24,68	24,63	24,68	24,71	24,74	24,74	24,71	24,71	24,64	24,65	24,74	24,75	24,70	24,69	24,79	24,78	24,73	24,69	24,71	24,64	24,63	24,68	24,68	24,69	24,67	24,68	24,71	24,71	24,69	24,70	24,74	24,65	24,63	24,67	24,72	24,70	24,73	24,68	24,63	24,73	24,71	24,73	24,72	24,73	24,66	24,65	24,70	24,66	24,73	24,71	24,67	24,68	24,63	24,62	24,62	24,63	24,58	24,59	24,55	24,63	24,57	24,52	24,55	24,52	24,45	24,44	24,49	24,46	24,44	24,41	24,36	24,40	24,31	24,22	24,21	24,24	24,28	24,27	24,26	24,26	24,24	24,14	24,13	24,14	24,07	24,03	23,97	23,97	23,97	23,90	23,81	23,76	23,81	23,73	23,64	23,62	23,54	23,52	23,50	23,53	23,54	23,43	23,41	23,45	23,35	23,37	23,39	23,20	23,21	23,23	23,24	23,14	23,01	22,79	22,54	22,38	22,48	22,78	22,92	22,89	22,89	22,91	22,86	22,92	22,86	22,68	22,40	22,03	21,76	21,60	21,52	21,40	21,32	21,29	21,30	21,16	21,15	21,12	21,06	21,00	20,95	20,98	21,03	21,00	20,97	21,09	20,99	20,92	20,92	20,80	20,82	20,83	20,74	20,65	20,55	20,57	20,66	20,58	20,47	20,57	20,56	20,52	20,61	20,60	20,53	20,43	20,51	20,54	20,60	20,61	20,57	20,50	20,50	20,45	20,38	20,41	20,52	20,52	20,49	20,52	20,53	20,51	20,46	20,45	20,45	20,48	20,49	20,48	20,48	20,56	20,54	20,43	20,39	20,45	20,50	20,51	20,50	20,40	20,49	20,48	20,43	20,45	20,44	20,45	20,43	20,41	20,43	20,46	20,45	20,50	20,49	20,36	20,40	20,45	20,47	20,45	20,44	20,45	20,46	20,43	20,43	20,40	20,42	20,43	20,42	20,35	20,42	20,50	20,48	20,39	20,44	20,41	20,37	20,37	20,35	20,46	20,43	20,38	20,38	20,50	20,34	20,30	20,44	20,53	20,50	20,31	20,35	20,34	20,28	20,34	20,33	20,37	20,43	20,46	20,48	20,33	20,41	20,47	20,47	20,46	20,48	20,37	20,35	20,42	20,46	20,44	20,45	20,46	20,44	20,46	20,55	20,52	20,44	20,44	20,32	20,43	20,50	20,41	20,38	20,46	20,42	20,47	20,46	20,37	20,42	20,51	20,52	20,44	20,49	20,46	20,36	20,35	20,36	20,43	20,32	20,33	20,39	20,49	20,41	20,41	20,40	20,42	20,39	20,44	20,50	20,36	20,39	20,34	20,33	20,34	20,32	20,37	20,41	20,42	20,43	20,35	20,34	20,43	20,44	20,39	20,36	20,45	20,40	20,44	20,30	20,38	20,37	20,31	20,40	20,38	20,35	20,38	20,38	20,35	
20,44	20,39	20,33	20,26	20,28	20,31	20,34	20,39	20,34	20,29	20,25	20,24	20,23	20,38	20,42	20,50	20,42	20,36	20,33	20,43	20,40	20,49	20,44	20,41	20,46	20,44	20,38	20,36	20,36	20,38	20,37	20,34	20,06	20,30	20,40	20,44	20,43	20,41	20,34	20,38	20,36	20,41	20,39	20,47	20,46	20,27	20,33	20,33	20,36	20,41	20,36	20,39	20,39	20,42	20,50	20,44	20,36	20,47	20,51	20,47	20,44	20,44	20,50	20,54	20,49	20,49	20,49	20,44	20,43	20,41	20,34	20,47	20,54	20,44	20,47	20,40	20,32	20,43	20,53	20,52	20,49	20,47	20,43	20,39	20,47	20,50	20,57	20,56	20,49	20,43	20,48	20,48	20,51	20,52	20,48	20,44	20,45	20,42	20,40	20,43	20,50	20,51	20,51	20,48	20,49	20,49	20,52	20,50	20,52	20,56	20,47	20,46	20,46	20,53	20,55	20,57	20,50	20,52	20,50	20,48	20,52	20,52	20,47	20,59	20,48	20,50	20,58	20,56	20,51	20,50	20,48	20,45	20,45	20,47	20,50	20,61	20,59	20,45	20,50	20,57	20,53	20,53	20,51	20,49	20,48	20,53	20,52	20,58	20,56	20,57	20,61	20,69	20,54	20,49	20,58	20,52	20,54	20,54	20,56	20,52	20,52	20,61	20,56	20,61	20,60	20,58	20,62	20,62	20,59	20,58	20,58	20,62	20,68	20,67	20,64	20,65	20,52	20,63	20,63	20,69	20,65	20,62	20,66	20,62	20,60	20,68	20,76	20,77	20,77	20,84	20,93	20,89	21,05	21,08	21,09	21,25	21,23	21,11	21,22	21,37	21,47	21,55	21,73	21,87	22,11	22,34	22,68	22,81	22,91	22,90	22,93	23,02	22,97	22,95	22,95	22,81	22,43	22,29	22,61	23,00	23,15	23,14	23,20	23,25	23,31	23,39	23,45	23,47	23,50	23,50	23,53	23,52	23,51	23,55	23,65	23,69	23,75	23,72	23,72	23,79	23,81	23,90	23,85	23,86	23,92	24,04	24,10	24,06	24,07	24,08	24,11	24,11	24,14	24,19	24,21	24,31	24,34	24,34	24,30	24,29	24,39	24,37	24,33	24,36	24,41	24,38	24,44	24,43	24,49	24,49	24,46	24,48	24,55	24,62	24,56	24,58	24,61	24,56	24,53	24,53	24,51	24,49	24,56	24,54	24,54	24,55	24,69	24,68	24,65	24,65	24,64	24,69	24,69	24,67	24,55	24,57	24,67	24,61	24,64	24,69	24,72	24,78	24,75	24,75	24,72	24,73	24,75	24,73	24,72	24,68	24,75	24,84	24,73	24,74	24,75	24,76	24,83	24,82	24,75	24,74	24,76	24,79	24,80	24,72	24,76	24,74	24,67	24,68	24,65	24,75	24,78	24,75	24,76	24,81	24,72	24,67	24,75	24,76	24,76	24,77	24,76	24,81	24,78	24,76	24,71	24,70	24,70	24,74	24,76	24,78	24,73	24,71	24,73	24,67	24,76	24,69	24,58	24,65	24,69	24,64	24,69	24,59	24,63	24,66	24,64	24,71	24,66	24,65	24,64	24,54	24,45	24,54	24,53	24,48	24,46	24,43	24,41	24,44	24,42	24,28	24,30	24,39	24,38	24,26	24,25	24,27	24,28	24,21	24,21	24,16	24,07	24,02	24,01	23,98	24,02	23,94	23,88	23,84	23,85	23,76	23,72	23,66	23,55	23,55	23,60	23,55	23,49	23,48	23,44	23,36	23,39	23,38	23,44	23,32	23,28	23,23	23,26	23,13	22,88	22,66	22,37	22,44	22,76	22,94	22,99	22,96	22,91	22,92	22,95	22,93	22,85	22,77	22,49	22,12	21,77	21,69	21,56	21,46	21,41	21,23	21,24	21,20	21,10	21,14	21,06	21,04	21,04	21,01	20,99	20,93	20,96	21,02	20,98	20,92	20,94	20,87	20,81	20,75	20,74	20,65	20,54	20,60	20,62	20,60	20,53	20,59	20,61	20,54	20,56	20,55	20,57	20,51	20,51	20,61	20,58	20,49	20,51	20,51	20,52	20,49	20,46	20,53	20,56	20,54	20,58	20,60	20,51	20,47	20,42	20,52	20,56	20,49	20,50	20,54	20,51	20,50	20,48	20,52	20,49	20,46	20,47	20,48	20,43	20,44	20,49	20,60	20,45	20,44	20,41	20,56	20,50	20,40	20,39	20,44	20,45	20,41	20,51	20,39	20,41	20,47	20,54	20,44	20,41	20,46	20,46	20,43	20,45	20,45	20,45	20,48	20,43	20,44	20,49	20,47	20,42	20,36	20,37	20,38	20,38	20,33	20,39	20,46	20,46	20,43	20,44	20,44	20,38	20,30	20,48	20,52	20,49	20,29	20,37	20,45	20,39	20,39	20,38	20,42	20,47	20,42	20,43	20,38	20,38	20,39	20,45	20,52	20,46	20,35	20,32	20,37	20,46	20,42	20,43	20,34	20,35	20,45	20,46	20,39	20,45	20,50	20,40	20,39	20,47	20,44	20,50	20,53	20,45	20,43	20,38	20,39	20,36	20,43	20,50	20,41	20,41	20,43	20,36	20,32	20,45	20,40	20,22	20,37	20,42	20,45	20,44	20,34	20,39	20,41	20,47	20,58	20,52	20,37	20,34	20,41	20,45	20,39	20,32	20,37	20,36	20,43	20,43	20,38	20,39	20,46	20,38	20,35	20,31	20,35	20,37	20,45	20,35	20,31	20,35	20,35	20,43	20,35	20,30	20,39	20,45	20,40	
20,38	20,38	20,34	20,27	20,29	20,34	20,45	20,36	20,33	20,29	20,36	20,34	20,32	20,35	20,38	20,47	20,44	20,40	20,33	20,38	20,37	20,49	20,54	20,41	20,42	20,38	20,40	20,43	20,40	20,43	20,39	20,33	20,29	20,34	20,44	20,45	20,40	20,35	20,38	20,40	20,39	20,41	20,49	20,48	20,51	20,44	20,47	20,43	20,44	20,38	20,37	20,42	20,36	20,40	20,50	20,49	20,42	20,50	20,46	20,46	20,48	20,56	20,53	20,52	20,49	20,49	20,56	20,41	20,40	20,48	20,39	20,49	20,56	20,55	20,47	20,48	20,43	20,48	20,45	20,46	20,50	20,49	20,48	20,39	20,47	20,54	20,51	20,51	20,52	20,49	20,54	20,50	20,47	20,45	20,40	20,42	20,47	20,48	20,45	20,49	20,50	20,50	20,47	20,40	20,43	20,46	20,49	20,46	20,51	20,52	20,53	20,47	20,47	20,50	20,58	20,52	20,51	20,57	20,58	20,55	20,50	20,51	20,56	20,58	20,52	20,46	20,53	20,57	20,57	20,55	20,57	20,54	20,47	20,50	20,49	20,54	20,56	20,50	20,59	20,54	20,54	20,53	20,55	20,52	20,53	20,58	20,60	20,59	20,59	20,58	20,58	20,66	20,64	20,50	20,52	20,57	20,59	20,59	20,60	20,54	20,47	20,52	20,65	20,69	20,68	20,67	20,65	20,64	20,70	20,64	20,59	20,56	20,67	20,66	20,66	20,70	20,63	20,62	20,65	20,72	20,71	20,69	20,68	20,65	20,72	20,74	20,78	20,82	20,89	20,87	20,94	21,00	21,18	21,14	21,13	21,19	21,38	21,31	21,37	21,44	21,54	21,67	21,79	21,89	22,12	22,47	22,78	22,88	22,92	22,95	23,03	23,06	23,03	22,97	23,08	22,98	22,74	22,37	22,35	22,83	23,09	23,18	23,29	23,33	23,34	23,40	23,48	23,50	23,54	23,52	23,54	23,52	23,56	23,60	23,66	23,66	23,73	23,77	23,71	23,84	23,90	23,91	23,95	23,96	23,93	24,09	24,13	24,11	24,06	24,07	24,17	24,12	24,13	24,18	24,25	24,29	24,26	24,31	24,32	24,31	24,41	24,41	24,38	24,32	24,35	24,41	24,44	24,48	24,48	24,52	24,62	24,63	24,62	24,64	24,64	24,68	24,67	24,67	24,58	24,57	24,53	24,62	24,65	24,59	24,64	24,70	24,75	24,67	24,68	24,74	24,71	24,70	24,66	24,77	24,61	24,66	24,73	24,66	24,66	24,72	24,75	24,82	24,82	24,82	24,71	24,77	24,73	24,77	24,73	24,77	24,73	24,79	24,80	24,77	24,84	24,77	24,83	24,82	24,73	24,75	24,78	24,80	24,83	24,82	24,77	24,79	24,78	24,74	24,75	24,83	24,77	24,72	24,79	24,85	24,74	24,70	24,76	24,82	24,86	24,85	24,85	24,90	24,90	24,78	24,73	24,83	24,80	24,76	24,78	24,80	24,77	24,80	24,79	24,77	24,77	24,70	24,65	24,69	24,74	24,72	24,74	24,71	24,67	24,71	24,74	24,73	24,75	24,68	24,65	24,60	24,48	24,51	24,57	24,58	24,49	24,50	24,47	24,50	24,48	24,34	24,43	24,41	24,38	24,31	24,23	24,28	24,29	24,27	24,22	24,20	24,14	24,09	24,05	23,98	23,97	23,95	23,96	23,94	23,94	23,83	23,82	23,73	23,67	23,63	23,70	23,61	23,49	23,44	23,47	23,42	23,45	23,38	23,35	23,26	23,27	23,24	23,26	23,15	22,85	22,55	22,41	22,59	22,88	22,99	23,00	22,97	22,94	22,97	22,96	22,90	22,84	22,80	22,54	22,12	21,81	21,63	21,59	21,42	21,39	21,26	21,22	21,19	21,16	21,19	21,11	21,03	20,96	21,01	20,98	20,97	20,98	21,01	20,93	20,94	20,92	20,85	20,81	20,77	20,80	20,71	20,63	20,64	20,63	20,61	20,54	20,57	20,61	20,59	20,59	20,59	20,54	20,53	20,56	20,56	20,56	20,55	20,52	20,48	20,58	20,58	20,55	20,56	20,63	20,55	20,60	20,59	20,56	20,51	20,54	20,51	20,58	20,53	20,51	20,54	20,51	20,49	20,49	20,50	20,52	20,54	20,59	20,53	20,44	20,52	20,53	20,58	20,60	20,50	20,46	20,55	20,53	20,48	20,48	20,50	20,44	20,44	20,41	20,38	20,42	20,47	20,47	20,48	20,43	20,52	20,54	20,56	20,61	20,58	20,47	20,37	20,40	20,47	20,53	20,42	20,39	20,33	20,32	20,40	20,41	20,34	20,37	20,57	20,43	20,42	20,44	20,43	20,44	20,40	20,49	20,55	20,40	20,37	20,45	20,44	20,43	20,39	20,40	20,48	20,49	20,43	20,47	20,41	20,35	20,35	20,38	20,44	20,51	20,44	20,37	20,40	20,36	20,41	20,45	20,42	20,34	20,42	20,38	20,26	20,32	20,46	20,44	20,44	20,48	20,49	20,52	20,52	20,38	20,39	20,35	20,41	20,42	20,40	20,40	20,39	20,37	20,43	20,37	20,34	20,50	20,53	20,29	20,34	20,42	20,43	20,49	20,35	20,36	20,36	20,38	20,42	20,47	20,40	20,33	20,41	20,51	20,46	20,41	20,39	20,40	20,38	20,32	20,33	20,41	20,42	20,36	20,35	20,33	20,44	20,39	20,47	20,46	20,38	20,41	20,37	20,38	20,38	20,35	20,43	20,42	20,34	
20,37	20,36	20,40	20,37	20,29	20,32	20,49	20,42	20,35	20,37	20,37	20,33	20,35	20,38	20,39	20,41	20,34	20,38	20,35	20,40	20,37	20,46	20,46	20,43	20,39	20,41	20,43	20,39	20,34	20,43	20,40	20,35	20,31	20,31	20,37	20,42	20,44	20,35	20,41	20,41	20,34	20,40	20,43	20,52	20,51	20,45	20,50	20,41	20,41	20,46	20,47	20,48	20,43	20,45	20,44	20,50	20,50	20,49	20,40	20,45	20,47	20,52	20,52	20,44	20,48	20,53	20,54	20,47	20,37	20,49	20,42	20,45	20,56	20,52	20,46	20,49	20,46	20,45	20,45	20,39	20,48	20,49	20,52	20,43	20,46	20,53	20,48	20,55	20,54	20,51	20,49	20,57	20,46	20,41	20,46	20,47	20,53	20,53	20,48	20,58	20,62	20,52	20,48	20,45	20,49	20,41	20,42	20,40	20,46	20,51	20,50	20,53	20,51	20,46	20,54	20,48	20,49	20,57	20,59	20,50	20,42	20,42	20,59	20,62	20,51	20,57	20,53	20,54	20,55	20,64	20,59	20,60	20,53	20,54	20,50	20,51	20,55	20,51	20,53	20,56	20,52	20,56	20,51	20,60	20,57	20,59	20,59	20,55	20,58	20,64	20,48	20,55	20,57	20,50	20,46	20,50	20,61	20,56	20,56	20,58	20,57	20,58	20,57	20,74	20,65	20,70	20,71	20,71	20,78	20,76	20,63	20,59	20,65	20,72	20,72	20,74	20,67	20,72	20,78	20,78	20,66	20,69	20,72	20,60	20,74	20,78	20,81	20,91	20,90	20,94	20,99	21,03	21,20	21,15	21,18	21,26	21,30	21,34	21,43	21,53	21,61	21,70	21,79	21,96	22,16	22,51	22,81	22,90	22,91	22,90	23,01	23,13	23,13	23,05	23,07	23,08	22,93	22,66	22,29	22,49	22,97	23,10	23,21	23,33	23,37	23,45	23,53	23,52	23,53	23,59	23,57	23,56	23,66	23,72	23,69	23,70	23,78	23,82	23,77	23,87	23,91	23,92	23,93	24,03	24,01	24,08	24,09	24,10	24,10	24,16	24,18	24,22	24,19	24,24	24,30	24,33	24,34	24,39	24,34	24,40	24,51	24,48	24,45	24,44	24,48	24,53	24,55	24,53	24,46	24,50	24,62	24,66	24,61	24,68	24,62	24,60	24,71	24,77	24,64	24,60	24,59	24,68	24,70	24,72	24,75	24,74	24,73	24,73	24,79	24,90	24,82	24,71	24,66	24,71	24,76	24,71	24,73	24,81	24,78	24,76	24,77	24,73	24,76	24,85	24,88	24,85	24,83	24,84	24,80	24,82	24,85	24,83	24,83	24,83	24,89	24,84	24,86	24,83	24,83	24,85	24,85	24,81	24,85	24,84	24,89	24,83	24,84	24,78	24,72	24,85	24,80	24,77	24,88	24,90	24,86	24,83	24,83	24,85	24,89	24,84	24,91	24,94	24,83	24,79	24,77	24,82	24,93	24,86	24,79	24,86	24,84	24,84	24,89	24,84	24,91	24,79	24,75	24,78	24,80	24,83	24,81	24,80	24,71	24,67	24,75	24,70	24,70	24,73	24,71	24,66	24,55	24,56	24,58	24,63	24,51	24,56	24,54	24,52	24,51	24,45	24,44	24,40	24,37	24,40	24,35	24,33	24,30	24,29	24,22	24,25	24,18	24,16	24,11	24,04	23,97	23,93	24,01	23,96	23,90	23,90	23,88	23,75	23,68	23,73	23,74	23,66	23,62	23,60	23,59	23,56	23,51	23,46	23,40	23,28	23,31	23,32	23,21	23,03	22,78	22,58	22,59	22,84	22,98	22,98	22,93	22,99	23,04	23,05	22,99	22,89	22,87	22,75	22,51	22,12	21,80	21,65	21,55	21,40	21,37	21,35	21,27	21,29	21,29	21,28	21,19	21,12	21,09	21,01	20,98	20,97	20,98	21,03	20,98	20,92	20,92	20,88	20,85	20,88	20,81	20,66	20,59	20,63	20,60	20,57	20,59	20,65	20,65	20,56	20,61	20,63	20,59	20,55	20,62	20,60	20,59	20,60	20,53	20,53	20,59	20,56	20,53	20,54	20,61	20,56	20,53	20,59	20,53	20,44	20,56	20,54	20,49	20,52	20,53	20,57	20,48	20,49	20,51	20,51	20,45	20,49	20,59	20,56	20,50	20,62	20,63	20,54	20,52	20,56	20,50	20,43	20,48	20,52	20,48	20,47	20,43	20,43	20,38	20,36	20,46	20,51	20,48	20,45	20,47	20,48	20,49	20,58	20,62	20,52	20,40	20,41	20,45	20,49	20,50	20,45	20,41	20,41	20,35	20,42	20,46	20,36	20,40	20,46	20,46	20,47	20,53	20,51	20,52	20,47	20,47	20,55	20,45	20,39	20,48	20,43	20,43	20,38	20,38	20,45	20,44	20,34	20,43	20,40	20,34	20,35	20,38	20,36	20,47	20,45	20,37	20,39	20,32	20,42	20,50	20,41	20,35	20,36	20,37	20,35	20,41	20,41	20,44	20,54	20,50	20,49	20,49	20,45	20,38	20,36	20,41	20,46	20,39	20,32	20,40	20,40	20,36	20,42	20,38	20,36	20,49	20,52	20,39	20,43	20,35	20,47	20,49	20,40	20,41	20,42	20,34	20,27	20,33	20,39	20,37	20,37	20,47	20,37	20,34	20,41	20,42	20,40	20,49	20,39	20,37	20,50	20,43	20,46	20,46	20,41	20,35	20,32	20,26	20,36	20,43	20,39	20,43	20,38	20,41	20,45	20,41	20,38	
20,45	20,38	20,34	20,32	20,27	20,34	20,47	20,42	20,42	20,30	20,30	20,24	20,29	20,37	20,43	20,42	20,34	20,30	20,33	20,44	20,36	20,44	20,33	20,41	20,44	20,45	20,51	20,48	20,34	20,31	20,29	20,35	20,34	20,27	20,29	20,38	20,43	20,39	20,39	20,43	20,33	20,43	20,46	20,41	20,49	20,45	20,45	20,44	20,43	20,44	20,48	20,40	20,38	20,45	20,41	20,43	20,43	20,41	20,44	20,43	20,41	20,43	20,47	20,37	20,42	20,45	20,44	20,41	20,40	20,45	20,39	20,42	20,54	20,54	20,43	20,44	20,45	20,39	20,41	20,44	20,39	20,43	20,49	20,44	20,50	20,47	20,46	20,56	20,54	20,48	20,55	20,47	20,40	20,45	20,46	20,49	20,47	20,50	20,52	20,55	20,62	20,57	20,44	20,48	20,51	20,40	20,43	20,42	20,47	20,49	20,44	20,50	20,55	20,48	20,47	20,52	20,49	20,55	20,51	20,53	20,44	20,51	20,60	20,58	20,44	20,54	20,59	20,51	20,49	20,54	20,58	20,55	20,48	20,44	20,50	20,55	20,56	20,50	20,50	20,48	20,42	20,57	20,57	20,57	20,57	20,55	20,54	20,55	20,56	20,60	20,49	20,52	20,57	20,50	20,46	20,57	20,56	20,60	20,62	20,62	20,61	20,70	20,62	20,75	20,85	20,76	20,82	20,79	20,83	20,86	20,79	20,77	20,85	20,87	20,77	20,78	20,73	20,75	20,85	20,85	20,75	20,78	20,78	20,67	20,69	20,85	20,88	20,93	20,95	21,03	21,08	21,12	21,22	21,18	21,23	21,35	21,36	21,38	21,45	21,53	21,66	21,77	21,81	21,97	22,29	22,52	22,75	22,90	22,92	22,91	23,01	23,12	23,14	23,10	23,10	23,06	23,06	22,94	22,61	22,31	22,73	23,03	23,13	23,36	23,42	23,43	23,48	23,37	23,45	23,59	23,61	23,55	23,62	23,70	23,70	23,75	23,81	23,86	23,89	23,95	23,89	23,89	23,91	23,98	24,00	24,11	24,14	24,12	24,11	24,19	24,22	24,23	24,29	24,34	24,36	24,36	24,34	24,46	24,41	24,42	24,53	24,50	24,50	24,54	24,54	24,56	24,59	24,58	24,53	24,60	24,60	24,65	24,69	24,66	24,60	24,60	24,77	24,81	24,76	24,63	24,61	24,65	24,70	24,80	24,76	24,73	24,73	24,73	24,82	24,81	24,78	24,67	24,69	24,77	24,85	24,83	24,78	24,82	24,86	24,84	24,74	24,75	24,78	24,79	24,91	24,92	24,87	24,87	24,88	24,85	24,91	24,92	24,94	24,86	24,91	24,98	24,92	24,89	24,83	24,89	24,95	24,91	24,90	24,87	24,89	24,86	24,85	24,79	24,76	24,85	24,94	24,91	24,90	24,89	24,88	24,89	24,84	24,89	24,92	24,91	24,89	24,92	24,84	24,80	24,86	24,91	24,96	24,90	24,88	24,85	24,84	24,86	24,83	24,83	24,89	24,89	24,77	24,84	24,87	24,89	24,90	24,85	24,85	24,80	24,78	24,73	24,80	24,81	24,77	24,74	24,71	24,66	24,65	24,60	24,54	24,59	24,53	24,48	24,44	24,44	24,53	24,55	24,45	24,43	24,38	24,43	24,35	24,25	24,30	24,29	24,27	24,27	24,19	24,09	24,10	23,95	24,05	24,04	23,86	23,83	23,84	23,80	23,69	23,63	23,72	23,67	23,67	23,68	23,65	23,60	23,51	23,46	23,47	23,38	23,31	23,25	23,17	22,89	22,51	22,59	22,89	23,02	23,07	23,11	23,03	23,06	23,08	23,07	23,03	22,98	22,93	22,84	22,53	22,18	21,88	21,77	21,62	21,49	21,49	21,40	21,31	21,28	21,26	21,30	21,19	21,13	21,15	21,08	21,05	21,04	21,01	21,02	21,05	20,96	20,98	20,98	20,93	20,96	20,86	20,75	20,66	20,62	20,63	20,69	20,70	20,62	20,63	20,58	20,57	20,56	20,59	20,58	20,59	20,58	20,62	20,64	20,51	20,49	20,54	20,52	20,52	20,56	20,64	20,57	20,50	20,56	20,61	20,50	20,55	20,54	20,49	20,48	20,57	20,61	20,52	20,46	20,45	20,52	20,49	20,47	20,50	20,50	20,48	20,59	20,62	20,50	20,47	20,49	20,47	20,37	20,46	20,48	20,45	20,48	20,42	20,49	20,44	20,35	20,41	20,49	20,49	20,48	20,48	20,50	20,47	20,46	20,53	20,53	20,44	20,35	20,47	20,47	20,48	20,48	20,46	20,41	20,43	20,47	20,53	20,45	20,45	20,48	20,46	20,44	20,45	20,52	20,52	20,48	20,53	20,50	20,50	20,44	20,43	20,44	20,54	20,51	20,45	20,51	20,40	20,34	20,45	20,44	20,34	20,42	20,39	20,39	20,40	20,50	20,38	20,39	20,47	20,43	20,42	20,45	20,43	20,44	20,45	20,47	20,48	20,44	20,39	20,43	20,50	20,46	20,43	20,39	20,37	20,39	20,43	20,45	20,36	20,36	20,44	20,47	20,38	20,33	20,29	20,26	20,42	20,45	20,40	20,42	20,37	20,44	20,53	20,47	20,43	20,41	20,31	20,30	20,28	20,34	20,47	20,43	20,42	20,31	20,30	20,39	20,43	20,38	20,41	20,40	20,41	20,47	20,55	20,45	20,42	20,44	20,38	20,40	20,35	20,36	20,44	20,41	20,39	20,43	20,40	20,43	20,43	20,45	
20,39	20,18	20,27	20,29	20,25	20,32	20,49	20,44	20,39	20,35	20,24	20,25	20,33	20,41	20,46	20,51	20,33	20,25	20,24	20,44	20,42	20,43	20,42	20,45	20,33	20,33	20,37	20,44	20,40	20,42	20,35	20,37	20,39	20,34	20,27	20,35	20,42	20,39	20,42	20,45	20,44	20,44	20,48	20,51	20,50	20,47	20,51	20,47	20,42	20,48	20,47	20,39	20,36	20,39	20,45	20,48	20,44	20,46	20,46	20,44	20,41	20,46	20,43	20,39	20,29	20,39	20,45	20,43	20,38	20,43	20,45	20,48	20,46	20,49	20,45	20,44	20,41	20,34	20,40	20,53	20,52	20,49	20,48	20,41	20,46	20,49	20,57	20,60	20,56	20,41	20,49	20,49	20,40	20,47	20,46	20,49	20,43	20,45	20,51	20,45	20,51	20,52	20,47	20,39	20,51	20,55	20,49	20,44	20,54	20,51	20,40	20,43	20,55	20,46	20,44	20,47	20,50	20,61	20,60	20,58	20,50	20,44	20,54	20,54	20,48	20,50	20,59	20,53	20,46	20,45	20,51	20,58	20,46	20,41	20,47	20,57	20,58	20,60	20,46	20,44	20,49	20,52	20,57	20,60	20,57	20,49	20,54	20,55	20,56	20,56	20,58	20,60	20,53	20,54	20,55	20,54	20,62	20,65	20,65	20,62	20,66	20,82	20,75	20,84	20,94	21,01	21,08	21,03	21,04	21,07	21,07	21,05	21,07	21,10	20,99	20,96	20,88	20,87	20,92	20,95	20,85	20,83	20,88	20,74	20,78	20,88	20,95	20,96	21,00	21,16	21,27	21,21	21,32	21,29	21,39	21,48	21,52	21,51	21,57	21,59	21,67	21,81	21,94	22,02	22,23	22,52	22,78	22,98	23,04	23,03	23,09	23,12	23,13	23,16	23,16	23,08	23,08	23,10	22,87	22,54	22,53	22,89	23,18	23,33	23,43	23,44	23,46	23,49	23,52	23,59	23,60	23,63	23,64	23,75	23,81	23,82	23,88	23,84	23,91	23,97	24,01	23,99	24,01	24,00	24,06	24,18	24,20	24,19	24,20	24,24	24,27	24,23	24,35	24,39	24,37	24,37	24,41	24,49	24,50	24,50	24,50	24,52	24,57	24,59	24,56	24,57	24,61	24,62	24,65	24,71	24,69	24,66	24,70	24,68	24,59	24,70	24,83	24,81	24,79	24,66	24,63	24,68	24,68	24,73	24,79	24,80	24,84	24,81	24,79	24,73	24,75	24,80	24,79	24,85	24,88	24,86	24,90	24,85	24,90	24,88	24,82	24,83	24,87	24,91	24,89	24,89	24,86	24,85	24,91	24,91	25,03	24,95	24,92	24,90	24,90	24,98	24,94	24,87	24,92	24,92	24,92	24,96	24,92	24,90	24,94	24,86	24,79	24,87	24,84	24,97	24,91	24,91	24,88	24,83	24,88	24,87	24,87	24,89	24,92	24,94	24,94	24,91	24,94	24,96	24,92	24,97	25,03	24,92	24,94	24,87	24,83	24,89	24,91	24,89	24,99	24,93	24,78	24,86	24,95	24,93	24,87	24,87	24,82	24,90	24,77	24,71	24,84	24,86	24,84	24,76	24,75	24,78	24,72	24,68	24,59	24,58	24,52	24,51	24,49	24,48	24,54	24,54	24,52	24,48	24,40	24,34	24,36	24,33	24,29	24,33	24,28	24,25	24,17	24,11	24,17	24,09	23,99	24,00	23,90	23,84	23,85	23,85	23,73	23,69	23,72	23,71	23,62	23,69	23,71	23,64	23,53	23,51	23,47	23,40	23,30	23,22	23,05	22,67	22,56	22,79	23,06	23,10	23,12	23,18	23,17	23,14	23,15	23,13	23,10	22,98	22,87	22,87	22,60	22,21	21,97	21,86	21,75	21,64	21,60	21,57	21,37	21,32	21,35	21,26	21,22	21,16	21,17	21,17	21,11	21,16	21,10	21,06	21,04	21,00	20,98	20,96	20,90	20,88	20,83	20,69	20,71	20,66	20,63	20,72	20,70	20,60	20,60	20,58	20,57	20,58	20,60	20,50	20,58	20,60	20,55	20,58	20,54	20,49	20,57	20,55	20,44	20,48	20,55	20,59	20,54	20,49	20,56	20,63	20,55	20,47	20,44	20,48	20,52	20,56	20,57	20,52	20,50	20,46	20,47	20,55	20,50	20,45	20,51	20,53	20,56	20,55	20,51	20,46	20,42	20,45	20,45	20,45	20,43	20,51	20,44	20,46	20,39	20,34	20,43	20,49	20,54	20,50	20,55	20,57	20,57	20,48	20,47	20,47	20,41	20,47	20,57	20,52	20,52	20,47	20,45	20,41	20,36	20,43	20,50	20,42	20,39	20,36	20,38	20,41	20,41	20,41	20,46	20,43	20,48	20,52	20,43	20,43	20,42	20,40	20,45	20,47	20,39	20,44	20,47	20,38	20,42	20,50	20,44	20,40	20,45	20,44	20,35	20,45	20,48	20,44	20,55	20,50	20,44	20,43	20,41	20,47	20,62	20,50	20,51	20,42	20,37	20,34	20,52	20,50	20,43	20,39	20,27	20,37	20,42	20,45	20,35	20,40	20,45	20,50	20,40	20,29	20,33	20,32	20,36	20,51	20,47	20,39	20,45	20,45	20,52	20,41	20,35	20,40	20,35	20,33	20,35	20,38	20,45	20,41	20,48	20,43	20,41	20,41	20,41	20,39	20,38	20,37	20,36	20,45	20,48	20,50	20,42	20,44	20,43	20,34	20,36	20,40	20,44	20,43	20,43	20,47	20,45	20,42	20,45	20,44	
20,41	20,25	20,17	20,33	20,34	20,26	20,39	20,44	20,39	20,37	20,27	20,27	20,35	20,44	20,37	20,46	20,50	20,38	20,31	20,37	20,41	20,46	20,43	20,43	20,31	20,27	20,37	20,42	20,41	20,42	20,46	20,49	20,42	20,36	20,40	20,44	20,45	20,35	20,39	20,53	20,52	20,49	20,43	20,48	20,53	20,48	20,44	20,49	20,37	20,40	20,48	20,36	20,42	20,39	20,49	20,52	20,47	20,41	20,38	20,43	20,37	20,37	20,48	20,45	20,47	20,44	20,48	20,40	20,41	20,42	20,50	20,57	20,52	20,49	20,39	20,38	20,36	20,37	20,50	20,51	20,44	20,53	20,52	20,46	20,43	20,40	20,49	20,54	20,50	20,50	20,51	20,46	20,40	20,48	20,39	20,45	20,46	20,45	20,50	20,43	20,41	20,49	20,49	20,49	20,50	20,52	20,43	20,42	20,55	20,51	20,47	20,49	20,47	20,47	20,46	20,45	20,46	20,51	20,52	20,54	20,49	20,45	20,50	20,50	20,47	20,51	20,52	20,57	20,48	20,50	20,50	20,50	20,46	20,48	20,49	20,62	20,63	20,59	20,50	20,51	20,53	20,56	20,52	20,59	20,55	20,52	20,51	20,55	20,55	20,52	20,47	20,58	20,59	20,52	20,51	20,52	20,61	20,59	20,61	20,68	20,81	20,94	20,92	21,08	21,13	21,16	21,22	21,23	21,22	21,25	21,28	21,31	21,33	21,32	21,30	21,23	21,18	21,13	21,08	20,98	20,97	20,89	20,95	20,90	20,91	20,93	21,01	21,12	21,23	21,28	21,29	21,36	21,36	21,38	21,50	21,55	21,56	21,59	21,57	21,67	21,79	21,87	21,99	22,10	22,29	22,55	22,73	22,99	23,08	23,11	23,12	23,18	23,17	23,14	23,11	23,10	23,11	23,11	23,06	22,86	22,52	22,48	22,97	23,27	23,33	23,39	23,49	23,55	23,53	23,60	23,65	23,71	23,75	23,74	23,83	23,86	23,85	23,86	23,90	24,01	23,99	24,05	24,08	24,11	24,08	24,14	24,20	24,14	24,25	24,26	24,28	24,32	24,36	24,42	24,39	24,35	24,39	24,55	24,56	24,56	24,52	24,59	24,58	24,60	24,62	24,57	24,69	24,70	24,67	24,71	24,74	24,70	24,68	24,65	24,68	24,76	24,75	24,79	24,84	24,74	24,65	24,78	24,83	24,83	24,77	24,82	24,90	24,83	24,86	24,79	24,77	24,88	24,83	24,93	24,93	24,90	24,92	24,86	24,90	24,92	24,90	24,88	24,92	24,98	25,00	24,96	24,86	24,86	24,99	24,99	25,00	24,96	24,92	24,84	24,88	24,98	24,91	24,97	24,99	25,00	24,94	24,92	25,00	25,00	24,95	24,91	24,90	24,95	24,99	25,01	24,94	24,89	24,94	24,95	24,89	24,92	24,93	24,96	25,01	24,96	24,96	24,94	24,97	25,00	25,01	25,02	25,01	24,98	24,88	24,91	24,90	24,95	25,04	24,98	24,94	24,89	24,90	24,90	24,90	24,94	24,92	24,83	24,85	24,88	24,81	24,74	24,82	24,86	24,85	24,84	24,85	24,86	24,76	24,72	24,70	24,65	24,58	24,58	24,60	24,59	24,61	24,55	24,52	24,57	24,54	24,39	24,37	24,37	24,40	24,40	24,33	24,24	24,16	24,16	24,18	24,12	24,10	24,07	23,95	23,92	23,92	23,82	23,83	23,82	23,80	23,70	23,68	23,65	23,76	23,68	23,57	23,51	23,48	23,36	23,28	23,11	22,90	22,65	22,77	23,04	23,17	23,18	23,11	23,16	23,16	23,17	23,17	23,16	23,12	22,98	22,88	22,88	22,60	22,24	22,00	21,93	21,87	21,71	21,59	21,55	21,49	21,43	21,45	21,35	21,29	21,16	21,23	21,26	21,18	21,11	21,15	21,18	21,13	21,05	21,07	21,00	20,96	20,88	20,78	20,72	20,63	20,61	20,62	20,70	20,71	20,61	20,56	20,57	20,59	20,61	20,62	20,51	20,48	20,49	20,52	20,54	20,58	20,55	20,54	20,57	20,53	20,59	20,59	20,62	20,62	20,56	20,49	20,49	20,55	20,47	20,49	20,56	20,52	20,54	20,52	20,51	20,49	20,45	20,42	20,46	20,53	20,55	20,53	20,53	20,48	20,54	20,46	20,41	20,46	20,46	20,47	20,53	20,47	20,46	20,47	20,46	20,43	20,45	20,54	20,51	20,57	20,54	20,51	20,53	20,49	20,49	20,46	20,36	20,35	20,43	20,52	20,49	20,48	20,48	20,48	20,40	20,41	20,50	20,49	20,43	20,34	20,34	20,32	20,38	20,42	20,43	20,41	20,38	20,51	20,44	20,43	20,39	20,41	20,39	20,39	20,42	20,38	20,39	20,44	20,46	20,43	20,43	20,51	20,43	20,40	20,48	20,40	20,40	20,40	20,42	20,47	20,42	20,42	20,45	20,37	20,39	20,49	20,46	20,42	20,44	20,36	20,38	20,52	20,53	20,44	20,39	20,35	20,31	20,32	20,34	20,42	20,38	20,41	20,42	20,44	20,42	20,37	20,33	20,45	20,56	20,47	20,37	20,42	20,39	20,34	20,39	20,37	20,37	20,39	20,31	20,39	20,36	20,49	20,44	20,39	20,39	20,32	20,43	20,45	20,36	20,40	20,41	20,43	20,32	20,46	20,45	20,39	20,42	20,34	20,31	20,41	20,37	20,44	20,41	20,46	20,50	20,40	20,41	20,41	20,40	
20,42	20,33	20,26	20,38	20,37	20,21	20,24	20,35	20,38	20,40	20,32	20,26	20,29	20,31	20,35	20,38	20,40	20,36	20,26	20,42	20,45	20,46	20,41	20,43	20,32	20,29	20,42	20,49	20,44	20,37	20,41	20,49	20,43	20,28	20,43	20,47	20,43	20,33	20,42	20,48	20,50	20,55	20,53	20,46	20,48	20,48	20,42	20,35	20,38	20,41	20,50	20,37	20,41	20,44	20,46	20,48	20,50	20,38	20,32	20,41	20,39	20,41	20,46	20,45	20,40	20,47	20,44	20,45	20,50	20,41	20,43	20,56	20,48	20,49	20,44	20,34	20,38	20,41	20,48	20,47	20,40	20,43	20,46	20,38	20,50	20,51	20,49	20,51	20,52	20,47	20,56	20,55	20,48	20,51	20,44	20,44	20,56	20,41	20,40	20,44	20,42	20,44	20,44	20,51	20,47	20,43	20,38	20,38	20,45	20,57	20,51	20,50	20,49	20,43	20,47	20,42	20,48	20,50	20,44	20,48	20,48	20,44	20,48	20,52	20,47	20,56	20,55	20,55	20,49	20,51	20,48	20,50	20,47	20,49	20,55	20,58	20,59	20,55	20,47	20,49	20,45	20,51	20,56	20,57	20,50	20,54	20,48	20,55	20,58	20,54	20,46	20,62	20,63	20,56	20,55	20,57	20,62	20,61	20,77	20,91	20,98	21,05	21,05	21,13	21,16	21,11	21,12	21,10	21,12	21,19	21,24	21,25	21,40	21,47	21,50	21,49	21,45	21,40	21,40	21,38	21,25	21,22	21,12	21,09	21,14	21,10	21,15	21,20	21,32	21,42	21,37	21,43	21,52	21,47	21,57	21,68	21,69	21,76	21,69	21,82	21,91	21,99	22,07	22,16	22,27	22,56	22,79	22,99	23,06	23,05	23,09	23,17	23,20	23,15	23,16	23,15	23,15	23,14	23,12	23,05	22,70	22,48	22,77	23,22	23,35	23,47	23,53	23,57	23,54	23,62	23,74	23,73	23,68	23,73	23,78	23,83	23,90	23,87	23,91	23,99	24,01	24,05	24,10	24,15	24,10	24,07	24,19	24,26	24,29	24,28	24,30	24,40	24,39	24,46	24,48	24,49	24,48	24,57	24,53	24,55	24,54	24,62	24,61	24,65	24,75	24,63	24,71	24,74	24,64	24,71	24,78	24,74	24,71	24,70	24,76	24,81	24,84	24,86	24,90	24,88	24,76	24,84	24,91	24,92	24,83	24,88	24,92	24,91	24,89	24,92	24,82	24,88	24,90	24,97	25,02	24,98	24,98	24,94	24,97	24,97	24,98	24,95	25,00	25,03	25,01	25,05	24,95	25,01	25,02	25,04	25,01	24,96	24,90	24,96	24,97	25,00	24,98	25,02	25,07	25,03	24,97	24,93	25,00	25,05	25,03	25,02	25,05	25,03	25,03	25,05	25,03	25,01	25,05	25,05	25,03	24,92	24,91	24,99	25,08	25,09	25,02	24,93	24,96	25,00	24,95	25,00	25,06	25,06	25,05	24,99	25,02	25,08	25,07	24,99	24,94	24,88	24,94	24,93	24,91	24,95	25,00	24,92	24,94	24,93	24,84	24,82	24,91	24,77	24,79	24,83	24,84	24,83	24,80	24,77	24,71	24,72	24,64	24,61	24,53	24,56	24,60	24,59	24,52	24,55	24,58	24,55	24,48	24,34	24,34	24,38	24,29	24,25	24,18	24,21	24,20	24,11	24,09	24,14	24,03	23,97	23,95	23,88	23,84	23,85	23,84	23,75	23,70	23,70	23,71	23,70	23,58	23,58	23,50	23,36	23,26	22,97	22,68	22,76	23,02	23,16	23,20	23,22	23,15	23,17	23,21	23,13	23,09	23,14	23,11	23,03	22,99	23,00	22,65	22,18	22,01	21,90	21,83	21,71	21,62	21,52	21,48	21,46	21,47	21,40	21,30	21,23	21,26	21,31	21,27	21,21	21,21	21,21	21,17	21,11	21,15	21,01	20,99	20,92	20,78	20,68	20,65	20,58	20,62	20,68	20,62	20,58	20,60	20,58	20,60	20,66	20,58	20,59	20,51	20,49	20,53	20,53	20,54	20,58	20,57	20,54	20,62	20,69	20,67	20,54	20,50	20,54	20,53	20,48	20,49	20,57	20,55	20,57	20,56	20,53	20,43	20,48	20,53	20,49	20,44	20,47	20,51	20,58	20,56	20,50	20,49	20,54	20,46	20,41	20,42	20,45	20,43	20,47	20,44	20,42	20,45	20,57	20,52	20,45	20,42	20,49	20,50	20,47	20,45	20,46	20,45	20,45	20,48	20,41	20,45	20,44	20,43	20,43	20,49	20,46	20,42	20,32	20,41	20,55	20,50	20,35	20,32	20,39	20,39	20,42	20,43	20,42	20,38	20,33	20,46	20,49	20,44	20,38	20,36	20,37	20,33	20,40	20,45	20,49	20,46	20,43	20,39	20,40	20,44	20,42	20,46	20,53	20,50	20,41	20,37	20,35	20,43	20,42	20,47	20,40	20,38	20,40	20,40	20,27	20,39	20,37	20,41	20,48	20,43	20,49	20,39	20,45	20,34	20,34	20,25	20,31	20,41	20,31	20,35	20,40	20,39	20,40	20,42	20,32	20,42	20,53	20,43	20,38	20,40	20,39	20,42	20,41	20,35	20,40	20,42	20,34	20,43	20,41	20,41	20,40	20,41	20,35	20,36	20,43	20,48	20,41	20,37	20,41	20,42	20,42	20,43	20,42	20,35	20,47	20,45	20,38	20,48	20,46	20,44	20,43	20,40	20,38	20,37	20,38	20,43	20,43	
20,42	20,39	20,31	20,36	20,31	20,22	20,23	20,21	20,34	20,51	20,40	20,27	20,30	20,32	20,31	20,35	20,42	20,34	20,31	20,42	20,51	20,43	20,41	20,34	20,35	20,35	20,45	20,52	20,48	20,30	20,32	20,38	20,43	20,36	20,36	20,47	20,46	20,46	20,41	20,43	20,42	20,54	20,51	20,42	20,46	20,47	20,40	20,35	20,37	20,47	20,42	20,43	20,40	20,45	20,52	20,39	20,35	20,38	20,34	20,40	20,39	20,37	20,40	20,37	20,42	20,46	20,47	20,43	20,44	20,51	20,43	20,52	20,56	20,51	20,47	20,37	20,37	20,44	20,47	20,45	20,41	20,46	20,47	20,41	20,53	20,53	20,55	20,56	20,61	20,49	20,51	20,58	20,50	20,45	20,47	20,49	20,50	20,45	20,40	20,51	20,50	20,42	20,42	20,44	20,46	20,48	20,47	20,47	20,45	20,58	20,53	20,38	20,46	20,47	20,52	20,55	20,53	20,56	20,49	20,47	20,47	20,45	20,51	20,57	20,49	20,54	20,53	20,51	20,51	20,49	20,53	20,52	20,57	20,51	20,55	20,60	20,63	20,56	20,56	20,54	20,49	20,54	20,57	20,54	20,54	20,57	20,51	20,54	20,58	20,53	20,51	20,57	20,59	20,53	20,56	20,64	20,64	20,71	20,87	21,05	21,13	21,07	20,96	20,99	20,94	20,92	20,87	20,79	20,75	20,90	20,99	20,99	21,12	21,29	21,38	21,46	21,44	21,45	21,50	21,63	21,53	21,53	21,52	21,41	21,38	21,35	21,37	21,42	21,45	21,57	21,57	21,63	21,73	21,64	21,64	21,76	21,86	21,81	21,88	21,94	22,00	22,08	22,21	22,27	22,35	22,57	22,89	23,08	23,12	23,03	23,10	23,16	23,18	23,22	23,24	23,26	23,20	23,20	23,19	23,18	22,98	22,67	22,60	22,97	23,32	23,48	23,57	23,62	23,61	23,66	23,70	23,73	23,71	23,69	23,85	23,85	23,90	23,92	23,94	24,04	24,07	24,13	24,14	24,12	24,13	24,17	24,22	24,33	24,33	24,35	24,37	24,40	24,44	24,47	24,52	24,61	24,56	24,53	24,58	24,59	24,66	24,65	24,70	24,66	24,76	24,81	24,77	24,66	24,67	24,75	24,83	24,81	24,74	24,83	24,80	24,91	24,93	24,90	24,96	24,97	24,90	24,96	24,99	24,96	24,91	25,01	24,97	24,90	24,95	24,95	24,92	24,96	24,96	25,05	25,08	25,04	25,00	24,97	25,02	25,05	25,00	24,96	24,97	24,98	24,99	25,07	25,05	25,06	25,06	25,01	24,96	25,02	24,98	24,98	25,09	25,05	25,12	25,09	25,02	25,08	25,03	24,96	25,04	25,10	25,08	25,04	25,09	25,03	25,11	25,14	25,16	25,10	25,10	25,16	25,07	24,98	24,95	25,07	25,15	25,08	25,08	25,02	25,03	25,01	24,97	25,03	25,11	25,13	25,07	25,15	25,09	25,07	25,07	25,01	24,95	24,96	25,02	25,00	25,01	24,99	25,04	24,92	24,96	24,96	24,92	24,88	24,88	24,86	24,76	24,74	24,77	24,75	24,77	24,78	24,71	24,69	24,62	24,66	24,69	24,55	24,52	24,54	24,59	24,55	24,55	24,60	24,58	24,44	24,35	24,40	24,36	24,31	24,25	24,27	24,31	24,17	24,15	24,15	24,07	24,02	23,94	23,86	23,88	23,84	23,86	23,82	23,76	23,73	23,73	23,69	23,61	23,60	23,53	23,29	23,17	22,81	22,69	23,01	23,24	23,23	23,17	23,18	23,18	23,22	23,27	23,24	23,13	23,17	23,14	23,09	23,06	22,94	22,65	22,20	21,94	21,89	21,85	21,78	21,66	21,66	21,54	21,55	21,55	21,48	21,38	21,27	21,26	21,33	21,33	21,24	21,24	21,21	21,21	21,28	21,18	21,10	21,06	20,96	20,82	20,79	20,69	20,54	20,63	20,64	20,62	20,53	20,56	20,59	20,59	20,62	20,62	20,61	20,62	20,56	20,56	20,61	20,57	20,51	20,59	20,62	20,61	20,66	20,64	20,57	20,49	20,55	20,57	20,52	20,51	20,52	20,50	20,49	20,59	20,58	20,48	20,48	20,48	20,53	20,52	20,48	20,46	20,44	20,52	20,52	20,50	20,50	20,47	20,44	20,41	20,47	20,46	20,43	20,41	20,48	20,56	20,60	20,60	20,39	20,41	20,52	20,53	20,54	20,56	20,56	20,59	20,54	20,52	20,47	20,47	20,49	20,45	20,39	20,41	20,43	20,47	20,41	20,33	20,49	20,45	20,41	20,39	20,44	20,48	20,47	20,46	20,42	20,46	20,41	20,43	20,44	20,45	20,40	20,40	20,38	20,34	20,44	20,59	20,50	20,43	20,43	20,48	20,46	20,44	20,43	20,48	20,46	20,45	20,43	20,43	20,36	20,44	20,44	20,47	20,40	20,46	20,46	20,43	20,32	20,30	20,35	20,43	20,48	20,45	20,46	20,39	20,42	20,41	20,39	20,36	20,38	20,40	20,37	20,32	20,45	20,49	20,43	20,47	20,40	20,40	20,37	20,42	20,44	20,32	20,34	20,43	20,50	20,38	20,42	20,46	20,39	20,40	20,44	20,47	20,41	20,31	20,29	20,32	20,38	20,46	20,41	20,38	20,46	20,48	20,39	20,41	20,38	20,32	20,45	20,45	20,45	20,50	20,44	20,46	20,42	20,39	20,30	20,34	20,43	20,37	20,40	
20,41	20,31	20,31	20,34	20,32	20,34	20,33	20,33	20,44	20,48	20,39	20,30	20,28	20,43	20,40	20,33	20,46	20,44	20,39	20,45	20,48	20,45	20,42	20,37	20,38	20,45	20,45	20,40	20,41	20,31	20,25	20,40	20,37	20,37	20,40	20,48	20,45	20,42	20,36	20,33	20,38	20,38	20,45	20,39	20,44	20,49	20,42	20,37	20,45	20,45	20,47	20,50	20,49	20,41	20,49	20,42	20,40	20,41	20,42	20,44	20,44	20,36	20,34	20,44	20,49	20,48	20,36	20,39	20,41	20,46	20,42	20,47	20,56	20,50	20,47	20,42	20,37	20,51	20,51	20,49	20,48	20,46	20,43	20,39	20,50	20,45	20,44	20,54	20,57	20,45	20,46	20,57	20,49	20,44	20,44	20,56	20,50	20,42	20,39	20,48	20,49	20,37	20,39	20,38	20,45	20,45	20,51	20,49	20,48	20,50	20,45	20,39	20,48	20,48	20,57	20,54	20,50	20,47	20,53	20,51	20,43	20,41	20,53	20,57	20,51	20,56	20,56	20,52	20,51	20,53	20,58	20,63	20,60	20,49	20,46	20,62	20,65	20,58	20,50	20,50	20,52	20,53	20,55	20,56	20,55	20,60	20,54	20,59	20,53	20,55	20,57	20,56	20,52	20,56	20,61	20,71	20,68	20,82	20,90	20,93	21,04	21,08	20,84	20,76	20,73	20,76	20,75	20,76	20,81	20,87	20,82	20,74	20,86	20,92	21,00	21,07	21,12	21,17	21,29	21,38	21,44	21,47	21,50	21,52	21,54	21,60	21,67	21,62	21,60	21,67	21,63	21,60	21,67	21,66	21,72	21,84	21,90	21,89	21,93	22,03	22,03	22,16	22,21	22,28	22,38	22,64	22,95	23,06	23,12	23,04	23,11	23,14	23,17	23,20	23,23	23,26	23,26	23,26	23,23	23,29	23,18	22,94	22,61	22,76	23,14	23,45	23,49	23,57	23,63	23,72	23,74	23,71	23,72	23,71	23,87	23,89	23,90	23,95	23,95	23,95	24,06	24,19	24,24	24,18	24,10	24,28	24,33	24,28	24,35	24,38	24,36	24,44	24,44	24,45	24,54	24,60	24,64	24,60	24,61	24,57	24,65	24,76	24,74	24,74	24,74	24,79	24,85	24,75	24,78	24,77	24,79	24,83	24,90	24,88	24,86	24,88	24,96	24,91	24,91	24,92	24,87	24,91	25,03	24,96	24,95	25,01	25,05	24,97	25,03	25,02	25,06	25,05	25,02	25,04	25,08	25,06	25,04	25,02	25,03	25,08	25,09	25,03	25,06	24,99	25,02	25,10	25,06	25,12	25,04	25,02	24,99	25,08	25,09	25,15	25,15	25,17	25,15	25,12	25,04	25,03	25,05	25,12	25,13	25,20	25,16	25,08	25,09	25,15	25,20	25,18	25,15	25,09	25,08	25,12	25,10	25,06	25,09	25,20	25,14	25,04	25,09	25,12	25,06	25,05	25,04	25,09	25,10	25,16	25,07	25,09	25,14	25,12	25,05	24,98	25,03	25,04	25,10	25,08	25,10	25,05	25,01	25,00	24,96	24,96	25,04	25,04	24,98	24,90	24,87	24,84	24,82	24,81	24,77	24,78	24,78	24,74	24,71	24,73	24,71	24,62	24,59	24,59	24,67	24,64	24,55	24,62	24,57	24,54	24,44	24,39	24,42	24,40	24,35	24,32	24,34	24,24	24,19	24,19	24,10	24,04	24,02	23,96	23,89	23,92	23,90	23,82	23,80	23,76	23,70	23,59	23,52	23,50	23,40	23,19	23,03	22,75	22,84	23,17	23,21	23,24	23,25	23,23	23,23	23,29	23,30	23,26	23,18	23,13	23,14	23,11	23,03	22,92	22,73	22,30	22,07	22,00	21,91	21,80	21,76	21,79	21,65	21,64	21,66	21,59	21,50	21,42	21,37	21,41	21,38	21,32	21,30	21,31	21,22	21,29	21,18	21,13	21,10	21,10	20,91	20,74	20,72	20,63	20,56	20,66	20,60	20,56	20,57	20,59	20,61	20,62	20,58	20,58	20,59	20,64	20,59	20,56	20,65	20,56	20,66	20,64	20,51	20,64	20,59	20,58	20,58	20,61	20,57	20,49	20,57	20,51	20,52	20,43	20,46	20,65	20,56	20,45	20,45	20,50	20,46	20,49	20,47	20,47	20,49	20,48	20,53	20,48	20,42	20,53	20,47	20,49	20,54	20,41	20,38	20,44	20,51	20,59	20,49	20,32	20,43	20,52	20,53	20,62	20,75	20,71	20,58	20,58	20,51	20,49	20,50	20,38	20,43	20,40	20,37	20,48	20,45	20,41	20,37	20,42	20,46	20,48	20,45	20,45	20,40	20,38	20,45	20,43	20,48	20,50	20,54	20,53	20,55	20,40	20,44	20,42	20,39	20,47	20,51	20,49	20,38	20,44	20,47	20,49	20,46	20,43	20,49	20,43	20,41	20,44	20,43	20,50	20,44	20,49	20,53	20,41	20,39	20,42	20,36	20,37	20,37	20,41	20,42	20,40	20,38	20,46	20,41	20,42	20,37	20,36	20,37	20,40	20,28	20,39	20,38	20,36	20,45	20,50	20,42	20,27	20,36	20,46	20,46	20,39	20,34	20,29	20,43	20,45	20,49	20,48	20,36	20,29	20,25	20,33	20,35	20,39	20,38	20,27	20,26	20,40	20,39	20,39	20,32	20,37	20,50	20,46	20,46	20,43	20,37	20,41	20,44	20,40	20,47	20,35	20,40	20,37	20,34	20,32	20,30	20,38	20,52	20,54	
20,44	20,35	20,31	20,34	20,36	20,41	20,48	20,43	20,45	20,44	20,30	20,29	20,34	20,51	20,43	20,37	20,33	20,42	20,35	20,38	20,43	20,46	20,51	20,44	20,51	20,51	20,40	20,43	20,37	20,35	20,36	20,38	20,31	20,41	20,44	20,38	20,36	20,37	20,42	20,34	20,30	20,37	20,42	20,48	20,49	20,53	20,52	20,40	20,38	20,50	20,46	20,50	20,46	20,43	20,52	20,48	20,42	20,54	20,45	20,44	20,43	20,41	20,41	20,49	20,55	20,47	20,39	20,43	20,43	20,43	20,42	20,53	20,46	20,46	20,48	20,43	20,43	20,47	20,53	20,45	20,42	20,42	20,47	20,40	20,40	20,33	20,41	20,53	20,50	20,45	20,47	20,63	20,53	20,46	20,45	20,53	20,58	20,48	20,45	20,50	20,47	20,48	20,50	20,45	20,45	20,42	20,40	20,44	20,50	20,52	20,44	20,42	20,50	20,56	20,59	20,52	20,42	20,53	20,55	20,51	20,53	20,52	20,46	20,57	20,52	20,55	20,58	20,47	20,52	20,54	20,55	20,54	20,56	20,49	20,41	20,48	20,58	20,48	20,51	20,54	20,53	20,53	20,51	20,55	20,56	20,56	20,58	20,56	20,58	20,61	20,63	20,66	20,66	20,70	20,67	20,68	20,74	20,84	20,97	20,95	20,94	21,08	20,83	20,65	20,66	20,69	20,76	20,80	21,11	21,24	20,92	20,71	20,73	20,78	20,79	20,82	20,84	20,92	20,93	21,01	21,09	21,21	21,29	21,30	21,50	21,55	21,67	21,69	21,61	21,71	21,75	21,64	21,64	21,66	21,80	21,96	21,99	21,90	21,97	22,03	22,07	22,16	22,25	22,37	22,45	22,70	22,98	23,06	23,06	23,14	23,21	23,24	23,24	23,28	23,29	23,33	23,29	23,28	23,29	23,34	23,31	23,16	22,91	22,68	22,82	23,31	23,51	23,55	23,59	23,74	23,77	23,76	23,82	23,82	23,85	23,91	23,99	24,02	24,04	24,04	24,08	24,19	24,23	24,26	24,22	24,30	24,30	24,26	24,39	24,39	24,45	24,49	24,49	24,54	24,55	24,60	24,59	24,63	24,61	24,60	24,63	24,73	24,75	24,79	24,81	24,83	24,86	24,85	24,82	24,85	24,89	24,85	24,94	24,94	24,83	24,91	24,97	24,95	24,93	24,91	24,90	24,88	25,00	25,07	25,01	25,00	25,09	25,02	25,06	25,05	25,10	25,08	25,08	25,08	25,05	25,11	25,15	25,14	25,09	25,11	25,11	25,08	25,13	25,06	25,04	25,14	25,14	25,15	25,09	25,04	25,10	25,11	25,13	25,07	25,17	25,18	25,20	25,19	25,14	25,10	25,17	25,18	25,22	25,23	25,25	25,16	25,10	25,17	25,22	25,24	25,21	25,21	25,18	25,19	25,14	25,17	25,12	25,13	25,10	25,02	25,17	25,17	25,08	25,07	25,12	25,12	25,06	25,16	25,18	25,15	25,17	25,14	25,19	25,09	25,08	25,10	25,05	25,03	25,08	25,06	25,05	25,07	25,07	25,01	25,03	25,01	25,00	25,03	24,91	24,92	24,90	24,88	24,85	24,82	24,82	24,76	24,74	24,84	24,73	24,70	24,68	24,64	24,69	24,69	24,62	24,63	24,52	24,41	24,41	24,49	24,48	24,42	24,39	24,32	24,29	24,29	24,18	24,20	24,11	24,05	23,99	23,90	23,88	23,92	23,91	23,93	23,76	23,74	23,77	23,65	23,51	23,50	23,41	23,07	22,83	22,81	23,03	23,29	23,29	23,32	23,37	23,40	23,32	23,27	23,28	23,29	23,24	23,12	23,12	23,08	23,10	23,09	22,86	22,45	22,17	22,20	22,06	21,91	21,89	21,83	21,80	21,61	21,65	21,67	21,56	21,53	21,49	21,47	21,34	21,32	21,36	21,39	21,31	21,19	21,20	21,24	21,16	21,08	21,00	20,80	20,69	20,69	20,59	20,63	20,68	20,61	20,65	20,64	20,57	20,60	20,57	20,50	20,56	20,60	20,63	20,56	20,57	20,57	20,64	20,56	20,46	20,61	20,64	20,53	20,56	20,57	20,53	20,52	20,56	20,53	20,52	20,57	20,56	20,56	20,58	20,44	20,46	20,48	20,48	20,47	20,56	20,52	20,51	20,52	20,48	20,47	20,46	20,46	20,48	20,48	20,48	20,42	20,39	20,47	20,51	20,60	20,52	20,32	20,32	20,39	20,52	20,68	20,70	20,75	20,66	20,46	20,41	20,45	20,45	20,37	20,37	20,37	20,34	20,46	20,51	20,46	20,40	20,47	20,48	20,44	20,37	20,39	20,40	20,37	20,40	20,52	20,52	20,39	20,50	20,59	20,57	20,49	20,43	20,50	20,43	20,51	20,50	20,44	20,30	20,38	20,50	20,49	20,40	20,38	20,44	20,50	20,52	20,52	20,42	20,37	20,42	20,46	20,50	20,40	20,38	20,42	20,36	20,37	20,42	20,48	20,38	20,37	20,42	20,44	20,42	20,44	20,40	20,47	20,39	20,49	20,39	20,39	20,39	20,29	20,37	20,47	20,44	20,29	20,39	20,52	20,48	20,40	20,37	20,42	20,45	20,45	20,45	20,52	20,38	20,29	20,34	20,37	20,32	20,33	20,35	20,32	20,28	20,40	20,40	20,35	20,32	20,32	20,47	20,51	20,42	20,34	20,43	20,55	20,45	20,42	20,47	20,38	20,37	20,34	20,38	20,35	20,36	20,38	20,50	20,49	
20,38	20,36	20,37	20,37	20,32	20,39	20,49	20,41	20,41	20,40	20,33	20,31	20,34	20,44	20,41	20,44	20,43	20,38	20,36	20,39	20,37	20,34	20,34	20,42	20,44	20,51	20,48	20,43	20,44	20,47	20,46	20,38	20,32	20,31	20,47	20,45	20,42	20,47	20,46	20,35	20,28	20,41	20,46	20,53	20,58	20,53	20,48	20,50	20,44	20,45	20,41	20,38	20,42	20,47	20,49	20,47	20,40	20,53	20,54	20,48	20,44	20,42	20,45	20,45	20,51	20,46	20,42	20,45	20,41	20,41	20,36	20,59	20,49	20,53	20,52	20,42	20,34	20,45	20,47	20,47	20,50	20,47	20,46	20,43	20,38	20,32	20,37	20,51	20,46	20,45	20,42	20,58	20,54	20,50	20,50	20,50	20,51	20,55	20,50	20,54	20,51	20,49	20,54	20,49	20,52	20,45	20,41	20,41	20,44	20,49	20,48	20,38	20,52	20,52	20,51	20,47	20,50	20,55	20,57	20,51	20,49	20,52	20,51	20,53	20,52	20,55	20,54	20,44	20,55	20,55	20,51	20,57	20,52	20,56	20,49	20,50	20,63	20,51	20,53	20,54	20,51	20,55	20,54	20,59	20,63	20,59	20,63	20,57	20,60	20,63	20,63	20,75	20,71	20,72	20,77	20,78	20,86	20,78	20,86	20,88	20,78	20,82	20,77	20,66	20,61	20,62	20,69	20,71	21,13	21,99	21,48	20,65	20,77	20,82	20,76	20,75	20,81	20,83	20,83	20,81	20,83	20,92	20,91	20,96	21,17	21,32	21,41	21,56	21,56	21,65	21,72	21,73	21,76	21,79	21,82	21,93	22,01	21,87	21,88	21,97	22,04	22,15	22,22	22,33	22,49	22,69	22,99	23,10	23,10	23,16	23,27	23,30	23,29	23,27	23,25	23,37	23,39	23,31	23,28	23,36	23,35	23,25	23,16	22,84	22,61	23,01	23,41	23,52	23,61	23,70	23,81	23,86	23,81	23,89	23,98	24,00	24,04	24,15	24,10	24,12	24,11	24,15	24,21	24,25	24,25	24,28	24,31	24,28	24,37	24,40	24,53	24,56	24,58	24,64	24,62	24,65	24,62	24,63	24,69	24,78	24,79	24,76	24,77	24,80	24,85	24,90	24,87	24,89	24,86	24,88	24,93	24,92	24,91	24,99	24,99	25,02	25,05	25,08	25,04	24,99	24,96	25,00	25,09	25,05	25,03	25,03	25,14	25,07	25,12	25,12	25,11	25,11	25,11	25,16	25,17	25,13	25,17	25,19	25,21	25,24	25,19	25,14	25,16	25,08	25,13	25,16	25,18	25,17	25,14	25,13	25,17	25,23	25,17	25,21	25,17	25,22	25,27	25,30	25,21	25,20	25,21	25,21	25,14	25,22	25,18	25,12	25,09	25,13	25,15	25,21	25,19	25,30	25,29	25,24	25,17	25,15	25,15	25,14	25,14	25,14	25,22	25,20	25,11	25,09	25,13	25,15	25,09	25,19	25,20	25,20	25,21	25,21	25,18	25,19	25,11	25,13	25,10	25,08	25,11	25,12	25,09	25,04	25,12	25,05	25,02	25,02	25,00	25,02	25,04	25,04	24,95	24,92	24,86	24,84	24,90	24,84	24,78	24,91	24,89	24,79	24,76	24,76	24,79	24,77	24,66	24,71	24,57	24,51	24,53	24,58	24,50	24,49	24,41	24,38	24,38	24,27	24,24	24,30	24,27	24,17	24,14	23,97	23,93	23,99	23,96	23,89	23,80	23,76	23,80	23,76	23,64	23,50	23,26	22,90	22,80	23,09	23,24	23,39	23,39	23,39	23,44	23,36	23,36	23,33	23,29	23,30	23,24	23,20	23,14	23,12	23,16	23,13	22,83	22,51	22,26	22,25	22,18	22,01	21,94	21,90	21,91	21,78	21,68	21,69	21,63	21,53	21,53	21,54	21,42	21,35	21,37	21,39	21,46	21,36	21,28	21,24	21,20	21,10	20,93	20,78	20,67	20,68	20,64	20,67	20,67	20,66	20,68	20,61	20,64	20,56	20,54	20,50	20,54	20,65	20,66	20,62	20,59	20,57	20,63	20,57	20,49	20,65	20,68	20,61	20,55	20,53	20,48	20,50	20,53	20,53	20,52	20,58	20,62	20,55	20,55	20,46	20,55	20,50	20,48	20,43	20,57	20,54	20,54	20,55	20,55	20,57	20,54	20,51	20,51	20,52	20,41	20,40	20,45	20,48	20,57	20,65	20,66	20,57	20,65	20,60	20,62	20,66	20,61	20,51	20,45	20,47	20,42	20,42	20,37	20,36	20,44	20,42	20,42	20,45	20,49	20,43	20,44	20,46	20,51	20,44	20,39	20,43	20,46	20,43	20,40	20,50	20,54	20,40	20,43	20,48	20,49	20,40	20,45	20,42	20,40	20,49	20,43	20,44	20,42	20,39	20,45	20,44	20,44	20,39	20,51	20,49	20,57	20,55	20,41	20,38	20,37	20,51	20,49	20,40	20,40	20,45	20,42	20,34	20,43	20,43	20,40	20,28	20,42	20,40	20,37	20,40	20,44	20,41	20,39	20,45	20,51	20,46	20,38	20,40	20,48	20,50	20,39	20,38	20,43	20,50	20,45	20,44	20,44	20,43	20,45	20,39	20,40	20,39	20,42	20,39	20,51	20,45	20,38	20,39	20,41	20,34	20,27	20,32	20,40	20,32	20,31	20,38	20,52	20,55	20,42	20,37	20,44	20,50	20,46	20,61	20,41	20,42	20,48	20,47	20,45	20,38	20,37	20,39	20,43	20,46	
20,40	20,37	20,37	20,47	20,34	20,30	20,41	20,35	20,33	20,42	20,37	20,43	20,45	20,45	20,43	20,40	20,47	20,48	20,38	20,38	20,37	20,36	20,34	20,44	20,39	20,39	20,48	20,42	20,43	20,45	20,41	20,39	20,35	20,38	20,43	20,48	20,46	20,49	20,42	20,41	20,36	20,43	20,46	20,42	20,53	20,54	20,42	20,41	20,40	20,39	20,38	20,34	20,46	20,41	20,52	20,49	20,36	20,44	20,49	20,42	20,47	20,36	20,45	20,48	20,48	20,39	20,39	20,44	20,46	20,35	20,35	20,55	20,55	20,54	20,50	20,38	20,40	20,51	20,51	20,51	20,42	20,43	20,44	20,43	20,34	20,45	20,54	20,51	20,50	20,45	20,45	20,48	20,45	20,45	20,52	20,49	20,44	20,52	20,56	20,54	20,58	20,47	20,44	20,59	20,54	20,55	20,57	20,53	20,48	20,45	20,41	20,47	20,55	20,50	20,52	20,54	20,50	20,51	20,57	20,54	20,43	20,44	20,55	20,64	20,54	20,51	20,52	20,49	20,48	20,53	20,54	20,56	20,58	20,56	20,54	20,49	20,56	20,55	20,46	20,47	20,58	20,55	20,55	20,53	20,65	20,61	20,65	20,66	20,61	20,64	20,67	20,88	20,81	20,79	20,91	20,98	20,99	20,80	20,72	20,76	20,71	20,70	20,65	20,62	20,62	20,58	20,67	20,69	20,83	21,05	20,82	20,64	20,72	20,78	20,74	20,74	20,73	20,73	20,75	20,74	20,79	20,79	20,81	20,78	20,83	21,02	21,18	21,31	21,39	21,48	21,58	21,63	21,67	21,71	21,72	21,85	21,89	21,87	21,87	21,99	22,01	22,13	22,18	22,27	22,42	22,68	22,90	23,09	23,23	23,20	23,23	23,29	23,28	23,30	23,26	23,25	23,36	23,37	23,32	23,33	23,38	23,34	23,39	23,18	22,71	22,74	23,30	23,53	23,65	23,78	23,77	23,86	23,86	23,96	24,04	24,08	24,06	24,14	24,07	24,11	24,16	24,22	24,18	24,25	24,27	24,38	24,46	24,39	24,38	24,43	24,53	24,58	24,65	24,75	24,61	24,59	24,64	24,71	24,75	24,80	24,90	24,92	24,88	24,81	24,85	24,90	24,95	24,96	24,94	24,90	25,01	24,97	25,00	25,00	25,03	25,07	24,99	25,08	25,13	25,10	25,02	25,05	25,10	25,13	25,03	25,10	25,15	25,17	25,20	25,21	25,16	25,17	25,06	25,11	25,17	25,16	25,19	25,18	25,16	25,20	25,24	25,19	25,19	25,22	25,22	25,25	25,30	25,25	25,23	25,19	25,18	25,25	25,23	25,24	25,22	25,27	25,27	25,29	25,28	25,32	25,26	25,23	25,25	25,27	25,28	25,19	25,13	25,22	25,20	25,27	25,24	25,31	25,34	25,22	25,18	25,23	25,21	25,25	25,29	25,25	25,26	25,20	25,20	25,13	25,09	25,17	25,18	25,19	25,15	25,17	25,26	25,25	25,18	25,18	25,21	25,18	25,16	25,17	25,14	25,14	25,21	25,17	25,13	25,12	25,12	25,10	25,09	25,02	24,99	25,06	25,00	24,99	24,95	24,92	24,91	24,94	24,92	24,92	24,87	24,85	24,81	24,78	24,78	24,73	24,69	24,67	24,66	24,69	24,64	24,54	24,51	24,44	24,43	24,43	24,39	24,29	24,23	24,30	24,33	24,22	24,14	24,06	24,02	23,99	24,05	23,97	23,91	23,78	23,77	23,74	23,63	23,37	23,08	22,84	22,97	23,32	23,42	23,47	23,44	23,38	23,43	23,39	23,38	23,35	23,23	23,32	23,27	23,21	23,17	23,10	23,16	23,13	22,86	22,49	22,32	22,29	22,30	22,16	22,08	22,03	21,95	21,87	21,82	21,80	21,73	21,64	21,62	21,61	21,52	21,45	21,51	21,54	21,53	21,43	21,37	21,31	21,23	21,18	20,97	20,82	20,68	20,71	20,62	20,65	20,70	20,65	20,68	20,65	20,67	20,70	20,55	20,51	20,52	20,55	20,62	20,62	20,64	20,58	20,59	20,63	20,55	20,57	20,63	20,58	20,55	20,49	20,50	20,51	20,50	20,49	20,49	20,56	20,66	20,63	20,63	20,55	20,49	20,54	20,45	20,49	20,54	20,54	20,52	20,54	20,49	20,52	20,49	20,45	20,47	20,52	20,48	20,46	20,46	20,49	20,58	20,66	20,72	20,88	20,98	20,98	20,92	20,77	20,60	20,51	20,33	20,32	20,37	20,26	20,33	20,30	20,37	20,44	20,45	20,50	20,49	20,42	20,46	20,50	20,51	20,47	20,39	20,45	20,47	20,43	20,43	20,46	20,48	20,38	20,36	20,38	20,46	20,42	20,43	20,31	20,33	20,48	20,47	20,40	20,43	20,41	20,43	20,46	20,40	20,40	20,48	20,48	20,47	20,43	20,37	20,37	20,42	20,54	20,49	20,41	20,39	20,37	20,46	20,42	20,43	20,42	20,46	20,34	20,42	20,42	20,45	20,45	20,44	20,37	20,32	20,52	20,49	20,45	20,35	20,36	20,49	20,46	20,44	20,29	20,42	20,46	20,34	20,41	20,47	20,36	20,37	20,37	20,43	20,40	20,34	20,36	20,42	20,38	20,41	20,36	20,45	20,39	20,32	20,35	20,34	20,34	20,39	20,32	20,42	20,48	20,42	20,36	20,34	20,41	20,46	20,43	20,44	20,49	20,48	20,45	20,47	20,31	20,26	20,32	20,40	20,36	
20,55	20,40	20,32	20,41	20,38	20,32	20,39	20,35	20,38	20,32	20,33	20,35	20,38	20,42	20,43	20,53	20,41	20,37	20,32	20,37	20,39	20,40	20,41	20,44	20,48	20,39	20,46	20,47	20,46	20,36	20,32	20,42	20,40	20,42	20,41	20,45	20,42	20,40	20,42	20,47	20,43	20,48	20,41	20,36	20,41	20,45	20,43	20,41	20,44	20,43	20,38	20,35	20,44	20,40	20,43	20,49	20,39	20,46	20,49	20,45	20,44	20,39	20,46	20,47	20,46	20,44	20,36	20,46	20,45	20,45	20,50	20,54	20,57	20,50	20,44	20,42	20,40	20,46	20,44	20,48	20,43	20,40	20,48	20,42	20,40	20,48	20,53	20,57	20,45	20,52	20,46	20,53	20,50	20,46	20,47	20,50	20,45	20,46	20,52	20,53	20,48	20,47	20,48	20,46	20,43	20,54	20,58	20,52	20,48	20,53	20,47	20,49	20,61	20,54	20,52	20,51	20,50	20,50	20,45	20,48	20,50	20,48	20,57	20,59	20,45	20,50	20,55	20,46	20,47	20,54	20,59	20,53	20,55	20,54	20,51	20,54	20,55	20,56	20,51	20,48	20,56	20,63	20,61	20,67	20,66	20,67	20,70	20,70	20,72	20,77	20,81	20,96	20,97	20,94	20,98	21,00	20,96	20,79	20,72	20,70	20,77	20,80	20,74	20,74	20,68	20,59	20,64	20,69	20,69	20,65	20,68	20,67	20,73	20,69	20,67	20,67	20,70	20,66	20,70	20,72	20,79	20,75	20,75	20,80	20,75	20,88	21,05	21,21	21,26	21,37	21,46	21,53	21,55	21,53	21,63	21,71	21,84	21,84	21,81	21,83	21,92	22,06	22,14	22,30	22,39	22,66	23,00	23,13	23,25	23,29	23,24	23,34	23,34	23,33	23,36	23,35	23,42	23,45	23,45	23,45	23,43	23,43	23,52	23,48	23,04	22,68	22,95	23,46	23,67	23,76	23,80	23,82	23,95	23,94	24,03	24,07	24,16	24,16	24,11	24,16	24,19	24,24	24,26	24,33	24,33	24,39	24,51	24,45	24,47	24,50	24,57	24,65	24,65	24,66	24,60	24,60	24,71	24,75	24,70	24,75	24,83	24,99	24,99	24,94	24,93	24,88	24,91	24,98	24,94	24,91	25,04	25,03	25,01	25,04	25,06	25,09	25,06	25,02	25,16	25,19	25,11	25,08	25,09	25,12	25,11	25,12	25,27	25,23	25,20	25,23	25,19	25,19	25,12	25,14	25,25	25,25	25,20	25,11	25,13	25,09	25,17	25,21	25,31	25,31	25,26	25,26	25,23	25,30	25,29	25,22	25,26	25,33	25,32	25,25	25,25	25,26	25,30	25,29	25,30	25,28	25,28	25,26	25,31	25,27	25,30	25,29	25,25	25,25	25,21	25,29	25,35	25,35	25,38	25,25	25,20	25,30	25,30	25,32	25,27	25,27	25,30	25,32	25,32	25,27	25,13	25,17	25,23	25,23	25,16	25,15	25,21	25,24	25,24	25,26	25,20	25,15	25,12	25,17	25,21	25,18	25,23	25,27	25,16	25,03	25,11	25,12	25,07	25,05	25,02	25,02	25,00	24,99	25,02	25,05	24,95	24,90	24,92	24,98	24,93	24,88	24,83	24,78	24,75	24,69	24,75	24,75	24,67	24,75	24,67	24,63	24,53	24,52	24,41	24,38	24,39	24,32	24,31	24,31	24,31	24,22	24,08	24,02	24,09	24,03	24,03	24,03	23,95	23,89	23,77	23,68	23,56	23,21	22,91	23,00	23,27	23,44	23,48	23,48	23,52	23,45	23,47	23,43	23,43	23,43	23,29	23,26	23,27	23,20	23,17	23,10	23,16	23,14	22,88	22,58	22,35	22,30	22,33	22,29	22,20	22,09	22,04	21,95	21,93	21,94	21,86	21,81	21,75	21,68	21,63	21,60	21,59	21,57	21,46	21,45	21,40	21,43	21,30	21,19	21,00	20,90	20,75	20,62	20,63	20,69	20,71	20,69	20,70	20,68	20,63	20,61	20,55	20,56	20,56	20,55	20,49	20,61	20,64	20,64	20,60	20,56	20,54	20,56	20,59	20,56	20,55	20,58	20,51	20,44	20,51	20,42	20,46	20,50	20,56	20,56	20,59	20,64	20,54	20,47	20,46	20,59	20,58	20,51	20,49	20,56	20,55	20,53	20,49	20,45	20,44	20,50	20,47	20,46	20,44	20,53	20,63	20,73	20,86	21,06	21,10	21,02	20,91	20,81	20,65	20,64	20,58	20,45	20,29	20,23	20,20	20,29	20,34	20,39	20,44	20,50	20,54	20,47	20,52	20,59	20,48	20,49	20,46	20,42	20,42	20,47	20,45	20,50	20,45	20,45	20,46	20,49	20,48	20,34	20,38	20,31	20,30	20,41	20,47	20,52	20,44	20,46	20,46	20,46	20,47	20,39	20,41	20,41	20,38	20,50	20,45	20,47	20,46	20,48	20,50	20,39	20,30	20,39	20,41	20,40	20,46	20,41	20,34	20,43	20,40	20,45	20,45	20,49	20,40	20,35	20,37	20,52	20,49	20,41	20,40	20,39	20,34	20,44	20,46	20,36	20,40	20,48	20,35	20,42	20,37	20,38	20,43	20,45	20,45	20,44	20,29	20,29	20,42	20,38	20,37	20,28	20,42	20,38	20,29	20,39	20,37	20,40	20,38	20,32	20,37	20,38	20,37	20,35	20,43	20,46	20,36	20,38	20,49	20,43	20,46	20,39	20,42	20,38	20,40	20,33	20,36	20,37
[truncated: 1,444,217 more chars]
