# Supplementary material for: A novel phased-array thermography concept for non-destructive testing
Source: Sci Rep. 2025 Nov 7;15:39144. doi: 10.1038/s41598-025-26380-8 (PMC12594793; doi:10.1038/s41598-025-26380-8)
Supplement: Supplementary file 2 — Supplementary Information 2. [file 41598_2025_26380_MOESM2_ESM.zip › Supplementary_Data/2-Experimental/1-Composite_Plate/PAT_DT_0s_TUp_40s/Impact 2_0039_39.asc]

[Settings]
Version=3
ImageWidth=640
ImageHeight=480
ShotRange=15.00;35.00
CalibRange=-40.00;120.00
TempUnit=�C

[MeasDefs]
ID=Avg	Min	Max	Span	SDev
R1=23.95	20,78	25,95	5,17	1,09

[Data]
20,32	20,29	20,24	20,32	20,33	20,26	20,31	20,39	20,26	20,32	20,31	20,38	20,34	20,38	20,27	20,37	20,39	20,24	20,33	20,40	20,36	20,36	20,31	20,36	20,36	20,43	20,40	20,33	20,42	20,48	20,31	20,34	20,32	20,30	20,33	20,43	20,50	20,50	20,44	20,44	20,43	20,45	20,44	20,39	20,39	20,45	20,41	20,39	20,43	20,41	20,41	20,32	20,38	20,46	20,48	20,45	20,43	20,38	20,33	20,43	20,49	20,45	20,45	20,43	20,46	20,43	20,46	20,48	20,48	20,43	20,45	20,56	20,48	20,50	20,50	20,45	20,34	20,35	20,47	20,39	20,26	20,33	20,38	20,42	20,37	20,37	20,41	20,46	20,44	20,42	20,41	20,41	20,41	20,42	20,36	20,39	20,42	20,48	20,49	20,42	20,43	20,33	20,45	20,41	20,39	20,38	20,37	20,36	20,39	20,41	20,41	20,40	20,39	20,38	20,42	20,33	20,28	20,31	20,39	20,41	20,39	20,42	20,50	20,49	20,42	20,53	20,46	20,48	20,42	20,41	20,43	20,42	20,42	20,48	20,54	20,56	20,45	20,31	20,38	20,46	20,43	20,38	20,39	20,40	20,47	20,46	20,52	20,57	20,38	20,37	20,41	20,46	20,49	20,50	20,40	20,45	20,46	20,39	20,46	20,47	20,41	20,37	20,37	20,48	20,51	20,45	20,45	20,41	20,48	20,50	20,47	20,47	20,45	20,48	20,45	20,42	20,40	20,40	20,49	20,47	20,38	20,39	20,44	20,37	20,43	20,52	20,45	20,43	20,40	20,36	20,49	20,51	20,54	20,45	20,36	20,42	20,47	20,48	20,51	20,55	20,48	20,43	20,43	20,39	20,50	20,53	20,50	20,42	20,43	20,47	20,49	20,51	20,51	20,47	20,44	20,40	20,39	20,45	20,48	20,53	20,57	20,47	20,42	20,39	20,42	20,46	20,40	20,45	20,47	20,55	20,48	20,45	20,40	20,42	20,51	20,54	20,53	20,48	20,49	20,43	20,46	20,56	20,54	20,54	20,54	20,51	20,43	20,50	20,55	20,50	20,57	20,52	20,47	20,54	20,57	20,52	20,44	20,49	20,55	20,51	20,53	20,50	20,44	20,55	20,48	20,46	20,51	20,51	20,46	20,43	20,53	20,51	20,47	20,41	20,55	20,53	20,45	20,45	20,56	20,52	20,38	20,39	20,43	20,51	20,51	20,54	20,50	20,46	20,53	20,55	20,51	20,53	20,48	20,51	20,50	20,56	20,47	20,53	20,54	20,43	20,47	20,51	20,46	20,43	20,49	20,43	20,43	20,51	20,45	20,50	20,44	20,43	20,44	20,49	20,52	20,49	20,50	20,55	20,58	20,58	20,47	20,51	20,49	20,45	20,55	20,56	20,52	20,55	20,50	20,45	20,48	20,48	20,52	20,48	20,51	20,54	20,46	20,61	20,56	20,51	20,56	20,54	20,45	20,40	20,45	20,58	20,51	20,45	20,51	20,49	20,58	20,48	20,46	20,53	20,51	20,40	20,43	20,50	20,53	20,49	20,54	20,51	20,54	20,49	20,49	20,56	20,54	20,58	20,57	20,48	20,40	20,52	20,62	20,50	20,42	20,46	20,54	20,50	20,49	20,46	20,48	20,47	20,56	20,57	20,52	20,50	20,39	20,44	20,42	20,44	20,45	20,47	20,52	20,48	20,43	20,46	20,44	20,46	20,52	20,45	20,49	20,53	20,43	20,48	20,48	20,44	20,42	20,41	20,52	20,52	20,54	20,51	20,53	20,46	20,50	20,53	20,45	20,45	20,44	20,40	20,45	20,48	20,50	20,61	20,53	20,51	20,52	20,52	20,45	20,38	20,44	20,43	20,36	20,45	20,49	20,49	20,55	20,49	20,43	20,53	20,53	20,50	20,54	20,50	20,52	20,41	20,49	20,53	20,48	20,46	20,53	20,57	20,51	20,53	20,53	20,47	20,51	20,49	20,48	20,46	20,45	20,42	20,39	20,48	20,50	20,44	20,48	20,53	20,49	20,50	20,53	20,49	20,47	20,51	20,41	20,46	20,47	20,44	20,49	20,58	20,51	20,51	20,50	20,52	20,49	20,47	20,48	20,48	20,48	20,44	20,48	20,47	20,41	20,44	20,44	20,44	20,51	20,53	20,51	20,41	20,45	20,39	20,39	20,41	20,40	20,52	20,47	20,47	20,57	20,48	20,46	20,43	20,38	20,38	20,40	20,49	20,41	20,39	20,48	20,48	20,55	20,49	20,40	20,44	20,50	20,47	20,48	20,52	20,47	20,48	20,50	20,48	20,48	20,54	20,52	20,42	20,40	20,40	20,54	20,49	20,50	20,54	20,46	20,40	20,39	20,41	20,46	20,46	20,44	20,54	20,50	20,34	20,50	20,45	20,48	20,44	20,48	20,45	20,46	20,45	20,42	20,41	20,40	20,44	20,47	20,47	20,36	20,43	20,54	20,54	20,53	20,46	20,38	20,49	20,43	20,40	20,45	20,41	20,47	20,44	20,35	20,46	20,41	20,37	20,36	20,45	20,42	20,40	20,27	20,42	20,44	20,51	20,43	20,45	20,44	20,40	20,38	20,34	20,46	20,45	20,38	20,32	20,30	20,44	20,43	20,35	20,47	20,42	20,39	20,38	20,39	20,33	20,31	20,36	20,40	20,23	20,25	20,46	20,32	20,36	20,27	20,30	20,33	20,35	20,33	20,36	20,52	20,54	20,36	20,39	20,38	20,43	20,44	20,40	20,33	20,27	20,31	20,46	20,37	20,37	
20,30	20,26	20,27	20,36	20,41	20,28	20,28	20,41	20,28	20,34	20,39	20,48	20,51	20,49	20,37	20,35	20,44	20,32	20,31	20,28	20,26	20,32	20,35	20,39	20,37	20,43	20,48	20,30	20,33	20,42	20,36	20,30	20,36	20,28	20,20	20,39	20,48	20,53	20,49	20,42	20,39	20,48	20,56	20,49	20,39	20,40	20,47	20,44	20,47	20,45	20,44	20,37	20,39	20,48	20,47	20,47	20,52	20,50	20,44	20,42	20,38	20,39	20,37	20,40	20,47	20,42	20,34	20,37	20,39	20,37	20,33	20,41	20,43	20,49	20,53	20,49	20,45	20,43	20,34	20,40	20,35	20,33	20,35	20,32	20,45	20,43	20,32	20,42	20,42	20,40	20,43	20,44	20,42	20,41	20,47	20,38	20,29	20,38	20,43	20,43	20,42	20,30	20,36	20,44	20,45	20,45	20,39	20,41	20,47	20,41	20,42	20,42	20,45	20,39	20,48	20,45	20,40	20,32	20,42	20,55	20,44	20,46	20,42	20,49	20,54	20,53	20,41	20,37	20,45	20,46	20,44	20,44	20,37	20,44	20,56	20,58	20,46	20,35	20,35	20,44	20,38	20,30	20,41	20,39	20,40	20,49	20,54	20,52	20,43	20,34	20,34	20,42	20,47	20,42	20,44	20,49	20,48	20,38	20,48	20,49	20,40	20,42	20,47	20,48	20,50	20,48	20,44	20,40	20,45	20,49	20,47	20,42	20,42	20,46	20,37	20,42	20,41	20,47	20,44	20,46	20,42	20,38	20,45	20,41	20,42	20,50	20,43	20,41	20,43	20,45	20,40	20,38	20,42	20,40	20,39	20,48	20,46	20,44	20,49	20,50	20,39	20,37	20,40	20,46	20,54	20,57	20,49	20,48	20,46	20,43	20,46	20,48	20,43	20,52	20,49	20,48	20,51	20,48	20,44	20,51	20,50	20,49	20,50	20,47	20,50	20,56	20,45	20,44	20,45	20,48	20,53	20,47	20,46	20,47	20,50	20,49	20,49	20,47	20,45	20,42	20,53	20,59	20,60	20,56	20,55	20,56	20,52	20,54	20,56	20,51	20,54	20,56	20,42	20,59	20,56	20,47	20,44	20,41	20,52	20,54	20,55	20,54	20,48	20,53	20,49	20,46	20,54	20,46	20,43	20,42	20,48	20,50	20,49	20,51	20,56	20,57	20,48	20,44	20,53	20,46	20,44	20,38	20,37	20,45	20,46	20,47	20,50	20,50	20,54	20,54	20,50	20,48	20,49	20,52	20,49	20,50	20,50	20,54	20,54	20,51	20,48	20,44	20,44	20,43	20,51	20,47	20,51	20,47	20,47	20,51	20,47	20,46	20,48	20,53	20,58	20,54	20,51	20,54	20,63	20,58	20,52	20,53	20,51	20,43	20,51	20,54	20,50	20,51	20,49	20,45	20,51	20,43	20,46	20,43	20,47	20,52	20,47	20,58	20,48	20,49	20,58	20,50	20,46	20,43	20,44	20,54	20,55	20,47	20,53	20,44	20,49	20,51	20,44	20,42	20,56	20,50	20,43	20,45	20,51	20,52	20,63	20,57	20,51	20,50	20,46	20,48	20,54	20,57	20,54	20,45	20,53	20,57	20,53	20,54	20,43	20,53	20,49	20,44	20,48	20,49	20,55	20,48	20,63	20,59	20,50	20,55	20,53	20,49	20,48	20,58	20,55	20,50	20,52	20,50	20,45	20,46	20,50	20,48	20,48	20,52	20,56	20,54	20,44	20,43	20,51	20,45	20,51	20,47	20,52	20,53	20,55	20,62	20,57	20,37	20,52	20,55	20,49	20,54	20,44	20,41	20,44	20,52	20,48	20,54	20,55	20,52	20,55	20,53	20,54	20,46	20,45	20,52	20,47	20,41	20,51	20,49	20,53	20,54	20,45	20,49	20,58	20,48	20,54	20,57	20,56	20,53	20,50	20,53	20,46	20,41	20,52	20,59	20,47	20,46	20,55	20,41	20,36	20,53	20,46	20,44	20,41	20,42	20,43	20,44	20,47	20,50	20,51	20,53	20,52	20,50	20,52	20,48	20,45	20,47	20,46	20,51	20,56	20,43	20,52	20,57	20,49	20,43	20,47	20,47	20,50	20,48	20,52	20,51	20,44	20,42	20,43	20,45	20,51	20,47	20,50	20,50	20,51	20,56	20,48	20,42	20,41	20,35	20,40	20,44	20,48	20,53	20,46	20,48	20,54	20,49	20,40	20,40	20,48	20,42	20,45	20,54	20,50	20,41	20,52	20,49	20,53	20,55	20,41	20,40	20,50	20,48	20,42	20,43	20,47	20,43	20,44	20,39	20,48	20,53	20,53	20,43	20,42	20,47	20,59	20,46	20,45	20,56	20,51	20,42	20,43	20,48	20,49	20,39	20,39	20,46	20,52	20,40	20,40	20,43	20,52	20,47	20,46	20,51	20,44	20,43	20,47	20,41	20,37	20,44	20,54	20,44	20,40	20,41	20,50	20,54	20,50	20,48	20,45	20,44	20,37	20,52	20,48	20,51	20,45	20,44	20,41	20,41	20,35	20,42	20,37	20,31	20,33	20,42	20,27	20,37	20,39	20,48	20,45	20,41	20,48	20,40	20,41	20,45	20,54	20,51	20,26	20,32	20,34	20,36	20,39	20,41	20,47	20,52	20,48	20,45	20,50	20,44	20,35	20,38	20,48	20,39	20,30	20,46	20,40	20,34	20,27	20,30	20,30	20,27	20,44	20,40	20,41	20,45	20,31	20,36	20,48	20,40	20,32	20,34	20,31	20,27	20,32	20,44	20,41	20,39	
20,41	20,34	20,45	20,43	20,41	20,33	20,34	20,40	20,39	20,39	20,35	20,34	20,47	20,42	20,37	20,33	20,40	20,39	20,31	20,29	20,26	20,28	20,37	20,43	20,49	20,43	20,44	20,36	20,44	20,35	20,33	20,41	20,39	20,36	20,31	20,27	20,40	20,36	20,52	20,49	20,39	20,51	20,49	20,47	20,51	20,34	20,35	20,50	20,40	20,47	20,51	20,40	20,41	20,50	20,43	20,39	20,40	20,46	20,46	20,45	20,45	20,42	20,29	20,36	20,46	20,39	20,32	20,31	20,40	20,40	20,37	20,41	20,46	20,44	20,53	20,46	20,40	20,50	20,40	20,36	20,46	20,42	20,38	20,34	20,40	20,48	20,37	20,36	20,31	20,40	20,41	20,46	20,44	20,41	20,44	20,41	20,31	20,43	20,44	20,39	20,46	20,39	20,39	20,45	20,49	20,35	20,39	20,42	20,49	20,43	20,39	20,45	20,48	20,44	20,54	20,51	20,40	20,37	20,42	20,44	20,42	20,48	20,54	20,42	20,48	20,53	20,41	20,34	20,41	20,47	20,45	20,46	20,36	20,44	20,46	20,47	20,38	20,31	20,29	20,38	20,40	20,29	20,33	20,41	20,39	20,51	20,58	20,52	20,44	20,32	20,37	20,42	20,46	20,41	20,39	20,45	20,47	20,40	20,45	20,45	20,38	20,41	20,40	20,42	20,37	20,42	20,45	20,45	20,41	20,50	20,52	20,50	20,42	20,48	20,45	20,48	20,50	20,48	20,52	20,47	20,51	20,56	20,48	20,34	20,44	20,50	20,50	20,55	20,47	20,40	20,38	20,46	20,50	20,48	20,52	20,55	20,54	20,45	20,44	20,46	20,39	20,39	20,45	20,51	20,57	20,55	20,46	20,44	20,45	20,49	20,47	20,43	20,43	20,45	20,48	20,49	20,57	20,58	20,52	20,56	20,53	20,43	20,49	20,49	20,48	20,44	20,47	20,56	20,55	20,63	20,55	20,51	20,44	20,49	20,60	20,53	20,45	20,43	20,47	20,47	20,56	20,67	20,56	20,49	20,46	20,55	20,60	20,55	20,56	20,57	20,56	20,49	20,48	20,44	20,50	20,54	20,53	20,45	20,48	20,51	20,58	20,59	20,56	20,64	20,56	20,45	20,50	20,47	20,44	20,44	20,50	20,54	20,54	20,58	20,52	20,56	20,43	20,44	20,51	20,51	20,44	20,44	20,45	20,40	20,40	20,50	20,45	20,48	20,50	20,63	20,49	20,43	20,41	20,47	20,56	20,52	20,53	20,49	20,48	20,50	20,50	20,51	20,49	20,51	20,45	20,47	20,54	20,52	20,46	20,55	20,46	20,38	20,45	20,53	20,57	20,50	20,50	20,49	20,54	20,55	20,58	20,51	20,51	20,54	20,53	20,54	20,48	20,45	20,48	20,47	20,51	20,49	20,46	20,49	20,46	20,49	20,50	20,49	20,42	20,46	20,62	20,54	20,48	20,51	20,52	20,57	20,59	20,51	20,49	20,50	20,46	20,54	20,47	20,44	20,48	20,53	20,46	20,47	20,49	20,46	20,55	20,58	20,49	20,47	20,47	20,47	20,48	20,53	20,53	20,46	20,48	20,61	20,48	20,53	20,52	20,56	20,49	20,42	20,49	20,52	20,49	20,43	20,54	20,51	20,53	20,52	20,54	20,52	20,52	20,52	20,53	20,54	20,50	20,52	20,52	20,48	20,51	20,49	20,45	20,48	20,53	20,47	20,40	20,53	20,53	20,44	20,50	20,52	20,51	20,56	20,43	20,53	20,59	20,42	20,47	20,53	20,56	20,62	20,54	20,44	20,46	20,51	20,63	20,59	20,49	20,50	20,58	20,62	20,56	20,47	20,47	20,50	20,52	20,47	20,57	20,53	20,50	20,48	20,48	20,47	20,58	20,51	20,52	20,63	20,57	20,51	20,50	20,55	20,43	20,47	20,57	20,54	20,49	20,46	20,59	20,54	20,39	20,51	20,52	20,43	20,44	20,38	20,42	20,49	20,47	20,49	20,53	20,52	20,54	20,54	20,43	20,46	20,39	20,44	20,51	20,54	20,58	20,50	20,54	20,50	20,39	20,50	20,52	20,49	20,46	20,47	20,52	20,51	20,47	20,46	20,48	20,45	20,56	20,51	20,47	20,55	20,46	20,46	20,39	20,49	20,45	20,36	20,38	20,46	20,48	20,51	20,44	20,40	20,49	20,48	20,44	20,39	20,48	20,53	20,51	20,49	20,48	20,44	20,52	20,47	20,53	20,61	20,45	20,38	20,43	20,49	20,48	20,43	20,47	20,46	20,46	20,41	20,45	20,46	20,50	20,46	20,41	20,43	20,48	20,47	20,51	20,53	20,53	20,53	20,51	20,51	20,51	20,45	20,37	20,46	20,53	20,43	20,41	20,45	20,49	20,45	20,45	20,47	20,44	20,45	20,46	20,43	20,44	20,44	20,46	20,46	20,45	20,43	20,44	20,44	20,46	20,36	20,51	20,55	20,41	20,41	20,46	20,50	20,58	20,44	20,37	20,44	20,40	20,47	20,45	20,40	20,37	20,40	20,35	20,35	20,40	20,42	20,44	20,35	20,46	20,55	20,40	20,42	20,47	20,39	20,35	20,41	20,31	20,33	20,40	20,51	20,53	20,45	20,44	20,43	20,42	20,46	20,43	20,44	20,51	20,45	20,46	20,38	20,31	20,37	20,30	20,39	20,43	20,43	20,40	20,46	20,35	20,37	20,32	20,33	20,33	20,38	20,40	20,36	20,35	20,29	20,33	20,39	20,46	20,43	
20,36	20,34	20,35	20,34	20,37	20,32	20,28	20,41	20,44	20,42	20,34	20,36	20,41	20,40	20,31	20,37	20,44	20,41	20,35	20,41	20,34	20,31	20,37	20,39	20,46	20,44	20,32	20,32	20,44	20,46	20,40	20,48	20,37	20,32	20,29	20,33	20,37	20,42	20,58	20,56	20,40	20,54	20,49	20,41	20,43	20,46	20,38	20,47	20,43	20,35	20,51	20,47	20,42	20,43	20,45	20,39	20,40	20,37	20,40	20,37	20,42	20,57	20,36	20,35	20,42	20,45	20,42	20,39	20,42	20,39	20,40	20,42	20,45	20,46	20,46	20,46	20,28	20,44	20,56	20,47	20,45	20,47	20,41	20,39	20,43	20,48	20,44	20,37	20,29	20,34	20,48	20,49	20,43	20,48	20,45	20,41	20,37	20,44	20,45	20,39	20,40	20,39	20,41	20,37	20,45	20,37	20,35	20,36	20,40	20,50	20,38	20,37	20,52	20,49	20,50	20,53	20,45	20,38	20,39	20,41	20,40	20,42	20,47	20,47	20,39	20,43	20,45	20,38	20,37	20,40	20,44	20,47	20,46	20,47	20,45	20,34	20,37	20,30	20,34	20,43	20,42	20,31	20,39	20,41	20,43	20,48	20,56	20,46	20,43	20,41	20,41	20,46	20,44	20,46	20,46	20,45	20,46	20,52	20,52	20,48	20,43	20,44	20,41	20,37	20,43	20,45	20,48	20,50	20,44	20,46	20,60	20,53	20,42	20,48	20,48	20,45	20,53	20,51	20,50	20,42	20,45	20,60	20,51	20,36	20,43	20,49	20,53	20,50	20,42	20,47	20,36	20,41	20,49	20,50	20,49	20,49	20,50	20,46	20,49	20,51	20,48	20,51	20,47	20,47	20,57	20,54	20,49	20,46	20,53	20,47	20,49	20,42	20,45	20,46	20,44	20,47	20,57	20,59	20,52	20,56	20,58	20,46	20,44	20,49	20,55	20,47	20,43	20,54	20,52	20,54	20,59	20,52	20,47	20,49	20,55	20,60	20,47	20,42	20,47	20,50	20,58	20,64	20,56	20,49	20,46	20,49	20,54	20,52	20,46	20,52	20,47	20,48	20,53	20,50	20,43	20,56	20,55	20,50	20,52	20,49	20,54	20,55	20,55	20,68	20,64	20,48	20,56	20,52	20,50	20,47	20,57	20,56	20,54	20,57	20,47	20,51	20,46	20,40	20,52	20,51	20,45	20,42	20,44	20,40	20,43	20,52	20,54	20,48	20,45	20,48	20,51	20,47	20,47	20,52	20,56	20,59	20,60	20,52	20,51	20,45	20,44	20,50	20,52	20,49	20,46	20,48	20,50	20,49	20,47	20,52	20,49	20,39	20,42	20,49	20,52	20,49	20,47	20,46	20,46	20,48	20,50	20,52	20,52	20,49	20,60	20,49	20,54	20,52	20,48	20,52	20,54	20,53	20,49	20,50	20,52	20,50	20,47	20,46	20,46	20,48	20,53	20,59	20,51	20,53	20,49	20,51	20,57	20,53	20,57	20,54	20,57	20,58	20,55	20,43	20,49	20,52	20,58	20,51	20,50	20,48	20,55	20,55	20,47	20,49	20,56	20,54	20,55	20,58	20,50	20,46	20,45	20,59	20,55	20,52	20,53	20,48	20,51	20,48	20,56	20,54	20,52	20,50	20,52	20,53	20,53	20,47	20,47	20,47	20,50	20,52	20,50	20,56	20,57	20,48	20,49	20,47	20,43	20,49	20,52	20,49	20,51	20,45	20,40	20,49	20,52	20,47	20,51	20,45	20,54	20,60	20,54	20,51	20,64	20,51	20,45	20,54	20,50	20,58	20,61	20,48	20,37	20,44	20,59	20,58	20,49	20,42	20,48	20,56	20,51	20,40	20,50	20,55	20,50	20,45	20,54	20,51	20,44	20,49	20,52	20,47	20,50	20,50	20,48	20,61	20,58	20,56	20,54	20,50	20,48	20,51	20,54	20,51	20,49	20,42	20,48	20,55	20,43	20,51	20,51	20,53	20,43	20,41	20,47	20,53	20,51	20,52	20,47	20,55	20,51	20,49	20,50	20,47	20,50	20,49	20,51	20,43	20,49	20,48	20,52	20,51	20,42	20,48	20,50	20,46	20,45	20,49	20,57	20,44	20,48	20,44	20,48	20,42	20,47	20,53	20,49	20,50	20,44	20,41	20,42	20,39	20,44	20,38	20,44	20,52	20,54	20,56	20,51	20,45	20,47	20,51	20,45	20,46	20,49	20,56	20,62	20,50	20,43	20,38	20,47	20,53	20,50	20,58	20,43	20,38	20,43	20,44	20,50	20,47	20,48	20,46	20,44	20,47	20,51	20,43	20,44	20,45	20,40	20,39	20,38	20,46	20,46	20,54	20,54	20,55	20,53	20,49	20,49	20,45	20,41	20,46	20,51	20,49	20,48	20,49	20,44	20,44	20,46	20,51	20,53	20,49	20,46	20,38	20,44	20,44	20,35	20,48	20,40	20,41	20,49	20,50	20,52	20,45	20,47	20,54	20,35	20,42	20,48	20,50	20,57	20,49	20,37	20,43	20,46	20,43	20,46	20,45	20,47	20,42	20,43	20,42	20,47	20,40	20,31	20,33	20,47	20,60	20,42	20,40	20,48	20,47	20,40	20,50	20,35	20,34	20,40	20,52	20,51	20,44	20,40	20,45	20,45	20,44	20,39	20,42	20,51	20,40	20,41	20,36	20,26	20,32	20,33	20,40	20,39	20,35	20,49	20,44	20,43	20,37	20,30	20,25	20,31	20,43	20,45	20,36	20,33	20,36	20,31	20,29	20,42	20,47	
20,31	20,37	20,29	20,31	20,32	20,28	20,34	20,37	20,35	20,40	20,37	20,34	20,43	20,45	20,31	20,42	20,52	20,43	20,39	20,29	20,29	20,28	20,44	20,32	20,36	20,45	20,43	20,42	20,41	20,43	20,47	20,51	20,40	20,41	20,35	20,39	20,50	20,48	20,51	20,45	20,36	20,47	20,49	20,43	20,51	20,48	20,36	20,33	20,39	20,35	20,45	20,54	20,44	20,43	20,49	20,45	20,44	20,41	20,43	20,38	20,39	20,56	20,52	20,44	20,46	20,49	20,49	20,47	20,47	20,46	20,42	20,53	20,45	20,52	20,54	20,46	20,41	20,42	20,52	20,48	20,44	20,41	20,41	20,44	20,37	20,38	20,43	20,43	20,28	20,32	20,42	20,48	20,52	20,39	20,41	20,44	20,36	20,42	20,41	20,32	20,36	20,33	20,35	20,37	20,45	20,40	20,41	20,40	20,41	20,52	20,49	20,37	20,32	20,45	20,46	20,50	20,47	20,43	20,44	20,47	20,49	20,47	20,50	20,44	20,45	20,47	20,46	20,49	20,39	20,31	20,49	20,55	20,55	20,54	20,52	20,38	20,38	20,35	20,35	20,39	20,43	20,38	20,45	20,51	20,43	20,47	20,52	20,47	20,41	20,44	20,48	20,49	20,51	20,49	20,47	20,49	20,40	20,47	20,53	20,54	20,51	20,48	20,42	20,44	20,49	20,51	20,47	20,47	20,47	20,47	20,55	20,49	20,46	20,52	20,54	20,46	20,48	20,52	20,49	20,41	20,41	20,54	20,52	20,40	20,40	20,47	20,49	20,52	20,41	20,45	20,44	20,39	20,47	20,49	20,40	20,37	20,42	20,34	20,42	20,55	20,48	20,46	20,48	20,47	20,50	20,51	20,48	20,43	20,50	20,47	20,44	20,47	20,45	20,48	20,52	20,54	20,61	20,57	20,50	20,49	20,50	20,50	20,51	20,57	20,55	20,52	20,46	20,51	20,52	20,46	20,54	20,47	20,40	20,49	20,47	20,56	20,49	20,45	20,47	20,47	20,54	20,59	20,53	20,59	20,55	20,54	20,55	20,52	20,45	20,48	20,52	20,52	20,51	20,53	20,49	20,49	20,45	20,38	20,54	20,53	20,44	20,51	20,51	20,49	20,54	20,46	20,53	20,56	20,48	20,50	20,52	20,53	20,54	20,55	20,56	20,54	20,44	20,44	20,55	20,49	20,44	20,44	20,39	20,40	20,44	20,57	20,57	20,55	20,50	20,49	20,43	20,46	20,49	20,51	20,52	20,54	20,58	20,61	20,54	20,49	20,44	20,43	20,50	20,46	20,47	20,53	20,52	20,50	20,49	20,48	20,52	20,49	20,44	20,48	20,54	20,49	20,49	20,47	20,48	20,51	20,44	20,40	20,52	20,51	20,45	20,51	20,54	20,52	20,48	20,52	20,56	20,56	20,58	20,54	20,56	20,44	20,43	20,45	20,49	20,58	20,62	20,60	20,54	20,53	20,52	20,49	20,53	20,57	20,55	20,54	20,55	20,56	20,56	20,45	20,49	20,48	20,51	20,50	20,48	20,46	20,50	20,55	20,48	20,52	20,44	20,46	20,58	20,55	20,54	20,50	20,52	20,56	20,60	20,56	20,49	20,52	20,48	20,51	20,53	20,47	20,47	20,46	20,52	20,64	20,53	20,58	20,64	20,50	20,45	20,57	20,59	20,58	20,62	20,52	20,47	20,49	20,48	20,48	20,53	20,55	20,50	20,43	20,49	20,48	20,49	20,49	20,51	20,46	20,51	20,56	20,55	20,53	20,51	20,55	20,56	20,55	20,51	20,57	20,52	20,45	20,43	20,53	20,46	20,53	20,53	20,53	20,44	20,58	20,52	20,41	20,47	20,57	20,50	20,49	20,50	20,50	20,48	20,49	20,53	20,50	20,49	20,51	20,54	20,52	20,53	20,53	20,53	20,50	20,48	20,47	20,48	20,56	20,48	20,50	20,49	20,49	20,53	20,61	20,55	20,49	20,49	20,43	20,44	20,47	20,47	20,50	20,52	20,56	20,49	20,44	20,59	20,55	20,53	20,52	20,50	20,50	20,52	20,42	20,46	20,49	20,55	20,52	20,54	20,42	20,50	20,51	20,63	20,44	20,44	20,47	20,41	20,47	20,44	20,54	20,48	20,43	20,45	20,45	20,49	20,51	20,38	20,35	20,41	20,48	20,39	20,53	20,49	20,47	20,41	20,49	20,44	20,42	20,45	20,46	20,55	20,55	20,46	20,42	20,43	20,58	20,47	20,41	20,34	20,37	20,45	20,45	20,49	20,50	20,57	20,43	20,39	20,55	20,53	20,52	20,42	20,45	20,39	20,40	20,54	20,54	20,50	20,53	20,55	20,48	20,51	20,49	20,47	20,48	20,39	20,51	20,52	20,50	20,55	20,57	20,45	20,44	20,42	20,45	20,48	20,56	20,46	20,39	20,50	20,52	20,39	20,39	20,43	20,43	20,51	20,52	20,54	20,50	20,52	20,55	20,42	20,47	20,50	20,50	20,51	20,48	20,34	20,36	20,49	20,39	20,41	20,53	20,55	20,44	20,37	20,47	20,44	20,49	20,42	20,32	20,38	20,55	20,39	20,35	20,40	20,52	20,48	20,45	20,46	20,31	20,35	20,53	20,50	20,46	20,33	20,49	20,51	20,50	20,45	20,30	20,39	20,33	20,33	20,32	20,28	20,29	20,30	20,34	20,30	20,35	20,48	20,46	20,42	20,40	20,32	20,33	20,35	20,38	20,44	20,42	20,36	20,39	20,40	20,37	20,37	20,43	
20,26	20,21	20,37	20,30	20,29	20,37	20,42	20,35	20,27	20,37	20,36	20,39	20,45	20,40	20,37	20,39	20,40	20,31	20,29	20,36	20,31	20,30	20,36	20,44	20,38	20,42	20,42	20,49	20,47	20,44	20,41	20,45	20,34	20,41	20,37	20,35	20,45	20,48	20,44	20,36	20,43	20,39	20,54	20,43	20,33	20,38	20,36	20,31	20,33	20,39	20,42	20,47	20,47	20,47	20,52	20,39	20,36	20,38	20,39	20,37	20,47	20,50	20,49	20,52	20,45	20,53	20,46	20,43	20,42	20,37	20,41	20,52	20,53	20,52	20,55	20,41	20,44	20,53	20,45	20,42	20,45	20,49	20,45	20,46	20,41	20,40	20,42	20,43	20,38	20,33	20,49	20,48	20,47	20,30	20,32	20,49	20,49	20,40	20,44	20,36	20,38	20,42	20,44	20,45	20,51	20,47	20,35	20,43	20,46	20,42	20,46	20,44	20,41	20,49	20,47	20,48	20,46	20,43	20,47	20,41	20,45	20,44	20,48	20,45	20,37	20,44	20,51	20,43	20,45	20,39	20,50	20,46	20,37	20,36	20,43	20,43	20,42	20,43	20,44	20,38	20,43	20,37	20,35	20,44	20,47	20,50	20,57	20,48	20,39	20,40	20,45	20,44	20,48	20,50	20,49	20,51	20,52	20,48	20,45	20,46	20,49	20,46	20,41	20,47	20,55	20,52	20,50	20,48	20,47	20,47	20,52	20,47	20,44	20,50	20,51	20,46	20,43	20,42	20,44	20,44	20,46	20,48	20,48	20,46	20,45	20,52	20,57	20,48	20,39	20,50	20,51	20,42	20,53	20,51	20,50	20,46	20,45	20,38	20,43	20,48	20,43	20,44	20,46	20,52	20,47	20,47	20,45	20,42	20,51	20,46	20,52	20,56	20,50	20,43	20,52	20,55	20,56	20,54	20,56	20,52	20,49	20,46	20,46	20,48	20,54	20,56	20,47	20,54	20,51	20,49	20,56	20,51	20,46	20,38	20,44	20,55	20,57	20,52	20,43	20,48	20,56	20,59	20,54	20,49	20,53	20,53	20,52	20,53	20,52	20,50	20,48	20,47	20,46	20,48	20,48	20,48	20,53	20,48	20,49	20,56	20,51	20,50	20,56	20,51	20,52	20,36	20,40	20,49	20,49	20,51	20,54	20,50	20,51	20,49	20,54	20,59	20,47	20,44	20,52	20,52	20,46	20,43	20,46	20,52	20,51	20,53	20,51	20,49	20,57	20,56	20,50	20,51	20,51	20,48	20,50	20,51	20,59	20,58	20,53	20,50	20,46	20,43	20,43	20,51	20,49	20,51	20,56	20,49	20,46	20,43	20,47	20,55	20,55	20,50	20,53	20,48	20,54	20,52	20,47	20,56	20,51	20,45	20,50	20,52	20,45	20,52	20,53	20,55	20,47	20,46	20,50	20,55	20,64	20,57	20,56	20,53	20,47	20,56	20,52	20,49	20,66	20,56	20,52	20,54	20,48	20,62	20,59	20,61	20,60	20,50	20,52	20,58	20,49	20,49	20,46	20,42	20,47	20,53	20,51	20,49	20,48	20,60	20,61	20,52	20,51	20,51	20,56	20,49	20,52	20,49	20,54	20,57	20,52	20,55	20,50	20,51	20,51	20,53	20,53	20,48	20,44	20,46	20,54	20,56	20,54	20,56	20,65	20,53	20,49	20,53	20,57	20,49	20,52	20,51	20,55	20,49	20,42	20,42	20,50	20,54	20,50	20,44	20,53	20,59	20,52	20,58	20,49	20,41	20,44	20,59	20,53	20,47	20,52	20,54	20,61	20,51	20,45	20,51	20,52	20,45	20,43	20,55	20,46	20,43	20,47	20,57	20,54	20,46	20,45	20,38	20,41	20,51	20,53	20,41	20,42	20,51	20,46	20,48	20,52	20,51	20,49	20,49	20,51	20,51	20,51	20,49	20,53	20,56	20,55	20,38	20,50	20,59	20,51	20,53	20,56	20,50	20,44	20,59	20,56	20,53	20,52	20,45	20,43	20,42	20,42	20,45	20,56	20,53	20,50	20,45	20,46	20,46	20,49	20,49	20,43	20,55	20,54	20,44	20,43	20,52	20,53	20,58	20,63	20,51	20,53	20,54	20,63	20,52	20,43	20,43	20,40	20,46	20,48	20,49	20,45	20,41	20,49	20,46	20,42	20,49	20,53	20,38	20,42	20,45	20,46	20,52	20,56	20,39	20,41	20,43	20,34	20,42	20,40	20,41	20,48	20,56	20,51	20,41	20,46	20,51	20,51	20,39	20,35	20,43	20,49	20,46	20,49	20,39	20,42	20,45	20,39	20,47	20,47	20,50	20,47	20,50	20,46	20,52	20,54	20,56	20,62	20,57	20,51	20,39	20,40	20,48	20,48	20,48	20,41	20,49	20,51	20,42	20,38	20,48	20,42	20,40	20,37	20,46	20,45	20,52	20,50	20,42	20,50	20,51	20,47	20,51	20,44	20,46	20,42	20,39	20,48	20,47	20,44	20,50	20,48	20,47	20,51	20,48	20,49	20,45	20,40	20,43	20,47	20,51	20,41	20,52	20,56	20,36	20,33	20,47	20,45	20,44	20,47	20,47	20,36	20,45	20,37	20,32	20,35	20,45	20,43	20,42	20,48	20,45	20,35	20,48	20,52	20,48	20,40	20,43	20,40	20,34	20,45	20,42	20,33	20,31	20,31	20,34	20,42	20,41	20,26	20,33	20,37	20,33	20,39	20,37	20,44	20,43	20,39	20,40	20,52	20,41	20,42	20,39	20,32	20,35	20,39	20,47	20,44	20,42	
20,38	20,20	20,27	20,43	20,33	20,36	20,39	20,28	20,24	20,37	20,29	20,32	20,37	20,27	20,29	20,41	20,35	20,30	20,32	20,32	20,33	20,37	20,33	20,42	20,42	20,35	20,42	20,44	20,41	20,41	20,40	20,35	20,30	20,31	20,27	20,33	20,40	20,43	20,39	20,35	20,39	20,44	20,52	20,46	20,29	20,31	20,38	20,39	20,31	20,31	20,36	20,37	20,43	20,56	20,53	20,43	20,34	20,27	20,29	20,40	20,47	20,52	20,47	20,46	20,45	20,40	20,44	20,47	20,49	20,47	20,48	20,55	20,58	20,49	20,44	20,43	20,42	20,53	20,52	20,48	20,46	20,39	20,46	20,41	20,43	20,43	20,45	20,37	20,42	20,42	20,42	20,44	20,49	20,41	20,47	20,39	20,49	20,40	20,41	20,35	20,40	20,43	20,53	20,48	20,40	20,46	20,37	20,44	20,43	20,42	20,43	20,43	20,44	20,45	20,40	20,40	20,42	20,42	20,53	20,38	20,44	20,48	20,48	20,44	20,42	20,40	20,41	20,44	20,45	20,46	20,41	20,44	20,37	20,32	20,40	20,48	20,46	20,43	20,46	20,47	20,34	20,31	20,33	20,35	20,45	20,56	20,52	20,49	20,41	20,41	20,41	20,38	20,36	20,42	20,45	20,46	20,44	20,48	20,51	20,45	20,48	20,46	20,38	20,43	20,52	20,44	20,46	20,42	20,44	20,47	20,49	20,48	20,47	20,48	20,43	20,36	20,49	20,43	20,46	20,47	20,36	20,36	20,39	20,37	20,39	20,38	20,41	20,46	20,39	20,50	20,56	20,51	20,51	20,57	20,49	20,49	20,48	20,49	20,51	20,53	20,44	20,49	20,50	20,47	20,36	20,46	20,49	20,50	20,47	20,38	20,48	20,51	20,56	20,49	20,46	20,43	20,53	20,51	20,47	20,46	20,42	20,42	20,51	20,48	20,52	20,52	20,48	20,49	20,52	20,48	20,48	20,50	20,50	20,43	20,43	20,51	20,58	20,54	20,49	20,47	20,58	20,65	20,58	20,59	20,51	20,58	20,45	20,53	20,53	20,54	20,48	20,44	20,51	20,55	20,45	20,50	20,58	20,58	20,51	20,51	20,52	20,55	20,63	20,59	20,51	20,42	20,51	20,54	20,48	20,50	20,52	20,42	20,46	20,45	20,49	20,52	20,47	20,50	20,54	20,46	20,43	20,52	20,50	20,53	20,52	20,53	20,51	20,51	20,55	20,50	20,51	20,56	20,52	20,55	20,55	20,48	20,52	20,56	20,54	20,45	20,48	20,48	20,40	20,41	20,52	20,55	20,55	20,50	20,46	20,52	20,45	20,54	20,52	20,54	20,50	20,47	20,46	20,58	20,51	20,49	20,53	20,53	20,55	20,55	20,43	20,48	20,47	20,49	20,50	20,45	20,52	20,53	20,62	20,55	20,55	20,58	20,60	20,58	20,50	20,43	20,51	20,56	20,51	20,48	20,48	20,55	20,59	20,52	20,55	20,53	20,56	20,58	20,48	20,39	20,44	20,39	20,43	20,57	20,58	20,58	20,55	20,59	20,62	20,53	20,51	20,54	20,56	20,53	20,50	20,42	20,52	20,55	20,45	20,57	20,57	20,47	20,52	20,54	20,57	20,51	20,46	20,49	20,55	20,50	20,49	20,54	20,53	20,44	20,46	20,51	20,51	20,53	20,55	20,49	20,53	20,49	20,40	20,41	20,48	20,55	20,54	20,47	20,54	20,51	20,53	20,53	20,49	20,46	20,50	20,54	20,52	20,53	20,53	20,51	20,52	20,52	20,47	20,52	20,47	20,41	20,38	20,42	20,42	20,49	20,41	20,52	20,55	20,51	20,47	20,41	20,45	20,47	20,52	20,43	20,41	20,53	20,56	20,47	20,49	20,52	20,46	20,49	20,48	20,54	20,56	20,50	20,51	20,52	20,50	20,42	20,46	20,59	20,52	20,46	20,52	20,51	20,45	20,53	20,60	20,58	20,50	20,46	20,48	20,43	20,42	20,42	20,52	20,55	20,50	20,51	20,44	20,45	20,49	20,41	20,43	20,50	20,54	20,43	20,55	20,48	20,41	20,50	20,64	20,51	20,42	20,49	20,55	20,44	20,49	20,44	20,45	20,49	20,42	20,39	20,40	20,45	20,39	20,44	20,42	20,44	20,50	20,47	20,47	20,43	20,48	20,56	20,54	20,54	20,46	20,41	20,31	20,39	20,49	20,50	20,53	20,49	20,50	20,45	20,48	20,45	20,51	20,50	20,42	20,47	20,47	20,45	20,51	20,47	20,40	20,43	20,38	20,37	20,54	20,56	20,45	20,48	20,50	20,59	20,56	20,39	20,54	20,53	20,44	20,39	20,42	20,45	20,45	20,44	20,48	20,46	20,51	20,44	20,35	20,42	20,45	20,33	20,40	20,49	20,47	20,49	20,43	20,44	20,42	20,43	20,42	20,45	20,46	20,41	20,40	20,38	20,52	20,55	20,48	20,43	20,40	20,41	20,45	20,45	20,50	20,52	20,43	20,46	20,48	20,54	20,43	20,35	20,43	20,36	20,35	20,50	20,50	20,48	20,50	20,52	20,40	20,44	20,34	20,37	20,49	20,46	20,45	20,38	20,37	20,44	20,32	20,39	20,53	20,47	20,38	20,32	20,39	20,37	20,47	20,40	20,38	20,31	20,37	20,44	20,62	20,58	20,38	20,31	20,39	20,35	20,30	20,40	20,47	20,44	20,38	20,28	20,32	20,39	20,38	20,35	20,35	20,33	20,36	20,44	20,40	20,36	
20,36	20,28	20,21	20,36	20,40	20,29	20,34	20,27	20,34	20,32	20,32	20,38	20,37	20,29	20,22	20,37	20,35	20,33	20,31	20,29	20,27	20,29	20,35	20,41	20,40	20,37	20,46	20,44	20,36	20,44	20,33	20,39	20,31	20,32	20,32	20,40	20,52	20,40	20,39	20,41	20,42	20,43	20,46	20,46	20,37	20,38	20,42	20,43	20,31	20,35	20,44	20,41	20,34	20,43	20,53	20,44	20,35	20,35	20,27	20,42	20,48	20,51	20,47	20,48	20,43	20,34	20,36	20,40	20,40	20,45	20,48	20,53	20,56	20,52	20,35	20,38	20,40	20,51	20,45	20,44	20,45	20,34	20,45	20,40	20,46	20,48	20,43	20,50	20,53	20,50	20,41	20,41	20,49	20,42	20,46	20,44	20,38	20,34	20,43	20,43	20,48	20,45	20,48	20,45	20,48	20,46	20,43	20,41	20,41	20,39	20,46	20,42	20,47	20,46	20,47	20,48	20,45	20,39	20,45	20,43	20,44	20,49	20,46	20,43	20,43	20,46	20,45	20,43	20,52	20,51	20,47	20,45	20,44	20,40	20,44	20,49	20,50	20,43	20,42	20,47	20,44	20,33	20,37	20,45	20,51	20,50	20,51	20,48	20,39	20,43	20,38	20,41	20,47	20,49	20,38	20,44	20,38	20,36	20,55	20,54	20,49	20,48	20,36	20,41	20,47	20,45	20,46	20,44	20,39	20,41	20,50	20,53	20,57	20,52	20,48	20,49	20,54	20,53	20,49	20,46	20,43	20,44	20,46	20,47	20,47	20,47	20,40	20,45	20,42	20,42	20,48	20,50	20,52	20,57	20,54	20,54	20,50	20,51	20,55	20,54	20,47	20,46	20,50	20,48	20,46	20,48	20,53	20,49	20,49	20,39	20,45	20,50	20,48	20,46	20,49	20,47	20,45	20,57	20,60	20,49	20,45	20,43	20,52	20,52	20,48	20,46	20,39	20,53	20,50	20,55	20,56	20,47	20,44	20,47	20,45	20,46	20,45	20,50	20,60	20,53	20,50	20,59	20,53	20,55	20,49	20,54	20,56	20,58	20,61	20,52	20,52	20,61	20,57	20,52	20,50	20,55	20,60	20,60	20,55	20,53	20,50	20,55	20,59	20,56	20,46	20,45	20,49	20,53	20,50	20,45	20,52	20,46	20,51	20,50	20,50	20,49	20,45	20,47	20,60	20,51	20,47	20,50	20,52	20,55	20,49	20,56	20,54	20,50	20,56	20,54	20,47	20,58	20,50	20,53	20,58	20,56	20,47	20,49	20,56	20,48	20,45	20,49	20,48	20,53	20,57	20,54	20,56	20,49	20,53	20,51	20,56	20,56	20,51	20,44	20,47	20,41	20,47	20,51	20,53	20,51	20,43	20,47	20,50	20,54	20,46	20,43	20,49	20,52	20,54	20,54	20,59	20,51	20,49	20,49	20,55	20,57	20,57	20,52	20,50	20,46	20,52	20,52	20,54	20,48	20,52	20,64	20,60	20,53	20,48	20,51	20,51	20,55	20,52	20,42	20,45	20,36	20,44	20,56	20,64	20,57	20,53	20,59	20,51	20,51	20,50	20,47	20,48	20,57	20,52	20,44	20,44	20,56	20,50	20,52	20,53	20,55	20,49	20,54	20,65	20,50	20,53	20,52	20,54	20,46	20,51	20,60	20,56	20,41	20,43	20,51	20,51	20,55	20,56	20,55	20,49	20,48	20,50	20,45	20,43	20,41	20,45	20,38	20,47	20,58	20,53	20,49	20,51	20,51	20,55	20,52	20,54	20,60	20,53	20,49	20,48	20,53	20,61	20,57	20,50	20,36	20,36	20,42	20,43	20,46	20,46	20,50	20,46	20,54	20,50	20,49	20,50	20,52	20,48	20,52	20,53	20,57	20,59	20,55	20,58	20,57	20,48	20,50	20,47	20,47	20,52	20,52	20,47	20,41	20,45	20,44	20,51	20,56	20,43	20,44	20,47	20,47	20,56	20,50	20,57	20,60	20,53	20,50	20,42	20,45	20,52	20,49	20,47	20,56	20,54	20,57	20,50	20,49	20,49	20,48	20,47	20,46	20,48	20,51	20,55	20,57	20,45	20,45	20,57	20,44	20,42	20,43	20,51	20,39	20,42	20,42	20,50	20,54	20,41	20,32	20,41	20,50	20,49	20,44	20,48	20,52	20,56	20,43	20,44	20,44	20,44	20,51	20,40	20,37	20,49	20,45	20,24	20,37	20,57	20,52	20,52	20,61	20,49	20,48	20,45	20,47	20,50	20,44	20,49	20,49	20,48	20,51	20,46	20,47	20,45	20,45	20,43	20,38	20,41	20,50	20,44	20,40	20,48	20,47	20,57	20,48	20,58	20,55	20,45	20,40	20,42	20,40	20,43	20,41	20,50	20,52	20,44	20,43	20,39	20,43	20,42	20,35	20,41	20,46	20,49	20,49	20,53	20,37	20,37	20,41	20,45	20,42	20,42	20,42	20,40	20,51	20,48	20,54	20,47	20,42	20,39	20,35	20,40	20,41	20,42	20,39	20,40	20,53	20,51	20,53	20,48	20,35	20,43	20,40	20,41	20,50	20,44	20,54	20,43	20,44	20,49	20,47	20,41	20,45	20,50	20,46	20,44	20,38	20,40	20,35	20,37	20,42	20,50	20,52	20,40	20,39	20,42	20,34	20,38	20,46	20,43	20,40	20,39	20,43	20,45	20,43	20,36	20,30	20,25	20,40	20,31	20,33	20,39	20,41	20,31	20,29	20,27	20,41	20,48	20,38	20,40	20,35	20,36	20,48	20,49	20,46	
20,31	20,30	20,28	20,24	20,32	20,29	20,30	20,26	20,42	20,38	20,27	20,36	20,40	20,42	20,31	20,40	20,44	20,35	20,36	20,33	20,34	20,31	20,29	20,41	20,43	20,37	20,44	20,41	20,28	20,39	20,40	20,33	20,33	20,30	20,30	20,40	20,53	20,47	20,44	20,43	20,40	20,45	20,48	20,45	20,35	20,32	20,35	20,46	20,40	20,34	20,44	20,50	20,40	20,48	20,52	20,41	20,36	20,36	20,38	20,44	20,49	20,52	20,48	20,51	20,47	20,34	20,42	20,49	20,40	20,36	20,33	20,53	20,54	20,51	20,41	20,38	20,39	20,39	20,54	20,53	20,46	20,34	20,46	20,46	20,37	20,41	20,53	20,50	20,48	20,47	20,40	20,41	20,39	20,42	20,45	20,43	20,44	20,37	20,39	20,42	20,44	20,43	20,40	20,45	20,51	20,54	20,46	20,45	20,40	20,48	20,43	20,42	20,46	20,48	20,45	20,47	20,43	20,44	20,49	20,43	20,49	20,38	20,41	20,42	20,50	20,57	20,41	20,48	20,50	20,54	20,52	20,50	20,40	20,34	20,42	20,47	20,47	20,41	20,39	20,53	20,51	20,49	20,47	20,49	20,49	20,44	20,46	20,46	20,44	20,55	20,47	20,45	20,48	20,48	20,41	20,44	20,40	20,40	20,46	20,54	20,45	20,43	20,41	20,42	20,48	20,41	20,44	20,47	20,42	20,41	20,45	20,50	20,47	20,43	20,45	20,50	20,53	20,55	20,58	20,48	20,45	20,52	20,54	20,45	20,53	20,63	20,53	20,50	20,50	20,47	20,49	20,44	20,46	20,49	20,44	20,49	20,60	20,51	20,53	20,53	20,40	20,42	20,47	20,50	20,47	20,51	20,53	20,51	20,54	20,40	20,49	20,52	20,53	20,49	20,47	20,51	20,57	20,51	20,52	20,54	20,53	20,39	20,38	20,50	20,55	20,45	20,39	20,49	20,53	20,49	20,48	20,46	20,39	20,41	20,52	20,46	20,47	20,50	20,54	20,58	20,54	20,55	20,46	20,47	20,52	20,55	20,49	20,57	20,64	20,55	20,51	20,58	20,59	20,47	20,45	20,54	20,50	20,50	20,52	20,53	20,54	20,56	20,56	20,57	20,51	20,44	20,44	20,46	20,47	20,46	20,51	20,56	20,53	20,50	20,50	20,54	20,51	20,42	20,51	20,56	20,57	20,56	20,52	20,53	20,45	20,47	20,53	20,48	20,50	20,49	20,53	20,58	20,61	20,56	20,50	20,55	20,53	20,52	20,56	20,59	20,56	20,49	20,45	20,56	20,59	20,55	20,56	20,50	20,51	20,59	20,59	20,51	20,46	20,49	20,48	20,47	20,57	20,54	20,42	20,43	20,46	20,40	20,49	20,57	20,58	20,49	20,50	20,51	20,60	20,56	20,59	20,52	20,57	20,47	20,50	20,60	20,59	20,59	20,53	20,52	20,53	20,53	20,56	20,53	20,50	20,47	20,62	20,58	20,51	20,51	20,53	20,52	20,50	20,46	20,40	20,46	20,47	20,56	20,63	20,61	20,52	20,49	20,53	20,48	20,46	20,53	20,50	20,49	20,59	20,49	20,45	20,60	20,57	20,57	20,52	20,55	20,52	20,53	20,56	20,49	20,53	20,54	20,50	20,42	20,45	20,59	20,57	20,50	20,47	20,46	20,49	20,54	20,62	20,63	20,55	20,41	20,43	20,47	20,41	20,40	20,47	20,42	20,44	20,60	20,57	20,43	20,35	20,49	20,51	20,56	20,49	20,52	20,47	20,47	20,52	20,56	20,60	20,56	20,48	20,40	20,44	20,54	20,50	20,49	20,46	20,46	20,52	20,57	20,58	20,51	20,59	20,60	20,51	20,53	20,53	20,54	20,50	20,46	20,51	20,61	20,47	20,52	20,57	20,43	20,44	20,58	20,51	20,50	20,44	20,47	20,50	20,60	20,52	20,48	20,48	20,48	20,47	20,57	20,56	20,60	20,49	20,53	20,46	20,50	20,60	20,49	20,46	20,51	20,57	20,52	20,46	20,44	20,37	20,40	20,48	20,55	20,46	20,44	20,42	20,53	20,48	20,39	20,48	20,51	20,51	20,46	20,55	20,49	20,42	20,42	20,48	20,53	20,43	20,37	20,45	20,54	20,48	20,45	20,45	20,45	20,47	20,36	20,34	20,45	20,56	20,58	20,42	20,35	20,47	20,51	20,39	20,44	20,53	20,53	20,43	20,50	20,45	20,48	20,52	20,49	20,45	20,44	20,46	20,42	20,43	20,48	20,46	20,35	20,42	20,41	20,44	20,40	20,42	20,48	20,49	20,45	20,43	20,46	20,52	20,51	20,55	20,57	20,58	20,48	20,49	20,48	20,43	20,43	20,43	20,46	20,45	20,44	20,45	20,45	20,45	20,40	20,39	20,45	20,46	20,52	20,54	20,45	20,44	20,47	20,54	20,46	20,46	20,49	20,51	20,46	20,45	20,46	20,49	20,44	20,44	20,45	20,48	20,49	20,42	20,34	20,41	20,52	20,50	20,45	20,45	20,46	20,43	20,42	20,39	20,42	20,40	20,46	20,39	20,38	20,51	20,49	20,51	20,51	20,51	20,46	20,40	20,40	20,39	20,36	20,34	20,50	20,47	20,41	20,36	20,48	20,47	20,45	20,43	20,44	20,42	20,38	20,36	20,36	20,30	20,28	20,32	20,26	20,24	20,38	20,35	20,36	20,41	20,48	20,39	20,26	20,28	20,40	20,47	20,43	20,33	20,38	20,42	20,49	20,48	20,50	
20,42	20,33	20,29	20,31	20,33	20,35	20,34	20,34	20,30	20,34	20,25	20,30	20,32	20,37	20,27	20,34	20,48	20,43	20,36	20,35	20,32	20,36	20,29	20,41	20,46	20,40	20,41	20,40	20,39	20,38	20,37	20,44	20,48	20,42	20,33	20,35	20,44	20,40	20,41	20,47	20,32	20,42	20,54	20,49	20,38	20,35	20,35	20,37	20,41	20,42	20,44	20,49	20,45	20,48	20,51	20,42	20,38	20,49	20,43	20,37	20,49	20,44	20,47	20,51	20,38	20,40	20,51	20,45	20,48	20,53	20,42	20,43	20,54	20,51	20,45	20,43	20,44	20,44	20,41	20,53	20,45	20,40	20,54	20,55	20,37	20,38	20,40	20,40	20,36	20,36	20,39	20,37	20,40	20,38	20,45	20,42	20,47	20,47	20,41	20,39	20,48	20,48	20,43	20,37	20,48	20,51	20,47	20,44	20,45	20,40	20,40	20,36	20,46	20,46	20,44	20,34	20,37	20,36	20,49	20,43	20,47	20,45	20,46	20,52	20,42	20,56	20,43	20,42	20,48	20,47	20,49	20,45	20,51	20,43	20,41	20,50	20,51	20,38	20,34	20,36	20,40	20,45	20,47	20,38	20,38	20,48	20,52	20,44	20,44	20,50	20,47	20,43	20,48	20,41	20,39	20,44	20,42	20,41	20,45	20,48	20,47	20,41	20,45	20,42	20,40	20,42	20,38	20,43	20,48	20,50	20,44	20,46	20,50	20,45	20,43	20,50	20,49	20,46	20,47	20,50	20,46	20,51	20,56	20,48	20,50	20,55	20,51	20,48	20,44	20,47	20,45	20,50	20,47	20,46	20,45	20,42	20,54	20,53	20,44	20,44	20,41	20,35	20,44	20,46	20,38	20,44	20,46	20,45	20,45	20,46	20,45	20,54	20,47	20,49	20,52	20,49	20,60	20,55	20,48	20,49	20,59	20,48	20,44	20,47	20,51	20,47	20,49	20,48	20,46	20,46	20,41	20,50	20,45	20,47	20,48	20,49	20,50	20,44	20,45	20,49	20,56	20,50	20,46	20,45	20,43	20,50	20,48	20,53	20,59	20,53	20,45	20,52	20,60	20,50	20,46	20,52	20,47	20,41	20,50	20,53	20,48	20,50	20,54	20,57	20,55	20,44	20,44	20,46	20,44	20,52	20,59	20,58	20,55	20,41	20,43	20,53	20,53	20,53	20,45	20,50	20,48	20,55	20,52	20,48	20,50	20,49	20,49	20,50	20,57	20,48	20,50	20,52	20,49	20,56	20,57	20,57	20,54	20,52	20,51	20,55	20,61	20,52	20,45	20,48	20,53	20,58	20,56	20,57	20,54	20,57	20,56	20,51	20,50	20,53	20,60	20,51	20,60	20,64	20,46	20,47	20,50	20,39	20,44	20,50	20,60	20,62	20,50	20,46	20,46	20,52	20,56	20,56	20,57	20,54	20,51	20,51	20,45	20,58	20,59	20,49	20,53	20,57	20,57	20,58	20,55	20,43	20,53	20,59	20,53	20,47	20,53	20,48	20,53	20,51	20,49	20,40	20,42	20,57	20,59	20,56	20,51	20,51	20,52	20,46	20,38	20,50	20,57	20,51	20,50	20,41	20,39	20,60	20,60	20,57	20,57	20,53	20,52	20,56	20,63	20,52	20,53	20,55	20,54	20,51	20,49	20,57	20,55	20,52	20,58	20,51	20,52	20,56	20,60	20,62	20,63	20,46	20,45	20,49	20,43	20,48	20,59	20,54	20,48	20,50	20,48	20,47	20,40	20,46	20,50	20,51	20,47	20,46	20,51	20,49	20,49	20,58	20,58	20,58	20,53	20,49	20,47	20,56	20,53	20,48	20,48	20,48	20,51	20,59	20,56	20,48	20,53	20,54	20,51	20,46	20,51	20,53	20,57	20,51	20,48	20,53	20,51	20,53	20,56	20,43	20,44	20,51	20,50	20,48	20,51	20,45	20,51	20,57	20,60	20,52	20,55	20,50	20,50	20,62	20,59	20,58	20,50	20,54	20,50	20,47	20,49	20,47	20,48	20,51	20,55	20,55	20,49	20,44	20,42	20,44	20,46	20,54	20,48	20,43	20,40	20,49	20,59	20,47	20,51	20,48	20,47	20,49	20,52	20,53	20,53	20,47	20,42	20,51	20,48	20,40	20,48	20,54	20,52	20,48	20,42	20,41	20,45	20,40	20,45	20,50	20,52	20,55	20,44	20,42	20,46	20,41	20,38	20,43	20,48	20,46	20,39	20,41	20,47	20,44	20,49	20,49	20,44	20,37	20,45	20,38	20,46	20,47	20,51	20,40	20,41	20,43	20,44	20,41	20,51	20,50	20,47	20,47	20,52	20,49	20,52	20,44	20,43	20,53	20,50	20,51	20,51	20,48	20,41	20,45	20,48	20,48	20,44	20,48	20,43	20,43	20,48	20,46	20,47	20,46	20,41	20,45	20,53	20,51	20,43	20,48	20,50	20,46	20,50	20,46	20,42	20,49	20,47	20,41	20,41	20,43	20,47	20,50	20,44	20,46	20,49	20,42	20,41	20,39	20,35	20,43	20,41	20,44	20,45	20,43	20,40	20,50	20,48	20,42	20,35	20,39	20,49	20,41	20,41	20,37	20,46	20,44	20,40	20,42	20,34	20,42	20,46	20,47	20,47	20,33	20,33	20,38	20,43	20,34	20,43	20,41	20,39	20,37	20,37	20,31	20,31	20,32	20,35	20,36	20,34	20,33	20,41	20,40	20,49	20,50	20,50	20,35	20,28	20,37	20,39	20,44	20,29	20,34	20,41	20,45	20,45	20,49	
20,49	20,42	20,32	20,32	20,27	20,24	20,35	20,33	20,29	20,26	20,32	20,43	20,36	20,38	20,29	20,28	20,39	20,34	20,34	20,28	20,33	20,33	20,30	20,37	20,39	20,38	20,44	20,41	20,40	20,38	20,35	20,36	20,48	20,46	20,47	20,41	20,40	20,47	20,40	20,40	20,41	20,39	20,44	20,42	20,36	20,36	20,41	20,38	20,37	20,47	20,53	20,42	20,42	20,49	20,50	20,41	20,42	20,41	20,46	20,45	20,43	20,42	20,32	20,47	20,41	20,40	20,45	20,46	20,42	20,47	20,45	20,49	20,53	20,56	20,51	20,39	20,38	20,43	20,41	20,50	20,40	20,43	20,49	20,46	20,40	20,35	20,37	20,37	20,36	20,38	20,42	20,39	20,41	20,41	20,41	20,43	20,46	20,48	20,42	20,38	20,41	20,45	20,48	20,38	20,48	20,42	20,43	20,47	20,41	20,37	20,47	20,35	20,44	20,51	20,44	20,40	20,40	20,43	20,47	20,45	20,47	20,44	20,48	20,48	20,38	20,42	20,45	20,36	20,44	20,44	20,39	20,41	20,42	20,47	20,42	20,39	20,50	20,43	20,31	20,32	20,33	20,47	20,38	20,34	20,35	20,45	20,47	20,49	20,45	20,44	20,37	20,38	20,47	20,47	20,45	20,48	20,47	20,41	20,47	20,49	20,40	20,43	20,38	20,42	20,36	20,49	20,43	20,42	20,43	20,48	20,53	20,56	20,60	20,48	20,44	20,49	20,44	20,41	20,47	20,47	20,43	20,43	20,45	20,40	20,52	20,51	20,44	20,43	20,42	20,50	20,45	20,43	20,45	20,46	20,43	20,50	20,50	20,51	20,45	20,39	20,45	20,46	20,45	20,47	20,39	20,42	20,40	20,46	20,44	20,39	20,47	20,49	20,50	20,44	20,50	20,53	20,52	20,52	20,48	20,49	20,52	20,52	20,52	20,49	20,49	20,41	20,45	20,45	20,45	20,52	20,44	20,50	20,51	20,51	20,49	20,47	20,51	20,55	20,53	20,45	20,55	20,63	20,58	20,51	20,45	20,47	20,55	20,57	20,49	20,44	20,43	20,48	20,51	20,55	20,52	20,50	20,55	20,59	20,53	20,46	20,45	20,52	20,55	20,52	20,50	20,41	20,47	20,46	20,45	20,51	20,64	20,55	20,48	20,46	20,43	20,54	20,50	20,61	20,57	20,49	20,47	20,56	20,51	20,48	20,51	20,53	20,52	20,51	20,53	20,55	20,48	20,48	20,44	20,47	20,56	20,57	20,48	20,50	20,43	20,42	20,52	20,55	20,48	20,50	20,52	20,57	20,58	20,55	20,57	20,54	20,52	20,54	20,50	20,56	20,54	20,50	20,51	20,62	20,57	20,44	20,50	20,49	20,44	20,43	20,54	20,62	20,46	20,45	20,51	20,50	20,51	20,52	20,56	20,53	20,62	20,59	20,47	20,54	20,56	20,52	20,52	20,54	20,58	20,60	20,54	20,57	20,58	20,62	20,59	20,50	20,53	20,55	20,58	20,50	20,48	20,50	20,43	20,54	20,58	20,57	20,56	20,55	20,53	20,38	20,46	20,44	20,44	20,49	20,52	20,43	20,38	20,55	20,52	20,57	20,56	20,55	20,49	20,52	20,63	20,59	20,53	20,56	20,57	20,53	20,53	20,57	20,53	20,49	20,56	20,61	20,46	20,55	20,57	20,54	20,56	20,50	20,45	20,52	20,52	20,53	20,57	20,56	20,47	20,50	20,50	20,54	20,52	20,44	20,46	20,59	20,57	20,52	20,56	20,53	20,47	20,52	20,56	20,55	20,51	20,54	20,47	20,56	20,52	20,46	20,50	20,54	20,45	20,42	20,49	20,36	20,44	20,51	20,53	20,47	20,40	20,50	20,51	20,53	20,61	20,53	20,50	20,47	20,47	20,50	20,46	20,46	20,50	20,54	20,42	20,41	20,48	20,62	20,49	20,52	20,55	20,51	20,48	20,62	20,65	20,60	20,51	20,50	20,45	20,45	20,47	20,49	20,50	20,58	20,52	20,57	20,52	20,53	20,53	20,51	20,52	20,58	20,59	20,53	20,53	20,49	20,53	20,54	20,56	20,50	20,45	20,49	20,53	20,45	20,47	20,48	20,46	20,46	20,41	20,34	20,41	20,49	20,48	20,37	20,36	20,49	20,53	20,45	20,51	20,54	20,45	20,55	20,42	20,37	20,48	20,43	20,35	20,35	20,46	20,56	20,42	20,41	20,45	20,42	20,42	20,50	20,48	20,47	20,47	20,49	20,54	20,47	20,47	20,45	20,40	20,39	20,46	20,45	20,57	20,46	20,33	20,43	20,47	20,50	20,51	20,46	20,39	20,49	20,50	20,45	20,46	20,48	20,41	20,43	20,56	20,53	20,46	20,42	20,44	20,38	20,42	20,45	20,41	20,41	20,36	20,45	20,48	20,45	20,44	20,43	20,40	20,38	20,46	20,52	20,39	20,45	20,47	20,46	20,40	20,40	20,41	20,49	20,49	20,53	20,55	20,47	20,46	20,38	20,35	20,47	20,47	20,51	20,47	20,42	20,29	20,37	20,43	20,43	20,42	20,39	20,46	20,50	20,40	20,37	20,42	20,46	20,38	20,39	20,39	20,46	20,45	20,44	20,42	20,43	20,40	20,38	20,41	20,35	20,39	20,53	20,54	20,48	20,36	20,28	20,38	20,32	20,25	20,30	20,34	20,28	20,30	20,39	20,46	20,51	20,41	20,30	20,35	20,42	20,34	20,26	20,38	20,33	20,36	20,39	20,49	20,51	
20,45	20,44	20,40	20,35	20,29	20,24	20,27	20,31	20,28	20,36	20,29	20,47	20,44	20,38	20,31	20,32	20,45	20,42	20,35	20,36	20,35	20,39	20,37	20,45	20,40	20,41	20,49	20,43	20,42	20,43	20,34	20,42	20,32	20,36	20,37	20,46	20,45	20,40	20,48	20,54	20,44	20,47	20,38	20,38	20,32	20,28	20,34	20,34	20,38	20,54	20,57	20,40	20,37	20,46	20,46	20,52	20,47	20,42	20,40	20,47	20,52	20,48	20,36	20,44	20,39	20,42	20,44	20,40	20,49	20,52	20,48	20,52	20,52	20,50	20,56	20,46	20,33	20,41	20,47	20,56	20,43	20,40	20,45	20,36	20,34	20,44	20,46	20,44	20,43	20,39	20,44	20,46	20,52	20,50	20,42	20,37	20,51	20,45	20,42	20,37	20,47	20,40	20,40	20,41	20,47	20,40	20,42	20,46	20,47	20,44	20,50	20,48	20,40	20,46	20,49	20,52	20,51	20,43	20,51	20,47	20,49	20,45	20,54	20,51	20,45	20,46	20,48	20,43	20,46	20,43	20,45	20,48	20,50	20,44	20,42	20,46	20,48	20,43	20,36	20,42	20,43	20,43	20,42	20,29	20,34	20,44	20,49	20,47	20,43	20,45	20,47	20,50	20,50	20,45	20,45	20,56	20,56	20,55	20,52	20,48	20,36	20,43	20,44	20,44	20,48	20,53	20,48	20,41	20,40	20,41	20,47	20,48	20,53	20,50	20,53	20,56	20,41	20,41	20,47	20,48	20,41	20,49	20,50	20,44	20,52	20,50	20,37	20,34	20,40	20,48	20,46	20,47	20,42	20,38	20,47	20,44	20,43	20,46	20,49	20,41	20,38	20,43	20,42	20,47	20,46	20,48	20,48	20,43	20,49	20,43	20,45	20,54	20,54	20,51	20,50	20,51	20,55	20,47	20,41	20,47	20,58	20,52	20,50	20,44	20,49	20,43	20,39	20,48	20,46	20,50	20,50	20,46	20,42	20,45	20,50	20,48	20,52	20,51	20,56	20,50	20,51	20,62	20,60	20,57	20,48	20,57	20,61	20,55	20,50	20,54	20,46	20,48	20,53	20,57	20,57	20,42	20,48	20,64	20,58	20,47	20,47	20,56	20,61	20,59	20,51	20,38	20,48	20,47	20,47	20,49	20,61	20,51	20,41	20,44	20,49	20,54	20,55	20,60	20,61	20,57	20,49	20,48	20,48	20,43	20,45	20,45	20,52	20,49	20,47	20,53	20,45	20,45	20,48	20,56	20,56	20,56	20,58	20,49	20,47	20,45	20,44	20,48	20,59	20,63	20,56	20,48	20,51	20,56	20,56	20,53	20,44	20,44	20,46	20,46	20,54	20,56	20,60	20,64	20,57	20,46	20,45	20,50	20,49	20,43	20,49	20,54	20,54	20,51	20,52	20,54	20,48	20,45	20,51	20,49	20,57	20,64	20,55	20,52	20,43	20,53	20,60	20,57	20,53	20,55	20,52	20,48	20,50	20,55	20,57	20,45	20,56	20,60	20,64	20,56	20,45	20,43	20,45	20,47	20,50	20,61	20,65	20,58	20,54	20,45	20,41	20,53	20,48	20,41	20,56	20,51	20,46	20,47	20,45	20,53	20,62	20,57	20,54	20,52	20,56	20,51	20,53	20,50	20,53	20,56	20,52	20,52	20,51	20,43	20,51	20,58	20,46	20,51	20,65	20,53	20,46	20,46	20,45	20,47	20,50	20,57	20,52	20,47	20,47	20,49	20,53	20,51	20,55	20,43	20,39	20,60	20,65	20,63	20,53	20,47	20,50	20,48	20,52	20,50	20,52	20,55	20,43	20,49	20,55	20,48	20,44	20,49	20,52	20,49	20,45	20,40	20,43	20,53	20,56	20,48	20,41	20,41	20,42	20,49	20,58	20,50	20,45	20,45	20,42	20,52	20,55	20,46	20,47	20,51	20,47	20,44	20,55	20,61	20,56	20,53	20,51	20,53	20,52	20,61	20,57	20,56	20,52	20,48	20,50	20,49	20,51	20,46	20,48	20,52	20,48	20,42	20,47	20,45	20,50	20,48	20,50	20,55	20,57	20,53	20,53	20,48	20,42	20,47	20,55	20,56	20,46	20,53	20,58	20,46	20,35	20,41	20,45	20,46	20,39	20,44	20,48	20,42	20,37	20,38	20,44	20,57	20,57	20,43	20,48	20,45	20,48	20,51	20,50	20,39	20,47	20,47	20,41	20,39	20,46	20,58	20,58	20,53	20,35	20,32	20,47	20,53	20,55	20,49	20,47	20,45	20,50	20,45	20,42	20,45	20,39	20,45	20,47	20,47	20,54	20,48	20,34	20,40	20,49	20,48	20,56	20,52	20,44	20,45	20,45	20,44	20,45	20,43	20,43	20,43	20,51	20,58	20,57	20,46	20,42	20,38	20,36	20,35	20,28	20,34	20,35	20,42	20,59	20,54	20,47	20,55	20,41	20,35	20,39	20,43	20,39	20,47	20,49	20,51	20,43	20,37	20,40	20,41	20,49	20,52	20,54	20,41	20,47	20,41	20,33	20,51	20,50	20,46	20,56	20,48	20,30	20,32	20,35	20,47	20,46	20,39	20,43	20,42	20,44	20,46	20,45	20,52	20,42	20,35	20,31	20,37	20,38	20,45	20,48	20,41	20,36	20,36	20,39	20,42	20,44	20,43	20,53	20,48	20,36	20,29	20,36	20,33	20,37	20,35	20,32	20,29	20,36	20,42	20,45	20,42	20,31	20,28	20,33	20,39	20,34	20,13	20,36	20,25	20,35	20,41	20,45	20,48	
20,43	20,53	20,41	20,43	20,36	20,33	20,30	20,40	20,38	20,38	20,36	20,30	20,39	20,36	20,28	20,29	20,39	20,43	20,39	20,34	20,35	20,42	20,41	20,45	20,45	20,41	20,40	20,44	20,45	20,49	20,48	20,42	20,29	20,27	20,37	20,41	20,38	20,39	20,37	20,44	20,50	20,47	20,48	20,41	20,45	20,31	20,33	20,41	20,51	20,57	20,63	20,42	20,36	20,45	20,45	20,46	20,41	20,35	20,44	20,47	20,48	20,48	20,55	20,48	20,40	20,45	20,53	20,41	20,44	20,48	20,52	20,55	20,46	20,43	20,43	20,45	20,48	20,46	20,46	20,51	20,50	20,41	20,46	20,45	20,52	20,56	20,54	20,51	20,51	20,46	20,40	20,46	20,46	20,43	20,47	20,42	20,46	20,53	20,49	20,45	20,42	20,44	20,43	20,43	20,49	20,45	20,43	20,44	20,43	20,49	20,55	20,44	20,45	20,44	20,49	20,54	20,46	20,45	20,48	20,50	20,54	20,45	20,55	20,57	20,59	20,53	20,47	20,45	20,41	20,49	20,46	20,50	20,53	20,48	20,35	20,49	20,47	20,44	20,43	20,51	20,49	20,38	20,38	20,43	20,36	20,44	20,49	20,44	20,39	20,44	20,51	20,58	20,50	20,48	20,44	20,56	20,57	20,59	20,60	20,47	20,41	20,45	20,43	20,44	20,48	20,44	20,48	20,45	20,45	20,46	20,45	20,42	20,44	20,50	20,49	20,53	20,51	20,35	20,44	20,51	20,48	20,49	20,50	20,45	20,53	20,51	20,43	20,46	20,48	20,48	20,43	20,52	20,59	20,53	20,55	20,52	20,48	20,41	20,44	20,45	20,39	20,41	20,41	20,46	20,46	20,52	20,49	20,46	20,52	20,47	20,46	20,49	20,50	20,50	20,51	20,53	20,54	20,53	20,51	20,53	20,60	20,56	20,48	20,48	20,52	20,49	20,49	20,54	20,50	20,51	20,48	20,44	20,48	20,48	20,50	20,52	20,45	20,49	20,53	20,51	20,51	20,55	20,52	20,60	20,58	20,55	20,55	20,55	20,56	20,53	20,56	20,52	20,53	20,55	20,57	20,44	20,46	20,53	20,57	20,51	20,56	20,55	20,55	20,55	20,48	20,39	20,52	20,56	20,51	20,54	20,58	20,50	20,52	20,50	20,53	20,53	20,48	20,56	20,56	20,62	20,53	20,54	20,52	20,48	20,48	20,54	20,56	20,58	20,54	20,53	20,49	20,50	20,57	20,59	20,53	20,45	20,57	20,59	20,54	20,52	20,49	20,49	20,53	20,61	20,65	20,54	20,50	20,54	20,56	20,56	20,52	20,50	20,46	20,44	20,45	20,53	20,61	20,54	20,61	20,52	20,51	20,53	20,53	20,46	20,55	20,55	20,55	20,55	20,52	20,52	20,52	20,56	20,54	20,56	20,61	20,68	20,57	20,55	20,50	20,58	20,64	20,53	20,47	20,53	20,52	20,46	20,55	20,53	20,58	20,50	20,53	20,58	20,65	20,56	20,52	20,49	20,48	20,58	20,56	20,53	20,65	20,59	20,53	20,46	20,43	20,51	20,57	20,52	20,52	20,49	20,50	20,51	20,47	20,53	20,58	20,61	20,54	20,50	20,51	20,52	20,44	20,44	20,47	20,56	20,58	20,56	20,55	20,47	20,44	20,57	20,49	20,49	20,53	20,52	20,48	20,48	20,51	20,48	20,53	20,54	20,53	20,47	20,47	20,48	20,49	20,50	20,49	20,56	20,50	20,54	20,54	20,56	20,53	20,40	20,47	20,51	20,55	20,48	20,44	20,52	20,50	20,52	20,51	20,51	20,43	20,47	20,54	20,57	20,53	20,47	20,48	20,55	20,52	20,53	20,60	20,46	20,50	20,50	20,51	20,44	20,41	20,53	20,43	20,44	20,52	20,50	20,46	20,52	20,53	20,48	20,58	20,61	20,54	20,54	20,50	20,61	20,53	20,59	20,59	20,46	20,52	20,56	20,47	20,50	20,51	20,39	20,51	20,53	20,50	20,49	20,44	20,48	20,52	20,54	20,52	20,56	20,59	20,53	20,53	20,47	20,42	20,45	20,60	20,59	20,57	20,56	20,60	20,49	20,39	20,33	20,42	20,48	20,43	20,48	20,51	20,40	20,29	20,37	20,48	20,51	20,51	20,42	20,48	20,49	20,47	20,48	20,46	20,54	20,55	20,52	20,47	20,44	20,41	20,47	20,52	20,51	20,48	20,38	20,43	20,56	20,57	20,56	20,50	20,43	20,42	20,47	20,48	20,43	20,46	20,46	20,52	20,36	20,45	20,57	20,49	20,40	20,47	20,55	20,60	20,54	20,47	20,54	20,49	20,49	20,49	20,50	20,49	20,43	20,39	20,47	20,54	20,49	20,48	20,42	20,42	20,43	20,39	20,40	20,31	20,42	20,55	20,50	20,51	20,51	20,40	20,42	20,46	20,41	20,40	20,45	20,50	20,51	20,43	20,36	20,49	20,49	20,51	20,51	20,48	20,40	20,40	20,41	20,35	20,42	20,47	20,45	20,41	20,45	20,39	20,41	20,38	20,46	20,46	20,40	20,42	20,54	20,46	20,41	20,36	20,49	20,42	20,44	20,46	20,35	20,35	20,42	20,50	20,43	20,28	20,32	20,42	20,40	20,43	20,41	20,49	20,49	20,44	20,42	20,41	20,38	20,45	20,41	20,36	20,38	20,36	20,44	20,37	20,32	20,35	20,34	20,41	20,44	20,42	20,32	20,36	20,33	20,35	20,44	20,43	20,47	
20,32	20,35	20,36	20,42	20,35	20,33	20,45	20,50	20,44	20,34	20,31	20,31	20,34	20,41	20,31	20,36	20,39	20,41	20,34	20,35	20,35	20,44	20,47	20,50	20,42	20,37	20,45	20,39	20,40	20,44	20,45	20,47	20,30	20,31	20,46	20,49	20,41	20,38	20,44	20,40	20,40	20,42	20,37	20,40	20,42	20,42	20,38	20,41	20,42	20,48	20,55	20,46	20,44	20,50	20,51	20,50	20,37	20,40	20,47	20,46	20,40	20,47	20,54	20,52	20,42	20,41	20,43	20,40	20,50	20,42	20,39	20,47	20,50	20,44	20,44	20,44	20,53	20,53	20,41	20,48	20,51	20,43	20,48	20,53	20,54	20,55	20,46	20,55	20,47	20,43	20,45	20,46	20,44	20,51	20,53	20,46	20,47	20,46	20,57	20,49	20,47	20,44	20,48	20,53	20,48	20,45	20,39	20,50	20,49	20,39	20,47	20,50	20,50	20,51	20,44	20,43	20,38	20,41	20,53	20,50	20,53	20,45	20,58	20,57	20,53	20,49	20,49	20,42	20,50	20,49	20,48	20,47	20,45	20,51	20,52	20,47	20,51	20,35	20,40	20,39	20,45	20,40	20,46	20,49	20,47	20,47	20,46	20,42	20,43	20,40	20,47	20,46	20,50	20,48	20,43	20,50	20,47	20,56	20,55	20,50	20,48	20,54	20,51	20,53	20,50	20,43	20,48	20,41	20,35	20,43	20,53	20,51	20,43	20,44	20,45	20,42	20,47	20,40	20,40	20,48	20,59	20,54	20,41	20,40	20,45	20,47	20,47	20,48	20,47	20,49	20,46	20,45	20,49	20,50	20,58	20,54	20,53	20,44	20,45	20,49	20,41	20,38	20,44	20,53	20,49	20,53	20,49	20,51	20,50	20,37	20,38	20,46	20,47	20,48	20,49	20,61	20,56	20,56	20,50	20,56	20,56	20,52	20,47	20,47	20,49	20,46	20,46	20,60	20,54	20,45	20,43	20,53	20,55	20,59	20,57	20,56	20,55	20,52	20,57	20,51	20,57	20,55	20,47	20,52	20,56	20,60	20,52	20,56	20,52	20,56	20,55	20,57	20,52	20,43	20,53	20,51	20,47	20,51	20,48	20,50	20,47	20,50	20,51	20,54	20,51	20,46	20,47	20,54	20,54	20,53	20,53	20,55	20,57	20,61	20,52	20,53	20,53	20,52	20,51	20,56	20,49	20,59	20,57	20,51	20,57	20,55	20,53	20,55	20,62	20,55	20,56	20,55	20,59	20,53	20,52	20,55	20,52	20,56	20,53	20,48	20,53	20,55	20,51	20,55	20,60	20,59	20,54	20,55	20,53	20,48	20,58	20,55	20,52	20,50	20,50	20,53	20,63	20,50	20,47	20,52	20,56	20,58	20,59	20,46	20,55	20,64	20,52	20,54	20,55	20,55	20,60	20,57	20,53	20,51	20,63	20,63	20,58	20,57	20,60	20,57	20,56	20,54	20,53	20,57	20,57	20,54	20,59	20,54	20,55	20,52	20,53	20,59	20,63	20,59	20,56	20,53	20,46	20,56	20,64	20,52	20,61	20,55	20,48	20,46	20,52	20,59	20,59	20,61	20,61	20,49	20,48	20,56	20,54	20,54	20,49	20,54	20,54	20,55	20,51	20,50	20,40	20,40	20,55	20,57	20,52	20,56	20,61	20,50	20,47	20,53	20,52	20,50	20,53	20,54	20,54	20,41	20,44	20,45	20,53	20,57	20,51	20,47	20,54	20,51	20,51	20,55	20,45	20,47	20,49	20,54	20,49	20,50	20,54	20,50	20,46	20,51	20,50	20,54	20,51	20,55	20,56	20,55	20,48	20,52	20,50	20,52	20,58	20,55	20,55	20,46	20,44	20,56	20,44	20,45	20,57	20,52	20,65	20,62	20,48	20,49	20,49	20,54	20,47	20,45	20,54	20,46	20,43	20,45	20,52	20,51	20,50	20,53	20,51	20,44	20,57	20,61	20,56	20,54	20,61	20,51	20,52	20,54	20,51	20,52	20,46	20,48	20,54	20,65	20,56	20,56	20,52	20,44	20,55	20,57	20,44	20,52	20,57	20,51	20,55	20,54	20,48	20,51	20,51	20,56	20,54	20,55	20,58	20,43	20,54	20,46	20,40	20,49	20,47	20,46	20,51	20,43	20,43	20,43	20,48	20,47	20,41	20,31	20,47	20,58	20,46	20,42	20,46	20,53	20,57	20,60	20,52	20,47	20,48	20,43	20,44	20,44	20,46	20,48	20,40	20,47	20,56	20,56	20,55	20,50	20,44	20,38	20,44	20,55	20,50	20,44	20,43	20,40	20,46	20,57	20,54	20,39	20,43	20,58	20,58	20,57	20,51	20,54	20,50	20,45	20,48	20,44	20,40	20,37	20,33	20,33	20,42	20,48	20,55	20,47	20,43	20,35	20,34	20,42	20,41	20,43	20,42	20,42	20,45	20,51	20,45	20,47	20,46	20,46	20,49	20,44	20,46	20,58	20,48	20,37	20,45	20,49	20,47	20,48	20,46	20,49	20,46	20,35	20,33	20,46	20,51	20,47	20,39	20,41	20,37	20,43	20,48	20,53	20,51	20,47	20,41	20,54	20,56	20,49	20,44	20,46	20,43	20,40	20,42	20,37	20,37	20,39	20,48	20,45	20,39	20,38	20,45	20,49	20,43	20,47	20,54	20,44	20,41	20,49	20,51	20,45	20,40	20,37	20,34	20,37	20,45	20,48	20,44	20,37	20,32	20,37	20,41	20,43	20,46	20,39	20,36	20,35	20,35	20,31	20,36	20,32	
20,34	20,30	20,32	20,35	20,39	20,28	20,35	20,49	20,43	20,42	20,38	20,37	20,32	20,41	20,43	20,41	20,42	20,37	20,30	20,31	20,31	20,40	20,44	20,41	20,41	20,46	20,39	20,36	20,40	20,41	20,44	20,50	20,41	20,36	20,29	20,36	20,46	20,49	20,46	20,49	20,47	20,51	20,47	20,47	20,37	20,43	20,34	20,35	20,37	20,40	20,45	20,40	20,45	20,49	20,50	20,53	20,50	20,47	20,46	20,51	20,47	20,37	20,42	20,49	20,40	20,37	20,43	20,44	20,50	20,50	20,50	20,57	20,64	20,55	20,49	20,52	20,47	20,50	20,46	20,38	20,50	20,39	20,47	20,51	20,47	20,43	20,42	20,39	20,43	20,39	20,48	20,49	20,47	20,47	20,49	20,46	20,46	20,48	20,49	20,49	20,39	20,42	20,39	20,47	20,47	20,50	20,49	20,47	20,49	20,49	20,40	20,49	20,50	20,44	20,43	20,33	20,26	20,33	20,48	20,42	20,42	20,38	20,51	20,62	20,47	20,43	20,39	20,41	20,46	20,46	20,41	20,48	20,44	20,55	20,67	20,55	20,48	20,41	20,41	20,42	20,44	20,35	20,42	20,43	20,40	20,44	20,53	20,59	20,51	20,45	20,43	20,44	20,50	20,45	20,39	20,48	20,43	20,52	20,51	20,45	20,44	20,45	20,55	20,56	20,49	20,48	20,51	20,42	20,46	20,46	20,45	20,50	20,48	20,46	20,46	20,43	20,40	20,38	20,43	20,52	20,58	20,56	20,49	20,41	20,47	20,46	20,45	20,46	20,45	20,47	20,55	20,50	20,49	20,45	20,50	20,58	20,57	20,52	20,50	20,52	20,48	20,45	20,41	20,46	20,47	20,48	20,46	20,48	20,52	20,41	20,40	20,55	20,49	20,50	20,55	20,61	20,59	20,56	20,46	20,49	20,54	20,47	20,54	20,58	20,53	20,48	20,52	20,55	20,61	20,52	20,52	20,56	20,48	20,53	20,59	20,59	20,56	20,54	20,53	20,57	20,53	20,57	20,52	20,49	20,52	20,60	20,56	20,55	20,54	20,48	20,51	20,52	20,50	20,45	20,54	20,56	20,49	20,50	20,56	20,56	20,46	20,43	20,55	20,56	20,58	20,55	20,52	20,48	20,50	20,50	20,66	20,64	20,59	20,58	20,54	20,55	20,54	20,51	20,48	20,47	20,46	20,51	20,61	20,58	20,60	20,52	20,49	20,51	20,49	20,51	20,57	20,63	20,62	20,54	20,52	20,60	20,53	20,53	20,50	20,50	20,50	20,59	20,54	20,61	20,62	20,58	20,56	20,52	20,56	20,53	20,53	20,54	20,55	20,63	20,59	20,53	20,57	20,53	20,55	20,58	20,59	20,48	20,48	20,49	20,48	20,61	20,52	20,53	20,57	20,52	20,52	20,53	20,53	20,49	20,51	20,54	20,51	20,60	20,62	20,61	20,53	20,58	20,63	20,60	20,59	20,52	20,50	20,55	20,58	20,55	20,54	20,53	20,59	20,59	20,65	20,51	20,48	20,55	20,64	20,59	20,53	20,56	20,52	20,50	20,58	20,57	20,63	20,55	20,56	20,51	20,49	20,56	20,56	20,53	20,51	20,47	20,49	20,53	20,52	20,48	20,48	20,48	20,57	20,58	20,50	20,49	20,60	20,57	20,53	20,60	20,56	20,49	20,56	20,61	20,48	20,40	20,42	20,47	20,53	20,57	20,52	20,44	20,49	20,59	20,61	20,59	20,48	20,40	20,42	20,53	20,54	20,47	20,49	20,51	20,50	20,54	20,57	20,53	20,56	20,59	20,55	20,52	20,49	20,47	20,47	20,54	20,53	20,55	20,49	20,43	20,46	20,54	20,48	20,43	20,45	20,45	20,62	20,64	20,51	20,51	20,56	20,53	20,48	20,52	20,57	20,55	20,46	20,44	20,49	20,51	20,55	20,53	20,49	20,47	20,58	20,64	20,57	20,59	20,52	20,48	20,48	20,46	20,55	20,56	20,48	20,47	20,54	20,55	20,50	20,41	20,43	20,45	20,53	20,54	20,43	20,47	20,56	20,45	20,47	20,54	20,54	20,51	20,52	20,51	20,49	20,50	20,57	20,39	20,42	20,53	20,39	20,46	20,44	20,50	20,52	20,48	20,56	20,44	20,55	20,57	20,44	20,41	20,40	20,47	20,49	20,48	20,53	20,50	20,43	20,52	20,48	20,44	20,49	20,48	20,45	20,48	20,42	20,44	20,52	20,58	20,49	20,48	20,47	20,46	20,51	20,48	20,46	20,51	20,48	20,35	20,38	20,45	20,51	20,55	20,49	20,37	20,42	20,51	20,63	20,59	20,55	20,56	20,48	20,40	20,39	20,44	20,33	20,37	20,46	20,49	20,42	20,46	20,48	20,46	20,42	20,37	20,38	20,45	20,44	20,44	20,43	20,39	20,42	20,46	20,46	20,45	20,48	20,49	20,48	20,46	20,48	20,52	20,48	20,37	20,40	20,43	20,43	20,53	20,48	20,47	20,47	20,46	20,29	20,37	20,49	20,46	20,42	20,37	20,32	20,36	20,49	20,68	20,56	20,40	20,40	20,42	20,48	20,54	20,48	20,41	20,40	20,43	20,43	20,41	20,43	20,34	20,46	20,48	20,38	20,48	20,51	20,48	20,47	20,40	20,47	20,31	20,32	20,35	20,39	20,41	20,42	20,38	20,28	20,33	20,45	20,49	20,41	20,43	20,39	20,37	20,30	20,37	20,44	20,39	20,31	20,30	20,31	20,36	20,40	20,39	
20,35	20,28	20,35	20,36	20,37	20,29	20,34	20,33	20,38	20,47	20,38	20,39	20,31	20,33	20,39	20,33	20,32	20,40	20,33	20,34	20,32	20,21	20,41	20,40	20,47	20,48	20,45	20,34	20,41	20,44	20,41	20,44	20,39	20,42	20,30	20,32	20,40	20,49	20,55	20,47	20,48	20,53	20,54	20,40	20,31	20,39	20,38	20,30	20,29	20,45	20,57	20,50	20,49	20,49	20,48	20,47	20,39	20,42	20,40	20,44	20,53	20,46	20,35	20,43	20,47	20,39	20,35	20,43	20,60	20,61	20,57	20,55	20,62	20,58	20,57	20,51	20,48	20,46	20,49	20,40	20,41	20,48	20,46	20,44	20,45	20,46	20,38	20,35	20,42	20,40	20,45	20,43	20,46	20,44	20,41	20,43	20,49	20,50	20,53	20,45	20,41	20,38	20,37	20,42	20,42	20,47	20,48	20,45	20,47	20,50	20,47	20,51	20,46	20,41	20,35	20,38	20,36	20,38	20,44	20,35	20,43	20,41	20,51	20,54	20,44	20,49	20,44	20,42	20,44	20,43	20,39	20,46	20,45	20,49	20,62	20,66	20,57	20,46	20,42	20,46	20,49	20,45	20,46	20,44	20,49	20,56	20,57	20,55	20,49	20,44	20,39	20,48	20,61	20,54	20,42	20,35	20,50	20,54	20,46	20,53	20,47	20,39	20,47	20,60	20,60	20,49	20,57	20,51	20,50	20,51	20,54	20,49	20,48	20,48	20,51	20,49	20,52	20,43	20,45	20,55	20,62	20,58	20,51	20,45	20,46	20,44	20,44	20,49	20,47	20,45	20,48	20,61	20,47	20,46	20,48	20,56	20,60	20,51	20,50	20,51	20,46	20,43	20,43	20,46	20,46	20,48	20,48	20,48	20,46	20,49	20,46	20,50	20,50	20,50	20,50	20,56	20,56	20,58	20,47	20,54	20,54	20,49	20,51	20,58	20,57	20,47	20,50	20,55	20,56	20,56	20,49	20,51	20,49	20,57	20,61	20,65	20,53	20,46	20,55	20,57	20,60	20,57	20,51	20,56	20,55	20,61	20,62	20,59	20,62	20,58	20,48	20,55	20,55	20,54	20,59	20,53	20,50	20,57	20,54	20,57	20,58	20,48	20,51	20,63	20,61	20,60	20,60	20,60	20,56	20,52	20,65	20,66	20,54	20,53	20,49	20,61	20,58	20,57	20,51	20,46	20,44	20,51	20,52	20,57	20,56	20,52	20,54	20,57	20,54	20,55	20,59	20,60	20,64	20,58	20,59	20,60	20,56	20,55	20,53	20,60	20,60	20,53	20,52	20,56	20,62	20,62	20,52	20,51	20,55	20,59	20,58	20,54	20,47	20,56	20,54	20,51	20,51	20,54	20,58	20,56	20,64	20,59	20,53	20,50	20,54	20,55	20,53	20,57	20,62	20,58	20,57	20,56	20,59	20,61	20,60	20,59	20,54	20,57	20,56	20,61	20,60	20,57	20,61	20,64	20,59	20,52	20,53	20,55	20,63	20,55	20,58	20,55	20,54	20,56	20,57	20,46	20,49	20,48	20,56	20,67	20,59	20,55	20,61	20,51	20,48	20,50	20,54	20,56	20,52	20,51	20,43	20,61	20,50	20,52	20,55	20,52	20,48	20,54	20,54	20,52	20,47	20,48	20,59	20,54	20,55	20,58	20,53	20,53	20,48	20,61	20,54	20,48	20,56	20,51	20,48	20,51	20,54	20,50	20,50	20,58	20,50	20,47	20,42	20,53	20,58	20,57	20,50	20,45	20,52	20,59	20,58	20,50	20,53	20,53	20,51	20,55	20,62	20,57	20,50	20,47	20,49	20,56	20,58	20,58	20,46	20,52	20,52	20,51	20,51	20,45	20,44	20,49	20,45	20,45	20,51	20,53	20,53	20,54	20,52	20,47	20,57	20,59	20,52	20,49	20,56	20,57	20,54	20,42	20,46	20,48	20,62	20,59	20,60	20,53	20,48	20,57	20,55	20,62	20,59	20,49	20,49	20,52	20,46	20,50	20,52	20,51	20,53	20,48	20,48	20,47	20,40	20,45	20,50	20,45	20,39	20,48	20,59	20,54	20,51	20,46	20,55	20,48	20,49	20,54	20,46	20,41	20,52	20,39	20,41	20,48	20,48	20,46	20,51	20,50	20,57	20,56	20,46	20,46	20,49	20,54	20,51	20,46	20,48	20,45	20,54	20,58	20,51	20,48	20,43	20,44	20,37	20,38	20,38	20,42	20,52	20,52	20,41	20,42	20,52	20,51	20,51	20,44	20,40	20,41	20,46	20,49	20,51	20,52	20,52	20,47	20,49	20,44	20,62	20,55	20,54	20,44	20,42	20,50	20,62	20,65	20,50	20,50	20,44	20,48	20,47	20,47	20,40	20,46	20,52	20,55	20,51	20,46	20,49	20,44	20,41	20,40	20,45	20,56	20,50	20,48	20,55	20,46	20,46	20,40	20,48	20,52	20,47	20,46	20,43	20,44	20,49	20,51	20,48	20,41	20,42	20,42	20,47	20,56	20,50	20,38	20,46	20,48	20,46	20,45	20,42	20,44	20,39	20,39	20,30	20,38	20,44	20,59	20,47	20,46	20,42	20,45	20,40	20,46	20,49	20,33	20,35	20,26	20,34	20,41	20,45	20,34	20,47	20,53	20,40	20,48	20,48	20,45	20,37	20,43	20,51	20,32	20,33	20,32	20,37	20,39	20,40	20,32	20,32	20,34	20,48	20,49	20,38	20,40	20,39	20,33	20,30	20,32	20,31	20,37	20,32	20,34	20,36	20,34	20,53	20,49	
20,43	20,39	20,36	20,43	20,43	20,33	20,36	20,35	20,31	20,43	20,47	20,38	20,33	20,21	20,26	20,30	20,33	20,38	20,45	20,48	20,39	20,31	20,44	20,45	20,44	20,43	20,38	20,37	20,38	20,49	20,45	20,42	20,38	20,30	20,37	20,40	20,49	20,44	20,51	20,49	20,40	20,42	20,49	20,38	20,38	20,45	20,46	20,46	20,38	20,43	20,43	20,43	20,40	20,50	20,48	20,43	20,44	20,44	20,53	20,47	20,42	20,47	20,48	20,47	20,49	20,51	20,51	20,39	20,51	20,63	20,48	20,47	20,51	20,57	20,59	20,51	20,45	20,47	20,57	20,56	20,48	20,52	20,51	20,40	20,43	20,45	20,42	20,43	20,42	20,39	20,42	20,43	20,51	20,56	20,43	20,48	20,49	20,48	20,50	20,53	20,55	20,44	20,40	20,47	20,46	20,43	20,40	20,44	20,55	20,57	20,49	20,59	20,59	20,45	20,38	20,45	20,47	20,48	20,41	20,40	20,50	20,53	20,59	20,46	20,49	20,56	20,56	20,52	20,43	20,41	20,42	20,39	20,40	20,39	20,43	20,57	20,52	20,46	20,41	20,45	20,56	20,53	20,50	20,46	20,47	20,50	20,55	20,52	20,48	20,46	20,46	20,50	20,57	20,51	20,41	20,46	20,54	20,51	20,47	20,48	20,48	20,43	20,47	20,57	20,63	20,51	20,49	20,54	20,46	20,41	20,51	20,57	20,46	20,48	20,56	20,57	20,53	20,47	20,47	20,49	20,53	20,52	20,52	20,49	20,45	20,48	20,45	20,50	20,55	20,47	20,41	20,51	20,58	20,54	20,60	20,52	20,55	20,54	20,50	20,48	20,41	20,38	20,48	20,53	20,53	20,50	20,47	20,45	20,39	20,47	20,52	20,48	20,50	20,45	20,40	20,55	20,60	20,55	20,60	20,58	20,53	20,53	20,52	20,45	20,46	20,53	20,54	20,50	20,45	20,53	20,53	20,51	20,46	20,60	20,67	20,59	20,51	20,40	20,45	20,53	20,56	20,64	20,51	20,52	20,53	20,61	20,60	20,61	20,63	20,64	20,54	20,57	20,63	20,65	20,68	20,55	20,62	20,65	20,60	20,53	20,58	20,56	20,51	20,62	20,58	20,49	20,52	20,57	20,59	20,59	20,58	20,49	20,58	20,56	20,50	20,58	20,60	20,63	20,58	20,51	20,47	20,47	20,44	20,49	20,58	20,57	20,55	20,54	20,57	20,52	20,52	20,54	20,58	20,55	20,62	20,59	20,54	20,56	20,56	20,57	20,57	20,57	20,63	20,57	20,52	20,49	20,51	20,54	20,60	20,65	20,60	20,55	20,53	20,59	20,51	20,54	20,60	20,54	20,60	20,62	20,64	20,58	20,55	20,53	20,57	20,53	20,59	20,53	20,52	20,59	20,55	20,57	20,63	20,63	20,60	20,58	20,46	20,51	20,56	20,58	20,69	20,62	20,56	20,60	20,63	20,51	20,53	20,58	20,54	20,56	20,52	20,55	20,57	20,50	20,53	20,57	20,55	20,55	20,58	20,64	20,62	20,50	20,57	20,49	20,40	20,45	20,49	20,59	20,62	20,47	20,45	20,59	20,53	20,51	20,63	20,48	20,47	20,50	20,54	20,55	20,57	20,52	20,60	20,57	20,53	20,55	20,54	20,49	20,51	20,53	20,50	20,53	20,54	20,55	20,49	20,52	20,54	20,50	20,40	20,56	20,57	20,46	20,51	20,47	20,57	20,51	20,52	20,48	20,60	20,57	20,54	20,51	20,60	20,58	20,49	20,53	20,58	20,55	20,53	20,44	20,39	20,51	20,51	20,56	20,54	20,55	20,47	20,48	20,47	20,37	20,43	20,60	20,49	20,53	20,55	20,59	20,58	20,49	20,49	20,50	20,54	20,53	20,53	20,49	20,55	20,55	20,52	20,53	20,42	20,44	20,51	20,53	20,48	20,58	20,49	20,51	20,52	20,56	20,57	20,60	20,59	20,63	20,51	20,53	20,54	20,56	20,55	20,53	20,43	20,45	20,50	20,49	20,53	20,44	20,50	20,47	20,54	20,57	20,50	20,46	20,53	20,53	20,49	20,59	20,58	20,46	20,49	20,52	20,50	20,51	20,44	20,48	20,53	20,52	20,54	20,51	20,36	20,42	20,45	20,51	20,38	20,34	20,43	20,41	20,47	20,49	20,48	20,50	20,53	20,45	20,39	20,42	20,44	20,42	20,48	20,58	20,45	20,41	20,51	20,53	20,54	20,47	20,35	20,47	20,51	20,49	20,44	20,51	20,57	20,47	20,48	20,50	20,57	20,55	20,53	20,54	20,49	20,52	20,57	20,54	20,56	20,48	20,49	20,54	20,54	20,57	20,53	20,46	20,46	20,42	20,55	20,59	20,53	20,53	20,48	20,45	20,42	20,52	20,51	20,50	20,57	20,52	20,44	20,48	20,48	20,48	20,45	20,51	20,45	20,48	20,52	20,55	20,54	20,43	20,41	20,45	20,43	20,46	20,43	20,43	20,41	20,42	20,43	20,44	20,39	20,43	20,48	20,45	20,42	20,42	20,47	20,42	20,37	20,41	20,47	20,39	20,36	20,41	20,44	20,44	20,36	20,28	20,34	20,38	20,42	20,41	20,37	20,43	20,51	20,56	20,55	20,38	20,42	20,52	20,54	20,45	20,33	20,32	20,36	20,39	20,34	20,42	20,46	20,42	20,41	20,50	20,38	20,36	20,31	20,30	20,37	20,42	20,31	20,29	20,33	20,43	20,42	20,42	20,51	20,52	
20,42	20,43	20,33	20,37	20,34	20,28	20,37	20,45	20,34	20,34	20,39	20,46	20,31	20,24	20,22	20,33	20,45	20,38	20,30	20,34	20,41	20,40	20,43	20,49	20,44	20,45	20,37	20,44	20,48	20,52	20,50	20,44	20,43	20,37	20,32	20,41	20,52	20,53	20,57	20,51	20,52	20,49	20,46	20,38	20,40	20,52	20,55	20,48	20,41	20,46	20,45	20,35	20,39	20,44	20,47	20,52	20,55	20,54	20,46	20,55	20,48	20,40	20,41	20,49	20,41	20,47	20,49	20,49	20,49	20,53	20,43	20,44	20,46	20,50	20,50	20,53	20,50	20,49	20,66	20,64	20,50	20,45	20,53	20,46	20,43	20,51	20,49	20,53	20,50	20,48	20,37	20,41	20,47	20,54	20,45	20,41	20,41	20,43	20,50	20,54	20,59	20,50	20,48	20,50	20,48	20,45	20,40	20,44	20,52	20,52	20,49	20,52	20,54	20,36	20,34	20,45	20,46	20,37	20,35	20,42	20,59	20,50	20,59	20,62	20,51	20,61	20,57	20,52	20,49	20,41	20,40	20,50	20,40	20,40	20,44	20,51	20,52	20,46	20,47	20,46	20,44	20,46	20,50	20,45	20,47	20,49	20,51	20,54	20,49	20,44	20,52	20,51	20,56	20,50	20,44	20,47	20,50	20,57	20,55	20,47	20,42	20,36	20,46	20,52	20,53	20,43	20,43	20,45	20,50	20,45	20,54	20,58	20,53	20,50	20,57	20,53	20,51	20,41	20,44	20,44	20,45	20,50	20,46	20,49	20,48	20,50	20,52	20,51	20,54	20,50	20,47	20,48	20,53	20,53	20,54	20,54	20,48	20,45	20,46	20,47	20,47	20,47	20,48	20,50	20,52	20,50	20,43	20,41	20,45	20,51	20,49	20,54	20,56	20,51	20,49	20,56	20,59	20,55	20,52	20,55	20,50	20,50	20,55	20,53	20,49	20,54	20,59	20,54	20,48	20,61	20,56	20,54	20,53	20,54	20,69	20,62	20,49	20,47	20,42	20,42	20,50	20,59	20,59	20,59	20,57	20,54	20,50	20,53	20,57	20,60	20,53	20,63	20,63	20,62	20,60	20,57	20,61	20,62	20,61	20,54	20,59	20,49	20,48	20,52	20,58	20,49	20,44	20,55	20,61	20,63	20,61	20,49	20,55	20,54	20,53	20,53	20,54	20,53	20,61	20,60	20,58	20,46	20,42	20,51	20,56	20,58	20,58	20,59	20,56	20,56	20,60	20,54	20,54	20,56	20,59	20,52	20,47	20,50	20,49	20,60	20,58	20,57	20,60	20,63	20,54	20,46	20,47	20,57	20,65	20,59	20,62	20,62	20,56	20,59	20,56	20,50	20,60	20,58	20,62	20,60	20,62	20,59	20,58	20,55	20,56	20,50	20,50	20,55	20,44	20,52	20,58	20,59	20,63	20,65	20,57	20,55	20,57	20,54	20,59	20,61	20,61	20,63	20,53	20,55	20,57	20,50	20,50	20,54	20,49	20,52	20,50	20,55	20,52	20,47	20,51	20,58	20,60	20,59	20,51	20,60	20,62	20,48	20,50	20,50	20,44	20,50	20,51	20,51	20,58	20,51	20,50	20,61	20,52	20,52	20,68	20,60	20,52	20,54	20,47	20,51	20,59	20,59	20,61	20,56	20,47	20,54	20,59	20,49	20,48	20,53	20,45	20,51	20,56	20,49	20,58	20,55	20,44	20,50	20,52	20,51	20,60	20,44	20,45	20,50	20,53	20,51	20,52	20,53	20,50	20,51	20,46	20,50	20,50	20,56	20,49	20,47	20,52	20,48	20,50	20,51	20,49	20,46	20,51	20,52	20,53	20,56	20,53	20,40	20,42	20,44	20,47	20,57	20,54	20,52	20,57	20,52	20,53	20,54	20,51	20,50	20,53	20,50	20,52	20,49	20,45	20,43	20,44	20,57	20,51	20,41	20,43	20,49	20,46	20,51	20,59	20,50	20,49	20,54	20,59	20,58	20,59	20,55	20,53	20,59	20,53	20,53	20,51	20,53	20,46	20,52	20,51	20,48	20,48	20,47	20,43	20,48	20,53	20,55	20,50	20,43	20,44	20,52	20,52	20,47	20,60	20,56	20,55	20,53	20,56	20,51	20,50	20,46	20,48	20,47	20,46	20,44	20,39	20,34	20,42	20,44	20,42	20,39	20,41	20,38	20,45	20,48	20,40	20,51	20,52	20,54	20,52	20,54	20,46	20,46	20,46	20,57	20,57	20,51	20,49	20,46	20,54	20,53	20,51	20,53	20,59	20,45	20,45	20,53	20,52	20,42	20,43	20,46	20,54	20,51	20,49	20,50	20,48	20,60	20,59	20,63	20,67	20,50	20,43	20,47	20,46	20,51	20,56	20,45	20,45	20,44	20,56	20,53	20,46	20,48	20,42	20,41	20,42	20,52	20,47	20,48	20,61	20,60	20,47	20,45	20,40	20,41	20,47	20,53	20,54	20,47	20,52	20,48	20,59	20,54	20,51	20,49	20,41	20,50	20,51	20,50	20,46	20,40	20,38	20,42	20,43	20,41	20,42	20,38	20,37	20,44	20,43	20,42	20,33	20,44	20,48	20,44	20,34	20,35	20,41	20,41	20,39	20,37	20,37	20,43	20,44	20,48	20,51	20,42	20,42	20,55	20,53	20,41	20,39	20,46	20,49	20,45	20,29	20,30	20,46	20,45	20,38	20,31	20,42	20,51	20,48	20,44	20,37	20,33	20,36	20,38	20,43	20,46	20,34	20,20	20,36	20,40	20,39	20,44	20,54	20,50	
20,38	20,30	20,29	20,31	20,29	20,29	20,36	20,44	20,37	20,34	20,37	20,42	20,44	20,26	20,30	20,30	20,40	20,44	20,29	20,28	20,35	20,33	20,41	20,45	20,47	20,40	20,39	20,53	20,54	20,47	20,54	20,48	20,48	20,51	20,39	20,49	20,60	20,60	20,48	20,50	20,47	20,50	20,43	20,40	20,35	20,36	20,53	20,55	20,38	20,39	20,48	20,44	20,35	20,39	20,43	20,56	20,59	20,54	20,44	20,42	20,58	20,49	20,37	20,49	20,44	20,50	20,51	20,44	20,46	20,46	20,41	20,47	20,46	20,55	20,50	20,54	20,50	20,45	20,53	20,55	20,59	20,51	20,52	20,47	20,38	20,50	20,53	20,49	20,53	20,44	20,38	20,40	20,54	20,46	20,47	20,46	20,41	20,40	20,51	20,48	20,47	20,49	20,50	20,49	20,48	20,50	20,53	20,38	20,36	20,41	20,45	20,41	20,45	20,41	20,39	20,43	20,46	20,37	20,40	20,47	20,53	20,42	20,47	20,67	20,62	20,50	20,47	20,56	20,59	20,51	20,47	20,53	20,49	20,41	20,49	20,54	20,47	20,41	20,43	20,50	20,45	20,42	20,45	20,47	20,42	20,49	20,55	20,56	20,53	20,51	20,54	20,55	20,55	20,57	20,53	20,56	20,53	20,54	20,52	20,55	20,46	20,40	20,41	20,47	20,51	20,45	20,43	20,42	20,41	20,42	20,51	20,53	20,47	20,42	20,55	20,49	20,50	20,44	20,40	20,44	20,43	20,46	20,46	20,42	20,51	20,55	20,59	20,58	20,51	20,40	20,42	20,50	20,48	20,49	20,46	20,50	20,55	20,49	20,50	20,49	20,53	20,53	20,54	20,55	20,54	20,52	20,45	20,43	20,45	20,48	20,51	20,54	20,60	20,52	20,51	20,55	20,55	20,54	20,53	20,60	20,52	20,43	20,51	20,57	20,53	20,50	20,53	20,56	20,52	20,60	20,54	20,46	20,49	20,51	20,59	20,61	20,45	20,42	20,40	20,37	20,55	20,59	20,54	20,53	20,56	20,56	20,49	20,50	20,54	20,56	20,55	20,62	20,53	20,50	20,54	20,50	20,59	20,61	20,58	20,51	20,57	20,55	20,48	20,50	20,57	20,62	20,56	20,50	20,54	20,59	20,62	20,55	20,51	20,52	20,53	20,52	20,44	20,49	20,55	20,60	20,59	20,50	20,46	20,58	20,56	20,61	20,59	20,55	20,49	20,52	20,61	20,66	20,62	20,56	20,56	20,54	20,53	20,56	20,43	20,48	20,59	20,58	20,56	20,52	20,52	20,51	20,49	20,55	20,64	20,61	20,59	20,65	20,58	20,57	20,61	20,59	20,61	20,58	20,60	20,56	20,58	20,52	20,59	20,60	20,57	20,53	20,47	20,50	20,49	20,60	20,63	20,58	20,60	20,56	20,60	20,62	20,64	20,60	20,59	20,65	20,59	20,62	20,60	20,55	20,53	20,51	20,55	20,57	20,53	20,52	20,50	20,55	20,60	20,54	20,47	20,48	20,55	20,61	20,46	20,48	20,61	20,53	20,49	20,53	20,51	20,46	20,49	20,54	20,55	20,47	20,50	20,62	20,59	20,57	20,62	20,58	20,53	20,50	20,51	20,51	20,46	20,54	20,64	20,56	20,52	20,57	20,54	20,51	20,55	20,55	20,54	20,53	20,56	20,48	20,44	20,50	20,47	20,48	20,51	20,50	20,52	20,44	20,42	20,43	20,53	20,54	20,61	20,54	20,48	20,43	20,53	20,54	20,52	20,52	20,57	20,60	20,52	20,55	20,55	20,51	20,53	20,51	20,56	20,55	20,52	20,49	20,53	20,55	20,49	20,48	20,49	20,53	20,49	20,47	20,53	20,57	20,52	20,62	20,54	20,52	20,50	20,50	20,48	20,54	20,57	20,48	20,50	20,50	20,54	20,46	20,43	20,48	20,52	20,49	20,57	20,56	20,46	20,59	20,57	20,63	20,58	20,55	20,55	20,56	20,59	20,51	20,46	20,50	20,55	20,55	20,53	20,46	20,50	20,41	20,42	20,51	20,59	20,54	20,54	20,50	20,49	20,53	20,58	20,52	20,52	20,48	20,53	20,54	20,55	20,45	20,44	20,37	20,44	20,50	20,48	20,48	20,44	20,38	20,37	20,42	20,39	20,49	20,52	20,48	20,49	20,50	20,48	20,49	20,46	20,51	20,46	20,52	20,56	20,46	20,46	20,51	20,49	20,52	20,50	20,49	20,48	20,44	20,50	20,51	20,48	20,46	20,40	20,44	20,57	20,45	20,47	20,44	20,47	20,52	20,46	20,41	20,45	20,55	20,58	20,59	20,54	20,43	20,48	20,46	20,42	20,39	20,47	20,54	20,49	20,48	20,57	20,49	20,45	20,46	20,46	20,42	20,47	20,57	20,44	20,47	20,55	20,54	20,46	20,42	20,32	20,38	20,41	20,51	20,50	20,51	20,51	20,50	20,50	20,57	20,50	20,46	20,45	20,58	20,56	20,45	20,43	20,35	20,47	20,50	20,45	20,45	20,41	20,34	20,30	20,39	20,51	20,57	20,47	20,41	20,52	20,53	20,46	20,41	20,45	20,45	20,42	20,37	20,42	20,38	20,51	20,54	20,59	20,51	20,44	20,48	20,58	20,48	20,43	20,41	20,45	20,39	20,31	20,32	20,36	20,48	20,39	20,31	20,39	20,42	20,48	20,45	20,39	20,39	20,47	20,47	20,44	20,43	20,42	20,37	20,45	20,41	20,38	20,46	20,50	20,55	
20,36	20,30	20,31	20,29	20,27	20,32	20,38	20,41	20,33	20,32	20,36	20,42	20,43	20,32	20,25	20,29	20,37	20,43	20,27	20,27	20,30	20,32	20,40	20,49	20,45	20,43	20,43	20,43	20,41	20,39	20,45	20,55	20,51	20,48	20,49	20,54	20,55	20,48	20,38	20,36	20,40	20,55	20,49	20,42	20,38	20,28	20,38	20,41	20,35	20,45	20,50	20,47	20,32	20,39	20,52	20,47	20,42	20,51	20,51	20,58	20,52	20,52	20,44	20,55	20,47	20,56	20,60	20,55	20,50	20,41	20,47	20,51	20,49	20,47	20,42	20,45	20,40	20,41	20,49	20,46	20,48	20,49	20,47	20,39	20,39	20,38	20,45	20,47	20,47	20,42	20,31	20,43	20,52	20,42	20,43	20,47	20,46	20,41	20,48	20,41	20,41	20,51	20,54	20,47	20,49	20,45	20,43	20,47	20,40	20,33	20,42	20,43	20,38	20,45	20,43	20,39	20,49	20,45	20,39	20,40	20,47	20,41	20,48	20,55	20,57	20,48	20,47	20,50	20,56	20,52	20,47	20,42	20,38	20,45	20,43	20,54	20,51	20,40	20,42	20,51	20,48	20,43	20,48	20,51	20,45	20,51	20,56	20,55	20,58	20,51	20,47	20,55	20,50	20,47	20,49	20,55	20,55	20,52	20,49	20,55	20,55	20,46	20,50	20,44	20,47	20,53	20,43	20,34	20,49	20,41	20,51	20,56	20,60	20,46	20,54	20,49	20,48	20,45	20,44	20,46	20,48	20,52	20,50	20,39	20,39	20,45	20,54	20,58	20,49	20,34	20,40	20,54	20,52	20,50	20,45	20,48	20,58	20,52	20,50	20,53	20,59	20,48	20,46	20,49	20,53	20,54	20,50	20,49	20,48	20,50	20,51	20,50	20,56	20,54	20,45	20,51	20,51	20,54	20,61	20,65	20,57	20,42	20,49	20,59	20,51	20,50	20,49	20,54	20,51	20,48	20,43	20,45	20,47	20,49	20,49	20,58	20,57	20,45	20,47	20,43	20,56	20,68	20,50	20,52	20,52	20,55	20,57	20,59	20,63	20,62	20,58	20,60	20,50	20,49	20,52	20,56	20,57	20,52	20,54	20,52	20,55	20,57	20,46	20,48	20,59	20,48	20,64	20,65	20,56	20,52	20,56	20,53	20,54	20,48	20,49	20,47	20,49	20,47	20,47	20,50	20,53	20,58	20,51	20,52	20,50	20,59	20,55	20,49	20,51	20,47	20,49	20,52	20,63	20,61	20,60	20,56	20,60	20,60	20,50	20,50	20,60	20,58	20,58	20,58	20,63	20,55	20,47	20,52	20,53	20,56	20,67	20,60	20,51	20,60	20,61	20,56	20,59	20,51	20,50	20,58	20,56	20,54	20,58	20,59	20,60	20,62	20,53	20,56	20,55	20,60	20,63	20,49	20,59	20,54	20,54	20,59	20,55	20,57	20,60	20,67	20,64	20,59	20,49	20,51	20,57	20,56	20,60	20,59	20,52	20,60	20,53	20,58	20,63	20,54	20,50	20,44	20,47	20,60	20,52	20,50	20,58	20,51	20,44	20,51	20,56	20,50	20,48	20,51	20,50	20,45	20,49	20,63	20,61	20,59	20,58	20,57	20,52	20,51	20,57	20,56	20,46	20,48	20,57	20,53	20,49	20,58	20,62	20,46	20,60	20,61	20,53	20,61	20,55	20,45	20,45	20,44	20,46	20,47	20,54	20,55	20,53	20,43	20,43	20,49	20,56	20,55	20,57	20,55	20,49	20,50	20,58	20,56	20,54	20,47	20,54	20,64	20,58	20,53	20,53	20,47	20,36	20,49	20,51	20,52	20,47	20,51	20,56	20,57	20,50	20,49	20,44	20,50	20,42	20,48	20,55	20,56	20,54	20,60	20,58	20,50	20,48	20,51	20,54	20,50	20,54	20,55	20,53	20,43	20,41	20,51	20,51	20,50	20,46	20,49	20,55	20,56	20,48	20,55	20,62	20,58	20,55	20,49	20,50	20,55	20,55	20,49	20,45	20,44	20,51	20,50	20,49	20,47	20,53	20,40	20,36	20,48	20,56	20,45	20,45	20,49	20,49	20,47	20,51	20,51	20,50	20,46	20,49	20,52	20,48	20,44	20,38	20,44	20,47	20,53	20,48	20,51	20,45	20,42	20,46	20,45	20,50	20,45	20,49	20,53	20,52	20,50	20,49	20,50	20,49	20,51	20,47	20,51	20,54	20,49	20,55	20,54	20,43	20,47	20,49	20,49	20,46	20,45	20,48	20,45	20,40	20,50	20,54	20,46	20,59	20,56	20,50	20,50	20,46	20,47	20,43	20,41	20,54	20,53	20,48	20,44	20,49	20,36	20,46	20,49	20,39	20,43	20,44	20,46	20,56	20,53	20,55	20,48	20,47	20,47	20,41	20,42	20,45	20,62	20,51	20,46	20,54	20,47	20,44	20,44	20,40	20,34	20,41	20,49	20,52	20,50	20,43	20,51	20,60	20,53	20,47	20,45	20,48	20,52	20,54	20,44	20,43	20,41	20,40	20,49	20,46	20,57	20,51	20,35	20,38	20,42	20,48	20,49	20,45	20,45	20,45	20,48	20,47	20,50	20,42	20,41	20,47	20,45	20,45	20,46	20,44	20,53	20,47	20,45	20,39	20,48	20,56	20,47	20,36	20,46	20,53	20,41	20,31	20,28	20,36	20,37	20,33	20,34	20,40	20,36	20,37	20,32	20,41	20,39	20,36	20,44	20,35	20,32	20,46	20,41	20,38	20,36	20,41	20,38	20,43	20,46	
20,40	20,32	20,38	20,33	20,32	20,33	20,35	20,41	20,36	20,32	20,32	20,43	20,38	20,37	20,35	20,34	20,43	20,47	20,40	20,32	20,36	20,43	20,48	20,43	20,39	20,46	20,48	20,33	20,28	20,37	20,41	20,50	20,47	20,38	20,39	20,48	20,47	20,38	20,38	20,42	20,47	20,51	20,47	20,39	20,37	20,33	20,43	20,41	20,42	20,53	20,58	20,52	20,34	20,44	20,50	20,48	20,46	20,45	20,42	20,50	20,53	20,40	20,50	20,59	20,62	20,60	20,54	20,55	20,58	20,54	20,42	20,51	20,53	20,51	20,46	20,54	20,46	20,42	20,52	20,50	20,49	20,55	20,57	20,41	20,35	20,40	20,41	20,48	20,50	20,46	20,42	20,48	20,63	20,49	20,46	20,46	20,42	20,42	20,44	20,44	20,49	20,48	20,48	20,46	20,53	20,49	20,34	20,45	20,49	20,46	20,44	20,44	20,44	20,44	20,43	20,42	20,49	20,47	20,49	20,41	20,49	20,51	20,49	20,49	20,38	20,44	20,44	20,52	20,55	20,53	20,46	20,43	20,42	20,47	20,51	20,52	20,56	20,45	20,43	20,54	20,47	20,42	20,50	20,50	20,49	20,52	20,58	20,48	20,53	20,54	20,46	20,47	20,47	20,53	20,48	20,50	20,46	20,45	20,50	20,55	20,51	20,40	20,45	20,56	20,53	20,53	20,49	20,38	20,43	20,49	20,57	20,52	20,54	20,53	20,48	20,50	20,50	20,50	20,58	20,49	20,47	20,50	20,50	20,49	20,42	20,44	20,53	20,55	20,53	20,39	20,41	20,62	20,64	20,55	20,55	20,55	20,54	20,45	20,50	20,55	20,57	20,45	20,48	20,52	20,49	20,50	20,50	20,52	20,51	20,47	20,54	20,55	20,52	20,54	20,52	20,53	20,58	20,56	20,56	20,57	20,53	20,47	20,51	20,62	20,58	20,52	20,56	20,60	20,54	20,55	20,46	20,49	20,52	20,53	20,53	20,53	20,53	20,56	20,62	20,59	20,61	20,68	20,59	20,55	20,54	20,50	20,59	20,63	20,64	20,61	20,59	20,54	20,60	20,56	20,53	20,55	20,59	20,51	20,51	20,49	20,51	20,51	20,49	20,45	20,55	20,57	20,65	20,72	20,62	20,58	20,57	20,53	20,54	20,53	20,54	20,59	20,58	20,54	20,49	20,56	20,51	20,56	20,57	20,53	20,49	20,58	20,54	20,46	20,60	20,60	20,56	20,58	20,60	20,55	20,61	20,57	20,56	20,62	20,51	20,59	20,62	20,59	20,57	20,58	20,63	20,57	20,49	20,63	20,54	20,57	20,67	20,63	20,53	20,59	20,62	20,60	20,61	20,57	20,55	20,59	20,61	20,55	20,57	20,54	20,55	20,61	20,55	20,57	20,63	20,56	20,56	20,57	20,63	20,65	20,61	20,53	20,51	20,55	20,65	20,69	20,70	20,65	20,58	20,54	20,67	20,62	20,57	20,58	20,55	20,55	20,60	20,62	20,65	20,54	20,54	20,50	20,50	20,51	20,56	20,58	20,57	20,49	20,44	20,47	20,61	20,55	20,48	20,48	20,53	20,48	20,58	20,63	20,63	20,59	20,55	20,56	20,58	20,51	20,58	20,58	20,48	20,56	20,59	20,55	20,52	20,62	20,64	20,49	20,52	20,54	20,58	20,56	20,59	20,54	20,53	20,43	20,38	20,51	20,56	20,53	20,53	20,59	20,52	20,50	20,53	20,53	20,49	20,46	20,52	20,51	20,57	20,59	20,51	20,50	20,50	20,55	20,62	20,59	20,46	20,45	20,37	20,47	20,53	20,48	20,49	20,58	20,59	20,53	20,51	20,56	20,51	20,41	20,42	20,44	20,48	20,55	20,50	20,50	20,53	20,48	20,48	20,62	20,61	20,57	20,51	20,51	20,52	20,50	20,50	20,51	20,52	20,58	20,54	20,51	20,56	20,57	20,50	20,58	20,59	20,53	20,49	20,57	20,50	20,48	20,50	20,51	20,47	20,49	20,45	20,46	20,51	20,45	20,48	20,46	20,40	20,49	20,48	20,40	20,44	20,45	20,51	20,45	20,45	20,50	20,53	20,51	20,54	20,50	20,45	20,42	20,46	20,47	20,44	20,44	20,57	20,51	20,50	20,47	20,47	20,48	20,51	20,48	20,45	20,41	20,51	20,46	20,49	20,51	20,52	20,44	20,38	20,45	20,51	20,47	20,44	20,62	20,53	20,43	20,49	20,50	20,40	20,43	20,48	20,45	20,43	20,50	20,51	20,46	20,50	20,53	20,53	20,52	20,43	20,43	20,55	20,50	20,55	20,51	20,49	20,39	20,43	20,46	20,49	20,47	20,45	20,42	20,48	20,47	20,43	20,49	20,55	20,50	20,46	20,49	20,47	20,43	20,40	20,53	20,57	20,45	20,59	20,58	20,51	20,46	20,41	20,38	20,39	20,46	20,52	20,54	20,52	20,47	20,45	20,51	20,40	20,48	20,45	20,47	20,44	20,47	20,44	20,44	20,42	20,46	20,48	20,46	20,47	20,38	20,34	20,42	20,47	20,46	20,44	20,40	20,52	20,45	20,32	20,50	20,48	20,39	20,41	20,46	20,38	20,43	20,50	20,56	20,52	20,40	20,36	20,34	20,51	20,45	20,31	20,36	20,38	20,30	20,35	20,28	20,40	20,44	20,37	20,37	20,38	20,36	20,38	20,35	20,44	20,43	20,35	20,31	20,37	20,39	20,40	20,36	20,34	20,36	20,35	20,46	20,51	20,47	
20,47	20,39	20,37	20,39	20,38	20,39	20,38	20,41	20,42	20,43	20,35	20,32	20,34	20,36	20,45	20,43	20,43	20,39	20,39	20,38	20,40	20,40	20,46	20,50	20,38	20,43	20,52	20,37	20,40	20,37	20,34	20,47	20,48	20,44	20,32	20,34	20,50	20,53	20,49	20,56	20,49	20,44	20,45	20,47	20,46	20,40	20,49	20,50	20,49	20,56	20,50	20,44	20,35	20,45	20,50	20,42	20,45	20,42	20,42	20,44	20,47	20,42	20,50	20,52	20,52	20,59	20,53	20,46	20,48	20,53	20,49	20,55	20,56	20,56	20,50	20,55	20,52	20,48	20,54	20,49	20,52	20,47	20,46	20,43	20,35	20,46	20,52	20,47	20,45	20,39	20,43	20,53	20,57	20,56	20,47	20,47	20,46	20,48	20,55	20,47	20,47	20,43	20,47	20,45	20,49	20,53	20,43	20,39	20,43	20,54	20,66	20,52	20,47	20,45	20,47	20,46	20,44	20,46	20,58	20,47	20,52	20,54	20,55	20,53	20,44	20,50	20,46	20,56	20,64	20,54	20,46	20,42	20,43	20,49	20,56	20,59	20,48	20,42	20,44	20,54	20,53	20,47	20,48	20,47	20,49	20,53	20,54	20,43	20,45	20,56	20,54	20,50	20,48	20,53	20,53	20,51	20,45	20,46	20,49	20,54	20,47	20,41	20,50	20,60	20,55	20,56	20,48	20,45	20,41	20,44	20,55	20,60	20,57	20,59	20,49	20,44	20,52	20,54	20,57	20,51	20,49	20,51	20,49	20,49	20,55	20,50	20,56	20,56	20,55	20,53	20,50	20,55	20,65	20,47	20,50	20,53	20,59	20,49	20,48	20,53	20,54	20,44	20,49	20,51	20,53	20,52	20,47	20,51	20,51	20,41	20,55	20,56	20,48	20,49	20,53	20,59	20,57	20,51	20,49	20,56	20,50	20,46	20,58	20,60	20,58	20,57	20,53	20,54	20,59	20,59	20,62	20,57	20,58	20,59	20,53	20,52	20,50	20,47	20,57	20,60	20,61	20,70	20,67	20,60	20,48	20,56	20,62	20,56	20,50	20,50	20,50	20,55	20,63	20,62	20,61	20,57	20,62	20,59	20,56	20,53	20,54	20,51	20,49	20,50	20,52	20,50	20,64	20,60	20,53	20,56	20,63	20,52	20,49	20,50	20,56	20,61	20,55	20,59	20,55	20,55	20,51	20,54	20,57	20,64	20,64	20,62	20,55	20,52	20,62	20,67	20,66	20,63	20,61	20,55	20,56	20,54	20,53	20,63	20,56	20,57	20,66	20,63	20,56	20,56	20,54	20,51	20,58	20,64	20,57	20,52	20,66	20,62	20,53	20,54	20,53	20,54	20,53	20,59	20,58	20,61	20,60	20,69	20,53	20,46	20,46	20,54	20,59	20,58	20,53	20,51	20,53	20,58	20,68	20,58	20,58	20,54	20,56	20,58	20,57	20,59	20,67	20,66	20,62	20,56	20,56	20,59	20,61	20,58	20,57	20,59	20,64	20,66	20,61	20,52	20,53	20,54	20,68	20,57	20,50	20,53	20,60	20,61	20,52	20,53	20,54	20,49	20,43	20,54	20,61	20,56	20,54	20,66	20,58	20,54	20,63	20,53	20,52	20,51	20,50	20,53	20,46	20,52	20,58	20,64	20,64	20,67	20,65	20,57	20,54	20,55	20,55	20,53	20,57	20,61	20,52	20,46	20,47	20,49	20,53	20,54	20,54	20,59	20,59	20,53	20,48	20,52	20,54	20,49	20,51	20,59	20,54	20,61	20,54	20,49	20,51	20,55	20,53	20,57	20,52	20,47	20,42	20,48	20,52	20,58	20,53	20,56	20,56	20,52	20,55	20,60	20,54	20,45	20,41	20,49	20,50	20,45	20,48	20,45	20,49	20,49	20,55	20,62	20,65	20,61	20,56	20,50	20,49	20,58	20,56	20,55	20,51	20,61	20,61	20,56	20,53	20,43	20,46	20,61	20,60	20,54	20,48	20,56	20,57	20,50	20,46	20,51	20,51	20,52	20,41	20,46	20,50	20,45	20,41	20,47	20,42	20,53	20,52	20,46	20,50	20,52	20,51	20,51	20,53	20,59	20,54	20,48	20,56	20,52	20,40	20,42	20,48	20,54	20,38	20,49	20,59	20,57	20,46	20,47	20,50	20,43	20,53	20,45	20,37	20,42	20,46	20,51	20,51	20,51	20,49	20,50	20,39	20,44	20,52	20,53	20,38	20,49	20,51	20,47	20,53	20,47	20,44	20,46	20,51	20,51	20,45	20,44	20,47	20,49	20,54	20,54	20,46	20,46	20,47	20,43	20,55	20,53	20,47	20,48	20,53	20,42	20,48	20,48	20,52	20,49	20,48	20,45	20,47	20,46	20,40	20,48	20,52	20,49	20,46	20,47	20,47	20,53	20,39	20,47	20,48	20,52	20,60	20,58	20,37	20,44	20,47	20,52	20,46	20,51	20,49	20,42	20,50	20,55	20,48	20,43	20,41	20,41	20,40	20,38	20,40	20,47	20,52	20,46	20,43	20,45	20,50	20,44	20,44	20,46	20,48	20,50	20,51	20,46	20,52	20,44	20,42	20,48	20,44	20,41	20,57	20,50	20,51	20,53	20,36	20,47	20,58	20,58	20,54	20,37	20,33	20,38	20,37	20,47	20,49	20,41	20,33	20,29	20,37	20,37	20,40	20,43	20,31	20,33	20,40	20,48	20,44	20,41	20,40	20,41	20,35	20,29	20,35	20,38	20,40	20,37	20,31	20,28	20,32	20,40	20,61	20,60	
20,37	20,38	20,42	20,41	20,38	20,38	20,51	20,40	20,36	20,37	20,33	20,35	20,28	20,38	20,37	20,38	20,48	20,44	20,36	20,37	20,38	20,38	20,37	20,44	20,46	20,36	20,35	20,40	20,41	20,44	20,38	20,35	20,40	20,41	20,38	20,42	20,44	20,47	20,53	20,54	20,47	20,49	20,53	20,47	20,48	20,46	20,46	20,42	20,45	20,52	20,50	20,46	20,41	20,42	20,48	20,37	20,37	20,48	20,48	20,37	20,37	20,50	20,55	20,46	20,47	20,46	20,48	20,48	20,45	20,46	20,50	20,66	20,58	20,59	20,51	20,47	20,51	20,55	20,53	20,50	20,47	20,52	20,45	20,47	20,47	20,50	20,60	20,55	20,41	20,46	20,45	20,58	20,50	20,50	20,48	20,50	20,49	20,50	20,52	20,51	20,40	20,45	20,48	20,50	20,48	20,51	20,55	20,46	20,46	20,45	20,46	20,50	20,48	20,48	20,50	20,40	20,37	20,42	20,54	20,49	20,58	20,58	20,57	20,57	20,55	20,56	20,48	20,55	20,63	20,50	20,51	20,51	20,46	20,46	20,57	20,61	20,51	20,44	20,51	20,54	20,50	20,45	20,49	20,45	20,50	20,42	20,45	20,44	20,46	20,54	20,53	20,51	20,51	20,61	20,52	20,52	20,52	20,48	20,50	20,56	20,45	20,45	20,56	20,51	20,44	20,57	20,52	20,46	20,51	20,50	20,61	20,66	20,61	20,62	20,59	20,47	20,55	20,49	20,44	20,48	20,49	20,55	20,55	20,52	20,55	20,57	20,59	20,59	20,48	20,55	20,53	20,55	20,59	20,50	20,44	20,54	20,56	20,51	20,48	20,51	20,55	20,49	20,49	20,52	20,47	20,53	20,50	20,47	20,56	20,50	20,50	20,60	20,54	20,46	20,53	20,52	20,54	20,55	20,51	20,60	20,59	20,50	20,57	20,62	20,63	20,61	20,50	20,49	20,54	20,57	20,52	20,57	20,53	20,53	20,56	20,59	20,49	20,46	20,51	20,55	20,58	20,67	20,61	20,63	20,50	20,50	20,57	20,57	20,56	20,50	20,54	20,59	20,62	20,58	20,55	20,60	20,61	20,64	20,61	20,56	20,58	20,50	20,50	20,60	20,58	20,52	20,55	20,50	20,48	20,53	20,70	20,62	20,51	20,55	20,54	20,63	20,56	20,63	20,63	20,57	20,54	20,56	20,54	20,70	20,69	20,69	20,60	20,62	20,65	20,64	20,58	20,63	20,57	20,49	20,55	20,51	20,51	20,59	20,55	20,59	20,58	20,61	20,62	20,65	20,62	20,58	20,61	20,65	20,59	20,59	20,63	20,63	20,45	20,47	20,54	20,57	20,54	20,57	20,56	20,53	20,60	20,64	20,62	20,57	20,63	20,54	20,57	20,59	20,55	20,55	20,60	20,65	20,67	20,52	20,49	20,53	20,57	20,66	20,60	20,60	20,59	20,67	20,64	20,65	20,54	20,57	20,60	20,62	20,51	20,54	20,59	20,62	20,61	20,48	20,45	20,54	20,63	20,59	20,50	20,52	20,63	20,64	20,52	20,48	20,52	20,49	20,50	20,60	20,57	20,50	20,56	20,63	20,58	20,56	20,63	20,58	20,44	20,50	20,51	20,52	20,54	20,55	20,58	20,57	20,62	20,63	20,63	20,59	20,52	20,51	20,59	20,49	20,56	20,57	20,60	20,53	20,52	20,47	20,59	20,58	20,53	20,49	20,59	20,51	20,51	20,55	20,53	20,55	20,56	20,57	20,53	20,55	20,60	20,53	20,49	20,51	20,55	20,55	20,57	20,54	20,50	20,50	20,48	20,55	20,51	20,56	20,55	20,52	20,52	20,53	20,51	20,54	20,53	20,54	20,55	20,51	20,45	20,48	20,48	20,54	20,54	20,49	20,52	20,53	20,52	20,51	20,43	20,49	20,53	20,51	20,49	20,58	20,54	20,54	20,56	20,57	20,54	20,58	20,58	20,53	20,45	20,47	20,54	20,58	20,52	20,47	20,49	20,52	20,32	20,45	20,44	20,49	20,45	20,45	20,49	20,53	20,57	20,48	20,51	20,57	20,54	20,52	20,54	20,60	20,55	20,49	20,55	20,47	20,40	20,40	20,48	20,57	20,48	20,50	20,47	20,50	20,51	20,44	20,40	20,43	20,45	20,47	20,40	20,42	20,45	20,46	20,49	20,53	20,50	20,48	20,53	20,42	20,49	20,55	20,50	20,46	20,48	20,47	20,50	20,47	20,52	20,56	20,51	20,49	20,54	20,48	20,59	20,63	20,59	20,54	20,50	20,41	20,47	20,45	20,57	20,48	20,47	20,60	20,56	20,38	20,39	20,53	20,47	20,41	20,39	20,47	20,50	20,45	20,44	20,48	20,53	20,47	20,35	20,47	20,56	20,53	20,49	20,49	20,45	20,50	20,57	20,50	20,40	20,39	20,48	20,46	20,47	20,53	20,58	20,43	20,45	20,56	20,57	20,43	20,39	20,49	20,39	20,41	20,43	20,51	20,46	20,49	20,50	20,43	20,40	20,43	20,47	20,52	20,47	20,56	20,50	20,42	20,37	20,51	20,47	20,50	20,44	20,33	20,46	20,45	20,48	20,49	20,49	20,46	20,53	20,49	20,42	20,44	20,37	20,46	20,43	20,45	20,49	20,42	20,47	20,45	20,44	20,53	20,55	20,53	20,36	20,38	20,41	20,40	20,48	20,42	20,39	20,44	20,37	20,29	20,43	20,45	20,32	20,34	20,32	20,27	20,35	20,52	20,53	20,56	
20,34	20,30	20,31	20,34	20,42	20,38	20,39	20,40	20,31	20,33	20,37	20,29	20,36	20,38	20,32	20,33	20,47	20,44	20,32	20,37	20,37	20,38	20,44	20,56	20,64	20,47	20,46	20,35	20,35	20,38	20,40	20,30	20,32	20,42	20,42	20,46	20,40	20,49	20,55	20,49	20,39	20,53	20,61	20,51	20,44	20,39	20,33	20,38	20,45	20,52	20,53	20,53	20,48	20,44	20,44	20,42	20,42	20,48	20,54	20,45	20,40	20,49	20,60	20,56	20,52	20,43	20,47	20,53	20,48	20,46	20,46	20,56	20,52	20,55	20,60	20,51	20,54	20,57	20,62	20,54	20,53	20,46	20,45	20,47	20,52	20,56	20,58	20,61	20,51	20,50	20,43	20,50	20,56	20,47	20,44	20,43	20,55	20,59	20,51	20,50	20,48	20,44	20,54	20,47	20,47	20,48	20,52	20,50	20,44	20,35	20,35	20,41	20,46	20,55	20,54	20,48	20,42	20,43	20,53	20,55	20,59	20,53	20,59	20,61	20,44	20,55	20,55	20,50	20,57	20,51	20,48	20,53	20,46	20,47	20,56	20,54	20,50	20,39	20,41	20,45	20,41	20,48	20,46	20,44	20,46	20,45	20,45	20,46	20,50	20,54	20,53	20,48	20,49	20,54	20,59	20,54	20,59	20,57	20,48	20,49	20,43	20,56	20,52	20,47	20,49	20,54	20,50	20,50	20,54	20,56	20,59	20,67	20,62	20,60	20,59	20,53	20,56	20,48	20,52	20,47	20,44	20,53	20,53	20,53	20,54	20,56	20,59	20,60	20,56	20,53	20,57	20,64	20,59	20,55	20,50	20,53	20,59	20,46	20,45	20,51	20,51	20,50	20,50	20,56	20,50	20,51	20,51	20,47	20,51	20,55	20,47	20,49	20,63	20,62	20,57	20,50	20,53	20,52	20,50	20,60	20,60	20,55	20,59	20,60	20,59	20,58	20,54	20,55	20,59	20,66	20,57	20,52	20,44	20,43	20,44	20,51	20,50	20,50	20,50	20,50	20,58	20,63	20,61	20,57	20,48	20,53	20,57	20,63	20,62	20,65	20,59	20,63	20,66	20,70	20,61	20,56	20,58	20,58	20,62	20,65	20,62	20,54	20,58	20,62	20,64	20,60	20,62	20,57	20,51	20,57	20,75	20,71	20,65	20,65	20,58	20,67	20,64	20,56	20,62	20,55	20,54	20,53	20,54	20,66	20,59	20,63	20,59	20,65	20,60	20,55	20,58	20,56	20,58	20,64	20,57	20,54	20,53	20,54	20,60	20,61	20,55	20,55	20,64	20,63	20,59	20,58	20,55	20,67	20,62	20,61	20,59	20,56	20,55	20,52	20,51	20,61	20,64	20,60	20,61	20,65	20,62	20,54	20,65	20,64	20,65	20,55	20,53	20,52	20,48	20,54	20,64	20,67	20,65	20,56	20,63	20,57	20,61	20,64	20,59	20,57	20,62	20,63	20,57	20,65	20,60	20,67	20,64	20,61	20,57	20,55	20,57	20,63	20,66	20,55	20,52	20,56	20,59	20,61	20,61	20,61	20,66	20,65	20,65	20,52	20,52	20,56	20,58	20,62	20,60	20,50	20,60	20,65	20,60	20,58	20,57	20,57	20,55	20,52	20,53	20,49	20,53	20,56	20,54	20,49	20,53	20,61	20,55	20,58	20,52	20,51	20,51	20,57	20,54	20,59	20,62	20,62	20,51	20,53	20,55	20,56	20,52	20,47	20,56	20,57	20,45	20,45	20,53	20,58	20,62	20,63	20,57	20,53	20,55	20,53	20,52	20,53	20,49	20,55	20,56	20,50	20,51	20,51	20,53	20,53	20,53	20,55	20,55	20,51	20,48	20,51	20,46	20,52	20,54	20,52	20,56	20,56	20,51	20,54	20,55	20,51	20,56	20,47	20,47	20,50	20,50	20,51	20,49	20,48	20,47	20,48	20,52	20,58	20,48	20,47	20,60	20,60	20,47	20,62	20,63	20,54	20,43	20,51	20,51	20,57	20,57	20,47	20,43	20,49	20,51	20,52	20,53	20,53	20,52	20,47	20,50	20,48	20,49	20,48	20,46	20,55	20,51	20,49	20,55	20,49	20,51	20,45	20,48	20,48	20,47	20,43	20,34	20,49	20,50	20,48	20,42	20,42	20,44	20,48	20,48	20,42	20,47	20,47	20,46	20,46	20,51	20,49	20,49	20,46	20,46	20,42	20,52	20,44	20,40	20,50	20,46	20,52	20,51	20,50	20,49	20,55	20,53	20,53	20,43	20,36	20,49	20,55	20,54	20,63	20,52	20,45	20,50	20,52	20,48	20,52	20,50	20,41	20,46	20,55	20,55	20,49	20,42	20,48	20,48	20,44	20,41	20,43	20,47	20,42	20,37	20,47	20,47	20,42	20,40	20,49	20,52	20,48	20,45	20,59	20,44	20,40	20,49	20,45	20,40	20,44	20,43	20,49	20,40	20,49	20,58	20,58	20,49	20,51	20,60	20,47	20,41	20,47	20,49	20,51	20,49	20,46	20,44	20,40	20,41	20,41	20,44	20,45	20,50	20,48	20,37	20,47	20,48	20,42	20,45	20,48	20,56	20,52	20,43	20,36	20,42	20,43	20,47	20,45	20,49	20,53	20,47	20,50	20,44	20,44	20,43	20,44	20,55	20,49	20,42	20,38	20,45	20,37	20,28	20,42	20,46	20,55	20,42	20,45	20,42	20,42	20,46	20,48	20,39	20,45	20,51	20,40	20,49	20,51	20,48	20,35	20,34	20,37	20,50	20,52	20,45	20,46	
20,44	20,28	20,31	20,34	20,36	20,39	20,36	20,38	20,32	20,40	20,28	20,37	20,43	20,41	20,38	20,36	20,49	20,46	20,36	20,37	20,42	20,49	20,51	20,51	20,68	20,57	20,52	20,41	20,40	20,37	20,33	20,39	20,37	20,36	20,42	20,48	20,46	20,48	20,59	20,55	20,46	20,39	20,45	20,53	20,53	20,41	20,40	20,44	20,46	20,53	20,56	20,46	20,42	20,48	20,49	20,48	20,54	20,48	20,52	20,48	20,47	20,47	20,49	20,53	20,56	20,45	20,46	20,44	20,46	20,47	20,47	20,59	20,54	20,55	20,61	20,46	20,50	20,55	20,53	20,59	20,53	20,53	20,45	20,46	20,52	20,52	20,54	20,47	20,50	20,50	20,51	20,50	20,47	20,50	20,49	20,49	20,50	20,62	20,59	20,50	20,46	20,42	20,52	20,53	20,45	20,50	20,45	20,45	20,52	20,46	20,43	20,45	20,49	20,50	20,58	20,48	20,45	20,43	20,50	20,53	20,56	20,55	20,60	20,52	20,52	20,44	20,49	20,49	20,50	20,53	20,53	20,47	20,49	20,45	20,50	20,54	20,44	20,42	20,40	20,45	20,45	20,44	20,47	20,49	20,35	20,42	20,62	20,54	20,48	20,45	20,48	20,56	20,45	20,47	20,49	20,58	20,50	20,47	20,52	20,47	20,47	20,58	20,50	20,48	20,51	20,54	20,44	20,46	20,50	20,45	20,48	20,59	20,57	20,59	20,56	20,54	20,52	20,46	20,50	20,49	20,51	20,52	20,48	20,44	20,49	20,55	20,56	20,55	20,55	20,52	20,50	20,56	20,59	20,50	20,56	20,56	20,54	20,50	20,51	20,59	20,52	20,49	20,52	20,49	20,52	20,52	20,54	20,51	20,46	20,48	20,51	20,49	20,59	20,57	20,54	20,48	20,50	20,45	20,48	20,52	20,55	20,50	20,53	20,54	20,52	20,53	20,55	20,62	20,57	20,63	20,49	20,51	20,50	20,46	20,56	20,56	20,53	20,49	20,56	20,54	20,60	20,64	20,62	20,60	20,45	20,58	20,60	20,57	20,61	20,63	20,66	20,66	20,68	20,71	20,69	20,63	20,51	20,48	20,57	20,62	20,64	20,67	20,59	20,59	20,57	20,58	20,60	20,62	20,55	20,51	20,73	20,70	20,63	20,60	20,61	20,59	20,56	20,52	20,58	20,59	20,54	20,55	20,52	20,58	20,59	20,53	20,57	20,62	20,64	20,58	20,61	20,55	20,60	20,64	20,64	20,54	20,60	20,66	20,56	20,58	20,60	20,54	20,66	20,63	20,70	20,62	20,56	20,57	20,57	20,50	20,53	20,52	20,52	20,58	20,64	20,64	20,63	20,56	20,60	20,65	20,68	20,61	20,60	20,59	20,61	20,67	20,59	20,60	20,52	20,54	20,66	20,68	20,68	20,59	20,64	20,60	20,66	20,67	20,61	20,66	20,71	20,68	20,53	20,55	20,60	20,62	20,65	20,62	20,63	20,57	20,61	20,62	20,65	20,53	20,55	20,52	20,55	20,62	20,63	20,61	20,61	20,66	20,65	20,61	20,55	20,49	20,62	20,65	20,63	20,52	20,49	20,59	20,61	20,60	20,68	20,61	20,56	20,54	20,55	20,58	20,51	20,57	20,61	20,51	20,52	20,58	20,60	20,56	20,58	20,58	20,58	20,51	20,64	20,63	20,55	20,51	20,54	20,51	20,62	20,60	20,52	20,48	20,56	20,61	20,57	20,41	20,50	20,61	20,70	20,67	20,58	20,54	20,46	20,49	20,57	20,58	20,52	20,50	20,55	20,51	20,47	20,50	20,49	20,49	20,47	20,52	20,58	20,56	20,49	20,51	20,53	20,48	20,51	20,44	20,49	20,51	20,56	20,57	20,57	20,57	20,50	20,52	20,55	20,56	20,53	20,52	20,58	20,52	20,42	20,51	20,61	20,58	20,54	20,51	20,54	20,59	20,52	20,60	20,61	20,48	20,50	20,48	20,52	20,57	20,59	20,49	20,49	20,50	20,48	20,54	20,58	20,58	20,58	20,56	20,49	20,47	20,47	20,50	20,48	20,49	20,55	20,55	20,52	20,47	20,49	20,47	20,47	20,41	20,60	20,55	20,45	20,49	20,53	20,46	20,43	20,48	20,49	20,46	20,52	20,48	20,50	20,53	20,51	20,47	20,58	20,48	20,46	20,47	20,48	20,46	20,47	20,46	20,43	20,48	20,49	20,48	20,49	20,48	20,50	20,59	20,52	20,51	20,57	20,46	20,49	20,49	20,52	20,52	20,49	20,47	20,53	20,57	20,57	20,49	20,53	20,40	20,38	20,53	20,48	20,53	20,54	20,44	20,42	20,47	20,50	20,51	20,47	20,47	20,40	20,45	20,45	20,46	20,42	20,51	20,45	20,33	20,39	20,55	20,51	20,44	20,49	20,38	20,36	20,39	20,34	20,44	20,53	20,50	20,52	20,52	20,52	20,54	20,53	20,48	20,49	20,50	20,47	20,45	20,52	20,48	20,48	20,43	20,41	20,47	20,53	20,51	20,53	20,40	20,30	20,36	20,46	20,49	20,50	20,46	20,38	20,37	20,43	20,43	20,40	20,43	20,44	20,40	20,41	20,50	20,46	20,44	20,49	20,44	20,47	20,43	20,44	20,52	20,50	20,48	20,50	20,37	20,32	20,38	20,42	20,49	20,47	20,43	20,41	20,39	20,51	20,55	20,53	20,48	20,37	20,36	20,50	20,44	20,50	20,48	20,43	20,39	20,38	20,48	20,45	20,45	
20,38	20,28	20,31	20,27	20,27	20,34	20,43	20,38	20,37	20,42	20,38	20,34	20,44	20,40	20,37	20,42	20,45	20,44	20,42	20,44	20,41	20,47	20,40	20,48	20,55	20,57	20,51	20,40	20,44	20,45	20,34	20,45	20,50	20,34	20,41	20,44	20,41	20,46	20,60	20,60	20,48	20,44	20,45	20,45	20,45	20,46	20,47	20,52	20,55	20,51	20,46	20,45	20,41	20,55	20,52	20,50	20,54	20,44	20,46	20,51	20,42	20,42	20,39	20,48	20,51	20,51	20,43	20,46	20,41	20,42	20,44	20,60	20,64	20,63	20,54	20,48	20,54	20,51	20,40	20,49	20,54	20,43	20,43	20,50	20,60	20,58	20,52	20,48	20,43	20,50	20,46	20,49	20,47	20,50	20,51	20,57	20,58	20,56	20,43	20,48	20,53	20,42	20,50	20,47	20,40	20,47	20,48	20,42	20,48	20,49	20,42	20,47	20,58	20,54	20,56	20,49	20,46	20,44	20,55	20,49	20,50	20,50	20,67	20,55	20,50	20,51	20,49	20,49	20,54	20,48	20,53	20,42	20,52	20,53	20,49	20,48	20,44	20,42	20,43	20,49	20,51	20,49	20,53	20,56	20,48	20,51	20,51	20,52	20,50	20,47	20,43	20,48	20,51	20,53	20,51	20,55	20,48	20,47	20,48	20,50	20,52	20,56	20,53	20,50	20,55	20,54	20,49	20,42	20,45	20,48	20,61	20,58	20,54	20,61	20,64	20,46	20,49	20,49	20,47	20,51	20,55	20,56	20,48	20,39	20,50	20,56	20,60	20,57	20,58	20,60	20,49	20,45	20,51	20,48	20,55	20,52	20,50	20,47	20,41	20,60	20,52	20,41	20,51	20,50	20,57	20,56	20,56	20,54	20,48	20,42	20,49	20,59	20,59	20,51	20,47	20,52	20,51	20,51	20,51	20,56	20,56	20,47	20,50	20,54	20,63	20,61	20,53	20,56	20,58	20,55	20,54	20,52	20,49	20,48	20,59	20,62	20,58	20,56	20,53	20,53	20,49	20,62	20,60	20,51	20,51	20,56	20,61	20,52	20,49	20,57	20,63	20,71	20,65	20,59	20,65	20,63	20,55	20,47	20,53	20,54	20,55	20,63	20,59	20,58	20,57	20,44	20,54	20,59	20,53	20,54	20,69	20,64	20,56	20,57	20,55	20,61	20,53	20,64	20,57	20,59	20,64	20,59	20,52	20,53	20,60	20,62	20,57	20,55	20,59	20,62	20,64	20,62	20,63	20,65	20,65	20,65	20,57	20,62	20,60	20,62	20,59	20,59	20,59	20,57	20,70	20,75	20,57	20,58	20,64	20,55	20,55	20,54	20,55	20,68	20,72	20,66	20,59	20,57	20,64	20,62	20,62	20,61	20,58	20,56	20,61	20,66	20,62	20,61	20,64	20,61	20,66	20,61	20,66	20,65	20,61	20,62	20,63	20,73	20,67	20,61	20,66	20,60	20,57	20,57	20,61	20,64	20,69	20,64	20,61	20,60	20,59	20,60	20,63	20,54	20,52	20,56	20,58	20,68	20,70	20,71	20,62	20,53	20,59	20,59	20,57	20,53	20,59	20,58	20,70	20,57	20,48	20,59	20,57	20,60	20,67	20,62	20,55	20,54	20,52	20,61	20,55	20,56	20,60	20,56	20,53	20,58	20,56	20,50	20,53	20,63	20,64	20,53	20,56	20,65	20,58	20,50	20,49	20,48	20,62	20,65	20,61	20,49	20,49	20,53	20,49	20,47	20,51	20,53	20,64	20,63	20,53	20,53	20,57	20,48	20,56	20,53	20,57	20,50	20,47	20,52	20,49	20,50	20,54	20,57	20,53	20,58	20,57	20,63	20,53	20,43	20,48	20,50	20,47	20,44	20,46	20,48	20,53	20,49	20,51	20,53	20,51	20,52	20,50	20,56	20,54	20,59	20,65	20,51	20,46	20,45	20,59	20,59	20,54	20,53	20,53	20,47	20,52	20,55	20,56	20,54	20,47	20,46	20,48	20,54	20,53	20,52	20,46	20,51	20,46	20,51	20,54	20,54	20,57	20,54	20,47	20,48	20,49	20,45	20,54	20,57	20,55	20,60	20,54	20,51	20,53	20,48	20,51	20,38	20,50	20,49	20,47	20,46	20,49	20,52	20,46	20,46	20,51	20,52	20,55	20,50	20,48	20,43	20,39	20,37	20,46	20,47	20,40	20,47	20,46	20,52	20,44	20,39	20,48	20,47	20,56	20,52	20,49	20,51	20,52	20,59	20,60	20,48	20,53	20,55	20,49	20,51	20,50	20,45	20,46	20,50	20,57	20,59	20,50	20,46	20,46	20,48	20,40	20,46	20,59	20,56	20,57	20,46	20,41	20,41	20,39	20,44	20,52	20,44	20,46	20,43	20,46	20,49	20,48	20,53	20,36	20,30	20,31	20,51	20,56	20,54	20,56	20,39	20,30	20,46	20,41	20,36	20,41	20,45	20,50	20,49	20,49	20,55	20,48	20,41	20,46	20,57	20,52	20,46	20,51	20,44	20,40	20,43	20,42	20,46	20,56	20,49	20,47	20,33	20,33	20,46	20,51	20,49	20,46	20,43	20,33	20,34	20,44	20,44	20,45	20,35	20,37	20,44	20,37	20,44	20,47	20,50	20,49	20,46	20,40	20,37	20,43	20,51	20,46	20,41	20,48	20,39	20,37	20,46	20,41	20,45	20,47	20,38	20,35	20,39	20,49	20,50	20,51	20,48	20,33	20,28	20,28	20,41	20,42	20,38	20,38	20,37	20,33	20,46	20,50	20,48	
20,35	20,27	20,36	20,32	20,34	20,29	20,31	20,38	20,37	20,48	20,40	20,33	20,43	20,41	20,38	20,44	20,38	20,43	20,38	20,36	20,32	20,31	20,45	20,56	20,49	20,41	20,42	20,42	20,44	20,44	20,44	20,47	20,50	20,46	20,40	20,43	20,40	20,37	20,49	20,51	20,40	20,52	20,48	20,39	20,39	20,37	20,42	20,46	20,49	20,48	20,46	20,50	20,53	20,55	20,60	20,49	20,51	20,51	20,42	20,46	20,44	20,45	20,44	20,56	20,49	20,43	20,45	20,43	20,45	20,44	20,42	20,59	20,65	20,63	20,54	20,46	20,45	20,39	20,40	20,46	20,49	20,46	20,40	20,44	20,47	20,49	20,43	20,45	20,49	20,55	20,52	20,47	20,45	20,51	20,59	20,59	20,56	20,52	20,39	20,46	20,52	20,52	20,56	20,51	20,56	20,46	20,49	20,37	20,39	20,43	20,44	20,49	20,54	20,50	20,52	20,54	20,55	20,43	20,42	20,51	20,45	20,47	20,70	20,63	20,49	20,52	20,51	20,55	20,49	20,43	20,55	20,45	20,43	20,53	20,46	20,52	20,46	20,38	20,45	20,44	20,38	20,36	20,47	20,56	20,57	20,61	20,60	20,50	20,52	20,54	20,51	20,45	20,52	20,55	20,57	20,57	20,49	20,47	20,50	20,56	20,49	20,47	20,49	20,47	20,48	20,49	20,49	20,42	20,41	20,45	20,65	20,62	20,59	20,53	20,55	20,53	20,54	20,52	20,53	20,55	20,57	20,59	20,51	20,46	20,52	20,54	20,53	20,60	20,60	20,58	20,53	20,43	20,53	20,49	20,48	20,52	20,58	20,56	20,47	20,55	20,56	20,48	20,61	20,56	20,53	20,56	20,59	20,57	20,50	20,40	20,54	20,65	20,53	20,49	20,44	20,51	20,54	20,52	20,55	20,58	20,60	20,55	20,50	20,57	20,57	20,63	20,55	20,54	20,60	20,59	20,57	20,62	20,54	20,50	20,53	20,60	20,61	20,58	20,64	20,54	20,61	20,64	20,65	20,62	20,54	20,56	20,58	20,63	20,51	20,52	20,60	20,69	20,63	20,53	20,54	20,63	20,59	20,50	20,59	20,59	20,55	20,56	20,59	20,55	20,60	20,48	20,55	20,60	20,51	20,55	20,69	20,66	20,60	20,58	20,57	20,54	20,51	20,63	20,59	20,49	20,56	20,67	20,62	20,59	20,59	20,66	20,73	20,59	20,51	20,66	20,69	20,62	20,57	20,65	20,71	20,65	20,62	20,60	20,59	20,70	20,63	20,64	20,63	20,61	20,62	20,66	20,62	20,59	20,69	20,69	20,61	20,63	20,65	20,65	20,65	20,59	20,59	20,55	20,60	20,67	20,63	20,62	20,62	20,59	20,68	20,64	20,59	20,61	20,66	20,57	20,62	20,58	20,63	20,65	20,62	20,56	20,58	20,62	20,62	20,62	20,61	20,68	20,64	20,62	20,55	20,58	20,61	20,59	20,67	20,62	20,65	20,59	20,58	20,52	20,57	20,56	20,64	20,62	20,61	20,66	20,64	20,52	20,56	20,54	20,59	20,61	20,55	20,51	20,68	20,62	20,45	20,56	20,63	20,58	20,59	20,57	20,58	20,58	20,55	20,58	20,58	20,54	20,53	20,50	20,53	20,61	20,56	20,51	20,63	20,65	20,70	20,59	20,63	20,61	20,60	20,60	20,52	20,49	20,54	20,61	20,61	20,58	20,56	20,64	20,53	20,50	20,51	20,52	20,54	20,53	20,54	20,52	20,69	20,67	20,59	20,55	20,57	20,55	20,51	20,52	20,49	20,50	20,58	20,61	20,54	20,59	20,57	20,60	20,62	20,54	20,58	20,56	20,52	20,49	20,47	20,47	20,52	20,54	20,48	20,53	20,47	20,58	20,53	20,57	20,55	20,54	20,59	20,49	20,43	20,41	20,52	20,62	20,53	20,55	20,66	20,51	20,46	20,55	20,58	20,50	20,43	20,49	20,45	20,52	20,49	20,51	20,55	20,56	20,53	20,57	20,55	20,55	20,53	20,46	20,45	20,54	20,59	20,51	20,52	20,60	20,64	20,62	20,60	20,53	20,52	20,44	20,53	20,46	20,49	20,47	20,45	20,49	20,42	20,54	20,55	20,53	20,45	20,40	20,48	20,40	20,40	20,46	20,38	20,35	20,47	20,54	20,45	20,44	20,46	20,54	20,49	20,44	20,45	20,46	20,52	20,57	20,56	20,49	20,54	20,62	20,59	20,51	20,47	20,47	20,46	20,45	20,44	20,46	20,50	20,58	20,57	20,55	20,53	20,54	20,57	20,54	20,44	20,45	20,53	20,55	20,45	20,45	20,41	20,40	20,42	20,53	20,49	20,50	20,50	20,50	20,50	20,46	20,49	20,48	20,41	20,36	20,37	20,46	20,45	20,49	20,53	20,48	20,42	20,43	20,48	20,38	20,38	20,42	20,46	20,47	20,38	20,47	20,48	20,38	20,44	20,50	20,48	20,45	20,49	20,39	20,33	20,40	20,49	20,46	20,47	20,53	20,44	20,45	20,39	20,49	20,49	20,51	20,51	20,45	20,37	20,34	20,39	20,42	20,51	20,44	20,41	20,45	20,47	20,49	20,51	20,41	20,47	20,40	20,48	20,35	20,48	20,49	20,48	20,42	20,43	20,43	20,37	20,41	20,43	20,47	20,42	20,31	20,40	20,40	20,48	20,44	20,53	20,48	20,33	20,32	20,31	20,36	20,44	20,32	20,26	20,29	20,42	20,48	20,49	20,47	
20,40	20,42	20,48	20,49	20,41	20,35	20,30	20,35	20,35	20,46	20,39	20,40	20,39	20,36	20,34	20,45	20,42	20,39	20,29	20,33	20,35	20,33	20,46	20,54	20,44	20,34	20,41	20,41	20,46	20,40	20,34	20,40	20,37	20,38	20,45	20,44	20,41	20,35	20,49	20,44	20,43	20,41	20,50	20,50	20,47	20,37	20,40	20,39	20,42	20,49	20,49	20,51	20,50	20,59	20,58	20,49	20,47	20,50	20,52	20,50	20,47	20,48	20,51	20,50	20,48	20,49	20,50	20,49	20,40	20,50	20,45	20,55	20,59	20,59	20,57	20,53	20,49	20,43	20,47	20,52	20,44	20,43	20,45	20,48	20,50	20,46	20,43	20,34	20,46	20,49	20,49	20,53	20,53	20,50	20,52	20,53	20,39	20,43	20,51	20,40	20,46	20,48	20,54	20,53	20,44	20,45	20,49	20,43	20,38	20,37	20,40	20,53	20,55	20,48	20,51	20,53	20,42	20,38	20,41	20,38	20,40	20,40	20,63	20,57	20,49	20,53	20,49	20,46	20,46	20,49	20,54	20,45	20,45	20,52	20,52	20,55	20,53	20,49	20,52	20,56	20,36	20,35	20,36	20,49	20,49	20,49	20,53	20,52	20,48	20,47	20,55	20,50	20,47	20,46	20,51	20,56	20,55	20,48	20,61	20,65	20,53	20,44	20,50	20,53	20,55	20,53	20,48	20,47	20,41	20,47	20,65	20,56	20,55	20,56	20,53	20,52	20,48	20,47	20,53	20,58	20,49	20,52	20,57	20,49	20,50	20,49	20,53	20,57	20,56	20,61	20,56	20,52	20,53	20,56	20,51	20,45	20,59	20,54	20,48	20,56	20,55	20,53	20,55	20,53	20,51	20,60	20,62	20,49	20,43	20,40	20,51	20,63	20,56	20,49	20,48	20,48	20,52	20,51	20,53	20,58	20,57	20,57	20,57	20,53	20,54	20,61	20,60	20,55	20,56	20,54	20,54	20,57	20,54	20,60	20,56	20,54	20,58	20,62	20,63	20,59	20,58	20,66	20,65	20,70	20,63	20,62	20,53	20,59	20,62	20,57	20,53	20,56	20,49	20,51	20,57	20,58	20,54	20,51	20,58	20,57	20,58	20,60	20,63	20,53	20,56	20,60	20,57	20,59	20,51	20,61	20,72	20,59	20,58	20,61	20,62	20,58	20,53	20,53	20,53	20,53	20,62	20,57	20,56	20,59	20,55	20,62	20,68	20,66	20,63	20,70	20,71	20,69	20,64	20,62	20,69	20,65	20,61	20,59	20,60	20,64	20,59	20,62	20,62	20,65	20,60	20,57	20,55	20,62	20,61	20,59	20,58	20,61	20,61	20,60	20,63	20,55	20,62	20,58	20,58	20,62	20,57	20,59	20,61	20,53	20,65	20,69	20,67	20,62	20,63	20,53	20,54	20,62	20,65	20,56	20,60	20,58	20,51	20,68	20,61	20,61	20,64	20,68	20,64	20,60	20,59	20,61	20,60	20,59	20,59	20,61	20,62	20,62	20,55	20,54	20,58	20,55	20,64	20,64	20,56	20,55	20,62	20,63	20,56	20,53	20,60	20,58	20,56	20,58	20,62	20,56	20,48	20,64	20,56	20,58	20,59	20,50	20,54	20,56	20,54	20,56	20,59	20,54	20,51	20,51	20,56	20,57	20,50	20,52	20,60	20,66	20,64	20,60	20,61	20,58	20,55	20,57	20,51	20,56	20,54	20,57	20,59	20,57	20,57	20,66	20,57	20,52	20,52	20,51	20,50	20,58	20,57	20,59	20,65	20,62	20,62	20,61	20,61	20,54	20,55	20,49	20,49	20,48	20,56	20,56	20,49	20,46	20,49	20,57	20,60	20,56	20,52	20,52	20,50	20,50	20,49	20,47	20,42	20,51	20,53	20,57	20,52	20,54	20,56	20,51	20,54	20,50	20,53	20,47	20,41	20,33	20,45	20,57	20,53	20,49	20,65	20,56	20,41	20,55	20,65	20,54	20,45	20,47	20,54	20,55	20,57	20,51	20,51	20,57	20,59	20,60	20,52	20,51	20,49	20,43	20,45	20,51	20,51	20,54	20,61	20,50	20,46	20,57	20,60	20,55	20,49	20,53	20,48	20,41	20,55	20,48	20,41	20,53	20,51	20,54	20,52	20,54	20,47	20,41	20,47	20,42	20,39	20,42	20,49	20,45	20,45	20,46	20,43	20,44	20,40	20,43	20,51	20,59	20,56	20,48	20,52	20,59	20,54	20,46	20,54	20,57	20,47	20,49	20,51	20,47	20,42	20,40	20,45	20,55	20,39	20,43	20,54	20,55	20,55	20,51	20,50	20,45	20,45	20,50	20,57	20,44	20,41	20,41	20,43	20,40	20,48	20,55	20,48	20,46	20,54	20,54	20,48	20,38	20,42	20,47	20,39	20,40	20,33	20,44	20,38	20,43	20,50	20,43	20,45	20,47	20,41	20,39	20,42	20,46	20,44	20,47	20,51	20,52	20,49	20,46	20,45	20,50	20,53	20,56	20,49	20,39	20,41	20,41	20,47	20,46	20,40	20,51	20,44	20,42	20,38	20,46	20,54	20,50	20,40	20,46	20,47	20,47	20,35	20,37	20,47	20,45	20,34	20,38	20,43	20,53	20,44	20,37	20,35	20,36	20,39	20,46	20,45	20,44	20,40	20,45	20,38	20,36	20,34	20,35	20,32	20,43	20,46	20,37	20,43	20,51	20,50	20,43	20,50	20,50	20,34	20,30	20,35	20,41	20,36	20,30	20,32	20,35	20,41	20,47	20,39	20,39	
20,40	20,36	20,48	20,47	20,40	20,43	20,42	20,35	20,34	20,46	20,48	20,38	20,33	20,26	20,28	20,41	20,37	20,34	20,34	20,35	20,33	20,35	20,46	20,53	20,41	20,34	20,40	20,39	20,37	20,44	20,34	20,30	20,39	20,37	20,39	20,46	20,51	20,41	20,51	20,53	20,46	20,45	20,44	20,55	20,52	20,47	20,41	20,39	20,46	20,51	20,50	20,51	20,54	20,62	20,56	20,48	20,50	20,50	20,56	20,55	20,46	20,38	20,52	20,62	20,51	20,49	20,52	20,54	20,43	20,50	20,55	20,50	20,49	20,57	20,58	20,49	20,54	20,56	20,44	20,49	20,48	20,43	20,41	20,44	20,49	20,48	20,50	20,48	20,45	20,50	20,45	20,49	20,60	20,53	20,58	20,53	20,41	20,45	20,46	20,40	20,49	20,48	20,48	20,40	20,47	20,48	20,56	20,49	20,50	20,37	20,43	20,56	20,59	20,48	20,49	20,47	20,42	20,35	20,50	20,45	20,41	20,48	20,52	20,52	20,50	20,58	20,49	20,52	20,50	20,49	20,51	20,52	20,49	20,54	20,58	20,47	20,50	20,51	20,40	20,46	20,46	20,45	20,44	20,49	20,51	20,47	20,42	20,43	20,52	20,55	20,56	20,57	20,50	20,42	20,47	20,51	20,51	20,51	20,57	20,60	20,54	20,45	20,55	20,60	20,59	20,61	20,59	20,51	20,50	20,53	20,59	20,53	20,55	20,55	20,53	20,53	20,52	20,52	20,51	20,55	20,52	20,60	20,59	20,56	20,55	20,53	20,54	20,61	20,58	20,51	20,49	20,60	20,54	20,53	20,55	20,53	20,54	20,51	20,41	20,49	20,53	20,54	20,52	20,51	20,51	20,53	20,58	20,46	20,43	20,46	20,46	20,53	20,55	20,55	20,56	20,50	20,51	20,46	20,47	20,65	20,59	20,51	20,52	20,54	20,54	20,57	20,60	20,59	20,48	20,50	20,62	20,65	20,53	20,60	20,67	20,62	20,62	20,61	20,56	20,57	20,58	20,67	20,65	20,63	20,61	20,64	20,59	20,67	20,60	20,60	20,54	20,56	20,51	20,54	20,56	20,57	20,61	20,63	20,60	20,60	20,60	20,63	20,68	20,70	20,59	20,61	20,64	20,57	20,62	20,65	20,72	20,63	20,57	20,63	20,55	20,62	20,59	20,58	20,53	20,52	20,64	20,61	20,55	20,58	20,58	20,58	20,59	20,62	20,64	20,68	20,62	20,65	20,69	20,63	20,66	20,66	20,64	20,62	20,59	20,65	20,61	20,54	20,59	20,62	20,60	20,58	20,57	20,63	20,59	20,57	20,60	20,55	20,52	20,58	20,63	20,56	20,57	20,63	20,63	20,64	20,60	20,58	20,68	20,64	20,61	20,65	20,67	20,62	20,57	20,55	20,53	20,55	20,59	20,63	20,59	20,61	20,59	20,67	20,66	20,61	20,65	20,65	20,66	20,66	20,63	20,68	20,66	20,62	20,59	20,58	20,52	20,54	20,54	20,48	20,58	20,61	20,60	20,67	20,64	20,58	20,60	20,66	20,57	20,56	20,59	20,59	20,49	20,60	20,64	20,53	20,56	20,74	20,63	20,58	20,53	20,56	20,53	20,57	20,52	20,54	20,53	20,60	20,60	20,54	20,57	20,59	20,58	20,56	20,62	20,61	20,59	20,56	20,64	20,58	20,56	20,54	20,60	20,61	20,56	20,53	20,56	20,60	20,57	20,56	20,59	20,61	20,53	20,51	20,51	20,55	20,58	20,62	20,61	20,56	20,60	20,57	20,56	20,58	20,55	20,50	20,54	20,52	20,46	20,58	20,55	20,53	20,50	20,49	20,57	20,54	20,57	20,53	20,50	20,52	20,51	20,58	20,48	20,54	20,56	20,53	20,55	20,50	20,56	20,49	20,52	20,59	20,56	20,52	20,51	20,44	20,52	20,66	20,52	20,49	20,55	20,52	20,49	20,52	20,56	20,53	20,50	20,53	20,53	20,55	20,63	20,53	20,49	20,52	20,49	20,51	20,44	20,43	20,44	20,45	20,55	20,54	20,45	20,55	20,62	20,54	20,47	20,48	20,54	20,52	20,52	20,55	20,53	20,48	20,58	20,53	20,54	20,52	20,55	20,51	20,48	20,48	20,45	20,39	20,46	20,46	20,34	20,35	20,46	20,50	20,55	20,47	20,43	20,51	20,53	20,52	20,57	20,61	20,60	20,54	20,54	20,53	20,47	20,48	20,51	20,55	20,46	20,51	20,54	20,54	20,50	20,47	20,45	20,47	20,45	20,35	20,40	20,49	20,61	20,56	20,50	20,46	20,46	20,51	20,50	20,45	20,44	20,50	20,48	20,44	20,47	20,49	20,49	20,49	20,54	20,58	20,60	20,39	20,46	20,54	20,53	20,46	20,48	20,51	20,53	20,49	20,53	20,39	20,38	20,51	20,54	20,42	20,44	20,48	20,49	20,55	20,64	20,61	20,47	20,46	20,40	20,45	20,55	20,57	20,53	20,43	20,46	20,47	20,40	20,41	20,43	20,48	20,55	20,48	20,46	20,52	20,56	20,51	20,41	20,51	20,50	20,51	20,40	20,39	20,40	20,45	20,30	20,30	20,37	20,51	20,49	20,38	20,40	20,36	20,41	20,44	20,45	20,47	20,41	20,34	20,43	20,47	20,36	20,38	20,36	20,26	20,40	20,37	20,40	20,52	20,59	20,46	20,43	20,55	20,40	20,30	20,38	20,36	20,37	20,38	20,40	20,37	20,34	20,38	20,40	20,36	
20,42	20,32	20,33	20,47	20,47	20,39	20,50	20,43	20,41	20,46	20,40	20,37	20,29	20,23	20,29	20,39	20,39	20,37	20,41	20,44	20,37	20,41	20,43	20,45	20,42	20,37	20,57	20,53	20,40	20,32	20,37	20,36	20,41	20,42	20,38	20,42	20,45	20,51	20,52	20,49	20,41	20,56	20,42	20,38	20,47	20,49	20,41	20,43	20,46	20,48	20,48	20,41	20,49	20,62	20,51	20,50	20,47	20,35	20,39	20,48	20,43	20,35	20,46	20,54	20,59	20,50	20,55	20,58	20,50	20,41	20,42	20,55	20,42	20,42	20,52	20,49	20,42	20,46	20,50	20,46	20,47	20,45	20,49	20,37	20,44	20,52	20,47	20,60	20,52	20,55	20,48	20,40	20,44	20,43	20,42	20,52	20,49	20,48	20,43	20,38	20,51	20,56	20,41	20,41	20,42	20,60	20,56	20,46	20,50	20,52	20,47	20,47	20,50	20,45	20,46	20,40	20,38	20,34	20,43	20,46	20,48	20,56	20,57	20,55	20,51	20,58	20,52	20,49	20,57	20,52	20,54	20,57	20,48	20,52	20,54	20,41	20,46	20,48	20,40	20,43	20,51	20,52	20,52	20,51	20,46	20,43	20,45	20,42	20,40	20,43	20,47	20,55	20,58	20,55	20,48	20,40	20,49	20,53	20,50	20,50	20,50	20,49	20,49	20,47	20,49	20,53	20,50	20,47	20,46	20,50	20,48	20,52	20,51	20,55	20,52	20,49	20,44	20,47	20,53	20,54	20,44	20,54	20,63	20,51	20,51	20,50	20,62	20,61	20,53	20,47	20,49	20,55	20,55	20,50	20,56	20,47	20,53	20,50	20,44	20,55	20,54	20,55	20,55	20,57	20,52	20,52	20,51	20,51	20,44	20,53	20,52	20,57	20,61	20,54	20,57	20,60	20,59	20,54	20,50	20,59	20,60	20,52	20,52	20,49	20,55	20,63	20,62	20,69	20,54	20,52	20,58	20,62	20,56	20,51	20,63	20,66	20,63	20,57	20,60	20,63	20,64	20,63	20,54	20,62	20,57	20,56	20,59	20,69	20,57	20,47	20,54	20,62	20,58	20,52	20,53	20,54	20,55	20,61	20,69	20,66	20,69	20,63	20,59	20,66	20,63	20,63	20,64	20,57	20,57	20,57	20,67	20,59	20,58	20,61	20,59	20,60	20,58	20,59	20,59	20,57	20,63	20,58	20,53	20,65	20,59	20,63	20,57	20,55	20,63	20,62	20,53	20,56	20,68	20,65	20,53	20,53	20,60	20,62	20,66	20,66	20,62	20,62	20,57	20,58	20,65	20,63	20,58	20,65	20,58	20,52	20,60	20,55	20,58	20,54	20,62	20,59	20,58	20,57	20,66	20,67	20,62	20,56	20,67	20,58	20,60	20,59	20,61	20,53	20,55	20,56	20,58	20,60	20,59	20,63	20,66	20,64	20,65	20,60	20,57	20,61	20,68	20,73	20,62	20,69	20,69	20,63	20,60	20,58	20,59	20,55	20,60	20,62	20,61	20,53	20,56	20,64	20,61	20,62	20,67	20,62	20,54	20,63	20,58	20,59	20,58	20,63	20,60	20,58	20,61	20,57	20,56	20,69	20,69	20,61	20,51	20,49	20,56	20,52	20,52	20,50	20,49	20,60	20,60	20,53	20,54	20,55	20,68	20,64	20,60	20,60	20,54	20,53	20,58	20,56	20,49	20,56	20,55	20,56	20,60	20,56	20,53	20,60	20,55	20,57	20,59	20,61	20,53	20,51	20,53	20,58	20,60	20,56	20,52	20,54	20,54	20,54	20,47	20,56	20,55	20,46	20,46	20,49	20,48	20,59	20,68	20,67	20,59	20,52	20,51	20,54	20,56	20,60	20,48	20,47	20,52	20,53	20,50	20,52	20,54	20,44	20,46	20,53	20,58	20,49	20,48	20,54	20,51	20,54	20,54	20,56	20,59	20,60	20,55	20,54	20,58	20,50	20,49	20,54	20,49	20,51	20,49	20,54	20,54	20,47	20,45	20,47	20,55	20,54	20,45	20,39	20,40	20,43	20,51	20,51	20,52	20,50	20,42	20,52	20,58	20,52	20,54	20,55	20,58	20,54	20,51	20,52	20,55	20,54	20,56	20,47	20,49	20,49	20,52	20,47	20,44	20,48	20,36	20,41	20,48	20,48	20,40	20,38	20,49	20,46	20,49	20,48	20,43	20,56	20,60	20,55	20,44	20,50	20,51	20,48	20,48	20,44	20,44	20,46	20,49	20,49	20,49	20,55	20,51	20,48	20,47	20,49	20,51	20,40	20,40	20,43	20,49	20,49	20,49	20,48	20,54	20,47	20,45	20,45	20,41	20,41	20,49	20,54	20,48	20,48	20,41	20,43	20,44	20,45	20,47	20,49	20,50	20,47	20,43	20,53	20,52	20,50	20,45	20,49	20,51	20,40	20,51	20,38	20,38	20,45	20,45	20,41	20,43	20,54	20,44	20,53	20,63	20,51	20,41	20,43	20,43	20,44	20,48	20,47	20,44	20,37	20,42	20,44	20,43	20,48	20,50	20,43	20,40	20,49	20,42	20,46	20,50	20,47	20,45	20,46	20,48	20,44	20,45	20,46	20,49	20,44	20,36	20,35	20,37	20,50	20,46	20,44	20,42	20,47	20,39	20,38	20,39	20,45	20,48	20,38	20,36	20,33	20,31	20,29	20,40	20,37	20,32	20,35	20,41	20,41	20,47	20,41	20,35	20,42	20,42	20,35	20,34	20,39	20,44	20,43	20,38	20,34	20,32	20,44	20,43	20,41	
20,44	20,36	20,26	20,34	20,49	20,35	20,43	20,42	20,31	20,31	20,32	20,31	20,34	20,26	20,27	20,40	20,45	20,45	20,32	20,40	20,43	20,43	20,44	20,50	20,48	20,41	20,43	20,47	20,35	20,28	20,40	20,45	20,45	20,47	20,46	20,52	20,48	20,53	20,59	20,50	20,43	20,53	20,55	20,42	20,36	20,42	20,51	20,52	20,46	20,36	20,37	20,47	20,44	20,48	20,58	20,51	20,41	20,42	20,53	20,53	20,41	20,39	20,50	20,54	20,54	20,56	20,53	20,50	20,41	20,41	20,44	20,47	20,46	20,47	20,55	20,59	20,49	20,42	20,52	20,46	20,42	20,42	20,49	20,46	20,44	20,44	20,45	20,49	20,48	20,52	20,54	20,41	20,41	20,38	20,34	20,41	20,51	20,52	20,40	20,38	20,48	20,51	20,44	20,50	20,55	20,55	20,53	20,35	20,42	20,47	20,43	20,44	20,48	20,50	20,50	20,50	20,46	20,39	20,44	20,47	20,50	20,52	20,51	20,51	20,46	20,53	20,47	20,39	20,47	20,46	20,54	20,51	20,47	20,45	20,52	20,48	20,57	20,55	20,58	20,54	20,44	20,49	20,53	20,58	20,59	20,49	20,53	20,53	20,38	20,40	20,42	20,46	20,57	20,57	20,53	20,46	20,48	20,56	20,56	20,49	20,44	20,58	20,56	20,47	20,45	20,51	20,46	20,46	20,51	20,52	20,56	20,57	20,55	20,58	20,54	20,49	20,47	20,47	20,50	20,57	20,50	20,51	20,57	20,52	20,46	20,45	20,56	20,53	20,39	20,52	20,52	20,56	20,53	20,53	20,55	20,51	20,53	20,49	20,46	20,48	20,55	20,54	20,50	20,55	20,58	20,60	20,59	20,53	20,46	20,47	20,51	20,60	20,65	20,51	20,47	20,56	20,68	20,62	20,57	20,58	20,55	20,51	20,52	20,59	20,61	20,60	20,59	20,64	20,54	20,50	20,56	20,53	20,46	20,44	20,48	20,58	20,59	20,50	20,51	20,59	20,57	20,58	20,52	20,50	20,56	20,61	20,61	20,63	20,59	20,51	20,55	20,53	20,54	20,50	20,57	20,59	20,58	20,51	20,60	20,63	20,63	20,65	20,59	20,59	20,60	20,65	20,64	20,62	20,53	20,60	20,60	20,57	20,55	20,56	20,62	20,59	20,64	20,67	20,61	20,64	20,60	20,55	20,49	20,58	20,55	20,62	20,61	20,56	20,65	20,70	20,59	20,57	20,58	20,67	20,59	20,52	20,52	20,55	20,65	20,67	20,67	20,63	20,65	20,63	20,75	20,66	20,50	20,55	20,58	20,53	20,67	20,66	20,60	20,60	20,59	20,62	20,66	20,60	20,63	20,70	20,61	20,58	20,63	20,54	20,63	20,67	20,61	20,63	20,61	20,58	20,58	20,63	20,60	20,61	20,66	20,67	20,65	20,65	20,55	20,60	20,67	20,68	20,64	20,67	20,70	20,66	20,62	20,60	20,55	20,53	20,65	20,68	20,62	20,52	20,57	20,60	20,62	20,64	20,65	20,65	20,64	20,66	20,57	20,51	20,59	20,68	20,70	20,62	20,59	20,58	20,58	20,60	20,61	20,60	20,54	20,45	20,51	20,53	20,54	20,57	20,53	20,60	20,60	20,56	20,55	20,59	20,58	20,59	20,51	20,59	20,57	20,54	20,61	20,63	20,56	20,56	20,52	20,53	20,56	20,59	20,55	20,51	20,51	20,65	20,66	20,56	20,51	20,49	20,47	20,55	20,61	20,58	20,54	20,53	20,50	20,37	20,50	20,54	20,51	20,39	20,41	20,47	20,46	20,58	20,55	20,58	20,56	20,58	20,51	20,51	20,48	20,51	20,50	20,43	20,55	20,58	20,51	20,51	20,55	20,55	20,52	20,54	20,54	20,51	20,50	20,44	20,50	20,54	20,52	20,50	20,48	20,49	20,49	20,59	20,57	20,48	20,51	20,61	20,56	20,54	20,53	20,41	20,43	20,52	20,46	20,47	20,58	20,62	20,48	20,40	20,41	20,49	20,54	20,52	20,50	20,53	20,39	20,47	20,60	20,53	20,52	20,59	20,65	20,57	20,39	20,50	20,54	20,43	20,50	20,46	20,48	20,53	20,59	20,54	20,44	20,44	20,45	20,42	20,55	20,50	20,42	20,47	20,49	20,50	20,46	20,42	20,41	20,49	20,55	20,52	20,42	20,40	20,44	20,43	20,49	20,49	20,53	20,50	20,44	20,49	20,49	20,46	20,44	20,48	20,43	20,50	20,57	20,46	20,42	20,44	20,51	20,48	20,54	20,51	20,47	20,44	20,36	20,50	20,53	20,46	20,43	20,49	20,48	20,45	20,41	20,44	20,45	20,42	20,40	20,47	20,46	20,44	20,45	20,44	20,44	20,43	20,38	20,46	20,48	20,34	20,43	20,45	20,36	20,43	20,49	20,37	20,37	20,46	20,48	20,47	20,55	20,55	20,44	20,41	20,47	20,53	20,47	20,48	20,44	20,41	20,41	20,39	20,46	20,56	20,50	20,48	20,40	20,38	20,30	20,41	20,58	20,46	20,45	20,44	20,44	20,52	20,54	20,47	20,45	20,39	20,38	20,33	20,43	20,40	20,38	20,43	20,39	20,32	20,36	20,43	20,45	20,42	20,47	20,42	20,38	20,41	20,38	20,35	20,39	20,42	20,32	20,25	20,35	20,43	20,48	20,43	20,29	20,35	20,36	20,41	20,34	20,36	20,50	20,43	20,39	20,32	20,37	20,46	20,41	20,36	
20,44	20,35	20,32	20,40	20,37	20,31	20,41	20,38	20,27	20,31	20,33	20,35	20,38	20,35	20,27	20,44	20,46	20,40	20,29	20,38	20,41	20,45	20,43	20,44	20,53	20,48	20,47	20,46	20,40	20,42	20,38	20,40	20,37	20,41	20,37	20,41	20,45	20,46	20,54	20,48	20,51	20,57	20,49	20,48	20,49	20,49	20,57	20,50	20,47	20,51	20,50	20,51	20,54	20,53	20,57	20,57	20,46	20,52	20,60	20,58	20,48	20,42	20,51	20,55	20,51	20,51	20,56	20,48	20,42	20,47	20,46	20,46	20,51	20,55	20,53	20,46	20,49	20,49	20,54	20,47	20,36	20,36	20,50	20,44	20,47	20,45	20,45	20,51	20,50	20,48	20,46	20,46	20,51	20,50	20,42	20,47	20,54	20,52	20,46	20,35	20,42	20,44	20,45	20,43	20,50	20,46	20,54	20,45	20,42	20,46	20,42	20,43	20,47	20,46	20,49	20,51	20,46	20,45	20,51	20,42	20,48	20,44	20,48	20,51	20,46	20,48	20,50	20,45	20,44	20,46	20,51	20,52	20,47	20,53	20,53	20,58	20,57	20,52	20,50	20,46	20,38	20,44	20,53	20,54	20,56	20,55	20,50	20,52	20,46	20,48	20,45	20,38	20,55	20,62	20,51	20,53	20,54	20,51	20,45	20,50	20,45	20,49	20,57	20,60	20,50	20,46	20,52	20,53	20,56	20,59	20,59	20,49	20,48	20,54	20,60	20,56	20,55	20,50	20,53	20,44	20,49	20,54	20,52	20,50	20,55	20,47	20,51	20,49	20,46	20,47	20,54	20,54	20,62	20,54	20,63	20,64	20,62	20,54	20,52	20,53	20,55	20,48	20,46	20,51	20,56	20,57	20,56	20,59	20,56	20,41	20,49	20,61	20,58	20,56	20,59	20,60	20,58	20,58	20,60	20,67	20,63	20,51	20,56	20,57	20,64	20,59	20,58	20,66	20,57	20,56	20,62	20,54	20,50	20,52	20,58	20,57	20,55	20,50	20,50	20,56	20,57	20,55	20,57	20,58	20,53	20,64	20,65	20,65	20,60	20,55	20,59	20,59	20,63	20,57	20,55	20,61	20,62	20,53	20,52	20,49	20,64	20,59	20,62	20,67	20,64	20,68	20,65	20,64	20,60	20,61	20,60	20,54	20,54	20,60	20,60	20,63	20,62	20,66	20,64	20,63	20,57	20,57	20,56	20,54	20,49	20,55	20,60	20,63	20,64	20,59	20,57	20,64	20,61	20,57	20,61	20,54	20,54	20,56	20,56	20,65	20,65	20,66	20,69	20,65	20,65	20,67	20,56	20,66	20,63	20,57	20,62	20,66	20,63	20,63	20,60	20,56	20,59	20,65	20,68	20,70	20,69	20,64	20,68	20,58	20,60	20,68	20,69	20,65	20,62	20,59	20,55	20,61	20,69	20,66	20,66	20,68	20,63	20,60	20,56	20,62	20,65	20,66	20,60	20,59	20,68	20,69	20,65	20,62	20,62	20,60	20,69	20,69	20,63	20,52	20,60	20,56	20,68	20,69	20,68	20,69	20,72	20,71	20,61	20,51	20,54	20,63	20,60	20,68	20,63	20,51	20,51	20,61	20,59	20,64	20,63	20,55	20,53	20,59	20,56	20,58	20,65	20,61	20,61	20,63	20,65	20,54	20,57	20,51	20,55	20,61	20,63	20,54	20,62	20,69	20,65	20,57	20,53	20,48	20,61	20,55	20,52	20,52	20,51	20,64	20,61	20,55	20,56	20,52	20,54	20,61	20,64	20,51	20,52	20,57	20,54	20,51	20,48	20,58	20,51	20,45	20,46	20,61	20,56	20,54	20,57	20,55	20,58	20,54	20,48	20,48	20,49	20,47	20,51	20,49	20,53	20,58	20,55	20,53	20,55	20,52	20,58	20,50	20,49	20,51	20,47	20,47	20,52	20,53	20,51	20,46	20,51	20,52	20,48	20,53	20,59	20,47	20,49	20,63	20,63	20,62	20,55	20,47	20,43	20,55	20,56	20,47	20,53	20,61	20,55	20,50	20,48	20,49	20,55	20,46	20,44	20,49	20,47	20,35	20,54	20,52	20,54	20,60	20,66	20,52	20,46	20,48	20,50	20,47	20,45	20,46	20,48	20,55	20,54	20,50	20,48	20,52	20,48	20,50	20,51	20,53	20,44	20,42	20,39	20,44	20,50	20,49	20,40	20,44	20,51	20,46	20,44	20,46	20,45	20,43	20,55	20,62	20,57	20,53	20,49	20,53	20,52	20,48	20,44	20,54	20,49	20,45	20,53	20,50	20,44	20,48	20,51	20,50	20,53	20,51	20,42	20,39	20,44	20,42	20,48	20,52	20,54	20,53	20,51	20,47	20,47	20,42	20,50	20,43	20,37	20,51	20,54	20,48	20,50	20,51	20,41	20,45	20,45	20,45	20,44	20,42	20,45	20,54	20,51	20,53	20,52	20,43	20,40	20,52	20,52	20,50	20,48	20,55	20,46	20,36	20,43	20,49	20,46	20,45	20,46	20,52	20,43	20,44	20,46	20,55	20,53	20,45	20,40	20,44	20,44	20,49	20,49	20,48	20,46	20,43	20,33	20,47	20,47	20,37	20,46	20,42	20,46	20,44	20,47	20,46	20,37	20,44	20,49	20,42	20,38	20,39	20,53	20,50	20,49	20,42	20,41	20,42	20,35	20,31	20,38	20,36	20,31	20,28	20,25	20,35	20,52	20,57	20,42	20,37	20,34	20,35	20,34	20,36	20,40	20,39	20,38	20,38	20,31	20,38	20,47	20,46	
20,48	20,33	20,41	20,44	20,35	20,34	20,38	20,34	20,28	20,42	20,32	20,35	20,39	20,32	20,36	20,50	20,54	20,43	20,33	20,38	20,37	20,43	20,42	20,47	20,40	20,46	20,51	20,46	20,45	20,46	20,39	20,35	20,32	20,35	20,39	20,37	20,47	20,49	20,41	20,41	20,43	20,51	20,50	20,48	20,52	20,53	20,50	20,36	20,38	20,57	20,56	20,52	20,58	20,49	20,46	20,46	20,54	20,51	20,52	20,41	20,41	20,46	20,49	20,55	20,46	20,48	20,54	20,57	20,46	20,47	20,46	20,46	20,48	20,53	20,46	20,40	20,48	20,40	20,49	20,51	20,48	20,47	20,53	20,50	20,42	20,45	20,46	20,50	20,49	20,47	20,50	20,46	20,50	20,47	20,43	20,46	20,47	20,44	20,43	20,41	20,43	20,42	20,49	20,47	20,52	20,48	20,49	20,53	20,54	20,44	20,41	20,45	20,44	20,40	20,37	20,46	20,43	20,41	20,47	20,48	20,56	20,49	20,54	20,58	20,56	20,59	20,59	20,50	20,46	20,50	20,57	20,56	20,49	20,51	20,58	20,58	20,47	20,41	20,41	20,36	20,47	20,49	20,50	20,46	20,44	20,52	20,46	20,49	20,56	20,55	20,44	20,39	20,48	20,55	20,50	20,53	20,50	20,61	20,51	20,42	20,43	20,47	20,45	20,58	20,51	20,44	20,45	20,49	20,61	20,53	20,49	20,44	20,42	20,53	20,56	20,55	20,56	20,55	20,53	20,53	20,47	20,48	20,50	20,51	20,52	20,52	20,51	20,51	20,53	20,54	20,58	20,64	20,60	20,54	20,57	20,65	20,62	20,56	20,52	20,51	20,57	20,53	20,49	20,50	20,54	20,54	20,57	20,51	20,59	20,50	20,53	20,64	20,61	20,56	20,64	20,58	20,57	20,56	20,53	20,64	20,67	20,58	20,54	20,56	20,62	20,66	20,57	20,60	20,56	20,57	20,56	20,59	20,49	20,54	20,62	20,64	20,54	20,57	20,63	20,60	20,58	20,63	20,57	20,56	20,53	20,59	20,63	20,66	20,61	20,51	20,58	20,63	20,63	20,58	20,49	20,61	20,61	20,58	20,68	20,63	20,59	20,67	20,66	20,66	20,61	20,54	20,60	20,66	20,61	20,55	20,62	20,63	20,58	20,60	20,57	20,61	20,59	20,55	20,63	20,61	20,54	20,53	20,61	20,64	20,56	20,60	20,62	20,58	20,57	20,66	20,63	20,63	20,62	20,59	20,63	20,64	20,53	20,61	20,61	20,61	20,56	20,56	20,61	20,62	20,59	20,59	20,62	20,72	20,66	20,61	20,56	20,51	20,60	20,67	20,70	20,68	20,61	20,67	20,71	20,72	20,68	20,65	20,67	20,66	20,62	20,69	20,62	20,55	20,53	20,55	20,61	20,60	20,70	20,70	20,62	20,65	20,66	20,60	20,64	20,62	20,62	20,67	20,62	20,66	20,66	20,65	20,71	20,66	20,66	20,70	20,71	20,68	20,67	20,55	20,60	20,58	20,61	20,67	20,65	20,65	20,67	20,67	20,63	20,55	20,56	20,63	20,65	20,65	20,65	20,54	20,51	20,58	20,62	20,74	20,65	20,55	20,56	20,61	20,59	20,56	20,65	20,64	20,57	20,60	20,64	20,61	20,56	20,57	20,60	20,67	20,62	20,56	20,59	20,63	20,57	20,64	20,60	20,52	20,58	20,64	20,62	20,61	20,58	20,60	20,53	20,55	20,57	20,56	20,56	20,60	20,65	20,52	20,50	20,54	20,64	20,61	20,48	20,54	20,60	20,50	20,51	20,62	20,57	20,61	20,59	20,61	20,61	20,56	20,50	20,46	20,47	20,52	20,52	20,57	20,62	20,55	20,50	20,48	20,53	20,61	20,57	20,57	20,55	20,53	20,57	20,58	20,57	20,56	20,51	20,47	20,53	20,63	20,57	20,52	20,53	20,55	20,55	20,64	20,62	20,56	20,59	20,56	20,55	20,53	20,54	20,50	20,46	20,55	20,51	20,47	20,51	20,43	20,50	20,53	20,53	20,55	20,56	20,46	20,48	20,52	20,58	20,56	20,69	20,58	20,56	20,59	20,55	20,44	20,38	20,38	20,40	20,48	20,50	20,45	20,39	20,54	20,49	20,38	20,45	20,45	20,44	20,43	20,36	20,46	20,48	20,49	20,44	20,45	20,47	20,41	20,41	20,51	20,46	20,43	20,56	20,62	20,58	20,54	20,49	20,58	20,58	20,51	20,48	20,50	20,51	20,50	20,48	20,46	20,43	20,48	20,48	20,42	20,46	20,48	20,45	20,47	20,52	20,46	20,53	20,55	20,55	20,57	20,50	20,48	20,45	20,42	20,51	20,56	20,45	20,48	20,58	20,50	20,50	20,49	20,53	20,49	20,47	20,53	20,47	20,47	20,47	20,44	20,55	20,53	20,49	20,46	20,49	20,53	20,48	20,48	20,47	20,56	20,54	20,49	20,37	20,43	20,51	20,49	20,48	20,41	20,32	20,41	20,47	20,52	20,35	20,40	20,45	20,51	20,46	20,43	20,48	20,45	20,45	20,43	20,42	20,38	20,37	20,36	20,42	20,46	20,33	20,37	20,40	20,39	20,33	20,42	20,45	20,42	20,39	20,38	20,50	20,56	20,44	20,37	20,38	20,33	20,32	20,25	20,33	20,41	20,34	20,32	20,32	20,42	20,50	20,46	20,52	20,43	20,26	20,25	20,30	20,42	20,43	20,30	20,26	20,27	20,30	20,38	20,46	20,41	
20,52	20,42	20,35	20,41	20,35	20,39	20,39	20,32	20,31	20,41	20,42	20,32	20,35	20,38	20,40	20,46	20,48	20,38	20,35	20,42	20,35	20,43	20,43	20,46	20,46	20,43	20,48	20,39	20,34	20,42	20,35	20,36	20,36	20,28	20,38	20,44	20,40	20,46	20,51	20,43	20,48	20,47	20,41	20,41	20,49	20,44	20,41	20,40	20,39	20,46	20,49	20,42	20,46	20,47	20,43	20,52	20,52	20,48	20,44	20,48	20,48	20,51	20,46	20,48	20,46	20,47	20,47	20,53	20,49	20,47	20,47	20,48	20,41	20,48	20,49	20,49	20,54	20,47	20,42	20,44	20,44	20,48	20,48	20,46	20,46	20,46	20,52	20,48	20,44	20,45	20,50	20,44	20,43	20,45	20,39	20,42	20,41	20,41	20,45	20,47	20,58	20,51	20,52	20,45	20,48	20,51	20,51	20,53	20,61	20,50	20,44	20,53	20,45	20,41	20,44	20,49	20,49	20,36	20,44	20,47	20,58	20,57	20,54	20,53	20,54	20,56	20,49	20,52	20,46	20,44	20,47	20,54	20,54	20,53	20,53	20,60	20,56	20,47	20,45	20,31	20,39	20,51	20,46	20,46	20,42	20,57	20,57	20,43	20,41	20,47	20,38	20,47	20,54	20,40	20,37	20,46	20,47	20,53	20,52	20,52	20,47	20,45	20,46	20,51	20,52	20,54	20,47	20,49	20,51	20,52	20,54	20,52	20,49	20,50	20,46	20,52	20,59	20,53	20,48	20,53	20,57	20,52	20,47	20,42	20,52	20,58	20,56	20,53	20,48	20,57	20,56	20,54	20,53	20,45	20,52	20,59	20,61	20,47	20,46	20,54	20,54	20,50	20,49	20,48	20,57	20,56	20,58	20,60	20,61	20,53	20,52	20,62	20,53	20,51	20,54	20,56	20,62	20,61	20,47	20,53	20,61	20,56	20,52	20,55	20,60	20,62	20,53	20,57	20,54	20,55	20,57	20,58	20,56	20,56	20,52	20,54	20,53	20,57	20,60	20,60	20,64	20,72	20,63	20,62	20,60	20,54	20,57	20,61	20,60	20,51	20,53	20,60	20,56	20,56	20,55	20,62	20,62	20,58	20,65	20,67	20,59	20,61	20,62	20,60	20,53	20,52	20,54	20,62	20,65	20,63	20,73	20,66	20,60	20,66	20,64	20,64	20,64	20,59	20,59	20,59	20,52	20,56	20,61	20,60	20,69	20,69	20,69	20,55	20,54	20,63	20,70	20,61	20,68	20,65	20,67	20,68	20,57	20,55	20,61	20,67	20,60	20,57	20,61	20,63	20,65	20,59	20,63	20,69	20,64	20,65	20,63	20,60	20,58	20,66	20,68	20,70	20,69	20,69	20,69	20,69	20,67	20,65	20,69	20,65	20,68	20,66	20,63	20,59	20,58	20,60	20,58	20,65	20,65	20,69	20,61	20,64	20,57	20,61	20,67	20,63	20,62	20,64	20,66	20,70	20,69	20,59	20,67	20,74	20,68	20,63	20,72	20,65	20,61	20,54	20,60	20,62	20,57	20,59	20,62	20,65	20,62	20,68	20,65	20,51	20,48	20,56	20,68	20,67	20,62	20,55	20,52	20,62	20,63	20,62	20,57	20,60	20,60	20,61	20,56	20,51	20,54	20,60	20,60	20,65	20,66	20,62	20,60	20,63	20,71	20,75	20,68	20,59	20,61	20,54	20,55	20,62	20,60	20,62	20,63	20,68	20,65	20,56	20,54	20,60	20,57	20,57	20,57	20,54	20,62	20,63	20,61	20,57	20,53	20,53	20,53	20,61	20,53	20,47	20,52	20,51	20,50	20,52	20,56	20,64	20,71	20,61	20,57	20,59	20,56	20,50	20,48	20,52	20,53	20,54	20,56	20,59	20,47	20,51	20,56	20,58	20,63	20,61	20,54	20,47	20,51	20,58	20,51	20,50	20,56	20,52	20,48	20,55	20,55	20,56	20,56	20,56	20,54	20,60	20,57	20,47	20,56	20,51	20,52	20,48	20,45	20,49	20,51	20,49	20,45	20,40	20,47	20,46	20,47	20,52	20,54	20,62	20,57	20,53	20,62	20,50	20,56	20,59	20,60	20,57	20,52	20,59	20,52	20,41	20,41	20,43	20,43	20,43	20,44	20,39	20,38	20,51	20,55	20,43	20,39	20,46	20,45	20,47	20,43	20,44	20,52	20,47	20,49	20,53	20,53	20,43	20,45	20,47	20,46	20,49	20,53	20,64	20,50	20,48	20,46	20,47	20,58	20,47	20,46	20,47	20,51	20,50	20,49	20,47	20,52	20,43	20,46	20,45	20,50	20,56	20,48	20,43	20,52	20,55	20,55	20,53	20,52	20,47	20,47	20,50	20,46	20,48	20,53	20,51	20,48	20,61	20,57	20,44	20,38	20,35	20,45	20,46	20,43	20,55	20,39	20,41	20,51	20,49	20,43	20,45	20,42	20,43	20,42	20,51	20,41	20,48	20,48	20,52	20,55	20,44	20,41	20,42	20,49	20,49	20,45	20,40	20,29	20,33	20,40	20,39	20,29	20,33	20,46	20,45	20,32	20,40	20,45	20,50	20,37	20,35	20,46	20,40	20,35	20,43	20,43	20,51	20,44	20,31	20,43	20,42	20,30	20,38	20,52	20,37	20,29	20,39	20,40	20,41	20,37	20,32	20,39	20,38	20,34	20,35	20,38	20,40	20,41	20,50	20,49	20,42	20,45	20,40	20,47	20,45	20,35	20,37	20,34	20,44	20,42	20,37	20,35	20,28	20,38	20,43	20,43	20,42	
20,46	20,46	20,45	20,44	20,35	20,39	20,36	20,41	20,35	20,39	20,40	20,36	20,41	20,41	20,38	20,40	20,42	20,35	20,35	20,40	20,36	20,36	20,46	20,51	20,46	20,39	20,46	20,53	20,38	20,35	20,40	20,39	20,44	20,39	20,35	20,44	20,45	20,42	20,54	20,48	20,40	20,45	20,44	20,44	20,52	20,44	20,51	20,54	20,47	20,47	20,50	20,43	20,36	20,46	20,49	20,54	20,49	20,46	20,52	20,47	20,57	20,54	20,58	20,57	20,49	20,57	20,56	20,50	20,50	20,59	20,53	20,54	20,46	20,44	20,50	20,50	20,54	20,46	20,44	20,41	20,50	20,46	20,47	20,49	20,48	20,52	20,55	20,48	20,41	20,51	20,51	20,47	20,51	20,52	20,49	20,50	20,44	20,46	20,51	20,45	20,55	20,53	20,52	20,46	20,46	20,41	20,48	20,46	20,51	20,57	20,56	20,54	20,55	20,40	20,47	20,57	20,48	20,49	20,49	20,46	20,52	20,54	20,59	20,52	20,43	20,48	20,52	20,50	20,48	20,42	20,42	20,43	20,44	20,48	20,56	20,49	20,51	20,50	20,50	20,44	20,41	20,43	20,49	20,51	20,52	20,48	20,48	20,43	20,39	20,44	20,41	20,47	20,57	20,47	20,41	20,49	20,56	20,62	20,52	20,47	20,44	20,42	20,46	20,56	20,55	20,48	20,52	20,49	20,52	20,58	20,59	20,48	20,50	20,53	20,44	20,50	20,56	20,46	20,46	20,52	20,58	20,58	20,54	20,48	20,48	20,56	20,60	20,56	20,44	20,42	20,43	20,46	20,59	20,51	20,46	20,47	20,56	20,57	20,51	20,55	20,46	20,43	20,52	20,59	20,62	20,57	20,53	20,56	20,59	20,50	20,57	20,65	20,48	20,47	20,52	20,62	20,66	20,62	20,57	20,56	20,54	20,57	20,57	20,58	20,53	20,59	20,65	20,66	20,57	20,55	20,55	20,62	20,56	20,61	20,64	20,63	20,56	20,58	20,55	20,56	20,66	20,77	20,62	20,56	20,67	20,61	20,60	20,64	20,57	20,56	20,54	20,54	20,57	20,59	20,60	20,77	20,71	20,57	20,59	20,53	20,62	20,64	20,69	20,67	20,64	20,66	20,67	20,64	20,59	20,66	20,75	20,65	20,59	20,66	20,68	20,63	20,69	20,62	20,63	20,60	20,64	20,65	20,64	20,65	20,64	20,69	20,67	20,60	20,49	20,56	20,64	20,66	20,70	20,69	20,66	20,68	20,66	20,60	20,64	20,70	20,70	20,67	20,66	20,68	20,65	20,70	20,62	20,62	20,70	20,69	20,66	20,66	20,64	20,66	20,68	20,62	20,70	20,70	20,65	20,65	20,63	20,69	20,80	20,69	20,70	20,64	20,60	20,68	20,67	20,66	20,62	20,71	20,72	20,70	20,65	20,64	20,63	20,66	20,68	20,68	20,76	20,74	20,68	20,76	20,71	20,67	20,73	20,77	20,75	20,66	20,67	20,67	20,66	20,55	20,60	20,64	20,65	20,65	20,67	20,73	20,73	20,71	20,61	20,51	20,55	20,60	20,64	20,68	20,59	20,53	20,51	20,60	20,62	20,57	20,57	20,65	20,65	20,60	20,60	20,59	20,57	20,60	20,61	20,61	20,63	20,59	20,64	20,71	20,76	20,77	20,70	20,60	20,58	20,53	20,60	20,60	20,57	20,62	20,71	20,58	20,54	20,52	20,46	20,56	20,54	20,57	20,54	20,59	20,59	20,61	20,65	20,59	20,61	20,56	20,45	20,47	20,53	20,48	20,51	20,55	20,55	20,58	20,56	20,67	20,66	20,64	20,58	20,64	20,59	20,52	20,51	20,53	20,56	20,55	20,54	20,56	20,57	20,54	20,53	20,50	20,49	20,55	20,53	20,54	20,56	20,60	20,63	20,58	20,51	20,52	20,54	20,55	20,61	20,62	20,59	20,49	20,50	20,53	20,53	20,56	20,58	20,53	20,44	20,55	20,55	20,52	20,48	20,55	20,50	20,51	20,53	20,48	20,49	20,43	20,47	20,57	20,58	20,50	20,55	20,54	20,48	20,56	20,55	20,52	20,51	20,65	20,58	20,44	20,44	20,45	20,41	20,50	20,45	20,48	20,44	20,50	20,55	20,51	20,43	20,46	20,46	20,48	20,40	20,41	20,53	20,58	20,53	20,58	20,56	20,53	20,48	20,48	20,50	20,48	20,55	20,57	20,52	20,49	20,54	20,59	20,60	20,52	20,59	20,51	20,50	20,50	20,46	20,51	20,58	20,52	20,42	20,49	20,58	20,58	20,45	20,44	20,40	20,40	20,43	20,37	20,49	20,54	20,49	20,56	20,53	20,50	20,54	20,46	20,46	20,52	20,59	20,49	20,37	20,37	20,41	20,45	20,48	20,49	20,46	20,40	20,52	20,50	20,51	20,57	20,54	20,41	20,42	20,47	20,47	20,51	20,48	20,50	20,54	20,40	20,41	20,46	20,44	20,50	20,47	20,32	20,36	20,42	20,47	20,44	20,40	20,48	20,48	20,49	20,35	20,46	20,57	20,53	20,39	20,30	20,38	20,48	20,45	20,53	20,47	20,40	20,43	20,47	20,42	20,35	20,33	20,34	20,45	20,35	20,39	20,37	20,34	20,39	20,40	20,33	20,41	20,39	20,32	20,32	20,46	20,42	20,39	20,41	20,50	20,38	20,47	20,47	20,45	20,39	20,39	20,45	20,54	20,56	20,39	20,33	20,38	20,45	20,46	20,36	20,43	20,49	
20,34	20,41	20,35	20,38	20,31	20,40	20,46	20,44	20,46	20,34	20,33	20,39	20,41	20,48	20,38	20,40	20,45	20,43	20,38	20,42	20,46	20,37	20,34	20,37	20,48	20,50	20,42	20,52	20,44	20,44	20,47	20,43	20,35	20,43	20,43	20,38	20,44	20,42	20,56	20,58	20,51	20,48	20,54	20,51	20,63	20,49	20,46	20,53	20,48	20,48	20,50	20,49	20,50	20,47	20,47	20,55	20,50	20,46	20,51	20,48	20,45	20,52	20,53	20,56	20,53	20,52	20,63	20,54	20,47	20,49	20,49	20,51	20,54	20,49	20,47	20,44	20,47	20,42	20,42	20,43	20,48	20,52	20,52	20,48	20,43	20,44	20,54	20,50	20,48	20,56	20,55	20,55	20,54	20,50	20,47	20,46	20,47	20,50	20,52	20,48	20,55	20,47	20,51	20,50	20,47	20,38	20,48	20,45	20,46	20,43	20,43	20,53	20,55	20,54	20,46	20,53	20,53	20,48	20,57	20,45	20,48	20,52	20,60	20,53	20,50	20,52	20,61	20,53	20,50	20,50	20,48	20,41	20,41	20,48	20,49	20,58	20,53	20,48	20,56	20,60	20,53	20,42	20,53	20,49	20,51	20,50	20,43	20,41	20,46	20,52	20,44	20,51	20,53	20,54	20,49	20,47	20,56	20,66	20,65	20,52	20,42	20,42	20,43	20,49	20,57	20,48	20,51	20,52	20,55	20,57	20,66	20,53	20,50	20,54	20,53	20,56	20,53	20,41	20,47	20,53	20,54	20,59	20,56	20,52	20,57	20,61	20,56	20,59	20,52	20,44	20,40	20,46	20,57	20,61	20,51	20,50	20,58	20,59	20,61	20,60	20,48	20,44	20,47	20,60	20,63	20,58	20,59	20,49	20,50	20,43	20,53	20,66	20,59	20,54	20,57	20,63	20,62	20,67	20,58	20,56	20,55	20,56	20,62	20,61	20,64	20,62	20,65	20,69	20,56	20,62	20,58	20,67	20,64	20,57	20,67	20,65	20,61	20,58	20,65	20,62	20,64	20,68	20,68	20,65	20,67	20,63	20,62	20,67	20,60	20,55	20,57	20,58	20,61	20,66	20,60	20,67	20,73	20,60	20,61	20,67	20,71	20,70	20,74	20,74	20,67	20,61	20,70	20,65	20,62	20,62	20,66	20,67	20,67	20,63	20,66	20,66	20,66	20,71	20,60	20,61	20,59	20,65	20,58	20,59	20,58	20,63	20,72	20,63	20,60	20,70	20,68	20,66	20,66	20,70	20,66	20,66	20,69	20,67	20,70	20,62	20,63	20,68	20,68	20,74	20,71	20,74	20,73	20,64	20,62	20,68	20,64	20,65	20,64	20,68	20,69	20,62	20,64	20,66	20,72	20,68	20,66	20,69	20,71	20,75	20,66	20,63	20,61	20,69	20,71	20,70	20,77	20,76	20,69	20,66	20,65	20,66	20,63	20,72	20,74	20,65	20,71	20,70	20,72	20,75	20,68	20,67	20,70	20,73	20,65	20,68	20,68	20,66	20,66	20,62	20,57	20,59	20,63	20,64	20,70	20,66	20,69	20,65	20,61	20,58	20,63	20,66	20,72	20,70	20,54	20,59	20,56	20,67	20,64	20,65	20,60	20,68	20,63	20,63	20,64	20,66	20,55	20,57	20,70	20,61	20,62	20,60	20,65	20,66	20,63	20,67	20,72	20,72	20,68	20,63	20,66	20,61	20,54	20,61	20,62	20,57	20,57	20,53	20,47	20,50	20,59	20,63	20,61	20,54	20,64	20,56	20,57	20,61	20,62	20,54	20,51	20,54	20,52	20,52	20,55	20,59	20,56	20,61	20,55	20,57	20,61	20,57	20,59	20,60	20,51	20,55	20,59	20,59	20,61	20,59	20,53	20,63	20,54	20,54	20,50	20,50	20,51	20,46	20,59	20,62	20,55	20,58	20,60	20,59	20,51	20,51	20,57	20,63	20,59	20,66	20,60	20,53	20,56	20,57	20,56	20,62	20,61	20,64	20,55	20,53	20,55	20,52	20,55	20,56	20,64	20,59	20,56	20,55	20,54	20,47	20,49	20,56	20,54	20,49	20,52	20,50	20,55	20,56	20,61	20,48	20,49	20,58	20,54	20,43	20,48	20,49	20,43	20,41	20,46	20,54	20,63	20,54	20,53	20,54	20,46	20,48	20,44	20,43	20,43	20,33	20,51	20,52	20,48	20,57	20,58	20,54	20,47	20,44	20,49	20,42	20,58	20,62	20,58	20,56	20,51	20,57	20,54	20,50	20,60	20,58	20,51	20,54	20,61	20,59	20,53	20,45	20,43	20,49	20,56	20,54	20,47	20,55	20,47	20,39	20,49	20,45	20,48	20,51	20,49	20,47	20,50	20,55	20,53	20,48	20,46	20,52	20,50	20,44	20,44	20,44	20,46	20,48	20,46	20,39	20,37	20,47	20,42	20,47	20,49	20,55	20,51	20,42	20,35	20,43	20,44	20,54	20,54	20,46	20,52	20,46	20,46	20,47	20,47	20,52	20,48	20,40	20,35	20,41	20,48	20,55	20,52	20,55	20,55	20,57	20,57	20,54	20,50	20,49	20,39	20,34	20,40	20,47	20,52	20,54	20,47	20,46	20,46	20,40	20,46	20,42	20,40	20,48	20,47	20,40	20,46	20,45	20,34	20,38	20,42	20,36	20,45	20,40	20,33	20,35	20,45	20,40	20,51	20,38	20,37	20,44	20,51	20,46	20,38	20,35	20,30	20,27	20,42	20,59	20,43	20,23	20,39	20,44	20,53	20,42	20,40	20,39	
20,40	20,44	20,42	20,42	20,38	20,39	20,45	20,48	20,44	20,43	20,34	20,32	20,37	20,46	20,35	20,41	20,50	20,45	20,40	20,48	20,47	20,44	20,41	20,50	20,52	20,52	20,50	20,35	20,37	20,40	20,39	20,38	20,35	20,40	20,38	20,41	20,46	20,53	20,48	20,59	20,54	20,54	20,59	20,50	20,51	20,53	20,42	20,45	20,41	20,51	20,53	20,45	20,50	20,57	20,44	20,53	20,46	20,48	20,44	20,40	20,45	20,47	20,52	20,51	20,56	20,52	20,55	20,61	20,46	20,45	20,44	20,51	20,49	20,50	20,53	20,47	20,42	20,47	20,40	20,48	20,51	20,54	20,50	20,45	20,43	20,38	20,47	20,52	20,53	20,46	20,56	20,57	20,54	20,48	20,47	20,44	20,45	20,50	20,48	20,46	20,50	20,45	20,52	20,46	20,48	20,42	20,48	20,48	20,45	20,51	20,40	20,43	20,54	20,53	20,53	20,50	20,56	20,52	20,51	20,49	20,53	20,54	20,58	20,53	20,43	20,52	20,56	20,58	20,52	20,47	20,44	20,45	20,51	20,47	20,49	20,54	20,62	20,53	20,55	20,63	20,51	20,49	20,52	20,48	20,53	20,47	20,52	20,50	20,52	20,54	20,49	20,53	20,48	20,54	20,60	20,55	20,56	20,58	20,60	20,51	20,42	20,44	20,49	20,57	20,56	20,52	20,52	20,51	20,56	20,61	20,65	20,62	20,54	20,54	20,58	20,51	20,44	20,50	20,51	20,52	20,47	20,55	20,57	20,56	20,59	20,64	20,64	20,55	20,49	20,55	20,55	20,59	20,57	20,56	20,60	20,58	20,58	20,52	20,56	20,64	20,57	20,56	20,56	20,54	20,56	20,60	20,63	20,55	20,51	20,41	20,50	20,62	20,67	20,66	20,55	20,60	20,58	20,60	20,66	20,56	20,58	20,57	20,67	20,65	20,64	20,69	20,66	20,67	20,64	20,67	20,68	20,65	20,60	20,56	20,61	20,57	20,56	20,58	20,66	20,66	20,67	20,67	20,70	20,67	20,63	20,58	20,62	20,69	20,70	20,66	20,61	20,61	20,67	20,72	20,66	20,59	20,68	20,71	20,67	20,67	20,70	20,67	20,70	20,69	20,58	20,56	20,67	20,63	20,64	20,70	20,71	20,58	20,68	20,68	20,59	20,67	20,70	20,70	20,71	20,61	20,57	20,58	20,60	20,60	20,62	20,61	20,64	20,69	20,69	20,74	20,69	20,71	20,71	20,68	20,75	20,71	20,67	20,69	20,70	20,68	20,63	20,67	20,67	20,69	20,71	20,63	20,66	20,72	20,56	20,72	20,61	20,56	20,69	20,61	20,69	20,68	20,70	20,67	20,67	20,70	20,71	20,75	20,67	20,63	20,73	20,66	20,61	20,64	20,66	20,68	20,71	20,68	20,69	20,72	20,72	20,73	20,63	20,66	20,67	20,69	20,64	20,67	20,64	20,74	20,72	20,77	20,70	20,67	20,62	20,66	20,75	20,72	20,67	20,65	20,67	20,52	20,64	20,67	20,73	20,74	20,66	20,69	20,66	20,57	20,61	20,69	20,65	20,70	20,64	20,58	20,58	20,69	20,69	20,71	20,67	20,64	20,66	20,68	20,68	20,68	20,54	20,58	20,69	20,67	20,69	20,70	20,71	20,63	20,58	20,62	20,62	20,70	20,70	20,67	20,68	20,58	20,52	20,51	20,56	20,55	20,61	20,59	20,59	20,59	20,58	20,50	20,54	20,57	20,65	20,63	20,56	20,53	20,59	20,56	20,49	20,60	20,60	20,52	20,52	20,58	20,61	20,56	20,55	20,58	20,57	20,61	20,53	20,59	20,56	20,56	20,62	20,57	20,51	20,60	20,62	20,67	20,61	20,49	20,59	20,58	20,57	20,57	20,59	20,54	20,52	20,52	20,56	20,60	20,50	20,52	20,59	20,58	20,51	20,54	20,59	20,55	20,54	20,70	20,67	20,57	20,51	20,54	20,55	20,50	20,53	20,52	20,56	20,62	20,62	20,63	20,50	20,56	20,59	20,51	20,48	20,51	20,49	20,51	20,51	20,55	20,55	20,55	20,65	20,52	20,44	20,59	20,57	20,44	20,47	20,43	20,44	20,49	20,45	20,57	20,60	20,60	20,56	20,50	20,52	20,51	20,46	20,51	20,47	20,36	20,49	20,55	20,48	20,47	20,45	20,50	20,46	20,43	20,49	20,48	20,56	20,51	20,47	20,48	20,50	20,52	20,51	20,46	20,46	20,53	20,49	20,54	20,62	20,57	20,53	20,52	20,45	20,42	20,51	20,47	20,47	20,54	20,49	20,42	20,53	20,54	20,53	20,50	20,47	20,45	20,51	20,55	20,52	20,45	20,44	20,52	20,50	20,46	20,47	20,47	20,44	20,49	20,45	20,51	20,43	20,37	20,45	20,39	20,46	20,42	20,47	20,51	20,37	20,43	20,44	20,43	20,48	20,45	20,40	20,35	20,37	20,41	20,43	20,50	20,46	20,47	20,40	20,33	20,49	20,42	20,46	20,52	20,48	20,52	20,53	20,54	20,50	20,50	20,49	20,43	20,55	20,52	20,38	20,44	20,51	20,51	20,46	20,42	20,43	20,41	20,36	20,39	20,52	20,50	20,43	20,47	20,42	20,40	20,50	20,46	20,40	20,32	20,40	20,50	20,47	20,44	20,42	20,36	20,40	20,44	20,39	20,40	20,38	20,38	20,33	20,29	20,32	20,37	20,38	20,31	20,42	20,50	20,41	20,48	20,42	20,38	
20,52	20,40	20,39	20,39	20,44	20,46	20,46	20,45	20,43	20,42	20,34	20,36	20,42	20,44	20,36	20,40	20,60	20,47	20,36	20,46	20,45	20,45	20,36	20,51	20,53	20,47	20,52	20,43	20,39	20,45	20,24	20,35	20,40	20,36	20,31	20,45	20,47	20,48	20,47	20,46	20,54	20,51	20,50	20,52	20,42	20,42	20,32	20,43	20,50	20,42	20,44	20,51	20,58	20,54	20,48	20,49	20,49	20,42	20,48	20,41	20,44	20,46	20,61	20,58	20,49	20,47	20,47	20,55	20,55	20,45	20,40	20,52	20,44	20,49	20,51	20,48	20,38	20,45	20,41	20,45	20,60	20,50	20,43	20,45	20,43	20,49	20,51	20,47	20,44	20,42	20,45	20,51	20,46	20,54	20,49	20,43	20,46	20,43	20,48	20,51	20,47	20,46	20,51	20,42	20,53	20,51	20,45	20,48	20,49	20,47	20,50	20,45	20,57	20,53	20,56	20,44	20,43	20,53	20,58	20,58	20,56	20,51	20,51	20,51	20,50	20,51	20,50	20,55	20,54	20,45	20,45	20,41	20,58	20,57	20,48	20,52	20,64	20,58	20,50	20,53	20,50	20,46	20,54	20,56	20,54	20,51	20,52	20,49	20,55	20,58	20,54	20,51	20,46	20,49	20,54	20,58	20,51	20,51	20,56	20,53	20,47	20,44	20,45	20,62	20,57	20,51	20,49	20,41	20,52	20,55	20,62	20,58	20,66	20,65	20,62	20,57	20,51	20,48	20,57	20,53	20,47	20,52	20,53	20,53	20,57	20,63	20,67	20,58	20,48	20,55	20,58	20,55	20,58	20,62	20,58	20,58	20,55	20,49	20,45	20,59	20,68	20,58	20,55	20,60	20,57	20,56	20,58	20,54	20,58	20,53	20,51	20,61	20,69	20,61	20,55	20,62	20,68	20,60	20,58	20,56	20,55	20,55	20,65	20,64	20,54	20,56	20,70	20,73	20,70	20,71	20,63	20,60	20,52	20,58	20,65	20,55	20,61	20,67	20,69	20,63	20,69	20,69	20,57	20,69	20,70	20,63	20,62	20,63	20,70	20,69	20,71	20,68	20,69	20,71	20,64	20,60	20,61	20,76	20,72	20,63	20,66	20,63	20,64	20,69	20,63	20,63	20,67	20,70	20,66	20,69	20,77	20,69	20,62	20,69	20,58	20,65	20,73	20,76	20,74	20,62	20,63	20,64	20,66	20,69	20,67	20,73	20,61	20,73	20,71	20,70	20,65	20,67	20,69	20,65	20,65	20,69	20,65	20,65	20,72	20,73	20,72	20,65	20,69	20,64	20,64	20,62	20,59	20,67	20,68	20,68	20,67	20,66	20,73	20,67	20,65	20,59	20,60	20,73	20,72	20,69	20,68	20,62	20,66	20,63	20,66	20,73	20,64	20,66	20,66	20,65	20,67	20,67	20,76	20,73	20,72	20,66	20,64	20,66	20,69	20,66	20,69	20,65	20,64	20,69	20,69	20,74	20,71	20,64	20,62	20,63	20,69	20,69	20,70	20,64	20,69	20,60	20,56	20,67	20,70	20,74	20,74	20,77	20,72	20,65	20,64	20,62	20,63	20,57	20,60	20,67	20,64	20,73	20,66	20,61	20,67	20,75	20,70	20,65	20,67	20,63	20,63	20,64	20,61	20,62	20,70	20,73	20,70	20,64	20,67	20,69	20,64	20,66	20,69	20,71	20,72	20,64	20,57	20,54	20,56	20,59	20,64	20,57	20,56	20,64	20,64	20,56	20,53	20,63	20,65	20,67	20,66	20,63	20,61	20,58	20,60	20,57	20,56	20,59	20,55	20,58	20,58	20,58	20,57	20,61	20,60	20,58	20,52	20,56	20,57	20,61	20,58	20,56	20,53	20,59	20,61	20,64	20,55	20,56	20,63	20,61	20,58	20,58	20,51	20,60	20,55	20,52	20,48	20,56	20,55	20,55	20,56	20,53	20,56	20,68	20,64	20,57	20,52	20,55	20,61	20,56	20,53	20,57	20,53	20,51	20,51	20,51	20,49	20,66	20,60	20,52	20,54	20,45	20,51	20,50	20,40	20,53	20,49	20,51	20,61	20,51	20,53	20,54	20,63	20,55	20,54	20,56	20,59	20,49	20,46	20,48	20,48	20,45	20,42	20,45	20,49	20,44	20,44	20,46	20,47	20,55	20,53	20,56	20,47	20,47	20,53	20,52	20,45	20,45	20,47	20,52	20,52	20,46	20,47	20,48	20,52	20,56	20,52	20,50	20,53	20,54	20,52	20,50	20,43	20,45	20,46	20,52	20,51	20,55	20,59	20,49	20,41	20,45	20,48	20,55	20,50	20,48	20,44	20,49	20,49	20,54	20,53	20,52	20,49	20,48	20,44	20,52	20,50	20,38	20,40	20,50	20,53	20,54	20,46	20,50	20,54	20,50	20,41	20,49	20,48	20,34	20,49	20,51	20,44	20,52	20,49	20,53	20,42	20,48	20,50	20,53	20,44	20,45	20,48	20,43	20,40	20,43	20,42	20,54	20,51	20,49	20,44	20,44	20,41	20,41	20,39	20,50	20,47	20,44	20,47	20,57	20,51	20,51	20,48	20,51	20,54	20,51	20,31	20,32	20,48	20,51	20,44	20,38	20,40	20,33	20,37	20,35	20,39	20,42	20,37	20,40	20,47	20,47	20,51	20,50	20,43	20,32	20,30	20,38	20,42	20,44	20,40	20,33	20,36	20,45	20,48	20,36	20,34	20,35	20,37	20,38	20,37	20,42	20,40	20,30	20,32	20,38	20,36	20,48	20,49	20,47	
20,45	20,40	20,38	20,45	20,30	20,42	20,50	20,47	20,47	20,48	20,35	20,40	20,53	20,51	20,38	20,45	20,49	20,55	20,46	20,41	20,41	20,47	20,43	20,38	20,51	20,47	20,41	20,42	20,43	20,45	20,46	20,40	20,31	20,29	20,39	20,50	20,47	20,46	20,51	20,48	20,43	20,58	20,51	20,50	20,47	20,37	20,33	20,43	20,56	20,46	20,37	20,52	20,57	20,55	20,53	20,53	20,50	20,45	20,53	20,51	20,46	20,50	20,55	20,56	20,44	20,44	20,49	20,50	20,50	20,48	20,39	20,50	20,49	20,45	20,44	20,47	20,40	20,45	20,44	20,47	20,56	20,52	20,43	20,42	20,37	20,53	20,61	20,48	20,53	20,50	20,48	20,44	20,42	20,39	20,45	20,49	20,49	20,41	20,47	20,52	20,51	20,41	20,48	20,52	20,57	20,55	20,46	20,49	20,52	20,48	20,44	20,43	20,56	20,52	20,51	20,44	20,45	20,45	20,55	20,52	20,60	20,57	20,54	20,61	20,50	20,51	20,54	20,53	20,53	20,53	20,51	20,48	20,55	20,59	20,50	20,51	20,68	20,54	20,48	20,54	20,58	20,48	20,48	20,57	20,58	20,53	20,59	20,54	20,50	20,52	20,55	20,52	20,48	20,48	20,63	20,51	20,54	20,50	20,56	20,51	20,50	20,55	20,47	20,50	20,63	20,55	20,47	20,50	20,53	20,58	20,56	20,56	20,60	20,60	20,64	20,64	20,60	20,47	20,48	20,60	20,60	20,58	20,60	20,54	20,49	20,56	20,55	20,55	20,47	20,48	20,53	20,57	20,61	20,64	20,51	20,53	20,62	20,51	20,46	20,48	20,55	20,55	20,52	20,62	20,58	20,54	20,54	20,52	20,57	20,51	20,44	20,53	20,56	20,49	20,52	20,53	20,71	20,58	20,53	20,56	20,56	20,52	20,63	20,62	20,56	20,54	20,59	20,74	20,71	20,70	20,61	20,59	20,61	20,56	20,59	20,59	20,68	20,75	20,67	20,56	20,63	20,64	20,56	20,70	20,82	20,66	20,68	20,67	20,65	20,66	20,64	20,72	20,70	20,57	20,57	20,62	20,67	20,70	20,76	20,70	20,68	20,65	20,57	20,61	20,63	20,61	20,63	20,70	20,63	20,66	20,77	20,65	20,60	20,65	20,61	20,60	20,65	20,69	20,71	20,67	20,64	20,75	20,69	20,67	20,70	20,78	20,73	20,70	20,70	20,75	20,69	20,68	20,66	20,66	20,63	20,66	20,65	20,71	20,67	20,71	20,69	20,67	20,73	20,74	20,74	20,73	20,66	20,63	20,68	20,68	20,68	20,69	20,72	20,72	20,68	20,60	20,58	20,65	20,77	20,72	20,66	20,66	20,71	20,73	20,62	20,69	20,67	20,73	20,69	20,67	20,65	20,71	20,78	20,72	20,70	20,74	20,71	20,69	20,71	20,68	20,68	20,69	20,69	20,66	20,70	20,74	20,68	20,70	20,66	20,64	20,64	20,67	20,77	20,66	20,66	20,63	20,59	20,69	20,71	20,67	20,68	20,75	20,77	20,68	20,71	20,73	20,79	20,70	20,64	20,62	20,67	20,74	20,70	20,63	20,64	20,68	20,71	20,73	20,64	20,66	20,56	20,61	20,67	20,64	20,73	20,72	20,73	20,63	20,69	20,77	20,73	20,69	20,74	20,71	20,71	20,75	20,67	20,64	20,57	20,64	20,61	20,59	20,55	20,58	20,65	20,70	20,62	20,54	20,60	20,61	20,67	20,65	20,64	20,66	20,65	20,56	20,53	20,56	20,54	20,55	20,58	20,62	20,59	20,62	20,62	20,66	20,58	20,61	20,59	20,54	20,62	20,66	20,57	20,55	20,57	20,60	20,56	20,62	20,64	20,56	20,56	20,59	20,61	20,64	20,56	20,56	20,55	20,52	20,56	20,61	20,53	20,59	20,62	20,58	20,55	20,56	20,53	20,51	20,59	20,57	20,55	20,57	20,57	20,56	20,53	20,52	20,48	20,67	20,59	20,52	20,51	20,46	20,44	20,55	20,50	20,53	20,50	20,54	20,63	20,54	20,55	20,56	20,62	20,61	20,52	20,52	20,54	20,57	20,60	20,56	20,51	20,47	20,55	20,44	20,47	20,56	20,50	20,39	20,43	20,53	20,57	20,53	20,45	20,47	20,57	20,55	20,45	20,50	20,57	20,57	20,52	20,43	20,41	20,46	20,55	20,55	20,52	20,52	20,53	20,53	20,49	20,47	20,43	20,42	20,46	20,47	20,51	20,52	20,56	20,52	20,38	20,41	20,47	20,55	20,54	20,45	20,43	20,53	20,51	20,50	20,50	20,48	20,43	20,46	20,58	20,57	20,52	20,40	20,46	20,47	20,51	20,44	20,37	20,50	20,54	20,42	20,40	20,38	20,41	20,44	20,47	20,53	20,48	20,48	20,40	20,42	20,45	20,56	20,51	20,55	20,46	20,44	20,49	20,45	20,42	20,42	20,45	20,50	20,51	20,47	20,47	20,51	20,51	20,34	20,40	20,47	20,44	20,45	20,40	20,53	20,48	20,42	20,49	20,53	20,51	20,46	20,31	20,34	20,43	20,54	20,47	20,35	20,35	20,37	20,41	20,37	20,46	20,44	20,45	20,35	20,44	20,45	20,46	20,50	20,45	20,40	20,35	20,32	20,37	20,45	20,44	20,41	20,35	20,41	20,50	20,50	20,45	20,40	20,28	20,39	20,49	20,49	20,46	20,32	20,32	20,37	20,43	20,48	20,51	20,49	
20,37	20,38	20,34	20,41	20,39	20,35	20,41	20,45	20,43	20,44	20,38	20,37	20,44	20,54	20,43	20,47	20,46	20,45	20,38	20,33	20,38	20,33	20,38	20,51	20,43	20,41	20,46	20,37	20,27	20,27	20,47	20,55	20,36	20,34	20,46	20,48	20,45	20,44	20,53	20,49	20,42	20,45	20,51	20,52	20,50	20,44	20,40	20,48	20,54	20,52	20,49	20,47	20,62	20,58	20,54	20,61	20,54	20,50	20,56	20,57	20,49	20,54	20,54	20,51	20,45	20,48	20,47	20,43	20,38	20,32	20,36	20,43	20,47	20,47	20,45	20,49	20,40	20,42	20,45	20,44	20,46	20,48	20,47	20,44	20,38	20,46	20,68	20,57	20,52	20,46	20,42	20,46	20,40	20,36	20,41	20,45	20,52	20,50	20,46	20,51	20,46	20,39	20,36	20,44	20,54	20,51	20,45	20,46	20,44	20,47	20,42	20,43	20,50	20,63	20,53	20,46	20,53	20,48	20,53	20,54	20,56	20,56	20,57	20,57	20,51	20,46	20,46	20,47	20,48	20,55	20,47	20,46	20,49	20,52	20,53	20,50	20,58	20,57	20,47	20,53	20,55	20,51	20,48	20,59	20,58	20,54	20,58	20,59	20,52	20,54	20,50	20,51	20,54	20,56	20,61	20,49	20,53	20,59	20,55	20,54	20,49	20,56	20,51	20,52	20,52	20,58	20,49	20,55	20,52	20,52	20,51	20,49	20,50	20,49	20,57	20,55	20,50	20,50	20,48	20,47	20,59	20,62	20,57	20,53	20,49	20,57	20,56	20,59	20,48	20,44	20,52	20,58	20,58	20,58	20,50	20,53	20,56	20,53	20,45	20,45	20,51	20,44	20,52	20,57	20,55	20,54	20,49	20,54	20,54	20,53	20,56	20,54	20,48	20,57	20,57	20,59	20,62	20,63	20,60	20,55	20,56	20,55	20,59	20,59	20,65	20,62	20,60	20,64	20,56	20,64	20,62	20,61	20,58	20,57	20,55	20,61	20,67	20,66	20,64	20,52	20,63	20,68	20,60	20,66	20,73	20,63	20,59	20,66	20,63	20,64	20,63	20,65	20,64	20,55	20,55	20,61	20,77	20,67	20,69	20,70	20,68	20,70	20,71	20,70	20,65	20,61	20,55	20,60	20,65	20,69	20,74	20,62	20,64	20,69	20,70	20,68	20,64	20,68	20,73	20,64	20,62	20,65	20,72	20,69	20,69	20,70	20,69	20,67	20,72	20,78	20,69	20,66	20,67	20,67	20,72	20,73	20,71	20,72	20,75	20,71	20,64	20,66	20,74	20,74	20,72	20,76	20,73	20,74	20,72	20,73	20,70	20,68	20,70	20,72	20,68	20,60	20,66	20,63	20,73	20,70	20,69	20,67	20,78	20,74	20,69	20,73	20,69	20,69	20,69	20,74	20,71	20,69	20,72	20,64	20,62	20,65	20,71	20,77	20,68	20,66	20,71	20,64	20,71	20,70	20,64	20,78	20,75	20,72	20,66	20,63	20,68	20,70	20,70	20,60	20,62	20,60	20,65	20,73	20,75	20,71	20,70	20,63	20,69	20,68	20,64	20,65	20,78	20,72	20,63	20,60	20,63	20,77	20,74	20,72	20,67	20,70	20,64	20,74	20,71	20,66	20,59	20,59	20,74	20,71	20,72	20,75	20,67	20,63	20,63	20,74	20,74	20,64	20,72	20,72	20,61	20,60	20,58	20,58	20,63	20,65	20,59	20,44	20,58	20,62	20,62	20,67	20,63	20,57	20,58	20,65	20,63	20,57	20,60	20,59	20,63	20,59	20,50	20,57	20,50	20,46	20,48	20,57	20,66	20,69	20,63	20,59	20,61	20,61	20,58	20,43	20,57	20,60	20,55	20,53	20,54	20,63	20,45	20,50	20,60	20,60	20,53	20,54	20,64	20,60	20,55	20,53	20,56	20,51	20,53	20,50	20,54	20,62	20,69	20,58	20,49	20,54	20,53	20,60	20,59	20,60	20,56	20,54	20,54	20,53	20,47	20,48	20,39	20,51	20,63	20,53	20,50	20,47	20,40	20,53	20,58	20,54	20,57	20,57	20,55	20,55	20,57	20,57	20,56	20,55	20,53	20,53	20,57	20,51	20,57	20,59	20,46	20,45	20,55	20,51	20,50	20,62	20,55	20,41	20,30	20,50	20,53	20,47	20,49	20,49	20,45	20,51	20,41	20,42	20,56	20,53	20,46	20,43	20,44	20,50	20,62	20,51	20,46	20,44	20,49	20,54	20,42	20,46	20,47	20,50	20,51	20,53	20,49	20,47	20,47	20,44	20,39	20,42	20,51	20,54	20,50	20,43	20,41	20,48	20,50	20,49	20,44	20,52	20,46	20,43	20,56	20,57	20,52	20,49	20,57	20,55	20,50	20,48	20,40	20,41	20,44	20,41	20,40	20,42	20,41	20,49	20,44	20,40	20,54	20,48	20,47	20,46	20,44	20,45	20,47	20,47	20,46	20,42	20,42	20,42	20,41	20,45	20,47	20,49	20,43	20,40	20,41	20,45	20,53	20,45	20,42	20,44	20,42	20,47	20,44	20,54	20,47	20,46	20,51	20,53	20,39	20,47	20,38	20,31	20,46	20,54	20,48	20,41	20,39	20,43	20,39	20,42	20,45	20,46	20,46	20,40	20,36	20,44	20,40	20,38	20,48	20,48	20,39	20,38	20,38	20,46	20,46	20,36	20,30	20,39	20,46	20,42	20,45	20,43	20,37	20,36	20,37	20,38	20,40	20,32	20,39	20,38	20,45	20,47	20,49	20,45	
20,39	20,44	20,37	20,37	20,32	20,36	20,33	20,41	20,40	20,36	20,34	20,40	20,37	20,42	20,46	20,54	20,54	20,46	20,42	20,38	20,35	20,28	20,34	20,49	20,47	20,42	20,47	20,41	20,26	20,36	20,41	20,45	20,45	20,34	20,34	20,40	20,43	20,38	20,47	20,43	20,32	20,37	20,41	20,51	20,51	20,44	20,47	20,53	20,53	20,56	20,52	20,48	20,55	20,58	20,54	20,55	20,53	20,36	20,41	20,55	20,55	20,50	20,52	20,48	20,50	20,53	20,44	20,44	20,42	20,44	20,45	20,45	20,45	20,43	20,48	20,49	20,48	20,46	20,46	20,41	20,42	20,37	20,42	20,42	20,40	20,35	20,53	20,55	20,49	20,48	20,43	20,51	20,48	20,41	20,42	20,43	20,50	20,48	20,39	20,46	20,52	20,48	20,45	20,48	20,40	20,45	20,42	20,47	20,53	20,48	20,40	20,40	20,45	20,48	20,53	20,49	20,45	20,42	20,49	20,45	20,42	20,40	20,53	20,53	20,54	20,49	20,57	20,49	20,54	20,56	20,48	20,46	20,44	20,43	20,45	20,52	20,49	20,47	20,50	20,43	20,43	20,41	20,50	20,58	20,60	20,50	20,50	20,46	20,48	20,53	20,49	20,51	20,55	20,52	20,60	20,58	20,56	20,58	20,61	20,56	20,45	20,49	20,55	20,57	20,54	20,56	20,52	20,45	20,52	20,37	20,44	20,57	20,50	20,53	20,56	20,52	20,44	20,47	20,57	20,54	20,49	20,54	20,57	20,54	20,54	20,59	20,62	20,67	20,55	20,42	20,42	20,48	20,52	20,57	20,52	20,53	20,55	20,50	20,51	20,48	20,48	20,57	20,51	20,52	20,46	20,53	20,52	20,59	20,51	20,53	20,60	20,57	20,53	20,57	20,62	20,59	20,61	20,61	20,64	20,64	20,63	20,62	20,61	20,63	20,64	20,61	20,56	20,64	20,62	20,59	20,60	20,69	20,63	20,59	20,67	20,70	20,67	20,68	20,65	20,65	20,74	20,74	20,59	20,67	20,65	20,62	20,62	20,60	20,66	20,63	20,61	20,59	20,62	20,63	20,60	20,61	20,70	20,70	20,61	20,63	20,64	20,64	20,70	20,75	20,71	20,66	20,70	20,65	20,70	20,73	20,69	20,63	20,66	20,70	20,71	20,72	20,68	20,67	20,71	20,65	20,65	20,68	20,66	20,67	20,70	20,70	20,64	20,61	20,74	20,80	20,70	20,64	20,67	20,70	20,75	20,77	20,72	20,71	20,71	20,75	20,71	20,70	20,76	20,75	20,69	20,70	20,69	20,81	20,79	20,71	20,68	20,64	20,68	20,70	20,75	20,60	20,63	20,70	20,73	20,72	20,71	20,70	20,74	20,73	20,76	20,76	20,77	20,74	20,71	20,71	20,72	20,73	20,66	20,67	20,69	20,65	20,68	20,73	20,73	20,64	20,67	20,69	20,66	20,72	20,72	20,76	20,76	20,74	20,67	20,63	20,67	20,74	20,77	20,64	20,67	20,59	20,63	20,73	20,67	20,70	20,66	20,60	20,65	20,68	20,67	20,66	20,70	20,59	20,60	20,63	20,59	20,68	20,73	20,74	20,73	20,65	20,65	20,65	20,70	20,63	20,59	20,61	20,72	20,78	20,72	20,67	20,67	20,67	20,68	20,72	20,76	20,68	20,67	20,72	20,72	20,54	20,50	20,55	20,62	20,63	20,61	20,49	20,57	20,64	20,57	20,66	20,62	20,60	20,58	20,67	20,68	20,65	20,59	20,64	20,59	20,64	20,60	20,58	20,57	20,54	20,49	20,57	20,61	20,62	20,63	20,58	20,54	20,58	20,60	20,57	20,58	20,61	20,56	20,59	20,53	20,60	20,53	20,47	20,60	20,59	20,61	20,63	20,62	20,64	20,58	20,48	20,52	20,53	20,55	20,50	20,52	20,61	20,62	20,59	20,59	20,52	20,49	20,58	20,64	20,56	20,51	20,58	20,58	20,48	20,40	20,44	20,53	20,52	20,53	20,50	20,51	20,51	20,41	20,42	20,50	20,52	20,63	20,49	20,57	20,55	20,52	20,57	20,56	20,58	20,50	20,53	20,54	20,46	20,47	20,49	20,48	20,46	20,51	20,45	20,51	20,58	20,54	20,44	20,35	20,50	20,54	20,53	20,52	20,55	20,55	20,53	20,51	20,45	20,54	20,45	20,43	20,41	20,50	20,55	20,59	20,53	20,45	20,47	20,53	20,52	20,53	20,53	20,52	20,44	20,54	20,52	20,50	20,48	20,42	20,42	20,47	20,48	20,53	20,49	20,44	20,41	20,43	20,48	20,55	20,54	20,45	20,45	20,51	20,43	20,46	20,50	20,49	20,49	20,52	20,57	20,49	20,40	20,42	20,37	20,40	20,40	20,45	20,45	20,46	20,60	20,57	20,43	20,44	20,49	20,46	20,46	20,35	20,38	20,49	20,51	20,50	20,51	20,53	20,46	20,48	20,40	20,51	20,53	20,45	20,40	20,40	20,48	20,37	20,44	20,52	20,39	20,40	20,41	20,37	20,48	20,46	20,45	20,54	20,42	20,37	20,41	20,39	20,32	20,45	20,48	20,52	20,45	20,32	20,42	20,43	20,39	20,57	20,48	20,43	20,44	20,40	20,39	20,38	20,36	20,44	20,41	20,34	20,41	20,37	20,45	20,41	20,34	20,31	20,35	20,39	20,43	20,39	20,45	20,39	20,38	20,34	20,34	20,34	20,32	20,39	20,42	20,34	20,44	20,48	20,52	
20,47	20,40	20,38	20,42	20,33	20,26	20,37	20,41	20,46	20,43	20,30	20,50	20,43	20,37	20,39	20,48	20,48	20,55	20,44	20,35	20,37	20,39	20,44	20,44	20,52	20,44	20,44	20,37	20,31	20,43	20,41	20,44	20,40	20,35	20,32	20,40	20,44	20,42	20,43	20,46	20,48	20,47	20,50	20,47	20,44	20,43	20,48	20,41	20,49	20,59	20,55	20,51	20,46	20,50	20,49	20,49	20,45	20,42	20,37	20,49	20,48	20,43	20,51	20,51	20,52	20,42	20,47	20,47	20,48	20,42	20,42	20,50	20,41	20,45	20,44	20,46	20,49	20,47	20,41	20,45	20,47	20,41	20,48	20,49	20,44	20,50	20,53	20,47	20,46	20,52	20,48	20,47	20,54	20,45	20,39	20,43	20,51	20,50	20,44	20,41	20,52	20,54	20,54	20,52	20,47	20,42	20,46	20,49	20,57	20,52	20,50	20,44	20,51	20,47	20,41	20,49	20,41	20,43	20,50	20,41	20,39	20,52	20,60	20,57	20,48	20,48	20,53	20,50	20,49	20,55	20,48	20,51	20,49	20,42	20,54	20,57	20,55	20,47	20,51	20,44	20,39	20,46	20,58	20,57	20,57	20,48	20,51	20,47	20,42	20,47	20,49	20,48	20,50	20,45	20,58	20,58	20,49	20,53	20,55	20,49	20,43	20,47	20,61	20,54	20,55	20,50	20,50	20,47	20,49	20,44	20,41	20,56	20,57	20,55	20,55	20,52	20,50	20,48	20,53	20,50	20,54	20,54	20,52	20,56	20,59	20,53	20,63	20,63	20,54	20,53	20,51	20,45	20,52	20,53	20,58	20,51	20,52	20,51	20,47	20,49	20,58	20,63	20,54	20,50	20,53	20,56	20,52	20,46	20,51	20,47	20,54	20,61	20,62	20,66	20,60	20,57	20,62	20,61	20,57	20,60	20,64	20,71	20,57	20,61	20,58	20,56	20,54	20,55	20,67	20,61	20,55	20,63	20,62	20,58	20,67	20,68	20,64	20,59	20,74	20,71	20,68	20,71	20,60	20,67	20,68	20,59	20,68	20,69	20,65	20,65	20,69	20,59	20,61	20,65	20,62	20,51	20,61	20,62	20,60	20,63	20,69	20,63	20,64	20,68	20,66	20,69	20,69	20,71	20,70	20,60	20,64	20,65	20,61	20,66	20,70	20,72	20,66	20,69	20,70	20,61	20,60	20,68	20,70	20,68	20,65	20,74	20,66	20,62	20,72	20,69	20,63	20,67	20,69	20,74	20,75	20,74	20,74	20,73	20,66	20,74	20,79	20,81	20,73	20,74	20,70	20,62	20,67	20,74	20,70	20,70	20,76	20,69	20,63	20,72	20,78	20,67	20,65	20,70	20,79	20,77	20,79	20,68	20,72	20,68	20,73	20,80	20,80	20,77	20,73	20,66	20,72	20,73	20,72	20,66	20,69	20,69	20,71	20,79	20,71	20,70	20,68	20,68	20,67	20,77	20,79	20,71	20,73	20,71	20,69	20,71	20,73	20,71	20,79	20,69	20,69	20,61	20,59	20,68	20,67	20,67	20,65	20,59	20,64	20,61	20,62	20,60	20,67	20,58	20,57	20,62	20,57	20,67	20,68	20,65	20,64	20,64	20,60	20,65	20,61	20,60	20,57	20,59	20,64	20,64	20,67	20,71	20,73	20,63	20,67	20,72	20,73	20,72	20,70	20,67	20,69	20,63	20,53	20,57	20,57	20,62	20,62	20,61	20,58	20,64	20,60	20,58	20,58	20,62	20,64	20,66	20,66	20,66	20,64	20,60	20,59	20,59	20,63	20,62	20,59	20,64	20,53	20,59	20,62	20,65	20,58	20,56	20,55	20,60	20,67	20,61	20,56	20,48	20,54	20,51	20,60	20,53	20,61	20,58	20,56	20,51	20,54	20,60	20,57	20,56	20,60	20,48	20,57	20,56	20,53	20,53	20,54	20,60	20,48	20,57	20,62	20,53	20,51	20,59	20,63	20,67	20,52	20,57	20,57	20,50	20,49	20,48	20,54	20,64	20,53	20,55	20,58	20,61	20,61	20,44	20,48	20,58	20,62	20,53	20,49	20,57	20,53	20,52	20,54	20,53	20,51	20,48	20,53	20,43	20,52	20,58	20,46	20,42	20,44	20,49	20,50	20,58	20,55	20,47	20,43	20,49	20,49	20,47	20,47	20,50	20,50	20,50	20,50	20,53	20,47	20,53	20,48	20,47	20,50	20,50	20,53	20,52	20,47	20,45	20,56	20,55	20,51	20,52	20,49	20,45	20,48	20,47	20,45	20,48	20,48	20,45	20,44	20,50	20,54	20,41	20,42	20,38	20,40	20,56	20,56	20,50	20,47	20,55	20,52	20,50	20,45	20,39	20,52	20,44	20,44	20,46	20,46	20,44	20,41	20,36	20,36	20,42	20,49	20,52	20,52	20,52	20,58	20,50	20,41	20,46	20,52	20,52	20,41	20,44	20,44	20,47	20,55	20,52	20,45	20,40	20,50	20,48	20,41	20,46	20,45	20,46	20,41	20,40	20,36	20,36	20,46	20,45	20,48	20,42	20,38	20,39	20,42	20,48	20,47	20,44	20,44	20,48	20,42	20,34	20,37	20,42	20,50	20,44	20,42	20,38	20,44	20,39	20,46	20,46	20,40	20,42	20,49	20,44	20,47	20,42	20,40	20,37	20,40	20,44	20,36	20,30	20,39	20,35	20,32	20,41	20,40	20,43	20,33	20,40	20,42	20,44	20,43	20,36	20,37	20,47	20,45	20,40	20,37	20,43	20,58	20,47	
20,52	20,45	20,46	20,48	20,42	20,29	20,39	20,43	20,40	20,42	20,35	20,43	20,45	20,43	20,38	20,40	20,43	20,43	20,49	20,39	20,44	20,47	20,44	20,47	20,46	20,51	20,49	20,46	20,38	20,44	20,36	20,40	20,38	20,41	20,34	20,42	20,51	20,49	20,50	20,51	20,53	20,55	20,41	20,47	20,41	20,45	20,48	20,48	20,47	20,59	20,60	20,53	20,45	20,49	20,51	20,49	20,54	20,53	20,50	20,52	20,46	20,42	20,52	20,52	20,53	20,38	20,42	20,51	20,51	20,47	20,40	20,53	20,46	20,36	20,43	20,39	20,43	20,42	20,38	20,44	20,53	20,53	20,55	20,51	20,50	20,50	20,61	20,48	20,41	20,49	20,51	20,44	20,49	20,46	20,41	20,45	20,47	20,49	20,45	20,45	20,52	20,51	20,48	20,41	20,47	20,41	20,49	20,55	20,48	20,52	20,54	20,59	20,49	20,48	20,42	20,46	20,45	20,43	20,54	20,50	20,43	20,47	20,59	20,58	20,48	20,53	20,56	20,49	20,50	20,59	20,56	20,56	20,55	20,53	20,54	20,59	20,62	20,55	20,46	20,46	20,49	20,50	20,59	20,52	20,52	20,52	20,58	20,58	20,48	20,52	20,52	20,51	20,58	20,50	20,55	20,59	20,48	20,43	20,51	20,49	20,49	20,54	20,55	20,52	20,47	20,43	20,48	20,55	20,55	20,52	20,55	20,61	20,57	20,53	20,50	20,53	20,49	20,50	20,51	20,57	20,52	20,48	20,48	20,47	20,57	20,58	20,60	20,65	20,50	20,59	20,61	20,54	20,54	20,54	20,58	20,60	20,53	20,48	20,51	20,55	20,56	20,54	20,54	20,54	20,54	20,54	20,55	20,49	20,57	20,52	20,52	20,61	20,64	20,67	20,62	20,56	20,61	20,64	20,62	20,60	20,62	20,69	20,63	20,62	20,59	20,65	20,60	20,56	20,63	20,67	20,55	20,61	20,66	20,58	20,63	20,70	20,66	20,62	20,68	20,71	20,65	20,63	20,60	20,63	20,66	20,70	20,69	20,66	20,69	20,69	20,69	20,66	20,65	20,65	20,53	20,59	20,63	20,65	20,71	20,68	20,70	20,67	20,66	20,62	20,61	20,69	20,69	20,66	20,70	20,62	20,68	20,71	20,64	20,69	20,66	20,68	20,64	20,62	20,70	20,64	20,62	20,68	20,70	20,70	20,66	20,70	20,64	20,66	20,65	20,64	20,68	20,73	20,71	20,71	20,72	20,69	20,73	20,70	20,73	20,72	20,67	20,73	20,72	20,74	20,67	20,60	20,70	20,68	20,68	20,74	20,79	20,69	20,67	20,75	20,77	20,64	20,67	20,69	20,75	20,75	20,77	20,72	20,70	20,71	20,71	20,72	20,75	20,80	20,70	20,65	20,69	20,70	20,70	20,68	20,81	20,73	20,70	20,80	20,68	20,68	20,68	20,67	20,68	20,73	20,78	20,69	20,67	20,70	20,64	20,70	20,75	20,77	20,75	20,67	20,58	20,58	20,62	20,65	20,72	20,65	20,70	20,63	20,64	20,63	20,62	20,60	20,66	20,66	20,61	20,58	20,56	20,66	20,67	20,69	20,62	20,59	20,65	20,69	20,64	20,61	20,65	20,58	20,68	20,61	20,65	20,81	20,77	20,63	20,68	20,75	20,72	20,69	20,74	20,72	20,67	20,63	20,60	20,63	20,59	20,58	20,62	20,56	20,53	20,63	20,60	20,54	20,62	20,61	20,66	20,65	20,68	20,71	20,68	20,63	20,60	20,63	20,68	20,61	20,64	20,66	20,58	20,59	20,56	20,54	20,64	20,59	20,58	20,59	20,58	20,49	20,52	20,55	20,50	20,50	20,54	20,57	20,56	20,58	20,66	20,56	20,57	20,59	20,56	20,52	20,54	20,61	20,58	20,53	20,46	20,49	20,60	20,59	20,62	20,56	20,56	20,51	20,57	20,62	20,59	20,68	20,62	20,58	20,52	20,49	20,44	20,50	20,50	20,62	20,54	20,49	20,49	20,47	20,58	20,47	20,47	20,60	20,53	20,59	20,60	20,55	20,52	20,55	20,50	20,48	20,51	20,55	20,53	20,47	20,50	20,54	20,55	20,49	20,46	20,44	20,48	20,59	20,58	20,56	20,46	20,53	20,49	20,41	20,42	20,48	20,56	20,53	20,46	20,48	20,52	20,54	20,53	20,49	20,48	20,45	20,51	20,59	20,52	20,48	20,47	20,54	20,54	20,49	20,52	20,50	20,53	20,47	20,48	20,53	20,51	20,50	20,42	20,41	20,46	20,47	20,46	20,43	20,41	20,47	20,48	20,45	20,47	20,44	20,46	20,44	20,45	20,40	20,51	20,43	20,51	20,51	20,51	20,43	20,44	20,41	20,33	20,39	20,52	20,51	20,57	20,48	20,53	20,47	20,44	20,47	20,49	20,44	20,40	20,48	20,49	20,42	20,47	20,49	20,41	20,35	20,46	20,52	20,49	20,55	20,44	20,38	20,40	20,32	20,38	20,45	20,41	20,45	20,45	20,47	20,41	20,41	20,41	20,39	20,49	20,43	20,42	20,48	20,52	20,46	20,40	20,48	20,44	20,35	20,31	20,47	20,44	20,52	20,60	20,47	20,44	20,45	20,41	20,45	20,46	20,40	20,44	20,38	20,38	20,35	20,43	20,41	20,47	20,44	20,36	20,43	20,47	20,41	20,41	20,44	20,50	20,44	20,41	20,37	20,41	20,46	20,49	20,42	20,47	20,46	20,45	20,42	
20,44	20,39	20,39	20,41	20,44	20,43	20,47	20,48	20,42	20,43	20,42	20,34	20,41	20,46	20,49	20,40	20,44	20,46	20,56	20,41	20,42	20,34	20,42	20,49	20,51	20,51	20,42	20,37	20,37	20,38	20,42	20,36	20,29	20,39	20,48	20,37	20,46	20,53	20,49	20,55	20,43	20,42	20,48	20,42	20,41	20,46	20,48	20,44	20,46	20,62	20,60	20,49	20,47	20,42	20,38	20,44	20,49	20,49	20,47	20,51	20,46	20,49	20,48	20,51	20,45	20,42	20,49	20,49	20,54	20,44	20,39	20,46	20,50	20,47	20,34	20,42	20,40	20,41	20,45	20,44	20,41	20,47	20,44	20,42	20,45	20,44	20,45	20,49	20,42	20,44	20,49	20,48	20,50	20,48	20,43	20,42	20,52	20,50	20,44	20,46	20,53	20,49	20,43	20,33	20,42	20,43	20,44	20,48	20,38	20,50	20,52	20,51	20,45	20,40	20,42	20,39	20,43	20,42	20,43	20,46	20,55	20,46	20,56	20,52	20,46	20,57	20,61	20,51	20,49	20,60	20,48	20,47	20,48	20,49	20,50	20,50	20,57	20,45	20,42	20,48	20,54	20,55	20,50	20,44	20,45	20,56	20,53	20,53	20,53	20,55	20,51	20,51	20,59	20,56	20,50	20,55	20,52	20,52	20,52	20,51	20,50	20,52	20,59	20,58	20,55	20,50	20,49	20,60	20,57	20,52	20,58	20,61	20,54	20,47	20,51	20,54	20,47	20,47	20,53	20,57	20,56	20,53	20,52	20,54	20,53	20,55	20,61	20,58	20,56	20,52	20,52	20,49	20,55	20,60	20,58	20,60	20,56	20,53	20,52	20,48	20,47	20,48	20,47	20,52	20,54	20,55	20,63	20,54	20,60	20,56	20,56	20,63	20,64	20,56	20,57	20,60	20,67	20,59	20,62	20,61	20,54	20,55	20,65	20,59	20,59	20,64	20,64	20,62	20,61	20,65	20,66	20,65	20,62	20,61	20,60	20,64	20,61	20,64	20,63	20,60	20,64	20,68	20,57	20,60	20,61	20,60	20,66	20,64	20,73	20,68	20,63	20,71	20,72	20,77	20,65	20,65	20,72	20,74	20,74	20,72	20,67	20,68	20,63	20,64	20,67	20,61	20,70	20,58	20,61	20,71	20,79	20,70	20,66	20,71	20,65	20,65	20,65	20,69	20,63	20,69	20,74	20,74	20,69	20,71	20,67	20,67	20,61	20,61	20,69	20,68	20,79	20,76	20,71	20,71	20,65	20,71	20,68	20,64	20,70	20,77	20,71	20,68	20,69	20,74	20,70	20,63	20,66	20,69	20,68	20,77	20,74	20,67	20,65	20,71	20,75	20,70	20,71	20,71	20,65	20,77	20,74	20,69	20,71	20,69	20,71	20,70	20,66	20,76	20,72	20,64	20,67	20,69	20,69	20,67	20,87	20,87	20,71	20,69	20,61	20,67	20,69	20,70	20,65	20,73	20,70	20,73	20,68	20,74	20,71	20,66	20,72	20,69	20,75	20,71	20,58	20,58	20,66	20,70	20,74	20,72	20,78	20,69	20,64	20,66	20,72	20,67	20,69	20,68	20,65	20,60	20,55	20,64	20,65	20,68	20,63	20,57	20,63	20,67	20,65	20,70	20,73	20,63	20,67	20,68	20,65	20,75	20,73	20,64	20,65	20,77	20,71	20,69	20,68	20,72	20,66	20,60	20,60	20,66	20,64	20,63	20,65	20,62	20,59	20,61	20,57	20,50	20,60	20,64	20,63	20,66	20,59	20,62	20,66	20,65	20,63	20,65	20,66	20,58	20,62	20,62	20,59	20,56	20,59	20,50	20,58	20,59	20,55	20,49	20,49	20,48	20,47	20,55	20,60	20,51	20,47	20,52	20,54	20,60	20,64	20,56	20,57	20,58	20,57	20,57	20,55	20,64	20,58	20,52	20,50	20,51	20,53	20,57	20,62	20,58	20,50	20,48	20,48	20,58	20,62	20,65	20,63	20,55	20,53	20,47	20,50	20,47	20,55	20,63	20,56	20,46	20,43	20,47	20,53	20,55	20,49	20,56	20,54	20,55	20,66	20,57	20,50	20,55	20,54	20,49	20,51	20,45	20,46	20,42	20,46	20,51	20,55	20,59	20,53	20,44	20,47	20,49	20,53	20,59	20,54	20,54	20,52	20,43	20,46	20,50	20,53	20,48	20,51	20,51	20,51	20,53	20,49	20,46	20,47	20,47	20,56	20,57	20,50	20,41	20,46	20,52	20,56	20,57	20,52	20,49	20,52	20,51	20,49	20,47	20,47	20,45	20,49	20,49	20,56	20,53	20,46	20,42	20,43	20,47	20,46	20,36	20,44	20,43	20,47	20,46	20,46	20,45	20,50	20,49	20,57	20,58	20,55	20,51	20,45	20,48	20,48	20,48	20,47	20,50	20,53	20,58	20,62	20,44	20,38	20,47	20,45	20,40	20,40	20,51	20,55	20,52	20,51	20,46	20,46	20,35	20,46	20,54	20,51	20,57	20,51	20,50	20,40	20,37	20,42	20,52	20,40	20,41	20,43	20,39	20,52	20,60	20,56	20,55	20,49	20,42	20,43	20,49	20,43	20,44	20,44	20,50	20,41	20,29	20,33	20,40	20,42	20,44	20,51	20,43	20,41	20,43	20,39	20,37	20,42	20,39	20,31	20,27	20,29	20,34	20,41	20,52	20,51	20,51	20,36	20,44	20,49	20,49	20,44	20,49	20,40	20,35	20,35	20,36	20,43	20,38	20,43	20,38	20,35	20,37	20,43	20,40	
20,54	20,41	20,41	20,40	20,38	20,43	20,36	20,41	20,41	20,41	20,36	20,28	20,32	20,40	20,41	20,39	20,35	20,42	20,49	20,42	20,34	20,32	20,33	20,41	20,49	20,43	20,46	20,34	20,33	20,33	20,45	20,42	20,33	20,36	20,41	20,43	20,44	20,40	20,34	20,49	20,45	20,41	20,40	20,44	20,36	20,36	20,41	20,43	20,39	20,57	20,51	20,45	20,53	20,41	20,28	20,33	20,43	20,47	20,53	20,48	20,39	20,49	20,63	20,54	20,45	20,52	20,60	20,53	20,50	20,40	20,38	20,48	20,49	20,43	20,44	20,41	20,47	20,51	20,53	20,43	20,37	20,38	20,41	20,39	20,47	20,44	20,40	20,44	20,50	20,49	20,54	20,55	20,44	20,51	20,43	20,43	20,38	20,48	20,51	20,53	20,52	20,53	20,46	20,42	20,45	20,43	20,46	20,48	20,35	20,37	20,39	20,44	20,43	20,50	20,47	20,43	20,44	20,40	20,45	20,42	20,59	20,56	20,60	20,59	20,44	20,52	20,51	20,51	20,46	20,54	20,48	20,50	20,43	20,42	20,50	20,48	20,49	20,44	20,44	20,49	20,51	20,46	20,45	20,52	20,44	20,49	20,48	20,38	20,49	20,48	20,48	20,46	20,48	20,46	20,51	20,56	20,56	20,52	20,56	20,53	20,46	20,48	20,50	20,51	20,55	20,50	20,52	20,58	20,56	20,48	20,53	20,52	20,44	20,50	20,58	20,56	20,53	20,51	20,49	20,48	20,51	20,51	20,58	20,55	20,58	20,58	20,64	20,64	20,52	20,49	20,50	20,51	20,56	20,64	20,62	20,52	20,51	20,50	20,49	20,51	20,53	20,54	20,50	20,49	20,56	20,51	20,63	20,57	20,55	20,61	20,56	20,60	20,60	20,59	20,54	20,67	20,61	20,65	20,52	20,59	20,58	20,52	20,66	20,66	20,58	20,65	20,65	20,72	20,62	20,63	20,68	20,63	20,65	20,64	20,68	20,67	20,62	20,59	20,60	20,62	20,66	20,73	20,68	20,65	20,60	20,59	20,64	20,58	20,67	20,68	20,64	20,70	20,73	20,83	20,78	20,69	20,65	20,72	20,72	20,73	20,65	20,65	20,63	20,63	20,65	20,63	20,66	20,65	20,57	20,67	20,74	20,63	20,62	20,71	20,63	20,59	20,67	20,77	20,66	20,68	20,67	20,72	20,70	20,66	20,69	20,72	20,66	20,63	20,74	20,77	20,71	20,74	20,72	20,74	20,75	20,66	20,73	20,68	20,69	20,76	20,77	20,68	20,64	20,70	20,68	20,65	20,62	20,69	20,67	20,72	20,72	20,71	20,68	20,66	20,70	20,69	20,71	20,66	20,56	20,65	20,75	20,69	20,71	20,70	20,72	20,71	20,67	20,74	20,71	20,69	20,72	20,72	20,64	20,66	20,78	20,79	20,67	20,69	20,60	20,68	20,76	20,80	20,75	20,74	20,77	20,70	20,65	20,72	20,70	20,69	20,64	20,64	20,73	20,72	20,61	20,58	20,63	20,66	20,72	20,76	20,77	20,69	20,69	20,67	20,73	20,71	20,70	20,69	20,64	20,57	20,64	20,67	20,63	20,66	20,65	20,61	20,70	20,68	20,61	20,65	20,72	20,65	20,65	20,67	20,58	20,69	20,69	20,65	20,63	20,74	20,73	20,62	20,64	20,60	20,58	20,56	20,62	20,71	20,72	20,70	20,71	20,59	20,58	20,61	20,60	20,57	20,55	20,55	20,63	20,65	20,63	20,50	20,52	20,62	20,58	20,61	20,62	20,63	20,61	20,62	20,60	20,60	20,64	20,59	20,52	20,62	20,60	20,55	20,54	20,55	20,55	20,57	20,60	20,55	20,51	20,59	20,55	20,59	20,53	20,51	20,52	20,58	20,59	20,53	20,51	20,55	20,58	20,58	20,55	20,47	20,48	20,62	20,64	20,63	20,52	20,49	20,50	20,60	20,66	20,63	20,57	20,54	20,53	20,49	20,53	20,53	20,54	20,61	20,61	20,54	20,50	20,49	20,61	20,58	20,57	20,64	20,60	20,52	20,49	20,51	20,53	20,56	20,55	20,52	20,49	20,41	20,49	20,50	20,48	20,51	20,51	20,49	20,53	20,49	20,49	20,54	20,49	20,51	20,55	20,56	20,52	20,51	20,49	20,49	20,46	20,51	20,51	20,48	20,45	20,45	20,48	20,46	20,41	20,48	20,51	20,50	20,50	20,51	20,49	20,55	20,60	20,61	20,49	20,46	20,57	20,53	20,55	20,47	20,42	20,44	20,42	20,45	20,55	20,53	20,44	20,35	20,38	20,42	20,55	20,45	20,41	20,45	20,50	20,44	20,42	20,46	20,46	20,47	20,46	20,58	20,53	20,48	20,47	20,47	20,45	20,46	20,50	20,57	20,50	20,42	20,58	20,52	20,41	20,47	20,42	20,41	20,46	20,47	20,47	20,51	20,46	20,49	20,51	20,40	20,46	20,53	20,56	20,60	20,51	20,56	20,50	20,37	20,50	20,56	20,54	20,42	20,37	20,45	20,46	20,54	20,54	20,60	20,55	20,41	20,41	20,47	20,35	20,36	20,48	20,50	20,44	20,33	20,39	20,47	20,45	20,45	20,44	20,37	20,35	20,41	20,36	20,30	20,32	20,37	20,34	20,24	20,37	20,41	20,37	20,39	20,39	20,40	20,44	20,38	20,36	20,35	20,47	20,48	20,32	20,38	20,43	20,39	20,32	20,38	20,35	20,34	20,32	20,42	20,47	20,43	
20,53	20,41	20,26	20,40	20,41	20,35	20,39	20,46	20,47	20,43	20,31	20,34	20,34	20,34	20,28	20,39	20,51	20,37	20,37	20,36	20,44	20,41	20,45	20,41	20,37	20,46	20,51	20,43	20,36	20,33	20,32	20,34	20,41	20,37	20,36	20,42	20,50	20,39	20,34	20,44	20,42	20,42	20,45	20,37	20,31	20,39	20,44	20,47	20,51	20,55	20,49	20,43	20,55	20,56	20,38	20,40	20,48	20,45	20,51	20,46	20,41	20,52	20,67	20,58	20,43	20,44	20,50	20,45	20,41	20,39	20,43	20,50	20,50	20,49	20,40	20,42	20,53	20,45	20,41	20,44	20,43	20,45	20,43	20,43	20,56	20,52	20,40	20,47	20,43	20,49	20,47	20,48	20,46	20,42	20,43	20,41	20,42	20,42	20,55	20,52	20,43	20,43	20,46	20,43	20,42	20,37	20,45	20,60	20,51	20,40	20,45	20,40	20,39	20,46	20,52	20,48	20,46	20,42	20,52	20,49	20,57	20,61	20,59	20,59	20,47	20,53	20,51	20,52	20,44	20,47	20,50	20,46	20,37	20,49	20,57	20,59	20,50	20,44	20,46	20,49	20,50	20,44	20,35	20,49	20,46	20,47	20,53	20,43	20,49	20,49	20,45	20,51	20,49	20,47	20,55	20,58	20,51	20,52	20,49	20,50	20,50	20,47	20,45	20,47	20,53	20,49	20,48	20,49	20,48	20,50	20,59	20,60	20,50	20,56	20,63	20,54	20,54	20,56	20,53	20,49	20,52	20,54	20,54	20,54	20,56	20,53	20,58	20,65	20,59	20,53	20,51	20,45	20,55	20,56	20,55	20,54	20,53	20,48	20,51	20,55	20,59	20,60	20,50	20,54	20,61	20,56	20,57	20,55	20,55	20,50	20,51	20,60	20,59	20,61	20,59	20,58	20,68	20,66	20,56	20,59	20,73	20,65	20,61	20,60	20,60	20,66	20,67	20,69	20,61	20,65	20,64	20,58	20,59	20,64	20,61	20,64	20,64	20,56	20,56	20,61	20,68	20,69	20,68	20,66	20,62	20,59	20,62	20,52	20,61	20,67	20,69	20,71	20,65	20,69	20,67	20,66	20,69	20,67	20,69	20,70	20,71	20,68	20,67	20,65	20,64	20,62	20,69	20,67	20,59	20,63	20,68	20,62	20,54	20,62	20,65	20,65	20,69	20,78	20,67	20,63	20,67	20,64	20,66	20,63	20,63	20,68	20,65	20,63	20,73	20,74	20,68	20,67	20,70	20,77	20,79	20,72	20,72	20,74	20,74	20,76	20,70	20,70	20,65	20,75	20,68	20,67	20,63	20,69	20,63	20,63	20,70	20,76	20,73	20,69	20,70	20,63	20,68	20,70	20,62	20,60	20,71	20,71	20,69	20,74	20,82	20,78	20,68	20,70	20,70	20,68	20,67	20,69	20,70	20,68	20,79	20,77	20,79	20,80	20,67	20,67	20,75	20,78	20,75	20,65	20,67	20,67	20,65	20,70	20,67	20,70	20,65	20,58	20,64	20,71	20,64	20,62	20,64	20,61	20,66	20,69	20,70	20,65	20,59	20,63	20,69	20,78	20,71	20,73	20,72	20,65	20,65	20,70	20,70	20,67	20,66	20,65	20,66	20,71	20,69	20,68	20,63	20,72	20,69	20,69	20,65	20,71	20,64	20,62	20,62	20,72	20,73	20,65	20,68	20,68	20,67	20,68	20,64	20,68	20,67	20,68	20,70	20,63	20,57	20,61	20,61	20,63	20,70	20,59	20,65	20,69	20,63	20,57	20,60	20,63	20,56	20,58	20,51	20,53	20,53	20,52	20,61	20,64	20,64	20,57	20,51	20,61	20,61	20,60	20,60	20,61	20,62	20,59	20,61	20,57	20,65	20,65	20,55	20,55	20,52	20,50	20,51	20,61	20,64	20,55	20,44	20,50	20,50	20,53	20,48	20,44	20,51	20,59	20,62	20,62	20,61	20,49	20,58	20,64	20,67	20,58	20,53	20,48	20,50	20,51	20,53	20,56	20,57	20,47	20,46	20,61	20,51	20,51	20,54	20,55	20,52	20,62	20,58	20,55	20,54	20,51	20,49	20,54	20,56	20,51	20,50	20,45	20,57	20,52	20,55	20,49	20,51	20,51	20,40	20,52	20,54	20,59	20,54	20,42	20,40	20,46	20,43	20,47	20,49	20,51	20,49	20,51	20,49	20,54	20,52	20,46	20,44	20,46	20,42	20,44	20,44	20,51	20,50	20,52	20,53	20,52	20,50	20,55	20,54	20,42	20,51	20,46	20,52	20,47	20,50	20,46	20,44	20,47	20,47	20,54	20,48	20,34	20,36	20,44	20,52	20,55	20,53	20,56	20,51	20,43	20,40	20,43	20,45	20,45	20,51	20,43	20,48	20,42	20,38	20,39	20,42	20,41	20,44	20,58	20,44	20,44	20,47	20,49	20,45	20,46	20,42	20,37	20,46	20,52	20,51	20,49	20,51	20,48	20,57	20,46	20,47	20,54	20,54	20,56	20,52	20,44	20,41	20,42	20,47	20,52	20,59	20,54	20,37	20,45	20,50	20,48	20,49	20,43	20,44	20,44	20,36	20,35	20,38	20,43	20,52	20,49	20,40	20,43	20,46	20,37	20,38	20,43	20,50	20,36	20,26	20,36	20,47	20,43	20,33	20,41	20,49	20,38	20,39	20,44	20,45	20,39	20,34	20,35	20,39	20,37	20,46	20,42	20,46	20,51	20,37	20,33	20,30	20,46	20,39	20,35	20,35	20,31	20,31	20,42	20,44	20,44	
20,47	20,42	20,35	20,42	20,43	20,38	20,42	20,59	20,50	20,38	20,38	20,34	20,38	20,42	20,47	20,46	20,53	20,45	20,32	20,43	20,39	20,37	20,44	20,49	20,50	20,54	20,50	20,46	20,39	20,36	20,36	20,39	20,44	20,41	20,36	20,38	20,46	20,46	20,44	20,55	20,49	20,41	20,42	20,36	20,37	20,34	20,34	20,41	20,56	20,55	20,54	20,48	20,41	20,49	20,50	20,48	20,46	20,44	20,40	20,42	20,40	20,51	20,60	20,49	20,45	20,40	20,43	20,48	20,41	20,46	20,42	20,49	20,53	20,54	20,44	20,40	20,47	20,48	20,36	20,50	20,44	20,37	20,42	20,43	20,50	20,53	20,47	20,46	20,53	20,47	20,58	20,53	20,62	20,52	20,43	20,47	20,47	20,50	20,57	20,50	20,44	20,44	20,46	20,44	20,42	20,37	20,34	20,55	20,57	20,49	20,48	20,51	20,52	20,52	20,49	20,50	20,45	20,42	20,51	20,53	20,56	20,53	20,57	20,57	20,53	20,62	20,53	20,47	20,50	20,52	20,52	20,48	20,40	20,48	20,58	20,56	20,55	20,44	20,48	20,55	20,52	20,51	20,43	20,47	20,50	20,58	20,53	20,52	20,51	20,54	20,49	20,54	20,60	20,56	20,58	20,60	20,53	20,52	20,51	20,49	20,53	20,51	20,54	20,48	20,44	20,53	20,56	20,53	20,47	20,46	20,56	20,69	20,61	20,48	20,54	20,57	20,53	20,53	20,49	20,56	20,55	20,51	20,54	20,53	20,58	20,44	20,45	20,59	20,55	20,53	20,50	20,46	20,48	20,53	20,51	20,53	20,65	20,59	20,58	20,52	20,55	20,56	20,53	20,59	20,63	20,55	20,55	20,56	20,58	20,48	20,49	20,60	20,64	20,59	20,59	20,63	20,60	20,62	20,55	20,62	20,67	20,64	20,58	20,59	20,57	20,63	20,66	20,74	20,69	20,63	20,64	20,63	20,57	20,50	20,58	20,61	20,63	20,59	20,59	20,65	20,72	20,76	20,74	20,67	20,62	20,69	20,73	20,63	20,61	20,64	20,73	20,77	20,63	20,62	20,62	20,65	20,69	20,65	20,68	20,70	20,75	20,67	20,69	20,73	20,73	20,65	20,76	20,73	20,66	20,61	20,75	20,71	20,60	20,65	20,71	20,62	20,62	20,73	20,75	20,69	20,70	20,71	20,70	20,72	20,72	20,71	20,68	20,66	20,70	20,68	20,71	20,71	20,70	20,77	20,78	20,82	20,74	20,79	20,73	20,72	20,75	20,78	20,73	20,78	20,79	20,76	20,68	20,64	20,70	20,71	20,66	20,75	20,76	20,74	20,75	20,76	20,75	20,76	20,75	20,69	20,68	20,68	20,75	20,74	20,74	20,80	20,70	20,65	20,65	20,76	20,79	20,72	20,75	20,82	20,76	20,77	20,79	20,82	20,73	20,67	20,77	20,76	20,70	20,74	20,70	20,67	20,72	20,75	20,71	20,67	20,63	20,64	20,64	20,70	20,64	20,56	20,68	20,72	20,74	20,69	20,74	20,69	20,64	20,63	20,65	20,73	20,72	20,76	20,74	20,68	20,74	20,78	20,79	20,72	20,72	20,76	20,72	20,67	20,71	20,70	20,68	20,68	20,74	20,77	20,76	20,69	20,64	20,63	20,65	20,74	20,79	20,70	20,73	20,68	20,66	20,65	20,65	20,65	20,66	20,67	20,70	20,66	20,56	20,63	20,66	20,65	20,69	20,65	20,70	20,71	20,62	20,54	20,66	20,69	20,61	20,62	20,59	20,57	20,58	20,57	20,58	20,61	20,69	20,56	20,53	20,60	20,61	20,57	20,63	20,62	20,66	20,63	20,58	20,53	20,61	20,65	20,64	20,63	20,56	20,50	20,58	20,69	20,71	20,59	20,55	20,65	20,55	20,59	20,53	20,47	20,55	20,68	20,58	20,58	20,68	20,58	20,50	20,62	20,65	20,57	20,59	20,60	20,50	20,54	20,56	20,60	20,63	20,53	20,51	20,58	20,49	20,45	20,45	20,47	20,52	20,57	20,57	20,51	20,50	20,54	20,44	20,58	20,60	20,55	20,50	20,45	20,54	20,48	20,49	20,55	20,56	20,57	20,46	20,48	20,54	20,55	20,47	20,47	20,36	20,39	20,37	20,42	20,48	20,53	20,52	20,48	20,51	20,47	20,52	20,41	20,45	20,57	20,45	20,39	20,43	20,47	20,44	20,44	20,49	20,52	20,46	20,53	20,56	20,46	20,46	20,52	20,51	20,42	20,46	20,48	20,44	20,45	20,51	20,51	20,52	20,45	20,42	20,49	20,55	20,53	20,51	20,48	20,51	20,49	20,55	20,47	20,44	20,42	20,53	20,44	20,40	20,46	20,35	20,34	20,40	20,46	20,44	20,52	20,42	20,40	20,48	20,48	20,49	20,38	20,36	20,47	20,47	20,51	20,53	20,51	20,56	20,52	20,53	20,53	20,47	20,45	20,51	20,48	20,52	20,57	20,46	20,40	20,47	20,48	20,49	20,55	20,42	20,47	20,56	20,54	20,57	20,58	20,44	20,42	20,36	20,38	20,41	20,46	20,37	20,47	20,52	20,53	20,48	20,36	20,35	20,45	20,46	20,38	20,26	20,34	20,47	20,48	20,43	20,45	20,50	20,40	20,33	20,32	20,43	20,44	20,39	20,45	20,41	20,41	20,44	20,48	20,45	20,46	20,42	20,37	20,21	20,43	20,58	20,42	20,36	20,38	20,33	20,47	20,46	20,41	
20,48	20,42	20,47	20,43	20,36	20,34	20,31	20,45	20,41	20,38	20,33	20,39	20,40	20,41	20,51	20,55	20,42	20,43	20,38	20,46	20,40	20,30	20,44	20,57	20,52	20,44	20,42	20,40	20,39	20,32	20,41	20,53	20,51	20,46	20,44	20,41	20,40	20,41	20,46	20,43	20,46	20,39	20,43	20,48	20,49	20,38	20,26	20,36	20,44	20,43	20,46	20,44	20,42	20,46	20,53	20,46	20,38	20,41	20,41	20,39	20,46	20,47	20,51	20,46	20,42	20,37	20,42	20,52	20,46	20,48	20,48	20,55	20,58	20,53	20,40	20,44	20,46	20,45	20,49	20,48	20,43	20,33	20,43	20,49	20,44	20,49	20,53	20,62	20,51	20,47	20,52	20,61	20,57	20,61	20,42	20,55	20,52	20,49	20,58	20,55	20,55	20,55	20,47	20,45	20,47	20,46	20,47	20,49	20,51	20,44	20,49	20,53	20,48	20,50	20,50	20,50	20,45	20,41	20,48	20,46	20,46	20,46	20,53	20,57	20,56	20,60	20,54	20,49	20,52	20,62	20,50	20,51	20,48	20,48	20,52	20,57	20,56	20,45	20,41	20,48	20,53	20,49	20,51	20,52	20,53	20,52	20,52	20,47	20,45	20,48	20,46	20,56	20,63	20,57	20,53	20,58	20,56	20,48	20,57	20,52	20,51	20,55	20,55	20,49	20,44	20,46	20,48	20,48	20,51	20,50	20,50	20,59	20,56	20,45	20,55	20,55	20,45	20,52	20,60	20,49	20,51	20,55	20,54	20,56	20,59	20,51	20,48	20,49	20,52	20,55	20,47	20,50	20,50	20,49	20,54	20,55	20,58	20,56	20,62	20,58	20,57	20,54	20,51	20,49	20,56	20,55	20,61	20,57	20,53	20,50	20,58	20,57	20,61	20,61	20,56	20,60	20,56	20,60	20,61	20,65	20,68	20,59	20,61	20,66	20,60	20,61	20,67	20,74	20,72	20,68	20,65	20,66	20,55	20,58	20,65	20,69	20,65	20,70	20,73	20,72	20,72	20,76	20,71	20,62	20,60	20,64	20,69	20,66	20,66	20,70	20,76	20,76	20,76	20,70	20,66	20,72	20,75	20,72	20,73	20,72	20,67	20,72	20,66	20,75	20,73	20,69	20,68	20,75	20,62	20,66	20,78	20,74	20,70	20,74	20,69	20,67	20,61	20,70	20,81	20,78	20,67	20,70	20,71	20,74	20,76	20,75	20,76	20,76	20,72	20,69	20,72	20,74	20,68	20,76	20,84	20,82	20,85	20,87	20,76	20,68	20,77	20,78	20,77	20,76	20,75	20,74	20,74	20,69	20,72	20,76	20,70	20,63	20,69	20,79	20,82	20,75	20,71	20,68	20,74	20,76	20,69	20,66	20,71	20,76	20,70	20,72	20,77	20,72	20,66	20,73	20,86	20,80	20,81	20,82	20,74	20,74	20,72	20,78	20,73	20,73	20,73	20,72	20,69	20,73	20,69	20,70	20,76	20,76	20,75	20,79	20,71	20,78	20,81	20,75	20,66	20,60	20,65	20,73	20,80	20,77	20,70	20,72	20,72	20,75	20,65	20,63	20,71	20,67	20,67	20,69	20,76	20,80	20,79	20,70	20,67	20,74	20,67	20,66	20,73	20,69	20,63	20,71	20,72	20,79	20,77	20,72	20,66	20,64	20,69	20,77	20,75	20,73	20,68	20,65	20,58	20,61	20,63	20,64	20,69	20,72	20,69	20,63	20,60	20,66	20,74	20,73	20,65	20,63	20,61	20,67	20,64	20,49	20,57	20,62	20,62	20,60	20,59	20,63	20,62	20,62	20,57	20,58	20,59	20,59	20,62	20,64	20,64	20,59	20,62	20,59	20,58	20,56	20,54	20,53	20,58	20,60	20,66	20,66	20,61	20,58	20,54	20,62	20,70	20,60	20,61	20,65	20,62	20,65	20,64	20,54	20,61	20,64	20,55	20,54	20,62	20,63	20,54	20,59	20,69	20,61	20,58	20,64	20,59	20,55	20,59	20,62	20,58	20,53	20,54	20,52	20,49	20,50	20,53	20,50	20,54	20,56	20,58	20,52	20,51	20,46	20,46	20,59	20,57	20,53	20,56	20,51	20,52	20,52	20,51	20,54	20,47	20,51	20,55	20,57	20,47	20,49	20,52	20,50	20,43	20,41	20,42	20,39	20,43	20,59	20,60	20,57	20,51	20,51	20,52	20,50	20,48	20,50	20,47	20,44	20,48	20,47	20,42	20,44	20,48	20,50	20,50	20,44	20,56	20,56	20,49	20,52	20,54	20,47	20,46	20,49	20,48	20,43	20,48	20,50	20,48	20,43	20,44	20,47	20,53	20,54	20,51	20,50	20,51	20,57	20,51	20,54	20,55	20,50	20,49	20,45	20,51	20,53	20,46	20,43	20,41	20,41	20,41	20,41	20,41	20,45	20,50	20,45	20,49	20,53	20,43	20,42	20,49	20,49	20,43	20,50	20,51	20,52	20,50	20,44	20,40	20,46	20,49	20,49	20,50	20,59	20,52	20,38	20,37	20,49	20,48	20,46	20,39	20,34	20,44	20,53	20,56	20,66	20,54	20,36	20,39	20,49	20,50	20,48	20,39	20,39	20,44	20,42	20,43	20,39	20,46	20,48	20,50	20,48	20,38	20,42	20,45	20,42	20,38	20,45	20,52	20,49	20,38	20,28	20,37	20,43	20,46	20,42	20,42	20,47	20,40	20,50	20,54	20,41	20,35	20,36	20,31	20,41	20,51	20,39	20,31	20,31	20,36	20,53	20,47	20,45	
20,46	20,49	20,41	20,38	20,39	20,42	20,37	20,39	20,41	20,42	20,32	20,32	20,39	20,34	20,38	20,45	20,48	20,47	20,45	20,44	20,45	20,30	20,33	20,39	20,45	20,44	20,39	20,46	20,43	20,37	20,36	20,69	20,46	20,38	20,36	20,37	20,40	20,40	20,41	20,38	20,41	20,44	20,39	20,44	20,54	20,48	20,38	20,38	20,45	20,42	20,43	20,48	20,43	20,47	20,55	20,52	20,41	20,35	20,39	20,39	20,45	20,50	20,44	20,44	20,45	20,48	20,45	20,48	20,43	20,39	20,43	20,57	20,61	20,53	20,47	20,47	20,51	20,45	20,48	20,45	20,47	20,48	20,43	20,48	20,52	20,46	20,50	20,48	20,46	20,40	20,46	20,46	20,51	20,44	20,39	20,46	20,46	20,44	20,56	20,56	20,54	20,52	20,42	20,50	20,54	20,45	20,49	20,45	20,44	20,45	20,37	20,47	20,44	20,46	20,53	20,46	20,42	20,41	20,48	20,46	20,33	20,41	20,62	20,56	20,46	20,56	20,48	20,50	20,51	20,53	20,51	20,52	20,44	20,45	20,48	20,55	20,55	20,44	20,40	20,39	20,44	20,42	20,47	20,52	20,50	20,60	20,59	20,57	20,51	20,48	20,47	20,56	20,58	20,52	20,51	20,49	20,50	20,53	20,54	20,51	20,47	20,53	20,52	20,54	20,50	20,46	20,48	20,46	20,51	20,50	20,56	20,57	20,54	20,57	20,55	20,54	20,50	20,51	20,56	20,57	20,59	20,57	20,52	20,47	20,55	20,56	20,53	20,54	20,48	20,58	20,56	20,55	20,59	20,60	20,49	20,55	20,59	20,55	20,54	20,57	20,55	20,54	20,57	20,59	20,61	20,58	20,65	20,58	20,56	20,58	20,57	20,55	20,58	20,61	20,62	20,61	20,49	20,55	20,58	20,70	20,70	20,62	20,59	20,55	20,59	20,70	20,68	20,69	20,70	20,74	20,67	20,54	20,52	20,56	20,67	20,70	20,69	20,72	20,74	20,71	20,66	20,77	20,72	20,64	20,67	20,73	20,68	20,67	20,76	20,72	20,77	20,72	20,73	20,74	20,61	20,67	20,75	20,80	20,76	20,69	20,73	20,73	20,66	20,73	20,76	20,67	20,64	20,69	20,66	20,61	20,79	20,69	20,67	20,70	20,70	20,74	20,70	20,76	20,77	20,72	20,69	20,72	20,71	20,77	20,75	20,76	20,77	20,81	20,69	20,66	20,69	20,73	20,73	20,78	20,84	20,79	20,81	20,76	20,73	20,70	20,75	20,74	20,75	20,77	20,68	20,72	20,77	20,74	20,73	20,72	20,72	20,67	20,66	20,67	20,77	20,71	20,73	20,74	20,78	20,79	20,77	20,71	20,70	20,69	20,72	20,69	20,76	20,76	20,70	20,69	20,69	20,74	20,71	20,73	20,73	20,74	20,72	20,79	20,81	20,76	20,71	20,71	20,70	20,73	20,69	20,71	20,73	20,72	20,73	20,76	20,74	20,73	20,84	20,66	20,63	20,69	20,70	20,74	20,76	20,73	20,69	20,75	20,74	20,76	20,75	20,65	20,72	20,74	20,70	20,65	20,70	20,77	20,72	20,73	20,69	20,73	20,68	20,69	20,74	20,74	20,67	20,74	20,81	20,78	20,72	20,71	20,68	20,65	20,72	20,79	20,83	20,78	20,71	20,63	20,64	20,68	20,73	20,72	20,65	20,68	20,68	20,62	20,63	20,70	20,69	20,66	20,59	20,55	20,57	20,64	20,72	20,57	20,62	20,68	20,59	20,64	20,63	20,63	20,56	20,56	20,55	20,55	20,57	20,56	20,57	20,65	20,60	20,54	20,55	20,55	20,61	20,60	20,49	20,51	20,54	20,60	20,60	20,57	20,65	20,68	20,64	20,65	20,64	20,62	20,65	20,70	20,63	20,58	20,62	20,58	20,62	20,64	20,60	20,60	20,60	20,58	20,54	20,54	20,60	20,60	20,54	20,53	20,66	20,69	20,57	20,56	20,61	20,56	20,53	20,55	20,47	20,51	20,52	20,57	20,54	20,48	20,51	20,47	20,51	20,53	20,49	20,57	20,58	20,46	20,51	20,61	20,61	20,52	20,52	20,48	20,45	20,49	20,48	20,51	20,48	20,52	20,53	20,52	20,46	20,46	20,45	20,42	20,40	20,53	20,56	20,53	20,49	20,44	20,54	20,54	20,52	20,51	20,49	20,40	20,47	20,52	20,45	20,48	20,43	20,51	20,58	20,51	20,48	20,51	20,54	20,49	20,47	20,52	20,51	20,44	20,49	20,42	20,48	20,52	20,50	20,38	20,42	20,45	20,49	20,44	20,56	20,59	20,56	20,48	20,38	20,41	20,48	20,50	20,47	20,47	20,45	20,50	20,49	20,44	20,38	20,44	20,44	20,40	20,36	20,45	20,53	20,45	20,48	20,46	20,44	20,40	20,50	20,52	20,42	20,53	20,48	20,50	20,53	20,42	20,42	20,49	20,58	20,52	20,49	20,51	20,52	20,41	20,40	20,53	20,51	20,43	20,37	20,35	20,35	20,44	20,53	20,57	20,51	20,43	20,43	20,47	20,49	20,47	20,38	20,45	20,43	20,44	20,38	20,38	20,49	20,46	20,49	20,50	20,42	20,42	20,45	20,46	20,48	20,43	20,46	20,39	20,34	20,33	20,46	20,48	20,45	20,41	20,38	20,43	20,43	20,54	20,59	20,50	20,30	20,32	20,28	20,39	20,48	20,40	20,36	20,42	20,47	20,46	20,48	20,47	
20,46	20,52	20,44	20,36	20,39	20,44	20,42	20,47	20,45	20,40	20,41	20,49	20,42	20,47	20,31	20,38	20,50	20,52	20,51	20,43	20,40	20,40	20,47	20,45	20,38	20,45	20,48	20,44	20,38	20,48	20,46	20,45	20,39	20,37	20,39	20,34	20,40	20,45	20,42	20,49	20,50	20,48	20,37	20,43	20,42	20,39	20,42	20,42	20,39	20,45	20,44	20,45	20,34	20,37	20,55	20,53	20,44	20,39	20,35	20,39	20,48	20,52	20,51	20,40	20,45	20,50	20,60	20,43	20,50	20,48	20,41	20,56	20,52	20,52	20,47	20,47	20,49	20,43	20,39	20,39	20,50	20,53	20,39	20,37	20,51	20,46	20,50	20,54	20,49	20,44	20,52	20,43	20,50	20,47	20,38	20,41	20,45	20,48	20,49	20,55	20,53	20,46	20,38	20,48	20,47	20,39	20,38	20,47	20,45	20,49	20,42	20,36	20,35	20,54	20,54	20,46	20,44	20,48	20,57	20,47	20,46	20,50	20,56	20,56	20,53	20,58	20,51	20,51	20,52	20,45	20,49	20,50	20,49	20,49	20,45	20,55	20,52	20,45	20,46	20,55	20,50	20,46	20,52	20,61	20,58	20,59	20,54	20,50	20,55	20,52	20,42	20,54	20,66	20,57	20,50	20,52	20,56	20,58	20,62	20,51	20,46	20,45	20,50	20,52	20,50	20,51	20,46	20,51	20,60	20,57	20,54	20,57	20,52	20,56	20,55	20,52	20,52	20,49	20,54	20,52	20,54	20,58	20,54	20,48	20,52	20,60	20,55	20,55	20,53	20,54	20,57	20,58	20,67	20,61	20,50	20,55	20,64	20,61	20,54	20,57	20,57	20,53	20,54	20,55	20,67	20,72	20,59	20,58	20,62	20,58	20,61	20,57	20,61	20,64	20,66	20,60	20,54	20,54	20,61	20,74	20,74	20,63	20,61	20,59	20,64	20,68	20,64	20,67	20,72	20,65	20,65	20,59	20,55	20,57	20,65	20,64	20,60	20,67	20,69	20,73	20,71	20,76	20,72	20,65	20,66	20,74	20,71	20,63	20,76	20,77	20,76	20,68	20,68	20,73	20,67	20,66	20,74	20,73	20,68	20,73	20,73	20,77	20,69	20,72	20,83	20,67	20,65	20,72	20,73	20,71	20,72	20,67	20,63	20,70	20,71	20,76	20,78	20,74	20,77	20,75	20,82	20,75	20,78	20,86	20,78	20,75	20,77	20,72	20,70	20,70	20,68	20,74	20,71	20,74	20,78	20,77	20,75	20,76	20,75	20,72	20,69	20,76	20,78	20,75	20,72	20,77	20,77	20,79	20,68	20,70	20,71	20,72	20,72	20,73	20,68	20,74	20,88	20,83	20,84	20,80	20,73	20,75	20,71	20,75	20,74	20,76	20,77	20,78	20,74	20,77	20,73	20,81	20,78	20,71	20,76	20,75	20,73	20,84	20,82	20,77	20,78	20,81	20,78	20,74	20,73	20,77	20,76	20,76	20,76	20,77	20,84	20,77	20,76	20,68	20,64	20,72	20,71	20,71	20,77	20,75	20,73	20,76	20,72	20,69	20,77	20,75	20,74	20,79	20,76	20,68	20,60	20,68	20,74	20,79	20,74	20,73	20,72	20,78	20,77	20,76	20,72	20,74	20,81	20,79	20,78	20,77	20,76	20,68	20,72	20,76	20,79	20,79	20,73	20,76	20,76	20,69	20,77	20,80	20,65	20,67	20,70	20,63	20,61	20,63	20,62	20,68	20,60	20,53	20,62	20,63	20,63	20,61	20,64	20,67	20,64	20,67	20,68	20,66	20,64	20,59	20,54	20,52	20,56	20,55	20,51	20,70	20,67	20,52	20,53	20,56	20,63	20,63	20,54	20,58	20,61	20,61	20,58	20,51	20,61	20,66	20,67	20,63	20,61	20,64	20,63	20,61	20,62	20,63	20,57	20,57	20,55	20,61	20,56	20,62	20,61	20,52	20,51	20,59	20,76	20,62	20,59	20,59	20,63	20,65	20,54	20,48	20,62	20,61	20,58	20,59	20,52	20,46	20,48	20,55	20,54	20,54	20,51	20,45	20,53	20,51	20,54	20,54	20,59	20,52	20,46	20,55	20,57	20,49	20,51	20,46	20,48	20,45	20,50	20,53	20,47	20,52	20,53	20,49	20,45	20,47	20,55	20,49	20,38	20,48	20,46	20,49	20,56	20,48	20,49	20,43	20,45	20,53	20,53	20,50	20,51	20,54	20,50	20,50	20,52	20,52	20,51	20,52	20,52	20,43	20,58	20,57	20,50	20,55	20,53	20,42	20,44	20,47	20,47	20,52	20,52	20,47	20,44	20,47	20,54	20,48	20,47	20,48	20,54	20,60	20,40	20,43	20,51	20,48	20,51	20,51	20,50	20,42	20,44	20,48	20,39	20,44	20,44	20,52	20,43	20,46	20,60	20,48	20,50	20,46	20,39	20,44	20,48	20,55	20,52	20,48	20,48	20,51	20,49	20,49	20,54	20,56	20,57	20,54	20,49	20,50	20,50	20,37	20,42	20,51	20,48	20,47	20,40	20,36	20,33	20,40	20,50	20,56	20,52	20,53	20,43	20,42	20,42	20,45	20,34	20,39	20,49	20,51	20,39	20,41	20,51	20,45	20,51	20,49	20,38	20,38	20,49	20,49	20,45	20,42	20,43	20,33	20,31	20,35	20,43	20,37	20,41	20,44	20,39	20,29	20,39	20,46	20,51	20,48	20,31	20,36	20,34	20,33	20,42	20,46	20,46	20,40	20,41	20,41	20,45	20,38	
20,42	20,40	20,35	20,45	20,46	20,34	20,33	20,40	20,38	20,40	20,33	20,43	20,48	20,51	20,36	20,30	20,45	20,46	20,48	20,45	20,49	20,49	20,54	20,48	20,34	20,43	20,48	20,54	20,43	20,42	20,50	20,45	20,39	20,35	20,42	20,37	20,36	20,42	20,40	20,46	20,48	20,52	20,50	20,41	20,48	20,28	20,26	20,40	20,42	20,41	20,39	20,38	20,29	20,39	20,45	20,38	20,42	20,42	20,41	20,35	20,45	20,44	20,43	20,39	20,43	20,50	20,59	20,50	20,44	20,54	20,46	20,45	20,47	20,45	20,50	20,39	20,45	20,45	20,47	20,41	20,45	20,50	20,47	20,37	20,42	20,52	20,57	20,57	20,56	20,53	20,54	20,49	20,50	20,46	20,43	20,51	20,36	20,40	20,48	20,48	20,50	20,43	20,48	20,42	20,45	20,38	20,38	20,37	20,45	20,46	20,49	20,45	20,44	20,47	20,51	20,50	20,47	20,44	20,58	20,49	20,45	20,55	20,60	20,58	20,59	20,59	20,55	20,59	20,57	20,42	20,41	20,48	20,44	20,50	20,52	20,51	20,46	20,42	20,47	20,50	20,53	20,53	20,63	20,58	20,49	20,50	20,51	20,45	20,39	20,51	20,49	20,48	20,63	20,57	20,47	20,51	20,59	20,54	20,63	20,65	20,51	20,48	20,52	20,47	20,45	20,48	20,45	20,50	20,56	20,53	20,52	20,49	20,59	20,57	20,53	20,53	20,51	20,47	20,55	20,44	20,49	20,55	20,57	20,49	20,49	20,57	20,53	20,57	20,51	20,55	20,53	20,54	20,63	20,65	20,53	20,57	20,58	20,54	20,56	20,52	20,54	20,55	20,55	20,61	20,59	20,67	20,58	20,52	20,66	20,61	20,59	20,66	20,62	20,64	20,67	20,56	20,58	20,55	20,63	20,73	20,73	20,65	20,62	20,59	20,69	20,66	20,58	20,63	20,65	20,66	20,62	20,61	20,61	20,55	20,65	20,63	20,55	20,59	20,67	20,70	20,78	20,75	20,68	20,68	20,66	20,67	20,69	20,67	20,60	20,65	20,64	20,64	20,68	20,75	20,75	20,74	20,74	20,72	20,67	20,68	20,76	20,81	20,67	20,67	20,72	20,69	20,72	20,68	20,66	20,65	20,71	20,63	20,62	20,71	20,77	20,81	20,81	20,72	20,77	20,72	20,74	20,80	20,80	20,82	20,75	20,68	20,73	20,73	20,65	20,75	20,71	20,74	20,74	20,69	20,76	20,74	20,67	20,73	20,77	20,72	20,71	20,79	20,80	20,73	20,66	20,77	20,76	20,75	20,71	20,75	20,70	20,76	20,78	20,76	20,75	20,78	20,86	20,80	20,81	20,82	20,79	20,77	20,84	20,87	20,82	20,75	20,75	20,78	20,72	20,72	20,83	20,86	20,79	20,73	20,74	20,85	20,72	20,70	20,84	20,81	20,79	20,83	20,77	20,80	20,75	20,73	20,73	20,76	20,79	20,75	20,77	20,84	20,71	20,68	20,71	20,71	20,79	20,81	20,83	20,80	20,82	20,80	20,70	20,68	20,78	20,75	20,77	20,71	20,72	20,70	20,64	20,73	20,72	20,81	20,71	20,69	20,66	20,74	20,80	20,75	20,76	20,72	20,81	20,76	20,71	20,73	20,70	20,67	20,70	20,73	20,72	20,73	20,73	20,77	20,77	20,75	20,82	20,79	20,69	20,61	20,69	20,70	20,71	20,66	20,69	20,65	20,65	20,66	20,67	20,74	20,67	20,62	20,68	20,63	20,60	20,70	20,71	20,67	20,62	20,60	20,57	20,59	20,58	20,56	20,54	20,63	20,71	20,58	20,55	20,59	20,59	20,59	20,56	20,57	20,63	20,64	20,56	20,57	20,65	20,59	20,59	20,61	20,65	20,68	20,60	20,61	20,59	20,59	20,62	20,60	20,62	20,62	20,52	20,58	20,65	20,51	20,50	20,60	20,71	20,67	20,53	20,61	20,64	20,61	20,54	20,53	20,60	20,60	20,56	20,56	20,51	20,46	20,46	20,53	20,57	20,57	20,58	20,55	20,57	20,48	20,49	20,52	20,55	20,60	20,57	20,53	20,57	20,52	20,56	20,53	20,46	20,38	20,45	20,56	20,51	20,46	20,39	20,45	20,45	20,40	20,49	20,48	20,41	20,42	20,47	20,45	20,50	20,52	20,53	20,47	20,44	20,46	20,51	20,50	20,56	20,57	20,48	20,43	20,51	20,48	20,50	20,54	20,49	20,49	20,62	20,58	20,49	20,47	20,52	20,46	20,50	20,50	20,44	20,44	20,46	20,48	20,50	20,39	20,48	20,45	20,44	20,42	20,44	20,52	20,54	20,51	20,48	20,41	20,50	20,55	20,47	20,40	20,44	20,44	20,43	20,32	20,47	20,58	20,55	20,50	20,51	20,44	20,45	20,40	20,41	20,45	20,49	20,57	20,51	20,56	20,50	20,51	20,55	20,50	20,49	20,55	20,61	20,53	20,49	20,47	20,48	20,46	20,42	20,43	20,47	20,50	20,40	20,37	20,37	20,44	20,44	20,53	20,49	20,51	20,47	20,42	20,38	20,34	20,36	20,45	20,50	20,43	20,43	20,43	20,41	20,50	20,51	20,43	20,40	20,38	20,44	20,46	20,43	20,40	20,41	20,38	20,31	20,36	20,37	20,33	20,35	20,38	20,45	20,33	20,39	20,44	20,48	20,53	20,41	20,37	20,39	20,43	20,33	20,32	20,44	20,36	20,33	20,41	20,43	20,42	
20,41	20,46	20,45	20,44	20,51	20,26	20,27	20,39	20,36	20,44	20,34	20,33	20,43	20,51	20,43	20,40	20,42	20,53	20,45	20,43	20,43	20,43	20,43	20,41	20,45	20,46	20,42	20,55	20,44	20,48	20,49	20,47	20,46	20,34	20,39	20,43	20,46	20,44	20,36	20,43	20,52	20,52	20,46	20,42	20,52	20,35	20,23	20,35	20,46	20,44	20,45	20,36	20,38	20,42	20,46	20,45	20,45	20,46	20,47	20,41	20,35	20,43	20,43	20,41	20,43	20,47	20,60	20,55	20,41	20,41	20,48	20,53	20,45	20,45	20,51	20,49	20,42	20,42	20,53	20,49	20,40	20,51	20,44	20,39	20,39	20,50	20,51	20,56	20,57	20,51	20,55	20,58	20,57	20,51	20,42	20,49	20,48	20,44	20,52	20,45	20,48	20,44	20,47	20,49	20,46	20,46	20,44	20,41	20,45	20,41	20,43	20,44	20,48	20,36	20,48	20,60	20,50	20,35	20,45	20,40	20,45	20,49	20,55	20,53	20,49	20,55	20,57	20,54	20,46	20,43	20,47	20,48	20,42	20,41	20,48	20,54	20,46	20,33	20,45	20,50	20,49	20,51	20,58	20,51	20,49	20,48	20,48	20,50	20,49	20,46	20,47	20,54	20,49	20,45	20,46	20,46	20,57	20,52	20,58	20,53	20,55	20,46	20,51	20,52	20,46	20,44	20,48	20,55	20,53	20,54	20,54	20,52	20,53	20,59	20,60	20,55	20,49	20,53	20,52	20,43	20,51	20,53	20,64	20,56	20,55	20,56	20,62	20,66	20,60	20,55	20,46	20,48	20,53	20,60	20,59	20,58	20,61	20,49	20,48	20,53	20,52	20,55	20,58	20,58	20,61	20,62	20,57	20,48	20,57	20,59	20,59	20,64	20,64	20,66	20,69	20,62	20,60	20,59	20,57	20,60	20,66	20,59	20,61	20,58	20,64	20,65	20,62	20,70	20,68	20,73	20,67	20,66	20,55	20,57	20,64	20,69	20,66	20,62	20,62	20,61	20,75	20,80	20,68	20,69	20,70	20,74	20,74	20,76	20,65	20,56	20,61	20,73	20,71	20,72	20,66	20,70	20,80	20,79	20,77	20,66	20,71	20,80	20,75	20,72	20,69	20,69	20,75	20,77	20,70	20,72	20,72	20,67	20,61	20,68	20,74	20,81	20,81	20,76	20,76	20,78	20,61	20,69	20,76	20,80	20,76	20,76	20,73	20,72	20,74	20,74	20,75	20,72	20,76	20,78	20,73	20,78	20,69	20,74	20,75	20,75	20,71	20,74	20,80	20,72	20,72	20,69	20,76	20,71	20,73	20,76	20,78	20,74	20,70	20,72	20,78	20,86	20,82	20,75	20,79	20,82	20,78	20,81	20,85	20,84	20,86	20,77	20,75	20,78	20,75	20,70	20,73	20,80	20,82	20,76	20,79	20,87	20,83	20,72	20,71	20,84	20,82	20,79	20,78	20,81	20,81	20,75	20,71	20,67	20,74	20,75	20,73	20,82	20,79	20,66	20,71	20,71	20,69	20,79	20,75	20,79	20,82	20,83	20,75	20,72	20,80	20,75	20,76	20,76	20,72	20,68	20,70	20,79	20,84	20,76	20,71	20,69	20,69	20,74	20,77	20,75	20,74	20,69	20,73	20,69	20,69	20,77	20,75	20,69	20,70	20,74	20,66	20,63	20,69	20,77	20,81	20,74	20,73	20,75	20,67	20,60	20,68	20,59	20,70	20,69	20,77	20,72	20,64	20,68	20,69	20,71	20,71	20,68	20,69	20,62	20,63	20,64	20,65	20,63	20,58	20,57	20,57	20,62	20,60	20,58	20,57	20,61	20,64	20,59	20,57	20,55	20,55	20,61	20,58	20,50	20,63	20,62	20,61	20,58	20,54	20,59	20,58	20,57	20,60	20,62	20,57	20,59	20,65	20,63	20,64	20,51	20,61	20,65	20,52	20,55	20,63	20,56	20,53	20,62	20,62	20,59	20,62	20,58	20,54	20,51	20,49	20,51	20,52	20,53	20,52	20,57	20,57	20,47	20,48	20,48	20,52	20,60	20,55	20,54	20,58	20,53	20,56	20,55	20,48	20,51	20,51	20,52	20,58	20,52	20,49	20,51	20,47	20,45	20,50	20,55	20,49	20,51	20,48	20,47	20,47	20,41	20,42	20,41	20,46	20,43	20,47	20,53	20,51	20,41	20,52	20,52	20,43	20,39	20,46	20,49	20,51	20,55	20,48	20,41	20,50	20,47	20,42	20,50	20,51	20,44	20,50	20,55	20,53	20,50	20,46	20,59	20,53	20,50	20,53	20,40	20,38	20,51	20,56	20,51	20,44	20,43	20,41	20,42	20,45	20,50	20,48	20,52	20,48	20,39	20,42	20,48	20,49	20,43	20,43	20,39	20,50	20,43	20,44	20,50	20,52	20,51	20,49	20,45	20,48	20,45	20,44	20,49	20,49	20,50	20,45	20,45	20,46	20,51	20,52	20,49	20,47	20,49	20,50	20,51	20,47	20,48	20,47	20,40	20,43	20,45	20,45	20,50	20,40	20,42	20,40	20,47	20,45	20,49	20,37	20,33	20,46	20,44	20,39	20,39	20,36	20,46	20,52	20,42	20,41	20,50	20,49	20,52	20,60	20,50	20,43	20,40	20,39	20,47	20,44	20,38	20,43	20,40	20,35	20,45	20,49	20,41	20,32	20,39	20,38	20,38	20,37	20,33	20,43	20,50	20,37	20,39	20,40	20,47	20,41	20,25	20,30	20,37	20,46	20,45	20,44	20,42	
20,46	20,47	20,42	20,43	20,40	20,28	20,32	20,45	20,43	20,41	20,24	20,26	20,44	20,55	20,50	20,34	20,43	20,48	20,48	20,37	20,36	20,33	20,41	20,43	20,59	20,57	20,41	20,45	20,50	20,44	20,44	20,40	20,38	20,43	20,40	20,43	20,43	20,40	20,37	20,48	20,47	20,48	20,49	20,38	20,39	20,36	20,33	20,42	20,47	20,39	20,38	20,40	20,41	20,42	20,45	20,55	20,55	20,51	20,46	20,47	20,37	20,44	20,48	20,48	20,37	20,41	20,50	20,58	20,54	20,46	20,44	20,62	20,57	20,47	20,48	20,48	20,50	20,40	20,43	20,49	20,43	20,44	20,35	20,36	20,52	20,48	20,47	20,45	20,51	20,48	20,53	20,55	20,57	20,58	20,44	20,42	20,45	20,50	20,52	20,45	20,41	20,44	20,54	20,53	20,39	20,41	20,47	20,45	20,49	20,45	20,42	20,45	20,49	20,44	20,40	20,50	20,45	20,38	20,47	20,39	20,50	20,52	20,49	20,47	20,45	20,46	20,54	20,57	20,47	20,46	20,46	20,48	20,48	20,47	20,47	20,53	20,60	20,48	20,41	20,52	20,52	20,45	20,49	20,51	20,52	20,61	20,51	20,42	20,58	20,43	20,44	20,48	20,47	20,49	20,45	20,46	20,53	20,52	20,58	20,55	20,50	20,48	20,40	20,48	20,53	20,52	20,54	20,52	20,45	20,47	20,50	20,55	20,52	20,51	20,51	20,51	20,45	20,45	20,54	20,49	20,52	20,52	20,57	20,54	20,52	20,52	20,60	20,61	20,61	20,56	20,51	20,56	20,56	20,50	20,63	20,60	20,61	20,59	20,49	20,52	20,56	20,58	20,52	20,53	20,54	20,57	20,60	20,51	20,57	20,57	20,60	20,56	20,60	20,64	20,65	20,60	20,66	20,64	20,62	20,60	20,66	20,58	20,59	20,64	20,66	20,66	20,61	20,70	20,71	20,68	20,67	20,65	20,59	20,58	20,69	20,71	20,67	20,69	20,61	20,63	20,63	20,77	20,71	20,71	20,69	20,78	20,80	20,77	20,75	20,72	20,65	20,71	20,69	20,74	20,66	20,64	20,70	20,73	20,76	20,71	20,71	20,67	20,74	20,78	20,76	20,73	20,72	20,77	20,76	20,77	20,77	20,67	20,67	20,73	20,72	20,78	20,81	20,78	20,74	20,77	20,69	20,62	20,65	20,75	20,75	20,75	20,78	20,73	20,76	20,77	20,75	20,81	20,81	20,84	20,77	20,78	20,73	20,73	20,77	20,74	20,72	20,72	20,78	20,71	20,76	20,79	20,74	20,79	20,72	20,77	20,78	20,79	20,72	20,66	20,82	20,90	20,83	20,77	20,80	20,81	20,83	20,78	20,85	20,77	20,77	20,81	20,76	20,78	20,69	20,75	20,78	20,78	20,81	20,74	20,75	20,83	20,81	20,78	20,74	20,79	20,83	20,82	20,86	20,83	20,72	20,74	20,72	20,74	20,69	20,71	20,75	20,83	20,85	20,69	20,71	20,70	20,65	20,66	20,72	20,73	20,81	20,75	20,74	20,76	20,76	20,71	20,74	20,73	20,74	20,67	20,68	20,76	20,84	20,77	20,71	20,73	20,69	20,69	20,75	20,71	20,75	20,74	20,71	20,72	20,76	20,82	20,76	20,77	20,73	20,75	20,70	20,65	20,69	20,68	20,81	20,74	20,67	20,66	20,66	20,67	20,76	20,62	20,62	20,75	20,76	20,75	20,68	20,72	20,67	20,63	20,67	20,67	20,67	20,64	20,62	20,68	20,63	20,64	20,61	20,55	20,51	20,53	20,63	20,58	20,59	20,59	20,61	20,65	20,62	20,55	20,58	20,64	20,59	20,58	20,65	20,65	20,55	20,58	20,56	20,57	20,58	20,49	20,53	20,51	20,59	20,58	20,59	20,65	20,64	20,55	20,56	20,59	20,57	20,54	20,58	20,55	20,56	20,61	20,66	20,55	20,51	20,54	20,53	20,53	20,58	20,50	20,44	20,50	20,51	20,55	20,51	20,53	20,48	20,46	20,47	20,57	20,52	20,52	20,55	20,52	20,54	20,50	20,48	20,45	20,46	20,46	20,50	20,45	20,39	20,46	20,46	20,51	20,52	20,51	20,50	20,52	20,56	20,53	20,47	20,47	20,49	20,42	20,43	20,46	20,47	20,57	20,53	20,44	20,53	20,53	20,40	20,41	20,38	20,41	20,49	20,60	20,56	20,46	20,49	20,51	20,46	20,50	20,47	20,44	20,46	20,48	20,55	20,48	20,48	20,50	20,55	20,44	20,50	20,49	20,37	20,49	20,54	20,53	20,49	20,42	20,37	20,39	20,38	20,46	20,47	20,44	20,50	20,40	20,45	20,39	20,37	20,41	20,46	20,42	20,46	20,46	20,34	20,40	20,47	20,50	20,49	20,50	20,44	20,50	20,53	20,48	20,41	20,44	20,43	20,49	20,43	20,49	20,51	20,45	20,47	20,46	20,44	20,49	20,42	20,46	20,50	20,46	20,43	20,46	20,44	20,48	20,40	20,38	20,40	20,46	20,41	20,48	20,46	20,29	20,38	20,49	20,39	20,43	20,46	20,46	20,54	20,44	20,42	20,45	20,46	20,47	20,57	20,51	20,40	20,38	20,43	20,47	20,51	20,36	20,40	20,35	20,34	20,40	20,39	20,34	20,33	20,40	20,41	20,37	20,42	20,33	20,42	20,51	20,44	20,32	20,32	20,47	20,43	20,35	20,33	20,34	20,39	20,41	20,49	20,48	
20,48	20,44	20,42	20,36	20,37	20,35	20,34	20,45	20,46	20,50	20,34	20,30	20,35	20,45	20,46	20,38	20,44	20,50	20,45	20,42	20,36	20,36	20,40	20,46	20,51	20,52	20,38	20,40	20,52	20,40	20,33	20,36	20,34	20,36	20,48	20,43	20,47	20,33	20,35	20,41	20,39	20,36	20,43	20,44	20,44	20,46	20,41	20,42	20,42	20,43	20,43	20,43	20,41	20,44	20,47	20,46	20,44	20,41	20,45	20,49	20,37	20,43	20,41	20,45	20,42	20,40	20,49	20,49	20,47	20,47	20,44	20,56	20,61	20,49	20,42	20,51	20,54	20,49	20,45	20,50	20,49	20,44	20,39	20,40	20,49	20,51	20,50	20,45	20,41	20,44	20,44	20,53	20,52	20,49	20,47	20,39	20,43	20,48	20,55	20,50	20,50	20,45	20,52	20,56	20,44	20,36	20,44	20,44	20,49	20,51	20,46	20,40	20,47	20,47	20,45	20,43	20,42	20,48	20,48	20,44	20,51	20,51	20,53	20,48	20,45	20,44	20,51	20,53	20,45	20,46	20,53	20,53	20,48	20,54	20,48	20,42	20,53	20,56	20,38	20,44	20,47	20,44	20,50	20,52	20,53	20,54	20,53	20,47	20,58	20,54	20,48	20,51	20,47	20,51	20,50	20,50	20,50	20,52	20,49	20,49	20,44	20,45	20,46	20,50	20,54	20,62	20,55	20,46	20,41	20,50	20,52	20,53	20,53	20,46	20,44	20,46	20,53	20,49	20,54	20,50	20,49	20,51	20,60	20,61	20,52	20,54	20,59	20,58	20,51	20,50	20,55	20,64	20,66	20,60	20,58	20,58	20,63	20,56	20,46	20,47	20,55	20,56	20,53	20,57	20,59	20,56	20,60	20,62	20,64	20,54	20,58	20,57	20,62	20,72	20,64	20,59	20,64	20,61	20,58	20,62	20,62	20,61	20,62	20,64	20,66	20,74	20,73	20,71	20,64	20,61	20,63	20,65	20,63	20,64	20,67	20,70	20,67	20,66	20,62	20,62	20,64	20,76	20,71	20,66	20,69	20,76	20,73	20,76	20,73	20,77	20,66	20,60	20,67	20,70	20,69	20,64	20,75	20,77	20,72	20,68	20,69	20,69	20,68	20,74	20,74	20,70	20,70	20,78	20,77	20,73	20,76	20,78	20,78	20,81	20,75	20,77	20,82	20,82	20,80	20,75	20,68	20,66	20,67	20,67	20,70	20,74	20,75	20,73	20,78	20,82	20,74	20,75	20,81	20,76	20,76	20,75	20,83	20,75	20,72	20,69	20,73	20,74	20,77	20,71	20,81	20,84	20,74	20,71	20,69	20,71	20,82	20,82	20,74	20,74	20,78	20,81	20,83	20,85	20,92	20,82	20,84	20,75	20,78	20,80	20,81	20,85	20,83	20,77	20,73	20,72	20,80	20,79	20,85	20,81	20,74	20,78	20,81	20,78	20,81	20,85	20,82	20,83	20,80	20,82	20,73	20,70	20,73	20,70	20,70	20,75	20,76	20,84	20,85	20,70	20,67	20,71	20,72	20,71	20,74	20,74	20,75	20,80	20,77	20,72	20,72	20,73	20,79	20,76	20,78	20,71	20,65	20,74	20,80	20,77	20,78	20,77	20,78	20,74	20,76	20,76	20,73	20,73	20,68	20,80	20,74	20,75	20,74	20,67	20,70	20,72	20,72	20,70	20,73	20,63	20,66	20,69	20,66	20,67	20,70	20,69	20,73	20,65	20,57	20,72	20,76	20,71	20,68	20,67	20,70	20,65	20,59	20,65	20,67	20,63	20,65	20,61	20,64	20,66	20,64	20,60	20,51	20,62	20,66	20,63	20,60	20,60	20,62	20,57	20,64	20,62	20,64	20,60	20,63	20,66	20,68	20,58	20,54	20,57	20,59	20,55	20,61	20,61	20,58	20,54	20,61	20,64	20,59	20,58	20,58	20,59	20,56	20,56	20,62	20,58	20,57	20,54	20,53	20,57	20,55	20,59	20,52	20,55	20,56	20,55	20,63	20,65	20,57	20,55	20,55	20,59	20,53	20,51	20,49	20,48	20,50	20,56	20,55	20,48	20,48	20,51	20,48	20,46	20,44	20,43	20,45	20,54	20,56	20,47	20,39	20,41	20,39	20,44	20,47	20,54	20,54	20,58	20,53	20,44	20,43	20,49	20,51	20,43	20,42	20,39	20,53	20,57	20,45	20,43	20,50	20,55	20,48	20,45	20,42	20,39	20,43	20,55	20,51	20,44	20,41	20,50	20,45	20,42	20,50	20,48	20,54	20,52	20,52	20,51	20,49	20,45	20,52	20,52	20,46	20,45	20,41	20,38	20,40	20,47	20,48	20,38	20,40	20,50	20,48	20,44	20,46	20,48	20,52	20,43	20,41	20,43	20,37	20,42	20,42	20,44	20,38	20,39	20,39	20,49	20,52	20,39	20,50	20,47	20,45	20,48	20,44	20,45	20,41	20,42	20,37	20,50	20,52	20,45	20,42	20,44	20,45	20,48	20,44	20,51	20,47	20,40	20,46	20,42	20,42	20,47	20,55	20,56	20,45	20,33	20,36	20,50	20,50	20,44	20,46	20,49	20,45	20,49	20,53	20,43	20,47	20,49	20,45	20,40	20,38	20,40	20,34	20,38	20,54	20,52	20,35	20,30	20,34	20,38	20,43	20,47	20,44	20,39	20,32	20,37	20,36	20,34	20,35	20,36	20,34	20,48	20,49	20,36	20,45	20,46	20,41	20,44	20,30	20,41	20,45	20,33	20,33	20,43	20,39	20,41	20,47	20,42	
20,50	20,54	20,45	20,47	20,42	20,35	20,36	20,41	20,39	20,46	20,37	20,31	20,34	20,36	20,37	20,44	20,48	20,50	20,50	20,46	20,40	20,42	20,47	20,44	20,42	20,46	20,42	20,39	20,40	20,45	20,36	20,39	20,40	20,35	20,36	20,40	20,50	20,42	20,42	20,46	20,39	20,46	20,38	20,40	20,48	20,45	20,46	20,42	20,38	20,39	20,48	20,48	20,42	20,46	20,46	20,45	20,39	20,40	20,42	20,52	20,49	20,49	20,36	20,35	20,43	20,49	20,48	20,44	20,38	20,33	20,37	20,48	20,57	20,51	20,37	20,45	20,44	20,46	20,45	20,47	20,52	20,43	20,42	20,44	20,43	20,45	20,53	20,47	20,32	20,41	20,51	20,61	20,55	20,47	20,40	20,46	20,48	20,52	20,49	20,55	20,62	20,46	20,53	20,51	20,47	20,39	20,42	20,48	20,45	20,47	20,47	20,46	20,51	20,54	20,48	20,39	20,43	20,45	20,55	20,47	20,51	20,45	20,53	20,57	20,45	20,46	20,52	20,44	20,42	20,46	20,51	20,54	20,49	20,49	20,47	20,48	20,42	20,40	20,43	20,42	20,51	20,37	20,43	20,49	20,58	20,59	20,46	20,44	20,43	20,52	20,53	20,53	20,51	20,57	20,57	20,55	20,48	20,51	20,50	20,44	20,52	20,46	20,55	20,54	20,45	20,57	20,49	20,42	20,48	20,51	20,58	20,53	20,59	20,59	20,48	20,45	20,51	20,55	20,51	20,48	20,45	20,55	20,59	20,55	20,49	20,56	20,63	20,61	20,46	20,49	20,55	20,56	20,62	20,57	20,57	20,61	20,60	20,45	20,46	20,52	20,55	20,60	20,59	20,58	20,62	20,59	20,60	20,58	20,66	20,56	20,53	20,57	20,61	20,68	20,63	20,63	20,65	20,67	20,60	20,62	20,64	20,66	20,70	20,63	20,63	20,75	20,72	20,73	20,68	20,60	20,58	20,58	20,67	20,65	20,69	20,67	20,67	20,68	20,68	20,67	20,66	20,77	20,69	20,69	20,67	20,73	20,70	20,68	20,72	20,69	20,68	20,73	20,73	20,67	20,70	20,66	20,72	20,75	20,73	20,70	20,71	20,72	20,68	20,72	20,75	20,73	20,68	20,72	20,83	20,65	20,76	20,80	20,77	20,83	20,82	20,80	20,80	20,83	20,91	20,88	20,71	20,65	20,73	20,77	20,77	20,72	20,76	20,74	20,75	20,80	20,71	20,79	20,78	20,81	20,78	20,75	20,83	20,84	20,79	20,75	20,79	20,84	20,86	20,78	20,76	20,83	20,77	20,69	20,71	20,73	20,83	20,82	20,75	20,74	20,84	20,75	20,72	20,85	20,92	20,89	20,78	20,80	20,77	20,76	20,83	20,77	20,79	20,77	20,77	20,73	20,75	20,77	20,80	20,81	20,81	20,80	20,82	20,77	20,79	20,86	20,81	20,79	20,75	20,79	20,83	20,81	20,73	20,77	20,78	20,83	20,82	20,74	20,77	20,72	20,74	20,72	20,73	20,72	20,75	20,77	20,76	20,82	20,84	20,70	20,71	20,81	20,81	20,77	20,74	20,66	20,65	20,71	20,80	20,89	20,81	20,78	20,74	20,78	20,80	20,76	20,73	20,74	20,76	20,82	20,78	20,63	20,68	20,73	20,72	20,76	20,68	20,66	20,74	20,72	20,74	20,68	20,68	20,66	20,69	20,78	20,76	20,70	20,53	20,67	20,71	20,68	20,61	20,64	20,69	20,70	20,65	20,62	20,65	20,62	20,66	20,73	20,63	20,62	20,60	20,61	20,59	20,70	20,66	20,63	20,62	20,57	20,58	20,57	20,56	20,57	20,65	20,60	20,62	20,65	20,65	20,63	20,58	20,59	20,62	20,55	20,61	20,64	20,66	20,62	20,65	20,61	20,63	20,58	20,50	20,52	20,58	20,66	20,58	20,57	20,54	20,50	20,51	20,57	20,59	20,57	20,60	20,55	20,53	20,50	20,55	20,60	20,58	20,55	20,54	20,62	20,54	20,48	20,49	20,47	20,50	20,59	20,55	20,50	20,50	20,46	20,43	20,54	20,52	20,46	20,53	20,49	20,54	20,53	20,49	20,40	20,34	20,43	20,44	20,53	20,60	20,56	20,48	20,49	20,45	20,50	20,50	20,41	20,50	20,48	20,51	20,58	20,48	20,51	20,49	20,53	20,51	20,53	20,50	20,43	20,35	20,50	20,51	20,48	20,41	20,49	20,50	20,52	20,47	20,51	20,54	20,53	20,54	20,49	20,52	20,47	20,49	20,49	20,41	20,48	20,38	20,39	20,39	20,43	20,46	20,38	20,46	20,49	20,47	20,46	20,47	20,45	20,54	20,46	20,43	20,50	20,49	20,49	20,47	20,42	20,36	20,39	20,39	20,51	20,48	20,43	20,45	20,48	20,42	20,47	20,39	20,44	20,42	20,41	20,44	20,47	20,58	20,55	20,37	20,39	20,41	20,43	20,43	20,45	20,39	20,33	20,30	20,39	20,47	20,49	20,53	20,51	20,45	20,40	20,38	20,47	20,52	20,43	20,42	20,47	20,47	20,51	20,46	20,36	20,36	20,46	20,52	20,40	20,34	20,37	20,32	20,37	20,47	20,47	20,41	20,43	20,47	20,44	20,52	20,39	20,39	20,41	20,32	20,37	20,40	20,43	20,34	20,30	20,34	20,39	20,51	20,33	20,45	20,56	20,38	20,40	20,43	20,45	20,46	20,42	20,38	20,44	20,45	20,41	20,39	20,32	
20,42	20,48	20,45	20,42	20,45	20,38	20,34	20,49	20,39	20,35	20,31	20,29	20,30	20,36	20,30	20,38	20,37	20,38	20,53	20,50	20,43	20,41	20,41	20,42	20,47	20,42	20,41	20,36	20,47	20,47	20,45	20,40	20,33	20,29	20,22	20,37	20,45	20,44	20,52	20,52	20,44	20,45	20,50	20,41	20,42	20,45	20,37	20,42	20,41	20,37	20,43	20,52	20,37	20,42	20,53	20,44	20,44	20,47	20,43	20,47	20,58	20,51	20,46	20,39	20,38	20,46	20,50	20,40	20,36	20,31	20,38	20,49	20,54	20,44	20,38	20,44	20,44	20,37	20,46	20,43	20,39	20,45	20,44	20,44	20,38	20,41	20,47	20,49	20,35	20,39	20,46	20,53	20,57	20,49	20,41	20,47	20,52	20,53	20,51	20,53	20,50	20,49	20,50	20,56	20,51	20,50	20,48	20,54	20,50	20,43	20,51	20,53	20,50	20,50	20,47	20,39	20,42	20,48	20,55	20,48	20,46	20,39	20,49	20,57	20,51	20,52	20,52	20,41	20,46	20,49	20,53	20,49	20,50	20,53	20,51	20,54	20,52	20,42	20,39	20,46	20,59	20,48	20,37	20,44	20,51	20,53	20,51	20,47	20,45	20,47	20,53	20,50	20,46	20,48	20,54	20,55	20,43	20,48	20,53	20,50	20,48	20,51	20,56	20,48	20,44	20,41	20,50	20,43	20,51	20,49	20,50	20,49	20,51	20,58	20,54	20,43	20,42	20,47	20,43	20,42	20,50	20,50	20,61	20,54	20,45	20,48	20,64	20,62	20,48	20,49	20,54	20,54	20,59	20,61	20,59	20,61	20,60	20,45	20,52	20,60	20,58	20,54	20,54	20,53	20,49	20,58	20,67	20,60	20,57	20,59	20,58	20,63	20,59	20,61	20,69	20,65	20,66	20,73	20,67	20,69	20,65	20,65	20,71	20,62	20,62	20,69	20,64	20,69	20,74	20,74	20,65	20,70	20,70	20,72	20,79	20,77	20,67	20,72	20,69	20,61	20,69	20,71	20,73	20,73	20,74	20,69	20,72	20,74	20,65	20,64	20,71	20,76	20,73	20,66	20,68	20,78	20,75	20,76	20,76	20,77	20,79	20,77	20,79	20,76	20,71	20,70	20,78	20,85	20,76	20,70	20,80	20,84	20,82	20,82	20,78	20,80	20,74	20,91	20,94	20,89	20,84	20,77	20,79	20,88	20,84	20,76	20,71	20,68	20,69	20,82	20,80	20,76	20,81	20,80	20,83	20,77	20,79	20,88	20,88	20,80	20,81	20,78	20,81	20,84	20,80	20,76	20,78	20,76	20,79	20,78	20,74	20,85	20,77	20,83	20,87	20,82	20,77	20,79	20,82	20,79	20,81	20,76	20,76	20,83	20,82	20,78	20,80	20,86	20,79	20,77	20,74	20,80	20,73	20,75	20,72	20,75	20,77	20,82	20,81	20,80	20,81	20,79	20,78	20,82	20,81	20,80	20,76	20,77	20,75	20,72	20,80	20,72	20,74	20,77	20,79	20,76	20,77	20,74	20,86	20,82	20,86	20,86	20,88	20,77	20,71	20,76	20,78	20,70	20,79	20,71	20,68	20,76	20,80	20,84	20,83	20,82	20,73	20,75	20,79	20,76	20,80	20,75	20,82	20,81	20,72	20,74	20,66	20,70	20,83	20,78	20,74	20,67	20,71	20,75	20,79	20,71	20,65	20,70	20,78	20,83	20,80	20,72	20,66	20,68	20,70	20,69	20,71	20,60	20,64	20,67	20,70	20,64	20,67	20,70	20,67	20,75	20,70	20,70	20,63	20,62	20,59	20,72	20,73	20,63	20,60	20,65	20,58	20,60	20,64	20,57	20,62	20,61	20,62	20,61	20,65	20,64	20,62	20,55	20,53	20,58	20,58	20,61	20,62	20,60	20,66	20,66	20,69	20,64	20,54	20,49	20,51	20,64	20,60	20,58	20,60	20,58	20,56	20,59	20,53	20,56	20,60	20,55	20,59	20,56	20,55	20,52	20,47	20,56	20,51	20,50	20,54	20,47	20,48	20,49	20,51	20,64	20,69	20,55	20,57	20,46	20,46	20,52	20,55	20,50	20,48	20,48	20,51	20,45	20,50	20,51	20,47	20,44	20,41	20,47	20,45	20,54	20,52	20,51	20,49	20,40	20,44	20,44	20,46	20,49	20,48	20,47	20,51	20,50	20,56	20,56	20,51	20,56	20,58	20,52	20,43	20,48	20,52	20,42	20,35	20,44	20,47	20,57	20,53	20,52	20,52	20,43	20,55	20,56	20,49	20,52	20,47	20,40	20,46	20,46	20,48	20,43	20,43	20,42	20,40	20,42	20,49	20,46	20,45	20,38	20,38	20,45	20,49	20,46	20,44	20,57	20,52	20,49	20,52	20,47	20,39	20,44	20,38	20,41	20,41	20,40	20,49	20,49	20,51	20,46	20,46	20,42	20,39	20,32	20,45	20,50	20,47	20,49	20,49	20,45	20,44	20,41	20,42	20,40	20,50	20,40	20,39	20,44	20,47	20,46	20,50	20,50	20,49	20,43	20,32	20,45	20,49	20,47	20,39	20,43	20,48	20,41	20,35	20,27	20,33	20,37	20,48	20,41	20,36	20,40	20,36	20,41	20,52	20,43	20,42	20,43	20,51	20,48	20,46	20,44	20,39	20,34	20,32	20,36	20,43	20,40	20,39	20,41	20,39	20,39	20,43	20,42	20,48	20,54	20,36	20,31	20,39	20,44	20,42	20,47	20,45	20,43	20,45	20,44	20,43	20,41	
20,40	20,46	20,45	20,42	20,41	20,35	20,31	20,46	20,44	20,39	20,36	20,36	20,37	20,38	20,33	20,40	20,39	20,35	20,40	20,38	20,39	20,35	20,46	20,57	20,48	20,45	20,54	20,43	20,40	20,46	20,47	20,53	20,41	20,36	20,38	20,46	20,51	20,47	20,48	20,46	20,40	20,49	20,57	20,49	20,40	20,35	20,35	20,40	20,47	20,49	20,43	20,49	20,45	20,43	20,55	20,44	20,38	20,37	20,36	20,45	20,51	20,48	20,44	20,43	20,44	20,44	20,46	20,43	20,33	20,36	20,39	20,58	20,52	20,38	20,37	20,44	20,44	20,41	20,42	20,46	20,36	20,42	20,55	20,49	20,43	20,43	20,46	20,51	20,50	20,42	20,41	20,47	20,52	20,54	20,37	20,42	20,56	20,52	20,48	20,43	20,42	20,46	20,54	20,50	20,58	20,47	20,45	20,53	20,49	20,43	20,47	20,48	20,48	20,50	20,44	20,46	20,50	20,38	20,49	20,45	20,41	20,40	20,46	20,48	20,49	20,62	20,60	20,45	20,47	20,55	20,53	20,56	20,47	20,54	20,62	20,54	20,54	20,46	20,37	20,49	20,52	20,49	20,49	20,48	20,54	20,51	20,53	20,55	20,50	20,46	20,52	20,54	20,43	20,50	20,56	20,55	20,46	20,46	20,49	20,46	20,45	20,55	20,53	20,49	20,51	20,48	20,47	20,49	20,52	20,53	20,53	20,56	20,55	20,54	20,63	20,52	20,47	20,49	20,49	20,48	20,50	20,51	20,62	20,58	20,56	20,66	20,64	20,60	20,54	20,46	20,55	20,52	20,57	20,59	20,62	20,62	20,64	20,46	20,54	20,63	20,60	20,55	20,47	20,52	20,59	20,59	20,61	20,64	20,60	20,55	20,60	20,63	20,63	20,63	20,69	20,70	20,65	20,70	20,65	20,66	20,64	20,63	20,68	20,63	20,66	20,66	20,67	20,76	20,74	20,70	20,71	20,67	20,71	20,65	20,71	20,70	20,71	20,72	20,71	20,65	20,64	20,76	20,66	20,74	20,79	20,83	20,75	20,75	20,73	20,69	20,73	20,77	20,74	20,73	20,69	20,80	20,80	20,75	20,74	20,76	20,77	20,73	20,76	20,81	20,69	20,64	20,79	20,82	20,68	20,72	20,86	20,88	20,80	20,81	20,74	20,74	20,73	20,78	20,80	20,81	20,79	20,79	20,81	20,81	20,76	20,82	20,77	20,66	20,70	20,76	20,82	20,82	20,79	20,74	20,81	20,79	20,78	20,86	20,82	20,75	20,75	20,72	20,70	20,79	20,81	20,78	20,77	20,81	20,77	20,80	20,75	20,77	20,79	20,79	20,82	20,83	20,87	20,75	20,85	20,82	20,79	20,81	20,74	20,80	20,83	20,77	20,81	20,88	20,76	20,75	20,84	20,82	20,85	20,82	20,78	20,80	20,73	20,74	20,87	20,87	20,78	20,86	20,88	20,82	20,75	20,76	20,81	20,80	20,73	20,76	20,80	20,73	20,74	20,74	20,84	20,80	20,77	20,83	20,86	20,89	20,78	20,82	20,83	20,76	20,80	20,80	20,81	20,75	20,76	20,68	20,71	20,84	20,83	20,79	20,74	20,75	20,70	20,67	20,76	20,73	20,78	20,77	20,77	20,83	20,65	20,75	20,77	20,70	20,79	20,84	20,77	20,75	20,78	20,76	20,76	20,68	20,63	20,72	20,76	20,72	20,72	20,74	20,75	20,75	20,74	20,69	20,66	20,62	20,63	20,67	20,62	20,67	20,62	20,62	20,71	20,67	20,71	20,65	20,67	20,64	20,63	20,64	20,76	20,64	20,60	20,70	20,70	20,66	20,67	20,62	20,60	20,59	20,65	20,61	20,59	20,63	20,62	20,59	20,56	20,53	20,55	20,57	20,63	20,59	20,61	20,58	20,61	20,66	20,60	20,54	20,56	20,62	20,61	20,58	20,57	20,60	20,61	20,63	20,56	20,58	20,64	20,63	20,62	20,56	20,54	20,51	20,51	20,56	20,54	20,50	20,48	20,56	20,49	20,48	20,48	20,53	20,64	20,56	20,49	20,56	20,49	20,52	20,47	20,48	20,54	20,54	20,54	20,53	20,54	20,57	20,52	20,41	20,41	20,44	20,41	20,47	20,49	20,48	20,48	20,40	20,41	20,43	20,38	20,45	20,47	20,46	20,52	20,51	20,57	20,54	20,42	20,41	20,46	20,49	20,50	20,53	20,47	20,42	20,45	20,49	20,39	20,53	20,56	20,51	20,52	20,49	20,52	20,59	20,52	20,47	20,46	20,39	20,49	20,47	20,43	20,44	20,44	20,47	20,47	20,44	20,52	20,47	20,49	20,46	20,37	20,42	20,57	20,50	20,49	20,53	20,51	20,48	20,48	20,48	20,46	20,45	20,42	20,42	20,45	20,43	20,49	20,48	20,48	20,50	20,54	20,41	20,45	20,41	20,41	20,43	20,45	20,48	20,47	20,45	20,44	20,42	20,45	20,47	20,51	20,43	20,42	20,47	20,44	20,49	20,59	20,55	20,51	20,37	20,30	20,45	20,52	20,57	20,44	20,39	20,48	20,39	20,37	20,44	20,42	20,34	20,43	20,48	20,43	20,47	20,46	20,44	20,49	20,48	20,53	20,40	20,40	20,45	20,44	20,41	20,44	20,33	20,35	20,35	20,41	20,39	20,36	20,47	20,47	20,40	20,43	20,45	20,48	20,46	20,29	20,33	20,32	20,41	20,37	20,32	20,43	20,46	20,44	20,45	20,51	20,49	
20,33	20,37	20,39	20,40	20,41	20,40	20,32	20,43	20,40	20,41	20,36	20,37	20,42	20,42	20,33	20,32	20,39	20,39	20,37	20,37	20,32	20,39	20,47	20,61	20,50	20,38	20,46	20,51	20,47	20,42	20,40	20,44	20,32	20,39	20,42	20,43	20,48	20,46	20,48	20,45	20,39	20,44	20,55	20,52	20,40	20,32	20,34	20,39	20,45	20,48	20,37	20,47	20,51	20,47	20,59	20,54	20,45	20,36	20,39	20,49	20,41	20,45	20,50	20,50	20,44	20,39	20,41	20,47	20,39	20,45	20,34	20,56	20,55	20,41	20,48	20,49	20,46	20,44	20,43	20,42	20,46	20,47	20,46	20,47	20,49	20,45	20,43	20,40	20,49	20,52	20,53	20,48	20,52	20,51	20,41	20,44	20,49	20,50	20,46	20,39	20,45	20,45	20,49	20,51	20,53	20,50	20,47	20,48	20,45	20,46	20,44	20,47	20,47	20,54	20,50	20,40	20,40	20,38	20,51	20,46	20,48	20,50	20,52	20,54	20,49	20,47	20,54	20,45	20,44	20,51	20,46	20,51	20,46	20,47	20,50	20,52	20,55	20,50	20,39	20,47	20,54	20,51	20,55	20,64	20,56	20,57	20,55	20,54	20,46	20,35	20,47	20,51	20,47	20,48	20,55	20,51	20,47	20,57	20,53	20,44	20,50	20,55	20,50	20,45	20,52	20,53	20,50	20,46	20,54	20,52	20,54	20,62	20,57	20,61	20,60	20,52	20,48	20,52	20,50	20,50	20,49	20,50	20,59	20,60	20,59	20,60	20,65	20,65	20,60	20,50	20,52	20,59	20,59	20,55	20,56	20,52	20,60	20,53	20,49	20,57	20,60	20,51	20,46	20,42	20,66	20,60	20,57	20,58	20,63	20,58	20,57	20,64	20,61	20,60	20,61	20,60	20,60	20,66	20,67	20,62	20,60	20,55	20,67	20,66	20,67	20,70	20,66	20,70	20,71	20,70	20,72	20,66	20,65	20,62	20,66	20,69	20,67	20,68	20,63	20,65	20,66	20,69	20,67	20,75	20,75	20,74	20,80	20,78	20,73	20,76	20,75	20,72	20,71	20,67	20,71	20,74	20,80	20,76	20,77	20,73	20,79	20,72	20,70	20,83	20,75	20,69	20,71	20,73	20,66	20,68	20,86	20,82	20,77	20,81	20,72	20,72	20,78	20,76	20,73	20,74	20,80	20,78	20,77	20,84	20,81	20,87	20,82	20,76	20,69	20,69	20,73	20,78	20,77	20,75	20,82	20,81	20,85	20,84	20,77	20,76	20,77	20,77	20,71	20,78	20,84	20,77	20,75	20,79	20,75	20,74	20,77	20,77	20,82	20,79	20,75	20,82	20,86	20,80	20,85	20,83	20,77	20,80	20,80	20,78	20,91	20,75	20,67	20,85	20,83	20,80	20,80	20,79	20,76	20,88	20,75	20,76	20,81	20,80	20,83	20,90	20,87	20,84	20,80	20,83	20,74	20,79	20,85	20,88	20,77	20,85	20,85	20,77	20,69	20,66	20,83	20,75	20,68	20,71	20,78	20,88	20,82	20,77	20,83	20,73	20,77	20,85	20,80	20,77	20,79	20,70	20,71	20,74	20,82	20,83	20,74	20,69	20,73	20,74	20,67	20,76	20,74	20,76	20,81	20,81	20,74	20,73	20,79	20,77	20,78	20,82	20,74	20,75	20,76	20,77	20,74	20,66	20,67	20,68	20,72	20,76	20,72	20,60	20,66	20,69	20,78	20,75	20,60	20,58	20,56	20,62	20,56	20,62	20,66	20,62	20,67	20,71	20,71	20,64	20,58	20,62	20,60	20,65	20,76	20,67	20,54	20,64	20,74	20,77	20,60	20,56	20,58	20,58	20,57	20,57	20,65	20,61	20,61	20,58	20,55	20,54	20,50	20,58	20,63	20,64	20,58	20,57	20,57	20,64	20,56	20,58	20,63	20,60	20,61	20,58	20,59	20,52	20,57	20,58	20,60	20,64	20,63	20,59	20,65	20,56	20,49	20,48	20,54	20,48	20,49	20,50	20,42	20,46	20,51	20,52	20,51	20,51	20,55	20,53	20,51	20,52	20,56	20,55	20,49	20,41	20,49	20,46	20,49	20,46	20,45	20,58	20,53	20,44	20,51	20,56	20,51	20,47	20,42	20,43	20,49	20,53	20,51	20,51	20,42	20,42	20,49	20,46	20,48	20,52	20,53	20,55	20,49	20,37	20,40	20,48	20,53	20,47	20,46	20,37	20,42	20,54	20,42	20,43	20,51	20,50	20,51	20,50	20,48	20,51	20,44	20,42	20,43	20,35	20,43	20,46	20,51	20,43	20,36	20,46	20,46	20,42	20,50	20,44	20,45	20,43	20,45	20,48	20,51	20,44	20,46	20,47	20,43	20,42	20,48	20,49	20,42	20,44	20,32	20,39	20,41	20,39	20,48	20,43	20,43	20,46	20,46	20,43	20,43	20,41	20,41	20,38	20,40	20,50	20,35	20,37	20,42	20,49	20,52	20,61	20,49	20,43	20,40	20,44	20,43	20,46	20,48	20,45	20,45	20,34	20,34	20,43	20,48	20,50	20,44	20,44	20,36	20,30	20,39	20,39	20,42	20,34	20,42	20,49	20,46	20,42	20,36	20,37	20,49	20,49	20,51	20,45	20,32	20,47	20,47	20,37	20,37	20,38	20,34	20,37	20,39	20,39	20,40	20,40	20,40	20,38	20,47	20,48	20,32	20,36	20,31	20,31	20,30	20,35	20,38	20,32	20,38	20,44	20,37	20,41	20,46	20,40	
20,44	20,43	20,40	20,35	20,31	20,32	20,43	20,46	20,42	20,44	20,29	20,39	20,49	20,49	20,41	20,35	20,32	20,41	20,37	20,44	20,35	20,35	20,43	20,49	20,53	20,42	20,37	20,36	20,47	20,45	20,36	20,33	20,27	20,33	20,43	20,39	20,45	20,50	20,58	20,48	20,43	20,44	20,48	20,50	20,43	20,37	20,43	20,44	20,42	20,45	20,38	20,41	20,51	20,45	20,53	20,43	20,41	20,35	20,39	20,48	20,49	20,47	20,49	20,55	20,51	20,40	20,45	20,45	20,41	20,45	20,41	20,47	20,42	20,46	20,43	20,40	20,42	20,44	20,46	20,47	20,47	20,49	20,50	20,47	20,51	20,42	20,48	20,43	20,51	20,56	20,54	20,47	20,46	20,52	20,37	20,43	20,51	20,51	20,52	20,48	20,54	20,42	20,45	20,42	20,45	20,51	20,57	20,51	20,38	20,40	20,41	20,50	20,51	20,48	20,49	20,38	20,35	20,45	20,53	20,49	20,52	20,56	20,58	20,53	20,44	20,42	20,43	20,45	20,54	20,55	20,50	20,53	20,48	20,46	20,40	20,46	20,56	20,60	20,45	20,47	20,59	20,48	20,47	20,52	20,54	20,56	20,58	20,54	20,46	20,45	20,50	20,50	20,52	20,47	20,46	20,46	20,48	20,54	20,54	20,47	20,49	20,52	20,52	20,48	20,53	20,55	20,51	20,47	20,58	20,54	20,55	20,54	20,58	20,53	20,51	20,44	20,43	20,42	20,47	20,53	20,50	20,49	20,60	20,54	20,50	20,44	20,51	20,59	20,59	20,57	20,54	20,56	20,56	20,53	20,58	20,54	20,57	20,59	20,53	20,53	20,61	20,60	20,54	20,52	20,60	20,58	20,48	20,51	20,61	20,62	20,58	20,60	20,59	20,59	20,56	20,58	20,62	20,71	20,66	20,68	20,63	20,55	20,66	20,67	20,68	20,74	20,68	20,68	20,71	20,75	20,67	20,63	20,62	20,62	20,68	20,70	20,68	20,72	20,70	20,71	20,66	20,73	20,69	20,75	20,68	20,73	20,82	20,84	20,77	20,74	20,69	20,72	20,74	20,66	20,68	20,73	20,70	20,66	20,70	20,79	20,82	20,76	20,75	20,81	20,79	20,68	20,70	20,73	20,72	20,76	20,83	20,78	20,73	20,80	20,80	20,77	20,83	20,82	20,75	20,75	20,79	20,78	20,70	20,78	20,81	20,84	20,85	20,80	20,73	20,76	20,76	20,79	20,84	20,83	20,79	20,81	20,83	20,88	20,85	20,82	20,81	20,77	20,78	20,84	20,87	20,82	20,84	20,80	20,74	20,78	20,79	20,85	20,85	20,79	20,81	20,81	20,84	20,84	20,85	20,79	20,76	20,77	20,83	20,81	20,88	20,81	20,66	20,78	20,87	20,80	20,80	20,82	20,73	20,86	20,93	20,85	20,82	20,91	20,88	20,83	20,93	20,86	20,79	20,84	20,80	20,80	20,86	20,84	20,86	20,82	20,81	20,77	20,72	20,73	20,77	20,76	20,69	20,73	20,78	20,88	20,84	20,81	20,82	20,77	20,77	20,79	20,78	20,76	20,79	20,78	20,70	20,74	20,72	20,79	20,83	20,74	20,78	20,83	20,74	20,75	20,81	20,75	20,79	20,77	20,74	20,78	20,81	20,79	20,77	20,84	20,78	20,76	20,77	20,76	20,70	20,66	20,66	20,69	20,69	20,75	20,74	20,61	20,63	20,70	20,75	20,74	20,68	20,60	20,60	20,66	20,67	20,67	20,71	20,68	20,62	20,67	20,68	20,64	20,53	20,51	20,62	20,64	20,70	20,65	20,52	20,63	20,64	20,66	20,57	20,55	20,56	20,57	20,56	20,52	20,65	20,67	20,61	20,60	20,62	20,54	20,50	20,61	20,61	20,60	20,56	20,66	20,64	20,56	20,55	20,55	20,55	20,59	20,57	20,56	20,64	20,56	20,58	20,58	20,54	20,61	20,63	20,55	20,54	20,56	20,61	20,54	20,54	20,55	20,51	20,56	20,53	20,49	20,51	20,49	20,46	20,50	20,52	20,54	20,58	20,54	20,61	20,54	20,57	20,48	20,48	20,49	20,50	20,41	20,40	20,52	20,53	20,47	20,57	20,51	20,57	20,54	20,42	20,48	20,48	20,53	20,46	20,48	20,49	20,48	20,46	20,53	20,46	20,47	20,45	20,48	20,47	20,44	20,45	20,50	20,55	20,52	20,53	20,42	20,43	20,62	20,54	20,49	20,56	20,48	20,53	20,55	20,49	20,43	20,41	20,48	20,47	20,42	20,51	20,49	20,48	20,47	20,38	20,43	20,53	20,45	20,47	20,39	20,41	20,42	20,41	20,43	20,42	20,42	20,46	20,55	20,52	20,38	20,45	20,49	20,36	20,41	20,41	20,41	20,38	20,40	20,41	20,44	20,49	20,37	20,38	20,38	20,39	20,37	20,46	20,45	20,34	20,42	20,44	20,45	20,44	20,47	20,54	20,50	20,43	20,43	20,52	20,47	20,45	20,40	20,47	20,48	20,48	20,38	20,42	20,44	20,40	20,44	20,46	20,43	20,46	20,38	20,41	20,45	20,39	20,45	20,50	20,40	20,45	20,49	20,40	20,36	20,42	20,44	20,35	20,35	20,47	20,45	20,48	20,36	20,33	20,37	20,37	20,43	20,43	20,38	20,44	20,41	20,38	20,35	20,42	20,48	20,37	20,33	20,35	20,37	20,41	20,43	20,48	20,35	20,43	20,44	20,46	20,51	20,46	20,38	
20,44	20,41	20,36	20,26	20,30	20,39	20,39	20,41	20,42	20,44	20,36	20,38	20,39	20,41	20,39	20,43	20,48	20,40	20,39	20,31	20,30	20,30	20,40	20,54	20,53	20,48	20,37	20,34	20,38	20,43	20,39	20,40	20,41	20,37	20,38	20,40	20,45	20,51	20,50	20,48	20,39	20,52	20,53	20,49	20,49	20,41	20,41	20,46	20,45	20,42	20,39	20,39	20,49	20,49	20,47	20,40	20,33	20,32	20,38	20,41	20,49	20,50	20,51	20,46	20,42	20,41	20,45	20,41	20,42	20,43	20,34	20,52	20,54	20,47	20,49	20,32	20,34	20,38	20,41	20,52	20,45	20,44	20,52	20,48	20,42	20,46	20,42	20,56	20,51	20,53	20,48	20,42	20,44	20,43	20,39	20,37	20,45	20,50	20,55	20,50	20,49	20,49	20,46	20,40	20,40	20,46	20,47	20,42	20,48	20,42	20,41	20,47	20,47	20,40	20,41	20,44	20,42	20,45	20,50	20,38	20,45	20,48	20,57	20,54	20,47	20,47	20,46	20,45	20,45	20,54	20,44	20,48	20,51	20,52	20,46	20,46	20,55	20,54	20,57	20,45	20,48	20,45	20,40	20,47	20,45	20,53	20,63	20,55	20,45	20,47	20,50	20,49	20,55	20,50	20,45	20,49	20,51	20,57	20,50	20,48	20,53	20,48	20,45	20,56	20,59	20,63	20,58	20,48	20,46	20,38	20,51	20,48	20,54	20,57	20,49	20,46	20,52	20,54	20,49	20,55	20,64	20,56	20,55	20,55	20,57	20,50	20,49	20,60	20,56	20,57	20,57	20,52	20,54	20,56	20,60	20,57	20,57	20,58	20,57	20,64	20,59	20,58	20,56	20,61	20,55	20,60	20,54	20,51	20,66	20,56	20,59	20,62	20,64	20,66	20,62	20,60	20,60	20,65	20,72	20,82	20,76	20,59	20,64	20,68	20,72	20,77	20,69	20,67	20,70	20,75	20,66	20,64	20,67	20,70	20,71	20,70	20,63	20,68	20,71	20,72	20,71	20,79	20,71	20,65	20,69	20,74	20,81	20,80	20,78	20,73	20,69	20,71	20,79	20,74	20,73	20,76	20,73	20,64	20,81	20,78	20,78	20,78	20,75	20,88	20,88	20,77	20,79	20,81	20,79	20,73	20,89	20,85	20,83	20,83	20,79	20,81	20,81	20,81	20,78	20,70	20,70	20,76	20,77	20,77	20,77	20,78	20,81	20,73	20,77	20,79	20,81	20,81	20,83	20,85	20,89	20,77	20,76	20,83	20,81	20,81	20,87	20,79	20,81	20,89	20,84	20,82	20,83	20,84	20,83	20,85	20,90	20,90	20,82	20,83	20,83	20,84	20,78	20,81	20,89	20,87	20,85	20,84	20,82	20,81	20,84	20,83	20,79	20,78	20,82	20,88	20,87	20,87	20,83	20,82	20,88	20,80	20,82	20,88	20,87	20,85	20,92	20,87	20,81	20,87	20,86	20,85	20,91	20,86	20,84	20,83	20,84	20,78	20,74	20,72	20,77	20,78	20,79	20,81	20,80	20,78	20,81	20,80	20,82	20,80	20,82	20,91	20,86	20,77	20,82	20,77	20,73	20,80	20,79	20,78	20,80	20,84	20,78	20,81	20,86	20,82	20,74	20,79	20,81	20,84	20,80	20,77	20,81	20,77	20,81	20,83	20,83	20,75	20,70	20,77	20,74	20,67	20,62	20,65	20,65	20,65	20,71	20,69	20,74	20,78	20,74	20,70	20,64	20,62	20,65	20,73	20,74	20,64	20,72	20,67	20,64	20,64	20,63	20,62	20,62	20,55	20,54	20,57	20,67	20,69	20,59	20,58	20,64	20,65	20,58	20,50	20,59	20,61	20,63	20,55	20,60	20,63	20,58	20,63	20,63	20,59	20,53	20,55	20,61	20,57	20,56	20,58	20,59	20,56	20,58	20,55	20,52	20,63	20,57	20,57	20,59	20,58	20,60	20,59	20,56	20,54	20,57	20,59	20,60	20,61	20,57	20,53	20,62	20,54	20,56	20,56	20,50	20,53	20,54	20,48	20,47	20,50	20,53	20,52	20,54	20,50	20,51	20,46	20,50	20,56	20,54	20,55	20,52	20,48	20,47	20,55	20,48	20,47	20,47	20,50	20,46	20,56	20,44	20,52	20,53	20,48	20,36	20,41	20,38	20,45	20,50	20,51	20,47	20,46	20,53	20,53	20,47	20,39	20,45	20,43	20,43	20,56	20,55	20,43	20,47	20,55	20,49	20,49	20,52	20,50	20,54	20,52	20,50	20,43	20,45	20,44	20,51	20,40	20,50	20,45	20,40	20,42	20,45	20,39	20,49	20,49	20,51	20,55	20,46	20,41	20,40	20,37	20,46	20,42	20,39	20,53	20,54	20,45	20,47	20,45	20,35	20,37	20,43	20,49	20,37	20,34	20,47	20,50	20,52	20,36	20,38	20,42	20,36	20,38	20,40	20,49	20,48	20,48	20,47	20,52	20,51	20,42	20,49	20,51	20,48	20,49	20,45	20,35	20,44	20,43	20,42	20,54	20,52	20,43	20,40	20,44	20,46	20,51	20,53	20,48	20,49	20,51	20,36	20,35	20,46	20,45	20,45	20,37	20,41	20,46	20,39	20,47	20,43	20,36	20,35	20,40	20,42	20,35	20,38	20,48	20,45	20,33	20,39	20,38	20,45	20,41	20,40	20,34	20,41	20,41	20,47	20,47	20,36	20,47	20,40	20,37	20,43	20,44	20,40	20,39	20,42	20,36	20,35	20,51	20,51	20,45	
20,51	20,49	20,37	20,29	20,25	20,38	20,42	20,34	20,46	20,50	20,37	20,38	20,31	20,37	20,33	20,42	20,48	20,45	20,41	20,34	20,27	20,35	20,43	20,52	20,42	20,44	20,37	20,41	20,48	20,46	20,42	20,39	20,34	20,28	20,36	20,45	20,46	20,40	20,41	20,41	20,45	20,47	20,46	20,43	20,49	20,55	20,43	20,36	20,39	20,43	20,39	20,41	20,43	20,44	20,38	20,44	20,38	20,40	20,45	20,44	20,41	20,50	20,52	20,44	20,33	20,35	20,50	20,46	20,42	20,49	20,44	20,55	20,52	20,47	20,49	20,45	20,39	20,46	20,49	20,53	20,49	20,43	20,54	20,49	20,35	20,46	20,52	20,52	20,43	20,43	20,44	20,41	20,40	20,40	20,42	20,37	20,41	20,48	20,54	20,55	20,47	20,48	20,41	20,40	20,48	20,45	20,47	20,41	20,48	20,51	20,42	20,44	20,46	20,45	20,42	20,49	20,53	20,56	20,57	20,50	20,45	20,40	20,47	20,59	20,51	20,52	20,49	20,47	20,48	20,44	20,45	20,45	20,52	20,54	20,50	20,49	20,48	20,48	20,47	20,62	20,53	20,39	20,42	20,52	20,48	20,48	20,59	20,59	20,43	20,48	20,52	20,52	20,50	20,56	20,50	20,45	20,53	20,50	20,47	20,49	20,49	20,45	20,37	20,51	20,56	20,63	20,62	20,45	20,36	20,40	20,50	20,56	20,54	20,57	20,54	20,53	20,53	20,53	20,53	20,51	20,51	20,57	20,56	20,49	20,56	20,58	20,56	20,60	20,52	20,51	20,52	20,51	20,54	20,59	20,58	20,57	20,59	20,57	20,52	20,55	20,57	20,61	20,57	20,59	20,56	20,59	20,62	20,59	20,61	20,59	20,58	20,63	20,63	20,68	20,71	20,68	20,64	20,60	20,65	20,79	20,76	20,72	20,62	20,69	20,68	20,78	20,79	20,72	20,65	20,73	20,68	20,64	20,62	20,71	20,69	20,75	20,64	20,65	20,76	20,73	20,75	20,73	20,75	20,72	20,76	20,74	20,75	20,80	20,77	20,73	20,75	20,75	20,83	20,72	20,76	20,82	20,79	20,77	20,89	20,91	20,87	20,88	20,77	20,82	20,84	20,72	20,79	20,86	20,80	20,78	20,81	20,84	20,84	20,88	20,80	20,82	20,88	20,82	20,86	20,77	20,75	20,80	20,78	20,79	20,81	20,80	20,85	20,85	20,79	20,80	20,90	20,85	20,79	20,81	20,88	20,86	20,84	20,84	20,81	20,80	20,86	20,83	20,80	20,88	20,84	20,80	20,76	20,80	20,84	20,84	20,96	20,89	20,81	20,83	20,81	20,77	20,85	20,84	20,88	20,84	20,83	20,84	20,86	20,82	20,82	20,81	20,83	20,88	20,81	20,89	20,86	20,86	20,86	20,84	20,84	20,87	20,84	20,86	20,84	20,91	20,99	20,96	20,87	20,96	20,87	20,88	20,88	20,82	20,77	20,82	20,89	20,79	20,80	20,75	20,72	20,80	20,78	20,83	20,82	20,82	20,89	20,94	20,92	20,85	20,89	20,87	20,88	20,80	20,80	20,79	20,79	20,90	20,88	20,89	20,83	20,84	20,79	20,78	20,85	20,85	20,78	20,72	20,79	20,81	20,77	20,71	20,82	20,84	20,85	20,86	20,83	20,85	20,74	20,70	20,76	20,69	20,70	20,69	20,72	20,75	20,78	20,75	20,77	20,78	20,74	20,74	20,72	20,66	20,70	20,73	20,65	20,67	20,74	20,65	20,68	20,63	20,54	20,56	20,64	20,58	20,57	20,59	20,63	20,64	20,62	20,65	20,61	20,68	20,62	20,53	20,58	20,58	20,56	20,60	20,59	20,61	20,62	20,59	20,62	20,64	20,53	20,54	20,57	20,59	20,54	20,57	20,59	20,60	20,63	20,51	20,50	20,62	20,57	20,50	20,51	20,47	20,55	20,57	20,58	20,63	20,60	20,58	20,66	20,58	20,53	20,50	20,60	20,56	20,50	20,53	20,52	20,53	20,56	20,53	20,56	20,58	20,48	20,52	20,52	20,50	20,51	20,53	20,55	20,50	20,55	20,55	20,55	20,41	20,45	20,51	20,48	20,44	20,53	20,49	20,52	20,57	20,48	20,51	20,53	20,48	20,47	20,51	20,48	20,39	20,47	20,51	20,46	20,43	20,56	20,61	20,50	20,43	20,46	20,45	20,50	20,54	20,52	20,39	20,44	20,51	20,48	20,52	20,48	20,47	20,56	20,47	20,49	20,44	20,49	20,45	20,50	20,38	20,41	20,43	20,40	20,45	20,46	20,38	20,41	20,48	20,55	20,55	20,56	20,43	20,46	20,45	20,49	20,38	20,35	20,48	20,46	20,46	20,55	20,48	20,34	20,38	20,50	20,47	20,39	20,41	20,47	20,49	20,49	20,40	20,44	20,47	20,38	20,39	20,41	20,50	20,49	20,63	20,55	20,49	20,43	20,43	20,45	20,53	20,53	20,54	20,38	20,33	20,45	20,43	20,36	20,47	20,45	20,43	20,37	20,42	20,44	20,52	20,49	20,51	20,57	20,48	20,38	20,31	20,36	20,46	20,38	20,39	20,35	20,42	20,41	20,47	20,46	20,35	20,34	20,39	20,33	20,32	20,36	20,43	20,54	20,38	20,38	20,41	20,40	20,40	20,35	20,35	20,29	20,47	20,49	20,46	20,44	20,48	20,48	20,38	20,36	20,41	20,37	20,44	20,44	20,38	20,27	20,40	20,46	20,40	
20,48	20,57	20,43	20,38	20,37	20,37	20,52	20,48	20,49	20,49	20,35	20,32	20,36	20,38	20,42	20,44	20,46	20,49	20,47	20,38	20,39	20,36	20,40	20,56	20,53	20,47	20,42	20,47	20,54	20,53	20,51	20,53	20,43	20,32	20,41	20,35	20,41	20,40	20,45	20,45	20,42	20,51	20,43	20,35	20,36	20,45	20,42	20,42	20,44	20,50	20,58	20,44	20,38	20,38	20,43	20,49	20,46	20,39	20,40	20,38	20,40	20,46	20,53	20,52	20,38	20,42	20,43	20,39	20,45	20,50	20,51	20,52	20,47	20,52	20,46	20,47	20,47	20,45	20,52	20,51	20,44	20,42	20,49	20,48	20,44	20,44	20,52	20,48	20,47	20,48	20,49	20,45	20,50	20,52	20,43	20,39	20,48	20,50	20,51	20,52	20,47	20,49	20,47	20,55	20,49	20,37	20,46	20,44	20,47	20,52	20,43	20,47	20,51	20,52	20,45	20,49	20,51	20,52	20,59	20,59	20,51	20,45	20,56	20,62	20,55	20,53	20,56	20,53	20,55	20,49	20,48	20,48	20,45	20,53	20,49	20,47	20,48	20,44	20,44	20,58	20,61	20,50	20,55	20,60	20,53	20,52	20,55	20,61	20,53	20,53	20,57	20,57	20,56	20,53	20,50	20,41	20,48	20,53	20,47	20,55	20,53	20,44	20,46	20,50	20,53	20,63	20,60	20,49	20,40	20,47	20,57	20,58	20,56	20,56	20,59	20,54	20,56	20,54	20,56	20,52	20,53	20,52	20,60	20,51	20,57	20,60	20,56	20,52	20,52	20,49	20,52	20,54	20,62	20,62	20,58	20,56	20,55	20,57	20,53	20,56	20,59	20,61	20,62	20,59	20,60	20,70	20,66	20,58	20,60	20,59	20,66	20,60	20,62	20,64	20,66	20,77	20,71	20,63	20,57	20,67	20,68	20,69	20,70	20,59	20,59	20,71	20,73	20,72	20,68	20,68	20,72	20,71	20,62	20,70	20,75	20,81	20,75	20,71	20,80	20,77	20,74	20,77	20,73	20,72	20,69	20,73	20,78	20,81	20,82	20,82	20,83	20,80	20,83	20,76	20,80	20,88	20,84	20,79	20,86	20,87	20,87	20,89	20,83	20,87	20,89	20,81	20,79	20,81	20,84	20,84	20,90	20,87	20,86	20,82	20,81	20,88	20,89	20,86	20,86	20,83	20,82	20,78	20,77	20,75	20,80	20,86	20,87	20,87	20,83	20,85	20,86	20,86	20,83	20,87	20,87	20,84	20,88	20,87	20,88	20,91	20,90	20,87	20,82	20,91	20,93	20,82	20,83	20,84	20,82	20,83	20,85	20,84	20,85	20,87	20,82	20,80	20,88	20,92	20,91	20,85	20,88	20,78	20,89	20,86	20,84	20,84	20,85	20,92	20,87	20,89	20,88	20,86	20,83	20,78	20,85	20,83	20,89	20,88	20,87	20,92	20,98	20,99	20,91	20,96	20,90	20,92	20,86	20,81	20,79	20,79	20,90	20,86	20,85	20,81	20,76	20,83	20,85	20,84	20,88	20,87	20,85	20,92	20,90	20,84	20,83	20,91	20,86	20,81	20,80	20,86	20,81	20,89	20,86	20,90	20,88	20,84	20,85	20,82	20,81	20,77	20,80	20,76	20,76	20,74	20,76	20,84	20,85	20,80	20,90	20,90	20,86	20,84	20,82	20,78	20,73	20,75	20,79	20,75	20,80	20,79	20,82	20,82	20,73	20,76	20,76	20,74	20,71	20,75	20,70	20,69	20,71	20,70	20,78	20,70	20,72	20,69	20,69	20,66	20,63	20,62	20,63	20,70	20,66	20,70	20,67	20,67	20,67	20,65	20,67	20,59	20,64	20,56	20,49	20,59	20,60	20,62	20,64	20,63	20,55	20,58	20,62	20,60	20,64	20,60	20,57	20,59	20,59	20,58	20,61	20,59	20,58	20,59	20,54	20,55	20,58	20,59	20,55	20,55	20,54	20,59	20,69	20,63	20,64	20,53	20,47	20,57	20,56	20,58	20,56	20,58	20,52	20,50	20,55	20,51	20,57	20,62	20,50	20,51	20,57	20,53	20,55	20,52	20,58	20,51	20,57	20,59	20,57	20,51	20,41	20,44	20,46	20,50	20,45	20,53	20,49	20,54	20,48	20,42	20,44	20,48	20,40	20,42	20,50	20,43	20,45	20,56	20,52	20,39	20,46	20,58	20,49	20,52	20,55	20,50	20,59	20,58	20,51	20,49	20,47	20,43	20,48	20,47	20,49	20,44	20,51	20,45	20,50	20,46	20,48	20,43	20,41	20,37	20,50	20,55	20,56	20,51	20,45	20,51	20,42	20,49	20,53	20,53	20,51	20,49	20,49	20,44	20,50	20,42	20,39	20,45	20,45	20,46	20,51	20,45	20,39	20,38	20,49	20,53	20,48	20,45	20,56	20,51	20,46	20,38	20,47	20,46	20,42	20,41	20,47	20,50	20,50	20,60	20,46	20,44	20,44	20,43	20,45	20,46	20,54	20,54	20,48	20,42	20,46	20,45	20,41	20,42	20,55	20,44	20,38	20,45	20,37	20,48	20,42	20,41	20,48	20,51	20,49	20,50	20,49	20,53	20,43	20,42	20,39	20,45	20,40	20,46	20,49	20,43	20,43	20,44	20,41	20,46	20,55	20,42	20,47	20,40	20,33	20,44	20,44	20,53	20,42	20,38	20,37	20,48	20,46	20,37	20,40	20,42	20,41	20,49	20,52	20,41	20,41	20,45	20,37	20,38	20,29	20,28	20,33	20,37	
20,56	20,47	20,41	20,48	20,33	20,35	20,41	20,45	20,47	20,40	20,35	20,30	20,40	20,39	20,48	20,53	20,51	20,48	20,43	20,40	20,42	20,41	20,42	20,53	20,55	20,47	20,45	20,42	20,39	20,44	20,41	20,48	20,47	20,40	20,37	20,34	20,32	20,35	20,43	20,54	20,46	20,51	20,55	20,48	20,44	20,36	20,37	20,49	20,48	20,41	20,48	20,46	20,41	20,36	20,42	20,53	20,37	20,37	20,38	20,31	20,35	20,44	20,49	20,51	20,44	20,45	20,51	20,44	20,52	20,56	20,53	20,52	20,50	20,52	20,62	20,44	20,42	20,52	20,46	20,47	20,44	20,46	20,51	20,43	20,44	20,50	20,52	20,43	20,50	20,58	20,48	20,53	20,52	20,55	20,44	20,45	20,42	20,42	20,44	20,45	20,44	20,46	20,49	20,63	20,57	20,50	20,44	20,47	20,50	20,53	20,47	20,53	20,56	20,52	20,52	20,49	20,47	20,49	20,50	20,47	20,53	20,50	20,60	20,61	20,55	20,59	20,55	20,53	20,46	20,43	20,47	20,56	20,48	20,51	20,47	20,50	20,51	20,45	20,38	20,48	20,49	20,52	20,52	20,50	20,51	20,62	20,59	20,59	20,56	20,57	20,64	20,59	20,54	20,46	20,38	20,46	20,53	20,60	20,45	20,50	20,55	20,51	20,47	20,53	20,54	20,51	20,58	20,54	20,58	20,54	20,54	20,59	20,55	20,58	20,61	20,58	20,57	20,56	20,62	20,58	20,55	20,55	20,57	20,58	20,56	20,59	20,62	20,53	20,49	20,53	20,53	20,56	20,55	20,63	20,63	20,54	20,52	20,55	20,58	20,64	20,64	20,58	20,63	20,59	20,61	20,71	20,68	20,59	20,58	20,57	20,68	20,61	20,63	20,62	20,63	20,67	20,74	20,67	20,64	20,66	20,72	20,64	20,69	20,67	20,68	20,81	20,72	20,73	20,71	20,75	20,85	20,83	20,70	20,65	20,68	20,78	20,76	20,70	20,72	20,74	20,72	20,77	20,73	20,74	20,75	20,81	20,79	20,81	20,82	20,81	20,90	20,81	20,77	20,77	20,78	20,81	20,82	20,82	20,78	20,76	20,82	20,83	20,78	20,85	20,92	20,84	20,87	20,82	20,81	20,88	20,88	20,92	20,91	20,90	20,88	20,88	20,90	20,88	20,88	20,82	20,82	20,82	20,81	20,84	20,87	20,79	20,81	20,86	20,85	20,87	20,87	20,88	20,91	20,86	20,88	20,80	20,85	20,87	20,87	20,94	20,98	20,92	20,88	20,94	20,95	20,85	20,87	20,94	20,87	20,84	20,81	20,85	20,86	20,90	20,85	20,83	20,92	20,91	20,90	20,92	20,94	20,90	20,90	20,93	20,92	20,88	20,80	20,87	20,87	20,88	20,85	20,94	20,88	20,81	20,90	20,87	20,87	20,90	20,94	21,00	20,99	20,95	20,91	20,92	20,88	20,94	20,89	20,80	20,87	20,96	20,93	20,89	20,84	20,79	20,81	20,79	20,82	20,86	20,91	20,85	20,80	20,77	20,85	20,85	20,79	20,87	20,86	20,79	20,84	20,87	20,77	20,80	20,85	20,91	20,93	20,87	20,83	20,82	20,81	20,82	20,80	20,78	20,75	20,82	20,82	20,87	20,85	20,73	20,78	20,83	20,84	20,79	20,79	20,70	20,72	20,66	20,73	20,80	20,83	20,85	20,83	20,77	20,73	20,70	20,72	20,77	20,74	20,69	20,71	20,71	20,73	20,69	20,71	20,67	20,65	20,68	20,69	20,77	20,68	20,61	20,55	20,63	20,66	20,64	20,68	20,60	20,61	20,69	20,70	20,63	20,62	20,61	20,49	20,53	20,63	20,59	20,59	20,61	20,54	20,55	20,61	20,55	20,63	20,65	20,54	20,60	20,66	20,63	20,61	20,57	20,59	20,63	20,56	20,56	20,61	20,59	20,61	20,58	20,54	20,56	20,62	20,60	20,60	20,55	20,51	20,54	20,54	20,49	20,65	20,60	20,51	20,52	20,54	20,49	20,46	20,55	20,54	20,52	20,58	20,47	20,53	20,50	20,51	20,57	20,58	20,57	20,56	20,51	20,48	20,45	20,46	20,54	20,47	20,47	20,47	20,58	20,46	20,44	20,53	20,52	20,47	20,37	20,44	20,53	20,52	20,50	20,58	20,56	20,45	20,47	20,45	20,50	20,54	20,55	20,54	20,53	20,55	20,46	20,44	20,47	20,43	20,46	20,47	20,45	20,45	20,42	20,50	20,51	20,44	20,47	20,41	20,41	20,49	20,54	20,51	20,49	20,44	20,54	20,54	20,48	20,46	20,42	20,46	20,54	20,50	20,45	20,55	20,50	20,42	20,51	20,43	20,43	20,48	20,47	20,41	20,45	20,41	20,50	20,49	20,49	20,50	20,50	20,45	20,36	20,46	20,48	20,47	20,45	20,46	20,50	20,37	20,52	20,46	20,37	20,44	20,44	20,45	20,47	20,49	20,49	20,43	20,43	20,40	20,43	20,49	20,47	20,54	20,54	20,45	20,56	20,50	20,47	20,42	20,39	20,37	20,43	20,40	20,45	20,62	20,52	20,46	20,42	20,43	20,44	20,39	20,39	20,40	20,41	20,50	20,55	20,41	20,35	20,44	20,42	20,44	20,36	20,32	20,37	20,46	20,47	20,38	20,30	20,32	20,49	20,50	20,36	20,45	20,50	20,43	20,41	20,46	20,45	20,37	20,32	20,30	20,30	20,36	20,35	20,36	20,34	
20,51	20,38	20,31	20,44	20,42	20,31	20,41	20,42	20,38	20,36	20,33	20,45	20,34	20,44	20,51	20,45	20,42	20,49	20,39	20,40	20,43	20,34	20,47	20,52	20,47	20,44	20,48	20,35	20,28	20,30	20,35	20,36	20,46	20,49	20,38	20,37	20,37	20,33	20,36	20,43	20,49	20,50	20,52	20,42	20,46	20,36	20,38	20,48	20,49	20,38	20,43	20,46	20,45	20,48	20,47	20,53	20,46	20,38	20,47	20,42	20,38	20,46	20,52	20,51	20,44	20,50	20,55	20,52	20,47	20,54	20,50	20,45	20,45	20,53	20,56	20,46	20,36	20,46	20,53	20,41	20,43	20,46	20,53	20,46	20,38	20,50	20,50	20,41	20,49	20,60	20,52	20,50	20,49	20,45	20,46	20,44	20,47	20,41	20,37	20,37	20,52	20,51	20,50	20,50	20,52	20,55	20,50	20,49	20,45	20,54	20,53	20,48	20,46	20,44	20,51	20,48	20,46	20,47	20,50	20,48	20,55	20,47	20,50	20,46	20,49	20,58	20,56	20,53	20,52	20,40	20,41	20,49	20,49	20,56	20,51	20,58	20,54	20,45	20,43	20,50	20,49	20,51	20,53	20,48	20,55	20,61	20,57	20,50	20,48	20,45	20,49	20,55	20,54	20,49	20,43	20,49	20,56	20,53	20,54	20,52	20,54	20,45	20,48	20,56	20,55	20,54	20,56	20,54	20,50	20,55	20,54	20,53	20,54	20,55	20,58	20,61	20,59	20,62	20,61	20,66	20,53	20,55	20,62	20,64	20,58	20,62	20,72	20,63	20,51	20,54	20,56	20,58	20,60	20,58	20,57	20,51	20,56	20,55	20,53	20,55	20,66	20,61	20,58	20,58	20,65	20,68	20,65	20,55	20,56	20,56	20,64	20,68	20,68	20,68	20,69	20,71	20,69	20,69	20,69	20,72	20,71	20,69	20,70	20,73	20,80	20,86	20,82	20,82	20,76	20,71	20,74	20,80	20,74	20,68	20,74	20,75	20,69	20,75	20,70	20,69	20,70	20,79	20,77	20,79	20,79	20,83	20,82	20,77	20,81	20,81	20,80	20,85	20,85	20,75	20,70	20,72	20,81	20,89	20,81	20,81	20,92	20,88	20,78	20,88	20,88	20,88	20,85	20,86	20,80	20,80	20,87	20,91	20,91	20,92	20,96	20,90	20,85	20,87	20,96	20,90	20,86	20,86	20,82	20,84	20,89	20,85	20,82	20,91	20,99	20,92	20,88	20,89	20,94	20,93	20,90	20,81	20,82	20,93	20,88	20,85	20,97	20,94	20,90	20,97	20,98	20,96	20,92	20,92	21,00	20,91	20,86	20,98	20,89	20,96	20,97	20,88	20,87	20,92	20,93	20,88	20,93	20,90	20,92	20,89	20,94	20,95	20,85	20,81	20,83	20,88	20,82	20,85	20,90	20,90	20,97	20,96	20,90	20,99	21,00	20,97	21,00	20,92	20,87	20,87	20,87	20,84	20,83	20,88	20,90	20,96	21,02	20,89	20,89	20,87	20,88	20,82	20,86	20,89	20,93	20,84	20,87	20,83	20,83	20,88	20,86	20,84	20,91	20,85	20,81	20,87	20,81	20,84	20,90	20,94	20,92	20,84	20,82	20,85	20,85	20,79	20,82	20,85	20,83	20,80	20,83	20,82	20,83	20,75	20,77	20,82	20,82	20,75	20,71	20,64	20,72	20,70	20,67	20,78	20,86	20,89	20,79	20,75	20,73	20,74	20,75	20,75	20,85	20,70	20,68	20,71	20,73	20,69	20,68	20,65	20,66	20,76	20,74	20,77	20,70	20,67	20,61	20,64	20,65	20,68	20,64	20,68	20,69	20,70	20,64	20,61	20,68	20,73	20,62	20,57	20,60	20,64	20,61	20,56	20,53	20,53	20,57	20,58	20,66	20,63	20,58	20,52	20,65	20,66	20,57	20,50	20,52	20,66	20,71	20,61	20,60	20,53	20,56	20,63	20,58	20,61	20,55	20,58	20,62	20,54	20,58	20,55	20,48	20,56	20,59	20,57	20,55	20,52	20,49	20,50	20,42	20,50	20,52	20,59	20,59	20,45	20,50	20,62	20,58	20,62	20,52	20,53	20,51	20,51	20,55	20,47	20,55	20,50	20,44	20,47	20,50	20,55	20,58	20,55	20,51	20,48	20,50	20,53	20,39	20,49	20,54	20,55	20,57	20,59	20,60	20,54	20,41	20,45	20,51	20,55	20,48	20,49	20,49	20,47	20,55	20,57	20,50	20,49	20,50	20,45	20,53	20,48	20,50	20,52	20,46	20,48	20,50	20,43	20,49	20,50	20,42	20,39	20,50	20,49	20,50	20,50	20,51	20,47	20,49	20,53	20,57	20,51	20,55	20,50	20,48	20,55	20,47	20,44	20,52	20,42	20,41	20,42	20,49	20,52	20,53	20,48	20,49	20,42	20,46	20,47	20,46	20,42	20,44	20,50	20,51	20,46	20,47	20,43	20,44	20,44	20,39	20,47	20,42	20,46	20,44	20,51	20,49	20,42	20,41	20,34	20,44	20,51	20,53	20,48	20,45	20,45	20,47	20,49	20,43	20,49	20,47	20,38	20,38	20,39	20,51	20,51	20,47	20,42	20,32	20,43	20,41	20,40	20,41	20,45	20,40	20,45	20,40	20,36	20,49	20,53	20,46	20,36	20,33	20,37	20,39	20,44	20,39	20,37	20,38	20,49	20,51	20,46	20,42	20,45	20,39	20,39	20,39	20,41	20,38	20,38	20,32	20,37	20,34	20,41	20,47	20,51	
20,45	20,38	20,39	20,44	20,44	20,41	20,35	20,42	20,32	20,31	20,34	20,44	20,49	20,47	20,55	20,46	20,44	20,42	20,46	20,41	20,48	20,39	20,44	20,43	20,44	20,38	20,36	20,34	20,33	20,32	20,26	20,35	20,39	20,39	20,42	20,44	20,43	20,38	20,37	20,35	20,43	20,42	20,42	20,47	20,44	20,40	20,36	20,41	20,45	20,44	20,39	20,45	20,46	20,52	20,54	20,47	20,47	20,44	20,46	20,53	20,44	20,49	20,50	20,43	20,43	20,38	20,43	20,48	20,39	20,40	20,47	20,48	20,43	20,44	20,48	20,51	20,38	20,44	20,57	20,51	20,46	20,44	20,52	20,49	20,41	20,42	20,49	20,51	20,48	20,50	20,58	20,48	20,53	20,49	20,45	20,52	20,51	20,51	20,52	20,43	20,50	20,57	20,52	20,49	20,50	20,45	20,46	20,46	20,43	20,41	20,51	20,49	20,47	20,47	20,49	20,42	20,42	20,47	20,53	20,45	20,55	20,48	20,54	20,52	20,55	20,57	20,54	20,51	20,54	20,50	20,45	20,47	20,47	20,45	20,48	20,60	20,52	20,44	20,43	20,54	20,54	20,52	20,55	20,58	20,51	20,50	20,42	20,46	20,52	20,51	20,48	20,54	20,55	20,57	20,43	20,46	20,52	20,50	20,61	20,65	20,49	20,44	20,56	20,63	20,52	20,51	20,53	20,50	20,47	20,47	20,53	20,56	20,54	20,56	20,59	20,62	20,54	20,68	20,64	20,57	20,51	20,52	20,61	20,57	20,55	20,63	20,64	20,59	20,55	20,54	20,57	20,62	20,61	20,63	20,58	20,56	20,54	20,48	20,50	20,57	20,63	20,63	20,60	20,61	20,60	20,67	20,68	20,64	20,56	20,61	20,70	20,70	20,68	20,63	20,69	20,77	20,74	20,71	20,68	20,75	20,79	20,70	20,71	20,69	20,76	20,81	20,79	20,84	20,83	20,79	20,75	20,75	20,73	20,69	20,75	20,82	20,73	20,77	20,72	20,72	20,74	20,80	20,79	20,82	20,72	20,74	20,76	20,80	20,79	20,81	20,80	20,82	20,91	20,82	20,74	20,80	20,84	20,88	20,87	20,81	20,85	20,92	20,87	20,88	20,85	20,80	20,80	20,78	20,80	20,81	20,84	20,91	20,87	20,88	20,85	20,93	20,89	20,82	20,84	20,85	20,85	20,82	20,80	20,91	20,83	20,88	20,85	20,89	20,91	20,86	20,89	20,91	20,92	20,93	20,99	20,94	20,93	21,00	20,92	20,90	20,95	20,89	20,91	20,95	20,95	20,87	20,89	20,96	20,95	20,97	20,95	20,98	20,90	20,94	21,06	20,93	20,82	20,84	20,90	20,86	20,93	20,92	20,96	20,96	20,93	21,00	20,89	20,85	20,89	20,90	20,84	20,87	20,83	20,87	20,92	20,98	20,96	20,98	21,00	21,01	21,02	21,03	20,88	20,90	20,87	20,85	20,81	20,85	20,91	20,96	20,92	20,87	20,89	20,92	20,90	20,81	20,81	20,82	20,87	20,95	20,93	20,89	20,88	20,84	20,86	20,87	20,89	20,92	20,90	20,88	20,87	20,92	20,93	20,92	20,88	20,82	20,85	20,86	20,86	20,82	20,82	20,85	20,88	20,85	20,84	20,87	20,81	20,81	20,84	20,90	20,90	20,81	20,83	20,72	20,71	20,72	20,77	20,78	20,76	20,75	20,75	20,67	20,75	20,77	20,73	20,74	20,78	20,75	20,72	20,71	20,73	20,70	20,74	20,66	20,66	20,76	20,74	20,76	20,70	20,68	20,65	20,68	20,73	20,66	20,65	20,72	20,71	20,77	20,68	20,62	20,66	20,69	20,70	20,64	20,58	20,61	20,60	20,60	20,60	20,56	20,53	20,58	20,72	20,63	20,57	20,66	20,63	20,64	20,55	20,53	20,52	20,58	20,56	20,57	20,57	20,60	20,62	20,63	20,62	20,62	20,61	20,54	20,64	20,70	20,59	20,56	20,49	20,54	20,53	20,54	20,54	20,50	20,42	20,49	20,45	20,43	20,53	20,56	20,64	20,51	20,58	20,59	20,57	20,55	20,54	20,53	20,48	20,48	20,52	20,49	20,48	20,49	20,50	20,53	20,46	20,53	20,58	20,55	20,48	20,39	20,47	20,49	20,38	20,44	20,55	20,49	20,54	20,58	20,55	20,49	20,43	20,41	20,50	20,53	20,46	20,42	20,40	20,45	20,43	20,56	20,52	20,56	20,60	20,52	20,48	20,48	20,48	20,46	20,42	20,44	20,51	20,49	20,49	20,49	20,37	20,40	20,45	20,50	20,50	20,44	20,50	20,52	20,56	20,45	20,41	20,48	20,44	20,51	20,47	20,45	20,48	20,45	20,50	20,45	20,41	20,39	20,50	20,61	20,48	20,40	20,54	20,47	20,46	20,46	20,35	20,47	20,47	20,42	20,46	20,52	20,46	20,54	20,50	20,47	20,36	20,44	20,41	20,41	20,47	20,46	20,51	20,46	20,44	20,41	20,43	20,48	20,41	20,41	20,38	20,42	20,44	20,44	20,39	20,46	20,50	20,47	20,38	20,45	20,49	20,46	20,44	20,39	20,35	20,43	20,42	20,33	20,44	20,48	20,38	20,41	20,40	20,40	20,48	20,52	20,42	20,34	20,33	20,38	20,46	20,47	20,44	20,33	20,43	20,44	20,41	20,46	20,47	20,49	20,40	20,43	20,41	20,47	20,38	20,36	20,35	20,45	20,37	20,44	20,51	20,48	
20,36	20,38	20,42	20,36	20,34	20,37	20,42	20,43	20,34	20,19	20,23	20,32	20,44	20,42	20,46	20,39	20,52	20,49	20,39	20,37	20,37	20,39	20,43	20,35	20,39	20,40	20,36	20,38	20,38	20,38	20,33	20,32	20,39	20,45	20,36	20,45	20,45	20,40	20,35	20,36	20,33	20,36	20,34	20,50	20,46	20,37	20,33	20,35	20,36	20,45	20,42	20,42	20,47	20,47	20,51	20,42	20,39	20,46	20,48	20,45	20,45	20,52	20,46	20,38	20,37	20,43	20,42	20,46	20,48	20,51	20,48	20,50	20,48	20,55	20,45	20,41	20,39	20,38	20,47	20,55	20,43	20,41	20,54	20,41	20,38	20,44	20,41	20,49	20,50	20,48	20,50	20,52	20,54	20,50	20,47	20,59	20,56	20,50	20,58	20,65	20,56	20,54	20,53	20,47	20,45	20,46	20,49	20,38	20,47	20,44	20,47	20,39	20,44	20,44	20,47	20,43	20,44	20,48	20,52	20,43	20,54	20,50	20,54	20,51	20,53	20,59	20,51	20,50	20,48	20,46	20,47	20,49	20,50	20,45	20,45	20,53	20,47	20,41	20,38	20,49	20,50	20,40	20,51	20,49	20,48	20,44	20,40	20,40	20,46	20,44	20,47	20,54	20,53	20,49	20,52	20,53	20,60	20,50	20,58	20,65	20,47	20,43	20,49	20,62	20,50	20,50	20,54	20,48	20,53	20,56	20,53	20,48	20,54	20,52	20,59	20,54	20,52	20,58	20,64	20,53	20,49	20,47	20,63	20,49	20,52	20,57	20,59	20,59	20,52	20,46	20,50	20,50	20,59	20,61	20,64	20,59	20,57	20,55	20,55	20,62	20,68	20,59	20,60	20,54	20,55	20,62	20,71	20,62	20,60	20,58	20,72	20,78	20,65	20,60	20,66	20,71	20,75	20,75	20,66	20,66	20,70	20,68	20,76	20,73	20,75	20,80	20,79	20,78	20,81	20,73	20,64	20,68	20,76	20,68	20,71	20,82	20,80	20,85	20,79	20,77	20,80	20,84	20,79	20,80	20,71	20,74	20,77	20,80	20,76	20,76	20,84	20,81	20,80	20,80	20,79	20,78	20,87	20,78	20,78	20,82	20,87	20,85	20,90	20,88	20,81	20,82	20,91	20,88	20,84	20,89	20,84	20,86	20,91	20,86	20,80	20,81	20,87	20,87	20,89	20,78	20,83	20,90	20,86	20,94	20,84	20,87	20,91	20,90	20,97	20,82	20,83	20,95	20,93	20,90	20,96	20,92	20,88	20,91	20,90	20,89	20,91	20,92	20,84	20,86	20,86	20,85	20,88	20,94	20,92	20,94	20,92	20,93	20,78	20,88	20,98	20,95	20,90	20,88	20,96	20,88	20,83	20,92	20,97	20,98	20,96	20,97	20,88	20,90	20,89	20,92	20,90	20,95	20,94	20,91	20,93	20,92	20,91	20,96	20,92	20,86	20,96	20,99	20,90	20,89	20,85	20,83	20,92	20,91	20,95	21,04	20,99	20,92	20,95	20,90	20,90	20,82	20,85	20,83	20,83	20,91	20,94	20,96	20,83	20,77	20,85	20,86	20,85	20,87	20,91	20,83	20,83	20,95	20,90	20,92	20,88	20,89	20,92	20,91	20,89	20,89	20,80	20,80	20,84	20,87	20,83	20,82	20,86	20,85	20,82	20,86	20,88	20,84	20,84	20,80	20,75	20,69	20,74	20,82	20,82	20,72	20,76	20,75	20,73	20,80	20,78	20,75	20,74	20,69	20,72	20,72	20,71	20,70	20,68	20,64	20,67	20,73	20,73	20,76	20,74	20,70	20,59	20,68	20,74	20,65	20,65	20,75	20,73	20,75	20,76	20,69	20,63	20,64	20,65	20,67	20,61	20,63	20,56	20,64	20,63	20,59	20,56	20,70	20,65	20,62	20,52	20,58	20,67	20,48	20,49	20,49	20,59	20,62	20,55	20,50	20,60	20,55	20,61	20,62	20,61	20,56	20,54	20,55	20,61	20,66	20,59	20,53	20,53	20,61	20,54	20,48	20,54	20,55	20,47	20,52	20,49	20,52	20,60	20,59	20,57	20,52	20,54	20,53	20,48	20,42	20,49	20,56	20,49	20,45	20,43	20,52	20,47	20,46	20,57	20,58	20,46	20,45	20,53	20,53	20,53	20,51	20,45	20,43	20,44	20,46	20,51	20,57	20,50	20,56	20,53	20,51	20,48	20,46	20,47	20,46	20,43	20,42	20,39	20,40	20,43	20,44	20,49	20,57	20,60	20,50	20,39	20,40	20,44	20,40	20,39	20,46	20,51	20,51	20,49	20,49	20,44	20,35	20,45	20,51	20,51	20,44	20,49	20,47	20,39	20,39	20,39	20,44	20,38	20,42	20,47	20,44	20,45	20,44	20,51	20,43	20,43	20,42	20,35	20,43	20,40	20,41	20,55	20,52	20,40	20,34	20,35	20,37	20,40	20,38	20,39	20,48	20,50	20,46	20,46	20,43	20,35	20,46	20,40	20,41	20,45	20,40	20,41	20,50	20,38	20,37	20,44	20,47	20,46	20,42	20,43	20,41	20,48	20,49	20,47	20,44	20,37	20,50	20,42	20,38	20,50	20,43	20,40	20,41	20,42	20,49	20,43	20,30	20,45	20,50	20,40	20,44	20,52	20,51	20,46	20,38	20,42	20,32	20,33	20,39	20,41	20,40	20,44	20,38	20,37	20,42	20,34	20,35	20,41	20,42	20,40	20,38	20,33	20,38	20,40	20,34	20,31	20,37	20,39	20,35	20,47	20,44	
20,36	20,35	20,38	20,28	20,21	20,35	20,39	20,44	20,37	20,26	20,22	20,32	20,38	20,36	20,38	20,42	20,43	20,46	20,43	20,34	20,34	20,35	20,36	20,39	20,39	20,38	20,39	20,33	20,39	20,37	20,34	20,35	20,38	20,46	20,42	20,43	20,44	20,46	20,38	20,39	20,42	20,48	20,40	20,41	20,42	20,44	20,40	20,47	20,43	20,45	20,45	20,50	20,48	20,49	20,49	20,45	20,31	20,37	20,50	20,45	20,48	20,44	20,42	20,38	20,43	20,47	20,48	20,45	20,50	20,56	20,51	20,51	20,45	20,45	20,51	20,38	20,35	20,46	20,40	20,46	20,45	20,37	20,46	20,42	20,36	20,44	20,41	20,42	20,47	20,48	20,47	20,47	20,56	20,47	20,47	20,60	20,58	20,52	20,54	20,60	20,53	20,45	20,49	20,48	20,41	20,37	20,38	20,40	20,43	20,51	20,41	20,44	20,32	20,43	20,49	20,48	20,44	20,36	20,44	20,50	20,47	20,47	20,54	20,59	20,45	20,47	20,48	20,49	20,50	20,49	20,56	20,47	20,36	20,40	20,52	20,57	20,46	20,45	20,42	20,50	20,48	20,43	20,53	20,52	20,52	20,54	20,53	20,48	20,42	20,41	20,38	20,49	20,53	20,44	20,52	20,60	20,56	20,52	20,50	20,62	20,52	20,44	20,45	20,62	20,58	20,47	20,54	20,53	20,58	20,53	20,55	20,48	20,50	20,56	20,60	20,59	20,51	20,50	20,56	20,57	20,53	20,57	20,59	20,53	20,45	20,56	20,62	20,55	20,53	20,51	20,46	20,53	20,58	20,64	20,61	20,64	20,62	20,59	20,59	20,58	20,61	20,55	20,53	20,60	20,61	20,66	20,64	20,63	20,64	20,59	20,68	20,73	20,71	20,62	20,61	20,67	20,75	20,70	20,72	20,77	20,79	20,66	20,69	20,74	20,81	20,80	20,74	20,78	20,76	20,75	20,60	20,67	20,80	20,80	20,71	20,76	20,80	20,79	20,77	20,75	20,78	20,88	20,87	20,79	20,74	20,68	20,74	20,78	20,75	20,80	20,82	20,79	20,75	20,81	20,80	20,73	20,78	20,84	20,81	20,79	20,90	20,92	20,88	20,93	20,86	20,88	20,91	20,88	20,86	20,90	20,93	20,88	20,90	20,89	20,84	20,88	20,85	20,84	20,83	20,82	20,86	20,95	20,94	20,94	20,94	20,90	20,84	20,85	20,98	20,97	20,87	20,93	20,93	20,95	20,93	20,92	20,87	20,90	20,93	20,87	20,94	20,92	20,88	20,95	20,93	20,89	20,96	21,03	20,97	20,93	20,90	20,89	20,90	20,90	20,94	20,93	21,01	20,96	20,97	20,92	20,90	20,93	20,98	20,96	20,97	20,98	20,95	20,93	20,82	20,88	20,98	21,05	21,01	20,99	21,03	20,99	20,91	20,98	21,01	20,91	20,94	21,01	20,89	20,96	20,94	20,84	20,84	20,96	21,01	21,03	20,97	20,97	20,94	20,90	20,89	20,87	20,92	20,89	20,90	20,88	21,02	20,97	20,94	20,84	20,83	20,90	20,90	20,88	20,91	20,90	20,90	20,90	20,91	20,97	20,88	20,89	20,84	20,88	20,85	20,91	20,83	20,76	20,79	20,83	20,84	20,89	20,86	20,85	20,88	20,91	20,83	20,79	20,81	20,82	20,82	20,72	20,71	20,87	20,94	20,87	20,75	20,73	20,80	20,85	20,85	20,82	20,87	20,78	20,76	20,78	20,78	20,67	20,76	20,78	20,72	20,81	20,84	20,81	20,80	20,72	20,66	20,67	20,79	20,71	20,68	20,83	20,79	20,75	20,75	20,64	20,69	20,67	20,68	20,70	20,66	20,66	20,66	20,61	20,62	20,60	20,55	20,63	20,66	20,60	20,51	20,55	20,55	20,55	20,53	20,54	20,52	20,59	20,58	20,55	20,63	20,61	20,57	20,68	20,59	20,56	20,54	20,52	20,58	20,62	20,58	20,52	20,58	20,62	20,62	20,48	20,44	20,53	20,44	20,50	20,54	20,59	20,63	20,58	20,60	20,57	20,59	20,60	20,58	20,54	20,48	20,46	20,49	20,46	20,47	20,51	20,54	20,50	20,51	20,61	20,52	20,49	20,54	20,49	20,55	20,58	20,46	20,37	20,41	20,46	20,48	20,50	20,50	20,53	20,50	20,52	20,49	20,53	20,49	20,46	20,49	20,46	20,36	20,45	20,49	20,58	20,53	20,51	20,45	20,43	20,30	20,42	20,45	20,53	20,42	20,53	20,54	20,47	20,44	20,44	20,36	20,38	20,48	20,48	20,51	20,46	20,50	20,41	20,45	20,42	20,37	20,53	20,52	20,41	20,44	20,50	20,54	20,44	20,44	20,44	20,36	20,40	20,40	20,39	20,44	20,45	20,50	20,49	20,48	20,37	20,37	20,41	20,44	20,49	20,45	20,44	20,53	20,50	20,43	20,42	20,47	20,49	20,51	20,45	20,46	20,43	20,39	20,42	20,41	20,36	20,37	20,42	20,51	20,47	20,43	20,40	20,42	20,48	20,41	20,41	20,40	20,41	20,40	20,34	20,44	20,52	20,43	20,39	20,48	20,46	20,44	20,37	20,41	20,49	20,46	20,42	20,44	20,49	20,45	20,41	20,33	20,27	20,23	20,24	20,28	20,38	20,42	20,31	20,35	20,38	20,45	20,51	20,43	20,33	20,37	20,40	20,39	20,35	20,45	20,43	20,37	20,34	20,37	20,36	20,35	20,37	
20,30	20,28	20,39	20,43	20,32	20,34	20,34	20,39	20,39	20,31	20,27	20,25	20,35	20,45	20,35	20,36	20,41	20,44	20,45	20,35	20,35	20,35	20,39	20,43	20,47	20,43	20,41	20,39	20,42	20,36	20,34	20,38	20,34	20,35	20,40	20,39	20,38	20,39	20,35	20,45	20,44	20,49	20,42	20,41	20,46	20,42	20,44	20,38	20,30	20,32	20,41	20,53	20,51	20,46	20,50	20,44	20,39	20,41	20,42	20,38	20,39	20,46	20,39	20,38	20,41	20,42	20,50	20,43	20,42	20,53	20,45	20,45	20,50	20,40	20,51	20,46	20,38	20,44	20,43	20,38	20,47	20,42	20,35	20,36	20,44	20,50	20,47	20,44	20,49	20,53	20,40	20,45	20,56	20,54	20,35	20,50	20,55	20,51	20,51	20,50	20,45	20,42	20,45	20,49	20,47	20,38	20,37	20,45	20,48	20,36	20,39	20,52	20,42	20,37	20,43	20,45	20,49	20,33	20,46	20,56	20,55	20,49	20,57	20,60	20,53	20,48	20,45	20,45	20,50	20,45	20,41	20,40	20,39	20,43	20,52	20,57	20,48	20,40	20,41	20,50	20,52	20,50	20,51	20,56	20,56	20,52	20,56	20,57	20,48	20,53	20,54	20,51	20,57	20,54	20,52	20,58	20,58	20,48	20,54	20,54	20,54	20,59	20,53	20,55	20,52	20,45	20,51	20,53	20,50	20,56	20,53	20,48	20,53	20,56	20,60	20,56	20,49	20,48	20,55	20,58	20,50	20,52	20,53	20,52	20,53	20,51	20,59	20,61	20,58	20,56	20,49	20,55	20,60	20,67	20,64	20,61	20,66	20,60	20,57	20,63	20,61	20,58	20,54	20,59	20,67	20,66	20,59	20,60	20,74	20,69	20,67	20,69	20,66	20,67	20,67	20,74	20,76	20,70	20,68	20,74	20,83	20,69	20,70	20,78	20,82	20,80	20,69	20,73	20,74	20,76	20,69	20,71	20,79	20,79	20,77	20,83	20,74	20,76	20,70	20,70	20,80	20,89	20,88	20,76	20,70	20,75	20,75	20,85	20,82	20,86	20,81	20,81	20,84	20,83	20,77	20,83	20,84	20,86	20,92	20,94	20,90	20,90	20,88	20,93	20,91	20,84	20,88	20,89	20,81	20,85	20,89	20,88	20,89	20,95	20,94	20,95	20,90	20,92	20,91	20,83	20,90	20,93	20,90	20,92	20,94	20,93	20,83	20,87	20,90	20,98	20,95	20,96	20,92	20,95	20,97	20,88	20,99	21,00	20,95	20,93	20,95	20,96	20,93	20,98	20,99	20,93	20,93	21,02	20,95	20,96	20,95	20,92	20,92	21,02	20,99	20,91	21,01	21,06	20,96	20,90	20,95	20,95	20,95	20,97	21,01	20,96	20,96	20,95	20,93	20,99	21,09	21,05	21,05	21,02	21,00	21,05	20,99	20,98	21,03	20,98	20,99	21,07	21,00	21,01	21,06	20,97	20,95	20,97	21,02	21,01	21,03	20,94	20,93	20,91	20,94	20,91	20,95	20,99	20,97	20,95	20,97	20,92	20,93	20,94	20,84	20,90	20,92	20,89	20,90	20,87	20,85	20,94	20,94	20,99	20,93	20,91	20,89	20,88	20,87	20,87	20,89	20,87	20,82	20,82	20,82	20,89	20,94	20,86	20,92	20,99	20,94	20,89	20,86	20,85	20,83	20,78	20,79	20,77	20,86	20,88	20,81	20,88	20,92	20,93	20,98	20,90	20,86	20,86	20,86	20,93	20,98	20,89	20,90	20,92	20,84	20,82	20,90	20,91	20,88	20,84	20,77	20,81	20,84	20,82	20,79	20,93	20,96	20,82	20,79	20,74	20,76	20,74	20,73	20,70	20,66	20,62	20,69	20,71	20,64	20,64	20,56	20,53	20,68	20,65	20,60	20,60	20,56	20,54	20,62	20,52	20,53	20,55	20,53	20,55	20,61	20,62	20,61	20,63	20,60	20,57	20,53	20,54	20,55	20,55	20,55	20,48	20,55	20,59	20,60	20,54	20,50	20,58	20,57	20,54	20,58	20,57	20,59	20,56	20,58	20,60	20,59	20,56	20,55	20,54	20,54	20,53	20,57	20,51	20,52	20,50	20,49	20,51	20,51	20,54	20,55	20,57	20,62	20,51	20,51	20,48	20,46	20,42	20,41	20,45	20,49	20,53	20,59	20,52	20,38	20,48	20,48	20,50	20,55	20,40	20,48	20,56	20,39	20,38	20,56	20,59	20,51	20,48	20,54	20,42	20,34	20,40	20,47	20,43	20,43	20,35	20,45	20,45	20,43	20,43	20,32	20,35	20,43	20,44	20,39	20,40	20,48	20,40	20,46	20,53	20,45	20,50	20,59	20,45	20,44	20,49	20,53	20,47	20,43	20,45	20,37	20,38	20,48	20,46	20,49	20,41	20,43	20,40	20,48	20,47	20,43	20,42	20,46	20,46	20,44	20,39	20,42	20,51	20,44	20,40	20,47	20,51	20,48	20,48	20,41	20,47	20,42	20,45	20,38	20,48	20,43	20,46	20,48	20,44	20,34	20,39	20,40	20,44	20,46	20,41	20,35	20,35	20,32	20,42	20,47	20,45	20,49	20,41	20,43	20,44	20,39	20,43	20,34	20,42	20,47	20,46	20,44	20,45	20,47	20,49	20,37	20,30	20,31	20,36	20,32	20,41	20,32	20,27	20,35	20,42	20,49	20,55	20,49	20,31	20,33	20,36	20,43	20,43	20,33	20,38	20,41	20,38	20,38	20,36	20,42	20,38	
20,39	20,32	20,40	20,46	20,42	20,37	20,37	20,42	20,36	20,34	20,38	20,25	20,28	20,45	20,43	20,39	20,51	20,49	20,40	20,38	20,39	20,34	20,36	20,38	20,41	20,46	20,49	20,43	20,39	20,43	20,36	20,39	20,30	20,31	20,44	20,45	20,45	20,40	20,43	20,49	20,47	20,47	20,45	20,34	20,41	20,41	20,42	20,41	20,34	20,28	20,43	20,52	20,45	20,42	20,49	20,40	20,44	20,45	20,51	20,41	20,35	20,43	20,45	20,42	20,42	20,52	20,51	20,47	20,44	20,48	20,41	20,50	20,51	20,46	20,53	20,49	20,38	20,42	20,44	20,39	20,45	20,43	20,41	20,37	20,41	20,49	20,45	20,43	20,45	20,54	20,47	20,45	20,54	20,58	20,42	20,39	20,54	20,50	20,53	20,43	20,46	20,47	20,43	20,46	20,50	20,52	20,47	20,46	20,43	20,39	20,37	20,47	20,45	20,43	20,46	20,45	20,47	20,41	20,41	20,47	20,52	20,40	20,53	20,66	20,53	20,46	20,52	20,51	20,52	20,47	20,37	20,38	20,30	20,41	20,55	20,55	20,53	20,44	20,43	20,48	20,49	20,47	20,47	20,50	20,51	20,53	20,54	20,53	20,54	20,48	20,52	20,58	20,48	20,49	20,55	20,46	20,53	20,47	20,48	20,54	20,59	20,57	20,54	20,56	20,55	20,55	20,52	20,48	20,46	20,50	20,55	20,51	20,55	20,59	20,61	20,56	20,41	20,52	20,48	20,56	20,59	20,50	20,46	20,53	20,56	20,55	20,59	20,62	20,62	20,59	20,51	20,55	20,64	20,67	20,70	20,58	20,58	20,51	20,56	20,62	20,62	20,69	20,58	20,62	20,64	20,70	20,68	20,64	20,76	20,73	20,67	20,75	20,76	20,62	20,64	20,69	20,71	20,74	20,68	20,71	20,76	20,68	20,66	20,80	20,83	20,86	20,76	20,78	20,72	20,74	20,77	20,70	20,73	20,75	20,81	20,92	20,88	20,83	20,76	20,79	20,81	20,84	20,86	20,80	20,80	20,78	20,83	20,90	20,90	20,87	20,82	20,89	20,93	20,86	20,80	20,79	20,85	20,84	20,91	20,95	20,91	20,94	20,97	20,96	21,00	20,88	20,91	20,91	20,94	20,97	20,96	20,87	20,90	20,98	21,02	20,91	20,95	21,03	21,14	21,00	20,93	21,00	20,95	20,97	21,01	20,96	20,94	20,95	20,93	20,96	20,93	21,03	21,03	20,97	21,02	20,94	20,95	21,01	20,97	20,92	20,93	21,00	21,02	20,99	20,99	20,97	21,01	21,05	20,96	20,98	20,99	21,04	20,98	21,03	21,05	20,89	20,93	21,00	21,01	21,03	21,05	21,02	21,06	21,00	21,08	21,03	21,08	21,01	20,97	21,07	21,15	21,11	21,06	21,07	21,08	21,03	21,01	21,00	21,01	21,09	21,07	21,05	21,06	21,07	21,08	21,04	21,03	21,03	21,00	21,03	21,07	21,08	20,97	20,94	20,99	20,90	20,94	21,02	21,03	21,06	21,05	20,93	20,93	20,98	20,93	20,98	21,06	20,99	20,99	20,98	20,91	20,91	20,89	20,86	20,94	20,95	20,91	20,93	20,99	20,97	20,95	20,93	20,93	20,89	20,87	20,93	21,00	20,88	20,85	20,97	20,95	20,94	20,97	20,96	20,94	20,87	20,93	20,84	20,89	20,92	20,87	20,92	21,01	21,12	21,19	21,10	21,10	21,08	21,03	21,06	21,15	21,08	21,08	21,12	21,06	21,01	21,01	21,05	21,00	21,03	21,00	21,01	21,06	21,00	20,93	20,99	21,00	20,96	20,98	20,99	20,90	20,91	20,84	20,78	20,76	20,75	20,70	20,63	20,65	20,71	20,66	20,58	20,61	20,63	20,66	20,64	20,63	20,58	20,57	20,61	20,62	20,63	20,57	20,58	20,57	20,61	20,59	20,65	20,69	20,59	20,56	20,60	20,55	20,55	20,60	20,55	20,60	20,62	20,55	20,50	20,49	20,60	20,54	20,49	20,57	20,60	20,55	20,48	20,54	20,53	20,54	20,60	20,59	20,50	20,50	20,55	20,60	20,53	20,47	20,49	20,42	20,43	20,48	20,53	20,52	20,61	20,53	20,44	20,47	20,43	20,43	20,42	20,39	20,48	20,54	20,47	20,57	20,51	20,42	20,43	20,47	20,47	20,42	20,46	20,42	20,53	20,49	20,48	20,55	20,49	20,41	20,42	20,50	20,45	20,55	20,55	20,48	20,41	20,47	20,37	20,33	20,37	20,41	20,47	20,53	20,41	20,38	20,45	20,43	20,41	20,49	20,51	20,47	20,50	20,56	20,50	20,53	20,49	20,40	20,43	20,46	20,41	20,42	20,45	20,40	20,39	20,39	20,39	20,46	20,40	20,40	20,35	20,36	20,42	20,44	20,44	20,43	20,47	20,40	20,40	20,39	20,47	20,47	20,48	20,37	20,41	20,41	20,47	20,45	20,49	20,51	20,40	20,39	20,46	20,44	20,50	20,47	20,37	20,36	20,37	20,37	20,44	20,46	20,39	20,30	20,41	20,41	20,39	20,50	20,39	20,39	20,35	20,41	20,51	20,43	20,39	20,37	20,46	20,41	20,36	20,40	20,40	20,36	20,48	20,44	20,34	20,34	20,51	20,49	20,37	20,21	20,21	20,41	20,41	20,46	20,48	20,41	20,37	20,34	20,45	20,41	20,50	20,42	20,35	20,36	20,38	20,36	20,39	20,47	20,52	
20,48	20,41	20,42	20,44	20,46	20,44	20,46	20,56	20,38	20,31	20,37	20,34	20,28	20,32	20,43	20,46	20,55	20,45	20,36	20,33	20,49	20,42	20,41	20,46	20,49	20,46	20,46	20,46	20,40	20,32	20,30	20,41	20,39	20,40	20,48	20,46	20,43	20,40	20,53	20,62	20,53	20,49	20,45	20,43	20,46	20,38	20,42	20,44	20,42	20,41	20,43	20,42	20,42	20,46	20,52	20,50	20,40	20,46	20,46	20,50	20,43	20,40	20,45	20,44	20,47	20,50	20,47	20,43	20,47	20,47	20,42	20,53	20,51	20,49	20,53	20,52	20,43	20,43	20,52	20,50	20,51	20,38	20,47	20,44	20,41	20,43	20,54	20,54	20,49	20,53	20,53	20,47	20,49	20,51	20,40	20,50	20,52	20,45	20,51	20,45	20,49	20,51	20,46	20,45	20,48	20,52	20,53	20,48	20,44	20,41	20,43	20,46	20,46	20,46	20,51	20,42	20,41	20,41	20,48	20,46	20,49	20,42	20,58	20,68	20,54	20,45	20,42	20,56	20,57	20,49	20,45	20,46	20,38	20,44	20,57	20,53	20,52	20,55	20,44	20,50	20,50	20,46	20,49	20,61	20,55	20,47	20,48	20,57	20,58	20,60	20,50	20,60	20,49	20,41	20,44	20,53	20,49	20,53	20,57	20,53	20,59	20,58	20,46	20,51	20,61	20,59	20,52	20,47	20,51	20,51	20,55	20,56	20,61	20,64	20,62	20,55	20,49	20,47	20,50	20,49	20,56	20,57	20,55	20,59	20,60	20,54	20,59	20,66	20,66	20,55	20,49	20,58	20,63	20,62	20,67	20,63	20,62	20,54	20,55	20,58	20,59	20,71	20,72	20,69	20,64	20,65	20,67	20,64	20,66	20,71	20,72	20,77	20,81	20,74	20,66	20,71	20,74	20,74	20,73	20,81	20,84	20,77	20,74	20,79	20,84	20,87	20,86	20,83	20,82	20,82	20,78	20,75	20,74	20,80	20,81	20,94	20,93	20,86	20,80	20,81	20,90	20,87	20,85	20,82	20,82	20,89	20,91	20,91	20,94	20,94	20,86	20,97	20,95	20,83	20,89	20,94	20,96	20,93	20,97	20,91	20,91	21,00	21,03	20,95	20,99	20,99	20,99	20,93	20,89	20,96	21,05	21,02	20,90	20,98	20,99	21,01	21,01	21,05	21,10	21,03	20,95	21,04	21,08	21,07	21,03	21,04	20,98	20,98	21,04	20,97	20,96	21,02	21,12	21,15	21,13	21,03	20,97	21,02	21,04	21,03	20,97	21,09	21,09	21,05	21,09	21,00	21,01	21,08	21,08	21,04	21,07	21,05	21,01	21,10	21,11	20,94	20,97	21,07	21,10	21,10	21,12	21,06	21,10	21,10	21,15	21,18	21,18	21,20	21,09	21,10	21,25	21,24	21,15	21,15	21,17	21,12	21,07	21,09	21,14	21,08	21,14	21,12	21,17	21,15	21,14	21,11	21,05	21,05	21,04	21,13	21,16	21,12	21,19	21,03	21,02	21,03	21,10	21,09	21,07	21,13	21,08	21,01	21,01	21,10	21,08	21,14	21,16	21,14	21,04	21,03	21,06	20,97	20,95	21,03	21,09	21,04	21,01	21,00	21,04	21,04	21,03	21,03	20,99	20,94	20,98	21,06	21,06	20,99	20,95	21,06	21,04	20,91	20,95	21,04	21,00	20,97	21,00	21,03	20,97	21,03	21,04	21,08	21,22	21,31	21,47	21,41	21,38	21,35	21,28	21,31	21,36	21,24	21,24	21,29	21,23	21,21	21,23	21,18	21,17	21,17	21,15	21,22	21,18	21,20	21,10	21,14	21,13	21,11	21,14	21,08	21,02	21,04	20,93	20,84	20,85	20,87	20,74	20,63	20,57	20,59	20,63	20,66	20,68	20,69	20,64	20,62	20,65	20,54	20,59	20,63	20,68	20,68	20,60	20,57	20,54	20,62	20,66	20,62	20,60	20,65	20,63	20,64	20,59	20,52	20,57	20,62	20,55	20,56	20,62	20,50	20,44	20,55	20,53	20,48	20,52	20,55	20,59	20,54	20,52	20,51	20,47	20,58	20,64	20,59	20,54	20,52	20,58	20,49	20,45	20,43	20,44	20,45	20,40	20,45	20,51	20,56	20,54	20,43	20,45	20,51	20,48	20,45	20,43	20,53	20,56	20,48	20,49	20,45	20,46	20,45	20,44	20,47	20,48	20,51	20,54	20,47	20,50	20,45	20,45	20,49	20,42	20,43	20,55	20,45	20,60	20,56	20,46	20,38	20,39	20,42	20,45	20,50	20,52	20,47	20,52	20,48	20,46	20,47	20,44	20,45	20,46	20,49	20,49	20,49	20,56	20,55	20,52	20,49	20,48	20,41	20,46	20,45	20,45	20,46	20,40	20,42	20,44	20,41	20,35	20,39	20,40	20,42	20,44	20,45	20,45	20,44	20,43	20,45	20,43	20,49	20,41	20,44	20,43	20,42	20,37	20,42	20,42	20,48	20,43	20,42	20,51	20,40	20,40	20,48	20,44	20,43	20,49	20,38	20,29	20,42	20,42	20,47	20,49	20,39	20,40	20,46	20,47	20,41	20,49	20,42	20,37	20,39	20,40	20,52	20,40	20,33	20,37	20,40	20,43	20,38	20,34	20,41	20,39	20,34	20,45	20,34	20,36	20,45	20,42	20,37	20,27	20,23	20,33	20,34	20,38	20,44	20,38	20,45	20,39	20,41	20,49	20,49	20,45	20,38	20,45	20,38	20,32	20,36	20,48	20,44	
20,47	20,47	20,36	20,42	20,51	20,46	20,50	20,44	20,34	20,39	20,39	20,33	20,29	20,38	20,32	20,44	20,54	20,42	20,29	20,31	20,32	20,35	20,46	20,55	20,55	20,46	20,48	20,50	20,41	20,38	20,33	20,38	20,37	20,30	20,33	20,39	20,37	20,36	20,53	20,61	20,46	20,50	20,42	20,46	20,47	20,37	20,36	20,42	20,28	20,36	20,43	20,42	20,40	20,41	20,53	20,45	20,37	20,37	20,43	20,45	20,43	20,39	20,42	20,48	20,40	20,49	20,44	20,39	20,40	20,47	20,45	20,50	20,50	20,50	20,43	20,48	20,47	20,38	20,47	20,56	20,51	20,42	20,43	20,48	20,43	20,45	20,43	20,50	20,52	20,47	20,52	20,49	20,52	20,55	20,36	20,40	20,46	20,41	20,43	20,50	20,51	20,41	20,42	20,43	20,43	20,45	20,47	20,44	20,45	20,44	20,46	20,50	20,47	20,49	20,55	20,49	20,43	20,46	20,50	20,47	20,55	20,49	20,53	20,53	20,49	20,49	20,58	20,48	20,49	20,42	20,48	20,50	20,44	20,51	20,60	20,60	20,52	20,40	20,44	20,50	20,49	20,47	20,45	20,50	20,48	20,42	20,55	20,49	20,57	20,51	20,58	20,59	20,57	20,47	20,45	20,54	20,54	20,58	20,59	20,54	20,47	20,54	20,51	20,50	20,57	20,48	20,46	20,45	20,55	20,57	20,54	20,54	20,53	20,62	20,66	20,58	20,53	20,52	20,52	20,52	20,48	20,47	20,54	20,53	20,57	20,55	20,58	20,61	20,57	20,53	20,48	20,57	20,63	20,67	20,60	20,67	20,62	20,64	20,67	20,65	20,56	20,65	20,69	20,66	20,67	20,67	20,65	20,69	20,70	20,63	20,75	20,80	20,83	20,80	20,74	20,77	20,81	20,80	20,80	20,89	20,87	20,76	20,84	20,83	20,81	20,85	20,89	20,95	20,84	20,87	20,85	20,81	20,83	20,81	20,91	20,97	20,97	20,87	20,83	20,88	20,93	20,99	20,94	20,87	20,94	20,95	20,95	20,95	21,01	21,06	20,99	21,00	21,00	20,98	20,93	20,93	21,02	21,02	20,96	21,00	21,04	21,08	21,03	20,99	20,99	20,98	21,06	20,97	20,97	21,07	21,17	21,14	21,01	21,00	20,98	21,06	21,12	21,11	21,12	21,10	21,08	21,06	21,11	21,10	21,14	21,17	21,13	21,06	21,14	21,09	21,08	21,18	21,19	21,26	21,24	21,15	21,10	21,15	21,17	21,16	21,12	21,14	21,15	21,16	21,19	21,14	21,16	21,14	21,12	21,12	21,11	21,10	21,08	21,18	21,24	21,17	21,10	21,12	21,19	21,20	21,25	21,19	21,17	21,16	21,31	21,35	21,38	21,38	21,37	21,37	21,28	21,34	21,28	21,18	21,20	21,23	21,27	21,28	21,30	21,27	21,31	21,37	21,34	21,30	21,26	21,21	21,13	21,18	21,26	21,25	21,28	21,20	21,23	21,22	21,13	21,16	21,21	21,29	21,22	21,28	21,24	21,12	21,21	21,20	21,25	21,20	21,24	21,23	21,18	21,14	21,17	21,17	21,17	21,21	21,29	21,24	21,09	21,14	21,19	21,15	21,07	21,04	21,09	21,07	21,15	21,30	21,25	21,10	21,09	21,19	21,16	21,12	21,13	21,09	21,06	21,02	21,06	21,16	21,10	21,17	21,19	21,17	21,38	21,48	21,59	21,58	21,52	21,49	21,48	21,52	21,53	21,41	21,41	21,41	21,31	21,32	21,31	21,36	21,38	21,34	21,32	21,36	21,37	21,38	21,38	21,35	21,29	21,24	21,23	21,11	21,11	21,06	20,99	20,88	20,88	20,86	20,77	20,69	20,64	20,59	20,57	20,65	20,68	20,65	20,63	20,60	20,63	20,59	20,62	20,68	20,67	20,63	20,58	20,60	20,54	20,54	20,62	20,63	20,57	20,60	20,65	20,55	20,58	20,61	20,51	20,56	20,59	20,62	20,59	20,55	20,46	20,53	20,61	20,55	20,51	20,57	20,63	20,50	20,43	20,41	20,43	20,54	20,60	20,54	20,55	20,51	20,53	20,47	20,46	20,48	20,49	20,49	20,45	20,48	20,51	20,57	20,52	20,52	20,48	20,52	20,50	20,50	20,50	20,48	20,54	20,51	20,50	20,46	20,44	20,47	20,38	20,35	20,51	20,54	20,56	20,54	20,46	20,46	20,35	20,52	20,49	20,48	20,53	20,48	20,51	20,49	20,46	20,47	20,43	20,39	20,43	20,42	20,56	20,55	20,40	20,38	20,51	20,51	20,49	20,37	20,39	20,47	20,44	20,43	20,54	20,52	20,48	20,41	20,45	20,48	20,44	20,41	20,49	20,38	20,36	20,48	20,50	20,45	20,40	20,34	20,46	20,41	20,42	20,37	20,43	20,44	20,39	20,44	20,44	20,57	20,44	20,32	20,40	20,35	20,36	20,46	20,47	20,55	20,49	20,40	20,39	20,44	20,42	20,43	20,44	20,37	20,37	20,36	20,35	20,32	20,56	20,57	20,52	20,43	20,36	20,39	20,43	20,36	20,47	20,46	20,35	20,35	20,38	20,47	20,43	20,28	20,42	20,44	20,36	20,41	20,40	20,40	20,50	20,39	20,36	20,40	20,33	20,31	20,39	20,38	20,36	20,34	20,36	20,42	20,42	20,43	20,49	20,46	20,36	20,33	20,40	20,46	20,44	20,51	20,51	20,42	20,34	20,38	20,33	20,34	
20,37	20,42	20,40	20,41	20,44	20,43	20,52	20,44	20,39	20,48	20,46	20,38	20,31	20,41	20,35	20,38	20,48	20,39	20,36	20,40	20,40	20,36	20,51	20,53	20,50	20,43	20,37	20,45	20,47	20,36	20,41	20,46	20,38	20,36	20,38	20,40	20,37	20,27	20,37	20,50	20,39	20,48	20,48	20,45	20,46	20,34	20,38	20,39	20,34	20,35	20,32	20,47	20,42	20,44	20,52	20,46	20,43	20,43	20,50	20,51	20,46	20,43	20,45	20,45	20,44	20,42	20,47	20,44	20,44	20,49	20,45	20,49	20,51	20,47	20,44	20,41	20,47	20,39	20,42	20,50	20,45	20,38	20,39	20,40	20,41	20,43	20,40	20,45	20,45	20,45	20,45	20,43	20,41	20,50	20,36	20,31	20,36	20,34	20,42	20,48	20,51	20,43	20,44	20,47	20,49	20,55	20,55	20,44	20,55	20,53	20,47	20,52	20,52	20,50	20,56	20,56	20,51	20,51	20,52	20,49	20,58	20,53	20,51	20,45	20,43	20,53	20,52	20,49	20,51	20,50	20,50	20,47	20,46	20,45	20,53	20,59	20,63	20,43	20,42	20,56	20,58	20,58	20,52	20,45	20,48	20,45	20,48	20,51	20,49	20,48	20,40	20,59	20,51	20,49	20,48	20,57	20,55	20,52	20,55	20,53	20,49	20,50	20,54	20,55	20,56	20,42	20,43	20,42	20,42	20,57	20,58	20,55	20,57	20,48	20,58	20,59	20,50	20,53	20,60	20,56	20,49	20,48	20,54	20,53	20,58	20,53	20,56	20,60	20,52	20,56	20,56	20,54	20,62	20,64	20,59	20,60	20,64	20,58	20,68	20,70	20,63	20,57	20,63	20,67	20,70	20,68	20,71	20,77	20,81	20,82	20,80	20,82	20,89	20,93	20,85	20,90	20,94	20,91	20,91	21,04	21,00	20,82	20,87	20,91	20,88	20,90	20,92	21,05	20,98	21,02	21,00	20,90	20,93	20,99	20,99	21,01	20,98	20,98	20,97	20,95	21,01	21,05	21,05	21,05	21,02	21,09	21,08	21,05	21,12	21,16	21,10	21,09	21,08	21,10	21,05	21,03	21,10	21,11	21,08	21,18	21,20	21,20	21,18	21,16	21,11	21,06	21,14	21,15	21,08	21,23	21,29	21,23	21,25	21,17	21,14	21,19	21,26	21,28	21,26	21,24	21,24	21,21	21,15	21,20	21,23	21,29	21,28	21,27	21,31	21,30	21,30	21,34	21,30	21,35	21,34	21,27	21,30	21,31	21,28	21,24	21,21	21,24	21,32	21,35	21,33	21,32	21,44	21,36	21,27	21,32	21,36	21,34	21,30	21,33	21,39	21,38	21,38	21,41	21,40	21,44	21,41	21,37	21,44	21,37	21,51	21,76	21,89	21,85	21,74	21,73	21,66	21,67	21,60	21,56	21,50	21,43	21,46	21,51	21,48	21,61	21,72	21,70	21,61	21,53	21,52	21,50	21,44	21,44	21,47	21,45	21,50	21,43	21,46	21,47	21,45	21,35	21,42	21,41	21,50	21,53	21,56	21,47	21,44	21,42	21,48	21,44	21,44	21,42	21,43	21,45	21,52	21,54	21,53	21,52	21,50	21,50	21,43	21,40	21,40	21,37	21,36	21,30	21,45	21,42	21,39	21,46	21,44	21,44	21,42	21,44	21,40	21,38	21,48	21,39	21,25	21,28	21,33	21,37	21,42	21,38	21,44	21,46	21,61	21,82	21,85	21,76	21,73	21,71	21,69	21,74	21,72	21,61	21,60	21,60	21,53	21,51	21,53	21,63	21,64	21,61	21,65	21,70	21,68	21,73	21,74	21,66	21,57	21,42	21,39	21,31	21,18	21,14	21,06	21,04	20,99	20,90	20,79	20,69	20,67	20,66	20,57	20,66	20,66	20,64	20,68	20,61	20,61	20,61	20,57	20,56	20,64	20,59	20,56	20,65	20,59	20,61	20,57	20,63	20,66	20,61	20,58	20,64	20,62	20,59	20,60	20,52	20,58	20,56	20,56	20,54	20,58	20,56	20,57	20,57	20,52	20,56	20,60	20,52	20,48	20,49	20,51	20,46	20,54	20,60	20,57	20,49	20,50	20,43	20,39	20,46	20,47	20,46	20,47	20,52	20,50	20,57	20,55	20,54	20,54	20,54	20,51	20,46	20,47	20,48	20,55	20,55	20,52	20,47	20,46	20,48	20,39	20,36	20,36	20,38	20,45	20,46	20,42	20,45	20,45	20,59	20,55	20,48	20,50	20,47	20,53	20,53	20,53	20,48	20,53	20,49	20,47	20,35	20,43	20,59	20,42	20,38	20,43	20,54	20,41	20,36	20,42	20,46	20,45	20,43	20,51	20,47	20,36	20,40	20,43	20,52	20,44	20,42	20,46	20,37	20,36	20,45	20,46	20,39	20,39	20,43	20,37	20,41	20,36	20,40	20,31	20,35	20,39	20,30	20,43	20,51	20,39	20,41	20,37	20,34	20,43	20,43	20,45	20,40	20,43	20,44	20,33	20,36	20,39	20,41	20,40	20,38	20,41	20,32	20,38	20,41	20,49	20,56	20,47	20,43	20,40	20,44	20,39	20,40	20,50	20,47	20,35	20,34	20,38	20,47	20,42	20,36	20,36	20,38	20,38	20,36	20,37	20,37	20,48	20,52	20,35	20,30	20,28	20,32	20,36	20,37	20,36	20,42	20,41	20,43	20,49	20,48	20,51	20,46	20,33	20,39	20,38	20,44	20,38	20,45	20,44	20,44	20,38	20,33	20,29	20,27	
20,45	20,40	20,36	20,40	20,39	20,37	20,44	20,49	20,49	20,37	20,40	20,38	20,39	20,31	20,30	20,39	20,40	20,42	20,40	20,42	20,44	20,32	20,52	20,60	20,50	20,44	20,46	20,40	20,40	20,37	20,31	20,44	20,43	20,34	20,38	20,45	20,42	20,34	20,46	20,50	20,42	20,43	20,50	20,44	20,45	20,39	20,44	20,39	20,33	20,36	20,37	20,36	20,45	20,44	20,51	20,39	20,41	20,45	20,46	20,49	20,52	20,50	20,50	20,41	20,45	20,44	20,39	20,53	20,49	20,53	20,47	20,50	20,57	20,48	20,49	20,53	20,48	20,50	20,45	20,52	20,51	20,46	20,44	20,45	20,44	20,49	20,41	20,53	20,54	20,45	20,43	20,39	20,35	20,36	20,49	20,46	20,44	20,42	20,43	20,45	20,47	20,47	20,50	20,48	20,49	20,63	20,57	20,40	20,53	20,51	20,46	20,48	20,49	20,52	20,54	20,49	20,46	20,56	20,54	20,46	20,58	20,53	20,58	20,61	20,51	20,52	20,50	20,46	20,46	20,49	20,52	20,49	20,49	20,47	20,52	20,56	20,59	20,54	20,44	20,48	20,59	20,52	20,56	20,53	20,55	20,53	20,53	20,53	20,58	20,48	20,47	20,53	20,50	20,53	20,54	20,48	20,56	20,49	20,48	20,57	20,51	20,49	20,56	20,61	20,50	20,49	20,51	20,51	20,48	20,50	20,58	20,56	20,56	20,61	20,59	20,60	20,60	20,51	20,59	20,56	20,51	20,61	20,61	20,53	20,59	20,56	20,57	20,62	20,57	20,58	20,53	20,59	20,70	20,73	20,66	20,63	20,66	20,61	20,62	20,65	20,70	20,63	20,70	20,76	20,76	20,78	20,83	20,80	20,89	20,89	20,95	20,97	20,99	21,05	21,05	21,06	21,15	21,10	21,06	21,12	21,24	21,14	21,08	21,03	21,02	21,00	21,01	21,08	21,14	21,13	21,13	21,07	21,07	21,17	21,20	21,18	21,08	21,07	21,08	21,12	21,16	21,19	21,15	21,27	21,20	21,25	21,25	21,24	21,32	21,33	21,26	21,24	21,26	21,26	21,33	21,37	21,37	21,31	21,33	21,42	21,40	21,45	21,39	21,43	21,42	21,37	21,38	21,41	21,31	21,46	21,54	21,49	21,49	21,53	21,47	21,47	21,46	21,60	21,59	21,47	21,56	21,63	21,54	21,50	21,55	21,58	21,59	21,62	21,65	21,63	21,58	21,69	21,70	21,66	21,67	21,57	21,63	21,74	21,63	21,14	21,62	21,59	21,65	21,69	21,73	21,75	21,76	21,74	21,65	21,73	21,89	21,85	21,83	21,77	21,73	21,79	21,84	21,86	21,86	21,81	21,85	21,83	21,87	21,91	22,11	22,04	22,72	22,74	22,67	22,51	21,99	22,44	22,30	21,78	22,18	22,03	21,99	21,59	22,07	21,69	22,04	22,45	21,78	22,21	22,13	22,07	22,06	22,06	22,05	22,03	22,06	21,60	22,01	21,95	22,02	21,94	21,94	22,02	22,10	22,11	22,13	22,07	21,56	22,04	21,68	22,16	21,59	22,06	22,01	22,05	21,57	22,13	21,68	22,09	22,02	22,01	22,00	22,00	21,99	22,03	22,01	21,99	22,04	22,04	21,53	22,02	22,02	21,98	21,99	21,60	22,03	21,98	21,94	21,87	21,91	21,91	21,92	21,84	21,91	21,93	21,87	21,57	22,15	22,24	22,24	22,19	22,14	22,07	22,13	22,11	22,06	21,93	22,01	22,02	21,96	21,95	22,03	22,07	22,05	22,13	22,16	22,18	22,12	22,07	22,18	22,10	21,92	21,75	21,71	21,60	21,49	21,41	21,32	21,22	21,08	20,99	20,85	20,64	20,62	20,69	20,66	20,73	20,72	20,64	20,66	20,66	20,67	20,68	20,54	20,54	20,61	20,68	20,60	20,60	20,64	20,60	20,61	20,63	20,66	20,60	20,55	20,62	20,69	20,60	20,62	20,54	20,57	20,54	20,52	20,58	20,60	20,59	20,55	20,55	20,51	20,56	20,56	20,53	20,52	20,57	20,52	20,48	20,52	20,52	20,58	20,50	20,53	20,50	20,42	20,41	20,43	20,39	20,47	20,54	20,54	20,57	20,53	20,46	20,48	20,51	20,44	20,45	20,42	20,50	20,51	20,57	20,54	20,47	20,48	20,47	20,42	20,42	20,38	20,41	20,46	20,55	20,46	20,44	20,49	20,54	20,51	20,52	20,50	20,48	20,51	20,51	20,45	20,39	20,47	20,50	20,40	20,37	20,41	20,44	20,42	20,41	20,41	20,41	20,42	20,33	20,49	20,49	20,45	20,44	20,51	20,48	20,44	20,47	20,50	20,51	20,46	20,40	20,44	20,47	20,39	20,39	20,38	20,41	20,42	20,48	20,48	20,42	20,48	20,46	20,43	20,36	20,33	20,32	20,35	20,38	20,44	20,49	20,45	20,40	20,45	20,47	20,44	20,42	20,41	20,45	20,44	20,36	20,39	20,45	20,46	20,49	20,53	20,43	20,38	20,48	20,51	20,45	20,41	20,38	20,44	20,47	20,41	20,33	20,45	20,50	20,37	20,35	20,44	20,48	20,48	20,34	20,40	20,37	20,42	20,42	20,43	20,46	20,45	20,42	20,46	20,35	20,33	20,46	20,36	20,40	20,29	20,32	20,39	20,37	20,41	20,47	20,44	20,48	20,44	20,44	20,39	20,44	20,35	20,26	20,32	20,40	20,31	20,38	20,41	20,38	
20,41	20,34	20,34	20,39	20,40	20,31	20,34	20,43	20,49	20,35	20,31	20,40	20,40	20,42	20,45	20,39	20,44	20,49	20,40	20,38	20,32	20,30	20,42	20,50	20,48	20,44	20,40	20,44	20,34	20,34	20,34	20,37	20,40	20,36	20,32	20,39	20,49	20,46	20,48	20,55	20,48	20,47	20,42	20,50	20,48	20,35	20,44	20,42	20,35	20,42	20,46	20,43	20,47	20,45	20,49	20,44	20,40	20,39	20,42	20,39	20,44	20,44	20,48	20,53	20,43	20,45	20,43	20,42	20,45	20,54	20,49	20,50	20,49	20,53	20,57	20,53	20,50	20,45	20,45	20,55	20,52	20,44	20,40	20,46	20,44	20,51	20,51	20,49	20,46	20,46	20,38	20,40	20,45	20,47	20,54	20,57	20,49	20,50	20,50	20,44	20,52	20,51	20,48	20,39	20,45	20,51	20,45	20,44	20,51	20,51	20,41	20,48	20,51	20,54	20,54	20,46	20,40	20,42	20,54	20,41	20,50	20,59	20,59	20,52	20,53	20,56	20,52	20,48	20,47	20,49	20,42	20,45	20,45	20,48	20,52	20,51	20,56	20,53	20,49	20,48	20,46	20,46	20,53	20,51	20,58	20,62	20,60	20,60	20,57	20,43	20,51	20,57	20,54	20,51	20,53	20,57	20,56	20,56	20,60	20,63	20,54	20,54	20,56	20,53	20,47	20,54	20,59	20,52	20,57	20,50	20,54	20,57	20,54	20,59	20,64	20,61	20,57	20,60	20,54	20,49	20,52	20,55	20,59	20,53	20,56	20,57	20,55	20,59	20,62	20,53	20,51	20,58	20,65	20,66	20,65	20,67	20,66	20,62	20,67	20,69	20,73	20,70	20,79	20,85	20,83	20,86	20,94	21,00	21,09	21,10	21,15	21,18	21,22	21,26	21,29	21,38	21,38	21,44	21,46	21,51	21,49	21,41	21,42	21,34	21,33	21,38	21,31	21,35	21,37	21,41	21,38	21,36	21,32	21,34	21,42	21,52	21,45	21,43	21,48	21,51	21,52	21,61	21,56	21,58	21,62	21,61	21,57	21,53	21,67	21,74	21,68	21,61	21,71	21,71	21,72	21,79	21,82	21,82	21,76	21,81	21,87	21,87	21,91	21,95	21,98	21,88	21,85	21,89	21,85	22,00	22,03	22,02	22,05	22,08	22,09	22,10	21,47	22,15	21,70	21,82	21,79	22,32	22,29	21,71	22,17	22,30	22,22	21,78	22,33	22,30	21,77	21,88	22,45	21,94	22,39	22,32	21,78	22,44	21,90	22,13	22,51	21,90	22,02	21,95	22,09	22,07	22,04	22,63	22,03	22,04	22,60	22,07	22,09	22,20	22,17	22,21	22,25	22,10	22,72	22,06	22,11	22,27	22,30	22,30	22,27	22,80	23,50	23,55	23,50	23,43	23,45	23,42	23,27	23,19	23,09	22,97	22,40	23,00	22,52	22,65	22,85	23,40	23,23	22,77	23,14	23,05	22,49	23,00	22,46	22,99	23,00	23,02	23,00	22,46	22,40	22,95	22,49	22,55	22,57	22,71	22,61	22,57	22,53	23,02	22,56	23,07	23,02	22,50	22,97	22,38	22,98	22,57	22,97	22,96	22,94	22,92	22,94	22,93	22,87	22,42	22,94	22,86	22,88	22,44	22,92	22,86	22,82	22,84	22,88	22,90	22,87	22,77	22,73	22,70	22,67	22,66	22,20	22,25	22,67	22,65	22,63	22,63	22,65	22,70	22,71	22,73	22,69	22,58	22,58	22,55	22,49	22,45	22,44	22,48	22,50	22,44	22,47	22,46	22,49	22,46	22,49	22,50	22,40	22,46	22,46	22,42	22,25	22,16	22,15	22,04	21,94	21,79	21,52	21,35	21,19	21,05	20,94	20,79	20,66	20,69	20,69	20,69	20,71	20,58	20,62	20,61	20,66	20,63	20,54	20,57	20,62	20,66	20,61	20,67	20,64	20,58	20,55	20,53	20,59	20,58	20,55	20,62	20,62	20,64	20,68	20,60	20,61	20,63	20,62	20,56	20,54	20,57	20,56	20,56	20,48	20,50	20,55	20,54	20,56	20,58	20,58	20,50	20,54	20,55	20,49	20,53	20,53	20,47	20,56	20,55	20,50	20,44	20,45	20,48	20,49	20,56	20,51	20,42	20,44	20,45	20,44	20,43	20,50	20,43	20,50	20,52	20,49	20,44	20,44	20,55	20,55	20,48	20,49	20,46	20,49	20,59	20,55	20,43	20,46	20,48	20,46	20,44	20,52	20,49	20,56	20,54	20,44	20,34	20,42	20,39	20,40	20,41	20,48	20,47	20,36	20,40	20,39	20,40	20,49	20,45	20,50	20,52	20,44	20,41	20,40	20,44	20,49	20,46	20,53	20,53	20,48	20,35	20,42	20,51	20,46	20,44	20,46	20,51	20,51	20,47	20,48	20,46	20,43	20,46	20,43	20,43	20,36	20,38	20,40	20,39	20,39	20,43	20,46	20,41	20,38	20,44	20,44	20,41	20,52	20,57	20,45	20,46	20,42	20,43	20,44	20,48	20,48	20,45	20,41	20,49	20,45	20,40	20,40	20,42	20,52	20,51	20,35	20,32	20,44	20,54	20,46	20,40	20,41	20,49	20,46	20,37	20,42	20,40	20,38	20,37	20,46	20,50	20,45	20,40	20,42	20,38	20,37	20,39	20,39	20,42	20,38	20,34	20,40	20,35	20,36	20,45	20,48	20,42	20,40	20,38	20,39	20,43	20,42	20,33	20,35	20,29	20,28	20,36	20,53	20,50	
20,41	20,29	20,33	20,43	20,43	20,33	20,33	20,39	20,48	20,40	20,36	20,38	20,35	20,41	20,40	20,46	20,46	20,47	20,39	20,38	20,32	20,30	20,40	20,40	20,48	20,42	20,42	20,48	20,39	20,35	20,41	20,39	20,34	20,36	20,43	20,42	20,57	20,48	20,42	20,46	20,51	20,53	20,49	20,49	20,51	20,37	20,32	20,40	20,42	20,36	20,38	20,48	20,48	20,47	20,46	20,43	20,46	20,40	20,42	20,44	20,47	20,47	20,48	20,44	20,44	20,42	20,49	20,45	20,38	20,56	20,51	20,59	20,55	20,49	20,49	20,49	20,52	20,47	20,51	20,58	20,51	20,38	20,48	20,43	20,46	20,49	20,42	20,42	20,45	20,40	20,41	20,46	20,52	20,53	20,54	20,53	20,58	20,49	20,51	20,46	20,51	20,51	20,45	20,37	20,44	20,52	20,45	20,47	20,51	20,54	20,50	20,48	20,57	20,48	20,54	20,49	20,41	20,36	20,44	20,41	20,49	20,49	20,55	20,47	20,48	20,53	20,50	20,50	20,46	20,45	20,46	20,51	20,54	20,52	20,49	20,48	20,48	20,49	20,49	20,51	20,50	20,52	20,51	20,51	20,53	20,58	20,48	20,54	20,58	20,48	20,47	20,60	20,55	20,49	20,53	20,57	20,64	20,59	20,63	20,66	20,56	20,49	20,50	20,46	20,44	20,52	20,46	20,42	20,51	20,55	20,57	20,52	20,53	20,58	20,48	20,53	20,56	20,58	20,55	20,53	20,57	20,58	20,59	20,60	20,48	20,48	20,55	20,57	20,57	20,59	20,57	20,63	20,67	20,69	20,71	20,64	20,66	20,64	20,70	20,72	20,68	20,78	20,80	21,00	20,97	21,05	21,18	21,33	21,44	21,45	21,59	21,64	21,63	21,75	21,76	21,87	21,97	22,05	22,08	22,15	22,15	21,97	21,97	21,92	21,45	21,91	21,89	21,95	21,99	21,63	22,15	21,62	21,50	21,50	22,11	22,08	22,07	21,52	21,59	22,23	21,78	21,86	22,36	22,29	22,24	22,27	21,74	21,88	22,38	21,94	22,43	21,94	22,03	21,99	22,02	22,06	22,14	22,62	22,16	22,16	22,29	22,79	22,27	22,81	22,32	22,70	22,26	22,76	22,30	22,53	22,99	22,47	22,54	22,97	22,45	23,02	23,03	22,64	23,19	23,18	23,19	23,22	23,20	23,15	22,59	22,77	23,19	22,72	22,80	23,21	23,26	23,39	23,03	23,42	23,39	22,93	23,39	23,37	23,37	23,40	23,40	23,45	23,46	23,48	23,47	23,40	23,49	23,55	23,56	23,57	23,58	23,53	23,59	23,59	23,65	23,58	23,61	23,71	23,71	23,65	23,65	23,65	23,69	23,77	23,82	23,86	23,94	24,01	24,00	23,89	24,04	24,01	23,96	23,89	23,78	23,74	23,75	23,81	23,81	23,86	23,93	23,91	23,77	23,89	23,85	23,85	23,78	23,80	23,84	23,79	23,78	23,81	23,79	23,75	23,75	23,77	23,77	23,84	23,84	23,83	23,85	23,84	23,84	23,76	23,78	23,75	23,73	23,69	23,78	23,70	23,69	23,72	23,73	23,66	23,68	23,61	23,61	23,65	23,65	23,60	23,55	23,50	23,55	23,58	23,58	23,53	23,47	23,46	23,50	23,48	23,35	23,31	23,34	23,33	23,27	23,22	23,25	23,23	23,26	23,13	23,11	23,04	23,02	23,02	23,07	23,08	23,06	22,95	22,98	22,90	22,79	22,76	22,83	22,74	22,77	22,82	22,74	22,71	22,63	22,60	22,56	22,60	22,60	22,65	22,63	22,57	22,52	22,53	22,45	22,32	22,15	22,02	21,66	21,41	21,28	21,09	20,96	20,89	20,82	20,71	20,70	20,67	20,69	20,67	20,70	20,65	20,62	20,61	20,56	20,57	20,64	20,65	20,59	20,62	20,58	20,55	20,56	20,53	20,59	20,59	20,57	20,62	20,61	20,57	20,67	20,61	20,56	20,62	20,66	20,61	20,50	20,56	20,57	20,57	20,51	20,56	20,56	20,59	20,64	20,55	20,59	20,56	20,52	20,54	20,49	20,51	20,54	20,43	20,51	20,56	20,50	20,43	20,47	20,45	20,49	20,55	20,46	20,47	20,45	20,45	20,45	20,49	20,52	20,43	20,42	20,48	20,41	20,41	20,37	20,40	20,53	20,54	20,54	20,52	20,48	20,50	20,56	20,50	20,48	20,49	20,43	20,48	20,53	20,50	20,55	20,52	20,51	20,41	20,37	20,44	20,43	20,40	20,47	20,48	20,35	20,35	20,40	20,40	20,53	20,52	20,51	20,48	20,41	20,42	20,48	20,46	20,48	20,45	20,51	20,51	20,47	20,37	20,41	20,45	20,49	20,49	20,45	20,53	20,46	20,39	20,40	20,42	20,46	20,45	20,42	20,45	20,46	20,47	20,47	20,55	20,53	20,46	20,44	20,44	20,36	20,38	20,48	20,41	20,45	20,48	20,41	20,47	20,47	20,44	20,51	20,41	20,37	20,36	20,42	20,47	20,42	20,48	20,34	20,32	20,41	20,49	20,37	20,43	20,40	20,38	20,46	20,42	20,44	20,45	20,41	20,41	20,44	20,51	20,41	20,39	20,38	20,39	20,43	20,42	20,40	20,40	20,36	20,29	20,37	20,41	20,36	20,32	20,38	20,46	20,34	20,38	20,40	20,45	20,41	20,36	20,42	20,45	20,41	20,49	20,46	20,32	20,29	20,32	20,53	20,47	
20,43	20,34	20,39	20,44	20,33	20,38	20,37	20,40	20,38	20,41	20,42	20,40	20,33	20,35	20,40	20,47	20,48	20,43	20,41	20,36	20,26	20,30	20,38	20,41	20,46	20,49	20,38	20,39	20,32	20,40	20,41	20,39	20,32	20,38	20,42	20,50	20,49	20,51	20,41	20,44	20,43	20,49	20,49	20,45	20,38	20,38	20,36	20,46	20,49	20,37	20,39	20,50	20,57	20,49	20,48	20,39	20,39	20,42	20,39	20,51	20,51	20,46	20,45	20,44	20,45	20,47	20,51	20,48	20,40	20,46	20,51	20,53	20,52	20,55	20,56	20,52	20,56	20,59	20,52	20,46	20,41	20,33	20,52	20,48	20,42	20,48	20,46	20,51	20,48	20,40	20,41	20,51	20,51	20,51	20,44	20,53	20,54	20,54	20,43	20,46	20,49	20,43	20,37	20,43	20,47	20,49	20,52	20,48	20,49	20,54	20,55	20,41	20,50	20,51	20,55	20,51	20,43	20,47	20,47	20,41	20,47	20,48	20,48	20,52	20,53	20,58	20,57	20,58	20,48	20,47	20,50	20,50	20,49	20,54	20,55	20,50	20,48	20,44	20,55	20,47	20,50	20,50	20,57	20,54	20,50	20,49	20,45	20,55	20,59	20,52	20,55	20,56	20,58	20,57	20,54	20,58	20,57	20,50	20,56	20,60	20,56	20,49	20,48	20,51	20,46	20,50	20,48	20,54	20,51	20,52	20,57	20,53	20,59	20,71	20,53	20,46	20,52	20,56	20,64	20,62	20,62	20,61	20,58	20,57	20,52	20,44	20,45	20,51	20,56	20,57	20,49	20,53	20,61	20,62	20,74	20,62	20,67	20,74	20,70	20,72	20,86	20,85	20,97	21,21	21,39	21,49	21,57	21,74	21,98	22,02	22,20	22,36	22,28	22,30	22,38	22,44	22,45	22,56	22,56	22,60	22,67	22,56	22,57	22,58	22,60	22,59	22,57	22,63	22,68	22,75	22,84	22,82	22,74	22,77	22,83	22,83	22,82	22,87	22,91	22,99	23,00	23,11	23,10	23,06	22,97	23,06	23,15	23,14	23,18	23,23	23,19	23,26	23,24	23,34	23,37	23,35	23,38	23,45	23,52	23,50	23,50	23,55	23,51	23,54	23,58	23,55	23,62	23,64	23,59	23,62	23,74	23,76	23,73	23,67	23,70	23,75	23,78	23,88	23,86	23,79	23,78	23,82	23,81	23,77	23,78	23,88	23,83	23,90	23,96	23,86	23,85	23,92	24,07	24,06	24,03	24,04	24,02	23,96	23,92	23,95	23,91	23,97	24,02	23,91	23,96	23,96	23,91	23,98	24,01	24,00	24,07	24,06	24,04	24,01	24,03	24,05	24,05	24,13	24,14	24,07	24,01	24,04	24,07	24,13	24,16	24,15	24,10	24,11	24,16	24,20	24,19	24,24	24,15	24,11	24,12	24,01	24,00	24,16	24,07	24,08	24,12	24,12	24,02	24,11	24,11	24,05	24,10	24,14	24,12	24,11	24,09	24,11	24,11	24,04	24,04	24,02	24,07	24,13	24,12	24,06	24,05	24,06	24,03	24,00	23,99	24,10	23,98	23,96	23,99	23,99	23,94	23,90	23,90	23,94	23,92	23,82	23,84	23,84	23,80	23,79	23,79	23,76	23,72	23,77	23,77	23,68	23,63	23,62	23,65	23,68	23,52	23,52	23,53	23,41	23,41	23,41	23,37	23,35	23,39	23,36	23,30	23,13	23,11	23,13	23,15	23,16	23,08	23,07	23,06	23,04	22,99	22,92	22,89	22,87	22,84	22,90	22,83	22,88	22,74	22,66	22,62	22,69	22,71	22,68	22,70	22,64	22,56	22,58	22,51	22,30	22,09	21,97	21,80	21,62	21,40	21,19	21,00	20,91	20,87	20,74	20,71	20,75	20,72	20,76	20,73	20,68	20,69	20,63	20,58	20,59	20,64	20,68	20,61	20,61	20,60	20,56	20,53	20,60	20,66	20,58	20,62	20,65	20,66	20,59	20,64	20,58	20,52	20,61	20,61	20,58	20,54	20,50	20,48	20,52	20,50	20,50	20,63	20,60	20,62	20,53	20,57	20,61	20,58	20,52	20,53	20,48	20,43	20,42	20,46	20,49	20,45	20,42	20,40	20,39	20,44	20,60	20,44	20,41	20,46	20,42	20,43	20,52	20,49	20,41	20,39	20,47	20,43	20,46	20,46	20,42	20,43	20,45	20,44	20,49	20,49	20,52	20,48	20,42	20,50	20,54	20,52	20,53	20,55	20,51	20,51	20,50	20,56	20,46	20,41	20,42	20,44	20,46	20,41	20,44	20,33	20,29	20,43	20,45	20,57	20,49	20,48	20,51	20,43	20,45	20,54	20,57	20,49	20,39	20,46	20,49	20,43	20,34	20,39	20,39	20,53	20,58	20,44	20,36	20,42	20,38	20,39	20,43	20,45	20,49	20,42	20,45	20,42	20,47	20,41	20,52	20,64	20,53	20,51	20,51	20,48	20,40	20,43	20,50	20,44	20,43	20,39	20,41	20,45	20,41	20,51	20,52	20,36	20,36	20,39	20,47	20,46	20,40	20,39	20,39	20,39	20,42	20,36	20,43	20,51	20,27	20,36	20,39	20,40	20,40	20,38	20,38	20,51	20,54	20,50	20,40	20,33	20,39	20,42	20,42	20,52	20,39	20,37	20,30	20,36	20,36	20,35	20,26	20,19	20,47	20,41	20,34	20,39	20,44	20,46	20,44	20,43	20,45	20,39	20,47	20,37	20,32	20,33	20,31	20,44	20,45	
20,55	20,34	20,34	20,47	20,34	20,39	20,36	20,42	20,43	20,46	20,52	20,43	20,31	20,33	20,42	20,42	20,43	20,31	20,37	20,33	20,27	20,33	20,41	20,46	20,51	20,53	20,38	20,34	20,25	20,33	20,45	20,40	20,31	20,33	20,32	20,44	20,43	20,43	20,45	20,51	20,50	20,49	20,40	20,42	20,35	20,34	20,39	20,47	20,52	20,44	20,43	20,53	20,47	20,40	20,46	20,48	20,33	20,42	20,34	20,39	20,43	20,41	20,42	20,49	20,43	20,41	20,47	20,45	20,45	20,41	20,43	20,55	20,60	20,58	20,59	20,48	20,48	20,53	20,48	20,48	20,40	20,35	20,47	20,47	20,39	20,39	20,51	20,57	20,47	20,37	20,43	20,51	20,52	20,48	20,40	20,42	20,53	20,53	20,43	20,38	20,52	20,43	20,37	20,41	20,46	20,44	20,46	20,47	20,52	20,58	20,48	20,40	20,45	20,46	20,61	20,51	20,45	20,50	20,52	20,48	20,43	20,48	20,52	20,55	20,56	20,57	20,56	20,55	20,51	20,49	20,45	20,49	20,51	20,52	20,51	20,52	20,56	20,47	20,48	20,54	20,54	20,47	20,50	20,51	20,51	20,55	20,55	20,54	20,54	20,51	20,51	20,51	20,54	20,47	20,52	20,54	20,49	20,49	20,53	20,55	20,53	20,42	20,49	20,55	20,54	20,46	20,52	20,54	20,50	20,60	20,60	20,56	20,56	20,63	20,60	20,64	20,53	20,51	20,64	20,65	20,67	20,56	20,59	20,54	20,55	20,47	20,51	20,57	20,57	20,55	20,53	20,48	20,52	20,57	20,58	20,60	20,73	20,76	20,78	20,82	20,98	21,02	21,09	21,46	21,69	21,90	21,93	21,85	22,19	22,43	22,48	22,61	22,65	22,63	22,68	22,75	22,74	22,76	22,74	22,80	22,84	22,83	22,85	22,85	22,89	22,97	22,97	22,99	23,00	22,97	23,00	23,10	23,09	23,10	23,14	23,19	23,22	23,17	23,21	23,25	23,29	23,40	23,36	23,41	23,37	23,39	23,46	23,47	23,51	23,54	23,60	23,58	23,54	23,57	23,64	23,68	23,67	23,75	23,81	23,75	23,75	23,73	23,76	23,80	23,83	23,83	23,94	23,93	23,87	23,90	23,92	23,96	23,92	23,91	23,94	23,99	24,00	23,98	24,04	24,03	23,95	23,89	23,91	23,93	23,98	24,06	24,04	24,00	24,07	24,07	24,04	24,06	24,13	24,16	24,16	24,17	24,16	24,11	24,10	24,18	24,18	24,18	24,12	24,04	24,17	24,15	24,11	24,12	24,08	24,05	24,14	24,20	24,18	24,13	24,15	24,17	24,19	24,25	24,24	24,17	24,12	24,11	24,21	24,20	24,22	24,15	24,12	24,16	24,21	24,21	24,21	24,25	24,20	24,13	24,19	24,17	24,17	24,21	24,23	24,19	24,25	24,21	24,16	24,17	24,14	24,14	24,04	24,16	24,19	24,15	24,20	24,20	24,23	24,14	24,11	24,10	24,14	24,17	24,19	24,16	24,13	24,10	24,12	24,03	24,06	24,09	24,15	24,04	24,00	23,97	23,97	23,99	23,97	23,95	23,94	23,90	23,93	23,94	23,86	23,83	23,82	23,81	23,83	23,82	23,77	23,76	23,72	23,63	23,66	23,65	23,59	23,65	23,63	23,47	23,47	23,47	23,45	23,39	23,43	23,43	23,36	23,22	23,18	23,24	23,20	23,21	23,12	23,03	23,08	23,05	23,03	22,96	22,90	22,90	22,93	22,93	22,86	22,87	22,79	22,73	22,67	22,72	22,74	22,72	22,68	22,66	22,53	22,51	22,47	22,22	21,95	21,99	21,93	21,82	21,62	21,40	21,23	21,03	20,89	20,91	20,77	20,76	20,74	20,74	20,64	20,65	20,68	20,70	20,63	20,55	20,62	20,61	20,59	20,62	20,60	20,58	20,56	20,58	20,66	20,57	20,60	20,61	20,63	20,63	20,57	20,53	20,57	20,66	20,57	20,54	20,57	20,59	20,47	20,50	20,52	20,58	20,61	20,64	20,57	20,52	20,54	20,50	20,59	20,64	20,60	20,56	20,41	20,38	20,47	20,43	20,46	20,43	20,49	20,49	20,44	20,51	20,51	20,47	20,47	20,45	20,44	20,49	20,45	20,42	20,46	20,59	20,51	20,42	20,48	20,52	20,44	20,49	20,42	20,44	20,53	20,55	20,43	20,43	20,50	20,56	20,48	20,52	20,49	20,50	20,44	20,42	20,43	20,48	20,37	20,43	20,43	20,37	20,41	20,39	20,38	20,38	20,43	20,48	20,45	20,42	20,45	20,49	20,47	20,45	20,44	20,43	20,49	20,34	20,35	20,41	20,43	20,39	20,45	20,50	20,54	20,57	20,43	20,40	20,38	20,41	20,46	20,47	20,44	20,44	20,40	20,41	20,35	20,41	20,43	20,45	20,50	20,51	20,53	20,56	20,52	20,43	20,42	20,44	20,46	20,49	20,37	20,36	20,36	20,42	20,51	20,57	20,48	20,32	20,36	20,42	20,45	20,45	20,41	20,41	20,48	20,48	20,35	20,36	20,49	20,45	20,32	20,37	20,39	20,48	20,37	20,37	20,41	20,41	20,46	20,49	20,37	20,39	20,43	20,53	20,49	20,41	20,34	20,32	20,29	20,43	20,35	20,39	20,31	20,39	20,40	20,35	20,40	20,41	20,36	20,39	20,49	20,46	20,42	20,44	20,40	20,27	20,35	20,41	20,45	20,43	
20,52	20,36	20,31	20,37	20,43	20,38	20,33	20,40	20,37	20,39	20,42	20,39	20,41	20,37	20,33	20,41	20,45	20,43	20,41	20,31	20,29	20,34	20,46	20,40	20,50	20,49	20,42	20,35	20,37	20,35	20,42	20,48	20,27	20,39	20,28	20,28	20,44	20,42	20,51	20,51	20,51	20,49	20,44	20,40	20,44	20,42	20,39	20,51	20,45	20,44	20,41	20,43	20,40	20,39	20,46	20,45	20,34	20,40	20,44	20,35	20,40	20,39	20,35	20,45	20,43	20,43	20,46	20,41	20,44	20,46	20,45	20,54	20,53	20,55	20,50	20,45	20,31	20,35	20,47	20,47	20,50	20,39	20,51	20,55	20,40	20,39	20,44	20,44	20,52	20,47	20,39	20,45	20,48	20,46	20,38	20,43	20,49	20,51	20,49	20,44	20,48	20,45	20,43	20,49	20,44	20,39	20,48	20,53	20,46	20,49	20,41	20,45	20,53	20,39	20,47	20,50	20,43	20,47	20,60	20,56	20,52	20,53	20,59	20,54	20,54	20,58	20,55	20,44	20,47	20,46	20,43	20,43	20,48	20,52	20,49	20,55	20,50	20,46	20,49	20,61	20,53	20,46	20,55	20,55	20,56	20,53	20,53	20,55	20,53	20,54	20,52	20,52	20,48	20,44	20,46	20,53	20,47	20,45	20,49	20,49	20,53	20,50	20,48	20,51	20,55	20,51	20,52	20,60	20,55	20,58	20,62	20,58	20,56	20,59	20,64	20,57	20,56	20,55	20,61	20,61	20,63	20,50	20,49	20,50	20,47	20,42	20,47	20,53	20,54	20,58	20,55	20,53	20,47	20,53	20,52	20,63	20,76	20,76	20,79	20,94	21,12	21,19	21,27	21,59	21,82	22,06	22,20	22,06	22,07	22,34	22,52	22,60	22,68	22,70	22,74	22,70	22,84	22,85	22,80	22,90	22,95	22,93	22,97	23,01	23,00	23,05	23,10	23,10	23,07	23,13	23,14	23,12	23,13	23,16	23,10	23,21	23,34	23,29	23,30	23,40	23,46	23,52	23,44	23,43	23,51	23,58	23,56	23,56	23,61	23,63	23,64	23,63	23,65	23,72	23,69	23,70	23,73	23,82	23,85	23,82	23,81	23,84	23,71	23,82	23,92	23,94	24,00	24,02	23,95	23,97	23,98	23,93	23,96	24,04	24,00	23,97	24,04	24,06	24,07	24,08	24,07	24,00	23,99	24,06	24,05	24,07	24,12	24,08	24,06	24,15	24,14	24,17	24,24	24,17	24,18	24,18	24,16	24,14	24,11	24,20	24,23	24,17	24,11	24,08	24,19	24,21	24,15	24,17	24,22	24,20	24,20	24,19	24,20	24,20	24,23	24,19	24,18	24,30	24,26	24,20	24,21	24,21	24,24	24,23	24,22	24,15	24,17	24,22	24,28	24,26	24,26	24,27	24,28	24,24	24,23	24,19	24,23	24,28	24,22	24,23	24,21	24,23	24,24	24,20	24,20	24,17	24,14	24,16	24,19	24,17	24,23	24,26	24,22	24,15	24,13	24,14	24,26	24,16	24,17	24,18	24,13	24,16	24,19	24,13	24,10	24,09	24,06	24,09	24,00	23,99	24,00	24,07	24,08	24,05	23,94	23,94	23,97	23,94	23,90	23,82	23,84	23,86	23,85	23,86	23,82	23,83	23,85	23,73	23,67	23,62	23,61	23,66	23,65	23,54	23,53	23,51	23,46	23,44	23,44	23,42	23,39	23,26	23,19	23,30	23,25	23,23	23,14	23,05	23,13	23,16	23,03	22,92	22,97	22,91	22,96	22,97	22,88	22,89	22,84	22,83	22,81	22,77	22,71	22,79	22,71	22,69	22,61	22,46	22,23	21,98	21,95	22,15	22,13	21,94	21,69	21,58	21,42	21,26	21,13	21,11	20,94	20,82	20,90	20,79	20,70	20,70	20,70	20,69	20,66	20,58	20,66	20,71	20,58	20,59	20,62	20,59	20,61	20,61	20,52	20,52	20,57	20,61	20,57	20,57	20,52	20,49	20,53	20,62	20,59	20,56	20,58	20,55	20,51	20,48	20,54	20,62	20,50	20,53	20,65	20,53	20,51	20,48	20,52	20,58	20,56	20,53	20,58	20,47	20,50	20,48	20,46	20,45	20,49	20,51	20,44	20,47	20,48	20,49	20,51	20,53	20,49	20,43	20,48	20,55	20,51	20,62	20,54	20,50	20,46	20,46	20,42	20,47	20,45	20,42	20,43	20,47	20,44	20,37	20,49	20,44	20,44	20,46	20,45	20,52	20,47	20,40	20,40	20,41	20,40	20,49	20,48	20,40	20,40	20,45	20,39	20,41	20,46	20,48	20,45	20,48	20,47	20,46	20,41	20,41	20,44	20,42	20,43	20,41	20,33	20,51	20,48	20,40	20,41	20,44	20,44	20,48	20,46	20,40	20,38	20,42	20,45	20,41	20,45	20,43	20,41	20,39	20,32	20,34	20,44	20,50	20,55	20,57	20,53	20,54	20,56	20,46	20,52	20,47	20,47	20,47	20,40	20,38	20,35	20,38	20,55	20,50	20,43	20,35	20,38	20,49	20,53	20,48	20,39	20,38	20,41	20,44	20,37	20,31	20,41	20,49	20,44	20,43	20,38	20,47	20,41	20,33	20,37	20,36	20,46	20,48	20,38	20,34	20,34	20,41	20,43	20,36	20,35	20,36	20,36	20,37	20,39	20,42	20,38	20,33	20,40	20,43	20,40	20,34	20,20	20,36	20,45	20,37	20,35	20,37	20,42	20,27	20,19	20,35	20,41	20,42	
20,43	20,38	20,34	20,38	20,36	20,34	20,36	20,37	20,36	20,27	20,30	20,35	20,47	20,45	20,30	20,42	20,45	20,43	20,37	20,37	20,39	20,37	20,41	20,39	20,42	20,37	20,42	20,39	20,34	20,44	20,40	20,49	20,35	20,32	20,32	20,28	20,35	20,46	20,52	20,42	20,36	20,50	20,52	20,39	20,42	20,38	20,39	20,48	20,35	20,42	20,48	20,43	20,38	20,38	20,46	20,49	20,38	20,37	20,39	20,41	20,40	20,40	20,37	20,32	20,45	20,51	20,49	20,36	20,46	20,47	20,57	20,64	20,51	20,46	20,48	20,48	20,37	20,34	20,40	20,52	20,46	20,42	20,51	20,54	20,41	20,42	20,50	20,44	20,48	20,47	20,42	20,40	20,54	20,49	20,40	20,43	20,49	20,40	20,46	20,42	20,52	20,56	20,58	20,52	20,49	20,43	20,42	20,51	20,38	20,37	20,42	20,42	20,46	20,46	20,52	20,44	20,38	20,43	20,51	20,50	20,54	20,52	20,57	20,50	20,47	20,49	20,54	20,55	20,47	20,50	20,53	20,56	20,56	20,58	20,56	20,54	20,49	20,45	20,45	20,58	20,57	20,47	20,53	20,53	20,45	20,50	20,53	20,55	20,52	20,49	20,56	20,56	20,53	20,45	20,54	20,53	20,54	20,51	20,55	20,58	20,56	20,55	20,52	20,53	20,53	20,50	20,55	20,61	20,62	20,63	20,60	20,57	20,56	20,59	20,59	20,57	20,53	20,56	20,59	20,62	20,66	20,55	20,58	20,52	20,49	20,51	20,46	20,51	20,51	20,55	20,59	20,60	20,56	20,52	20,55	20,63	20,72	20,71	20,81	20,98	21,18	21,26	21,38	21,65	21,87	22,18	22,39	22,20	22,04	22,18	22,44	22,63	22,74	22,75	22,84	22,85	22,79	22,82	22,84	22,96	23,01	22,97	23,05	23,05	23,02	23,07	23,11	23,13	23,05	23,11	23,20	23,21	23,20	23,23	23,22	23,23	23,29	23,34	23,34	23,42	23,52	23,58	23,45	23,49	23,46	23,53	23,57	23,63	23,62	23,70	23,76	23,68	23,66	23,76	23,73	23,74	23,80	23,81	23,80	23,75	23,85	23,88	23,81	23,73	23,91	23,91	23,98	24,00	23,92	23,95	24,01	23,99	24,05	24,09	24,10	24,08	24,02	24,12	24,12	24,09	24,13	24,16	24,07	24,04	24,11	24,13	24,09	24,12	24,11	24,17	24,14	24,19	24,25	24,20	24,26	24,19	24,15	24,17	24,19	24,20	24,20	24,17	24,13	24,17	24,22	24,17	24,16	24,15	24,20	24,27	24,24	24,21	24,11	24,14	24,25	24,20	24,25	24,29	24,28	24,33	24,30	24,22	24,28	24,24	24,18	24,23	24,19	24,23	24,25	24,34	24,33	24,35	24,40	24,31	24,22	24,24	24,30	24,32	24,25	24,24	24,29	24,27	24,27	24,23	24,21	24,24	24,24	24,22	24,23	24,22	24,18	24,24	24,22	24,21	24,16	24,15	24,21	24,22	24,18	24,21	24,20	24,18	24,17	24,12	24,04	24,09	24,11	24,15	24,15	24,06	24,04	24,06	24,05	24,06	24,00	23,97	24,00	23,97	23,91	23,82	23,86	23,89	23,89	23,87	23,84	23,79	23,79	23,72	23,65	23,64	23,66	23,60	23,62	23,54	23,59	23,49	23,47	23,46	23,50	23,47	23,41	23,31	23,22	23,30	23,25	23,18	23,16	23,08	23,08	23,16	23,09	23,00	23,02	23,03	22,96	23,00	22,91	22,87	22,82	22,82	22,86	22,83	22,78	22,77	22,74	22,68	22,61	22,43	22,20	22,05	22,19	22,30	22,14	21,91	21,67	21,55	21,40	21,27	21,20	21,18	21,11	21,02	20,97	20,88	20,83	20,83	20,80	20,69	20,64	20,63	20,70	20,76	20,69	20,66	20,62	20,54	20,63	20,69	20,62	20,65	20,64	20,57	20,57	20,49	20,58	20,59	20,55	20,59	20,55	20,58	20,58	20,53	20,51	20,51	20,54	20,55	20,52	20,45	20,61	20,55	20,49	20,52	20,45	20,53	20,55	20,51	20,53	20,51	20,51	20,47	20,48	20,48	20,44	20,39	20,52	20,55	20,51	20,49	20,53	20,50	20,46	20,38	20,52	20,57	20,47	20,55	20,49	20,45	20,47	20,49	20,47	20,37	20,41	20,38	20,42	20,46	20,42	20,46	20,49	20,46	20,50	20,50	20,45	20,50	20,44	20,43	20,50	20,48	20,47	20,48	20,49	20,44	20,49	20,49	20,50	20,36	20,39	20,48	20,47	20,41	20,53	20,46	20,41	20,43	20,47	20,47	20,49	20,48	20,41	20,51	20,51	20,37	20,48	20,45	20,42	20,36	20,39	20,45	20,40	20,40	20,47	20,40	20,46	20,46	20,44	20,40	20,33	20,41	20,45	20,48	20,47	20,51	20,46	20,46	20,54	20,55	20,56	20,50	20,47	20,46	20,48	20,43	20,40	20,44	20,47	20,45	20,38	20,40	20,29	20,42	20,47	20,51	20,40	20,40	20,43	20,47	20,29	20,32	20,53	20,52	20,46	20,46	20,43	20,36	20,44	20,44	20,41	20,38	20,41	20,43	20,47	20,43	20,39	20,43	20,41	20,34	20,30	20,45	20,47	20,36	20,31	20,32	20,31	20,38	20,47	20,35	20,39	20,32	20,28	20,33	20,46	20,40	20,39	20,38	20,37	20,37	20,21	20,33	20,47	20,42	
20,39	20,38	20,33	20,30	20,32	20,33	20,47	20,46	20,40	20,29	20,31	20,34	20,39	20,45	20,26	20,32	20,43	20,39	20,32	20,33	20,43	20,39	20,35	20,36	20,41	20,39	20,36	20,37	20,32	20,36	20,29	20,37	20,34	20,28	20,32	20,31	20,38	20,49	20,49	20,46	20,43	20,49	20,47	20,39	20,39	20,29	20,39	20,47	20,43	20,41	20,43	20,37	20,36	20,45	20,44	20,43	20,40	20,34	20,31	20,40	20,39	20,38	20,44	20,39	20,46	20,49	20,49	20,40	20,44	20,46	20,48	20,59	20,51	20,42	20,50	20,57	20,49	20,45	20,43	20,54	20,52	20,41	20,50	20,45	20,42	20,43	20,53	20,50	20,49	20,56	20,50	20,43	20,46	20,53	20,50	20,45	20,45	20,50	20,50	20,48	20,54	20,54	20,51	20,39	20,49	20,50	20,44	20,48	20,47	20,35	20,43	20,47	20,51	20,47	20,53	20,45	20,42	20,44	20,46	20,38	20,54	20,46	20,56	20,53	20,47	20,50	20,47	20,56	20,59	20,47	20,49	20,52	20,48	20,53	20,58	20,53	20,52	20,49	20,46	20,48	20,53	20,52	20,49	20,50	20,47	20,55	20,57	20,47	20,50	20,54	20,59	20,55	20,57	20,54	20,55	20,51	20,50	20,56	20,62	20,57	20,53	20,48	20,49	20,54	20,48	20,45	20,49	20,53	20,59	20,57	20,61	20,58	20,55	20,57	20,56	20,61	20,55	20,52	20,55	20,54	20,60	20,59	20,63	20,55	20,50	20,53	20,51	20,43	20,50	20,46	20,53	20,66	20,57	20,58	20,61	20,68	20,72	20,70	20,80	21,02	21,17	21,30	21,39	21,60	21,88	22,23	22,53	22,36	22,06	22,00	22,32	22,60	22,76	22,80	22,86	22,89	22,98	22,86	22,84	22,89	23,00	22,99	23,00	23,08	22,98	23,04	23,10	23,07	23,10	23,08	23,16	23,22	23,22	23,31	23,33	23,32	23,28	23,35	23,36	23,38	23,47	23,60	23,57	23,59	23,54	23,47	23,51	23,58	23,61	23,72	23,76	23,71	23,73	23,76	23,82	23,84	23,85	23,85	23,90	23,86	23,86	23,94	23,94	23,93	23,93	23,95	24,02	23,99	23,92	24,02	24,09	24,06	24,14	24,15	24,09	24,12	24,04	24,11	24,20	24,12	24,18	24,15	24,08	24,08	24,09	24,15	24,10	24,12	24,20	24,22	24,21	24,22	24,25	24,29	24,31	24,33	24,15	24,15	24,15	24,21	24,22	24,23	24,27	24,26	24,24	24,27	24,22	24,23	24,26	24,25	24,30	24,20	24,18	24,15	24,23	24,25	24,28	24,32	24,28	24,34	24,28	24,19	24,25	24,32	24,33	24,25	24,26	24,17	24,19	24,28	24,33	24,30	24,37	24,40	24,30	24,26	24,30	24,35	24,32	24,28	24,30	24,29	24,21	24,22	24,26	24,26	24,28	24,26	24,26	24,24	24,18	24,24	24,29	24,21	24,22	24,17	24,24	24,22	24,15	24,24	24,22	24,17	24,16	24,12	24,10	24,09	24,17	24,20	24,20	24,05	24,04	24,11	24,08	24,08	24,05	23,98	23,97	24,01	23,94	23,89	23,91	23,99	24,00	23,97	23,86	23,86	23,81	23,79	23,75	23,76	23,73	23,62	23,63	23,65	23,63	23,50	23,44	23,54	23,47	23,52	23,50	23,38	23,26	23,31	23,31	23,25	23,27	23,12	23,11	23,12	23,17	23,09	23,07	23,08	23,07	23,01	22,93	22,92	22,89	22,80	22,78	22,84	22,77	22,76	22,74	22,64	22,56	22,34	22,19	22,23	22,38	22,40	22,19	21,98	21,74	21,56	21,38	21,29	21,24	21,14	21,10	21,13	21,04	20,94	20,96	20,91	20,91	20,88	20,76	20,66	20,79	20,78	20,73	20,72	20,70	20,60	20,64	20,67	20,66	20,63	20,58	20,57	20,60	20,58	20,59	20,61	20,56	20,56	20,53	20,58	20,56	20,51	20,51	20,54	20,59	20,57	20,61	20,60	20,55	20,60	20,58	20,56	20,50	20,49	20,53	20,56	20,50	20,49	20,61	20,49	20,41	20,42	20,48	20,41	20,45	20,55	20,53	20,55	20,43	20,52	20,51	20,40	20,51	20,59	20,52	20,50	20,40	20,42	20,51	20,55	20,52	20,40	20,37	20,41	20,43	20,53	20,42	20,38	20,51	20,53	20,46	20,52	20,53	20,55	20,53	20,52	20,53	20,49	20,48	20,39	20,41	20,43	20,51	20,52	20,57	20,55	20,39	20,41	20,43	20,37	20,53	20,49	20,39	20,47	20,47	20,46	20,53	20,51	20,46	20,55	20,53	20,40	20,49	20,51	20,44	20,40	20,46	20,51	20,52	20,44	20,51	20,40	20,40	20,45	20,46	20,44	20,40	20,42	20,42	20,42	20,40	20,52	20,50	20,39	20,44	20,49	20,43	20,45	20,44	20,47	20,49	20,44	20,43	20,50	20,43	20,38	20,33	20,38	20,32	20,39	20,51	20,52	20,49	20,40	20,41	20,43	20,35	20,37	20,52	20,48	20,44	20,42	20,42	20,38	20,42	20,42	20,43	20,38	20,43	20,44	20,48	20,51	20,48	20,52	20,44	20,30	20,30	20,41	20,43	20,37	20,30	20,27	20,22	20,34	20,42	20,32	20,37	20,37	20,34	20,37	20,38	20,41	20,41	20,44	20,41	20,30	20,34	20,39	20,47	20,52	
20,43	20,38	20,35	20,34	20,36	20,44	20,50	20,56	20,41	20,38	20,30	20,38	20,37	20,36	20,31	20,42	20,48	20,43	20,44	20,34	20,30	20,34	20,38	20,38	20,36	20,37	20,38	20,39	20,43	20,37	20,36	20,31	20,30	20,33	20,37	20,37	20,38	20,47	20,50	20,46	20,47	20,50	20,42	20,39	20,47	20,41	20,40	20,41	20,43	20,42	20,48	20,40	20,45	20,56	20,51	20,40	20,46	20,50	20,41	20,40	20,38	20,34	20,39	20,48	20,45	20,45	20,52	20,49	20,44	20,44	20,45	20,52	20,53	20,38	20,38	20,43	20,46	20,42	20,46	20,52	20,53	20,40	20,39	20,39	20,37	20,42	20,51	20,52	20,49	20,51	20,49	20,44	20,51	20,47	20,44	20,44	20,44	20,49	20,52	20,49	20,49	20,44	20,46	20,39	20,42	20,49	20,51	20,41	20,51	20,48	20,49	20,56	20,53	20,48	20,52	20,40	20,38	20,41	20,46	20,37	20,52	20,54	20,54	20,52	20,43	20,51	20,50	20,58	20,60	20,55	20,47	20,55	20,48	20,54	20,54	20,48	20,49	20,45	20,51	20,53	20,49	20,45	20,50	20,53	20,54	20,56	20,56	20,49	20,49	20,61	20,64	20,52	20,50	20,50	20,53	20,55	20,48	20,53	20,59	20,56	20,51	20,49	20,52	20,52	20,54	20,57	20,55	20,46	20,45	20,53	20,64	20,60	20,64	20,66	20,57	20,61	20,55	20,62	20,63	20,57	20,52	20,57	20,56	20,58	20,53	20,53	20,47	20,43	20,46	20,53	20,55	20,66	20,60	20,57	20,63	20,64	20,74	20,79	20,86	21,00	21,19	21,33	21,49	21,65	21,84	22,17	22,50	22,48	22,31	21,96	22,06	22,48	22,71	22,78	22,84	22,89	22,98	22,95	22,77	22,84	22,94	23,01	23,01	23,04	23,06	23,06	23,14	23,14	23,08	23,19	23,25	23,21	23,25	23,22	23,30	23,41	23,39	23,38	23,36	23,40	23,45	23,56	23,58	23,63	23,57	23,55	23,61	23,59	23,55	23,65	23,73	23,72	23,84	23,83	23,83	23,85	23,82	23,85	23,92	23,98	24,02	24,00	24,00	23,93	23,97	23,95	24,00	24,08	24,02	24,11	24,20	24,13	24,11	24,14	24,12	24,08	24,05	24,05	24,14	24,12	24,06	24,15	24,16	24,14	24,14	24,20	24,19	24,22	24,23	24,19	24,22	24,26	24,25	24,28	24,28	24,35	24,25	24,20	24,20	24,26	24,27	24,26	24,29	24,31	24,33	24,29	24,26	24,28	24,33	24,37	24,32	24,28	24,26	24,28	24,30	24,24	24,24	24,30	24,34	24,33	24,35	24,26	24,27	24,28	24,31	24,28	24,30	24,25	24,22	24,25	24,26	24,32	24,35	24,42	24,34	24,30	24,34	24,37	24,34	24,42	24,39	24,33	24,30	24,26	24,32	24,28	24,24	24,23	24,24	24,28	24,26	24,27	24,27	24,18	24,22	24,23	24,29	24,32	24,26	24,31	24,23	24,21	24,20	24,17	24,19	24,19	24,23	24,18	24,19	24,18	24,11	24,16	24,10	24,14	24,09	24,05	23,96	23,99	23,94	23,92	23,99	24,00	24,01	23,99	23,94	23,91	23,82	23,78	23,83	23,85	23,78	23,61	23,66	23,73	23,64	23,50	23,44	23,47	23,47	23,43	23,46	23,35	23,33	23,32	23,30	23,35	23,34	23,15	23,07	23,14	23,19	23,13	23,03	23,03	23,04	23,03	22,97	23,04	22,96	22,90	22,80	22,77	22,76	22,71	22,73	22,57	22,45	22,29	22,20	22,33	22,39	22,38	22,20	21,96	21,75	21,57	21,40	21,30	21,31	21,20	21,10	21,09	20,99	20,97	20,96	20,94	20,97	21,00	20,92	20,79	20,86	20,86	20,79	20,76	20,71	20,70	20,64	20,66	20,64	20,64	20,62	20,60	20,63	20,60	20,57	20,53	20,54	20,55	20,54	20,59	20,56	20,50	20,41	20,47	20,52	20,54	20,58	20,64	20,57	20,54	20,55	20,59	20,55	20,58	20,49	20,53	20,59	20,47	20,59	20,54	20,49	20,46	20,54	20,53	20,50	20,52	20,46	20,51	20,51	20,49	20,56	20,49	20,44	20,46	20,52	20,54	20,49	20,39	20,47	20,52	20,56	20,53	20,37	20,40	20,45	20,53	20,46	20,47	20,50	20,48	20,42	20,50	20,54	20,56	20,55	20,55	20,46	20,46	20,49	20,47	20,31	20,43	20,52	20,48	20,44	20,44	20,46	20,35	20,42	20,41	20,49	20,51	20,45	20,46	20,51	20,50	20,48	20,50	20,51	20,54	20,47	20,39	20,48	20,48	20,47	20,44	20,47	20,56	20,49	20,51	20,53	20,46	20,35	20,32	20,39	20,41	20,36	20,41	20,35	20,41	20,46	20,52	20,61	20,47	20,44	20,44	20,44	20,47	20,42	20,47	20,42	20,42	20,42	20,50	20,47	20,40	20,34	20,41	20,41	20,42	20,53	20,49	20,47	20,47	20,45	20,31	20,30	20,40	20,47	20,36	20,36	20,38	20,42	20,48	20,49	20,40	20,40	20,41	20,42	20,46	20,51	20,45	20,41	20,39	20,47	20,34	20,38	20,39	20,41	20,31	20,35	20,38	20,32	20,36	20,47	20,44	20,37	20,51	20,37	20,33	20,33	20,40	20,37	20,33	20,31	20,28	20,27	20,36	20,48	20,45	
20,43	20,39	20,38	20,41	20,36	20,30	20,48	20,50	20,43	20,38	20,38	20,41	20,35	20,39	20,28	20,48	20,58	20,47	20,44	20,37	20,33	20,32	20,38	20,44	20,37	20,39	20,42	20,43	20,40	20,40	20,49	20,48	20,41	20,41	20,47	20,48	20,45	20,46	20,50	20,49	20,52	20,51	20,46	20,36	20,46	20,45	20,38	20,35	20,47	20,41	20,51	20,47	20,44	20,43	20,46	20,47	20,52	20,50	20,47	20,43	20,44	20,45	20,41	20,49	20,54	20,50	20,47	20,43	20,41	20,50	20,52	20,45	20,40	20,44	20,39	20,38	20,39	20,42	20,50	20,48	20,47	20,41	20,46	20,46	20,38	20,44	20,54	20,55	20,51	20,50	20,43	20,41	20,49	20,49	20,47	20,43	20,49	20,48	20,53	20,50	20,56	20,53	20,51	20,46	20,46	20,50	20,52	20,49	20,55	20,46	20,48	20,53	20,56	20,51	20,48	20,45	20,41	20,37	20,47	20,42	20,47	20,47	20,55	20,54	20,45	20,54	20,61	20,56	20,57	20,48	20,51	20,52	20,52	20,47	20,50	20,51	20,47	20,43	20,48	20,52	20,48	20,45	20,49	20,57	20,55	20,62	20,55	20,52	20,49	20,54	20,63	20,59	20,55	20,47	20,46	20,55	20,59	20,62	20,61	20,56	20,49	20,43	20,54	20,56	20,53	20,56	20,61	20,57	20,53	20,55	20,61	20,61	20,59	20,62	20,58	20,58	20,64	20,64	20,68	20,62	20,58	20,64	20,57	20,57	20,63	20,57	20,54	20,51	20,49	20,52	20,57	20,66	20,76	20,62	20,57	20,61	20,74	20,79	20,92	21,04	21,18	21,35	21,55	21,69	21,88	22,24	22,46	22,50	22,46	22,21	22,02	22,20	22,60	22,80	22,86	22,87	22,91	22,92	22,84	22,91	22,97	23,01	23,09	23,10	23,08	23,10	23,12	23,23	23,21	23,22	23,27	23,23	23,28	23,32	23,31	23,40	23,37	23,40	23,31	23,39	23,47	23,55	23,53	23,60	23,62	23,64	23,58	23,59	23,62	23,66	23,72	23,76	23,88	23,88	23,84	23,83	23,85	23,92	23,95	23,93	24,08	24,06	23,97	23,97	24,00	24,05	23,94	23,99	24,03	24,15	24,25	24,12	24,04	24,10	24,13	24,09	24,10	24,12	24,09	24,07	24,13	24,23	24,26	24,22	24,22	24,28	24,23	24,35	24,34	24,26	24,25	24,27	24,29	24,29	24,31	24,33	24,36	24,22	24,26	24,32	24,35	24,31	24,29	24,31	24,36	24,28	24,27	24,35	24,39	24,41	24,37	24,34	24,30	24,32	24,37	24,29	24,32	24,45	24,44	24,37	24,37	24,36	24,32	24,28	24,32	24,34	24,36	24,40	24,31	24,33	24,36	24,40	24,36	24,39	24,36	24,38	24,40	24,44	24,37	24,41	24,47	24,40	24,29	24,32	24,35	24,32	24,20	24,27	24,27	24,29	24,32	24,32	24,34	24,27	24,21	24,21	24,27	24,32	24,35	24,37	24,26	24,23	24,24	24,16	24,07	24,17	24,29	24,21	24,21	24,25	24,16	24,16	24,08	24,14	24,18	24,06	24,01	24,02	23,98	24,01	23,97	23,98	23,97	23,93	23,92	23,89	23,87	23,74	23,77	23,83	23,75	23,62	23,66	23,68	23,62	23,53	23,53	23,55	23,51	23,50	23,45	23,37	23,35	23,38	23,31	23,34	23,33	23,13	23,07	23,12	23,12	23,07	23,08	23,03	22,98	23,04	22,96	22,98	22,95	22,92	22,81	22,82	22,74	22,71	22,66	22,56	22,42	22,26	22,34	22,51	22,55	22,45	22,20	21,90	21,76	21,57	21,42	21,36	21,29	21,17	21,13	21,11	21,03	20,96	20,99	21,03	20,93	20,92	20,86	20,87	20,91	20,93	20,81	20,80	20,72	20,68	20,61	20,67	20,69	20,67	20,68	20,68	20,61	20,62	20,60	20,54	20,56	20,54	20,50	20,54	20,54	20,55	20,48	20,44	20,53	20,52	20,55	20,56	20,67	20,56	20,51	20,56	20,56	20,60	20,60	20,50	20,60	20,54	20,55	20,55	20,55	20,47	20,49	20,55	20,41	20,47	20,49	20,51	20,49	20,44	20,44	20,45	20,47	20,44	20,46	20,49	20,51	20,45	20,47	20,48	20,59	20,64	20,45	20,40	20,46	20,48	20,43	20,44	20,48	20,47	20,46	20,47	20,46	20,43	20,44	20,48	20,39	20,39	20,48	20,52	20,46	20,41	20,55	20,47	20,39	20,30	20,40	20,36	20,42	20,43	20,47	20,47	20,44	20,41	20,53	20,54	20,42	20,43	20,45	20,41	20,47	20,43	20,40	20,45	20,44	20,42	20,41	20,50	20,48	20,50	20,48	20,43	20,35	20,34	20,41	20,38	20,40	20,39	20,40	20,40	20,48	20,49	20,54	20,48	20,38	20,39	20,46	20,47	20,45	20,41	20,38	20,37	20,42	20,44	20,49	20,43	20,35	20,39	20,31	20,39	20,45	20,49	20,49	20,46	20,44	20,41	20,43	20,46	20,53	20,46	20,37	20,42	20,41	20,50	20,50	20,43	20,45	20,47	20,45	20,42	20,45	20,40	20,41	20,42	20,46	20,40	20,31	20,34	20,34	20,34	20,32	20,40	20,40	20,41	20,39	20,49	20,46	20,47	20,38	20,32	20,38	20,45	20,41	20,32	20,30	20,28	20,30	20,37	20,36	20,44	
20,42	20,33	20,25	20,35	20,41	20,40	20,42	20,43	20,42	20,36	20,31	20,37	20,38	20,33	20,29	20,42	20,55	20,43	20,34	20,33	20,32	20,35	20,29	20,45	20,45	20,44	20,41	20,43	20,40	20,38	20,41	20,38	20,32	20,36	20,40	20,45	20,48	20,44	20,47	20,49	20,48	20,54	20,47	20,41	20,39	20,44	20,38	20,32	20,46	20,46	20,50	20,51	20,41	20,41	20,49	20,52	20,44	20,46	20,49	20,45	20,47	20,49	20,45	20,52	20,48	20,45	20,44	20,40	20,42	20,51	20,48	20,42	20,36	20,54	20,45	20,41	20,42	20,40	20,46	20,50	20,48	20,44	20,55	20,57	20,48	20,46	20,53	20,51	20,50	20,54	20,48	20,50	20,54	20,52	20,50	20,55	20,53	20,47	20,55	20,54	20,54	20,47	20,41	20,43	20,50	20,50	20,45	20,45	20,45	20,48	20,44	20,44	20,53	20,54	20,49	20,49	20,45	20,43	20,57	20,53	20,42	20,44	20,52	20,53	20,42	20,54	20,65	20,59	20,50	20,51	20,54	20,51	20,56	20,47	20,51	20,54	20,57	20,52	20,48	20,49	20,47	20,42	20,51	20,55	20,53	20,62	20,59	20,50	20,46	20,56	20,54	20,59	20,61	20,54	20,55	20,56	20,57	20,59	20,64	20,62	20,51	20,49	20,50	20,56	20,50	20,53	20,59	20,63	20,61	20,58	20,55	20,62	20,59	20,58	20,53	20,52	20,57	20,59	20,63	20,59	20,55	20,59	20,61	20,56	20,60	20,61	20,58	20,51	20,48	20,54	20,50	20,67	20,81	20,72	20,60	20,57	20,75	20,81	20,96	21,13	21,19	21,35	21,58	21,70	21,97	22,31	22,49	22,58	22,59	22,44	22,20	22,06	22,42	22,73	22,83	22,87	22,88	22,91	22,89	22,95	23,09	23,05	23,09	23,17	23,16	23,20	23,15	23,20	23,27	23,25	23,23	23,26	23,30	23,29	23,37	23,46	23,42	23,40	23,38	23,45	23,52	23,55	23,50	23,58	23,66	23,76	23,73	23,61	23,70	23,80	23,75	23,75	23,83	23,83	23,87	23,89	23,95	23,94	23,98	24,00	24,07	24,11	23,98	23,87	23,99	24,08	24,03	23,98	24,02	24,16	24,24	24,13	24,05	24,13	24,24	24,17	24,10	24,20	24,14	24,14	24,19	24,27	24,25	24,25	24,25	24,29	24,30	24,35	24,38	24,38	24,31	24,25	24,27	24,27	24,30	24,36	24,40	24,35	24,31	24,29	24,32	24,35	24,35	24,32	24,36	24,36	24,34	24,45	24,47	24,39	24,32	24,34	24,33	24,38	24,40	24,33	24,41	24,46	24,41	24,38	24,37	24,35	24,36	24,30	24,32	24,34	24,33	24,39	24,41	24,38	24,43	24,43	24,36	24,38	24,37	24,41	24,44	24,47	24,43	24,41	24,41	24,38	24,30	24,32	24,39	24,38	24,27	24,37	24,39	24,42	24,41	24,41	24,37	24,29	24,30	24,27	24,21	24,27	24,35	24,34	24,30	24,33	24,33	24,23	24,14	24,19	24,31	24,31	24,21	24,20	24,22	24,26	24,18	24,24	24,18	24,07	24,01	24,04	24,08	24,03	23,98	23,98	23,96	23,91	23,88	23,91	23,89	23,85	23,83	23,84	23,77	23,76	23,72	23,66	23,67	23,63	23,56	23,54	23,54	23,53	23,50	23,34	23,38	23,47	23,40	23,30	23,27	23,17	23,19	23,23	23,16	23,16	23,11	23,09	22,99	22,97	22,98	22,95	22,88	22,89	22,81	22,85	22,76	22,73	22,65	22,42	22,27	22,25	22,42	22,53	22,59	22,51	22,26	21,93	21,76	21,60	21,42	21,36	21,31	21,14	21,14	21,10	21,08	21,01	20,98	21,04	20,96	20,87	20,91	20,85	20,95	21,00	20,89	20,86	20,84	20,66	20,61	20,68	20,70	20,63	20,55	20,68	20,69	20,63	20,62	20,57	20,59	20,65	20,58	20,54	20,54	20,52	20,54	20,53	20,50	20,46	20,57	20,54	20,57	20,57	20,56	20,63	20,53	20,58	20,53	20,52	20,56	20,59	20,59	20,52	20,49	20,50	20,55	20,58	20,51	20,44	20,54	20,61	20,51	20,48	20,49	20,43	20,40	20,47	20,53	20,54	20,55	20,53	20,49	20,52	20,54	20,55	20,46	20,44	20,46	20,45	20,39	20,42	20,47	20,51	20,55	20,49	20,46	20,41	20,44	20,46	20,51	20,57	20,46	20,48	20,39	20,46	20,54	20,48	20,39	20,27	20,42	20,41	20,44	20,34	20,35	20,49	20,45	20,37	20,49	20,56	20,51	20,41	20,46	20,47	20,47	20,46	20,41	20,37	20,50	20,49	20,46	20,52	20,43	20,47	20,50	20,40	20,36	20,46	20,37	20,37	20,41	20,47	20,39	20,44	20,42	20,48	20,50	20,50	20,34	20,34	20,40	20,51	20,51	20,40	20,34	20,46	20,44	20,45	20,49	20,43	20,38	20,45	20,44	20,47	20,56	20,50	20,43	20,42	20,42	20,44	20,38	20,40	20,50	20,52	20,37	20,37	20,47	20,50	20,42	20,38	20,42	20,45	20,44	20,40	20,42	20,44	20,45	20,46	20,46	20,33	20,31	20,32	20,47	20,32	20,28	20,35	20,42	20,35	20,34	20,41	20,45	20,45	20,40	20,38	20,36	20,42	20,44	20,32	20,31	20,29	20,32	20,33	20,43	20,44	
20,45	20,39	20,32	20,28	20,37	20,45	20,38	20,39	20,42	20,37	20,26	20,36	20,45	20,45	20,39	20,39	20,49	20,37	20,36	20,40	20,44	20,39	20,47	20,49	20,50	20,51	20,51	20,43	20,43	20,47	20,47	20,39	20,32	20,35	20,45	20,41	20,43	20,44	20,48	20,50	20,49	20,53	20,42	20,46	20,44	20,45	20,44	20,39	20,43	20,47	20,54	20,50	20,48	20,44	20,56	20,50	20,44	20,42	20,43	20,36	20,37	20,47	20,42	20,48	20,48	20,47	20,51	20,44	20,44	20,48	20,45	20,44	20,43	20,48	20,49	20,39	20,39	20,42	20,47	20,46	20,43	20,43	20,52	20,50	20,47	20,52	20,56	20,50	20,53	20,51	20,52	20,55	20,54	20,54	20,50	20,51	20,54	20,53	20,52	20,47	20,42	20,42	20,40	20,48	20,54	20,45	20,42	20,43	20,46	20,53	20,54	20,42	20,51	20,49	20,54	20,63	20,51	20,51	20,62	20,51	20,52	20,49	20,56	20,60	20,50	20,50	20,58	20,59	20,54	20,51	20,47	20,50	20,46	20,56	20,54	20,52	20,55	20,54	20,54	20,52	20,42	20,42	20,50	20,49	20,51	20,61	20,61	20,51	20,45	20,53	20,55	20,57	20,64	20,53	20,56	20,61	20,56	20,62	20,65	20,60	20,58	20,57	20,49	20,51	20,55	20,52	20,51	20,59	20,64	20,60	20,59	20,63	20,61	20,54	20,53	20,50	20,57	20,53	20,61	20,65	20,61	20,58	20,62	20,60	20,60	20,52	20,53	20,50	20,49	20,55	20,61	20,68	20,71	20,68	20,67	20,74	20,87	20,88	20,96	21,12	21,29	21,35	21,57	21,72	21,95	22,34	22,53	22,62	22,64	22,55	22,43	22,17	22,20	22,54	22,76	22,84	22,90	22,97	22,97	22,96	23,06	23,12	23,16	23,22	23,21	23,23	23,18	23,18	23,19	23,22	23,28	23,30	23,30	23,34	23,36	23,42	23,46	23,47	23,40	23,47	23,62	23,68	23,53	23,56	23,62	23,70	23,78	23,73	23,74	23,76	23,78	23,79	23,87	23,91	23,88	23,89	23,95	23,99	24,01	23,98	24,04	24,09	23,99	23,98	24,04	24,10	24,03	24,06	24,05	24,16	24,27	24,25	24,18	24,13	24,18	24,23	24,20	24,28	24,20	24,20	24,27	24,33	24,30	24,30	24,31	24,37	24,28	24,33	24,36	24,36	24,31	24,28	24,32	24,36	24,34	24,41	24,42	24,34	24,33	24,31	24,41	24,41	24,37	24,36	24,36	24,41	24,38	24,46	24,50	24,49	24,38	24,36	24,38	24,48	24,46	24,39	24,45	24,42	24,38	24,39	24,38	24,40	24,47	24,41	24,40	24,38	24,29	24,28	24,43	24,46	24,38	24,37	24,42	24,39	24,44	24,37	24,37	24,43	24,43	24,47	24,48	24,46	24,41	24,35	24,36	24,40	24,39	24,40	24,45	24,45	24,42	24,40	24,40	24,25	24,31	24,37	24,34	24,27	24,37	24,41	24,30	24,30	24,37	24,33	24,39	24,31	24,31	24,35	24,30	24,23	24,21	24,32	24,21	24,22	24,21	24,16	24,13	24,11	24,09	24,02	24,01	24,02	23,98	23,93	23,92	23,96	23,94	23,87	23,87	23,89	23,85	23,83	23,78	23,77	23,67	23,68	23,57	23,59	23,61	23,56	23,53	23,37	23,38	23,48	23,36	23,33	23,28	23,27	23,25	23,18	23,25	23,16	23,10	23,10	23,06	23,03	23,04	23,07	22,97	22,92	22,90	22,91	22,78	22,71	22,56	22,27	22,21	22,39	22,62	22,66	22,60	22,52	22,29	21,94	21,75	21,58	21,46	21,34	21,26	21,15	21,09	21,07	21,15	21,06	20,97	20,95	20,97	20,95	20,95	20,95	21,01	21,06	20,97	20,89	20,85	20,73	20,63	20,65	20,76	20,70	20,60	20,61	20,67	20,72	20,69	20,62	20,58	20,66	20,60	20,58	20,53	20,53	20,54	20,57	20,54	20,51	20,55	20,55	20,60	20,52	20,56	20,63	20,65	20,56	20,57	20,54	20,54	20,46	20,50	20,52	20,47	20,49	20,56	20,52	20,55	20,50	20,49	20,56	20,52	20,53	20,53	20,49	20,47	20,48	20,47	20,53	20,61	20,51	20,47	20,56	20,59	20,56	20,48	20,55	20,56	20,55	20,52	20,45	20,45	20,57	20,54	20,52	20,53	20,50	20,51	20,45	20,46	20,59	20,48	20,48	20,45	20,44	20,43	20,47	20,46	20,45	20,39	20,50	20,43	20,44	20,46	20,51	20,51	20,43	20,49	20,50	20,56	20,45	20,44	20,48	20,47	20,42	20,42	20,45	20,51	20,54	20,46	20,49	20,45	20,44	20,47	20,45	20,42	20,40	20,32	20,30	20,44	20,43	20,36	20,48	20,45	20,44	20,49	20,38	20,34	20,32	20,42	20,54	20,55	20,42	20,34	20,38	20,44	20,44	20,44	20,43	20,46	20,40	20,44	20,49	20,46	20,45	20,40	20,34	20,35	20,37	20,46	20,47	20,47	20,46	20,38	20,33	20,38	20,51	20,59	20,41	20,36	20,48	20,38	20,33	20,41	20,42	20,49	20,40	20,44	20,31	20,28	20,33	20,42	20,39	20,36	20,43	20,44	20,46	20,42	20,40	20,45	20,52	20,42	20,37	20,39	20,40	20,43	20,30	20,29	20,33	20,39	20,37	20,44	20,45	
20,43	20,45	20,30	20,36	20,33	20,42	20,37	20,41	20,44	20,39	20,28	20,41	20,45	20,49	20,49	20,61	20,56	20,36	20,41	20,44	20,41	20,43	20,47	20,51	20,47	20,48	20,50	20,43	20,37	20,47	20,56	20,49	20,40	20,38	20,44	20,42	20,38	20,43	20,43	20,51	20,58	20,56	20,55	20,45	20,37	20,41	20,45	20,41	20,52	20,56	20,47	20,45	20,43	20,50	20,52	20,46	20,50	20,44	20,38	20,42	20,38	20,41	20,47	20,52	20,53	20,43	20,48	20,40	20,40	20,49	20,49	20,59	20,51	20,48	20,53	20,48	20,40	20,46	20,51	20,50	20,45	20,46	20,48	20,46	20,44	20,49	20,52	20,51	20,52	20,50	20,43	20,51	20,46	20,51	20,54	20,63	20,51	20,57	20,52	20,41	20,45	20,47	20,53	20,55	20,59	20,52	20,47	20,48	20,51	20,54	20,58	20,47	20,43	20,43	20,55	20,62	20,55	20,59	20,56	20,50	20,58	20,50	20,54	20,63	20,54	20,43	20,50	20,56	20,56	20,51	20,56	20,52	20,51	20,55	20,64	20,51	20,54	20,53	20,47	20,61	20,52	20,45	20,50	20,49	20,51	20,50	20,50	20,54	20,51	20,51	20,56	20,58	20,59	20,55	20,52	20,61	20,59	20,66	20,67	20,60	20,54	20,54	20,54	20,53	20,60	20,54	20,56	20,61	20,60	20,61	20,61	20,66	20,70	20,60	20,60	20,62	20,64	20,58	20,70	20,70	20,61	20,57	20,63	20,62	20,61	20,58	20,49	20,49	20,54	20,54	20,55	20,65	20,72	20,76	20,73	20,76	20,90	20,89	20,91	21,10	21,27	21,40	21,59	21,77	21,98	22,37	22,61	22,71	22,77	22,60	22,53	22,47	22,27	22,37	22,64	22,85	22,95	23,00	23,05	23,06	23,06	23,02	23,11	23,22	23,26	23,19	23,23	23,23	23,19	23,31	23,35	23,35	23,33	23,42	23,44	23,51	23,48	23,47	23,51	23,55	23,60	23,71	23,68	23,60	23,65	23,66	23,72	23,75	23,87	23,77	23,84	23,87	23,85	23,92	23,95	23,94	23,97	24,01	24,04	24,04	24,14	24,12	24,01	24,10	24,13	24,11	24,05	24,09	24,12	24,22	24,37	24,23	24,19	24,18	24,14	24,30	24,29	24,42	24,33	24,23	24,21	24,35	24,32	24,29	24,32	24,41	24,32	24,31	24,40	24,41	24,43	24,42	24,39	24,47	24,42	24,43	24,48	24,40	24,33	24,28	24,40	24,44	24,40	24,45	24,43	24,45	24,45	24,42	24,48	24,44	24,49	24,44	24,41	24,50	24,51	24,43	24,44	24,43	24,43	24,43	24,47	24,47	24,52	24,45	24,55	24,43	24,44	24,43	24,42	24,46	24,44	24,38	24,48	24,49	24,45	24,43	24,42	24,42	24,43	24,51	24,56	24,48	24,43	24,42	24,46	24,45	24,39	24,43	24,51	24,49	24,44	24,39	24,41	24,37	24,37	24,35	24,42	24,44	24,40	24,40	24,39	24,37	24,37	24,37	24,40	24,42	24,30	24,31	24,26	24,23	24,15	24,22	24,29	24,24	24,18	24,22	24,17	24,12	24,15	24,09	24,03	23,98	24,00	24,02	23,94	23,97	24,01	23,89	23,92	23,92	23,88	23,86	23,87	23,78	23,72	23,63	23,61	23,65	23,61	23,60	23,59	23,47	23,41	23,48	23,41	23,44	23,41	23,27	23,24	23,21	23,27	23,14	23,15	23,06	23,03	23,08	23,07	23,08	23,01	22,94	22,88	22,93	22,81	22,63	22,39	22,27	22,42	22,62	22,69	22,73	22,66	22,59	22,39	22,00	21,80	21,63	21,47	21,44	21,35	21,19	21,09	21,12	21,18	21,06	20,97	20,96	20,92	20,95	20,97	20,99	21,01	21,05	20,96	20,89	20,82	20,71	20,67	20,71	20,79	20,72	20,67	20,64	20,65	20,72	20,64	20,56	20,56	20,57	20,58	20,58	20,50	20,45	20,48	20,54	20,58	20,52	20,56	20,61	20,64	20,60	20,56	20,60	20,67	20,68	20,60	20,58	20,61	20,50	20,44	20,51	20,53	20,50	20,55	20,56	20,47	20,51	20,46	20,46	20,52	20,54	20,51	20,52	20,53	20,56	20,54	20,52	20,57	20,52	20,50	20,54	20,54	20,49	20,52	20,57	20,60	20,59	20,49	20,47	20,44	20,49	20,54	20,55	20,58	20,50	20,54	20,46	20,46	20,47	20,50	20,46	20,46	20,38	20,35	20,36	20,40	20,38	20,43	20,47	20,48	20,38	20,51	20,63	20,50	20,48	20,50	20,45	20,43	20,49	20,50	20,52	20,49	20,45	20,46	20,45	20,45	20,44	20,41	20,52	20,48	20,44	20,46	20,44	20,52	20,40	20,39	20,36	20,40	20,44	20,44	20,50	20,52	20,48	20,47	20,40	20,35	20,35	20,42	20,49	20,48	20,39	20,38	20,36	20,38	20,38	20,45	20,51	20,46	20,40	20,34	20,41	20,39	20,46	20,51	20,43	20,39	20,41	20,43	20,47	20,62	20,46	20,36	20,35	20,35	20,48	20,50	20,48	20,44	20,46	20,48	20,44	20,47	20,53	20,50	20,47	20,49	20,41	20,36	20,45	20,44	20,42	20,43	20,47	20,42	20,45	20,46	20,42	20,44	20,50	20,45	20,40	20,56	20,48	20,43	20,39	20,35	20,33	20,28	20,39	20,43	20,47	
20,41	20,38	20,45	20,46	20,44	20,40	20,41	20,41	20,41	20,47	20,29	20,41	20,34	20,40	20,50	20,54	20,51	20,34	20,30	20,44	20,36	20,39	20,42	20,44	20,45	20,38	20,40	20,49	20,40	20,38	20,48	20,45	20,34	20,39	20,37	20,41	20,47	20,43	20,38	20,49	20,52	20,50	20,56	20,44	20,39	20,39	20,49	20,52	20,44	20,49	20,45	20,38	20,41	20,48	20,46	20,42	20,42	20,41	20,36	20,39	20,45	20,44	20,48	20,46	20,48	20,53	20,54	20,49	20,37	20,44	20,46	20,62	20,53	20,46	20,46	20,43	20,39	20,40	20,53	20,53	20,39	20,42	20,49	20,51	20,53	20,51	20,47	20,48	20,51	20,45	20,43	20,46	20,48	20,49	20,51	20,50	20,52	20,54	20,50	20,50	20,47	20,44	20,51	20,55	20,67	20,47	20,48	20,44	20,49	20,50	20,57	20,50	20,43	20,45	20,51	20,49	20,50	20,55	20,58	20,55	20,56	20,57	20,55	20,54	20,56	20,49	20,58	20,61	20,57	20,55	20,58	20,52	20,59	20,62	20,65	20,55	20,52	20,51	20,50	20,58	20,55	20,48	20,53	20,55	20,49	20,51	20,56	20,58	20,52	20,50	20,58	20,56	20,57	20,61	20,52	20,56	20,59	20,61	20,60	20,59	20,57	20,53	20,55	20,60	20,60	20,59	20,53	20,62	20,57	20,58	20,64	20,63	20,68	20,70	20,66	20,65	20,70	20,63	20,62	20,64	20,63	20,64	20,62	20,57	20,58	20,57	20,57	20,53	20,48	20,54	20,62	20,60	20,73	20,80	20,78	20,78	20,89	20,93	21,00	21,06	21,23	21,35	21,55	21,81	21,98	22,38	22,64	22,78	22,82	22,74	22,69	22,63	22,30	22,17	22,41	22,78	22,95	22,94	22,97	23,05	23,12	23,06	23,16	23,23	23,20	23,21	23,32	23,27	23,23	23,26	23,33	23,33	23,32	23,39	23,47	23,56	23,55	23,58	23,54	23,59	23,65	23,65	23,65	23,67	23,65	23,69	23,73	23,82	23,93	23,85	23,84	23,91	23,95	23,93	23,90	23,99	24,03	24,10	24,10	24,07	24,10	24,10	24,12	24,21	24,13	24,14	24,21	24,25	24,19	24,22	24,35	24,23	24,15	24,22	24,19	24,31	24,37	24,39	24,36	24,38	24,32	24,31	24,33	24,33	24,31	24,36	24,42	24,40	24,43	24,45	24,44	24,44	24,47	24,50	24,47	24,41	24,49	24,47	24,41	24,33	24,34	24,43	24,38	24,44	24,46	24,43	24,43	24,40	24,41	24,42	24,52	24,49	24,40	24,42	24,51	24,51	24,49	24,51	24,49	24,50	24,49	24,53	24,48	24,46	24,55	24,50	24,46	24,43	24,43	24,49	24,54	24,50	24,50	24,55	24,56	24,45	24,41	24,45	24,45	24,51	24,53	24,51	24,45	24,50	24,55	24,52	24,38	24,41	24,60	24,53	24,44	24,41	24,46	24,43	24,44	24,43	24,36	24,38	24,45	24,39	24,40	24,45	24,44	24,44	24,44	24,41	24,35	24,32	24,28	24,32	24,26	24,20	24,29	24,27	24,24	24,28	24,21	24,11	24,17	24,17	24,12	24,07	24,08	24,04	24,02	24,00	24,00	23,90	23,99	23,99	23,89	23,82	23,87	23,76	23,80	23,71	23,64	23,66	23,68	23,63	23,58	23,46	23,45	23,42	23,44	23,47	23,42	23,36	23,31	23,28	23,23	23,16	23,17	23,07	22,99	23,05	23,09	23,05	23,03	23,02	22,85	22,84	22,79	22,48	22,28	22,40	22,62	22,73	22,74	22,72	22,70	22,61	22,33	21,97	21,75	21,58	21,42	21,40	21,40	21,28	21,16	21,09	21,06	21,02	21,00	21,06	20,97	20,98	21,00	21,00	21,01	21,03	20,98	20,93	20,83	20,73	20,76	20,76	20,80	20,71	20,59	20,59	20,65	20,67	20,63	20,53	20,61	20,64	20,58	20,54	20,50	20,44	20,48	20,52	20,50	20,54	20,54	20,54	20,62	20,66	20,68	20,61	20,62	20,58	20,62	20,52	20,54	20,46	20,50	20,56	20,55	20,51	20,58	20,68	20,57	20,53	20,53	20,47	20,55	20,49	20,50	20,49	20,57	20,56	20,50	20,50	20,54	20,49	20,49	20,49	20,40	20,39	20,45	20,53	20,50	20,54	20,50	20,44	20,40	20,47	20,52	20,56	20,59	20,52	20,50	20,53	20,53	20,49	20,47	20,42	20,36	20,36	20,48	20,45	20,37	20,36	20,42	20,43	20,45	20,45	20,48	20,60	20,52	20,44	20,49	20,45	20,42	20,45	20,51	20,50	20,50	20,53	20,50	20,49	20,44	20,44	20,44	20,43	20,46	20,35	20,42	20,43	20,44	20,38	20,41	20,40	20,43	20,51	20,45	20,45	20,49	20,54	20,50	20,45	20,44	20,37	20,36	20,45	20,49	20,43	20,42	20,44	20,39	20,46	20,43	20,44	20,49	20,44	20,38	20,41	20,40	20,40	20,45	20,54	20,44	20,39	20,40	20,47	20,53	20,51	20,38	20,40	20,35	20,47	20,45	20,42	20,45	20,43	20,46	20,43	20,48	20,47	20,44	20,40	20,47	20,39	20,40	20,50	20,50	20,37	20,43	20,41	20,43	20,47	20,41	20,45	20,50	20,47	20,44	20,45	20,53	20,52	20,36	20,45	20,46	20,43	20,35	20,36	20,43	20,42	
20,42	20,41	20,37	20,41	20,43	20,37	20,37	20,44	20,45	20,38	20,31	20,34	20,40	20,35	20,39	20,47	20,44	20,40	20,27	20,46	20,43	20,44	20,42	20,36	20,38	20,39	20,40	20,43	20,38	20,39	20,36	20,42	20,32	20,32	20,33	20,28	20,41	20,40	20,39	20,42	20,52	20,49	20,47	20,45	20,46	20,39	20,45	20,40	20,34	20,35	20,47	20,46	20,40	20,44	20,47	20,46	20,37	20,41	20,43	20,39	20,45	20,40	20,41	20,47	20,51	20,52	20,50	20,55	20,48	20,40	20,46	20,54	20,54	20,50	20,44	20,42	20,40	20,45	20,44	20,49	20,46	20,46	20,50	20,44	20,45	20,49	20,47	20,46	20,44	20,39	20,42	20,48	20,53	20,48	20,47	20,50	20,49	20,55	20,48	20,42	20,53	20,40	20,38	20,42	20,53	20,49	20,45	20,50	20,56	20,50	20,49	20,48	20,44	20,50	20,54	20,54	20,52	20,53	20,46	20,45	20,56	20,50	20,53	20,49	20,51	20,53	20,57	20,60	20,59	20,50	20,43	20,42	20,48	20,57	20,50	20,48	20,49	20,50	20,51	20,55	20,50	20,58	20,63	20,58	20,52	20,47	20,59	20,53	20,45	20,52	20,61	20,58	20,55	20,60	20,58	20,49	20,55	20,50	20,49	20,49	20,59	20,60	20,55	20,56	20,59	20,55	20,49	20,47	20,51	20,56	20,59	20,59	20,61	20,65	20,60	20,61	20,68	20,58	20,61	20,68	20,69	20,69	20,62	20,58	20,60	20,58	20,58	20,56	20,43	20,50	20,59	20,68	20,73	20,77	20,79	20,88	20,95	20,94	21,06	21,11	21,21	21,34	21,59	21,83	22,06	22,33	22,65	22,74	22,84	22,82	22,75	22,71	22,49	22,22	22,23	22,56	22,90	22,95	22,98	23,13	23,10	23,12	23,19	23,21	23,19	23,18	23,26	23,26	23,33	23,35	23,30	23,31	23,34	23,36	23,42	23,53	23,54	23,57	23,64	23,55	23,61	23,70	23,63	23,64	23,67	23,72	23,83	23,85	23,95	23,90	23,89	23,97	24,00	23,99	23,96	23,98	23,98	24,13	24,17	24,15	24,16	24,10	24,14	24,24	24,18	24,14	24,26	24,32	24,19	24,19	24,26	24,23	24,23	24,28	24,29	24,32	24,38	24,36	24,38	24,39	24,41	24,35	24,32	24,37	24,39	24,38	24,39	24,35	24,42	24,46	24,39	24,40	24,43	24,50	24,50	24,47	24,49	24,50	24,50	24,42	24,43	24,46	24,39	24,39	24,52	24,53	24,50	24,49	24,42	24,46	24,52	24,45	24,38	24,42	24,51	24,53	24,56	24,56	24,53	24,61	24,60	24,56	24,49	24,46	24,60	24,60	24,51	24,47	24,47	24,48	24,54	24,50	24,53	24,59	24,63	24,55	24,48	24,47	24,50	24,56	24,59	24,54	24,51	24,60	24,60	24,54	24,52	24,45	24,55	24,51	24,48	24,44	24,46	24,44	24,45	24,45	24,45	24,41	24,42	24,44	24,44	24,48	24,44	24,43	24,42	24,45	24,41	24,35	24,31	24,31	24,33	24,33	24,22	24,21	24,27	24,30	24,21	24,17	24,17	24,09	24,15	24,11	24,05	24,04	24,03	24,09	24,06	24,00	24,01	23,97	23,90	23,80	23,80	23,82	23,86	23,78	23,65	23,63	23,64	23,64	23,55	23,49	23,44	23,48	23,38	23,38	23,37	23,28	23,28	23,27	23,16	23,16	23,18	23,14	23,11	23,18	23,11	23,02	22,97	22,95	22,91	22,82	22,56	22,33	22,25	22,45	22,72	22,84	22,88	22,82	22,67	22,60	22,37	22,02	21,78	21,54	21,38	21,37	21,32	21,25	21,20	21,09	21,06	21,01	20,98	20,94	21,05	21,07	21,01	21,02	21,03	21,09	20,99	20,96	20,92	20,79	20,76	20,80	20,76	20,70	20,60	20,56	20,59	20,69	20,65	20,55	20,55	20,67	20,67	20,58	20,51	20,52	20,54	20,54	20,48	20,56	20,63	20,54	20,60	20,60	20,66	20,59	20,54	20,51	20,52	20,55	20,55	20,50	20,55	20,54	20,53	20,55	20,62	20,64	20,64	20,62	20,51	20,50	20,55	20,56	20,50	20,47	20,57	20,48	20,45	20,53	20,57	20,50	20,44	20,45	20,46	20,39	20,43	20,49	20,49	20,48	20,51	20,54	20,44	20,44	20,51	20,53	20,50	20,52	20,48	20,46	20,50	20,52	20,39	20,38	20,40	20,41	20,46	20,49	20,50	20,44	20,45	20,49	20,52	20,43	20,47	20,57	20,55	20,52	20,47	20,49	20,49	20,42	20,47	20,46	20,44	20,43	20,46	20,45	20,40	20,47	20,41	20,39	20,36	20,39	20,34	20,38	20,41	20,42	20,41	20,37	20,37	20,47	20,41	20,43	20,48	20,45	20,46	20,41	20,40	20,44	20,34	20,38	20,46	20,42	20,44	20,47	20,43	20,45	20,43	20,36	20,36	20,39	20,35	20,40	20,37	20,45	20,35	20,45	20,39	20,33	20,39	20,42	20,47	20,43	20,43	20,44	20,40	20,43	20,42	20,39	20,36	20,42	20,41	20,45	20,47	20,38	20,47	20,42	20,41	20,44	20,49	20,47	20,42	20,39	20,39	20,44	20,35	20,40	20,43	20,39	20,47	20,37	20,28	20,42	20,39	20,43	20,44	20,41	20,44	20,45	20,44	20,40	20,44	20,41	
20,42	20,44	20,37	20,38	20,41	20,36	20,48	20,43	20,42	20,36	20,36	20,41	20,37	20,38	20,35	20,37	20,49	20,45	20,40	20,50	20,51	20,46	20,46	20,41	20,43	20,43	20,42	20,38	20,38	20,40	20,44	20,47	20,41	20,31	20,25	20,32	20,34	20,44	20,41	20,46	20,41	20,46	20,51	20,47	20,39	20,29	20,35	20,42	20,37	20,38	20,47	20,48	20,38	20,41	20,44	20,51	20,44	20,44	20,44	20,42	20,46	20,50	20,43	20,43	20,42	20,42	20,44	20,50	20,51	20,48	20,51	20,47	20,49	20,50	20,48	20,49	20,42	20,44	20,47	20,40	20,53	20,49	20,49	20,40	20,39	20,45	20,49	20,50	20,47	20,45	20,44	20,41	20,44	20,46	20,50	20,56	20,54	20,49	20,48	20,43	20,46	20,43	20,43	20,45	20,43	20,45	20,53	20,44	20,48	20,45	20,46	20,48	20,49	20,53	20,56	20,53	20,53	20,60	20,57	20,51	20,54	20,51	20,51	20,56	20,53	20,54	20,54	20,58	20,61	20,54	20,41	20,43	20,43	20,49	20,49	20,47	20,46	20,46	20,52	20,57	20,52	20,57	20,62	20,58	20,60	20,54	20,55	20,48	20,42	20,44	20,59	20,60	20,53	20,62	20,60	20,60	20,52	20,54	20,50	20,53	20,55	20,54	20,54	20,57	20,59	20,56	20,56	20,48	20,51	20,55	20,58	20,61	20,59	20,66	20,65	20,58	20,58	20,55	20,62	20,65	20,64	20,64	20,67	20,64	20,67	20,67	20,66	20,59	20,57	20,60	20,63	20,70	20,80	20,79	20,86	20,94	20,99	20,95	20,97	21,11	21,23	21,37	21,56	21,76	22,04	22,29	22,62	22,71	22,77	22,88	22,83	22,80	22,69	22,39	22,18	22,38	22,81	22,94	22,99	23,10	23,12	23,12	23,23	23,21	23,24	23,20	23,22	23,27	23,36	23,38	23,35	23,37	23,39	23,45	23,45	23,47	23,53	23,51	23,54	23,57	23,64	23,70	23,66	23,71	23,72	23,83	23,84	23,90	23,98	23,97	23,93	23,97	24,02	24,02	24,00	24,06	24,07	24,09	24,17	24,14	24,20	24,17	24,16	24,20	24,19	24,24	24,30	24,30	24,24	24,28	24,31	24,33	24,32	24,37	24,31	24,37	24,42	24,45	24,41	24,42	24,39	24,41	24,44	24,39	24,35	24,41	24,39	24,39	24,42	24,48	24,44	24,46	24,51	24,56	24,58	24,57	24,54	24,55	24,56	24,57	24,55	24,51	24,49	24,40	24,49	24,56	24,52	24,56	24,48	24,49	24,53	24,51	24,43	24,48	24,56	24,53	24,56	24,60	24,60	24,61	24,61	24,62	24,53	24,55	24,63	24,62	24,52	24,51	24,52	24,56	24,54	24,56	24,53	24,56	24,54	24,57	24,57	24,56	24,49	24,60	24,60	24,55	24,54	24,62	24,57	24,58	24,63	24,58	24,55	24,66	24,67	24,55	24,51	24,41	24,39	24,43	24,50	24,54	24,46	24,46	24,52	24,55	24,58	24,45	24,44	24,42	24,42	24,38	24,35	24,34	24,35	24,37	24,24	24,23	24,30	24,26	24,20	24,22	24,16	24,09	24,13	24,19	24,08	24,05	24,07	24,12	24,13	24,06	24,02	23,93	23,89	23,77	23,79	23,79	23,79	23,78	23,66	23,56	23,62	23,59	23,70	23,55	23,52	23,50	23,43	23,43	23,38	23,27	23,28	23,28	23,20	23,22	23,21	23,21	23,18	23,20	23,16	23,11	23,05	22,96	22,89	22,81	22,47	22,21	22,38	22,68	22,82	22,84	22,86	22,84	22,67	22,60	22,39	22,05	21,77	21,63	21,46	21,33	21,28	21,20	21,19	21,15	21,13	21,03	20,96	21,00	21,02	21,09	21,08	21,12	21,10	21,03	21,00	20,92	20,90	20,87	20,80	20,76	20,80	20,72	20,59	20,64	20,60	20,60	20,64	20,57	20,52	20,61	20,62	20,58	20,52	20,59	20,60	20,55	20,48	20,59	20,68	20,59	20,57	20,60	20,66	20,63	20,51	20,53	20,53	20,58	20,62	20,53	20,57	20,52	20,55	20,52	20,50	20,56	20,59	20,62	20,56	20,51	20,54	20,57	20,55	20,50	20,51	20,52	20,55	20,56	20,54	20,45	20,48	20,50	20,51	20,52	20,47	20,40	20,47	20,47	20,47	20,53	20,46	20,46	20,51	20,51	20,46	20,52	20,51	20,45	20,44	20,48	20,43	20,39	20,40	20,45	20,54	20,49	20,43	20,34	20,40	20,53	20,48	20,45	20,45	20,50	20,50	20,50	20,51	20,43	20,45	20,39	20,49	20,48	20,41	20,41	20,43	20,46	20,40	20,44	20,38	20,40	20,42	20,41	20,39	20,38	20,50	20,38	20,40	20,42	20,34	20,40	20,46	20,49	20,43	20,47	20,40	20,45	20,37	20,47	20,43	20,35	20,38	20,48	20,41	20,45	20,44	20,46	20,46	20,46	20,38	20,42	20,43	20,40	20,50	20,48	20,37	20,43	20,43	20,43	20,42	20,38	20,41	20,40	20,33	20,36	20,32	20,48	20,47	20,43	20,42	20,46	20,43	20,38	20,45	20,45	20,42	20,40	20,40	20,39	20,40	20,51	20,37	20,36	20,40	20,38	20,36	20,43	20,46	20,43	20,37	20,31	20,32	20,37	20,38	20,38	20,46	20,36	20,34	20,39	20,43	20,34	20,47	20,46	
20,50	20,48	20,37	20,43	20,34	20,30	20,40	20,36	20,31	20,43	20,41	20,32	20,27	20,31	20,36	20,48	20,47	20,43	20,33	20,42	20,36	20,37	20,42	20,49	20,47	20,38	20,39	20,44	20,47	20,43	20,52	20,49	20,37	20,23	20,22	20,37	20,45	20,46	20,55	20,48	20,39	20,45	20,52	20,45	20,40	20,37	20,36	20,43	20,47	20,49	20,49	20,46	20,45	20,40	20,39	20,40	20,33	20,40	20,36	20,40	20,41	20,45	20,46	20,45	20,41	20,35	20,45	20,44	20,37	20,39	20,37	20,47	20,42	20,47	20,46	20,46	20,33	20,38	20,48	20,38	20,38	20,44	20,41	20,36	20,31	20,35	20,41	20,48	20,44	20,43	20,47	20,47	20,45	20,45	20,48	20,50	20,60	20,53	20,44	20,48	20,42	20,43	20,52	20,49	20,50	20,44	20,50	20,50	20,53	20,54	20,45	20,40	20,44	20,48	20,61	20,47	20,45	20,53	20,54	20,53	20,58	20,52	20,57	20,59	20,54	20,57	20,59	20,52	20,48	20,50	20,45	20,48	20,46	20,46	20,54	20,55	20,47	20,41	20,46	20,53	20,56	20,52	20,54	20,51	20,52	20,59	20,55	20,47	20,48	20,37	20,47	20,58	20,60	20,63	20,60	20,60	20,57	20,52	20,57	20,67	20,64	20,56	20,54	20,58	20,56	20,59	20,59	20,61	20,57	20,50	20,62	20,71	20,63	20,61	20,64	20,63	20,65	20,61	20,70	20,64	20,61	20,63	20,64	20,60	20,64	20,72	20,65	20,57	20,56	20,66	20,67	20,70	20,85	20,86	20,93	20,98	21,05	21,00	21,03	21,15	21,24	21,41	21,59	21,77	22,00	22,29	22,63	22,73	22,74	22,77	22,82	22,83	22,82	22,59	22,33	22,25	22,58	22,87	23,00	23,12	23,13	23,10	23,20	23,16	23,22	23,24	23,18	23,24	23,30	23,39	23,40	23,38	23,40	23,42	23,46	23,52	23,53	23,56	23,61	23,58	23,71	23,75	23,71	23,73	23,72	23,87	23,89	23,92	23,97	24,00	24,01	23,99	24,06	24,05	24,01	24,08	24,14	24,09	24,10	24,13	24,21	24,20	24,22	24,23	24,20	24,19	24,28	24,22	24,29	24,38	24,38	24,41	24,39	24,39	24,35	24,32	24,48	24,51	24,43	24,34	24,42	24,50	24,47	24,43	24,42	24,41	24,49	24,52	24,51	24,52	24,52	24,55	24,56	24,53	24,53	24,56	24,51	24,47	24,53	24,52	24,56	24,51	24,51	24,52	24,51	24,54	24,52	24,53	24,51	24,49	24,53	24,55	24,51	24,48	24,56	24,55	24,53	24,59	24,62	24,65	24,64	24,63	24,61	24,53	24,61	24,62	24,54	24,52	24,55	24,61	24,57	24,50	24,54	24,51	24,53	24,61	24,60	24,62	24,58	24,67	24,61	24,59	24,59	24,59	24,62	24,54	24,62	24,56	24,50	24,58	24,69	24,60	24,61	24,50	24,45	24,48	24,50	24,56	24,55	24,53	24,56	24,60	24,56	24,45	24,46	24,43	24,41	24,42	24,39	24,42	24,36	24,42	24,32	24,29	24,32	24,33	24,22	24,21	24,18	24,12	24,14	24,19	24,20	24,07	24,08	24,15	24,08	23,99	24,01	24,03	23,90	23,85	23,90	23,87	23,78	23,76	23,69	23,65	23,60	23,63	23,72	23,61	23,52	23,46	23,46	23,50	23,44	23,27	23,34	23,37	23,25	23,25	23,22	23,22	23,23	23,22	23,20	23,10	23,06	23,03	22,84	22,62	22,33	22,25	22,59	22,82	22,91	22,84	22,76	22,79	22,77	22,60	22,36	21,94	21,69	21,64	21,51	21,34	21,29	21,18	21,17	21,18	21,11	21,12	21,02	21,03	21,04	21,04	21,05	21,04	21,12	21,09	20,89	20,84	20,82	20,80	20,81	20,73	20,71	20,73	20,63	20,62	20,65	20,62	20,58	20,62	20,59	20,60	20,60	20,56	20,57	20,54	20,54	20,49	20,55	20,63	20,61	20,56	20,55	20,52	20,58	20,58	20,56	20,51	20,49	20,50	20,58	20,48	20,51	20,48	20,44	20,55	20,42	20,45	20,46	20,56	20,54	20,53	20,43	20,51	20,58	20,52	20,51	20,54	20,58	20,58	20,50	20,44	20,46	20,53	20,48	20,43	20,47	20,49	20,46	20,55	20,46	20,43	20,45	20,52	20,57	20,54	20,48	20,52	20,60	20,52	20,45	20,48	20,45	20,44	20,38	20,42	20,52	20,50	20,41	20,37	20,40	20,52	20,48	20,42	20,41	20,46	20,44	20,47	20,50	20,44	20,43	20,42	20,44	20,51	20,50	20,38	20,44	20,48	20,48	20,42	20,39	20,50	20,45	20,42	20,36	20,30	20,48	20,50	20,44	20,45	20,44	20,43	20,44	20,43	20,43	20,54	20,50	20,42	20,46	20,48	20,46	20,47	20,52	20,47	20,48	20,38	20,40	20,39	20,45	20,39	20,35	20,40	20,34	20,38	20,48	20,53	20,41	20,39	20,45	20,46	20,41	20,30	20,43	20,39	20,34	20,37	20,41	20,46	20,54	20,50	20,48	20,42	20,40	20,36	20,40	20,43	20,41	20,34	20,39	20,36	20,23	20,39	20,40	20,38	20,41	20,38	20,44	20,50	20,45	20,37	20,41	20,37	20,28	20,32	20,37	20,32	20,34	20,31	20,23	20,39	20,33	20,31	20,40	20,47	
20,45	20,35	20,32	20,36	20,31	20,25	20,38	20,37	20,29	20,41	20,37	20,34	20,25	20,31	20,29	20,39	20,48	20,38	20,30	20,35	20,37	20,34	20,40	20,49	20,46	20,37	20,40	20,48	20,49	20,46	20,40	20,34	20,27	20,30	20,30	20,41	20,47	20,49	20,47	20,52	20,46	20,43	20,49	20,46	20,38	20,33	20,38	20,37	20,39	20,45	20,55	20,41	20,38	20,45	20,46	20,43	20,41	20,43	20,42	20,44	20,42	20,42	20,44	20,46	20,43	20,45	20,45	20,43	20,40	20,43	20,36	20,48	20,48	20,42	20,52	20,36	20,36	20,34	20,47	20,44	20,35	20,34	20,33	20,38	20,45	20,43	20,41	20,39	20,47	20,41	20,49	20,52	20,51	20,53	20,47	20,49	20,44	20,48	20,50	20,43	20,41	20,48	20,56	20,48	20,44	20,45	20,40	20,45	20,53	20,56	20,51	20,40	20,50	20,50	20,54	20,48	20,45	20,54	20,55	20,48	20,55	20,47	20,51	20,57	20,51	20,50	20,60	20,44	20,45	20,49	20,53	20,54	20,47	20,49	20,53	20,58	20,45	20,51	20,48	20,40	20,56	20,51	20,52	20,61	20,56	20,58	20,56	20,54	20,48	20,41	20,43	20,56	20,52	20,57	20,58	20,59	20,53	20,52	20,61	20,66	20,58	20,56	20,53	20,69	20,66	20,55	20,48	20,57	20,56	20,53	20,56	20,67	20,59	20,61	20,60	20,58	20,61	20,59	20,62	20,64	20,64	20,62	20,64	20,54	20,68	20,82	20,69	20,63	20,65	20,68	20,60	20,69	20,88	20,97	21,05	21,03	21,09	21,08	21,10	21,25	21,33	21,37	21,59	21,85	22,03	22,38	22,71	22,87	22,82	22,81	22,88	22,92	22,87	22,77	22,57	22,29	22,32	22,66	22,97	23,09	23,14	23,16	23,17	23,19	23,22	23,22	23,27	23,30	23,36	23,39	23,42	23,37	23,46	23,45	23,49	23,62	23,61	23,57	23,63	23,62	23,64	23,76	23,79	23,75	23,75	23,88	23,90	23,98	23,98	23,96	24,00	24,05	24,06	24,08	24,06	24,07	24,13	24,13	24,18	24,23	24,29	24,27	24,34	24,26	24,21	24,21	24,26	24,27	24,28	24,31	24,42	24,46	24,36	24,35	24,34	24,37	24,43	24,55	24,44	24,33	24,40	24,51	24,46	24,44	24,46	24,47	24,49	24,57	24,55	24,53	24,53	24,58	24,59	24,59	24,53	24,52	24,56	24,50	24,49	24,49	24,56	24,61	24,60	24,60	24,53	24,56	24,60	24,57	24,54	24,57	24,59	24,61	24,61	24,54	24,55	24,59	24,60	24,58	24,61	24,62	24,68	24,65	24,62	24,63	24,64	24,63	24,59	24,64	24,61	24,61	24,62	24,58	24,60	24,64	24,63	24,67	24,70	24,63	24,60	24,64	24,67	24,65	24,61	24,66	24,63	24,67	24,59	24,55	24,59	24,60	24,60	24,62	24,61	24,59	24,57	24,54	24,52	24,61	24,62	24,59	24,65	24,60	24,54	24,44	24,42	24,52	24,48	24,44	24,44	24,45	24,38	24,42	24,40	24,42	24,37	24,29	24,25	24,23	24,19	24,22	24,12	24,13	24,22	24,15	24,10	24,14	24,11	24,00	24,06	24,10	24,01	23,91	23,93	23,90	23,82	23,82	23,75	23,69	23,73	23,64	23,61	23,61	23,50	23,50	23,45	23,49	23,42	23,36	23,36	23,45	23,36	23,27	23,18	23,19	23,28	23,23	23,22	23,12	22,98	22,89	22,68	22,43	22,38	22,55	22,79	22,93	22,92	22,88	22,87	22,87	22,79	22,63	22,32	22,05	21,73	21,61	21,50	21,35	21,31	21,33	21,19	21,16	21,16	21,13	21,01	21,00	21,03	20,97	21,01	20,98	21,10	21,14	20,93	20,84	20,89	20,78	20,84	20,83	20,78	20,74	20,69	20,68	20,72	20,62	20,55	20,51	20,62	20,65	20,60	20,57	20,53	20,47	20,48	20,48	20,60	20,58	20,57	20,56	20,55	20,54	20,51	20,49	20,56	20,56	20,51	20,54	20,50	20,50	20,53	20,53	20,47	20,48	20,52	20,48	20,46	20,54	20,55	20,48	20,41	20,53	20,55	20,48	20,49	20,43	20,50	20,56	20,48	20,42	20,43	20,49	20,49	20,40	20,45	20,47	20,51	20,51	20,48	20,47	20,42	20,51	20,54	20,52	20,45	20,46	20,53	20,48	20,39	20,41	20,49	20,46	20,48	20,42	20,46	20,46	20,40	20,43	20,41	20,42	20,55	20,42	20,42	20,43	20,37	20,38	20,42	20,43	20,37	20,42	20,46	20,55	20,52	20,35	20,40	20,46	20,45	20,42	20,42	20,46	20,52	20,50	20,48	20,41	20,44	20,48	20,47	20,41	20,41	20,49	20,45	20,42	20,48	20,52	20,51	20,48	20,44	20,49	20,51	20,46	20,51	20,41	20,35	20,39	20,44	20,38	20,39	20,41	20,38	20,39	20,36	20,38	20,38	20,43	20,39	20,38	20,41	20,43	20,40	20,36	20,45	20,46	20,33	20,31	20,38	20,44	20,46	20,45	20,45	20,43	20,36	20,29	20,42	20,40	20,34	20,35	20,37	20,30	20,31	20,39	20,45	20,46	20,45	20,35	20,38	20,50	20,43	20,37	20,46	20,47	20,34	20,37	20,37	20,35	20,34	20,41	20,22	20,37	20,38	20,29	20,34	20,40	
20,47	20,42	20,38	20,48	20,42	20,32	20,33	20,40	20,31	20,34	20,40	20,37	20,32	20,38	20,31	20,33	20,42	20,42	20,38	20,34	20,40	20,40	20,40	20,47	20,53	20,43	20,40	20,47	20,42	20,40	20,41	20,32	20,27	20,34	20,32	20,42	20,43	20,41	20,37	20,45	20,43	20,40	20,37	20,40	20,41	20,21	20,23	20,40	20,41	20,42	20,54	20,44	20,38	20,49	20,48	20,38	20,41	20,37	20,46	20,46	20,44	20,40	20,41	20,50	20,40	20,45	20,45	20,45	20,46	20,46	20,46	20,63	20,53	20,45	20,45	20,34	20,32	20,39	20,43	20,50	20,45	20,44	20,44	20,45	20,46	20,46	20,48	20,47	20,47	20,43	20,54	20,48	20,49	20,55	20,42	20,47	20,40	20,49	20,57	20,50	20,49	20,46	20,46	20,52	20,49	20,47	20,47	20,50	20,53	20,52	20,52	20,51	20,44	20,50	20,57	20,50	20,46	20,49	20,43	20,51	20,52	20,47	20,48	20,54	20,48	20,53	20,57	20,51	20,52	20,54	20,53	20,57	20,53	20,52	20,53	20,61	20,50	20,44	20,55	20,47	20,47	20,52	20,54	20,63	20,60	20,60	20,58	20,50	20,49	20,49	20,54	20,57	20,47	20,50	20,60	20,53	20,58	20,55	20,57	20,54	20,51	20,55	20,55	20,61	20,66	20,61	20,49	20,49	20,56	20,61	20,65	20,63	20,62	20,63	20,68	20,57	20,52	20,62	20,61	20,62	20,60	20,63	20,64	20,57	20,65	20,80	20,77	20,76	20,81	20,83	20,74	20,72	20,89	21,02	21,13	21,15	21,08	21,07	21,18	21,25	21,32	21,43	21,62	21,82	22,07	22,39	22,77	22,83	22,85	22,85	22,88	22,97	22,97	22,87	22,74	22,46	22,25	22,38	22,79	23,07	23,16	23,18	23,24	23,22	23,23	23,23	23,31	23,40	23,42	23,46	23,47	23,40	23,43	23,47	23,55	23,57	23,65	23,64	23,62	23,60	23,60	23,72	23,73	23,81	23,87	23,95	23,89	23,96	24,01	24,02	24,01	24,03	24,04	24,10	24,13	24,17	24,18	24,16	24,21	24,30	24,25	24,28	24,34	24,32	24,24	24,27	24,34	24,40	24,40	24,35	24,39	24,42	24,43	24,42	24,37	24,44	24,47	24,45	24,49	24,44	24,44	24,49	24,47	24,50	24,51	24,59	24,54	24,62	24,60	24,57	24,57	24,57	24,56	24,58	24,58	24,59	24,62	24,46	24,56	24,57	24,65	24,63	24,66	24,68	24,58	24,61	24,70	24,66	24,64	24,59	24,65	24,68	24,65	24,62	24,63	24,67	24,71	24,64	24,63	24,65	24,68	24,68	24,61	24,60	24,71	24,65	24,60	24,68	24,64	24,63	24,64	24,64	24,67	24,71	24,66	24,59	24,69	24,67	24,63	24,61	24,64	24,62	24,63	24,68	24,68	24,68	24,65	24,65	24,72	24,71	24,59	24,56	24,63	24,63	24,65	24,63	24,58	24,64	24,62	24,54	24,57	24,60	24,50	24,50	24,53	24,57	24,51	24,44	24,50	24,42	24,33	24,42	24,42	24,40	24,42	24,39	24,31	24,35	24,22	24,22	24,17	24,11	24,16	24,22	24,19	24,16	24,21	24,10	24,09	24,13	24,01	23,94	23,89	23,89	23,89	23,88	23,80	23,74	23,76	23,69	23,61	23,56	23,48	23,50	23,46	23,44	23,35	23,34	23,43	23,45	23,34	23,33	23,37	23,25	23,21	23,26	23,22	23,19	23,01	22,79	22,55	22,36	22,54	22,80	22,91	22,95	22,97	22,94	22,89	22,93	22,83	22,68	22,39	22,07	21,81	21,63	21,51	21,39	21,33	21,31	21,26	21,15	21,16	21,13	21,07	21,07	21,01	20,99	21,01	20,93	20,98	21,11	20,95	20,90	20,90	20,87	20,87	20,87	20,77	20,73	20,60	20,60	20,65	20,59	20,52	20,53	20,54	20,55	20,54	20,58	20,62	20,49	20,50	20,53	20,58	20,57	20,54	20,58	20,57	20,55	20,47	20,44	20,51	20,51	20,50	20,51	20,50	20,49	20,48	20,52	20,48	20,47	20,51	20,48	20,46	20,58	20,59	20,52	20,45	20,42	20,45	20,45	20,48	20,43	20,45	20,46	20,42	20,37	20,43	20,45	20,42	20,45	20,35	20,43	20,45	20,50	20,49	20,44	20,44	20,40	20,46	20,44	20,41	20,45	20,45	20,40	20,39	20,37	20,43	20,44	20,44	20,35	20,46	20,52	20,42	20,36	20,37	20,41	20,41	20,39	20,43	20,50	20,37	20,36	20,41	20,44	20,37	20,32	20,37	20,51	20,54	20,35	20,37	20,43	20,37	20,39	20,39	20,39	20,46	20,46	20,52	20,37	20,43	20,53	20,47	20,40	20,38	20,40	20,44	20,46	20,47	20,44	20,51	20,55	20,47	20,46	20,50	20,51	20,45	20,40	20,34	20,34	20,39	20,45	20,40	20,37	20,36	20,46	20,38	20,35	20,44	20,46	20,46	20,39	20,41	20,41	20,40	20,35	20,44	20,48	20,34	20,32	20,40	20,50	20,40	20,38	20,49	20,44	20,41	20,45	20,48	20,40	20,39	20,35	20,42	20,32	20,27	20,39	20,35	20,44	20,40	20,29	20,33	20,47	20,45	20,46	20,39	20,46	20,38	20,36	20,34	20,38	20,42	20,37	20,38	20,38	20,35	20,41	20,41	20,42	
20,42	20,41	20,40	20,40	20,43	20,35	20,32	20,32	20,29	20,27	20,25	20,29	20,28	20,33	20,35	20,36	20,44	20,41	20,36	20,32	20,35	20,42	20,45	20,48	20,57	20,46	20,33	20,34	20,36	20,43	20,42	20,42	20,32	20,32	20,33	20,41	20,39	20,44	20,44	20,47	20,40	20,44	20,44	20,45	20,45	20,32	20,29	20,37	20,40	20,40	20,48	20,42	20,32	20,44	20,48	20,40	20,33	20,39	20,53	20,50	20,41	20,41	20,43	20,49	20,50	20,44	20,48	20,43	20,44	20,43	20,38	20,61	20,58	20,45	20,46	20,40	20,33	20,39	20,41	20,47	20,52	20,51	20,40	20,37	20,45	20,48	20,47	20,57	20,56	20,50	20,50	20,46	20,46	20,56	20,45	20,43	20,44	20,41	20,40	20,43	20,48	20,42	20,38	20,42	20,49	20,46	20,47	20,49	20,53	20,54	20,48	20,46	20,42	20,45	20,51	20,50	20,40	20,45	20,48	20,42	20,50	20,43	20,47	20,58	20,54	20,59	20,63	20,58	20,56	20,61	20,54	20,55	20,47	20,47	20,48	20,61	20,56	20,43	20,44	20,51	20,51	20,49	20,50	20,53	20,51	20,54	20,55	20,57	20,58	20,60	20,59	20,64	20,50	20,50	20,57	20,52	20,57	20,60	20,58	20,50	20,55	20,53	20,61	20,64	20,66	20,63	20,58	20,53	20,55	20,61	20,69	20,71	20,70	20,67	20,63	20,63	20,57	20,63	20,64	20,66	20,62	20,63	20,71	20,66	20,66	20,71	20,75	20,82	20,84	20,87	20,89	20,86	20,97	21,02	21,05	21,15	21,17	21,09	21,19	21,29	21,39	21,44	21,65	21,85	22,08	22,35	22,73	22,87	22,93	22,85	22,98	22,98	22,94	22,98	22,91	22,76	22,44	22,25	22,60	22,98	23,14	23,16	23,20	23,23	23,30	23,37	23,35	23,42	23,50	23,47	23,53	23,53	23,45	23,49	23,60	23,62	23,63	23,70	23,68	23,67	23,71	23,87	23,82	23,88	23,93	24,01	24,04	23,96	23,93	24,00	24,03	24,02	24,08	24,10	24,10	24,14	24,23	24,22	24,23	24,21	24,28	24,29	24,31	24,30	24,29	24,25	24,35	24,38	24,39	24,40	24,41	24,42	24,50	24,58	24,48	24,52	24,53	24,48	24,52	24,53	24,53	24,51	24,52	24,49	24,52	24,60	24,62	24,61	24,55	24,63	24,62	24,63	24,62	24,62	24,58	24,58	24,62	24,58	24,59	24,64	24,67	24,74	24,69	24,71	24,71	24,67	24,73	24,71	24,60	24,57	24,68	24,71	24,67	24,71	24,75	24,71	24,74	24,67	24,62	24,66	24,62	24,64	24,67	24,63	24,73	24,67	24,61	24,61	24,70	24,73	24,72	24,65	24,70	24,78	24,76	24,62	24,63	24,72	24,72	24,70	24,69	24,67	24,66	24,71	24,68	24,63	24,62	24,66	24,74	24,73	24,65	24,64	24,65	24,57	24,63	24,60	24,58	24,61	24,60	24,53	24,51	24,55	24,54	24,54	24,58	24,61	24,58	24,58	24,56	24,39	24,39	24,49	24,46	24,40	24,43	24,33	24,35	24,34	24,33	24,19	24,24	24,23	24,23	24,20	24,17	24,19	24,27	24,20	24,11	24,09	24,00	23,91	23,93	23,90	23,91	23,86	23,80	23,73	23,76	23,68	23,65	23,56	23,50	23,57	23,51	23,47	23,36	23,38	23,44	23,45	23,35	23,33	23,38	23,36	23,27	23,26	23,29	23,15	22,98	22,67	22,39	22,44	22,78	22,95	22,94	22,97	22,91	22,87	22,87	22,85	22,80	22,70	22,43	22,10	21,85	21,68	21,52	21,50	21,41	21,22	21,20	21,18	21,13	21,18	21,04	21,08	21,06	20,94	20,99	20,92	20,88	20,96	21,00	20,92	20,95	20,91	20,86	20,78	20,75	20,67	20,60	20,63	20,58	20,51	20,50	20,51	20,57	20,53	20,57	20,58	20,60	20,52	20,50	20,55	20,53	20,56	20,60	20,56	20,57	20,51	20,51	20,55	20,51	20,47	20,52	20,56	20,52	20,45	20,44	20,53	20,53	20,51	20,51	20,49	20,44	20,50	20,55	20,53	20,41	20,41	20,42	20,41	20,45	20,41	20,48	20,61	20,49	20,42	20,48	20,54	20,46	20,52	20,43	20,42	20,48	20,46	20,53	20,43	20,46	20,50	20,41	20,39	20,43	20,47	20,50	20,43	20,50	20,46	20,45	20,45	20,39	20,37	20,45	20,47	20,48	20,37	20,37	20,44	20,44	20,39	20,41	20,50	20,44	20,42	20,41	20,35	20,36	20,31	20,40	20,45	20,50	20,43	20,44	20,45	20,45	20,43	20,40	20,39	20,46	20,39	20,41	20,35	20,39	20,45	20,49	20,45	20,31	20,33	20,34	20,45	20,49	20,40	20,42	20,42	20,43	20,50	20,41	20,41	20,48	20,45	20,38	20,34	20,37	20,49	20,51	20,47	20,41	20,44	20,36	20,34	20,42	20,46	20,43	20,35	20,35	20,42	20,38	20,35	20,48	20,46	20,30	20,35	20,38	20,52	20,47	20,34	20,51	20,46	20,51	20,56	20,51	20,43	20,37	20,33	20,41	20,43	20,35	20,30	20,35	20,45	20,39	20,37	20,37	20,47	20,42	20,41	20,38	20,44	20,40	20,38	20,36	20,43	20,36	20,34	20,39	20,35	20,35	20,42	20,44	20,42	
20,31	20,37	20,35	20,32	20,38	20,33	20,40	20,37	20,30	20,34	20,28	20,31	20,28	20,27	20,41	20,42	20,38	20,44	20,38	20,31	20,32	20,44	20,50	20,43	20,45	20,39	20,35	20,33	20,30	20,43	20,46	20,38	20,34	20,32	20,37	20,50	20,44	20,43	20,49	20,54	20,43	20,38	20,51	20,50	20,46	20,45	20,45	20,48	20,46	20,43	20,49	20,43	20,37	20,46	20,51	20,42	20,33	20,40	20,48	20,48	20,40	20,48	20,46	20,51	20,52	20,47	20,54	20,43	20,39	20,47	20,45	20,53	20,59	20,53	20,47	20,53	20,43	20,46	20,41	20,39	20,44	20,47	20,41	20,33	20,41	20,52	20,51	20,48	20,52	20,52	20,47	20,43	20,50	20,51	20,43	20,44	20,46	20,43	20,44	20,49	20,49	20,43	20,43	20,38	20,36	20,47	20,43	20,46	20,46	20,50	20,52	20,39	20,42	20,44	20,53	20,50	20,45	20,48	20,57	20,52	20,49	20,47	20,47	20,61	20,57	20,50	20,50	20,52	20,50	20,50	20,59	20,54	20,46	20,47	20,50	20,54	20,58	20,48	20,51	20,54	20,54	20,48	20,52	20,57	20,54	20,55	20,56	20,55	20,58	20,60	20,58	20,61	20,59	20,49	20,55	20,63	20,62	20,60	20,59	20,53	20,50	20,51	20,62	20,73	20,66	20,68	20,65	20,60	20,65	20,60	20,62	20,62	20,69	20,65	20,69	20,67	20,67	20,63	20,61	20,67	20,66	20,62	20,72	20,70	20,69	20,70	20,77	20,86	20,84	20,89	20,93	20,97	21,07	21,05	21,08	21,13	21,30	21,26	21,28	21,35	21,46	21,56	21,67	21,85	22,06	22,39	22,76	22,92	22,92	22,90	23,01	23,08	23,03	22,99	23,06	22,96	22,76	22,39	22,37	22,79	23,09	23,19	23,29	23,32	23,30	23,35	23,37	23,42	23,48	23,52	23,54	23,53	23,56	23,57	23,61	23,63	23,64	23,73	23,77	23,75	23,74	23,83	23,88	23,89	23,90	24,03	24,06	24,01	23,95	24,05	24,10	24,03	24,02	24,08	24,15	24,16	24,23	24,21	24,18	24,21	24,33	24,36	24,33	24,30	24,27	24,22	24,33	24,40	24,42	24,49	24,56	24,51	24,56	24,63	24,57	24,56	24,58	24,57	24,57	24,58	24,56	24,62	24,59	24,51	24,53	24,63	24,65	24,58	24,50	24,65	24,70	24,68	24,63	24,69	24,58	24,63	24,66	24,62	24,60	24,64	24,68	24,74	24,72	24,70	24,74	24,78	24,72	24,70	24,64	24,65	24,65	24,72	24,76	24,73	24,79	24,70	24,77	24,73	24,68	24,67	24,67	24,63	24,70	24,68	24,70	24,71	24,75	24,65	24,67	24,79	24,77	24,68	24,69	24,76	24,72	24,66	24,65	24,77	24,76	24,75	24,81	24,77	24,68	24,69	24,66	24,72	24,72	24,73	24,77	24,73	24,70	24,75	24,73	24,64	24,60	24,61	24,62	24,65	24,68	24,62	24,63	24,61	24,62	24,61	24,64	24,60	24,65	24,65	24,55	24,44	24,43	24,52	24,48	24,52	24,44	24,39	24,42	24,46	24,40	24,30	24,31	24,32	24,35	24,23	24,19	24,25	24,19	24,23	24,19	24,16	24,07	23,98	23,96	23,88	23,91	23,86	23,86	23,82	23,76	23,70	23,69	23,60	23,65	23,72	23,68	23,55	23,43	23,33	23,43	23,42	23,38	23,33	23,33	23,32	23,25	23,23	23,23	23,19	22,91	22,56	22,36	22,69	22,95	23,01	22,99	22,97	22,89	22,90	22,84	22,89	22,83	22,80	22,48	22,14	21,87	21,67	21,56	21,46	21,39	21,22	21,16	21,23	21,17	21,19	21,13	21,02	21,02	20,97	20,94	20,95	20,91	21,02	20,98	20,94	20,89	20,85	20,78	20,75	20,75	20,73	20,60	20,67	20,67	20,59	20,54	20,49	20,50	20,58	20,57	20,63	20,55	20,50	20,54	20,55	20,49	20,53	20,57	20,54	20,57	20,54	20,53	20,59	20,64	20,53	20,53	20,48	20,59	20,50	20,54	20,50	20,54	20,56	20,51	20,51	20,48	20,48	20,52	20,54	20,50	20,52	20,54	20,46	20,44	20,45	20,44	20,58	20,58	20,45	20,45	20,46	20,41	20,51	20,56	20,45	20,51	20,56	20,44	20,41	20,45	20,46	20,43	20,44	20,44	20,54	20,51	20,42	20,52	20,52	20,43	20,43	20,41	20,35	20,44	20,44	20,40	20,42	20,38	20,44	20,40	20,36	20,43	20,51	20,41	20,46	20,44	20,40	20,40	20,38	20,47	20,50	20,40	20,44	20,42	20,43	20,48	20,44	20,45	20,45	20,44	20,45	20,45	20,41	20,33	20,38	20,36	20,47	20,43	20,37	20,40	20,43	20,46	20,38	20,36	20,40	20,33	20,45	20,43	20,36	20,40	20,43	20,37	20,36	20,36	20,42	20,51	20,57	20,48	20,43	20,31	20,36	20,37	20,41	20,40	20,37	20,37	20,41	20,34	20,31	20,42	20,50	20,38	20,32	20,41	20,39	20,37	20,38	20,51	20,45	20,41	20,40	20,46	20,40	20,33	20,33	20,37	20,43	20,42	20,31	20,29	20,34	20,25	20,29	20,35	20,33	20,31	20,37	20,34	20,43	20,39	20,41	20,45	20,45	20,36	20,28	20,29	20,28	20,33	20,42	20,35	20,29	
20,36	20,31	20,36	20,37	20,32	20,33	20,39	20,44	20,31	20,33	20,33	20,38	20,38	20,36	20,39	20,54	20,36	20,35	20,39	20,37	20,35	20,41	20,46	20,41	20,37	20,42	20,43	20,37	20,33	20,37	20,37	20,35	20,27	20,36	20,38	20,47	20,48	20,40	20,44	20,51	20,39	20,40	20,45	20,49	20,45	20,47	20,45	20,42	20,43	20,43	20,51	20,52	20,43	20,43	20,47	20,49	20,44	20,36	20,43	20,45	20,36	20,47	20,48	20,43	20,57	20,53	20,52	20,45	20,39	20,53	20,50	20,49	20,57	20,52	20,48	20,46	20,34	20,41	20,41	20,32	20,40	20,41	20,47	20,43	20,41	20,48	20,55	20,49	20,50	20,50	20,49	20,47	20,49	20,49	20,47	20,48	20,48	20,51	20,49	20,58	20,58	20,47	20,46	20,42	20,44	20,41	20,42	20,37	20,42	20,48	20,50	20,42	20,39	20,45	20,54	20,52	20,50	20,48	20,55	20,49	20,45	20,47	20,52	20,58	20,57	20,51	20,49	20,55	20,51	20,51	20,57	20,56	20,51	20,51	20,51	20,56	20,58	20,46	20,49	20,57	20,50	20,54	20,52	20,54	20,53	20,60	20,60	20,49	20,54	20,63	20,50	20,50	20,58	20,51	20,48	20,55	20,70	20,59	20,56	20,53	20,50	20,49	20,59	20,78	20,66	20,67	20,67	20,63	20,72	20,75	20,72	20,62	20,68	20,76	20,74	20,71	20,71	20,67	20,69	20,69	20,60	20,63	20,69	20,65	20,73	20,71	20,76	20,88	20,89	20,93	20,95	21,00	21,14	21,14	21,18	21,20	21,25	21,26	21,33	21,48	21,51	21,58	21,72	21,95	22,15	22,46	22,79	22,88	22,88	22,90	23,00	23,13	23,14	23,02	23,09	23,07	22,94	22,72	22,33	22,48	22,95	23,18	23,22	23,28	23,32	23,37	23,40	23,47	23,49	23,51	23,56	23,51	23,59	23,69	23,63	23,67	23,72	23,74	23,77	23,85	23,83	23,92	23,84	23,87	23,90	24,02	24,09	24,08	24,06	24,07	24,14	24,14	24,14	24,17	24,22	24,24	24,21	24,24	24,30	24,33	24,40	24,41	24,38	24,41	24,42	24,36	24,37	24,43	24,43	24,49	24,58	24,58	24,53	24,62	24,60	24,55	24,60	24,64	24,56	24,57	24,62	24,65	24,64	24,55	24,60	24,66	24,61	24,61	24,66	24,71	24,70	24,70	24,61	24,67	24,71	24,68	24,66	24,70	24,68	24,70	24,69	24,72	24,73	24,72	24,85	24,88	24,80	24,76	24,69	24,73	24,74	24,74	24,75	24,72	24,78	24,77	24,84	24,76	24,72	24,80	24,77	24,69	24,72	24,71	24,78	24,81	24,75	24,74	24,74	24,76	24,78	24,77	24,75	24,80	24,75	24,78	24,75	24,82	24,81	24,78	24,91	24,84	24,70	24,69	24,70	24,77	24,77	24,73	24,77	24,75	24,76	24,77	24,80	24,77	24,79	24,68	24,70	24,70	24,76	24,73	24,66	24,68	24,67	24,61	24,61	24,57	24,61	24,64	24,64	24,54	24,48	24,55	24,51	24,60	24,48	24,43	24,45	24,47	24,45	24,40	24,37	24,33	24,31	24,28	24,19	24,32	24,25	24,22	24,15	24,18	24,06	24,03	24,02	23,97	23,99	23,89	23,90	23,87	23,79	23,78	23,82	23,73	23,64	23,75	23,72	23,64	23,54	23,46	23,48	23,50	23,49	23,39	23,33	23,21	23,22	23,26	23,13	23,00	22,80	22,49	22,07	22,85	23,01	23,02	23,00	22,98	22,99	22,99	22,96	22,89	22,85	22,78	22,56	22,19	21,86	21,66	21,60	21,52	21,43	21,36	21,27	21,26	21,27	21,23	21,15	21,19	21,17	21,02	20,99	20,94	20,87	21,05	20,99	20,92	20,92	20,83	20,75	20,80	20,75	20,70	20,57	20,59	20,63	20,62	20,64	20,61	20,57	20,54	20,53	20,57	20,56	20,53	20,59	20,62	20,56	20,61	20,60	20,57	20,60	20,58	20,50	20,57	20,69	20,62	20,56	20,49	20,54	20,46	20,50	20,58	20,49	20,50	20,48	20,55	20,49	20,45	20,52	20,51	20,49	20,48	20,53	20,47	20,46	20,52	20,47	20,48	20,46	20,45	20,47	20,46	20,39	20,50	20,51	20,45	20,45	20,48	20,41	20,40	20,53	20,49	20,48	20,50	20,42	20,45	20,50	20,48	20,50	20,48	20,42	20,42	20,40	20,38	20,39	20,42	20,40	20,43	20,38	20,48	20,47	20,35	20,47	20,49	20,43	20,42	20,47	20,47	20,48	20,46	20,43	20,44	20,42	20,42	20,42	20,42	20,47	20,41	20,40	20,42	20,40	20,39	20,49	20,43	20,30	20,29	20,35	20,40	20,42	20,44	20,43	20,43	20,38	20,37	20,44	20,44	20,38	20,35	20,38	20,39	20,47	20,39	20,38	20,46	20,41	20,41	20,50	20,48	20,36	20,30	20,28	20,44	20,33	20,33	20,40	20,45	20,42	20,38	20,35	20,36	20,43	20,46	20,51	20,39	20,34	20,43	20,45	20,48	20,48	20,41	20,37	20,24	20,34	20,40	20,34	20,37	20,44	20,32	20,36	20,38	20,39	20,40	20,35	20,37	20,32	20,38	20,41	20,42	20,45	20,36	20,30	20,32	20,34	20,36	20,37	20,33	20,37	20,37	20,38	20,36	20,33	20,32	
20,48	20,38	20,30	20,33	20,30	20,33	20,49	20,44	20,36	20,33	20,38	20,40	20,36	20,39	20,41	20,47	20,42	20,34	20,34	20,39	20,38	20,36	20,36	20,42	20,42	20,38	20,42	20,43	20,33	20,32	20,29	20,30	20,37	20,32	20,35	20,44	20,46	20,46	20,39	20,40	20,33	20,43	20,51	20,47	20,48	20,42	20,41	20,36	20,42	20,39	20,47	20,48	20,41	20,40	20,43	20,45	20,50	20,40	20,44	20,41	20,29	20,39	20,48	20,41	20,41	20,51	20,49	20,45	20,42	20,46	20,46	20,44	20,54	20,53	20,46	20,46	20,36	20,39	20,38	20,43	20,43	20,42	20,46	20,45	20,45	20,42	20,45	20,54	20,56	20,47	20,47	20,49	20,46	20,50	20,47	20,51	20,48	20,50	20,51	20,51	20,49	20,48	20,44	20,42	20,46	20,49	20,46	20,37	20,35	20,45	20,47	20,49	20,50	20,48	20,50	20,49	20,44	20,53	20,56	20,53	20,46	20,48	20,58	20,56	20,47	20,53	20,52	20,59	20,53	20,53	20,57	20,59	20,49	20,42	20,43	20,53	20,54	20,48	20,49	20,46	20,45	20,55	20,57	20,46	20,50	20,57	20,56	20,54	20,53	20,58	20,45	20,50	20,62	20,59	20,53	20,60	20,59	20,59	20,63	20,65	20,60	20,65	20,68	20,75	20,78	20,72	20,73	20,75	20,78	20,80	20,90	20,78	20,80	20,84	20,76	20,74	20,75	20,74	20,72	20,76	20,66	20,73	20,75	20,70	20,73	20,81	20,83	20,89	20,94	20,95	21,00	21,03	21,15	21,19	21,19	21,25	21,23	21,24	21,38	21,53	21,57	21,65	21,71	21,90	22,20	22,47	22,76	22,85	22,92	22,91	23,00	23,09	23,09	23,10	23,08	23,08	23,05	22,97	22,68	22,37	22,66	23,00	23,17	23,30	23,32	23,34	23,40	23,36	23,42	23,46	23,51	23,49	23,51	23,64	23,69	23,72	23,73	23,78	23,77	23,80	23,82	23,88	23,82	23,81	23,88	23,95	23,99	24,00	23,96	24,10	24,17	24,15	24,25	24,25	24,20	24,24	24,27	24,38	24,33	24,31	24,42	24,47	24,44	24,46	24,47	24,46	24,46	24,49	24,47	24,51	24,54	24,57	24,57	24,56	24,54	24,54	24,66	24,67	24,66	24,59	24,62	24,57	24,61	24,62	24,64	24,70	24,67	24,64	24,70	24,65	24,70	24,68	24,70	24,76	24,81	24,73	24,70	24,74	24,74	24,73	24,67	24,70	24,73	24,76	24,82	24,92	24,83	24,76	24,76	24,78	24,84	24,81	24,76	24,74	24,78	24,86	24,89	24,79	24,73	24,79	24,82	24,76	24,79	24,75	24,82	24,85	24,75	24,74	24,80	24,77	24,84	24,87	24,82	24,84	24,82	24,78	24,74	24,80	24,80	24,82	24,87	24,84	24,76	24,75	24,82	24,82	24,78	24,77	24,82	24,70	24,70	24,83	24,75	24,75	24,77	24,78	24,73	24,70	24,80	24,78	24,73	24,71	24,75	24,69	24,61	24,59	24,74	24,71	24,69	24,64	24,56	24,59	24,62	24,64	24,57	24,53	24,43	24,40	24,36	24,37	24,38	24,44	24,37	24,33	24,23	24,32	24,31	24,21	24,16	24,18	24,19	24,13	24,08	24,02	24,06	23,92	23,95	23,88	23,74	23,80	23,84	23,79	23,67	23,68	23,71	23,65	23,58	23,58	23,55	23,51	23,49	23,37	23,37	23,31	23,27	23,31	23,15	22,80	22,46	22,53	22,81	22,93	23,05	23,05	22,96	23,04	23,04	23,03	23,01	22,91	22,93	22,81	22,56	22,20	21,99	21,84	21,66	21,57	21,51	21,38	21,32	21,32	21,28	21,22	21,20	21,18	21,24	21,09	21,09	21,05	20,98	21,01	21,03	20,93	20,99	20,86	20,83	20,89	20,77	20,70	20,63	20,60	20,63	20,63	20,68	20,65	20,64	20,67	20,55	20,61	20,59	20,59	20,60	20,57	20,57	20,63	20,59	20,57	20,61	20,57	20,49	20,55	20,61	20,60	20,56	20,52	20,56	20,49	20,53	20,52	20,51	20,45	20,49	20,52	20,53	20,46	20,41	20,46	20,49	20,49	20,40	20,40	20,47	20,50	20,47	20,44	20,48	20,46	20,50	20,49	20,42	20,43	20,43	20,47	20,44	20,47	20,44	20,44	20,51	20,51	20,47	20,50	20,43	20,40	20,44	20,47	20,51	20,50	20,47	20,39	20,40	20,37	20,43	20,41	20,40	20,39	20,37	20,49	20,56	20,43	20,46	20,43	20,40	20,38	20,43	20,48	20,49	20,43	20,50	20,46	20,45	20,46	20,40	20,42	20,57	20,54	20,40	20,49	20,43	20,40	20,51	20,47	20,32	20,36	20,42	20,43	20,31	20,41	20,41	20,44	20,50	20,43	20,42	20,38	20,40	20,46	20,49	20,46	20,45	20,42	20,35	20,40	20,43	20,35	20,35	20,35	20,32	20,32	20,32	20,42	20,36	20,35	20,45	20,44	20,47	20,37	20,29	20,32	20,48	20,47	20,44	20,47	20,37	20,39	20,50	20,49	20,48	20,42	20,34	20,33	20,42	20,46	20,40	20,39	20,41	20,30	20,28	20,39	20,46	20,43	20,33	20,40	20,36	20,41	20,51	20,42	20,40	20,40	20,30	20,37	20,41	20,39	20,51	20,42	20,33	20,43	20,42	20,46	20,39	20,36	
20,61	20,28	20,27	20,29	20,24	20,37	20,56	20,47	20,35	20,38	20,32	20,37	20,37	20,42	20,45	20,47	20,30	20,30	20,32	20,44	20,39	20,41	20,41	20,46	20,40	20,33	20,32	20,41	20,31	20,38	20,37	20,36	20,39	20,38	20,24	20,42	20,44	20,40	20,42	20,47	20,38	20,49	20,51	20,54	20,45	20,39	20,44	20,42	20,40	20,48	20,52	20,46	20,43	20,45	20,49	20,49	20,45	20,44	20,53	20,46	20,41	20,47	20,38	20,45	20,37	20,49	20,52	20,46	20,35	20,46	20,46	20,43	20,47	20,52	20,51	20,43	20,38	20,35	20,37	20,47	20,52	20,46	20,46	20,44	20,48	20,52	20,52	20,52	20,56	20,48	20,41	20,46	20,45	20,51	20,46	20,49	20,47	20,53	20,46	20,47	20,44	20,49	20,46	20,41	20,43	20,49	20,52	20,44	20,46	20,44	20,38	20,37	20,49	20,46	20,44	20,42	20,42	20,51	20,56	20,55	20,57	20,51	20,56	20,52	20,48	20,56	20,56	20,51	20,50	20,46	20,53	20,62	20,47	20,43	20,47	20,57	20,53	20,55	20,52	20,54	20,48	20,46	20,48	20,49	20,54	20,52	20,55	20,51	20,53	20,55	20,54	20,61	20,57	20,58	20,55	20,61	20,63	20,54	20,60	20,67	20,66	20,72	20,72	20,85	20,88	20,98	21,04	20,97	20,98	21,02	21,02	21,01	20,99	20,98	20,89	20,88	20,85	20,77	20,83	20,87	20,81	20,73	20,77	20,72	20,77	20,90	20,94	20,93	21,02	21,12	21,05	21,09	21,18	21,22	21,29	21,33	21,37	21,38	21,50	21,57	21,58	21,74	21,83	21,90	22,09	22,44	22,81	23,00	23,02	22,99	23,01	23,01	23,07	23,13	23,09	23,05	23,13	23,03	22,82	22,54	22,45	22,81	23,14	23,34	23,37	23,36	23,39	23,44	23,43	23,51	23,49	23,60	23,59	23,64	23,69	23,73	23,75	23,74	23,77	23,79	23,83	23,88	23,87	23,90	23,91	24,05	24,04	24,04	24,06	24,14	24,17	24,18	24,24	24,28	24,21	24,22	24,31	24,39	24,38	24,36	24,39	24,42	24,45	24,52	24,46	24,46	24,48	24,56	24,57	24,61	24,63	24,57	24,52	24,62	24,59	24,60	24,67	24,67	24,70	24,63	24,55	24,61	24,62	24,67	24,73	24,75	24,76	24,73	24,67	24,65	24,75	24,80	24,76	24,77	24,80	24,74	24,75	24,73	24,72	24,73	24,72	24,75	24,77	24,85	24,83	24,82	24,81	24,81	24,80	24,86	24,90	24,80	24,79	24,77	24,79	24,91	24,91	24,77	24,85	24,83	24,82	24,81	24,79	24,74	24,84	24,80	24,75	24,85	24,86	24,90	24,86	24,85	24,81	24,75	24,79	24,76	24,72	24,82	24,83	24,85	24,87	24,83	24,84	24,87	24,88	24,89	24,88	24,82	24,86	24,80	24,76	24,85	24,80	24,76	24,84	24,82	24,75	24,76	24,80	24,84	24,81	24,78	24,74	24,76	24,67	24,61	24,75	24,73	24,65	24,63	24,59	24,67	24,65	24,66	24,54	24,54	24,41	24,38	24,39	24,36	24,43	24,47	24,46	24,43	24,34	24,27	24,33	24,23	24,16	24,23	24,21	24,16	24,11	23,99	24,05	23,97	23,88	23,93	23,80	23,80	23,84	23,75	23,66	23,75	23,76	23,71	23,58	23,59	23,63	23,54	23,49	23,45	23,45	23,37	23,24	23,22	22,99	22,65	22,55	22,76	23,02	23,06	23,13	23,14	23,07	23,09	23,07	23,06	23,03	22,92	22,91	22,89	22,56	22,24	21,99	21,86	21,73	21,56	21,49	21,46	21,33	21,33	21,33	21,19	21,24	21,21	21,14	21,16	21,16	21,16	21,04	21,10	21,02	20,98	20,93	20,87	20,88	20,87	20,75	20,68	20,73	20,64	20,61	20,64	20,62	20,60	20,55	20,61	20,60	20,62	20,60	20,53	20,53	20,50	20,50	20,59	20,56	20,57	20,63	20,59	20,49	20,51	20,56	20,54	20,55	20,52	20,55	20,57	20,50	20,44	20,49	20,46	20,50	20,51	20,45	20,52	20,52	20,44	20,41	20,52	20,43	20,38	20,48	20,45	20,45	20,52	20,51	20,44	20,41	20,47	20,36	20,40	20,43	20,56	20,48	20,45	20,36	20,39	20,44	20,50	20,47	20,45	20,45	20,52	20,59	20,44	20,41	20,48	20,48	20,45	20,45	20,40	20,48	20,44	20,40	20,33	20,33	20,40	20,49	20,38	20,42	20,33	20,33	20,36	20,43	20,39	20,44	20,42	20,47	20,50	20,37	20,36	20,45	20,42	20,46	20,50	20,33	20,42	20,47	20,42	20,48	20,41	20,38	20,41	20,48	20,41	20,31	20,37	20,41	20,41	20,55	20,52	20,44	20,36	20,34	20,49	20,54	20,52	20,43	20,39	20,37	20,33	20,42	20,38	20,34	20,37	20,32	20,39	20,32	20,36	20,41	20,46	20,50	20,48	20,43	20,41	20,32	20,35	20,43	20,51	20,41	20,39	20,41	20,48	20,48	20,36	20,35	20,35	20,34	20,31	20,47	20,46	20,36	20,37	20,46	20,32	20,31	20,33	20,38	20,35	20,31	20,30	20,34	20,39	20,49	20,47	20,37	20,35	20,35	20,30	20,34	20,36	20,41	20,43	20,37	20,38	20,46	20,41	20,43	20,43	
20,45	20,35	20,24	20,29	20,32	20,32	20,43	20,45	20,39	20,37	20,26	20,25	20,33	20,38	20,34	20,39	20,41	20,34	20,32	20,32	20,29	20,38	20,40	20,43	20,35	20,25	20,35	20,39	20,37	20,34	20,39	20,45	20,38	20,31	20,33	20,35	20,37	20,33	20,40	20,48	20,45	20,53	20,49	20,50	20,42	20,34	20,46	20,50	20,43	20,41	20,52	20,45	20,52	20,44	20,45	20,50	20,46	20,35	20,38	20,42	20,43	20,47	20,45	20,40	20,45	20,46	20,50	20,46	20,37	20,43	20,49	20,52	20,48	20,51	20,53	20,44	20,41	20,35	20,38	20,41	20,45	20,47	20,40	20,42	20,43	20,40	20,49	20,49	20,42	20,41	20,46	20,42	20,40	20,48	20,40	20,37	20,45	20,50	20,48	20,40	20,48	20,50	20,48	20,44	20,40	20,43	20,44	20,43	20,48	20,44	20,40	20,39	20,46	20,50	20,44	20,39	20,39	20,44	20,51	20,47	20,50	20,46	20,55	20,51	20,44	20,48	20,49	20,52	20,52	20,43	20,44	20,53	20,43	20,45	20,52	20,62	20,59	20,53	20,53	20,57	20,57	20,48	20,45	20,51	20,51	20,53	20,61	20,55	20,49	20,51	20,49	20,58	20,58	20,58	20,50	20,56	20,64	20,54	20,64	20,74	20,80	20,81	20,92	21,10	21,10	21,11	21,16	21,15	21,11	21,17	21,18	21,17	21,23	21,18	21,19	21,19	21,15	21,04	20,98	20,97	20,95	20,82	20,85	20,80	20,86	20,92	21,03	21,15	21,16	21,19	21,23	21,25	21,25	21,28	21,40	21,43	21,46	21,47	21,50	21,60	21,67	21,71	21,84	21,99	22,15	22,50	22,77	22,98	23,00	23,04	23,06	23,06	23,07	23,15	23,12	23,15	23,19	23,09	22,99	22,81	22,49	22,51	22,94	23,27	23,33	23,38	23,45	23,54	23,46	23,49	23,61	23,66	23,71	23,65	23,68	23,75	23,77	23,75	23,78	23,84	23,88	23,94	23,91	23,95	23,93	24,07	24,12	24,06	24,15	24,19	24,16	24,22	24,26	24,31	24,30	24,23	24,33	24,40	24,45	24,46	24,40	24,36	24,42	24,51	24,60	24,51	24,54	24,57	24,54	24,59	24,71	24,64	24,55	24,57	24,61	24,62	24,64	24,67	24,69	24,67	24,60	24,69	24,73	24,72	24,68	24,80	24,81	24,73	24,73	24,73	24,74	24,85	24,77	24,81	24,82	24,77	24,80	24,78	24,75	24,76	24,77	24,79	24,81	24,88	24,87	24,80	24,74	24,78	24,90	24,89	24,92	24,83	24,80	24,80	24,84	24,88	24,88	24,84	24,88	24,93	24,86	24,86	24,86	24,85	24,84	24,87	24,86	24,93	24,94	24,90	24,85	24,88	24,85	24,81	24,81	24,78	24,71	24,84	24,92	24,89	24,87	24,82	24,87	24,93	24,93	24,94	24,87	24,90	24,89	24,90	24,83	24,88	24,90	24,83	24,77	24,80	24,80	24,75	24,81	24,81	24,78	24,73	24,73	24,77	24,73	24,68	24,70	24,61	24,65	24,70	24,65	24,70	24,65	24,64	24,64	24,59	24,52	24,48	24,47	24,46	24,49	24,46	24,44	24,48	24,46	24,35	24,32	24,30	24,27	24,25	24,20	24,18	24,12	24,07	24,05	24,02	24,01	23,97	23,87	23,77	23,86	23,70	23,64	23,78	23,82	23,65	23,64	23,62	23,64	23,59	23,56	23,45	23,47	23,38	23,23	23,09	22,84	22,68	22,80	23,05	23,14	23,18	23,16	23,15	23,07	23,06	23,12	23,08	23,04	22,93	22,89	22,94	22,62	22,21	22,02	21,88	21,78	21,59	21,49	21,44	21,43	21,36	21,38	21,26	21,22	21,21	21,21	21,20	21,14	21,04	21,05	21,14	21,13	21,08	21,04	20,95	20,92	20,86	20,76	20,70	20,66	20,63	20,64	20,63	20,58	20,59	20,57	20,55	20,55	20,62	20,60	20,46	20,44	20,43	20,48	20,56	20,57	20,58	20,61	20,63	20,59	20,58	20,61	20,57	20,52	20,53	20,56	20,53	20,53	20,48	20,48	20,56	20,55	20,54	20,46	20,54	20,50	20,40	20,43	20,42	20,45	20,45	20,54	20,48	20,39	20,51	20,48	20,43	20,47	20,47	20,36	20,43	20,41	20,48	20,51	20,42	20,40	20,43	20,50	20,53	20,48	20,50	20,49	20,51	20,56	20,47	20,43	20,41	20,45	20,42	20,45	20,40	20,46	20,45	20,42	20,35	20,39	20,46	20,45	20,40	20,37	20,38	20,33	20,40	20,46	20,42	20,43	20,42	20,47	20,47	20,44	20,37	20,37	20,40	20,41	20,44	20,41	20,43	20,52	20,45	20,48	20,39	20,46	20,46	20,42	20,41	20,34	20,32	20,42	20,51	20,52	20,43	20,47	20,46	20,28	20,44	20,46	20,41	20,42	20,41	20,46	20,40	20,42	20,44	20,49	20,43	20,39	20,34	20,30	20,31	20,43	20,42	20,43	20,44	20,41	20,40	20,32	20,34	20,49	20,48	20,46	20,30	20,40	20,37	20,37	20,40	20,38	20,33	20,38	20,38	20,44	20,40	20,38	20,30	20,35	20,25	20,28	20,36	20,33	20,39	20,42	20,43	20,47	20,38	20,42	20,48	20,41	20,34	20,25	20,26	20,35	20,39	20,41	20,38	20,39	20,40	20,38	20,35	20,34	20,39	
20,43	20,42	20,33	20,39	20,39	20,31	20,35	20,41	20,40	20,37	20,29	20,31	20,34	20,24	20,28	20,34	20,42	20,36	20,27	20,37	20,27	20,31	20,41	20,48	20,34	20,26	20,31	20,37	20,44	20,35	20,33	20,41	20,42	20,31	20,30	20,42	20,40	20,44	20,49	20,53	20,46	20,52	20,55	20,43	20,37	20,40	20,47	20,35	20,38	20,40	20,51	20,51	20,46	20,47	20,45	20,47	20,37	20,33	20,34	20,44	20,40	20,42	20,43	20,47	20,40	20,51	20,52	20,53	20,49	20,42	20,46	20,55	20,50	20,56	20,60	20,52	20,48	20,44	20,44	20,45	20,39	20,43	20,43	20,43	20,48	20,49	20,48	20,49	20,46	20,38	20,47	20,51	20,45	20,44	20,43	20,44	20,52	20,48	20,47	20,44	20,41	20,52	20,44	20,42	20,35	20,37	20,47	20,46	20,42	20,46	20,45	20,50	20,44	20,47	20,53	20,41	20,36	20,44	20,53	20,48	20,42	20,45	20,49	20,51	20,46	20,51	20,52	20,51	20,56	20,54	20,48	20,49	20,44	20,47	20,54	20,58	20,58	20,47	20,41	20,49	20,52	20,48	20,50	20,49	20,48	20,51	20,56	20,56	20,54	20,49	20,50	20,63	20,57	20,55	20,54	20,58	20,64	20,58	20,70	20,86	20,85	20,99	21,06	21,12	21,09	21,00	21,01	21,08	21,08	21,09	21,14	21,16	21,25	21,33	21,39	21,42	21,39	21,30	21,25	21,28	21,23	21,15	21,11	21,10	21,04	20,98	21,08	21,21	21,27	21,28	21,32	21,41	21,39	21,36	21,49	21,61	21,61	21,59	21,61	21,74	21,80	21,87	21,91	22,00	22,15	22,44	22,76	22,92	22,95	23,02	23,09	23,09	23,11	23,16	23,24	23,17	23,15	23,13	23,08	23,10	22,80	22,54	22,71	23,17	23,34	23,41	23,48	23,54	23,52	23,56	23,66	23,66	23,63	23,68	23,69	23,76	23,81	23,78	23,81	23,88	23,90	23,97	23,92	23,98	24,01	24,02	24,06	24,11	24,20	24,19	24,19	24,23	24,25	24,34	24,42	24,31	24,36	24,44	24,37	24,42	24,39	24,43	24,45	24,58	24,70	24,65	24,64	24,60	24,52	24,57	24,68	24,65	24,61	24,62	24,62	24,65	24,71	24,75	24,78	24,79	24,73	24,76	24,80	24,80	24,74	24,80	24,85	24,80	24,80	24,88	24,75	24,75	24,79	24,88	24,94	24,87	24,86	24,84	24,87	24,84	24,84	24,86	24,88	24,88	24,89	24,87	24,89	24,87	24,84	24,88	24,91	24,89	24,84	24,89	24,93	24,89	24,87	24,90	24,93	24,91	24,85	24,81	24,89	24,91	24,89	24,97	25,01	24,96	24,93	24,93	24,91	24,94	24,98	24,98	24,97	24,83	24,80	24,91	24,94	24,95	24,94	24,87	24,86	24,89	24,97	24,97	24,98	24,93	24,94	24,87	24,89	24,98	24,98	24,91	24,81	24,72	24,82	24,81	24,80	24,90	24,87	24,80	24,75	24,72	24,76	24,76	24,76	24,66	24,59	24,65	24,64	24,63	24,62	24,66	24,60	24,57	24,52	24,53	24,50	24,49	24,44	24,43	24,42	24,46	24,42	24,44	24,43	24,36	24,29	24,26	24,15	24,17	24,12	24,13	24,12	24,00	24,01	24,02	23,95	23,86	23,88	23,80	23,72	23,76	23,79	23,67	23,65	23,62	23,58	23,64	23,61	23,49	23,45	23,34	23,23	22,99	22,69	22,75	22,98	23,14	23,15	23,18	23,17	23,20	23,15	23,06	23,04	23,14	23,07	23,02	23,03	23,01	22,69	22,24	21,99	21,86	21,79	21,67	21,58	21,48	21,46	21,43	21,43	21,35	21,22	21,20	21,25	21,27	21,19	21,14	21,16	21,17	21,12	21,10	21,13	21,02	20,94	20,90	20,78	20,72	20,59	20,60	20,60	20,62	20,60	20,55	20,59	20,61	20,62	20,62	20,58	20,56	20,50	20,54	20,56	20,60	20,65	20,61	20,60	20,57	20,65	20,66	20,68	20,59	20,55	20,56	20,54	20,53	20,53	20,52	20,55	20,58	20,51	20,50	20,50	20,55	20,55	20,49	20,49	20,55	20,47	20,50	20,60	20,48	20,46	20,50	20,51	20,49	20,45	20,50	20,40	20,41	20,36	20,42	20,47	20,59	20,49	20,46	20,42	20,52	20,52	20,52	20,50	20,52	20,57	20,47	20,40	20,44	20,47	20,43	20,40	20,37	20,46	20,41	20,38	20,33	20,39	20,47	20,46	20,36	20,41	20,47	20,44	20,42	20,43	20,43	20,51	20,39	20,43	20,50	20,50	20,43	20,33	20,31	20,40	20,43	20,40	20,49	20,44	20,50	20,48	20,46	20,47	20,49	20,42	20,44	20,40	20,38	20,42	20,47	20,53	20,40	20,48	20,50	20,49	20,48	20,42	20,32	20,38	20,42	20,44	20,41	20,35	20,49	20,49	20,53	20,40	20,32	20,28	20,35	20,42	20,41	20,40	20,39	20,40	20,36	20,37	20,32	20,46	20,48	20,44	20,39	20,39	20,42	20,30	20,37	20,35	20,39	20,39	20,41	20,52	20,38	20,38	20,34	20,37	20,27	20,27	20,38	20,34	20,41	20,45	20,48	20,48	20,43	20,42	20,48	20,42	20,38	20,37	20,32	20,40	20,41	20,41	20,41	20,41	20,39	20,33	20,38	20,40	20,39	
20,44	20,46	20,36	20,47	20,43	20,24	20,37	20,35	20,34	20,43	20,38	20,31	20,38	20,28	20,28	20,44	20,46	20,34	20,37	20,43	20,47	20,37	20,39	20,44	20,47	20,37	20,44	20,40	20,37	20,34	20,35	20,38	20,31	20,38	20,28	20,40	20,48	20,50	20,48	20,48	20,49	20,54	20,54	20,43	20,39	20,44	20,52	20,44	20,35	20,41	20,51	20,45	20,39	20,42	20,44	20,39	20,31	20,28	20,33	20,46	20,40	20,40	20,42	20,44	20,43	20,51	20,52	20,48	20,49	20,57	20,49	20,53	20,50	20,51	20,57	20,49	20,50	20,49	20,45	20,46	20,46	20,47	20,51	20,50	20,45	20,51	20,54	20,43	20,47	20,49	20,50	20,58	20,54	20,48	20,52	20,52	20,50	20,48	20,52	20,50	20,47	20,47	20,46	20,40	20,39	20,44	20,48	20,56	20,49	20,48	20,47	20,35	20,40	20,45	20,56	20,55	20,48	20,49	20,56	20,50	20,50	20,49	20,54	20,51	20,52	20,53	20,56	20,55	20,60	20,59	20,57	20,58	20,59	20,54	20,51	20,56	20,56	20,48	20,47	20,56	20,55	20,53	20,54	20,53	20,54	20,57	20,57	20,56	20,58	20,61	20,62	20,62	20,60	20,57	20,59	20,67	20,64	20,66	20,80	21,01	21,03	20,96	20,94	21,01	20,93	20,87	20,85	20,79	20,81	20,91	20,96	21,00	21,12	21,20	21,30	21,38	21,37	21,34	21,40	21,47	21,45	21,45	21,41	21,40	21,30	21,24	21,30	21,36	21,42	21,46	21,43	21,54	21,58	21,50	21,57	21,67	21,80	21,68	21,74	21,81	21,89	21,97	22,04	22,12	22,25	22,48	22,79	23,02	23,11	23,04	23,08	23,14	23,17	23,18	23,19	23,20	23,13	23,21	23,23	23,24	23,01	22,68	22,58	22,91	23,30	23,44	23,47	23,58	23,57	23,60	23,57	23,69	23,70	23,67	23,77	23,82	23,81	23,85	23,91	23,99	23,94	24,03	24,02	23,98	24,07	24,09	24,10	24,20	24,15	24,24	24,28	24,23	24,31	24,38	24,42	24,42	24,42	24,44	24,44	24,47	24,55	24,59	24,62	24,66	24,72	24,64	24,64	24,53	24,58	24,69	24,73	24,65	24,63	24,71	24,72	24,78	24,80	24,81	24,87	24,87	24,81	24,85	24,84	24,83	24,80	24,88	24,87	24,88	24,87	24,87	24,83	24,86	24,85	24,95	24,98	24,91	24,90	24,89	24,93	24,98	24,91	24,92	24,91	24,88	24,92	24,95	24,96	25,03	24,93	24,92	24,90	24,96	24,93	24,91	25,00	24,96	25,03	25,00	24,95	24,94	24,90	24,83	24,92	25,00	24,99	24,98	25,05	24,97	24,98	25,01	25,01	24,98	25,01	25,06	24,97	24,95	24,93	25,00	25,00	24,97	25,05	24,98	24,93	24,91	24,90	24,95	25,06	25,05	24,93	24,91	24,92	24,98	24,99	24,97	24,85	24,82	24,85	24,85	24,89	24,94	24,95	24,87	24,86	24,76	24,74	24,84	24,81	24,82	24,70	24,63	24,66	24,71	24,68	24,64	24,54	24,57	24,52	24,54	24,57	24,50	24,43	24,42	24,55	24,48	24,42	24,50	24,46	24,37	24,34	24,32	24,26	24,27	24,24	24,20	24,17	24,07	24,08	24,08	24,04	23,99	23,88	23,83	23,84	23,78	23,80	23,75	23,70	23,68	23,63	23,59	23,59	23,51	23,52	23,35	23,17	22,86	22,68	22,94	23,15	23,14	23,12	23,16	23,18	23,18	23,17	23,19	23,14	23,16	23,15	23,06	23,02	22,88	22,62	22,28	22,03	21,85	21,78	21,77	21,66	21,62	21,55	21,53	21,50	21,42	21,36	21,32	21,25	21,26	21,24	21,17	21,23	21,22	21,18	21,19	21,14	21,11	21,01	21,02	20,87	20,73	20,64	20,61	20,72	20,67	20,65	20,58	20,60	20,66	20,63	20,64	20,58	20,55	20,57	20,56	20,53	20,63	20,69	20,65	20,64	20,58	20,64	20,66	20,62	20,64	20,64	20,58	20,57	20,57	20,54	20,54	20,49	20,45	20,51	20,51	20,53	20,55	20,50	20,51	20,54	20,56	20,53	20,43	20,53	20,52	20,45	20,56	20,54	20,51	20,47	20,47	20,42	20,42	20,40	20,39	20,54	20,65	20,60	20,43	20,41	20,51	20,52	20,55	20,50	20,55	20,66	20,59	20,49	20,48	20,47	20,45	20,37	20,41	20,47	20,39	20,35	20,33	20,33	20,49	20,50	20,35	20,44	20,49	20,46	20,52	20,50	20,44	20,54	20,47	20,41	20,47	20,46	20,40	20,37	20,34	20,40	20,44	20,49	20,44	20,50	20,47	20,52	20,52	20,48	20,42	20,48	20,43	20,43	20,47	20,45	20,42	20,47	20,40	20,42	20,44	20,59	20,56	20,45	20,44	20,35	20,36	20,45	20,45	20,42	20,46	20,47	20,43	20,49	20,41	20,32	20,43	20,42	20,45	20,41	20,48	20,48	20,50	20,49	20,42	20,50	20,51	20,43	20,50	20,37	20,36	20,34	20,46	20,45	20,43	20,44	20,41	20,47	20,48	20,43	20,44	20,36	20,28	20,31	20,39	20,41	20,43	20,38	20,46	20,47	20,41	20,46	20,44	20,38	20,41	20,34	20,38	20,40	20,43	20,44	20,42	20,37	20,38	20,35	20,43	20,51	20,51	
20,47	20,39	20,33	20,39	20,45	20,40	20,28	20,33	20,45	20,43	20,36	20,32	20,29	20,35	20,37	20,36	20,38	20,33	20,39	20,42	20,50	20,45	20,45	20,45	20,53	20,53	20,46	20,38	20,40	20,35	20,32	20,40	20,31	20,36	20,38	20,35	20,44	20,44	20,43	20,42	20,43	20,47	20,51	20,45	20,40	20,40	20,51	20,47	20,42	20,39	20,48	20,53	20,48	20,47	20,43	20,38	20,36	20,35	20,45	20,55	20,47	20,35	20,36	20,51	20,48	20,47	20,45	20,47	20,45	20,53	20,53	20,50	20,50	20,50	20,52	20,47	20,44	20,46	20,38	20,41	20,53	20,45	20,43	20,41	20,45	20,45	20,43	20,48	20,43	20,44	20,53	20,58	20,51	20,48	20,54	20,54	20,51	20,48	20,52	20,52	20,47	20,42	20,42	20,41	20,44	20,43	20,43	20,51	20,52	20,51	20,51	20,41	20,46	20,47	20,58	20,48	20,47	20,51	20,57	20,52	20,48	20,43	20,53	20,54	20,56	20,56	20,55	20,49	20,55	20,59	20,57	20,60	20,60	20,52	20,46	20,60	20,66	20,53	20,52	20,52	20,55	20,51	20,52	20,58	20,55	20,56	20,54	20,59	20,55	20,63	20,63	20,65	20,60	20,59	20,59	20,71	20,69	20,74	20,91	20,96	21,01	21,02	20,77	20,70	20,72	20,69	20,73	20,74	20,80	20,90	20,86	20,78	20,88	20,94	20,99	21,03	21,05	21,10	21,21	21,33	21,38	21,39	21,36	21,47	21,43	21,47	21,50	21,51	21,52	21,56	21,51	21,56	21,57	21,61	21,68	21,72	21,81	21,79	21,84	21,90	21,91	22,03	22,06	22,18	22,33	22,59	22,88	22,95	23,08	23,04	23,06	23,13	23,17	23,15	23,17	23,13	23,25	23,30	23,26	23,29	23,18	22,90	22,67	22,70	23,06	23,39	23,38	23,47	23,57	23,66	23,64	23,66	23,71	23,77	23,79	23,83	23,88	23,91	23,92	23,90	23,96	24,09	24,10	24,11	24,10	24,18	24,21	24,24	24,24	24,26	24,30	24,23	24,30	24,41	24,40	24,43	24,51	24,51	24,53	24,54	24,62	24,67	24,67	24,66	24,68	24,64	24,65	24,52	24,58	24,71	24,75	24,74	24,75	24,74	24,73	24,75	24,79	24,79	24,81	24,80	24,76	24,86	24,92	24,84	24,86	24,89	24,88	24,87	24,92	24,94	24,96	24,99	24,97	24,97	25,01	24,94	24,92	24,95	25,02	25,02	24,92	24,94	24,92	24,88	24,93	24,97	24,94	25,02	24,89	24,91	24,94	24,96	24,98	25,00	25,00	25,04	25,09	25,07	25,00	24,99	24,95	24,99	25,07	25,10	25,05	25,01	25,03	25,01	24,96	25,00	25,01	24,98	24,99	25,03	24,98	24,95	25,03	25,07	25,02	24,99	25,07	25,07	24,95	24,98	24,93	24,94	25,01	25,06	24,92	25,01	25,05	24,97	24,93	24,89	24,87	24,85	24,96	24,93	25,02	24,93	24,89	24,92	24,87	24,78	24,82	24,93	24,89	24,81	24,74	24,75	24,73	24,76	24,74	24,67	24,61	24,64	24,62	24,62	24,60	24,53	24,45	24,42	24,51	24,45	24,41	24,51	24,52	24,40	24,35	24,32	24,28	24,26	24,35	24,34	24,18	24,03	24,07	24,08	24,07	23,96	23,92	23,85	23,78	23,82	23,82	23,82	23,74	23,65	23,61	23,55	23,53	23,49	23,41	23,26	22,99	22,76	22,87	23,17	23,24	23,23	23,18	23,20	23,22	23,22	23,22	23,24	23,21	23,18	23,19	23,10	22,98	22,83	22,64	22,27	22,12	21,95	21,81	21,76	21,73	21,77	21,67	21,58	21,52	21,49	21,51	21,45	21,37	21,32	21,22	21,26	21,27	21,22	21,23	21,28	21,17	21,15	21,04	21,05	20,93	20,70	20,69	20,67	20,68	20,64	20,61	20,61	20,62	20,67	20,61	20,63	20,58	20,55	20,50	20,59	20,55	20,55	20,63	20,59	20,66	20,63	20,52	20,58	20,53	20,58	20,62	20,62	20,60	20,51	20,62	20,51	20,52	20,41	20,43	20,59	20,55	20,56	20,51	20,49	20,49	20,49	20,47	20,43	20,49	20,49	20,45	20,50	20,50	20,48	20,49	20,50	20,47	20,39	20,46	20,43	20,52	20,63	20,57	20,36	20,39	20,48	20,52	20,56	20,66	20,69	20,58	20,53	20,48	20,49	20,46	20,44	20,44	20,30	20,45	20,47	20,36	20,34	20,38	20,46	20,49	20,37	20,45	20,49	20,41	20,38	20,43	20,42	20,46	20,51	20,47	20,46	20,44	20,31	20,31	20,35	20,41	20,40	20,37	20,50	20,44	20,46	20,50	20,55	20,47	20,44	20,46	20,40	20,42	20,43	20,43	20,46	20,48	20,45	20,44	20,44	20,43	20,46	20,32	20,43	20,44	20,40	20,51	20,46	20,40	20,45	20,39	20,38	20,38	20,41	20,31	20,33	20,35	20,43	20,44	20,41	20,48	20,49	20,37	20,29	20,37	20,47	20,44	20,36	20,39	20,36	20,40	20,36	20,49	20,48	20,39	20,37	20,35	20,43	20,41	20,38	20,32	20,30	20,32	20,43	20,34	20,39	20,32	20,39	20,43	20,40	20,52	20,42	20,37	20,48	20,38	20,28	20,36	20,40	20,41	20,41	20,27	20,32	20,35	20,36	20,48	20,49	
20,46	20,37	20,33	20,32	20,31	20,44	20,39	20,33	20,41	20,40	20,27	20,27	20,28	20,33	20,34	20,36	20,35	20,35	20,33	20,33	20,40	20,38	20,50	20,53	20,54	20,52	20,39	20,35	20,37	20,40	20,39	20,38	20,32	20,37	20,38	20,30	20,33	20,34	20,41	20,44	20,38	20,39	20,44	20,48	20,44	20,44	20,49	20,47	20,39	20,44	20,44	20,52	20,52	20,52	20,51	20,47	20,42	20,46	20,42	20,51	20,47	20,31	20,33	20,47	20,49	20,38	20,42	20,44	20,45	20,49	20,41	20,51	20,46	20,46	20,57	20,47	20,51	20,42	20,41	20,37	20,46	20,46	20,43	20,37	20,43	20,41	20,45	20,60	20,52	20,42	20,48	20,53	20,49	20,51	20,48	20,54	20,56	20,47	20,50	20,49	20,43	20,47	20,47	20,42	20,44	20,38	20,37	20,49	20,54	20,55	20,47	20,41	20,47	20,52	20,62	20,49	20,41	20,49	20,56	20,50	20,55	20,48	20,48	20,54	20,49	20,59	20,56	20,48	20,59	20,57	20,51	20,53	20,55	20,50	20,45	20,53	20,57	20,49	20,54	20,57	20,53	20,51	20,56	20,59	20,56	20,54	20,61	20,57	20,51	20,58	20,59	20,62	20,63	20,63	20,62	20,73	20,73	20,80	20,97	20,93	20,90	21,05	20,89	20,62	20,66	20,62	20,62	20,72	21,09	21,31	20,96	20,73	20,73	20,78	20,73	20,73	20,83	20,87	20,89	21,01	21,05	21,12	21,22	21,26	21,33	21,42	21,55	21,50	21,52	21,59	21,60	21,54	21,54	21,61	21,72	21,82	21,88	21,79	21,86	21,95	21,95	22,06	22,10	22,21	22,36	22,60	22,94	23,02	23,00	23,08	23,11	23,18	23,24	23,18	23,19	23,23	23,26	23,30	23,35	23,33	23,30	23,10	22,87	22,63	22,73	23,25	23,46	23,50	23,57	23,67	23,74	23,70	23,71	23,70	23,75	23,84	23,93	23,97	23,98	23,90	23,93	24,09	24,06	24,12	24,08	24,13	24,21	24,22	24,32	24,35	24,36	24,33	24,35	24,45	24,41	24,43	24,48	24,56	24,57	24,52	24,53	24,67	24,66	24,70	24,73	24,74	24,76	24,67	24,66	24,70	24,85	24,81	24,82	24,81	24,74	24,78	24,81	24,84	24,85	24,79	24,79	24,84	24,90	24,92	24,87	24,86	24,91	24,90	24,90	24,96	25,05	25,03	25,01	25,02	25,01	25,05	25,02	25,07	25,02	25,00	24,95	24,94	25,02	24,92	24,92	25,02	25,03	25,07	24,95	24,88	25,02	25,05	25,02	24,94	25,05	25,06	25,10	25,10	25,04	24,98	25,04	25,01	25,09	25,10	25,07	25,05	25,01	25,12	25,09	25,07	25,08	25,09	25,11	25,13	25,07	25,00	25,03	25,01	25,02	25,00	25,07	25,09	25,01	25,02	25,01	24,93	24,92	25,05	25,05	25,09	25,16	25,07	25,01	24,94	24,94	24,95	24,94	24,96	24,99	24,92	24,90	24,96	24,95	24,80	24,87	24,96	24,88	24,85	24,75	24,77	24,77	24,79	24,76	24,77	24,69	24,64	24,65	24,70	24,69	24,58	24,58	24,53	24,54	24,48	24,49	24,55	24,49	24,39	24,35	24,35	24,31	24,31	24,34	24,30	24,15	24,11	24,07	24,08	24,07	23,95	23,90	23,87	23,78	23,82	23,84	23,88	23,75	23,64	23,62	23,58	23,52	23,50	23,42	23,07	22,78	22,81	23,04	23,30	23,29	23,26	23,28	23,32	23,26	23,22	23,18	23,25	23,24	23,18	23,15	23,06	22,98	22,95	22,77	22,43	22,14	22,14	22,04	21,83	21,83	21,81	21,79	21,63	21,60	21,54	21,58	21,59	21,50	21,43	21,28	21,31	21,39	21,31	21,20	21,18	21,20	21,22	21,09	21,00	20,92	20,73	20,73	20,72	20,62	20,58	20,62	20,56	20,58	20,63	20,59	20,57	20,58	20,55	20,59	20,55	20,60	20,60	20,55	20,60	20,61	20,57	20,55	20,60	20,63	20,58	20,60	20,60	20,57	20,50	20,50	20,52	20,50	20,53	20,51	20,53	20,53	20,50	20,51	20,42	20,45	20,49	20,52	20,47	20,50	20,51	20,46	20,48	20,52	20,43	20,45	20,45	20,45	20,42	20,41	20,52	20,60	20,63	20,47	20,39	20,38	20,36	20,48	20,65	20,70	20,74	20,60	20,43	20,39	20,47	20,42	20,34	20,36	20,31	20,32	20,42	20,38	20,41	20,46	20,51	20,45	20,38	20,35	20,42	20,36	20,37	20,38	20,43	20,42	20,40	20,41	20,46	20,52	20,40	20,33	20,44	20,47	20,42	20,32	20,45	20,41	20,41	20,48	20,52	20,33	20,36	20,40	20,41	20,43	20,50	20,45	20,45	20,48	20,45	20,52	20,40	20,42	20,39	20,29	20,34	20,45	20,50	20,48	20,47	20,39	20,44	20,44	20,42	20,41	20,37	20,34	20,40	20,44	20,47	20,40	20,32	20,43	20,43	20,37	20,30	20,43	20,46	20,43	20,41	20,37	20,38	20,41	20,37	20,41	20,48	20,44	20,39	20,38	20,43	20,36	20,34	20,36	20,28	20,34	20,37	20,38	20,41	20,28	20,32	20,41	20,42	20,47	20,43	20,42	20,53	20,39	20,31	20,44	20,37	20,39	20,36	20,36	20,39	20,35	20,35	20,41	20,40	
20,44	20,38	20,38	20,35	20,24	20,35	20,43	20,38	20,34	20,33	20,30	20,26	20,28	20,34	20,37	20,41	20,43	20,33	20,34	20,34	20,31	20,34	20,39	20,50	20,50	20,45	20,39	20,35	20,36	20,40	20,46	20,35	20,26	20,35	20,43	20,43	20,34	20,34	20,42	20,42	20,36	20,42	20,46	20,43	20,46	20,47	20,46	20,49	20,48	20,47	20,39	20,44	20,48	20,45	20,47	20,47	20,44	20,47	20,45	20,42	20,47	20,36	20,33	20,41	20,48	20,44	20,40	20,43	20,41	20,38	20,30	20,53	20,51	20,50	20,49	20,50	20,41	20,40	20,38	20,42	20,42	20,45	20,47	20,43	20,41	20,36	20,43	20,52	20,48	20,48	20,46	20,48	20,46	20,48	20,45	20,47	20,57	20,51	20,51	20,50	20,43	20,48	20,51	20,44	20,46	20,38	20,37	20,48	20,49	20,48	20,43	20,37	20,48	20,47	20,55	20,50	20,48	20,51	20,58	20,55	20,55	20,55	20,48	20,48	20,47	20,54	20,51	20,49	20,63	20,51	20,48	20,57	20,57	20,58	20,49	20,53	20,56	20,47	20,52	20,53	20,56	20,57	20,56	20,58	20,59	20,57	20,60	20,53	20,54	20,55	20,65	20,68	20,66	20,76	20,73	20,78	20,87	20,78	20,86	20,88	20,75	20,79	20,80	20,67	20,58	20,60	20,57	20,62	21,08	21,55	21,09	20,71	20,78	20,80	20,70	20,69	20,77	20,74	20,77	20,78	20,74	20,88	20,93	20,90	21,10	21,18	21,31	21,41	21,47	21,52	21,55	21,58	21,59	21,63	21,66	21,73	21,84	21,76	21,77	21,87	21,85	22,02	22,07	22,15	22,35	22,62	22,94	23,06	23,05	23,08	23,23	23,26	23,23	23,20	23,15	23,24	23,29	23,31	23,31	23,41	23,36	23,18	23,07	22,78	22,60	22,96	23,37	23,52	23,65	23,63	23,73	23,81	23,74	23,73	23,87	23,97	23,95	24,02	24,02	24,02	23,98	24,05	24,10	24,08	24,11	24,11	24,20	24,24	24,29	24,35	24,48	24,50	24,47	24,51	24,50	24,50	24,44	24,53	24,62	24,59	24,61	24,65	24,70	24,76	24,79	24,73	24,76	24,76	24,71	24,80	24,89	24,86	24,79	24,88	24,85	24,90	24,91	24,93	24,92	24,82	24,81	24,90	24,96	24,93	24,89	24,91	24,97	24,96	25,00	25,01	25,02	24,99	25,02	25,05	25,06	25,02	24,96	25,09	25,13	25,11	25,07	25,06	25,08	25,03	25,00	25,01	25,10	25,12	25,01	24,95	25,07	25,12	25,05	25,05	25,07	25,10	25,11	25,11	25,03	25,05	25,10	25,07	25,06	25,12	25,05	25,03	25,05	25,06	25,09	25,10	25,09	25,21	25,22	25,15	25,08	25,00	24,99	25,02	25,02	25,05	25,06	25,10	25,09	25,03	25,05	25,01	24,98	25,10	25,14	25,15	25,13	25,10	24,98	25,02	25,00	25,02	25,03	24,96	25,01	24,96	24,95	25,00	25,00	24,89	24,86	24,93	24,89	24,88	24,85	24,87	24,83	24,77	24,71	24,74	24,80	24,77	24,71	24,80	24,71	24,64	24,61	24,62	24,62	24,61	24,52	24,61	24,52	24,46	24,45	24,42	24,35	24,35	24,35	24,28	24,24	24,15	24,17	24,16	24,13	24,06	24,04	23,91	23,87	23,89	23,86	23,84	23,76	23,69	23,68	23,66	23,55	23,38	23,25	22,85	22,73	23,05	23,20	23,41	23,37	23,32	23,32	23,28	23,25	23,21	23,26	23,23	23,18	23,17	23,14	23,12	23,10	23,05	22,82	22,45	22,21	22,14	22,13	21,95	21,86	21,83	21,79	21,76	21,68	21,56	21,63	21,60	21,51	21,43	21,36	21,30	21,32	21,37	21,36	21,25	21,24	21,24	21,18	21,04	20,86	20,66	20,66	20,68	20,69	20,65	20,65	20,61	20,63	20,66	20,66	20,63	20,60	20,53	20,53	20,62	20,61	20,65	20,54	20,56	20,57	20,56	20,51	20,66	20,74	20,60	20,56	20,56	20,56	20,52	20,53	20,55	20,53	20,51	20,52	20,53	20,53	20,50	20,57	20,42	20,43	20,45	20,49	20,44	20,48	20,48	20,49	20,52	20,58	20,48	20,50	20,53	20,47	20,47	20,45	20,50	20,61	20,68	20,59	20,54	20,64	20,64	20,54	20,64	20,65	20,61	20,50	20,44	20,40	20,45	20,36	20,31	20,36	20,34	20,40	20,43	20,46	20,41	20,48	20,52	20,51	20,42	20,40	20,39	20,36	20,43	20,44	20,52	20,47	20,35	20,38	20,38	20,42	20,36	20,37	20,41	20,47	20,45	20,31	20,40	20,48	20,49	20,44	20,39	20,41	20,39	20,42	20,42	20,40	20,46	20,44	20,42	20,45	20,47	20,46	20,45	20,40	20,41	20,39	20,40	20,51	20,45	20,46	20,40	20,40	20,35	20,39	20,40	20,40	20,33	20,27	20,37	20,44	20,47	20,44	20,39	20,47	20,47	20,37	20,37	20,42	20,47	20,45	20,44	20,42	20,37	20,40	20,37	20,40	20,38	20,42	20,41	20,49	20,41	20,34	20,32	20,39	20,27	20,32	20,34	20,41	20,37	20,28	20,26	20,42	20,41	20,38	20,45	20,44	20,50	20,44	20,36	20,36	20,37	20,42	20,45	20,34	20,33	20,28	20,37	20,48	20,52	
20,43	20,46	20,42	20,40	20,33	20,33	20,40	20,35	20,30	20,35	20,29	20,35	20,39	20,37	20,44	20,46	20,42	20,36	20,35	20,42	20,34	20,32	20,36	20,41	20,44	20,44	20,42	20,38	20,42	20,45	20,40	20,36	20,26	20,35	20,38	20,51	20,37	20,36	20,44	20,49	20,42	20,44	20,51	20,43	20,38	20,42	20,48	20,47	20,44	20,47	20,40	20,32	20,42	20,43	20,49	20,46	20,44	20,41	20,43	20,37	20,43	20,37	20,42	20,47	20,48	20,41	20,49	20,54	20,51	20,42	20,35	20,53	20,57	20,53	20,46	20,47	20,47	20,40	20,42	20,46	20,37	20,44	20,47	20,40	20,37	20,39	20,47	20,49	20,46	20,47	20,45	20,46	20,44	20,43	20,46	20,45	20,48	20,52	20,51	20,54	20,52	20,42	20,43	20,54	20,55	20,49	20,50	20,48	20,49	20,42	20,34	20,46	20,52	20,50	20,51	20,52	20,48	20,41	20,56	20,60	20,53	20,47	20,56	20,59	20,54	20,57	20,52	20,50	20,54	20,56	20,55	20,58	20,56	20,49	20,54	20,47	20,55	20,49	20,41	20,46	20,54	20,55	20,56	20,50	20,57	20,64	20,62	20,55	20,61	20,66	20,68	20,75	20,77	20,89	20,88	20,90	20,91	20,85	20,75	20,78	20,71	20,65	20,60	20,61	20,62	20,59	20,65	20,65	20,80	21,04	20,86	20,70	20,70	20,76	20,73	20,66	20,68	20,66	20,69	20,72	20,69	20,77	20,82	20,68	20,82	20,95	21,05	21,19	21,31	21,40	21,43	21,50	21,54	21,57	21,59	21,69	21,72	21,73	21,71	21,84	21,82	21,89	22,04	22,17	22,28	22,64	22,90	23,06	23,13	23,10	23,19	23,30	23,24	23,24	23,23	23,19	23,26	23,36	23,33	23,38	23,39	23,29	23,29	23,11	22,66	22,73	23,25	23,58	23,69	23,75	23,73	23,82	23,79	23,82	23,86	23,99	24,00	24,04	24,04	24,03	24,00	24,08	24,11	24,16	24,18	24,27	24,31	24,31	24,31	24,31	24,47	24,52	24,51	24,56	24,45	24,50	24,48	24,54	24,63	24,65	24,66	24,71	24,69	24,70	24,79	24,76	24,79	24,84	24,77	24,80	24,91	24,85	24,89	24,90	24,89	24,92	24,86	24,89	24,98	24,97	24,92	24,94	25,00	25,01	24,92	25,02	25,02	25,04	25,06	25,12	25,08	24,99	24,97	25,04	25,09	25,04	24,98	25,02	25,05	25,08	25,09	25,03	25,10	25,14	25,14	25,09	25,11	25,16	25,05	25,00	25,08	25,11	25,05	25,10	25,11	25,12	25,08	25,09	25,11	25,14	25,18	25,19	25,17	25,14	25,15	25,11	25,04	25,12	25,11	25,19	25,11	25,18	25,23	25,10	25,10	25,10	25,03	25,01	25,09	25,13	25,11	25,07	25,06	25,10	24,97	24,99	25,03	25,09	25,06	25,08	25,12	25,12	25,00	24,97	25,04	25,06	25,09	25,03	25,04	25,05	25,05	25,05	25,02	24,98	24,93	24,97	24,89	24,81	24,83	24,90	24,88	24,82	24,83	24,79	24,79	24,86	24,78	24,80	24,64	24,66	24,61	24,62	24,64	24,59	24,60	24,52	24,55	24,50	24,50	24,47	24,38	24,30	24,33	24,32	24,20	24,15	24,17	24,16	24,16	24,10	24,09	24,01	23,98	23,93	23,96	23,90	23,83	23,71	23,66	23,63	23,58	23,29	23,00	22,75	22,89	23,29	23,40	23,47	23,46	23,35	23,34	23,34	23,32	23,26	23,17	23,27	23,17	23,19	23,19	23,12	23,07	23,02	22,82	22,49	22,31	22,19	22,19	22,07	22,00	21,98	21,84	21,76	21,81	21,69	21,65	21,60	21,58	21,48	21,43	21,39	21,41	21,44	21,45	21,34	21,31	21,29	21,22	21,14	20,88	20,74	20,65	20,71	20,66	20,69	20,67	20,61	20,63	20,70	20,68	20,68	20,62	20,58	20,54	20,54	20,58	20,65	20,67	20,61	20,57	20,57	20,57	20,57	20,68	20,57	20,58	20,55	20,58	20,49	20,50	20,57	20,56	20,55	20,60	20,57	20,50	20,52	20,55	20,49	20,43	20,47	20,41	20,43	20,49	20,51	20,41	20,47	20,47	20,52	20,49	20,51	20,52	20,48	20,44	20,46	20,55	20,63	20,72	20,82	20,87	20,91	20,86	20,70	20,58	20,54	20,39	20,40	20,39	20,34	20,30	20,28	20,33	20,38	20,40	20,43	20,46	20,39	20,47	20,45	20,47	20,40	20,37	20,46	20,42	20,44	20,48	20,50	20,44	20,32	20,34	20,38	20,45	20,44	20,50	20,39	20,40	20,46	20,39	20,39	20,40	20,42	20,44	20,39	20,40	20,40	20,41	20,39	20,40	20,38	20,39	20,39	20,44	20,57	20,47	20,42	20,48	20,40	20,42	20,46	20,50	20,45	20,44	20,47	20,42	20,36	20,39	20,36	20,37	20,38	20,32	20,43	20,49	20,54	20,44	20,41	20,42	20,38	20,38	20,30	20,42	20,41	20,35	20,33	20,41	20,38	20,34	20,37	20,46	20,36	20,35	20,39	20,41	20,42	20,35	20,31	20,38	20,34	20,32	20,40	20,37	20,42	20,38	20,30	20,33	20,37	20,35	20,46	20,43	20,43	20,43	20,33	20,29	20,32	20,40	20,42	20,35	20,27	20,29	20,34	20,41	20,41	
20,59	20,46	20,37	20,36	20,38	20,40	20,32	20,28	20,34	20,24	20,25	20,33	20,42	20,39	20,38	20,53	20,40	20,40	20,34	20,34	20,35	20,38	20,35	20,35	20,47	20,51	20,53	20,44	20,48	20,35	20,35	20,32	20,41	20,47	20,41	20,46	20,44	20,34	20,45	20,45	20,43	20,51	20,49	20,44	20,36	20,38	20,40	20,45	20,41	20,46	20,46	20,38	20,45	20,51	20,47	20,40	20,44	20,42	20,38	20,36	20,42	20,37	20,43	20,52	20,48	20,50	20,49	20,48	20,42	20,44	20,50	20,51	20,57	20,59	20,51	20,52	20,48	20,44	20,34	20,43	20,45	20,46	20,50	20,38	20,39	20,41	20,42	20,49	20,44	20,50	20,45	20,48	20,44	20,50	20,47	20,46	20,44	20,49	20,53	20,49	20,47	20,47	20,47	20,46	20,49	20,57	20,55	20,48	20,50	20,54	20,47	20,45	20,53	20,49	20,53	20,49	20,49	20,45	20,46	20,54	20,52	20,42	20,55	20,56	20,47	20,54	20,51	20,49	20,53	20,60	20,57	20,56	20,47	20,43	20,48	20,55	20,53	20,52	20,45	20,45	20,52	20,54	20,58	20,61	20,67	20,70	20,72	20,74	20,74	20,76	20,80	20,93	20,94	20,93	20,94	21,00	20,92	20,74	20,80	20,72	20,71	20,70	20,71	20,71	20,59	20,65	20,63	20,69	20,68	20,67	20,66	20,71	20,72	20,70	20,69	20,63	20,67	20,60	20,62	20,66	20,73	20,70	20,75	20,76	20,80	20,85	20,90	21,10	21,21	21,29	21,35	21,39	21,46	21,48	21,57	21,62	21,69	21,72	21,71	21,74	21,81	21,90	22,01	22,16	22,30	22,58	22,97	23,12	23,16	23,17	23,17	23,26	23,31	23,29	23,32	23,30	23,36	23,38	23,35	23,39	23,40	23,37	23,41	23,40	22,99	22,65	22,91	23,40	23,70	23,77	23,79	23,82	23,85	23,82	23,86	23,91	24,01	24,04	24,05	24,07	24,09	24,12	24,19	24,23	24,25	24,29	24,35	24,34	24,37	24,38	24,51	24,49	24,50	24,50	24,45	24,53	24,60	24,57	24,56	24,60	24,65	24,75	24,72	24,74	24,85	24,80	24,78	24,89	24,80	24,78	24,94	24,93	24,96	24,96	24,97	25,00	24,89	24,85	25,01	25,06	24,95	24,96	24,97	25,00	24,98	25,03	25,06	25,06	25,08	25,15	25,14	25,09	25,06	25,10	25,14	25,08	25,07	25,01	25,05	25,03	25,08	25,10	25,15	25,16	25,16	25,11	25,11	25,18	25,14	25,07	25,15	25,18	25,18	25,12	25,10	25,13	25,15	25,14	25,19	25,14	25,19	25,17	25,17	25,11	25,19	25,21	25,13	25,12	25,14	25,22	25,23	25,19	25,23	25,15	25,13	25,20	25,17	25,22	25,14	25,24	25,20	25,13	25,12	25,21	25,08	25,03	25,07	25,08	25,10	25,06	25,11	25,12	25,08	25,04	25,06	25,09	25,05	25,01	25,14	25,10	25,12	25,11	25,05	24,92	24,95	24,97	24,99	24,89	24,82	24,87	24,86	24,88	24,88	24,91	24,86	24,87	24,78	24,78	24,72	24,67	24,65	24,62	24,65	24,58	24,61	24,56	24,51	24,61	24,51	24,53	24,40	24,42	24,38	24,30	24,26	24,15	24,21	24,19	24,14	24,10	24,06	23,96	23,99	23,97	23,97	23,93	23,83	23,74	23,73	23,60	23,51	23,23	22,86	22,90	23,20	23,37	23,51	23,51	23,49	23,38	23,40	23,41	23,35	23,34	23,20	23,20	23,23	23,21	23,20	23,08	23,08	23,02	22,81	22,51	22,32	22,21	22,17	22,11	22,05	21,98	21,96	21,90	21,91	21,83	21,76	21,70	21,68	21,62	21,57	21,51	21,54	21,49	21,43	21,44	21,36	21,34	21,20	21,12	20,95	20,84	20,74	20,70	20,67	20,65	20,72	20,68	20,62	20,68	20,61	20,66	20,59	20,55	20,55	20,52	20,53	20,64	20,68	20,63	20,59	20,55	20,62	20,58	20,57	20,61	20,58	20,53	20,51	20,46	20,50	20,52	20,46	20,52	20,60	20,55	20,57	20,59	20,55	20,49	20,46	20,57	20,48	20,43	20,49	20,52	20,46	20,45	20,45	20,50	20,50	20,49	20,43	20,42	20,41	20,50	20,61	20,76	20,85	21,05	20,99	20,96	20,90	20,71	20,60	20,57	20,47	20,38	20,31	20,27	20,21	20,26	20,35	20,39	20,45	20,46	20,45	20,41	20,48	20,55	20,49	20,44	20,46	20,48	20,42	20,44	20,44	20,53	20,48	20,38	20,39	20,46	20,44	20,37	20,43	20,43	20,42	20,42	20,43	20,44	20,45	20,44	20,48	20,44	20,43	20,44	20,43	20,40	20,33	20,42	20,38	20,45	20,52	20,51	20,44	20,41	20,37	20,40	20,38	20,37	20,52	20,43	20,30	20,40	20,42	20,39	20,41	20,43	20,36	20,41	20,43	20,50	20,45	20,50	20,45	20,40	20,37	20,40	20,37	20,37	20,43	20,45	20,35	20,37	20,30	20,46	20,39	20,38	20,45	20,40	20,33	20,33	20,42	20,52	20,42	20,29	20,35	20,35	20,24	20,34	20,38	20,37	20,35	20,31	20,31	20,33	20,34	20,37	20,47	20,48	20,33	20,34	20,39	20,39	20,37	20,34	20,31	20,41	20,43	20,38	20,31	20,30
[truncated: 1,444,217 more chars]
