# Supplementary material for: A novel phased-array thermography concept for non-destructive testing
Source: Sci Rep. 2025 Nov 7;15:39144. doi: 10.1038/s41598-025-26380-8 (PMC12594793; doi:10.1038/s41598-025-26380-8)
Supplement: Supplementary file 2 — Supplementary Information 2. [file 41598_2025_26380_MOESM2_ESM.zip › Supplementary_Data/2-Experimental/1-Composite_Plate/PAT_DT_0s_TUp_40s/Impact 2_0049_49.asc]

[Settings]
Version=3
ImageWidth=640
ImageHeight=480
ShotRange=15.00;35.00
CalibRange=-40.00;120.00
TempUnit=�C

[MeasDefs]
ID=Avg	Min	Max	Span	SDev
R1=23.69	20,86	25,40	4,54	0,95

[Data]
20,27	20,33	20,29	20,31	20,29	20,30	20,27	20,33	20,23	20,34	20,34	20,36	20,46	20,41	20,43	20,45	20,37	20,25	20,32	20,36	20,46	20,53	20,36	20,29	20,27	20,39	20,38	20,40	20,45	20,52	20,41	20,34	20,38	20,30	20,37	20,40	20,41	20,46	20,52	20,49	20,40	20,45	20,42	20,36	20,46	20,44	20,42	20,43	20,35	20,37	20,44	20,35	20,38	20,45	20,52	20,54	20,45	20,40	20,34	20,44	20,46	20,40	20,51	20,60	20,63	20,53	20,46	20,38	20,41	20,47	20,42	20,45	20,52	20,50	20,36	20,35	20,37	20,36	20,45	20,41	20,34	20,40	20,42	20,39	20,40	20,41	20,39	20,48	20,46	20,40	20,46	20,45	20,50	20,53	20,39	20,50	20,53	20,48	20,51	20,45	20,51	20,42	20,51	20,52	20,39	20,37	20,39	20,45	20,45	20,53	20,48	20,41	20,41	20,42	20,46	20,37	20,31	20,40	20,46	20,41	20,34	20,40	20,54	20,50	20,52	20,65	20,48	20,44	20,40	20,38	20,44	20,39	20,45	20,48	20,49	20,54	20,42	20,28	20,36	20,36	20,32	20,33	20,36	20,43	20,46	20,40	20,52	20,51	20,34	20,42	20,40	20,41	20,48	20,45	20,38	20,42	20,45	20,43	20,39	20,36	20,33	20,39	20,42	20,44	20,53	20,46	20,41	20,42	20,49	20,43	20,38	20,48	20,54	20,45	20,43	20,42	20,47	20,42	20,44	20,45	20,42	20,42	20,39	20,40	20,44	20,50	20,47	20,37	20,37	20,41	20,45	20,49	20,53	20,41	20,38	20,45	20,50	20,51	20,53	20,46	20,49	20,55	20,49	20,44	20,47	20,50	20,54	20,48	20,48	20,45	20,46	20,45	20,49	20,40	20,38	20,41	20,46	20,44	20,54	20,56	20,56	20,51	20,44	20,44	20,41	20,38	20,42	20,53	20,48	20,52	20,46	20,43	20,34	20,43	20,55	20,52	20,51	20,48	20,54	20,46	20,46	20,46	20,53	20,59	20,51	20,56	20,45	20,49	20,48	20,51	20,50	20,42	20,46	20,55	20,60	20,56	20,41	20,49	20,55	20,57	20,53	20,51	20,46	20,46	20,48	20,50	20,51	20,48	20,47	20,47	20,53	20,51	20,44	20,47	20,60	20,53	20,52	20,48	20,57	20,55	20,46	20,43	20,42	20,55	20,54	20,51	20,48	20,44	20,56	20,58	20,50	20,50	20,45	20,52	20,49	20,52	20,49	20,46	20,47	20,43	20,45	20,47	20,45	20,46	20,50	20,47	20,46	20,58	20,53	20,54	20,44	20,46	20,52	20,56	20,50	20,47	20,52	20,60	20,59	20,52	20,52	20,51	20,48	20,52	20,50	20,51	20,48	20,55	20,50	20,47	20,53	20,54	20,55	20,61	20,57	20,52	20,48	20,62	20,60	20,55	20,51	20,48	20,49	20,40	20,48	20,59	20,57	20,49	20,50	20,52	20,52	20,49	20,47	20,49	20,58	20,49	20,43	20,41	20,46	20,48	20,58	20,54	20,57	20,58	20,47	20,52	20,46	20,55	20,55	20,42	20,42	20,49	20,59	20,56	20,47	20,47	20,48	20,49	20,49	20,41	20,50	20,54	20,63	20,50	20,37	20,42	20,38	20,46	20,54	20,56	20,54	20,49	20,49	20,46	20,45	20,45	20,44	20,44	20,57	20,55	20,58	20,61	20,47	20,50	20,43	20,50	20,49	20,44	20,46	20,50	20,61	20,52	20,57	20,51	20,50	20,44	20,56	20,58	20,46	20,44	20,46	20,49	20,50	20,53	20,51	20,50	20,45	20,48	20,45	20,49	20,55	20,49	20,48	20,55	20,48	20,55	20,60	20,50	20,51	20,54	20,59	20,52	20,43	20,49	20,54	20,45	20,58	20,57	20,51	20,53	20,52	20,61	20,63	20,50	20,43	20,43	20,52	20,53	20,53	20,46	20,47	20,48	20,44	20,52	20,56	20,49	20,52	20,47	20,44	20,45	20,51	20,47	20,41	20,50	20,46	20,48	20,48	20,47	20,53	20,55	20,45	20,51	20,46	20,50	20,47	20,46	20,46	20,41	20,47	20,40	20,42	20,46	20,46	20,46	20,49	20,49	20,52	20,55	20,59	20,53	20,50	20,50	20,46	20,45	20,45	20,61	20,57	20,52	20,52	20,47	20,46	20,43	20,41	20,43	20,40	20,45	20,35	20,41	20,47	20,51	20,49	20,43	20,44	20,43	20,52	20,46	20,51	20,50	20,52	20,45	20,47	20,45	20,52	20,63	20,57	20,41	20,40	20,37	20,46	20,49	20,45	20,49	20,47	20,45	20,35	20,48	20,52	20,34	20,31	20,49	20,49	20,34	20,40	20,46	20,53	20,46	20,47	20,48	20,51	20,52	20,44	20,39	20,42	20,45	20,39	20,40	20,41	20,47	20,52	20,47	20,48	20,53	20,43	20,54	20,52	20,39	20,34	20,34	20,41	20,37	20,39	20,50	20,51	20,48	20,44	20,49	20,39	20,38	20,35	20,40	20,36	20,50	20,47	20,45	20,43	20,48	20,47	20,34	20,40	20,45	20,34	20,37	20,42	20,49	20,45	20,38	20,49	20,46	20,42	20,42	20,45	20,38	20,35	20,35	20,35	20,31	20,40	20,47	20,41	20,40	20,33	20,29	20,37	20,29	20,38	20,37	20,39	20,41	20,43	20,51	20,39	20,37	20,36	20,25	20,30	20,39	20,40	20,48	20,31	20,31	
20,29	20,30	20,23	20,36	20,39	20,30	20,26	20,28	20,27	20,41	20,37	20,42	20,50	20,51	20,39	20,39	20,40	20,27	20,34	20,32	20,27	20,45	20,36	20,34	20,32	20,41	20,54	20,37	20,37	20,36	20,41	20,34	20,32	20,29	20,30	20,39	20,40	20,41	20,41	20,37	20,28	20,41	20,50	20,36	20,39	20,40	20,40	20,48	20,49	20,41	20,46	20,35	20,30	20,43	20,39	20,39	20,50	20,48	20,40	20,40	20,42	20,40	20,46	20,47	20,48	20,50	20,37	20,37	20,40	20,49	20,36	20,40	20,45	20,47	20,42	20,47	20,53	20,43	20,36	20,39	20,37	20,33	20,37	20,41	20,51	20,51	20,38	20,46	20,45	20,36	20,39	20,37	20,45	20,45	20,41	20,47	20,51	20,45	20,48	20,46	20,41	20,42	20,42	20,51	20,44	20,39	20,43	20,49	20,47	20,45	20,41	20,44	20,43	20,43	20,52	20,41	20,33	20,40	20,47	20,51	20,39	20,47	20,50	20,49	20,58	20,57	20,48	20,38	20,40	20,41	20,39	20,45	20,48	20,51	20,55	20,52	20,46	20,35	20,34	20,42	20,37	20,33	20,38	20,39	20,38	20,40	20,48	20,50	20,37	20,35	20,42	20,43	20,41	20,43	20,42	20,48	20,48	20,37	20,46	20,32	20,34	20,46	20,43	20,39	20,53	20,52	20,43	20,41	20,48	20,53	20,49	20,51	20,48	20,48	20,45	20,46	20,42	20,45	20,47	20,50	20,39	20,39	20,39	20,39	20,42	20,50	20,46	20,36	20,34	20,42	20,44	20,44	20,46	20,45	20,48	20,51	20,51	20,53	20,55	20,45	20,45	20,53	20,49	20,49	20,46	20,51	20,59	20,52	20,45	20,46	20,47	20,47	20,43	20,47	20,43	20,50	20,49	20,49	20,50	20,56	20,54	20,48	20,46	20,48	20,56	20,42	20,44	20,51	20,45	20,49	20,47	20,45	20,40	20,41	20,58	20,55	20,51	20,44	20,47	20,50	20,46	20,47	20,56	20,58	20,58	20,59	20,49	20,48	20,54	20,49	20,49	20,51	20,41	20,58	20,61	20,53	20,47	20,38	20,51	20,58	20,54	20,50	20,44	20,45	20,51	20,52	20,54	20,57	20,54	20,46	20,45	20,50	20,48	20,50	20,59	20,55	20,49	20,46	20,52	20,47	20,38	20,32	20,38	20,49	20,53	20,44	20,50	20,52	20,53	20,53	20,45	20,53	20,51	20,47	20,47	20,48	20,50	20,48	20,52	20,52	20,47	20,47	20,40	20,44	20,50	20,47	20,50	20,52	20,45	20,51	20,51	20,46	20,54	20,56	20,57	20,55	20,49	20,56	20,67	20,51	20,45	20,49	20,50	20,58	20,51	20,49	20,46	20,46	20,52	20,50	20,57	20,51	20,55	20,56	20,55	20,53	20,51	20,58	20,53	20,52	20,47	20,47	20,47	20,42	20,49	20,55	20,56	20,54	20,53	20,48	20,49	20,51	20,41	20,42	20,49	20,47	20,44	20,44	20,49	20,50	20,60	20,52	20,50	20,54	20,51	20,47	20,48	20,52	20,47	20,38	20,43	20,53	20,56	20,56	20,38	20,48	20,50	20,41	20,45	20,50	20,52	20,54	20,59	20,56	20,42	20,44	20,51	20,55	20,58	20,60	20,57	20,53	20,50	20,50	20,48	20,50	20,52	20,50	20,52	20,54	20,56	20,56	20,49	20,50	20,50	20,46	20,48	20,51	20,46	20,41	20,56	20,56	20,49	20,47	20,50	20,48	20,50	20,56	20,43	20,49	20,48	20,51	20,50	20,49	20,52	20,56	20,48	20,47	20,49	20,48	20,55	20,56	20,71	20,51	20,52	20,45	20,53	20,53	20,50	20,51	20,55	20,47	20,48	20,56	20,51	20,53	20,49	20,53	20,47	20,42	20,48	20,57	20,56	20,53	20,50	20,41	20,45	20,56	20,54	20,43	20,40	20,38	20,44	20,50	20,56	20,51	20,50	20,53	20,44	20,41	20,44	20,49	20,49	20,46	20,48	20,49	20,54	20,47	20,55	20,55	20,45	20,45	20,49	20,54	20,54	20,52	20,53	20,50	20,37	20,42	20,41	20,44	20,43	20,40	20,50	20,50	20,41	20,51	20,52	20,46	20,39	20,39	20,39	20,44	20,45	20,52	20,47	20,46	20,46	20,50	20,44	20,42	20,42	20,41	20,39	20,43	20,46	20,40	20,53	20,53	20,54	20,55	20,52	20,43	20,48	20,46	20,42	20,46	20,44	20,40	20,46	20,49	20,57	20,66	20,60	20,47	20,41	20,42	20,54	20,50	20,47	20,51	20,54	20,47	20,40	20,44	20,60	20,37	20,35	20,44	20,45	20,36	20,39	20,47	20,63	20,58	20,52	20,46	20,41	20,47	20,45	20,34	20,43	20,48	20,49	20,38	20,37	20,45	20,55	20,56	20,54	20,44	20,44	20,44	20,47	20,52	20,40	20,38	20,35	20,50	20,49	20,47	20,48	20,48	20,33	20,33	20,39	20,41	20,32	20,40	20,32	20,38	20,47	20,44	20,51	20,49	20,51	20,39	20,47	20,51	20,29	20,32	20,43	20,35	20,36	20,43	20,41	20,53	20,42	20,37	20,42	20,43	20,39	20,45	20,42	20,36	20,34	20,38	20,29	20,25	20,34	20,28	20,33	20,32	20,44	20,47	20,45	20,38	20,32	20,37	20,42	20,27	20,31	20,24	20,24	20,30	20,36	20,39	20,30	20,28	
20,41	20,36	20,35	20,36	20,42	20,38	20,33	20,29	20,36	20,37	20,32	20,35	20,38	20,41	20,41	20,34	20,43	20,29	20,29	20,31	20,35	20,39	20,37	20,38	20,49	20,43	20,56	20,41	20,40	20,35	20,38	20,49	20,40	20,37	20,38	20,31	20,43	20,39	20,40	20,40	20,44	20,53	20,52	20,48	20,42	20,39	20,34	20,49	20,50	20,44	20,44	20,40	20,38	20,40	20,43	20,35	20,32	20,40	20,53	20,45	20,37	20,42	20,43	20,46	20,46	20,47	20,36	20,32	20,39	20,45	20,40	20,40	20,46	20,44	20,52	20,50	20,53	20,51	20,39	20,41	20,46	20,46	20,39	20,41	20,48	20,51	20,42	20,34	20,39	20,40	20,34	20,31	20,39	20,41	20,43	20,50	20,47	20,47	20,43	20,47	20,43	20,38	20,43	20,53	20,51	20,32	20,34	20,45	20,47	20,48	20,40	20,45	20,44	20,43	20,51	20,41	20,32	20,34	20,41	20,38	20,41	20,51	20,53	20,42	20,50	20,50	20,43	20,39	20,38	20,42	20,44	20,50	20,48	20,46	20,44	20,47	20,35	20,37	20,39	20,49	20,51	20,36	20,32	20,46	20,44	20,43	20,48	20,49	20,46	20,36	20,39	20,47	20,40	20,37	20,41	20,49	20,53	20,43	20,45	20,36	20,33	20,42	20,41	20,46	20,45	20,44	20,42	20,43	20,49	20,52	20,54	20,56	20,45	20,53	20,51	20,50	20,43	20,45	20,49	20,49	20,46	20,45	20,38	20,42	20,47	20,43	20,45	20,51	20,44	20,43	20,46	20,47	20,46	20,50	20,56	20,55	20,53	20,50	20,56	20,54	20,50	20,56	20,55	20,52	20,39	20,44	20,58	20,53	20,48	20,55	20,51	20,45	20,46	20,48	20,50	20,54	20,57	20,48	20,47	20,57	20,51	20,39	20,44	20,46	20,45	20,45	20,45	20,54	20,51	20,50	20,52	20,51	20,46	20,46	20,59	20,60	20,54	20,46	20,47	20,55	20,58	20,58	20,56	20,55	20,50	20,56	20,60	20,57	20,58	20,54	20,51	20,56	20,57	20,49	20,55	20,54	20,50	20,49	20,46	20,45	20,51	20,56	20,55	20,54	20,54	20,47	20,52	20,55	20,51	20,41	20,47	20,49	20,51	20,55	20,55	20,60	20,58	20,47	20,46	20,44	20,40	20,42	20,46	20,48	20,51	20,49	20,52	20,53	20,52	20,57	20,44	20,48	20,46	20,42	20,46	20,45	20,54	20,45	20,47	20,54	20,49	20,48	20,49	20,47	20,43	20,51	20,56	20,51	20,43	20,48	20,45	20,43	20,51	20,54	20,56	20,49	20,45	20,51	20,59	20,56	20,48	20,40	20,46	20,55	20,45	20,47	20,46	20,43	20,48	20,61	20,59	20,50	20,48	20,56	20,48	20,51	20,50	20,47	20,54	20,54	20,53	20,46	20,53	20,50	20,51	20,57	20,59	20,59	20,55	20,51	20,49	20,46	20,38	20,42	20,48	20,51	20,51	20,59	20,60	20,47	20,51	20,51	20,48	20,47	20,47	20,51	20,54	20,53	20,51	20,42	20,43	20,58	20,49	20,50	20,53	20,56	20,55	20,42	20,50	20,52	20,53	20,56	20,59	20,51	20,51	20,52	20,53	20,59	20,55	20,51	20,57	20,55	20,45	20,53	20,56	20,51	20,59	20,60	20,48	20,47	20,53	20,46	20,46	20,52	20,52	20,50	20,44	20,58	20,55	20,48	20,44	20,51	20,50	20,44	20,48	20,45	20,53	20,60	20,52	20,58	20,53	20,56	20,56	20,53	20,47	20,51	20,54	20,57	20,54	20,55	20,57	20,54	20,49	20,49	20,59	20,54	20,53	20,48	20,52	20,58	20,53	20,45	20,50	20,55	20,47	20,48	20,55	20,55	20,49	20,43	20,55	20,53	20,54	20,54	20,61	20,54	20,45	20,60	20,61	20,47	20,41	20,32	20,39	20,48	20,50	20,56	20,51	20,55	20,51	20,45	20,50	20,56	20,54	20,46	20,46	20,52	20,60	20,48	20,52	20,49	20,46	20,54	20,54	20,60	20,52	20,45	20,52	20,45	20,43	20,44	20,48	20,49	20,47	20,41	20,45	20,49	20,44	20,49	20,49	20,49	20,42	20,37	20,39	20,54	20,48	20,52	20,39	20,40	20,47	20,50	20,51	20,37	20,45	20,42	20,45	20,36	20,50	20,44	20,52	20,56	20,55	20,61	20,53	20,46	20,47	20,51	20,45	20,49	20,50	20,52	20,51	20,47	20,53	20,56	20,50	20,46	20,43	20,42	20,53	20,51	20,53	20,52	20,50	20,57	20,46	20,43	20,54	20,51	20,50	20,55	20,54	20,48	20,46	20,42	20,48	20,51	20,49	20,42	20,38	20,44	20,43	20,37	20,44	20,52	20,50	20,49	20,49	20,39	20,43	20,46	20,54	20,42	20,48	20,54	20,38	20,42	20,43	20,45	20,46	20,56	20,55	20,51	20,47	20,52	20,41	20,43	20,45	20,52	20,42	20,43	20,39	20,37	20,50	20,45	20,47	20,59	20,51	20,42	20,39	20,44	20,39	20,36	20,38	20,36	20,34	20,47	20,44	20,47	20,43	20,33	20,17	20,38	20,47	20,52	20,48	20,43	20,42	20,46	20,39	20,28	20,37	20,42	20,45	20,46	20,43	20,40	20,43	20,42	20,36	20,39	20,44	20,32	20,39	20,35	20,36	20,38	20,38	20,34	20,35	20,32	
20,37	20,42	20,34	20,44	20,44	20,40	20,36	20,34	20,44	20,42	20,27	20,31	20,38	20,37	20,36	20,37	20,41	20,29	20,24	20,38	20,34	20,39	20,32	20,36	20,51	20,50	20,49	20,42	20,47	20,44	20,41	20,55	20,50	20,42	20,42	20,30	20,34	20,40	20,38	20,40	20,43	20,59	20,56	20,47	20,47	20,42	20,37	20,48	20,38	20,35	20,45	20,38	20,40	20,44	20,34	20,40	20,35	20,31	20,44	20,43	20,35	20,49	20,50	20,44	20,44	20,45	20,50	20,34	20,37	20,44	20,46	20,43	20,44	20,44	20,47	20,49	20,43	20,38	20,54	20,52	20,52	20,44	20,30	20,37	20,48	20,45	20,42	20,38	20,34	20,41	20,42	20,33	20,41	20,46	20,42	20,44	20,44	20,46	20,43	20,46	20,42	20,36	20,49	20,49	20,54	20,37	20,30	20,40	20,41	20,46	20,39	20,41	20,44	20,39	20,47	20,44	20,38	20,37	20,39	20,43	20,46	20,44	20,44	20,44	20,45	20,46	20,46	20,37	20,36	20,35	20,50	20,56	20,51	20,43	20,47	20,45	20,38	20,34	20,45	20,47	20,50	20,41	20,37	20,46	20,42	20,40	20,47	20,54	20,44	20,43	20,41	20,36	20,37	20,42	20,42	20,40	20,53	20,58	20,53	20,42	20,41	20,44	20,40	20,45	20,54	20,50	20,49	20,47	20,50	20,48	20,54	20,54	20,46	20,55	20,48	20,42	20,46	20,39	20,44	20,44	20,41	20,51	20,49	20,39	20,45	20,46	20,51	20,53	20,47	20,50	20,43	20,41	20,47	20,48	20,54	20,51	20,46	20,49	20,51	20,51	20,49	20,61	20,56	20,49	20,48	20,49	20,55	20,53	20,59	20,47	20,46	20,43	20,48	20,50	20,49	20,50	20,55	20,47	20,48	20,60	20,52	20,36	20,45	20,51	20,48	20,46	20,52	20,56	20,51	20,52	20,45	20,49	20,46	20,51	20,55	20,64	20,55	20,44	20,50	20,59	20,63	20,58	20,54	20,51	20,50	20,51	20,52	20,52	20,59	20,56	20,46	20,53	20,56	20,57	20,51	20,58	20,53	20,49	20,55	20,47	20,46	20,57	20,58	20,58	20,58	20,48	20,52	20,54	20,51	20,47	20,53	20,52	20,48	20,50	20,50	20,60	20,58	20,52	20,45	20,46	20,49	20,50	20,52	20,44	20,50	20,53	20,52	20,56	20,59	20,60	20,51	20,46	20,47	20,50	20,51	20,51	20,57	20,46	20,44	20,51	20,43	20,45	20,50	20,48	20,54	20,50	20,48	20,49	20,43	20,47	20,46	20,45	20,49	20,55	20,57	20,52	20,49	20,49	20,59	20,58	20,52	20,39	20,42	20,45	20,47	20,53	20,55	20,46	20,46	20,58	20,62	20,51	20,49	20,54	20,49	20,52	20,49	20,48	20,52	20,57	20,56	20,54	20,48	20,50	20,47	20,58	20,59	20,57	20,58	20,56	20,58	20,51	20,41	20,40	20,51	20,53	20,50	20,55	20,56	20,56	20,56	20,54	20,46	20,45	20,57	20,50	20,55	20,56	20,50	20,42	20,41	20,52	20,55	20,56	20,58	20,46	20,51	20,49	20,54	20,52	20,56	20,63	20,58	20,54	20,48	20,49	20,54	20,54	20,55	20,51	20,59	20,56	20,45	20,58	20,61	20,52	20,49	20,54	20,55	20,52	20,54	20,50	20,44	20,50	20,47	20,52	20,53	20,56	20,62	20,56	20,52	20,55	20,59	20,49	20,51	20,49	20,50	20,53	20,62	20,55	20,42	20,42	20,61	20,58	20,55	20,46	20,48	20,51	20,47	20,49	20,67	20,61	20,46	20,54	20,52	20,53	20,51	20,50	20,55	20,51	20,48	20,45	20,51	20,57	20,53	20,49	20,53	20,56	20,57	20,53	20,59	20,52	20,48	20,52	20,52	20,50	20,44	20,55	20,54	20,55	20,44	20,41	20,50	20,52	20,51	20,52	20,48	20,53	20,52	20,44	20,49	20,48	20,57	20,50	20,47	20,43	20,48	20,46	20,44	20,46	20,43	20,50	20,54	20,58	20,50	20,43	20,57	20,43	20,45	20,44	20,41	20,45	20,48	20,48	20,46	20,46	20,47	20,50	20,50	20,42	20,43	20,41	20,48	20,61	20,58	20,56	20,47	20,45	20,49	20,54	20,48	20,43	20,44	20,51	20,58	20,50	20,44	20,36	20,46	20,50	20,52	20,56	20,38	20,38	20,43	20,46	20,49	20,49	20,55	20,58	20,53	20,48	20,58	20,52	20,46	20,48	20,42	20,47	20,51	20,54	20,47	20,51	20,46	20,52	20,47	20,41	20,50	20,50	20,58	20,58	20,47	20,47	20,48	20,45	20,42	20,48	20,54	20,46	20,46	20,49	20,41	20,35	20,37	20,46	20,48	20,51	20,46	20,46	20,44	20,48	20,50	20,53	20,50	20,53	20,38	20,39	20,47	20,45	20,47	20,54	20,56	20,53	20,54	20,39	20,45	20,52	20,45	20,46	20,50	20,46	20,38	20,37	20,44	20,48	20,50	20,60	20,45	20,42	20,43	20,44	20,44	20,48	20,45	20,40	20,40	20,52	20,48	20,39	20,38	20,34	20,38	20,41	20,40	20,48	20,50	20,45	20,47	20,46	20,45	20,37	20,43	20,44	20,43	20,41	20,43	20,37	20,44	20,45	20,37	20,32	20,42	20,47	20,42	20,32	20,38	20,40	20,40	20,38	20,37	20,39	
20,35	20,41	20,32	20,48	20,48	20,28	20,30	20,37	20,40	20,44	20,27	20,20	20,34	20,44	20,31	20,41	20,45	20,31	20,26	20,31	20,33	20,34	20,36	20,34	20,44	20,55	20,50	20,39	20,38	20,34	20,36	20,54	20,45	20,40	20,44	20,35	20,33	20,42	20,35	20,31	20,34	20,51	20,54	20,47	20,52	20,41	20,34	20,40	20,37	20,25	20,38	20,44	20,38	20,51	20,39	20,33	20,35	20,36	20,46	20,45	20,39	20,50	20,53	20,45	20,43	20,46	20,46	20,42	20,30	20,39	20,44	20,50	20,50	20,49	20,45	20,40	20,42	20,37	20,41	20,46	20,58	20,49	20,38	20,41	20,39	20,44	20,38	20,42	20,40	20,35	20,36	20,32	20,39	20,42	20,42	20,45	20,46	20,46	20,42	20,37	20,41	20,35	20,46	20,46	20,52	20,41	20,35	20,45	20,44	20,39	20,38	20,35	20,34	20,44	20,47	20,46	20,46	20,38	20,42	20,42	20,51	20,48	20,45	20,44	20,40	20,43	20,50	20,41	20,37	20,32	20,42	20,52	20,50	20,49	20,52	20,47	20,43	20,33	20,44	20,42	20,44	20,46	20,41	20,48	20,39	20,33	20,43	20,51	20,45	20,44	20,50	20,40	20,45	20,47	20,44	20,45	20,42	20,44	20,53	20,52	20,47	20,45	20,42	20,45	20,48	20,54	20,59	20,55	20,48	20,45	20,51	20,51	20,45	20,51	20,55	20,45	20,52	20,50	20,51	20,45	20,32	20,47	20,48	20,39	20,45	20,52	20,57	20,53	20,44	20,49	20,44	20,43	20,44	20,45	20,48	20,45	20,45	20,39	20,45	20,55	20,49	20,50	20,50	20,51	20,47	20,49	20,53	20,50	20,49	20,48	20,45	20,47	20,48	20,52	20,52	20,57	20,58	20,50	20,51	20,54	20,50	20,43	20,49	20,59	20,56	20,54	20,50	20,58	20,54	20,54	20,48	20,33	20,39	20,42	20,45	20,48	20,48	20,47	20,50	20,52	20,57	20,50	20,47	20,59	20,60	20,57	20,52	20,47	20,55	20,62	20,50	20,57	20,55	20,60	20,56	20,58	20,58	20,46	20,59	20,53	20,43	20,48	20,48	20,43	20,46	20,46	20,50	20,55	20,52	20,50	20,50	20,49	20,47	20,47	20,52	20,62	20,56	20,51	20,52	20,51	20,56	20,57	20,48	20,41	20,47	20,59	20,52	20,47	20,59	20,57	20,48	20,45	20,47	20,60	20,56	20,47	20,49	20,50	20,49	20,53	20,43	20,43	20,48	20,43	20,49	20,57	20,54	20,52	20,47	20,50	20,55	20,55	20,49	20,54	20,55	20,54	20,51	20,49	20,60	20,58	20,48	20,48	20,42	20,41	20,41	20,49	20,54	20,46	20,42	20,52	20,60	20,53	20,53	20,58	20,58	20,45	20,48	20,47	20,47	20,55	20,59	20,55	20,54	20,52	20,47	20,54	20,59	20,56	20,49	20,57	20,54	20,49	20,53	20,44	20,48	20,43	20,50	20,46	20,49	20,59	20,60	20,59	20,46	20,55	20,54	20,52	20,61	20,56	20,49	20,46	20,53	20,56	20,53	20,56	20,50	20,54	20,49	20,56	20,52	20,45	20,54	20,58	20,60	20,57	20,47	20,55	20,58	20,55	20,56	20,61	20,59	20,60	20,55	20,51	20,56	20,51	20,49	20,52	20,56	20,56	20,48	20,50	20,56	20,59	20,48	20,51	20,59	20,55	20,64	20,57	20,56	20,57	20,57	20,58	20,52	20,48	20,47	20,60	20,55	20,52	20,41	20,52	20,55	20,64	20,55	20,54	20,42	20,48	20,44	20,47	20,59	20,58	20,47	20,52	20,55	20,55	20,53	20,51	20,58	20,56	20,48	20,49	20,56	20,57	20,60	20,54	20,47	20,53	20,54	20,51	20,52	20,58	20,42	20,49	20,49	20,44	20,48	20,58	20,57	20,52	20,50	20,50	20,47	20,53	20,50	20,53	20,59	20,62	20,54	20,46	20,56	20,48	20,52	20,57	20,56	20,52	20,55	20,40	20,45	20,49	20,45	20,44	20,46	20,51	20,48	20,41	20,53	20,45	20,42	20,44	20,47	20,50	20,40	20,44	20,46	20,44	20,49	20,45	20,51	20,51	20,46	20,39	20,47	20,52	20,45	20,56	20,49	20,43	20,38	20,54	20,46	20,36	20,44	20,49	20,58	20,60	20,51	20,42	20,45	20,55	20,49	20,42	20,39	20,42	20,41	20,38	20,49	20,55	20,56	20,58	20,49	20,41	20,52	20,60	20,47	20,44	20,43	20,41	20,56	20,54	20,50	20,52	20,43	20,40	20,43	20,39	20,45	20,47	20,47	20,59	20,55	20,42	20,46	20,50	20,38	20,47	20,48	20,46	20,38	20,49	20,45	20,32	20,42	20,45	20,44	20,37	20,43	20,49	20,48	20,47	20,50	20,46	20,49	20,58	20,46	20,48	20,51	20,42	20,43	20,50	20,44	20,39	20,50	20,42	20,41	20,53	20,51	20,53	20,46	20,43	20,45	20,46	20,44	20,40	20,45	20,59	20,46	20,42	20,41	20,49	20,55	20,41	20,47	20,39	20,41	20,42	20,39	20,34	20,38	20,36	20,36	20,39	20,38	20,27	20,35	20,29	20,40	20,47	20,31	20,32	20,41	20,30	20,34	20,40	20,43	20,41	20,40	20,50	20,37	20,38	20,50	20,45	20,43	20,26	20,38	20,42	20,43	20,40	20,41	20,42	
20,24	20,35	20,44	20,40	20,34	20,30	20,35	20,35	20,35	20,47	20,36	20,32	20,40	20,33	20,31	20,42	20,48	20,32	20,26	20,43	20,35	20,35	20,40	20,33	20,45	20,45	20,45	20,45	20,45	20,29	20,37	20,53	20,43	20,36	20,39	20,35	20,37	20,41	20,34	20,33	20,37	20,41	20,47	20,42	20,47	20,44	20,39	20,43	20,33	20,29	20,39	20,47	20,41	20,56	20,60	20,41	20,25	20,40	20,51	20,50	20,48	20,51	20,47	20,49	20,40	20,42	20,35	20,30	20,33	20,30	20,40	20,52	20,53	20,48	20,45	20,36	20,42	20,54	20,40	20,45	20,49	20,50	20,45	20,40	20,38	20,48	20,39	20,43	20,48	20,41	20,45	20,47	20,43	20,32	20,33	20,38	20,46	20,44	20,46	20,36	20,42	20,48	20,43	20,42	20,49	20,42	20,40	20,45	20,44	20,42	20,46	20,42	20,29	20,44	20,48	20,46	20,49	20,43	20,36	20,40	20,46	20,42	20,47	20,47	20,35	20,43	20,60	20,50	20,43	20,38	20,47	20,50	20,48	20,39	20,44	20,49	20,47	20,46	20,46	20,48	20,43	20,40	20,42	20,46	20,47	20,36	20,44	20,40	20,41	20,44	20,44	20,45	20,45	20,49	20,48	20,50	20,48	20,42	20,44	20,42	20,45	20,45	20,41	20,51	20,51	20,53	20,56	20,49	20,45	20,40	20,48	20,46	20,41	20,49	20,61	20,53	20,52	20,59	20,57	20,50	20,44	20,46	20,42	20,44	20,51	20,52	20,55	20,46	20,46	20,51	20,50	20,40	20,44	20,47	20,47	20,43	20,46	20,44	20,49	20,55	20,53	20,51	20,43	20,53	20,54	20,44	20,47	20,49	20,50	20,44	20,55	20,45	20,44	20,53	20,49	20,50	20,58	20,53	20,52	20,52	20,38	20,40	20,49	20,57	20,58	20,53	20,47	20,57	20,54	20,54	20,49	20,39	20,41	20,44	20,44	20,49	20,49	20,53	20,52	20,52	20,61	20,54	20,47	20,60	20,60	20,60	20,50	20,49	20,62	20,60	20,49	20,55	20,56	20,54	20,50	20,54	20,55	20,52	20,57	20,59	20,54	20,47	20,48	20,48	20,50	20,46	20,43	20,46	20,55	20,53	20,52	20,53	20,55	20,47	20,55	20,63	20,55	20,51	20,51	20,54	20,54	20,56	20,51	20,50	20,50	20,54	20,50	20,47	20,55	20,57	20,53	20,47	20,46	20,55	20,56	20,51	20,51	20,51	20,48	20,54	20,49	20,42	20,45	20,48	20,45	20,49	20,57	20,50	20,48	20,51	20,53	20,50	20,51	20,48	20,49	20,48	20,48	20,48	20,53	20,53	20,49	20,51	20,49	20,49	20,40	20,41	20,55	20,44	20,40	20,48	20,54	20,53	20,55	20,59	20,58	20,54	20,46	20,54	20,51	20,49	20,58	20,54	20,54	20,56	20,47	20,59	20,59	20,55	20,54	20,49	20,51	20,52	20,49	20,55	20,54	20,46	20,52	20,52	20,53	20,59	20,61	20,56	20,49	20,59	20,60	20,53	20,61	20,52	20,53	20,49	20,57	20,61	20,55	20,52	20,47	20,52	20,46	20,45	20,52	20,47	20,50	20,56	20,52	20,55	20,49	20,54	20,52	20,56	20,58	20,57	20,59	20,56	20,52	20,53	20,56	20,52	20,43	20,48	20,53	20,52	20,42	20,47	20,55	20,65	20,50	20,53	20,51	20,42	20,49	20,59	20,57	20,55	20,56	20,57	20,50	20,39	20,46	20,52	20,55	20,52	20,46	20,53	20,51	20,53	20,50	20,49	20,48	20,46	20,47	20,42	20,51	20,54	20,54	20,45	20,47	20,56	20,54	20,47	20,47	20,50	20,57	20,52	20,50	20,56	20,58	20,47	20,51	20,58	20,56	20,46	20,52	20,58	20,50	20,44	20,50	20,47	20,43	20,60	20,54	20,56	20,50	20,45	20,48	20,45	20,49	20,56	20,64	20,62	20,55	20,44	20,53	20,47	20,53	20,54	20,52	20,57	20,59	20,48	20,42	20,48	20,51	20,52	20,54	20,53	20,53	20,46	20,51	20,53	20,47	20,40	20,41	20,54	20,48	20,46	20,42	20,44	20,48	20,39	20,41	20,50	20,49	20,41	20,46	20,50	20,48	20,52	20,50	20,34	20,34	20,47	20,49	20,40	20,38	20,45	20,46	20,53	20,55	20,45	20,49	20,55	20,52	20,40	20,41	20,46	20,47	20,44	20,52	20,46	20,52	20,48	20,41	20,37	20,42	20,54	20,58	20,51	20,47	20,49	20,52	20,57	20,57	20,53	20,52	20,42	20,47	20,47	20,46	20,46	20,47	20,48	20,54	20,48	20,44	20,47	20,37	20,38	20,40	20,47	20,43	20,44	20,48	20,37	20,46	20,48	20,43	20,45	20,45	20,54	20,42	20,44	20,47	20,45	20,51	20,58	20,53	20,42	20,47	20,42	20,48	20,41	20,38	20,43	20,49	20,49	20,40	20,45	20,49	20,54	20,42	20,45	20,48	20,41	20,48	20,50	20,38	20,46	20,46	20,36	20,35	20,46	20,46	20,40	20,43	20,42	20,42	20,45	20,49	20,44	20,46	20,48	20,37	20,33	20,39	20,33	20,33	20,36	20,36	20,44	20,47	20,41	20,30	20,29	20,32	20,50	20,47	20,40	20,35	20,43	20,38	20,39	20,66	20,49	20,42	20,33	20,35	20,45	20,39	20,45	20,37	20,38	
20,34	20,22	20,39	20,48	20,29	20,31	20,44	20,34	20,30	20,35	20,32	20,34	20,42	20,36	20,39	20,37	20,33	20,30	20,33	20,46	20,39	20,38	20,32	20,31	20,46	20,46	20,47	20,44	20,40	20,36	20,43	20,46	20,38	20,33	20,34	20,35	20,37	20,38	20,32	20,32	20,43	20,48	20,53	20,46	20,39	20,44	20,41	20,43	20,35	20,30	20,35	20,41	20,41	20,59	20,54	20,43	20,32	20,35	20,48	20,51	20,51	20,57	20,52	20,48	20,47	20,42	20,43	20,32	20,41	20,44	20,50	20,45	20,51	20,53	20,44	20,49	20,54	20,55	20,47	20,47	20,51	20,42	20,45	20,35	20,36	20,38	20,36	20,45	20,52	20,46	20,50	20,50	20,48	20,43	20,51	20,45	20,45	20,39	20,42	20,36	20,34	20,43	20,51	20,51	20,44	20,41	20,38	20,50	20,45	20,46	20,50	20,44	20,41	20,36	20,44	20,39	20,49	20,39	20,40	20,40	20,48	20,45	20,51	20,51	20,44	20,46	20,50	20,50	20,43	20,35	20,39	20,48	20,44	20,43	20,41	20,47	20,49	20,52	20,53	20,49	20,41	20,33	20,38	20,46	20,44	20,49	20,56	20,48	20,49	20,55	20,49	20,38	20,41	20,44	20,43	20,46	20,46	20,42	20,44	20,48	20,45	20,44	20,43	20,46	20,47	20,42	20,52	20,47	20,38	20,38	20,45	20,50	20,44	20,50	20,50	20,45	20,52	20,55	20,60	20,53	20,40	20,45	20,41	20,45	20,51	20,44	20,43	20,45	20,35	20,47	20,49	20,46	20,46	20,51	20,45	20,38	20,49	20,52	20,54	20,51	20,48	20,45	20,49	20,49	20,46	20,50	20,54	20,49	20,50	20,41	20,47	20,46	20,47	20,54	20,50	20,42	20,53	20,50	20,42	20,50	20,42	20,39	20,50	20,50	20,50	20,51	20,49	20,59	20,57	20,49	20,44	20,38	20,40	20,50	20,50	20,50	20,52	20,46	20,46	20,51	20,61	20,61	20,53	20,61	20,51	20,53	20,47	20,49	20,62	20,58	20,52	20,56	20,52	20,61	20,51	20,52	20,54	20,59	20,57	20,58	20,54	20,50	20,52	20,51	20,47	20,49	20,55	20,48	20,52	20,55	20,54	20,51	20,48	20,47	20,57	20,60	20,54	20,53	20,52	20,49	20,46	20,53	20,54	20,53	20,55	20,56	20,53	20,48	20,55	20,54	20,53	20,50	20,46	20,54	20,57	20,52	20,56	20,58	20,54	20,50	20,51	20,42	20,44	20,46	20,53	20,51	20,54	20,50	20,46	20,57	20,47	20,47	20,50	20,50	20,47	20,42	20,46	20,51	20,53	20,50	20,52	20,48	20,48	20,51	20,45	20,42	20,52	20,50	20,45	20,54	20,54	20,52	20,59	20,53	20,53	20,55	20,53	20,54	20,56	20,59	20,58	20,55	20,54	20,49	20,48	20,53	20,53	20,53	20,57	20,51	20,49	20,57	20,48	20,44	20,55	20,47	20,47	20,55	20,58	20,58	20,58	20,54	20,55	20,57	20,55	20,52	20,56	20,58	20,57	20,49	20,55	20,50	20,44	20,53	20,49	20,47	20,46	20,45	20,50	20,51	20,59	20,60	20,56	20,51	20,50	20,53	20,53	20,48	20,48	20,52	20,53	20,55	20,56	20,47	20,51	20,54	20,45	20,47	20,46	20,52	20,54	20,51	20,57	20,52	20,53	20,50	20,50	20,51	20,55	20,55	20,60	20,54	20,53	20,49	20,49	20,49	20,56	20,44	20,49	20,54	20,48	20,45	20,44	20,49	20,41	20,39	20,47	20,53	20,47	20,46	20,52	20,53	20,56	20,49	20,44	20,50	20,52	20,44	20,44	20,45	20,54	20,58	20,49	20,53	20,54	20,44	20,47	20,55	20,54	20,50	20,57	20,53	20,48	20,47	20,48	20,49	20,41	20,57	20,53	20,50	20,50	20,47	20,57	20,52	20,48	20,44	20,53	20,57	20,47	20,47	20,45	20,45	20,50	20,53	20,49	20,53	20,52	20,48	20,53	20,40	20,44	20,57	20,57	20,50	20,43	20,49	20,53	20,44	20,47	20,49	20,51	20,52	20,48	20,40	20,41	20,44	20,42	20,38	20,38	20,47	20,52	20,51	20,52	20,49	20,50	20,51	20,47	20,47	20,47	20,47	20,44	20,40	20,38	20,48	20,50	20,46	20,50	20,48	20,52	20,46	20,48	20,50	20,51	20,54	20,45	20,44	20,54	20,45	20,44	20,48	20,39	20,35	20,49	20,49	20,53	20,58	20,54	20,58	20,58	20,51	20,52	20,41	20,45	20,54	20,43	20,50	20,52	20,43	20,43	20,47	20,50	20,48	20,49	20,43	20,46	20,40	20,49	20,52	20,48	20,51	20,47	20,43	20,41	20,44	20,41	20,43	20,47	20,49	20,40	20,37	20,46	20,53	20,52	20,48	20,45	20,43	20,37	20,36	20,44	20,47	20,43	20,47	20,54	20,51	20,43	20,34	20,44	20,47	20,37	20,40	20,49	20,49	20,46	20,47	20,43	20,41	20,46	20,46	20,48	20,53	20,39	20,40	20,53	20,49	20,36	20,45	20,48	20,51	20,45	20,32	20,37	20,40	20,43	20,36	20,34	20,30	20,41	20,47	20,58	20,52	20,37	20,33	20,39	20,41	20,37	20,41	20,42	20,41	20,46	20,37	20,45	20,44	20,37	20,33	20,40	20,40	20,38	20,44	20,39	20,38	
20,37	20,25	20,26	20,42	20,44	20,27	20,39	20,37	20,42	20,39	20,33	20,43	20,43	20,36	20,38	20,41	20,32	20,29	20,36	20,49	20,40	20,36	20,33	20,32	20,38	20,41	20,48	20,50	20,41	20,44	20,43	20,45	20,43	20,40	20,42	20,45	20,47	20,38	20,35	20,34	20,39	20,51	20,48	20,48	20,41	20,40	20,44	20,39	20,37	20,31	20,38	20,34	20,36	20,40	20,50	20,46	20,44	20,40	20,38	20,50	20,48	20,58	20,49	20,47	20,41	20,37	20,42	20,42	20,41	20,45	20,48	20,47	20,44	20,49	20,41	20,43	20,53	20,51	20,47	20,44	20,49	20,39	20,44	20,34	20,34	20,43	20,35	20,46	20,50	20,47	20,40	20,48	20,51	20,41	20,51	20,57	20,44	20,37	20,38	20,41	20,41	20,31	20,50	20,54	20,59	20,49	20,47	20,44	20,37	20,35	20,45	20,48	20,50	20,47	20,45	20,44	20,48	20,42	20,35	20,41	20,46	20,49	20,52	20,47	20,41	20,48	20,57	20,45	20,46	20,43	20,33	20,34	20,41	20,50	20,49	20,50	20,52	20,46	20,49	20,53	20,48	20,30	20,30	20,43	20,49	20,42	20,47	20,54	20,46	20,50	20,46	20,41	20,44	20,49	20,39	20,44	20,46	20,36	20,46	20,52	20,49	20,48	20,35	20,38	20,43	20,48	20,49	20,46	20,40	20,42	20,49	20,53	20,54	20,57	20,50	20,49	20,49	20,55	20,54	20,53	20,53	20,46	20,51	20,53	20,61	20,51	20,46	20,49	20,40	20,41	20,46	20,46	20,47	20,52	20,53	20,51	20,52	20,50	20,49	20,54	20,43	20,45	20,48	20,48	20,43	20,45	20,52	20,49	20,47	20,38	20,44	20,48	20,46	20,51	20,49	20,49	20,48	20,58	20,56	20,54	20,46	20,46	20,53	20,50	20,50	20,42	20,46	20,54	20,52	20,52	20,51	20,41	20,40	20,46	20,46	20,47	20,45	20,45	20,49	20,50	20,59	20,59	20,52	20,59	20,43	20,48	20,56	20,56	20,57	20,55	20,51	20,60	20,58	20,54	20,55	20,53	20,56	20,57	20,59	20,63	20,59	20,57	20,57	20,51	20,49	20,58	20,53	20,52	20,54	20,49	20,51	20,51	20,50	20,51	20,48	20,55	20,54	20,53	20,56	20,54	20,48	20,58	20,58	20,53	20,49	20,54	20,55	20,54	20,63	20,57	20,55	20,55	20,44	20,47	20,61	20,53	20,44	20,50	20,53	20,49	20,46	20,44	20,46	20,47	20,56	20,53	20,52	20,54	20,55	20,52	20,54	20,54	20,51	20,45	20,45	20,39	20,50	20,53	20,60	20,60	20,49	20,46	20,44	20,51	20,52	20,49	20,47	20,56	20,51	20,60	20,62	20,47	20,47	20,48	20,50	20,48	20,50	20,53	20,49	20,58	20,57	20,48	20,52	20,48	20,49	20,58	20,55	20,53	20,53	20,54	20,51	20,54	20,51	20,48	20,55	20,47	20,48	20,51	20,64	20,53	20,51	20,61	20,53	20,60	20,53	20,50	20,48	20,56	20,50	20,46	20,57	20,62	20,53	20,51	20,52	20,55	20,53	20,55	20,58	20,49	20,60	20,58	20,56	20,46	20,49	20,55	20,57	20,50	20,44	20,50	20,51	20,58	20,56	20,45	20,40	20,47	20,60	20,54	20,41	20,44	20,53	20,53	20,56	20,53	20,51	20,49	20,51	20,54	20,59	20,54	20,56	20,52	20,55	20,54	20,50	20,57	20,58	20,48	20,48	20,52	20,42	20,39	20,43	20,44	20,46	20,46	20,47	20,54	20,48	20,49	20,55	20,46	20,53	20,56	20,51	20,61	20,60	20,53	20,48	20,50	20,51	20,50	20,50	20,49	20,51	20,50	20,52	20,57	20,55	20,54	20,60	20,59	20,51	20,49	20,52	20,42	20,44	20,51	20,56	20,54	20,51	20,49	20,53	20,62	20,57	20,47	20,51	20,55	20,59	20,51	20,47	20,47	20,44	20,60	20,56	20,48	20,51	20,56	20,56	20,52	20,42	20,47	20,48	20,43	20,40	20,46	20,52	20,40	20,38	20,48	20,63	20,57	20,43	20,41	20,48	20,56	20,47	20,38	20,43	20,50	20,59	20,48	20,49	20,52	20,50	20,52	20,46	20,45	20,57	20,55	20,42	20,38	20,47	20,47	20,50	20,58	20,55	20,48	20,50	20,47	20,48	20,46	20,56	20,57	20,52	20,49	20,54	20,56	20,44	20,44	20,53	20,34	20,35	20,48	20,48	20,54	20,58	20,50	20,58	20,56	20,57	20,42	20,36	20,48	20,39	20,37	20,46	20,40	20,50	20,53	20,52	20,47	20,41	20,43	20,37	20,38	20,42	20,48	20,42	20,49	20,55	20,40	20,47	20,47	20,42	20,40	20,46	20,49	20,39	20,49	20,51	20,55	20,55	20,42	20,36	20,43	20,40	20,31	20,40	20,42	20,40	20,51	20,50	20,48	20,45	20,38	20,46	20,50	20,40	20,43	20,44	20,45	20,49	20,42	20,52	20,51	20,41	20,50	20,51	20,54	20,43	20,39	20,51	20,43	20,33	20,46	20,49	20,44	20,41	20,34	20,32	20,35	20,38	20,38	20,29	20,33	20,39	20,42	20,39	20,42	20,35	20,26	20,29	20,45	20,34	20,37	20,45	20,49	20,49	20,46	20,35	20,30	20,36	20,28	20,25	20,35	20,35	20,44	20,42	20,41	
20,34	20,35	20,27	20,34	20,43	20,30	20,28	20,31	20,47	20,52	20,34	20,44	20,38	20,37	20,35	20,37	20,37	20,33	20,35	20,46	20,46	20,36	20,36	20,44	20,44	20,42	20,47	20,38	20,35	20,41	20,48	20,47	20,48	20,39	20,38	20,40	20,45	20,43	20,39	20,34	20,31	20,50	20,54	20,38	20,38	20,37	20,34	20,43	20,40	20,36	20,38	20,43	20,48	20,48	20,47	20,45	20,41	20,43	20,45	20,42	20,41	20,48	20,53	20,48	20,44	20,35	20,43	20,42	20,43	20,42	20,33	20,50	20,48	20,47	20,50	20,48	20,51	20,48	20,51	20,53	20,45	20,38	20,48	20,48	20,38	20,38	20,42	20,49	20,49	20,45	20,31	20,41	20,50	20,46	20,42	20,54	20,53	20,40	20,43	20,42	20,38	20,28	20,41	20,54	20,54	20,45	20,49	20,48	20,38	20,35	20,44	20,51	20,44	20,40	20,43	20,50	20,49	20,43	20,41	20,36	20,39	20,41	20,47	20,44	20,45	20,55	20,52	20,47	20,46	20,51	20,43	20,37	20,37	20,52	20,52	20,50	20,45	20,41	20,42	20,55	20,54	20,47	20,39	20,43	20,49	20,43	20,52	20,53	20,45	20,51	20,46	20,43	20,48	20,50	20,40	20,37	20,43	20,45	20,45	20,44	20,36	20,36	20,44	20,42	20,38	20,47	20,53	20,49	20,46	20,37	20,49	20,59	20,47	20,48	20,43	20,50	20,45	20,50	20,59	20,56	20,51	20,54	20,52	20,50	20,60	20,60	20,55	20,54	20,55	20,54	20,47	20,48	20,49	20,54	20,49	20,55	20,64	20,56	20,49	20,48	20,46	20,43	20,52	20,49	20,46	20,46	20,49	20,47	20,45	20,34	20,49	20,51	20,50	20,52	20,47	20,45	20,50	20,56	20,64	20,63	20,56	20,46	20,46	20,43	20,46	20,45	20,40	20,48	20,54	20,51	20,45	20,44	20,40	20,42	20,50	20,47	20,48	20,45	20,49	20,59	20,60	20,53	20,49	20,57	20,53	20,55	20,55	20,55	20,53	20,50	20,48	20,52	20,54	20,46	20,47	20,54	20,56	20,55	20,52	20,57	20,55	20,50	20,58	20,52	20,50	20,54	20,47	20,42	20,48	20,42	20,49	20,61	20,54	20,54	20,54	20,55	20,54	20,46	20,58	20,56	20,53	20,61	20,59	20,55	20,50	20,51	20,54	20,50	20,59	20,57	20,61	20,61	20,55	20,50	20,52	20,49	20,47	20,49	20,57	20,58	20,57	20,54	20,51	20,45	20,48	20,47	20,48	20,50	20,53	20,58	20,51	20,51	20,50	20,49	20,52	20,47	20,57	20,55	20,55	20,56	20,49	20,40	20,46	20,53	20,50	20,50	20,49	20,51	20,54	20,60	20,61	20,53	20,50	20,49	20,51	20,52	20,53	20,57	20,52	20,52	20,56	20,53	20,60	20,59	20,53	20,56	20,57	20,54	20,55	20,52	20,50	20,54	20,54	20,49	20,50	20,55	20,54	20,57	20,56	20,51	20,56	20,56	20,53	20,48	20,53	20,54	20,50	20,44	20,51	20,48	20,51	20,64	20,63	20,61	20,53	20,54	20,50	20,51	20,55	20,54	20,56	20,60	20,52	20,45	20,50	20,51	20,50	20,51	20,53	20,51	20,49	20,60	20,63	20,57	20,52	20,47	20,49	20,57	20,44	20,39	20,49	20,50	20,45	20,50	20,52	20,55	20,47	20,52	20,49	20,50	20,54	20,48	20,50	20,52	20,53	20,53	20,53	20,49	20,43	20,42	20,47	20,52	20,51	20,50	20,38	20,43	20,47	20,59	20,57	20,51	20,65	20,57	20,51	20,57	20,61	20,58	20,54	20,47	20,50	20,50	20,46	20,47	20,49	20,44	20,50	20,58	20,61	20,59	20,58	20,55	20,53	20,60	20,53	20,51	20,48	20,42	20,41	20,55	20,59	20,58	20,57	20,54	20,54	20,59	20,62	20,53	20,54	20,53	20,60	20,57	20,47	20,49	20,44	20,43	20,53	20,56	20,49	20,48	20,42	20,47	20,46	20,40	20,51	20,49	20,46	20,46	20,50	20,44	20,39	20,46	20,60	20,56	20,44	20,42	20,48	20,54	20,47	20,43	20,42	20,43	20,49	20,46	20,48	20,50	20,52	20,54	20,45	20,42	20,49	20,51	20,47	20,48	20,50	20,50	20,42	20,49	20,52	20,46	20,48	20,50	20,52	20,48	20,51	20,48	20,48	20,51	20,53	20,53	20,52	20,37	20,45	20,34	20,35	20,48	20,50	20,52	20,47	20,39	20,50	20,56	20,56	20,54	20,48	20,45	20,42	20,48	20,48	20,43	20,45	20,54	20,54	20,46	20,45	20,42	20,43	20,39	20,41	20,43	20,36	20,46	20,48	20,46	20,44	20,52	20,52	20,43	20,42	20,50	20,38	20,47	20,54	20,49	20,52	20,42	20,32	20,47	20,46	20,35	20,40	20,36	20,39	20,49	20,50	20,51	20,43	20,44	20,47	20,50	20,37	20,38	20,47	20,40	20,43	20,44	20,55	20,52	20,51	20,52	20,50	20,49	20,40	20,40	20,36	20,33	20,29	20,45	20,51	20,44	20,39	20,47	20,46	20,41	20,47	20,42	20,28	20,37	20,44	20,33	20,28	20,40	20,40	20,26	20,37	20,47	20,36	20,26	20,34	20,52	20,44	20,33	20,33	20,29	20,40	20,31	20,23	20,36	20,43	20,47	20,35	20,34	
20,48	20,43	20,33	20,32	20,37	20,30	20,26	20,29	20,33	20,43	20,31	20,26	20,26	20,38	20,35	20,36	20,41	20,38	20,35	20,40	20,43	20,44	20,31	20,43	20,42	20,41	20,47	20,42	20,39	20,36	20,42	20,52	20,48	20,34	20,28	20,30	20,39	20,42	20,39	20,40	20,30	20,43	20,56	20,40	20,33	20,37	20,37	20,37	20,38	20,40	20,39	20,41	20,49	20,54	20,50	20,41	20,48	20,52	20,52	20,40	20,31	20,35	20,57	20,49	20,37	20,38	20,47	20,34	20,46	20,51	20,37	20,41	20,47	20,50	20,56	20,51	20,54	20,49	20,40	20,51	20,47	20,41	20,46	20,51	20,43	20,40	20,37	20,44	20,47	20,37	20,29	20,33	20,45	20,48	20,46	20,42	20,47	20,51	20,42	20,43	20,39	20,40	20,39	20,41	20,43	20,49	20,45	20,37	20,42	20,42	20,41	20,40	20,42	20,36	20,46	20,42	20,44	20,41	20,47	20,42	20,46	20,45	20,41	20,42	20,42	20,52	20,46	20,45	20,50	20,50	20,44	20,43	20,46	20,44	20,54	20,55	20,47	20,43	20,40	20,37	20,42	20,46	20,50	20,40	20,39	20,50	20,56	20,55	20,47	20,50	20,51	20,44	20,47	20,45	20,43	20,44	20,46	20,46	20,47	20,47	20,37	20,43	20,54	20,49	20,43	20,45	20,41	20,48	20,52	20,55	20,52	20,54	20,56	20,53	20,43	20,45	20,46	20,46	20,53	20,52	20,45	20,51	20,50	20,50	20,50	20,52	20,61	20,57	20,55	20,55	20,46	20,45	20,44	20,50	20,49	20,47	20,55	20,53	20,47	20,44	20,45	20,48	20,51	20,50	20,42	20,48	20,46	20,44	20,45	20,41	20,45	20,55	20,44	20,51	20,51	20,44	20,52	20,58	20,59	20,62	20,64	20,56	20,50	20,45	20,45	20,39	20,47	20,50	20,50	20,48	20,42	20,51	20,49	20,45	20,51	20,51	20,45	20,40	20,43	20,51	20,50	20,47	20,47	20,58	20,56	20,55	20,51	20,49	20,54	20,56	20,50	20,51	20,60	20,47	20,39	20,48	20,49	20,48	20,51	20,51	20,46	20,45	20,50	20,52	20,53	20,45	20,48	20,51	20,41	20,43	20,51	20,51	20,58	20,49	20,50	20,57	20,53	20,49	20,51	20,48	20,42	20,56	20,54	20,51	20,51	20,52	20,52	20,54	20,58	20,55	20,56	20,55	20,54	20,52	20,53	20,51	20,52	20,57	20,55	20,63	20,59	20,46	20,46	20,48	20,50	20,55	20,52	20,56	20,53	20,58	20,54	20,51	20,54	20,53	20,56	20,55	20,59	20,63	20,56	20,50	20,49	20,39	20,36	20,46	20,54	20,56	20,55	20,54	20,49	20,55	20,55	20,55	20,53	20,52	20,53	20,52	20,48	20,46	20,54	20,54	20,54	20,60	20,63	20,63	20,58	20,52	20,51	20,55	20,54	20,50	20,49	20,50	20,58	20,56	20,48	20,53	20,55	20,55	20,54	20,56	20,53	20,51	20,48	20,47	20,45	20,47	20,50	20,57	20,50	20,46	20,48	20,57	20,60	20,56	20,62	20,53	20,43	20,47	20,54	20,50	20,56	20,57	20,50	20,47	20,54	20,54	20,52	20,49	20,54	20,61	20,57	20,57	20,61	20,61	20,57	20,49	20,49	20,51	20,45	20,41	20,48	20,54	20,46	20,47	20,45	20,46	20,47	20,49	20,49	20,51	20,52	20,54	20,50	20,47	20,44	20,56	20,55	20,50	20,42	20,49	20,51	20,58	20,56	20,52	20,39	20,44	20,48	20,51	20,57	20,47	20,54	20,57	20,58	20,48	20,51	20,55	20,55	20,52	20,48	20,52	20,49	20,50	20,43	20,42	20,45	20,54	20,56	20,53	20,50	20,50	20,56	20,53	20,52	20,51	20,47	20,49	20,48	20,58	20,57	20,57	20,50	20,49	20,56	20,52	20,48	20,53	20,51	20,47	20,51	20,50	20,46	20,44	20,43	20,47	20,50	20,51	20,51	20,38	20,34	20,47	20,57	20,48	20,47	20,48	20,47	20,49	20,45	20,48	20,47	20,48	20,47	20,50	20,47	20,46	20,45	20,45	20,47	20,45	20,44	20,45	20,47	20,43	20,59	20,57	20,53	20,51	20,40	20,41	20,41	20,52	20,47	20,45	20,52	20,45	20,35	20,42	20,49	20,45	20,40	20,49	20,47	20,44	20,45	20,40	20,50	20,51	20,55	20,49	20,57	20,46	20,48	20,40	20,48	20,54	20,49	20,52	20,51	20,37	20,44	20,46	20,48	20,52	20,54	20,49	20,42	20,48	20,43	20,41	20,49	20,44	20,43	20,43	20,40	20,40	20,44	20,44	20,45	20,39	20,38	20,43	20,44	20,44	20,47	20,50	20,54	20,50	20,48	20,50	20,42	20,42	20,49	20,35	20,41	20,38	20,37	20,59	20,53	20,43	20,43	20,44	20,48	20,51	20,47	20,45	20,42	20,53	20,45	20,49	20,42	20,40	20,51	20,43	20,40	20,49	20,53	20,53	20,49	20,48	20,40	20,45	20,36	20,34	20,34	20,32	20,41	20,38	20,45	20,39	20,41	20,43	20,49	20,41	20,40	20,32	20,25	20,39	20,35	20,31	20,33	20,40	20,40	20,34	20,40	20,47	20,46	20,36	20,39	20,49	20,54	20,33	20,34	20,32	20,30	20,36	20,32	20,39	20,46	20,46	20,45	20,39	
20,50	20,44	20,35	20,34	20,31	20,26	20,25	20,30	20,33	20,37	20,39	20,42	20,35	20,36	20,41	20,42	20,38	20,32	20,31	20,27	20,40	20,41	20,36	20,38	20,46	20,41	20,49	20,41	20,49	20,48	20,41	20,34	20,36	20,44	20,47	20,38	20,35	20,41	20,32	20,30	20,35	20,33	20,43	20,37	20,42	20,40	20,43	20,40	20,37	20,40	20,53	20,49	20,44	20,55	20,49	20,40	20,41	20,48	20,49	20,47	20,40	20,33	20,41	20,50	20,41	20,38	20,50	20,34	20,38	20,46	20,41	20,47	20,49	20,61	20,54	20,36	20,48	20,49	20,41	20,49	20,52	20,56	20,53	20,40	20,39	20,37	20,36	20,43	20,48	20,35	20,33	20,38	20,41	20,44	20,43	20,43	20,44	20,43	20,40	20,42	20,40	20,38	20,38	20,34	20,36	20,42	20,44	20,41	20,42	20,46	20,43	20,38	20,41	20,46	20,45	20,44	20,40	20,39	20,44	20,56	20,49	20,45	20,49	20,46	20,42	20,48	20,45	20,42	20,50	20,44	20,39	20,44	20,48	20,47	20,38	20,47	20,53	20,48	20,43	20,38	20,39	20,49	20,43	20,43	20,36	20,39	20,46	20,47	20,48	20,41	20,42	20,49	20,47	20,43	20,45	20,48	20,50	20,48	20,49	20,46	20,40	20,53	20,52	20,51	20,51	20,47	20,37	20,40	20,50	20,52	20,54	20,50	20,52	20,45	20,38	20,41	20,42	20,46	20,50	20,49	20,47	20,48	20,49	20,47	20,54	20,47	20,48	20,51	20,48	20,49	20,41	20,44	20,45	20,45	20,44	20,48	20,51	20,53	20,41	20,41	20,45	20,47	20,48	20,52	20,42	20,39	20,43	20,51	20,52	20,48	20,47	20,52	20,45	20,50	20,45	20,48	20,51	20,55	20,51	20,52	20,54	20,48	20,50	20,51	20,45	20,37	20,44	20,54	20,49	20,52	20,46	20,47	20,49	20,50	20,47	20,49	20,53	20,51	20,50	20,45	20,48	20,53	20,55	20,51	20,49	20,48	20,56	20,57	20,54	20,54	20,56	20,54	20,56	20,52	20,43	20,48	20,56	20,63	20,52	20,49	20,46	20,44	20,50	20,52	20,50	20,44	20,47	20,54	20,45	20,44	20,57	20,51	20,48	20,47	20,45	20,51	20,49	20,53	20,54	20,48	20,42	20,53	20,51	20,47	20,47	20,48	20,52	20,57	20,63	20,60	20,54	20,46	20,45	20,48	20,52	20,63	20,60	20,51	20,42	20,49	20,52	20,46	20,47	20,51	20,56	20,54	20,55	20,59	20,57	20,54	20,55	20,55	20,53	20,63	20,52	20,47	20,54	20,63	20,58	20,53	20,52	20,51	20,44	20,47	20,50	20,57	20,50	20,55	20,54	20,51	20,56	20,53	20,53	20,50	20,57	20,60	20,53	20,47	20,51	20,59	20,53	20,56	20,54	20,50	20,52	20,58	20,55	20,62	20,59	20,55	20,52	20,48	20,47	20,48	20,46	20,51	20,53	20,59	20,57	20,53	20,60	20,55	20,50	20,43	20,52	20,54	20,51	20,57	20,58	20,49	20,46	20,62	20,56	20,55	20,54	20,48	20,43	20,51	20,52	20,53	20,54	20,57	20,49	20,46	20,54	20,60	20,60	20,58	20,50	20,62	20,51	20,52	20,57	20,57	20,54	20,50	20,48	20,53	20,56	20,51	20,52	20,56	20,51	20,48	20,45	20,52	20,47	20,44	20,49	20,52	20,57	20,51	20,59	20,50	20,42	20,47	20,62	20,52	20,47	20,53	20,48	20,47	20,49	20,51	20,43	20,52	20,47	20,39	20,50	20,38	20,42	20,51	20,54	20,54	20,43	20,46	20,48	20,50	20,56	20,56	20,51	20,51	20,39	20,43	20,47	20,45	20,49	20,51	20,41	20,45	20,52	20,56	20,49	20,49	20,45	20,50	20,56	20,61	20,57	20,53	20,52	20,45	20,48	20,56	20,52	20,47	20,45	20,48	20,52	20,56	20,47	20,50	20,49	20,56	20,57	20,55	20,55	20,59	20,47	20,48	20,54	20,44	20,47	20,52	20,44	20,40	20,48	20,41	20,49	20,51	20,45	20,44	20,49	20,43	20,48	20,47	20,48	20,36	20,40	20,52	20,53	20,47	20,51	20,54	20,51	20,47	20,46	20,47	20,50	20,50	20,47	20,40	20,42	20,48	20,35	20,41	20,53	20,45	20,50	20,47	20,47	20,49	20,49	20,52	20,52	20,49	20,49	20,56	20,56	20,58	20,61	20,52	20,50	20,51	20,37	20,46	20,49	20,44	20,50	20,44	20,40	20,44	20,48	20,42	20,49	20,54	20,49	20,43	20,50	20,47	20,40	20,30	20,40	20,45	20,41	20,44	20,48	20,41	20,35	20,46	20,49	20,45	20,47	20,50	20,47	20,42	20,42	20,47	20,46	20,49	20,49	20,45	20,44	20,37	20,31	20,57	20,60	20,51	20,47	20,47	20,44	20,45	20,50	20,40	20,42	20,51	20,48	20,47	20,37	20,38	20,42	20,46	20,45	20,44	20,45	20,57	20,51	20,41	20,42	20,48	20,39	20,33	20,33	20,43	20,47	20,48	20,44	20,45	20,51	20,44	20,46	20,41	20,44	20,40	20,39	20,39	20,37	20,35	20,34	20,36	20,35	20,32	20,36	20,30	20,38	20,44	20,50	20,50	20,44	20,34	20,43	20,42	20,29	20,28	20,40	20,36	20,44	20,41	20,44	20,39	
20,40	20,37	20,37	20,32	20,30	20,28	20,26	20,31	20,38	20,44	20,38	20,53	20,53	20,39	20,34	20,39	20,43	20,33	20,36	20,34	20,36	20,42	20,41	20,41	20,40	20,38	20,45	20,39	20,46	20,49	20,42	20,39	20,28	20,41	20,47	20,42	20,42	20,36	20,34	20,40	20,40	20,46	20,45	20,45	20,44	20,43	20,40	20,36	20,31	20,47	20,52	20,44	20,32	20,41	20,39	20,43	20,41	20,48	20,39	20,40	20,44	20,48	20,42	20,47	20,40	20,40	20,45	20,40	20,43	20,47	20,47	20,49	20,54	20,60	20,52	20,43	20,47	20,54	20,44	20,50	20,49	20,49	20,47	20,41	20,41	20,37	20,49	20,54	20,46	20,41	20,44	20,39	20,47	20,51	20,44	20,45	20,48	20,43	20,38	20,41	20,40	20,44	20,36	20,33	20,46	20,41	20,40	20,43	20,50	20,52	20,46	20,46	20,38	20,46	20,51	20,51	20,46	20,37	20,52	20,48	20,54	20,48	20,58	20,46	20,46	20,56	20,51	20,41	20,45	20,37	20,41	20,48	20,53	20,48	20,38	20,41	20,46	20,42	20,40	20,52	20,53	20,50	20,44	20,41	20,39	20,38	20,40	20,43	20,46	20,45	20,45	20,49	20,45	20,42	20,42	20,56	20,59	20,55	20,54	20,48	20,40	20,47	20,50	20,46	20,51	20,45	20,38	20,36	20,43	20,46	20,49	20,48	20,46	20,49	20,49	20,44	20,45	20,45	20,52	20,48	20,43	20,46	20,52	20,49	20,52	20,48	20,38	20,40	20,42	20,53	20,52	20,56	20,50	20,44	20,49	20,47	20,43	20,45	20,48	20,47	20,50	20,44	20,40	20,48	20,47	20,42	20,52	20,50	20,55	20,53	20,47	20,48	20,50	20,52	20,46	20,39	20,52	20,48	20,47	20,56	20,55	20,45	20,44	20,41	20,41	20,44	20,44	20,58	20,53	20,47	20,51	20,48	20,35	20,35	20,50	20,52	20,48	20,51	20,49	20,47	20,45	20,51	20,54	20,56	20,52	20,60	20,58	20,56	20,62	20,53	20,45	20,59	20,55	20,53	20,58	20,47	20,51	20,65	20,56	20,49	20,53	20,50	20,55	20,57	20,51	20,43	20,49	20,47	20,42	20,39	20,56	20,56	20,50	20,47	20,52	20,50	20,62	20,60	20,57	20,54	20,48	20,52	20,56	20,50	20,45	20,49	20,54	20,53	20,60	20,58	20,49	20,45	20,47	20,55	20,53	20,60	20,58	20,44	20,43	20,47	20,48	20,45	20,46	20,54	20,52	20,45	20,56	20,60	20,58	20,57	20,52	20,44	20,44	20,55	20,56	20,54	20,52	20,66	20,61	20,54	20,52	20,48	20,53	20,49	20,48	20,50	20,52	20,53	20,45	20,49	20,58	20,53	20,54	20,45	20,57	20,63	20,52	20,51	20,50	20,57	20,51	20,47	20,52	20,54	20,48	20,50	20,51	20,53	20,55	20,51	20,56	20,54	20,51	20,44	20,46	20,51	20,50	20,49	20,53	20,57	20,63	20,67	20,60	20,53	20,51	20,57	20,53	20,53	20,53	20,52	20,47	20,54	20,53	20,52	20,50	20,49	20,47	20,55	20,61	20,48	20,46	20,54	20,56	20,53	20,49	20,51	20,58	20,53	20,54	20,55	20,46	20,54	20,57	20,49	20,50	20,49	20,47	20,47	20,50	20,58	20,55	20,50	20,52	20,41	20,42	20,55	20,54	20,47	20,47	20,54	20,59	20,55	20,58	20,53	20,48	20,45	20,49	20,50	20,49	20,52	20,45	20,48	20,58	20,48	20,44	20,48	20,54	20,44	20,50	20,49	20,46	20,51	20,52	20,53	20,48	20,46	20,46	20,49	20,60	20,49	20,42	20,50	20,47	20,50	20,55	20,51	20,45	20,51	20,54	20,48	20,56	20,58	20,61	20,51	20,43	20,45	20,53	20,63	20,53	20,50	20,48	20,41	20,41	20,50	20,56	20,47	20,47	20,51	20,51	20,53	20,49	20,45	20,49	20,52	20,48	20,53	20,57	20,57	20,54	20,48	20,45	20,47	20,47	20,56	20,45	20,47	20,47	20,36	20,35	20,50	20,51	20,50	20,44	20,46	20,52	20,42	20,39	20,37	20,50	20,63	20,57	20,50	20,43	20,45	20,44	20,42	20,49	20,49	20,50	20,48	20,41	20,36	20,35	20,43	20,44	20,52	20,45	20,41	20,45	20,50	20,54	20,50	20,50	20,43	20,44	20,47	20,44	20,46	20,58	20,59	20,52	20,51	20,59	20,48	20,38	20,48	20,53	20,48	20,55	20,50	20,47	20,47	20,44	20,50	20,48	20,47	20,43	20,40	20,46	20,55	20,47	20,31	20,39	20,45	20,42	20,48	20,43	20,42	20,38	20,44	20,51	20,54	20,45	20,48	20,43	20,32	20,39	20,45	20,36	20,42	20,50	20,50	20,45	20,45	20,46	20,45	20,53	20,51	20,47	20,43	20,43	20,42	20,48	20,48	20,38	20,44	20,54	20,52	20,37	20,38	20,41	20,51	20,47	20,40	20,41	20,46	20,48	20,46	20,47	20,51	20,40	20,39	20,40	20,40	20,47	20,59	20,52	20,45	20,39	20,42	20,44	20,41	20,42	20,40	20,43	20,38	20,29	20,37	20,35	20,31	20,42	20,34	20,31	20,27	20,34	20,43	20,47	20,43	20,33	20,24	20,37	20,46	20,37	20,30	20,37	20,33	20,33	20,37	20,36	20,40	
20,35	20,24	20,33	20,43	20,33	20,30	20,22	20,30	20,34	20,49	20,41	20,35	20,39	20,38	20,26	20,25	20,38	20,39	20,30	20,35	20,40	20,43	20,34	20,43	20,42	20,37	20,38	20,37	20,45	20,51	20,42	20,33	20,26	20,31	20,32	20,38	20,34	20,38	20,31	20,41	20,47	20,49	20,51	20,44	20,46	20,40	20,35	20,38	20,39	20,47	20,57	20,42	20,32	20,36	20,36	20,46	20,38	20,41	20,40	20,37	20,42	20,49	20,56	20,50	20,40	20,41	20,47	20,36	20,36	20,42	20,47	20,58	20,56	20,47	20,43	20,48	20,55	20,47	20,50	20,51	20,47	20,42	20,40	20,48	20,44	20,37	20,43	20,57	20,50	20,45	20,40	20,37	20,43	20,50	20,50	20,53	20,46	20,47	20,50	20,50	20,46	20,48	20,47	20,35	20,50	20,51	20,40	20,40	20,43	20,42	20,50	20,53	20,43	20,48	20,56	20,47	20,38	20,37	20,51	20,50	20,51	20,44	20,52	20,47	20,46	20,53	20,55	20,47	20,40	20,43	20,43	20,47	20,49	20,51	20,40	20,49	20,49	20,47	20,49	20,58	20,56	20,43	20,38	20,46	20,45	20,40	20,43	20,39	20,43	20,47	20,50	20,57	20,56	20,44	20,42	20,56	20,63	20,55	20,53	20,46	20,38	20,44	20,49	20,44	20,46	20,38	20,49	20,48	20,48	20,52	20,46	20,45	20,53	20,59	20,54	20,46	20,48	20,44	20,47	20,47	20,49	20,54	20,59	20,57	20,52	20,49	20,51	20,48	20,48	20,52	20,48	20,61	20,60	20,55	20,56	20,52	20,47	20,43	20,40	20,47	20,44	20,49	20,39	20,42	20,46	20,50	20,58	20,49	20,52	20,53	20,49	20,45	20,54	20,52	20,42	20,43	20,47	20,49	20,58	20,63	20,62	20,52	20,47	20,52	20,48	20,46	20,50	20,57	20,50	20,47	20,49	20,51	20,42	20,46	20,56	20,52	20,45	20,40	20,53	20,56	20,52	20,51	20,49	20,60	20,54	20,53	20,57	20,57	20,59	20,52	20,55	20,61	20,58	20,54	20,59	20,55	20,50	20,60	20,61	20,54	20,55	20,62	20,56	20,61	20,55	20,45	20,51	20,60	20,50	20,43	20,52	20,61	20,59	20,52	20,57	20,57	20,65	20,65	20,58	20,61	20,53	20,62	20,57	20,53	20,53	20,53	20,61	20,55	20,57	20,59	20,54	20,44	20,49	20,57	20,56	20,50	20,52	20,53	20,49	20,54	20,49	20,50	20,48	20,52	20,58	20,53	20,53	20,55	20,48	20,59	20,52	20,47	20,46	20,52	20,50	20,52	20,51	20,50	20,61	20,57	20,57	20,44	20,54	20,54	20,50	20,53	20,57	20,50	20,46	20,51	20,57	20,57	20,54	20,54	20,61	20,60	20,52	20,51	20,51	20,52	20,49	20,41	20,48	20,58	20,59	20,56	20,55	20,48	20,54	20,52	20,54	20,54	20,61	20,53	20,49	20,51	20,51	20,47	20,50	20,52	20,64	20,62	20,57	20,44	20,53	20,50	20,58	20,58	20,51	20,50	20,57	20,56	20,53	20,51	20,55	20,58	20,47	20,48	20,57	20,52	20,44	20,48	20,53	20,60	20,57	20,53	20,56	20,48	20,48	20,54	20,47	20,51	20,52	20,49	20,50	20,42	20,45	20,48	20,52	20,53	20,54	20,52	20,50	20,42	20,42	20,52	20,60	20,60	20,56	20,52	20,61	20,54	20,58	20,48	20,45	20,52	20,53	20,45	20,47	20,56	20,48	20,51	20,59	20,51	20,41	20,49	20,53	20,53	20,50	20,48	20,51	20,55	20,51	20,51	20,48	20,44	20,56	20,56	20,51	20,44	20,45	20,58	20,43	20,47	20,52	20,51	20,44	20,48	20,56	20,51	20,52	20,59	20,63	20,60	20,49	20,56	20,58	20,60	20,62	20,52	20,49	20,50	20,43	20,45	20,51	20,45	20,53	20,59	20,48	20,49	20,45	20,40	20,46	20,51	20,45	20,47	20,49	20,48	20,45	20,46	20,43	20,55	20,61	20,54	20,54	20,56	20,59	20,50	20,33	20,39	20,51	20,48	20,47	20,45	20,46	20,33	20,23	20,31	20,47	20,56	20,53	20,39	20,49	20,42	20,44	20,46	20,42	20,43	20,40	20,47	20,45	20,37	20,35	20,38	20,47	20,50	20,50	20,36	20,43	20,48	20,55	20,59	20,49	20,42	20,42	20,49	20,49	20,45	20,51	20,54	20,52	20,44	20,58	20,57	20,49	20,49	20,48	20,52	20,55	20,55	20,49	20,56	20,50	20,54	20,46	20,48	20,51	20,47	20,45	20,50	20,49	20,45	20,46	20,44	20,41	20,50	20,49	20,47	20,34	20,39	20,44	20,45	20,59	20,50	20,37	20,36	20,42	20,46	20,38	20,41	20,47	20,45	20,45	20,49	20,48	20,45	20,45	20,44	20,50	20,41	20,37	20,48	20,49	20,45	20,43	20,39	20,37	20,56	20,42	20,41	20,48	20,51	20,40	20,40	20,47	20,52	20,53	20,46	20,37	20,46	20,40	20,44	20,48	20,34	20,45	20,49	20,49	20,46	20,40	20,32	20,40	20,40	20,40	20,39	20,43	20,51	20,38	20,44	20,42	20,34	20,45	20,35	20,37	20,38	20,47	20,44	20,36	20,36	20,36	20,28	20,32	20,31	20,34	20,28	20,33	20,41	20,39	20,42	20,42	20,43	
20,32	20,28	20,35	20,46	20,44	20,31	20,32	20,39	20,36	20,43	20,32	20,27	20,30	20,35	20,28	20,40	20,48	20,40	20,27	20,38	20,45	20,52	20,47	20,49	20,43	20,46	20,50	20,46	20,46	20,39	20,34	20,37	20,38	20,35	20,40	20,45	20,35	20,34	20,44	20,35	20,45	20,44	20,42	20,46	20,46	20,37	20,40	20,41	20,40	20,43	20,41	20,43	20,40	20,42	20,54	20,52	20,42	20,41	20,47	20,48	20,38	20,45	20,50	20,45	20,39	20,39	20,44	20,37	20,35	20,34	20,31	20,52	20,52	20,46	20,44	20,46	20,57	20,54	20,44	20,51	20,41	20,42	20,48	20,53	20,46	20,42	20,33	20,45	20,47	20,37	20,36	20,32	20,37	20,49	20,48	20,51	20,45	20,39	20,53	20,54	20,45	20,46	20,50	20,45	20,40	20,40	20,33	20,41	20,47	20,34	20,40	20,48	20,50	20,56	20,53	20,39	20,36	20,31	20,44	20,53	20,53	20,44	20,53	20,48	20,41	20,46	20,53	20,52	20,48	20,43	20,47	20,51	20,41	20,51	20,55	20,50	20,51	20,44	20,54	20,47	20,51	20,45	20,37	20,41	20,44	20,42	20,43	20,39	20,44	20,41	20,44	20,50	20,56	20,43	20,46	20,49	20,46	20,47	20,49	20,40	20,40	20,46	20,53	20,53	20,50	20,43	20,51	20,53	20,48	20,54	20,57	20,45	20,49	20,53	20,52	20,45	20,51	20,46	20,43	20,49	20,54	20,57	20,46	20,52	20,49	20,51	20,52	20,52	20,46	20,55	20,43	20,47	20,48	20,51	20,53	20,50	20,51	20,47	20,41	20,44	20,44	20,44	20,46	20,47	20,47	20,52	20,51	20,51	20,49	20,42	20,40	20,41	20,48	20,56	20,42	20,47	20,44	20,50	20,53	20,56	20,58	20,59	20,53	20,52	20,46	20,42	20,42	20,60	20,48	20,46	20,48	20,54	20,51	20,56	20,59	20,56	20,51	20,50	20,54	20,50	20,53	20,43	20,45	20,57	20,55	20,56	20,46	20,53	20,51	20,56	20,59	20,56	20,56	20,49	20,58	20,53	20,50	20,56	20,55	20,55	20,52	20,58	20,55	20,52	20,54	20,52	20,44	20,50	20,56	20,50	20,47	20,61	20,63	20,59	20,56	20,54	20,61	20,54	20,51	20,60	20,53	20,66	20,60	20,52	20,54	20,48	20,49	20,54	20,64	20,56	20,52	20,50	20,50	20,45	20,52	20,57	20,56	20,58	20,55	20,55	20,52	20,57	20,56	20,55	20,54	20,54	20,55	20,52	20,48	20,44	20,54	20,48	20,46	20,51	20,49	20,50	20,57	20,47	20,49	20,59	20,56	20,49	20,48	20,53	20,48	20,53	20,52	20,43	20,45	20,53	20,56	20,54	20,49	20,48	20,50	20,49	20,49	20,55	20,52	20,58	20,54	20,54	20,57	20,52	20,59	20,61	20,63	20,54	20,52	20,57	20,52	20,54	20,58	20,57	20,52	20,53	20,49	20,54	20,50	20,47	20,58	20,57	20,52	20,46	20,51	20,61	20,57	20,60	20,55	20,51	20,54	20,61	20,55	20,55	20,55	20,49	20,46	20,52	20,61	20,52	20,47	20,50	20,56	20,51	20,49	20,55	20,58	20,50	20,48	20,53	20,48	20,49	20,47	20,53	20,51	20,38	20,40	20,50	20,49	20,44	20,48	20,42	20,50	20,45	20,41	20,48	20,49	20,53	20,50	20,50	20,55	20,52	20,57	20,49	20,44	20,49	20,47	20,50	20,49	20,54	20,51	20,46	20,56	20,54	20,45	20,46	20,48	20,46	20,41	20,47	20,50	20,50	20,46	20,47	20,50	20,48	20,58	20,61	20,47	20,48	20,50	20,52	20,41	20,40	20,46	20,43	20,48	20,43	20,47	20,48	20,45	20,56	20,56	20,51	20,62	20,62	20,52	20,49	20,60	20,50	20,44	20,48	20,43	20,48	20,50	20,49	20,48	20,58	20,51	20,50	20,49	20,38	20,49	20,57	20,49	20,52	20,49	20,48	20,46	20,45	20,50	20,46	20,48	20,55	20,53	20,48	20,55	20,44	20,43	20,47	20,46	20,47	20,45	20,51	20,44	20,34	20,40	20,36	20,38	20,42	20,47	20,38	20,44	20,58	20,50	20,45	20,46	20,44	20,44	20,52	20,47	20,40	20,43	20,40	20,43	20,44	20,42	20,41	20,40	20,49	20,54	20,54	20,49	20,46	20,43	20,47	20,51	20,55	20,50	20,50	20,51	20,40	20,49	20,59	20,48	20,42	20,40	20,49	20,58	20,55	20,47	20,51	20,48	20,44	20,46	20,50	20,42	20,32	20,39	20,44	20,47	20,45	20,49	20,40	20,43	20,45	20,42	20,45	20,41	20,40	20,38	20,42	20,44	20,48	20,40	20,45	20,43	20,44	20,41	20,44	20,45	20,52	20,46	20,37	20,35	20,46	20,36	20,30	20,42	20,40	20,39	20,40	20,44	20,54	20,46	20,42	20,40	20,46	20,34	20,37	20,43	20,50	20,43	20,42	20,48	20,49	20,55	20,46	20,46	20,46	20,45	20,45	20,48	20,40	20,35	20,40	20,43	20,46	20,42	20,32	20,32	20,39	20,38	20,38	20,38	20,41	20,36	20,42	20,43	20,37	20,40	20,31	20,41	20,41	20,46	20,46	20,42	20,35	20,37	20,32	20,36	20,35	20,36	20,37	20,30	20,31	20,41	20,38	20,38	20,34	
20,31	20,33	20,34	20,35	20,43	20,36	20,31	20,38	20,39	20,34	20,30	20,30	20,35	20,40	20,35	20,49	20,46	20,33	20,27	20,33	20,39	20,43	20,50	20,44	20,47	20,45	20,36	20,36	20,44	20,37	20,35	20,42	20,40	20,38	20,29	20,32	20,31	20,45	20,51	20,50	20,44	20,49	20,48	20,47	20,44	20,41	20,45	20,40	20,41	20,43	20,39	20,32	20,43	20,41	20,46	20,47	20,46	20,50	20,57	20,59	20,44	20,42	20,53	20,52	20,42	20,41	20,38	20,39	20,47	20,46	20,42	20,47	20,58	20,54	20,49	20,55	20,49	20,49	20,46	20,46	20,45	20,38	20,47	20,50	20,42	20,41	20,42	20,43	20,46	20,36	20,39	20,38	20,41	20,45	20,41	20,47	20,42	20,46	20,49	20,47	20,43	20,41	20,43	20,48	20,42	20,39	20,42	20,46	20,47	20,43	20,34	20,39	20,46	20,51	20,53	20,44	20,42	20,41	20,44	20,49	20,54	20,44	20,54	20,61	20,45	20,47	20,48	20,47	20,49	20,40	20,36	20,51	20,43	20,46	20,66	20,54	20,51	20,47	20,43	20,46	20,47	20,40	20,41	20,51	20,45	20,41	20,54	20,54	20,47	20,43	20,45	20,49	20,47	20,41	20,47	20,50	20,36	20,41	20,43	20,44	20,42	20,46	20,47	20,50	20,48	20,45	20,53	20,51	20,55	20,58	20,52	20,49	20,42	20,47	20,51	20,46	20,47	20,42	20,49	20,60	20,52	20,55	20,48	20,46	20,51	20,50	20,53	20,50	20,47	20,54	20,56	20,52	20,52	20,53	20,50	20,53	20,53	20,50	20,48	20,49	20,52	20,55	20,55	20,52	20,49	20,50	20,47	20,49	20,52	20,43	20,42	20,52	20,49	20,55	20,46	20,52	20,52	20,46	20,44	20,52	20,51	20,52	20,56	20,55	20,48	20,42	20,42	20,54	20,58	20,53	20,50	20,58	20,52	20,57	20,53	20,58	20,64	20,56	20,53	20,56	20,56	20,48	20,45	20,54	20,56	20,62	20,54	20,49	20,54	20,60	20,60	20,55	20,64	20,52	20,59	20,61	20,51	20,61	20,60	20,55	20,49	20,52	20,60	20,58	20,60	20,58	20,55	20,48	20,52	20,52	20,54	20,60	20,64	20,55	20,50	20,50	20,57	20,59	20,59	20,52	20,50	20,53	20,63	20,60	20,61	20,51	20,48	20,57	20,64	20,62	20,56	20,56	20,53	20,49	20,51	20,61	20,57	20,53	20,50	20,59	20,50	20,52	20,54	20,55	20,54	20,55	20,55	20,49	20,48	20,51	20,52	20,54	20,48	20,61	20,58	20,52	20,57	20,55	20,49	20,56	20,57	20,53	20,52	20,54	20,50	20,51	20,49	20,50	20,56	20,56	20,57	20,53	20,50	20,53	20,54	20,49	20,49	20,60	20,64	20,64	20,58	20,57	20,60	20,56	20,58	20,57	20,60	20,58	20,56	20,56	20,52	20,48	20,54	20,53	20,64	20,53	20,50	20,57	20,64	20,53	20,52	20,61	20,53	20,54	20,55	20,55	20,61	20,55	20,57	20,54	20,52	20,58	20,58	20,58	20,53	20,49	20,43	20,50	20,61	20,59	20,53	20,55	20,57	20,51	20,40	20,50	20,58	20,50	20,55	20,61	20,48	20,49	20,45	20,52	20,53	20,43	20,43	20,46	20,57	20,51	20,49	20,46	20,46	20,50	20,44	20,57	20,57	20,54	20,48	20,51	20,51	20,51	20,52	20,51	20,49	20,55	20,54	20,48	20,57	20,61	20,56	20,51	20,52	20,56	20,47	20,45	20,45	20,41	20,39	20,42	20,56	20,50	20,47	20,50	20,49	20,55	20,66	20,62	20,49	20,49	20,53	20,43	20,48	20,52	20,53	20,57	20,60	20,52	20,49	20,54	20,51	20,52	20,47	20,51	20,58	20,63	20,53	20,52	20,52	20,49	20,50	20,47	20,54	20,53	20,51	20,51	20,53	20,56	20,53	20,43	20,43	20,43	20,47	20,53	20,47	20,45	20,50	20,46	20,44	20,54	20,61	20,53	20,44	20,46	20,50	20,47	20,49	20,46	20,45	20,54	20,48	20,51	20,44	20,48	20,53	20,44	20,48	20,44	20,46	20,50	20,49	20,47	20,47	20,52	20,53	20,43	20,50	20,38	20,39	20,57	20,53	20,37	20,49	20,48	20,42	20,44	20,45	20,34	20,48	20,55	20,48	20,47	20,50	20,46	20,46	20,42	20,46	20,54	20,52	20,46	20,49	20,47	20,52	20,53	20,47	20,37	20,36	20,44	20,62	20,53	20,47	20,39	20,41	20,41	20,47	20,56	20,42	20,40	20,50	20,49	20,46	20,44	20,45	20,47	20,45	20,39	20,38	20,45	20,39	20,40	20,42	20,39	20,37	20,37	20,33	20,41	20,42	20,43	20,45	20,47	20,47	20,52	20,52	20,35	20,31	20,42	20,41	20,39	20,40	20,45	20,40	20,45	20,35	20,39	20,46	20,42	20,48	20,47	20,34	20,36	20,47	20,54	20,53	20,38	20,38	20,34	20,45	20,45	20,40	20,52	20,53	20,55	20,44	20,42	20,39	20,40	20,48	20,41	20,32	20,36	20,40	20,44	20,47	20,38	20,38	20,33	20,32	20,41	20,39	20,36	20,38	20,32	20,36	20,42	20,42	20,44	20,45	20,45	20,44	20,41	20,37	20,42	20,48	20,40	20,30	20,25	20,34	20,36	20,40	20,36	
20,33	20,33	20,32	20,30	20,41	20,34	20,30	20,29	20,29	20,33	20,28	20,38	20,25	20,33	20,38	20,43	20,43	20,39	20,37	20,39	20,42	20,42	20,43	20,38	20,47	20,52	20,47	20,37	20,52	20,44	20,45	20,50	20,42	20,43	20,44	20,31	20,28	20,36	20,52	20,49	20,41	20,49	20,52	20,41	20,37	20,41	20,47	20,40	20,36	20,51	20,46	20,38	20,36	20,47	20,38	20,38	20,37	20,50	20,51	20,53	20,47	20,48	20,47	20,52	20,51	20,41	20,37	20,41	20,52	20,56	20,47	20,51	20,56	20,56	20,57	20,54	20,55	20,47	20,50	20,48	20,43	20,48	20,53	20,50	20,41	20,37	20,40	20,43	20,47	20,48	20,45	20,35	20,47	20,51	20,41	20,46	20,44	20,48	20,57	20,49	20,43	20,44	20,48	20,52	20,48	20,44	20,49	20,53	20,41	20,44	20,43	20,49	20,53	20,54	20,51	20,42	20,50	20,45	20,42	20,41	20,51	20,50	20,58	20,59	20,41	20,49	20,56	20,46	20,49	20,38	20,38	20,50	20,49	20,43	20,54	20,58	20,53	20,50	20,43	20,44	20,49	20,39	20,39	20,47	20,44	20,46	20,54	20,53	20,42	20,40	20,39	20,48	20,55	20,53	20,46	20,46	20,43	20,44	20,41	20,46	20,48	20,44	20,44	20,53	20,58	20,50	20,56	20,52	20,56	20,52	20,47	20,52	20,53	20,48	20,55	20,47	20,45	20,41	20,45	20,55	20,57	20,58	20,53	20,50	20,51	20,47	20,49	20,53	20,50	20,53	20,48	20,58	20,48	20,52	20,48	20,55	20,61	20,49	20,43	20,44	20,46	20,54	20,54	20,47	20,49	20,49	20,48	20,50	20,46	20,48	20,46	20,53	20,53	20,51	20,51	20,58	20,61	20,55	20,41	20,47	20,46	20,44	20,44	20,49	20,54	20,45	20,47	20,55	20,56	20,60	20,49	20,52	20,57	20,58	20,67	20,62	20,50	20,46	20,51	20,60	20,61	20,55	20,52	20,50	20,47	20,61	20,62	20,57	20,57	20,61	20,59	20,66	20,70	20,60	20,63	20,61	20,54	20,65	20,63	20,57	20,54	20,49	20,57	20,66	20,58	20,55	20,55	20,59	20,55	20,55	20,56	20,52	20,58	20,52	20,52	20,67	20,64	20,59	20,60	20,49	20,47	20,50	20,54	20,60	20,61	20,59	20,63	20,61	20,59	20,64	20,62	20,57	20,59	20,53	20,54	20,56	20,56	20,51	20,57	20,65	20,58	20,47	20,53	20,56	20,57	20,63	20,51	20,46	20,53	20,57	20,58	20,51	20,49	20,53	20,57	20,53	20,49	20,51	20,59	20,60	20,63	20,60	20,51	20,60	20,60	20,57	20,47	20,49	20,62	20,69	20,63	20,58	20,54	20,63	20,63	20,53	20,50	20,61	20,60	20,60	20,53	20,53	20,60	20,64	20,66	20,56	20,64	20,65	20,60	20,57	20,51	20,52	20,56	20,56	20,61	20,55	20,52	20,50	20,60	20,65	20,61	20,58	20,53	20,55	20,56	20,53	20,59	20,55	20,51	20,51	20,50	20,61	20,60	20,65	20,50	20,49	20,45	20,52	20,56	20,51	20,47	20,46	20,55	20,50	20,53	20,62	20,56	20,46	20,52	20,66	20,53	20,51	20,44	20,42	20,50	20,53	20,52	20,50	20,53	20,60	20,52	20,49	20,45	20,52	20,44	20,53	20,54	20,53	20,55	20,54	20,54	20,55	20,53	20,48	20,50	20,57	20,62	20,55	20,53	20,52	20,55	20,53	20,56	20,61	20,53	20,51	20,48	20,42	20,49	20,41	20,50	20,53	20,49	20,49	20,48	20,59	20,66	20,61	20,51	20,44	20,56	20,50	20,51	20,58	20,56	20,56	20,59	20,53	20,43	20,44	20,56	20,57	20,51	20,50	20,55	20,53	20,48	20,60	20,56	20,50	20,50	20,53	20,52	20,56	20,47	20,46	20,57	20,53	20,44	20,40	20,41	20,47	20,48	20,49	20,43	20,37	20,42	20,52	20,46	20,52	20,61	20,58	20,49	20,39	20,42	20,44	20,51	20,43	20,52	20,53	20,50	20,51	20,49	20,44	20,55	20,55	20,37	20,41	20,48	20,54	20,48	20,50	20,53	20,49	20,57	20,47	20,47	20,50	20,39	20,53	20,53	20,33	20,32	20,41	20,51	20,47	20,47	20,38	20,51	20,52	20,49	20,50	20,49	20,51	20,44	20,47	20,43	20,51	20,59	20,51	20,47	20,45	20,56	20,57	20,49	20,49	20,42	20,46	20,56	20,56	20,48	20,45	20,41	20,50	20,47	20,50	20,43	20,45	20,48	20,53	20,46	20,39	20,50	20,47	20,40	20,41	20,39	20,52	20,49	20,47	20,55	20,42	20,40	20,39	20,36	20,39	20,43	20,47	20,49	20,51	20,50	20,54	20,55	20,44	20,37	20,49	20,47	20,50	20,47	20,37	20,38	20,42	20,45	20,41	20,38	20,40	20,42	20,51	20,41	20,39	20,48	20,52	20,51	20,54	20,37	20,39	20,41	20,41	20,43	20,39	20,39	20,35	20,38	20,35	20,39	20,36	20,48	20,47	20,35	20,32	20,40	20,42	20,43	20,40	20,44	20,40	20,37	20,36	20,40	20,39	20,37	20,35	20,43	20,42	20,51	20,43	20,34	20,37	20,48	20,42	20,38	20,36	20,33	20,33	20,34	20,33	20,35	20,35	20,47	20,50	
20,42	20,42	20,34	20,41	20,43	20,38	20,31	20,29	20,35	20,37	20,39	20,40	20,42	20,34	20,34	20,38	20,43	20,45	20,42	20,52	20,55	20,49	20,48	20,40	20,44	20,46	20,56	20,50	20,51	20,45	20,48	20,54	20,47	20,36	20,48	20,37	20,36	20,35	20,47	20,42	20,38	20,39	20,46	20,42	20,37	20,40	20,45	20,49	20,43	20,43	20,35	20,40	20,35	20,38	20,36	20,41	20,49	20,56	20,49	20,46	20,42	20,44	20,44	20,43	20,47	20,39	20,43	20,42	20,46	20,51	20,43	20,51	20,59	20,59	20,60	20,58	20,54	20,53	20,50	20,56	20,53	20,45	20,55	20,47	20,37	20,41	20,43	20,46	20,43	20,43	20,45	20,43	20,50	20,60	20,44	20,41	20,35	20,38	20,43	20,50	20,50	20,47	20,47	20,46	20,49	20,39	20,42	20,46	20,49	20,49	20,49	20,52	20,47	20,51	20,50	20,51	20,48	20,50	20,40	20,38	20,47	20,51	20,57	20,50	20,52	20,48	20,60	20,52	20,41	20,41	20,55	20,51	20,47	20,47	20,44	20,54	20,46	20,46	20,47	20,49	20,55	20,43	20,44	20,56	20,46	20,44	20,52	20,53	20,42	20,37	20,46	20,48	20,57	20,57	20,46	20,48	20,46	20,47	20,51	20,47	20,48	20,45	20,49	20,51	20,54	20,55	20,52	20,53	20,48	20,54	20,58	20,64	20,59	20,46	20,48	20,45	20,49	20,47	20,51	20,49	20,48	20,48	20,47	20,51	20,48	20,45	20,50	20,54	20,55	20,57	20,42	20,42	20,52	20,53	20,59	20,54	20,57	20,54	20,53	20,50	20,49	20,45	20,48	20,49	20,53	20,52	20,50	20,45	20,41	20,47	20,50	20,47	20,49	20,51	20,51	20,57	20,57	20,54	20,54	20,57	20,47	20,44	20,42	20,37	20,48	20,53	20,49	20,51	20,51	20,54	20,54	20,51	20,52	20,57	20,70	20,62	20,48	20,41	20,50	20,62	20,60	20,60	20,50	20,50	20,55	20,61	20,56	20,51	20,59	20,61	20,51	20,60	20,63	20,56	20,62	20,61	20,60	20,65	20,61	20,61	20,57	20,50	20,42	20,58	20,59	20,49	20,48	20,59	20,62	20,59	20,62	20,52	20,57	20,55	20,55	20,69	20,68	20,55	20,52	20,52	20,51	20,51	20,46	20,49	20,55	20,59	20,56	20,60	20,58	20,56	20,51	20,51	20,63	20,59	20,57	20,51	20,51	20,54	20,54	20,60	20,51	20,48	20,57	20,54	20,55	20,51	20,49	20,50	20,56	20,62	20,54	20,47	20,43	20,54	20,55	20,56	20,61	20,53	20,61	20,60	20,57	20,53	20,52	20,57	20,62	20,52	20,41	20,41	20,54	20,61	20,56	20,54	20,55	20,55	20,54	20,49	20,45	20,52	20,56	20,53	20,51	20,51	20,58	20,64	20,68	20,58	20,54	20,62	20,55	20,59	20,54	20,52	20,56	20,55	20,53	20,59	20,53	20,45	20,54	20,57	20,58	20,49	20,50	20,58	20,53	20,52	20,53	20,60	20,54	20,47	20,50	20,57	20,56	20,53	20,53	20,49	20,50	20,52	20,59	20,47	20,48	20,55	20,58	20,53	20,56	20,61	20,53	20,48	20,57	20,60	20,55	20,57	20,50	20,48	20,46	20,48	20,49	20,53	20,49	20,55	20,49	20,42	20,51	20,46	20,42	20,45	20,50	20,51	20,58	20,52	20,53	20,51	20,59	20,55	20,55	20,59	20,57	20,49	20,52	20,49	20,45	20,50	20,51	20,61	20,54	20,56	20,53	20,46	20,52	20,49	20,47	20,55	20,45	20,52	20,46	20,53	20,63	20,57	20,54	20,44	20,53	20,57	20,49	20,48	20,54	20,49	20,49	20,49	20,42	20,43	20,54	20,59	20,57	20,62	20,61	20,48	20,46	20,49	20,59	20,54	20,51	20,55	20,48	20,55	20,49	20,51	20,53	20,51	20,43	20,43	20,47	20,47	20,51	20,45	20,49	20,42	20,43	20,52	20,54	20,50	20,57	20,48	20,42	20,47	20,50	20,49	20,49	20,49	20,52	20,52	20,43	20,46	20,46	20,50	20,51	20,46	20,35	20,36	20,40	20,46	20,32	20,34	20,48	20,50	20,58	20,52	20,51	20,57	20,53	20,51	20,50	20,40	20,32	20,44	20,51	20,49	20,47	20,45	20,48	20,50	20,47	20,49	20,47	20,53	20,57	20,49	20,49	20,53	20,62	20,48	20,48	20,44	20,53	20,57	20,55	20,57	20,48	20,43	20,50	20,47	20,51	20,48	20,45	20,48	20,44	20,51	20,49	20,36	20,47	20,45	20,49	20,48	20,51	20,49	20,40	20,45	20,44	20,51	20,53	20,55	20,54	20,44	20,50	20,52	20,48	20,45	20,42	20,51	20,46	20,52	20,57	20,50	20,50	20,44	20,36	20,43	20,43	20,38	20,36	20,42	20,39	20,44	20,48	20,42	20,34	20,42	20,42	20,51	20,50	20,39	20,40	20,41	20,36	20,46	20,48	20,37	20,41	20,46	20,50	20,45	20,40	20,36	20,41	20,42	20,39	20,44	20,38	20,39	20,39	20,44	20,42	20,41	20,50	20,40	20,52	20,54	20,39	20,37	20,41	20,42	20,43	20,43	20,47	20,47	20,43	20,40	20,35	20,39	20,45	20,41	20,43	20,44	20,36	20,32	20,41	20,41	20,32	20,33	20,45	20,42	
20,30	20,30	20,35	20,39	20,39	20,34	20,37	20,40	20,36	20,41	20,38	20,39	20,32	20,30	20,27	20,32	20,41	20,36	20,22	20,36	20,48	20,44	20,41	20,45	20,44	20,44	20,55	20,49	20,50	20,50	20,41	20,47	20,42	20,34	20,39	20,37	20,37	20,45	20,52	20,47	20,44	20,53	20,49	20,42	20,45	20,45	20,50	20,50	20,44	20,40	20,39	20,35	20,47	20,50	20,45	20,46	20,60	20,56	20,50	20,52	20,47	20,46	20,36	20,38	20,34	20,45	20,45	20,44	20,43	20,45	20,36	20,47	20,50	20,49	20,51	20,52	20,53	20,57	20,55	20,50	20,47	20,37	20,48	20,36	20,34	20,50	20,54	20,64	20,49	20,45	20,42	20,42	20,51	20,51	20,50	20,44	20,41	20,39	20,46	20,53	20,48	20,49	20,51	20,47	20,44	20,48	20,43	20,44	20,51	20,47	20,47	20,51	20,46	20,36	20,45	20,48	20,40	20,36	20,35	20,32	20,52	20,52	20,61	20,61	20,47	20,51	20,52	20,51	20,53	20,50	20,47	20,54	20,54	20,52	20,64	20,55	20,43	20,42	20,51	20,44	20,46	20,41	20,46	20,53	20,51	20,44	20,44	20,52	20,48	20,42	20,54	20,55	20,54	20,54	20,46	20,48	20,49	20,53	20,56	20,51	20,42	20,42	20,51	20,59	20,49	20,48	20,51	20,47	20,50	20,47	20,57	20,67	20,56	20,49	20,50	20,36	20,43	20,47	20,53	20,48	20,41	20,41	20,42	20,56	20,51	20,51	20,53	20,55	20,52	20,52	20,48	20,44	20,48	20,49	20,52	20,51	20,49	20,48	20,48	20,48	20,51	20,54	20,49	20,53	20,55	20,55	20,45	20,47	20,46	20,48	20,52	20,50	20,54	20,54	20,51	20,53	20,50	20,52	20,55	20,58	20,49	20,47	20,52	20,51	20,41	20,53	20,53	20,51	20,53	20,55	20,56	20,51	20,45	20,55	20,66	20,62	20,49	20,46	20,49	20,51	20,58	20,53	20,51	20,54	20,59	20,62	20,52	20,51	20,59	20,58	20,50	20,56	20,57	20,58	20,64	20,59	20,55	20,62	20,57	20,55	20,58	20,54	20,39	20,43	20,59	20,49	20,53	20,59	20,61	20,57	20,57	20,54	20,58	20,58	20,55	20,62	20,58	20,57	20,66	20,62	20,55	20,55	20,49	20,47	20,52	20,54	20,59	20,65	20,62	20,57	20,58	20,51	20,57	20,52	20,54	20,52	20,47	20,52	20,51	20,54	20,53	20,50	20,60	20,61	20,55	20,48	20,47	20,55	20,56	20,55	20,50	20,52	20,54	20,54	20,51	20,48	20,62	20,64	20,66	20,56	20,52	20,51	20,47	20,53	20,53	20,50	20,48	20,44	20,47	20,62	20,58	20,53	20,56	20,58	20,49	20,47	20,48	20,50	20,58	20,56	20,50	20,51	20,50	20,58	20,62	20,60	20,55	20,55	20,48	20,51	20,53	20,50	20,54	20,51	20,53	20,53	20,56	20,55	20,59	20,52	20,56	20,55	20,51	20,60	20,54	20,52	20,49	20,54	20,51	20,46	20,50	20,59	20,55	20,59	20,64	20,55	20,52	20,52	20,50	20,45	20,51	20,63	20,59	20,53	20,55	20,55	20,50	20,49	20,58	20,57	20,50	20,54	20,52	20,49	20,57	20,51	20,45	20,50	20,52	20,48	20,50	20,41	20,48	20,55	20,52	20,51	20,56	20,57	20,53	20,54	20,49	20,51	20,53	20,55	20,50	20,54	20,57	20,42	20,46	20,56	20,55	20,49	20,50	20,53	20,57	20,56	20,51	20,48	20,43	20,49	20,49	20,49	20,52	20,50	20,51	20,51	20,54	20,57	20,51	20,46	20,56	20,50	20,51	20,49	20,47	20,43	20,51	20,60	20,57	20,46	20,49	20,55	20,49	20,59	20,66	20,54	20,50	20,48	20,50	20,53	20,49	20,53	20,55	20,60	20,56	20,54	20,57	20,48	20,46	20,55	20,57	20,49	20,52	20,53	20,49	20,54	20,54	20,55	20,51	20,50	20,47	20,46	20,48	20,48	20,53	20,56	20,53	20,52	20,52	20,53	20,42	20,45	20,45	20,51	20,46	20,41	20,39	20,29	20,31	20,40	20,44	20,42	20,41	20,46	20,54	20,60	20,46	20,52	20,52	20,50	20,59	20,55	20,42	20,43	20,56	20,53	20,55	20,49	20,47	20,40	20,45	20,49	20,51	20,52	20,59	20,56	20,53	20,52	20,51	20,43	20,46	20,49	20,58	20,58	20,53	20,56	20,46	20,42	20,52	20,61	20,55	20,46	20,39	20,46	20,44	20,49	20,56	20,42	20,42	20,43	20,45	20,51	20,44	20,44	20,47	20,44	20,42	20,46	20,44	20,48	20,49	20,44	20,51	20,48	20,38	20,38	20,43	20,49	20,46	20,53	20,64	20,53	20,50	20,44	20,44	20,40	20,45	20,45	20,45	20,51	20,49	20,40	20,38	20,43	20,45	20,44	20,42	20,46	20,49	20,45	20,52	20,44	20,40	20,41	20,47	20,52	20,45	20,42	20,44	20,51	20,46	20,43	20,38	20,47	20,41	20,46	20,54	20,47	20,45	20,48	20,55	20,51	20,48	20,38	20,39	20,53	20,36	20,33	20,47	20,45	20,49	20,33	20,46	20,49	20,45	20,40	20,41	20,41	20,43	20,43	20,39	20,38	20,39	20,34	20,41	20,39	20,45	20,43	20,40	20,38	
20,34	20,23	20,11	20,25	20,34	20,32	20,37	20,41	20,38	20,46	20,42	20,32	20,45	20,24	20,29	20,31	20,35	20,35	20,29	20,31	20,46	20,38	20,36	20,42	20,42	20,39	20,47	20,48	20,40	20,47	20,55	20,45	20,37	20,46	20,43	20,44	20,50	20,44	20,39	20,49	20,39	20,56	20,60	20,46	20,38	20,40	20,51	20,48	20,41	20,38	20,42	20,42	20,33	20,46	20,39	20,54	20,64	20,56	20,50	20,49	20,52	20,53	20,45	20,44	20,40	20,49	20,49	20,44	20,48	20,47	20,35	20,41	20,53	20,58	20,55	20,44	20,51	20,48	20,48	20,52	20,46	20,54	20,57	20,39	20,33	20,43	20,54	20,62	20,52	20,47	20,41	20,41	20,54	20,49	20,50	20,51	20,43	20,43	20,51	20,54	20,40	20,44	20,47	20,44	20,45	20,46	20,61	20,46	20,49	20,42	20,41	20,50	20,48	20,44	20,45	20,37	20,32	20,31	20,38	20,40	20,50	20,48	20,55	20,65	20,51	20,45	20,51	20,59	20,59	20,56	20,44	20,55	20,57	20,45	20,55	20,62	20,44	20,48	20,52	20,48	20,50	20,44	20,45	20,50	20,49	20,44	20,41	20,45	20,51	20,53	20,53	20,56	20,56	20,56	20,50	20,53	20,54	20,49	20,53	20,59	20,47	20,46	20,49	20,58	20,50	20,44	20,50	20,45	20,44	20,51	20,55	20,57	20,51	20,48	20,57	20,41	20,43	20,52	20,55	20,54	20,48	20,46	20,48	20,50	20,55	20,59	20,58	20,50	20,47	20,50	20,50	20,48	20,47	20,44	20,48	20,43	20,52	20,46	20,49	20,57	20,56	20,58	20,64	20,61	20,57	20,58	20,57	20,53	20,53	20,48	20,56	20,53	20,53	20,50	20,50	20,53	20,54	20,56	20,58	20,61	20,49	20,44	20,50	20,52	20,46	20,52	20,55	20,53	20,54	20,56	20,51	20,44	20,48	20,49	20,63	20,63	20,54	20,47	20,42	20,42	20,54	20,51	20,51	20,58	20,56	20,55	20,57	20,53	20,60	20,59	20,53	20,57	20,54	20,59	20,63	20,54	20,56	20,58	20,61	20,50	20,58	20,59	20,49	20,48	20,53	20,61	20,57	20,53	20,56	20,58	20,54	20,56	20,58	20,62	20,56	20,54	20,47	20,57	20,69	20,63	20,54	20,56	20,57	20,52	20,54	20,57	20,60	20,67	20,64	20,60	20,56	20,61	20,57	20,52	20,53	20,51	20,47	20,53	20,50	20,53	20,57	20,60	20,56	20,57	20,56	20,54	20,53	20,54	20,54	20,56	20,56	20,62	20,61	20,53	20,53	20,52	20,57	20,59	20,63	20,62	20,51	20,47	20,50	20,57	20,51	20,50	20,47	20,49	20,53	20,63	20,62	20,56	20,53	20,52	20,54	20,55	20,56	20,57	20,62	20,66	20,54	20,49	20,50	20,56	20,62	20,61	20,63	20,58	20,59	20,59	20,54	20,47	20,46	20,53	20,54	20,51	20,54	20,63	20,56	20,52	20,58	20,58	20,55	20,56	20,54	20,50	20,52	20,56	20,49	20,46	20,53	20,57	20,56	20,62	20,62	20,58	20,52	20,51	20,51	20,51	20,47	20,58	20,59	20,54	20,54	20,56	20,53	20,53	20,60	20,60	20,56	20,52	20,50	20,48	20,46	20,51	20,45	20,55	20,57	20,53	20,55	20,47	20,56	20,50	20,49	20,59	20,60	20,55	20,56	20,45	20,51	20,59	20,58	20,53	20,55	20,58	20,56	20,48	20,49	20,57	20,53	20,46	20,52	20,58	20,56	20,52	20,47	20,52	20,58	20,56	20,53	20,53	20,50	20,50	20,49	20,50	20,53	20,54	20,50	20,50	20,57	20,46	20,44	20,54	20,53	20,46	20,50	20,55	20,57	20,47	20,46	20,54	20,52	20,51	20,60	20,54	20,51	20,55	20,54	20,55	20,52	20,55	20,52	20,53	20,50	20,48	20,50	20,53	20,51	20,55	20,55	20,46	20,48	20,49	20,50	20,58	20,57	20,53	20,56	20,51	20,46	20,54	20,54	20,59	20,49	20,47	20,51	20,53	20,46	20,43	20,42	20,39	20,38	20,41	20,47	20,49	20,47	20,37	20,32	20,38	20,42	20,48	20,46	20,48	20,51	20,56	20,48	20,46	20,44	20,47	20,50	20,53	20,49	20,43	20,49	20,44	20,45	20,45	20,48	20,51	20,44	20,38	20,42	20,45	20,49	20,45	20,49	20,51	20,52	20,53	20,53	20,42	20,50	20,58	20,57	20,48	20,41	20,42	20,51	20,56	20,50	20,41	20,44	20,42	20,41	20,45	20,43	20,45	20,45	20,49	20,54	20,47	20,47	20,44	20,49	20,43	20,43	20,45	20,33	20,42	20,50	20,43	20,46	20,47	20,35	20,37	20,45	20,58	20,54	20,49	20,53	20,54	20,52	20,51	20,49	20,40	20,49	20,54	20,49	20,47	20,47	20,42	20,46	20,45	20,44	20,48	20,42	20,38	20,40	20,48	20,62	20,56	20,48	20,39	20,51	20,56	20,55	20,46	20,48	20,51	20,42	20,37	20,35	20,36	20,41	20,48	20,56	20,53	20,43	20,44	20,51	20,56	20,55	20,39	20,37	20,40	20,39	20,40	20,37	20,44	20,43	20,36	20,49	20,47	20,53	20,47	20,40	20,40	20,33	20,41	20,39	20,36	20,38	20,38	20,44	20,39	20,44	20,54	20,32	20,32	
20,44	20,36	20,21	20,19	20,33	20,40	20,40	20,36	20,30	20,40	20,36	20,40	20,44	20,37	20,25	20,31	20,32	20,35	20,34	20,32	20,44	20,42	20,39	20,36	20,33	20,39	20,46	20,48	20,38	20,41	20,52	20,54	20,45	20,46	20,45	20,37	20,44	20,42	20,37	20,39	20,37	20,47	20,47	20,44	20,44	20,38	20,36	20,36	20,31	20,39	20,48	20,53	20,36	20,34	20,37	20,41	20,48	20,50	20,51	20,46	20,45	20,49	20,44	20,45	20,42	20,43	20,41	20,43	20,45	20,44	20,36	20,42	20,51	20,57	20,43	20,43	20,42	20,37	20,42	20,51	20,46	20,49	20,54	20,38	20,35	20,35	20,45	20,50	20,44	20,36	20,34	20,40	20,49	20,54	20,47	20,47	20,45	20,39	20,46	20,44	20,39	20,41	20,47	20,42	20,44	20,42	20,48	20,52	20,41	20,36	20,41	20,43	20,43	20,45	20,52	20,44	20,33	20,31	20,33	20,40	20,53	20,49	20,47	20,56	20,57	20,49	20,48	20,55	20,54	20,49	20,44	20,48	20,51	20,47	20,44	20,50	20,51	20,54	20,56	20,53	20,44	20,39	20,40	20,49	20,42	20,43	20,45	20,46	20,59	20,49	20,42	20,52	20,54	20,49	20,47	20,54	20,57	20,47	20,44	20,58	20,54	20,53	20,60	20,57	20,49	20,49	20,46	20,45	20,51	20,52	20,52	20,55	20,51	20,46	20,53	20,46	20,46	20,47	20,45	20,53	20,48	20,58	20,49	20,47	20,51	20,55	20,55	20,51	20,46	20,39	20,49	20,57	20,48	20,48	20,49	20,49	20,52	20,48	20,45	20,54	20,53	20,52	20,58	20,50	20,52	20,56	20,54	20,54	20,48	20,52	20,55	20,53	20,47	20,48	20,43	20,45	20,57	20,57	20,55	20,58	20,53	20,43	20,44	20,56	20,51	20,50	20,48	20,55	20,45	20,51	20,50	20,45	20,43	20,49	20,54	20,56	20,58	20,49	20,46	20,45	20,53	20,59	20,52	20,55	20,51	20,48	20,52	20,57	20,59	20,68	20,58	20,53	20,47	20,59	20,60	20,55	20,53	20,52	20,52	20,53	20,52	20,53	20,46	20,50	20,55	20,50	20,65	20,60	20,58	20,53	20,54	20,51	20,51	20,55	20,52	20,50	20,51	20,54	20,55	20,51	20,52	20,55	20,56	20,50	20,57	20,62	20,52	20,57	20,65	20,57	20,52	20,56	20,57	20,52	20,61	20,51	20,45	20,46	20,55	20,59	20,57	20,61	20,55	20,53	20,62	20,56	20,51	20,53	20,51	20,54	20,56	20,61	20,54	20,59	20,59	20,56	20,56	20,48	20,52	20,62	20,50	20,51	20,58	20,53	20,54	20,54	20,51	20,51	20,58	20,62	20,64	20,59	20,53	20,52	20,52	20,52	20,48	20,51	20,60	20,64	20,56	20,56	20,49	20,56	20,60	20,55	20,55	20,55	20,60	20,65	20,55	20,48	20,59	20,55	20,57	20,50	20,52	20,56	20,54	20,52	20,58	20,54	20,46	20,51	20,53	20,55	20,52	20,56	20,47	20,42	20,52	20,57	20,55	20,61	20,61	20,55	20,50	20,54	20,58	20,53	20,53	20,56	20,51	20,48	20,48	20,52	20,59	20,54	20,66	20,65	20,57	20,49	20,49	20,47	20,40	20,45	20,43	20,45	20,60	20,57	20,55	20,51	20,48	20,60	20,53	20,58	20,58	20,53	20,53	20,49	20,49	20,61	20,65	20,59	20,54	20,57	20,51	20,49	20,50	20,57	20,48	20,54	20,54	20,50	20,50	20,52	20,52	20,60	20,54	20,57	20,54	20,56	20,48	20,45	20,50	20,54	20,55	20,51	20,46	20,51	20,52	20,43	20,52	20,57	20,49	20,52	20,56	20,50	20,44	20,46	20,51	20,54	20,48	20,50	20,54	20,47	20,48	20,54	20,60	20,56	20,51	20,51	20,49	20,42	20,47	20,49	20,44	20,47	20,56	20,56	20,47	20,47	20,51	20,43	20,45	20,49	20,52	20,51	20,49	20,50	20,45	20,53	20,49	20,53	20,53	20,46	20,46	20,53	20,51	20,45	20,38	20,41	20,36	20,44	20,51	20,50	20,46	20,40	20,45	20,52	20,56	20,54	20,41	20,48	20,61	20,59	20,51	20,51	20,48	20,52	20,48	20,49	20,52	20,52	20,55	20,50	20,48	20,45	20,50	20,51	20,43	20,41	20,46	20,40	20,41	20,47	20,51	20,42	20,51	20,55	20,52	20,53	20,50	20,52	20,42	20,42	20,43	20,39	20,39	20,47	20,51	20,41	20,42	20,40	20,35	20,40	20,43	20,42	20,46	20,52	20,48	20,45	20,50	20,49	20,45	20,43	20,45	20,53	20,37	20,36	20,50	20,42	20,44	20,53	20,45	20,35	20,38	20,51	20,50	20,50	20,42	20,42	20,48	20,47	20,52	20,59	20,51	20,49	20,53	20,49	20,49	20,53	20,46	20,48	20,41	20,53	20,53	20,41	20,37	20,41	20,52	20,54	20,47	20,44	20,45	20,50	20,49	20,47	20,43	20,45	20,35	20,36	20,39	20,38	20,40	20,50	20,46	20,44	20,37	20,38	20,47	20,47	20,49	20,47	20,43	20,42	20,36	20,44	20,45	20,44	20,39	20,36	20,53	20,41	20,46	20,44	20,40	20,42	20,34	20,41	20,40	20,30	20,39	20,30	20,44	20,38	20,38	20,41	20,37	20,35	
20,43	20,41	20,45	20,34	20,34	20,33	20,29	20,35	20,36	20,43	20,35	20,43	20,38	20,36	20,35	20,44	20,36	20,35	20,39	20,40	20,44	20,45	20,39	20,36	20,29	20,33	20,47	20,47	20,38	20,41	20,50	20,51	20,52	20,41	20,35	20,38	20,37	20,42	20,44	20,45	20,38	20,45	20,46	20,43	20,47	20,38	20,33	20,38	20,41	20,55	20,54	20,51	20,36	20,49	20,46	20,41	20,39	20,45	20,43	20,48	20,39	20,45	20,57	20,54	20,48	20,52	20,50	20,45	20,45	20,55	20,47	20,46	20,45	20,48	20,40	20,37	20,46	20,47	20,52	20,46	20,50	20,48	20,50	20,44	20,39	20,38	20,34	20,40	20,41	20,40	20,37	20,36	20,53	20,49	20,48	20,42	20,42	20,37	20,40	20,45	20,45	20,43	20,35	20,42	20,42	20,37	20,40	20,48	20,49	20,49	20,47	20,45	20,45	20,50	20,48	20,42	20,36	20,32	20,42	20,45	20,48	20,49	20,47	20,53	20,49	20,56	20,53	20,52	20,54	20,44	20,41	20,50	20,47	20,45	20,60	20,56	20,55	20,53	20,53	20,55	20,47	20,39	20,42	20,46	20,41	20,45	20,53	20,51	20,49	20,48	20,49	20,49	20,50	20,47	20,45	20,47	20,49	20,49	20,50	20,52	20,52	20,44	20,43	20,51	20,55	20,52	20,48	20,47	20,51	20,49	20,52	20,55	20,51	20,49	20,52	20,53	20,49	20,40	20,51	20,51	20,42	20,55	20,58	20,59	20,56	20,54	20,52	20,54	20,52	20,46	20,52	20,63	20,55	20,47	20,51	20,56	20,55	20,48	20,52	20,49	20,53	20,50	20,50	20,46	20,46	20,46	20,44	20,53	20,56	20,49	20,46	20,46	20,52	20,50	20,45	20,49	20,59	20,65	20,56	20,54	20,52	20,42	20,46	20,60	20,53	20,44	20,50	20,55	20,59	20,59	20,50	20,48	20,47	20,50	20,55	20,53	20,51	20,53	20,61	20,61	20,58	20,54	20,55	20,65	20,50	20,46	20,58	20,58	20,59	20,60	20,58	20,58	20,56	20,59	20,60	20,49	20,50	20,45	20,50	20,56	20,56	20,51	20,48	20,47	20,57	20,61	20,56	20,57	20,54	20,49	20,58	20,58	20,49	20,45	20,49	20,58	20,54	20,54	20,54	20,55	20,54	20,60	20,51	20,52	20,53	20,60	20,58	20,50	20,64	20,62	20,53	20,57	20,63	20,54	20,57	20,53	20,49	20,48	20,46	20,62	20,59	20,55	20,52	20,52	20,57	20,55	20,54	20,59	20,50	20,56	20,60	20,57	20,53	20,58	20,57	20,59	20,60	20,59	20,57	20,56	20,53	20,50	20,59	20,62	20,56	20,55	20,50	20,53	20,61	20,65	20,70	20,68	20,61	20,58	20,53	20,44	20,44	20,52	20,62	20,64	20,57	20,52	20,56	20,58	20,66	20,61	20,52	20,54	20,61	20,61	20,58	20,54	20,59	20,61	20,57	20,53	20,56	20,56	20,57	20,53	20,55	20,50	20,49	20,58	20,63	20,54	20,50	20,48	20,51	20,36	20,53	20,58	20,61	20,62	20,60	20,53	20,49	20,41	20,54	20,53	20,52	20,61	20,56	20,51	20,54	20,54	20,54	20,53	20,63	20,63	20,58	20,55	20,55	20,54	20,48	20,42	20,42	20,47	20,56	20,52	20,54	20,54	20,45	20,58	20,57	20,55	20,47	20,43	20,52	20,52	20,50	20,57	20,59	20,57	20,54	20,52	20,52	20,53	20,50	20,56	20,49	20,57	20,61	20,50	20,48	20,59	20,58	20,54	20,50	20,52	20,49	20,46	20,48	20,49	20,45	20,59	20,56	20,49	20,49	20,49	20,50	20,46	20,52	20,63	20,51	20,47	20,56	20,56	20,47	20,53	20,57	20,61	20,55	20,47	20,51	20,52	20,45	20,57	20,63	20,56	20,50	20,49	20,49	20,40	20,43	20,43	20,48	20,51	20,48	20,53	20,50	20,49	20,54	20,44	20,41	20,43	20,43	20,38	20,44	20,53	20,51	20,45	20,50	20,52	20,53	20,52	20,53	20,52	20,47	20,44	20,41	20,49	20,42	20,39	20,61	20,49	20,43	20,41	20,42	20,46	20,54	20,47	20,43	20,40	20,51	20,53	20,48	20,51	20,45	20,46	20,53	20,44	20,46	20,45	20,44	20,53	20,59	20,47	20,54	20,56	20,44	20,50	20,61	20,46	20,35	20,44	20,44	20,44	20,43	20,50	20,46	20,48	20,54	20,47	20,53	20,44	20,49	20,42	20,38	20,40	20,55	20,50	20,41	20,48	20,41	20,42	20,44	20,40	20,36	20,54	20,55	20,45	20,47	20,54	20,51	20,45	20,39	20,45	20,46	20,37	20,48	20,45	20,44	20,42	20,40	20,36	20,39	20,44	20,40	20,41	20,54	20,41	20,36	20,44	20,43	20,56	20,56	20,44	20,45	20,52	20,45	20,42	20,43	20,47	20,43	20,41	20,49	20,48	20,38	20,41	20,52	20,57	20,50	20,38	20,48	20,45	20,48	20,52	20,49	20,46	20,40	20,38	20,36	20,48	20,50	20,52	20,45	20,41	20,42	20,37	20,48	20,39	20,39	20,41	20,38	20,32	20,41	20,45	20,54	20,45	20,35	20,37	20,52	20,47	20,43	20,46	20,48	20,50	20,48	20,39	20,39	20,33	20,40	20,33	20,33	20,40	20,35	20,42	20,37	20,35	
20,48	20,49	20,44	20,41	20,42	20,29	20,20	20,33	20,42	20,44	20,31	20,26	20,42	20,38	20,42	20,48	20,49	20,33	20,38	20,39	20,44	20,38	20,41	20,36	20,36	20,38	20,50	20,48	20,39	20,31	20,37	20,46	20,50	20,45	20,44	20,38	20,43	20,45	20,45	20,55	20,49	20,51	20,57	20,44	20,46	20,35	20,36	20,36	20,42	20,51	20,55	20,44	20,35	20,46	20,53	20,41	20,47	20,52	20,46	20,49	20,47	20,45	20,57	20,53	20,45	20,50	20,55	20,42	20,37	20,46	20,48	20,49	20,46	20,48	20,53	20,46	20,47	20,45	20,50	20,42	20,52	20,52	20,47	20,48	20,41	20,50	20,48	20,46	20,41	20,41	20,41	20,38	20,44	20,53	20,50	20,50	20,43	20,42	20,49	20,53	20,49	20,45	20,47	20,47	20,45	20,41	20,49	20,48	20,44	20,55	20,68	20,58	20,49	20,47	20,49	20,40	20,38	20,39	20,52	20,56	20,55	20,52	20,60	20,57	20,45	20,49	20,54	20,55	20,56	20,46	20,46	20,54	20,51	20,51	20,57	20,60	20,53	20,53	20,47	20,51	20,59	20,45	20,43	20,41	20,43	20,50	20,52	20,47	20,48	20,52	20,55	20,55	20,49	20,46	20,51	20,42	20,34	20,40	20,54	20,54	20,48	20,43	20,42	20,54	20,54	20,53	20,47	20,47	20,46	20,40	20,50	20,59	20,52	20,54	20,54	20,49	20,56	20,50	20,42	20,54	20,51	20,56	20,55	20,60	20,60	20,49	20,53	20,53	20,50	20,59	20,52	20,53	20,56	20,50	20,55	20,61	20,63	20,58	20,52	20,54	20,53	20,50	20,48	20,46	20,55	20,56	20,50	20,50	20,59	20,45	20,43	20,47	20,61	20,59	20,55	20,53	20,58	20,62	20,53	20,54	20,52	20,47	20,53	20,60	20,58	20,49	20,54	20,56	20,60	20,55	20,52	20,54	20,50	20,55	20,56	20,53	20,50	20,49	20,58	20,66	20,65	20,59	20,59	20,67	20,54	20,56	20,64	20,56	20,51	20,51	20,54	20,65	20,65	20,59	20,64	20,55	20,57	20,56	20,53	20,60	20,61	20,56	20,48	20,51	20,58	20,58	20,59	20,52	20,58	20,51	20,55	20,60	20,56	20,47	20,53	20,59	20,53	20,55	20,52	20,53	20,52	20,57	20,52	20,55	20,57	20,56	20,54	20,61	20,66	20,62	20,63	20,59	20,62	20,58	20,55	20,50	20,55	20,58	20,43	20,54	20,60	20,58	20,55	20,52	20,60	20,54	20,45	20,54	20,57	20,51	20,61	20,58	20,55	20,57	20,52	20,60	20,64	20,65	20,65	20,54	20,55	20,65	20,48	20,49	20,55	20,51	20,56	20,58	20,56	20,58	20,64	20,63	20,63	20,60	20,54	20,52	20,55	20,56	20,62	20,64	20,58	20,52	20,52	20,54	20,59	20,68	20,62	20,55	20,61	20,66	20,58	20,58	20,58	20,55	20,57	20,56	20,66	20,61	20,59	20,50	20,59	20,58	20,58	20,66	20,61	20,53	20,49	20,56	20,54	20,44	20,45	20,61	20,61	20,60	20,65	20,61	20,52	20,47	20,46	20,46	20,50	20,57	20,58	20,55	20,54	20,62	20,59	20,54	20,58	20,63	20,58	20,54	20,56	20,55	20,52	20,45	20,48	20,48	20,52	20,46	20,55	20,62	20,56	20,51	20,45	20,55	20,53	20,49	20,50	20,56	20,51	20,56	20,53	20,51	20,54	20,59	20,54	20,57	20,54	20,53	20,50	20,55	20,60	20,53	20,48	20,59	20,59	20,57	20,47	20,53	20,57	20,43	20,48	20,58	20,55	20,53	20,50	20,46	20,48	20,48	20,55	20,50	20,46	20,60	20,56	20,45	20,47	20,50	20,53	20,55	20,58	20,56	20,51	20,52	20,45	20,47	20,54	20,63	20,59	20,53	20,48	20,44	20,50	20,49	20,42	20,52	20,54	20,50	20,44	20,45	20,47	20,51	20,48	20,50	20,44	20,49	20,44	20,39	20,42	20,54	20,54	20,48	20,49	20,57	20,49	20,54	20,55	20,48	20,44	20,40	20,40	20,49	20,40	20,36	20,51	20,52	20,46	20,51	20,50	20,35	20,48	20,44	20,37	20,43	20,48	20,53	20,50	20,50	20,51	20,51	20,47	20,49	20,49	20,49	20,41	20,40	20,50	20,50	20,51	20,53	20,50	20,53	20,56	20,53	20,50	20,46	20,41	20,46	20,49	20,55	20,46	20,37	20,58	20,53	20,47	20,46	20,46	20,41	20,47	20,42	20,50	20,48	20,47	20,56	20,48	20,50	20,49	20,35	20,38	20,56	20,58	20,49	20,52	20,52	20,48	20,45	20,39	20,38	20,43	20,49	20,46	20,44	20,46	20,44	20,42	20,46	20,47	20,51	20,40	20,39	20,51	20,52	20,41	20,40	20,37	20,46	20,48	20,37	20,41	20,53	20,49	20,44	20,49	20,45	20,48	20,40	20,38	20,50	20,49	20,47	20,52	20,46	20,54	20,53	20,45	20,52	20,48	20,53	20,50	20,45	20,39	20,44	20,43	20,48	20,55	20,57	20,55	20,44	20,44	20,38	20,42	20,47	20,53	20,42	20,32	20,29	20,40	20,43	20,41	20,41	20,35	20,36	20,52	20,51	20,46	20,52	20,42	20,41	20,41	20,29	20,38	20,43	20,41	20,32	20,28	20,34	20,35	20,41	20,42	20,44	
20,38	20,51	20,41	20,42	20,39	20,32	20,26	20,27	20,29	20,37	20,25	20,22	20,35	20,40	20,46	20,53	20,46	20,43	20,38	20,43	20,41	20,44	20,43	20,36	20,38	20,35	20,46	20,43	20,40	20,36	20,39	20,39	20,40	20,45	20,43	20,41	20,40	20,49	20,44	20,50	20,47	20,56	20,58	20,46	20,48	20,40	20,42	20,30	20,38	20,44	20,41	20,39	20,40	20,44	20,49	20,39	20,39	20,52	20,48	20,41	20,36	20,50	20,55	20,52	20,48	20,42	20,49	20,44	20,38	20,47	20,47	20,64	20,55	20,51	20,52	20,53	20,45	20,49	20,49	20,49	20,43	20,54	20,55	20,49	20,51	20,50	20,54	20,53	20,46	20,48	20,48	20,45	20,44	20,50	20,55	20,51	20,45	20,41	20,50	20,51	20,46	20,48	20,49	20,54	20,53	20,51	20,55	20,49	20,48	20,41	20,52	20,53	20,50	20,51	20,56	20,49	20,46	20,53	20,53	20,51	20,54	20,51	20,63	20,59	20,53	20,50	20,50	20,51	20,53	20,43	20,54	20,60	20,54	20,55	20,56	20,60	20,54	20,53	20,64	20,57	20,60	20,51	20,44	20,46	20,47	20,43	20,49	20,46	20,48	20,56	20,58	20,56	20,55	20,56	20,53	20,45	20,37	20,44	20,55	20,55	20,43	20,41	20,56	20,55	20,53	20,54	20,48	20,49	20,51	20,45	20,53	20,54	20,50	20,59	20,60	20,45	20,54	20,53	20,49	20,54	20,48	20,52	20,52	20,56	20,57	20,56	20,57	20,57	20,45	20,61	20,57	20,48	20,55	20,56	20,46	20,57	20,65	20,59	20,56	20,48	20,49	20,56	20,52	20,46	20,47	20,59	20,50	20,51	20,54	20,45	20,46	20,53	20,60	20,63	20,54	20,57	20,59	20,58	20,51	20,54	20,54	20,46	20,48	20,61	20,66	20,58	20,56	20,55	20,53	20,57	20,55	20,53	20,45	20,54	20,64	20,63	20,54	20,48	20,54	20,60	20,64	20,63	20,63	20,68	20,55	20,54	20,59	20,61	20,57	20,55	20,55	20,64	20,58	20,52	20,67	20,65	20,61	20,56	20,56	20,60	20,53	20,58	20,57	20,49	20,59	20,59	20,54	20,53	20,50	20,54	20,59	20,57	20,56	20,62	20,60	20,69	20,62	20,61	20,58	20,59	20,50	20,54	20,47	20,64	20,64	20,61	20,52	20,59	20,62	20,61	20,59	20,62	20,55	20,57	20,58	20,51	20,52	20,57	20,57	20,62	20,63	20,59	20,60	20,60	20,55	20,58	20,52	20,53	20,58	20,57	20,60	20,64	20,53	20,49	20,52	20,62	20,64	20,61	20,64	20,59	20,52	20,58	20,52	20,55	20,62	20,50	20,53	20,61	20,57	20,57	20,61	20,60	20,67	20,58	20,57	20,61	20,65	20,68	20,63	20,65	20,62	20,56	20,54	20,56	20,56	20,61	20,68	20,71	20,62	20,67	20,65	20,55	20,58	20,54	20,47	20,55	20,62	20,56	20,55	20,52	20,56	20,63	20,57	20,53	20,53	20,55	20,55	20,59	20,55	20,51	20,53	20,56	20,60	20,59	20,70	20,60	20,51	20,49	20,49	20,45	20,48	20,57	20,57	20,55	20,55	20,59	20,66	20,60	20,62	20,58	20,58	20,54	20,58	20,55	20,59	20,52	20,48	20,50	20,59	20,57	20,59	20,58	20,58	20,57	20,49	20,50	20,55	20,57	20,52	20,53	20,55	20,61	20,65	20,52	20,46	20,50	20,57	20,53	20,59	20,56	20,56	20,55	20,57	20,49	20,37	20,47	20,50	20,55	20,52	20,48	20,60	20,53	20,47	20,58	20,57	20,48	20,46	20,51	20,48	20,44	20,53	20,46	20,44	20,47	20,48	20,45	20,43	20,53	20,60	20,57	20,52	20,53	20,54	20,55	20,51	20,53	20,62	20,66	20,63	20,46	20,49	20,48	20,50	20,57	20,48	20,49	20,55	20,45	20,36	20,45	20,48	20,47	20,50	20,53	20,48	20,49	20,56	20,47	20,44	20,50	20,50	20,44	20,49	20,60	20,51	20,55	20,58	20,48	20,46	20,44	20,53	20,60	20,47	20,42	20,46	20,49	20,47	20,48	20,50	20,41	20,39	20,51	20,43	20,48	20,50	20,49	20,50	20,53	20,51	20,46	20,48	20,40	20,47	20,56	20,55	20,45	20,48	20,44	20,49	20,51	20,54	20,55	20,52	20,49	20,56	20,49	20,46	20,52	20,55	20,53	20,49	20,32	20,48	20,56	20,44	20,43	20,47	20,55	20,58	20,45	20,51	20,55	20,47	20,49	20,42	20,46	20,47	20,39	20,45	20,56	20,57	20,47	20,43	20,50	20,57	20,52	20,38	20,35	20,38	20,45	20,43	20,40	20,40	20,41	20,40	20,48	20,53	20,41	20,41	20,47	20,47	20,44	20,45	20,37	20,35	20,44	20,49	20,37	20,32	20,46	20,48	20,54	20,58	20,42	20,38	20,42	20,50	20,54	20,49	20,46	20,52	20,44	20,45	20,64	20,55	20,50	20,46	20,44	20,44	20,46	20,42	20,45	20,54	20,42	20,47	20,47	20,44	20,50	20,46	20,42	20,46	20,53	20,59	20,46	20,49	20,42	20,38	20,48	20,37	20,46	20,48	20,40	20,45	20,44	20,51	20,51	20,39	20,39	20,42	20,30	20,33	20,44	20,26	20,25	20,32	20,30	20,38	20,51	20,45	20,46	
20,34	20,43	20,38	20,39	20,47	20,35	20,38	20,44	20,35	20,33	20,36	20,25	20,41	20,42	20,39	20,47	20,40	20,35	20,35	20,44	20,44	20,43	20,47	20,44	20,54	20,41	20,41	20,37	20,38	20,42	20,45	20,40	20,34	20,41	20,41	20,37	20,37	20,44	20,46	20,53	20,39	20,61	20,62	20,45	20,47	20,41	20,37	20,39	20,42	20,51	20,46	20,47	20,43	20,48	20,43	20,44	20,53	20,53	20,59	20,46	20,35	20,52	20,63	20,57	20,57	20,50	20,52	20,48	20,44	20,55	20,49	20,51	20,44	20,52	20,59	20,54	20,50	20,51	20,54	20,50	20,51	20,51	20,47	20,44	20,54	20,54	20,54	20,65	20,54	20,55	20,51	20,44	20,44	20,40	20,44	20,48	20,42	20,47	20,46	20,56	20,50	20,54	20,55	20,54	20,50	20,47	20,49	20,48	20,44	20,43	20,36	20,49	20,52	20,54	20,63	20,48	20,49	20,45	20,44	20,47	20,48	20,48	20,62	20,61	20,49	20,57	20,54	20,54	20,55	20,51	20,52	20,52	20,45	20,54	20,59	20,53	20,49	20,45	20,54	20,57	20,51	20,52	20,53	20,50	20,49	20,45	20,47	20,50	20,57	20,59	20,60	20,42	20,51	20,56	20,62	20,59	20,57	20,56	20,51	20,46	20,34	20,45	20,59	20,52	20,58	20,57	20,47	20,47	20,52	20,53	20,50	20,52	20,52	20,59	20,61	20,56	20,56	20,56	20,59	20,53	20,45	20,55	20,51	20,54	20,61	20,61	20,57	20,60	20,58	20,58	20,62	20,64	20,57	20,59	20,53	20,53	20,61	20,57	20,56	20,52	20,49	20,58	20,54	20,55	20,52	20,54	20,54	20,47	20,51	20,49	20,50	20,53	20,59	20,68	20,62	20,55	20,59	20,61	20,49	20,49	20,55	20,52	20,50	20,59	20,64	20,57	20,52	20,52	20,50	20,61	20,57	20,51	20,45	20,48	20,59	20,61	20,52	20,46	20,49	20,56	20,67	20,64	20,64	20,62	20,56	20,60	20,52	20,57	20,54	20,62	20,59	20,59	20,60	20,61	20,66	20,66	20,62	20,54	20,53	20,63	20,59	20,56	20,58	20,51	20,55	20,62	20,60	20,62	20,53	20,46	20,68	20,67	20,63	20,67	20,66	20,68	20,70	20,58	20,61	20,61	20,61	20,55	20,51	20,66	20,70	20,63	20,52	20,60	20,61	20,58	20,58	20,56	20,56	20,63	20,56	20,53	20,51	20,53	20,63	20,67	20,58	20,57	20,57	20,59	20,54	20,56	20,56	20,61	20,63	20,57	20,54	20,63	20,58	20,52	20,54	20,60	20,63	20,60	20,62	20,62	20,58	20,55	20,55	20,59	20,63	20,51	20,54	20,59	20,53	20,57	20,57	20,52	20,56	20,62	20,64	20,58	20,63	20,65	20,62	20,61	20,66	20,60	20,59	20,62	20,55	20,65	20,62	20,68	20,77	20,62	20,66	20,61	20,58	20,55	20,55	20,58	20,60	20,53	20,55	20,59	20,63	20,64	20,63	20,56	20,53	20,52	20,60	20,57	20,54	20,57	20,61	20,54	20,55	20,59	20,67	20,61	20,53	20,57	20,59	20,52	20,52	20,59	20,57	20,51	20,57	20,61	20,59	20,66	20,64	20,62	20,57	20,54	20,47	20,57	20,57	20,56	20,42	20,59	20,59	20,54	20,55	20,57	20,59	20,54	20,45	20,49	20,48	20,55	20,57	20,59	20,61	20,52	20,59	20,56	20,45	20,52	20,54	20,53	20,64	20,61	20,60	20,54	20,55	20,54	20,51	20,48	20,47	20,52	20,55	20,55	20,49	20,50	20,52	20,48	20,50	20,52	20,54	20,56	20,52	20,45	20,62	20,52	20,44	20,49	20,48	20,51	20,48	20,53	20,56	20,53	20,51	20,56	20,49	20,53	20,53	20,55	20,54	20,67	20,65	20,54	20,49	20,54	20,48	20,47	20,60	20,54	20,53	20,51	20,44	20,49	20,52	20,51	20,56	20,55	20,51	20,48	20,54	20,53	20,48	20,53	20,56	20,52	20,56	20,55	20,50	20,49	20,52	20,53	20,53	20,51	20,45	20,56	20,53	20,46	20,42	20,45	20,44	20,41	20,45	20,47	20,45	20,48	20,56	20,54	20,52	20,50	20,52	20,53	20,52	20,50	20,51	20,42	20,40	20,50	20,52	20,46	20,47	20,41	20,44	20,59	20,53	20,52	20,45	20,44	20,47	20,48	20,49	20,55	20,55	20,49	20,49	20,45	20,51	20,55	20,51	20,43	20,45	20,48	20,52	20,46	20,49	20,56	20,45	20,44	20,40	20,40	20,48	20,46	20,45	20,58	20,54	20,49	20,48	20,53	20,59	20,63	20,42	20,39	20,39	20,46	20,40	20,37	20,40	20,43	20,41	20,48	20,49	20,45	20,44	20,51	20,51	20,50	20,54	20,48	20,41	20,53	20,55	20,52	20,44	20,47	20,44	20,48	20,53	20,49	20,42	20,47	20,51	20,54	20,42	20,45	20,49	20,50	20,53	20,52	20,58	20,59	20,49	20,45	20,40	20,49	20,51	20,48	20,53	20,41	20,34	20,42	20,39	20,41	20,39	20,39	20,53	20,55	20,49	20,47	20,46	20,45	20,33	20,42	20,35	20,47	20,51	20,43	20,45	20,44	20,40	20,48	20,41	20,41	20,51	20,42	20,38	20,39	20,36	20,35	20,43	20,32	20,41	20,57	20,50	20,46	
20,42	20,38	20,35	20,41	20,38	20,40	20,40	20,39	20,40	20,40	20,33	20,32	20,41	20,43	20,41	20,45	20,49	20,37	20,39	20,43	20,46	20,56	20,48	20,46	20,49	20,34	20,42	20,37	20,37	20,39	20,36	20,39	20,37	20,43	20,42	20,40	20,37	20,36	20,38	20,55	20,51	20,44	20,49	20,39	20,47	20,48	20,45	20,49	20,51	20,58	20,56	20,48	20,47	20,48	20,47	20,46	20,54	20,55	20,54	20,50	20,42	20,49	20,52	20,54	20,52	20,53	20,56	20,46	20,41	20,49	20,50	20,55	20,48	20,53	20,55	20,51	20,48	20,51	20,55	20,60	20,56	20,53	20,38	20,38	20,55	20,51	20,48	20,52	20,53	20,53	20,58	20,53	20,45	20,44	20,46	20,52	20,44	20,49	20,57	20,47	20,46	20,48	20,56	20,55	20,46	20,49	20,50	20,43	20,44	20,43	20,42	20,48	20,50	20,45	20,57	20,49	20,42	20,42	20,37	20,46	20,49	20,50	20,62	20,61	20,50	20,43	20,56	20,55	20,52	20,57	20,53	20,39	20,48	20,51	20,58	20,57	20,45	20,52	20,55	20,56	20,46	20,43	20,43	20,52	20,46	20,44	20,50	20,52	20,51	20,47	20,48	20,42	20,43	20,45	20,47	20,54	20,53	20,43	20,50	20,48	20,41	20,50	20,53	20,49	20,49	20,49	20,44	20,42	20,47	20,43	20,39	20,48	20,56	20,56	20,56	20,54	20,53	20,42	20,48	20,52	20,46	20,57	20,57	20,52	20,58	20,60	20,57	20,54	20,59	20,58	20,48	20,53	20,56	20,51	20,51	20,59	20,58	20,55	20,47	20,51	20,45	20,47	20,55	20,49	20,53	20,56	20,61	20,55	20,50	20,44	20,53	20,56	20,58	20,61	20,56	20,52	20,55	20,56	20,50	20,45	20,51	20,46	20,47	20,53	20,45	20,51	20,49	20,55	20,53	20,56	20,50	20,50	20,51	20,48	20,55	20,60	20,52	20,46	20,51	20,56	20,63	20,64	20,63	20,59	20,49	20,60	20,58	20,49	20,57	20,61	20,58	20,61	20,62	20,66	20,66	20,56	20,53	20,51	20,54	20,58	20,57	20,60	20,54	20,50	20,52	20,63	20,59	20,57	20,58	20,52	20,66	20,65	20,60	20,58	20,64	20,63	20,58	20,50	20,53	20,57	20,60	20,58	20,52	20,63	20,68	20,63	20,55	20,59	20,63	20,58	20,57	20,53	20,60	20,63	20,63	20,58	20,53	20,57	20,58	20,65	20,57	20,56	20,60	20,52	20,63	20,60	20,59	20,55	20,58	20,55	20,56	20,59	20,61	20,63	20,57	20,61	20,63	20,56	20,59	20,59	20,64	20,62	20,62	20,59	20,64	20,67	20,56	20,59	20,50	20,60	20,64	20,56	20,53	20,55	20,67	20,56	20,62	20,69	20,66	20,64	20,66	20,64	20,61	20,62	20,58	20,60	20,61	20,57	20,67	20,64	20,59	20,49	20,57	20,54	20,55	20,55	20,62	20,57	20,59	20,61	20,62	20,60	20,60	20,66	20,61	20,50	20,59	20,60	20,57	20,45	20,49	20,62	20,66	20,66	20,70	20,61	20,56	20,59	20,60	20,59	20,57	20,62	20,61	20,64	20,61	20,55	20,59	20,64	20,64	20,60	20,64	20,52	20,53	20,57	20,57	20,51	20,51	20,59	20,64	20,49	20,50	20,57	20,56	20,58	20,49	20,51	20,55	20,61	20,67	20,61	20,59	20,54	20,50	20,51	20,56	20,58	20,57	20,54	20,54	20,55	20,54	20,57	20,51	20,51	20,56	20,56	20,52	20,57	20,55	20,54	20,57	20,54	20,58	20,52	20,43	20,51	20,62	20,55	20,51	20,48	20,57	20,50	20,45	20,54	20,51	20,50	20,56	20,52	20,51	20,63	20,60	20,55	20,47	20,51	20,51	20,56	20,56	20,55	20,64	20,55	20,54	20,53	20,49	20,48	20,54	20,59	20,57	20,57	20,54	20,54	20,56	20,62	20,62	20,56	20,51	20,57	20,48	20,39	20,47	20,53	20,59	20,65	20,59	20,46	20,47	20,44	20,43	20,44	20,62	20,54	20,44	20,47	20,50	20,47	20,45	20,43	20,46	20,39	20,49	20,53	20,50	20,49	20,52	20,60	20,59	20,49	20,43	20,47	20,52	20,51	20,47	20,45	20,42	20,53	20,55	20,41	20,43	20,41	20,44	20,62	20,53	20,46	20,49	20,43	20,46	20,49	20,56	20,51	20,53	20,53	20,53	20,44	20,57	20,56	20,52	20,43	20,39	20,42	20,42	20,54	20,56	20,47	20,45	20,43	20,35	20,43	20,51	20,49	20,45	20,58	20,55	20,46	20,50	20,47	20,42	20,43	20,40	20,48	20,49	20,43	20,49	20,37	20,40	20,38	20,39	20,45	20,50	20,51	20,49	20,48	20,46	20,48	20,51	20,51	20,46	20,52	20,47	20,43	20,54	20,54	20,49	20,47	20,49	20,45	20,49	20,48	20,52	20,51	20,38	20,39	20,56	20,56	20,54	20,44	20,46	20,53	20,49	20,43	20,41	20,42	20,46	20,43	20,45	20,46	20,42	20,42	20,45	20,44	20,43	20,39	20,43	20,44	20,47	20,51	20,52	20,39	20,35	20,39	20,42	20,51	20,48	20,41	20,42	20,46	20,49	20,51	20,51	20,46	20,47	20,38	20,47	20,43	20,42	20,45	20,48	20,33	20,33	20,54	20,46	20,49	
20,40	20,33	20,33	20,36	20,32	20,27	20,42	20,37	20,36	20,36	20,38	20,35	20,42	20,38	20,37	20,50	20,50	20,50	20,38	20,49	20,49	20,51	20,45	20,36	20,40	20,34	20,37	20,42	20,36	20,41	20,44	20,48	20,52	20,42	20,48	20,39	20,31	20,36	20,45	20,45	20,46	20,46	20,39	20,36	20,43	20,41	20,46	20,55	20,49	20,52	20,45	20,39	20,44	20,54	20,49	20,48	20,53	20,47	20,50	20,53	20,47	20,46	20,53	20,51	20,49	20,47	20,53	20,49	20,41	20,42	20,46	20,60	20,63	20,51	20,50	20,49	20,53	20,52	20,46	20,49	20,56	20,45	20,37	20,48	20,46	20,54	20,53	20,57	20,56	20,57	20,47	20,48	20,56	20,52	20,50	20,52	20,50	20,46	20,49	20,43	20,46	20,50	20,53	20,42	20,43	20,43	20,49	20,42	20,45	20,52	20,47	20,49	20,44	20,40	20,49	20,51	20,38	20,37	20,47	20,46	20,45	20,41	20,54	20,62	20,55	20,50	20,55	20,60	20,54	20,44	20,51	20,39	20,44	20,50	20,52	20,52	20,56	20,54	20,53	20,55	20,48	20,41	20,47	20,52	20,52	20,48	20,50	20,54	20,48	20,44	20,46	20,48	20,45	20,47	20,48	20,46	20,45	20,47	20,47	20,57	20,50	20,58	20,50	20,49	20,56	20,46	20,47	20,37	20,42	20,49	20,57	20,60	20,57	20,57	20,59	20,50	20,52	20,45	20,43	20,47	20,55	20,58	20,59	20,48	20,48	20,52	20,58	20,52	20,59	20,65	20,53	20,48	20,52	20,56	20,50	20,60	20,60	20,54	20,47	20,47	20,49	20,51	20,54	20,51	20,52	20,49	20,61	20,55	20,51	20,46	20,50	20,58	20,64	20,58	20,44	20,45	20,46	20,52	20,58	20,58	20,56	20,50	20,44	20,55	20,54	20,54	20,58	20,59	20,60	20,52	20,53	20,50	20,47	20,50	20,64	20,64	20,61	20,57	20,53	20,58	20,59	20,57	20,60	20,57	20,53	20,52	20,58	20,50	20,57	20,65	20,59	20,66	20,62	20,57	20,63	20,61	20,54	20,52	20,51	20,54	20,57	20,60	20,61	20,57	20,57	20,53	20,57	20,55	20,49	20,54	20,66	20,60	20,57	20,53	20,54	20,62	20,58	20,59	20,54	20,53	20,61	20,60	20,51	20,53	20,60	20,67	20,60	20,58	20,65	20,55	20,53	20,57	20,58	20,58	20,67	20,63	20,56	20,65	20,60	20,71	20,62	20,54	20,58	20,53	20,61	20,70	20,59	20,57	20,59	20,58	20,61	20,64	20,59	20,67	20,62	20,62	20,60	20,58	20,68	20,66	20,59	20,56	20,57	20,54	20,61	20,70	20,63	20,60	20,60	20,66	20,67	20,62	20,61	20,61	20,64	20,58	20,57	20,75	20,68	20,59	20,62	20,61	20,65	20,62	20,62	20,67	20,58	20,56	20,63	20,60	20,56	20,52	20,58	20,60	20,55	20,53	20,59	20,67	20,60	20,66	20,60	20,47	20,52	20,55	20,54	20,56	20,56	20,52	20,55	20,53	20,52	20,61	20,68	20,73	20,72	20,60	20,48	20,53	20,52	20,56	20,60	20,59	20,58	20,60	20,53	20,49	20,58	20,61	20,62	20,61	20,65	20,55	20,55	20,59	20,61	20,54	20,57	20,57	20,61	20,53	20,61	20,61	20,55	20,57	20,43	20,45	20,53	20,53	20,65	20,55	20,48	20,58	20,57	20,44	20,53	20,51	20,48	20,49	20,50	20,57	20,56	20,59	20,55	20,53	20,58	20,69	20,60	20,64	20,59	20,46	20,51	20,60	20,54	20,47	20,55	20,55	20,53	20,52	20,55	20,50	20,50	20,43	20,46	20,51	20,50	20,55	20,63	20,51	20,47	20,57	20,63	20,57	20,53	20,45	20,53	20,52	20,50	20,58	20,62	20,55	20,53	20,57	20,49	20,51	20,49	20,54	20,51	20,56	20,54	20,51	20,52	20,50	20,59	20,51	20,45	20,48	20,49	20,39	20,43	20,54	20,57	20,65	20,60	20,50	20,46	20,43	20,41	20,38	20,48	20,52	20,42	20,44	20,54	20,47	20,49	20,44	20,44	20,41	20,49	20,53	20,42	20,40	20,43	20,44	20,52	20,49	20,40	20,44	20,49	20,50	20,45	20,38	20,47	20,54	20,54	20,45	20,54	20,47	20,46	20,52	20,58	20,51	20,51	20,49	20,50	20,51	20,51	20,51	20,54	20,58	20,51	20,45	20,45	20,47	20,48	20,53	20,51	20,45	20,50	20,57	20,57	20,49	20,51	20,46	20,38	20,41	20,55	20,50	20,43	20,54	20,53	20,42	20,44	20,48	20,36	20,35	20,44	20,49	20,47	20,47	20,51	20,42	20,40	20,41	20,36	20,39	20,42	20,47	20,46	20,44	20,44	20,48	20,49	20,44	20,35	20,50	20,49	20,41	20,43	20,49	20,44	20,43	20,48	20,52	20,54	20,43	20,44	20,43	20,36	20,39	20,58	20,55	20,43	20,37	20,42	20,47	20,53	20,50	20,40	20,33	20,28	20,38	20,44	20,47	20,44	20,52	20,49	20,42	20,44	20,36	20,46	20,51	20,46	20,42	20,46	20,41	20,30	20,41	20,43	20,46	20,46	20,35	20,45	20,49	20,57	20,54	20,44	20,43	20,40	20,33	20,35	20,41	20,37	20,39	20,37	20,32	20,36	20,52	20,52	20,41	
20,38	20,39	20,38	20,34	20,40	20,27	20,39	20,35	20,30	20,41	20,41	20,28	20,42	20,37	20,36	20,41	20,40	20,39	20,35	20,37	20,46	20,49	20,53	20,39	20,36	20,35	20,40	20,43	20,49	20,44	20,51	20,50	20,45	20,45	20,50	20,43	20,34	20,34	20,39	20,43	20,45	20,57	20,58	20,40	20,42	20,35	20,41	20,51	20,52	20,50	20,40	20,37	20,43	20,55	20,55	20,44	20,49	20,54	20,57	20,53	20,46	20,44	20,46	20,48	20,48	20,49	20,46	20,36	20,40	20,44	20,44	20,56	20,57	20,52	20,49	20,47	20,53	20,48	20,43	20,47	20,49	20,44	20,44	20,47	20,45	20,46	20,50	20,57	20,58	20,63	20,56	20,44	20,46	20,51	20,52	20,57	20,50	20,46	20,48	20,52	20,51	20,51	20,53	20,52	20,54	20,47	20,48	20,43	20,43	20,47	20,53	20,45	20,47	20,51	20,59	20,59	20,49	20,49	20,44	20,44	20,41	20,43	20,52	20,62	20,52	20,53	20,55	20,57	20,50	20,45	20,53	20,43	20,41	20,57	20,50	20,52	20,54	20,44	20,43	20,47	20,44	20,45	20,47	20,52	20,49	20,45	20,53	20,53	20,49	20,56	20,50	20,47	20,46	20,43	20,46	20,47	20,42	20,53	20,51	20,52	20,44	20,50	20,51	20,48	20,51	20,45	20,50	20,45	20,46	20,53	20,65	20,59	20,52	20,52	20,53	20,47	20,51	20,55	20,57	20,50	20,50	20,64	20,57	20,53	20,51	20,51	20,50	20,51	20,54	20,64	20,61	20,51	20,51	20,52	20,48	20,56	20,65	20,54	20,53	20,48	20,49	20,55	20,64	20,62	20,55	20,54	20,54	20,53	20,46	20,45	20,56	20,63	20,60	20,60	20,43	20,47	20,54	20,52	20,50	20,60	20,58	20,55	20,45	20,50	20,52	20,52	20,56	20,59	20,64	20,62	20,54	20,57	20,51	20,50	20,62	20,62	20,64	20,58	20,59	20,54	20,66	20,58	20,57	20,66	20,62	20,54	20,55	20,58	20,54	20,58	20,59	20,72	20,69	20,57	20,58	20,62	20,64	20,62	20,63	20,58	20,58	20,63	20,57	20,55	20,62	20,54	20,55	20,57	20,49	20,51	20,64	20,67	20,61	20,58	20,57	20,59	20,58	20,61	20,63	20,46	20,54	20,63	20,57	20,53	20,55	20,60	20,64	20,63	20,56	20,62	20,58	20,55	20,57	20,61	20,69	20,62	20,51	20,65	20,64	20,68	20,64	20,57	20,53	20,54	20,60	20,67	20,57	20,58	20,67	20,66	20,62	20,66	20,62	20,58	20,55	20,63	20,66	20,60	20,73	20,73	20,63	20,50	20,53	20,56	20,60	20,61	20,60	20,56	20,64	20,64	20,68	20,63	20,64	20,67	20,71	20,62	20,61	20,66	20,65	20,58	20,54	20,61	20,65	20,61	20,57	20,66	20,60	20,57	20,70	20,62	20,60	20,54	20,50	20,56	20,59	20,51	20,58	20,64	20,56	20,56	20,62	20,52	20,56	20,55	20,55	20,62	20,62	20,50	20,50	20,53	20,58	20,56	20,58	20,61	20,57	20,53	20,52	20,58	20,51	20,50	20,59	20,53	20,56	20,55	20,47	20,53	20,56	20,60	20,61	20,59	20,59	20,54	20,55	20,58	20,56	20,56	20,55	20,64	20,61	20,61	20,63	20,61	20,60	20,66	20,48	20,46	20,48	20,52	20,56	20,47	20,47	20,48	20,58	20,56	20,53	20,53	20,54	20,54	20,60	20,60	20,57	20,48	20,56	20,61	20,53	20,62	20,54	20,64	20,64	20,55	20,59	20,54	20,53	20,56	20,55	20,57	20,55	20,50	20,44	20,49	20,45	20,48	20,42	20,52	20,50	20,51	20,57	20,51	20,43	20,45	20,52	20,57	20,54	20,55	20,61	20,52	20,51	20,57	20,62	20,54	20,50	20,54	20,47	20,48	20,46	20,54	20,53	20,53	20,47	20,47	20,46	20,51	20,52	20,48	20,47	20,55	20,55	20,49	20,48	20,54	20,55	20,54	20,57	20,54	20,55	20,52	20,51	20,42	20,48	20,49	20,47	20,51	20,45	20,53	20,54	20,53	20,40	20,35	20,45	20,46	20,44	20,37	20,36	20,36	20,47	20,57	20,48	20,50	20,47	20,49	20,52	20,43	20,41	20,47	20,48	20,45	20,56	20,50	20,47	20,56	20,56	20,53	20,49	20,46	20,47	20,53	20,50	20,49	20,50	20,54	20,48	20,40	20,50	20,54	20,52	20,49	20,42	20,44	20,43	20,52	20,48	20,53	20,45	20,39	20,36	20,51	20,56	20,48	20,49	20,54	20,51	20,49	20,47	20,43	20,40	20,41	20,41	20,47	20,43	20,46	20,47	20,40	20,48	20,48	20,39	20,42	20,41	20,46	20,39	20,41	20,36	20,44	20,46	20,35	20,35	20,46	20,42	20,44	20,49	20,52	20,42	20,38	20,43	20,51	20,52	20,47	20,40	20,40	20,34	20,43	20,43	20,44	20,40	20,34	20,38	20,44	20,46	20,50	20,48	20,43	20,31	20,36	20,42	20,44	20,46	20,42	20,45	20,40	20,31	20,27	20,46	20,51	20,48	20,37	20,42	20,42	20,31	20,35	20,36	20,36	20,41	20,32	20,42	20,50	20,53	20,42	20,39	20,45	20,48	20,32	20,34	20,34	20,35	20,32	20,31	20,32	20,44	20,48	20,44	20,41	
20,39	20,50	20,45	20,39	20,40	20,28	20,18	20,30	20,30	20,34	20,38	20,33	20,34	20,37	20,32	20,39	20,41	20,36	20,26	20,37	20,42	20,43	20,54	20,50	20,36	20,32	20,43	20,47	20,41	20,42	20,41	20,49	20,37	20,34	20,49	20,46	20,34	20,37	20,44	20,43	20,40	20,44	20,54	20,50	20,45	20,36	20,32	20,37	20,42	20,56	20,47	20,35	20,44	20,55	20,54	20,51	20,48	20,50	20,60	20,54	20,49	20,49	20,51	20,39	20,48	20,44	20,56	20,44	20,37	20,49	20,45	20,55	20,60	20,52	20,50	20,52	20,53	20,44	20,51	20,45	20,43	20,40	20,49	20,53	20,50	20,50	20,46	20,37	20,48	20,52	20,50	20,53	20,55	20,50	20,55	20,60	20,49	20,47	20,47	20,49	20,51	20,39	20,46	20,49	20,50	20,49	20,49	20,43	20,42	20,39	20,45	20,54	20,44	20,55	20,60	20,54	20,41	20,48	20,41	20,39	20,44	20,48	20,58	20,56	20,45	20,44	20,50	20,48	20,46	20,47	20,49	20,46	20,49	20,55	20,49	20,51	20,49	20,47	20,56	20,55	20,44	20,39	20,33	20,51	20,49	20,35	20,44	20,52	20,48	20,51	20,53	20,48	20,46	20,46	20,45	20,46	20,46	20,49	20,67	20,59	20,52	20,47	20,47	20,55	20,58	20,50	20,49	20,46	20,43	20,43	20,54	20,46	20,50	20,56	20,52	20,49	20,54	20,51	20,62	20,63	20,46	20,51	20,56	20,52	20,50	20,51	20,46	20,52	20,56	20,60	20,59	20,54	20,48	20,50	20,50	20,54	20,59	20,53	20,49	20,55	20,50	20,53	20,52	20,53	20,53	20,58	20,58	20,45	20,41	20,42	20,49	20,55	20,56	20,58	20,49	20,44	20,54	20,58	20,55	20,59	20,56	20,53	20,56	20,50	20,42	20,46	20,53	20,59	20,65	20,68	20,56	20,55	20,52	20,51	20,60	20,69	20,58	20,56	20,56	20,59	20,70	20,65	20,55	20,63	20,72	20,62	20,47	20,54	20,60	20,56	20,56	20,66	20,59	20,59	20,61	20,66	20,72	20,62	20,64	20,56	20,57	20,63	20,62	20,48	20,55	20,57	20,56	20,61	20,57	20,53	20,62	20,59	20,59	20,60	20,59	20,56	20,63	20,56	20,61	20,55	20,54	20,64	20,58	20,58	20,68	20,65	20,57	20,58	20,58	20,65	20,69	20,57	20,59	20,62	20,70	20,57	20,55	20,61	20,65	20,70	20,66	20,61	20,59	20,54	20,57	20,65	20,60	20,61	20,60	20,58	20,53	20,52	20,60	20,57	20,58	20,61	20,68	20,61	20,68	20,69	20,59	20,53	20,53	20,58	20,57	20,60	20,58	20,56	20,57	20,58	20,57	20,65	20,68	20,64	20,70	20,63	20,58	20,64	20,64	20,63	20,62	20,62	20,59	20,58	20,59	20,65	20,57	20,57	20,62	20,67	20,63	20,54	20,49	20,56	20,61	20,56	20,61	20,63	20,61	20,49	20,59	20,62	20,59	20,62	20,60	20,59	20,61	20,58	20,56	20,60	20,52	20,65	20,60	20,61	20,56	20,44	20,45	20,52	20,55	20,48	20,58	20,58	20,52	20,53	20,59	20,56	20,51	20,57	20,56	20,61	20,62	20,57	20,53	20,56	20,56	20,59	20,47	20,58	20,57	20,55	20,54	20,53	20,52	20,63	20,53	20,54	20,50	20,52	20,49	20,45	20,49	20,50	20,53	20,59	20,56	20,55	20,63	20,60	20,57	20,54	20,53	20,50	20,57	20,61	20,49	20,53	20,49	20,57	20,63	20,58	20,62	20,55	20,49	20,58	20,54	20,56	20,52	20,53	20,51	20,60	20,57	20,50	20,48	20,45	20,43	20,48	20,57	20,54	20,47	20,49	20,52	20,61	20,59	20,49	20,56	20,50	20,47	20,59	20,60	20,53	20,53	20,52	20,52	20,48	20,55	20,52	20,55	20,47	20,46	20,51	20,46	20,48	20,51	20,48	20,49	20,55	20,49	20,50	20,55	20,55	20,48	20,47	20,56	20,55	20,51	20,53	20,52	20,42	20,54	20,51	20,38	20,49	20,43	20,53	20,49	20,47	20,45	20,36	20,40	20,40	20,44	20,41	20,37	20,46	20,41	20,52	20,51	20,50	20,48	20,49	20,58	20,60	20,48	20,48	20,51	20,55	20,53	20,46	20,54	20,57	20,47	20,49	20,46	20,45	20,42	20,43	20,55	20,54	20,43	20,45	20,48	20,45	20,56	20,55	20,51	20,38	20,35	20,40	20,48	20,47	20,46	20,46	20,46	20,41	20,43	20,57	20,60	20,48	20,48	20,53	20,50	20,42	20,39	20,36	20,43	20,42	20,36	20,42	20,45	20,52	20,54	20,43	20,50	20,47	20,42	20,40	20,40	20,50	20,42	20,42	20,50	20,58	20,59	20,43	20,43	20,53	20,44	20,50	20,45	20,43	20,40	20,45	20,44	20,46	20,48	20,45	20,42	20,39	20,40	20,52	20,54	20,44	20,41	20,40	20,46	20,50	20,43	20,36	20,46	20,44	20,42	20,34	20,41	20,43	20,44	20,39	20,38	20,38	20,36	20,29	20,40	20,46	20,42	20,44	20,37	20,47	20,39	20,44	20,38	20,41	20,38	20,31	20,39	20,48	20,46	20,37	20,44	20,39	20,46	20,40	20,41	20,39	20,28	20,30	20,36	20,40	20,40	20,49	20,38	20,40	
20,45	20,37	20,37	20,41	20,36	20,29	20,22	20,24	20,38	20,47	20,40	20,36	20,36	20,29	20,36	20,48	20,45	20,39	20,35	20,44	20,48	20,44	20,47	20,47	20,38	20,32	20,45	20,42	20,38	20,44	20,41	20,39	20,44	20,34	20,41	20,37	20,40	20,40	20,48	20,54	20,51	20,41	20,37	20,43	20,44	20,47	20,41	20,33	20,48	20,55	20,55	20,47	20,42	20,51	20,53	20,53	20,52	20,48	20,56	20,54	20,44	20,46	20,58	20,60	20,53	20,48	20,52	20,51	20,44	20,56	20,51	20,53	20,50	20,55	20,47	20,50	20,48	20,47	20,43	20,41	20,44	20,48	20,48	20,44	20,47	20,50	20,48	20,43	20,40	20,50	20,41	20,45	20,54	20,43	20,54	20,57	20,52	20,57	20,50	20,45	20,54	20,40	20,41	20,43	20,45	20,48	20,53	20,41	20,43	20,39	20,43	20,50	20,48	20,50	20,53	20,38	20,39	20,41	20,46	20,47	20,49	20,51	20,44	20,51	20,47	20,47	20,50	20,63	20,55	20,44	20,44	20,48	20,53	20,62	20,61	20,44	20,43	20,42	20,47	20,52	20,43	20,40	20,37	20,43	20,46	20,33	20,41	20,48	20,57	20,55	20,56	20,57	20,49	20,43	20,47	20,50	20,49	20,43	20,56	20,54	20,44	20,47	20,60	20,60	20,57	20,55	20,55	20,46	20,49	20,48	20,46	20,46	20,52	20,54	20,56	20,52	20,51	20,50	20,55	20,66	20,61	20,54	20,57	20,56	20,49	20,52	20,52	20,60	20,54	20,53	20,49	20,56	20,52	20,53	20,60	20,58	20,59	20,57	20,47	20,51	20,54	20,53	20,47	20,53	20,47	20,48	20,54	20,47	20,42	20,48	20,45	20,48	20,59	20,64	20,55	20,39	20,45	20,48	20,51	20,58	20,60	20,47	20,46	20,58	20,50	20,51	20,50	20,52	20,57	20,59	20,57	20,52	20,48	20,52	20,60	20,67	20,61	20,50	20,51	20,62	20,59	20,59	20,61	20,62	20,57	20,59	20,57	20,56	20,54	20,54	20,50	20,61	20,53	20,55	20,60	20,64	20,68	20,67	20,62	20,58	20,54	20,62	20,69	20,58	20,53	20,59	20,62	20,59	20,65	20,62	20,64	20,59	20,59	20,59	20,54	20,57	20,65	20,54	20,57	20,58	20,62	20,67	20,58	20,60	20,69	20,68	20,56	20,61	20,60	20,65	20,61	20,58	20,64	20,66	20,65	20,59	20,62	20,60	20,60	20,64	20,57	20,55	20,63	20,64	20,62	20,65	20,61	20,66	20,59	20,57	20,55	20,55	20,53	20,61	20,57	20,51	20,58	20,64	20,71	20,65	20,57	20,51	20,60	20,58	20,53	20,57	20,56	20,56	20,58	20,53	20,49	20,59	20,67	20,63	20,64	20,67	20,60	20,68	20,63	20,64	20,58	20,59	20,66	20,66	20,63	20,71	20,58	20,50	20,54	20,60	20,59	20,55	20,55	20,53	20,61	20,64	20,71	20,67	20,59	20,56	20,59	20,61	20,65	20,67	20,60	20,54	20,51	20,55	20,63	20,62	20,60	20,71	20,69	20,66	20,53	20,42	20,52	20,53	20,48	20,48	20,50	20,61	20,59	20,52	20,60	20,60	20,56	20,55	20,57	20,59	20,56	20,51	20,61	20,59	20,59	20,56	20,56	20,57	20,53	20,50	20,55	20,59	20,52	20,54	20,57	20,62	20,57	20,57	20,48	20,47	20,51	20,55	20,57	20,55	20,58	20,53	20,55	20,54	20,55	20,55	20,57	20,55	20,55	20,61	20,55	20,55	20,49	20,52	20,59	20,53	20,58	20,56	20,45	20,48	20,52	20,60	20,51	20,58	20,58	20,55	20,64	20,55	20,54	20,46	20,41	20,47	20,55	20,55	20,50	20,52	20,58	20,68	20,63	20,49	20,47	20,44	20,49	20,52	20,52	20,50	20,50	20,48	20,50	20,50	20,56	20,55	20,54	20,56	20,48	20,51	20,55	20,49	20,45	20,48	20,51	20,57	20,45	20,49	20,51	20,49	20,54	20,50	20,51	20,53	20,52	20,48	20,49	20,50	20,57	20,55	20,47	20,48	20,48	20,49	20,51	20,47	20,44	20,38	20,46	20,49	20,44	20,44	20,48	20,51	20,50	20,49	20,51	20,50	20,48	20,56	20,60	20,50	20,52	20,49	20,50	20,54	20,48	20,44	20,54	20,55	20,45	20,53	20,55	20,51	20,49	20,49	20,53	20,51	20,42	20,41	20,43	20,44	20,54	20,53	20,42	20,37	20,42	20,47	20,54	20,56	20,56	20,47	20,46	20,46	20,41	20,49	20,57	20,42	20,38	20,51	20,58	20,42	20,43	20,41	20,53	20,52	20,37	20,43	20,47	20,51	20,48	20,39	20,48	20,50	20,37	20,39	20,41	20,47	20,51	20,47	20,50	20,58	20,55	20,53	20,40	20,46	20,47	20,46	20,48	20,40	20,37	20,45	20,47	20,50	20,51	20,51	20,50	20,40	20,40	20,51	20,54	20,47	20,40	20,44	20,53	20,58	20,47	20,42	20,38	20,45	20,37	20,41	20,47	20,51	20,40	20,34	20,41	20,46	20,42	20,29	20,37	20,48	20,41	20,31	20,35	20,41	20,36	20,41	20,38	20,24	20,32	20,32	20,38	20,48	20,49	20,43	20,39	20,50	20,42	20,38	20,41	20,36	20,34	20,35	20,44	20,37	20,35	20,40	20,40	20,30	
20,48	20,38	20,31	20,40	20,38	20,30	20,44	20,36	20,40	20,49	20,38	20,36	20,24	20,27	20,28	20,42	20,42	20,29	20,35	20,45	20,43	20,45	20,42	20,41	20,36	20,34	20,61	20,54	20,43	20,38	20,39	20,43	20,51	20,41	20,41	20,33	20,32	20,44	20,46	20,46	20,43	20,53	20,46	20,38	20,37	20,43	20,47	20,46	20,44	20,52	20,44	20,40	20,41	20,49	20,46	20,42	20,47	20,42	20,38	20,49	20,40	20,37	20,50	20,61	20,58	20,47	20,58	20,53	20,43	20,44	20,45	20,60	20,44	20,36	20,42	20,42	20,48	20,53	20,52	20,45	20,47	20,50	20,50	20,43	20,43	20,47	20,41	20,47	20,53	20,44	20,41	20,47	20,48	20,43	20,43	20,50	20,47	20,46	20,50	20,44	20,49	20,47	20,39	20,45	20,42	20,40	20,52	20,47	20,43	20,48	20,49	20,46	20,46	20,44	20,46	20,37	20,35	20,38	20,48	20,48	20,45	20,47	20,49	20,52	20,53	20,56	20,53	20,54	20,53	20,42	20,44	20,49	20,47	20,60	20,60	20,44	20,42	20,46	20,45	20,46	20,51	20,47	20,44	20,54	20,44	20,37	20,43	20,49	20,45	20,47	20,54	20,50	20,52	20,53	20,49	20,47	20,49	20,44	20,40	20,46	20,48	20,56	20,58	20,52	20,49	20,49	20,45	20,44	20,48	20,48	20,39	20,47	20,53	20,56	20,51	20,49	20,45	20,50	20,49	20,54	20,50	20,52	20,56	20,53	20,53	20,52	20,56	20,62	20,53	20,52	20,55	20,53	20,48	20,57	20,55	20,51	20,56	20,59	20,54	20,56	20,51	20,51	20,55	20,59	20,52	20,53	20,54	20,51	20,44	20,52	20,57	20,53	20,60	20,57	20,53	20,48	20,55	20,56	20,50	20,58	20,58	20,49	20,49	20,53	20,54	20,60	20,66	20,65	20,60	20,58	20,53	20,56	20,54	20,60	20,61	20,62	20,61	20,57	20,54	20,61	20,60	20,56	20,56	20,66	20,56	20,51	20,59	20,63	20,53	20,49	20,53	20,63	20,57	20,53	20,59	20,57	20,57	20,65	20,67	20,65	20,64	20,59	20,59	20,59	20,56	20,58	20,65	20,66	20,63	20,55	20,61	20,57	20,63	20,59	20,53	20,58	20,61	20,60	20,56	20,59	20,63	20,60	20,55	20,60	20,62	20,64	20,59	20,56	20,62	20,63	20,57	20,51	20,62	20,62	20,58	20,50	20,53	20,56	20,55	20,64	20,62	20,54	20,57	20,58	20,66	20,66	20,56	20,65	20,68	20,57	20,64	20,62	20,70	20,58	20,61	20,56	20,55	20,60	20,73	20,67	20,59	20,58	20,55	20,53	20,56	20,57	20,52	20,48	20,61	20,61	20,57	20,64	20,60	20,62	20,62	20,60	20,64	20,64	20,54	20,58	20,64	20,60	20,66	20,68	20,69	20,62	20,58	20,52	20,60	20,60	20,59	20,58	20,58	20,58	20,62	20,64	20,65	20,59	20,63	20,58	20,55	20,58	20,57	20,67	20,62	20,62	20,63	20,57	20,53	20,50	20,57	20,68	20,75	20,63	20,54	20,45	20,52	20,54	20,48	20,45	20,50	20,57	20,58	20,49	20,56	20,58	20,65	20,61	20,59	20,64	20,55	20,48	20,57	20,60	20,58	20,61	20,54	20,62	20,62	20,58	20,57	20,63	20,52	20,59	20,58	20,58	20,53	20,58	20,53	20,49	20,55	20,54	20,50	20,53	20,58	20,56	20,56	20,54	20,47	20,52	20,46	20,50	20,55	20,56	20,58	20,61	20,58	20,47	20,57	20,52	20,54	20,63	20,52	20,46	20,52	20,50	20,45	20,47	20,54	20,44	20,58	20,60	20,50	20,45	20,42	20,51	20,43	20,52	20,55	20,51	20,54	20,58	20,57	20,54	20,50	20,46	20,47	20,55	20,46	20,48	20,48	20,44	20,52	20,46	20,42	20,56	20,54	20,50	20,53	20,39	20,48	20,50	20,50	20,57	20,51	20,54	20,37	20,42	20,45	20,42	20,51	20,52	20,55	20,55	20,53	20,51	20,51	20,54	20,54	20,46	20,44	20,50	20,56	20,41	20,40	20,48	20,37	20,42	20,48	20,56	20,55	20,52	20,54	20,53	20,52	20,42	20,42	20,51	20,49	20,45	20,46	20,43	20,44	20,51	20,49	20,54	20,45	20,35	20,45	20,48	20,45	20,52	20,52	20,51	20,44	20,43	20,48	20,41	20,41	20,45	20,53	20,43	20,44	20,46	20,41	20,40	20,38	20,38	20,49	20,52	20,47	20,45	20,47	20,47	20,38	20,45	20,43	20,43	20,32	20,37	20,50	20,52	20,50	20,46	20,46	20,50	20,36	20,40	20,53	20,40	20,48	20,38	20,44	20,47	20,35	20,37	20,47	20,53	20,45	20,47	20,58	20,47	20,43	20,44	20,44	20,40	20,44	20,43	20,48	20,32	20,38	20,43	20,48	20,52	20,52	20,46	20,48	20,48	20,45	20,44	20,48	20,42	20,36	20,40	20,48	20,54	20,44	20,43	20,48	20,44	20,33	20,34	20,47	20,49	20,34	20,36	20,42	20,51	20,39	20,34	20,32	20,42	20,50	20,39	20,33	20,32	20,28	20,33	20,35	20,31	20,31	20,34	20,45	20,45	20,42	20,40	20,35	20,41	20,41	20,36	20,37	20,36	20,37	20,37	20,43	20,43	20,32	20,39	20,35	20,33	
20,40	20,39	20,36	20,38	20,39	20,25	20,36	20,36	20,31	20,29	20,40	20,37	20,38	20,26	20,29	20,31	20,38	20,32	20,25	20,33	20,38	20,35	20,36	20,44	20,45	20,33	20,55	20,52	20,40	20,32	20,36	20,39	20,49	20,48	20,43	20,43	20,37	20,44	20,50	20,44	20,47	20,55	20,54	20,37	20,43	20,37	20,45	20,48	20,40	20,39	20,45	20,42	20,31	20,43	20,49	20,44	20,46	20,50	20,52	20,51	20,44	20,41	20,47	20,50	20,48	20,43	20,48	20,52	20,37	20,38	20,45	20,55	20,41	20,34	20,43	20,54	20,55	20,51	20,53	20,46	20,43	20,41	20,49	20,46	20,48	20,37	20,32	20,39	20,48	20,43	20,40	20,42	20,47	20,45	20,37	20,42	20,48	20,51	20,47	20,42	20,44	20,49	20,47	20,49	20,43	20,37	20,45	20,39	20,47	20,51	20,47	20,41	20,47	20,50	20,49	20,43	20,39	20,41	20,50	20,45	20,45	20,45	20,47	20,52	20,51	20,51	20,45	20,42	20,47	20,32	20,45	20,46	20,46	20,46	20,51	20,40	20,54	20,59	20,58	20,55	20,56	20,50	20,44	20,56	20,55	20,40	20,53	20,49	20,37	20,44	20,45	20,47	20,49	20,51	20,52	20,43	20,44	20,48	20,41	20,44	20,52	20,60	20,56	20,50	20,52	20,52	20,48	20,46	20,48	20,51	20,50	20,48	20,52	20,57	20,56	20,43	20,47	20,53	20,50	20,43	20,42	20,51	20,53	20,54	20,54	20,54	20,59	20,55	20,44	20,53	20,52	20,61	20,50	20,54	20,60	20,53	20,60	20,57	20,50	20,55	20,54	20,49	20,51	20,58	20,58	20,58	20,55	20,49	20,47	20,45	20,53	20,62	20,66	20,54	20,47	20,51	20,64	20,63	20,54	20,60	20,61	20,52	20,56	20,63	20,53	20,55	20,62	20,67	20,56	20,59	20,56	20,52	20,54	20,48	20,50	20,52	20,54	20,50	20,50	20,59	20,58	20,52	20,57	20,57	20,57	20,55	20,56	20,64	20,60	20,58	20,56	20,55	20,53	20,51	20,60	20,64	20,63	20,71	20,68	20,62	20,64	20,61	20,59	20,55	20,57	20,59	20,65	20,65	20,57	20,58	20,59	20,58	20,56	20,57	20,63	20,61	20,65	20,62	20,58	20,60	20,55	20,54	20,57	20,53	20,53	20,58	20,58	20,53	20,65	20,71	20,64	20,60	20,62	20,64	20,53	20,56	20,50	20,57	20,58	20,65	20,70	20,60	20,57	20,60	20,69	20,69	20,59	20,58	20,58	20,55	20,66	20,62	20,66	20,69	20,56	20,58	20,68	20,65	20,68	20,68	20,60	20,57	20,59	20,53	20,60	20,58	20,55	20,61	20,57	20,63	20,61	20,60	20,61	20,56	20,59	20,59	20,63	20,64	20,52	20,52	20,70	20,62	20,59	20,64	20,68	20,67	20,64	20,59	20,56	20,61	20,65	20,62	20,59	20,53	20,60	20,62	20,63	20,59	20,60	20,66	20,59	20,61	20,57	20,56	20,57	20,66	20,69	20,59	20,56	20,51	20,55	20,60	20,63	20,64	20,58	20,47	20,50	20,48	20,48	20,51	20,52	20,55	20,56	20,56	20,56	20,59	20,62	20,59	20,60	20,60	20,59	20,54	20,56	20,60	20,57	20,59	20,58	20,62	20,61	20,59	20,47	20,61	20,52	20,60	20,57	20,53	20,52	20,55	20,53	20,52	20,55	20,54	20,49	20,50	20,57	20,47	20,54	20,53	20,49	20,37	20,42	20,45	20,46	20,54	20,51	20,51	20,59	20,60	20,56	20,57	20,49	20,53	20,56	20,45	20,56	20,53	20,41	20,50	20,51	20,57	20,58	20,57	20,51	20,52	20,52	20,50	20,55	20,48	20,49	20,52	20,47	20,51	20,44	20,54	20,57	20,52	20,44	20,57	20,58	20,57	20,53	20,43	20,46	20,47	20,42	20,48	20,53	20,57	20,47	20,48	20,50	20,60	20,61	20,56	20,52	20,57	20,45	20,47	20,52	20,44	20,54	20,53	20,58	20,61	20,46	20,50	20,53	20,52	20,52	20,47	20,51	20,54	20,53	20,49	20,43	20,47	20,42	20,39	20,57	20,51	20,45	20,50	20,47	20,49	20,47	20,35	20,38	20,47	20,46	20,52	20,47	20,33	20,35	20,52	20,55	20,49	20,57	20,41	20,41	20,53	20,56	20,51	20,44	20,51	20,46	20,52	20,51	20,47	20,47	20,43	20,51	20,46	20,51	20,54	20,51	20,52	20,41	20,40	20,45	20,48	20,37	20,41	20,46	20,44	20,39	20,44	20,43	20,37	20,37	20,41	20,45	20,45	20,50	20,48	20,41	20,45	20,43	20,45	20,45	20,39	20,36	20,37	20,38	20,48	20,45	20,43	20,44	20,53	20,53	20,46	20,52	20,43	20,37	20,35	20,45	20,45	20,39	20,42	20,43	20,43	20,37	20,45	20,42	20,50	20,45	20,44	20,38	20,33	20,39	20,45	20,61	20,52	20,44	20,45	20,47	20,48	20,51	20,46	20,45	20,38	20,39	20,33	20,44	20,46	20,37	20,45	20,46	20,37	20,36	20,42	20,43	20,48	20,47	20,36	20,41	20,48	20,37	20,37	20,35	20,35	20,38	20,33	20,42	20,48	20,43	20,38	20,27	20,33	20,38	20,37	20,39	20,37	20,39	20,31	20,34	20,35	20,44	20,37	20,38	20,38	
20,32	20,34	20,33	20,41	20,44	20,27	20,36	20,34	20,28	20,40	20,35	20,35	20,36	20,37	20,32	20,39	20,37	20,38	20,33	20,33	20,34	20,36	20,33	20,37	20,44	20,41	20,52	20,58	20,39	20,34	20,42	20,45	20,42	20,37	20,42	20,43	20,39	20,42	20,48	20,41	20,55	20,59	20,47	20,38	20,43	20,44	20,44	20,54	20,44	20,46	20,48	20,44	20,49	20,57	20,56	20,53	20,53	20,55	20,64	20,59	20,49	20,53	20,57	20,53	20,48	20,44	20,45	20,44	20,51	20,53	20,48	20,50	20,47	20,45	20,49	20,45	20,52	20,56	20,52	20,48	20,40	20,38	20,45	20,44	20,46	20,37	20,39	20,42	20,43	20,40	20,43	20,38	20,43	20,48	20,39	20,47	20,52	20,47	20,48	20,41	20,40	20,42	20,44	20,45	20,42	20,36	20,44	20,43	20,45	20,48	20,41	20,39	20,44	20,49	20,53	20,56	20,45	20,47	20,47	20,46	20,47	20,37	20,39	20,52	20,46	20,52	20,44	20,44	20,54	20,49	20,46	20,47	20,48	20,53	20,48	20,43	20,51	20,56	20,53	20,53	20,52	20,50	20,45	20,49	20,48	20,52	20,48	20,50	20,42	20,54	20,53	20,48	20,54	20,56	20,55	20,56	20,48	20,42	20,44	20,50	20,44	20,47	20,51	20,61	20,52	20,47	20,54	20,50	20,49	20,58	20,58	20,48	20,48	20,49	20,55	20,46	20,53	20,57	20,53	20,43	20,43	20,56	20,52	20,45	20,50	20,51	20,59	20,56	20,50	20,47	20,44	20,54	20,59	20,50	20,61	20,62	20,63	20,57	20,45	20,49	20,53	20,51	20,54	20,54	20,53	20,45	20,51	20,61	20,53	20,42	20,51	20,58	20,54	20,57	20,54	20,56	20,58	20,65	20,55	20,64	20,59	20,48	20,60	20,63	20,60	20,60	20,60	20,63	20,53	20,59	20,62	20,47	20,51	20,52	20,46	20,55	20,50	20,52	20,51	20,62	20,61	20,53	20,58	20,59	20,55	20,57	20,59	20,63	20,57	20,56	20,57	20,64	20,65	20,60	20,60	20,62	20,66	20,71	20,67	20,58	20,67	20,63	20,60	20,61	20,59	20,69	20,63	20,62	20,56	20,55	20,53	20,53	20,60	20,55	20,63	20,76	20,68	20,59	20,62	20,60	20,51	20,57	20,60	20,63	20,52	20,55	20,59	20,63	20,67	20,64	20,61	20,65	20,64	20,60	20,52	20,52	20,63	20,63	20,61	20,61	20,60	20,65	20,66	20,60	20,67	20,69	20,64	20,67	20,60	20,57	20,66	20,68	20,61	20,67	20,65	20,56	20,64	20,61	20,66	20,70	20,61	20,58	20,66	20,58	20,58	20,64	20,71	20,65	20,60	20,62	20,64	20,60	20,61	20,60	20,59	20,64	20,64	20,66	20,63	20,60	20,61	20,63	20,63	20,62	20,65	20,67	20,67	20,56	20,56	20,59	20,67	20,65	20,60	20,58	20,57	20,52	20,61	20,62	20,63	20,64	20,66	20,65	20,63	20,57	20,51	20,62	20,60	20,57	20,55	20,53	20,56	20,67	20,62	20,60	20,63	20,63	20,53	20,58	20,53	20,52	20,61	20,59	20,60	20,59	20,53	20,49	20,56	20,60	20,63	20,66	20,62	20,57	20,56	20,58	20,57	20,56	20,62	20,57	20,61	20,58	20,54	20,57	20,56	20,60	20,54	20,55	20,65	20,66	20,57	20,54	20,67	20,58	20,53	20,56	20,61	20,54	20,52	20,59	20,52	20,48	20,47	20,49	20,47	20,51	20,54	20,53	20,56	20,62	20,57	20,52	20,57	20,52	20,55	20,51	20,56	20,57	20,52	20,54	20,52	20,54	20,59	20,49	20,46	20,46	20,47	20,42	20,55	20,55	20,45	20,47	20,52	20,53	20,44	20,51	20,63	20,50	20,47	20,56	20,64	20,61	20,52	20,48	20,47	20,48	20,44	20,50	20,54	20,58	20,51	20,49	20,48	20,53	20,66	20,53	20,45	20,51	20,54	20,47	20,48	20,53	20,55	20,54	20,53	20,52	20,46	20,47	20,48	20,48	20,46	20,51	20,54	20,57	20,51	20,44	20,41	20,47	20,46	20,42	20,48	20,49	20,42	20,46	20,40	20,45	20,48	20,47	20,50	20,48	20,45	20,44	20,51	20,41	20,31	20,42	20,58	20,54	20,55	20,50	20,48	20,57	20,59	20,59	20,53	20,54	20,47	20,48	20,48	20,46	20,45	20,50	20,51	20,46	20,53	20,59	20,55	20,48	20,44	20,39	20,45	20,45	20,52	20,48	20,48	20,52	20,53	20,46	20,43	20,45	20,44	20,48	20,49	20,45	20,51	20,46	20,40	20,42	20,41	20,40	20,37	20,38	20,45	20,40	20,42	20,49	20,46	20,43	20,45	20,52	20,52	20,47	20,46	20,43	20,37	20,38	20,41	20,50	20,46	20,45	20,42	20,52	20,45	20,39	20,34	20,40	20,39	20,41	20,41	20,42	20,39	20,47	20,56	20,51	20,41	20,43	20,42	20,48	20,49	20,48	20,38	20,41	20,45	20,49	20,45	20,45	20,43	20,45	20,45	20,43	20,44	20,39	20,41	20,48	20,47	20,34	20,43	20,50	20,39	20,38	20,32	20,26	20,37	20,33	20,36	20,39	20,41	20,47	20,41	20,37	20,41	20,41	20,35	20,34	20,39	20,36	20,34	20,36	20,32	20,46	20,45	20,47	
20,42	20,36	20,38	20,43	20,40	20,32	20,39	20,41	20,33	20,45	20,40	20,38	20,34	20,33	20,38	20,38	20,50	20,45	20,35	20,47	20,48	20,51	20,39	20,39	20,45	20,43	20,48	20,52	20,48	20,44	20,45	20,49	20,39	20,32	20,44	20,41	20,40	20,30	20,38	20,38	20,42	20,50	20,53	20,39	20,46	20,49	20,42	20,40	20,42	20,51	20,49	20,47	20,57	20,56	20,48	20,42	20,56	20,54	20,53	20,46	20,40	20,52	20,57	20,55	20,47	20,43	20,49	20,46	20,54	20,58	20,48	20,47	20,46	20,51	20,46	20,47	20,47	20,47	20,51	20,49	20,52	20,49	20,51	20,44	20,41	20,39	20,42	20,48	20,41	20,39	20,51	20,44	20,54	20,46	20,35	20,43	20,45	20,46	20,48	20,46	20,47	20,54	20,57	20,47	20,45	20,42	20,47	20,51	20,59	20,49	20,49	20,55	20,46	20,48	20,46	20,50	20,54	20,47	20,45	20,47	20,56	20,50	20,50	20,54	20,48	20,60	20,55	20,51	20,56	20,60	20,55	20,51	20,53	20,51	20,56	20,51	20,48	20,45	20,45	20,43	20,49	20,49	20,45	20,46	20,42	20,46	20,47	20,46	20,54	20,52	20,56	20,48	20,49	20,54	20,48	20,54	20,51	20,48	20,50	20,45	20,38	20,43	20,44	20,53	20,51	20,42	20,50	20,50	20,58	20,50	20,52	20,47	20,46	20,53	20,55	20,41	20,50	20,60	20,54	20,55	20,48	20,48	20,50	20,48	20,54	20,54	20,60	20,57	20,60	20,57	20,50	20,56	20,60	20,59	20,53	20,61	20,64	20,62	20,49	20,40	20,48	20,54	20,55	20,53	20,47	20,45	20,48	20,55	20,58	20,53	20,57	20,60	20,58	20,58	20,55	20,45	20,63	20,60	20,57	20,60	20,62	20,51	20,54	20,62	20,57	20,59	20,56	20,56	20,53	20,57	20,57	20,55	20,51	20,60	20,56	20,56	20,58	20,57	20,63	20,65	20,67	20,60	20,64	20,58	20,58	20,59	20,57	20,61	20,58	20,50	20,56	20,65	20,69	20,61	20,58	20,60	20,64	20,68	20,73	20,66	20,61	20,62	20,65	20,64	20,62	20,60	20,70	20,61	20,57	20,54	20,57	20,58	20,64	20,62	20,61	20,70	20,69	20,57	20,64	20,69	20,60	20,58	20,64	20,71	20,64	20,62	20,65	20,58	20,62	20,67	20,66	20,66	20,71	20,63	20,58	20,59	20,59	20,62	20,60	20,57	20,49	20,53	20,63	20,56	20,61	20,71	20,67	20,70	20,67	20,62	20,63	20,62	20,60	20,64	20,67	20,68	20,71	20,68	20,66	20,76	20,58	20,56	20,72	20,72	20,66	20,68	20,69	20,63	20,57	20,57	20,64	20,62	20,70	20,68	20,65	20,66	20,63	20,57	20,72	20,65	20,58	20,63	20,66	20,72	20,67	20,69	20,70	20,62	20,62	20,70	20,63	20,64	20,62	20,60	20,56	20,57	20,54	20,60	20,62	20,59	20,63	20,63	20,57	20,64	20,57	20,61	20,63	20,60	20,60	20,58	20,54	20,62	20,65	20,75	20,68	20,64	20,61	20,62	20,59	20,56	20,64	20,66	20,63	20,64	20,57	20,55	20,59	20,65	20,69	20,73	20,68	20,57	20,58	20,66	20,57	20,61	20,57	20,51	20,58	20,63	20,64	20,61	20,57	20,57	20,43	20,59	20,60	20,64	20,60	20,60	20,63	20,60	20,54	20,51	20,63	20,60	20,59	20,57	20,58	20,53	20,52	20,52	20,53	20,62	20,58	20,57	20,60	20,59	20,64	20,49	20,47	20,47	20,51	20,57	20,56	20,56	20,55	20,55	20,52	20,54	20,59	20,53	20,49	20,45	20,50	20,49	20,56	20,56	20,53	20,51	20,53	20,64	20,65	20,58	20,55	20,48	20,52	20,58	20,60	20,56	20,52	20,53	20,53	20,52	20,54	20,52	20,55	20,54	20,46	20,49	20,50	20,50	20,61	20,59	20,55	20,54	20,56	20,47	20,46	20,53	20,59	20,54	20,54	20,50	20,56	20,55	20,51	20,51	20,45	20,48	20,53	20,57	20,52	20,48	20,45	20,49	20,49	20,46	20,41	20,40	20,51	20,49	20,43	20,49	20,54	20,51	20,46	20,49	20,47	20,48	20,50	20,47	20,37	20,38	20,56	20,57	20,54	20,49	20,43	20,46	20,55	20,60	20,57	20,51	20,44	20,48	20,47	20,43	20,48	20,58	20,57	20,46	20,48	20,58	20,54	20,46	20,49	20,40	20,44	20,47	20,42	20,48	20,49	20,55	20,47	20,52	20,50	20,54	20,49	20,47	20,51	20,40	20,47	20,47	20,45	20,47	20,46	20,50	20,36	20,39	20,45	20,40	20,51	20,51	20,44	20,44	20,52	20,57	20,52	20,45	20,43	20,50	20,48	20,42	20,37	20,48	20,49	20,46	20,49	20,47	20,40	20,42	20,38	20,45	20,36	20,44	20,53	20,47	20,42	20,35	20,46	20,46	20,37	20,38	20,49	20,47	20,46	20,42	20,39	20,48	20,45	20,44	20,50	20,40	20,36	20,35	20,45	20,36	20,45	20,35	20,44	20,47	20,44	20,36	20,45	20,40	20,30	20,36	20,33	20,29	20,41	20,31	20,36	20,49	20,59	20,47	20,44	20,40	20,42	20,41	20,37	20,30	20,38	20,38	20,29	20,36	20,33	20,46	20,46	20,48	
20,39	20,40	20,33	20,36	20,35	20,36	20,35	20,34	20,38	20,39	20,33	20,34	20,36	20,37	20,39	20,41	20,42	20,43	20,34	20,48	20,43	20,50	20,47	20,42	20,46	20,47	20,53	20,48	20,40	20,48	20,45	20,47	20,40	20,34	20,41	20,38	20,32	20,42	20,44	20,43	20,49	20,48	20,39	20,42	20,47	20,43	20,34	20,37	20,37	20,41	20,42	20,40	20,42	20,51	20,48	20,45	20,49	20,50	20,48	20,49	20,45	20,46	20,49	20,52	20,51	20,45	20,50	20,50	20,52	20,50	20,47	20,44	20,43	20,57	20,44	20,38	20,53	20,50	20,47	20,47	20,48	20,58	20,55	20,49	20,42	20,40	20,47	20,53	20,46	20,43	20,45	20,40	20,46	20,46	20,35	20,40	20,43	20,51	20,51	20,52	20,54	20,48	20,54	20,52	20,45	20,42	20,53	20,52	20,56	20,49	20,50	20,52	20,52	20,48	20,46	20,44	20,45	20,40	20,45	20,39	20,52	20,61	20,54	20,48	20,48	20,55	20,52	20,53	20,54	20,55	20,50	20,50	20,58	20,52	20,54	20,59	20,53	20,46	20,43	20,43	20,48	20,54	20,48	20,43	20,40	20,54	20,53	20,48	20,44	20,40	20,50	20,52	20,46	20,40	20,37	20,48	20,46	20,49	20,57	20,50	20,38	20,41	20,49	20,54	20,56	20,50	20,47	20,54	20,59	20,55	20,51	20,50	20,47	20,49	20,48	20,43	20,44	20,52	20,54	20,55	20,57	20,47	20,48	20,52	20,57	20,60	20,55	20,53	20,53	20,61	20,56	20,53	20,54	20,53	20,52	20,60	20,68	20,55	20,55	20,51	20,54	20,61	20,53	20,49	20,57	20,51	20,50	20,52	20,59	20,50	20,55	20,61	20,55	20,55	20,61	20,49	20,59	20,62	20,48	20,54	20,59	20,50	20,51	20,57	20,61	20,56	20,55	20,60	20,56	20,59	20,61	20,53	20,49	20,54	20,58	20,49	20,56	20,52	20,55	20,64	20,68	20,67	20,66	20,63	20,57	20,63	20,60	20,59	20,60	20,58	20,53	20,64	20,63	20,62	20,63	20,69	20,66	20,68	20,65	20,68	20,62	20,57	20,59	20,62	20,62	20,61	20,65	20,62	20,59	20,62	20,66	20,58	20,61	20,65	20,64	20,70	20,67	20,64	20,63	20,65	20,58	20,58	20,69	20,69	20,73	20,71	20,67	20,59	20,57	20,68	20,72	20,66	20,61	20,58	20,64	20,66	20,64	20,52	20,61	20,68	20,57	20,54	20,64	20,62	20,64	20,68	20,68	20,67	20,66	20,63	20,63	20,59	20,60	20,69	20,64	20,66	20,74	20,70	20,67	20,71	20,61	20,52	20,64	20,73	20,65	20,62	20,61	20,62	20,62	20,62	20,63	20,61	20,59	20,66	20,65	20,67	20,54	20,56	20,65	20,67	20,59	20,59	20,66	20,72	20,68	20,62	20,67	20,69	20,66	20,65	20,65	20,60	20,55	20,51	20,64	20,59	20,55	20,60	20,61	20,62	20,67	20,73	20,59	20,57	20,57	20,57	20,67	20,71	20,62	20,56	20,58	20,63	20,61	20,65	20,63	20,57	20,57	20,63	20,58	20,51	20,65	20,69	20,67	20,67	20,65	20,59	20,64	20,63	20,68	20,70	20,67	20,62	20,56	20,58	20,59	20,64	20,58	20,59	20,65	20,65	20,61	20,62	20,63	20,62	20,51	20,53	20,55	20,53	20,60	20,64	20,66	20,59	20,58	20,51	20,55	20,55	20,61	20,54	20,54	20,57	20,50	20,51	20,55	20,60	20,65	20,60	20,57	20,61	20,61	20,59	20,47	20,51	20,52	20,50	20,52	20,63	20,56	20,50	20,45	20,50	20,67	20,58	20,49	20,45	20,49	20,51	20,50	20,48	20,56	20,60	20,54	20,67	20,65	20,58	20,58	20,49	20,50	20,60	20,59	20,53	20,51	20,50	20,54	20,47	20,47	20,51	20,52	20,52	20,42	20,41	20,47	20,47	20,57	20,62	20,56	20,56	20,50	20,51	20,49	20,46	20,48	20,57	20,55	20,51	20,54	20,63	20,52	20,47	20,49	20,50	20,51	20,56	20,54	20,44	20,47	20,51	20,47	20,35	20,40	20,44	20,49	20,51	20,44	20,51	20,59	20,52	20,49	20,51	20,47	20,47	20,54	20,47	20,45	20,49	20,52	20,54	20,54	20,50	20,46	20,42	20,50	20,48	20,52	20,50	20,50	20,42	20,46	20,53	20,55	20,50	20,53	20,45	20,55	20,65	20,50	20,45	20,53	20,47	20,47	20,42	20,39	20,46	20,52	20,49	20,44	20,49	20,54	20,51	20,43	20,50	20,52	20,39	20,41	20,46	20,53	20,46	20,42	20,52	20,49	20,44	20,43	20,46	20,46	20,49	20,39	20,40	20,44	20,57	20,55	20,46	20,45	20,44	20,50	20,35	20,33	20,42	20,47	20,46	20,48	20,47	20,42	20,43	20,50	20,50	20,43	20,41	20,51	20,51	20,39	20,36	20,34	20,35	20,33	20,35	20,53	20,41	20,43	20,41	20,40	20,47	20,50	20,39	20,50	20,46	20,34	20,40	20,58	20,42	20,30	20,33	20,35	20,42	20,45	20,32	20,37	20,40	20,31	20,37	20,32	20,39	20,50	20,41	20,36	20,43	20,53	20,48	20,37	20,46	20,48	20,45	20,41	20,39	20,33	20,31	20,29	20,34	20,40	20,44	20,42	20,41	
20,43	20,39	20,39	20,42	20,40	20,36	20,36	20,37	20,40	20,40	20,37	20,29	20,45	20,42	20,35	20,45	20,39	20,43	20,39	20,49	20,46	20,38	20,50	20,40	20,37	20,41	20,43	20,49	20,43	20,41	20,46	20,48	20,45	20,42	20,42	20,38	20,41	20,44	20,56	20,50	20,47	20,50	20,39	20,35	20,56	20,44	20,48	20,48	20,47	20,38	20,42	20,41	20,32	20,45	20,47	20,51	20,48	20,55	20,64	20,49	20,56	20,51	20,53	20,57	20,53	20,52	20,50	20,53	20,50	20,51	20,48	20,58	20,47	20,49	20,54	20,48	20,54	20,43	20,45	20,47	20,46	20,49	20,55	20,53	20,49	20,44	20,48	20,50	20,44	20,54	20,49	20,34	20,48	20,49	20,50	20,50	20,42	20,47	20,55	20,53	20,52	20,48	20,49	20,49	20,49	20,37	20,50	20,52	20,44	20,48	20,46	20,47	20,46	20,45	20,51	20,48	20,41	20,47	20,48	20,39	20,44	20,47	20,55	20,53	20,49	20,51	20,51	20,51	20,53	20,52	20,55	20,56	20,49	20,52	20,58	20,57	20,52	20,49	20,56	20,50	20,50	20,49	20,50	20,49	20,43	20,43	20,54	20,51	20,42	20,45	20,47	20,55	20,51	20,49	20,49	20,54	20,54	20,54	20,56	20,55	20,44	20,45	20,46	20,59	20,62	20,47	20,52	20,59	20,60	20,56	20,46	20,40	20,50	20,49	20,46	20,43	20,50	20,48	20,54	20,57	20,61	20,57	20,47	20,49	20,53	20,53	20,53	20,49	20,51	20,51	20,47	20,55	20,58	20,54	20,53	20,60	20,65	20,59	20,53	20,54	20,56	20,54	20,53	20,56	20,55	20,56	20,56	20,58	20,55	20,45	20,53	20,60	20,54	20,55	20,54	20,62	20,65	20,68	20,57	20,61	20,56	20,55	20,54	20,68	20,60	20,55	20,62	20,62	20,54	20,58	20,63	20,67	20,53	20,60	20,70	20,66	20,53	20,56	20,52	20,59	20,67	20,69	20,69	20,66	20,57	20,58	20,62	20,68	20,59	20,60	20,53	20,63	20,65	20,59	20,64	20,75	20,71	20,68	20,66	20,61	20,62	20,65	20,64	20,64	20,61	20,70	20,71	20,66	20,61	20,61	20,67	20,65	20,65	20,69	20,71	20,63	20,66	20,66	20,66	20,70	20,68	20,64	20,65	20,69	20,70	20,67	20,59	20,60	20,59	20,64	20,69	20,68	20,62	20,59	20,69	20,69	20,59	20,57	20,65	20,72	20,69	20,57	20,65	20,63	20,64	20,68	20,59	20,59	20,58	20,68	20,69	20,68	20,61	20,67	20,66	20,64	20,75	20,72	20,65	20,65	20,63	20,58	20,66	20,66	20,67	20,60	20,61	20,62	20,69	20,70	20,67	20,67	20,63	20,68	20,66	20,65	20,61	20,61	20,69	20,69	20,75	20,65	20,61	20,68	20,67	20,66	20,71	20,72	20,64	20,58	20,62	20,57	20,57	20,49	20,58	20,65	20,61	20,63	20,67	20,65	20,76	20,73	20,67	20,57	20,59	20,61	20,67	20,70	20,58	20,53	20,58	20,66	20,61	20,65	20,68	20,56	20,55	20,60	20,59	20,54	20,66	20,75	20,71	20,62	20,61	20,55	20,67	20,66	20,75	20,68	20,67	20,67	20,62	20,53	20,61	20,63	20,56	20,63	20,67	20,56	20,59	20,61	20,58	20,60	20,54	20,56	20,52	20,54	20,60	20,65	20,69	20,61	20,60	20,55	20,49	20,52	20,58	20,58	20,50	20,60	20,56	20,54	20,54	20,59	20,56	20,56	20,53	20,56	20,56	20,56	20,54	20,57	20,59	20,60	20,55	20,59	20,60	20,51	20,52	20,54	20,64	20,58	20,54	20,54	20,52	20,47	20,54	20,52	20,53	20,59	20,56	20,61	20,59	20,57	20,59	20,55	20,56	20,55	20,54	20,58	20,61	20,55	20,51	20,52	20,53	20,53	20,53	20,59	20,55	20,48	20,52	20,46	20,58	20,58	20,50	20,53	20,49	20,52	20,52	20,47	20,51	20,53	20,49	20,47	20,48	20,62	20,62	20,47	20,46	20,45	20,44	20,54	20,51	20,49	20,53	20,50	20,45	20,38	20,44	20,51	20,53	20,50	20,41	20,51	20,54	20,55	20,51	20,58	20,54	20,49	20,54	20,44	20,43	20,36	20,43	20,50	20,53	20,48	20,54	20,60	20,58	20,43	20,47	20,46	20,51	20,47	20,46	20,47	20,54	20,50	20,46	20,46	20,59	20,64	20,53	20,52	20,50	20,48	20,43	20,44	20,47	20,55	20,48	20,49	20,46	20,53	20,54	20,45	20,48	20,54	20,59	20,40	20,42	20,46	20,52	20,49	20,42	20,43	20,52	20,49	20,48	20,47	20,51	20,51	20,49	20,37	20,42	20,52	20,55	20,56	20,49	20,46	20,53	20,43	20,41	20,45	20,42	20,51	20,43	20,41	20,47	20,48	20,61	20,52	20,45	20,47	20,50	20,54	20,51	20,46	20,50	20,39	20,33	20,37	20,49	20,48	20,40	20,48	20,41	20,46	20,47	20,48	20,42	20,36	20,40	20,39	20,51	20,42	20,31	20,31	20,27	20,33	20,44	20,37	20,33	20,35	20,28	20,28	20,35	20,32	20,47	20,42	20,41	20,42	20,45	20,42	20,43	20,51	20,54	20,46	20,44	20,51	20,41	20,31	20,29	20,40	20,52	20,51	20,47	20,48	
20,43	20,47	20,32	20,40	20,37	20,36	20,39	20,41	20,47	20,43	20,35	20,36	20,38	20,49	20,39	20,37	20,43	20,38	20,36	20,44	20,45	20,48	20,47	20,33	20,32	20,44	20,38	20,40	20,47	20,51	20,44	20,41	20,39	20,37	20,48	20,39	20,43	20,46	20,55	20,54	20,58	20,57	20,47	20,36	20,55	20,48	20,41	20,51	20,47	20,40	20,43	20,52	20,44	20,45	20,46	20,45	20,46	20,52	20,62	20,51	20,44	20,49	20,57	20,53	20,49	20,46	20,46	20,53	20,56	20,52	20,43	20,53	20,55	20,43	20,54	20,60	20,50	20,38	20,40	20,43	20,41	20,46	20,46	20,44	20,43	20,45	20,40	20,52	20,42	20,54	20,56	20,44	20,48	20,45	20,48	20,48	20,40	20,46	20,51	20,54	20,49	20,45	20,46	20,46	20,55	20,45	20,46	20,54	20,46	20,42	20,41	20,48	20,47	20,45	20,50	20,47	20,39	20,43	20,51	20,47	20,43	20,47	20,52	20,52	20,46	20,48	20,54	20,52	20,49	20,44	20,50	20,50	20,42	20,41	20,50	20,53	20,51	20,52	20,62	20,60	20,51	20,47	20,47	20,50	20,52	20,46	20,54	20,47	20,47	20,56	20,48	20,52	20,54	20,51	20,55	20,52	20,54	20,52	20,58	20,52	20,43	20,44	20,44	20,52	20,61	20,52	20,48	20,49	20,53	20,53	20,58	20,41	20,52	20,51	20,58	20,57	20,53	20,51	20,48	20,59	20,51	20,53	20,49	20,55	20,57	20,59	20,48	20,53	20,52	20,50	20,44	20,52	20,54	20,56	20,56	20,61	20,70	20,64	20,58	20,49	20,55	20,62	20,55	20,56	20,55	20,50	20,60	20,53	20,49	20,43	20,56	20,62	20,64	20,63	20,64	20,61	20,57	20,64	20,68	20,64	20,61	20,57	20,61	20,71	20,65	20,52	20,61	20,64	20,56	20,61	20,59	20,63	20,58	20,63	20,78	20,74	20,62	20,58	20,64	20,68	20,68	20,64	20,67	20,68	20,61	20,56	20,60	20,66	20,67	20,64	20,55	20,59	20,64	20,65	20,70	20,66	20,69	20,64	20,69	20,71	20,69	20,68	20,68	20,65	20,61	20,67	20,77	20,67	20,66	20,62	20,59	20,70	20,69	20,64	20,67	20,63	20,60	20,74	20,70	20,62	20,61	20,66	20,68	20,65	20,62	20,62	20,68	20,65	20,66	20,73	20,72	20,67	20,69	20,67	20,67	20,65	20,62	20,65	20,67	20,64	20,64	20,65	20,66	20,68	20,60	20,69	20,70	20,65	20,57	20,60	20,65	20,67	20,62	20,66	20,65	20,62	20,73	20,67	20,73	20,70	20,63	20,63	20,62	20,63	20,68	20,70	20,64	20,71	20,72	20,72	20,74	20,73	20,65	20,63	20,59	20,61	20,60	20,61	20,67	20,71	20,73	20,65	20,70	20,73	20,70	20,72	20,73	20,64	20,56	20,67	20,69	20,60	20,63	20,56	20,56	20,54	20,59	20,68	20,70	20,67	20,67	20,64	20,68	20,64	20,59	20,69	20,72	20,66	20,55	20,56	20,56	20,65	20,67	20,70	20,78	20,64	20,56	20,62	20,68	20,64	20,58	20,67	20,75	20,65	20,60	20,59	20,67	20,65	20,65	20,62	20,64	20,72	20,64	20,61	20,60	20,58	20,60	20,65	20,64	20,66	20,62	20,59	20,57	20,54	20,56	20,64	20,58	20,54	20,62	20,59	20,62	20,54	20,59	20,52	20,45	20,56	20,55	20,54	20,49	20,55	20,57	20,52	20,57	20,54	20,57	20,58	20,52	20,59	20,52	20,54	20,60	20,56	20,56	20,55	20,56	20,63	20,53	20,51	20,55	20,56	20,56	20,52	20,57	20,59	20,52	20,48	20,54	20,54	20,53	20,60	20,57	20,59	20,55	20,55	20,56	20,54	20,66	20,59	20,53	20,56	20,56	20,56	20,56	20,57	20,52	20,52	20,51	20,58	20,62	20,54	20,50	20,58	20,60	20,55	20,49	20,55	20,54	20,50	20,55	20,50	20,49	20,46	20,50	20,51	20,46	20,55	20,56	20,47	20,46	20,47	20,46	20,50	20,51	20,52	20,59	20,52	20,45	20,41	20,45	20,55	20,48	20,45	20,46	20,45	20,54	20,53	20,55	20,55	20,52	20,47	20,52	20,43	20,45	20,40	20,45	20,55	20,57	20,43	20,49	20,57	20,54	20,48	20,49	20,55	20,53	20,54	20,53	20,53	20,52	20,48	20,44	20,43	20,54	20,59	20,52	20,48	20,48	20,47	20,49	20,49	20,57	20,55	20,43	20,38	20,43	20,55	20,58	20,49	20,48	20,56	20,52	20,36	20,42	20,51	20,48	20,46	20,48	20,44	20,41	20,44	20,40	20,43	20,45	20,49	20,46	20,37	20,36	20,52	20,43	20,56	20,54	20,44	20,57	20,52	20,45	20,46	20,51	20,54	20,46	20,37	20,40	20,42	20,51	20,59	20,52	20,50	20,50	20,62	20,63	20,58	20,46	20,38	20,27	20,37	20,45	20,51	20,49	20,43	20,40	20,53	20,52	20,49	20,48	20,40	20,45	20,50	20,44	20,38	20,47	20,39	20,29	20,36	20,40	20,32	20,35	20,44	20,41	20,33	20,34	20,37	20,55	20,47	20,45	20,44	20,48	20,42	20,42	20,39	20,38	20,35	20,31	20,46	20,42	20,38	20,32	20,36	20,49	20,46	20,42	20,40	
20,31	20,45	20,42	20,42	20,41	20,36	20,31	20,37	20,41	20,46	20,38	20,28	20,31	20,38	20,38	20,36	20,38	20,35	20,34	20,45	20,51	20,48	20,46	20,42	20,36	20,37	20,42	20,37	20,42	20,48	20,43	20,40	20,35	20,39	20,38	20,40	20,44	20,44	20,42	20,53	20,51	20,61	20,49	20,37	20,46	20,53	20,42	20,46	20,52	20,48	20,44	20,47	20,46	20,49	20,43	20,48	20,41	20,54	20,46	20,47	20,40	20,40	20,51	20,54	20,49	20,43	20,42	20,54	20,45	20,46	20,38	20,41	20,44	20,52	20,48	20,47	20,47	20,50	20,40	20,43	20,47	20,40	20,41	20,40	20,39	20,36	20,39	20,43	20,46	20,42	20,56	20,48	20,50	20,46	20,41	20,51	20,45	20,39	20,43	20,48	20,45	20,41	20,44	20,46	20,53	20,41	20,48	20,48	20,42	20,46	20,38	20,35	20,46	20,53	20,56	20,51	20,49	20,36	20,42	20,47	20,46	20,53	20,60	20,62	20,40	20,50	20,50	20,54	20,49	20,51	20,43	20,48	20,47	20,45	20,51	20,50	20,50	20,55	20,59	20,59	20,44	20,47	20,52	20,52	20,52	20,48	20,52	20,52	20,53	20,56	20,48	20,48	20,50	20,49	20,52	20,56	20,49	20,51	20,60	20,54	20,44	20,48	20,49	20,51	20,53	20,49	20,53	20,43	20,53	20,59	20,53	20,55	20,52	20,54	20,55	20,49	20,48	20,54	20,48	20,53	20,48	20,49	20,53	20,59	20,56	20,54	20,51	20,50	20,47	20,47	20,51	20,60	20,52	20,46	20,56	20,60	20,62	20,50	20,53	20,50	20,52	20,57	20,62	20,57	20,48	20,55	20,55	20,50	20,53	20,43	20,57	20,60	20,65	20,65	20,61	20,60	20,57	20,55	20,63	20,65	20,64	20,57	20,59	20,66	20,58	20,55	20,60	20,66	20,63	20,61	20,60	20,57	20,59	20,59	20,70	20,62	20,59	20,58	20,68	20,67	20,67	20,60	20,64	20,66	20,58	20,54	20,63	20,62	20,69	20,68	20,54	20,59	20,61	20,69	20,71	20,63	20,68	20,70	20,67	20,72	20,69	20,61	20,60	20,55	20,55	20,59	20,72	20,76	20,65	20,61	20,65	20,62	20,68	20,60	20,54	20,67	20,68	20,70	20,75	20,58	20,53	20,62	20,64	20,65	20,65	20,65	20,64	20,70	20,75	20,71	20,66	20,64	20,68	20,66	20,73	20,75	20,70	20,70	20,61	20,63	20,61	20,64	20,67	20,64	20,64	20,62	20,66	20,73	20,61	20,61	20,60	20,62	20,70	20,64	20,66	20,70	20,79	20,70	20,71	20,74	20,66	20,62	20,58	20,58	20,70	20,71	20,68	20,69	20,70	20,69	20,75	20,69	20,66	20,60	20,66	20,66	20,56	20,59	20,68	20,68	20,64	20,60	20,64	20,70	20,69	20,79	20,69	20,62	20,59	20,70	20,75	20,67	20,65	20,64	20,72	20,54	20,60	20,64	20,68	20,71	20,62	20,60	20,68	20,66	20,62	20,67	20,63	20,68	20,58	20,54	20,57	20,64	20,69	20,68	20,75	20,64	20,61	20,66	20,73	20,64	20,52	20,62	20,63	20,61	20,69	20,67	20,72	20,66	20,62	20,64	20,62	20,68	20,65	20,61	20,70	20,61	20,62	20,59	20,62	20,67	20,65	20,55	20,58	20,60	20,58	20,55	20,52	20,59	20,67	20,61	20,57	20,50	20,49	20,53	20,52	20,58	20,53	20,49	20,46	20,52	20,58	20,56	20,58	20,52	20,51	20,55	20,53	20,59	20,53	20,50	20,59	20,55	20,54	20,60	20,56	20,64	20,61	20,49	20,60	20,54	20,59	20,56	20,64	20,61	20,49	20,48	20,57	20,59	20,55	20,58	20,63	20,55	20,44	20,47	20,55	20,50	20,58	20,66	20,61	20,53	20,46	20,52	20,61	20,58	20,52	20,48	20,52	20,55	20,57	20,54	20,50	20,57	20,60	20,56	20,48	20,49	20,50	20,47	20,51	20,52	20,55	20,51	20,54	20,48	20,38	20,50	20,56	20,48	20,44	20,39	20,48	20,52	20,52	20,42	20,45	20,49	20,46	20,37	20,48	20,48	20,41	20,43	20,51	20,42	20,47	20,61	20,53	20,51	20,45	20,46	20,46	20,46	20,52	20,54	20,57	20,54	20,53	20,46	20,50	20,51	20,47	20,54	20,50	20,56	20,49	20,50	20,56	20,62	20,58	20,55	20,44	20,38	20,52	20,54	20,53	20,45	20,43	20,47	20,59	20,54	20,50	20,57	20,54	20,41	20,42	20,52	20,58	20,45	20,35	20,46	20,50	20,39	20,47	20,45	20,42	20,46	20,47	20,45	20,36	20,41	20,45	20,35	20,45	20,36	20,42	20,46	20,39	20,41	20,45	20,49	20,50	20,36	20,36	20,39	20,43	20,55	20,48	20,51	20,48	20,43	20,33	20,33	20,44	20,44	20,49	20,51	20,50	20,64	20,53	20,50	20,42	20,40	20,40	20,41	20,56	20,53	20,46	20,46	20,47	20,52	20,39	20,49	20,56	20,45	20,43	20,42	20,47	20,42	20,47	20,51	20,42	20,40	20,49	20,39	20,38	20,35	20,36	20,49	20,40	20,44	20,50	20,45	20,44	20,45	20,40	20,36	20,37	20,37	20,39	20,31	20,30	20,31	20,31	20,34	20,31	20,40	20,34	20,42	20,39	20,33	
20,46	20,37	20,46	20,45	20,32	20,37	20,43	20,40	20,41	20,43	20,32	20,35	20,34	20,45	20,40	20,46	20,54	20,42	20,35	20,47	20,46	20,52	20,41	20,44	20,44	20,39	20,51	20,55	20,41	20,34	20,31	20,29	20,42	20,46	20,43	20,37	20,38	20,39	20,37	20,41	20,49	20,47	20,46	20,41	20,52	20,46	20,34	20,39	20,44	20,41	20,42	20,47	20,53	20,48	20,46	20,53	20,52	20,48	20,50	20,48	20,44	20,42	20,65	20,57	20,48	20,46	20,45	20,45	20,45	20,44	20,38	20,40	20,42	20,47	20,47	20,44	20,40	20,53	20,43	20,43	20,54	20,44	20,49	20,44	20,42	20,48	20,50	20,46	20,41	20,41	20,48	20,48	20,49	20,55	20,53	20,56	20,49	20,41	20,47	20,49	20,47	20,42	20,46	20,48	20,59	20,47	20,37	20,43	20,44	20,48	20,46	20,42	20,45	20,55	20,56	20,47	20,44	20,48	20,48	20,48	20,41	20,46	20,51	20,62	20,55	20,53	20,50	20,52	20,47	20,38	20,44	20,43	20,50	20,51	20,55	20,57	20,60	20,53	20,54	20,57	20,47	20,43	20,55	20,58	20,51	20,47	20,49	20,47	20,50	20,59	20,47	20,49	20,47	20,44	20,50	20,58	20,48	20,47	20,61	20,62	20,51	20,50	20,46	20,51	20,51	20,46	20,52	20,49	20,54	20,60	20,57	20,51	20,56	20,54	20,58	20,47	20,43	20,53	20,56	20,50	20,49	20,56	20,52	20,57	20,62	20,57	20,58	20,59	20,43	20,50	20,53	20,61	20,58	20,54	20,48	20,60	20,58	20,47	20,51	20,55	20,60	20,58	20,60	20,62	20,49	20,43	20,55	20,62	20,64	20,51	20,50	20,55	20,65	20,59	20,56	20,60	20,65	20,59	20,59	20,65	20,62	20,51	20,52	20,63	20,49	20,51	20,59	20,62	20,69	20,73	20,61	20,56	20,58	20,65	20,69	20,58	20,58	20,57	20,64	20,68	20,60	20,55	20,57	20,67	20,63	20,59	20,63	20,56	20,67	20,73	20,67	20,67	20,66	20,64	20,67	20,59	20,68	20,73	20,65	20,62	20,62	20,62	20,61	20,60	20,62	20,65	20,69	20,72	20,66	20,60	20,72	20,69	20,60	20,65	20,53	20,66	20,73	20,69	20,70	20,61	20,60	20,64	20,63	20,65	20,72	20,77	20,65	20,67	20,73	20,67	20,60	20,58	20,61	20,67	20,71	20,70	20,65	20,65	20,64	20,68	20,73	20,64	20,66	20,63	20,67	20,68	20,63	20,65	20,65	20,63	20,61	20,64	20,72	20,64	20,64	20,65	20,65	20,74	20,77	20,74	20,65	20,55	20,59	20,61	20,65	20,67	20,65	20,66	20,60	20,72	20,76	20,72	20,69	20,68	20,68	20,62	20,62	20,60	20,73	20,73	20,68	20,65	20,59	20,67	20,67	20,75	20,67	20,62	20,61	20,62	20,73	20,69	20,59	20,61	20,76	20,66	20,61	20,64	20,66	20,70	20,66	20,68	20,65	20,62	20,68	20,65	20,63	20,66	20,65	20,68	20,59	20,69	20,72	20,64	20,71	20,67	20,61	20,68	20,67	20,57	20,63	20,69	20,61	20,64	20,68	20,70	20,68	20,67	20,64	20,65	20,72	20,62	20,60	20,59	20,67	20,65	20,63	20,60	20,60	20,60	20,59	20,60	20,60	20,65	20,68	20,66	20,60	20,60	20,64	20,56	20,66	20,59	20,51	20,52	20,61	20,53	20,52	20,57	20,57	20,55	20,53	20,51	20,57	20,52	20,47	20,52	20,51	20,57	20,53	20,50	20,55	20,53	20,57	20,62	20,62	20,61	20,57	20,52	20,58	20,54	20,63	20,62	20,51	20,65	20,54	20,51	20,57	20,56	20,60	20,56	20,54	20,53	20,47	20,51	20,61	20,56	20,58	20,61	20,64	20,55	20,44	20,52	20,56	20,54	20,51	20,49	20,55	20,57	20,55	20,54	20,55	20,55	20,61	20,55	20,40	20,48	20,50	20,50	20,51	20,48	20,50	20,52	20,54	20,47	20,46	20,50	20,55	20,51	20,50	20,53	20,50	20,48	20,48	20,42	20,43	20,40	20,40	20,42	20,40	20,47	20,46	20,43	20,45	20,53	20,47	20,53	20,51	20,46	20,44	20,54	20,56	20,44	20,52	20,62	20,62	20,56	20,54	20,53	20,55	20,51	20,45	20,53	20,53	20,49	20,49	20,51	20,56	20,57	20,63	20,51	20,40	20,45	20,48	20,52	20,47	20,47	20,39	20,45	20,49	20,50	20,54	20,53	20,58	20,47	20,40	20,51	20,53	20,43	20,37	20,40	20,48	20,50	20,45	20,48	20,49	20,44	20,42	20,38	20,36	20,43	20,48	20,41	20,44	20,53	20,43	20,50	20,49	20,42	20,41	20,51	20,51	20,45	20,43	20,39	20,39	20,46	20,57	20,50	20,47	20,48	20,48	20,45	20,49	20,41	20,37	20,43	20,43	20,54	20,48	20,41	20,36	20,38	20,43	20,45	20,52	20,53	20,35	20,44	20,52	20,51	20,33	20,35	20,44	20,36	20,36	20,36	20,38	20,39	20,37	20,48	20,58	20,40	20,38	20,42	20,35	20,33	20,34	20,47	20,44	20,43	20,51	20,45	20,37	20,40	20,39	20,30	20,30	20,39	20,43	20,38	20,38	20,32	20,32	20,27	20,30	20,35	20,40	20,44	20,39	20,43	
20,47	20,38	20,40	20,43	20,30	20,37	20,47	20,46	20,44	20,44	20,30	20,33	20,44	20,44	20,36	20,45	20,49	20,50	20,30	20,42	20,43	20,42	20,46	20,38	20,46	20,42	20,41	20,48	20,53	20,32	20,38	20,41	20,37	20,46	20,55	20,55	20,32	20,30	20,43	20,35	20,40	20,54	20,49	20,44	20,41	20,40	20,32	20,48	20,53	20,48	20,41	20,52	20,51	20,49	20,50	20,50	20,49	20,56	20,50	20,52	20,49	20,42	20,56	20,56	20,46	20,47	20,44	20,34	20,43	20,43	20,39	20,47	20,48	20,43	20,41	20,44	20,42	20,48	20,50	20,47	20,50	20,46	20,41	20,44	20,39	20,56	20,57	20,52	20,50	20,41	20,49	20,53	20,52	20,47	20,48	20,49	20,49	20,42	20,48	20,54	20,48	20,36	20,42	20,48	20,54	20,49	20,44	20,43	20,40	20,46	20,45	20,43	20,50	20,47	20,51	20,45	20,40	20,48	20,58	20,49	20,47	20,51	20,47	20,61	20,52	20,45	20,51	20,54	20,52	20,43	20,46	20,55	20,51	20,53	20,55	20,62	20,65	20,57	20,52	20,54	20,56	20,47	20,52	20,54	20,50	20,46	20,51	20,48	20,50	20,52	20,52	20,52	20,50	20,41	20,56	20,56	20,58	20,43	20,55	20,60	20,54	20,57	20,49	20,42	20,52	20,50	20,57	20,57	20,57	20,56	20,55	20,55	20,58	20,50	20,58	20,55	20,50	20,49	20,56	20,55	20,52	20,56	20,58	20,54	20,53	20,58	20,57	20,66	20,57	20,56	20,52	20,55	20,57	20,56	20,57	20,57	20,70	20,54	20,55	20,55	20,66	20,64	20,63	20,61	20,50	20,49	20,49	20,60	20,62	20,52	20,48	20,55	20,61	20,58	20,57	20,56	20,67	20,58	20,50	20,62	20,60	20,51	20,61	20,61	20,51	20,53	20,60	20,66	20,71	20,75	20,73	20,62	20,55	20,60	20,65	20,65	20,73	20,66	20,54	20,59	20,65	20,55	20,59	20,67	20,72	20,68	20,67	20,57	20,60	20,75	20,67	20,73	20,64	20,57	20,65	20,67	20,75	20,69	20,60	20,65	20,64	20,63	20,61	20,67	20,64	20,65	20,66	20,69	20,66	20,68	20,75	20,70	20,59	20,58	20,60	20,65	20,70	20,73	20,78	20,66	20,59	20,66	20,63	20,60	20,73	20,78	20,72	20,69	20,73	20,70	20,66	20,60	20,65	20,65	20,69	20,65	20,60	20,65	20,68	20,77	20,68	20,66	20,70	20,72	20,75	20,79	20,70	20,66	20,72	20,67	20,57	20,66	20,67	20,67	20,68	20,63	20,58	20,63	20,83	20,75	20,65	20,57	20,65	20,62	20,58	20,64	20,67	20,66	20,64	20,73	20,71	20,80	20,82	20,69	20,69	20,65	20,63	20,72	20,74	20,69	20,72	20,71	20,64	20,61	20,66	20,77	20,70	20,69	20,67	20,64	20,68	20,65	20,63	20,66	20,74	20,65	20,62	20,65	20,74	20,74	20,71	20,72	20,70	20,68	20,70	20,77	20,76	20,71	20,66	20,66	20,68	20,70	20,72	20,71	20,66	20,65	20,63	20,71	20,65	20,58	20,59	20,66	20,64	20,67	20,72	20,69	20,70	20,64	20,69	20,72	20,75	20,68	20,59	20,60	20,67	20,75	20,59	20,63	20,65	20,68	20,65	20,67	20,61	20,61	20,61	20,71	20,63	20,55	20,58	20,56	20,64	20,61	20,59	20,64	20,63	20,54	20,51	20,54	20,56	20,60	20,57	20,53	20,53	20,57	20,52	20,65	20,58	20,58	20,55	20,51	20,57	20,63	20,60	20,55	20,56	20,60	20,57	20,58	20,62	20,46	20,55	20,58	20,55	20,68	20,63	20,62	20,61	20,54	20,57	20,60	20,55	20,61	20,56	20,52	20,61	20,60	20,57	20,55	20,60	20,59	20,50	20,57	20,61	20,56	20,51	20,52	20,53	20,57	20,54	20,51	20,56	20,53	20,62	20,58	20,49	20,62	20,55	20,50	20,51	20,46	20,50	20,52	20,54	20,50	20,50	20,50	20,50	20,50	20,59	20,62	20,56	20,52	20,55	20,42	20,44	20,50	20,42	20,36	20,40	20,46	20,47	20,41	20,38	20,45	20,53	20,55	20,49	20,49	20,51	20,56	20,56	20,49	20,50	20,53	20,61	20,57	20,58	20,52	20,56	20,55	20,52	20,54	20,56	20,43	20,38	20,45	20,54	20,53	20,57	20,58	20,42	20,46	20,49	20,51	20,49	20,41	20,38	20,41	20,40	20,45	20,56	20,50	20,49	20,47	20,43	20,48	20,46	20,39	20,46	20,46	20,47	20,36	20,38	20,48	20,55	20,53	20,46	20,37	20,30	20,41	20,45	20,38	20,40	20,48	20,40	20,48	20,46	20,50	20,46	20,57	20,53	20,43	20,52	20,40	20,39	20,49	20,57	20,55	20,40	20,42	20,50	20,53	20,53	20,40	20,42	20,49	20,39	20,46	20,46	20,45	20,38	20,36	20,47	20,45	20,44	20,50	20,43	20,36	20,49	20,52	20,41	20,32	20,40	20,43	20,41	20,38	20,51	20,41	20,34	20,37	20,52	20,46	20,35	20,42	20,38	20,34	20,40	20,47	20,47	20,42	20,47	20,40	20,33	20,41	20,45	20,43	20,48	20,51	20,40	20,45	20,48	20,40	20,38	20,28	20,34	20,42	20,42	20,46	20,52	20,42	
20,38	20,36	20,34	20,43	20,41	20,34	20,39	20,42	20,39	20,50	20,34	20,29	20,37	20,47	20,48	20,49	20,52	20,41	20,29	20,33	20,37	20,36	20,41	20,39	20,43	20,39	20,41	20,38	20,36	20,32	20,42	20,52	20,38	20,36	20,54	20,47	20,35	20,31	20,40	20,36	20,33	20,47	20,47	20,38	20,38	20,41	20,45	20,49	20,49	20,51	20,41	20,36	20,56	20,50	20,43	20,50	20,43	20,51	20,55	20,53	20,44	20,49	20,51	20,46	20,53	20,55	20,46	20,33	20,39	20,39	20,39	20,41	20,43	20,48	20,46	20,47	20,41	20,43	20,51	20,46	20,45	20,42	20,46	20,44	20,42	20,51	20,60	20,51	20,51	20,46	20,51	20,50	20,44	20,32	20,38	20,47	20,49	20,44	20,40	20,51	20,42	20,29	20,35	20,39	20,50	20,45	20,48	20,42	20,43	20,44	20,49	20,39	20,42	20,56	20,52	20,44	20,44	20,50	20,51	20,54	20,47	20,54	20,49	20,44	20,45	20,35	20,43	20,46	20,45	20,45	20,42	20,48	20,46	20,46	20,51	20,55	20,59	20,65	20,56	20,51	20,51	20,48	20,45	20,56	20,49	20,47	20,55	20,48	20,49	20,52	20,53	20,51	20,54	20,43	20,50	20,49	20,48	20,53	20,47	20,47	20,40	20,51	20,60	20,61	20,53	20,52	20,59	20,59	20,51	20,47	20,48	20,51	20,49	20,46	20,59	20,50	20,44	20,52	20,57	20,56	20,53	20,62	20,53	20,44	20,49	20,52	20,56	20,66	20,61	20,56	20,51	20,53	20,53	20,53	20,55	20,62	20,63	20,61	20,51	20,54	20,58	20,52	20,50	20,58	20,52	20,49	20,50	20,55	20,60	20,59	20,60	20,55	20,54	20,60	20,61	20,62	20,64	20,63	20,57	20,56	20,63	20,55	20,61	20,59	20,59	20,60	20,62	20,64	20,62	20,68	20,68	20,69	20,53	20,53	20,61	20,66	20,70	20,61	20,53	20,51	20,68	20,60	20,59	20,68	20,69	20,65	20,62	20,60	20,61	20,62	20,59	20,66	20,65	20,64	20,62	20,65	20,78	20,73	20,64	20,62	20,62	20,59	20,61	20,65	20,64	20,63	20,57	20,63	20,67	20,74	20,79	20,72	20,64	20,59	20,68	20,67	20,65	20,77	20,79	20,64	20,61	20,66	20,72	20,67	20,68	20,66	20,67	20,71	20,76	20,74	20,65	20,60	20,67	20,67	20,69	20,69	20,68	20,69	20,72	20,80	20,67	20,62	20,68	20,68	20,74	20,74	20,71	20,76	20,70	20,67	20,62	20,66	20,69	20,67	20,60	20,63	20,63	20,61	20,76	20,73	20,72	20,64	20,65	20,65	20,56	20,64	20,71	20,63	20,64	20,71	20,72	20,74	20,80	20,72	20,67	20,71	20,64	20,77	20,80	20,67	20,71	20,70	20,67	20,66	20,63	20,81	20,74	20,70	20,71	20,61	20,66	20,71	20,65	20,65	20,72	20,67	20,65	20,66	20,63	20,65	20,73	20,69	20,62	20,71	20,67	20,71	20,77	20,68	20,61	20,56	20,58	20,72	20,68	20,75	20,75	20,69	20,62	20,65	20,70	20,62	20,54	20,63	20,69	20,68	20,69	20,69	20,70	20,70	20,65	20,69	20,72	20,66	20,64	20,72	20,65	20,59	20,58	20,60	20,67	20,71	20,61	20,59	20,58	20,60	20,56	20,68	20,57	20,52	20,58	20,59	20,59	20,56	20,63	20,66	20,59	20,56	20,57	20,59	20,54	20,58	20,55	20,60	20,63	20,67	20,62	20,68	20,61	20,58	20,51	20,49	20,57	20,58	20,56	20,57	20,51	20,52	20,46	20,56	20,60	20,58	20,53	20,53	20,56	20,62	20,64	20,55	20,55	20,49	20,55	20,62	20,64	20,67	20,62	20,54	20,52	20,55	20,55	20,53	20,61	20,58	20,51	20,53	20,55	20,51	20,47	20,51	20,46	20,51	20,56	20,46	20,47	20,54	20,53	20,56	20,52	20,56	20,57	20,49	20,47	20,52	20,51	20,50	20,54	20,49	20,47	20,53	20,53	20,47	20,56	20,58	20,49	20,43	20,46	20,48	20,42	20,52	20,42	20,39	20,38	20,46	20,49	20,39	20,42	20,46	20,52	20,49	20,41	20,38	20,52	20,52	20,54	20,47	20,48	20,42	20,54	20,53	20,52	20,43	20,49	20,56	20,54	20,56	20,48	20,45	20,46	20,42	20,47	20,50	20,50	20,50	20,47	20,46	20,51	20,48	20,52	20,48	20,39	20,47	20,47	20,41	20,51	20,57	20,49	20,40	20,48	20,52	20,46	20,43	20,47	20,58	20,45	20,45	20,43	20,49	20,53	20,56	20,45	20,40	20,38	20,38	20,43	20,34	20,36	20,43	20,44	20,45	20,33	20,43	20,48	20,45	20,49	20,38	20,45	20,44	20,38	20,56	20,52	20,48	20,42	20,41	20,51	20,47	20,56	20,44	20,38	20,50	20,47	20,43	20,44	20,49	20,51	20,49	20,52	20,52	20,45	20,47	20,43	20,30	20,46	20,51	20,48	20,42	20,42	20,44	20,46	20,49	20,53	20,48	20,38	20,33	20,42	20,42	20,37	20,32	20,43	20,49	20,40	20,47	20,50	20,42	20,49	20,36	20,34	20,46	20,57	20,42	20,49	20,43	20,40	20,46	20,47	20,48	20,39	20,28	20,36	20,39	20,45	20,47	20,40	20,44	
20,36	20,32	20,35	20,45	20,40	20,32	20,28	20,32	20,30	20,42	20,35	20,32	20,33	20,42	20,45	20,50	20,51	20,35	20,36	20,44	20,40	20,41	20,38	20,38	20,48	20,51	20,50	20,36	20,37	20,42	20,40	20,41	20,46	20,34	20,35	20,40	20,31	20,35	20,40	20,35	20,35	20,40	20,47	20,46	20,50	20,40	20,47	20,40	20,36	20,49	20,51	20,36	20,38	20,57	20,51	20,51	20,44	20,40	20,39	20,44	20,48	20,51	20,58	20,54	20,53	20,49	20,39	20,38	20,40	20,44	20,43	20,41	20,35	20,44	20,48	20,41	20,39	20,39	20,44	20,46	20,49	20,41	20,46	20,47	20,43	20,37	20,47	20,45	20,44	20,51	20,48	20,49	20,41	20,37	20,43	20,49	20,44	20,41	20,33	20,41	20,53	20,51	20,46	20,41	20,44	20,47	20,47	20,47	20,45	20,47	20,43	20,44	20,38	20,49	20,55	20,44	20,38	20,45	20,45	20,49	20,49	20,44	20,54	20,39	20,40	20,45	20,55	20,45	20,37	20,40	20,45	20,45	20,46	20,44	20,44	20,51	20,47	20,58	20,56	20,48	20,44	20,41	20,45	20,57	20,52	20,46	20,51	20,46	20,45	20,49	20,49	20,46	20,48	20,44	20,38	20,50	20,51	20,50	20,52	20,46	20,43	20,51	20,57	20,61	20,55	20,48	20,53	20,49	20,49	20,43	20,48	20,59	20,59	20,53	20,60	20,50	20,38	20,50	20,63	20,55	20,50	20,58	20,54	20,47	20,49	20,53	20,54	20,63	20,51	20,53	20,57	20,53	20,50	20,52	20,50	20,56	20,64	20,62	20,54	20,51	20,56	20,59	20,52	20,51	20,55	20,56	20,52	20,61	20,56	20,57	20,60	20,53	20,48	20,60	20,62	20,54	20,61	20,64	20,61	20,68	20,65	20,56	20,60	20,69	20,62	20,58	20,57	20,61	20,63	20,58	20,57	20,64	20,61	20,58	20,68	20,71	20,65	20,62	20,60	20,62	20,72	20,65	20,60	20,68	20,65	20,63	20,62	20,66	20,69	20,59	20,54	20,61	20,66	20,73	20,69	20,64	20,71	20,71	20,63	20,62	20,58	20,59	20,68	20,65	20,70	20,66	20,61	20,61	20,67	20,68	20,75	20,76	20,63	20,55	20,67	20,71	20,64	20,67	20,73	20,67	20,61	20,68	20,70	20,74	20,68	20,64	20,59	20,64	20,73	20,77	20,67	20,59	20,67	20,64	20,71	20,72	20,64	20,65	20,70	20,74	20,73	20,69	20,67	20,67	20,76	20,71	20,64	20,78	20,74	20,64	20,63	20,65	20,69	20,65	20,66	20,64	20,63	20,58	20,68	20,71	20,71	20,73	20,67	20,64	20,61	20,70	20,75	20,67	20,69	20,77	20,72	20,72	20,69	20,73	20,71	20,67	20,72	20,78	20,75	20,69	20,73	20,66	20,66	20,72	20,73	20,77	20,78	20,74	20,71	20,68	20,61	20,69	20,76	20,61	20,67	20,65	20,63	20,71	20,60	20,67	20,70	20,73	20,61	20,67	20,66	20,69	20,68	20,61	20,61	20,57	20,52	20,67	20,77	20,77	20,72	20,62	20,64	20,62	20,68	20,71	20,64	20,68	20,71	20,76	20,69	20,59	20,65	20,66	20,70	20,70	20,69	20,63	20,62	20,70	20,76	20,61	20,51	20,57	20,65	20,63	20,59	20,57	20,56	20,58	20,52	20,59	20,59	20,60	20,68	20,60	20,58	20,62	20,59	20,60	20,58	20,58	20,63	20,60	20,58	20,58	20,54	20,58	20,60	20,64	20,61	20,64	20,58	20,54	20,52	20,53	20,55	20,57	20,56	20,65	20,50	20,51	20,42	20,49	20,63	20,60	20,67	20,59	20,53	20,61	20,55	20,49	20,56	20,52	20,51	20,52	20,65	20,68	20,59	20,56	20,61	20,52	20,57	20,62	20,58	20,57	20,51	20,53	20,49	20,48	20,42	20,51	20,59	20,55	20,53	20,50	20,53	20,48	20,48	20,48	20,52	20,49	20,53	20,49	20,46	20,55	20,51	20,46	20,45	20,50	20,44	20,46	20,47	20,50	20,51	20,45	20,40	20,38	20,43	20,43	20,48	20,53	20,53	20,45	20,44	20,50	20,53	20,51	20,51	20,47	20,56	20,52	20,41	20,45	20,45	20,45	20,49	20,42	20,41	20,41	20,48	20,49	20,43	20,41	20,47	20,48	20,57	20,58	20,46	20,42	20,53	20,44	20,46	20,48	20,52	20,46	20,48	20,49	20,46	20,46	20,44	20,45	20,46	20,42	20,43	20,43	20,46	20,55	20,49	20,37	20,42	20,50	20,57	20,46	20,45	20,50	20,51	20,43	20,43	20,44	20,43	20,54	20,49	20,41	20,43	20,46	20,44	20,35	20,33	20,45	20,47	20,48	20,31	20,37	20,57	20,52	20,50	20,53	20,51	20,52	20,45	20,48	20,50	20,45	20,35	20,37	20,43	20,46	20,42	20,47	20,39	20,38	20,44	20,42	20,35	20,45	20,55	20,50	20,54	20,37	20,38	20,41	20,45	20,32	20,44	20,50	20,41	20,45	20,37	20,43	20,43	20,49	20,58	20,54	20,46	20,42	20,41	20,40	20,39	20,29	20,34	20,48	20,38	20,38	20,38	20,43	20,50	20,40	20,37	20,38	20,41	20,40	20,34	20,47	20,40	20,34	20,39	20,45	20,35	20,35	20,37	20,41	20,38	20,49	20,46	20,41	
20,41	20,31	20,36	20,50	20,40	20,23	20,26	20,28	20,35	20,47	20,36	20,37	20,33	20,37	20,37	20,42	20,49	20,48	20,36	20,42	20,42	20,44	20,44	20,37	20,49	20,45	20,51	20,33	20,26	20,41	20,46	20,45	20,47	20,39	20,27	20,34	20,35	20,43	20,42	20,37	20,43	20,52	20,52	20,57	20,51	20,40	20,42	20,42	20,48	20,54	20,51	20,49	20,35	20,46	20,51	20,50	20,57	20,52	20,38	20,44	20,39	20,44	20,57	20,57	20,51	20,37	20,38	20,39	20,39	20,43	20,41	20,41	20,34	20,35	20,38	20,37	20,31	20,42	20,39	20,42	20,52	20,46	20,48	20,51	20,38	20,39	20,40	20,44	20,40	20,51	20,48	20,44	20,49	20,47	20,44	20,50	20,45	20,42	20,41	20,40	20,54	20,53	20,51	20,44	20,38	20,42	20,50	20,57	20,47	20,42	20,46	20,48	20,49	20,44	20,49	20,51	20,40	20,43	20,50	20,49	20,45	20,47	20,53	20,52	20,41	20,48	20,55	20,46	20,40	20,47	20,47	20,48	20,54	20,53	20,53	20,49	20,49	20,46	20,52	20,49	20,51	20,50	20,53	20,56	20,47	20,39	20,51	20,54	20,46	20,52	20,46	20,45	20,46	20,45	20,48	20,48	20,55	20,48	20,45	20,46	20,46	20,49	20,58	20,57	20,57	20,48	20,53	20,51	20,48	20,47	20,46	20,54	20,62	20,59	20,59	20,50	20,40	20,50	20,54	20,49	20,59	20,55	20,54	20,50	20,57	20,54	20,59	20,58	20,54	20,57	20,62	20,56	20,46	20,45	20,52	20,58	20,60	20,56	20,55	20,48	20,51	20,60	20,55	20,53	20,59	20,58	20,52	20,50	20,53	20,54	20,57	20,61	20,55	20,63	20,60	20,56	20,57	20,57	20,58	20,58	20,59	20,59	20,53	20,62	20,58	20,56	20,54	20,55	20,62	20,61	20,58	20,62	20,61	20,53	20,65	20,65	20,55	20,60	20,69	20,70	20,67	20,64	20,63	20,67	20,73	20,64	20,66	20,70	20,74	20,64	20,61	20,61	20,70	20,67	20,69	20,60	20,62	20,64	20,65	20,64	20,64	20,62	20,65	20,64	20,64	20,69	20,67	20,74	20,70	20,59	20,65	20,72	20,62	20,55	20,64	20,74	20,64	20,66	20,69	20,71	20,60	20,66	20,70	20,71	20,66	20,66	20,56	20,60	20,71	20,71	20,69	20,64	20,69	20,74	20,73	20,70	20,68	20,65	20,64	20,76	20,75	20,77	20,72	20,69	20,77	20,67	20,59	20,73	20,70	20,67	20,74	20,69	20,65	20,66	20,70	20,71	20,72	20,66	20,66	20,73	20,72	20,70	20,68	20,67	20,72	20,81	20,81	20,70	20,64	20,76	20,77	20,68	20,72	20,73	20,70	20,67	20,73	20,79	20,70	20,70	20,68	20,65	20,65	20,77	20,84	20,77	20,76	20,76	20,66	20,72	20,68	20,60	20,69	20,67	20,58	20,64	20,62	20,66	20,69	20,69	20,62	20,62	20,66	20,65	20,64	20,65	20,67	20,58	20,58	20,54	20,54	20,64	20,71	20,73	20,65	20,59	20,58	20,64	20,59	20,64	20,69	20,66	20,68	20,66	20,65	20,62	20,63	20,60	20,62	20,70	20,69	20,69	20,69	20,63	20,68	20,71	20,61	20,55	20,56	20,58	20,61	20,64	20,57	20,62	20,57	20,59	20,65	20,67	20,65	20,57	20,60	20,69	20,64	20,57	20,59	20,57	20,61	20,63	20,56	20,57	20,59	20,60	20,71	20,62	20,59	20,54	20,52	20,56	20,60	20,60	20,58	20,50	20,56	20,57	20,58	20,46	20,54	20,52	20,56	20,56	20,62	20,59	20,56	20,55	20,57	20,45	20,52	20,53	20,48	20,48	20,58	20,58	20,49	20,51	20,56	20,48	20,53	20,63	20,65	20,58	20,51	20,58	20,50	20,51	20,48	20,52	20,60	20,58	20,58	20,53	20,49	20,59	20,55	20,47	20,43	20,52	20,53	20,47	20,43	20,46	20,46	20,44	20,47	20,54	20,52	20,48	20,52	20,50	20,57	20,60	20,46	20,40	20,43	20,50	20,52	20,59	20,53	20,45	20,43	20,46	20,49	20,43	20,46	20,47	20,47	20,41	20,41	20,49	20,49	20,50	20,44	20,40	20,42	20,43	20,45	20,49	20,48	20,43	20,51	20,51	20,47	20,56	20,49	20,43	20,44	20,43	20,40	20,45	20,51	20,47	20,41	20,43	20,45	20,42	20,39	20,37	20,45	20,48	20,49	20,44	20,51	20,58	20,52	20,46	20,44	20,44	20,55	20,51	20,47	20,47	20,43	20,43	20,40	20,38	20,36	20,44	20,46	20,44	20,43	20,39	20,40	20,41	20,40	20,45	20,44	20,46	20,37	20,39	20,45	20,55	20,48	20,49	20,50	20,42	20,49	20,50	20,48	20,43	20,43	20,42	20,40	20,43	20,42	20,48	20,48	20,40	20,47	20,51	20,35	20,32	20,50	20,53	20,50	20,48	20,46	20,50	20,51	20,43	20,40	20,46	20,43	20,42	20,45	20,44	20,41	20,36	20,46	20,42	20,35	20,41	20,42	20,37	20,48	20,35	20,41	20,51	20,42	20,42	20,41	20,28	20,39	20,38	20,37	20,41	20,34	20,40	20,35	20,47	20,46	20,32	20,40	20,42	20,40	20,42	20,42	20,34	20,39	20,49	20,49	20,40	
20,46	20,35	20,39	20,52	20,48	20,32	20,32	20,38	20,33	20,45	20,42	20,36	20,28	20,36	20,36	20,41	20,48	20,44	20,42	20,37	20,43	20,48	20,38	20,37	20,39	20,39	20,48	20,43	20,32	20,32	20,39	20,42	20,37	20,35	20,35	20,34	20,47	20,46	20,43	20,42	20,50	20,58	20,49	20,46	20,45	20,47	20,44	20,44	20,49	20,59	20,51	20,41	20,38	20,43	20,51	20,50	20,49	20,59	20,53	20,46	20,35	20,34	20,49	20,58	20,51	20,39	20,36	20,37	20,46	20,47	20,43	20,45	20,43	20,36	20,39	20,36	20,38	20,43	20,36	20,35	20,45	20,46	20,42	20,46	20,44	20,37	20,51	20,46	20,37	20,46	20,49	20,43	20,45	20,44	20,38	20,50	20,46	20,40	20,43	20,47	20,48	20,45	20,38	20,30	20,35	20,39	20,52	20,48	20,47	20,50	20,46	20,48	20,41	20,52	20,47	20,43	20,40	20,46	20,45	20,50	20,39	20,53	20,54	20,52	20,47	20,51	20,51	20,45	20,37	20,47	20,49	20,44	20,45	20,53	20,57	20,54	20,51	20,43	20,46	20,49	20,51	20,53	20,53	20,45	20,53	20,44	20,50	20,55	20,50	20,56	20,51	20,45	20,56	20,45	20,42	20,47	20,45	20,46	20,46	20,47	20,52	20,46	20,44	20,51	20,58	20,45	20,51	20,60	20,56	20,54	20,54	20,53	20,50	20,50	20,49	20,47	20,44	20,48	20,55	20,55	20,58	20,54	20,56	20,49	20,53	20,53	20,62	20,61	20,56	20,61	20,56	20,54	20,52	20,44	20,54	20,61	20,52	20,43	20,51	20,55	20,56	20,52	20,52	20,54	20,59	20,57	20,51	20,52	20,51	20,48	20,54	20,60	20,63	20,65	20,57	20,57	20,60	20,57	20,57	20,60	20,54	20,55	20,55	20,63	20,60	20,64	20,61	20,59	20,65	20,60	20,53	20,54	20,58	20,57	20,62	20,73	20,58	20,59	20,67	20,71	20,65	20,61	20,59	20,68	20,68	20,65	20,67	20,66	20,70	20,66	20,63	20,69	20,64	20,58	20,57	20,62	20,60	20,64	20,71	20,64	20,61	20,63	20,61	20,63	20,63	20,64	20,67	20,75	20,71	20,62	20,61	20,70	20,65	20,56	20,62	20,70	20,68	20,66	20,69	20,65	20,64	20,62	20,68	20,74	20,71	20,67	20,62	20,65	20,66	20,70	20,72	20,70	20,72	20,69	20,66	20,70	20,70	20,68	20,72	20,74	20,72	20,74	20,74	20,75	20,80	20,74	20,66	20,71	20,69	20,72	20,68	20,66	20,68	20,69	20,68	20,69	20,73	20,69	20,77	20,69	20,64	20,68	20,67	20,70	20,70	20,73	20,72	20,74	20,68	20,79	20,76	20,71	20,70	20,66	20,71	20,68	20,69	20,74	20,65	20,75	20,76	20,68	20,68	20,68	20,79	20,76	20,72	20,66	20,68	20,67	20,73	20,71	20,65	20,60	20,58	20,65	20,66	20,58	20,69	20,69	20,65	20,65	20,68	20,62	20,68	20,69	20,70	20,68	20,56	20,56	20,56	20,63	20,67	20,68	20,63	20,58	20,65	20,66	20,63	20,57	20,67	20,63	20,69	20,63	20,62	20,68	20,71	20,63	20,64	20,65	20,62	20,72	20,70	20,65	20,64	20,65	20,63	20,69	20,62	20,61	20,62	20,58	20,56	20,62	20,57	20,57	20,70	20,64	20,65	20,55	20,59	20,63	20,64	20,63	20,61	20,62	20,64	20,65	20,59	20,57	20,60	20,60	20,63	20,60	20,57	20,54	20,53	20,56	20,57	20,56	20,56	20,57	20,59	20,57	20,50	20,51	20,51	20,53	20,60	20,56	20,62	20,52	20,52	20,54	20,57	20,54	20,54	20,52	20,47	20,47	20,60	20,52	20,53	20,57	20,52	20,52	20,56	20,60	20,64	20,69	20,61	20,53	20,51	20,51	20,45	20,46	20,50	20,51	20,49	20,49	20,43	20,48	20,54	20,43	20,42	20,48	20,46	20,49	20,53	20,38	20,37	20,48	20,47	20,53	20,55	20,54	20,59	20,51	20,49	20,54	20,54	20,49	20,51	20,47	20,45	20,54	20,52	20,46	20,47	20,46	20,43	20,37	20,40	20,52	20,49	20,43	20,37	20,46	20,51	20,58	20,55	20,42	20,49	20,48	20,48	20,52	20,56	20,41	20,42	20,53	20,48	20,48	20,54	20,54	20,46	20,43	20,51	20,50	20,52	20,45	20,37	20,35	20,38	20,48	20,46	20,45	20,43	20,44	20,45	20,45	20,45	20,44	20,42	20,44	20,45	20,45	20,57	20,48	20,52	20,53	20,44	20,41	20,47	20,40	20,40	20,46	20,40	20,35	20,41	20,39	20,46	20,37	20,41	20,46	20,44	20,47	20,41	20,41	20,44	20,44	20,49	20,48	20,53	20,38	20,42	20,47	20,50	20,50	20,46	20,46	20,51	20,44	20,43	20,55	20,49	20,43	20,47	20,52	20,38	20,30	20,44	20,50	20,37	20,42	20,47	20,54	20,55	20,47	20,45	20,46	20,44	20,44	20,41	20,53	20,46	20,49	20,48	20,43	20,37	20,34	20,37	20,40	20,40	20,35	20,40	20,43	20,43	20,45	20,45	20,41	20,37	20,35	20,41	20,48	20,48	20,39	20,37	20,42	20,49	20,44	20,40	20,39	20,40	20,44	20,44	20,43	20,42	20,56	20,46	20,40	
20,42	20,42	20,40	20,47	20,42	20,43	20,43	20,46	20,38	20,45	20,44	20,29	20,28	20,41	20,39	20,32	20,46	20,46	20,45	20,40	20,37	20,37	20,37	20,49	20,45	20,40	20,35	20,38	20,37	20,35	20,35	20,33	20,33	20,39	20,41	20,33	20,40	20,49	20,41	20,41	20,40	20,51	20,53	20,41	20,40	20,42	20,44	20,50	20,46	20,60	20,54	20,40	20,41	20,44	20,45	20,46	20,50	20,55	20,53	20,53	20,36	20,35	20,51	20,48	20,44	20,40	20,37	20,37	20,45	20,45	20,36	20,42	20,43	20,39	20,36	20,48	20,45	20,40	20,39	20,37	20,36	20,40	20,37	20,39	20,44	20,38	20,42	20,48	20,34	20,42	20,49	20,44	20,43	20,46	20,44	20,39	20,45	20,46	20,46	20,42	20,44	20,43	20,34	20,33	20,37	20,42	20,51	20,45	20,32	20,45	20,43	20,43	20,35	20,38	20,45	20,37	20,35	20,38	20,33	20,43	20,51	20,43	20,58	20,51	20,46	20,54	20,55	20,52	20,40	20,39	20,36	20,46	20,44	20,47	20,50	20,48	20,50	20,42	20,43	20,52	20,46	20,48	20,49	20,44	20,45	20,47	20,43	20,42	20,41	20,48	20,54	20,50	20,55	20,48	20,37	20,44	20,47	20,51	20,51	20,53	20,51	20,51	20,59	20,54	20,48	20,48	20,48	20,61	20,66	20,62	20,58	20,50	20,45	20,45	20,51	20,44	20,42	20,47	20,56	20,62	20,56	20,54	20,54	20,54	20,53	20,53	20,60	20,61	20,55	20,54	20,56	20,54	20,55	20,54	20,44	20,63	20,56	20,50	20,50	20,54	20,53	20,51	20,56	20,54	20,51	20,51	20,51	20,54	20,56	20,50	20,53	20,59	20,65	20,64	20,56	20,55	20,59	20,61	20,63	20,58	20,57	20,52	20,59	20,58	20,64	20,62	20,61	20,65	20,60	20,64	20,65	20,51	20,40	20,54	20,62	20,62	20,58	20,56	20,56	20,64	20,65	20,61	20,63	20,64	20,67	20,56	20,58	20,63	20,66	20,62	20,59	20,72	20,73	20,67	20,67	20,68	20,71	20,71	20,73	20,70	20,64	20,64	20,55	20,62	20,69	20,62	20,68	20,69	20,63	20,66	20,69	20,63	20,67	20,65	20,60	20,63	20,66	20,69	20,65	20,64	20,66	20,73	20,65	20,69	20,74	20,71	20,66	20,61	20,64	20,69	20,74	20,70	20,70	20,68	20,61	20,72	20,77	20,64	20,73	20,74	20,67	20,67	20,71	20,73	20,74	20,67	20,70	20,70	20,71	20,76	20,69	20,58	20,67	20,75	20,69	20,64	20,77	20,70	20,66	20,70	20,65	20,67	20,71	20,70	20,67	20,71	20,64	20,66	20,70	20,78	20,77	20,75	20,73	20,68	20,73	20,77	20,64	20,67	20,64	20,67	20,68	20,63	20,65	20,70	20,70	20,75	20,69	20,69	20,78	20,74	20,66	20,68	20,69	20,67	20,61	20,62	20,67	20,67	20,68	20,68	20,74	20,70	20,67	20,67	20,66	20,70	20,75	20,76	20,65	20,61	20,56	20,63	20,68	20,70	20,63	20,61	20,66	20,73	20,66	20,62	20,64	20,61	20,67	20,74	20,68	20,68	20,72	20,71	20,61	20,67	20,63	20,65	20,68	20,64	20,64	20,66	20,62	20,65	20,67	20,65	20,65	20,61	20,69	20,57	20,56	20,57	20,59	20,57	20,64	20,58	20,52	20,60	20,59	20,62	20,63	20,58	20,66	20,59	20,52	20,55	20,48	20,56	20,58	20,52	20,53	20,57	20,55	20,51	20,55	20,56	20,54	20,52	20,59	20,59	20,47	20,49	20,58	20,54	20,54	20,51	20,58	20,55	20,52	20,48	20,50	20,53	20,55	20,56	20,54	20,52	20,54	20,52	20,54	20,57	20,55	20,51	20,52	20,62	20,61	20,60	20,65	20,53	20,52	20,48	20,47	20,48	20,51	20,53	20,42	20,42	20,46	20,49	20,53	20,47	20,46	20,50	20,46	20,47	20,60	20,46	20,37	20,51	20,59	20,54	20,52	20,52	20,54	20,47	20,47	20,49	20,47	20,50	20,49	20,48	20,40	20,42	20,46	20,44	20,47	20,48	20,40	20,38	20,51	20,59	20,52	20,47	20,50	20,48	20,50	20,55	20,56	20,44	20,46	20,50	20,54	20,48	20,54	20,41	20,42	20,50	20,57	20,57	20,55	20,57	20,54	20,46	20,56	20,54	20,50	20,49	20,53	20,44	20,47	20,54	20,50	20,43	20,45	20,46	20,43	20,45	20,42	20,34	20,39	20,43	20,41	20,45	20,52	20,46	20,50	20,64	20,52	20,37	20,36	20,45	20,51	20,49	20,41	20,40	20,46	20,53	20,56	20,36	20,33	20,43	20,44	20,49	20,45	20,48	20,54	20,47	20,42	20,43	20,44	20,33	20,35	20,54	20,51	20,48	20,41	20,46	20,45	20,38	20,48	20,54	20,43	20,36	20,46	20,44	20,47	20,46	20,49	20,52	20,42	20,30	20,45	20,48	20,53	20,49	20,44	20,49	20,40	20,41	20,43	20,41	20,40	20,38	20,51	20,45	20,41	20,38	20,35	20,40	20,45	20,32	20,34	20,37	20,34	20,42	20,41	20,41	20,46	20,43	20,44	20,49	20,53	20,42	20,38	20,43	20,41	20,41	20,39	20,29	20,41	20,32	20,34	20,33	20,34	20,35	20,45	20,39	
20,42	20,41	20,36	20,40	20,38	20,38	20,38	20,35	20,40	20,49	20,40	20,24	20,24	20,35	20,36	20,33	20,39	20,43	20,36	20,40	20,31	20,31	20,20	20,33	20,51	20,43	20,47	20,40	20,47	20,38	20,36	20,36	20,43	20,52	20,46	20,35	20,35	20,45	20,44	20,45	20,43	20,44	20,44	20,46	20,44	20,41	20,37	20,44	20,47	20,51	20,40	20,39	20,41	20,37	20,34	20,36	20,40	20,52	20,52	20,52	20,40	20,46	20,64	20,53	20,45	20,44	20,45	20,38	20,40	20,38	20,37	20,45	20,43	20,39	20,46	20,45	20,44	20,47	20,53	20,42	20,37	20,39	20,43	20,36	20,41	20,42	20,40	20,42	20,45	20,50	20,50	20,49	20,46	20,54	20,44	20,40	20,29	20,43	20,48	20,44	20,45	20,50	20,40	20,41	20,42	20,41	20,51	20,56	20,40	20,37	20,40	20,48	20,45	20,52	20,51	20,41	20,43	20,36	20,33	20,33	20,55	20,44	20,53	20,59	20,49	20,53	20,47	20,59	20,46	20,45	20,48	20,47	20,50	20,47	20,48	20,44	20,47	20,41	20,45	20,52	20,46	20,43	20,47	20,53	20,47	20,44	20,46	20,38	20,48	20,50	20,52	20,44	20,37	20,38	20,44	20,47	20,48	20,53	20,53	20,50	20,44	20,51	20,57	20,58	20,54	20,50	20,48	20,47	20,52	20,48	20,52	20,49	20,48	20,50	20,47	20,47	20,48	20,54	20,52	20,53	20,53	20,53	20,58	20,52	20,57	20,59	20,64	20,64	20,51	20,49	20,53	20,56	20,53	20,54	20,46	20,52	20,53	20,55	20,56	20,64	20,57	20,52	20,57	20,53	20,47	20,51	20,59	20,54	20,58	20,64	20,63	20,58	20,58	20,57	20,53	20,60	20,61	20,63	20,61	20,59	20,64	20,52	20,56	20,67	20,55	20,62	20,61	20,65	20,67	20,67	20,75	20,65	20,54	20,61	20,71	20,60	20,56	20,57	20,59	20,60	20,68	20,70	20,72	20,74	20,64	20,71	20,61	20,54	20,62	20,70	20,63	20,74	20,72	20,77	20,79	20,74	20,69	20,71	20,74	20,73	20,69	20,68	20,65	20,62	20,66	20,64	20,70	20,75	20,64	20,70	20,69	20,64	20,65	20,70	20,69	20,67	20,68	20,77	20,67	20,65	20,67	20,68	20,66	20,64	20,73	20,71	20,64	20,62	20,71	20,74	20,70	20,70	20,75	20,76	20,73	20,71	20,82	20,73	20,71	20,76	20,74	20,64	20,61	20,70	20,70	20,64	20,62	20,70	20,76	20,75	20,67	20,65	20,70	20,72	20,78	20,65	20,76	20,74	20,60	20,65	20,74	20,72	20,70	20,71	20,68	20,70	20,71	20,73	20,70	20,79	20,86	20,77	20,73	20,74	20,70	20,69	20,64	20,67	20,72	20,71	20,65	20,73	20,78	20,72	20,75	20,74	20,75	20,79	20,77	20,72	20,62	20,61	20,70	20,74	20,66	20,64	20,72	20,71	20,69	20,76	20,78	20,70	20,68	20,71	20,72	20,69	20,72	20,75	20,69	20,66	20,65	20,66	20,69	20,78	20,71	20,60	20,65	20,66	20,64	20,62	20,64	20,64	20,66	20,71	20,65	20,70	20,71	20,68	20,69	20,67	20,72	20,71	20,64	20,64	20,61	20,61	20,64	20,70	20,70	20,68	20,72	20,63	20,63	20,56	20,59	20,65	20,58	20,63	20,65	20,58	20,59	20,57	20,59	20,63	20,62	20,60	20,60	20,60	20,58	20,56	20,54	20,59	20,71	20,62	20,53	20,62	20,61	20,60	20,52	20,57	20,55	20,57	20,67	20,57	20,54	20,54	20,53	20,61	20,50	20,48	20,62	20,59	20,61	20,55	20,50	20,47	20,56	20,60	20,59	20,61	20,53	20,52	20,53	20,55	20,55	20,54	20,54	20,64	20,63	20,58	20,61	20,57	20,49	20,48	20,54	20,56	20,57	20,55	20,51	20,46	20,52	20,53	20,58	20,54	20,48	20,57	20,57	20,54	20,50	20,48	20,50	20,53	20,54	20,52	20,52	20,47	20,57	20,52	20,50	20,51	20,52	20,47	20,47	20,52	20,50	20,47	20,50	20,49	20,46	20,49	20,46	20,45	20,48	20,53	20,47	20,58	20,53	20,52	20,45	20,45	20,45	20,49	20,42	20,50	20,54	20,54	20,51	20,52	20,56	20,53	20,63	20,58	20,53	20,54	20,56	20,55	20,59	20,54	20,45	20,45	20,51	20,48	20,53	20,57	20,47	20,40	20,44	20,41	20,46	20,53	20,53	20,47	20,50	20,43	20,37	20,45	20,47	20,44	20,47	20,60	20,51	20,36	20,38	20,44	20,51	20,45	20,42	20,45	20,51	20,52	20,53	20,40	20,35	20,45	20,42	20,49	20,46	20,53	20,51	20,43	20,42	20,44	20,44	20,33	20,34	20,53	20,55	20,53	20,50	20,51	20,53	20,39	20,46	20,49	20,45	20,44	20,45	20,49	20,47	20,50	20,53	20,54	20,50	20,36	20,41	20,48	20,45	20,47	20,45	20,50	20,39	20,37	20,40	20,38	20,30	20,34	20,44	20,37	20,33	20,37	20,35	20,32	20,43	20,46	20,28	20,31	20,41	20,48	20,45	20,39	20,38	20,34	20,45	20,48	20,43	20,37	20,37	20,46	20,41	20,43	20,54	20,44	20,34	20,33	20,35	20,32	20,27	20,41	20,34	20,31	
20,41	20,36	20,27	20,39	20,44	20,37	20,42	20,41	20,34	20,46	20,36	20,32	20,24	20,29	20,30	20,32	20,52	20,42	20,32	20,33	20,38	20,37	20,21	20,37	20,47	20,44	20,49	20,48	20,40	20,39	20,32	20,37	20,42	20,47	20,43	20,44	20,42	20,43	20,38	20,41	20,37	20,39	20,46	20,36	20,35	20,42	20,38	20,46	20,51	20,49	20,41	20,36	20,44	20,50	20,37	20,44	20,44	20,50	20,60	20,46	20,38	20,50	20,62	20,52	20,49	20,47	20,43	20,38	20,37	20,44	20,40	20,46	20,47	20,47	20,45	20,50	20,47	20,46	20,45	20,48	20,48	20,51	20,43	20,41	20,53	20,48	20,40	20,42	20,41	20,44	20,50	20,42	20,43	20,42	20,44	20,40	20,37	20,39	20,53	20,46	20,36	20,46	20,44	20,49	20,47	20,44	20,50	20,54	20,48	20,48	20,42	20,46	20,42	20,52	20,58	20,44	20,46	20,42	20,43	20,48	20,46	20,54	20,60	20,65	20,57	20,58	20,53	20,62	20,52	20,43	20,51	20,43	20,47	20,52	20,55	20,48	20,45	20,41	20,51	20,50	20,50	20,45	20,39	20,53	20,49	20,42	20,50	20,48	20,55	20,55	20,52	20,47	20,40	20,40	20,44	20,53	20,48	20,56	20,54	20,45	20,50	20,56	20,51	20,50	20,58	20,56	20,51	20,54	20,53	20,47	20,47	20,60	20,56	20,60	20,54	20,42	20,49	20,57	20,55	20,48	20,47	20,55	20,55	20,50	20,58	20,56	20,55	20,62	20,57	20,58	20,54	20,55	20,46	20,54	20,56	20,58	20,54	20,52	20,63	20,58	20,56	20,56	20,52	20,55	20,55	20,49	20,54	20,56	20,63	20,61	20,62	20,62	20,62	20,57	20,56	20,61	20,71	20,62	20,58	20,62	20,72	20,59	20,50	20,66	20,62	20,53	20,60	20,64	20,61	20,64	20,65	20,64	20,61	20,62	20,70	20,68	20,62	20,66	20,67	20,64	20,68	20,71	20,70	20,68	20,63	20,70	20,71	20,60	20,65	20,64	20,65	20,71	20,71	20,74	20,79	20,75	20,74	20,69	20,72	20,71	20,68	20,72	20,72	20,67	20,67	20,67	20,72	20,72	20,67	20,68	20,71	20,63	20,61	20,67	20,71	20,72	20,71	20,74	20,65	20,62	20,69	20,65	20,61	20,69	20,67	20,70	20,62	20,64	20,69	20,72	20,66	20,75	20,68	20,77	20,78	20,71	20,73	20,67	20,74	20,77	20,70	20,67	20,61	20,68	20,72	20,68	20,68	20,70	20,68	20,69	20,71	20,74	20,71	20,72	20,77	20,72	20,77	20,76	20,70	20,69	20,73	20,70	20,65	20,69	20,71	20,75	20,74	20,78	20,74	20,78	20,73	20,75	20,76	20,76	20,75	20,69	20,78	20,81	20,76	20,75	20,72	20,75	20,74	20,68	20,69	20,74	20,72	20,76	20,68	20,66	20,66	20,60	20,65	20,70	20,64	20,62	20,67	20,64	20,62	20,70	20,81	20,78	20,66	20,70	20,77	20,78	20,72	20,77	20,80	20,77	20,70	20,73	20,73	20,71	20,73	20,66	20,64	20,69	20,66	20,65	20,58	20,66	20,65	20,69	20,69	20,69	20,64	20,64	20,72	20,71	20,72	20,71	20,62	20,65	20,74	20,69	20,65	20,70	20,70	20,66	20,69	20,70	20,56	20,60	20,59	20,64	20,71	20,66	20,64	20,61	20,58	20,57	20,69	20,67	20,57	20,56	20,60	20,58	20,58	20,58	20,57	20,64	20,64	20,57	20,51	20,60	20,62	20,60	20,54	20,60	20,63	20,55	20,61	20,66	20,60	20,60	20,50	20,54	20,52	20,48	20,62	20,56	20,54	20,59	20,45	20,47	20,50	20,57	20,53	20,56	20,54	20,53	20,57	20,59	20,58	20,50	20,56	20,69	20,73	20,60	20,57	20,52	20,52	20,49	20,47	20,55	20,63	20,50	20,44	20,54	20,56	20,53	20,50	20,55	20,55	20,58	20,55	20,52	20,51	20,52	20,53	20,55	20,56	20,56	20,53	20,52	20,61	20,51	20,47	20,49	20,55	20,50	20,36	20,50	20,49	20,53	20,49	20,47	20,52	20,49	20,45	20,52	20,49	20,55	20,53	20,58	20,51	20,55	20,51	20,45	20,50	20,51	20,47	20,40	20,50	20,56	20,58	20,48	20,50	20,51	20,56	20,58	20,52	20,46	20,49	20,55	20,60	20,54	20,53	20,53	20,52	20,53	20,53	20,56	20,56	20,48	20,44	20,42	20,49	20,60	20,62	20,49	20,50	20,44	20,45	20,50	20,55	20,48	20,51	20,45	20,51	20,37	20,39	20,43	20,50	20,45	20,40	20,50	20,47	20,59	20,50	20,43	20,38	20,49	20,43	20,40	20,49	20,54	20,51	20,44	20,50	20,52	20,47	20,47	20,46	20,50	20,54	20,56	20,51	20,46	20,43	20,42	20,42	20,41	20,43	20,48	20,47	20,60	20,52	20,45	20,46	20,41	20,47	20,51	20,43	20,42	20,51	20,54	20,51	20,52	20,40	20,38	20,43	20,38	20,26	20,36	20,48	20,42	20,29	20,32	20,51	20,42	20,43	20,43	20,45	20,43	20,46	20,42	20,42	20,41	20,43	20,47	20,45	20,41	20,42	20,35	20,39	20,48	20,48	20,44	20,40	20,44	20,36	20,36	20,38	20,38	20,41	20,50	20,34	20,31	
20,43	20,41	20,37	20,43	20,39	20,26	20,34	20,48	20,42	20,43	20,39	20,28	20,27	20,37	20,43	20,44	20,48	20,41	20,38	20,41	20,41	20,40	20,45	20,43	20,47	20,50	20,46	20,42	20,44	20,38	20,38	20,37	20,38	20,39	20,42	20,45	20,39	20,42	20,37	20,41	20,35	20,41	20,45	20,38	20,43	20,41	20,35	20,31	20,49	20,45	20,44	20,49	20,35	20,42	20,46	20,44	20,46	20,45	20,47	20,39	20,29	20,41	20,50	20,39	20,38	20,39	20,35	20,33	20,40	20,51	20,42	20,46	20,51	20,60	20,50	20,41	20,51	20,48	20,43	20,47	20,43	20,47	20,43	20,43	20,46	20,43	20,46	20,52	20,51	20,38	20,54	20,48	20,49	20,36	20,37	20,49	20,44	20,45	20,56	20,53	20,41	20,42	20,46	20,48	20,52	20,46	20,51	20,54	20,52	20,51	20,42	20,45	20,52	20,45	20,45	20,39	20,36	20,36	20,39	20,50	20,54	20,46	20,48	20,59	20,64	20,62	20,53	20,50	20,49	20,45	20,51	20,43	20,38	20,54	20,54	20,45	20,44	20,44	20,50	20,51	20,50	20,50	20,47	20,48	20,56	20,53	20,47	20,51	20,54	20,52	20,52	20,56	20,60	20,56	20,57	20,59	20,52	20,56	20,49	20,46	20,50	20,49	20,51	20,46	20,55	20,62	20,55	20,54	20,50	20,49	20,48	20,55	20,49	20,53	20,57	20,43	20,45	20,56	20,56	20,56	20,57	20,58	20,56	20,55	20,60	20,50	20,48	20,57	20,57	20,55	20,53	20,54	20,49	20,49	20,50	20,51	20,62	20,60	20,56	20,54	20,57	20,57	20,58	20,53	20,58	20,54	20,55	20,57	20,56	20,53	20,53	20,61	20,61	20,63	20,53	20,63	20,66	20,65	20,62	20,65	20,70	20,58	20,53	20,60	20,58	20,47	20,57	20,68	20,67	20,55	20,57	20,65	20,55	20,55	20,65	20,70	20,64	20,62	20,66	20,67	20,65	20,66	20,71	20,69	20,66	20,71	20,71	20,67	20,68	20,72	20,73	20,71	20,70	20,69	20,70	20,73	20,69	20,64	20,74	20,74	20,66	20,67	20,67	20,69	20,71	20,69	20,73	20,72	20,64	20,68	20,76	20,69	20,59	20,70	20,70	20,69	20,63	20,65	20,75	20,68	20,75	20,71	20,67	20,73	20,68	20,67	20,63	20,64	20,72	20,72	20,72	20,73	20,66	20,70	20,75	20,73	20,70	20,72	20,69	20,72	20,74	20,75	20,64	20,70	20,76	20,79	20,72	20,65	20,72	20,77	20,65	20,75	20,73	20,77	20,75	20,75	20,80	20,74	20,74	20,72	20,70	20,63	20,64	20,68	20,68	20,74	20,70	20,68	20,68	20,74	20,78	20,71	20,73	20,77	20,73	20,76	20,77	20,84	20,82	20,76	20,76	20,74	20,69	20,63	20,67	20,73	20,74	20,71	20,66	20,69	20,62	20,60	20,66	20,67	20,66	20,61	20,70	20,67	20,68	20,66	20,74	20,72	20,69	20,70	20,72	20,74	20,70	20,77	20,68	20,69	20,71	20,78	20,78	20,68	20,70	20,68	20,67	20,71	20,73	20,65	20,63	20,67	20,74	20,78	20,81	20,73	20,64	20,66	20,71	20,75	20,75	20,71	20,68	20,61	20,65	20,68	20,70	20,72	20,71	20,65	20,68	20,66	20,56	20,57	20,63	20,63	20,67	20,62	20,62	20,66	20,62	20,57	20,69	20,65	20,57	20,50	20,61	20,63	20,58	20,56	20,61	20,61	20,65	20,53	20,52	20,62	20,60	20,55	20,58	20,60	20,62	20,58	20,54	20,54	20,57	20,47	20,56	20,55	20,53	20,45	20,58	20,60	20,45	20,51	20,52	20,61	20,61	20,58	20,56	20,58	20,56	20,60	20,55	20,59	20,60	20,51	20,54	20,65	20,67	20,62	20,53	20,50	20,49	20,59	20,56	20,53	20,57	20,53	20,52	20,52	20,49	20,47	20,47	20,57	20,57	20,60	20,57	20,51	20,50	20,50	20,48	20,56	20,59	20,59	20,59	20,50	20,57	20,46	20,40	20,46	20,56	20,51	20,41	20,48	20,51	20,54	20,41	20,40	20,41	20,52	20,45	20,46	20,53	20,62	20,58	20,51	20,46	20,46	20,47	20,44	20,43	20,56	20,50	20,41	20,43	20,46	20,49	20,42	20,43	20,46	20,50	20,59	20,66	20,48	20,46	20,48	20,55	20,50	20,54	20,59	20,53	20,45	20,53	20,50	20,47	20,46	20,42	20,44	20,54	20,58	20,60	20,51	20,55	20,48	20,52	20,53	20,44	20,40	20,50	20,47	20,46	20,35	20,35	20,40	20,44	20,47	20,44	20,48	20,40	20,44	20,52	20,51	20,49	20,43	20,39	20,42	20,44	20,58	20,50	20,45	20,53	20,52	20,44	20,49	20,49	20,40	20,53	20,49	20,49	20,48	20,46	20,36	20,37	20,42	20,37	20,36	20,34	20,45	20,55	20,46	20,46	20,44	20,40	20,48	20,54	20,45	20,51	20,47	20,45	20,51	20,48	20,45	20,45	20,43	20,35	20,43	20,48	20,44	20,35	20,28	20,39	20,47	20,48	20,42	20,44	20,48	20,33	20,29	20,35	20,38	20,51	20,48	20,44	20,42	20,50	20,42	20,44	20,44	20,41	20,35	20,34	20,41	20,49	20,35	20,36	20,38	20,39	20,50	20,40	20,35	
20,39	20,45	20,53	20,53	20,36	20,27	20,26	20,45	20,45	20,42	20,39	20,36	20,37	20,33	20,43	20,46	20,42	20,42	20,38	20,42	20,39	20,36	20,44	20,48	20,49	20,50	20,50	20,40	20,41	20,31	20,41	20,49	20,42	20,40	20,50	20,46	20,41	20,31	20,35	20,38	20,36	20,37	20,50	20,41	20,43	20,39	20,32	20,40	20,38	20,40	20,40	20,46	20,36	20,41	20,49	20,45	20,43	20,42	20,50	20,47	20,38	20,36	20,51	20,42	20,36	20,37	20,32	20,41	20,31	20,43	20,48	20,56	20,56	20,58	20,48	20,45	20,44	20,43	20,50	20,48	20,36	20,34	20,44	20,40	20,40	20,44	20,44	20,55	20,48	20,42	20,45	20,49	20,51	20,47	20,36	20,51	20,49	20,45	20,58	20,48	20,53	20,49	20,40	20,41	20,46	20,51	20,55	20,59	20,52	20,45	20,40	20,47	20,53	20,49	20,47	20,42	20,38	20,32	20,38	20,45	20,42	20,46	20,49	20,54	20,55	20,58	20,55	20,51	20,51	20,50	20,46	20,47	20,46	20,43	20,47	20,44	20,45	20,41	20,45	20,45	20,47	20,43	20,44	20,50	20,54	20,53	20,48	20,45	20,45	20,52	20,52	20,56	20,61	20,58	20,60	20,55	20,46	20,40	20,50	20,43	20,44	20,44	20,49	20,45	20,48	20,54	20,51	20,46	20,49	20,45	20,47	20,50	20,49	20,45	20,55	20,50	20,42	20,49	20,56	20,52	20,57	20,60	20,53	20,56	20,61	20,51	20,51	20,59	20,59	20,53	20,51	20,53	20,44	20,47	20,50	20,47	20,49	20,52	20,52	20,57	20,60	20,56	20,54	20,49	20,51	20,57	20,57	20,56	20,57	20,55	20,59	20,61	20,61	20,62	20,58	20,59	20,62	20,65	20,68	20,67	20,71	20,62	20,53	20,69	20,65	20,51	20,59	20,71	20,71	20,65	20,62	20,63	20,49	20,59	20,66	20,71	20,69	20,67	20,67	20,72	20,70	20,71	20,78	20,77	20,70	20,77	20,70	20,67	20,67	20,74	20,72	20,75	20,77	20,76	20,65	20,69	20,76	20,72	20,72	20,74	20,69	20,69	20,64	20,73	20,72	20,73	20,69	20,69	20,65	20,64	20,73	20,76	20,72	20,71	20,71	20,71	20,64	20,69	20,82	20,72	20,76	20,75	20,66	20,72	20,73	20,70	20,66	20,73	20,72	20,75	20,74	20,70	20,65	20,69	20,77	20,77	20,77	20,82	20,82	20,74	20,77	20,77	20,71	20,67	20,74	20,75	20,82	20,77	20,77	20,81	20,71	20,64	20,69	20,75	20,79	20,73	20,72	20,76	20,75	20,70	20,69	20,66	20,64	20,65	20,66	20,74	20,75	20,68	20,66	20,75	20,79	20,76	20,79	20,78	20,73	20,76	20,77	20,84	20,83	20,77	20,71	20,72	20,71	20,68	20,64	20,75	20,73	20,76	20,72	20,72	20,65	20,65	20,75	20,66	20,70	20,64	20,69	20,70	20,78	20,82	20,75	20,73	20,70	20,72	20,68	20,72	20,72	20,64	20,65	20,69	20,78	20,80	20,81	20,76	20,74	20,75	20,62	20,66	20,77	20,66	20,63	20,75	20,76	20,78	20,79	20,70	20,66	20,62	20,66	20,75	20,77	20,74	20,68	20,71	20,63	20,60	20,68	20,71	20,73	20,69	20,71	20,71	20,62	20,63	20,61	20,62	20,67	20,69	20,64	20,62	20,66	20,56	20,62	20,65	20,61	20,59	20,56	20,61	20,55	20,57	20,55	20,55	20,60	20,58	20,63	20,66	20,63	20,63	20,63	20,57	20,56	20,59	20,56	20,58	20,56	20,51	20,60	20,60	20,60	20,60	20,59	20,55	20,52	20,55	20,65	20,64	20,67	20,64	20,61	20,56	20,57	20,57	20,52	20,55	20,60	20,57	20,57	20,64	20,64	20,59	20,59	20,56	20,51	20,56	20,58	20,49	20,49	20,54	20,48	20,49	20,44	20,54	20,58	20,61	20,60	20,58	20,60	20,51	20,52	20,49	20,52	20,59	20,61	20,53	20,51	20,52	20,56	20,51	20,44	20,53	20,49	20,46	20,49	20,58	20,48	20,55	20,50	20,40	20,40	20,46	20,51	20,40	20,44	20,53	20,54	20,51	20,42	20,46	20,48	20,49	20,46	20,50	20,52	20,48	20,50	20,48	20,42	20,39	20,49	20,48	20,47	20,50	20,52	20,57	20,47	20,47	20,51	20,51	20,53	20,59	20,52	20,38	20,50	20,56	20,46	20,39	20,38	20,43	20,53	20,49	20,49	20,49	20,52	20,50	20,47	20,58	20,47	20,43	20,48	20,48	20,47	20,38	20,39	20,46	20,43	20,39	20,43	20,39	20,35	20,36	20,45	20,47	20,48	20,46	20,38	20,46	20,42	20,46	20,42	20,46	20,49	20,49	20,47	20,42	20,32	20,42	20,47	20,47	20,43	20,54	20,55	20,39	20,38	20,47	20,48	20,39	20,39	20,41	20,44	20,46	20,46	20,54	20,51	20,44	20,44	20,49	20,49	20,44	20,49	20,51	20,43	20,43	20,40	20,44	20,48	20,46	20,58	20,60	20,48	20,38	20,42	20,42	20,47	20,44	20,47	20,52	20,45	20,36	20,42	20,42	20,58	20,44	20,36	20,45	20,49	20,47	20,48	20,49	20,40	20,24	20,34	20,38	20,44	20,34	20,40	20,37	20,37	20,52	20,47	20,38	
20,45	20,42	20,45	20,51	20,43	20,39	20,35	20,40	20,44	20,37	20,27	20,34	20,37	20,30	20,37	20,43	20,46	20,39	20,34	20,39	20,44	20,36	20,37	20,41	20,46	20,51	20,47	20,49	20,49	20,37	20,32	20,46	20,43	20,32	20,37	20,40	20,39	20,32	20,28	20,34	20,38	20,39	20,44	20,34	20,41	20,47	20,40	20,45	20,49	20,39	20,42	20,49	20,43	20,46	20,51	20,48	20,44	20,45	20,51	20,48	20,44	20,44	20,37	20,47	20,47	20,42	20,28	20,34	20,34	20,34	20,38	20,47	20,52	20,50	20,49	20,37	20,46	20,50	20,50	20,45	20,44	20,42	20,44	20,37	20,41	20,39	20,37	20,43	20,40	20,38	20,44	20,45	20,51	20,41	20,40	20,46	20,45	20,41	20,53	20,51	20,49	20,52	20,33	20,40	20,46	20,44	20,52	20,57	20,54	20,49	20,38	20,43	20,45	20,51	20,55	20,38	20,39	20,40	20,46	20,53	20,38	20,48	20,55	20,56	20,51	20,47	20,50	20,55	20,54	20,48	20,48	20,56	20,52	20,48	20,46	20,49	20,45	20,44	20,51	20,47	20,50	20,43	20,39	20,52	20,50	20,51	20,50	20,50	20,48	20,52	20,53	20,50	20,52	20,49	20,48	20,49	20,45	20,46	20,51	20,47	20,43	20,38	20,42	20,53	20,54	20,50	20,48	20,56	20,59	20,52	20,50	20,56	20,51	20,54	20,53	20,49	20,51	20,51	20,53	20,54	20,55	20,59	20,56	20,44	20,53	20,53	20,55	20,60	20,46	20,58	20,56	20,55	20,51	20,54	20,58	20,49	20,54	20,54	20,51	20,55	20,57	20,55	20,56	20,55	20,56	20,63	20,63	20,62	20,67	20,59	20,58	20,60	20,60	20,65	20,66	20,63	20,57	20,63	20,61	20,61	20,64	20,66	20,66	20,63	20,61	20,59	20,59	20,68	20,72	20,74	20,64	20,54	20,54	20,61	20,71	20,76	20,75	20,74	20,68	20,74	20,73	20,76	20,79	20,78	20,74	20,73	20,71	20,63	20,70	20,73	20,74	20,70	20,76	20,74	20,67	20,70	20,78	20,81	20,77	20,73	20,76	20,71	20,66	20,71	20,72	20,70	20,70	20,76	20,70	20,67	20,74	20,75	20,73	20,67	20,70	20,79	20,72	20,74	20,83	20,72	20,71	20,78	20,70	20,75	20,72	20,72	20,72	20,77	20,73	20,67	20,70	20,70	20,71	20,70	20,82	20,79	20,75	20,73	20,77	20,78	20,78	20,77	20,75	20,80	20,76	20,75	20,77	20,81	20,76	20,81	20,74	20,70	20,68	20,73	20,74	20,75	20,80	20,74	20,78	20,75	20,74	20,73	20,68	20,67	20,69	20,69	20,77	20,77	20,72	20,75	20,74	20,76	20,77	20,77	20,76	20,77	20,69	20,83	20,86	20,77	20,75	20,77	20,77	20,75	20,67	20,68	20,72	20,74	20,77	20,73	20,76	20,73	20,78	20,61	20,63	20,69	20,69	20,67	20,78	20,79	20,73	20,80	20,73	20,75	20,73	20,69	20,78	20,77	20,69	20,71	20,71	20,76	20,75	20,76	20,75	20,75	20,70	20,68	20,75	20,72	20,73	20,79	20,79	20,75	20,72	20,73	20,70	20,62	20,66	20,75	20,82	20,77	20,63	20,66	20,72	20,69	20,71	20,72	20,71	20,76	20,70	20,65	20,63	20,70	20,66	20,61	20,62	20,69	20,70	20,70	20,65	20,55	20,64	20,62	20,57	20,59	20,66	20,61	20,52	20,54	20,55	20,55	20,59	20,53	20,58	20,65	20,55	20,56	20,56	20,50	20,51	20,62	20,54	20,57	20,53	20,57	20,67	20,59	20,64	20,65	20,69	20,62	20,55	20,58	20,65	20,62	20,55	20,63	20,60	20,58	20,60	20,58	20,56	20,58	20,58	20,57	20,58	20,58	20,65	20,60	20,61	20,52	20,57	20,57	20,50	20,47	20,49	20,53	20,50	20,46	20,43	20,49	20,56	20,57	20,59	20,52	20,48	20,51	20,47	20,47	20,57	20,57	20,59	20,52	20,53	20,59	20,63	20,55	20,47	20,52	20,46	20,48	20,48	20,47	20,46	20,47	20,43	20,46	20,49	20,47	20,50	20,46	20,41	20,49	20,48	20,54	20,54	20,39	20,53	20,51	20,48	20,43	20,43	20,45	20,48	20,49	20,49	20,40	20,38	20,48	20,51	20,49	20,47	20,58	20,56	20,48	20,46	20,51	20,56	20,52	20,45	20,34	20,49	20,60	20,61	20,41	20,42	20,43	20,56	20,51	20,53	20,57	20,56	20,47	20,45	20,57	20,46	20,45	20,48	20,48	20,49	20,47	20,42	20,45	20,41	20,47	20,49	20,42	20,35	20,38	20,42	20,44	20,43	20,42	20,43	20,47	20,43	20,44	20,39	20,44	20,41	20,40	20,48	20,42	20,36	20,45	20,45	20,47	20,44	20,46	20,44	20,39	20,49	20,56	20,50	20,38	20,43	20,45	20,42	20,43	20,51	20,49	20,55	20,42	20,38	20,41	20,47	20,45	20,42	20,52	20,44	20,45	20,40	20,47	20,57	20,44	20,49	20,52	20,46	20,43	20,49	20,50	20,50	20,43	20,42	20,44	20,39	20,43	20,41	20,39	20,47	20,52	20,49	20,43	20,48	20,55	20,47	20,51	20,46	20,35	20,34	20,36	20,34	20,38	20,41	20,38	20,42	20,44	20,47	20,45	
20,47	20,48	20,39	20,42	20,45	20,45	20,45	20,36	20,39	20,45	20,34	20,37	20,42	20,43	20,39	20,47	20,54	20,48	20,35	20,39	20,42	20,43	20,39	20,39	20,43	20,50	20,47	20,42	20,43	20,44	20,44	20,38	20,41	20,37	20,36	20,34	20,36	20,38	20,35	20,44	20,53	20,50	20,41	20,43	20,41	20,46	20,38	20,42	20,43	20,37	20,35	20,41	20,38	20,35	20,43	20,47	20,49	20,47	20,50	20,45	20,47	20,50	20,46	20,42	20,49	20,51	20,50	20,35	20,39	20,38	20,32	20,42	20,50	20,52	20,49	20,46	20,46	20,48	20,43	20,41	20,52	20,50	20,40	20,40	20,46	20,33	20,40	20,49	20,45	20,42	20,46	20,44	20,52	20,42	20,39	20,54	20,48	20,40	20,42	20,50	20,54	20,49	20,45	20,43	20,43	20,40	20,47	20,55	20,54	20,52	20,45	20,37	20,43	20,52	20,56	20,41	20,33	20,46	20,55	20,56	20,52	20,50	20,51	20,52	20,53	20,52	20,47	20,50	20,54	20,46	20,48	20,55	20,56	20,59	20,52	20,54	20,51	20,47	20,55	20,60	20,58	20,50	20,43	20,54	20,49	20,45	20,48	20,48	20,45	20,52	20,46	20,49	20,55	20,50	20,50	20,51	20,51	20,54	20,51	20,50	20,47	20,45	20,47	20,53	20,59	20,55	20,51	20,55	20,58	20,53	20,48	20,53	20,51	20,54	20,56	20,48	20,49	20,48	20,49	20,49	20,46	20,55	20,57	20,53	20,54	20,57	20,55	20,55	20,47	20,56	20,58	20,55	20,57	20,55	20,55	20,60	20,68	20,59	20,56	20,56	20,59	20,62	20,60	20,61	20,67	20,68	20,52	20,53	20,66	20,62	20,50	20,55	20,58	20,62	20,67	20,62	20,58	20,65	20,66	20,66	20,65	20,59	20,60	20,58	20,60	20,62	20,60	20,65	20,73	20,71	20,59	20,57	20,57	20,66	20,73	20,68	20,65	20,72	20,66	20,70	20,74	20,69	20,77	20,77	20,71	20,72	20,65	20,62	20,74	20,74	20,67	20,69	20,70	20,71	20,68	20,77	20,87	20,83	20,75	20,71	20,73	20,74	20,71	20,70	20,75	20,70	20,70	20,78	20,76	20,66	20,73	20,75	20,70	20,69	20,67	20,75	20,80	20,74	20,79	20,82	20,74	20,74	20,77	20,80	20,80	20,74	20,73	20,74	20,76	20,72	20,71	20,72	20,65	20,70	20,74	20,80	20,73	20,77	20,72	20,73	20,76	20,74	20,77	20,81	20,80	20,76	20,73	20,76	20,70	20,74	20,78	20,75	20,78	20,79	20,73	20,75	20,86	20,75	20,78	20,80	20,80	20,85	20,75	20,71	20,72	20,74	20,75	20,78	20,74	20,74	20,83	20,88	20,82	20,73	20,78	20,70	20,65	20,79	20,86	20,77	20,75	20,81	20,83	20,78	20,73	20,77	20,78	20,81	20,77	20,76	20,74	20,72	20,72	20,63	20,65	20,72	20,68	20,72	20,74	20,72	20,71	20,79	20,73	20,71	20,72	20,67	20,77	20,77	20,69	20,66	20,65	20,66	20,70	20,78	20,73	20,72	20,70	20,74	20,74	20,74	20,74	20,74	20,73	20,68	20,72	20,70	20,75	20,71	20,71	20,74	20,73	20,80	20,68	20,70	20,72	20,73	20,76	20,76	20,72	20,75	20,75	20,63	20,52	20,69	20,67	20,68	20,69	20,63	20,67	20,69	20,66	20,63	20,67	20,62	20,58	20,60	20,67	20,64	20,56	20,49	20,53	20,51	20,62	20,55	20,50	20,62	20,60	20,51	20,51	20,51	20,53	20,52	20,50	20,59	20,56	20,61	20,63	20,57	20,56	20,62	20,71	20,65	20,58	20,64	20,58	20,53	20,51	20,49	20,55	20,66	20,64	20,61	20,58	20,60	20,58	20,51	20,53	20,62	20,72	20,56	20,58	20,53	20,57	20,52	20,47	20,47	20,49	20,59	20,58	20,52	20,46	20,47	20,55	20,56	20,47	20,48	20,44	20,53	20,53	20,49	20,54	20,55	20,53	20,55	20,49	20,58	20,59	20,58	20,56	20,52	20,53	20,47	20,56	20,52	20,45	20,45	20,50	20,47	20,49	20,53	20,52	20,52	20,44	20,47	20,47	20,56	20,66	20,48	20,46	20,52	20,47	20,45	20,46	20,47	20,52	20,52	20,49	20,48	20,46	20,45	20,46	20,52	20,51	20,53	20,55	20,51	20,49	20,50	20,54	20,50	20,38	20,39	20,45	20,54	20,54	20,46	20,50	20,52	20,57	20,52	20,51	20,50	20,51	20,53	20,42	20,51	20,58	20,47	20,49	20,57	20,54	20,49	20,48	20,48	20,44	20,52	20,49	20,48	20,43	20,43	20,49	20,42	20,42	20,46	20,44	20,53	20,46	20,45	20,51	20,45	20,41	20,44	20,50	20,48	20,50	20,44	20,43	20,42	20,47	20,48	20,43	20,34	20,49	20,47	20,47	20,43	20,41	20,43	20,34	20,38	20,47	20,49	20,49	20,43	20,41	20,48	20,51	20,46	20,35	20,42	20,45	20,49	20,48	20,49	20,50	20,43	20,44	20,39	20,30	20,25	20,43	20,53	20,51	20,35	20,35	20,37	20,40	20,42	20,42	20,36	20,41	20,46	20,47	20,43	20,47	20,56	20,46	20,46	20,47	20,41	20,35	20,29	20,36	20,42	20,42	20,40	20,43	20,42	20,46	20,43	
20,39	20,44	20,34	20,43	20,41	20,33	20,41	20,31	20,31	20,44	20,43	20,39	20,51	20,50	20,44	20,37	20,39	20,37	20,36	20,45	20,52	20,51	20,44	20,36	20,40	20,45	20,48	20,50	20,51	20,37	20,43	20,37	20,45	20,45	20,49	20,46	20,41	20,37	20,35	20,39	20,49	20,55	20,53	20,43	20,50	20,40	20,34	20,42	20,41	20,40	20,37	20,38	20,37	20,37	20,40	20,47	20,45	20,47	20,42	20,38	20,39	20,44	20,48	20,45	20,50	20,51	20,53	20,47	20,36	20,42	20,40	20,45	20,49	20,46	20,54	20,47	20,47	20,37	20,38	20,37	20,51	20,49	20,51	20,44	20,44	20,44	20,46	20,58	20,58	20,55	20,52	20,45	20,48	20,50	20,44	20,53	20,41	20,36	20,40	20,46	20,49	20,49	20,49	20,47	20,42	20,37	20,47	20,50	20,52	20,51	20,51	20,46	20,38	20,43	20,53	20,43	20,37	20,42	20,55	20,43	20,44	20,47	20,57	20,58	20,53	20,48	20,50	20,52	20,49	20,43	20,44	20,49	20,47	20,52	20,53	20,43	20,56	20,47	20,47	20,54	20,55	20,54	20,51	20,53	20,48	20,44	20,43	20,51	20,41	20,50	20,51	20,45	20,58	20,55	20,49	20,53	20,60	20,51	20,56	20,54	20,47	20,46	20,51	20,51	20,50	20,49	20,46	20,51	20,49	20,45	20,47	20,49	20,58	20,59	20,59	20,52	20,49	20,49	20,48	20,48	20,49	20,52	20,56	20,51	20,51	20,58	20,56	20,56	20,53	20,57	20,54	20,58	20,57	20,57	20,57	20,59	20,63	20,65	20,57	20,56	20,55	20,60	20,60	20,60	20,59	20,61	20,52	20,44	20,62	20,58	20,54	20,60	20,61	20,64	20,62	20,57	20,59	20,60	20,65	20,68	20,65	20,52	20,54	20,58	20,67	20,67	20,61	20,64	20,65	20,70	20,59	20,56	20,59	20,60	20,66	20,64	20,63	20,70	20,68	20,64	20,72	20,68	20,69	20,79	20,72	20,70	20,72	20,73	20,66	20,66	20,60	20,60	20,69	20,72	20,75	20,77	20,82	20,80	20,74	20,68	20,61	20,66	20,67	20,66	20,73	20,72	20,75	20,74	20,68	20,58	20,65	20,74	20,68	20,72	20,76	20,76	20,85	20,80	20,73	20,76	20,77	20,74	20,75	20,84	20,82	20,74	20,73	20,80	20,76	20,72	20,71	20,82	20,76	20,71	20,76	20,78	20,74	20,78	20,74	20,76	20,75	20,76	20,80	20,79	20,74	20,76	20,73	20,75	20,71	20,74	20,71	20,75	20,76	20,81	20,75	20,80	20,81	20,73	20,78	20,83	20,83	20,87	20,84	20,78	20,73	20,72	20,75	20,72	20,64	20,70	20,83	20,87	20,83	20,74	20,78	20,83	20,71	20,76	20,79	20,82	20,73	20,79	20,84	20,77	20,78	20,81	20,80	20,80	20,74	20,75	20,70	20,72	20,72	20,70	20,70	20,73	20,79	20,76	20,75	20,77	20,80	20,80	20,73	20,66	20,70	20,70	20,75	20,74	20,73	20,67	20,68	20,75	20,73	20,79	20,75	20,73	20,66	20,70	20,76	20,72	20,71	20,71	20,73	20,70	20,68	20,67	20,76	20,71	20,71	20,74	20,65	20,75	20,72	20,69	20,72	20,73	20,79	20,75	20,72	20,65	20,71	20,69	20,61	20,64	20,66	20,61	20,69	20,73	20,68	20,65	20,62	20,64	20,69	20,67	20,59	20,68	20,72	20,64	20,57	20,55	20,52	20,56	20,61	20,59	20,56	20,61	20,64	20,57	20,55	20,62	20,60	20,54	20,52	20,56	20,58	20,67	20,61	20,60	20,60	20,57	20,66	20,62	20,54	20,66	20,57	20,55	20,55	20,57	20,54	20,60	20,70	20,67	20,65	20,61	20,62	20,48	20,51	20,67	20,68	20,59	20,52	20,53	20,55	20,52	20,52	20,53	20,53	20,58	20,59	20,61	20,47	20,48	20,58	20,59	20,52	20,50	20,50	20,49	20,53	20,54	20,50	20,51	20,54	20,59	20,50	20,48	20,60	20,55	20,53	20,56	20,50	20,46	20,50	20,56	20,48	20,42	20,42	20,52	20,48	20,52	20,59	20,49	20,40	20,48	20,55	20,59	20,58	20,56	20,49	20,52	20,46	20,36	20,45	20,52	20,56	20,49	20,52	20,47	20,47	20,44	20,47	20,60	20,57	20,55	20,60	20,55	20,51	20,51	20,53	20,54	20,46	20,40	20,48	20,53	20,49	20,45	20,50	20,52	20,58	20,48	20,49	20,51	20,46	20,51	20,49	20,48	20,54	20,47	20,52	20,54	20,47	20,46	20,49	20,49	20,45	20,45	20,49	20,46	20,51	20,46	20,46	20,42	20,39	20,46	20,49	20,49	20,49	20,48	20,46	20,52	20,43	20,42	20,52	20,58	20,56	20,54	20,48	20,43	20,40	20,46	20,49	20,47	20,45	20,41	20,44	20,44	20,47	20,42	20,41	20,44	20,44	20,49	20,51	20,47	20,40	20,45	20,39	20,33	20,39	20,43	20,49	20,45	20,50	20,52	20,45	20,44	20,46	20,42	20,43	20,27	20,35	20,44	20,41	20,34	20,32	20,39	20,37	20,46	20,37	20,37	20,45	20,38	20,45	20,41	20,43	20,42	20,46	20,44	20,47	20,41	20,41	20,38	20,35	20,37	20,39	20,37	20,46	20,48	20,40	20,41	
20,39	20,42	20,43	20,54	20,55	20,30	20,26	20,39	20,35	20,36	20,33	20,39	20,42	20,54	20,49	20,38	20,42	20,41	20,43	20,49	20,57	20,53	20,42	20,35	20,41	20,43	20,45	20,55	20,53	20,39	20,42	20,46	20,49	20,42	20,45	20,47	20,41	20,40	20,33	20,35	20,43	20,54	20,55	20,46	20,54	20,46	20,36	20,34	20,37	20,37	20,40	20,33	20,40	20,48	20,43	20,51	20,55	20,49	20,47	20,33	20,34	20,46	20,48	20,43	20,47	20,45	20,53	20,49	20,40	20,34	20,46	20,56	20,50	20,45	20,50	20,49	20,52	20,40	20,47	20,51	20,48	20,48	20,49	20,45	20,37	20,48	20,48	20,46	20,61	20,52	20,52	20,50	20,52	20,52	20,49	20,55	20,49	20,44	20,45	20,47	20,49	20,43	20,52	20,56	20,48	20,44	20,48	20,44	20,47	20,46	20,47	20,50	20,42	20,30	20,48	20,55	20,43	20,41	20,45	20,37	20,35	20,47	20,50	20,55	20,53	20,46	20,45	20,47	20,45	20,47	20,48	20,47	20,38	20,48	20,49	20,48	20,48	20,48	20,47	20,49	20,44	20,50	20,52	20,44	20,48	20,52	20,49	20,49	20,53	20,47	20,48	20,57	20,54	20,58	20,52	20,49	20,55	20,52	20,61	20,55	20,45	20,47	20,47	20,54	20,52	20,47	20,52	20,60	20,51	20,49	20,54	20,58	20,56	20,55	20,61	20,48	20,48	20,56	20,54	20,51	20,46	20,48	20,61	20,55	20,54	20,60	20,62	20,66	20,60	20,57	20,53	20,60	20,56	20,61	20,63	20,61	20,64	20,60	20,47	20,55	20,52	20,54	20,61	20,57	20,50	20,51	20,51	20,47	20,60	20,59	20,49	20,64	20,70	20,72	20,67	20,60	20,63	20,65	20,63	20,62	20,66	20,58	20,62	20,67	20,65	20,64	20,64	20,73	20,71	20,73	20,72	20,64	20,60	20,65	20,62	20,66	20,69	20,66	20,64	20,61	20,69	20,72	20,72	20,75	20,74	20,73	20,75	20,76	20,72	20,65	20,65	20,68	20,68	20,78	20,74	20,76	20,82	20,81	20,80	20,73	20,64	20,64	20,66	20,64	20,71	20,76	20,78	20,75	20,71	20,70	20,67	20,73	20,69	20,69	20,73	20,81	20,80	20,86	20,79	20,77	20,72	20,80	20,79	20,79	20,83	20,83	20,72	20,80	20,80	20,77	20,77	20,82	20,77	20,76	20,74	20,79	20,75	20,73	20,73	20,78	20,79	20,80	20,83	20,68	20,76	20,78	20,81	20,78	20,80	20,80	20,80	20,78	20,72	20,77	20,80	20,85	20,87	20,76	20,78	20,75	20,79	20,87	20,80	20,76	20,76	20,77	20,74	20,71	20,71	20,74	20,78	20,80	20,84	20,77	20,83	20,85	20,85	20,81	20,78	20,84	20,73	20,75	20,79	20,78	20,72	20,79	20,73	20,69	20,75	20,77	20,73	20,75	20,78	20,68	20,74	20,71	20,70	20,77	20,73	20,78	20,85	20,84	20,82	20,80	20,81	20,78	20,71	20,72	20,75	20,71	20,66	20,73	20,76	20,77	20,66	20,67	20,68	20,74	20,74	20,75	20,74	20,73	20,73	20,77	20,75	20,80	20,84	20,75	20,69	20,76	20,65	20,65	20,69	20,75	20,77	20,69	20,65	20,74	20,73	20,69	20,71	20,66	20,61	20,61	20,69	20,64	20,63	20,69	20,76	20,69	20,61	20,75	20,75	20,69	20,65	20,62	20,68	20,67	20,60	20,63	20,60	20,59	20,62	20,63	20,57	20,63	20,59	20,58	20,58	20,59	20,61	20,59	20,58	20,56	20,59	20,65	20,64	20,58	20,59	20,57	20,58	20,56	20,56	20,64	20,59	20,57	20,61	20,62	20,63	20,55	20,68	20,68	20,59	20,60	20,57	20,49	20,48	20,62	20,64	20,61	20,61	20,56	20,49	20,52	20,52	20,52	20,50	20,54	20,56	20,62	20,56	20,51	20,58	20,55	20,51	20,59	20,54	20,49	20,44	20,55	20,61	20,55	20,53	20,63	20,53	20,45	20,59	20,51	20,51	20,50	20,46	20,49	20,53	20,51	20,52	20,47	20,49	20,55	20,57	20,56	20,56	20,47	20,49	20,59	20,58	20,53	20,48	20,43	20,52	20,51	20,55	20,41	20,42	20,58	20,59	20,47	20,53	20,45	20,40	20,52	20,52	20,56	20,55	20,53	20,55	20,60	20,50	20,47	20,48	20,53	20,47	20,44	20,56	20,55	20,49	20,51	20,41	20,41	20,47	20,58	20,50	20,46	20,52	20,56	20,46	20,48	20,45	20,35	20,48	20,49	20,44	20,39	20,49	20,52	20,45	20,51	20,51	20,46	20,51	20,50	20,51	20,44	20,48	20,48	20,49	20,45	20,44	20,51	20,42	20,46	20,38	20,41	20,53	20,46	20,50	20,59	20,46	20,48	20,46	20,51	20,53	20,47	20,44	20,39	20,46	20,50	20,48	20,46	20,39	20,43	20,42	20,46	20,45	20,40	20,40	20,41	20,41	20,43	20,44	20,49	20,45	20,44	20,45	20,50	20,50	20,48	20,49	20,49	20,47	20,37	20,37	20,37	20,44	20,38	20,41	20,40	20,35	20,40	20,42	20,36	20,43	20,35	20,40	20,52	20,43	20,27	20,41	20,50	20,40	20,42	20,45	20,43	20,37	20,27	20,34	20,37	20,50	20,53	20,44	20,40	
20,37	20,41	20,46	20,50	20,51	20,35	20,28	20,41	20,43	20,43	20,31	20,32	20,39	20,43	20,49	20,35	20,43	20,50	20,48	20,49	20,48	20,45	20,47	20,44	20,52	20,46	20,44	20,59	20,57	20,41	20,39	20,47	20,45	20,43	20,39	20,34	20,37	20,43	20,35	20,36	20,43	20,48	20,53	20,44	20,51	20,45	20,43	20,44	20,45	20,37	20,41	20,43	20,40	20,51	20,48	20,53	20,53	20,52	20,53	20,47	20,37	20,50	20,54	20,49	20,39	20,42	20,51	20,52	20,50	20,42	20,37	20,55	20,56	20,58	20,53	20,56	20,56	20,44	20,44	20,55	20,47	20,48	20,42	20,35	20,37	20,49	20,46	20,44	20,50	20,43	20,44	20,47	20,54	20,52	20,51	20,52	20,49	20,54	20,48	20,42	20,46	20,42	20,48	20,53	20,38	20,41	20,48	20,45	20,51	20,44	20,46	20,50	20,48	20,43	20,44	20,53	20,46	20,36	20,45	20,43	20,43	20,44	20,42	20,48	20,48	20,46	20,50	20,53	20,48	20,40	20,49	20,48	20,51	20,51	20,53	20,44	20,51	20,55	20,53	20,52	20,45	20,41	20,42	20,45	20,46	20,58	20,55	20,53	20,52	20,49	20,48	20,54	20,55	20,51	20,52	20,53	20,49	20,47	20,61	20,59	20,46	20,51	20,44	20,51	20,57	20,56	20,54	20,55	20,50	20,46	20,50	20,63	20,62	20,51	20,57	20,47	20,46	20,50	20,54	20,58	20,55	20,50	20,55	20,59	20,60	20,56	20,65	20,66	20,63	20,62	20,54	20,61	20,57	20,50	20,61	20,58	20,64	20,61	20,46	20,55	20,58	20,50	20,50	20,55	20,56	20,58	20,56	20,52	20,60	20,62	20,59	20,57	20,67	20,68	20,62	20,59	20,70	20,64	20,64	20,61	20,66	20,59	20,60	20,67	20,68	20,61	20,63	20,74	20,78	20,73	20,70	20,64	20,60	20,67	20,70	20,66	20,64	20,65	20,61	20,65	20,69	20,73	20,70	20,74	20,72	20,75	20,71	20,71	20,77	20,76	20,68	20,80	20,77	20,75	20,78	20,82	20,76	20,79	20,91	20,84	20,76	20,68	20,68	20,72	20,74	20,78	20,82	20,80	20,73	20,70	20,78	20,74	20,72	20,69	20,74	20,78	20,83	20,85	20,77	20,77	20,76	20,79	20,77	20,78	20,80	20,83	20,76	20,75	20,81	20,81	20,73	20,78	20,77	20,80	20,78	20,78	20,75	20,70	20,74	20,81	20,78	20,82	20,82	20,75	20,81	20,85	20,80	20,79	20,76	20,79	20,86	20,87	20,71	20,71	20,81	20,86	20,83	20,84	20,84	20,78	20,75	20,80	20,82	20,75	20,76	20,84	20,75	20,73	20,71	20,82	20,82	20,74	20,77	20,78	20,85	20,84	20,81	20,88	20,82	20,76	20,81	20,83	20,81	20,77	20,71	20,79	20,72	20,69	20,72	20,75	20,77	20,78	20,80	20,72	20,70	20,73	20,65	20,73	20,78	20,70	20,83	20,84	20,75	20,81	20,85	20,78	20,76	20,73	20,79	20,74	20,70	20,72	20,78	20,79	20,73	20,70	20,74	20,70	20,73	20,76	20,79	20,70	20,70	20,78	20,77	20,79	20,82	20,78	20,75	20,74	20,68	20,73	20,67	20,71	20,78	20,70	20,70	20,71	20,71	20,71	20,76	20,66	20,65	20,68	20,71	20,75	20,68	20,66	20,72	20,67	20,62	20,68	20,75	20,71	20,66	20,67	20,66	20,63	20,59	20,60	20,69	20,64	20,61	20,61	20,67	20,68	20,62	20,62	20,60	20,59	20,64	20,66	20,61	20,61	20,58	20,58	20,60	20,55	20,51	20,53	20,58	20,53	20,50	20,54	20,56	20,52	20,56	20,59	20,64	20,57	20,54	20,63	20,65	20,61	20,62	20,54	20,53	20,61	20,65	20,58	20,55	20,56	20,56	20,65	20,59	20,53	20,46	20,50	20,52	20,58	20,59	20,56	20,51	20,57	20,52	20,60	20,52	20,45	20,45	20,54	20,64	20,56	20,54	20,53	20,53	20,47	20,55	20,48	20,50	20,54	20,45	20,55	20,59	20,54	20,53	20,57	20,59	20,51	20,54	20,55	20,54	20,48	20,47	20,56	20,58	20,57	20,46	20,46	20,47	20,55	20,58	20,44	20,49	20,56	20,60	20,56	20,58	20,43	20,41	20,50	20,48	20,52	20,46	20,55	20,59	20,57	20,53	20,44	20,50	20,52	20,51	20,39	20,50	20,53	20,44	20,53	20,45	20,43	20,42	20,52	20,50	20,39	20,46	20,57	20,48	20,40	20,51	20,44	20,44	20,43	20,39	20,37	20,45	20,46	20,45	20,48	20,40	20,47	20,48	20,47	20,53	20,42	20,51	20,54	20,45	20,46	20,47	20,51	20,46	20,46	20,45	20,38	20,52	20,44	20,38	20,47	20,46	20,56	20,46	20,47	20,60	20,60	20,50	20,48	20,42	20,47	20,47	20,45	20,35	20,35	20,40	20,44	20,44	20,45	20,46	20,51	20,45	20,44	20,46	20,46	20,51	20,48	20,46	20,50	20,40	20,43	20,49	20,48	20,44	20,29	20,34	20,46	20,46	20,38	20,33	20,34	20,38	20,38	20,37	20,34	20,38	20,40	20,50	20,52	20,51	20,31	20,40	20,53	20,52	20,41	20,48	20,44	20,38	20,36	20,42	20,41	20,48	20,53	20,49	20,43	
20,39	20,39	20,43	20,32	20,37	20,37	20,32	20,38	20,47	20,48	20,33	20,33	20,34	20,40	20,45	20,39	20,45	20,42	20,41	20,52	20,48	20,35	20,48	20,46	20,52	20,54	20,44	20,52	20,61	20,47	20,34	20,41	20,41	20,35	20,50	20,42	20,35	20,37	20,31	20,36	20,41	20,44	20,44	20,37	20,51	20,48	20,41	20,47	20,48	20,42	20,41	20,50	20,33	20,40	20,43	20,39	20,42	20,42	20,56	20,53	20,40	20,48	20,48	20,55	20,42	20,39	20,49	20,44	20,46	20,47	20,37	20,56	20,54	20,47	20,43	20,48	20,46	20,44	20,46	20,51	20,47	20,52	20,50	20,45	20,42	20,54	20,50	20,42	20,40	20,34	20,30	20,40	20,57	20,54	20,46	20,43	20,42	20,44	20,44	20,41	20,46	20,46	20,47	20,57	20,40	20,40	20,48	20,49	20,53	20,54	20,43	20,45	20,43	20,44	20,49	20,42	20,43	20,41	20,40	20,45	20,42	20,45	20,41	20,44	20,43	20,48	20,53	20,55	20,43	20,37	20,50	20,48	20,47	20,55	20,50	20,41	20,46	20,54	20,52	20,52	20,44	20,42	20,47	20,47	20,47	20,52	20,57	20,49	20,49	20,49	20,49	20,55	20,48	20,49	20,48	20,50	20,47	20,44	20,45	20,45	20,41	20,50	20,54	20,53	20,56	20,56	20,55	20,55	20,47	20,45	20,47	20,52	20,55	20,50	20,48	20,48	20,49	20,52	20,54	20,50	20,52	20,50	20,57	20,58	20,55	20,58	20,63	20,62	20,53	20,52	20,56	20,52	20,55	20,56	20,53	20,55	20,61	20,61	20,51	20,51	20,60	20,58	20,48	20,50	20,56	20,59	20,61	20,57	20,71	20,69	20,60	20,54	20,63	20,67	20,60	20,53	20,63	20,61	20,58	20,60	20,60	20,57	20,63	20,66	20,62	20,66	20,70	20,76	20,74	20,70	20,69	20,59	20,56	20,65	20,72	20,66	20,67	20,71	20,65	20,61	20,69	20,68	20,66	20,72	20,78	20,72	20,65	20,66	20,77	20,81	20,72	20,68	20,74	20,72	20,77	20,75	20,74	20,84	20,84	20,76	20,67	20,67	20,71	20,73	20,73	20,72	20,79	20,77	20,74	20,68	20,71	20,82	20,78	20,74	20,77	20,83	20,85	20,86	20,84	20,74	20,69	20,70	20,77	20,70	20,78	20,80	20,81	20,71	20,79	20,80	20,71	20,77	20,77	20,76	20,78	20,77	20,79	20,75	20,75	20,77	20,77	20,72	20,83	20,78	20,78	20,79	20,79	20,78	20,74	20,67	20,82	20,92	20,82	20,75	20,87	20,86	20,87	20,90	20,92	20,81	20,83	20,82	20,84	20,77	20,72	20,80	20,76	20,73	20,74	20,73	20,80	20,80	20,77	20,80	20,82	20,83	20,83	20,83	20,82	20,84	20,80	20,83	20,82	20,77	20,71	20,81	20,77	20,70	20,70	20,76	20,79	20,76	20,76	20,75	20,73	20,69	20,75	20,81	20,84	20,77	20,78	20,85	20,77	20,77	20,79	20,78	20,78	20,78	20,75	20,72	20,73	20,76	20,82	20,78	20,76	20,76	20,81	20,70	20,69	20,74	20,71	20,69	20,69	20,83	20,75	20,72	20,80	20,71	20,72	20,76	20,75	20,71	20,68	20,63	20,69	20,66	20,65	20,67	20,68	20,65	20,66	20,65	20,65	20,74	20,77	20,75	20,77	20,67	20,68	20,63	20,57	20,65	20,73	20,69	20,70	20,69	20,74	20,65	20,63	20,62	20,60	20,72	20,70	20,67	20,74	20,71	20,60	20,63	20,67	20,66	20,67	20,66	20,65	20,63	20,65	20,60	20,61	20,56	20,56	20,51	20,64	20,64	20,57	20,47	20,54	20,51	20,50	20,54	20,60	20,57	20,55	20,57	20,62	20,60	20,58	20,56	20,60	20,62	20,60	20,57	20,52	20,51	20,60	20,63	20,56	20,62	20,61	20,54	20,56	20,54	20,59	20,54	20,48	20,55	20,56	20,54	20,51	20,46	20,45	20,53	20,57	20,45	20,45	20,48	20,46	20,55	20,58	20,48	20,44	20,46	20,39	20,48	20,47	20,54	20,53	20,51	20,51	20,43	20,53	20,54	20,49	20,51	20,47	20,48	20,53	20,58	20,48	20,43	20,51	20,55	20,62	20,52	20,44	20,47	20,48	20,49	20,58	20,43	20,39	20,46	20,49	20,50	20,48	20,51	20,62	20,60	20,52	20,47	20,47	20,50	20,41	20,39	20,42	20,50	20,47	20,37	20,38	20,41	20,43	20,44	20,50	20,44	20,46	20,46	20,40	20,42	20,52	20,50	20,46	20,53	20,39	20,40	20,44	20,42	20,39	20,38	20,39	20,47	20,46	20,34	20,49	20,41	20,44	20,54	20,42	20,37	20,45	20,43	20,45	20,53	20,47	20,37	20,33	20,40	20,38	20,43	20,46	20,54	20,55	20,41	20,45	20,51	20,52	20,47	20,53	20,51	20,48	20,40	20,36	20,44	20,44	20,40	20,40	20,44	20,47	20,54	20,54	20,37	20,39	20,45	20,48	20,43	20,41	20,42	20,29	20,38	20,50	20,38	20,35	20,37	20,31	20,37	20,48	20,38	20,35	20,36	20,35	20,40	20,34	20,33	20,46	20,39	20,42	20,56	20,51	20,35	20,46	20,52	20,48	20,50	20,42	20,39	20,35	20,34	20,34	20,42	20,44	20,50	20,42	20,34	
20,47	20,46	20,33	20,36	20,39	20,35	20,36	20,38	20,39	20,45	20,34	20,36	20,36	20,35	20,41	20,47	20,48	20,41	20,41	20,54	20,44	20,42	20,42	20,41	20,39	20,46	20,44	20,44	20,50	20,48	20,37	20,43	20,45	20,32	20,43	20,43	20,52	20,45	20,49	20,44	20,43	20,53	20,48	20,33	20,47	20,49	20,46	20,44	20,46	20,38	20,45	20,48	20,41	20,40	20,44	20,41	20,43	20,44	20,56	20,55	20,45	20,41	20,39	20,42	20,48	20,46	20,40	20,37	20,39	20,45	20,33	20,47	20,59	20,60	20,41	20,44	20,45	20,42	20,37	20,43	20,50	20,50	20,51	20,45	20,46	20,46	20,49	20,44	20,34	20,34	20,42	20,47	20,49	20,47	20,41	20,44	20,38	20,43	20,39	20,40	20,47	20,41	20,47	20,48	20,41	20,43	20,45	20,48	20,51	20,54	20,45	20,44	20,44	20,46	20,49	20,42	20,39	20,44	20,51	20,47	20,40	20,40	20,47	20,50	20,47	20,45	20,54	20,52	20,48	20,45	20,52	20,52	20,51	20,50	20,52	20,47	20,42	20,45	20,56	20,48	20,57	20,46	20,43	20,50	20,50	20,48	20,48	20,57	20,47	20,48	20,54	20,52	20,49	20,50	20,47	20,52	20,46	20,47	20,47	20,35	20,45	20,55	20,55	20,62	20,51	20,52	20,49	20,48	20,51	20,54	20,54	20,51	20,55	20,58	20,51	20,48	20,51	20,50	20,48	20,52	20,45	20,50	20,53	20,53	20,50	20,53	20,60	20,60	20,50	20,56	20,58	20,53	20,53	20,56	20,50	20,53	20,59	20,52	20,54	20,61	20,62	20,64	20,55	20,54	20,57	20,57	20,54	20,54	20,66	20,67	20,54	20,58	20,67	20,63	20,57	20,58	20,66	20,67	20,60	20,63	20,63	20,59	20,72	20,70	20,61	20,67	20,73	20,76	20,72	20,67	20,67	20,60	20,66	20,61	20,67	20,71	20,71	20,77	20,68	20,64	20,73	20,70	20,67	20,78	20,82	20,73	20,64	20,61	20,69	20,73	20,70	20,77	20,77	20,75	20,75	20,73	20,77	20,79	20,76	20,66	20,70	20,67	20,68	20,72	20,75	20,74	20,75	20,81	20,86	20,69	20,73	20,78	20,77	20,80	20,79	20,80	20,80	20,80	20,81	20,83	20,76	20,67	20,74	20,74	20,74	20,75	20,74	20,74	20,79	20,80	20,72	20,84	20,79	20,81	20,78	20,81	20,79	20,80	20,77	20,78	20,81	20,78	20,78	20,76	20,79	20,77	20,79	20,76	20,72	20,75	20,82	20,83	20,74	20,81	20,89	20,80	20,74	20,85	20,90	20,88	20,77	20,80	20,85	20,83	20,75	20,78	20,81	20,72	20,76	20,80	20,78	20,79	20,82	20,83	20,80	20,76	20,80	20,79	20,82	20,88	20,74	20,77	20,79	20,79	20,80	20,82	20,79	20,83	20,76	20,81	20,80	20,73	20,76	20,73	20,76	20,75	20,80	20,86	20,86	20,81	20,85	20,82	20,81	20,74	20,83	20,82	20,81	20,77	20,76	20,67	20,69	20,75	20,82	20,92	20,84	20,80	20,79	20,72	20,77	20,76	20,71	20,72	20,77	20,86	20,76	20,67	20,68	20,78	20,79	20,84	20,77	20,69	20,65	20,71	20,70	20,66	20,66	20,70	20,73	20,71	20,70	20,70	20,60	20,64	20,65	20,63	20,70	20,70	20,73	20,69	20,58	20,58	20,73	20,68	20,62	20,67	20,65	20,68	20,67	20,62	20,54	20,68	20,65	20,58	20,59	20,64	20,54	20,60	20,69	20,68	20,69	20,58	20,60	20,62	20,58	20,60	20,60	20,56	20,60	20,54	20,62	20,60	20,57	20,56	20,57	20,59	20,53	20,57	20,55	20,53	20,55	20,57	20,62	20,60	20,52	20,50	20,59	20,63	20,63	20,58	20,57	20,52	20,50	20,52	20,52	20,57	20,57	20,52	20,55	20,54	20,50	20,48	20,53	20,48	20,49	20,57	20,48	20,55	20,50	20,48	20,46	20,48	20,49	20,50	20,49	20,50	20,53	20,55	20,52	20,44	20,39	20,46	20,46	20,45	20,59	20,47	20,43	20,45	20,44	20,54	20,57	20,50	20,50	20,54	20,53	20,52	20,44	20,46	20,44	20,51	20,59	20,53	20,43	20,40	20,39	20,39	20,55	20,43	20,46	20,51	20,50	20,56	20,60	20,54	20,55	20,57	20,53	20,47	20,51	20,54	20,45	20,36	20,45	20,47	20,41	20,44	20,42	20,40	20,46	20,42	20,45	20,40	20,43	20,47	20,43	20,38	20,51	20,47	20,40	20,56	20,46	20,39	20,50	20,40	20,35	20,44	20,43	20,42	20,40	20,40	20,38	20,39	20,48	20,45	20,38	20,39	20,39	20,39	20,46	20,52	20,50	20,48	20,40	20,42	20,44	20,47	20,47	20,42	20,44	20,50	20,41	20,39	20,54	20,42	20,46	20,51	20,49	20,45	20,42	20,37	20,38	20,35	20,37	20,42	20,41	20,48	20,46	20,36	20,34	20,52	20,54	20,42	20,38	20,43	20,31	20,36	20,38	20,37	20,35	20,39	20,37	20,37	20,48	20,38	20,39	20,37	20,34	20,42	20,41	20,40	20,38	20,34	20,41	20,51	20,49	20,36	20,44	20,64	20,53	20,47	20,46	20,47	20,42	20,33	20,33	20,36	20,40	20,47	20,44	20,32	
20,43	20,42	20,36	20,40	20,41	20,33	20,34	20,42	20,44	20,37	20,29	20,33	20,38	20,39	20,36	20,49	20,47	20,32	20,40	20,58	20,38	20,29	20,37	20,41	20,47	20,49	20,52	20,47	20,51	20,49	20,43	20,40	20,45	20,38	20,34	20,40	20,44	20,48	20,54	20,46	20,37	20,50	20,50	20,40	20,50	20,46	20,34	20,36	20,43	20,31	20,39	20,44	20,28	20,35	20,48	20,43	20,49	20,51	20,49	20,51	20,44	20,36	20,38	20,41	20,43	20,47	20,43	20,36	20,36	20,43	20,37	20,50	20,59	20,63	20,51	20,51	20,51	20,39	20,39	20,40	20,41	20,48	20,48	20,44	20,45	20,46	20,44	20,48	20,36	20,40	20,44	20,44	20,43	20,43	20,47	20,49	20,48	20,46	20,49	20,41	20,43	20,43	20,40	20,45	20,38	20,38	20,49	20,56	20,53	20,48	20,56	20,56	20,52	20,51	20,58	20,49	20,44	20,48	20,57	20,47	20,41	20,41	20,49	20,58	20,61	20,53	20,52	20,52	20,49	20,44	20,53	20,56	20,50	20,60	20,54	20,55	20,53	20,53	20,53	20,50	20,56	20,51	20,40	20,47	20,53	20,50	20,48	20,45	20,48	20,48	20,48	20,47	20,51	20,48	20,46	20,51	20,47	20,51	20,57	20,46	20,45	20,50	20,54	20,50	20,51	20,43	20,52	20,44	20,46	20,49	20,53	20,52	20,47	20,52	20,51	20,47	20,50	20,49	20,42	20,46	20,49	20,50	20,59	20,55	20,54	20,55	20,59	20,60	20,59	20,59	20,60	20,56	20,56	20,60	20,59	20,59	20,57	20,52	20,56	20,64	20,59	20,59	20,56	20,54	20,51	20,64	20,63	20,48	20,57	20,52	20,53	20,59	20,63	20,63	20,57	20,64	20,70	20,75	20,63	20,65	20,65	20,63	20,65	20,68	20,63	20,66	20,64	20,71	20,76	20,72	20,63	20,67	20,66	20,70	20,70	20,74	20,67	20,78	20,71	20,64	20,73	20,72	20,71	20,83	20,77	20,67	20,62	20,65	20,70	20,80	20,82	20,79	20,78	20,76	20,74	20,79	20,80	20,80	20,78	20,82	20,79	20,78	20,83	20,74	20,76	20,78	20,80	20,85	20,84	20,70	20,82	20,82	20,79	20,80	20,75	20,81	20,76	20,84	20,86	20,82	20,84	20,82	20,76	20,79	20,80	20,78	20,73	20,75	20,82	20,82	20,77	20,81	20,83	20,84	20,81	20,77	20,85	20,87	20,82	20,79	20,79	20,80	20,80	20,77	20,79	20,84	20,81	20,81	20,77	20,82	20,79	20,86	20,74	20,83	20,86	20,82	20,77	20,84	20,82	20,81	20,77	20,79	20,87	20,87	20,75	20,74	20,81	20,77	20,78	20,80	20,78	20,76	20,77	20,79	20,73	20,74	20,77	20,79	20,77	20,83	20,78	20,77	20,81	20,81	20,80	20,78	20,80	20,88	20,80	20,69	20,78	20,76	20,74	20,67	20,81	20,85	20,80	20,79	20,81	20,81	20,83	20,82	20,80	20,77	20,79	20,76	20,76	20,71	20,77	20,69	20,69	20,78	20,77	20,91	20,85	20,79	20,77	20,77	20,76	20,79	20,80	20,78	20,88	20,81	20,68	20,70	20,76	20,78	20,83	20,82	20,82	20,76	20,70	20,76	20,76	20,71	20,65	20,68	20,78	20,80	20,83	20,74	20,68	20,67	20,60	20,56	20,69	20,73	20,71	20,61	20,66	20,60	20,66	20,72	20,63	20,61	20,69	20,67	20,64	20,64	20,56	20,68	20,74	20,58	20,50	20,60	20,54	20,59	20,62	20,68	20,71	20,62	20,61	20,53	20,55	20,67	20,64	20,57	20,55	20,56	20,56	20,57	20,57	20,63	20,64	20,68	20,70	20,66	20,57	20,54	20,54	20,66	20,68	20,65	20,62	20,59	20,56	20,60	20,53	20,54	20,58	20,53	20,58	20,55	20,56	20,49	20,46	20,54	20,48	20,48	20,52	20,47	20,52	20,51	20,50	20,62	20,60	20,60	20,60	20,50	20,43	20,53	20,60	20,56	20,46	20,49	20,51	20,47	20,49	20,51	20,51	20,53	20,44	20,48	20,50	20,54	20,48	20,48	20,50	20,48	20,53	20,51	20,42	20,57	20,56	20,47	20,47	20,45	20,51	20,53	20,56	20,45	20,46	20,49	20,42	20,35	20,48	20,46	20,42	20,51	20,50	20,54	20,53	20,59	20,51	20,50	20,50	20,50	20,50	20,54	20,48	20,38	20,46	20,51	20,47	20,47	20,57	20,43	20,43	20,49	20,52	20,38	20,45	20,40	20,38	20,50	20,54	20,56	20,47	20,50	20,44	20,47	20,53	20,41	20,47	20,50	20,41	20,41	20,40	20,45	20,42	20,36	20,44	20,43	20,38	20,46	20,45	20,38	20,43	20,53	20,47	20,44	20,47	20,43	20,38	20,44	20,50	20,42	20,50	20,49	20,50	20,50	20,54	20,47	20,44	20,54	20,54	20,44	20,39	20,40	20,42	20,38	20,42	20,43	20,42	20,42	20,45	20,35	20,33	20,41	20,50	20,45	20,39	20,43	20,39	20,36	20,49	20,46	20,37	20,40	20,49	20,47	20,47	20,38	20,40	20,44	20,43	20,43	20,43	20,43	20,43	20,42	20,44	20,45	20,43	20,40	20,49	20,56	20,48	20,41	20,40	20,43	20,44	20,45	20,42	20,36	20,38	20,44	20,44	20,42	
20,39	20,38	20,39	20,38	20,38	20,34	20,38	20,49	20,47	20,38	20,29	20,34	20,40	20,35	20,34	20,42	20,49	20,35	20,35	20,46	20,46	20,37	20,45	20,44	20,44	20,49	20,59	20,50	20,49	20,49	20,52	20,54	20,51	20,48	20,44	20,47	20,43	20,37	20,38	20,42	20,34	20,53	20,60	20,41	20,46	20,48	20,38	20,37	20,38	20,49	20,40	20,38	20,36	20,44	20,51	20,48	20,46	20,44	20,43	20,47	20,46	20,45	20,36	20,41	20,43	20,38	20,40	20,41	20,41	20,43	20,42	20,55	20,54	20,50	20,49	20,48	20,55	20,41	20,40	20,47	20,42	20,55	20,61	20,46	20,44	20,52	20,46	20,50	20,51	20,48	20,44	20,48	20,48	20,46	20,38	20,48	20,55	20,51	20,49	20,46	20,42	20,46	20,47	20,44	20,39	20,38	20,49	20,55	20,50	20,51	20,55	20,54	20,55	20,54	20,54	20,51	20,43	20,40	20,50	20,44	20,40	20,43	20,54	20,54	20,58	20,62	20,57	20,51	20,48	20,47	20,55	20,57	20,60	20,61	20,58	20,51	20,47	20,54	20,58	20,56	20,57	20,50	20,50	20,49	20,59	20,51	20,52	20,56	20,44	20,47	20,50	20,50	20,50	20,46	20,51	20,50	20,46	20,45	20,57	20,50	20,46	20,51	20,53	20,47	20,48	20,47	20,48	20,48	20,49	20,47	20,52	20,58	20,46	20,51	20,60	20,52	20,53	20,52	20,49	20,48	20,49	20,51	20,59	20,55	20,53	20,65	20,59	20,60	20,58	20,56	20,51	20,52	20,56	20,59	20,66	20,61	20,62	20,57	20,57	20,61	20,64	20,58	20,58	20,58	20,52	20,59	20,69	20,59	20,59	20,55	20,60	20,57	20,61	20,69	20,68	20,65	20,67	20,68	20,68	20,60	20,58	20,54	20,63	20,68	20,65	20,65	20,65	20,72	20,73	20,70	20,67	20,65	20,67	20,65	20,72	20,69	20,67	20,70	20,71	20,74	20,72	20,74	20,69	20,78	20,83	20,78	20,71	20,73	20,73	20,79	20,86	20,82	20,79	20,75	20,70	20,76	20,81	20,81	20,83	20,83	20,81	20,78	20,80	20,81	20,72	20,72	20,81	20,81	20,79	20,72	20,80	20,88	20,78	20,78	20,83	20,81	20,82	20,83	20,77	20,81	20,85	20,85	20,88	20,83	20,74	20,82	20,81	20,79	20,77	20,75	20,78	20,83	20,72	20,77	20,89	20,79	20,83	20,87	20,75	20,76	20,76	20,73	20,78	20,85	20,87	20,80	20,75	20,81	20,82	20,78	20,81	20,78	20,76	20,78	20,84	20,84	20,87	20,76	20,80	20,77	20,81	20,89	20,81	20,81	20,77	20,72	20,72	20,80	20,75	20,80	20,90	20,82	20,82	20,80	20,85	20,86	20,78	20,83	20,90	20,89	20,82	20,85	20,88	20,83	20,79	20,86	20,88	20,92	20,83	20,78	20,81	20,77	20,77	20,71	20,76	20,85	20,81	20,80	20,83	20,88	20,81	20,83	20,80	20,79	20,81	20,76	20,76	20,75	20,68	20,67	20,71	20,83	20,80	20,82	20,78	20,74	20,74	20,74	20,78	20,70	20,73	20,76	20,78	20,82	20,67	20,74	20,75	20,79	20,81	20,83	20,77	20,76	20,73	20,71	20,75	20,76	20,64	20,66	20,78	20,77	20,77	20,72	20,77	20,79	20,71	20,66	20,67	20,67	20,70	20,66	20,66	20,63	20,66	20,72	20,74	20,56	20,67	20,64	20,63	20,64	20,68	20,68	20,72	20,68	20,58	20,66	20,59	20,56	20,59	20,64	20,66	20,58	20,62	20,56	20,51	20,64	20,64	20,54	20,57	20,58	20,57	20,48	20,53	20,61	20,62	20,56	20,57	20,63	20,60	20,56	20,58	20,66	20,67	20,65	20,52	20,56	20,57	20,55	20,52	20,54	20,67	20,64	20,58	20,54	20,53	20,43	20,51	20,60	20,52	20,46	20,54	20,55	20,55	20,55	20,52	20,56	20,58	20,46	20,46	20,54	20,45	20,52	20,53	20,51	20,51	20,51	20,54	20,54	20,48	20,54	20,56	20,52	20,52	20,45	20,48	20,49	20,47	20,46	20,54	20,52	20,52	20,49	20,38	20,48	20,58	20,49	20,49	20,50	20,55	20,58	20,53	20,41	20,43	20,52	20,55	20,41	20,41	20,43	20,45	20,47	20,38	20,51	20,50	20,54	20,52	20,49	20,53	20,45	20,51	20,54	20,49	20,42	20,50	20,48	20,49	20,49	20,48	20,53	20,51	20,50	20,52	20,47	20,50	20,45	20,39	20,47	20,60	20,52	20,45	20,50	20,50	20,45	20,48	20,46	20,58	20,54	20,39	20,54	20,54	20,47	20,39	20,33	20,41	20,47	20,42	20,44	20,51	20,49	20,46	20,47	20,51	20,45	20,46	20,46	20,38	20,40	20,42	20,42	20,48	20,43	20,48	20,53	20,48	20,50	20,54	20,52	20,54	20,46	20,32	20,44	20,55	20,55	20,47	20,48	20,53	20,44	20,51	20,50	20,46	20,39	20,37	20,47	20,44	20,47	20,47	20,46	20,46	20,46	20,44	20,37	20,43	20,47	20,37	20,41	20,37	20,38	20,46	20,38	20,39	20,45	20,40	20,47	20,49	20,47	20,47	20,39	20,41	20,47	20,42	20,43	20,36	20,31	20,36	20,36	20,43	20,40	20,42	20,46	20,49	20,49	
20,38	20,39	20,42	20,39	20,44	20,36	20,31	20,48	20,46	20,42	20,38	20,40	20,37	20,40	20,30	20,32	20,40	20,40	20,40	20,45	20,48	20,45	20,51	20,50	20,43	20,37	20,47	20,48	20,43	20,48	20,48	20,49	20,51	20,49	20,55	20,41	20,41	20,39	20,37	20,42	20,38	20,48	20,56	20,43	20,44	20,49	20,48	20,44	20,34	20,45	20,43	20,37	20,38	20,45	20,53	20,56	20,50	20,45	20,46	20,49	20,43	20,44	20,45	20,49	20,51	20,39	20,40	20,43	20,48	20,55	20,34	20,48	20,51	20,45	20,51	20,41	20,50	20,47	20,44	20,46	20,43	20,51	20,52	20,46	20,47	20,52	20,48	20,44	20,50	20,47	20,51	20,49	20,55	20,53	20,41	20,49	20,48	20,50	20,48	20,47	20,44	20,49	20,52	20,54	20,50	20,48	20,55	20,58	20,49	20,46	20,42	20,49	20,55	20,58	20,54	20,50	20,41	20,42	20,55	20,47	20,43	20,51	20,47	20,56	20,57	20,57	20,57	20,52	20,53	20,43	20,42	20,48	20,47	20,49	20,53	20,51	20,46	20,53	20,63	20,53	20,49	20,51	20,52	20,62	20,60	20,58	20,53	20,56	20,51	20,41	20,49	20,49	20,51	20,43	20,51	20,52	20,50	20,50	20,51	20,48	20,46	20,54	20,59	20,46	20,57	20,53	20,49	20,46	20,49	20,45	20,45	20,58	20,52	20,55	20,57	20,50	20,47	20,54	20,54	20,49	20,49	20,53	20,54	20,60	20,61	20,58	20,62	20,63	20,68	20,62	20,61	20,61	20,60	20,54	20,56	20,57	20,62	20,63	20,59	20,59	20,62	20,59	20,59	20,51	20,56	20,54	20,63	20,63	20,57	20,51	20,59	20,63	20,61	20,69	20,64	20,59	20,62	20,67	20,75	20,65	20,56	20,51	20,63	20,70	20,68	20,67	20,68	20,76	20,75	20,74	20,74	20,67	20,65	20,63	20,65	20,72	20,73	20,72	20,62	20,70	20,80	20,76	20,73	20,74	20,78	20,78	20,79	20,75	20,75	20,77	20,79	20,74	20,77	20,75	20,75	20,72	20,73	20,78	20,79	20,81	20,77	20,75	20,78	20,86	20,79	20,80	20,80	20,81	20,80	20,69	20,84	20,89	20,82	20,76	20,78	20,83	20,81	20,81	20,78	20,76	20,81	20,86	20,81	20,82	20,74	20,83	20,82	20,86	20,81	20,73	20,79	20,81	20,74	20,77	20,92	20,79	20,75	20,81	20,78	20,74	20,80	20,77	20,77	20,86	20,89	20,74	20,71	20,77	20,78	20,81	20,82	20,77	20,79	20,81	20,81	20,87	20,83	20,76	20,81	20,81	20,78	20,90	20,85	20,81	20,78	20,70	20,66	20,79	20,77	20,80	20,88	20,82	20,82	20,84	20,82	20,87	20,79	20,85	20,89	20,94	20,93	20,89	20,84	20,80	20,75	20,82	20,88	20,91	20,84	20,87	20,84	20,77	20,74	20,73	20,81	20,70	20,75	20,75	20,87	20,88	20,83	20,81	20,79	20,78	20,84	20,86	20,79	20,75	20,74	20,71	20,69	20,79	20,85	20,84	20,80	20,72	20,74	20,82	20,79	20,70	20,72	20,82	20,79	20,78	20,76	20,67	20,76	20,84	20,84	20,78	20,76	20,75	20,69	20,72	20,76	20,69	20,67	20,69	20,78	20,79	20,75	20,68	20,77	20,82	20,73	20,75	20,69	20,68	20,70	20,65	20,62	20,59	20,62	20,74	20,70	20,64	20,71	20,68	20,60	20,60	20,62	20,67	20,70	20,68	20,56	20,64	20,65	20,70	20,58	20,55	20,66	20,56	20,55	20,60	20,54	20,56	20,64	20,57	20,59	20,57	20,54	20,55	20,47	20,58	20,54	20,53	20,54	20,57	20,58	20,59	20,63	20,62	20,59	20,55	20,52	20,50	20,58	20,55	20,54	20,60	20,62	20,55	20,56	20,53	20,50	20,48	20,51	20,55	20,53	20,52	20,51	20,54	20,59	20,61	20,54	20,57	20,55	20,53	20,55	20,55	20,58	20,56	20,49	20,45	20,46	20,48	20,48	20,45	20,42	20,51	20,59	20,47	20,51	20,55	20,51	20,53	20,40	20,41	20,52	20,57	20,57	20,55	20,45	20,42	20,49	20,46	20,50	20,52	20,55	20,59	20,53	20,39	20,39	20,50	20,55	20,55	20,50	20,39	20,44	20,48	20,40	20,47	20,52	20,46	20,46	20,54	20,54	20,52	20,45	20,49	20,49	20,37	20,48	20,48	20,52	20,44	20,40	20,46	20,54	20,45	20,51	20,53	20,53	20,50	20,44	20,45	20,55	20,44	20,40	20,46	20,50	20,44	20,51	20,42	20,46	20,51	20,34	20,46	20,55	20,41	20,33	20,35	20,46	20,53	20,40	20,44	20,46	20,48	20,44	20,44	20,51	20,56	20,46	20,38	20,36	20,46	20,51	20,50	20,49	20,48	20,48	20,47	20,47	20,52	20,49	20,43	20,43	20,36	20,39	20,45	20,49	20,55	20,52	20,51	20,47	20,37	20,45	20,49	20,44	20,39	20,41	20,46	20,52	20,47	20,40	20,47	20,50	20,46	20,45	20,41	20,32	20,39	20,40	20,38	20,34	20,31	20,31	20,33	20,43	20,43	20,45	20,44	20,47	20,49	20,46	20,39	20,29	20,37	20,38	20,30	20,35	20,28	20,29	20,31	20,37	20,37	20,35	20,43	20,50	20,42	
20,41	20,42	20,43	20,39	20,36	20,35	20,37	20,46	20,42	20,40	20,38	20,34	20,41	20,45	20,47	20,28	20,33	20,35	20,38	20,45	20,49	20,44	20,43	20,42	20,48	20,43	20,40	20,39	20,43	20,38	20,41	20,41	20,35	20,38	20,44	20,35	20,37	20,50	20,52	20,47	20,46	20,48	20,47	20,38	20,48	20,49	20,42	20,40	20,32	20,39	20,36	20,39	20,46	20,48	20,50	20,45	20,40	20,39	20,46	20,43	20,44	20,49	20,46	20,52	20,56	20,48	20,44	20,45	20,44	20,50	20,39	20,43	20,44	20,48	20,47	20,36	20,43	20,47	20,46	20,52	20,54	20,49	20,44	20,40	20,44	20,48	20,52	20,40	20,44	20,40	20,45	20,41	20,49	20,54	20,40	20,45	20,39	20,49	20,53	20,42	20,47	20,46	20,51	20,57	20,49	20,43	20,46	20,54	20,49	20,41	20,35	20,48	20,48	20,58	20,57	20,44	20,42	20,44	20,49	20,44	20,46	20,48	20,54	20,53	20,44	20,46	20,49	20,45	20,53	20,50	20,40	20,44	20,44	20,41	20,42	20,49	20,48	20,52	20,57	20,54	20,51	20,44	20,46	20,56	20,51	20,51	20,54	20,47	20,51	20,48	20,44	20,50	20,57	20,47	20,47	20,50	20,43	20,48	20,51	20,47	20,51	20,59	20,56	20,52	20,58	20,52	20,43	20,47	20,50	20,51	20,49	20,49	20,55	20,50	20,45	20,44	20,50	20,53	20,56	20,51	20,51	20,51	20,55	20,60	20,61	20,51	20,56	20,65	20,57	20,65	20,61	20,55	20,55	20,55	20,52	20,50	20,59	20,60	20,61	20,62	20,63	20,60	20,57	20,59	20,57	20,55	20,52	20,58	20,65	20,58	20,60	20,72	20,70	20,65	20,56	20,55	20,60	20,61	20,65	20,70	20,60	20,58	20,64	20,70	20,67	20,67	20,66	20,73	20,78	20,77	20,71	20,72	20,70	20,63	20,73	20,76	20,69	20,70	20,67	20,65	20,73	20,78	20,76	20,81	20,77	20,81	20,83	20,77	20,76	20,74	20,66	20,76	20,79	20,77	20,71	20,85	20,79	20,73	20,71	20,80	20,81	20,75	20,79	20,77	20,77	20,78	20,80	20,76	20,83	20,82	20,83	20,83	20,74	20,77	20,77	20,81	20,83	20,78	20,75	20,77	20,81	20,78	20,77	20,72	20,75	20,87	20,87	20,88	20,88	20,83	20,81	20,82	20,81	20,79	20,85	20,82	20,83	20,92	20,88	20,81	20,86	20,82	20,76	20,77	20,91	20,85	20,81	20,79	20,79	20,84	20,76	20,80	20,81	20,85	20,81	20,80	20,82	20,81	20,84	20,88	20,77	20,78	20,89	20,85	20,79	20,68	20,72	20,77	20,81	20,85	20,84	20,80	20,81	20,88	20,87	20,81	20,82	20,95	20,87	20,83	20,97	20,85	20,83	20,82	20,76	20,84	20,85	20,83	20,89	20,80	20,79	20,78	20,75	20,79	20,84	20,75	20,72	20,74	20,82	20,84	20,79	20,84	20,85	20,72	20,81	20,82	20,76	20,72	20,73	20,75	20,73	20,76	20,81	20,84	20,86	20,79	20,76	20,80	20,78	20,68	20,78	20,82	20,80	20,75	20,71	20,72	20,78	20,80	20,85	20,84	20,78	20,79	20,75	20,77	20,78	20,74	20,70	20,76	20,74	20,71	20,78	20,71	20,69	20,73	20,70	20,72	20,68	20,66	20,65	20,67	20,69	20,67	20,70	20,69	20,64	20,61	20,67	20,70	20,58	20,58	20,64	20,64	20,70	20,70	20,56	20,52	20,54	20,63	20,61	20,57	20,60	20,53	20,60	20,57	20,50	20,54	20,67	20,60	20,61	20,59	20,58	20,60	20,54	20,63	20,53	20,57	20,64	20,57	20,57	20,61	20,64	20,61	20,57	20,55	20,51	20,50	20,55	20,58	20,58	20,58	20,57	20,50	20,52	20,54	20,58	20,56	20,56	20,53	20,48	20,53	20,53	20,56	20,62	20,53	20,52	20,57	20,51	20,53	20,57	20,58	20,57	20,53	20,55	20,50	20,45	20,44	20,51	20,44	20,43	20,47	20,58	20,50	20,52	20,47	20,56	20,50	20,40	20,46	20,47	20,55	20,52	20,51	20,48	20,45	20,43	20,51	20,43	20,47	20,46	20,49	20,48	20,36	20,35	20,44	20,46	20,50	20,55	20,44	20,43	20,49	20,46	20,48	20,56	20,46	20,46	20,54	20,50	20,51	20,54	20,55	20,50	20,40	20,56	20,59	20,48	20,55	20,48	20,41	20,48	20,50	20,53	20,46	20,45	20,43	20,41	20,40	20,44	20,42	20,45	20,58	20,61	20,44	20,47	20,51	20,42	20,46	20,41	20,46	20,50	20,41	20,32	20,32	20,45	20,44	20,41	20,39	20,38	20,46	20,41	20,50	20,51	20,49	20,39	20,34	20,37	20,45	20,52	20,43	20,39	20,48	20,53	20,47	20,40	20,44	20,51	20,48	20,40	20,34	20,36	20,49	20,43	20,41	20,45	20,37	20,35	20,41	20,41	20,46	20,40	20,39	20,39	20,40	20,53	20,51	20,37	20,42	20,54	20,47	20,35	20,32	20,44	20,40	20,42	20,36	20,32	20,37	20,40	20,36	20,44	20,42	20,41	20,38	20,44	20,42	20,44	20,47	20,32	20,28	20,38	20,29	20,39	20,41	20,39	20,30	20,41	20,39	20,34	20,51	20,46	20,38	
20,43	20,45	20,39	20,31	20,29	20,37	20,38	20,41	20,47	20,46	20,39	20,36	20,31	20,35	20,40	20,33	20,48	20,37	20,29	20,45	20,38	20,41	20,48	20,47	20,50	20,46	20,36	20,41	20,40	20,38	20,32	20,36	20,47	20,34	20,36	20,40	20,41	20,47	20,48	20,46	20,44	20,49	20,50	20,49	20,54	20,44	20,37	20,38	20,38	20,40	20,36	20,45	20,53	20,51	20,51	20,47	20,44	20,39	20,47	20,42	20,49	20,50	20,50	20,47	20,43	20,45	20,46	20,38	20,41	20,46	20,37	20,50	20,55	20,50	20,52	20,42	20,35	20,42	20,44	20,50	20,53	20,45	20,48	20,37	20,39	20,48	20,56	20,55	20,51	20,57	20,47	20,40	20,37	20,43	20,40	20,42	20,41	20,43	20,50	20,41	20,44	20,52	20,43	20,52	20,47	20,37	20,42	20,50	20,55	20,52	20,42	20,51	20,48	20,50	20,49	20,40	20,42	20,44	20,45	20,38	20,40	20,47	20,54	20,53	20,48	20,44	20,46	20,46	20,43	20,46	20,46	20,48	20,44	20,48	20,47	20,52	20,49	20,48	20,51	20,46	20,55	20,48	20,44	20,58	20,47	20,46	20,52	20,47	20,47	20,54	20,48	20,44	20,54	20,56	20,49	20,44	20,48	20,53	20,52	20,48	20,54	20,55	20,55	20,57	20,59	20,58	20,54	20,55	20,51	20,42	20,47	20,49	20,50	20,42	20,39	20,44	20,60	20,61	20,53	20,52	20,61	20,59	20,52	20,57	20,58	20,54	20,49	20,60	20,52	20,57	20,59	20,55	20,54	20,55	20,58	20,62	20,61	20,56	20,56	20,66	20,57	20,52	20,54	20,64	20,58	20,61	20,60	20,57	20,65	20,52	20,57	20,68	20,71	20,72	20,64	20,57	20,54	20,57	20,70	20,75	20,74	20,61	20,61	20,66	20,68	20,73	20,72	20,69	20,76	20,76	20,70	20,75	20,76	20,73	20,80	20,76	20,68	20,72	20,69	20,67	20,72	20,73	20,77	20,79	20,82	20,83	20,84	20,79	20,81	20,70	20,67	20,73	20,85	20,82	20,80	20,86	20,81	20,74	20,86	20,85	20,78	20,78	20,77	20,83	20,78	20,84	20,87	20,82	20,89	20,85	20,84	20,86	20,84	20,83	20,87	20,83	20,82	20,84	20,80	20,77	20,80	20,80	20,80	20,83	20,79	20,83	20,82	20,76	20,81	20,84	20,86	20,81	20,83	20,87	20,87	20,80	20,81	20,94	20,89	20,88	20,92	20,82	20,81	20,81	20,86	20,87	20,86	20,87	20,85	20,89	20,85	20,82	20,79	20,80	20,87	20,90	20,85	20,84	20,85	20,90	20,89	20,83	20,84	20,82	20,82	20,74	20,79	20,78	20,79	20,89	20,91	20,85	20,90	20,90	20,88	20,82	20,87	20,96	20,90	20,86	20,89	20,85	20,85	20,82	20,82	20,86	20,90	20,86	20,87	20,90	20,86	20,81	20,76	20,77	20,79	20,79	20,81	20,79	20,78	20,79	20,80	20,84	20,84	20,79	20,80	20,87	20,82	20,79	20,78	20,71	20,72	20,78	20,77	20,84	20,88	20,82	20,76	20,78	20,82	20,73	20,78	20,84	20,82	20,76	20,72	20,69	20,81	20,77	20,86	20,88	20,84	20,80	20,80	20,80	20,79	20,71	20,60	20,71	20,74	20,72	20,80	20,80	20,73	20,73	20,66	20,72	20,67	20,67	20,66	20,63	20,74	20,64	20,70	20,74	20,64	20,61	20,56	20,59	20,64	20,60	20,61	20,64	20,65	20,68	20,58	20,58	20,58	20,62	20,58	20,57	20,64	20,56	20,61	20,61	20,53	20,56	20,58	20,64	20,60	20,58	20,59	20,55	20,53	20,56	20,54	20,52	20,55	20,58	20,61	20,61	20,57	20,59	20,60	20,59	20,50	20,52	20,59	20,64	20,70	20,62	20,56	20,56	20,57	20,57	20,60	20,56	20,60	20,58	20,44	20,49	20,46	20,53	20,64	20,53	20,54	20,53	20,51	20,54	20,53	20,54	20,52	20,48	20,52	20,54	20,52	20,52	20,54	20,48	20,44	20,55	20,47	20,45	20,46	20,45	20,48	20,54	20,40	20,45	20,49	20,46	20,46	20,47	20,47	20,53	20,51	20,48	20,47	20,53	20,53	20,52	20,51	20,35	20,36	20,44	20,43	20,45	20,58	20,40	20,48	20,50	20,39	20,45	20,54	20,50	20,46	20,46	20,45	20,53	20,58	20,51	20,46	20,40	20,49	20,56	20,50	20,49	20,51	20,38	20,48	20,53	20,51	20,46	20,44	20,48	20,42	20,41	20,43	20,44	20,43	20,55	20,60	20,45	20,43	20,46	20,37	20,37	20,41	20,49	20,52	20,46	20,46	20,40	20,39	20,40	20,43	20,51	20,41	20,46	20,51	20,48	20,52	20,51	20,48	20,42	20,41	20,49	20,45	20,38	20,42	20,55	20,43	20,42	20,54	20,43	20,41	20,57	20,52	20,36	20,36	20,45	20,54	20,46	20,41	20,37	20,43	20,46	20,47	20,31	20,34	20,44	20,48	20,44	20,36	20,46	20,39	20,47	20,53	20,44	20,45	20,35	20,40	20,38	20,42	20,41	20,31	20,35	20,36	20,47	20,51	20,47	20,42	20,35	20,49	20,44	20,47	20,47	20,38	20,44	20,45	20,46	20,44	20,41	20,38	20,42	20,45	20,38	20,39	20,50	20,55	20,41	
20,49	20,51	20,39	20,30	20,24	20,31	20,38	20,38	20,39	20,43	20,33	20,32	20,32	20,33	20,38	20,43	20,47	20,43	20,32	20,38	20,32	20,37	20,43	20,43	20,42	20,46	20,45	20,52	20,48	20,43	20,43	20,43	20,39	20,33	20,37	20,38	20,36	20,32	20,36	20,35	20,38	20,48	20,50	20,44	20,53	20,45	20,37	20,44	20,49	20,50	20,40	20,42	20,46	20,43	20,42	20,49	20,43	20,50	20,58	20,57	20,45	20,51	20,45	20,42	20,41	20,42	20,45	20,39	20,36	20,51	20,41	20,45	20,53	20,51	20,53	20,52	20,45	20,39	20,48	20,55	20,52	20,46	20,42	20,37	20,28	20,44	20,60	20,51	20,44	20,57	20,59	20,52	20,51	20,49	20,47	20,49	20,46	20,40	20,45	20,42	20,45	20,51	20,47	20,48	20,43	20,37	20,49	20,50	20,53	20,49	20,42	20,41	20,47	20,51	20,45	20,36	20,49	20,55	20,49	20,43	20,49	20,56	20,49	20,54	20,52	20,60	20,53	20,50	20,48	20,46	20,49	20,55	20,54	20,54	20,48	20,49	20,55	20,51	20,52	20,58	20,53	20,50	20,46	20,57	20,46	20,43	20,52	20,47	20,42	20,56	20,57	20,49	20,52	20,55	20,55	20,45	20,51	20,53	20,53	20,54	20,49	20,47	20,43	20,55	20,58	20,53	20,55	20,46	20,45	20,48	20,54	20,55	20,54	20,53	20,48	20,51	20,58	20,53	20,51	20,53	20,50	20,61	20,57	20,52	20,59	20,62	20,59	20,60	20,55	20,55	20,58	20,59	20,52	20,52	20,60	20,58	20,65	20,61	20,55	20,52	20,55	20,60	20,58	20,60	20,59	20,61	20,66	20,60	20,58	20,57	20,57	20,64	20,66	20,70	20,68	20,64	20,59	20,59	20,68	20,74	20,74	20,69	20,58	20,62	20,63	20,73	20,82	20,73	20,71	20,75	20,67	20,70	20,73	20,67	20,80	20,86	20,70	20,75	20,79	20,71	20,74	20,73	20,76	20,81	20,84	20,82	20,80	20,78	20,78	20,76	20,75	20,75	20,86	20,83	20,86	20,83	20,84	20,83	20,96	20,91	20,85	20,88	20,83	20,78	20,82	20,79	20,83	20,86	20,86	20,80	20,80	20,88	20,91	20,85	20,87	20,92	20,95	20,87	20,89	20,83	20,87	20,89	20,82	20,87	20,89	20,85	20,86	20,83	20,89	20,85	20,91	20,83	20,79	20,87	20,92	20,87	20,85	20,88	20,89	20,89	20,90	20,88	20,87	20,89	20,90	20,84	20,81	20,84	20,85	20,80	20,89	20,78	20,80	20,85	20,86	20,84	20,92	20,91	20,90	20,81	20,81	20,82	20,85	20,82	20,81	20,81	20,78	20,80	20,83	20,93	20,89	20,85	20,87	20,91	20,83	20,88	20,83	20,86	20,90	20,98	20,97	20,96	20,93	20,92	20,85	20,91	20,84	20,86	20,90	20,85	20,90	20,82	20,78	20,77	20,75	20,86	20,87	20,87	20,78	20,78	20,92	20,98	20,92	20,87	20,87	20,90	20,85	20,77	20,83	20,74	20,79	20,86	20,86	20,90	20,82	20,75	20,74	20,82	20,86	20,78	20,82	20,85	20,81	20,75	20,70	20,69	20,79	20,84	20,89	20,83	20,82	20,82	20,77	20,75	20,76	20,75	20,70	20,76	20,79	20,75	20,77	20,83	20,79	20,78	20,72	20,76	20,71	20,64	20,72	20,69	20,64	20,70	20,75	20,75	20,72	20,65	20,60	20,58	20,63	20,66	20,59	20,65	20,68	20,60	20,52	20,58	20,59	20,62	20,57	20,60	20,65	20,54	20,55	20,57	20,56	20,59	20,64	20,62	20,59	20,61	20,60	20,54	20,52	20,52	20,46	20,53	20,54	20,61	20,63	20,55	20,60	20,63	20,62	20,59	20,50	20,48	20,61	20,58	20,63	20,65	20,57	20,47	20,60	20,61	20,60	20,58	20,59	20,60	20,46	20,43	20,51	20,54	20,61	20,58	20,56	20,56	20,49	20,58	20,55	20,49	20,47	20,54	20,49	20,44	20,53	20,57	20,55	20,43	20,43	20,51	20,51	20,45	20,44	20,48	20,49	20,54	20,50	20,47	20,51	20,49	20,51	20,49	20,47	20,50	20,49	20,50	20,47	20,52	20,63	20,64	20,55	20,37	20,41	20,50	20,49	20,42	20,56	20,44	20,43	20,46	20,50	20,51	20,56	20,52	20,51	20,44	20,53	20,52	20,57	20,50	20,47	20,43	20,43	20,46	20,44	20,51	20,52	20,38	20,45	20,48	20,44	20,48	20,56	20,50	20,44	20,52	20,58	20,41	20,38	20,50	20,49	20,44	20,53	20,49	20,36	20,38	20,40	20,50	20,51	20,45	20,52	20,45	20,41	20,33	20,39	20,50	20,46	20,51	20,51	20,49	20,50	20,55	20,53	20,46	20,45	20,52	20,49	20,47	20,48	20,55	20,43	20,41	20,54	20,47	20,38	20,41	20,48	20,44	20,35	20,49	20,54	20,53	20,47	20,45	20,50	20,46	20,42	20,41	20,35	20,52	20,47	20,51	20,41	20,39	20,47	20,42	20,52	20,46	20,41	20,40	20,39	20,39	20,44	20,41	20,39	20,34	20,41	20,43	20,44	20,46	20,49	20,44	20,46	20,53	20,45	20,39	20,39	20,49	20,47	20,45	20,41	20,32	20,41	20,40	20,45	20,35	20,27	20,41	20,42	20,39	
20,56	20,59	20,45	20,37	20,39	20,22	20,33	20,36	20,45	20,44	20,32	20,26	20,31	20,42	20,44	20,50	20,46	20,47	20,40	20,38	20,42	20,41	20,35	20,33	20,45	20,44	20,44	20,45	20,46	20,46	20,52	20,52	20,40	20,33	20,42	20,28	20,27	20,33	20,44	20,38	20,43	20,51	20,46	20,36	20,40	20,37	20,35	20,36	20,50	20,50	20,49	20,36	20,39	20,40	20,45	20,44	20,43	20,43	20,49	20,48	20,36	20,48	20,53	20,51	20,37	20,45	20,46	20,36	20,45	20,50	20,47	20,42	20,41	20,52	20,51	20,52	20,56	20,42	20,49	20,55	20,48	20,48	20,45	20,48	20,40	20,48	20,61	20,50	20,45	20,50	20,54	20,54	20,53	20,57	20,52	20,38	20,49	20,43	20,40	20,47	20,38	20,43	20,49	20,56	20,39	20,35	20,51	20,54	20,49	20,42	20,38	20,42	20,48	20,48	20,52	20,45	20,47	20,53	20,50	20,48	20,52	20,56	20,62	20,56	20,53	20,54	20,59	20,59	20,56	20,50	20,53	20,58	20,50	20,51	20,44	20,48	20,52	20,48	20,50	20,62	20,56	20,54	20,57	20,61	20,56	20,49	20,52	20,60	20,43	20,51	20,56	20,53	20,53	20,47	20,50	20,47	20,56	20,54	20,51	20,56	20,54	20,48	20,46	20,45	20,51	20,59	20,55	20,44	20,43	20,56	20,59	20,57	20,56	20,57	20,60	20,51	20,57	20,50	20,54	20,63	20,60	20,52	20,56	20,55	20,58	20,57	20,59	20,52	20,51	20,57	20,50	20,58	20,56	20,49	20,59	20,54	20,54	20,57	20,55	20,54	20,53	20,62	20,66	20,62	20,55	20,65	20,66	20,63	20,67	20,63	20,64	20,68	20,70	20,68	20,61	20,65	20,67	20,59	20,61	20,67	20,68	20,63	20,60	20,57	20,55	20,68	20,73	20,70	20,72	20,74	20,71	20,65	20,61	20,67	20,76	20,87	20,81	20,72	20,79	20,78	20,73	20,76	20,79	20,77	20,78	20,74	20,75	20,82	20,77	20,81	20,85	20,84	20,85	20,77	20,82	20,86	20,89	20,89	20,87	20,86	20,87	20,95	20,87	20,81	20,88	20,86	20,79	20,88	20,86	20,78	20,84	20,86	20,86	20,85	20,84	20,91	20,95	20,88	20,82	20,82	20,88	20,96	20,82	20,82	20,88	20,91	20,90	20,89	20,93	20,90	20,90	20,85	20,80	20,88	20,90	20,87	20,89	20,88	20,88	20,94	20,88	20,84	20,86	20,91	20,99	20,83	20,85	20,82	20,76	20,80	20,85	20,84	20,79	20,82	20,85	20,82	20,90	20,97	20,94	20,80	20,84	20,83	20,90	20,87	20,85	20,88	20,89	20,91	20,90	20,95	20,89	20,87	20,83	20,84	20,90	20,90	20,87	20,85	20,89	20,92	20,95	21,00	20,92	20,87	20,88	20,95	20,87	20,79	20,84	20,84	20,86	20,84	20,79	20,80	20,81	20,85	20,84	20,86	20,84	20,84	20,92	20,91	20,88	20,90	20,92	20,93	20,84	20,78	20,77	20,82	20,86	20,90	20,90	20,96	20,85	20,74	20,75	20,87	20,89	20,77	20,80	20,85	20,79	20,75	20,77	20,82	20,85	20,88	20,94	20,86	20,90	20,92	20,77	20,74	20,72	20,72	20,78	20,77	20,82	20,79	20,78	20,78	20,71	20,75	20,78	20,76	20,70	20,74	20,71	20,70	20,68	20,72	20,74	20,72	20,73	20,65	20,62	20,62	20,61	20,62	20,63	20,66	20,64	20,61	20,54	20,58	20,63	20,58	20,61	20,65	20,63	20,55	20,51	20,61	20,58	20,63	20,64	20,67	20,56	20,55	20,63	20,66	20,64	20,56	20,56	20,53	20,61	20,64	20,64	20,61	20,60	20,72	20,66	20,57	20,59	20,56	20,62	20,53	20,49	20,65	20,68	20,59	20,57	20,54	20,57	20,62	20,57	20,58	20,51	20,48	20,50	20,55	20,64	20,64	20,55	20,59	20,54	20,54	20,53	20,46	20,53	20,49	20,52	20,50	20,52	20,50	20,53	20,54	20,44	20,48	20,51	20,52	20,42	20,47	20,47	20,48	20,52	20,51	20,53	20,52	20,55	20,46	20,42	20,48	20,46	20,48	20,51	20,43	20,53	20,62	20,56	20,46	20,50	20,55	20,48	20,43	20,58	20,46	20,43	20,42	20,43	20,51	20,53	20,50	20,50	20,44	20,45	20,47	20,54	20,53	20,43	20,33	20,46	20,51	20,53	20,49	20,48	20,50	20,40	20,44	20,47	20,51	20,56	20,50	20,44	20,45	20,56	20,43	20,37	20,50	20,49	20,43	20,54	20,51	20,44	20,48	20,42	20,46	20,50	20,40	20,49	20,48	20,41	20,38	20,39	20,44	20,44	20,49	20,50	20,46	20,42	20,49	20,43	20,45	20,44	20,53	20,50	20,46	20,51	20,53	20,50	20,45	20,51	20,43	20,44	20,42	20,48	20,46	20,42	20,51	20,48	20,50	20,35	20,39	20,48	20,44	20,43	20,46	20,56	20,56	20,41	20,41	20,42	20,49	20,42	20,41	20,51	20,54	20,43	20,35	20,46	20,45	20,45	20,39	20,36	20,39	20,35	20,48	20,39	20,47	20,44	20,39	20,50	20,58	20,50	20,40	20,40	20,46	20,42	20,41	20,44	20,36	20,36	20,32	20,33	20,37	20,34	20,34	20,38	20,39	
20,56	20,47	20,44	20,49	20,45	20,31	20,37	20,37	20,39	20,39	20,33	20,31	20,36	20,44	20,49	20,49	20,52	20,43	20,39	20,43	20,39	20,40	20,43	20,38	20,43	20,44	20,47	20,42	20,44	20,42	20,38	20,42	20,36	20,32	20,41	20,34	20,23	20,35	20,40	20,50	20,43	20,51	20,49	20,43	20,41	20,38	20,43	20,48	20,53	20,46	20,50	20,37	20,34	20,38	20,43	20,49	20,36	20,45	20,46	20,31	20,33	20,42	20,53	20,53	20,48	20,49	20,43	20,46	20,51	20,51	20,57	20,44	20,42	20,57	20,62	20,48	20,49	20,50	20,46	20,44	20,39	20,51	20,51	20,43	20,44	20,58	20,59	20,47	20,44	20,47	20,40	20,51	20,53	20,56	20,59	20,49	20,39	20,38	20,43	20,45	20,45	20,39	20,46	20,51	20,44	20,40	20,43	20,47	20,44	20,43	20,41	20,45	20,42	20,48	20,54	20,51	20,42	20,49	20,43	20,40	20,47	20,50	20,56	20,62	20,52	20,55	20,52	20,55	20,50	20,41	20,50	20,58	20,53	20,47	20,48	20,55	20,57	20,56	20,47	20,47	20,53	20,53	20,58	20,62	20,58	20,54	20,53	20,57	20,52	20,50	20,56	20,55	20,50	20,39	20,41	20,51	20,56	20,58	20,44	20,48	20,50	20,53	20,46	20,47	20,49	20,55	20,59	20,50	20,57	20,65	20,57	20,58	20,53	20,55	20,62	20,51	20,51	20,56	20,64	20,67	20,64	20,58	20,59	20,58	20,60	20,55	20,59	20,57	20,52	20,57	20,51	20,56	20,55	20,54	20,61	20,61	20,58	20,53	20,53	20,58	20,62	20,60	20,59	20,59	20,56	20,59	20,63	20,61	20,67	20,60	20,64	20,64	20,68	20,67	20,59	20,57	20,72	20,69	20,63	20,73	20,73	20,59	20,61	20,64	20,61	20,70	20,75	20,70	20,65	20,73	20,81	20,78	20,64	20,63	20,72	20,79	20,80	20,72	20,72	20,72	20,72	20,74	20,80	20,82	20,83	20,78	20,74	20,78	20,81	20,77	20,88	20,87	20,84	20,76	20,79	20,79	20,84	20,87	20,87	20,81	20,80	20,86	20,80	20,81	20,90	20,88	20,88	20,88	20,85	20,79	20,84	20,90	20,89	20,90	20,87	20,85	20,95	20,87	20,88	20,83	20,86	20,92	20,89	20,84	20,96	20,84	20,84	20,92	20,94	20,99	20,88	20,85	20,82	20,83	20,90	20,81	20,87	20,92	20,90	20,90	20,89	20,85	20,87	20,90	20,96	20,85	20,82	20,89	20,84	20,81	20,80	20,86	20,90	20,83	20,87	20,92	20,95	21,00	20,95	20,91	20,91	20,86	20,82	20,88	20,88	20,92	20,91	20,90	20,85	20,92	20,92	20,94	20,93	20,88	20,89	20,86	20,85	20,85	20,91	20,88	20,86	20,92	20,92	20,93	20,89	20,94	20,91	20,88	20,87	20,96	20,95	20,90	20,82	20,82	20,87	20,81	20,83	20,93	20,93	20,80	20,86	20,85	20,84	20,89	20,85	20,85	20,85	20,86	20,82	20,77	20,79	20,86	20,88	20,91	20,91	20,79	20,78	20,77	20,78	20,81	20,77	20,85	20,79	20,77	20,79	20,85	20,82	20,78	20,83	20,86	20,88	20,86	20,74	20,76	20,78	20,78	20,74	20,76	20,86	20,86	20,86	20,80	20,78	20,71	20,70	20,78	20,78	20,78	20,79	20,69	20,72	20,72	20,67	20,68	20,71	20,66	20,64	20,68	20,64	20,59	20,59	20,61	20,72	20,59	20,57	20,60	20,64	20,67	20,64	20,68	20,58	20,51	20,54	20,65	20,63	20,56	20,61	20,65	20,55	20,50	20,59	20,61	20,62	20,68	20,58	20,58	20,65	20,65	20,54	20,59	20,64	20,70	20,67	20,60	20,65	20,64	20,63	20,55	20,50	20,52	20,63	20,57	20,58	20,55	20,56	20,56	20,52	20,51	20,58	20,50	20,44	20,57	20,61	20,60	20,49	20,43	20,51	20,53	20,51	20,49	20,50	20,43	20,45	20,54	20,60	20,54	20,52	20,52	20,52	20,51	20,49	20,53	20,46	20,47	20,46	20,51	20,43	20,42	20,57	20,58	20,52	20,40	20,38	20,57	20,53	20,48	20,55	20,50	20,40	20,53	20,54	20,49	20,52	20,56	20,47	20,41	20,55	20,41	20,40	20,45	20,42	20,43	20,47	20,48	20,46	20,40	20,47	20,46	20,47	20,52	20,39	20,34	20,51	20,56	20,56	20,47	20,40	20,47	20,47	20,40	20,46	20,44	20,49	20,50	20,49	20,51	20,60	20,46	20,44	20,54	20,49	20,42	20,50	20,47	20,41	20,51	20,41	20,44	20,43	20,45	20,45	20,42	20,42	20,45	20,52	20,47	20,40	20,42	20,44	20,46	20,39	20,43	20,40	20,45	20,42	20,42	20,43	20,38	20,46	20,49	20,51	20,45	20,50	20,46	20,48	20,43	20,53	20,47	20,51	20,52	20,49	20,40	20,42	20,39	20,39	20,39	20,39	20,47	20,65	20,50	20,36	20,37	20,43	20,39	20,38	20,39	20,40	20,40	20,42	20,42	20,41	20,43	20,43	20,47	20,47	20,42	20,39	20,35	20,40	20,37	20,34	20,34	20,37	20,51	20,49	20,38	20,40	20,52	20,50	20,48	20,45	20,38	20,35	20,23	20,30	20,38	20,46	20,41	20,31	20,37	
20,46	20,40	20,37	20,46	20,42	20,37	20,41	20,41	20,34	20,34	20,31	20,35	20,37	20,46	20,45	20,43	20,38	20,32	20,27	20,41	20,37	20,34	20,44	20,46	20,39	20,39	20,53	20,40	20,29	20,35	20,38	20,45	20,36	20,38	20,45	20,36	20,28	20,28	20,35	20,45	20,52	20,47	20,47	20,44	20,41	20,34	20,47	20,56	20,49	20,48	20,45	20,42	20,40	20,46	20,44	20,42	20,44	20,45	20,48	20,40	20,38	20,48	20,49	20,53	20,49	20,55	20,54	20,46	20,54	20,50	20,43	20,43	20,46	20,52	20,52	20,52	20,49	20,49	20,48	20,40	20,41	20,42	20,48	20,41	20,41	20,45	20,45	20,46	20,44	20,43	20,45	20,40	20,47	20,44	20,54	20,52	20,43	20,39	20,46	20,44	20,54	20,54	20,52	20,50	20,50	20,48	20,48	20,55	20,40	20,41	20,49	20,46	20,44	20,47	20,55	20,42	20,43	20,44	20,44	20,45	20,50	20,44	20,45	20,53	20,55	20,64	20,61	20,50	20,48	20,46	20,38	20,51	20,57	20,56	20,54	20,61	20,54	20,48	20,51	20,54	20,50	20,44	20,53	20,55	20,48	20,52	20,52	20,50	20,55	20,43	20,42	20,51	20,52	20,44	20,41	20,49	20,53	20,46	20,53	20,57	20,54	20,47	20,47	20,52	20,54	20,53	20,55	20,54	20,52	20,59	20,56	20,54	20,52	20,50	20,59	20,57	20,59	20,59	20,58	20,58	20,55	20,60	20,62	20,60	20,59	20,63	20,57	20,54	20,56	20,55	20,56	20,58	20,58	20,52	20,65	20,62	20,63	20,52	20,51	20,54	20,64	20,63	20,59	20,59	20,58	20,57	20,57	20,58	20,56	20,56	20,55	20,66	20,69	20,70	20,67	20,64	20,67	20,74	20,77	20,77	20,74	20,66	20,68	20,71	20,74	20,79	20,79	20,78	20,78	20,78	20,78	20,76	20,72	20,70	20,76	20,79	20,69	20,73	20,72	20,73	20,73	20,74	20,73	20,79	20,78	20,80	20,78	20,68	20,78	20,82	20,80	20,86	20,83	20,78	20,76	20,75	20,82	20,89	20,85	20,78	20,85	20,92	20,83	20,84	20,87	20,84	20,86	20,85	20,80	20,77	20,75	20,85	20,85	20,85	20,86	20,84	20,85	20,86	20,97	20,91	20,84	20,82	20,85	20,87	20,94	20,95	20,87	20,94	21,00	20,95	20,90	20,78	20,85	20,96	20,96	20,91	20,84	20,91	20,85	20,87	20,89	20,89	20,94	20,93	20,94	20,98	20,93	20,92	20,92	20,85	20,76	20,91	20,90	20,93	20,92	20,96	20,96	21,02	20,97	20,89	20,91	20,93	20,83	20,80	20,83	20,94	20,87	20,76	20,79	20,90	20,85	20,86	20,94	20,92	20,92	20,88	20,85	20,91	20,92	20,86	20,88	20,89	20,91	20,90	20,85	20,89	20,95	20,94	20,86	20,91	20,97	20,88	20,86	20,82	20,86	20,81	20,87	20,97	20,96	20,81	20,87	20,85	20,82	20,87	20,87	20,82	20,79	20,89	20,83	20,75	20,72	20,82	20,90	20,94	20,91	20,85	20,82	20,82	20,80	20,79	20,81	20,82	20,84	20,79	20,83	20,79	20,83	20,79	20,82	20,81	20,85	20,84	20,73	20,70	20,76	20,82	20,72	20,77	20,83	20,80	20,77	20,74	20,73	20,73	20,70	20,78	20,85	20,77	20,72	20,68	20,66	20,71	20,70	20,67	20,72	20,68	20,66	20,68	20,67	20,63	20,57	20,62	20,68	20,68	20,64	20,67	20,65	20,70	20,63	20,54	20,60	20,60	20,62	20,64	20,65	20,59	20,63	20,61	20,57	20,56	20,56	20,57	20,60	20,63	20,59	20,53	20,62	20,62	20,52	20,50	20,63	20,62	20,63	20,64	20,64	20,57	20,63	20,65	20,55	20,53	20,56	20,56	20,64	20,56	20,55	20,55	20,55	20,55	20,54	20,54	20,52	20,56	20,51	20,56	20,52	20,48	20,55	20,53	20,56	20,55	20,47	20,53	20,51	20,52	20,51	20,54	20,58	20,50	20,41	20,47	20,51	20,48	20,40	20,48	20,51	20,55	20,55	20,50	20,51	20,59	20,61	20,51	20,42	20,52	20,51	20,49	20,57	20,55	20,45	20,53	20,54	20,49	20,48	20,58	20,48	20,40	20,52	20,42	20,48	20,53	20,44	20,40	20,46	20,46	20,52	20,46	20,54	20,54	20,44	20,43	20,48	20,39	20,47	20,49	20,40	20,47	20,49	20,43	20,43	20,47	20,53	20,43	20,47	20,50	20,47	20,49	20,51	20,47	20,51	20,59	20,49	20,43	20,49	20,36	20,37	20,45	20,46	20,48	20,54	20,40	20,42	20,35	20,44	20,53	20,59	20,46	20,41	20,49	20,49	20,39	20,45	20,44	20,45	20,42	20,38	20,40	20,37	20,37	20,36	20,47	20,47	20,40	20,46	20,40	20,42	20,47	20,48	20,46	20,49	20,50	20,46	20,36	20,39	20,45	20,47	20,44	20,44	20,47	20,58	20,54	20,48	20,42	20,32	20,29	20,31	20,41	20,43	20,35	20,37	20,41	20,39	20,41	20,54	20,53	20,47	20,47	20,43	20,42	20,36	20,34	20,32	20,34	20,35	20,45	20,49	20,39	20,31	20,39	20,46	20,42	20,43	20,34	20,34	20,36	20,33	20,35	20,30	20,41	20,41	20,42	
20,42	20,37	20,42	20,41	20,45	20,39	20,42	20,45	20,30	20,30	20,36	20,37	20,36	20,39	20,49	20,47	20,44	20,36	20,35	20,42	20,44	20,36	20,41	20,47	20,46	20,45	20,47	20,42	20,32	20,40	20,44	20,45	20,45	20,38	20,43	20,40	20,36	20,42	20,42	20,40	20,44	20,44	20,41	20,34	20,41	20,36	20,41	20,46	20,39	20,43	20,38	20,45	20,48	20,52	20,54	20,48	20,49	20,51	20,46	20,46	20,47	20,48	20,37	20,42	20,43	20,41	20,44	20,50	20,48	20,52	20,43	20,44	20,52	20,53	20,36	20,47	20,56	20,42	20,48	20,48	20,46	20,42	20,45	20,44	20,39	20,41	20,43	20,50	20,46	20,48	20,58	20,47	20,45	20,41	20,49	20,51	20,51	20,49	20,57	20,46	20,53	20,64	20,53	20,46	20,47	20,47	20,50	20,55	20,48	20,42	20,49	20,45	20,50	20,50	20,55	20,39	20,42	20,47	20,52	20,52	20,52	20,49	20,46	20,47	20,53	20,62	20,55	20,56	20,62	20,50	20,52	20,46	20,54	20,40	20,49	20,64	20,53	20,39	20,43	20,57	20,54	20,47	20,48	20,51	20,46	20,45	20,35	20,46	20,56	20,47	20,43	20,55	20,50	20,50	20,44	20,50	20,54	20,43	20,52	20,61	20,51	20,50	20,52	20,59	20,60	20,55	20,49	20,50	20,47	20,50	20,53	20,52	20,53	20,50	20,58	20,58	20,54	20,61	20,56	20,57	20,49	20,54	20,62	20,59	20,61	20,60	20,53	20,60	20,59	20,60	20,58	20,62	20,61	20,56	20,57	20,64	20,60	20,53	20,54	20,58	20,63	20,66	20,63	20,62	20,61	20,58	20,60	20,53	20,56	20,58	20,60	20,69	20,69	20,66	20,67	20,73	20,70	20,67	20,69	20,81	20,75	20,68	20,68	20,75	20,69	20,78	20,77	20,79	20,90	20,90	20,81	20,78	20,75	20,70	20,78	20,79	20,73	20,69	20,77	20,78	20,79	20,81	20,79	20,81	20,74	20,76	20,80	20,73	20,79	20,84	20,86	20,83	20,84	20,84	20,82	20,83	20,83	20,88	20,82	20,79	20,83	20,90	20,89	20,93	20,92	20,83	20,86	20,86	20,84	20,85	20,77	20,83	20,85	20,83	20,84	20,90	20,97	20,90	20,95	20,87	20,83	20,81	20,83	20,95	20,88	20,89	20,93	20,93	20,93	20,91	20,89	20,86	20,88	21,00	20,98	20,93	20,92	20,96	20,84	20,83	20,86	20,93	20,95	20,94	20,93	20,91	20,94	20,97	20,94	20,93	20,90	20,93	20,94	20,94	21,00	20,98	20,93	20,96	20,96	20,95	20,94	20,91	20,89	20,84	20,86	20,92	20,91	20,85	20,84	20,90	20,95	20,88	20,91	20,88	20,94	20,95	20,86	20,90	20,97	20,91	20,92	20,95	20,89	20,91	20,84	20,89	20,96	20,95	20,86	20,91	20,90	20,85	20,84	20,84	20,89	20,80	20,84	20,87	20,88	20,86	20,86	20,83	20,82	20,87	20,88	20,87	20,79	20,92	20,86	20,79	20,85	20,90	20,91	20,92	20,84	20,80	20,84	20,84	20,82	20,80	20,79	20,85	20,88	20,86	20,84	20,84	20,81	20,85	20,91	20,85	20,88	20,86	20,83	20,73	20,73	20,83	20,82	20,73	20,83	20,75	20,75	20,79	20,74	20,74	20,68	20,73	20,80	20,77	20,75	20,70	20,67	20,67	20,74	20,75	20,69	20,68	20,70	20,67	20,74	20,71	20,66	20,67	20,70	20,67	20,69	20,75	20,62	20,67	20,66	20,54	20,56	20,68	20,66	20,60	20,57	20,60	20,59	20,65	20,59	20,57	20,56	20,55	20,59	20,60	20,57	20,56	20,62	20,58	20,52	20,53	20,59	20,62	20,54	20,61	20,63	20,62	20,64	20,63	20,55	20,55	20,63	20,57	20,62	20,64	20,57	20,52	20,57	20,60	20,47	20,54	20,59	20,50	20,51	20,52	20,46	20,51	20,54	20,57	20,54	20,53	20,57	20,51	20,55	20,52	20,42	20,46	20,49	20,46	20,34	20,35	20,46	20,47	20,43	20,47	20,48	20,57	20,56	20,51	20,51	20,52	20,56	20,50	20,41	20,47	20,46	20,45	20,52	20,63	20,48	20,47	20,52	20,45	20,39	20,51	20,42	20,38	20,49	20,47	20,37	20,51	20,42	20,49	20,55	20,49	20,41	20,41	20,44	20,49	20,44	20,38	20,49	20,47	20,53	20,48	20,43	20,43	20,45	20,55	20,47	20,47	20,56	20,46	20,47	20,47	20,38	20,41	20,40	20,45	20,49	20,51	20,48	20,42	20,50	20,41	20,39	20,43	20,51	20,58	20,49	20,42	20,41	20,37	20,42	20,46	20,40	20,40	20,43	20,53	20,45	20,40	20,43	20,44	20,42	20,40	20,34	20,39	20,39	20,37	20,34	20,41	20,45	20,37	20,43	20,37	20,38	20,51	20,47	20,48	20,45	20,47	20,51	20,32	20,38	20,48	20,47	20,43	20,46	20,47	20,54	20,55	20,44	20,39	20,36	20,33	20,33	20,41	20,49	20,49	20,32	20,32	20,42	20,39	20,45	20,48	20,37	20,42	20,46	20,50	20,45	20,34	20,37	20,26	20,34	20,50	20,50	20,47	20,38	20,41	20,37	20,29	20,29	20,40	20,36	20,33	20,36	20,37	20,30	20,40	20,45	20,40	
20,34	20,38	20,39	20,49	20,42	20,38	20,41	20,38	20,32	20,27	20,32	20,29	20,37	20,36	20,47	20,48	20,54	20,42	20,37	20,36	20,47	20,42	20,42	20,38	20,45	20,49	20,47	20,51	20,47	20,39	20,35	20,39	20,47	20,50	20,37	20,37	20,41	20,46	20,43	20,39	20,33	20,43	20,39	20,42	20,47	20,39	20,40	20,38	20,38	20,47	20,41	20,41	20,50	20,51	20,50	20,44	20,47	20,47	20,51	20,46	20,48	20,49	20,40	20,37	20,36	20,48	20,44	20,43	20,43	20,55	20,45	20,50	20,52	20,54	20,39	20,37	20,45	20,37	20,41	20,50	20,42	20,42	20,44	20,36	20,32	20,38	20,45	20,47	20,52	20,57	20,54	20,50	20,53	20,50	20,45	20,54	20,57	20,56	20,53	20,55	20,51	20,55	20,52	20,47	20,45	20,49	20,53	20,47	20,57	20,52	20,46	20,42	20,48	20,49	20,49	20,44	20,53	20,58	20,56	20,49	20,54	20,46	20,50	20,53	20,52	20,58	20,53	20,54	20,59	20,49	20,48	20,48	20,48	20,43	20,46	20,61	20,52	20,45	20,43	20,47	20,50	20,49	20,55	20,46	20,47	20,42	20,45	20,42	20,48	20,46	20,51	20,54	20,48	20,45	20,48	20,53	20,60	20,52	20,52	20,58	20,49	20,46	20,51	20,61	20,60	20,56	20,54	20,49	20,56	20,54	20,53	20,52	20,52	20,52	20,55	20,45	20,50	20,57	20,66	20,56	20,49	20,49	20,56	20,59	20,63	20,61	20,61	20,65	20,56	20,53	20,53	20,53	20,52	20,59	20,59	20,65	20,63	20,62	20,57	20,58	20,62	20,65	20,65	20,58	20,57	20,59	20,67	20,52	20,54	20,67	20,66	20,69	20,66	20,61	20,63	20,63	20,73	20,73	20,67	20,72	20,74	20,62	20,69	20,79	20,76	20,76	20,83	20,81	20,87	20,85	20,70	20,67	20,71	20,72	20,72	20,78	20,77	20,79	20,81	20,83	20,87	20,88	20,83	20,87	20,81	20,80	20,83	20,78	20,83	20,82	20,81	20,84	20,84	20,83	20,85	20,85	20,95	20,88	20,84	20,84	20,85	20,77	20,84	20,91	20,97	20,93	20,88	20,93	20,94	20,94	20,85	20,84	20,89	20,90	20,85	20,91	20,95	20,95	20,98	20,86	20,82	20,87	20,91	20,94	20,95	20,96	20,95	20,94	20,96	20,86	20,85	20,88	20,89	20,94	20,97	20,83	20,85	20,92	20,89	20,89	20,92	20,90	20,90	20,88	20,90	20,93	20,94	20,96	20,93	20,92	20,97	20,99	20,93	20,93	20,98	21,01	20,97	20,93	21,00	20,92	20,89	20,96	20,95	20,92	20,95	20,95	20,89	20,93	20,88	20,91	20,98	20,98	20,99	20,96	20,96	20,95	20,90	20,92	20,95	20,89	20,95	20,96	20,96	20,94	20,91	20,93	20,93	20,96	20,93	20,99	20,95	20,87	20,89	20,88	20,92	20,87	20,91	20,87	20,84	20,89	20,94	20,96	20,91	20,91	20,92	20,88	20,87	20,91	20,87	20,82	20,88	20,92	20,83	20,83	20,83	20,83	20,83	20,83	20,84	20,85	20,86	20,86	20,84	20,84	20,83	20,83	20,88	20,84	20,86	20,90	20,88	20,84	20,87	20,81	20,75	20,76	20,80	20,76	20,79	20,79	20,73	20,78	20,83	20,84	20,80	20,75	20,82	20,75	20,72	20,76	20,75	20,70	20,72	20,73	20,74	20,70	20,77	20,72	20,73	20,78	20,71	20,69	20,75	20,71	20,73	20,81	20,70	20,62	20,65	20,69	20,58	20,58	20,63	20,57	20,57	20,66	20,63	20,67	20,70	20,59	20,61	20,64	20,55	20,55	20,55	20,57	20,64	20,52	20,51	20,56	20,66	20,67	20,53	20,59	20,67	20,64	20,59	20,57	20,64	20,48	20,57	20,57	20,58	20,64	20,66	20,55	20,58	20,68	20,55	20,51	20,61	20,55	20,52	20,59	20,54	20,55	20,57	20,57	20,54	20,57	20,63	20,59	20,49	20,44	20,39	20,45	20,50	20,47	20,40	20,49	20,50	20,47	20,50	20,50	20,45	20,46	20,53	20,52	20,51	20,50	20,49	20,43	20,43	20,51	20,46	20,50	20,54	20,53	20,50	20,51	20,53	20,42	20,46	20,45	20,44	20,43	20,46	20,35	20,40	20,40	20,37	20,48	20,57	20,50	20,46	20,46	20,39	20,43	20,47	20,53	20,52	20,51	20,53	20,50	20,42	20,43	20,46	20,49	20,51	20,49	20,56	20,47	20,39	20,39	20,41	20,49	20,47	20,40	20,50	20,52	20,41	20,45	20,54	20,46	20,35	20,46	20,39	20,49	20,42	20,42	20,46	20,47	20,37	20,37	20,32	20,32	20,41	20,53	20,54	20,42	20,43	20,41	20,39	20,38	20,33	20,41	20,42	20,36	20,38	20,44	20,42	20,44	20,45	20,39	20,41	20,48	20,48	20,45	20,48	20,52	20,49	20,40	20,39	20,51	20,48	20,49	20,44	20,44	20,56	20,47	20,35	20,32	20,40	20,48	20,30	20,33	20,50	20,53	20,39	20,37	20,48	20,52	20,42	20,40	20,39	20,42	20,50	20,44	20,39	20,40	20,40	20,32	20,34	20,45	20,46	20,44	20,42	20,41	20,40	20,32	20,26	20,35	20,43	20,36	20,39	20,40	20,37	20,46	20,50	20,42	
20,38	20,28	20,33	20,39	20,38	20,37	20,38	20,40	20,26	20,32	20,32	20,30	20,31	20,32	20,39	20,42	20,42	20,35	20,37	20,39	20,44	20,41	20,41	20,45	20,48	20,49	20,49	20,44	20,45	20,37	20,33	20,40	20,38	20,44	20,44	20,41	20,44	20,51	20,34	20,36	20,38	20,39	20,38	20,35	20,43	20,43	20,38	20,39	20,45	20,44	20,42	20,48	20,36	20,47	20,49	20,44	20,32	20,43	20,59	20,50	20,45	20,48	20,46	20,48	20,45	20,48	20,39	20,36	20,41	20,54	20,47	20,47	20,50	20,42	20,48	20,44	20,43	20,38	20,42	20,49	20,46	20,46	20,46	20,41	20,34	20,42	20,39	20,39	20,46	20,53	20,51	20,44	20,57	20,50	20,42	20,51	20,52	20,56	20,59	20,56	20,53	20,49	20,45	20,46	20,39	20,41	20,44	20,44	20,51	20,55	20,47	20,42	20,44	20,49	20,49	20,44	20,46	20,43	20,42	20,45	20,40	20,46	20,62	20,68	20,55	20,48	20,42	20,52	20,51	20,44	20,53	20,52	20,41	20,41	20,48	20,55	20,56	20,49	20,44	20,44	20,45	20,48	20,54	20,48	20,47	20,42	20,42	20,46	20,46	20,47	20,51	20,52	20,46	20,45	20,53	20,56	20,47	20,54	20,53	20,58	20,51	20,52	20,53	20,60	20,57	20,49	20,54	20,51	20,56	20,60	20,55	20,54	20,50	20,56	20,57	20,53	20,49	20,57	20,66	20,57	20,49	20,53	20,55	20,57	20,59	20,56	20,63	20,62	20,55	20,50	20,45	20,57	20,54	20,59	20,56	20,62	20,65	20,61	20,59	20,59	20,61	20,57	20,62	20,63	20,54	20,61	20,61	20,58	20,65	20,62	20,66	20,68	20,69	20,66	20,65	20,65	20,69	20,72	20,72	20,80	20,84	20,69	20,65	20,76	20,84	20,77	20,80	20,82	20,84	20,78	20,63	20,62	20,72	20,81	20,85	20,79	20,83	20,80	20,76	20,76	20,81	20,85	20,81	20,78	20,80	20,80	20,84	20,78	20,79	20,88	20,85	20,78	20,83	20,82	20,79	20,81	20,92	20,95	20,90	20,89	20,92	20,88	20,84	20,89	20,95	20,93	20,89	20,93	21,04	20,97	20,94	20,93	20,85	20,89	20,89	20,92	20,92	20,86	20,90	20,87	20,83	20,85	20,97	20,99	20,99	20,98	20,91	20,91	20,98	20,93	20,84	20,86	20,90	20,97	21,00	20,89	20,85	20,91	20,88	20,90	20,94	20,93	20,89	20,90	21,01	20,96	20,99	20,99	20,97	20,87	20,93	20,90	20,97	21,01	21,02	20,97	21,01	20,94	20,96	20,97	20,95	20,97	20,92	20,88	20,97	21,01	20,90	20,93	20,91	20,98	21,03	21,01	21,01	21,00	21,02	20,98	20,97	20,99	21,03	20,97	20,90	20,98	21,02	21,00	21,00	21,00	20,94	20,97	20,96	20,96	20,95	20,93	20,95	20,94	20,95	20,86	20,93	20,88	20,86	20,91	21,03	21,03	20,95	20,89	20,85	20,93	20,90	20,89	20,89	20,87	20,89	20,87	20,88	20,93	20,84	20,87	20,80	20,83	20,86	20,86	20,83	20,87	20,85	20,82	20,86	20,85	20,82	20,84	20,86	20,88	20,83	20,79	20,78	20,79	20,83	20,70	20,77	20,82	20,85	20,88	20,79	20,76	20,83	20,90	20,87	20,84	20,94	20,89	20,82	20,77	20,80	20,82	20,83	20,73	20,74	20,85	20,84	20,80	20,78	20,77	20,76	20,68	20,77	20,74	20,73	20,84	20,78	20,69	20,72	20,71	20,70	20,67	20,66	20,70	20,66	20,68	20,76	20,69	20,63	20,63	20,62	20,61	20,56	20,53	20,53	20,52	20,59	20,60	20,62	20,66	20,60	20,59	20,60	20,56	20,63	20,65	20,56	20,57	20,63	20,59	20,50	20,50	20,58	20,63	20,61	20,51	20,56	20,61	20,58	20,51	20,47	20,59	20,57	20,53	20,47	20,60	20,60	20,52	20,56	20,53	20,55	20,52	20,49	20,44	20,44	20,42	20,49	20,48	20,44	20,51	20,50	20,46	20,47	20,48	20,41	20,45	20,53	20,45	20,48	20,54	20,49	20,35	20,34	20,46	20,49	20,41	20,50	20,54	20,41	20,50	20,52	20,44	20,46	20,46	20,49	20,49	20,42	20,34	20,44	20,54	20,46	20,50	20,46	20,44	20,43	20,50	20,46	20,49	20,42	20,49	20,52	20,44	20,40	20,44	20,37	20,33	20,40	20,47	20,46	20,43	20,54	20,46	20,45	20,35	20,34	20,50	20,54	20,47	20,41	20,46	20,37	20,36	20,48	20,43	20,33	20,36	20,43	20,45	20,40	20,40	20,51	20,52	20,48	20,42	20,36	20,34	20,38	20,46	20,48	20,45	20,44	20,41	20,40	20,48	20,35	20,40	20,46	20,39	20,40	20,40	20,38	20,47	20,49	20,44	20,35	20,42	20,46	20,46	20,45	20,43	20,39	20,39	20,31	20,41	20,48	20,38	20,37	20,36	20,49	20,55	20,35	20,32	20,39	20,40	20,30	20,26	20,46	20,49	20,42	20,40	20,49	20,47	20,38	20,45	20,39	20,29	20,40	20,35	20,23	20,37	20,45	20,33	20,36	20,41	20,55	20,45	20,39	20,34	20,36	20,37	20,39	20,36	20,40	20,42	20,40	20,37	20,42	20,46	20,43	20,40	
20,32	20,20	20,28	20,44	20,45	20,35	20,43	20,41	20,33	20,26	20,25	20,25	20,27	20,31	20,38	20,32	20,32	20,40	20,33	20,41	20,49	20,38	20,43	20,47	20,46	20,47	20,48	20,40	20,40	20,38	20,35	20,46	20,37	20,39	20,49	20,42	20,43	20,48	20,40	20,42	20,37	20,42	20,38	20,37	20,39	20,38	20,44	20,41	20,40	20,33	20,41	20,51	20,41	20,49	20,44	20,42	20,37	20,46	20,54	20,42	20,46	20,41	20,41	20,47	20,43	20,45	20,44	20,30	20,35	20,51	20,46	20,49	20,54	20,39	20,45	20,46	20,50	20,46	20,44	20,43	20,49	20,49	20,46	20,44	20,38	20,43	20,45	20,45	20,46	20,54	20,54	20,52	20,57	20,52	20,39	20,50	20,52	20,52	20,57	20,61	20,53	20,59	20,53	20,51	20,34	20,30	20,43	20,49	20,49	20,44	20,47	20,52	20,47	20,39	20,40	20,49	20,47	20,35	20,43	20,50	20,47	20,48	20,64	20,62	20,54	20,54	20,43	20,44	20,53	20,49	20,47	20,50	20,47	20,45	20,51	20,44	20,49	20,47	20,44	20,44	20,50	20,44	20,47	20,53	20,48	20,43	20,47	20,52	20,48	20,51	20,50	20,49	20,53	20,47	20,55	20,59	20,52	20,51	20,56	20,54	20,45	20,52	20,55	20,61	20,54	20,44	20,46	20,48	20,47	20,58	20,55	20,47	20,45	20,50	20,53	20,47	20,51	20,58	20,62	20,64	20,55	20,57	20,53	20,53	20,58	20,56	20,58	20,62	20,61	20,68	20,57	20,60	20,58	20,58	20,57	20,55	20,65	20,58	20,57	20,63	20,64	20,56	20,57	20,64	20,64	20,66	20,64	20,61	20,69	20,65	20,64	20,66	20,69	20,72	20,70	20,72	20,74	20,68	20,72	20,77	20,81	20,71	20,73	20,76	20,84	20,79	20,75	20,80	20,85	20,83	20,75	20,75	20,78	20,79	20,85	20,85	20,80	20,79	20,71	20,85	20,93	20,84	20,78	20,80	20,80	20,91	20,86	20,77	20,81	20,83	20,81	20,81	20,87	20,93	20,87	20,90	20,90	20,97	20,98	20,98	20,93	20,89	20,87	20,87	20,86	20,83	20,87	20,93	20,91	20,93	20,90	21,00	20,92	20,89	20,94	20,97	20,91	20,96	20,96	20,93	20,90	20,91	20,94	21,01	20,97	20,97	20,91	20,91	21,00	21,01	20,97	20,92	20,87	20,99	21,03	20,92	20,99	20,98	20,95	20,96	20,95	21,04	20,98	20,97	21,06	21,01	20,94	20,96	20,90	20,91	20,87	20,91	20,92	21,00	21,01	20,97	21,01	20,98	20,99	21,01	21,02	20,99	20,89	20,91	20,94	21,02	21,01	20,95	20,90	21,03	21,11	21,04	21,02	20,96	20,99	21,01	20,99	20,94	21,03	21,07	21,04	21,01	21,05	21,04	21,10	21,02	21,02	21,01	20,99	20,99	20,99	20,95	20,93	20,93	20,99	20,92	20,96	20,92	20,92	20,96	20,98	20,98	20,93	20,94	20,86	20,93	20,89	20,90	20,90	20,95	20,91	20,92	20,91	20,99	20,90	20,92	20,85	20,88	20,90	20,88	20,94	20,93	20,83	20,86	20,93	20,95	20,83	20,87	20,93	20,92	20,88	20,89	20,84	20,83	20,87	20,82	20,76	20,77	20,78	20,88	20,90	20,98	20,98	20,94	20,99	20,95	21,03	20,98	20,91	20,95	20,99	20,92	20,98	20,96	20,89	20,92	20,95	20,97	20,98	20,96	20,90	20,91	20,88	20,88	20,81	20,93	20,87	20,80	20,86	20,84	20,83	20,79	20,70	20,70	20,75	20,73	20,75	20,72	20,61	20,63	20,65	20,62	20,65	20,59	20,56	20,53	20,54	20,56	20,66	20,62	20,54	20,52	20,53	20,51	20,59	20,59	20,60	20,64	20,66	20,62	20,59	20,57	20,59	20,58	20,49	20,51	20,60	20,58	20,55	20,56	20,51	20,56	20,56	20,51	20,54	20,56	20,58	20,52	20,54	20,52	20,53	20,46	20,43	20,46	20,42	20,48	20,48	20,54	20,52	20,47	20,50	20,49	20,56	20,50	20,46	20,53	20,51	20,41	20,46	20,47	20,45	20,42	20,42	20,51	20,54	20,51	20,49	20,56	20,40	20,46	20,45	20,44	20,49	20,42	20,48	20,55	20,46	20,35	20,50	20,51	20,51	20,52	20,52	20,51	20,45	20,46	20,49	20,43	20,40	20,34	20,44	20,38	20,38	20,46	20,42	20,37	20,34	20,40	20,42	20,43	20,52	20,48	20,48	20,42	20,36	20,47	20,50	20,44	20,42	20,41	20,47	20,38	20,40	20,44	20,33	20,42	20,48	20,43	20,43	20,39	20,42	20,45	20,52	20,45	20,36	20,39	20,41	20,41	20,45	20,48	20,51	20,52	20,49	20,46	20,43	20,39	20,34	20,34	20,40	20,43	20,42	20,47	20,47	20,44	20,40	20,49	20,47	20,41	20,34	20,43	20,42	20,45	20,45	20,38	20,42	20,41	20,35	20,39	20,40	20,46	20,39	20,31	20,46	20,44	20,38	20,34	20,42	20,46	20,38	20,39	20,45	20,45	20,43	20,41	20,37	20,43	20,41	20,44	20,39	20,40	20,42	20,39	20,48	20,40	20,47	20,47	20,40	20,42	20,39	20,32	20,42	20,40	20,24	20,33	20,37	20,42	20,42	20,46	20,31	20,30	
20,34	20,25	20,28	20,44	20,57	20,38	20,28	20,35	20,25	20,36	20,37	20,28	20,24	20,33	20,34	20,37	20,38	20,42	20,33	20,36	20,48	20,43	20,40	20,36	20,41	20,45	20,55	20,48	20,47	20,46	20,40	20,40	20,36	20,35	20,49	20,43	20,43	20,39	20,37	20,47	20,46	20,40	20,41	20,35	20,48	20,37	20,40	20,45	20,39	20,32	20,35	20,48	20,45	20,52	20,51	20,35	20,43	20,47	20,54	20,49	20,38	20,41	20,45	20,48	20,38	20,47	20,46	20,36	20,35	20,42	20,34	20,45	20,46	20,41	20,46	20,46	20,45	20,46	20,42	20,43	20,49	20,40	20,31	20,38	20,39	20,47	20,48	20,40	20,46	20,51	20,52	20,51	20,49	20,43	20,40	20,45	20,53	20,48	20,55	20,50	20,47	20,54	20,53	20,50	20,42	20,42	20,42	20,45	20,39	20,42	20,38	20,44	20,47	20,46	20,41	20,46	20,41	20,36	20,43	20,45	20,42	20,42	20,59	20,62	20,56	20,51	20,53	20,50	20,53	20,50	20,45	20,44	20,42	20,46	20,53	20,48	20,43	20,45	20,45	20,50	20,49	20,44	20,46	20,58	20,50	20,46	20,54	20,46	20,47	20,45	20,47	20,51	20,48	20,49	20,51	20,46	20,52	20,48	20,50	20,49	20,48	20,50	20,53	20,57	20,57	20,47	20,50	20,50	20,45	20,46	20,52	20,50	20,48	20,53	20,61	20,57	20,50	20,49	20,50	20,60	20,61	20,52	20,48	20,49	20,56	20,58	20,65	20,64	20,63	20,72	20,60	20,63	20,64	20,63	20,65	20,64	20,64	20,56	20,58	20,62	20,59	20,63	20,56	20,65	20,73	20,74	20,72	20,63	20,70	20,69	20,63	20,69	20,77	20,70	20,70	20,71	20,71	20,68	20,70	20,75	20,69	20,71	20,75	20,88	20,84	20,84	20,82	20,81	20,83	20,81	20,80	20,73	20,76	20,75	20,83	20,89	20,78	20,80	20,82	20,87	20,95	20,85	20,84	20,85	20,87	20,84	20,88	20,85	20,86	20,95	20,84	20,89	20,95	20,95	20,89	20,90	20,88	20,91	20,89	20,91	20,87	20,90	20,87	20,92	20,93	20,89	20,94	20,93	20,97	21,02	20,92	20,91	20,89	20,96	20,98	20,98	20,97	20,99	21,12	20,99	20,94	20,92	20,95	20,94	20,99	20,95	20,97	21,05	21,08	21,01	20,97	21,00	20,97	20,94	21,03	20,98	21,02	21,05	21,02	21,06	20,98	21,04	21,08	21,00	21,07	20,99	20,95	20,99	20,87	20,92	21,00	21,04	21,06	20,98	20,96	20,92	21,00	21,03	21,06	21,11	21,04	20,98	21,01	20,96	21,05	21,07	21,12	20,99	20,98	21,07	21,07	21,11	21,03	21,02	20,97	21,02	21,10	21,03	21,00	21,15	21,15	21,07	21,07	21,08	21,11	21,07	21,11	21,17	21,07	21,04	21,08	21,03	20,96	20,94	21,03	20,97	20,97	21,03	21,05	21,02	20,98	21,00	20,99	20,98	20,96	20,95	20,98	20,97	20,93	20,92	20,96	20,95	20,90	20,94	20,92	20,97	20,93	20,93	21,03	21,03	20,94	20,97	20,96	20,89	20,89	21,02	20,99	20,86	20,95	20,92	20,94	20,95	20,95	20,94	20,92	20,85	20,87	20,85	20,83	20,88	20,89	20,97	21,00	21,08	21,14	21,17	21,23	21,16	21,11	21,11	21,21	21,18	21,12	21,20	21,19	21,13	21,04	21,09	21,13	21,21	21,11	21,02	21,11	21,05	20,98	21,05	21,00	20,96	21,04	20,98	20,97	20,93	20,82	20,79	20,78	20,70	20,67	20,66	20,63	20,57	20,62	20,65	20,63	20,56	20,60	20,60	20,53	20,49	20,53	20,54	20,55	20,62	20,59	20,47	20,55	20,57	20,59	20,63	20,65	20,52	20,50	20,56	20,49	20,54	20,52	20,45	20,53	20,58	20,47	20,44	20,53	20,60	20,52	20,50	20,57	20,60	20,61	20,51	20,47	20,47	20,46	20,52	20,50	20,48	20,47	20,47	20,52	20,49	20,52	20,50	20,47	20,51	20,54	20,57	20,45	20,54	20,49	20,41	20,46	20,45	20,41	20,38	20,43	20,58	20,53	20,49	20,50	20,50	20,47	20,44	20,47	20,43	20,44	20,53	20,48	20,51	20,45	20,40	20,50	20,46	20,35	20,45	20,52	20,55	20,50	20,48	20,49	20,42	20,44	20,39	20,39	20,40	20,42	20,48	20,50	20,45	20,38	20,43	20,39	20,40	20,49	20,50	20,47	20,50	20,48	20,54	20,47	20,37	20,37	20,51	20,46	20,41	20,45	20,45	20,37	20,40	20,41	20,37	20,37	20,34	20,41	20,39	20,40	20,46	20,41	20,44	20,46	20,50	20,44	20,51	20,50	20,51	20,56	20,53	20,38	20,39	20,37	20,43	20,44	20,55	20,48	20,45	20,42	20,46	20,43	20,46	20,47	20,39	20,38	20,33	20,41	20,42	20,43	20,42	20,39	20,43	20,47	20,46	20,40	20,37	20,36	20,34	20,43	20,52	20,43	20,44	20,38	20,46	20,37	20,40	20,39	20,34	20,31	20,33	20,27	20,42	20,50	20,50	20,47	20,39	20,34	20,26	20,47	20,41	20,46	20,46	20,40	20,48	20,45	20,37	20,37	20,39	20,33	20,34	20,36	20,42	20,41	20,43	20,37	20,36	
20,45	20,40	20,40	20,41	20,54	20,40	20,36	20,43	20,40	20,43	20,39	20,38	20,32	20,31	20,33	20,33	20,48	20,40	20,39	20,32	20,46	20,51	20,42	20,43	20,43	20,47	20,49	20,47	20,49	20,39	20,36	20,40	20,37	20,40	20,43	20,36	20,42	20,41	20,47	20,51	20,43	20,41	20,41	20,45	20,52	20,42	20,31	20,41	20,43	20,39	20,38	20,39	20,43	20,47	20,52	20,46	20,49	20,52	20,45	20,49	20,44	20,41	20,53	20,52	20,49	20,53	20,47	20,42	20,45	20,53	20,38	20,40	20,45	20,52	20,53	20,48	20,49	20,35	20,48	20,58	20,56	20,37	20,40	20,41	20,37	20,42	20,51	20,49	20,47	20,51	20,49	20,42	20,43	20,44	20,34	20,39	20,46	20,48	20,55	20,49	20,48	20,43	20,46	20,47	20,49	20,49	20,47	20,44	20,44	20,41	20,44	20,50	20,47	20,52	20,49	20,43	20,38	20,38	20,50	20,53	20,42	20,37	20,50	20,59	20,58	20,52	20,56	20,61	20,57	20,46	20,43	20,46	20,54	20,53	20,49	20,55	20,55	20,50	20,42	20,47	20,56	20,51	20,54	20,63	20,54	20,45	20,49	20,48	20,46	20,45	20,46	20,54	20,48	20,42	20,41	20,45	20,50	20,52	20,51	20,49	20,53	20,51	20,53	20,53	20,54	20,48	20,49	20,47	20,45	20,47	20,55	20,49	20,53	20,59	20,65	20,62	20,58	20,49	20,50	20,48	20,54	20,56	20,58	20,58	20,63	20,63	20,66	20,71	20,68	20,64	20,60	20,61	20,64	20,59	20,64	20,67	20,65	20,57	20,66	20,64	20,58	20,65	20,68	20,64	20,66	20,64	20,67	20,63	20,66	20,71	20,69	20,73	20,79	20,77	20,71	20,76	20,82	20,78	20,74	20,76	20,73	20,75	20,77	20,88	20,83	20,85	20,88	20,87	20,86	20,86	20,83	20,71	20,73	20,84	20,88	20,94	20,87	20,84	20,82	20,89	20,89	20,81	20,90	20,92	20,93	20,89	20,91	20,94	20,94	20,96	20,88	20,96	20,95	20,94	20,98	21,01	20,99	21,00	20,99	20,93	20,91	20,97	21,01	20,98	21,01	21,01	20,95	20,97	20,95	21,01	21,04	21,01	20,90	20,94	20,99	21,01	21,05	21,00	21,09	21,05	20,95	21,07	21,05	21,06	21,00	21,07	21,03	21,06	21,09	21,01	20,99	21,06	21,06	21,11	21,15	21,07	20,99	21,00	21,02	21,07	21,04	21,16	21,16	21,06	21,09	21,06	21,01	21,05	21,02	21,01	21,07	21,10	21,02	21,12	21,08	21,00	21,01	21,08	21,11	21,09	21,02	21,00	21,06	21,07	21,13	21,22	21,20	21,17	21,11	21,14	21,21	21,15	21,11	21,14	21,08	21,12	21,14	21,16	21,13	21,10	21,16	21,10	21,10	21,14	21,17	21,13	21,05	21,18	21,15	21,16	21,12	21,03	21,09	21,05	21,08	21,11	21,11	21,11	21,12	21,07	21,03	21,04	21,09	21,06	21,01	21,08	21,10	21,14	21,02	20,93	21,03	21,02	21,02	21,07	21,10	20,99	21,00	21,01	21,03	21,06	20,99	21,00	21,00	20,97	20,97	21,03	21,02	20,99	21,01	21,07	21,01	20,98	20,95	20,99	20,93	20,93	20,96	20,99	20,95	20,99	20,99	21,09	21,24	21,31	21,37	21,38	21,40	21,39	21,39	21,36	21,39	21,38	21,35	21,31	21,30	21,29	21,32	21,24	21,19	21,28	21,26	21,23	21,25	21,23	21,21	21,26	21,18	21,11	21,18	21,09	21,07	21,06	20,95	20,94	20,88	20,78	20,69	20,69	20,62	20,58	20,64	20,56	20,59	20,61	20,63	20,60	20,58	20,51	20,54	20,57	20,61	20,61	20,63	20,56	20,57	20,63	20,68	20,59	20,53	20,57	20,62	20,63	20,58	20,61	20,56	20,52	20,48	20,50	20,52	20,45	20,53	20,57	20,52	20,53	20,51	20,48	20,58	20,55	20,45	20,48	20,44	20,50	20,59	20,61	20,54	20,50	20,54	20,58	20,50	20,50	20,54	20,50	20,40	20,48	20,50	20,48	20,46	20,45	20,50	20,51	20,49	20,42	20,40	20,50	20,52	20,48	20,43	20,37	20,46	20,45	20,38	20,42	20,40	20,56	20,57	20,42	20,34	20,37	20,52	20,50	20,42	20,45	20,55	20,48	20,49	20,49	20,51	20,45	20,39	20,46	20,54	20,47	20,53	20,45	20,42	20,48	20,48	20,50	20,49	20,40	20,43	20,47	20,50	20,49	20,49	20,55	20,55	20,40	20,42	20,53	20,49	20,36	20,42	20,41	20,37	20,43	20,49	20,45	20,39	20,39	20,33	20,35	20,45	20,43	20,42	20,39	20,46	20,45	20,41	20,44	20,40	20,40	20,49	20,44	20,28	20,35	20,42	20,42	20,46	20,53	20,54	20,39	20,37	20,46	20,45	20,46	20,43	20,42	20,36	20,39	20,42	20,48	20,48	20,43	20,45	20,46	20,46	20,42	20,39	20,48	20,41	20,46	20,44	20,51	20,40	20,35	20,41	20,39	20,39	20,39	20,43	20,37	20,37	20,34	20,32	20,33	20,45	20,44	20,40	20,38	20,40	20,34	20,42	20,42	20,37	20,41	20,40	20,48	20,40	20,34	20,44	20,38	20,35	20,38	20,46	20,44	20,38	20,32	20,40	20,30	
20,35	20,39	20,33	20,40	20,48	20,40	20,45	20,44	20,41	20,47	20,42	20,33	20,33	20,35	20,30	20,38	20,44	20,37	20,34	20,40	20,36	20,42	20,43	20,42	20,43	20,38	20,48	20,47	20,45	20,43	20,40	20,41	20,43	20,31	20,39	20,39	20,36	20,46	20,51	20,52	20,43	20,51	20,45	20,42	20,48	20,42	20,38	20,41	20,33	20,43	20,48	20,50	20,42	20,48	20,52	20,51	20,48	20,54	20,49	20,39	20,42	20,41	20,43	20,51	20,41	20,50	20,49	20,40	20,42	20,53	20,48	20,48	20,53	20,54	20,52	20,45	20,50	20,38	20,42	20,56	20,56	20,46	20,42	20,50	20,41	20,44	20,49	20,51	20,49	20,47	20,50	20,39	20,46	20,57	20,45	20,44	20,52	20,53	20,45	20,49	20,50	20,43	20,48	20,45	20,45	20,38	20,50	20,49	20,40	20,45	20,47	20,52	20,47	20,51	20,55	20,39	20,42	20,50	20,52	20,49	20,55	20,44	20,47	20,56	20,62	20,57	20,63	20,60	20,54	20,52	20,51	20,53	20,51	20,58	20,52	20,51	20,63	20,49	20,50	20,51	20,53	20,51	20,47	20,56	20,57	20,52	20,60	20,48	20,50	20,46	20,53	20,61	20,53	20,45	20,43	20,49	20,49	20,51	20,55	20,50	20,53	20,61	20,54	20,52	20,58	20,50	20,43	20,50	20,55	20,51	20,52	20,51	20,50	20,60	20,66	20,62	20,58	20,55	20,54	20,57	20,53	20,53	20,55	20,57	20,61	20,55	20,62	20,71	20,69	20,70	20,61	20,63	20,62	20,64	20,66	20,69	20,64	20,65	20,75	20,71	20,62	20,66	20,67	20,71	20,72	20,68	20,68	20,68	20,76	20,67	20,72	20,78	20,86	20,83	20,71	20,80	20,88	20,85	20,84	20,92	20,83	20,74	20,79	20,83	20,82	20,89	20,94	20,97	20,83	20,87	20,91	20,88	20,77	20,82	20,90	20,98	20,96	20,93	20,85	20,90	20,97	20,99	20,99	20,95	20,98	20,98	20,95	20,97	21,04	21,08	20,97	20,99	21,02	20,99	21,02	21,06	21,17	21,14	21,09	21,01	21,06	21,02	20,98	21,05	21,06	21,02	21,05	21,08	21,05	21,02	21,15	21,22	21,07	21,03	21,04	21,11	21,14	21,14	21,16	21,15	21,08	21,13	21,13	21,10	21,21	21,17	21,20	21,12	21,21	21,08	21,06	21,21	21,15	21,16	21,21	21,17	21,06	21,09	21,18	21,17	21,17	21,19	21,20	21,21	21,26	21,18	21,12	21,12	21,14	21,24	21,22	21,19	21,08	21,16	21,26	21,26	21,22	21,22	21,26	21,23	21,14	21,15	21,19	21,18	21,23	21,37	21,41	21,39	21,36	21,31	21,31	21,35	21,30	21,26	21,22	21,24	21,27	21,27	21,31	21,25	21,29	21,38	21,32	21,33	21,28	21,24	21,20	21,22	21,25	21,27	21,23	21,18	21,20	21,18	21,17	21,17	21,14	21,23	21,23	21,22	21,23	21,18	21,23	21,22	21,22	21,21	21,24	21,26	21,15	21,12	21,18	21,21	21,24	21,24	21,25	21,18	21,11	21,09	21,14	21,12	21,09	21,07	21,15	21,16	21,14	21,11	21,12	21,06	21,18	21,19	21,13	21,13	21,13	21,09	21,03	21,08	21,04	21,11	21,14	21,14	21,19	21,25	21,45	21,54	21,57	21,60	21,59	21,59	21,56	21,55	21,56	21,54	21,52	21,49	21,41	21,38	21,48	21,47	21,43	21,39	21,39	21,38	21,47	21,46	21,44	21,47	21,45	21,30	21,25	21,20	21,17	21,13	21,11	21,02	20,89	20,85	20,76	20,69	20,71	20,63	20,61	20,60	20,56	20,64	20,65	20,60	20,58	20,57	20,58	20,62	20,65	20,58	20,61	20,65	20,59	20,66	20,73	20,65	20,56	20,58	20,66	20,64	20,59	20,63	20,55	20,57	20,63	20,60	20,54	20,54	20,54	20,57	20,57	20,54	20,53	20,50	20,57	20,54	20,51	20,50	20,46	20,53	20,52	20,53	20,57	20,54	20,54	20,62	20,56	20,47	20,55	20,49	20,45	20,47	20,52	20,59	20,44	20,43	20,54	20,55	20,51	20,50	20,44	20,48	20,55	20,59	20,48	20,48	20,46	20,47	20,35	20,30	20,43	20,58	20,58	20,48	20,45	20,40	20,46	20,54	20,46	20,51	20,57	20,54	20,54	20,50	20,53	20,48	20,48	20,45	20,49	20,36	20,50	20,55	20,41	20,49	20,53	20,43	20,47	20,46	20,46	20,52	20,48	20,47	20,54	20,56	20,57	20,41	20,36	20,49	20,46	20,38	20,44	20,39	20,36	20,45	20,49	20,52	20,41	20,46	20,41	20,38	20,48	20,44	20,45	20,43	20,37	20,44	20,37	20,51	20,50	20,45	20,45	20,40	20,34	20,42	20,46	20,50	20,50	20,48	20,48	20,48	20,40	20,49	20,42	20,39	20,42	20,46	20,44	20,40	20,48	20,51	20,55	20,49	20,41	20,41	20,46	20,39	20,45	20,49	20,41	20,47	20,47	20,50	20,42	20,33	20,47	20,48	20,34	20,41	20,50	20,38	20,48	20,40	20,33	20,34	20,42	20,46	20,41	20,40	20,40	20,39	20,41	20,44	20,43	20,39	20,42	20,42	20,36	20,39	20,44	20,42	20,39	20,45	20,46	20,41	20,33	20,41	20,33	20,32	
20,36	20,39	20,35	20,41	20,46	20,34	20,44	20,36	20,38	20,52	20,38	20,36	20,36	20,41	20,35	20,40	20,43	20,33	20,38	20,52	20,48	20,40	20,43	20,44	20,42	20,39	20,39	20,46	20,47	20,37	20,45	20,45	20,43	20,36	20,42	20,41	20,35	20,35	20,42	20,40	20,43	20,53	20,47	20,41	20,47	20,44	20,43	20,36	20,35	20,44	20,43	20,48	20,42	20,54	20,52	20,50	20,53	20,57	20,56	20,46	20,47	20,42	20,40	20,40	20,44	20,51	20,51	20,48	20,46	20,49	20,54	20,63	20,54	20,53	20,49	20,53	20,51	20,35	20,46	20,49	20,47	20,42	20,42	20,44	20,48	20,40	20,46	20,45	20,45	20,51	20,48	20,39	20,42	20,46	20,39	20,45	20,47	20,45	20,37	20,40	20,50	20,47	20,45	20,43	20,43	20,42	20,52	20,50	20,49	20,50	20,55	20,51	20,49	20,53	20,56	20,44	20,40	20,50	20,48	20,46	20,50	20,44	20,51	20,54	20,55	20,58	20,52	20,62	20,60	20,48	20,55	20,58	20,49	20,44	20,53	20,50	20,57	20,48	20,56	20,63	20,55	20,53	20,47	20,49	20,49	20,48	20,53	20,47	20,51	20,57	20,47	20,62	20,61	20,55	20,46	20,50	20,55	20,50	20,57	20,57	20,50	20,55	20,57	20,60	20,64	20,52	20,50	20,52	20,48	20,56	20,56	20,53	20,56	20,55	20,58	20,64	20,59	20,64	20,57	20,61	20,61	20,59	20,59	20,62	20,64	20,56	20,61	20,65	20,60	20,62	20,56	20,59	20,66	20,69	20,67	20,68	20,67	20,62	20,67	20,69	20,71	20,71	20,75	20,73	20,74	20,78	20,74	20,79	20,85	20,78	20,84	20,84	20,94	20,95	20,82	20,88	20,95	20,96	20,92	21,02	20,93	20,79	20,85	20,98	20,91	20,92	20,97	21,00	20,92	21,00	21,04	20,95	20,92	20,97	21,08	21,05	20,97	21,04	21,01	20,99	21,06	21,09	21,04	21,16	21,09	21,06	21,08	21,08	21,10	21,12	21,11	21,15	21,19	21,07	21,06	21,18	21,21	21,22	21,16	21,15	21,19	21,18	21,08	21,10	21,18	21,19	21,19	21,18	21,19	21,22	21,23	21,31	21,24	21,18	21,19	21,29	21,28	21,30	21,32	21,26	21,25	21,33	21,30	21,27	21,30	21,31	21,34	21,33	21,32	21,25	21,26	21,41	21,35	21,28	21,32	21,26	21,26	21,29	21,33	21,33	21,30	21,30	21,37	21,41	21,43	21,37	21,30	21,33	21,33	21,32	21,38	21,42	21,36	21,33	21,41	21,51	21,53	21,45	21,46	21,44	21,39	21,39	21,47	21,38	21,48	21,66	21,85	21,83	21,75	21,68	21,68	21,66	21,66	21,66	21,59	21,50	21,52	21,53	21,53	21,60	21,63	21,69	21,65	21,58	21,54	21,53	21,48	21,46	21,47	21,46	21,51	21,44	21,41	21,42	21,41	21,36	21,43	21,41	21,46	21,46	21,47	21,49	21,48	21,44	21,49	21,51	21,48	21,40	21,34	21,33	21,45	21,50	21,52	21,51	21,41	21,38	21,39	21,40	21,36	21,40	21,37	21,41	21,47	21,46	21,39	21,40	21,37	21,37	21,44	21,37	21,32	21,36	21,37	21,35	21,27	21,34	21,34	21,37	21,42	21,43	21,48	21,53	21,67	21,80	21,81	21,83	21,84	21,83	21,76	21,75	21,78	21,73	21,72	21,72	21,68	21,62	21,71	21,70	21,70	21,68	21,72	21,74	21,72	21,81	21,87	21,78	21,69	21,48	21,43	21,40	21,30	21,17	21,13	21,15	20,98	20,88	20,79	20,67	20,67	20,70	20,59	20,58	20,58	20,55	20,65	20,62	20,59	20,63	20,66	20,60	20,64	20,60	20,65	20,72	20,59	20,60	20,70	20,71	20,65	20,58	20,57	20,58	20,64	20,62	20,63	20,59	20,61	20,64	20,57	20,51	20,55	20,55	20,58	20,60	20,60	20,60	20,54	20,49	20,51	20,54	20,48	20,48	20,52	20,54	20,57	20,49	20,54	20,53	20,50	20,47	20,50	20,46	20,43	20,51	20,47	20,58	20,53	20,45	20,51	20,56	20,56	20,50	20,45	20,53	20,56	20,59	20,57	20,50	20,50	20,54	20,49	20,39	20,43	20,47	20,51	20,51	20,53	20,44	20,49	20,55	20,42	20,41	20,52	20,55	20,59	20,53	20,57	20,50	20,51	20,53	20,43	20,33	20,43	20,57	20,46	20,47	20,51	20,46	20,39	20,44	20,55	20,56	20,53	20,45	20,54	20,53	20,46	20,42	20,47	20,54	20,49	20,40	20,46	20,45	20,40	20,45	20,43	20,42	20,40	20,47	20,40	20,34	20,42	20,46	20,42	20,43	20,41	20,44	20,48	20,52	20,45	20,46	20,46	20,42	20,37	20,44	20,48	20,44	20,43	20,43	20,45	20,44	20,47	20,48	20,45	20,33	20,48	20,53	20,44	20,39	20,44	20,44	20,42	20,46	20,44	20,44	20,43	20,40	20,49	20,52	20,41	20,37	20,39	20,43	20,45	20,41	20,43	20,44	20,36	20,35	20,41	20,39	20,40	20,36	20,30	20,37	20,42	20,50	20,42	20,37	20,38	20,34	20,34	20,37	20,46	20,47	20,38	20,39	20,31	20,42	20,41	20,52	20,46	20,35	20,40	20,43	20,45	20,50	20,36	20,35	
20,33	20,31	20,29	20,39	20,38	20,27	20,42	20,46	20,36	20,49	20,37	20,28	20,41	20,43	20,44	20,40	20,41	20,40	20,40	20,53	20,52	20,40	20,50	20,57	20,45	20,39	20,44	20,49	20,43	20,34	20,32	20,41	20,44	20,41	20,41	20,38	20,37	20,35	20,33	20,41	20,37	20,43	20,40	20,40	20,43	20,45	20,42	20,36	20,37	20,40	20,40	20,41	20,41	20,48	20,51	20,39	20,50	20,62	20,51	20,51	20,49	20,46	20,50	20,42	20,42	20,49	20,46	20,46	20,45	20,49	20,49	20,53	20,57	20,51	20,49	20,55	20,54	20,50	20,47	20,55	20,45	20,44	20,41	20,43	20,40	20,37	20,37	20,48	20,50	20,51	20,50	20,44	20,50	20,49	20,44	20,47	20,44	20,41	20,44	20,44	20,35	20,48	20,47	20,39	20,42	20,60	20,59	20,49	20,51	20,49	20,50	20,50	20,50	20,58	20,61	20,51	20,40	20,44	20,50	20,41	20,55	20,53	20,58	20,56	20,46	20,50	20,49	20,44	20,46	20,44	20,48	20,61	20,58	20,50	20,50	20,54	20,63	20,55	20,55	20,57	20,52	20,49	20,46	20,57	20,55	20,50	20,53	20,46	20,54	20,55	20,52	20,58	20,61	20,61	20,52	20,47	20,57	20,50	20,46	20,57	20,50	20,51	20,56	20,58	20,60	20,53	20,53	20,52	20,48	20,48	20,55	20,57	20,58	20,57	20,56	20,54	20,55	20,58	20,66	20,57	20,58	20,65	20,64	20,59	20,66	20,58	20,56	20,64	20,60	20,62	20,58	20,54	20,65	20,68	20,66	20,68	20,70	20,65	20,76	20,71	20,73	20,72	20,73	20,79	20,78	20,78	20,81	20,85	20,93	20,90	20,95	21,01	21,02	21,07	21,01	21,00	21,16	21,16	21,08	21,10	21,09	21,06	21,06	21,08	20,99	20,97	21,05	21,08	21,12	21,08	21,08	21,07	21,06	21,11	21,17	21,17	21,12	21,12	21,14	21,16	21,19	21,20	21,21	21,27	21,27	21,29	21,25	21,28	21,35	21,28	21,23	21,31	21,29	21,26	21,28	21,35	21,39	21,39	21,38	21,41	21,38	21,42	21,38	21,34	21,35	21,40	21,44	21,42	21,39	21,44	21,47	21,49	21,47	21,50	21,47	21,52	21,54	21,58	21,57	21,53	21,53	21,65	21,60	21,60	21,55	21,56	21,59	21,63	21,61	21,62	21,62	21,61	21,69	21,65	21,65	21,52	21,57	21,71	21,64	21,63	21,72	21,67	21,65	21,66	21,74	21,67	21,66	21,71	21,72	21,67	21,75	21,83	21,81	21,75	21,79	21,91	21,90	21,84	21,87	21,82	21,78	21,83	21,90	21,89	22,03	21,85	22,53	22,58	22,51	22,45	22,44	22,40	22,27	21,82	22,17	22,00	21,99	22,08	22,11	21,74	21,82	22,37	21,82	22,16	22,10	22,05	21,59	22,04	22,03	22,03	22,03	21,98	21,93	21,96	22,00	21,97	22,00	21,96	22,00	21,59	22,08	22,02	22,03	22,01	22,09	22,12	22,05	21,94	21,95	21,95	22,01	21,98	21,97	21,98	21,88	21,50	21,97	21,93	21,95	21,99	21,98	21,97	21,98	21,96	21,56	21,96	21,90	21,93	21,91	21,91	21,93	21,90	21,84	21,83	21,49	21,90	21,88	21,89	21,88	21,85	21,89	21,57	22,17	22,20	22,19	22,24	22,23	22,13	22,16	22,11	22,09	22,08	22,11	22,14	22,04	22,01	22,12	22,09	22,07	22,17	22,23	22,22	22,14	22,15	22,24	22,27	22,03	21,76	21,72	21,75	21,65	21,47	21,32	21,30	21,11	20,96	20,77	20,69	20,64	20,63	20,66	20,60	20,54	20,48	20,66	20,71	20,65	20,61	20,58	20,57	20,62	20,66	20,65	20,62	20,61	20,56	20,63	20,67	20,64	20,67	20,62	20,54	20,68	20,66	20,65	20,57	20,58	20,56	20,56	20,54	20,50	20,56	20,54	20,59	20,55	20,59	20,58	20,53	20,52	20,57	20,50	20,53	20,47	20,46	20,51	20,52	20,58	20,53	20,41	20,41	20,44	20,43	20,43	20,48	20,52	20,49	20,49	20,37	20,44	20,55	20,51	20,49	20,48	20,53	20,50	20,58	20,55	20,47	20,48	20,58	20,54	20,43	20,50	20,50	20,49	20,55	20,56	20,48	20,55	20,57	20,38	20,49	20,47	20,50	20,56	20,48	20,49	20,45	20,44	20,52	20,45	20,30	20,44	20,52	20,44	20,41	20,45	20,47	20,48	20,34	20,42	20,50	20,53	20,48	20,53	20,49	20,42	20,47	20,56	20,58	20,53	20,39	20,43	20,54	20,44	20,44	20,37	20,39	20,41	20,44	20,38	20,34	20,39	20,49	20,45	20,34	20,36	20,48	20,42	20,42	20,46	20,45	20,44	20,37	20,33	20,48	20,57	20,50	20,38	20,37	20,44	20,43	20,47	20,52	20,44	20,44	20,50	20,53	20,46	20,40	20,41	20,42	20,41	20,44	20,46	20,47	20,47	20,35	20,42	20,50	20,42	20,29	20,41	20,45	20,46	20,45	20,41	20,40	20,42	20,42	20,46	20,50	20,45	20,30	20,32	20,40	20,40	20,53	20,37	20,28	20,32	20,27	20,38	20,34	20,40	20,37	20,47	20,43	20,36	20,30	20,33	20,48	20,45	20,25	20,35	20,47	20,47	20,50	20,41	20,37	
20,32	20,22	20,23	20,40	20,40	20,24	20,41	20,46	20,42	20,43	20,42	20,32	20,36	20,43	20,49	20,45	20,40	20,35	20,41	20,49	20,45	20,42	20,46	20,51	20,54	20,44	20,41	20,46	20,35	20,33	20,38	20,46	20,44	20,42	20,33	20,26	20,37	20,44	20,41	20,45	20,40	20,36	20,39	20,40	20,39	20,33	20,37	20,45	20,43	20,43	20,41	20,36	20,42	20,45	20,51	20,48	20,49	20,50	20,38	20,43	20,46	20,46	20,49	20,49	20,41	20,49	20,47	20,37	20,35	20,55	20,44	20,39	20,46	20,56	20,49	20,46	20,50	20,51	20,48	20,42	20,41	20,44	20,38	20,39	20,39	20,46	20,52	20,52	20,43	20,40	20,45	20,45	20,54	20,54	20,52	20,47	20,41	20,44	20,53	20,48	20,44	20,45	20,43	20,34	20,43	20,50	20,51	20,52	20,48	20,50	20,44	20,49	20,56	20,50	20,55	20,44	20,38	20,37	20,49	20,43	20,48	20,56	20,50	20,45	20,43	20,51	20,52	20,51	20,44	20,50	20,43	20,48	20,51	20,50	20,46	20,48	20,57	20,53	20,49	20,45	20,44	20,39	20,44	20,50	20,54	20,52	20,58	20,47	20,53	20,48	20,51	20,58	20,57	20,51	20,52	20,54	20,52	20,50	20,53	20,48	20,50	20,57	20,54	20,56	20,56	20,54	20,58	20,55	20,50	20,50	20,49	20,56	20,52	20,50	20,58	20,56	20,52	20,62	20,61	20,54	20,55	20,57	20,59	20,55	20,60	20,61	20,50	20,61	20,60	20,55	20,60	20,61	20,60	20,68	20,66	20,72	20,75	20,67	20,70	20,73	20,74	20,75	20,79	20,82	20,91	20,88	20,93	21,03	21,04	21,10	21,17	21,20	21,19	21,24	21,25	21,33	21,43	21,43	21,44	21,50	21,46	21,40	21,35	21,33	21,26	21,32	21,40	21,40	21,42	21,38	21,35	21,36	21,33	21,37	21,39	21,45	21,47	21,46	21,43	21,43	21,46	21,51	21,58	21,60	21,63	21,62	21,59	21,57	21,71	21,73	21,66	21,64	21,67	21,65	21,71	21,72	21,71	21,78	21,76	21,79	21,81	21,88	21,84	21,85	21,88	21,36	21,89	21,90	21,89	21,99	21,96	21,98	21,96	22,00	21,54	22,16	21,62	22,16	21,80	22,14	21,62	21,79	22,24	21,75	21,72	22,29	21,77	21,80	22,28	21,82	22,29	21,80	22,34	21,95	22,36	21,82	21,75	22,42	21,94	21,95	22,09	22,49	21,98	21,90	22,03	22,43	21,90	22,55	22,01	22,05	22,60	22,02	22,07	22,08	22,15	22,18	22,22	22,14	22,19	22,15	22,03	22,19	22,79	22,17	22,28	22,66	23,40	23,43	23,36	23,33	23,37	23,28	23,21	23,15	23,02	22,91	22,40	22,56	22,46	22,63	22,87	23,25	23,15	23,12	22,59	22,94	22,59	22,94	22,45	22,47	22,48	22,94	22,80	22,21	22,93	22,38	22,91	22,45	22,95	22,97	22,95	22,42	22,94	22,49	22,40	23,00	22,90	22,39	22,41	22,49	22,49	22,88	22,36	22,84	22,82	22,46	22,91	22,39	22,83	22,23	22,79	22,73	22,72	22,68	22,74	22,81	22,73	22,75	22,79	22,79	22,77	22,69	22,67	22,27	22,63	22,60	22,55	22,59	22,59	22,50	22,49	22,59	22,68	22,71	22,66	22,72	22,67	22,56	22,57	22,54	22,48	22,51	22,53	22,50	22,50	22,44	22,50	22,48	22,47	22,51	22,54	22,59	22,48	22,53	22,58	22,57	22,36	22,19	22,24	22,12	22,02	21,87	21,59	21,44	21,30	21,08	20,85	20,73	20,68	20,57	20,62	20,67	20,62	20,52	20,66	20,68	20,69	20,64	20,55	20,62	20,64	20,65	20,59	20,58	20,65	20,58	20,54	20,61	20,62	20,67	20,64	20,50	20,57	20,63	20,68	20,57	20,55	20,54	20,52	20,52	20,44	20,51	20,56	20,61	20,53	20,51	20,56	20,54	20,56	20,60	20,56	20,51	20,55	20,46	20,44	20,51	20,58	20,49	20,56	20,51	20,44	20,43	20,51	20,51	20,48	20,52	20,42	20,38	20,39	20,46	20,53	20,49	20,50	20,52	20,52	20,55	20,58	20,51	20,48	20,57	20,58	20,47	20,52	20,51	20,54	20,55	20,58	20,46	20,52	20,51	20,42	20,48	20,58	20,50	20,53	20,56	20,49	20,45	20,46	20,46	20,48	20,37	20,40	20,52	20,42	20,45	20,47	20,46	20,48	20,40	20,41	20,46	20,46	20,48	20,42	20,51	20,50	20,42	20,44	20,54	20,50	20,35	20,45	20,55	20,48	20,43	20,44	20,41	20,47	20,39	20,39	20,37	20,38	20,47	20,44	20,40	20,37	20,42	20,33	20,42	20,47	20,47	20,39	20,34	20,33	20,46	20,48	20,51	20,50	20,42	20,37	20,46	20,45	20,46	20,43	20,43	20,49	20,47	20,54	20,43	20,40	20,37	20,42	20,51	20,53	20,48	20,44	20,43	20,41	20,55	20,43	20,34	20,41	20,45	20,38	20,39	20,41	20,47	20,46	20,36	20,41	20,47	20,45	20,30	20,32	20,37	20,41	20,42	20,33	20,34	20,46	20,37	20,41	20,46	20,38	20,39	20,38	20,39	20,39	20,32	20,35	20,44	20,44	20,29	20,37	20,43	20,39	20,43	20,44	20,40	
20,39	20,34	20,33	20,45	20,42	20,24	20,36	20,43	20,36	20,38	20,35	20,38	20,32	20,41	20,42	20,46	20,40	20,40	20,35	20,47	20,47	20,46	20,37	20,46	20,57	20,46	20,50	20,49	20,34	20,29	20,40	20,44	20,45	20,40	20,40	20,36	20,45	20,40	20,39	20,35	20,45	20,47	20,43	20,42	20,48	20,36	20,35	20,47	20,46	20,37	20,41	20,53	20,42	20,52	20,58	20,48	20,52	20,52	20,43	20,41	20,43	20,44	20,52	20,49	20,46	20,52	20,56	20,40	20,35	20,49	20,48	20,49	20,47	20,47	20,46	20,51	20,56	20,46	20,47	20,50	20,45	20,44	20,46	20,44	20,43	20,46	20,49	20,50	20,42	20,37	20,47	20,46	20,51	20,48	20,54	20,50	20,46	20,38	20,49	20,46	20,48	20,50	20,37	20,35	20,43	20,46	20,50	20,53	20,47	20,54	20,55	20,48	20,53	20,46	20,50	20,40	20,39	20,42	20,43	20,47	20,45	20,49	20,54	20,46	20,49	20,54	20,59	20,59	20,52	20,55	20,50	20,47	20,57	20,49	20,50	20,50	20,57	20,53	20,52	20,47	20,48	20,47	20,48	20,56	20,49	20,52	20,52	20,55	20,53	20,54	20,49	20,55	20,61	20,53	20,50	20,55	20,60	20,54	20,59	20,56	20,48	20,61	20,55	20,50	20,58	20,59	20,52	20,55	20,55	20,54	20,55	20,53	20,52	20,53	20,57	20,60	20,57	20,62	20,56	20,51	20,55	20,57	20,55	20,60	20,61	20,53	20,56	20,64	20,61	20,60	20,62	20,68	20,66	20,75	20,72	20,68	20,79	20,73	20,73	20,75	20,76	20,87	20,88	21,01	21,08	21,16	21,25	21,33	21,42	21,47	21,62	21,65	21,59	21,66	21,77	21,88	21,97	22,03	22,01	22,14	22,12	21,98	21,94	21,86	21,44	21,92	21,88	22,01	22,01	22,09	22,06	22,03	21,92	21,57	22,02	22,04	21,66	22,13	22,09	21,68	22,20	21,78	22,25	22,28	21,87	22,24	21,78	22,26	22,32	22,39	22,35	22,39	22,42	22,00	22,10	22,51	21,99	22,21	22,23	22,17	22,60	22,06	22,69	22,25	22,28	22,26	22,74	22,79	22,39	22,39	22,88	22,33	22,49	22,51	22,94	23,04	23,08	22,63	23,12	23,10	23,12	23,11	23,14	23,09	23,15	22,83	23,26	23,27	23,24	22,80	23,22	23,33	23,29	23,32	23,31	23,27	23,33	23,38	23,43	23,42	23,36	23,40	23,42	23,41	23,49	23,43	23,46	23,46	23,50	23,53	23,50	23,53	23,56	23,54	23,56	23,51	23,62	23,71	23,69	23,64	23,60	23,52	23,56	23,62	23,66	23,76	23,85	23,90	23,83	23,88	24,02	23,92	23,89	23,81	23,70	23,68	23,75	23,80	23,79	23,88	23,86	23,79	23,75	23,79	23,72	23,69	23,66	23,68	23,66	23,66	23,69	23,71	23,60	23,59	23,64	23,67	23,70	23,69	23,70	23,69	23,75	23,69	23,68	23,66	23,68	23,67	23,66	23,55	23,64	23,65	23,59	23,54	23,58	23,53	23,49	23,49	23,56	23,46	23,49	23,39	23,39	23,39	23,34	23,36	23,34	23,38	23,32	23,25	23,32	23,36	23,23	23,25	23,18	23,20	23,18	23,10	23,14	23,12	23,09	23,10	23,03	22,98	23,03	23,04	22,99	23,03	22,99	22,91	22,87	22,86	22,82	22,80	22,83	22,75	22,71	22,76	22,74	22,70	22,68	22,71	22,67	22,67	22,66	22,63	22,66	22,66	22,57	22,50	22,55	22,44	22,22	22,06	21,72	21,52	21,31	21,15	20,96	20,79	20,74	20,66	20,68	20,64	20,69	20,63	20,67	20,66	20,71	20,66	20,64	20,61	20,67	20,69	20,62	20,60	20,58	20,57	20,56	20,58	20,65	20,62	20,57	20,55	20,57	20,57	20,64	20,58	20,55	20,58	20,60	20,62	20,49	20,51	20,61	20,67	20,56	20,50	20,55	20,58	20,60	20,57	20,60	20,50	20,53	20,55	20,54	20,53	20,50	20,43	20,54	20,59	20,49	20,43	20,45	20,52	20,55	20,50	20,39	20,41	20,49	20,45	20,50	20,54	20,46	20,49	20,50	20,51	20,51	20,54	20,48	20,46	20,55	20,46	20,47	20,53	20,52	20,47	20,56	20,50	20,45	20,44	20,47	20,55	20,57	20,54	20,48	20,54	20,54	20,50	20,48	20,44	20,37	20,33	20,40	20,45	20,42	20,45	20,46	20,45	20,49	20,43	20,42	20,44	20,38	20,41	20,43	20,37	20,46	20,44	20,43	20,51	20,49	20,36	20,44	20,53	20,44	20,46	20,45	20,46	20,43	20,36	20,34	20,37	20,47	20,52	20,45	20,40	20,50	20,51	20,46	20,51	20,49	20,51	20,48	20,32	20,33	20,40	20,44	20,47	20,50	20,46	20,36	20,42	20,53	20,46	20,54	20,46	20,48	20,50	20,48	20,44	20,34	20,38	20,43	20,48	20,52	20,50	20,46	20,46	20,42	20,50	20,53	20,41	20,39	20,40	20,34	20,42	20,56	20,50	20,41	20,41	20,37	20,42	20,37	20,32	20,38	20,47	20,45	20,41	20,34	20,43	20,47	20,40	20,51	20,46	20,39	20,37	20,39	20,45	20,46	20,40	20,33	20,42	20,46	20,47	20,43	20,47	20,39	20,37	20,39	20,38	
20,40	20,40	20,35	20,48	20,43	20,32	20,33	20,32	20,29	20,37	20,32	20,35	20,34	20,35	20,44	20,44	20,41	20,42	20,41	20,41	20,37	20,45	20,38	20,45	20,48	20,40	20,43	20,43	20,36	20,31	20,37	20,36	20,37	20,38	20,37	20,44	20,44	20,46	20,39	20,35	20,43	20,53	20,55	20,49	20,43	20,44	20,37	20,36	20,39	20,39	20,38	20,49	20,50	20,48	20,58	20,49	20,45	20,54	20,47	20,47	20,46	20,40	20,37	20,44	20,44	20,57	20,54	20,43	20,37	20,43	20,48	20,58	20,57	20,53	20,53	20,51	20,58	20,53	20,45	20,47	20,47	20,36	20,48	20,50	20,44	20,42	20,36	20,47	20,46	20,42	20,44	20,50	20,50	20,43	20,43	20,57	20,51	20,44	20,43	20,46	20,45	20,46	20,49	20,44	20,33	20,47	20,52	20,49	20,45	20,51	20,51	20,36	20,48	20,54	20,52	20,47	20,36	20,42	20,46	20,48	20,48	20,51	20,52	20,58	20,57	20,59	20,58	20,58	20,47	20,46	20,50	20,43	20,54	20,53	20,49	20,53	20,55	20,52	20,57	20,51	20,51	20,51	20,55	20,54	20,50	20,53	20,46	20,50	20,58	20,50	20,53	20,59	20,64	20,61	20,54	20,52	20,57	20,46	20,55	20,54	20,48	20,52	20,52	20,50	20,56	20,53	20,53	20,54	20,50	20,48	20,58	20,57	20,53	20,64	20,58	20,52	20,51	20,56	20,62	20,54	20,59	20,58	20,56	20,56	20,57	20,54	20,52	20,56	20,60	20,62	20,53	20,55	20,66	20,66	20,74	20,62	20,75	20,81	20,81	20,82	20,95	20,99	21,11	21,29	21,40	21,55	21,66	21,79	21,94	22,03	22,21	22,33	22,25	22,25	22,40	22,47	22,48	22,52	22,53	22,56	22,62	22,49	22,49	22,48	22,51	22,58	22,60	22,66	22,68	22,66	22,71	22,65	22,64	22,71	22,74	22,73	22,81	22,84	22,81	22,85	22,90	22,95	22,97	23,04	23,00	22,99	23,03	22,99	22,99	23,08	23,10	23,13	23,17	23,21	23,28	23,27	23,30	23,36	23,42	23,40	23,38	23,39	23,37	23,42	23,45	23,46	23,45	23,54	23,54	23,56	23,61	23,69	23,73	23,67	23,58	23,65	23,72	23,74	23,75	23,72	23,71	23,73	23,77	23,78	23,76	23,83	23,82	23,87	23,93	23,86	23,82	23,87	23,93	23,96	23,97	23,93	23,90	23,92	23,99	23,93	23,82	23,89	23,94	23,91	23,96	23,98	23,97	23,93	23,92	23,97	24,02	24,00	23,99	23,91	24,00	23,99	23,96	24,03	24,06	24,01	23,97	23,94	23,93	23,98	24,01	24,08	24,04	23,98	24,02	24,11	24,17	24,16	24,16	24,08	24,01	23,96	23,94	24,09	24,05	24,07	24,03	24,03	23,99	23,94	23,95	23,94	23,92	23,91	23,95	23,93	23,93	23,89	23,84	23,82	23,93	23,87	23,93	23,90	23,94	23,99	23,99	23,94	23,87	23,85	23,84	23,90	23,86	23,74	23,76	23,80	23,79	23,71	23,69	23,75	23,71	23,64	23,61	23,54	23,55	23,60	23,57	23,62	23,55	23,57	23,49	23,46	23,45	23,37	23,41	23,44	23,35	23,41	23,38	23,19	23,24	23,26	23,23	23,24	23,24	23,28	23,20	23,12	23,11	23,09	22,99	23,09	23,05	23,03	22,98	22,95	22,94	22,93	22,86	22,87	22,85	22,85	22,90	22,88	22,79	22,77	22,69	22,76	22,70	22,61	22,65	22,70	22,61	22,59	22,63	22,39	22,10	22,04	21,92	21,69	21,44	21,19	21,07	20,88	20,78	20,74	20,73	20,72	20,63	20,68	20,65	20,69	20,70	20,67	20,66	20,67	20,66	20,72	20,65	20,66	20,57	20,53	20,61	20,68	20,66	20,61	20,66	20,67	20,64	20,61	20,63	20,49	20,54	20,64	20,60	20,59	20,55	20,55	20,66	20,65	20,56	20,54	20,66	20,64	20,60	20,55	20,59	20,57	20,54	20,59	20,59	20,52	20,45	20,48	20,51	20,49	20,44	20,50	20,40	20,37	20,49	20,59	20,44	20,32	20,43	20,46	20,44	20,51	20,50	20,51	20,52	20,50	20,45	20,51	20,40	20,44	20,45	20,41	20,39	20,48	20,54	20,50	20,57	20,48	20,47	20,49	20,49	20,58	20,52	20,50	20,49	20,53	20,56	20,47	20,40	20,41	20,39	20,41	20,46	20,48	20,35	20,40	20,49	20,48	20,54	20,46	20,46	20,43	20,36	20,44	20,43	20,43	20,47	20,37	20,35	20,46	20,45	20,33	20,37	20,42	20,46	20,48	20,38	20,31	20,41	20,48	20,42	20,38	20,46	20,51	20,44	20,42	20,42	20,44	20,42	20,46	20,53	20,56	20,55	20,48	20,37	20,39	20,42	20,47	20,43	20,45	20,45	20,42	20,53	20,50	20,53	20,50	20,41	20,49	20,38	20,42	20,44	20,41	20,44	20,45	20,46	20,46	20,43	20,47	20,52	20,46	20,46	20,40	20,39	20,42	20,37	20,37	20,55	20,55	20,41	20,36	20,38	20,42	20,43	20,41	20,44	20,51	20,47	20,42	20,42	20,40	20,42	20,33	20,47	20,45	20,31	20,28	20,41	20,42	20,49	20,44	20,35	20,34	20,38	20,40	20,35	20,38	20,45	20,35	20,32	20,36	
20,49	20,36	20,37	20,48	20,46	20,35	20,31	20,41	20,35	20,46	20,46	20,46	20,38	20,38	20,42	20,40	20,40	20,34	20,36	20,44	20,36	20,40	20,42	20,50	20,43	20,47	20,49	20,42	20,35	20,27	20,42	20,42	20,30	20,33	20,29	20,36	20,40	20,42	20,41	20,40	20,50	20,61	20,56	20,44	20,43	20,41	20,32	20,36	20,49	20,41	20,39	20,43	20,42	20,40	20,54	20,53	20,46	20,51	20,46	20,42	20,47	20,44	20,48	20,45	20,41	20,42	20,49	20,43	20,37	20,37	20,40	20,60	20,65	20,57	20,54	20,45	20,48	20,53	20,44	20,43	20,48	20,35	20,39	20,49	20,40	20,36	20,44	20,55	20,48	20,39	20,48	20,51	20,54	20,46	20,39	20,46	20,53	20,50	20,49	20,47	20,43	20,46	20,48	20,44	20,42	20,36	20,41	20,48	20,50	20,43	20,42	20,37	20,48	20,54	20,56	20,48	20,40	20,43	20,49	20,47	20,48	20,51	20,49	20,51	20,51	20,59	20,67	20,62	20,48	20,45	20,46	20,44	20,54	20,59	20,53	20,49	20,58	20,58	20,56	20,57	20,47	20,54	20,54	20,51	20,51	20,50	20,47	20,50	20,54	20,48	20,53	20,60	20,55	20,47	20,47	20,47	20,41	20,50	20,54	20,57	20,47	20,41	20,50	20,52	20,54	20,56	20,57	20,51	20,41	20,48	20,55	20,57	20,60	20,62	20,59	20,56	20,51	20,54	20,61	20,60	20,61	20,58	20,62	20,59	20,61	20,59	20,64	20,61	20,60	20,63	20,58	20,59	20,63	20,67	20,77	20,75	20,81	20,89	20,81	20,98	21,11	21,21	21,29	21,48	21,66	21,98	21,96	21,87	22,15	22,41	22,51	22,60	22,65	22,66	22,67	22,75	22,74	22,71	22,68	22,75	22,77	22,76	22,75	22,77	22,79	22,88	22,98	23,01	23,01	22,90	22,95	22,98	22,96	22,99	23,08	23,09	23,18	23,14	23,11	23,13	23,13	23,27	23,29	23,37	23,34	23,32	23,32	23,30	23,35	23,37	23,42	23,42	23,47	23,48	23,44	23,48	23,53	23,58	23,68	23,63	23,61	23,61	23,56	23,63	23,67	23,71	23,75	23,78	23,82	23,72	23,72	23,83	23,92	23,89	23,82	23,91	23,94	23,91	23,90	23,89	23,84	23,81	23,94	23,93	23,91	23,93	23,94	23,96	24,06	24,03	23,95	23,97	23,96	24,00	24,12	24,10	24,07	24,04	24,12	24,09	24,10	24,15	24,11	24,03	24,14	24,12	24,12	24,09	24,02	24,00	24,11	24,15	24,05	24,02	24,10	24,16	24,10	24,11	24,16	24,08	24,07	24,07	24,07	24,10	24,07	24,07	24,10	24,08	24,13	24,23	24,16	24,12	24,12	24,10	24,09	24,12	24,05	24,07	24,14	24,12	24,11	24,09	24,15	24,04	23,99	24,08	23,93	24,02	23,99	23,96	23,99	23,94	23,99	23,93	23,97	23,99	23,95	24,05	24,04	24,01	24,02	23,96	23,89	23,90	23,85	23,82	23,91	23,85	23,80	23,81	23,84	23,86	23,80	23,74	23,73	23,73	23,65	23,53	23,60	23,63	23,65	23,69	23,65	23,63	23,53	23,45	23,51	23,49	23,46	23,46	23,42	23,51	23,47	23,34	23,31	23,34	23,32	23,25	23,32	23,36	23,24	23,22	23,13	23,11	23,09	23,13	23,09	23,03	23,02	23,00	22,99	22,99	22,88	22,94	22,98	22,88	22,89	22,90	22,78	22,74	22,72	22,74	22,76	22,63	22,65	22,71	22,57	22,53	22,55	22,78	21,97	22,00	22,04	21,90	21,68	21,44	21,22	21,04	20,93	20,85	20,86	20,74	20,66	20,70	20,68	20,64	20,64	20,64	20,68	20,66	20,65	20,67	20,62	20,61	20,52	20,57	20,65	20,65	20,67	20,59	20,59	20,62	20,61	20,62	20,60	20,55	20,56	20,58	20,54	20,60	20,57	20,60	20,59	20,65	20,52	20,60	20,67	20,60	20,57	20,59	20,55	20,52	20,52	20,57	20,58	20,57	20,50	20,44	20,51	20,46	20,51	20,52	20,52	20,44	20,44	20,55	20,58	20,43	20,41	20,44	20,46	20,49	20,48	20,57	20,54	20,59	20,46	20,47	20,46	20,46	20,42	20,46	20,40	20,35	20,53	20,51	20,48	20,45	20,45	20,45	20,42	20,52	20,47	20,47	20,42	20,50	20,49	20,49	20,42	20,46	20,50	20,43	20,50	20,49	20,40	20,41	20,44	20,49	20,52	20,47	20,49	20,49	20,46	20,49	20,45	20,46	20,47	20,32	20,35	20,44	20,45	20,38	20,41	20,40	20,45	20,50	20,36	20,28	20,37	20,48	20,51	20,40	20,41	20,41	20,40	20,40	20,36	20,42	20,38	20,41	20,44	20,52	20,55	20,54	20,44	20,43	20,46	20,41	20,38	20,54	20,44	20,40	20,41	20,47	20,53	20,48	20,44	20,37	20,38	20,41	20,43	20,44	20,45	20,36	20,41	20,45	20,38	20,42	20,55	20,52	20,38	20,42	20,41	20,53	20,44	20,37	20,36	20,44	20,48	20,41	20,37	20,43	20,47	20,47	20,38	20,36	20,38	20,36	20,34	20,44	20,43	20,42	20,35	20,43	20,41	20,29	20,38	20,41	20,43	20,38	20,44	20,40	20,37	20,42	20,37	20,35	20,42	20,46	20,35	20,38	
20,45	20,33	20,32	20,37	20,42	20,42	20,38	20,43	20,38	20,41	20,39	20,38	20,31	20,32	20,42	20,43	20,44	20,44	20,41	20,36	20,41	20,44	20,43	20,45	20,47	20,50	20,53	20,41	20,34	20,33	20,43	20,50	20,41	20,37	20,29	20,27	20,46	20,46	20,47	20,40	20,42	20,54	20,51	20,43	20,46	20,35	20,36	20,46	20,53	20,45	20,39	20,35	20,39	20,37	20,45	20,45	20,46	20,56	20,52	20,44	20,41	20,43	20,49	20,51	20,40	20,37	20,48	20,40	20,45	20,49	20,41	20,53	20,58	20,54	20,49	20,54	20,39	20,39	20,35	20,41	20,54	20,39	20,40	20,47	20,40	20,36	20,55	20,58	20,50	20,43	20,44	20,49	20,59	20,53	20,41	20,48	20,51	20,46	20,51	20,52	20,46	20,47	20,45	20,43	20,44	20,35	20,41	20,50	20,45	20,42	20,42	20,43	20,48	20,54	20,49	20,41	20,44	20,41	20,49	20,49	20,53	20,57	20,55	20,53	20,52	20,58	20,67	20,61	20,51	20,50	20,54	20,49	20,54	20,63	20,53	20,50	20,51	20,55	20,54	20,57	20,49	20,48	20,59	20,56	20,54	20,48	20,46	20,47	20,55	20,52	20,58	20,59	20,51	20,43	20,44	20,45	20,46	20,44	20,45	20,53	20,50	20,44	20,51	20,54	20,55	20,59	20,55	20,54	20,47	20,51	20,56	20,53	20,54	20,56	20,62	20,59	20,55	20,54	20,62	20,60	20,63	20,50	20,58	20,62	20,57	20,58	20,68	20,61	20,60	20,67	20,67	20,69	20,71	20,74	20,75	20,84	20,88	20,95	20,99	21,08	21,24	21,33	21,42	21,69	21,80	22,07	22,20	21,99	22,06	22,32	22,51	22,61	22,66	22,73	22,68	22,74	22,89	22,85	22,81	22,85	22,92	22,89	22,86	22,88	22,90	22,98	23,09	23,08	23,09	23,09	23,01	22,99	22,99	23,04	23,08	23,15	23,23	23,21	23,17	23,25	23,30	23,32	23,32	23,33	23,40	23,42	23,35	23,39	23,46	23,42	23,48	23,51	23,51	23,57	23,47	23,45	23,56	23,62	23,69	23,74	23,73	23,70	23,58	23,66	23,71	23,82	23,83	23,80	23,82	23,79	23,73	23,80	23,90	23,94	23,83	23,89	23,96	23,93	23,95	23,89	23,87	23,92	23,94	24,02	23,98	23,98	24,05	24,04	24,04	24,07	24,04	24,03	24,04	24,04	24,14	24,08	24,02	24,03	24,11	24,13	24,09	24,12	24,13	24,06	24,12	24,13	24,07	24,09	24,08	24,10	24,07	24,16	24,12	24,04	24,10	24,15	24,19	24,23	24,20	24,18	24,22	24,19	24,17	24,12	24,10	24,03	24,06	24,16	24,19	24,19	24,21	24,15	24,15	24,12	24,05	24,05	24,07	24,08	24,09	24,11	24,03	24,08	24,18	24,14	24,04	24,07	23,99	24,03	24,02	24,04	24,02	23,98	23,98	23,91	23,92	23,98	24,05	24,04	24,07	24,04	23,99	23,97	23,93	23,92	23,88	23,86	23,83	23,88	23,85	23,87	23,93	23,89	23,89	23,84	23,73	23,75	23,73	23,66	23,74	23,66	23,67	23,73	23,72	23,62	23,59	23,58	23,60	23,58	23,55	23,51	23,48	23,50	23,45	23,42	23,40	23,35	23,37	23,35	23,34	23,37	23,23	23,17	23,22	23,23	23,17	23,21	23,11	23,02	23,06	23,05	22,98	22,92	22,92	22,94	22,97	22,95	22,87	22,91	22,83	22,81	22,79	22,81	22,78	22,71	22,68	22,70	22,62	22,46	22,27	22,06	22,03	22,14	22,18	21,97	21,64	21,49	21,38	21,21	21,13	21,03	20,87	20,76	20,73	20,75	20,73	20,70	20,68	20,69	20,67	20,67	20,66	20,68	20,62	20,65	20,59	20,62	20,63	20,62	20,56	20,56	20,56	20,59	20,54	20,57	20,60	20,50	20,52	20,55	20,55	20,62	20,62	20,56	20,58	20,63	20,59	20,58	20,59	20,52	20,56	20,62	20,57	20,50	20,50	20,53	20,55	20,57	20,62	20,47	20,46	20,51	20,50	20,48	20,46	20,48	20,46	20,46	20,52	20,44	20,46	20,53	20,43	20,46	20,47	20,53	20,49	20,59	20,48	20,46	20,44	20,46	20,36	20,47	20,43	20,39	20,45	20,51	20,51	20,37	20,42	20,38	20,37	20,46	20,43	20,49	20,44	20,49	20,49	20,41	20,45	20,51	20,49	20,36	20,44	20,50	20,42	20,40	20,42	20,40	20,45	20,47	20,53	20,43	20,52	20,43	20,41	20,51	20,53	20,44	20,37	20,49	20,47	20,39	20,44	20,45	20,44	20,44	20,45	20,36	20,38	20,46	20,44	20,36	20,35	20,35	20,36	20,39	20,37	20,43	20,39	20,43	20,53	20,53	20,57	20,51	20,49	20,45	20,53	20,43	20,43	20,49	20,42	20,44	20,42	20,43	20,60	20,50	20,40	20,38	20,41	20,47	20,45	20,41	20,43	20,40	20,42	20,38	20,39	20,38	20,44	20,46	20,42	20,41	20,42	20,44	20,38	20,36	20,44	20,48	20,51	20,40	20,39	20,28	20,29	20,42	20,28	20,30	20,41	20,45	20,41	20,45	20,50	20,41	20,38	20,40	20,43	20,38	20,37	20,36	20,36	20,36	20,36	20,40	20,42	20,53	20,46	20,38	20,41	20,48	20,42	20,41	
20,42	20,34	20,30	20,39	20,37	20,37	20,40	20,38	20,35	20,30	20,29	20,29	20,42	20,39	20,37	20,47	20,45	20,43	20,39	20,34	20,36	20,38	20,41	20,34	20,40	20,46	20,50	20,37	20,28	20,33	20,47	20,56	20,44	20,41	20,30	20,27	20,37	20,40	20,43	20,36	20,34	20,52	20,55	20,50	20,40	20,31	20,39	20,49	20,47	20,38	20,40	20,34	20,30	20,37	20,41	20,45	20,39	20,45	20,51	20,53	20,43	20,34	20,42	20,41	20,40	20,39	20,40	20,39	20,48	20,49	20,42	20,48	20,54	20,54	20,57	20,53	20,43	20,40	20,40	20,46	20,50	20,45	20,49	20,46	20,43	20,44	20,56	20,59	20,46	20,37	20,40	20,43	20,57	20,52	20,41	20,50	20,50	20,43	20,45	20,49	20,51	20,58	20,58	20,47	20,47	20,42	20,49	20,52	20,38	20,39	20,45	20,40	20,46	20,50	20,54	20,36	20,33	20,41	20,43	20,37	20,47	20,48	20,49	20,56	20,57	20,51	20,58	20,61	20,56	20,55	20,59	20,57	20,52	20,60	20,53	20,49	20,49	20,54	20,52	20,52	20,48	20,49	20,54	20,56	20,53	20,48	20,50	20,49	20,48	20,53	20,64	20,63	20,54	20,46	20,46	20,47	20,50	20,50	20,53	20,59	20,54	20,56	20,52	20,53	20,51	20,47	20,56	20,55	20,61	20,65	20,62	20,55	20,57	20,55	20,52	20,53	20,54	20,58	20,60	20,67	20,66	20,53	20,56	20,56	20,56	20,61	20,68	20,66	20,59	20,71	20,69	20,74	20,75	20,69	20,71	20,83	20,87	20,92	21,01	21,20	21,31	21,47	21,52	21,76	21,90	22,11	22,31	22,14	21,99	22,10	22,38	22,60	22,67	22,71	22,74	22,80	22,94	22,87	22,88	22,90	22,93	22,96	22,92	22,92	22,95	22,98	23,02	23,03	23,03	23,08	23,10	23,02	23,06	23,12	23,17	23,19	23,21	23,23	23,24	23,26	23,36	23,37	23,38	23,38	23,35	23,37	23,35	23,46	23,51	23,50	23,51	23,60	23,49	23,55	23,55	23,57	23,63	23,65	23,64	23,65	23,72	23,74	23,62	23,63	23,68	23,82	23,89	23,84	23,78	23,76	23,82	23,84	23,91	23,95	23,89	23,94	23,96	23,97	23,99	23,96	23,94	24,02	23,99	24,04	24,08	24,04	24,05	24,10	24,08	24,09	24,06	24,09	24,11	24,09	24,16	24,11	24,04	24,12	24,16	24,16	24,10	24,15	24,12	24,09	24,10	24,05	24,09	24,12	24,11	24,17	24,15	24,16	24,14	24,03	24,08	24,11	24,21	24,22	24,22	24,20	24,22	24,22	24,21	24,14	24,10	24,05	24,09	24,20	24,21	24,24	24,26	24,21	24,23	24,20	24,09	24,06	24,15	24,21	24,18	24,14	24,11	24,07	24,10	24,11	24,08	24,10	24,10	24,10	24,07	24,05	24,01	24,00	24,03	24,02	24,01	23,96	24,04	24,08	24,05	24,03	23,98	23,96	23,93	23,90	23,90	23,91	23,88	23,91	23,90	23,86	23,95	23,88	23,84	23,91	23,81	23,73	23,74	23,72	23,73	23,66	23,69	23,77	23,80	23,66	23,58	23,57	23,57	23,59	23,51	23,57	23,53	23,45	23,44	23,37	23,43	23,32	23,29	23,31	23,35	23,33	23,26	23,21	23,18	23,23	23,12	23,07	23,07	23,05	23,06	23,05	22,98	22,94	23,00	23,05	22,98	23,00	22,94	22,83	22,80	22,83	22,90	22,88	22,86	22,77	22,74	22,67	22,61	22,43	22,12	22,06	22,26	22,33	22,24	22,00	21,70	21,50	21,36	21,24	21,09	21,05	20,97	20,88	20,81	20,79	20,78	20,72	20,74	20,65	20,59	20,62	20,68	20,71	20,65	20,63	20,64	20,60	20,57	20,63	20,58	20,57	20,60	20,59	20,57	20,53	20,65	20,63	20,57	20,56	20,54	20,56	20,56	20,56	20,61	20,60	20,57	20,58	20,56	20,48	20,54	20,55	20,53	20,51	20,45	20,48	20,56	20,60	20,59	20,53	20,47	20,50	20,49	20,52	20,48	20,45	20,45	20,46	20,42	20,40	20,45	20,55	20,44	20,37	20,50	20,53	20,50	20,55	20,47	20,45	20,47	20,49	20,50	20,37	20,41	20,42	20,45	20,49	20,51	20,43	20,47	20,40	20,44	20,50	20,43	20,55	20,51	20,48	20,51	20,49	20,46	20,54	20,52	20,35	20,44	20,50	20,47	20,39	20,32	20,41	20,39	20,45	20,48	20,43	20,43	20,40	20,41	20,46	20,50	20,45	20,43	20,50	20,50	20,39	20,53	20,53	20,45	20,41	20,46	20,55	20,45	20,36	20,40	20,36	20,39	20,47	20,43	20,41	20,43	20,44	20,45	20,47	20,48	20,47	20,52	20,47	20,42	20,56	20,50	20,46	20,47	20,42	20,40	20,44	20,42	20,42	20,53	20,54	20,49	20,47	20,37	20,43	20,50	20,48	20,38	20,40	20,45	20,47	20,36	20,39	20,39	20,41	20,41	20,45	20,42	20,37	20,37	20,40	20,45	20,47	20,40	20,38	20,42	20,40	20,24	20,28	20,30	20,30	20,37	20,54	20,50	20,44	20,49	20,41	20,32	20,46	20,52	20,38	20,38	20,34	20,39	20,38	20,36	20,33	20,48	20,42	20,38	20,41	20,37	20,47	20,49	20,39	
20,32	20,30	20,30	20,37	20,36	20,27	20,46	20,39	20,41	20,44	20,33	20,28	20,33	20,42	20,32	20,44	20,46	20,40	20,38	20,40	20,45	20,40	20,39	20,35	20,40	20,46	20,44	20,36	20,33	20,40	20,37	20,51	20,40	20,38	20,35	20,29	20,36	20,42	20,42	20,47	20,50	20,58	20,52	20,44	20,48	20,37	20,43	20,41	20,42	20,37	20,34	20,30	20,29	20,39	20,47	20,53	20,47	20,42	20,47	20,54	20,41	20,34	20,44	20,46	20,38	20,41	20,49	20,42	20,46	20,48	20,36	20,46	20,52	20,53	20,54	20,51	20,46	20,43	20,50	20,52	20,57	20,50	20,53	20,44	20,33	20,40	20,50	20,56	20,45	20,44	20,47	20,45	20,51	20,49	20,42	20,48	20,47	20,52	20,49	20,49	20,51	20,51	20,52	20,47	20,48	20,53	20,55	20,55	20,45	20,36	20,46	20,45	20,49	20,55	20,53	20,44	20,36	20,46	20,47	20,36	20,44	20,46	20,54	20,53	20,52	20,57	20,56	20,60	20,59	20,49	20,57	20,56	20,51	20,52	20,48	20,46	20,58	20,57	20,53	20,52	20,49	20,47	20,47	20,46	20,52	20,56	20,55	20,54	20,52	20,59	20,61	20,60	20,59	20,54	20,54	20,51	20,49	20,56	20,57	20,57	20,52	20,47	20,53	20,56	20,47	20,50	20,53	20,49	20,56	20,60	20,59	20,61	20,56	20,56	20,58	20,55	20,60	20,58	20,58	20,63	20,63	20,63	20,64	20,66	20,62	20,62	20,62	20,60	20,59	20,69	20,75	20,72	20,64	20,64	20,71	20,84	20,90	20,91	21,00	21,22	21,34	21,50	21,62	21,75	21,91	22,18	22,45	22,31	22,01	21,96	22,28	22,55	22,68	22,76	22,77	22,80	22,90	22,85	22,81	22,88	22,90	22,86	22,86	22,98	22,90	22,94	23,01	23,01	22,99	23,04	23,15	23,08	23,07	23,19	23,26	23,21	23,21	23,28	23,25	23,27	23,40	23,40	23,37	23,44	23,43	23,35	23,36	23,44	23,47	23,50	23,52	23,61	23,54	23,55	23,64	23,69	23,70	23,71	23,75	23,72	23,67	23,71	23,72	23,72	23,76	23,81	23,88	23,91	23,83	23,85	23,90	23,96	23,94	23,95	23,92	24,00	23,98	24,03	24,03	24,05	24,01	24,00	23,94	23,94	24,05	24,10	24,06	24,07	24,12	24,10	24,10	24,14	24,14	24,15	24,22	24,19	24,06	24,09	24,19	24,21	24,14	24,18	24,19	24,13	24,17	24,18	24,18	24,21	24,17	24,14	24,16	24,12	24,19	24,12	24,10	24,20	24,15	24,12	24,18	24,22	24,12	24,11	24,18	24,23	24,18	24,15	24,17	24,15	24,17	24,22	24,23	24,23	24,23	24,26	24,22	24,07	24,16	24,21	24,20	24,17	24,14	24,10	24,11	24,08	24,10	24,19	24,15	24,16	24,08	24,03	24,04	24,09	24,11	24,03	24,05	24,04	24,09	24,03	24,02	24,03	23,91	23,93	23,95	23,93	23,96	23,93	23,96	23,96	23,90	23,85	23,87	23,92	23,89	23,93	23,84	23,77	23,71	23,74	23,77	23,70	23,71	23,78	23,77	23,80	23,65	23,61	23,52	23,56	23,59	23,59	23,57	23,46	23,51	23,50	23,45	23,34	23,28	23,27	23,30	23,38	23,33	23,34	23,23	23,22	23,17	23,12	23,19	23,15	23,08	22,99	23,02	23,04	23,05	23,03	23,03	23,00	22,94	22,90	22,80	22,77	22,83	22,90	22,82	22,80	22,77	22,70	22,57	22,31	22,14	22,17	22,43	22,43	22,22	21,98	21,74	21,54	21,37	21,26	21,16	21,10	21,05	20,96	20,88	20,92	20,91	20,78	20,76	20,74	20,65	20,65	20,76	20,70	20,66	20,65	20,63	20,62	20,62	20,59	20,60	20,59	20,57	20,58	20,61	20,64	20,60	20,61	20,62	20,63	20,55	20,59	20,49	20,54	20,59	20,55	20,55	20,59	20,60	20,55	20,51	20,51	20,53	20,59	20,52	20,55	20,55	20,57	20,60	20,58	20,58	20,44	20,49	20,50	20,44	20,43	20,46	20,52	20,47	20,40	20,36	20,49	20,49	20,42	20,53	20,58	20,54	20,50	20,40	20,50	20,51	20,56	20,55	20,37	20,41	20,46	20,45	20,52	20,48	20,40	20,49	20,48	20,46	20,53	20,43	20,51	20,55	20,50	20,51	20,53	20,50	20,43	20,48	20,37	20,48	20,51	20,50	20,48	20,39	20,41	20,47	20,41	20,45	20,45	20,39	20,43	20,46	20,49	20,53	20,46	20,44	20,54	20,52	20,29	20,45	20,57	20,43	20,43	20,45	20,49	20,46	20,38	20,45	20,39	20,45	20,48	20,47	20,45	20,46	20,50	20,41	20,43	20,38	20,45	20,47	20,42	20,39	20,47	20,41	20,36	20,40	20,39	20,47	20,46	20,43	20,39	20,40	20,45	20,48	20,47	20,32	20,34	20,47	20,48	20,43	20,40	20,42	20,45	20,39	20,39	20,43	20,46	20,44	20,43	20,44	20,43	20,39	20,40	20,46	20,38	20,36	20,37	20,51	20,44	20,43	20,45	20,43	20,34	20,37	20,49	20,39	20,35	20,45	20,37	20,30	20,39	20,44	20,39	20,35	20,43	20,45	20,39	20,44	20,41	20,48	20,37	20,32	20,36	20,35	20,40	20,41	20,42	
20,48	20,39	20,33	20,39	20,35	20,27	20,38	20,35	20,37	20,51	20,45	20,37	20,34	20,34	20,37	20,43	20,48	20,40	20,46	20,44	20,44	20,44	20,45	20,41	20,32	20,42	20,39	20,39	20,39	20,38	20,37	20,35	20,34	20,41	20,45	20,31	20,36	20,45	20,44	20,46	20,50	20,53	20,52	20,40	20,44	20,42	20,44	20,37	20,38	20,34	20,40	20,46	20,48	20,47	20,52	20,52	20,50	20,54	20,45	20,43	20,35	20,30	20,43	20,53	20,49	20,45	20,58	20,46	20,42	20,43	20,42	20,47	20,53	20,38	20,37	20,49	20,51	20,46	20,50	20,54	20,58	20,46	20,46	20,41	20,36	20,38	20,44	20,55	20,53	20,45	20,46	20,39	20,51	20,48	20,41	20,48	20,40	20,42	20,50	20,48	20,46	20,48	20,50	20,40	20,37	20,47	20,54	20,48	20,47	20,42	20,52	20,55	20,45	20,48	20,51	20,38	20,36	20,49	20,47	20,39	20,46	20,50	20,54	20,56	20,49	20,52	20,49	20,55	20,57	20,55	20,54	20,56	20,58	20,56	20,52	20,50	20,56	20,59	20,49	20,51	20,50	20,45	20,46	20,54	20,52	20,50	20,59	20,56	20,52	20,50	20,49	20,56	20,57	20,51	20,51	20,52	20,53	20,56	20,56	20,51	20,52	20,47	20,53	20,64	20,58	20,61	20,63	20,45	20,45	20,56	20,56	20,61	20,63	20,61	20,62	20,61	20,59	20,65	20,65	20,65	20,58	20,65	20,68	20,64	20,63	20,64	20,62	20,54	20,61	20,77	20,76	20,74	20,64	20,69	20,70	20,79	20,93	21,00	21,02	21,14	21,35	21,49	21,64	21,72	21,92	22,22	22,45	22,43	22,24	21,90	22,02	22,40	22,69	22,76	22,74	22,77	22,86	22,84	22,74	22,84	22,94	22,91	22,95	22,95	22,98	22,97	23,08	23,06	23,00	23,08	23,13	23,09	23,05	23,07	23,20	23,30	23,26	23,32	23,30	23,27	23,36	23,38	23,37	23,42	23,48	23,44	23,44	23,46	23,46	23,46	23,47	23,61	23,68	23,65	23,68	23,72	23,69	23,80	23,83	23,81	23,73	23,74	23,73	23,74	23,81	23,79	23,85	23,97	23,87	23,84	23,95	24,01	23,94	23,95	23,93	23,99	23,99	23,94	24,03	24,01	23,98	24,10	24,03	23,97	24,02	24,14	24,12	24,11	24,11	24,06	24,10	24,16	24,17	24,23	24,17	24,21	24,10	24,05	24,16	24,20	24,18	24,20	24,22	24,20	24,23	24,13	24,16	24,24	24,26	24,28	24,22	24,18	24,19	24,21	24,17	24,18	24,15	24,16	24,23	24,23	24,16	24,10	24,14	24,15	24,15	24,20	24,17	24,19	24,13	24,16	24,19	24,23	24,22	24,24	24,19	24,19	24,17	24,18	24,21	24,20	24,16	24,11	24,17	24,15	24,17	24,20	24,13	24,13	24,13	24,13	24,13	24,14	24,11	23,96	23,99	24,03	24,12	24,13	24,05	24,12	24,01	23,98	23,99	24,05	24,07	24,04	23,98	23,95	24,01	23,95	23,93	23,97	23,93	23,95	23,86	23,79	23,73	23,76	23,81	23,71	23,69	23,72	23,70	23,77	23,75	23,70	23,61	23,55	23,66	23,62	23,53	23,49	23,54	23,55	23,43	23,37	23,31	23,27	23,25	23,33	23,29	23,26	23,28	23,29	23,21	23,26	23,23	23,19	23,08	23,00	23,03	23,06	23,04	22,96	23,05	23,00	22,91	22,92	22,91	22,81	22,84	22,88	22,87	22,80	22,73	22,58	22,43	22,21	22,18	22,43	22,54	22,44	22,28	21,97	21,78	21,59	21,37	21,25	21,17	21,12	21,04	20,93	20,85	20,93	20,89	20,78	20,76	20,80	20,81	20,73	20,74	20,75	20,61	20,67	20,62	20,58	20,63	20,68	20,60	20,60	20,58	20,61	20,66	20,67	20,58	20,48	20,47	20,57	20,55	20,62	20,54	20,55	20,56	20,59	20,53	20,55	20,55	20,58	20,53	20,52	20,56	20,63	20,56	20,54	20,52	20,51	20,50	20,49	20,55	20,50	20,52	20,55	20,48	20,44	20,53	20,59	20,50	20,47	20,48	20,44	20,53	20,46	20,45	20,49	20,49	20,51	20,48	20,47	20,52	20,55	20,58	20,45	20,41	20,51	20,51	20,51	20,50	20,45	20,54	20,44	20,44	20,52	20,51	20,52	20,53	20,58	20,45	20,45	20,55	20,43	20,35	20,32	20,42	20,45	20,46	20,49	20,43	20,40	20,49	20,41	20,42	20,50	20,50	20,47	20,51	20,51	20,46	20,42	20,48	20,50	20,49	20,34	20,41	20,46	20,40	20,43	20,46	20,41	20,39	20,41	20,47	20,39	20,43	20,44	20,44	20,42	20,47	20,55	20,46	20,41	20,46	20,48	20,51	20,51	20,45	20,36	20,43	20,40	20,42	20,44	20,47	20,39	20,37	20,48	20,41	20,46	20,44	20,42	20,34	20,39	20,48	20,41	20,41	20,46	20,46	20,36	20,37	20,39	20,41	20,36	20,33	20,34	20,40	20,43	20,46	20,41	20,47	20,47	20,41	20,50	20,51	20,46	20,42	20,42	20,44	20,30	20,35	20,47	20,44	20,35	20,46	20,38	20,32	20,38	20,42	20,46	20,39	20,43	20,37	20,25	20,35	20,34	20,36	20,35	20,29	20,26	20,27	20,34	20,45	20,41	
20,49	20,51	20,38	20,32	20,33	20,27	20,43	20,42	20,32	20,38	20,40	20,38	20,32	20,40	20,37	20,47	20,46	20,43	20,40	20,43	20,39	20,39	20,41	20,35	20,26	20,28	20,38	20,49	20,40	20,36	20,32	20,36	20,32	20,33	20,50	20,44	20,35	20,37	20,38	20,34	20,41	20,48	20,54	20,40	20,35	20,48	20,42	20,30	20,42	20,35	20,40	20,49	20,51	20,49	20,46	20,49	20,50	20,53	20,43	20,37	20,45	20,42	20,44	20,45	20,49	20,48	20,49	20,39	20,42	20,44	20,42	20,47	20,46	20,42	20,36	20,51	20,55	20,44	20,49	20,50	20,49	20,48	20,47	20,50	20,36	20,38	20,50	20,57	20,53	20,50	20,44	20,36	20,49	20,51	20,53	20,48	20,45	20,40	20,53	20,54	20,50	20,50	20,50	20,47	20,45	20,43	20,47	20,52	20,50	20,37	20,47	20,54	20,46	20,50	20,49	20,42	20,43	20,46	20,43	20,48	20,45	20,48	20,51	20,51	20,50	20,52	20,56	20,57	20,54	20,48	20,52	20,55	20,52	20,49	20,57	20,54	20,50	20,54	20,51	20,46	20,49	20,47	20,51	20,60	20,51	20,45	20,54	20,53	20,54	20,52	20,52	20,58	20,57	20,47	20,44	20,49	20,49	20,56	20,59	20,51	20,48	20,54	20,57	20,63	20,60	20,57	20,60	20,58	20,48	20,51	20,58	20,57	20,56	20,52	20,61	20,58	20,60	20,66	20,69	20,64	20,57	20,61	20,60	20,60	20,67	20,64	20,64	20,59	20,60	20,67	20,69	20,75	20,78	20,74	20,73	20,83	20,97	21,02	21,08	21,19	21,33	21,50	21,65	21,78	21,95	22,29	22,49	22,51	22,43	22,16	21,92	22,16	22,61	22,84	22,80	22,77	22,84	22,86	22,80	22,88	22,90	22,92	23,01	23,01	23,01	23,05	23,12	23,11	23,07	23,08	23,14	23,09	23,10	23,16	23,19	23,30	23,28	23,31	23,34	23,32	23,36	23,37	23,35	23,46	23,51	23,48	23,45	23,52	23,55	23,59	23,56	23,58	23,70	23,70	23,77	23,73	23,74	23,82	23,89	23,86	23,89	23,87	23,74	23,75	23,85	23,87	23,84	23,89	23,89	23,95	24,03	23,99	23,92	23,95	23,99	24,01	24,00	23,98	23,99	24,02	24,08	24,11	24,06	24,07	24,13	24,19	24,17	24,20	24,16	24,13	24,10	24,13	24,18	24,18	24,19	24,17	24,24	24,15	24,21	24,19	24,17	24,15	24,23	24,23	24,22	24,12	24,11	24,24	24,25	24,33	24,26	24,21	24,24	24,25	24,24	24,20	24,17	24,28	24,30	24,30	24,21	24,20	24,17	24,13	24,15	24,21	24,22	24,22	24,25	24,24	24,28	24,30	24,26	24,24	24,20	24,24	24,29	24,31	24,30	24,26	24,24	24,22	24,11	24,14	24,17	24,20	24,12	24,16	24,10	24,15	24,13	24,17	24,14	24,02	24,04	24,00	24,07	24,10	24,07	24,14	24,11	24,07	24,05	24,00	23,98	24,02	23,99	23,97	24,01	24,00	23,94	23,90	23,90	23,90	23,90	23,83	23,79	23,79	23,83	23,79	23,77	23,71	23,71	23,68	23,72	23,68	23,65	23,55	23,58	23,63	23,57	23,50	23,55	23,50	23,41	23,38	23,41	23,36	23,35	23,36	23,26	23,23	23,24	23,29	23,21	23,19	23,23	23,19	23,08	23,04	23,05	23,06	23,10	23,01	23,02	23,04	22,88	22,93	22,90	22,83	22,81	22,86	22,82	22,82	22,69	22,53	22,36	22,21	22,26	22,55	22,64	22,47	22,21	21,97	21,75	21,63	21,46	21,32	21,25	21,09	21,02	20,95	20,86	20,86	20,88	20,83	20,77	20,76	20,79	20,79	20,75	20,81	20,72	20,70	20,65	20,57	20,62	20,66	20,66	20,56	20,59	20,57	20,64	20,64	20,65	20,56	20,57	20,56	20,50	20,53	20,54	20,57	20,59	20,56	20,55	20,52	20,52	20,59	20,65	20,59	20,54	20,57	20,56	20,56	20,56	20,49	20,46	20,51	20,53	20,51	20,59	20,53	20,49	20,48	20,46	20,54	20,49	20,50	20,47	20,43	20,47	20,41	20,36	20,48	20,47	20,46	20,46	20,47	20,40	20,54	20,61	20,53	20,46	20,49	20,50	20,49	20,47	20,43	20,51	20,46	20,36	20,47	20,48	20,47	20,50	20,53	20,40	20,41	20,51	20,50	20,44	20,40	20,44	20,40	20,38	20,39	20,36	20,33	20,46	20,45	20,42	20,45	20,47	20,49	20,59	20,51	20,46	20,41	20,44	20,47	20,40	20,36	20,41	20,43	20,48	20,46	20,48	20,47	20,43	20,44	20,40	20,31	20,28	20,43	20,50	20,50	20,47	20,49	20,48	20,48	20,48	20,49	20,50	20,47	20,44	20,39	20,41	20,45	20,45	20,40	20,45	20,44	20,44	20,47	20,41	20,36	20,35	20,47	20,40	20,42	20,48	20,47	20,42	20,46	20,46	20,44	20,43	20,44	20,48	20,47	20,36	20,39	20,41	20,43	20,41	20,47	20,52	20,44	20,46	20,41	20,51	20,46	20,35	20,42	20,42	20,43	20,38	20,35	20,42	20,41	20,45	20,47	20,39	20,45	20,42	20,45	20,45	20,51	20,44	20,25	20,30	20,36	20,33	20,34	20,33	20,26	20,28	20,32	20,35	20,40	
20,37	20,38	20,27	20,24	20,33	20,33	20,35	20,43	20,31	20,37	20,30	20,27	20,32	20,27	20,35	20,49	20,44	20,33	20,36	20,37	20,34	20,34	20,34	20,32	20,37	20,38	20,37	20,44	20,40	20,29	20,34	20,33	20,31	20,31	20,39	20,43	20,41	20,45	20,37	20,33	20,41	20,43	20,50	20,43	20,36	20,41	20,40	20,33	20,38	20,44	20,47	20,41	20,39	20,48	20,48	20,44	20,51	20,57	20,45	20,38	20,46	20,49	20,42	20,46	20,40	20,36	20,35	20,36	20,50	20,50	20,39	20,43	20,38	20,43	20,39	20,42	20,48	20,42	20,46	20,50	20,47	20,54	20,55	20,52	20,41	20,36	20,40	20,52	20,46	20,48	20,42	20,44	20,47	20,50	20,57	20,61	20,48	20,42	20,51	20,55	20,53	20,49	20,41	20,36	20,52	20,49	20,48	20,52	20,45	20,44	20,46	20,43	20,49	20,56	20,57	20,42	20,46	20,50	20,52	20,55	20,52	20,50	20,53	20,52	20,47	20,48	20,60	20,69	20,56	20,49	20,50	20,46	20,51	20,47	20,55	20,58	20,55	20,55	20,55	20,46	20,43	20,48	20,50	20,53	20,47	20,41	20,51	20,53	20,55	20,60	20,59	20,63	20,61	20,51	20,54	20,57	20,51	20,50	20,50	20,52	20,56	20,54	20,51	20,54	20,51	20,52	20,56	20,52	20,56	20,58	20,60	20,59	20,54	20,53	20,56	20,56	20,58	20,56	20,64	20,66	20,54	20,58	20,56	20,61	20,69	20,64	20,58	20,54	20,60	20,72	20,66	20,77	20,83	20,81	20,79	20,83	20,98	21,03	21,12	21,26	21,27	21,40	21,59	21,71	21,96	22,27	22,50	22,63	22,57	22,42	22,18	22,02	22,43	22,76	22,78	22,80	22,82	22,86	22,86	22,95	23,00	22,91	22,96	23,04	23,06	23,06	23,01	23,10	23,18	23,16	23,12	23,14	23,15	23,19	23,30	23,31	23,30	23,27	23,33	23,41	23,39	23,41	23,40	23,47	23,50	23,58	23,55	23,50	23,59	23,58	23,61	23,56	23,61	23,67	23,71	23,75	23,74	23,84	23,79	23,84	23,93	23,99	23,82	23,68	23,80	23,89	23,86	23,87	23,93	23,96	24,05	24,04	24,01	24,00	24,03	24,02	24,00	24,04	24,04	24,04	24,12	24,13	24,08	24,09	24,19	24,25	24,23	24,24	24,22	24,24	24,27	24,17	24,17	24,15	24,21	24,25	24,28	24,23	24,22	24,23	24,17	24,21	24,23	24,23	24,22	24,16	24,21	24,29	24,26	24,17	24,14	24,19	24,22	24,30	24,28	24,25	24,22	24,27	24,31	24,32	24,25	24,21	24,23	24,19	24,19	24,23	24,27	24,27	24,27	24,28	24,33	24,30	24,29	24,23	24,13	24,17	24,24	24,32	24,30	24,26	24,27	24,26	24,14	24,19	24,18	24,27	24,15	24,19	24,18	24,19	24,20	24,18	24,21	24,08	24,08	24,10	24,10	24,10	24,09	24,12	24,09	24,09	24,08	24,04	24,01	23,96	24,03	24,04	23,91	23,90	23,98	23,94	23,87	23,99	23,93	23,85	23,79	23,77	23,86	23,85	23,82	23,74	23,70	23,71	23,71	23,72	23,69	23,62	23,66	23,63	23,59	23,63	23,55	23,48	23,51	23,50	23,45	23,41	23,43	23,48	23,39	23,25	23,18	23,27	23,20	23,20	23,23	23,21	23,16	23,13	23,15	23,18	23,10	23,04	22,93	22,98	22,88	22,90	22,91	22,77	22,79	22,84	22,79	22,75	22,66	22,44	22,25	22,21	22,48	22,58	22,62	22,52	22,24	21,90	21,72	21,53	21,43	21,34	21,24	21,12	21,08	20,92	20,85	20,86	20,84	20,84	20,80	20,79	20,83	20,76	20,78	20,86	20,77	20,76	20,75	20,65	20,62	20,67	20,65	20,58	20,54	20,58	20,67	20,71	20,58	20,53	20,64	20,63	20,49	20,54	20,58	20,60	20,62	20,59	20,51	20,51	20,53	20,51	20,56	20,54	20,58	20,56	20,57	20,57	20,55	20,54	20,55	20,61	20,56	20,56	20,52	20,47	20,48	20,50	20,53	20,50	20,48	20,52	20,49	20,47	20,52	20,44	20,39	20,53	20,60	20,51	20,49	20,50	20,45	20,52	20,63	20,52	20,42	20,46	20,52	20,47	20,42	20,40	20,46	20,50	20,44	20,41	20,41	20,44	20,50	20,49	20,46	20,54	20,52	20,49	20,45	20,48	20,54	20,44	20,32	20,30	20,34	20,35	20,46	20,41	20,38	20,42	20,37	20,38	20,45	20,51	20,50	20,37	20,39	20,46	20,45	20,42	20,51	20,43	20,53	20,55	20,49	20,45	20,39	20,48	20,45	20,32	20,30	20,41	20,41	20,40	20,47	20,56	20,48	20,49	20,44	20,44	20,51	20,42	20,31	20,41	20,39	20,37	20,48	20,40	20,40	20,53	20,51	20,46	20,48	20,39	20,35	20,47	20,52	20,52	20,53	20,52	20,41	20,42	20,41	20,45	20,48	20,40	20,37	20,51	20,42	20,38	20,41	20,42	20,34	20,41	20,56	20,43	20,41	20,36	20,36	20,44	20,45	20,37	20,44	20,42	20,43	20,36	20,33	20,30	20,41	20,43	20,42	20,44	20,37	20,37	20,36	20,48	20,47	20,37	20,35	20,36	20,35	20,31	20,36	20,34	20,35	20,41	20,40	20,42	
20,44	20,45	20,39	20,26	20,32	20,35	20,30	20,35	20,37	20,34	20,29	20,32	20,37	20,41	20,37	20,49	20,47	20,28	20,29	20,37	20,41	20,35	20,44	20,33	20,41	20,44	20,52	20,47	20,46	20,40	20,44	20,49	20,40	20,44	20,50	20,40	20,41	20,40	20,42	20,42	20,46	20,45	20,50	20,46	20,39	20,40	20,40	20,43	20,35	20,41	20,54	20,43	20,46	20,47	20,52	20,46	20,52	20,48	20,49	20,43	20,41	20,51	20,44	20,50	20,44	20,40	20,40	20,40	20,49	20,50	20,47	20,48	20,48	20,45	20,43	20,42	20,45	20,41	20,48	20,51	20,48	20,47	20,49	20,53	20,47	20,47	20,41	20,37	20,44	20,47	20,44	20,46	20,47	20,41	20,54	20,57	20,44	20,56	20,50	20,42	20,45	20,45	20,43	20,40	20,50	20,54	20,53	20,51	20,51	20,47	20,51	20,39	20,44	20,46	20,56	20,58	20,48	20,54	20,59	20,56	20,55	20,50	20,55	20,58	20,50	20,48	20,51	20,60	20,57	20,53	20,55	20,55	20,45	20,52	20,54	20,52	20,56	20,55	20,55	20,50	20,41	20,44	20,47	20,42	20,38	20,45	20,52	20,54	20,57	20,56	20,53	20,58	20,58	20,55	20,53	20,58	20,56	20,54	20,54	20,60	20,58	20,57	20,55	20,51	20,52	20,56	20,59	20,56	20,59	20,61	20,63	20,61	20,59	20,59	20,62	20,52	20,61	20,55	20,55	20,63	20,60	20,56	20,59	20,61	20,66	20,59	20,60	20,55	20,59	20,70	20,70	20,77	20,84	20,81	20,80	20,83	20,96	21,01	21,14	21,27	21,30	21,38	21,57	21,74	21,94	22,23	22,51	22,66	22,63	22,53	22,41	22,05	22,10	22,50	22,72	22,80	22,79	22,84	22,85	22,97	23,05	22,98	22,97	23,03	23,13	23,11	23,03	23,05	23,17	23,19	23,14	23,14	23,16	23,23	23,25	23,29	23,30	23,31	23,28	23,39	23,43	23,48	23,49	23,45	23,45	23,50	23,55	23,53	23,60	23,55	23,52	23,62	23,62	23,68	23,68	23,70	23,71	23,82	23,87	23,85	23,89	23,93	23,85	23,80	23,85	23,90	23,88	23,89	23,92	23,96	24,04	24,12	24,10	24,05	24,02	24,07	24,04	24,03	24,04	24,02	24,14	24,18	24,14	24,17	24,21	24,20	24,17	24,23	24,23	24,23	24,23	24,18	24,15	24,21	24,20	24,25	24,25	24,24	24,29	24,26	24,23	24,21	24,23	24,20	24,28	24,22	24,23	24,33	24,35	24,27	24,21	24,23	24,29	24,38	24,33	24,26	24,33	24,30	24,26	24,28	24,27	24,23	24,34	24,28	24,29	24,29	24,23	24,20	24,26	24,33	24,31	24,25	24,28	24,26	24,20	24,24	24,23	24,27	24,25	24,31	24,33	24,28	24,28	24,28	24,22	24,23	24,27	24,26	24,21	24,22	24,19	24,13	24,15	24,11	24,17	24,17	24,21	24,10	24,19	24,18	24,11	24,04	24,10	24,11	24,15	24,07	24,00	24,04	23,97	23,90	24,02	24,03	23,86	23,92	23,96	23,91	23,88	23,84	23,88	23,88	23,84	23,85	23,77	23,73	23,74	23,72	23,71	23,64	23,70	23,69	23,59	23,60	23,56	23,53	23,53	23,52	23,45	23,44	23,46	23,46	23,41	23,29	23,28	23,23	23,18	23,18	23,21	23,26	23,22	23,09	23,13	23,18	23,09	23,07	22,95	23,00	22,97	22,96	22,92	22,88	22,79	22,83	22,82	22,66	22,55	22,34	22,27	22,48	22,62	22,67	22,59	22,52	22,28	21,97	21,70	21,59	21,51	21,36	21,22	21,08	21,10	20,93	20,91	20,91	20,81	20,81	20,83	20,83	20,89	20,83	20,88	20,93	20,85	20,77	20,74	20,66	20,63	20,72	20,67	20,61	20,53	20,57	20,63	20,75	20,64	20,55	20,61	20,63	20,56	20,66	20,64	20,65	20,58	20,57	20,56	20,59	20,63	20,56	20,56	20,56	20,55	20,59	20,55	20,54	20,52	20,54	20,60	20,53	20,51	20,60	20,51	20,41	20,50	20,50	20,56	20,49	20,46	20,50	20,47	20,50	20,47	20,50	20,53	20,55	20,55	20,57	20,51	20,48	20,50	20,55	20,57	20,57	20,47	20,50	20,52	20,49	20,48	20,35	20,39	20,57	20,48	20,43	20,53	20,47	20,51	20,46	20,52	20,55	20,50	20,56	20,52	20,39	20,53	20,51	20,41	20,44	20,38	20,47	20,43	20,43	20,47	20,47	20,43	20,38	20,37	20,46	20,54	20,39	20,42	20,42	20,43	20,45	20,48	20,44	20,43	20,55	20,49	20,40	20,39	20,46	20,51	20,49	20,42	20,39	20,32	20,31	20,45	20,53	20,34	20,43	20,44	20,39	20,48	20,36	20,30	20,35	20,45	20,47	20,54	20,43	20,43	20,46	20,47	20,48	20,53	20,48	20,46	20,42	20,49	20,52	20,49	20,39	20,42	20,38	20,33	20,37	20,47	20,42	20,40	20,45	20,35	20,32	20,34	20,34	20,38	20,38	20,45	20,36	20,29	20,28	20,38	20,41	20,47	20,36	20,40	20,37	20,35	20,34	20,30	20,35	20,42	20,42	20,39	20,47	20,42	20,38	20,40	20,48	20,46	20,41	20,38	20,35	20,39	20,35	20,38	20,36	20,38	20,40	20,44	20,38	
20,46	20,50	20,36	20,32	20,34	20,38	20,41	20,40	20,43	20,42	20,31	20,37	20,34	20,44	20,42	20,51	20,50	20,33	20,36	20,50	20,47	20,39	20,44	20,41	20,38	20,35	20,42	20,49	20,46	20,43	20,47	20,56	20,46	20,40	20,44	20,39	20,30	20,39	20,35	20,47	20,51	20,51	20,52	20,34	20,35	20,38	20,40	20,38	20,44	20,44	20,46	20,41	20,35	20,43	20,46	20,46	20,51	20,37	20,43	20,49	20,37	20,46	20,47	20,53	20,51	20,42	20,43	20,42	20,39	20,43	20,47	20,57	20,50	20,50	20,45	20,48	20,49	20,31	20,44	20,47	20,45	20,50	20,52	20,47	20,36	20,43	20,48	20,46	20,47	20,53	20,46	20,39	20,43	20,47	20,47	20,51	20,43	20,58	20,56	20,42	20,45	20,48	20,53	20,48	20,51	20,56	20,55	20,49	20,52	20,45	20,45	20,46	20,51	20,50	20,53	20,54	20,51	20,53	20,48	20,57	20,56	20,52	20,51	20,57	20,53	20,51	20,52	20,58	20,49	20,50	20,60	20,57	20,56	20,50	20,57	20,49	20,50	20,56	20,53	20,49	20,47	20,49	20,46	20,38	20,43	20,44	20,43	20,56	20,60	20,59	20,55	20,55	20,54	20,56	20,48	20,59	20,58	20,54	20,59	20,63	20,58	20,47	20,54	20,51	20,54	20,59	20,57	20,58	20,52	20,59	20,57	20,63	20,63	20,62	20,62	20,61	20,63	20,63	20,64	20,64	20,56	20,56	20,57	20,66	20,65	20,63	20,57	20,59	20,63	20,66	20,60	20,68	20,81	20,89	20,86	20,85	20,96	20,98	21,07	21,19	21,30	21,40	21,64	21,77	21,94	22,21	22,50	22,72	22,71	22,62	22,53	22,31	22,06	22,28	22,61	22,82	22,85	22,87	22,94	22,95	23,00	22,92	23,00	23,05	23,09	23,05	23,14	23,09	23,10	23,20	23,20	23,19	23,16	23,26	23,32	23,37	23,28	23,26	23,29	23,37	23,44	23,48	23,57	23,50	23,53	23,53	23,57	23,60	23,67	23,59	23,59	23,69	23,63	23,68	23,67	23,68	23,72	23,83	23,91	23,86	23,87	23,90	23,86	23,94	23,96	23,94	23,91	23,89	23,91	23,99	24,10	24,08	24,10	23,99	23,99	24,07	24,14	24,14	24,08	24,10	24,11	24,21	24,13	24,13	24,20	24,23	24,17	24,25	24,27	24,27	24,27	24,21	24,20	24,28	24,28	24,27	24,28	24,22	24,29	24,23	24,22	24,24	24,26	24,28	24,34	24,32	24,25	24,25	24,30	24,30	24,37	24,33	24,30	24,45	24,40	24,29	24,32	24,31	24,28	24,32	24,29	24,30	24,34	24,38	24,42	24,36	24,29	24,29	24,22	24,31	24,28	24,21	24,23	24,25	24,27	24,29	24,26	24,23	24,25	24,37	24,37	24,23	24,26	24,31	24,24	24,26	24,27	24,28	24,31	24,24	24,20	24,16	24,15	24,14	24,15	24,10	24,20	24,20	24,19	24,19	24,12	24,15	24,09	24,13	24,21	24,13	24,01	24,02	23,98	24,00	23,94	24,00	23,89	23,93	23,95	24,03	23,93	23,90	23,89	23,84	23,83	23,80	23,75	23,76	23,74	23,70	23,76	23,70	23,71	23,72	23,66	23,58	23,52	23,54	23,53	23,45	23,46	23,46	23,45	23,43	23,41	23,30	23,30	23,24	23,14	23,26	23,35	23,22	23,21	23,07	23,08	23,12	23,13	23,05	22,97	22,98	22,97	22,95	22,86	22,89	22,85	22,83	22,76	22,61	22,36	22,34	22,36	22,57	22,70	22,72	22,66	22,60	22,31	21,94	21,74	21,62	21,51	21,45	21,24	21,07	21,00	21,00	20,95	20,91	20,83	20,83	20,77	20,78	20,84	20,88	20,90	20,92	20,91	20,76	20,69	20,65	20,63	20,76	20,71	20,65	20,61	20,59	20,62	20,67	20,65	20,56	20,58	20,59	20,56	20,57	20,60	20,60	20,55	20,55	20,57	20,53	20,58	20,53	20,59	20,59	20,56	20,51	20,55	20,61	20,55	20,54	20,62	20,53	20,46	20,52	20,48	20,43	20,51	20,52	20,50	20,53	20,44	20,42	20,41	20,52	20,54	20,44	20,49	20,58	20,55	20,51	20,49	20,48	20,48	20,55	20,52	20,46	20,54	20,56	20,55	20,54	20,45	20,36	20,39	20,47	20,51	20,49	20,54	20,55	20,54	20,52	20,56	20,51	20,48	20,52	20,57	20,39	20,46	20,45	20,38	20,46	20,52	20,46	20,46	20,44	20,55	20,57	20,48	20,43	20,42	20,44	20,47	20,40	20,45	20,49	20,46	20,41	20,45	20,47	20,43	20,41	20,43	20,43	20,42	20,39	20,45	20,44	20,46	20,41	20,42	20,39	20,40	20,42	20,37	20,40	20,47	20,43	20,48	20,36	20,36	20,40	20,47	20,49	20,51	20,47	20,44	20,46	20,42	20,47	20,51	20,50	20,43	20,38	20,45	20,50	20,44	20,40	20,38	20,43	20,45	20,42	20,49	20,49	20,55	20,50	20,32	20,35	20,35	20,42	20,41	20,42	20,43	20,34	20,32	20,36	20,42	20,49	20,42	20,34	20,33	20,31	20,43	20,48	20,30	20,36	20,50	20,48	20,48	20,51	20,48	20,35	20,43	20,46	20,45	20,43	20,51	20,42	20,45	20,40	20,37	20,32	20,34	20,39	20,31	20,37	
20,31	20,34	20,38	20,38	20,36	20,27	20,36	20,44	20,41	20,41	20,34	20,31	20,25	20,34	20,50	20,43	20,46	20,34	20,28	20,49	20,45	20,43	20,43	20,46	20,44	20,41	20,42	20,50	20,47	20,45	20,40	20,43	20,43	20,36	20,44	20,42	20,37	20,34	20,40	20,46	20,51	20,54	20,58	20,41	20,39	20,40	20,49	20,48	20,39	20,47	20,41	20,36	20,32	20,40	20,37	20,43	20,48	20,39	20,41	20,41	20,36	20,45	20,47	20,50	20,49	20,51	20,46	20,34	20,32	20,42	20,41	20,63	20,54	20,43	20,44	20,42	20,46	20,33	20,38	20,44	20,41	20,46	20,49	20,53	20,39	20,41	20,48	20,51	20,44	20,49	20,50	20,40	20,50	20,54	20,45	20,47	20,43	20,56	20,59	20,52	20,46	20,50	20,58	20,53	20,54	20,43	20,52	20,45	20,44	20,45	20,47	20,51	20,51	20,50	20,49	20,43	20,40	20,52	20,53	20,53	20,54	20,55	20,56	20,55	20,56	20,54	20,60	20,62	20,52	20,48	20,57	20,56	20,61	20,60	20,59	20,56	20,53	20,54	20,56	20,52	20,51	20,53	20,47	20,48	20,41	20,45	20,55	20,55	20,56	20,51	20,58	20,62	20,53	20,59	20,50	20,52	20,51	20,54	20,57	20,63	20,56	20,48	20,51	20,68	20,62	20,50	20,49	20,57	20,50	20,53	20,60	20,58	20,60	20,64	20,65	20,59	20,68	20,70	20,68	20,67	20,63	20,63	20,64	20,64	20,69	20,60	20,60	20,63	20,58	20,61	20,68	20,69	20,79	20,86	20,87	20,86	20,97	21,03	21,12	21,14	21,29	21,47	21,64	21,86	21,97	22,26	22,58	22,72	22,73	22,67	22,67	22,51	22,16	22,12	22,44	22,77	22,91	22,89	22,92	22,98	22,96	22,86	22,94	23,10	23,08	23,02	23,20	23,18	23,06	23,13	23,18	23,16	23,16	23,22	23,36	23,41	23,38	23,40	23,33	23,44	23,52	23,42	23,42	23,47	23,52	23,53	23,57	23,65	23,72	23,74	23,70	23,77	23,69	23,70	23,73	23,77	23,84	23,92	23,92	23,87	23,85	23,90	23,93	24,00	23,95	23,98	24,00	24,04	23,98	23,97	24,06	24,11	24,02	23,95	24,01	24,13	24,19	24,19	24,13	24,21	24,16	24,18	24,09	24,17	24,22	24,16	24,22	24,27	24,34	24,29	24,32	24,27	24,25	24,31	24,36	24,27	24,25	24,29	24,28	24,25	24,22	24,23	24,23	24,33	24,38	24,38	24,29	24,23	24,27	24,27	24,36	24,36	24,32	24,39	24,37	24,33	24,39	24,35	24,28	24,39	24,35	24,34	24,30	24,33	24,35	24,35	24,27	24,25	24,30	24,31	24,33	24,27	24,24	24,31	24,36	24,27	24,20	24,23	24,24	24,32	24,30	24,30	24,21	24,30	24,31	24,31	24,32	24,28	24,33	24,29	24,18	24,15	24,17	24,23	24,25	24,23	24,14	24,13	24,18	24,17	24,15	24,24	24,21	24,26	24,23	24,16	24,05	24,03	23,99	24,05	24,00	23,95	24,01	23,99	23,97	24,03	23,97	23,84	23,95	23,88	23,87	23,86	23,80	23,80	23,75	23,77	23,78	23,69	23,78	23,76	23,70	23,60	23,58	23,56	23,60	23,60	23,52	23,50	23,51	23,47	23,42	23,33	23,32	23,26	23,18	23,26	23,36	23,22	23,21	23,13	23,08	23,11	23,09	23,03	22,92	22,94	22,94	22,91	22,89	22,87	22,84	22,76	22,72	22,44	22,34	22,46	22,64	22,66	22,67	22,71	22,66	22,58	22,31	21,94	21,76	21,65	21,45	21,45	21,34	21,12	21,03	21,00	20,93	20,93	20,85	20,84	20,78	20,83	20,84	20,80	20,83	20,89	20,86	20,76	20,70	20,61	20,64	20,72	20,69	20,65	20,62	20,50	20,56	20,65	20,63	20,57	20,60	20,63	20,60	20,61	20,57	20,64	20,63	20,61	20,53	20,52	20,50	20,46	20,53	20,59	20,57	20,48	20,54	20,54	20,53	20,53	20,55	20,47	20,44	20,51	20,48	20,50	20,50	20,53	20,51	20,52	20,56	20,46	20,47	20,55	20,56	20,47	20,48	20,60	20,54	20,54	20,50	20,45	20,42	20,52	20,47	20,40	20,42	20,50	20,47	20,51	20,48	20,30	20,34	20,43	20,48	20,52	20,48	20,49	20,49	20,53	20,55	20,57	20,50	20,48	20,47	20,39	20,49	20,50	20,40	20,46	20,50	20,40	20,38	20,44	20,48	20,53	20,48	20,36	20,35	20,47	20,42	20,39	20,47	20,53	20,49	20,41	20,47	20,50	20,46	20,42	20,47	20,44	20,39	20,38	20,49	20,47	20,45	20,41	20,43	20,46	20,41	20,45	20,43	20,37	20,40	20,44	20,52	20,48	20,46	20,46	20,39	20,45	20,48	20,48	20,44	20,53	20,47	20,43	20,43	20,43	20,43	20,39	20,45	20,45	20,44	20,39	20,37	20,47	20,42	20,50	20,48	20,57	20,57	20,49	20,38	20,37	20,42	20,45	20,45	20,42	20,40	20,35	20,35	20,39	20,44	20,50	20,46	20,31	20,30	20,29	20,40	20,54	20,43	20,34	20,42	20,36	20,50	20,56	20,46	20,42	20,47	20,46	20,48	20,52	20,54	20,46	20,40	20,43	20,43	20,38	20,36	20,41	20,34	20,30	
20,36	20,34	20,35	20,37	20,39	20,28	20,31	20,40	20,42	20,36	20,28	20,30	20,37	20,32	20,39	20,45	20,43	20,38	20,27	20,44	20,40	20,36	20,42	20,36	20,36	20,36	20,43	20,56	20,44	20,39	20,31	20,35	20,37	20,36	20,38	20,41	20,38	20,33	20,33	20,44	20,53	20,58	20,55	20,46	20,46	20,37	20,48	20,44	20,39	20,36	20,47	20,49	20,36	20,43	20,48	20,47	20,32	20,40	20,40	20,39	20,37	20,36	20,48	20,50	20,50	20,51	20,47	20,42	20,39	20,46	20,43	20,50	20,58	20,52	20,49	20,44	20,47	20,49	20,40	20,44	20,50	20,44	20,46	20,47	20,46	20,39	20,49	20,49	20,40	20,41	20,51	20,48	20,52	20,55	20,51	20,52	20,42	20,49	20,62	20,46	20,50	20,49	20,46	20,43	20,48	20,45	20,53	20,57	20,50	20,42	20,45	20,49	20,46	20,46	20,47	20,48	20,42	20,48	20,46	20,46	20,55	20,55	20,59	20,57	20,62	20,54	20,59	20,62	20,56	20,45	20,48	20,55	20,55	20,55	20,52	20,52	20,55	20,48	20,48	20,55	20,55	20,56	20,55	20,56	20,54	20,48	20,54	20,55	20,47	20,49	20,61	20,66	20,59	20,53	20,54	20,58	20,49	20,44	20,56	20,53	20,58	20,55	20,54	20,61	20,65	20,54	20,53	20,55	20,52	20,56	20,57	20,62	20,58	20,59	20,58	20,58	20,63	20,65	20,69	20,73	20,71	20,65	20,59	20,64	20,70	20,63	20,64	20,61	20,57	20,66	20,72	20,82	20,82	20,83	20,84	20,90	21,05	21,08	21,12	21,16	21,25	21,47	21,67	21,79	22,00	22,28	22,58	22,69	22,76	22,77	22,73	22,65	22,45	22,21	22,16	22,57	22,85	22,83	22,85	23,01	23,00	22,94	22,95	23,07	23,08	23,05	23,10	23,21	23,17	23,12	23,21	23,20	23,18	23,25	23,35	23,35	23,32	23,37	23,43	23,40	23,48	23,51	23,43	23,51	23,53	23,56	23,58	23,64	23,73	23,71	23,70	23,77	23,80	23,75	23,76	23,78	23,80	23,97	23,95	23,93	23,93	23,89	23,92	24,04	24,05	24,02	24,05	24,02	24,01	23,98	24,04	24,07	24,07	24,04	24,04	24,13	24,21	24,13	24,19	24,20	24,20	24,19	24,15	24,23	24,34	24,23	24,25	24,26	24,34	24,35	24,28	24,25	24,30	24,34	24,34	24,34	24,30	24,26	24,31	24,29	24,30	24,30	24,26	24,28	24,41	24,42	24,36	24,33	24,35	24,37	24,35	24,26	24,25	24,34	24,39	24,37	24,47	24,41	24,29	24,37	24,44	24,33	24,30	24,29	24,34	24,39	24,35	24,23	24,29	24,31	24,29	24,27	24,37	24,38	24,45	24,35	24,23	24,25	24,30	24,32	24,33	24,33	24,32	24,32	24,34	24,32	24,34	24,31	24,29	24,30	24,27	24,18	24,21	24,22	24,28	24,30	24,22	24,14	24,15	24,19	24,18	24,20	24,20	24,23	24,15	24,11	24,09	24,05	24,06	24,11	24,05	24,00	23,98	23,96	23,96	23,99	23,96	23,90	23,91	23,87	23,87	23,86	23,83	23,78	23,77	23,78	23,79	23,76	23,76	23,72	23,70	23,58	23,61	23,62	23,63	23,62	23,55	23,47	23,45	23,44	23,39	23,42	23,32	23,36	23,20	23,20	23,27	23,23	23,21	23,19	23,10	23,11	23,13	23,06	22,95	22,96	22,99	22,91	22,90	22,84	22,83	22,73	22,53	22,29	22,34	22,56	22,71	22,81	22,81	22,75	22,62	22,56	22,37	21,97	21,75	21,63	21,47	21,32	21,27	21,15	21,07	21,03	20,93	20,89	20,85	20,77	20,84	20,93	20,85	20,82	20,80	20,90	20,90	20,81	20,76	20,67	20,66	20,68	20,65	20,58	20,56	20,51	20,55	20,65	20,60	20,55	20,59	20,62	20,62	20,63	20,60	20,59	20,63	20,59	20,52	20,56	20,58	20,56	20,61	20,57	20,54	20,53	20,56	20,54	20,52	20,57	20,55	20,51	20,55	20,57	20,53	20,57	20,55	20,56	20,56	20,58	20,55	20,52	20,53	20,56	20,57	20,48	20,52	20,54	20,46	20,45	20,50	20,47	20,46	20,51	20,53	20,40	20,36	20,44	20,50	20,55	20,54	20,41	20,45	20,46	20,48	20,50	20,48	20,49	20,56	20,53	20,60	20,53	20,48	20,45	20,47	20,41	20,46	20,53	20,49	20,47	20,44	20,39	20,40	20,40	20,42	20,52	20,52	20,45	20,39	20,45	20,45	20,35	20,41	20,45	20,45	20,35	20,45	20,42	20,34	20,44	20,44	20,47	20,38	20,38	20,45	20,45	20,41	20,43	20,43	20,39	20,41	20,46	20,42	20,35	20,34	20,39	20,41	20,42	20,38	20,42	20,34	20,43	20,54	20,41	20,43	20,46	20,55	20,47	20,35	20,37	20,41	20,46	20,43	20,40	20,39	20,47	20,35	20,44	20,44	20,42	20,43	20,48	20,51	20,42	20,42	20,47	20,46	20,44	20,33	20,43	20,35	20,37	20,37	20,38	20,48	20,53	20,53	20,37	20,33	20,34	20,47	20,53	20,43	20,37	20,45	20,43	20,40	20,48	20,48	20,44	20,52	20,43	20,45	20,45	20,38	20,46	20,39	20,40	20,43	20,40	20,46	20,45	20,45	20,38	
20,34	20,35	20,27	20,29	20,33	20,31	20,40	20,39	20,43	20,38	20,31	20,33	20,36	20,43	20,31	20,40	20,42	20,33	20,38	20,51	20,41	20,32	20,34	20,33	20,37	20,43	20,51	20,46	20,37	20,32	20,38	20,43	20,42	20,44	20,30	20,30	20,33	20,37	20,34	20,45	20,51	20,47	20,47	20,43	20,40	20,31	20,44	20,52	20,41	20,46	20,50	20,48	20,38	20,45	20,46	20,57	20,46	20,38	20,45	20,47	20,42	20,44	20,51	20,49	20,41	20,50	20,50	20,46	20,44	20,49	20,46	20,47	20,47	20,50	20,48	20,51	20,54	20,51	20,46	20,46	20,52	20,48	20,50	20,40	20,39	20,48	20,45	20,49	20,39	20,43	20,56	20,45	20,41	20,49	20,49	20,52	20,46	20,42	20,52	20,47	20,44	20,53	20,53	20,49	20,41	20,45	20,54	20,49	20,51	20,40	20,49	20,54	20,50	20,51	20,42	20,49	20,49	20,52	20,46	20,52	20,49	20,53	20,55	20,61	20,56	20,50	20,60	20,60	20,57	20,43	20,46	20,50	20,48	20,51	20,56	20,47	20,53	20,56	20,53	20,57	20,54	20,57	20,64	20,62	20,56	20,52	20,49	20,49	20,42	20,44	20,56	20,57	20,54	20,53	20,54	20,59	20,54	20,49	20,53	20,51	20,56	20,57	20,48	20,59	20,61	20,53	20,52	20,56	20,54	20,57	20,57	20,64	20,62	20,60	20,59	20,55	20,60	20,60	20,65	20,69	20,69	20,61	20,56	20,61	20,68	20,68	20,68	20,65	20,68	20,80	20,75	20,81	20,86	20,87	20,92	21,05	21,12	21,02	21,05	21,18	21,32	21,43	21,57	21,72	21,98	22,34	22,55	22,72	22,73	22,81	22,74	22,72	22,64	22,40	22,06	22,31	22,80	22,85	22,84	23,00	23,07	23,03	23,06	23,06	23,03	23,04	23,10	23,12	23,18	23,17	23,12	23,23	23,23	23,23	23,36	23,36	23,27	23,30	23,40	23,42	23,45	23,51	23,47	23,56	23,57	23,59	23,60	23,65	23,77	23,75	23,73	23,71	23,72	23,79	23,77	23,82	23,89	23,92	23,94	23,93	23,90	23,90	23,94	23,97	23,98	24,01	23,99	24,01	24,01	24,07	24,08	24,08	24,08	24,14	24,12	24,13	24,18	24,18	24,19	24,24	24,19	24,21	24,24	24,18	24,21	24,24	24,24	24,32	24,36	24,30	24,27	24,26	24,27	24,38	24,43	24,38	24,33	24,31	24,37	24,41	24,44	24,37	24,35	24,30	24,36	24,38	24,36	24,33	24,37	24,38	24,42	24,37	24,31	24,35	24,43	24,41	24,40	24,39	24,38	24,38	24,40	24,35	24,31	24,30	24,34	24,42	24,36	24,30	24,33	24,43	24,41	24,33	24,33	24,41	24,36	24,44	24,34	24,29	24,29	24,37	24,36	24,27	24,33	24,40	24,37	24,37	24,35	24,33	24,29	24,35	24,42	24,36	24,29	24,17	24,18	24,21	24,19	24,21	24,15	24,21	24,30	24,29	24,23	24,19	24,16	24,10	24,09	24,03	24,07	24,09	24,08	24,01	23,92	23,96	24,06	23,98	23,91	23,97	23,88	23,81	23,85	23,87	23,84	23,82	23,77	23,74	23,74	23,82	23,75	23,71	23,69	23,60	23,62	23,66	23,61	23,59	23,51	23,38	23,42	23,41	23,45	23,41	23,39	23,37	23,26	23,26	23,31	23,26	23,24	23,22	23,20	23,15	23,10	23,07	23,01	22,98	23,05	22,95	22,89	22,86	22,78	22,70	22,38	22,16	22,42	22,70	22,78	22,75	22,77	22,82	22,70	22,53	22,41	22,06	21,75	21,62	21,47	21,31	21,16	21,06	21,02	21,00	20,96	20,89	20,85	20,79	20,84	20,93	20,89	20,91	20,92	20,90	20,83	20,78	20,73	20,73	20,76	20,70	20,68	20,63	20,54	20,51	20,56	20,67	20,62	20,58	20,61	20,61	20,61	20,60	20,61	20,64	20,59	20,55	20,55	20,59	20,66	20,59	20,60	20,63	20,57	20,55	20,47	20,51	20,52	20,59	20,60	20,49	20,52	20,48	20,51	20,56	20,53	20,51	20,54	20,52	20,46	20,51	20,54	20,58	20,58	20,54	20,54	20,54	20,54	20,49	20,48	20,48	20,48	20,54	20,60	20,48	20,45	20,43	20,40	20,50	20,53	20,46	20,47	20,46	20,51	20,49	20,44	20,52	20,55	20,54	20,55	20,59	20,50	20,42	20,40	20,45	20,50	20,43	20,39	20,37	20,41	20,37	20,37	20,38	20,40	20,46	20,49	20,53	20,51	20,40	20,43	20,39	20,41	20,51	20,51	20,36	20,38	20,43	20,38	20,41	20,42	20,40	20,42	20,40	20,38	20,37	20,44	20,37	20,36	20,31	20,29	20,36	20,41	20,47	20,35	20,37	20,39	20,36	20,28	20,37	20,31	20,36	20,41	20,46	20,38	20,43	20,49	20,49	20,41	20,41	20,52	20,53	20,41	20,37	20,44	20,42	20,40	20,43	20,40	20,42	20,39	20,42	20,45	20,49	20,40	20,48	20,46	20,48	20,42	20,40	20,38	20,38	20,35	20,34	20,49	20,54	20,48	20,37	20,35	20,40	20,36	20,41	20,36	20,36	20,43	20,46	20,44	20,47	20,48	20,43	20,37	20,43	20,40	20,37	20,32	20,26	20,28	20,27	20,28	20,28	20,43	20,34	20,40	20,41	
20,42	20,38	20,34	20,36	20,31	20,29	20,39	20,40	20,32	20,45	20,34	20,30	20,27	20,30	20,37	20,41	20,48	20,38	20,34	20,46	20,41	20,40	20,40	20,37	20,36	20,38	20,50	20,54	20,45	20,34	20,40	20,52	20,35	20,32	20,33	20,26	20,30	20,39	20,47	20,46	20,48	20,50	20,45	20,42	20,43	20,42	20,42	20,45	20,45	20,44	20,46	20,41	20,36	20,40	20,41	20,47	20,43	20,42	20,43	20,48	20,37	20,35	20,44	20,52	20,46	20,40	20,49	20,41	20,33	20,43	20,37	20,46	20,41	20,48	20,50	20,56	20,42	20,44	20,51	20,45	20,48	20,50	20,48	20,45	20,42	20,41	20,44	20,46	20,44	20,48	20,44	20,43	20,41	20,48	20,48	20,44	20,46	20,45	20,44	20,44	20,40	20,54	20,60	20,59	20,49	20,50	20,51	20,51	20,49	20,49	20,54	20,50	20,47	20,48	20,52	20,46	20,44	20,44	20,46	20,50	20,52	20,48	20,53	20,56	20,53	20,56	20,60	20,61	20,52	20,51	20,50	20,53	20,51	20,51	20,59	20,56	20,46	20,52	20,54	20,60	20,56	20,54	20,56	20,59	20,53	20,54	20,55	20,49	20,52	20,48	20,48	20,48	20,56	20,61	20,57	20,57	20,51	20,51	20,56	20,54	20,54	20,56	20,53	20,60	20,58	20,57	20,58	20,62	20,56	20,53	20,60	20,71	20,59	20,59	20,67	20,59	20,64	20,66	20,63	20,64	20,63	20,58	20,58	20,62	20,67	20,74	20,70	20,66	20,72	20,80	20,78	20,82	20,89	20,91	21,02	21,07	21,16	21,04	21,06	21,21	21,31	21,45	21,68	21,82	22,00	22,29	22,56	22,71	22,76	22,75	22,79	22,85	22,83	22,61	22,31	22,24	22,54	22,84	22,95	23,00	22,98	23,01	23,08	23,11	23,08	23,07	23,14	23,12	23,17	23,25	23,24	23,24	23,25	23,27	23,35	23,40	23,39	23,37	23,43	23,43	23,50	23,45	23,49	23,58	23,58	23,67	23,67	23,70	23,76	23,79	23,82	23,73	23,74	23,81	23,80	23,82	23,93	23,94	23,90	23,92	23,96	23,96	23,95	23,95	23,93	23,98	23,99	23,97	24,11	24,12	24,11	24,12	24,13	24,21	24,14	24,07	24,17	24,23	24,14	24,13	24,18	24,22	24,29	24,26	24,22	24,25	24,28	24,30	24,34	24,37	24,33	24,34	24,31	24,36	24,38	24,33	24,31	24,32	24,37	24,38	24,41	24,40	24,31	24,33	24,36	24,33	24,30	24,34	24,29	24,33	24,31	24,41	24,32	24,30	24,40	24,40	24,39	24,44	24,41	24,41	24,37	24,37	24,39	24,42	24,46	24,45	24,39	24,35	24,38	24,44	24,45	24,37	24,33	24,40	24,35	24,41	24,40	24,45	24,37	24,38	24,41	24,39	24,38	24,34	24,35	24,37	24,40	24,28	24,28	24,33	24,39	24,34	24,27	24,23	24,24	24,21	24,24	24,28	24,19	24,13	24,25	24,32	24,25	24,19	24,23	24,21	24,18	24,13	24,06	24,11	24,00	24,07	24,01	23,99	24,06	24,01	23,93	23,98	23,98	23,83	23,84	23,87	23,86	23,86	23,84	23,84	23,79	23,76	23,78	23,74	23,69	23,67	23,68	23,68	23,64	23,56	23,51	23,45	23,40	23,47	23,51	23,43	23,37	23,29	23,31	23,38	23,36	23,24	23,29	23,22	23,17	23,18	23,07	23,11	23,12	23,10	23,11	23,03	22,87	22,89	22,77	22,51	22,26	22,22	22,59	22,80	22,77	22,71	22,72	22,80	22,78	22,52	22,35	22,06	21,80	21,66	21,52	21,33	21,26	21,08	21,06	21,04	20,99	20,96	20,83	20,85	20,87	20,94	20,91	20,86	20,95	20,95	20,78	20,72	20,67	20,66	20,74	20,72	20,68	20,63	20,62	20,59	20,58	20,66	20,63	20,63	20,69	20,66	20,61	20,62	20,59	20,58	20,55	20,54	20,60	20,56	20,60	20,61	20,54	20,56	20,57	20,58	20,56	20,51	20,48	20,57	20,62	20,54	20,50	20,47	20,43	20,57	20,53	20,48	20,47	20,49	20,46	20,47	20,44	20,57	20,58	20,53	20,58	20,59	20,58	20,55	20,45	20,43	20,49	20,55	20,50	20,45	20,50	20,51	20,40	20,47	20,50	20,46	20,49	20,47	20,52	20,50	20,46	20,43	20,54	20,50	20,51	20,53	20,51	20,50	20,44	20,40	20,45	20,36	20,37	20,42	20,41	20,48	20,46	20,35	20,43	20,50	20,47	20,51	20,54	20,44	20,38	20,39	20,36	20,46	20,49	20,38	20,42	20,45	20,43	20,43	20,40	20,41	20,43	20,40	20,37	20,34	20,38	20,40	20,37	20,37	20,33	20,41	20,39	20,46	20,46	20,46	20,39	20,35	20,39	20,46	20,46	20,45	20,41	20,45	20,53	20,40	20,40	20,38	20,47	20,40	20,44	20,52	20,39	20,45	20,43	20,47	20,42	20,45	20,45	20,44	20,40	20,38	20,43	20,48	20,47	20,48	20,47	20,47	20,52	20,46	20,37	20,33	20,43	20,42	20,51	20,56	20,48	20,38	20,35	20,39	20,29	20,41	20,33	20,39	20,44	20,37	20,41	20,47	20,51	20,40	20,35	20,38	20,38	20,37	20,34	20,35	20,32	20,26	20,24	20,36	20,45	20,36	20,28	20,35	
20,41	20,33	20,30	20,39	20,32	20,30	20,38	20,34	20,23	20,38	20,38	20,35	20,30	20,30	20,30	20,38	20,49	20,37	20,28	20,43	20,41	20,45	20,47	20,42	20,41	20,37	20,39	20,50	20,51	20,39	20,36	20,41	20,33	20,34	20,38	20,41	20,32	20,40	20,46	20,57	20,48	20,49	20,52	20,46	20,43	20,36	20,39	20,37	20,36	20,46	20,45	20,35	20,33	20,42	20,47	20,44	20,43	20,45	20,40	20,46	20,35	20,38	20,43	20,50	20,43	20,41	20,41	20,46	20,44	20,43	20,38	20,48	20,40	20,48	20,55	20,49	20,42	20,34	20,48	20,48	20,45	20,45	20,44	20,43	20,47	20,43	20,39	20,44	20,45	20,40	20,44	20,41	20,44	20,45	20,47	20,46	20,48	20,38	20,46	20,43	20,44	20,49	20,56	20,47	20,45	20,48	20,49	20,52	20,55	20,59	20,51	20,50	20,42	20,51	20,55	20,48	20,43	20,42	20,44	20,49	20,52	20,52	20,54	20,56	20,53	20,58	20,56	20,45	20,52	20,49	20,57	20,53	20,50	20,53	20,53	20,58	20,44	20,56	20,54	20,56	20,54	20,59	20,52	20,57	20,53	20,54	20,56	20,53	20,52	20,53	20,55	20,51	20,49	20,54	20,58	20,60	20,49	20,51	20,55	20,51	20,52	20,65	20,58	20,63	20,56	20,51	20,57	20,61	20,55	20,53	20,62	20,71	20,59	20,62	20,64	20,60	20,60	20,56	20,56	20,59	20,62	20,64	20,71	20,65	20,67	20,77	20,76	20,70	20,71	20,80	20,75	20,74	20,93	20,98	21,08	21,08	21,12	21,07	21,10	21,24	21,37	21,46	21,61	21,81	21,97	22,32	22,59	22,74	22,74	22,78	22,81	22,88	22,89	22,76	22,52	22,19	22,26	22,62	22,92	23,01	23,01	23,05	23,03	23,08	23,12	23,10	23,16	23,22	23,25	23,31	23,27	23,19	23,28	23,31	23,33	23,45	23,46	23,34	23,33	23,42	23,46	23,45	23,49	23,55	23,63	23,72	23,66	23,69	23,73	23,66	23,75	23,77	23,77	23,77	23,79	23,86	23,88	23,93	23,96	24,00	24,03	23,97	24,02	24,00	24,03	24,04	24,09	24,05	24,06	24,04	24,10	24,19	24,20	24,13	24,11	24,11	24,15	24,25	24,16	24,12	24,18	24,23	24,21	24,29	24,27	24,30	24,32	24,35	24,34	24,36	24,33	24,32	24,33	24,34	24,33	24,29	24,30	24,30	24,30	24,32	24,36	24,39	24,33	24,37	24,38	24,32	24,25	24,30	24,38	24,35	24,26	24,34	24,39	24,33	24,36	24,43	24,42	24,43	24,43	24,41	24,42	24,38	24,40	24,47	24,43	24,37	24,32	24,40	24,41	24,44	24,40	24,39	24,37	24,43	24,45	24,43	24,45	24,41	24,44	24,39	24,37	24,39	24,39	24,33	24,33	24,41	24,39	24,35	24,36	24,37	24,35	24,29	24,30	24,27	24,28	24,27	24,27	24,33	24,30	24,23	24,32	24,30	24,19	24,18	24,20	24,24	24,19	24,14	24,09	24,05	24,06	24,12	24,12	24,15	24,14	24,02	23,99	23,92	23,98	23,90	23,82	23,87	23,90	23,86	23,90	23,85	23,77	23,75	23,84	23,82	23,77	23,66	23,65	23,64	23,64	23,59	23,54	23,50	23,51	23,47	23,45	23,46	23,38	23,32	23,24	23,32	23,31	23,24	23,26	23,29	23,20	23,19	23,11	23,08	23,13	23,06	23,08	22,98	22,91	22,82	22,59	22,29	22,25	22,47	22,74	22,84	22,84	22,81	22,80	22,76	22,75	22,60	22,31	22,07	21,80	21,65	21,49	21,31	21,23	21,21	21,18	21,08	21,06	20,95	20,84	20,84	20,87	20,87	20,83	20,76	20,85	20,92	20,77	20,69	20,71	20,64	20,72	20,73	20,68	20,60	20,59	20,62	20,68	20,60	20,61	20,57	20,59	20,62	20,58	20,54	20,52	20,46	20,55	20,59	20,66	20,53	20,53	20,58	20,54	20,58	20,54	20,49	20,55	20,56	20,54	20,55	20,56	20,53	20,54	20,50	20,52	20,57	20,54	20,49	20,51	20,55	20,53	20,43	20,41	20,54	20,53	20,44	20,55	20,49	20,49	20,54	20,47	20,47	20,45	20,53	20,52	20,41	20,48	20,49	20,55	20,45	20,48	20,49	20,49	20,48	20,45	20,49	20,49	20,42	20,45	20,46	20,44	20,50	20,52	20,49	20,48	20,37	20,45	20,41	20,34	20,36	20,35	20,38	20,55	20,43	20,43	20,48	20,39	20,40	20,42	20,40	20,37	20,38	20,38	20,52	20,43	20,33	20,41	20,42	20,37	20,44	20,42	20,42	20,46	20,43	20,45	20,39	20,34	20,38	20,32	20,33	20,32	20,41	20,48	20,41	20,51	20,50	20,52	20,38	20,38	20,50	20,57	20,45	20,43	20,44	20,46	20,40	20,47	20,43	20,34	20,36	20,41	20,49	20,42	20,45	20,47	20,44	20,47	20,37	20,47	20,47	20,44	20,40	20,39	20,46	20,40	20,34	20,35	20,48	20,38	20,42	20,33	20,35	20,28	20,36	20,52	20,51	20,49	20,42	20,42	20,38	20,30	20,44	20,43	20,37	20,40	20,35	20,35	20,43	20,52	20,39	20,39	20,43	20,40	20,41	20,34	20,31	20,33	20,33	20,28	20,30	20,45	20,36	20,39	20,40	
20,43	20,40	20,36	20,48	20,45	20,32	20,35	20,38	20,23	20,39	20,35	20,32	20,30	20,34	20,34	20,39	20,45	20,36	20,30	20,43	20,42	20,41	20,40	20,47	20,46	20,38	20,40	20,46	20,41	20,40	20,46	20,45	20,36	20,41	20,41	20,39	20,39	20,42	20,47	20,54	20,46	20,41	20,50	20,43	20,45	20,26	20,27	20,36	20,38	20,45	20,46	20,40	20,35	20,42	20,46	20,39	20,43	20,43	20,50	20,46	20,37	20,39	20,46	20,48	20,38	20,45	20,44	20,39	20,52	20,52	20,35	20,51	20,46	20,45	20,51	20,37	20,38	20,43	20,46	20,50	20,54	20,53	20,50	20,46	20,44	20,45	20,46	20,53	20,52	20,37	20,43	20,48	20,50	20,51	20,42	20,49	20,48	20,43	20,44	20,47	20,43	20,43	20,51	20,48	20,43	20,47	20,55	20,52	20,49	20,58	20,55	20,51	20,46	20,51	20,66	20,50	20,37	20,40	20,38	20,56	20,54	20,55	20,59	20,54	20,53	20,60	20,58	20,53	20,57	20,48	20,49	20,46	20,51	20,52	20,51	20,55	20,48	20,48	20,55	20,54	20,52	20,55	20,62	20,57	20,51	20,49	20,59	20,45	20,47	20,52	20,62	20,60	20,52	20,48	20,52	20,59	20,58	20,53	20,56	20,47	20,46	20,56	20,62	20,64	20,62	20,56	20,55	20,53	20,56	20,55	20,64	20,71	20,61	20,60	20,65	20,57	20,54	20,61	20,54	20,54	20,62	20,60	20,66	20,62	20,70	20,85	20,82	20,77	20,83	20,91	20,88	20,82	20,95	21,00	21,09	21,14	21,08	21,04	21,13	21,21	21,35	21,52	21,61	21,73	21,97	22,31	22,64	22,65	22,72	22,73	22,74	22,82	22,90	22,78	22,66	22,38	22,14	22,33	22,73	23,00	23,02	23,04	23,04	23,04	23,11	23,16	23,13	23,26	23,32	23,32	23,28	23,18	23,25	23,28	23,35	23,38	23,45	23,38	23,36	23,37	23,35	23,46	23,44	23,59	23,66	23,75	23,69	23,71	23,77	23,67	23,75	23,83	23,77	23,81	23,85	23,89	23,89	23,91	23,96	24,00	23,96	23,96	24,01	24,10	24,03	24,00	24,10	24,10	24,09	24,01	24,03	24,17	24,22	24,17	24,14	24,23	24,25	24,21	24,21	24,22	24,21	24,26	24,20	24,27	24,35	24,34	24,34	24,45	24,40	24,35	24,34	24,33	24,28	24,27	24,31	24,34	24,34	24,30	24,32	24,34	24,34	24,36	24,41	24,41	24,43	24,39	24,40	24,43	24,39	24,39	24,41	24,38	24,46	24,43	24,42	24,41	24,42	24,43	24,43	24,41	24,46	24,46	24,46	24,35	24,37	24,37	24,42	24,45	24,38	24,40	24,35	24,38	24,40	24,43	24,39	24,38	24,38	24,45	24,41	24,37	24,33	24,33	24,38	24,36	24,37	24,40	24,37	24,42	24,44	24,41	24,38	24,27	24,31	24,36	24,33	24,29	24,28	24,32	24,33	24,35	24,36	24,29	24,14	24,14	24,18	24,23	24,22	24,18	24,16	24,08	24,03	24,12	24,15	24,12	24,17	24,10	24,02	23,97	23,95	23,88	23,87	23,86	23,89	23,87	23,87	23,81	23,77	23,76	23,83	23,81	23,75	23,70	23,64	23,69	23,66	23,62	23,52	23,48	23,49	23,49	23,41	23,42	23,38	23,34	23,25	23,25	23,27	23,23	23,23	23,27	23,21	23,22	23,25	23,19	23,10	23,06	23,04	22,99	22,86	22,71	22,41	22,26	22,40	22,67	22,84	22,87	22,87	22,86	22,82	22,84	22,81	22,64	22,43	22,08	21,81	21,66	21,52	21,37	21,27	21,20	21,24	21,13	21,03	20,97	20,86	20,86	20,83	20,83	20,82	20,75	20,74	20,89	20,80	20,68	20,77	20,69	20,68	20,75	20,64	20,60	20,54	20,59	20,68	20,59	20,52	20,54	20,53	20,52	20,57	20,56	20,55	20,46	20,57	20,61	20,62	20,58	20,53	20,58	20,55	20,53	20,50	20,44	20,47	20,50	20,49	20,50	20,53	20,55	20,48	20,48	20,47	20,53	20,57	20,46	20,52	20,62	20,58	20,50	20,44	20,43	20,44	20,45	20,57	20,47	20,47	20,46	20,42	20,44	20,48	20,45	20,48	20,39	20,42	20,49	20,51	20,49	20,55	20,43	20,48	20,44	20,45	20,43	20,42	20,50	20,45	20,41	20,44	20,44	20,50	20,50	20,44	20,34	20,46	20,45	20,45	20,39	20,36	20,39	20,49	20,44	20,44	20,46	20,38	20,36	20,30	20,35	20,36	20,41	20,40	20,48	20,46	20,25	20,38	20,41	20,41	20,47	20,44	20,42	20,43	20,37	20,41	20,31	20,35	20,41	20,43	20,34	20,29	20,31	20,39	20,49	20,46	20,44	20,54	20,51	20,40	20,48	20,58	20,46	20,40	20,41	20,40	20,37	20,48	20,50	20,44	20,36	20,40	20,54	20,49	20,44	20,46	20,46	20,50	20,42	20,44	20,48	20,40	20,39	20,47	20,50	20,35	20,34	20,43	20,42	20,35	20,40	20,41	20,40	20,36	20,30	20,45	20,44	20,40	20,36	20,42	20,39	20,36	20,47	20,41	20,35	20,39	20,37	20,39	20,48	20,49	20,44	20,38	20,47	20,46	20,42	20,28	20,35	20,41	20,32	20,36	20,33	20,43	20,42	20,44	20,44	
20,40	20,42	20,35	20,44	20,43	20,35	20,34	20,37	20,32	20,35	20,29	20,23	20,30	20,39	20,32	20,42	20,44	20,40	20,40	20,39	20,46	20,50	20,45	20,44	20,49	20,48	20,50	20,40	20,40	20,41	20,45	20,42	20,39	20,38	20,38	20,36	20,31	20,38	20,44	20,49	20,48	20,53	20,46	20,40	20,41	20,33	20,32	20,34	20,37	20,37	20,40	20,37	20,32	20,41	20,42	20,45	20,44	20,47	20,49	20,38	20,37	20,40	20,47	20,50	20,52	20,47	20,54	20,32	20,45	20,54	20,38	20,48	20,53	20,43	20,38	20,41	20,43	20,42	20,45	20,51	20,51	20,53	20,42	20,40	20,48	20,48	20,51	20,58	20,59	20,49	20,50	20,45	20,54	20,57	20,45	20,45	20,48	20,40	20,38	20,44	20,50	20,46	20,44	20,50	20,44	20,49	20,61	20,58	20,49	20,50	20,54	20,50	20,44	20,53	20,57	20,53	20,39	20,42	20,46	20,57	20,64	20,49	20,49	20,50	20,46	20,55	20,63	20,63	20,56	20,57	20,48	20,46	20,51	20,53	20,53	20,54	20,49	20,51	20,54	20,59	20,53	20,47	20,54	20,55	20,47	20,49	20,50	20,49	20,54	20,59	20,63	20,67	20,52	20,42	20,48	20,54	20,55	20,55	20,55	20,54	20,47	20,51	20,60	20,62	20,61	20,57	20,65	20,62	20,50	20,54	20,57	20,70	20,65	20,56	20,65	20,60	20,60	20,63	20,62	20,61	20,56	20,57	20,66	20,69	20,71	20,82	20,86	20,82	20,91	20,97	20,93	20,93	20,99	20,99	21,06	21,20	21,14	21,07	21,13	21,22	21,35	21,49	21,71	21,80	21,95	22,23	22,58	22,72	22,78	22,75	22,82	22,81	22,82	22,83	22,76	22,64	22,30	22,18	22,52	22,86	22,98	22,92	23,01	23,05	23,09	23,23	23,26	23,26	23,37	23,34	23,25	23,30	23,28	23,35	23,37	23,41	23,44	23,44	23,41	23,42	23,50	23,60	23,56	23,58	23,67	23,71	23,75	23,74	23,77	23,74	23,78	23,78	23,79	23,86	23,91	23,93	23,93	23,97	23,96	23,91	23,97	24,03	24,01	24,07	24,06	23,97	24,08	24,09	24,18	24,10	24,07	24,16	24,27	24,31	24,26	24,28	24,30	24,24	24,24	24,25	24,26	24,25	24,29	24,21	24,26	24,34	24,35	24,40	24,37	24,39	24,37	24,37	24,32	24,34	24,36	24,31	24,34	24,34	24,37	24,37	24,34	24,42	24,47	24,54	24,52	24,46	24,49	24,50	24,42	24,36	24,44	24,47	24,45	24,50	24,48	24,51	24,53	24,50	24,48	24,45	24,42	24,39	24,47	24,41	24,41	24,38	24,40	24,44	24,41	24,50	24,39	24,40	24,49	24,50	24,42	24,39	24,43	24,48	24,50	24,44	24,39	24,39	24,43	24,47	24,39	24,39	24,39	24,41	24,47	24,48	24,38	24,34	24,29	24,31	24,40	24,32	24,23	24,29	24,31	24,29	24,30	24,24	24,18	24,21	24,25	24,22	24,24	24,33	24,29	24,10	24,08	24,16	24,18	24,13	24,14	24,07	24,05	24,03	23,97	23,83	23,86	23,98	23,97	23,90	23,87	23,89	23,78	23,80	23,85	23,79	23,73	23,65	23,65	23,66	23,65	23,61	23,49	23,45	23,48	23,48	23,39	23,40	23,38	23,35	23,31	23,27	23,29	23,30	23,28	23,23	23,21	23,23	23,27	23,22	23,19	23,10	23,08	22,96	22,85	22,57	22,29	22,37	22,66	22,84	22,92	22,94	22,89	22,81	22,84	22,89	22,77	22,64	22,46	22,16	21,84	21,71	21,54	21,47	21,34	21,20	21,14	21,14	21,02	21,00	20,89	20,84	20,85	20,80	20,85	20,76	20,71	20,80	20,84	20,81	20,79	20,73	20,68	20,70	20,69	20,59	20,58	20,59	20,61	20,59	20,52	20,53	20,56	20,53	20,52	20,54	20,58	20,58	20,56	20,60	20,57	20,55	20,55	20,55	20,55	20,51	20,52	20,60	20,51	20,50	20,56	20,58	20,49	20,47	20,48	20,55	20,52	20,48	20,49	20,49	20,51	20,59	20,55	20,49	20,43	20,42	20,49	20,45	20,43	20,46	20,51	20,61	20,40	20,41	20,44	20,49	20,48	20,39	20,37	20,48	20,55	20,45	20,58	20,43	20,48	20,49	20,49	20,50	20,45	20,47	20,49	20,49	20,55	20,52	20,47	20,50	20,42	20,34	20,49	20,47	20,45	20,42	20,43	20,39	20,41	20,39	20,46	20,48	20,42	20,39	20,38	20,35	20,38	20,33	20,48	20,47	20,46	20,33	20,44	20,42	20,45	20,44	20,39	20,41	20,43	20,40	20,40	20,33	20,31	20,34	20,50	20,52	20,31	20,34	20,36	20,42	20,44	20,40	20,45	20,38	20,37	20,43	20,42	20,41	20,46	20,43	20,40	20,36	20,40	20,42	20,57	20,50	20,42	20,50	20,47	20,47	20,37	20,36	20,46	20,41	20,40	20,44	20,44	20,38	20,46	20,47	20,35	20,39	20,42	20,51	20,41	20,41	20,47	20,45	20,43	20,41	20,43	20,34	20,33	20,35	20,46	20,44	20,34	20,41	20,38	20,35	20,47	20,42	20,45	20,47	20,42	20,43	20,31	20,41	20,48	20,45	20,34	20,37	20,39	20,31	20,30	20,36	20,44	20,47	20,44	20,37	
20,38	20,38	20,30	20,36	20,35	20,33	20,40	20,35	20,33	20,35	20,27	20,23	20,33	20,35	20,30	20,38	20,44	20,35	20,39	20,40	20,49	20,57	20,54	20,43	20,47	20,43	20,46	20,46	20,42	20,50	20,40	20,34	20,30	20,32	20,36	20,43	20,37	20,40	20,45	20,46	20,46	20,49	20,51	20,44	20,48	20,39	20,43	20,44	20,43	20,39	20,37	20,36	20,32	20,45	20,49	20,47	20,39	20,48	20,56	20,42	20,35	20,43	20,45	20,49	20,53	20,51	20,49	20,37	20,42	20,53	20,51	20,49	20,52	20,57	20,47	20,47	20,44	20,37	20,33	20,44	20,56	20,51	20,32	20,29	20,41	20,53	20,55	20,57	20,52	20,46	20,49	20,43	20,48	20,54	20,43	20,45	20,49	20,42	20,52	20,46	20,44	20,51	20,46	20,40	20,43	20,52	20,48	20,50	20,44	20,50	20,54	20,51	20,44	20,43	20,57	20,45	20,49	20,47	20,43	20,54	20,59	20,52	20,47	20,49	20,46	20,48	20,53	20,54	20,48	20,53	20,63	20,54	20,45	20,50	20,49	20,52	20,58	20,55	20,64	20,61	20,61	20,52	20,54	20,57	20,53	20,53	20,52	20,54	20,54	20,59	20,61	20,61	20,58	20,48	20,48	20,62	20,62	20,59	20,56	20,53	20,45	20,50	20,56	20,59	20,54	20,60	20,69	20,66	20,64	20,59	20,55	20,58	20,64	20,59	20,68	20,66	20,62	20,66	20,68	20,67	20,62	20,63	20,69	20,71	20,76	20,74	20,81	20,88	20,91	20,91	20,90	20,93	20,98	21,00	21,04	21,18	21,28	21,23	21,25	21,25	21,31	21,52	21,71	21,82	21,97	22,33	22,65	22,73	22,77	22,80	22,85	22,86	22,86	22,84	22,89	22,78	22,53	22,21	22,22	22,67	22,94	22,99	23,05	23,10	23,07	23,14	23,27	23,28	23,32	23,35	23,32	23,29	23,31	23,38	23,43	23,39	23,48	23,44	23,42	23,51	23,59	23,61	23,68	23,66	23,67	23,72	23,67	23,70	23,74	23,75	23,80	23,78	23,76	23,82	23,87	23,93	23,90	23,97	23,93	23,89	24,05	24,05	24,07	24,03	24,00	24,01	24,10	24,16	24,12	24,13	24,18	24,24	24,28	24,29	24,24	24,30	24,37	24,26	24,27	24,29	24,27	24,34	24,33	24,22	24,21	24,36	24,42	24,33	24,37	24,41	24,42	24,42	24,34	24,41	24,39	24,31	24,39	24,40	24,39	24,40	24,42	24,50	24,48	24,49	24,51	24,51	24,49	24,50	24,44	24,42	24,41	24,41	24,49	24,46	24,50	24,51	24,51	24,46	24,44	24,46	24,44	24,40	24,41	24,46	24,44	24,41	24,41	24,40	24,42	24,57	24,46	24,41	24,50	24,56	24,44	24,43	24,48	24,48	24,49	24,53	24,53	24,45	24,47	24,50	24,40	24,47	24,46	24,44	24,44	24,46	24,39	24,35	24,34	24,34	24,33	24,29	24,33	24,32	24,33	24,29	24,34	24,33	24,30	24,29	24,36	24,28	24,28	24,32	24,21	24,12	24,11	24,20	24,21	24,22	24,09	24,09	24,11	24,09	24,06	23,94	23,96	23,99	23,95	23,91	23,95	23,97	23,83	23,85	23,89	23,82	23,76	23,68	23,70	23,70	23,63	23,57	23,53	23,49	23,50	23,48	23,48	23,44	23,40	23,40	23,42	23,32	23,30	23,27	23,26	23,24	23,22	23,21	23,21	23,17	23,14	23,11	23,11	23,02	22,80	22,44	22,25	22,61	22,85	22,94	22,96	22,96	22,84	22,85	22,81	22,81	22,78	22,68	22,45	22,10	21,83	21,72	21,58	21,42	21,33	21,19	21,13	21,05	21,06	21,00	20,96	20,84	20,85	20,78	20,76	20,75	20,69	20,81	20,74	20,73	20,69	20,64	20,69	20,71	20,63	20,62	20,56	20,61	20,59	20,58	20,55	20,54	20,62	20,61	20,56	20,55	20,54	20,57	20,60	20,61	20,51	20,56	20,59	20,58	20,60	20,50	20,55	20,59	20,62	20,51	20,54	20,56	20,55	20,45	20,53	20,57	20,59	20,55	20,49	20,54	20,58	20,53	20,54	20,50	20,53	20,56	20,60	20,52	20,43	20,47	20,56	20,61	20,61	20,50	20,44	20,47	20,52	20,43	20,42	20,52	20,56	20,54	20,51	20,37	20,40	20,44	20,44	20,52	20,44	20,54	20,49	20,47	20,57	20,60	20,52	20,48	20,45	20,40	20,49	20,45	20,43	20,43	20,46	20,44	20,40	20,32	20,40	20,50	20,38	20,38	20,39	20,46	20,44	20,35	20,49	20,53	20,40	20,39	20,48	20,47	20,37	20,45	20,40	20,44	20,46	20,52	20,52	20,43	20,33	20,34	20,36	20,43	20,41	20,35	20,40	20,43	20,42	20,41	20,43	20,44	20,39	20,46	20,37	20,35	20,40	20,50	20,43	20,45	20,44	20,42	20,45	20,50	20,40	20,50	20,42	20,41	20,36	20,31	20,46	20,43	20,41	20,43	20,42	20,43	20,48	20,46	20,37	20,41	20,47	20,52	20,52	20,43	20,47	20,39	20,33	20,41	20,47	20,36	20,35	20,39	20,42	20,46	20,42	20,42	20,41	20,34	20,42	20,34	20,41	20,50	20,40	20,37	20,32	20,37	20,40	20,44	20,41	20,38	20,28	20,27	20,28	20,39	20,40	20,47	20,37	20,28	
20,41	20,34	20,30	20,38	20,40	20,31	20,40	20,46	20,33	20,37	20,28	20,32	20,38	20,38	20,42	20,47	20,40	20,37	20,35	20,43	20,47	20,46	20,41	20,41	20,44	20,46	20,46	20,49	20,48	20,50	20,44	20,39	20,32	20,31	20,40	20,39	20,37	20,38	20,38	20,45	20,39	20,45	20,50	20,42	20,42	20,35	20,37	20,33	20,36	20,45	20,42	20,46	20,40	20,47	20,52	20,47	20,42	20,37	20,42	20,38	20,43	20,49	20,51	20,47	20,52	20,49	20,50	20,46	20,42	20,50	20,45	20,50	20,56	20,56	20,49	20,40	20,47	20,44	20,41	20,45	20,56	20,52	20,39	20,36	20,37	20,51	20,54	20,52	20,49	20,42	20,47	20,53	20,47	20,44	20,47	20,51	20,48	20,49	20,53	20,58	20,55	20,50	20,52	20,48	20,41	20,43	20,50	20,40	20,38	20,43	20,49	20,46	20,44	20,44	20,51	20,44	20,53	20,47	20,48	20,49	20,50	20,48	20,54	20,59	20,54	20,54	20,56	20,58	20,57	20,54	20,60	20,62	20,55	20,48	20,51	20,57	20,59	20,59	20,55	20,61	20,56	20,60	20,55	20,56	20,54	20,54	20,58	20,56	20,55	20,55	20,50	20,52	20,55	20,52	20,48	20,57	20,65	20,57	20,60	20,57	20,48	20,47	20,55	20,68	20,59	20,55	20,63	20,65	20,69	20,76	20,67	20,58	20,60	20,63	20,69	20,69	20,64	20,64	20,72	20,78	20,68	20,66	20,69	20,72	20,78	20,76	20,82	20,94	20,95	20,91	20,92	20,95	21,05	21,06	21,07	21,14	21,26	21,19	21,30	21,42	21,42	21,51	21,65	21,84	22,05	22,42	22,68	22,74	22,80	22,80	22,84	22,91	23,00	22,92	22,92	22,97	22,81	22,54	22,22	22,40	22,77	22,91	23,00	23,10	23,16	23,26	23,27	23,31	23,29	23,35	23,39	23,30	23,32	23,37	23,40	23,47	23,46	23,45	23,46	23,57	23,62	23,61	23,64	23,66	23,64	23,75	23,70	23,71	23,77	23,77	23,82	23,84	23,86	23,89	24,00	23,97	23,97	23,92	23,94	23,98	24,09	24,07	24,07	24,07	24,05	24,11	24,13	24,20	24,19	24,12	24,23	24,32	24,24	24,25	24,20	24,24	24,36	24,36	24,28	24,30	24,29	24,35	24,35	24,28	24,32	24,38	24,35	24,35	24,43	24,54	24,47	24,44	24,36	24,41	24,44	24,30	24,38	24,48	24,43	24,47	24,48	24,49	24,50	24,49	24,55	24,52	24,53	24,53	24,45	24,43	24,48	24,48	24,51	24,44	24,48	24,54	24,62	24,50	24,52	24,51	24,48	24,46	24,48	24,49	24,52	24,47	24,44	24,49	24,51	24,54	24,47	24,47	24,50	24,54	24,51	24,48	24,49	24,46	24,43	24,50	24,61	24,50	24,42	24,46	24,41	24,49	24,53	24,46	24,42	24,46	24,43	24,39	24,43	24,39	24,40	24,32	24,38	24,34	24,41	24,46	24,42	24,37	24,33	24,28	24,28	24,23	24,24	24,26	24,19	24,12	24,14	24,20	24,20	24,19	24,09	24,07	24,09	24,13	24,10	23,99	24,00	24,05	23,99	23,95	23,96	23,98	23,90	23,85	23,86	23,88	23,80	23,77	23,73	23,72	23,70	23,55	23,59	23,55	23,52	23,53	23,56	23,54	23,40	23,45	23,42	23,41	23,40	23,31	23,26	23,28	23,28	23,24	23,21	23,13	23,15	23,16	23,07	22,91	22,62	22,38	22,43	22,80	22,97	22,94	22,96	22,99	22,90	22,87	22,94	22,81	22,76	22,67	22,46	22,12	21,80	21,63	21,55	21,40	21,31	21,21	21,19	21,13	21,13	21,10	20,95	20,92	20,92	20,79	20,79	20,74	20,78	20,87	20,78	20,73	20,73	20,70	20,68	20,70	20,66	20,60	20,57	20,52	20,60	20,62	20,63	20,60	20,58	20,61	20,59	20,57	20,53	20,55	20,61	20,57	20,51	20,54	20,59	20,59	20,62	20,57	20,56	20,54	20,57	20,58	20,55	20,54	20,52	20,44	20,47	20,57	20,54	20,51	20,49	20,59	20,55	20,50	20,48	20,50	20,51	20,60	20,65	20,59	20,51	20,57	20,55	20,53	20,53	20,56	20,48	20,42	20,50	20,48	20,49	20,47	20,51	20,49	20,43	20,37	20,45	20,46	20,44	20,48	20,45	20,46	20,49	20,44	20,52	20,47	20,51	20,53	20,48	20,40	20,48	20,51	20,44	20,42	20,32	20,43	20,46	20,37	20,37	20,41	20,42	20,41	20,51	20,56	20,56	20,45	20,43	20,53	20,45	20,39	20,42	20,48	20,43	20,39	20,40	20,50	20,44	20,42	20,50	20,44	20,32	20,38	20,33	20,37	20,38	20,40	20,41	20,41	20,39	20,39	20,47	20,39	20,41	20,46	20,37	20,38	20,46	20,46	20,50	20,61	20,51	20,46	20,44	20,48	20,42	20,37	20,39	20,41	20,35	20,34	20,43	20,44	20,43	20,46	20,43	20,48	20,44	20,42	20,44	20,47	20,35	20,47	20,46	20,43	20,46	20,38	20,33	20,30	20,44	20,47	20,43	20,36	20,42	20,39	20,46	20,43	20,43	20,40	20,42	20,35	20,34	20,49	20,46	20,43	20,39	20,32	20,36	20,40	20,35	20,37	20,37	20,30	20,40	20,46	20,47	20,42	20,35	20,30	
20,49	20,36	20,31	20,34	20,37	20,32	20,37	20,43	20,39	20,27	20,30	20,33	20,35	20,33	20,42	20,48	20,37	20,30	20,40	20,40	20,48	20,42	20,31	20,38	20,53	20,48	20,48	20,49	20,43	20,32	20,38	20,39	20,37	20,35	20,36	20,39	20,40	20,39	20,40	20,45	20,46	20,50	20,48	20,35	20,46	20,46	20,36	20,34	20,34	20,41	20,41	20,42	20,44	20,51	20,44	20,40	20,43	20,43	20,42	20,42	20,39	20,43	20,43	20,41	20,50	20,44	20,47	20,45	20,35	20,40	20,35	20,43	20,51	20,55	20,42	20,40	20,49	20,43	20,42	20,51	20,55	20,46	20,39	20,44	20,43	20,44	20,46	20,51	20,48	20,44	20,48	20,44	20,46	20,44	20,52	20,51	20,45	20,50	20,52	20,58	20,58	20,48	20,44	20,47	20,45	20,42	20,49	20,49	20,45	20,49	20,48	20,52	20,53	20,49	20,48	20,45	20,41	20,48	20,46	20,52	20,44	20,46	20,55	20,53	20,52	20,53	20,55	20,60	20,57	20,57	20,58	20,65	20,52	20,46	20,49	20,55	20,62	20,56	20,52	20,52	20,50	20,59	20,56	20,53	20,50	20,51	20,53	20,54	20,50	20,59	20,48	20,50	20,50	20,48	20,51	20,55	20,59	20,64	20,61	20,62	20,56	20,62	20,64	20,74	20,74	20,61	20,65	20,69	20,74	20,82	20,82	20,75	20,78	20,72	20,69	20,68	20,66	20,67	20,71	20,81	20,74	20,68	20,70	20,71	20,76	20,80	20,85	20,95	21,01	21,02	21,02	21,02	21,12	21,14	21,16	21,19	21,23	21,23	21,32	21,40	21,47	21,56	21,64	21,82	22,11	22,40	22,65	22,74	22,85	22,82	22,84	22,89	22,98	23,03	22,96	22,91	22,95	22,82	22,49	22,22	22,53	22,82	22,97	23,14	23,15	23,16	23,29	23,23	23,26	23,33	23,42	23,30	23,26	23,39	23,42	23,40	23,44	23,53	23,53	23,59	23,59	23,51	23,56	23,64	23,66	23,72	23,74	23,76	23,73	23,85	23,90	23,88	23,90	23,96	24,01	24,00	24,01	24,04	23,96	24,02	24,10	24,13	24,13	24,18	24,15	24,15	24,16	24,20	24,23	24,21	24,19	24,26	24,24	24,23	24,22	24,21	24,33	24,38	24,39	24,37	24,30	24,32	24,31	24,35	24,37	24,39	24,36	24,42	24,45	24,43	24,47	24,38	24,43	24,47	24,52	24,46	24,43	24,41	24,45	24,51	24,48	24,45	24,44	24,50	24,56	24,53	24,57	24,55	24,52	24,49	24,52	24,52	24,55	24,51	24,52	24,63	24,71	24,57	24,48	24,54	24,53	24,51	24,50	24,48	24,50	24,47	24,47	24,47	24,50	24,54	24,55	24,58	24,54	24,53	24,53	24,47	24,39	24,47	24,47	24,51	24,52	24,51	24,44	24,41	24,45	24,55	24,51	24,48	24,50	24,39	24,40	24,45	24,44	24,39	24,38	24,44	24,41	24,38	24,42	24,50	24,49	24,34	24,39	24,31	24,25	24,21	24,32	24,34	24,24	24,23	24,23	24,28	24,29	24,19	24,16	24,17	24,08	24,02	24,01	24,00	24,04	24,08	24,03	24,03	23,99	23,98	23,90	23,84	23,87	23,90	23,88	23,83	23,77	23,73	23,76	23,69	23,71	23,66	23,50	23,54	23,51	23,56	23,47	23,44	23,46	23,41	23,40	23,43	23,33	23,30	23,32	23,24	23,27	23,20	23,18	23,14	23,06	22,80	22,38	22,40	22,67	22,90	23,01	23,00	22,89	23,01	22,99	22,96	22,97	22,87	22,83	22,71	22,45	22,16	21,89	21,74	21,52	21,46	21,37	21,21	21,15	21,16	21,10	21,08	20,99	20,97	20,97	20,88	20,95	20,85	20,82	20,85	20,81	20,78	20,81	20,75	20,81	20,81	20,72	20,70	20,62	20,57	20,59	20,71	20,74	20,63	20,63	20,65	20,63	20,62	20,61	20,59	20,60	20,53	20,54	20,59	20,50	20,53	20,53	20,61	20,65	20,62	20,57	20,60	20,55	20,52	20,58	20,48	20,50	20,55	20,48	20,48	20,51	20,56	20,52	20,43	20,45	20,48	20,53	20,56	20,48	20,45	20,46	20,57	20,56	20,51	20,52	20,49	20,44	20,44	20,52	20,50	20,52	20,56	20,49	20,55	20,51	20,39	20,46	20,47	20,42	20,53	20,47	20,46	20,50	20,46	20,43	20,45	20,50	20,43	20,47	20,37	20,48	20,54	20,47	20,37	20,28	20,43	20,49	20,44	20,42	20,41	20,44	20,42	20,49	20,55	20,53	20,43	20,46	20,46	20,47	20,42	20,44	20,38	20,38	20,45	20,40	20,49	20,44	20,40	20,44	20,45	20,35	20,41	20,42	20,43	20,41	20,46	20,43	20,43	20,43	20,40	20,41	20,37	20,38	20,40	20,41	20,47	20,44	20,41	20,41	20,45	20,56	20,46	20,44	20,42	20,36	20,43	20,43	20,38	20,38	20,41	20,40	20,42	20,43	20,44	20,36	20,43	20,50	20,37	20,43	20,45	20,36	20,44	20,50	20,38	20,46	20,38	20,39	20,37	20,47	20,54	20,50	20,45	20,36	20,32	20,37	20,45	20,48	20,38	20,39	20,45	20,38	20,48	20,50	20,39	20,36	20,39	20,37	20,39	20,46	20,40	20,52	20,35	20,33	20,49	20,48	20,46	20,33	20,30	
20,41	20,28	20,26	20,30	20,29	20,31	20,46	20,41	20,36	20,34	20,22	20,28	20,36	20,43	20,40	20,44	20,29	20,28	20,35	20,49	20,44	20,49	20,43	20,43	20,45	20,42	20,36	20,37	20,37	20,43	20,37	20,42	20,41	20,32	20,33	20,39	20,43	20,42	20,37	20,42	20,46	20,54	20,45	20,43	20,45	20,44	20,51	20,39	20,39	20,45	20,40	20,41	20,38	20,44	20,39	20,41	20,38	20,42	20,46	20,50	20,46	20,46	20,38	20,39	20,41	20,46	20,45	20,44	20,35	20,33	20,43	20,55	20,49	20,53	20,42	20,42	20,51	20,40	20,39	20,49	20,60	20,55	20,45	20,43	20,46	20,41	20,47	20,54	20,52	20,46	20,43	20,46	20,39	20,49	20,49	20,52	20,46	20,54	20,49	20,48	20,53	20,51	20,42	20,36	20,43	20,48	20,45	20,47	20,47	20,43	20,44	20,44	20,50	20,46	20,46	20,48	20,38	20,47	20,53	20,51	20,49	20,46	20,52	20,54	20,47	20,54	20,62	20,55	20,49	20,49	20,60	20,66	20,56	20,50	20,47	20,55	20,55	20,54	20,52	20,59	20,49	20,52	20,56	20,54	20,55	20,50	20,53	20,56	20,50	20,46	20,53	20,62	20,54	20,48	20,51	20,54	20,53	20,60	20,56	20,54	20,59	20,69	20,73	20,83	20,81	20,84	20,87	20,88	20,91	20,94	20,87	20,89	20,97	20,91	20,86	20,80	20,79	20,77	20,76	20,83	20,80	20,74	20,79	20,78	20,81	20,81	20,85	20,93	21,07	21,13	21,14	21,08	21,12	21,17	21,20	21,20	21,24	21,30	21,36	21,38	21,44	21,66	21,78	21,80	22,03	22,36	22,69	22,76	22,87	22,88	22,88	22,89	22,93	23,06	23,00	22,90	22,93	22,93	22,68	22,37	22,30	22,69	23,00	23,13	23,17	23,16	23,23	23,33	23,28	23,34	23,34	23,32	23,29	23,44	23,55	23,48	23,48	23,52	23,53	23,57	23,61	23,54	23,57	23,68	23,70	23,82	23,79	23,84	23,84	23,82	23,87	23,90	23,91	23,90	23,88	24,00	24,04	24,10	24,06	24,02	24,11	24,11	24,20	24,23	24,18	24,12	24,13	24,20	24,29	24,27	24,27	24,27	24,24	24,23	24,18	24,28	24,39	24,42	24,40	24,35	24,28	24,32	24,38	24,40	24,45	24,46	24,46	24,41	24,46	24,37	24,39	24,41	24,41	24,44	24,54	24,51	24,53	24,44	24,49	24,53	24,53	24,53	24,52	24,57	24,50	24,49	24,50	24,52	24,54	24,56	24,59	24,54	24,52	24,55	24,56	24,62	24,66	24,55	24,58	24,55	24,46	24,54	24,59	24,48	24,49	24,49	24,45	24,51	24,51	24,58	24,52	24,51	24,48	24,49	24,55	24,43	24,39	24,46	24,50	24,51	24,51	24,52	24,56	24,55	24,50	24,59	24,58	24,48	24,52	24,44	24,41	24,50	24,43	24,35	24,45	24,49	24,41	24,44	24,48	24,42	24,43	24,38	24,33	24,37	24,31	24,26	24,36	24,37	24,26	24,20	24,25	24,33	24,36	24,26	24,16	24,15	24,05	24,03	24,04	23,97	24,00	24,06	24,05	24,09	24,00	23,95	23,93	23,86	23,88	23,91	23,90	23,87	23,79	23,77	23,80	23,76	23,69	23,65	23,52	23,51	23,55	23,56	23,53	23,49	23,45	23,48	23,45	23,42	23,41	23,30	23,33	23,28	23,32	23,27	23,13	23,07	22,87	22,54	22,42	22,70	22,89	22,94	23,04	23,03	22,91	22,99	23,01	23,00	22,94	22,78	22,84	22,90	22,51	22,17	21,96	21,83	21,70	21,52	21,44	21,33	21,19	21,08	21,08	21,04	20,99	20,98	20,96	20,95	20,95	20,94	20,78	20,85	20,83	20,77	20,74	20,70	20,73	20,81	20,74	20,65	20,66	20,62	20,62	20,61	20,65	20,62	20,59	20,64	20,60	20,61	20,61	20,56	20,59	20,59	20,54	20,57	20,58	20,59	20,62	20,61	20,59	20,55	20,60	20,58	20,53	20,50	20,56	20,56	20,47	20,44	20,45	20,45	20,50	20,52	20,52	20,52	20,53	20,48	20,49	20,64	20,52	20,42	20,45	20,58	20,59	20,58	20,54	20,44	20,37	20,46	20,52	20,49	20,49	20,51	20,46	20,47	20,46	20,36	20,40	20,48	20,55	20,50	20,49	20,51	20,57	20,45	20,46	20,49	20,46	20,44	20,44	20,40	20,48	20,49	20,43	20,40	20,32	20,40	20,48	20,47	20,48	20,35	20,41	20,42	20,50	20,48	20,47	20,45	20,44	20,48	20,39	20,40	20,48	20,38	20,36	20,49	20,40	20,37	20,47	20,50	20,47	20,43	20,39	20,42	20,46	20,50	20,36	20,45	20,42	20,44	20,53	20,42	20,42	20,44	20,36	20,37	20,47	20,40	20,40	20,39	20,42	20,36	20,52	20,49	20,50	20,51	20,36	20,43	20,41	20,39	20,42	20,48	20,46	20,47	20,48	20,45	20,43	20,42	20,45	20,44	20,43	20,37	20,38	20,42	20,48	20,38	20,39	20,36	20,37	20,39	20,49	20,56	20,52	20,39	20,41	20,42	20,39	20,39	20,39	20,41	20,33	20,35	20,39	20,44	20,48	20,38	20,27	20,40	20,40	20,32	20,36	20,46	20,43	20,42	20,44	20,43	20,47	20,48	20,37	20,35	
20,41	20,27	20,22	20,33	20,35	20,34	20,39	20,40	20,31	20,35	20,21	20,20	20,30	20,38	20,33	20,38	20,42	20,34	20,36	20,41	20,40	20,49	20,45	20,39	20,36	20,34	20,37	20,42	20,35	20,35	20,41	20,46	20,39	20,34	20,40	20,40	20,36	20,32	20,37	20,42	20,47	20,55	20,52	20,42	20,43	20,33	20,46	20,47	20,36	20,43	20,50	20,44	20,43	20,42	20,42	20,38	20,40	20,45	20,45	20,43	20,40	20,45	20,43	20,44	20,42	20,43	20,38	20,34	20,33	20,43	20,46	20,53	20,50	20,47	20,49	20,40	20,40	20,36	20,39	20,47	20,51	20,53	20,44	20,46	20,35	20,31	20,44	20,52	20,46	20,42	20,40	20,43	20,45	20,47	20,45	20,46	20,41	20,49	20,46	20,38	20,41	20,49	20,46	20,45	20,43	20,38	20,39	20,50	20,44	20,38	20,46	20,43	20,40	20,44	20,44	20,41	20,36	20,31	20,49	20,51	20,48	20,50	20,53	20,55	20,49	20,48	20,56	20,62	20,56	20,42	20,54	20,58	20,50	20,51	20,47	20,57	20,60	20,54	20,58	20,53	20,50	20,51	20,52	20,51	20,47	20,48	20,55	20,56	20,49	20,48	20,42	20,57	20,58	20,52	20,50	20,57	20,56	20,61	20,64	20,61	20,64	20,67	20,80	20,95	20,91	20,94	20,93	21,00	21,02	21,10	21,02	20,98	21,07	21,04	21,02	21,05	20,99	20,93	20,90	20,91	20,82	20,77	20,83	20,81	20,87	20,89	20,89	20,95	21,05	21,17	21,14	21,12	21,04	21,09	21,20	21,30	21,31	21,33	21,38	21,44	21,53	21,62	21,72	21,82	21,96	22,26	22,60	22,80	22,85	22,92	22,98	23,00	23,01	23,03	22,93	22,93	23,00	22,97	22,87	22,65	22,33	22,33	22,79	23,12	23,15	23,20	23,26	23,38	23,30	23,33	23,39	23,31	23,35	23,40	23,52	23,50	23,46	23,44	23,56	23,61	23,67	23,63	23,62	23,69	23,72	23,76	23,79	23,82	23,90	23,84	23,81	23,83	23,89	23,97	23,96	23,95	23,97	24,08	24,12	24,10	24,05	24,11	24,14	24,19	24,20	24,12	24,13	24,23	24,26	24,25	24,31	24,28	24,25	24,24	24,19	24,33	24,37	24,39	24,39	24,31	24,28	24,37	24,41	24,44	24,36	24,42	24,47	24,42	24,42	24,43	24,40	24,43	24,40	24,47	24,52	24,54	24,51	24,44	24,47	24,57	24,49	24,47	24,55	24,55	24,55	24,51	24,50	24,54	24,64	24,61	24,60	24,54	24,48	24,49	24,56	24,60	24,59	24,57	24,61	24,65	24,50	24,48	24,57	24,55	24,46	24,46	24,52	24,58	24,59	24,63	24,57	24,52	24,49	24,52	24,49	24,47	24,46	24,56	24,58	24,55	24,52	24,49	24,54	24,57	24,56	24,61	24,63	24,58	24,51	24,52	24,47	24,46	24,49	24,38	24,42	24,42	24,47	24,41	24,39	24,41	24,42	24,41	24,31	24,37	24,33	24,27	24,34	24,34	24,26	24,26	24,29	24,33	24,28	24,25	24,22	24,16	24,09	24,07	24,07	24,01	24,03	24,04	24,11	24,13	24,06	23,92	23,93	23,90	23,94	23,92	23,92	23,87	23,83	23,81	23,81	23,76	23,73	23,64	23,56	23,56	23,57	23,54	23,49	23,51	23,49	23,45	23,47	23,41	23,42	23,33	23,26	23,24	23,32	23,28	23,09	22,93	22,72	22,47	22,60	22,89	22,95	22,95	23,03	23,04	22,92	22,95	23,00	23,04	23,01	22,82	22,76	22,81	22,52	22,16	21,96	21,83	21,68	21,55	21,43	21,37	21,28	21,13	21,05	21,05	21,05	20,97	20,98	20,98	20,92	20,90	20,82	20,86	20,91	20,87	20,78	20,67	20,71	20,74	20,69	20,68	20,67	20,60	20,56	20,60	20,59	20,59	20,64	20,58	20,52	20,59	20,56	20,52	20,55	20,54	20,49	20,47	20,59	20,57	20,56	20,62	20,64	20,56	20,61	20,62	20,58	20,61	20,57	20,48	20,51	20,46	20,48	20,52	20,45	20,49	20,49	20,49	20,47	20,42	20,45	20,57	20,53	20,46	20,47	20,55	20,50	20,56	20,56	20,39	20,42	20,48	20,50	20,59	20,51	20,43	20,46	20,43	20,41	20,37	20,42	20,47	20,48	20,53	20,48	20,52	20,57	20,47	20,42	20,38	20,43	20,36	20,44	20,38	20,44	20,41	20,42	20,41	20,39	20,40	20,37	20,38	20,41	20,38	20,35	20,38	20,45	20,46	20,42	20,33	20,43	20,44	20,41	20,32	20,34	20,35	20,37	20,45	20,44	20,42	20,47	20,54	20,48	20,41	20,43	20,41	20,43	20,50	20,41	20,41	20,44	20,43	20,46	20,40	20,42	20,45	20,33	20,39	20,46	20,39	20,39	20,46	20,45	20,43	20,51	20,54	20,47	20,39	20,41	20,41	20,37	20,39	20,43	20,38	20,49	20,49	20,46	20,43	20,41	20,40	20,43	20,44	20,41	20,30	20,42	20,38	20,36	20,42	20,34	20,35	20,38	20,36	20,44	20,46	20,52	20,46	20,37	20,31	20,32	20,38	20,36	20,40	20,41	20,36	20,44	20,44	20,44	20,40	20,31	20,31	20,39	20,37	20,37	20,36	20,37	20,37	20,45	20,42	20,43	20,42	20,37	20,37	
20,35	20,38	20,32	20,40	20,37	20,30	20,26	20,40	20,34	20,41	20,35	20,29	20,31	20,35	20,30	20,39	20,36	20,35	20,29	20,42	20,41	20,41	20,41	20,35	20,32	20,32	20,41	20,44	20,47	20,40	20,38	20,48	20,43	20,30	20,40	20,38	20,38	20,45	20,41	20,47	20,50	20,51	20,48	20,35	20,31	20,33	20,44	20,36	20,34	20,33	20,49	20,50	20,48	20,49	20,52	20,49	20,41	20,44	20,37	20,42	20,38	20,41	20,44	20,42	20,38	20,42	20,44	20,39	20,35	20,40	20,37	20,45	20,44	20,58	20,48	20,45	20,37	20,39	20,37	20,41	20,45	20,51	20,45	20,43	20,45	20,41	20,46	20,52	20,44	20,33	20,48	20,48	20,41	20,43	20,41	20,47	20,45	20,40	20,41	20,38	20,42	20,41	20,41	20,46	20,41	20,36	20,39	20,49	20,39	20,44	20,51	20,51	20,47	20,47	20,48	20,39	20,38	20,38	20,44	20,50	20,41	20,44	20,51	20,54	20,47	20,53	20,56	20,57	20,49	20,45	20,45	20,60	20,52	20,47	20,50	20,57	20,60	20,60	20,53	20,48	20,42	20,52	20,47	20,52	20,44	20,48	20,58	20,51	20,53	20,52	20,51	20,57	20,56	20,55	20,52	20,58	20,57	20,57	20,65	20,77	20,79	20,80	20,90	21,00	20,96	20,89	20,89	20,86	20,88	20,97	20,97	20,96	21,01	21,08	21,16	21,17	21,13	21,07	21,15	21,15	21,02	20,93	21,00	21,03	21,01	20,89	20,95	20,99	21,06	21,18	21,17	21,22	21,20	21,12	21,22	21,42	21,44	21,42	21,44	21,53	21,56	21,70	21,73	21,84	21,98	22,29	22,64	22,82	22,87	22,82	22,93	22,94	23,03	23,05	23,04	23,01	23,02	23,05	22,97	22,99	22,57	22,28	22,50	22,97	23,12	23,19	23,27	23,31	23,30	23,34	23,40	23,36	23,31	23,37	23,44	23,46	23,53	23,46	23,52	23,60	23,62	23,63	23,68	23,69	23,73	23,71	23,76	23,80	23,85	23,84	23,89	23,94	23,88	24,00	24,06	23,98	24,00	24,10	24,06	24,10	24,07	24,14	24,15	24,18	24,25	24,16	24,22	24,22	24,18	24,21	24,31	24,30	24,27	24,23	24,24	24,30	24,33	24,37	24,41	24,39	24,34	24,39	24,45	24,42	24,39	24,42	24,52	24,49	24,44	24,45	24,39	24,43	24,48	24,55	24,61	24,56	24,53	24,48	24,57	24,64	24,52	24,50	24,60	24,60	24,54	24,64	24,63	24,64	24,61	24,59	24,56	24,51	24,44	24,47	24,56	24,62	24,57	24,55	24,62	24,60	24,54	24,47	24,52	24,58	24,57	24,56	24,60	24,61	24,56	24,63	24,63	24,61	24,55	24,52	24,55	24,47	24,49	24,60	24,64	24,59	24,57	24,48	24,52	24,52	24,59	24,61	24,64	24,59	24,56	24,52	24,53	24,53	24,49	24,49	24,43	24,34	24,46	24,44	24,43	24,44	24,43	24,37	24,33	24,36	24,33	24,33	24,38	24,25	24,12	24,17	24,29	24,32	24,26	24,23	24,22	24,18	24,11	24,06	24,08	23,99	24,01	24,04	24,03	24,08	24,04	23,95	23,92	23,91	23,92	23,89	23,83	23,85	23,78	23,84	23,82	23,72	23,71	23,64	23,55	23,60	23,58	23,58	23,50	23,54	23,52	23,48	23,41	23,40	23,35	23,36	23,34	23,31	23,29	23,13	23,00	22,77	22,53	22,61	22,83	22,96	22,99	23,01	23,02	23,10	23,01	23,00	22,99	23,00	22,96	22,91	22,90	22,78	22,57	22,16	21,92	21,75	21,59	21,47	21,48	21,43	21,30	21,16	21,12	21,05	21,04	21,04	21,00	20,98	20,96	20,87	20,91	20,89	20,86	20,86	20,89	20,73	20,76	20,75	20,67	20,65	20,65	20,59	20,54	20,54	20,58	20,57	20,66	20,68	20,57	20,60	20,55	20,55	20,48	20,49	20,46	20,49	20,61	20,57	20,51	20,60	20,62	20,61	20,58	20,53	20,54	20,60	20,57	20,44	20,52	20,59	20,56	20,55	20,42	20,41	20,41	20,46	20,46	20,51	20,51	20,53	20,52	20,49	20,53	20,47	20,49	20,53	20,56	20,50	20,44	20,50	20,50	20,50	20,42	20,44	20,47	20,52	20,52	20,38	20,37	20,46	20,50	20,52	20,48	20,50	20,51	20,46	20,45	20,40	20,43	20,40	20,40	20,42	20,42	20,36	20,35	20,40	20,44	20,45	20,38	20,36	20,37	20,44	20,40	20,44	20,42	20,44	20,48	20,32	20,36	20,41	20,37	20,28	20,35	20,34	20,32	20,38	20,43	20,51	20,47	20,45	20,51	20,48	20,40	20,43	20,42	20,50	20,48	20,44	20,39	20,39	20,44	20,33	20,44	20,42	20,37	20,39	20,36	20,35	20,34	20,42	20,48	20,52	20,41	20,46	20,47	20,38	20,33	20,38	20,36	20,44	20,43	20,33	20,34	20,38	20,40	20,40	20,40	20,44	20,47	20,53	20,46	20,32	20,36	20,40	20,36	20,40	20,37	20,33	20,38	20,42	20,48	20,41	20,48	20,50	20,48	20,30	20,24	20,31	20,34	20,34	20,38	20,42	20,49	20,42	20,43	20,43	20,35	20,38	20,41	20,42	20,44	20,40	20,40	20,41	20,37	20,38	20,48	20,38	20,36	20,39	
20,38	20,39	20,31	20,42	20,39	20,22	20,31	20,28	20,34	20,48	20,48	20,34	20,37	20,33	20,35	20,38	20,48	20,32	20,25	20,42	20,45	20,43	20,41	20,31	20,36	20,43	20,45	20,44	20,39	20,35	20,29	20,41	20,43	20,37	20,38	20,37	20,37	20,48	20,42	20,49	20,51	20,52	20,47	20,33	20,34	20,31	20,42	20,47	20,37	20,41	20,36	20,39	20,45	20,47	20,51	20,47	20,41	20,46	20,42	20,39	20,33	20,35	20,44	20,40	20,36	20,43	20,46	20,37	20,40	20,45	20,35	20,43	20,47	20,57	20,55	20,44	20,51	20,43	20,47	20,43	20,52	20,55	20,55	20,49	20,47	20,53	20,52	20,42	20,48	20,44	20,52	20,52	20,41	20,46	20,49	20,49	20,43	20,47	20,47	20,49	20,49	20,42	20,41	20,41	20,45	20,45	20,49	20,50	20,42	20,46	20,49	20,38	20,36	20,47	20,53	20,54	20,45	20,50	20,51	20,46	20,45	20,41	20,54	20,54	20,51	20,56	20,53	20,47	20,55	20,54	20,59	20,63	20,59	20,50	20,54	20,54	20,59	20,61	20,57	20,49	20,50	20,55	20,48	20,52	20,56	20,56	20,57	20,56	20,53	20,58	20,54	20,53	20,53	20,53	20,54	20,65	20,61	20,62	20,74	20,84	20,86	20,88	20,85	20,88	20,87	20,75	20,74	20,77	20,78	20,83	20,82	20,82	20,87	21,01	21,16	21,14	21,09	21,09	21,21	21,32	21,24	21,16	21,19	21,27	21,26	21,11	21,07	21,15	21,21	21,32	21,28	21,33	21,36	21,28	21,36	21,52	21,60	21,47	21,48	21,51	21,62	21,70	21,79	21,85	22,00	22,35	22,76	22,88	22,97	22,88	22,87	22,88	22,99	23,10	23,04	23,06	23,04	23,10	23,09	23,09	22,81	22,44	22,35	22,74	23,06	23,22	23,31	23,25	23,29	23,38	23,35	23,47	23,42	23,39	23,48	23,50	23,55	23,61	23,53	23,59	23,58	23,65	23,70	23,77	23,75	23,78	23,82	23,85	23,81	23,86	23,89	23,90	23,96	23,98	24,05	24,07	24,05	24,09	24,13	24,12	24,16	24,18	24,21	24,20	24,22	24,28	24,30	24,20	24,23	24,24	24,25	24,25	24,27	24,31	24,31	24,39	24,40	24,36	24,44	24,46	24,40	24,42	24,51	24,49	24,38	24,49	24,49	24,56	24,58	24,54	24,48	24,50	24,48	24,57	24,58	24,53	24,55	24,54	24,64	24,68	24,58	24,56	24,56	24,51	24,61	24,67	24,72	24,71	24,62	24,58	24,60	24,55	24,55	24,58	24,67	24,72	24,71	24,58	24,60	24,62	24,56	24,49	24,59	24,69	24,67	24,63	24,67	24,60	24,60	24,67	24,66	24,64	24,58	24,60	24,55	24,57	24,52	24,63	24,66	24,60	24,55	24,53	24,57	24,54	24,56	24,68	24,66	24,62	24,53	24,55	24,54	24,56	24,55	24,52	24,47	24,46	24,55	24,46	24,48	24,50	24,53	24,40	24,41	24,40	24,31	24,37	24,42	24,33	24,19	24,17	24,21	24,25	24,28	24,22	24,19	24,18	24,12	24,15	24,18	24,06	24,01	24,04	24,05	24,02	23,99	24,03	23,98	24,00	23,93	23,92	23,89	23,88	23,86	23,88	23,85	23,76	23,76	23,71	23,65	23,66	23,57	23,53	23,55	23,55	23,53	23,47	23,43	23,43	23,42	23,38	23,37	23,37	23,31	23,12	22,94	22,63	22,56	22,80	22,97	22,99	22,99	23,05	23,05	23,07	23,07	23,10	23,04	22,99	23,01	22,92	22,92	22,79	22,52	22,20	21,91	21,78	21,68	21,60	21,52	21,42	21,29	21,28	21,22	21,12	21,11	21,05	20,97	20,94	20,99	20,92	20,92	20,89	20,85	20,94	20,85	20,82	20,74	20,84	20,69	20,65	20,65	20,52	20,68	20,63	20,62	20,57	20,63	20,67	20,60	20,64	20,58	20,54	20,54	20,54	20,53	20,53	20,58	20,60	20,50	20,55	20,63	20,65	20,60	20,57	20,55	20,51	20,54	20,52	20,46	20,57	20,54	20,49	20,54	20,49	20,46	20,49	20,49	20,52	20,53	20,50	20,48	20,49	20,49	20,52	20,51	20,59	20,56	20,38	20,41	20,49	20,56	20,45	20,38	20,41	20,52	20,52	20,53	20,38	20,42	20,47	20,45	20,50	20,49	20,59	20,60	20,55	20,52	20,45	20,40	20,46	20,37	20,35	20,41	20,38	20,38	20,40	20,41	20,45	20,38	20,37	20,46	20,40	20,42	20,48	20,45	20,43	20,54	20,43	20,39	20,46	20,40	20,31	20,38	20,41	20,30	20,40	20,43	20,45	20,44	20,38	20,46	20,49	20,49	20,49	20,50	20,42	20,43	20,49	20,46	20,40	20,42	20,46	20,43	20,42	20,46	20,47	20,46	20,40	20,38	20,38	20,44	20,48	20,46	20,48	20,49	20,41	20,37	20,42	20,34	20,50	20,46	20,42	20,40	20,43	20,44	20,42	20,46	20,47	20,50	20,50	20,44	20,40	20,33	20,33	20,32	20,45	20,46	20,41	20,40	20,38	20,40	20,48	20,46	20,49	20,37	20,28	20,28	20,34	20,36	20,34	20,34	20,38	20,45	20,40	20,35	20,34	20,35	20,42	20,45	20,45	20,46	20,42	20,35	20,27	20,28	20,30	20,43	20,46	20,43	20,47	
20,44	20,29	20,30	20,35	20,40	20,31	20,28	20,25	20,31	20,48	20,39	20,35	20,26	20,31	20,30	20,31	20,45	20,44	20,35	20,44	20,47	20,43	20,45	20,43	20,42	20,45	20,50	20,44	20,35	20,37	20,27	20,42	20,38	20,36	20,45	20,42	20,37	20,45	20,46	20,40	20,38	20,43	20,48	20,36	20,40	20,40	20,43	20,47	20,49	20,39	20,44	20,44	20,45	20,48	20,47	20,45	20,39	20,37	20,46	20,47	20,38	20,42	20,41	20,41	20,43	20,41	20,43	20,36	20,42	20,47	20,40	20,44	20,49	20,48	20,49	20,45	20,46	20,43	20,38	20,41	20,53	20,54	20,50	20,51	20,49	20,45	20,46	20,50	20,44	20,50	20,51	20,49	20,44	20,47	20,53	20,53	20,46	20,42	20,45	20,45	20,51	20,48	20,39	20,40	20,41	20,48	20,52	20,50	20,45	20,44	20,48	20,39	20,43	20,49	20,56	20,46	20,41	20,44	20,56	20,48	20,44	20,41	20,53	20,54	20,56	20,55	20,56	20,51	20,50	20,57	20,62	20,66	20,58	20,54	20,52	20,58	20,65	20,59	20,58	20,53	20,61	20,60	20,53	20,57	20,57	20,57	20,55	20,58	20,56	20,60	20,59	20,58	20,53	20,52	20,60	20,66	20,67	20,71	20,84	20,82	20,84	20,93	20,77	20,66	20,65	20,67	20,67	20,72	20,86	20,91	20,76	20,73	20,77	20,81	20,91	20,89	20,88	20,93	21,03	21,11	21,14	21,19	21,14	21,26	21,34	21,29	21,35	21,33	21,31	21,37	21,26	21,29	21,30	21,30	21,44	21,58	21,62	21,52	21,54	21,62	21,66	21,71	21,79	21,90	22,02	22,36	22,83	22,85	22,96	22,92	22,93	22,98	23,06	23,06	23,00	23,00	23,05	23,12	23,06	23,11	22,95	22,65	22,44	22,50	22,91	23,17	23,24	23,26	23,37	23,45	23,40	23,43	23,46	23,47	23,56	23,56	23,58	23,62	23,63	23,60	23,70	23,71	23,75	23,79	23,74	23,78	23,83	23,80	23,86	23,90	23,87	23,85	23,97	24,00	23,98	24,03	24,09	24,11	24,15	24,15	24,16	24,25	24,27	24,27	24,26	24,32	24,28	24,20	24,27	24,25	24,28	24,33	24,35	24,35	24,33	24,37	24,41	24,37	24,37	24,43	24,39	24,42	24,51	24,48	24,46	24,50	24,51	24,58	24,61	24,57	24,54	24,60	24,52	24,59	24,66	24,60	24,57	24,56	24,61	24,64	24,57	24,59	24,55	24,47	24,59	24,68	24,65	24,76	24,54	24,54	24,61	24,61	24,57	24,66	24,65	24,68	24,72	24,67	24,61	24,63	24,62	24,62	24,65	24,73	24,68	24,66	24,66	24,69	24,69	24,74	24,75	24,60	24,55	24,59	24,58	24,59	24,64	24,70	24,66	24,63	24,59	24,57	24,58	24,63	24,55	24,64	24,61	24,63	24,54	24,59	24,64	24,56	24,51	24,50	24,57	24,52	24,60	24,53	24,50	24,51	24,50	24,50	24,40	24,39	24,47	24,45	24,43	24,40	24,26	24,31	24,22	24,22	24,24	24,25	24,30	24,25	24,17	24,21	24,24	24,12	24,08	24,06	24,07	24,05	24,06	24,06	24,11	24,10	24,00	23,92	23,92	23,89	23,91	23,93	23,84	23,77	23,75	23,75	23,71	23,64	23,61	23,59	23,59	23,60	23,49	23,51	23,50	23,48	23,42	23,36	23,31	23,25	23,19	23,04	22,83	22,58	22,72	23,00	23,02	23,05	23,05	22,99	23,05	23,05	23,06	23,08	23,07	22,97	23,05	22,97	22,83	22,70	22,50	22,22	22,00	21,85	21,72	21,63	21,56	21,50	21,34	21,33	21,28	21,20	21,23	21,16	21,00	20,94	21,01	20,94	20,96	21,02	20,86	20,89	20,87	20,82	20,82	20,89	20,75	20,60	20,60	20,53	20,60	20,69	20,62	20,58	20,63	20,62	20,56	20,62	20,58	20,55	20,57	20,63	20,64	20,60	20,61	20,60	20,57	20,58	20,60	20,63	20,56	20,57	20,53	20,60	20,56	20,51	20,56	20,48	20,47	20,48	20,50	20,58	20,58	20,56	20,50	20,49	20,50	20,50	20,45	20,48	20,50	20,51	20,50	20,53	20,50	20,50	20,46	20,55	20,52	20,43	20,40	20,42	20,49	20,56	20,52	20,33	20,35	20,45	20,43	20,51	20,63	20,67	20,62	20,59	20,56	20,50	20,49	20,42	20,40	20,21	20,40	20,52	20,45	20,47	20,44	20,44	20,43	20,39	20,45	20,45	20,44	20,45	20,41	20,42	20,45	20,54	20,45	20,44	20,41	20,30	20,37	20,36	20,38	20,36	20,42	20,52	20,47	20,45	20,40	20,39	20,39	20,50	20,54	20,40	20,36	20,37	20,48	20,53	20,47	20,47	20,45	20,41	20,50	20,50	20,42	20,41	20,39	20,39	20,41	20,41	20,50	20,47	20,42	20,42	20,38	20,39	20,36	20,40	20,41	20,43	20,40	20,45	20,49	20,44	20,47	20,40	20,37	20,49	20,46	20,34	20,42	20,32	20,27	20,34	20,46	20,44	20,38	20,32	20,32	20,41	20,41	20,29	20,32	20,31	20,37	20,45	20,36	20,37	20,39	20,42	20,47	20,43	20,45	20,39	20,37	20,51	20,46	20,38	20,43	20,39	20,32	20,29	20,30	20,37	20,40	20,45	20,49	20,49	
20,44	20,34	20,29	20,39	20,40	20,45	20,42	20,35	20,34	20,36	20,32	20,32	20,28	20,33	20,35	20,31	20,35	20,47	20,37	20,47	20,43	20,40	20,45	20,52	20,52	20,53	20,47	20,43	20,38	20,35	20,36	20,43	20,36	20,36	20,47	20,39	20,38	20,41	20,45	20,40	20,30	20,43	20,45	20,45	20,43	20,45	20,48	20,48	20,47	20,47	20,46	20,49	20,46	20,42	20,52	20,53	20,38	20,51	20,48	20,49	20,48	20,47	20,43	20,47	20,47	20,43	20,40	20,38	20,38	20,41	20,41	20,50	20,45	20,50	20,49	20,38	20,45	20,43	20,46	20,41	20,45	20,48	20,43	20,41	20,37	20,42	20,51	20,59	20,45	20,45	20,47	20,46	20,45	20,46	20,42	20,50	20,49	20,44	20,42	20,35	20,47	20,56	20,52	20,44	20,43	20,44	20,47	20,49	20,48	20,49	20,50	20,48	20,44	20,55	20,63	20,41	20,40	20,44	20,56	20,51	20,51	20,47	20,45	20,53	20,51	20,59	20,67	20,59	20,59	20,58	20,62	20,52	20,50	20,55	20,43	20,52	20,59	20,47	20,55	20,61	20,61	20,55	20,51	20,54	20,64	20,58	20,53	20,58	20,52	20,57	20,56	20,57	20,59	20,59	20,61	20,67	20,71	20,78	20,87	20,83	20,78	20,92	20,82	20,65	20,55	20,58	20,65	20,71	21,05	21,29	20,84	20,59	20,68	20,68	20,70	20,67	20,71	20,78	20,85	20,86	20,94	21,03	21,08	21,12	21,18	21,19	21,34	21,35	21,33	21,42	21,35	21,31	21,32	21,29	21,46	21,60	21,62	21,57	21,61	21,66	21,67	21,74	21,81	21,98	22,07	22,41	22,81	22,94	22,91	22,92	23,00	23,06	23,11	23,09	23,02	23,12	23,13	23,14	23,15	23,16	23,09	22,87	22,67	22,48	22,58	23,05	23,29	23,37	23,34	23,45	23,50	23,49	23,45	23,50	23,51	23,57	23,63	23,62	23,65	23,70	23,68	23,71	23,75	23,79	23,71	23,78	23,82	23,81	23,90	24,00	24,00	23,95	23,98	24,04	23,99	24,07	24,12	24,17	24,13	24,12	24,13	24,25	24,29	24,33	24,30	24,34	24,34	24,28	24,33	24,32	24,40	24,44	24,38	24,38	24,33	24,35	24,40	24,45	24,45	24,38	24,37	24,41	24,45	24,55	24,56	24,50	24,54	24,51	24,61	24,58	24,63	24,60	24,56	24,62	24,63	24,58	24,63	24,67	24,62	24,62	24,57	24,56	24,66	24,58	24,57	24,64	24,68	24,69	24,63	24,55	24,63	24,68	24,63	24,55	24,61	24,67	24,70	24,70	24,72	24,66	24,71	24,60	24,66	24,69	24,68	24,69	24,63	24,68	24,72	24,75	24,77	24,73	24,65	24,66	24,65	24,62	24,59	24,63	24,65	24,60	24,64	24,63	24,60	24,63	24,61	24,57	24,57	24,64	24,61	24,65	24,66	24,58	24,49	24,49	24,56	24,58	24,52	24,52	24,48	24,49	24,50	24,47	24,47	24,45	24,51	24,49	24,34	24,44	24,36	24,34	24,26	24,26	24,24	24,26	24,29	24,18	24,16	24,22	24,26	24,21	24,16	24,11	24,10	24,06	24,16	24,19	24,08	24,01	23,97	23,99	23,97	23,98	23,94	23,90	23,84	23,77	23,73	23,73	23,69	23,65	23,60	23,57	23,52	23,58	23,50	23,54	23,48	23,50	23,41	23,35	23,34	23,31	23,20	22,87	22,64	22,60	22,82	23,14	23,06	23,11	23,16	23,09	23,04	23,04	23,06	23,09	23,09	23,02	23,05	22,98	22,84	22,83	22,57	22,23	21,95	21,93	21,79	21,69	21,62	21,56	21,51	21,34	21,28	21,26	21,22	21,21	21,05	21,03	21,02	21,00	21,05	21,07	20,95	20,85	20,86	20,89	20,89	20,85	20,74	20,65	20,69	20,61	20,57	20,57	20,61	20,53	20,58	20,62	20,57	20,59	20,54	20,50	20,58	20,63	20,71	20,60	20,62	20,59	20,60	20,58	20,57	20,59	20,63	20,54	20,55	20,61	20,60	20,51	20,52	20,54	20,50	20,54	20,51	20,53	20,62	20,59	20,53	20,42	20,47	20,52	20,51	20,46	20,50	20,55	20,44	20,47	20,49	20,51	20,46	20,48	20,49	20,39	20,38	20,53	20,54	20,58	20,58	20,36	20,28	20,33	20,39	20,53	20,63	20,67	20,53	20,45	20,45	20,40	20,51	20,42	20,38	20,27	20,37	20,47	20,49	20,45	20,44	20,52	20,43	20,38	20,38	20,41	20,40	20,40	20,41	20,45	20,45	20,45	20,51	20,47	20,45	20,44	20,37	20,42	20,45	20,42	20,40	20,50	20,42	20,38	20,43	20,45	20,32	20,41	20,48	20,39	20,40	20,43	20,48	20,42	20,45	20,44	20,45	20,37	20,41	20,45	20,38	20,36	20,44	20,46	20,41	20,35	20,43	20,45	20,39	20,45	20,45	20,46	20,31	20,36	20,38	20,41	20,38	20,33	20,43	20,54	20,44	20,37	20,34	20,41	20,42	20,41	20,41	20,44	20,40	20,36	20,45	20,48	20,42	20,33	20,42	20,48	20,34	20,33	20,33	20,35	20,36	20,37	20,39	20,33	20,32	20,34	20,42	20,44	20,41	20,43	20,40	20,54	20,44	20,27	20,43	20,43	20,37	20,34	20,36	20,41	20,44	20,44	20,42	20,40	
20,39	20,34	20,39	20,42	20,29	20,33	20,46	20,40	20,36	20,39	20,33	20,34	20,33	20,41	20,43	20,43	20,46	20,38	20,35	20,48	20,44	20,35	20,39	20,51	20,50	20,47	20,49	20,36	20,42	20,45	20,50	20,36	20,31	20,31	20,45	20,37	20,39	20,44	20,44	20,41	20,34	20,39	20,52	20,48	20,51	20,47	20,44	20,48	20,51	20,52	20,42	20,40	20,49	20,45	20,48	20,47	20,44	20,49	20,55	20,50	20,46	20,48	20,46	20,46	20,48	20,43	20,43	20,40	20,40	20,39	20,34	20,55	20,46	20,53	20,51	20,50	20,46	20,43	20,47	20,49	20,51	20,48	20,41	20,37	20,32	20,36	20,48	20,51	20,42	20,47	20,46	20,47	20,46	20,46	20,46	20,50	20,49	20,50	20,55	20,47	20,45	20,49	20,53	20,49	20,48	20,43	20,47	20,50	20,47	20,46	20,50	20,44	20,45	20,50	20,57	20,45	20,49	20,53	20,53	20,49	20,50	20,53	20,53	20,52	20,51	20,56	20,57	20,55	20,59	20,59	20,56	20,55	20,51	20,54	20,48	20,52	20,63	20,47	20,56	20,64	20,60	20,57	20,52	20,55	20,61	20,61	20,59	20,57	20,57	20,57	20,60	20,66	20,67	20,60	20,63	20,67	20,75	20,73	20,79	20,82	20,71	20,75	20,79	20,67	20,56	20,50	20,61	20,62	21,00	21,49	21,02	20,59	20,70	20,72	20,68	20,68	20,68	20,75	20,76	20,77	20,75	20,84	20,88	20,90	21,00	21,01	21,13	21,23	21,30	21,37	21,38	21,38	21,37	21,43	21,46	21,45	21,56	21,52	21,58	21,62	21,63	21,78	21,84	21,96	22,16	22,43	22,87	23,00	23,04	23,01	23,08	23,13	23,07	23,04	23,04	23,13	23,17	23,18	23,12	23,20	23,18	23,08	22,92	22,67	22,49	22,73	23,15	23,31	23,35	23,33	23,50	23,57	23,47	23,53	23,63	23,66	23,67	23,68	23,69	23,72	23,72	23,68	23,75	23,80	23,78	23,80	23,88	23,87	23,94	23,97	24,03	24,04	24,04	24,09	24,16	24,16	24,11	24,14	24,16	24,19	24,24	24,22	24,30	24,29	24,31	24,38	24,37	24,38	24,36	24,35	24,43	24,46	24,32	24,36	24,37	24,41	24,49	24,55	24,52	24,44	24,43	24,48	24,50	24,54	24,53	24,50	24,59	24,54	24,60	24,64	24,64	24,61	24,57	24,65	24,70	24,54	24,59	24,67	24,73	24,76	24,73	24,67	24,72	24,66	24,64	24,68	24,69	24,67	24,65	24,65	24,66	24,70	24,68	24,64	24,61	24,70	24,75	24,70	24,71	24,71	24,73	24,68	24,64	24,70	24,65	24,64	24,62	24,64	24,68	24,74	24,69	24,79	24,79	24,76	24,69	24,66	24,66	24,66	24,66	24,67	24,63	24,65	24,63	24,65	24,68	24,71	24,65	24,65	24,71	24,68	24,64	24,60	24,53	24,56	24,55	24,56	24,60	24,55	24,57	24,50	24,50	24,46	24,46	24,56	24,48	24,47	24,41	24,42	24,45	24,42	24,34	24,34	24,30	24,30	24,34	24,31	24,18	24,27	24,24	24,20	24,20	24,21	24,24	24,24	24,18	24,18	24,10	24,02	24,05	24,08	23,97	23,98	23,95	23,90	23,90	23,81	23,78	23,77	23,80	23,78	23,73	23,62	23,56	23,56	23,49	23,56	23,52	23,46	23,45	23,37	23,40	23,29	23,07	22,66	22,52	22,80	23,00	23,24	23,21	23,18	23,18	23,13	23,10	23,11	23,16	23,12	23,04	23,00	22,98	22,99	22,95	22,92	22,69	22,30	21,97	21,92	21,86	21,71	21,64	21,57	21,52	21,46	21,37	21,27	21,24	21,26	21,19	21,16	21,13	21,08	21,02	21,09	21,08	20,93	20,93	20,91	20,89	20,87	20,76	20,64	20,67	20,70	20,68	20,64	20,65	20,57	20,64	20,72	20,68	20,66	20,54	20,49	20,57	20,68	20,65	20,62	20,57	20,64	20,58	20,55	20,50	20,56	20,65	20,56	20,54	20,57	20,52	20,53	20,53	20,55	20,51	20,51	20,53	20,49	20,55	20,56	20,56	20,42	20,44	20,46	20,50	20,49	20,52	20,52	20,48	20,50	20,51	20,48	20,51	20,51	20,50	20,41	20,35	20,54	20,60	20,63	20,60	20,54	20,57	20,55	20,43	20,49	20,53	20,50	20,43	20,40	20,40	20,41	20,35	20,39	20,45	20,33	20,39	20,47	20,47	20,43	20,48	20,48	20,46	20,35	20,36	20,36	20,38	20,45	20,44	20,48	20,46	20,38	20,40	20,47	20,48	20,37	20,36	20,43	20,50	20,52	20,38	20,42	20,44	20,37	20,33	20,37	20,42	20,39	20,48	20,45	20,45	20,48	20,45	20,38	20,35	20,48	20,45	20,42	20,34	20,40	20,55	20,40	20,44	20,50	20,45	20,38	20,45	20,37	20,35	20,35	20,49	20,45	20,32	20,34	20,49	20,42	20,38	20,42	20,43	20,46	20,43	20,36	20,37	20,49	20,47	20,40	20,43	20,44	20,48	20,42	20,45	20,35	20,40	20,42	20,57	20,49	20,38	20,32	20,41	20,35	20,32	20,36	20,41	20,36	20,32	20,28	20,43	20,48	20,37	20,35	20,40	20,47	20,45	20,34	20,37	20,43	20,41	20,40	20,35	20,34	20,40	20,38	20,39	20,41	
20,40	20,47	20,39	20,47	20,32	20,27	20,25	20,32	20,30	20,45	20,37	20,36	20,40	20,45	20,41	20,40	20,52	20,40	20,35	20,47	20,38	20,44	20,45	20,41	20,41	20,37	20,43	20,37	20,42	20,45	20,47	20,44	20,28	20,36	20,48	20,45	20,39	20,46	20,43	20,42	20,39	20,45	20,52	20,45	20,43	20,46	20,43	20,44	20,49	20,46	20,43	20,26	20,41	20,44	20,52	20,46	20,45	20,49	20,48	20,46	20,52	20,45	20,50	20,47	20,50	20,45	20,46	20,46	20,49	20,42	20,30	20,46	20,52	20,49	20,42	20,43	20,55	20,47	20,49	20,56	20,50	20,43	20,42	20,43	20,38	20,36	20,50	20,46	20,42	20,50	20,46	20,44	20,46	20,47	20,51	20,47	20,36	20,46	20,54	20,47	20,52	20,51	20,48	20,54	20,52	20,49	20,54	20,57	20,50	20,44	20,37	20,46	20,47	20,48	20,49	20,51	20,49	20,45	20,56	20,55	20,50	20,52	20,57	20,63	20,51	20,56	20,54	20,59	20,56	20,58	20,58	20,46	20,54	20,51	20,58	20,56	20,54	20,55	20,57	20,54	20,55	20,56	20,54	20,54	20,58	20,54	20,61	20,61	20,59	20,66	20,69	20,77	20,74	20,71	20,74	20,85	20,90	20,74	20,71	20,78	20,64	20,60	20,61	20,62	20,60	20,56	20,65	20,64	20,72	20,96	20,84	20,67	20,63	20,76	20,70	20,69	20,75	20,79	20,75	20,69	20,69	20,72	20,80	20,78	20,80	20,96	21,04	21,07	21,15	21,32	21,32	21,33	21,33	21,40	21,47	21,43	21,52	21,50	21,47	21,61	21,58	21,75	21,89	21,98	22,11	22,41	22,80	22,96	23,06	23,07	23,06	23,07	23,13	23,12	23,01	23,06	23,13	23,15	23,15	23,13	23,11	23,16	23,17	22,97	22,55	22,57	23,03	23,27	23,34	23,48	23,50	23,53	23,47	23,55	23,68	23,67	23,68	23,73	23,74	23,71	23,81	23,72	23,75	23,90	23,85	23,87	23,94	23,87	23,92	23,93	24,06	24,09	24,09	24,15	24,11	24,12	24,10	24,18	24,20	24,24	24,21	24,30	24,30	24,27	24,31	24,35	24,42	24,44	24,41	24,34	24,41	24,48	24,39	24,38	24,38	24,43	24,47	24,51	24,56	24,53	24,51	24,50	24,55	24,61	24,48	24,50	24,63	24,65	24,63	24,68	24,65	24,61	24,54	24,57	24,67	24,59	24,64	24,67	24,65	24,73	24,74	24,71	24,79	24,77	24,71	24,64	24,71	24,71	24,66	24,65	24,68	24,67	24,69	24,64	24,63	24,73	24,73	24,75	24,76	24,75	24,71	24,71	24,71	24,70	24,75	24,69	24,63	24,72	24,77	24,81	24,76	24,81	24,80	24,71	24,70	24,71	24,65	24,70	24,75	24,73	24,68	24,63	24,66	24,68	24,61	24,65	24,65	24,66	24,68	24,68	24,67	24,68	24,53	24,55	24,53	24,60	24,67	24,61	24,55	24,58	24,63	24,52	24,46	24,60	24,52	24,49	24,47	24,34	24,33	24,40	24,40	24,40	24,36	24,40	24,37	24,39	24,32	24,33	24,27	24,22	24,14	24,23	24,23	24,17	24,14	24,08	24,11	24,06	24,05	24,06	24,00	23,87	23,94	23,94	23,89	23,80	23,79	23,82	23,80	23,82	23,79	23,72	23,62	23,64	23,60	23,62	23,60	23,46	23,41	23,37	23,35	23,09	22,85	22,63	22,73	23,08	23,20	23,26	23,24	23,16	23,11	23,08	23,13	23,17	23,12	23,11	23,09	23,01	23,00	22,93	22,94	22,84	22,67	22,26	22,03	21,93	21,92	21,76	21,70	21,61	21,55	21,43	21,44	21,39	21,30	21,22	21,26	21,26	21,12	21,08	21,05	21,06	21,11	21,04	21,02	20,98	20,96	20,90	20,72	20,68	20,65	20,69	20,71	20,66	20,65	20,63	20,67	20,72	20,63	20,70	20,59	20,54	20,53	20,59	20,62	20,64	20,65	20,67	20,61	20,59	20,59	20,57	20,58	20,53	20,54	20,60	20,54	20,50	20,52	20,54	20,51	20,56	20,54	20,50	20,54	20,56	20,56	20,48	20,47	20,48	20,41	20,51	20,51	20,56	20,47	20,50	20,51	20,50	20,49	20,56	20,60	20,48	20,42	20,50	20,59	20,63	20,69	20,68	20,84	20,84	20,75	20,66	20,54	20,47	20,34	20,33	20,38	20,35	20,32	20,31	20,40	20,34	20,40	20,50	20,45	20,39	20,47	20,41	20,44	20,42	20,41	20,46	20,42	20,39	20,43	20,47	20,46	20,35	20,30	20,36	20,53	20,39	20,40	20,35	20,42	20,52	20,44	20,40	20,39	20,41	20,35	20,34	20,37	20,39	20,45	20,45	20,41	20,44	20,41	20,42	20,40	20,51	20,51	20,42	20,42	20,47	20,53	20,50	20,48	20,50	20,46	20,38	20,46	20,41	20,39	20,35	20,36	20,38	20,35	20,42	20,49	20,52	20,43	20,43	20,44	20,37	20,41	20,31	20,40	20,52	20,48	20,42	20,43	20,35	20,43	20,45	20,45	20,38	20,41	20,46	20,47	20,49	20,43	20,32	20,43	20,42	20,39	20,43	20,36	20,40	20,43	20,30	20,42	20,45	20,36	20,35	20,36	20,47	20,45	20,38	20,36	20,41	20,41	20,45	20,37	20,31	20,36	20,41	20,38	20,35	
20,51	20,44	20,36	20,40	20,35	20,39	20,37	20,24	20,31	20,40	20,41	20,35	20,42	20,40	20,34	20,43	20,46	20,37	20,36	20,41	20,40	20,44	20,41	20,36	20,42	20,38	20,41	20,42	20,52	20,30	20,35	20,39	20,35	20,43	20,48	20,47	20,43	20,47	20,43	20,50	20,44	20,46	20,41	20,38	20,40	20,39	20,42	20,44	20,47	20,41	20,39	20,35	20,40	20,50	20,44	20,44	20,48	20,51	20,45	20,43	20,40	20,40	20,47	20,46	20,40	20,42	20,50	20,47	20,46	20,50	20,47	20,44	20,50	20,51	20,42	20,46	20,52	20,42	20,41	20,52	20,56	20,50	20,48	20,35	20,43	20,44	20,42	20,48	20,47	20,49	20,44	20,50	20,54	20,50	20,38	20,48	20,36	20,45	20,43	20,45	20,44	20,48	20,46	20,40	20,47	20,52	20,57	20,57	20,49	20,49	20,47	20,42	20,54	20,46	20,46	20,47	20,48	20,45	20,43	20,48	20,47	20,42	20,51	20,53	20,48	20,59	20,57	20,53	20,55	20,60	20,60	20,50	20,45	20,48	20,51	20,59	20,56	20,53	20,52	20,49	20,52	20,57	20,58	20,63	20,63	20,59	20,68	20,73	20,66	20,76	20,80	20,88	20,87	20,75	20,71	20,85	20,82	20,72	20,74	20,71	20,66	20,62	20,67	20,71	20,67	20,65	20,66	20,72	20,63	20,60	20,66	20,67	20,63	20,65	20,73	20,64	20,71	20,75	20,71	20,66	20,67	20,70	20,78	20,81	20,79	20,87	20,93	21,08	21,13	21,22	21,21	21,27	21,27	21,21	21,33	21,41	21,48	21,54	21,52	21,52	21,60	21,77	21,86	21,99	22,12	22,38	22,75	22,94	23,07	23,11	22,99	23,09	23,22	23,22	23,13	23,07	23,17	23,22	23,22	23,21	23,12	23,13	23,21	23,18	22,77	22,45	22,78	23,19	23,37	23,51	23,52	23,51	23,57	23,54	23,65	23,65	23,70	23,74	23,72	23,71	23,82	23,80	23,77	23,90	23,83	23,83	23,94	23,95	23,92	23,95	24,02	24,09	24,09	24,12	24,12	24,10	24,18	24,19	24,19	24,25	24,23	24,35	24,34	24,32	24,38	24,32	24,33	24,48	24,43	24,34	24,38	24,48	24,48	24,47	24,46	24,49	24,49	24,49	24,61	24,58	24,52	24,51	24,48	24,59	24,52	24,54	24,67	24,65	24,64	24,69	24,69	24,65	24,56	24,56	24,62	24,62	24,65	24,61	24,63	24,58	24,64	24,68	24,80	24,80	24,76	24,63	24,67	24,81	24,77	24,73	24,75	24,77	24,73	24,74	24,66	24,69	24,76	24,75	24,80	24,80	24,73	24,73	24,77	24,74	24,79	24,79	24,71	24,77	24,76	24,84	24,87	24,85	24,76	24,69	24,68	24,71	24,79	24,78	24,76	24,77	24,75	24,72	24,76	24,72	24,62	24,69	24,58	24,59	24,63	24,64	24,70	24,63	24,56	24,58	24,63	24,58	24,59	24,54	24,58	24,55	24,64	24,66	24,53	24,48	24,54	24,52	24,46	24,42	24,40	24,37	24,43	24,39	24,39	24,42	24,42	24,35	24,25	24,34	24,31	24,23	24,20	24,19	24,17	24,08	24,11	24,04	24,08	24,16	24,06	24,00	23,99	23,97	23,96	23,98	23,92	23,79	23,79	23,77	23,76	23,71	23,72	23,66	23,65	23,63	23,61	23,58	23,57	23,47	23,42	23,33	23,28	22,97	22,68	22,71	23,04	23,21	23,29	23,25	23,25	23,16	23,12	23,13	23,22	23,18	23,08	23,04	23,04	23,01	23,01	22,93	22,94	22,86	22,65	22,35	22,06	21,92	21,92	21,87	21,74	21,59	21,57	21,50	21,44	21,43	21,34	21,27	21,24	21,23	21,17	21,11	21,10	21,08	21,05	21,06	21,04	21,01	21,02	20,94	20,80	20,71	20,65	20,60	20,66	20,64	20,63	20,64	20,59	20,64	20,59	20,58	20,56	20,60	20,55	20,54	20,55	20,60	20,61	20,61	20,57	20,64	20,60	20,56	20,55	20,56	20,52	20,54	20,61	20,50	20,53	20,54	20,48	20,52	20,55	20,48	20,53	20,57	20,54	20,50	20,50	20,59	20,46	20,43	20,46	20,54	20,53	20,56	20,48	20,53	20,53	20,58	20,58	20,44	20,42	20,54	20,63	20,74	20,78	20,77	20,90	20,89	20,79	20,67	20,59	20,54	20,48	20,36	20,25	20,22	20,23	20,27	20,38	20,36	20,43	20,50	20,46	20,38	20,43	20,47	20,49	20,50	20,52	20,50	20,44	20,37	20,41	20,44	20,44	20,35	20,38	20,46	20,49	20,36	20,43	20,39	20,32	20,39	20,40	20,47	20,44	20,48	20,42	20,39	20,46	20,43	20,42	20,38	20,33	20,47	20,44	20,45	20,44	20,47	20,52	20,41	20,33	20,45	20,53	20,46	20,47	20,46	20,33	20,37	20,47	20,51	20,45	20,42	20,40	20,44	20,46	20,47	20,45	20,48	20,46	20,44	20,42	20,40	20,45	20,38	20,41	20,53	20,45	20,48	20,40	20,43	20,45	20,46	20,41	20,38	20,35	20,33	20,48	20,46	20,46	20,25	20,30	20,43	20,34	20,39	20,43	20,44	20,42	20,35	20,41	20,36	20,31	20,39	20,49	20,53	20,41	20,30	20,34	20,38	20,37	20,43	20,44	20,35	20,42	20,43	20,33	20,32
[truncated: 1,444,217 more chars]
