# Supplementary material for: A novel phased-array thermography concept for non-destructive testing
Source: Sci Rep. 2025 Nov 7;15:39144. doi: 10.1038/s41598-025-26380-8 (PMC12594793; doi:10.1038/s41598-025-26380-8)
Supplement: Supplementary file 2 — Supplementary Information 2. [file 41598_2025_26380_MOESM2_ESM.zip › Supplementary_Data/2-Experimental/1-Composite_Plate/PAT_DT_0s_TUp_40s/Impact 2_0052_52.asc]

[Settings]
Version=3
ImageWidth=640
ImageHeight=480
ShotRange=15.00;35.00
CalibRange=-40.00;120.00
TempUnit=�C

[MeasDefs]
ID=Avg	Min	Max	Span	SDev
R1=23.60	20,83	25,26	4,43	0,91

[Data]
20,21	20,28	20,22	20,27	20,26	20,22	20,23	20,40	20,29	20,29	20,29	20,40	20,32	20,33	20,40	20,54	20,45	20,31	20,30	20,31	20,41	20,42	20,31	20,36	20,37	20,33	20,31	20,39	20,45	20,45	20,36	20,38	20,39	20,32	20,29	20,35	20,43	20,46	20,41	20,35	20,36	20,46	20,40	20,30	20,43	20,46	20,35	20,34	20,30	20,30	20,36	20,32	20,32	20,33	20,34	20,43	20,36	20,31	20,25	20,36	20,39	20,45	20,47	20,45	20,44	20,36	20,37	20,41	20,46	20,43	20,37	20,42	20,43	20,43	20,37	20,40	20,35	20,29	20,42	20,37	20,30	20,29	20,28	20,38	20,34	20,27	20,35	20,36	20,34	20,39	20,38	20,41	20,44	20,40	20,31	20,43	20,51	20,50	20,50	20,44	20,44	20,39	20,44	20,41	20,42	20,45	20,41	20,45	20,35	20,41	20,42	20,31	20,24	20,25	20,32	20,25	20,24	20,29	20,36	20,33	20,28	20,34	20,39	20,42	20,43	20,53	20,45	20,44	20,45	20,38	20,40	20,38	20,43	20,40	20,38	20,45	20,37	20,31	20,37	20,38	20,46	20,48	20,39	20,29	20,39	20,43	20,50	20,51	20,40	20,41	20,46	20,44	20,47	20,47	20,45	20,39	20,45	20,42	20,45	20,43	20,30	20,32	20,26	20,38	20,50	20,44	20,34	20,38	20,40	20,40	20,36	20,40	20,52	20,48	20,38	20,38	20,40	20,40	20,48	20,47	20,42	20,41	20,42	20,36	20,45	20,49	20,48	20,43	20,43	20,42	20,44	20,58	20,43	20,41	20,42	20,39	20,48	20,45	20,48	20,46	20,50	20,51	20,44	20,51	20,51	20,44	20,45	20,45	20,43	20,42	20,48	20,45	20,47	20,42	20,46	20,46	20,51	20,48	20,49	20,52	20,52	20,47	20,45	20,43	20,41	20,44	20,44	20,53	20,48	20,52	20,50	20,38	20,37	20,43	20,53	20,44	20,45	20,48	20,53	20,47	20,47	20,50	20,54	20,52	20,45	20,48	20,44	20,51	20,53	20,52	20,50	20,44	20,44	20,50	20,51	20,47	20,40	20,47	20,56	20,55	20,43	20,47	20,36	20,39	20,41	20,44	20,52	20,53	20,47	20,44	20,54	20,49	20,49	20,42	20,51	20,51	20,48	20,40	20,47	20,49	20,47	20,46	20,37	20,46	20,54	20,51	20,54	20,44	20,52	20,51	20,39	20,44	20,47	20,46	20,49	20,51	20,42	20,42	20,40	20,32	20,45	20,48	20,46	20,42	20,48	20,45	20,42	20,52	20,49	20,54	20,52	20,49	20,46	20,53	20,55	20,46	20,48	20,59	20,59	20,53	20,50	20,49	20,50	20,49	20,53	20,47	20,50	20,57	20,55	20,46	20,50	20,52	20,54	20,56	20,53	20,48	20,44	20,60	20,53	20,52	20,52	20,51	20,53	20,36	20,40	20,53	20,57	20,48	20,55	20,53	20,45	20,40	20,44	20,50	20,57	20,51	20,47	20,48	20,45	20,42	20,48	20,42	20,50	20,46	20,45	20,53	20,50	20,53	20,49	20,40	20,37	20,44	20,60	20,58	20,44	20,46	20,51	20,53	20,49	20,49	20,50	20,55	20,53	20,44	20,37	20,39	20,39	20,48	20,47	20,50	20,49	20,42	20,37	20,40	20,44	20,45	20,42	20,41	20,53	20,55	20,53	20,59	20,45	20,47	20,42	20,46	20,48	20,37	20,44	20,50	20,58	20,49	20,59	20,48	20,43	20,45	20,51	20,53	20,45	20,40	20,48	20,47	20,44	20,44	20,35	20,42	20,41	20,39	20,40	20,43	20,49	20,41	20,42	20,52	20,48	20,52	20,56	20,44	20,45	20,52	20,56	20,60	20,57	20,51	20,48	20,38	20,47	20,46	20,45	20,45	20,46	20,55	20,63	20,52	20,43	20,44	20,47	20,50	20,54	20,49	20,46	20,43	20,43	20,44	20,43	20,37	20,40	20,47	20,41	20,46	20,41	20,36	20,45	20,51	20,42	20,41	20,42	20,46	20,48	20,56	20,46	20,42	20,45	20,48	20,44	20,42	20,38	20,35	20,40	20,40	20,48	20,43	20,41	20,47	20,45	20,46	20,44	20,42	20,45	20,44	20,42	20,42	20,34	20,41	20,39	20,48	20,46	20,41	20,53	20,47	20,39	20,42	20,37	20,41	20,44	20,52	20,39	20,35	20,49	20,51	20,48	20,46	20,44	20,38	20,43	20,39	20,43	20,44	20,43	20,43	20,44	20,39	20,40	20,43	20,45	20,32	20,31	20,32	20,51	20,56	20,37	20,46	20,41	20,44	20,29	20,37	20,42	20,41	20,42	20,49	20,42	20,36	20,46	20,48	20,51	20,46	20,45	20,53	20,46	20,44	20,37	20,35	20,37	20,42	20,39	20,39	20,33	20,37	20,46	20,50	20,49	20,44	20,36	20,47	20,38	20,29	20,30	20,36	20,33	20,31	20,42	20,45	20,48	20,47	20,41	20,52	20,42	20,44	20,39	20,48	20,42	20,41	20,37	20,41	20,40	20,43	20,42	20,30	20,49	20,48	20,29	20,18	20,32	20,49	20,43	20,35	20,35	20,36	20,39	20,34	20,47	20,43	20,37	20,38	20,35	20,30	20,38	20,32	20,27	20,36	20,32	20,32	20,35	20,32	20,32	20,36	20,46	20,41	20,39	20,51	20,43	20,43	20,41	20,32	20,32	20,35	20,39	20,36	20,25	20,23	
20,22	20,31	20,28	20,36	20,40	20,32	20,29	20,31	20,28	20,35	20,34	20,42	20,48	20,37	20,32	20,48	20,47	20,29	20,29	20,25	20,26	20,36	20,37	20,40	20,41	20,35	20,44	20,39	20,45	20,43	20,35	20,27	20,31	20,26	20,26	20,33	20,40	20,52	20,43	20,27	20,25	20,35	20,39	20,37	20,38	20,38	20,42	20,45	20,37	20,36	20,44	20,36	20,34	20,42	20,30	20,40	20,44	20,44	20,37	20,38	20,37	20,38	20,45	20,41	20,44	20,36	20,27	20,39	20,38	20,44	20,36	20,34	20,32	20,41	20,42	20,42	20,53	20,50	20,42	20,40	20,39	20,32	20,35	20,35	20,45	20,39	20,36	20,40	20,39	20,36	20,41	20,39	20,38	20,39	20,36	20,41	20,40	20,38	20,44	20,41	20,36	20,32	20,32	20,40	20,39	20,42	20,43	20,44	20,43	20,40	20,45	20,39	20,38	20,32	20,30	20,31	20,32	20,29	20,39	20,41	20,36	20,37	20,37	20,39	20,43	20,50	20,46	20,42	20,43	20,41	20,31	20,38	20,38	20,40	20,44	20,38	20,38	20,35	20,40	20,42	20,42	20,44	20,53	20,39	20,36	20,45	20,54	20,50	20,44	20,38	20,39	20,44	20,41	20,40	20,45	20,46	20,47	20,39	20,50	20,38	20,33	20,41	20,36	20,32	20,46	20,48	20,42	20,43	20,45	20,41	20,40	20,40	20,47	20,45	20,34	20,38	20,40	20,39	20,46	20,49	20,42	20,41	20,39	20,34	20,38	20,48	20,41	20,36	20,40	20,47	20,47	20,46	20,42	20,37	20,49	20,47	20,47	20,46	20,42	20,43	20,45	20,42	20,43	20,48	20,46	20,44	20,48	20,49	20,47	20,43	20,49	20,42	20,37	20,46	20,46	20,52	20,54	20,47	20,44	20,49	20,53	20,47	20,46	20,46	20,50	20,46	20,45	20,49	20,39	20,40	20,44	20,43	20,40	20,47	20,54	20,46	20,47	20,41	20,45	20,54	20,51	20,51	20,55	20,54	20,42	20,53	20,51	20,48	20,50	20,49	20,50	20,48	20,38	20,51	20,51	20,49	20,42	20,40	20,50	20,55	20,46	20,44	20,44	20,43	20,45	20,40	20,52	20,57	20,51	20,44	20,51	20,50	20,54	20,51	20,50	20,59	20,50	20,42	20,50	20,50	20,44	20,37	20,42	20,48	20,53	20,46	20,53	20,49	20,54	20,50	20,36	20,45	20,43	20,41	20,49	20,53	20,44	20,45	20,47	20,42	20,41	20,33	20,42	20,42	20,48	20,49	20,50	20,53	20,44	20,48	20,54	20,53	20,48	20,49	20,50	20,52	20,45	20,46	20,57	20,58	20,50	20,45	20,52	20,54	20,47	20,47	20,43	20,49	20,52	20,46	20,53	20,48	20,49	20,45	20,51	20,51	20,40	20,56	20,50	20,50	20,50	20,46	20,46	20,38	20,46	20,55	20,53	20,46	20,50	20,51	20,50	20,45	20,45	20,45	20,47	20,49	20,42	20,48	20,50	20,49	20,58	20,50	20,51	20,49	20,45	20,47	20,47	20,52	20,50	20,43	20,46	20,53	20,54	20,56	20,44	20,47	20,47	20,48	20,50	20,45	20,49	20,51	20,56	20,45	20,39	20,43	20,44	20,48	20,53	20,58	20,56	20,52	20,49	20,46	20,49	20,52	20,44	20,38	20,48	20,48	20,57	20,57	20,50	20,47	20,38	20,49	20,57	20,48	20,31	20,39	20,52	20,48	20,50	20,42	20,47	20,49	20,47	20,51	20,40	20,45	20,51	20,51	20,48	20,45	20,46	20,50	20,47	20,41	20,46	20,47	20,48	20,52	20,44	20,36	20,40	20,46	20,57	20,57	20,46	20,50	20,58	20,52	20,60	20,56	20,51	20,50	20,47	20,50	20,47	20,46	20,50	20,55	20,53	20,52	20,43	20,37	20,39	20,46	20,49	20,53	20,44	20,36	20,46	20,47	20,48	20,45	20,39	20,55	20,47	20,36	20,35	20,41	20,42	20,50	20,44	20,46	20,55	20,45	20,50	20,54	20,46	20,43	20,47	20,48	20,52	20,50	20,47	20,43	20,39	20,47	20,48	20,38	20,38	20,48	20,51	20,47	20,44	20,43	20,43	20,39	20,42	20,40	20,30	20,44	20,47	20,48	20,42	20,34	20,44	20,50	20,41	20,45	20,43	20,34	20,46	20,52	20,53	20,39	20,51	20,48	20,53	20,53	20,47	20,39	20,42	20,37	20,42	20,37	20,34	20,35	20,46	20,43	20,40	20,51	20,48	20,40	20,30	20,42	20,58	20,56	20,38	20,42	20,44	20,37	20,32	20,37	20,48	20,32	20,42	20,49	20,44	20,36	20,44	20,46	20,55	20,55	20,48	20,48	20,48	20,44	20,41	20,34	20,39	20,48	20,44	20,40	20,36	20,41	20,49	20,55	20,52	20,42	20,46	20,48	20,39	20,44	20,31	20,42	20,39	20,41	20,44	20,37	20,39	20,47	20,45	20,38	20,37	20,47	20,37	20,49	20,43	20,40	20,41	20,38	20,41	20,45	20,46	20,38	20,50	20,50	20,26	20,26	20,30	20,35	20,37	20,32	20,31	20,48	20,40	20,32	20,44	20,44	20,39	20,33	20,46	20,41	20,37	20,32	20,24	20,34	20,38	20,39	20,37	20,29	20,39	20,36	20,34	20,42	20,31	20,38	20,37	20,32	20,36	20,23	20,22	20,29	20,35	20,34	20,35	20,36	
20,30	20,37	20,37	20,36	20,37	20,33	20,39	20,40	20,37	20,37	20,30	20,29	20,39	20,42	20,43	20,34	20,33	20,28	20,22	20,26	20,27	20,33	20,36	20,34	20,45	20,46	20,52	20,35	20,40	20,41	20,34	20,38	20,38	20,29	20,32	20,25	20,37	20,42	20,44	20,29	20,32	20,39	20,40	20,38	20,41	20,35	20,37	20,50	20,46	20,38	20,40	20,41	20,37	20,43	20,36	20,33	20,36	20,46	20,47	20,45	20,40	20,36	20,45	20,44	20,40	20,39	20,29	20,36	20,43	20,38	20,43	20,39	20,35	20,38	20,41	20,43	20,48	20,51	20,35	20,35	20,43	20,37	20,37	20,38	20,42	20,44	20,35	20,37	20,28	20,32	20,35	20,38	20,35	20,36	20,43	20,45	20,38	20,39	20,43	20,47	20,40	20,28	20,27	20,33	20,42	20,32	20,32	20,40	20,40	20,43	20,35	20,42	20,48	20,37	20,42	20,35	20,28	20,26	20,40	20,33	20,38	20,46	20,41	20,35	20,41	20,46	20,43	20,45	20,41	20,40	20,34	20,45	20,38	20,42	20,42	20,43	20,33	20,40	20,43	20,46	20,46	20,35	20,38	20,47	20,33	20,43	20,54	20,51	20,38	20,34	20,39	20,41	20,40	20,36	20,49	20,52	20,47	20,40	20,45	20,42	20,34	20,48	20,43	20,41	20,39	20,44	20,47	20,41	20,40	20,45	20,44	20,47	20,44	20,50	20,37	20,45	20,49	20,42	20,53	20,48	20,47	20,51	20,41	20,35	20,41	20,45	20,41	20,44	20,40	20,42	20,40	20,44	20,45	20,46	20,50	20,49	20,54	20,44	20,41	20,39	20,42	20,43	20,47	20,48	20,38	20,33	20,48	20,44	20,40	20,49	20,46	20,43	20,40	20,43	20,50	20,50	20,55	20,49	20,40	20,49	20,49	20,44	20,43	20,43	20,44	20,47	20,48	20,49	20,53	20,51	20,53	20,49	20,43	20,50	20,50	20,51	20,42	20,38	20,41	20,49	20,54	20,61	20,55	20,47	20,43	20,51	20,59	20,51	20,52	20,52	20,55	20,48	20,44	20,43	20,48	20,58	20,48	20,43	20,49	20,50	20,48	20,48	20,47	20,56	20,51	20,45	20,53	20,56	20,45	20,34	20,48	20,53	20,54	20,50	20,44	20,59	20,48	20,36	20,39	20,45	20,40	20,37	20,47	20,49	20,49	20,47	20,47	20,53	20,56	20,58	20,44	20,47	20,41	20,38	20,50	20,46	20,50	20,48	20,51	20,48	20,48	20,37	20,43	20,47	20,40	20,45	20,50	20,52	20,42	20,47	20,48	20,42	20,46	20,51	20,52	20,47	20,52	20,45	20,45	20,52	20,52	20,40	20,49	20,60	20,47	20,47	20,45	20,47	20,48	20,56	20,59	20,52	20,47	20,50	20,44	20,48	20,46	20,47	20,50	20,45	20,53	20,46	20,46	20,49	20,53	20,54	20,53	20,51	20,47	20,50	20,43	20,46	20,44	20,42	20,48	20,51	20,47	20,55	20,59	20,54	20,56	20,53	20,49	20,47	20,47	20,47	20,49	20,48	20,45	20,44	20,48	20,65	20,51	20,57	20,47	20,49	20,46	20,51	20,57	20,45	20,46	20,52	20,55	20,45	20,47	20,47	20,39	20,42	20,49	20,54	20,57	20,55	20,48	20,52	20,58	20,52	20,46	20,44	20,47	20,49	20,49	20,52	20,44	20,50	20,45	20,47	20,49	20,54	20,46	20,38	20,44	20,47	20,46	20,38	20,44	20,53	20,57	20,57	20,46	20,48	20,56	20,56	20,51	20,49	20,45	20,46	20,50	20,52	20,51	20,46	20,47	20,58	20,51	20,43	20,51	20,45	20,49	20,44	20,49	20,51	20,56	20,51	20,48	20,50	20,46	20,46	20,52	20,51	20,48	20,48	20,58	20,59	20,48	20,46	20,52	20,47	20,37	20,44	20,48	20,48	20,48	20,38	20,42	20,45	20,42	20,46	20,44	20,52	20,46	20,42	20,39	20,46	20,39	20,47	20,52	20,43	20,57	20,46	20,50	20,52	20,41	20,45	20,50	20,53	20,49	20,50	20,50	20,45	20,46	20,52	20,50	20,43	20,46	20,53	20,52	20,53	20,43	20,45	20,36	20,36	20,45	20,37	20,37	20,43	20,47	20,52	20,41	20,30	20,35	20,45	20,48	20,40	20,41	20,35	20,42	20,41	20,52	20,45	20,54	20,53	20,50	20,56	20,53	20,47	20,44	20,46	20,42	20,43	20,48	20,46	20,47	20,46	20,45	20,43	20,44	20,46	20,35	20,30	20,50	20,56	20,51	20,47	20,46	20,42	20,34	20,38	20,41	20,42	20,48	20,54	20,52	20,46	20,45	20,43	20,48	20,48	20,48	20,46	20,49	20,44	20,36	20,35	20,43	20,49	20,41	20,31	20,38	20,37	20,45	20,44	20,49	20,40	20,48	20,55	20,38	20,37	20,45	20,44	20,52	20,43	20,38	20,37	20,37	20,42	20,40	20,45	20,37	20,39	20,37	20,44	20,40	20,36	20,46	20,43	20,42	20,51	20,42	20,36	20,40	20,43	20,37	20,33	20,26	20,30	20,40	20,35	20,32	20,43	20,42	20,34	20,33	20,38	20,39	20,39	20,46	20,44	20,43	20,38	20,29	20,40	20,38	20,44	20,47	20,45	20,37	20,42	20,29	20,41	20,34	20,39	20,35	20,37	20,37	20,25	20,29	20,37	20,38	20,32	20,37	20,34	
20,29	20,33	20,32	20,29	20,32	20,41	20,36	20,43	20,44	20,38	20,28	20,38	20,34	20,29	20,32	20,31	20,28	20,28	20,25	20,34	20,29	20,26	20,28	20,32	20,45	20,48	20,38	20,35	20,38	20,47	20,35	20,46	20,39	20,28	20,33	20,28	20,24	20,36	20,42	20,34	20,30	20,48	20,47	20,37	20,43	20,41	20,40	20,42	20,32	20,27	20,41	20,39	20,37	20,41	20,38	20,32	20,32	20,40	20,45	20,42	20,31	20,44	20,42	20,38	20,43	20,42	20,42	20,39	20,44	20,39	20,44	20,45	20,49	20,36	20,42	20,39	20,33	20,35	20,44	20,43	20,44	20,37	20,32	20,36	20,45	20,44	20,35	20,32	20,24	20,31	20,49	20,44	20,45	20,39	20,39	20,45	20,47	20,46	20,47	20,46	20,43	20,38	20,39	20,30	20,34	20,44	20,42	20,52	20,43	20,46	20,40	20,40	20,47	20,32	20,45	20,41	20,25	20,22	20,36	20,40	20,40	20,42	20,44	20,40	20,35	20,33	20,40	20,43	20,39	20,33	20,42	20,47	20,45	20,40	20,47	20,39	20,35	20,40	20,49	20,47	20,49	20,37	20,43	20,47	20,43	20,43	20,52	20,47	20,38	20,35	20,44	20,40	20,32	20,36	20,47	20,48	20,40	20,51	20,49	20,36	20,38	20,45	20,46	20,39	20,45	20,52	20,49	20,41	20,32	20,41	20,47	20,49	20,43	20,49	20,46	20,48	20,50	20,38	20,52	20,48	20,46	20,51	20,48	20,40	20,41	20,46	20,49	20,51	20,47	20,46	20,36	20,38	20,49	20,47	20,42	20,48	20,47	20,44	20,41	20,35	20,45	20,53	20,47	20,51	20,46	20,39	20,44	20,45	20,50	20,48	20,51	20,41	20,45	20,46	20,38	20,46	20,57	20,49	20,42	20,52	20,51	20,39	20,47	20,51	20,46	20,45	20,53	20,53	20,54	20,52	20,47	20,48	20,46	20,50	20,48	20,54	20,46	20,39	20,43	20,52	20,56	20,59	20,55	20,48	20,42	20,45	20,55	20,50	20,53	20,55	20,49	20,54	20,51	20,51	20,45	20,55	20,50	20,47	20,54	20,51	20,47	20,44	20,49	20,58	20,56	20,47	20,56	20,55	20,45	20,43	20,48	20,52	20,54	20,51	20,41	20,52	20,49	20,38	20,38	20,40	20,43	20,44	20,43	20,39	20,48	20,48	20,50	20,52	20,50	20,55	20,50	20,53	20,46	20,44	20,51	20,53	20,58	20,54	20,45	20,47	20,47	20,48	20,51	20,53	20,53	20,42	20,43	20,51	20,41	20,49	20,49	20,41	20,41	20,51	20,53	20,48	20,51	20,47	20,52	20,49	20,45	20,45	20,48	20,49	20,49	20,50	20,55	20,53	20,42	20,49	20,58	20,52	20,50	20,47	20,51	20,48	20,44	20,47	20,53	20,52	20,56	20,56	20,52	20,51	20,51	20,59	20,54	20,54	20,54	20,55	20,55	20,48	20,45	20,41	20,50	20,60	20,53	20,52	20,53	20,61	20,59	20,49	20,44	20,48	20,51	20,48	20,55	20,49	20,45	20,37	20,44	20,54	20,51	20,57	20,54	20,49	20,53	20,53	20,60	20,52	20,57	20,61	20,56	20,47	20,47	20,47	20,49	20,52	20,54	20,57	20,63	20,59	20,44	20,49	20,58	20,55	20,42	20,44	20,51	20,54	20,53	20,51	20,45	20,48	20,46	20,46	20,46	20,46	20,58	20,51	20,46	20,49	20,56	20,47	20,51	20,57	20,52	20,54	20,55	20,48	20,50	20,49	20,54	20,48	20,47	20,47	20,48	20,52	20,47	20,43	20,50	20,55	20,53	20,47	20,52	20,51	20,45	20,46	20,57	20,50	20,52	20,56	20,56	20,53	20,54	20,54	20,53	20,50	20,47	20,47	20,58	20,56	20,41	20,39	20,46	20,51	20,41	20,46	20,45	20,51	20,43	20,44	20,55	20,53	20,48	20,53	20,50	20,56	20,44	20,41	20,43	20,46	20,45	20,42	20,50	20,44	20,47	20,43	20,47	20,56	20,46	20,44	20,47	20,50	20,45	20,43	20,53	20,35	20,47	20,50	20,49	20,44	20,48	20,49	20,44	20,50	20,45	20,39	20,39	20,38	20,40	20,32	20,38	20,51	20,49	20,60	20,52	20,38	20,38	20,45	20,38	20,49	20,48	20,48	20,51	20,44	20,50	20,44	20,47	20,46	20,43	20,51	20,41	20,48	20,50	20,49	20,42	20,40	20,48	20,52	20,49	20,52	20,54	20,45	20,42	20,41	20,44	20,40	20,44	20,50	20,44	20,48	20,47	20,43	20,37	20,40	20,48	20,47	20,53	20,53	20,40	20,47	20,49	20,49	20,47	20,46	20,50	20,53	20,57	20,48	20,34	20,33	20,37	20,39	20,37	20,39	20,39	20,40	20,37	20,51	20,51	20,53	20,43	20,44	20,34	20,34	20,43	20,46	20,50	20,43	20,39	20,39	20,46	20,40	20,40	20,45	20,45	20,40	20,44	20,45	20,40	20,32	20,33	20,37	20,46	20,45	20,39	20,37	20,40	20,50	20,40	20,40	20,37	20,35	20,38	20,48	20,43	20,36	20,39	20,39	20,37	20,38	20,32	20,41	20,50	20,43	20,39	20,40	20,38	20,37	20,44	20,42	20,48	20,45	20,42	20,45	20,42	20,51	20,37	20,20	20,32	20,43	20,36	20,31	20,34	20,40	20,42	20,28	20,28	20,32	
20,25	20,34	20,31	20,31	20,31	20,32	20,42	20,38	20,27	20,36	20,32	20,32	20,31	20,24	20,21	20,33	20,38	20,29	20,23	20,28	20,30	20,33	20,33	20,31	20,41	20,43	20,35	20,32	20,37	20,42	20,38	20,47	20,40	20,42	20,41	20,28	20,25	20,36	20,36	20,32	20,26	20,36	20,43	20,31	20,37	20,38	20,36	20,39	20,24	20,25	20,41	20,47	20,40	20,42	20,39	20,29	20,28	20,46	20,43	20,34	20,34	20,45	20,50	20,37	20,38	20,44	20,46	20,44	20,42	20,39	20,40	20,44	20,48	20,44	20,42	20,39	20,35	20,40	20,44	20,45	20,51	20,46	20,37	20,32	20,34	20,42	20,39	20,36	20,24	20,32	20,39	20,41	20,46	20,38	20,35	20,38	20,44	20,50	20,44	20,40	20,44	20,39	20,42	20,33	20,36	20,44	20,47	20,53	20,44	20,41	20,36	20,37	20,34	20,34	20,37	20,37	20,29	20,30	20,40	20,42	20,40	20,36	20,39	20,40	20,37	20,34	20,35	20,40	20,41	20,37	20,42	20,44	20,51	20,51	20,43	20,39	20,41	20,44	20,49	20,42	20,44	20,43	20,44	20,51	20,41	20,38	20,47	20,50	20,41	20,41	20,50	20,50	20,48	20,44	20,45	20,43	20,41	20,48	20,50	20,36	20,34	20,48	20,39	20,38	20,45	20,52	20,54	20,44	20,38	20,44	20,49	20,45	20,46	20,50	20,55	20,48	20,47	20,45	20,53	20,51	20,42	20,49	20,41	20,36	20,42	20,44	20,46	20,49	20,46	20,48	20,43	20,36	20,36	20,41	20,37	20,43	20,49	20,43	20,43	20,45	20,48	20,51	20,42	20,39	20,51	20,48	20,39	20,35	20,46	20,47	20,47	20,46	20,42	20,51	20,43	20,46	20,63	20,48	20,44	20,47	20,46	20,36	20,47	20,56	20,48	20,48	20,55	20,54	20,49	20,53	20,46	20,35	20,37	20,44	20,40	20,49	20,49	20,42	20,48	20,46	20,54	20,50	20,47	20,56	20,50	20,46	20,52	20,48	20,46	20,55	20,48	20,50	20,53	20,56	20,53	20,48	20,43	20,46	20,63	20,58	20,45	20,44	20,42	20,41	20,49	20,48	20,46	20,52	20,41	20,48	20,49	20,42	20,50	20,51	20,50	20,51	20,50	20,44	20,44	20,49	20,49	20,49	20,38	20,37	20,40	20,52	20,50	20,49	20,54	20,54	20,42	20,51	20,53	20,54	20,54	20,51	20,54	20,58	20,49	20,51	20,51	20,49	20,51	20,50	20,52	20,49	20,46	20,51	20,46	20,49	20,49	20,51	20,45	20,54	20,53	20,48	20,49	20,48	20,52	20,53	20,43	20,56	20,50	20,49	20,45	20,49	20,51	20,44	20,40	20,44	20,58	20,52	20,52	20,51	20,56	20,49	20,39	20,45	20,47	20,55	20,60	20,55	20,55	20,53	20,43	20,55	20,58	20,58	20,50	20,60	20,57	20,49	20,49	20,47	20,49	20,47	20,49	20,44	20,46	20,44	20,47	20,47	20,44	20,52	20,51	20,49	20,60	20,55	20,49	20,46	20,42	20,47	20,51	20,51	20,53	20,54	20,50	20,54	20,54	20,51	20,55	20,63	20,59	20,53	20,49	20,51	20,53	20,54	20,51	20,58	20,58	20,59	20,52	20,44	20,53	20,54	20,49	20,53	20,54	20,53	20,51	20,42	20,43	20,49	20,48	20,45	20,52	20,46	20,50	20,52	20,49	20,50	20,53	20,52	20,56	20,54	20,49	20,42	20,46	20,51	20,51	20,53	20,47	20,54	20,43	20,45	20,44	20,48	20,42	20,40	20,41	20,49	20,47	20,48	20,49	20,54	20,49	20,43	20,53	20,49	20,52	20,54	20,59	20,50	20,53	20,55	20,52	20,49	20,45	20,48	20,55	20,58	20,38	20,43	20,45	20,45	20,44	20,55	20,47	20,49	20,49	20,42	20,52	20,55	20,48	20,44	20,50	20,62	20,49	20,39	20,49	20,48	20,43	20,43	20,48	20,48	20,51	20,39	20,42	20,52	20,52	20,45	20,41	20,38	20,44	20,40	20,45	20,36	20,36	20,48	20,47	20,49	20,45	20,45	20,42	20,42	20,48	20,40	20,43	20,45	20,40	20,34	20,39	20,47	20,46	20,56	20,48	20,41	20,35	20,38	20,36	20,35	20,47	20,44	20,53	20,55	20,48	20,46	20,39	20,46	20,43	20,44	20,48	20,42	20,42	20,35	20,37	20,41	20,45	20,50	20,48	20,49	20,52	20,50	20,39	20,30	20,38	20,40	20,46	20,48	20,48	20,53	20,41	20,36	20,37	20,36	20,42	20,41	20,41	20,45	20,44	20,35	20,47	20,49	20,35	20,45	20,42	20,43	20,44	20,47	20,40	20,33	20,44	20,43	20,42	20,39	20,43	20,43	20,42	20,45	20,49	20,44	20,50	20,51	20,41	20,43	20,39	20,42	20,48	20,34	20,28	20,29	20,45	20,39	20,41	20,50	20,44	20,51	20,48	20,49	20,43	20,43	20,35	20,32	20,39	20,54	20,45	20,41	20,39	20,53	20,50	20,35	20,42	20,35	20,34	20,38	20,45	20,30	20,28	20,42	20,42	20,36	20,31	20,26	20,48	20,43	20,32	20,35	20,33	20,31	20,37	20,37	20,38	20,44	20,40	20,45	20,34	20,43	20,35	20,22	20,34	20,38	20,35	20,32	20,39	20,43	20,49	20,37	20,33	20,33	
20,18	20,24	20,38	20,34	20,24	20,27	20,37	20,40	20,31	20,41	20,38	20,36	20,30	20,24	20,14	20,36	20,42	20,36	20,16	20,33	20,31	20,29	20,32	20,31	20,33	20,37	20,28	20,37	20,41	20,32	20,32	20,43	20,34	20,37	20,35	20,25	20,31	20,38	20,38	20,25	20,25	20,35	20,39	20,28	20,31	20,26	20,27	20,48	20,35	20,29	20,38	20,47	20,42	20,44	20,48	20,37	20,22	20,39	20,36	20,32	20,33	20,43	20,44	20,38	20,28	20,42	20,38	20,43	20,37	20,31	20,40	20,45	20,48	20,47	20,49	20,35	20,43	20,46	20,39	20,41	20,42	20,46	20,45	20,37	20,25	20,40	20,33	20,35	20,34	20,36	20,48	20,48	20,46	20,27	20,36	20,44	20,46	20,42	20,49	20,38	20,44	20,43	20,31	20,36	20,45	20,38	20,37	20,39	20,40	20,33	20,41	20,40	20,33	20,36	20,41	20,37	20,40	20,34	20,38	20,37	20,37	20,39	20,36	20,42	20,31	20,36	20,45	20,44	20,44	20,43	20,49	20,39	20,42	20,40	20,39	20,39	20,46	20,50	20,42	20,37	20,41	20,41	20,40	20,40	20,42	20,40	20,52	20,39	20,39	20,41	20,46	20,52	20,47	20,48	20,52	20,52	20,51	20,48	20,45	20,37	20,40	20,50	20,40	20,41	20,49	20,45	20,52	20,50	20,39	20,37	20,49	20,41	20,40	20,48	20,54	20,54	20,48	20,52	20,54	20,47	20,41	20,41	20,37	20,33	20,42	20,49	20,55	20,48	20,43	20,45	20,47	20,30	20,35	20,40	20,45	20,49	20,53	20,43	20,41	20,44	20,45	20,49	20,36	20,42	20,44	20,48	20,41	20,35	20,39	20,46	20,49	20,44	20,42	20,45	20,47	20,47	20,62	20,53	20,44	20,48	20,43	20,40	20,46	20,47	20,46	20,50	20,52	20,52	20,50	20,55	20,52	20,37	20,40	20,40	20,40	20,43	20,42	20,45	20,49	20,48	20,54	20,55	20,46	20,48	20,46	20,49	20,48	20,48	20,50	20,52	20,47	20,46	20,52	20,51	20,50	20,49	20,42	20,45	20,53	20,60	20,55	20,43	20,41	20,44	20,49	20,43	20,42	20,48	20,47	20,41	20,50	20,53	20,54	20,43	20,42	20,56	20,51	20,44	20,45	20,47	20,47	20,49	20,39	20,40	20,47	20,46	20,46	20,46	20,54	20,55	20,38	20,41	20,50	20,51	20,49	20,49	20,46	20,53	20,49	20,49	20,47	20,38	20,43	20,44	20,47	20,43	20,45	20,45	20,41	20,49	20,51	20,44	20,51	20,49	20,48	20,37	20,44	20,45	20,49	20,52	20,46	20,44	20,54	20,51	20,47	20,48	20,47	20,43	20,34	20,37	20,54	20,53	20,52	20,57	20,49	20,57	20,47	20,52	20,48	20,41	20,56	20,49	20,47	20,50	20,47	20,57	20,57	20,57	20,58	20,54	20,59	20,54	20,50	20,53	20,55	20,45	20,46	20,50	20,47	20,50	20,44	20,46	20,42	20,50	20,51	20,50	20,54	20,46	20,52	20,53	20,49	20,44	20,47	20,49	20,42	20,45	20,37	20,44	20,47	20,44	20,50	20,56	20,55	20,44	20,49	20,54	20,52	20,50	20,47	20,45	20,55	20,54	20,44	20,42	20,51	20,49	20,40	20,46	20,47	20,49	20,47	20,41	20,45	20,57	20,45	20,48	20,51	20,43	20,43	20,52	20,48	20,47	20,56	20,41	20,44	20,47	20,48	20,36	20,40	20,46	20,54	20,56	20,47	20,45	20,37	20,41	20,49	20,47	20,51	20,42	20,41	20,41	20,50	20,42	20,44	20,50	20,45	20,44	20,46	20,42	20,50	20,49	20,49	20,54	20,50	20,44	20,51	20,54	20,51	20,41	20,55	20,56	20,45	20,45	20,51	20,48	20,42	20,53	20,48	20,49	20,45	20,39	20,43	20,46	20,47	20,42	20,50	20,59	20,52	20,44	20,46	20,43	20,45	20,48	20,45	20,45	20,42	20,35	20,41	20,54	20,49	20,53	20,49	20,46	20,47	20,48	20,48	20,44	20,41	20,40	20,44	20,49	20,49	20,49	20,44	20,48	20,45	20,39	20,38	20,39	20,43	20,34	20,38	20,46	20,45	20,45	20,51	20,36	20,28	20,38	20,32	20,42	20,44	20,37	20,39	20,47	20,48	20,41	20,43	20,43	20,44	20,41	20,41	20,43	20,39	20,31	20,38	20,33	20,39	20,43	20,37	20,39	20,42	20,48	20,44	20,36	20,41	20,49	20,48	20,51	20,52	20,56	20,41	20,29	20,34	20,39	20,41	20,45	20,43	20,46	20,51	20,38	20,33	20,36	20,24	20,33	20,37	20,46	20,44	20,38	20,43	20,46	20,44	20,41	20,38	20,49	20,48	20,46	20,40	20,40	20,46	20,47	20,50	20,55	20,47	20,37	20,36	20,37	20,49	20,27	20,22	20,37	20,44	20,45	20,39	20,46	20,41	20,45	20,44	20,46	20,54	20,43	20,45	20,45	20,33	20,44	20,41	20,33	20,30	20,38	20,41	20,40	20,40	20,38	20,36	20,37	20,45	20,37	20,39	20,43	20,37	20,33	20,26	20,31	20,38	20,39	20,36	20,32	20,41	20,37	20,26	20,33	20,37	20,45	20,46	20,38	20,28	20,33	20,32	20,29	20,42	20,38	20,37	20,31	20,32	20,39	20,46	20,36	20,29	20,32	
20,32	20,21	20,33	20,39	20,26	20,30	20,37	20,34	20,29	20,42	20,31	20,40	20,39	20,29	20,35	20,40	20,34	20,39	20,26	20,39	20,26	20,27	20,27	20,31	20,40	20,38	20,42	20,45	20,38	20,33	20,40	20,33	20,28	20,31	20,36	20,27	20,37	20,37	20,38	20,32	20,26	20,36	20,41	20,42	20,41	20,39	20,35	20,44	20,41	20,29	20,34	20,40	20,39	20,52	20,46	20,44	20,29	20,25	20,31	20,40	20,39	20,43	20,42	20,37	20,32	20,37	20,41	20,36	20,46	20,46	20,47	20,43	20,47	20,47	20,43	20,38	20,46	20,48	20,41	20,42	20,40	20,35	20,46	20,43	20,31	20,30	20,28	20,35	20,40	20,39	20,48	20,48	20,50	20,36	20,45	20,43	20,42	20,36	20,38	20,38	20,41	20,47	20,43	20,40	20,44	20,49	20,43	20,45	20,40	20,38	20,40	20,43	20,38	20,30	20,36	20,36	20,37	20,33	20,39	20,34	20,37	20,42	20,46	20,37	20,39	20,41	20,39	20,42	20,38	20,34	20,38	20,46	20,41	20,34	20,36	20,43	20,43	20,45	20,42	20,41	20,37	20,36	20,40	20,39	20,36	20,44	20,50	20,39	20,28	20,39	20,43	20,46	20,44	20,44	20,48	20,47	20,43	20,43	20,42	20,45	20,40	20,45	20,34	20,36	20,48	20,50	20,49	20,44	20,34	20,34	20,44	20,47	20,45	20,42	20,39	20,43	20,47	20,47	20,53	20,50	20,35	20,32	20,32	20,38	20,39	20,44	20,47	20,45	20,35	20,43	20,36	20,38	20,43	20,49	20,46	20,44	20,53	20,52	20,49	20,42	20,37	20,43	20,44	20,49	20,46	20,46	20,50	20,45	20,47	20,38	20,47	20,41	20,47	20,52	20,45	20,49	20,53	20,44	20,42	20,44	20,43	20,43	20,46	20,48	20,43	20,46	20,52	20,56	20,58	20,51	20,46	20,43	20,46	20,52	20,45	20,47	20,42	20,38	20,48	20,40	20,48	20,56	20,57	20,56	20,46	20,52	20,46	20,49	20,51	20,51	20,54	20,48	20,51	20,57	20,47	20,51	20,50	20,51	20,55	20,53	20,54	20,52	20,46	20,50	20,52	20,47	20,51	20,53	20,49	20,47	20,47	20,48	20,52	20,42	20,42	20,50	20,55	20,45	20,41	20,42	20,38	20,51	20,46	20,46	20,54	20,49	20,51	20,49	20,50	20,48	20,46	20,42	20,46	20,49	20,59	20,49	20,48	20,51	20,51	20,43	20,46	20,35	20,37	20,42	20,44	20,45	20,49	20,47	20,33	20,43	20,46	20,47	20,46	20,47	20,44	20,39	20,40	20,41	20,46	20,48	20,49	20,46	20,48	20,51	20,48	20,44	20,42	20,40	20,43	20,39	20,51	20,58	20,61	20,52	20,49	20,59	20,61	20,51	20,47	20,45	20,47	20,42	20,48	20,47	20,45	20,54	20,55	20,57	20,56	20,52	20,50	20,60	20,53	20,42	20,44	20,44	20,46	20,49	20,54	20,59	20,59	20,49	20,45	20,38	20,42	20,48	20,56	20,46	20,49	20,51	20,46	20,45	20,44	20,57	20,44	20,40	20,48	20,46	20,53	20,45	20,47	20,55	20,52	20,45	20,47	20,53	20,49	20,39	20,43	20,42	20,48	20,49	20,48	20,42	20,47	20,51	20,38	20,41	20,37	20,49	20,51	20,42	20,47	20,52	20,44	20,50	20,50	20,43	20,47	20,43	20,47	20,45	20,55	20,46	20,42	20,45	20,46	20,45	20,43	20,43	20,46	20,49	20,40	20,45	20,35	20,39	20,47	20,50	20,48	20,41	20,49	20,48	20,43	20,45	20,42	20,44	20,45	20,45	20,42	20,39	20,41	20,49	20,47	20,49	20,48	20,40	20,44	20,45	20,47	20,47	20,48	20,55	20,53	20,45	20,49	20,49	20,42	20,50	20,47	20,42	20,49	20,47	20,50	20,42	20,43	20,44	20,47	20,61	20,50	20,50	20,43	20,43	20,41	20,47	20,49	20,47	20,43	20,35	20,43	20,44	20,39	20,53	20,53	20,48	20,46	20,50	20,52	20,41	20,44	20,45	20,46	20,53	20,45	20,41	20,42	20,44	20,33	20,36	20,39	20,39	20,43	20,38	20,44	20,43	20,44	20,49	20,47	20,47	20,32	20,35	20,41	20,39	20,44	20,47	20,46	20,45	20,49	20,43	20,48	20,45	20,42	20,50	20,45	20,46	20,31	20,32	20,42	20,41	20,36	20,44	20,38	20,41	20,49	20,44	20,47	20,48	20,51	20,59	20,57	20,47	20,43	20,39	20,36	20,40	20,38	20,40	20,44	20,43	20,46	20,45	20,51	20,46	20,38	20,39	20,39	20,38	20,54	20,57	20,52	20,44	20,44	20,46	20,46	20,41	20,36	20,42	20,50	20,44	20,34	20,31	20,45	20,55	20,55	20,48	20,43	20,34	20,32	20,38	20,46	20,50	20,41	20,39	20,46	20,47	20,38	20,33	20,36	20,38	20,37	20,48	20,49	20,46	20,43	20,42	20,39	20,42	20,33	20,29	20,35	20,41	20,39	20,38	20,40	20,42	20,35	20,35	20,42	20,46	20,40	20,39	20,39	20,35	20,36	20,32	20,38	20,36	20,33	20,34	20,47	20,46	20,35	20,32	20,35	20,36	20,36	20,41	20,35	20,31	20,35	20,29	20,30	20,39	20,39	20,32	20,33	20,36	20,45	20,37	20,29	20,26	
20,27	20,22	20,29	20,42	20,40	20,24	20,42	20,41	20,42	20,32	20,31	20,35	20,36	20,31	20,25	20,41	20,34	20,23	20,23	20,37	20,27	20,28	20,35	20,27	20,38	20,47	20,47	20,46	20,37	20,40	20,42	20,33	20,20	20,23	20,38	20,41	20,36	20,35	20,35	20,42	20,30	20,41	20,39	20,37	20,44	20,39	20,36	20,34	20,33	20,41	20,38	20,31	20,31	20,35	20,41	20,41	20,42	20,37	20,35	20,44	20,44	20,46	20,40	20,45	20,37	20,32	20,37	20,31	20,33	20,43	20,45	20,37	20,43	20,45	20,35	20,31	20,41	20,51	20,42	20,40	20,42	20,30	20,41	20,35	20,37	20,45	20,34	20,40	20,41	20,38	20,39	20,43	20,50	20,37	20,53	20,53	20,41	20,37	20,38	20,40	20,48	20,45	20,52	20,49	20,41	20,48	20,53	20,45	20,35	20,33	20,42	20,51	20,49	20,44	20,44	20,46	20,37	20,32	20,38	20,37	20,37	20,49	20,45	20,42	20,34	20,47	20,44	20,43	20,49	20,38	20,39	20,44	20,43	20,37	20,46	20,48	20,44	20,47	20,43	20,47	20,43	20,36	20,30	20,38	20,47	20,46	20,47	20,50	20,34	20,38	20,44	20,40	20,47	20,48	20,43	20,40	20,39	20,36	20,42	20,49	20,51	20,44	20,31	20,37	20,42	20,45	20,50	20,41	20,30	20,38	20,43	20,47	20,52	20,41	20,40	20,51	20,49	20,47	20,48	20,50	20,44	20,41	20,40	20,42	20,47	20,43	20,42	20,43	20,38	20,42	20,43	20,42	20,43	20,48	20,51	20,48	20,59	20,56	20,42	20,47	20,43	20,42	20,46	20,48	20,48	20,44	20,49	20,46	20,49	20,37	20,46	20,42	20,43	20,47	20,48	20,46	20,46	20,53	20,58	20,40	20,41	20,46	20,54	20,45	20,47	20,40	20,44	20,57	20,58	20,49	20,46	20,46	20,47	20,49	20,43	20,44	20,36	20,42	20,54	20,49	20,51	20,57	20,51	20,52	20,40	20,46	20,50	20,52	20,52	20,43	20,56	20,60	20,53	20,52	20,50	20,53	20,55	20,55	20,58	20,53	20,45	20,59	20,63	20,48	20,48	20,53	20,52	20,56	20,49	20,46	20,46	20,44	20,47	20,49	20,47	20,48	20,51	20,44	20,45	20,49	20,42	20,46	20,48	20,50	20,48	20,50	20,49	20,54	20,53	20,50	20,45	20,51	20,40	20,43	20,50	20,56	20,47	20,49	20,49	20,38	20,39	20,38	20,45	20,54	20,50	20,42	20,47	20,58	20,48	20,43	20,52	20,54	20,50	20,38	20,36	20,43	20,50	20,48	20,53	20,50	20,40	20,47	20,46	20,47	20,51	20,45	20,44	20,45	20,44	20,56	20,60	20,50	20,51	20,53	20,51	20,52	20,54	20,50	20,45	20,49	20,49	20,41	20,49	20,51	20,43	20,58	20,54	20,48	20,47	20,53	20,46	20,51	20,50	20,43	20,40	20,36	20,43	20,43	20,57	20,55	20,54	20,55	20,46	20,42	20,45	20,53	20,53	20,51	20,53	20,48	20,47	20,51	20,45	20,51	20,48	20,53	20,50	20,57	20,63	20,49	20,49	20,53	20,49	20,46	20,44	20,47	20,49	20,44	20,45	20,47	20,51	20,50	20,46	20,50	20,50	20,48	20,47	20,46	20,41	20,47	20,51	20,51	20,49	20,47	20,41	20,44	20,52	20,48	20,51	20,45	20,40	20,50	20,59	20,53	20,41	20,49	20,50	20,53	20,52	20,44	20,44	20,36	20,35	20,40	20,42	20,43	20,41	20,48	20,48	20,43	20,51	20,48	20,41	20,54	20,51	20,53	20,53	20,50	20,47	20,47	20,42	20,40	20,38	20,47	20,45	20,48	20,49	20,43	20,43	20,45	20,51	20,58	20,49	20,49	20,51	20,42	20,45	20,51	20,46	20,48	20,46	20,49	20,50	20,50	20,54	20,51	20,52	20,60	20,54	20,48	20,43	20,40	20,43	20,50	20,55	20,44	20,47	20,50	20,43	20,39	20,38	20,41	20,46	20,43	20,37	20,41	20,50	20,44	20,33	20,39	20,54	20,50	20,40	20,40	20,45	20,53	20,40	20,34	20,39	20,49	20,52	20,38	20,40	20,41	20,44	20,50	20,42	20,39	20,44	20,43	20,37	20,39	20,45	20,39	20,45	20,51	20,50	20,40	20,45	20,48	20,47	20,45	20,53	20,52	20,41	20,39	20,44	20,48	20,40	20,42	20,46	20,35	20,36	20,44	20,44	20,47	20,46	20,47	20,53	20,52	20,48	20,37	20,31	20,41	20,46	20,39	20,35	20,39	20,44	20,46	20,47	20,37	20,38	20,44	20,39	20,35	20,47	20,50	20,46	20,46	20,47	20,42	20,45	20,49	20,38	20,33	20,42	20,41	20,33	20,41	20,44	20,52	20,52	20,41	20,28	20,44	20,37	20,33	20,36	20,38	20,38	20,43	20,35	20,44	20,36	20,33	20,41	20,36	20,43	20,50	20,45	20,38	20,46	20,41	20,43	20,42	20,27	20,35	20,40	20,46	20,40	20,30	20,43	20,39	20,35	20,42	20,39	20,40	20,34	20,40	20,46	20,34	20,28	20,34	20,32	20,32	20,27	20,27	20,33	20,37	20,33	20,33	20,33	20,37	20,38	20,42	20,43	20,34	20,31	20,31	20,22	20,28	20,39	20,29	20,31	20,33	20,31	20,32	20,32	20,38	
20,30	20,33	20,24	20,32	20,36	20,30	20,25	20,32	20,43	20,38	20,26	20,40	20,34	20,30	20,32	20,36	20,39	20,29	20,28	20,38	20,36	20,26	20,29	20,39	20,46	20,44	20,46	20,37	20,29	20,34	20,44	20,36	20,31	20,21	20,26	20,42	20,47	20,38	20,33	20,29	20,30	20,43	20,45	20,29	20,32	20,36	20,34	20,37	20,36	20,34	20,33	20,35	20,38	20,37	20,37	20,39	20,41	20,38	20,36	20,36	20,35	20,44	20,45	20,49	20,47	20,33	20,33	20,44	20,35	20,26	20,30	20,48	20,40	20,46	20,43	20,39	20,40	20,42	20,43	20,40	20,40	20,38	20,46	20,43	20,38	20,45	20,53	20,46	20,35	20,35	20,41	20,45	20,49	20,41	20,36	20,45	20,45	20,40	20,33	20,44	20,40	20,33	20,46	20,45	20,42	20,44	20,46	20,48	20,38	20,38	20,49	20,54	20,46	20,39	20,37	20,46	20,41	20,42	20,41	20,38	20,38	20,39	20,40	20,39	20,40	20,46	20,45	20,47	20,51	20,48	20,44	20,39	20,33	20,41	20,43	20,42	20,44	20,42	20,43	20,53	20,51	20,48	20,37	20,43	20,55	20,47	20,48	20,49	20,40	20,43	20,48	20,43	20,44	20,56	20,47	20,38	20,35	20,49	20,37	20,38	20,42	20,36	20,35	20,38	20,39	20,40	20,45	20,48	20,39	20,37	20,47	20,46	20,46	20,39	20,35	20,44	20,44	20,44	20,49	20,48	20,37	20,47	20,57	20,45	20,52	20,56	20,47	20,45	20,49	20,44	20,50	20,45	20,40	20,38	20,42	20,51	20,66	20,55	20,40	20,40	20,44	20,43	20,42	20,42	20,43	20,45	20,45	20,36	20,46	20,37	20,45	20,47	20,41	20,47	20,43	20,42	20,54	20,52	20,61	20,56	20,45	20,41	20,47	20,43	20,40	20,38	20,37	20,43	20,54	20,47	20,42	20,44	20,41	20,43	20,50	20,47	20,44	20,40	20,48	20,52	20,59	20,58	20,43	20,46	20,45	20,43	20,48	20,51	20,52	20,41	20,48	20,52	20,53	20,48	20,49	20,60	20,49	20,55	20,50	20,51	20,48	20,51	20,60	20,54	20,44	20,51	20,51	20,51	20,44	20,39	20,47	20,55	20,50	20,55	20,49	20,55	20,55	20,43	20,41	20,50	20,53	20,50	20,51	20,52	20,43	20,42	20,44	20,45	20,46	20,49	20,53	20,55	20,53	20,47	20,50	20,47	20,52	20,55	20,50	20,41	20,53	20,41	20,39	20,54	20,49	20,39	20,45	20,55	20,52	20,54	20,54	20,49	20,50	20,49	20,40	20,36	20,52	20,51	20,44	20,48	20,40	20,42	20,51	20,52	20,49	20,49	20,50	20,46	20,46	20,52	20,56	20,52	20,50	20,49	20,50	20,54	20,54	20,56	20,48	20,53	20,58	20,49	20,57	20,56	20,49	20,50	20,63	20,49	20,49	20,47	20,43	20,45	20,54	20,52	20,45	20,49	20,47	20,45	20,51	20,52	20,54	20,54	20,48	20,40	20,47	20,50	20,52	20,49	20,56	20,53	20,46	20,54	20,50	20,53	20,49	20,57	20,52	20,54	20,55	20,47	20,47	20,55	20,51	20,47	20,46	20,52	20,52	20,53	20,48	20,43	20,49	20,51	20,56	20,55	20,55	20,42	20,41	20,48	20,40	20,45	20,53	20,52	20,47	20,50	20,46	20,38	20,40	20,50	20,46	20,50	20,49	20,49	20,57	20,58	20,48	20,45	20,50	20,45	20,47	20,44	20,55	20,51	20,43	20,46	20,37	20,43	20,49	20,56	20,56	20,51	20,60	20,53	20,43	20,52	20,57	20,57	20,50	20,42	20,51	20,56	20,47	20,47	20,43	20,39	20,48	20,49	20,49	20,45	20,46	20,46	20,50	20,53	20,47	20,49	20,49	20,41	20,47	20,54	20,53	20,53	20,51	20,53	20,51	20,54	20,58	20,49	20,56	20,59	20,55	20,42	20,34	20,36	20,40	20,43	20,50	20,54	20,44	20,49	20,40	20,39	20,48	20,40	20,43	20,49	20,42	20,42	20,50	20,48	20,38	20,42	20,57	20,55	20,44	20,42	20,48	20,53	20,44	20,42	20,39	20,51	20,53	20,40	20,37	20,41	20,41	20,51	20,40	20,33	20,50	20,53	20,42	20,48	20,55	20,51	20,35	20,50	20,44	20,45	20,47	20,39	20,41	20,43	20,45	20,41	20,46	20,45	20,39	20,34	20,40	20,39	20,47	20,30	20,36	20,47	20,49	20,41	20,40	20,45	20,52	20,51	20,50	20,47	20,47	20,44	20,43	20,43	20,40	20,40	20,42	20,44	20,46	20,42	20,40	20,45	20,44	20,40	20,36	20,53	20,37	20,39	20,45	20,44	20,38	20,50	20,49	20,35	20,36	20,41	20,41	20,46	20,44	20,44	20,43	20,38	20,21	20,46	20,51	20,40	20,36	20,29	20,31	20,42	20,43	20,44	20,40	20,44	20,46	20,46	20,45	20,51	20,48	20,36	20,39	20,45	20,45	20,37	20,30	20,39	20,51	20,48	20,41	20,28	20,32	20,40	20,34	20,41	20,39	20,37	20,34	20,45	20,57	20,44	20,34	20,39	20,32	20,25	20,28	20,27	20,22	20,35	20,34	20,25	20,38	20,36	20,35	20,35	20,39	20,45	20,34	20,25	20,24	20,24	20,35	20,34	20,31	20,39	20,44	20,43	20,38	20,34	
20,47	20,48	20,25	20,25	20,21	20,30	20,29	20,34	20,31	20,41	20,31	20,36	20,31	20,24	20,30	20,34	20,36	20,37	20,35	20,35	20,34	20,28	20,19	20,34	20,48	20,42	20,48	20,43	20,33	20,33	20,37	20,40	20,43	20,40	20,34	20,34	20,40	20,41	20,30	20,35	20,23	20,37	20,44	20,31	20,36	20,39	20,39	20,41	20,38	20,34	20,30	20,41	20,36	20,41	20,34	20,47	20,46	20,47	20,45	20,37	20,30	20,40	20,54	20,54	20,45	20,39	20,39	20,30	20,47	20,47	20,40	20,40	20,46	20,51	20,42	20,41	20,45	20,39	20,31	20,42	20,40	20,36	20,45	20,49	20,39	20,37	20,39	20,40	20,32	20,26	20,35	20,41	20,44	20,40	20,44	20,32	20,40	20,41	20,41	20,45	20,42	20,43	20,38	20,33	20,34	20,46	20,41	20,41	20,39	20,38	20,42	20,39	20,41	20,33	20,37	20,31	20,32	20,37	20,40	20,38	20,50	20,41	20,38	20,36	20,35	20,50	20,44	20,48	20,61	20,47	20,43	20,39	20,34	20,38	20,43	20,46	20,39	20,29	20,32	20,40	20,38	20,45	20,50	20,37	20,50	20,55	20,54	20,53	20,42	20,44	20,50	20,48	20,48	20,47	20,49	20,41	20,40	20,44	20,49	20,44	20,45	20,44	20,41	20,33	20,41	20,43	20,35	20,39	20,44	20,51	20,53	20,49	20,51	20,50	20,32	20,38	20,38	20,44	20,46	20,48	20,37	20,41	20,49	20,51	20,46	20,47	20,52	20,43	20,44	20,48	20,46	20,44	20,40	20,38	20,39	20,42	20,58	20,48	20,41	20,38	20,42	20,41	20,39	20,43	20,38	20,42	20,40	20,30	20,37	20,41	20,35	20,44	20,42	20,51	20,44	20,39	20,55	20,55	20,53	20,57	20,55	20,47	20,48	20,43	20,39	20,34	20,44	20,46	20,45	20,43	20,37	20,43	20,42	20,47	20,51	20,48	20,46	20,38	20,42	20,51	20,44	20,45	20,46	20,49	20,49	20,54	20,46	20,40	20,52	20,52	20,51	20,51	20,53	20,48	20,46	20,54	20,46	20,44	20,48	20,50	20,43	20,45	20,50	20,53	20,54	20,52	20,51	20,52	20,41	20,42	20,52	20,50	20,56	20,48	20,43	20,50	20,58	20,50	20,45	20,45	20,47	20,50	20,44	20,49	20,53	20,44	20,49	20,44	20,43	20,43	20,43	20,49	20,54	20,52	20,60	20,57	20,53	20,55	20,52	20,55	20,56	20,44	20,42	20,48	20,51	20,45	20,46	20,55	20,54	20,55	20,51	20,44	20,42	20,53	20,59	20,47	20,48	20,56	20,44	20,40	20,44	20,40	20,43	20,48	20,55	20,52	20,56	20,42	20,38	20,50	20,50	20,54	20,52	20,47	20,48	20,49	20,45	20,47	20,49	20,49	20,52	20,54	20,62	20,56	20,49	20,45	20,53	20,53	20,54	20,54	20,45	20,40	20,52	20,55	20,49	20,46	20,46	20,44	20,47	20,52	20,56	20,50	20,49	20,44	20,40	20,48	20,52	20,53	20,50	20,50	20,41	20,50	20,55	20,53	20,57	20,51	20,46	20,51	20,55	20,48	20,53	20,54	20,50	20,48	20,53	20,55	20,58	20,52	20,53	20,55	20,48	20,50	20,56	20,54	20,54	20,50	20,49	20,49	20,41	20,37	20,48	20,54	20,45	20,48	20,47	20,41	20,37	20,46	20,46	20,48	20,49	20,47	20,46	20,44	20,43	20,47	20,51	20,41	20,40	20,47	20,49	20,57	20,50	20,43	20,36	20,43	20,47	20,48	20,50	20,44	20,52	20,45	20,51	20,47	20,47	20,48	20,49	20,47	20,52	20,52	20,49	20,49	20,48	20,39	20,41	20,47	20,47	20,43	20,41	20,44	20,46	20,47	20,49	20,38	20,41	20,47	20,44	20,50	20,46	20,52	20,48	20,47	20,44	20,40	20,40	20,47	20,50	20,58	20,55	20,48	20,39	20,39	20,42	20,49	20,48	20,46	20,42	20,37	20,40	20,49	20,52	20,41	20,39	20,48	20,51	20,42	20,45	20,48	20,50	20,50	20,52	20,57	20,46	20,47	20,50	20,45	20,45	20,48	20,45	20,44	20,50	20,47	20,51	20,46	20,41	20,43	20,40	20,37	20,43	20,51	20,41	20,42	20,51	20,39	20,31	20,36	20,41	20,41	20,47	20,45	20,45	20,36	20,39	20,33	20,42	20,43	20,49	20,41	20,39	20,41	20,49	20,42	20,44	20,47	20,44	20,40	20,42	20,47	20,55	20,46	20,41	20,39	20,42	20,48	20,42	20,39	20,43	20,40	20,48	20,47	20,43	20,48	20,45	20,45	20,48	20,47	20,40	20,44	20,40	20,36	20,40	20,45	20,43	20,46	20,47	20,44	20,42	20,41	20,43	20,44	20,44	20,34	20,42	20,36	20,30	20,41	20,43	20,40	20,46	20,38	20,39	20,39	20,44	20,47	20,37	20,49	20,47	20,50	20,49	20,51	20,52	20,40	20,38	20,38	20,44	20,41	20,34	20,35	20,43	20,45	20,44	20,30	20,29	20,39	20,39	20,39	20,42	20,33	20,37	20,38	20,46	20,38	20,41	20,40	20,32	20,29	20,31	20,27	20,27	20,25	20,35	20,38	20,40	20,43	20,41	20,42	20,42	20,38	20,42	20,31	20,35	20,34	20,34	20,32	20,34	20,36	20,50	20,40	20,36	20,36	
20,46	20,41	20,27	20,29	20,25	20,26	20,27	20,32	20,31	20,31	20,38	20,49	20,34	20,25	20,32	20,36	20,34	20,30	20,23	20,26	20,28	20,32	20,28	20,31	20,39	20,41	20,43	20,43	20,43	20,36	20,33	20,32	20,35	20,43	20,50	20,42	20,36	20,42	20,26	20,27	20,31	20,28	20,37	20,31	20,37	20,42	20,47	20,44	20,40	20,39	20,38	20,42	20,36	20,38	20,39	20,38	20,38	20,41	20,45	20,41	20,35	20,34	20,43	20,56	20,41	20,42	20,57	20,37	20,32	20,47	20,47	20,45	20,45	20,49	20,43	20,27	20,40	20,41	20,32	20,42	20,38	20,50	20,45	20,42	20,38	20,39	20,36	20,42	20,30	20,30	20,43	20,48	20,40	20,30	20,38	20,43	20,38	20,40	20,43	20,38	20,34	20,38	20,41	20,29	20,33	20,34	20,32	20,36	20,35	20,34	20,34	20,27	20,32	20,39	20,40	20,41	20,20	20,28	20,33	20,43	20,43	20,42	20,44	20,33	20,31	20,48	20,45	20,37	20,46	20,42	20,42	20,42	20,36	20,40	20,43	20,42	20,45	20,33	20,35	20,42	20,41	20,54	20,44	20,40	20,37	20,42	20,47	20,48	20,48	20,39	20,43	20,44	20,47	20,43	20,42	20,39	20,47	20,47	20,49	20,47	20,41	20,49	20,36	20,39	20,43	20,42	20,35	20,32	20,35	20,50	20,53	20,50	20,50	20,39	20,38	20,39	20,39	20,42	20,51	20,52	20,43	20,41	20,46	20,47	20,48	20,45	20,44	20,42	20,37	20,49	20,39	20,37	20,40	20,38	20,39	20,45	20,51	20,46	20,37	20,34	20,44	20,46	20,43	20,44	20,41	20,31	20,29	20,37	20,43	20,46	20,40	20,38	20,41	20,46	20,40	20,45	20,51	20,50	20,45	20,51	20,44	20,42	20,48	20,48	20,41	20,34	20,46	20,48	20,46	20,47	20,42	20,39	20,48	20,49	20,48	20,54	20,50	20,44	20,46	20,47	20,47	20,45	20,51	20,43	20,38	20,50	20,58	20,52	20,46	20,51	20,56	20,49	20,45	20,53	20,47	20,51	20,56	20,59	20,55	20,51	20,45	20,44	20,49	20,53	20,52	20,51	20,52	20,49	20,44	20,41	20,52	20,47	20,41	20,41	20,38	20,50	20,51	20,56	20,51	20,51	20,45	20,47	20,46	20,51	20,49	20,51	20,50	20,45	20,49	20,56	20,43	20,40	20,46	20,48	20,57	20,55	20,49	20,49	20,46	20,46	20,43	20,42	20,44	20,47	20,50	20,53	20,55	20,54	20,59	20,57	20,47	20,44	20,41	20,55	20,52	20,47	20,47	20,56	20,52	20,44	20,48	20,50	20,44	20,44	20,48	20,51	20,42	20,45	20,44	20,47	20,52	20,52	20,50	20,45	20,49	20,55	20,54	20,46	20,45	20,53	20,51	20,45	20,52	20,54	20,45	20,53	20,46	20,58	20,61	20,55	20,50	20,42	20,46	20,46	20,47	20,45	20,39	20,44	20,54	20,52	20,61	20,48	20,46	20,44	20,50	20,48	20,50	20,55	20,56	20,50	20,41	20,54	20,50	20,51	20,50	20,52	20,45	20,50	20,56	20,52	20,48	20,52	20,46	20,45	20,44	20,52	20,54	20,51	20,52	20,58	20,45	20,50	20,52	20,48	20,48	20,48	20,45	20,50	20,52	20,42	20,45	20,50	20,50	20,47	20,46	20,50	20,46	20,35	20,46	20,53	20,49	20,45	20,50	20,47	20,43	20,46	20,53	20,47	20,38	20,51	20,45	20,51	20,52	20,44	20,33	20,37	20,39	20,34	20,44	20,41	20,45	20,46	20,51	20,53	20,43	20,47	20,50	20,49	20,54	20,50	20,47	20,43	20,36	20,39	20,41	20,47	20,48	20,45	20,43	20,41	20,45	20,49	20,46	20,43	20,36	20,43	20,40	20,44	20,47	20,51	20,42	20,37	20,41	20,43	20,37	20,45	20,51	20,53	20,50	20,50	20,43	20,45	20,46	20,53	20,51	20,45	20,45	20,46	20,47	20,55	20,53	20,43	20,38	20,46	20,45	20,44	20,43	20,37	20,44	20,43	20,45	20,52	20,46	20,43	20,42	20,43	20,44	20,38	20,35	20,48	20,49	20,44	20,51	20,55	20,47	20,42	20,42	20,43	20,47	20,41	20,34	20,37	20,46	20,49	20,36	20,40	20,47	20,39	20,40	20,46	20,48	20,48	20,40	20,45	20,53	20,42	20,41	20,44	20,30	20,41	20,58	20,50	20,45	20,43	20,41	20,44	20,45	20,48	20,55	20,44	20,37	20,37	20,37	20,43	20,44	20,44	20,41	20,44	20,47	20,54	20,48	20,42	20,44	20,41	20,37	20,40	20,43	20,39	20,33	20,41	20,44	20,44	20,44	20,48	20,40	20,37	20,41	20,43	20,39	20,48	20,45	20,39	20,40	20,47	20,37	20,42	20,42	20,46	20,48	20,41	20,31	20,36	20,47	20,52	20,42	20,43	20,44	20,40	20,39	20,46	20,46	20,40	20,41	20,40	20,41	20,49	20,39	20,32	20,42	20,45	20,37	20,30	20,33	20,49	20,40	20,35	20,39	20,41	20,41	20,41	20,42	20,28	20,38	20,44	20,37	20,33	20,33	20,33	20,32	20,33	20,40	20,32	20,32	20,22	20,35	20,44	20,43	20,38	20,33	20,26	20,33	20,36	20,30	20,31	20,44	20,35	20,46	20,36	20,30	20,38	
20,44	20,39	20,31	20,31	20,25	20,32	20,23	20,27	20,39	20,38	20,27	20,53	20,47	20,34	20,34	20,42	20,40	20,33	20,23	20,28	20,32	20,39	20,40	20,41	20,38	20,41	20,48	20,43	20,43	20,36	20,33	20,34	20,24	20,30	20,41	20,39	20,34	20,30	20,31	20,32	20,40	20,35	20,39	20,33	20,33	20,41	20,46	20,39	20,36	20,52	20,51	20,43	20,34	20,34	20,30	20,45	20,38	20,42	20,32	20,35	20,40	20,45	20,35	20,43	20,33	20,41	20,52	20,45	20,44	20,48	20,45	20,39	20,40	20,48	20,42	20,39	20,42	20,45	20,38	20,42	20,37	20,45	20,48	20,44	20,41	20,40	20,47	20,45	20,35	20,35	20,48	20,44	20,44	20,38	20,42	20,44	20,50	20,43	20,44	20,36	20,32	20,34	20,36	20,34	20,44	20,42	20,44	20,43	20,41	20,49	20,40	20,36	20,39	20,39	20,44	20,46	20,34	20,31	20,40	20,42	20,49	20,34	20,37	20,33	20,33	20,47	20,50	20,38	20,42	20,36	20,43	20,45	20,39	20,46	20,52	20,47	20,46	20,43	20,42	20,52	20,46	20,49	20,46	20,38	20,41	20,42	20,51	20,47	20,45	20,49	20,48	20,49	20,45	20,35	20,38	20,49	20,51	20,52	20,49	20,40	20,41	20,44	20,41	20,35	20,48	20,48	20,39	20,32	20,36	20,48	20,55	20,50	20,47	20,46	20,48	20,44	20,38	20,38	20,51	20,59	20,44	20,45	20,50	20,49	20,46	20,43	20,36	20,38	20,34	20,45	20,46	20,44	20,38	20,36	20,47	20,51	20,52	20,45	20,39	20,38	20,41	20,41	20,40	20,45	20,44	20,35	20,39	20,39	20,48	20,44	20,45	20,45	20,49	20,51	20,40	20,41	20,47	20,43	20,35	20,43	20,51	20,48	20,45	20,43	20,43	20,40	20,40	20,52	20,50	20,48	20,48	20,45	20,43	20,39	20,50	20,58	20,51	20,43	20,50	20,53	20,47	20,48	20,51	20,49	20,40	20,48	20,58	20,54	20,54	20,54	20,49	20,50	20,49	20,53	20,57	20,50	20,51	20,58	20,53	20,45	20,49	20,56	20,55	20,58	20,54	20,44	20,53	20,42	20,40	20,46	20,54	20,55	20,52	20,46	20,50	20,52	20,63	20,58	20,56	20,52	20,53	20,49	20,46	20,45	20,42	20,44	20,57	20,48	20,47	20,54	20,43	20,39	20,45	20,48	20,51	20,55	20,46	20,44	20,42	20,46	20,46	20,37	20,44	20,49	20,49	20,41	20,46	20,55	20,53	20,57	20,43	20,40	20,42	20,49	20,52	20,48	20,51	20,61	20,57	20,53	20,53	20,52	20,51	20,47	20,45	20,51	20,49	20,50	20,45	20,46	20,56	20,50	20,54	20,44	20,51	20,62	20,52	20,49	20,45	20,53	20,57	20,48	20,49	20,54	20,49	20,49	20,49	20,50	20,57	20,50	20,51	20,49	20,56	20,53	20,46	20,48	20,43	20,41	20,50	20,52	20,59	20,57	20,50	20,48	20,46	20,49	20,52	20,47	20,50	20,49	20,48	20,54	20,45	20,47	20,51	20,53	20,53	20,54	20,56	20,43	20,40	20,49	20,51	20,51	20,41	20,48	20,51	20,47	20,55	20,59	20,45	20,50	20,49	20,40	20,43	20,43	20,43	20,44	20,49	20,51	20,47	20,48	20,40	20,45	20,45	20,49	20,47	20,46	20,41	20,58	20,56	20,50	20,51	20,50	20,49	20,44	20,52	20,46	20,39	20,48	20,48	20,49	20,51	20,42	20,36	20,45	20,52	20,40	20,43	20,50	20,45	20,50	20,51	20,48	20,46	20,41	20,50	20,52	20,54	20,52	20,45	20,46	20,46	20,43	20,45	20,44	20,45	20,45	20,44	20,40	20,52	20,58	20,51	20,44	20,43	20,39	20,40	20,51	20,48	20,55	20,51	20,41	20,43	20,49	20,50	20,49	20,50	20,47	20,47	20,47	20,38	20,36	20,42	20,48	20,45	20,50	20,51	20,46	20,48	20,55	20,48	20,46	20,46	20,48	20,38	20,45	20,46	20,36	20,34	20,43	20,50	20,50	20,43	20,43	20,44	20,42	20,40	20,38	20,40	20,47	20,49	20,45	20,47	20,43	20,47	20,44	20,48	20,44	20,45	20,44	20,33	20,37	20,48	20,49	20,51	20,52	20,45	20,37	20,48	20,49	20,55	20,53	20,42	20,38	20,51	20,41	20,35	20,43	20,44	20,43	20,47	20,46	20,50	20,47	20,41	20,46	20,48	20,52	20,57	20,49	20,39	20,39	20,38	20,40	20,41	20,46	20,45	20,46	20,52	20,56	20,53	20,43	20,45	20,43	20,39	20,38	20,42	20,41	20,32	20,40	20,47	20,51	20,41	20,48	20,38	20,32	20,39	20,42	20,34	20,40	20,47	20,45	20,42	20,41	20,44	20,44	20,44	20,46	20,49	20,36	20,34	20,37	20,45	20,53	20,41	20,37	20,48	20,43	20,34	20,43	20,41	20,43	20,43	20,34	20,35	20,44	20,39	20,41	20,48	20,49	20,39	20,36	20,41	20,46	20,42	20,45	20,37	20,34	20,38	20,43	20,41	20,39	20,32	20,34	20,40	20,36	20,26	20,28	20,32	20,32	20,43	20,37	20,37	20,20	20,28	20,43	20,42	20,30	20,22	20,23	20,26	20,31	20,28	20,28	20,40	20,33	20,33	20,30	20,32	20,34	
20,32	20,30	20,40	20,42	20,25	20,30	20,32	20,37	20,34	20,39	20,31	20,37	20,40	20,30	20,18	20,34	20,37	20,34	20,22	20,32	20,38	20,41	20,33	20,37	20,39	20,37	20,39	20,39	20,38	20,43	20,36	20,40	20,28	20,24	20,38	20,39	20,40	20,43	20,31	20,29	20,41	20,41	20,42	20,33	20,42	20,41	20,34	20,41	20,47	20,42	20,53	20,43	20,35	20,41	20,36	20,49	20,37	20,35	20,31	20,32	20,39	20,43	20,51	20,47	20,35	20,40	20,52	20,36	20,43	20,45	20,45	20,50	20,39	20,38	20,37	20,40	20,49	20,43	20,42	20,45	20,41	20,37	20,38	20,41	20,40	20,41	20,41	20,51	20,47	20,41	20,44	20,44	20,45	20,43	20,51	20,52	20,48	20,45	20,42	20,46	20,40	20,40	20,38	20,42	20,47	20,47	20,43	20,45	20,40	20,45	20,52	20,43	20,44	20,36	20,49	20,46	20,34	20,36	20,40	20,46	20,49	20,41	20,40	20,35	20,40	20,46	20,48	20,44	20,41	20,41	20,42	20,42	20,47	20,49	20,44	20,49	20,50	20,50	20,49	20,60	20,51	20,42	20,47	20,45	20,43	20,51	20,53	20,45	20,41	20,45	20,42	20,50	20,50	20,44	20,44	20,48	20,49	20,49	20,52	20,40	20,44	20,46	20,45	20,38	20,47	20,42	20,47	20,40	20,43	20,49	20,49	20,41	20,44	20,52	20,49	20,43	20,39	20,32	20,45	20,47	20,48	20,51	20,51	20,47	20,42	20,48	20,46	20,48	20,45	20,48	20,45	20,46	20,48	20,52	20,56	20,59	20,55	20,44	20,39	20,42	20,37	20,43	20,39	20,46	20,46	20,48	20,53	20,43	20,48	20,47	20,43	20,46	20,53	20,49	20,40	20,40	20,47	20,44	20,51	20,52	20,55	20,53	20,47	20,45	20,47	20,45	20,48	20,50	20,47	20,51	20,49	20,47	20,40	20,41	20,58	20,63	20,55	20,40	20,48	20,53	20,50	20,56	20,58	20,58	20,48	20,44	20,50	20,53	20,52	20,49	20,51	20,50	20,47	20,47	20,49	20,51	20,46	20,51	20,49	20,50	20,50	20,57	20,57	20,57	20,52	20,45	20,54	20,53	20,47	20,51	20,61	20,62	20,61	20,58	20,55	20,56	20,57	20,62	20,53	20,59	20,50	20,58	20,52	20,42	20,49	20,53	20,56	20,52	20,49	20,49	20,46	20,45	20,50	20,52	20,53	20,52	20,53	20,53	20,46	20,49	20,55	20,46	20,44	20,49	20,54	20,47	20,41	20,56	20,52	20,58	20,50	20,44	20,48	20,56	20,55	20,53	20,54	20,56	20,56	20,48	20,52	20,50	20,45	20,48	20,54	20,54	20,52	20,49	20,42	20,45	20,51	20,58	20,58	20,52	20,48	20,63	20,53	20,48	20,50	20,54	20,53	20,53	20,50	20,58	20,50	20,50	20,56	20,51	20,57	20,56	20,51	20,47	20,60	20,61	20,50	20,52	20,53	20,50	20,47	20,49	20,55	20,58	20,59	20,47	20,49	20,47	20,54	20,55	20,47	20,46	20,50	20,48	20,45	20,52	20,57	20,53	20,49	20,49	20,49	20,47	20,44	20,44	20,43	20,55	20,53	20,54	20,51	20,46	20,47	20,59	20,52	20,54	20,49	20,44	20,45	20,42	20,49	20,48	20,49	20,56	20,51	20,47	20,40	20,38	20,42	20,41	20,48	20,57	20,54	20,48	20,57	20,49	20,49	20,48	20,45	20,48	20,50	20,44	20,40	20,51	20,57	20,59	20,56	20,42	20,39	20,46	20,52	20,51	20,45	20,47	20,51	20,56	20,53	20,49	20,50	20,35	20,52	20,52	20,46	20,46	20,40	20,50	20,46	20,42	20,47	20,41	20,36	20,44	20,46	20,34	20,44	20,52	20,52	20,51	20,49	20,51	20,49	20,57	20,63	20,53	20,54	20,55	20,47	20,47	20,49	20,37	20,43	20,53	20,48	20,49	20,42	20,41	20,43	20,48	20,46	20,51	20,48	20,48	20,49	20,48	20,43	20,41	20,53	20,60	20,50	20,51	20,50	20,45	20,39	20,43	20,50	20,49	20,49	20,48	20,56	20,47	20,33	20,37	20,42	20,48	20,46	20,42	20,47	20,35	20,42	20,43	20,41	20,42	20,42	20,43	20,46	20,44	20,39	20,44	20,45	20,54	20,54	20,39	20,45	20,52	20,58	20,57	20,45	20,41	20,43	20,47	20,34	20,36	20,51	20,48	20,54	20,36	20,44	20,56	20,45	20,36	20,38	20,48	20,53	20,55	20,45	20,43	20,38	20,40	20,43	20,47	20,47	20,42	20,38	20,49	20,50	20,47	20,51	20,46	20,42	20,45	20,46	20,46	20,33	20,40	20,49	20,46	20,46	20,43	20,38	20,34	20,42	20,45	20,45	20,46	20,49	20,41	20,40	20,43	20,43	20,47	20,46	20,48	20,49	20,35	20,23	20,42	20,45	20,43	20,40	20,36	20,37	20,53	20,39	20,43	20,43	20,46	20,48	20,41	20,36	20,49	20,48	20,39	20,40	20,44	20,41	20,41	20,48	20,43	20,39	20,49	20,49	20,38	20,37	20,39	20,37	20,36	20,36	20,34	20,48	20,45	20,37	20,36	20,36	20,34	20,41	20,41	20,34	20,31	20,36	20,40	20,32	20,33	20,29	20,29	20,35	20,27	20,25	20,26	20,29	20,40	20,45	20,28	20,31	20,35	
20,21	20,26	20,32	20,41	20,32	20,29	20,36	20,42	20,39	20,33	20,32	20,31	20,36	20,38	20,22	20,37	20,44	20,37	20,27	20,40	20,47	20,49	20,43	20,54	20,46	20,48	20,48	20,39	20,42	20,43	20,37	20,40	20,45	20,34	20,36	20,45	20,44	20,44	20,47	20,34	20,40	20,42	20,37	20,38	20,42	20,51	20,35	20,42	20,42	20,35	20,42	20,47	20,36	20,45	20,47	20,52	20,40	20,35	20,40	20,39	20,25	20,34	20,55	20,51	20,33	20,31	20,45	20,36	20,36	20,38	20,41	20,43	20,37	20,37	20,39	20,40	20,49	20,47	20,43	20,44	20,39	20,38	20,46	20,38	20,40	20,42	20,39	20,45	20,42	20,43	20,47	20,47	20,48	20,50	20,47	20,45	20,43	20,43	20,44	20,46	20,47	20,46	20,44	20,42	20,43	20,38	20,32	20,44	20,47	20,40	20,38	20,42	20,43	20,40	20,42	20,39	20,37	20,29	20,42	20,47	20,44	20,35	20,48	20,43	20,40	20,45	20,46	20,48	20,48	20,46	20,43	20,44	20,38	20,45	20,48	20,49	20,45	20,41	20,44	20,43	20,46	20,45	20,42	20,42	20,46	20,52	20,53	20,42	20,36	20,42	20,45	20,49	20,54	20,40	20,41	20,40	20,35	20,40	20,48	20,39	20,44	20,47	20,44	20,45	20,56	20,48	20,43	20,44	20,43	20,46	20,44	20,41	20,39	20,50	20,47	20,42	20,36	20,39	20,45	20,47	20,45	20,52	20,41	20,38	20,38	20,47	20,48	20,47	20,48	20,51	20,42	20,40	20,34	20,48	20,56	20,54	20,54	20,50	20,51	20,45	20,43	20,40	20,46	20,52	20,47	20,49	20,50	20,44	20,48	20,41	20,40	20,37	20,48	20,52	20,39	20,50	20,49	20,47	20,49	20,54	20,56	20,53	20,45	20,47	20,43	20,47	20,53	20,61	20,50	20,46	20,51	20,55	20,45	20,47	20,56	20,60	20,54	20,47	20,54	20,50	20,48	20,46	20,47	20,56	20,57	20,54	20,47	20,58	20,51	20,51	20,59	20,53	20,42	20,40	20,53	20,48	20,45	20,51	20,52	20,54	20,43	20,51	20,52	20,51	20,45	20,53	20,50	20,53	20,55	20,50	20,49	20,58	20,56	20,54	20,46	20,49	20,53	20,50	20,45	20,56	20,49	20,58	20,51	20,46	20,53	20,48	20,47	20,49	20,54	20,56	20,48	20,48	20,49	20,49	20,55	20,55	20,57	20,56	20,55	20,52	20,58	20,55	20,51	20,51	20,55	20,56	20,54	20,59	20,52	20,50	20,57	20,49	20,50	20,56	20,64	20,58	20,56	20,54	20,47	20,47	20,46	20,45	20,50	20,48	20,54	20,56	20,52	20,46	20,43	20,45	20,56	20,57	20,57	20,48	20,50	20,53	20,50	20,48	20,50	20,57	20,52	20,55	20,62	20,53	20,50	20,51	20,55	20,54	20,59	20,57	20,58	20,52	20,53	20,58	20,50	20,53	20,49	20,56	20,58	20,49	20,62	20,53	20,52	20,48	20,54	20,57	20,60	20,58	20,50	20,46	20,50	20,50	20,51	20,60	20,56	20,48	20,49	20,54	20,53	20,45	20,44	20,52	20,50	20,46	20,51	20,43	20,43	20,46	20,49	20,59	20,53	20,51	20,49	20,43	20,51	20,38	20,43	20,50	20,46	20,54	20,51	20,43	20,52	20,50	20,41	20,49	20,44	20,47	20,45	20,47	20,46	20,49	20,50	20,52	20,46	20,47	20,51	20,50	20,47	20,45	20,54	20,56	20,55	20,47	20,43	20,43	20,41	20,43	20,47	20,51	20,43	20,53	20,52	20,48	20,48	20,40	20,51	20,59	20,47	20,48	20,45	20,52	20,43	20,42	20,48	20,44	20,45	20,41	20,44	20,42	20,44	20,53	20,48	20,43	20,55	20,55	20,53	20,53	20,63	20,53	20,48	20,46	20,48	20,46	20,45	20,37	20,37	20,53	20,52	20,49	20,43	20,41	20,49	20,45	20,42	20,48	20,44	20,49	20,53	20,50	20,45	20,39	20,39	20,52	20,54	20,41	20,50	20,39	20,43	20,50	20,46	20,49	20,46	20,56	20,59	20,52	20,42	20,37	20,47	20,46	20,42	20,33	20,45	20,52	20,43	20,33	20,47	20,40	20,37	20,45	20,43	20,46	20,46	20,43	20,49	20,50	20,51	20,44	20,43	20,51	20,56	20,57	20,53	20,44	20,40	20,39	20,37	20,40	20,41	20,49	20,54	20,37	20,43	20,56	20,46	20,29	20,37	20,44	20,42	20,46	20,43	20,44	20,35	20,40	20,47	20,48	20,39	20,30	20,32	20,40	20,45	20,42	20,49	20,48	20,40	20,37	20,32	20,43	20,38	20,33	20,42	20,43	20,42	20,44	20,40	20,44	20,38	20,44	20,53	20,45	20,44	20,52	20,44	20,42	20,44	20,47	20,40	20,38	20,43	20,34	20,32	20,34	20,36	20,41	20,35	20,42	20,40	20,47	20,38	20,40	20,46	20,47	20,51	20,48	20,39	20,48	20,52	20,41	20,42	20,46	20,39	20,37	20,36	20,37	20,34	20,44	20,49	20,36	20,34	20,38	20,37	20,32	20,35	20,35	20,45	20,41	20,34	20,39	20,39	20,33	20,42	20,41	20,34	20,28	20,37	20,36	20,36	20,38	20,34	20,40	20,44	20,36	20,20	20,26	20,27	20,37	20,44	20,26	20,20	20,24	
20,37	20,35	20,28	20,31	20,28	20,32	20,28	20,44	20,46	20,39	20,38	20,40	20,33	20,39	20,34	20,42	20,48	20,34	20,27	20,38	20,50	20,46	20,45	20,49	20,50	20,46	20,47	20,38	20,43	20,43	20,31	20,40	20,41	20,43	20,31	20,29	20,36	20,53	20,50	20,38	20,35	20,48	20,46	20,48	20,47	20,48	20,40	20,39	20,41	20,34	20,40	20,39	20,39	20,46	20,48	20,48	20,44	20,43	20,45	20,51	20,44	20,37	20,46	20,46	20,24	20,32	20,43	20,39	20,41	20,47	20,49	20,52	20,50	20,46	20,44	20,46	20,48	20,51	20,44	20,41	20,47	20,42	20,51	20,52	20,42	20,37	20,43	20,42	20,36	20,37	20,51	20,49	20,42	20,36	20,38	20,36	20,49	20,54	20,50	20,53	20,41	20,51	20,44	20,45	20,48	20,48	20,36	20,37	20,47	20,41	20,35	20,45	20,42	20,38	20,48	20,37	20,37	20,36	20,40	20,43	20,39	20,37	20,42	20,54	20,44	20,44	20,43	20,49	20,51	20,43	20,37	20,44	20,33	20,36	20,54	20,58	20,52	20,44	20,48	20,41	20,39	20,40	20,42	20,39	20,42	20,46	20,54	20,55	20,40	20,43	20,44	20,53	20,57	20,42	20,41	20,41	20,34	20,47	20,45	20,42	20,45	20,43	20,41	20,36	20,43	20,46	20,40	20,42	20,44	20,50	20,47	20,49	20,46	20,50	20,49	20,46	20,35	20,36	20,50	20,51	20,45	20,50	20,42	20,35	20,48	20,56	20,51	20,49	20,44	20,47	20,54	20,47	20,45	20,41	20,42	20,45	20,53	20,52	20,52	20,54	20,54	20,54	20,43	20,49	20,46	20,45	20,48	20,40	20,51	20,40	20,40	20,49	20,49	20,53	20,45	20,51	20,55	20,47	20,44	20,51	20,52	20,50	20,51	20,54	20,45	20,40	20,49	20,59	20,63	20,54	20,48	20,54	20,46	20,51	20,52	20,57	20,63	20,53	20,51	20,57	20,51	20,50	20,48	20,50	20,58	20,63	20,60	20,48	20,52	20,53	20,57	20,55	20,50	20,43	20,56	20,62	20,51	20,56	20,55	20,53	20,50	20,53	20,54	20,54	20,56	20,55	20,57	20,50	20,52	20,51	20,54	20,55	20,62	20,51	20,40	20,52	20,53	20,52	20,46	20,48	20,53	20,51	20,59	20,56	20,60	20,51	20,46	20,59	20,60	20,57	20,52	20,49	20,56	20,51	20,51	20,58	20,53	20,52	20,45	20,50	20,55	20,52	20,48	20,49	20,54	20,50	20,50	20,51	20,55	20,57	20,53	20,55	20,54	20,61	20,62	20,54	20,56	20,60	20,57	20,54	20,52	20,45	20,52	20,51	20,42	20,46	20,53	20,57	20,48	20,46	20,54	20,53	20,55	20,50	20,52	20,54	20,43	20,50	20,59	20,53	20,54	20,58	20,60	20,60	20,51	20,49	20,53	20,53	20,60	20,54	20,58	20,57	20,53	20,55	20,55	20,47	20,47	20,57	20,66	20,59	20,58	20,59	20,49	20,54	20,56	20,55	20,61	20,57	20,51	20,45	20,47	20,48	20,50	20,58	20,53	20,49	20,45	20,49	20,53	20,53	20,52	20,59	20,57	20,51	20,45	20,44	20,43	20,50	20,53	20,58	20,54	20,50	20,50	20,41	20,43	20,44	20,45	20,50	20,52	20,51	20,52	20,47	20,49	20,56	20,51	20,54	20,46	20,43	20,47	20,50	20,52	20,42	20,49	20,52	20,47	20,54	20,59	20,48	20,60	20,57	20,53	20,53	20,54	20,44	20,37	20,41	20,41	20,42	20,41	20,47	20,46	20,45	20,51	20,51	20,46	20,44	20,55	20,56	20,47	20,51	20,56	20,54	20,52	20,49	20,52	20,49	20,53	20,49	20,42	20,48	20,56	20,58	20,55	20,53	20,52	20,58	20,55	20,58	20,55	20,50	20,49	20,51	20,54	20,46	20,46	20,39	20,44	20,57	20,53	20,41	20,36	20,38	20,48	20,43	20,35	20,45	20,48	20,43	20,48	20,48	20,55	20,51	20,40	20,43	20,53	20,50	20,48	20,40	20,42	20,52	20,50	20,46	20,46	20,47	20,58	20,46	20,46	20,45	20,47	20,39	20,33	20,35	20,42	20,50	20,50	20,39	20,44	20,38	20,40	20,53	20,45	20,42	20,39	20,42	20,49	20,49	20,49	20,44	20,49	20,56	20,46	20,45	20,50	20,47	20,44	20,37	20,38	20,38	20,37	20,41	20,49	20,39	20,48	20,51	20,44	20,32	20,29	20,47	20,51	20,40	20,41	20,41	20,42	20,35	20,42	20,55	20,42	20,36	20,44	20,47	20,45	20,43	20,44	20,45	20,41	20,41	20,37	20,41	20,35	20,37	20,38	20,35	20,37	20,42	20,36	20,42	20,46	20,40	20,48	20,49	20,49	20,50	20,53	20,41	20,44	20,49	20,39	20,39	20,45	20,35	20,37	20,42	20,34	20,36	20,40	20,42	20,46	20,46	20,40	20,45	20,52	20,61	20,50	20,42	20,48	20,40	20,46	20,41	20,40	20,46	20,40	20,43	20,39	20,35	20,32	20,35	20,51	20,36	20,28	20,39	20,41	20,46	20,52	20,41	20,45	20,38	20,35	20,40	20,37	20,29	20,39	20,42	20,36	20,34	20,40	20,42	20,42	20,45	20,42	20,37	20,31	20,30	20,30	20,28	20,31	20,34	20,37	20,27	20,31	20,29	
20,37	20,41	20,35	20,26	20,30	20,31	20,30	20,33	20,39	20,37	20,36	20,53	20,39	20,35	20,37	20,39	20,38	20,45	20,31	20,34	20,39	20,34	20,33	20,39	20,50	20,46	20,49	20,45	20,44	20,43	20,30	20,40	20,43	20,36	20,38	20,31	20,37	20,51	20,54	20,36	20,28	20,35	20,42	20,34	20,47	20,40	20,40	20,38	20,38	20,48	20,48	20,42	20,40	20,49	20,49	20,42	20,45	20,42	20,26	20,43	20,51	20,54	20,51	20,48	20,38	20,37	20,40	20,34	20,42	20,47	20,48	20,51	20,50	20,45	20,41	20,44	20,46	20,45	20,46	20,44	20,44	20,48	20,46	20,48	20,48	20,40	20,37	20,35	20,40	20,42	20,43	20,44	20,45	20,35	20,36	20,44	20,52	20,55	20,54	20,51	20,42	20,40	20,43	20,42	20,42	20,49	20,47	20,50	20,39	20,35	20,44	20,46	20,48	20,46	20,43	20,42	20,39	20,36	20,47	20,42	20,46	20,47	20,52	20,54	20,45	20,45	20,50	20,50	20,55	20,45	20,41	20,46	20,42	20,38	20,47	20,59	20,56	20,50	20,49	20,45	20,37	20,39	20,38	20,40	20,39	20,47	20,58	20,50	20,42	20,39	20,35	20,49	20,57	20,48	20,48	20,40	20,39	20,52	20,45	20,44	20,43	20,34	20,37	20,43	20,46	20,46	20,51	20,45	20,43	20,45	20,40	20,48	20,48	20,55	20,59	20,57	20,48	20,38	20,54	20,54	20,59	20,59	20,46	20,39	20,50	20,51	20,44	20,48	20,47	20,51	20,49	20,58	20,45	20,43	20,47	20,50	20,58	20,51	20,45	20,47	20,46	20,49	20,46	20,45	20,52	20,43	20,40	20,48	20,51	20,46	20,49	20,52	20,52	20,46	20,41	20,52	20,57	20,51	20,38	20,48	20,50	20,46	20,51	20,59	20,54	20,45	20,43	20,60	20,61	20,61	20,46	20,48	20,49	20,57	20,60	20,57	20,53	20,48	20,53	20,58	20,60	20,56	20,56	20,57	20,47	20,50	20,58	20,55	20,44	20,57	20,51	20,50	20,56	20,51	20,58	20,59	20,50	20,53	20,48	20,55	20,60	20,55	20,56	20,61	20,59	20,58	20,66	20,63	20,52	20,53	20,50	20,50	20,57	20,49	20,43	20,56	20,58	20,53	20,52	20,47	20,48	20,50	20,52	20,60	20,57	20,56	20,57	20,63	20,63	20,61	20,55	20,55	20,58	20,57	20,51	20,56	20,56	20,46	20,47	20,52	20,56	20,48	20,50	20,50	20,58	20,60	20,45	20,44	20,54	20,61	20,60	20,49	20,50	20,56	20,61	20,50	20,51	20,56	20,60	20,54	20,59	20,58	20,54	20,52	20,51	20,52	20,50	20,59	20,56	20,50	20,57	20,53	20,56	20,58	20,53	20,53	20,50	20,55	20,60	20,52	20,48	20,58	20,63	20,62	20,59	20,54	20,57	20,55	20,57	20,58	20,50	20,50	20,53	20,54	20,55	20,46	20,50	20,53	20,64	20,65	20,67	20,58	20,52	20,51	20,52	20,49	20,60	20,54	20,47	20,45	20,46	20,57	20,48	20,54	20,52	20,50	20,44	20,49	20,48	20,50	20,47	20,54	20,58	20,54	20,55	20,58	20,51	20,42	20,47	20,62	20,61	20,61	20,55	20,39	20,48	20,47	20,47	20,50	20,50	20,56	20,56	20,56	20,51	20,53	20,48	20,52	20,46	20,51	20,58	20,57	20,55	20,47	20,52	20,58	20,51	20,53	20,63	20,56	20,53	20,50	20,53	20,60	20,56	20,56	20,47	20,45	20,45	20,46	20,45	20,39	20,41	20,44	20,46	20,50	20,54	20,52	20,54	20,50	20,47	20,44	20,56	20,56	20,49	20,49	20,52	20,45	20,49	20,52	20,45	20,43	20,58	20,61	20,58	20,54	20,48	20,44	20,43	20,53	20,53	20,55	20,48	20,49	20,53	20,55	20,43	20,43	20,52	20,58	20,51	20,48	20,42	20,42	20,49	20,46	20,37	20,38	20,45	20,47	20,43	20,41	20,49	20,52	20,42	20,39	20,48	20,54	20,48	20,36	20,47	20,52	20,59	20,49	20,47	20,49	20,56	20,52	20,35	20,43	20,49	20,46	20,42	20,38	20,46	20,46	20,57	20,47	20,38	20,34	20,34	20,48	20,45	20,38	20,36	20,31	20,53	20,53	20,45	20,41	20,54	20,49	20,40	20,46	20,44	20,49	20,49	20,42	20,37	20,40	20,45	20,44	20,49	20,38	20,51	20,51	20,45	20,40	20,33	20,42	20,53	20,50	20,46	20,40	20,43	20,48	20,42	20,53	20,49	20,42	20,44	20,46	20,41	20,43	20,44	20,44	20,41	20,43	20,40	20,51	20,35	20,37	20,45	20,42	20,42	20,44	20,37	20,35	20,42	20,43	20,50	20,52	20,46	20,52	20,54	20,47	20,43	20,55	20,50	20,49	20,45	20,36	20,36	20,37	20,41	20,43	20,34	20,39	20,44	20,43	20,42	20,49	20,55	20,53	20,42	20,45	20,43	20,44	20,44	20,42	20,39	20,36	20,35	20,32	20,35	20,41	20,40	20,39	20,49	20,43	20,28	20,37	20,42	20,36	20,46	20,38	20,47	20,42	20,36	20,30	20,39	20,36	20,36	20,37	20,41	20,37	20,45	20,47	20,44	20,40	20,35	20,28	20,27	20,24	20,26	20,25	20,36	20,36	20,31	20,23	20,37	20,41	
20,33	20,36	20,38	20,41	20,42	20,37	20,30	20,30	20,44	20,42	20,40	20,46	20,36	20,25	20,29	20,41	20,37	20,49	20,38	20,39	20,33	20,27	20,33	20,43	20,44	20,40	20,44	20,44	20,45	20,50	20,47	20,47	20,46	20,33	20,42	20,37	20,44	20,43	20,49	20,38	20,36	20,35	20,33	20,24	20,41	20,46	20,39	20,44	20,46	20,41	20,31	20,37	20,35	20,48	20,48	20,54	20,56	20,48	20,36	20,36	20,42	20,42	20,50	20,48	20,39	20,42	20,48	20,35	20,42	20,49	20,41	20,44	20,52	20,51	20,49	20,44	20,40	20,42	20,51	20,53	20,37	20,41	20,49	20,45	20,45	20,38	20,39	20,35	20,29	20,46	20,43	20,41	20,50	20,48	20,38	20,47	20,42	20,41	20,45	20,44	20,39	20,37	20,39	20,42	20,45	20,45	20,44	20,47	20,50	20,44	20,44	20,54	20,44	20,44	20,46	20,49	20,40	20,42	20,46	20,44	20,43	20,48	20,56	20,41	20,46	20,48	20,54	20,50	20,45	20,42	20,40	20,44	20,42	20,40	20,43	20,51	20,51	20,54	20,50	20,44	20,43	20,43	20,40	20,43	20,43	20,43	20,53	20,53	20,43	20,37	20,46	20,54	20,53	20,44	20,38	20,44	20,41	20,41	20,51	20,39	20,38	20,41	20,45	20,46	20,47	20,50	20,51	20,52	20,47	20,49	20,55	20,54	20,47	20,53	20,53	20,52	20,49	20,47	20,55	20,57	20,54	20,54	20,47	20,43	20,42	20,47	20,44	20,46	20,57	20,57	20,48	20,46	20,45	20,48	20,64	20,60	20,58	20,55	20,44	20,49	20,46	20,37	20,42	20,51	20,51	20,43	20,42	20,44	20,45	20,51	20,56	20,49	20,45	20,46	20,41	20,46	20,56	20,53	20,48	20,50	20,48	20,44	20,47	20,46	20,49	20,50	20,52	20,54	20,52	20,57	20,56	20,48	20,46	20,58	20,65	20,52	20,43	20,36	20,50	20,64	20,58	20,58	20,50	20,48	20,49	20,50	20,55	20,55	20,53	20,58	20,55	20,52	20,56	20,62	20,67	20,60	20,58	20,58	20,54	20,54	20,58	20,56	20,45	20,58	20,56	20,54	20,58	20,63	20,56	20,52	20,55	20,43	20,56	20,46	20,43	20,57	20,61	20,60	20,55	20,52	20,49	20,45	20,47	20,49	20,60	20,53	20,55	20,55	20,57	20,56	20,53	20,50	20,57	20,57	20,57	20,53	20,54	20,48	20,47	20,55	20,56	20,50	20,55	20,52	20,51	20,48	20,53	20,49	20,54	20,60	20,54	20,46	20,44	20,59	20,55	20,52	20,56	20,52	20,55	20,51	20,60	20,57	20,51	20,49	20,52	20,52	20,48	20,48	20,47	20,55	20,58	20,55	20,59	20,55	20,50	20,50	20,40	20,46	20,57	20,51	20,55	20,52	20,60	20,60	20,58	20,54	20,52	20,51	20,52	20,57	20,47	20,46	20,49	20,50	20,49	20,52	20,55	20,52	20,55	20,61	20,63	20,55	20,50	20,50	20,46	20,46	20,55	20,60	20,56	20,46	20,47	20,54	20,51	20,50	20,53	20,49	20,47	20,54	20,51	20,40	20,46	20,52	20,57	20,57	20,60	20,62	20,49	20,41	20,50	20,60	20,58	20,56	20,54	20,45	20,47	20,54	20,48	20,57	20,48	20,48	20,51	20,47	20,54	20,48	20,47	20,48	20,47	20,51	20,56	20,50	20,53	20,47	20,57	20,60	20,63	20,60	20,58	20,51	20,48	20,50	20,44	20,52	20,45	20,48	20,51	20,47	20,43	20,45	20,49	20,46	20,47	20,48	20,43	20,55	20,50	20,58	20,58	20,52	20,47	20,41	20,51	20,54	20,47	20,44	20,47	20,49	20,46	20,52	20,46	20,40	20,55	20,58	20,53	20,53	20,50	20,50	20,46	20,46	20,53	20,59	20,55	20,51	20,52	20,52	20,48	20,46	20,52	20,53	20,42	20,44	20,55	20,51	20,50	20,49	20,47	20,35	20,45	20,55	20,55	20,44	20,45	20,47	20,44	20,47	20,52	20,48	20,43	20,38	20,42	20,46	20,49	20,49	20,47	20,55	20,55	20,55	20,40	20,36	20,43	20,51	20,43	20,38	20,43	20,42	20,52	20,49	20,45	20,44	20,41	20,47	20,49	20,47	20,43	20,40	20,43	20,51	20,40	20,40	20,48	20,50	20,45	20,46	20,49	20,53	20,55	20,39	20,40	20,41	20,56	20,49	20,49	20,44	20,49	20,55	20,52	20,44	20,45	20,39	20,47	20,49	20,47	20,44	20,46	20,46	20,40	20,45	20,51	20,46	20,45	20,44	20,50	20,43	20,50	20,52	20,45	20,44	20,47	20,59	20,48	20,41	20,47	20,52	20,50	20,51	20,51	20,43	20,47	20,52	20,50	20,50	20,47	20,44	20,52	20,43	20,41	20,46	20,49	20,37	20,43	20,38	20,43	20,40	20,45	20,43	20,31	20,40	20,44	20,44	20,47	20,44	20,44	20,44	20,37	20,49	20,48	20,37	20,43	20,43	20,43	20,42	20,39	20,24	20,30	20,39	20,37	20,43	20,41	20,39	20,42	20,47	20,43	20,35	20,41	20,39	20,44	20,47	20,36	20,29	20,39	20,46	20,35	20,36	20,46	20,43	20,35	20,43	20,46	20,43	20,33	20,29	20,33	20,33	20,30	20,23	20,34	20,46	20,34	20,30	20,35	20,38	
20,28	20,32	20,32	20,29	20,34	20,37	20,36	20,38	20,42	20,46	20,33	20,36	20,29	20,17	20,30	20,42	20,37	20,33	20,21	20,33	20,35	20,29	20,28	20,48	20,38	20,33	20,45	20,40	20,42	20,52	20,51	20,46	20,34	20,34	20,36	20,40	20,40	20,45	20,51	20,43	20,41	20,44	20,34	20,28	20,37	20,43	20,45	20,48	20,45	20,36	20,30	20,31	20,36	20,50	20,43	20,50	20,58	20,50	20,34	20,39	20,37	20,39	20,39	20,44	20,37	20,48	20,51	20,45	20,41	20,43	20,40	20,46	20,52	20,55	20,47	20,50	20,46	20,48	20,53	20,56	20,43	20,35	20,46	20,38	20,40	20,46	20,43	20,57	20,42	20,44	20,46	20,44	20,49	20,47	20,44	20,46	20,41	20,43	20,48	20,52	20,44	20,48	20,49	20,47	20,48	20,57	20,51	20,51	20,49	20,45	20,42	20,47	20,42	20,32	20,38	20,40	20,36	20,37	20,41	20,38	20,44	20,45	20,57	20,52	20,36	20,50	20,52	20,56	20,51	20,47	20,46	20,55	20,51	20,41	20,47	20,50	20,47	20,46	20,52	20,50	20,41	20,46	20,46	20,38	20,42	20,42	20,37	20,50	20,46	20,38	20,55	20,56	20,54	20,54	20,43	20,45	20,51	20,52	20,55	20,43	20,30	20,35	20,46	20,46	20,47	20,40	20,48	20,48	20,47	20,48	20,52	20,56	20,53	20,51	20,46	20,44	20,42	20,42	20,58	20,56	20,39	20,46	20,43	20,49	20,43	20,47	20,50	20,54	20,56	20,56	20,53	20,46	20,39	20,44	20,50	20,50	20,55	20,48	20,47	20,50	20,54	20,47	20,43	20,54	20,51	20,42	20,40	20,45	20,51	20,53	20,57	20,49	20,52	20,50	20,45	20,51	20,54	20,51	20,46	20,55	20,51	20,49	20,52	20,53	20,46	20,53	20,62	20,61	20,56	20,61	20,56	20,50	20,46	20,56	20,64	20,58	20,50	20,43	20,52	20,53	20,59	20,56	20,57	20,60	20,53	20,50	20,48	20,50	20,54	20,65	20,55	20,53	20,58	20,65	20,73	20,63	20,53	20,60	20,58	20,51	20,57	20,55	20,41	20,38	20,60	20,57	20,56	20,64	20,70	20,57	20,54	20,45	20,53	20,55	20,45	20,58	20,58	20,53	20,58	20,56	20,55	20,52	20,48	20,48	20,58	20,58	20,54	20,59	20,60	20,57	20,57	20,47	20,53	20,53	20,57	20,52	20,48	20,49	20,51	20,54	20,57	20,56	20,54	20,59	20,47	20,42	20,44	20,59	20,55	20,59	20,53	20,56	20,56	20,55	20,55	20,47	20,56	20,57	20,58	20,55	20,58	20,59	20,56	20,50	20,51	20,47	20,45	20,49	20,45	20,50	20,57	20,53	20,68	20,59	20,47	20,48	20,43	20,42	20,61	20,56	20,51	20,54	20,56	20,60	20,61	20,57	20,57	20,50	20,51	20,55	20,44	20,42	20,51	20,46	20,52	20,60	20,62	20,60	20,57	20,58	20,61	20,54	20,50	20,46	20,43	20,50	20,49	20,52	20,55	20,49	20,50	20,55	20,52	20,59	20,62	20,55	20,53	20,59	20,49	20,38	20,47	20,58	20,50	20,50	20,58	20,54	20,47	20,46	20,53	20,58	20,54	20,53	20,52	20,46	20,55	20,55	20,46	20,48	20,53	20,46	20,48	20,44	20,47	20,47	20,49	20,51	20,47	20,52	20,49	20,49	20,48	20,48	20,52	20,54	20,51	20,55	20,52	20,43	20,45	20,53	20,51	20,50	20,51	20,45	20,48	20,45	20,42	20,43	20,42	20,48	20,48	20,42	20,45	20,54	20,55	20,51	20,52	20,56	20,55	20,51	20,50	20,43	20,51	20,48	20,42	20,44	20,49	20,58	20,49	20,46	20,49	20,50	20,53	20,57	20,58	20,54	20,48	20,45	20,48	20,54	20,55	20,51	20,55	20,56	20,47	20,50	20,52	20,56	20,43	20,48	20,48	20,43	20,47	20,49	20,47	20,46	20,49	20,57	20,59	20,47	20,45	20,46	20,48	20,48	20,56	20,58	20,48	20,47	20,46	20,44	20,45	20,47	20,51	20,47	20,47	20,46	20,45	20,34	20,39	20,44	20,50	20,43	20,42	20,38	20,47	20,51	20,49	20,55	20,46	20,44	20,51	20,55	20,47	20,44	20,47	20,51	20,45	20,49	20,52	20,49	20,47	20,47	20,53	20,52	20,51	20,38	20,43	20,54	20,56	20,48	20,45	20,47	20,45	20,45	20,47	20,51	20,47	20,44	20,48	20,61	20,60	20,46	20,37	20,39	20,38	20,41	20,49	20,43	20,47	20,50	20,45	20,45	20,40	20,41	20,43	20,49	20,46	20,54	20,41	20,41	20,51	20,54	20,53	20,48	20,48	20,41	20,49	20,54	20,49	20,46	20,54	20,49	20,51	20,44	20,44	20,50	20,46	20,45	20,51	20,48	20,44	20,40	20,43	20,48	20,42	20,38	20,36	20,40	20,41	20,42	20,48	20,43	20,37	20,43	20,51	20,49	20,44	20,43	20,44	20,40	20,39	20,34	20,33	20,48	20,53	20,46	20,50	20,42	20,43	20,54	20,53	20,39	20,42	20,37	20,40	20,47	20,29	20,32	20,38	20,43	20,45	20,33	20,41	20,45	20,43	20,39	20,44	20,46	20,40	20,37	20,41	20,36	20,36	20,25	20,31	20,38	20,44	20,40	20,39	20,36	
20,39	20,31	20,21	20,21	20,24	20,29	20,36	20,37	20,35	20,40	20,36	20,29	20,30	20,23	20,24	20,33	20,27	20,35	20,25	20,32	20,42	20,31	20,35	20,45	20,44	20,45	20,44	20,42	20,36	20,38	20,51	20,47	20,42	20,40	20,39	20,44	20,47	20,49	20,46	20,43	20,39	20,47	20,42	20,34	20,33	20,36	20,40	20,49	20,44	20,45	20,53	20,40	20,25	20,40	20,39	20,50	20,58	20,49	20,40	20,35	20,47	20,45	20,40	20,44	20,42	20,52	20,47	20,37	20,46	20,46	20,42	20,42	20,53	20,60	20,52	20,45	20,45	20,33	20,44	20,59	20,54	20,46	20,53	20,44	20,37	20,42	20,51	20,45	20,49	20,44	20,38	20,40	20,49	20,43	20,48	20,52	20,39	20,43	20,52	20,51	20,42	20,46	20,43	20,41	20,49	20,57	20,57	20,45	20,44	20,38	20,38	20,40	20,39	20,41	20,43	20,36	20,34	20,39	20,43	20,41	20,50	20,46	20,51	20,59	20,47	20,38	20,48	20,59	20,55	20,50	20,47	20,56	20,53	20,39	20,46	20,46	20,40	20,45	20,53	20,51	20,50	20,49	20,53	20,50	20,46	20,47	20,36	20,46	20,52	20,49	20,51	20,57	20,54	20,55	20,51	20,55	20,58	20,52	20,57	20,48	20,38	20,41	20,44	20,52	20,50	20,48	20,48	20,52	20,49	20,44	20,51	20,51	20,54	20,45	20,50	20,46	20,48	20,46	20,52	20,52	20,42	20,46	20,44	20,45	20,49	20,57	20,53	20,50	20,42	20,48	20,50	20,50	20,42	20,47	20,41	20,46	20,55	20,50	20,50	20,53	20,53	20,58	20,61	20,60	20,52	20,48	20,45	20,42	20,50	20,53	20,61	20,50	20,55	20,47	20,49	20,53	20,52	20,57	20,59	20,58	20,52	20,47	20,53	20,56	20,51	20,49	20,61	20,54	20,50	20,61	20,49	20,46	20,48	20,47	20,59	20,59	20,50	20,41	20,46	20,42	20,52	20,58	20,55	20,59	20,54	20,48	20,50	20,46	20,53	20,56	20,51	20,54	20,55	20,54	20,60	20,60	20,56	20,56	20,60	20,53	20,56	20,59	20,48	20,39	20,51	20,68	20,64	20,62	20,62	20,59	20,58	20,52	20,60	20,57	20,47	20,53	20,56	20,52	20,53	20,62	20,54	20,56	20,51	20,57	20,59	20,60	20,53	20,55	20,57	20,54	20,53	20,59	20,59	20,53	20,51	20,58	20,53	20,52	20,50	20,54	20,54	20,53	20,53	20,53	20,56	20,55	20,51	20,60	20,62	20,58	20,61	20,60	20,63	20,54	20,58	20,55	20,58	20,54	20,55	20,57	20,53	20,50	20,55	20,57	20,47	20,48	20,47	20,46	20,44	20,57	20,61	20,51	20,58	20,53	20,50	20,56	20,59	20,55	20,63	20,66	20,57	20,53	20,56	20,56	20,57	20,63	20,66	20,63	20,65	20,61	20,48	20,46	20,55	20,55	20,53	20,55	20,60	20,63	20,56	20,48	20,60	20,56	20,52	20,43	20,47	20,50	20,57	20,53	20,57	20,43	20,51	20,53	20,51	20,55	20,58	20,58	20,60	20,60	20,59	20,47	20,45	20,59	20,53	20,53	20,55	20,49	20,47	20,48	20,55	20,62	20,58	20,57	20,61	20,49	20,49	20,54	20,42	20,44	20,52	20,56	20,57	20,48	20,52	20,48	20,46	20,51	20,52	20,48	20,50	20,43	20,51	20,53	20,53	20,50	20,52	20,59	20,56	20,52	20,46	20,55	20,55	20,52	20,55	20,53	20,51	20,49	20,42	20,48	20,50	20,47	20,46	20,46	20,43	20,49	20,49	20,55	20,50	20,47	20,53	20,55	20,52	20,44	20,47	20,55	20,52	20,46	20,50	20,55	20,51	20,49	20,48	20,44	20,54	20,51	20,49	20,53	20,50	20,53	20,49	20,54	20,60	20,55	20,54	20,52	20,49	20,46	20,54	20,60	20,57	20,47	20,48	20,48	20,44	20,46	20,48	20,50	20,53	20,48	20,57	20,49	20,46	20,48	20,47	20,55	20,41	20,47	20,45	20,46	20,48	20,43	20,44	20,40	20,48	20,49	20,47	20,50	20,43	20,39	20,38	20,42	20,45	20,52	20,50	20,43	20,42	20,47	20,44	20,45	20,44	20,45	20,49	20,59	20,51	20,44	20,48	20,49	20,42	20,51	20,55	20,53	20,47	20,43	20,46	20,55	20,44	20,35	20,40	20,49	20,51	20,55	20,54	20,42	20,39	20,50	20,53	20,50	20,43	20,45	20,48	20,57	20,55	20,43	20,40	20,42	20,38	20,34	20,41	20,44	20,48	20,50	20,49	20,44	20,41	20,39	20,42	20,48	20,51	20,48	20,38	20,40	20,48	20,51	20,55	20,45	20,40	20,37	20,42	20,53	20,42	20,41	20,43	20,51	20,54	20,50	20,46	20,43	20,45	20,47	20,49	20,41	20,40	20,34	20,45	20,46	20,41	20,45	20,41	20,36	20,35	20,39	20,45	20,45	20,40	20,39	20,50	20,60	20,56	20,48	20,51	20,50	20,40	20,37	20,41	20,48	20,53	20,49	20,51	20,46	20,37	20,44	20,53	20,49	20,50	20,44	20,40	20,32	20,35	20,34	20,36	20,42	20,35	20,41	20,48	20,39	20,50	20,40	20,29	20,28	20,28	20,39	20,45	20,41	20,36	20,29	20,34	20,39	20,44	20,54	20,36	20,38	
20,33	20,30	20,15	20,24	20,34	20,35	20,36	20,27	20,27	20,37	20,37	20,42	20,38	20,36	20,24	20,23	20,22	20,33	20,31	20,28	20,36	20,38	20,34	20,41	20,44	20,47	20,44	20,40	20,39	20,41	20,44	20,45	20,38	20,45	20,42	20,40	20,47	20,46	20,45	20,34	20,35	20,44	20,38	20,33	20,40	20,37	20,33	20,40	20,36	20,39	20,43	20,43	20,32	20,33	20,49	20,49	20,50	20,55	20,50	20,48	20,41	20,42	20,42	20,43	20,31	20,42	20,47	20,38	20,48	20,42	20,38	20,46	20,43	20,49	20,46	20,43	20,37	20,28	20,35	20,58	20,48	20,41	20,51	20,43	20,41	20,36	20,42	20,46	20,38	20,40	20,35	20,35	20,49	20,42	20,41	20,41	20,40	20,37	20,46	20,41	20,37	20,44	20,40	20,32	20,43	20,39	20,39	20,49	20,46	20,35	20,38	20,37	20,30	20,43	20,48	20,38	20,36	20,41	20,39	20,41	20,56	20,50	20,44	20,50	20,46	20,44	20,42	20,51	20,56	20,46	20,44	20,45	20,44	20,45	20,46	20,43	20,50	20,47	20,57	20,55	20,40	20,40	20,52	20,49	20,49	20,48	20,39	20,37	20,51	20,52	20,49	20,55	20,47	20,43	20,45	20,53	20,52	20,51	20,47	20,50	20,52	20,42	20,42	20,46	20,48	20,49	20,43	20,39	20,46	20,45	20,55	20,54	20,56	20,48	20,47	20,48	20,51	20,52	20,49	20,50	20,37	20,49	20,48	20,43	20,47	20,52	20,56	20,55	20,47	20,41	20,46	20,54	20,53	20,47	20,48	20,46	20,58	20,52	20,48	20,51	20,54	20,46	20,51	20,57	20,52	20,48	20,46	20,46	20,47	20,57	20,56	20,48	20,47	20,52	20,40	20,47	20,52	20,54	20,59	20,61	20,53	20,48	20,45	20,57	20,54	20,51	20,53	20,53	20,39	20,48	20,46	20,47	20,56	20,50	20,45	20,52	20,53	20,42	20,47	20,43	20,46	20,49	20,43	20,50	20,54	20,48	20,55	20,55	20,53	20,55	20,53	20,51	20,44	20,53	20,52	20,53	20,57	20,59	20,55	20,57	20,53	20,55	20,46	20,45	20,50	20,50	20,64	20,64	20,55	20,55	20,61	20,55	20,56	20,55	20,43	20,45	20,62	20,60	20,49	20,53	20,51	20,58	20,55	20,58	20,59	20,55	20,47	20,46	20,58	20,45	20,47	20,51	20,59	20,58	20,59	20,51	20,56	20,49	20,50	20,57	20,58	20,48	20,49	20,52	20,61	20,57	20,51	20,58	20,52	20,55	20,59	20,58	20,54	20,58	20,62	20,62	20,57	20,52	20,45	20,52	20,51	20,53	20,58	20,53	20,50	20,54	20,54	20,51	20,46	20,52	20,57	20,48	20,49	20,47	20,47	20,52	20,54	20,50	20,60	20,65	20,66	20,56	20,51	20,54	20,57	20,57	20,54	20,59	20,64	20,66	20,53	20,49	20,58	20,55	20,55	20,53	20,53	20,56	20,55	20,53	20,55	20,53	20,49	20,50	20,52	20,53	20,52	20,51	20,54	20,48	20,52	20,54	20,54	20,55	20,52	20,56	20,57	20,59	20,59	20,53	20,46	20,49	20,50	20,49	20,48	20,50	20,55	20,49	20,60	20,59	20,54	20,53	20,55	20,45	20,45	20,57	20,46	20,45	20,56	20,57	20,60	20,51	20,49	20,57	20,52	20,57	20,53	20,44	20,40	20,51	20,51	20,52	20,57	20,56	20,54	20,58	20,57	20,53	20,50	20,53	20,55	20,50	20,48	20,46	20,45	20,48	20,52	20,57	20,50	20,47	20,45	20,49	20,45	20,40	20,39	20,44	20,54	20,46	20,49	20,54	20,46	20,42	20,50	20,49	20,43	20,47	20,50	20,46	20,45	20,44	20,49	20,48	20,52	20,53	20,45	20,48	20,43	20,50	20,56	20,56	20,58	20,57	20,57	20,44	20,45	20,48	20,46	20,47	20,55	20,51	20,42	20,46	20,53	20,43	20,45	20,38	20,45	20,43	20,41	20,51	20,46	20,45	20,41	20,49	20,37	20,41	20,45	20,40	20,40	20,41	20,43	20,43	20,51	20,57	20,51	20,52	20,41	20,38	20,47	20,45	20,51	20,42	20,40	20,48	20,52	20,51	20,44	20,39	20,39	20,47	20,51	20,55	20,50	20,43	20,55	20,57	20,44	20,46	20,48	20,49	20,38	20,39	20,50	20,50	20,42	20,42	20,47	20,43	20,48	20,49	20,53	20,55	20,43	20,47	20,46	20,41	20,48	20,41	20,37	20,44	20,46	20,35	20,41	20,46	20,41	20,36	20,36	20,39	20,48	20,48	20,50	20,42	20,39	20,47	20,40	20,44	20,43	20,52	20,45	20,41	20,52	20,48	20,46	20,46	20,41	20,30	20,34	20,43	20,41	20,36	20,34	20,41	20,51	20,46	20,43	20,44	20,41	20,42	20,42	20,35	20,37	20,31	20,43	20,51	20,36	20,51	20,48	20,41	20,42	20,43	20,46	20,41	20,36	20,41	20,42	20,45	20,49	20,50	20,49	20,43	20,37	20,35	20,42	20,48	20,47	20,49	20,43	20,40	20,33	20,38	20,48	20,45	20,47	20,51	20,43	20,39	20,37	20,33	20,38	20,43	20,32	20,33	20,43	20,30	20,41	20,36	20,28	20,30	20,29	20,37	20,36	20,30	20,33	20,23	20,26	20,32	20,40	20,38	20,38	20,34	
20,34	20,30	20,34	20,33	20,35	20,32	20,38	20,35	20,34	20,34	20,33	20,46	20,38	20,39	20,36	20,38	20,32	20,35	20,29	20,33	20,40	20,34	20,41	20,38	20,35	20,33	20,44	20,41	20,41	20,47	20,44	20,37	20,42	20,38	20,36	20,39	20,33	20,38	20,42	20,42	20,37	20,47	20,39	20,33	20,46	20,44	20,40	20,44	20,46	20,42	20,42	20,45	20,43	20,48	20,48	20,52	20,44	20,44	20,51	20,46	20,43	20,37	20,49	20,50	20,41	20,39	20,41	20,47	20,50	20,52	20,35	20,42	20,50	20,49	20,38	20,43	20,47	20,46	20,53	20,58	20,53	20,42	20,45	20,41	20,38	20,37	20,32	20,39	20,38	20,38	20,39	20,39	20,53	20,43	20,45	20,48	20,43	20,35	20,39	20,44	20,48	20,44	20,31	20,36	20,45	20,36	20,39	20,46	20,47	20,45	20,45	20,42	20,35	20,40	20,42	20,36	20,33	20,33	20,45	20,49	20,53	20,48	20,47	20,45	20,34	20,40	20,41	20,44	20,57	20,51	20,46	20,43	20,43	20,45	20,57	20,56	20,49	20,46	20,49	20,53	20,34	20,32	20,47	20,48	20,44	20,47	20,47	20,38	20,43	20,49	20,49	20,51	20,39	20,39	20,54	20,58	20,50	20,47	20,49	20,55	20,54	20,40	20,36	20,49	20,55	20,51	20,45	20,44	20,35	20,40	20,54	20,49	20,50	20,53	20,53	20,54	20,50	20,49	20,55	20,51	20,42	20,50	20,53	20,53	20,55	20,55	20,57	20,59	20,50	20,47	20,52	20,62	20,54	20,51	20,54	20,53	20,57	20,49	20,47	20,52	20,56	20,42	20,45	20,60	20,52	20,49	20,56	20,49	20,56	20,53	20,56	20,54	20,53	20,55	20,46	20,43	20,58	20,57	20,53	20,51	20,52	20,49	20,54	20,58	20,50	20,48	20,56	20,61	20,54	20,51	20,42	20,41	20,49	20,53	20,50	20,51	20,50	20,52	20,58	20,54	20,54	20,52	20,48	20,56	20,52	20,45	20,59	20,56	20,55	20,56	20,59	20,56	20,52	20,56	20,60	20,48	20,53	20,57	20,59	20,57	20,54	20,51	20,49	20,46	20,53	20,56	20,58	20,65	20,62	20,56	20,61	20,54	20,45	20,49	20,50	20,51	20,59	20,61	20,50	20,55	20,56	20,58	20,55	20,58	20,54	20,54	20,48	20,40	20,56	20,59	20,51	20,52	20,54	20,52	20,58	20,53	20,56	20,55	20,44	20,61	20,59	20,52	20,52	20,53	20,58	20,54	20,50	20,54	20,51	20,50	20,59	20,56	20,57	20,61	20,56	20,55	20,56	20,56	20,51	20,58	20,57	20,54	20,57	20,55	20,53	20,57	20,54	20,59	20,53	20,55	20,61	20,59	20,59	20,60	20,59	20,50	20,44	20,52	20,58	20,62	20,61	20,59	20,52	20,59	20,65	20,60	20,54	20,58	20,59	20,62	20,65	20,58	20,58	20,55	20,53	20,50	20,57	20,52	20,53	20,57	20,58	20,53	20,46	20,56	20,67	20,54	20,47	20,45	20,52	20,43	20,56	20,58	20,65	20,61	20,55	20,55	20,58	20,48	20,50	20,49	20,45	20,51	20,53	20,47	20,47	20,53	20,51	20,52	20,59	20,58	20,56	20,54	20,55	20,46	20,47	20,50	20,46	20,51	20,54	20,53	20,55	20,57	20,45	20,56	20,53	20,54	20,47	20,45	20,43	20,46	20,54	20,56	20,53	20,53	20,50	20,49	20,57	20,54	20,51	20,51	20,50	20,49	20,49	20,40	20,46	20,49	20,56	20,60	20,52	20,54	20,51	20,45	20,50	20,43	20,38	20,48	20,48	20,48	20,49	20,51	20,50	20,51	20,55	20,58	20,49	20,45	20,51	20,50	20,51	20,44	20,44	20,53	20,56	20,53	20,45	20,45	20,46	20,50	20,52	20,58	20,47	20,52	20,57	20,48	20,41	20,50	20,52	20,55	20,45	20,45	20,48	20,40	20,48	20,51	20,48	20,41	20,45	20,36	20,46	20,41	20,45	20,40	20,40	20,47	20,43	20,49	20,52	20,47	20,44	20,42	20,49	20,49	20,45	20,45	20,57	20,51	20,43	20,40	20,43	20,44	20,57	20,42	20,35	20,41	20,52	20,55	20,47	20,46	20,42	20,39	20,47	20,46	20,49	20,40	20,46	20,60	20,53	20,46	20,50	20,53	20,40	20,40	20,48	20,52	20,44	20,42	20,40	20,39	20,44	20,45	20,51	20,52	20,49	20,47	20,50	20,43	20,48	20,42	20,43	20,43	20,50	20,42	20,42	20,53	20,50	20,42	20,44	20,46	20,41	20,49	20,46	20,44	20,38	20,51	20,48	20,43	20,36	20,48	20,54	20,41	20,51	20,52	20,46	20,39	20,39	20,36	20,38	20,42	20,42	20,40	20,49	20,41	20,41	20,40	20,38	20,50	20,44	20,41	20,40	20,44	20,41	20,36	20,41	20,55	20,47	20,46	20,52	20,47	20,41	20,46	20,58	20,51	20,41	20,42	20,45	20,37	20,41	20,52	20,46	20,42	20,37	20,31	20,33	20,47	20,48	20,51	20,45	20,37	20,35	20,33	20,47	20,39	20,35	20,38	20,37	20,30	20,43	20,40	20,44	20,36	20,33	20,42	20,43	20,47	20,45	20,46	20,45	20,42	20,37	20,29	20,29	20,33	20,33	20,27	20,31	20,39	20,39	20,33	20,33	20,33	
20,38	20,38	20,43	20,36	20,32	20,31	20,31	20,40	20,43	20,38	20,25	20,34	20,41	20,39	20,45	20,51	20,51	20,32	20,25	20,34	20,45	20,45	20,41	20,42	20,35	20,37	20,51	20,48	20,44	20,38	20,40	20,43	20,44	20,43	20,44	20,43	20,37	20,41	20,45	20,54	20,44	20,41	20,45	20,34	20,39	20,42	20,43	20,48	20,46	20,41	20,43	20,41	20,32	20,46	20,51	20,44	20,46	20,45	20,35	20,42	20,41	20,41	20,47	20,48	20,44	20,51	20,50	20,46	20,45	20,43	20,39	20,42	20,50	20,54	20,45	20,44	20,48	20,48	20,51	20,45	20,52	20,41	20,41	20,39	20,32	20,46	20,43	20,40	20,32	20,34	20,40	20,45	20,50	20,50	20,44	20,55	20,51	20,45	20,48	20,49	20,51	20,50	20,44	20,41	20,46	20,45	20,49	20,41	20,37	20,43	20,59	20,55	20,43	20,47	20,42	20,35	20,38	20,34	20,39	20,44	20,57	20,52	20,52	20,50	20,39	20,40	20,42	20,47	20,53	20,50	20,44	20,44	20,42	20,41	20,50	20,55	20,50	20,51	20,52	20,47	20,49	20,35	20,42	20,44	20,50	20,46	20,50	20,46	20,42	20,51	20,49	20,49	20,46	20,43	20,51	20,49	20,46	20,47	20,52	20,52	20,53	20,40	20,41	20,51	20,51	20,53	20,45	20,47	20,42	20,36	20,53	20,56	20,49	20,58	20,56	20,49	20,54	20,54	20,48	20,48	20,42	20,57	20,54	20,54	20,58	20,56	20,53	20,55	20,48	20,52	20,54	20,49	20,48	20,44	20,55	20,53	20,59	20,54	20,46	20,51	20,55	20,47	20,51	20,62	20,61	20,50	20,55	20,49	20,53	20,41	20,45	20,53	20,53	20,53	20,54	20,58	20,60	20,47	20,45	20,52	20,48	20,47	20,59	20,61	20,52	20,44	20,54	20,57	20,56	20,48	20,45	20,51	20,51	20,57	20,53	20,49	20,47	20,46	20,58	20,64	20,54	20,53	20,57	20,62	20,46	20,47	20,60	20,51	20,49	20,51	20,55	20,59	20,56	20,57	20,57	20,58	20,52	20,53	20,56	20,58	20,51	20,46	20,45	20,52	20,61	20,55	20,57	20,62	20,61	20,59	20,56	20,53	20,50	20,48	20,52	20,53	20,56	20,56	20,50	20,52	20,52	20,54	20,50	20,60	20,63	20,56	20,53	20,48	20,53	20,58	20,58	20,56	20,52	20,53	20,52	20,55	20,57	20,61	20,47	20,54	20,55	20,53	20,53	20,62	20,60	20,48	20,45	20,50	20,55	20,56	20,62	20,56	20,53	20,63	20,55	20,48	20,57	20,63	20,59	20,57	20,62	20,65	20,51	20,48	20,53	20,57	20,58	20,60	20,52	20,55	20,67	20,64	20,64	20,61	20,63	20,62	20,53	20,54	20,60	20,59	20,56	20,57	20,58	20,53	20,56	20,54	20,55	20,56	20,62	20,65	20,67	20,62	20,59	20,55	20,52	20,56	20,67	20,63	20,58	20,52	20,60	20,55	20,55	20,57	20,61	20,45	20,41	20,57	20,58	20,48	20,48	20,57	20,59	20,60	20,56	20,59	20,55	20,52	20,50	20,47	20,47	20,54	20,54	20,50	20,52	20,54	20,51	20,48	20,56	20,63	20,54	20,51	20,53	20,53	20,53	20,48	20,50	20,48	20,50	20,52	20,60	20,61	20,52	20,56	20,49	20,57	20,56	20,50	20,49	20,49	20,50	20,56	20,50	20,46	20,47	20,50	20,53	20,51	20,46	20,49	20,48	20,50	20,50	20,47	20,45	20,48	20,53	20,61	20,51	20,50	20,57	20,43	20,46	20,49	20,46	20,46	20,49	20,44	20,45	20,48	20,54	20,57	20,59	20,61	20,57	20,48	20,45	20,51	20,54	20,51	20,49	20,53	20,56	20,57	20,48	20,37	20,44	20,57	20,58	20,58	20,44	20,45	20,57	20,47	20,41	20,47	20,47	20,52	20,47	20,43	20,43	20,45	20,46	20,47	20,42	20,48	20,45	20,43	20,49	20,46	20,44	20,45	20,48	20,54	20,46	20,49	20,53	20,51	20,42	20,42	20,51	20,56	20,44	20,46	20,56	20,54	20,43	20,51	20,50	20,44	20,54	20,39	20,32	20,40	20,41	20,48	20,48	20,48	20,48	20,45	20,41	20,46	20,54	20,52	20,40	20,44	20,42	20,42	20,42	20,50	20,49	20,43	20,47	20,48	20,42	20,39	20,34	20,41	20,48	20,49	20,45	20,46	20,54	20,54	20,52	20,49	20,47	20,40	20,48	20,43	20,56	20,48	20,39	20,47	20,48	20,48	20,44	20,45	20,39	20,49	20,50	20,45	20,43	20,49	20,52	20,51	20,43	20,40	20,49	20,45	20,47	20,43	20,40	20,44	20,40	20,43	20,49	20,49	20,41	20,37	20,51	20,58	20,45	20,41	20,33	20,40	20,40	20,33	20,47	20,45	20,36	20,41	20,43	20,47	20,48	20,45	20,54	20,59	20,47	20,47	20,51	20,40	20,47	20,46	20,40	20,40	20,42	20,43	20,42	20,46	20,41	20,31	20,32	20,46	20,53	20,50	20,54	20,50	20,43	20,39	20,45	20,47	20,50	20,36	20,33	20,29	20,40	20,43	20,39	20,38	20,34	20,38	20,46	20,54	20,53	20,48	20,44	20,45	20,35	20,33	20,35	20,37	20,36	20,25	20,22	20,31	20,36	20,35	20,42	20,42	
20,34	20,36	20,36	20,33	20,23	20,31	20,32	20,39	20,35	20,42	20,29	20,35	20,28	20,38	20,48	20,49	20,47	20,44	20,32	20,33	20,43	20,40	20,42	20,43	20,38	20,39	20,47	20,43	20,34	20,35	20,36	20,43	20,43	20,35	20,40	20,42	20,41	20,43	20,47	20,45	20,33	20,38	20,44	20,31	20,42	20,40	20,44	20,42	20,45	20,42	20,38	20,42	20,38	20,49	20,51	20,48	20,47	20,49	20,35	20,32	20,39	20,51	20,54	20,48	20,42	20,45	20,51	20,47	20,49	20,47	20,46	20,54	20,49	20,48	20,46	20,41	20,41	20,49	20,49	20,42	20,40	20,45	20,38	20,41	20,39	20,52	20,52	20,43	20,29	20,34	20,50	20,55	20,45	20,45	20,49	20,46	20,45	20,44	20,50	20,49	20,46	20,47	20,47	20,43	20,52	20,52	20,56	20,53	20,43	20,40	20,47	20,46	20,51	20,43	20,45	20,34	20,34	20,44	20,45	20,34	20,48	20,55	20,52	20,50	20,46	20,46	20,39	20,41	20,54	20,37	20,45	20,47	20,49	20,50	20,45	20,53	20,50	20,53	20,62	20,53	20,55	20,55	20,46	20,46	20,51	20,44	20,43	20,44	20,37	20,51	20,60	20,58	20,58	20,56	20,49	20,42	20,45	20,47	20,51	20,53	20,42	20,45	20,48	20,52	20,50	20,53	20,44	20,49	20,54	20,46	20,52	20,51	20,49	20,57	20,56	20,47	20,52	20,54	20,47	20,48	20,43	20,58	20,55	20,53	20,57	20,58	20,51	20,49	20,35	20,53	20,52	20,44	20,47	20,48	20,47	20,50	20,56	20,58	20,52	20,55	20,62	20,57	20,52	20,53	20,51	20,52	20,44	20,48	20,54	20,45	20,43	20,48	20,50	20,55	20,56	20,53	20,59	20,50	20,45	20,51	20,51	20,43	20,51	20,59	20,62	20,53	20,54	20,58	20,57	20,55	20,51	20,55	20,52	20,49	20,51	20,58	20,54	20,49	20,50	20,55	20,50	20,52	20,58	20,58	20,49	20,50	20,59	20,52	20,54	20,53	20,54	20,60	20,57	20,55	20,53	20,53	20,50	20,50	20,53	20,54	20,46	20,49	20,54	20,53	20,56	20,59	20,60	20,60	20,51	20,58	20,55	20,50	20,51	20,57	20,58	20,62	20,56	20,55	20,51	20,54	20,50	20,49	20,49	20,67	20,68	20,62	20,50	20,59	20,55	20,58	20,58	20,59	20,49	20,49	20,58	20,59	20,54	20,54	20,57	20,58	20,55	20,55	20,51	20,59	20,63	20,49	20,46	20,54	20,58	20,57	20,53	20,59	20,43	20,54	20,59	20,59	20,52	20,56	20,59	20,55	20,57	20,62	20,58	20,53	20,60	20,53	20,58	20,63	20,55	20,54	20,61	20,59	20,72	20,59	20,56	20,60	20,59	20,55	20,62	20,68	20,64	20,58	20,56	20,58	20,52	20,55	20,61	20,66	20,61	20,64	20,58	20,54	20,55	20,57	20,54	20,60	20,66	20,57	20,52	20,51	20,55	20,59	20,51	20,52	20,50	20,47	20,47	20,60	20,58	20,54	20,56	20,60	20,58	20,61	20,64	20,61	20,53	20,55	20,55	20,49	20,48	20,51	20,52	20,46	20,53	20,60	20,54	20,50	20,53	20,60	20,62	20,53	20,51	20,56	20,63	20,51	20,44	20,44	20,55	20,63	20,69	20,58	20,53	20,55	20,46	20,56	20,59	20,58	20,52	20,51	20,49	20,50	20,57	20,46	20,46	20,51	20,58	20,49	20,47	20,53	20,53	20,54	20,51	20,47	20,44	20,50	20,54	20,57	20,52	20,49	20,48	20,48	20,48	20,55	20,55	20,49	20,46	20,50	20,52	20,51	20,54	20,50	20,50	20,50	20,49	20,40	20,42	20,46	20,54	20,51	20,50	20,52	20,56	20,58	20,46	20,44	20,48	20,56	20,58	20,55	20,46	20,44	20,51	20,53	20,47	20,46	20,47	20,47	20,36	20,45	20,42	20,38	20,49	20,46	20,45	20,41	20,46	20,45	20,49	20,49	20,49	20,44	20,41	20,57	20,52	20,50	20,56	20,44	20,45	20,48	20,53	20,56	20,54	20,46	20,48	20,53	20,46	20,47	20,54	20,48	20,43	20,43	20,49	20,38	20,39	20,47	20,49	20,47	20,51	20,52	20,51	20,48	20,50	20,51	20,53	20,49	20,50	20,45	20,47	20,48	20,53	20,51	20,49	20,44	20,48	20,38	20,46	20,50	20,51	20,49	20,47	20,39	20,47	20,50	20,47	20,44	20,46	20,57	20,58	20,45	20,50	20,51	20,36	20,42	20,44	20,49	20,46	20,43	20,47	20,48	20,50	20,45	20,40	20,46	20,58	20,55	20,50	20,41	20,38	20,44	20,46	20,45	20,35	20,43	20,45	20,38	20,44	20,49	20,42	20,45	20,47	20,49	20,48	20,40	20,38	20,34	20,38	20,34	20,39	20,45	20,30	20,38	20,51	20,37	20,41	20,52	20,60	20,58	20,47	20,48	20,45	20,34	20,39	20,48	20,43	20,44	20,40	20,36	20,37	20,41	20,43	20,32	20,37	20,43	20,51	20,41	20,44	20,49	20,39	20,41	20,45	20,51	20,49	20,40	20,41	20,42	20,39	20,44	20,40	20,43	20,42	20,40	20,39	20,46	20,51	20,47	20,34	20,38	20,39	20,33	20,41	20,42	20,31	20,27	20,27	20,31	20,34	20,40	20,47	20,51	
20,28	20,31	20,28	20,32	20,29	20,32	20,34	20,40	20,34	20,34	20,34	20,27	20,33	20,35	20,44	20,41	20,43	20,37	20,28	20,31	20,32	20,32	20,34	20,56	20,51	20,41	20,43	20,38	20,38	20,43	20,42	20,33	20,33	20,41	20,40	20,30	20,35	20,48	20,52	20,48	20,33	20,50	20,47	20,33	20,44	20,44	20,40	20,41	20,39	20,37	20,36	20,46	20,38	20,40	20,38	20,47	20,51	20,50	20,49	20,44	20,45	20,48	20,60	20,48	20,51	20,42	20,43	20,52	20,46	20,55	20,50	20,56	20,51	20,44	20,42	20,45	20,50	20,49	20,45	20,45	20,51	20,40	20,36	20,38	20,44	20,52	20,53	20,59	20,44	20,42	20,46	20,52	20,48	20,39	20,44	20,41	20,32	20,44	20,45	20,49	20,48	20,47	20,45	20,39	20,41	20,42	20,49	20,57	20,42	20,34	20,32	20,41	20,47	20,49	20,51	20,37	20,37	20,40	20,46	20,45	20,46	20,46	20,48	20,45	20,38	20,45	20,42	20,40	20,52	20,46	20,42	20,44	20,38	20,50	20,53	20,38	20,49	20,45	20,54	20,49	20,45	20,54	20,47	20,45	20,42	20,43	20,44	20,52	20,50	20,49	20,53	20,47	20,47	20,49	20,54	20,51	20,55	20,55	20,50	20,40	20,36	20,46	20,47	20,44	20,49	20,52	20,42	20,44	20,49	20,50	20,48	20,53	20,52	20,54	20,52	20,53	20,53	20,57	20,57	20,51	20,50	20,57	20,50	20,51	20,59	20,55	20,51	20,52	20,46	20,50	20,56	20,56	20,46	20,53	20,52	20,46	20,56	20,61	20,54	20,56	20,61	20,56	20,50	20,57	20,48	20,46	20,47	20,46	20,50	20,46	20,55	20,46	20,53	20,62	20,57	20,49	20,51	20,50	20,44	20,51	20,54	20,47	20,46	20,53	20,58	20,54	20,50	20,54	20,62	20,65	20,57	20,61	20,48	20,48	20,49	20,55	20,55	20,51	20,48	20,54	20,63	20,63	20,57	20,52	20,47	20,55	20,54	20,56	20,53	20,57	20,56	20,57	20,58	20,64	20,59	20,52	20,46	20,43	20,58	20,59	20,53	20,52	20,57	20,54	20,59	20,64	20,74	20,64	20,50	20,44	20,62	20,58	20,62	20,60	20,55	20,65	20,66	20,54	20,58	20,49	20,56	20,55	20,53	20,64	20,63	20,61	20,58	20,57	20,53	20,56	20,55	20,53	20,51	20,56	20,55	20,54	20,48	20,48	20,53	20,60	20,55	20,54	20,59	20,56	20,49	20,44	20,44	20,63	20,60	20,52	20,41	20,50	20,49	20,56	20,55	20,57	20,58	20,56	20,61	20,57	20,60	20,56	20,55	20,58	20,58	20,49	20,50	20,50	20,46	20,46	20,55	20,49	20,57	20,58	20,57	20,55	20,60	20,57	20,55	20,60	20,71	20,65	20,60	20,59	20,57	20,57	20,59	20,62	20,64	20,59	20,56	20,53	20,55	20,53	20,56	20,57	20,55	20,53	20,56	20,55	20,59	20,52	20,52	20,47	20,45	20,48	20,53	20,57	20,54	20,56	20,62	20,57	20,57	20,56	20,54	20,58	20,51	20,54	20,56	20,52	20,55	20,57	20,48	20,47	20,55	20,62	20,55	20,51	20,55	20,56	20,58	20,54	20,43	20,53	20,59	20,56	20,44	20,52	20,48	20,46	20,57	20,57	20,49	20,51	20,51	20,51	20,51	20,55	20,53	20,54	20,52	20,50	20,56	20,55	20,43	20,47	20,54	20,50	20,55	20,56	20,60	20,49	20,53	20,47	20,50	20,57	20,52	20,54	20,53	20,55	20,48	20,49	20,54	20,57	20,60	20,59	20,54	20,50	20,48	20,51	20,63	20,50	20,52	20,53	20,48	20,39	20,42	20,48	20,47	20,49	20,51	20,53	20,48	20,53	20,47	20,43	20,48	20,59	20,54	20,53	20,45	20,50	20,54	20,47	20,53	20,51	20,45	20,54	20,47	20,46	20,48	20,42	20,47	20,50	20,49	20,47	20,52	20,46	20,45	20,49	20,47	20,48	20,42	20,44	20,48	20,51	20,55	20,47	20,48	20,54	20,46	20,51	20,50	20,39	20,40	20,54	20,45	20,39	20,44	20,46	20,45	20,45	20,55	20,51	20,45	20,50	20,53	20,45	20,41	20,45	20,52	20,45	20,45	20,43	20,48	20,52	20,53	20,47	20,48	20,55	20,52	20,52	20,46	20,41	20,40	20,43	20,47	20,49	20,48	20,42	20,45	20,44	20,52	20,50	20,43	20,41	20,41	20,50	20,60	20,50	20,47	20,45	20,41	20,43	20,38	20,49	20,49	20,41	20,41	20,52	20,50	20,40	20,40	20,46	20,53	20,54	20,46	20,51	20,42	20,41	20,39	20,48	20,43	20,37	20,38	20,44	20,40	20,48	20,44	20,44	20,51	20,57	20,47	20,42	20,41	20,49	20,51	20,49	20,45	20,39	20,30	20,34	20,41	20,36	20,42	20,53	20,58	20,49	20,35	20,47	20,44	20,40	20,40	20,39	20,44	20,47	20,44	20,36	20,43	20,49	20,49	20,43	20,41	20,42	20,40	20,39	20,36	20,43	20,37	20,35	20,53	20,49	20,46	20,34	20,40	20,36	20,32	20,32	20,37	20,47	20,44	20,46	20,40	20,46	20,45	20,48	20,40	20,41	20,46	20,51	20,42	20,37	20,41	20,38	20,40	20,43	20,48	20,39	20,37	20,43	
20,29	20,21	20,29	20,30	20,31	20,38	20,34	20,28	20,25	20,29	20,21	20,33	20,35	20,34	20,35	20,41	20,43	20,39	20,32	20,34	20,37	20,44	20,42	20,37	20,46	20,42	20,40	20,41	20,38	20,38	20,36	20,38	20,37	20,37	20,35	20,32	20,34	20,34	20,39	20,43	20,38	20,37	20,41	20,34	20,41	20,43	20,45	20,48	20,43	20,43	20,47	20,41	20,42	20,34	20,38	20,44	20,50	20,45	20,46	20,51	20,45	20,39	20,48	20,53	20,48	20,44	20,43	20,40	20,45	20,45	20,41	20,46	20,47	20,44	20,39	20,36	20,46	20,54	20,49	20,53	20,55	20,44	20,31	20,39	20,44	20,45	20,50	20,49	20,42	20,41	20,52	20,56	20,46	20,41	20,47	20,44	20,36	20,42	20,46	20,44	20,46	20,46	20,53	20,52	20,50	20,47	20,46	20,48	20,48	20,40	20,40	20,48	20,54	20,50	20,56	20,47	20,35	20,38	20,42	20,49	20,50	20,43	20,51	20,48	20,32	20,30	20,42	20,44	20,44	20,43	20,44	20,40	20,44	20,47	20,56	20,52	20,44	20,50	20,49	20,46	20,40	20,49	20,45	20,41	20,38	20,37	20,52	20,52	20,52	20,43	20,44	20,48	20,38	20,36	20,50	20,58	20,52	20,48	20,51	20,43	20,43	20,50	20,42	20,40	20,48	20,47	20,43	20,42	20,40	20,43	20,46	20,50	20,58	20,64	20,52	20,48	20,54	20,49	20,52	20,42	20,44	20,53	20,49	20,45	20,56	20,60	20,49	20,52	20,56	20,52	20,48	20,50	20,45	20,51	20,46	20,47	20,52	20,52	20,48	20,49	20,51	20,50	20,50	20,55	20,52	20,49	20,57	20,54	20,53	20,49	20,55	20,49	20,52	20,56	20,51	20,48	20,50	20,50	20,47	20,44	20,48	20,43	20,47	20,48	20,42	20,49	20,53	20,57	20,60	20,62	20,52	20,55	20,52	20,47	20,55	20,59	20,52	20,45	20,53	20,58	20,67	20,64	20,58	20,55	20,48	20,55	20,58	20,57	20,65	20,62	20,60	20,57	20,61	20,64	20,59	20,59	20,49	20,43	20,51	20,64	20,60	20,62	20,54	20,56	20,56	20,53	20,56	20,61	20,55	20,53	20,61	20,56	20,60	20,62	20,55	20,64	20,58	20,51	20,55	20,59	20,61	20,60	20,55	20,59	20,61	20,58	20,59	20,56	20,56	20,57	20,55	20,47	20,53	20,59	20,61	20,56	20,51	20,57	20,52	20,57	20,61	20,54	20,63	20,60	20,59	20,49	20,51	20,53	20,52	20,55	20,53	20,48	20,57	20,64	20,62	20,60	20,55	20,50	20,57	20,52	20,56	20,56	20,57	20,60	20,64	20,64	20,53	20,55	20,44	20,47	20,53	20,53	20,58	20,51	20,56	20,57	20,63	20,57	20,56	20,60	20,62	20,63	20,59	20,58	20,54	20,55	20,54	20,60	20,63	20,55	20,51	20,47	20,61	20,54	20,53	20,54	20,56	20,54	20,58	20,54	20,54	20,56	20,53	20,58	20,53	20,40	20,60	20,60	20,59	20,46	20,49	20,56	20,57	20,67	20,63	20,57	20,50	20,55	20,54	20,55	20,50	20,53	20,56	20,58	20,59	20,56	20,62	20,57	20,55	20,61	20,58	20,51	20,51	20,49	20,49	20,46	20,51	20,53	20,56	20,43	20,41	20,50	20,55	20,57	20,50	20,51	20,56	20,57	20,61	20,61	20,63	20,54	20,54	20,55	20,58	20,53	20,52	20,49	20,55	20,57	20,57	20,54	20,45	20,45	20,47	20,51	20,54	20,52	20,48	20,50	20,54	20,52	20,58	20,52	20,50	20,59	20,61	20,55	20,55	20,52	20,52	20,48	20,54	20,56	20,55	20,42	20,48	20,47	20,50	20,60	20,60	20,55	20,50	20,48	20,50	20,52	20,53	20,51	20,52	20,57	20,47	20,46	20,55	20,49	20,49	20,52	20,52	20,47	20,50	20,53	20,53	20,51	20,55	20,54	20,51	20,51	20,47	20,41	20,38	20,44	20,55	20,54	20,51	20,40	20,41	20,49	20,43	20,41	20,60	20,55	20,49	20,49	20,52	20,41	20,39	20,47	20,46	20,40	20,43	20,46	20,39	20,45	20,47	20,49	20,55	20,48	20,45	20,42	20,36	20,35	20,37	20,43	20,39	20,39	20,50	20,46	20,47	20,42	20,43	20,58	20,48	20,45	20,56	20,43	20,36	20,39	20,45	20,51	20,48	20,50	20,49	20,47	20,51	20,50	20,48	20,37	20,31	20,46	20,45	20,52	20,49	20,39	20,38	20,42	20,38	20,42	20,49	20,48	20,43	20,46	20,47	20,44	20,46	20,44	20,46	20,46	20,40	20,53	20,52	20,42	20,43	20,37	20,43	20,45	20,39	20,45	20,48	20,48	20,48	20,38	20,46	20,53	20,49	20,40	20,42	20,42	20,45	20,45	20,50	20,47	20,35	20,41	20,44	20,38	20,47	20,47	20,51	20,39	20,29	20,43	20,54	20,51	20,49	20,37	20,40	20,43	20,46	20,40	20,49	20,55	20,51	20,41	20,36	20,46	20,45	20,35	20,37	20,45	20,44	20,37	20,41	20,44	20,44	20,45	20,51	20,38	20,32	20,31	20,35	20,53	20,43	20,41	20,41	20,40	20,51	20,44	20,48	20,49	20,42	20,36	20,44	20,40	20,36	20,40	20,43	20,39	20,45	20,49	20,41	20,45	
20,33	20,30	20,31	20,24	20,26	20,41	20,44	20,34	20,23	20,34	20,27	20,32	20,39	20,31	20,36	20,41	20,47	20,48	20,32	20,39	20,37	20,43	20,40	20,41	20,43	20,46	20,40	20,38	20,43	20,47	20,43	20,44	20,47	20,38	20,44	20,35	20,31	20,37	20,51	20,38	20,31	20,34	20,38	20,41	20,39	20,37	20,42	20,50	20,46	20,50	20,47	20,47	20,48	20,50	20,48	20,47	20,45	20,44	20,42	20,41	20,37	20,35	20,43	20,49	20,43	20,46	20,47	20,45	20,45	20,44	20,40	20,47	20,55	20,50	20,50	20,43	20,50	20,54	20,48	20,48	20,49	20,33	20,32	20,50	20,54	20,52	20,49	20,50	20,38	20,40	20,43	20,54	20,55	20,47	20,46	20,51	20,44	20,49	20,49	20,47	20,44	20,41	20,50	20,47	20,53	20,53	20,49	20,42	20,50	20,52	20,40	20,41	20,54	20,54	20,57	20,50	20,38	20,38	20,43	20,43	20,48	20,40	20,50	20,44	20,38	20,40	20,43	20,49	20,53	20,44	20,46	20,40	20,43	20,54	20,53	20,51	20,49	20,51	20,50	20,50	20,47	20,47	20,49	20,47	20,46	20,45	20,43	20,52	20,47	20,49	20,46	20,46	20,42	20,45	20,58	20,57	20,49	20,47	20,45	20,50	20,55	20,64	20,47	20,38	20,50	20,50	20,42	20,40	20,44	20,50	20,58	20,54	20,53	20,60	20,62	20,50	20,50	20,46	20,41	20,42	20,49	20,56	20,51	20,40	20,48	20,55	20,51	20,46	20,54	20,64	20,51	20,47	20,37	20,48	20,51	20,50	20,54	20,44	20,35	20,44	20,54	20,48	20,53	20,49	20,50	20,55	20,57	20,56	20,56	20,48	20,51	20,50	20,57	20,56	20,48	20,49	20,45	20,49	20,52	20,50	20,57	20,46	20,43	20,43	20,48	20,52	20,57	20,49	20,55	20,58	20,53	20,53	20,52	20,52	20,58	20,60	20,49	20,47	20,59	20,54	20,53	20,58	20,56	20,48	20,46	20,52	20,59	20,57	20,60	20,62	20,61	20,66	20,63	20,60	20,60	20,62	20,58	20,49	20,51	20,55	20,52	20,58	20,60	20,57	20,55	20,46	20,54	20,54	20,56	20,65	20,67	20,56	20,54	20,58	20,57	20,58	20,57	20,61	20,52	20,54	20,65	20,57	20,53	20,59	20,61	20,64	20,61	20,53	20,58	20,59	20,52	20,60	20,54	20,55	20,68	20,68	20,58	20,65	20,59	20,62	20,63	20,54	20,59	20,55	20,62	20,64	20,55	20,52	20,48	20,58	20,62	20,56	20,55	20,65	20,66	20,60	20,57	20,57	20,62	20,60	20,60	20,53	20,52	20,56	20,65	20,65	20,59	20,63	20,58	20,60	20,67	20,63	20,67	20,56	20,56	20,59	20,59	20,60	20,58	20,55	20,53	20,52	20,60	20,55	20,58	20,58	20,57	20,60	20,58	20,61	20,55	20,48	20,57	20,63	20,54	20,58	20,56	20,65	20,63	20,62	20,54	20,48	20,56	20,58	20,55	20,47	20,58	20,55	20,63	20,55	20,50	20,56	20,57	20,68	20,67	20,64	20,53	20,53	20,53	20,51	20,51	20,50	20,53	20,52	20,52	20,48	20,58	20,63	20,60	20,54	20,58	20,55	20,51	20,53	20,57	20,47	20,52	20,54	20,64	20,56	20,52	20,51	20,54	20,53	20,47	20,54	20,58	20,56	20,65	20,57	20,51	20,59	20,56	20,49	20,55	20,50	20,48	20,41	20,43	20,52	20,56	20,51	20,45	20,43	20,44	20,57	20,54	20,57	20,48	20,42	20,52	20,54	20,55	20,43	20,47	20,54	20,56	20,52	20,53	20,50	20,45	20,44	20,49	20,54	20,51	20,54	20,57	20,52	20,53	20,56	20,66	20,60	20,55	20,48	20,51	20,54	20,51	20,57	20,50	20,56	20,48	20,47	20,52	20,56	20,49	20,53	20,53	20,53	20,44	20,57	20,51	20,49	20,58	20,53	20,49	20,45	20,43	20,37	20,47	20,48	20,51	20,57	20,50	20,44	20,44	20,48	20,44	20,34	20,52	20,50	20,48	20,48	20,55	20,57	20,52	20,45	20,38	20,46	20,48	20,47	20,42	20,35	20,42	20,41	20,49	20,58	20,46	20,38	20,36	20,42	20,38	20,36	20,38	20,36	20,44	20,45	20,51	20,39	20,42	20,54	20,52	20,45	20,54	20,51	20,47	20,43	20,41	20,44	20,44	20,49	20,54	20,51	20,44	20,42	20,46	20,52	20,41	20,42	20,61	20,68	20,51	20,42	20,42	20,37	20,33	20,35	20,39	20,43	20,46	20,48	20,42	20,45	20,46	20,46	20,39	20,43	20,41	20,56	20,55	20,47	20,47	20,43	20,33	20,40	20,39	20,41	20,44	20,44	20,46	20,45	20,40	20,45	20,52	20,43	20,37	20,50	20,43	20,45	20,48	20,49	20,41	20,40	20,48	20,47	20,46	20,45	20,49	20,35	20,25	20,42	20,54	20,45	20,46	20,43	20,33	20,42	20,44	20,39	20,47	20,47	20,35	20,36	20,36	20,45	20,44	20,44	20,42	20,44	20,38	20,37	20,49	20,45	20,38	20,34	20,45	20,44	20,34	20,42	20,41	20,46	20,38	20,33	20,38	20,40	20,52	20,45	20,36	20,49	20,39	20,27	20,27	20,40	20,38	20,28	20,30	20,38	20,46	20,56	20,49	20,43	
20,25	20,26	20,35	20,24	20,20	20,30	20,37	20,42	20,32	20,40	20,32	20,20	20,37	20,33	20,32	20,46	20,33	20,40	20,30	20,34	20,36	20,39	20,51	20,49	20,40	20,33	20,42	20,42	20,47	20,46	20,49	20,39	20,43	20,38	20,42	20,42	20,36	20,31	20,48	20,41	20,30	20,43	20,55	20,41	20,39	20,34	20,38	20,47	20,50	20,45	20,48	20,47	20,48	20,54	20,55	20,45	20,45	20,41	20,39	20,43	20,32	20,35	20,41	20,54	20,42	20,36	20,43	20,36	20,41	20,47	20,42	20,50	20,57	20,57	20,51	20,46	20,46	20,49	20,41	20,48	20,46	20,41	20,37	20,47	20,44	20,50	20,45	20,48	20,48	20,50	20,51	20,49	20,51	20,48	20,56	20,51	20,44	20,42	20,52	20,56	20,56	20,43	20,49	20,49	20,51	20,41	20,44	20,42	20,39	20,51	20,46	20,44	20,49	20,47	20,59	20,52	20,43	20,39	20,43	20,45	20,41	20,40	20,49	20,45	20,35	20,48	20,48	20,54	20,52	20,43	20,52	20,44	20,42	20,51	20,49	20,50	20,48	20,40	20,46	20,47	20,37	20,41	20,46	20,46	20,47	20,46	20,49	20,47	20,44	20,51	20,51	20,44	20,41	20,49	20,61	20,58	20,49	20,48	20,46	20,46	20,43	20,49	20,45	20,40	20,41	20,53	20,52	20,46	20,37	20,56	20,70	20,54	20,46	20,48	20,57	20,56	20,51	20,52	20,57	20,53	20,51	20,55	20,49	20,44	20,42	20,48	20,51	20,54	20,53	20,64	20,63	20,51	20,43	20,46	20,50	20,53	20,52	20,48	20,44	20,46	20,50	20,49	20,58	20,62	20,48	20,49	20,58	20,52	20,45	20,46	20,57	20,59	20,59	20,56	20,42	20,45	20,47	20,45	20,48	20,50	20,52	20,58	20,49	20,46	20,47	20,50	20,61	20,53	20,54	20,56	20,48	20,54	20,57	20,58	20,55	20,51	20,55	20,47	20,66	20,58	20,61	20,62	20,57	20,55	20,55	20,48	20,54	20,60	20,58	20,51	20,54	20,66	20,63	20,56	20,56	20,61	20,58	20,55	20,58	20,57	20,54	20,59	20,60	20,52	20,57	20,54	20,65	20,67	20,51	20,56	20,67	20,61	20,57	20,57	20,53	20,53	20,51	20,59	20,51	20,43	20,56	20,63	20,58	20,62	20,57	20,58	20,66	20,58	20,51	20,62	20,59	20,65	20,60	20,55	20,66	20,68	20,58	20,59	20,57	20,62	20,63	20,57	20,55	20,57	20,55	20,61	20,56	20,60	20,62	20,66	20,58	20,61	20,60	20,56	20,58	20,54	20,60	20,59	20,63	20,64	20,59	20,58	20,60	20,64	20,66	20,59	20,57	20,58	20,62	20,57	20,65	20,68	20,69	20,57	20,59	20,58	20,57	20,59	20,62	20,60	20,51	20,57	20,63	20,59	20,57	20,61	20,54	20,53	20,60	20,60	20,68	20,59	20,53	20,52	20,58	20,56	20,53	20,60	20,58	20,57	20,60	20,49	20,55	20,56	20,61	20,56	20,59	20,49	20,51	20,56	20,52	20,58	20,59	20,62	20,58	20,54	20,59	20,64	20,53	20,52	20,52	20,56	20,56	20,51	20,50	20,57	20,54	20,58	20,61	20,62	20,57	20,57	20,56	20,59	20,58	20,57	20,54	20,59	20,60	20,58	20,57	20,59	20,57	20,58	20,50	20,51	20,50	20,51	20,58	20,45	20,42	20,51	20,61	20,53	20,54	20,57	20,58	20,51	20,51	20,58	20,54	20,46	20,51	20,54	20,47	20,57	20,50	20,51	20,52	20,46	20,55	20,57	20,53	20,46	20,46	20,55	20,54	20,52	20,47	20,52	20,46	20,53	20,48	20,54	20,50	20,51	20,57	20,52	20,44	20,41	20,53	20,58	20,51	20,58	20,65	20,48	20,43	20,58	20,55	20,52	20,46	20,48	20,44	20,51	20,45	20,50	20,57	20,57	20,51	20,46	20,45	20,52	20,51	20,46	20,47	20,47	20,43	20,44	20,47	20,56	20,54	20,51	20,48	20,42	20,50	20,51	20,47	20,39	20,46	20,53	20,48	20,49	20,52	20,58	20,57	20,55	20,43	20,38	20,45	20,47	20,47	20,42	20,36	20,37	20,45	20,54	20,49	20,41	20,38	20,46	20,49	20,44	20,40	20,36	20,39	20,48	20,55	20,47	20,44	20,54	20,60	20,56	20,56	20,51	20,44	20,43	20,39	20,43	20,38	20,47	20,50	20,42	20,44	20,51	20,53	20,49	20,46	20,44	20,49	20,54	20,44	20,45	20,38	20,34	20,33	20,42	20,47	20,43	20,44	20,55	20,48	20,38	20,40	20,42	20,43	20,45	20,41	20,54	20,47	20,42	20,44	20,45	20,40	20,42	20,46	20,46	20,43	20,46	20,44	20,42	20,31	20,44	20,48	20,40	20,40	20,49	20,50	20,42	20,51	20,49	20,34	20,31	20,51	20,44	20,43	20,46	20,43	20,46	20,32	20,37	20,49	20,43	20,44	20,36	20,35	20,38	20,39	20,41	20,46	20,45	20,43	20,34	20,35	20,44	20,40	20,32	20,36	20,41	20,33	20,25	20,49	20,49	20,45	20,36	20,42	20,41	20,30	20,33	20,38	20,42	20,42	20,36	20,40	20,48	20,52	20,37	20,31	20,45	20,43	20,33	20,36	20,32	20,32	20,16	20,26	20,36	20,51	20,54	20,45	20,41	
20,28	20,22	20,32	20,41	20,33	20,28	20,22	20,36	20,35	20,39	20,35	20,36	20,32	20,29	20,36	20,47	20,43	20,35	20,23	20,31	20,38	20,38	20,49	20,48	20,36	20,28	20,39	20,42	20,41	20,39	20,41	20,49	20,43	20,36	20,41	20,46	20,37	20,33	20,38	20,34	20,34	20,30	20,45	20,44	20,48	20,45	20,43	20,44	20,44	20,50	20,51	20,46	20,38	20,55	20,58	20,46	20,39	20,38	20,44	20,48	20,39	20,35	20,47	20,46	20,44	20,32	20,39	20,36	20,33	20,46	20,39	20,43	20,53	20,55	20,53	20,44	20,43	20,38	20,43	20,50	20,47	20,43	20,42	20,45	20,43	20,39	20,43	20,39	20,47	20,47	20,49	20,51	20,49	20,45	20,54	20,50	20,49	20,42	20,49	20,50	20,53	20,45	20,47	20,46	20,50	20,39	20,45	20,46	20,38	20,43	20,43	20,46	20,48	20,46	20,48	20,42	20,35	20,37	20,37	20,45	20,36	20,41	20,51	20,42	20,38	20,51	20,51	20,44	20,46	20,45	20,48	20,44	20,39	20,49	20,42	20,50	20,49	20,46	20,58	20,57	20,37	20,40	20,37	20,46	20,48	20,39	20,48	20,51	20,44	20,50	20,53	20,46	20,45	20,48	20,50	20,50	20,52	20,47	20,58	20,52	20,43	20,36	20,41	20,47	20,53	20,51	20,48	20,45	20,43	20,51	20,64	20,54	20,51	20,56	20,54	20,56	20,50	20,53	20,63	20,59	20,45	20,55	20,49	20,47	20,45	20,48	20,53	20,51	20,56	20,62	20,62	20,57	20,47	20,52	20,50	20,52	20,59	20,49	20,49	20,55	20,56	20,54	20,55	20,55	20,52	20,48	20,61	20,47	20,40	20,42	20,56	20,63	20,59	20,63	20,49	20,46	20,55	20,52	20,50	20,56	20,53	20,55	20,56	20,47	20,46	20,43	20,60	20,63	20,59	20,57	20,55	20,58	20,51	20,56	20,52	20,54	20,57	20,53	20,58	20,64	20,63	20,66	20,56	20,59	20,62	20,59	20,53	20,59	20,64	20,50	20,50	20,57	20,50	20,57	20,59	20,60	20,59	20,56	20,59	20,54	20,53	20,63	20,63	20,51	20,57	20,61	20,63	20,68	20,56	20,52	20,59	20,51	20,55	20,60	20,53	20,54	20,60	20,58	20,51	20,50	20,49	20,60	20,60	20,57	20,63	20,56	20,56	20,60	20,56	20,62	20,65	20,66	20,67	20,61	20,70	20,65	20,57	20,60	20,62	20,62	20,63	20,61	20,57	20,55	20,55	20,53	20,53	20,61	20,61	20,60	20,52	20,52	20,60	20,65	20,61	20,57	20,64	20,63	20,70	20,62	20,52	20,55	20,61	20,63	20,67	20,63	20,56	20,56	20,56	20,54	20,53	20,64	20,66	20,53	20,56	20,59	20,57	20,60	20,64	20,62	20,64	20,58	20,60	20,61	20,61	20,65	20,59	20,59	20,61	20,61	20,64	20,59	20,56	20,59	20,57	20,58	20,60	20,60	20,54	20,49	20,59	20,58	20,59	20,54	20,53	20,52	20,51	20,53	20,59	20,57	20,51	20,57	20,55	20,59	20,54	20,45	20,47	20,59	20,58	20,52	20,52	20,55	20,52	20,56	20,55	20,55	20,54	20,55	20,54	20,65	20,67	20,61	20,53	20,54	20,55	20,59	20,52	20,55	20,55	20,51	20,46	20,55	20,55	20,54	20,49	20,53	20,53	20,50	20,50	20,50	20,45	20,53	20,58	20,55	20,51	20,56	20,60	20,57	20,51	20,55	20,55	20,52	20,55	20,55	20,47	20,51	20,46	20,50	20,52	20,51	20,54	20,60	20,48	20,47	20,51	20,59	20,57	20,48	20,49	20,58	20,57	20,51	20,49	20,44	20,48	20,41	20,45	20,48	20,42	20,38	20,48	20,56	20,50	20,48	20,62	20,51	20,39	20,53	20,57	20,51	20,52	20,53	20,56	20,50	20,51	20,47	20,55	20,57	20,52	20,48	20,44	20,48	20,50	20,44	20,47	20,48	20,39	20,47	20,51	20,49	20,41	20,44	20,47	20,47	20,48	20,50	20,48	20,36	20,43	20,48	20,49	20,52	20,47	20,49	20,46	20,48	20,42	20,45	20,46	20,48	20,46	20,39	20,41	20,39	20,41	20,44	20,38	20,36	20,39	20,47	20,56	20,57	20,42	20,37	20,51	20,57	20,56	20,48	20,54	20,53	20,45	20,49	20,53	20,51	20,41	20,38	20,45	20,51	20,38	20,42	20,53	20,50	20,44	20,56	20,49	20,33	20,35	20,47	20,45	20,45	20,42	20,42	20,38	20,41	20,35	20,48	20,46	20,42	20,48	20,53	20,44	20,33	20,34	20,42	20,46	20,51	20,36	20,40	20,42	20,44	20,46	20,46	20,45	20,46	20,45	20,43	20,38	20,44	20,48	20,49	20,44	20,57	20,50	20,42	20,41	20,45	20,46	20,44	20,39	20,38	20,29	20,34	20,47	20,45	20,43	20,46	20,42	20,49	20,44	20,39	20,55	20,49	20,43	20,38	20,44	20,41	20,37	20,34	20,36	20,45	20,41	20,34	20,33	20,39	20,36	20,29	20,27	20,34	20,31	20,35	20,47	20,41	20,41	20,45	20,41	20,46	20,33	20,26	20,32	20,48	20,48	20,36	20,41	20,46	20,48	20,33	20,31	20,39	20,37	20,32	20,38	20,42	20,28	20,18	20,31	20,44	20,42	20,44	20,33	20,32	
20,34	20,25	20,27	20,40	20,41	20,38	20,35	20,30	20,35	20,40	20,41	20,32	20,30	20,30	20,37	20,52	20,45	20,38	20,34	20,35	20,44	20,39	20,42	20,42	20,37	20,30	20,39	20,35	20,36	20,41	20,39	20,41	20,42	20,36	20,35	20,38	20,42	20,37	20,47	20,39	20,35	20,31	20,29	20,42	20,47	20,54	20,52	20,53	20,48	20,49	20,49	20,45	20,39	20,50	20,61	20,61	20,45	20,43	20,51	20,56	20,43	20,34	20,56	20,52	20,42	20,38	20,35	20,40	20,36	20,41	20,40	20,42	20,46	20,56	20,45	20,40	20,43	20,43	20,37	20,41	20,43	20,41	20,44	20,41	20,44	20,40	20,43	20,48	20,43	20,44	20,48	20,49	20,56	20,46	20,56	20,52	20,51	20,55	20,48	20,45	20,52	20,50	20,50	20,36	20,48	20,51	20,52	20,46	20,40	20,40	20,44	20,45	20,44	20,42	20,46	20,33	20,27	20,29	20,44	20,48	20,44	20,47	20,41	20,42	20,39	20,44	20,45	20,56	20,56	20,50	20,43	20,39	20,33	20,46	20,51	20,32	20,38	20,41	20,49	20,46	20,47	20,45	20,41	20,43	20,53	20,41	20,37	20,38	20,46	20,53	20,59	20,46	20,37	20,43	20,43	20,43	20,50	20,43	20,49	20,47	20,39	20,35	20,47	20,53	20,49	20,57	20,47	20,45	20,52	20,59	20,62	20,50	20,47	20,56	20,54	20,50	20,47	20,52	20,57	20,59	20,49	20,53	20,46	20,46	20,45	20,46	20,43	20,51	20,47	20,46	20,51	20,56	20,52	20,46	20,52	20,57	20,56	20,58	20,41	20,51	20,55	20,62	20,59	20,53	20,41	20,46	20,55	20,46	20,38	20,47	20,49	20,51	20,54	20,60	20,52	20,43	20,46	20,43	20,44	20,59	20,59	20,48	20,47	20,52	20,50	20,52	20,58	20,55	20,58	20,53	20,57	20,56	20,51	20,53	20,52	20,59	20,60	20,54	20,61	20,63	20,55	20,56	20,56	20,65	20,61	20,57	20,62	20,61	20,50	20,51	20,47	20,61	20,59	20,57	20,58	20,53	20,54	20,57	20,61	20,58	20,58	20,57	20,64	20,61	20,53	20,61	20,63	20,60	20,65	20,61	20,63	20,62	20,53	20,53	20,50	20,57	20,63	20,52	20,50	20,55	20,58	20,64	20,56	20,56	20,58	20,58	20,54	20,55	20,57	20,59	20,58	20,62	20,73	20,68	20,73	20,66	20,68	20,61	20,60	20,59	20,59	20,56	20,62	20,63	20,53	20,55	20,52	20,61	20,55	20,55	20,56	20,54	20,56	20,67	20,66	20,53	20,53	20,63	20,72	20,66	20,52	20,52	20,64	20,60	20,54	20,63	20,58	20,51	20,49	20,48	20,55	20,60	20,56	20,50	20,56	20,59	20,56	20,56	20,62	20,61	20,64	20,56	20,55	20,61	20,60	20,68	20,65	20,59	20,56	20,62	20,60	20,56	20,56	20,55	20,55	20,67	20,66	20,60	20,63	20,55	20,54	20,56	20,61	20,59	20,49	20,51	20,49	20,55	20,62	20,57	20,51	20,62	20,57	20,54	20,47	20,40	20,44	20,55	20,48	20,45	20,47	20,52	20,50	20,49	20,53	20,56	20,54	20,53	20,61	20,59	20,60	20,54	20,52	20,51	20,50	20,49	20,52	20,53	20,52	20,49	20,51	20,58	20,52	20,50	20,52	20,59	20,52	20,50	20,48	20,55	20,55	20,53	20,55	20,52	20,53	20,45	20,49	20,53	20,50	20,58	20,59	20,55	20,54	20,61	20,56	20,52	20,46	20,48	20,50	20,47	20,49	20,54	20,51	20,43	20,53	20,61	20,58	20,58	20,55	20,48	20,56	20,54	20,48	20,43	20,45	20,42	20,45	20,50	20,52	20,50	20,54	20,59	20,56	20,48	20,46	20,47	20,47	20,47	20,49	20,55	20,55	20,52	20,53	20,50	20,49	20,50	20,49	20,55	20,53	20,51	20,41	20,39	20,45	20,46	20,50	20,47	20,42	20,47	20,50	20,46	20,36	20,37	20,45	20,50	20,47	20,47	20,47	20,46	20,50	20,51	20,53	20,51	20,49	20,44	20,47	20,49	20,45	20,46	20,49	20,51	20,47	20,41	20,45	20,43	20,49	20,45	20,35	20,38	20,47	20,49	20,51	20,53	20,48	20,40	20,48	20,55	20,47	20,51	20,55	20,53	20,49	20,53	20,52	20,51	20,47	20,40	20,40	20,47	20,42	20,33	20,49	20,49	20,49	20,51	20,47	20,36	20,42	20,47	20,46	20,51	20,53	20,49	20,40	20,43	20,35	20,43	20,56	20,40	20,42	20,56	20,53	20,44	20,48	20,54	20,50	20,49	20,46	20,46	20,46	20,43	20,47	20,46	20,47	20,49	20,43	20,46	20,38	20,43	20,50	20,56	20,54	20,55	20,48	20,45	20,38	20,42	20,46	20,41	20,44	20,40	20,38	20,45	20,49	20,47	20,44	20,48	20,47	20,42	20,44	20,51	20,43	20,43	20,41	20,44	20,51	20,52	20,45	20,38	20,29	20,46	20,43	20,31	20,35	20,46	20,37	20,31	20,35	20,34	20,26	20,29	20,41	20,42	20,43	20,32	20,42	20,45	20,37	20,38	20,37	20,36	20,44	20,37	20,31	20,37	20,46	20,36	20,32	20,41	20,33	20,24	20,36	20,34	20,35	20,29	20,38	20,42	20,44	20,44	20,43	20,35	
20,40	20,35	20,26	20,32	20,42	20,36	20,46	20,32	20,30	20,38	20,34	20,34	20,27	20,27	20,34	20,44	20,40	20,25	20,29	20,41	20,42	20,41	20,42	20,39	20,37	20,31	20,51	20,44	20,30	20,34	20,38	20,34	20,41	20,31	20,37	20,34	20,40	20,48	20,44	20,44	20,35	20,44	20,34	20,38	20,41	20,49	20,52	20,50	20,46	20,48	20,51	20,42	20,36	20,48	20,44	20,46	20,45	20,36	20,37	20,39	20,38	20,37	20,41	20,39	20,41	20,40	20,44	20,46	20,41	20,40	20,31	20,40	20,39	20,41	20,45	20,39	20,39	20,39	20,40	20,35	20,41	20,41	20,48	20,40	20,43	20,41	20,40	20,53	20,46	20,37	20,42	20,49	20,49	20,42	20,45	20,47	20,49	20,48	20,43	20,41	20,47	20,49	20,42	20,35	20,41	20,43	20,51	20,40	20,34	20,43	20,43	20,42	20,48	20,39	20,41	20,37	20,31	20,32	20,44	20,46	20,43	20,48	20,49	20,47	20,43	20,47	20,40	20,52	20,52	20,49	20,45	20,36	20,38	20,52	20,53	20,37	20,37	20,41	20,43	20,40	20,48	20,51	20,43	20,48	20,48	20,47	20,39	20,42	20,40	20,49	20,60	20,50	20,45	20,48	20,49	20,47	20,48	20,48	20,42	20,40	20,34	20,51	20,55	20,53	20,50	20,43	20,44	20,46	20,47	20,52	20,48	20,48	20,48	20,56	20,48	20,49	20,44	20,51	20,55	20,55	20,44	20,48	20,48	20,45	20,49	20,49	20,49	20,52	20,48	20,46	20,51	20,45	20,42	20,55	20,54	20,48	20,57	20,57	20,52	20,55	20,50	20,54	20,59	20,53	20,47	20,53	20,54	20,48	20,48	20,52	20,54	20,52	20,54	20,53	20,50	20,48	20,51	20,54	20,52	20,58	20,57	20,52	20,49	20,46	20,47	20,58	20,69	20,66	20,63	20,59	20,53	20,55	20,52	20,56	20,57	20,61	20,58	20,55	20,50	20,54	20,55	20,58	20,58	20,69	20,61	20,51	20,54	20,63	20,52	20,46	20,52	20,56	20,58	20,51	20,57	20,54	20,54	20,59	20,65	20,66	20,65	20,60	20,55	20,58	20,60	20,65	20,67	20,66	20,60	20,53	20,64	20,66	20,66	20,59	20,45	20,50	20,61	20,58	20,52	20,59	20,63	20,65	20,51	20,55	20,55	20,61	20,58	20,50	20,56	20,58	20,51	20,53	20,69	20,62	20,63	20,58	20,63	20,58	20,56	20,59	20,58	20,57	20,59	20,64	20,60	20,53	20,51	20,56	20,62	20,58	20,59	20,56	20,66	20,60	20,63	20,54	20,52	20,57	20,64	20,59	20,58	20,58	20,68	20,58	20,55	20,56	20,56	20,51	20,51	20,57	20,57	20,62	20,52	20,56	20,59	20,63	20,63	20,56	20,56	20,61	20,62	20,62	20,66	20,70	20,66	20,63	20,64	20,58	20,58	20,57	20,59	20,53	20,56	20,58	20,56	20,59	20,57	20,50	20,62	20,55	20,52	20,55	20,49	20,51	20,54	20,60	20,60	20,58	20,59	20,58	20,54	20,59	20,64	20,57	20,50	20,42	20,47	20,55	20,46	20,42	20,46	20,52	20,46	20,45	20,48	20,55	20,64	20,63	20,57	20,59	20,50	20,49	20,51	20,52	20,52	20,50	20,47	20,49	20,61	20,59	20,52	20,55	20,53	20,53	20,54	20,59	20,51	20,48	20,52	20,52	20,60	20,51	20,44	20,50	20,55	20,45	20,52	20,52	20,46	20,50	20,47	20,49	20,52	20,59	20,58	20,58	20,51	20,49	20,51	20,50	20,46	20,54	20,53	20,45	20,44	20,51	20,58	20,54	20,52	20,47	20,52	20,56	20,52	20,46	20,47	20,43	20,38	20,46	20,55	20,52	20,49	20,50	20,58	20,52	20,47	20,47	20,53	20,54	20,48	20,55	20,56	20,51	20,57	20,46	20,37	20,43	20,46	20,45	20,49	20,47	20,39	20,32	20,43	20,54	20,52	20,50	20,36	20,39	20,41	20,40	20,41	20,43	20,49	20,47	20,48	20,50	20,55	20,55	20,58	20,46	20,41	20,40	20,48	20,47	20,45	20,43	20,35	20,42	20,50	20,53	20,50	20,44	20,47	20,42	20,44	20,41	20,35	20,43	20,54	20,47	20,35	20,43	20,43	20,41	20,46	20,54	20,47	20,43	20,43	20,46	20,49	20,60	20,55	20,47	20,43	20,38	20,41	20,40	20,40	20,33	20,47	20,45	20,42	20,45	20,50	20,41	20,40	20,41	20,43	20,45	20,47	20,47	20,46	20,42	20,31	20,34	20,41	20,41	20,33	20,42	20,47	20,51	20,48	20,52	20,51	20,46	20,39	20,44	20,49	20,35	20,50	20,40	20,46	20,49	20,46	20,42	20,43	20,50	20,49	20,50	20,54	20,39	20,33	20,34	20,33	20,27	20,34	20,36	20,36	20,31	20,35	20,39	20,49	20,57	20,42	20,48	20,46	20,42	20,43	20,42	20,42	20,36	20,37	20,41	20,48	20,48	20,48	20,47	20,32	20,43	20,32	20,27	20,36	20,43	20,40	20,35	20,41	20,39	20,27	20,32	20,36	20,37	20,52	20,40	20,34	20,35	20,34	20,37	20,45	20,36	20,29	20,32	20,34	20,34	20,42	20,33	20,29	20,40	20,30	20,33	20,41	20,36	20,36	20,35	20,29	20,42	20,37	20,38	20,40	20,40	
20,46	20,36	20,27	20,27	20,41	20,34	20,31	20,35	20,24	20,32	20,26	20,33	20,42	20,33	20,33	20,37	20,25	20,24	20,26	20,36	20,36	20,37	20,44	20,51	20,48	20,38	20,43	20,41	20,33	20,27	20,44	20,48	20,45	20,38	20,33	20,49	20,51	20,52	20,54	20,45	20,39	20,43	20,44	20,33	20,45	20,41	20,38	20,52	20,50	20,42	20,47	20,45	20,34	20,44	20,48	20,44	20,36	20,44	20,43	20,40	20,30	20,37	20,45	20,38	20,42	20,40	20,43	20,45	20,35	20,40	20,36	20,41	20,47	20,43	20,42	20,47	20,44	20,41	20,49	20,47	20,40	20,37	20,50	20,48	20,44	20,34	20,39	20,42	20,40	20,42	20,44	20,44	20,50	20,39	20,35	20,38	20,48	20,54	20,48	20,39	20,42	20,42	20,39	20,41	20,44	20,43	20,44	20,34	20,34	20,47	20,41	20,42	20,54	20,48	20,44	20,41	20,38	20,40	20,48	20,41	20,41	20,47	20,50	20,47	20,44	20,46	20,40	20,46	20,49	20,36	20,48	20,51	20,47	20,46	20,50	20,41	20,53	20,54	20,61	20,56	20,53	20,50	20,47	20,49	20,54	20,52	20,48	20,49	20,42	20,47	20,54	20,52	20,55	20,55	20,54	20,46	20,42	20,53	20,51	20,38	20,35	20,50	20,58	20,53	20,58	20,53	20,44	20,50	20,50	20,46	20,50	20,54	20,55	20,55	20,53	20,47	20,45	20,48	20,53	20,45	20,43	20,53	20,48	20,42	20,47	20,50	20,51	20,47	20,42	20,54	20,48	20,47	20,40	20,51	20,58	20,55	20,63	20,60	20,51	20,56	20,57	20,51	20,49	20,56	20,52	20,53	20,57	20,45	20,53	20,49	20,49	20,59	20,61	20,58	20,46	20,43	20,62	20,62	20,54	20,57	20,54	20,53	20,57	20,56	20,55	20,53	20,59	20,65	20,60	20,61	20,59	20,56	20,50	20,45	20,50	20,60	20,59	20,53	20,49	20,51	20,53	20,54	20,56	20,65	20,63	20,55	20,57	20,62	20,61	20,50	20,55	20,57	20,49	20,48	20,57	20,62	20,56	20,61	20,64	20,71	20,64	20,59	20,57	20,58	20,56	20,61	20,68	20,63	20,49	20,56	20,67	20,63	20,57	20,58	20,52	20,53	20,70	20,63	20,53	20,62	20,63	20,59	20,49	20,49	20,56	20,57	20,56	20,50	20,62	20,62	20,58	20,59	20,62	20,62	20,56	20,64	20,60	20,54	20,57	20,58	20,64	20,56	20,60	20,63	20,63	20,59	20,49	20,54	20,59	20,61	20,65	20,64	20,64	20,62	20,58	20,55	20,61	20,61	20,65	20,61	20,58	20,62	20,65	20,53	20,58	20,63	20,60	20,63	20,56	20,63	20,67	20,64	20,63	20,60	20,64	20,65	20,59	20,59	20,57	20,53	20,64	20,66	20,66	20,68	20,68	20,65	20,71	20,63	20,53	20,56	20,61	20,59	20,55	20,57	20,56	20,60	20,59	20,54	20,59	20,63	20,60	20,66	20,56	20,46	20,53	20,63	20,59	20,52	20,55	20,57	20,59	20,54	20,60	20,69	20,64	20,49	20,49	20,55	20,56	20,53	20,52	20,51	20,54	20,54	20,50	20,56	20,64	20,64	20,55	20,52	20,52	20,55	20,56	20,58	20,57	20,54	20,49	20,53	20,63	20,67	20,52	20,51	20,54	20,60	20,57	20,55	20,52	20,45	20,46	20,49	20,58	20,56	20,59	20,53	20,55	20,42	20,48	20,46	20,46	20,40	20,39	20,45	20,45	20,48	20,47	20,52	20,56	20,59	20,57	20,59	20,52	20,46	20,52	20,48	20,49	20,51	20,56	20,58	20,49	20,63	20,62	20,60	20,53	20,46	20,46	20,42	20,44	20,42	20,46	20,48	20,50	20,42	20,46	20,55	20,48	20,42	20,51	20,60	20,52	20,52	20,49	20,42	20,48	20,51	20,39	20,38	20,48	20,51	20,48	20,46	20,39	20,44	20,52	20,55	20,47	20,53	20,43	20,36	20,45	20,38	20,47	20,57	20,55	20,55	20,47	20,54	20,60	20,56	20,51	20,43	20,45	20,42	20,48	20,48	20,44	20,41	20,37	20,41	20,52	20,53	20,48	20,45	20,47	20,44	20,47	20,38	20,38	20,45	20,47	20,51	20,41	20,41	20,43	20,47	20,51	20,46	20,52	20,43	20,36	20,48	20,56	20,51	20,45	20,46	20,44	20,42	20,46	20,51	20,39	20,38	20,50	20,43	20,46	20,51	20,50	20,47	20,36	20,45	20,46	20,44	20,36	20,41	20,41	20,43	20,32	20,33	20,45	20,44	20,34	20,45	20,45	20,40	20,46	20,50	20,45	20,45	20,41	20,46	20,43	20,37	20,43	20,42	20,38	20,48	20,46	20,40	20,43	20,53	20,56	20,50	20,46	20,41	20,37	20,39	20,42	20,37	20,31	20,38	20,40	20,33	20,33	20,38	20,49	20,51	20,43	20,44	20,41	20,35	20,38	20,45	20,54	20,45	20,43	20,46	20,45	20,43	20,50	20,46	20,37	20,39	20,39	20,29	20,33	20,40	20,40	20,46	20,51	20,39	20,34	20,49	20,56	20,46	20,45	20,38	20,35	20,41	20,38	20,41	20,44	20,39	20,32	20,40	20,42	20,40	20,36	20,35	20,25	20,34	20,35	20,36	20,45	20,39	20,40	20,31	20,28	20,37	20,41	20,29	20,36	20,36	
20,36	20,35	20,32	20,34	20,37	20,29	20,34	20,29	20,27	20,35	20,35	20,36	20,42	20,36	20,41	20,44	20,33	20,36	20,35	20,38	20,36	20,34	20,35	20,49	20,55	20,48	20,48	20,44	20,39	20,42	20,43	20,45	20,42	20,35	20,27	20,36	20,48	20,44	20,53	20,40	20,41	20,39	20,33	20,30	20,48	20,45	20,40	20,53	20,60	20,53	20,48	20,51	20,42	20,50	20,52	20,50	20,50	20,56	20,56	20,50	20,40	20,37	20,50	20,50	20,41	20,43	20,47	20,49	20,41	20,43	20,47	20,46	20,50	20,55	20,44	20,34	20,51	20,51	20,50	20,49	20,39	20,37	20,44	20,45	20,42	20,35	20,43	20,46	20,37	20,40	20,44	20,51	20,50	20,48	20,38	20,46	20,56	20,57	20,51	20,48	20,42	20,41	20,40	20,44	20,44	20,41	20,42	20,39	20,39	20,41	20,42	20,43	20,50	20,44	20,44	20,45	20,35	20,40	20,49	20,42	20,41	20,40	20,42	20,42	20,37	20,51	20,45	20,49	20,53	20,39	20,43	20,48	20,46	20,46	20,49	20,44	20,50	20,50	20,55	20,54	20,49	20,52	20,51	20,43	20,46	20,58	20,50	20,50	20,43	20,51	20,62	20,55	20,55	20,54	20,54	20,53	20,49	20,51	20,47	20,47	20,33	20,43	20,50	20,60	20,54	20,49	20,51	20,53	20,49	20,54	20,53	20,54	20,52	20,53	20,61	20,62	20,57	20,51	20,53	20,39	20,45	20,55	20,48	20,40	20,48	20,50	20,48	20,51	20,50	20,51	20,49	20,47	20,51	20,45	20,55	20,61	20,64	20,59	20,50	20,50	20,57	20,48	20,53	20,62	20,54	20,45	20,50	20,53	20,57	20,46	20,45	20,57	20,60	20,63	20,54	20,49	20,53	20,55	20,52	20,62	20,54	20,47	20,58	20,53	20,61	20,60	20,59	20,63	20,57	20,67	20,65	20,60	20,57	20,56	20,59	20,59	20,55	20,58	20,58	20,59	20,58	20,53	20,57	20,60	20,59	20,59	20,66	20,65	20,64	20,59	20,57	20,65	20,62	20,59	20,61	20,64	20,60	20,64	20,61	20,66	20,68	20,57	20,60	20,65	20,58	20,65	20,64	20,67	20,54	20,54	20,67	20,60	20,55	20,54	20,59	20,67	20,73	20,68	20,56	20,59	20,54	20,56	20,57	20,58	20,52	20,53	20,60	20,57	20,60	20,56	20,50	20,57	20,58	20,57	20,51	20,56	20,66	20,61	20,53	20,64	20,64	20,60	20,60	20,65	20,66	20,66	20,53	20,64	20,63	20,61	20,64	20,67	20,66	20,64	20,63	20,56	20,58	20,63	20,68	20,69	20,59	20,62	20,68	20,57	20,58	20,68	20,75	20,67	20,57	20,61	20,63	20,64	20,66	20,67	20,60	20,67	20,60	20,58	20,64	20,60	20,59	20,61	20,63	20,64	20,68	20,66	20,72	20,64	20,59	20,65	20,68	20,63	20,66	20,61	20,55	20,53	20,68	20,65	20,66	20,69	20,66	20,63	20,62	20,53	20,57	20,65	20,57	20,57	20,59	20,56	20,55	20,59	20,57	20,69	20,66	20,64	20,54	20,62	20,62	20,63	20,60	20,54	20,57	20,61	20,55	20,46	20,53	20,55	20,55	20,62	20,63	20,61	20,62	20,56	20,55	20,51	20,52	20,52	20,61	20,61	20,53	20,55	20,55	20,61	20,50	20,58	20,61	20,55	20,55	20,54	20,61	20,53	20,59	20,59	20,58	20,56	20,55	20,52	20,47	20,54	20,52	20,51	20,49	20,48	20,52	20,56	20,55	20,63	20,54	20,56	20,54	20,46	20,54	20,52	20,55	20,58	20,56	20,60	20,59	20,56	20,59	20,51	20,52	20,50	20,41	20,40	20,49	20,49	20,45	20,43	20,56	20,56	20,50	20,56	20,49	20,37	20,46	20,62	20,56	20,56	20,50	20,50	20,45	20,50	20,49	20,42	20,44	20,53	20,52	20,52	20,45	20,49	20,52	20,44	20,41	20,43	20,50	20,40	20,49	20,44	20,47	20,51	20,51	20,49	20,52	20,61	20,54	20,53	20,45	20,46	20,54	20,57	20,45	20,49	20,51	20,55	20,42	20,45	20,51	20,48	20,47	20,46	20,40	20,43	20,47	20,47	20,45	20,44	20,50	20,46	20,49	20,46	20,45	20,52	20,65	20,60	20,51	20,42	20,46	20,56	20,56	20,57	20,53	20,55	20,47	20,45	20,46	20,45	20,40	20,37	20,49	20,50	20,54	20,47	20,50	20,47	20,39	20,41	20,46	20,49	20,50	20,52	20,48	20,51	20,42	20,45	20,44	20,44	20,37	20,43	20,50	20,53	20,51	20,49	20,44	20,53	20,51	20,46	20,38	20,39	20,48	20,47	20,46	20,49	20,43	20,42	20,46	20,54	20,52	20,48	20,43	20,50	20,46	20,47	20,46	20,43	20,41	20,39	20,38	20,50	20,41	20,39	20,44	20,49	20,52	20,47	20,45	20,47	20,45	20,56	20,52	20,47	20,45	20,46	20,38	20,47	20,46	20,42	20,39	20,40	20,44	20,42	20,43	20,41	20,37	20,41	20,46	20,37	20,33	20,40	20,56	20,46	20,41	20,40	20,38	20,41	20,44	20,42	20,40	20,33	20,36	20,49	20,43	20,39	20,40	20,43	20,37	20,36	20,33	20,37	20,41	20,38	20,39	20,38	20,36	20,35	20,35	20,39	20,41	20,45	
20,41	20,34	20,38	20,36	20,29	20,32	20,41	20,41	20,36	20,47	20,36	20,37	20,33	20,30	20,46	20,53	20,43	20,50	20,38	20,40	20,40	20,44	20,34	20,36	20,41	20,46	20,49	20,40	20,45	20,53	20,51	20,43	20,33	20,35	20,38	20,36	20,47	20,34	20,40	20,33	20,35	20,37	20,35	20,35	20,49	20,52	20,47	20,44	20,46	20,50	20,49	20,49	20,54	20,46	20,45	20,47	20,48	20,50	20,51	20,44	20,41	20,48	20,52	20,57	20,45	20,45	20,47	20,54	20,56	20,54	20,50	20,45	20,48	20,55	20,48	20,41	20,54	20,46	20,50	20,51	20,46	20,42	20,44	20,47	20,43	20,40	20,40	20,53	20,38	20,37	20,50	20,46	20,53	20,47	20,42	20,49	20,51	20,53	20,52	20,52	20,55	20,51	20,51	20,43	20,50	20,44	20,42	20,48	20,52	20,47	20,49	20,48	20,49	20,45	20,41	20,39	20,39	20,35	20,46	20,52	20,51	20,45	20,49	20,49	20,44	20,58	20,56	20,54	20,55	20,51	20,50	20,53	20,51	20,52	20,57	20,49	20,48	20,44	20,40	20,36	20,46	20,49	20,46	20,48	20,46	20,43	20,43	20,44	20,48	20,52	20,57	20,52	20,50	20,60	20,52	20,48	20,51	20,55	20,46	20,42	20,39	20,39	20,35	20,46	20,48	20,40	20,49	20,43	20,51	20,54	20,52	20,45	20,46	20,51	20,53	20,56	20,55	20,53	20,50	20,46	20,48	20,48	20,44	20,43	20,46	20,51	20,62	20,53	20,56	20,56	20,54	20,55	20,58	20,55	20,49	20,61	20,63	20,54	20,46	20,40	20,56	20,59	20,55	20,59	20,49	20,43	20,47	20,50	20,57	20,49	20,49	20,53	20,60	20,69	20,65	20,52	20,60	20,57	20,54	20,61	20,55	20,52	20,56	20,56	20,59	20,60	20,57	20,62	20,57	20,65	20,56	20,64	20,59	20,56	20,57	20,54	20,53	20,56	20,63	20,58	20,61	20,59	20,56	20,60	20,59	20,61	20,62	20,66	20,63	20,54	20,57	20,64	20,65	20,60	20,60	20,63	20,60	20,64	20,72	20,70	20,64	20,61	20,64	20,67	20,59	20,56	20,66	20,65	20,60	20,55	20,60	20,63	20,58	20,60	20,63	20,65	20,71	20,60	20,63	20,63	20,57	20,55	20,60	20,61	20,60	20,58	20,63	20,57	20,60	20,62	20,55	20,53	20,60	20,60	20,61	20,65	20,58	20,64	20,58	20,60	20,58	20,57	20,63	20,60	20,64	20,60	20,57	20,60	20,70	20,66	20,67	20,63	20,59	20,67	20,71	20,64	20,66	20,70	20,68	20,69	20,60	20,56	20,65	20,68	20,63	20,69	20,70	20,60	20,52	20,51	20,61	20,62	20,69	20,69	20,62	20,70	20,62	20,59	20,72	20,67	20,59	20,60	20,63	20,67	20,71	20,69	20,75	20,71	20,65	20,75	20,67	20,61	20,63	20,66	20,61	20,59	20,55	20,65	20,64	20,63	20,69	20,66	20,67	20,61	20,57	20,61	20,62	20,56	20,58	20,60	20,54	20,50	20,54	20,72	20,64	20,61	20,57	20,62	20,62	20,58	20,58	20,61	20,61	20,56	20,54	20,52	20,49	20,55	20,65	20,72	20,72	20,68	20,56	20,59	20,59	20,64	20,55	20,46	20,59	20,61	20,58	20,59	20,53	20,54	20,46	20,57	20,51	20,56	20,57	20,56	20,60	20,53	20,54	20,50	20,56	20,56	20,56	20,59	20,56	20,47	20,57	20,56	20,49	20,52	20,55	20,57	20,56	20,61	20,61	20,49	20,46	20,43	20,51	20,62	20,57	20,55	20,55	20,59	20,57	20,58	20,50	20,50	20,51	20,47	20,50	20,54	20,54	20,49	20,50	20,43	20,48	20,62	20,59	20,51	20,46	20,44	20,50	20,56	20,60	20,57	20,57	20,52	20,52	20,47	20,54	20,51	20,46	20,50	20,49	20,52	20,45	20,49	20,51	20,48	20,50	20,46	20,50	20,42	20,44	20,48	20,53	20,50	20,54	20,45	20,50	20,62	20,57	20,52	20,45	20,45	20,48	20,52	20,46	20,45	20,47	20,48	20,44	20,42	20,45	20,43	20,50	20,46	20,43	20,40	20,47	20,45	20,49	20,46	20,48	20,45	20,41	20,53	20,44	20,39	20,55	20,58	20,55	20,40	20,35	20,53	20,55	20,46	20,54	20,53	20,51	20,54	20,54	20,43	20,44	20,44	20,49	20,46	20,43	20,53	20,52	20,47	20,49	20,40	20,46	20,55	20,44	20,48	20,48	20,53	20,44	20,49	20,50	20,45	20,43	20,46	20,46	20,43	20,49	20,43	20,52	20,53	20,50	20,54	20,36	20,42	20,50	20,46	20,53	20,44	20,40	20,46	20,51	20,52	20,51	20,38	20,44	20,58	20,50	20,46	20,46	20,44	20,45	20,42	20,36	20,40	20,34	20,41	20,48	20,48	20,45	20,46	20,54	20,47	20,45	20,48	20,52	20,46	20,48	20,43	20,39	20,47	20,42	20,39	20,41	20,46	20,37	20,41	20,49	20,46	20,36	20,40	20,46	20,34	20,31	20,37	20,55	20,49	20,40	20,38	20,42	20,35	20,29	20,36	20,35	20,32	20,40	20,45	20,40	20,41	20,55	20,43	20,40	20,30	20,30	20,26	20,31	20,42	20,41	20,36	20,36	20,38	20,35	20,45	20,44	20,45	
20,45	20,42	20,36	20,39	20,23	20,33	20,37	20,35	20,36	20,42	20,34	20,33	20,32	20,30	20,39	20,47	20,40	20,43	20,34	20,42	20,42	20,46	20,39	20,38	20,45	20,48	20,46	20,37	20,40	20,50	20,34	20,38	20,34	20,25	20,38	20,37	20,37	20,40	20,39	20,30	20,33	20,37	20,28	20,29	20,55	20,46	20,43	20,45	20,38	20,40	20,44	20,42	20,42	20,45	20,46	20,42	20,41	20,43	20,40	20,44	20,40	20,41	20,39	20,43	20,45	20,42	20,48	20,54	20,51	20,42	20,45	20,45	20,41	20,51	20,43	20,36	20,55	20,45	20,40	20,49	20,46	20,41	20,45	20,48	20,38	20,41	20,43	20,51	20,38	20,36	20,52	20,49	20,47	20,39	20,39	20,50	20,49	20,49	20,52	20,55	20,58	20,58	20,56	20,44	20,45	20,43	20,46	20,53	20,52	20,50	20,49	20,50	20,50	20,43	20,43	20,36	20,34	20,37	20,37	20,46	20,58	20,53	20,52	20,51	20,45	20,49	20,48	20,51	20,56	20,51	20,49	20,51	20,57	20,56	20,58	20,53	20,51	20,45	20,43	20,34	20,43	20,49	20,33	20,42	20,46	20,50	20,48	20,39	20,33	20,41	20,50	20,50	20,49	20,48	20,46	20,44	20,47	20,56	20,53	20,48	20,43	20,39	20,34	20,38	20,51	20,54	20,44	20,45	20,50	20,54	20,51	20,50	20,49	20,48	20,48	20,49	20,49	20,53	20,55	20,52	20,56	20,48	20,44	20,44	20,48	20,54	20,55	20,57	20,52	20,55	20,54	20,48	20,49	20,55	20,52	20,47	20,55	20,46	20,47	20,46	20,54	20,63	20,57	20,47	20,55	20,48	20,49	20,57	20,57	20,48	20,50	20,52	20,52	20,60	20,62	20,56	20,62	20,61	20,51	20,54	20,51	20,50	20,55	20,58	20,60	20,49	20,53	20,59	20,63	20,64	20,57	20,59	20,56	20,53	20,50	20,46	20,53	20,51	20,53	20,56	20,64	20,67	20,57	20,57	20,58	20,60	20,62	20,64	20,65	20,55	20,54	20,60	20,58	20,63	20,63	20,66	20,56	20,56	20,64	20,69	20,62	20,59	20,60	20,60	20,62	20,57	20,62	20,65	20,57	20,61	20,70	20,59	20,55	20,61	20,63	20,64	20,63	20,60	20,62	20,65	20,62	20,62	20,58	20,57	20,63	20,67	20,68	20,56	20,55	20,66	20,66	20,58	20,62	20,65	20,69	20,65	20,57	20,53	20,56	20,59	20,60	20,53	20,64	20,60	20,57	20,52	20,54	20,61	20,58	20,60	20,66	20,64	20,60	20,67	20,64	20,60	20,66	20,72	20,69	20,61	20,59	20,57	20,62	20,69	20,66	20,67	20,64	20,58	20,49	20,58	20,60	20,60	20,62	20,65	20,62	20,64	20,58	20,64	20,66	20,68	20,62	20,59	20,66	20,69	20,69	20,62	20,66	20,72	20,63	20,67	20,66	20,60	20,56	20,59	20,62	20,62	20,51	20,60	20,69	20,62	20,65	20,71	20,66	20,58	20,55	20,61	20,68	20,59	20,62	20,52	20,55	20,54	20,51	20,62	20,61	20,59	20,56	20,59	20,60	20,52	20,53	20,57	20,61	20,63	20,59	20,55	20,56	20,56	20,63	20,70	20,71	20,69	20,58	20,52	20,59	20,64	20,62	20,53	20,59	20,60	20,57	20,57	20,53	20,57	20,54	20,55	20,49	20,42	20,51	20,55	20,60	20,58	20,60	20,56	20,51	20,49	20,54	20,46	20,53	20,50	20,42	20,49	20,54	20,55	20,62	20,58	20,57	20,60	20,55	20,50	20,43	20,45	20,53	20,54	20,52	20,57	20,52	20,54	20,54	20,62	20,70	20,58	20,49	20,42	20,48	20,55	20,49	20,41	20,51	20,46	20,41	20,51	20,62	20,55	20,52	20,51	20,54	20,50	20,48	20,53	20,55	20,48	20,54	20,49	20,43	20,49	20,48	20,50	20,40	20,41	20,40	20,41	20,50	20,55	20,54	20,52	20,44	20,40	20,46	20,44	20,47	20,52	20,57	20,49	20,50	20,60	20,52	20,47	20,41	20,44	20,50	20,47	20,46	20,44	20,43	20,52	20,47	20,38	20,41	20,44	20,48	20,48	20,38	20,46	20,53	20,45	20,45	20,53	20,48	20,41	20,45	20,49	20,47	20,42	20,42	20,47	20,50	20,46	20,40	20,45	20,50	20,37	20,44	20,47	20,49	20,49	20,49	20,48	20,49	20,42	20,48	20,45	20,40	20,57	20,57	20,48	20,51	20,50	20,47	20,52	20,38	20,40	20,43	20,46	20,42	20,43	20,52	20,49	20,46	20,48	20,41	20,41	20,43	20,39	20,49	20,51	20,47	20,53	20,45	20,51	20,55	20,48	20,44	20,42	20,33	20,38	20,40	20,53	20,49	20,39	20,43	20,49	20,49	20,32	20,41	20,40	20,41	20,43	20,39	20,33	20,29	20,39	20,45	20,40	20,37	20,38	20,49	20,52	20,42	20,48	20,44	20,36	20,36	20,38	20,39	20,36	20,34	20,34	20,40	20,44	20,43	20,32	20,45	20,47	20,38	20,41	20,50	20,36	20,30	20,41	20,46	20,41	20,40	20,37	20,42	20,35	20,29	20,38	20,33	20,32	20,44	20,50	20,43	20,35	20,50	20,45	20,32	20,40	20,37	20,37	20,29	20,37	20,32	20,32	20,29	20,44	20,47	20,52	20,39	20,33	
20,43	20,41	20,40	20,45	20,33	20,33	20,35	20,34	20,37	20,42	20,36	20,29	20,39	20,41	20,37	20,37	20,33	20,35	20,35	20,47	20,49	20,41	20,44	20,40	20,37	20,34	20,34	20,43	20,41	20,40	20,39	20,38	20,36	20,26	20,40	20,43	20,34	20,39	20,49	20,39	20,38	20,39	20,23	20,24	20,48	20,47	20,53	20,54	20,39	20,38	20,40	20,35	20,26	20,43	20,48	20,53	20,44	20,53	20,55	20,49	20,45	20,42	20,45	20,40	20,44	20,41	20,47	20,56	20,47	20,41	20,43	20,46	20,44	20,44	20,44	20,41	20,49	20,43	20,36	20,44	20,43	20,42	20,47	20,49	20,46	20,42	20,47	20,50	20,43	20,46	20,53	20,48	20,47	20,40	20,50	20,52	20,44	20,42	20,47	20,49	20,53	20,47	20,53	20,45	20,42	20,38	20,49	20,45	20,38	20,45	20,48	20,48	20,49	20,36	20,44	20,42	20,33	20,49	20,41	20,35	20,50	20,44	20,47	20,46	20,40	20,47	20,50	20,43	20,51	20,45	20,47	20,44	20,43	20,51	20,60	20,49	20,49	20,48	20,50	20,47	20,50	20,45	20,44	20,50	20,49	20,40	20,47	20,44	20,35	20,46	20,53	20,54	20,51	20,47	20,45	20,49	20,51	20,56	20,56	20,53	20,46	20,39	20,34	20,48	20,52	20,51	20,44	20,50	20,54	20,54	20,50	20,42	20,49	20,50	20,46	20,47	20,48	20,50	20,59	20,59	20,61	20,58	20,51	20,49	20,47	20,52	20,54	20,52	20,47	20,47	20,49	20,52	20,57	20,53	20,48	20,46	20,56	20,57	20,47	20,51	20,56	20,56	20,57	20,53	20,50	20,51	20,46	20,50	20,52	20,46	20,52	20,57	20,49	20,61	20,55	20,52	20,60	20,61	20,55	20,48	20,51	20,50	20,61	20,61	20,51	20,45	20,59	20,60	20,57	20,60	20,59	20,67	20,57	20,62	20,60	20,62	20,58	20,54	20,53	20,55	20,60	20,70	20,61	20,61	20,62	20,62	20,67	20,65	20,59	20,59	20,50	20,52	20,55	20,60	20,66	20,71	20,70	20,59	20,62	20,60	20,62	20,69	20,74	20,69	20,59	20,67	20,68	20,66	20,60	20,60	20,69	20,62	20,61	20,67	20,66	20,58	20,66	20,60	20,60	20,65	20,65	20,65	20,56	20,66	20,69	20,62	20,61	20,58	20,59	20,61	20,66	20,70	20,62	20,61	20,67	20,62	20,60	20,56	20,59	20,61	20,71	20,56	20,63	20,62	20,57	20,61	20,54	20,62	20,56	20,61	20,70	20,67	20,65	20,68	20,55	20,57	20,69	20,70	20,63	20,62	20,64	20,66	20,74	20,77	20,69	20,58	20,66	20,62	20,56	20,65	20,70	20,66	20,59	20,61	20,65	20,64	20,57	20,68	20,70	20,62	20,70	20,66	20,63	20,64	20,63	20,67	20,69	20,68	20,61	20,60	20,64	20,58	20,61	20,53	20,60	20,67	20,62	20,64	20,70	20,68	20,75	20,75	20,63	20,53	20,58	20,59	20,67	20,61	20,49	20,50	20,53	20,59	20,56	20,65	20,66	20,62	20,58	20,59	20,58	20,51	20,56	20,57	20,59	20,55	20,62	20,51	20,60	20,66	20,70	20,76	20,74	20,68	20,57	20,52	20,60	20,54	20,53	20,55	20,60	20,54	20,59	20,53	20,47	20,59	20,53	20,56	20,48	20,48	20,52	20,59	20,67	20,56	20,58	20,58	20,50	20,47	20,50	20,44	20,47	20,56	20,52	20,52	20,58	20,59	20,57	20,55	20,50	20,61	20,55	20,54	20,50	20,45	20,51	20,57	20,58	20,58	20,60	20,64	20,58	20,55	20,64	20,55	20,56	20,55	20,52	20,52	20,56	20,49	20,52	20,52	20,44	20,47	20,61	20,63	20,59	20,58	20,51	20,51	20,49	20,57	20,61	20,57	20,60	20,53	20,52	20,48	20,47	20,53	20,43	20,45	20,43	20,46	20,54	20,50	20,49	20,49	20,47	20,34	20,41	20,45	20,43	20,47	20,48	20,49	20,45	20,52	20,50	20,37	20,43	20,52	20,50	20,54	20,47	20,45	20,46	20,50	20,45	20,42	20,50	20,49	20,42	20,44	20,34	20,40	20,54	20,51	20,48	20,53	20,52	20,45	20,49	20,51	20,51	20,40	20,41	20,54	20,52	20,48	20,48	20,52	20,51	20,49	20,58	20,53	20,41	20,37	20,45	20,40	20,46	20,44	20,40	20,44	20,50	20,60	20,56	20,52	20,46	20,50	20,45	20,49	20,53	20,48	20,43	20,47	20,40	20,45	20,53	20,47	20,46	20,45	20,45	20,49	20,49	20,35	20,42	20,50	20,45	20,45	20,45	20,55	20,61	20,51	20,54	20,56	20,51	20,32	20,36	20,51	20,53	20,48	20,48	20,44	20,53	20,40	20,36	20,40	20,38	20,46	20,42	20,39	20,37	20,39	20,47	20,48	20,37	20,41	20,51	20,58	20,47	20,48	20,57	20,47	20,40	20,36	20,40	20,47	20,38	20,44	20,44	20,49	20,42	20,45	20,38	20,32	20,43	20,47	20,43	20,31	20,30	20,35	20,33	20,40	20,41	20,37	20,44	20,42	20,29	20,32	20,35	20,31	20,41	20,46	20,50	20,41	20,50	20,41	20,29	20,41	20,41	20,35	20,43	20,39	20,32	20,28	20,36	20,48	20,57	20,48	20,40	20,48	
20,41	20,36	20,40	20,45	20,41	20,42	20,36	20,35	20,40	20,36	20,30	20,33	20,38	20,51	20,46	20,42	20,37	20,37	20,30	20,45	20,47	20,43	20,36	20,33	20,40	20,45	20,40	20,48	20,48	20,39	20,39	20,37	20,36	20,31	20,45	20,41	20,41	20,47	20,52	20,45	20,44	20,40	20,37	20,36	20,47	20,43	20,42	20,48	20,43	20,42	20,43	20,39	20,38	20,47	20,45	20,53	20,48	20,52	20,54	20,49	20,44	20,43	20,58	20,45	20,43	20,49	20,42	20,48	20,59	20,47	20,45	20,46	20,47	20,51	20,49	20,47	20,39	20,42	20,44	20,47	20,43	20,42	20,43	20,41	20,41	20,47	20,45	20,47	20,43	20,49	20,51	20,53	20,51	20,38	20,48	20,49	20,45	20,51	20,44	20,48	20,51	20,40	20,33	20,36	20,43	20,42	20,46	20,46	20,39	20,43	20,40	20,45	20,54	20,43	20,36	20,43	20,38	20,44	20,46	20,35	20,41	20,40	20,41	20,40	20,38	20,47	20,55	20,54	20,51	20,48	20,51	20,38	20,33	20,46	20,56	20,49	20,47	20,51	20,56	20,52	20,53	20,47	20,49	20,54	20,54	20,52	20,48	20,46	20,43	20,52	20,47	20,44	20,49	20,52	20,58	20,51	20,48	20,53	20,61	20,57	20,42	20,42	20,41	20,45	20,58	20,53	20,45	20,48	20,53	20,52	20,57	20,41	20,49	20,54	20,51	20,51	20,49	20,50	20,53	20,60	20,49	20,51	20,49	20,41	20,46	20,53	20,48	20,49	20,45	20,52	20,48	20,54	20,65	20,57	20,51	20,55	20,69	20,62	20,54	20,53	20,53	20,55	20,51	20,55	20,54	20,48	20,54	20,43	20,44	20,42	20,53	20,65	20,61	20,63	20,63	20,55	20,51	20,55	20,54	20,52	20,53	20,56	20,60	20,63	20,61	20,54	20,64	20,69	20,56	20,64	20,54	20,61	20,61	20,62	20,62	20,62	20,62	20,53	20,56	20,60	20,56	20,61	20,63	20,63	20,67	20,62	20,64	20,61	20,63	20,64	20,55	20,54	20,63	20,67	20,65	20,65	20,64	20,59	20,68	20,71	20,69	20,62	20,71	20,72	20,58	20,65	20,75	20,66	20,60	20,68	20,65	20,65	20,67	20,66	20,65	20,66	20,69	20,71	20,64	20,70	20,65	20,62	20,53	20,65	20,65	20,65	20,64	20,60	20,62	20,68	20,66	20,69	20,68	20,65	20,69	20,63	20,65	20,64	20,60	20,61	20,65	20,67	20,66	20,68	20,64	20,69	20,70	20,63	20,63	20,63	20,63	20,64	20,66	20,71	20,62	20,54	20,70	20,66	20,72	20,64	20,66	20,67	20,65	20,71	20,67	20,65	20,68	20,66	20,58	20,64	20,82	20,75	20,63	20,59	20,63	20,62	20,57	20,65	20,74	20,63	20,69	20,65	20,68	20,68	20,64	20,69	20,80	20,73	20,52	20,62	20,64	20,57	20,65	20,65	20,57	20,62	20,65	20,67	20,71	20,67	20,72	20,65	20,64	20,58	20,58	20,65	20,72	20,64	20,47	20,47	20,48	20,57	20,68	20,77	20,73	20,61	20,55	20,63	20,64	20,61	20,54	20,57	20,62	20,56	20,61	20,59	20,60	20,60	20,65	20,75	20,77	20,68	20,58	20,58	20,57	20,56	20,56	20,55	20,55	20,66	20,64	20,55	20,50	20,53	20,55	20,57	20,55	20,55	20,60	20,58	20,62	20,50	20,54	20,45	20,42	20,53	20,52	20,51	20,51	20,54	20,56	20,51	20,55	20,52	20,54	20,54	20,51	20,54	20,50	20,52	20,57	20,48	20,54	20,57	20,57	20,66	20,57	20,60	20,60	20,57	20,56	20,46	20,55	20,64	20,52	20,53	20,54	20,52	20,50	20,51	20,53	20,53	20,56	20,63	20,57	20,52	20,59	20,58	20,52	20,56	20,58	20,58	20,60	20,62	20,56	20,53	20,53	20,53	20,52	20,49	20,53	20,57	20,55	20,44	20,43	20,53	20,52	20,38	20,42	20,45	20,42	20,39	20,49	20,46	20,46	20,52	20,48	20,40	20,51	20,55	20,45	20,49	20,52	20,50	20,54	20,50	20,43	20,46	20,48	20,47	20,44	20,41	20,45	20,43	20,54	20,44	20,43	20,51	20,50	20,49	20,49	20,49	20,52	20,44	20,53	20,57	20,66	20,50	20,48	20,56	20,53	20,51	20,55	20,57	20,47	20,46	20,48	20,57	20,54	20,51	20,44	20,43	20,49	20,56	20,49	20,47	20,45	20,48	20,48	20,52	20,60	20,50	20,44	20,47	20,40	20,46	20,57	20,44	20,41	20,48	20,48	20,46	20,45	20,46	20,43	20,49	20,51	20,46	20,42	20,48	20,49	20,51	20,47	20,53	20,53	20,39	20,33	20,45	20,45	20,52	20,47	20,43	20,55	20,49	20,37	20,37	20,46	20,49	20,47	20,45	20,43	20,37	20,47	20,58	20,47	20,54	20,56	20,57	20,50	20,46	20,47	20,46	20,32	20,37	20,43	20,53	20,46	20,43	20,50	20,59	20,50	20,49	20,47	20,38	20,40	20,50	20,42	20,37	20,44	20,47	20,37	20,43	20,48	20,32	20,48	20,44	20,35	20,32	20,34	20,38	20,50	20,51	20,49	20,40	20,56	20,43	20,35	20,40	20,37	20,22	20,30	20,47	20,34	20,27	20,46	20,46	20,51	20,46	20,41	20,39	
20,34	20,39	20,31	20,41	20,48	20,51	20,39	20,32	20,38	20,39	20,24	20,19	20,32	20,37	20,34	20,38	20,46	20,36	20,31	20,38	20,45	20,40	20,39	20,39	20,41	20,46	20,48	20,41	20,38	20,31	20,38	20,29	20,35	20,41	20,45	20,38	20,42	20,44	20,46	20,45	20,32	20,38	20,46	20,40	20,39	20,44	20,33	20,39	20,47	20,54	20,51	20,52	20,46	20,49	20,45	20,52	20,44	20,54	20,49	20,44	20,42	20,41	20,51	20,53	20,48	20,47	20,46	20,52	20,52	20,52	20,39	20,45	20,48	20,51	20,52	20,45	20,37	20,45	20,48	20,48	20,45	20,34	20,35	20,41	20,36	20,29	20,39	20,42	20,38	20,41	20,49	20,60	20,56	20,40	20,43	20,50	20,44	20,42	20,38	20,44	20,53	20,42	20,42	20,37	20,47	20,39	20,47	20,46	20,48	20,55	20,36	20,36	20,51	20,47	20,48	20,39	20,44	20,41	20,41	20,46	20,43	20,42	20,45	20,44	20,34	20,41	20,49	20,60	20,55	20,49	20,44	20,40	20,35	20,41	20,55	20,52	20,52	20,58	20,58	20,56	20,45	20,48	20,48	20,40	20,46	20,50	20,54	20,49	20,45	20,50	20,47	20,43	20,46	20,51	20,55	20,50	20,46	20,54	20,64	20,53	20,40	20,44	20,48	20,46	20,49	20,54	20,47	20,41	20,47	20,53	20,53	20,57	20,52	20,53	20,53	20,48	20,45	20,51	20,53	20,55	20,48	20,40	20,43	20,54	20,53	20,55	20,54	20,47	20,45	20,50	20,54	20,57	20,56	20,54	20,51	20,57	20,63	20,51	20,45	20,52	20,54	20,52	20,52	20,49	20,50	20,60	20,57	20,44	20,46	20,48	20,56	20,58	20,62	20,60	20,56	20,59	20,60	20,53	20,54	20,52	20,55	20,52	20,53	20,60	20,58	20,59	20,63	20,68	20,60	20,63	20,59	20,57	20,60	20,52	20,58	20,53	20,60	20,56	20,62	20,63	20,63	20,59	20,63	20,56	20,55	20,57	20,67	20,67	20,68	20,70	20,62	20,59	20,62	20,64	20,64	20,60	20,67	20,67	20,69	20,73	20,63	20,54	20,58	20,59	20,54	20,62	20,72	20,75	20,60	20,62	20,67	20,58	20,66	20,67	20,61	20,68	20,67	20,67	20,68	20,64	20,60	20,58	20,55	20,65	20,67	20,64	20,67	20,63	20,68	20,71	20,62	20,63	20,64	20,61	20,74	20,72	20,72	20,66	20,62	20,65	20,65	20,64	20,65	20,71	20,62	20,57	20,63	20,65	20,59	20,68	20,61	20,56	20,72	20,69	20,71	20,62	20,74	20,67	20,64	20,67	20,62	20,65	20,59	20,59	20,65	20,67	20,68	20,61	20,59	20,62	20,71	20,73	20,67	20,66	20,66	20,65	20,55	20,61	20,72	20,72	20,66	20,57	20,63	20,65	20,61	20,70	20,70	20,69	20,63	20,64	20,67	20,65	20,64	20,70	20,67	20,58	20,65	20,66	20,68	20,67	20,69	20,61	20,63	20,61	20,61	20,67	20,66	20,71	20,56	20,50	20,53	20,54	20,66	20,73	20,70	20,57	20,55	20,63	20,69	20,62	20,47	20,57	20,56	20,58	20,62	20,62	20,61	20,55	20,55	20,61	20,59	20,68	20,65	20,62	20,61	20,60	20,61	20,52	20,52	20,61	20,66	20,56	20,55	20,58	20,56	20,49	20,53	20,60	20,63	20,57	20,56	20,43	20,56	20,56	20,49	20,60	20,60	20,52	20,53	20,56	20,60	20,51	20,51	20,52	20,52	20,63	20,54	20,55	20,53	20,51	20,60	20,58	20,60	20,60	20,52	20,60	20,63	20,59	20,59	20,58	20,68	20,54	20,51	20,58	20,52	20,43	20,50	20,50	20,49	20,45	20,60	20,53	20,48	20,46	20,46	20,45	20,53	20,66	20,62	20,56	20,48	20,49	20,56	20,54	20,51	20,49	20,49	20,53	20,57	20,53	20,47	20,59	20,57	20,48	20,42	20,49	20,47	20,44	20,43	20,47	20,49	20,47	20,57	20,46	20,42	20,49	20,50	20,42	20,46	20,41	20,50	20,53	20,43	20,48	20,60	20,56	20,43	20,40	20,49	20,47	20,45	20,48	20,43	20,42	20,47	20,52	20,45	20,47	20,40	20,45	20,39	20,42	20,49	20,47	20,53	20,53	20,56	20,46	20,46	20,49	20,45	20,43	20,46	20,50	20,48	20,48	20,48	20,50	20,53	20,51	20,51	20,48	20,55	20,47	20,41	20,37	20,43	20,49	20,56	20,57	20,51	20,45	20,43	20,48	20,44	20,42	20,52	20,37	20,38	20,47	20,47	20,42	20,43	20,44	20,43	20,47	20,46	20,50	20,44	20,43	20,47	20,39	20,46	20,37	20,43	20,47	20,39	20,35	20,38	20,42	20,40	20,36	20,39	20,31	20,36	20,50	20,43	20,54	20,49	20,43	20,41	20,33	20,45	20,49	20,52	20,50	20,50	20,50	20,46	20,46	20,42	20,42	20,36	20,39	20,50	20,55	20,41	20,42	20,52	20,53	20,49	20,51	20,51	20,38	20,45	20,44	20,41	20,38	20,41	20,53	20,47	20,37	20,49	20,47	20,42	20,35	20,34	20,49	20,41	20,50	20,48	20,44	20,40	20,38	20,36	20,41	20,41	20,33	20,36	20,29	20,30	20,35	20,31	20,32	20,38	20,45	20,40	20,45	20,43	20,38	
20,46	20,40	20,40	20,41	20,44	20,45	20,53	20,40	20,33	20,44	20,30	20,28	20,29	20,32	20,32	20,42	20,53	20,31	20,29	20,35	20,33	20,40	20,41	20,47	20,47	20,41	20,41	20,45	20,34	20,31	20,29	20,37	20,38	20,32	20,37	20,42	20,39	20,34	20,34	20,31	20,35	20,38	20,38	20,38	20,44	20,42	20,32	20,37	20,44	20,41	20,45	20,48	20,55	20,50	20,45	20,50	20,49	20,46	20,46	20,37	20,41	20,41	20,54	20,54	20,50	20,43	20,43	20,43	20,44	20,47	20,46	20,44	20,45	20,53	20,46	20,41	20,37	20,42	20,41	20,46	20,46	20,40	20,44	20,47	20,42	20,40	20,35	20,35	20,31	20,36	20,46	20,50	20,47	20,44	20,49	20,51	20,52	20,40	20,42	20,49	20,53	20,50	20,47	20,39	20,50	20,54	20,44	20,45	20,45	20,49	20,44	20,38	20,53	20,48	20,45	20,35	20,34	20,42	20,48	20,49	20,40	20,37	20,45	20,45	20,40	20,37	20,34	20,52	20,54	20,39	20,44	20,40	20,45	20,47	20,54	20,54	20,58	20,49	20,49	20,53	20,42	20,41	20,49	20,55	20,48	20,49	20,52	20,46	20,46	20,56	20,52	20,48	20,45	20,40	20,42	20,49	20,42	20,48	20,61	20,56	20,43	20,49	20,42	20,51	20,51	20,47	20,46	20,46	20,50	20,53	20,52	20,50	20,61	20,58	20,57	20,53	20,46	20,44	20,55	20,50	20,46	20,51	20,42	20,49	20,58	20,61	20,54	20,50	20,49	20,57	20,56	20,56	20,57	20,56	20,49	20,59	20,65	20,53	20,44	20,50	20,58	20,57	20,55	20,57	20,50	20,50	20,61	20,50	20,60	20,58	20,57	20,52	20,62	20,57	20,52	20,60	20,70	20,60	20,59	20,58	20,57	20,49	20,51	20,59	20,56	20,54	20,58	20,67	20,66	20,68	20,60	20,60	20,55	20,54	20,59	20,60	20,58	20,57	20,63	20,63	20,61	20,63	20,60	20,59	20,58	20,60	20,66	20,64	20,66	20,71	20,72	20,62	20,62	20,59	20,59	20,56	20,66	20,74	20,67	20,58	20,59	20,58	20,59	20,64	20,62	20,64	20,72	20,76	20,66	20,61	20,70	20,65	20,59	20,64	20,54	20,63	20,69	20,67	20,69	20,64	20,63	20,61	20,57	20,63	20,69	20,70	20,63	20,65	20,68	20,66	20,59	20,59	20,59	20,63	20,66	20,69	20,66	20,60	20,62	20,66	20,69	20,57	20,59	20,62	20,60	20,52	20,48	20,63	20,66	20,64	20,65	20,65	20,68	20,70	20,69	20,63	20,58	20,67	20,68	20,59	20,59	20,54	20,62	20,60	20,63	20,65	20,70	20,70	20,60	20,62	20,70	20,67	20,69	20,67	20,71	20,68	20,66	20,67	20,72	20,69	20,63	20,54	20,59	20,66	20,63	20,65	20,64	20,60	20,62	20,66	20,71	20,61	20,59	20,63	20,72	20,64	20,58	20,66	20,68	20,59	20,64	20,64	20,61	20,58	20,63	20,62	20,63	20,63	20,61	20,62	20,62	20,67	20,60	20,60	20,63	20,68	20,61	20,62	20,57	20,52	20,55	20,59	20,57	20,61	20,63	20,65	20,60	20,60	20,51	20,52	20,62	20,64	20,66	20,68	20,69	20,62	20,66	20,57	20,61	20,55	20,59	20,58	20,47	20,54	20,60	20,60	20,52	20,59	20,62	20,60	20,64	20,54	20,58	20,61	20,59	20,56	20,54	20,55	20,54	20,59	20,58	20,51	20,52	20,50	20,49	20,53	20,51	20,54	20,55	20,57	20,53	20,52	20,58	20,55	20,51	20,55	20,63	20,58	20,59	20,58	20,67	20,59	20,47	20,54	20,50	20,43	20,47	20,54	20,48	20,44	20,47	20,48	20,50	20,53	20,53	20,54	20,52	20,58	20,60	20,55	20,49	20,52	20,57	20,61	20,50	20,46	20,47	20,53	20,48	20,49	20,45	20,50	20,55	20,46	20,38	20,43	20,46	20,45	20,49	20,44	20,53	20,50	20,52	20,50	20,49	20,53	20,52	20,48	20,52	20,51	20,56	20,51	20,43	20,40	20,52	20,56	20,50	20,48	20,44	20,50	20,52	20,46	20,39	20,43	20,43	20,46	20,44	20,36	20,41	20,51	20,46	20,37	20,42	20,48	20,56	20,57	20,55	20,47	20,46	20,46	20,50	20,47	20,46	20,39	20,42	20,43	20,43	20,47	20,47	20,46	20,42	20,46	20,48	20,45	20,41	20,38	20,32	20,43	20,42	20,49	20,54	20,44	20,45	20,48	20,41	20,46	20,48	20,42	20,42	20,53	20,49	20,39	20,35	20,44	20,53	20,55	20,43	20,45	20,41	20,35	20,42	20,44	20,44	20,47	20,42	20,49	20,38	20,36	20,39	20,49	20,45	20,36	20,45	20,43	20,39	20,41	20,40	20,45	20,52	20,51	20,37	20,36	20,41	20,44	20,44	20,46	20,42	20,46	20,52	20,49	20,41	20,38	20,34	20,41	20,53	20,53	20,32	20,34	20,52	20,46	20,36	20,35	20,34	20,27	20,35	20,38	20,35	20,33	20,31	20,43	20,53	20,36	20,42	20,45	20,39	20,32	20,35	20,38	20,43	20,43	20,45	20,38	20,32	20,33	20,38	20,39	20,46	20,49	20,34	20,32	20,37	20,36	20,36	20,28	20,28	20,37	20,43	20,46	20,45	20,39	
20,49	20,37	20,39	20,43	20,31	20,36	20,40	20,43	20,43	20,47	20,30	20,33	20,36	20,44	20,34	20,34	20,33	20,32	20,26	20,39	20,30	20,37	20,41	20,42	20,43	20,44	20,37	20,44	20,51	20,32	20,37	20,36	20,34	20,28	20,38	20,45	20,32	20,32	20,34	20,31	20,29	20,46	20,40	20,33	20,37	20,39	20,34	20,44	20,51	20,41	20,37	20,42	20,48	20,50	20,50	20,54	20,46	20,41	20,39	20,41	20,40	20,38	20,53	20,54	20,47	20,44	20,44	20,39	20,41	20,42	20,40	20,45	20,47	20,46	20,43	20,44	20,36	20,36	20,38	20,40	20,45	20,43	20,39	20,49	20,43	20,43	20,46	20,38	20,32	20,34	20,44	20,51	20,50	20,41	20,51	20,44	20,49	20,38	20,38	20,49	20,45	20,36	20,40	20,40	20,43	20,53	20,50	20,44	20,40	20,44	20,40	20,39	20,52	20,47	20,45	20,34	20,32	20,38	20,46	20,43	20,46	20,44	20,39	20,49	20,42	20,45	20,40	20,47	20,48	20,41	20,42	20,49	20,45	20,48	20,48	20,58	20,62	20,50	20,42	20,54	20,53	20,43	20,47	20,55	20,52	20,50	20,55	20,44	20,47	20,50	20,49	20,52	20,44	20,37	20,50	20,44	20,52	20,46	20,55	20,56	20,47	20,55	20,48	20,45	20,65	20,52	20,46	20,52	20,50	20,54	20,54	20,51	20,59	20,60	20,60	20,63	20,57	20,48	20,50	20,54	20,52	20,54	20,54	20,46	20,47	20,57	20,52	20,53	20,53	20,52	20,53	20,55	20,54	20,52	20,48	20,57	20,69	20,55	20,47	20,42	20,54	20,49	20,48	20,60	20,51	20,45	20,53	20,54	20,61	20,56	20,53	20,49	20,56	20,55	20,52	20,55	20,67	20,62	20,56	20,59	20,56	20,53	20,59	20,61	20,57	20,51	20,52	20,59	20,64	20,73	20,62	20,55	20,58	20,53	20,57	20,61	20,64	20,63	20,61	20,56	20,63	20,62	20,62	20,59	20,64	20,63	20,67	20,62	20,63	20,73	20,73	20,64	20,57	20,56	20,54	20,56	20,65	20,60	20,60	20,60	20,60	20,59	20,62	20,70	20,72	20,67	20,70	20,72	20,63	20,67	20,74	20,69	20,60	20,59	20,58	20,62	20,69	20,66	20,71	20,69	20,59	20,64	20,59	20,58	20,66	20,69	20,63	20,61	20,70	20,68	20,61	20,61	20,65	20,66	20,64	20,59	20,54	20,58	20,62	20,66	20,61	20,52	20,62	20,69	20,69	20,66	20,56	20,63	20,65	20,61	20,56	20,65	20,66	20,68	20,72	20,68	20,54	20,59	20,73	20,61	20,58	20,60	20,64	20,65	20,62	20,71	20,71	20,70	20,63	20,65	20,71	20,67	20,71	20,67	20,71	20,70	20,73	20,74	20,72	20,67	20,75	20,65	20,61	20,63	20,62	20,69	20,62	20,64	20,64	20,67	20,64	20,61	20,56	20,59	20,67	20,64	20,59	20,61	20,67	20,65	20,66	20,70	20,70	20,66	20,68	20,67	20,70	20,72	20,63	20,59	20,62	20,72	20,65	20,57	20,62	20,62	20,63	20,63	20,57	20,55	20,58	20,60	20,63	20,68	20,66	20,63	20,68	20,56	20,58	20,57	20,66	20,68	20,68	20,65	20,66	20,66	20,68	20,70	20,66	20,65	20,63	20,64	20,55	20,53	20,54	20,70	20,62	20,50	20,59	20,58	20,66	20,56	20,58	20,59	20,60	20,55	20,54	20,52	20,41	20,47	20,52	20,49	20,54	20,55	20,53	20,54	20,44	20,53	20,56	20,52	20,54	20,56	20,52	20,51	20,55	20,57	20,53	20,62	20,62	20,45	20,52	20,59	20,61	20,62	20,48	20,45	20,53	20,55	20,51	20,48	20,47	20,55	20,57	20,48	20,51	20,58	20,48	20,52	20,58	20,54	20,51	20,54	20,58	20,53	20,49	20,45	20,50	20,58	20,47	20,48	20,45	20,47	20,57	20,50	20,45	20,54	20,48	20,47	20,57	20,42	20,45	20,49	20,49	20,46	20,46	20,54	20,47	20,47	20,56	20,58	20,56	20,48	20,55	20,40	20,42	20,48	20,48	20,43	20,39	20,44	20,48	20,42	20,34	20,40	20,48	20,50	20,49	20,35	20,40	20,49	20,53	20,50	20,43	20,45	20,56	20,50	20,53	20,52	20,47	20,46	20,51	20,51	20,51	20,35	20,35	20,42	20,40	20,41	20,43	20,47	20,43	20,44	20,41	20,42	20,46	20,49	20,40	20,40	20,40	20,48	20,56	20,48	20,39	20,43	20,42	20,46	20,45	20,41	20,53	20,54	20,51	20,38	20,34	20,44	20,56	20,57	20,44	20,40	20,37	20,37	20,38	20,43	20,39	20,46	20,37	20,41	20,40	20,37	20,41	20,47	20,46	20,43	20,51	20,44	20,39	20,36	20,42	20,47	20,42	20,43	20,46	20,44	20,45	20,34	20,41	20,45	20,35	20,42	20,45	20,44	20,43	20,36	20,35	20,42	20,42	20,39	20,39	20,37	20,45	20,53	20,41	20,30	20,31	20,31	20,34	20,34	20,38	20,34	20,30	20,40	20,49	20,44	20,37	20,39	20,34	20,31	20,31	20,33	20,40	20,38	20,45	20,41	20,36	20,33	20,39	20,48	20,51	20,49	20,37	20,39	20,40	20,35	20,32	20,28	20,31	20,37	20,42	20,43	20,43	20,37	
20,35	20,28	20,30	20,40	20,35	20,34	20,29	20,41	20,42	20,43	20,28	20,24	20,28	20,42	20,46	20,46	20,38	20,38	20,23	20,32	20,38	20,43	20,41	20,46	20,43	20,42	20,46	20,38	20,38	20,36	20,39	20,48	20,38	20,31	20,38	20,46	20,42	20,36	20,36	20,35	20,31	20,36	20,37	20,28	20,35	20,44	20,44	20,45	20,54	20,43	20,37	20,31	20,44	20,52	20,50	20,58	20,42	20,38	20,49	20,48	20,40	20,46	20,52	20,50	20,44	20,50	20,49	20,37	20,35	20,36	20,38	20,40	20,44	20,48	20,43	20,40	20,34	20,32	20,41	20,34	20,44	20,39	20,40	20,49	20,51	20,47	20,57	20,48	20,39	20,34	20,43	20,49	20,50	20,37	20,47	20,46	20,49	20,45	20,41	20,52	20,44	20,30	20,34	20,39	20,49	20,38	20,49	20,43	20,44	20,44	20,45	20,38	20,40	20,49	20,45	20,35	20,37	20,44	20,36	20,39	20,47	20,51	20,41	20,44	20,38	20,38	20,45	20,44	20,46	20,42	20,40	20,42	20,40	20,44	20,44	20,49	20,56	20,60	20,52	20,53	20,55	20,54	20,53	20,59	20,53	20,45	20,51	20,46	20,44	20,50	20,48	20,51	20,57	20,47	20,51	20,50	20,49	20,53	20,55	20,52	20,42	20,49	20,50	20,53	20,62	20,61	20,50	20,46	20,43	20,47	20,52	20,49	20,50	20,48	20,51	20,50	20,46	20,46	20,51	20,50	20,52	20,61	20,52	20,44	20,44	20,52	20,48	20,54	20,49	20,53	20,46	20,47	20,48	20,47	20,46	20,51	20,58	20,56	20,49	20,44	20,51	20,45	20,41	20,50	20,46	20,41	20,49	20,61	20,59	20,53	20,51	20,49	20,49	20,57	20,53	20,55	20,67	20,60	20,54	20,56	20,55	20,54	20,57	20,58	20,65	20,55	20,55	20,58	20,62	20,68	20,65	20,63	20,60	20,57	20,59	20,63	20,61	20,57	20,54	20,50	20,59	20,62	20,57	20,60	20,61	20,63	20,66	20,65	20,63	20,68	20,63	20,60	20,57	20,52	20,53	20,61	20,70	20,62	20,56	20,64	20,61	20,57	20,62	20,68	20,69	20,60	20,63	20,66	20,60	20,71	20,76	20,65	20,59	20,60	20,61	20,68	20,73	20,68	20,67	20,66	20,58	20,63	20,68	20,70	20,72	20,61	20,58	20,63	20,68	20,73	20,67	20,61	20,68	20,70	20,72	20,66	20,67	20,66	20,69	20,72	20,62	20,60	20,71	20,69	20,70	20,63	20,58	20,70	20,68	20,64	20,53	20,59	20,67	20,67	20,64	20,65	20,59	20,61	20,75	20,60	20,60	20,65	20,66	20,66	20,62	20,67	20,66	20,61	20,59	20,69	20,72	20,67	20,69	20,67	20,69	20,71	20,65	20,75	20,73	20,69	20,70	20,66	20,64	20,65	20,63	20,69	20,63	20,62	20,70	20,59	20,64	20,64	20,65	20,64	20,65	20,67	20,64	20,64	20,63	20,68	20,71	20,62	20,63	20,63	20,65	20,70	20,73	20,68	20,63	20,57	20,57	20,69	20,68	20,68	20,68	20,65	20,56	20,64	20,63	20,61	20,58	20,59	20,68	20,67	20,63	20,64	20,67	20,63	20,58	20,68	20,72	20,67	20,66	20,70	20,58	20,55	20,64	20,67	20,68	20,66	20,65	20,57	20,56	20,60	20,54	20,64	20,62	20,57	20,58	20,62	20,60	20,49	20,54	20,58	20,55	20,57	20,60	20,53	20,46	20,52	20,54	20,56	20,60	20,62	20,53	20,54	20,52	20,52	20,50	20,44	20,53	20,57	20,63	20,60	20,62	20,61	20,46	20,53	20,59	20,52	20,52	20,54	20,60	20,57	20,50	20,43	20,47	20,54	20,60	20,50	20,54	20,62	20,62	20,54	20,44	20,49	20,55	20,62	20,63	20,53	20,48	20,53	20,51	20,47	20,38	20,45	20,46	20,54	20,47	20,49	20,52	20,43	20,48	20,56	20,50	20,54	20,53	20,49	20,49	20,48	20,49	20,44	20,45	20,50	20,51	20,56	20,47	20,39	20,47	20,52	20,48	20,42	20,53	20,50	20,45	20,52	20,46	20,39	20,33	20,41	20,52	20,41	20,44	20,41	20,47	20,51	20,48	20,36	20,38	20,47	20,50	20,46	20,43	20,46	20,61	20,48	20,48	20,46	20,50	20,54	20,49	20,55	20,54	20,47	20,47	20,41	20,39	20,40	20,41	20,39	20,35	20,42	20,44	20,44	20,48	20,48	20,40	20,37	20,46	20,47	20,49	20,51	20,36	20,38	20,45	20,46	20,45	20,43	20,48	20,52	20,47	20,56	20,47	20,45	20,47	20,56	20,49	20,42	20,39	20,41	20,41	20,38	20,43	20,43	20,39	20,43	20,46	20,46	20,41	20,40	20,43	20,37	20,41	20,41	20,34	20,43	20,43	20,41	20,42	20,40	20,41	20,38	20,47	20,40	20,37	20,44	20,44	20,44	20,46	20,47	20,50	20,43	20,42	20,47	20,41	20,42	20,36	20,33	20,40	20,43	20,35	20,29	20,36	20,43	20,41	20,38	20,43	20,36	20,33	20,40	20,45	20,40	20,29	20,26	20,33	20,36	20,30	20,38	20,47	20,47	20,46	20,38	20,42	20,33	20,39	20,39	20,46	20,42	20,36	20,42	20,37	20,27	20,26	20,21	20,36	20,42	20,43	20,35	20,35	20,35	
20,29	20,38	20,40	20,37	20,34	20,30	20,30	20,36	20,38	20,37	20,25	20,30	20,31	20,35	20,42	20,47	20,52	20,41	20,35	20,36	20,44	20,38	20,38	20,43	20,48	20,43	20,49	20,34	20,30	20,43	20,36	20,38	20,41	20,32	20,29	20,33	20,36	20,35	20,32	20,35	20,33	20,33	20,41	20,42	20,35	20,36	20,43	20,46	20,45	20,44	20,38	20,29	20,36	20,50	20,51	20,55	20,44	20,33	20,38	20,46	20,42	20,45	20,58	20,48	20,43	20,40	20,46	20,45	20,41	20,42	20,45	20,41	20,37	20,39	20,34	20,39	20,36	20,37	20,44	20,31	20,34	20,36	20,41	20,46	20,44	20,32	20,45	20,56	20,45	20,38	20,47	20,53	20,51	20,42	20,46	20,49	20,45	20,43	20,33	20,41	20,47	20,48	20,38	20,32	20,41	20,40	20,44	20,45	20,43	20,49	20,38	20,39	20,37	20,37	20,45	20,36	20,35	20,45	20,44	20,39	20,41	20,37	20,43	20,39	20,38	20,37	20,43	20,40	20,51	20,43	20,45	20,38	20,40	20,42	20,38	20,42	20,45	20,49	20,53	20,48	20,52	20,43	20,47	20,52	20,51	20,47	20,38	20,44	20,49	20,47	20,51	20,51	20,52	20,51	20,48	20,51	20,51	20,53	20,52	20,51	20,41	20,44	20,48	20,53	20,52	20,57	20,55	20,45	20,47	20,42	20,45	20,56	20,51	20,50	20,52	20,43	20,39	20,48	20,57	20,50	20,44	20,51	20,49	20,40	20,50	20,56	20,50	20,53	20,50	20,55	20,53	20,46	20,42	20,53	20,52	20,52	20,48	20,53	20,54	20,51	20,55	20,50	20,44	20,49	20,43	20,47	20,49	20,57	20,58	20,53	20,50	20,50	20,49	20,60	20,56	20,47	20,60	20,64	20,55	20,57	20,64	20,55	20,60	20,59	20,59	20,59	20,54	20,63	20,64	20,62	20,61	20,67	20,62	20,58	20,64	20,67	20,58	20,59	20,64	20,57	20,65	20,65	20,55	20,63	20,61	20,55	20,61	20,64	20,67	20,63	20,64	20,57	20,60	20,59	20,61	20,65	20,66	20,66	20,60	20,63	20,61	20,61	20,63	20,67	20,66	20,62	20,65	20,69	20,66	20,67	20,71	20,67	20,61	20,57	20,54	20,63	20,65	20,63	20,64	20,66	20,57	20,56	20,67	20,74	20,71	20,62	20,58	20,64	20,70	20,72	20,63	20,62	20,68	20,70	20,70	20,68	20,72	20,69	20,61	20,63	20,67	20,69	20,68	20,70	20,66	20,66	20,64	20,73	20,74	20,69	20,63	20,58	20,65	20,60	20,64	20,58	20,54	20,59	20,69	20,58	20,59	20,70	20,70	20,64	20,63	20,71	20,71	20,66	20,62	20,69	20,68	20,71	20,70	20,70	20,63	20,69	20,67	20,68	20,66	20,66	20,71	20,65	20,66	20,71	20,67	20,72	20,71	20,70	20,65	20,62	20,59	20,63	20,74	20,71	20,68	20,59	20,61	20,61	20,64	20,71	20,71	20,66	20,55	20,58	20,57	20,70	20,70	20,61	20,59	20,63	20,53	20,62	20,73	20,67	20,63	20,56	20,61	20,62	20,62	20,63	20,59	20,62	20,69	20,69	20,68	20,66	20,66	20,63	20,63	20,62	20,69	20,65	20,63	20,63	20,68	20,55	20,52	20,60	20,73	20,67	20,68	20,59	20,46	20,57	20,54	20,62	20,60	20,58	20,61	20,58	20,59	20,60	20,57	20,57	20,54	20,54	20,66	20,58	20,52	20,54	20,57	20,57	20,53	20,58	20,57	20,55	20,55	20,57	20,51	20,49	20,50	20,54	20,64	20,68	20,58	20,56	20,49	20,49	20,55	20,51	20,59	20,58	20,56	20,54	20,50	20,46	20,51	20,52	20,58	20,48	20,54	20,60	20,57	20,56	20,54	20,48	20,50	20,60	20,54	20,51	20,50	20,54	20,47	20,46	20,38	20,42	20,55	20,52	20,47	20,47	20,48	20,44	20,41	20,46	20,47	20,46	20,52	20,44	20,45	20,48	20,47	20,46	20,44	20,47	20,50	20,55	20,41	20,39	20,46	20,47	20,49	20,43	20,44	20,45	20,44	20,50	20,47	20,43	20,29	20,44	20,53	20,40	20,45	20,48	20,53	20,50	20,44	20,40	20,40	20,42	20,44	20,46	20,43	20,43	20,55	20,49	20,41	20,39	20,44	20,43	20,48	20,54	20,54	20,47	20,53	20,48	20,43	20,45	20,43	20,38	20,40	20,39	20,44	20,41	20,39	20,49	20,44	20,34	20,42	20,47	20,48	20,51	20,43	20,37	20,47	20,42	20,44	20,41	20,42	20,51	20,53	20,50	20,48	20,38	20,40	20,55	20,48	20,51	20,47	20,51	20,51	20,41	20,41	20,50	20,43	20,43	20,44	20,48	20,48	20,45	20,49	20,52	20,47	20,43	20,41	20,44	20,42	20,36	20,33	20,40	20,34	20,39	20,41	20,43	20,39	20,38	20,45	20,46	20,37	20,42	20,50	20,46	20,42	20,36	20,37	20,39	20,37	20,23	20,30	20,36	20,34	20,30	20,28	20,43	20,39	20,34	20,49	20,42	20,35	20,44	20,46	20,38	20,34	20,31	20,33	20,36	20,33	20,39	20,40	20,41	20,39	20,38	20,37	20,35	20,41	20,51	20,38	20,37	20,29	20,29	20,36	20,36	20,31	20,25	20,27	20,38	20,41	20,38	20,35	20,33	
20,36	20,34	20,39	20,50	20,36	20,26	20,32	20,43	20,46	20,41	20,24	20,40	20,41	20,35	20,41	20,52	20,44	20,47	20,33	20,34	20,48	20,48	20,42	20,45	20,44	20,40	20,43	20,32	20,33	20,38	20,38	20,36	20,33	20,29	20,28	20,39	20,37	20,40	20,33	20,36	20,36	20,40	20,48	20,41	20,41	20,35	20,41	20,48	20,53	20,48	20,42	20,38	20,32	20,44	20,53	20,50	20,46	20,45	20,36	20,38	20,36	20,38	20,45	20,48	20,46	20,36	20,39	20,43	20,40	20,39	20,41	20,42	20,40	20,48	20,34	20,32	20,31	20,41	20,47	20,39	20,42	20,41	20,45	20,49	20,46	20,43	20,43	20,45	20,36	20,52	20,48	20,50	20,54	20,48	20,40	20,51	20,51	20,41	20,41	20,43	20,50	20,47	20,47	20,37	20,37	20,46	20,52	20,56	20,45	20,45	20,42	20,43	20,47	20,37	20,49	20,45	20,29	20,37	20,50	20,45	20,37	20,48	20,45	20,47	20,42	20,47	20,47	20,43	20,48	20,51	20,43	20,45	20,47	20,50	20,52	20,47	20,46	20,41	20,49	20,47	20,50	20,53	20,52	20,50	20,49	20,44	20,45	20,46	20,47	20,53	20,49	20,49	20,47	20,43	20,54	20,52	20,49	20,50	20,46	20,47	20,46	20,46	20,56	20,56	20,49	20,49	20,53	20,47	20,43	20,42	20,40	20,52	20,55	20,56	20,56	20,53	20,43	20,49	20,57	20,49	20,52	20,49	20,37	20,40	20,55	20,55	20,54	20,53	20,50	20,54	20,53	20,50	20,45	20,42	20,56	20,53	20,53	20,50	20,51	20,52	20,61	20,66	20,59	20,52	20,46	20,50	20,52	20,45	20,48	20,54	20,50	20,52	20,58	20,64	20,57	20,52	20,55	20,56	20,51	20,54	20,65	20,59	20,49	20,58	20,52	20,58	20,60	20,57	20,67	20,66	20,57	20,62	20,60	20,54	20,60	20,58	20,51	20,51	20,70	20,68	20,65	20,65	20,56	20,58	20,66	20,57	20,60	20,64	20,68	20,64	20,68	20,63	20,61	20,61	20,71	20,59	20,59	20,63	20,62	20,71	20,71	20,61	20,61	20,59	20,60	20,64	20,70	20,81	20,67	20,55	20,57	20,61	20,55	20,57	20,54	20,61	20,69	20,66	20,62	20,68	20,56	20,60	20,70	20,65	20,62	20,65	20,59	20,65	20,67	20,71	20,56	20,62	20,72	20,77	20,75	20,67	20,69	20,70	20,63	20,63	20,64	20,74	20,73	20,70	20,66	20,54	20,59	20,72	20,69	20,70	20,72	20,69	20,64	20,67	20,77	20,64	20,62	20,63	20,70	20,64	20,66	20,73	20,70	20,67	20,72	20,76	20,76	20,71	20,65	20,70	20,78	20,71	20,75	20,70	20,65	20,66	20,73	20,72	20,66	20,67	20,74	20,72	20,64	20,72	20,72	20,67	20,69	20,64	20,66	20,66	20,65	20,55	20,68	20,67	20,63	20,61	20,58	20,66	20,69	20,74	20,67	20,63	20,59	20,50	20,52	20,60	20,66	20,57	20,57	20,58	20,56	20,62	20,72	20,66	20,55	20,54	20,59	20,67	20,60	20,62	20,59	20,58	20,63	20,68	20,66	20,69	20,64	20,58	20,57	20,66	20,67	20,66	20,65	20,59	20,67	20,58	20,53	20,57	20,58	20,59	20,66	20,66	20,55	20,55	20,55	20,56	20,57	20,57	20,60	20,60	20,60	20,62	20,57	20,55	20,57	20,51	20,62	20,57	20,55	20,57	20,53	20,53	20,57	20,57	20,54	20,49	20,56	20,64	20,53	20,50	20,53	20,52	20,63	20,60	20,56	20,49	20,57	20,58	20,52	20,50	20,62	20,60	20,58	20,57	20,51	20,40	20,49	20,50	20,48	20,42	20,49	20,52	20,49	20,55	20,55	20,50	20,47	20,53	20,57	20,55	20,49	20,63	20,49	20,39	20,45	20,50	20,56	20,61	20,52	20,51	20,50	20,49	20,50	20,45	20,45	20,51	20,53	20,47	20,47	20,51	20,44	20,48	20,48	20,55	20,49	20,59	20,45	20,40	20,51	20,52	20,51	20,43	20,41	20,51	20,51	20,53	20,48	20,50	20,35	20,37	20,47	20,41	20,40	20,47	20,49	20,38	20,37	20,47	20,41	20,43	20,44	20,43	20,43	20,37	20,43	20,49	20,47	20,40	20,44	20,46	20,42	20,49	20,52	20,43	20,43	20,41	20,42	20,45	20,45	20,45	20,44	20,42	20,43	20,43	20,39	20,39	20,47	20,48	20,50	20,48	20,42	20,52	20,51	20,47	20,44	20,41	20,48	20,42	20,41	20,50	20,44	20,48	20,46	20,32	20,35	20,49	20,47	20,50	20,44	20,39	20,49	20,47	20,40	20,43	20,49	20,48	20,42	20,47	20,49	20,39	20,44	20,54	20,55	20,41	20,41	20,46	20,38	20,32	20,31	20,39	20,38	20,38	20,44	20,44	20,44	20,41	20,41	20,39	20,33	20,34	20,46	20,45	20,38	20,45	20,45	20,44	20,44	20,29	20,30	20,43	20,42	20,32	20,40	20,40	20,29	20,28	20,41	20,41	20,38	20,41	20,49	20,38	20,43	20,39	20,34	20,43	20,36	20,36	20,39	20,37	20,42	20,37	20,37	20,40	20,40	20,43	20,41	20,35	20,34	20,27	20,36	20,40	20,44	20,43	20,36	20,32	20,41	20,38	20,37	20,31	
20,41	20,37	20,41	20,45	20,34	20,29	20,38	20,46	20,42	20,35	20,26	20,35	20,31	20,34	20,33	20,46	20,41	20,40	20,40	20,35	20,45	20,50	20,43	20,42	20,35	20,43	20,52	20,38	20,31	20,32	20,35	20,41	20,38	20,28	20,30	20,39	20,43	20,40	20,41	20,33	20,31	20,36	20,41	20,35	20,36	20,37	20,38	20,45	20,50	20,55	20,52	20,42	20,39	20,52	20,57	20,49	20,48	20,51	20,52	20,45	20,34	20,31	20,41	20,41	20,46	20,36	20,37	20,41	20,39	20,38	20,45	20,44	20,43	20,46	20,40	20,34	20,33	20,37	20,39	20,42	20,41	20,43	20,44	20,56	20,50	20,46	20,61	20,48	20,33	20,51	20,57	20,48	20,50	20,50	20,47	20,52	20,48	20,46	20,47	20,49	20,49	20,44	20,41	20,35	20,40	20,43	20,61	20,51	20,48	20,48	20,49	20,50	20,51	20,50	20,42	20,48	20,36	20,40	20,51	20,51	20,30	20,44	20,53	20,48	20,45	20,51	20,52	20,49	20,49	20,53	20,53	20,42	20,45	20,54	20,52	20,53	20,55	20,44	20,49	20,48	20,49	20,61	20,66	20,56	20,56	20,50	20,55	20,50	20,48	20,49	20,49	20,49	20,54	20,47	20,47	20,54	20,46	20,42	20,49	20,46	20,49	20,50	20,46	20,49	20,48	20,41	20,45	20,50	20,50	20,54	20,50	20,49	20,50	20,52	20,53	20,53	20,46	20,44	20,56	20,56	20,51	20,48	20,44	20,39	20,51	20,58	20,52	20,51	20,51	20,51	20,53	20,50	20,50	20,41	20,47	20,58	20,59	20,46	20,52	20,51	20,56	20,57	20,52	20,54	20,47	20,51	20,50	20,47	20,52	20,44	20,54	20,54	20,63	20,70	20,54	20,53	20,57	20,56	20,53	20,49	20,55	20,57	20,56	20,63	20,55	20,58	20,61	20,60	20,64	20,61	20,55	20,64	20,65	20,58	20,61	20,63	20,52	20,56	20,61	20,67	20,65	20,64	20,62	20,62	20,58	20,61	20,68	20,63	20,71	20,67	20,66	20,65	20,65	20,59	20,58	20,59	20,56	20,59	20,68	20,75	20,69	20,63	20,62	20,59	20,67	20,69	20,70	20,74	20,71	20,63	20,63	20,60	20,60	20,68	20,63	20,66	20,70	20,62	20,61	20,63	20,64	20,61	20,71	20,66	20,64	20,64	20,64	20,66	20,62	20,67	20,65	20,67	20,70	20,68	20,68	20,65	20,69	20,70	20,71	20,69	20,65	20,68	20,68	20,69	20,68	20,60	20,64	20,71	20,74	20,73	20,75	20,67	20,64	20,72	20,81	20,68	20,66	20,72	20,72	20,64	20,66	20,71	20,72	20,69	20,66	20,73	20,74	20,73	20,73	20,72	20,72	20,74	20,70	20,72	20,68	20,66	20,70	20,79	20,68	20,67	20,72	20,70	20,70	20,74	20,73	20,69	20,69	20,64	20,64	20,67	20,69	20,64	20,57	20,60	20,57	20,61	20,66	20,61	20,69	20,69	20,66	20,67	20,67	20,61	20,62	20,64	20,67	20,67	20,62	20,62	20,59	20,65	20,65	20,69	20,61	20,53	20,63	20,69	20,64	20,59	20,59	20,54	20,62	20,64	20,67	20,72	20,61	20,53	20,58	20,70	20,69	20,66	20,64	20,64	20,71	20,59	20,57	20,66	20,57	20,55	20,60	20,63	20,63	20,62	20,55	20,55	20,57	20,61	20,62	20,57	20,61	20,59	20,59	20,54	20,60	20,61	20,62	20,53	20,54	20,64	20,65	20,59	20,58	20,50	20,50	20,49	20,52	20,60	20,58	20,47	20,48	20,54	20,59	20,57	20,48	20,50	20,47	20,57	20,69	20,60	20,63	20,58	20,55	20,57	20,49	20,50	20,51	20,50	20,46	20,45	20,57	20,52	20,55	20,57	20,51	20,48	20,52	20,53	20,55	20,63	20,51	20,49	20,48	20,46	20,44	20,48	20,56	20,63	20,50	20,47	20,50	20,51	20,52	20,42	20,48	20,50	20,48	20,50	20,56	20,48	20,44	20,47	20,49	20,49	20,50	20,58	20,61	20,43	20,52	20,52	20,52	20,50	20,50	20,53	20,55	20,58	20,50	20,48	20,47	20,42	20,49	20,41	20,34	20,41	20,51	20,41	20,34	20,46	20,50	20,45	20,48	20,51	20,46	20,42	20,43	20,51	20,55	20,47	20,37	20,45	20,46	20,43	20,53	20,51	20,45	20,41	20,47	20,49	20,50	20,49	20,46	20,38	20,33	20,44	20,47	20,41	20,40	20,48	20,47	20,46	20,41	20,39	20,47	20,48	20,42	20,40	20,53	20,45	20,49	20,50	20,43	20,42	20,45	20,36	20,39	20,46	20,43	20,41	20,47	20,37	20,46	20,48	20,48	20,50	20,45	20,46	20,40	20,46	20,39	20,35	20,42	20,50	20,50	20,39	20,48	20,51	20,48	20,48	20,43	20,39	20,39	20,40	20,50	20,50	20,41	20,39	20,38	20,43	20,38	20,41	20,46	20,39	20,37	20,39	20,46	20,48	20,49	20,39	20,38	20,46	20,43	20,33	20,36	20,47	20,35	20,43	20,50	20,34	20,39	20,45	20,45	20,42	20,42	20,37	20,41	20,44	20,43	20,38	20,44	20,53	20,49	20,40	20,40	20,35	20,47	20,41	20,35	20,40	20,40	20,45	20,39	20,37	20,41	20,43	20,36	20,35	20,45	20,45	20,35	20,25	
20,47	20,40	20,42	20,37	20,34	20,41	20,45	20,48	20,33	20,32	20,32	20,25	20,28	20,36	20,42	20,40	20,39	20,40	20,47	20,43	20,41	20,31	20,38	20,48	20,46	20,44	20,45	20,39	20,36	20,33	20,40	20,37	20,42	20,33	20,32	20,37	20,35	20,39	20,39	20,44	20,35	20,40	20,44	20,39	20,39	20,37	20,35	20,46	20,48	20,54	20,49	20,40	20,42	20,49	20,50	20,53	20,50	20,50	20,47	20,47	20,33	20,43	20,51	20,46	20,40	20,38	20,43	20,44	20,49	20,42	20,38	20,36	20,41	20,47	20,30	20,39	20,32	20,36	20,45	20,47	20,39	20,41	20,46	20,41	20,45	20,44	20,52	20,51	20,37	20,39	20,54	20,52	20,48	20,49	20,51	20,40	20,46	20,45	20,49	20,53	20,52	20,47	20,39	20,29	20,41	20,50	20,51	20,44	20,39	20,49	20,50	20,51	20,43	20,42	20,43	20,38	20,38	20,39	20,32	20,43	20,47	20,40	20,51	20,48	20,43	20,56	20,55	20,47	20,48	20,45	20,35	20,40	20,43	20,54	20,56	20,46	20,47	20,47	20,49	20,55	20,48	20,52	20,52	20,54	20,49	20,53	20,56	20,52	20,42	20,43	20,48	20,41	20,45	20,46	20,46	20,52	20,53	20,55	20,47	20,40	20,42	20,51	20,56	20,49	20,48	20,51	20,42	20,56	20,61	20,57	20,57	20,48	20,42	20,50	20,48	20,50	20,40	20,47	20,54	20,59	20,56	20,49	20,49	20,47	20,49	20,56	20,58	20,51	20,51	20,46	20,45	20,52	20,51	20,56	20,46	20,55	20,60	20,54	20,50	20,46	20,52	20,47	20,44	20,48	20,48	20,49	20,56	20,52	20,59	20,50	20,47	20,54	20,62	20,65	20,51	20,55	20,63	20,60	20,58	20,56	20,56	20,57	20,54	20,56	20,61	20,54	20,60	20,68	20,59	20,60	20,62	20,65	20,57	20,59	20,65	20,62	20,55	20,60	20,65	20,61	20,66	20,67	20,70	20,68	20,63	20,58	20,67	20,59	20,66	20,62	20,62	20,68	20,76	20,74	20,65	20,59	20,67	20,67	20,69	20,71	20,65	20,66	20,61	20,60	20,68	20,76	20,68	20,70	20,65	20,70	20,74	20,65	20,62	20,71	20,67	20,66	20,69	20,66	20,65	20,65	20,70	20,72	20,67	20,72	20,69	20,64	20,65	20,64	20,64	20,70	20,76	20,73	20,69	20,70	20,65	20,67	20,73	20,62	20,66	20,69	20,64	20,63	20,66	20,69	20,68	20,63	20,66	20,78	20,74	20,78	20,67	20,60	20,64	20,71	20,78	20,64	20,72	20,75	20,70	20,65	20,60	20,65	20,71	20,73	20,71	20,69	20,70	20,73	20,74	20,72	20,69	20,67	20,70	20,68	20,69	20,75	20,71	20,74	20,68	20,70	20,74	20,65	20,71	20,82	20,73	20,70	20,70	20,69	20,69	20,65	20,68	20,62	20,66	20,69	20,61	20,55	20,62	20,63	20,65	20,62	20,70	20,69	20,65	20,64	20,68	20,64	20,73	20,76	20,68	20,66	20,57	20,59	20,66	20,68	20,64	20,54	20,58	20,69	20,59	20,62	20,59	20,59	20,63	20,65	20,61	20,68	20,66	20,60	20,61	20,72	20,75	20,69	20,69	20,70	20,67	20,60	20,61	20,64	20,61	20,57	20,58	20,64	20,69	20,65	20,56	20,54	20,60	20,58	20,66	20,61	20,54	20,51	20,56	20,58	20,59	20,61	20,60	20,54	20,49	20,54	20,55	20,57	20,58	20,47	20,46	20,51	20,57	20,59	20,58	20,49	20,42	20,44	20,58	20,56	20,47	20,56	20,55	20,52	20,58	20,62	20,67	20,57	20,56	20,52	20,48	20,53	20,51	20,50	20,52	20,53	20,56	20,50	20,60	20,59	20,55	20,47	20,37	20,49	20,56	20,56	20,54	20,48	20,50	20,48	20,54	20,49	20,52	20,63	20,52	20,47	20,49	20,45	20,46	20,44	20,49	20,55	20,45	20,46	20,60	20,49	20,42	20,50	20,50	20,48	20,48	20,51	20,45	20,36	20,42	20,52	20,54	20,51	20,52	20,49	20,45	20,44	20,44	20,52	20,51	20,48	20,49	20,43	20,41	20,47	20,56	20,49	20,45	20,45	20,45	20,50	20,49	20,48	20,46	20,44	20,48	20,45	20,50	20,40	20,43	20,45	20,45	20,49	20,53	20,51	20,51	20,50	20,46	20,44	20,40	20,44	20,53	20,48	20,45	20,47	20,43	20,38	20,41	20,48	20,45	20,41	20,40	20,35	20,42	20,44	20,41	20,38	20,43	20,48	20,55	20,65	20,50	20,48	20,41	20,40	20,48	20,50	20,45	20,46	20,48	20,55	20,58	20,42	20,45	20,44	20,41	20,46	20,43	20,47	20,45	20,39	20,44	20,45	20,47	20,36	20,42	20,56	20,49	20,46	20,45	20,44	20,41	20,36	20,52	20,50	20,45	20,44	20,46	20,42	20,47	20,51	20,49	20,46	20,44	20,37	20,39	20,43	20,43	20,43	20,41	20,49	20,37	20,31	20,40	20,42	20,37	20,35	20,46	20,37	20,26	20,41	20,47	20,34	20,46	20,42	20,36	20,39	20,39	20,40	20,47	20,50	20,49	20,48	20,40	20,39	20,51	20,44	20,32	20,42	20,38	20,35	20,37	20,31	20,38	20,31	20,36	20,37	20,44	20,38	20,37	20,36	
20,54	20,42	20,34	20,39	20,37	20,46	20,36	20,34	20,37	20,37	20,33	20,20	20,22	20,33	20,32	20,32	20,37	20,38	20,36	20,41	20,33	20,34	20,32	20,44	20,43	20,39	20,47	20,42	20,48	20,38	20,39	20,42	20,51	20,43	20,32	20,42	20,43	20,43	20,37	20,39	20,45	20,41	20,41	20,37	20,35	20,35	20,30	20,41	20,48	20,53	20,39	20,39	20,47	20,45	20,35	20,43	20,45	20,47	20,43	20,38	20,35	20,44	20,61	20,52	20,39	20,32	20,39	20,43	20,47	20,45	20,41	20,44	20,45	20,42	20,39	20,42	20,38	20,35	20,46	20,39	20,36	20,40	20,41	20,34	20,35	20,43	20,45	20,31	20,37	20,43	20,48	20,52	20,48	20,46	20,43	20,39	20,29	20,45	20,45	20,49	20,49	20,51	20,46	20,40	20,45	20,45	20,48	20,48	20,42	20,36	20,37	20,44	20,43	20,46	20,46	20,42	20,37	20,35	20,38	20,38	20,51	20,45	20,45	20,46	20,41	20,47	20,51	20,58	20,52	20,51	20,38	20,43	20,49	20,49	20,51	20,48	20,48	20,44	20,46	20,51	20,48	20,40	20,44	20,52	20,49	20,49	20,51	20,45	20,44	20,39	20,43	20,39	20,38	20,44	20,52	20,49	20,50	20,58	20,51	20,41	20,41	20,52	20,55	20,53	20,57	20,48	20,41	20,45	20,49	20,43	20,46	20,45	20,43	20,53	20,53	20,53	20,47	20,51	20,51	20,54	20,51	20,52	20,50	20,48	20,57	20,55	20,60	20,58	20,51	20,53	20,48	20,52	20,50	20,56	20,53	20,50	20,53	20,56	20,50	20,56	20,54	20,53	20,51	20,50	20,45	20,51	20,60	20,54	20,58	20,59	20,55	20,52	20,56	20,62	20,45	20,63	20,61	20,59	20,53	20,58	20,59	20,55	20,57	20,55	20,52	20,54	20,55	20,68	20,65	20,63	20,70	20,72	20,68	20,58	20,62	20,63	20,63	20,64	20,66	20,60	20,66	20,75	20,72	20,72	20,64	20,65	20,65	20,58	20,61	20,69	20,67	20,70	20,73	20,81	20,77	20,67	20,60	20,71	20,71	20,72	20,66	20,64	20,61	20,54	20,65	20,72	20,72	20,71	20,68	20,73	20,75	20,64	20,65	20,68	20,60	20,62	20,68	20,73	20,67	20,70	20,69	20,71	20,65	20,62	20,76	20,65	20,62	20,65	20,71	20,75	20,66	20,69	20,76	20,73	20,72	20,65	20,75	20,70	20,65	20,71	20,69	20,61	20,62	20,76	20,68	20,63	20,58	20,69	20,77	20,77	20,70	20,63	20,68	20,73	20,69	20,63	20,69	20,72	20,67	20,68	20,68	20,69	20,68	20,70	20,77	20,69	20,67	20,71	20,66	20,69	20,73	20,67	20,68	20,67	20,66	20,68	20,70	20,69	20,70	20,73	20,78	20,81	20,80	20,77	20,77	20,75	20,67	20,73	20,65	20,63	20,63	20,59	20,68	20,72	20,66	20,62	20,67	20,67	20,65	20,65	20,68	20,65	20,64	20,62	20,68	20,63	20,68	20,69	20,65	20,65	20,63	20,57	20,62	20,64	20,65	20,59	20,64	20,66	20,57	20,60	20,66	20,63	20,65	20,67	20,60	20,67	20,70	20,67	20,66	20,67	20,76	20,70	20,67	20,61	20,58	20,57	20,68	20,72	20,64	20,65	20,66	20,61	20,59	20,62	20,64	20,59	20,55	20,58	20,60	20,62	20,66	20,57	20,62	20,58	20,58	20,59	20,62	20,59	20,55	20,56	20,63	20,58	20,63	20,60	20,50	20,55	20,63	20,63	20,56	20,56	20,44	20,46	20,53	20,54	20,53	20,58	20,54	20,61	20,50	20,49	20,64	20,65	20,61	20,57	20,43	20,44	20,49	20,52	20,51	20,54	20,53	20,51	20,60	20,55	20,47	20,54	20,44	20,48	20,58	20,53	20,51	20,51	20,41	20,46	20,58	20,55	20,52	20,62	20,54	20,51	20,49	20,41	20,51	20,57	20,46	20,53	20,51	20,45	20,48	20,47	20,43	20,46	20,47	20,46	20,49	20,42	20,47	20,41	20,44	20,53	20,51	20,54	20,54	20,48	20,48	20,45	20,41	20,48	20,48	20,46	20,48	20,50	20,49	20,42	20,47	20,51	20,42	20,44	20,39	20,36	20,41	20,49	20,43	20,42	20,52	20,52	20,52	20,46	20,44	20,51	20,53	20,50	20,49	20,48	20,51	20,49	20,48	20,44	20,36	20,40	20,43	20,46	20,52	20,52	20,43	20,43	20,45	20,43	20,49	20,40	20,41	20,43	20,44	20,43	20,36	20,39	20,41	20,45	20,52	20,67	20,53	20,41	20,38	20,43	20,53	20,48	20,45	20,48	20,48	20,45	20,58	20,43	20,40	20,48	20,32	20,47	20,45	20,37	20,44	20,50	20,43	20,41	20,44	20,33	20,36	20,41	20,45	20,46	20,41	20,46	20,47	20,33	20,42	20,47	20,46	20,50	20,46	20,45	20,47	20,51	20,47	20,49	20,49	20,40	20,36	20,45	20,41	20,38	20,44	20,46	20,43	20,28	20,40	20,51	20,35	20,31	20,38	20,35	20,27	20,39	20,46	20,27	20,36	20,44	20,39	20,29	20,39	20,42	20,40	20,48	20,38	20,31	20,40	20,36	20,43	20,40	20,35	20,42	20,34	20,30	20,37	20,41	20,31	20,33	20,36	20,34	20,33	20,40	20,37	20,34	
20,40	20,36	20,21	20,31	20,38	20,39	20,43	20,38	20,41	20,40	20,30	20,27	20,23	20,27	20,27	20,34	20,44	20,31	20,25	20,33	20,44	20,36	20,46	20,50	20,42	20,41	20,45	20,44	20,40	20,40	20,38	20,38	20,43	20,42	20,35	20,36	20,45	20,37	20,33	20,36	20,41	20,36	20,35	20,26	20,30	20,44	20,42	20,44	20,46	20,49	20,42	20,41	20,47	20,55	20,42	20,46	20,39	20,43	20,48	20,37	20,38	20,47	20,55	20,54	20,41	20,29	20,30	20,32	20,35	20,40	20,42	20,46	20,42	20,42	20,37	20,47	20,41	20,35	20,31	20,39	20,41	20,49	20,39	20,38	20,47	20,47	20,41	20,35	20,33	20,44	20,49	20,44	20,44	20,38	20,48	20,48	20,39	20,42	20,52	20,46	20,43	20,41	20,45	20,52	20,51	20,44	20,45	20,57	20,48	20,43	20,43	20,43	20,40	20,45	20,48	20,43	20,37	20,35	20,42	20,44	20,48	20,54	20,54	20,52	20,48	20,49	20,53	20,54	20,55	20,47	20,42	20,30	20,39	20,43	20,49	20,46	20,49	20,48	20,50	20,44	20,47	20,42	20,39	20,50	20,46	20,45	20,54	20,48	20,46	20,40	20,43	20,45	20,48	20,50	20,53	20,48	20,42	20,53	20,52	20,50	20,48	20,51	20,47	20,48	20,60	20,49	20,46	20,49	20,42	20,40	20,48	20,59	20,51	20,60	20,53	20,50	20,47	20,55	20,54	20,52	20,53	20,47	20,45	20,43	20,57	20,58	20,56	20,61	20,58	20,56	20,52	20,48	20,42	20,46	20,54	20,53	20,61	20,53	20,52	20,53	20,57	20,58	20,50	20,57	20,60	20,52	20,56	20,51	20,57	20,60	20,58	20,53	20,54	20,55	20,53	20,56	20,59	20,56	20,51	20,54	20,63	20,57	20,54	20,58	20,56	20,51	20,61	20,66	20,61	20,62	20,61	20,55	20,58	20,61	20,56	20,66	20,66	20,65	20,66	20,62	20,64	20,68	20,70	20,66	20,62	20,62	20,69	20,55	20,59	20,64	20,70	20,62	20,67	20,75	20,74	20,73	20,65	20,61	20,74	20,71	20,64	20,70	20,71	20,63	20,65	20,70	20,75	20,74	20,65	20,72	20,71	20,62	20,62	20,67	20,62	20,70	20,64	20,67	20,60	20,64	20,69	20,65	20,64	20,66	20,71	20,71	20,63	20,61	20,72	20,74	20,62	20,65	20,71	20,78	20,77	20,69	20,69	20,68	20,70	20,68	20,68	20,66	20,64	20,76	20,69	20,64	20,61	20,69	20,71	20,71	20,76	20,78	20,70	20,70	20,77	20,65	20,70	20,70	20,69	20,64	20,70	20,76	20,71	20,71	20,82	20,78	20,72	20,69	20,64	20,70	20,71	20,66	20,74	20,69	20,71	20,71	20,72	20,76	20,72	20,68	20,77	20,81	20,78	20,63	20,61	20,67	20,71	20,67	20,69	20,65	20,61	20,57	20,63	20,73	20,66	20,69	20,67	20,64	20,61	20,67	20,72	20,71	20,61	20,61	20,69	20,73	20,62	20,67	20,69	20,68	20,69	20,69	20,67	20,66	20,69	20,63	20,57	20,69	20,67	20,68	20,65	20,67	20,65	20,71	20,68	20,66	20,61	20,68	20,71	20,66	20,74	20,73	20,67	20,69	20,69	20,66	20,56	20,63	20,68	20,67	20,67	20,64	20,57	20,63	20,60	20,62	20,63	20,61	20,63	20,59	20,64	20,59	20,68	20,68	20,59	20,56	20,60	20,60	20,57	20,60	20,65	20,66	20,55	20,53	20,47	20,52	20,58	20,61	20,57	20,63	20,58	20,52	20,53	20,60	20,61	20,65	20,57	20,57	20,58	20,50	20,59	20,60	20,64	20,61	20,46	20,44	20,52	20,53	20,47	20,49	20,47	20,49	20,57	20,55	20,53	20,50	20,55	20,59	20,60	20,52	20,52	20,50	20,38	20,35	20,56	20,50	20,50	20,48	20,49	20,56	20,54	20,46	20,47	20,53	20,47	20,52	20,54	20,50	20,47	20,51	20,45	20,45	20,46	20,46	20,50	20,47	20,48	20,44	20,49	20,54	20,57	20,50	20,47	20,55	20,52	20,56	20,47	20,42	20,47	20,47	20,51	20,56	20,48	20,45	20,53	20,55	20,40	20,50	20,45	20,41	20,51	20,53	20,45	20,35	20,42	20,51	20,49	20,46	20,48	20,44	20,52	20,48	20,50	20,50	20,47	20,43	20,46	20,41	20,48	20,49	20,44	20,45	20,45	20,55	20,48	20,50	20,49	20,43	20,47	20,53	20,46	20,46	20,45	20,49	20,43	20,40	20,44	20,39	20,43	20,47	20,53	20,41	20,36	20,44	20,45	20,47	20,42	20,45	20,39	20,42	20,44	20,41	20,40	20,48	20,43	20,38	20,47	20,47	20,47	20,50	20,46	20,45	20,41	20,38	20,36	20,41	20,37	20,40	20,47	20,41	20,41	20,38	20,39	20,39	20,44	20,44	20,50	20,53	20,50	20,47	20,45	20,41	20,50	20,45	20,40	20,40	20,50	20,52	20,43	20,46	20,41	20,32	20,35	20,48	20,34	20,26	20,39	20,41	20,32	20,38	20,52	20,36	20,39	20,46	20,47	20,35	20,40	20,41	20,40	20,38	20,46	20,37	20,42	20,38	20,36	20,39	20,44	20,54	20,37	20,29	20,31	20,44	20,37	20,34	20,34	20,35	20,38	20,36	20,39	20,41	
20,44	20,36	20,35	20,41	20,35	20,31	20,43	20,44	20,42	20,47	20,41	20,33	20,31	20,35	20,40	20,47	20,48	20,37	20,32	20,37	20,37	20,36	20,51	20,57	20,48	20,47	20,43	20,36	20,41	20,39	20,40	20,36	20,38	20,31	20,37	20,34	20,32	20,34	20,28	20,33	20,28	20,32	20,32	20,31	20,40	20,43	20,37	20,43	20,53	20,41	20,43	20,46	20,38	20,40	20,44	20,49	20,40	20,36	20,45	20,38	20,29	20,40	20,52	20,39	20,33	20,34	20,35	20,33	20,34	20,42	20,39	20,42	20,44	20,59	20,47	20,36	20,42	20,39	20,37	20,47	20,45	20,42	20,41	20,40	20,43	20,41	20,40	20,39	20,47	20,43	20,54	20,52	20,50	20,39	20,48	20,53	20,45	20,43	20,52	20,52	20,45	20,41	20,42	20,44	20,50	20,44	20,41	20,57	20,55	20,41	20,40	20,44	20,49	20,45	20,42	20,40	20,33	20,32	20,38	20,46	20,50	20,50	20,49	20,47	20,46	20,59	20,54	20,48	20,52	20,50	20,43	20,36	20,32	20,41	20,51	20,43	20,50	20,48	20,53	20,51	20,50	20,54	20,51	20,52	20,56	20,56	20,57	20,51	20,45	20,39	20,44	20,47	20,52	20,52	20,63	20,56	20,52	20,50	20,51	20,49	20,46	20,43	20,46	20,48	20,53	20,51	20,41	20,49	20,47	20,49	20,48	20,55	20,56	20,47	20,47	20,46	20,50	20,56	20,55	20,54	20,57	20,51	20,46	20,45	20,56	20,56	20,50	20,52	20,58	20,55	20,50	20,44	20,43	20,49	20,50	20,44	20,58	20,54	20,45	20,44	20,51	20,52	20,51	20,51	20,61	20,58	20,51	20,51	20,53	20,53	20,54	20,57	20,58	20,59	20,52	20,59	20,61	20,55	20,59	20,59	20,59	20,55	20,53	20,60	20,56	20,52	20,60	20,69	20,66	20,57	20,56	20,51	20,52	20,56	20,57	20,59	20,58	20,62	20,65	20,66	20,64	20,67	20,66	20,68	20,63	20,65	20,73	20,67	20,66	20,60	20,67	20,65	20,66	20,66	20,63	20,70	20,68	20,61	20,70	20,78	20,68	20,65	20,73	20,68	20,71	20,64	20,79	20,75	20,67	20,71	20,77	20,70	20,63	20,68	20,65	20,69	20,70	20,66	20,73	20,74	20,75	20,71	20,70	20,76	20,72	20,72	20,62	20,58	20,62	20,66	20,69	20,67	20,70	20,71	20,74	20,76	20,75	20,70	20,66	20,66	20,66	20,74	20,71	20,79	20,79	20,77	20,68	20,68	20,76	20,75	20,66	20,76	20,75	20,77	20,79	20,72	20,71	20,75	20,69	20,66	20,66	20,65	20,73	20,71	20,71	20,77	20,73	20,65	20,57	20,70	20,80	20,72	20,75	20,75	20,74	20,80	20,75	20,79	20,79	20,65	20,71	20,71	20,66	20,62	20,62	20,63	20,73	20,69	20,65	20,70	20,64	20,56	20,63	20,65	20,64	20,63	20,64	20,65	20,65	20,72	20,81	20,74	20,67	20,63	20,70	20,73	20,69	20,71	20,66	20,72	20,72	20,78	20,77	20,72	20,77	20,72	20,63	20,67	20,72	20,65	20,65	20,68	20,73	20,77	20,73	20,72	20,62	20,63	20,65	20,75	20,76	20,76	20,71	20,64	20,70	20,65	20,61	20,61	20,69	20,66	20,68	20,64	20,54	20,59	20,61	20,60	20,61	20,59	20,64	20,63	20,57	20,53	20,61	20,68	20,61	20,52	20,61	20,64	20,63	20,63	20,64	20,62	20,65	20,49	20,49	20,58	20,54	20,50	20,57	20,56	20,58	20,56	20,48	20,52	20,59	20,53	20,63	20,60	20,58	20,55	20,60	20,61	20,55	20,55	20,47	20,56	20,61	20,58	20,49	20,46	20,48	20,56	20,54	20,53	20,60	20,52	20,50	20,62	20,65	20,54	20,51	20,51	20,45	20,50	20,53	20,52	20,55	20,46	20,45	20,49	20,50	20,46	20,48	20,54	20,58	20,56	20,56	20,51	20,46	20,48	20,40	20,46	20,56	20,57	20,60	20,47	20,52	20,39	20,45	20,55	20,64	20,54	20,44	20,58	20,53	20,50	20,46	20,43	20,35	20,45	20,48	20,48	20,47	20,54	20,61	20,57	20,37	20,41	20,48	20,47	20,50	20,52	20,42	20,35	20,46	20,45	20,49	20,40	20,43	20,48	20,42	20,50	20,59	20,53	20,45	20,42	20,47	20,34	20,33	20,50	20,51	20,41	20,46	20,50	20,52	20,49	20,47	20,42	20,50	20,52	20,51	20,43	20,46	20,51	20,54	20,44	20,37	20,35	20,42	20,42	20,47	20,44	20,42	20,41	20,38	20,49	20,39	20,46	20,36	20,39	20,48	20,50	20,50	20,40	20,38	20,44	20,42	20,46	20,42	20,44	20,46	20,47	20,48	20,47	20,44	20,37	20,40	20,39	20,45	20,44	20,45	20,37	20,40	20,43	20,41	20,34	20,35	20,46	20,53	20,54	20,48	20,44	20,45	20,45	20,41	20,47	20,47	20,42	20,42	20,43	20,42	20,41	20,43	20,40	20,36	20,38	20,42	20,45	20,37	20,34	20,46	20,45	20,37	20,46	20,48	20,38	20,32	20,28	20,38	20,41	20,48	20,43	20,39	20,42	20,44	20,40	20,45	20,46	20,37	20,35	20,30	20,41	20,48	20,32	20,32	20,40	20,42	20,46	20,40	20,37	
20,40	20,41	20,45	20,42	20,29	20,27	20,37	20,47	20,39	20,42	20,38	20,40	20,37	20,34	20,44	20,45	20,46	20,44	20,34	20,43	20,42	20,35	20,44	20,47	20,51	20,43	20,42	20,30	20,39	20,39	20,39	20,43	20,39	20,28	20,41	20,40	20,39	20,31	20,38	20,29	20,33	20,33	20,36	20,31	20,38	20,33	20,24	20,40	20,42	20,37	20,33	20,40	20,32	20,42	20,48	20,48	20,46	20,43	20,43	20,42	20,37	20,36	20,48	20,39	20,34	20,36	20,37	20,42	20,36	20,40	20,46	20,49	20,47	20,61	20,51	20,42	20,46	20,41	20,44	20,48	20,41	20,34	20,47	20,45	20,36	20,42	20,47	20,55	20,42	20,43	20,52	20,54	20,49	20,47	20,41	20,56	20,48	20,44	20,55	20,49	20,48	20,50	20,41	20,39	20,44	20,48	20,52	20,48	20,49	20,40	20,35	20,43	20,46	20,42	20,43	20,45	20,35	20,35	20,44	20,40	20,41	20,39	20,43	20,45	20,46	20,54	20,54	20,46	20,48	20,51	20,47	20,45	20,40	20,37	20,42	20,47	20,48	20,48	20,49	20,44	20,47	20,50	20,49	20,51	20,49	20,53	20,55	20,46	20,38	20,41	20,47	20,54	20,51	20,49	20,54	20,57	20,51	20,46	20,56	20,51	20,44	20,45	20,50	20,55	20,60	20,52	20,37	20,41	20,47	20,46	20,49	20,51	20,57	20,49	20,47	20,62	20,49	20,49	20,58	20,51	20,51	20,60	20,46	20,50	20,54	20,55	20,51	20,55	20,53	20,51	20,53	20,48	20,45	20,50	20,50	20,45	20,56	20,53	20,43	20,42	20,51	20,53	20,50	20,46	20,49	20,57	20,62	20,59	20,53	20,51	20,63	20,59	20,57	20,58	20,55	20,52	20,60	20,58	20,59	20,61	20,67	20,55	20,50	20,66	20,62	20,54	20,55	20,68	20,65	20,61	20,59	20,56	20,48	20,62	20,57	20,66	20,60	20,65	20,66	20,69	20,72	20,70	20,65	20,67	20,69	20,68	20,73	20,68	20,67	20,66	20,67	20,70	20,73	20,65	20,59	20,69	20,64	20,67	20,76	20,73	20,69	20,65	20,65	20,71	20,71	20,64	20,70	20,75	20,61	20,61	20,72	20,72	20,70	20,72	20,66	20,65	20,70	20,74	20,85	20,84	20,74	20,72	20,72	20,73	20,77	20,76	20,71	20,73	20,71	20,67	20,66	20,73	20,70	20,74	20,73	20,75	20,74	20,75	20,72	20,67	20,69	20,72	20,71	20,74	20,77	20,75	20,75	20,71	20,79	20,79	20,71	20,65	20,71	20,85	20,84	20,69	20,70	20,77	20,74	20,66	20,65	20,69	20,66	20,65	20,66	20,73	20,72	20,66	20,57	20,66	20,81	20,78	20,79	20,78	20,73	20,73	20,70	20,76	20,80	20,71	20,72	20,63	20,63	20,66	20,62	20,70	20,72	20,74	20,70	20,74	20,70	20,67	20,71	20,68	20,66	20,65	20,68	20,73	20,81	20,81	20,76	20,77	20,70	20,70	20,68	20,66	20,65	20,56	20,60	20,73	20,77	20,74	20,74	20,69	20,72	20,73	20,64	20,60	20,72	20,70	20,67	20,78	20,70	20,69	20,67	20,69	20,67	20,57	20,62	20,81	20,79	20,72	20,68	20,66	20,62	20,68	20,65	20,59	20,62	20,64	20,66	20,62	20,54	20,64	20,66	20,68	20,62	20,58	20,60	20,64	20,60	20,46	20,60	20,66	20,63	20,57	20,58	20,58	20,60	20,59	20,62	20,61	20,59	20,52	20,57	20,62	20,63	20,58	20,60	20,55	20,54	20,58	20,48	20,53	20,56	20,52	20,61	20,61	20,56	20,58	20,58	20,52	20,53	20,55	20,53	20,58	20,64	20,65	20,61	20,48	20,55	20,62	20,50	20,57	20,60	20,53	20,54	20,61	20,65	20,54	20,52	20,52	20,50	20,57	20,50	20,49	20,50	20,48	20,42	20,49	20,41	20,53	20,53	20,55	20,57	20,53	20,47	20,44	20,50	20,49	20,47	20,49	20,52	20,52	20,58	20,56	20,48	20,50	20,50	20,58	20,58	20,53	20,57	20,62	20,49	20,44	20,46	20,45	20,45	20,40	20,49	20,43	20,39	20,53	20,64	20,58	20,42	20,42	20,39	20,48	20,47	20,43	20,39	20,44	20,53	20,48	20,44	20,37	20,43	20,46	20,47	20,45	20,55	20,58	20,49	20,43	20,46	20,48	20,39	20,45	20,53	20,40	20,45	20,55	20,47	20,42	20,41	20,46	20,49	20,49	20,49	20,45	20,42	20,50	20,48	20,48	20,45	20,43	20,50	20,49	20,45	20,43	20,42	20,45	20,35	20,43	20,41	20,37	20,40	20,37	20,45	20,49	20,51	20,49	20,35	20,36	20,39	20,41	20,41	20,41	20,51	20,48	20,52	20,47	20,35	20,39	20,41	20,42	20,42	20,48	20,46	20,35	20,34	20,50	20,48	20,37	20,38	20,46	20,43	20,47	20,50	20,50	20,45	20,44	20,41	20,50	20,49	20,44	20,41	20,44	20,41	20,28	20,37	20,41	20,37	20,43	20,49	20,53	20,45	20,34	20,48	20,44	20,40	20,45	20,59	20,52	20,45	20,37	20,38	20,42	20,50	20,44	20,35	20,37	20,39	20,46	20,42	20,42	20,34	20,33	20,32	20,38	20,45	20,31	20,29	20,35	20,39	20,46	20,38	20,35	
20,41	20,44	20,38	20,34	20,31	20,40	20,39	20,39	20,45	20,38	20,24	20,32	20,41	20,33	20,42	20,45	20,41	20,40	20,36	20,38	20,46	20,35	20,35	20,36	20,41	20,41	20,39	20,42	20,45	20,44	20,39	20,42	20,35	20,26	20,28	20,35	20,40	20,39	20,31	20,33	20,34	20,34	20,32	20,29	20,36	20,38	20,24	20,37	20,49	20,40	20,33	20,38	20,32	20,43	20,52	20,51	20,44	20,39	20,41	20,48	20,41	20,33	20,39	20,44	20,45	20,37	20,31	20,37	20,39	20,40	20,38	20,46	20,47	20,51	20,53	20,45	20,52	20,47	20,40	20,23	20,34	20,37	20,46	20,41	20,38	20,38	20,42	20,48	20,38	20,39	20,54	20,50	20,48	20,41	20,44	20,48	20,48	20,38	20,44	20,41	20,44	20,49	20,46	20,44	20,45	20,40	20,51	20,48	20,45	20,48	20,40	20,38	20,41	20,42	20,46	20,45	20,36	20,36	20,45	20,36	20,29	20,38	20,48	20,45	20,37	20,42	20,44	20,48	20,47	20,44	20,45	20,45	20,38	20,37	20,42	20,52	20,50	20,54	20,50	20,44	20,47	20,45	20,42	20,53	20,43	20,50	20,53	20,51	20,40	20,42	20,46	20,47	20,46	20,46	20,47	20,47	20,41	20,51	20,53	20,50	20,41	20,43	20,40	20,48	20,50	20,48	20,42	20,47	20,52	20,52	20,49	20,58	20,58	20,58	20,51	20,55	20,55	20,52	20,51	20,49	20,47	20,55	20,55	20,46	20,46	20,58	20,53	20,58	20,51	20,52	20,45	20,49	20,51	20,55	20,53	20,55	20,65	20,55	20,50	20,49	20,51	20,53	20,50	20,54	20,50	20,55	20,64	20,64	20,65	20,63	20,68	20,65	20,53	20,57	20,62	20,60	20,53	20,55	20,53	20,59	20,68	20,64	20,53	20,61	20,60	20,58	20,62	20,69	20,74	20,68	20,66	20,59	20,55	20,58	20,64	20,63	20,65	20,69	20,70	20,65	20,69	20,75	20,66	20,59	20,64	20,64	20,69	20,65	20,70	20,67	20,74	20,68	20,68	20,63	20,57	20,73	20,73	20,76	20,73	20,72	20,68	20,69	20,63	20,68	20,72	20,68	20,68	20,71	20,64	20,54	20,68	20,71	20,68	20,67	20,72	20,73	20,67	20,69	20,79	20,75	20,67	20,72	20,69	20,70	20,71	20,71	20,74	20,81	20,76	20,67	20,62	20,65	20,74	20,76	20,78	20,73	20,71	20,70	20,74	20,73	20,66	20,65	20,68	20,78	20,75	20,66	20,66	20,70	20,73	20,70	20,70	20,72	20,66	20,76	20,76	20,65	20,71	20,68	20,74	20,70	20,70	20,77	20,77	20,70	20,75	20,73	20,78	20,72	20,62	20,65	20,66	20,76	20,76	20,78	20,72	20,70	20,71	20,78	20,79	20,70	20,65	20,66	20,62	20,69	20,68	20,67	20,68	20,63	20,67	20,68	20,70	20,72	20,82	20,65	20,61	20,69	20,72	20,66	20,77	20,78	20,66	20,74	20,72	20,67	20,68	20,69	20,76	20,65	20,63	20,70	20,70	20,66	20,65	20,65	20,68	20,69	20,65	20,69	20,71	20,73	20,73	20,80	20,76	20,68	20,60	20,65	20,64	20,55	20,64	20,80	20,80	20,68	20,60	20,65	20,67	20,63	20,74	20,61	20,57	20,70	20,68	20,58	20,54	20,68	20,68	20,68	20,61	20,55	20,56	20,69	20,69	20,47	20,54	20,63	20,61	20,63	20,64	20,59	20,49	20,56	20,62	20,60	20,62	20,52	20,51	20,50	20,49	20,55	20,55	20,45	20,47	20,55	20,54	20,57	20,51	20,58	20,59	20,46	20,52	20,59	20,62	20,57	20,49	20,58	20,56	20,54	20,53	20,59	20,58	20,52	20,52	20,57	20,56	20,62	20,55	20,57	20,60	20,61	20,60	20,55	20,62	20,51	20,57	20,58	20,50	20,44	20,47	20,48	20,38	20,52	20,44	20,46	20,56	20,54	20,50	20,45	20,43	20,40	20,45	20,51	20,50	20,48	20,51	20,43	20,55	20,62	20,52	20,49	20,46	20,52	20,51	20,45	20,49	20,52	20,44	20,43	20,42	20,36	20,41	20,43	20,49	20,44	20,42	20,47	20,51	20,51	20,46	20,38	20,41	20,42	20,42	20,40	20,42	20,34	20,47	20,52	20,44	20,38	20,42	20,44	20,45	20,49	20,49	20,51	20,52	20,43	20,41	20,47	20,48	20,42	20,43	20,36	20,48	20,55	20,58	20,44	20,39	20,45	20,54	20,48	20,51	20,52	20,49	20,45	20,38	20,42	20,42	20,45	20,46	20,41	20,41	20,43	20,47	20,50	20,40	20,49	20,47	20,45	20,39	20,41	20,43	20,39	20,42	20,45	20,45	20,38	20,39	20,43	20,42	20,38	20,39	20,46	20,44	20,38	20,35	20,48	20,46	20,37	20,41	20,48	20,43	20,39	20,40	20,49	20,44	20,36	20,42	20,45	20,45	20,40	20,50	20,40	20,41	20,40	20,43	20,50	20,48	20,42	20,39	20,42	20,45	20,37	20,27	20,40	20,46	20,42	20,40	20,47	20,45	20,42	20,45	20,46	20,47	20,45	20,52	20,47	20,41	20,37	20,40	20,38	20,39	20,44	20,47	20,34	20,42	20,54	20,44	20,45	20,37	20,41	20,30	20,29	20,32	20,35	20,30	20,44	20,49	20,41	20,31	20,33	
20,43	20,49	20,37	20,31	20,34	20,40	20,42	20,37	20,40	20,37	20,26	20,39	20,40	20,46	20,37	20,46	20,49	20,37	20,40	20,41	20,46	20,40	20,34	20,37	20,38	20,39	20,36	20,37	20,37	20,48	20,47	20,36	20,27	20,32	20,35	20,33	20,38	20,42	20,35	20,39	20,42	20,34	20,36	20,41	20,37	20,32	20,30	20,35	20,46	20,43	20,26	20,30	20,27	20,30	20,36	20,45	20,31	20,29	20,36	20,44	20,41	20,37	20,40	20,41	20,45	20,45	20,41	20,35	20,48	20,44	20,35	20,46	20,42	20,44	20,44	20,47	20,46	20,40	20,31	20,33	20,36	20,44	20,36	20,35	20,43	20,33	20,40	20,47	20,41	20,40	20,55	20,51	20,48	20,41	20,44	20,46	20,42	20,43	20,38	20,44	20,47	20,47	20,43	20,44	20,37	20,33	20,37	20,47	20,48	20,56	20,48	20,36	20,33	20,52	20,54	20,38	20,31	20,34	20,46	20,39	20,40	20,43	20,43	20,44	20,36	20,48	20,40	20,47	20,50	20,41	20,41	20,45	20,45	20,49	20,42	20,48	20,46	20,53	20,56	20,49	20,47	20,47	20,44	20,54	20,52	20,46	20,50	20,50	20,42	20,41	20,33	20,45	20,50	20,44	20,42	20,49	20,46	20,51	20,61	20,48	20,45	20,49	20,41	20,47	20,52	20,50	20,48	20,48	20,52	20,52	20,49	20,49	20,52	20,54	20,50	20,54	20,50	20,54	20,53	20,46	20,49	20,55	20,54	20,52	20,50	20,54	20,57	20,55	20,49	20,48	20,46	20,48	20,53	20,56	20,51	20,61	20,64	20,56	20,54	20,53	20,58	20,56	20,53	20,61	20,62	20,55	20,51	20,65	20,66	20,65	20,60	20,60	20,64	20,62	20,66	20,59	20,55	20,56	20,61	20,61	20,63	20,61	20,58	20,60	20,58	20,59	20,64	20,78	20,75	20,67	20,57	20,59	20,62	20,65	20,67	20,65	20,58	20,62	20,70	20,62	20,70	20,70	20,66	20,58	20,62	20,70	20,67	20,63	20,69	20,74	20,70	20,69	20,70	20,71	20,64	20,75	20,76	20,78	20,69	20,68	20,69	20,72	20,70	20,67	20,77	20,71	20,68	20,71	20,71	20,62	20,64	20,69	20,65	20,66	20,64	20,77	20,80	20,69	20,72	20,75	20,71	20,70	20,73	20,71	20,68	20,67	20,71	20,66	20,72	20,67	20,64	20,75	20,69	20,72	20,69	20,72	20,72	20,77	20,82	20,79	20,66	20,64	20,69	20,79	20,79	20,70	20,62	20,70	20,68	20,70	20,74	20,71	20,73	20,76	20,71	20,70	20,74	20,69	20,71	20,74	20,74	20,84	20,74	20,72	20,71	20,78	20,72	20,77	20,71	20,65	20,73	20,83	20,83	20,71	20,74	20,69	20,69	20,81	20,74	20,66	20,67	20,74	20,72	20,66	20,75	20,73	20,69	20,68	20,71	20,71	20,70	20,70	20,75	20,70	20,62	20,69	20,73	20,72	20,71	20,73	20,72	20,69	20,73	20,66	20,64	20,65	20,75	20,74	20,68	20,70	20,62	20,60	20,69	20,76	20,75	20,73	20,63	20,76	20,76	20,62	20,64	20,75	20,70	20,66	20,66	20,69	20,61	20,57	20,66	20,78	20,74	20,67	20,63	20,70	20,72	20,66	20,75	20,77	20,63	20,65	20,69	20,58	20,59	20,70	20,67	20,64	20,65	20,62	20,61	20,63	20,66	20,58	20,59	20,57	20,60	20,61	20,69	20,62	20,58	20,51	20,54	20,54	20,55	20,60	20,54	20,57	20,51	20,52	20,55	20,54	20,53	20,54	20,53	20,59	20,50	20,56	20,56	20,54	20,54	20,57	20,65	20,64	20,56	20,59	20,57	20,50	20,43	20,49	20,51	20,52	20,55	20,55	20,54	20,59	20,53	20,49	20,49	20,54	20,64	20,48	20,51	20,55	20,55	20,50	20,42	20,44	20,48	20,57	20,55	20,48	20,47	20,48	20,46	20,53	20,51	20,46	20,45	20,46	20,52	20,52	20,49	20,52	20,48	20,51	20,51	20,56	20,57	20,51	20,54	20,47	20,57	20,50	20,51	20,48	20,45	20,45	20,48	20,40	20,36	20,41	20,45	20,38	20,37	20,49	20,48	20,50	20,55	20,40	20,33	20,43	20,42	20,44	20,44	20,42	20,52	20,53	20,48	20,45	20,53	20,50	20,40	20,46	20,52	20,46	20,47	20,46	20,40	20,47	20,51	20,37	20,38	20,42	20,49	20,51	20,52	20,48	20,44	20,48	20,52	20,46	20,46	20,42	20,50	20,51	20,38	20,42	20,50	20,46	20,45	20,47	20,45	20,45	20,41	20,47	20,43	20,50	20,51	20,53	20,43	20,40	20,51	20,44	20,41	20,40	20,45	20,43	20,39	20,47	20,47	20,39	20,36	20,49	20,51	20,41	20,46	20,47	20,45	20,39	20,39	20,49	20,39	20,36	20,44	20,48	20,47	20,41	20,33	20,36	20,42	20,40	20,40	20,48	20,50	20,49	20,41	20,49	20,51	20,42	20,32	20,37	20,44	20,44	20,36	20,43	20,47	20,38	20,38	20,31	20,29	20,31	20,46	20,45	20,44	20,39	20,46	20,41	20,33	20,30	20,36	20,34	20,32	20,36	20,41	20,33	20,35	20,52	20,39	20,42	20,34	20,40	20,37	20,21	20,23	20,38	20,40	20,37	20,43	20,30	20,34	20,29	
20,40	20,43	20,29	20,43	20,37	20,30	20,30	20,34	20,37	20,35	20,29	20,43	20,49	20,43	20,36	20,35	20,38	20,31	20,34	20,45	20,50	20,45	20,38	20,38	20,39	20,40	20,42	20,42	20,43	20,40	20,46	20,40	20,32	20,36	20,46	20,38	20,42	20,43	20,34	20,36	20,43	20,43	20,37	20,37	20,49	20,28	20,27	20,44	20,44	20,40	20,30	20,29	20,36	20,40	20,43	20,40	20,31	20,30	20,33	20,40	20,37	20,37	20,40	20,45	20,43	20,49	20,50	20,41	20,40	20,40	20,33	20,41	20,39	20,40	20,45	20,46	20,49	20,39	20,32	20,42	20,47	20,39	20,43	20,38	20,40	20,34	20,45	20,52	20,48	20,47	20,56	20,53	20,42	20,41	20,50	20,48	20,28	20,36	20,39	20,44	20,42	20,39	20,45	20,42	20,41	20,35	20,42	20,42	20,50	20,46	20,47	20,43	20,35	20,47	20,53	20,39	20,34	20,35	20,44	20,43	20,49	20,45	20,52	20,49	20,37	20,47	20,50	20,46	20,52	20,42	20,37	20,41	20,45	20,42	20,51	20,47	20,46	20,47	20,50	20,47	20,46	20,52	20,49	20,46	20,42	20,40	20,47	20,52	20,42	20,42	20,38	20,43	20,51	20,49	20,46	20,49	20,54	20,50	20,64	20,59	20,51	20,47	20,44	20,43	20,50	20,46	20,46	20,51	20,43	20,45	20,49	20,44	20,54	20,56	20,49	20,55	20,51	20,49	20,52	20,48	20,48	20,52	20,54	20,48	20,50	20,53	20,49	20,56	20,48	20,53	20,54	20,49	20,48	20,58	20,54	20,51	20,60	20,53	20,45	20,48	20,59	20,57	20,51	20,62	20,53	20,49	20,51	20,55	20,66	20,58	20,54	20,53	20,63	20,66	20,60	20,51	20,57	20,57	20,61	20,70	20,63	20,59	20,57	20,58	20,64	20,57	20,56	20,67	20,62	20,56	20,57	20,60	20,62	20,67	20,64	20,60	20,54	20,60	20,64	20,63	20,63	20,62	20,61	20,65	20,66	20,68	20,68	20,73	20,65	20,63	20,70	20,67	20,75	20,77	20,73	20,75	20,75	20,69	20,68	20,62	20,64	20,74	20,66	20,62	20,68	20,67	20,69	20,65	20,66	20,57	20,69	20,65	20,64	20,69	20,71	20,80	20,83	20,77	20,64	20,70	20,75	20,74	20,73	20,74	20,69	20,61	20,69	20,77	20,72	20,67	20,67	20,81	20,71	20,64	20,79	20,74	20,68	20,76	20,82	20,84	20,75	20,72	20,76	20,76	20,71	20,75	20,65	20,68	20,71	20,77	20,67	20,69	20,70	20,76	20,80	20,81	20,81	20,73	20,75	20,73	20,75	20,83	20,79	20,73	20,70	20,70	20,68	20,73	20,69	20,59	20,76	20,82	20,76	20,70	20,73	20,81	20,71	20,79	20,77	20,76	20,73	20,77	20,76	20,70	20,75	20,77	20,70	20,73	20,76	20,74	20,62	20,70	20,67	20,69	20,71	20,71	20,76	20,70	20,72	20,75	20,83	20,75	20,67	20,64	20,62	20,70	20,78	20,75	20,80	20,75	20,70	20,71	20,71	20,78	20,77	20,72	20,60	20,62	20,69	20,66	20,61	20,70	20,70	20,63	20,66	20,73	20,65	20,56	20,64	20,78	20,70	20,72	20,65	20,68	20,74	20,72	20,74	20,73	20,68	20,59	20,60	20,65	20,66	20,69	20,67	20,59	20,63	20,73	20,69	20,67	20,63	20,57	20,65	20,67	20,65	20,67	20,70	20,69	20,63	20,55	20,52	20,53	20,53	20,56	20,57	20,53	20,60	20,55	20,53	20,63	20,62	20,55	20,54	20,54	20,54	20,60	20,58	20,63	20,67	20,55	20,60	20,64	20,61	20,60	20,56	20,55	20,50	20,51	20,51	20,50	20,60	20,54	20,50	20,50	20,50	20,42	20,46	20,52	20,58	20,52	20,43	20,49	20,48	20,47	20,46	20,44	20,52	20,57	20,54	20,52	20,46	20,51	20,53	20,51	20,57	20,46	20,43	20,42	20,50	20,53	20,48	20,50	20,49	20,54	20,56	20,49	20,55	20,43	20,50	20,52	20,49	20,43	20,47	20,53	20,51	20,49	20,39	20,38	20,34	20,41	20,50	20,45	20,31	20,43	20,45	20,45	20,50	20,47	20,43	20,45	20,43	20,41	20,47	20,43	20,58	20,57	20,53	20,44	20,50	20,49	20,50	20,53	20,55	20,52	20,48	20,46	20,40	20,42	20,50	20,41	20,42	20,43	20,44	20,37	20,40	20,40	20,47	20,47	20,46	20,42	20,45	20,48	20,41	20,38	20,45	20,40	20,42	20,46	20,54	20,52	20,48	20,45	20,41	20,44	20,46	20,47	20,51	20,52	20,51	20,36	20,45	20,46	20,42	20,40	20,35	20,42	20,40	20,48	20,38	20,41	20,47	20,46	20,56	20,48	20,50	20,59	20,49	20,44	20,39	20,50	20,48	20,41	20,47	20,43	20,44	20,42	20,40	20,38	20,37	20,42	20,33	20,42	20,50	20,43	20,44	20,45	20,38	20,28	20,34	20,42	20,47	20,31	20,37	20,39	20,34	20,35	20,43	20,37	20,33	20,31	20,44	20,43	20,35	20,42	20,39	20,38	20,31	20,35	20,29	20,38	20,37	20,34	20,38	20,26	20,31	20,41	20,44	20,40	20,38	20,33	20,43	20,35	20,28	20,29	20,38	20,31	20,36	20,27	20,24	20,30	
20,40	20,47	20,35	20,51	20,49	20,30	20,28	20,39	20,39	20,39	20,38	20,42	20,43	20,50	20,40	20,40	20,44	20,39	20,38	20,42	20,43	20,32	20,35	20,40	20,45	20,47	20,44	20,52	20,48	20,42	20,46	20,38	20,40	20,36	20,49	20,45	20,45	20,50	20,39	20,32	20,42	20,49	20,43	20,36	20,52	20,42	20,36	20,40	20,49	20,39	20,32	20,32	20,41	20,48	20,46	20,55	20,47	20,47	20,39	20,33	20,26	20,34	20,39	20,44	20,42	20,40	20,55	20,48	20,40	20,37	20,42	20,45	20,46	20,46	20,47	20,47	20,47	20,45	20,44	20,50	20,45	20,37	20,36	20,36	20,36	20,39	20,41	20,47	20,49	20,43	20,53	20,57	20,49	20,42	20,50	20,51	20,44	20,40	20,37	20,44	20,45	20,35	20,47	20,48	20,40	20,48	20,53	20,48	20,45	20,40	20,41	20,47	20,42	20,37	20,44	20,48	20,38	20,37	20,41	20,38	20,49	20,44	20,46	20,50	20,39	20,43	20,50	20,48	20,51	20,51	20,35	20,44	20,36	20,41	20,44	20,49	20,41	20,45	20,52	20,40	20,36	20,49	20,49	20,44	20,42	20,47	20,50	20,50	20,46	20,44	20,43	20,49	20,48	20,47	20,46	20,45	20,48	20,52	20,59	20,55	20,49	20,40	20,42	20,49	20,48	20,41	20,45	20,54	20,43	20,41	20,48	20,54	20,50	20,57	20,60	20,49	20,43	20,48	20,48	20,47	20,54	20,51	20,53	20,51	20,51	20,58	20,62	20,63	20,53	20,50	20,52	20,50	20,46	20,54	20,62	20,57	20,59	20,55	20,45	20,49	20,57	20,56	20,60	20,54	20,49	20,51	20,55	20,52	20,63	20,61	20,57	20,61	20,64	20,68	20,66	20,55	20,59	20,68	20,57	20,64	20,67	20,65	20,64	20,59	20,60	20,62	20,59	20,71	20,70	20,73	20,71	20,63	20,60	20,64	20,68	20,67	20,60	20,61	20,68	20,62	20,64	20,67	20,63	20,70	20,72	20,73	20,75	20,72	20,65	20,59	20,68	20,81	20,78	20,81	20,71	20,69	20,70	20,70	20,75	20,71	20,70	20,69	20,69	20,63	20,66	20,70	20,75	20,74	20,67	20,67	20,75	20,69	20,65	20,71	20,69	20,84	20,86	20,80	20,68	20,68	20,70	20,76	20,72	20,69	20,73	20,74	20,70	20,75	20,82	20,75	20,76	20,76	20,74	20,67	20,77	20,81	20,69	20,73	20,73	20,76	20,75	20,72	20,76	20,75	20,77	20,69	20,71	20,68	20,75	20,80	20,79	20,76	20,73	20,74	20,74	20,83	20,85	20,77	20,82	20,80	20,75	20,81	20,82	20,78	20,75	20,69	20,72	20,75	20,67	20,67	20,74	20,77	20,81	20,71	20,80	20,81	20,75	20,70	20,74	20,84	20,77	20,76	20,76	20,75	20,73	20,83	20,76	20,66	20,78	20,79	20,67	20,66	20,72	20,60	20,76	20,73	20,71	20,73	20,64	20,72	20,74	20,76	20,69	20,70	20,74	20,76	20,78	20,70	20,73	20,74	20,68	20,74	20,79	20,76	20,65	20,67	20,63	20,68	20,66	20,68	20,68	20,70	20,71	20,70	20,74	20,81	20,71	20,67	20,70	20,77	20,72	20,70	20,69	20,72	20,74	20,66	20,70	20,74	20,70	20,64	20,63	20,64	20,66	20,61	20,68	20,68	20,62	20,65	20,71	20,69	20,63	20,61	20,65	20,67	20,65	20,64	20,61	20,60	20,63	20,60	20,54	20,54	20,56	20,56	20,57	20,58	20,56	20,62	20,56	20,56	20,59	20,57	20,59	20,54	20,60	20,65	20,61	20,60	20,57	20,54	20,61	20,61	20,59	20,63	20,51	20,52	20,55	20,58	20,60	20,50	20,62	20,59	20,48	20,52	20,55	20,48	20,45	20,56	20,57	20,57	20,63	20,53	20,49	20,50	20,46	20,48	20,50	20,56	20,56	20,53	20,48	20,48	20,61	20,51	20,50	20,53	20,50	20,44	20,48	20,55	20,55	20,49	20,43	20,48	20,54	20,52	20,55	20,48	20,49	20,52	20,46	20,46	20,54	20,59	20,59	20,53	20,49	20,44	20,44	20,47	20,52	20,48	20,46	20,51	20,50	20,42	20,44	20,39	20,48	20,46	20,42	20,37	20,39	20,38	20,50	20,52	20,52	20,46	20,46	20,46	20,43	20,52	20,55	20,46	20,47	20,54	20,44	20,41	20,44	20,46	20,47	20,42	20,43	20,33	20,41	20,47	20,42	20,46	20,49	20,50	20,42	20,46	20,46	20,40	20,45	20,42	20,36	20,36	20,41	20,48	20,46	20,42	20,43	20,47	20,48	20,50	20,46	20,51	20,56	20,44	20,41	20,47	20,44	20,40	20,41	20,46	20,48	20,48	20,40	20,39	20,45	20,47	20,48	20,44	20,43	20,54	20,39	20,44	20,51	20,49	20,47	20,42	20,42	20,37	20,42	20,44	20,41	20,42	20,33	20,47	20,44	20,43	20,32	20,23	20,38	20,39	20,38	20,32	20,35	20,39	20,43	20,34	20,27	20,37	20,37	20,47	20,55	20,49	20,42	20,42	20,42	20,38	20,38	20,42	20,43	20,37	20,31	20,34	20,41	20,41	20,39	20,36	20,35	20,37	20,29	20,26	20,45	20,52	20,42	20,37	20,44	20,44	20,34	20,23	20,36	20,39	20,47	20,43	20,31	20,33	
20,46	20,52	20,42	20,45	20,39	20,35	20,37	20,46	20,44	20,33	20,31	20,35	20,43	20,50	20,45	20,47	20,51	20,42	20,43	20,45	20,43	20,34	20,37	20,44	20,45	20,38	20,37	20,47	20,52	20,39	20,40	20,40	20,41	20,41	20,40	20,44	20,35	20,41	20,36	20,31	20,37	20,44	20,48	20,37	20,49	20,48	20,43	20,48	20,50	20,37	20,36	20,39	20,43	20,47	20,47	20,50	20,49	20,50	20,45	20,43	20,33	20,44	20,42	20,43	20,34	20,42	20,54	20,52	20,48	20,43	20,35	20,49	20,50	20,47	20,46	20,44	20,44	20,39	20,41	20,47	20,45	20,42	20,36	20,32	20,35	20,37	20,43	20,42	20,44	20,44	20,49	20,50	20,49	20,46	20,43	20,44	20,49	20,56	20,46	20,49	20,51	20,44	20,48	20,49	20,39	20,45	20,51	20,51	20,50	20,50	20,49	20,51	20,35	20,36	20,38	20,42	20,33	20,36	20,52	20,43	20,48	20,43	20,39	20,46	20,39	20,44	20,50	20,52	20,56	20,49	20,44	20,44	20,42	20,42	20,45	20,47	20,51	20,53	20,54	20,50	20,50	20,47	20,46	20,48	20,50	20,60	20,56	20,44	20,45	20,43	20,47	20,49	20,51	20,53	20,52	20,50	20,47	20,53	20,63	20,55	20,43	20,43	20,41	20,44	20,55	20,52	20,51	20,52	20,43	20,44	20,42	20,50	20,54	20,56	20,56	20,45	20,46	20,51	20,56	20,51	20,54	20,57	20,55	20,52	20,54	20,58	20,64	20,66	20,60	20,51	20,51	20,55	20,48	20,54	20,65	20,59	20,67	20,64	20,56	20,56	20,58	20,55	20,58	20,59	20,46	20,50	20,55	20,56	20,63	20,62	20,62	20,63	20,67	20,58	20,65	20,67	20,67	20,66	20,66	20,63	20,68	20,59	20,57	20,64	20,63	20,65	20,65	20,74	20,75	20,69	20,71	20,64	20,64	20,66	20,70	20,72	20,59	20,64	20,66	20,67	20,58	20,68	20,62	20,69	20,70	20,67	20,73	20,71	20,76	20,73	20,71	20,77	20,81	20,78	20,78	20,69	20,68	20,72	20,80	20,81	20,74	20,65	20,66	20,70	20,71	20,76	20,81	20,79	20,74	20,75	20,82	20,72	20,69	20,71	20,76	20,83	20,86	20,82	20,67	20,70	20,66	20,68	20,71	20,72	20,74	20,74	20,73	20,71	20,83	20,78	20,69	20,79	20,79	20,81	20,76	20,75	20,75	20,70	20,78	20,75	20,71	20,72	20,78	20,76	20,86	20,78	20,72	20,76	20,76	20,80	20,78	20,81	20,75	20,71	20,76	20,79	20,78	20,80	20,78	20,77	20,79	20,75	20,78	20,80	20,80	20,80	20,77	20,75	20,67	20,74	20,78	20,73	20,83	20,84	20,81	20,83	20,78	20,76	20,75	20,81	20,81	20,78	20,79	20,75	20,67	20,70	20,72	20,75	20,78	20,77	20,69	20,73	20,79	20,66	20,65	20,72	20,71	20,75	20,71	20,70	20,76	20,73	20,72	20,68	20,73	20,79	20,79	20,68	20,70	20,72	20,72	20,69	20,76	20,75	20,67	20,69	20,71	20,67	20,70	20,76	20,73	20,72	20,77	20,79	20,73	20,73	20,74	20,69	20,73	20,77	20,73	20,75	20,69	20,75	20,77	20,65	20,70	20,70	20,68	20,69	20,74	20,62	20,62	20,68	20,69	20,76	20,68	20,66	20,66	20,62	20,59	20,61	20,67	20,61	20,63	20,65	20,65	20,61	20,58	20,60	20,60	20,54	20,56	20,57	20,61	20,65	20,64	20,67	20,59	20,53	20,61	20,60	20,53	20,56	20,55	20,55	20,53	20,55	20,53	20,50	20,59	20,60	20,53	20,53	20,51	20,45	20,49	20,58	20,55	20,49	20,54	20,55	20,52	20,58	20,68	20,55	20,48	20,60	20,63	20,57	20,55	20,54	20,51	20,56	20,57	20,50	20,43	20,51	20,49	20,55	20,51	20,41	20,44	20,55	20,52	20,55	20,50	20,51	20,52	20,52	20,56	20,52	20,48	20,48	20,49	20,53	20,56	20,49	20,49	20,61	20,53	20,49	20,60	20,61	20,55	20,50	20,54	20,49	20,44	20,48	20,54	20,40	20,42	20,49	20,53	20,48	20,44	20,36	20,42	20,50	20,42	20,38	20,40	20,39	20,46	20,54	20,52	20,46	20,44	20,51	20,52	20,52	20,47	20,49	20,49	20,50	20,45	20,47	20,51	20,46	20,59	20,47	20,45	20,39	20,42	20,52	20,47	20,47	20,48	20,54	20,50	20,44	20,42	20,44	20,48	20,47	20,40	20,38	20,40	20,41	20,35	20,38	20,45	20,47	20,49	20,56	20,44	20,53	20,51	20,44	20,49	20,47	20,45	20,45	20,50	20,59	20,56	20,43	20,42	20,46	20,49	20,42	20,48	20,41	20,38	20,40	20,36	20,46	20,48	20,49	20,50	20,55	20,53	20,51	20,41	20,37	20,42	20,39	20,34	20,44	20,44	20,41	20,38	20,29	20,35	20,42	20,39	20,33	20,36	20,37	20,47	20,46	20,43	20,43	20,40	20,38	20,40	20,45	20,38	20,34	20,40	20,39	20,47	20,45	20,45	20,38	20,36	20,38	20,41	20,40	20,37	20,38	20,37	20,39	20,45	20,32	20,39	20,56	20,50	20,36	20,44	20,37	20,26	20,23	20,38	20,42	20,50	20,42	20,41	20,36	
20,39	20,49	20,44	20,29	20,35	20,40	20,32	20,44	20,43	20,38	20,30	20,35	20,41	20,48	20,47	20,40	20,39	20,36	20,36	20,46	20,45	20,39	20,49	20,47	20,48	20,45	20,34	20,41	20,52	20,45	20,30	20,33	20,36	20,30	20,42	20,39	20,32	20,26	20,24	20,28	20,30	20,33	20,37	20,36	20,47	20,47	20,47	20,43	20,45	20,39	20,35	20,43	20,35	20,43	20,48	20,46	20,41	20,44	20,54	20,51	20,39	20,42	20,46	20,53	20,43	20,35	20,44	20,42	20,45	20,44	20,35	20,50	20,50	20,46	20,38	20,43	20,38	20,44	20,47	20,48	20,46	20,45	20,42	20,43	20,47	20,50	20,45	20,42	20,36	20,40	20,47	20,47	20,53	20,48	20,42	20,39	20,43	20,45	20,47	20,52	20,53	20,49	20,45	20,50	20,50	20,44	20,49	20,52	20,53	20,52	20,50	20,50	20,40	20,36	20,45	20,38	20,33	20,43	20,46	20,42	20,50	20,52	20,50	20,49	20,35	20,43	20,52	20,53	20,51	20,47	20,54	20,44	20,40	20,50	20,45	20,38	20,47	20,53	20,47	20,41	20,38	20,44	20,42	20,44	20,50	20,57	20,62	20,51	20,43	20,46	20,44	20,50	20,44	20,46	20,46	20,54	20,53	20,49	20,53	20,50	20,44	20,46	20,42	20,48	20,52	20,61	20,57	20,52	20,45	20,45	20,42	20,45	20,50	20,51	20,49	20,43	20,48	20,54	20,59	20,53	20,46	20,48	20,57	20,56	20,51	20,57	20,58	20,57	20,56	20,51	20,57	20,53	20,52	20,58	20,62	20,59	20,63	20,62	20,53	20,56	20,61	20,60	20,55	20,55	20,54	20,53	20,57	20,57	20,61	20,58	20,56	20,54	20,63	20,68	20,56	20,56	20,63	20,58	20,55	20,59	20,59	20,56	20,54	20,58	20,63	20,71	20,71	20,71	20,69	20,59	20,62	20,60	20,62	20,66	20,69	20,72	20,64	20,62	20,68	20,67	20,64	20,65	20,61	20,63	20,66	20,68	20,68	20,68	20,79	20,81	20,74	20,72	20,71	20,74	20,80	20,74	20,74	20,82	20,79	20,71	20,64	20,65	20,68	20,74	20,73	20,71	20,79	20,80	20,75	20,72	20,75	20,80	20,73	20,75	20,75	20,82	20,84	20,86	20,74	20,72	20,71	20,72	20,73	20,69	20,74	20,76	20,75	20,76	20,84	20,80	20,73	20,80	20,79	20,80	20,80	20,69	20,71	20,76	20,75	20,76	20,74	20,73	20,76	20,71	20,70	20,67	20,74	20,76	20,76	20,73	20,82	20,77	20,73	20,77	20,80	20,71	20,76	20,83	20,81	20,70	20,82	20,78	20,74	20,79	20,80	20,86	20,85	20,76	20,70	20,74	20,81	20,83	20,80	20,82	20,79	20,75	20,80	20,75	20,75	20,75	20,74	20,75	20,79	20,75	20,65	20,67	20,70	20,73	20,72	20,80	20,73	20,67	20,76	20,72	20,64	20,70	20,75	20,75	20,78	20,72	20,79	20,78	20,75	20,71	20,71	20,83	20,84	20,73	20,72	20,67	20,69	20,72	20,73	20,73	20,74	20,71	20,76	20,69	20,71	20,77	20,73	20,67	20,70	20,78	20,67	20,63	20,71	20,67	20,66	20,74	20,68	20,73	20,72	20,66	20,68	20,64	20,70	20,69	20,66	20,62	20,66	20,64	20,53	20,68	20,73	20,72	20,68	20,67	20,71	20,61	20,59	20,57	20,68	20,62	20,61	20,68	20,70	20,62	20,60	20,63	20,61	20,66	20,62	20,57	20,62	20,58	20,62	20,59	20,57	20,55	20,62	20,65	20,61	20,56	20,63	20,55	20,50	20,57	20,59	20,55	20,62	20,62	20,54	20,47	20,52	20,57	20,53	20,52	20,50	20,46	20,48	20,47	20,52	20,60	20,59	20,49	20,51	20,53	20,50	20,56	20,53	20,60	20,57	20,61	20,60	20,61	20,52	20,53	20,51	20,46	20,52	20,46	20,41	20,61	20,53	20,54	20,46	20,46	20,52	20,50	20,49	20,43	20,45	20,47	20,47	20,53	20,52	20,46	20,44	20,48	20,47	20,44	20,44	20,53	20,57	20,55	20,45	20,35	20,42	20,46	20,51	20,43	20,35	20,42	20,49	20,52	20,41	20,34	20,38	20,50	20,48	20,43	20,39	20,41	20,45	20,51	20,58	20,47	20,44	20,47	20,46	20,49	20,47	20,45	20,59	20,55	20,46	20,48	20,47	20,43	20,43	20,43	20,42	20,44	20,41	20,43	20,38	20,45	20,41	20,42	20,47	20,44	20,47	20,45	20,39	20,37	20,41	20,39	20,42	20,51	20,32	20,34	20,42	20,43	20,38	20,44	20,48	20,61	20,54	20,36	20,45	20,37	20,43	20,45	20,44	20,51	20,51	20,49	20,42	20,48	20,44	20,38	20,43	20,46	20,42	20,36	20,36	20,45	20,46	20,42	20,51	20,51	20,52	20,52	20,58	20,45	20,40	20,38	20,34	20,44	20,45	20,39	20,38	20,38	20,39	20,48	20,53	20,30	20,32	20,46	20,50	20,39	20,43	20,45	20,35	20,42	20,42	20,35	20,36	20,36	20,36	20,33	20,43	20,50	20,48	20,35	20,28	20,39	20,34	20,37	20,47	20,42	20,41	20,49	20,38	20,33	20,42	20,44	20,43	20,40	20,39	20,33	20,27	20,25	20,29	20,40	20,51	20,43	20,34	20,29	
20,40	20,43	20,44	20,46	20,45	20,39	20,36	20,41	20,45	20,46	20,34	20,35	20,28	20,36	20,42	20,45	20,40	20,37	20,39	20,47	20,45	20,36	20,45	20,41	20,31	20,44	20,45	20,40	20,44	20,55	20,44	20,39	20,38	20,27	20,33	20,36	20,48	20,45	20,38	20,29	20,23	20,39	20,37	20,35	20,53	20,48	20,50	20,46	20,45	20,39	20,34	20,43	20,42	20,41	20,45	20,53	20,39	20,44	20,45	20,53	20,42	20,39	20,43	20,47	20,47	20,38	20,43	20,36	20,34	20,38	20,37	20,46	20,49	20,53	20,43	20,40	20,33	20,40	20,46	20,51	20,50	20,42	20,42	20,50	20,51	20,53	20,56	20,46	20,35	20,41	20,53	20,54	20,50	20,51	20,45	20,47	20,47	20,46	20,47	20,46	20,56	20,39	20,48	20,45	20,41	20,45	20,44	20,55	20,52	20,49	20,43	20,50	20,54	20,45	20,46	20,42	20,33	20,42	20,48	20,41	20,44	20,49	20,49	20,47	20,40	20,46	20,51	20,53	20,54	20,48	20,56	20,54	20,46	20,47	20,49	20,50	20,43	20,45	20,49	20,40	20,42	20,41	20,44	20,44	20,52	20,55	20,52	20,54	20,44	20,39	20,45	20,53	20,50	20,41	20,53	20,59	20,53	20,47	20,54	20,41	20,47	20,55	20,50	20,56	20,52	20,56	20,52	20,44	20,49	20,52	20,53	20,45	20,53	20,58	20,52	20,46	20,50	20,50	20,47	20,54	20,48	20,47	20,49	20,49	20,50	20,51	20,51	20,54	20,51	20,55	20,55	20,48	20,47	20,50	20,56	20,62	20,65	20,52	20,50	20,57	20,61	20,59	20,56	20,53	20,55	20,58	20,60	20,53	20,62	20,62	20,58	20,55	20,65	20,71	20,63	20,57	20,65	20,66	20,60	20,56	20,59	20,60	20,68	20,57	20,56	20,67	20,74	20,71	20,71	20,62	20,63	20,58	20,62	20,64	20,61	20,75	20,80	20,72	20,69	20,71	20,74	20,74	20,69	20,75	20,67	20,65	20,75	20,71	20,73	20,74	20,66	20,77	20,79	20,78	20,80	20,73	20,71	20,74	20,74	20,71	20,67	20,64	20,68	20,71	20,80	20,78	20,71	20,76	20,85	20,69	20,73	20,74	20,77	20,77	20,78	20,79	20,80	20,78	20,75	20,77	20,70	20,74	20,78	20,70	20,74	20,77	20,83	20,75	20,76	20,77	20,70	20,80	20,79	20,79	20,82	20,78	20,78	20,82	20,76	20,77	20,84	20,82	20,77	20,73	20,71	20,60	20,67	20,75	20,80	20,81	20,83	20,84	20,73	20,81	20,84	20,69	20,69	20,83	20,85	20,80	20,78	20,85	20,81	20,82	20,83	20,81	20,90	20,85	20,71	20,75	20,78	20,77	20,80	20,81	20,80	20,78	20,76	20,72	20,78	20,83	20,73	20,79	20,82	20,78	20,76	20,75	20,76	20,81	20,77	20,84	20,78	20,71	20,73	20,71	20,73	20,70	20,73	20,73	20,78	20,75	20,81	20,81	20,81	20,75	20,75	20,83	20,81	20,79	20,78	20,69	20,63	20,65	20,80	20,88	20,82	20,78	20,70	20,68	20,76	20,78	20,73	20,75	20,81	20,86	20,71	20,59	20,60	20,70	20,79	20,84	20,68	20,70	20,73	20,65	20,65	20,66	20,73	20,73	20,71	20,65	20,65	20,67	20,59	20,65	20,70	20,64	20,64	20,67	20,72	20,67	20,63	20,59	20,73	20,66	20,61	20,68	20,65	20,56	20,59	20,64	20,58	20,64	20,62	20,62	20,55	20,53	20,55	20,58	20,54	20,60	20,64	20,60	20,62	20,61	20,61	20,64	20,62	20,66	20,66	20,55	20,67	20,65	20,59	20,56	20,57	20,59	20,59	20,53	20,50	20,48	20,51	20,55	20,53	20,62	20,50	20,43	20,45	20,49	20,53	20,55	20,61	20,58	20,50	20,51	20,50	20,58	20,55	20,54	20,56	20,54	20,48	20,47	20,47	20,47	20,46	20,59	20,51	20,50	20,50	20,45	20,42	20,45	20,45	20,49	20,51	20,50	20,46	20,45	20,46	20,43	20,38	20,52	20,47	20,47	20,54	20,52	20,40	20,40	20,39	20,44	20,48	20,42	20,42	20,43	20,50	20,46	20,42	20,41	20,45	20,52	20,54	20,53	20,41	20,39	20,43	20,51	20,56	20,52	20,51	20,50	20,47	20,51	20,54	20,45	20,56	20,51	20,45	20,46	20,47	20,45	20,44	20,39	20,44	20,53	20,45	20,39	20,38	20,39	20,50	20,46	20,51	20,45	20,42	20,47	20,39	20,40	20,45	20,43	20,41	20,56	20,47	20,44	20,51	20,48	20,35	20,45	20,52	20,54	20,49	20,44	20,41	20,47	20,54	20,47	20,41	20,53	20,44	20,41	20,50	20,52	20,50	20,42	20,48	20,51	20,46	20,41	20,42	20,40	20,40	20,41	20,39	20,40	20,50	20,49	20,51	20,50	20,47	20,44	20,45	20,45	20,53	20,42	20,34	20,36	20,43	20,47	20,50	20,36	20,36	20,53	20,57	20,35	20,31	20,44	20,28	20,31	20,44	20,44	20,42	20,52	20,49	20,44	20,44	20,35	20,42	20,35	20,22	20,37	20,39	20,43	20,41	20,36	20,40	20,45	20,50	20,35	20,36	20,55	20,49	20,43	20,39	20,41	20,38	20,32	20,36	20,40	20,54	20,47	20,35	20,27	
20,45	20,45	20,42	20,45	20,44	20,37	20,39	20,43	20,41	20,35	20,30	20,31	20,33	20,36	20,33	20,43	20,42	20,33	20,41	20,49	20,43	20,31	20,36	20,46	20,45	20,42	20,55	20,43	20,48	20,54	20,52	20,45	20,38	20,28	20,32	20,40	20,43	20,46	20,44	20,43	20,27	20,37	20,44	20,40	20,47	20,47	20,30	20,39	20,46	20,46	20,42	20,46	20,35	20,42	20,48	20,50	20,43	20,49	20,45	20,43	20,42	20,35	20,40	20,44	20,42	20,35	20,42	20,37	20,38	20,41	20,38	20,46	20,41	20,48	20,45	20,47	20,44	20,36	20,38	20,41	20,39	20,43	20,44	20,48	20,46	20,44	20,47	20,48	20,35	20,48	20,53	20,49	20,49	20,50	20,57	20,47	20,48	20,52	20,50	20,49	20,45	20,44	20,45	20,48	20,40	20,42	20,53	20,57	20,51	20,43	20,49	20,53	20,53	20,49	20,50	20,40	20,37	20,42	20,50	20,43	20,41	20,41	20,39	20,41	20,43	20,51	20,47	20,50	20,54	20,43	20,47	20,51	20,47	20,53	20,51	20,51	20,48	20,48	20,49	20,45	20,51	20,56	20,44	20,51	20,52	20,53	20,54	20,52	20,50	20,46	20,40	20,47	20,50	20,38	20,45	20,57	20,49	20,53	20,62	20,51	20,42	20,53	20,51	20,49	20,56	20,46	20,51	20,46	20,46	20,47	20,53	20,54	20,54	20,56	20,52	20,52	20,48	20,47	20,45	20,47	20,55	20,53	20,55	20,51	20,49	20,54	20,53	20,55	20,53	20,53	20,54	20,48	20,49	20,56	20,56	20,62	20,65	20,53	20,53	20,59	20,61	20,57	20,52	20,52	20,47	20,53	20,61	20,52	20,59	20,57	20,59	20,57	20,64	20,68	20,58	20,60	20,67	20,69	20,64	20,66	20,60	20,62	20,66	20,65	20,64	20,67	20,71	20,72	20,70	20,63	20,67	20,69	20,69	20,66	20,69	20,79	20,69	20,71	20,67	20,67	20,76	20,71	20,76	20,78	20,69	20,63	20,77	20,75	20,73	20,75	20,76	20,76	20,78	20,79	20,76	20,79	20,74	20,73	20,76	20,85	20,78	20,70	20,75	20,72	20,79	20,78	20,80	20,82	20,82	20,70	20,80	20,73	20,76	20,79	20,74	20,76	20,76	20,79	20,79	20,80	20,79	20,78	20,77	20,80	20,83	20,81	20,80	20,74	20,76	20,76	20,70	20,79	20,89	20,84	20,83	20,75	20,80	20,87	20,83	20,79	20,80	20,81	20,81	20,84	20,83	20,72	20,71	20,78	20,80	20,83	20,79	20,85	20,77	20,83	20,83	20,74	20,75	20,84	20,83	20,75	20,72	20,80	20,87	20,82	20,78	20,77	20,79	20,88	20,74	20,74	20,80	20,80	20,74	20,76	20,73	20,74	20,75	20,81	20,81	20,87	20,83	20,84	20,84	20,80	20,78	20,87	20,80	20,82	20,83	20,81	20,80	20,71	20,75	20,78	20,77	20,74	20,70	20,72	20,82	20,79	20,83	20,81	20,77	20,72	20,70	20,74	20,75	20,76	20,85	20,80	20,69	20,69	20,80	20,92	20,83	20,77	20,74	20,77	20,78	20,81	20,84	20,74	20,80	20,81	20,69	20,63	20,63	20,69	20,82	20,85	20,73	20,72	20,75	20,71	20,76	20,71	20,72	20,74	20,74	20,78	20,76	20,76	20,67	20,67	20,64	20,61	20,70	20,72	20,64	20,61	20,63	20,67	20,70	20,65	20,63	20,69	20,68	20,62	20,60	20,65	20,60	20,67	20,67	20,56	20,44	20,53	20,51	20,65	20,65	20,60	20,65	20,55	20,57	20,54	20,55	20,66	20,67	20,57	20,58	20,60	20,60	20,59	20,57	20,59	20,57	20,61	20,62	20,55	20,46	20,49	20,55	20,59	20,60	20,62	20,53	20,49	20,54	20,49	20,50	20,58	20,57	20,53	20,61	20,54	20,54	20,46	20,44	20,54	20,51	20,47	20,52	20,45	20,46	20,44	20,44	20,54	20,62	20,53	20,52	20,49	20,47	20,45	20,50	20,53	20,54	20,50	20,44	20,40	20,50	20,56	20,51	20,49	20,49	20,52	20,52	20,56	20,44	20,50	20,44	20,42	20,49	20,43	20,40	20,38	20,46	20,41	20,49	20,45	20,44	20,47	20,53	20,50	20,42	20,47	20,46	20,46	20,49	20,40	20,47	20,53	20,51	20,50	20,54	20,58	20,49	20,42	20,37	20,42	20,43	20,44	20,46	20,46	20,49	20,46	20,43	20,37	20,42	20,41	20,49	20,48	20,48	20,40	20,38	20,40	20,33	20,37	20,43	20,48	20,46	20,52	20,46	20,43	20,49	20,52	20,47	20,45	20,45	20,44	20,43	20,47	20,44	20,44	20,53	20,47	20,45	20,50	20,46	20,35	20,38	20,41	20,45	20,42	20,51	20,54	20,47	20,44	20,43	20,40	20,48	20,40	20,37	20,38	20,49	20,50	20,45	20,39	20,47	20,51	20,44	20,43	20,48	20,42	20,46	20,38	20,41	20,43	20,45	20,32	20,30	20,35	20,46	20,37	20,31	20,41	20,33	20,34	20,45	20,46	20,43	20,47	20,60	20,46	20,49	20,38	20,42	20,42	20,32	20,32	20,40	20,39	20,44	20,42	20,41	20,44	20,51	20,51	20,42	20,51	20,45	20,42	20,39	20,40	20,48	20,44	20,40	20,46	20,48	20,43	20,40	20,41	
20,34	20,34	20,34	20,39	20,38	20,34	20,37	20,41	20,35	20,39	20,31	20,36	20,33	20,32	20,36	20,40	20,53	20,41	20,38	20,34	20,41	20,34	20,42	20,49	20,50	20,41	20,50	20,51	20,49	20,51	20,49	20,50	20,36	20,30	20,40	20,47	20,45	20,32	20,35	20,42	20,40	20,51	20,55	20,37	20,39	20,39	20,33	20,40	20,49	20,52	20,37	20,45	20,36	20,39	20,45	20,43	20,43	20,39	20,39	20,49	20,46	20,37	20,33	20,46	20,47	20,38	20,41	20,42	20,36	20,41	20,36	20,43	20,53	20,46	20,39	20,43	20,48	20,33	20,33	20,37	20,41	20,50	20,52	20,42	20,42	20,46	20,41	20,46	20,48	20,49	20,48	20,48	20,46	20,53	20,46	20,44	20,50	20,47	20,45	20,45	20,40	20,46	20,54	20,51	20,53	20,43	20,47	20,54	20,51	20,41	20,42	20,47	20,51	20,47	20,47	20,46	20,45	20,35	20,42	20,40	20,42	20,41	20,46	20,43	20,41	20,48	20,48	20,45	20,52	20,50	20,53	20,59	20,47	20,52	20,59	20,44	20,40	20,44	20,46	20,43	20,47	20,50	20,51	20,48	20,54	20,46	20,46	20,56	20,46	20,45	20,45	20,42	20,42	20,43	20,48	20,47	20,44	20,50	20,55	20,51	20,41	20,53	20,40	20,40	20,56	20,49	20,45	20,44	20,42	20,39	20,49	20,56	20,50	20,46	20,50	20,59	20,51	20,47	20,55	20,51	20,53	20,55	20,57	20,57	20,51	20,61	20,53	20,53	20,56	20,50	20,49	20,46	20,52	20,59	20,57	20,60	20,68	20,58	20,55	20,59	20,64	20,55	20,49	20,53	20,48	20,52	20,60	20,56	20,57	20,54	20,57	20,58	20,62	20,67	20,64	20,66	20,65	20,66	20,62	20,60	20,62	20,53	20,57	20,64	20,67	20,68	20,65	20,69	20,73	20,70	20,63	20,67	20,71	20,65	20,68	20,74	20,67	20,63	20,71	20,74	20,66	20,71	20,65	20,71	20,69	20,69	20,81	20,75	20,74	20,80	20,80	20,80	20,79	20,81	20,73	20,76	20,75	20,76	20,77	20,83	20,77	20,71	20,77	20,78	20,77	20,67	20,81	20,82	20,68	20,69	20,84	20,84	20,75	20,80	20,79	20,77	20,79	20,82	20,74	20,80	20,83	20,80	20,84	20,81	20,77	20,83	20,78	20,69	20,73	20,73	20,74	20,80	20,78	20,79	20,83	20,79	20,83	20,87	20,76	20,74	20,77	20,69	20,78	20,88	20,84	20,78	20,70	20,75	20,82	20,84	20,78	20,76	20,77	20,78	20,83	20,76	20,79	20,74	20,82	20,75	20,76	20,80	20,81	20,79	20,82	20,76	20,75	20,78	20,69	20,72	20,86	20,83	20,82	20,80	20,79	20,77	20,73	20,77	20,86	20,84	20,80	20,83	20,87	20,77	20,78	20,87	20,86	20,83	20,85	20,82	20,77	20,65	20,71	20,74	20,76	20,79	20,70	20,74	20,81	20,78	20,78	20,76	20,75	20,70	20,75	20,80	20,79	20,70	20,72	20,75	20,69	20,73	20,77	20,78	20,75	20,71	20,71	20,76	20,78	20,74	20,76	20,68	20,65	20,71	20,63	20,68	20,71	20,66	20,77	20,85	20,76	20,75	20,74	20,73	20,71	20,75	20,66	20,68	20,73	20,76	20,73	20,73	20,75	20,75	20,66	20,64	20,61	20,62	20,63	20,63	20,61	20,65	20,72	20,67	20,65	20,65	20,65	20,64	20,57	20,63	20,64	20,63	20,72	20,62	20,49	20,58	20,59	20,62	20,70	20,64	20,59	20,54	20,55	20,57	20,50	20,60	20,58	20,54	20,58	20,62	20,59	20,53	20,55	20,55	20,54	20,52	20,56	20,54	20,50	20,48	20,57	20,57	20,61	20,66	20,56	20,51	20,57	20,56	20,49	20,55	20,61	20,59	20,62	20,61	20,55	20,50	20,45	20,50	20,48	20,39	20,50	20,53	20,49	20,47	20,45	20,49	20,49	20,44	20,45	20,48	20,47	20,51	20,42	20,41	20,50	20,48	20,43	20,46	20,51	20,56	20,52	20,50	20,47	20,50	20,45	20,50	20,50	20,48	20,52	20,41	20,44	20,41	20,38	20,43	20,50	20,49	20,47	20,47	20,52	20,52	20,45	20,38	20,35	20,39	20,51	20,43	20,38	20,32	20,43	20,47	20,40	20,46	20,47	20,52	20,46	20,39	20,37	20,39	20,44	20,54	20,51	20,45	20,49	20,43	20,38	20,34	20,42	20,48	20,53	20,54	20,50	20,41	20,39	20,38	20,38	20,33	20,50	20,48	20,49	20,49	20,50	20,43	20,42	20,45	20,55	20,47	20,34	20,46	20,56	20,43	20,42	20,35	20,40	20,44	20,41	20,40	20,44	20,42	20,39	20,42	20,49	20,47	20,51	20,51	20,43	20,41	20,43	20,42	20,50	20,38	20,39	20,42	20,44	20,51	20,46	20,39	20,40	20,44	20,41	20,49	20,50	20,50	20,41	20,46	20,47	20,45	20,47	20,40	20,40	20,39	20,37	20,30	20,32	20,46	20,42	20,39	20,40	20,39	20,47	20,46	20,47	20,47	20,41	20,44	20,44	20,37	20,37	20,41	20,40	20,41	20,43	20,52	20,51	20,34	20,45	20,46	20,44	20,45	20,37	20,35	20,29	20,28	20,32	20,36	20,38	20,43	20,40	20,42	20,48	20,51	
20,23	20,35	20,35	20,33	20,37	20,47	20,33	20,40	20,37	20,34	20,37	20,39	20,42	20,37	20,27	20,35	20,46	20,40	20,41	20,44	20,45	20,44	20,42	20,51	20,46	20,35	20,38	20,48	20,47	20,41	20,41	20,42	20,30	20,32	20,42	20,43	20,40	20,38	20,37	20,33	20,39	20,40	20,46	20,36	20,40	20,44	20,38	20,45	20,49	20,48	20,34	20,44	20,38	20,39	20,48	20,47	20,44	20,39	20,45	20,48	20,40	20,36	20,39	20,49	20,53	20,42	20,43	20,46	20,38	20,47	20,40	20,40	20,49	20,46	20,44	20,49	20,47	20,36	20,35	20,40	20,41	20,40	20,48	20,44	20,37	20,41	20,46	20,41	20,46	20,49	20,48	20,44	20,45	20,48	20,44	20,39	20,43	20,46	20,43	20,44	20,46	20,52	20,52	20,52	20,50	20,49	20,43	20,50	20,50	20,48	20,44	20,49	20,48	20,45	20,49	20,45	20,41	20,37	20,47	20,44	20,42	20,43	20,45	20,53	20,40	20,38	20,50	20,47	20,51	20,54	20,49	20,45	20,44	20,48	20,51	20,49	20,43	20,45	20,59	20,41	20,40	20,46	20,47	20,51	20,50	20,55	20,53	20,55	20,49	20,38	20,42	20,50	20,43	20,40	20,50	20,48	20,49	20,55	20,51	20,48	20,49	20,53	20,48	20,41	20,55	20,52	20,42	20,41	20,44	20,39	20,46	20,52	20,53	20,53	20,50	20,51	20,51	20,51	20,50	20,50	20,46	20,49	20,53	20,51	20,52	20,58	20,53	20,53	20,62	20,53	20,54	20,56	20,59	20,52	20,53	20,55	20,59	20,56	20,50	20,45	20,58	20,59	20,59	20,48	20,53	20,52	20,63	20,61	20,60	20,57	20,55	20,62	20,67	20,63	20,59	20,64	20,67	20,67	20,67	20,59	20,58	20,50	20,59	20,61	20,60	20,65	20,63	20,65	20,72	20,72	20,62	20,67	20,68	20,64	20,64	20,68	20,69	20,66	20,64	20,71	20,72	20,65	20,62	20,71	20,70	20,64	20,73	20,72	20,73	20,78	20,80	20,78	20,72	20,69	20,73	20,72	20,73	20,71	20,76	20,79	20,77	20,73	20,76	20,76	20,75	20,78	20,81	20,80	20,69	20,66	20,83	20,80	20,78	20,84	20,76	20,76	20,78	20,79	20,70	20,77	20,84	20,81	20,79	20,85	20,75	20,83	20,77	20,79	20,81	20,74	20,76	20,81	20,77	20,72	20,85	20,81	20,85	20,82	20,72	20,74	20,81	20,75	20,75	20,81	20,80	20,68	20,70	20,74	20,76	20,83	20,80	20,76	20,85	20,80	20,70	20,74	20,78	20,77	20,78	20,77	20,72	20,82	20,82	20,82	20,88	20,79	20,75	20,85	20,70	20,76	20,84	20,79	20,81	20,85	20,78	20,75	20,76	20,80	20,84	20,88	20,80	20,82	20,79	20,78	20,76	20,83	20,84	20,89	20,80	20,85	20,75	20,71	20,67	20,74	20,82	20,73	20,67	20,68	20,79	20,80	20,79	20,75	20,76	20,79	20,84	20,88	20,80	20,70	20,78	20,74	20,67	20,71	20,81	20,84	20,76	20,71	20,77	20,79	20,68	20,71	20,75	20,73	20,68	20,72	20,69	20,67	20,72	20,75	20,78	20,84	20,81	20,80	20,78	20,70	20,78	20,69	20,71	20,69	20,70	20,73	20,74	20,65	20,73	20,76	20,69	20,67	20,61	20,58	20,63	20,69	20,59	20,59	20,66	20,70	20,62	20,63	20,71	20,60	20,62	20,61	20,60	20,63	20,71	20,67	20,46	20,51	20,59	20,66	20,58	20,57	20,59	20,47	20,49	20,53	20,51	20,54	20,58	20,57	20,58	20,64	20,57	20,52	20,55	20,57	20,55	20,54	20,53	20,52	20,55	20,61	20,58	20,56	20,51	20,61	20,60	20,50	20,54	20,51	20,54	20,56	20,57	20,52	20,57	20,60	20,53	20,49	20,55	20,54	20,48	20,50	20,46	20,48	20,52	20,62	20,53	20,56	20,48	20,46	20,54	20,50	20,51	20,51	20,49	20,41	20,42	20,42	20,39	20,39	20,44	20,53	20,56	20,45	20,53	20,57	20,54	20,50	20,43	20,45	20,50	20,50	20,41	20,44	20,38	20,41	20,51	20,50	20,53	20,52	20,49	20,54	20,51	20,42	20,36	20,37	20,44	20,51	20,43	20,36	20,43	20,47	20,41	20,48	20,51	20,46	20,40	20,44	20,48	20,43	20,34	20,46	20,49	20,35	20,43	20,49	20,51	20,40	20,33	20,41	20,50	20,46	20,52	20,45	20,42	20,45	20,46	20,46	20,49	20,44	20,49	20,52	20,42	20,42	20,41	20,35	20,48	20,59	20,39	20,45	20,51	20,36	20,39	20,40	20,34	20,41	20,34	20,42	20,43	20,44	20,39	20,37	20,43	20,48	20,44	20,43	20,42	20,39	20,48	20,50	20,49	20,44	20,44	20,43	20,51	20,49	20,37	20,31	20,34	20,28	20,33	20,48	20,46	20,46	20,39	20,43	20,42	20,36	20,41	20,39	20,41	20,44	20,43	20,30	20,36	20,44	20,40	20,43	20,44	20,41	20,42	20,49	20,45	20,48	20,45	20,37	20,40	20,39	20,30	20,41	20,45	20,41	20,44	20,40	20,38	20,35	20,39	20,37	20,32	20,36	20,37	20,29	20,31	20,26	20,21	20,27	20,33	20,35	20,38	20,43	20,51	20,42	
20,28	20,42	20,44	20,34	20,30	20,37	20,38	20,36	20,44	20,44	20,29	20,41	20,47	20,56	20,46	20,34	20,33	20,33	20,31	20,50	20,53	20,38	20,39	20,42	20,45	20,46	20,40	20,36	20,40	20,33	20,41	20,41	20,37	20,31	20,36	20,39	20,36	20,41	20,45	20,35	20,37	20,42	20,39	20,35	20,42	20,41	20,43	20,43	20,41	20,46	20,42	20,46	20,47	20,48	20,53	20,45	20,34	20,34	20,41	20,41	20,34	20,40	20,44	20,52	20,53	20,45	20,51	20,45	20,38	20,45	20,44	20,42	20,36	20,40	20,39	20,42	20,42	20,37	20,42	20,47	20,46	20,48	20,43	20,46	20,39	20,40	20,46	20,40	20,42	20,52	20,55	20,39	20,45	20,51	20,44	20,43	20,34	20,41	20,50	20,41	20,46	20,44	20,40	20,45	20,45	20,44	20,42	20,47	20,54	20,47	20,43	20,53	20,46	20,41	20,47	20,43	20,36	20,37	20,46	20,47	20,53	20,51	20,55	20,51	20,36	20,39	20,46	20,50	20,52	20,52	20,46	20,43	20,47	20,41	20,33	20,43	20,49	20,51	20,56	20,58	20,51	20,44	20,45	20,46	20,45	20,52	20,57	20,48	20,47	20,47	20,44	20,54	20,50	20,43	20,45	20,47	20,47	20,53	20,54	20,45	20,43	20,46	20,50	20,50	20,55	20,50	20,37	20,39	20,50	20,50	20,50	20,50	20,58	20,52	20,48	20,47	20,45	20,47	20,45	20,45	20,50	20,48	20,49	20,48	20,49	20,49	20,46	20,48	20,55	20,55	20,54	20,54	20,57	20,57	20,57	20,57	20,60	20,59	20,51	20,51	20,63	20,66	20,63	20,61	20,55	20,54	20,47	20,53	20,66	20,63	20,64	20,65	20,68	20,67	20,57	20,62	20,64	20,62	20,66	20,64	20,60	20,53	20,63	20,60	20,58	20,63	20,70	20,71	20,73	20,69	20,61	20,71	20,71	20,65	20,64	20,70	20,71	20,65	20,64	20,64	20,68	20,72	20,70	20,72	20,69	20,74	20,80	20,77	20,76	20,79	20,75	20,72	20,72	20,73	20,68	20,79	20,73	20,73	20,70	20,76	20,84	20,74	20,75	20,83	20,75	20,78	20,83	20,77	20,71	20,79	20,83	20,75	20,73	20,81	20,81	20,86	20,82	20,76	20,72	20,78	20,85	20,78	20,76	20,78	20,77	20,87	20,91	20,84	20,86	20,82	20,76	20,84	20,84	20,75	20,82	20,84	20,84	20,85	20,74	20,74	20,84	20,78	20,74	20,82	20,88	20,80	20,82	20,83	20,73	20,83	20,83	20,83	20,85	20,87	20,86	20,74	20,84	20,77	20,74	20,73	20,76	20,84	20,88	20,84	20,86	20,86	20,75	20,85	20,82	20,80	20,85	20,86	20,82	20,87	20,80	20,74	20,76	20,89	20,90	20,90	20,90	20,82	20,82	20,78	20,79	20,84	20,87	20,80	20,86	20,80	20,72	20,71	20,72	20,75	20,76	20,74	20,70	20,72	20,76	20,79	20,82	20,85	20,82	20,72	20,79	20,83	20,75	20,71	20,75	20,78	20,74	20,73	20,79	20,85	20,84	20,82	20,78	20,79	20,70	20,66	20,76	20,79	20,75	20,75	20,69	20,72	20,73	20,67	20,78	20,86	20,82	20,81	20,82	20,78	20,72	20,72	20,67	20,72	20,66	20,67	20,75	20,68	20,68	20,73	20,69	20,69	20,63	20,63	20,61	20,70	20,61	20,59	20,75	20,68	20,64	20,64	20,64	20,66	20,58	20,60	20,60	20,60	20,62	20,68	20,50	20,48	20,53	20,55	20,61	20,57	20,55	20,51	20,51	20,54	20,49	20,57	20,67	20,61	20,61	20,55	20,55	20,61	20,53	20,55	20,49	20,50	20,54	20,49	20,57	20,60	20,58	20,51	20,52	20,53	20,52	20,51	20,53	20,50	20,56	20,57	20,55	20,46	20,49	20,48	20,58	20,53	20,58	20,57	20,52	20,59	20,54	20,56	20,54	20,49	20,55	20,54	20,45	20,45	20,59	20,58	20,52	20,49	20,58	20,47	20,41	20,46	20,40	20,38	20,46	20,49	20,58	20,53	20,53	20,49	20,61	20,57	20,35	20,42	20,43	20,54	20,44	20,43	20,48	20,44	20,43	20,53	20,46	20,43	20,43	20,41	20,45	20,47	20,40	20,43	20,50	20,51	20,48	20,40	20,45	20,47	20,48	20,49	20,59	20,51	20,48	20,43	20,49	20,47	20,37	20,44	20,47	20,44	20,48	20,55	20,44	20,51	20,41	20,41	20,45	20,45	20,50	20,46	20,43	20,45	20,47	20,42	20,39	20,41	20,48	20,57	20,50	20,41	20,41	20,41	20,42	20,50	20,47	20,47	20,55	20,43	20,31	20,42	20,42	20,30	20,31	20,34	20,37	20,44	20,40	20,43	20,43	20,42	20,47	20,44	20,41	20,44	20,43	20,35	20,39	20,39	20,44	20,43	20,46	20,41	20,40	20,39	20,36	20,26	20,30	20,45	20,47	20,43	20,41	20,36	20,39	20,37	20,40	20,42	20,43	20,42	20,41	20,30	20,40	20,48	20,42	20,41	20,37	20,36	20,35	20,31	20,45	20,42	20,46	20,40	20,39	20,41	20,36	20,40	20,45	20,42	20,41	20,33	20,32	20,33	20,36	20,42	20,30	20,35	20,34	20,32	20,48	20,44	20,35	20,27	20,39	20,37	20,32	20,43	20,41	20,39	
20,34	20,44	20,35	20,30	20,28	20,35	20,27	20,29	20,39	20,50	20,40	20,37	20,37	20,45	20,47	20,40	20,38	20,31	20,27	20,41	20,43	20,40	20,44	20,47	20,44	20,46	20,35	20,34	20,34	20,40	20,42	20,33	20,40	20,36	20,39	20,46	20,41	20,36	20,41	20,40	20,34	20,38	20,46	20,45	20,53	20,38	20,40	20,46	20,44	20,49	20,42	20,43	20,52	20,46	20,48	20,46	20,31	20,27	20,32	20,37	20,40	20,49	20,56	20,51	20,44	20,42	20,47	20,38	20,38	20,42	20,41	20,43	20,45	20,45	20,45	20,35	20,37	20,36	20,38	20,44	20,51	20,51	20,49	20,44	20,43	20,42	20,43	20,49	20,48	20,53	20,54	20,45	20,45	20,44	20,46	20,51	20,41	20,32	20,46	20,44	20,45	20,47	20,45	20,45	20,43	20,47	20,47	20,44	20,49	20,44	20,44	20,49	20,36	20,36	20,40	20,41	20,36	20,31	20,40	20,39	20,47	20,45	20,51	20,46	20,41	20,46	20,49	20,45	20,48	20,50	20,43	20,41	20,39	20,38	20,37	20,44	20,51	20,50	20,55	20,49	20,52	20,47	20,43	20,54	20,43	20,46	20,54	20,51	20,46	20,52	20,47	20,48	20,54	20,52	20,47	20,46	20,51	20,54	20,58	20,46	20,39	20,44	20,45	20,54	20,61	20,57	20,52	20,48	20,43	20,40	20,51	20,47	20,52	20,49	20,42	20,45	20,50	20,44	20,45	20,48	20,60	20,54	20,40	20,46	20,49	20,57	20,53	20,52	20,53	20,54	20,54	20,58	20,55	20,62	20,58	20,59	20,65	20,54	20,53	20,61	20,55	20,56	20,60	20,65	20,56	20,58	20,52	20,45	20,61	20,57	20,60	20,65	20,66	20,69	20,62	20,61	20,61	20,59	20,73	20,73	20,66	20,62	20,58	20,57	20,60	20,66	20,70	20,76	20,72	20,73	20,65	20,71	20,72	20,71	20,77	20,69	20,66	20,70	20,71	20,73	20,68	20,71	20,69	20,72	20,76	20,71	20,80	20,82	20,81	20,74	20,75	20,69	20,74	20,78	20,74	20,76	20,74	20,71	20,81	20,79	20,75	20,74	20,71	20,83	20,82	20,87	20,88	20,75	20,82	20,80	20,88	20,89	20,85	20,85	20,82	20,87	20,84	20,76	20,73	20,76	20,77	20,73	20,74	20,79	20,78	20,76	20,86	20,78	20,82	20,86	20,78	20,83	20,91	20,84	20,87	20,82	20,79	20,86	20,77	20,83	20,89	20,79	20,76	20,82	20,84	20,85	20,79	20,86	20,81	20,86	20,81	20,81	20,83	20,80	20,91	20,88	20,76	20,79	20,76	20,78	20,83	20,85	20,84	20,86	20,85	20,83	20,85	20,81	20,80	20,82	20,88	20,83	20,89	20,87	20,82	20,77	20,78	20,90	20,88	20,84	20,86	20,82	20,79	20,84	20,88	20,86	20,86	20,84	20,82	20,86	20,78	20,70	20,74	20,77	20,73	20,74	20,75	20,84	20,81	20,75	20,77	20,86	20,88	20,79	20,80	20,82	20,82	20,70	20,78	20,80	20,74	20,76	20,80	20,84	20,85	20,83	20,76	20,76	20,75	20,71	20,73	20,85	20,84	20,74	20,70	20,71	20,73	20,74	20,78	20,83	20,84	20,73	20,72	20,75	20,70	20,67	20,64	20,70	20,66	20,71	20,84	20,73	20,66	20,73	20,69	20,70	20,66	20,63	20,69	20,66	20,66	20,61	20,73	20,70	20,65	20,63	20,56	20,56	20,56	20,57	20,57	20,59	20,58	20,63	20,53	20,52	20,60	20,59	20,53	20,55	20,56	20,50	20,60	20,54	20,52	20,57	20,61	20,57	20,57	20,50	20,50	20,60	20,60	20,50	20,49	20,48	20,51	20,52	20,55	20,62	20,55	20,53	20,58	20,65	20,50	20,49	20,57	20,53	20,53	20,56	20,53	20,51	20,57	20,55	20,55	20,56	20,63	20,58	20,46	20,46	20,46	20,53	20,54	20,42	20,45	20,51	20,45	20,47	20,52	20,60	20,52	20,50	20,53	20,48	20,48	20,48	20,40	20,46	20,48	20,48	20,49	20,47	20,42	20,43	20,49	20,60	20,39	20,42	20,46	20,46	20,47	20,46	20,42	20,40	20,46	20,50	20,46	20,40	20,47	20,48	20,47	20,39	20,34	20,38	20,45	20,52	20,46	20,34	20,45	20,48	20,43	20,43	20,58	20,55	20,52	20,41	20,37	20,42	20,45	20,42	20,43	20,36	20,44	20,46	20,42	20,44	20,45	20,37	20,43	20,51	20,50	20,49	20,45	20,45	20,45	20,37	20,39	20,37	20,40	20,48	20,52	20,44	20,38	20,44	20,41	20,48	20,45	20,49	20,47	20,44	20,51	20,50	20,47	20,34	20,36	20,38	20,38	20,43	20,44	20,41	20,44	20,48	20,48	20,50	20,44	20,46	20,46	20,40	20,46	20,48	20,40	20,39	20,49	20,44	20,39	20,49	20,46	20,33	20,34	20,47	20,59	20,45	20,38	20,38	20,47	20,50	20,43	20,27	20,38	20,41	20,42	20,31	20,30	20,44	20,39	20,44	20,40	20,32	20,34	20,41	20,39	20,31	20,38	20,49	20,41	20,39	20,39	20,43	20,48	20,44	20,39	20,33	20,47	20,37	20,45	20,42	20,34	20,38	20,39	20,36	20,48	20,41	20,35	20,41	20,37	20,40	20,34	20,40	20,39	20,34	
20,48	20,50	20,36	20,28	20,22	20,33	20,34	20,31	20,32	20,45	20,41	20,34	20,24	20,28	20,30	20,41	20,36	20,38	20,34	20,36	20,33	20,31	20,42	20,47	20,42	20,42	20,35	20,32	20,41	20,51	20,50	20,40	20,33	20,35	20,40	20,40	20,45	20,39	20,35	20,31	20,36	20,41	20,43	20,42	20,55	20,45	20,39	20,42	20,41	20,43	20,39	20,41	20,48	20,42	20,38	20,47	20,32	20,37	20,43	20,41	20,42	20,52	20,51	20,49	20,44	20,37	20,40	20,43	20,37	20,46	20,41	20,36	20,43	20,51	20,48	20,44	20,48	20,45	20,41	20,47	20,48	20,46	20,40	20,40	20,44	20,48	20,42	20,45	20,42	20,52	20,58	20,50	20,41	20,42	20,46	20,46	20,43	20,33	20,42	20,43	20,47	20,50	20,47	20,44	20,42	20,42	20,51	20,45	20,42	20,49	20,51	20,45	20,34	20,40	20,43	20,39	20,40	20,41	20,49	20,41	20,46	20,46	20,43	20,52	20,43	20,43	20,49	20,45	20,48	20,49	20,47	20,46	20,48	20,43	20,41	20,46	20,51	20,46	20,52	20,62	20,53	20,47	20,47	20,51	20,39	20,39	20,52	20,55	20,43	20,50	20,49	20,46	20,50	20,47	20,49	20,43	20,57	20,52	20,48	20,45	20,38	20,45	20,44	20,56	20,60	20,62	20,48	20,44	20,42	20,36	20,49	20,44	20,50	20,54	20,49	20,45	20,50	20,49	20,51	20,53	20,55	20,60	20,53	20,45	20,53	20,59	20,58	20,54	20,54	20,53	20,52	20,57	20,56	20,53	20,53	20,61	20,68	20,55	20,47	20,56	20,59	20,61	20,60	20,58	20,50	20,56	20,62	20,56	20,54	20,52	20,59	20,63	20,61	20,70	20,65	20,65	20,65	20,63	20,70	20,75	20,74	20,72	20,63	20,58	20,57	20,70	20,81	20,79	20,71	20,71	20,65	20,68	20,72	20,73	20,80	20,77	20,64	20,63	20,74	20,80	20,81	20,71	20,71	20,76	20,84	20,76	20,74	20,75	20,82	20,81	20,80	20,75	20,78	20,82	20,78	20,77	20,77	20,80	20,92	20,91	20,83	20,81	20,80	20,78	20,85	20,81	20,89	20,91	20,87	20,85	20,83	20,88	20,92	20,82	20,78	20,84	20,90	20,81	20,83	20,80	20,80	20,79	20,73	20,77	20,84	20,77	20,81	20,83	20,92	20,89	20,83	20,83	20,87	20,83	20,82	20,80	20,83	20,86	20,82	20,87	20,88	20,84	20,83	20,88	20,81	20,78	20,79	20,82	20,83	20,91	20,93	20,80	20,85	20,83	20,79	20,81	20,84	20,85	20,82	20,75	20,72	20,83	20,91	20,90	20,87	20,77	20,77	20,85	20,83	20,89	20,83	20,82	20,92	20,96	20,84	20,84	20,79	20,83	20,91	20,90	20,92	20,93	20,89	20,90	20,89	20,89	20,84	20,86	20,86	20,82	20,81	20,76	20,73	20,74	20,73	20,78	20,79	20,77	20,76	20,78	20,84	20,93	20,90	20,83	20,87	20,84	20,88	20,74	20,77	20,77	20,80	20,86	20,83	20,89	20,80	20,82	20,75	20,73	20,83	20,83	20,87	20,85	20,84	20,76	20,71	20,70	20,79	20,83	20,82	20,78	20,79	20,84	20,73	20,67	20,78	20,76	20,69	20,68	20,69	20,78	20,87	20,76	20,70	20,75	20,70	20,70	20,72	20,68	20,69	20,66	20,62	20,67	20,74	20,69	20,71	20,57	20,54	20,57	20,55	20,56	20,61	20,64	20,64	20,60	20,54	20,52	20,53	20,60	20,59	20,58	20,62	20,51	20,57	20,54	20,56	20,60	20,61	20,58	20,64	20,61	20,50	20,53	20,58	20,57	20,50	20,50	20,51	20,55	20,55	20,55	20,61	20,59	20,58	20,65	20,55	20,47	20,55	20,56	20,55	20,57	20,51	20,49	20,59	20,58	20,58	20,51	20,54	20,60	20,50	20,47	20,52	20,48	20,58	20,52	20,51	20,53	20,47	20,48	20,49	20,46	20,50	20,54	20,45	20,44	20,55	20,58	20,50	20,47	20,44	20,48	20,49	20,52	20,42	20,42	20,54	20,54	20,51	20,47	20,46	20,45	20,48	20,47	20,42	20,45	20,46	20,53	20,49	20,48	20,54	20,54	20,46	20,43	20,40	20,39	20,50	20,49	20,50	20,37	20,44	20,48	20,48	20,46	20,52	20,51	20,57	20,44	20,41	20,44	20,51	20,46	20,46	20,41	20,43	20,44	20,40	20,44	20,48	20,44	20,46	20,52	20,55	20,51	20,55	20,48	20,45	20,44	20,56	20,40	20,43	20,46	20,44	20,47	20,46	20,43	20,39	20,43	20,46	20,54	20,47	20,40	20,48	20,47	20,43	20,34	20,45	20,50	20,40	20,41	20,45	20,45	20,43	20,48	20,49	20,46	20,38	20,48	20,50	20,48	20,46	20,47	20,40	20,40	20,54	20,48	20,34	20,39	20,42	20,43	20,40	20,51	20,61	20,53	20,48	20,43	20,50	20,48	20,39	20,30	20,31	20,47	20,45	20,45	20,32	20,36	20,39	20,45	20,50	20,45	20,28	20,37	20,45	20,34	20,35	20,43	20,46	20,36	20,40	20,42	20,39	20,38	20,29	20,38	20,46	20,48	20,43	20,46	20,45	20,51	20,41	20,37	20,48	20,41	20,35	20,39	20,36	20,31	20,37	20,37	20,37	20,35	
20,46	20,54	20,45	20,41	20,36	20,30	20,35	20,36	20,40	20,36	20,29	20,32	20,32	20,31	20,42	20,55	20,45	20,42	20,43	20,34	20,39	20,30	20,30	20,40	20,49	20,44	20,34	20,34	20,43	20,51	20,49	20,49	20,37	20,32	20,42	20,33	20,37	20,41	20,41	20,34	20,29	20,42	20,42	20,27	20,32	20,32	20,37	20,45	20,46	20,43	20,45	20,38	20,37	20,39	20,41	20,45	20,39	20,37	20,42	20,39	20,33	20,46	20,44	20,39	20,37	20,38	20,39	20,45	20,46	20,43	20,42	20,36	20,39	20,50	20,42	20,42	20,48	20,48	20,50	20,53	20,42	20,37	20,31	20,38	20,49	20,49	20,52	20,51	20,46	20,51	20,54	20,48	20,40	20,40	20,41	20,35	20,45	20,39	20,41	20,50	20,41	20,45	20,40	20,42	20,42	20,40	20,51	20,51	20,46	20,51	20,54	20,55	20,49	20,43	20,44	20,40	20,30	20,42	20,51	20,48	20,49	20,44	20,50	20,56	20,47	20,43	20,53	20,50	20,50	20,49	20,46	20,43	20,45	20,48	20,45	20,44	20,49	20,41	20,45	20,59	20,52	20,44	20,48	20,53	20,46	20,42	20,55	20,52	20,39	20,48	20,47	20,47	20,48	20,45	20,45	20,46	20,55	20,57	20,50	20,49	20,44	20,41	20,40	20,50	20,58	20,63	20,50	20,36	20,42	20,44	20,54	20,51	20,51	20,59	20,55	20,49	20,54	20,55	20,56	20,56	20,55	20,55	20,56	20,47	20,53	20,58	20,55	20,45	20,48	20,56	20,48	20,57	20,58	20,53	20,51	20,56	20,62	20,52	20,45	20,56	20,57	20,64	20,71	20,62	20,53	20,57	20,62	20,57	20,57	20,56	20,66	20,66	20,66	20,67	20,60	20,65	20,66	20,59	20,59	20,64	20,71	20,72	20,66	20,57	20,52	20,64	20,80	20,77	20,69	20,75	20,73	20,63	20,69	20,76	20,76	20,79	20,72	20,65	20,78	20,76	20,77	20,76	20,75	20,75	20,77	20,72	20,74	20,80	20,79	20,85	20,79	20,78	20,84	20,81	20,87	20,85	20,90	20,83	20,88	20,88	20,88	20,88	20,88	20,80	20,88	20,88	20,80	20,89	20,90	20,78	20,84	20,88	20,84	20,80	20,79	20,88	20,92	20,86	20,83	20,78	20,77	20,84	20,78	20,78	20,84	20,86	20,86	20,89	20,87	20,90	20,84	20,83	20,79	20,83	20,83	20,80	20,79	20,83	20,82	20,85	20,80	20,79	20,82	20,94	20,91	20,74	20,81	20,80	20,79	20,88	20,92	20,84	20,82	20,82	20,80	20,79	20,84	20,90	20,94	20,82	20,79	20,83	20,91	20,88	20,85	20,85	20,82	20,91	20,89	20,87	20,89	20,84	20,90	20,94	20,90	20,84	20,83	20,86	20,91	20,91	20,91	20,92	20,88	20,87	20,90	20,88	20,84	20,81	20,86	20,83	20,76	20,76	20,76	20,77	20,78	20,81	20,83	20,81	20,76	20,84	20,85	20,86	20,86	20,82	20,86	20,87	20,86	20,81	20,76	20,78	20,79	20,84	20,81	20,91	20,84	20,80	20,80	20,79	20,83	20,80	20,80	20,85	20,71	20,70	20,74	20,81	20,82	20,81	20,83	20,82	20,85	20,86	20,76	20,69	20,70	20,76	20,79	20,68	20,74	20,74	20,80	20,80	20,65	20,69	20,76	20,72	20,69	20,73	20,65	20,64	20,62	20,61	20,76	20,69	20,70	20,60	20,58	20,59	20,57	20,60	20,64	20,69	20,64	20,59	20,49	20,53	20,58	20,57	20,59	20,60	20,57	20,51	20,51	20,58	20,53	20,60	20,61	20,65	20,61	20,61	20,56	20,58	20,56	20,62	20,62	20,54	20,58	20,57	20,58	20,58	20,56	20,70	20,62	20,54	20,58	20,49	20,50	20,51	20,49	20,57	20,63	20,53	20,57	20,55	20,52	20,53	20,52	20,51	20,52	20,55	20,51	20,53	20,60	20,62	20,54	20,50	20,47	20,46	20,46	20,40	20,46	20,52	20,53	20,51	20,56	20,57	20,54	20,51	20,39	20,41	20,52	20,57	20,45	20,49	20,49	20,50	20,45	20,44	20,42	20,44	20,49	20,40	20,40	20,42	20,49	20,52	20,49	20,39	20,45	20,54	20,45	20,50	20,54	20,48	20,57	20,53	20,59	20,43	20,42	20,42	20,48	20,46	20,47	20,45	20,47	20,39	20,38	20,37	20,45	20,47	20,42	20,35	20,51	20,55	20,55	20,44	20,35	20,51	20,50	20,50	20,46	20,50	20,49	20,51	20,43	20,42	20,52	20,45	20,37	20,44	20,44	20,44	20,45	20,39	20,46	20,50	20,40	20,55	20,49	20,46	20,49	20,52	20,48	20,40	20,42	20,47	20,43	20,37	20,45	20,49	20,40	20,47	20,44	20,48	20,40	20,41	20,50	20,46	20,48	20,48	20,47	20,40	20,52	20,45	20,40	20,40	20,46	20,39	20,39	20,49	20,45	20,51	20,46	20,40	20,43	20,44	20,37	20,36	20,45	20,46	20,37	20,45	20,37	20,42	20,39	20,44	20,47	20,44	20,38	20,36	20,47	20,44	20,48	20,39	20,44	20,38	20,34	20,44	20,35	20,35	20,32	20,38	20,44	20,51	20,49	20,45	20,42	20,44	20,34	20,33	20,43	20,39	20,37	20,39	20,34	20,31	20,36	20,35	20,32	20,33	
20,46	20,38	20,39	20,43	20,40	20,41	20,39	20,36	20,45	20,33	20,24	20,28	20,40	20,35	20,46	20,55	20,46	20,39	20,36	20,37	20,38	20,35	20,39	20,45	20,49	20,44	20,39	20,37	20,43	20,47	20,43	20,37	20,35	20,30	20,40	20,43	20,29	20,34	20,35	20,38	20,37	20,35	20,40	20,33	20,39	20,36	20,42	20,47	20,47	20,39	20,45	20,46	20,38	20,37	20,39	20,50	20,32	20,33	20,40	20,27	20,28	20,35	20,46	20,41	20,43	20,37	20,40	20,43	20,48	20,50	20,40	20,44	20,45	20,51	20,47	20,36	20,46	20,48	20,42	20,49	20,40	20,38	20,36	20,40	20,51	20,58	20,52	20,46	20,45	20,48	20,47	20,43	20,44	20,42	20,46	20,44	20,43	20,37	20,39	20,43	20,39	20,42	20,39	20,39	20,52	20,46	20,43	20,46	20,41	20,46	20,41	20,51	20,55	20,45	20,48	20,43	20,30	20,40	20,49	20,41	20,46	20,44	20,54	20,56	20,48	20,40	20,46	20,55	20,47	20,45	20,47	20,50	20,43	20,46	20,48	20,52	20,45	20,44	20,46	20,51	20,48	20,51	20,48	20,51	20,50	20,49	20,49	20,55	20,48	20,49	20,48	20,52	20,52	20,36	20,37	20,42	20,53	20,57	20,47	20,42	20,43	20,52	20,40	20,46	20,59	20,57	20,54	20,40	20,50	20,60	20,56	20,57	20,50	20,55	20,59	20,56	20,55	20,49	20,59	20,54	20,53	20,52	20,56	20,55	20,54	20,61	20,57	20,53	20,50	20,52	20,52	20,51	20,52	20,55	20,56	20,54	20,60	20,55	20,57	20,59	20,58	20,62	20,60	20,62	20,62	20,60	20,57	20,62	20,59	20,59	20,66	20,64	20,68	20,72	20,57	20,55	20,72	20,63	20,56	20,59	20,62	20,67	20,67	20,63	20,54	20,65	20,83	20,85	20,68	20,71	20,81	20,74	20,67	20,71	20,70	20,73	20,70	20,67	20,72	20,70	20,68	20,76	20,76	20,76	20,70	20,76	20,75	20,76	20,78	20,78	20,87	20,80	20,79	20,79	20,80	20,80	20,80	20,85	20,83	20,76	20,80	20,86	20,85	20,81	20,85	20,85	20,89	20,87	20,84	20,78	20,81	20,89	20,90	20,87	20,84	20,90	20,94	20,83	20,82	20,81	20,78	20,84	20,85	20,83	20,85	20,87	20,86	20,91	20,86	20,93	20,89	20,85	20,87	20,86	20,89	20,84	20,79	20,87	20,88	20,86	20,91	20,82	20,81	20,88	20,87	20,80	20,79	20,85	20,77	20,81	20,87	20,90	20,86	20,83	20,83	20,85	20,88	20,93	20,94	20,92	20,89	20,90	20,87	20,92	20,95	20,93	20,88	20,89	20,86	20,86	20,91	20,94	20,94	20,92	20,86	20,80	20,86	20,85	20,86	20,92	20,86	20,93	20,89	20,89	20,86	20,91	20,87	20,85	20,86	20,94	20,88	20,83	20,81	20,86	20,87	20,82	20,81	20,84	20,87	20,80	20,79	20,78	20,89	20,87	20,76	20,78	20,84	20,80	20,76	20,85	20,77	20,79	20,85	20,90	20,92	20,81	20,76	20,76	20,76	20,82	20,82	20,78	20,68	20,73	20,77	20,80	20,81	20,80	20,78	20,80	20,86	20,83	20,75	20,70	20,76	20,70	20,73	20,79	20,79	20,78	20,81	20,74	20,69	20,66	20,74	20,76	20,75	20,78	20,71	20,70	20,73	20,66	20,68	20,70	20,74	20,70	20,65	20,64	20,61	20,55	20,64	20,63	20,65	20,55	20,52	20,53	20,57	20,62	20,61	20,62	20,54	20,48	20,49	20,64	20,60	20,57	20,61	20,62	20,58	20,55	20,54	20,51	20,56	20,62	20,56	20,58	20,63	20,62	20,55	20,60	20,56	20,66	20,71	20,56	20,60	20,60	20,58	20,56	20,46	20,54	20,62	20,59	20,55	20,54	20,56	20,56	20,56	20,54	20,51	20,52	20,46	20,52	20,52	20,45	20,48	20,47	20,48	20,52	20,55	20,41	20,44	20,44	20,46	20,59	20,59	20,53	20,51	20,48	20,52	20,49	20,53	20,60	20,54	20,46	20,50	20,50	20,40	20,39	20,50	20,50	20,49	20,41	20,35	20,45	20,53	20,52	20,49	20,43	20,35	20,49	20,52	20,46	20,52	20,52	20,50	20,48	20,56	20,45	20,40	20,48	20,50	20,47	20,49	20,43	20,45	20,44	20,41	20,40	20,38	20,48	20,43	20,35	20,46	20,54	20,56	20,51	20,34	20,48	20,48	20,39	20,39	20,37	20,42	20,49	20,43	20,45	20,51	20,46	20,41	20,49	20,44	20,39	20,42	20,42	20,46	20,55	20,34	20,48	20,58	20,48	20,44	20,48	20,52	20,45	20,49	20,46	20,42	20,46	20,41	20,48	20,37	20,43	20,36	20,39	20,44	20,39	20,40	20,44	20,51	20,45	20,43	20,40	20,45	20,44	20,39	20,41	20,43	20,46	20,45	20,47	20,44	20,40	20,42	20,38	20,31	20,37	20,40	20,37	20,50	20,46	20,46	20,39	20,40	20,43	20,37	20,37	20,37	20,37	20,39	20,44	20,41	20,39	20,47	20,44	20,44	20,33	20,33	20,34	20,36	20,34	20,37	20,34	20,35	20,41	20,45	20,36	20,35	20,44	20,38	20,38	20,43	20,38	20,35	20,31	20,31	20,36	20,39	20,30	20,28	20,27	
20,31	20,29	20,28	20,42	20,40	20,42	20,40	20,46	20,41	20,34	20,30	20,36	20,38	20,46	20,40	20,46	20,32	20,35	20,27	20,33	20,33	20,29	20,50	20,56	20,42	20,36	20,47	20,35	20,31	20,40	20,45	20,42	20,37	20,39	20,41	20,40	20,36	20,33	20,27	20,30	20,42	20,33	20,32	20,30	20,35	20,34	20,44	20,55	20,51	20,45	20,35	20,50	20,49	20,51	20,34	20,42	20,44	20,37	20,36	20,30	20,27	20,38	20,46	20,45	20,40	20,39	20,49	20,47	20,48	20,49	20,46	20,45	20,48	20,48	20,38	20,48	20,54	20,48	20,46	20,38	20,42	20,39	20,41	20,45	20,48	20,55	20,47	20,45	20,43	20,46	20,47	20,44	20,51	20,44	20,49	20,58	20,51	20,39	20,38	20,42	20,47	20,53	20,50	20,48	20,58	20,56	20,46	20,47	20,34	20,35	20,46	20,45	20,44	20,46	20,51	20,42	20,33	20,37	20,43	20,43	20,48	20,38	20,42	20,48	20,42	20,48	20,52	20,54	20,53	20,48	20,46	20,54	20,58	20,52	20,50	20,53	20,46	20,43	20,49	20,57	20,48	20,46	20,52	20,48	20,51	20,49	20,47	20,53	20,48	20,48	20,42	20,55	20,58	20,40	20,41	20,48	20,49	20,52	20,55	20,51	20,48	20,52	20,47	20,48	20,58	20,57	20,50	20,37	20,41	20,59	20,54	20,50	20,46	20,49	20,55	20,60	20,53	20,53	20,62	20,59	20,47	20,52	20,49	20,57	20,57	20,64	20,60	20,52	20,56	20,58	20,60	20,54	20,55	20,57	20,60	20,50	20,57	20,61	20,56	20,54	20,61	20,59	20,62	20,64	20,68	20,66	20,61	20,54	20,54	20,56	20,67	20,69	20,69	20,71	20,61	20,64	20,72	20,68	20,66	20,71	20,66	20,67	20,64	20,71	20,70	20,72	20,82	20,83	20,80	20,75	20,76	20,75	20,74	20,71	20,74	20,72	20,65	20,68	20,71	20,75	20,67	20,72	20,73	20,73	20,72	20,75	20,75	20,72	20,78	20,78	20,85	20,87	20,82	20,78	20,82	20,77	20,78	20,82	20,85	20,78	20,81	20,85	20,86	20,86	20,84	20,82	20,89	20,87	20,77	20,80	20,86	20,90	20,91	20,91	20,87	20,86	20,89	20,85	20,91	20,93	20,85	20,83	20,86	20,82	20,91	20,92	20,83	20,90	21,00	20,91	20,93	20,87	20,89	20,93	20,98	20,90	20,82	20,91	20,86	20,87	20,92	20,87	20,88	20,90	20,88	20,90	20,90	20,91	20,92	20,86	20,80	20,90	20,88	20,94	20,96	20,87	20,84	20,95	20,96	20,88	20,91	20,95	20,92	20,85	20,94	20,97	20,88	20,82	20,80	20,88	20,94	20,92	20,94	20,92	20,83	20,86	20,90	20,91	20,88	20,89	20,95	20,92	20,91	20,84	20,85	20,87	20,88	20,88	20,89	20,95	20,92	20,86	20,87	20,84	20,86	20,84	20,86	20,86	20,88	20,83	20,84	20,79	20,85	20,92	20,87	20,88	20,93	20,88	20,77	20,82	20,82	20,83	20,93	20,91	20,81	20,80	20,75	20,78	20,81	20,76	20,80	20,80	20,74	20,77	20,82	20,81	20,77	20,79	20,86	20,83	20,87	20,80	20,79	20,72	20,81	20,75	20,65	20,81	20,84	20,82	20,80	20,70	20,64	20,74	20,74	20,75	20,80	20,74	20,71	20,76	20,73	20,69	20,67	20,70	20,76	20,78	20,71	20,65	20,61	20,62	20,61	20,68	20,69	20,65	20,60	20,67	20,64	20,63	20,63	20,62	20,61	20,57	20,57	20,58	20,57	20,57	20,62	20,58	20,60	20,59	20,60	20,54	20,58	20,58	20,55	20,52	20,66	20,64	20,58	20,53	20,62	20,59	20,70	20,62	20,55	20,51	20,57	20,63	20,55	20,59	20,58	20,56	20,70	20,60	20,58	20,56	20,53	20,55	20,51	20,48	20,49	20,53	20,50	20,44	20,47	20,52	20,51	20,56	20,58	20,45	20,43	20,50	20,46	20,52	20,53	20,51	20,47	20,49	20,49	20,57	20,59	20,49	20,48	20,53	20,52	20,55	20,49	20,49	20,48	20,51	20,48	20,50	20,37	20,39	20,49	20,53	20,57	20,50	20,45	20,45	20,47	20,43	20,43	20,48	20,49	20,45	20,48	20,42	20,46	20,46	20,51	20,53	20,51	20,43	20,53	20,50	20,50	20,44	20,37	20,44	20,48	20,37	20,38	20,44	20,43	20,46	20,44	20,43	20,43	20,44	20,48	20,37	20,43	20,42	20,41	20,40	20,47	20,45	20,47	20,54	20,48	20,40	20,48	20,44	20,44	20,53	20,47	20,47	20,61	20,52	20,45	20,40	20,51	20,48	20,48	20,44	20,37	20,42	20,45	20,45	20,45	20,43	20,43	20,39	20,38	20,42	20,37	20,39	20,47	20,43	20,42	20,34	20,47	20,43	20,40	20,39	20,40	20,47	20,55	20,47	20,44	20,39	20,34	20,41	20,42	20,43	20,56	20,39	20,39	20,43	20,46	20,43	20,34	20,39	20,40	20,45	20,40	20,34	20,34	20,42	20,36	20,34	20,45	20,51	20,41	20,34	20,25	20,35	20,37	20,39	20,36	20,40	20,38	20,36	20,36	20,40	20,36	20,42	20,36	20,37	20,42	20,40	20,36	20,34	20,38	20,36	20,32	20,31	20,39	20,42	
20,31	20,33	20,33	20,42	20,45	20,37	20,38	20,38	20,30	20,29	20,33	20,36	20,37	20,38	20,47	20,49	20,42	20,44	20,43	20,38	20,34	20,30	20,39	20,42	20,39	20,45	20,38	20,37	20,32	20,45	20,38	20,37	20,38	20,37	20,44	20,45	20,46	20,43	20,36	20,35	20,34	20,29	20,32	20,27	20,37	20,32	20,31	20,47	20,45	20,41	20,31	20,40	20,48	20,49	20,43	20,37	20,44	20,45	20,41	20,38	20,38	20,46	20,44	20,38	20,37	20,26	20,35	20,47	20,43	20,42	20,42	20,44	20,42	20,47	20,36	20,47	20,52	20,50	20,50	20,51	20,44	20,39	20,48	20,46	20,43	20,44	20,44	20,51	20,42	20,43	20,47	20,51	20,53	20,42	20,48	20,56	20,52	20,48	20,49	20,45	20,54	20,55	20,52	20,50	20,57	20,49	20,47	20,46	20,38	20,40	20,49	20,45	20,43	20,42	20,51	20,39	20,39	20,45	20,45	20,44	20,52	20,52	20,46	20,40	20,43	20,57	20,54	20,59	20,65	20,49	20,43	20,38	20,47	20,42	20,52	20,55	20,44	20,43	20,46	20,53	20,52	20,44	20,50	20,55	20,54	20,46	20,38	20,45	20,51	20,48	20,46	20,57	20,55	20,50	20,44	20,45	20,49	20,49	20,58	20,54	20,43	20,52	20,51	20,55	20,61	20,57	20,54	20,42	20,45	20,53	20,57	20,60	20,55	20,50	20,49	20,67	20,56	20,59	20,60	20,51	20,45	20,59	20,48	20,48	20,55	20,59	20,55	20,53	20,60	20,55	20,52	20,57	20,59	20,64	20,59	20,57	20,58	20,59	20,55	20,61	20,65	20,61	20,67	20,69	20,64	20,58	20,66	20,56	20,53	20,55	20,65	20,64	20,68	20,71	20,65	20,65	20,75	20,66	20,63	20,74	20,75	20,65	20,63	20,69	20,69	20,75	20,71	20,78	20,88	20,87	20,78	20,77	20,81	20,78	20,78	20,79	20,73	20,66	20,73	20,79	20,76	20,78	20,76	20,80	20,81	20,75	20,76	20,75	20,77	20,80	20,82	20,86	20,91	20,90	20,84	20,83	20,77	20,79	20,89	20,83	20,76	20,79	20,81	20,89	20,82	20,78	20,86	20,88	20,80	20,84	20,88	20,90	20,88	20,86	20,83	20,91	21,00	20,85	20,84	20,88	20,83	20,79	20,81	20,96	20,90	20,94	20,85	20,86	20,91	20,89	20,92	20,94	20,85	20,95	20,98	20,91	20,89	20,97	20,94	20,89	20,92	20,89	20,87	20,95	20,88	20,88	20,90	20,96	20,99	20,96	20,91	20,90	21,00	20,98	20,99	20,91	20,83	20,85	20,95	20,92	20,93	20,97	20,92	20,90	20,90	20,95	20,86	20,85	20,80	20,88	20,98	20,88	20,84	20,86	20,87	20,89	20,94	20,91	20,88	20,91	20,96	20,96	20,85	20,89	20,84	20,83	20,90	20,89	20,91	21,01	20,93	20,87	20,88	20,84	20,88	20,83	20,84	20,85	20,86	20,92	20,90	20,81	20,82	20,84	20,92	20,91	20,90	20,92	20,86	20,82	20,81	20,84	20,90	20,95	20,78	20,77	20,83	20,81	20,83	20,75	20,74	20,82	20,83	20,83	20,82	20,85	20,78	20,85	20,83	20,79	20,83	20,75	20,83	20,76	20,77	20,77	20,78	20,76	20,76	20,74	20,82	20,72	20,72	20,75	20,72	20,80	20,79	20,73	20,73	20,76	20,73	20,66	20,69	20,68	20,70	20,74	20,72	20,68	20,67	20,68	20,61	20,66	20,68	20,64	20,59	20,62	20,66	20,69	20,64	20,57	20,57	20,63	20,65	20,55	20,48	20,63	20,61	20,66	20,67	20,61	20,56	20,52	20,57	20,55	20,54	20,56	20,56	20,59	20,52	20,51	20,56	20,56	20,60	20,62	20,55	20,54	20,56	20,62	20,54	20,55	20,61	20,55	20,64	20,68	20,58	20,49	20,47	20,53	20,41	20,43	20,53	20,45	20,47	20,47	20,41	20,44	20,52	20,55	20,56	20,50	20,48	20,49	20,50	20,48	20,43	20,46	20,42	20,44	20,44	20,47	20,50	20,49	20,52	20,50	20,46	20,52	20,50	20,50	20,55	20,50	20,49	20,46	20,40	20,36	20,48	20,50	20,54	20,58	20,44	20,43	20,48	20,46	20,40	20,44	20,39	20,43	20,49	20,45	20,44	20,47	20,39	20,47	20,50	20,42	20,38	20,41	20,46	20,45	20,38	20,39	20,45	20,47	20,42	20,41	20,31	20,38	20,46	20,50	20,40	20,38	20,46	20,38	20,43	20,43	20,38	20,40	20,34	20,40	20,45	20,48	20,44	20,47	20,50	20,49	20,46	20,45	20,54	20,55	20,45	20,47	20,52	20,44	20,40	20,43	20,31	20,43	20,45	20,46	20,48	20,49	20,42	20,45	20,45	20,45	20,35	20,39	20,40	20,46	20,44	20,36	20,47	20,37	20,41	20,49	20,42	20,42	20,37	20,41	20,48	20,45	20,47	20,37	20,38	20,35	20,40	20,48	20,45	20,43	20,44	20,45	20,38	20,36	20,37	20,38	20,36	20,37	20,44	20,46	20,29	20,35	20,42	20,33	20,45	20,47	20,40	20,39	20,33	20,31	20,38	20,41	20,40	20,32	20,42	20,40	20,36	20,46	20,45	20,50	20,35	20,32	20,29	20,41	20,38	20,29	20,40	20,42	20,30	20,36	20,45	20,45	
20,31	20,41	20,35	20,37	20,46	20,38	20,45	20,45	20,37	20,28	20,28	20,36	20,40	20,39	20,41	20,45	20,48	20,49	20,43	20,36	20,37	20,45	20,41	20,38	20,39	20,43	20,37	20,38	20,37	20,42	20,40	20,28	20,35	20,41	20,36	20,41	20,41	20,37	20,34	20,40	20,30	20,33	20,33	20,36	20,39	20,36	20,31	20,36	20,35	20,35	20,33	20,39	20,48	20,51	20,38	20,38	20,43	20,42	20,41	20,40	20,44	20,47	20,41	20,32	20,30	20,34	20,39	20,39	20,43	20,42	20,41	20,45	20,45	20,50	20,35	20,37	20,44	20,39	20,43	20,45	20,39	20,34	20,44	20,46	20,39	20,35	20,39	20,47	20,50	20,54	20,57	20,53	20,54	20,46	20,51	20,52	20,47	20,48	20,48	20,60	20,57	20,60	20,54	20,45	20,46	20,53	20,50	20,47	20,46	20,46	20,46	20,40	20,44	20,41	20,47	20,43	20,42	20,51	20,54	20,49	20,50	20,46	20,50	20,46	20,43	20,57	20,53	20,60	20,63	20,53	20,43	20,38	20,37	20,41	20,48	20,56	20,42	20,37	20,43	20,48	20,48	20,47	20,45	20,46	20,57	20,48	20,41	20,41	20,45	20,44	20,45	20,53	20,47	20,47	20,50	20,45	20,56	20,52	20,51	20,54	20,47	20,48	20,47	20,55	20,56	20,53	20,57	20,45	20,48	20,59	20,52	20,52	20,55	20,57	20,56	20,53	20,59	20,55	20,60	20,54	20,49	20,53	20,53	20,50	20,60	20,63	20,51	20,59	20,55	20,50	20,49	20,46	20,57	20,62	20,63	20,63	20,66	20,66	20,59	20,52	20,68	20,63	20,65	20,60	20,60	20,61	20,71	20,59	20,60	20,61	20,63	20,68	20,64	20,63	20,68	20,60	20,69	20,70	20,61	20,68	20,74	20,61	20,70	20,76	20,63	20,69	20,81	20,85	20,83	20,72	20,62	20,68	20,76	20,76	20,74	20,79	20,78	20,80	20,78	20,78	20,82	20,84	20,82	20,85	20,77	20,79	20,84	20,79	20,79	20,81	20,78	20,79	20,87	20,90	20,86	20,83	20,85	20,78	20,89	20,91	20,80	20,76	20,84	20,90	20,89	20,90	20,92	20,87	20,87	20,93	20,88	20,84	20,91	20,84	20,80	20,91	20,99	20,89	20,87	20,84	20,83	20,87	20,85	20,91	20,93	20,90	20,97	20,93	20,92	20,85	20,85	20,88	20,91	20,87	20,94	20,81	20,90	20,98	20,97	20,92	20,87	20,88	20,83	20,91	20,91	20,87	20,88	20,96	20,95	20,92	20,87	20,92	20,91	20,95	20,95	20,93	20,91	20,86	20,93	20,92	20,88	20,99	20,95	20,90	20,99	21,00	20,94	20,88	20,81	20,86	20,94	20,95	20,97	20,97	20,98	20,93	20,89	20,94	20,96	20,87	20,93	20,94	20,93	20,93	20,85	20,84	20,93	20,97	20,96	21,08	21,02	20,94	20,89	20,90	20,91	20,91	20,90	20,85	20,86	20,90	20,94	20,96	20,90	20,83	20,88	20,85	20,84	20,84	20,85	20,87	20,87	20,91	20,88	20,86	20,79	20,82	20,88	20,88	20,86	20,82	20,76	20,77	20,76	20,81	20,82	20,82	20,82	20,84	20,83	20,85	20,84	20,81	20,80	20,77	20,71	20,73	20,79	20,81	20,83	20,75	20,81	20,79	20,80	20,82	20,80	20,82	20,85	20,78	20,76	20,81	20,76	20,66	20,70	20,69	20,69	20,78	20,78	20,71	20,67	20,72	20,69	20,66	20,64	20,69	20,68	20,67	20,69	20,71	20,68	20,71	20,59	20,55	20,64	20,58	20,51	20,72	20,66	20,69	20,73	20,64	20,59	20,59	20,52	20,52	20,51	20,53	20,62	20,54	20,48	20,51	20,60	20,63	20,53	20,61	20,62	20,57	20,55	20,55	20,63	20,51	20,54	20,56	20,60	20,61	20,59	20,55	20,53	20,60	20,50	20,43	20,56	20,51	20,47	20,58	20,51	20,49	20,54	20,53	20,54	20,54	20,59	20,52	20,46	20,42	20,41	20,45	20,44	20,44	20,40	20,47	20,56	20,53	20,57	20,56	20,45	20,39	20,45	20,50	20,50	20,50	20,51	20,43	20,38	20,43	20,51	20,53	20,52	20,50	20,51	20,46	20,49	20,48	20,45	20,43	20,37	20,45	20,44	20,33	20,49	20,48	20,41	20,47	20,54	20,47	20,39	20,35	20,36	20,40	20,40	20,43	20,49	20,46	20,50	20,43	20,37	20,35	20,39	20,46	20,47	20,43	20,45	20,39	20,28	20,40	20,41	20,43	20,38	20,35	20,45	20,51	20,41	20,41	20,48	20,44	20,44	20,53	20,41	20,45	20,36	20,41	20,50	20,46	20,39	20,37	20,30	20,33	20,46	20,49	20,50	20,43	20,36	20,38	20,43	20,38	20,26	20,40	20,43	20,37	20,39	20,36	20,47	20,52	20,47	20,45	20,45	20,45	20,43	20,45	20,47	20,55	20,51	20,43	20,49	20,47	20,37	20,51	20,46	20,34	20,50	20,49	20,36	20,32	20,36	20,42	20,33	20,35	20,37	20,42	20,31	20,40	20,53	20,47	20,43	20,40	20,44	20,38	20,41	20,40	20,36	20,41	20,45	20,38	20,43	20,47	20,40	20,43	20,42	20,49	20,42	20,34	20,22	20,34	20,37	20,29	20,38	20,46	20,35	20,37	20,42	20,39	
20,39	20,33	20,33	20,36	20,35	20,31	20,39	20,53	20,36	20,30	20,21	20,29	20,34	20,42	20,42	20,46	20,36	20,39	20,40	20,34	20,42	20,47	20,39	20,48	20,46	20,43	20,41	20,38	20,41	20,39	20,39	20,34	20,37	20,34	20,42	20,40	20,37	20,38	20,32	20,38	20,35	20,39	20,40	20,32	20,37	20,42	20,40	20,45	20,43	20,39	20,37	20,44	20,40	20,53	20,45	20,41	20,38	20,35	20,45	20,42	20,45	20,49	20,40	20,31	20,32	20,34	20,32	20,29	20,38	20,47	20,43	20,40	20,44	20,50	20,41	20,34	20,39	20,41	20,42	20,43	20,41	20,41	20,47	20,40	20,35	20,44	20,45	20,40	20,42	20,51	20,57	20,53	20,55	20,49	20,45	20,52	20,48	20,47	20,53	20,60	20,56	20,51	20,52	20,44	20,44	20,44	20,43	20,43	20,41	20,47	20,42	20,40	20,37	20,39	20,43	20,45	20,36	20,40	20,47	20,49	20,44	20,42	20,51	20,53	20,42	20,46	20,42	20,54	20,53	20,49	20,49	20,40	20,39	20,38	20,45	20,52	20,45	20,40	20,41	20,43	20,44	20,47	20,54	20,40	20,51	20,53	20,53	20,48	20,38	20,43	20,45	20,48	20,45	20,46	20,58	20,50	20,43	20,53	20,54	20,50	20,50	20,49	20,43	20,57	20,58	20,48	20,49	20,48	20,52	20,53	20,53	20,47	20,47	20,53	20,52	20,54	20,50	20,48	20,56	20,54	20,51	20,52	20,49	20,52	20,63	20,64	20,56	20,59	20,56	20,55	20,55	20,54	20,52	20,58	20,63	20,62	20,61	20,61	20,61	20,54	20,60	20,56	20,57	20,63	20,57	20,59	20,64	20,60	20,62	20,58	20,64	20,67	20,68	20,61	20,60	20,67	20,71	20,68	20,61	20,70	20,75	20,67	20,64	20,69	20,75	20,72	20,73	20,81	20,77	20,66	20,57	20,67	20,71	20,76	20,73	20,78	20,79	20,70	20,76	20,78	20,82	20,85	20,82	20,82	20,69	20,74	20,85	20,80	20,77	20,80	20,76	20,79	20,78	20,81	20,80	20,80	20,84	20,84	20,82	20,89	20,89	20,88	20,88	20,91	20,92	20,94	20,90	20,87	20,91	20,96	20,97	20,88	20,89	20,87	20,79	20,89	20,96	20,81	20,80	20,88	20,83	20,94	20,97	20,91	20,97	20,92	20,87	20,90	20,99	20,93	20,83	20,87	20,92	20,91	20,96	20,95	20,87	20,94	20,94	20,88	20,86	20,83	20,83	20,93	20,96	20,87	20,84	20,91	20,88	20,84	20,81	20,87	20,93	20,92	20,97	20,93	20,94	20,93	20,95	20,88	20,91	20,90	20,92	20,87	20,92	20,99	20,96	20,92	20,77	20,89	21,03	21,01	21,04	21,06	21,04	20,98	20,90	20,93	21,03	20,94	20,89	20,95	20,97	20,96	20,91	20,91	20,90	20,99	21,04	21,03	20,97	20,93	20,89	20,93	20,91	20,89	20,90	20,88	20,92	20,92	20,98	21,00	20,94	20,87	20,81	20,85	20,82	20,83	20,86	20,85	20,91	20,92	20,88	20,94	20,91	20,85	20,84	20,87	20,84	20,84	20,85	20,76	20,71	20,78	20,90	20,89	20,85	20,79	20,86	20,93	20,85	20,85	20,79	20,74	20,75	20,71	20,73	20,79	20,88	20,85	20,81	20,80	20,79	20,85	20,85	20,86	20,93	20,83	20,80	20,79	20,80	20,72	20,82	20,80	20,72	20,83	20,86	20,78	20,72	20,75	20,77	20,73	20,69	20,73	20,74	20,83	20,73	20,73	20,77	20,74	20,69	20,63	20,69	20,72	20,60	20,71	20,77	20,69	20,67	20,64	20,62	20,61	20,60	20,56	20,54	20,49	20,60	20,61	20,52	20,55	20,59	20,64	20,63	20,54	20,53	20,58	20,49	20,51	20,59	20,62	20,56	20,54	20,50	20,54	20,52	20,49	20,50	20,58	20,54	20,43	20,45	20,50	20,48	20,58	20,56	20,55	20,60	20,50	20,55	20,50	20,54	20,52	20,49	20,50	20,47	20,45	20,47	20,44	20,46	20,51	20,54	20,53	20,51	20,55	20,42	20,44	20,42	20,43	20,43	20,42	20,48	20,37	20,32	20,37	20,49	20,47	20,46	20,48	20,43	20,47	20,45	20,48	20,45	20,43	20,48	20,44	20,39	20,24	20,46	20,55	20,43	20,49	20,47	20,45	20,40	20,39	20,28	20,40	20,39	20,43	20,51	20,45	20,41	20,41	20,36	20,34	20,37	20,41	20,44	20,44	20,49	20,43	20,39	20,34	20,27	20,40	20,48	20,39	20,40	20,52	20,49	20,38	20,46	20,47	20,45	20,52	20,45	20,41	20,40	20,38	20,46	20,49	20,50	20,41	20,37	20,39	20,41	20,55	20,46	20,39	20,43	20,49	20,43	20,39	20,28	20,32	20,50	20,37	20,42	20,39	20,36	20,45	20,48	20,40	20,31	20,35	20,44	20,47	20,50	20,47	20,47	20,42	20,40	20,44	20,47	20,47	20,49	20,36	20,42	20,55	20,33	20,24	20,36	20,35	20,40	20,32	20,38	20,40	20,36	20,39	20,53	20,43	20,36	20,40	20,45	20,36	20,31	20,28	20,21	20,27	20,39	20,33	20,33	20,37	20,51	20,47	20,41	20,42	20,30	20,37	20,36	20,34	20,36	20,31	20,34	20,36	20,41	20,39	20,34	20,30	
20,40	20,26	20,30	20,39	20,36	20,36	20,28	20,47	20,41	20,29	20,17	20,24	20,25	20,39	20,38	20,36	20,35	20,36	20,36	20,39	20,43	20,44	20,41	20,50	20,44	20,43	20,39	20,38	20,48	20,41	20,36	20,31	20,38	20,33	20,34	20,35	20,32	20,37	20,37	20,33	20,33	20,36	20,38	20,31	20,33	20,34	20,40	20,39	20,37	20,35	20,40	20,45	20,38	20,44	20,45	20,39	20,35	20,41	20,49	20,40	20,41	20,43	20,42	20,40	20,32	20,38	20,37	20,24	20,36	20,41	20,45	20,43	20,49	20,47	20,41	20,41	20,47	20,41	20,42	20,39	20,49	20,47	20,42	20,35	20,39	20,48	20,50	20,45	20,43	20,46	20,51	20,54	20,51	20,50	20,36	20,46	20,50	20,49	20,50	20,53	20,46	20,49	20,42	20,43	20,41	20,40	20,50	20,49	20,45	20,35	20,41	20,44	20,42	20,38	20,43	20,45	20,38	20,30	20,37	20,38	20,43	20,40	20,44	20,47	20,41	20,44	20,40	20,49	20,53	20,48	20,44	20,38	20,41	20,43	20,43	20,41	20,46	20,46	20,49	20,40	20,38	20,46	20,55	20,51	20,45	20,48	20,49	20,58	20,46	20,53	20,48	20,42	20,44	20,45	20,54	20,55	20,46	20,46	20,51	20,48	20,43	20,58	20,50	20,54	20,58	20,50	20,43	20,44	20,47	20,57	20,54	20,43	20,44	20,47	20,49	20,53	20,54	20,52	20,57	20,62	20,46	20,49	20,46	20,47	20,52	20,52	20,53	20,58	20,54	20,57	20,62	20,57	20,56	20,59	20,56	20,57	20,63	20,62	20,64	20,66	20,62	20,50	20,52	20,62	20,62	20,62	20,59	20,60	20,73	20,66	20,62	20,61	20,70	20,65	20,60	20,67	20,76	20,67	20,68	20,70	20,72	20,69	20,66	20,70	20,78	20,81	20,71	20,76	20,81	20,73	20,70	20,74	20,73	20,75	20,75	20,80	20,81	20,72	20,69	20,84	20,92	20,83	20,80	20,74	20,65	20,78	20,82	20,74	20,81	20,83	20,76	20,77	20,81	20,87	20,85	20,90	20,86	20,87	20,88	20,97	20,88	20,88	20,85	20,87	20,88	20,84	20,88	20,90	20,85	20,89	20,94	20,95	20,88	20,86	20,84	20,93	20,95	20,90	20,84	20,88	20,87	20,93	21,00	20,93	20,89	20,96	20,89	20,87	20,95	20,96	20,94	20,96	20,94	20,88	20,97	20,96	21,01	20,91	20,92	20,97	20,92	20,90	20,88	20,97	21,02	20,86	20,82	20,92	20,88	20,91	20,90	20,91	20,89	20,93	20,96	20,95	20,91	20,97	21,01	20,89	20,93	20,95	20,94	20,92	20,93	20,97	20,98	21,00	20,89	20,95	21,11	20,94	20,96	20,97	20,95	20,96	20,95	20,87	21,01	21,05	21,02	21,01	20,97	20,98	21,03	20,97	20,98	20,99	21,00	21,03	20,96	20,89	20,87	20,91	20,95	20,90	20,94	20,91	20,96	20,94	20,99	20,96	20,95	20,93	20,85	20,90	20,91	20,79	20,85	20,92	20,87	20,91	20,90	21,01	20,96	20,92	20,90	20,89	20,89	20,86	20,88	20,83	20,75	20,78	20,87	20,93	20,88	20,85	20,87	20,89	20,92	20,90	20,86	20,82	20,82	20,78	20,78	20,71	20,82	20,84	20,81	20,94	20,89	20,91	20,94	20,92	20,96	20,94	20,90	20,93	20,97	20,85	20,98	20,94	20,82	20,84	20,99	20,99	20,95	20,89	20,88	20,88	20,85	20,88	20,82	20,90	20,90	20,86	20,86	20,86	20,83	20,72	20,76	20,75	20,70	20,67	20,75	20,73	20,58	20,61	20,62	20,58	20,65	20,57	20,60	20,58	20,57	20,60	20,65	20,57	20,58	20,56	20,60	20,53	20,50	20,52	20,60	20,54	20,59	20,62	20,59	20,56	20,56	20,55	20,48	20,48	20,52	20,57	20,49	20,43	20,40	20,46	20,51	20,54	20,62	20,49	20,42	20,44	20,51	20,48	20,44	20,42	20,40	20,49	20,48	20,48	20,50	20,51	20,43	20,46	20,51	20,51	20,56	20,50	20,44	20,54	20,50	20,43	20,45	20,40	20,44	20,43	20,42	20,40	20,44	20,44	20,47	20,47	20,41	20,48	20,46	20,45	20,46	20,44	20,49	20,53	20,46	20,35	20,54	20,60	20,53	20,49	20,53	20,53	20,38	20,40	20,35	20,38	20,39	20,33	20,46	20,35	20,35	20,35	20,36	20,33	20,32	20,31	20,43	20,46	20,44	20,37	20,38	20,48	20,32	20,31	20,48	20,41	20,48	20,51	20,50	20,38	20,43	20,47	20,44	20,50	20,47	20,43	20,45	20,43	20,41	20,42	20,45	20,42	20,41	20,39	20,37	20,45	20,42	20,34	20,40	20,49	20,48	20,37	20,37	20,33	20,36	20,31	20,34	20,38	20,34	20,35	20,43	20,45	20,35	20,39	20,43	20,47	20,42	20,44	20,39	20,44	20,41	20,38	20,36	20,41	20,46	20,40	20,33	20,38	20,35	20,29	20,40	20,39	20,35	20,48	20,42	20,41	20,33	20,38	20,44	20,47	20,39	20,44	20,45	20,35	20,32	20,31	20,23	20,30	20,36	20,36	20,34	20,29	20,42	20,47	20,43	20,46	20,35	20,30	20,42	20,38	20,26	20,24	20,29	20,35	20,45	20,46	20,29	20,28	
20,38	20,27	20,26	20,41	20,39	20,41	20,32	20,43	20,44	20,46	20,39	20,29	20,24	20,29	20,34	20,43	20,37	20,37	20,31	20,37	20,46	20,35	20,35	20,44	20,42	20,36	20,42	20,40	20,41	20,37	20,34	20,39	20,36	20,31	20,35	20,33	20,34	20,31	20,41	20,40	20,33	20,32	20,31	20,32	20,41	20,33	20,31	20,41	20,31	20,28	20,40	20,47	20,42	20,40	20,47	20,41	20,37	20,38	20,48	20,39	20,35	20,42	20,42	20,49	20,34	20,38	20,39	20,36	20,41	20,38	20,44	20,51	20,44	20,45	20,38	20,37	20,41	20,39	20,43	20,40	20,48	20,46	20,40	20,37	20,37	20,44	20,45	20,42	20,41	20,49	20,53	20,55	20,52	20,46	20,43	20,41	20,50	20,50	20,45	20,45	20,43	20,45	20,47	20,39	20,36	20,43	20,48	20,48	20,38	20,35	20,34	20,42	20,41	20,44	20,44	20,44	20,37	20,35	20,34	20,37	20,43	20,34	20,44	20,51	20,40	20,43	20,49	20,48	20,53	20,44	20,39	20,36	20,36	20,44	20,50	20,40	20,47	20,46	20,52	20,52	20,43	20,48	20,54	20,52	20,47	20,47	20,53	20,55	20,48	20,41	20,45	20,48	20,45	20,47	20,57	20,44	20,48	20,52	20,57	20,52	20,49	20,56	20,52	20,54	20,58	20,57	20,44	20,42	20,51	20,55	20,48	20,44	20,45	20,53	20,54	20,53	20,52	20,54	20,56	20,60	20,55	20,47	20,40	20,44	20,47	20,47	20,51	20,57	20,56	20,58	20,51	20,59	20,58	20,57	20,60	20,63	20,62	20,56	20,58	20,65	20,66	20,61	20,53	20,60	20,65	20,65	20,60	20,57	20,66	20,66	20,60	20,67	20,78	20,68	20,59	20,61	20,59	20,64	20,69	20,74	20,67	20,70	20,72	20,83	20,85	20,85	20,79	20,82	20,85	20,78	20,76	20,72	20,77	20,72	20,76	20,87	20,86	20,81	20,77	20,82	20,90	20,84	20,85	20,78	20,82	20,81	20,86	20,76	20,84	20,90	20,81	20,80	20,84	20,88	20,82	20,89	20,87	20,83	20,90	20,95	20,88	20,93	20,91	20,91	20,91	20,92	20,98	20,96	20,93	20,97	20,98	20,91	20,85	20,92	20,92	20,93	20,97	20,95	21,02	20,90	20,90	20,93	20,96	20,96	20,99	20,99	21,00	20,94	20,96	20,97	20,98	21,06	21,03	20,93	20,96	21,00	21,03	21,04	20,95	20,95	20,97	20,94	21,02	21,03	21,05	20,96	20,92	20,94	20,90	20,99	20,99	21,02	20,97	20,98	20,97	20,93	20,98	21,07	21,06	20,98	20,91	21,04	21,05	21,03	21,05	21,03	21,09	21,00	20,88	21,01	21,10	20,98	20,93	21,00	20,97	20,97	21,02	20,95	20,98	21,12	21,14	21,07	21,02	21,03	21,07	21,07	21,08	21,11	21,01	21,04	21,02	20,94	20,90	20,95	20,98	20,91	20,96	20,97	21,04	20,98	20,93	20,98	21,02	20,97	20,87	20,92	20,96	20,90	20,85	20,93	20,93	20,92	20,89	20,86	20,94	20,96	20,93	20,94	21,02	21,00	20,91	20,95	20,92	20,88	20,88	20,94	20,96	20,86	20,88	20,90	20,99	20,97	20,93	20,89	20,89	20,89	20,86	20,80	20,89	20,92	20,87	20,96	21,02	21,11	21,17	21,12	21,14	21,14	21,05	21,07	21,14	21,08	21,12	21,12	21,11	21,12	21,13	21,19	21,13	21,15	21,06	21,06	21,11	21,04	21,05	21,02	20,99	21,02	21,00	20,99	20,95	20,93	20,89	20,87	20,77	20,76	20,70	20,66	20,62	20,61	20,67	20,62	20,61	20,51	20,59	20,64	20,62	20,58	20,58	20,59	20,59	20,60	20,59	20,56	20,52	20,51	20,52	20,61	20,59	20,51	20,50	20,52	20,51	20,60	20,57	20,53	20,52	20,62	20,52	20,45	20,47	20,46	20,48	20,49	20,63	20,57	20,51	20,43	20,48	20,46	20,38	20,42	20,41	20,39	20,46	20,42	20,49	20,47	20,46	20,49	20,52	20,53	20,53	20,53	20,54	20,61	20,45	20,41	20,44	20,42	20,41	20,41	20,41	20,47	20,51	20,50	20,53	20,45	20,42	20,42	20,40	20,43	20,40	20,43	20,44	20,49	20,50	20,45	20,53	20,53	20,44	20,45	20,60	20,52	20,43	20,43	20,40	20,37	20,45	20,34	20,39	20,39	20,40	20,38	20,40	20,34	20,33	20,35	20,42	20,40	20,42	20,44	20,40	20,50	20,50	20,47	20,49	20,42	20,40	20,52	20,47	20,38	20,43	20,47	20,39	20,42	20,36	20,35	20,42	20,37	20,35	20,30	20,34	20,41	20,45	20,43	20,38	20,41	20,35	20,37	20,38	20,43	20,47	20,49	20,36	20,43	20,38	20,37	20,33	20,41	20,39	20,41	20,40	20,44	20,43	20,40	20,44	20,45	20,40	20,34	20,36	20,37	20,37	20,37	20,34	20,45	20,52	20,43	20,42	20,45	20,41	20,31	20,37	20,43	20,37	20,43	20,37	20,43	20,36	20,36	20,42	20,31	20,28	20,37	20,40	20,37	20,38	20,44	20,34	20,36	20,31	20,27	20,45	20,35	20,43	20,52	20,38	20,43	20,35	20,35	20,31	20,39	20,34	20,28	20,30	20,30	20,29	20,36	20,30	20,30	
20,42	20,29	20,39	20,47	20,44	20,37	20,31	20,45	20,50	20,44	20,38	20,45	20,37	20,35	20,29	20,42	20,47	20,41	20,39	20,37	20,46	20,43	20,28	20,38	20,45	20,41	20,47	20,44	20,37	20,31	20,33	20,40	20,46	20,38	20,35	20,32	20,35	20,33	20,48	20,52	20,38	20,34	20,29	20,40	20,48	20,40	20,37	20,39	20,39	20,31	20,34	20,33	20,32	20,32	20,41	20,40	20,38	20,44	20,44	20,36	20,26	20,33	20,46	20,51	20,42	20,40	20,45	20,41	20,46	20,44	20,39	20,44	20,38	20,41	20,45	20,43	20,46	20,38	20,50	20,53	20,53	20,44	20,46	20,53	20,39	20,38	20,48	20,53	20,39	20,45	20,58	20,50	20,59	20,51	20,37	20,40	20,45	20,46	20,49	20,44	20,47	20,46	20,53	20,46	20,49	20,51	20,45	20,45	20,39	20,36	20,45	20,38	20,40	20,48	20,49	20,39	20,35	20,39	20,41	20,49	20,47	20,37	20,41	20,56	20,48	20,40	20,44	20,48	20,56	20,48	20,35	20,44	20,40	20,48	20,48	20,46	20,50	20,48	20,48	20,56	20,49	20,47	20,46	20,54	20,54	20,44	20,49	20,53	20,47	20,42	20,44	20,55	20,52	20,45	20,45	20,48	20,43	20,55	20,60	20,47	20,46	20,54	20,50	20,48	20,60	20,59	20,55	20,40	20,47	20,50	20,54	20,50	20,57	20,57	20,53	20,51	20,58	20,55	20,54	20,49	20,52	20,53	20,46	20,49	20,53	20,55	20,52	20,58	20,62	20,58	20,51	20,53	20,62	20,63	20,64	20,63	20,68	20,57	20,56	20,56	20,62	20,73	20,67	20,61	20,64	20,60	20,60	20,58	20,61	20,62	20,69	20,74	20,78	20,72	20,65	20,65	20,68	20,69	20,76	20,80	20,72	20,73	20,74	20,83	20,84	20,80	20,89	20,93	20,88	20,81	20,82	20,74	20,77	20,84	20,80	20,87	20,82	20,82	20,87	20,82	20,87	20,80	20,83	20,81	20,87	20,84	20,87	20,86	20,94	20,96	20,84	20,92	20,97	20,93	20,91	20,94	20,93	20,91	21,01	20,96	20,91	20,95	20,98	20,91	20,94	20,96	20,94	20,95	20,89	20,96	21,11	21,03	20,92	20,94	20,91	20,97	21,00	20,99	21,03	20,96	20,91	20,98	20,97	20,96	20,98	21,06	21,02	20,94	21,01	20,99	20,99	21,11	21,10	21,09	21,05	21,01	21,04	21,03	21,04	21,00	20,98	21,07	21,09	21,02	21,06	20,98	20,91	20,96	21,01	21,10	21,12	21,06	20,97	21,05	21,03	21,01	21,07	21,11	21,10	21,07	21,01	21,07	21,13	21,06	21,19	21,21	21,19	21,17	21,01	21,04	21,17	21,08	21,09	21,09	21,08	21,09	21,05	21,09	21,13	21,06	21,16	21,08	21,08	21,10	21,10	21,10	21,07	21,11	21,08	21,15	21,08	20,99	21,06	21,02	21,00	21,00	21,08	21,05	21,09	21,05	21,00	21,00	21,09	21,05	20,94	21,02	21,13	21,06	21,02	20,99	21,04	21,01	21,01	20,99	21,02	20,97	20,92	20,93	21,00	21,02	20,93	20,95	20,91	20,94	20,96	21,01	21,00	20,97	20,98	21,08	21,02	20,95	20,97	20,98	20,94	20,95	20,96	20,96	20,98	20,97	20,95	21,06	21,23	21,36	21,39	21,38	21,38	21,37	21,29	21,28	21,34	21,29	21,31	21,33	21,32	21,33	21,34	21,32	21,23	21,31	21,28	21,28	21,28	21,25	21,19	21,16	21,23	21,18	21,13	21,08	21,01	21,00	20,91	20,95	20,90	20,83	20,76	20,66	20,66	20,64	20,70	20,69	20,57	20,51	20,56	20,59	20,59	20,59	20,58	20,56	20,60	20,61	20,62	20,56	20,59	20,58	20,62	20,56	20,53	20,52	20,53	20,57	20,56	20,57	20,56	20,54	20,50	20,53	20,56	20,52	20,54	20,53	20,49	20,49	20,53	20,49	20,56	20,55	20,48	20,49	20,42	20,46	20,52	20,50	20,44	20,39	20,45	20,51	20,43	20,48	20,53	20,54	20,42	20,47	20,48	20,54	20,49	20,46	20,45	20,42	20,38	20,39	20,42	20,44	20,54	20,48	20,43	20,33	20,34	20,36	20,30	20,35	20,38	20,42	20,47	20,43	20,43	20,38	20,45	20,46	20,40	20,45	20,58	20,43	20,43	20,46	20,48	20,38	20,35	20,41	20,54	20,51	20,46	20,38	20,50	20,45	20,37	20,46	20,51	20,41	20,39	20,45	20,43	20,47	20,42	20,44	20,51	20,45	20,41	20,46	20,46	20,45	20,49	20,45	20,39	20,46	20,37	20,33	20,34	20,34	20,32	20,32	20,40	20,42	20,43	20,40	20,33	20,39	20,38	20,42	20,41	20,40	20,39	20,36	20,31	20,41	20,45	20,41	20,41	20,43	20,42	20,33	20,40	20,44	20,42	20,44	20,38	20,38	20,35	20,36	20,42	20,46	20,47	20,37	20,39	20,44	20,51	20,38	20,41	20,52	20,51	20,41	20,35	20,39	20,34	20,35	20,36	20,36	20,39	20,42	20,48	20,40	20,29	20,33	20,44	20,31	20,30	20,43	20,44	20,39	20,40	20,36	20,41	20,34	20,40	20,49	20,35	20,42	20,33	20,36	20,38	20,37	20,33	20,30	20,44	20,46	20,33	20,24	20,26	20,22	
20,38	20,37	20,29	20,44	20,45	20,38	20,44	20,39	20,38	20,37	20,32	20,47	20,41	20,37	20,28	20,36	20,42	20,44	20,37	20,39	20,36	20,39	20,38	20,36	20,41	20,36	20,55	20,58	20,44	20,39	20,38	20,39	20,36	20,30	20,25	20,35	20,35	20,33	20,44	20,49	20,41	20,43	20,39	20,39	20,43	20,44	20,35	20,41	20,38	20,38	20,42	20,39	20,31	20,36	20,36	20,41	20,43	20,45	20,47	20,35	20,27	20,34	20,38	20,48	20,45	20,41	20,40	20,40	20,41	20,45	20,36	20,45	20,47	20,45	20,42	20,42	20,48	20,33	20,40	20,53	20,51	20,39	20,34	20,52	20,51	20,43	20,47	20,59	20,42	20,42	20,55	20,55	20,51	20,53	20,38	20,46	20,49	20,48	20,45	20,49	20,54	20,49	20,49	20,43	20,51	20,47	20,43	20,42	20,38	20,44	20,49	20,47	20,45	20,50	20,52	20,37	20,34	20,44	20,46	20,46	20,58	20,47	20,42	20,46	20,45	20,45	20,48	20,47	20,51	20,48	20,47	20,50	20,44	20,46	20,48	20,45	20,49	20,46	20,51	20,52	20,48	20,45	20,39	20,45	20,47	20,53	20,60	20,52	20,44	20,44	20,50	20,51	20,54	20,40	20,46	20,53	20,47	20,50	20,55	20,47	20,42	20,51	20,52	20,50	20,58	20,53	20,50	20,46	20,41	20,50	20,49	20,57	20,59	20,70	20,66	20,53	20,57	20,61	20,51	20,49	20,47	20,51	20,46	20,51	20,59	20,57	20,56	20,64	20,64	20,60	20,54	20,63	20,58	20,63	20,67	20,59	20,67	20,62	20,64	20,58	20,58	20,68	20,72	20,63	20,69	20,61	20,59	20,64	20,73	20,68	20,75	20,77	20,83	20,83	20,72	20,74	20,79	20,77	20,84	20,90	20,81	20,72	20,75	20,71	20,80	20,82	20,93	20,97	20,87	20,86	20,89	20,85	20,84	20,85	20,85	20,95	20,88	20,86	20,89	20,91	20,90	20,93	20,91	20,91	20,85	20,82	20,93	20,98	21,08	21,05	20,99	20,95	21,00	21,00	20,96	20,98	21,03	21,10	21,03	21,02	21,04	21,03	20,95	20,99	21,00	21,02	21,05	21,10	21,02	21,03	21,23	21,22	21,10	21,03	20,96	21,08	21,17	21,06	21,07	21,07	21,07	21,09	21,07	21,02	21,12	21,13	21,10	21,08	21,13	21,12	21,12	21,17	21,20	21,20	21,14	21,07	21,10	21,14	21,18	21,14	21,12	21,11	21,15	21,20	21,24	21,15	21,05	21,09	21,18	21,24	21,21	21,12	21,06	21,11	21,19	21,21	21,17	21,20	21,22	21,19	21,13	21,15	21,23	21,21	21,28	21,37	21,40	21,37	21,28	21,28	21,29	21,27	21,24	21,18	21,16	21,18	21,19	21,21	21,30	21,25	21,25	21,29	21,26	21,27	21,28	21,20	21,18	21,18	21,22	21,21	21,16	21,10	21,18	21,22	21,12	21,10	21,10	21,22	21,19	21,15	21,18	21,13	21,24	21,19	21,17	21,13	21,23	21,16	21,16	21,19	21,15	21,16	21,24	21,20	21,20	21,17	21,01	21,06	21,10	21,07	21,06	21,01	21,05	21,11	21,14	21,15	21,09	21,08	21,12	21,14	21,08	21,03	21,12	21,07	21,01	21,03	21,05	21,08	21,09	21,14	21,15	21,20	21,42	21,58	21,60	21,60	21,59	21,56	21,54	21,54	21,58	21,53	21,50	21,50	21,44	21,38	21,41	21,48	21,46	21,40	21,42	21,46	21,49	21,45	21,43	21,39	21,42	21,37	21,23	21,15	21,12	21,04	21,00	20,98	20,87	20,81	20,78	20,77	20,74	20,66	20,55	20,61	20,62	20,58	20,58	20,62	20,58	20,58	20,58	20,60	20,63	20,58	20,65	20,57	20,60	20,58	20,68	20,62	20,52	20,59	20,60	20,55	20,53	20,62	20,51	20,53	20,51	20,58	20,49	20,48	20,50	20,52	20,58	20,57	20,52	20,47	20,52	20,51	20,49	20,48	20,46	20,52	20,59	20,49	20,51	20,49	20,52	20,53	20,50	20,43	20,51	20,53	20,50	20,44	20,47	20,54	20,43	20,45	20,50	20,47	20,42	20,43	20,40	20,40	20,48	20,50	20,39	20,38	20,39	20,43	20,30	20,32	20,41	20,43	20,50	20,47	20,42	20,38	20,38	20,47	20,39	20,46	20,52	20,38	20,45	20,45	20,45	20,43	20,33	20,32	20,45	20,39	20,45	20,47	20,41	20,46	20,49	20,44	20,49	20,38	20,41	20,48	20,49	20,47	20,46	20,43	20,50	20,39	20,35	20,43	20,43	20,45	20,48	20,43	20,37	20,50	20,46	20,51	20,41	20,38	20,36	20,35	20,44	20,42	20,41	20,42	20,31	20,33	20,36	20,52	20,47	20,38	20,42	20,35	20,30	20,42	20,46	20,48	20,46	20,38	20,34	20,44	20,40	20,40	20,39	20,28	20,34	20,39	20,39	20,39	20,48	20,54	20,49	20,39	20,34	20,36	20,43	20,36	20,39	20,48	20,41	20,38	20,31	20,37	20,34	20,33	20,40	20,44	20,35	20,37	20,47	20,38	20,47	20,42	20,36	20,36	20,38	20,35	20,37	20,41	20,43	20,40	20,38	20,36	20,41	20,50	20,46	20,41	20,44	20,39	20,39	20,32	20,33	20,38	20,44	20,48	20,39	20,29	20,22	20,26	
20,32	20,38	20,34	20,35	20,39	20,36	20,41	20,40	20,31	20,38	20,34	20,40	20,36	20,39	20,29	20,39	20,39	20,32	20,28	20,41	20,41	20,36	20,42	20,40	20,30	20,32	20,37	20,53	20,44	20,28	20,49	20,51	20,35	20,30	20,34	20,43	20,40	20,26	20,29	20,34	20,41	20,42	20,43	20,37	20,42	20,38	20,36	20,36	20,40	20,28	20,30	20,44	20,44	20,47	20,44	20,41	20,44	20,50	20,52	20,41	20,35	20,36	20,41	20,43	20,41	20,44	20,42	20,41	20,43	20,51	20,45	20,44	20,47	20,45	20,42	20,40	20,43	20,36	20,39	20,45	20,39	20,30	20,36	20,42	20,44	20,44	20,46	20,50	20,43	20,48	20,49	20,50	20,40	20,41	20,40	20,41	20,47	20,40	20,37	20,48	20,52	20,43	20,45	20,43	20,49	20,48	20,45	20,43	20,45	20,49	20,54	20,50	20,52	20,52	20,57	20,41	20,31	20,37	20,47	20,47	20,52	20,47	20,45	20,44	20,31	20,43	20,50	20,53	20,56	20,44	20,51	20,54	20,45	20,39	20,51	20,54	20,56	20,43	20,49	20,53	20,49	20,53	20,42	20,38	20,44	20,50	20,55	20,50	20,47	20,45	20,45	20,55	20,54	20,42	20,44	20,53	20,49	20,44	20,59	20,54	20,47	20,53	20,51	20,43	20,57	20,51	20,48	20,42	20,45	20,55	20,54	20,52	20,61	20,61	20,65	20,63	20,53	20,59	20,63	20,56	20,52	20,49	20,54	20,55	20,54	20,53	20,58	20,54	20,53	20,55	20,48	20,51	20,61	20,63	20,62	20,58	20,67	20,62	20,60	20,61	20,64	20,70	20,73	20,70	20,68	20,70	20,68	20,72	20,87	20,87	20,84	20,77	20,91	20,98	20,78	20,81	20,90	20,83	20,83	21,01	20,92	20,82	20,82	20,81	20,85	20,91	20,89	20,98	20,97	20,96	20,95	20,92	20,94	20,94	20,91	20,94	20,89	20,93	21,03	20,99	21,00	21,02	20,99	21,05	20,96	20,94	21,07	21,07	21,16	21,12	21,13	21,08	20,99	21,05	21,07	21,11	21,09	21,15	21,16	21,18	21,14	21,12	21,11	21,15	21,20	21,17	21,19	21,18	21,10	21,18	21,30	21,30	21,26	21,16	21,14	21,27	21,33	21,27	21,18	21,22	21,21	21,23	21,21	21,25	21,31	21,35	21,19	21,21	21,30	21,28	21,26	21,29	21,28	21,30	21,29	21,24	21,23	21,28	21,27	21,27	21,25	21,23	21,27	21,38	21,41	21,36	21,32	21,39	21,35	21,39	21,35	21,35	21,31	21,33	21,37	21,40	21,39	21,41	21,41	21,38	21,35	21,35	21,43	21,43	21,56	21,71	21,85	21,82	21,67	21,65	21,67	21,57	21,51	21,48	21,47	21,41	21,42	21,42	21,44	21,53	21,62	21,61	21,59	21,49	21,46	21,47	21,38	21,36	21,45	21,47	21,47	21,35	21,37	21,42	21,43	21,36	21,32	21,37	21,39	21,39	21,40	21,43	21,39	21,37	21,42	21,46	21,40	21,32	21,34	21,38	21,45	21,42	21,45	21,43	21,38	21,40	21,38	21,33	21,31	21,31	21,33	21,34	21,37	21,38	21,29	21,37	21,34	21,30	21,36	21,33	21,29	21,31	21,37	21,35	21,23	21,29	21,30	21,29	21,34	21,38	21,46	21,50	21,64	21,83	21,82	21,80	21,74	21,74	21,71	21,77	21,81	21,82	21,79	21,73	21,66	21,62	21,67	21,74	21,74	21,67	21,71	21,72	21,72	21,75	21,76	21,69	21,66	21,49	21,41	21,36	21,30	21,20	21,10	21,12	20,96	20,90	20,87	20,71	20,70	20,71	20,61	20,61	20,60	20,60	20,65	20,57	20,62	20,57	20,59	20,63	20,67	20,61	20,66	20,66	20,61	20,59	20,62	20,62	20,57	20,55	20,51	20,53	20,54	20,54	20,54	20,46	20,51	20,56	20,47	20,49	20,52	20,53	20,50	20,54	20,58	20,53	20,50	20,45	20,48	20,48	20,50	20,46	20,52	20,55	20,51	20,49	20,51	20,51	20,50	20,48	20,46	20,52	20,60	20,54	20,47	20,54	20,46	20,44	20,50	20,52	20,48	20,41	20,38	20,45	20,48	20,50	20,48	20,41	20,38	20,46	20,43	20,34	20,38	20,37	20,52	20,47	20,44	20,41	20,47	20,49	20,42	20,37	20,47	20,43	20,42	20,47	20,49	20,46	20,46	20,42	20,41	20,31	20,35	20,53	20,37	20,40	20,47	20,46	20,38	20,37	20,41	20,46	20,51	20,51	20,45	20,45	20,37	20,35	20,42	20,48	20,45	20,42	20,41	20,39	20,40	20,47	20,42	20,40	20,41	20,45	20,42	20,36	20,38	20,45	20,40	20,36	20,32	20,34	20,39	20,46	20,42	20,38	20,43	20,36	20,34	20,42	20,39	20,40	20,44	20,38	20,37	20,39	20,44	20,41	20,35	20,27	20,36	20,48	20,38	20,39	20,42	20,47	20,38	20,38	20,37	20,43	20,33	20,36	20,40	20,48	20,37	20,28	20,29	20,42	20,35	20,29	20,36	20,40	20,39	20,26	20,43	20,36	20,34	20,43	20,38	20,32	20,34	20,36	20,28	20,35	20,37	20,40	20,38	20,30	20,39	20,48	20,46	20,50	20,42	20,37	20,36	20,38	20,31	20,34	20,41	20,39	20,37	20,29	20,22	20,18	
20,42	20,33	20,26	20,33	20,33	20,30	20,40	20,42	20,31	20,31	20,27	20,31	20,39	20,42	20,37	20,41	20,40	20,40	20,36	20,40	20,47	20,34	20,39	20,48	20,33	20,38	20,38	20,45	20,37	20,24	20,35	20,52	20,40	20,28	20,34	20,35	20,38	20,27	20,26	20,30	20,30	20,37	20,36	20,27	20,44	20,47	20,37	20,34	20,34	20,30	20,32	20,43	20,44	20,49	20,44	20,41	20,41	20,47	20,51	20,45	20,44	20,37	20,41	20,43	20,31	20,32	20,38	20,45	20,41	20,46	20,43	20,38	20,52	20,52	20,44	20,43	20,41	20,43	20,36	20,43	20,41	20,36	20,42	20,43	20,37	20,41	20,33	20,50	20,43	20,43	20,45	20,45	20,40	20,44	20,47	20,43	20,43	20,38	20,34	20,45	20,46	20,41	20,41	20,42	20,50	20,57	20,49	20,43	20,46	20,47	20,46	20,45	20,50	20,52	20,51	20,44	20,33	20,40	20,49	20,40	20,49	20,48	20,52	20,50	20,30	20,36	20,46	20,42	20,48	20,47	20,46	20,55	20,49	20,42	20,53	20,57	20,63	20,52	20,47	20,52	20,46	20,47	20,46	20,45	20,49	20,46	20,46	20,44	20,42	20,46	20,46	20,53	20,52	20,50	20,52	20,43	20,48	20,43	20,57	20,59	20,43	20,48	20,50	20,50	20,55	20,51	20,48	20,42	20,50	20,52	20,56	20,56	20,54	20,55	20,57	20,58	20,56	20,53	20,66	20,53	20,46	20,57	20,57	20,57	20,65	20,61	20,54	20,55	20,47	20,52	20,52	20,50	20,64	20,63	20,59	20,59	20,63	20,66	20,64	20,64	20,73	20,70	20,68	20,76	20,69	20,69	20,80	20,78	20,89	20,93	20,89	20,93	20,95	20,95	20,90	20,98	21,16	21,08	21,00	21,10	21,13	21,04	20,96	20,99	21,00	21,01	21,02	21,01	21,11	21,09	21,04	21,06	21,09	21,13	21,07	21,08	21,03	20,99	21,10	21,17	21,12	21,14	21,10	21,18	21,16	21,16	21,22	21,19	21,28	21,28	21,24	21,21	21,15	21,16	21,24	21,28	21,31	21,35	21,40	21,40	21,29	21,38	21,36	21,35	21,36	21,41	21,41	21,39	21,25	21,33	21,51	21,42	21,41	21,43	21,40	21,44	21,53	21,52	21,48	21,43	21,53	21,63	21,57	21,55	21,54	21,54	21,52	21,51	21,56	21,54	21,51	21,53	21,63	21,62	21,65	21,55	21,60	21,63	21,56	21,57	21,60	21,59	21,63	21,63	21,70	21,62	21,61	21,69	21,70	21,70	21,74	21,76	21,74	21,76	21,74	21,77	21,79	21,75	21,75	21,72	21,76	21,78	21,83	21,86	22,12	22,40	22,57	22,54	22,50	22,41	22,39	22,31	22,18	22,06	22,06	21,99	21,91	21,96	22,00	21,62	22,21	22,24	22,15	22,12	22,00	21,95	21,93	21,96	21,97	22,03	22,01	21,90	21,47	21,90	21,92	21,90	21,88	21,46	21,91	21,88	21,99	21,97	21,51	21,88	21,47	22,07	22,03	21,91	21,87	21,47	21,94	21,95	21,91	21,91	21,40	21,45	21,84	21,85	21,89	21,92	21,85	21,83	21,95	21,89	21,77	21,88	21,91	21,90	21,86	21,90	21,87	21,85	21,80	21,78	21,83	21,86	21,82	21,77	21,83	21,85	21,83	21,87	22,08	22,20	22,18	22,22	22,11	22,04	22,12	22,06	22,05	22,06	22,12	22,11	22,00	22,03	22,09	22,04	22,08	22,20	22,15	22,18	22,07	22,06	22,18	22,19	21,98	21,79	21,74	21,67	21,58	21,46	21,32	21,30	21,12	20,99	20,87	20,63	20,64	20,66	20,66	20,67	20,63	20,57	20,61	20,58	20,58	20,63	20,56	20,60	20,63	20,64	20,67	20,62	20,57	20,55	20,54	20,58	20,60	20,55	20,48	20,56	20,64	20,51	20,52	20,48	20,55	20,54	20,46	20,51	20,55	20,51	20,46	20,50	20,50	20,50	20,55	20,53	20,54	20,55	20,47	20,47	20,44	20,47	20,49	20,52	20,53	20,55	20,47	20,45	20,41	20,48	20,58	20,56	20,50	20,50	20,45	20,43	20,46	20,49	20,47	20,41	20,39	20,46	20,48	20,46	20,44	20,39	20,39	20,51	20,47	20,37	20,38	20,40	20,44	20,53	20,43	20,43	20,48	20,49	20,38	20,49	20,44	20,48	20,40	20,41	20,42	20,39	20,46	20,53	20,49	20,27	20,40	20,45	20,44	20,37	20,40	20,42	20,41	20,35	20,45	20,39	20,43	20,48	20,46	20,42	20,45	20,46	20,51	20,57	20,46	20,39	20,47	20,46	20,48	20,48	20,32	20,33	20,41	20,43	20,42	20,41	20,44	20,41	20,39	20,33	20,27	20,34	20,36	20,39	20,40	20,39	20,35	20,36	20,36	20,42	20,45	20,44	20,42	20,41	20,42	20,38	20,45	20,46	20,38	20,41	20,46	20,51	20,43	20,41	20,46	20,44	20,35	20,39	20,41	20,44	20,40	20,27	20,38	20,50	20,39	20,26	20,39	20,46	20,44	20,30	20,29	20,39	20,44	20,37	20,43	20,44	20,40	20,33	20,39	20,33	20,31	20,44	20,27	20,30	20,25	20,23	20,35	20,31	20,40	20,44	20,42	20,46	20,47	20,35	20,33	20,48	20,40	20,26	20,33	20,41	20,38	20,32	20,27	20,31	
20,34	20,27	20,16	20,37	20,37	20,29	20,38	20,40	20,40	20,35	20,29	20,30	20,36	20,44	20,44	20,47	20,40	20,42	20,43	20,47	20,42	20,38	20,35	20,38	20,43	20,50	20,38	20,43	20,36	20,35	20,37	20,41	20,39	20,34	20,28	20,27	20,34	20,38	20,35	20,33	20,30	20,37	20,41	20,35	20,43	20,43	20,38	20,37	20,33	20,37	20,40	20,37	20,36	20,43	20,54	20,53	20,46	20,47	20,44	20,34	20,39	20,41	20,42	20,49	20,37	20,42	20,44	20,38	20,38	20,41	20,42	20,40	20,46	20,49	20,45	20,43	20,41	20,37	20,41	20,44	20,45	20,38	20,34	20,41	20,44	20,42	20,39	20,47	20,40	20,38	20,44	20,44	20,47	20,47	20,52	20,40	20,34	20,46	20,49	20,46	20,45	20,44	20,44	20,36	20,41	20,46	20,47	20,51	20,48	20,46	20,40	20,45	20,52	20,46	20,49	20,34	20,32	20,33	20,52	20,48	20,45	20,53	20,49	20,43	20,36	20,39	20,43	20,49	20,51	20,55	20,45	20,44	20,42	20,42	20,41	20,47	20,56	20,53	20,47	20,43	20,43	20,41	20,45	20,49	20,56	20,56	20,53	20,42	20,47	20,48	20,46	20,50	20,47	20,42	20,51	20,53	20,50	20,48	20,57	20,53	20,46	20,60	20,50	20,49	20,50	20,55	20,51	20,44	20,49	20,54	20,52	20,56	20,44	20,52	20,57	20,61	20,56	20,58	20,58	20,45	20,42	20,52	20,55	20,49	20,56	20,66	20,51	20,53	20,60	20,55	20,57	20,54	20,62	20,66	20,60	20,66	20,72	20,64	20,68	20,71	20,77	20,75	20,71	20,80	20,82	20,88	20,97	20,92	21,00	21,16	21,14	21,17	21,16	21,16	21,16	21,32	21,41	21,33	21,41	21,45	21,47	21,37	21,28	21,20	21,22	21,31	21,37	21,33	21,33	21,34	21,28	21,31	21,33	21,33	21,36	21,42	21,39	21,35	21,41	21,45	21,49	21,49	21,47	21,50	21,51	21,53	21,57	21,51	21,58	21,64	21,64	21,64	21,60	21,56	21,62	21,67	21,71	21,76	21,80	21,73	21,70	21,81	21,75	21,78	21,85	21,83	21,86	21,87	21,77	21,83	21,95	21,94	21,90	21,93	21,90	21,99	21,95	22,00	21,59	21,60	21,71	22,20	22,18	22,10	22,13	22,15	22,13	22,16	22,17	22,11	22,03	21,75	22,26	22,30	22,27	22,19	21,76	22,40	22,31	22,30	22,31	21,87	21,97	21,96	21,96	22,40	21,78	22,49	22,07	22,05	22,50	21,93	21,96	22,11	22,09	22,06	22,52	22,11	22,18	22,03	21,99	22,12	22,21	22,14	22,34	22,61	23,37	23,32	23,27	23,24	23,27	23,22	23,12	23,04	22,93	22,92	22,38	22,35	22,89	22,39	22,54	23,10	23,10	23,02	22,93	22,37	22,82	22,42	22,32	22,42	22,93	22,41	22,44	22,31	22,27	22,27	22,75	22,84	22,39	22,30	22,83	22,38	22,85	22,76	22,30	22,86	22,84	22,35	22,32	22,76	22,79	22,35	22,77	22,77	22,72	22,76	22,72	22,25	22,77	22,67	22,66	22,62	22,27	22,70	22,65	22,61	22,59	22,72	22,66	22,30	22,69	22,61	22,57	22,55	22,54	22,47	22,44	22,50	22,54	22,50	22,50	22,50	22,52	22,64	22,58	22,67	22,64	22,56	22,58	22,53	22,46	22,41	22,48	22,47	22,49	22,46	22,49	22,42	22,46	22,49	22,50	22,51	22,40	22,37	22,46	22,55	22,37	22,22	22,19	22,08	21,98	21,86	21,55	21,39	21,26	21,12	20,92	20,71	20,66	20,64	20,66	20,68	20,64	20,55	20,63	20,64	20,66	20,63	20,58	20,56	20,63	20,63	20,56	20,59	20,57	20,50	20,51	20,51	20,57	20,56	20,48	20,53	20,58	20,55	20,58	20,51	20,49	20,52	20,52	20,48	20,47	20,48	20,48	20,53	20,49	20,48	20,51	20,49	20,57	20,60	20,49	20,39	20,47	20,46	20,47	20,58	20,56	20,50	20,54	20,53	20,50	20,42	20,56	20,56	20,48	20,43	20,42	20,40	20,43	20,43	20,44	20,41	20,43	20,38	20,46	20,51	20,42	20,42	20,36	20,47	20,50	20,46	20,42	20,43	20,53	20,53	20,48	20,35	20,44	20,44	20,46	20,49	20,61	20,52	20,53	20,46	20,45	20,35	20,39	20,46	20,48	20,37	20,44	20,49	20,42	20,40	20,39	20,40	20,47	20,46	20,42	20,41	20,34	20,42	20,41	20,40	20,51	20,51	20,51	20,54	20,48	20,40	20,47	20,55	20,47	20,46	20,43	20,45	20,48	20,37	20,37	20,39	20,41	20,40	20,39	20,41	20,41	20,34	20,26	20,37	20,46	20,43	20,43	20,35	20,36	20,45	20,42	20,44	20,51	20,51	20,43	20,44	20,43	20,43	20,40	20,42	20,47	20,51	20,47	20,46	20,42	20,42	20,40	20,38	20,42	20,46	20,39	20,35	20,38	20,51	20,49	20,37	20,44	20,51	20,32	20,32	20,31	20,37	20,37	20,31	20,40	20,44	20,43	20,38	20,36	20,35	20,35	20,42	20,40	20,34	20,45	20,34	20,36	20,35	20,31	20,37	20,38	20,38	20,33	20,35	20,32	20,34	20,37	20,22	20,31	20,41	20,34	20,34	20,47	20,44	
20,36	20,29	20,25	20,37	20,40	20,23	20,25	20,33	20,39	20,41	20,33	20,38	20,41	20,39	20,35	20,47	20,41	20,38	20,32	20,44	20,44	20,42	20,40	20,40	20,42	20,40	20,40	20,48	20,45	20,36	20,39	20,40	20,38	20,27	20,37	20,37	20,47	20,37	20,34	20,30	20,37	20,38	20,42	20,46	20,45	20,31	20,27	20,41	20,37	20,31	20,30	20,46	20,40	20,44	20,60	20,53	20,46	20,42	20,44	20,37	20,41	20,42	20,46	20,45	20,43	20,46	20,53	20,42	20,29	20,40	20,48	20,52	20,42	20,42	20,47	20,49	20,47	20,39	20,48	20,50	20,43	20,37	20,45	20,45	20,50	20,44	20,38	20,41	20,39	20,37	20,51	20,54	20,54	20,49	20,57	20,44	20,37	20,40	20,50	20,48	20,41	20,45	20,43	20,35	20,43	20,46	20,51	20,53	20,41	20,45	20,49	20,46	20,49	20,35	20,45	20,39	20,31	20,32	20,46	20,45	20,41	20,49	20,54	20,44	20,43	20,44	20,42	20,53	20,53	20,55	20,48	20,47	20,50	20,42	20,46	20,46	20,54	20,47	20,49	20,46	20,44	20,46	20,45	20,50	20,48	20,56	20,49	20,48	20,52	20,56	20,45	20,44	20,45	20,45	20,55	20,54	20,55	20,53	20,57	20,50	20,41	20,57	20,57	20,45	20,50	20,54	20,53	20,47	20,44	20,53	20,54	20,49	20,50	20,56	20,53	20,52	20,54	20,62	20,58	20,52	20,52	20,54	20,56	20,56	20,49	20,49	20,57	20,62	20,61	20,64	20,62	20,63	20,61	20,66	20,69	20,65	20,76	20,77	20,74	20,75	20,79	20,88	20,83	20,94	20,98	21,11	21,28	21,28	21,43	21,51	21,63	21,58	21,60	21,74	21,73	21,79	21,92	21,93	21,88	22,07	22,10	21,94	21,89	21,79	21,78	21,79	21,84	21,95	21,93	21,59	21,99	21,95	21,38	21,38	21,94	21,99	22,01	22,00	22,04	21,62	21,69	22,15	22,13	22,14	22,14	21,59	22,26	22,27	22,29	21,85	22,37	22,36	22,38	21,97	21,97	21,92	22,00	22,52	22,16	22,16	22,56	22,13	22,61	22,16	22,64	22,64	22,25	22,75	22,68	22,71	22,73	22,34	22,37	22,42	22,33	22,93	22,93	22,40	22,96	23,03	23,05	22,65	23,06	23,00	22,53	23,10	23,12	23,06	23,06	23,01	22,60	23,18	23,17	22,73	23,24	23,15	22,77	23,32	23,29	23,25	23,23	23,29	23,35	23,38	23,45	23,29	23,30	23,35	23,44	23,49	23,49	23,43	23,44	23,40	23,44	23,38	23,43	23,54	23,52	23,43	23,49	23,56	23,54	23,55	23,64	23,71	23,80	23,82	23,75	23,76	23,83	23,83	23,82	23,76	23,65	23,58	23,63	23,68	23,67	23,67	23,71	23,62	23,58	23,67	23,67	23,62	23,59	23,62	23,66	23,56	23,57	23,60	23,59	23,59	23,56	23,56	23,57	23,56	23,61	23,59	23,60	23,54	23,54	23,48	23,52	23,50	23,48	23,45	23,48	23,42	23,45	23,44	23,47	23,41	23,40	23,34	23,36	23,35	23,43	23,28	23,25	23,27	23,27	23,32	23,26	23,20	23,19	23,22	23,22	23,28	23,20	23,16	23,15	23,10	23,10	22,96	22,99	22,96	23,05	22,97	22,92	22,92	22,90	22,90	22,87	22,91	22,95	22,85	22,86	22,79	22,74	22,72	22,77	22,73	22,74	22,76	22,76	22,62	22,59	22,64	22,58	22,60	22,60	22,57	22,56	22,56	22,54	22,52	22,49	22,39	22,23	22,04	21,72	21,54	21,33	21,20	21,01	20,82	20,80	20,65	20,67	20,70	20,67	20,61	20,66	20,68	20,67	20,65	20,67	20,58	20,57	20,59	20,58	20,60	20,54	20,49	20,50	20,51	20,58	20,55	20,52	20,52	20,56	20,56	20,63	20,53	20,50	20,51	20,52	20,53	20,46	20,44	20,51	20,51	20,48	20,51	20,50	20,51	20,57	20,54	20,51	20,42	20,46	20,51	20,48	20,50	20,53	20,50	20,51	20,53	20,43	20,36	20,46	20,54	20,42	20,43	20,37	20,38	20,43	20,45	20,47	20,50	20,44	20,43	20,47	20,53	20,44	20,36	20,41	20,39	20,48	20,51	20,51	20,45	20,52	20,41	20,47	20,43	20,44	20,44	20,48	20,55	20,55	20,50	20,49	20,48	20,50	20,44	20,40	20,44	20,40	20,40	20,45	20,44	20,33	20,36	20,37	20,35	20,46	20,49	20,46	20,43	20,34	20,36	20,39	20,36	20,44	20,52	20,50	20,51	20,50	20,38	20,41	20,46	20,37	20,41	20,46	20,54	20,48	20,42	20,39	20,42	20,41	20,46	20,48	20,41	20,51	20,51	20,45	20,49	20,52	20,54	20,52	20,44	20,35	20,34	20,47	20,45	20,48	20,46	20,45	20,48	20,53	20,42	20,46	20,39	20,43	20,49	20,39	20,42	20,39	20,46	20,43	20,39	20,38	20,47	20,37	20,34	20,39	20,37	20,45	20,34	20,33	20,40	20,34	20,32	20,44	20,41	20,30	20,36	20,39	20,43	20,32	20,40	20,47	20,42	20,37	20,37	20,37	20,45	20,49	20,43	20,37	20,35	20,31	20,33	20,36	20,39	20,40	20,36	20,34	20,37	20,41	20,33	20,39	20,46	20,37	20,31	20,36	20,35	
20,31	20,32	20,29	20,39	20,36	20,35	20,34	20,35	20,29	20,37	20,35	20,39	20,41	20,42	20,42	20,47	20,39	20,39	20,34	20,42	20,44	20,43	20,37	20,47	20,46	20,43	20,45	20,42	20,38	20,35	20,37	20,36	20,35	20,30	20,34	20,41	20,35	20,34	20,34	20,29	20,34	20,41	20,40	20,45	20,41	20,36	20,34	20,40	20,39	20,34	20,36	20,46	20,40	20,45	20,53	20,46	20,39	20,39	20,35	20,42	20,42	20,38	20,36	20,40	20,40	20,47	20,49	20,43	20,35	20,31	20,43	20,56	20,49	20,45	20,51	20,53	20,53	20,50	20,46	20,43	20,43	20,39	20,54	20,53	20,48	20,43	20,39	20,45	20,39	20,43	20,44	20,57	20,53	20,47	20,51	20,51	20,44	20,46	20,51	20,50	20,43	20,45	20,42	20,40	20,41	20,49	20,48	20,48	20,34	20,35	20,44	20,39	20,41	20,42	20,51	20,46	20,32	20,36	20,45	20,40	20,41	20,48	20,50	20,50	20,50	20,53	20,54	20,53	20,49	20,43	20,42	20,35	20,44	20,44	20,47	20,54	20,54	20,54	20,55	20,46	20,43	20,47	20,47	20,50	20,48	20,55	20,46	20,49	20,52	20,49	20,56	20,56	20,52	20,52	20,55	20,55	20,54	20,43	20,56	20,51	20,42	20,52	20,51	20,51	20,61	20,56	20,50	20,54	20,47	20,50	20,56	20,54	20,57	20,64	20,47	20,48	20,48	20,63	20,68	20,55	20,55	20,53	20,54	20,51	20,57	20,61	20,55	20,58	20,60	20,54	20,54	20,58	20,61	20,64	20,68	20,65	20,77	20,81	20,76	20,76	20,92	20,99	21,06	21,22	21,32	21,43	21,63	21,76	21,93	22,01	22,17	22,27	22,20	22,28	22,40	22,33	22,39	22,41	22,37	22,46	22,53	22,46	22,47	22,47	22,49	22,55	22,46	22,56	22,63	22,62	22,67	22,63	22,62	22,61	22,66	22,68	22,71	22,70	22,70	22,84	22,84	22,93	22,84	22,87	22,87	22,91	22,98	22,93	22,99	23,05	23,06	23,03	23,06	23,14	23,21	23,15	23,20	23,29	23,34	23,36	23,28	23,32	23,29	23,29	23,36	23,33	23,38	23,49	23,45	23,35	23,45	23,51	23,58	23,55	23,51	23,57	23,66	23,66	23,61	23,63	23,69	23,71	23,66	23,69	23,67	23,69	23,73	23,71	23,78	23,70	23,69	23,77	23,88	23,85	23,88	23,82	23,83	23,82	23,85	23,82	23,74	23,77	23,84	23,78	23,92	23,87	23,80	23,81	23,85	23,94	23,96	23,90	23,82	23,77	23,80	23,83	23,85	23,95	23,97	23,84	23,85	23,91	23,91	23,92	23,93	23,99	23,98	23,90	23,87	24,01	24,05	24,03	23,99	23,96	23,94	23,88	23,80	23,99	24,00	23,96	23,93	23,91	23,84	23,84	23,86	23,86	23,85	23,84	23,88	23,89	23,82	23,77	23,81	23,76	23,78	23,77	23,86	23,85	23,83	23,85	23,87	23,78	23,77	23,71	23,70	23,74	23,63	23,60	23,63	23,61	23,65	23,61	23,61	23,61	23,63	23,54	23,52	23,50	23,53	23,47	23,44	23,48	23,43	23,46	23,44	23,31	23,35	23,39	23,32	23,38	23,34	23,35	23,32	23,18	23,21	23,20	23,16	23,10	23,15	23,17	23,07	22,94	22,96	22,98	22,89	22,98	22,94	22,93	22,99	22,94	22,92	22,84	22,85	22,83	22,82	22,82	22,86	22,86	22,68	22,70	22,64	22,67	22,68	22,55	22,56	22,59	22,56	22,49	22,48	22,34	22,10	22,02	21,92	21,74	21,44	21,20	21,06	20,87	20,84	20,80	20,75	20,77	20,62	20,65	20,60	20,63	20,62	20,61	20,60	20,54	20,56	20,61	20,59	20,58	20,49	20,54	20,54	20,56	20,59	20,57	20,59	20,61	20,60	20,62	20,67	20,48	20,47	20,58	20,54	20,50	20,46	20,46	20,54	20,55	20,47	20,45	20,50	20,60	20,57	20,48	20,50	20,53	20,51	20,52	20,49	20,40	20,37	20,46	20,49	20,45	20,46	20,42	20,40	20,46	20,42	20,46	20,42	20,37	20,45	20,40	20,42	20,49	20,50	20,45	20,54	20,51	20,40	20,42	20,40	20,40	20,44	20,47	20,44	20,40	20,49	20,49	20,49	20,47	20,46	20,50	20,50	20,54	20,49	20,41	20,45	20,47	20,49	20,44	20,37	20,35	20,45	20,38	20,40	20,44	20,34	20,35	20,39	20,37	20,40	20,45	20,48	20,44	20,36	20,39	20,37	20,38	20,43	20,40	20,44	20,45	20,49	20,44	20,40	20,40	20,43	20,56	20,46	20,38	20,39	20,44	20,53	20,43	20,44	20,51	20,47	20,43	20,41	20,46	20,44	20,37	20,50	20,58	20,57	20,52	20,41	20,37	20,40	20,48	20,43	20,41	20,36	20,43	20,50	20,41	20,42	20,40	20,40	20,49	20,44	20,43	20,43	20,43	20,41	20,36	20,38	20,43	20,44	20,40	20,44	20,35	20,42	20,37	20,31	20,39	20,35	20,30	20,43	20,41	20,35	20,36	20,42	20,38	20,34	20,33	20,47	20,38	20,32	20,32	20,31	20,40	20,44	20,32	20,31	20,28	20,31	20,35	20,40	20,33	20,37	20,48	20,46	20,36	20,32	20,36	20,39	20,34	20,39	20,32	20,32	20,30	
20,46	20,32	20,26	20,36	20,37	20,38	20,37	20,44	20,40	20,35	20,37	20,46	20,40	20,39	20,39	20,40	20,40	20,30	20,28	20,42	20,39	20,36	20,42	20,48	20,54	20,45	20,41	20,35	20,30	20,24	20,31	20,42	20,27	20,32	20,38	20,39	20,37	20,30	20,32	20,34	20,35	20,45	20,40	20,36	20,40	20,37	20,31	20,33	20,44	20,38	20,36	20,50	20,39	20,37	20,48	20,47	20,41	20,38	20,34	20,39	20,45	20,41	20,46	20,46	20,40	20,37	20,43	20,45	20,42	20,31	20,29	20,44	20,57	20,52	20,45	20,41	20,40	20,43	20,48	20,45	20,41	20,37	20,38	20,47	20,46	20,43	20,46	20,59	20,39	20,35	20,45	20,53	20,50	20,44	20,43	20,45	20,50	20,44	20,50	20,48	20,46	20,46	20,39	20,39	20,49	20,40	20,40	20,46	20,45	20,43	20,45	20,43	20,43	20,42	20,59	20,48	20,36	20,33	20,46	20,50	20,47	20,46	20,48	20,51	20,49	20,47	20,61	20,60	20,49	20,42	20,37	20,39	20,51	20,49	20,46	20,45	20,54	20,57	20,56	20,51	20,46	20,50	20,48	20,47	20,51	20,49	20,48	20,44	20,48	20,44	20,49	20,59	20,59	20,46	20,51	20,53	20,47	20,52	20,62	20,58	20,46	20,48	20,46	20,43	20,51	20,55	20,54	20,52	20,48	20,51	20,58	20,58	20,58	20,58	20,55	20,58	20,47	20,53	20,63	20,63	20,58	20,51	20,55	20,46	20,56	20,61	20,64	20,58	20,56	20,56	20,55	20,52	20,61	20,66	20,70	20,68	20,84	20,84	20,84	20,90	21,08	21,13	21,23	21,45	21,64	21,85	21,86	21,85	22,12	22,35	22,47	22,56	22,58	22,54	22,60	22,62	22,63	22,60	22,59	22,66	22,66	22,67	22,72	22,74	22,76	22,81	22,89	22,88	22,91	22,89	22,88	22,87	22,89	22,91	22,99	23,01	23,00	22,89	22,96	23,07	23,06	23,16	23,19	23,23	23,25	23,18	23,23	23,24	23,30	23,34	23,34	23,29	23,35	23,36	23,43	23,41	23,44	23,50	23,59	23,51	23,44	23,51	23,49	23,50	23,67	23,61	23,65	23,68	23,66	23,61	23,65	23,73	23,79	23,76	23,68	23,73	23,79	23,78	23,79	23,82	23,78	23,78	23,77	23,80	23,84	23,78	23,79	23,83	23,90	23,89	23,82	23,81	23,93	23,92	23,96	23,93	23,91	23,97	24,00	23,99	23,96	23,95	23,95	23,94	24,03	24,00	23,97	23,94	23,90	23,93	24,03	24,02	23,96	23,91	23,94	23,96	23,97	24,04	24,07	23,97	23,93	23,99	24,04	24,03	24,00	23,97	24,05	24,00	23,94	24,09	24,11	24,04	24,05	23,98	24,02	23,99	23,92	23,99	24,04	23,99	23,98	23,99	24,00	23,97	23,93	23,92	23,82	23,84	23,91	23,93	23,88	23,82	23,85	23,82	23,83	23,89	23,91	23,94	23,90	23,92	23,89	23,77	23,81	23,77	23,67	23,68	23,79	23,70	23,67	23,70	23,75	23,68	23,61	23,68	23,61	23,62	23,62	23,56	23,57	23,56	23,54	23,53	23,55	23,57	23,48	23,41	23,41	23,43	23,36	23,37	23,41	23,48	23,39	23,24	23,30	23,32	23,28	23,17	23,20	23,20	23,12	23,04	22,98	23,07	23,01	23,05	22,98	22,98	23,07	22,99	22,89	22,88	22,89	22,82	22,89	22,81	22,82	22,83	22,77	22,71	22,70	22,69	22,66	22,60	22,63	22,61	22,54	22,49	22,46	22,28	21,95	21,96	22,01	21,88	21,60	21,39	21,20	20,96	20,91	20,97	20,86	20,79	20,71	20,64	20,66	20,63	20,60	20,62	20,60	20,55	20,65	20,67	20,66	20,65	20,53	20,53	20,62	20,57	20,59	20,53	20,57	20,63	20,69	20,62	20,59	20,56	20,57	20,60	20,54	20,54	20,50	20,54	20,53	20,55	20,53	20,54	20,52	20,60	20,57	20,54	20,52	20,49	20,57	20,54	20,49	20,47	20,40	20,41	20,47	20,36	20,48	20,50	20,49	20,46	20,47	20,46	20,47	20,39	20,47	20,41	20,39	20,40	20,43	20,45	20,48	20,58	20,43	20,41	20,44	20,38	20,41	20,47	20,38	20,30	20,50	20,56	20,47	20,43	20,44	20,45	20,45	20,47	20,48	20,45	20,40	20,41	20,38	20,39	20,31	20,37	20,45	20,38	20,37	20,38	20,40	20,42	20,45	20,53	20,44	20,45	20,45	20,48	20,47	20,43	20,36	20,38	20,49	20,30	20,35	20,50	20,45	20,43	20,45	20,38	20,46	20,54	20,41	20,32	20,35	20,43	20,52	20,42	20,39	20,42	20,39	20,43	20,38	20,40	20,40	20,37	20,42	20,49	20,59	20,57	20,42	20,36	20,38	20,39	20,44	20,43	20,35	20,34	20,40	20,45	20,46	20,39	20,46	20,42	20,38	20,45	20,39	20,45	20,44	20,33	20,42	20,47	20,34	20,34	20,45	20,45	20,35	20,39	20,40	20,43	20,32	20,30	20,31	20,39	20,42	20,47	20,35	20,33	20,38	20,39	20,35	20,36	20,33	20,42	20,32	20,38	20,38	20,40	20,32	20,31	20,38	20,37	20,42	20,31	20,32	20,39	20,50	20,43	20,32	20,42	20,44	20,35	20,39	20,40	20,36	20,32	
20,45	20,33	20,28	20,38	20,44	20,41	20,39	20,39	20,33	20,43	20,40	20,40	20,34	20,35	20,31	20,38	20,46	20,42	20,34	20,34	20,37	20,30	20,38	20,43	20,43	20,55	20,45	20,38	20,31	20,33	19,87	20,49	20,31	20,34	20,34	20,33	20,44	20,37	20,35	20,34	20,31	20,40	20,40	20,35	20,44	20,42	20,32	20,37	20,46	20,40	20,42	20,37	20,37	20,42	20,42	20,39	20,40	20,50	20,46	20,41	20,43	20,41	20,46	20,53	20,40	20,35	20,41	20,45	20,50	20,42	20,32	20,40	20,50	20,45	20,38	20,41	20,28	20,26	20,40	20,47	20,50	20,35	20,36	20,43	20,41	20,42	20,44	20,46	20,43	20,37	20,47	20,54	20,53	20,45	20,39	20,38	20,51	20,43	20,47	20,51	20,45	20,40	20,42	20,47	20,51	20,39	20,40	20,47	20,42	20,47	20,46	20,47	20,51	20,44	20,56	20,50	20,39	20,39	20,48	20,50	20,57	20,47	20,50	20,52	20,48	20,50	20,57	20,50	20,49	20,40	20,45	20,45	20,52	20,49	20,41	20,49	20,49	20,51	20,53	20,59	20,41	20,43	20,57	20,51	20,57	20,46	20,42	20,45	20,49	20,53	20,59	20,58	20,50	20,43	20,50	20,48	20,45	20,47	20,54	20,56	20,52	20,50	20,50	20,47	20,50	20,53	20,58	20,61	20,55	20,55	20,64	20,62	20,56	20,55	20,56	20,60	20,55	20,55	20,58	20,59	20,63	20,54	20,55	20,55	20,54	20,57	20,64	20,63	20,59	20,63	20,64	20,59	20,68	20,74	20,68	20,75	20,88	20,90	20,94	21,04	21,25	21,31	21,36	21,60	21,81	22,04	22,14	22,01	22,07	22,27	22,47	22,54	22,56	22,57	22,63	22,64	22,71	22,77	22,78	22,84	22,81	22,78	22,88	22,89	22,82	22,82	23,00	23,07	22,96	23,02	23,01	23,00	22,99	22,97	22,98	23,03	23,09	23,06	23,01	23,13	23,27	23,27	23,18	23,21	23,35	23,30	23,24	23,27	23,38	23,36	23,37	23,39	23,39	23,46	23,46	23,44	23,53	23,50	23,57	23,62	23,56	23,56	23,48	23,55	23,73	23,78	23,72	23,78	23,69	23,71	23,71	23,65	23,79	23,83	23,77	23,74	23,81	23,82	23,86	23,81	23,84	23,87	23,81	23,91	23,88	23,85	23,86	23,88	23,95	23,97	23,88	23,91	23,91	23,95	23,97	23,94	23,94	23,96	23,97	23,98	23,97	23,97	24,03	24,02	24,04	23,99	23,94	23,94	23,96	23,97	23,95	24,01	24,03	24,04	24,08	23,98	23,99	24,07	24,03	24,02	24,07	24,12	24,15	24,05	24,09	24,03	24,04	24,08	24,04	24,07	24,17	24,09	24,08	24,07	24,02	23,97	23,94	24,00	23,98	23,99	23,91	23,95	24,02	24,00	24,02	23,97	23,90	23,93	23,89	23,95	23,94	23,87	23,82	23,85	23,87	23,89	24,00	23,88	23,91	23,90	23,91	23,83	23,82	23,82	23,77	23,71	23,78	23,75	23,71	23,79	23,84	23,72	23,64	23,69	23,65	23,64	23,66	23,59	23,66	23,54	23,55	23,55	23,46	23,53	23,46	23,47	23,46	23,45	23,45	23,46	23,41	23,41	23,36	23,28	23,30	23,32	23,29	23,24	23,25	23,28	23,16	23,09	23,06	23,15	23,11	23,15	23,09	22,99	23,03	22,99	22,89	22,83	22,90	22,85	22,85	22,86	22,84	22,79	22,76	22,78	22,74	22,68	22,67	22,67	22,61	22,58	22,52	22,40	22,20	22,01	22,01	22,13	22,08	21,88	21,61	21,50	21,38	21,18	21,10	21,09	20,93	20,80	20,80	20,70	20,64	20,66	20,69	20,68	20,62	20,59	20,67	20,71	20,65	20,68	20,58	20,51	20,59	20,62	20,48	20,51	20,57	20,59	20,61	20,58	20,55	20,55	20,59	20,58	20,55	20,54	20,55	20,52	20,52	20,50	20,49	20,51	20,46	20,50	20,54	20,51	20,54	20,50	20,47	20,49	20,54	20,55	20,56	20,50	20,48	20,43	20,47	20,45	20,46	20,49	20,44	20,42	20,43	20,41	20,51	20,47	20,45	20,42	20,45	20,53	20,47	20,54	20,47	20,46	20,39	20,43	20,40	20,43	20,43	20,35	20,46	20,56	20,51	20,39	20,44	20,43	20,41	20,42	20,45	20,45	20,36	20,34	20,37	20,33	20,38	20,41	20,45	20,36	20,41	20,45	20,36	20,39	20,43	20,41	20,40	20,43	20,47	20,45	20,44	20,41	20,38	20,42	20,52	20,46	20,37	20,49	20,42	20,38	20,43	20,41	20,43	20,54	20,42	20,34	20,39	20,44	20,38	20,36	20,37	20,34	20,37	20,41	20,40	20,39	20,38	20,41	20,48	20,50	20,54	20,56	20,50	20,34	20,40	20,39	20,43	20,42	20,32	20,33	20,40	20,41	20,48	20,38	20,31	20,41	20,36	20,41	20,43	20,40	20,39	20,39	20,38	20,40	20,36	20,31	20,37	20,42	20,33	20,38	20,40	20,41	20,35	20,34	20,32	20,34	20,46	20,40	20,35	20,30	20,32	20,37	20,32	20,35	20,35	20,46	20,43	20,41	20,50	20,48	20,35	20,32	20,32	20,39	20,38	20,36	20,31	20,39	20,41	20,36	20,35	20,49	20,44	20,35	20,35	20,42	20,33	20,30	
20,40	20,37	20,27	20,35	20,39	20,42	20,35	20,34	20,33	20,32	20,36	20,33	20,44	20,36	20,29	20,39	20,44	20,46	20,38	20,38	20,32	20,32	20,39	20,42	20,37	20,44	20,50	20,40	20,28	20,35	20,50	20,51	20,33	20,38	20,30	20,26	20,38	20,35	20,40	20,38	20,34	20,43	20,47	20,37	20,45	20,37	20,37	20,45	20,47	20,42	20,42	20,39	20,32	20,38	20,38	20,42	20,34	20,46	20,46	20,46	20,39	20,31	20,40	20,41	20,43	20,39	20,38	20,41	20,47	20,44	20,45	20,50	20,54	20,43	20,44	20,44	20,38	20,30	20,41	20,52	20,46	20,46	20,44	20,41	20,40	20,47	20,54	20,48	20,41	20,43	20,52	20,47	20,57	20,53	20,47	20,43	20,49	20,50	20,49	20,51	20,54	20,53	20,52	20,45	20,49	20,48	20,47	20,52	20,44	20,43	20,44	20,40	20,47	20,47	20,49	20,41	20,33	20,42	20,43	20,41	20,50	20,50	20,49	20,51	20,47	20,47	20,51	20,55	20,51	20,49	20,54	20,55	20,50	20,49	20,47	20,51	20,51	20,49	20,50	20,55	20,46	20,43	20,53	20,47	20,46	20,46	20,40	20,48	20,49	20,53	20,60	20,59	20,54	20,49	20,59	20,53	20,58	20,56	20,59	20,57	20,54	20,52	20,47	20,51	20,58	20,58	20,59	20,52	20,59	20,59	20,58	20,55	20,57	20,54	20,50	20,54	20,56	20,58	20,57	20,62	20,64	20,57	20,56	20,55	20,55	20,60	20,64	20,62	20,60	20,66	20,69	20,73	20,69	20,66	20,64	20,78	20,98	20,98	20,99	21,17	21,30	21,38	21,48	21,69	21,88	22,08	22,28	22,17	22,09	22,13	22,43	22,54	22,58	22,59	22,66	22,69	22,76	22,80	22,78	22,83	22,86	22,87	22,89	22,89	22,91	22,92	22,98	23,05	22,96	22,95	23,02	23,04	23,06	23,09	23,07	23,09	23,10	23,17	23,18	23,17	23,25	23,32	23,26	23,22	23,26	23,28	23,35	23,35	23,42	23,42	23,44	23,45	23,39	23,50	23,55	23,61	23,58	23,57	23,63	23,62	23,63	23,60	23,55	23,55	23,66	23,74	23,75	23,82	23,76	23,73	23,82	23,67	23,74	23,81	23,80	23,84	23,88	23,94	23,89	23,88	23,87	23,97	23,85	23,91	23,98	23,95	23,93	23,93	24,03	24,03	23,94	23,94	23,99	24,00	24,10	24,00	23,99	24,03	24,04	24,02	24,02	24,00	24,02	24,06	24,05	23,99	24,00	23,99	24,01	24,09	24,02	24,04	24,05	24,04	24,13	23,98	24,03	24,12	24,10	24,10	24,11	24,16	24,14	24,08	24,05	24,02	24,03	24,10	24,05	24,03	24,08	24,07	24,09	24,05	24,07	24,00	24,05	24,11	24,05	24,03	24,06	24,00	24,03	24,00	24,03	24,04	23,96	23,96	23,94	23,97	23,95	23,94	23,98	23,97	23,95	23,88	23,95	23,99	23,90	23,93	23,94	23,85	23,77	23,75	23,77	23,75	23,79	23,81	23,80	23,79	23,81	23,71	23,67	23,77	23,74	23,65	23,68	23,66	23,69	23,63	23,60	23,62	23,60	23,52	23,45	23,44	23,45	23,45	23,43	23,51	23,46	23,37	23,36	23,27	23,34	23,31	23,29	23,21	23,26	23,31	23,24	23,11	23,05	23,12	23,08	23,05	23,09	23,04	22,93	22,96	22,94	22,89	22,94	22,93	22,90	22,94	22,87	22,78	22,75	22,82	22,79	22,75	22,72	22,70	22,68	22,65	22,58	22,42	22,13	21,99	22,22	22,34	22,13	21,93	21,68	21,51	21,42	21,28	21,15	21,13	21,08	20,95	20,84	20,79	20,70	20,71	20,70	20,62	20,63	20,60	20,61	20,72	20,66	20,64	20,58	20,50	20,56	20,63	20,53	20,57	20,64	20,55	20,55	20,55	20,66	20,63	20,59	20,58	20,55	20,58	20,54	20,55	20,55	20,53	20,55	20,50	20,48	20,42	20,54	20,50	20,40	20,45	20,40	20,47	20,61	20,61	20,52	20,54	20,48	20,47	20,55	20,53	20,44	20,41	20,50	20,49	20,38	20,42	20,51	20,56	20,50	20,41	20,47	20,52	20,49	20,56	20,49	20,41	20,38	20,48	20,46	20,36	20,40	20,40	20,45	20,51	20,51	20,50	20,56	20,51	20,45	20,43	20,46	20,46	20,37	20,33	20,39	20,44	20,43	20,42	20,52	20,41	20,40	20,41	20,42	20,39	20,40	20,38	20,34	20,41	20,44	20,40	20,41	20,36	20,38	20,45	20,50	20,49	20,46	20,47	20,39	20,32	20,45	20,49	20,48	20,44	20,48	20,47	20,49	20,43	20,41	20,39	20,45	20,43	20,36	20,35	20,38	20,44	20,46	20,43	20,42	20,42	20,46	20,47	20,49	20,49	20,37	20,36	20,48	20,42	20,33	20,33	20,44	20,46	20,45	20,36	20,29	20,36	20,37	20,39	20,47	20,40	20,28	20,43	20,41	20,38	20,42	20,46	20,41	20,35	20,29	20,38	20,49	20,36	20,35	20,36	20,38	20,40	20,38	20,39	20,38	20,39	20,33	20,36	20,34	20,33	20,38	20,37	20,52	20,45	20,40	20,36	20,33	20,33	20,40	20,38	20,38	20,36	20,40	20,42	20,41	20,32	20,41	20,42	20,38	20,42	20,37	20,46	20,44	20,33	
20,36	20,35	20,32	20,31	20,28	20,35	20,37	20,34	20,41	20,40	20,31	20,27	20,33	20,42	20,21	20,35	20,41	20,38	20,34	20,40	20,35	20,37	20,36	20,38	20,39	20,41	20,43	20,43	20,33	20,33	20,41	20,45	20,28	20,32	20,33	20,31	20,35	20,34	20,37	20,38	20,44	20,54	20,42	20,35	20,47	20,33	20,36	20,42	20,37	20,41	20,43	20,31	20,32	20,41	20,38	20,40	20,39	20,40	20,38	20,47	20,36	20,34	20,40	20,36	20,36	20,48	20,42	20,40	20,41	20,34	20,35	20,50	20,44	20,46	20,47	20,51	20,46	20,42	20,49	20,55	20,54	20,44	20,42	20,38	20,36	20,42	20,52	20,55	20,44	20,53	20,54	20,49	20,50	20,55	20,46	20,47	20,43	20,49	20,49	20,49	20,54	20,49	20,49	20,40	20,42	20,50	20,54	20,52	20,50	20,42	20,44	20,46	20,54	20,55	20,53	20,34	20,39	20,39	20,41	20,37	20,50	20,47	20,55	20,53	20,48	20,48	20,43	20,56	20,57	20,47	20,47	20,44	20,44	20,52	20,57	20,50	20,53	20,55	20,53	20,52	20,49	20,51	20,53	20,51	20,40	20,50	20,55	20,52	20,52	20,54	20,56	20,51	20,54	20,48	20,60	20,55	20,56	20,63	20,63	20,49	20,46	20,52	20,48	20,57	20,54	20,56	20,60	20,47	20,51	20,58	20,53	20,55	20,55	20,51	20,54	20,62	20,57	20,54	20,58	20,61	20,63	20,64	20,62	20,62	20,58	20,65	20,58	20,59	20,62	20,66	20,67	20,69	20,63	20,66	20,64	20,79	20,95	21,05	21,06	21,19	21,34	21,44	21,57	21,74	21,90	22,12	22,37	22,28	22,09	22,01	22,32	22,51	22,66	22,70	22,73	22,78	22,88	22,85	22,78	22,79	22,85	22,84	22,87	22,92	22,92	22,98	23,00	23,05	23,03	22,93	23,04	23,08	23,04	23,13	23,15	23,08	23,04	23,14	23,17	23,20	23,28	23,34	23,29	23,27	23,24	23,24	23,33	23,34	23,45	23,49	23,44	23,47	23,43	23,54	23,58	23,64	23,61	23,61	23,69	23,66	23,63	23,67	23,63	23,64	23,66	23,73	23,79	23,81	23,78	23,77	23,82	23,79	23,82	23,84	23,83	23,90	23,89	23,96	23,91	23,89	23,95	23,91	23,87	23,82	23,92	23,96	23,94	23,89	23,95	23,99	23,96	23,98	24,00	24,09	24,20	24,14	23,97	24,01	24,01	24,04	24,06	24,05	24,04	24,06	24,06	24,07	24,07	24,10	24,09	24,11	24,09	24,08	24,07	24,10	24,05	24,04	24,02	24,07	24,08	24,16	24,10	24,09	24,09	24,07	24,06	24,05	24,09	24,07	24,00	23,99	24,02	24,06	24,14	24,15	24,13	24,02	24,07	24,13	24,10	24,07	24,07	24,05	24,05	24,06	24,02	24,05	24,06	24,04	24,00	24,01	23,91	23,92	23,98	23,95	23,98	23,99	23,97	23,89	23,91	23,97	23,96	23,91	23,82	23,82	23,77	23,80	23,93	23,87	23,82	23,71	23,72	23,73	23,71	23,76	23,73	23,66	23,65	23,66	23,67	23,62	23,64	23,71	23,64	23,63	23,53	23,52	23,49	23,53	23,47	23,49	23,51	23,40	23,40	23,40	23,36	23,30	23,25	23,21	23,29	23,36	23,29	23,24	23,12	23,10	23,12	23,05	23,11	23,10	23,03	22,95	22,99	23,01	23,00	22,91	22,91	22,95	22,91	22,81	22,76	22,75	22,74	22,74	22,71	22,77	22,67	22,55	22,50	22,32	22,09	22,10	22,38	22,44	22,23	22,02	21,73	21,57	21,40	21,28	21,20	21,09	21,04	21,01	20,92	20,91	20,85	20,77	20,76	20,74	20,65	20,65	20,74	20,73	20,71	20,69	20,64	20,48	20,53	20,60	20,59	20,56	20,55	20,60	20,60	20,62	20,62	20,59	20,59	20,64	20,55	20,63	20,50	20,48	20,53	20,55	20,58	20,55	20,52	20,52	20,53	20,55	20,52	20,48	20,47	20,51	20,55	20,55	20,51	20,54	20,57	20,41	20,52	20,49	20,47	20,41	20,46	20,54	20,43	20,40	20,47	20,51	20,49	20,37	20,47	20,55	20,54	20,55	20,46	20,42	20,46	20,50	20,48	20,45	20,41	20,39	20,42	20,57	20,54	20,38	20,50	20,52	20,51	20,48	20,50	20,53	20,47	20,38	20,44	20,47	20,46	20,35	20,42	20,39	20,38	20,42	20,51	20,50	20,41	20,42	20,43	20,38	20,44	20,40	20,42	20,48	20,47	20,50	20,50	20,46	20,44	20,43	20,41	20,32	20,46	20,53	20,44	20,46	20,49	20,48	20,44	20,39	20,39	20,40	20,41	20,41	20,48	20,44	20,44	20,46	20,41	20,49	20,39	20,42	20,47	20,38	20,37	20,47	20,41	20,30	20,43	20,47	20,37	20,40	20,49	20,50	20,45	20,39	20,31	20,43	20,33	20,42	20,54	20,53	20,45	20,44	20,44	20,33	20,36	20,40	20,39	20,37	20,31	20,37	20,47	20,38	20,31	20,38	20,41	20,35	20,32	20,42	20,49	20,41	20,41	20,45	20,39	20,27	20,35	20,35	20,42	20,44	20,37	20,27	20,28	20,32	20,41	20,41	20,34	20,37	20,38	20,37	20,41	20,35	20,38	20,42	20,34	20,36	20,40	20,38	20,35	20,38	
20,47	20,39	20,33	20,32	20,33	20,40	20,43	20,38	20,30	20,39	20,31	20,33	20,37	20,34	20,32	20,39	20,53	20,46	20,47	20,44	20,34	20,34	20,45	20,36	20,30	20,35	20,35	20,43	20,37	20,37	20,40	20,38	20,29	20,27	20,37	20,38	20,30	20,36	20,42	20,39	20,41	20,53	20,47	20,32	20,42	20,42	20,40	20,43	20,41	20,28	20,39	20,42	20,41	20,51	20,45	20,44	20,47	20,49	20,39	20,41	20,29	20,31	20,37	20,35	20,34	20,42	20,46	20,41	20,36	20,37	20,38	20,40	20,43	20,34	20,40	20,45	20,43	20,42	20,45	20,53	20,56	20,41	20,41	20,41	20,40	20,35	20,43	20,53	20,50	20,48	20,53	20,51	20,53	20,49	20,44	20,41	20,37	20,40	20,46	20,52	20,51	20,45	20,43	20,37	20,46	20,51	20,51	20,45	20,44	20,43	20,44	20,55	20,51	20,53	20,51	20,33	20,28	20,38	20,41	20,38	20,46	20,51	20,52	20,57	20,41	20,41	20,45	20,55	20,54	20,51	20,49	20,41	20,44	20,54	20,51	20,42	20,41	20,51	20,49	20,50	20,53	20,51	20,53	20,57	20,48	20,46	20,53	20,54	20,42	20,49	20,53	20,53	20,52	20,46	20,50	20,53	20,50	20,58	20,62	20,48	20,49	20,57	20,48	20,57	20,59	20,60	20,55	20,53	20,48	20,55	20,59	20,55	20,61	20,56	20,58	20,66	20,59	20,62	20,66	20,63	20,58	20,57	20,59	20,58	20,62	20,65	20,52	20,54	20,67	20,73	20,71	20,66	20,68	20,77	20,76	20,81	20,95	21,04	21,09	21,12	21,34	21,48	21,61	21,77	21,86	22,15	22,40	22,43	22,22	21,92	22,01	22,33	22,64	22,75	22,73	22,84	22,87	22,82	22,75	22,79	22,93	22,84	22,86	22,93	22,94	23,01	23,09	23,08	23,01	23,01	23,04	23,06	23,04	23,09	23,17	23,15	23,18	23,19	23,14	23,19	23,25	23,34	23,30	23,32	23,33	23,30	23,38	23,36	23,45	23,46	23,42	23,46	23,58	23,62	23,61	23,60	23,56	23,64	23,63	23,70	23,64	23,66	23,67	23,72	23,76	23,74	23,79	23,89	23,82	23,84	23,95	23,92	23,83	23,85	23,81	23,88	23,90	23,86	23,89	23,84	23,87	23,95	23,93	23,91	23,93	24,01	23,96	23,93	23,99	23,98	23,99	24,02	24,01	24,07	24,15	24,16	24,05	24,01	24,05	24,03	24,06	24,10	24,14	24,14	24,09	24,01	24,05	24,11	24,20	24,20	24,06	24,04	24,06	24,13	24,15	24,06	24,09	24,14	24,11	24,10	24,14	24,08	24,08	23,99	24,03	24,12	24,11	24,06	24,02	24,04	24,08	24,10	24,14	24,18	24,14	24,04	24,00	24,09	24,13	24,10	24,06	24,03	24,11	24,07	24,05	24,08	24,06	24,05	24,01	24,06	24,00	23,95	23,98	23,94	23,94	23,98	23,99	23,96	23,96	24,02	23,92	23,95	23,89	23,87	23,90	23,87	23,95	23,80	23,82	23,82	23,75	23,81	23,86	23,83	23,73	23,69	23,65	23,67	23,59	23,54	23,61	23,66	23,65	23,60	23,62	23,59	23,54	23,52	23,53	23,58	23,48	23,42	23,45	23,46	23,39	23,35	23,28	23,20	23,22	23,31	23,31	23,19	23,20	23,10	23,13	23,21	23,17	23,12	23,05	22,93	22,94	23,00	22,98	22,89	22,96	22,90	22,86	22,86	22,79	22,75	22,75	22,79	22,75	22,77	22,68	22,51	22,36	22,22	22,16	22,29	22,47	22,41	22,26	22,06	21,77	21,58	21,44	21,32	21,25	21,15	21,06	21,05	20,94	20,92	20,89	20,80	20,87	20,90	20,83	20,77	20,79	20,73	20,66	20,69	20,61	20,55	20,57	20,59	20,62	20,63	20,58	20,61	20,59	20,65	20,57	20,50	20,56	20,59	20,52	20,58	20,55	20,52	20,47	20,51	20,49	20,50	20,50	20,62	20,62	20,56	20,59	20,58	20,51	20,50	20,47	20,52	20,50	20,45	20,55	20,45	20,48	20,50	20,43	20,45	20,55	20,55	20,38	20,37	20,50	20,49	20,60	20,47	20,41	20,48	20,53	20,52	20,49	20,38	20,46	20,56	20,56	20,56	20,45	20,44	20,45	20,58	20,55	20,47	20,49	20,45	20,47	20,48	20,49	20,54	20,49	20,43	20,45	20,43	20,47	20,44	20,31	20,36	20,46	20,41	20,39	20,45	20,39	20,37	20,38	20,36	20,35	20,41	20,40	20,43	20,48	20,50	20,50	20,46	20,45	20,45	20,46	20,40	20,42	20,44	20,40	20,44	20,46	20,44	20,44	20,41	20,42	20,45	20,40	20,41	20,45	20,47	20,42	20,42	20,41	20,47	20,46	20,42	20,54	20,50	20,41	20,40	20,50	20,41	20,39	20,48	20,40	20,42	20,53	20,50	20,48	20,41	20,38	20,40	20,41	20,40	20,57	20,54	20,47	20,45	20,53	20,34	20,30	20,28	20,34	20,30	20,30	20,33	20,43	20,42	20,45	20,36	20,39	20,36	20,37	20,52	20,54	20,37	20,38	20,38	20,46	20,24	20,36	20,32	20,35	20,35	20,43	20,47	20,38	20,38	20,46	20,46	20,42	20,48	20,35	20,28	20,35	20,38	20,34	20,30	20,32	20,30	20,32	20,30	20,37	20,32	
20,41	20,39	20,42	20,35	20,33	20,37	20,45	20,37	20,32	20,30	20,32	20,37	20,34	20,35	20,30	20,48	20,52	20,40	20,39	20,42	20,40	20,34	20,47	20,46	20,32	20,30	20,37	20,41	20,41	20,35	20,32	20,41	20,36	20,31	20,39	20,45	20,35	20,33	20,36	20,37	20,31	20,43	20,47	20,33	20,36	20,39	20,38	20,39	20,53	20,38	20,43	20,42	20,44	20,45	20,42	20,46	20,46	20,45	20,44	20,38	20,43	20,42	20,44	20,39	20,35	20,37	20,40	20,35	20,39	20,42	20,42	20,39	20,39	20,44	20,40	20,39	20,34	20,37	20,43	20,47	20,47	20,39	20,42	20,50	20,44	20,43	20,45	20,49	20,49	20,50	20,47	20,45	20,52	20,55	20,51	20,43	20,46	20,38	20,43	20,48	20,53	20,53	20,40	20,34	20,47	20,52	20,47	20,46	20,47	20,35	20,42	20,52	20,51	20,49	20,50	20,40	20,39	20,42	20,40	20,47	20,44	20,46	20,46	20,47	20,43	20,45	20,53	20,54	20,51	20,40	20,50	20,46	20,43	20,45	20,51	20,39	20,40	20,47	20,50	20,48	20,47	20,49	20,48	20,54	20,52	20,53	20,57	20,52	20,47	20,49	20,51	20,53	20,51	20,47	20,48	20,53	20,54	20,60	20,62	20,53	20,44	20,54	20,53	20,56	20,60	20,54	20,51	20,54	20,48	20,52	20,52	20,48	20,50	20,53	20,52	20,57	20,55	20,61	20,69	20,65	20,57	20,57	20,50	20,53	20,60	20,62	20,56	20,52	20,61	20,67	20,65	20,66	20,74	20,76	20,79	20,81	20,93	21,01	21,05	21,13	21,33	21,48	21,64	21,80	21,93	22,22	22,46	22,55	22,38	22,13	21,96	22,14	22,51	22,65	22,70	22,79	22,81	22,75	22,72	22,81	22,88	22,89	22,92	22,91	22,92	23,02	23,08	23,11	23,03	23,00	23,03	23,00	23,07	23,08	23,16	23,19	23,22	23,17	23,15	23,20	23,30	23,40	23,34	23,35	23,38	23,31	23,36	23,45	23,50	23,51	23,45	23,51	23,59	23,61	23,61	23,57	23,57	23,65	23,69	23,70	23,81	23,70	23,66	23,67	23,78	23,77	23,78	23,80	23,78	23,88	23,94	23,92	23,84	23,88	23,86	23,89	23,86	23,83	23,86	23,80	23,83	23,94	23,96	24,00	24,06	24,02	24,03	24,10	24,03	23,98	24,03	24,05	24,03	24,02	24,04	24,11	24,14	24,10	24,06	24,05	24,07	24,05	24,15	24,18	24,15	24,04	24,04	24,17	24,21	24,25	24,13	24,05	24,10	24,14	24,14	24,06	24,12	24,26	24,25	24,17	24,09	24,10	24,07	24,02	24,05	24,15	24,15	24,17	24,09	24,13	24,15	24,16	24,14	24,15	24,12	24,14	24,11	24,18	24,20	24,13	24,06	24,05	24,02	24,04	24,07	24,05	24,00	23,96	23,97	24,10	24,01	24,01	23,99	24,00	23,96	23,95	23,89	23,97	23,99	24,06	23,99	23,95	23,98	23,88	23,86	23,94	23,94	23,82	23,83	23,82	23,79	23,74	23,77	23,81	23,78	23,71	23,66	23,73	23,67	23,56	23,59	23,59	23,65	23,60	23,58	23,53	23,55	23,49	23,45	23,53	23,51	23,39	23,43	23,41	23,40	23,35	23,28	23,23	23,27	23,30	23,32	23,21	23,12	23,16	23,17	23,20	23,16	23,11	23,07	22,97	22,94	22,91	22,94	22,92	22,96	22,97	22,80	22,81	22,76	22,76	22,76	22,78	22,74	22,71	22,65	22,47	22,31	22,15	22,29	22,57	22,55	22,41	22,15	21,91	21,79	21,57	21,49	21,39	21,32	21,15	21,10	21,12	20,97	20,88	20,84	20,81	20,77	20,79	20,79	20,82	20,84	20,77	20,63	20,65	20,61	20,54	20,55	20,64	20,59	20,60	20,62	20,60	20,58	20,60	20,55	20,51	20,57	20,55	20,43	20,49	20,50	20,58	20,48	20,44	20,50	20,48	20,44	20,59	20,69	20,59	20,54	20,57	20,53	20,51	20,48	20,43	20,53	20,47	20,52	20,48	20,50	20,45	20,44	20,46	20,45	20,46	20,41	20,42	20,47	20,52	20,56	20,56	20,46	20,50	20,51	20,50	20,54	20,46	20,42	20,53	20,64	20,63	20,48	20,42	20,48	20,55	20,46	20,46	20,50	20,45	20,40	20,42	20,40	20,47	20,43	20,46	20,35	20,32	20,43	20,47	20,43	20,40	20,50	20,42	20,34	20,30	20,37	20,32	20,38	20,37	20,32	20,38	20,34	20,37	20,46	20,40	20,42	20,46	20,44	20,44	20,41	20,41	20,41	20,40	20,43	20,50	20,48	20,36	20,36	20,48	20,47	20,36	20,32	20,41	20,50	20,49	20,34	20,36	20,39	20,43	20,44	20,47	20,47	20,43	20,42	20,38	20,39	20,36	20,39	20,42	20,38	20,35	20,47	20,43	20,38	20,34	20,36	20,45	20,38	20,41	20,42	20,50	20,42	20,35	20,43	20,43	20,39	20,38	20,41	20,42	20,36	20,33	20,39	20,44	20,43	20,44	20,40	20,38	20,41	20,46	20,46	20,35	20,36	20,40	20,43	20,32	20,33	20,30	20,30	20,39	20,39	20,45	20,39	20,37	20,41	20,50	20,43	20,46	20,34	20,30	20,33	20,37	20,30	20,32	20,34	20,34	20,27	20,34	20,28	20,36	
20,31	20,25	20,23	20,32	20,27	20,31	20,38	20,34	20,27	20,31	20,29	20,37	20,40	20,34	20,31	20,49	20,47	20,31	20,29	20,35	20,40	20,28	20,33	20,41	20,41	20,35	20,31	20,34	20,32	20,23	20,27	20,31	20,23	20,25	20,36	20,45	20,36	20,35	20,26	20,26	20,28	20,31	20,35	20,31	20,35	20,37	20,37	20,35	20,43	20,45	20,46	20,41	20,35	20,39	20,42	20,47	20,43	20,39	20,32	20,35	20,37	20,47	20,46	20,44	20,33	20,32	20,36	20,36	20,47	20,43	20,36	20,41	20,34	20,45	20,44	20,42	20,38	20,38	20,47	20,47	20,43	20,40	20,47	20,59	20,48	20,40	20,44	20,45	20,42	20,50	20,45	20,45	20,43	20,49	20,51	20,48	20,46	20,43	20,40	20,47	20,47	20,53	20,37	20,23	20,51	20,52	20,41	20,37	20,43	20,45	20,41	20,40	20,43	20,46	20,46	20,43	20,43	20,43	20,45	20,48	20,46	20,40	20,41	20,42	20,38	20,41	20,57	20,60	20,48	20,48	20,47	20,42	20,42	20,43	20,50	20,45	20,49	20,54	20,50	20,47	20,42	20,47	20,51	20,49	20,46	20,50	20,57	20,49	20,45	20,53	20,58	20,57	20,51	20,50	20,57	20,59	20,53	20,54	20,60	20,54	20,49	20,44	20,51	20,55	20,49	20,49	20,46	20,50	20,49	20,50	20,52	20,58	20,53	20,52	20,56	20,57	20,58	20,56	20,64	20,57	20,51	20,55	20,51	20,53	20,60	20,59	20,54	20,51	20,58	20,67	20,63	20,76	20,81	20,82	20,82	20,79	20,93	20,92	21,05	21,23	21,25	21,40	21,54	21,74	21,95	22,18	22,48	22,58	22,54	22,35	22,14	22,00	22,39	22,60	22,63	22,73	22,76	22,78	22,83	22,81	22,91	22,89	22,88	22,94	22,94	23,00	22,99	23,11	23,09	23,07	23,04	23,07	23,12	23,12	23,22	23,23	23,18	23,15	23,18	23,25	23,28	23,42	23,34	23,33	23,39	23,40	23,44	23,43	23,45	23,54	23,49	23,49	23,53	23,54	23,56	23,59	23,60	23,67	23,74	23,75	23,78	23,82	23,64	23,57	23,68	23,82	23,81	23,79	23,79	23,86	23,91	23,90	23,86	23,89	23,97	23,91	23,90	23,83	23,91	23,95	23,96	24,01	23,98	23,99	24,03	24,04	24,08	24,11	24,13	24,13	24,11	24,04	24,05	23,99	23,99	24,09	24,16	24,14	24,14	24,02	24,04	24,08	24,10	24,15	24,09	24,09	24,12	24,21	24,21	24,16	24,14	24,11	24,11	24,21	24,23	24,12	24,12	24,23	24,24	24,16	24,09	24,12	24,21	24,17	24,12	24,14	24,18	24,10	24,11	24,15	24,24	24,20	24,16	24,17	24,12	24,13	24,15	24,16	24,18	24,17	24,15	24,08	24,03	24,03	24,04	24,09	24,03	24,00	24,03	24,12	24,10	24,02	24,06	24,00	23,99	23,97	23,93	23,93	24,04	24,05	24,00	24,01	24,00	23,92	23,80	23,88	24,01	23,96	23,85	23,79	23,80	23,81	23,74	23,80	23,81	23,72	23,67	23,74	23,71	23,63	23,67	23,63	23,60	23,57	23,57	23,56	23,54	23,52	23,53	23,52	23,47	23,50	23,42	23,36	23,37	23,42	23,33	23,27	23,34	23,35	23,28	23,18	23,08	23,12	23,17	23,19	23,15	23,02	23,00	23,10	23,13	23,10	23,07	22,95	22,89	22,99	22,88	22,83	22,75	22,80	22,83	22,75	22,70	22,62	22,56	22,38	22,18	22,19	22,44	22,57	22,59	22,49	22,24	21,89	21,70	21,56	21,48	21,36	21,28	21,11	21,06	21,01	20,93	20,83	20,82	20,85	20,80	20,72	20,76	20,73	20,77	20,83	20,71	20,61	20,68	20,54	20,55	20,63	20,64	20,56	20,51	20,57	20,66	20,63	20,53	20,47	20,56	20,61	20,52	20,55	20,58	20,53	20,49	20,47	20,43	20,42	20,44	20,47	20,51	20,54	20,52	20,49	20,50	20,53	20,46	20,49	20,56	20,54	20,50	20,48	20,49	20,48	20,52	20,52	20,50	20,36	20,39	20,43	20,37	20,43	20,51	20,52	20,43	20,45	20,56	20,48	20,50	20,51	20,46	20,52	20,56	20,54	20,41	20,43	20,49	20,53	20,41	20,36	20,45	20,45	20,41	20,38	20,40	20,39	20,42	20,40	20,42	20,42	20,44	20,45	20,45	20,45	20,45	20,43	20,36	20,29	20,36	20,38	20,44	20,40	20,34	20,36	20,37	20,38	20,44	20,50	20,48	20,36	20,41	20,47	20,43	20,42	20,41	20,42	20,49	20,52	20,46	20,37	20,34	20,41	20,44	20,37	20,32	20,45	20,37	20,37	20,39	20,44	20,41	20,44	20,35	20,40	20,50	20,47	20,27	20,35	20,32	20,37	20,46	20,38	20,31	20,36	20,42	20,46	20,39	20,30	20,34	20,43	20,47	20,53	20,49	20,43	20,43	20,43	20,43	20,43	20,43	20,39	20,34	20,41	20,37	20,29	20,37	20,42	20,38	20,38	20,41	20,40	20,40	20,37	20,36	20,33	20,44	20,42	20,43	20,33	20,28	20,32	20,38	20,37	20,41	20,36	20,36	20,36	20,35	20,41	20,40	20,36	20,34	20,37	20,37	20,34	20,27	20,25	20,30	20,32	20,34	20,32	20,33	20,33	
20,38	20,39	20,30	20,32	20,33	20,35	20,35	20,39	20,45	20,37	20,34	20,37	20,41	20,40	20,35	20,49	20,50	20,35	20,30	20,37	20,41	20,29	20,34	20,41	20,38	20,37	20,42	20,40	20,38	20,27	20,33	20,37	20,31	20,39	20,47	20,36	20,34	20,32	20,37	20,35	20,36	20,40	20,41	20,38	20,39	20,38	20,40	20,39	20,42	20,44	20,54	20,47	20,45	20,42	20,45	20,45	20,47	20,35	20,36	20,32	20,28	20,39	20,44	20,46	20,38	20,33	20,41	20,41	20,49	20,41	20,40	20,43	20,45	20,46	20,46	20,48	20,44	20,37	20,48	20,47	20,40	20,42	20,51	20,56	20,52	20,44	20,41	20,36	20,44	20,46	20,47	20,46	20,39	20,36	20,43	20,48	20,39	20,49	20,47	20,43	20,42	20,42	20,39	20,38	20,54	20,56	20,46	20,44	20,41	20,43	20,44	20,35	20,36	20,36	20,47	20,55	20,44	20,47	20,49	20,43	20,46	20,48	20,47	20,51	20,43	20,44	20,52	20,59	20,53	20,50	20,48	20,45	20,39	20,44	20,49	20,44	20,57	20,56	20,53	20,44	20,39	20,47	20,48	20,40	20,36	20,50	20,58	20,56	20,46	20,52	20,61	20,62	20,59	20,47	20,58	20,57	20,52	20,54	20,62	20,60	20,54	20,48	20,42	20,50	20,53	20,45	20,46	20,48	20,52	20,55	20,61	20,55	20,55	20,53	20,58	20,62	20,61	20,53	20,53	20,61	20,55	20,60	20,56	20,51	20,56	20,55	20,53	20,57	20,64	20,68	20,71	20,80	20,86	20,83	20,80	20,87	20,95	20,94	21,03	21,24	21,37	21,37	21,57	21,70	21,90	22,22	22,45	22,60	22,60	22,54	22,33	22,05	22,13	22,48	22,63	22,70	22,77	22,86	22,88	22,89	22,97	23,00	22,91	22,96	22,99	22,99	22,97	23,07	23,08	23,03	23,06	23,10	23,19	23,22	23,22	23,20	23,24	23,18	23,19	23,27	23,35	23,43	23,42	23,34	23,35	23,43	23,49	23,48	23,47	23,41	23,47	23,50	23,56	23,58	23,57	23,59	23,64	23,71	23,78	23,70	23,68	23,78	23,72	23,72	23,76	23,85	23,84	23,83	23,81	23,91	23,99	23,97	23,95	23,92	23,93	23,98	23,95	23,91	23,89	23,93	24,01	24,12	24,02	24,06	24,05	24,03	24,07	24,10	24,13	24,19	24,12	24,05	24,06	24,15	24,10	24,12	24,16	24,16	24,19	24,11	24,08	24,08	24,12	24,16	24,18	24,10	24,13	24,20	24,27	24,23	24,20	24,15	24,21	24,28	24,28	24,15	24,16	24,16	24,16	24,09	24,11	24,14	24,23	24,21	24,19	24,23	24,09	24,00	24,11	24,15	24,15	24,14	24,17	24,18	24,17	24,16	24,17	24,18	24,16	24,18	24,23	24,22	24,13	24,10	24,07	24,07	24,20	24,15	24,14	24,15	24,03	24,02	24,00	23,98	24,02	24,04	24,09	24,03	24,04	24,11	24,00	23,95	23,98	23,96	23,98	23,89	23,93	23,97	23,96	23,83	23,82	23,91	23,78	23,74	23,79	23,79	23,73	23,74	23,73	23,65	23,67	23,74	23,61	23,56	23,54	23,55	23,57	23,59	23,59	23,56	23,49	23,47	23,43	23,41	23,43	23,43	23,35	23,33	23,34	23,32	23,28	23,13	23,15	23,17	23,13	23,17	23,15	23,15	23,07	23,09	23,15	23,12	23,06	22,97	22,89	22,91	22,92	22,89	22,85	22,81	22,85	22,84	22,70	22,56	22,40	22,24	22,17	22,39	22,65	22,66	22,53	22,51	22,33	22,02	21,75	21,59	21,58	21,39	21,23	21,13	21,05	20,98	20,98	20,90	20,84	20,86	20,89	20,83	20,77	20,81	20,86	20,91	20,90	20,74	20,69	20,66	20,58	20,63	20,66	20,67	20,53	20,58	20,65	20,67	20,62	20,54	20,56	20,60	20,50	20,60	20,62	20,59	20,50	20,50	20,50	20,43	20,50	20,52	20,48	20,49	20,49	20,48	20,54	20,51	20,46	20,52	20,50	20,39	20,46	20,49	20,54	20,48	20,53	20,52	20,50	20,48	20,35	20,39	20,37	20,44	20,45	20,50	20,50	20,43	20,49	20,47	20,49	20,45	20,49	20,55	20,53	20,47	20,43	20,48	20,52	20,51	20,47	20,37	20,46	20,51	20,39	20,44	20,52	20,46	20,44	20,40	20,44	20,46	20,42	20,42	20,40	20,36	20,39	20,40	20,47	20,40	20,37	20,45	20,41	20,48	20,47	20,38	20,41	20,38	20,40	20,44	20,51	20,40	20,49	20,46	20,43	20,43	20,46	20,49	20,51	20,52	20,49	20,43	20,43	20,44	20,44	20,46	20,44	20,37	20,37	20,30	20,44	20,51	20,37	20,44	20,36	20,34	20,43	20,38	20,31	20,31	20,43	20,48	20,57	20,43	20,31	20,37	20,47	20,50	20,45	20,38	20,32	20,36	20,49	20,58	20,47	20,34	20,35	20,35	20,35	20,40	20,43	20,37	20,37	20,43	20,41	20,37	20,33	20,44	20,46	20,37	20,39	20,38	20,35	20,31	20,45	20,39	20,40	20,32	20,39	20,35	20,28	20,26	20,30	20,39	20,46	20,40	20,33	20,34	20,43	20,36	20,33	20,44	20,38	20,39	20,46	20,34	20,33	20,26	20,28	20,34	20,45	20,35	20,38	20,39	
20,40	20,47	20,25	20,29	20,36	20,44	20,43	20,38	20,44	20,41	20,29	20,39	20,38	20,42	20,40	20,56	20,53	20,45	20,35	20,42	20,34	20,29	20,42	20,45	20,42	20,35	20,45	20,52	20,42	20,34	20,43	20,52	20,40	20,42	20,48	20,37	20,30	20,39	20,31	20,40	20,51	20,51	20,46	20,39	20,37	20,33	20,47	20,40	20,39	20,45	20,42	20,42	20,40	20,46	20,43	20,44	20,43	20,37	20,35	20,42	20,29	20,38	20,42	20,44	20,43	20,32	20,45	20,42	20,43	20,42	20,43	20,55	20,49	20,44	20,49	20,50	20,42	20,34	20,49	20,53	20,47	20,43	20,47	20,46	20,41	20,43	20,50	20,51	20,50	20,50	20,42	20,46	20,36	20,33	20,38	20,52	20,48	20,51	20,51	20,45	20,48	20,49	20,49	20,51	20,59	20,52	20,49	20,47	20,48	20,35	20,42	20,40	20,45	20,42	20,49	20,52	20,43	20,46	20,49	20,45	20,47	20,50	20,52	20,51	20,45	20,44	20,50	20,57	20,53	20,48	20,54	20,49	20,40	20,41	20,51	20,42	20,47	20,54	20,49	20,46	20,42	20,50	20,51	20,34	20,33	20,41	20,45	20,63	20,58	20,52	20,57	20,57	20,57	20,48	20,51	20,57	20,53	20,58	20,65	20,59	20,54	20,51	20,44	20,48	20,54	20,51	20,49	20,53	20,54	20,60	20,60	20,60	20,54	20,57	20,59	20,59	20,60	20,58	20,69	20,67	20,56	20,51	20,64	20,53	20,55	20,66	20,58	20,60	20,67	20,67	20,64	20,72	20,79	20,87	20,81	20,82	20,95	20,96	21,04	21,14	21,32	21,44	21,61	21,73	21,96	22,19	22,53	22,65	22,66	22,61	22,54	22,31	22,08	22,23	22,55	22,73	22,81	22,89	22,90	22,88	22,95	22,90	22,97	22,96	23,00	22,99	23,06	23,08	23,09	23,07	23,10	23,10	23,11	23,21	23,25	23,27	23,20	23,25	23,22	23,30	23,40	23,40	23,42	23,41	23,43	23,44	23,51	23,50	23,54	23,51	23,53	23,59	23,57	23,64	23,65	23,59	23,68	23,74	23,80	23,76	23,77	23,76	23,74	23,80	23,87	23,90	23,84	23,84	23,85	23,98	24,04	23,95	23,93	23,89	23,91	24,02	24,05	24,07	24,02	23,95	23,97	24,07	24,03	24,04	24,03	24,05	24,06	24,11	24,19	24,19	24,15	24,08	24,09	24,21	24,15	24,12	24,16	24,18	24,18	24,11	24,10	24,10	24,11	24,18	24,22	24,20	24,18	24,16	24,20	24,21	24,28	24,23	24,22	24,25	24,22	24,05	24,13	24,18	24,17	24,13	24,20	24,22	24,22	24,25	24,29	24,25	24,14	24,08	24,13	24,21	24,16	24,13	24,22	24,18	24,20	24,14	24,14	24,17	24,17	24,20	24,23	24,14	24,14	24,15	24,15	24,15	24,17	24,15	24,18	24,14	24,05	23,99	24,00	24,03	24,03	24,02	24,08	24,10	24,07	24,07	24,05	24,02	23,99	24,04	24,08	24,02	23,89	23,85	23,92	23,86	23,76	23,80	23,81	23,83	23,79	23,86	23,80	23,79	23,77	23,70	23,72	23,68	23,64	23,62	23,57	23,55	23,64	23,64	23,59	23,61	23,49	23,48	23,50	23,46	23,52	23,38	23,31	23,37	23,33	23,34	23,34	23,23	23,18	23,22	23,20	23,28	23,26	23,13	23,12	23,03	23,06	23,01	23,05	22,97	22,93	22,91	22,88	22,88	22,84	22,87	22,85	22,78	22,67	22,53	22,26	22,24	22,32	22,53	22,67	22,73	22,64	22,60	22,37	22,04	21,83	21,66	21,52	21,48	21,26	21,18	21,09	20,98	21,01	20,92	20,82	20,88	20,85	20,85	20,80	20,85	20,89	20,91	20,88	20,79	20,66	20,63	20,59	20,65	20,69	20,65	20,65	20,63	20,59	20,61	20,62	20,52	20,59	20,64	20,52	20,51	20,53	20,54	20,51	20,45	20,50	20,46	20,52	20,51	20,52	20,55	20,55	20,52	20,58	20,60	20,53	20,55	20,57	20,43	20,41	20,46	20,52	20,56	20,53	20,50	20,47	20,51	20,39	20,31	20,43	20,49	20,55	20,53	20,55	20,49	20,53	20,52	20,48	20,46	20,53	20,57	20,51	20,40	20,46	20,53	20,50	20,53	20,46	20,38	20,43	20,53	20,46	20,46	20,55	20,47	20,48	20,46	20,41	20,43	20,39	20,44	20,49	20,40	20,42	20,41	20,44	20,42	20,44	20,43	20,42	20,38	20,49	20,45	20,38	20,47	20,46	20,41	20,42	20,35	20,48	20,52	20,43	20,38	20,50	20,49	20,42	20,38	20,43	20,46	20,42	20,37	20,40	20,37	20,39	20,41	20,42	20,38	20,38	20,42	20,34	20,37	20,46	20,46	20,42	20,35	20,27	20,33	20,40	20,47	20,50	20,47	20,36	20,39	20,48	20,72	20,51	20,45	20,33	20,33	20,40	20,46	20,42	20,37	20,37	20,38	20,35	20,35	20,36	20,34	20,48	20,51	20,42	20,37	20,39	20,53	20,42	20,41	20,45	20,38	20,31	20,33	20,45	20,47	20,33	20,29	20,44	20,38	20,37	20,35	20,30	20,37	20,48	20,43	20,39	20,32	20,37	20,39	20,42	20,48	20,45	20,39	20,50	20,37	20,29	20,29	20,37	20,37	20,31	20,36	20,35	20,35	
20,27	20,37	20,39	20,34	20,28	20,34	20,45	20,37	20,28	20,39	20,33	20,37	20,30	20,35	20,45	20,44	20,45	20,37	20,27	20,34	20,34	20,34	20,46	20,47	20,41	20,43	20,41	20,44	20,48	20,40	20,41	20,46	20,37	20,32	20,38	20,40	20,34	20,35	20,32	20,40	20,43	20,48	20,46	20,37	20,36	20,32	20,45	20,42	20,35	20,45	20,44	20,39	20,34	20,40	20,45	20,49	20,39	20,40	20,37	20,41	20,38	20,40	20,49	20,44	20,47	20,40	20,38	20,37	20,31	20,43	20,46	20,59	20,49	20,37	20,40	20,46	20,42	20,35	20,47	20,53	20,43	20,39	20,39	20,48	20,46	20,48	20,50	20,55	20,52	20,50	20,49	20,48	20,40	20,34	20,38	20,42	20,46	20,53	20,47	20,51	20,49	20,54	20,53	20,51	20,58	20,44	20,42	20,44	20,43	20,37	20,42	20,46	20,42	20,40	20,38	20,39	20,36	20,44	20,49	20,47	20,49	20,48	20,45	20,41	20,43	20,43	20,55	20,58	20,56	20,53	20,53	20,47	20,45	20,45	20,54	20,47	20,49	20,51	20,54	20,53	20,44	20,46	20,51	20,43	20,35	20,44	20,52	20,53	20,51	20,47	20,54	20,55	20,47	20,50	20,50	20,49	20,43	20,60	20,60	20,52	20,50	20,55	20,52	20,57	20,56	20,53	20,46	20,49	20,50	20,52	20,58	20,58	20,57	20,57	20,60	20,60	20,62	20,60	20,68	20,66	20,55	20,54	20,58	20,57	20,52	20,63	20,69	20,62	20,54	20,63	20,69	20,68	20,81	20,89	20,90	20,88	21,00	21,07	21,08	21,14	21,29	21,42	21,61	21,80	21,95	22,24	22,56	22,65	22,66	22,63	22,66	22,51	22,19	22,09	22,36	22,68	22,80	22,82	22,90	22,87	22,97	22,89	22,93	23,06	23,08	23,01	23,16	23,18	23,11	23,13	23,13	23,09	23,06	23,15	23,22	23,29	23,24	23,31	23,31	23,35	23,43	23,33	23,29	23,33	23,36	23,43	23,52	23,53	23,59	23,59	23,60	23,64	23,59	23,67	23,66	23,68	23,71	23,79	23,79	23,83	23,79	23,79	23,80	23,81	23,82	23,84	23,86	23,93	23,92	23,95	23,97	23,94	23,89	23,88	23,91	24,01	24,13	24,06	24,02	24,13	24,07	24,00	23,99	24,04	24,03	24,05	24,09	24,11	24,25	24,19	24,20	24,12	24,13	24,24	24,25	24,11	24,14	24,22	24,21	24,15	24,14	24,10	24,07	24,14	24,19	24,17	24,16	24,14	24,17	24,18	24,22	24,21	24,17	24,22	24,19	24,14	24,22	24,29	24,20	24,15	24,22	24,32	24,23	24,20	24,30	24,25	24,23	24,14	24,16	24,26	24,29	24,18	24,23	24,21	24,19	24,13	24,02	24,12	24,17	24,20	24,19	24,15	24,16	24,21	24,22	24,22	24,13	24,09	24,20	24,21	24,11	23,98	24,01	24,12	24,10	24,08	24,01	23,97	24,03	24,04	24,08	24,08	24,09	24,08	24,06	24,00	23,92	23,87	23,89	23,89	23,81	23,74	23,82	23,91	23,84	23,85	23,84	23,76	23,80	23,80	23,77	23,72	23,71	23,70	23,59	23,62	23,59	23,57	23,64	23,64	23,59	23,45	23,50	23,47	23,51	23,44	23,39	23,40	23,39	23,38	23,37	23,21	23,16	23,17	23,16	23,25	23,26	23,11	23,13	23,06	23,03	23,02	23,04	23,00	22,86	22,81	22,86	22,84	22,83	22,89	22,84	22,73	22,61	22,34	22,18	22,29	22,53	22,67	22,66	22,66	22,62	22,59	22,37	21,98	21,79	21,64	21,47	21,38	21,33	21,21	21,11	20,96	20,97	20,97	20,82	20,88	20,82	20,85	20,86	20,84	20,87	20,89	20,88	20,77	20,69	20,59	20,62	20,66	20,69	20,61	20,63	20,58	20,57	20,65	20,66	20,58	20,54	20,66	20,60	20,49	20,43	20,49	20,54	20,54	20,46	20,48	20,49	20,47	20,47	20,58	20,61	20,50	20,52	20,53	20,53	20,50	20,55	20,48	20,46	20,54	20,52	20,58	20,56	20,56	20,52	20,53	20,44	20,32	20,42	20,43	20,49	20,47	20,45	20,50	20,48	20,48	20,49	20,37	20,39	20,44	20,44	20,39	20,35	20,48	20,50	20,54	20,43	20,33	20,37	20,52	20,52	20,47	20,54	20,46	20,39	20,38	20,43	20,46	20,40	20,36	20,47	20,41	20,43	20,44	20,36	20,36	20,35	20,32	20,31	20,37	20,42	20,51	20,42	20,35	20,43	20,41	20,39	20,33	20,44	20,48	20,46	20,42	20,40	20,45	20,47	20,43	20,42	20,46	20,40	20,38	20,36	20,35	20,34	20,37	20,36	20,35	20,39	20,44	20,42	20,35	20,42	20,47	20,48	20,42	20,39	20,34	20,35	20,39	20,49	20,43	20,37	20,46	20,49	20,50	20,47	20,43	20,42	20,41	20,40	20,42	20,33	20,31	20,32	20,49	20,44	20,39	20,42	20,41	20,48	20,47	20,38	20,34	20,37	20,46	20,42	20,35	20,36	20,38	20,35	20,42	20,46	20,44	20,39	20,38	20,45	20,35	20,33	20,39	20,31	20,28	20,47	20,44	20,40	20,42	20,29	20,38	20,48	20,48	20,43	20,51	20,60	20,49	20,32	20,31	20,39	20,46	20,37	20,30	20,32	20,33	
20,38	20,34	20,34	20,39	20,37	20,30	20,37	20,39	20,36	20,31	20,34	20,43	20,38	20,40	20,42	20,45	20,41	20,41	20,30	20,39	20,38	20,35	20,44	20,38	20,28	20,33	20,36	20,49	20,42	20,35	20,27	20,36	20,36	20,31	20,37	20,41	20,33	20,24	20,30	20,33	20,35	20,39	20,40	20,33	20,40	20,32	20,43	20,35	20,35	20,36	20,46	20,47	20,32	20,37	20,44	20,48	20,40	20,45	20,44	20,39	20,30	20,34	20,45	20,53	20,45	20,42	20,41	20,39	20,32	20,33	20,43	20,46	20,52	20,46	20,39	20,42	20,44	20,43	20,41	20,46	20,43	20,36	20,36	20,40	20,54	20,51	20,52	20,44	20,39	20,35	20,45	20,51	20,47	20,39	20,37	20,41	20,39	20,42	20,44	20,43	20,56	20,51	20,42	20,45	20,55	20,47	20,48	20,53	20,45	20,39	20,36	20,42	20,47	20,40	20,42	20,40	20,41	20,44	20,39	20,38	20,53	20,50	20,42	20,42	20,38	20,44	20,54	20,54	20,55	20,48	20,42	20,40	20,45	20,52	20,48	20,50	20,53	20,53	20,55	20,57	20,47	20,53	20,54	20,38	20,44	20,52	20,56	20,53	20,39	20,47	20,58	20,62	20,50	20,47	20,53	20,50	20,46	20,47	20,56	20,51	20,45	20,51	20,49	20,51	20,61	20,56	20,43	20,45	20,50	20,55	20,61	20,57	20,57	20,55	20,56	20,64	20,62	20,59	20,64	20,66	20,65	20,60	20,54	20,52	20,55	20,58	20,68	20,61	20,51	20,59	20,69	20,70	20,81	20,88	20,84	20,89	21,04	21,10	21,10	21,18	21,31	21,43	21,67	21,78	21,93	22,21	22,52	22,59	22,70	22,68	22,68	22,63	22,40	22,16	22,14	22,48	22,80	22,78	22,84	22,95	22,96	22,92	22,93	23,06	23,08	23,08	23,08	23,15	23,17	23,12	23,13	23,15	23,16	23,17	23,21	23,24	23,27	23,29	23,33	23,36	23,38	23,37	23,33	23,36	23,36	23,40	23,57	23,52	23,59	23,59	23,63	23,67	23,68	23,71	23,74	23,70	23,67	23,76	23,82	23,88	23,88	23,76	23,72	23,78	23,89	23,89	23,93	23,94	23,92	23,94	23,97	23,97	23,98	23,99	23,98	24,01	24,09	24,03	24,03	24,12	24,11	24,11	24,05	24,12	24,15	24,10	24,12	24,09	24,22	24,22	24,11	24,12	24,13	24,26	24,29	24,24	24,22	24,17	24,19	24,17	24,19	24,13	24,14	24,18	24,28	24,24	24,26	24,23	24,20	24,25	24,20	24,11	24,16	24,19	24,23	24,18	24,24	24,32	24,24	24,22	24,27	24,36	24,29	24,18	24,27	24,27	24,31	24,25	24,19	24,23	24,31	24,21	24,20	24,24	24,24	24,11	24,14	24,20	24,24	24,19	24,18	24,17	24,22	24,28	24,22	24,18	24,17	24,11	24,16	24,23	24,14	24,03	24,04	24,08	24,11	24,11	24,09	24,03	24,05	24,08	24,04	24,09	24,07	24,04	23,99	23,97	23,95	23,95	23,94	23,95	23,88	23,85	23,84	23,84	23,83	23,86	23,79	23,75	23,80	23,75	23,74	23,72	23,66	23,65	23,64	23,71	23,68	23,64	23,68	23,63	23,59	23,48	23,43	23,48	23,49	23,45	23,42	23,38	23,36	23,33	23,29	23,30	23,18	23,25	23,12	23,14	23,19	23,04	23,09	23,11	23,01	23,03	22,99	22,97	22,90	22,89	22,89	22,83	22,86	22,86	22,84	22,77	22,54	22,23	22,13	22,37	22,58	22,68	22,72	22,70	22,57	22,46	22,33	21,98	21,78	21,62	21,47	21,34	21,32	21,22	21,14	21,03	20,99	20,98	20,87	20,81	20,89	20,89	20,85	20,86	20,85	20,94	20,92	20,83	20,75	20,63	20,64	20,71	20,65	20,54	20,56	20,62	20,62	20,63	20,62	20,56	20,57	20,61	20,59	20,51	20,47	20,56	20,59	20,55	20,48	20,52	20,53	20,50	20,62	20,61	20,58	20,52	20,51	20,54	20,49	20,50	20,52	20,50	20,56	20,60	20,53	20,57	20,58	20,56	20,59	20,59	20,46	20,36	20,40	20,43	20,41	20,44	20,47	20,39	20,42	20,39	20,50	20,41	20,40	20,38	20,43	20,44	20,29	20,40	20,51	20,55	20,51	20,40	20,41	20,46	20,49	20,53	20,56	20,47	20,41	20,41	20,39	20,41	20,37	20,33	20,35	20,40	20,36	20,37	20,43	20,32	20,36	20,36	20,30	20,32	20,40	20,41	20,42	20,39	20,39	20,42	20,42	20,37	20,42	20,46	20,45	20,35	20,42	20,42	20,44	20,51	20,37	20,42	20,38	20,36	20,40	20,39	20,36	20,38	20,36	20,26	20,30	20,39	20,39	20,38	20,34	20,40	20,34	20,35	20,38	20,44	20,36	20,31	20,36	20,32	20,33	20,44	20,55	20,45	20,41	20,34	20,33	20,44	20,38	20,37	20,42	20,39	20,29	20,41	20,39	20,38	20,37	20,38	20,46	20,35	20,39	20,38	20,36	20,39	20,30	20,37	20,31	20,38	20,35	20,44	20,53	20,37	20,39	20,38	20,38	20,29	20,30	20,35	20,32	20,30	20,37	20,47	20,37	20,41	20,39	20,33	20,36	20,31	20,30	20,36	20,42	20,42	20,34	20,35	20,37	20,38	20,44	20,35	20,33	20,30	
20,42	20,35	20,28	20,30	20,36	20,32	20,34	20,32	20,34	20,34	20,35	20,43	20,43	20,44	20,34	20,44	20,47	20,40	20,32	20,36	20,40	20,38	20,42	20,41	20,33	20,36	20,40	20,44	20,39	20,30	20,32	20,38	20,41	20,37	20,28	20,29	20,31	20,30	20,31	20,31	20,25	20,33	20,39	20,36	20,42	20,28	20,36	20,44	20,39	20,36	20,37	20,39	20,32	20,33	20,36	20,51	20,47	20,44	20,45	20,47	20,37	20,41	20,45	20,40	20,41	20,38	20,41	20,38	20,32	20,39	20,44	20,41	20,42	20,45	20,37	20,38	20,44	20,47	20,42	20,33	20,47	20,43	20,33	20,37	20,38	20,50	20,46	20,47	20,39	20,37	20,45	20,37	20,43	20,43	20,43	20,45	20,45	20,35	20,37	20,43	20,44	20,43	20,39	20,42	20,45	20,50	20,50	20,47	20,38	20,43	20,50	20,45	20,47	20,51	20,43	20,38	20,37	20,47	20,46	20,43	20,52	20,47	20,50	20,49	20,44	20,42	20,52	20,60	20,56	20,44	20,37	20,36	20,40	20,50	20,51	20,43	20,50	20,51	20,52	20,55	20,46	20,53	20,58	20,47	20,46	20,53	20,52	20,51	20,39	20,46	20,61	20,58	20,51	20,54	20,57	20,54	20,48	20,49	20,52	20,48	20,44	20,50	20,45	20,47	20,57	20,52	20,44	20,47	20,52	20,54	20,58	20,63	20,53	20,55	20,53	20,57	20,57	20,57	20,62	20,61	20,63	20,59	20,53	20,50	20,64	20,67	20,68	20,61	20,57	20,67	20,67	20,73	20,76	20,84	20,95	21,01	21,09	21,04	21,05	21,14	21,30	21,40	21,61	21,76	21,93	22,20	22,48	22,60	22,65	22,73	22,67	22,67	22,60	22,30	22,00	22,22	22,73	22,80	22,79	22,91	22,97	22,94	22,95	22,98	23,00	22,99	23,05	23,07	23,12	23,16	23,08	23,20	23,22	23,20	23,22	23,23	23,24	23,24	23,30	23,34	23,42	23,42	23,35	23,39	23,40	23,48	23,54	23,58	23,67	23,66	23,62	23,63	23,65	23,70	23,72	23,73	23,74	23,78	23,82	23,81	23,86	23,81	23,77	23,74	23,84	23,87	23,90	23,92	23,89	23,98	24,01	23,99	24,02	24,07	24,03	24,01	24,07	24,05	24,04	24,08	24,06	24,11	24,12	24,18	24,12	24,08	24,08	24,11	24,15	24,17	24,12	24,13	24,19	24,22	24,29	24,24	24,24	24,24	24,17	24,19	24,25	24,20	24,18	24,15	24,20	24,21	24,22	24,29	24,21	24,19	24,25	24,21	24,22	24,24	24,24	24,20	24,25	24,26	24,28	24,27	24,25	24,25	24,24	24,22	24,26	24,34	24,22	24,27	24,20	24,25	24,25	24,24	24,18	24,25	24,28	24,23	24,17	24,21	24,16	24,18	24,19	24,13	24,22	24,28	24,19	24,21	24,23	24,20	24,16	24,23	24,26	24,11	24,09	24,03	24,01	24,09	24,09	24,09	24,06	24,07	24,12	24,11	24,15	24,01	24,01	23,94	23,93	23,88	23,87	23,97	23,94	23,84	23,77	23,83	23,86	23,85	23,82	23,87	23,80	23,73	23,65	23,71	23,68	23,67	23,66	23,65	23,62	23,66	23,64	23,65	23,59	23,54	23,50	23,51	23,46	23,45	23,43	23,40	23,39	23,31	23,36	23,33	23,28	23,26	23,18	23,16	23,15	23,12	23,10	23,07	23,01	23,05	23,01	22,96	22,97	22,97	22,97	22,88	22,86	22,85	22,80	22,71	22,37	22,20	22,32	22,49	22,69	22,69	22,73	22,75	22,66	22,49	22,32	22,03	21,80	21,62	21,49	21,39	21,22	21,14	21,14	21,07	21,01	20,96	20,85	20,84	20,84	20,94	20,91	20,94	20,90	20,85	20,88	20,75	20,76	20,70	20,66	20,68	20,72	20,63	20,53	20,57	20,57	20,58	20,55	20,56	20,60	20,58	20,52	20,49	20,47	20,51	20,57	20,59	20,51	20,57	20,60	20,49	20,57	20,61	20,58	20,52	20,48	20,51	20,51	20,49	20,43	20,45	20,48	20,49	20,48	20,49	20,56	20,53	20,53	20,58	20,48	20,43	20,49	20,48	20,44	20,50	20,49	20,43	20,47	20,44	20,39	20,41	20,47	20,47	20,47	20,50	20,44	20,37	20,46	20,50	20,53	20,45	20,49	20,49	20,48	20,47	20,50	20,47	20,41	20,47	20,41	20,47	20,43	20,36	20,38	20,46	20,43	20,34	20,36	20,38	20,36	20,44	20,35	20,40	20,39	20,40	20,38	20,43	20,45	20,40	20,38	20,35	20,42	20,44	20,42	20,32	20,42	20,47	20,41	20,39	20,38	20,42	20,38	20,30	20,31	20,39	20,47	20,38	20,38	20,34	20,24	20,30	20,33	20,35	20,26	20,31	20,32	20,34	20,32	20,40	20,37	20,30	20,34	20,37	20,39	20,40	20,46	20,48	20,39	20,41	20,44	20,50	20,47	20,34	20,48	20,49	20,37	20,45	20,40	20,42	20,46	20,39	20,37	20,41	20,27	20,35	20,35	20,37	20,33	20,36	20,32	20,38	20,31	20,34	20,50	20,44	20,34	20,38	20,36	20,30	20,29	20,41	20,35	20,39	20,46	20,44	20,46	20,38	20,39	20,40	20,34	20,35	20,39	20,33	20,35	20,33	20,24	20,29	20,35	20,30	20,39	20,31	20,34	20,38	
20,47	20,41	20,33	20,31	20,31	20,33	20,31	20,29	20,33	20,38	20,33	20,24	20,25	20,36	20,38	20,43	20,38	20,37	20,28	20,34	20,34	20,36	20,39	20,44	20,39	20,34	20,38	20,45	20,43	20,36	20,39	20,46	20,38	20,30	20,27	20,29	20,35	20,40	20,46	20,35	20,26	20,33	20,37	20,41	20,41	20,33	20,31	20,42	20,49	20,46	20,31	20,31	20,32	20,35	20,36	20,43	20,39	20,39	20,42	20,47	20,38	20,42	20,47	20,44	20,35	20,36	20,37	20,29	20,34	20,34	20,31	20,43	20,39	20,42	20,46	20,45	20,37	20,35	20,45	20,35	20,38	20,41	20,34	20,38	20,37	20,41	20,43	20,45	20,40	20,44	20,47	20,43	20,44	20,43	20,47	20,44	20,48	20,40	20,31	20,40	20,41	20,37	20,45	20,45	20,48	20,47	20,46	20,43	20,48	20,48	20,55	20,48	20,40	20,42	20,53	20,40	20,42	20,45	20,46	20,41	20,50	20,48	20,51	20,47	20,40	20,46	20,56	20,60	20,54	20,49	20,41	20,43	20,37	20,39	20,47	20,44	20,40	20,46	20,49	20,57	20,52	20,49	20,49	20,48	20,46	20,51	20,49	20,53	20,49	20,43	20,47	20,53	20,51	20,57	20,62	20,53	20,48	20,51	20,52	20,48	20,46	20,54	20,50	20,54	20,53	20,48	20,47	20,54	20,52	20,54	20,53	20,61	20,55	20,50	20,56	20,55	20,61	20,56	20,65	20,62	20,58	20,55	20,57	20,56	20,58	20,70	20,64	20,56	20,64	20,70	20,68	20,75	20,79	20,87	21,01	21,06	21,12	21,05	21,03	21,15	21,30	21,43	21,61	21,82	21,95	22,21	22,54	22,68	22,68	22,64	22,62	22,65	22,70	22,50	22,15	22,08	22,39	22,69	22,81	22,85	22,90	22,89	22,95	22,97	22,96	22,98	23,05	23,06	23,12	23,19	23,15	23,13	23,16	23,21	23,26	23,32	23,29	23,36	23,39	23,32	23,43	23,45	23,43	23,39	23,40	23,53	23,57	23,59	23,66	23,68	23,64	23,61	23,66	23,69	23,71	23,76	23,81	23,80	23,86	23,83	23,82	23,80	23,86	23,81	23,85	23,87	23,89	23,88	23,95	23,99	24,08	24,08	24,06	24,06	24,00	23,97	24,03	24,04	24,03	24,07	24,13	24,16	24,10	24,11	24,17	24,12	24,12	24,15	24,15	24,17	24,15	24,18	24,23	24,22	24,22	24,23	24,23	24,24	24,18	24,19	24,28	24,23	24,21	24,22	24,20	24,21	24,19	24,25	24,18	24,14	24,22	24,30	24,27	24,25	24,25	24,23	24,30	24,37	24,34	24,31	24,28	24,30	24,26	24,25	24,36	24,33	24,26	24,21	24,22	24,28	24,28	24,19	24,27	24,23	24,27	24,31	24,21	24,26	24,20	24,19	24,21	24,24	24,24	24,22	24,19	24,19	24,24	24,20	24,16	24,20	24,20	24,14	24,12	24,12	24,06	24,04	24,11	24,11	24,09	24,05	24,11	24,17	24,14	24,04	24,04	24,03	24,06	24,00	23,95	24,01	23,93	23,89	23,86	23,88	23,89	23,87	23,83	23,83	23,82	23,71	23,71	23,70	23,68	23,73	23,74	23,68	23,61	23,58	23,66	23,69	23,58	23,51	23,59	23,56	23,50	23,45	23,39	23,42	23,37	23,39	23,40	23,29	23,25	23,19	23,21	23,27	23,22	23,10	23,20	23,17	23,05	23,03	23,00	22,97	23,07	23,08	23,06	22,95	22,82	22,80	22,73	22,46	22,21	22,19	22,51	22,63	22,66	22,70	22,73	22,71	22,62	22,47	22,31	21,99	21,76	21,59	21,46	21,40	21,27	21,14	21,13	21,10	21,02	21,01	20,87	20,85	20,81	20,96	20,95	20,84	20,99	20,93	20,77	20,73	20,68	20,64	20,66	20,67	20,64	20,62	20,59	20,59	20,58	20,58	20,57	20,53	20,62	20,61	20,51	20,49	20,49	20,52	20,60	20,53	20,54	20,51	20,57	20,55	20,50	20,52	20,56	20,56	20,51	20,46	20,43	20,48	20,52	20,48	20,46	20,44	20,44	20,51	20,47	20,51	20,46	20,48	20,48	20,48	20,41	20,47	20,51	20,53	20,46	20,45	20,52	20,50	20,39	20,35	20,40	20,52	20,50	20,45	20,46	20,46	20,42	20,48	20,49	20,40	20,42	20,47	20,48	20,43	20,45	20,44	20,45	20,39	20,37	20,50	20,50	20,41	20,44	20,45	20,43	20,35	20,40	20,39	20,39	20,47	20,43	20,41	20,42	20,38	20,38	20,44	20,43	20,39	20,41	20,32	20,37	20,43	20,42	20,34	20,40	20,50	20,47	20,41	20,35	20,46	20,46	20,38	20,32	20,35	20,46	20,43	20,38	20,32	20,24	20,33	20,33	20,31	20,40	20,41	20,40	20,28	20,29	20,38	20,38	20,35	20,42	20,40	20,45	20,36	20,38	20,41	20,42	20,42	20,41	20,44	20,35	20,40	20,37	20,49	20,39	20,43	20,46	20,42	20,41	20,35	20,37	20,42	20,30	20,30	20,41	20,44	20,44	20,43	20,39	20,29	20,37	20,38	20,41	20,40	20,40	20,38	20,38	20,29	20,20	20,37	20,27	20,31	20,45	20,43	20,41	20,39	20,37	20,33	20,34	20,37	20,32	20,31	20,33	20,32	20,29	20,21	20,32	20,36	20,33	20,32	20,27	20,29	
20,40	20,28	20,23	20,29	20,27	20,35	20,44	20,33	20,28	20,42	20,31	20,24	20,28	20,30	20,26	20,38	20,37	20,33	20,29	20,35	20,33	20,36	20,37	20,45	20,42	20,33	20,35	20,43	20,48	20,37	20,32	20,32	20,32	20,32	20,29	20,38	20,40	20,40	20,46	20,46	20,36	20,35	20,40	20,41	20,41	20,32	20,35	20,41	20,40	20,45	20,42	20,27	20,36	20,38	20,45	20,49	20,42	20,44	20,35	20,43	20,40	20,41	20,47	20,47	20,40	20,32	20,35	20,43	20,45	20,37	20,33	20,44	20,40	20,45	20,50	20,41	20,34	20,29	20,39	20,36	20,37	20,38	20,42	20,42	20,39	20,46	20,44	20,43	20,37	20,38	20,49	20,48	20,50	20,47	20,43	20,42	20,43	20,38	20,39	20,40	20,42	20,40	20,45	20,40	20,43	20,41	20,42	20,46	20,46	20,48	20,49	20,44	20,38	20,39	20,52	20,46	20,43	20,47	20,49	20,44	20,49	20,44	20,49	20,48	20,45	20,43	20,51	20,48	20,53	20,46	20,47	20,44	20,43	20,40	20,49	20,53	20,43	20,50	20,55	20,54	20,57	20,54	20,46	20,52	20,52	20,51	20,56	20,50	20,50	20,49	20,50	20,50	20,47	20,51	20,64	20,58	20,51	20,54	20,52	20,43	20,46	20,55	20,49	20,56	20,59	20,50	20,46	20,56	20,51	20,51	20,59	20,61	20,50	20,54	20,55	20,57	20,55	20,59	20,59	20,56	20,55	20,64	20,65	20,57	20,64	20,75	20,66	20,60	20,67	20,73	20,71	20,68	20,83	20,91	21,06	21,09	21,12	21,08	21,07	21,17	21,33	21,46	21,60	21,76	21,95	22,27	22,49	22,67	22,72	22,77	22,76	22,72	22,72	22,66	22,42	22,08	22,20	22,55	22,82	22,89	22,96	23,00	22,93	22,98	23,00	22,99	23,07	23,10	23,14	23,19	23,13	23,13	23,14	23,21	23,22	23,33	23,35	23,32	23,33	23,33	23,35	23,44	23,45	23,47	23,49	23,62	23,65	23,63	23,68	23,62	23,60	23,62	23,64	23,69	23,67	23,69	23,82	23,82	23,84	23,90	23,85	23,78	23,87	23,87	23,96	23,95	23,97	23,95	23,95	23,93	23,99	24,08	24,09	24,03	24,02	24,01	24,04	24,09	23,99	24,04	24,07	24,15	24,10	24,08	24,14	24,24	24,15	24,15	24,19	24,18	24,15	24,24	24,24	24,23	24,22	24,22	24,25	24,21	24,17	24,19	24,25	24,28	24,24	24,29	24,29	24,29	24,19	24,23	24,29	24,29	24,23	24,31	24,32	24,26	24,28	24,29	24,30	24,31	24,32	24,30	24,32	24,28	24,27	24,34	24,35	24,30	24,20	24,25	24,25	24,29	24,30	24,28	24,28	24,32	24,26	24,30	24,30	24,25	24,22	24,21	24,24	24,24	24,27	24,24	24,21	24,21	24,20	24,18	24,19	24,24	24,20	24,13	24,16	24,18	24,17	24,11	24,07	24,10	24,13	24,12	24,16	24,12	24,09	23,98	24,00	24,11	24,08	24,04	24,01	23,99	23,97	23,95	23,98	23,98	23,95	23,90	23,85	23,83	23,82	23,75	23,71	23,74	23,76	23,79	23,81	23,75	23,61	23,55	23,71	23,77	23,64	23,53	23,61	23,55	23,51	23,46	23,41	23,43	23,42	23,40	23,34	23,36	23,25	23,18	23,14	23,26	23,22	23,17	23,17	23,23	23,12	23,05	23,02	22,97	23,09	23,11	23,10	22,98	22,84	22,77	22,57	22,27	22,15	22,39	22,62	22,68	22,75	22,71	22,76	22,75	22,60	22,50	22,29	22,06	21,77	21,61	21,45	21,35	21,26	21,22	21,18	21,09	21,04	21,02	20,83	20,80	20,80	20,81	20,79	20,75	20,91	20,95	20,78	20,70	20,75	20,66	20,64	20,62	20,60	20,58	20,58	20,63	20,64	20,57	20,54	20,48	20,56	20,66	20,56	20,52	20,48	20,43	20,49	20,47	20,56	20,51	20,54	20,55	20,52	20,56	20,54	20,53	20,49	20,45	20,49	20,53	20,53	20,50	20,51	20,47	20,47	20,52	20,48	20,45	20,54	20,51	20,46	20,42	20,38	20,50	20,53	20,52	20,46	20,39	20,52	20,51	20,43	20,43	20,40	20,47	20,48	20,41	20,45	20,45	20,49	20,45	20,48	20,44	20,39	20,41	20,46	20,48	20,46	20,39	20,36	20,34	20,31	20,40	20,42	20,38	20,37	20,31	20,36	20,33	20,34	20,36	20,33	20,35	20,48	20,41	20,41	20,38	20,30	20,38	20,40	20,36	20,37	20,34	20,38	20,51	20,46	20,34	20,44	20,45	20,43	20,40	20,36	20,41	20,45	20,49	20,45	20,39	20,39	20,40	20,33	20,30	20,27	20,33	20,39	20,33	20,50	20,47	20,43	20,35	20,32	20,46	20,48	20,38	20,39	20,32	20,35	20,37	20,43	20,41	20,39	20,37	20,34	20,42	20,42	20,43	20,42	20,46	20,35	20,31	20,40	20,38	20,33	20,37	20,43	20,40	20,31	20,26	20,30	20,39	20,44	20,45	20,32	20,28	20,26	20,32	20,39	20,34	20,39	20,35	20,33	20,34	20,30	20,40	20,34	20,30	20,42	20,41	20,40	20,37	20,35	20,36	20,34	20,35	20,37	20,38	20,33	20,29	20,26	20,21	20,21	20,36	20,39	20,26	20,32	20,30	
20,39	20,36	20,30	20,34	20,33	20,27	20,32	20,38	20,26	20,32	20,28	20,31	20,36	20,37	20,28	20,36	20,45	20,36	20,28	20,40	20,36	20,30	20,40	20,42	20,41	20,33	20,33	20,44	20,41	20,37	20,42	20,38	20,31	20,32	20,31	20,38	20,40	20,35	20,32	20,36	20,31	20,36	20,31	20,38	20,40	20,24	20,25	20,38	20,39	20,44	20,46	20,38	20,40	20,49	20,55	20,50	20,49	20,39	20,32	20,50	20,43	20,38	20,47	20,50	20,37	20,38	20,36	20,45	20,52	20,41	20,30	20,49	20,38	20,40	20,45	20,30	20,31	20,39	20,45	20,47	20,47	20,45	20,45	20,43	20,47	20,48	20,51	20,49	20,39	20,35	20,48	20,48	20,57	20,52	20,39	20,44	20,39	20,37	20,38	20,43	20,47	20,46	20,41	20,39	20,46	20,45	20,51	20,45	20,40	20,46	20,55	20,54	20,44	20,40	20,56	20,48	20,39	20,38	20,41	20,54	20,54	20,47	20,51	20,53	20,47	20,42	20,43	20,40	20,44	20,41	20,44	20,43	20,44	20,47	20,49	20,57	20,45	20,48	20,56	20,45	20,54	20,52	20,49	20,53	20,50	20,50	20,56	20,50	20,48	20,50	20,55	20,55	20,49	20,44	20,55	20,54	20,57	20,56	20,57	20,44	20,47	20,56	20,51	20,58	20,59	20,56	20,52	20,49	20,49	20,52	20,60	20,60	20,59	20,51	20,60	20,61	20,60	20,63	20,63	20,56	20,58	20,70	20,61	20,55	20,64	20,77	20,74	20,68	20,75	20,84	20,79	20,73	20,82	20,93	21,05	21,07	21,15	21,11	21,16	21,20	21,28	21,43	21,60	21,75	21,96	22,26	22,54	22,61	22,68	22,68	22,77	22,83	22,77	22,73	22,60	22,33	22,18	22,31	22,65	22,93	22,96	23,01	22,99	22,99	23,02	23,03	23,12	23,23	23,25	23,24	23,21	23,19	23,19	23,20	23,29	23,30	23,31	23,31	23,29	23,29	23,29	23,41	23,40	23,49	23,52	23,63	23,61	23,62	23,65	23,64	23,65	23,70	23,66	23,69	23,70	23,73	23,79	23,83	23,85	23,90	23,86	23,82	23,85	23,96	23,99	24,01	24,00	23,96	24,00	23,95	23,95	24,00	24,08	24,07	24,00	24,11	24,17	24,07	24,02	24,08	24,09	24,10	24,09	24,12	24,20	24,26	24,19	24,23	24,27	24,21	24,18	24,22	24,22	24,18	24,22	24,24	24,24	24,24	24,22	24,25	24,29	24,25	24,27	24,30	24,30	24,32	24,27	24,36	24,29	24,35	24,35	24,33	24,37	24,34	24,33	24,36	24,34	24,28	24,26	24,28	24,36	24,33	24,36	24,30	24,34	24,30	24,27	24,26	24,25	24,25	24,33	24,31	24,33	24,33	24,29	24,30	24,24	24,25	24,26	24,22	24,27	24,18	24,31	24,25	24,21	24,28	24,29	24,25	24,24	24,25	24,25	24,17	24,17	24,22	24,20	24,16	24,14	24,16	24,18	24,18	24,17	24,15	24,07	24,04	24,02	24,05	24,04	23,95	23,99	23,97	23,93	23,97	23,95	23,96	23,97	23,96	23,87	23,92	23,86	23,79	23,78	23,76	23,74	23,77	23,78	23,72	23,67	23,63	23,70	23,76	23,70	23,60	23,57	23,51	23,52	23,53	23,48	23,41	23,41	23,41	23,33	23,32	23,29	23,22	23,18	23,25	23,19	23,15	23,17	23,21	23,13	23,06	23,11	23,02	23,03	23,03	23,06	23,04	22,85	22,70	22,43	22,23	22,36	22,57	22,71	22,72	22,78	22,75	22,75	22,83	22,72	22,59	22,42	22,05	21,81	21,67	21,53	21,39	21,35	21,19	21,18	21,08	21,04	21,02	20,88	20,81	20,78	20,78	20,79	20,81	20,90	20,93	20,77	20,72	20,74	20,70	20,66	20,69	20,60	20,55	20,55	20,59	20,60	20,53	20,49	20,54	20,54	20,54	20,56	20,54	20,55	20,46	20,52	20,53	20,56	20,53	20,50	20,50	20,57	20,57	20,51	20,44	20,42	20,42	20,41	20,49	20,48	20,50	20,43	20,44	20,48	20,52	20,53	20,46	20,51	20,57	20,51	20,45	20,44	20,41	20,43	20,46	20,47	20,41	20,49	20,43	20,43	20,40	20,45	20,43	20,44	20,47	20,39	20,43	20,47	20,54	20,53	20,45	20,46	20,41	20,42	20,41	20,44	20,44	20,35	20,30	20,37	20,42	20,44	20,44	20,38	20,32	20,40	20,40	20,38	20,35	20,40	20,41	20,36	20,37	20,38	20,40	20,40	20,38	20,38	20,36	20,30	20,33	20,41	20,50	20,39	20,30	20,42	20,40	20,41	20,40	20,36	20,39	20,34	20,37	20,41	20,27	20,35	20,42	20,44	20,40	20,38	20,36	20,37	20,43	20,52	20,46	20,45	20,47	20,35	20,44	20,54	20,51	20,36	20,36	20,32	20,32	20,50	20,55	20,42	20,38	20,37	20,49	20,50	20,42	20,46	20,48	20,40	20,37	20,38	20,39	20,36	20,35	20,44	20,49	20,26	20,30	20,38	20,44	20,42	20,43	20,36	20,34	20,36	20,37	20,43	20,39	20,39	20,36	20,32	20,29	20,34	20,42	20,40	20,39	20,40	20,38	20,36	20,41	20,37	20,36	20,39	20,40	20,42	20,36	20,30	20,34	20,33	20,29	20,38	20,38	20,38	20,34	20,30	20,31	
20,43	20,38	20,32	20,37	20,32	20,31	20,28	20,29	20,26	20,20	20,21	20,33	20,39	20,38	20,32	20,39	20,40	20,42	20,33	20,39	20,34	20,35	20,40	20,43	20,45	20,44	20,39	20,36	20,36	20,38	20,46	20,46	20,34	20,37	20,32	20,40	20,36	20,36	20,36	20,34	20,32	20,39	20,34	20,38	20,42	20,27	20,29	20,35	20,42	20,41	20,43	20,43	20,35	20,50	20,48	20,50	20,41	20,36	20,36	20,43	20,39	20,36	20,50	20,49	20,47	20,43	20,43	20,35	20,42	20,44	20,31	20,42	20,50	20,38	20,38	20,42	20,39	20,39	20,38	20,46	20,51	20,44	20,41	20,39	20,49	20,54	20,54	20,58	20,48	20,36	20,45	20,44	20,46	20,50	20,43	20,38	20,43	20,38	20,35	20,39	20,47	20,47	20,39	20,40	20,49	20,50	20,51	20,49	20,41	20,42	20,48	20,49	20,44	20,38	20,44	20,46	20,34	20,38	20,45	20,45	20,59	20,46	20,43	20,50	20,53	20,52	20,50	20,53	20,43	20,46	20,49	20,42	20,43	20,42	20,47	20,51	20,49	20,45	20,53	20,44	20,48	20,47	20,46	20,45	20,45	20,49	20,55	20,57	20,51	20,59	20,51	20,55	20,46	20,42	20,43	20,46	20,52	20,49	20,54	20,48	20,49	20,58	20,52	20,57	20,61	20,56	20,55	20,53	20,50	20,55	20,57	20,64	20,62	20,59	20,59	20,63	20,59	20,61	20,67	20,66	20,54	20,63	20,69	20,65	20,67	20,72	20,73	20,71	20,82	20,93	20,94	20,82	20,87	20,93	21,00	21,07	21,13	21,04	21,12	21,25	21,30	21,39	21,60	21,77	21,96	22,19	22,52	22,72	22,74	22,68	22,78	22,82	22,75	22,79	22,73	22,57	22,28	22,13	22,40	22,77	22,93	22,91	22,96	23,00	23,05	23,08	23,13	23,21	23,21	23,23	23,20	23,27	23,24	23,23	23,25	23,36	23,31	23,35	23,38	23,35	23,37	23,49	23,44	23,45	23,52	23,60	23,69	23,66	23,70	23,66	23,67	23,63	23,68	23,68	23,69	23,74	23,81	23,85	23,87	23,90	23,90	23,80	23,78	23,89	23,94	23,90	23,97	23,96	24,01	24,03	23,98	24,03	24,10	24,17	24,08	24,15	24,21	24,09	24,04	24,14	24,10	24,07	24,10	24,07	24,17	24,21	24,19	24,21	24,23	24,24	24,27	24,26	24,26	24,24	24,21	24,24	24,22	24,30	24,32	24,27	24,26	24,37	24,35	24,37	24,39	24,32	24,34	24,32	24,25	24,26	24,40	24,36	24,34	24,36	24,36	24,37	24,42	24,33	24,34	24,27	24,27	24,34	24,35	24,32	24,34	24,28	24,26	24,25	24,23	24,34	24,32	24,31	24,33	24,38	24,34	24,27	24,22	24,25	24,33	24,29	24,26	24,25	24,33	24,29	24,18	24,26	24,31	24,29	24,32	24,29	24,17	24,19	24,19	24,20	24,23	24,14	24,12	24,18	24,18	24,13	24,12	24,08	24,07	24,10	24,10	24,04	24,10	24,13	24,09	24,00	24,00	24,05	23,99	23,94	23,94	23,93	23,88	23,89	23,87	23,70	23,78	23,86	23,81	23,78	23,77	23,74	23,68	23,68	23,68	23,67	23,69	23,58	23,53	23,49	23,56	23,55	23,46	23,41	23,45	23,43	23,38	23,34	23,26	23,27	23,25	23,29	23,25	23,19	23,21	23,13	23,08	23,07	23,10	23,11	23,13	23,05	23,04	22,98	22,85	22,60	22,31	22,32	22,61	22,79	22,83	22,86	22,78	22,75	22,78	22,80	22,68	22,62	22,40	22,08	21,82	21,66	21,53	21,42	21,32	21,17	21,12	21,10	21,02	21,01	20,94	20,86	20,85	20,82	20,87	20,76	20,79	20,82	20,73	20,68	20,77	20,69	20,65	20,63	20,66	20,61	20,63	20,63	20,58	20,48	20,51	20,54	20,60	20,52	20,47	20,52	20,58	20,57	20,55	20,60	20,57	20,52	20,49	20,49	20,49	20,55	20,53	20,51	20,46	20,45	20,48	20,52	20,45	20,41	20,49	20,45	20,49	20,46	20,53	20,51	20,43	20,41	20,46	20,43	20,43	20,40	20,38	20,38	20,40	20,47	20,46	20,54	20,43	20,42	20,36	20,39	20,42	20,52	20,37	20,37	20,50	20,51	20,57	20,45	20,51	20,51	20,51	20,42	20,44	20,48	20,40	20,35	20,44	20,49	20,46	20,46	20,43	20,38	20,47	20,47	20,38	20,32	20,37	20,39	20,38	20,35	20,41	20,39	20,40	20,39	20,38	20,33	20,38	20,32	20,43	20,46	20,42	20,35	20,39	20,43	20,42	20,41	20,40	20,42	20,42	20,34	20,35	20,30	20,34	20,35	20,47	20,47	20,34	20,38	20,36	20,39	20,45	20,46	20,37	20,36	20,34	20,44	20,41	20,44	20,43	20,38	20,40	20,34	20,47	20,52	20,50	20,42	20,36	20,44	20,41	20,41	20,34	20,45	20,38	20,36	20,36	20,33	20,37	20,33	20,39	20,45	20,38	20,40	20,44	20,50	20,47	20,42	20,42	20,36	20,38	20,44	20,44	20,34	20,27	20,34	20,41	20,27	20,33	20,39	20,38	20,36	20,36	20,40	20,40	20,40	20,32	20,39	20,33	20,32	20,36	20,39	20,30	20,39	20,38	20,31	20,39	20,36	20,36	20,38	20,36	20,34	
20,34	20,32	20,30	20,35	20,29	20,31	20,38	20,38	20,35	20,26	20,27	20,30	20,37	20,31	20,34	20,37	20,29	20,36	20,34	20,34	20,34	20,47	20,44	20,36	20,41	20,39	20,42	20,39	20,39	20,39	20,31	20,40	20,36	20,36	20,43	20,43	20,49	20,41	20,40	20,39	20,36	20,43	20,43	20,43	20,45	20,41	20,41	20,44	20,47	20,45	20,37	20,40	20,32	20,36	20,48	20,53	20,36	20,37	20,44	20,41	20,33	20,35	20,42	20,51	20,47	20,49	20,51	20,33	20,37	20,49	20,42	20,42	20,51	20,55	20,39	20,37	20,44	20,43	20,35	20,36	20,45	20,42	20,36	20,32	20,47	20,58	20,53	20,51	20,41	20,48	20,49	20,42	20,45	20,48	20,45	20,45	20,49	20,44	20,42	20,44	20,39	20,47	20,46	20,34	20,44	20,50	20,43	20,41	20,43	20,49	20,48	20,46	20,47	20,39	20,46	20,41	20,37	20,45	20,54	20,52	20,52	20,48	20,45	20,44	20,47	20,50	20,49	20,55	20,52	20,47	20,52	20,50	20,40	20,44	20,44	20,48	20,51	20,55	20,59	20,53	20,52	20,48	20,49	20,50	20,50	20,49	20,51	20,56	20,55	20,59	20,56	20,53	20,49	20,46	20,51	20,61	20,62	20,57	20,50	20,46	20,45	20,56	20,57	20,58	20,53	20,57	20,58	20,56	20,61	20,59	20,57	20,56	20,66	20,71	20,68	20,69	20,64	20,58	20,62	20,67	20,57	20,61	20,68	20,69	20,71	20,75	20,70	20,74	20,84	20,91	20,92	20,93	20,98	20,99	21,00	21,13	21,27	21,21	21,25	21,30	21,32	21,43	21,58	21,79	21,95	22,23	22,55	22,69	22,74	22,74	22,85	22,84	22,86	22,83	22,88	22,74	22,53	22,19	22,22	22,67	22,89	22,99	23,02	23,03	23,04	23,01	23,16	23,22	23,17	23,18	23,21	23,28	23,36	23,30	23,27	23,27	23,35	23,34	23,40	23,40	23,45	23,50	23,57	23,54	23,61	23,65	23,66	23,66	23,70	23,74	23,71	23,63	23,65	23,72	23,77	23,78	23,79	23,88	23,83	23,88	23,96	23,92	23,92	23,87	23,88	23,88	23,96	24,03	23,98	24,03	24,12	24,12	24,14	24,20	24,14	24,16	24,25	24,18	24,08	24,14	24,10	24,09	24,19	24,12	24,16	24,32	24,28	24,19	24,18	24,26	24,34	24,30	24,23	24,31	24,25	24,27	24,29	24,30	24,27	24,27	24,30	24,39	24,40	24,38	24,39	24,39	24,31	24,37	24,34	24,29	24,32	24,35	24,43	24,34	24,33	24,29	24,35	24,38	24,41	24,35	24,29	24,34	24,42	24,34	24,36	24,31	24,32	24,25	24,22	24,35	24,33	24,31	24,33	24,38	24,36	24,31	24,33	24,32	24,31	24,33	24,37	24,36	24,37	24,33	24,24	24,34	24,29	24,24	24,29	24,33	24,16	24,18	24,25	24,26	24,14	24,11	24,15	24,25	24,28	24,19	24,21	24,16	24,15	24,10	24,11	24,13	24,17	24,13	24,10	24,05	24,02	24,05	24,04	24,05	23,91	23,91	23,89	23,96	23,91	23,79	23,86	23,90	23,90	23,85	23,83	23,84	23,74	23,75	23,69	23,69	23,65	23,59	23,60	23,58	23,59	23,54	23,54	23,50	23,52	23,51	23,41	23,36	23,37	23,36	23,35	23,35	23,29	23,14	23,17	23,17	23,11	23,11	23,16	23,11	23,07	23,07	23,10	23,02	22,77	22,47	22,28	22,52	22,83	22,87	22,88	22,87	22,82	22,82	22,76	22,77	22,71	22,64	22,39	22,04	21,82	21,62	21,53	21,43	21,28	21,15	21,08	21,09	21,04	20,98	20,98	20,90	20,80	20,78	20,81	20,82	20,75	20,76	20,69	20,70	20,70	20,69	20,62	20,63	20,69	20,63	20,54	20,62	20,63	20,56	20,54	20,50	20,60	20,62	20,53	20,59	20,57	20,50	20,57	20,56	20,52	20,52	20,59	20,55	20,55	20,49	20,53	20,54	20,57	20,54	20,55	20,54	20,52	20,44	20,54	20,49	20,52	20,52	20,51	20,51	20,46	20,46	20,43	20,41	20,45	20,49	20,55	20,46	20,44	20,50	20,44	20,50	20,60	20,50	20,44	20,39	20,43	20,52	20,46	20,40	20,49	20,54	20,46	20,40	20,52	20,47	20,45	20,50	20,45	20,51	20,42	20,39	20,51	20,55	20,44	20,42	20,46	20,38	20,48	20,43	20,37	20,32	20,36	20,36	20,38	20,37	20,42	20,44	20,40	20,43	20,38	20,36	20,40	20,37	20,44	20,53	20,40	20,44	20,44	20,50	20,48	20,34	20,35	20,48	20,45	20,45	20,47	20,41	20,35	20,36	20,36	20,47	20,42	20,35	20,38	20,34	20,36	20,40	20,46	20,44	20,33	20,44	20,40	20,34	20,34	20,41	20,37	20,39	20,45	20,43	20,38	20,36	20,32	20,44	20,41	20,34	20,33	20,38	20,42	20,43	20,44	20,48	20,41	20,39	20,40	20,46	20,46	20,42	20,41	20,43	20,40	20,31	20,38	20,34	20,30	20,35	20,42	20,34	20,25	20,30	20,32	20,37	20,37	20,36	20,38	20,33	20,34	20,29	20,31	20,30	20,27	20,41	20,38	20,35	20,30	20,42	20,44	20,40	20,35	20,27	20,32	20,33	20,30	20,39	20,31	20,27	
20,37	20,29	20,33	20,37	20,28	20,31	20,45	20,43	20,33	20,36	20,27	20,25	20,25	20,30	20,35	20,46	20,33	20,31	20,31	20,35	20,33	20,39	20,43	20,33	20,29	20,45	20,46	20,43	20,43	20,49	20,37	20,36	20,35	20,29	20,37	20,35	20,44	20,39	20,31	20,37	20,33	20,39	20,42	20,44	20,47	20,34	20,39	20,38	20,41	20,47	20,39	20,39	20,35	20,43	20,46	20,59	20,49	20,35	20,39	20,38	20,30	20,39	20,42	20,44	20,48	20,48	20,46	20,41	20,37	20,49	20,34	20,41	20,50	20,50	20,47	20,33	20,34	20,42	20,40	20,31	20,45	20,39	20,34	20,35	20,38	20,50	20,50	20,44	20,40	20,48	20,54	20,51	20,41	20,43	20,56	20,48	20,53	20,53	20,49	20,51	20,50	20,46	20,49	20,41	20,44	20,40	20,47	20,41	20,38	20,39	20,49	20,49	20,47	20,44	20,46	20,41	20,38	20,42	20,50	20,54	20,49	20,43	20,50	20,55	20,41	20,46	20,49	20,51	20,53	20,52	20,51	20,52	20,51	20,52	20,48	20,51	20,50	20,50	20,52	20,46	20,51	20,51	20,50	20,53	20,56	20,58	20,52	20,49	20,44	20,50	20,47	20,50	20,55	20,52	20,57	20,61	20,64	20,58	20,53	20,48	20,48	20,56	20,54	20,66	20,53	20,53	20,58	20,59	20,70	20,75	20,68	20,54	20,64	20,75	20,73	20,75	20,66	20,63	20,66	20,67	20,60	20,63	20,65	20,65	20,70	20,73	20,79	20,87	20,86	20,90	20,87	20,91	21,02	21,06	21,02	21,09	21,26	21,23	21,27	21,35	21,42	21,48	21,59	21,84	22,02	22,29	22,55	22,70	22,72	22,73	22,75	22,86	22,95	22,85	22,82	22,89	22,81	22,55	22,23	22,36	22,71	22,95	22,99	23,11	23,12	23,17	23,20	23,24	23,20	23,19	23,24	23,23	23,32	23,29	23,27	23,32	23,38	23,32	23,45	23,53	23,48	23,50	23,58	23,63	23,60	23,67	23,66	23,65	23,68	23,74	23,78	23,72	23,68	23,78	23,83	23,82	23,84	23,83	23,87	23,96	23,96	23,94	24,00	23,97	23,94	23,98	24,03	24,05	23,97	23,96	24,13	24,14	24,09	24,15	24,12	24,14	24,20	24,24	24,11	24,15	24,15	24,15	24,21	24,20	24,26	24,35	24,31	24,28	24,29	24,32	24,39	24,35	24,25	24,27	24,27	24,22	24,27	24,32	24,32	24,32	24,35	24,33	24,36	24,39	24,41	24,35	24,38	24,43	24,36	24,33	24,33	24,36	24,40	24,40	24,31	24,35	24,50	24,41	24,42	24,42	24,43	24,43	24,43	24,34	24,37	24,41	24,32	24,30	24,30	24,34	24,32	24,38	24,44	24,38	24,37	24,37	24,42	24,41	24,38	24,35	24,42	24,40	24,34	24,33	24,31	24,36	24,34	24,30	24,29	24,34	24,25	24,22	24,27	24,31	24,31	24,19	24,21	24,24	24,29	24,31	24,24	24,22	24,20	24,13	24,10	24,05	24,09	24,11	24,09	24,04	23,99	24,04	23,97	24,05	23,99	23,95	23,90	23,94	23,93	23,88	23,92	23,89	23,83	23,81	23,78	23,82	23,76	23,77	23,74	23,78	23,69	23,68	23,64	23,60	23,60	23,55	23,55	23,53	23,47	23,52	23,46	23,40	23,33	23,41	23,40	23,36	23,31	23,27	23,20	23,23	23,25	23,21	23,19	23,02	23,04	23,07	23,01	22,86	22,64	22,41	22,41	22,75	22,93	22,88	22,85	22,87	22,85	22,89	22,88	22,74	22,68	22,64	22,41	22,06	21,75	21,61	21,52	21,44	21,34	21,22	21,16	21,11	21,15	21,10	20,99	20,98	20,87	20,76	20,83	20,79	20,77	20,85	20,82	20,76	20,73	20,67	20,67	20,64	20,64	20,58	20,55	20,58	20,60	20,57	20,62	20,55	20,53	20,54	20,50	20,51	20,51	20,47	20,55	20,58	20,51	20,46	20,53	20,60	20,61	20,52	20,49	20,50	20,55	20,59	20,54	20,52	20,47	20,41	20,51	20,55	20,52	20,55	20,54	20,53	20,51	20,52	20,47	20,44	20,43	20,47	20,60	20,55	20,50	20,57	20,48	20,43	20,45	20,49	20,48	20,42	20,39	20,50	20,51	20,37	20,46	20,50	20,40	20,37	20,58	20,52	20,47	20,41	20,42	20,45	20,43	20,36	20,46	20,49	20,39	20,40	20,46	20,34	20,35	20,36	20,32	20,30	20,27	20,38	20,42	20,39	20,47	20,41	20,38	20,45	20,48	20,46	20,48	20,39	20,39	20,53	20,42	20,36	20,43	20,42	20,47	20,33	20,28	20,43	20,46	20,36	20,47	20,43	20,32	20,33	20,33	20,40	20,36	20,36	20,39	20,39	20,29	20,38	20,52	20,46	20,42	20,42	20,35	20,32	20,45	20,42	20,39	20,45	20,46	20,43	20,40	20,37	20,27	20,34	20,44	20,47	20,33	20,24	20,37	20,44	20,39	20,42	20,41	20,47	20,46	20,45	20,48	20,47	20,34	20,42	20,42	20,35	20,41	20,37	20,38	20,27	20,35	20,34	20,28	20,34	20,38	20,28	20,40	20,38	20,40	20,45	20,46	20,36	20,29	20,37	20,35	20,47	20,42	20,31	20,30	20,34	20,36	20,36	20,35	20,27	20,35	20,44	20,43	20,35	20,31	20,25	
20,39	20,33	20,38	20,33	20,28	20,34	20,42	20,37	20,31	20,25	20,24	20,27	20,24	20,29	20,36	20,41	20,32	20,26	20,26	20,35	20,35	20,34	20,30	20,31	20,31	20,40	20,46	20,45	20,39	20,38	20,32	20,33	20,36	20,27	20,31	20,36	20,35	20,44	20,32	20,32	20,35	20,39	20,38	20,34	20,45	20,35	20,33	20,38	20,36	20,41	20,39	20,40	20,39	20,50	20,46	20,44	20,38	20,33	20,39	20,34	20,23	20,31	20,45	20,35	20,35	20,43	20,40	20,35	20,35	20,39	20,35	20,42	20,49	20,46	20,45	20,42	20,44	20,41	20,45	20,45	20,46	20,43	20,34	20,39	20,43	20,38	20,44	20,48	20,44	20,41	20,50	20,49	20,39	20,46	20,52	20,50	20,46	20,53	20,54	20,50	20,49	20,45	20,42	20,41	20,44	20,46	20,47	20,43	20,42	20,42	20,45	20,48	20,50	20,43	20,44	20,44	20,39	20,48	20,49	20,52	20,43	20,44	20,53	20,51	20,38	20,41	20,52	20,54	20,55	20,52	20,49	20,49	20,43	20,46	20,51	20,51	20,49	20,48	20,47	20,49	20,40	20,48	20,46	20,51	20,53	20,54	20,52	20,50	20,46	20,49	20,41	20,47	20,56	20,58	20,57	20,59	20,58	20,57	20,59	20,52	20,50	20,66	20,62	20,67	20,64	20,56	20,61	20,59	20,72	20,79	20,80	20,71	20,71	20,75	20,68	20,71	20,68	20,65	20,71	20,74	20,68	20,65	20,66	20,63	20,69	20,71	20,81	20,94	20,96	20,90	20,92	20,97	21,01	21,02	21,06	21,11	21,19	21,13	21,20	21,30	21,44	21,58	21,62	21,76	22,05	22,35	22,64	22,70	22,76	22,75	22,80	22,82	22,93	22,91	22,81	22,83	22,90	22,77	22,46	22,16	22,44	22,81	23,00	23,08	23,11	23,16	23,25	23,14	23,13	23,19	23,26	23,19	23,22	23,28	23,34	23,39	23,41	23,39	23,48	23,53	23,48	23,43	23,48	23,59	23,57	23,60	23,63	23,67	23,65	23,75	23,79	23,75	23,77	23,83	23,83	23,80	23,81	23,89	23,94	24,00	23,95	23,92	24,02	24,08	24,03	24,03	24,09	24,06	23,97	24,04	24,04	24,11	24,08	24,09	24,07	24,11	24,24	24,26	24,21	24,16	24,20	24,12	24,12	24,21	24,24	24,26	24,23	24,29	24,33	24,24	24,30	24,30	24,32	24,33	24,38	24,31	24,29	24,28	24,33	24,30	24,33	24,34	24,34	24,37	24,41	24,40	24,35	24,39	24,42	24,43	24,42	24,40	24,40	24,43	24,39	24,41	24,54	24,45	24,34	24,37	24,40	24,46	24,42	24,32	24,34	24,43	24,38	24,28	24,32	24,37	24,37	24,45	24,47	24,46	24,44	24,39	24,31	24,37	24,38	24,42	24,34	24,37	24,29	24,29	24,34	24,35	24,33	24,38	24,38	24,28	24,23	24,27	24,25	24,25	24,30	24,38	24,23	24,21	24,31	24,32	24,24	24,21	24,27	24,20	24,12	24,05	24,13	24,18	24,21	24,10	24,03	24,10	24,08	24,01	24,02	24,09	23,97	23,92	23,88	23,87	23,86	23,91	23,87	23,83	23,79	23,77	23,80	23,77	23,74	23,79	23,76	23,68	23,64	23,64	23,66	23,63	23,59	23,55	23,44	23,42	23,41	23,40	23,34	23,32	23,44	23,32	23,27	23,29	23,27	23,26	23,28	23,20	23,23	23,11	23,08	23,06	22,96	22,66	22,35	22,38	22,67	22,85	22,90	22,84	22,82	22,88	22,92	22,93	22,92	22,77	22,70	22,65	22,44	22,14	21,92	21,71	21,55	21,47	21,44	21,30	21,18	21,14	21,09	21,03	21,00	20,97	20,89	20,85	20,92	20,75	20,80	20,84	20,79	20,72	20,73	20,70	20,70	20,73	20,64	20,61	20,57	20,57	20,54	20,59	20,66	20,58	20,55	20,55	20,49	20,49	20,56	20,52	20,54	20,53	20,54	20,50	20,44	20,50	20,51	20,54	20,53	20,53	20,49	20,56	20,54	20,55	20,52	20,48	20,51	20,46	20,44	20,47	20,54	20,55	20,50	20,48	20,41	20,42	20,49	20,43	20,43	20,46	20,47	20,52	20,45	20,44	20,48	20,46	20,50	20,44	20,42	20,43	20,48	20,44	20,44	20,49	20,43	20,42	20,50	20,50	20,43	20,43	20,39	20,41	20,46	20,39	20,41	20,45	20,33	20,34	20,40	20,35	20,39	20,38	20,30	20,31	20,27	20,32	20,40	20,36	20,42	20,40	20,34	20,38	20,46	20,45	20,46	20,35	20,45	20,48	20,46	20,39	20,38	20,38	20,43	20,47	20,39	20,47	20,46	20,38	20,40	20,44	20,35	20,40	20,41	20,40	20,31	20,38	20,38	20,42	20,44	20,43	20,47	20,38	20,39	20,43	20,39	20,46	20,41	20,36	20,33	20,32	20,46	20,41	20,40	20,39	20,37	20,43	20,37	20,37	20,38	20,39	20,36	20,36	20,35	20,34	20,28	20,35	20,44	20,34	20,35	20,43	20,35	20,36	20,47	20,38	20,44	20,43	20,38	20,40	20,41	20,37	20,32	20,38	20,40	20,29	20,37	20,42	20,40	20,41	20,41	20,42	20,36	20,34	20,44	20,42	20,40	20,35	20,31	20,36	20,36	20,32	20,41	20,37	20,31	20,44	20,48	20,42	20,38	20,36	
20,26	20,21	20,29	20,26	20,23	20,27	20,43	20,38	20,29	20,26	20,17	20,26	20,25	20,27	20,32	20,42	20,29	20,28	20,26	20,41	20,42	20,38	20,36	20,42	20,38	20,40	20,40	20,38	20,32	20,38	20,39	20,38	20,41	20,31	20,33	20,45	20,43	20,41	20,38	20,35	20,36	20,45	20,33	20,37	20,44	20,40	20,43	20,47	20,38	20,39	20,39	20,37	20,43	20,44	20,46	20,39	20,31	20,34	20,41	20,42	20,30	20,40	20,38	20,36	20,32	20,35	20,40	20,42	20,39	20,34	20,42	20,43	20,42	20,43	20,43	20,43	20,43	20,36	20,38	20,50	20,49	20,50	20,46	20,37	20,38	20,42	20,44	20,54	20,50	20,41	20,49	20,60	20,41	20,46	20,51	20,51	20,42	20,47	20,49	20,43	20,46	20,41	20,44	20,46	20,49	20,52	20,52	20,44	20,45	20,48	20,46	20,43	20,50	20,40	20,41	20,43	20,41	20,48	20,54	20,57	20,50	20,46	20,51	20,50	20,41	20,44	20,53	20,54	20,53	20,45	20,46	20,52	20,44	20,43	20,47	20,55	20,57	20,55	20,44	20,51	20,46	20,43	20,46	20,47	20,55	20,51	20,51	20,52	20,50	20,47	20,50	20,52	20,47	20,58	20,57	20,58	20,56	20,58	20,62	20,56	20,52	20,69	20,65	20,76	20,80	20,75	20,79	20,83	20,85	20,86	20,84	20,86	20,91	20,86	20,82	20,80	20,76	20,71	20,77	20,82	20,72	20,72	20,75	20,72	20,77	20,82	20,86	20,91	20,98	20,95	20,95	20,99	20,99	21,06	21,13	21,20	21,24	21,27	21,34	21,35	21,41	21,61	21,72	21,76	21,96	22,21	22,60	22,76	22,82	22,79	22,85	22,88	22,86	22,95	22,85	22,78	22,85	22,84	22,67	22,33	22,28	22,62	23,00	23,13	23,14	23,09	23,19	23,20	23,17	23,26	23,25	23,26	23,27	23,37	23,43	23,41	23,41	23,40	23,44	23,52	23,53	23,50	23,53	23,56	23,59	23,67	23,64	23,65	23,71	23,72	23,74	23,74	23,80	23,84	23,84	23,79	23,79	23,94	23,96	23,96	23,97	23,99	24,09	24,10	24,07	24,01	24,03	24,06	24,12	24,10	24,08	24,11	24,11	24,12	24,07	24,13	24,25	24,26	24,25	24,22	24,20	24,21	24,19	24,24	24,31	24,36	24,30	24,23	24,28	24,20	24,24	24,34	24,36	24,33	24,43	24,37	24,38	24,37	24,35	24,34	24,38	24,36	24,34	24,43	24,40	24,34	24,34	24,38	24,40	24,46	24,48	24,37	24,40	24,46	24,47	24,45	24,47	24,44	24,44	24,39	24,38	24,45	24,40	24,31	24,42	24,42	24,35	24,33	24,31	24,42	24,40	24,40	24,41	24,43	24,44	24,34	24,30	24,33	24,37	24,34	24,36	24,36	24,37	24,40	24,38	24,43	24,39	24,34	24,43	24,35	24,24	24,28	24,32	24,24	24,36	24,37	24,23	24,20	24,34	24,32	24,29	24,26	24,19	24,20	24,12	24,14	24,23	24,22	24,16	24,12	24,08	24,14	24,13	24,10	24,01	24,06	24,00	23,95	23,94	23,86	23,91	23,95	23,95	23,91	23,79	23,75	23,78	23,72	23,69	23,79	23,74	23,71	23,64	23,60	23,71	23,67	23,59	23,54	23,41	23,44	23,46	23,47	23,41	23,39	23,39	23,37	23,29	23,29	23,34	23,29	23,21	23,16	23,23	23,19	23,09	23,04	22,83	22,50	22,40	22,66	22,87	22,93	22,93	22,86	22,89	22,89	22,91	22,95	22,90	22,75	22,75	22,76	22,49	22,19	21,92	21,82	21,68	21,49	21,49	21,40	21,19	21,13	21,09	20,95	20,98	20,97	20,87	20,90	20,96	20,83	20,78	20,89	20,83	20,78	20,77	20,68	20,63	20,75	20,67	20,58	20,67	20,67	20,61	20,60	20,64	20,55	20,55	20,62	20,56	20,54	20,57	20,56	20,50	20,52	20,52	20,55	20,49	20,49	20,54	20,54	20,55	20,54	20,45	20,48	20,54	20,51	20,54	20,53	20,49	20,48	20,46	20,50	20,51	20,53	20,55	20,52	20,50	20,43	20,46	20,51	20,43	20,34	20,43	20,45	20,51	20,49	20,48	20,43	20,42	20,41	20,43	20,44	20,42	20,46	20,39	20,38	20,37	20,39	20,44	20,43	20,53	20,46	20,40	20,43	20,54	20,44	20,44	20,43	20,32	20,39	20,50	20,39	20,49	20,43	20,38	20,34	20,35	20,35	20,39	20,39	20,40	20,31	20,30	20,34	20,41	20,42	20,40	20,36	20,47	20,51	20,39	20,39	20,45	20,43	20,45	20,49	20,41	20,40	20,42	20,50	20,47	20,43	20,37	20,40	20,44	20,42	20,31	20,33	20,37	20,43	20,49	20,48	20,48	20,44	20,36	20,43	20,48	20,48	20,40	20,32	20,29	20,25	20,47	20,42	20,37	20,38	20,32	20,41	20,32	20,30	20,43	20,43	20,39	20,44	20,34	20,37	20,32	20,29	20,35	20,43	20,43	20,35	20,38	20,41	20,48	20,37	20,33	20,34	20,37	20,44	20,49	20,36	20,37	20,37	20,36	20,28	20,39	20,36	20,34	20,36	20,35	20,36	20,36	20,36	20,35	20,46	20,34	20,36	20,37	20,35	20,37	20,37	20,35	20,36	20,39	20,44	20,41	20,40	20,41	20,41	
20,34	20,23	20,19	20,23	20,26	20,32	20,34	20,40	20,28	20,30	20,25	20,32	20,31	20,33	20,30	20,38	20,43	20,30	20,27	20,35	20,38	20,41	20,38	20,45	20,40	20,31	20,36	20,34	20,30	20,29	20,38	20,40	20,36	20,34	20,38	20,39	20,38	20,33	20,34	20,42	20,39	20,45	20,36	20,33	20,45	20,37	20,44	20,52	20,39	20,39	20,45	20,38	20,41	20,40	20,45	20,42	20,38	20,39	20,33	20,35	20,29	20,37	20,47	20,43	20,39	20,36	20,37	20,37	20,38	20,46	20,47	20,51	20,47	20,43	20,41	20,36	20,32	20,30	20,35	20,43	20,45	20,47	20,46	20,48	20,34	20,32	20,37	20,48	20,49	20,47	20,48	20,49	20,36	20,44	20,49	20,46	20,41	20,41	20,42	20,38	20,41	20,46	20,45	20,53	20,47	20,46	20,43	20,49	20,44	20,44	20,53	20,45	20,41	20,39	20,43	20,42	20,37	20,34	20,43	20,48	20,51	20,46	20,50	20,48	20,43	20,46	20,44	20,54	20,54	20,48	20,44	20,47	20,41	20,44	20,49	20,59	20,59	20,51	20,50	20,44	20,52	20,50	20,42	20,48	20,51	20,50	20,52	20,54	20,50	20,45	20,43	20,53	20,48	20,53	20,55	20,53	20,55	20,58	20,64	20,66	20,62	20,69	20,71	20,88	20,98	20,91	20,89	20,93	20,97	21,00	20,96	20,98	21,03	20,95	20,92	20,95	20,90	20,90	20,86	20,91	20,80	20,79	20,83	20,81	20,84	20,85	20,82	20,91	21,08	21,07	21,06	21,11	21,02	21,08	21,24	21,30	21,31	21,33	21,36	21,39	21,53	21,57	21,71	21,83	21,96	22,20	22,51	22,77	22,83	22,91	22,90	22,89	22,90	22,91	22,77	22,82	22,87	22,89	22,83	22,57	22,27	22,28	22,75	23,08	23,11	23,12	23,15	23,23	23,19	23,27	23,36	23,30	23,34	23,37	23,42	23,37	23,40	23,36	23,45	23,54	23,55	23,54	23,59	23,59	23,62	23,63	23,68	23,64	23,74	23,76	23,70	23,71	23,83	23,87	23,87	23,81	23,86	23,95	24,00	23,97	23,92	23,97	24,02	24,09	24,11	24,00	24,06	24,09	24,11	24,12	24,14	24,14	24,12	24,10	24,06	24,15	24,18	24,21	24,23	24,23	24,16	24,25	24,28	24,32	24,29	24,37	24,36	24,26	24,28	24,26	24,25	24,34	24,33	24,31	24,37	24,36	24,40	24,40	24,30	24,36	24,36	24,37	24,39	24,46	24,46	24,34	24,33	24,39	24,46	24,48	24,46	24,37	24,33	24,42	24,42	24,44	24,43	24,43	24,41	24,38	24,42	24,42	24,51	24,42	24,38	24,42	24,46	24,45	24,43	24,47	24,46	24,37	24,39	24,45	24,45	24,35	24,30	24,40	24,47	24,40	24,36	24,35	24,36	24,43	24,41	24,45	24,40	24,37	24,37	24,40	24,31	24,28	24,36	24,33	24,28	24,33	24,31	24,25	24,25	24,31	24,32	24,22	24,14	24,22	24,19	24,15	24,23	24,21	24,12	24,13	24,17	24,10	24,06	24,09	24,06	24,00	24,03	24,03	23,97	23,88	23,96	23,97	23,97	23,96	23,90	23,81	23,80	23,75	23,77	23,82	23,78	23,69	23,65	23,61	23,62	23,66	23,62	23,54	23,47	23,45	23,52	23,42	23,37	23,37	23,42	23,37	23,35	23,33	23,36	23,29	23,25	23,16	23,19	23,15	23,04	22,93	22,67	22,44	22,60	22,92	22,97	22,96	22,94	22,92	22,87	22,91	22,95	22,94	22,90	22,70	22,68	22,69	22,45	22,16	21,95	21,75	21,64	21,51	21,43	21,42	21,28	21,17	21,13	21,00	21,01	20,96	20,94	20,91	20,93	20,87	20,87	20,87	20,92	20,82	20,80	20,70	20,71	20,76	20,65	20,64	20,65	20,61	20,61	20,61	20,66	20,60	20,56	20,60	20,57	20,60	20,56	20,57	20,51	20,46	20,47	20,56	20,60	20,50	20,52	20,58	20,60	20,53	20,59	20,55	20,53	20,57	20,49	20,45	20,47	20,47	20,53	20,60	20,53	20,50	20,53	20,54	20,48	20,45	20,43	20,51	20,45	20,42	20,45	20,45	20,46	20,52	20,46	20,36	20,44	20,45	20,47	20,52	20,41	20,40	20,43	20,38	20,43	20,40	20,45	20,44	20,46	20,51	20,48	20,45	20,44	20,43	20,42	20,42	20,33	20,35	20,45	20,43	20,45	20,43	20,40	20,33	20,34	20,44	20,41	20,39	20,35	20,31	20,27	20,33	20,38	20,41	20,41	20,38	20,44	20,46	20,33	20,31	20,38	20,45	20,45	20,44	20,42	20,44	20,41	20,45	20,45	20,39	20,41	20,36	20,37	20,43	20,34	20,28	20,31	20,40	20,47	20,41	20,42	20,48	20,33	20,38	20,39	20,46	20,45	20,38	20,34	20,38	20,48	20,45	20,41	20,40	20,30	20,34	20,33	20,30	20,48	20,42	20,45	20,44	20,41	20,42	20,42	20,31	20,34	20,48	20,52	20,29	20,37	20,44	20,37	20,36	20,34	20,36	20,37	20,38	20,43	20,26	20,38	20,33	20,39	20,23	20,27	20,37	20,29	20,40	20,42	20,39	20,47	20,43	20,38	20,39	20,31	20,28	20,33	20,36	20,44	20,34	20,32	20,33	20,42	20,51	20,37	20,32	20,34	20,36	
20,25	20,34	20,25	20,32	20,31	20,28	20,19	20,33	20,36	20,37	20,35	20,40	20,41	20,35	20,32	20,39	20,39	20,35	20,21	20,34	20,38	20,38	20,39	20,41	20,29	20,24	20,32	20,38	20,41	20,34	20,36	20,37	20,31	20,28	20,39	20,41	20,38	20,34	20,37	20,35	20,29	20,33	20,28	20,24	20,34	20,29	20,41	20,37	20,39	20,37	20,47	20,42	20,36	20,40	20,42	20,42	20,41	20,50	20,37	20,36	20,32	20,34	20,36	20,39	20,31	20,33	20,40	20,35	20,33	20,41	20,35	20,44	20,40	20,50	20,46	20,35	20,30	20,30	20,35	20,39	20,45	20,43	20,35	20,39	20,41	20,38	20,41	20,44	20,37	20,35	20,49	20,55	20,41	20,38	20,44	20,42	20,47	20,44	20,41	20,40	20,44	20,51	20,37	20,38	20,41	20,37	20,44	20,45	20,38	20,44	20,47	20,51	20,44	20,37	20,45	20,42	20,40	20,37	20,37	20,44	20,40	20,40	20,46	20,52	20,41	20,47	20,47	20,48	20,50	20,52	20,44	20,44	20,43	20,43	20,52	20,56	20,59	20,48	20,48	20,46	20,45	20,45	20,41	20,45	20,48	20,49	20,50	20,49	20,46	20,45	20,47	20,60	20,55	20,48	20,51	20,55	20,62	20,59	20,63	20,80	20,80	20,83	20,82	20,91	20,96	20,89	20,89	20,84	20,81	20,98	20,97	20,99	21,04	21,08	21,06	21,07	21,02	20,96	21,04	21,12	20,99	20,95	20,94	20,95	20,96	20,89	20,90	20,92	21,04	21,17	21,14	21,17	21,20	21,12	21,21	21,37	21,42	21,41	21,37	21,45	21,57	21,62	21,67	21,80	21,90	22,24	22,63	22,80	22,85	22,88	22,91	22,89	22,95	22,92	22,84	22,88	22,96	22,91	22,90	22,81	22,49	22,33	22,50	22,89	23,04	23,13	23,17	23,20	23,20	23,24	23,33	23,32	23,26	23,31	23,33	23,38	23,41	23,37	23,45	23,53	23,55	23,65	23,61	23,62	23,62	23,55	23,61	23,69	23,73	23,77	23,78	23,79	23,83	23,84	23,86	23,88	23,93	24,05	23,99	24,01	23,97	24,02	24,03	24,11	24,13	24,04	24,17	24,17	24,07	24,09	24,20	24,20	24,14	24,08	24,10	24,20	24,22	24,18	24,19	24,22	24,19	24,22	24,33	24,31	24,26	24,30	24,40	24,36	24,31	24,32	24,28	24,36	24,37	24,41	24,46	24,44	24,42	24,40	24,38	24,41	24,37	24,34	24,44	24,46	24,43	24,38	24,40	24,48	24,45	24,48	24,40	24,36	24,34	24,41	24,49	24,44	24,41	24,41	24,42	24,36	24,39	24,41	24,45	24,45	24,45	24,49	24,53	24,45	24,40	24,49	24,51	24,44	24,44	24,41	24,46	24,36	24,30	24,46	24,54	24,45	24,39	24,31	24,37	24,40	24,39	24,46	24,46	24,38	24,44	24,39	24,34	24,31	24,33	24,36	24,30	24,23	24,35	24,30	24,32	24,36	24,36	24,26	24,21	24,23	24,21	24,23	24,18	24,09	24,00	24,11	24,13	24,03	24,04	24,10	24,06	24,03	24,04	23,99	23,94	23,88	23,91	23,93	23,93	23,95	23,89	23,88	23,82	23,80	23,82	23,79	23,78	23,70	23,63	23,68	23,63	23,62	23,65	23,64	23,54	23,51	23,51	23,44	23,38	23,38	23,42	23,36	23,34	23,32	23,29	23,28	23,22	23,23	23,17	23,09	22,98	22,80	22,49	22,51	22,76	22,91	22,97	22,98	22,94	22,99	22,90	22,93	22,86	22,90	22,87	22,82	22,78	22,73	22,51	22,10	21,83	21,69	21,61	21,51	21,45	21,38	21,32	21,20	21,14	21,06	21,00	20,99	20,95	20,98	20,95	20,94	20,98	20,85	20,88	20,87	20,84	20,72	20,77	20,80	20,66	20,65	20,65	20,52	20,56	20,58	20,59	20,53	20,59	20,59	20,59	20,62	20,57	20,55	20,55	20,51	20,48	20,54	20,64	20,52	20,48	20,54	20,59	20,54	20,61	20,55	20,51	20,50	20,55	20,51	20,47	20,49	20,54	20,58	20,50	20,51	20,45	20,50	20,47	20,46	20,44	20,48	20,48	20,47	20,48	20,44	20,43	20,46	20,45	20,41	20,39	20,48	20,44	20,48	20,37	20,36	20,42	20,52	20,51	20,38	20,40	20,43	20,40	20,46	20,50	20,48	20,42	20,34	20,40	20,44	20,41	20,34	20,36	20,37	20,41	20,37	20,35	20,32	20,37	20,49	20,44	20,37	20,36	20,41	20,35	20,39	20,38	20,42	20,48	20,34	20,37	20,47	20,39	20,35	20,37	20,32	20,36	20,47	20,43	20,44	20,38	20,34	20,38	20,47	20,40	20,32	20,31	20,39	20,33	20,31	20,30	20,41	20,45	20,39	20,42	20,42	20,41	20,38	20,31	20,38	20,41	20,36	20,38	20,44	20,42	20,42	20,37	20,40	20,30	20,29	20,37	20,36	20,39	20,36	20,37	20,42	20,37	20,36	20,41	20,40	20,44	20,50	20,46	20,30	20,34	20,37	20,34	20,36	20,37	20,41	20,37	20,34	20,41	20,29	20,38	20,36	20,38	20,31	20,21	20,29	20,30	20,34	20,44	20,41	20,42	20,37	20,38	20,38	20,28	20,29	20,34	20,35	20,41	20,34	20,32	20,37	20,32	20,36	20,43	20,28	20,29	20,39	
20,28	20,37	20,33	20,34	20,27	20,23	20,22	20,25	20,29	20,35	20,37	20,36	20,35	20,33	20,33	20,41	20,42	20,37	20,23	20,35	20,39	20,38	20,37	20,38	20,39	20,39	20,34	20,34	20,42	20,35	20,31	20,42	20,37	20,28	20,33	20,38	20,36	20,39	20,37	20,36	20,35	20,36	20,34	20,23	20,33	20,27	20,32	20,50	20,41	20,42	20,43	20,39	20,35	20,43	20,50	20,41	20,37	20,41	20,43	20,39	20,33	20,38	20,39	20,34	20,34	20,33	20,38	20,35	20,32	20,45	20,36	20,36	20,37	20,42	20,43	20,44	20,43	20,36	20,40	20,40	20,49	20,48	20,46	20,42	20,45	20,48	20,49	20,43	20,42	20,37	20,45	20,63	20,56	20,47	20,45	20,44	20,40	20,43	20,47	20,44	20,42	20,44	20,43	20,35	20,41	20,45	20,46	20,46	20,42	20,52	20,47	20,41	20,42	20,35	20,52	20,53	20,45	20,48	20,44	20,44	20,44	20,34	20,46	20,50	20,40	20,42	20,50	20,49	20,53	20,46	20,52	20,56	20,51	20,47	20,48	20,52	20,58	20,51	20,55	20,49	20,48	20,51	20,46	20,52	20,55	20,54	20,49	20,46	20,50	20,49	20,49	20,56	20,57	20,50	20,55	20,58	20,61	20,63	20,73	20,81	20,87	20,84	20,77	20,87	20,83	20,72	20,75	20,71	20,67	20,75	20,83	20,81	20,91	20,96	21,01	21,05	20,96	20,98	21,17	21,30	21,18	21,10	21,11	21,08	21,11	21,09	21,05	21,12	21,13	21,19	21,18	21,18	21,22	21,20	21,24	21,38	21,49	21,42	21,46	21,47	21,55	21,63	21,74	21,77	21,97	22,22	22,66	22,82	22,92	22,85	22,81	22,88	22,95	22,99	22,93	22,97	22,99	22,99	22,97	22,94	22,73	22,44	22,35	22,64	22,98	23,11	23,21	23,26	23,22	23,25	23,26	23,37	23,32	23,30	23,36	23,37	23,45	23,43	23,47	23,59	23,56	23,65	23,61	23,58	23,61	23,65	23,67	23,72	23,73	23,81	23,82	23,81	23,87	23,91	23,91	23,93	23,91	23,94	24,04	24,06	24,07	24,07	24,15	24,11	24,15	24,13	24,18	24,15	24,09	24,12	24,16	24,13	24,12	24,21	24,20	24,28	24,31	24,23	24,26	24,28	24,29	24,28	24,35	24,35	24,30	24,31	24,34	24,39	24,37	24,33	24,37	24,40	24,36	24,43	24,50	24,45	24,44	24,45	24,49	24,48	24,39	24,33	24,44	24,43	24,42	24,43	24,49	24,58	24,51	24,45	24,43	24,42	24,44	24,41	24,46	24,50	24,58	24,49	24,45	24,41	24,41	24,39	24,43	24,54	24,56	24,55	24,57	24,45	24,41	24,48	24,53	24,49	24,45	24,45	24,45	24,41	24,42	24,49	24,56	24,51	24,48	24,38	24,44	24,35	24,35	24,47	24,55	24,48	24,39	24,41	24,39	24,36	24,38	24,38	24,30	24,29	24,30	24,29	24,42	24,44	24,41	24,33	24,33	24,25	24,21	24,27	24,24	24,15	24,08	24,03	24,09	24,07	24,09	24,10	24,05	24,07	24,06	24,02	24,05	23,97	23,88	23,85	23,95	23,88	23,84	23,89	23,90	23,85	23,81	23,81	23,76	23,75	23,76	23,70	23,67	23,61	23,68	23,69	23,61	23,55	23,47	23,45	23,45	23,46	23,42	23,38	23,32	23,32	23,29	23,28	23,30	23,25	23,26	23,08	22,91	22,63	22,53	22,79	22,93	22,96	22,91	22,93	22,97	22,93	22,98	23,01	22,93	22,93	22,95	22,83	22,81	22,72	22,48	22,04	21,76	21,64	21,64	21,63	21,51	21,40	21,35	21,30	21,16	21,09	21,12	21,08	21,00	20,99	20,99	20,97	21,03	20,95	20,91	20,95	20,83	20,81	20,81	20,84	20,72	20,67	20,69	20,55	20,60	20,57	20,57	20,54	20,60	20,67	20,62	20,66	20,60	20,55	20,59	20,64	20,61	20,59	20,60	20,53	20,55	20,53	20,54	20,54	20,56	20,56	20,56	20,48	20,48	20,55	20,52	20,52	20,48	20,49	20,54	20,54	20,47	20,47	20,46	20,45	20,48	20,48	20,46	20,45	20,46	20,42	20,43	20,48	20,46	20,39	20,39	20,45	20,49	20,47	20,36	20,29	20,44	20,55	20,57	20,40	20,42	20,43	20,36	20,42	20,49	20,56	20,56	20,48	20,38	20,39	20,38	20,32	20,33	20,39	20,38	20,28	20,33	20,40	20,36	20,45	20,42	20,36	20,50	20,44	20,37	20,45	20,45	20,47	20,45	20,35	20,37	20,51	20,45	20,37	20,35	20,34	20,39	20,45	20,51	20,38	20,26	20,28	20,37	20,46	20,46	20,42	20,39	20,38	20,36	20,39	20,39	20,39	20,43	20,38	20,43	20,36	20,43	20,50	20,40	20,43	20,34	20,28	20,34	20,42	20,45	20,46	20,37	20,30	20,31	20,36	20,32	20,46	20,43	20,38	20,38	20,43	20,41	20,39	20,42	20,45	20,42	20,41	20,37	20,35	20,30	20,34	20,34	20,41	20,43	20,39	20,40	20,38	20,42	20,38	20,34	20,40	20,36	20,30	20,29	20,33	20,38	20,37	20,42	20,44	20,44	20,34	20,31	20,37	20,35	20,38	20,33	20,38	20,38	20,30	20,33	20,30	20,29	20,23	20,37	20,37	20,36	20,39	
20,41	20,32	20,35	20,32	20,28	20,33	20,29	20,28	20,40	20,37	20,36	20,32	20,23	20,34	20,35	20,37	20,41	20,32	20,24	20,42	20,42	20,42	20,44	20,44	20,43	20,54	20,39	20,26	20,33	20,37	20,38	20,47	20,35	20,23	20,35	20,32	20,33	20,43	20,40	20,33	20,35	20,36	20,39	20,26	20,37	20,37	20,33	20,38	20,45	20,42	20,37	20,43	20,40	20,40	20,44	20,44	20,35	20,32	20,39	20,42	20,30	20,36	20,34	20,42	20,40	20,39	20,34	20,36	20,39	20,47	20,41	20,35	20,44	20,43	20,45	20,44	20,37	20,47	20,43	20,47	20,49	20,39	20,41	20,46	20,42	20,44	20,39	20,44	20,41	20,45	20,51	20,56	20,50	20,39	20,47	20,45	20,47	20,42	20,45	20,46	20,44	20,42	20,37	20,32	20,38	20,49	20,50	20,51	20,41	20,48	20,49	20,41	20,45	20,39	20,48	20,47	20,44	20,38	20,43	20,41	20,48	20,36	20,44	20,48	20,44	20,43	20,48	20,49	20,54	20,52	20,55	20,60	20,55	20,46	20,44	20,56	20,65	20,56	20,58	20,50	20,51	20,51	20,54	20,55	20,56	20,50	20,48	20,50	20,47	20,53	20,55	20,60	20,57	20,49	20,58	20,63	20,64	20,70	20,80	20,77	20,79	20,90	20,69	20,64	20,64	20,61	20,68	20,76	20,77	20,80	20,80	20,71	20,76	20,79	20,91	20,92	20,83	20,86	21,08	21,14	21,08	21,12	21,07	21,10	21,16	21,23	21,22	21,27	21,26	21,23	21,19	21,20	21,24	21,28	21,34	21,43	21,51	21,51	21,56	21,55	21,57	21,66	21,78	21,84	21,97	22,32	22,70	22,80	22,93	22,86	22,90	22,89	22,99	23,02	22,94	22,91	23,03	23,06	23,02	23,00	22,87	22,60	22,41	22,49	22,78	23,07	23,15	23,21	23,28	23,36	23,34	23,38	23,38	23,42	23,52	23,47	23,46	23,45	23,48	23,48	23,58	23,62	23,67	23,66	23,61	23,66	23,74	23,67	23,70	23,77	23,79	23,78	23,79	23,90	23,95	23,91	23,93	23,94	23,98	24,01	24,09	24,11	24,12	24,11	24,17	24,17	24,11	24,05	24,10	24,15	24,15	24,17	24,17	24,20	24,25	24,25	24,28	24,29	24,28	24,29	24,25	24,35	24,40	24,39	24,39	24,34	24,32	24,34	24,37	24,38	24,43	24,48	24,40	24,39	24,44	24,48	24,45	24,46	24,50	24,46	24,44	24,39	24,43	24,41	24,44	24,50	24,46	24,57	24,52	24,50	24,49	24,51	24,45	24,52	24,51	24,56	24,63	24,54	24,46	24,46	24,48	24,54	24,52	24,58	24,58	24,55	24,53	24,56	24,48	24,51	24,53	24,50	24,43	24,42	24,45	24,43	24,48	24,55	24,48	24,49	24,49	24,46	24,48	24,50	24,47	24,50	24,55	24,52	24,45	24,45	24,48	24,40	24,36	24,36	24,36	24,30	24,37	24,36	24,38	24,40	24,37	24,36	24,32	24,26	24,24	24,29	24,32	24,23	24,16	24,18	24,13	24,11	24,13	24,14	24,11	24,04	24,07	24,07	24,10	23,97	23,94	23,90	23,93	23,92	23,81	23,88	23,93	23,91	23,83	23,79	23,77	23,81	23,77	23,75	23,68	23,60	23,65	23,67	23,64	23,57	23,53	23,45	23,45	23,52	23,43	23,44	23,41	23,39	23,35	23,23	23,24	23,26	23,18	22,96	22,77	22,56	22,66	22,99	22,99	22,96	22,94	22,88	22,94	22,96	22,95	22,97	22,96	22,96	22,99	22,94	22,77	22,71	22,49	22,09	21,80	21,73	21,63	21,58	21,50	21,41	21,36	21,31	21,22	21,13	21,22	21,21	21,03	20,98	21,03	20,96	21,02	21,02	20,94	20,93	20,82	20,81	20,83	20,89	20,78	20,61	20,71	20,69	20,60	20,56	20,52	20,56	20,59	20,62	20,58	20,59	20,56	20,50	20,52	20,60	20,64	20,64	20,69	20,61	20,60	20,58	20,49	20,53	20,54	20,56	20,57	20,60	20,53	20,48	20,58	20,51	20,53	20,48	20,49	20,59	20,54	20,49	20,42	20,50	20,49	20,44	20,41	20,38	20,50	20,44	20,40	20,46	20,48	20,48	20,43	20,49	20,47	20,46	20,38	20,32	20,48	20,61	20,49	20,35	20,43	20,40	20,35	20,48	20,59	20,64	20,57	20,50	20,41	20,37	20,41	20,35	20,34	20,27	20,34	20,38	20,35	20,43	20,43	20,46	20,39	20,38	20,40	20,41	20,36	20,37	20,37	20,43	20,44	20,43	20,48	20,49	20,43	20,37	20,35	20,34	20,40	20,45	20,33	20,45	20,36	20,34	20,41	20,48	20,38	20,43	20,47	20,36	20,37	20,38	20,37	20,42	20,40	20,46	20,46	20,35	20,35	20,50	20,44	20,34	20,35	20,30	20,36	20,40	20,42	20,42	20,37	20,39	20,38	20,41	20,36	20,38	20,35	20,38	20,43	20,42	20,43	20,46	20,45	20,38	20,38	20,39	20,41	20,31	20,33	20,26	20,31	20,33	20,44	20,41	20,33	20,38	20,43	20,38	20,34	20,28	20,33	20,31	20,33	20,35	20,28	20,40	20,41	20,43	20,45	20,39	20,37	20,41	20,39	20,40	20,30	20,30	20,39	20,28	20,27	20,33	20,32	20,35	20,41	20,37	20,45	20,44	
20,46	20,36	20,30	20,26	20,21	20,39	20,35	20,33	20,34	20,36	20,28	20,31	20,26	20,45	20,44	20,41	20,37	20,36	20,19	20,39	20,41	20,36	20,48	20,51	20,42	20,49	20,42	20,30	20,33	20,35	20,40	20,43	20,33	20,33	20,37	20,26	20,30	20,38	20,39	20,26	20,33	20,34	20,32	20,36	20,41	20,47	20,45	20,39	20,35	20,42	20,34	20,39	20,47	20,42	20,45	20,48	20,38	20,43	20,42	20,42	20,39	20,36	20,33	20,39	20,43	20,38	20,38	20,38	20,34	20,28	20,25	20,36	20,39	20,50	20,49	20,39	20,31	20,31	20,50	20,42	20,45	20,42	20,43	20,42	20,45	20,41	20,46	20,50	20,44	20,44	20,51	20,52	20,48	20,43	20,40	20,45	20,47	20,44	20,38	20,43	20,48	20,53	20,45	20,37	20,43	20,45	20,41	20,45	20,50	20,53	20,45	20,42	20,46	20,48	20,57	20,43	20,33	20,35	20,39	20,44	20,51	20,48	20,42	20,48	20,46	20,48	20,44	20,46	20,57	20,54	20,57	20,51	20,50	20,51	20,43	20,49	20,61	20,50	20,51	20,58	20,58	20,53	20,45	20,56	20,59	20,54	20,50	20,55	20,48	20,50	20,49	20,59	20,60	20,49	20,56	20,64	20,71	20,73	20,81	20,77	20,74	20,94	20,75	20,56	20,55	20,52	20,58	20,68	21,02	21,19	20,82	20,68	20,69	20,72	20,75	20,70	20,70	20,74	20,82	20,89	20,88	20,96	21,04	20,97	21,07	21,20	21,26	21,29	21,31	21,30	21,30	21,20	21,21	21,25	21,43	21,51	21,57	21,55	21,60	21,63	21,57	21,66	21,80	21,87	22,03	22,37	22,78	22,83	22,86	22,88	22,92	22,94	23,02	23,03	23,03	23,02	23,01	23,00	23,09	23,10	23,00	22,82	22,60	22,46	22,52	22,98	23,18	23,24	23,20	23,31	23,40	23,45	23,40	23,45	23,45	23,47	23,52	23,46	23,52	23,54	23,57	23,63	23,65	23,72	23,70	23,71	23,75	23,70	23,76	23,82	23,87	23,83	23,83	23,92	23,94	23,93	23,98	23,95	23,95	23,96	24,00	24,09	24,11	24,17	24,18	24,20	24,17	24,09	24,18	24,23	24,28	24,29	24,27	24,27	24,16	24,23	24,37	24,35	24,35	24,30	24,27	24,30	24,42	24,45	24,46	24,38	24,35	24,37	24,38	24,41	24,47	24,48	24,44	24,45	24,49	24,52	24,55	24,54	24,46	24,43	24,44	24,43	24,54	24,49	24,46	24,51	24,48	24,55	24,55	24,49	24,53	24,60	24,52	24,44	24,51	24,52	24,56	24,57	24,54	24,47	24,52	24,54	24,51	24,55	24,57	24,59	24,51	24,51	24,54	24,52	24,57	24,60	24,55	24,52	24,51	24,48	24,48	24,50	24,45	24,40	24,47	24,48	24,49	24,50	24,48	24,42	24,46	24,48	24,50	24,55	24,51	24,39	24,40	24,42	24,38	24,37	24,33	24,36	24,41	24,34	24,36	24,36	24,29	24,21	24,27	24,29	24,25	24,27	24,25	24,28	24,21	24,16	24,15	24,14	24,10	24,06	24,03	24,06	24,10	24,01	23,96	23,97	23,93	23,91	23,89	23,96	23,86	23,77	23,77	23,82	23,87	23,89	23,78	23,68	23,67	23,66	23,62	23,65	23,66	23,61	23,48	23,46	23,38	23,43	23,39	23,42	23,42	23,41	23,38	23,28	23,17	23,16	23,10	22,77	22,58	22,61	22,80	23,04	23,01	23,03	23,08	23,04	23,01	22,97	22,92	22,93	22,94	22,96	22,99	22,90	22,77	22,76	22,59	22,21	21,91	21,89	21,79	21,59	21,54	21,52	21,45	21,40	21,27	21,21	21,23	21,20	21,05	21,04	21,05	21,07	21,03	21,07	21,00	20,90	20,88	20,90	20,86	20,80	20,76	20,71	20,74	20,73	20,56	20,55	20,58	20,54	20,56	20,58	20,55	20,58	20,55	20,53	20,47	20,56	20,64	20,58	20,56	20,56	20,52	20,52	20,55	20,62	20,57	20,50	20,55	20,55	20,59	20,46	20,49	20,57	20,55	20,49	20,50	20,51	20,54	20,52	20,45	20,43	20,47	20,45	20,44	20,44	20,49	20,54	20,41	20,42	20,47	20,40	20,44	20,41	20,43	20,40	20,39	20,46	20,50	20,62	20,47	20,31	20,33	20,31	20,37	20,54	20,59	20,58	20,57	20,38	20,33	20,37	20,38	20,30	20,26	20,25	20,27	20,34	20,40	20,45	20,45	20,47	20,42	20,36	20,33	20,35	20,36	20,37	20,38	20,41	20,46	20,38	20,46	20,47	20,46	20,45	20,44	20,38	20,41	20,49	20,38	20,43	20,38	20,46	20,50	20,49	20,35	20,38	20,40	20,34	20,38	20,42	20,36	20,35	20,33	20,40	20,50	20,43	20,42	20,41	20,35	20,38	20,41	20,39	20,38	20,31	20,36	20,37	20,33	20,43	20,48	20,52	20,36	20,37	20,36	20,39	20,35	20,26	20,37	20,39	20,37	20,35	20,36	20,45	20,48	20,34	20,29	20,30	20,35	20,38	20,40	20,42	20,34	20,32	20,42	20,37	20,29	20,33	20,38	20,33	20,30	20,26	20,33	20,34	20,35	20,39	20,44	20,36	20,41	20,41	20,38	20,49	20,38	20,28	20,38	20,36	20,28	20,31	20,38	20,42	20,41	20,39	20,47	20,45	
20,34	20,33	20,38	20,38	20,22	20,33	20,35	20,37	20,33	20,30	20,27	20,38	20,37	20,42	20,40	20,38	20,34	20,35	20,26	20,35	20,34	20,33	20,32	20,47	20,43	20,35	20,41	20,31	20,35	20,44	20,41	20,31	20,29	20,36	20,44	20,38	20,41	20,37	20,32	20,36	20,36	20,43	20,41	20,43	20,48	20,45	20,45	20,46	20,42	20,40	20,35	20,43	20,51	20,50	20,44	20,47	20,36	20,45	20,49	20,44	20,33	20,33	20,37	20,45	20,45	20,42	20,41	20,38	20,34	20,31	20,30	20,51	20,48	20,51	20,49	20,49	20,32	20,32	20,40	20,44	20,44	20,40	20,44	20,33	20,37	20,35	20,44	20,51	20,38	20,51	20,49	20,55	20,47	20,42	20,43	20,46	20,47	20,47	20,42	20,50	20,50	20,49	20,51	20,42	20,55	20,48	20,39	20,45	20,51	20,51	20,44	20,39	20,42	20,44	20,54	20,48	20,40	20,42	20,44	20,41	20,50	20,53	20,51	20,45	20,37	20,48	20,47	20,49	20,57	20,50	20,52	20,52	20,48	20,57	20,51	20,46	20,61	20,49	20,54	20,53	20,53	20,58	20,54	20,49	20,57	20,53	20,53	20,54	20,51	20,53	20,58	20,66	20,65	20,56	20,62	20,68	20,76	20,76	20,77	20,80	20,73	20,72	20,66	20,54	20,55	20,54	20,52	20,56	20,98	21,40	20,99	20,64	20,71	20,69	20,66	20,69	20,70	20,70	20,71	20,74	20,66	20,76	20,81	20,81	20,95	21,06	21,14	21,20	21,27	21,29	21,27	21,28	21,24	21,34	21,36	21,40	21,50	21,48	21,53	21,56	21,59	21,71	21,78	21,87	22,06	22,39	22,76	22,83	22,86	22,92	22,99	23,01	23,00	22,97	22,98	23,03	23,11	23,01	23,03	23,16	23,11	22,99	22,83	22,62	22,43	22,65	23,05	23,22	23,30	23,23	23,37	23,53	23,40	23,45	23,53	23,52	23,55	23,55	23,57	23,66	23,60	23,60	23,68	23,71	23,68	23,73	23,85	23,79	23,79	23,84	23,95	23,95	23,92	24,01	24,01	24,02	24,04	24,06	24,08	24,08	24,07	24,10	24,18	24,17	24,20	24,20	24,26	24,25	24,16	24,25	24,32	24,32	24,26	24,29	24,23	24,32	24,41	24,41	24,38	24,33	24,32	24,36	24,35	24,42	24,42	24,42	24,43	24,40	24,46	24,46	24,49	24,48	24,52	24,51	24,58	24,51	24,46	24,58	24,58	24,56	24,54	24,56	24,52	24,53	24,53	24,55	24,55	24,57	24,53	24,51	24,54	24,57	24,55	24,54	24,49	24,50	24,56	24,58	24,54	24,54	24,54	24,58	24,50	24,50	24,53	24,56	24,52	24,48	24,51	24,62	24,61	24,63	24,67	24,63	24,51	24,44	24,43	24,48	24,48	24,46	24,46	24,49	24,53	24,51	24,48	24,50	24,47	24,49	24,54	24,53	24,53	24,47	24,44	24,50	24,40	24,38	24,33	24,31	24,39	24,38	24,34	24,31	24,29	24,27	24,28	24,29	24,23	24,20	24,28	24,31	24,25	24,18	24,14	24,15	24,13	24,18	24,16	24,20	24,10	24,08	24,08	24,03	24,02	24,00	23,88	23,92	23,85	23,85	23,88	23,89	23,87	23,90	23,83	23,74	23,71	23,69	23,63	23,68	23,74	23,68	23,61	23,50	23,48	23,48	23,43	23,44	23,40	23,35	23,33	23,31	23,28	23,11	22,94	22,57	22,49	22,82	23,03	23,14	23,09	23,09	23,18	23,12	23,04	22,98	23,03	22,98	22,95	22,95	22,94	22,92	22,86	22,82	22,59	22,24	21,93	21,87	21,86	21,69	21,56	21,55	21,51	21,48	21,43	21,28	21,27	21,17	21,07	21,06	21,14	21,08	21,03	21,08	21,06	20,99	20,91	20,80	20,84	20,81	20,77	20,66	20,69	20,72	20,68	20,61	20,65	20,57	20,61	20,64	20,59	20,57	20,50	20,50	20,51	20,62	20,65	20,58	20,50	20,55	20,57	20,53	20,51	20,65	20,66	20,52	20,52	20,51	20,52	20,54	20,50	20,52	20,52	20,52	20,54	20,49	20,49	20,49	20,54	20,43	20,41	20,47	20,52	20,52	20,54	20,53	20,52	20,48	20,52	20,44	20,52	20,52	20,40	20,40	20,38	20,44	20,50	20,60	20,59	20,49	20,53	20,52	20,42	20,51	20,50	20,39	20,38	20,42	20,35	20,34	20,26	20,30	20,34	20,28	20,41	20,47	20,46	20,38	20,43	20,50	20,45	20,40	20,38	20,40	20,39	20,44	20,37	20,43	20,47	20,40	20,35	20,41	20,44	20,38	20,38	20,43	20,46	20,47	20,43	20,43	20,41	20,47	20,43	20,38	20,46	20,43	20,46	20,37	20,42	20,48	20,38	20,40	20,36	20,44	20,46	20,42	20,44	20,40	20,38	20,37	20,45	20,45	20,40	20,29	20,40	20,34	20,32	20,36	20,44	20,45	20,33	20,32	20,43	20,45	20,40	20,30	20,44	20,48	20,33	20,29	20,33	20,49	20,45	20,34	20,33	20,35	20,42	20,43	20,42	20,37	20,34	20,34	20,48	20,35	20,30	20,30	20,35	20,29	20,23	20,23	20,38	20,36	20,27	20,35	20,44	20,44	20,33	20,39	20,37	20,45	20,41	20,29	20,31	20,38	20,35	20,36	20,35	20,34	20,30	20,35	20,37	20,39	
20,38	20,40	20,39	20,51	20,38	20,33	20,31	20,30	20,28	20,30	20,27	20,41	20,36	20,35	20,36	20,36	20,37	20,37	20,31	20,37	20,37	20,36	20,34	20,38	20,35	20,38	20,43	20,38	20,43	20,48	20,46	20,33	20,28	20,33	20,44	20,44	20,43	20,46	20,39	20,34	20,36	20,48	20,44	20,36	20,41	20,38	20,37	20,39	20,40	20,43	20,40	20,38	20,50	20,50	20,48	20,47	20,41	20,43	20,47	20,43	20,36	20,26	20,41	20,50	20,45	20,40	20,41	20,44	20,42	20,33	20,32	20,45	20,51	20,53	20,41	20,44	20,42	20,37	20,40	20,47	20,45	20,33	20,33	20,37	20,37	20,39	20,42	20,39	20,32	20,49	20,54	20,53	20,50	20,36	20,43	20,39	20,38	20,46	20,53	20,50	20,57	20,45	20,40	20,50	20,57	20,51	20,50	20,53	20,48	20,43	20,38	20,43	20,42	20,40	20,50	20,56	20,46	20,37	20,45	20,47	20,50	20,51	20,57	20,61	20,44	20,50	20,47	20,56	20,58	20,48	20,51	20,44	20,46	20,51	20,52	20,46	20,48	20,53	20,53	20,50	20,46	20,51	20,55	20,50	20,62	20,61	20,64	20,61	20,55	20,62	20,64	20,73	20,72	20,70	20,77	20,80	20,85	20,77	20,75	20,73	20,65	20,55	20,50	20,57	20,59	20,58	20,59	20,61	20,78	20,95	20,81	20,64	20,63	20,64	20,66	20,70	20,70	20,68	20,71	20,64	20,63	20,69	20,72	20,72	20,75	20,93	21,00	21,03	21,10	21,22	21,21	21,19	21,24	21,32	21,29	21,39	21,47	21,43	21,45	21,55	21,55	21,72	21,78	21,90	22,07	22,32	22,69	22,85	22,95	22,97	22,98	23,04	23,06	23,07	22,96	22,96	23,10	23,10	23,04	23,10	23,08	23,10	23,02	22,90	22,51	22,47	22,93	23,23	23,32	23,38	23,34	23,49	23,51	23,45	23,50	23,58	23,61	23,60	23,58	23,67	23,67	23,66	23,63	23,71	23,66	23,72	23,87	23,86	23,83	23,87	23,98	23,99	23,93	24,03	24,00	24,01	23,98	24,05	24,11	24,12	24,06	24,11	24,22	24,17	24,16	24,17	24,26	24,31	24,18	24,17	24,28	24,31	24,30	24,30	24,29	24,39	24,39	24,36	24,40	24,41	24,38	24,42	24,38	24,43	24,41	24,41	24,47	24,49	24,54	24,51	24,43	24,51	24,46	24,47	24,52	24,54	24,52	24,53	24,59	24,58	24,60	24,55	24,54	24,60	24,58	24,52	24,52	24,60	24,57	24,54	24,53	24,57	24,55	24,60	24,57	24,61	24,58	24,59	24,64	24,59	24,59	24,60	24,69	24,58	24,57	24,57	24,53	24,61	24,60	24,65	24,64	24,61	24,66	24,60	24,51	24,46	24,41	24,53	24,54	24,53	24,53	24,47	24,52	24,53	24,46	24,47	24,50	24,52	24,52	24,58	24,57	24,50	24,45	24,46	24,39	24,42	24,44	24,42	24,43	24,41	24,38	24,31	24,33	24,38	24,32	24,34	24,26	24,19	24,19	24,28	24,26	24,22	24,20	24,25	24,22	24,25	24,27	24,25	24,15	24,14	24,12	24,07	24,06	24,04	23,96	23,91	23,90	23,94	23,95	23,92	23,92	23,84	23,81	23,79	23,74	23,70	23,73	23,71	23,71	23,75	23,74	23,65	23,51	23,53	23,57	23,49	23,46	23,35	23,32	23,27	23,25	22,99	22,75	22,51	22,64	23,04	23,18	23,17	23,14	23,10	23,13	23,11	23,09	23,08	22,96	23,03	23,05	23,00	22,99	22,96	22,86	22,80	22,58	22,18	21,97	21,87	21,87	21,68	21,62	21,58	21,46	21,43	21,51	21,40	21,29	21,17	21,12	21,12	21,09	21,07	21,08	21,12	21,11	21,07	21,01	20,87	20,82	20,86	20,77	20,72	20,60	20,63	20,65	20,63	20,63	20,58	20,58	20,67	20,64	20,62	20,56	20,50	20,56	20,57	20,59	20,64	20,65	20,61	20,60	20,64	20,56	20,53	20,55	20,49	20,49	20,47	20,53	20,54	20,52	20,49	20,45	20,54	20,58	20,49	20,54	20,48	20,50	20,49	20,45	20,49	20,47	20,54	20,52	20,55	20,45	20,49	20,48	20,53	20,41	20,46	20,47	20,44	20,42	20,42	20,51	20,60	20,65	20,70	20,76	20,76	20,72	20,61	20,52	20,40	20,30	20,32	20,37	20,29	20,19	20,26	20,38	20,31	20,37	20,46	20,45	20,31	20,40	20,43	20,47	20,42	20,41	20,50	20,45	20,43	20,44	20,39	20,38	20,33	20,28	20,35	20,50	20,41	20,37	20,31	20,42	20,53	20,46	20,39	20,36	20,40	20,31	20,38	20,41	20,37	20,42	20,40	20,43	20,44	20,36	20,37	20,42	20,50	20,46	20,51	20,49	20,47	20,47	20,44	20,46	20,45	20,47	20,36	20,37	20,35	20,38	20,40	20,39	20,35	20,33	20,41	20,43	20,46	20,39	20,37	20,43	20,43	20,44	20,31	20,43	20,46	20,40	20,34	20,31	20,34	20,37	20,35	20,43	20,36	20,35	20,38	20,37	20,40	20,40	20,30	20,40	20,36	20,27	20,31	20,30	20,38	20,35	20,33	20,35	20,42	20,37	20,35	20,32	20,43	20,42	20,28	20,34	20,35	20,34	20,33	20,33	20,29	20,33	20,25	20,32	20,26	
20,63	20,40	20,31	20,39	20,37	20,42	20,41	20,33	20,32	20,30	20,22	20,30	20,34	20,32	20,31	20,46	20,38	20,40	20,35	20,34	20,34	20,45	20,40	20,41	20,41	20,35	20,44	20,50	20,49	20,42	20,41	20,40	20,38	20,39	20,42	20,49	20,42	20,42	20,42	20,34	20,34	20,45	20,37	20,37	20,44	20,37	20,33	20,37	20,40	20,42	20,42	20,41	20,45	20,46	20,41	20,46	20,45	20,50	20,42	20,40	20,40	20,35	20,40	20,45	20,35	20,34	20,41	20,45	20,44	20,46	20,41	20,38	20,44	20,47	20,38	20,37	20,46	20,48	20,39	20,42	20,45	20,38	20,42	20,38	20,43	20,46	20,38	20,43	20,38	20,47	20,50	20,52	20,50	20,45	20,42	20,43	20,41	20,46	20,52	20,52	20,45	20,45	20,43	20,39	20,46	20,49	20,51	20,53	20,47	20,47	20,44	20,46	20,47	20,46	20,46	20,51	20,51	20,48	20,41	20,46	20,47	20,46	20,48	20,60	20,50	20,52	20,47	20,49	20,60	20,55	20,56	20,47	20,37	20,47	20,47	20,51	20,53	20,58	20,50	20,45	20,45	20,53	20,58	20,62	20,60	20,64	20,66	20,73	20,67	20,70	20,73	20,87	20,86	20,77	20,77	20,81	20,80	20,72	20,75	20,70	20,67	20,62	20,61	20,63	20,62	20,61	20,62	20,66	20,63	20,65	20,63	20,67	20,67	20,62	20,59	20,66	20,67	20,67	20,69	20,66	20,71	20,68	20,65	20,70	20,78	20,86	20,89	20,97	21,02	21,14	21,14	21,17	21,23	21,20	21,26	21,38	21,51	21,49	21,44	21,49	21,53	21,68	21,79	21,97	22,08	22,28	22,70	22,87	23,03	23,05	22,99	23,05	23,14	23,13	23,09	23,02	23,09	23,13	23,16	23,18	23,13	23,10	23,15	23,13	22,75	22,42	22,73	23,14	23,31	23,42	23,38	23,49	23,55	23,52	23,54	23,58	23,66	23,61	23,61	23,62	23,68	23,69	23,68	23,73	23,72	23,75	23,83	23,85	23,86	23,88	24,00	24,01	23,96	23,98	23,97	23,99	24,08	24,03	24,04	24,08	24,05	24,14	24,23	24,26	24,28	24,20	24,21	24,37	24,34	24,23	24,29	24,34	24,32	24,34	24,36	24,46	24,45	24,35	24,41	24,48	24,40	24,42	24,40	24,45	24,45	24,45	24,49	24,51	24,51	24,52	24,45	24,45	24,53	24,47	24,50	24,54	24,60	24,52	24,50	24,51	24,55	24,59	24,64	24,65	24,65	24,54	24,49	24,61	24,63	24,58	24,58	24,64	24,62	24,66	24,61	24,59	24,64	24,62	24,64	24,58	24,60	24,60	24,67	24,64	24,61	24,62	24,54	24,56	24,59	24,65	24,71	24,67	24,67	24,59	24,56	24,60	24,61	24,59	24,60	24,56	24,59	24,53	24,56	24,55	24,46	24,49	24,48	24,51	24,54	24,53	24,55	24,42	24,44	24,48	24,42	24,40	24,39	24,36	24,44	24,44	24,48	24,42	24,40	24,27	24,36	24,40	24,40	24,27	24,24	24,24	24,30	24,27	24,26	24,27	24,25	24,23	24,14	24,23	24,18	24,13	24,17	24,10	24,01	23,99	24,06	23,95	23,92	23,93	23,87	23,96	23,92	23,93	23,83	23,75	23,81	23,76	23,72	23,70	23,64	23,63	23,67	23,64	23,54	23,53	23,52	23,54	23,44	23,35	23,38	23,22	23,17	22,90	22,66	22,61	22,95	23,14	23,23	23,15	23,18	23,12	23,12	23,12	23,18	23,16	23,01	22,97	23,05	23,06	23,05	22,92	22,89	22,81	22,60	22,30	22,03	21,88	21,83	21,73	21,71	21,64	21,62	21,46	21,51	21,49	21,38	21,32	21,21	21,15	21,13	21,11	21,17	21,16	21,09	21,11	21,05	20,96	20,94	20,87	20,79	20,76	20,66	20,56	20,62	20,64	20,65	20,58	20,55	20,61	20,59	20,63	20,58	20,60	20,54	20,54	20,52	20,62	20,61	20,61	20,60	20,59	20,56	20,54	20,53	20,47	20,46	20,52	20,53	20,47	20,60	20,49	20,51	20,54	20,58	20,52	20,57	20,60	20,43	20,41	20,48	20,56	20,49	20,47	20,47	20,56	20,53	20,54	20,44	20,50	20,43	20,39	20,45	20,43	20,40	20,50	20,62	20,66	20,71	20,78	20,85	20,77	20,72	20,65	20,53	20,53	20,48	20,37	20,27	20,25	20,23	20,23	20,28	20,33	20,39	20,40	20,45	20,44	20,40	20,50	20,51	20,45	20,44	20,43	20,41	20,39	20,45	20,45	20,40	20,33	20,35	20,44	20,45	20,40	20,38	20,36	20,37	20,46	20,43	20,45	20,38	20,44	20,36	20,40	20,47	20,40	20,40	20,39	20,33	20,48	20,42	20,43	20,46	20,47	20,47	20,48	20,43	20,45	20,46	20,41	20,52	20,36	20,28	20,42	20,46	20,46	20,42	20,44	20,44	20,47	20,45	20,62	20,47	20,41	20,39	20,37	20,36	20,43	20,37	20,32	20,43	20,51	20,36	20,37	20,33	20,37	20,40	20,41	20,42	20,42	20,37	20,38	20,41	20,40	20,49	20,24	20,31	20,41	20,29	20,38	20,38	20,37	20,44	20,38	20,36	20,32	20,44	20,44	20,44	20,43	20,33	20,33	20,35	20,27	20,32	20,36	20,32	20,34	20,40	20,33	20,25	20,26
[truncated: 1,444,217 more chars]
