# Supplementary material for: A novel phased-array thermography concept for non-destructive testing
Source: Sci Rep. 2025 Nov 7;15:39144. doi: 10.1038/s41598-025-26380-8 (PMC12594793; doi:10.1038/s41598-025-26380-8)
Supplement: Supplementary file 2 — Supplementary Information 2. [file 41598_2025_26380_MOESM2_ESM.zip › Supplementary_Data/2-Experimental/1-Composite_Plate/PAT_DT_1s_TUp_40s/Impact 2_0007_07.asc]

[Settings]
Version=3
ImageWidth=640
ImageHeight=480
ShotRange=15.00;35.00
CalibRange=-40.00;120.00
TempUnit=�C

[MeasDefs]
ID=Avg	Min	Max	Span	SDev
R1=20.41	20,04	20,76	0,72	0,07

[Data]
20,24	20,26	20,31	20,34	20,31	20,24	20,21	20,26	20,18	20,29	20,37	20,27	20,21	20,24	20,30	20,37	20,33	20,28	20,32	20,23	20,18	20,23	20,35	20,44	20,46	20,32	20,21	20,19	20,28	20,31	20,21	20,25	20,37	20,31	20,24	20,41	20,35	20,29	20,24	20,28	20,32	20,42	20,46	20,31	20,37	20,39	20,39	20,39	20,32	20,37	20,45	20,41	20,45	20,34	20,32	20,30	20,31	20,37	20,30	20,38	20,38	20,38	20,34	20,31	20,33	20,37	20,33	20,29	20,31	20,36	20,33	20,36	20,38	20,39	20,33	20,36	20,37	20,39	20,28	20,34	20,28	20,20	20,18	20,29	20,40	20,34	20,22	20,32	20,41	20,37	20,31	20,34	20,44	20,45	20,36	20,33	20,45	20,40	20,37	20,40	20,39	20,35	20,34	20,40	20,34	20,39	20,31	20,32	20,37	20,33	20,38	20,38	20,28	20,27	20,34	20,33	20,38	20,34	20,33	20,35	20,38	20,31	20,41	20,41	20,34	20,32	20,32	20,34	20,43	20,41	20,38	20,30	20,34	20,32	20,37	20,37	20,32	20,36	20,35	20,32	20,39	20,42	20,39	20,35	20,32	20,43	20,35	20,31	20,27	20,19	20,25	20,29	20,31	20,33	20,36	20,37	20,39	20,34	20,36	20,37	20,26	20,34	20,28	20,26	20,27	20,27	20,26	20,34	20,41	20,45	20,37	20,23	20,21	20,27	20,35	20,35	20,32	20,29	20,38	20,37	20,36	20,34	20,34	20,38	20,38	20,33	20,35	20,35	20,38	20,38	20,37	20,38	20,29	20,32	20,38	20,42	20,35	20,32	20,35	20,28	20,31	20,39	20,34	20,36	20,35	20,31	20,34	20,29	20,29	20,43	20,34	20,41	20,38	20,32	20,40	20,39	20,32	20,32	20,34	20,40	20,40	20,40	20,36	20,34	20,33	20,35	20,35	20,41	20,39	20,34	20,33	20,33	20,37	20,37	20,28	20,40	20,44	20,44	20,38	20,36	20,40	20,39	20,34	20,45	20,46	20,36	20,34	20,39	20,52	20,45	20,40	20,42	20,41	20,36	20,31	20,31	20,37	20,38	20,35	20,30	20,27	20,38	20,42	20,43	20,40	20,41	20,37	20,30	20,35	20,31	20,28	20,32	20,30	20,37	20,40	20,41	20,34	20,38	20,34	20,36	20,32	20,27	20,29	20,38	20,36	20,36	20,37	20,37	20,35	20,37	20,30	20,26	20,26	20,26	20,32	20,31	20,35	20,39	20,37	20,36	20,31	20,27	20,34	20,26	20,29	20,30	20,30	20,31	20,26	20,31	20,37	20,35	20,28	20,34	20,35	20,28	20,30	20,32	20,33	20,35	20,42	20,36	20,34	20,38	20,34	20,35	20,26	20,21	20,31	20,27	20,39	20,36	20,30	20,24	20,28	20,31	20,42	20,38	20,29	20,28	20,27	20,35	20,36	20,28	20,32	20,37	20,30	20,41	20,47	20,43	20,32	20,38	20,49	20,40	20,30	20,26	20,30	20,37	20,36	20,40	20,37	20,38	20,34	20,33	20,39	20,37	20,35	20,32	20,29	20,33	20,33	20,33	20,30	20,31	20,37	20,30	20,26	20,33	20,32	20,36	20,38	20,38	20,42	20,40	20,35	20,34	20,28	20,36	20,38	20,35	20,36	20,38	20,31	20,38	20,41	20,38	20,28	20,30	20,36	20,44	20,39	20,28	20,34	20,38	20,31	20,38	20,41	20,37	20,28	20,22	20,32	20,31	20,30	20,33	20,38	20,40	20,36	20,39	20,35	20,29	20,34	20,39	20,41	20,34	20,31	20,41	20,42	20,40	20,29	20,33	20,35	20,33	20,35	20,32	20,41	20,33	20,30	20,26	20,38	20,41	20,42	20,40	20,36	20,29	20,29	20,30	20,35	20,42	20,32	20,29	20,28	20,26	20,38	20,36	20,34	20,39	20,37	20,27	20,29	20,37	20,34	20,26	20,26	20,36	20,38	20,37	20,33	20,29	20,30	20,30	20,33	20,33	20,33	20,36	20,38	20,30	20,30	20,36	20,32	20,28	20,28	20,37	20,36	20,35	20,34	20,33	20,26	20,26	20,36	20,35	20,25	20,28	20,31	20,29	20,27	20,26	20,27	20,40	20,32	20,26	20,41	20,37	20,39	20,33	20,32	20,34	20,35	20,43	20,41	20,42	20,32	20,36	20,42	20,38	20,34	20,37	20,34	20,34	20,35	20,38	20,34	20,36	20,37	20,38	20,26	20,34	20,33	20,29	20,31	20,35	20,40	20,41	20,33	20,25	20,32	20,35	20,31	20,25	20,29	20,31	20,30	20,40	20,35	20,34	20,32	20,30	20,36	20,38	20,33	20,33	20,34	20,30	20,28	20,29	20,35	20,40	20,37	20,33	20,38	20,27	20,24	20,28	20,38	20,35	20,35	20,34	20,32	20,35	20,33	20,26	20,25	20,22	20,34	20,40	20,28	20,26	20,29	20,25	20,34	20,31	20,28	20,30	20,26	20,35	20,29	20,24	20,26	20,28	20,25	20,24	20,34	20,27	20,21	20,27	20,30	20,22	20,38	20,27	20,25	20,26	20,25	20,32	20,31	20,23	20,24	20,23	20,20	20,29	20,33	20,33	20,30	20,18	20,16	20,22	20,27	20,26	20,34	20,34	20,14	20,23	20,24	20,15	20,20	20,25	20,22	20,26	20,20	20,22	20,27	20,23	20,32	20,29	20,25	20,18	20,18	20,16	20,19	20,17	20,12	20,16	
20,30	20,25	20,26	20,30	20,28	20,28	20,34	20,37	20,31	20,34	20,32	20,31	20,30	20,29	20,25	20,30	20,34	20,25	20,34	20,29	20,19	20,25	20,29	20,36	20,42	20,37	20,31	20,35	20,30	20,34	20,28	20,32	20,35	20,36	20,22	20,31	20,33	20,27	20,28	20,22	20,26	20,39	20,41	20,32	20,28	20,38	20,46	20,28	20,39	20,42	20,37	20,40	20,37	20,37	20,39	20,39	20,32	20,29	20,31	20,48	20,48	20,32	20,34	20,27	20,29	20,38	20,41	20,36	20,32	20,28	20,24	20,35	20,34	20,42	20,36	20,36	20,41	20,40	20,32	20,30	20,36	20,27	20,16	20,22	20,34	20,32	20,28	20,34	20,39	20,28	20,36	20,33	20,41	20,40	20,40	20,40	20,40	20,39	20,40	20,42	20,37	20,31	20,32	20,45	20,39	20,34	20,33	20,37	20,35	20,30	20,38	20,42	20,35	20,33	20,43	20,44	20,39	20,36	20,36	20,29	20,36	20,37	20,36	20,38	20,32	20,43	20,42	20,39	20,36	20,41	20,40	20,36	20,32	20,33	20,34	20,34	20,35	20,32	20,31	20,31	20,33	20,39	20,40	20,43	20,31	20,36	20,36	20,26	20,25	20,37	20,44	20,37	20,35	20,37	20,36	20,38	20,38	20,35	20,39	20,39	20,28	20,34	20,26	20,28	20,35	20,32	20,40	20,44	20,45	20,39	20,41	20,33	20,32	20,35	20,35	20,30	20,31	20,29	20,36	20,38	20,34	20,29	20,36	20,33	20,36	20,37	20,37	20,38	20,45	20,40	20,36	20,42	20,28	20,28	20,38	20,37	20,35	20,43	20,49	20,34	20,35	20,41	20,44	20,41	20,33	20,26	20,23	20,28	20,32	20,44	20,38	20,44	20,41	20,30	20,34	20,39	20,42	20,37	20,30	20,35	20,36	20,42	20,37	20,38	20,34	20,31	20,41	20,39	20,34	20,32	20,34	20,37	20,37	20,40	20,33	20,40	20,39	20,46	20,44	20,33	20,33	20,29	20,31	20,45	20,48	20,35	20,36	20,38	20,52	20,47	20,34	20,38	20,53	20,39	20,30	20,35	20,37	20,39	20,42	20,32	20,24	20,37	20,34	20,41	20,44	20,45	20,41	20,37	20,46	20,45	20,29	20,29	20,33	20,38	20,42	20,35	20,30	20,34	20,45	20,43	20,41	20,34	20,29	20,38	20,37	20,29	20,31	20,35	20,29	20,37	20,34	20,27	20,33	20,29	20,25	20,36	20,35	20,39	20,37	20,38	20,33	20,25	20,29	20,29	20,29	20,31	20,29	20,37	20,31	20,33	20,38	20,36	20,31	20,39	20,38	20,39	20,32	20,38	20,42	20,37	20,37	20,37	20,34	20,36	20,39	20,40	20,37	20,33	20,30	20,30	20,33	20,37	20,28	20,31	20,30	20,32	20,43	20,42	20,32	20,31	20,36	20,30	20,31	20,35	20,35	20,43	20,33	20,31	20,36	20,43	20,41	20,33	20,38	20,37	20,36	20,29	20,29	20,37	20,33	20,42	20,45	20,46	20,36	20,23	20,32	20,47	20,42	20,38	20,26	20,29	20,36	20,39	20,42	20,36	20,37	20,36	20,34	20,39	20,35	20,38	20,42	20,40	20,42	20,36	20,34	20,38	20,26	20,30	20,34	20,31	20,31	20,35	20,34	20,32	20,34	20,25	20,31	20,33	20,37	20,32	20,35	20,31	20,40	20,42	20,40	20,38	20,41	20,29	20,30	20,21	20,30	20,37	20,33	20,34	20,35	20,40	20,36	20,33	20,30	20,24	20,37	20,35	20,36	20,37	20,35	20,43	20,43	20,38	20,40	20,39	20,39	20,35	20,42	20,33	20,45	20,40	20,33	20,35	20,40	20,46	20,38	20,42	20,32	20,32	20,27	20,34	20,44	20,46	20,37	20,33	20,29	20,36	20,46	20,44	20,34	20,33	20,35	20,35	20,33	20,38	20,39	20,32	20,36	20,40	20,42	20,30	20,23	20,27	20,37	20,35	20,31	20,33	20,33	20,25	20,29	20,29	20,27	20,29	20,33	20,33	20,29	20,36	20,31	20,29	20,33	20,39	20,31	20,27	20,36	20,39	20,28	20,26	20,33	20,35	20,32	20,32	20,32	20,45	20,39	20,27	20,38	20,33	20,29	20,33	20,27	20,30	20,28	20,31	20,42	20,43	20,35	20,34	20,39	20,36	20,25	20,32	20,38	20,35	20,48	20,48	20,40	20,37	20,40	20,35	20,26	20,27	20,25	20,30	20,34	20,30	20,32	20,41	20,44	20,37	20,37	20,37	20,39	20,32	20,36	20,39	20,31	20,32	20,38	20,38	20,37	20,30	20,32	20,39	20,34	20,30	20,41	20,31	20,31	20,37	20,34	20,33	20,34	20,31	20,41	20,31	20,26	20,25	20,36	20,37	20,32	20,32	20,33	20,40	20,35	20,33	20,31	20,32	20,31	20,33	20,35	20,29	20,31	20,27	20,28	20,27	20,26	20,36	20,30	20,33	20,31	20,26	20,35	20,31	20,27	20,27	20,32	20,28	20,22	20,30	20,35	20,22	20,25	20,14	20,23	20,28	20,27	20,35	20,36	20,27	20,23	20,25	20,24	20,29	20,39	20,28	20,34	20,17	20,11	20,19	20,27	20,31	20,26	20,26	20,31	20,31	20,26	20,23	20,23	20,23	20,17	20,23	20,24	20,25	20,22	20,29	20,34	20,36	20,31	20,23	20,18	20,29	20,26	20,25	20,16	20,19	
20,27	20,30	20,24	20,28	20,34	20,34	20,33	20,30	20,28	20,27	20,23	20,21	20,29	20,29	20,30	20,31	20,38	20,28	20,32	20,37	20,17	20,23	20,36	20,33	20,30	20,28	20,25	20,30	20,31	20,34	20,33	20,40	20,36	20,33	20,24	20,25	20,30	20,25	20,29	20,36	20,40	20,37	20,35	20,28	20,33	20,44	20,50	20,39	20,42	20,43	20,36	20,38	20,36	20,34	20,42	20,40	20,36	20,23	20,26	20,42	20,51	20,34	20,34	20,29	20,26	20,29	20,34	20,37	20,35	20,28	20,31	20,30	20,38	20,34	20,34	20,29	20,40	20,42	20,31	20,25	20,22	20,27	20,13	20,22	20,26	20,20	20,27	20,31	20,39	20,38	20,36	20,36	20,39	20,35	20,32	20,35	20,35	20,40	20,39	20,37	20,34	20,26	20,27	20,31	20,37	20,34	20,39	20,40	20,38	20,39	20,30	20,38	20,37	20,35	20,46	20,41	20,45	20,38	20,38	20,31	20,31	20,31	20,36	20,42	20,40	20,46	20,45	20,45	20,41	20,39	20,45	20,38	20,37	20,28	20,27	20,33	20,30	20,33	20,31	20,38	20,37	20,43	20,42	20,44	20,35	20,40	20,40	20,36	20,32	20,44	20,45	20,37	20,38	20,38	20,38	20,38	20,41	20,33	20,40	20,41	20,36	20,43	20,26	20,25	20,28	20,25	20,34	20,39	20,48	20,40	20,35	20,37	20,35	20,35	20,30	20,32	20,32	20,33	20,30	20,37	20,34	20,29	20,34	20,36	20,38	20,37	20,39	20,42	20,42	20,41	20,40	20,40	20,34	20,35	20,39	20,36	20,30	20,41	20,42	20,36	20,31	20,39	20,51	20,48	20,39	20,29	20,25	20,30	20,29	20,42	20,42	20,39	20,38	20,39	20,32	20,35	20,44	20,43	20,38	20,38	20,41	20,46	20,38	20,42	20,40	20,36	20,36	20,41	20,27	20,29	20,37	20,42	20,39	20,33	20,32	20,36	20,35	20,35	20,40	20,38	20,34	20,33	20,30	20,44	20,49	20,41	20,35	20,38	20,41	20,44	20,43	20,39	20,46	20,40	20,30	20,34	20,35	20,40	20,40	20,37	20,33	20,35	20,28	20,40	20,44	20,41	20,44	20,34	20,40	20,36	20,32	20,37	20,35	20,33	20,36	20,40	20,43	20,40	20,40	20,45	20,37	20,39	20,38	20,35	20,38	20,31	20,31	20,36	20,37	20,34	20,38	20,28	20,29	20,30	20,29	20,29	20,31	20,38	20,36	20,38	20,36	20,32	20,33	20,30	20,30	20,23	20,24	20,33	20,34	20,34	20,30	20,32	20,26	20,33	20,41	20,38	20,40	20,38	20,45	20,40	20,36	20,45	20,42	20,42	20,45	20,36	20,33	20,34	20,32	20,32	20,34	20,37	20,33	20,35	20,31	20,31	20,37	20,39	20,37	20,36	20,41	20,32	20,30	20,36	20,37	20,39	20,36	20,30	20,35	20,40	20,35	20,34	20,28	20,31	20,33	20,28	20,29	20,31	20,33	20,36	20,39	20,45	20,41	20,30	20,34	20,43	20,40	20,36	20,34	20,37	20,36	20,34	20,40	20,40	20,41	20,39	20,37	20,44	20,40	20,37	20,46	20,42	20,37	20,31	20,34	20,37	20,32	20,32	20,35	20,39	20,40	20,37	20,34	20,41	20,41	20,32	20,39	20,45	20,39	20,36	20,29	20,31	20,40	20,44	20,45	20,46	20,37	20,29	20,29	20,31	20,44	20,38	20,34	20,37	20,28	20,37	20,34	20,29	20,35	20,34	20,38	20,32	20,35	20,34	20,38	20,39	20,43	20,40	20,41	20,45	20,40	20,44	20,50	20,43	20,40	20,37	20,35	20,41	20,47	20,41	20,35	20,39	20,35	20,35	20,29	20,26	20,39	20,46	20,42	20,37	20,41	20,36	20,37	20,43	20,43	20,39	20,40	20,40	20,39	20,31	20,37	20,38	20,42	20,41	20,43	20,37	20,34	20,33	20,43	20,38	20,29	20,36	20,38	20,34	20,36	20,32	20,35	20,35	20,32	20,34	20,36	20,36	20,32	20,28	20,29	20,43	20,36	20,25	20,34	20,35	20,24	20,26	20,34	20,33	20,32	20,32	20,35	20,38	20,37	20,32	20,35	20,33	20,36	20,37	20,30	20,34	20,34	20,23	20,31	20,39	20,33	20,39	20,36	20,33	20,29	20,31	20,28	20,33	20,38	20,49	20,38	20,36	20,36	20,40	20,29	20,39	20,28	20,30	20,33	20,32	20,21	20,30	20,47	20,40	20,36	20,30	20,32	20,33	20,30	20,36	20,32	20,27	20,32	20,41	20,39	20,34	20,29	20,42	20,35	20,32	20,31	20,40	20,33	20,35	20,33	20,34	20,29	20,26	20,33	20,34	20,27	20,29	20,30	20,34	20,31	20,34	20,31	20,31	20,25	20,33	20,36	20,24	20,33	20,42	20,33	20,28	20,28	20,31	20,33	20,27	20,26	20,33	20,30	20,32	20,34	20,28	20,34	20,37	20,33	20,30	20,27	20,29	20,24	20,31	20,31	20,29	20,35	20,19	20,21	20,26	20,23	20,31	20,39	20,31	20,25	20,20	20,24	20,27	20,29	20,29	20,25	20,27	20,24	20,22	20,24	20,25	20,23	20,27	20,27	20,34	20,22	20,20	20,22	20,24	20,24	20,26	20,23	20,28	20,21	20,27	20,36	20,28	20,29	20,24	20,24	20,36	20,29	20,22	20,24	20,23	
20,24	20,25	20,21	20,20	20,25	20,24	20,26	20,22	20,28	20,32	20,29	20,26	20,19	20,25	20,32	20,38	20,37	20,29	20,38	20,37	20,17	20,26	20,35	20,35	20,33	20,29	20,25	20,21	20,28	20,28	20,31	20,30	20,31	20,30	20,27	20,24	20,26	20,28	20,32	20,44	20,36	20,39	20,34	20,34	20,33	20,41	20,43	20,42	20,40	20,34	20,28	20,36	20,33	20,25	20,28	20,30	20,32	20,26	20,29	20,35	20,43	20,40	20,37	20,40	20,29	20,35	20,31	20,27	20,28	20,28	20,32	20,35	20,35	20,34	20,30	20,36	20,38	20,43	20,25	20,20	20,28	20,27	20,20	20,22	20,32	20,28	20,23	20,33	20,28	20,38	20,32	20,24	20,35	20,40	20,36	20,30	20,27	20,32	20,30	20,29	20,34	20,23	20,19	20,24	20,31	20,34	20,34	20,43	20,32	20,38	20,30	20,26	20,40	20,39	20,39	20,41	20,38	20,34	20,37	20,34	20,29	20,25	20,39	20,41	20,43	20,40	20,37	20,36	20,28	20,32	20,44	20,41	20,33	20,35	20,25	20,28	20,23	20,32	20,33	20,37	20,31	20,32	20,29	20,38	20,40	20,41	20,43	20,41	20,40	20,29	20,35	20,33	20,37	20,36	20,43	20,35	20,36	20,41	20,38	20,41	20,30	20,35	20,35	20,34	20,30	20,28	20,31	20,30	20,41	20,47	20,39	20,36	20,36	20,36	20,29	20,26	20,31	20,38	20,40	20,33	20,25	20,29	20,34	20,38	20,39	20,35	20,37	20,42	20,38	20,34	20,40	20,40	20,37	20,36	20,49	20,42	20,36	20,34	20,37	20,41	20,37	20,41	20,43	20,47	20,36	20,27	20,29	20,37	20,33	20,43	20,41	20,35	20,32	20,39	20,39	20,34	20,42	20,43	20,44	20,38	20,43	20,46	20,45	20,36	20,33	20,34	20,33	20,40	20,37	20,27	20,43	20,45	20,44	20,35	20,30	20,32	20,30	20,34	20,37	20,43	20,31	20,36	20,41	20,42	20,46	20,34	20,28	20,35	20,38	20,39	20,40	20,42	20,40	20,43	20,32	20,32	20,29	20,38	20,41	20,36	20,33	20,33	20,36	20,38	20,38	20,38	20,34	20,28	20,29	20,32	20,28	20,35	20,36	20,26	20,29	20,35	20,39	20,35	20,38	20,41	20,37	20,37	20,34	20,36	20,40	20,35	20,33	20,36	20,39	20,28	20,31	20,32	20,28	20,33	20,27	20,27	20,33	20,36	20,44	20,44	20,36	20,29	20,37	20,34	20,32	20,28	20,29	20,36	20,41	20,42	20,39	20,38	20,26	20,31	20,39	20,33	20,38	20,42	20,41	20,38	20,33	20,38	20,38	20,40	20,38	20,33	20,24	20,33	20,32	20,33	20,30	20,38	20,36	20,31	20,36	20,38	20,31	20,42	20,42	20,35	20,35	20,32	20,29	20,29	20,30	20,36	20,34	20,39	20,42	20,35	20,34	20,36	20,38	20,33	20,30	20,26	20,32	20,40	20,41	20,37	20,37	20,39	20,34	20,30	20,39	20,46	20,41	20,39	20,35	20,42	20,37	20,29	20,33	20,36	20,34	20,33	20,35	20,37	20,36	20,30	20,37	20,40	20,37	20,30	20,28	20,33	20,21	20,29	20,36	20,39	20,45	20,38	20,36	20,41	20,41	20,35	20,35	20,38	20,35	20,39	20,32	20,30	20,38	20,37	20,41	20,44	20,39	20,33	20,27	20,30	20,41	20,33	20,36	20,37	20,30	20,37	20,37	20,33	20,32	20,38	20,42	20,33	20,37	20,33	20,38	20,39	20,37	20,45	20,42	20,39	20,39	20,44	20,47	20,43	20,42	20,32	20,31	20,40	20,44	20,39	20,31	20,35	20,35	20,34	20,29	20,23	20,36	20,42	20,40	20,35	20,36	20,27	20,30	20,34	20,38	20,43	20,39	20,38	20,35	20,33	20,41	20,46	20,41	20,38	20,35	20,38	20,35	20,33	20,40	20,38	20,32	20,44	20,41	20,39	20,37	20,31	20,30	20,38	20,33	20,33	20,26	20,36	20,39	20,39	20,34	20,44	20,42	20,29	20,33	20,32	20,21	20,27	20,31	20,31	20,32	20,29	20,35	20,29	20,25	20,34	20,37	20,35	20,40	20,37	20,31	20,28	20,37	20,29	20,25	20,34	20,34	20,36	20,43	20,25	20,29	20,35	20,23	20,37	20,37	20,43	20,39	20,36	20,28	20,31	20,30	20,43	20,35	20,33	20,35	20,33	20,23	20,24	20,35	20,35	20,32	20,37	20,36	20,32	20,23	20,27	20,34	20,35	20,36	20,39	20,34	20,32	20,32	20,29	20,35	20,32	20,30	20,33	20,30	20,29	20,35	20,34	20,34	20,36	20,39	20,33	20,34	20,33	20,32	20,35	20,31	20,33	20,34	20,36	20,27	20,30	20,26	20,25	20,27	20,43	20,43	20,30	20,31	20,33	20,32	20,31	20,22	20,24	20,37	20,32	20,28	20,28	20,29	20,34	20,21	20,27	20,25	20,26	20,33	20,28	20,27	20,32	20,33	20,37	20,31	20,25	20,22	20,23	20,32	20,21	20,27	20,24	20,26	20,22	20,23	20,23	20,24	20,17	20,28	20,20	20,27	20,31	20,27	20,35	20,26	20,30	20,27	20,29	20,22	20,22	20,25	20,28	20,29	20,22	20,14	20,15	20,15	20,21	20,32	20,23	20,20	20,32	20,21	20,11	20,25	20,28	
20,20	20,29	20,25	20,19	20,23	20,24	20,16	20,19	20,24	20,32	20,32	20,31	20,30	20,36	20,36	20,43	20,31	20,27	20,37	20,40	20,19	20,18	20,29	20,30	20,20	20,32	20,27	20,23	20,34	20,25	20,37	20,38	20,28	20,27	20,23	20,24	20,24	20,34	20,36	20,30	20,27	20,29	20,30	20,25	20,22	20,30	20,38	20,46	20,43	20,29	20,35	20,37	20,33	20,28	20,23	20,27	20,29	20,21	20,30	20,34	20,41	20,36	20,38	20,40	20,28	20,30	20,32	20,30	20,32	20,31	20,37	20,40	20,37	20,40	20,36	20,33	20,28	20,32	20,28	20,26	20,36	20,33	20,38	20,30	20,36	20,28	20,22	20,33	20,35	20,28	20,25	20,22	20,26	20,42	20,41	20,40	20,36	20,29	20,29	20,35	20,38	20,32	20,20	20,20	20,31	20,42	20,35	20,45	20,40	20,35	20,33	20,27	20,29	20,38	20,41	20,41	20,40	20,40	20,32	20,27	20,28	20,29	20,34	20,37	20,31	20,38	20,29	20,34	20,29	20,22	20,37	20,37	20,31	20,36	20,29	20,22	20,25	20,36	20,32	20,31	20,27	20,27	20,29	20,41	20,44	20,38	20,40	20,41	20,31	20,32	20,32	20,29	20,30	20,30	20,30	20,35	20,30	20,32	20,35	20,34	20,33	20,33	20,36	20,37	20,26	20,20	20,26	20,31	20,36	20,39	20,43	20,38	20,38	20,32	20,24	20,28	20,28	20,36	20,39	20,28	20,27	20,29	20,36	20,40	20,36	20,32	20,37	20,35	20,34	20,31	20,33	20,40	20,40	20,35	20,39	20,42	20,43	20,46	20,40	20,45	20,36	20,44	20,52	20,41	20,33	20,22	20,32	20,37	20,31	20,41	20,45	20,42	20,33	20,39	20,35	20,33	20,41	20,41	20,42	20,37	20,30	20,42	20,47	20,37	20,36	20,29	20,28	20,34	20,34	20,34	20,42	20,42	20,39	20,41	20,36	20,35	20,35	20,35	20,34	20,36	20,36	20,36	20,36	20,49	20,45	20,39	20,29	20,35	20,32	20,33	20,36	20,40	20,38	20,38	20,40	20,30	20,32	20,38	20,40	20,35	20,30	20,35	20,37	20,41	20,29	20,41	20,28	20,21	20,30	20,36	20,35	20,37	20,35	20,26	20,29	20,29	20,28	20,26	20,33	20,35	20,38	20,30	20,29	20,32	20,40	20,33	20,25	20,31	20,38	20,35	20,33	20,32	20,33	20,35	20,28	20,25	20,31	20,35	20,38	20,39	20,33	20,33	20,34	20,37	20,33	20,31	20,33	20,40	20,40	20,37	20,42	20,42	20,34	20,31	20,31	20,38	20,42	20,46	20,42	20,34	20,29	20,30	20,33	20,39	20,35	20,28	20,29	20,35	20,33	20,29	20,34	20,34	20,46	20,37	20,40	20,44	20,40	20,38	20,37	20,34	20,42	20,42	20,35	20,29	20,37	20,32	20,30	20,33	20,36	20,27	20,31	20,39	20,41	20,37	20,32	20,23	20,33	20,41	20,41	20,36	20,39	20,40	20,39	20,29	20,35	20,43	20,36	20,37	20,33	20,31	20,42	20,35	20,36	20,38	20,41	20,40	20,41	20,41	20,32	20,22	20,31	20,37	20,38	20,31	20,37	20,31	20,24	20,29	20,38	20,39	20,32	20,31	20,29	20,37	20,40	20,35	20,33	20,38	20,37	20,39	20,32	20,34	20,33	20,34	20,36	20,41	20,41	20,39	20,37	20,34	20,34	20,31	20,33	20,39	20,35	20,35	20,40	20,34	20,44	20,38	20,50	20,39	20,30	20,33	20,38	20,35	20,29	20,38	20,42	20,40	20,41	20,46	20,43	20,32	20,39	20,37	20,36	20,37	20,34	20,40	20,36	20,36	20,32	20,33	20,33	20,35	20,44	20,42	20,35	20,42	20,46	20,33	20,33	20,33	20,31	20,39	20,42	20,33	20,31	20,30	20,38	20,48	20,44	20,44	20,35	20,33	20,33	20,33	20,30	20,36	20,32	20,39	20,41	20,40	20,37	20,34	20,35	20,35	20,35	20,27	20,22	20,34	20,41	20,33	20,35	20,36	20,40	20,35	20,36	20,39	20,33	20,29	20,30	20,27	20,37	20,34	20,33	20,34	20,34	20,40	20,42	20,37	20,36	20,32	20,36	20,37	20,31	20,29	20,27	20,27	20,36	20,31	20,28	20,28	20,28	20,40	20,35	20,38	20,41	20,39	20,40	20,31	20,32	20,35	20,29	20,38	20,43	20,37	20,38	20,35	20,32	20,30	20,33	20,29	20,36	20,36	20,45	20,38	20,30	20,33	20,39	20,37	20,40	20,37	20,33	20,26	20,27	20,28	20,35	20,40	20,40	20,41	20,37	20,37	20,34	20,35	20,37	20,27	20,36	20,35	20,33	20,44	20,37	20,40	20,37	20,34	20,36	20,38	20,32	20,24	20,31	20,30	20,42	20,40	20,45	20,40	20,40	20,39	20,35	20,33	20,25	20,26	20,33	20,32	20,17	20,18	20,25	20,26	20,29	20,22	20,25	20,19	20,24	20,26	20,34	20,31	20,29	20,35	20,27	20,27	20,27	20,20	20,21	20,14	20,19	20,26	20,28	20,23	20,22	20,23	20,23	20,29	20,28	20,21	20,30	20,31	20,26	20,29	20,20	20,22	20,28	20,29	20,28	20,12	20,27	20,32	20,34	20,28	20,20	20,10	20,08	20,20	20,21	20,25	20,18	20,29	20,25	20,24	20,24	20,25	
20,26	20,37	20,31	20,15	20,22	20,20	20,32	20,25	20,27	20,26	20,29	20,33	20,26	20,26	20,32	20,31	20,23	20,27	20,33	20,32	20,17	20,19	20,23	20,27	20,21	20,29	20,29	20,19	20,37	20,35	20,37	20,29	20,31	20,28	20,22	20,26	20,29	20,31	20,32	20,26	20,22	20,31	20,29	20,22	20,16	20,23	20,30	20,35	20,32	20,35	20,28	20,36	20,29	20,41	20,32	20,27	20,26	20,28	20,28	20,26	20,33	20,36	20,37	20,30	20,21	20,19	20,28	20,29	20,37	20,36	20,39	20,44	20,40	20,32	20,31	20,32	20,30	20,31	20,32	20,30	20,37	20,29	20,29	20,35	20,31	20,27	20,23	20,25	20,29	20,30	20,22	20,25	20,32	20,42	20,42	20,42	20,37	20,33	20,28	20,32	20,21	20,31	20,26	20,28	20,34	20,43	20,35	20,39	20,39	20,40	20,39	20,29	20,30	20,37	20,36	20,43	20,43	20,35	20,40	20,29	20,30	20,37	20,40	20,41	20,36	20,43	20,43	20,37	20,34	20,28	20,32	20,35	20,31	20,31	20,27	20,20	20,18	20,25	20,25	20,29	20,20	20,28	20,32	20,34	20,38	20,34	20,35	20,36	20,29	20,32	20,36	20,26	20,32	20,37	20,34	20,38	20,37	20,34	20,32	20,27	20,33	20,36	20,29	20,25	20,26	20,26	20,22	20,30	20,43	20,41	20,38	20,35	20,29	20,32	20,32	20,32	20,26	20,37	20,25	20,30	20,32	20,35	20,28	20,30	20,36	20,31	20,29	20,37	20,26	20,37	20,31	20,35	20,37	20,30	20,35	20,45	20,44	20,46	20,40	20,31	20,26	20,39	20,47	20,43	20,37	20,34	20,39	20,41	20,39	20,42	20,46	20,44	20,37	20,40	20,46	20,33	20,40	20,41	20,34	20,39	20,35	20,37	20,34	20,35	20,43	20,40	20,37	20,37	20,39	20,47	20,43	20,30	20,35	20,40	20,31	20,30	20,44	20,35	20,36	20,30	20,33	20,41	20,31	20,45	20,46	20,42	20,38	20,41	20,40	20,37	20,37	20,31	20,37	20,38	20,34	20,38	20,38	20,43	20,41	20,36	20,32	20,31	20,38	20,40	20,39	20,38	20,32	20,28	20,37	20,40	20,29	20,31	20,31	20,36	20,40	20,38	20,28	20,27	20,36	20,39	20,35	20,28	20,29	20,31	20,41	20,34	20,28	20,35	20,37	20,42	20,38	20,32	20,31	20,31	20,29	20,27	20,35	20,31	20,33	20,33	20,32	20,31	20,31	20,30	20,31	20,26	20,26	20,30	20,33	20,33	20,42	20,38	20,34	20,32	20,25	20,31	20,41	20,35	20,38	20,36	20,30	20,32	20,25	20,35	20,35	20,37	20,34	20,33	20,31	20,29	20,30	20,41	20,38	20,41	20,41	20,39	20,35	20,35	20,27	20,30	20,35	20,35	20,33	20,39	20,40	20,36	20,29	20,33	20,29	20,28	20,32	20,33	20,35	20,31	20,32	20,27	20,29	20,37	20,32	20,31	20,32	20,30	20,35	20,32	20,35	20,32	20,33	20,44	20,35	20,34	20,36	20,38	20,33	20,29	20,38	20,36	20,39	20,44	20,34	20,26	20,36	20,38	20,41	20,34	20,32	20,33	20,26	20,26	20,34	20,34	20,31	20,34	20,31	20,33	20,39	20,32	20,32	20,38	20,38	20,41	20,39	20,32	20,28	20,29	20,32	20,40	20,42	20,36	20,32	20,35	20,38	20,26	20,36	20,36	20,35	20,33	20,30	20,31	20,38	20,38	20,39	20,42	20,38	20,32	20,34	20,36	20,29	20,39	20,43	20,37	20,32	20,31	20,33	20,35	20,42	20,37	20,30	20,34	20,32	20,34	20,43	20,37	20,41	20,38	20,31	20,32	20,42	20,43	20,40	20,49	20,49	20,37	20,38	20,32	20,39	20,45	20,42	20,34	20,30	20,30	20,28	20,34	20,40	20,48	20,45	20,38	20,32	20,32	20,33	20,35	20,39	20,32	20,41	20,38	20,33	20,32	20,32	20,35	20,34	20,25	20,25	20,33	20,37	20,26	20,27	20,35	20,31	20,34	20,37	20,37	20,37	20,33	20,35	20,29	20,36	20,37	20,26	20,37	20,27	20,28	20,32	20,36	20,33	20,27	20,35	20,34	20,31	20,30	20,21	20,27	20,34	20,35	20,34	20,31	20,33	20,34	20,32	20,34	20,42	20,37	20,26	20,31	20,28	20,29	20,26	20,36	20,44	20,38	20,40	20,35	20,23	20,29	20,36	20,39	20,36	20,36	20,38	20,36	20,32	20,33	20,27	20,29	20,38	20,29	20,29	20,38	20,33	20,42	20,37	20,34	20,31	20,33	20,29	20,34	20,40	20,33	20,36	20,36	20,34	20,37	20,32	20,44	20,38	20,29	20,35	20,34	20,35	20,38	20,33	20,32	20,30	20,23	20,38	20,38	20,34	20,34	20,30	20,31	20,25	20,24	20,24	20,24	20,25	20,28	20,16	20,20	20,26	20,23	20,26	20,35	20,34	20,27	20,24	20,25	20,38	20,33	20,37	20,38	20,25	20,24	20,25	20,21	20,26	20,24	20,31	20,30	20,28	20,31	20,38	20,34	20,30	20,29	20,35	20,28	20,30	20,37	20,20	20,26	20,31	20,27	20,23	20,30	20,27	20,28	20,30	20,28	20,27	20,30	20,20	20,10	20,20	20,18	20,26	20,24	20,17	20,28	20,30	20,29	20,26	20,19	
20,27	20,37	20,26	20,19	20,20	20,20	20,31	20,33	20,28	20,34	20,31	20,31	20,38	20,32	20,29	20,30	20,23	20,19	20,34	20,28	20,21	20,24	20,20	20,33	20,35	20,31	20,27	20,22	20,25	20,36	20,33	20,31	20,32	20,32	20,31	20,35	20,27	20,28	20,26	20,25	20,26	20,40	20,38	20,29	20,25	20,27	20,23	20,24	20,22	20,25	20,29	20,30	20,27	20,40	20,36	20,28	20,30	20,33	20,36	20,26	20,28	20,32	20,46	20,39	20,22	20,26	20,30	20,32	20,34	20,33	20,30	20,42	20,42	20,38	20,32	20,37	20,34	20,34	20,50	20,39	20,33	20,36	20,25	20,30	20,34	20,21	20,33	20,35	20,29	20,32	20,34	20,38	20,41	20,44	20,45	20,36	20,36	20,33	20,29	20,34	20,27	20,24	20,37	20,44	20,45	20,33	20,23	20,22	20,26	20,26	20,33	20,33	20,30	20,35	20,34	20,35	20,36	20,34	20,38	20,39	20,32	20,36	20,43	20,41	20,42	20,50	20,36	20,35	20,36	20,31	20,32	20,32	20,34	20,30	20,33	20,28	20,27	20,29	20,27	20,31	20,36	20,27	20,28	20,33	20,32	20,40	20,35	20,39	20,34	20,33	20,32	20,33	20,36	20,34	20,39	20,37	20,39	20,33	20,31	20,30	20,25	20,38	20,30	20,26	20,32	20,37	20,30	20,27	20,37	20,42	20,39	20,36	20,34	20,26	20,30	20,43	20,35	20,34	20,29	20,27	20,37	20,36	20,40	20,31	20,36	20,43	20,33	20,34	20,36	20,36	20,36	20,41	20,34	20,30	20,33	20,44	20,46	20,40	20,38	20,32	20,30	20,31	20,40	20,32	20,25	20,29	20,42	20,41	20,40	20,45	20,43	20,44	20,37	20,40	20,50	20,40	20,36	20,40	20,31	20,35	20,35	20,38	20,40	20,34	20,39	20,41	20,45	20,33	20,35	20,44	20,38	20,35	20,38	20,36	20,22	20,31	20,39	20,39	20,36	20,39	20,29	20,31	20,42	20,48	20,37	20,40	20,31	20,39	20,44	20,41	20,38	20,40	20,37	20,33	20,29	20,42	20,43	20,38	20,41	20,41	20,30	20,38	20,35	20,41	20,42	20,39	20,32	20,33	20,49	20,40	20,36	20,32	20,34	20,39	20,43	20,35	20,33	20,31	20,35	20,41	20,37	20,36	20,31	20,31	20,27	20,32	20,30	20,34	20,34	20,38	20,35	20,32	20,33	20,28	20,31	20,36	20,41	20,40	20,40	20,42	20,31	20,33	20,32	20,38	20,33	20,26	20,23	20,32	20,27	20,29	20,34	20,34	20,33	20,28	20,27	20,36	20,41	20,33	20,33	20,38	20,31	20,26	20,35	20,35	20,33	20,40	20,36	20,31	20,30	20,32	20,28	20,36	20,36	20,30	20,37	20,40	20,35	20,36	20,32	20,29	20,33	20,26	20,23	20,36	20,40	20,32	20,27	20,26	20,32	20,35	20,34	20,29	20,27	20,36	20,33	20,31	20,28	20,34	20,33	20,36	20,34	20,25	20,27	20,30	20,33	20,30	20,30	20,42	20,34	20,36	20,37	20,34	20,34	20,26	20,32	20,35	20,37	20,40	20,38	20,32	20,38	20,42	20,36	20,34	20,36	20,31	20,32	20,37	20,37	20,38	20,34	20,37	20,28	20,34	20,33	20,31	20,24	20,26	20,34	20,38	20,39	20,39	20,35	20,30	20,31	20,35	20,33	20,33	20,33	20,32	20,35	20,26	20,34	20,34	20,29	20,32	20,32	20,33	20,36	20,28	20,31	20,40	20,36	20,32	20,37	20,36	20,33	20,39	20,40	20,39	20,37	20,31	20,30	20,41	20,48	20,40	20,38	20,32	20,31	20,42	20,35	20,33	20,34	20,34	20,37	20,35	20,38	20,37	20,34	20,38	20,38	20,30	20,37	20,34	20,38	20,45	20,43	20,32	20,26	20,33	20,33	20,32	20,37	20,43	20,39	20,42	20,37	20,31	20,36	20,36	20,33	20,34	20,30	20,38	20,31	20,31	20,30	20,34	20,33	20,28	20,25	20,39	20,36	20,31	20,27	20,35	20,33	20,34	20,34	20,33	20,27	20,29	20,37	20,26	20,34	20,33	20,26	20,32	20,31	20,31	20,28	20,33	20,35	20,28	20,35	20,30	20,30	20,30	20,31	20,37	20,48	20,39	20,30	20,34	20,30	20,30	20,37	20,32	20,44	20,38	20,30	20,38	20,36	20,36	20,31	20,29	20,35	20,41	20,47	20,46	20,32	20,29	20,29	20,37	20,36	20,39	20,48	20,43	20,37	20,35	20,33	20,25	20,30	20,33	20,32	20,38	20,37	20,42	20,38	20,25	20,28	20,29	20,27	20,23	20,35	20,31	20,37	20,38	20,35	20,32	20,27	20,39	20,35	20,35	20,43	20,40	20,38	20,42	20,30	20,33	20,34	20,26	20,35	20,33	20,34	20,23	20,26	20,28	20,30	20,33	20,29	20,26	20,27	20,32	20,27	20,32	20,33	20,22	20,23	20,23	20,25	20,35	20,28	20,33	20,36	20,30	20,26	20,32	20,24	20,23	20,30	20,26	20,30	20,28	20,31	20,31	20,28	20,35	20,45	20,38	20,26	20,25	20,25	20,21	20,24	20,28	20,28	20,25	20,27	20,32	20,23	20,23	20,21	20,23	20,31	20,30	20,24	20,29	20,28	20,22	20,22	20,24	20,26	20,15	20,13	20,20	20,27	20,31	20,28	20,33	
20,22	20,27	20,35	20,23	20,21	20,19	20,26	20,39	20,35	20,25	20,36	20,33	20,35	20,33	20,26	20,25	20,27	20,24	20,23	20,30	20,27	20,34	20,29	20,33	20,28	20,32	20,37	20,28	20,31	20,34	20,35	20,33	20,35	20,31	20,31	20,29	20,23	20,22	20,22	20,25	20,30	20,34	20,33	20,31	20,31	20,27	20,33	20,23	20,29	20,33	20,28	20,35	20,35	20,30	20,32	20,33	20,33	20,31	20,28	20,27	20,37	20,32	20,37	20,42	20,28	20,30	20,37	20,29	20,26	20,23	20,33	20,41	20,36	20,38	20,37	20,33	20,31	20,38	20,38	20,34	20,31	20,32	20,25	20,34	20,30	20,26	20,23	20,34	20,29	20,37	20,32	20,34	20,45	20,37	20,37	20,39	20,40	20,36	20,33	20,37	20,42	20,27	20,32	20,41	20,36	20,35	20,24	20,25	20,31	20,32	20,30	20,30	20,33	20,33	20,32	20,37	20,28	20,33	20,36	20,25	20,26	20,31	20,36	20,37	20,32	20,43	20,37	20,32	20,38	20,31	20,37	20,39	20,35	20,37	20,35	20,34	20,32	20,35	20,34	20,32	20,37	20,44	20,39	20,32	20,29	20,41	20,37	20,41	20,38	20,36	20,41	20,39	20,34	20,32	20,34	20,34	20,36	20,39	20,35	20,36	20,32	20,33	20,33	20,31	20,26	20,25	20,27	20,34	20,36	20,43	20,43	20,42	20,34	20,26	20,26	20,39	20,44	20,36	20,26	20,34	20,44	20,39	20,39	20,41	20,35	20,31	20,34	20,40	20,38	20,30	20,38	20,41	20,38	20,25	20,30	20,39	20,38	20,38	20,28	20,31	20,30	20,36	20,34	20,31	20,23	20,27	20,36	20,39	20,30	20,44	20,40	20,38	20,34	20,38	20,46	20,43	20,36	20,36	20,31	20,34	20,31	20,35	20,41	20,33	20,32	20,37	20,40	20,34	20,32	20,34	20,32	20,36	20,42	20,40	20,32	20,33	20,36	20,30	20,36	20,38	20,38	20,38	20,42	20,48	20,31	20,33	20,32	20,34	20,41	20,41	20,37	20,27	20,37	20,37	20,25	20,33	20,38	20,38	20,43	20,43	20,29	20,22	20,26	20,30	20,31	20,40	20,37	20,29	20,35	20,34	20,36	20,38	20,37	20,39	20,38	20,31	20,29	20,27	20,36	20,40	20,38	20,41	20,29	20,31	20,33	20,28	20,26	20,29	20,40	20,38	20,32	20,30	20,29	20,29	20,25	20,29	20,39	20,37	20,39	20,39	20,37	20,31	20,36	20,34	20,35	20,28	20,26	20,32	20,32	20,26	20,28	20,29	20,38	20,28	20,34	20,36	20,44	20,33	20,26	20,36	20,38	20,31	20,36	20,36	20,38	20,38	20,38	20,34	20,34	20,38	20,27	20,34	20,30	20,32	20,36	20,35	20,32	20,36	20,26	20,28	20,35	20,34	20,23	20,28	20,26	20,29	20,30	20,27	20,30	20,25	20,28	20,31	20,32	20,41	20,41	20,31	20,38	20,39	20,34	20,29	20,38	20,32	20,26	20,33	20,33	20,30	20,35	20,41	20,32	20,40	20,35	20,31	20,37	20,40	20,29	20,36	20,34	20,36	20,32	20,24	20,27	20,36	20,39	20,34	20,39	20,40	20,37	20,40	20,35	20,35	20,32	20,40	20,29	20,29	20,38	20,30	20,30	20,24	20,30	20,35	20,31	20,33	20,33	20,34	20,41	20,42	20,28	20,32	20,37	20,27	20,27	20,32	20,38	20,36	20,29	20,24	20,30	20,32	20,41	20,30	20,32	20,39	20,30	20,33	20,39	20,31	20,36	20,40	20,34	20,37	20,37	20,34	20,37	20,38	20,41	20,41	20,42	20,37	20,29	20,35	20,34	20,23	20,28	20,26	20,36	20,39	20,41	20,40	20,33	20,31	20,34	20,30	20,38	20,37	20,39	20,38	20,36	20,36	20,33	20,25	20,30	20,41	20,36	20,36	20,37	20,37	20,34	20,31	20,32	20,35	20,37	20,41	20,37	20,35	20,34	20,32	20,34	20,34	20,32	20,27	20,25	20,36	20,35	20,33	20,38	20,36	20,37	20,35	20,38	20,33	20,24	20,23	20,42	20,36	20,32	20,31	20,30	20,35	20,31	20,34	20,26	20,32	20,32	20,26	20,35	20,30	20,28	20,29	20,34	20,36	20,45	20,45	20,27	20,25	20,31	20,34	20,38	20,32	20,38	20,38	20,33	20,37	20,37	20,43	20,40	20,25	20,30	20,37	20,39	20,38	20,36	20,38	20,39	20,33	20,38	20,43	20,46	20,45	20,44	20,34	20,42	20,35	20,28	20,31	20,34	20,35	20,32	20,36	20,36	20,31	20,32	20,34	20,29	20,28	20,31	20,25	20,23	20,35	20,37	20,30	20,22	20,30	20,43	20,41	20,39	20,39	20,36	20,32	20,36	20,30	20,36	20,32	20,43	20,42	20,35	20,23	20,19	20,31	20,26	20,34	20,36	20,35	20,33	20,33	20,33	20,35	20,32	20,22	20,26	20,27	20,30	20,39	20,34	20,31	20,24	20,24	20,29	20,23	20,28	20,24	20,24	20,25	20,26	20,19	20,25	20,24	20,20	20,22	20,43	20,38	20,29	20,21	20,29	20,20	20,29	20,28	20,24	20,22	20,22	20,28	20,30	20,27	20,18	20,21	20,25	20,31	20,21	20,29	20,28	20,16	20,17	20,14	20,24	20,20	20,17	20,24	20,22	20,24	20,32	20,30	
20,27	20,28	20,23	20,18	20,19	20,11	20,23	20,36	20,31	20,21	20,27	20,32	20,24	20,30	20,25	20,29	20,25	20,20	20,35	20,35	20,29	20,31	20,32	20,30	20,30	20,25	20,33	20,30	20,34	20,35	20,42	20,31	20,28	20,21	20,32	20,38	20,32	20,19	20,19	20,20	20,33	20,40	20,29	20,29	20,28	20,30	20,30	20,37	20,41	20,36	20,28	20,32	20,40	20,37	20,32	20,38	20,34	20,31	20,33	20,31	20,34	20,37	20,33	20,41	20,29	20,24	20,34	20,29	20,28	20,32	20,30	20,39	20,37	20,37	20,35	20,32	20,28	20,29	20,39	20,43	20,24	20,24	20,27	20,34	20,33	20,24	20,21	20,28	20,34	20,35	20,37	20,29	20,32	20,35	20,29	20,36	20,42	20,38	20,37	20,35	20,35	20,34	20,31	20,38	20,31	20,35	20,40	20,43	20,39	20,36	20,36	20,34	20,34	20,40	20,31	20,34	20,32	20,34	20,41	20,27	20,29	20,34	20,31	20,34	20,38	20,35	20,37	20,29	20,32	20,29	20,30	20,33	20,36	20,37	20,36	20,31	20,28	20,32	20,29	20,41	20,38	20,38	20,41	20,46	20,39	20,41	20,38	20,39	20,35	20,40	20,44	20,31	20,26	20,35	20,38	20,39	20,35	20,31	20,39	20,35	20,34	20,33	20,30	20,28	20,27	20,20	20,32	20,38	20,44	20,40	20,33	20,29	20,31	20,28	20,30	20,36	20,38	20,39	20,38	20,39	20,37	20,41	20,39	20,42	20,32	20,21	20,32	20,42	20,37	20,33	20,30	20,40	20,36	20,32	20,38	20,45	20,40	20,32	20,28	20,27	20,25	20,36	20,35	20,28	20,32	20,32	20,37	20,37	20,30	20,41	20,43	20,34	20,33	20,41	20,36	20,33	20,31	20,38	20,36	20,36	20,31	20,34	20,28	20,25	20,27	20,39	20,37	20,40	20,41	20,39	20,39	20,38	20,39	20,34	20,28	20,35	20,39	20,38	20,31	20,29	20,38	20,37	20,39	20,42	20,33	20,36	20,29	20,29	20,35	20,38	20,40	20,35	20,35	20,29	20,35	20,39	20,41	20,38	20,46	20,39	20,30	20,24	20,32	20,31	20,27	20,39	20,41	20,32	20,31	20,35	20,36	20,42	20,37	20,40	20,42	20,38	20,39	20,38	20,39	20,43	20,35	20,39	20,34	20,29	20,33	20,30	20,30	20,34	20,38	20,38	20,29	20,27	20,32	20,31	20,23	20,25	20,35	20,37	20,37	20,39	20,42	20,36	20,36	20,33	20,39	20,43	20,34	20,36	20,32	20,33	20,32	20,33	20,38	20,33	20,36	20,37	20,33	20,33	20,24	20,33	20,39	20,38	20,33	20,30	20,32	20,41	20,39	20,42	20,40	20,40	20,34	20,36	20,30	20,32	20,31	20,34	20,36	20,45	20,35	20,39	20,36	20,37	20,35	20,28	20,33	20,28	20,35	20,36	20,32	20,31	20,34	20,36	20,32	20,42	20,33	20,25	20,31	20,39	20,39	20,32	20,42	20,34	20,30	20,33	20,35	20,33	20,35	20,41	20,35	20,29	20,32	20,27	20,34	20,45	20,38	20,34	20,34	20,34	20,39	20,28	20,31	20,35	20,33	20,31	20,33	20,31	20,33	20,34	20,35	20,40	20,33	20,39	20,33	20,34	20,43	20,35	20,26	20,27	20,30	20,34	20,30	20,35	20,35	20,40	20,33	20,31	20,32	20,32	20,30	20,31	20,36	20,41	20,33	20,34	20,36	20,32	20,30	20,31	20,37	20,29	20,26	20,35	20,40	20,36	20,36	20,33	20,37	20,46	20,41	20,31	20,32	20,34	20,35	20,41	20,39	20,34	20,39	20,32	20,34	20,41	20,34	20,27	20,29	20,37	20,36	20,36	20,32	20,43	20,38	20,36	20,29	20,30	20,37	20,42	20,32	20,38	20,31	20,35	20,34	20,37	20,28	20,31	20,39	20,39	20,35	20,31	20,39	20,33	20,36	20,33	20,32	20,39	20,43	20,27	20,27	20,34	20,37	20,37	20,30	20,31	20,30	20,34	20,35	20,37	20,37	20,31	20,34	20,32	20,29	20,29	20,23	20,23	20,40	20,38	20,37	20,39	20,38	20,33	20,28	20,34	20,36	20,32	20,27	20,31	20,39	20,32	20,32	20,27	20,27	20,32	20,38	20,42	20,38	20,35	20,30	20,34	20,34	20,32	20,30	20,34	20,30	20,35	20,44	20,38	20,35	20,39	20,25	20,29	20,37	20,33	20,33	20,43	20,44	20,35	20,35	20,37	20,38	20,34	20,30	20,31	20,37	20,36	20,36	20,33	20,32	20,43	20,42	20,39	20,38	20,33	20,38	20,42	20,36	20,37	20,39	20,29	20,23	20,34	20,30	20,28	20,23	20,36	20,43	20,41	20,36	20,37	20,36	20,29	20,25	20,45	20,38	20,27	20,31	20,37	20,31	20,29	20,27	20,32	20,28	20,25	20,39	20,31	20,34	20,35	20,33	20,29	20,24	20,21	20,26	20,35	20,43	20,37	20,39	20,32	20,20	20,21	20,29	20,29	20,32	20,29	20,27	20,27	20,29	20,18	20,27	20,21	20,22	20,31	20,38	20,38	20,31	20,24	20,36	20,28	20,22	20,32	20,25	20,27	20,18	20,21	20,34	20,25	20,15	20,18	20,27	20,22	20,17	20,24	20,16	20,14	20,21	20,20	20,31	20,31	20,24	20,26	20,23	20,21	20,30	20,28	
20,22	20,24	20,24	20,16	20,27	20,18	20,27	20,32	20,27	20,28	20,34	20,32	20,23	20,25	20,31	20,29	20,34	20,19	20,25	20,32	20,22	20,21	20,27	20,33	20,28	20,24	20,30	20,29	20,27	20,25	20,33	20,32	20,23	20,18	20,30	20,35	20,37	20,25	20,25	20,30	20,34	20,36	20,32	20,25	20,27	20,31	20,32	20,34	20,39	20,36	20,28	20,29	20,36	20,43	20,32	20,35	20,30	20,19	20,30	20,32	20,30	20,30	20,31	20,41	20,35	20,29	20,36	20,34	20,42	20,38	20,39	20,35	20,37	20,35	20,34	20,30	20,35	20,41	20,41	20,50	20,34	20,30	20,34	20,32	20,36	20,30	20,24	20,25	20,29	20,23	20,34	20,29	20,19	20,35	20,35	20,29	20,35	20,40	20,44	20,30	20,24	20,26	20,37	20,41	20,36	20,39	20,38	20,46	20,33	20,31	20,26	20,34	20,32	20,34	20,36	20,28	20,26	20,35	20,43	20,31	20,31	20,30	20,37	20,37	20,36	20,39	20,41	20,37	20,29	20,34	20,41	20,37	20,35	20,31	20,30	20,31	20,32	20,34	20,33	20,41	20,31	20,34	20,39	20,49	20,45	20,44	20,36	20,41	20,37	20,39	20,40	20,32	20,35	20,38	20,39	20,40	20,38	20,35	20,31	20,36	20,31	20,37	20,29	20,30	20,27	20,24	20,34	20,35	20,42	20,39	20,33	20,25	20,26	20,27	20,36	20,43	20,32	20,33	20,41	20,36	20,34	20,32	20,32	20,26	20,35	20,33	20,36	20,37	20,36	20,38	20,28	20,29	20,32	20,33	20,39	20,42	20,36	20,29	20,22	20,24	20,30	20,32	20,35	20,29	20,27	20,33	20,37	20,33	20,31	20,44	20,44	20,37	20,36	20,39	20,41	20,35	20,36	20,32	20,36	20,38	20,33	20,40	20,31	20,25	20,27	20,37	20,43	20,39	20,51	20,49	20,35	20,29	20,34	20,35	20,33	20,37	20,35	20,41	20,35	20,32	20,36	20,32	20,37	20,40	20,32	20,31	20,33	20,42	20,44	20,40	20,40	20,38	20,37	20,22	20,29	20,41	20,42	20,41	20,35	20,30	20,23	20,32	20,30	20,37	20,39	20,45	20,43	20,34	20,30	20,39	20,36	20,35	20,33	20,33	20,39	20,43	20,40	20,38	20,39	20,38	20,36	20,32	20,33	20,30	20,32	20,30	20,34	20,31	20,36	20,35	20,32	20,26	20,24	20,35	20,37	20,28	20,34	20,39	20,42	20,39	20,41	20,39	20,30	20,30	20,41	20,37	20,34	20,38	20,36	20,30	20,36	20,35	20,35	20,35	20,37	20,39	20,35	20,38	20,36	20,33	20,38	20,35	20,35	20,35	20,34	20,39	20,44	20,34	20,39	20,43	20,38	20,30	20,33	20,31	20,33	20,36	20,40	20,45	20,37	20,40	20,41	20,36	20,36	20,30	20,35	20,34	20,30	20,34	20,34	20,36	20,37	20,39	20,36	20,34	20,31	20,27	20,32	20,28	20,37	20,36	20,40	20,34	20,33	20,33	20,36	20,38	20,37	20,41	20,34	20,35	20,38	20,32	20,33	20,31	20,35	20,32	20,33	20,34	20,42	20,36	20,36	20,44	20,36	20,29	20,34	20,34	20,35	20,39	20,37	20,42	20,39	20,38	20,37	20,31	20,35	20,30	20,31	20,27	20,29	20,34	20,32	20,32	20,33	20,39	20,38	20,28	20,29	20,29	20,28	20,28	20,41	20,36	20,32	20,30	20,34	20,35	20,35	20,35	20,41	20,35	20,29	20,37	20,34	20,31	20,28	20,36	20,36	20,34	20,41	20,34	20,29	20,23	20,32	20,34	20,39	20,35	20,33	20,34	20,32	20,37	20,34	20,32	20,34	20,41	20,32	20,29	20,34	20,43	20,34	20,28	20,28	20,30	20,36	20,39	20,35	20,34	20,29	20,29	20,37	20,42	20,40	20,28	20,36	20,38	20,32	20,32	20,37	20,29	20,32	20,35	20,36	20,40	20,39	20,28	20,24	20,30	20,32	20,36	20,43	20,31	20,34	20,32	20,35	20,34	20,36	20,30	20,35	20,30	20,34	20,26	20,28	20,32	20,39	20,38	20,30	20,31	20,37	20,33	20,28	20,31	20,38	20,31	20,24	20,27	20,37	20,35	20,23	20,23	20,23	20,27	20,42	20,36	20,35	20,45	20,35	20,33	20,30	20,31	20,33	20,35	20,32	20,36	20,35	20,36	20,33	20,35	20,30	20,26	20,37	20,31	20,26	20,31	20,33	20,38	20,34	20,33	20,38	20,39	20,34	20,27	20,27	20,26	20,28	20,32	20,30	20,41	20,45	20,37	20,37	20,27	20,36	20,35	20,29	20,34	20,34	20,28	20,23	20,32	20,31	20,28	20,19	20,30	20,34	20,35	20,40	20,30	20,30	20,30	20,25	20,33	20,32	20,23	20,32	20,32	20,30	20,31	20,31	20,36	20,32	20,25	20,31	20,33	20,28	20,32	20,28	20,27	20,20	20,15	20,17	20,25	20,32	20,32	20,36	20,24	20,22	20,20	20,32	20,42	20,27	20,24	20,18	20,21	20,29	20,17	20,26	20,26	20,08	20,24	20,34	20,29	20,29	20,20	20,28	20,25	20,23	20,29	20,31	20,25	20,17	20,17	20,27	20,26	20,15	20,21	20,32	20,30	20,19	20,24	20,15	20,21	20,30	20,24	20,27	20,33	20,23	20,27	20,20	20,20	20,32	20,32	
20,25	20,06	20,29	20,28	20,24	20,29	20,24	20,23	20,26	20,30	20,28	20,35	20,29	20,35	20,33	20,30	20,25	20,30	20,28	20,49	20,16	20,16	20,24	20,30	20,30	20,21	20,28	20,26	20,26	20,23	20,31	20,33	20,34	20,31	20,31	20,41	20,36	20,33	20,30	20,34	20,36	20,38	20,28	20,24	20,27	20,38	20,39	20,24	20,31	20,29	20,38	20,29	20,31	20,27	20,29	20,33	20,30	20,23	20,31	20,32	20,36	20,28	20,34	20,43	20,36	20,35	20,35	20,31	20,36	20,36	20,42	20,43	20,40	20,32	20,26	20,34	20,37	20,50	20,39	20,37	20,36	20,31	20,31	20,32	20,33	20,31	20,30	20,36	20,39	20,24	20,29	20,31	20,26	20,38	20,41	20,32	20,35	20,39	20,39	20,33	20,27	20,20	20,26	20,33	20,34	20,39	20,40	20,31	20,34	20,34	20,32	20,33	20,40	20,35	20,37	20,30	20,26	20,26	20,33	20,31	20,27	20,34	20,44	20,45	20,37	20,37	20,39	20,44	20,35	20,34	20,43	20,33	20,45	20,35	20,27	20,30	20,31	20,34	20,33	20,33	20,33	20,37	20,37	20,41	20,40	20,37	20,37	20,35	20,32	20,26	20,34	20,35	20,36	20,40	20,42	20,36	20,32	20,29	20,33	20,40	20,29	20,36	20,27	20,26	20,30	20,27	20,25	20,36	20,44	20,45	20,38	20,37	20,31	20,29	20,37	20,39	20,32	20,33	20,32	20,32	20,31	20,26	20,33	20,22	20,31	20,36	20,37	20,34	20,39	20,38	20,28	20,28	20,30	20,35	20,41	20,41	20,29	20,31	20,22	20,23	20,30	20,40	20,40	20,29	20,22	20,34	20,39	20,27	20,33	20,45	20,48	20,35	20,35	20,43	20,46	20,43	20,43	20,29	20,38	20,46	20,43	20,43	20,37	20,26	20,27	20,32	20,31	20,34	20,42	20,42	20,37	20,26	20,29	20,33	20,35	20,36	20,39	20,40	20,37	20,42	20,35	20,35	20,37	20,41	20,39	20,32	20,36	20,44	20,45	20,46	20,40	20,36	20,39	20,36	20,35	20,39	20,43	20,47	20,40	20,29	20,20	20,28	20,33	20,45	20,43	20,45	20,40	20,41	20,36	20,41	20,36	20,35	20,32	20,30	20,32	20,36	20,35	20,35	20,42	20,37	20,28	20,31	20,32	20,30	20,38	20,31	20,29	20,24	20,29	20,32	20,35	20,27	20,25	20,29	20,36	20,35	20,43	20,40	20,34	20,40	20,34	20,31	20,31	20,36	20,38	20,31	20,24	20,31	20,35	20,39	20,36	20,35	20,33	20,31	20,36	20,28	20,31	20,42	20,37	20,37	20,37	20,38	20,38	20,40	20,39	20,39	20,37	20,29	20,32	20,43	20,40	20,26	20,30	20,30	20,30	20,31	20,37	20,44	20,37	20,35	20,35	20,37	20,26	20,31	20,39	20,34	20,23	20,29	20,32	20,36	20,39	20,40	20,36	20,33	20,33	20,34	20,33	20,35	20,29	20,26	20,32	20,36	20,38	20,35	20,34	20,37	20,33	20,38	20,35	20,36	20,38	20,32	20,37	20,28	20,28	20,29	20,36	20,36	20,40	20,29	20,27	20,38	20,35	20,35	20,32	20,32	20,33	20,39	20,39	20,37	20,32	20,32	20,37	20,33	20,37	20,32	20,37	20,33	20,32	20,34	20,32	20,32	20,35	20,39	20,40	20,42	20,39	20,30	20,32	20,33	20,40	20,28	20,31	20,37	20,34	20,27	20,29	20,33	20,36	20,36	20,28	20,33	20,28	20,25	20,20	20,31	20,32	20,30	20,39	20,34	20,27	20,25	20,38	20,39	20,41	20,30	20,32	20,36	20,35	20,33	20,36	20,34	20,33	20,39	20,34	20,30	20,35	20,39	20,37	20,33	20,38	20,35	20,38	20,34	20,26	20,35	20,30	20,23	20,36	20,35	20,40	20,41	20,38	20,35	20,28	20,28	20,32	20,33	20,28	20,36	20,37	20,35	20,34	20,34	20,35	20,35	20,32	20,31	20,43	20,36	20,27	20,43	20,41	20,36	20,31	20,31	20,24	20,34	20,32	20,29	20,26	20,36	20,35	20,32	20,28	20,26	20,33	20,31	20,34	20,38	20,36	20,32	20,28	20,22	20,27	20,29	20,26	20,28	20,34	20,35	20,39	20,43	20,30	20,34	20,34	20,31	20,27	20,29	20,41	20,39	20,35	20,39	20,33	20,36	20,32	20,33	20,32	20,29	20,35	20,29	20,21	20,28	20,27	20,31	20,39	20,31	20,39	20,36	20,37	20,31	20,25	20,28	20,24	20,26	20,33	20,33	20,36	20,37	20,36	20,24	20,26	20,33	20,25	20,21	20,30	20,28	20,28	20,33	20,34	20,35	20,25	20,30	20,38	20,32	20,32	20,32	20,25	20,28	20,28	20,28	20,27	20,23	20,33	20,39	20,33	20,27	20,29	20,25	20,30	20,29	20,29	20,28	20,33	20,33	20,27	20,27	20,24	20,16	20,16	20,27	20,33	20,31	20,38	20,32	20,33	20,32	20,35	20,26	20,26	20,18	20,12	20,15	20,34	20,32	20,36	20,27	20,15	20,26	20,30	20,29	20,28	20,16	20,22	20,21	20,26	20,37	20,31	20,26	20,09	20,14	20,25	20,33	20,23	20,26	20,25	20,27	20,23	20,22	20,23	20,19	20,20	20,24	20,26	20,29	20,24	20,14	20,18	20,28	20,33	20,39	
20,31	20,24	20,30	20,32	20,32	20,34	20,27	20,24	20,25	20,19	20,30	20,32	20,29	20,32	20,36	20,36	20,32	20,34	20,38	20,42	20,36	20,26	20,34	20,26	20,31	20,25	20,24	20,35	20,23	20,27	20,47	20,43	20,40	20,34	20,31	20,41	20,39	20,34	20,36	20,40	20,34	20,37	20,38	20,30	20,33	20,44	20,40	20,28	20,29	20,40	20,46	20,40	20,40	20,32	20,33	20,32	20,27	20,27	20,30	20,29	20,39	20,34	20,35	20,46	20,41	20,37	20,38	20,39	20,30	20,38	20,46	20,45	20,38	20,35	20,29	20,41	20,38	20,41	20,42	20,36	20,36	20,32	20,26	20,34	20,40	20,32	20,31	20,36	20,35	20,33	20,33	20,31	20,41	20,40	20,39	20,42	20,40	20,43	20,38	20,28	20,29	20,28	20,28	20,27	20,33	20,36	20,40	20,35	20,28	20,35	20,41	20,37	20,42	20,35	20,36	20,40	20,38	20,32	20,35	20,35	20,28	20,37	20,45	20,55	20,42	20,35	20,32	20,39	20,39	20,36	20,40	20,46	20,38	20,41	20,38	20,32	20,38	20,41	20,35	20,36	20,36	20,47	20,40	20,38	20,34	20,36	20,42	20,46	20,38	20,35	20,29	20,32	20,32	20,35	20,37	20,43	20,37	20,26	20,34	20,51	20,41	20,34	20,34	20,31	20,31	20,23	20,22	20,35	20,43	20,36	20,40	20,42	20,36	20,28	20,23	20,37	20,34	20,31	20,33	20,38	20,38	20,35	20,36	20,30	20,34	20,33	20,39	20,34	20,39	20,39	20,32	20,27	20,32	20,34	20,40	20,40	20,34	20,35	20,35	20,27	20,34	20,41	20,42	20,41	20,26	20,28	20,39	20,35	20,33	20,40	20,52	20,46	20,36	20,35	20,39	20,42	20,42	20,38	20,38	20,45	20,45	20,50	20,42	20,30	20,33	20,34	20,31	20,34	20,42	20,37	20,39	20,32	20,35	20,35	20,30	20,34	20,42	20,47	20,38	20,46	20,41	20,43	20,36	20,37	20,40	20,40	20,40	20,39	20,44	20,48	20,36	20,37	20,38	20,41	20,42	20,42	20,44	20,50	20,45	20,35	20,33	20,30	20,30	20,40	20,40	20,41	20,40	20,42	20,45	20,42	20,42	20,38	20,38	20,41	20,40	20,30	20,32	20,30	20,35	20,40	20,34	20,31	20,33	20,38	20,43	20,37	20,36	20,35	20,32	20,43	20,36	20,21	20,29	20,33	20,26	20,35	20,39	20,38	20,33	20,44	20,35	20,34	20,35	20,29	20,34	20,30	20,30	20,33	20,35	20,37	20,40	20,39	20,36	20,33	20,43	20,35	20,35	20,37	20,31	20,31	20,35	20,33	20,34	20,36	20,36	20,39	20,33	20,25	20,35	20,41	20,37	20,26	20,33	20,36	20,37	20,33	20,37	20,40	20,40	20,32	20,36	20,43	20,26	20,22	20,39	20,35	20,33	20,36	20,34	20,39	20,30	20,32	20,34	20,39	20,38	20,37	20,37	20,42	20,45	20,34	20,33	20,40	20,38	20,42	20,38	20,35	20,33	20,38	20,40	20,35	20,36	20,34	20,41	20,37	20,35	20,39	20,40	20,42	20,42	20,34	20,25	20,33	20,30	20,39	20,38	20,32	20,34	20,34	20,39	20,38	20,36	20,37	20,34	20,30	20,35	20,35	20,37	20,38	20,40	20,42	20,38	20,41	20,42	20,44	20,39	20,38	20,36	20,30	20,31	20,34	20,34	20,28	20,33	20,40	20,39	20,35	20,27	20,34	20,37	20,30	20,29	20,33	20,34	20,32	20,32	20,31	20,33	20,37	20,41	20,39	20,33	20,33	20,34	20,34	20,41	20,38	20,34	20,37	20,41	20,32	20,30	20,34	20,31	20,37	20,36	20,33	20,31	20,39	20,30	20,31	20,41	20,43	20,40	20,40	20,42	20,39	20,37	20,27	20,29	20,26	20,32	20,45	20,37	20,35	20,36	20,35	20,29	20,34	20,37	20,37	20,35	20,39	20,38	20,36	20,40	20,37	20,36	20,33	20,36	20,37	20,29	20,33	20,43	20,40	20,34	20,26	20,29	20,32	20,35	20,33	20,26	20,32	20,34	20,26	20,34	20,38	20,39	20,33	20,29	20,38	20,38	20,33	20,21	20,22	20,21	20,23	20,33	20,38	20,42	20,45	20,40	20,38	20,32	20,26	20,26	20,32	20,31	20,29	20,36	20,43	20,35	20,42	20,40	20,36	20,35	20,31	20,33	20,35	20,36	20,34	20,27	20,31	20,42	20,39	20,34	20,31	20,35	20,39	20,38	20,31	20,33	20,35	20,37	20,33	20,36	20,30	20,36	20,43	20,38	20,31	20,29	20,33	20,35	20,28	20,32	20,37	20,32	20,38	20,45	20,40	20,32	20,36	20,37	20,38	20,33	20,35	20,31	20,33	20,35	20,34	20,39	20,33	20,31	20,32	20,42	20,32	20,25	20,22	20,28	20,31	20,35	20,34	20,31	20,39	20,38	20,34	20,30	20,24	20,29	20,31	20,30	20,32	20,33	20,35	20,27	20,30	20,36	20,23	20,30	20,20	20,13	20,21	20,28	20,29	20,44	20,25	20,22	20,34	20,35	20,32	20,31	20,21	20,20	20,23	20,33	20,34	20,27	20,30	20,18	20,19	20,32	20,39	20,25	20,25	20,37	20,23	20,24	20,38	20,39	20,31	20,13	20,18	20,26	20,32	20,26	20,13	20,17	20,29	20,33	20,31	
20,23	20,16	20,23	20,26	20,34	20,34	20,27	20,25	20,15	20,25	20,29	20,34	20,28	20,24	20,27	20,28	20,35	20,34	20,33	20,38	20,37	20,36	20,34	20,34	20,33	20,28	20,25	20,38	20,25	20,25	20,43	20,40	20,33	20,29	20,23	20,28	20,36	20,31	20,31	20,40	20,40	20,46	20,41	20,35	20,30	20,35	20,26	20,21	20,33	20,34	20,39	20,38	20,38	20,32	20,36	20,33	20,27	20,26	20,22	20,26	20,35	20,36	20,35	20,32	20,38	20,33	20,33	20,43	20,37	20,39	20,47	20,39	20,34	20,39	20,33	20,38	20,36	20,39	20,44	20,42	20,37	20,32	20,24	20,27	20,42	20,32	20,30	20,35	20,29	20,27	20,28	20,24	20,34	20,36	20,35	20,44	20,45	20,43	20,44	20,37	20,33	20,37	20,39	20,33	20,37	20,39	20,35	20,41	20,31	20,29	20,34	20,34	20,32	20,38	20,43	20,43	20,34	20,32	20,44	20,44	20,35	20,35	20,37	20,43	20,41	20,36	20,39	20,35	20,38	20,34	20,36	20,40	20,36	20,32	20,35	20,33	20,37	20,37	20,34	20,40	20,41	20,43	20,40	20,43	20,36	20,39	20,41	20,43	20,46	20,31	20,32	20,38	20,39	20,36	20,38	20,41	20,38	20,31	20,32	20,48	20,42	20,31	20,26	20,30	20,30	20,27	20,30	20,37	20,39	20,32	20,38	20,40	20,39	20,31	20,31	20,36	20,34	20,37	20,37	20,43	20,40	20,35	20,43	20,33	20,35	20,40	20,35	20,36	20,36	20,40	20,41	20,37	20,37	20,37	20,39	20,37	20,34	20,30	20,36	20,34	20,37	20,41	20,36	20,37	20,38	20,35	20,38	20,39	20,43	20,32	20,33	20,38	20,39	20,40	20,39	20,36	20,40	20,32	20,37	20,32	20,40	20,43	20,37	20,38	20,34	20,41	20,40	20,38	20,46	20,42	20,36	20,36	20,37	20,39	20,35	20,29	20,47	20,44	20,36	20,40	20,43	20,45	20,43	20,35	20,36	20,39	20,42	20,39	20,41	20,39	20,44	20,39	20,37	20,31	20,34	20,39	20,38	20,42	20,39	20,35	20,31	20,30	20,31	20,37	20,37	20,36	20,39	20,32	20,42	20,42	20,41	20,38	20,30	20,43	20,43	20,32	20,40	20,38	20,34	20,38	20,42	20,35	20,33	20,34	20,40	20,37	20,34	20,43	20,38	20,47	20,40	20,33	20,36	20,34	20,26	20,31	20,37	20,35	20,36	20,49	20,36	20,34	20,39	20,33	20,29	20,32	20,35	20,37	20,32	20,33	20,37	20,40	20,38	20,35	20,38	20,38	20,38	20,40	20,32	20,29	20,37	20,33	20,35	20,29	20,28	20,35	20,33	20,30	20,35	20,33	20,29	20,30	20,31	20,37	20,38	20,37	20,34	20,39	20,40	20,36	20,36	20,39	20,33	20,30	20,34	20,36	20,35	20,38	20,38	20,38	20,32	20,26	20,36	20,34	20,38	20,40	20,40	20,43	20,41	20,30	20,33	20,44	20,39	20,32	20,40	20,33	20,32	20,36	20,38	20,39	20,39	20,36	20,30	20,37	20,39	20,36	20,45	20,44	20,45	20,46	20,37	20,39	20,41	20,36	20,38	20,36	20,34	20,32	20,35	20,38	20,32	20,38	20,35	20,35	20,39	20,34	20,36	20,36	20,40	20,40	20,39	20,37	20,37	20,38	20,36	20,31	20,28	20,31	20,34	20,27	20,33	20,34	20,40	20,37	20,40	20,41	20,38	20,34	20,37	20,31	20,36	20,34	20,35	20,34	20,42	20,38	20,34	20,42	20,41	20,37	20,35	20,32	20,32	20,30	20,33	20,32	20,34	20,37	20,38	20,38	20,25	20,29	20,30	20,39	20,38	20,39	20,40	20,40	20,30	20,28	20,38	20,43	20,42	20,36	20,34	20,44	20,41	20,35	20,33	20,31	20,39	20,34	20,38	20,43	20,42	20,36	20,37	20,35	20,36	20,38	20,37	20,33	20,41	20,40	20,44	20,37	20,30	20,35	20,36	20,36	20,31	20,37	20,37	20,39	20,44	20,35	20,33	20,30	20,36	20,41	20,33	20,34	20,39	20,30	20,38	20,39	20,38	20,29	20,31	20,36	20,35	20,33	20,31	20,24	20,20	20,27	20,39	20,32	20,36	20,43	20,37	20,38	20,36	20,34	20,37	20,38	20,34	20,34	20,35	20,38	20,39	20,40	20,39	20,36	20,34	20,29	20,31	20,41	20,40	20,34	20,33	20,34	20,34	20,30	20,33	20,31	20,35	20,37	20,36	20,34	20,34	20,40	20,45	20,40	20,31	20,35	20,40	20,44	20,38	20,34	20,39	20,35	20,30	20,31	20,33	20,39	20,37	20,33	20,51	20,43	20,28	20,24	20,35	20,35	20,35	20,37	20,40	20,29	20,34	20,30	20,31	20,23	20,30	20,31	20,27	20,26	20,28	20,32	20,30	20,31	20,34	20,33	20,29	20,32	20,41	20,37	20,29	20,21	20,24	20,29	20,23	20,28	20,32	20,40	20,31	20,26	20,35	20,28	20,33	20,24	20,25	20,30	20,21	20,20	20,37	20,19	20,13	20,25	20,32	20,31	20,28	20,22	20,28	20,27	20,28	20,24	20,26	20,35	20,25	20,28	20,29	20,33	20,30	20,26	20,31	20,28	20,25	20,34	20,27	20,19	20,23	20,21	20,23	20,20	20,20	20,21	20,19	20,24	20,31	20,32	
20,27	20,22	20,17	20,18	20,23	20,28	20,24	20,23	20,21	20,26	20,35	20,33	20,28	20,26	20,32	20,37	20,34	20,32	20,31	20,33	20,25	20,35	20,32	20,41	20,44	20,35	20,26	20,33	20,32	20,24	20,32	20,37	20,34	20,25	20,25	20,32	20,30	20,23	20,30	20,37	20,46	20,36	20,39	20,34	20,25	20,23	20,21	20,23	20,24	20,33	20,35	20,46	20,43	20,38	20,40	20,38	20,32	20,32	20,33	20,35	20,34	20,39	20,43	20,41	20,30	20,33	20,32	20,44	20,39	20,40	20,39	20,34	20,34	20,47	20,37	20,27	20,28	20,42	20,45	20,44	20,40	20,31	20,25	20,24	20,39	20,35	20,31	20,35	20,35	20,26	20,27	20,33	20,38	20,38	20,36	20,42	20,47	20,42	20,41	20,39	20,40	20,38	20,42	20,35	20,47	20,38	20,27	20,40	20,41	20,40	20,37	20,29	20,33	20,41	20,46	20,48	20,39	20,33	20,42	20,36	20,34	20,36	20,43	20,40	20,40	20,46	20,42	20,37	20,35	20,34	20,28	20,33	20,32	20,30	20,33	20,35	20,32	20,29	20,29	20,35	20,44	20,39	20,36	20,34	20,38	20,41	20,41	20,37	20,35	20,31	20,35	20,44	20,44	20,33	20,36	20,39	20,34	20,38	20,39	20,38	20,35	20,32	20,22	20,31	20,32	20,24	20,31	20,39	20,44	20,42	20,40	20,37	20,31	20,31	20,34	20,36	20,27	20,33	20,32	20,40	20,35	20,31	20,31	20,35	20,37	20,38	20,42	20,33	20,38	20,43	20,46	20,40	20,35	20,38	20,44	20,43	20,37	20,32	20,29	20,36	20,37	20,40	20,39	20,42	20,41	20,47	20,40	20,35	20,40	20,38	20,29	20,35	20,45	20,48	20,38	20,32	20,38	20,32	20,34	20,35	20,31	20,44	20,33	20,35	20,39	20,38	20,37	20,40	20,48	20,41	20,33	20,29	20,41	20,42	20,36	20,29	20,38	20,38	20,38	20,38	20,38	20,33	20,36	20,41	20,40	20,39	20,31	20,35	20,31	20,28	20,37	20,38	20,36	20,32	20,27	20,32	20,31	20,28	20,31	20,26	20,29	20,36	20,36	20,42	20,43	20,38	20,35	20,35	20,46	20,39	20,36	20,32	20,35	20,30	20,28	20,33	20,33	20,38	20,38	20,39	20,36	20,28	20,29	20,37	20,43	20,39	20,40	20,38	20,45	20,42	20,38	20,37	20,45	20,34	20,34	20,34	20,40	20,38	20,43	20,45	20,39	20,36	20,37	20,36	20,33	20,28	20,28	20,39	20,29	20,28	20,33	20,33	20,35	20,36	20,32	20,33	20,36	20,40	20,37	20,33	20,42	20,41	20,39	20,40	20,34	20,35	20,30	20,33	20,40	20,39	20,26	20,26	20,23	20,27	20,37	20,39	20,37	20,35	20,35	20,32	20,35	20,41	20,35	20,33	20,32	20,35	20,37	20,34	20,38	20,39	20,37	20,33	20,38	20,37	20,37	20,38	20,41	20,32	20,40	20,38	20,32	20,38	20,37	20,39	20,37	20,27	20,29	20,34	20,35	20,40	20,38	20,37	20,26	20,30	20,40	20,39	20,36	20,40	20,44	20,41	20,41	20,38	20,40	20,42	20,41	20,38	20,32	20,31	20,32	20,34	20,29	20,36	20,35	20,37	20,36	20,32	20,39	20,41	20,34	20,43	20,45	20,38	20,37	20,37	20,34	20,33	20,34	20,30	20,27	20,31	20,33	20,37	20,43	20,41	20,37	20,34	20,25	20,33	20,39	20,28	20,34	20,39	20,38	20,32	20,37	20,33	20,31	20,30	20,34	20,38	20,34	20,38	20,40	20,34	20,35	20,27	20,36	20,40	20,43	20,42	20,35	20,34	20,33	20,31	20,34	20,40	20,40	20,36	20,29	20,26	20,40	20,38	20,38	20,39	20,32	20,34	20,33	20,38	20,37	20,36	20,35	20,27	20,29	20,41	20,42	20,43	20,43	20,35	20,33	20,34	20,35	20,36	20,39	20,53	20,48	20,33	20,23	20,34	20,40	20,38	20,27	20,32	20,34	20,39	20,42	20,34	20,32	20,18	20,27	20,34	20,26	20,33	20,35	20,25	20,36	20,37	20,33	20,29	20,20	20,33	20,30	20,31	20,35	20,34	20,27	20,31	20,33	20,27	20,33	20,30	20,24	20,27	20,34	20,38	20,38	20,34	20,39	20,33	20,39	20,36	20,37	20,45	20,36	20,37	20,30	20,30	20,31	20,32	20,39	20,32	20,32	20,33	20,30	20,24	20,31	20,28	20,38	20,36	20,26	20,31	20,39	20,34	20,40	20,36	20,33	20,37	20,36	20,37	20,39	20,33	20,39	20,37	20,31	20,35	20,39	20,34	20,35	20,31	20,37	20,41	20,37	20,29	20,35	20,40	20,39	20,37	20,40	20,28	20,29	20,35	20,28	20,21	20,34	20,37	20,25	20,28	20,29	20,32	20,33	20,29	20,31	20,26	20,30	20,30	20,31	20,31	20,28	20,22	20,24	20,23	20,25	20,28	20,35	20,42	20,38	20,37	20,31	20,27	20,28	20,30	20,28	20,38	20,35	20,27	20,37	20,27	20,16	20,25	20,27	20,25	20,30	20,18	20,25	20,32	20,25	20,20	20,24	20,33	20,25	20,28	20,32	20,31	20,24	20,17	20,26	20,25	20,22	20,35	20,27	20,18	20,23	20,22	20,26	20,21	20,20	20,24	20,25	20,24	20,38	20,27	
20,36	20,30	20,22	20,26	20,29	20,24	20,33	20,29	20,30	20,32	20,23	20,22	20,25	20,19	20,30	20,38	20,34	20,29	20,30	20,37	20,29	20,34	20,32	20,29	20,39	20,39	20,29	20,17	20,23	20,35	20,42	20,44	20,41	20,36	20,29	20,31	20,34	20,25	20,40	20,33	20,36	20,29	20,27	20,28	20,35	20,30	20,25	20,35	20,33	20,35	20,43	20,45	20,40	20,48	20,47	20,39	20,37	20,27	20,31	20,35	20,32	20,37	20,41	20,43	20,36	20,32	20,36	20,36	20,39	20,27	20,35	20,33	20,51	20,47	20,43	20,39	20,35	20,40	20,44	20,32	20,37	20,39	20,30	20,31	20,40	20,37	20,32	20,34	20,30	20,30	20,36	20,36	20,35	20,45	20,43	20,33	20,35	20,41	20,39	20,42	20,33	20,38	20,40	20,37	20,40	20,45	20,32	20,41	20,45	20,44	20,44	20,31	20,35	20,44	20,38	20,42	20,39	20,33	20,34	20,30	20,32	20,41	20,39	20,43	20,43	20,50	20,37	20,30	20,39	20,41	20,37	20,35	20,39	20,33	20,42	20,47	20,39	20,33	20,24	20,31	20,40	20,46	20,44	20,41	20,39	20,46	20,44	20,39	20,30	20,39	20,43	20,40	20,38	20,35	20,38	20,30	20,34	20,40	20,38	20,39	20,36	20,36	20,35	20,33	20,42	20,36	20,27	20,35	20,45	20,44	20,36	20,29	20,26	20,31	20,33	20,37	20,34	20,32	20,34	20,36	20,30	20,24	20,29	20,26	20,32	20,27	20,34	20,39	20,36	20,41	20,37	20,41	20,41	20,31	20,34	20,44	20,43	20,35	20,27	20,23	20,27	20,36	20,40	20,41	20,41	20,44	20,42	20,31	20,35	20,37	20,32	20,39	20,48	20,44	20,31	20,34	20,39	20,35	20,33	20,36	20,41	20,45	20,37	20,31	20,38	20,37	20,33	20,44	20,47	20,41	20,40	20,31	20,34	20,44	20,33	20,36	20,36	20,42	20,46	20,49	20,41	20,35	20,28	20,40	20,46	20,39	20,27	20,29	20,34	20,30	20,28	20,29	20,44	20,35	20,30	20,37	20,37	20,36	20,25	20,19	20,24	20,41	20,37	20,42	20,31	20,41	20,43	20,34	20,40	20,40	20,35	20,35	20,43	20,36	20,39	20,40	20,35	20,29	20,32	20,39	20,36	20,30	20,27	20,30	20,40	20,35	20,36	20,38	20,37	20,36	20,34	20,34	20,33	20,33	20,41	20,40	20,36	20,32	20,40	20,47	20,38	20,33	20,38	20,29	20,32	20,30	20,27	20,36	20,33	20,29	20,33	20,26	20,30	20,30	20,34	20,39	20,35	20,33	20,32	20,34	20,39	20,37	20,35	20,30	20,38	20,36	20,29	20,29	20,42	20,39	20,31	20,24	20,30	20,31	20,43	20,41	20,39	20,33	20,34	20,37	20,29	20,35	20,35	20,31	20,42	20,34	20,37	20,36	20,36	20,35	20,33	20,40	20,46	20,43	20,32	20,28	20,30	20,27	20,32	20,48	20,42	20,36	20,45	20,38	20,41	20,40	20,35	20,42	20,37	20,38	20,40	20,37	20,37	20,32	20,39	20,40	20,34	20,34	20,36	20,36	20,34	20,35	20,36	20,41	20,41	20,36	20,35	20,34	20,31	20,36	20,34	20,28	20,34	20,32	20,31	20,35	20,38	20,39	20,34	20,41	20,40	20,28	20,36	20,40	20,35	20,35	20,34	20,28	20,33	20,31	20,30	20,31	20,41	20,47	20,39	20,32	20,28	20,31	20,36	20,35	20,35	20,34	20,35	20,35	20,37	20,35	20,33	20,33	20,36	20,39	20,33	20,34	20,41	20,38	20,34	20,35	20,35	20,42	20,40	20,47	20,39	20,30	20,34	20,30	20,32	20,38	20,35	20,33	20,34	20,36	20,39	20,40	20,43	20,37	20,30	20,32	20,29	20,27	20,36	20,29	20,35	20,32	20,33	20,37	20,33	20,40	20,41	20,41	20,36	20,41	20,37	20,36	20,44	20,39	20,36	20,38	20,30	20,40	20,36	20,30	20,27	20,33	20,36	20,38	20,44	20,43	20,39	20,28	20,30	20,32	20,24	20,26	20,34	20,28	20,30	20,29	20,33	20,32	20,23	20,30	20,36	20,30	20,28	20,31	20,31	20,34	20,27	20,23	20,30	20,32	20,23	20,24	20,32	20,39	20,35	20,34	20,40	20,35	20,32	20,37	20,31	20,36	20,36	20,36	20,32	20,45	20,38	20,33	20,37	20,28	20,27	20,32	20,37	20,30	20,36	20,28	20,31	20,32	20,31	20,36	20,36	20,27	20,31	20,33	20,33	20,35	20,35	20,39	20,34	20,34	20,38	20,36	20,26	20,32	20,43	20,38	20,31	20,30	20,32	20,30	20,25	20,28	20,30	20,39	20,31	20,31	20,44	20,36	20,32	20,39	20,34	20,30	20,30	20,35	20,24	20,32	20,29	20,24	20,28	20,28	20,34	20,27	20,29	20,29	20,25	20,26	20,25	20,26	20,28	20,28	20,32	20,32	20,27	20,34	20,42	20,36	20,34	20,31	20,28	20,24	20,24	20,23	20,38	20,28	20,32	20,27	20,17	20,26	20,35	20,33	20,26	20,23	20,15	20,24	20,26	20,27	20,18	20,24	20,23	20,24	20,33	20,27	20,31	20,21	20,25	20,30	20,22	20,26	20,26	20,23	20,19	20,23	20,33	20,27	20,20	20,28	20,21	20,18	20,26	20,27	
20,29	20,22	20,22	20,23	20,33	20,31	20,31	20,27	20,31	20,35	20,34	20,26	20,26	20,25	20,25	20,37	20,37	20,32	20,29	20,37	20,24	20,36	20,36	20,29	20,34	20,29	20,24	20,19	20,15	20,37	20,43	20,43	20,47	20,37	20,31	20,29	20,32	20,28	20,29	20,33	20,26	20,32	20,22	20,27	20,36	20,40	20,35	20,33	20,39	20,41	20,44	20,42	20,37	20,43	20,44	20,38	20,35	20,27	20,31	20,37	20,37	20,35	20,39	20,37	20,32	20,41	20,37	20,36	20,31	20,25	20,34	20,39	20,48	20,42	20,38	20,43	20,48	20,43	20,50	20,37	20,39	20,40	20,33	20,33	20,36	20,30	20,31	20,37	20,29	20,27	20,43	20,37	20,27	20,39	20,48	20,36	20,38	20,37	20,40	20,39	20,33	20,32	20,36	20,32	20,33	20,35	20,41	20,48	20,46	20,44	20,34	20,29	20,34	20,38	20,36	20,40	20,42	20,31	20,33	20,36	20,40	20,38	20,40	20,46	20,46	20,45	20,37	20,34	20,39	20,39	20,43	20,42	20,42	20,37	20,39	20,44	20,43	20,28	20,29	20,36	20,40	20,49	20,54	20,40	20,33	20,44	20,38	20,38	20,38	20,42	20,42	20,40	20,33	20,29	20,44	20,39	20,33	20,39	20,28	20,28	20,32	20,35	20,36	20,41	20,43	20,38	20,37	20,37	20,35	20,36	20,36	20,37	20,35	20,36	20,43	20,32	20,32	20,35	20,36	20,40	20,43	20,31	20,42	20,33	20,26	20,28	20,33	20,33	20,29	20,32	20,37	20,39	20,39	20,34	20,33	20,39	20,33	20,32	20,37	20,28	20,25	20,37	20,41	20,42	20,43	20,45	20,48	20,41	20,35	20,40	20,36	20,42	20,39	20,36	20,33	20,37	20,47	20,39	20,32	20,39	20,41	20,40	20,42	20,32	20,39	20,39	20,40	20,40	20,43	20,42	20,40	20,39	20,37	20,44	20,35	20,35	20,30	20,38	20,38	20,43	20,42	20,38	20,38	20,39	20,42	20,43	20,35	20,37	20,43	20,35	20,35	20,36	20,44	20,39	20,32	20,39	20,40	20,36	20,33	20,22	20,25	20,41	20,34	20,40	20,38	20,35	20,35	20,33	20,37	20,44	20,40	20,38	20,39	20,38	20,36	20,40	20,34	20,33	20,34	20,42	20,41	20,32	20,36	20,38	20,39	20,38	20,38	20,42	20,39	20,29	20,34	20,37	20,35	20,33	20,33	20,32	20,35	20,32	20,32	20,44	20,36	20,34	20,34	20,39	20,40	20,35	20,34	20,36	20,36	20,30	20,31	20,30	20,33	20,35	20,39	20,39	20,35	20,28	20,29	20,37	20,32	20,23	20,28	20,33	20,31	20,39	20,36	20,33	20,36	20,41	20,37	20,28	20,35	20,32	20,33	20,35	20,34	20,36	20,41	20,41	20,38	20,36	20,41	20,35	20,45	20,42	20,36	20,35	20,34	20,30	20,32	20,43	20,49	20,43	20,29	20,25	20,28	20,31	20,32	20,38	20,39	20,38	20,34	20,32	20,33	20,38	20,33	20,38	20,38	20,39	20,40	20,35	20,37	20,36	20,38	20,37	20,42	20,42	20,32	20,25	20,33	20,31	20,39	20,35	20,41	20,45	20,38	20,35	20,32	20,39	20,44	20,30	20,27	20,31	20,33	20,36	20,32	20,31	20,39	20,40	20,41	20,34	20,43	20,42	20,37	20,35	20,35	20,24	20,29	20,29	20,35	20,40	20,45	20,49	20,44	20,35	20,35	20,34	20,30	20,29	20,35	20,32	20,37	20,35	20,36	20,32	20,38	20,38	20,35	20,32	20,36	20,36	20,36	20,34	20,40	20,36	20,36	20,35	20,38	20,38	20,31	20,29	20,29	20,29	20,31	20,34	20,39	20,38	20,33	20,40	20,42	20,48	20,47	20,38	20,31	20,32	20,36	20,31	20,28	20,30	20,41	20,37	20,26	20,29	20,31	20,39	20,38	20,38	20,34	20,36	20,36	20,30	20,36	20,40	20,30	20,30	20,33	20,35	20,42	20,29	20,21	20,34	20,37	20,39	20,42	20,43	20,48	20,41	20,33	20,35	20,32	20,32	20,41	20,30	20,36	20,29	20,33	20,38	20,28	20,39	20,45	20,38	20,34	20,28	20,31	20,35	20,33	20,28	20,29	20,36	20,32	20,29	20,39	20,39	20,31	20,31	20,34	20,37	20,37	20,39	20,35	20,43	20,40	20,36	20,35	20,51	20,48	20,33	20,41	20,31	20,26	20,29	20,38	20,38	20,32	20,34	20,39	20,37	20,31	20,37	20,37	20,30	20,37	20,37	20,38	20,42	20,42	20,46	20,47	20,38	20,35	20,36	20,31	20,34	20,34	20,35	20,36	20,26	20,29	20,23	20,14	20,29	20,40	20,41	20,30	20,35	20,37	20,34	20,37	20,33	20,20	20,24	20,28	20,40	20,27	20,23	20,32	20,29	20,30	20,36	20,39	20,37	20,31	20,28	20,24	20,38	20,32	20,28	20,36	20,36	20,32	20,30	20,33	20,28	20,33	20,30	20,33	20,34	20,28	20,23	20,21	20,20	20,38	20,28	20,32	20,24	20,27	20,30	20,38	20,34	20,33	20,27	20,22	20,16	20,23	20,30	20,20	20,27	20,29	20,25	20,28	20,29	20,33	20,22	20,20	20,27	20,28	20,33	20,29	20,24	20,23	20,26	20,35	20,32	20,33	20,28	20,19	20,13	20,21	20,23	
20,36	20,27	20,23	20,25	20,25	20,26	20,30	20,20	20,26	20,35	20,35	20,32	20,29	20,32	20,29	20,34	20,37	20,47	20,36	20,34	20,25	20,32	20,35	20,21	20,36	20,34	20,28	20,29	20,23	20,28	20,38	20,36	20,43	20,38	20,26	20,25	20,27	20,25	20,30	20,31	20,33	20,45	20,35	20,26	20,31	20,38	20,37	20,33	20,29	20,33	20,32	20,41	20,39	20,31	20,42	20,40	20,41	20,34	20,34	20,35	20,30	20,39	20,38	20,37	20,35	20,40	20,42	20,42	20,27	20,30	20,35	20,40	20,40	20,42	20,38	20,40	20,45	20,41	20,41	20,36	20,36	20,33	20,35	20,39	20,37	20,35	20,38	20,34	20,39	20,33	20,32	20,36	20,35	20,40	20,36	20,36	20,36	20,38	20,37	20,34	20,34	20,32	20,23	20,30	20,36	20,40	20,31	20,42	20,40	20,38	20,32	20,32	20,40	20,36	20,34	20,41	20,42	20,35	20,40	20,45	20,46	20,47	20,43	20,49	20,49	20,48	20,38	20,37	20,40	20,42	20,36	20,38	20,38	20,37	20,41	20,38	20,37	20,30	20,33	20,48	20,41	20,48	20,49	20,41	20,31	20,40	20,39	20,39	20,40	20,35	20,40	20,39	20,34	20,35	20,41	20,47	20,38	20,41	20,42	20,40	20,30	20,31	20,41	20,37	20,36	20,27	20,34	20,43	20,44	20,40	20,33	20,37	20,43	20,36	20,38	20,38	20,34	20,35	20,34	20,38	20,40	20,32	20,40	20,40	20,26	20,30	20,34	20,29	20,31	20,31	20,30	20,30	20,31	20,31	20,33	20,40	20,35	20,32	20,40	20,32	20,21	20,30	20,37	20,35	20,41	20,44	20,43	20,41	20,46	20,47	20,35	20,35	20,46	20,39	20,33	20,36	20,43	20,44	20,38	20,40	20,38	20,43	20,42	20,44	20,54	20,49	20,34	20,37	20,38	20,40	20,35	20,36	20,46	20,42	20,31	20,33	20,35	20,38	20,42	20,41	20,41	20,45	20,43	20,51	20,44	20,43	20,39	20,41	20,43	20,37	20,39	20,38	20,41	20,37	20,31	20,37	20,36	20,38	20,37	20,28	20,30	20,35	20,31	20,29	20,36	20,38	20,28	20,36	20,41	20,47	20,41	20,35	20,38	20,46	20,42	20,37	20,30	20,36	20,41	20,42	20,40	20,42	20,36	20,39	20,43	20,36	20,40	20,40	20,34	20,28	20,35	20,39	20,45	20,39	20,26	20,27	20,40	20,36	20,35	20,39	20,38	20,34	20,40	20,38	20,38	20,35	20,40	20,39	20,31	20,26	20,33	20,34	20,32	20,36	20,38	20,40	20,37	20,32	20,35	20,33	20,30	20,30	20,35	20,38	20,40	20,33	20,26	20,33	20,35	20,40	20,37	20,31	20,32	20,41	20,34	20,35	20,39	20,41	20,40	20,40	20,43	20,39	20,42	20,39	20,42	20,37	20,37	20,37	20,34	20,30	20,33	20,45	20,39	20,43	20,36	20,37	20,39	20,35	20,29	20,40	20,38	20,35	20,33	20,28	20,29	20,31	20,35	20,37	20,31	20,31	20,40	20,40	20,39	20,37	20,42	20,31	20,31	20,40	20,36	20,25	20,30	20,44	20,45	20,35	20,35	20,36	20,26	20,28	20,29	20,37	20,40	20,38	20,30	20,32	20,29	20,35	20,34	20,31	20,34	20,45	20,36	20,34	20,35	20,32	20,40	20,34	20,32	20,25	20,27	20,29	20,36	20,41	20,43	20,44	20,46	20,31	20,30	20,38	20,41	20,33	20,24	20,32	20,39	20,45	20,35	20,34	20,40	20,48	20,35	20,26	20,34	20,29	20,33	20,26	20,27	20,36	20,35	20,33	20,39	20,39	20,33	20,34	20,32	20,32	20,29	20,33	20,42	20,44	20,34	20,37	20,44	20,39	20,39	20,36	20,32	20,31	20,32	20,34	20,36	20,35	20,33	20,36	20,31	20,29	20,37	20,41	20,40	20,41	20,30	20,35	20,38	20,36	20,36	20,40	20,36	20,26	20,30	20,37	20,36	20,34	20,23	20,28	20,30	20,35	20,43	20,38	20,30	20,33	20,29	20,34	20,32	20,37	20,41	20,31	20,34	20,38	20,36	20,33	20,22	20,35	20,43	20,39	20,28	20,28	20,30	20,26	20,37	20,36	20,31	20,39	20,41	20,41	20,28	20,29	20,27	20,31	20,34	20,38	20,42	20,36	20,39	20,46	20,47	20,37	20,31	20,41	20,43	20,40	20,40	20,37	20,27	20,31	20,43	20,38	20,32	20,39	20,49	20,38	20,37	20,34	20,30	20,33	20,41	20,41	20,30	20,39	20,37	20,35	20,34	20,38	20,32	20,32	20,27	20,34	20,41	20,39	20,36	20,23	20,22	20,28	20,23	20,34	20,45	20,35	20,27	20,39	20,40	20,37	20,34	20,33	20,23	20,24	20,26	20,30	20,34	20,28	20,30	20,29	20,30	20,35	20,36	20,36	20,29	20,38	20,36	20,37	20,34	20,26	20,28	20,30	20,35	20,36	20,38	20,31	20,18	20,22	20,29	20,32	20,27	20,25	20,22	20,16	20,27	20,29	20,31	20,28	20,24	20,29	20,35	20,27	20,27	20,28	20,24	20,18	20,16	20,24	20,27	20,27	20,30	20,41	20,29	20,24	20,30	20,18	20,32	20,23	20,26	20,33	20,26	20,18	20,23	20,25	20,23	20,23	20,27	20,28	20,19	20,23	20,23	20,22	
20,31	20,30	20,31	20,30	20,33	20,25	20,36	20,27	20,17	20,26	20,35	20,28	20,25	20,33	20,34	20,34	20,37	20,41	20,31	20,38	20,31	20,33	20,29	20,27	20,33	20,30	20,25	20,30	20,29	20,23	20,40	20,40	20,37	20,36	20,34	20,30	20,26	20,29	20,34	20,35	20,42	20,43	20,36	20,25	20,31	20,44	20,40	20,37	20,36	20,38	20,33	20,30	20,32	20,27	20,34	20,31	20,31	20,35	20,48	20,46	20,32	20,38	20,44	20,51	20,45	20,39	20,30	20,45	20,34	20,32	20,34	20,26	20,36	20,43	20,34	20,34	20,35	20,41	20,43	20,36	20,35	20,38	20,40	20,43	20,32	20,35	20,33	20,30	20,29	20,29	20,32	20,39	20,36	20,38	20,35	20,35	20,37	20,39	20,46	20,34	20,35	20,36	20,25	20,36	20,43	20,48	20,37	20,35	20,43	20,32	20,43	20,43	20,39	20,35	20,33	20,32	20,35	20,38	20,40	20,43	20,40	20,47	20,47	20,43	20,41	20,37	20,39	20,34	20,37	20,35	20,29	20,40	20,47	20,36	20,40	20,38	20,29	20,37	20,32	20,39	20,34	20,36	20,40	20,40	20,41	20,47	20,40	20,46	20,40	20,35	20,35	20,38	20,33	20,40	20,40	20,48	20,39	20,38	20,39	20,52	20,42	20,36	20,37	20,32	20,27	20,36	20,36	20,37	20,45	20,44	20,33	20,32	20,40	20,36	20,33	20,34	20,36	20,38	20,33	20,39	20,40	20,34	20,33	20,39	20,27	20,29	20,34	20,20	20,37	20,36	20,34	20,33	20,32	20,35	20,39	20,43	20,45	20,39	20,33	20,32	20,30	20,32	20,38	20,38	20,43	20,44	20,38	20,39	20,33	20,39	20,32	20,32	20,43	20,42	20,40	20,36	20,43	20,37	20,41	20,40	20,42	20,44	20,42	20,37	20,41	20,42	20,42	20,36	20,35	20,39	20,36	20,32	20,48	20,46	20,35	20,34	20,40	20,41	20,45	20,42	20,39	20,41	20,38	20,41	20,47	20,41	20,38	20,45	20,46	20,41	20,42	20,44	20,42	20,35	20,34	20,41	20,45	20,42	20,43	20,36	20,32	20,38	20,33	20,40	20,37	20,36	20,35	20,36	20,42	20,49	20,39	20,36	20,34	20,39	20,36	20,34	20,31	20,37	20,37	20,40	20,38	20,34	20,41	20,38	20,47	20,36	20,44	20,43	20,43	20,35	20,33	20,36	20,39	20,34	20,32	20,35	20,41	20,41	20,40	20,43	20,39	20,35	20,34	20,39	20,38	20,36	20,40	20,40	20,31	20,25	20,33	20,35	20,34	20,32	20,43	20,39	20,38	20,38	20,34	20,29	20,33	20,36	20,47	20,37	20,35	20,40	20,29	20,26	20,39	20,39	20,41	20,36	20,34	20,36	20,41	20,40	20,48	20,43	20,40	20,36	20,40	20,41	20,39	20,37	20,32	20,34	20,36	20,37	20,34	20,36	20,43	20,41	20,39	20,39	20,39	20,42	20,40	20,34	20,28	20,31	20,43	20,41	20,34	20,34	20,38	20,39	20,40	20,40	20,34	20,34	20,38	20,40	20,33	20,38	20,39	20,36	20,33	20,38	20,32	20,28	20,23	20,33	20,44	20,40	20,40	20,34	20,26	20,30	20,41	20,35	20,38	20,38	20,26	20,30	20,41	20,36	20,36	20,31	20,39	20,38	20,32	20,34	20,34	20,33	20,35	20,41	20,33	20,31	20,34	20,35	20,45	20,39	20,33	20,37	20,43	20,38	20,34	20,41	20,43	20,35	20,30	20,33	20,37	20,41	20,39	20,33	20,30	20,46	20,47	20,36	20,39	20,32	20,30	20,30	20,26	20,28	20,31	20,34	20,41	20,39	20,30	20,33	20,31	20,33	20,39	20,35	20,35	20,45	20,46	20,39	20,35	20,31	20,36	20,38	20,37	20,31	20,35	20,37	20,32	20,37	20,31	20,33	20,32	20,33	20,43	20,47	20,33	20,32	20,39	20,39	20,32	20,42	20,41	20,38	20,31	20,33	20,29	20,33	20,36	20,32	20,29	20,32	20,30	20,31	20,43	20,42	20,26	20,28	20,31	20,26	20,27	20,28	20,34	20,32	20,36	20,32	20,33	20,27	20,30	20,38	20,40	20,37	20,32	20,30	20,30	20,29	20,33	20,37	20,34	20,38	20,41	20,41	20,29	20,27	20,33	20,38	20,37	20,33	20,25	20,26	20,29	20,38	20,47	20,35	20,23	20,35	20,34	20,37	20,40	20,40	20,36	20,29	20,37	20,39	20,38	20,39	20,49	20,43	20,38	20,38	20,36	20,40	20,39	20,43	20,37	20,39	20,42	20,30	20,30	20,32	20,24	20,32	20,27	20,24	20,38	20,39	20,36	20,28	20,33	20,29	20,26	20,33	20,38	20,35	20,32	20,32	20,35	20,36	20,35	20,37	20,23	20,24	20,32	20,32	20,29	20,37	20,32	20,30	20,31	20,32	20,29	20,37	20,37	20,42	20,37	20,30	20,33	20,25	20,26	20,25	20,30	20,46	20,38	20,24	20,21	20,26	20,25	20,30	20,26	20,23	20,27	20,28	20,22	20,26	20,34	20,30	20,24	20,18	20,26	20,26	20,27	20,21	20,27	20,24	20,28	20,32	20,36	20,33	20,25	20,32	20,30	20,23	20,27	20,26	20,30	20,33	20,23	20,36	20,30	20,16	20,15	20,25	20,25	20,27	20,28	20,22	20,23	20,32	20,30	20,27	
20,20	20,17	20,27	20,33	20,29	20,24	20,35	20,34	20,21	20,24	20,26	20,27	20,30	20,30	20,25	20,27	20,25	20,26	20,29	20,33	20,28	20,34	20,34	20,23	20,37	20,33	20,33	20,31	20,21	20,25	20,46	20,45	20,29	20,32	20,26	20,26	20,28	20,28	20,29	20,35	20,35	20,39	20,31	20,37	20,34	20,42	20,32	20,32	20,44	20,52	20,44	20,37	20,28	20,35	20,30	20,27	20,30	20,31	20,46	20,46	20,33	20,39	20,43	20,42	20,35	20,38	20,36	20,38	20,41	20,35	20,36	20,29	20,36	20,42	20,38	20,37	20,36	20,41	20,38	20,34	20,34	20,35	20,36	20,42	20,38	20,28	20,30	20,31	20,28	20,31	20,39	20,43	20,36	20,36	20,43	20,41	20,38	20,41	20,41	20,37	20,35	20,34	20,34	20,36	20,39	20,46	20,43	20,36	20,40	20,38	20,37	20,39	20,44	20,38	20,33	20,37	20,33	20,42	20,42	20,35	20,35	20,37	20,46	20,42	20,39	20,37	20,30	20,35	20,45	20,38	20,26	20,40	20,54	20,46	20,37	20,34	20,24	20,28	20,43	20,40	20,40	20,31	20,40	20,43	20,36	20,43	20,37	20,45	20,42	20,35	20,40	20,40	20,37	20,38	20,37	20,35	20,37	20,26	20,31	20,38	20,43	20,37	20,33	20,29	20,27	20,32	20,37	20,39	20,41	20,32	20,29	20,32	20,35	20,38	20,36	20,33	20,31	20,36	20,38	20,34	20,41	20,33	20,34	20,35	20,32	20,29	20,36	20,28	20,36	20,33	20,39	20,38	20,34	20,31	20,36	20,40	20,36	20,35	20,28	20,33	20,30	20,37	20,39	20,40	20,39	20,32	20,40	20,33	20,28	20,36	20,39	20,41	20,40	20,36	20,38	20,32	20,35	20,32	20,31	20,39	20,37	20,43	20,34	20,25	20,32	20,29	20,33	20,37	20,34	20,39	20,36	20,32	20,41	20,47	20,34	20,31	20,43	20,49	20,46	20,43	20,38	20,39	20,37	20,39	20,41	20,38	20,32	20,41	20,51	20,43	20,36	20,42	20,44	20,37	20,32	20,39	20,38	20,33	20,34	20,33	20,32	20,38	20,40	20,44	20,39	20,29	20,33	20,39	20,39	20,37	20,38	20,39	20,40	20,44	20,39	20,37	20,37	20,33	20,39	20,33	20,34	20,31	20,34	20,39	20,42	20,39	20,34	20,37	20,42	20,43	20,36	20,36	20,35	20,33	20,38	20,40	20,40	20,36	20,35	20,47	20,45	20,39	20,28	20,37	20,41	20,32	20,29	20,36	20,37	20,31	20,30	20,35	20,35	20,38	20,43	20,38	20,36	20,36	20,38	20,27	20,32	20,35	20,39	20,43	20,36	20,40	20,30	20,29	20,32	20,35	20,34	20,35	20,37	20,33	20,31	20,35	20,38	20,38	20,37	20,35	20,34	20,41	20,35	20,34	20,35	20,32	20,31	20,35	20,38	20,37	20,40	20,41	20,38	20,40	20,42	20,37	20,40	20,36	20,40	20,32	20,37	20,39	20,34	20,38	20,41	20,42	20,44	20,41	20,36	20,39	20,44	20,33	20,38	20,31	20,42	20,38	20,38	20,39	20,34	20,24	20,30	20,41	20,41	20,33	20,38	20,37	20,33	20,34	20,40	20,32	20,36	20,39	20,28	20,28	20,41	20,38	20,35	20,34	20,40	20,42	20,38	20,32	20,32	20,39	20,34	20,35	20,33	20,30	20,27	20,34	20,39	20,46	20,35	20,39	20,37	20,28	20,28	20,37	20,36	20,37	20,34	20,35	20,34	20,36	20,36	20,39	20,34	20,35	20,42	20,43	20,44	20,32	20,33	20,40	20,33	20,23	20,27	20,32	20,33	20,35	20,38	20,34	20,34	20,30	20,39	20,38	20,36	20,33	20,34	20,43	20,34	20,29	20,46	20,46	20,42	20,33	20,32	20,34	20,40	20,34	20,38	20,31	20,35	20,36	20,43	20,43	20,31	20,34	20,44	20,39	20,39	20,46	20,39	20,34	20,30	20,32	20,27	20,28	20,29	20,32	20,26	20,29	20,32	20,29	20,47	20,44	20,25	20,19	20,23	20,24	20,21	20,26	20,35	20,40	20,33	20,30	20,28	20,25	20,29	20,33	20,38	20,34	20,37	20,29	20,28	20,33	20,31	20,38	20,35	20,35	20,25	20,35	20,39	20,34	20,36	20,45	20,38	20,30	20,27	20,26	20,29	20,36	20,44	20,42	20,34	20,34	20,31	20,29	20,31	20,30	20,33	20,36	20,32	20,31	20,38	20,32	20,36	20,38	20,37	20,37	20,34	20,28	20,27	20,36	20,32	20,29	20,29	20,26	20,35	20,35	20,26	20,33	20,33	20,27	20,34	20,38	20,28	20,28	20,32	20,26	20,21	20,22	20,35	20,33	20,37	20,35	20,34	20,37	20,31	20,31	20,24	20,24	20,38	20,41	20,34	20,23	20,29	20,31	20,39	20,36	20,24	20,35	20,39	20,41	20,36	20,28	20,27	20,26	20,26	20,26	20,27	20,33	20,33	20,26	20,31	20,35	20,26	20,18	20,21	20,19	20,29	20,35	20,31	20,26	20,34	20,29	20,31	20,34	20,32	20,25	20,26	20,22	20,20	20,24	20,34	20,31	20,31	20,29	20,22	20,26	20,19	20,20	20,23	20,22	20,21	20,31	20,26	20,23	20,25	20,16	20,16	20,27	20,28	20,32	20,28	20,26	20,28	20,35	20,32	20,31	
20,26	20,20	20,21	20,28	20,25	20,25	20,32	20,27	20,26	20,18	20,25	20,23	20,34	20,24	20,12	20,24	20,29	20,20	20,24	20,24	20,24	20,28	20,36	20,33	20,26	20,31	20,25	20,30	20,24	20,24	20,40	20,45	20,39	20,43	20,31	20,22	20,26	20,32	20,33	20,37	20,35	20,34	20,31	20,37	20,34	20,35	20,27	20,26	20,32	20,43	20,43	20,39	20,40	20,36	20,30	20,26	20,37	20,30	20,37	20,38	20,27	20,35	20,38	20,31	20,34	20,42	20,39	20,37	20,28	20,28	20,30	20,35	20,42	20,47	20,36	20,38	20,36	20,44	20,37	20,29	20,32	20,34	20,27	20,32	20,38	20,41	20,34	20,38	20,33	20,34	20,35	20,36	20,36	20,35	20,39	20,41	20,37	20,38	20,35	20,28	20,40	20,34	20,43	20,41	20,30	20,40	20,38	20,39	20,37	20,44	20,33	20,28	20,39	20,42	20,36	20,43	20,35	20,32	20,42	20,45	20,33	20,32	20,37	20,35	20,32	20,40	20,28	20,38	20,44	20,42	20,34	20,31	20,43	20,50	20,39	20,40	20,29	20,31	20,34	20,44	20,40	20,33	20,39	20,41	20,31	20,35	20,30	20,37	20,36	20,35	20,36	20,35	20,39	20,41	20,37	20,30	20,25	20,29	20,30	20,33	20,29	20,43	20,42	20,40	20,38	20,28	20,33	20,41	20,42	20,37	20,30	20,36	20,31	20,35	20,37	20,35	20,34	20,46	20,46	20,38	20,30	20,32	20,31	20,30	20,41	20,38	20,36	20,32	20,30	20,29	20,33	20,34	20,36	20,31	20,32	20,39	20,35	20,32	20,28	20,33	20,32	20,36	20,43	20,40	20,36	20,32	20,35	20,38	20,25	20,35	20,40	20,42	20,33	20,33	20,30	20,31	20,38	20,39	20,26	20,39	20,38	20,40	20,39	20,24	20,33	20,38	20,36	20,35	20,39	20,43	20,37	20,38	20,44	20,43	20,35	20,37	20,34	20,43	20,42	20,38	20,40	20,37	20,33	20,44	20,43	20,39	20,34	20,45	20,44	20,43	20,36	20,38	20,35	20,38	20,40	20,39	20,36	20,34	20,32	20,30	20,25	20,40	20,40	20,38	20,33	20,28	20,34	20,36	20,40	20,39	20,26	20,30	20,36	20,41	20,37	20,38	20,40	20,37	20,37	20,34	20,36	20,33	20,34	20,43	20,37	20,34	20,35	20,34	20,39	20,39	20,34	20,32	20,37	20,40	20,37	20,37	20,33	20,38	20,38	20,45	20,39	20,40	20,40	20,34	20,41	20,27	20,28	20,34	20,34	20,34	20,31	20,33	20,32	20,29	20,40	20,42	20,44	20,37	20,38	20,36	20,31	20,36	20,36	20,33	20,39	20,42	20,32	20,30	20,31	20,38	20,38	20,30	20,33	20,36	20,26	20,24	20,35	20,38	20,28	20,34	20,38	20,35	20,33	20,37	20,42	20,44	20,32	20,39	20,40	20,35	20,38	20,38	20,32	20,37	20,39	20,33	20,34	20,39	20,38	20,39	20,36	20,35	20,34	20,35	20,40	20,35	20,31	20,39	20,36	20,44	20,42	20,31	20,34	20,38	20,38	20,39	20,38	20,44	20,40	20,31	20,27	20,37	20,49	20,37	20,32	20,33	20,37	20,37	20,35	20,28	20,35	20,33	20,29	20,27	20,37	20,36	20,34	20,32	20,43	20,46	20,41	20,34	20,31	20,34	20,31	20,34	20,38	20,35	20,30	20,33	20,34	20,37	20,41	20,32	20,36	20,30	20,21	20,34	20,45	20,38	20,37	20,31	20,32	20,31	20,25	20,25	20,33	20,34	20,30	20,38	20,40	20,37	20,38	20,40	20,35	20,32	20,31	20,34	20,30	20,33	20,38	20,35	20,32	20,29	20,31	20,38	20,37	20,31	20,36	20,36	20,36	20,32	20,38	20,40	20,37	20,31	20,29	20,34	20,39	20,39	20,33	20,32	20,37	20,40	20,37	20,37	20,34	20,34	20,41	20,46	20,48	20,47	20,36	20,34	20,31	20,25	20,27	20,30	20,27	20,35	20,32	20,39	20,30	20,33	20,39	20,38	20,30	20,21	20,33	20,29	20,19	20,22	20,34	20,38	20,34	20,34	20,40	20,39	20,37	20,25	20,29	20,33	20,33	20,29	20,28	20,33	20,28	20,27	20,29	20,41	20,28	20,25	20,32	20,34	20,31	20,46	20,43	20,25	20,24	20,28	20,28	20,34	20,36	20,29	20,29	20,35	20,32	20,29	20,27	20,35	20,32	20,32	20,37	20,31	20,31	20,36	20,34	20,30	20,31	20,37	20,39	20,29	20,29	20,32	20,37	20,21	20,23	20,28	20,30	20,38	20,34	20,34	20,35	20,28	20,35	20,35	20,31	20,25	20,27	20,31	20,21	20,20	20,27	20,26	20,35	20,35	20,30	20,31	20,30	20,32	20,27	20,29	20,39	20,38	20,35	20,29	20,24	20,31	20,36	20,34	20,24	20,27	20,34	20,33	20,30	20,26	20,26	20,25	20,22	20,23	20,26	20,26	20,25	20,30	20,27	20,27	20,25	20,18	20,12	20,17	20,22	20,26	20,28	20,27	20,32	20,20	20,25	20,37	20,31	20,25	20,22	20,23	20,23	20,24	20,28	20,29	20,22	20,22	20,16	20,28	20,20	20,17	20,24	20,22	20,24	20,23	20,26	20,25	20,25	20,17	20,15	20,23	20,24	20,23	20,25	20,23	20,19	20,20	20,26	20,23	
20,15	20,27	20,30	20,29	20,25	20,23	20,26	20,22	20,25	20,17	20,14	20,23	20,33	20,32	20,22	20,37	20,33	20,23	20,31	20,27	20,23	20,20	20,35	20,34	20,34	20,31	20,30	20,22	20,26	20,33	20,39	20,37	20,39	20,43	20,35	20,30	20,33	20,25	20,36	20,42	20,43	20,40	20,29	20,29	20,25	20,28	20,30	20,33	20,38	20,36	20,34	20,39	20,48	20,44	20,41	20,37	20,32	20,30	20,35	20,46	20,35	20,31	20,40	20,37	20,41	20,38	20,42	20,40	20,35	20,35	20,37	20,36	20,37	20,35	20,36	20,29	20,36	20,45	20,43	20,31	20,23	20,30	20,28	20,29	20,38	20,31	20,33	20,32	20,27	20,29	20,35	20,26	20,27	20,29	20,24	20,41	20,44	20,34	20,28	20,30	20,38	20,42	20,34	20,46	20,38	20,37	20,39	20,37	20,42	20,37	20,32	20,34	20,43	20,43	20,39	20,36	20,34	20,22	20,29	20,44	20,41	20,31	20,37	20,41	20,34	20,39	20,33	20,37	20,44	20,41	20,46	20,37	20,37	20,36	20,37	20,36	20,33	20,34	20,32	20,33	20,37	20,35	20,29	20,37	20,35	20,36	20,33	20,37	20,34	20,32	20,40	20,35	20,31	20,39	20,36	20,42	20,22	20,34	20,37	20,33	20,30	20,41	20,39	20,36	20,39	20,27	20,27	20,38	20,46	20,41	20,36	20,33	20,36	20,41	20,43	20,41	20,38	20,40	20,45	20,33	20,38	20,33	20,41	20,37	20,35	20,29	20,35	20,39	20,28	20,27	20,39	20,33	20,35	20,29	20,33	20,42	20,33	20,32	20,30	20,31	20,32	20,32	20,42	20,41	20,36	20,40	20,43	20,39	20,29	20,32	20,37	20,42	20,40	20,40	20,36	20,34	20,46	20,36	20,27	20,41	20,37	20,38	20,39	20,35	20,34	20,40	20,45	20,41	20,43	20,47	20,35	20,32	20,37	20,37	20,34	20,39	20,44	20,42	20,35	20,34	20,40	20,38	20,31	20,40	20,38	20,33	20,34	20,39	20,37	20,42	20,39	20,36	20,39	20,38	20,36	20,38	20,39	20,34	20,34	20,37	20,32	20,33	20,36	20,40	20,36	20,32	20,36	20,38	20,45	20,36	20,28	20,33	20,34	20,37	20,41	20,43	20,42	20,38	20,36	20,33	20,39	20,36	20,39	20,38	20,38	20,30	20,26	20,31	20,44	20,47	20,33	20,31	20,41	20,41	20,34	20,32	20,31	20,30	20,41	20,46	20,34	20,45	20,41	20,38	20,33	20,26	20,29	20,38	20,32	20,38	20,44	20,43	20,34	20,31	20,32	20,41	20,41	20,35	20,38	20,45	20,34	20,39	20,39	20,36	20,30	20,33	20,35	20,34	20,34	20,36	20,39	20,34	20,34	20,40	20,34	20,26	20,39	20,39	20,39	20,44	20,34	20,33	20,31	20,38	20,43	20,43	20,38	20,44	20,41	20,39	20,37	20,44	20,43	20,45	20,40	20,32	20,37	20,40	20,36	20,36	20,36	20,34	20,29	20,34	20,37	20,37	20,29	20,33	20,34	20,35	20,38	20,35	20,33	20,36	20,39	20,29	20,33	20,42	20,38	20,36	20,35	20,28	20,37	20,36	20,39	20,30	20,31	20,37	20,35	20,30	20,31	20,36	20,35	20,30	20,35	20,38	20,37	20,34	20,42	20,46	20,46	20,39	20,36	20,41	20,38	20,31	20,41	20,34	20,28	20,39	20,34	20,33	20,44	20,36	20,34	20,39	20,31	20,32	20,38	20,35	20,33	20,31	20,28	20,29	20,28	20,23	20,27	20,42	20,33	20,24	20,29	20,36	20,40	20,43	20,43	20,36	20,41	20,41	20,38	20,38	20,37	20,33	20,26	20,28	20,35	20,36	20,36	20,31	20,38	20,46	20,38	20,29	20,37	20,36	20,35	20,33	20,33	20,32	20,31	20,31	20,32	20,29	20,34	20,38	20,40	20,41	20,38	20,36	20,33	20,42	20,46	20,39	20,37	20,34	20,33	20,30	20,27	20,32	20,33	20,31	20,24	20,32	20,38	20,41	20,39	20,32	20,26	20,25	20,34	20,37	20,29	20,27	20,32	20,30	20,30	20,35	20,44	20,31	20,37	20,36	20,33	20,32	20,28	20,22	20,25	20,27	20,29	20,31	20,30	20,35	20,36	20,31	20,24	20,26	20,22	20,33	20,36	20,28	20,26	20,37	20,34	20,31	20,34	20,30	20,25	20,30	20,26	20,32	20,28	20,36	20,29	20,30	20,37	20,32	20,33	20,36	20,39	20,31	20,25	20,30	20,37	20,30	20,33	20,30	20,43	20,34	20,25	20,40	20,34	20,25	20,31	20,37	20,30	20,25	20,35	20,33	20,28	20,29	20,34	20,34	20,26	20,30	20,32	20,29	20,31	20,31	20,27	20,24	20,22	20,32	20,33	20,29	20,35	20,35	20,32	20,29	20,28	20,34	20,26	20,25	20,22	20,34	20,36	20,39	20,30	20,22	20,24	20,26	20,28	20,22	20,27	20,26	20,30	20,27	20,22	20,20	20,27	20,26	20,21	20,15	20,24	20,29	20,24	20,15	20,37	20,30	20,25	20,33	20,32	20,21	20,25	20,21	20,24	20,28	20,29	20,31	20,30	20,28	20,23	20,23	20,25	20,27	20,32	20,24	20,32	20,28	20,26	20,28	20,20	20,27	20,17	20,10	20,12	20,24	20,25	20,18	20,16	20,26	20,31	20,32	
20,19	20,23	20,24	20,30	20,22	20,22	20,32	20,31	20,26	20,20	20,15	20,21	20,26	20,37	20,33	20,35	20,27	20,22	20,31	20,28	20,29	20,27	20,31	20,38	20,37	20,34	20,33	20,27	20,26	20,31	20,37	20,33	20,37	20,40	20,37	20,36	20,37	20,25	20,25	20,36	20,43	20,46	20,33	20,29	20,32	20,22	20,33	20,32	20,36	20,38	20,40	20,25	20,40	20,42	20,48	20,45	20,35	20,28	20,37	20,35	20,28	20,32	20,38	20,43	20,43	20,37	20,48	20,47	20,36	20,36	20,34	20,41	20,36	20,28	20,29	20,29	20,32	20,39	20,44	20,30	20,19	20,30	20,30	20,28	20,43	20,49	20,36	20,33	20,32	20,33	20,33	20,25	20,26	20,34	20,32	20,34	20,44	20,38	20,35	20,33	20,34	20,33	20,41	20,44	20,35	20,38	20,38	20,28	20,34	20,34	20,29	20,32	20,34	20,37	20,40	20,31	20,35	20,31	20,36	20,40	20,38	20,34	20,38	20,38	20,37	20,39	20,39	20,37	20,41	20,47	20,48	20,44	20,44	20,42	20,41	20,35	20,36	20,39	20,35	20,38	20,32	20,37	20,32	20,31	20,35	20,37	20,33	20,36	20,38	20,33	20,42	20,44	20,34	20,36	20,45	20,45	20,35	20,36	20,38	20,35	20,30	20,40	20,32	20,32	20,38	20,32	20,24	20,36	20,43	20,42	20,45	20,42	20,39	20,38	20,39	20,39	20,36	20,38	20,39	20,27	20,30	20,36	20,39	20,48	20,37	20,27	20,35	20,41	20,33	20,28	20,40	20,38	20,34	20,33	20,41	20,43	20,34	20,30	20,25	20,28	20,31	20,33	20,37	20,46	20,37	20,38	20,46	20,43	20,36	20,39	20,36	20,45	20,45	20,36	20,34	20,33	20,40	20,32	20,30	20,41	20,41	20,39	20,42	20,44	20,43	20,40	20,39	20,42	20,40	20,46	20,41	20,41	20,35	20,35	20,32	20,36	20,43	20,41	20,37	20,34	20,42	20,40	20,35	20,39	20,45	20,31	20,35	20,37	20,41	20,43	20,39	20,42	20,44	20,41	20,40	20,38	20,40	20,37	20,34	20,35	20,36	20,30	20,28	20,40	20,42	20,40	20,37	20,38	20,43	20,42	20,31	20,31	20,36	20,41	20,44	20,37	20,37	20,34	20,33	20,35	20,36	20,33	20,34	20,35	20,32	20,30	20,28	20,34	20,44	20,41	20,32	20,29	20,29	20,29	20,31	20,32	20,32	20,29	20,32	20,43	20,38	20,40	20,42	20,36	20,32	20,23	20,26	20,35	20,31	20,38	20,49	20,43	20,37	20,35	20,38	20,40	20,41	20,37	20,40	20,40	20,29	20,36	20,45	20,43	20,40	20,37	20,37	20,37	20,39	20,37	20,34	20,32	20,36	20,39	20,40	20,32	20,35	20,40	20,42	20,46	20,33	20,34	20,31	20,31	20,40	20,36	20,35	20,38	20,38	20,40	20,36	20,34	20,44	20,44	20,41	20,34	20,35	20,39	20,38	20,39	20,37	20,37	20,37	20,43	20,40	20,33	20,36	20,38	20,38	20,36	20,33	20,35	20,40	20,31	20,33	20,36	20,47	20,38	20,37	20,25	20,32	20,40	20,38	20,39	20,42	20,35	20,26	20,33	20,33	20,38	20,31	20,33	20,39	20,34	20,32	20,36	20,36	20,39	20,37	20,47	20,48	20,43	20,38	20,43	20,42	20,37	20,37	20,30	20,22	20,31	20,32	20,31	20,39	20,37	20,29	20,39	20,34	20,36	20,38	20,32	20,31	20,28	20,31	20,35	20,41	20,39	20,31	20,34	20,33	20,27	20,34	20,37	20,38	20,35	20,36	20,37	20,42	20,43	20,42	20,33	20,36	20,31	20,30	20,29	20,36	20,38	20,35	20,32	20,35	20,39	20,36	20,30	20,41	20,43	20,41	20,35	20,30	20,34	20,35	20,28	20,30	20,24	20,29	20,40	20,34	20,39	20,31	20,32	20,33	20,38	20,49	20,37	20,33	20,37	20,34	20,38	20,35	20,35	20,45	20,33	20,26	20,20	20,33	20,41	20,41	20,33	20,23	20,25	20,32	20,33	20,29	20,32	20,36	20,30	20,31	20,35	20,42	20,35	20,29	20,35	20,38	20,31	20,29	20,19	20,19	20,21	20,24	20,30	20,36	20,31	20,41	20,39	20,30	20,29	20,25	20,30	20,34	20,36	20,36	20,35	20,37	20,37	20,29	20,30	20,33	20,25	20,29	20,34	20,38	20,41	20,26	20,26	20,39	20,39	20,31	20,31	20,35	20,34	20,28	20,26	20,28	20,33	20,36	20,38	20,37	20,43	20,30	20,37	20,35	20,27	20,35	20,35	20,37	20,30	20,35	20,34	20,32	20,29	20,32	20,28	20,31	20,37	20,34	20,33	20,38	20,30	20,24	20,32	20,32	20,25	20,25	20,24	20,27	20,32	20,31	20,28	20,25	20,28	20,32	20,22	20,25	20,35	20,43	20,40	20,29	20,18	20,19	20,30	20,28	20,25	20,28	20,31	20,30	20,29	20,24	20,24	20,29	20,25	20,27	20,23	20,28	20,31	20,25	20,25	20,40	20,31	20,32	20,41	20,39	20,25	20,19	20,32	20,30	20,27	20,31	20,38	20,36	20,34	20,25	20,28	20,30	20,26	20,29	20,23	20,26	20,30	20,17	20,25	20,30	20,20	20,18	20,15	20,21	20,19	20,28	20,20	20,11	20,27	20,44	20,35	
20,31	20,40	20,25	20,21	20,14	20,25	20,37	20,33	20,27	20,23	20,18	20,26	20,24	20,29	20,37	20,32	20,31	20,33	20,35	20,36	20,22	20,28	20,33	20,35	20,43	20,34	20,34	20,36	20,35	20,31	20,35	20,36	20,38	20,34	20,39	20,42	20,31	20,30	20,26	20,34	20,41	20,48	20,37	20,24	20,29	20,35	20,35	20,34	20,36	20,42	20,43	20,45	20,34	20,40	20,42	20,37	20,40	20,36	20,39	20,28	20,25	20,35	20,44	20,45	20,41	20,48	20,48	20,44	20,38	20,35	20,31	20,35	20,36	20,32	20,30	20,32	20,39	20,44	20,47	20,31	20,23	20,38	20,31	20,33	20,44	20,40	20,41	20,29	20,37	20,37	20,39	20,32	20,29	20,42	20,39	20,45	20,34	20,39	20,37	20,37	20,36	20,32	20,37	20,43	20,30	20,41	20,33	20,29	20,46	20,46	20,38	20,31	20,31	20,33	20,36	20,35	20,31	20,43	20,40	20,42	20,36	20,45	20,41	20,37	20,39	20,43	20,44	20,43	20,37	20,41	20,41	20,44	20,43	20,42	20,43	20,39	20,37	20,44	20,42	20,45	20,37	20,42	20,41	20,45	20,40	20,37	20,38	20,35	20,32	20,42	20,40	20,40	20,40	20,35	20,43	20,45	20,33	20,35	20,35	20,31	20,27	20,35	20,41	20,37	20,35	20,30	20,28	20,35	20,50	20,41	20,40	20,43	20,39	20,37	20,45	20,38	20,35	20,37	20,37	20,38	20,36	20,37	20,37	20,44	20,44	20,38	20,40	20,37	20,35	20,34	20,40	20,42	20,40	20,39	20,44	20,40	20,38	20,36	20,31	20,34	20,34	20,42	20,40	20,45	20,41	20,35	20,41	20,41	20,36	20,36	20,41	20,45	20,50	20,42	20,35	20,29	20,37	20,43	20,35	20,39	20,46	20,48	20,35	20,42	20,42	20,40	20,37	20,36	20,35	20,41	20,48	20,45	20,36	20,36	20,32	20,33	20,42	20,44	20,38	20,40	20,46	20,51	20,42	20,42	20,43	20,42	20,34	20,41	20,48	20,45	20,34	20,39	20,43	20,44	20,49	20,43	20,38	20,40	20,44	20,35	20,38	20,40	20,33	20,38	20,36	20,39	20,38	20,41	20,43	20,43	20,34	20,33	20,37	20,41	20,43	20,42	20,43	20,39	20,34	20,40	20,37	20,32	20,28	20,33	20,32	20,33	20,38	20,44	20,46	20,36	20,35	20,27	20,29	20,31	20,27	20,29	20,36	20,35	20,34	20,40	20,34	20,30	20,33	20,33	20,43	20,34	20,31	20,36	20,37	20,39	20,47	20,40	20,33	20,37	20,40	20,42	20,45	20,45	20,40	20,31	20,31	20,32	20,40	20,45	20,48	20,46	20,36	20,36	20,44	20,40	20,36	20,33	20,37	20,41	20,38	20,38	20,37	20,39	20,35	20,41	20,38	20,37	20,35	20,30	20,39	20,36	20,30	20,31	20,38	20,38	20,37	20,34	20,36	20,40	20,38	20,37	20,39	20,37	20,37	20,35	20,35	20,32	20,42	20,43	20,36	20,35	20,38	20,41	20,41	20,37	20,41	20,37	20,43	20,38	20,33	20,39	20,46	20,35	20,32	20,31	20,31	20,40	20,40	20,41	20,46	20,37	20,23	20,24	20,29	20,36	20,30	20,32	20,35	20,41	20,39	20,42	20,36	20,31	20,35	20,38	20,43	20,35	20,32	20,31	20,35	20,36	20,40	20,34	20,29	20,30	20,33	20,32	20,38	20,39	20,31	20,34	20,28	20,28	20,35	20,33	20,30	20,34	20,36	20,43	20,43	20,38	20,33	20,32	20,32	20,34	20,38	20,37	20,43	20,38	20,32	20,33	20,43	20,43	20,41	20,36	20,29	20,32	20,31	20,32	20,32	20,32	20,34	20,35	20,38	20,30	20,30	20,36	20,48	20,50	20,44	20,33	20,30	20,39	20,44	20,34	20,26	20,22	20,29	20,38	20,38	20,39	20,27	20,24	20,34	20,33	20,33	20,36	20,39	20,37	20,36	20,38	20,30	20,38	20,45	20,41	20,32	20,31	20,27	20,35	20,38	20,42	20,34	20,30	20,38	20,28	20,23	20,25	20,35	20,27	20,32	20,33	20,39	20,41	20,33	20,30	20,36	20,33	20,28	20,25	20,26	20,31	20,22	20,26	20,38	20,44	20,46	20,38	20,24	20,24	20,32	20,38	20,36	20,40	20,45	20,40	20,38	20,39	20,37	20,34	20,39	20,27	20,33	20,40	20,38	20,39	20,33	20,32	20,40	20,39	20,35	20,34	20,41	20,40	20,32	20,26	20,29	20,33	20,39	20,37	20,30	20,41	20,41	20,35	20,37	20,34	20,35	20,33	20,37	20,33	20,35	20,47	20,40	20,29	20,28	20,24	20,24	20,40	20,34	20,33	20,35	20,36	20,29	20,38	20,41	20,31	20,26	20,27	20,26	20,36	20,29	20,20	20,26	20,35	20,36	20,28	20,27	20,29	20,38	20,45	20,27	20,18	20,18	20,32	20,35	20,23	20,25	20,21	20,22	20,27	20,28	20,19	20,31	20,31	20,31	20,25	20,26	20,29	20,24	20,24	20,41	20,38	20,24	20,31	20,40	20,24	20,28	20,29	20,37	20,21	20,26	20,37	20,41	20,48	20,32	20,33	20,38	20,35	20,32	20,28	20,24	20,23	20,26	20,28	20,34	20,26	20,11	20,18	20,30	20,30	20,29	20,20	20,13	20,23	20,29	20,35	
20,35	20,37	20,31	20,16	20,22	20,22	20,30	20,37	20,41	20,26	20,18	20,23	20,25	20,21	20,36	20,33	20,35	20,40	20,41	20,40	20,26	20,28	20,30	20,32	20,34	20,42	20,46	20,38	20,34	20,40	20,35	20,26	20,34	20,34	20,25	20,37	20,36	20,29	20,33	20,35	20,42	20,49	20,37	20,26	20,30	20,36	20,40	20,36	20,28	20,31	20,35	20,39	20,35	20,33	20,39	20,37	20,41	20,37	20,36	20,32	20,28	20,39	20,44	20,48	20,46	20,51	20,56	20,44	20,34	20,34	20,39	20,33	20,34	20,39	20,36	20,34	20,47	20,51	20,46	20,33	20,27	20,36	20,38	20,37	20,44	20,33	20,39	20,33	20,37	20,40	20,41	20,41	20,30	20,37	20,41	20,37	20,33	20,41	20,37	20,37	20,41	20,37	20,37	20,37	20,35	20,39	20,36	20,37	20,56	20,47	20,38	20,35	20,40	20,36	20,43	20,44	20,34	20,28	20,36	20,40	20,41	20,42	20,51	20,46	20,44	20,52	20,42	20,39	20,43	20,48	20,42	20,43	20,44	20,41	20,40	20,39	20,41	20,36	20,40	20,48	20,42	20,44	20,45	20,41	20,44	20,34	20,41	20,43	20,33	20,39	20,33	20,32	20,32	20,39	20,44	20,49	20,36	20,37	20,35	20,39	20,37	20,40	20,38	20,39	20,39	20,31	20,39	20,33	20,46	20,47	20,35	20,35	20,35	20,40	20,42	20,43	20,34	20,37	20,39	20,42	20,41	20,32	20,35	20,39	20,44	20,36	20,36	20,39	20,39	20,40	20,39	20,45	20,40	20,40	20,41	20,42	20,40	20,36	20,33	20,32	20,31	20,36	20,45	20,42	20,40	20,36	20,38	20,42	20,31	20,38	20,40	20,43	20,44	20,42	20,39	20,44	20,41	20,38	20,43	20,42	20,45	20,51	20,38	20,32	20,39	20,40	20,41	20,38	20,40	20,43	20,39	20,44	20,40	20,42	20,39	20,34	20,40	20,42	20,34	20,37	20,46	20,48	20,49	20,47	20,44	20,45	20,37	20,36	20,44	20,47	20,43	20,34	20,44	20,50	20,47	20,43	20,45	20,40	20,44	20,44	20,34	20,34	20,36	20,35	20,29	20,39	20,41	20,40	20,45	20,53	20,42	20,34	20,38	20,37	20,43	20,42	20,45	20,43	20,37	20,37	20,38	20,37	20,32	20,43	20,40	20,34	20,32	20,47	20,46	20,41	20,37	20,31	20,32	20,38	20,38	20,31	20,30	20,33	20,39	20,40	20,36	20,30	20,33	20,45	20,47	20,34	20,27	20,42	20,36	20,44	20,47	20,43	20,33	20,43	20,39	20,40	20,46	20,48	20,37	20,29	20,34	20,38	20,43	20,45	20,42	20,42	20,41	20,32	20,42	20,46	20,44	20,35	20,33	20,36	20,35	20,32	20,42	20,40	20,34	20,40	20,44	20,40	20,33	20,36	20,38	20,40	20,39	20,42	20,39	20,35	20,35	20,38	20,36	20,36	20,37	20,37	20,44	20,46	20,47	20,40	20,38	20,36	20,36	20,41	20,39	20,36	20,35	20,43	20,34	20,36	20,37	20,37	20,39	20,35	20,37	20,37	20,40	20,32	20,32	20,36	20,26	20,32	20,33	20,34	20,36	20,41	20,34	20,32	20,31	20,35	20,34	20,33	20,34	20,39	20,43	20,36	20,36	20,37	20,37	20,35	20,35	20,27	20,28	20,41	20,40	20,39	20,42	20,34	20,32	20,34	20,35	20,33	20,32	20,34	20,34	20,30	20,25	20,29	20,32	20,30	20,37	20,34	20,34	20,37	20,38	20,31	20,30	20,32	20,35	20,31	20,35	20,38	20,43	20,36	20,37	20,38	20,45	20,51	20,48	20,43	20,39	20,38	20,33	20,35	20,32	20,33	20,30	20,34	20,35	20,37	20,33	20,36	20,44	20,43	20,42	20,38	20,35	20,42	20,42	20,30	20,29	20,28	20,34	20,38	20,37	20,40	20,34	20,28	20,28	20,29	20,31	20,36	20,43	20,34	20,30	20,35	20,24	20,29	20,40	20,39	20,31	20,34	20,36	20,37	20,45	20,40	20,42	20,33	20,31	20,32	20,21	20,25	20,35	20,25	20,35	20,31	20,29	20,36	20,33	20,31	20,34	20,30	20,28	20,30	20,39	20,37	20,26	20,25	20,27	20,33	20,38	20,31	20,23	20,27	20,35	20,44	20,42	20,45	20,43	20,43	20,32	20,36	20,39	20,41	20,37	20,34	20,39	20,37	20,35	20,37	20,36	20,32	20,42	20,40	20,37	20,42	20,44	20,38	20,41	20,40	20,37	20,32	20,37	20,43	20,28	20,28	20,34	20,28	20,32	20,29	20,32	20,28	20,32	20,32	20,32	20,39	20,38	20,29	20,32	20,28	20,28	20,37	20,32	20,36	20,35	20,40	20,37	20,36	20,35	20,35	20,26	20,27	20,32	20,36	20,31	20,27	20,27	20,37	20,35	20,29	20,30	20,34	20,31	20,38	20,31	20,19	20,27	20,28	20,24	20,23	20,20	20,20	20,28	20,28	20,32	20,31	20,32	20,39	20,31	20,25	20,24	20,27	20,18	20,17	20,28	20,28	20,19	20,16	20,23	20,19	20,24	20,27	20,23	20,25	20,27	20,28	20,34	20,38	20,25	20,25	20,23	20,35	20,31	20,28	20,23	20,22	20,28	20,32	20,35	20,30	20,23	20,16	20,18	20,25	20,27	20,27	20,23	20,23	20,30	20,25	
20,23	20,23	20,31	20,26	20,26	20,33	20,35	20,25	20,25	20,33	20,25	20,27	20,25	20,34	20,34	20,31	20,29	20,33	20,33	20,36	20,26	20,32	20,33	20,31	20,32	20,36	20,42	20,47	20,32	20,28	20,31	20,28	20,33	20,39	20,35	20,37	20,33	20,35	20,33	20,29	20,34	20,38	20,34	20,26	20,29	20,36	20,36	20,34	20,33	20,34	20,30	20,38	20,42	20,40	20,39	20,37	20,44	20,29	20,30	20,41	20,44	20,43	20,42	20,43	20,36	20,41	20,43	20,48	20,36	20,33	20,41	20,40	20,41	20,45	20,43	20,43	20,51	20,47	20,38	20,38	20,37	20,39	20,38	20,39	20,38	20,32	20,29	20,41	20,30	20,32	20,37	20,35	20,36	20,46	20,42	20,40	20,45	20,42	20,40	20,41	20,39	20,40	20,35	20,37	20,39	20,44	20,44	20,37	20,43	20,51	20,39	20,40	20,44	20,46	20,48	20,43	20,35	20,39	20,34	20,34	20,29	20,37	20,38	20,38	20,42	20,49	20,38	20,33	20,33	20,41	20,43	20,38	20,45	20,36	20,36	20,33	20,38	20,38	20,26	20,37	20,41	20,43	20,31	20,30	20,38	20,42	20,42	20,44	20,38	20,32	20,34	20,29	20,32	20,38	20,44	20,40	20,32	20,36	20,34	20,41	20,43	20,46	20,38	20,30	20,37	20,34	20,38	20,38	20,41	20,44	20,37	20,34	20,33	20,36	20,39	20,43	20,43	20,43	20,50	20,52	20,45	20,37	20,34	20,42	20,37	20,40	20,41	20,38	20,45	20,41	20,37	20,44	20,40	20,39	20,41	20,42	20,36	20,37	20,35	20,30	20,30	20,33	20,41	20,46	20,39	20,35	20,34	20,38	20,35	20,39	20,45	20,42	20,47	20,40	20,33	20,39	20,42	20,40	20,42	20,37	20,40	20,50	20,39	20,40	20,36	20,35	20,37	20,34	20,35	20,46	20,37	20,38	20,44	20,45	20,45	20,36	20,36	20,39	20,38	20,32	20,37	20,41	20,41	20,40	20,36	20,41	20,41	20,37	20,32	20,40	20,46	20,41	20,40	20,46	20,45	20,37	20,43	20,40	20,42	20,43	20,41	20,39	20,39	20,37	20,32	20,43	20,41	20,33	20,45	20,48	20,47	20,41	20,38	20,38	20,36	20,36	20,37	20,40	20,41	20,41	20,35	20,37	20,32	20,32	20,39	20,32	20,33	20,37	20,45	20,40	20,36	20,32	20,39	20,33	20,39	20,38	20,30	20,33	20,39	20,39	20,36	20,38	20,38	20,37	20,42	20,38	20,30	20,43	20,42	20,42	20,48	20,42	20,40	20,46	20,49	20,48	20,52	20,41	20,38	20,35	20,31	20,37	20,37	20,33	20,33	20,35	20,36	20,33	20,35	20,44	20,41	20,35	20,37	20,38	20,33	20,29	20,39	20,42	20,33	20,33	20,42	20,41	20,40	20,36	20,41	20,33	20,38	20,37	20,37	20,37	20,30	20,40	20,48	20,38	20,33	20,36	20,40	20,37	20,43	20,39	20,36	20,36	20,32	20,31	20,31	20,36	20,38	20,41	20,36	20,39	20,35	20,31	20,39	20,43	20,38	20,42	20,40	20,33	20,34	20,36	20,30	20,31	20,33	20,35	20,39	20,35	20,43	20,42	20,41	20,35	20,42	20,45	20,38	20,44	20,41	20,27	20,31	20,40	20,39	20,40	20,40	20,30	20,31	20,40	20,39	20,43	20,44	20,32	20,32	20,36	20,34	20,37	20,33	20,31	20,39	20,34	20,33	20,38	20,42	20,33	20,32	20,43	20,35	20,30	20,38	20,38	20,35	20,38	20,42	20,32	20,29	20,37	20,38	20,39	20,42	20,38	20,34	20,43	20,49	20,49	20,35	20,37	20,32	20,36	20,34	20,36	20,36	20,37	20,35	20,32	20,39	20,37	20,40	20,39	20,35	20,43	20,46	20,38	20,34	20,25	20,25	20,27	20,30	20,37	20,37	20,45	20,38	20,34	20,35	20,45	20,40	20,31	20,42	20,41	20,27	20,25	20,31	20,33	20,32	20,35	20,34	20,47	20,45	20,40	20,43	20,40	20,41	20,34	20,29	20,28	20,21	20,24	20,38	20,30	20,30	20,31	20,31	20,32	20,35	20,25	20,32	20,36	20,29	20,24	20,37	20,36	20,31	20,34	20,24	20,31	20,34	20,33	20,25	20,26	20,35	20,39	20,40	20,40	20,45	20,37	20,32	20,35	20,36	20,35	20,28	20,33	20,35	20,39	20,39	20,42	20,32	20,31	20,37	20,40	20,40	20,44	20,46	20,39	20,39	20,45	20,39	20,38	20,37	20,38	20,33	20,26	20,29	20,36	20,28	20,28	20,39	20,36	20,30	20,36	20,29	20,32	20,30	20,30	20,31	20,27	20,22	20,29	20,34	20,35	20,34	20,34	20,38	20,36	20,32	20,29	20,27	20,26	20,35	20,35	20,32	20,30	20,36	20,39	20,33	20,35	20,30	20,32	20,32	20,25	20,24	20,12	20,22	20,34	20,27	20,19	20,23	20,29	20,31	20,31	20,27	20,27	20,34	20,29	20,29	20,22	20,25	20,19	20,21	20,22	20,31	20,26	20,14	20,25	20,28	20,14	20,18	20,22	20,18	20,20	20,25	20,31	20,27	20,27	20,18	20,16	20,27	20,30	20,31	20,20	20,32	20,29	20,25	20,24	20,25	20,28	20,28	20,21	20,15	20,28	20,29	20,33	20,31	20,28	20,33	20,34	
20,18	20,27	20,23	20,26	20,31	20,36	20,37	20,29	20,31	20,30	20,26	20,25	20,24	20,34	20,36	20,19	20,26	20,37	20,32	20,31	20,26	20,27	20,28	20,35	20,26	20,29	20,31	20,44	20,41	20,33	20,38	20,38	20,37	20,37	20,34	20,31	20,29	20,30	20,33	20,38	20,37	20,36	20,32	20,27	20,28	20,36	20,37	20,30	20,27	20,35	20,33	20,42	20,43	20,39	20,43	20,35	20,41	20,40	20,34	20,46	20,43	20,38	20,41	20,43	20,28	20,35	20,38	20,39	20,37	20,40	20,47	20,41	20,45	20,44	20,34	20,41	20,49	20,47	20,43	20,42	20,44	20,41	20,33	20,32	20,33	20,32	20,26	20,30	20,39	20,39	20,40	20,34	20,32	20,37	20,33	20,28	20,36	20,38	20,34	20,35	20,39	20,39	20,39	20,38	20,41	20,36	20,42	20,44	20,38	20,46	20,45	20,36	20,41	20,42	20,40	20,38	20,46	20,50	20,41	20,33	20,37	20,32	20,37	20,38	20,39	20,37	20,38	20,39	20,30	20,37	20,38	20,37	20,39	20,33	20,29	20,36	20,41	20,38	20,33	20,35	20,35	20,36	20,38	20,35	20,38	20,39	20,47	20,36	20,35	20,34	20,35	20,35	20,31	20,43	20,48	20,44	20,31	20,38	20,41	20,43	20,36	20,36	20,31	20,34	20,34	20,33	20,30	20,45	20,46	20,41	20,33	20,36	20,35	20,34	20,42	20,47	20,38	20,49	20,51	20,45	20,40	20,37	20,43	20,40	20,35	20,38	20,37	20,35	20,39	20,40	20,31	20,42	20,32	20,30	20,44	20,46	20,41	20,42	20,40	20,32	20,27	20,29	20,41	20,38	20,34	20,28	20,35	20,33	20,25	20,39	20,48	20,42	20,46	20,38	20,34	20,34	20,39	20,43	20,39	20,41	20,43	20,39	20,37	20,39	20,40	20,35	20,34	20,41	20,37	20,39	20,41	20,37	20,40	20,39	20,40	20,38	20,43	20,39	20,49	20,45	20,38	20,41	20,41	20,45	20,37	20,33	20,34	20,31	20,38	20,33	20,34	20,38	20,34	20,37	20,42	20,46	20,41	20,35	20,36	20,34	20,35	20,40	20,34	20,40	20,41	20,37	20,40	20,37	20,46	20,39	20,36	20,42	20,36	20,34	20,35	20,39	20,33	20,38	20,45	20,47	20,33	20,31	20,30	20,30	20,33	20,34	20,35	20,32	20,37	20,36	20,36	20,36	20,36	20,33	20,33	20,29	20,28	20,31	20,28	20,41	20,41	20,35	20,30	20,37	20,41	20,34	20,35	20,46	20,41	20,40	20,45	20,40	20,39	20,35	20,47	20,50	20,45	20,35	20,31	20,37	20,38	20,37	20,38	20,36	20,33	20,34	20,33	20,32	20,35	20,38	20,32	20,33	20,34	20,36	20,36	20,28	20,36	20,46	20,42	20,37	20,44	20,47	20,40	20,38	20,37	20,40	20,39	20,33	20,32	20,38	20,33	20,32	20,40	20,36	20,35	20,35	20,32	20,35	20,31	20,36	20,31	20,35	20,32	20,28	20,32	20,30	20,35	20,39	20,38	20,36	20,30	20,31	20,29	20,33	20,40	20,37	20,35	20,30	20,35	20,33	20,33	20,35	20,34	20,34	20,33	20,28	20,34	20,40	20,40	20,39	20,41	20,43	20,41	20,38	20,35	20,30	20,29	20,40	20,37	20,41	20,47	20,36	20,36	20,41	20,34	20,36	20,35	20,36	20,32	20,27	20,34	20,39	20,38	20,38	20,39	20,37	20,37	20,40	20,39	20,42	20,32	20,35	20,44	20,36	20,34	20,40	20,44	20,42	20,38	20,38	20,33	20,39	20,38	20,40	20,42	20,37	20,33	20,36	20,43	20,40	20,31	20,34	20,28	20,29	20,32	20,41	20,37	20,39	20,38	20,38	20,31	20,32	20,31	20,41	20,39	20,35	20,35	20,36	20,31	20,33	20,28	20,27	20,38	20,41	20,38	20,41	20,37	20,35	20,34	20,39	20,33	20,28	20,39	20,28	20,27	20,28	20,33	20,35	20,37	20,34	20,32	20,43	20,44	20,40	20,37	20,40	20,44	20,35	20,36	20,29	20,20	20,15	20,32	20,33	20,30	20,30	20,35	20,31	20,37	20,39	20,38	20,37	20,32	20,30	20,28	20,32	20,31	20,29	20,35	20,36	20,35	20,30	20,31	20,28	20,34	20,34	20,39	20,35	20,40	20,46	20,36	20,36	20,30	20,32	20,27	20,31	20,32	20,28	20,39	20,33	20,26	20,26	20,41	20,37	20,41	20,48	20,40	20,39	20,41	20,45	20,42	20,37	20,40	20,27	20,20	20,26	20,36	20,42	20,33	20,29	20,37	20,40	20,32	20,39	20,40	20,33	20,35	20,31	20,31	20,22	20,22	20,33	20,32	20,27	20,26	20,38	20,36	20,35	20,33	20,31	20,29	20,31	20,39	20,41	20,37	20,31	20,30	20,40	20,31	20,26	20,25	20,23	20,27	20,34	20,22	20,20	20,22	20,30	20,28	20,23	20,24	20,33	20,28	20,30	20,34	20,31	20,33	20,30	20,33	20,23	20,24	20,28	20,27	20,35	20,35	20,30	20,22	20,30	20,30	20,27	20,23	20,21	20,12	20,23	20,32	20,35	20,33	20,22	20,19	20,21	20,33	20,34	20,27	20,22	20,33	20,40	20,30	20,30	20,30	20,16	20,19	20,32	20,27	20,31	20,28	20,25	20,33	20,32	20,30	20,31	
20,27	20,28	20,25	20,22	20,23	20,31	20,34	20,33	20,31	20,28	20,20	20,28	20,27	20,33	20,36	20,23	20,18	20,35	20,37	20,36	20,32	20,30	20,30	20,36	20,31	20,33	20,29	20,33	20,43	20,37	20,35	20,38	20,34	20,33	20,33	20,40	20,44	20,32	20,32	20,35	20,39	20,42	20,37	20,32	20,26	20,28	20,34	20,35	20,24	20,24	20,35	20,38	20,40	20,43	20,38	20,31	20,28	20,36	20,33	20,43	20,43	20,39	20,44	20,45	20,31	20,35	20,43	20,33	20,33	20,42	20,50	20,45	20,45	20,38	20,36	20,35	20,35	20,38	20,40	20,44	20,40	20,34	20,27	20,24	20,26	20,35	20,34	20,27	20,33	20,38	20,38	20,38	20,35	20,33	20,29	20,30	20,36	20,38	20,38	20,35	20,34	20,31	20,36	20,46	20,41	20,34	20,36	20,36	20,39	20,35	20,39	20,36	20,35	20,33	20,34	20,36	20,45	20,50	20,45	20,46	20,44	20,43	20,38	20,50	20,47	20,35	20,38	20,46	20,45	20,37	20,36	20,34	20,37	20,32	20,35	20,39	20,47	20,36	20,37	20,35	20,32	20,36	20,50	20,46	20,38	20,39	20,40	20,36	20,33	20,38	20,39	20,36	20,37	20,41	20,50	20,41	20,36	20,39	20,47	20,53	20,43	20,34	20,24	20,31	20,40	20,38	20,36	20,39	20,44	20,41	20,36	20,36	20,40	20,40	20,36	20,39	20,35	20,43	20,44	20,41	20,35	20,34	20,31	20,29	20,32	20,37	20,36	20,32	20,42	20,41	20,39	20,51	20,44	20,28	20,35	20,45	20,46	20,42	20,36	20,29	20,36	20,38	20,40	20,38	20,31	20,29	20,40	20,31	20,23	20,37	20,44	20,39	20,32	20,31	20,39	20,38	20,34	20,43	20,42	20,41	20,41	20,34	20,30	20,36	20,34	20,30	20,33	20,41	20,47	20,43	20,37	20,43	20,44	20,42	20,35	20,37	20,38	20,41	20,49	20,50	20,41	20,40	20,45	20,46	20,40	20,41	20,39	20,38	20,35	20,42	20,41	20,41	20,32	20,28	20,32	20,37	20,40	20,43	20,36	20,34	20,39	20,42	20,38	20,45	20,43	20,43	20,38	20,39	20,45	20,42	20,35	20,41	20,37	20,33	20,35	20,38	20,30	20,32	20,36	20,37	20,30	20,24	20,27	20,35	20,32	20,33	20,36	20,34	20,37	20,34	20,33	20,33	20,36	20,30	20,25	20,30	20,32	20,34	20,34	20,42	20,46	20,39	20,37	20,43	20,43	20,32	20,29	20,41	20,36	20,46	20,35	20,35	20,35	20,33	20,33	20,44	20,40	20,32	20,29	20,41	20,41	20,47	20,37	20,40	20,40	20,39	20,35	20,35	20,41	20,42	20,38	20,33	20,40	20,40	20,38	20,39	20,35	20,47	20,43	20,33	20,36	20,43	20,31	20,42	20,39	20,36	20,43	20,37	20,35	20,39	20,41	20,37	20,45	20,43	20,37	20,33	20,31	20,42	20,40	20,37	20,36	20,36	20,44	20,34	20,35	20,32	20,29	20,38	20,38	20,32	20,27	20,33	20,33	20,28	20,40	20,40	20,42	20,39	20,39	20,33	20,29	20,38	20,40	20,40	20,37	20,24	20,29	20,35	20,38	20,38	20,36	20,36	20,28	20,30	20,33	20,38	20,39	20,38	20,35	20,43	20,48	20,38	20,37	20,42	20,34	20,35	20,32	20,27	20,33	20,34	20,39	20,36	20,35	20,31	20,35	20,32	20,37	20,45	20,44	20,32	20,31	20,30	20,42	20,37	20,30	20,36	20,41	20,43	20,36	20,37	20,35	20,30	20,36	20,35	20,36	20,34	20,31	20,27	20,27	20,41	20,33	20,37	20,37	20,31	20,35	20,42	20,37	20,35	20,33	20,31	20,25	20,26	20,29	20,37	20,43	20,35	20,34	20,43	20,33	20,30	20,33	20,22	20,36	20,38	20,33	20,40	20,39	20,38	20,31	20,35	20,40	20,35	20,41	20,36	20,33	20,35	20,36	20,28	20,29	20,35	20,30	20,42	20,37	20,37	20,42	20,39	20,41	20,36	20,45	20,44	20,19	20,15	20,30	20,26	20,27	20,34	20,35	20,34	20,32	20,29	20,33	20,36	20,29	20,30	20,29	20,28	20,27	20,25	20,28	20,33	20,41	20,37	20,34	20,36	20,43	20,37	20,29	20,34	20,35	20,42	20,38	20,39	20,36	20,34	20,40	20,35	20,32	20,30	20,39	20,31	20,30	20,30	20,37	20,37	20,35	20,42	20,42	20,36	20,39	20,32	20,34	20,35	20,38	20,33	20,19	20,28	20,35	20,38	20,36	20,33	20,33	20,39	20,29	20,37	20,43	20,35	20,28	20,30	20,32	20,20	20,14	20,35	20,41	20,33	20,33	20,34	20,37	20,30	20,26	20,27	20,25	20,31	20,39	20,39	20,37	20,39	20,33	20,36	20,30	20,26	20,28	20,31	20,29	20,27	20,29	20,25	20,21	20,32	20,35	20,29	20,30	20,38	20,20	20,22	20,26	20,28	20,34	20,42	20,32	20,26	20,19	20,22	20,33	20,34	20,35	20,26	20,25	20,24	20,28	20,26	20,34	20,24	20,19	20,25	20,39	20,40	20,39	20,29	20,26	20,27	20,36	20,34	20,22	20,21	20,27	20,23	20,22	20,23	20,24	20,19	20,23	20,21	20,31	20,22	20,23	20,27	20,28	20,23	20,25	20,26	
20,39	20,35	20,30	20,27	20,25	20,22	20,30	20,34	20,26	20,33	20,32	20,26	20,28	20,34	20,33	20,32	20,29	20,28	20,35	20,46	20,30	20,21	20,21	20,32	20,31	20,32	20,27	20,18	20,38	20,38	20,28	20,37	20,37	20,31	20,27	20,35	20,37	20,26	20,37	20,42	20,28	20,43	20,42	20,32	20,39	20,40	20,38	20,40	20,40	20,35	20,34	20,41	20,39	20,44	20,45	20,37	20,30	20,26	20,18	20,35	20,41	20,41	20,42	20,46	20,39	20,33	20,45	20,49	20,34	20,32	20,47	20,52	20,50	20,49	20,47	20,33	20,33	20,46	20,44	20,36	20,40	20,30	20,22	20,17	20,27	20,34	20,39	20,32	20,28	20,35	20,43	20,36	20,29	20,37	20,32	20,35	20,39	20,40	20,39	20,36	20,41	20,38	20,34	20,42	20,37	20,38	20,41	20,49	20,39	20,35	20,34	20,30	20,34	20,35	20,43	20,49	20,45	20,39	20,40	20,48	20,48	20,47	20,41	20,48	20,45	20,46	20,38	20,42	20,49	20,42	20,39	20,31	20,40	20,37	20,36	20,40	20,45	20,35	20,33	20,37	20,36	20,43	20,48	20,48	20,36	20,34	20,37	20,39	20,39	20,38	20,41	20,39	20,36	20,38	20,45	20,42	20,31	20,40	20,39	20,48	20,39	20,41	20,30	20,31	20,39	20,39	20,38	20,34	20,45	20,47	20,44	20,34	20,40	20,36	20,35	20,32	20,35	20,35	20,45	20,34	20,31	20,36	20,36	20,39	20,40	20,35	20,37	20,37	20,44	20,42	20,47	20,52	20,45	20,39	20,42	20,52	20,50	20,35	20,35	20,40	20,37	20,40	20,37	20,41	20,36	20,35	20,40	20,42	20,31	20,37	20,38	20,36	20,30	20,33	20,33	20,39	20,37	20,39	20,44	20,41	20,41	20,41	20,35	20,37	20,39	20,36	20,33	20,39	20,49	20,49	20,31	20,34	20,43	20,49	20,36	20,37	20,39	20,42	20,43	20,44	20,41	20,34	20,38	20,43	20,39	20,36	20,36	20,41	20,41	20,41	20,43	20,40	20,33	20,32	20,35	20,35	20,36	20,43	20,38	20,26	20,31	20,40	20,43	20,47	20,34	20,35	20,38	20,37	20,42	20,39	20,37	20,39	20,39	20,37	20,41	20,40	20,38	20,37	20,35	20,34	20,35	20,28	20,31	20,43	20,38	20,30	20,41	20,41	20,44	20,43	20,33	20,38	20,41	20,44	20,32	20,38	20,43	20,41	20,41	20,44	20,38	20,37	20,41	20,46	20,49	20,33	20,32	20,38	20,40	20,36	20,33	20,38	20,40	20,30	20,28	20,38	20,45	20,36	20,39	20,40	20,41	20,44	20,43	20,45	20,42	20,44	20,38	20,35	20,43	20,37	20,44	20,38	20,36	20,42	20,42	20,40	20,34	20,43	20,45	20,39	20,39	20,39	20,36	20,34	20,37	20,34	20,33	20,38	20,37	20,38	20,38	20,39	20,49	20,48	20,40	20,33	20,37	20,40	20,38	20,38	20,41	20,38	20,41	20,39	20,34	20,36	20,34	20,33	20,32	20,35	20,31	20,34	20,39	20,31	20,33	20,38	20,45	20,48	20,38	20,34	20,33	20,44	20,45	20,39	20,39	20,30	20,26	20,33	20,40	20,39	20,31	20,34	20,34	20,28	20,38	20,36	20,41	20,45	20,44	20,41	20,45	20,39	20,37	20,40	20,36	20,40	20,40	20,31	20,26	20,38	20,42	20,36	20,32	20,34	20,35	20,33	20,30	20,47	20,46	20,34	20,40	20,37	20,41	20,42	20,36	20,39	20,43	20,38	20,42	20,38	20,36	20,29	20,40	20,37	20,37	20,36	20,35	20,28	20,36	20,42	20,30	20,30	20,41	20,34	20,39	20,40	20,39	20,39	20,36	20,34	20,32	20,34	20,32	20,35	20,41	20,33	20,34	20,45	20,40	20,33	20,36	20,29	20,27	20,37	20,36	20,41	20,34	20,32	20,36	20,41	20,42	20,41	20,43	20,39	20,37	20,37	20,35	20,33	20,34	20,37	20,27	20,38	20,44	20,39	20,34	20,40	20,37	20,35	20,42	20,42	20,24	20,20	20,37	20,34	20,26	20,27	20,38	20,34	20,31	20,31	20,35	20,32	20,33	20,27	20,31	20,28	20,21	20,26	20,30	20,41	20,50	20,42	20,35	20,30	20,30	20,39	20,31	20,30	20,44	20,42	20,38	20,44	20,42	20,39	20,41	20,43	20,41	20,34	20,38	20,36	20,24	20,32	20,43	20,37	20,39	20,39	20,43	20,33	20,33	20,30	20,34	20,32	20,36	20,35	20,28	20,31	20,40	20,34	20,31	20,29	20,26	20,33	20,38	20,36	20,45	20,39	20,32	20,25	20,29	20,23	20,15	20,30	20,43	20,45	20,35	20,33	20,35	20,41	20,32	20,29	20,37	20,31	20,37	20,39	20,32	20,33	20,36	20,40	20,31	20,22	20,28	20,36	20,33	20,31	20,28	20,26	20,28	20,29	20,31	20,30	20,33	20,32	20,33	20,26	20,28	20,29	20,31	20,34	20,25	20,24	20,28	20,25	20,25	20,32	20,32	20,20	20,24	20,23	20,31	20,36	20,30	20,20	20,20	20,21	20,31	20,37	20,28	20,31	20,24	20,30	20,28	20,23	20,22	20,19	20,22	20,23	20,14	20,28	20,27	20,20	20,24	20,19	20,21	20,26	20,21	20,21	20,16	20,21	20,29	20,32	
20,46	20,39	20,27	20,29	20,29	20,28	20,21	20,21	20,25	20,28	20,30	20,28	20,20	20,34	20,38	20,29	20,38	20,36	20,34	20,41	20,29	20,24	20,30	20,26	20,40	20,27	20,25	20,28	20,35	20,36	20,31	20,30	20,47	20,33	20,25	20,29	20,29	20,15	20,23	20,37	20,29	20,40	20,40	20,33	20,36	20,38	20,46	20,33	20,44	20,42	20,38	20,43	20,41	20,37	20,43	20,35	20,37	20,33	20,25	20,33	20,36	20,38	20,40	20,38	20,39	20,36	20,41	20,49	20,38	20,34	20,38	20,49	20,48	20,47	20,32	20,42	20,41	20,41	20,43	20,40	20,28	20,38	20,26	20,26	20,35	20,41	20,43	20,46	20,36	20,32	20,37	20,33	20,27	20,34	20,30	20,34	20,42	20,40	20,35	20,32	20,40	20,41	20,38	20,42	20,36	20,35	20,33	20,45	20,50	20,38	20,39	20,35	20,38	20,42	20,39	20,44	20,45	20,32	20,35	20,46	20,43	20,45	20,40	20,43	20,37	20,41	20,41	20,37	20,44	20,48	20,43	20,28	20,35	20,35	20,30	20,30	20,32	20,35	20,30	20,39	20,39	20,45	20,43	20,43	20,34	20,30	20,34	20,32	20,34	20,30	20,40	20,42	20,38	20,37	20,42	20,42	20,34	20,40	20,41	20,38	20,37	20,37	20,35	20,33	20,36	20,35	20,33	20,33	20,45	20,44	20,43	20,37	20,35	20,44	20,43	20,38	20,41	20,42	20,42	20,34	20,27	20,35	20,39	20,33	20,38	20,36	20,42	20,43	20,40	20,43	20,45	20,45	20,35	20,34	20,40	20,44	20,39	20,31	20,31	20,40	20,34	20,40	20,39	20,38	20,40	20,36	20,42	20,38	20,27	20,31	20,33	20,36	20,45	20,39	20,36	20,37	20,40	20,44	20,43	20,51	20,45	20,42	20,42	20,40	20,37	20,44	20,35	20,38	20,39	20,43	20,38	20,35	20,40	20,45	20,43	20,40	20,42	20,48	20,46	20,40	20,44	20,36	20,38	20,47	20,43	20,40	20,34	20,41	20,42	20,42	20,37	20,30	20,29	20,31	20,35	20,39	20,37	20,39	20,40	20,36	20,28	20,37	20,44	20,46	20,35	20,35	20,42	20,37	20,44	20,40	20,30	20,35	20,41	20,43	20,45	20,40	20,38	20,37	20,37	20,39	20,41	20,39	20,31	20,42	20,46	20,32	20,38	20,40	20,43	20,45	20,28	20,43	20,39	20,40	20,36	20,35	20,44	20,39	20,40	20,46	20,42	20,36	20,38	20,51	20,50	20,39	20,34	20,35	20,41	20,36	20,35	20,35	20,35	20,36	20,33	20,42	20,41	20,40	20,42	20,43	20,34	20,30	20,45	20,44	20,32	20,38	20,33	20,28	20,36	20,44	20,39	20,35	20,34	20,38	20,44	20,40	20,33	20,36	20,41	20,43	20,42	20,37	20,40	20,35	20,37	20,38	20,38	20,39	20,42	20,39	20,37	20,41	20,44	20,45	20,42	20,42	20,46	20,45	20,42	20,41	20,35	20,35	20,42	20,33	20,33	20,39	20,36	20,33	20,35	20,40	20,41	20,40	20,40	20,33	20,34	20,26	20,37	20,44	20,34	20,24	20,30	20,34	20,41	20,44	20,42	20,37	20,32	20,33	20,39	20,40	20,38	20,28	20,37	20,35	20,41	20,37	20,36	20,40	20,41	20,39	20,38	20,43	20,34	20,41	20,35	20,36	20,41	20,38	20,34	20,35	20,38	20,36	20,33	20,39	20,40	20,37	20,28	20,39	20,39	20,28	20,36	20,32	20,37	20,41	20,42	20,39	20,36	20,39	20,41	20,42	20,46	20,32	20,30	20,35	20,36	20,32	20,38	20,42	20,44	20,47	20,37	20,34	20,36	20,36	20,36	20,40	20,46	20,52	20,41	20,40	20,39	20,33	20,37	20,27	20,37	20,32	20,27	20,38	20,41	20,28	20,32	20,30	20,39	20,36	20,35	20,38	20,33	20,26	20,32	20,41	20,40	20,39	20,37	20,35	20,33	20,35	20,37	20,43	20,38	20,36	20,31	20,35	20,39	20,40	20,35	20,34	20,39	20,37	20,39	20,39	20,30	20,25	20,35	20,27	20,23	20,26	20,29	20,31	20,25	20,34	20,39	20,34	20,34	20,28	20,27	20,26	20,31	20,36	20,32	20,36	20,39	20,46	20,33	20,23	20,27	20,41	20,35	20,34	20,40	20,48	20,36	20,37	20,33	20,33	20,34	20,39	20,38	20,31	20,34	20,30	20,23	20,29	20,33	20,39	20,42	20,44	20,43	20,33	20,30	20,34	20,33	20,34	20,34	20,36	20,30	20,40	20,47	20,37	20,25	20,23	20,29	20,34	20,39	20,34	20,32	20,33	20,34	20,27	20,23	20,24	20,10	20,21	20,30	20,38	20,33	20,37	20,31	20,40	20,33	20,29	20,35	20,39	20,34	20,36	20,30	20,28	20,35	20,30	20,38	20,33	20,34	20,40	20,39	20,35	20,33	20,30	20,28	20,26	20,25	20,22	20,27	20,31	20,34	20,38	20,44	20,44	20,34	20,27	20,20	20,19	20,20	20,17	20,19	20,24	20,35	20,29	20,26	20,34	20,30	20,30	20,33	20,28	20,18	20,25	20,34	20,34	20,33	20,25	20,18	20,30	20,37	20,24	20,11	20,20	20,28	20,28	20,26	20,34	20,27	20,17	20,13	20,17	20,22	20,22	20,15	20,15	20,15	20,22	20,24	20,26	
20,41	20,49	20,28	20,27	20,27	20,21	20,20	20,14	20,27	20,28	20,34	20,28	20,25	20,25	20,33	20,28	20,33	20,31	20,25	20,31	20,19	20,29	20,28	20,30	20,36	20,34	20,25	20,27	20,33	20,29	20,31	20,29	20,37	20,34	20,24	20,39	20,35	20,23	20,33	20,38	20,32	20,40	20,39	20,32	20,33	20,31	20,39	20,47	20,44	20,45	20,43	20,35	20,40	20,36	20,37	20,31	20,36	20,39	20,42	20,38	20,37	20,36	20,42	20,39	20,28	20,36	20,42	20,40	20,34	20,28	20,46	20,47	20,37	20,44	20,39	20,38	20,41	20,46	20,41	20,33	20,32	20,36	20,32	20,28	20,30	20,36	20,37	20,40	20,33	20,35	20,30	20,32	20,39	20,36	20,32	20,34	20,42	20,36	20,31	20,42	20,38	20,35	20,32	20,29	20,34	20,37	20,30	20,34	20,46	20,50	20,32	20,34	20,39	20,51	20,44	20,36	20,36	20,44	20,39	20,37	20,35	20,42	20,48	20,44	20,46	20,38	20,34	20,39	20,35	20,41	20,45	20,41	20,33	20,39	20,35	20,31	20,39	20,42	20,34	20,39	20,40	20,46	20,43	20,43	20,34	20,33	20,28	20,39	20,33	20,28	20,36	20,35	20,39	20,34	20,41	20,42	20,37	20,39	20,37	20,41	20,37	20,40	20,31	20,33	20,36	20,30	20,34	20,36	20,48	20,47	20,38	20,40	20,32	20,36	20,42	20,41	20,37	20,46	20,39	20,31	20,42	20,37	20,34	20,31	20,32	20,33	20,41	20,43	20,41	20,33	20,36	20,45	20,39	20,27	20,35	20,46	20,38	20,35	20,34	20,36	20,33	20,42	20,45	20,47	20,39	20,34	20,42	20,33	20,31	20,40	20,39	20,33	20,42	20,39	20,29	20,35	20,36	20,36	20,41	20,41	20,40	20,38	20,34	20,39	20,40	20,39	20,35	20,35	20,32	20,39	20,41	20,48	20,52	20,47	20,40	20,42	20,42	20,48	20,46	20,37	20,35	20,42	20,36	20,35	20,34	20,41	20,36	20,40	20,43	20,41	20,37	20,33	20,38	20,32	20,37	20,38	20,36	20,37	20,39	20,37	20,36	20,40	20,36	20,38	20,38	20,35	20,43	20,40	20,50	20,44	20,32	20,38	20,41	20,41	20,42	20,36	20,36	20,37	20,40	20,34	20,41	20,40	20,39	20,35	20,40	20,37	20,31	20,36	20,41	20,38	20,24	20,38	20,38	20,31	20,37	20,36	20,42	20,43	20,46	20,40	20,38	20,39	20,45	20,49	20,51	20,35	20,24	20,33	20,41	20,41	20,42	20,34	20,36	20,37	20,37	20,41	20,40	20,35	20,37	20,38	20,37	20,32	20,41	20,43	20,35	20,38	20,34	20,27	20,32	20,45	20,35	20,29	20,31	20,38	20,41	20,38	20,39	20,41	20,40	20,36	20,44	20,39	20,35	20,40	20,41	20,39	20,39	20,41	20,37	20,42	20,45	20,47	20,46	20,42	20,31	20,31	20,45	20,48	20,44	20,42	20,36	20,38	20,45	20,40	20,37	20,38	20,38	20,35	20,37	20,37	20,38	20,45	20,43	20,36	20,39	20,38	20,34	20,43	20,36	20,30	20,31	20,39	20,32	20,38	20,43	20,44	20,35	20,36	20,33	20,40	20,38	20,33	20,30	20,35	20,36	20,34	20,33	20,36	20,42	20,38	20,35	20,38	20,37	20,40	20,38	20,37	20,28	20,32	20,37	20,36	20,39	20,47	20,36	20,36	20,37	20,41	20,34	20,27	20,32	20,28	20,31	20,39	20,43	20,37	20,37	20,34	20,32	20,40	20,42	20,34	20,41	20,43	20,27	20,30	20,36	20,37	20,35	20,36	20,39	20,37	20,39	20,38	20,38	20,33	20,33	20,31	20,37	20,41	20,40	20,41	20,40	20,40	20,44	20,34	20,32	20,35	20,33	20,33	20,38	20,27	20,24	20,39	20,45	20,34	20,36	20,39	20,35	20,30	20,33	20,41	20,43	20,43	20,42	20,36	20,30	20,34	20,31	20,37	20,37	20,31	20,32	20,43	20,44	20,39	20,34	20,27	20,32	20,40	20,37	20,29	20,33	20,27	20,36	20,31	20,20	20,27	20,31	20,34	20,32	20,31	20,34	20,23	20,36	20,34	20,29	20,30	20,32	20,36	20,31	20,34	20,36	20,39	20,34	20,27	20,31	20,32	20,34	20,35	20,34	20,40	20,35	20,33	20,34	20,34	20,36	20,38	20,33	20,28	20,39	20,32	20,23	20,30	20,28	20,31	20,38	20,42	20,42	20,28	20,30	20,35	20,39	20,38	20,34	20,42	20,35	20,37	20,40	20,33	20,28	20,30	20,31	20,38	20,37	20,34	20,34	20,27	20,29	20,35	20,26	20,21	20,13	20,30	20,34	20,37	20,38	20,35	20,35	20,38	20,33	20,29	20,30	20,30	20,35	20,29	20,29	20,26	20,27	20,29	20,29	20,37	20,31	20,37	20,38	20,36	20,24	20,32	20,30	20,20	20,26	20,31	20,25	20,29	20,29	20,36	20,39	20,38	20,35	20,22	20,23	20,24	20,23	20,23	20,30	20,21	20,29	20,27	20,29	20,28	20,34	20,21	20,26	20,35	20,29	20,29	20,33	20,22	20,26	20,31	20,21	20,22	20,33	20,18	20,27	20,25	20,26	20,26	20,21	20,28	20,23	20,15	20,21	20,29	20,25	20,17	20,24	20,30	20,23	20,18	20,27	20,23	
20,26	20,40	20,36	20,30	20,29	20,33	20,27	20,22	20,27	20,42	20,29	20,16	20,23	20,24	20,28	20,28	20,37	20,30	20,35	20,40	20,26	20,31	20,29	20,27	20,39	20,31	20,26	20,21	20,22	20,36	20,30	20,24	20,33	20,28	20,33	20,43	20,42	20,32	20,35	20,38	20,37	20,43	20,42	20,31	20,40	20,40	20,34	20,40	20,43	20,43	20,43	20,44	20,39	20,40	20,37	20,40	20,37	20,38	20,45	20,40	20,47	20,42	20,42	20,31	20,35	20,41	20,39	20,40	20,33	20,28	20,42	20,50	20,33	20,38	20,35	20,40	20,33	20,40	20,35	20,30	20,33	20,36	20,36	20,27	20,32	20,29	20,31	20,35	20,30	20,37	20,43	20,28	20,36	20,44	20,33	20,41	20,46	20,41	20,39	20,41	20,43	20,35	20,37	20,33	20,34	20,49	20,39	20,34	20,45	20,47	20,43	20,37	20,42	20,46	20,48	20,39	20,42	20,39	20,41	20,37	20,34	20,35	20,48	20,53	20,40	20,44	20,36	20,32	20,43	20,45	20,39	20,38	20,46	20,46	20,50	20,48	20,41	20,38	20,39	20,35	20,40	20,42	20,44	20,44	20,44	20,41	20,34	20,45	20,45	20,26	20,41	20,37	20,33	20,40	20,43	20,44	20,36	20,29	20,38	20,42	20,37	20,37	20,31	20,28	20,32	20,32	20,33	20,43	20,46	20,40	20,35	20,34	20,37	20,38	20,42	20,43	20,36	20,46	20,33	20,26	20,43	20,45	20,37	20,35	20,29	20,36	20,35	20,40	20,38	20,37	20,33	20,39	20,40	20,31	20,36	20,43	20,43	20,39	20,36	20,31	20,25	20,38	20,46	20,41	20,32	20,35	20,44	20,39	20,36	20,47	20,42	20,39	20,45	20,39	20,32	20,38	20,46	20,38	20,35	20,35	20,39	20,41	20,34	20,32	20,42	20,43	20,40	20,40	20,38	20,44	20,43	20,46	20,51	20,47	20,34	20,32	20,43	20,46	20,44	20,41	20,42	20,40	20,39	20,38	20,34	20,37	20,40	20,44	20,45	20,39	20,45	20,41	20,41	20,39	20,39	20,42	20,44	20,40	20,43	20,33	20,38	20,40	20,37	20,41	20,35	20,36	20,34	20,38	20,44	20,36	20,34	20,44	20,35	20,31	20,32	20,35	20,38	20,32	20,37	20,39	20,36	20,39	20,40	20,43	20,38	20,37	20,34	20,43	20,42	20,37	20,37	20,42	20,50	20,33	20,32	20,31	20,34	20,39	20,42	20,43	20,42	20,42	20,45	20,46	20,47	20,40	20,34	20,40	20,40	20,42	20,43	20,32	20,35	20,43	20,45	20,46	20,45	20,41	20,39	20,33	20,35	20,41	20,39	20,32	20,43	20,37	20,33	20,34	20,41	20,39	20,42	20,33	20,33	20,38	20,39	20,41	20,39	20,41	20,41	20,40	20,50	20,47	20,36	20,38	20,41	20,37	20,38	20,39	20,31	20,40	20,42	20,44	20,45	20,40	20,36	20,25	20,38	20,49	20,49	20,43	20,45	20,44	20,41	20,39	20,37	20,35	20,34	20,36	20,35	20,42	20,33	20,40	20,45	20,34	20,38	20,39	20,40	20,36	20,40	20,40	20,38	20,39	20,36	20,34	20,42	20,35	20,38	20,36	20,29	20,34	20,38	20,39	20,34	20,30	20,29	20,32	20,36	20,39	20,44	20,41	20,40	20,37	20,31	20,36	20,35	20,41	20,41	20,27	20,35	20,39	20,35	20,41	20,39	20,36	20,34	20,37	20,38	20,33	20,31	20,28	20,35	20,40	20,44	20,35	20,38	20,36	20,37	20,45	20,45	20,33	20,32	20,37	20,37	20,35	20,38	20,45	20,44	20,35	20,39	20,40	20,39	20,37	20,42	20,39	20,36	20,36	20,31	20,34	20,30	20,35	20,42	20,42	20,47	20,40	20,30	20,31	20,30	20,33	20,28	20,28	20,24	20,29	20,40	20,38	20,33	20,37	20,30	20,31	20,36	20,40	20,39	20,39	20,43	20,34	20,34	20,27	20,25	20,30	20,34	20,29	20,27	20,39	20,41	20,37	20,38	20,36	20,27	20,32	20,34	20,29	20,18	20,24	20,41	20,41	20,36	20,24	20,32	20,28	20,31	20,36	20,38	20,34	20,27	20,30	20,29	20,32	20,38	20,31	20,26	20,33	20,39	20,38	20,38	20,37	20,35	20,30	20,28	20,30	20,31	20,39	20,35	20,29	20,34	20,35	20,34	20,42	20,39	20,32	20,37	20,40	20,30	20,30	20,35	20,37	20,34	20,30	20,40	20,39	20,23	20,29	20,38	20,40	20,36	20,34	20,30	20,38	20,39	20,37	20,28	20,27	20,31	20,32	20,31	20,32	20,40	20,29	20,26	20,37	20,31	20,24	20,17	20,32	20,40	20,38	20,36	20,30	20,39	20,35	20,29	20,24	20,24	20,25	20,33	20,26	20,24	20,20	20,21	20,21	20,25	20,27	20,25	20,25	20,27	20,39	20,37	20,27	20,20	20,20	20,21	20,36	20,31	20,29	20,30	20,33	20,35	20,34	20,29	20,31	20,34	20,27	20,32	20,33	20,29	20,18	20,25	20,25	20,26	20,30	20,26	20,26	20,31	20,19	20,25	20,19	20,24	20,25	20,27	20,36	20,27	20,23	20,20	20,23	20,33	20,39	20,29	20,23	20,18	20,32	20,16	20,10	20,25	20,27	20,31	20,25	20,27	20,30	20,21	20,11	20,26	20,29	
20,25	20,26	20,29	20,29	20,31	20,30	20,31	20,27	20,30	20,36	20,32	20,26	20,23	20,23	20,33	20,36	20,38	20,46	20,47	20,45	20,30	20,36	20,31	20,29	20,42	20,39	20,32	20,33	20,29	20,37	20,37	20,31	20,31	20,25	20,30	20,33	20,38	20,33	20,39	20,36	20,27	20,36	20,39	20,31	20,41	20,45	20,38	20,41	20,37	20,37	20,32	20,42	20,46	20,42	20,33	20,30	20,46	20,49	20,46	20,38	20,41	20,39	20,36	20,34	20,33	20,39	20,36	20,47	20,45	20,39	20,37	20,44	20,34	20,33	20,38	20,31	20,39	20,38	20,34	20,31	20,32	20,38	20,32	20,27	20,29	20,27	20,25	20,33	20,34	20,35	20,38	20,31	20,34	20,40	20,34	20,36	20,47	20,44	20,41	20,41	20,43	20,31	20,45	20,41	20,37	20,45	20,38	20,32	20,46	20,50	20,44	20,46	20,45	20,37	20,42	20,43	20,49	20,40	20,33	20,34	20,39	20,34	20,44	20,47	20,39	20,41	20,45	20,36	20,31	20,44	20,37	20,35	20,41	20,38	20,41	20,43	20,38	20,32	20,43	20,42	20,34	20,45	20,42	20,43	20,39	20,39	20,41	20,43	20,43	20,34	20,48	20,43	20,30	20,39	20,44	20,44	20,41	20,35	20,34	20,37	20,32	20,44	20,38	20,30	20,32	20,36	20,35	20,41	20,51	20,40	20,45	20,45	20,36	20,42	20,50	20,51	20,39	20,45	20,39	20,29	20,33	20,42	20,41	20,39	20,34	20,35	20,36	20,38	20,43	20,39	20,41	20,36	20,39	20,33	20,41	20,48	20,48	20,42	20,37	20,37	20,38	20,41	20,44	20,43	20,36	20,41	20,45	20,42	20,33	20,37	20,39	20,39	20,46	20,39	20,35	20,42	20,50	20,43	20,36	20,32	20,42	20,42	20,40	20,38	20,41	20,40	20,35	20,45	20,47	20,47	20,37	20,37	20,50	20,40	20,32	20,34	20,39	20,47	20,45	20,47	20,42	20,39	20,42	20,44	20,38	20,42	20,37	20,41	20,42	20,41	20,44	20,45	20,40	20,35	20,44	20,39	20,41	20,51	20,52	20,39	20,32	20,35	20,29	20,38	20,39	20,40	20,38	20,37	20,48	20,38	20,36	20,41	20,43	20,40	20,37	20,39	20,40	20,41	20,38	20,37	20,44	20,41	20,36	20,36	20,38	20,37	20,42	20,38	20,42	20,40	20,42	20,45	20,48	20,36	20,28	20,39	20,38	20,36	20,31	20,36	20,37	20,40	20,39	20,41	20,40	20,45	20,35	20,41	20,33	20,41	20,42	20,30	20,33	20,44	20,45	20,45	20,45	20,39	20,45	20,40	20,41	20,46	20,34	20,34	20,40	20,39	20,29	20,31	20,38	20,42	20,46	20,45	20,38	20,39	20,48	20,45	20,43	20,51	20,44	20,43	20,49	20,48	20,37	20,34	20,40	20,38	20,33	20,39	20,36	20,39	20,42	20,43	20,48	20,46	20,42	20,33	20,31	20,42	20,46	20,42	20,46	20,41	20,33	20,38	20,42	20,38	20,32	20,39	20,38	20,41	20,32	20,40	20,37	20,32	20,35	20,30	20,30	20,35	20,39	20,36	20,34	20,41	20,43	20,48	20,45	20,35	20,36	20,37	20,38	20,34	20,40	20,41	20,36	20,36	20,35	20,37	20,46	20,43	20,46	20,42	20,37	20,38	20,37	20,32	20,39	20,33	20,37	20,39	20,36	20,39	20,40	20,36	20,39	20,35	20,34	20,33	20,36	20,34	20,40	20,29	20,34	20,41	20,38	20,29	20,34	20,41	20,41	20,49	20,44	20,36	20,25	20,29	20,40	20,44	20,49	20,49	20,42	20,38	20,36	20,38	20,37	20,35	20,41	20,43	20,37	20,31	20,30	20,35	20,44	20,34	20,41	20,36	20,41	20,42	20,34	20,28	20,26	20,39	20,35	20,31	20,33	20,27	20,36	20,39	20,35	20,40	20,39	20,36	20,36	20,33	20,35	20,39	20,39	20,31	20,33	20,37	20,33	20,37	20,41	20,38	20,37	20,40	20,40	20,35	20,38	20,46	20,39	20,36	20,37	20,31	20,24	20,28	20,45	20,32	20,31	20,28	20,28	20,26	20,24	20,33	20,40	20,39	20,27	20,29	20,35	20,30	20,34	20,36	20,33	20,40	20,44	20,36	20,31	20,35	20,33	20,32	20,33	20,40	20,40	20,38	20,34	20,29	20,35	20,32	20,27	20,32	20,35	20,33	20,42	20,44	20,37	20,37	20,43	20,37	20,33	20,33	20,39	20,41	20,31	20,29	20,34	20,31	20,32	20,35	20,32	20,35	20,37	20,38	20,30	20,24	20,28	20,37	20,36	20,28	20,29	20,30	20,25	20,32	20,38	20,32	20,16	20,25	20,35	20,40	20,37	20,35	20,43	20,48	20,33	20,29	20,32	20,31	20,32	20,28	20,29	20,28	20,28	20,29	20,27	20,28	20,26	20,31	20,29	20,39	20,43	20,32	20,25	20,27	20,29	20,32	20,32	20,35	20,32	20,30	20,29	20,26	20,26	20,22	20,32	20,26	20,28	20,30	20,29	20,21	20,24	20,29	20,30	20,36	20,20	20,16	20,32	20,26	20,29	20,29	20,30	20,28	20,28	20,32	20,25	20,23	20,19	20,26	20,38	20,34	20,28	20,19	20,14	20,22	20,29	20,11	20,17	20,18	20,28	20,26	20,27	20,28	20,18	20,17	20,26	20,27	
20,24	20,18	20,24	20,28	20,39	20,29	20,32	20,34	20,28	20,35	20,37	20,36	20,26	20,18	20,30	20,36	20,41	20,40	20,47	20,41	20,27	20,38	20,32	20,24	20,34	20,35	20,37	20,34	20,32	20,35	20,43	20,31	20,30	20,24	20,26	20,27	20,30	20,36	20,43	20,42	20,30	20,40	20,31	20,32	20,43	20,39	20,44	20,40	20,43	20,38	20,25	20,34	20,40	20,35	20,47	20,39	20,43	20,45	20,44	20,37	20,37	20,34	20,41	20,46	20,46	20,40	20,43	20,53	20,42	20,34	20,36	20,35	20,42	20,44	20,42	20,39	20,42	20,35	20,29	20,33	20,33	20,41	20,34	20,28	20,39	20,30	20,28	20,36	20,43	20,42	20,41	20,34	20,36	20,42	20,31	20,34	20,45	20,38	20,41	20,37	20,44	20,45	20,45	20,49	20,39	20,39	20,34	20,36	20,46	20,45	20,37	20,44	20,41	20,34	20,35	20,42	20,47	20,42	20,38	20,44	20,41	20,46	20,37	20,38	20,44	20,50	20,44	20,43	20,36	20,38	20,37	20,44	20,38	20,24	20,29	20,33	20,34	20,35	20,43	20,51	20,40	20,40	20,42	20,39	20,34	20,36	20,38	20,39	20,42	20,40	20,50	20,46	20,29	20,38	20,43	20,38	20,35	20,36	20,37	20,44	20,34	20,37	20,43	20,38	20,37	20,41	20,44	20,44	20,41	20,44	20,46	20,52	20,42	20,36	20,39	20,39	20,35	20,43	20,44	20,37	20,35	20,41	20,39	20,43	20,41	20,38	20,37	20,42	20,45	20,38	20,38	20,37	20,39	20,37	20,34	20,48	20,52	20,45	20,43	20,42	20,40	20,41	20,41	20,35	20,42	20,44	20,42	20,37	20,41	20,39	20,35	20,40	20,49	20,43	20,35	20,35	20,40	20,50	20,44	20,37	20,40	20,41	20,39	20,50	20,45	20,42	20,38	20,45	20,46	20,49	20,44	20,40	20,51	20,43	20,29	20,31	20,40	20,43	20,38	20,41	20,37	20,35	20,41	20,49	20,41	20,36	20,34	20,37	20,44	20,40	20,44	20,41	20,43	20,43	20,38	20,38	20,33	20,39	20,42	20,38	20,32	20,32	20,35	20,36	20,40	20,51	20,42	20,38	20,45	20,45	20,36	20,39	20,43	20,45	20,44	20,40	20,37	20,38	20,44	20,41	20,37	20,41	20,36	20,42	20,43	20,39	20,49	20,38	20,32	20,39	20,41	20,46	20,48	20,37	20,30	20,39	20,47	20,37	20,31	20,45	20,35	20,34	20,43	20,41	20,40	20,41	20,38	20,46	20,34	20,44	20,48	20,38	20,34	20,36	20,44	20,49	20,51	20,47	20,48	20,37	20,34	20,43	20,40	20,38	20,42	20,41	20,40	20,37	20,44	20,40	20,41	20,47	20,42	20,40	20,46	20,44	20,44	20,48	20,43	20,44	20,47	20,40	20,32	20,38	20,40	20,43	20,36	20,34	20,37	20,35	20,44	20,36	20,44	20,47	20,38	20,32	20,40	20,42	20,38	20,40	20,43	20,42	20,34	20,38	20,44	20,42	20,38	20,44	20,44	20,43	20,38	20,34	20,40	20,38	20,39	20,36	20,30	20,36	20,35	20,38	20,41	20,43	20,43	20,46	20,44	20,28	20,37	20,37	20,45	20,47	20,44	20,40	20,39	20,41	20,40	20,36	20,46	20,44	20,39	20,43	20,41	20,36	20,39	20,31	20,40	20,41	20,38	20,42	20,38	20,39	20,41	20,45	20,46	20,47	20,44	20,34	20,26	20,39	20,46	20,41	20,38	20,38	20,35	20,40	20,40	20,42	20,44	20,41	20,44	20,33	20,31	20,27	20,41	20,46	20,46	20,43	20,35	20,32	20,36	20,36	20,42	20,39	20,35	20,40	20,32	20,35	20,41	20,36	20,39	20,34	20,40	20,44	20,42	20,40	20,32	20,33	20,30	20,33	20,36	20,37	20,36	20,32	20,35	20,41	20,42	20,42	20,39	20,40	20,36	20,37	20,36	20,35	20,40	20,39	20,37	20,39	20,35	20,33	20,38	20,40	20,39	20,37	20,38	20,38	20,39	20,37	20,29	20,33	20,43	20,38	20,29	20,29	20,40	20,31	20,28	20,33	20,31	20,28	20,35	20,38	20,42	20,36	20,32	20,31	20,46	20,33	20,29	20,32	20,42	20,44	20,50	20,40	20,31	20,36	20,40	20,40	20,38	20,40	20,45	20,42	20,36	20,23	20,32	20,32	20,33	20,33	20,28	20,33	20,42	20,41	20,32	20,39	20,43	20,32	20,28	20,40	20,45	20,41	20,32	20,40	20,38	20,27	20,32	20,39	20,35	20,35	20,37	20,38	20,30	20,27	20,34	20,41	20,29	20,29	20,29	20,34	20,28	20,28	20,37	20,43	20,30	20,26	20,34	20,38	20,37	20,41	20,41	20,40	20,35	20,32	20,35	20,32	20,25	20,25	20,38	20,34	20,38	20,41	20,35	20,30	20,23	20,26	20,27	20,33	20,35	20,30	20,29	20,33	20,38	20,37	20,23	20,31	20,26	20,26	20,26	20,30	20,26	20,20	20,22	20,20	20,22	20,36	20,35	20,27	20,21	20,21	20,20	20,33	20,32	20,22	20,29	20,27	20,30	20,30	20,26	20,27	20,24	20,33	20,18	20,29	20,29	20,33	20,28	20,22	20,23	20,21	20,17	20,24	20,30	20,25	20,21	20,24	20,28	20,30	20,24	20,33	20,22	20,25	20,31	20,25	
20,28	20,26	20,23	20,27	20,33	20,30	20,27	20,30	20,27	20,27	20,32	20,27	20,20	20,22	20,23	20,34	20,37	20,39	20,39	20,39	20,34	20,37	20,35	20,32	20,32	20,30	20,29	20,29	20,37	20,29	20,32	20,37	20,28	20,36	20,40	20,33	20,28	20,22	20,39	20,38	20,38	20,39	20,34	20,41	20,49	20,42	20,37	20,39	20,42	20,35	20,24	20,37	20,45	20,35	20,42	20,46	20,43	20,39	20,38	20,38	20,32	20,37	20,41	20,41	20,36	20,39	20,41	20,51	20,41	20,31	20,29	20,38	20,43	20,51	20,42	20,35	20,44	20,39	20,47	20,43	20,36	20,43	20,33	20,33	20,42	20,34	20,26	20,27	20,40	20,43	20,42	20,40	20,39	20,37	20,35	20,40	20,46	20,43	20,42	20,44	20,41	20,38	20,43	20,52	20,45	20,38	20,40	20,40	20,38	20,38	20,36	20,44	20,45	20,29	20,40	20,46	20,39	20,40	20,42	20,46	20,44	20,45	20,42	20,41	20,44	20,50	20,40	20,44	20,40	20,30	20,43	20,47	20,41	20,27	20,26	20,35	20,33	20,33	20,40	20,55	20,41	20,32	20,41	20,38	20,41	20,37	20,40	20,45	20,40	20,40	20,43	20,48	20,42	20,37	20,38	20,33	20,35	20,43	20,36	20,43	20,40	20,40	20,38	20,36	20,38	20,43	20,40	20,40	20,36	20,38	20,40	20,37	20,41	20,40	20,36	20,40	20,37	20,42	20,42	20,36	20,41	20,41	20,42	20,42	20,34	20,36	20,44	20,39	20,43	20,41	20,39	20,39	20,43	20,38	20,34	20,41	20,50	20,46	20,35	20,42	20,37	20,43	20,44	20,39	20,39	20,43	20,46	20,41	20,38	20,45	20,41	20,45	20,51	20,48	20,37	20,37	20,39	20,45	20,48	20,44	20,46	20,52	20,42	20,47	20,46	20,44	20,40	20,38	20,41	20,42	20,39	20,39	20,45	20,44	20,32	20,37	20,35	20,38	20,36	20,41	20,30	20,35	20,39	20,43	20,45	20,47	20,37	20,45	20,54	20,42	20,37	20,37	20,40	20,48	20,40	20,43	20,43	20,40	20,37	20,33	20,34	20,36	20,40	20,43	20,41	20,51	20,46	20,33	20,45	20,45	20,39	20,39	20,37	20,35	20,38	20,35	20,35	20,39	20,47	20,48	20,34	20,28	20,32	20,46	20,43	20,37	20,42	20,45	20,41	20,36	20,32	20,40	20,50	20,42	20,29	20,38	20,40	20,44	20,40	20,45	20,39	20,40	20,41	20,36	20,36	20,39	20,35	20,44	20,42	20,37	20,41	20,43	20,41	20,38	20,41	20,50	20,51	20,44	20,52	20,41	20,35	20,34	20,41	20,41	20,47	20,46	20,37	20,34	20,48	20,46	20,42	20,45	20,45	20,45	20,43	20,40	20,38	20,44	20,42	20,39	20,40	20,34	20,31	20,37	20,40	20,41	20,39	20,36	20,36	20,38	20,40	20,42	20,42	20,39	20,38	20,32	20,44	20,43	20,37	20,39	20,39	20,38	20,40	20,40	20,37	20,41	20,37	20,46	20,44	20,48	20,50	20,34	20,43	20,43	20,45	20,41	20,39	20,43	20,44	20,38	20,43	20,46	20,39	20,41	20,46	20,32	20,32	20,34	20,45	20,42	20,42	20,33	20,26	20,40	20,48	20,38	20,39	20,42	20,41	20,41	20,42	20,37	20,38	20,39	20,43	20,32	20,41	20,42	20,32	20,36	20,51	20,47	20,48	20,39	20,35	20,33	20,32	20,42	20,47	20,43	20,46	20,40	20,40	20,46	20,41	20,41	20,38	20,38	20,37	20,29	20,27	20,33	20,33	20,34	20,40	20,37	20,37	20,35	20,42	20,45	20,42	20,39	20,29	20,33	20,32	20,36	20,48	20,46	20,35	20,33	20,31	20,40	20,44	20,41	20,32	20,34	20,33	20,34	20,38	20,34	20,36	20,30	20,36	20,36	20,44	20,40	20,36	20,38	20,36	20,40	20,38	20,31	20,37	20,40	20,40	20,37	20,35	20,35	20,35	20,38	20,36	20,36	20,37	20,34	20,37	20,44	20,32	20,33	20,45	20,42	20,33	20,31	20,36	20,31	20,30	20,31	20,38	20,31	20,34	20,41	20,39	20,31	20,28	20,34	20,38	20,35	20,31	20,32	20,38	20,40	20,42	20,41	20,32	20,32	20,35	20,35	20,36	20,39	20,41	20,46	20,32	20,30	20,30	20,34	20,33	20,34	20,29	20,29	20,47	20,43	20,35	20,36	20,40	20,35	20,35	20,41	20,48	20,39	20,40	20,41	20,41	20,33	20,39	20,43	20,35	20,37	20,37	20,30	20,31	20,31	20,42	20,43	20,32	20,25	20,29	20,38	20,35	20,27	20,40	20,39	20,34	20,34	20,32	20,29	20,31	20,40	20,36	20,30	20,30	20,35	20,33	20,35	20,25	20,22	20,31	20,31	20,32	20,47	20,31	20,30	20,25	20,25	20,22	20,33	20,30	20,28	20,30	20,25	20,31	20,29	20,18	20,24	20,29	20,33	20,34	20,31	20,23	20,19	20,20	20,08	20,19	20,32	20,33	20,30	20,33	20,27	20,20	20,28	20,33	20,23	20,23	20,28	20,23	20,27	20,26	20,20	20,24	20,24	20,17	20,28	20,28	20,28	20,27	20,20	20,25	20,19	20,23	20,32	20,35	20,31	20,22	20,31	20,23	20,22	20,16	20,24	20,24	20,14	20,30	20,34	
20,26	20,28	20,20	20,23	20,19	20,20	20,29	20,29	20,33	20,22	20,22	20,30	20,26	20,31	20,34	20,36	20,34	20,36	20,36	20,42	20,38	20,30	20,40	20,37	20,31	20,38	20,35	20,33	20,42	20,28	20,30	20,41	20,36	20,30	20,37	20,43	20,25	20,22	20,30	20,35	20,34	20,46	20,42	20,36	20,48	20,49	20,44	20,39	20,39	20,37	20,31	20,37	20,46	20,40	20,44	20,50	20,43	20,39	20,35	20,32	20,32	20,35	20,43	20,38	20,34	20,35	20,41	20,49	20,37	20,35	20,42	20,38	20,41	20,48	20,38	20,34	20,41	20,37	20,43	20,43	20,37	20,32	20,30	20,35	20,42	20,34	20,31	20,34	20,32	20,34	20,43	20,42	20,33	20,32	20,35	20,38	20,42	20,47	20,41	20,40	20,35	20,29	20,42	20,53	20,41	20,40	20,40	20,32	20,29	20,42	20,43	20,41	20,50	20,34	20,32	20,47	20,46	20,41	20,41	20,50	20,40	20,40	20,35	20,33	20,34	20,43	20,37	20,36	20,41	20,36	20,35	20,40	20,41	20,29	20,31	20,44	20,36	20,35	20,39	20,40	20,37	20,33	20,34	20,37	20,35	20,35	20,38	20,41	20,31	20,32	20,40	20,46	20,42	20,43	20,46	20,39	20,37	20,37	20,40	20,39	20,34	20,41	20,38	20,35	20,33	20,33	20,40	20,36	20,38	20,39	20,41	20,32	20,29	20,42	20,46	20,38	20,28	20,42	20,43	20,42	20,34	20,38	20,42	20,49	20,34	20,34	20,41	20,46	20,42	20,46	20,46	20,43	20,46	20,49	20,37	20,46	20,42	20,37	20,30	20,29	20,36	20,44	20,42	20,37	20,37	20,42	20,49	20,46	20,44	20,48	20,43	20,36	20,40	20,42	20,36	20,41	20,49	20,49	20,47	20,42	20,46	20,47	20,41	20,36	20,45	20,41	20,38	20,34	20,42	20,41	20,36	20,42	20,45	20,41	20,38	20,42	20,35	20,35	20,36	20,47	20,43	20,40	20,44	20,43	20,42	20,45	20,39	20,40	20,45	20,40	20,42	20,42	20,40	20,42	20,43	20,49	20,44	20,41	20,46	20,36	20,33	20,41	20,36	20,45	20,45	20,45	20,43	20,37	20,40	20,44	20,43	20,41	20,48	20,43	20,44	20,48	20,37	20,39	20,46	20,45	20,42	20,37	20,39	20,59	20,51	20,36	20,41	20,46	20,45	20,45	20,36	20,37	20,42	20,38	20,34	20,31	20,39	20,39	20,47	20,48	20,39	20,40	20,46	20,42	20,36	20,32	20,33	20,36	20,38	20,39	20,37	20,35	20,41	20,43	20,42	20,47	20,46	20,41	20,45	20,38	20,37	20,34	20,35	20,37	20,39	20,41	20,35	20,33	20,43	20,43	20,41	20,38	20,43	20,45	20,37	20,36	20,43	20,43	20,43	20,42	20,40	20,42	20,40	20,38	20,44	20,41	20,38	20,41	20,33	20,40	20,42	20,38	20,37	20,37	20,37	20,39	20,46	20,44	20,40	20,42	20,43	20,37	20,32	20,36	20,35	20,32	20,34	20,42	20,38	20,39	20,39	20,36	20,38	20,38	20,40	20,41	20,46	20,44	20,42	20,41	20,36	20,49	20,44	20,38	20,49	20,40	20,31	20,34	20,37	20,40	20,44	20,35	20,27	20,39	20,51	20,45	20,37	20,41	20,48	20,47	20,42	20,38	20,40	20,47	20,40	20,40	20,41	20,30	20,30	20,34	20,42	20,48	20,45	20,39	20,28	20,37	20,38	20,40	20,41	20,34	20,40	20,41	20,33	20,33	20,30	20,32	20,32	20,34	20,39	20,29	20,27	20,32	20,30	20,33	20,37	20,40	20,39	20,38	20,39	20,40	20,34	20,37	20,43	20,30	20,34	20,43	20,50	20,53	20,36	20,24	20,24	20,32	20,40	20,34	20,34	20,37	20,29	20,34	20,36	20,34	20,35	20,45	20,40	20,35	20,36	20,40	20,36	20,35	20,30	20,32	20,37	20,33	20,42	20,40	20,41	20,49	20,41	20,36	20,38	20,34	20,31	20,34	20,37	20,31	20,33	20,43	20,38	20,37	20,46	20,44	20,33	20,27	20,41	20,39	20,33	20,33	20,31	20,31	20,28	20,32	20,35	20,33	20,27	20,31	20,37	20,33	20,33	20,44	20,37	20,48	20,37	20,36	20,37	20,30	20,31	20,38	20,30	20,31	20,36	20,39	20,36	20,34	20,36	20,41	20,40	20,37	20,32	20,35	20,44	20,43	20,31	20,39	20,41	20,38	20,43	20,41	20,43	20,39	20,32	20,38	20,43	20,43	20,40	20,35	20,36	20,36	20,41	20,35	20,27	20,30	20,39	20,35	20,35	20,32	20,35	20,39	20,30	20,34	20,38	20,36	20,25	20,36	20,33	20,26	20,24	20,39	20,41	20,32	20,22	20,31	20,33	20,34	20,33	20,31	20,31	20,30	20,33	20,39	20,33	20,33	20,31	20,27	20,33	20,36	20,21	20,25	20,26	20,31	20,27	20,24	20,25	20,29	20,32	20,31	20,27	20,35	20,29	20,18	20,16	20,14	20,23	20,31	20,24	20,19	20,33	20,39	20,24	20,29	20,39	20,27	20,18	20,25	20,34	20,20	20,21	20,23	20,26	20,21	20,22	20,28	20,20	20,15	20,25	20,30	20,27	20,25	20,22	20,30	20,32	20,29	20,27	20,34	20,28	20,18	20,13	20,21	20,25	20,12	20,18	20,22	
20,31	20,42	20,34	20,35	20,30	20,24	20,33	20,37	20,33	20,30	20,27	20,31	20,34	20,34	20,41	20,37	20,30	20,31	20,39	20,47	20,32	20,27	20,31	20,38	20,39	20,36	20,28	20,27	20,31	20,30	20,36	20,41	20,35	20,35	20,33	20,38	20,22	20,15	20,28	20,29	20,30	20,39	20,45	20,41	20,36	20,44	20,44	20,40	20,41	20,44	20,46	20,44	20,41	20,40	20,41	20,37	20,42	20,37	20,43	20,42	20,45	20,40	20,45	20,42	20,41	20,39	20,42	20,46	20,41	20,34	20,49	20,47	20,40	20,49	20,39	20,35	20,38	20,37	20,34	20,30	20,36	20,36	20,31	20,36	20,41	20,29	20,31	20,33	20,28	20,36	20,49	20,36	20,30	20,39	20,43	20,38	20,47	20,43	20,42	20,33	20,36	20,32	20,46	20,46	20,38	20,38	20,39	20,35	20,32	20,38	20,39	20,41	20,45	20,37	20,41	20,43	20,44	20,46	20,38	20,43	20,35	20,34	20,37	20,33	20,34	20,40	20,37	20,42	20,42	20,32	20,38	20,31	20,42	20,38	20,40	20,40	20,34	20,36	20,42	20,42	20,39	20,44	20,33	20,39	20,39	20,40	20,41	20,42	20,34	20,30	20,36	20,41	20,38	20,44	20,51	20,49	20,44	20,41	20,33	20,44	20,31	20,37	20,41	20,43	20,40	20,32	20,41	20,42	20,45	20,45	20,50	20,42	20,33	20,33	20,47	20,39	20,29	20,36	20,43	20,41	20,35	20,39	20,42	20,38	20,28	20,37	20,39	20,44	20,44	20,39	20,37	20,35	20,48	20,49	20,40	20,42	20,42	20,32	20,29	20,33	20,29	20,38	20,45	20,39	20,44	20,42	20,47	20,40	20,36	20,44	20,45	20,35	20,45	20,44	20,38	20,46	20,45	20,45	20,48	20,46	20,41	20,39	20,38	20,38	20,42	20,40	20,35	20,39	20,46	20,50	20,36	20,43	20,53	20,43	20,39	20,37	20,36	20,39	20,42	20,48	20,52	20,46	20,42	20,49	20,46	20,41	20,38	20,37	20,50	20,42	20,49	20,40	20,37	20,39	20,36	20,39	20,40	20,36	20,42	20,39	20,33	20,39	20,40	20,48	20,46	20,35	20,44	20,40	20,38	20,48	20,41	20,41	20,42	20,47	20,40	20,43	20,39	20,35	20,38	20,44	20,45	20,44	20,44	20,49	20,52	20,36	20,32	20,44	20,42	20,42	20,33	20,35	20,44	20,41	20,37	20,35	20,37	20,38	20,41	20,37	20,38	20,41	20,43	20,44	20,44	20,35	20,34	20,34	20,33	20,41	20,46	20,41	20,37	20,43	20,48	20,47	20,45	20,37	20,34	20,38	20,36	20,40	20,39	20,33	20,35	20,39	20,39	20,39	20,41	20,47	20,44	20,36	20,42	20,39	20,39	20,34	20,41	20,46	20,42	20,46	20,47	20,43	20,44	20,41	20,46	20,52	20,43	20,38	20,33	20,44	20,41	20,44	20,47	20,48	20,36	20,31	20,43	20,48	20,42	20,44	20,49	20,42	20,41	20,39	20,43	20,35	20,32	20,34	20,38	20,39	20,33	20,37	20,38	20,40	20,42	20,39	20,40	20,39	20,38	20,36	20,32	20,39	20,40	20,38	20,40	20,38	20,34	20,32	20,40	20,41	20,43	20,45	20,33	20,43	20,41	20,37	20,43	20,44	20,49	20,45	20,44	20,45	20,42	20,41	20,36	20,41	20,42	20,30	20,35	20,35	20,37	20,37	20,44	20,39	20,36	20,39	20,37	20,40	20,38	20,32	20,38	20,46	20,33	20,31	20,34	20,37	20,34	20,32	20,38	20,38	20,35	20,42	20,39	20,35	20,42	20,46	20,40	20,37	20,39	20,41	20,32	20,30	20,39	20,38	20,31	20,41	20,41	20,46	20,36	20,26	20,27	20,29	20,31	20,32	20,31	20,33	20,32	20,34	20,32	20,27	20,30	20,41	20,34	20,32	20,33	20,35	20,28	20,27	20,29	20,30	20,41	20,40	20,40	20,38	20,36	20,40	20,41	20,43	20,43	20,34	20,29	20,31	20,35	20,34	20,31	20,40	20,38	20,42	20,47	20,42	20,25	20,29	20,40	20,45	20,38	20,34	20,31	20,23	20,28	20,29	20,29	20,34	20,31	20,25	20,32	20,36	20,33	20,38	20,38	20,47	20,43	20,32	20,36	20,35	20,31	20,31	20,39	20,33	20,43	20,44	20,40	20,35	20,37	20,41	20,38	20,41	20,31	20,33	20,35	20,39	20,32	20,34	20,52	20,42	20,38	20,45	20,45	20,39	20,25	20,32	20,39	20,35	20,44	20,37	20,26	20,30	20,36	20,42	20,41	20,33	20,32	20,34	20,36	20,31	20,39	20,35	20,22	20,30	20,36	20,32	20,18	20,30	20,41	20,32	20,27	20,42	20,40	20,36	20,26	20,25	20,29	20,33	20,41	20,37	20,33	20,34	20,36	20,40	20,29	20,30	20,26	20,29	20,37	20,42	20,33	20,22	20,19	20,16	20,19	20,24	20,28	20,33	20,29	20,29	20,26	20,34	20,28	20,21	20,17	20,18	20,28	20,32	20,35	20,32	20,29	20,29	20,25	20,24	20,30	20,41	20,30	20,28	20,24	20,17	20,21	20,31	20,32	20,29	20,27	20,25	20,19	20,18	20,20	20,22	20,24	20,30	20,28	20,35	20,39	20,31	20,29	20,32	20,29	20,27	20,24	20,23	20,24	20,15	20,22	20,24	
20,28	20,41	20,42	20,34	20,35	20,29	20,37	20,38	20,31	20,33	20,35	20,31	20,34	20,41	20,32	20,33	20,30	20,33	20,35	20,36	20,32	20,26	20,38	20,45	20,45	20,39	20,30	20,30	20,32	20,30	20,47	20,37	20,34	20,31	20,26	20,33	20,27	20,17	20,30	20,34	20,40	20,44	20,45	20,40	20,38	20,44	20,48	20,43	20,45	20,46	20,46	20,46	20,44	20,42	20,41	20,35	20,37	20,37	20,32	20,42	20,51	20,45	20,42	20,48	20,39	20,36	20,42	20,47	20,36	20,32	20,40	20,45	20,43	20,52	20,53	20,37	20,33	20,30	20,32	20,28	20,37	20,34	20,25	20,35	20,46	20,29	20,29	20,32	20,28	20,41	20,47	20,41	20,33	20,39	20,41	20,36	20,35	20,38	20,39	20,31	20,35	20,40	20,45	20,40	20,35	20,35	20,35	20,35	20,40	20,38	20,33	20,39	20,46	20,39	20,40	20,48	20,47	20,50	20,44	20,37	20,37	20,38	20,36	20,46	20,37	20,36	20,30	20,49	20,49	20,41	20,42	20,38	20,37	20,41	20,47	20,44	20,31	20,39	20,41	20,43	20,39	20,44	20,40	20,40	20,45	20,45	20,47	20,43	20,28	20,39	20,39	20,43	20,40	20,40	20,41	20,39	20,44	20,43	20,34	20,37	20,38	20,31	20,41	20,45	20,37	20,34	20,35	20,43	20,48	20,49	20,46	20,42	20,35	20,38	20,47	20,39	20,34	20,42	20,38	20,37	20,42	20,44	20,39	20,38	20,34	20,37	20,37	20,36	20,32	20,31	20,38	20,35	20,36	20,39	20,35	20,45	20,43	20,38	20,31	20,42	20,32	20,42	20,51	20,43	20,41	20,37	20,42	20,43	20,31	20,41	20,46	20,43	20,41	20,39	20,40	20,45	20,46	20,43	20,45	20,51	20,45	20,37	20,38	20,39	20,38	20,41	20,42	20,43	20,48	20,49	20,39	20,42	20,45	20,50	20,40	20,37	20,36	20,45	20,50	20,47	20,49	20,42	20,42	20,48	20,45	20,43	20,41	20,45	20,53	20,45	20,51	20,43	20,44	20,39	20,35	20,36	20,39	20,36	20,39	20,36	20,33	20,35	20,41	20,46	20,45	20,39	20,38	20,45	20,39	20,47	20,44	20,43	20,39	20,43	20,49	20,47	20,42	20,43	20,51	20,48	20,39	20,33	20,35	20,40	20,44	20,40	20,39	20,42	20,45	20,44	20,34	20,35	20,40	20,43	20,36	20,35	20,42	20,35	20,35	20,35	20,32	20,47	20,43	20,42	20,46	20,37	20,33	20,36	20,33	20,35	20,38	20,43	20,39	20,44	20,53	20,47	20,47	20,50	20,46	20,44	20,40	20,45	20,43	20,36	20,39	20,44	20,38	20,42	20,42	20,41	20,37	20,36	20,38	20,40	20,42	20,41	20,45	20,42	20,43	20,42	20,44	20,41	20,38	20,47	20,43	20,42	20,42	20,35	20,38	20,41	20,40	20,41	20,45	20,49	20,45	20,31	20,44	20,47	20,43	20,39	20,43	20,47	20,47	20,42	20,45	20,39	20,34	20,38	20,38	20,47	20,40	20,41	20,43	20,44	20,45	20,42	20,41	20,38	20,37	20,33	20,38	20,43	20,42	20,44	20,38	20,38	20,32	20,30	20,41	20,38	20,41	20,45	20,35	20,39	20,44	20,30	20,30	20,46	20,44	20,43	20,43	20,39	20,35	20,31	20,35	20,47	20,38	20,39	20,42	20,34	20,40	20,42	20,40	20,42	20,34	20,42	20,43	20,38	20,39	20,43	20,45	20,48	20,39	20,37	20,40	20,36	20,39	20,42	20,41	20,47	20,46	20,37	20,38	20,40	20,42	20,44	20,41	20,28	20,34	20,43	20,38	20,32	20,38	20,39	20,28	20,41	20,36	20,41	20,43	20,36	20,37	20,39	20,40	20,33	20,39	20,31	20,35	20,39	20,40	20,28	20,28	20,36	20,34	20,28	20,31	20,31	20,27	20,30	20,35	20,32	20,37	20,41	20,40	20,31	20,34	20,35	20,34	20,42	20,49	20,40	20,36	20,43	20,35	20,30	20,35	20,39	20,44	20,43	20,49	20,46	20,33	20,28	20,35	20,30	20,36	20,30	20,32	20,31	20,28	20,32	20,28	20,30	20,25	20,25	20,33	20,36	20,31	20,33	20,32	20,42	20,41	20,38	20,37	20,39	20,49	20,45	20,40	20,42	20,42	20,45	20,42	20,43	20,31	20,36	20,33	20,37	20,31	20,35	20,33	20,33	20,33	20,31	20,42	20,39	20,29	20,37	20,40	20,30	20,26	20,33	20,46	20,33	20,37	20,43	20,27	20,25	20,34	20,33	20,34	20,31	20,34	20,40	20,40	20,38	20,37	20,35	20,30	20,28	20,38	20,35	20,18	20,26	20,34	20,34	20,31	20,38	20,37	20,29	20,34	20,27	20,28	20,34	20,30	20,32	20,30	20,30	20,39	20,36	20,25	20,25	20,37	20,33	20,32	20,33	20,31	20,20	20,19	20,17	20,17	20,23	20,31	20,31	20,22	20,29	20,37	20,37	20,28	20,19	20,27	20,23	20,35	20,31	20,30	20,37	20,29	20,23	20,28	20,26	20,27	20,29	20,40	20,36	20,30	20,28	20,27	20,36	20,34	20,30	20,30	20,25	20,21	20,25	20,31	20,24	20,19	20,24	20,25	20,36	20,39	20,28	20,26	20,20	20,15	20,23	20,22	20,31	20,25	20,13	20,28	20,31	
20,37	20,23	20,26	20,26	20,30	20,32	20,40	20,36	20,31	20,28	20,27	20,24	20,24	20,40	20,36	20,32	20,32	20,32	20,39	20,38	20,27	20,37	20,45	20,41	20,35	20,39	20,37	20,27	20,26	20,18	20,35	20,42	20,41	20,41	20,37	20,35	20,26	20,22	20,30	20,34	20,36	20,45	20,44	20,43	20,39	20,54	20,54	20,41	20,41	20,44	20,47	20,40	20,34	20,45	20,44	20,36	20,40	20,43	20,34	20,35	20,41	20,44	20,47	20,46	20,51	20,41	20,37	20,43	20,40	20,35	20,38	20,40	20,43	20,49	20,43	20,41	20,36	20,35	20,39	20,29	20,31	20,28	20,20	20,32	20,49	20,37	20,23	20,29	20,30	20,38	20,46	20,38	20,42	20,46	20,38	20,31	20,35	20,38	20,46	20,35	20,33	20,41	20,37	20,35	20,33	20,40	20,36	20,38	20,37	20,40	20,42	20,41	20,42	20,33	20,40	20,51	20,44	20,48	20,39	20,32	20,38	20,47	20,44	20,46	20,42	20,41	20,35	20,36	20,37	20,42	20,47	20,40	20,35	20,39	20,49	20,39	20,29	20,38	20,37	20,39	20,36	20,38	20,48	20,42	20,39	20,39	20,39	20,41	20,34	20,37	20,44	20,34	20,37	20,36	20,36	20,38	20,38	20,47	20,49	20,39	20,30	20,37	20,36	20,32	20,30	20,31	20,44	20,41	20,46	20,47	20,41	20,37	20,43	20,40	20,43	20,42	20,34	20,40	20,44	20,40	20,46	20,42	20,37	20,37	20,37	20,37	20,37	20,38	20,28	20,34	20,41	20,43	20,34	20,35	20,33	20,42	20,48	20,36	20,34	20,46	20,40	20,40	20,47	20,42	20,39	20,38	20,38	20,43	20,47	20,47	20,40	20,42	20,46	20,37	20,43	20,46	20,49	20,48	20,49	20,43	20,44	20,44	20,40	20,36	20,38	20,46	20,47	20,45	20,45	20,48	20,43	20,51	20,48	20,44	20,48	20,41	20,38	20,46	20,44	20,51	20,51	20,48	20,49	20,47	20,41	20,48	20,44	20,45	20,50	20,41	20,45	20,51	20,53	20,48	20,39	20,39	20,39	20,34	20,39	20,43	20,39	20,37	20,40	20,44	20,41	20,40	20,39	20,37	20,40	20,46	20,48	20,44	20,42	20,46	20,51	20,49	20,41	20,45	20,43	20,42	20,38	20,33	20,33	20,41	20,50	20,43	20,37	20,45	20,53	20,48	20,38	20,41	20,39	20,38	20,37	20,39	20,43	20,38	20,28	20,36	20,34	20,36	20,40	20,37	20,51	20,47	20,30	20,38	20,43	20,34	20,35	20,33	20,40	20,39	20,43	20,49	20,47	20,50	20,50	20,46	20,42	20,42	20,40	20,40	20,42	20,43	20,38	20,43	20,39	20,39	20,41	20,37	20,43	20,44	20,50	20,47	20,47	20,47	20,45	20,47	20,44	20,40	20,37	20,38	20,45	20,38	20,37	20,38	20,37	20,41	20,40	20,43	20,39	20,44	20,51	20,41	20,48	20,47	20,46	20,44	20,44	20,48	20,47	20,43	20,43	20,37	20,38	20,38	20,44	20,45	20,43	20,38	20,45	20,47	20,41	20,37	20,37	20,41	20,44	20,36	20,34	20,42	20,47	20,39	20,40	20,36	20,34	20,33	20,41	20,46	20,45	20,43	20,37	20,43	20,42	20,37	20,32	20,45	20,48	20,40	20,40	20,30	20,25	20,35	20,33	20,39	20,45	20,40	20,42	20,35	20,38	20,39	20,34	20,38	20,37	20,42	20,42	20,39	20,39	20,32	20,38	20,39	20,45	20,41	20,40	20,39	20,37	20,47	20,40	20,37	20,41	20,34	20,34	20,37	20,41	20,38	20,31	20,31	20,30	20,38	20,40	20,38	20,30	20,32	20,38	20,38	20,36	20,42	20,40	20,36	20,43	20,40	20,44	20,43	20,41	20,41	20,39	20,40	20,38	20,35	20,33	20,34	20,32	20,30	20,29	20,33	20,32	20,34	20,38	20,33	20,35	20,40	20,35	20,29	20,25	20,30	20,36	20,35	20,48	20,41	20,31	20,32	20,31	20,31	20,39	20,36	20,28	20,35	20,43	20,41	20,34	20,32	20,41	20,26	20,26	20,32	20,33	20,35	20,37	20,33	20,28	20,28	20,27	20,25	20,36	20,39	20,28	20,26	20,31	20,34	20,43	20,45	20,34	20,29	20,46	20,48	20,38	20,36	20,42	20,45	20,42	20,38	20,35	20,31	20,35	20,42	20,33	20,31	20,36	20,26	20,24	20,39	20,40	20,29	20,34	20,39	20,46	20,32	20,26	20,31	20,37	20,39	20,37	20,38	20,34	20,35	20,42	20,38	20,36	20,38	20,37	20,40	20,35	20,33	20,38	20,42	20,34	20,30	20,33	20,35	20,23	20,29	20,32	20,31	20,36	20,43	20,46	20,28	20,26	20,35	20,27	20,27	20,31	20,32	20,30	20,29	20,39	20,41	20,26	20,22	20,31	20,30	20,31	20,37	20,23	20,16	20,35	20,34	20,23	20,23	20,28	20,33	20,31	20,26	20,30	20,35	20,32	20,26	20,28	20,25	20,25	20,33	20,30	20,32	20,27	20,20	20,31	20,33	20,37	20,33	20,33	20,29	20,22	20,25	20,25	20,27	20,35	20,37	20,33	20,33	20,28	20,26	20,27	20,29	20,33	20,32	20,29	20,34	20,32	20,24	20,21	20,23	20,13	20,08	20,10	20,17	20,20	20,25	20,28	20,30	
20,37	20,25	20,25	20,24	20,26	20,32	20,46	20,33	20,31	20,35	20,27	20,28	20,24	20,33	20,41	20,30	20,40	20,31	20,36	20,38	20,23	20,33	20,45	20,40	20,31	20,33	20,33	20,29	20,32	20,23	20,25	20,30	20,35	20,32	20,30	20,36	20,24	20,19	20,26	20,38	20,35	20,42	20,42	20,41	20,44	20,40	20,50	20,47	20,40	20,47	20,41	20,44	20,32	20,32	20,40	20,38	20,38	20,33	20,31	20,33	20,45	20,39	20,45	20,46	20,43	20,49	20,45	20,42	20,35	20,31	20,30	20,38	20,38	20,37	20,36	20,41	20,36	20,29	20,30	20,27	20,25	20,26	20,23	20,32	20,44	20,35	20,32	20,30	20,32	20,36	20,49	20,42	20,38	20,36	20,38	20,40	20,33	20,36	20,38	20,35	20,35	20,31	20,35	20,36	20,33	20,42	20,41	20,38	20,36	20,46	20,49	20,44	20,33	20,31	20,46	20,52	20,44	20,37	20,38	20,30	20,37	20,40	20,37	20,44	20,37	20,46	20,42	20,39	20,38	20,34	20,39	20,49	20,41	20,37	20,45	20,38	20,30	20,38	20,36	20,38	20,34	20,36	20,40	20,42	20,38	20,38	20,38	20,39	20,41	20,40	20,45	20,34	20,36	20,36	20,38	20,46	20,44	20,41	20,42	20,37	20,31	20,42	20,37	20,39	20,39	20,37	20,41	20,41	20,39	20,43	20,37	20,38	20,38	20,37	20,39	20,43	20,44	20,39	20,38	20,41	20,44	20,39	20,38	20,37	20,40	20,43	20,40	20,39	20,32	20,39	20,42	20,36	20,37	20,35	20,36	20,47	20,46	20,38	20,43	20,41	20,44	20,44	20,44	20,46	20,35	20,36	20,42	20,43	20,39	20,46	20,39	20,45	20,44	20,35	20,40	20,40	20,47	20,43	20,43	20,39	20,41	20,46	20,39	20,43	20,40	20,43	20,42	20,43	20,42	20,41	20,36	20,45	20,53	20,43	20,37	20,38	20,48	20,46	20,38	20,44	20,51	20,43	20,48	20,47	20,38	20,41	20,39	20,46	20,53	20,44	20,44	20,43	20,51	20,46	20,43	20,44	20,43	20,41	20,42	20,41	20,38	20,40	20,37	20,47	20,45	20,36	20,38	20,35	20,44	20,46	20,45	20,36	20,33	20,42	20,47	20,51	20,43	20,40	20,41	20,34	20,38	20,44	20,44	20,40	20,42	20,41	20,38	20,41	20,46	20,47	20,34	20,32	20,43	20,40	20,40	20,40	20,44	20,38	20,34	20,39	20,44	20,40	20,42	20,39	20,41	20,48	20,36	20,40	20,40	20,37	20,34	20,36	20,43	20,43	20,44	20,42	20,42	20,43	20,44	20,44	20,41	20,32	20,32	20,40	20,45	20,37	20,35	20,37	20,38	20,40	20,44	20,41	20,41	20,42	20,46	20,47	20,50	20,52	20,51	20,45	20,39	20,43	20,43	20,36	20,39	20,42	20,37	20,36	20,31	20,42	20,42	20,45	20,48	20,38	20,43	20,43	20,52	20,47	20,45	20,41	20,38	20,43	20,44	20,44	20,47	20,35	20,34	20,36	20,34	20,42	20,42	20,31	20,31	20,38	20,36	20,36	20,40	20,38	20,41	20,43	20,39	20,40	20,40	20,36	20,38	20,39	20,40	20,37	20,43	20,43	20,41	20,41	20,42	20,43	20,45	20,31	20,42	20,48	20,51	20,46	20,48	20,39	20,34	20,37	20,42	20,45	20,46	20,36	20,34	20,37	20,40	20,42	20,37	20,37	20,42	20,50	20,43	20,32	20,42	20,42	20,38	20,33	20,41	20,47	20,40	20,45	20,38	20,38	20,41	20,36	20,38	20,39	20,40	20,36	20,36	20,32	20,40	20,38	20,35	20,42	20,35	20,34	20,36	20,36	20,41	20,36	20,34	20,45	20,42	20,33	20,40	20,39	20,39	20,40	20,39	20,38	20,39	20,37	20,32	20,32	20,33	20,37	20,33	20,40	20,37	20,37	20,36	20,40	20,39	20,37	20,41	20,41	20,35	20,26	20,27	20,26	20,26	20,25	20,38	20,43	20,28	20,25	20,32	20,40	20,37	20,39	20,36	20,38	20,41	20,38	20,34	20,25	20,42	20,33	20,28	20,31	20,30	20,32	20,33	20,39	20,41	20,38	20,34	20,29	20,31	20,35	20,29	20,37	20,42	20,42	20,41	20,36	20,36	20,32	20,28	20,33	20,39	20,37	20,39	20,48	20,45	20,31	20,29	20,33	20,32	20,35	20,33	20,30	20,35	20,26	20,27	20,35	20,42	20,33	20,34	20,39	20,43	20,30	20,29	20,36	20,37	20,38	20,39	20,42	20,37	20,37	20,42	20,41	20,40	20,40	20,42	20,40	20,36	20,30	20,33	20,37	20,37	20,30	20,32	20,31	20,23	20,23	20,41	20,31	20,32	20,40	20,40	20,29	20,27	20,30	20,33	20,24	20,28	20,30	20,32	20,28	20,36	20,39	20,29	20,26	20,24	20,34	20,37	20,32	20,27	20,23	20,29	20,34	20,31	20,23	20,23	20,30	20,35	20,28	20,31	20,31	20,25	20,29	20,31	20,26	20,26	20,28	20,33	20,31	20,31	20,31	20,37	20,31	20,39	20,30	20,28	20,22	20,15	20,19	20,25	20,29	20,35	20,45	20,35	20,36	20,40	20,28	20,21	20,22	20,27	20,30	20,29	20,34	20,19	20,18	20,28	20,32	20,27	20,22	20,27	20,24	20,19	20,23	20,24	20,21	
20,35	20,32	20,38	20,29	20,29	20,30	20,37	20,30	20,30	20,26	20,36	20,38	20,37	20,33	20,34	20,35	20,36	20,34	20,34	20,37	20,26	20,35	20,47	20,38	20,33	20,29	20,22	20,30	20,35	20,32	20,37	20,40	20,36	20,28	20,25	20,31	20,39	20,38	20,34	20,37	20,38	20,36	20,43	20,34	20,33	20,43	20,39	20,42	20,44	20,50	20,42	20,46	20,42	20,40	20,41	20,42	20,41	20,31	20,30	20,39	20,36	20,36	20,41	20,40	20,32	20,35	20,40	20,48	20,39	20,38	20,35	20,37	20,29	20,38	20,39	20,44	20,42	20,36	20,34	20,28	20,24	20,30	20,32	20,34	20,42	20,37	20,30	20,27	20,24	20,24	20,35	20,37	20,40	20,39	20,35	20,40	20,39	20,33	20,33	20,37	20,41	20,28	20,30	20,38	20,42	20,44	20,43	20,36	20,42	20,45	20,43	20,44	20,37	20,33	20,46	20,43	20,45	20,40	20,45	20,33	20,38	20,36	20,33	20,42	20,42	20,46	20,43	20,37	20,35	20,35	20,33	20,42	20,39	20,41	20,44	20,42	20,39	20,37	20,35	20,35	20,40	20,45	20,34	20,34	20,38	20,40	20,36	20,44	20,42	20,37	20,45	20,35	20,35	20,42	20,41	20,50	20,45	20,43	20,36	20,35	20,31	20,37	20,40	20,38	20,36	20,31	20,36	20,42	20,45	20,43	20,32	20,38	20,40	20,32	20,41	20,44	20,42	20,45	20,45	20,37	20,35	20,35	20,43	20,39	20,42	20,44	20,35	20,44	20,43	20,41	20,38	20,34	20,29	20,39	20,38	20,44	20,48	20,35	20,44	20,43	20,38	20,48	20,42	20,41	20,36	20,39	20,44	20,48	20,34	20,42	20,51	20,46	20,43	20,41	20,40	20,38	20,43	20,38	20,42	20,45	20,49	20,48	20,43	20,44	20,33	20,36	20,37	20,40	20,46	20,43	20,37	20,41	20,46	20,42	20,36	20,37	20,37	20,46	20,41	20,41	20,45	20,40	20,35	20,41	20,43	20,46	20,42	20,42	20,54	20,41	20,37	20,39	20,43	20,49	20,44	20,43	20,41	20,38	20,39	20,43	20,33	20,37	20,34	20,41	20,41	20,35	20,31	20,40	20,56	20,56	20,35	20,34	20,35	20,39	20,38	20,43	20,42	20,36	20,41	20,48	20,41	20,44	20,48	20,47	20,42	20,34	20,37	20,45	20,45	20,45	20,36	20,32	20,36	20,42	20,41	20,41	20,35	20,41	20,43	20,45	20,45	20,46	20,46	20,46	20,42	20,35	20,34	20,35	20,40	20,35	20,40	20,36	20,33	20,39	20,43	20,40	20,39	20,43	20,39	20,45	20,41	20,35	20,32	20,38	20,40	20,34	20,26	20,35	20,28	20,36	20,45	20,38	20,39	20,47	20,46	20,47	20,46	20,42	20,51	20,45	20,45	20,45	20,38	20,37	20,44	20,45	20,37	20,42	20,34	20,36	20,37	20,42	20,44	20,32	20,36	20,45	20,46	20,48	20,47	20,42	20,38	20,36	20,42	20,44	20,48	20,40	20,32	20,41	20,38	20,43	20,47	20,33	20,35	20,32	20,34	20,43	20,49	20,39	20,38	20,35	20,41	20,44	20,38	20,41	20,44	20,45	20,42	20,33	20,42	20,33	20,29	20,33	20,36	20,43	20,48	20,40	20,41	20,42	20,47	20,53	20,49	20,45	20,43	20,44	20,44	20,42	20,46	20,35	20,32	20,40	20,44	20,38	20,41	20,42	20,44	20,42	20,38	20,33	20,43	20,48	20,42	20,39	20,44	20,39	20,39	20,45	20,36	20,40	20,45	20,39	20,39	20,42	20,41	20,43	20,38	20,34	20,42	20,37	20,35	20,39	20,38	20,36	20,44	20,39	20,47	20,47	20,37	20,45	20,48	20,41	20,40	20,39	20,40	20,36	20,35	20,39	20,34	20,32	20,32	20,36	20,38	20,39	20,39	20,42	20,40	20,42	20,41	20,37	20,39	20,45	20,46	20,43	20,41	20,36	20,24	20,30	20,31	20,26	20,33	20,37	20,31	20,38	20,35	20,36	20,33	20,32	20,34	20,36	20,35	20,30	20,35	20,28	20,37	20,39	20,33	20,32	20,35	20,35	20,38	20,31	20,37	20,36	20,32	20,33	20,25	20,24	20,31	20,40	20,39	20,40	20,42	20,34	20,38	20,48	20,36	20,29	20,37	20,37	20,41	20,44	20,43	20,33	20,32	20,40	20,35	20,31	20,31	20,27	20,33	20,34	20,26	20,28	20,32	20,36	20,34	20,36	20,38	20,29	20,31	20,37	20,40	20,46	20,40	20,27	20,29	20,38	20,41	20,34	20,39	20,40	20,36	20,33	20,32	20,43	20,41	20,34	20,36	20,31	20,27	20,24	20,24	20,34	20,42	20,37	20,27	20,35	20,37	20,32	20,32	20,35	20,33	20,30	20,30	20,30	20,33	20,33	20,29	20,34	20,36	20,26	20,27	20,37	20,36	20,33	20,39	20,31	20,17	20,28	20,19	20,25	20,24	20,33	20,30	20,38	20,28	20,25	20,31	20,31	20,26	20,19	20,19	20,28	20,40	20,32	20,25	20,28	20,30	20,31	20,37	20,33	20,27	20,24	20,22	20,22	20,28	20,31	20,34	20,35	20,32	20,31	20,27	20,27	20,20	20,19	20,27	20,27	20,31	20,23	20,23	20,17	20,18	20,24	20,24	20,21	20,31	20,32	20,19	20,15	20,16	20,13	
20,40	20,36	20,30	20,26	20,25	20,24	20,31	20,31	20,29	20,21	20,22	20,41	20,40	20,37	20,30	20,32	20,36	20,38	20,40	20,35	20,32	20,28	20,46	20,40	20,42	20,28	20,23	20,25	20,28	20,29	20,34	20,40	20,34	20,30	20,32	20,33	20,32	20,45	20,48	20,38	20,36	20,37	20,41	20,35	20,34	20,46	20,41	20,32	20,46	20,49	20,42	20,38	20,41	20,40	20,48	20,41	20,42	20,40	20,32	20,39	20,32	20,34	20,47	20,35	20,38	20,35	20,39	20,45	20,37	20,36	20,40	20,36	20,27	20,36	20,43	20,34	20,38	20,37	20,36	20,28	20,24	20,29	20,26	20,30	20,39	20,34	20,37	20,26	20,20	20,26	20,33	20,34	20,36	20,42	20,28	20,28	20,39	20,42	20,35	20,41	20,39	20,36	20,30	20,33	20,39	20,35	20,39	20,43	20,45	20,44	20,37	20,47	20,46	20,40	20,40	20,40	20,34	20,39	20,41	20,42	20,33	20,42	20,36	20,40	20,42	20,46	20,40	20,32	20,31	20,34	20,40	20,38	20,42	20,34	20,38	20,37	20,32	20,31	20,35	20,36	20,37	20,41	20,41	20,33	20,36	20,40	20,38	20,45	20,40	20,35	20,44	20,43	20,32	20,42	20,47	20,45	20,42	20,38	20,36	20,39	20,37	20,40	20,43	20,38	20,38	20,29	20,31	20,42	20,46	20,40	20,33	20,35	20,39	20,36	20,41	20,40	20,41	20,48	20,47	20,38	20,36	20,40	20,37	20,32	20,34	20,40	20,34	20,32	20,36	20,29	20,31	20,37	20,37	20,40	20,39	20,46	20,47	20,40	20,39	20,40	20,35	20,40	20,43	20,33	20,38	20,39	20,40	20,40	20,34	20,39	20,45	20,49	20,40	20,41	20,43	20,38	20,40	20,42	20,44	20,45	20,43	20,50	20,40	20,41	20,35	20,37	20,41	20,34	20,38	20,41	20,40	20,45	20,43	20,40	20,40	20,40	20,38	20,39	20,42	20,34	20,41	20,43	20,32	20,35	20,39	20,44	20,40	20,45	20,44	20,37	20,34	20,35	20,40	20,37	20,40	20,43	20,37	20,35	20,36	20,41	20,40	20,42	20,37	20,40	20,40	20,36	20,34	20,39	20,44	20,49	20,37	20,38	20,45	20,44	20,45	20,35	20,40	20,38	20,38	20,48	20,45	20,47	20,49	20,43	20,44	20,35	20,35	20,43	20,50	20,40	20,41	20,37	20,40	20,44	20,38	20,37	20,34	20,37	20,43	20,46	20,41	20,38	20,47	20,49	20,40	20,30	20,34	20,40	20,36	20,40	20,36	20,38	20,33	20,39	20,43	20,42	20,43	20,42	20,38	20,47	20,40	20,37	20,42	20,44	20,44	20,43	20,36	20,37	20,32	20,40	20,44	20,32	20,41	20,50	20,50	20,51	20,47	20,38	20,39	20,46	20,44	20,42	20,37	20,34	20,39	20,43	20,40	20,43	20,38	20,37	20,31	20,28	20,41	20,38	20,31	20,36	20,43	20,40	20,47	20,42	20,42	20,41	20,45	20,41	20,49	20,43	20,34	20,44	20,50	20,47	20,45	20,35	20,37	20,37	20,42	20,38	20,39	20,41	20,38	20,26	20,29	20,45	20,42	20,41	20,47	20,47	20,45	20,41	20,42	20,37	20,36	20,39	20,34	20,38	20,49	20,42	20,38	20,38	20,45	20,46	20,40	20,35	20,40	20,40	20,41	20,37	20,43	20,38	20,41	20,38	20,50	20,39	20,37	20,42	20,41	20,37	20,28	20,32	20,37	20,37	20,34	20,42	20,42	20,34	20,38	20,44	20,38	20,44	20,49	20,46	20,36	20,30	20,38	20,39	20,39	20,34	20,39	20,33	20,34	20,38	20,45	20,42	20,41	20,31	20,38	20,42	20,41	20,43	20,44	20,31	20,39	20,42	20,41	20,35	20,31	20,35	20,32	20,31	20,33	20,32	20,35	20,34	20,34	20,34	20,39	20,40	20,37	20,32	20,33	20,47	20,47	20,41	20,42	20,44	20,34	20,29	20,34	20,38	20,42	20,38	20,40	20,40	20,36	20,32	20,28	20,30	20,34	20,32	20,38	20,31	20,25	20,31	20,47	20,43	20,33	20,33	20,34	20,37	20,31	20,28	20,36	20,34	20,29	20,25	20,23	20,30	20,27	20,30	20,36	20,38	20,34	20,34	20,32	20,45	20,44	20,32	20,30	20,31	20,36	20,45	20,32	20,32	20,31	20,36	20,32	20,31	20,32	20,32	20,36	20,38	20,32	20,33	20,35	20,28	20,34	20,41	20,37	20,32	20,29	20,40	20,39	20,42	20,29	20,30	20,32	20,35	20,39	20,30	20,40	20,39	20,38	20,34	20,24	20,34	20,41	20,40	20,30	20,27	20,31	20,31	20,21	20,28	20,40	20,32	20,28	20,42	20,37	20,38	20,37	20,34	20,33	20,30	20,24	20,32	20,34	20,32	20,22	20,25	20,30	20,30	20,24	20,33	20,34	20,36	20,28	20,24	20,19	20,25	20,23	20,18	20,28	20,32	20,29	20,31	20,24	20,20	20,27	20,25	20,25	20,23	20,14	20,20	20,37	20,32	20,30	20,21	20,12	20,21	20,27	20,28	20,26	20,21	20,26	20,20	20,25	20,30	20,35	20,29	20,31	20,31	20,29	20,22	20,23	20,20	20,27	20,28	20,21	20,27	20,20	20,12	20,17	20,23	20,19	20,24	20,21	20,33	20,24	20,16	20,26	20,27	
20,32	20,30	20,28	20,25	20,20	20,23	20,27	20,31	20,43	20,36	20,26	20,25	20,29	20,24	20,26	20,30	20,29	20,34	20,42	20,31	20,30	20,30	20,30	20,34	20,41	20,39	20,28	20,25	20,22	20,23	20,33	20,38	20,35	20,30	20,31	20,32	20,29	20,39	20,56	20,38	20,36	20,36	20,40	20,28	20,34	20,41	20,42	20,34	20,38	20,40	20,41	20,43	20,37	20,38	20,37	20,41	20,45	20,42	20,39	20,38	20,34	20,32	20,40	20,39	20,38	20,43	20,39	20,46	20,47	20,35	20,44	20,42	20,27	20,36	20,43	20,31	20,34	20,39	20,31	20,30	20,39	20,40	20,31	20,32	20,41	20,35	20,37	20,38	20,28	20,37	20,42	20,30	20,34	20,33	20,28	20,32	20,43	20,45	20,38	20,35	20,37	20,37	20,36	20,33	20,42	20,38	20,29	20,44	20,47	20,32	20,36	20,47	20,47	20,47	20,47	20,42	20,38	20,43	20,44	20,44	20,34	20,38	20,39	20,30	20,34	20,45	20,41	20,29	20,27	20,34	20,46	20,47	20,43	20,33	20,27	20,29	20,38	20,35	20,37	20,45	20,38	20,40	20,42	20,42	20,39	20,41	20,42	20,46	20,42	20,37	20,37	20,36	20,39	20,46	20,47	20,39	20,31	20,29	20,33	20,38	20,31	20,40	20,41	20,41	20,39	20,35	20,31	20,43	20,45	20,36	20,38	20,41	20,45	20,35	20,37	20,36	20,32	20,46	20,43	20,41	20,44	20,44	20,33	20,28	20,35	20,35	20,34	20,36	20,30	20,26	20,33	20,37	20,41	20,50	20,43	20,46	20,38	20,33	20,41	20,42	20,38	20,37	20,41	20,42	20,42	20,42	20,36	20,30	20,35	20,45	20,43	20,49	20,47	20,42	20,47	20,48	20,39	20,36	20,45	20,45	20,46	20,48	20,41	20,31	20,35	20,37	20,40	20,40	20,45	20,36	20,37	20,36	20,42	20,37	20,36	20,38	20,42	20,42	20,45	20,41	20,49	20,47	20,45	20,49	20,46	20,39	20,38	20,46	20,44	20,38	20,44	20,40	20,40	20,34	20,39	20,44	20,42	20,43	20,38	20,43	20,45	20,45	20,42	20,40	20,41	20,39	20,38	20,37	20,46	20,47	20,42	20,46	20,43	20,42	20,48	20,50	20,37	20,39	20,37	20,47	20,46	20,48	20,45	20,40	20,39	20,35	20,42	20,46	20,42	20,34	20,42	20,48	20,41	20,34	20,30	20,33	20,39	20,37	20,34	20,44	20,32	20,32	20,42	20,40	20,36	20,31	20,37	20,38	20,31	20,36	20,34	20,33	20,42	20,40	20,46	20,47	20,50	20,48	20,39	20,39	20,41	20,36	20,35	20,37	20,48	20,50	20,46	20,38	20,38	20,42	20,45	20,37	20,41	20,45	20,45	20,45	20,49	20,49	20,42	20,44	20,49	20,43	20,33	20,38	20,40	20,38	20,40	20,43	20,39	20,39	20,36	20,33	20,36	20,41	20,42	20,35	20,38	20,41	20,42	20,42	20,41	20,42	20,45	20,41	20,45	20,46	20,38	20,46	20,45	20,50	20,43	20,40	20,44	20,34	20,38	20,34	20,39	20,41	20,43	20,31	20,33	20,41	20,45	20,38	20,46	20,43	20,33	20,39	20,43	20,44	20,43	20,41	20,39	20,38	20,41	20,38	20,37	20,39	20,39	20,39	20,42	20,41	20,33	20,39	20,42	20,42	20,41	20,42	20,39	20,38	20,51	20,55	20,48	20,44	20,42	20,47	20,33	20,37	20,37	20,36	20,36	20,37	20,42	20,39	20,35	20,36	20,37	20,41	20,45	20,45	20,48	20,37	20,33	20,34	20,35	20,32	20,30	20,43	20,44	20,45	20,47	20,45	20,40	20,37	20,34	20,32	20,34	20,50	20,37	20,26	20,38	20,39	20,40	20,34	20,35	20,38	20,39	20,37	20,37	20,32	20,30	20,28	20,32	20,33	20,29	20,31	20,29	20,32	20,29	20,43	20,44	20,36	20,41	20,43	20,37	20,30	20,29	20,33	20,36	20,39	20,39	20,40	20,33	20,25	20,27	20,29	20,31	20,27	20,36	20,36	20,28	20,25	20,42	20,41	20,31	20,26	20,28	20,26	20,25	20,27	20,37	20,31	20,29	20,31	20,29	20,32	20,37	20,32	20,38	20,38	20,39	20,33	20,30	20,39	20,45	20,42	20,37	20,37	20,42	20,42	20,35	20,30	20,36	20,35	20,33	20,28	20,33	20,36	20,37	20,31	20,32	20,30	20,41	20,35	20,29	20,36	20,36	20,27	20,34	20,31	20,39	20,35	20,34	20,30	20,37	20,41	20,40	20,35	20,34	20,35	20,31	20,35	20,33	20,32	20,29	20,32	20,29	20,32	20,40	20,33	20,18	20,25	20,40	20,32	20,30	20,44	20,42	20,32	20,31	20,31	20,29	20,23	20,26	20,35	20,33	20,29	20,29	20,25	20,29	20,27	20,23	20,25	20,33	20,36	20,24	20,24	20,25	20,25	20,18	20,23	20,27	20,29	20,31	20,36	20,32	20,27	20,31	20,33	20,34	20,32	20,21	20,19	20,31	20,30	20,34	20,34	20,19	20,17	20,20	20,29	20,27	20,25	20,30	20,28	20,25	20,31	20,31	20,25	20,20	20,32	20,25	20,23	20,22	20,22	20,27	20,30	20,28	20,35	20,29	20,16	20,21	20,21	20,30	20,25	20,27	20,28	20,33	20,29	20,33	20,37	
20,30	20,27	20,21	20,26	20,19	20,14	20,27	20,25	20,32	20,35	20,37	20,31	20,25	20,25	20,38	20,31	20,24	20,23	20,32	20,37	20,29	20,31	20,31	20,29	20,44	20,46	20,26	20,22	20,30	20,20	20,27	20,36	20,30	20,27	20,31	20,30	20,28	20,35	20,41	20,40	20,35	20,35	20,35	20,28	20,33	20,31	20,35	20,33	20,37	20,38	20,44	20,45	20,34	20,36	20,41	20,30	20,37	20,37	20,37	20,43	20,36	20,28	20,37	20,33	20,36	20,40	20,39	20,37	20,36	20,30	20,37	20,36	20,29	20,34	20,35	20,35	20,41	20,43	20,39	20,38	20,36	20,36	20,36	20,30	20,35	20,35	20,38	20,40	20,31	20,35	20,47	20,30	20,22	20,24	20,24	20,38	20,49	20,52	20,37	20,32	20,36	20,38	20,36	20,40	20,44	20,44	20,34	20,48	20,52	20,37	20,29	20,33	20,34	20,36	20,40	20,44	20,42	20,40	20,46	20,40	20,35	20,32	20,35	20,37	20,34	20,35	20,35	20,40	20,30	20,33	20,43	20,40	20,44	20,38	20,39	20,39	20,33	20,42	20,36	20,39	20,36	20,43	20,42	20,39	20,44	20,42	20,48	20,40	20,32	20,22	20,37	20,30	20,42	20,50	20,51	20,37	20,27	20,32	20,42	20,39	20,32	20,34	20,34	20,41	20,43	20,32	20,31	20,40	20,40	20,42	20,40	20,41	20,41	20,44	20,36	20,37	20,31	20,42	20,41	20,36	20,34	20,38	20,35	20,30	20,35	20,43	20,40	20,37	20,31	20,26	20,33	20,34	20,33	20,40	20,43	20,46	20,40	20,31	20,28	20,38	20,32	20,39	20,44	20,47	20,48	20,42	20,43	20,41	20,35	20,43	20,37	20,41	20,49	20,50	20,40	20,40	20,43	20,34	20,47	20,47	20,45	20,45	20,41	20,41	20,37	20,41	20,43	20,43	20,48	20,43	20,38	20,38	20,35	20,47	20,35	20,35	20,42	20,40	20,43	20,42	20,37	20,38	20,45	20,54	20,48	20,42	20,45	20,44	20,46	20,44	20,45	20,45	20,44	20,45	20,45	20,45	20,39	20,51	20,47	20,36	20,46	20,42	20,45	20,39	20,36	20,40	20,44	20,44	20,45	20,42	20,43	20,48	20,41	20,38	20,40	20,40	20,37	20,38	20,38	20,42	20,46	20,45	20,37	20,37	20,44	20,28	20,39	20,45	20,39	20,33	20,31	20,37	20,38	20,35	20,29	20,30	20,37	20,41	20,39	20,37	20,37	20,30	20,39	20,37	20,38	20,36	20,40	20,42	20,40	20,43	20,35	20,30	20,38	20,38	20,41	20,45	20,50	20,56	20,49	20,34	20,35	20,35	20,35	20,33	20,47	20,45	20,41	20,40	20,39	20,43	20,41	20,38	20,41	20,40	20,43	20,44	20,42	20,49	20,42	20,38	20,44	20,45	20,33	20,33	20,44	20,38	20,34	20,35	20,40	20,41	20,39	20,40	20,37	20,36	20,38	20,34	20,38	20,41	20,43	20,43	20,45	20,48	20,46	20,45	20,38	20,38	20,44	20,40	20,40	20,41	20,45	20,40	20,39	20,37	20,37	20,35	20,36	20,45	20,42	20,37	20,48	20,43	20,40	20,39	20,52	20,43	20,30	20,31	20,34	20,39	20,36	20,37	20,43	20,34	20,38	20,41	20,38	20,46	20,36	20,33	20,43	20,46	20,44	20,42	20,40	20,39	20,48	20,43	20,37	20,35	20,46	20,42	20,47	20,44	20,40	20,50	20,41	20,39	20,39	20,33	20,37	20,43	20,40	20,39	20,33	20,33	20,37	20,45	20,43	20,44	20,46	20,39	20,38	20,38	20,37	20,38	20,36	20,37	20,45	20,43	20,45	20,36	20,37	20,41	20,37	20,40	20,36	20,42	20,40	20,28	20,33	20,33	20,34	20,28	20,34	20,38	20,44	20,40	20,38	20,26	20,29	20,30	20,36	20,37	20,31	20,39	20,36	20,27	20,29	20,38	20,39	20,29	20,33	20,36	20,33	20,34	20,28	20,28	20,36	20,38	20,29	20,39	20,42	20,33	20,30	20,38	20,29	20,32	20,31	20,26	20,24	20,21	20,31	20,38	20,36	20,31	20,31	20,29	20,24	20,27	20,36	20,32	20,31	20,32	20,42	20,39	20,41	20,40	20,35	20,40	20,42	20,41	20,31	20,38	20,41	20,36	20,28	20,29	20,37	20,31	20,31	20,36	20,30	20,29	20,31	20,36	20,33	20,33	20,38	20,30	20,29	20,32	20,47	20,47	20,30	20,33	20,38	20,38	20,32	20,31	20,37	20,41	20,41	20,35	20,31	20,33	20,38	20,38	20,38	20,34	20,27	20,32	20,30	20,28	20,35	20,29	20,31	20,37	20,44	20,33	20,23	20,39	20,39	20,41	20,35	20,41	20,35	20,26	20,33	20,37	20,29	20,29	20,31	20,35	20,33	20,21	20,30	20,36	20,31	20,29	20,34	20,28	20,26	20,37	20,27	20,26	20,31	20,27	20,26	20,23	20,32	20,33	20,30	20,38	20,37	20,39	20,41	20,33	20,23	20,25	20,20	20,24	20,27	20,26	20,33	20,36	20,29	20,17	20,20	20,19	20,30	20,25	20,28	20,23	20,28	20,36	20,36	20,24	20,21	20,28	20,28	20,29	20,27	20,20	20,21	20,33	20,35	20,29	20,22	20,15	20,14	20,20	20,27	20,26	20,33	20,35	20,33	20,31	20,29	20,32	
20,35	20,34	20,30	20,30	20,31	20,21	20,23	20,27	20,29	20,29	20,39	20,29	20,23	20,25	20,25	20,33	20,33	20,32	20,34	20,30	20,30	20,30	20,30	20,28	20,32	20,34	20,33	20,23	20,27	20,30	20,33	20,35	20,34	20,23	20,24	20,29	20,23	20,27	20,27	20,36	20,43	20,34	20,49	20,40	20,43	20,39	20,46	20,35	20,36	20,39	20,43	20,43	20,38	20,36	20,35	20,28	20,32	20,31	20,33	20,37	20,33	20,29	20,36	20,32	20,28	20,38	20,37	20,41	20,31	20,18	20,32	20,42	20,27	20,35	20,32	20,32	20,47	20,45	20,40	20,36	20,38	20,34	20,30	20,35	20,35	20,35	20,30	20,46	20,36	20,36	20,43	20,35	20,33	20,28	20,29	20,36	20,39	20,45	20,34	20,23	20,33	20,40	20,34	20,34	20,40	20,39	20,39	20,38	20,50	20,37	20,33	20,33	20,35	20,33	20,39	20,43	20,43	20,36	20,44	20,39	20,33	20,35	20,35	20,39	20,42	20,43	20,30	20,28	20,40	20,35	20,39	20,41	20,41	20,40	20,38	20,39	20,33	20,43	20,39	20,39	20,36	20,44	20,44	20,36	20,43	20,44	20,50	20,42	20,29	20,22	20,37	20,42	20,43	20,41	20,37	20,45	20,42	20,40	20,38	20,40	20,40	20,37	20,31	20,36	20,39	20,38	20,31	20,35	20,35	20,43	20,41	20,36	20,39	20,44	20,45	20,45	20,30	20,38	20,47	20,41	20,31	20,31	20,37	20,32	20,36	20,42	20,43	20,35	20,35	20,31	20,33	20,38	20,41	20,40	20,43	20,45	20,49	20,41	20,32	20,33	20,31	20,40	20,45	20,42	20,38	20,41	20,47	20,48	20,43	20,39	20,37	20,29	20,39	20,37	20,38	20,37	20,37	20,40	20,36	20,47	20,44	20,46	20,44	20,45	20,43	20,42	20,37	20,46	20,54	20,47	20,43	20,40	20,35	20,39	20,38	20,38	20,48	20,41	20,36	20,36	20,34	20,39	20,44	20,48	20,50	20,45	20,43	20,49	20,47	20,42	20,37	20,40	20,42	20,40	20,46	20,45	20,40	20,43	20,43	20,39	20,39	20,39	20,35	20,47	20,37	20,39	20,40	20,42	20,48	20,40	20,33	20,42	20,39	20,37	20,37	20,33	20,34	20,38	20,45	20,44	20,44	20,44	20,36	20,32	20,39	20,33	20,33	20,44	20,45	20,34	20,27	20,38	20,38	20,43	20,40	20,40	20,45	20,39	20,38	20,38	20,40	20,37	20,46	20,42	20,41	20,40	20,46	20,41	20,42	20,38	20,35	20,38	20,39	20,43	20,45	20,48	20,43	20,52	20,48	20,43	20,38	20,33	20,36	20,43	20,49	20,44	20,32	20,35	20,35	20,39	20,41	20,34	20,43	20,40	20,40	20,39	20,43	20,47	20,41	20,34	20,41	20,43	20,46	20,40	20,46	20,44	20,32	20,35	20,40	20,46	20,37	20,40	20,41	20,38	20,37	20,36	20,37	20,43	20,41	20,39	20,41	20,43	20,38	20,44	20,44	20,38	20,42	20,37	20,37	20,46	20,46	20,38	20,43	20,44	20,46	20,38	20,37	20,44	20,38	20,35	20,41	20,37	20,41	20,38	20,46	20,45	20,33	20,32	20,28	20,30	20,37	20,36	20,41	20,43	20,43	20,49	20,47	20,47	20,45	20,44	20,42	20,35	20,38	20,45	20,42	20,41	20,41	20,40	20,36	20,33	20,38	20,41	20,36	20,33	20,36	20,42	20,45	20,45	20,45	20,32	20,30	20,35	20,41	20,30	20,38	20,33	20,30	20,35	20,45	20,44	20,46	20,32	20,36	20,41	20,39	20,42	20,40	20,40	20,43	20,45	20,39	20,38	20,32	20,36	20,34	20,41	20,39	20,41	20,37	20,38	20,33	20,38	20,39	20,31	20,31	20,32	20,40	20,40	20,36	20,22	20,25	20,37	20,39	20,37	20,30	20,33	20,29	20,33	20,35	20,36	20,38	20,36	20,36	20,31	20,31	20,28	20,37	20,35	20,36	20,33	20,32	20,36	20,42	20,39	20,37	20,35	20,35	20,36	20,34	20,30	20,26	20,24	20,36	20,34	20,27	20,32	20,34	20,34	20,30	20,28	20,32	20,29	20,33	20,39	20,42	20,43	20,40	20,37	20,29	20,34	20,39	20,37	20,31	20,35	20,31	20,40	20,35	20,24	20,33	20,36	20,33	20,40	20,32	20,19	20,20	20,37	20,30	20,23	20,30	20,26	20,24	20,31	20,42	20,49	20,37	20,35	20,42	20,34	20,28	20,26	20,42	20,41	20,37	20,31	20,28	20,26	20,30	20,33	20,33	20,30	20,31	20,39	20,31	20,21	20,33	20,43	20,30	20,29	20,30	20,27	20,26	20,37	20,37	20,34	20,37	20,41	20,33	20,32	20,35	20,43	20,39	20,33	20,37	20,36	20,28	20,30	20,29	20,40	20,31	20,24	20,30	20,30	20,31	20,36	20,29	20,22	20,25	20,33	20,30	20,29	20,29	20,38	20,35	20,27	20,22	20,28	20,37	20,25	20,15	20,22	20,24	20,23	20,26	20,23	20,31	20,27	20,26	20,21	20,25	20,27	20,26	20,13	20,19	20,20	20,27	20,19	20,27	20,36	20,33	20,28	20,24	20,28	20,27	20,18	20,23	20,34	20,32	20,23	20,18	20,21	20,13	20,25	20,26	20,18	20,25	20,36	20,35	20,27	20,16	20,22	
20,38	20,34	20,31	20,26	20,34	20,27	20,31	20,36	20,30	20,33	20,30	20,30	20,24	20,33	20,30	20,32	20,41	20,29	20,36	20,32	20,23	20,33	20,40	20,33	20,27	20,30	20,34	20,35	20,31	20,31	20,37	20,39	20,44	20,31	20,25	20,25	20,29	20,19	20,27	20,35	20,36	20,38	20,34	20,40	20,43	20,37	20,46	20,43	20,44	20,35	20,33	20,39	20,42	20,41	20,37	20,30	20,32	20,33	20,26	20,36	20,33	20,30	20,35	20,37	20,32	20,35	20,31	20,41	20,39	20,28	20,25	20,36	20,26	20,34	20,28	20,26	20,34	20,43	20,38	20,39	20,35	20,35	20,30	20,34	20,37	20,41	20,39	20,40	20,34	20,33	20,39	20,33	20,36	20,38	20,42	20,38	20,33	20,33	20,26	20,32	20,32	20,41	20,36	20,36	20,30	20,37	20,45	20,40	20,43	20,42	20,33	20,39	20,43	20,41	20,43	20,37	20,34	20,35	20,41	20,41	20,35	20,40	20,37	20,39	20,41	20,48	20,41	20,33	20,31	20,41	20,39	20,35	20,34	20,34	20,36	20,39	20,34	20,38	20,38	20,34	20,33	20,37	20,44	20,46	20,34	20,37	20,40	20,47	20,37	20,34	20,40	20,45	20,39	20,39	20,35	20,38	20,51	20,47	20,40	20,37	20,36	20,38	20,32	20,36	20,43	20,44	20,37	20,33	20,38	20,41	20,44	20,32	20,36	20,44	20,51	20,41	20,36	20,41	20,49	20,46	20,40	20,28	20,31	20,31	20,33	20,34	20,42	20,38	20,36	20,34	20,34	20,33	20,35	20,44	20,43	20,45	20,45	20,40	20,35	20,38	20,36	20,40	20,44	20,44	20,39	20,38	20,42	20,49	20,40	20,42	20,37	20,30	20,42	20,40	20,37	20,45	20,40	20,33	20,34	20,42	20,50	20,52	20,47	20,39	20,37	20,33	20,34	20,37	20,45	20,46	20,44	20,39	20,41	20,46	20,41	20,40	20,45	20,44	20,37	20,37	20,42	20,39	20,47	20,53	20,49	20,45	20,39	20,41	20,42	20,43	20,40	20,46	20,46	20,40	20,39	20,45	20,51	20,45	20,41	20,44	20,44	20,36	20,37	20,45	20,40	20,36	20,37	20,37	20,41	20,50	20,42	20,45	20,48	20,38	20,39	20,36	20,46	20,43	20,43	20,44	20,40	20,36	20,36	20,37	20,38	20,38	20,39	20,46	20,52	20,50	20,38	20,40	20,40	20,40	20,38	20,35	20,43	20,42	20,32	20,37	20,37	20,37	20,39	20,45	20,46	20,38	20,30	20,38	20,40	20,39	20,36	20,42	20,39	20,34	20,46	20,49	20,45	20,43	20,49	20,44	20,34	20,40	20,43	20,39	20,44	20,48	20,34	20,34	20,35	20,40	20,41	20,39	20,42	20,37	20,39	20,33	20,38	20,42	20,39	20,40	20,43	20,47	20,45	20,45	20,44	20,41	20,32	20,36	20,41	20,44	20,47	20,42	20,43	20,39	20,32	20,35	20,43	20,46	20,41	20,35	20,36	20,39	20,42	20,45	20,49	20,47	20,39	20,37	20,36	20,46	20,45	20,44	20,45	20,43	20,38	20,33	20,35	20,38	20,37	20,33	20,36	20,41	20,37	20,42	20,43	20,45	20,41	20,33	20,35	20,35	20,35	20,42	20,39	20,38	20,41	20,42	20,44	20,39	20,43	20,46	20,49	20,36	20,40	20,46	20,43	20,46	20,44	20,36	20,43	20,37	20,39	20,43	20,36	20,38	20,39	20,38	20,40	20,43	20,39	20,34	20,35	20,36	20,40	20,44	20,40	20,38	20,35	20,33	20,45	20,47	20,41	20,28	20,33	20,36	20,35	20,30	20,36	20,43	20,48	20,45	20,41	20,37	20,35	20,33	20,31	20,39	20,40	20,42	20,35	20,31	20,37	20,38	20,42	20,32	20,32	20,40	20,44	20,39	20,40	20,35	20,34	20,39	20,36	20,42	20,38	20,36	20,36	20,38	20,37	20,38	20,41	20,44	20,43	20,35	20,32	20,32	20,35	20,37	20,35	20,35	20,27	20,36	20,35	20,35	20,43	20,32	20,35	20,34	20,38	20,36	20,26	20,20	20,40	20,37	20,28	20,29	20,38	20,30	20,31	20,25	20,32	20,20	20,24	20,32	20,40	20,40	20,31	20,33	20,31	20,20	20,29	20,34	20,23	20,28	20,32	20,36	20,37	20,35	20,31	20,42	20,33	20,27	20,33	20,34	20,27	20,42	20,36	20,27	20,38	20,35	20,35	20,30	20,34	20,35	20,33	20,36	20,36	20,33	20,28	20,20	20,33	20,38	20,32	20,31	20,32	20,28	20,32	20,25	20,30	20,31	20,35	20,38	20,31	20,33	20,39	20,35	20,35	20,25	20,23	20,20	20,24	20,36	20,34	20,31	20,23	20,38	20,39	20,34	20,34	20,36	20,33	20,32	20,29	20,28	20,28	20,25	20,37	20,43	20,24	20,13	20,26	20,36	20,35	20,40	20,39	20,24	20,28	20,31	20,32	20,27	20,30	20,31	20,28	20,24	20,22	20,30	20,35	20,21	20,21	20,23	20,22	20,21	20,30	20,26	20,33	20,31	20,21	20,19	20,26	20,32	20,23	20,05	20,11	20,24	20,29	20,32	20,26	20,40	20,39	20,28	20,23	20,25	20,23	20,20	20,20	20,30	20,35	20,37	20,29	20,30	20,27	20,25	20,31	20,19	20,26	20,22	20,25	20,31	20,23	20,22	
20,40	20,36	20,30	20,26	20,34	20,42	20,30	20,37	20,37	20,30	20,32	20,34	20,25	20,33	20,34	20,31	20,32	20,30	20,36	20,42	20,35	20,32	20,30	20,35	20,35	20,33	20,35	20,37	20,33	20,31	20,38	20,35	20,38	20,38	20,32	20,34	20,30	20,20	20,29	20,35	20,28	20,28	20,36	20,28	20,33	20,40	20,40	20,45	20,45	20,38	20,30	20,38	20,35	20,41	20,36	20,28	20,32	20,32	20,33	20,40	20,42	20,33	20,38	20,34	20,34	20,41	20,37	20,38	20,41	20,31	20,29	20,33	20,30	20,28	20,22	20,27	20,25	20,39	20,37	20,36	20,34	20,31	20,25	20,30	20,34	20,40	20,34	20,36	20,34	20,34	20,38	20,28	20,28	20,33	20,43	20,37	20,36	20,50	20,43	20,42	20,48	20,40	20,43	20,41	20,33	20,37	20,46	20,45	20,49	20,43	20,38	20,37	20,39	20,35	20,39	20,43	20,40	20,42	20,44	20,39	20,37	20,49	20,44	20,40	20,35	20,41	20,38	20,34	20,38	20,39	20,38	20,33	20,38	20,34	20,32	20,45	20,39	20,37	20,34	20,37	20,31	20,35	20,42	20,42	20,36	20,27	20,41	20,42	20,41	20,35	20,43	20,43	20,36	20,39	20,44	20,48	20,46	20,47	20,45	20,43	20,41	20,45	20,38	20,32	20,43	20,45	20,33	20,24	20,32	20,39	20,37	20,32	20,36	20,36	20,36	20,33	20,28	20,42	20,49	20,45	20,42	20,35	20,30	20,32	20,31	20,31	20,38	20,43	20,42	20,39	20,35	20,33	20,31	20,34	20,43	20,43	20,39	20,36	20,33	20,33	20,31	20,39	20,44	20,38	20,38	20,34	20,41	20,44	20,39	20,40	20,38	20,33	20,41	20,49	20,44	20,45	20,45	20,39	20,47	20,45	20,47	20,46	20,44	20,35	20,30	20,31	20,38	20,37	20,38	20,43	20,42	20,43	20,47	20,44	20,36	20,38	20,43	20,37	20,39	20,38	20,32	20,33	20,43	20,53	20,44	20,39	20,33	20,45	20,40	20,41	20,42	20,43	20,49	20,41	20,39	20,45	20,46	20,46	20,37	20,37	20,49	20,36	20,29	20,43	20,43	20,42	20,41	20,40	20,44	20,44	20,40	20,44	20,43	20,34	20,34	20,46	20,42	20,43	20,42	20,44	20,40	20,38	20,38	20,40	20,43	20,45	20,45	20,46	20,49	20,54	20,48	20,42	20,41	20,44	20,38	20,28	20,40	20,41	20,39	20,43	20,38	20,34	20,38	20,41	20,44	20,35	20,33	20,38	20,41	20,32	20,36	20,40	20,38	20,31	20,44	20,51	20,41	20,49	20,48	20,41	20,33	20,44	20,45	20,37	20,43	20,49	20,38	20,40	20,38	20,44	20,44	20,42	20,37	20,44	20,39	20,34	20,36	20,44	20,42	20,38	20,42	20,48	20,41	20,37	20,37	20,44	20,35	20,33	20,30	20,33	20,38	20,43	20,44	20,42	20,34	20,30	20,41	20,46	20,45	20,38	20,42	20,40	20,44	20,50	20,49	20,39	20,35	20,40	20,38	20,42	20,40	20,37	20,44	20,39	20,43	20,41	20,36	20,31	20,33	20,40	20,39	20,50	20,45	20,39	20,45	20,45	20,39	20,31	20,39	20,44	20,41	20,41	20,37	20,36	20,38	20,36	20,39	20,41	20,41	20,48	20,51	20,43	20,40	20,44	20,44	20,43	20,43	20,41	20,47	20,43	20,46	20,41	20,39	20,36	20,35	20,32	20,39	20,36	20,36	20,42	20,36	20,36	20,33	20,47	20,46	20,43	20,42	20,46	20,47	20,37	20,35	20,36	20,39	20,35	20,32	20,25	20,33	20,44	20,42	20,41	20,44	20,33	20,31	20,25	20,29	20,34	20,38	20,40	20,30	20,26	20,39	20,45	20,43	20,36	20,24	20,37	20,38	20,41	20,36	20,33	20,39	20,35	20,38	20,39	20,39	20,44	20,41	20,38	20,33	20,33	20,42	20,37	20,38	20,34	20,37	20,36	20,30	20,29	20,36	20,43	20,30	20,33	20,36	20,33	20,39	20,39	20,37	20,29	20,33	20,38	20,30	20,22	20,34	20,33	20,22	20,33	20,36	20,28	20,19	20,28	20,41	20,27	20,20	20,28	20,32	20,31	20,30	20,36	20,34	20,29	20,25	20,33	20,27	20,18	20,33	20,37	20,36	20,34	20,36	20,41	20,33	20,30	20,35	20,37	20,33	20,48	20,41	20,28	20,38	20,32	20,29	20,28	20,33	20,39	20,33	20,34	20,39	20,33	20,31	20,17	20,27	20,31	20,34	20,35	20,31	20,33	20,32	20,26	20,26	20,34	20,33	20,35	20,28	20,36	20,36	20,29	20,30	20,25	20,21	20,29	20,21	20,23	20,32	20,30	20,22	20,31	20,35	20,30	20,30	20,27	20,27	20,27	20,25	20,30	20,31	20,30	20,33	20,45	20,30	20,22	20,28	20,35	20,30	20,35	20,32	20,28	20,25	20,25	20,26	20,23	20,21	20,20	20,19	20,28	20,29	20,25	20,29	20,24	20,25	20,18	20,12	20,20	20,29	20,30	20,26	20,26	20,24	20,21	20,32	20,28	20,23	20,11	20,17	20,24	20,35	20,38	20,38	20,33	20,28	20,27	20,20	20,24	20,26	20,20	20,16	20,23	20,24	20,32	20,30	20,18	20,22	20,24	20,24	20,22	20,16	20,23	20,26	20,25	20,20	20,20	
20,35	20,35	20,36	20,34	20,40	20,33	20,30	20,29	20,35	20,34	20,35	20,35	20,30	20,32	20,38	20,31	20,26	20,24	20,46	20,47	20,33	20,29	20,30	20,37	20,33	20,37	20,43	20,44	20,43	20,28	20,32	20,32	20,29	20,33	20,29	20,29	20,30	20,31	20,28	20,30	20,37	20,40	20,29	20,20	20,28	20,34	20,46	20,42	20,45	20,47	20,39	20,33	20,32	20,40	20,40	20,29	20,35	20,33	20,42	20,49	20,46	20,39	20,47	20,36	20,36	20,38	20,37	20,37	20,44	20,37	20,36	20,31	20,32	20,36	20,26	20,29	20,28	20,30	20,42	20,33	20,31	20,36	20,32	20,34	20,34	20,39	20,34	20,34	20,38	20,36	20,43	20,43	20,47	20,44	20,40	20,45	20,37	20,45	20,51	20,39	20,38	20,37	20,42	20,43	20,41	20,42	20,33	20,45	20,51	20,42	20,39	20,40	20,32	20,36	20,37	20,40	20,40	20,39	20,43	20,35	20,40	20,53	20,44	20,40	20,33	20,37	20,41	20,38	20,40	20,40	20,42	20,51	20,44	20,41	20,40	20,42	20,38	20,35	20,29	20,39	20,35	20,37	20,38	20,29	20,31	20,39	20,45	20,43	20,40	20,34	20,39	20,37	20,36	20,44	20,48	20,43	20,31	20,38	20,42	20,45	20,40	20,41	20,45	20,30	20,33	20,42	20,36	20,27	20,27	20,38	20,37	20,34	20,42	20,33	20,32	20,36	20,28	20,44	20,47	20,36	20,36	20,40	20,42	20,43	20,42	20,36	20,42	20,37	20,45	20,48	20,43	20,41	20,38	20,31	20,44	20,41	20,41	20,33	20,33	20,40	20,38	20,40	20,41	20,34	20,39	20,33	20,38	20,39	20,33	20,43	20,42	20,37	20,41	20,48	20,44	20,43	20,40	20,45	20,51	20,40	20,37	20,49	20,41	20,37	20,40	20,43	20,45	20,46	20,49	20,48	20,45	20,43	20,48	20,39	20,34	20,36	20,43	20,38	20,40	20,41	20,39	20,33	20,46	20,52	20,48	20,50	20,44	20,41	20,46	20,39	20,42	20,41	20,46	20,46	20,42	20,42	20,48	20,47	20,39	20,38	20,43	20,40	20,33	20,46	20,46	20,42	20,45	20,45	20,49	20,43	20,38	20,36	20,29	20,31	20,32	20,38	20,40	20,37	20,51	20,54	20,45	20,44	20,45	20,40	20,44	20,48	20,45	20,44	20,51	20,44	20,40	20,43	20,40	20,45	20,41	20,34	20,38	20,39	20,40	20,45	20,37	20,31	20,35	20,46	20,43	20,32	20,29	20,40	20,39	20,41	20,39	20,42	20,36	20,38	20,48	20,48	20,38	20,46	20,46	20,44	20,49	20,45	20,40	20,40	20,41	20,38	20,41	20,40	20,37	20,40	20,40	20,40	20,41	20,40	20,44	20,43	20,44	20,47	20,42	20,39	20,40	20,42	20,39	20,38	20,36	20,43	20,44	20,36	20,33	20,36	20,36	20,37	20,43	20,41	20,38	20,32	20,38	20,42	20,40	20,41	20,46	20,43	20,45	20,46	20,49	20,44	20,43	20,45	20,42	20,39	20,43	20,34	20,37	20,44	20,55	20,52	20,44	20,43	20,41	20,43	20,40	20,50	20,44	20,39	20,45	20,49	20,37	20,43	20,42	20,36	20,37	20,38	20,35	20,41	20,41	20,34	20,41	20,38	20,41	20,40	20,45	20,42	20,36	20,42	20,45	20,41	20,39	20,37	20,44	20,36	20,42	20,38	20,34	20,27	20,31	20,42	20,41	20,32	20,32	20,38	20,35	20,27	20,33	20,34	20,43	20,42	20,43	20,44	20,43	20,39	20,34	20,39	20,38	20,41	20,35	20,26	20,28	20,48	20,47	20,35	20,42	20,39	20,39	20,30	20,30	20,39	20,41	20,41	20,32	20,34	20,39	20,34	20,39	20,36	20,31	20,31	20,30	20,38	20,35	20,26	20,37	20,42	20,36	20,38	20,33	20,35	20,36	20,37	20,40	20,40	20,42	20,38	20,33	20,34	20,34	20,31	20,34	20,33	20,38	20,39	20,34	20,38	20,34	20,27	20,29	20,34	20,35	20,26	20,24	20,40	20,37	20,26	20,27	20,32	20,30	20,37	20,38	20,30	20,25	20,19	20,34	20,33	20,34	20,34	20,35	20,34	20,36	20,33	20,35	20,41	20,28	20,30	20,27	20,24	20,28	20,38	20,33	20,30	20,37	20,45	20,35	20,36	20,37	20,32	20,28	20,27	20,30	20,26	20,34	20,32	20,26	20,21	20,30	20,40	20,42	20,37	20,40	20,31	20,32	20,29	20,35	20,31	20,40	20,42	20,33	20,33	20,27	20,35	20,39	20,35	20,39	20,37	20,31	20,34	20,31	20,24	20,24	20,28	20,22	20,25	20,28	20,29	20,37	20,33	20,27	20,32	20,35	20,39	20,33	20,34	20,31	20,22	20,37	20,34	20,34	20,34	20,29	20,35	20,32	20,22	20,28	20,32	20,26	20,23	20,27	20,35	20,27	20,24	20,23	20,31	20,25	20,19	20,16	20,32	20,31	20,23	20,25	20,28	20,29	20,23	20,16	20,23	20,16	20,17	20,29	20,21	20,23	20,21	20,27	20,25	20,20	20,22	20,20	20,27	20,37	20,35	20,30	20,29	20,20	20,24	20,19	20,25	20,30	20,26	20,22	20,24	20,18	20,28	20,30	20,23	20,18	20,27	20,21	20,19	20,22	20,31	20,40	20,28	20,19	20,16	
20,26	20,21	20,31	20,35	20,34	20,29	20,25	20,33	20,28	20,25	20,35	20,39	20,33	20,32	20,33	20,35	20,42	20,35	20,47	20,47	20,33	20,31	20,25	20,38	20,33	20,27	20,36	20,35	20,37	20,26	20,40	20,41	20,33	20,32	20,25	20,25	20,31	20,30	20,28	20,32	20,39	20,38	20,32	20,22	20,24	20,34	20,42	20,38	20,33	20,37	20,41	20,32	20,20	20,38	20,38	20,33	20,37	20,40	20,34	20,39	20,39	20,39	20,37	20,35	20,38	20,30	20,34	20,44	20,45	20,36	20,43	20,36	20,31	20,40	20,32	20,34	20,33	20,37	20,40	20,33	20,29	20,34	20,34	20,37	20,40	20,34	20,30	20,39	20,31	20,39	20,41	20,39	20,41	20,42	20,41	20,37	20,34	20,39	20,37	20,31	20,32	20,34	20,36	20,38	20,45	20,52	20,47	20,47	20,48	20,42	20,41	20,42	20,38	20,37	20,47	20,42	20,32	20,37	20,42	20,36	20,31	20,42	20,45	20,44	20,42	20,33	20,33	20,41	20,44	20,41	20,39	20,52	20,46	20,37	20,36	20,39	20,40	20,41	20,33	20,37	20,28	20,39	20,41	20,32	20,28	20,36	20,41	20,42	20,36	20,35	20,42	20,40	20,45	20,44	20,46	20,40	20,30	20,39	20,42	20,44	20,39	20,46	20,46	20,33	20,30	20,35	20,39	20,33	20,33	20,41	20,42	20,35	20,40	20,37	20,38	20,41	20,40	20,42	20,42	20,40	20,36	20,38	20,33	20,39	20,45	20,39	20,43	20,43	20,52	20,43	20,44	20,42	20,41	20,38	20,41	20,50	20,45	20,33	20,30	20,37	20,37	20,37	20,39	20,38	20,40	20,43	20,41	20,43	20,41	20,48	20,50	20,45	20,43	20,50	20,42	20,35	20,40	20,50	20,48	20,42	20,42	20,44	20,36	20,44	20,48	20,48	20,42	20,48	20,57	20,55	20,46	20,41	20,42	20,37	20,35	20,42	20,45	20,45	20,39	20,40	20,40	20,42	20,50	20,53	20,47	20,45	20,40	20,43	20,49	20,41	20,47	20,43	20,38	20,40	20,42	20,44	20,41	20,43	20,47	20,42	20,44	20,36	20,30	20,50	20,47	20,40	20,34	20,39	20,46	20,44	20,41	20,38	20,33	20,34	20,39	20,38	20,39	20,42	20,45	20,51	20,49	20,47	20,44	20,39	20,40	20,43	20,47	20,46	20,49	20,41	20,41	20,47	20,49	20,44	20,37	20,36	20,45	20,42	20,40	20,43	20,39	20,37	20,31	20,37	20,42	20,42	20,34	20,36	20,43	20,44	20,44	20,41	20,39	20,38	20,45	20,44	20,45	20,42	20,43	20,48	20,51	20,50	20,41	20,39	20,43	20,39	20,36	20,38	20,42	20,40	20,35	20,43	20,43	20,39	20,38	20,43	20,46	20,46	20,47	20,45	20,41	20,37	20,36	20,40	20,44	20,44	20,38	20,42	20,39	20,46	20,43	20,38	20,47	20,35	20,42	20,35	20,40	20,42	20,40	20,39	20,42	20,44	20,44	20,46	20,42	20,38	20,34	20,42	20,40	20,38	20,40	20,39	20,37	20,36	20,49	20,48	20,38	20,43	20,38	20,41	20,42	20,41	20,42	20,42	20,52	20,51	20,40	20,44	20,45	20,38	20,36	20,36	20,35	20,39	20,49	20,34	20,39	20,45	20,41	20,46	20,42	20,36	20,36	20,41	20,45	20,49	20,42	20,35	20,37	20,36	20,42	20,45	20,41	20,33	20,33	20,40	20,40	20,34	20,40	20,39	20,35	20,32	20,34	20,40	20,44	20,40	20,36	20,44	20,41	20,41	20,39	20,39	20,33	20,40	20,37	20,35	20,40	20,48	20,45	20,37	20,33	20,36	20,43	20,39	20,37	20,36	20,39	20,41	20,41	20,36	20,37	20,33	20,31	20,36	20,38	20,35	20,31	20,38	20,44	20,37	20,35	20,37	20,36	20,39	20,39	20,39	20,33	20,30	20,36	20,39	20,41	20,39	20,35	20,36	20,35	20,29	20,33	20,32	20,35	20,35	20,23	20,36	20,35	20,34	20,33	20,30	20,37	20,36	20,30	20,27	20,29	20,29	20,37	20,31	20,36	20,41	20,29	20,29	20,36	20,35	20,38	20,29	20,33	20,36	20,34	20,34	20,35	20,30	20,37	20,44	20,36	20,38	20,33	20,29	20,33	20,38	20,36	20,36	20,38	20,42	20,40	20,35	20,36	20,29	20,31	20,29	20,36	20,31	20,45	20,36	20,32	20,29	20,28	20,32	20,38	20,40	20,41	20,28	20,29	20,35	20,37	20,39	20,36	20,40	20,40	20,40	20,34	20,29	20,37	20,31	20,43	20,49	20,35	20,35	20,39	20,39	20,32	20,30	20,36	20,31	20,25	20,34	20,33	20,37	20,33	20,32	20,40	20,34	20,26	20,28	20,34	20,23	20,33	20,39	20,33	20,34	20,36	20,31	20,27	20,24	20,29	20,28	20,31	20,34	20,36	20,34	20,24	20,25	20,32	20,27	20,32	20,33	20,26	20,27	20,28	20,29	20,36	20,34	20,36	20,28	20,28	20,27	20,25	20,17	20,29	20,21	20,14	20,28	20,28	20,26	20,18	20,29	20,24	20,28	20,36	20,33	20,27	20,34	20,35	20,36	20,24	20,29	20,34	20,25	20,19	20,23	20,27	20,35	20,40	20,32	20,29	20,25	20,30	20,27	20,23	20,28	20,26	20,24	20,24	20,25	
20,22	20,26	20,38	20,37	20,29	20,31	20,36	20,37	20,35	20,20	20,24	20,34	20,33	20,23	20,28	20,35	20,38	20,35	20,38	20,37	20,30	20,45	20,38	20,26	20,32	20,26	20,27	20,30	20,38	20,34	20,38	20,43	20,41	20,30	20,23	20,34	20,30	20,28	20,35	20,27	20,27	20,32	20,34	20,31	20,29	20,34	20,41	20,32	20,34	20,33	20,28	20,29	20,22	20,28	20,41	20,35	20,27	20,31	20,38	20,39	20,36	20,37	20,48	20,33	20,32	20,32	20,39	20,47	20,42	20,33	20,34	20,41	20,33	20,34	20,35	20,40	20,44	20,33	20,35	20,29	20,29	20,30	20,21	20,30	20,35	20,35	20,27	20,34	20,29	20,45	20,51	20,40	20,31	20,36	20,34	20,37	20,36	20,44	20,41	20,28	20,40	20,35	20,31	20,41	20,46	20,41	20,40	20,41	20,46	20,45	20,42	20,42	20,42	20,45	20,48	20,45	20,41	20,40	20,41	20,36	20,32	20,31	20,37	20,40	20,42	20,40	20,30	20,34	20,44	20,39	20,37	20,36	20,40	20,38	20,35	20,35	20,36	20,44	20,37	20,43	20,39	20,39	20,40	20,40	20,32	20,42	20,38	20,36	20,40	20,29	20,41	20,42	20,38	20,39	20,44	20,36	20,35	20,42	20,38	20,41	20,35	20,44	20,43	20,35	20,32	20,31	20,37	20,34	20,39	20,38	20,45	20,46	20,43	20,44	20,42	20,45	20,42	20,41	20,35	20,39	20,40	20,42	20,36	20,35	20,36	20,41	20,45	20,50	20,53	20,53	20,34	20,43	20,44	20,41	20,36	20,43	20,38	20,32	20,38	20,39	20,33	20,38	20,38	20,40	20,39	20,41	20,49	20,45	20,43	20,43	20,44	20,42	20,40	20,46	20,44	20,44	20,45	20,52	20,46	20,50	20,55	20,50	20,33	20,38	20,42	20,48	20,44	20,39	20,50	20,45	20,31	20,37	20,39	20,42	20,43	20,44	20,50	20,43	20,36	20,46	20,45	20,44	20,42	20,46	20,45	20,46	20,39	20,42	20,48	20,43	20,42	20,47	20,51	20,40	20,41	20,44	20,50	20,42	20,41	20,44	20,46	20,37	20,38	20,49	20,50	20,40	20,31	20,33	20,47	20,45	20,42	20,42	20,36	20,45	20,48	20,48	20,46	20,45	20,44	20,37	20,44	20,44	20,38	20,41	20,45	20,36	20,44	20,48	20,43	20,35	20,37	20,42	20,47	20,47	20,37	20,36	20,43	20,51	20,44	20,39	20,41	20,35	20,39	20,35	20,41	20,38	20,34	20,40	20,45	20,44	20,39	20,34	20,35	20,35	20,40	20,41	20,40	20,49	20,45	20,43	20,45	20,47	20,51	20,46	20,43	20,39	20,36	20,35	20,43	20,42	20,38	20,41	20,45	20,41	20,40	20,39	20,43	20,44	20,48	20,51	20,47	20,37	20,32	20,41	20,46	20,43	20,35	20,39	20,39	20,52	20,42	20,36	20,46	20,39	20,41	20,36	20,38	20,42	20,40	20,45	20,43	20,39	20,38	20,39	20,42	20,39	20,37	20,36	20,38	20,45	20,43	20,34	20,41	20,36	20,46	20,46	20,42	20,41	20,37	20,33	20,41	20,49	20,38	20,36	20,42	20,42	20,41	20,36	20,41	20,31	20,31	20,33	20,38	20,39	20,46	20,35	20,28	20,37	20,44	20,44	20,48	20,40	20,34	20,37	20,43	20,44	20,42	20,43	20,44	20,46	20,47	20,50	20,48	20,42	20,43	20,49	20,42	20,39	20,44	20,42	20,40	20,32	20,38	20,43	20,39	20,36	20,38	20,47	20,42	20,34	20,41	20,43	20,39	20,40	20,41	20,37	20,43	20,42	20,46	20,41	20,39	20,37	20,35	20,36	20,38	20,37	20,34	20,51	20,43	20,43	20,35	20,34	20,34	20,35	20,35	20,38	20,42	20,35	20,38	20,41	20,40	20,33	20,37	20,40	20,36	20,37	20,36	20,32	20,32	20,38	20,42	20,40	20,37	20,36	20,31	20,34	20,32	20,27	20,28	20,34	20,31	20,35	20,30	20,32	20,41	20,35	20,28	20,32	20,38	20,33	20,23	20,26	20,41	20,38	20,36	20,36	20,31	20,26	20,30	20,38	20,39	20,31	20,27	20,35	20,34	20,27	20,27	20,25	20,28	20,42	20,37	20,33	20,33	20,28	20,35	20,38	20,41	20,37	20,37	20,45	20,44	20,36	20,35	20,31	20,28	20,33	20,34	20,38	20,44	20,38	20,26	20,33	20,36	20,30	20,31	20,34	20,42	20,34	20,30	20,30	20,33	20,34	20,34	20,32	20,36	20,45	20,41	20,35	20,33	20,27	20,31	20,37	20,33	20,31	20,35	20,38	20,31	20,22	20,35	20,31	20,23	20,31	20,28	20,36	20,32	20,33	20,38	20,31	20,30	20,26	20,35	20,29	20,31	20,37	20,32	20,31	20,36	20,32	20,33	20,29	20,36	20,36	20,33	20,33	20,29	20,27	20,22	20,21	20,22	20,27	20,24	20,28	20,32	20,32	20,27	20,35	20,38	20,33	20,28	20,16	20,24	20,29	20,30	20,23	20,29	20,27	20,18	20,23	20,38	20,29	20,18	20,25	20,31	20,26	20,32	20,35	20,29	20,35	20,36	20,29	20,33	20,27	20,31	20,25	20,16	20,20	20,19	20,29	20,31	20,28	20,19	20,20	20,22	20,23	20,24	20,23	20,20	20,25	20,28	20,28	
20,28	20,29	20,37	20,32	20,27	20,26	20,41	20,41	20,37	20,30	20,25	20,21	20,24	20,18	20,26	20,29	20,31	20,30	20,37	20,34	20,29	20,38	20,39	20,29	20,33	20,36	20,32	20,29	20,32	20,33	20,28	20,33	20,36	20,30	20,22	20,34	20,31	20,30	20,37	20,32	20,25	20,31	20,37	20,26	20,23	20,37	20,45	20,35	20,33	20,33	20,30	20,34	20,33	20,27	20,38	20,39	20,34	20,26	20,33	20,42	20,36	20,33	20,37	20,37	20,33	20,34	20,39	20,37	20,29	20,25	20,32	20,40	20,32	20,33	20,38	20,42	20,43	20,27	20,26	20,26	20,29	20,32	20,24	20,30	20,39	20,40	20,39	20,42	20,42	20,40	20,40	20,28	20,31	20,37	20,33	20,34	20,48	20,52	20,49	20,40	20,39	20,37	20,37	20,38	20,44	20,43	20,42	20,39	20,40	20,45	20,43	20,43	20,35	20,36	20,48	20,42	20,37	20,35	20,41	20,42	20,33	20,40	20,36	20,36	20,43	20,48	20,36	20,41	20,39	20,35	20,37	20,39	20,41	20,36	20,38	20,40	20,36	20,33	20,44	20,45	20,42	20,35	20,35	20,45	20,39	20,51	20,49	20,33	20,40	20,39	20,41	20,34	20,38	20,38	20,44	20,48	20,30	20,33	20,40	20,43	20,36	20,43	20,40	20,33	20,35	20,26	20,31	20,39	20,42	20,41	20,45	20,47	20,42	20,40	20,38	20,40	20,38	20,41	20,36	20,42	20,38	20,36	20,43	20,48	20,35	20,34	20,40	20,42	20,41	20,37	20,38	20,42	20,41	20,42	20,45	20,41	20,43	20,40	20,46	20,47	20,39	20,39	20,40	20,37	20,41	20,37	20,43	20,44	20,35	20,45	20,39	20,36	20,38	20,39	20,39	20,43	20,48	20,43	20,42	20,41	20,45	20,36	20,36	20,35	20,37	20,41	20,42	20,41	20,39	20,40	20,32	20,33	20,39	20,36	20,36	20,47	20,42	20,41	20,46	20,42	20,47	20,45	20,42	20,44	20,44	20,52	20,43	20,48	20,43	20,38	20,43	20,38	20,44	20,42	20,41	20,46	20,45	20,43	20,41	20,41	20,39	20,43	20,53	20,50	20,41	20,45	20,43	20,35	20,47	20,51	20,46	20,40	20,39	20,44	20,47	20,45	20,42	20,41	20,44	20,45	20,43	20,48	20,41	20,41	20,40	20,41	20,40	20,45	20,44	20,39	20,30	20,28	20,38	20,42	20,31	20,37	20,41	20,48	20,43	20,43	20,43	20,36	20,39	20,42	20,36	20,38	20,38	20,45	20,46	20,46	20,43	20,41	20,40	20,40	20,40	20,35	20,39	20,44	20,45	20,37	20,39	20,43	20,42	20,44	20,41	20,43	20,41	20,40	20,35	20,36	20,36	20,32	20,39	20,43	20,44	20,46	20,46	20,48	20,40	20,37	20,43	20,45	20,36	20,44	20,50	20,40	20,35	20,38	20,34	20,42	20,46	20,37	20,44	20,38	20,48	20,37	20,42	20,44	20,38	20,40	20,46	20,38	20,38	20,40	20,39	20,39	20,42	20,34	20,36	20,47	20,41	20,35	20,42	20,43	20,48	20,38	20,45	20,41	20,42	20,39	20,38	20,50	20,46	20,36	20,39	20,44	20,41	20,34	20,41	20,37	20,37	20,39	20,36	20,45	20,50	20,37	20,31	20,35	20,42	20,48	20,47	20,43	20,43	20,49	20,42	20,44	20,44	20,43	20,43	20,49	20,45	20,43	20,47	20,38	20,40	20,48	20,46	20,45	20,49	20,40	20,38	20,39	20,40	20,48	20,39	20,31	20,37	20,44	20,37	20,35	20,42	20,46	20,38	20,39	20,40	20,33	20,39	20,41	20,38	20,38	20,44	20,41	20,33	20,30	20,31	20,40	20,41	20,53	20,42	20,38	20,34	20,27	20,31	20,30	20,35	20,37	20,38	20,35	20,26	20,30	20,33	20,35	20,38	20,40	20,40	20,29	20,34	20,36	20,38	20,38	20,43	20,38	20,38	20,35	20,27	20,32	20,31	20,25	20,26	20,37	20,37	20,32	20,30	20,31	20,37	20,31	20,32	20,31	20,34	20,34	20,25	20,27	20,38	20,35	20,40	20,38	20,25	20,28	20,35	20,39	20,44	20,35	20,28	20,35	20,34	20,27	20,25	20,25	20,32	20,41	20,39	20,28	20,26	20,31	20,33	20,39	20,41	20,36	20,31	20,36	20,33	20,38	20,39	20,32	20,34	20,36	20,33	20,29	20,42	20,31	20,31	20,31	20,39	20,35	20,26	20,29	20,35	20,24	20,28	20,27	20,35	20,35	20,36	20,39	20,33	20,35	20,38	20,33	20,35	20,34	20,34	20,36	20,27	20,35	20,42	20,37	20,28	20,25	20,32	20,29	20,25	20,32	20,30	20,33	20,34	20,30	20,31	20,30	20,36	20,34	20,29	20,35	20,30	20,34	20,33	20,27	20,35	20,30	20,32	20,30	20,37	20,35	20,31	20,37	20,31	20,21	20,23	20,20	20,24	20,28	20,12	20,21	20,24	20,36	20,35	20,30	20,36	20,30	20,23	20,20	20,21	20,25	20,29	20,26	20,31	20,24	20,26	20,25	20,36	20,32	20,17	20,27	20,36	20,30	20,30	20,36	20,33	20,30	20,31	20,20	20,27	20,25	20,24	20,25	20,19	20,23	20,23	20,24	20,28	20,14	20,16	20,19	20,20	20,18	20,31	20,29	20,22	20,19	20,21	20,22	
20,25	20,27	20,29	20,36	20,25	20,25	20,30	20,37	20,33	20,27	20,34	20,31	20,27	20,20	20,21	20,24	20,23	20,27	20,40	20,40	20,29	20,37	20,39	20,32	20,40	20,47	20,39	20,31	20,33	20,20	20,24	20,31	20,43	20,36	20,27	20,32	20,25	20,27	20,39	20,39	20,34	20,31	20,36	20,22	20,23	20,38	20,43	20,43	20,41	20,41	20,35	20,39	20,40	20,35	20,43	20,43	20,34	20,30	20,30	20,29	20,37	20,38	20,38	20,31	20,26	20,36	20,28	20,37	20,26	20,34	20,40	20,37	20,31	20,30	20,40	20,44	20,48	20,36	20,34	20,27	20,27	20,38	20,32	20,38	20,31	20,33	20,42	20,44	20,40	20,48	20,44	20,34	20,37	20,38	20,31	20,38	20,44	20,52	20,46	20,42	20,42	20,39	20,43	20,40	20,37	20,45	20,44	20,38	20,35	20,41	20,40	20,46	20,45	20,36	20,41	20,41	20,41	20,38	20,38	20,40	20,38	20,44	20,45	20,41	20,41	20,52	20,36	20,29	20,35	20,39	20,45	20,50	20,42	20,38	20,38	20,46	20,40	20,41	20,45	20,48	20,41	20,38	20,40	20,43	20,39	20,37	20,52	20,44	20,38	20,37	20,41	20,35	20,38	20,42	20,40	20,48	20,34	20,28	20,28	20,37	20,36	20,43	20,45	20,32	20,37	20,19	20,22	20,37	20,38	20,40	20,46	20,47	20,40	20,38	20,34	20,35	20,39	20,43	20,36	20,36	20,41	20,35	20,42	20,45	20,35	20,34	20,47	20,41	20,46	20,38	20,35	20,40	20,40	20,32	20,48	20,45	20,37	20,39	20,45	20,41	20,35	20,34	20,39	20,41	20,40	20,40	20,40	20,44	20,37	20,49	20,54	20,44	20,37	20,34	20,36	20,48	20,43	20,35	20,36	20,39	20,40	20,33	20,33	20,42	20,35	20,34	20,38	20,36	20,45	20,41	20,35	20,41	20,47	20,44	20,35	20,37	20,42	20,45	20,46	20,42	20,44	20,44	20,42	20,49	20,45	20,44	20,37	20,42	20,50	20,39	20,49	20,48	20,45	20,40	20,37	20,43	20,40	20,40	20,41	20,39	20,35	20,43	20,48	20,46	20,45	20,47	20,50	20,44	20,50	20,55	20,46	20,40	20,39	20,45	20,45	20,43	20,41	20,36	20,38	20,48	20,47	20,47	20,44	20,47	20,51	20,42	20,38	20,43	20,42	20,41	20,36	20,30	20,36	20,36	20,32	20,37	20,46	20,50	20,45	20,45	20,45	20,38	20,35	20,39	20,43	20,42	20,48	20,42	20,40	20,45	20,41	20,33	20,37	20,38	20,40	20,38	20,36	20,40	20,43	20,34	20,40	20,44	20,34	20,36	20,40	20,49	20,45	20,44	20,39	20,39	20,40	20,36	20,43	20,49	20,50	20,51	20,46	20,41	20,40	20,38	20,40	20,42	20,37	20,38	20,43	20,40	20,36	20,40	20,39	20,39	20,42	20,40	20,47	20,42	20,37	20,38	20,43	20,45	20,38	20,38	20,40	20,40	20,42	20,48	20,44	20,34	20,36	20,33	20,37	20,45	20,42	20,39	20,37	20,45	20,57	20,47	20,45	20,43	20,42	20,40	20,40	20,46	20,47	20,45	20,40	20,49	20,48	20,37	20,46	20,48	20,43	20,43	20,35	20,39	20,48	20,39	20,37	20,42	20,41	20,45	20,50	20,42	20,40	20,43	20,37	20,37	20,45	20,41	20,40	20,39	20,40	20,46	20,48	20,41	20,36	20,46	20,43	20,40	20,51	20,44	20,37	20,40	20,35	20,41	20,49	20,39	20,40	20,41	20,39	20,38	20,41	20,39	20,40	20,33	20,38	20,36	20,33	20,38	20,43	20,42	20,41	20,39	20,31	20,25	20,28	20,37	20,41	20,48	20,35	20,30	20,41	20,31	20,34	20,36	20,34	20,35	20,36	20,36	20,30	20,30	20,29	20,33	20,35	20,35	20,30	20,27	20,23	20,36	20,39	20,38	20,38	20,39	20,36	20,33	20,31	20,36	20,35	20,33	20,34	20,40	20,37	20,29	20,29	20,31	20,35	20,26	20,33	20,38	20,40	20,35	20,30	20,30	20,37	20,38	20,40	20,38	20,29	20,32	20,32	20,41	20,50	20,34	20,29	20,30	20,30	20,36	20,33	20,32	20,35	20,34	20,39	20,29	20,31	20,33	20,41	20,36	20,32	20,29	20,30	20,31	20,28	20,33	20,39	20,39	20,43	20,32	20,24	20,28	20,40	20,32	20,25	20,36	20,41	20,43	20,33	20,29	20,36	20,24	20,26	20,31	20,33	20,36	20,39	20,41	20,32	20,30	20,32	20,40	20,42	20,35	20,31	20,26	20,26	20,37	20,39	20,38	20,31	20,30	20,35	20,36	20,23	20,35	20,35	20,28	20,35	20,35	20,31	20,31	20,42	20,38	20,32	20,31	20,39	20,38	20,37	20,28	20,30	20,30	20,20	20,32	20,32	20,35	20,34	20,36	20,35	20,28	20,18	20,26	20,30	20,33	20,30	20,26	20,23	20,30	20,33	20,26	20,32	20,31	20,20	20,20	20,26	20,28	20,22	20,19	20,27	20,25	20,20	20,23	20,25	20,25	20,23	20,22	20,25	20,30	20,32	20,38	20,34	20,33	20,28	20,22	20,25	20,27	20,23	20,33	20,23	20,17	20,21	20,25	20,22	20,10	20,12	20,19	20,18	20,31	20,42	20,33	20,36	20,23	20,19	20,17	
20,27	20,23	20,24	20,24	20,28	20,29	20,25	20,31	20,24	20,24	20,24	20,34	20,39	20,39	20,27	20,34	20,29	20,25	20,35	20,49	20,33	20,38	20,39	20,33	20,41	20,47	20,42	20,36	20,38	20,32	20,33	20,38	20,40	20,44	20,33	20,30	20,32	20,29	20,39	20,36	20,34	20,34	20,33	20,26	20,31	20,33	20,37	20,42	20,42	20,40	20,33	20,43	20,47	20,38	20,38	20,38	20,30	20,24	20,32	20,31	20,39	20,39	20,42	20,33	20,38	20,41	20,39	20,36	20,33	20,34	20,38	20,34	20,34	20,32	20,32	20,40	20,44	20,39	20,40	20,40	20,34	20,39	20,37	20,37	20,38	20,28	20,35	20,39	20,33	20,44	20,45	20,38	20,40	20,44	20,37	20,39	20,41	20,48	20,43	20,41	20,39	20,42	20,44	20,34	20,36	20,43	20,44	20,41	20,38	20,36	20,41	20,43	20,38	20,38	20,40	20,45	20,46	20,46	20,40	20,34	20,44	20,40	20,46	20,51	20,49	20,52	20,43	20,25	20,32	20,35	20,41	20,55	20,45	20,46	20,47	20,40	20,37	20,39	20,43	20,40	20,39	20,42	20,44	20,44	20,31	20,31	20,44	20,49	20,43	20,31	20,36	20,33	20,29	20,39	20,38	20,45	20,36	20,32	20,28	20,34	20,38	20,40	20,37	20,31	20,33	20,30	20,26	20,38	20,34	20,37	20,45	20,49	20,49	20,37	20,40	20,43	20,37	20,43	20,43	20,40	20,40	20,43	20,44	20,45	20,39	20,35	20,44	20,43	20,44	20,48	20,43	20,43	20,43	20,32	20,39	20,47	20,46	20,41	20,36	20,39	20,39	20,38	20,42	20,45	20,37	20,41	20,47	20,42	20,38	20,47	20,47	20,44	20,37	20,31	20,37	20,43	20,43	20,35	20,42	20,46	20,41	20,37	20,40	20,35	20,35	20,38	20,47	20,38	20,43	20,49	20,34	20,41	20,46	20,40	20,39	20,41	20,48	20,46	20,44	20,44	20,45	20,42	20,39	20,50	20,49	20,47	20,42	20,39	20,47	20,42	20,44	20,49	20,47	20,43	20,37	20,42	20,42	20,40	20,44	20,43	20,37	20,41	20,45	20,42	20,44	20,47	20,45	20,40	20,53	20,58	20,53	20,46	20,44	20,47	20,51	20,44	20,43	20,42	20,41	20,49	20,45	20,43	20,42	20,44	20,51	20,45	20,37	20,37	20,49	20,40	20,32	20,35	20,37	20,39	20,35	20,37	20,46	20,48	20,42	20,47	20,49	20,39	20,36	20,39	20,45	20,49	20,50	20,49	20,39	20,39	20,47	20,36	20,33	20,39	20,46	20,45	20,43	20,36	20,37	20,37	20,40	20,42	20,40	20,44	20,44	20,46	20,41	20,37	20,39	20,48	20,42	20,39	20,45	20,48	20,48	20,45	20,42	20,40	20,38	20,41	20,39	20,33	20,30	20,37	20,38	20,44	20,36	20,32	20,36	20,43	20,44	20,46	20,51	20,43	20,31	20,35	20,44	20,44	20,40	20,42	20,45	20,46	20,50	20,51	20,48	20,37	20,37	20,38	20,34	20,35	20,39	20,43	20,45	20,43	20,49	20,43	20,41	20,46	20,42	20,38	20,41	20,48	20,47	20,46	20,45	20,44	20,41	20,42	20,49	20,45	20,47	20,49	20,40	20,40	20,36	20,31	20,37	20,38	20,42	20,43	20,49	20,40	20,32	20,36	20,42	20,39	20,43	20,40	20,39	20,38	20,30	20,42	20,47	20,49	20,47	20,45	20,46	20,41	20,52	20,44	20,44	20,42	20,44	20,43	20,49	20,48	20,41	20,44	20,39	20,42	20,42	20,34	20,37	20,37	20,44	20,36	20,36	20,42	20,48	20,48	20,44	20,38	20,33	20,30	20,30	20,41	20,42	20,47	20,39	20,35	20,38	20,35	20,36	20,43	20,34	20,37	20,37	20,33	20,39	20,39	20,33	20,32	20,37	20,40	20,39	20,32	20,23	20,38	20,35	20,31	20,37	20,38	20,35	20,38	20,36	20,34	20,36	20,38	20,40	20,36	20,34	20,33	20,32	20,32	20,38	20,39	20,39	20,36	20,38	20,39	20,33	20,36	20,39	20,38	20,35	20,30	20,32	20,40	20,40	20,41	20,39	20,34	20,28	20,26	20,32	20,38	20,33	20,32	20,37	20,34	20,39	20,39	20,34	20,37	20,39	20,36	20,30	20,40	20,41	20,35	20,30	20,38	20,39	20,43	20,36	20,34	20,38	20,33	20,36	20,35	20,27	20,36	20,36	20,37	20,38	20,30	20,37	20,29	20,36	20,30	20,33	20,28	20,37	20,38	20,28	20,30	20,35	20,39	20,42	20,33	20,30	20,25	20,29	20,36	20,37	20,46	20,38	20,30	20,34	20,29	20,29	20,35	20,36	20,35	20,41	20,35	20,30	20,30	20,40	20,39	20,31	20,35	20,44	20,45	20,33	20,35	20,34	20,41	20,35	20,33	20,31	20,42	20,38	20,35	20,32	20,35	20,24	20,23	20,25	20,21	20,31	20,31	20,27	20,31	20,27	20,31	20,24	20,32	20,25	20,25	20,25	20,27	20,31	20,18	20,26	20,33	20,22	20,21	20,31	20,26	20,28	20,30	20,30	20,23	20,21	20,36	20,39	20,33	20,27	20,21	20,17	20,23	20,22	20,29	20,24	20,22	20,24	20,30	20,23	20,15	20,19	20,32	20,22	20,24	20,39	20,33	20,36	20,33	20,24	20,25	
20,32	20,27	20,39	20,35	20,31	20,36	20,34	20,29	20,32	20,30	20,25	20,34	20,34	20,43	20,37	20,41	20,34	20,30	20,37	20,48	20,39	20,38	20,41	20,37	20,38	20,38	20,40	20,33	20,38	20,37	20,31	20,41	20,44	20,37	20,29	20,35	20,40	20,37	20,41	20,37	20,25	20,31	20,33	20,31	20,31	20,37	20,37	20,35	20,35	20,30	20,34	20,45	20,49	20,33	20,41	20,41	20,34	20,34	20,36	20,41	20,43	20,48	20,48	20,45	20,41	20,43	20,43	20,41	20,36	20,31	20,32	20,37	20,33	20,40	20,40	20,38	20,44	20,48	20,36	20,35	20,39	20,33	20,31	20,36	20,43	20,30	20,30	20,39	20,35	20,39	20,47	20,33	20,38	20,43	20,41	20,32	20,44	20,46	20,44	20,40	20,37	20,33	20,31	20,33	20,32	20,38	20,46	20,48	20,43	20,33	20,36	20,42	20,36	20,38	20,43	20,51	20,45	20,40	20,48	20,41	20,41	20,50	20,49	20,47	20,48	20,49	20,41	20,34	20,37	20,36	20,37	20,48	20,47	20,44	20,45	20,40	20,33	20,34	20,43	20,48	20,40	20,44	20,36	20,38	20,40	20,44	20,50	20,55	20,47	20,37	20,33	20,42	20,32	20,31	20,43	20,45	20,41	20,41	20,33	20,38	20,37	20,43	20,34	20,32	20,39	20,37	20,35	20,40	20,34	20,28	20,44	20,44	20,41	20,39	20,39	20,33	20,33	20,47	20,48	20,42	20,42	20,40	20,42	20,37	20,37	20,34	20,40	20,43	20,42	20,40	20,40	20,38	20,39	20,45	20,46	20,39	20,45	20,44	20,33	20,32	20,35	20,43	20,48	20,44	20,38	20,37	20,43	20,43	20,35	20,41	20,42	20,45	20,43	20,41	20,42	20,46	20,35	20,40	20,44	20,44	20,43	20,41	20,34	20,37	20,36	20,44	20,43	20,43	20,46	20,41	20,38	20,33	20,45	20,48	20,43	20,39	20,42	20,38	20,36	20,49	20,52	20,41	20,39	20,45	20,49	20,46	20,43	20,38	20,43	20,47	20,50	20,44	20,48	20,43	20,42	20,42	20,40	20,42	20,46	20,46	20,43	20,45	20,41	20,35	20,37	20,45	20,42	20,40	20,50	20,52	20,49	20,50	20,47	20,46	20,52	20,50	20,40	20,47	20,53	20,54	20,47	20,46	20,41	20,39	20,49	20,41	20,36	20,44	20,54	20,49	20,40	20,34	20,43	20,45	20,38	20,36	20,41	20,37	20,40	20,47	20,44	20,44	20,45	20,47	20,46	20,43	20,42	20,44	20,42	20,40	20,44	20,45	20,45	20,39	20,45	20,47	20,47	20,44	20,39	20,38	20,37	20,38	20,42	20,44	20,50	20,42	20,42	20,39	20,33	20,42	20,46	20,36	20,43	20,44	20,44	20,49	20,50	20,50	20,45	20,46	20,40	20,32	20,35	20,38	20,35	20,44	20,43	20,31	20,34	20,43	20,41	20,43	20,52	20,41	20,31	20,33	20,45	20,46	20,42	20,43	20,48	20,51	20,51	20,43	20,49	20,46	20,38	20,42	20,39	20,42	20,40	20,37	20,40	20,45	20,41	20,32	20,36	20,42	20,37	20,41	20,52	20,51	20,45	20,45	20,43	20,46	20,42	20,39	20,43	20,41	20,43	20,43	20,42	20,44	20,40	20,37	20,36	20,36	20,38	20,41	20,50	20,39	20,34	20,41	20,41	20,47	20,48	20,40	20,43	20,43	20,44	20,45	20,40	20,39	20,47	20,45	20,43	20,44	20,49	20,40	20,40	20,38	20,41	20,41	20,48	20,48	20,44	20,41	20,36	20,37	20,43	20,39	20,39	20,39	20,40	20,39	20,35	20,43	20,47	20,45	20,41	20,42	20,35	20,30	20,32	20,41	20,44	20,46	20,47	20,42	20,33	20,30	20,39	20,35	20,37	20,34	20,37	20,38	20,36	20,33	20,37	20,39	20,38	20,43	20,45	20,39	20,33	20,37	20,37	20,35	20,36	20,37	20,40	20,39	20,37	20,33	20,28	20,37	20,39	20,32	20,35	20,40	20,43	20,41	20,43	20,41	20,36	20,35	20,39	20,36	20,32	20,36	20,38	20,38	20,32	20,30	20,28	20,32	20,42	20,39	20,33	20,31	20,30	20,27	20,39	20,40	20,33	20,29	20,32	20,34	20,37	20,28	20,29	20,31	20,36	20,39	20,37	20,39	20,44	20,33	20,27	20,38	20,38	20,37	20,30	20,35	20,36	20,36	20,40	20,41	20,29	20,37	20,38	20,33	20,34	20,38	20,33	20,30	20,38	20,38	20,33	20,35	20,35	20,36	20,30	20,34	20,40	20,48	20,41	20,32	20,34	20,38	20,32	20,30	20,38	20,32	20,29	20,33	20,40	20,24	20,17	20,29	20,36	20,38	20,39	20,40	20,32	20,34	20,39	20,36	20,29	20,29	20,39	20,35	20,32	20,29	20,34	20,34	20,33	20,34	20,36	20,34	20,31	20,37	20,35	20,33	20,28	20,24	20,27	20,18	20,16	20,19	20,29	20,29	20,26	20,25	20,36	20,29	20,26	20,17	20,15	20,26	20,29	20,26	20,32	20,43	20,32	20,21	20,24	20,30	20,28	20,32	20,37	20,24	20,19	20,25	20,29	20,37	20,32	20,28	20,22	20,27	20,26	20,24	20,26	20,23	20,29	20,39	20,27	20,21	20,11	20,24	20,29	20,25	20,29	20,22	20,21	20,23	20,28	20,28	
20,39	20,27	20,34	20,38	20,32	20,28	20,22	20,29	20,27	20,36	20,27	20,33	20,32	20,31	20,31	20,33	20,37	20,35	20,43	20,38	20,36	20,33	20,26	20,23	20,29	20,36	20,35	20,31	20,34	20,26	20,29	20,31	20,36	20,28	20,28	20,31	20,37	20,38	20,33	20,38	20,26	20,25	20,26	20,30	20,36	20,31	20,36	20,31	20,32	20,36	20,32	20,34	20,42	20,27	20,34	20,42	20,36	20,31	20,36	20,38	20,40	20,42	20,47	20,47	20,39	20,40	20,43	20,43	20,33	20,33	20,38	20,37	20,36	20,40	20,39	20,36	20,46	20,46	20,38	20,32	20,38	20,37	20,27	20,33	20,41	20,30	20,29	20,30	20,33	20,38	20,38	20,32	20,34	20,40	20,37	20,31	20,33	20,45	20,42	20,33	20,33	20,40	20,32	20,29	20,34	20,32	20,38	20,47	20,42	20,37	20,30	20,35	20,38	20,41	20,42	20,49	20,46	20,44	20,42	20,45	20,42	20,50	20,43	20,37	20,34	20,46	20,45	20,33	20,37	20,41	20,38	20,42	20,50	20,45	20,34	20,40	20,37	20,39	20,42	20,45	20,48	20,47	20,41	20,45	20,43	20,44	20,40	20,41	20,43	20,31	20,36	20,38	20,42	20,40	20,41	20,44	20,37	20,42	20,41	20,39	20,42	20,43	20,44	20,37	20,39	20,39	20,35	20,34	20,38	20,36	20,37	20,44	20,34	20,37	20,50	20,39	20,31	20,39	20,49	20,49	20,35	20,33	20,40	20,34	20,26	20,43	20,41	20,42	20,45	20,41	20,39	20,40	20,34	20,44	20,52	20,45	20,41	20,36	20,41	20,43	20,41	20,42	20,46	20,44	20,35	20,42	20,39	20,38	20,41	20,42	20,39	20,47	20,45	20,43	20,38	20,41	20,43	20,39	20,49	20,43	20,38	20,43	20,40	20,40	20,38	20,38	20,39	20,43	20,51	20,39	20,40	20,38	20,40	20,45	20,41	20,42	20,42	20,37	20,37	20,49	20,54	20,41	20,38	20,45	20,53	20,48	20,45	20,48	20,47	20,46	20,50	20,50	20,53	20,44	20,41	20,40	20,40	20,48	20,49	20,43	20,42	20,47	20,51	20,43	20,36	20,43	20,41	20,37	20,46	20,46	20,48	20,46	20,49	20,45	20,45	20,45	20,38	20,43	20,51	20,47	20,46	20,45	20,41	20,37	20,41	20,42	20,41	20,44	20,51	20,50	20,46	20,37	20,44	20,44	20,33	20,33	20,38	20,37	20,43	20,53	20,44	20,40	20,45	20,44	20,49	20,41	20,37	20,41	20,40	20,31	20,40	20,42	20,43	20,46	20,47	20,42	20,44	20,47	20,44	20,38	20,39	20,31	20,39	20,42	20,46	20,45	20,40	20,40	20,39	20,36	20,48	20,42	20,46	20,48	20,51	20,52	20,53	20,47	20,44	20,43	20,43	20,39	20,42	20,45	20,41	20,40	20,36	20,34	20,38	20,44	20,37	20,38	20,45	20,43	20,36	20,35	20,39	20,44	20,41	20,42	20,48	20,46	20,48	20,47	20,41	20,42	20,38	20,44	20,40	20,41	20,46	20,37	20,38	20,44	20,47	20,37	20,37	20,45	20,45	20,41	20,46	20,45	20,40	20,43	20,45	20,48	20,42	20,36	20,38	20,32	20,36	20,43	20,40	20,41	20,40	20,38	20,36	20,38	20,38	20,38	20,46	20,40	20,41	20,52	20,41	20,38	20,44	20,47	20,39	20,41	20,42	20,37	20,40	20,37	20,37	20,50	20,41	20,42	20,47	20,40	20,35	20,30	20,35	20,45	20,39	20,42	20,47	20,49	20,40	20,34	20,37	20,37	20,45	20,47	20,47	20,36	20,39	20,43	20,47	20,37	20,38	20,40	20,35	20,36	20,29	20,35	20,41	20,40	20,39	20,38	20,33	20,28	20,39	20,37	20,39	20,39	20,39	20,35	20,35	20,35	20,42	20,39	20,41	20,38	20,43	20,39	20,37	20,31	20,28	20,38	20,35	20,38	20,39	20,35	20,24	20,33	20,41	20,37	20,38	20,35	20,25	20,26	20,30	20,38	20,39	20,40	20,36	20,34	20,37	20,37	20,30	20,28	20,28	20,29	20,29	20,41	20,36	20,27	20,27	20,36	20,35	20,30	20,24	20,25	20,35	20,38	20,29	20,22	20,26	20,27	20,34	20,29	20,30	20,31	20,27	20,33	20,36	20,37	20,40	20,35	20,23	20,36	20,33	20,26	20,23	20,39	20,33	20,38	20,43	20,36	20,28	20,29	20,37	20,38	20,33	20,37	20,37	20,33	20,36	20,40	20,42	20,36	20,31	20,31	20,30	20,31	20,38	20,42	20,41	20,30	20,35	20,39	20,31	20,27	20,39	20,37	20,24	20,29	20,37	20,30	20,20	20,30	20,30	20,38	20,32	20,32	20,32	20,28	20,35	20,35	20,28	20,31	20,37	20,37	20,28	20,23	20,27	20,37	20,27	20,35	20,38	20,37	20,30	20,34	20,31	20,30	20,30	20,28	20,29	20,25	20,14	20,24	20,24	20,25	20,28	20,26	20,31	20,29	20,20	20,18	20,21	20,26	20,28	20,24	20,29	20,30	20,38	20,34	20,33	20,30	20,26	20,25	20,28	20,25	20,31	20,26	20,21	20,27	20,26	20,33	20,24	20,22	20,29	20,31	20,30	20,23	20,24	20,34	20,34	20,26	20,24	20,25	20,24	20,24	20,26	20,29	20,25	20,24	20,28	20,33	
20,35	20,25	20,19	20,23	20,18	20,21	20,28	20,27	20,25	20,27	20,34	20,36	20,34	20,30	20,25	20,29	20,42	20,36	20,41	20,35	20,29	20,39	20,37	20,33	20,33	20,37	20,27	20,22	20,31	20,28	20,34	20,35	20,38	20,28	20,26	20,28	20,33	20,32	20,32	20,40	20,31	20,29	20,29	20,23	20,36	20,32	20,32	20,27	20,30	20,33	20,34	20,28	20,37	20,30	20,25	20,37	20,39	20,27	20,28	20,37	20,41	20,41	20,43	20,48	20,36	20,36	20,45	20,41	20,32	20,34	20,44	20,46	20,41	20,41	20,35	20,35	20,44	20,44	20,36	20,38	20,36	20,35	20,25	20,32	20,36	20,35	20,33	20,34	20,22	20,30	20,34	20,34	20,28	20,30	20,33	20,39	20,35	20,41	20,45	20,35	20,36	20,34	20,32	20,35	20,37	20,33	20,32	20,43	20,40	20,42	20,42	20,33	20,33	20,38	20,43	20,37	20,43	20,35	20,38	20,32	20,36	20,45	20,41	20,41	20,29	20,42	20,46	20,36	20,33	20,36	20,38	20,43	20,41	20,40	20,32	20,36	20,44	20,43	20,45	20,36	20,37	20,44	20,42	20,47	20,41	20,41	20,36	20,28	20,33	20,33	20,32	20,34	20,34	20,36	20,42	20,43	20,38	20,39	20,39	20,46	20,42	20,45	20,38	20,36	20,42	20,25	20,36	20,25	20,36	20,34	20,32	20,33	20,37	20,33	20,44	20,42	20,36	20,41	20,44	20,45	20,33	20,33	20,37	20,32	20,33	20,44	20,46	20,39	20,36	20,38	20,42	20,43	20,40	20,42	20,46	20,50	20,39	20,35	20,41	20,49	20,45	20,43	20,44	20,43	20,37	20,41	20,46	20,42	20,39	20,50	20,52	20,44	20,49	20,45	20,39	20,38	20,44	20,39	20,40	20,41	20,37	20,35	20,45	20,40	20,37	20,37	20,41	20,40	20,48	20,47	20,38	20,45	20,50	20,50	20,42	20,42	20,52	20,47	20,42	20,44	20,44	20,43	20,38	20,50	20,45	20,47	20,47	20,50	20,56	20,47	20,52	20,49	20,52	20,49	20,45	20,44	20,38	20,48	20,43	20,43	20,45	20,45	20,44	20,46	20,37	20,34	20,40	20,37	20,50	20,54	20,48	20,43	20,44	20,51	20,52	20,49	20,36	20,42	20,47	20,44	20,41	20,35	20,37	20,40	20,41	20,34	20,35	20,39	20,42	20,45	20,44	20,43	20,39	20,37	20,28	20,32	20,41	20,43	20,41	20,44	20,36	20,38	20,36	20,41	20,45	20,41	20,37	20,44	20,41	20,37	20,39	20,38	20,33	20,31	20,45	20,47	20,41	20,46	20,41	20,41	20,41	20,38	20,40	20,37	20,46	20,47	20,37	20,31	20,41	20,41	20,40	20,42	20,51	20,51	20,47	20,44	20,46	20,44	20,37	20,39	20,43	20,43	20,43	20,41	20,43	20,43	20,35	20,33	20,40	20,43	20,38	20,38	20,39	20,37	20,40	20,35	20,39	20,39	20,41	20,38	20,46	20,48	20,39	20,42	20,45	20,43	20,42	20,44	20,40	20,46	20,45	20,37	20,37	20,41	20,44	20,41	20,47	20,41	20,42	20,43	20,34	20,35	20,35	20,42	20,43	20,42	20,41	20,33	20,36	20,40	20,42	20,45	20,40	20,38	20,40	20,39	20,44	20,36	20,40	20,43	20,43	20,36	20,40	20,48	20,46	20,38	20,42	20,47	20,42	20,40	20,38	20,34	20,39	20,40	20,38	20,42	20,42	20,38	20,46	20,43	20,41	20,37	20,41	20,46	20,40	20,43	20,38	20,43	20,43	20,36	20,35	20,35	20,43	20,39	20,42	20,37	20,36	20,46	20,43	20,42	20,41	20,39	20,43	20,34	20,34	20,39	20,41	20,42	20,40	20,39	20,36	20,31	20,37	20,43	20,42	20,32	20,37	20,28	20,34	20,32	20,33	20,39	20,37	20,37	20,38	20,41	20,35	20,28	20,29	20,38	20,36	20,34	20,41	20,37	20,23	20,35	20,37	20,33	20,45	20,44	20,28	20,27	20,23	20,30	20,44	20,36	20,35	20,24	20,34	20,28	20,27	20,27	20,30	20,29	20,33	20,44	20,38	20,35	20,29	20,33	20,46	20,28	20,23	20,23	20,34	20,37	20,37	20,28	20,30	20,30	20,33	20,32	20,31	20,31	20,29	20,34	20,32	20,33	20,38	20,40	20,37	20,40	20,37	20,30	20,32	20,38	20,34	20,30	20,39	20,31	20,24	20,26	20,38	20,36	20,26	20,34	20,41	20,37	20,32	20,34	20,35	20,43	20,37	20,33	20,23	20,33	20,41	20,32	20,36	20,25	20,25	20,30	20,37	20,35	20,36	20,32	20,26	20,25	20,38	20,32	20,24	20,33	20,30	20,37	20,38	20,35	20,31	20,30	20,29	20,30	20,29	20,35	20,34	20,32	20,31	20,32	20,28	20,32	20,29	20,32	20,36	20,37	20,32	20,29	20,30	20,27	20,30	20,28	20,23	20,26	20,15	20,24	20,27	20,29	20,36	20,24	20,22	20,30	20,31	20,22	20,28	20,36	20,35	20,21	20,25	20,21	20,20	20,36	20,36	20,34	20,33	20,26	20,24	20,26	20,34	20,34	20,25	20,27	20,24	20,35	20,30	20,24	20,39	20,35	20,40	20,31	20,26	20,31	20,39	20,32	20,33	20,28	20,18	20,27	20,33	20,36	20,29	20,25	20,31	20,30	
20,42	20,34	20,25	20,22	20,20	20,26	20,28	20,38	20,35	20,26	20,40	20,39	20,32	20,27	20,30	20,33	20,36	20,40	20,38	20,39	20,32	20,36	20,44	20,52	20,44	20,35	20,24	20,20	20,34	20,44	20,34	20,29	20,36	20,31	20,35	20,31	20,33	20,31	20,30	20,31	20,30	20,39	20,33	20,34	20,38	20,35	20,38	20,33	20,28	20,31	20,39	20,36	20,30	20,29	20,33	20,40	20,35	20,26	20,35	20,34	20,34	20,37	20,45	20,45	20,33	20,30	20,38	20,36	20,22	20,26	20,41	20,45	20,41	20,42	20,36	20,39	20,42	20,38	20,34	20,39	20,35	20,29	20,21	20,25	20,42	20,34	20,38	20,37	20,32	20,34	20,38	20,35	20,29	20,27	20,30	20,40	20,36	20,37	20,43	20,33	20,26	20,34	20,37	20,31	20,36	20,35	20,36	20,45	20,41	20,42	20,43	20,42	20,39	20,44	20,44	20,39	20,44	20,39	20,42	20,41	20,35	20,46	20,45	20,49	20,46	20,40	20,43	20,38	20,34	20,37	20,45	20,42	20,40	20,42	20,36	20,35	20,37	20,39	20,37	20,37	20,36	20,39	20,37	20,38	20,35	20,38	20,44	20,41	20,36	20,34	20,39	20,43	20,42	20,38	20,37	20,36	20,41	20,36	20,34	20,41	20,43	20,40	20,32	20,36	20,45	20,29	20,23	20,32	20,33	20,34	20,34	20,38	20,41	20,45	20,39	20,34	20,35	20,37	20,41	20,38	20,35	20,40	20,44	20,31	20,39	20,42	20,41	20,40	20,36	20,34	20,46	20,36	20,38	20,40	20,37	20,46	20,40	20,39	20,44	20,47	20,46	20,45	20,43	20,45	20,45	20,44	20,49	20,46	20,40	20,41	20,44	20,41	20,45	20,46	20,42	20,44	20,42	20,46	20,43	20,41	20,42	20,40	20,44	20,44	20,38	20,34	20,35	20,38	20,44	20,42	20,33	20,41	20,44	20,46	20,42	20,39	20,46	20,45	20,43	20,39	20,46	20,42	20,40	20,48	20,46	20,48	20,48	20,55	20,53	20,45	20,42	20,45	20,38	20,41	20,46	20,43	20,44	20,46	20,36	20,36	20,41	20,43	20,43	20,50	20,45	20,38	20,43	20,46	20,47	20,47	20,35	20,28	20,38	20,42	20,47	20,47	20,42	20,41	20,45	20,50	20,46	20,40	20,40	20,40	20,43	20,37	20,38	20,39	20,40	20,38	20,36	20,41	20,36	20,26	20,30	20,34	20,41	20,36	20,46	20,42	20,33	20,36	20,38	20,42	20,37	20,32	20,32	20,37	20,41	20,34	20,38	20,39	20,38	20,36	20,41	20,48	20,48	20,41	20,33	20,37	20,44	20,49	20,43	20,40	20,38	20,44	20,42	20,33	20,39	20,43	20,43	20,43	20,47	20,50	20,44	20,32	20,44	20,44	20,42	20,40	20,41	20,43	20,37	20,37	20,45	20,49	20,37	20,38	20,39	20,41	20,43	20,35	20,39	20,35	20,35	20,38	20,41	20,45	20,40	20,41	20,49	20,46	20,39	20,46	20,46	20,50	20,50	20,44	20,38	20,42	20,39	20,38	20,42	20,41	20,41	20,39	20,38	20,42	20,34	20,33	20,41	20,40	20,39	20,44	20,41	20,30	20,36	20,38	20,37	20,41	20,43	20,42	20,36	20,38	20,46	20,48	20,52	20,47	20,39	20,42	20,46	20,38	20,43	20,43	20,33	20,36	20,35	20,39	20,38	20,46	20,50	20,45	20,42	20,42	20,40	20,37	20,38	20,40	20,46	20,47	20,44	20,43	20,41	20,43	20,41	20,34	20,34	20,45	20,43	20,38	20,29	20,36	20,45	20,37	20,32	20,32	20,35	20,41	20,40	20,39	20,38	20,38	20,46	20,41	20,34	20,41	20,39	20,44	20,46	20,33	20,35	20,30	20,37	20,39	20,45	20,35	20,37	20,32	20,33	20,33	20,24	20,27	20,43	20,42	20,40	20,35	20,31	20,31	20,32	20,37	20,36	20,37	20,38	20,39	20,37	20,28	20,29	20,21	20,28	20,34	20,35	20,33	20,30	20,32	20,41	20,42	20,33	20,33	20,34	20,29	20,28	20,25	20,35	20,36	20,33	20,38	20,37	20,32	20,28	20,25	20,37	20,29	20,27	20,26	20,31	20,41	20,33	20,27	20,32	20,40	20,39	20,35	20,25	20,33	20,35	20,32	20,38	20,37	20,39	20,37	20,36	20,36	20,34	20,34	20,37	20,29	20,23	20,30	20,31	20,27	20,25	20,25	20,35	20,37	20,32	20,26	20,30	20,34	20,26	20,33	20,29	20,33	20,39	20,38	20,24	20,21	20,35	20,31	20,33	20,34	20,29	20,22	20,39	20,41	20,39	20,34	20,30	20,25	20,30	20,33	20,25	20,37	20,44	20,33	20,33	20,33	20,36	20,29	20,27	20,28	20,21	20,20	20,30	20,32	20,36	20,33	20,27	20,30	20,35	20,30	20,29	20,31	20,33	20,29	20,22	20,18	20,20	20,26	20,28	20,31	20,25	20,24	20,31	20,36	20,38	20,33	20,25	20,28	20,36	20,24	20,24	20,31	20,37	20,23	20,23	20,23	20,13	20,32	20,35	20,25	20,31	20,33	20,23	20,21	20,29	20,38	20,31	20,28	20,31	20,34	20,30	20,33	20,30	20,28	20,30	20,31	20,25	20,32	20,34	20,28	20,24	20,20	20,13	20,22	20,23	20,25	20,23	20,19	20,19	20,15	
20,40	20,32	20,22	20,19	20,27	20,35	20,27	20,33	20,38	20,37	20,42	20,42	20,26	20,23	20,27	20,29	20,31	20,26	20,36	20,31	20,25	20,38	20,40	20,40	20,35	20,33	20,26	20,31	20,30	20,33	20,28	20,33	20,32	20,29	20,36	20,28	20,30	20,34	20,33	20,34	20,34	20,34	20,31	20,31	20,33	20,39	20,37	20,37	20,34	20,33	20,45	20,45	20,27	20,27	20,36	20,32	20,31	20,30	20,32	20,50	20,40	20,26	20,39	20,40	20,35	20,35	20,30	20,29	20,19	20,20	20,28	20,31	20,30	20,40	20,40	20,39	20,37	20,36	20,33	20,28	20,31	20,31	20,29	20,32	20,38	20,38	20,39	20,34	20,36	20,39	20,30	20,29	20,27	20,39	20,36	20,31	20,31	20,35	20,41	20,39	20,29	20,32	20,38	20,32	20,30	20,32	20,34	20,41	20,38	20,41	20,41	20,37	20,44	20,50	20,41	20,32	20,37	20,41	20,48	20,42	20,37	20,46	20,48	20,45	20,42	20,46	20,38	20,33	20,39	20,36	20,43	20,42	20,42	20,44	20,39	20,38	20,36	20,29	20,28	20,31	20,38	20,38	20,35	20,33	20,35	20,35	20,40	20,45	20,42	20,32	20,34	20,37	20,39	20,42	20,39	20,35	20,33	20,36	20,41	20,36	20,39	20,40	20,39	20,40	20,47	20,40	20,28	20,29	20,37	20,33	20,33	20,39	20,43	20,38	20,43	20,36	20,39	20,44	20,37	20,36	20,30	20,33	20,43	20,40	20,38	20,44	20,40	20,41	20,41	20,28	20,37	20,33	20,31	20,34	20,35	20,42	20,41	20,39	20,38	20,41	20,43	20,42	20,39	20,40	20,40	20,38	20,45	20,36	20,36	20,47	20,39	20,35	20,39	20,43	20,44	20,40	20,42	20,46	20,49	20,45	20,45	20,43	20,47	20,44	20,32	20,34	20,34	20,41	20,41	20,44	20,32	20,34	20,40	20,35	20,36	20,39	20,45	20,42	20,41	20,41	20,46	20,45	20,38	20,45	20,42	20,44	20,37	20,46	20,47	20,43	20,49	20,43	20,44	20,41	20,38	20,39	20,43	20,44	20,38	20,31	20,38	20,46	20,42	20,53	20,48	20,43	20,40	20,43	20,43	20,41	20,37	20,34	20,40	20,45	20,41	20,45	20,39	20,36	20,39	20,47	20,47	20,43	20,43	20,39	20,40	20,39	20,39	20,46	20,51	20,43	20,38	20,40	20,38	20,29	20,32	20,38	20,36	20,34	20,38	20,43	20,42	20,38	20,39	20,45	20,41	20,32	20,29	20,35	20,39	20,34	20,34	20,37	20,38	20,43	20,45	20,42	20,43	20,48	20,39	20,34	20,42	20,54	20,42	20,39	20,43	20,39	20,41	20,42	20,40	20,38	20,46	20,42	20,41	20,48	20,41	20,39	20,47	20,41	20,36	20,36	20,38	20,43	20,32	20,34	20,41	20,40	20,32	20,30	20,39	20,41	20,36	20,33	20,40	20,44	20,35	20,35	20,39	20,46	20,49	20,42	20,44	20,42	20,37	20,40	20,50	20,39	20,40	20,40	20,43	20,42	20,47	20,35	20,38	20,42	20,43	20,43	20,40	20,41	20,39	20,37	20,46	20,54	20,47	20,47	20,44	20,40	20,38	20,46	20,47	20,41	20,40	20,43	20,32	20,41	20,44	20,38	20,43	20,47	20,45	20,44	20,50	20,36	20,39	20,41	20,32	20,36	20,39	20,39	20,43	20,40	20,48	20,53	20,48	20,38	20,39	20,35	20,35	20,40	20,46	20,42	20,39	20,39	20,38	20,44	20,41	20,37	20,40	20,47	20,43	20,40	20,35	20,37	20,41	20,34	20,37	20,37	20,38	20,38	20,35	20,39	20,35	20,33	20,39	20,37	20,39	20,36	20,39	20,41	20,43	20,37	20,38	20,37	20,35	20,40	20,43	20,35	20,36	20,40	20,35	20,33	20,33	20,32	20,33	20,37	20,38	20,36	20,30	20,31	20,32	20,40	20,39	20,39	20,30	20,31	20,37	20,34	20,33	20,29	20,31	20,27	20,29	20,35	20,31	20,31	20,37	20,41	20,39	20,33	20,34	20,27	20,21	20,28	20,38	20,30	20,29	20,37	20,34	20,34	20,31	20,31	20,33	20,30	20,25	20,25	20,29	20,32	20,29	20,24	20,24	20,40	20,41	20,36	20,22	20,32	20,46	20,40	20,35	20,37	20,36	20,34	20,33	20,36	20,35	20,38	20,23	20,20	20,16	20,30	20,36	20,36	20,27	20,26	20,30	20,32	20,32	20,34	20,40	20,27	20,31	20,30	20,31	20,29	20,34	20,34	20,24	20,20	20,30	20,32	20,38	20,32	20,30	20,26	20,32	20,37	20,39	20,33	20,32	20,32	20,29	20,23	20,24	20,36	20,39	20,34	20,34	20,27	20,33	20,31	20,33	20,32	20,28	20,21	20,28	20,28	20,25	20,23	20,25	20,24	20,30	20,31	20,25	20,33	20,40	20,44	20,28	20,21	20,19	20,21	20,24	20,27	20,30	20,26	20,26	20,29	20,32	20,27	20,29	20,28	20,29	20,21	20,19	20,11	20,30	20,25	20,31	20,24	20,15	20,18	20,27	20,24	20,27	20,22	20,24	20,17	20,26	20,35	20,33	20,29	20,24	20,34	20,27	20,33	20,26	20,21	20,26	20,22	20,22	20,30	20,25	20,21	20,21	20,17	20,13	20,15	20,22	20,21	20,18	20,26	20,27	20,30	
20,39	20,26	20,22	20,24	20,24	20,30	20,23	20,30	20,40	20,42	20,37	20,34	20,23	20,26	20,33	20,30	20,31	20,25	20,36	20,46	20,28	20,30	20,26	20,28	20,40	20,34	20,32	20,35	20,30	20,25	20,30	20,43	20,35	20,29	20,39	20,36	20,31	20,29	20,27	20,28	20,36	20,33	20,34	20,35	20,37	20,36	20,37	20,31	20,36	20,35	20,41	20,52	20,37	20,31	20,35	20,27	20,34	20,43	20,32	20,38	20,47	20,38	20,38	20,38	20,39	20,30	20,31	20,33	20,24	20,27	20,37	20,32	20,31	20,42	20,40	20,40	20,40	20,37	20,40	20,28	20,38	20,42	20,31	20,29	20,35	20,33	20,32	20,27	20,33	20,37	20,35	20,25	20,32	20,42	20,38	20,35	20,31	20,37	20,38	20,37	20,42	20,41	20,41	20,36	20,41	20,36	20,30	20,37	20,43	20,39	20,39	20,31	20,42	20,46	20,42	20,42	20,41	20,44	20,52	20,39	20,35	20,40	20,36	20,39	20,39	20,49	20,45	20,31	20,40	20,41	20,40	20,43	20,41	20,41	20,41	20,45	20,43	20,37	20,33	20,35	20,37	20,39	20,30	20,33	20,30	20,28	20,30	20,42	20,38	20,29	20,32	20,35	20,40	20,39	20,36	20,36	20,35	20,41	20,38	20,33	20,36	20,44	20,34	20,36	20,46	20,40	20,35	20,28	20,34	20,38	20,36	20,37	20,41	20,37	20,44	20,34	20,39	20,48	20,45	20,36	20,33	20,38	20,35	20,38	20,37	20,42	20,44	20,34	20,33	20,32	20,30	20,39	20,36	20,32	20,37	20,41	20,39	20,38	20,36	20,31	20,33	20,36	20,37	20,43	20,40	20,34	20,40	20,37	20,39	20,49	20,43	20,39	20,36	20,42	20,41	20,34	20,33	20,37	20,43	20,45	20,43	20,44	20,45	20,42	20,36	20,40	20,36	20,46	20,43	20,37	20,34	20,41	20,48	20,41	20,34	20,47	20,48	20,41	20,41	20,42	20,45	20,41	20,35	20,42	20,43	20,41	20,31	20,40	20,51	20,46	20,52	20,48	20,49	20,48	20,42	20,44	20,42	20,43	20,39	20,34	20,40	20,37	20,43	20,49	20,38	20,37	20,42	20,35	20,43	20,43	20,40	20,38	20,37	20,39	20,37	20,42	20,43	20,35	20,44	20,42	20,43	20,42	20,44	20,43	20,41	20,36	20,33	20,42	20,52	20,51	20,41	20,38	20,41	20,37	20,37	20,38	20,46	20,39	20,38	20,39	20,42	20,37	20,36	20,45	20,40	20,33	20,38	20,34	20,41	20,43	20,42	20,39	20,34	20,43	20,49	20,44	20,44	20,40	20,36	20,31	20,36	20,44	20,42	20,42	20,39	20,40	20,42	20,43	20,42	20,37	20,40	20,44	20,38	20,42	20,45	20,41	20,48	20,41	20,34	20,35	20,45	20,45	20,41	20,35	20,38	20,45	20,33	20,32	20,32	20,39	20,39	20,38	20,43	20,41	20,41	20,41	20,39	20,44	20,44	20,39	20,46	20,44	20,40	20,39	20,44	20,44	20,35	20,31	20,36	20,47	20,49	20,37	20,33	20,39	20,46	20,42	20,43	20,39	20,48	20,45	20,42	20,48	20,46	20,38	20,42	20,44	20,40	20,44	20,45	20,48	20,45	20,38	20,28	20,35	20,39	20,39	20,44	20,46	20,56	20,57	20,57	20,37	20,38	20,49	20,46	20,48	20,45	20,41	20,36	20,34	20,39	20,48	20,49	20,44	20,39	20,39	20,42	20,44	20,41	20,36	20,40	20,38	20,40	20,48	20,44	20,44	20,43	20,43	20,37	20,37	20,41	20,39	20,47	20,42	20,43	20,41	20,36	20,35	20,35	20,34	20,37	20,33	20,34	20,37	20,34	20,37	20,39	20,42	20,44	20,37	20,37	20,39	20,40	20,38	20,35	20,39	20,39	20,37	20,41	20,36	20,42	20,37	20,32	20,41	20,38	20,37	20,33	20,33	20,32	20,42	20,48	20,39	20,29	20,28	20,34	20,41	20,43	20,37	20,34	20,28	20,30	20,32	20,38	20,29	20,33	20,42	20,43	20,33	20,39	20,35	20,21	20,26	20,36	20,38	20,32	20,44	20,36	20,38	20,32	20,30	20,34	20,32	20,31	20,23	20,25	20,35	20,35	20,36	20,27	20,31	20,37	20,32	20,22	20,21	20,38	20,37	20,38	20,40	20,34	20,27	20,35	20,37	20,36	20,38	20,28	20,32	20,33	20,38	20,44	20,34	20,36	20,31	20,38	20,39	20,33	20,33	20,35	20,30	20,31	20,29	20,35	20,31	20,31	20,31	20,25	20,29	20,36	20,34	20,38	20,29	20,34	20,34	20,35	20,32	20,33	20,32	20,26	20,28	20,27	20,25	20,21	20,28	20,34	20,32	20,36	20,31	20,26	20,29	20,29	20,38	20,34	20,33	20,30	20,29	20,28	20,25	20,30	20,38	20,30	20,30	20,30	20,34	20,40	20,42	20,30	20,32	20,23	20,23	20,22	20,27	20,24	20,28	20,30	20,27	20,28	20,28	20,27	20,33	20,33	20,28	20,23	20,28	20,24	20,26	20,36	20,23	20,15	20,20	20,26	20,29	20,33	20,36	20,28	20,27	20,26	20,28	20,36	20,34	20,28	20,30	20,33	20,37	20,32	20,28	20,28	20,19	20,24	20,29	20,23	20,18	20,22	20,25	20,17	20,15	20,28	20,33	20,27	20,34	20,31	20,30	
20,34	20,30	20,35	20,29	20,30	20,29	20,19	20,23	20,35	20,39	20,35	20,30	20,34	20,37	20,34	20,35	20,31	20,24	20,39	20,50	20,35	20,33	20,26	20,24	20,36	20,36	20,34	20,41	20,37	20,30	20,33	20,37	20,35	20,36	20,30	20,42	20,34	20,22	20,23	20,23	20,34	20,39	20,36	20,31	20,36	20,32	20,35	20,32	20,28	20,31	20,42	20,44	20,41	20,33	20,32	20,33	20,42	20,42	20,34	20,34	20,47	20,50	20,45	20,38	20,38	20,33	20,28	20,39	20,38	20,33	20,38	20,39	20,36	20,34	20,45	20,39	20,46	20,45	20,39	20,32	20,28	20,43	20,32	20,26	20,32	20,31	20,31	20,23	20,26	20,35	20,40	20,33	20,28	20,47	20,40	20,37	20,39	20,37	20,31	20,35	20,39	20,49	20,46	20,36	20,38	20,36	20,35	20,36	20,42	20,44	20,38	20,37	20,40	20,42	20,41	20,44	20,42	20,43	20,43	20,42	20,32	20,32	20,30	20,39	20,45	20,54	20,49	20,37	20,38	20,37	20,44	20,49	20,43	20,46	20,46	20,41	20,39	20,41	20,39	20,36	20,38	20,37	20,37	20,37	20,40	20,37	20,37	20,44	20,43	20,33	20,37	20,38	20,43	20,41	20,42	20,35	20,34	20,42	20,36	20,42	20,37	20,41	20,29	20,30	20,42	20,43	20,40	20,34	20,38	20,44	20,49	20,39	20,38	20,40	20,48	20,44	20,37	20,48	20,48	20,41	20,35	20,41	20,38	20,34	20,37	20,39	20,43	20,36	20,33	20,30	20,29	20,37	20,40	20,43	20,37	20,42	20,41	20,39	20,39	20,34	20,36	20,40	20,35	20,48	20,41	20,34	20,41	20,53	20,46	20,47	20,41	20,43	20,42	20,47	20,41	20,35	20,36	20,33	20,39	20,44	20,42	20,45	20,40	20,43	20,37	20,38	20,37	20,37	20,46	20,39	20,35	20,41	20,47	20,44	20,32	20,39	20,47	20,47	20,46	20,43	20,38	20,40	20,42	20,44	20,41	20,40	20,33	20,41	20,55	20,49	20,48	20,44	20,44	20,45	20,43	20,48	20,39	20,41	20,41	20,38	20,42	20,42	20,41	20,48	20,43	20,38	20,41	20,41	20,43	20,46	20,45	20,45	20,34	20,34	20,40	20,45	20,42	20,37	20,42	20,45	20,43	20,40	20,37	20,44	20,47	20,36	20,38	20,39	20,40	20,37	20,40	20,33	20,39	20,40	20,44	20,46	20,46	20,46	20,41	20,46	20,39	20,44	20,43	20,43	20,45	20,38	20,40	20,42	20,34	20,44	20,42	20,40	20,36	20,42	20,43	20,41	20,47	20,44	20,34	20,35	20,42	20,48	20,44	20,43	20,40	20,35	20,43	20,40	20,39	20,42	20,45	20,39	20,46	20,44	20,41	20,39	20,39	20,45	20,40	20,43	20,47	20,44	20,37	20,37	20,39	20,37	20,40	20,37	20,30	20,38	20,42	20,44	20,48	20,38	20,35	20,37	20,37	20,44	20,37	20,42	20,49	20,49	20,46	20,39	20,44	20,46	20,43	20,41	20,40	20,50	20,54	20,38	20,36	20,39	20,46	20,44	20,46	20,44	20,47	20,45	20,38	20,42	20,48	20,44	20,47	20,47	20,39	20,40	20,42	20,45	20,43	20,43	20,39	20,42	20,49	20,43	20,47	20,47	20,49	20,58	20,56	20,43	20,39	20,50	20,46	20,46	20,48	20,49	20,36	20,42	20,51	20,52	20,54	20,43	20,42	20,40	20,41	20,41	20,46	20,42	20,43	20,43	20,39	20,43	20,38	20,41	20,41	20,43	20,39	20,38	20,42	20,43	20,41	20,43	20,39	20,34	20,32	20,42	20,38	20,26	20,37	20,42	20,30	20,30	20,30	20,36	20,41	20,42	20,37	20,39	20,37	20,35	20,34	20,31	20,31	20,36	20,41	20,39	20,38	20,45	20,45	20,41	20,41	20,42	20,40	20,45	20,33	20,35	20,40	20,47	20,44	20,43	20,38	20,34	20,34	20,36	20,38	20,32	20,35	20,42	20,36	20,34	20,39	20,33	20,34	20,45	20,49	20,42	20,42	20,36	20,22	20,18	20,25	20,37	20,37	20,33	20,36	20,39	20,33	20,30	20,33	20,28	20,35	20,29	20,29	20,37	20,39	20,35	20,31	20,27	20,33	20,34	20,28	20,29	20,34	20,32	20,40	20,46	20,36	20,34	20,37	20,43	20,37	20,36	20,34	20,40	20,34	20,30	20,36	20,34	20,31	20,32	20,38	20,38	20,33	20,32	20,37	20,31	20,31	20,26	20,26	20,33	20,31	20,35	20,33	20,35	20,33	20,37	20,37	20,29	20,28	20,30	20,37	20,30	20,33	20,40	20,29	20,25	20,29	20,33	20,25	20,31	20,37	20,29	20,34	20,31	20,25	20,21	20,26	20,33	20,31	20,26	20,35	20,42	20,36	20,26	20,29	20,37	20,36	20,33	20,34	20,42	20,35	20,44	20,34	20,26	20,27	20,27	20,31	20,28	20,27	20,27	20,31	20,32	20,34	20,28	20,22	20,26	20,28	20,23	20,23	20,25	20,27	20,26	20,29	20,23	20,17	20,30	20,36	20,28	20,40	20,33	20,25	20,27	20,25	20,22	20,33	20,45	20,39	20,23	20,24	20,31	20,30	20,24	20,27	20,18	20,22	20,29	20,22	20,26	20,24	20,28	20,27	20,14	20,27	20,38	20,38	20,36	20,32	20,31	
20,21	20,34	20,36	20,33	20,26	20,31	20,32	20,29	20,24	20,29	20,35	20,40	20,35	20,34	20,36	20,37	20,43	20,39	20,38	20,43	20,35	20,34	20,38	20,37	20,36	20,37	20,33	20,39	20,37	20,31	20,32	20,37	20,39	20,39	20,31	20,25	20,40	20,36	20,33	20,26	20,36	20,43	20,45	20,35	20,37	20,42	20,43	20,42	20,44	20,33	20,35	20,35	20,42	20,32	20,30	20,37	20,44	20,32	20,28	20,40	20,44	20,40	20,45	20,41	20,35	20,33	20,29	20,34	20,46	20,39	20,40	20,37	20,39	20,36	20,37	20,36	20,37	20,43	20,41	20,33	20,25	20,23	20,30	20,25	20,34	20,30	20,28	20,32	20,28	20,32	20,38	20,38	20,34	20,35	20,43	20,42	20,40	20,35	20,30	20,33	20,40	20,42	20,39	20,41	20,35	20,38	20,35	20,38	20,37	20,50	20,40	20,35	20,34	20,39	20,46	20,41	20,38	20,40	20,41	20,39	20,39	20,34	20,34	20,41	20,44	20,51	20,48	20,39	20,28	20,27	20,37	20,51	20,44	20,46	20,47	20,42	20,32	20,36	20,39	20,37	20,36	20,42	20,43	20,49	20,42	20,46	20,45	20,45	20,42	20,37	20,39	20,41	20,43	20,37	20,41	20,38	20,37	20,45	20,37	20,41	20,41	20,34	20,30	20,31	20,42	20,44	20,39	20,35	20,45	20,46	20,47	20,46	20,46	20,40	20,41	20,46	20,43	20,47	20,45	20,40	20,37	20,41	20,45	20,35	20,36	20,35	20,41	20,37	20,42	20,41	20,31	20,34	20,35	20,37	20,47	20,50	20,48	20,42	20,41	20,45	20,38	20,39	20,41	20,44	20,45	20,32	20,41	20,44	20,40	20,43	20,38	20,38	20,40	20,45	20,42	20,37	20,50	20,43	20,40	20,42	20,44	20,43	20,45	20,47	20,39	20,40	20,48	20,44	20,46	20,44	20,38	20,42	20,45	20,42	20,31	20,34	20,48	20,52	20,52	20,46	20,37	20,32	20,39	20,47	20,47	20,47	20,40	20,43	20,52	20,51	20,52	20,50	20,45	20,43	20,40	20,50	20,47	20,43	20,45	20,44	20,41	20,50	20,50	20,48	20,39	20,39	20,37	20,40	20,50	20,46	20,46	20,42	20,41	20,41	20,43	20,47	20,47	20,36	20,39	20,42	20,45	20,39	20,32	20,44	20,43	20,37	20,38	20,38	20,32	20,38	20,39	20,32	20,39	20,39	20,38	20,49	20,52	20,50	20,48	20,48	20,47	20,43	20,46	20,46	20,40	20,35	20,42	20,36	20,34	20,41	20,37	20,41	20,40	20,40	20,42	20,40	20,47	20,44	20,38	20,43	20,43	20,49	20,53	20,48	20,43	20,44	20,45	20,51	20,39	20,39	20,42	20,36	20,35	20,43	20,48	20,41	20,44	20,45	20,46	20,45	20,41	20,36	20,31	20,28	20,37	20,38	20,35	20,41	20,38	20,45	20,43	20,40	20,48	20,40	20,38	20,38	20,41	20,51	20,44	20,44	20,49	20,42	20,43	20,43	20,47	20,50	20,43	20,37	20,42	20,51	20,51	20,38	20,45	20,48	20,46	20,38	20,43	20,47	20,41	20,38	20,37	20,39	20,45	20,43	20,45	20,46	20,36	20,36	20,50	20,46	20,40	20,42	20,44	20,42	20,44	20,37	20,40	20,46	20,45	20,56	20,53	20,44	20,39	20,44	20,46	20,43	20,44	20,43	20,34	20,43	20,48	20,44	20,46	20,47	20,44	20,41	20,42	20,44	20,44	20,39	20,43	20,40	20,43	20,43	20,37	20,37	20,47	20,45	20,42	20,40	20,38	20,45	20,40	20,44	20,37	20,30	20,32	20,39	20,42	20,29	20,26	20,34	20,31	20,35	20,39	20,43	20,43	20,48	20,36	20,34	20,32	20,27	20,32	20,34	20,35	20,37	20,38	20,37	20,40	20,44	20,37	20,35	20,44	20,44	20,36	20,44	20,32	20,27	20,33	20,36	20,35	20,37	20,40	20,40	20,34	20,32	20,36	20,37	20,34	20,37	20,43	20,42	20,39	20,35	20,39	20,40	20,42	20,44	20,41	20,36	20,26	20,21	20,27	20,24	20,29	20,35	20,31	20,33	20,33	20,34	20,34	20,32	20,31	20,34	20,30	20,35	20,34	20,35	20,37	20,36	20,28	20,35	20,26	20,30	20,26	20,23	20,34	20,42	20,34	20,28	20,36	20,37	20,38	20,38	20,34	20,31	20,28	20,30	20,36	20,36	20,30	20,27	20,23	20,29	20,33	20,43	20,34	20,30	20,30	20,29	20,27	20,33	20,43	20,31	20,29	20,35	20,36	20,32	20,30	20,29	20,27	20,37	20,32	20,33	20,37	20,45	20,32	20,22	20,31	20,32	20,27	20,30	20,36	20,25	20,29	20,35	20,32	20,25	20,26	20,31	20,27	20,23	20,23	20,39	20,35	20,24	20,26	20,38	20,28	20,26	20,33	20,41	20,36	20,38	20,38	20,26	20,30	20,34	20,36	20,24	20,27	20,33	20,38	20,39	20,37	20,28	20,29	20,24	20,24	20,22	20,32	20,33	20,37	20,27	20,30	20,30	20,27	20,27	20,35	20,25	20,23	20,29	20,29	20,25	20,29	20,31	20,31	20,36	20,35	20,23	20,27	20,26	20,25	20,25	20,28	20,24	20,28	20,32	20,27	20,23	20,26	20,24	20,21	20,18	20,29	20,28	20,23	20,30	20,30	20,28	
20,35	20,30	20,27	20,25	20,28	20,30	20,36	20,34	20,34	20,30	20,38	20,37	20,31	20,24	20,32	20,44	20,34	20,29	20,38	20,41	20,31	20,33	20,36	20,33	20,37	20,36	20,24	20,23	20,36	20,36	20,30	20,48	20,52	20,34	20,24	20,18	20,31	20,40	20,41	20,41	20,34	20,40	20,47	20,40	20,45	20,44	20,43	20,39	20,44	20,44	20,30	20,32	20,37	20,30	20,26	20,37	20,44	20,36	20,36	20,38	20,42	20,35	20,46	20,42	20,35	20,36	20,36	20,37	20,41	20,39	20,32	20,39	20,37	20,42	20,35	20,29	20,36	20,41	20,38	20,35	20,37	20,35	20,33	20,43	20,39	20,31	20,26	20,29	20,35	20,30	20,37	20,34	20,38	20,31	20,24	20,36	20,41	20,40	20,23	20,31	20,44	20,39	20,36	20,40	20,40	20,35	20,34	20,28	20,30	20,38	20,44	20,40	20,42	20,41	20,49	20,35	20,37	20,36	20,38	20,43	20,40	20,34	20,35	20,45	20,48	20,45	20,41	20,38	20,40	20,27	20,34	20,42	20,45	20,45	20,45	20,32	20,33	20,35	20,30	20,39	20,39	20,41	20,48	20,42	20,37	20,45	20,48	20,46	20,44	20,42	20,44	20,45	20,42	20,40	20,43	20,40	20,39	20,39	20,47	20,50	20,46	20,39	20,28	20,37	20,34	20,34	20,40	20,38	20,49	20,40	20,39	20,39	20,41	20,39	20,47	20,45	20,42	20,36	20,34	20,36	20,39	20,43	20,42	20,36	20,36	20,41	20,43	20,46	20,42	20,39	20,39	20,37	20,35	20,32	20,41	20,45	20,46	20,43	20,41	20,38	20,32	20,33	20,40	20,42	20,41	20,39	20,45	20,46	20,39	20,43	20,39	20,31	20,30	20,40	20,42	20,35	20,43	20,46	20,46	20,52	20,39	20,43	20,40	20,43	20,44	20,44	20,43	20,43	20,45	20,42	20,41	20,43	20,49	20,47	20,38	20,42	20,47	20,46	20,49	20,47	20,40	20,36	20,34	20,44	20,43	20,44	20,41	20,42	20,44	20,48	20,48	20,48	20,45	20,40	20,39	20,42	20,46	20,47	20,47	20,47	20,41	20,49	20,51	20,48	20,40	20,37	20,42	20,40	20,44	20,45	20,43	20,44	20,39	20,43	20,42	20,44	20,50	20,44	20,43	20,43	20,48	20,44	20,38	20,41	20,49	20,37	20,40	20,41	20,38	20,46	20,40	20,33	20,36	20,40	20,36	20,42	20,40	20,41	20,44	20,42	20,40	20,43	20,41	20,40	20,40	20,32	20,38	20,44	20,37	20,44	20,41	20,41	20,42	20,46	20,47	20,44	20,41	20,40	20,43	20,47	20,43	20,46	20,50	20,46	20,45	20,44	20,45	20,47	20,40	20,34	20,35	20,35	20,31	20,37	20,44	20,41	20,41	20,43	20,43	20,41	20,43	20,43	20,34	20,27	20,35	20,44	20,35	20,38	20,44	20,50	20,46	20,48	20,45	20,43	20,36	20,44	20,51	20,49	20,50	20,40	20,40	20,45	20,40	20,41	20,46	20,53	20,45	20,39	20,41	20,51	20,52	20,37	20,40	20,44	20,41	20,37	20,42	20,47	20,39	20,35	20,42	20,41	20,39	20,38	20,41	20,38	20,34	20,41	20,47	20,52	20,45	20,46	20,35	20,42	20,42	20,37	20,46	20,46	20,42	20,44	20,44	20,42	20,37	20,44	20,41	20,46	20,46	20,44	20,37	20,36	20,42	20,37	20,39	20,44	20,42	20,49	20,43	20,43	20,43	20,35	20,41	20,43	20,38	20,38	20,43	20,39	20,42	20,44	20,39	20,32	20,41	20,40	20,41	20,38	20,40	20,37	20,39	20,41	20,38	20,38	20,32	20,29	20,30	20,35	20,40	20,40	20,39	20,43	20,36	20,30	20,30	20,36	20,35	20,37	20,36	20,36	20,34	20,32	20,31	20,35	20,33	20,29	20,36	20,36	20,36	20,35	20,32	20,31	20,34	20,28	20,26	20,31	20,29	20,36	20,33	20,29	20,46	20,43	20,35	20,34	20,35	20,41	20,39	20,42	20,47	20,40	20,31	20,37	20,38	20,32	20,23	20,26	20,32	20,25	20,27	20,29	20,25	20,23	20,25	20,30	20,32	20,34	20,30	20,25	20,25	20,32	20,32	20,30	20,37	20,37	20,31	20,36	20,34	20,29	20,23	20,22	20,37	20,37	20,38	20,31	20,23	20,33	20,36	20,34	20,28	20,30	20,27	20,29	20,36	20,32	20,29	20,31	20,34	20,28	20,35	20,45	20,38	20,31	20,29	20,32	20,32	20,35	20,36	20,35	20,32	20,36	20,39	20,40	20,37	20,26	20,30	20,34	20,33	20,32	20,38	20,34	20,28	20,26	20,30	20,27	20,22	20,30	20,30	20,24	20,31	20,35	20,38	20,34	20,30	20,26	20,31	20,21	20,25	20,33	20,28	20,26	20,26	20,31	20,32	20,21	20,24	20,36	20,31	20,29	20,29	20,25	20,31	20,31	20,35	20,35	20,28	20,30	20,35	20,36	20,32	20,22	20,32	20,34	20,30	20,28	20,33	20,42	20,40	20,30	20,27	20,30	20,31	20,29	20,33	20,29	20,22	20,23	20,31	20,26	20,32	20,41	20,38	20,36	20,15	20,30	20,33	20,32	20,23	20,21	20,32	20,36	20,22	20,23	20,33	20,23	20,19	20,29	20,23	20,25	20,28	20,26	20,16	20,28	20,28	20,29	
20,32	20,30	20,27	20,24	20,30	20,31	20,34	20,39	20,36	20,41	20,37	20,31	20,35	20,36	20,36	20,51	20,45	20,33	20,43	20,42	20,34	20,34	20,40	20,34	20,34	20,43	20,30	20,30	20,31	20,36	20,37	20,38	20,44	20,33	20,21	20,21	20,30	20,36	20,32	20,30	20,23	20,38	20,38	20,31	20,42	20,39	20,32	20,38	20,40	20,42	20,36	20,34	20,33	20,28	20,23	20,31	20,35	20,33	20,29	20,33	20,38	20,30	20,41	20,44	20,30	20,31	20,34	20,37	20,39	20,44	20,46	20,36	20,37	20,35	20,35	20,31	20,31	20,37	20,34	20,32	20,40	20,42	20,32	20,42	20,44	20,31	20,34	20,33	20,32	20,30	20,34	20,31	20,37	20,28	20,28	20,33	20,33	20,40	20,35	20,35	20,41	20,41	20,40	20,42	20,44	20,33	20,33	20,34	20,32	20,36	20,41	20,45	20,37	20,39	20,43	20,38	20,44	20,49	20,42	20,45	20,34	20,36	20,44	20,52	20,47	20,51	20,40	20,32	20,34	20,34	20,43	20,47	20,46	20,41	20,37	20,36	20,32	20,37	20,31	20,36	20,43	20,42	20,44	20,40	20,38	20,40	20,40	20,49	20,45	20,42	20,42	20,33	20,36	20,38	20,43	20,39	20,35	20,34	20,40	20,40	20,34	20,33	20,32	20,41	20,40	20,32	20,43	20,45	20,43	20,35	20,35	20,41	20,37	20,40	20,41	20,45	20,41	20,47	20,38	20,34	20,36	20,38	20,40	20,34	20,30	20,42	20,47	20,44	20,39	20,35	20,29	20,39	20,34	20,37	20,32	20,45	20,49	20,44	20,40	20,36	20,37	20,40	20,41	20,40	20,35	20,43	20,51	20,40	20,42	20,44	20,46	20,42	20,41	20,39	20,39	20,41	20,45	20,40	20,46	20,54	20,46	20,43	20,43	20,45	20,44	20,43	20,47	20,46	20,47	20,41	20,40	20,45	20,51	20,48	20,40	20,42	20,48	20,46	20,42	20,48	20,39	20,36	20,37	20,48	20,42	20,37	20,41	20,45	20,45	20,40	20,48	20,48	20,50	20,43	20,44	20,46	20,45	20,47	20,49	20,37	20,38	20,42	20,47	20,47	20,42	20,43	20,40	20,46	20,47	20,49	20,41	20,45	20,36	20,34	20,42	20,46	20,38	20,38	20,41	20,50	20,49	20,46	20,39	20,40	20,49	20,44	20,44	20,41	20,37	20,46	20,39	20,34	20,40	20,39	20,38	20,39	20,42	20,41	20,43	20,44	20,40	20,39	20,38	20,38	20,41	20,37	20,39	20,42	20,33	20,40	20,44	20,39	20,41	20,42	20,47	20,43	20,42	20,38	20,46	20,52	20,45	20,36	20,43	20,37	20,39	20,41	20,44	20,43	20,42	20,45	20,37	20,32	20,40	20,35	20,38	20,41	20,45	20,46	20,40	20,41	20,47	20,43	20,38	20,36	20,39	20,44	20,40	20,38	20,41	20,45	20,42	20,46	20,47	20,36	20,31	20,34	20,49	20,50	20,48	20,43	20,40	20,43	20,44	20,42	20,43	20,46	20,38	20,36	20,41	20,47	20,44	20,42	20,40	20,41	20,41	20,42	20,40	20,37	20,40	20,40	20,43	20,45	20,41	20,48	20,43	20,36	20,39	20,38	20,43	20,35	20,42	20,43	20,38	20,44	20,50	20,39	20,37	20,42	20,41	20,43	20,47	20,41	20,44	20,45	20,50	20,47	20,46	20,48	20,47	20,35	20,34	20,44	20,43	20,41	20,44	20,43	20,47	20,40	20,48	20,41	20,44	20,46	20,41	20,36	20,35	20,36	20,42	20,44	20,44	20,37	20,40	20,39	20,40	20,36	20,40	20,45	20,46	20,43	20,39	20,36	20,38	20,43	20,38	20,31	20,32	20,41	20,41	20,32	20,34	20,31	20,36	20,37	20,37	20,35	20,39	20,37	20,34	20,32	20,30	20,26	20,36	20,28	20,28	20,33	20,27	20,30	20,33	20,34	20,34	20,25	20,31	20,32	20,25	20,32	20,39	20,33	20,39	20,47	20,43	20,37	20,33	20,38	20,32	20,40	20,40	20,40	20,38	20,36	20,39	20,29	20,22	20,24	20,33	20,33	20,29	20,25	20,29	20,32	20,21	20,28	20,33	20,34	20,31	20,26	20,30	20,33	20,31	20,37	20,32	20,35	20,36	20,40	20,38	20,30	20,28	20,29	20,39	20,35	20,33	20,27	20,29	20,34	20,34	20,30	20,23	20,26	20,32	20,33	20,32	20,26	20,18	20,30	20,35	20,32	20,32	20,31	20,30	20,25	20,26	20,35	20,35	20,32	20,36	20,38	20,34	20,26	20,30	20,41	20,38	20,18	20,27	20,37	20,30	20,30	20,33	20,29	20,21	20,27	20,34	20,29	20,24	20,27	20,36	20,35	20,29	20,31	20,28	20,32	20,27	20,25	20,33	20,31	20,28	20,34	20,28	20,23	20,30	20,29	20,27	20,31	20,28	20,34	20,32	20,30	20,32	20,20	20,24	20,24	20,24	20,32	20,30	20,23	20,25	20,25	20,33	20,30	20,21	20,22	20,21	20,22	20,22	20,31	20,34	20,31	20,31	20,26	20,23	20,28	20,26	20,21	20,33	20,27	20,30	20,27	20,31	20,43	20,41	20,45	20,21	20,18	20,28	20,27	20,24	20,24	20,31	20,29	20,22	20,18	20,40	20,34	20,16	20,21	20,32	20,31	20,25	20,31	20,24	20,30	20,37	20,36	
20,29	20,22	20,27	20,26	20,22	20,28	20,37	20,35	20,39	20,34	20,30	20,26	20,33	20,34	20,25	20,32	20,34	20,32	20,38	20,46	20,37	20,36	20,40	20,39	20,34	20,34	20,38	20,33	20,30	20,30	20,27	20,33	20,42	20,33	20,37	20,35	20,35	20,35	20,34	20,32	20,26	20,34	20,38	20,27	20,41	20,34	20,26	20,33	20,42	20,33	20,27	20,27	20,33	20,30	20,31	20,30	20,36	20,34	20,21	20,26	20,32	20,33	20,38	20,43	20,32	20,34	20,36	20,38	20,37	20,40	20,49	20,42	20,30	20,32	20,34	20,32	20,33	20,34	20,31	20,33	20,38	20,29	20,27	20,34	20,44	20,35	20,34	20,31	20,32	20,29	20,34	20,37	20,32	20,35	20,39	20,42	20,34	20,33	20,35	20,35	20,47	20,42	20,41	20,40	20,37	20,42	20,32	20,38	20,38	20,36	20,44	20,39	20,40	20,36	20,39	20,38	20,48	20,54	20,47	20,43	20,37	20,41	20,49	20,65	20,51	20,43	20,44	20,40	20,40	20,39	20,35	20,41	20,43	20,44	20,41	20,37	20,32	20,43	20,35	20,38	20,40	20,37	20,38	20,43	20,40	20,40	20,41	20,44	20,39	20,40	20,41	20,35	20,29	20,36	20,43	20,41	20,37	20,35	20,31	20,36	20,29	20,38	20,35	20,40	20,40	20,34	20,43	20,42	20,37	20,34	20,29	20,37	20,42	20,40	20,42	20,38	20,36	20,40	20,44	20,40	20,40	20,35	20,39	20,36	20,31	20,36	20,43	20,42	20,39	20,40	20,34	20,35	20,36	20,35	20,37	20,46	20,44	20,48	20,36	20,36	20,40	20,45	20,42	20,33	20,37	20,38	20,51	20,44	20,40	20,38	20,42	20,46	20,46	20,40	20,37	20,40	20,46	20,48	20,48	20,49	20,42	20,41	20,44	20,42	20,38	20,42	20,43	20,45	20,49	20,47	20,41	20,49	20,51	20,48	20,36	20,40	20,44	20,46	20,46	20,49	20,41	20,32	20,42	20,49	20,43	20,37	20,44	20,52	20,45	20,39	20,44	20,45	20,49	20,47	20,43	20,51	20,42	20,48	20,48	20,46	20,42	20,39	20,38	20,39	20,38	20,41	20,46	20,40	20,47	20,43	20,40	20,42	20,32	20,35	20,40	20,42	20,38	20,35	20,37	20,43	20,44	20,49	20,46	20,42	20,49	20,37	20,42	20,39	20,43	20,47	20,44	20,33	20,39	20,43	20,38	20,35	20,41	20,42	20,39	20,47	20,45	20,37	20,39	20,36	20,34	20,38	20,41	20,46	20,43	20,41	20,42	20,38	20,38	20,43	20,52	20,47	20,42	20,43	20,46	20,53	20,48	20,43	20,41	20,37	20,34	20,35	20,38	20,40	20,41	20,50	20,43	20,35	20,38	20,42	20,45	20,46	20,45	20,48	20,44	20,39	20,47	20,45	20,36	20,34	20,41	20,44	20,40	20,41	20,39	20,33	20,37	20,42	20,44	20,37	20,36	20,36	20,39	20,47	20,40	20,41	20,43	20,44	20,42	20,36	20,45	20,47	20,43	20,32	20,36	20,40	20,35	20,36	20,45	20,44	20,43	20,37	20,37	20,42	20,43	20,47	20,44	20,48	20,46	20,41	20,44	20,41	20,36	20,32	20,34	20,40	20,44	20,45	20,41	20,42	20,45	20,39	20,35	20,41	20,40	20,42	20,52	20,44	20,41	20,43	20,51	20,50	20,43	20,43	20,46	20,43	20,41	20,44	20,46	20,43	20,45	20,47	20,48	20,51	20,44	20,39	20,36	20,40	20,39	20,40	20,38	20,31	20,40	20,46	20,43	20,33	20,35	20,36	20,44	20,43	20,38	20,41	20,40	20,41	20,40	20,42	20,40	20,34	20,39	20,34	20,27	20,33	20,41	20,37	20,28	20,26	20,42	20,39	20,37	20,32	20,32	20,38	20,33	20,33	20,31	20,25	20,32	20,34	20,36	20,33	20,31	20,32	20,28	20,31	20,35	20,28	20,28	20,38	20,31	20,28	20,35	20,35	20,37	20,42	20,41	20,35	20,30	20,35	20,32	20,34	20,42	20,38	20,39	20,43	20,37	20,35	20,27	20,27	20,37	20,31	20,26	20,27	20,27	20,28	20,29	20,29	20,29	20,36	20,28	20,33	20,29	20,29	20,22	20,32	20,36	20,31	20,33	20,33	20,24	20,24	20,26	20,32	20,39	20,40	20,27	20,21	20,29	20,35	20,34	20,35	20,26	20,31	20,30	20,30	20,32	20,27	20,20	20,30	20,33	20,28	20,32	20,30	20,27	20,28	20,28	20,30	20,35	20,33	20,33	20,34	20,28	20,25	20,28	20,32	20,34	20,15	20,14	20,32	20,31	20,25	20,24	20,28	20,29	20,27	20,36	20,24	20,16	20,24	20,37	20,41	20,29	20,25	20,28	20,20	20,24	20,27	20,36	20,38	20,36	20,32	20,26	20,20	20,34	20,35	20,28	20,24	20,23	20,36	20,31	20,26	20,31	20,27	20,21	20,21	20,22	20,27	20,24	20,33	20,37	20,27	20,24	20,28	20,17	20,14	20,20	20,21	20,27	20,24	20,31	20,29	20,35	20,31	20,26	20,24	20,17	20,18	20,27	20,27	20,26	20,20	20,23	20,30	20,43	20,33	20,23	20,16	20,22	20,24	20,31	20,35	20,21	20,12	20,19	20,22	20,39	20,33	20,14	20,20	20,30	20,28	20,26	20,32	20,30	20,30	20,32	20,33	
20,23	20,23	20,24	20,26	20,24	20,27	20,36	20,36	20,34	20,35	20,28	20,24	20,26	20,44	20,30	20,25	20,35	20,30	20,30	20,37	20,37	20,30	20,37	20,40	20,39	20,33	20,34	20,31	20,29	20,31	20,26	20,30	20,35	20,34	20,35	20,40	20,29	20,30	20,32	20,42	20,42	20,41	20,40	20,31	20,34	20,34	20,33	20,34	20,42	20,34	20,25	20,28	20,37	20,39	20,39	20,40	20,32	20,32	20,31	20,27	20,33	20,37	20,39	20,41	20,35	20,35	20,31	20,38	20,33	20,42	20,44	20,41	20,34	20,33	20,33	20,32	20,31	20,45	20,37	20,26	20,39	20,29	20,24	20,36	20,44	20,28	20,27	20,32	20,45	20,39	20,27	20,29	20,35	20,39	20,42	20,39	20,35	20,30	20,26	20,32	20,46	20,38	20,37	20,40	20,34	20,46	20,39	20,39	20,43	20,33	20,39	20,36	20,37	20,43	20,42	20,43	20,43	20,51	20,50	20,45	20,43	20,48	20,42	20,43	20,50	20,39	20,43	20,41	20,38	20,36	20,33	20,32	20,44	20,45	20,46	20,40	20,37	20,41	20,38	20,40	20,40	20,35	20,36	20,45	20,40	20,35	20,37	20,44	20,36	20,34	20,41	20,35	20,34	20,35	20,36	20,42	20,42	20,39	20,35	20,35	20,36	20,46	20,42	20,36	20,32	20,25	20,35	20,37	20,32	20,32	20,27	20,30	20,44	20,42	20,37	20,39	20,39	20,42	20,39	20,39	20,41	20,31	20,37	20,32	20,31	20,32	20,32	20,42	20,44	20,44	20,39	20,42	20,35	20,35	20,41	20,48	20,38	20,37	20,36	20,32	20,34	20,39	20,44	20,31	20,22	20,32	20,40	20,39	20,38	20,45	20,41	20,42	20,40	20,42	20,35	20,39	20,42	20,47	20,52	20,47	20,35	20,41	20,35	20,42	20,40	20,46	20,45	20,40	20,50	20,53	20,44	20,46	20,49	20,46	20,43	20,44	20,48	20,47	20,43	20,46	20,41	20,34	20,39	20,46	20,50	20,43	20,34	20,42	20,44	20,44	20,50	20,42	20,45	20,42	20,42	20,44	20,46	20,50	20,47	20,41	20,44	20,40	20,37	20,43	20,40	20,39	20,36	20,39	20,40	20,44	20,48	20,36	20,31	20,35	20,42	20,40	20,37	20,36	20,37	20,39	20,36	20,39	20,46	20,41	20,46	20,35	20,37	20,39	20,43	20,45	20,46	20,42	20,42	20,42	20,39	20,38	20,41	20,42	20,41	20,36	20,45	20,44	20,38	20,36	20,39	20,37	20,33	20,36	20,41	20,41	20,45	20,40	20,34	20,38	20,48	20,49	20,40	20,35	20,39	20,48	20,47	20,48	20,44	20,40	20,36	20,36	20,31	20,42	20,47	20,44	20,40	20,34	20,40	20,44	20,46	20,46	20,44	20,40	20,39	20,37	20,39	20,44	20,37	20,34	20,40	20,44	20,40	20,37	20,38	20,34	20,39	20,42	20,39	20,38	20,32	20,34	20,36	20,39	20,35	20,38	20,41	20,40	20,37	20,36	20,38	20,45	20,43	20,40	20,34	20,42	20,41	20,38	20,41	20,44	20,42	20,34	20,34	20,49	20,43	20,41	20,41	20,41	20,45	20,43	20,40	20,44	20,37	20,30	20,36	20,40	20,43	20,43	20,40	20,44	20,47	20,39	20,31	20,40	20,39	20,42	20,46	20,36	20,35	20,47	20,47	20,41	20,46	20,40	20,42	20,43	20,45	20,40	20,39	20,40	20,44	20,41	20,44	20,47	20,44	20,40	20,32	20,44	20,50	20,37	20,40	20,37	20,43	20,46	20,37	20,32	20,27	20,37	20,41	20,40	20,35	20,30	20,37	20,39	20,49	20,37	20,34	20,38	20,35	20,38	20,37	20,38	20,41	20,42	20,37	20,24	20,33	20,32	20,35	20,32	20,27	20,27	20,33	20,34	20,36	20,28	20,29	20,32	20,40	20,45	20,43	20,43	20,36	20,33	20,36	20,33	20,30	20,34	20,36	20,32	20,32	20,28	20,36	20,33	20,33	20,33	20,29	20,37	20,31	20,30	20,31	20,34	20,34	20,34	20,35	20,26	20,24	20,29	20,33	20,28	20,18	20,28	20,33	20,27	20,30	20,32	20,35	20,34	20,21	20,23	20,25	20,24	20,22	20,25	20,31	20,43	20,36	20,32	20,28	20,28	20,28	20,33	20,37	20,30	20,33	20,35	20,38	20,30	20,28	20,32	20,32	20,29	20,27	20,30	20,34	20,40	20,31	20,39	20,36	20,30	20,33	20,32	20,33	20,24	20,27	20,27	20,35	20,30	20,28	20,33	20,33	20,31	20,27	20,31	20,30	20,23	20,20	20,28	20,25	20,23	20,32	20,35	20,27	20,26	20,36	20,32	20,17	20,26	20,34	20,40	20,35	20,36	20,27	20,13	20,24	20,29	20,33	20,30	20,34	20,31	20,31	20,29	20,31	20,37	20,34	20,32	20,22	20,22	20,24	20,23	20,25	20,32	20,30	20,24	20,22	20,26	20,24	20,31	20,38	20,36	20,22	20,25	20,26	20,19	20,21	20,24	20,32	20,23	20,26	20,33	20,34	20,33	20,26	20,31	20,25	20,20	20,23	20,26	20,25	20,25	20,25	20,28	20,38	20,36	20,23	20,22	20,26	20,26	20,24	20,32	20,25	20,11	20,15	20,20	20,27	20,24	20,18	20,17	20,28	20,27	20,22	20,23	20,29	20,23	20,22	20,24	
20,38	20,34	20,25	20,23	20,25	20,26	20,26	20,34	20,27	20,30	20,28	20,21	20,31	20,39	20,33	20,26	20,32	20,38	20,38	20,43	20,36	20,29	20,34	20,30	20,36	20,35	20,30	20,36	20,35	20,37	20,31	20,27	20,33	20,33	20,27	20,36	20,27	20,23	20,41	20,39	20,45	20,48	20,36	20,35	20,37	20,34	20,41	20,39	20,42	20,31	20,27	20,33	20,32	20,38	20,42	20,34	20,28	20,29	20,34	20,39	20,39	20,37	20,34	20,32	20,33	20,40	20,34	20,33	20,30	20,32	20,38	20,41	20,42	20,42	20,31	20,33	20,37	20,36	20,40	20,33	20,34	20,34	20,29	20,35	20,44	20,32	20,26	20,26	20,34	20,38	20,30	20,30	20,31	20,38	20,43	20,44	20,32	20,32	20,33	20,27	20,39	20,36	20,31	20,34	20,44	20,37	20,34	20,37	20,44	20,34	20,32	20,31	20,38	20,43	20,44	20,44	20,41	20,47	20,50	20,35	20,41	20,50	20,50	20,40	20,41	20,41	20,44	20,44	20,33	20,31	20,39	20,45	20,40	20,39	20,41	20,42	20,34	20,33	20,31	20,39	20,38	20,30	20,36	20,42	20,38	20,38	20,25	20,32	20,38	20,38	20,42	20,30	20,29	20,34	20,32	20,33	20,33	20,36	20,38	20,40	20,35	20,40	20,43	20,30	20,24	20,22	20,31	20,38	20,33	20,33	20,36	20,34	20,40	20,40	20,35	20,40	20,46	20,46	20,43	20,34	20,40	20,34	20,39	20,30	20,35	20,37	20,34	20,42	20,39	20,40	20,39	20,39	20,37	20,35	20,39	20,46	20,35	20,28	20,35	20,30	20,28	20,42	20,37	20,40	20,32	20,37	20,43	20,38	20,41	20,48	20,43	20,41	20,35	20,38	20,41	20,33	20,42	20,40	20,46	20,47	20,40	20,34	20,31	20,42	20,45	20,38	20,40	20,36	20,46	20,49	20,41	20,43	20,42	20,41	20,41	20,43	20,42	20,47	20,43	20,41	20,41	20,34	20,40	20,47	20,51	20,51	20,38	20,39	20,45	20,48	20,44	20,35	20,36	20,41	20,43	20,41	20,38	20,45	20,45	20,37	20,36	20,34	20,30	20,44	20,45	20,41	20,38	20,40	20,44	20,41	20,43	20,42	20,37	20,40	20,39	20,38	20,38	20,37	20,37	20,39	20,37	20,37	20,41	20,45	20,45	20,40	20,40	20,44	20,47	20,42	20,43	20,39	20,37	20,36	20,37	20,34	20,38	20,38	20,40	20,40	20,44	20,41	20,33	20,38	20,47	20,38	20,32	20,35	20,30	20,28	20,38	20,35	20,37	20,40	20,44	20,45	20,36	20,29	20,31	20,40	20,43	20,44	20,42	20,41	20,41	20,33	20,33	20,38	20,41	20,45	20,44	20,35	20,37	20,43	20,44	20,43	20,37	20,34	20,39	20,41	20,39	20,40	20,32	20,26	20,44	20,47	20,40	20,40	20,38	20,38	20,37	20,39	20,38	20,41	20,34	20,34	20,40	20,39	20,39	20,40	20,44	20,39	20,35	20,34	20,46	20,42	20,41	20,45	20,40	20,37	20,46	20,44	20,37	20,37	20,48	20,45	20,42	20,50	20,50	20,42	20,46	20,37	20,41	20,45	20,39	20,49	20,41	20,42	20,41	20,42	20,42	20,44	20,41	20,44	20,44	20,43	20,42	20,35	20,40	20,42	20,39	20,37	20,39	20,48	20,47	20,39	20,39	20,43	20,41	20,39	20,45	20,43	20,36	20,38	20,38	20,43	20,40	20,36	20,45	20,39	20,32	20,41	20,48	20,49	20,47	20,41	20,41	20,48	20,42	20,32	20,29	20,35	20,42	20,37	20,39	20,37	20,37	20,39	20,43	20,38	20,35	20,38	20,38	20,30	20,35	20,38	20,45	20,43	20,36	20,29	20,26	20,26	20,33	20,34	20,34	20,32	20,31	20,27	20,41	20,37	20,35	20,32	20,31	20,42	20,42	20,46	20,42	20,39	20,37	20,34	20,36	20,37	20,33	20,35	20,31	20,21	20,33	20,33	20,29	20,31	20,30	20,38	20,28	20,29	20,33	20,35	20,39	20,35	20,29	20,28	20,21	20,31	20,33	20,27	20,20	20,25	20,37	20,32	20,26	20,29	20,36	20,30	20,26	20,21	20,22	20,26	20,23	20,21	20,30	20,33	20,37	20,37	20,29	20,30	20,30	20,28	20,29	20,26	20,35	20,43	20,37	20,31	20,25	20,22	20,28	20,29	20,24	20,32	20,37	20,36	20,32	20,32	20,38	20,24	20,33	20,38	20,32	20,24	20,32	20,37	20,39	20,27	20,32	20,39	20,29	20,31	20,27	20,31	20,31	20,25	20,23	20,27	20,25	20,31	20,37	20,36	20,35	20,36	20,36	20,28	20,18	20,26	20,31	20,34	20,33	20,29	20,24	20,18	20,26	20,29	20,31	20,24	20,35	20,32	20,27	20,25	20,26	20,32	20,31	20,33	20,23	20,22	20,30	20,26	20,31	20,32	20,26	20,26	20,30	20,30	20,19	20,24	20,24	20,27	20,27	20,22	20,28	20,21	20,23	20,23	20,30	20,24	20,19	20,26	20,31	20,30	20,16	20,20	20,28	20,18	20,27	20,29	20,26	20,28	20,24	20,31	20,36	20,36	20,24	20,20	20,28	20,23	20,24	20,24	20,17	20,14	20,17	20,23	20,17	20,18	20,22	20,17	20,17	20,25	20,19	20,22	20,23	20,23	20,17	20,20	
20,43	20,34	20,35	20,25	20,25	20,25	20,35	20,37	20,25	20,20	20,27	20,23	20,32	20,38	20,35	20,33	20,33	20,35	20,38	20,48	20,38	20,31	20,32	20,23	20,42	20,31	20,27	20,32	20,27	20,32	20,37	20,34	20,36	20,28	20,27	20,36	20,37	20,30	20,44	20,51	20,39	20,41	20,36	20,33	20,35	20,41	20,37	20,32	20,33	20,33	20,27	20,36	20,40	20,34	20,40	20,32	20,29	20,34	20,32	20,35	20,41	20,42	20,44	20,38	20,32	20,38	20,38	20,41	20,28	20,28	20,34	20,33	20,37	20,37	20,36	20,39	20,41	20,37	20,39	20,46	20,34	20,32	20,28	20,34	20,37	20,33	20,27	20,32	20,36	20,37	20,42	20,37	20,35	20,42	20,46	20,52	20,47	20,37	20,38	20,33	20,39	20,35	20,30	20,32	20,43	20,39	20,36	20,42	20,42	20,39	20,42	20,37	20,41	20,43	20,40	20,38	20,36	20,40	20,51	20,48	20,35	20,37	20,45	20,53	20,42	20,42	20,44	20,49	20,44	20,37	20,34	20,45	20,42	20,41	20,41	20,36	20,36	20,33	20,34	20,35	20,38	20,32	20,39	20,46	20,44	20,43	20,37	20,35	20,32	20,43	20,47	20,29	20,30	20,31	20,35	20,33	20,25	20,29	20,28	20,39	20,37	20,36	20,40	20,41	20,36	20,33	20,35	20,38	20,35	20,34	20,41	20,43	20,39	20,39	20,42	20,43	20,45	20,41	20,43	20,40	20,33	20,34	20,40	20,37	20,33	20,29	20,41	20,41	20,41	20,36	20,43	20,44	20,34	20,36	20,40	20,42	20,41	20,31	20,39	20,41	20,32	20,38	20,39	20,45	20,47	20,43	20,41	20,40	20,42	20,54	20,44	20,40	20,43	20,44	20,37	20,39	20,43	20,46	20,47	20,49	20,50	20,46	20,43	20,39	20,39	20,40	20,38	20,44	20,44	20,45	20,42	20,42	20,44	20,37	20,38	20,42	20,43	20,45	20,42	20,34	20,40	20,35	20,39	20,53	20,50	20,46	20,36	20,41	20,44	20,40	20,38	20,35	20,42	20,42	20,36	20,39	20,42	20,39	20,41	20,41	20,38	20,33	20,29	20,43	20,44	20,46	20,45	20,44	20,37	20,41	20,40	20,44	20,40	20,40	20,43	20,39	20,41	20,43	20,44	20,46	20,45	20,40	20,39	20,43	20,46	20,42	20,43	20,42	20,44	20,42	20,51	20,45	20,37	20,31	20,34	20,43	20,46	20,36	20,38	20,42	20,40	20,43	20,36	20,42	20,50	20,37	20,34	20,38	20,32	20,32	20,42	20,36	20,36	20,38	20,41	20,40	20,34	20,34	20,36	20,38	20,43	20,46	20,42	20,39	20,43	20,43	20,36	20,42	20,42	20,45	20,43	20,38	20,34	20,39	20,45	20,41	20,42	20,36	20,38	20,39	20,39	20,40	20,34	20,28	20,32	20,38	20,40	20,46	20,47	20,38	20,39	20,36	20,42	20,43	20,37	20,37	20,46	20,49	20,40	20,43	20,42	20,43	20,37	20,34	20,40	20,44	20,38	20,37	20,37	20,37	20,42	20,47	20,41	20,38	20,45	20,41	20,37	20,47	20,52	20,45	20,37	20,42	20,40	20,46	20,39	20,41	20,36	20,48	20,48	20,35	20,44	20,47	20,38	20,43	20,50	20,40	20,40	20,38	20,42	20,46	20,41	20,41	20,42	20,46	20,45	20,49	20,44	20,38	20,40	20,42	20,48	20,47	20,46	20,46	20,40	20,36	20,43	20,42	20,43	20,42	20,41	20,41	20,46	20,44	20,49	20,43	20,46	20,48	20,48	20,40	20,37	20,38	20,38	20,39	20,38	20,41	20,41	20,39	20,44	20,42	20,45	20,34	20,31	20,32	20,29	20,30	20,36	20,45	20,41	20,33	20,32	20,32	20,37	20,40	20,38	20,38	20,31	20,24	20,34	20,32	20,38	20,39	20,39	20,45	20,43	20,36	20,37	20,34	20,41	20,41	20,36	20,35	20,33	20,30	20,25	20,26	20,29	20,35	20,30	20,23	20,27	20,37	20,39	20,36	20,33	20,40	20,41	20,35	20,39	20,35	20,28	20,27	20,35	20,32	20,25	20,33	20,33	20,36	20,33	20,31	20,37	20,30	20,25	20,27	20,28	20,29	20,29	20,26	20,28	20,37	20,38	20,39	20,30	20,30	20,29	20,22	20,25	20,31	20,37	20,39	20,30	20,32	20,30	20,22	20,27	20,40	20,22	20,24	20,33	20,35	20,28	20,31	20,33	20,22	20,24	20,36	20,34	20,23	20,26	20,31	20,34	20,27	20,34	20,35	20,25	20,31	20,35	20,38	20,29	20,25	20,20	20,25	20,24	20,27	20,36	20,36	20,36	20,37	20,35	20,25	20,25	20,32	20,28	20,29	20,36	20,37	20,28	20,30	20,31	20,32	20,31	20,31	20,37	20,38	20,21	20,14	20,16	20,25	20,32	20,31	20,29	20,34	20,34	20,32	20,34	20,32	20,20	20,29	20,34	20,23	20,29	20,26	20,23	20,29	20,37	20,31	20,23	20,26	20,20	20,18	20,24	20,35	20,28	20,28	20,31	20,27	20,22	20,22	20,29	20,26	20,30	20,25	20,30	20,19	20,28	20,30	20,28	20,36	20,19	20,27	20,28	20,26	20,25	20,27	20,18	20,16	20,21	20,21	20,16	20,11	20,24	20,24	20,18	20,23	20,27	20,27	20,23	20,28	20,27	20,22	
20,30	20,37	20,22	20,21	20,27	20,24	20,25	20,37	20,26	20,21	20,29	20,26	20,20	20,39	20,38	20,39	20,36	20,34	20,29	20,38	20,40	20,35	20,39	20,33	20,43	20,44	20,33	20,37	20,35	20,31	20,44	20,39	20,42	20,31	20,24	20,39	20,44	20,40	20,40	20,47	20,41	20,44	20,39	20,35	20,34	20,35	20,43	20,35	20,33	20,35	20,29	20,40	20,46	20,40	20,33	20,42	20,37	20,35	20,28	20,30	20,34	20,35	20,36	20,36	20,34	20,41	20,40	20,38	20,34	20,36	20,36	20,28	20,36	20,37	20,29	20,36	20,35	20,33	20,45	20,41	20,33	20,32	20,27	20,34	20,33	20,31	20,37	20,43	20,45	20,47	20,48	20,43	20,35	20,36	20,47	20,47	20,39	20,42	20,39	20,43	20,39	20,40	20,37	20,37	20,49	20,47	20,38	20,36	20,40	20,36	20,36	20,41	20,46	20,46	20,43	20,37	20,26	20,37	20,42	20,43	20,41	20,43	20,43	20,49	20,44	20,37	20,40	20,40	20,45	20,38	20,29	20,36	20,42	20,43	20,47	20,43	20,40	20,36	20,37	20,38	20,42	20,47	20,46	20,42	20,42	20,40	20,35	20,37	20,38	20,31	20,42	20,38	20,34	20,38	20,44	20,38	20,25	20,32	20,36	20,37	20,36	20,40	20,33	20,36	20,45	20,41	20,45	20,44	20,42	20,37	20,37	20,42	20,42	20,45	20,38	20,41	20,42	20,43	20,35	20,39	20,40	20,35	20,35	20,36	20,32	20,35	20,40	20,43	20,37	20,35	20,39	20,45	20,45	20,40	20,42	20,38	20,27	20,35	20,40	20,42	20,35	20,44	20,39	20,39	20,39	20,44	20,43	20,41	20,41	20,45	20,43	20,44	20,46	20,46	20,36	20,40	20,49	20,45	20,42	20,48	20,49	20,52	20,45	20,34	20,38	20,37	20,39	20,44	20,48	20,44	20,43	20,44	20,43	20,30	20,29	20,45	20,46	20,45	20,43	20,34	20,38	20,41	20,41	20,50	20,50	20,41	20,35	20,41	20,45	20,47	20,43	20,45	20,45	20,45	20,39	20,38	20,42	20,45	20,41	20,37	20,43	20,38	20,38	20,37	20,34	20,44	20,40	20,40	20,47	20,41	20,45	20,45	20,44	20,40	20,40	20,41	20,41	20,39	20,39	20,43	20,44	20,45	20,40	20,43	20,49	20,35	20,39	20,46	20,45	20,45	20,42	20,46	20,46	20,38	20,28	20,37	20,50	20,43	20,38	20,40	20,36	20,42	20,41	20,38	20,46	20,37	20,30	20,40	20,44	20,39	20,49	20,42	20,34	20,37	20,42	20,44	20,42	20,40	20,42	20,49	20,51	20,47	20,38	20,33	20,43	20,47	20,42	20,39	20,44	20,44	20,43	20,38	20,41	20,40	20,42	20,37	20,37	20,39	20,36	20,41	20,41	20,37	20,34	20,40	20,40	20,40	20,40	20,43	20,49	20,40	20,34	20,39	20,41	20,44	20,47	20,44	20,49	20,44	20,39	20,46	20,41	20,38	20,37	20,39	20,43	20,44	20,42	20,43	20,37	20,41	20,43	20,44	20,44	20,38	20,44	20,41	20,37	20,39	20,40	20,47	20,41	20,44	20,41	20,41	20,38	20,36	20,29	20,41	20,50	20,41	20,48	20,47	20,36	20,35	20,43	20,42	20,41	20,47	20,47	20,49	20,57	20,47	20,46	20,50	20,43	20,46	20,52	20,45	20,43	20,42	20,50	20,42	20,43	20,45	20,37	20,43	20,46	20,47	20,50	20,37	20,39	20,40	20,50	20,42	20,38	20,39	20,43	20,44	20,45	20,38	20,37	20,39	20,38	20,34	20,37	20,39	20,41	20,41	20,42	20,44	20,46	20,37	20,28	20,32	20,32	20,37	20,32	20,39	20,41	20,31	20,31	20,33	20,35	20,47	20,47	20,36	20,37	20,26	20,22	20,33	20,38	20,41	20,44	20,47	20,36	20,32	20,32	20,31	20,37	20,40	20,36	20,34	20,28	20,31	20,23	20,25	20,32	20,31	20,34	20,33	20,24	20,22	20,37	20,41	20,39	20,43	20,36	20,36	20,33	20,32	20,22	20,21	20,37	20,37	20,31	20,29	20,31	20,33	20,37	20,34	20,35	20,38	20,33	20,33	20,28	20,25	20,27	20,26	20,23	20,37	20,38	20,35	20,36	20,32	20,30	20,34	20,30	20,25	20,32	20,44	20,35	20,31	20,37	20,34	20,33	20,35	20,27	20,29	20,27	20,32	20,33	20,23	20,22	20,22	20,23	20,37	20,43	20,33	20,31	20,28	20,24	20,27	20,34	20,38	20,33	20,41	20,39	20,35	20,34	20,21	20,21	20,28	20,29	20,26	20,29	20,30	20,34	20,31	20,28	20,22	20,26	20,34	20,25	20,30	20,39	20,36	20,32	20,29	20,32	20,30	20,29	20,33	20,37	20,34	20,25	20,23	20,30	20,28	20,25	20,31	20,31	20,39	20,37	20,28	20,36	20,29	20,24	20,26	20,27	20,25	20,20	20,30	20,25	20,28	20,35	20,37	20,28	20,18	20,23	20,24	20,18	20,24	20,36	20,25	20,25	20,20	20,25	20,32	20,30	20,18	20,27	20,24	20,27	20,24	20,18	20,30	20,27	20,34	20,30	20,26	20,30	20,23	20,29	20,22	20,22	20,15	20,15	20,20	20,24	20,18	20,21	20,26	20,15	20,24	20,23	20,33	20,29	20,24	20,26	20,21	
20,27	20,30	20,32	20,16	20,22	20,34	20,28	20,32	20,26	20,23	20,32	20,30	20,19	20,23	20,39	20,32	20,36	20,35	20,30	20,32	20,31	20,35	20,39	20,33	20,36	20,40	20,42	20,41	20,45	20,37	20,40	20,46	20,38	20,38	20,24	20,28	20,37	20,36	20,36	20,42	20,35	20,39	20,42	20,33	20,33	20,39	20,43	20,40	20,39	20,34	20,33	20,46	20,47	20,35	20,35	20,34	20,34	20,28	20,33	20,28	20,29	20,37	20,39	20,39	20,39	20,44	20,40	20,36	20,33	20,41	20,37	20,30	20,29	20,42	20,33	20,36	20,32	20,37	20,53	20,43	20,32	20,36	20,31	20,33	20,39	20,32	20,28	20,35	20,44	20,43	20,39	20,30	20,35	20,39	20,46	20,43	20,37	20,38	20,33	20,37	20,46	20,47	20,45	20,43	20,47	20,48	20,48	20,41	20,41	20,39	20,40	20,43	20,42	20,47	20,47	20,37	20,37	20,41	20,41	20,32	20,42	20,44	20,47	20,45	20,39	20,35	20,36	20,39	20,41	20,43	20,37	20,36	20,43	20,37	20,37	20,43	20,38	20,36	20,35	20,44	20,47	20,47	20,50	20,43	20,37	20,36	20,39	20,45	20,36	20,36	20,34	20,36	20,41	20,35	20,49	20,49	20,36	20,33	20,40	20,36	20,38	20,42	20,38	20,33	20,41	20,46	20,43	20,46	20,47	20,38	20,34	20,41	20,41	20,43	20,41	20,31	20,39	20,49	20,42	20,39	20,45	20,40	20,36	20,35	20,36	20,41	20,38	20,43	20,46	20,40	20,39	20,42	20,46	20,43	20,41	20,41	20,32	20,38	20,40	20,39	20,40	20,40	20,42	20,37	20,42	20,45	20,39	20,37	20,40	20,44	20,40	20,44	20,45	20,46	20,42	20,44	20,49	20,46	20,42	20,41	20,46	20,50	20,45	20,37	20,38	20,45	20,42	20,37	20,46	20,44	20,35	20,41	20,37	20,30	20,29	20,38	20,45	20,44	20,48	20,42	20,39	20,45	20,45	20,53	20,50	20,45	20,40	20,48	20,46	20,47	20,45	20,44	20,45	20,39	20,43	20,46	20,43	20,42	20,42	20,37	20,38	20,45	20,39	20,48	20,43	20,46	20,40	20,43	20,49	20,48	20,42	20,43	20,40	20,38	20,37	20,42	20,39	20,39	20,46	20,47	20,42	20,38	20,37	20,47	20,48	20,43	20,40	20,36	20,38	20,38	20,40	20,35	20,39	20,36	20,39	20,30	20,37	20,48	20,40	20,41	20,42	20,42	20,40	20,38	20,38	20,34	20,37	20,36	20,42	20,40	20,47	20,40	20,32	20,37	20,41	20,42	20,47	20,38	20,40	20,50	20,45	20,48	20,44	20,29	20,42	20,50	20,43	20,33	20,32	20,38	20,44	20,41	20,42	20,46	20,42	20,36	20,43	20,44	20,36	20,42	20,46	20,42	20,35	20,40	20,38	20,43	20,41	20,41	20,47	20,49	20,40	20,36	20,44	20,47	20,37	20,45	20,46	20,44	20,42	20,46	20,44	20,38	20,37	20,40	20,46	20,46	20,43	20,40	20,35	20,47	20,42	20,41	20,48	20,40	20,47	20,42	20,39	20,43	20,43	20,42	20,44	20,48	20,40	20,39	20,44	20,37	20,33	20,32	20,41	20,46	20,48	20,50	20,40	20,39	20,38	20,44	20,43	20,51	20,49	20,48	20,50	20,50	20,50	20,51	20,43	20,41	20,49	20,47	20,49	20,48	20,49	20,47	20,49	20,45	20,39	20,41	20,45	20,45	20,48	20,47	20,41	20,38	20,46	20,48	20,36	20,39	20,42	20,44	20,49	20,42	20,39	20,29	20,38	20,34	20,38	20,37	20,41	20,42	20,41	20,40	20,46	20,40	20,27	20,32	20,34	20,46	20,44	20,39	20,37	20,37	20,36	20,31	20,34	20,35	20,40	20,40	20,42	20,35	20,33	20,27	20,33	20,31	20,39	20,42	20,36	20,32	20,36	20,34	20,40	20,34	20,37	20,36	20,26	20,21	20,22	20,21	20,32	20,34	20,41	20,35	20,25	20,31	20,35	20,35	20,38	20,41	20,38	20,30	20,29	20,29	20,27	20,25	20,35	20,34	20,34	20,35	20,35	20,32	20,34	20,23	20,21	20,32	20,35	20,31	20,24	20,20	20,24	20,20	20,20	20,28	20,31	20,33	20,35	20,28	20,35	20,35	20,31	20,31	20,32	20,34	20,34	20,26	20,35	20,35	20,27	20,35	20,25	20,26	20,30	20,28	20,32	20,25	20,23	20,26	20,20	20,34	20,46	20,32	20,28	20,34	20,23	20,26	20,36	20,29	20,29	20,34	20,37	20,28	20,28	20,29	20,29	20,23	20,27	20,29	20,30	20,31	20,31	20,33	20,35	20,32	20,23	20,28	20,29	20,32	20,33	20,32	20,35	20,34	20,23	20,22	20,18	20,19	20,25	20,25	20,28	20,33	20,40	20,35	20,29	20,29	20,40	20,38	20,37	20,32	20,33	20,28	20,20	20,26	20,30	20,27	20,28	20,28	20,26	20,34	20,34	20,31	20,29	20,23	20,19	20,29	20,24	20,17	20,27	20,27	20,28	20,22	20,22	20,29	20,31	20,25	20,24	20,28	20,19	20,16	20,17	20,23	20,27	20,25	20,25	20,32	20,30	20,27	20,26	20,20	20,14	20,15	20,16	20,17	20,20	20,31	20,27	20,30	20,16	20,28	20,30	20,27	20,35	20,31	20,28	20,28	
20,22	20,35	20,30	20,25	20,22	20,26	20,32	20,32	20,41	20,27	20,33	20,38	20,31	20,21	20,31	20,36	20,30	20,36	20,39	20,42	20,42	20,40	20,39	20,30	20,29	20,33	20,27	20,39	20,41	20,36	20,27	20,38	20,36	20,31	20,32	20,37	20,37	20,29	20,23	20,30	20,33	20,36	20,40	20,35	20,29	20,32	20,38	20,37	20,39	20,37	20,31	20,50	20,53	20,43	20,38	20,33	20,29	20,27	20,41	20,38	20,34	20,41	20,42	20,34	20,33	20,43	20,37	20,31	20,29	20,27	20,34	20,35	20,42	20,37	20,42	20,33	20,40	20,43	20,48	20,43	20,34	20,29	20,26	20,35	20,45	20,40	20,30	20,28	20,31	20,39	20,37	20,36	20,37	20,39	20,36	20,43	20,41	20,40	20,31	20,31	20,37	20,39	20,42	20,44	20,42	20,44	20,50	20,42	20,36	20,41	20,42	20,37	20,40	20,43	20,44	20,38	20,40	20,45	20,37	20,39	20,39	20,49	20,40	20,46	20,39	20,40	20,39	20,38	20,38	20,40	20,41	20,43	20,47	20,39	20,40	20,33	20,33	20,34	20,38	20,39	20,44	20,42	20,37	20,36	20,36	20,39	20,37	20,45	20,39	20,37	20,43	20,39	20,36	20,38	20,44	20,50	20,40	20,37	20,37	20,36	20,36	20,41	20,36	20,30	20,32	20,34	20,37	20,42	20,45	20,42	20,32	20,37	20,41	20,41	20,38	20,33	20,39	20,54	20,48	20,39	20,45	20,34	20,36	20,35	20,31	20,33	20,37	20,39	20,43	20,41	20,39	20,42	20,39	20,44	20,45	20,45	20,40	20,41	20,41	20,35	20,34	20,46	20,48	20,42	20,45	20,41	20,42	20,38	20,35	20,38	20,37	20,41	20,42	20,46	20,46	20,42	20,40	20,44	20,43	20,37	20,46	20,48	20,40	20,33	20,40	20,48	20,42	20,39	20,46	20,45	20,43	20,44	20,44	20,41	20,36	20,43	20,41	20,46	20,45	20,52	20,38	20,40	20,52	20,53	20,47	20,46	20,40	20,48	20,45	20,45	20,45	20,43	20,46	20,38	20,38	20,48	20,39	20,42	20,49	20,40	20,41	20,43	20,41	20,45	20,47	20,42	20,42	20,43	20,53	20,43	20,40	20,43	20,39	20,40	20,37	20,39	20,41	20,40	20,51	20,48	20,39	20,38	20,37	20,46	20,45	20,39	20,47	20,39	20,42	20,39	20,40	20,39	20,45	20,39	20,35	20,33	20,37	20,40	20,42	20,40	20,39	20,40	20,37	20,35	20,37	20,34	20,28	20,32	20,38	20,38	20,45	20,39	20,33	20,34	20,40	20,49	20,48	20,37	20,36	20,47	20,42	20,43	20,43	20,36	20,43	20,45	20,37	20,35	20,38	20,38	20,38	20,33	20,35	20,45	20,44	20,41	20,48	20,48	20,42	20,39	20,43	20,39	20,38	20,40	20,36	20,36	20,41	20,36	20,37	20,35	20,34	20,35	20,40	20,44	20,34	20,38	20,47	20,40	20,44	20,43	20,40	20,45	20,44	20,37	20,46	20,51	20,46	20,36	20,29	20,49	20,47	20,37	20,53	20,46	20,41	20,40	20,40	20,42	20,36	20,35	20,47	20,50	20,45	20,40	20,44	20,42	20,39	20,35	20,36	20,36	20,40	20,49	20,46	20,42	20,45	20,39	20,44	20,54	20,51	20,51	20,40	20,38	20,45	20,42	20,46	20,47	20,44	20,40	20,47	20,47	20,47	20,49	20,53	20,46	20,47	20,52	20,50	20,48	20,45	20,40	20,45	20,39	20,42	20,49	20,44	20,41	20,44	20,47	20,48	20,38	20,43	20,45	20,42	20,41	20,41	20,36	20,36	20,36	20,35	20,34	20,33	20,37	20,27	20,30	20,32	20,36	20,48	20,46	20,36	20,34	20,39	20,36	20,40	20,37	20,30	20,31	20,35	20,36	20,38	20,27	20,24	20,22	20,31	20,41	20,32	20,26	20,22	20,39	20,45	20,37	20,38	20,39	20,32	20,29	20,29	20,31	20,33	20,31	20,41	20,38	20,31	20,42	20,34	20,29	20,32	20,34	20,37	20,35	20,30	20,35	20,28	20,26	20,30	20,26	20,32	20,34	20,36	20,29	20,33	20,29	20,26	20,32	20,36	20,25	20,21	20,20	20,24	20,20	20,17	20,32	20,38	20,39	20,35	20,28	20,37	20,38	20,37	20,36	20,29	20,26	20,36	20,35	20,33	20,34	20,25	20,34	20,25	20,31	20,28	20,31	20,27	20,30	20,31	20,33	20,30	20,32	20,34	20,32	20,26	20,30	20,24	20,26	20,37	20,37	20,32	20,31	20,38	20,34	20,23	20,24	20,28	20,31	20,21	20,22	20,27	20,39	20,28	20,28	20,37	20,31	20,21	20,28	20,34	20,34	20,27	20,31	20,32	20,30	20,24	20,27	20,24	20,22	20,31	20,31	20,25	20,27	20,34	20,38	20,37	20,31	20,26	20,35	20,36	20,29	20,34	20,32	20,24	20,22	20,29	20,27	20,29	20,29	20,27	20,34	20,38	20,26	20,26	20,22	20,28	20,30	20,28	20,25	20,30	20,25	20,30	20,29	20,24	20,26	20,22	20,24	20,22	20,25	20,22	20,18	20,23	20,25	20,17	20,19	20,23	20,28	20,30	20,33	20,29	20,24	20,23	20,27	20,32	20,30	20,20	20,25	20,23	20,30	20,26	20,24	20,26	20,26	20,34	20,34	20,27	20,26	
20,23	20,33	20,30	20,28	20,29	20,32	20,26	20,30	20,33	20,32	20,29	20,33	20,25	20,20	20,30	20,35	20,36	20,31	20,43	20,43	20,45	20,35	20,33	20,35	20,33	20,36	20,25	20,22	20,29	20,26	20,29	20,31	20,29	20,21	20,20	20,35	20,39	20,25	20,25	20,25	20,33	20,43	20,35	20,34	20,35	20,33	20,38	20,33	20,32	20,41	20,33	20,44	20,41	20,37	20,40	20,36	20,36	20,34	20,38	20,32	20,26	20,24	20,33	20,33	20,33	20,38	20,37	20,38	20,39	20,30	20,32	20,27	20,31	20,39	20,36	20,32	20,37	20,42	20,38	20,42	20,28	20,26	20,24	20,33	20,33	20,38	20,33	20,36	20,32	20,36	20,34	20,33	20,36	20,39	20,31	20,34	20,36	20,34	20,31	20,33	20,34	20,34	20,44	20,35	20,39	20,38	20,37	20,42	20,38	20,39	20,40	20,38	20,32	20,38	20,38	20,38	20,38	20,41	20,40	20,35	20,38	20,44	20,38	20,41	20,51	20,41	20,36	20,34	20,36	20,37	20,46	20,43	20,37	20,40	20,43	20,37	20,33	20,27	20,31	20,33	20,42	20,42	20,35	20,37	20,35	20,42	20,39	20,38	20,35	20,42	20,44	20,40	20,42	20,42	20,42	20,48	20,41	20,37	20,35	20,33	20,29	20,33	20,28	20,35	20,39	20,33	20,42	20,40	20,44	20,43	20,39	20,36	20,34	20,38	20,36	20,36	20,40	20,42	20,39	20,32	20,42	20,36	20,35	20,33	20,30	20,33	20,41	20,34	20,41	20,38	20,35	20,42	20,40	20,36	20,38	20,47	20,45	20,33	20,42	20,40	20,34	20,44	20,46	20,40	20,40	20,33	20,36	20,42	20,37	20,38	20,34	20,37	20,40	20,46	20,45	20,37	20,39	20,45	20,48	20,46	20,48	20,53	20,42	20,28	20,32	20,39	20,39	20,44	20,47	20,43	20,45	20,50	20,50	20,42	20,38	20,44	20,40	20,32	20,32	20,47	20,45	20,35	20,45	20,53	20,51	20,40	20,40	20,42	20,42	20,38	20,39	20,38	20,42	20,43	20,43	20,48	20,41	20,43	20,47	20,38	20,38	20,39	20,38	20,38	20,38	20,35	20,37	20,35	20,40	20,46	20,41	20,44	20,46	20,47	20,40	20,38	20,40	20,36	20,36	20,43	20,40	20,43	20,45	20,44	20,45	20,38	20,38	20,41	20,48	20,50	20,48	20,46	20,49	20,39	20,33	20,34	20,36	20,37	20,37	20,39	20,38	20,42	20,37	20,41	20,42	20,39	20,31	20,32	20,41	20,34	20,41	20,44	20,34	20,30	20,37	20,51	20,41	20,37	20,37	20,43	20,44	20,46	20,40	20,46	20,46	20,39	20,44	20,41	20,43	20,39	20,36	20,26	20,28	20,32	20,40	20,44	20,47	20,44	20,45	20,43	20,36	20,36	20,31	20,43	20,37	20,34	20,42	20,34	20,27	20,35	20,30	20,34	20,42	20,44	20,35	20,33	20,43	20,43	20,40	20,46	20,45	20,40	20,45	20,47	20,47	20,46	20,46	20,38	20,36	20,48	20,46	20,41	20,41	20,45	20,43	20,30	20,37	20,38	20,32	20,33	20,44	20,48	20,44	20,38	20,38	20,35	20,37	20,33	20,36	20,40	20,40	20,50	20,43	20,36	20,35	20,33	20,40	20,48	20,46	20,46	20,45	20,34	20,42	20,41	20,45	20,50	20,50	20,49	20,45	20,47	20,50	20,46	20,52	20,49	20,50	20,50	20,53	20,50	20,45	20,40	20,39	20,42	20,48	20,46	20,47	20,49	20,47	20,48	20,48	20,38	20,40	20,51	20,48	20,41	20,47	20,30	20,30	20,37	20,34	20,34	20,30	20,32	20,29	20,35	20,28	20,30	20,30	20,34	20,38	20,36	20,31	20,37	20,36	20,30	20,30	20,26	20,27	20,35	20,34	20,25	20,21	20,12	20,27	20,40	20,29	20,32	20,30	20,34	20,35	20,39	20,39	20,36	20,37	20,30	20,27	20,31	20,34	20,32	20,31	20,28	20,34	20,36	20,31	20,30	20,28	20,29	20,30	20,31	20,32	20,31	20,25	20,24	20,32	20,24	20,30	20,29	20,26	20,31	20,33	20,33	20,31	20,26	20,23	20,29	20,22	20,33	20,34	20,22	20,18	20,28	20,33	20,32	20,36	20,30	20,34	20,39	20,35	20,26	20,34	20,32	20,26	20,32	20,39	20,35	20,29	20,30	20,24	20,30	20,30	20,28	20,35	20,29	20,35	20,35	20,33	20,35	20,31	20,28	20,30	20,27	20,31	20,35	20,35	20,40	20,44	20,28	20,36	20,36	20,26	20,25	20,31	20,45	20,37	20,22	20,27	20,36	20,27	20,22	20,31	20,34	20,19	20,24	20,35	20,28	20,24	20,30	20,36	20,28	20,20	20,27	20,29	20,30	20,37	20,32	20,19	20,21	20,30	20,32	20,25	20,28	20,23	20,22	20,36	20,33	20,32	20,30	20,24	20,28	20,33	20,33	20,33	20,25	20,23	20,32	20,31	20,20	20,24	20,21	20,21	20,30	20,25	20,26	20,24	20,25	20,23	20,23	20,20	20,20	20,26	20,22	20,21	20,21	20,21	20,22	20,29	20,29	20,22	20,18	20,30	20,27	20,25	20,28	20,36	20,25	20,21	20,24	20,27	20,27	20,21	20,17	20,24	20,30	20,27	20,31	20,20	20,25	20,29	20,33	20,20	20,18	
20,29	20,29	20,27	20,26	20,33	20,36	20,19	20,23	20,32	20,28	20,30	20,25	20,27	20,23	20,31	20,41	20,31	20,24	20,34	20,41	20,38	20,34	20,34	20,36	20,38	20,34	20,25	20,23	20,23	20,27	20,38	20,39	20,28	20,23	20,25	20,28	20,32	20,25	20,38	20,37	20,30	20,40	20,34	20,32	20,38	20,36	20,38	20,35	20,28	20,29	20,31	20,35	20,36	20,34	20,33	20,30	20,35	20,37	20,27	20,23	20,29	20,25	20,35	20,32	20,30	20,37	20,33	20,40	20,33	20,34	20,31	20,30	20,29	20,30	20,28	20,31	20,31	20,32	20,37	20,39	20,35	20,24	20,32	20,36	20,34	20,35	20,26	20,26	20,35	20,35	20,37	20,30	20,29	20,36	20,35	20,32	20,34	20,33	20,29	20,41	20,43	20,36	20,34	20,38	20,33	20,37	20,34	20,33	20,35	20,35	20,34	20,38	20,41	20,38	20,27	20,36	20,40	20,39	20,41	20,36	20,37	20,42	20,35	20,46	20,42	20,38	20,31	20,40	20,40	20,36	20,40	20,41	20,37	20,43	20,36	20,34	20,30	20,30	20,29	20,41	20,45	20,42	20,39	20,39	20,46	20,43	20,40	20,35	20,32	20,43	20,48	20,35	20,40	20,34	20,36	20,47	20,37	20,38	20,37	20,33	20,31	20,35	20,31	20,35	20,44	20,40	20,40	20,33	20,35	20,37	20,37	20,40	20,40	20,33	20,37	20,38	20,38	20,39	20,31	20,33	20,34	20,27	20,29	20,32	20,33	20,40	20,44	20,39	20,43	20,41	20,38	20,42	20,43	20,41	20,35	20,44	20,38	20,36	20,35	20,33	20,31	20,42	20,38	20,37	20,38	20,34	20,36	20,40	20,38	20,41	20,35	20,37	20,38	20,43	20,43	20,39	20,44	20,35	20,42	20,46	20,41	20,39	20,40	20,34	20,33	20,41	20,40	20,40	20,51	20,46	20,43	20,48	20,41	20,32	20,30	20,43	20,47	20,33	20,33	20,42	20,44	20,44	20,39	20,41	20,46	20,44	20,37	20,39	20,45	20,41	20,37	20,43	20,45	20,42	20,43	20,45	20,38	20,44	20,48	20,42	20,35	20,35	20,38	20,45	20,36	20,36	20,38	20,30	20,37	20,47	20,42	20,39	20,35	20,42	20,39	20,35	20,39	20,41	20,37	20,42	20,42	20,42	20,45	20,45	20,42	20,38	20,35	20,39	20,46	20,48	20,48	20,41	20,36	20,32	20,39	20,35	20,44	20,45	20,40	20,37	20,40	20,44	20,40	20,42	20,41	20,41	20,35	20,32	20,33	20,35	20,42	20,40	20,42	20,40	20,40	20,47	20,44	20,35	20,38	20,37	20,41	20,37	20,43	20,44	20,39	20,46	20,43	20,40	20,41	20,41	20,36	20,33	20,33	20,32	20,32	20,39	20,48	20,49	20,47	20,42	20,42	20,44	20,40	20,35	20,35	20,35	20,45	20,41	20,32	20,48	20,34	20,36	20,42	20,45	20,36	20,32	20,39	20,36	20,41	20,38	20,38	20,36	20,36	20,41	20,49	20,42	20,39	20,39	20,38	20,36	20,37	20,32	20,35	20,37	20,38	20,35	20,34	20,37	20,34	20,40	20,46	20,40	20,35	20,33	20,41	20,37	20,29	20,37	20,38	20,39	20,38	20,44	20,36	20,30	20,33	20,35	20,41	20,47	20,45	20,44	20,46	20,41	20,49	20,51	20,42	20,54	20,54	20,48	20,55	20,51	20,55	20,49	20,51	20,49	20,48	20,44	20,51	20,54	20,48	20,43	20,40	20,44	20,56	20,50	20,41	20,45	20,48	20,51	20,46	20,35	20,42	20,43	20,49	20,43	20,46	20,35	20,32	20,32	20,30	20,38	20,34	20,33	20,32	20,39	20,32	20,29	20,34	20,31	20,31	20,36	20,38	20,37	20,35	20,24	20,29	20,32	20,35	20,29	20,32	20,26	20,19	20,18	20,22	20,41	20,36	20,29	20,29	20,24	20,23	20,23	20,33	20,33	20,33	20,37	20,29	20,22	20,29	20,32	20,27	20,25	20,26	20,34	20,37	20,32	20,30	20,29	20,30	20,27	20,28	20,29	20,22	20,21	20,30	20,30	20,33	20,34	20,23	20,28	20,35	20,27	20,21	20,25	20,21	20,16	20,22	20,33	20,38	20,36	20,26	20,24	20,30	20,36	20,23	20,24	20,36	20,35	20,31	20,29	20,24	20,35	20,30	20,30	20,28	20,31	20,31	20,33	20,24	20,27	20,34	20,33	20,32	20,29	20,33	20,35	20,23	20,30	20,29	20,31	20,35	20,29	20,37	20,41	20,37	20,33	20,33	20,21	20,33	20,31	20,24	20,20	20,26	20,27	20,31	20,28	20,25	20,30	20,30	20,26	20,33	20,28	20,14	20,26	20,28	20,24	20,31	20,27	20,25	20,21	20,16	20,26	20,33	20,28	20,29	20,28	20,26	20,19	20,30	20,32	20,25	20,30	20,27	20,24	20,31	20,32	20,26	20,27	20,22	20,16	20,22	20,21	20,28	20,25	20,18	20,25	20,25	20,18	20,22	20,25	20,21	20,16	20,18	20,21	20,24	20,22	20,22	20,16	20,13	20,22	20,27	20,27	20,18	20,23	20,24	20,27	20,28	20,31	20,41	20,31	20,18	20,23	20,23	20,23	20,22	20,21	20,22	20,24	20,22	20,28	20,23	20,13	20,14	20,24	20,21	20,29	20,25	20,26	20,22	20,28	20,26	20,20	
20,31	20,26	20,27	20,34	20,39	20,33	20,16	20,18	20,23	20,26	20,27	20,29	20,32	20,25	20,31	20,28	20,25	20,21	20,33	20,36	20,33	20,41	20,35	20,37	20,43	20,41	20,29	20,30	20,35	20,27	20,31	20,32	20,29	20,23	20,27	20,33	20,32	20,21	20,31	20,40	20,27	20,33	20,32	20,30	20,37	20,33	20,40	20,43	20,33	20,25	20,30	20,34	20,39	20,38	20,28	20,28	20,37	20,29	20,28	20,31	20,38	20,29	20,35	20,36	20,32	20,35	20,38	20,33	20,24	20,28	20,44	20,49	20,47	20,41	20,35	20,36	20,35	20,37	20,42	20,37	20,39	20,33	20,30	20,38	20,39	20,40	20,35	20,31	20,30	20,39	20,40	20,29	20,27	20,35	20,30	20,34	20,37	20,32	20,36	20,35	20,38	20,44	20,42	20,41	20,42	20,38	20,36	20,34	20,37	20,37	20,27	20,33	20,46	20,45	20,36	20,38	20,42	20,39	20,40	20,32	20,37	20,36	20,44	20,49	20,39	20,37	20,39	20,38	20,41	20,37	20,36	20,35	20,40	20,39	20,33	20,32	20,34	20,39	20,40	20,47	20,44	20,42	20,43	20,43	20,41	20,45	20,42	20,42	20,34	20,35	20,40	20,38	20,33	20,28	20,31	20,39	20,35	20,38	20,38	20,38	20,31	20,41	20,36	20,36	20,40	20,38	20,33	20,29	20,36	20,38	20,35	20,35	20,43	20,41	20,40	20,39	20,35	20,43	20,34	20,35	20,39	20,28	20,33	20,39	20,37	20,35	20,38	20,39	20,39	20,41	20,39	20,42	20,44	20,43	20,47	20,46	20,37	20,31	20,31	20,26	20,30	20,41	20,42	20,38	20,41	20,34	20,34	20,41	20,40	20,35	20,37	20,41	20,42	20,41	20,42	20,43	20,47	20,46	20,40	20,49	20,50	20,43	20,35	20,41	20,44	20,48	20,46	20,42	20,53	20,44	20,40	20,43	20,36	20,31	20,38	20,47	20,44	20,44	20,45	20,50	20,41	20,43	20,41	20,41	20,42	20,41	20,34	20,38	20,47	20,38	20,39	20,46	20,49	20,40	20,43	20,46	20,37	20,41	20,53	20,47	20,38	20,37	20,40	20,47	20,37	20,41	20,41	20,37	20,42	20,46	20,44	20,45	20,41	20,42	20,40	20,37	20,41	20,39	20,47	20,46	20,39	20,42	20,44	20,40	20,45	20,46	20,41	20,48	20,52	20,52	20,44	20,43	20,45	20,40	20,41	20,36	20,36	20,43	20,40	20,42	20,39	20,38	20,34	20,44	20,42	20,39	20,35	20,33	20,33	20,38	20,43	20,41	20,47	20,44	20,43	20,45	20,46	20,43	20,41	20,44	20,46	20,38	20,38	20,45	20,39	20,47	20,45	20,37	20,45	20,47	20,42	20,39	20,43	20,41	20,36	20,36	20,45	20,44	20,45	20,40	20,33	20,39	20,41	20,41	20,40	20,42	20,42	20,44	20,45	20,50	20,42	20,36	20,43	20,41	20,38	20,34	20,38	20,41	20,42	20,37	20,39	20,46	20,40	20,39	20,49	20,45	20,40	20,41	20,46	20,42	20,34	20,31	20,38	20,37	20,32	20,42	20,43	20,40	20,37	20,40	20,45	20,37	20,39	20,38	20,38	20,37	20,32	20,31	20,40	20,34	20,38	20,43	20,37	20,36	20,41	20,45	20,39	20,49	20,45	20,44	20,49	20,40	20,52	20,54	20,44	20,55	20,54	20,46	20,51	20,47	20,50	20,52	20,46	20,45	20,48	20,48	20,51	20,53	20,46	20,48	20,44	20,44	20,55	20,46	20,44	20,42	20,46	20,51	20,49	20,42	20,39	20,40	20,44	20,47	20,44	20,32	20,36	20,42	20,33	20,35	20,36	20,27	20,33	20,34	20,31	20,30	20,30	20,38	20,28	20,31	20,35	20,38	20,38	20,30	20,31	20,35	20,38	20,35	20,26	20,33	20,28	20,27	20,31	20,46	20,45	20,31	20,27	20,26	20,31	20,29	20,30	20,34	20,33	20,41	20,36	20,23	20,23	20,30	20,27	20,23	20,28	20,33	20,31	20,29	20,25	20,30	20,39	20,35	20,33	20,26	20,29	20,23	20,35	20,32	20,33	20,30	20,29	20,25	20,33	20,38	20,35	20,28	20,27	20,24	20,24	20,34	20,34	20,32	20,32	20,31	20,33	20,34	20,31	20,26	20,38	20,38	20,38	20,27	20,28	20,33	20,29	20,34	20,33	20,26	20,25	20,35	20,25	20,26	20,45	20,41	20,26	20,30	20,41	20,38	20,19	20,25	20,28	20,26	20,29	20,32	20,30	20,33	20,31	20,28	20,20	20,22	20,30	20,44	20,32	20,16	20,24	20,34	20,23	20,25	20,29	20,31	20,31	20,18	20,22	20,27	20,19	20,18	20,28	20,30	20,32	20,32	20,21	20,24	20,27	20,30	20,33	20,27	20,25	20,26	20,32	20,28	20,33	20,33	20,21	20,22	20,27	20,28	20,24	20,30	20,26	20,23	20,15	20,13	20,15	20,19	20,22	20,30	20,30	20,28	20,22	20,25	20,24	20,21	20,22	20,26	20,21	20,21	20,23	20,28	20,33	20,18	20,15	20,23	20,33	20,26	20,26	20,26	20,25	20,26	20,35	20,24	20,35	20,34	20,12	20,13	20,24	20,26	20,18	20,16	20,22	20,20	20,17	20,25	20,30	20,29	20,17	20,16	20,31	20,30	20,18	20,25	20,26	20,20	20,14	20,23	
20,35	20,27	20,28	20,28	20,28	20,30	20,25	20,19	20,22	20,32	20,23	20,25	20,36	20,31	20,26	20,22	20,26	20,28	20,36	20,35	20,29	20,37	20,33	20,26	20,37	20,34	20,32	20,28	20,31	20,23	20,30	20,27	20,22	20,24	20,27	20,29	20,28	20,21	20,30	20,33	20,32	20,36	20,35	20,29	20,26	20,37	20,40	20,32	20,31	20,31	20,23	20,30	20,38	20,42	20,27	20,33	20,32	20,29	20,31	20,41	20,37	20,35	20,30	20,30	20,38	20,33	20,28	20,33	20,34	20,26	20,36	20,44	20,45	20,34	20,38	20,44	20,33	20,37	20,44	20,42	20,40	20,35	20,28	20,24	20,39	20,33	20,32	20,34	20,31	20,35	20,37	20,29	20,28	20,35	20,35	20,40	20,34	20,30	20,41	20,38	20,28	20,40	20,43	20,38	20,42	20,36	20,37	20,36	20,38	20,43	20,35	20,34	20,42	20,42	20,44	20,43	20,38	20,38	20,38	20,38	20,32	20,41	20,41	20,46	20,41	20,40	20,37	20,33	20,29	20,38	20,41	20,38	20,38	20,39	20,29	20,30	20,33	20,36	20,42	20,40	20,33	20,34	20,39	20,37	20,36	20,37	20,35	20,43	20,43	20,34	20,29	20,29	20,32	20,29	20,34	20,38	20,32	20,42	20,41	20,39	20,29	20,39	20,37	20,27	20,34	20,41	20,36	20,30	20,38	20,36	20,35	20,37	20,39	20,41	20,44	20,43	20,41	20,48	20,41	20,32	20,38	20,36	20,41	20,44	20,39	20,32	20,34	20,39	20,39	20,37	20,34	20,40	20,38	20,39	20,46	20,51	20,44	20,37	20,30	20,31	20,28	20,38	20,34	20,42	20,40	20,40	20,40	20,42	20,43	20,40	20,40	20,42	20,46	20,45	20,42	20,42	20,48	20,48	20,51	20,47	20,47	20,57	20,47	20,41	20,44	20,42	20,48	20,47	20,51	20,46	20,45	20,41	20,38	20,32	20,31	20,46	20,45	20,46	20,45	20,48	20,45	20,43	20,46	20,56	20,48	20,40	20,35	20,38	20,47	20,44	20,37	20,37	20,47	20,37	20,38	20,48	20,41	20,41	20,50	20,45	20,41	20,45	20,49	20,45	20,40	20,42	20,34	20,42	20,42	20,46	20,38	20,48	20,47	20,47	20,43	20,37	20,43	20,37	20,44	20,47	20,40	20,43	20,45	20,42	20,49	20,44	20,49	20,51	20,51	20,47	20,45	20,43	20,44	20,44	20,40	20,31	20,36	20,47	20,44	20,46	20,37	20,31	20,36	20,46	20,38	20,36	20,37	20,36	20,36	20,43	20,47	20,40	20,47	20,44	20,40	20,47	20,47	20,46	20,41	20,41	20,46	20,49	20,44	20,43	20,47	20,47	20,46	20,38	20,41	20,46	20,51	20,47	20,45	20,51	20,46	20,40	20,44	20,42	20,41	20,41	20,38	20,37	20,34	20,41	20,44	20,47	20,48	20,43	20,40	20,43	20,45	20,34	20,38	20,43	20,36	20,32	20,38	20,43	20,43	20,44	20,46	20,43	20,45	20,46	20,47	20,44	20,41	20,43	20,46	20,48	20,46	20,43	20,40	20,42	20,44	20,43	20,44	20,38	20,40	20,43	20,49	20,45	20,49	20,43	20,44	20,37	20,34	20,33	20,37	20,37	20,35	20,32	20,35	20,42	20,44	20,45	20,44	20,42	20,37	20,49	20,56	20,48	20,48	20,51	20,49	20,52	20,51	20,44	20,48	20,43	20,41	20,49	20,48	20,52	20,45	20,46	20,46	20,47	20,44	20,45	20,48	20,40	20,40	20,42	20,47	20,44	20,44	20,43	20,49	20,44	20,37	20,40	20,41	20,45	20,46	20,39	20,40	20,42	20,33	20,30	20,36	20,35	20,36	20,34	20,31	20,37	20,34	20,30	20,32	20,32	20,37	20,34	20,37	20,26	20,23	20,29	20,35	20,38	20,32	20,32	20,32	20,30	20,38	20,43	20,39	20,39	20,31	20,32	20,28	20,33	20,32	20,30	20,33	20,34	20,31	20,26	20,23	20,31	20,32	20,24	20,28	20,36	20,33	20,31	20,23	20,31	20,37	20,37	20,29	20,30	20,23	20,25	20,35	20,32	20,31	20,28	20,29	20,28	20,27	20,32	20,39	20,29	20,27	20,23	20,29	20,29	20,31	20,27	20,25	20,33	20,25	20,24	20,30	20,26	20,26	20,29	20,31	20,23	20,24	20,36	20,28	20,25	20,36	20,32	20,20	20,24	20,26	20,30	20,37	20,31	20,25	20,29	20,31	20,33	20,26	20,29	20,26	20,24	20,27	20,28	20,27	20,29	20,33	20,22	20,21	20,20	20,25	20,34	20,28	20,23	20,23	20,37	20,28	20,24	20,31	20,30	20,25	20,15	20,22	20,23	20,19	20,20	20,32	20,29	20,25	20,32	20,24	20,24	20,23	20,26	20,31	20,26	20,23	20,30	20,28	20,21	20,26	20,26	20,27	20,31	20,33	20,39	20,29	20,33	20,32	20,22	20,14	20,21	20,24	20,26	20,20	20,30	20,37	20,35	20,18	20,14	20,21	20,17	20,21	20,24	20,31	20,21	20,25	20,18	20,26	20,20	20,12	20,15	20,26	20,32	20,27	20,26	20,26	20,15	20,25	20,30	20,29	20,21	20,13	20,14	20,22	20,25	20,24	20,25	20,28	20,31	20,18	20,17	20,21	20,22	20,24	20,18	20,21	20,20	20,23	20,24	20,29	20,26	20,28	20,27	
20,25	20,27	20,29	20,30	20,26	20,34	20,38	20,24	20,23	20,26	20,23	20,32	20,41	20,37	20,30	20,24	20,25	20,37	20,30	20,38	20,30	20,30	20,27	20,28	20,31	20,36	20,32	20,36	20,33	20,29	20,38	20,30	20,34	20,32	20,27	20,27	20,29	20,26	20,35	20,32	20,27	20,42	20,34	20,25	20,22	20,32	20,39	20,26	20,26	20,34	20,28	20,37	20,38	20,36	20,34	20,29	20,32	20,25	20,27	20,32	20,37	20,40	20,43	20,34	20,39	20,36	20,28	20,32	20,32	20,38	20,38	20,35	20,26	20,32	20,36	20,41	20,37	20,40	20,42	20,42	20,38	20,32	20,25	20,25	20,35	20,35	20,27	20,35	20,38	20,39	20,38	20,44	20,36	20,35	20,29	20,39	20,39	20,37	20,46	20,41	20,38	20,33	20,32	20,41	20,46	20,41	20,36	20,33	20,44	20,40	20,41	20,35	20,40	20,38	20,44	20,46	20,39	20,34	20,42	20,35	20,38	20,40	20,44	20,39	20,36	20,42	20,42	20,38	20,29	20,33	20,38	20,38	20,34	20,40	20,36	20,34	20,31	20,35	20,34	20,36	20,29	20,32	20,41	20,46	20,35	20,30	20,32	20,32	20,36	20,34	20,31	20,28	20,37	20,28	20,43	20,45	20,35	20,39	20,41	20,38	20,29	20,37	20,38	20,30	20,33	20,38	20,39	20,41	20,39	20,37	20,34	20,42	20,40	20,40	20,45	20,40	20,39	20,44	20,42	20,42	20,44	20,36	20,41	20,45	20,35	20,32	20,41	20,42	20,34	20,31	20,33	20,34	20,30	20,33	20,39	20,43	20,42	20,40	20,35	20,30	20,30	20,36	20,34	20,39	20,35	20,30	20,39	20,41	20,45	20,45	20,45	20,50	20,48	20,49	20,44	20,47	20,45	20,43	20,51	20,46	20,45	20,46	20,49	20,41	20,43	20,41	20,44	20,41	20,48	20,43	20,44	20,47	20,45	20,46	20,39	20,45	20,43	20,43	20,42	20,47	20,41	20,40	20,43	20,55	20,53	20,47	20,38	20,47	20,48	20,47	20,39	20,35	20,40	20,44	20,45	20,42	20,40	20,43	20,54	20,42	20,37	20,40	20,47	20,47	20,45	20,46	20,38	20,38	20,46	20,40	20,40	20,42	20,47	20,48	20,49	20,46	20,46	20,40	20,42	20,50	20,43	20,43	20,41	20,47	20,53	20,46	20,45	20,49	20,47	20,43	20,48	20,45	20,34	20,33	20,38	20,33	20,43	20,48	20,46	20,46	20,46	20,39	20,45	20,47	20,47	20,37	20,38	20,43	20,40	20,43	20,54	20,48	20,45	20,43	20,41	20,45	20,47	20,40	20,38	20,48	20,43	20,46	20,49	20,41	20,40	20,49	20,46	20,36	20,38	20,40	20,45	20,42	20,38	20,45	20,47	20,45	20,45	20,46	20,40	20,46	20,51	20,48	20,35	20,43	20,53	20,43	20,45	20,43	20,45	20,48	20,45	20,43	20,38	20,47	20,43	20,35	20,41	20,44	20,40	20,44	20,43	20,45	20,47	20,47	20,45	20,46	20,47	20,45	20,46	20,48	20,44	20,46	20,50	20,41	20,46	20,39	20,40	20,43	20,46	20,48	20,45	20,47	20,47	20,48	20,45	20,43	20,35	20,37	20,40	20,40	20,41	20,36	20,33	20,39	20,40	20,37	20,43	20,47	20,40	20,42	20,51	20,46	20,45	20,45	20,50	20,51	20,54	20,44	20,40	20,51	20,47	20,46	20,50	20,54	20,45	20,42	20,47	20,45	20,44	20,42	20,46	20,45	20,38	20,36	20,44	20,48	20,46	20,45	20,46	20,48	20,40	20,36	20,40	20,39	20,41	20,33	20,32	20,33	20,34	20,28	20,31	20,33	20,37	20,36	20,26	20,31	20,35	20,40	20,31	20,31	20,37	20,37	20,34	20,24	20,26	20,30	20,39	20,41	20,39	20,26	20,26	20,37	20,39	20,32	20,30	20,28	20,25	20,24	20,21	20,37	20,37	20,32	20,28	20,28	20,35	20,26	20,27	20,33	20,33	20,30	20,27	20,37	20,35	20,32	20,28	20,29	20,33	20,24	20,29	20,29	20,24	20,21	20,36	20,32	20,35	20,37	20,29	20,31	20,29	20,31	20,31	20,25	20,32	20,31	20,30	20,32	20,33	20,26	20,24	20,29	20,24	20,26	20,28	20,28	20,24	20,28	20,30	20,31	20,38	20,34	20,28	20,29	20,35	20,31	20,26	20,29	20,23	20,28	20,32	20,26	20,30	20,34	20,35	20,25	20,23	20,30	20,30	20,20	20,21	20,25	20,32	20,29	20,30	20,31	20,30	20,29	20,26	20,27	20,29	20,27	20,20	20,26	20,28	20,17	20,26	20,33	20,30	20,22	20,31	20,28	20,14	20,23	20,38	20,32	20,23	20,34	20,23	20,25	20,18	20,20	20,36	20,33	20,28	20,28	20,28	20,20	20,20	20,24	20,24	20,34	20,33	20,34	20,36	20,36	20,31	20,24	20,15	20,25	20,25	20,31	20,29	20,32	20,31	20,32	20,24	20,13	20,18	20,19	20,20	20,22	20,22	20,24	20,26	20,24	20,24	20,19	20,17	20,15	20,22	20,28	20,30	20,19	20,26	20,18	20,22	20,31	20,33	20,30	20,18	20,17	20,27	20,31	20,34	20,27	20,23	20,26	20,23	20,21	20,19	20,16	20,16	20,20	20,16	20,22	20,29	20,30	20,21	20,29	20,31	20,28	
20,34	20,22	20,28	20,38	20,31	20,32	20,32	20,25	20,22	20,26	20,32	20,34	20,32	20,34	20,27	20,29	20,34	20,37	20,33	20,34	20,24	20,29	20,29	20,27	20,28	20,27	20,20	20,38	20,35	20,30	20,37	20,32	20,35	20,34	20,32	20,29	20,29	20,29	20,27	20,24	20,26	20,39	20,35	20,26	20,25	20,29	20,36	20,33	20,30	20,25	20,31	20,39	20,36	20,27	20,29	20,38	20,35	20,33	20,30	20,28	20,33	20,30	20,39	20,35	20,32	20,38	20,32	20,40	20,27	20,29	20,40	20,37	20,34	20,38	20,42	20,39	20,38	20,41	20,42	20,35	20,30	20,32	20,28	20,37	20,42	20,35	20,34	20,35	20,42	20,45	20,40	20,40	20,41	20,40	20,38	20,36	20,41	20,41	20,39	20,32	20,33	20,40	20,40	20,38	20,47	20,43	20,31	20,31	20,47	20,46	20,40	20,37	20,44	20,42	20,39	20,40	20,39	20,37	20,38	20,37	20,35	20,45	20,50	20,44	20,45	20,42	20,40	20,37	20,36	20,37	20,36	20,37	20,37	20,44	20,45	20,40	20,35	20,42	20,40	20,41	20,40	20,39	20,38	20,43	20,43	20,42	20,39	20,40	20,34	20,36	20,34	20,42	20,37	20,33	20,38	20,44	20,41	20,43	20,42	20,39	20,34	20,34	20,38	20,34	20,36	20,33	20,37	20,42	20,44	20,35	20,32	20,36	20,42	20,39	20,35	20,33	20,37	20,42	20,47	20,42	20,45	20,35	20,33	20,37	20,35	20,33	20,39	20,45	20,37	20,31	20,38	20,40	20,31	20,30	20,40	20,40	20,40	20,39	20,36	20,32	20,35	20,47	20,39	20,41	20,39	20,31	20,45	20,41	20,42	20,51	20,45	20,47	20,43	20,46	20,50	20,50	20,48	20,41	20,48	20,45	20,42	20,51	20,52	20,48	20,46	20,48	20,45	20,39	20,41	20,42	20,45	20,50	20,50	20,54	20,47	20,44	20,48	20,44	20,50	20,45	20,43	20,40	20,37	20,45	20,45	20,50	20,46	20,49	20,49	20,50	20,47	20,44	20,41	20,47	20,51	20,44	20,38	20,42	20,49	20,50	20,46	20,43	20,42	20,47	20,43	20,46	20,46	20,42	20,40	20,52	20,46	20,43	20,49	20,49	20,55	20,46	20,44	20,39	20,50	20,49	20,47	20,50	20,47	20,51	20,57	20,45	20,44	20,43	20,44	20,48	20,51	20,48	20,41	20,34	20,38	20,36	20,44	20,45	20,47	20,51	20,47	20,38	20,44	20,41	20,41	20,37	20,39	20,51	20,43	20,48	20,51	20,44	20,42	20,44	20,49	20,55	20,53	20,49	20,43	20,49	20,46	20,39	20,48	20,51	20,45	20,51	20,47	20,42	20,49	20,44	20,43	20,43	20,42	20,43	20,40	20,42	20,45	20,47	20,44	20,48	20,54	20,54	20,40	20,45	20,49	20,46	20,44	20,40	20,44	20,52	20,51	20,50	20,46	20,45	20,51	20,45	20,52	20,50	20,44	20,44	20,43	20,41	20,46	20,46	20,49	20,48	20,45	20,47	20,48	20,49	20,49	20,49	20,51	20,40	20,44	20,41	20,41	20,47	20,49	20,41	20,42	20,45	20,45	20,50	20,51	20,44	20,40	20,39	20,48	20,48	20,40	20,46	20,42	20,44	20,44	20,38	20,43	20,50	20,47	20,39	20,38	20,45	20,45	20,44	20,42	20,51	20,46	20,39	20,44	20,43	20,43	20,45	20,51	20,44	20,46	20,47	20,53	20,44	20,43	20,40	20,43	20,47	20,43	20,37	20,40	20,48	20,50	20,50	20,45	20,42	20,42	20,30	20,39	20,40	20,37	20,27	20,33	20,33	20,35	20,40	20,37	20,31	20,33	20,41	20,38	20,35	20,37	20,39	20,42	20,33	20,36	20,33	20,33	20,35	20,26	20,33	20,39	20,30	20,26	20,33	20,29	20,32	20,32	20,29	20,29	20,33	20,30	20,25	20,22	20,33	20,37	20,34	20,30	20,30	20,33	20,29	20,32	20,42	20,33	20,23	20,25	20,31	20,35	20,26	20,26	20,29	20,33	20,23	20,25	20,26	20,28	20,28	20,37	20,35	20,33	20,33	20,31	20,30	20,28	20,35	20,37	20,24	20,24	20,28	20,33	20,36	20,32	20,31	20,31	20,38	20,35	20,29	20,28	20,32	20,31	20,38	20,37	20,34	20,40	20,40	20,34	20,38	20,33	20,29	20,27	20,33	20,29	20,31	20,33	20,37	20,37	20,37	20,37	20,30	20,28	20,21	20,27	20,21	20,16	20,29	20,34	20,28	20,33	20,32	20,28	20,30	20,25	20,27	20,34	20,35	20,33	20,31	20,24	20,24	20,28	20,36	20,34	20,32	20,33	20,25	20,08	20,22	20,28	20,30	20,27	20,36	20,35	20,27	20,18	20,26	20,28	20,28	20,33	20,34	20,27	20,26	20,27	20,36	20,33	20,35	20,40	20,42	20,41	20,39	20,25	20,29	20,19	20,22	20,26	20,27	20,17	20,26	20,30	20,31	20,24	20,23	20,23	20,23	20,19	20,21	20,19	20,22	20,33	20,26	20,32	20,22	20,20	20,23	20,27	20,33	20,26	20,20	20,22	20,27	20,32	20,32	20,27	20,36	20,22	20,27	20,26	20,30	20,35	20,28	20,18	20,23	20,19	20,19	20,27	20,26	20,25	20,21	20,23	20,25	20,23	20,34	20,25	20,24	20,26	20,26	
20,32	20,30	20,23	20,22	20,25	20,31	20,27	20,33	20,34	20,34	20,39	20,37	20,20	20,27	20,39	20,40	20,41	20,42	20,28	20,31	20,32	20,38	20,39	20,32	20,33	20,26	20,17	20,29	20,36	20,30	20,31	20,29	20,33	20,28	20,36	20,31	20,26	20,28	20,27	20,33	20,35	20,47	20,31	20,25	20,34	20,41	20,44	20,31	20,33	20,33	20,35	20,40	20,36	20,28	20,36	20,42	20,39	20,38	20,30	20,32	20,35	20,28	20,27	20,29	20,27	20,37	20,39	20,35	20,33	20,23	20,31	20,38	20,38	20,37	20,35	20,27	20,35	20,40	20,38	20,35	20,30	20,32	20,30	20,36	20,40	20,35	20,34	20,37	20,39	20,32	20,41	20,41	20,36	20,36	20,36	20,34	20,45	20,40	20,36	20,33	20,35	20,37	20,48	20,46	20,37	20,46	20,36	20,34	20,46	20,48	20,42	20,36	20,43	20,43	20,35	20,38	20,36	20,39	20,37	20,33	20,34	20,40	20,44	20,38	20,45	20,45	20,43	20,39	20,41	20,38	20,38	20,41	20,40	20,47	20,43	20,43	20,40	20,40	20,38	20,42	20,39	20,44	20,40	20,38	20,36	20,46	20,46	20,45	20,44	20,38	20,35	20,39	20,40	20,38	20,38	20,40	20,36	20,43	20,42	20,45	20,40	20,46	20,33	20,35	20,36	20,26	20,36	20,38	20,45	20,35	20,34	20,37	20,41	20,40	20,38	20,37	20,32	20,40	20,43	20,46	20,44	20,38	20,39	20,42	20,29	20,32	20,41	20,37	20,32	20,35	20,40	20,47	20,45	20,35	20,41	20,42	20,32	20,33	20,34	20,38	20,36	20,48	20,46	20,47	20,40	20,37	20,36	20,36	20,45	20,56	20,52	20,45	20,41	20,46	20,50	20,53	20,54	20,51	20,50	20,48	20,47	20,59	20,54	20,48	20,47	20,54	20,53	20,50	20,50	20,47	20,45	20,56	20,49	20,51	20,51	20,39	20,44	20,52	20,48	20,48	20,45	20,53	20,48	20,50	20,44	20,47	20,48	20,49	20,51	20,56	20,51	20,49	20,45	20,41	20,49	20,50	20,39	20,44	20,47	20,53	20,50	20,51	20,46	20,45	20,44	20,44	20,44	20,48	20,53	20,53	20,51	20,44	20,46	20,45	20,46	20,44	20,41	20,40	20,46	20,49	20,45	20,52	20,52	20,51	20,53	20,46	20,46	20,49	20,45	20,43	20,46	20,45	20,45	20,41	20,42	20,35	20,46	20,50	20,47	20,50	20,46	20,41	20,41	20,41	20,39	20,44	20,38	20,43	20,44	20,41	20,47	20,40	20,40	20,46	20,52	20,55	20,51	20,48	20,45	20,47	20,42	20,42	20,50	20,50	20,48	20,44	20,37	20,38	20,45	20,50	20,46	20,41	20,46	20,49	20,45	20,46	20,51	20,54	20,47	20,45	20,48	20,50	20,46	20,42	20,44	20,46	20,52	20,46	20,43	20,46	20,44	20,45	20,45	20,42	20,51	20,45	20,45	20,55	20,54	20,47	20,39	20,43	20,43	20,47	20,50	20,49	20,41	20,43	20,46	20,51	20,50	20,48	20,52	20,40	20,44	20,40	20,43	20,50	20,52	20,43	20,45	20,44	20,44	20,48	20,48	20,46	20,44	20,43	20,54	20,49	20,39	20,45	20,44	20,46	20,53	20,44	20,42	20,45	20,48	20,44	20,49	20,45	20,43	20,47	20,49	20,48	20,52	20,45	20,45	20,52	20,44	20,37	20,42	20,47	20,48	20,43	20,47	20,48	20,47	20,40	20,47	20,47	20,42	20,38	20,40	20,43	20,44	20,47	20,45	20,37	20,31	20,31	20,43	20,43	20,46	20,37	20,36	20,34	20,40	20,45	20,37	20,32	20,31	20,36	20,41	20,33	20,39	20,44	20,41	20,37	20,31	20,33	20,34	20,42	20,31	20,30	20,33	20,32	20,32	20,28	20,34	20,34	20,35	20,31	20,30	20,31	20,30	20,31	20,29	20,31	20,33	20,33	20,32	20,34	20,34	20,36	20,31	20,39	20,42	20,26	20,23	20,31	20,37	20,33	20,29	20,34	20,39	20,26	20,29	20,28	20,33	20,31	20,27	20,29	20,32	20,27	20,27	20,32	20,38	20,30	20,28	20,27	20,25	20,27	20,32	20,32	20,30	20,34	20,34	20,41	20,42	20,29	20,27	20,35	20,34	20,39	20,34	20,33	20,43	20,46	20,34	20,31	20,34	20,35	20,28	20,32	20,24	20,31	20,38	20,33	20,34	20,31	20,37	20,34	20,30	20,27	20,30	20,29	20,28	20,28	20,35	20,23	20,36	20,36	20,33	20,29	20,29	20,29	20,36	20,37	20,31	20,30	20,31	20,30	20,32	20,28	20,34	20,34	20,40	20,36	20,22	20,29	20,31	20,26	20,23	20,34	20,42	20,29	20,31	20,31	20,28	20,24	20,31	20,39	20,31	20,31	20,34	20,38	20,37	20,34	20,38	20,41	20,37	20,35	20,35	20,33	20,28	20,28	20,23	20,23	20,23	20,24	20,33	20,30	20,28	20,28	20,25	20,27	20,25	20,16	20,21	20,30	20,32	20,25	20,27	20,23	20,19	20,28	20,29	20,28	20,29	20,26	20,22	20,24	20,31	20,27	20,23	20,26	20,22	20,27	20,30	20,27	20,18	20,22	20,23	20,24	20,22	20,19	20,26	20,30	20,28	20,29	20,21	20,20	20,16	20,27	20,30	20,26	20,29	20,26	
20,34	20,33	20,32	20,16	20,14	20,23	20,30	20,43	20,40	20,35	20,28	20,35	20,26	20,28	20,27	20,39	20,42	20,30	20,33	20,33	20,38	20,45	20,44	20,30	20,40	20,35	20,28	20,29	20,34	20,31	20,33	20,30	20,26	20,24	20,34	20,32	20,26	20,33	20,32	20,36	20,43	20,48	20,41	20,26	20,29	20,40	20,34	20,31	20,34	20,31	20,29	20,38	20,36	20,40	20,33	20,39	20,40	20,31	20,34	20,38	20,39	20,34	20,30	20,28	20,35	20,34	20,28	20,29	20,35	20,28	20,29	20,34	20,37	20,35	20,26	20,21	20,41	20,42	20,33	20,35	20,38	20,32	20,32	20,37	20,38	20,29	20,31	20,35	20,38	20,35	20,42	20,42	20,33	20,30	20,32	20,35	20,42	20,39	20,39	20,39	20,48	20,42	20,42	20,46	20,35	20,40	20,39	20,44	20,41	20,39	20,44	20,41	20,44	20,46	20,38	20,40	20,44	20,39	20,32	20,36	20,38	20,37	20,37	20,39	20,45	20,45	20,39	20,43	20,39	20,42	20,45	20,36	20,42	20,40	20,38	20,42	20,41	20,44	20,38	20,40	20,44	20,43	20,52	20,41	20,38	20,42	20,43	20,41	20,46	20,38	20,40	20,36	20,34	20,41	20,45	20,45	20,34	20,33	20,37	20,38	20,36	20,44	20,42	20,37	20,39	20,30	20,29	20,32	20,40	20,45	20,39	20,35	20,36	20,37	20,38	20,40	20,31	20,36	20,45	20,39	20,37	20,41	20,40	20,48	20,36	20,27	20,40	20,40	20,37	20,41	20,39	20,42	20,43	20,35	20,43	20,44	20,37	20,39	20,35	20,40	20,40	20,44	20,53	20,51	20,47	20,42	20,43	20,34	20,41	20,50	20,51	20,52	20,51	20,48	20,51	20,47	20,47	20,47	20,40	20,46	20,53	20,61	20,52	20,49	20,49	20,48	20,52	20,55	20,48	20,45	20,48	20,51	20,49	20,48	20,46	20,43	20,51	20,51	20,52	20,46	20,45	20,51	20,52	20,55	20,52	20,51	20,45	20,49	20,53	20,53	20,53	20,48	20,44	20,50	20,48	20,47	20,46	20,49	20,52	20,46	20,40	20,40	20,44	20,47	20,50	20,48	20,46	20,47	20,58	20,58	20,48	20,48	20,47	20,41	20,42	20,44	20,41	20,43	20,52	20,55	20,51	20,49	20,49	20,51	20,57	20,52	20,51	20,56	20,59	20,52	20,48	20,36	20,43	20,46	20,39	20,43	20,45	20,48	20,54	20,55	20,45	20,41	20,43	20,42	20,45	20,48	20,43	20,44	20,49	20,45	20,47	20,50	20,46	20,44	20,53	20,52	20,49	20,47	20,45	20,54	20,48	20,44	20,50	20,51	20,51	20,47	20,36	20,41	20,46	20,42	20,45	20,44	20,43	20,42	20,47	20,48	20,54	20,55	20,52	20,48	20,47	20,43	20,43	20,46	20,49	20,50	20,48	20,49	20,48	20,44	20,44	20,47	20,41	20,44	20,44	20,50	20,47	20,53	20,54	20,50	20,46	20,44	20,57	20,49	20,49	20,45	20,41	20,40	20,44	20,48	20,49	20,49	20,52	20,45	20,49	20,49	20,36	20,44	20,48	20,41	20,43	20,39	20,40	20,53	20,55	20,47	20,46	20,52	20,54	20,50	20,44	20,43	20,43	20,49	20,53	20,46	20,46	20,50	20,52	20,56	20,54	20,48	20,47	20,48	20,50	20,51	20,49	20,46	20,45	20,48	20,44	20,40	20,41	20,42	20,41	20,46	20,47	20,48	20,50	20,44	20,49	20,50	20,47	20,39	20,42	20,45	20,42	20,42	20,45	20,40	20,27	20,27	20,34	20,39	20,44	20,35	20,34	20,29	20,30	20,43	20,35	20,26	20,29	20,27	20,28	20,30	20,37	20,35	20,32	20,34	20,25	20,26	20,32	20,34	20,36	20,33	20,31	20,32	20,33	20,29	20,33	20,34	20,31	20,40	20,41	20,40	20,38	20,32	20,35	20,30	20,29	20,26	20,28	20,33	20,40	20,41	20,30	20,32	20,41	20,36	20,31	20,28	20,33	20,29	20,35	20,33	20,34	20,27	20,28	20,29	20,27	20,27	20,28	20,23	20,34	20,24	20,22	20,32	20,38	20,36	20,30	20,34	20,33	20,32	20,31	20,26	20,28	20,29	20,36	20,33	20,37	20,29	20,21	20,32	20,30	20,32	20,33	20,30	20,35	20,30	20,33	20,38	20,30	20,37	20,24	20,27	20,18	20,27	20,35	20,31	20,28	20,36	20,38	20,29	20,29	20,26	20,33	20,26	20,22	20,28	20,30	20,22	20,32	20,32	20,33	20,33	20,37	20,34	20,35	20,40	20,33	20,31	20,26	20,25	20,28	20,27	20,28	20,31	20,38	20,36	20,28	20,27	20,26	20,27	20,30	20,33	20,31	20,26	20,24	20,27	20,27	20,20	20,29	20,39	20,41	20,26	20,33	20,41	20,35	20,29	20,24	20,31	20,34	20,38	20,35	20,25	20,28	20,31	20,29	20,21	20,20	20,29	20,29	20,24	20,29	20,31	20,30	20,26	20,37	20,20	20,19	20,30	20,29	20,31	20,29	20,22	20,19	20,29	20,39	20,26	20,25	20,16	20,24	20,10	20,23	20,29	20,29	20,24	20,23	20,29	20,31	20,28	20,23	20,22	20,34	20,36	20,31	20,24	20,20	20,27	20,28	20,31	20,27	20,31	20,26	20,24	20,26	20,22	20,21	20,22	
20,36	20,39	20,41	20,28	20,29	20,24	20,27	20,42	20,35	20,28	20,26	20,34	20,30	20,31	20,25	20,32	20,39	20,35	20,37	20,31	20,28	20,41	20,44	20,33	20,36	20,40	20,28	20,27	20,44	20,33	20,33	20,39	20,37	20,32	20,36	20,39	20,28	20,30	20,32	20,34	20,32	20,38	20,35	20,31	20,31	20,31	20,25	20,33	20,39	20,33	20,36	20,34	20,32	20,43	20,38	20,31	20,36	20,33	20,29	20,44	20,47	20,39	20,41	20,33	20,30	20,36	20,28	20,20	20,30	20,39	20,33	20,30	20,38	20,47	20,40	20,28	20,37	20,42	20,36	20,35	20,33	20,26	20,25	20,34	20,36	20,36	20,27	20,28	20,38	20,34	20,40	20,40	20,37	20,38	20,36	20,41	20,38	20,38	20,39	20,42	20,39	20,42	20,42	20,38	20,43	20,41	20,31	20,40	20,46	20,37	20,34	20,44	20,47	20,44	20,37	20,41	20,45	20,49	20,37	20,36	20,43	20,46	20,40	20,43	20,51	20,47	20,42	20,38	20,36	20,39	20,46	20,37	20,32	20,37	20,46	20,38	20,38	20,34	20,35	20,46	20,38	20,42	20,44	20,44	20,41	20,46	20,44	20,43	20,40	20,32	20,41	20,38	20,34	20,31	20,43	20,49	20,41	20,38	20,35	20,40	20,41	20,39	20,37	20,37	20,38	20,33	20,40	20,38	20,35	20,46	20,45	20,39	20,31	20,32	20,38	20,42	20,36	20,35	20,43	20,37	20,33	20,35	20,37	20,37	20,37	20,30	20,40	20,43	20,39	20,37	20,41	20,43	20,33	20,32	20,34	20,40	20,38	20,45	20,40	20,42	20,42	20,46	20,42	20,44	20,45	20,46	20,51	20,44	20,40	20,52	20,48	20,46	20,51	20,54	20,48	20,51	20,48	20,48	20,52	20,54	20,50	20,57	20,51	20,44	20,52	20,46	20,47	20,48	20,49	20,45	20,50	20,49	20,51	20,51	20,48	20,48	20,50	20,48	20,50	20,50	20,50	20,46	20,44	20,52	20,49	20,49	20,47	20,45	20,46	20,50	20,53	20,47	20,45	20,50	20,50	20,43	20,43	20,46	20,48	20,47	20,34	20,39	20,44	20,42	20,43	20,45	20,48	20,51	20,50	20,47	20,45	20,55	20,51	20,49	20,50	20,49	20,48	20,42	20,49	20,50	20,50	20,52	20,55	20,56	20,58	20,49	20,47	20,48	20,56	20,51	20,50	20,41	20,42	20,45	20,44	20,49	20,53	20,53	20,55	20,55	20,49	20,43	20,50	20,47	20,49	20,44	20,41	20,45	20,48	20,50	20,53	20,53	20,40	20,45	20,52	20,57	20,57	20,50	20,49	20,52	20,55	20,46	20,50	20,56	20,55	20,50	20,50	20,43	20,52	20,41	20,43	20,42	20,45	20,41	20,39	20,43	20,42	20,53	20,47	20,45	20,48	20,48	20,38	20,44	20,54	20,50	20,47	20,42	20,48	20,46	20,44	20,46	20,48	20,48	20,49	20,41	20,48	20,50	20,52	20,49	20,51	20,43	20,53	20,58	20,48	20,46	20,43	20,51	20,42	20,50	20,55	20,46	20,54	20,48	20,52	20,53	20,45	20,38	20,44	20,42	20,42	20,41	20,36	20,51	20,56	20,46	20,38	20,44	20,45	20,50	20,47	20,41	20,39	20,45	20,52	20,41	20,44	20,48	20,59	20,57	20,50	20,41	20,44	20,48	20,51	20,58	20,50	20,45	20,45	20,45	20,40	20,43	20,49	20,48	20,41	20,43	20,41	20,42	20,48	20,46	20,47	20,42	20,40	20,41	20,40	20,42	20,37	20,44	20,41	20,31	20,31	20,37	20,35	20,39	20,43	20,33	20,32	20,33	20,29	20,37	20,34	20,27	20,24	20,24	20,26	20,33	20,36	20,40	20,35	20,29	20,32	20,28	20,37	20,41	20,37	20,35	20,32	20,31	20,35	20,30	20,31	20,25	20,22	20,36	20,43	20,38	20,36	20,35	20,38	20,30	20,30	20,29	20,24	20,27	20,35	20,34	20,32	20,35	20,39	20,35	20,31	20,35	20,31	20,24	20,32	20,37	20,36	20,31	20,35	20,34	20,30	20,37	20,40	20,31	20,30	20,33	20,23	20,29	20,35	20,36	20,39	20,32	20,34	20,34	20,24	20,25	20,34	20,30	20,27	20,30	20,34	20,41	20,21	20,26	20,29	20,32	20,31	20,24	20,31	20,31	20,26	20,41	20,35	20,30	20,27	20,25	20,23	20,27	20,33	20,27	20,23	20,24	20,31	20,22	20,26	20,30	20,29	20,30	20,20	20,25	20,22	20,21	20,30	20,33	20,28	20,31	20,34	20,40	20,32	20,32	20,32	20,33	20,32	20,26	20,30	20,28	20,35	20,28	20,34	20,33	20,23	20,35	20,25	20,31	20,28	20,27	20,24	20,30	20,29	20,26	20,24	20,18	20,26	20,37	20,36	20,23	20,23	20,36	20,38	20,24	20,25	20,31	20,36	20,39	20,33	20,22	20,12	20,19	20,28	20,25	20,23	20,29	20,26	20,20	20,24	20,27	20,28	20,24	20,33	20,31	20,22	20,29	20,34	20,30	20,33	20,28	20,23	20,26	20,31	20,23	20,26	20,28	20,31	20,22	20,20	20,22	20,28	20,24	20,21	20,26	20,23	20,29	20,27	20,36	20,32	20,31	20,30	20,23	20,17	20,22	20,30	20,27	20,21	20,20	20,19	20,16	20,15	20,22	20,20	20,17	
20,31	20,28	20,30	20,29	20,31	20,23	20,25	20,31	20,35	20,34	20,40	20,39	20,36	20,34	20,30	20,40	20,40	20,32	20,45	20,33	20,23	20,34	20,33	20,30	20,33	20,37	20,27	20,32	20,41	20,36	20,31	20,39	20,38	20,36	20,33	20,39	20,29	20,27	20,38	20,26	20,29	20,30	20,26	20,33	20,28	20,23	20,29	20,34	20,41	20,35	20,35	20,38	20,38	20,40	20,41	20,37	20,37	20,38	20,32	20,35	20,46	20,40	20,39	20,33	20,31	20,35	20,35	20,28	20,28	20,36	20,39	20,34	20,38	20,47	20,50	20,44	20,35	20,42	20,40	20,33	20,33	20,36	20,26	20,29	20,37	20,31	20,34	20,32	20,33	20,38	20,36	20,33	20,34	20,38	20,40	20,33	20,33	20,34	20,39	20,39	20,36	20,35	20,44	20,45	20,41	20,39	20,33	20,36	20,39	20,35	20,29	20,36	20,37	20,43	20,45	20,41	20,43	20,40	20,43	20,30	20,39	20,42	20,46	20,40	20,39	20,49	20,49	20,42	20,33	20,34	20,35	20,34	20,40	20,45	20,45	20,39	20,33	20,29	20,33	20,44	20,39	20,36	20,42	20,43	20,46	20,47	20,37	20,33	20,35	20,35	20,37	20,37	20,38	20,40	20,41	20,45	20,45	20,40	20,39	20,41	20,40	20,39	20,39	20,31	20,39	20,38	20,44	20,45	20,41	20,45	20,49	20,40	20,37	20,29	20,31	20,42	20,41	20,41	20,38	20,41	20,40	20,42	20,39	20,33	20,37	20,32	20,34	20,35	20,40	20,38	20,39	20,42	20,30	20,28	20,28	20,33	20,36	20,40	20,37	20,43	20,44	20,47	20,47	20,47	20,42	20,37	20,44	20,46	20,35	20,46	20,49	20,50	20,49	20,54	20,44	20,44	20,48	20,47	20,57	20,60	20,49	20,57	20,52	20,47	20,50	20,58	20,48	20,45	20,49	20,48	20,45	20,43	20,47	20,51	20,52	20,50	20,48	20,49	20,47	20,49	20,49	20,49	20,50	20,54	20,46	20,44	20,44	20,45	20,38	20,42	20,56	20,56	20,46	20,42	20,47	20,43	20,49	20,47	20,44	20,46	20,35	20,38	20,44	20,46	20,39	20,46	20,50	20,48	20,51	20,46	20,40	20,51	20,54	20,58	20,55	20,50	20,44	20,44	20,45	20,52	20,46	20,48	20,48	20,54	20,57	20,51	20,46	20,50	20,52	20,49	20,51	20,41	20,43	20,34	20,47	20,48	20,46	20,50	20,55	20,59	20,46	20,44	20,49	20,49	20,49	20,47	20,39	20,45	20,43	20,49	20,56	20,51	20,45	20,49	20,57	20,57	20,57	20,48	20,48	20,55	20,49	20,49	20,50	20,45	20,48	20,47	20,52	20,44	20,40	20,42	20,45	20,42	20,46	20,50	20,46	20,37	20,39	20,50	20,51	20,48	20,49	20,51	20,41	20,37	20,44	20,45	20,43	20,48	20,51	20,45	20,46	20,45	20,47	20,42	20,53	20,47	20,47	20,52	20,51	20,55	20,53	20,43	20,45	20,52	20,49	20,45	20,48	20,56	20,47	20,49	20,48	20,40	20,50	20,49	20,45	20,48	20,45	20,48	20,49	20,41	20,46	20,48	20,41	20,51	20,55	20,44	20,36	20,36	20,41	20,43	20,51	20,44	20,31	20,40	20,49	20,45	20,44	20,49	20,49	20,50	20,46	20,38	20,40	20,40	20,43	20,53	20,54	20,45	20,45	20,44	20,43	20,49	20,46	20,43	20,43	20,42	20,35	20,33	20,42	20,40	20,44	20,41	20,35	20,41	20,37	20,34	20,32	20,40	20,42	20,36	20,36	20,44	20,42	20,41	20,40	20,37	20,30	20,35	20,36	20,32	20,36	20,31	20,18	20,12	20,26	20,28	20,35	20,32	20,36	20,33	20,34	20,30	20,37	20,46	20,41	20,29	20,34	20,33	20,31	20,30	20,36	20,24	20,25	20,32	20,47	20,46	20,28	20,27	20,28	20,25	20,31	20,42	20,38	20,29	20,38	20,30	20,28	20,32	20,29	20,29	20,29	20,33	20,36	20,28	20,27	20,38	20,38	20,27	20,28	20,30	20,36	20,37	20,42	20,31	20,28	20,30	20,29	20,35	20,35	20,36	20,40	20,33	20,29	20,28	20,25	20,29	20,29	20,31	20,19	20,25	20,34	20,45	20,36	20,21	20,27	20,37	20,27	20,26	20,29	20,34	20,27	20,38	20,41	20,30	20,32	20,30	20,26	20,31	20,32	20,28	20,25	20,27	20,31	20,25	20,25	20,32	20,22	20,26	20,35	20,26	20,30	20,28	20,34	20,30	20,30	20,34	20,29	20,36	20,43	20,37	20,33	20,28	20,33	20,30	20,29	20,28	20,25	20,27	20,30	20,40	20,26	20,32	20,36	20,33	20,37	20,41	20,25	20,32	20,35	20,35	20,25	20,21	20,26	20,33	20,34	20,31	20,30	20,26	20,37	20,24	20,21	20,24	20,29	20,31	20,27	20,24	20,22	20,25	20,29	20,27	20,31	20,27	20,16	20,32	20,30	20,22	20,24	20,30	20,33	20,27	20,27	20,25	20,34	20,30	20,32	20,30	20,23	20,29	20,33	20,25	20,18	20,29	20,40	20,24	20,17	20,25	20,30	20,32	20,19	20,19	20,26	20,32	20,36	20,30	20,25	20,19	20,29	20,34	20,24	20,16	20,20	20,25	20,12	20,16	20,21	20,15	20,18	20,15	20,20	20,18	
20,35	20,31	20,27	20,26	20,32	20,26	20,23	20,31	20,29	20,30	20,33	20,34	20,31	20,36	20,34	20,40	20,37	20,31	20,38	20,37	20,25	20,29	20,26	20,26	20,35	20,31	20,21	20,31	20,40	20,33	20,36	20,30	20,33	20,34	20,40	20,33	20,33	20,29	20,37	20,36	20,24	20,29	20,33	20,31	20,35	20,30	20,29	20,36	20,42	20,40	20,42	20,33	20,34	20,34	20,37	20,43	20,35	20,25	20,29	20,35	20,34	20,34	20,39	20,37	20,39	20,30	20,29	20,33	20,36	20,35	20,37	20,38	20,41	20,42	20,43	20,44	20,39	20,36	20,40	20,39	20,34	20,38	20,32	20,31	20,41	20,38	20,37	20,30	20,33	20,39	20,37	20,30	20,34	20,37	20,39	20,37	20,38	20,38	20,34	20,34	20,39	20,33	20,35	20,49	20,49	20,42	20,43	20,40	20,36	20,33	20,38	20,38	20,31	20,44	20,49	20,50	20,46	20,38	20,44	20,36	20,27	20,43	20,49	20,43	20,41	20,48	20,48	20,42	20,43	20,38	20,35	20,36	20,39	20,48	20,41	20,42	20,39	20,37	20,37	20,40	20,36	20,38	20,41	20,41	20,43	20,42	20,33	20,34	20,32	20,29	20,37	20,34	20,31	20,30	20,38	20,43	20,48	20,42	20,40	20,45	20,44	20,44	20,45	20,43	20,36	20,38	20,40	20,44	20,44	20,45	20,41	20,40	20,41	20,36	20,33	20,41	20,37	20,40	20,45	20,43	20,43	20,40	20,42	20,38	20,39	20,35	20,29	20,29	20,40	20,37	20,37	20,37	20,35	20,34	20,26	20,31	20,41	20,40	20,36	20,45	20,46	20,48	20,53	20,49	20,40	20,38	20,41	20,43	20,33	20,36	20,40	20,49	20,55	20,55	20,51	20,51	20,51	20,46	20,49	20,58	20,52	20,59	20,50	20,45	20,52	20,52	20,52	20,48	20,52	20,51	20,44	20,42	20,45	20,50	20,45	20,53	20,51	20,50	20,45	20,51	20,52	20,44	20,47	20,55	20,52	20,50	20,44	20,42	20,48	20,46	20,49	20,60	20,47	20,40	20,43	20,50	20,51	20,54	20,49	20,45	20,39	20,40	20,43	20,46	20,41	20,41	20,55	20,55	20,51	20,55	20,42	20,46	20,60	20,63	20,52	20,47	20,50	20,45	20,44	20,54	20,53	20,54	20,48	20,43	20,49	20,47	20,47	20,50	20,55	20,52	20,50	20,45	20,37	20,36	20,38	20,46	20,51	20,54	20,52	20,56	20,50	20,43	20,49	20,52	20,50	20,42	20,45	20,50	20,48	20,48	20,60	20,55	20,53	20,50	20,53	20,60	20,54	20,52	20,50	20,50	20,53	20,54	20,52	20,49	20,48	20,48	20,46	20,41	20,42	20,38	20,46	20,48	20,53	20,53	20,49	20,43	20,45	20,49	20,47	20,46	20,45	20,49	20,47	20,43	20,47	20,44	20,42	20,44	20,44	20,47	20,48	20,49	20,46	20,46	20,43	20,52	20,50	20,49	20,54	20,50	20,56	20,51	20,43	20,49	20,52	20,49	20,46	20,50	20,44	20,47	20,46	20,43	20,46	20,49	20,44	20,40	20,40	20,49	20,46	20,41	20,50	20,50	20,53	20,52	20,55	20,49	20,42	20,40	20,42	20,49	20,47	20,44	20,38	20,41	20,46	20,42	20,42	20,46	20,41	20,46	20,52	20,43	20,40	20,46	20,45	20,52	20,52	20,44	20,40	20,48	20,52	20,52	20,52	20,36	20,44	20,51	20,40	20,36	20,46	20,42	20,43	20,42	20,38	20,37	20,36	20,40	20,37	20,34	20,36	20,35	20,41	20,42	20,45	20,42	20,34	20,29	20,34	20,32	20,31	20,34	20,35	20,30	20,15	20,18	20,22	20,31	20,32	20,32	20,28	20,23	20,27	20,37	20,32	20,30	20,37	20,34	20,30	20,30	20,31	20,26	20,32	20,32	20,26	20,28	20,38	20,47	20,39	20,27	20,24	20,32	20,32	20,42	20,43	20,34	20,36	20,42	20,34	20,34	20,32	20,27	20,25	20,37	20,33	20,31	20,32	20,34	20,39	20,33	20,29	20,28	20,28	20,36	20,42	20,34	20,29	20,30	20,34	20,33	20,36	20,43	20,46	20,33	20,21	20,30	20,34	20,31	20,27	20,34	20,36	20,30	20,34	20,45	20,37	20,26	20,29	20,42	20,34	20,33	20,32	20,34	20,34	20,33	20,37	20,31	20,36	20,37	20,31	20,37	20,28	20,22	20,25	20,27	20,33	20,30	20,34	20,32	20,33	20,25	20,34	20,30	20,32	20,40	20,32	20,30	20,25	20,33	20,35	20,35	20,44	20,33	20,37	20,32	20,32	20,37	20,33	20,30	20,27	20,29	20,29	20,29	20,24	20,21	20,33	20,30	20,32	20,38	20,31	20,30	20,32	20,32	20,34	20,21	20,26	20,27	20,27	20,22	20,27	20,34	20,21	20,23	20,24	20,28	20,28	20,33	20,34	20,21	20,19	20,36	20,33	20,23	20,19	20,31	20,31	20,38	20,31	20,23	20,26	20,29	20,27	20,25	20,20	20,21	20,34	20,24	20,30	20,26	20,20	20,20	20,29	20,22	20,26	20,24	20,31	20,37	20,32	20,32	20,35	20,37	20,18	20,22	20,34	20,32	20,34	20,31	20,21	20,23	20,34	20,39	20,30	20,21	20,18	20,25	20,18	20,20	20,31	20,27	20,13	20,19	20,25	20,28	
20,34	20,34	20,25	20,19	20,21	20,26	20,20	20,26	20,30	20,28	20,23	20,30	20,27	20,31	20,24	20,36	20,39	20,36	20,36	20,43	20,26	20,31	20,36	20,32	20,36	20,35	20,32	20,31	20,34	20,23	20,30	20,30	20,24	20,23	20,29	20,32	20,35	20,24	20,38	20,36	20,28	20,27	20,40	20,35	20,39	20,46	20,30	20,34	20,40	20,37	20,40	20,30	20,33	20,33	20,32	20,32	20,27	20,21	20,27	20,34	20,36	20,34	20,45	20,40	20,44	20,37	20,36	20,41	20,41	20,31	20,34	20,31	20,36	20,44	20,39	20,33	20,36	20,43	20,44	20,36	20,32	20,35	20,26	20,26	20,30	20,42	20,38	20,35	20,34	20,37	20,36	20,29	20,34	20,37	20,35	20,30	20,29	20,31	20,40	20,36	20,37	20,40	20,36	20,36	20,44	20,37	20,38	20,37	20,36	20,36	20,27	20,38	20,42	20,47	20,53	20,48	20,45	20,38	20,36	20,38	20,30	20,32	20,46	20,44	20,48	20,51	20,42	20,38	20,33	20,38	20,34	20,37	20,32	20,39	20,40	20,44	20,37	20,38	20,44	20,36	20,34	20,35	20,38	20,42	20,44	20,49	20,47	20,48	20,43	20,31	20,35	20,35	20,35	20,34	20,38	20,45	20,42	20,37	20,34	20,45	20,42	20,40	20,44	20,47	20,31	20,26	20,37	20,45	20,49	20,47	20,33	20,36	20,41	20,44	20,39	20,42	20,45	20,41	20,40	20,39	20,42	20,39	20,37	20,34	20,37	20,39	20,32	20,29	20,39	20,35	20,38	20,43	20,34	20,37	20,32	20,27	20,36	20,39	20,33	20,39	20,46	20,51	20,54	20,48	20,38	20,40	20,48	20,43	20,40	20,34	20,36	20,43	20,46	20,46	20,46	20,56	20,53	20,43	20,48	20,52	20,54	20,56	20,55	20,54	20,57	20,55	20,44	20,44	20,48	20,55	20,44	20,49	20,56	20,49	20,43	20,49	20,55	20,54	20,41	20,50	20,53	20,41	20,46	20,58	20,54	20,52	20,43	20,48	20,53	20,53	20,46	20,48	20,53	20,45	20,42	20,48	20,47	20,44	20,48	20,48	20,43	20,46	20,47	20,49	20,42	20,38	20,47	20,52	20,55	20,54	20,46	20,40	20,51	20,58	20,53	20,49	20,47	20,45	20,49	20,51	20,50	20,55	20,51	20,42	20,43	20,44	20,46	20,45	20,51	20,57	20,55	20,40	20,40	20,35	20,37	20,40	20,47	20,51	20,53	20,51	20,39	20,35	20,46	20,44	20,48	20,48	20,44	20,52	20,50	20,46	20,55	20,47	20,49	20,50	20,49	20,57	20,50	20,50	20,50	20,40	20,47	20,54	20,52	20,46	20,46	20,47	20,45	20,39	20,43	20,48	20,48	20,48	20,56	20,51	20,44	20,42	20,42	20,50	20,43	20,45	20,48	20,45	20,43	20,45	20,52	20,47	20,43	20,42	20,41	20,50	20,53	20,50	20,45	20,43	20,38	20,41	20,51	20,46	20,48	20,49	20,46	20,51	20,48	20,46	20,56	20,50	20,49	20,44	20,43	20,45	20,42	20,37	20,43	20,48	20,54	20,46	20,42	20,46	20,41	20,40	20,46	20,56	20,53	20,58	20,56	20,52	20,43	20,41	20,44	20,49	20,45	20,43	20,41	20,46	20,47	20,40	20,41	20,41	20,47	20,50	20,60	20,48	20,40	20,47	20,50	20,51	20,49	20,45	20,47	20,47	20,53	20,43	20,40	20,45	20,45	20,52	20,44	20,43	20,53	20,42	20,41	20,46	20,43	20,35	20,36	20,41	20,38	20,43	20,37	20,33	20,39	20,40	20,41	20,43	20,35	20,23	20,32	20,34	20,32	20,30	20,31	20,27	20,19	20,23	20,29	20,30	20,32	20,23	20,25	20,25	20,21	20,25	20,24	20,20	20,23	20,30	20,30	20,32	20,30	20,29	20,33	20,26	20,28	20,31	20,30	20,35	20,39	20,31	20,27	20,36	20,34	20,37	20,34	20,36	20,32	20,33	20,30	20,38	20,42	20,30	20,28	20,36	20,38	20,27	20,30	20,33	20,30	20,25	20,28	20,32	20,34	20,33	20,33	20,30	20,27	20,33	20,32	20,32	20,37	20,34	20,34	20,34	20,24	20,29	20,38	20,33	20,30	20,29	20,35	20,35	20,33	20,29	20,34	20,31	20,35	20,42	20,29	20,30	20,34	20,29	20,29	20,28	20,30	20,30	20,28	20,37	20,28	20,29	20,29	20,31	20,32	20,30	20,32	20,33	20,31	20,29	20,28	20,23	20,22	20,25	20,35	20,34	20,34	20,28	20,29	20,29	20,34	20,38	20,37	20,28	20,25	20,31	20,32	20,33	20,30	20,31	20,33	20,30	20,32	20,25	20,19	20,23	20,39	20,34	20,25	20,29	20,29	20,30	20,23	20,28	20,33	20,19	20,32	20,32	20,24	20,21	20,28	20,31	20,19	20,21	20,19	20,26	20,28	20,30	20,26	20,20	20,19	20,28	20,32	20,23	20,18	20,31	20,33	20,31	20,23	20,21	20,28	20,24	20,22	20,31	20,26	20,28	20,31	20,36	20,33	20,29	20,26	20,31	20,28	20,29	20,28	20,24	20,25	20,32	20,40	20,30	20,24	20,36	20,25	20,22	20,37	20,32	20,26	20,26	20,21	20,22	20,25	20,34	20,20	20,23	20,15	20,27	20,24	20,30	20,31	20,38	20,31	20,21	20,32	20,32	
20,29	20,33	20,35	20,30	20,30	20,29	20,32	20,31	20,26	20,28	20,22	20,31	20,36	20,34	20,28	20,36	20,31	20,29	20,36	20,41	20,38	20,21	20,28	20,29	20,30	20,32	20,21	20,27	20,38	20,22	20,21	20,32	20,33	20,35	20,27	20,24	20,17	20,24	20,31	20,37	20,30	20,42	20,53	20,46	20,40	20,41	20,36	20,23	20,35	20,39	20,32	20,41	20,38	20,42	20,37	20,34	20,28	20,21	20,25	20,29	20,31	20,35	20,50	20,40	20,32	20,39	20,37	20,39	20,32	20,25	20,22	20,34	20,34	20,43	20,38	20,30	20,27	20,37	20,37	20,33	20,33	20,38	20,25	20,28	20,35	20,33	20,28	20,32	20,33	20,36	20,29	20,32	20,30	20,36	20,36	20,35	20,26	20,27	20,39	20,41	20,39	20,35	20,39	20,42	20,49	20,41	20,38	20,34	20,32	20,42	20,45	20,32	20,38	20,49	20,52	20,45	20,40	20,36	20,36	20,39	20,36	20,32	20,40	20,35	20,39	20,45	20,36	20,35	20,35	20,33	20,40	20,43	20,35	20,34	20,32	20,40	20,38	20,40	20,42	20,39	20,35	20,34	20,37	20,34	20,34	20,39	20,43	20,50	20,41	20,34	20,41	20,35	20,35	20,43	20,44	20,47	20,43	20,37	20,41	20,50	20,41	20,29	20,28	20,38	20,37	20,34	20,40	20,45	20,48	20,45	20,40	20,34	20,38	20,46	20,42	20,43	20,45	20,47	20,44	20,37	20,39	20,39	20,32	20,34	20,36	20,39	20,34	20,21	20,36	20,32	20,39	20,42	20,42	20,36	20,34	20,33	20,35	20,39	20,35	20,36	20,37	20,47	20,55	20,51	20,45	20,44	20,45	20,45	20,37	20,41	20,38	20,42	20,40	20,43	20,50	20,54	20,51	20,48	20,51	20,57	20,51	20,56	20,51	20,48	20,48	20,51	20,44	20,42	20,41	20,51	20,45	20,52	20,58	20,56	20,45	20,56	20,54	20,48	20,40	20,43	20,54	20,49	20,49	20,56	20,51	20,48	20,41	20,48	20,54	20,54	20,50	20,49	20,55	20,45	20,42	20,51	20,46	20,40	20,47	20,44	20,45	20,48	20,46	20,48	20,50	20,51	20,47	20,45	20,52	20,56	20,50	20,47	20,48	20,50	20,48	20,47	20,45	20,43	20,50	20,56	20,47	20,45	20,50	20,49	20,49	20,45	20,44	20,42	20,43	20,54	20,50	20,42	20,40	20,41	20,36	20,38	20,41	20,47	20,49	20,54	20,52	20,42	20,43	20,48	20,46	20,47	20,46	20,48	20,50	20,46	20,55	20,57	20,51	20,48	20,52	20,55	20,51	20,45	20,46	20,42	20,43	20,48	20,54	20,43	20,38	20,47	20,47	20,42	20,44	20,48	20,52	20,48	20,46	20,42	20,42	20,41	20,49	20,51	20,43	20,46	20,52	20,46	20,33	20,34	20,45	20,39	20,40	20,42	20,48	20,52	20,49	20,52	20,42	20,34	20,40	20,41	20,53	20,49	20,43	20,42	20,44	20,46	20,46	20,49	20,52	20,48	20,48	20,45	20,41	20,46	20,48	20,38	20,46	20,44	20,48	20,51	20,44	20,51	20,43	20,39	20,46	20,52	20,45	20,41	20,56	20,53	20,39	20,43	20,47	20,41	20,46	20,41	20,41	20,47	20,46	20,41	20,40	20,42	20,44	20,49	20,55	20,45	20,46	20,53	20,53	20,51	20,42	20,41	20,38	20,42	20,50	20,48	20,43	20,47	20,45	20,48	20,45	20,36	20,50	20,38	20,34	20,48	20,48	20,45	20,43	20,44	20,36	20,40	20,46	20,39	20,41	20,40	20,43	20,40	20,38	20,32	20,36	20,35	20,32	20,36	20,29	20,22	20,19	20,14	20,23	20,24	20,22	20,26	20,24	20,22	20,26	20,22	20,17	20,16	20,21	20,25	20,26	20,35	20,35	20,28	20,28	20,27	20,28	20,35	20,39	20,41	20,35	20,30	20,24	20,31	20,32	20,39	20,36	20,39	20,41	20,34	20,40	20,38	20,50	20,38	20,27	20,31	20,39	20,36	20,28	20,32	20,33	20,30	20,31	20,35	20,31	20,32	20,37	20,30	20,26	20,29	20,28	20,29	20,41	20,36	20,36	20,36	20,27	20,27	20,37	20,24	20,28	20,30	20,39	20,35	20,36	20,32	20,26	20,39	20,35	20,35	20,35	20,21	20,23	20,29	20,29	20,39	20,34	20,39	20,30	20,31	20,33	20,26	20,29	20,35	20,33	20,28	20,30	20,31	20,28	20,27	20,31	20,22	20,17	20,23	20,38	20,37	20,39	20,46	20,36	20,24	20,33	20,35	20,35	20,33	20,26	20,29	20,35	20,32	20,25	20,28	20,27	20,23	20,33	20,26	20,17	20,27	20,32	20,33	20,29	20,26	20,36	20,36	20,21	20,25	20,26	20,20	20,39	20,40	20,30	20,30	20,32	20,34	20,27	20,30	20,31	20,30	20,32	20,34	20,27	20,24	20,31	20,25	20,33	20,26	20,20	20,26	20,29	20,33	20,23	20,22	20,28	20,27	20,28	20,28	20,27	20,24	20,28	20,33	20,37	20,28	20,24	20,25	20,24	20,32	20,34	20,22	20,26	20,25	20,24	20,23	20,28	20,35	20,28	20,23	20,34	20,38	20,30	20,23	20,19	20,22	20,26	20,32	20,33	20,21	20,21	20,20	20,14	20,24	20,27	20,26	20,23	20,26	20,34	20,33	
20,25	20,24	20,36	20,34	20,34	20,37	20,34	20,32	20,24	20,23	20,25	20,33	20,35	20,30	20,28	20,41	20,33	20,28	20,34	20,38	20,30	20,26	20,29	20,28	20,29	20,32	20,20	20,24	20,33	20,32	20,28	20,29	20,35	20,39	20,34	20,27	20,15	20,16	20,34	20,35	20,35	20,41	20,41	20,36	20,33	20,43	20,34	20,27	20,27	20,36	20,30	20,42	20,42	20,36	20,39	20,36	20,36	20,33	20,36	20,38	20,36	20,37	20,41	20,38	20,22	20,40	20,41	20,33	20,27	20,19	20,22	20,34	20,41	20,36	20,37	20,29	20,31	20,28	20,27	20,28	20,43	20,40	20,24	20,31	20,35	20,25	20,29	20,38	20,36	20,41	20,36	20,32	20,34	20,36	20,38	20,39	20,44	20,37	20,40	20,42	20,41	20,30	20,34	20,42	20,50	20,51	20,40	20,37	20,46	20,43	20,42	20,39	20,38	20,39	20,42	20,39	20,38	20,38	20,36	20,38	20,46	20,41	20,42	20,44	20,32	20,36	20,43	20,40	20,37	20,35	20,42	20,50	20,42	20,33	20,39	20,42	20,35	20,36	20,41	20,35	20,39	20,40	20,36	20,39	20,37	20,41	20,40	20,43	20,37	20,36	20,48	20,43	20,38	20,45	20,45	20,53	20,44	20,44	20,44	20,49	20,40	20,38	20,33	20,30	20,37	20,43	20,41	20,39	20,47	20,45	20,45	20,37	20,37	20,39	20,39	20,36	20,41	20,49	20,47	20,49	20,45	20,41	20,36	20,36	20,40	20,40	20,29	20,25	20,28	20,33	20,32	20,39	20,43	20,40	20,34	20,36	20,33	20,40	20,35	20,35	20,36	20,51	20,48	20,48	20,45	20,42	20,44	20,42	20,46	20,39	20,39	20,43	20,39	20,48	20,48	20,52	20,50	20,45	20,45	20,47	20,55	20,59	20,61	20,54	20,51	20,54	20,48	20,45	20,46	20,46	20,47	20,50	20,54	20,54	20,49	20,46	20,48	20,52	20,48	20,45	20,51	20,50	20,54	20,57	20,52	20,53	20,44	20,52	20,59	20,59	20,55	20,52	20,49	20,45	20,46	20,49	20,40	20,37	20,42	20,43	20,41	20,44	20,40	20,47	20,51	20,51	20,50	20,45	20,46	20,48	20,53	20,52	20,48	20,58	20,49	20,40	20,46	20,45	20,54	20,54	20,47	20,50	20,53	20,51	20,49	20,41	20,45	20,45	20,44	20,55	20,53	20,45	20,45	20,49	20,40	20,36	20,48	20,47	20,46	20,51	20,49	20,48	20,51	20,51	20,49	20,40	20,41	20,51	20,50	20,50	20,50	20,51	20,51	20,46	20,47	20,55	20,52	20,47	20,46	20,43	20,50	20,50	20,51	20,45	20,34	20,49	20,49	20,38	20,43	20,50	20,54	20,48	20,43	20,40	20,41	20,44	20,52	20,55	20,48	20,43	20,46	20,41	20,30	20,33	20,42	20,45	20,44	20,43	20,49	20,52	20,49	20,48	20,43	20,36	20,46	20,47	20,54	20,55	20,42	20,42	20,45	20,44	20,42	20,47	20,44	20,47	20,55	20,59	20,40	20,44	20,48	20,46	20,47	20,51	20,48	20,44	20,42	20,44	20,41	20,40	20,41	20,46	20,48	20,39	20,50	20,52	20,37	20,41	20,46	20,45	20,42	20,42	20,41	20,46	20,49	20,46	20,39	20,50	20,48	20,51	20,46	20,39	20,47	20,57	20,51	20,55	20,47	20,41	20,39	20,42	20,48	20,45	20,48	20,41	20,34	20,40	20,37	20,44	20,49	20,40	20,28	20,39	20,50	20,44	20,38	20,42	20,38	20,46	20,47	20,41	20,39	20,41	20,41	20,37	20,33	20,32	20,28	20,31	20,31	20,35	20,32	20,24	20,21	20,08	20,10	20,23	20,19	20,26	20,31	20,25	20,32	20,27	20,28	20,29	20,21	20,26	20,27	20,28	20,31	20,28	20,26	20,27	20,33	20,35	20,38	20,47	20,36	20,32	20,32	20,30	20,30	20,34	20,40	20,42	20,33	20,36	20,32	20,27	20,30	20,33	20,30	20,30	20,33	20,29	20,28	20,32	20,33	20,27	20,34	20,42	20,26	20,23	20,28	20,28	20,29	20,24	20,23	20,29	20,36	20,37	20,34	20,36	20,35	20,34	20,32	20,28	20,30	20,33	20,38	20,39	20,39	20,34	20,29	20,32	20,36	20,36	20,42	20,39	20,27	20,32	20,34	20,35	20,39	20,37	20,26	20,25	20,35	20,35	20,37	20,32	20,26	20,25	20,33	20,34	20,24	20,30	20,38	20,29	20,18	20,21	20,32	20,41	20,39	20,37	20,39	20,28	20,33	20,33	20,33	20,28	20,29	20,31	20,28	20,28	20,28	20,30	20,24	20,23	20,29	20,34	20,19	20,23	20,31	20,29	20,27	20,28	20,32	20,32	20,23	20,28	20,30	20,27	20,36	20,32	20,33	20,31	20,27	20,29	20,16	20,16	20,34	20,37	20,35	20,35	20,32	20,27	20,24	20,26	20,27	20,29	20,37	20,31	20,32	20,34	20,32	20,26	20,26	20,33	20,40	20,33	20,25	20,31	20,26	20,28	20,35	20,27	20,26	20,27	20,23	20,33	20,28	20,21	20,27	20,31	20,28	20,30	20,27	20,30	20,24	20,22	20,31	20,29	20,23	20,26	20,21	20,27	20,31	20,33	20,31	20,32	20,23	20,25	20,17	20,22	20,26	20,23	20,16	20,21	20,30	20,28	
20,29	20,27	20,32	20,32	20,29	20,33	20,30	20,26	20,22	20,19	20,31	20,38	20,31	20,24	20,23	20,38	20,37	20,33	20,36	20,39	20,30	20,32	20,30	20,30	20,35	20,38	20,22	20,24	20,32	20,24	20,31	20,25	20,29	20,26	20,29	20,33	20,26	20,24	20,37	20,46	20,35	20,38	20,38	20,30	20,26	20,37	20,36	20,40	20,40	20,37	20,31	20,34	20,37	20,34	20,44	20,40	20,38	20,40	20,35	20,35	20,35	20,31	20,32	20,37	20,32	20,34	20,44	20,38	20,23	20,29	20,31	20,31	20,44	20,40	20,31	20,34	20,32	20,33	20,32	20,28	20,38	20,34	20,21	20,28	20,28	20,33	20,36	20,40	20,42	20,35	20,45	20,38	20,39	20,42	20,40	20,46	20,47	20,44	20,38	20,38	20,40	20,29	20,32	20,41	20,37	20,42	20,41	20,48	20,54	20,41	20,37	20,40	20,43	20,39	20,36	20,40	20,40	20,40	20,39	20,42	20,46	20,40	20,36	20,46	20,36	20,39	20,47	20,42	20,33	20,37	20,43	20,39	20,36	20,32	20,38	20,45	20,35	20,29	20,34	20,29	20,40	20,45	20,37	20,33	20,42	20,44	20,41	20,44	20,40	20,39	20,47	20,43	20,41	20,46	20,43	20,41	20,39	20,47	20,46	20,45	20,48	20,43	20,33	20,34	20,32	20,37	20,33	20,40	20,40	20,44	20,43	20,41	20,40	20,33	20,34	20,34	20,36	20,49	20,48	20,41	20,39	20,37	20,40	20,41	20,36	20,39	20,37	20,37	20,31	20,25	20,29	20,30	20,38	20,39	20,38	20,41	20,43	20,40	20,38	20,39	20,38	20,51	20,43	20,48	20,43	20,43	20,45	20,45	20,44	20,45	20,39	20,31	20,34	20,39	20,48	20,44	20,46	20,50	20,48	20,49	20,49	20,52	20,48	20,50	20,42	20,52	20,52	20,45	20,47	20,47	20,48	20,56	20,57	20,61	20,50	20,48	20,40	20,45	20,52	20,44	20,48	20,51	20,51	20,56	20,49	20,48	20,40	20,55	20,57	20,53	20,54	20,53	20,50	20,41	20,44	20,53	20,50	20,39	20,42	20,44	20,36	20,48	20,48	20,47	20,50	20,48	20,50	20,46	20,48	20,51	20,56	20,51	20,45	20,45	20,49	20,41	20,42	20,49	20,56	20,54	20,50	20,51	20,51	20,52	20,52	20,45	20,48	20,49	20,46	20,54	20,51	20,43	20,46	20,47	20,39	20,43	20,52	20,51	20,50	20,54	20,40	20,43	20,55	20,53	20,47	20,47	20,44	20,48	20,45	20,39	20,45	20,44	20,46	20,45	20,45	20,47	20,49	20,50	20,50	20,45	20,43	20,49	20,48	20,47	20,41	20,43	20,47	20,46	20,48	20,52	20,58	20,52	20,48	20,44	20,42	20,42	20,49	20,52	20,49	20,48	20,43	20,45	20,41	20,39	20,44	20,47	20,47	20,46	20,44	20,50	20,49	20,47	20,44	20,39	20,46	20,44	20,49	20,56	20,48	20,44	20,46	20,42	20,46	20,37	20,44	20,46	20,47	20,51	20,44	20,39	20,43	20,45	20,50	20,45	20,45	20,41	20,41	20,49	20,48	20,37	20,44	20,44	20,44	20,51	20,47	20,46	20,40	20,44	20,45	20,43	20,40	20,43	20,42	20,50	20,51	20,44	20,40	20,47	20,47	20,55	20,47	20,38	20,42	20,45	20,46	20,48	20,48	20,47	20,48	20,46	20,46	20,43	20,42	20,41	20,42	20,42	20,42	20,41	20,45	20,35	20,32	20,38	20,43	20,40	20,40	20,46	20,43	20,44	20,46	20,34	20,37	20,44	20,44	20,36	20,32	20,32	20,28	20,32	20,37	20,37	20,28	20,24	20,22	20,17	20,17	20,24	20,24	20,28	20,29	20,21	20,25	20,29	20,30	20,30	20,30	20,26	20,19	20,20	20,25	20,24	20,24	20,32	20,40	20,40	20,37	20,42	20,25	20,36	20,40	20,30	20,27	20,34	20,35	20,34	20,28	20,33	20,30	20,20	20,24	20,28	20,27	20,32	20,32	20,31	20,35	20,32	20,35	20,27	20,26	20,35	20,28	20,19	20,26	20,23	20,28	20,33	20,19	20,27	20,30	20,30	20,30	20,32	20,36	20,31	20,24	20,24	20,32	20,35	20,31	20,33	20,32	20,33	20,30	20,32	20,33	20,31	20,35	20,36	20,30	20,31	20,32	20,29	20,28	20,30	20,21	20,23	20,25	20,28	20,29	20,25	20,19	20,25	20,33	20,32	20,21	20,31	20,39	20,29	20,26	20,35	20,36	20,34	20,38	20,37	20,34	20,31	20,28	20,27	20,33	20,30	20,25	20,24	20,24	20,24	20,32	20,34	20,32	20,27	20,32	20,29	20,18	20,22	20,23	20,24	20,24	20,22	20,29	20,32	20,25	20,28	20,28	20,28	20,32	20,34	20,29	20,25	20,22	20,26	20,19	20,16	20,28	20,23	20,29	20,29	20,29	20,29	20,23	20,21	20,32	20,29	20,29	20,32	20,30	20,31	20,31	20,35	20,26	20,29	20,36	20,34	20,27	20,39	20,35	20,26	20,28	20,28	20,35	20,30	20,28	20,32	20,26	20,19	20,21	20,27	20,30	20,30	20,28	20,34	20,24	20,24	20,23	20,23	20,24	20,27	20,24	20,22	20,23	20,30	20,26	20,24	20,22	20,25	20,26	20,29	20,26	20,31	20,23	20,22	20,22	20,21	
20,40	20,30	20,31	20,27	20,34	20,31	20,31	20,20	20,17	20,21	20,30	20,35	20,33	20,25	20,29	20,36	20,28	20,26	20,32	20,35	20,26	20,24	20,31	20,28	20,32	20,41	20,31	20,37	20,37	20,20	20,29	20,41	20,35	20,27	20,28	20,43	20,26	20,26	20,35	20,36	20,28	20,37	20,34	20,28	20,26	20,27	20,32	20,36	20,45	20,42	20,32	20,29	20,28	20,35	20,40	20,37	20,29	20,31	20,31	20,25	20,27	20,33	20,31	20,40	20,31	20,34	20,38	20,44	20,37	20,42	20,45	20,38	20,40	20,39	20,28	20,31	20,30	20,33	20,44	20,36	20,23	20,26	20,29	20,29	20,33	20,28	20,30	20,39	20,40	20,34	20,39	20,43	20,32	20,40	20,32	20,39	20,46	20,41	20,35	20,36	20,42	20,36	20,35	20,42	20,39	20,42	20,42	20,49	20,48	20,38	20,36	20,36	20,40	20,39	20,36	20,37	20,39	20,41	20,40	20,38	20,39	20,38	20,40	20,41	20,43	20,46	20,45	20,44	20,35	20,38	20,48	20,44	20,37	20,35	20,40	20,39	20,37	20,32	20,32	20,36	20,40	20,42	20,36	20,33	20,34	20,40	20,40	20,43	20,45	20,40	20,42	20,38	20,33	20,38	20,47	20,39	20,35	20,38	20,44	20,44	20,44	20,38	20,40	20,36	20,37	20,36	20,43	20,42	20,38	20,31	20,37	20,47	20,41	20,29	20,41	20,40	20,39	20,40	20,40	20,37	20,37	20,34	20,47	20,43	20,41	20,35	20,30	20,34	20,36	20,28	20,28	20,31	20,36	20,42	20,37	20,37	20,37	20,32	20,32	20,42	20,36	20,47	20,41	20,49	20,45	20,41	20,41	20,44	20,45	20,49	20,45	20,35	20,26	20,33	20,50	20,50	20,55	20,55	20,48	20,49	20,47	20,55	20,49	20,46	20,43	20,46	20,48	20,49	20,51	20,49	20,48	20,50	20,52	20,49	20,43	20,45	20,49	20,44	20,48	20,45	20,47	20,49	20,46	20,50	20,51	20,48	20,46	20,51	20,54	20,45	20,51	20,50	20,55	20,48	20,46	20,54	20,56	20,51	20,49	20,49	20,39	20,45	20,53	20,55	20,48	20,49	20,48	20,45	20,49	20,55	20,58	20,50	20,48	20,42	20,43	20,46	20,42	20,45	20,49	20,56	20,47	20,46	20,47	20,47	20,50	20,51	20,49	20,49	20,52	20,52	20,48	20,39	20,44	20,48	20,43	20,48	20,50	20,47	20,56	20,62	20,45	20,47	20,52	20,50	20,48	20,49	20,44	20,44	20,48	20,46	20,47	20,45	20,48	20,50	20,47	20,50	20,51	20,46	20,44	20,45	20,39	20,50	20,42	20,39	20,46	20,54	20,46	20,46	20,50	20,50	20,50	20,47	20,46	20,45	20,48	20,45	20,41	20,50	20,52	20,56	20,52	20,47	20,51	20,52	20,48	20,45	20,43	20,39	20,44	20,46	20,43	20,46	20,47	20,41	20,44	20,45	20,45	20,52	20,51	20,46	20,44	20,44	20,46	20,44	20,42	20,44	20,44	20,46	20,43	20,48	20,49	20,49	20,55	20,45	20,39	20,44	20,47	20,46	20,51	20,45	20,49	20,43	20,42	20,50	20,52	20,46	20,41	20,46	20,47	20,45	20,44	20,40	20,39	20,44	20,48	20,43	20,49	20,47	20,45	20,52	20,54	20,44	20,39	20,43	20,44	20,55	20,47	20,45	20,52	20,42	20,44	20,40	20,45	20,41	20,41	20,44	20,43	20,46	20,41	20,38	20,42	20,50	20,48	20,45	20,42	20,43	20,43	20,43	20,45	20,45	20,41	20,43	20,50	20,38	20,34	20,36	20,41	20,31	20,27	20,32	20,31	20,19	20,15	20,24	20,22	20,21	20,20	20,28	20,24	20,30	20,31	20,32	20,33	20,24	20,24	20,22	20,16	20,19	20,21	20,25	20,31	20,29	20,35	20,33	20,32	20,40	20,29	20,23	20,33	20,37	20,40	20,38	20,37	20,32	20,31	20,35	20,33	20,38	20,37	20,31	20,20	20,22	20,22	20,33	20,35	20,32	20,29	20,23	20,27	20,27	20,29	20,24	20,28	20,25	20,23	20,32	20,29	20,28	20,28	20,33	20,34	20,27	20,31	20,32	20,26	20,24	20,23	20,30	20,36	20,35	20,25	20,19	20,25	20,27	20,26	20,31	20,30	20,34	20,27	20,30	20,39	20,41	20,29	20,28	20,27	20,24	20,23	20,29	20,27	20,29	20,22	20,21	20,30	20,25	20,26	20,30	20,39	20,26	20,20	20,28	20,36	20,30	20,30	20,31	20,26	20,26	20,27	20,28	20,28	20,28	20,23	20,28	20,18	20,21	20,32	20,32	20,32	20,30	20,39	20,25	20,15	20,22	20,22	20,32	20,25	20,12	20,26	20,34	20,27	20,31	20,27	20,24	20,22	20,25	20,26	20,23	20,26	20,29	20,29	20,28	20,28	20,26	20,26	20,33	20,28	20,22	20,20	20,26	20,27	20,24	20,25	20,28	20,25	20,28	20,22	20,27	20,31	20,30	20,31	20,24	20,16	20,31	20,32	20,24	20,23	20,26	20,30	20,18	20,19	20,29	20,23	20,12	20,16	20,18	20,28	20,26	20,18	20,28	20,17	20,23	20,35	20,26	20,31	20,27	20,25	20,21	20,23	20,26	20,25	20,19	20,19	20,16	20,23	20,29	20,26	20,38	20,35	20,25	20,24	20,16	
20,42	20,44	20,33	20,26	20,32	20,34	20,23	20,13	20,17	20,25	20,33	20,35	20,31	20,26	20,31	20,37	20,29	20,27	20,35	20,38	20,29	20,26	20,22	20,28	20,24	20,37	20,38	20,32	20,31	20,27	20,35	20,43	20,42	20,32	20,31	20,47	20,38	20,26	20,42	20,41	20,30	20,38	20,39	20,37	20,32	20,36	20,33	20,31	20,32	20,36	20,41	20,40	20,31	20,37	20,39	20,38	20,31	20,31	20,29	20,33	20,32	20,33	20,40	20,40	20,33	20,32	20,38	20,40	20,29	20,32	20,43	20,41	20,36	20,41	20,32	20,33	20,34	20,28	20,37	20,36	20,35	20,37	20,22	20,31	20,33	20,31	20,28	20,30	20,38	20,36	20,38	20,43	20,42	20,37	20,35	20,35	20,39	20,36	20,37	20,37	20,40	20,36	20,37	20,48	20,42	20,37	20,38	20,40	20,40	20,34	20,39	20,33	20,41	20,39	20,41	20,33	20,35	20,36	20,37	20,35	20,38	20,35	20,33	20,40	20,39	20,46	20,39	20,39	20,37	20,42	20,44	20,50	20,40	20,35	20,39	20,42	20,39	20,39	20,35	20,37	20,40	20,46	20,37	20,35	20,41	20,42	20,39	20,40	20,42	20,41	20,38	20,38	20,37	20,35	20,40	20,41	20,42	20,32	20,38	20,48	20,40	20,37	20,38	20,41	20,40	20,39	20,45	20,48	20,37	20,37	20,39	20,49	20,43	20,35	20,37	20,44	20,46	20,46	20,45	20,45	20,41	20,33	20,37	20,40	20,45	20,38	20,31	20,37	20,38	20,31	20,32	20,32	20,30	20,41	20,41	20,38	20,32	20,31	20,32	20,43	20,41	20,41	20,42	20,41	20,44	20,45	20,48	20,41	20,42	20,50	20,50	20,42	20,32	20,37	20,45	20,51	20,57	20,54	20,49	20,54	20,50	20,58	20,56	20,46	20,40	20,45	20,44	20,45	20,52	20,42	20,42	20,49	20,47	20,47	20,46	20,46	20,52	20,52	20,50	20,46	20,49	20,52	20,53	20,53	20,54	20,54	20,45	20,44	20,47	20,51	20,51	20,53	20,47	20,47	20,46	20,47	20,48	20,52	20,51	20,50	20,39	20,36	20,42	20,56	20,53	20,51	20,46	20,49	20,57	20,51	20,55	20,51	20,45	20,46	20,45	20,46	20,49	20,50	20,48	20,58	20,48	20,44	20,52	20,49	20,46	20,50	20,57	20,57	20,53	20,50	20,50	20,48	20,53	20,47	20,45	20,45	20,44	20,42	20,54	20,52	20,50	20,51	20,50	20,50	20,52	20,47	20,41	20,43	20,47	20,50	20,50	20,43	20,42	20,44	20,46	20,50	20,53	20,52	20,49	20,47	20,42	20,43	20,38	20,42	20,45	20,53	20,50	20,44	20,46	20,44	20,49	20,51	20,52	20,51	20,51	20,51	20,51	20,51	20,44	20,45	20,48	20,47	20,45	20,46	20,51	20,51	20,41	20,38	20,45	20,51	20,43	20,46	20,52	20,47	20,47	20,49	20,48	20,45	20,47	20,45	20,42	20,43	20,51	20,47	20,47	20,51	20,52	20,55	20,51	20,46	20,47	20,48	20,49	20,46	20,41	20,41	20,49	20,48	20,46	20,43	20,48	20,50	20,52	20,52	20,48	20,49	20,41	20,41	20,43	20,43	20,51	20,52	20,44	20,49	20,50	20,42	20,49	20,47	20,48	20,55	20,55	20,50	20,50	20,51	20,50	20,51	20,50	20,46	20,48	20,43	20,36	20,41	20,41	20,41	20,37	20,39	20,41	20,44	20,45	20,37	20,40	20,52	20,45	20,41	20,39	20,40	20,40	20,41	20,50	20,52	20,48	20,43	20,53	20,34	20,35	20,36	20,36	20,29	20,19	20,27	20,34	20,21	20,17	20,22	20,20	20,21	20,21	20,28	20,27	20,32	20,39	20,30	20,32	20,29	20,24	20,17	20,25	20,30	20,27	20,21	20,33	20,32	20,33	20,37	20,34	20,36	20,36	20,27	20,31	20,44	20,46	20,35	20,36	20,33	20,25	20,24	20,33	20,39	20,39	20,39	20,26	20,24	20,23	20,34	20,38	20,38	20,36	20,24	20,25	20,19	20,28	20,30	20,30	20,20	20,24	20,25	20,29	20,31	20,26	20,29	20,36	20,30	20,29	20,30	20,31	20,36	20,27	20,26	20,31	20,34	20,31	20,26	20,25	20,29	20,25	20,27	20,35	20,36	20,32	20,30	20,37	20,44	20,32	20,28	20,25	20,28	20,29	20,35	20,36	20,34	20,26	20,25	20,29	20,24	20,28	20,35	20,33	20,21	20,21	20,30	20,33	20,22	20,28	20,31	20,30	20,22	20,24	20,25	20,25	20,21	20,29	20,30	20,25	20,27	20,31	20,31	20,27	20,24	20,33	20,28	20,20	20,31	20,31	20,29	20,29	20,23	20,20	20,25	20,25	20,38	20,41	20,26	20,24	20,28	20,31	20,27	20,35	20,30	20,24	20,33	20,33	20,26	20,28	20,26	20,26	20,14	20,14	20,23	20,33	20,25	20,32	20,30	20,26	20,34	20,25	20,23	20,33	20,30	20,30	20,26	20,20	20,32	20,30	20,21	20,26	20,23	20,22	20,23	20,23	20,36	20,25	20,19	20,09	20,21	20,28	20,28	20,26	20,22	20,19	20,23	20,30	20,35	20,25	20,21	20,22	20,22	20,23	20,23	20,27	20,20	20,20	20,20	20,24	20,21	20,28	20,33	20,31	20,20	20,18	20,19	
20,36	20,37	20,30	20,27	20,28	20,30	20,34	20,24	20,25	20,21	20,24	20,28	20,21	20,23	20,30	20,34	20,30	20,36	20,35	20,35	20,32	20,39	20,30	20,27	20,29	20,31	20,38	20,32	20,27	20,34	20,42	20,44	20,30	20,29	20,26	20,38	20,39	20,28	20,29	20,35	20,34	20,35	20,48	20,36	20,33	20,32	20,29	20,36	20,39	20,31	20,39	20,37	20,29	20,31	20,41	20,38	20,36	20,32	20,28	20,28	20,33	20,33	20,43	20,40	20,30	20,30	20,37	20,34	20,24	20,28	20,28	20,35	20,36	20,41	20,36	20,33	20,33	20,34	20,32	20,31	20,36	20,39	20,24	20,27	20,34	20,39	20,38	20,33	20,31	20,35	20,38	20,39	20,44	20,42	20,35	20,39	20,37	20,39	20,31	20,36	20,37	20,37	20,40	20,45	20,39	20,30	20,38	20,36	20,39	20,36	20,37	20,39	20,44	20,46	20,43	20,42	20,38	20,40	20,42	20,45	20,42	20,43	20,35	20,38	20,49	20,44	20,46	20,44	20,32	20,36	20,45	20,41	20,35	20,35	20,32	20,31	20,35	20,41	20,42	20,43	20,36	20,40	20,36	20,41	20,46	20,44	20,41	20,39	20,42	20,46	20,40	20,35	20,33	20,39	20,37	20,30	20,39	20,37	20,37	20,46	20,35	20,38	20,40	20,35	20,39	20,33	20,41	20,41	20,38	20,41	20,39	20,41	20,44	20,45	20,42	20,43	20,39	20,46	20,45	20,44	20,48	20,35	20,33	20,30	20,34	20,38	20,33	20,36	20,31	20,25	20,26	20,33	20,30	20,40	20,41	20,41	20,38	20,34	20,36	20,38	20,33	20,36	20,40	20,45	20,47	20,47	20,53	20,44	20,41	20,49	20,53	20,45	20,36	20,31	20,36	20,42	20,48	20,47	20,51	20,55	20,49	20,48	20,51	20,47	20,48	20,47	20,46	20,39	20,51	20,51	20,45	20,56	20,60	20,56	20,48	20,47	20,54	20,52	20,49	20,50	20,45	20,48	20,46	20,57	20,58	20,50	20,42	20,41	20,44	20,50	20,55	20,53	20,51	20,37	20,40	20,46	20,42	20,51	20,50	20,48	20,43	20,40	20,44	20,43	20,47	20,51	20,49	20,48	20,51	20,51	20,51	20,50	20,44	20,54	20,51	20,54	20,52	20,49	20,56	20,62	20,55	20,51	20,48	20,51	20,55	20,49	20,50	20,58	20,55	20,53	20,52	20,48	20,50	20,38	20,42	20,43	20,43	20,46	20,46	20,49	20,56	20,59	20,47	20,42	20,48	20,51	20,47	20,47	20,50	20,49	20,51	20,48	20,45	20,44	20,44	20,47	20,52	20,51	20,54	20,50	20,49	20,48	20,46	20,41	20,47	20,54	20,53	20,50	20,53	20,53	20,48	20,46	20,53	20,60	20,52	20,43	20,46	20,42	20,40	20,39	20,46	20,49	20,42	20,40	20,54	20,45	20,39	20,41	20,46	20,48	20,51	20,47	20,47	20,49	20,50	20,44	20,48	20,51	20,47	20,45	20,44	20,44	20,49	20,49	20,50	20,49	20,47	20,47	20,44	20,44	20,46	20,40	20,47	20,47	20,42	20,44	20,44	20,45	20,46	20,48	20,47	20,47	20,59	20,57	20,51	20,44	20,39	20,37	20,41	20,43	20,42	20,51	20,42	20,46	20,49	20,43	20,48	20,47	20,52	20,49	20,48	20,39	20,44	20,49	20,45	20,50	20,47	20,43	20,47	20,42	20,38	20,38	20,48	20,40	20,37	20,38	20,38	20,38	20,44	20,32	20,35	20,42	20,37	20,34	20,39	20,38	20,42	20,41	20,48	20,43	20,42	20,44	20,50	20,39	20,34	20,39	20,35	20,27	20,24	20,28	20,31	20,27	20,26	20,19	20,17	20,19	20,22	20,29	20,34	20,35	20,48	20,34	20,31	20,22	20,21	20,15	20,26	20,34	20,24	20,23	20,27	20,31	20,36	20,33	20,32	20,39	20,33	20,28	20,38	20,47	20,42	20,27	20,29	20,30	20,30	20,25	20,25	20,33	20,29	20,34	20,31	20,40	20,36	20,30	20,33	20,34	20,38	20,30	20,28	20,26	20,25	20,35	20,32	20,27	20,32	20,34	20,29	20,32	20,29	20,28	20,33	20,31	20,29	20,30	20,33	20,39	20,26	20,26	20,30	20,35	20,34	20,35	20,28	20,32	20,33	20,28	20,33	20,30	20,26	20,29	20,33	20,30	20,34	20,28	20,23	20,28	20,36	20,35	20,30	20,33	20,26	20,23	20,28	20,29	20,35	20,35	20,34	20,19	20,22	20,26	20,36	20,27	20,30	20,36	20,31	20,26	20,26	20,26	20,26	20,25	20,27	20,32	20,31	20,35	20,33	20,30	20,29	20,19	20,20	20,30	20,27	20,30	20,37	20,26	20,26	20,30	20,24	20,18	20,25	20,38	20,44	20,28	20,30	20,39	20,28	20,24	20,29	20,35	20,22	20,22	20,29	20,30	20,27	20,31	20,28	20,25	20,22	20,17	20,22	20,21	20,22	20,30	20,29	20,33	20,32	20,24	20,29	20,27	20,26	20,26	20,28	20,37	20,31	20,18	20,32	20,33	20,26	20,26	20,38	20,39	20,29	20,18	20,21	20,29	20,35	20,29	20,30	20,30	20,22	20,19	20,24	20,21	20,29	20,17	20,18	20,21	20,22	20,21	20,18	20,23	20,24	20,25	20,25	20,24	20,21	20,33	20,33	20,18	20,17	20,16	
20,30	20,29	20,29	20,31	20,29	20,29	20,28	20,29	20,22	20,20	20,23	20,28	20,25	20,22	20,28	20,25	20,33	20,36	20,34	20,29	20,25	20,24	20,30	20,28	20,33	20,30	20,26	20,37	20,39	20,30	20,30	20,38	20,35	20,28	20,33	20,31	20,36	20,24	20,25	20,30	20,35	20,31	20,40	20,35	20,34	20,34	20,24	20,27	20,34	20,29	20,31	20,32	20,33	20,33	20,30	20,35	20,39	20,29	20,32	20,32	20,32	20,31	20,38	20,41	20,31	20,26	20,31	20,36	20,31	20,28	20,34	20,34	20,39	20,41	20,35	20,24	20,26	20,38	20,32	20,29	20,33	20,35	20,29	20,23	20,30	20,39	20,36	20,35	20,32	20,38	20,40	20,39	20,40	20,34	20,33	20,35	20,35	20,34	20,33	20,35	20,33	20,39	20,42	20,39	20,42	20,43	20,40	20,37	20,40	20,42	20,37	20,36	20,45	20,43	20,40	20,36	20,39	20,41	20,46	20,49	20,45	20,43	20,41	20,41	20,39	20,44	20,45	20,43	20,36	20,36	20,42	20,38	20,39	20,48	20,37	20,33	20,27	20,30	20,35	20,40	20,39	20,38	20,40	20,40	20,44	20,43	20,46	20,42	20,36	20,45	20,41	20,39	20,33	20,37	20,39	20,40	20,41	20,41	20,42	20,47	20,35	20,36	20,41	20,36	20,39	20,34	20,34	20,42	20,50	20,42	20,40	20,36	20,38	20,42	20,42	20,42	20,42	20,48	20,38	20,38	20,44	20,41	20,41	20,34	20,32	20,40	20,40	20,29	20,27	20,22	20,35	20,35	20,33	20,35	20,41	20,47	20,37	20,32	20,25	20,32	20,27	20,35	20,45	20,44	20,53	20,51	20,48	20,45	20,39	20,48	20,51	20,45	20,40	20,42	20,38	20,40	20,46	20,41	20,50	20,53	20,50	20,54	20,53	20,51	20,49	20,51	20,50	20,46	20,44	20,48	20,48	20,53	20,59	20,54	20,49	20,47	20,50	20,54	20,51	20,48	20,50	20,44	20,45	20,57	20,56	20,50	20,47	20,46	20,44	20,47	20,50	20,49	20,41	20,37	20,38	20,45	20,43	20,46	20,48	20,42	20,41	20,55	20,57	20,50	20,45	20,44	20,47	20,46	20,49	20,55	20,45	20,40	20,39	20,52	20,61	20,54	20,52	20,47	20,53	20,63	20,54	20,50	20,50	20,48	20,49	20,45	20,47	20,49	20,53	20,54	20,52	20,49	20,49	20,41	20,51	20,41	20,40	20,46	20,47	20,45	20,49	20,47	20,47	20,45	20,45	20,46	20,53	20,48	20,43	20,48	20,53	20,48	20,46	20,49	20,48	20,45	20,40	20,46	20,48	20,51	20,45	20,47	20,52	20,44	20,41	20,46	20,47	20,50	20,52	20,53	20,42	20,41	20,49	20,51	20,46	20,45	20,49	20,45	20,41	20,49	20,47	20,49	20,41	20,39	20,48	20,48	20,42	20,44	20,45	20,40	20,43	20,45	20,44	20,45	20,46	20,39	20,42	20,45	20,41	20,41	20,43	20,50	20,47	20,44	20,52	20,50	20,39	20,40	20,39	20,41	20,47	20,47	20,45	20,42	20,45	20,47	20,45	20,44	20,41	20,39	20,42	20,45	20,43	20,50	20,46	20,40	20,35	20,37	20,44	20,39	20,44	20,42	20,43	20,46	20,46	20,41	20,40	20,46	20,48	20,47	20,46	20,35	20,38	20,43	20,42	20,50	20,50	20,44	20,41	20,45	20,45	20,37	20,46	20,43	20,42	20,42	20,46	20,39	20,34	20,31	20,39	20,40	20,35	20,34	20,37	20,35	20,37	20,42	20,47	20,38	20,36	20,39	20,48	20,40	20,37	20,33	20,24	20,21	20,24	20,20	20,27	20,25	20,27	20,22	20,11	20,21	20,32	20,32	20,24	20,29	20,42	20,39	20,27	20,17	20,11	20,11	20,23	20,29	20,26	20,23	20,27	20,30	20,32	20,32	20,30	20,29	20,24	20,26	20,40	20,38	20,30	20,29	20,25	20,33	20,32	20,31	20,29	20,30	20,34	20,31	20,26	20,35	20,34	20,22	20,25	20,32	20,43	20,36	20,36	20,30	20,25	20,30	20,29	20,23	20,28	20,27	20,32	20,30	20,33	20,33	20,35	20,30	20,27	20,30	20,29	20,33	20,26	20,27	20,35	20,33	20,29	20,34	20,24	20,32	20,39	20,34	20,26	20,24	20,20	20,23	20,25	20,28	20,31	20,39	20,27	20,24	20,25	20,31	20,28	20,30	20,27	20,22	20,16	20,25	20,29	20,34	20,36	20,21	20,20	20,21	20,24	20,30	20,32	20,32	20,32	20,30	20,27	20,31	20,30	20,28	20,26	20,21	20,25	20,33	20,36	20,31	20,29	20,14	20,17	20,28	20,28	20,32	20,34	20,25	20,22	20,30	20,32	20,25	20,29	20,33	20,30	20,29	20,30	20,29	20,27	20,18	20,23	20,32	20,26	20,16	20,26	20,27	20,30	20,33	20,33	20,29	20,21	20,23	20,25	20,17	20,23	20,24	20,35	20,35	20,25	20,22	20,21	20,18	20,26	20,20	20,22	20,33	20,32	20,19	20,27	20,24	20,26	20,29	20,25	20,28	20,27	20,16	20,24	20,31	20,34	20,22	20,24	20,34	20,22	20,20	20,26	20,21	20,30	20,24	20,23	20,31	20,31	20,23	20,21	20,23	20,30	20,30	20,23	20,21	20,27	20,32	20,30	20,21	20,20	20,22	
20,28	20,24	20,31	20,30	20,30	20,24	20,24	20,26	20,20	20,26	20,29	20,29	20,30	20,25	20,28	20,34	20,33	20,38	20,47	20,36	20,32	20,32	20,39	20,31	20,36	20,30	20,21	20,30	20,39	20,35	20,33	20,44	20,37	20,33	20,32	20,37	20,38	20,32	20,34	20,35	20,32	20,37	20,37	20,33	20,34	20,38	20,37	20,27	20,30	20,33	20,29	20,31	20,36	20,38	20,36	20,34	20,38	20,30	20,29	20,37	20,35	20,37	20,39	20,33	20,39	20,34	20,27	20,37	20,29	20,26	20,35	20,46	20,39	20,42	20,38	20,30	20,27	20,36	20,36	20,35	20,40	20,34	20,26	20,26	20,29	20,34	20,30	20,34	20,27	20,32	20,38	20,37	20,38	20,35	20,29	20,32	20,38	20,32	20,36	20,44	20,37	20,39	20,42	20,40	20,39	20,47	20,42	20,36	20,38	20,44	20,43	20,44	20,43	20,31	20,35	20,32	20,39	20,38	20,41	20,42	20,43	20,38	20,43	20,49	20,47	20,43	20,41	20,35	20,28	20,34	20,39	20,42	20,42	20,43	20,43	20,36	20,30	20,28	20,33	20,35	20,34	20,38	20,41	20,49	20,45	20,41	20,47	20,44	20,33	20,36	20,43	20,38	20,32	20,39	20,45	20,45	20,42	20,42	20,40	20,52	20,42	20,43	20,39	20,31	20,34	20,32	20,36	20,46	20,53	20,48	20,44	20,38	20,36	20,37	20,43	20,45	20,44	20,44	20,39	20,35	20,39	20,35	20,40	20,33	20,27	20,33	20,39	20,37	20,27	20,27	20,25	20,29	20,31	20,43	20,43	20,48	20,46	20,34	20,29	20,33	20,30	20,37	20,44	20,40	20,41	20,45	20,52	20,52	20,49	20,49	20,47	20,44	20,39	20,43	20,40	20,39	20,43	20,45	20,46	20,52	20,53	20,53	20,52	20,55	20,52	20,54	20,56	20,55	20,54	20,42	20,44	20,55	20,53	20,47	20,43	20,48	20,47	20,48	20,48	20,52	20,54	20,52	20,52	20,51	20,44	20,50	20,48	20,50	20,47	20,51	20,50	20,49	20,41	20,39	20,49	20,51	20,46	20,46	20,48	20,42	20,36	20,45	20,54	20,60	20,56	20,49	20,46	20,40	20,51	20,56	20,50	20,44	20,41	20,47	20,56	20,62	20,51	20,50	20,54	20,49	20,46	20,51	20,51	20,44	20,47	20,48	20,45	20,48	20,54	20,53	20,50	20,48	20,47	20,46	20,50	20,43	20,41	20,48	20,49	20,47	20,48	20,49	20,44	20,44	20,44	20,36	20,40	20,45	20,39	20,41	20,46	20,44	20,51	20,45	20,49	20,50	20,47	20,49	20,49	20,47	20,40	20,47	20,53	20,51	20,48	20,41	20,42	20,50	20,52	20,54	20,43	20,44	20,47	20,43	20,43	20,39	20,48	20,51	20,45	20,41	20,47	20,46	20,34	20,39	20,45	20,44	20,42	20,35	20,43	20,43	20,40	20,48	20,42	20,38	20,38	20,34	20,48	20,44	20,44	20,40	20,43	20,46	20,47	20,46	20,41	20,45	20,41	20,44	20,40	20,38	20,45	20,47	20,49	20,39	20,46	20,46	20,48	20,45	20,42	20,40	20,46	20,45	20,43	20,38	20,40	20,39	20,32	20,40	20,52	20,49	20,43	20,36	20,35	20,48	20,55	20,45	20,41	20,50	20,44	20,44	20,48	20,43	20,39	20,40	20,42	20,40	20,43	20,42	20,43	20,43	20,41	20,39	20,44	20,43	20,45	20,45	20,52	20,48	20,42	20,35	20,39	20,37	20,38	20,32	20,31	20,36	20,29	20,37	20,38	20,41	20,39	20,43	20,44	20,40	20,38	20,28	20,21	20,28	20,25	20,23	20,24	20,26	20,20	20,23	20,13	20,22	20,29	20,33	20,26	20,21	20,29	20,29	20,23	20,17	20,15	20,16	20,13	20,17	20,28	20,28	20,32	20,32	20,36	20,35	20,38	20,30	20,27	20,32	20,35	20,33	20,31	20,33	20,27	20,26	20,29	20,34	20,34	20,30	20,37	20,32	20,28	20,39	20,31	20,24	20,19	20,27	20,36	20,32	20,35	20,28	20,25	20,29	20,32	20,22	20,29	20,24	20,29	20,35	20,28	20,32	20,34	20,37	20,33	20,34	20,35	20,31	20,24	20,21	20,28	20,35	20,26	20,26	20,26	20,30	20,36	20,38	20,31	20,25	20,23	20,37	20,36	20,31	20,28	20,32	20,33	20,30	20,27	20,23	20,29	20,36	20,30	20,27	20,28	20,26	20,33	20,30	20,31	20,22	20,27	20,31	20,27	20,24	20,33	20,27	20,30	20,29	20,27	20,30	20,32	20,28	20,24	20,21	20,22	20,27	20,32	20,28	20,28	20,19	20,22	20,27	20,19	20,26	20,32	20,25	20,28	20,36	20,36	20,33	20,32	20,27	20,29	20,26	20,31	20,31	20,26	20,21	20,20	20,16	20,18	20,18	20,23	20,24	20,27	20,32	20,32	20,25	20,17	20,22	20,23	20,22	20,21	20,30	20,24	20,31	20,21	20,18	20,18	20,22	20,18	20,15	20,19	20,20	20,38	20,28	20,26	20,19	20,23	20,25	20,24	20,28	20,32	20,30	20,23	20,20	20,29	20,27	20,22	20,27	20,27	20,17	20,29	20,25	20,23	20,19	20,29	20,31	20,33	20,27	20,18	20,27	20,33	20,28	20,24	20,17	20,21	20,28	20,20	20,27	20,24	20,24	
20,27	20,27	20,27	20,27	20,32	20,34	20,22	20,18	20,18	20,25	20,34	20,22	20,21	20,29	20,30	20,35	20,39	20,32	20,40	20,45	20,38	20,36	20,48	20,43	20,34	20,31	20,30	20,32	20,36	20,37	20,39	20,43	20,33	20,26	20,23	20,28	20,32	20,31	20,33	20,38	20,35	20,35	20,42	20,35	20,28	20,35	20,35	20,30	20,31	20,43	20,31	20,31	20,33	20,32	20,35	20,39	20,34	20,38	20,30	20,34	20,37	20,35	20,37	20,37	20,33	20,30	20,25	20,34	20,36	20,30	20,33	20,37	20,42	20,45	20,38	20,30	20,34	20,43	20,38	20,30	20,35	20,34	20,25	20,34	20,41	20,30	20,30	20,34	20,33	20,31	20,35	20,36	20,35	20,37	20,34	20,31	20,34	20,31	20,30	20,46	20,45	20,41	20,40	20,37	20,36	20,44	20,38	20,36	20,36	20,39	20,44	20,44	20,43	20,36	20,34	20,38	20,48	20,40	20,39	20,43	20,43	20,42	20,46	20,53	20,49	20,46	20,35	20,42	20,36	20,39	20,42	20,41	20,36	20,37	20,41	20,41	20,39	20,33	20,29	20,34	20,28	20,31	20,38	20,48	20,46	20,35	20,38	20,39	20,37	20,33	20,42	20,44	20,43	20,38	20,39	20,37	20,36	20,40	20,44	20,46	20,39	20,37	20,36	20,28	20,34	20,32	20,32	20,41	20,47	20,52	20,45	20,41	20,42	20,39	20,43	20,47	20,39	20,43	20,43	20,36	20,41	20,38	20,35	20,31	20,30	20,34	20,28	20,31	20,32	20,31	20,26	20,26	20,32	20,40	20,45	20,48	20,46	20,42	20,31	20,35	20,31	20,38	20,33	20,38	20,38	20,41	20,51	20,52	20,46	20,50	20,50	20,52	20,53	20,49	20,35	20,38	20,37	20,45	20,46	20,49	20,49	20,50	20,48	20,51	20,56	20,50	20,59	20,58	20,51	20,44	20,40	20,43	20,52	20,48	20,49	20,49	20,48	20,48	20,44	20,50	20,55	20,52	20,52	20,49	20,44	20,44	20,45	20,50	20,50	20,54	20,50	20,48	20,50	20,49	20,52	20,52	20,45	20,51	20,50	20,46	20,43	20,45	20,46	20,49	20,48	20,52	20,47	20,47	20,52	20,53	20,45	20,46	20,51	20,54	20,53	20,52	20,58	20,50	20,50	20,51	20,52	20,51	20,47	20,42	20,45	20,44	20,47	20,50	20,58	20,50	20,47	20,52	20,54	20,39	20,45	20,52	20,49	20,47	20,48	20,47	20,47	20,49	20,47	20,49	20,50	20,43	20,43	20,48	20,42	20,44	20,48	20,49	20,47	20,43	20,56	20,53	20,48	20,42	20,48	20,44	20,45	20,51	20,53	20,51	20,55	20,50	20,45	20,44	20,46	20,52	20,46	20,39	20,43	20,45	20,47	20,33	20,44	20,48	20,47	20,43	20,45	20,46	20,40	20,42	20,51	20,52	20,40	20,38	20,41	20,51	20,43	20,48	20,45	20,40	20,46	20,41	20,47	20,46	20,42	20,43	20,44	20,42	20,46	20,43	20,39	20,43	20,46	20,50	20,46	20,36	20,44	20,45	20,52	20,47	20,51	20,49	20,52	20,54	20,44	20,45	20,50	20,47	20,46	20,44	20,50	20,55	20,44	20,48	20,53	20,47	20,44	20,35	20,36	20,44	20,50	20,50	20,42	20,46	20,49	20,47	20,50	20,41	20,42	20,40	20,45	20,35	20,40	20,43	20,41	20,40	20,42	20,45	20,45	20,47	20,45	20,42	20,50	20,55	20,45	20,38	20,32	20,30	20,29	20,33	20,36	20,43	20,33	20,37	20,42	20,42	20,39	20,38	20,40	20,35	20,35	20,31	20,27	20,32	20,26	20,22	20,22	20,28	20,21	20,16	20,18	20,23	20,29	20,20	20,20	20,25	20,30	20,24	20,20	20,15	20,14	20,22	20,14	20,12	20,23	20,26	20,34	20,33	20,30	20,35	20,33	20,33	20,28	20,33	20,36	20,29	20,36	20,35	20,30	20,24	20,29	20,37	20,34	20,26	20,31	20,35	20,31	20,36	20,36	20,32	20,25	20,29	20,33	20,34	20,38	20,27	20,18	20,27	20,38	20,36	20,28	20,32	20,25	20,31	20,34	20,34	20,37	20,38	20,26	20,31	20,36	20,31	20,26	20,24	20,23	20,31	20,33	20,32	20,26	20,28	20,34	20,35	20,37	20,33	20,31	20,33	20,37	20,33	20,36	20,31	20,31	20,38	20,29	20,23	20,26	20,33	20,27	20,23	20,30	20,23	20,30	20,30	20,34	20,22	20,31	20,30	20,22	20,24	20,24	20,22	20,23	20,27	20,32	20,31	20,32	20,26	20,19	20,30	20,28	20,23	20,23	20,25	20,24	20,21	20,30	20,32	20,22	20,20	20,21	20,24	20,26	20,30	20,35	20,33	20,31	20,28	20,28	20,31	20,33	20,36	20,24	20,27	20,27	20,26	20,16	20,18	20,22	20,25	20,27	20,32	20,29	20,26	20,24	20,27	20,31	20,23	20,24	20,26	20,19	20,25	20,29	20,21	20,30	20,28	20,15	20,13	20,19	20,20	20,23	20,26	20,27	20,22	20,22	20,26	20,23	20,29	20,33	20,27	20,25	20,23	20,22	20,21	20,28	20,26	20,28	20,27	20,23	20,24	20,22	20,19	20,28	20,25	20,27	20,31	20,32	20,30	20,30	20,21	20,11	20,21	20,18	20,22	20,22	20,27	20,25	20,23	
20,39	20,33	20,38	20,27	20,18	20,26	20,27	20,24	20,24	20,25	20,35	20,33	20,24	20,30	20,33	20,28	20,31	20,35	20,33	20,37	20,30	20,32	20,35	20,43	20,33	20,21	20,30	20,36	20,35	20,29	20,28	20,35	20,34	20,25	20,26	20,26	20,29	20,27	20,39	20,37	20,33	20,41	20,37	20,31	20,27	20,30	20,25	20,25	20,36	20,41	20,37	20,25	20,25	20,29	20,27	20,29	20,30	20,25	20,34	20,33	20,35	20,39	20,39	20,36	20,34	20,28	20,33	20,37	20,36	20,34	20,33	20,37	20,44	20,50	20,44	20,28	20,31	20,38	20,37	20,34	20,32	20,34	20,25	20,38	20,41	20,27	20,29	20,37	20,37	20,35	20,37	20,33	20,39	20,34	20,39	20,38	20,33	20,30	20,27	20,36	20,38	20,44	20,43	20,35	20,37	20,43	20,42	20,35	20,42	20,43	20,40	20,42	20,39	20,38	20,31	20,35	20,38	20,35	20,42	20,38	20,39	20,41	20,49	20,44	20,33	20,46	20,46	20,48	20,42	20,35	20,44	20,49	20,45	20,39	20,45	20,38	20,35	20,38	20,33	20,38	20,32	20,37	20,39	20,43	20,40	20,36	20,32	20,43	20,40	20,39	20,43	20,44	20,46	20,33	20,33	20,39	20,33	20,43	20,40	20,43	20,35	20,29	20,32	20,30	20,35	20,35	20,36	20,37	20,42	20,48	20,46	20,44	20,44	20,37	20,45	20,40	20,33	20,39	20,46	20,38	20,40	20,43	20,38	20,39	20,35	20,39	20,33	20,34	20,37	20,36	20,31	20,29	20,24	20,34	20,38	20,47	20,46	20,44	20,31	20,24	20,30	20,37	20,33	20,36	20,42	20,41	20,45	20,45	20,42	20,46	20,42	20,44	20,44	20,52	20,43	20,41	20,40	20,34	20,46	20,51	20,49	20,50	20,51	20,48	20,51	20,48	20,56	20,50	20,51	20,49	20,49	20,46	20,43	20,44	20,47	20,51	20,49	20,47	20,49	20,49	20,58	20,54	20,52	20,60	20,51	20,45	20,48	20,53	20,53	20,44	20,48	20,45	20,51	20,47	20,45	20,53	20,52	20,50	20,50	20,47	20,42	20,45	20,42	20,48	20,44	20,46	20,48	20,43	20,50	20,51	20,42	20,47	20,53	20,54	20,52	20,47	20,54	20,51	20,51	20,49	20,56	20,57	20,49	20,42	20,45	20,43	20,42	20,51	20,52	20,43	20,42	20,45	20,54	20,48	20,46	20,46	20,49	20,48	20,52	20,48	20,46	20,44	20,47	20,51	20,52	20,44	20,49	20,50	20,43	20,48	20,50	20,46	20,41	20,46	20,56	20,52	20,45	20,44	20,41	20,44	20,44	20,50	20,43	20,45	20,50	20,53	20,45	20,42	20,42	20,41	20,36	20,34	20,38	20,46	20,43	20,35	20,38	20,48	20,44	20,44	20,48	20,52	20,47	20,34	20,45	20,51	20,46	20,40	20,44	20,46	20,47	20,46	20,51	20,46	20,44	20,40	20,50	20,46	20,40	20,43	20,45	20,43	20,44	20,49	20,50	20,46	20,45	20,44	20,47	20,44	20,38	20,41	20,47	20,57	20,50	20,50	20,45	20,54	20,48	20,44	20,42	20,39	20,42	20,42	20,55	20,60	20,50	20,43	20,48	20,44	20,44	20,46	20,39	20,36	20,46	20,48	20,45	20,43	20,46	20,49	20,42	20,34	20,36	20,41	20,44	20,46	20,43	20,40	20,47	20,40	20,40	20,46	20,53	20,41	20,34	20,41	20,46	20,45	20,41	20,35	20,33	20,26	20,24	20,34	20,44	20,46	20,39	20,40	20,48	20,47	20,36	20,37	20,33	20,29	20,36	20,29	20,31	20,33	20,27	20,19	20,20	20,29	20,27	20,17	20,18	20,19	20,22	20,20	20,12	20,17	20,21	20,20	20,17	20,14	20,11	20,21	20,16	20,10	20,23	20,28	20,29	20,29	20,38	20,28	20,26	20,30	20,31	20,34	20,33	20,32	20,29	20,34	20,32	20,29	20,35	20,41	20,38	20,34	20,32	20,30	20,30	20,34	20,32	20,36	20,30	20,31	20,37	20,30	20,38	20,36	20,34	20,28	20,41	20,39	20,30	20,29	20,28	20,28	20,28	20,33	20,37	20,34	20,26	20,26	20,29	20,26	20,26	20,25	20,24	20,35	20,35	20,33	20,28	20,26	20,37	20,29	20,26	20,29	20,31	20,28	20,33	20,27	20,24	20,25	20,27	20,30	20,24	20,26	20,33	20,33	20,23	20,20	20,20	20,17	20,14	20,22	20,32	20,23	20,20	20,28	20,27	20,27	20,28	20,20	20,21	20,26	20,26	20,28	20,34	20,24	20,23	20,34	20,34	20,27	20,25	20,23	20,22	20,18	20,29	20,26	20,20	20,29	20,28	20,21	20,19	20,28	20,32	20,25	20,23	20,21	20,27	20,26	20,26	20,28	20,19	20,16	20,27	20,31	20,32	20,21	20,23	20,27	20,28	20,35	20,26	20,31	20,25	20,31	20,31	20,25	20,27	20,33	20,25	20,31	20,31	20,30	20,28	20,25	20,22	20,17	20,23	20,21	20,22	20,19	20,24	20,26	20,26	20,28	20,29	20,31	20,32	20,21	20,29	20,26	20,26	20,15	20,18	20,33	20,26	20,23	20,23	20,29	20,36	20,31	20,24	20,16	20,21	20,32	20,34	20,26	20,27	20,21	20,11	20,11	20,19	20,22	20,21	20,20	20,32	20,32	
20,26	20,29	20,23	20,24	20,21	20,20	20,23	20,36	20,34	20,27	20,29	20,27	20,25	20,23	20,27	20,30	20,31	20,29	20,40	20,36	20,23	20,28	20,33	20,29	20,27	20,24	20,28	20,32	20,24	20,27	20,30	20,35	20,32	20,30	20,27	20,30	20,37	20,33	20,30	20,34	20,30	20,36	20,36	20,17	20,16	20,24	20,35	20,31	20,34	20,39	20,41	20,35	20,26	20,28	20,31	20,29	20,28	20,28	20,23	20,31	20,35	20,36	20,38	20,41	20,36	20,34	20,36	20,37	20,32	20,30	20,31	20,40	20,41	20,39	20,38	20,27	20,29	20,27	20,27	20,29	20,35	20,34	20,24	20,30	20,38	20,31	20,23	20,19	20,27	20,35	20,39	20,36	20,41	20,35	20,36	20,41	20,39	20,39	20,36	20,39	20,35	20,35	20,40	20,35	20,32	20,37	20,36	20,40	20,41	20,43	20,36	20,36	20,33	20,32	20,27	20,35	20,35	20,39	20,48	20,42	20,27	20,35	20,46	20,40	20,38	20,46	20,49	20,44	20,40	20,33	20,33	20,42	20,40	20,38	20,42	20,41	20,38	20,36	20,39	20,43	20,43	20,40	20,49	20,46	20,42	20,41	20,36	20,37	20,41	20,41	20,46	20,41	20,38	20,36	20,27	20,34	20,37	20,36	20,37	20,42	20,38	20,34	20,28	20,28	20,30	20,32	20,37	20,41	20,47	20,43	20,38	20,37	20,37	20,29	20,41	20,42	20,32	20,37	20,45	20,36	20,33	20,39	20,38	20,37	20,39	20,39	20,32	20,28	20,29	20,35	20,35	20,37	20,33	20,42	20,42	20,46	20,39	20,37	20,30	20,29	20,34	20,33	20,37	20,39	20,41	20,34	20,35	20,41	20,40	20,54	20,44	20,42	20,44	20,46	20,42	20,36	20,43	20,39	20,31	20,47	20,47	20,57	20,53	20,44	20,49	20,53	20,53	20,52	20,54	20,45	20,38	20,44	20,50	20,46	20,39	20,48	20,51	20,47	20,48	20,52	20,43	20,47	20,46	20,48	20,55	20,47	20,39	20,46	20,51	20,52	20,47	20,50	20,49	20,46	20,40	20,45	20,49	20,48	20,41	20,39	20,36	20,40	20,41	20,48	20,47	20,40	20,40	20,41	20,48	20,51	20,44	20,51	20,46	20,50	20,55	20,50	20,40	20,45	20,55	20,55	20,46	20,43	20,45	20,36	20,39	20,43	20,42	20,47	20,49	20,44	20,39	20,44	20,47	20,44	20,47	20,46	20,44	20,46	20,48	20,44	20,41	20,44	20,45	20,44	20,48	20,39	20,41	20,43	20,39	20,40	20,46	20,40	20,35	20,46	20,53	20,52	20,41	20,42	20,48	20,49	20,42	20,45	20,39	20,44	20,46	20,47	20,42	20,35	20,41	20,46	20,39	20,40	20,41	20,42	20,44	20,41	20,41	20,46	20,42	20,38	20,48	20,49	20,40	20,38	20,42	20,44	20,40	20,42	20,42	20,44	20,46	20,45	20,49	20,46	20,41	20,41	20,46	20,45	20,38	20,38	20,40	20,43	20,44	20,47	20,47	20,40	20,32	20,43	20,42	20,45	20,38	20,41	20,44	20,44	20,48	20,46	20,39	20,48	20,51	20,31	20,40	20,38	20,33	20,40	20,41	20,39	20,39	20,38	20,45	20,47	20,41	20,49	20,41	20,40	20,43	20,42	20,45	20,45	20,43	20,43	20,39	20,31	20,38	20,43	20,40	20,44	20,44	20,38	20,33	20,36	20,45	20,43	20,48	20,42	20,40	20,36	20,40	20,42	20,36	20,34	20,28	20,22	20,24	20,32	20,40	20,41	20,34	20,40	20,45	20,34	20,36	20,31	20,35	20,29	20,35	20,32	20,24	20,24	20,23	20,22	20,26	20,29	20,21	20,14	20,18	20,14	20,17	20,14	20,10	20,09	20,14	20,15	20,07	20,12	20,17	20,19	20,15	20,16	20,19	20,21	20,21	20,26	20,30	20,24	20,28	20,32	20,26	20,27	20,26	20,24	20,35	20,35	20,31	20,30	20,34	20,36	20,34	20,31	20,36	20,28	20,23	20,29	20,31	20,34	20,32	20,31	20,33	20,30	20,41	20,36	20,31	20,32	20,31	20,35	20,32	20,34	20,30	20,33	20,28	20,29	20,39	20,28	20,23	20,26	20,26	20,27	20,34	20,28	20,19	20,27	20,36	20,27	20,30	20,29	20,33	20,29	20,24	20,26	20,26	20,29	20,30	20,26	20,19	20,22	20,21	20,21	20,24	20,23	20,27	20,27	20,21	20,27	20,31	20,26	20,24	20,31	20,28	20,20	20,22	20,24	20,33	20,36	20,30	20,26	20,19	20,26	20,25	20,23	20,27	20,14	20,15	20,21	20,24	20,20	20,25	20,24	20,27	20,26	20,27	20,21	20,16	20,31	20,28	20,23	20,20	20,35	20,32	20,15	20,13	20,21	20,23	20,21	20,27	20,31	20,19	20,11	20,20	20,24	20,27	20,23	20,15	20,26	20,23	20,23	20,22	20,24	20,24	20,23	20,28	20,26	20,24	20,31	20,23	20,33	20,35	20,31	20,24	20,20	20,25	20,18	20,21	20,23	20,28	20,23	20,21	20,25	20,27	20,30	20,23	20,24	20,30	20,28	20,24	20,18	20,27	20,21	20,21	20,28	20,23	20,24	20,29	20,29	20,36	20,27	20,22	20,15	20,15	20,22	20,20	20,17	20,18	20,23	20,15	20,16	20,19	20,24	20,25	20,17	20,28	20,26	
20,33	20,30	20,22	20,32	20,30	20,31	20,31	20,31	20,28	20,29	20,26	20,20	20,31	20,30	20,32	20,29	20,34	20,21	20,31	20,38	20,29	20,27	20,33	20,21	20,17	20,26	20,29	20,26	20,16	20,22	20,32	20,31	20,36	20,23	20,27	20,28	20,28	20,38	20,35	20,32	20,39	20,40	20,29	20,22	20,22	20,25	20,31	20,27	20,32	20,30	20,28	20,34	20,39	20,23	20,36	20,37	20,31	20,23	20,22	20,29	20,36	20,29	20,35	20,33	20,32	20,36	20,34	20,32	20,25	20,25	20,32	20,41	20,37	20,39	20,41	20,39	20,34	20,27	20,27	20,26	20,29	20,40	20,26	20,29	20,37	20,43	20,31	20,25	20,26	20,33	20,35	20,39	20,35	20,26	20,32	20,33	20,42	20,37	20,37	20,41	20,38	20,41	20,32	20,39	20,32	20,32	20,34	20,45	20,46	20,45	20,37	20,31	20,31	20,27	20,33	20,40	20,41	20,44	20,49	20,43	20,34	20,35	20,46	20,49	20,43	20,41	20,43	20,39	20,43	20,40	20,34	20,36	20,39	20,34	20,38	20,41	20,35	20,33	20,36	20,35	20,39	20,44	20,49	20,50	20,41	20,43	20,40	20,37	20,33	20,32	20,44	20,46	20,33	20,43	20,41	20,37	20,40	20,36	20,37	20,44	20,40	20,41	20,34	20,30	20,34	20,35	20,36	20,41	20,51	20,47	20,44	20,39	20,40	20,38	20,42	20,44	20,36	20,43	20,45	20,37	20,37	20,37	20,33	20,32	20,35	20,38	20,36	20,32	20,29	20,32	20,34	20,38	20,37	20,39	20,40	20,47	20,38	20,35	20,34	20,30	20,34	20,41	20,42	20,43	20,42	20,41	20,46	20,45	20,47	20,47	20,51	20,46	20,49	20,51	20,49	20,45	20,50	20,45	20,33	20,41	20,50	20,55	20,56	20,53	20,50	20,59	20,56	20,46	20,49	20,45	20,40	20,39	20,55	20,54	20,44	20,43	20,50	20,56	20,54	20,47	20,48	20,49	20,46	20,45	20,50	20,53	20,40	20,39	20,49	20,49	20,53	20,53	20,54	20,50	20,48	20,51	20,43	20,45	20,45	20,38	20,39	20,41	20,42	20,51	20,45	20,41	20,36	20,44	20,51	20,61	20,50	20,52	20,47	20,45	20,53	20,52	20,44	20,39	20,55	20,60	20,44	20,37	20,38	20,37	20,40	20,45	20,47	20,52	20,51	20,51	20,47	20,44	20,47	20,39	20,45	20,50	20,53	20,42	20,39	20,41	20,46	20,43	20,41	20,44	20,49	20,38	20,40	20,46	20,40	20,36	20,46	20,46	20,42	20,45	20,50	20,47	20,40	20,43	20,55	20,55	20,48	20,45	20,40	20,41	20,45	20,49	20,44	20,39	20,42	20,55	20,42	20,39	20,44	20,49	20,41	20,42	20,51	20,52	20,43	20,41	20,47	20,46	20,40	20,47	20,50	20,45	20,37	20,41	20,48	20,45	20,45	20,51	20,45	20,46	20,45	20,42	20,45	20,39	20,46	20,47	20,44	20,45	20,48	20,49	20,53	20,38	20,38	20,43	20,39	20,41	20,44	20,41	20,46	20,43	20,48	20,45	20,37	20,39	20,48	20,30	20,40	20,49	20,36	20,43	20,40	20,42	20,40	20,39	20,42	20,43	20,34	20,30	20,35	20,39	20,47	20,36	20,43	20,48	20,41	20,36	20,40	20,36	20,49	20,44	20,39	20,42	20,39	20,37	20,37	20,43	20,48	20,45	20,42	20,39	20,39	20,38	20,36	20,42	20,37	20,30	20,27	20,28	20,37	20,32	20,38	20,37	20,36	20,33	20,43	20,38	20,35	20,36	20,34	20,36	20,36	20,33	20,32	20,27	20,27	20,21	20,20	20,25	20,21	20,14	20,16	20,16	20,17	20,23	20,13	20,11	20,12	20,09	20,12	20,13	20,12	20,17	20,16	20,21	20,20	20,16	20,20	20,28	20,33	20,35	20,30	20,29	20,23	20,22	20,22	20,21	20,29	20,30	20,24	20,28	20,39	20,34	20,34	20,32	20,38	20,33	20,31	20,34	20,36	20,31	20,33	20,40	20,34	20,26	20,34	20,27	20,19	20,31	20,35	20,30	20,32	20,25	20,20	20,27	20,29	20,28	20,33	20,24	20,24	20,24	20,20	20,28	20,32	20,25	20,17	20,26	20,28	20,29	20,28	20,31	20,31	20,26	20,24	20,27	20,38	20,30	20,30	20,25	20,30	20,30	20,27	20,29	20,29	20,25	20,24	20,35	20,25	20,25	20,26	20,27	20,26	20,36	20,34	20,23	20,23	20,27	20,29	20,29	20,33	20,33	20,14	20,10	20,23	20,22	20,27	20,18	20,18	20,15	20,17	20,10	20,13	20,28	20,28	20,31	20,30	20,30	20,18	20,27	20,30	20,26	20,19	20,26	20,23	20,16	20,16	20,26	20,24	20,22	20,30	20,26	20,23	20,18	20,21	20,25	20,22	20,17	20,22	20,21	20,20	20,18	20,24	20,19	20,18	20,17	20,18	20,24	20,21	20,27	20,27	20,21	20,30	20,35	20,30	20,24	20,30	20,22	20,30	20,33	20,30	20,21	20,27	20,33	20,23	20,26	20,31	20,31	20,26	20,34	20,26	20,11	20,19	20,24	20,23	20,32	20,23	20,26	20,35	20,27	20,25	20,25	20,17	20,17	20,17	20,28	20,20	20,10	20,16	20,20	20,16	20,27	20,23	20,30	20,29	20,21	20,26	20,21	
20,33	20,34	20,28	20,25	20,17	20,20	20,36	20,33	20,28	20,39	20,39	20,21	20,34	20,40	20,35	20,40	20,36	20,31	20,32	20,40	20,40	20,36	20,33	20,29	20,20	20,27	20,36	20,41	20,31	20,28	20,28	20,40	20,43	20,31	20,22	20,34	20,31	20,36	20,41	20,41	20,38	20,40	20,42	20,32	20,31	20,32	20,37	20,31	20,38	20,39	20,32	20,34	20,32	20,30	20,35	20,36	20,28	20,27	20,25	20,35	20,37	20,36	20,39	20,37	20,28	20,34	20,32	20,30	20,22	20,24	20,26	20,30	20,32	20,39	20,40	20,35	20,35	20,37	20,41	20,33	20,33	20,42	20,30	20,37	20,44	20,42	20,43	20,41	20,36	20,37	20,45	20,37	20,35	20,28	20,38	20,40	20,35	20,35	20,38	20,36	20,38	20,37	20,42	20,36	20,38	20,34	20,37	20,38	20,45	20,46	20,38	20,33	20,34	20,34	20,34	20,39	20,45	20,43	20,47	20,43	20,37	20,37	20,47	20,41	20,49	20,49	20,41	20,41	20,38	20,42	20,42	20,40	20,41	20,41	20,39	20,39	20,39	20,32	20,35	20,38	20,42	20,51	20,49	20,46	20,40	20,43	20,44	20,39	20,37	20,38	20,42	20,46	20,41	20,34	20,43	20,46	20,42	20,41	20,37	20,47	20,43	20,46	20,36	20,30	20,38	20,36	20,38	20,34	20,41	20,42	20,49	20,52	20,40	20,46	20,47	20,47	20,44	20,44	20,51	20,48	20,49	20,45	20,39	20,37	20,38	20,43	20,39	20,37	20,37	20,33	20,31	20,38	20,38	20,37	20,38	20,42	20,38	20,37	20,34	20,34	20,33	20,44	20,38	20,43	20,45	20,42	20,50	20,45	20,47	20,50	20,49	20,46	20,42	20,51	20,49	20,48	20,53	20,50	20,35	20,40	20,48	20,71	20,54	20,53	20,56	20,51	20,50	20,47	20,48	20,54	20,48	20,47	20,53	20,52	20,47	20,42	20,48	20,54	20,59	20,52	20,47	20,58	20,53	20,53	20,51	20,55	20,48	20,50	20,47	20,48	20,47	20,49	20,44	20,46	20,48	20,57	20,52	20,41	20,47	20,39	20,42	20,48	20,44	20,49	20,47	20,45	20,41	20,50	20,61	20,58	20,51	20,49	20,51	20,45	20,51	20,44	20,48	20,44	20,50	20,55	20,44	20,44	20,48	20,51	20,51	20,50	20,49	20,45	20,43	20,49	20,54	20,47	20,46	20,41	20,43	20,54	20,49	20,40	20,43	20,43	20,43	20,46	20,47	20,41	20,49	20,44	20,41	20,49	20,44	20,41	20,46	20,51	20,44	20,40	20,54	20,52	20,46	20,44	20,49	20,48	20,52	20,52	20,44	20,43	20,43	20,48	20,37	20,34	20,44	20,49	20,49	20,42	20,47	20,50	20,45	20,43	20,53	20,57	20,48	20,40	20,50	20,50	20,37	20,40	20,49	20,51	20,46	20,40	20,44	20,46	20,45	20,43	20,47	20,50	20,46	20,39	20,53	20,49	20,44	20,51	20,52	20,49	20,49	20,47	20,55	20,53	20,43	20,45	20,44	20,46	20,46	20,41	20,47	20,50	20,48	20,41	20,44	20,50	20,48	20,40	20,44	20,53	20,50	20,47	20,47	20,47	20,46	20,43	20,50	20,42	20,39	20,41	20,42	20,39	20,45	20,38	20,42	20,52	20,51	20,46	20,48	20,41	20,42	20,42	20,44	20,51	20,45	20,34	20,40	20,46	20,48	20,43	20,45	20,34	20,38	20,40	20,39	20,39	20,39	20,33	20,31	20,35	20,45	20,38	20,39	20,42	20,42	20,41	20,39	20,46	20,43	20,39	20,40	20,36	20,39	20,33	20,28	20,31	20,34	20,31	20,23	20,24	20,21	20,21	20,22	20,20	20,16	20,26	20,20	20,11	20,15	20,17	20,19	20,13	20,10	20,20	20,19	20,24	20,27	20,24	20,24	20,27	20,40	20,35	20,42	20,36	20,29	20,34	20,34	20,26	20,25	20,29	20,28	20,34	20,39	20,32	20,32	20,36	20,40	20,35	20,35	20,37	20,36	20,35	20,31	20,34	20,35	20,23	20,23	20,19	20,28	20,37	20,37	20,29	20,31	20,25	20,24	20,30	20,29	20,26	20,29	20,24	20,28	20,31	20,27	20,19	20,20	20,23	20,19	20,27	20,33	20,33	20,25	20,27	20,29	20,27	20,26	20,26	20,36	20,34	20,34	20,33	20,27	20,33	20,33	20,27	20,28	20,26	20,26	20,28	20,23	20,26	20,27	20,23	20,21	20,22	20,30	20,23	20,25	20,28	20,32	20,32	20,29	20,35	20,24	20,17	20,21	20,33	20,28	20,24	20,21	20,21	20,17	20,21	20,18	20,26	20,29	20,30	20,26	20,27	20,26	20,27	20,30	20,26	20,24	20,27	20,24	20,14	20,20	20,30	20,26	20,24	20,34	20,24	20,23	20,25	20,26	20,29	20,28	20,26	20,27	20,30	20,24	20,27	20,30	20,34	20,26	20,20	20,25	20,24	20,21	20,27	20,30	20,28	20,31	20,33	20,33	20,28	20,28	20,25	20,31	20,36	20,36	20,23	20,23	20,26	20,24	20,23	20,30	20,38	20,31	20,27	20,26	20,20	20,25	20,30	20,27	20,30	20,19	20,28	20,36	20,19	20,22	20,32	20,29	20,16	20,14	20,26	20,24	20,13	20,20	20,20	20,19	20,30	20,17	20,27	20,31	20,22	20,28	20,27	
20,26	20,26	20,31	20,25	20,12	20,24	20,38	20,38	20,28	20,24	20,41	20,25	20,22	20,31	20,28	20,27	20,31	20,27	20,33	20,39	20,45	20,41	20,34	20,32	20,25	20,25	20,29	20,42	20,43	20,31	20,23	20,32	20,36	20,30	20,26	20,22	20,29	20,25	20,30	20,35	20,34	20,36	20,37	20,37	20,33	20,32	20,38	20,36	20,44	20,37	20,39	20,33	20,31	20,27	20,37	20,42	20,27	20,28	20,28	20,34	20,42	20,35	20,45	20,38	20,36	20,31	20,34	20,38	20,29	20,27	20,25	20,30	20,35	20,39	20,38	20,36	20,33	20,40	20,40	20,32	20,34	20,39	20,32	20,33	20,38	20,36	20,32	20,38	20,38	20,35	20,43	20,38	20,41	20,34	20,31	20,38	20,38	20,40	20,47	20,40	20,32	20,35	20,42	20,42	20,36	20,39	20,34	20,30	20,35	20,41	20,35	20,35	20,42	20,38	20,41	20,40	20,37	20,37	20,44	20,42	20,44	20,42	20,42	20,43	20,44	20,48	20,46	20,41	20,39	20,40	20,42	20,49	20,46	20,42	20,39	20,40	20,42	20,44	20,36	20,42	20,42	20,44	20,47	20,47	20,39	20,39	20,45	20,47	20,39	20,43	20,48	20,41	20,36	20,38	20,41	20,45	20,43	20,47	20,41	20,42	20,44	20,44	20,35	20,30	20,36	20,36	20,44	20,38	20,42	20,38	20,36	20,40	20,39	20,38	20,41	20,42	20,48	20,45	20,42	20,46	20,40	20,43	20,45	20,46	20,36	20,32	20,35	20,31	20,31	20,36	20,31	20,29	20,33	20,39	20,40	20,42	20,39	20,40	20,37	20,37	20,38	20,42	20,40	20,43	20,42	20,47	20,51	20,47	20,45	20,53	20,51	20,40	20,44	20,55	20,48	20,41	20,52	20,48	20,37	20,41	20,45	20,51	20,47	20,39	20,45	20,49	20,46	20,49	20,47	20,49	20,50	20,55	20,57	20,54	20,42	20,43	20,43	20,53	20,53	20,51	20,52	20,52	20,47	20,49	20,52	20,53	20,49	20,47	20,51	20,47	20,51	20,49	20,48	20,44	20,47	20,49	20,46	20,44	20,49	20,44	20,47	20,54	20,43	20,51	20,50	20,45	20,40	20,42	20,51	20,54	20,46	20,54	20,51	20,51	20,49	20,49	20,49	20,49	20,48	20,55	20,45	20,43	20,49	20,55	20,57	20,51	20,48	20,47	20,43	20,54	20,53	20,41	20,48	20,40	20,38	20,43	20,47	20,38	20,47	20,49	20,39	20,43	20,48	20,39	20,42	20,43	20,47	20,49	20,48	20,46	20,49	20,49	20,44	20,37	20,47	20,63	20,56	20,41	20,43	20,40	20,50	20,53	20,46	20,42	20,41	20,47	20,42	20,37	20,47	20,51	20,41	20,37	20,50	20,47	20,45	20,47	20,51	20,55	20,54	20,52	20,50	20,53	20,37	20,29	20,42	20,49	20,49	20,44	20,45	20,43	20,34	20,39	20,42	20,51	20,46	20,40	20,46	20,46	20,45	20,46	20,45	20,47	20,48	20,46	20,44	20,51	20,50	20,46	20,47	20,46	20,49	20,46	20,50	20,50	20,43	20,42	20,41	20,45	20,47	20,42	20,38	20,45	20,47	20,46	20,45	20,46	20,41	20,38	20,46	20,48	20,39	20,46	20,49	20,40	20,42	20,42	20,35	20,43	20,52	20,49	20,50	20,40	20,42	20,45	20,44	20,51	20,46	20,36	20,36	20,39	20,44	20,44	20,43	20,36	20,27	20,38	20,42	20,33	20,34	20,29	20,28	20,30	20,39	20,36	20,32	20,43	20,45	20,41	20,38	20,38	20,43	20,38	20,39	20,36	20,42	20,33	20,28	20,31	20,32	20,35	20,29	20,17	20,14	20,11	20,26	20,27	20,24	20,16	20,21	20,13	20,12	20,19	20,26	20,14	20,12	20,19	20,19	20,16	20,27	20,27	20,26	20,33	20,36	20,40	20,33	20,42	20,31	20,29	20,31	20,25	20,30	20,23	20,30	20,36	20,40	20,34	20,31	20,30	20,29	20,38	20,32	20,30	20,35	20,36	20,34	20,35	20,35	20,25	20,24	20,25	20,28	20,32	20,27	20,22	20,34	20,35	20,30	20,35	20,31	20,28	20,31	20,25	20,27	20,30	20,25	20,19	20,17	20,21	20,20	20,20	20,26	20,29	20,27	20,25	20,26	20,23	20,35	20,35	20,30	20,29	20,31	20,35	20,27	20,27	20,28	20,24	20,30	20,28	20,28	20,27	20,23	20,22	20,28	20,23	20,16	20,20	20,26	20,18	20,21	20,24	20,32	20,27	20,24	20,28	20,31	20,27	20,24	20,41	20,39	20,27	20,28	20,24	20,22	20,17	20,22	20,27	20,24	20,23	20,24	20,22	20,21	20,30	20,32	20,27	20,24	20,33	20,26	20,21	20,17	20,23	20,23	20,22	20,28	20,29	20,22	20,25	20,40	20,36	20,25	20,22	20,29	20,29	20,25	20,25	20,30	20,26	20,32	20,24	20,23	20,25	20,27	20,33	20,32	20,32	20,28	20,28	20,23	20,27	20,28	20,19	20,25	20,26	20,40	20,32	20,16	20,18	20,19	20,24	20,33	20,39	20,34	20,18	20,19	20,26	20,28	20,29	20,29	20,31	20,22	20,21	20,40	20,25	20,19	20,25	20,23	20,20	20,17	20,27	20,27	20,23	20,17	20,23	20,19	20,21	20,16	20,23	20,27	20,21	20,21	20,26	
20,35	20,36	20,31	20,32	20,28	20,22	20,28	20,29	20,31	20,20	20,23	20,32	20,23	20,25	20,30	20,29	20,32	20,30	20,37	20,37	20,34	20,42	20,34	20,26	20,22	20,27	20,21	20,25	20,36	20,33	20,21	20,21	20,24	20,22	20,22	20,22	20,21	20,26	20,24	20,25	20,33	20,34	20,31	20,28	20,32	20,35	20,35	20,38	20,40	20,38	20,30	20,38	20,36	20,37	20,27	20,29	20,28	20,26	20,31	20,30	20,33	20,33	20,34	20,34	20,36	20,38	20,39	20,40	20,37	20,30	20,34	20,40	20,39	20,36	20,26	20,31	20,42	20,42	20,37	20,34	20,38	20,29	20,24	20,26	20,39	20,39	20,38	20,28	20,28	20,31	20,37	20,38	20,38	20,37	20,33	20,35	20,39	20,42	20,39	20,29	20,38	20,40	20,35	20,42	20,41	20,35	20,37	20,37	20,34	20,38	20,36	20,38	20,41	20,42	20,47	20,42	20,36	20,34	20,43	20,36	20,41	20,49	20,42	20,39	20,44	20,38	20,39	20,34	20,40	20,47	20,45	20,47	20,45	20,40	20,36	20,43	20,43	20,40	20,35	20,39	20,45	20,36	20,40	20,44	20,44	20,36	20,38	20,44	20,39	20,39	20,42	20,40	20,35	20,34	20,43	20,43	20,41	20,49	20,40	20,39	20,32	20,40	20,34	20,32	20,33	20,31	20,33	20,41	20,41	20,38	20,38	20,42	20,33	20,35	20,35	20,36	20,44	20,48	20,42	20,39	20,38	20,37	20,40	20,40	20,33	20,32	20,36	20,39	20,31	20,35	20,37	20,25	20,26	20,38	20,44	20,47	20,44	20,45	20,45	20,34	20,29	20,34	20,41	20,39	20,39	20,40	20,48	20,43	20,44	20,53	20,51	20,50	20,44	20,54	20,49	20,42	20,48	20,50	20,43	20,41	20,44	20,48	20,45	20,38	20,37	20,44	20,48	20,53	20,47	20,44	20,48	20,54	20,54	20,51	20,46	20,44	20,42	20,46	20,46	20,50	20,54	20,51	20,46	20,48	20,53	20,56	20,53	20,46	20,48	20,47	20,47	20,44	20,51	20,44	20,48	20,52	20,49	20,50	20,49	20,48	20,46	20,46	20,39	20,49	20,50	20,45	20,43	20,41	20,44	20,47	20,50	20,52	20,49	20,50	20,51	20,49	20,47	20,46	20,48	20,48	20,47	20,45	20,42	20,48	20,52	20,43	20,45	20,44	20,48	20,48	20,51	20,43	20,44	20,45	20,39	20,39	20,42	20,42	20,50	20,52	20,44	20,43	20,49	20,44	20,50	20,46	20,41	20,48	20,44	20,44	20,46	20,49	20,47	20,43	20,44	20,55	20,53	20,43	20,40	20,37	20,39	20,49	20,47	20,42	20,45	20,49	20,45	20,44	20,45	20,47	20,41	20,32	20,40	20,53	20,49	20,42	20,45	20,50	20,50	20,48	20,50	20,50	20,48	20,41	20,42	20,45	20,46	20,51	20,46	20,37	20,31	20,41	20,41	20,48	20,47	20,47	20,45	20,37	20,40	20,48	20,47	20,46	20,43	20,38	20,38	20,40	20,47	20,45	20,45	20,48	20,46	20,52	20,53	20,49	20,42	20,42	20,39	20,43	20,45	20,39	20,38	20,41	20,36	20,41	20,44	20,44	20,42	20,40	20,47	20,46	20,49	20,41	20,38	20,41	20,38	20,43	20,41	20,40	20,42	20,46	20,46	20,38	20,38	20,37	20,39	20,44	20,42	20,42	20,37	20,34	20,47	20,39	20,38	20,39	20,35	20,38	20,41	20,36	20,32	20,29	20,34	20,37	20,35	20,29	20,32	20,40	20,43	20,40	20,44	20,37	20,37	20,37	20,43	20,36	20,39	20,36	20,27	20,29	20,26	20,29	20,26	20,23	20,17	20,09	20,16	20,27	20,29	20,20	20,17	20,15	20,14	20,15	20,17	20,16	20,16	20,22	20,22	20,14	20,15	20,19	20,33	20,33	20,29	20,39	20,44	20,43	20,32	20,29	20,30	20,26	20,31	20,34	20,31	20,28	20,32	20,36	20,35	20,34	20,27	20,31	20,29	20,32	20,36	20,39	20,35	20,36	20,37	20,30	20,34	20,34	20,24	20,20	20,28	20,23	20,27	20,31	20,35	20,32	20,33	20,28	20,30	20,27	20,29	20,25	20,22	20,21	20,21	20,21	20,20	20,20	20,23	20,22	20,27	20,31	20,21	20,26	20,31	20,37	20,30	20,31	20,27	20,28	20,31	20,36	20,27	20,18	20,20	20,26	20,22	20,34	20,26	20,22	20,28	20,23	20,23	20,23	20,27	20,19	20,17	20,19	20,22	20,31	20,24	20,32	20,25	20,23	20,27	20,36	20,34	20,33	20,31	20,31	20,26	20,16	20,27	20,33	20,21	20,22	20,27	20,20	20,09	20,23	20,28	20,25	20,23	20,29	20,26	20,26	20,21	20,23	20,27	20,22	20,29	20,29	20,20	20,18	20,35	20,42	20,24	20,17	20,21	20,23	20,31	20,31	20,27	20,26	20,24	20,24	20,30	20,28	20,28	20,32	20,34	20,33	20,28	20,22	20,22	20,25	20,35	20,26	20,24	20,25	20,27	20,31	20,24	20,24	20,29	20,22	20,25	20,38	20,39	20,15	20,09	20,27	20,25	20,26	20,30	20,32	20,23	20,20	20,34	20,33	20,23	20,28	20,23	20,10	20,18	20,26	20,27	20,25	20,14	20,21	20,19	20,18	20,21	20,21	20,23	20,28	20,22	20,18	
20,36	20,33	20,35	20,24	20,25	20,17	20,22	20,22	20,34	20,36	20,22	20,28	20,28	20,28	20,31	20,40	20,43	20,31	20,34	20,37	20,30	20,35	20,37	20,25	20,23	20,26	20,32	20,19	20,37	20,33	20,23	20,25	20,36	20,25	20,28	20,29	20,25	20,23	20,26	20,21	20,24	20,35	20,36	20,28	20,29	20,29	20,30	20,36	20,35	20,40	20,38	20,37	20,42	20,36	20,30	20,26	20,31	20,33	20,38	20,24	20,28	20,37	20,35	20,32	20,28	20,33	20,35	20,35	20,32	20,36	20,33	20,38	20,43	20,40	20,38	20,31	20,40	20,43	20,36	20,28	20,30	20,37	20,30	20,28	20,38	20,29	20,36	20,39	20,26	20,35	20,39	20,44	20,38	20,40	20,38	20,36	20,36	20,42	20,42	20,30	20,37	20,42	20,39	20,43	20,40	20,30	20,35	20,41	20,38	20,39	20,36	20,34	20,41	20,46	20,46	20,40	20,37	20,38	20,40	20,44	20,43	20,57	20,53	20,41	20,43	20,43	20,36	20,37	20,38	20,45	20,48	20,41	20,41	20,37	20,37	20,44	20,46	20,47	20,37	20,42	20,43	20,42	20,42	20,49	20,43	20,45	20,41	20,34	20,32	20,40	20,33	20,36	20,39	20,43	20,42	20,47	20,42	20,40	20,41	20,47	20,38	20,30	20,34	20,33	20,38	20,29	20,36	20,41	20,35	20,41	20,42	20,41	20,36	20,37	20,39	20,33	20,37	20,42	20,38	20,38	20,39	20,34	20,42	20,47	20,34	20,33	20,33	20,37	20,36	20,30	20,30	20,30	20,28	20,37	20,41	20,45	20,44	20,41	20,46	20,31	20,31	20,34	20,40	20,40	20,32	20,33	20,44	20,48	20,51	20,56	20,45	20,43	20,46	20,45	20,47	20,44	20,48	20,50	20,49	20,42	20,40	20,45	20,49	20,45	20,44	20,47	20,44	20,43	20,45	20,44	20,47	20,45	20,51	20,54	20,50	20,50	20,46	20,50	20,54	20,46	20,49	20,47	20,50	20,53	20,55	20,49	20,45	20,50	20,49	20,50	20,49	20,43	20,45	20,50	20,47	20,56	20,46	20,46	20,47	20,46	20,51	20,43	20,38	20,41	20,44	20,51	20,46	20,39	20,47	20,55	20,52	20,55	20,50	20,47	20,51	20,49	20,44	20,44	20,52	20,49	20,42	20,47	20,43	20,46	20,50	20,41	20,40	20,44	20,45	20,53	20,47	20,39	20,41	20,45	20,42	20,45	20,46	20,43	20,49	20,51	20,44	20,45	20,51	20,47	20,46	20,43	20,37	20,35	20,39	20,39	20,45	20,50	20,46	20,45	20,47	20,49	20,50	20,46	20,42	20,44	20,48	20,44	20,51	20,48	20,42	20,46	20,45	20,44	20,42	20,44	20,50	20,40	20,38	20,50	20,58	20,47	20,40	20,45	20,46	20,48	20,47	20,52	20,43	20,45	20,52	20,47	20,50	20,39	20,46	20,40	20,30	20,38	20,50	20,48	20,47	20,42	20,46	20,44	20,43	20,50	20,49	20,44	20,49	20,45	20,40	20,43	20,39	20,53	20,44	20,51	20,50	20,52	20,52	20,51	20,50	20,42	20,41	20,46	20,45	20,41	20,38	20,40	20,42	20,45	20,44	20,42	20,41	20,37	20,42	20,48	20,43	20,47	20,41	20,39	20,41	20,34	20,40	20,43	20,43	20,43	20,47	20,42	20,38	20,33	20,38	20,43	20,46	20,45	20,42	20,41	20,47	20,47	20,43	20,44	20,39	20,43	20,40	20,35	20,40	20,36	20,28	20,38	20,41	20,39	20,36	20,49	20,48	20,40	20,44	20,35	20,36	20,32	20,42	20,33	20,30	20,37	20,31	20,29	20,28	20,28	20,26	20,25	20,24	20,22	20,19	20,22	20,33	20,33	20,26	20,16	20,14	20,15	20,21	20,17	20,15	20,11	20,15	20,13	20,16	20,18	20,38	20,28	20,26	20,30	20,41	20,49	20,38	20,28	20,34	20,29	20,28	20,36	20,27	20,24	20,32	20,35	20,34	20,34	20,29	20,26	20,27	20,35	20,32	20,34	20,34	20,29	20,37	20,25	20,30	20,32	20,19	20,21	20,40	20,33	20,27	20,27	20,28	20,32	20,30	20,35	20,35	20,33	20,28	20,23	20,23	20,24	20,28	20,20	20,17	20,29	20,29	20,27	20,26	20,19	20,27	20,32	20,32	20,25	20,20	20,24	20,28	20,28	20,28	20,32	20,22	20,16	20,17	20,24	20,23	20,25	20,21	20,21	20,35	20,26	20,30	20,29	20,26	20,16	20,20	20,25	20,21	20,32	20,27	20,31	20,25	20,17	20,26	20,33	20,30	20,28	20,27	20,26	20,31	20,24	20,31	20,27	20,24	20,26	20,28	20,18	20,13	20,23	20,27	20,30	20,25	20,34	20,29	20,16	20,17	20,31	20,34	20,29	20,33	20,25	20,24	20,24	20,29	20,32	20,28	20,22	20,23	20,21	20,26	20,33	20,31	20,28	20,22	20,22	20,26	20,23	20,21	20,34	20,30	20,33	20,25	20,17	20,27	20,29	20,28	20,24	20,19	20,24	20,24	20,24	20,30	20,27	20,32	20,27	20,23	20,32	20,36	20,23	20,16	20,28	20,30	20,20	20,23	20,26	20,16	20,11	20,29	20,35	20,30	20,26	20,24	20,17	20,17	20,23	20,24	20,20	20,24	20,29	20,26	20,19	20,24	20,23	20,13	20,20	20,21	20,15	
20,28	20,32	20,32	20,27	20,25	20,17	20,27	20,24	20,33	20,36	20,19	20,28	20,26	20,37	20,36	20,33	20,39	20,32	20,31	20,39	20,30	20,31	20,33	20,24	20,32	20,34	20,27	20,30	20,32	20,31	20,27	20,37	20,38	20,35	20,31	20,27	20,31	20,29	20,24	20,27	20,21	20,27	20,31	20,26	20,32	20,36	20,30	20,31	20,34	20,28	20,39	20,37	20,42	20,29	20,22	20,32	20,37	20,39	20,37	20,27	20,30	20,37	20,40	20,37	20,33	20,35	20,31	20,36	20,39	20,37	20,36	20,39	20,45	20,42	20,40	20,39	20,36	20,39	20,38	20,25	20,26	20,32	20,29	20,34	20,37	20,28	20,28	20,36	20,36	20,36	20,35	20,39	20,44	20,44	20,40	20,35	20,37	20,34	20,36	20,38	20,36	20,36	20,36	20,37	20,45	20,43	20,40	20,46	20,42	20,42	20,37	20,36	20,39	20,43	20,38	20,35	20,39	20,39	20,29	20,33	20,40	20,41	20,55	20,51	20,48	20,47	20,38	20,38	20,40	20,39	20,39	20,44	20,41	20,38	20,41	20,39	20,40	20,48	20,41	20,38	20,43	20,43	20,38	20,47	20,51	20,40	20,37	20,34	20,32	20,38	20,41	20,34	20,44	20,40	20,40	20,45	20,42	20,38	20,35	20,40	20,34	20,28	20,29	20,31	20,41	20,35	20,40	20,40	20,37	20,37	20,39	20,35	20,31	20,29	20,34	20,34	20,33	20,37	20,41	20,36	20,36	20,35	20,42	20,44	20,40	20,34	20,31	20,32	20,39	20,35	20,33	20,35	20,30	20,36	20,43	20,44	20,39	20,37	20,39	20,32	20,39	20,48	20,42	20,44	20,39	20,37	20,51	20,50	20,46	20,50	20,45	20,46	20,51	20,50	20,48	20,49	20,52	20,46	20,42	20,43	20,43	20,50	20,44	20,43	20,47	20,44	20,39	20,38	20,44	20,41	20,45	20,53	20,52	20,54	20,47	20,49	20,45	20,50	20,59	20,55	20,48	20,47	20,45	20,50	20,51	20,49	20,41	20,40	20,44	20,45	20,45	20,47	20,47	20,48	20,48	20,48	20,47	20,41	20,46	20,44	20,47	20,52	20,41	20,42	20,46	20,46	20,44	20,38	20,49	20,54	20,49	20,46	20,46	20,48	20,53	20,48	20,42	20,41	20,45	20,55	20,44	20,46	20,44	20,40	20,45	20,45	20,39	20,40	20,45	20,47	20,49	20,41	20,41	20,44	20,45	20,46	20,51	20,51	20,50	20,54	20,46	20,50	20,53	20,48	20,45	20,42	20,46	20,44	20,42	20,42	20,41	20,42	20,43	20,44	20,50	20,50	20,46	20,51	20,46	20,45	20,54	20,45	20,48	20,50	20,47	20,42	20,41	20,44	20,43	20,53	20,49	20,45	20,44	20,44	20,52	20,51	20,44	20,45	20,48	20,45	20,44	20,50	20,46	20,37	20,50	20,45	20,46	20,41	20,41	20,42	20,36	20,40	20,45	20,42	20,41	20,39	20,46	20,51	20,54	20,47	20,43	20,42	20,45	20,47	20,47	20,46	20,42	20,47	20,43	20,39	20,50	20,54	20,46	20,44	20,51	20,46	20,43	20,52	20,43	20,39	20,38	20,38	20,44	20,53	20,45	20,37	20,35	20,41	20,42	20,49	20,47	20,35	20,39	20,43	20,44	20,42	20,43	20,44	20,43	20,43	20,48	20,46	20,40	20,40	20,43	20,49	20,47	20,49	20,42	20,42	20,43	20,45	20,46	20,45	20,35	20,31	20,29	20,41	20,48	20,36	20,31	20,33	20,44	20,41	20,37	20,44	20,51	20,47	20,42	20,31	20,40	20,42	20,41	20,35	20,30	20,34	20,39	20,31	20,36	20,33	20,27	20,22	20,18	20,25	20,33	20,27	20,28	20,29	20,26	20,19	20,20	20,14	20,24	20,20	20,14	20,09	20,06	20,14	20,23	20,22	20,21	20,23	20,24	20,27	20,30	20,38	20,38	20,33	20,37	20,30	20,24	20,32	20,30	20,29	20,36	20,34	20,25	20,31	20,29	20,25	20,33	20,32	20,32	20,32	20,35	20,31	20,24	20,21	20,29	20,24	20,18	20,22	20,35	20,29	20,27	20,35	20,35	20,35	20,40	20,32	20,31	20,26	20,28	20,26	20,23	20,26	20,32	20,26	20,27	20,31	20,32	20,28	20,22	20,23	20,35	20,35	20,36	20,33	20,28	20,24	20,23	20,23	20,23	20,23	20,22	20,22	20,15	20,27	20,27	20,23	20,17	20,16	20,31	20,31	20,24	20,22	20,27	20,28	20,23	20,26	20,30	20,33	20,29	20,22	20,20	20,21	20,27	20,31	20,28	20,30	20,26	20,27	20,22	20,24	20,31	20,27	20,17	20,22	20,30	20,20	20,11	20,21	20,26	20,30	20,21	20,32	20,24	20,22	20,18	20,24	20,26	20,29	20,35	20,29	20,21	20,21	20,28	20,34	20,25	20,22	20,26	20,30	20,24	20,27	20,32	20,31	20,16	20,21	20,26	20,23	20,25	20,33	20,23	20,14	20,21	20,16	20,22	20,30	20,29	20,18	20,16	20,20	20,23	20,20	20,33	20,29	20,15	20,29	20,28	20,29	20,28	20,23	20,22	20,21	20,22	20,22	20,25	20,23	20,15	20,19	20,24	20,28	20,26	20,26	20,24	20,19	20,20	20,29	20,22	20,14	20,17	20,14	20,16	20,26	20,18	20,27	20,27	20,22	20,29	20,28	
20,30	20,33	20,36	20,31	20,24	20,21	20,29	20,22	20,23	20,25	20,31	20,28	20,25	20,28	20,40	20,41	20,29	20,23	20,30	20,38	20,22	20,24	20,39	20,31	20,27	20,29	20,27	20,33	20,33	20,28	20,29	20,34	20,37	20,29	20,26	20,21	20,28	20,28	20,27	20,27	20,36	20,37	20,34	20,26	20,32	20,37	20,31	20,27	20,30	20,30	20,40	20,40	20,34	20,23	20,25	20,25	20,37	20,34	20,40	20,35	20,39	20,34	20,38	20,43	20,41	20,36	20,35	20,45	20,45	20,37	20,41	20,43	20,43	20,37	20,41	20,39	20,40	20,37	20,41	20,31	20,24	20,29	20,28	20,30	20,39	20,38	20,37	20,37	20,35	20,43	20,40	20,34	20,35	20,42	20,41	20,40	20,43	20,35	20,36	20,44	20,36	20,34	20,31	20,34	20,44	20,39	20,37	20,41	20,38	20,44	20,45	20,46	20,41	20,37	20,39	20,35	20,41	20,38	20,39	20,38	20,36	20,34	20,44	20,54	20,49	20,40	20,44	20,36	20,41	20,36	20,35	20,38	20,41	20,37	20,42	20,38	20,43	20,42	20,40	20,34	20,45	20,42	20,44	20,39	20,45	20,44	20,32	20,36	20,40	20,41	20,40	20,38	20,48	20,50	20,37	20,41	20,37	20,34	20,34	20,33	20,32	20,34	20,29	20,29	20,40	20,34	20,32	20,41	20,41	20,47	20,49	20,41	20,38	20,29	20,32	20,40	20,43	20,41	20,44	20,43	20,41	20,39	20,44	20,39	20,39	20,43	20,40	20,37	20,38	20,34	20,33	20,38	20,34	20,34	20,34	20,41	20,39	20,34	20,33	20,32	20,30	20,41	20,42	20,42	20,45	20,38	20,48	20,48	20,42	20,43	20,46	20,50	20,48	20,52	20,47	20,54	20,56	20,53	20,49	20,44	20,45	20,51	20,46	20,45	20,50	20,47	20,42	20,48	20,50	20,48	20,44	20,48	20,56	20,53	20,43	20,39	20,41	20,44	20,53	20,47	20,46	20,51	20,45	20,52	20,58	20,49	20,41	20,45	20,47	20,50	20,47	20,44	20,54	20,52	20,45	20,46	20,45	20,48	20,52	20,48	20,48	20,49	20,44	20,44	20,47	20,46	20,41	20,44	20,53	20,51	20,48	20,45	20,44	20,54	20,49	20,47	20,42	20,42	20,49	20,54	20,48	20,42	20,45	20,42	20,44	20,43	20,45	20,45	20,44	20,45	20,46	20,42	20,44	20,49	20,47	20,38	20,47	20,54	20,55	20,57	20,50	20,51	20,50	20,47	20,46	20,42	20,50	20,48	20,44	20,45	20,42	20,43	20,40	20,42	20,48	20,49	20,49	20,48	20,48	20,46	20,45	20,42	20,36	20,44	20,47	20,45	20,43	20,50	20,49	20,49	20,45	20,44	20,48	20,49	20,47	20,51	20,44	20,42	20,43	20,49	20,43	20,46	20,45	20,44	20,48	20,47	20,44	20,40	20,44	20,48	20,54	20,50	20,45	20,39	20,43	20,39	20,48	20,54	20,46	20,42	20,38	20,40	20,50	20,44	20,47	20,48	20,45	20,49	20,46	20,43	20,42	20,45	20,42	20,35	20,41	20,46	20,43	20,49	20,49	20,35	20,39	20,42	20,47	20,51	20,44	20,40	20,34	20,38	20,49	20,51	20,48	20,45	20,35	20,43	20,42	20,42	20,47	20,44	20,42	20,44	20,47	20,44	20,42	20,40	20,47	20,50	20,43	20,47	20,45	20,42	20,39	20,40	20,40	20,47	20,38	20,30	20,30	20,40	20,53	20,38	20,31	20,41	20,45	20,40	20,36	20,46	20,50	20,45	20,51	20,42	20,41	20,40	20,38	20,36	20,34	20,26	20,34	20,39	20,33	20,34	20,28	20,23	20,17	20,23	20,30	20,26	20,21	20,18	20,18	20,24	20,19	20,18	20,25	20,20	20,15	20,19	20,13	20,18	20,20	20,19	20,19	20,19	20,33	20,38	20,34	20,36	20,32	20,32	20,32	20,36	20,33	20,40	20,44	20,30	20,35	20,32	20,27	20,29	20,26	20,30	20,28	20,33	20,31	20,35	20,32	20,38	20,32	20,26	20,41	20,28	20,21	20,27	20,26	20,26	20,25	20,27	20,32	20,31	20,36	20,32	20,27	20,19	20,27	20,16	20,23	20,28	20,26	20,19	20,24	20,32	20,26	20,32	20,31	20,28	20,29	20,30	20,26	20,26	20,18	20,22	20,25	20,20	20,28	20,35	20,31	20,30	20,26	20,27	20,24	20,25	20,21	20,29	20,30	20,27	20,18	20,17	20,29	20,27	20,29	20,27	20,32	20,34	20,34	20,25	20,14	20,19	20,27	20,30	20,33	20,22	20,19	20,24	20,22	20,13	20,26	20,26	20,21	20,24	20,35	20,28	20,19	20,26	20,25	20,20	20,19	20,23	20,21	20,24	20,31	20,29	20,20	20,20	20,26	20,23	20,21	20,23	20,28	20,31	20,25	20,21	20,24	20,32	20,35	20,36	20,35	20,34	20,21	20,20	20,31	20,28	20,28	20,31	20,29	20,18	20,19	20,27	20,22	20,26	20,20	20,20	20,20	20,18	20,23	20,21	20,28	20,19	20,14	20,23	20,30	20,25	20,26	20,22	20,19	20,25	20,20	20,21	20,28	20,29	20,20	20,22	20,21	20,30	20,29	20,19	20,20	20,17	20,21	20,25	20,21	20,23	20,19	20,08	20,11	20,18	20,17	20,30	20,29	20,26	20,28	20,28	
20,26	20,36	20,28	20,28	20,21	20,22	20,30	20,25	20,25	20,22	20,25	20,32	20,27	20,33	20,31	20,42	20,38	20,25	20,27	20,34	20,29	20,31	20,28	20,31	20,34	20,22	20,30	20,28	20,29	20,24	20,30	20,40	20,41	20,25	20,21	20,26	20,23	20,24	20,30	20,27	20,29	20,35	20,39	20,31	20,38	20,37	20,25	20,24	20,27	20,35	20,35	20,37	20,35	20,28	20,34	20,35	20,33	20,29	20,30	20,47	20,42	20,32	20,39	20,41	20,35	20,30	20,28	20,45	20,43	20,27	20,32	20,41	20,43	20,42	20,36	20,36	20,37	20,42	20,36	20,29	20,25	20,27	20,24	20,34	20,46	20,42	20,41	20,41	20,35	20,34	20,42	20,37	20,33	20,40	20,41	20,36	20,42	20,33	20,40	20,46	20,37	20,33	20,37	20,32	20,38	20,38	20,33	20,34	20,33	20,40	20,34	20,40	20,43	20,34	20,38	20,32	20,39	20,43	20,41	20,40	20,36	20,36	20,45	20,52	20,41	20,36	20,44	20,41	20,37	20,39	20,31	20,36	20,37	20,37	20,42	20,36	20,36	20,44	20,37	20,40	20,40	20,43	20,43	20,38	20,40	20,43	20,42	20,46	20,39	20,46	20,47	20,33	20,29	20,39	20,43	20,40	20,40	20,37	20,32	20,42	20,40	20,38	20,30	20,30	20,35	20,32	20,33	20,39	20,36	20,41	20,48	20,39	20,34	20,36	20,38	20,38	20,40	20,43	20,42	20,39	20,40	20,36	20,39	20,35	20,35	20,37	20,39	20,47	20,41	20,36	20,33	20,38	20,33	20,36	20,47	20,47	20,48	20,32	20,31	20,41	20,34	20,38	20,41	20,41	20,41	20,39	20,45	20,46	20,39	20,43	20,48	20,51	20,46	20,44	20,48	20,52	20,56	20,52	20,53	20,54	20,45	20,46	20,34	20,41	20,46	20,45	20,40	20,43	20,55	20,51	20,48	20,43	20,48	20,47	20,41	20,43	20,49	20,42	20,49	20,53	20,46	20,49	20,50	20,50	20,56	20,51	20,47	20,54	20,52	20,46	20,49	20,43	20,56	20,54	20,46	20,49	20,42	20,42	20,52	20,45	20,41	20,46	20,38	20,45	20,48	20,50	20,48	20,41	20,52	20,52	20,50	20,54	20,44	20,48	20,55	20,48	20,46	20,43	20,53	20,54	20,47	20,39	20,39	20,45	20,51	20,45	20,44	20,46	20,50	20,53	20,49	20,51	20,44	20,43	20,44	20,42	20,42	20,52	20,57	20,55	20,52	20,44	20,43	20,44	20,46	20,39	20,36	20,49	20,45	20,42	20,44	20,43	20,39	20,43	20,45	20,46	20,53	20,52	20,47	20,43	20,43	20,45	20,40	20,45	20,47	20,46	20,41	20,42	20,42	20,42	20,42	20,42	20,45	20,49	20,42	20,44	20,45	20,48	20,47	20,47	20,49	20,46	20,42	20,44	20,49	20,46	20,40	20,41	20,46	20,47	20,52	20,48	20,47	20,47	20,42	20,40	20,46	20,54	20,52	20,45	20,42	20,47	20,52	20,48	20,48	20,49	20,47	20,45	20,42	20,46	20,38	20,34	20,35	20,34	20,41	20,47	20,44	20,46	20,49	20,42	20,40	20,42	20,47	20,42	20,43	20,43	20,38	20,29	20,37	20,38	20,39	20,41	20,33	20,38	20,45	20,38	20,39	20,43	20,47	20,43	20,42	20,41	20,38	20,37	20,44	20,51	20,44	20,44	20,40	20,39	20,44	20,34	20,40	20,41	20,35	20,35	20,34	20,34	20,39	20,39	20,33	20,40	20,47	20,38	20,35	20,45	20,51	20,50	20,44	20,45	20,39	20,39	20,30	20,32	20,31	20,17	20,26	20,38	20,30	20,26	20,28	20,23	20,18	20,22	20,22	20,24	20,26	20,23	20,14	20,20	20,25	20,20	20,26	20,16	20,11	20,22	20,23	20,21	20,27	20,18	20,21	20,27	20,30	20,38	20,31	20,35	20,34	20,27	20,28	20,35	20,32	20,37	20,37	20,24	20,30	20,33	20,28	20,31	20,35	20,26	20,28	20,33	20,29	20,31	20,25	20,31	20,41	20,38	20,35	20,25	20,18	20,25	20,29	20,30	20,28	20,28	20,29	20,32	20,36	20,31	20,30	20,22	20,28	20,30	20,24	20,27	20,27	20,23	20,27	20,25	20,23	20,21	20,24	20,28	20,28	20,33	20,28	20,22	20,12	20,07	20,15	20,21	20,25	20,33	20,26	20,31	20,36	20,28	20,22	20,22	20,23	20,23	20,28	20,19	20,22	20,22	20,35	20,23	20,22	20,28	20,25	20,30	20,31	20,30	20,27	20,20	20,26	20,25	20,35	20,25	20,27	20,26	20,27	20,17	20,27	20,32	20,28	20,26	20,32	20,31	20,25	20,26	20,26	20,22	20,21	20,33	20,23	20,28	20,32	20,34	20,31	20,20	20,32	20,31	20,20	20,23	20,31	20,28	20,27	20,28	20,32	20,27	20,28	20,33	20,21	20,23	20,19	20,20	20,24	20,28	20,27	20,23	20,28	20,22	20,26	20,30	20,30	20,23	20,17	20,18	20,29	20,30	20,32	20,22	20,28	20,26	20,16	20,14	20,21	20,29	20,33	20,26	20,18	20,19	20,28	20,27	20,32	20,25	20,17	20,29	20,23	20,30	20,42	20,26	20,15	20,17	20,23	20,25	20,21	20,27	20,27	20,22	20,19	20,22	20,17	20,31	20,25	20,21	20,24	20,16	
20,34	20,32	20,24	20,29	20,29	20,21	20,27	20,23	20,26	20,30	20,22	20,34	20,34	20,39	20,30	20,28	20,45	20,32	20,29	20,33	20,30	20,39	20,33	20,19	20,30	20,34	20,35	20,28	20,30	20,26	20,23	20,42	20,37	20,27	20,14	20,26	20,30	20,26	20,26	20,29	20,24	20,27	20,31	20,30	20,30	20,32	20,32	20,34	20,28	20,34	20,38	20,38	20,40	20,33	20,37	20,43	20,37	20,31	20,25	20,31	20,37	20,28	20,37	20,45	20,32	20,33	20,34	20,42	20,37	20,32	20,40	20,41	20,41	20,41	20,35	20,36	20,35	20,35	20,39	20,34	20,34	20,29	20,23	20,38	20,52	20,29	20,28	20,34	20,31	20,31	20,34	20,34	20,38	20,45	20,39	20,30	20,29	20,30	20,32	20,41	20,37	20,37	20,32	20,37	20,33	20,36	20,40	20,36	20,33	20,36	20,27	20,35	20,41	20,31	20,33	20,36	20,44	20,40	20,43	20,48	20,44	20,41	20,40	20,50	20,42	20,42	20,44	20,41	20,45	20,42	20,41	20,36	20,35	20,36	20,42	20,45	20,36	20,42	20,38	20,38	20,40	20,46	20,40	20,37	20,36	20,37	20,40	20,45	20,41	20,46	20,53	20,40	20,33	20,31	20,34	20,37	20,40	20,37	20,31	20,43	20,43	20,40	20,28	20,30	20,36	20,36	20,40	20,37	20,39	20,36	20,39	20,48	20,37	20,35	20,48	20,35	20,33	20,44	20,44	20,39	20,40	20,33	20,34	20,41	20,36	20,35	20,40	20,39	20,40	20,31	20,32	20,37	20,31	20,32	20,42	20,55	20,52	20,39	20,41	20,48	20,39	20,42	20,44	20,40	20,38	20,40	20,47	20,45	20,43	20,37	20,44	20,51	20,56	20,49	20,44	20,42	20,52	20,55	20,46	20,49	20,44	20,41	20,34	20,34	20,41	20,41	20,42	20,45	20,52	20,53	20,48	20,47	20,49	20,42	20,39	20,47	20,49	20,49	20,47	20,50	20,45	20,52	20,52	20,50	20,48	20,49	20,48	20,52	20,56	20,47	20,42	20,42	20,53	20,54	20,44	20,44	20,47	20,45	20,51	20,44	20,36	20,45	20,47	20,45	20,46	20,55	20,47	20,43	20,53	20,51	20,52	20,55	20,54	20,47	20,54	20,49	20,52	20,45	20,53	20,56	20,51	20,43	20,43	20,47	20,51	20,45	20,44	20,48	20,47	20,46	20,45	20,50	20,44	20,45	20,34	20,43	20,45	20,45	20,52	20,52	20,49	20,41	20,39	20,46	20,47	20,45	20,39	20,44	20,48	20,47	20,47	20,45	20,44	20,48	20,46	20,42	20,50	20,46	20,49	20,45	20,45	20,57	20,54	20,50	20,49	20,54	20,45	20,44	20,41	20,42	20,46	20,40	20,41	20,44	20,44	20,39	20,43	20,49	20,49	20,46	20,48	20,43	20,35	20,37	20,41	20,42	20,35	20,40	20,49	20,51	20,45	20,41	20,42	20,38	20,35	20,38	20,46	20,49	20,52	20,47	20,46	20,51	20,53	20,50	20,52	20,41	20,45	20,52	20,49	20,48	20,42	20,36	20,42	20,40	20,40	20,44	20,44	20,43	20,42	20,45	20,41	20,39	20,42	20,44	20,47	20,40	20,34	20,36	20,37	20,41	20,34	20,40	20,35	20,37	20,43	20,42	20,42	20,44	20,50	20,48	20,41	20,38	20,38	20,36	20,40	20,48	20,42	20,41	20,36	20,37	20,49	20,40	20,43	20,43	20,34	20,34	20,33	20,36	20,38	20,39	20,46	20,42	20,41	20,37	20,43	20,48	20,42	20,47	20,42	20,44	20,43	20,40	20,40	20,32	20,38	20,32	20,26	20,30	20,28	20,25	20,27	20,23	20,15	20,18	20,19	20,20	20,29	20,32	20,18	20,14	20,19	20,23	20,21	20,15	20,18	20,25	20,28	20,22	20,25	20,19	20,22	20,26	20,33	20,35	20,28	20,34	20,32	20,23	20,23	20,33	20,34	20,31	20,26	20,24	20,23	20,31	20,33	20,40	20,33	20,23	20,23	20,26	20,29	20,27	20,30	20,32	20,38	20,34	20,35	20,31	20,28	20,29	20,32	20,31	20,29	20,29	20,24	20,32	20,35	20,36	20,32	20,28	20,25	20,26	20,23	20,20	20,24	20,28	20,30	20,33	20,33	20,26	20,22	20,27	20,22	20,33	20,21	20,13	20,08	20,01	20,11	20,16	20,29	20,36	20,25	20,25	20,29	20,30	20,25	20,21	20,25	20,12	20,21	20,26	20,21	20,21	20,32	20,28	20,16	20,32	20,28	20,25	20,32	20,29	20,26	20,23	20,27	20,26	20,30	20,25	20,22	20,34	20,33	20,26	20,30	20,29	20,26	20,25	20,31	20,25	20,18	20,25	20,26	20,24	20,15	20,29	20,25	20,23	20,31	20,30	20,33	20,20	20,28	20,39	20,23	20,11	20,18	20,22	20,24	20,31	20,31	20,24	20,27	20,26	20,25	20,24	20,28	20,24	20,24	20,23	20,22	20,25	20,30	20,27	20,28	20,26	20,23	20,21	20,14	20,16	20,26	20,37	20,38	20,33	20,34	20,32	20,32	20,23	20,26	20,29	20,22	20,20	20,24	20,14	20,20	20,26	20,32	20,27	20,22	20,20	20,26	20,28	20,38	20,31	20,28	20,28	20,27	20,25	20,19	20,20	20,21	20,19	20,28	20,29	20,26	20,25	20,20	20,16	20,23	20,23	
20,33	20,28	20,25	20,30	20,28	20,19	20,28	20,25	20,23	20,37	20,31	20,25	20,33	20,27	20,29	20,39	20,36	20,35	20,29	20,33	20,26	20,36	20,38	20,28	20,31	20,34	20,33	20,32	20,34	20,26	20,20	20,30	20,37	20,27	20,21	20,23	20,32	20,26	20,22	20,34	20,34	20,36	20,34	20,28	20,30	20,28	20,27	20,34	20,44	20,34	20,32	20,31	20,32	20,38	20,43	20,40	20,38	20,32	20,25	20,34	20,34	20,23	20,29	20,39	20,36	20,34	20,38	20,40	20,36	20,29	20,40	20,41	20,47	20,43	20,35	20,30	20,35	20,36	20,40	20,39	20,36	20,42	20,22	20,28	20,37	20,41	20,31	20,30	20,30	20,37	20,31	20,30	20,38	20,44	20,45	20,38	20,32	20,37	20,37	20,40	20,39	20,31	20,38	20,39	20,37	20,35	20,35	20,39	20,36	20,35	20,39	20,34	20,42	20,38	20,39	20,39	20,41	20,37	20,43	20,47	20,44	20,38	20,40	20,44	20,43	20,41	20,45	20,41	20,41	20,39	20,42	20,43	20,37	20,42	20,43	20,43	20,29	20,30	20,33	20,42	20,42	20,43	20,46	20,44	20,44	20,36	20,37	20,48	20,42	20,40	20,45	20,39	20,37	20,35	20,36	20,37	20,33	20,31	20,30	20,44	20,32	20,29	20,22	20,18	20,29	20,30	20,33	20,29	20,32	20,39	20,36	20,42	20,41	20,34	20,50	20,40	20,38	20,43	20,43	20,42	20,43	20,40	20,38	20,41	20,41	20,42	20,34	20,32	20,31	20,30	20,29	20,37	20,34	20,34	20,36	20,49	20,51	20,43	20,38	20,40	20,34	20,35	20,37	20,44	20,44	20,44	20,47	20,52	20,43	20,39	20,46	20,52	20,49	20,47	20,47	20,43	20,46	20,49	20,51	20,52	20,50	20,49	20,43	20,42	20,40	20,39	20,46	20,45	20,44	20,48	20,51	20,45	20,49	20,49	20,41	20,50	20,48	20,43	20,54	20,48	20,48	20,51	20,50	20,48	20,45	20,46	20,43	20,48	20,53	20,47	20,44	20,39	20,48	20,50	20,50	20,49	20,45	20,51	20,51	20,52	20,39	20,37	20,40	20,50	20,49	20,46	20,39	20,39	20,58	20,58	20,51	20,52	20,50	20,46	20,49	20,49	20,46	20,37	20,41	20,48	20,46	20,49	20,46	20,46	20,43	20,45	20,39	20,44	20,47	20,49	20,46	20,41	20,42	20,40	20,38	20,38	20,43	20,45	20,55	20,52	20,42	20,41	20,45	20,47	20,51	20,45	20,45	20,45	20,49	20,51	20,52	20,50	20,47	20,50	20,49	20,44	20,51	20,47	20,47	20,52	20,50	20,56	20,48	20,42	20,43	20,47	20,47	20,47	20,43	20,43	20,45	20,43	20,43	20,43	20,36	20,38	20,49	20,44	20,40	20,45	20,50	20,48	20,41	20,42	20,45	20,44	20,42	20,40	20,49	20,52	20,46	20,40	20,38	20,36	20,35	20,35	20,45	20,44	20,43	20,42	20,45	20,48	20,53	20,56	20,53	20,38	20,40	20,52	20,51	20,50	20,51	20,45	20,38	20,39	20,45	20,47	20,45	20,44	20,40	20,40	20,41	20,38	20,47	20,49	20,48	20,47	20,39	20,38	20,42	20,40	20,41	20,46	20,45	20,43	20,43	20,42	20,43	20,45	20,47	20,46	20,48	20,33	20,39	20,40	20,35	20,37	20,39	20,42	20,42	20,44	20,48	20,46	20,45	20,42	20,33	20,35	20,27	20,33	20,40	20,36	20,40	20,41	20,41	20,39	20,47	20,48	20,42	20,41	20,45	20,42	20,40	20,36	20,37	20,28	20,32	20,34	20,35	20,24	20,27	20,30	20,25	20,20	20,21	20,23	20,21	20,26	20,29	20,30	20,25	20,18	20,19	20,18	20,22	20,16	20,22	20,31	20,30	20,27	20,27	20,23	20,28	20,28	20,30	20,32	20,28	20,34	20,37	20,28	20,29	20,36	20,34	20,32	20,24	20,21	20,20	20,27	20,31	20,40	20,33	20,27	20,22	20,30	20,32	20,36	20,38	20,42	20,34	20,32	20,40	20,40	20,27	20,29	20,30	20,20	20,22	20,23	20,18	20,24	20,31	20,24	20,27	20,23	20,22	20,20	20,18	20,22	20,27	20,23	20,24	20,29	20,34	20,30	20,25	20,28	20,23	20,22	20,25	20,14	20,07	20,05	20,15	20,27	20,31	20,31	20,29	20,20	20,18	20,24	20,23	20,21	20,21	20,22	20,20	20,34	20,31	20,28	20,32	20,25	20,13	20,26	20,35	20,27	20,29	20,25	20,23	20,25	20,24	20,25	20,32	20,29	20,26	20,28	20,32	20,24	20,27	20,31	20,25	20,31	20,31	20,24	20,21	20,21	20,31	20,36	20,19	20,22	20,26	20,28	20,30	20,25	20,23	20,23	20,25	20,31	20,28	20,20	20,26	20,25	20,22	20,24	20,24	20,21	20,22	20,24	20,28	20,34	20,30	20,21	20,29	20,26	20,17	20,21	20,27	20,33	20,32	20,29	20,22	20,22	20,25	20,24	20,21	20,23	20,32	20,34	20,36	20,27	20,30	20,31	20,28	20,27	20,20	20,15	20,27	20,21	20,25	20,28	20,36	20,26	20,24	20,20	20,22	20,28	20,33	20,33	20,26	20,27	20,24	20,23	20,19	20,12	20,18	20,19	20,18	20,22	20,28	20,22	20,22	20,23	20,21	20,24	
20,23	20,25	20,17	20,30	20,26	20,19	20,22	20,22	20,22	20,26	20,33	20,24	20,23	20,24	20,28	20,40	20,36	20,27	20,34	20,35	20,20	20,29	20,33	20,23	20,33	20,30	20,26	20,32	20,25	20,25	20,27	20,27	20,29	20,30	20,33	20,41	20,30	20,29	20,34	20,35	20,33	20,35	20,40	20,30	20,33	20,34	20,29	20,30	20,45	20,42	20,32	20,28	20,35	20,38	20,42	20,37	20,29	20,27	20,28	20,35	20,41	20,35	20,26	20,33	20,34	20,29	20,31	20,35	20,33	20,30	20,34	20,31	20,46	20,46	20,30	20,25	20,31	20,36	20,34	20,33	20,36	20,34	20,26	20,24	20,35	20,36	20,39	20,34	20,29	20,29	20,32	20,35	20,30	20,37	20,34	20,33	20,39	20,36	20,38	20,41	20,43	20,31	20,32	20,39	20,38	20,38	20,34	20,35	20,35	20,30	20,32	20,30	20,34	20,35	20,31	20,32	20,37	20,33	20,42	20,43	20,40	20,38	20,36	20,37	20,35	20,41	20,40	20,41	20,41	20,39	20,35	20,34	20,36	20,40	20,44	20,41	20,38	20,33	20,37	20,42	20,46	20,41	20,41	20,42	20,44	20,43	20,42	20,43	20,36	20,30	20,36	20,36	20,36	20,34	20,34	20,33	20,28	20,29	20,27	20,41	20,39	20,24	20,18	20,14	20,23	20,29	20,30	20,31	20,37	20,48	20,45	20,37	20,32	20,32	20,41	20,42	20,40	20,42	20,34	20,38	20,44	20,44	20,42	20,42	20,38	20,35	20,37	20,30	20,24	20,30	20,29	20,32	20,35	20,36	20,39	20,47	20,46	20,39	20,33	20,38	20,32	20,39	20,40	20,40	20,45	20,42	20,47	20,51	20,45	20,45	20,49	20,51	20,48	20,45	20,44	20,42	20,40	20,44	20,41	20,47	20,46	20,48	20,48	20,40	20,37	20,32	20,38	20,43	20,42	20,46	20,47	20,48	20,52	20,48	20,48	20,51	20,50	20,46	20,48	20,48	20,44	20,46	20,46	20,43	20,43	20,48	20,42	20,50	20,53	20,50	20,48	20,45	20,45	20,47	20,48	20,53	20,50	20,53	20,51	20,47	20,44	20,40	20,44	20,49	20,47	20,47	20,40	20,36	20,40	20,50	20,47	20,52	20,46	20,44	20,50	20,51	20,48	20,40	20,41	20,45	20,46	20,40	20,45	20,46	20,46	20,47	20,38	20,39	20,49	20,48	20,49	20,42	20,45	20,41	20,44	20,40	20,45	20,49	20,46	20,48	20,40	20,42	20,43	20,50	20,54	20,50	20,48	20,43	20,41	20,47	20,44	20,55	20,48	20,46	20,48	20,48	20,48	20,47	20,41	20,42	20,50	20,51	20,50	20,39	20,47	20,51	20,42	20,47	20,41	20,41	20,37	20,40	20,45	20,47	20,46	20,42	20,49	20,47	20,39	20,46	20,52	20,49	20,39	20,39	20,47	20,42	20,44	20,46	20,46	20,50	20,44	20,46	20,48	20,45	20,40	20,35	20,47	20,41	20,38	20,42	20,44	20,44	20,42	20,45	20,44	20,31	20,33	20,47	20,46	20,45	20,46	20,45	20,43	20,41	20,46	20,48	20,49	20,51	20,39	20,34	20,37	20,40	20,48	20,48	20,43	20,41	20,42	20,41	20,41	20,37	20,36	20,49	20,42	20,36	20,40	20,44	20,42	20,40	20,43	20,44	20,44	20,42	20,35	20,40	20,42	20,45	20,40	20,48	20,41	20,42	20,40	20,37	20,34	20,33	20,33	20,39	20,35	20,32	20,40	20,38	20,38	20,39	20,40	20,39	20,39	20,41	20,43	20,43	20,39	20,42	20,39	20,35	20,31	20,24	20,33	20,31	20,35	20,34	20,32	20,25	20,26	20,21	20,22	20,29	20,33	20,29	20,26	20,28	20,28	20,23	20,23	20,20	20,22	20,22	20,20	20,22	20,24	20,28	20,26	20,26	20,30	20,34	20,36	20,35	20,24	20,28	20,28	20,27	20,29	20,38	20,34	20,35	20,36	20,24	20,24	20,25	20,27	20,31	20,31	20,25	20,18	20,25	20,31	20,30	20,31	20,33	20,31	20,25	20,46	20,38	20,27	20,28	20,34	20,27	20,24	20,27	20,24	20,16	20,24	20,17	20,31	20,26	20,22	20,31	20,23	20,26	20,25	20,23	20,28	20,31	20,29	20,26	20,26	20,29	20,29	20,28	20,24	20,25	20,16	20,23	20,27	20,24	20,23	20,21	20,16	20,15	20,15	20,17	20,10	20,09	20,16	20,14	20,17	20,29	20,29	20,29	20,27	20,24	20,18	20,25	20,35	20,32	20,29	20,36	20,23	20,24	20,30	20,32	20,30	20,21	20,22	20,21	20,21	20,22	20,21	20,19	20,29	20,29	20,31	20,29	20,21	20,27	20,38	20,39	20,25	20,27	20,28	20,30	20,26	20,19	20,26	20,22	20,32	20,33	20,21	20,22	20,31	20,25	20,19	20,28	20,28	20,19	20,18	20,22	20,26	20,26	20,19	20,26	20,31	20,33	20,23	20,16	20,19	20,25	20,23	20,22	20,21	20,20	20,25	20,33	20,22	20,13	20,27	20,23	20,32	20,24	20,26	20,27	20,26	20,21	20,14	20,11	20,17	20,22	20,30	20,43	20,43	20,27	20,20	20,15	20,21	20,23	20,24	20,24	20,28	20,17	20,21	20,25	20,16	20,11	20,12	20,19	20,23	20,26	20,25	20,25	20,25	20,28	20,23	20,24	
20,23	20,23	20,19	20,17	20,17	20,24	20,23	20,21	20,22	20,31	20,32	20,26	20,26	20,25	20,29	20,38	20,32	20,27	20,39	20,43	20,23	20,28	20,28	20,25	20,27	20,31	20,25	20,28	20,30	20,27	20,28	20,35	20,32	20,30	20,38	20,37	20,32	20,29	20,32	20,30	20,28	20,36	20,41	20,39	20,36	20,37	20,31	20,36	20,48	20,37	20,26	20,30	20,37	20,42	20,40	20,27	20,21	20,26	20,36	20,35	20,42	20,39	20,32	20,37	20,29	20,28	20,30	20,34	20,31	20,31	20,34	20,35	20,29	20,40	20,36	20,33	20,28	20,38	20,39	20,33	20,32	20,28	20,28	20,27	20,33	20,35	20,32	20,35	20,30	20,30	20,33	20,26	20,25	20,29	20,28	20,26	20,33	20,35	20,36	20,38	20,42	20,37	20,30	20,38	20,38	20,41	20,36	20,37	20,34	20,32	20,39	20,36	20,37	20,39	20,40	20,35	20,35	20,34	20,33	20,42	20,46	20,41	20,35	20,36	20,38	20,44	20,42	20,40	20,39	20,41	20,45	20,36	20,36	20,35	20,36	20,46	20,40	20,32	20,37	20,41	20,43	20,44	20,42	20,43	20,35	20,39	20,40	20,37	20,30	20,28	20,32	20,27	20,25	20,36	20,33	20,25	20,23	20,24	20,25	20,36	20,34	20,24	20,19	20,27	20,32	20,34	20,35	20,34	20,36	20,42	20,44	20,40	20,32	20,31	20,39	20,45	20,41	20,39	20,36	20,37	20,40	20,42	20,42	20,44	20,37	20,31	20,32	20,34	20,30	20,29	20,31	20,37	20,40	20,43	20,39	20,43	20,38	20,34	20,27	20,35	20,35	20,41	20,43	20,44	20,44	20,48	20,49	20,44	20,38	20,46	20,50	20,53	20,52	20,51	20,39	20,37	20,41	20,47	20,50	20,47	20,47	20,50	20,42	20,43	20,37	20,37	20,37	20,45	20,45	20,48	20,46	20,46	20,50	20,45	20,38	20,45	20,48	20,41	20,45	20,46	20,46	20,45	20,43	20,45	20,45	20,47	20,38	20,45	20,53	20,55	20,54	20,44	20,44	20,45	20,46	20,53	20,53	20,51	20,44	20,40	20,40	20,41	20,44	20,51	20,52	20,55	20,43	20,41	20,50	20,48	20,48	20,46	20,52	20,47	20,47	20,47	20,45	20,39	20,48	20,51	20,51	20,47	20,46	20,50	20,46	20,46	20,40	20,41	20,47	20,48	20,47	20,45	20,44	20,42	20,40	20,44	20,44	20,51	20,46	20,45	20,42	20,46	20,48	20,47	20,57	20,56	20,47	20,44	20,39	20,42	20,46	20,43	20,45	20,46	20,46	20,46	20,48	20,49	20,45	20,43	20,45	20,36	20,44	20,44	20,43	20,52	20,42	20,38	20,35	20,39	20,34	20,30	20,43	20,48	20,47	20,48	20,46	20,47	20,45	20,49	20,48	20,51	20,41	20,48	20,48	20,48	20,47	20,48	20,45	20,41	20,38	20,42	20,52	20,53	20,42	20,41	20,47	20,46	20,38	20,42	20,49	20,42	20,37	20,37	20,39	20,35	20,30	20,38	20,42	20,40	20,43	20,44	20,44	20,39	20,38	20,41	20,42	20,43	20,41	20,37	20,41	20,45	20,40	20,43	20,46	20,39	20,36	20,33	20,39	20,40	20,37	20,46	20,45	20,35	20,34	20,39	20,40	20,40	20,46	20,44	20,50	20,44	20,33	20,40	20,49	20,57	20,51	20,45	20,40	20,40	20,43	20,34	20,32	20,37	20,44	20,45	20,36	20,38	20,36	20,40	20,43	20,41	20,40	20,41	20,40	20,39	20,37	20,39	20,31	20,28	20,34	20,34	20,34	20,29	20,36	20,34	20,30	20,33	20,36	20,28	20,25	20,30	20,25	20,25	20,32	20,31	20,30	20,28	20,21	20,20	20,23	20,24	20,23	20,19	20,20	20,19	20,19	20,30	20,30	20,23	20,23	20,27	20,35	20,34	20,27	20,30	20,27	20,25	20,30	20,26	20,31	20,32	20,35	20,26	20,25	20,24	20,23	20,28	20,33	20,25	20,17	20,25	20,29	20,24	20,34	20,34	20,36	20,31	20,35	20,32	20,26	20,28	20,37	20,31	20,31	20,26	20,23	20,19	20,26	20,27	20,34	20,37	20,26	20,30	20,27	20,23	20,29	20,26	20,26	20,31	20,30	20,26	20,24	20,29	20,33	20,31	20,25	20,18	20,14	20,15	20,29	20,24	20,23	20,25	20,14	20,16	20,17	20,09	20,00	19,98	20,06	20,12	20,17	20,13	20,16	20,21	20,31	20,31	20,26	20,23	20,27	20,26	20,34	20,34	20,24	20,22	20,26	20,25	20,23	20,17	20,16	20,25	20,20	20,28	20,26	20,21	20,24	20,22	20,30	20,25	20,27	20,23	20,31	20,32	20,22	20,25	20,28	20,27	20,25	20,23	20,23	20,24	20,30	20,32	20,26	20,23	20,26	20,25	20,15	20,25	20,26	20,30	20,19	20,22	20,26	20,23	20,19	20,18	20,20	20,24	20,30	20,16	20,17	20,21	20,19	20,21	20,24	20,27	20,24	20,24	20,27	20,17	20,22	20,21	20,23	20,25	20,25	20,24	20,25	20,22	20,17	20,09	20,14	20,22	20,28	20,27	20,23	20,29	20,19	20,20	20,19	20,19	20,17	20,15	20,20	20,21	20,18	20,29	20,16	20,12	20,20	20,19	20,29	20,34	20,22	20,16	20,19	20,24	20,26	20,21
[truncated: 1,444,217 more chars]
