# Supplementary material for: A novel phased-array thermography concept for non-destructive testing
Source: Sci Rep. 2025 Nov 7;15:39144. doi: 10.1038/s41598-025-26380-8 (PMC12594793; doi:10.1038/s41598-025-26380-8)
Supplement: Supplementary file 2 — Supplementary Information 2. [file 41598_2025_26380_MOESM2_ESM.zip › Supplementary_Data/2-Experimental/1-Composite_Plate/PAT_DT_1s_TUp_40s/Impact 2_0022_22.asc]

[Settings]
Version=3
ImageWidth=640
ImageHeight=480
ShotRange=15.00;35.00
CalibRange=-40.00;120.00
TempUnit=�C

[MeasDefs]
ID=Avg	Min	Max	Span	SDev
R1=22.50	20,24	24,16	3,92	0,78

[Data]
20,33	20,26	20,17	20,31	20,24	20,27	20,27	20,21	20,16	20,29	20,36	20,24	20,25	20,23	20,27	20,37	20,26	20,26	20,26	20,23	20,24	20,32	20,27	20,33	20,30	20,27	20,31	20,36	20,40	20,37	20,29	20,25	20,29	20,24	20,21	20,37	20,32	20,29	20,30	20,34	20,31	20,31	20,25	20,30	20,41	20,35	20,28	20,44	20,40	20,38	20,41	20,36	20,32	20,30	20,41	20,34	20,35	20,37	20,35	20,42	20,34	20,30	20,28	20,31	20,37	20,36	20,32	20,37	20,44	20,34	20,31	20,44	20,45	20,35	20,33	20,40	20,37	20,37	20,32	20,37	20,26	20,29	20,39	20,36	20,36	20,35	20,15	20,27	20,46	20,45	20,37	20,39	20,44	20,44	20,36	20,31	20,35	20,35	20,35	20,36	20,37	20,33	20,35	20,42	20,39	20,34	20,31	20,37	20,33	20,33	20,41	20,37	20,29	20,31	20,32	20,39	20,38	20,27	20,26	20,34	20,34	20,33	20,35	20,36	20,39	20,35	20,38	20,36	20,43	20,37	20,32	20,27	20,33	20,31	20,31	20,33	20,36	20,33	20,33	20,38	20,35	20,34	20,36	20,41	20,40	20,42	20,31	20,24	20,29	20,29	20,35	20,38	20,36	20,34	20,40	20,37	20,36	20,38	20,39	20,36	20,29	20,29	20,38	20,35	20,39	20,40	20,35	20,30	20,33	20,34	20,37	20,34	20,31	20,23	20,27	20,44	20,39	20,33	20,41	20,39	20,45	20,38	20,35	20,36	20,39	20,38	20,31	20,30	20,30	20,40	20,40	20,45	20,43	20,37	20,30	20,37	20,33	20,37	20,27	20,29	20,29	20,34	20,37	20,40	20,35	20,26	20,25	20,35	20,41	20,43	20,37	20,42	20,41	20,33	20,38	20,37	20,39	20,43	20,34	20,35	20,40	20,41	20,35	20,38	20,33	20,36	20,40	20,41	20,37	20,38	20,50	20,42	20,36	20,41	20,41	20,42	20,46	20,48	20,34	20,35	20,40	20,42	20,36	20,34	20,38	20,30	20,36	20,38	20,43	20,47	20,43	20,40	20,33	20,36	20,44	20,40	20,36	20,40	20,38	20,32	20,32	20,30	20,36	20,41	20,43	20,44	20,37	20,33	20,37	20,33	20,32	20,35	20,30	20,29	20,41	20,35	20,34	20,38	20,35	20,44	20,35	20,29	20,27	20,35	20,38	20,39	20,40	20,36	20,35	20,34	20,35	20,34	20,31	20,32	20,41	20,45	20,38	20,37	20,38	20,42	20,43	20,43	20,40	20,35	20,42	20,42	20,47	20,37	20,30	20,36	20,34	20,31	20,30	20,34	20,31	20,38	20,31	20,39	20,43	20,36	20,39	20,42	20,40	20,37	20,28	20,33	20,29	20,32	20,36	20,27	20,36	20,35	20,25	20,30	20,41	20,38	20,41	20,37	20,35	20,26	20,34	20,38	20,28	20,27	20,32	20,30	20,36	20,39	20,37	20,43	20,36	20,32	20,38	20,37	20,33	20,37	20,45	20,40	20,35	20,39	20,39	20,35	20,29	20,36	20,42	20,42	20,37	20,38	20,44	20,45	20,42	20,38	20,36	20,40	20,38	20,31	20,36	20,35	20,35	20,29	20,29	20,33	20,38	20,38	20,40	20,43	20,39	20,43	20,43	20,40	20,39	20,35	20,42	20,44	20,42	20,36	20,34	20,31	20,39	20,48	20,43	20,30	20,39	20,50	20,37	20,30	20,37	20,36	20,38	20,36	20,37	20,41	20,43	20,40	20,31	20,38	20,39	20,44	20,33	20,41	20,49	20,45	20,38	20,34	20,38	20,34	20,42	20,39	20,31	20,35	20,36	20,37	20,38	20,33	20,38	20,37	20,37	20,30	20,41	20,41	20,42	20,37	20,32	20,29	20,36	20,38	20,31	20,34	20,45	20,39	20,33	20,27	20,33	20,36	20,42	20,43	20,37	20,28	20,32	20,39	20,42	20,39	20,36	20,42	20,41	20,38	20,37	20,38	20,25	20,35	20,44	20,41	20,32	20,34	20,44	20,39	20,33	20,41	20,40	20,28	20,31	20,32	20,35	20,34	20,33	20,23	20,29	20,31	20,32	20,39	20,40	20,40	20,38	20,30	20,26	20,30	20,33	20,45	20,38	20,37	20,42	20,42	20,39	20,32	20,28	20,30	20,45	20,51	20,37	20,38	20,32	20,30	20,45	20,43	20,40	20,36	20,27	20,32	20,32	20,25	20,30	20,38	20,43	20,44	20,39	20,45	20,35	20,27	20,30	20,39	20,42	20,45	20,37	20,30	20,25	20,26	20,31	20,35	20,35	20,36	20,35	20,36	20,37	20,33	20,29	20,32	20,33	20,36	20,39	20,38	20,33	20,26	20,34	20,37	20,38	20,35	20,30	20,32	20,43	20,30	20,32	20,37	20,40	20,48	20,35	20,31	20,39	20,40	20,38	20,32	20,22	20,31	20,34	20,28	20,27	20,32	20,31	20,33	20,32	20,26	20,33	20,36	20,28	20,37	20,21	20,20	20,33	20,29	20,22	20,29	20,36	20,33	20,30	20,31	20,33	20,31	20,33	20,24	20,26	20,20	20,23	20,32	20,35	20,25	20,20	20,23	20,30	20,36	20,32	20,31	20,35	20,24	20,21	20,31	20,34	20,24	20,30	20,24	20,19	20,23	20,28	20,28	20,29	20,33	20,20	20,18	20,22	20,25	20,28	20,24	20,31	20,30	20,35	20,24	20,18	20,22	20,27	20,24	20,13	20,15	
20,26	20,23	20,14	20,32	20,30	20,28	20,33	20,23	20,22	20,37	20,36	20,26	20,28	20,33	20,31	20,30	20,21	20,25	20,34	20,26	20,17	20,31	20,31	20,27	20,31	20,29	20,34	20,43	20,37	20,38	20,32	20,29	20,30	20,32	20,20	20,33	20,43	20,30	20,28	20,30	20,34	20,44	20,38	20,30	20,31	20,27	20,32	20,37	20,60	20,51	20,45	20,35	20,32	20,37	20,45	20,35	20,27	20,35	20,40	20,49	20,47	20,31	20,30	20,31	20,39	20,42	20,38	20,40	20,47	20,33	20,24	20,35	20,39	20,46	20,40	20,36	20,40	20,43	20,41	20,44	20,28	20,28	20,26	20,29	20,31	20,35	20,21	20,29	20,37	20,45	20,49	20,39	20,43	20,41	20,42	20,36	20,35	20,41	20,43	20,43	20,34	20,28	20,30	20,41	20,41	20,32	20,35	20,37	20,33	20,30	20,39	20,43	20,36	20,36	20,48	20,49	20,45	20,37	20,38	20,37	20,40	20,39	20,38	20,37	20,31	20,39	20,42	20,38	20,32	20,40	20,27	20,31	20,37	20,29	20,32	20,31	20,31	20,33	20,38	20,40	20,36	20,36	20,30	20,37	20,41	20,41	20,35	20,27	20,25	20,38	20,38	20,42	20,36	20,38	20,41	20,42	20,31	20,34	20,38	20,34	20,33	20,28	20,36	20,43	20,38	20,41	20,45	20,50	20,44	20,43	20,38	20,37	20,37	20,30	20,27	20,37	20,42	20,38	20,40	20,46	20,48	20,40	20,39	20,37	20,37	20,44	20,32	20,33	20,38	20,37	20,41	20,44	20,35	20,32	20,37	20,40	20,36	20,34	20,35	20,28	20,35	20,40	20,39	20,45	20,39	20,29	20,27	20,33	20,43	20,45	20,40	20,44	20,42	20,34	20,32	20,44	20,40	20,37	20,33	20,29	20,32	20,44	20,40	20,35	20,31	20,31	20,41	20,38	20,36	20,37	20,37	20,38	20,35	20,37	20,34	20,41	20,43	20,47	20,41	20,40	20,42	20,34	20,36	20,39	20,38	20,27	20,35	20,38	20,47	20,48	20,41	20,37	20,38	20,39	20,40	20,40	20,39	20,41	20,41	20,38	20,32	20,38	20,37	20,41	20,41	20,41	20,42	20,38	20,43	20,43	20,35	20,30	20,29	20,37	20,42	20,29	20,32	20,32	20,43	20,45	20,42	20,37	20,31	20,35	20,36	20,29	20,35	20,34	20,34	20,38	20,37	20,36	20,39	20,37	20,33	20,47	20,40	20,34	20,31	20,42	20,42	20,39	20,34	20,32	20,27	20,31	20,40	20,38	20,32	20,32	20,35	20,32	20,31	20,39	20,29	20,39	20,33	20,38	20,46	20,35	20,30	20,38	20,32	20,29	20,29	20,32	20,37	20,35	20,33	20,30	20,32	20,35	20,29	20,29	20,30	20,31	20,36	20,39	20,30	20,31	20,43	20,38	20,34	20,33	20,36	20,35	20,35	20,33	20,35	20,44	20,37	20,25	20,35	20,38	20,47	20,38	20,39	20,42	20,36	20,44	20,44	20,38	20,35	20,37	20,35	20,43	20,39	20,39	20,37	20,46	20,41	20,38	20,40	20,33	20,31	20,35	20,37	20,36	20,35	20,36	20,33	20,35	20,35	20,33	20,36	20,38	20,29	20,42	20,36	20,36	20,37	20,37	20,40	20,37	20,36	20,32	20,40	20,38	20,38	20,43	20,46	20,36	20,36	20,43	20,45	20,33	20,32	20,31	20,32	20,36	20,39	20,40	20,41	20,35	20,35	20,37	20,35	20,38	20,34	20,35	20,47	20,43	20,39	20,37	20,41	20,35	20,33	20,40	20,34	20,39	20,40	20,42	20,42	20,39	20,48	20,42	20,41	20,37	20,26	20,31	20,38	20,38	20,36	20,29	20,34	20,37	20,37	20,40	20,47	20,47	20,34	20,33	20,42	20,40	20,35	20,34	20,30	20,37	20,32	20,39	20,47	20,45	20,46	20,42	20,38	20,40	20,33	20,34	20,30	20,27	20,35	20,31	20,32	20,28	20,36	20,45	20,40	20,38	20,34	20,28	20,26	20,35	20,38	20,38	20,33	20,29	20,32	20,34	20,27	20,38	20,31	20,35	20,43	20,40	20,24	20,24	20,35	20,45	20,42	20,32	20,39	20,37	20,37	20,32	20,28	20,27	20,33	20,37	20,39	20,36	20,31	20,31	20,43	20,45	20,30	20,33	20,35	20,36	20,40	20,35	20,34	20,41	20,41	20,37	20,38	20,35	20,31	20,33	20,37	20,35	20,37	20,34	20,35	20,35	20,33	20,30	20,31	20,40	20,43	20,40	20,34	20,36	20,35	20,34	20,32	20,32	20,34	20,40	20,33	20,28	20,34	20,21	20,35	20,43	20,42	20,39	20,40	20,28	20,38	20,31	20,29	20,45	20,41	20,41	20,36	20,28	20,44	20,42	20,26	20,29	20,29	20,28	20,38	20,37	20,30	20,36	20,40	20,35	20,30	20,28	20,36	20,39	20,34	20,34	20,29	20,27	20,30	20,25	20,25	20,33	20,39	20,33	20,29	20,36	20,35	20,22	20,19	20,17	20,25	20,22	20,28	20,34	20,37	20,24	20,19	20,21	20,24	20,32	20,37	20,30	20,32	20,20	20,14	20,30	20,38	20,31	20,21	20,20	20,25	20,30	20,26	20,27	20,28	20,25	20,15	20,23	20,22	20,23	20,25	20,23	20,28	20,42	20,31	20,25	20,26	20,31	20,29	20,22	20,18	20,21	
20,19	20,20	20,19	20,29	20,35	20,35	20,35	20,27	20,22	20,29	20,29	20,25	20,25	20,31	20,33	20,31	20,32	20,23	20,35	20,28	20,11	20,24	20,36	20,38	20,32	20,32	20,35	20,39	20,40	20,30	20,26	20,34	20,32	20,30	20,26	20,28	20,36	20,23	20,26	20,29	20,43	20,40	20,40	20,29	20,30	20,39	20,28	20,25	20,35	20,36	20,37	20,35	20,38	20,29	20,41	20,30	20,29	20,28	20,30	20,44	20,47	20,37	20,33	20,29	20,37	20,32	20,38	20,40	20,44	20,33	20,26	20,31	20,34	20,35	20,36	20,31	20,33	20,38	20,31	20,34	20,24	20,30	20,28	20,31	20,32	20,27	20,27	20,29	20,25	20,43	20,45	20,33	20,32	20,27	20,31	20,35	20,32	20,40	20,48	20,42	20,37	20,33	20,36	20,44	20,44	20,38	20,29	20,34	20,33	20,39	20,37	20,43	20,40	20,37	20,49	20,52	20,47	20,39	20,38	20,40	20,32	20,31	20,37	20,35	20,37	20,37	20,42	20,41	20,34	20,33	20,35	20,31	20,35	20,33	20,32	20,30	20,27	20,36	20,39	20,40	20,38	20,42	20,36	20,35	20,36	20,39	20,35	20,38	20,37	20,44	20,40	20,43	20,44	20,40	20,34	20,40	20,33	20,29	20,30	20,36	20,35	20,37	20,32	20,37	20,33	20,36	20,43	20,40	20,40	20,34	20,33	20,26	20,32	20,39	20,26	20,36	20,34	20,33	20,38	20,39	20,44	20,34	20,37	20,34	20,30	20,45	20,45	20,36	20,32	20,33	20,32	20,38	20,31	20,29	20,34	20,42	20,36	20,37	20,31	20,34	20,35	20,44	20,44	20,44	20,35	20,31	20,26	20,32	20,33	20,43	20,45	20,39	20,32	20,39	20,36	20,44	20,51	20,42	20,39	20,36	20,40	20,49	20,46	20,33	20,33	20,33	20,35	20,36	20,23	20,29	20,34	20,35	20,39	20,30	20,25	20,39	20,40	20,39	20,34	20,37	20,44	20,38	20,34	20,51	20,44	20,34	20,32	20,37	20,41	20,45	20,41	20,40	20,40	20,43	20,38	20,38	20,41	20,36	20,38	20,37	20,40	20,36	20,32	20,38	20,39	20,41	20,35	20,41	20,45	20,44	20,45	20,43	20,40	20,44	20,42	20,34	20,44	20,39	20,37	20,44	20,38	20,34	20,37	20,37	20,40	20,35	20,38	20,32	20,35	20,45	20,44	20,40	20,36	20,39	20,42	20,40	20,39	20,38	20,31	20,31	20,34	20,32	20,28	20,33	20,37	20,32	20,27	20,37	20,32	20,31	20,31	20,33	20,26	20,35	20,37	20,38	20,42	20,38	20,39	20,36	20,32	20,34	20,33	20,32	20,31	20,33	20,37	20,40	20,36	20,36	20,25	20,31	20,38	20,29	20,30	20,35	20,41	20,40	20,36	20,34	20,49	20,41	20,39	20,39	20,35	20,33	20,33	20,24	20,35	20,40	20,44	20,35	20,33	20,36	20,42	20,38	20,39	20,40	20,31	20,38	20,43	20,44	20,32	20,36	20,41	20,40	20,40	20,42	20,43	20,40	20,44	20,33	20,35	20,28	20,33	20,33	20,29	20,29	20,37	20,40	20,39	20,29	20,37	20,33	20,39	20,42	20,41	20,37	20,40	20,43	20,41	20,33	20,40	20,37	20,34	20,31	20,41	20,40	20,42	20,40	20,49	20,42	20,38	20,39	20,47	20,40	20,38	20,37	20,33	20,30	20,43	20,39	20,39	20,33	20,27	20,38	20,38	20,34	20,35	20,36	20,49	20,39	20,35	20,34	20,41	20,31	20,29	20,32	20,31	20,37	20,35	20,40	20,51	20,48	20,38	20,37	20,34	20,42	20,36	20,36	20,39	20,39	20,39	20,35	20,34	20,29	20,29	20,44	20,47	20,48	20,41	20,36	20,36	20,45	20,40	20,35	20,31	20,38	20,41	20,37	20,42	20,45	20,48	20,41	20,39	20,36	20,40	20,35	20,34	20,33	20,33	20,31	20,36	20,34	20,35	20,36	20,40	20,36	20,40	20,32	20,27	20,36	20,35	20,35	20,39	20,32	20,34	20,29	20,27	20,34	20,33	20,37	20,42	20,36	20,34	20,37	20,33	20,39	20,39	20,34	20,37	20,34	20,39	20,39	20,27	20,33	20,33	20,35	20,37	20,35	20,32	20,38	20,40	20,39	20,34	20,25	20,33	20,42	20,42	20,48	20,38	20,38	20,34	20,36	20,34	20,32	20,32	20,40	20,41	20,41	20,32	20,31	20,31	20,37	20,36	20,31	20,28	20,34	20,40	20,39	20,39	20,37	20,34	20,36	20,35	20,34	20,28	20,37	20,34	20,33	20,30	20,24	20,27	20,37	20,34	20,37	20,37	20,30	20,29	20,33	20,24	20,36	20,33	20,30	20,34	20,37	20,40	20,34	20,27	20,25	20,28	20,21	20,31	20,45	20,30	20,27	20,31	20,37	20,32	20,35	20,30	20,29	20,29	20,33	20,34	20,26	20,29	20,34	20,39	20,36	20,34	20,38	20,34	20,29	20,28	20,30	20,24	20,17	20,21	20,25	20,22	20,28	20,38	20,30	20,16	20,17	20,21	20,21	20,26	20,28	20,27	20,25	20,23	20,24	20,29	20,30	20,21	20,24	20,34	20,32	20,27	20,19	20,20	20,21	20,17	20,30	20,20	20,20	20,33	20,32	20,31	20,25	20,32	20,30	20,30	20,35	20,32	20,22	20,23	20,30	
20,24	20,19	20,21	20,27	20,29	20,28	20,23	20,24	20,31	20,23	20,25	20,32	20,21	20,28	20,31	20,38	20,29	20,25	20,36	20,34	20,13	20,26	20,43	20,35	20,34	20,28	20,29	20,34	20,31	20,26	20,29	20,36	20,34	20,25	20,20	20,25	20,25	20,34	20,35	20,43	20,38	20,34	20,29	20,33	20,28	20,36	20,25	20,23	20,31	20,31	20,31	20,38	20,39	20,35	20,33	20,29	20,31	20,29	20,31	20,29	20,33	20,45	20,40	20,34	20,41	20,34	20,35	20,36	20,38	20,36	20,33	20,38	20,41	20,40	20,33	20,33	20,35	20,37	20,26	20,29	20,32	20,31	20,29	20,37	20,37	20,28	20,23	20,25	20,20	20,36	20,44	20,26	20,29	20,31	20,28	20,33	20,30	20,37	20,34	20,35	20,32	20,30	20,35	20,37	20,31	20,33	20,28	20,36	20,31	20,36	20,38	20,38	20,43	20,31	20,46	20,48	20,43	20,41	20,36	20,36	20,30	20,26	20,38	20,39	20,30	20,34	20,35	20,36	20,29	20,26	20,36	20,34	20,28	20,31	20,34	20,35	20,29	20,44	20,39	20,33	20,39	20,42	20,32	20,37	20,43	20,45	20,43	20,42	20,41	20,39	20,29	20,37	20,42	20,42	20,37	20,32	20,28	20,35	20,41	20,39	20,38	20,33	20,42	20,42	20,36	20,38	20,36	20,31	20,29	20,33	20,37	20,32	20,26	20,38	20,37	20,31	20,35	20,35	20,41	20,35	20,32	20,34	20,34	20,31	20,33	20,36	20,39	20,37	20,30	20,34	20,37	20,41	20,39	20,34	20,40	20,39	20,40	20,35	20,32	20,30	20,40	20,49	20,44	20,41	20,32	20,25	20,27	20,30	20,38	20,41	20,40	20,34	20,32	20,37	20,36	20,41	20,48	20,41	20,46	20,38	20,46	20,42	20,42	20,29	20,28	20,33	20,37	20,42	20,36	20,35	20,54	20,49	20,46	20,37	20,32	20,38	20,34	20,33	20,33	20,33	20,39	20,43	20,35	20,45	20,46	20,27	20,29	20,40	20,44	20,44	20,45	20,39	20,42	20,47	20,38	20,34	20,40	20,42	20,41	20,44	20,34	20,35	20,41	20,43	20,34	20,40	20,32	20,31	20,37	20,42	20,38	20,46	20,40	20,40	20,43	20,40	20,39	20,39	20,35	20,39	20,40	20,41	20,40	20,37	20,35	20,39	20,41	20,36	20,41	20,39	20,41	20,38	20,28	20,33	20,39	20,39	20,41	20,36	20,36	20,38	20,32	20,34	20,36	20,44	20,49	20,37	20,35	20,42	20,38	20,31	20,35	20,37	20,31	20,27	20,38	20,32	20,35	20,41	20,41	20,38	20,38	20,39	20,39	20,40	20,29	20,29	20,34	20,42	20,46	20,29	20,21	20,30	20,43	20,30	20,32	20,41	20,42	20,43	20,38	20,37	20,47	20,42	20,42	20,41	20,33	20,46	20,45	20,39	20,38	20,37	20,41	20,44	20,42	20,42	20,39	20,30	20,34	20,41	20,36	20,38	20,40	20,43	20,36	20,33	20,37	20,38	20,43	20,49	20,49	20,48	20,43	20,31	20,34	20,30	20,27	20,34	20,36	20,25	20,31	20,32	20,36	20,37	20,41	20,43	20,40	20,40	20,29	20,33	20,34	20,40	20,33	20,33	20,45	20,44	20,37	20,39	20,34	20,35	20,39	20,42	20,38	20,34	20,38	20,41	20,37	20,38	20,37	20,35	20,32	20,31	20,38	20,36	20,39	20,36	20,31	20,36	20,40	20,41	20,36	20,40	20,46	20,38	20,39	20,37	20,44	20,36	20,34	20,36	20,38	20,40	20,36	20,37	20,43	20,40	20,33	20,25	20,27	20,33	20,45	20,38	20,32	20,39	20,42	20,35	20,40	20,30	20,38	20,46	20,44	20,40	20,43	20,38	20,35	20,44	20,48	20,37	20,34	20,38	20,43	20,41	20,45	20,41	20,46	20,47	20,40	20,41	20,36	20,36	20,42	20,46	20,39	20,40	20,32	20,39	20,42	20,43	20,34	20,37	20,34	20,32	20,24	20,29	20,31	20,32	20,34	20,37	20,40	20,32	20,29	20,35	20,32	20,33	20,41	20,35	20,35	20,35	20,34	20,32	20,29	20,36	20,35	20,34	20,34	20,39	20,34	20,27	20,36	20,39	20,38	20,40	20,40	20,37	20,45	20,38	20,33	20,23	20,29	20,44	20,36	20,40	20,42	20,34	20,36	20,32	20,31	20,35	20,35	20,33	20,38	20,34	20,32	20,29	20,31	20,32	20,31	20,35	20,28	20,25	20,31	20,37	20,39	20,37	20,27	20,34	20,34	20,31	20,29	20,38	20,35	20,26	20,28	20,29	20,18	20,35	20,26	20,26	20,41	20,38	20,34	20,31	20,34	20,36	20,36	20,34	20,28	20,33	20,27	20,29	20,21	20,32	20,30	20,20	20,24	20,37	20,31	20,23	20,18	20,28	20,35	20,32	20,28	20,25	20,28	20,30	20,28	20,25	20,28	20,33	20,29	20,30	20,19	20,33	20,34	20,38	20,34	20,36	20,27	20,33	20,27	20,25	20,17	20,25	20,31	20,21	20,15	20,17	20,27	20,21	20,24	20,22	20,25	20,15	20,20	20,30	20,29	20,28	20,24	20,31	20,30	20,34	20,32	20,24	20,17	20,20	20,17	20,22	20,23	20,21	20,29	20,30	20,25	20,25	20,30	20,27	20,23	20,28	20,18	20,21	20,22	20,28	
20,28	20,28	20,17	20,20	20,25	20,23	20,13	20,11	20,22	20,20	20,14	20,24	20,27	20,31	20,26	20,28	20,26	20,22	20,31	20,31	20,14	20,18	20,27	20,22	20,20	20,32	20,16	20,26	20,32	20,24	20,40	20,42	20,28	20,23	20,18	20,22	20,21	20,33	20,34	20,33	20,37	20,28	20,30	20,27	20,20	20,28	20,30	20,37	20,32	20,33	20,38	20,34	20,28	20,31	20,29	20,29	20,28	20,27	20,36	20,40	20,32	20,44	20,47	20,35	20,35	20,36	20,31	20,31	20,32	20,32	20,35	20,36	20,36	20,44	20,43	20,32	20,27	20,28	20,29	20,31	20,32	20,40	20,38	20,27	20,37	20,23	20,13	20,30	20,33	20,28	20,35	20,28	20,24	20,30	20,27	20,35	20,36	20,34	20,32	20,33	20,48	20,37	20,26	20,26	20,24	20,27	20,34	20,42	20,35	20,29	20,31	20,39	20,36	20,32	20,38	20,46	20,43	20,44	20,33	20,32	20,29	20,29	20,34	20,42	20,35	20,26	20,35	20,40	20,35	20,24	20,33	20,29	20,23	20,28	20,28	20,32	20,33	20,37	20,33	20,34	20,32	20,34	20,29	20,32	20,33	20,39	20,36	20,34	20,37	20,41	20,27	20,31	20,30	20,35	20,34	20,34	20,24	20,37	20,44	20,34	20,30	20,32	20,42	20,48	20,34	20,30	20,33	20,33	20,31	20,33	20,31	20,36	20,30	20,37	20,32	20,30	20,32	20,35	20,34	20,28	20,25	20,29	20,34	20,38	20,34	20,33	20,32	20,31	20,34	20,33	20,35	20,39	20,42	20,31	20,38	20,41	20,41	20,39	20,27	20,27	20,36	20,48	20,48	20,35	20,32	20,29	20,33	20,42	20,44	20,46	20,42	20,41	20,36	20,33	20,33	20,37	20,47	20,44	20,43	20,39	20,40	20,39	20,37	20,38	20,39	20,33	20,35	20,40	20,37	20,37	20,50	20,46	20,43	20,41	20,41	20,40	20,37	20,30	20,39	20,41	20,43	20,35	20,29	20,36	20,43	20,44	20,26	20,35	20,40	20,41	20,42	20,46	20,35	20,40	20,41	20,41	20,33	20,40	20,36	20,36	20,36	20,33	20,38	20,46	20,37	20,37	20,31	20,23	20,35	20,35	20,34	20,40	20,40	20,36	20,47	20,41	20,35	20,33	20,34	20,37	20,41	20,39	20,37	20,33	20,43	20,40	20,42	20,38	20,39	20,44	20,34	20,29	20,36	20,36	20,37	20,33	20,37	20,36	20,39	20,44	20,35	20,34	20,37	20,46	20,39	20,33	20,35	20,37	20,38	20,32	20,35	20,37	20,35	20,31	20,27	20,34	20,37	20,44	20,37	20,31	20,33	20,36	20,33	20,29	20,29	20,19	20,29	20,37	20,36	20,23	20,28	20,37	20,44	20,34	20,36	20,37	20,39	20,34	20,35	20,35	20,39	20,41	20,41	20,40	20,36	20,43	20,37	20,32	20,36	20,31	20,34	20,41	20,43	20,44	20,36	20,29	20,37	20,39	20,40	20,34	20,32	20,37	20,36	20,34	20,31	20,40	20,38	20,45	20,46	20,45	20,42	20,35	20,39	20,41	20,38	20,39	20,39	20,29	20,28	20,24	20,26	20,34	20,42	20,44	20,44	20,41	20,27	20,36	20,36	20,43	20,36	20,28	20,43	20,45	20,41	20,41	20,33	20,34	20,44	20,40	20,33	20,40	20,40	20,40	20,48	20,47	20,43	20,38	20,37	20,34	20,37	20,38	20,41	20,41	20,35	20,31	20,37	20,32	20,44	20,38	20,48	20,38	20,35	20,40	20,40	20,34	20,34	20,38	20,41	20,41	20,35	20,36	20,44	20,36	20,38	20,35	20,40	20,30	20,38	20,44	20,35	20,40	20,34	20,34	20,35	20,31	20,41	20,43	20,34	20,40	20,41	20,37	20,37	20,33	20,38	20,31	20,35	20,30	20,30	20,38	20,43	20,42	20,45	20,43	20,35	20,34	20,33	20,34	20,41	20,49	20,39	20,36	20,36	20,37	20,38	20,45	20,34	20,38	20,42	20,30	20,26	20,30	20,38	20,34	20,27	20,32	20,37	20,36	20,35	20,37	20,38	20,34	20,40	20,38	20,32	20,31	20,27	20,32	20,34	20,36	20,45	20,35	20,28	20,28	20,37	20,41	20,30	20,31	20,33	20,34	20,44	20,42	20,41	20,38	20,36	20,32	20,37	20,44	20,36	20,35	20,45	20,33	20,31	20,37	20,25	20,34	20,44	20,34	20,34	20,37	20,31	20,27	20,27	20,32	20,34	20,42	20,34	20,29	20,27	20,35	20,45	20,36	20,34	20,34	20,32	20,24	20,25	20,34	20,27	20,27	20,32	20,33	20,32	20,30	20,29	20,26	20,32	20,36	20,37	20,30	20,31	20,41	20,41	20,37	20,42	20,23	20,29	20,28	20,26	20,28	20,33	20,31	20,34	20,27	20,37	20,39	20,36	20,38	20,38	20,30	20,30	20,30	20,27	20,29	20,27	20,26	20,26	20,28	20,31	20,27	20,24	20,22	20,29	20,35	20,33	20,33	20,25	20,27	20,32	20,38	20,36	20,29	20,28	20,17	20,17	20,30	20,35	20,25	20,26	20,29	20,30	20,24	20,22	20,24	20,35	20,29	20,18	20,33	20,25	20,24	20,33	20,29	20,29	20,14	20,18	20,27	20,22	20,25	20,31	20,20	20,18	20,26	20,35	20,28	20,21	20,25	20,25	20,28	20,33	20,33	
20,14	20,19	20,19	20,11	20,21	20,18	20,19	20,15	20,24	20,24	20,22	20,26	20,17	20,28	20,33	20,24	20,20	20,22	20,20	20,19	20,11	20,20	20,22	20,27	20,19	20,32	20,31	20,18	20,33	20,28	20,41	20,38	20,24	20,21	20,20	20,24	20,29	20,20	20,27	20,18	20,24	20,35	20,25	20,28	20,20	20,26	20,26	20,23	20,20	20,32	20,31	20,37	20,37	20,43	20,34	20,34	20,31	20,25	20,25	20,36	20,34	20,41	20,42	20,33	20,30	20,33	20,25	20,28	20,38	20,32	20,35	20,42	20,42	20,36	20,32	20,29	20,22	20,30	20,35	20,35	20,32	20,32	20,34	20,36	20,35	20,29	20,19	20,23	20,15	20,23	20,31	20,22	20,26	20,30	20,33	20,33	20,33	20,35	20,31	20,37	20,35	20,36	20,32	20,32	20,24	20,26	20,28	20,35	20,30	20,31	20,37	20,36	20,33	20,34	20,33	20,44	20,44	20,42	20,39	20,36	20,37	20,29	20,36	20,46	20,41	20,40	20,42	20,45	20,44	20,33	20,30	20,37	20,30	20,34	20,28	20,29	20,27	20,27	20,24	20,30	20,34	20,37	20,33	20,31	20,32	20,32	20,32	20,37	20,32	20,42	20,40	20,32	20,37	20,38	20,39	20,31	20,34	20,41	20,43	20,38	20,32	20,33	20,33	20,39	20,33	20,37	20,34	20,32	20,40	20,38	20,34	20,33	20,28	20,32	20,38	20,30	20,32	20,36	20,30	20,28	20,32	20,32	20,31	20,35	20,37	20,37	20,31	20,33	20,32	20,39	20,35	20,33	20,40	20,33	20,33	20,43	20,43	20,45	20,36	20,30	20,32	20,39	20,39	20,36	20,26	20,28	20,34	20,38	20,44	20,42	20,44	20,43	20,36	20,34	20,38	20,42	20,50	20,41	20,35	20,39	20,41	20,44	20,27	20,43	20,54	20,43	20,41	20,40	20,38	20,40	20,44	20,36	20,37	20,34	20,33	20,38	20,39	20,34	20,34	20,32	20,39	20,35	20,30	20,39	20,36	20,39	20,31	20,34	20,43	20,38	20,48	20,41	20,36	20,35	20,34	20,45	20,45	20,48	20,38	20,32	20,31	20,27	20,34	20,36	20,38	20,37	20,32	20,35	20,42	20,33	20,25	20,31	20,36	20,39	20,51	20,47	20,33	20,32	20,42	20,38	20,35	20,26	20,27	20,30	20,39	20,39	20,30	20,41	20,42	20,45	20,40	20,29	20,32	20,32	20,38	20,37	20,38	20,34	20,36	20,39	20,32	20,26	20,28	20,40	20,31	20,27	20,30	20,32	20,42	20,40	20,37	20,35	20,39	20,39	20,36	20,37	20,36	20,42	20,36	20,32	20,33	20,35	20,30	20,28	20,25	20,32	20,30	20,31	20,32	20,29	20,33	20,43	20,42	20,37	20,38	20,37	20,38	20,34	20,31	20,38	20,38	20,37	20,37	20,42	20,37	20,34	20,30	20,33	20,35	20,35	20,34	20,39	20,39	20,35	20,41	20,28	20,34	20,44	20,36	20,35	20,29	20,25	20,38	20,39	20,37	20,36	20,39	20,39	20,45	20,41	20,46	20,38	20,36	20,36	20,37	20,38	20,46	20,42	20,38	20,33	20,33	20,35	20,39	20,41	20,43	20,38	20,33	20,31	20,34	20,38	20,36	20,31	20,37	20,38	20,42	20,38	20,32	20,37	20,50	20,46	20,39	20,38	20,37	20,37	20,40	20,47	20,44	20,37	20,32	20,32	20,34	20,40	20,45	20,45	20,39	20,30	20,36	20,34	20,34	20,37	20,41	20,41	20,38	20,38	20,36	20,33	20,32	20,37	20,33	20,32	20,31	20,33	20,40	20,40	20,36	20,38	20,38	20,35	20,27	20,42	20,37	20,38	20,36	20,31	20,34	20,30	20,36	20,36	20,37	20,42	20,38	20,28	20,39	20,40	20,39	20,42	20,38	20,37	20,35	20,39	20,38	20,34	20,37	20,52	20,39	20,36	20,37	20,36	20,39	20,43	20,36	20,34	20,42	20,35	20,31	20,31	20,34	20,41	20,43	20,33	20,26	20,23	20,33	20,29	20,25	20,29	20,34	20,33	20,30	20,31	20,37	20,41	20,42	20,35	20,34	20,36	20,31	20,37	20,32	20,32	20,40	20,41	20,34	20,25	20,31	20,40	20,32	20,32	20,28	20,30	20,38	20,38	20,39	20,37	20,33	20,30	20,30	20,37	20,39	20,27	20,35	20,39	20,38	20,42	20,35	20,30	20,37	20,33	20,32	20,29	20,28	20,34	20,28	20,32	20,26	20,30	20,38	20,40	20,28	20,28	20,31	20,34	20,34	20,29	20,35	20,30	20,28	20,38	20,33	20,30	20,32	20,25	20,27	20,34	20,35	20,35	20,29	20,35	20,30	20,28	20,27	20,32	20,32	20,35	20,44	20,29	20,31	20,34	20,28	20,36	20,30	20,29	20,34	20,31	20,35	20,34	20,30	20,39	20,32	20,21	20,26	20,29	20,34	20,31	20,26	20,29	20,25	20,25	20,32	20,30	20,35	20,30	20,26	20,24	20,34	20,41	20,31	20,33	20,32	20,34	20,30	20,20	20,26	20,31	20,27	20,30	20,30	20,24	20,33	20,31	20,32	20,31	20,33	20,28	20,28	20,28	20,21	20,25	20,26	20,21	20,22	20,31	20,22	20,11	20,19	20,22	20,25	20,34	20,30	20,20	20,19	20,25	20,27	20,28	20,24	20,29	20,34	20,30	20,24	20,20	
20,10	20,12	20,19	20,13	20,20	20,22	20,18	20,25	20,32	20,44	20,24	20,15	20,14	20,27	20,41	20,31	20,20	20,11	20,26	20,18	20,14	20,24	20,26	20,35	20,34	20,36	20,33	20,17	20,23	20,32	20,32	20,36	20,25	20,25	20,21	20,27	20,28	20,18	20,21	20,27	20,20	20,28	20,25	20,25	20,22	20,29	20,26	20,21	20,18	20,28	20,29	20,32	20,38	20,45	20,42	20,46	20,31	20,25	20,28	20,29	20,32	20,22	20,37	20,40	20,30	20,28	20,22	20,32	20,45	20,42	20,34	20,42	20,42	20,41	20,27	20,27	20,34	20,30	20,35	20,37	20,29	20,35	20,28	20,37	20,36	20,26	20,26	20,29	20,22	20,31	20,47	20,30	20,30	20,39	20,43	20,36	20,31	20,37	20,36	20,34	20,30	20,29	20,27	20,43	20,38	20,27	20,19	20,22	20,26	20,28	20,33	20,40	20,31	20,33	20,34	20,32	20,36	20,34	20,29	20,28	20,35	20,42	20,39	20,39	20,42	20,47	20,35	20,41	20,39	20,31	20,28	20,34	20,36	20,32	20,34	20,37	20,36	20,38	20,28	20,31	20,37	20,39	20,31	20,34	20,34	20,35	20,28	20,38	20,35	20,34	20,42	20,43	20,40	20,36	20,38	20,37	20,32	20,38	20,45	20,47	20,33	20,34	20,34	20,34	20,35	20,33	20,34	20,32	20,37	20,40	20,41	20,42	20,33	20,31	20,37	20,45	20,39	20,41	20,34	20,33	20,34	20,31	20,37	20,34	20,41	20,46	20,26	20,28	20,30	20,39	20,36	20,37	20,40	20,33	20,33	20,43	20,40	20,38	20,33	20,34	20,31	20,37	20,37	20,37	20,31	20,30	20,36	20,29	20,34	20,39	20,38	20,49	20,39	20,31	20,36	20,47	20,40	20,40	20,36	20,36	20,37	20,44	20,39	20,33	20,42	20,43	20,44	20,32	20,37	20,45	20,43	20,43	20,38	20,28	20,20	20,31	20,38	20,41	20,30	20,36	20,44	20,38	20,40	20,35	20,34	20,37	20,39	20,45	20,45	20,41	20,43	20,42	20,35	20,38	20,36	20,41	20,48	20,44	20,37	20,38	20,31	20,35	20,40	20,36	20,38	20,34	20,27	20,33	20,48	20,34	20,31	20,35	20,36	20,39	20,46	20,38	20,32	20,34	20,31	20,37	20,34	20,29	20,25	20,35	20,34	20,38	20,34	20,37	20,39	20,40	20,39	20,32	20,32	20,26	20,31	20,34	20,35	20,36	20,32	20,35	20,34	20,34	20,30	20,42	20,40	20,32	20,29	20,27	20,36	20,36	20,29	20,30	20,36	20,36	20,42	20,45	20,33	20,35	20,40	20,38	20,38	20,35	20,36	20,34	20,32	20,37	20,35	20,29	20,33	20,35	20,39	20,44	20,40	20,33	20,37	20,43	20,39	20,38	20,39	20,40	20,44	20,38	20,34	20,46	20,45	20,38	20,33	20,34	20,39	20,34	20,35	20,37	20,38	20,39	20,36	20,38	20,29	20,36	20,37	20,37	20,34	20,27	20,33	20,43	20,42	20,43	20,42	20,39	20,36	20,46	20,44	20,32	20,34	20,35	20,30	20,31	20,40	20,39	20,39	20,36	20,31	20,36	20,36	20,39	20,39	20,37	20,35	20,32	20,37	20,36	20,34	20,29	20,36	20,42	20,36	20,36	20,25	20,30	20,36	20,39	20,45	20,41	20,33	20,38	20,41	20,42	20,35	20,30	20,35	20,31	20,31	20,34	20,35	20,39	20,38	20,33	20,32	20,43	20,39	20,34	20,36	20,44	20,37	20,37	20,40	20,40	20,35	20,37	20,36	20,40	20,38	20,32	20,39	20,47	20,41	20,39	20,42	20,34	20,31	20,37	20,36	20,36	20,43	20,32	20,37	20,44	20,34	20,37	20,31	20,32	20,28	20,25	20,33	20,35	20,42	20,43	20,40	20,46	20,40	20,43	20,37	20,26	20,36	20,46	20,36	20,34	20,36	20,37	20,32	20,38	20,29	20,32	20,41	20,36	20,35	20,30	20,32	20,42	20,38	20,29	20,22	20,25	20,28	20,29	20,25	20,26	20,41	20,34	20,28	20,27	20,33	20,37	20,47	20,34	20,34	20,38	20,31	20,36	20,28	20,28	20,35	20,35	20,34	20,24	20,31	20,25	20,27	20,32	20,36	20,37	20,40	20,39	20,32	20,39	20,33	20,24	20,31	20,33	20,38	20,25	20,32	20,43	20,41	20,37	20,31	20,25	20,30	20,35	20,38	20,33	20,25	20,32	20,32	20,39	20,29	20,29	20,42	20,40	20,28	20,30	20,36	20,30	20,30	20,36	20,37	20,36	20,38	20,40	20,27	20,24	20,32	20,32	20,24	20,27	20,42	20,26	20,28	20,34	20,34	20,28	20,22	20,28	20,36	20,30	20,40	20,34	20,32	20,38	20,32	20,33	20,39	20,36	20,32	20,31	20,38	20,27	20,19	20,19	20,27	20,28	20,32	20,29	20,29	20,28	20,28	20,28	20,25	20,19	20,30	20,26	20,27	20,30	20,30	20,27	20,32	20,31	20,26	20,32	20,38	20,31	20,36	20,25	20,38	20,38	20,32	20,27	20,25	20,28	20,34	20,31	20,24	20,28	20,17	20,21	20,26	20,21	20,26	20,23	20,23	20,24	20,17	20,27	20,20	20,11	20,21	20,25	20,16	20,32	20,31	20,22	20,15	20,20	20,23	20,13	20,15	20,24	20,28	20,26	20,18	20,24	
20,17	20,06	20,20	20,22	20,19	20,27	20,23	20,27	20,31	20,34	20,28	20,16	20,22	20,24	20,36	20,33	20,28	20,18	20,25	20,27	20,24	20,31	20,28	20,38	20,32	20,30	20,32	20,24	20,18	20,26	20,25	20,30	20,25	20,26	20,22	20,24	20,32	20,23	20,20	20,30	20,38	20,25	20,20	20,23	20,20	20,28	20,28	20,28	20,25	20,31	20,28	20,30	20,40	20,40	20,41	20,41	20,30	20,20	20,29	20,30	20,29	20,29	20,26	20,39	20,34	20,32	20,28	20,29	20,41	20,42	20,38	20,42	20,42	20,39	20,33	20,27	20,34	20,32	20,38	20,44	20,39	20,31	20,29	20,31	20,35	20,30	20,24	20,35	20,30	20,41	20,41	20,33	20,33	20,32	20,33	20,38	20,33	20,39	20,38	20,34	20,36	20,30	20,27	20,33	20,42	20,38	20,27	20,22	20,30	20,34	20,29	20,37	20,40	20,31	20,33	20,30	20,27	20,37	20,29	20,23	20,26	20,39	20,38	20,38	20,35	20,46	20,44	20,36	20,42	20,35	20,31	20,40	20,41	20,42	20,36	20,39	20,39	20,45	20,41	20,34	20,35	20,42	20,35	20,35	20,34	20,38	20,34	20,36	20,37	20,40	20,45	20,51	20,50	20,41	20,38	20,37	20,36	20,41	20,44	20,40	20,27	20,25	20,39	20,33	20,26	20,31	20,34	20,39	20,31	20,34	20,42	20,49	20,37	20,35	20,37	20,42	20,43	20,32	20,31	20,36	20,39	20,35	20,36	20,39	20,38	20,40	20,32	20,36	20,36	20,39	20,38	20,36	20,37	20,31	20,34	20,40	20,37	20,34	20,28	20,34	20,34	20,40	20,40	20,38	20,32	20,35	20,34	20,35	20,34	20,44	20,39	20,40	20,37	20,35	20,35	20,40	20,44	20,38	20,34	20,37	20,34	20,30	20,34	20,32	20,31	20,31	20,46	20,40	20,22	20,31	20,41	20,49	20,46	20,38	20,28	20,36	20,44	20,35	20,37	20,40	20,42	20,31	20,38	20,38	20,30	20,39	20,41	20,48	20,45	20,40	20,42	20,39	20,38	20,38	20,31	20,38	20,41	20,38	20,38	20,39	20,27	20,25	20,39	20,36	20,38	20,42	20,27	20,31	20,33	20,38	20,37	20,43	20,43	20,41	20,46	20,41	20,32	20,31	20,35	20,37	20,37	20,36	20,30	20,34	20,38	20,29	20,32	20,31	20,42	20,46	20,41	20,32	20,34	20,32	20,29	20,35	20,36	20,30	20,30	20,39	20,35	20,33	20,38	20,32	20,45	20,37	20,30	20,32	20,30	20,30	20,29	20,30	20,35	20,33	20,44	20,45	20,39	20,37	20,40	20,37	20,39	20,37	20,40	20,29	20,27	20,33	20,37	20,40	20,37	20,38	20,35	20,42	20,37	20,30	20,30	20,32	20,39	20,37	20,37	20,37	20,42	20,43	20,35	20,39	20,42	20,38	20,37	20,37	20,34	20,27	20,34	20,36	20,42	20,44	20,41	20,29	20,36	20,35	20,43	20,40	20,43	20,37	20,35	20,40	20,43	20,39	20,40	20,45	20,44	20,46	20,38	20,30	20,36	20,36	20,30	20,32	20,29	20,34	20,33	20,33	20,28	20,32	20,37	20,40	20,42	20,37	20,37	20,42	20,38	20,37	20,28	20,34	20,36	20,35	20,33	20,37	20,33	20,34	20,31	20,39	20,43	20,40	20,32	20,36	20,45	20,44	20,36	20,35	20,37	20,33	20,30	20,33	20,31	20,33	20,40	20,37	20,34	20,34	20,44	20,42	20,44	20,48	20,38	20,29	20,36	20,33	20,36	20,44	20,36	20,39	20,30	20,26	20,33	20,45	20,38	20,32	20,37	20,38	20,29	20,34	20,36	20,29	20,36	20,33	20,41	20,43	20,34	20,34	20,32	20,30	20,36	20,36	20,33	20,39	20,34	20,33	20,31	20,42	20,46	20,45	20,40	20,34	20,34	20,41	20,35	20,33	20,33	20,38	20,35	20,36	20,33	20,33	20,37	20,28	20,39	20,36	20,33	20,37	20,34	20,28	20,22	20,35	20,37	20,37	20,40	20,29	20,38	20,42	20,32	20,34	20,34	20,37	20,39	20,36	20,29	20,28	20,31	20,28	20,27	20,30	20,31	20,29	20,24	20,26	20,32	20,25	20,27	20,29	20,33	20,40	20,42	20,42	20,36	20,33	20,32	20,22	20,29	20,31	20,33	20,24	20,26	20,41	20,36	20,33	20,32	20,25	20,32	20,39	20,41	20,40	20,35	20,33	20,40	20,40	20,41	20,39	20,40	20,37	20,34	20,36	20,47	20,43	20,39	20,34	20,40	20,35	20,29	20,33	20,27	20,17	20,27	20,31	20,29	20,30	20,39	20,36	20,29	20,36	20,41	20,29	20,20	20,29	20,43	20,37	20,30	20,35	20,28	20,29	20,37	20,31	20,31	20,39	20,41	20,30	20,27	20,30	20,27	20,22	20,24	20,28	20,29	20,29	20,27	20,31	20,21	20,28	20,32	20,21	20,31	20,30	20,30	20,30	20,30	20,25	20,26	20,27	20,27	20,27	20,32	20,27	20,28	20,33	20,40	20,27	20,28	20,29	20,27	20,25	20,31	20,30	20,27	20,24	20,14	20,08	20,24	20,20	20,19	20,19	20,26	20,24	20,22	20,25	20,23	20,23	20,25	20,30	20,20	20,20	20,26	20,22	20,20	20,14	20,22	20,18	20,18	20,23	20,27	20,27	20,26	20,25	
20,22	20,18	20,13	20,13	20,24	20,21	20,24	20,20	20,28	20,29	20,21	20,32	20,35	20,31	20,29	20,30	20,25	20,26	20,29	20,26	20,17	20,31	20,25	20,34	20,36	20,32	20,35	20,25	20,22	20,32	20,28	20,32	20,32	20,25	20,30	20,32	20,32	20,17	20,20	20,31	20,41	20,32	20,17	20,22	20,27	20,32	20,28	20,31	20,41	20,37	20,30	20,31	20,33	20,40	20,42	20,37	20,26	20,29	20,32	20,38	20,36	20,36	20,36	20,45	20,43	20,37	20,37	20,30	20,38	20,38	20,36	20,38	20,39	20,44	20,35	20,27	20,30	20,30	20,41	20,48	20,33	20,25	20,31	20,39	20,37	20,28	20,23	20,30	20,28	20,32	20,43	20,32	20,35	20,33	20,35	20,37	20,39	20,33	20,43	20,35	20,27	20,34	20,31	20,38	20,32	20,26	20,37	20,43	20,35	20,35	20,33	20,34	20,38	20,42	20,37	20,39	20,35	20,38	20,34	20,28	20,33	20,31	20,33	20,36	20,40	20,36	20,40	20,34	20,30	20,33	20,27	20,33	20,39	20,44	20,46	20,35	20,34	20,37	20,36	20,41	20,35	20,33	20,33	20,38	20,34	20,35	20,36	20,42	20,40	20,49	20,51	20,47	20,39	20,42	20,38	20,41	20,34	20,37	20,44	20,37	20,28	20,27	20,31	20,35	20,28	20,27	20,36	20,43	20,40	20,37	20,38	20,38	20,35	20,28	20,34	20,43	20,39	20,32	20,37	20,38	20,38	20,40	20,35	20,36	20,36	20,35	20,33	20,36	20,35	20,40	20,32	20,41	20,36	20,33	20,35	20,37	20,37	20,29	20,21	20,27	20,39	20,53	20,42	20,28	20,30	20,33	20,36	20,34	20,32	20,44	20,44	20,33	20,34	20,39	20,37	20,42	20,41	20,39	20,38	20,36	20,34	20,35	20,28	20,27	20,31	20,35	20,39	20,39	20,38	20,38	20,39	20,38	20,41	20,35	20,32	20,33	20,48	20,46	20,36	20,34	20,46	20,38	20,40	20,38	20,38	20,39	20,36	20,36	20,44	20,46	20,43	20,40	20,40	20,38	20,34	20,38	20,46	20,37	20,37	20,33	20,31	20,29	20,32	20,36	20,36	20,46	20,37	20,37	20,35	20,37	20,41	20,36	20,36	20,32	20,42	20,42	20,45	20,38	20,34	20,43	20,37	20,41	20,33	20,27	20,43	20,37	20,36	20,41	20,37	20,47	20,33	20,39	20,37	20,30	20,33	20,36	20,39	20,35	20,27	20,36	20,40	20,38	20,36	20,31	20,35	20,38	20,37	20,43	20,40	20,36	20,33	20,42	20,47	20,43	20,41	20,41	20,37	20,41	20,38	20,33	20,37	20,44	20,43	20,28	20,27	20,37	20,38	20,42	20,40	20,37	20,39	20,34	20,34	20,33	20,34	20,28	20,38	20,41	20,36	20,38	20,35	20,43	20,40	20,37	20,40	20,36	20,31	20,42	20,42	20,35	20,38	20,38	20,40	20,41	20,37	20,29	20,31	20,40	20,41	20,36	20,39	20,35	20,37	20,41	20,41	20,43	20,46	20,40	20,45	20,40	20,34	20,30	20,44	20,42	20,32	20,30	20,30	20,31	20,39	20,35	20,35	20,37	20,37	20,33	20,44	20,37	20,31	20,31	20,35	20,43	20,36	20,30	20,32	20,32	20,36	20,43	20,34	20,39	20,36	20,35	20,39	20,38	20,37	20,29	20,31	20,29	20,33	20,32	20,34	20,39	20,43	20,42	20,35	20,28	20,34	20,42	20,41	20,35	20,35	20,30	20,37	20,47	20,46	20,33	20,34	20,35	20,38	20,47	20,44	20,38	20,28	20,26	20,36	20,36	20,41	20,32	20,35	20,33	20,37	20,43	20,36	20,30	20,35	20,41	20,48	20,41	20,32	20,37	20,42	20,42	20,41	20,48	20,45	20,43	20,34	20,33	20,27	20,39	20,47	20,51	20,50	20,39	20,31	20,39	20,36	20,33	20,37	20,35	20,42	20,37	20,38	20,42	20,40	20,30	20,36	20,39	20,31	20,34	20,34	20,38	20,31	20,34	20,35	20,37	20,36	20,31	20,34	20,40	20,35	20,33	20,32	20,33	20,38	20,26	20,27	20,29	20,33	20,26	20,29	20,39	20,38	20,35	20,24	20,30	20,40	20,41	20,30	20,29	20,31	20,35	20,40	20,38	20,38	20,27	20,25	20,26	20,32	20,37	20,35	20,33	20,24	20,33	20,40	20,39	20,30	20,30	20,29	20,37	20,41	20,38	20,41	20,37	20,39	20,33	20,39	20,38	20,35	20,37	20,36	20,33	20,43	20,43	20,38	20,35	20,31	20,37	20,38	20,34	20,39	20,36	20,27	20,31	20,36	20,36	20,35	20,37	20,33	20,32	20,35	20,33	20,27	20,39	20,42	20,44	20,29	20,26	20,31	20,28	20,28	20,39	20,29	20,24	20,33	20,37	20,30	20,26	20,36	20,35	20,27	20,25	20,31	20,21	20,32	20,34	20,28	20,30	20,39	20,26	20,21	20,29	20,30	20,22	20,31	20,32	20,27	20,28	20,30	20,25	20,32	20,33	20,26	20,27	20,26	20,31	20,25	20,29	20,31	20,30	20,32	20,31	20,37	20,28	20,27	20,21	20,22	20,29	20,13	20,14	20,19	20,15	20,30	20,23	20,22	20,31	20,29	20,26	20,28	20,20	20,26	20,22	20,24	20,19	20,28	20,23	20,15	20,25	20,32	20,27	20,26	20,20	
20,27	20,26	20,15	20,18	20,22	20,24	20,27	20,22	20,19	20,27	20,24	20,28	20,33	20,32	20,37	20,38	20,29	20,28	20,30	20,23	20,19	20,29	20,28	20,31	20,31	20,28	20,33	20,32	20,34	20,34	20,39	20,34	20,38	20,25	20,24	20,36	20,38	20,26	20,34	20,42	20,41	20,38	20,29	20,30	20,35	20,42	20,26	20,28	20,44	20,39	20,30	20,33	20,33	20,43	20,50	20,41	20,26	20,32	20,40	20,40	20,36	20,29	20,26	20,35	20,38	20,31	20,40	20,29	20,38	20,40	20,38	20,32	20,32	20,35	20,37	20,33	20,34	20,43	20,37	20,49	20,33	20,28	20,31	20,36	20,43	20,29	20,24	20,33	20,32	20,36	20,44	20,36	20,35	20,41	20,50	20,43	20,48	20,42	20,40	20,35	20,23	20,24	20,38	20,43	20,41	20,32	20,37	20,44	20,36	20,35	20,38	20,38	20,31	20,37	20,44	20,39	20,33	20,37	20,36	20,32	20,27	20,29	20,36	20,32	20,33	20,33	20,36	20,34	20,27	20,34	20,37	20,37	20,35	20,32	20,42	20,41	20,29	20,33	20,34	20,39	20,41	20,37	20,38	20,38	20,40	20,39	20,39	20,49	20,46	20,47	20,46	20,38	20,38	20,33	20,41	20,41	20,38	20,33	20,34	20,39	20,34	20,35	20,34	20,32	20,34	20,31	20,35	20,36	20,45	20,43	20,41	20,38	20,36	20,28	20,31	20,41	20,40	20,37	20,47	20,40	20,39	20,42	20,34	20,25	20,34	20,45	20,38	20,36	20,33	20,38	20,32	20,35	20,40	20,33	20,33	20,35	20,31	20,34	20,26	20,24	20,35	20,44	20,37	20,30	20,27	20,27	20,39	20,38	20,37	20,47	20,41	20,40	20,34	20,35	20,38	20,46	20,44	20,37	20,38	20,39	20,31	20,43	20,30	20,24	20,31	20,39	20,46	20,42	20,46	20,50	20,43	20,29	20,34	20,36	20,32	20,31	20,43	20,53	20,38	20,36	20,43	20,44	20,41	20,40	20,36	20,36	20,39	20,37	20,40	20,45	20,44	20,37	20,42	20,44	20,42	20,38	20,44	20,49	20,43	20,31	20,29	20,40	20,36	20,44	20,39	20,42	20,41	20,35	20,35	20,39	20,43	20,39	20,36	20,28	20,39	20,42	20,38	20,44	20,37	20,40	20,38	20,34	20,40	20,35	20,40	20,37	20,38	20,41	20,37	20,40	20,40	20,40	20,36	20,29	20,39	20,45	20,37	20,35	20,39	20,42	20,39	20,45	20,36	20,30	20,37	20,38	20,42	20,41	20,42	20,35	20,31	20,44	20,44	20,37	20,37	20,46	20,41	20,40	20,39	20,35	20,38	20,49	20,44	20,34	20,34	20,38	20,37	20,31	20,35	20,36	20,38	20,32	20,30	20,36	20,41	20,44	20,41	20,44	20,42	20,38	20,40	20,37	20,41	20,39	20,39	20,39	20,31	20,39	20,46	20,43	20,43	20,40	20,38	20,39	20,38	20,32	20,33	20,36	20,40	20,41	20,44	20,42	20,38	20,39	20,41	20,49	20,49	20,41	20,40	20,48	20,45	20,38	20,41	20,41	20,35	20,31	20,41	20,41	20,46	20,40	20,34	20,38	20,37	20,41	20,43	20,43	20,39	20,31	20,34	20,42	20,42	20,38	20,33	20,37	20,41	20,39	20,37	20,43	20,39	20,32	20,42	20,42	20,42	20,44	20,43	20,39	20,35	20,31	20,28	20,36	20,43	20,46	20,40	20,35	20,37	20,38	20,47	20,47	20,41	20,29	20,37	20,43	20,48	20,40	20,37	20,38	20,37	20,31	20,45	20,43	20,36	20,35	20,38	20,32	20,33	20,35	20,33	20,35	20,31	20,36	20,37	20,33	20,39	20,43	20,40	20,39	20,36	20,42	20,40	20,33	20,31	20,41	20,47	20,43	20,38	20,37	20,30	20,40	20,45	20,45	20,43	20,37	20,38	20,37	20,36	20,41	20,42	20,38	20,35	20,37	20,44	20,47	20,44	20,38	20,34	20,34	20,34	20,34	20,37	20,34	20,31	20,37	20,40	20,35	20,34	20,25	20,35	20,34	20,39	20,36	20,32	20,38	20,32	20,34	20,31	20,28	20,32	20,31	20,23	20,35	20,37	20,38	20,32	20,34	20,42	20,40	20,29	20,30	20,34	20,32	20,42	20,35	20,40	20,36	20,23	20,28	20,30	20,35	20,40	20,42	20,30	20,29	20,29	20,33	20,34	20,33	20,34	20,30	20,38	20,33	20,29	20,32	20,25	20,38	20,41	20,34	20,32	20,39	20,41	20,35	20,32	20,37	20,30	20,34	20,34	20,37	20,43	20,38	20,40	20,34	20,34	20,31	20,36	20,42	20,37	20,33	20,31	20,29	20,29	20,30	20,28	20,36	20,42	20,39	20,41	20,29	20,24	20,29	20,24	20,33	20,33	20,26	20,32	20,38	20,37	20,33	20,29	20,41	20,41	20,32	20,40	20,19	20,21	20,28	20,29	20,33	20,32	20,25	20,27	20,31	20,28	20,20	20,31	20,28	20,26	20,28	20,33	20,37	20,28	20,28	20,27	20,27	20,30	20,25	20,32	20,24	20,20	20,31	20,31	20,31	20,38	20,32	20,28	20,29	20,28	20,29	20,25	20,12	20,05	20,11	20,22	20,28	20,21	20,23	20,28	20,21	20,23	20,29	20,26	20,27	20,23	20,25	20,28	20,25	20,20	20,28	20,28	20,21	20,26	20,29	
20,37	20,29	20,28	20,27	20,25	20,35	20,34	20,28	20,21	20,26	20,31	20,28	20,25	20,36	20,33	20,35	20,30	20,32	20,28	20,25	20,21	20,30	20,32	20,33	20,36	20,33	20,37	20,29	20,26	20,33	20,37	20,37	20,37	20,31	20,24	20,39	20,42	20,42	20,43	20,35	20,31	20,34	20,36	20,35	20,32	20,42	20,28	20,30	20,39	20,34	20,42	20,35	20,28	20,30	20,44	20,40	20,29	20,36	20,43	20,35	20,28	20,32	20,29	20,35	20,27	20,27	20,37	20,32	20,31	20,42	20,44	20,44	20,42	20,36	20,33	20,35	20,40	20,50	20,41	20,40	20,38	20,31	20,31	20,36	20,38	20,39	20,31	20,34	20,40	20,38	20,40	20,35	20,34	20,43	20,53	20,42	20,44	20,45	20,33	20,31	20,29	20,27	20,34	20,45	20,42	20,40	20,37	20,40	20,38	20,39	20,36	20,39	20,41	20,44	20,45	20,32	20,34	20,31	20,29	20,32	20,31	20,33	20,42	20,39	20,29	20,37	20,40	20,40	20,32	20,31	20,45	20,41	20,43	20,39	20,35	20,40	20,36	20,29	20,31	20,34	20,43	20,42	20,41	20,42	20,36	20,33	20,38	20,41	20,44	20,40	20,37	20,41	20,42	20,42	20,44	20,44	20,39	20,27	20,23	20,39	20,39	20,45	20,40	20,40	20,39	20,33	20,31	20,34	20,49	20,47	20,43	20,42	20,39	20,33	20,36	20,40	20,41	20,38	20,36	20,39	20,34	20,35	20,33	20,25	20,33	20,39	20,37	20,31	20,27	20,36	20,36	20,37	20,37	20,33	20,32	20,40	20,31	20,33	20,30	20,29	20,38	20,38	20,38	20,32	20,29	20,33	20,38	20,38	20,48	20,46	20,40	20,37	20,44	20,39	20,38	20,34	20,45	20,43	20,46	20,46	20,46	20,45	20,41	20,35	20,34	20,38	20,43	20,37	20,39	20,44	20,43	20,35	20,34	20,40	20,34	20,29	20,51	20,45	20,28	20,38	20,40	20,40	20,36	20,44	20,40	20,37	20,38	20,33	20,39	20,46	20,45	20,42	20,39	20,46	20,38	20,35	20,44	20,54	20,44	20,28	20,34	20,36	20,38	20,47	20,43	20,41	20,41	20,42	20,40	20,40	20,37	20,39	20,40	20,37	20,42	20,43	20,38	20,40	20,46	20,40	20,35	20,35	20,36	20,45	20,45	20,40	20,39	20,34	20,32	20,36	20,41	20,37	20,36	20,31	20,37	20,51	20,49	20,38	20,48	20,47	20,38	20,37	20,31	20,36	20,38	20,38	20,32	20,35	20,37	20,42	20,38	20,40	20,38	20,39	20,31	20,32	20,38	20,45	20,42	20,38	20,35	20,41	20,45	20,41	20,44	20,37	20,36	20,27	20,27	20,40	20,38	20,29	20,38	20,40	20,36	20,35	20,36	20,43	20,40	20,37	20,37	20,36	20,36	20,34	20,38	20,31	20,32	20,33	20,32	20,45	20,46	20,40	20,31	20,33	20,41	20,42	20,42	20,46	20,37	20,34	20,45	20,46	20,43	20,42	20,37	20,43	20,41	20,45	20,47	20,47	20,50	20,40	20,42	20,42	20,37	20,39	20,47	20,38	20,42	20,34	20,29	20,36	20,36	20,41	20,43	20,36	20,38	20,40	20,36	20,36	20,42	20,36	20,38	20,39	20,46	20,39	20,38	20,42	20,45	20,36	20,42	20,46	20,45	20,44	20,45	20,42	20,41	20,31	20,34	20,43	20,44	20,34	20,40	20,47	20,41	20,38	20,41	20,42	20,43	20,39	20,32	20,37	20,36	20,43	20,38	20,37	20,36	20,36	20,33	20,37	20,39	20,38	20,40	20,38	20,36	20,34	20,36	20,36	20,41	20,38	20,37	20,40	20,39	20,34	20,40	20,35	20,42	20,47	20,39	20,37	20,39	20,39	20,47	20,41	20,29	20,33	20,31	20,33	20,46	20,34	20,38	20,37	20,38	20,35	20,30	20,33	20,38	20,38	20,37	20,36	20,28	20,29	20,36	20,36	20,41	20,42	20,41	20,34	20,37	20,35	20,27	20,37	20,42	20,37	20,30	20,29	20,27	20,31	20,31	20,36	20,36	20,40	20,39	20,32	20,35	20,31	20,35	20,32	20,34	20,33	20,35	20,29	20,35	20,29	20,36	20,31	20,33	20,32	20,33	20,35	20,41	20,42	20,37	20,40	20,38	20,30	20,33	20,32	20,40	20,39	20,36	20,34	20,27	20,30	20,31	20,37	20,39	20,33	20,38	20,32	20,32	20,28	20,23	20,37	20,41	20,34	20,36	20,39	20,44	20,34	20,24	20,30	20,37	20,27	20,38	20,45	20,37	20,40	20,40	20,37	20,32	20,34	20,31	20,33	20,38	20,33	20,36	20,36	20,27	20,27	20,30	20,32	20,37	20,39	20,35	20,30	20,31	20,36	20,40	20,38	20,37	20,37	20,36	20,37	20,32	20,32	20,38	20,36	20,43	20,38	20,36	20,31	20,23	20,34	20,32	20,35	20,34	20,25	20,25	20,37	20,33	20,32	20,34	20,27	20,35	20,40	20,30	20,28	20,33	20,20	20,24	20,26	20,35	20,26	20,27	20,29	20,30	20,27	20,31	20,29	20,35	20,31	20,31	20,27	20,27	20,26	20,17	20,21	20,16	20,09	20,26	20,37	20,27	20,19	20,19	20,21	20,17	20,23	20,30	20,29	20,21	20,23	20,32	20,29	20,27	20,24	20,32	20,29	20,34	20,36	
20,38	20,23	20,30	20,33	20,28	20,36	20,33	20,28	20,21	20,19	20,32	20,36	20,22	20,26	20,30	20,31	20,28	20,33	20,28	20,27	20,29	20,34	20,38	20,37	20,39	20,36	20,38	20,32	20,20	20,20	20,33	20,42	20,33	20,26	20,22	20,32	20,45	20,43	20,42	20,42	20,31	20,30	20,38	20,44	20,35	20,39	20,28	20,30	20,41	20,34	20,42	20,37	20,32	20,31	20,40	20,37	20,29	20,31	20,35	20,32	20,26	20,35	20,42	20,45	20,42	20,32	20,38	20,33	20,35	20,49	20,49	20,46	20,46	20,40	20,35	20,35	20,42	20,45	20,43	20,40	20,42	20,35	20,31	20,40	20,41	20,41	20,34	20,27	20,28	20,31	20,36	20,39	20,43	20,42	20,41	20,41	20,43	20,45	20,40	20,28	20,31	20,28	20,34	20,37	20,41	20,42	20,34	20,32	20,38	20,36	20,34	20,40	20,45	20,42	20,46	20,36	20,38	20,37	20,32	20,36	20,39	20,41	20,36	20,47	20,45	20,36	20,39	20,36	20,34	20,30	20,34	20,39	20,40	20,41	20,38	20,37	20,39	20,37	20,30	20,39	20,41	20,44	20,40	20,37	20,36	20,27	20,33	20,43	20,36	20,40	20,29	20,36	20,46	20,43	20,35	20,38	20,33	20,25	20,34	20,39	20,35	20,34	20,37	20,37	20,36	20,33	20,25	20,37	20,40	20,40	20,32	20,37	20,39	20,37	20,37	20,45	20,41	20,39	20,41	20,45	20,42	20,35	20,33	20,36	20,36	20,40	20,40	20,32	20,29	20,36	20,37	20,38	20,37	20,31	20,37	20,46	20,33	20,37	20,35	20,38	20,36	20,41	20,43	20,40	20,27	20,31	20,34	20,34	20,40	20,47	20,46	20,48	20,42	20,39	20,33	20,34	20,45	20,40	20,40	20,49	20,43	20,49	20,45	20,45	20,41	20,43	20,40	20,36	20,35	20,37	20,51	20,45	20,33	20,40	20,31	20,35	20,44	20,48	20,26	20,37	20,44	20,43	20,40	20,39	20,38	20,35	20,35	20,33	20,42	20,50	20,40	20,33	20,37	20,39	20,45	20,43	20,42	20,53	20,43	20,37	20,37	20,31	20,36	20,48	20,38	20,38	20,40	20,37	20,41	20,39	20,39	20,39	20,40	20,36	20,45	20,39	20,33	20,30	20,40	20,47	20,35	20,32	20,35	20,43	20,46	20,47	20,45	20,44	20,35	20,41	20,41	20,34	20,35	20,35	20,42	20,53	20,46	20,44	20,46	20,46	20,32	20,36	20,40	20,36	20,40	20,34	20,36	20,41	20,43	20,41	20,41	20,41	20,34	20,34	20,38	20,33	20,42	20,46	20,38	20,33	20,33	20,31	20,41	20,40	20,41	20,37	20,27	20,29	20,29	20,40	20,36	20,37	20,39	20,42	20,38	20,30	20,35	20,38	20,40	20,33	20,30	20,43	20,36	20,32	20,42	20,35	20,36	20,41	20,40	20,38	20,40	20,38	20,39	20,39	20,42	20,36	20,43	20,45	20,42	20,38	20,40	20,48	20,41	20,42	20,39	20,40	20,40	20,37	20,41	20,42	20,46	20,36	20,39	20,46	20,37	20,42	20,43	20,41	20,39	20,39	20,28	20,36	20,36	20,43	20,47	20,39	20,32	20,32	20,33	20,36	20,39	20,37	20,36	20,36	20,37	20,44	20,42	20,42	20,45	20,43	20,41	20,43	20,51	20,46	20,41	20,41	20,36	20,34	20,33	20,38	20,38	20,34	20,42	20,46	20,43	20,45	20,37	20,40	20,34	20,34	20,36	20,32	20,39	20,38	20,40	20,36	20,38	20,36	20,41	20,33	20,36	20,40	20,41	20,38	20,34	20,34	20,38	20,36	20,45	20,39	20,33	20,41	20,37	20,33	20,36	20,33	20,30	20,44	20,34	20,33	20,40	20,41	20,46	20,39	20,36	20,36	20,37	20,40	20,35	20,34	20,37	20,41	20,42	20,39	20,30	20,30	20,37	20,33	20,33	20,35	20,28	20,33	20,34	20,40	20,42	20,43	20,42	20,41	20,40	20,40	20,37	20,34	20,40	20,35	20,31	20,27	20,33	20,34	20,31	20,40	20,39	20,39	20,36	20,40	20,37	20,30	20,36	20,31	20,33	20,39	20,38	20,38	20,36	20,31	20,28	20,30	20,36	20,42	20,35	20,43	20,49	20,40	20,41	20,36	20,41	20,37	20,33	20,38	20,49	20,44	20,36	20,39	20,30	20,30	20,33	20,34	20,38	20,38	20,35	20,32	20,32	20,31	20,34	20,35	20,33	20,24	20,37	20,35	20,36	20,26	20,25	20,34	20,36	20,35	20,32	20,31	20,26	20,38	20,36	20,35	20,31	20,28	20,35	20,36	20,38	20,38	20,29	20,40	20,42	20,28	20,34	20,41	20,31	20,36	20,33	20,24	20,35	20,40	20,48	20,46	20,39	20,37	20,30	20,29	20,30	20,23	20,25	20,38	20,40	20,34	20,40	20,35	20,32	20,31	20,24	20,31	20,36	20,27	20,30	20,34	20,35	20,38	20,35	20,35	20,34	20,36	20,37	20,28	20,30	20,26	20,28	20,34	20,36	20,31	20,32	20,26	20,28	20,31	20,32	20,26	20,30	20,23	20,30	20,32	20,35	20,29	20,18	20,28	20,30	20,25	20,34	20,39	20,35	20,24	20,17	20,15	20,19	20,29	20,33	20,33	20,16	20,17	20,25	20,25	20,33	20,29	20,23	20,29	20,28	20,34	
20,35	20,20	20,24	20,28	20,23	20,25	20,27	20,22	20,23	20,28	20,34	20,33	20,29	20,29	20,26	20,28	20,28	20,35	20,35	20,26	20,33	20,32	20,34	20,40	20,32	20,21	20,24	20,33	20,25	20,30	20,34	20,40	20,32	20,32	20,22	20,26	20,31	20,38	20,27	20,39	20,38	20,39	20,47	20,41	20,40	20,41	20,22	20,23	20,29	20,30	20,40	20,35	20,39	20,44	20,40	20,28	20,27	20,29	20,21	20,20	20,23	20,26	20,24	20,34	20,37	20,28	20,26	20,36	20,45	20,48	20,49	20,47	20,39	20,41	20,34	20,36	20,40	20,39	20,43	20,38	20,37	20,42	20,44	20,46	20,43	20,29	20,30	20,37	20,32	20,29	20,32	20,30	20,38	20,41	20,37	20,36	20,38	20,42	20,40	20,34	20,31	20,37	20,45	20,41	20,39	20,38	20,33	20,34	20,42	20,41	20,38	20,39	20,41	20,42	20,46	20,37	20,33	20,38	20,42	20,39	20,38	20,33	20,36	20,46	20,45	20,33	20,41	20,40	20,33	20,33	20,29	20,36	20,40	20,32	20,33	20,37	20,37	20,41	20,32	20,39	20,43	20,45	20,43	20,39	20,39	20,33	20,31	20,39	20,36	20,39	20,39	20,35	20,44	20,36	20,37	20,38	20,32	20,31	20,39	20,44	20,34	20,22	20,24	20,29	20,34	20,39	20,35	20,37	20,32	20,28	20,40	20,38	20,33	20,36	20,38	20,40	20,41	20,41	20,47	20,49	20,40	20,35	20,37	20,31	20,40	20,46	20,40	20,32	20,38	20,38	20,39	20,40	20,37	20,30	20,40	20,44	20,32	20,36	20,34	20,37	20,35	20,42	20,40	20,38	20,41	20,36	20,31	20,37	20,48	20,45	20,43	20,49	20,42	20,45	20,40	20,36	20,39	20,37	20,34	20,36	20,42	20,44	20,44	20,40	20,38	20,41	20,38	20,35	20,44	20,49	20,40	20,38	20,38	20,40	20,41	20,32	20,41	20,43	20,35	20,44	20,51	20,47	20,47	20,42	20,48	20,45	20,36	20,37	20,41	20,42	20,44	20,40	20,41	20,33	20,40	20,42	20,33	20,48	20,43	20,37	20,38	20,36	20,43	20,47	20,34	20,31	20,40	20,38	20,38	20,33	20,40	20,39	20,41	20,44	20,44	20,40	20,42	20,40	20,39	20,41	20,40	20,36	20,37	20,39	20,42	20,41	20,39	20,38	20,42	20,54	20,45	20,40	20,37	20,31	20,35	20,43	20,48	20,41	20,49	20,52	20,37	20,36	20,46	20,44	20,44	20,39	20,37	20,40	20,34	20,39	20,46	20,45	20,35	20,34	20,37	20,41	20,36	20,35	20,32	20,28	20,33	20,36	20,41	20,39	20,32	20,40	20,30	20,34	20,35	20,39	20,33	20,37	20,36	20,37	20,36	20,30	20,32	20,45	20,44	20,40	20,39	20,45	20,41	20,41	20,42	20,36	20,39	20,45	20,50	20,45	20,35	20,38	20,37	20,41	20,47	20,42	20,44	20,52	20,45	20,34	20,38	20,52	20,41	20,39	20,48	20,38	20,37	20,35	20,38	20,39	20,42	20,38	20,41	20,49	20,39	20,36	20,42	20,44	20,42	20,42	20,34	20,39	20,48	20,42	20,51	20,45	20,34	20,35	20,37	20,37	20,35	20,36	20,39	20,37	20,38	20,38	20,39	20,42	20,43	20,46	20,41	20,36	20,41	20,43	20,37	20,38	20,39	20,40	20,39	20,32	20,35	20,41	20,46	20,44	20,37	20,44	20,44	20,41	20,41	20,32	20,42	20,40	20,47	20,39	20,40	20,43	20,35	20,44	20,47	20,45	20,39	20,33	20,39	20,34	20,32	20,29	20,33	20,34	20,38	20,38	20,35	20,32	20,32	20,32	20,38	20,40	20,38	20,37	20,34	20,31	20,39	20,43	20,39	20,41	20,35	20,38	20,42	20,41	20,36	20,29	20,41	20,36	20,37	20,46	20,41	20,35	20,38	20,40	20,40	20,38	20,30	20,35	20,40	20,42	20,44	20,39	20,38	20,46	20,38	20,39	20,44	20,39	20,46	20,44	20,37	20,27	20,37	20,27	20,32	20,42	20,39	20,37	20,34	20,36	20,41	20,31	20,37	20,29	20,32	20,37	20,41	20,40	20,40	20,40	20,30	20,35	20,45	20,30	20,28	20,41	20,47	20,42	20,39	20,34	20,35	20,37	20,38	20,41	20,46	20,39	20,38	20,53	20,41	20,31	20,38	20,33	20,32	20,34	20,39	20,37	20,28	20,40	20,37	20,30	20,33	20,31	20,34	20,32	20,28	20,33	20,32	20,34	20,34	20,35	20,36	20,39	20,31	20,36	20,34	20,28	20,29	20,28	20,34	20,37	20,38	20,38	20,32	20,37	20,50	20,41	20,33	20,35	20,36	20,36	20,33	20,29	20,37	20,34	20,40	20,41	20,34	20,35	20,33	20,27	20,30	20,30	20,31	20,42	20,40	20,29	20,33	20,31	20,31	20,31	20,28	20,27	20,30	20,31	20,25	20,24	20,32	20,37	20,34	20,36	20,32	20,27	20,34	20,41	20,38	20,36	20,40	20,34	20,24	20,24	20,30	20,20	20,27	20,35	20,38	20,26	20,28	20,23	20,22	20,30	20,34	20,35	20,30	20,33	20,37	20,31	20,36	20,35	20,24	20,25	20,26	20,19	20,18	20,29	20,29	20,23	20,15	20,20	20,31	20,22	20,19	20,27	20,21	20,16	20,26	20,27	
20,30	20,21	20,23	20,24	20,20	20,20	20,24	20,24	20,22	20,26	20,32	20,32	20,34	20,37	20,38	20,37	20,30	20,26	20,31	20,28	20,16	20,21	20,28	20,37	20,36	20,28	20,29	20,37	20,40	20,35	20,33	20,38	20,25	20,28	20,23	20,31	20,33	20,32	20,32	20,33	20,40	20,39	20,44	20,41	20,23	20,25	20,21	20,16	20,17	20,29	20,43	20,44	20,42	20,45	20,50	20,36	20,30	20,33	20,35	20,30	20,30	20,32	20,29	20,37	20,29	20,35	20,32	20,42	20,46	20,43	20,34	20,37	20,39	20,40	20,32	20,36	20,34	20,33	20,39	20,47	20,36	20,40	20,44	20,38	20,36	20,32	20,26	20,36	20,46	20,40	20,36	20,34	20,36	20,41	20,45	20,43	20,42	20,41	20,45	20,34	20,29	20,36	20,45	20,47	20,51	20,38	20,31	20,43	20,41	20,39	20,42	20,39	20,40	20,44	20,56	20,49	20,39	20,37	20,39	20,45	20,37	20,30	20,38	20,45	20,42	20,39	20,42	20,40	20,40	20,34	20,29	20,36	20,43	20,31	20,35	20,41	20,34	20,32	20,34	20,36	20,40	20,40	20,39	20,39	20,41	20,33	20,33	20,35	20,38	20,38	20,42	20,46	20,40	20,32	20,39	20,44	20,34	20,30	20,43	20,40	20,41	20,31	20,29	20,39	20,33	20,34	20,35	20,41	20,36	20,35	20,41	20,44	20,31	20,33	20,40	20,43	20,42	20,45	20,45	20,38	20,39	20,39	20,34	20,35	20,42	20,47	20,47	20,36	20,36	20,40	20,47	20,43	20,38	20,37	20,39	20,43	20,31	20,37	20,32	20,27	20,40	20,48	20,43	20,43	20,47	20,47	20,40	20,41	20,46	20,44	20,41	20,45	20,48	20,51	20,41	20,39	20,39	20,36	20,31	20,36	20,40	20,48	20,45	20,40	20,41	20,38	20,41	20,38	20,41	20,47	20,42	20,35	20,36	20,43	20,39	20,35	20,39	20,43	20,38	20,44	20,49	20,47	20,44	20,45	20,41	20,40	20,43	20,42	20,40	20,39	20,46	20,41	20,41	20,36	20,36	20,36	20,36	20,41	20,41	20,39	20,35	20,42	20,44	20,42	20,39	20,39	20,39	20,42	20,49	20,37	20,37	20,42	20,46	20,42	20,40	20,42	20,39	20,40	20,39	20,40	20,41	20,37	20,38	20,45	20,48	20,43	20,40	20,39	20,44	20,52	20,43	20,42	20,38	20,26	20,37	20,42	20,44	20,38	20,46	20,47	20,42	20,40	20,40	20,43	20,49	20,46	20,42	20,38	20,38	20,36	20,32	20,39	20,42	20,37	20,35	20,38	20,36	20,38	20,39	20,34	20,37	20,44	20,41	20,37	20,28	20,30	20,37	20,40	20,40	20,37	20,32	20,34	20,25	20,33	20,38	20,34	20,41	20,45	20,43	20,39	20,46	20,38	20,32	20,38	20,35	20,34	20,39	20,40	20,46	20,50	20,41	20,35	20,35	20,35	20,44	20,42	20,36	20,41	20,42	20,40	20,35	20,40	20,42	20,42	20,45	20,39	20,40	20,45	20,43	20,42	20,41	20,41	20,43	20,45	20,40	20,44	20,46	20,38	20,43	20,39	20,35	20,40	20,46	20,44	20,43	20,34	20,27	20,35	20,39	20,40	20,32	20,34	20,37	20,37	20,35	20,38	20,34	20,37	20,45	20,46	20,40	20,35	20,36	20,34	20,28	20,34	20,35	20,32	20,44	20,36	20,39	20,42	20,48	20,42	20,33	20,37	20,38	20,46	20,44	20,34	20,42	20,43	20,43	20,33	20,37	20,40	20,34	20,43	20,43	20,42	20,38	20,31	20,40	20,32	20,33	20,26	20,28	20,29	20,35	20,44	20,42	20,42	20,37	20,37	20,40	20,44	20,41	20,36	20,35	20,35	20,41	20,39	20,39	20,44	20,42	20,32	20,36	20,35	20,35	20,38	20,35	20,30	20,31	20,46	20,37	20,43	20,38	20,42	20,44	20,41	20,33	20,34	20,37	20,46	20,48	20,40	20,34	20,41	20,35	20,36	20,39	20,40	20,40	20,38	20,41	20,29	20,36	20,26	20,29	20,38	20,33	20,42	20,38	20,33	20,38	20,38	20,38	20,33	20,24	20,39	20,39	20,37	20,38	20,40	20,28	20,26	20,39	20,28	20,23	20,33	20,31	20,35	20,37	20,35	20,40	20,32	20,41	20,33	20,35	20,37	20,38	20,51	20,41	20,28	20,33	20,39	20,39	20,31	20,39	20,39	20,36	20,38	20,36	20,29	20,29	20,30	20,38	20,29	20,29	20,34	20,34	20,33	20,36	20,33	20,33	20,34	20,38	20,35	20,34	20,27	20,30	20,25	20,30	20,39	20,34	20,37	20,35	20,32	20,34	20,39	20,40	20,42	20,37	20,35	20,37	20,30	20,35	20,33	20,32	20,28	20,33	20,35	20,40	20,35	20,31	20,33	20,36	20,42	20,37	20,30	20,35	20,26	20,30	20,32	20,28	20,33	20,35	20,36	20,31	20,23	20,31	20,39	20,30	20,28	20,28	20,35	20,31	20,34	20,38	20,38	20,37	20,34	20,31	20,27	20,29	20,22	20,25	20,37	20,36	20,31	20,28	20,19	20,22	20,27	20,22	20,23	20,23	20,28	20,24	20,29	20,31	20,34	20,19	20,17	20,34	20,30	20,26	20,27	20,28	20,12	20,21	20,25	20,27	20,28	20,24	20,27	20,26	20,10	20,28	20,24	
20,34	20,28	20,26	20,28	20,26	20,19	20,26	20,24	20,20	20,29	20,30	20,26	20,28	20,29	20,34	20,39	20,25	20,23	20,29	20,30	20,26	20,22	20,26	20,29	20,40	20,40	20,36	20,23	20,31	20,36	20,30	20,45	20,31	20,29	20,31	20,33	20,39	20,38	20,48	20,36	20,35	20,33	20,35	20,37	20,31	20,20	20,22	20,29	20,17	20,36	20,49	20,39	20,35	20,41	20,55	20,46	20,42	20,38	20,33	20,42	20,30	20,32	20,36	20,43	20,43	20,37	20,38	20,32	20,43	20,35	20,38	20,39	20,51	20,45	20,44	20,32	20,35	20,40	20,48	20,48	20,38	20,40	20,44	20,41	20,37	20,42	20,38	20,33	20,41	20,45	20,48	20,41	20,31	20,35	20,42	20,44	20,42	20,41	20,47	20,39	20,28	20,41	20,42	20,44	20,48	20,45	20,28	20,33	20,37	20,43	20,48	20,42	20,35	20,41	20,47	20,45	20,35	20,37	20,37	20,36	20,32	20,31	20,38	20,46	20,46	20,43	20,42	20,30	20,39	20,41	20,35	20,37	20,40	20,40	20,35	20,38	20,34	20,28	20,30	20,38	20,35	20,40	20,41	20,39	20,44	20,36	20,34	20,36	20,35	20,41	20,50	20,49	20,40	20,41	20,40	20,34	20,35	20,36	20,34	20,39	20,41	20,36	20,43	20,40	20,40	20,40	20,38	20,45	20,40	20,37	20,39	20,31	20,33	20,33	20,41	20,41	20,46	20,45	20,46	20,34	20,38	20,35	20,33	20,34	20,41	20,37	20,41	20,41	20,36	20,37	20,41	20,40	20,37	20,34	20,39	20,45	20,34	20,37	20,39	20,29	20,36	20,44	20,44	20,46	20,42	20,38	20,38	20,46	20,46	20,47	20,40	20,41	20,44	20,45	20,41	20,35	20,43	20,35	20,35	20,33	20,42	20,50	20,47	20,44	20,46	20,41	20,34	20,45	20,42	20,42	20,40	20,39	20,37	20,44	20,41	20,37	20,37	20,46	20,36	20,43	20,44	20,40	20,39	20,45	20,44	20,35	20,31	20,38	20,49	20,45	20,43	20,38	20,35	20,35	20,36	20,44	20,43	20,41	20,34	20,31	20,37	20,43	20,44	20,42	20,34	20,37	20,36	20,41	20,50	20,46	20,40	20,40	20,47	20,41	20,45	20,44	20,38	20,32	20,36	20,45	20,42	20,43	20,42	20,37	20,49	20,46	20,47	20,42	20,44	20,44	20,42	20,44	20,41	20,31	20,43	20,42	20,40	20,34	20,41	20,44	20,40	20,41	20,37	20,32	20,37	20,40	20,41	20,38	20,35	20,38	20,32	20,36	20,40	20,36	20,37	20,39	20,41	20,37	20,38	20,45	20,42	20,40	20,41	20,32	20,30	20,28	20,33	20,34	20,34	20,33	20,36	20,36	20,28	20,37	20,48	20,43	20,42	20,42	20,42	20,39	20,38	20,35	20,36	20,32	20,47	20,41	20,36	20,40	20,43	20,46	20,41	20,40	20,45	20,43	20,40	20,37	20,38	20,34	20,41	20,46	20,44	20,41	20,39	20,40	20,43	20,40	20,34	20,47	20,54	20,45	20,44	20,41	20,44	20,37	20,32	20,36	20,51	20,42	20,38	20,38	20,37	20,40	20,43	20,42	20,45	20,38	20,32	20,29	20,31	20,37	20,38	20,31	20,41	20,35	20,34	20,43	20,39	20,38	20,42	20,46	20,38	20,32	20,38	20,36	20,33	20,35	20,32	20,28	20,38	20,41	20,35	20,33	20,42	20,48	20,40	20,31	20,36	20,41	20,41	20,36	20,37	20,42	20,41	20,36	20,45	20,37	20,33	20,38	20,47	20,45	20,37	20,37	20,47	20,37	20,27	20,32	20,37	20,35	20,33	20,43	20,38	20,37	20,43	20,37	20,40	20,37	20,40	20,37	20,41	20,41	20,43	20,35	20,37	20,37	20,42	20,38	20,37	20,31	20,36	20,39	20,42	20,32	20,33	20,44	20,38	20,38	20,41	20,48	20,43	20,41	20,38	20,39	20,43	20,38	20,37	20,42	20,41	20,39	20,31	20,30	20,35	20,41	20,41	20,42	20,40	20,28	20,39	20,40	20,36	20,37	20,31	20,31	20,39	20,36	20,32	20,30	20,36	20,29	20,28	20,34	20,41	20,34	20,30	20,36	20,32	20,33	20,36	20,28	20,34	20,34	20,33	20,35	20,43	20,38	20,36	20,34	20,35	20,33	20,35	20,37	20,38	20,39	20,31	20,33	20,34	20,42	20,34	20,29	20,34	20,30	20,31	20,38	20,39	20,36	20,31	20,27	20,29	20,28	20,32	20,40	20,30	20,34	20,37	20,34	20,33	20,31	20,32	20,39	20,32	20,33	20,35	20,27	20,29	20,35	20,41	20,40	20,40	20,35	20,32	20,34	20,31	20,39	20,36	20,35	20,27	20,25	20,37	20,38	20,30	20,37	20,39	20,39	20,43	20,37	20,40	20,36	20,34	20,35	20,34	20,31	20,38	20,32	20,35	20,30	20,28	20,30	20,37	20,31	20,32	20,32	20,32	20,36	20,30	20,29	20,38	20,30	20,31	20,36	20,34	20,28	20,24	20,23	20,45	20,37	20,30	20,26	20,26	20,36	20,42	20,36	20,32	20,24	20,18	20,27	20,29	20,24	20,16	20,21	20,25	20,25	20,21	20,29	20,24	20,27	20,38	20,41	20,28	20,33	20,36	20,20	20,15	20,22	20,35	20,31	20,20	20,28	20,24	20,19	20,29	20,28	
20,26	20,23	20,25	20,33	20,29	20,26	20,31	20,25	20,19	20,30	20,35	20,23	20,26	20,28	20,34	20,32	20,25	20,22	20,32	20,31	20,21	20,37	20,32	20,27	20,39	20,37	20,31	20,19	20,26	20,35	20,37	20,47	20,33	20,27	20,33	20,29	20,41	20,38	20,40	20,41	20,29	20,32	20,26	20,34	20,38	20,40	20,26	20,30	20,31	20,35	20,45	20,40	20,33	20,35	20,47	20,34	20,34	20,30	20,30	20,37	20,37	20,33	20,34	20,35	20,35	20,41	20,33	20,34	20,43	20,34	20,41	20,45	20,40	20,41	20,43	20,32	20,35	20,39	20,49	20,48	20,34	20,33	20,33	20,34	20,31	20,31	20,29	20,30	20,32	20,40	20,48	20,43	20,25	20,34	20,42	20,45	20,41	20,40	20,48	20,42	20,33	20,39	20,41	20,39	20,39	20,41	20,29	20,31	20,42	20,51	20,45	20,38	20,34	20,37	20,40	20,37	20,38	20,41	20,39	20,34	20,32	20,21	20,29	20,47	20,45	20,36	20,45	20,32	20,38	20,44	20,44	20,36	20,36	20,34	20,34	20,37	20,44	20,35	20,28	20,36	20,41	20,40	20,43	20,40	20,45	20,41	20,33	20,32	20,41	20,39	20,46	20,54	20,38	20,36	20,39	20,36	20,36	20,50	20,38	20,30	20,35	20,30	20,40	20,40	20,38	20,37	20,41	20,42	20,39	20,34	20,37	20,41	20,36	20,32	20,35	20,38	20,40	20,42	20,44	20,47	20,48	20,38	20,40	20,37	20,37	20,34	20,31	20,37	20,39	20,42	20,43	20,44	20,34	20,33	20,38	20,43	20,33	20,35	20,40	20,40	20,32	20,48	20,46	20,45	20,46	20,37	20,39	20,40	20,42	20,49	20,48	20,40	20,41	20,41	20,38	20,44	20,51	20,43	20,39	20,39	20,41	20,47	20,47	20,36	20,45	20,47	20,47	20,45	20,38	20,42	20,43	20,35	20,35	20,44	20,44	20,37	20,33	20,36	20,30	20,37	20,39	20,39	20,37	20,41	20,46	20,40	20,36	20,41	20,52	20,48	20,44	20,37	20,39	20,40	20,39	20,49	20,48	20,42	20,37	20,30	20,41	20,49	20,42	20,45	20,38	20,33	20,31	20,38	20,48	20,50	20,41	20,39	20,38	20,37	20,38	20,40	20,33	20,30	20,39	20,43	20,38	20,38	20,43	20,41	20,44	20,39	20,46	20,46	20,39	20,38	20,42	20,42	20,35	20,30	20,44	20,41	20,36	20,39	20,40	20,49	20,35	20,37	20,42	20,39	20,43	20,43	20,43	20,36	20,34	20,34	20,35	20,40	20,47	20,41	20,40	20,43	20,39	20,36	20,40	20,46	20,40	20,32	20,35	20,36	20,27	20,34	20,37	20,38	20,34	20,38	20,35	20,35	20,39	20,36	20,42	20,36	20,37	20,40	20,43	20,42	20,43	20,38	20,39	20,38	20,48	20,47	20,36	20,38	20,37	20,49	20,43	20,46	20,54	20,46	20,29	20,32	20,41	20,46	20,37	20,38	20,43	20,51	20,42	20,36	20,39	20,40	20,36	20,46	20,50	20,43	20,40	20,40	20,44	20,43	20,32	20,37	20,48	20,44	20,35	20,33	20,30	20,37	20,43	20,44	20,42	20,49	20,35	20,38	20,37	20,45	20,50	20,32	20,41	20,40	20,30	20,39	20,33	20,42	20,43	20,39	20,45	20,35	20,38	20,39	20,42	20,37	20,32	20,35	20,35	20,30	20,34	20,40	20,50	20,48	20,36	20,32	20,31	20,40	20,39	20,27	20,27	20,35	20,43	20,31	20,36	20,36	20,33	20,36	20,38	20,40	20,35	20,36	20,42	20,36	20,31	20,36	20,39	20,38	20,32	20,34	20,31	20,39	20,40	20,31	20,35	20,29	20,33	20,37	20,38	20,44	20,40	20,40	20,37	20,39	20,40	20,40	20,41	20,34	20,34	20,37	20,43	20,37	20,33	20,38	20,32	20,36	20,40	20,44	20,45	20,43	20,39	20,36	20,42	20,34	20,34	20,38	20,34	20,38	20,43	20,39	20,32	20,36	20,40	20,36	20,37	20,32	20,37	20,43	20,38	20,35	20,31	20,31	20,39	20,33	20,30	20,30	20,35	20,30	20,36	20,53	20,42	20,36	20,34	20,37	20,38	20,40	20,43	20,35	20,33	20,36	20,35	20,36	20,43	20,39	20,30	20,33	20,35	20,37	20,41	20,52	20,43	20,45	20,41	20,37	20,37	20,43	20,42	20,33	20,40	20,36	20,32	20,35	20,41	20,38	20,37	20,32	20,34	20,31	20,32	20,34	20,30	20,44	20,44	20,35	20,29	20,42	20,38	20,38	20,43	20,41	20,38	20,30	20,30	20,42	20,37	20,42	20,40	20,33	20,37	20,30	20,23	20,34	20,34	20,31	20,29	20,25	20,32	20,31	20,37	20,36	20,28	20,34	20,40	20,39	20,39	20,40	20,36	20,35	20,30	20,32	20,34	20,31	20,39	20,38	20,30	20,42	20,36	20,34	20,36	20,30	20,29	20,35	20,40	20,31	20,35	20,36	20,34	20,34	20,32	20,24	20,24	20,21	20,36	20,33	20,32	20,35	20,32	20,23	20,43	20,39	20,34	20,27	20,24	20,31	20,33	20,31	20,23	20,29	20,29	20,28	20,20	20,31	20,29	20,20	20,29	20,32	20,32	20,30	20,32	20,25	20,19	20,19	20,26	20,38	20,27	20,19	20,20	20,24	20,35	20,34	
20,25	20,09	20,19	20,41	20,37	20,27	20,35	20,31	20,35	20,35	20,38	20,34	20,27	20,26	20,26	20,30	20,33	20,27	20,28	20,32	20,19	20,33	20,38	20,25	20,33	20,35	20,31	20,33	20,34	20,33	20,42	20,41	20,26	20,24	20,27	20,26	20,28	20,33	20,34	20,33	20,24	20,34	20,35	20,24	20,35	20,44	20,35	20,30	20,38	20,33	20,37	20,40	20,39	20,34	20,49	20,44	20,34	20,41	20,39	20,38	20,33	20,41	20,39	20,37	20,34	20,33	20,35	20,42	20,42	20,35	20,37	20,43	20,37	20,35	20,41	20,33	20,36	20,41	20,44	20,38	20,34	20,29	20,35	20,31	20,33	20,36	20,36	20,32	20,44	20,36	20,43	20,41	20,35	20,35	20,34	20,35	20,36	20,40	20,42	20,39	20,35	20,40	20,33	20,36	20,37	20,38	20,32	20,41	20,38	20,42	20,40	20,38	20,39	20,35	20,40	20,41	20,37	20,42	20,43	20,36	20,38	20,37	20,29	20,41	20,44	20,44	20,44	20,35	20,37	20,41	20,44	20,42	20,34	20,35	20,35	20,40	20,42	20,45	20,41	20,45	20,40	20,41	20,38	20,37	20,47	20,38	20,39	20,38	20,38	20,35	20,42	20,44	20,41	20,36	20,38	20,41	20,31	20,41	20,49	20,41	20,27	20,28	20,40	20,45	20,40	20,34	20,39	20,41	20,41	20,39	20,35	20,40	20,40	20,31	20,34	20,42	20,40	20,32	20,35	20,41	20,45	20,36	20,41	20,41	20,39	20,33	20,29	20,29	20,39	20,40	20,40	20,36	20,31	20,27	20,33	20,34	20,32	20,35	20,37	20,33	20,27	20,37	20,40	20,38	20,44	20,41	20,33	20,36	20,44	20,46	20,41	20,32	20,38	20,41	20,36	20,43	20,47	20,43	20,39	20,41	20,41	20,48	20,46	20,40	20,43	20,51	20,51	20,45	20,40	20,41	20,46	20,35	20,36	20,45	20,42	20,44	20,45	20,43	20,41	20,36	20,41	20,37	20,42	20,49	20,43	20,44	20,41	20,43	20,54	20,50	20,45	20,34	20,41	20,47	20,41	20,43	20,45	20,45	20,34	20,39	20,36	20,43	20,43	20,42	20,46	20,39	20,34	20,42	20,45	20,45	20,44	20,38	20,39	20,46	20,44	20,39	20,35	20,33	20,38	20,41	20,40	20,40	20,41	20,43	20,43	20,39	20,45	20,43	20,41	20,40	20,44	20,47	20,45	20,39	20,40	20,39	20,41	20,36	20,37	20,38	20,38	20,30	20,44	20,44	20,38	20,42	20,45	20,32	20,28	20,34	20,31	20,40	20,49	20,45	20,32	20,35	20,34	20,33	20,47	20,44	20,44	20,41	20,43	20,35	20,32	20,34	20,35	20,39	20,38	20,43	20,38	20,36	20,38	20,39	20,38	20,39	20,41	20,43	20,35	20,40	20,45	20,39	20,43	20,42	20,41	20,44	20,39	20,41	20,40	20,42	20,39	20,44	20,45	20,47	20,38	20,36	20,44	20,44	20,39	20,39	20,41	20,43	20,47	20,45	20,44	20,44	20,37	20,37	20,37	20,40	20,40	20,33	20,37	20,39	20,40	20,37	20,38	20,42	20,37	20,37	20,30	20,38	20,44	20,44	20,44	20,44	20,34	20,32	20,39	20,43	20,47	20,33	20,35	20,39	20,32	20,39	20,30	20,34	20,41	20,46	20,51	20,43	20,40	20,35	20,38	20,43	20,34	20,31	20,33	20,27	20,39	20,43	20,49	20,42	20,40	20,34	20,30	20,35	20,43	20,37	20,27	20,29	20,38	20,42	20,33	20,39	20,35	20,37	20,35	20,32	20,37	20,34	20,43	20,38	20,28	20,34	20,35	20,38	20,35	20,35	20,33	20,39	20,40	20,33	20,36	20,32	20,33	20,40	20,40	20,41	20,47	20,39	20,39	20,32	20,30	20,33	20,38	20,39	20,42	20,40	20,42	20,35	20,32	20,40	20,37	20,38	20,38	20,41	20,36	20,38	20,34	20,36	20,41	20,42	20,35	20,32	20,38	20,45	20,45	20,38	20,29	20,29	20,31	20,38	20,40	20,32	20,33	20,38	20,38	20,40	20,34	20,42	20,39	20,37	20,31	20,33	20,31	20,32	20,33	20,45	20,41	20,41	20,41	20,31	20,34	20,32	20,42	20,42	20,37	20,37	20,37	20,43	20,46	20,44	20,31	20,37	20,43	20,40	20,47	20,50	20,41	20,45	20,44	20,34	20,36	20,40	20,48	20,44	20,38	20,34	20,35	20,31	20,35	20,34	20,34	20,38	20,44	20,37	20,35	20,30	20,28	20,37	20,38	20,37	20,29	20,35	20,37	20,31	20,29	20,34	20,36	20,37	20,33	20,35	20,37	20,35	20,35	20,29	20,33	20,29	20,34	20,46	20,45	20,35	20,35	20,30	20,39	20,40	20,41	20,44	20,31	20,31	20,34	20,35	20,37	20,41	20,36	20,29	20,27	20,31	20,40	20,33	20,30	20,37	20,36	20,41	20,37	20,34	20,35	20,34	20,36	20,37	20,46	20,35	20,25	20,36	20,38	20,27	20,34	20,33	20,34	20,28	20,25	20,24	20,32	20,36	20,31	20,27	20,30	20,23	20,25	20,27	20,27	20,23	20,28	20,27	20,30	20,30	20,25	20,34	20,33	20,30	20,30	20,19	20,26	20,31	20,30	20,27	20,27	20,26	20,19	20,22	20,25	20,24	20,27	20,22	20,22	20,26	20,22	20,27	
20,24	20,13	20,15	20,36	20,37	20,26	20,34	20,29	20,20	20,30	20,36	20,35	20,27	20,35	20,27	20,31	20,32	20,27	20,14	20,23	20,28	20,37	20,33	20,30	20,28	20,40	20,39	20,33	20,33	20,31	20,44	20,40	20,26	20,16	20,25	20,29	20,27	20,31	20,42	20,36	20,38	20,34	20,35	20,25	20,29	20,40	20,38	20,30	20,39	20,37	20,37	20,35	20,25	20,28	20,35	20,41	20,35	20,41	20,46	20,42	20,32	20,42	20,43	20,45	20,45	20,37	20,28	20,38	20,41	20,42	20,40	20,42	20,38	20,45	20,41	20,32	20,34	20,45	20,48	20,37	20,35	20,33	20,38	20,42	20,41	20,36	20,35	20,41	20,37	20,37	20,44	20,39	20,35	20,41	20,34	20,30	20,28	20,34	20,44	20,34	20,42	20,42	20,40	20,46	20,46	20,45	20,35	20,43	20,43	20,34	20,43	20,47	20,41	20,36	20,44	20,35	20,32	20,37	20,43	20,41	20,41	20,40	20,35	20,43	20,40	20,43	20,46	20,40	20,39	20,36	20,29	20,40	20,40	20,32	20,39	20,40	20,33	20,46	20,38	20,44	20,41	20,42	20,37	20,34	20,44	20,41	20,40	20,48	20,41	20,40	20,48	20,48	20,37	20,35	20,32	20,44	20,35	20,31	20,37	20,50	20,39	20,36	20,42	20,44	20,39	20,44	20,43	20,40	20,48	20,49	20,39	20,35	20,42	20,33	20,32	20,38	20,42	20,40	20,39	20,38	20,36	20,38	20,35	20,42	20,36	20,32	20,30	20,26	20,39	20,41	20,36	20,34	20,35	20,31	20,40	20,39	20,38	20,39	20,39	20,31	20,36	20,44	20,47	20,45	20,38	20,40	20,39	20,36	20,36	20,35	20,30	20,26	20,35	20,38	20,35	20,33	20,37	20,37	20,42	20,36	20,41	20,48	20,51	20,42	20,37	20,43	20,51	20,47	20,42	20,44	20,49	20,37	20,39	20,45	20,41	20,45	20,43	20,42	20,44	20,38	20,43	20,44	20,43	20,49	20,50	20,43	20,41	20,49	20,50	20,48	20,46	20,39	20,47	20,45	20,42	20,44	20,49	20,54	20,40	20,43	20,41	20,36	20,41	20,47	20,44	20,35	20,31	20,37	20,46	20,48	20,44	20,41	20,44	20,43	20,44	20,42	20,36	20,35	20,29	20,39	20,41	20,38	20,40	20,41	20,45	20,41	20,50	20,43	20,49	20,49	20,37	20,41	20,48	20,38	20,43	20,43	20,47	20,43	20,29	20,29	20,34	20,39	20,44	20,43	20,34	20,38	20,49	20,44	20,33	20,32	20,31	20,37	20,52	20,44	20,36	20,38	20,40	20,45	20,42	20,39	20,41	20,43	20,43	20,37	20,28	20,36	20,36	20,41	20,41	20,44	20,41	20,35	20,30	20,39	20,40	20,42	20,49	20,47	20,42	20,39	20,45	20,42	20,44	20,43	20,37	20,36	20,38	20,39	20,34	20,36	20,48	20,42	20,44	20,44	20,38	20,39	20,38	20,43	20,37	20,36	20,42	20,45	20,44	20,45	20,42	20,45	20,45	20,40	20,40	20,45	20,45	20,37	20,35	20,36	20,42	20,36	20,39	20,43	20,32	20,35	20,35	20,39	20,47	20,45	20,46	20,42	20,38	20,34	20,36	20,40	20,40	20,33	20,28	20,38	20,41	20,40	20,39	20,38	20,43	20,40	20,41	20,42	20,43	20,36	20,34	20,49	20,41	20,34	20,36	20,37	20,43	20,44	20,41	20,41	20,42	20,42	20,39	20,33	20,37	20,38	20,35	20,35	20,39	20,37	20,39	20,34	20,29	20,41	20,42	20,34	20,43	20,39	20,45	20,39	20,31	20,31	20,33	20,34	20,38	20,38	20,30	20,32	20,37	20,38	20,45	20,40	20,26	20,37	20,46	20,41	20,39	20,39	20,40	20,37	20,32	20,25	20,31	20,43	20,40	20,42	20,40	20,37	20,39	20,39	20,37	20,40	20,34	20,38	20,40	20,41	20,38	20,41	20,43	20,38	20,34	20,32	20,33	20,41	20,37	20,24	20,29	20,36	20,29	20,31	20,46	20,39	20,32	20,31	20,36	20,34	20,38	20,45	20,45	20,37	20,36	20,33	20,34	20,35	20,37	20,44	20,34	20,35	20,38	20,29	20,28	20,28	20,37	20,47	20,42	20,41	20,42	20,43	20,47	20,43	20,39	20,32	20,41	20,43	20,31	20,29	20,31	20,36	20,41	20,37	20,29	20,43	20,47	20,42	20,38	20,34	20,44	20,34	20,38	20,30	20,34	20,38	20,52	20,45	20,32	20,31	20,29	20,36	20,36	20,38	20,35	20,40	20,29	20,27	20,28	20,26	20,22	20,34	20,35	20,28	20,40	20,39	20,36	20,28	20,37	20,25	20,30	20,43	20,40	20,36	20,34	20,31	20,34	20,36	20,39	20,48	20,40	20,33	20,33	20,36	20,36	20,41	20,40	20,38	20,33	20,29	20,36	20,36	20,30	20,40	20,37	20,27	20,28	20,30	20,35	20,34	20,38	20,43	20,41	20,34	20,29	20,37	20,31	20,32	20,29	20,26	20,32	20,34	20,29	20,21	20,30	20,38	20,31	20,31	20,33	20,26	20,30	20,23	20,24	20,24	20,36	20,32	20,33	20,33	20,25	20,27	20,33	20,31	20,31	20,25	20,30	20,28	20,19	20,27	20,29	20,31	20,24	20,27	20,34	20,30	20,33	20,32	20,31	20,39	20,26	20,27	
20,19	20,20	20,25	20,34	20,28	20,24	20,32	20,30	20,15	20,23	20,34	20,32	20,26	20,26	20,27	20,25	20,16	20,17	20,22	20,23	20,23	20,29	20,30	20,33	20,38	20,44	20,47	20,40	20,32	20,26	20,46	20,45	20,31	20,27	20,27	20,29	20,33	20,35	20,40	20,39	20,38	20,33	20,28	20,33	20,37	20,46	20,35	20,36	20,41	20,43	20,42	20,39	20,29	20,33	20,34	20,40	20,36	20,36	20,41	20,46	20,32	20,38	20,40	20,35	20,30	20,35	20,44	20,32	20,38	20,45	20,46	20,41	20,33	20,40	20,37	20,33	20,35	20,38	20,40	20,41	20,33	20,35	20,38	20,44	20,42	20,36	20,35	20,44	20,30	20,27	20,40	20,36	20,34	20,41	20,41	20,41	20,28	20,41	20,46	20,38	20,43	20,41	20,40	20,43	20,49	20,51	20,35	20,31	20,42	20,38	20,42	20,44	20,41	20,36	20,47	20,39	20,32	20,41	20,42	20,38	20,38	20,43	20,36	20,46	20,45	20,36	20,46	20,43	20,42	20,37	20,27	20,39	20,54	20,45	20,38	20,41	20,32	20,38	20,46	20,45	20,44	20,41	20,51	20,44	20,33	20,31	20,33	20,41	20,45	20,42	20,45	20,45	20,38	20,36	20,37	20,33	20,36	20,31	20,32	20,40	20,38	20,40	20,36	20,39	20,38	20,42	20,43	20,44	20,44	20,39	20,40	20,37	20,34	20,30	20,37	20,41	20,38	20,48	20,48	20,37	20,45	20,37	20,39	20,33	20,33	20,34	20,35	20,31	20,39	20,41	20,37	20,41	20,40	20,36	20,40	20,37	20,31	20,37	20,35	20,36	20,33	20,47	20,49	20,48	20,37	20,30	20,42	20,45	20,36	20,34	20,32	20,32	20,35	20,35	20,33	20,31	20,35	20,34	20,39	20,38	20,36	20,45	20,40	20,36	20,37	20,30	20,35	20,37	20,40	20,45	20,41	20,37	20,38	20,42	20,35	20,35	20,44	20,39	20,39	20,44	20,48	20,47	20,47	20,47	20,49	20,38	20,37	20,48	20,54	20,51	20,45	20,40	20,46	20,43	20,37	20,44	20,47	20,50	20,42	20,40	20,46	20,40	20,43	20,48	20,46	20,27	20,30	20,31	20,36	20,35	20,44	20,40	20,36	20,39	20,36	20,37	20,39	20,32	20,32	20,36	20,43	20,40	20,35	20,39	20,40	20,43	20,45	20,46	20,49	20,56	20,43	20,35	20,40	20,36	20,48	20,46	20,44	20,52	20,41	20,39	20,37	20,43	20,35	20,39	20,39	20,35	20,41	20,50	20,40	20,32	20,30	20,39	20,44	20,52	20,47	20,42	20,41	20,45	20,42	20,32	20,33	20,38	20,41	20,37	20,36	20,39	20,40	20,41	20,41	20,40	20,35	20,41	20,34	20,37	20,36	20,37	20,45	20,41	20,38	20,35	20,42	20,46	20,41	20,42	20,39	20,44	20,39	20,32	20,30	20,39	20,49	20,51	20,45	20,46	20,44	20,40	20,40	20,42	20,42	20,36	20,44	20,46	20,41	20,44	20,42	20,41	20,45	20,44	20,46	20,42	20,43	20,36	20,38	20,39	20,39	20,42	20,38	20,44	20,30	20,24	20,35	20,48	20,50	20,44	20,45	20,42	20,37	20,35	20,35	20,36	20,38	20,33	20,32	20,37	20,42	20,45	20,44	20,44	20,43	20,40	20,34	20,37	20,41	20,44	20,33	20,35	20,43	20,38	20,34	20,43	20,46	20,46	20,38	20,40	20,41	20,40	20,37	20,37	20,37	20,40	20,35	20,34	20,38	20,39	20,43	20,33	20,32	20,43	20,42	20,41	20,39	20,30	20,40	20,40	20,38	20,33	20,30	20,30	20,33	20,38	20,42	20,33	20,39	20,32	20,38	20,37	20,37	20,35	20,41	20,43	20,40	20,36	20,45	20,37	20,41	20,33	20,30	20,35	20,41	20,41	20,50	20,43	20,39	20,41	20,43	20,33	20,34	20,41	20,42	20,43	20,42	20,46	20,41	20,39	20,29	20,31	20,33	20,34	20,34	20,27	20,26	20,33	20,37	20,31	20,40	20,36	20,27	20,24	20,33	20,30	20,35	20,43	20,39	20,32	20,33	20,31	20,34	20,38	20,34	20,34	20,37	20,31	20,35	20,29	20,28	20,29	20,30	20,38	20,35	20,39	20,35	20,41	20,48	20,41	20,42	20,38	20,32	20,37	20,29	20,21	20,32	20,33	20,35	20,39	20,35	20,40	20,36	20,30	20,34	20,28	20,35	20,41	20,42	20,41	20,40	20,39	20,39	20,40	20,35	20,30	20,27	20,34	20,21	20,24	20,33	20,35	20,28	20,25	20,29	20,33	20,23	20,30	20,41	20,30	20,40	20,41	20,34	20,34	20,36	20,31	20,27	20,31	20,32	20,34	20,33	20,31	20,32	20,38	20,42	20,48	20,35	20,29	20,29	20,37	20,42	20,34	20,36	20,36	20,46	20,35	20,31	20,28	20,33	20,40	20,39	20,29	20,22	20,27	20,37	20,38	20,32	20,34	20,37	20,30	20,32	20,33	20,29	20,37	20,30	20,21	20,37	20,34	20,32	20,30	20,25	20,32	20,38	20,35	20,36	20,27	20,31	20,23	20,19	20,23	20,33	20,33	20,30	20,22	20,26	20,27	20,30	20,30	20,21	20,21	20,26	20,30	20,20	20,17	20,30	20,28	20,23	20,33	20,34	20,30	20,23	20,19	20,28	20,33	20,23	20,23	
20,29	20,24	20,23	20,21	20,22	20,21	20,30	20,22	20,20	20,24	20,27	20,31	20,29	20,27	20,22	20,29	20,32	20,25	20,19	20,24	20,21	20,19	20,34	20,41	20,31	20,35	20,38	20,41	20,31	20,25	20,37	20,49	20,44	20,40	20,31	20,26	20,24	20,35	20,42	20,41	20,36	20,39	20,33	20,38	20,29	20,36	20,31	20,29	20,43	20,41	20,41	20,40	20,35	20,40	20,40	20,36	20,34	20,37	20,42	20,43	20,33	20,29	20,36	20,29	20,22	20,31	20,43	20,37	20,37	20,42	20,44	20,44	20,45	20,48	20,33	20,29	20,34	20,46	20,39	20,32	20,33	20,38	20,37	20,35	20,34	20,33	20,34	20,38	20,33	20,34	20,37	20,30	20,36	20,36	20,36	20,37	20,30	20,38	20,45	20,42	20,42	20,34	20,43	20,43	20,35	20,44	20,38	20,38	20,42	20,47	20,41	20,35	20,33	20,39	20,43	20,42	20,38	20,41	20,37	20,45	20,35	20,43	20,41	20,42	20,35	20,40	20,40	20,39	20,34	20,34	20,32	20,31	20,42	20,49	20,39	20,37	20,35	20,29	20,36	20,47	20,43	20,43	20,51	20,50	20,40	20,31	20,36	20,37	20,37	20,37	20,38	20,43	20,41	20,45	20,42	20,28	20,24	20,36	20,40	20,38	20,28	20,28	20,38	20,39	20,42	20,38	20,35	20,38	20,38	20,39	20,40	20,38	20,33	20,35	20,44	20,44	20,36	20,46	20,54	20,42	20,40	20,40	20,36	20,33	20,36	20,41	20,39	20,33	20,30	20,36	20,39	20,43	20,43	20,32	20,37	20,38	20,33	20,33	20,34	20,30	20,31	20,44	20,46	20,45	20,43	20,36	20,39	20,36	20,34	20,39	20,43	20,44	20,39	20,38	20,33	20,37	20,44	20,41	20,28	20,40	20,36	20,43	20,38	20,31	20,42	20,33	20,38	20,38	20,41	20,37	20,39	20,40	20,42	20,37	20,28	20,29	20,41	20,38	20,37	20,41	20,47	20,46	20,49	20,52	20,38	20,34	20,39	20,53	20,47	20,50	20,47	20,37	20,34	20,42	20,51	20,54	20,39	20,42	20,40	20,37	20,37	20,44	20,44	20,44	20,45	20,36	20,39	20,34	20,45	20,35	20,28	20,39	20,37	20,36	20,44	20,39	20,40	20,31	20,36	20,38	20,49	20,43	20,35	20,40	20,39	20,37	20,38	20,40	20,47	20,51	20,47	20,36	20,38	20,34	20,38	20,46	20,44	20,49	20,53	20,52	20,44	20,38	20,43	20,41	20,40	20,31	20,32	20,43	20,40	20,35	20,31	20,46	20,40	20,47	20,46	20,42	20,42	20,40	20,48	20,38	20,32	20,39	20,39	20,33	20,38	20,45	20,38	20,38	20,34	20,35	20,37	20,41	20,32	20,33	20,41	20,39	20,35	20,42	20,35	20,34	20,43	20,39	20,35	20,40	20,46	20,45	20,42	20,37	20,40	20,45	20,44	20,44	20,39	20,41	20,38	20,40	20,38	20,51	20,44	20,40	20,38	20,40	20,30	20,34	20,44	20,43	20,37	20,38	20,42	20,43	20,38	20,37	20,45	20,46	20,36	20,38	20,43	20,48	20,40	20,31	20,37	20,42	20,43	20,46	20,43	20,37	20,41	20,42	20,36	20,38	20,43	20,38	20,37	20,32	20,38	20,40	20,36	20,40	20,42	20,41	20,47	20,41	20,38	20,38	20,45	20,37	20,42	20,44	20,37	20,39	20,39	20,41	20,49	20,41	20,36	20,42	20,35	20,32	20,38	20,42	20,42	20,34	20,40	20,45	20,40	20,33	20,36	20,42	20,39	20,33	20,33	20,38	20,50	20,42	20,38	20,44	20,40	20,31	20,31	20,45	20,42	20,38	20,36	20,36	20,36	20,38	20,39	20,34	20,36	20,41	20,38	20,35	20,41	20,32	20,37	20,35	20,33	20,39	20,37	20,47	20,48	20,38	20,33	20,36	20,43	20,36	20,36	20,35	20,36	20,45	20,47	20,41	20,34	20,34	20,37	20,32	20,36	20,43	20,38	20,32	20,27	20,40	20,42	20,39	20,36	20,29	20,25	20,24	20,34	20,33	20,29	20,37	20,38	20,32	20,33	20,36	20,34	20,45	20,33	20,22	20,32	20,30	20,31	20,31	20,25	20,29	20,30	20,34	20,31	20,34	20,37	20,32	20,41	20,40	20,39	20,37	20,35	20,34	20,34	20,35	20,42	20,38	20,39	20,35	20,39	20,41	20,33	20,35	20,36	20,40	20,28	20,33	20,39	20,41	20,40	20,43	20,31	20,27	20,36	20,31	20,31	20,34	20,24	20,19	20,28	20,23	20,26	20,20	20,26	20,35	20,35	20,30	20,32	20,33	20,36	20,33	20,37	20,38	20,44	20,39	20,28	20,29	20,33	20,36	20,30	20,28	20,36	20,41	20,44	20,47	20,35	20,30	20,26	20,33	20,39	20,37	20,18	20,22	20,32	20,35	20,36	20,29	20,31	20,33	20,26	20,30	20,34	20,30	20,30	20,33	20,38	20,35	20,36	20,39	20,33	20,30	20,25	20,30	20,32	20,29	20,31	20,31	20,27	20,25	20,32	20,25	20,35	20,42	20,29	20,20	20,21	20,29	20,26	20,22	20,28	20,37	20,28	20,27	20,18	20,29	20,24	20,26	20,22	20,21	20,29	20,29	20,30	20,19	20,30	20,21	20,19	20,23	20,33	20,27	20,14	20,19	20,20	20,23	20,25	20,20	
20,27	20,31	20,20	20,22	20,21	20,24	20,35	20,26	20,24	20,30	20,21	20,22	20,33	20,24	20,30	20,39	20,40	20,28	20,27	20,19	20,17	20,23	20,39	20,40	20,36	20,36	20,38	20,31	20,32	20,33	20,31	20,42	20,31	20,29	20,27	20,31	20,33	20,32	20,43	20,47	20,41	20,39	20,32	20,35	20,24	20,28	20,22	20,23	20,34	20,32	20,40	20,47	20,49	20,39	20,48	20,43	20,29	20,30	20,40	20,46	20,29	20,29	20,29	20,28	20,33	20,36	20,43	20,38	20,41	20,44	20,45	20,43	20,38	20,39	20,38	20,38	20,30	20,41	20,41	20,36	20,32	20,38	20,35	20,30	20,34	20,33	20,31	20,29	20,33	20,37	20,38	20,33	20,30	20,33	20,36	20,45	20,37	20,47	20,47	20,37	20,40	20,40	20,40	20,49	20,38	20,37	20,40	20,41	20,39	20,45	20,41	20,47	20,41	20,39	20,45	20,41	20,39	20,33	20,35	20,41	20,41	20,34	20,41	20,45	20,34	20,43	20,39	20,32	20,34	20,41	20,36	20,33	20,36	20,34	20,43	20,44	20,38	20,39	20,33	20,41	20,39	20,43	20,39	20,39	20,43	20,36	20,34	20,35	20,45	20,41	20,48	20,42	20,37	20,45	20,44	20,43	20,22	20,33	20,42	20,39	20,39	20,37	20,37	20,40	20,46	20,32	20,32	20,42	20,42	20,47	20,48	20,42	20,40	20,42	20,45	20,47	20,39	20,39	20,52	20,36	20,39	20,38	20,49	20,41	20,39	20,39	20,39	20,39	20,27	20,31	20,39	20,38	20,37	20,29	20,40	20,47	20,33	20,35	20,41	20,37	20,36	20,45	20,46	20,42	20,45	20,43	20,44	20,39	20,39	20,37	20,43	20,46	20,43	20,41	20,39	20,37	20,53	20,50	20,33	20,37	20,34	20,32	20,37	20,37	20,38	20,37	20,44	20,45	20,43	20,44	20,40	20,40	20,40	20,37	20,33	20,41	20,40	20,35	20,37	20,41	20,43	20,46	20,43	20,44	20,40	20,32	20,44	20,50	20,40	20,47	20,49	20,41	20,33	20,45	20,46	20,51	20,66	20,37	20,36	20,32	20,35	20,39	20,38	20,42	20,45	20,41	20,34	20,40	20,45	20,44	20,38	20,37	20,40	20,38	20,45	20,51	20,45	20,34	20,32	20,44	20,49	20,48	20,38	20,39	20,42	20,40	20,35	20,44	20,51	20,53	20,48	20,43	20,47	20,40	20,38	20,40	20,35	20,35	20,44	20,54	20,36	20,36	20,42	20,48	20,42	20,41	20,29	20,37	20,37	20,38	20,37	20,43	20,41	20,38	20,37	20,45	20,40	20,40	20,47	20,43	20,38	20,38	20,40	20,39	20,36	20,33	20,33	20,30	20,38	20,33	20,37	20,42	20,39	20,36	20,38	20,39	20,38	20,42	20,41	20,36	20,38	20,38	20,34	20,39	20,43	20,48	20,42	20,44	20,43	20,48	20,46	20,46	20,48	20,49	20,40	20,44	20,40	20,47	20,44	20,35	20,36	20,38	20,33	20,36	20,42	20,46	20,36	20,40	20,42	20,44	20,43	20,41	20,48	20,46	20,41	20,27	20,39	20,48	20,41	20,38	20,36	20,34	20,37	20,41	20,50	20,37	20,32	20,48	20,40	20,38	20,43	20,42	20,44	20,35	20,39	20,45	20,36	20,35	20,35	20,41	20,51	20,44	20,39	20,40	20,46	20,47	20,51	20,41	20,36	20,42	20,38	20,40	20,50	20,44	20,26	20,39	20,38	20,39	20,36	20,42	20,47	20,41	20,35	20,42	20,43	20,32	20,24	20,44	20,36	20,31	20,28	20,37	20,44	20,42	20,36	20,41	20,49	20,40	20,31	20,34	20,40	20,31	20,39	20,39	20,35	20,41	20,34	20,25	20,34	20,44	20,43	20,38	20,42	20,34	20,35	20,41	20,35	20,38	20,36	20,32	20,44	20,38	20,32	20,36	20,39	20,38	20,37	20,43	20,37	20,45	20,41	20,43	20,36	20,34	20,46	20,42	20,42	20,44	20,37	20,29	20,26	20,33	20,39	20,38	20,31	20,29	20,26	20,26	20,36	20,43	20,40	20,39	20,39	20,32	20,34	20,33	20,38	20,33	20,29	20,30	20,40	20,33	20,29	20,24	20,23	20,26	20,40	20,37	20,33	20,41	20,39	20,41	20,37	20,44	20,32	20,28	20,27	20,30	20,31	20,39	20,39	20,39	20,44	20,39	20,32	20,37	20,30	20,38	20,42	20,42	20,32	20,33	20,33	20,34	20,29	20,32	20,37	20,30	20,31	20,39	20,37	20,37	20,28	20,26	20,32	20,31	20,33	20,33	20,27	20,23	20,34	20,40	20,34	20,33	20,38	20,36	20,34	20,38	20,41	20,33	20,26	20,31	20,31	20,30	20,36	20,32	20,37	20,37	20,37	20,41	20,35	20,28	20,34	20,33	20,35	20,31	20,21	20,20	20,26	20,35	20,35	20,38	20,36	20,41	20,37	20,34	20,36	20,33	20,26	20,32	20,28	20,37	20,35	20,35	20,34	20,30	20,28	20,31	20,34	20,25	20,23	20,26	20,29	20,28	20,33	20,28	20,29	20,33	20,33	20,34	20,31	20,25	20,31	20,30	20,31	20,29	20,26	20,29	20,34	20,25	20,28	20,35	20,26	20,24	20,30	20,29	20,31	20,24	20,27	20,34	20,23	20,17	20,17	20,30	20,22	20,19	20,26	20,24	20,31	20,33	
20,28	20,28	20,27	20,22	20,22	20,15	20,33	20,33	20,31	20,30	20,20	20,24	20,20	20,22	20,29	20,40	20,34	20,25	20,26	20,27	20,24	20,21	20,31	20,37	20,32	20,31	20,38	20,35	20,28	20,23	20,32	20,32	20,33	20,31	20,25	20,33	20,38	20,35	20,37	20,34	20,30	20,36	20,37	20,31	20,29	20,29	20,23	20,26	20,31	20,36	20,39	20,32	20,47	20,47	20,51	20,49	20,32	20,34	20,39	20,37	20,24	20,27	20,27	20,32	20,34	20,41	20,51	20,45	20,40	20,39	20,36	20,45	20,33	20,26	20,33	20,43	20,32	20,38	20,45	20,36	20,33	20,38	20,36	20,37	20,43	20,43	20,33	20,27	20,34	20,40	20,40	20,39	20,31	20,34	20,42	20,42	20,42	20,43	20,41	20,34	20,34	20,38	20,42	20,46	20,46	20,45	20,35	20,32	20,37	20,36	20,38	20,41	20,38	20,36	20,45	20,41	20,36	20,39	20,44	20,42	20,41	20,34	20,28	20,36	20,36	20,46	20,50	20,39	20,38	20,42	20,34	20,32	20,44	20,37	20,34	20,38	20,32	20,33	20,43	20,39	20,37	20,37	20,25	20,34	20,37	20,32	20,37	20,44	20,42	20,46	20,57	20,55	20,41	20,39	20,46	20,48	20,36	20,36	20,34	20,35	20,37	20,41	20,38	20,43	20,42	20,34	20,30	20,42	20,45	20,47	20,48	20,39	20,37	20,37	20,38	20,41	20,43	20,46	20,44	20,31	20,41	20,43	20,43	20,49	20,45	20,42	20,37	20,33	20,31	20,30	20,38	20,36	20,30	20,33	20,47	20,50	20,36	20,37	20,43	20,40	20,39	20,45	20,50	20,49	20,44	20,43	20,39	20,33	20,40	20,39	20,44	20,48	20,42	20,33	20,36	20,37	20,46	20,49	20,42	20,37	20,42	20,39	20,37	20,44	20,46	20,42	20,42	20,40	20,41	20,41	20,41	20,48	20,43	20,38	20,38	20,41	20,38	20,32	20,30	20,36	20,36	20,43	20,46	20,40	20,41	20,36	20,39	20,45	20,40	20,42	20,60	20,47	20,45	20,45	20,36	20,38	20,48	20,39	20,35	20,36	20,37	20,39	20,39	20,46	20,46	20,35	20,33	20,34	20,50	20,48	20,39	20,41	20,41	20,38	20,43	20,44	20,47	20,39	20,38	20,45	20,45	20,41	20,37	20,35	20,41	20,43	20,37	20,45	20,47	20,45	20,42	20,43	20,40	20,39	20,35	20,38	20,39	20,33	20,38	20,49	20,38	20,35	20,33	20,36	20,36	20,43	20,36	20,31	20,32	20,39	20,47	20,42	20,39	20,38	20,36	20,42	20,36	20,34	20,46	20,40	20,32	20,41	20,55	20,41	20,36	20,36	20,39	20,37	20,41	20,36	20,32	20,40	20,38	20,36	20,36	20,38	20,43	20,38	20,39	20,38	20,34	20,36	20,35	20,43	20,50	20,44	20,43	20,40	20,42	20,42	20,41	20,39	20,48	20,51	20,43	20,46	20,44	20,48	20,48	20,42	20,44	20,46	20,41	20,42	20,46	20,37	20,37	20,43	20,48	20,46	20,47	20,38	20,48	20,41	20,34	20,31	20,42	20,43	20,37	20,28	20,35	20,36	20,38	20,45	20,44	20,34	20,30	20,37	20,41	20,44	20,43	20,42	20,49	20,40	20,38	20,47	20,43	20,44	20,47	20,53	20,50	20,46	20,40	20,43	20,36	20,39	20,46	20,35	20,33	20,34	20,36	20,40	20,41	20,45	20,29	20,29	20,35	20,44	20,42	20,43	20,42	20,41	20,39	20,39	20,44	20,37	20,29	20,44	20,38	20,30	20,35	20,38	20,45	20,34	20,29	20,41	20,43	20,36	20,37	20,34	20,36	20,32	20,37	20,35	20,34	20,34	20,30	20,28	20,35	20,39	20,34	20,43	20,44	20,41	20,41	20,39	20,37	20,37	20,44	20,29	20,32	20,31	20,30	20,38	20,36	20,37	20,34	20,40	20,39	20,46	20,43	20,38	20,40	20,37	20,45	20,47	20,38	20,41	20,38	20,30	20,30	20,36	20,40	20,36	20,35	20,26	20,20	20,21	20,33	20,39	20,48	20,42	20,41	20,40	20,39	20,36	20,30	20,35	20,30	20,35	20,45	20,33	20,26	20,27	20,24	20,30	20,34	20,33	20,32	20,38	20,38	20,43	20,39	20,35	20,30	20,24	20,30	20,36	20,29	20,29	20,26	20,39	20,40	20,36	20,36	20,28	20,33	20,38	20,43	20,45	20,29	20,30	20,33	20,38	20,29	20,26	20,32	20,34	20,28	20,35	20,32	20,30	20,33	20,33	20,37	20,39	20,36	20,36	20,38	20,27	20,29	20,37	20,41	20,35	20,36	20,31	20,36	20,33	20,36	20,34	20,31	20,39	20,31	20,30	20,37	20,35	20,31	20,32	20,30	20,49	20,28	20,21	20,25	20,32	20,26	20,25	20,21	20,22	20,40	20,26	20,28	20,35	20,33	20,35	20,28	20,32	20,29	20,29	20,29	20,33	20,35	20,33	20,38	20,26	20,21	20,28	20,24	20,28	20,32	20,26	20,37	20,31	20,35	20,33	20,33	20,25	20,32	20,39	20,37	20,30	20,24	20,29	20,36	20,37	20,25	20,20	20,20	20,25	20,30	20,28	20,29	20,34	20,27	20,22	20,33	20,34	20,18	20,26	20,42	20,30	20,26	20,19	20,17	20,20	20,23	20,15	20,19	20,30	20,39	20,33	
20,30	20,30	20,27	20,24	20,27	20,24	20,23	20,33	20,30	20,30	20,29	20,34	20,18	20,16	20,30	20,36	20,33	20,25	20,28	20,29	20,24	20,26	20,38	20,26	20,34	20,35	20,33	20,42	20,36	20,32	20,33	20,40	20,37	20,37	20,27	20,33	20,43	20,37	20,34	20,30	20,25	20,32	20,32	20,26	20,22	20,28	20,25	20,21	20,34	20,36	20,36	20,34	20,36	20,48	20,56	20,41	20,44	20,40	20,44	20,37	20,25	20,26	20,39	20,44	20,40	20,46	20,46	20,40	20,46	20,43	20,34	20,38	20,38	20,31	20,29	20,36	20,39	20,43	20,46	20,37	20,28	20,46	20,40	20,41	20,50	20,44	20,37	20,30	20,33	20,43	20,44	20,39	20,35	20,32	20,39	20,45	20,32	20,37	20,33	20,35	20,37	20,35	20,40	20,42	20,36	20,40	20,29	20,22	20,47	20,44	20,42	20,39	20,34	20,35	20,41	20,41	20,38	20,45	20,50	20,43	20,32	20,42	20,34	20,34	20,32	20,43	20,46	20,41	20,44	20,47	20,40	20,34	20,39	20,42	20,38	20,37	20,28	20,36	20,40	20,41	20,32	20,39	20,34	20,42	20,43	20,39	20,40	20,45	20,39	20,47	20,49	20,49	20,41	20,30	20,41	20,51	20,45	20,47	20,37	20,38	20,30	20,34	20,48	20,50	20,38	20,32	20,28	20,39	20,47	20,43	20,45	20,44	20,29	20,30	20,42	20,36	20,39	20,42	20,43	20,36	20,44	20,43	20,40	20,43	20,43	20,51	20,43	20,37	20,42	20,42	20,39	20,41	20,34	20,39	20,42	20,37	20,41	20,47	20,41	20,40	20,38	20,48	20,43	20,45	20,43	20,37	20,38	20,32	20,34	20,44	20,44	20,42	20,48	20,38	20,29	20,37	20,43	20,48	20,41	20,38	20,49	20,47	20,34	20,48	20,52	20,41	20,36	20,35	20,37	20,41	20,43	20,46	20,43	20,36	20,40	20,40	20,38	20,33	20,33	20,42	20,42	20,47	20,48	20,52	20,45	20,43	20,37	20,43	20,45	20,47	20,57	20,50	20,44	20,41	20,37	20,36	20,46	20,48	20,43	20,41	20,39	20,47	20,46	20,45	20,42	20,36	20,36	20,39	20,45	20,45	20,40	20,34	20,37	20,42	20,46	20,47	20,43	20,39	20,40	20,42	20,38	20,41	20,34	20,35	20,40	20,39	20,44	20,42	20,43	20,39	20,45	20,44	20,39	20,34	20,39	20,41	20,44	20,38	20,44	20,47	20,41	20,35	20,27	20,34	20,45	20,41	20,43	20,39	20,39	20,49	20,52	20,49	20,37	20,37	20,42	20,46	20,39	20,35	20,40	20,34	20,38	20,41	20,47	20,47	20,38	20,35	20,37	20,37	20,40	20,39	20,31	20,33	20,40	20,39	20,37	20,37	20,40	20,33	20,28	20,37	20,38	20,41	20,37	20,41	20,48	20,44	20,41	20,34	20,42	20,44	20,47	20,39	20,37	20,45	20,37	20,31	20,47	20,44	20,39	20,37	20,44	20,47	20,45	20,45	20,38	20,35	20,34	20,39	20,47	20,45	20,47	20,42	20,42	20,44	20,36	20,35	20,47	20,40	20,32	20,28	20,31	20,41	20,39	20,45	20,48	20,37	20,27	20,33	20,38	20,39	20,37	20,43	20,49	20,46	20,43	20,51	20,41	20,37	20,44	20,48	20,46	20,40	20,33	20,39	20,40	20,36	20,41	20,37	20,33	20,27	20,26	20,32	20,41	20,38	20,35	20,30	20,29	20,35	20,40	20,38	20,33	20,36	20,37	20,39	20,46	20,37	20,35	20,38	20,43	20,38	20,38	20,43	20,45	20,40	20,28	20,34	20,45	20,37	20,32	20,36	20,34	20,34	20,37	20,31	20,36	20,32	20,22	20,35	20,38	20,37	20,35	20,40	20,47	20,43	20,40	20,34	20,33	20,42	20,40	20,38	20,29	20,24	20,36	20,42	20,38	20,41	20,33	20,35	20,31	20,39	20,38	20,31	20,35	20,40	20,43	20,42	20,34	20,39	20,41	20,34	20,36	20,38	20,36	20,35	20,31	20,29	20,29	20,26	20,29	20,28	20,37	20,35	20,32	20,31	20,39	20,37	20,37	20,34	20,32	20,34	20,37	20,34	20,27	20,25	20,27	20,26	20,20	20,30	20,33	20,39	20,39	20,35	20,28	20,28	20,31	20,39	20,40	20,40	20,38	20,28	20,30	20,42	20,45	20,37	20,41	20,27	20,26	20,34	20,32	20,37	20,34	20,31	20,38	20,38	20,32	20,34	20,39	20,37	20,36	20,30	20,30	20,31	20,33	20,37	20,30	20,32	20,37	20,30	20,44	20,31	20,35	20,31	20,34	20,35	20,33	20,33	20,45	20,38	20,31	20,36	20,37	20,45	20,36	20,31	20,37	20,38	20,23	20,27	20,30	20,34	20,24	20,24	20,26	20,30	20,26	20,21	20,28	20,36	20,37	20,26	20,24	20,33	20,36	20,36	20,21	20,20	20,31	20,31	20,30	20,28	20,28	20,34	20,36	20,32	20,23	20,23	20,30	20,28	20,30	20,26	20,48	20,37	20,31	20,35	20,41	20,31	20,27	20,30	20,41	20,28	20,27	20,22	20,34	20,31	20,32	20,29	20,30	20,33	20,30	20,37	20,34	20,34	20,27	20,18	20,26	20,33	20,22	20,22	20,41	20,32	20,24	20,23	20,20	20,20	20,24	20,20	20,20	20,31	20,19	20,27	
20,33	20,24	20,21	20,25	20,32	20,22	20,19	20,26	20,33	20,30	20,22	20,24	20,20	20,16	20,32	20,29	20,37	20,36	20,40	20,31	20,16	20,32	20,35	20,35	20,29	20,43	20,37	20,38	20,33	20,33	20,34	20,34	20,29	20,35	20,26	20,28	20,42	20,41	20,39	20,33	20,38	20,40	20,34	20,32	20,35	20,35	20,37	20,29	20,33	20,30	20,34	20,34	20,37	20,44	20,50	20,40	20,41	20,42	20,46	20,49	20,33	20,31	20,42	20,43	20,43	20,53	20,45	20,32	20,35	20,44	20,40	20,41	20,44	20,47	20,50	20,38	20,38	20,57	20,52	20,42	20,30	20,40	20,47	20,44	20,46	20,37	20,33	20,30	20,37	20,44	20,44	20,37	20,28	20,34	20,38	20,40	20,36	20,42	20,44	20,43	20,41	20,38	20,44	20,48	20,35	20,32	20,35	20,31	20,48	20,49	20,44	20,51	20,51	20,41	20,44	20,41	20,38	20,45	20,46	20,38	20,35	20,43	20,51	20,58	20,43	20,44	20,41	20,37	20,43	20,47	20,43	20,37	20,40	20,44	20,44	20,47	20,47	20,37	20,39	20,46	20,43	20,45	20,43	20,38	20,43	20,40	20,39	20,43	20,43	20,41	20,37	20,42	20,39	20,39	20,41	20,45	20,47	20,55	20,45	20,42	20,34	20,34	20,43	20,43	20,40	20,34	20,37	20,37	20,43	20,44	20,43	20,38	20,33	20,36	20,41	20,43	20,36	20,37	20,44	20,42	20,44	20,35	20,37	20,43	20,36	20,37	20,40	20,38	20,44	20,49	20,40	20,39	20,42	20,42	20,38	20,38	20,35	20,45	20,41	20,33	20,38	20,43	20,40	20,38	20,42	20,43	20,36	20,37	20,37	20,43	20,40	20,39	20,43	20,36	20,37	20,42	20,48	20,51	20,49	20,41	20,44	20,51	20,37	20,36	20,44	20,40	20,37	20,35	20,36	20,45	20,53	20,42	20,34	20,36	20,29	20,32	20,42	20,43	20,29	20,39	20,44	20,47	20,51	20,58	20,47	20,48	20,43	20,44	20,47	20,47	20,52	20,48	20,41	20,41	20,40	20,43	20,50	20,54	20,45	20,37	20,40	20,38	20,47	20,42	20,43	20,40	20,34	20,35	20,40	20,49	20,46	20,40	20,42	20,41	20,43	20,46	20,41	20,38	20,37	20,41	20,43	20,38	20,36	20,43	20,47	20,43	20,37	20,43	20,47	20,46	20,44	20,42	20,37	20,37	20,49	20,41	20,39	20,40	20,43	20,41	20,34	20,33	20,34	20,45	20,45	20,37	20,39	20,46	20,46	20,50	20,53	20,53	20,40	20,39	20,41	20,44	20,43	20,41	20,35	20,34	20,43	20,44	20,43	20,40	20,43	20,44	20,42	20,33	20,42	20,44	20,35	20,33	20,40	20,44	20,40	20,39	20,47	20,38	20,32	20,42	20,44	20,45	20,42	20,49	20,38	20,43	20,43	20,45	20,45	20,42	20,49	20,48	20,43	20,41	20,45	20,34	20,46	20,56	20,42	20,34	20,41	20,47	20,46	20,42	20,44	20,36	20,37	20,42	20,44	20,47	20,49	20,45	20,42	20,35	20,35	20,37	20,41	20,35	20,34	20,36	20,29	20,36	20,43	20,44	20,47	20,39	20,27	20,39	20,41	20,38	20,30	20,32	20,43	20,47	20,39	20,44	20,42	20,41	20,41	20,43	20,40	20,42	20,36	20,43	20,42	20,41	20,40	20,40	20,39	20,29	20,33	20,39	20,40	20,37	20,33	20,39	20,34	20,32	20,34	20,39	20,41	20,40	20,41	20,39	20,40	20,34	20,35	20,42	20,39	20,39	20,39	20,37	20,44	20,39	20,33	20,44	20,43	20,39	20,38	20,43	20,41	20,43	20,41	20,40	20,43	20,37	20,22	20,39	20,35	20,38	20,43	20,48	20,45	20,37	20,37	20,39	20,32	20,47	20,42	20,37	20,38	20,36	20,33	20,41	20,40	20,44	20,40	20,30	20,28	20,28	20,34	20,34	20,37	20,39	20,38	20,39	20,39	20,42	20,45	20,42	20,39	20,32	20,31	20,37	20,37	20,28	20,40	20,32	20,33	20,37	20,38	20,39	20,36	20,30	20,28	20,30	20,36	20,33	20,22	20,35	20,39	20,36	20,27	20,28	20,37	20,34	20,29	20,28	20,26	20,33	20,27	20,27	20,30	20,31	20,39	20,46	20,49	20,40	20,40	20,39	20,35	20,40	20,38	20,42	20,39	20,35	20,34	20,37	20,39	20,38	20,41	20,36	20,34	20,36	20,32	20,40	20,42	20,35	20,39	20,39	20,29	20,31	20,31	20,32	20,33	20,31	20,41	20,29	20,30	20,29	20,33	20,37	20,39	20,39	20,32	20,32	20,35	20,37	20,35	20,30	20,33	20,38	20,42	20,35	20,38	20,40	20,33	20,28	20,30	20,35	20,26	20,22	20,34	20,33	20,26	20,23	20,37	20,41	20,38	20,23	20,30	20,40	20,35	20,35	20,29	20,21	20,30	20,33	20,23	20,24	20,25	20,28	20,34	20,35	20,28	20,31	20,38	20,41	20,33	20,35	20,34	20,30	20,23	20,25	20,33	20,31	20,25	20,22	20,35	20,26	20,30	20,27	20,27	20,27	20,34	20,34	20,30	20,34	20,25	20,32	20,25	20,26	20,28	20,23	20,20	20,24	20,35	20,31	20,36	20,35	20,25	20,21	20,30	20,31	20,28	20,29	20,22	20,33	20,31	20,25	
20,26	20,21	20,29	20,28	20,36	20,29	20,20	20,19	20,28	20,32	20,27	20,19	20,14	20,29	20,40	20,28	20,25	20,35	20,30	20,28	20,16	20,26	20,36	20,34	20,36	20,41	20,42	20,42	20,29	20,29	20,26	20,35	20,29	20,31	20,30	20,29	20,38	20,44	20,41	20,31	20,38	20,36	20,35	20,38	20,38	20,41	20,29	20,29	20,36	20,33	20,26	20,37	20,45	20,51	20,48	20,43	20,45	20,44	20,33	20,42	20,39	20,38	20,42	20,50	20,39	20,50	20,42	20,36	20,42	20,33	20,40	20,49	20,48	20,49	20,51	20,50	20,43	20,48	20,44	20,43	20,36	20,34	20,41	20,40	20,47	20,43	20,30	20,27	20,33	20,41	20,45	20,35	20,38	20,44	20,41	20,39	20,46	20,42	20,46	20,44	20,42	20,36	20,47	20,48	20,43	20,34	20,45	20,41	20,38	20,44	20,41	20,43	20,47	20,51	20,54	20,47	20,37	20,41	20,34	20,34	20,38	20,43	20,42	20,43	20,46	20,45	20,39	20,37	20,39	20,41	20,38	20,34	20,43	20,46	20,44	20,43	20,46	20,41	20,28	20,49	20,46	20,42	20,31	20,32	20,40	20,42	20,40	20,39	20,49	20,43	20,37	20,33	20,29	20,39	20,44	20,37	20,33	20,42	20,42	20,42	20,39	20,37	20,40	20,35	20,32	20,34	20,37	20,43	20,44	20,41	20,44	20,39	20,32	20,45	20,44	20,46	20,49	20,39	20,49	20,52	20,48	20,44	20,34	20,34	20,33	20,40	20,36	20,31	20,36	20,44	20,38	20,46	20,50	20,46	20,47	20,50	20,48	20,45	20,36	20,36	20,39	20,44	20,40	20,42	20,42	20,39	20,36	20,40	20,44	20,48	20,46	20,44	20,43	20,38	20,37	20,45	20,44	20,50	20,49	20,38	20,42	20,53	20,44	20,40	20,40	20,37	20,40	20,43	20,41	20,47	20,52	20,46	20,36	20,47	20,44	20,35	20,38	20,43	20,41	20,35	20,43	20,44	20,51	20,51	20,40	20,43	20,44	20,44	20,49	20,48	20,42	20,44	20,48	20,43	20,44	20,43	20,53	20,49	20,45	20,36	20,46	20,46	20,46	20,42	20,40	20,44	20,34	20,31	20,42	20,45	20,49	20,46	20,47	20,44	20,46	20,44	20,40	20,42	20,43	20,40	20,47	20,40	20,32	20,37	20,43	20,41	20,38	20,41	20,49	20,51	20,43	20,37	20,37	20,40	20,42	20,43	20,37	20,43	20,40	20,41	20,33	20,39	20,40	20,42	20,46	20,42	20,39	20,44	20,44	20,44	20,51	20,50	20,46	20,44	20,46	20,47	20,46	20,50	20,40	20,38	20,40	20,43	20,45	20,37	20,35	20,40	20,43	20,34	20,38	20,41	20,38	20,35	20,40	20,48	20,42	20,40	20,42	20,43	20,41	20,42	20,43	20,44	20,45	20,42	20,46	20,43	20,40	20,37	20,48	20,38	20,34	20,38	20,45	20,38	20,35	20,42	20,43	20,43	20,48	20,35	20,37	20,40	20,40	20,43	20,43	20,44	20,41	20,42	20,43	20,45	20,49	20,46	20,49	20,43	20,35	20,39	20,41	20,37	20,31	20,40	20,36	20,31	20,34	20,45	20,45	20,41	20,39	20,47	20,45	20,35	20,38	20,36	20,37	20,45	20,44	20,46	20,42	20,44	20,45	20,43	20,39	20,38	20,41	20,40	20,34	20,39	20,41	20,39	20,39	20,36	20,42	20,42	20,43	20,37	20,42	20,36	20,39	20,38	20,39	20,36	20,34	20,44	20,47	20,40	20,40	20,34	20,32	20,46	20,44	20,35	20,35	20,38	20,40	20,35	20,37	20,39	20,41	20,38	20,45	20,47	20,41	20,42	20,40	20,38	20,45	20,38	20,33	20,40	20,40	20,30	20,39	20,40	20,39	20,35	20,39	20,52	20,46	20,41	20,44	20,39	20,41	20,38	20,43	20,41	20,37	20,42	20,43	20,41	20,36	20,45	20,41	20,33	20,36	20,45	20,40	20,31	20,37	20,49	20,42	20,39	20,43	20,42	20,40	20,39	20,40	20,37	20,36	20,33	20,32	20,42	20,39	20,35	20,49	20,39	20,36	20,29	20,30	20,35	20,24	20,32	20,44	20,38	20,31	20,22	20,35	20,41	20,40	20,34	20,26	20,32	20,33	20,35	20,43	20,40	20,42	20,43	20,41	20,39	20,37	20,42	20,38	20,44	20,41	20,39	20,40	20,39	20,38	20,35	20,37	20,42	20,41	20,37	20,34	20,39	20,36	20,39	20,39	20,35	20,36	20,42	20,29	20,33	20,33	20,34	20,33	20,33	20,41	20,44	20,31	20,27	20,39	20,26	20,30	20,45	20,41	20,34	20,35	20,38	20,33	20,30	20,30	20,33	20,45	20,48	20,40	20,31	20,29	20,31	20,30	20,33	20,31	20,30	20,39	20,38	20,33	20,28	20,31	20,40	20,35	20,28	20,35	20,36	20,34	20,28	20,35	20,33	20,33	20,27	20,22	20,18	20,36	20,39	20,40	20,37	20,27	20,27	20,36	20,38	20,32	20,28	20,32	20,19	20,20	20,19	20,23	20,30	20,33	20,34	20,38	20,23	20,23	20,30	20,32	20,23	20,26	20,29	20,26	20,25	20,20	20,18	20,26	20,28	20,20	20,23	20,29	20,30	20,33	20,39	20,33	20,31	20,25	20,23	20,26	20,33	20,29	20,29	20,30	20,34	20,32	20,31	
20,25	20,28	20,18	20,28	20,34	20,29	20,30	20,24	20,37	20,41	20,30	20,23	20,21	20,32	20,36	20,27	20,16	20,24	20,24	20,30	20,27	20,20	20,26	20,36	20,28	20,35	20,41	20,49	20,46	20,31	20,33	20,40	20,34	20,24	20,24	20,32	20,35	20,40	20,38	20,30	20,35	20,33	20,30	20,38	20,35	20,38	20,33	20,32	20,35	20,35	20,27	20,38	20,49	20,50	20,49	20,40	20,46	20,43	20,39	20,36	20,34	20,35	20,37	20,49	20,39	20,43	20,40	20,33	20,39	20,38	20,40	20,42	20,41	20,41	20,43	20,45	20,43	20,42	20,41	20,40	20,39	20,36	20,39	20,35	20,35	20,38	20,27	20,35	20,35	20,42	20,44	20,40	20,38	20,38	20,38	20,38	20,40	20,44	20,44	20,43	20,50	20,39	20,36	20,44	20,40	20,34	20,41	20,42	20,32	20,37	20,37	20,40	20,39	20,40	20,47	20,46	20,47	20,45	20,38	20,32	20,36	20,38	20,33	20,36	20,39	20,41	20,43	20,39	20,31	20,42	20,36	20,34	20,40	20,40	20,42	20,42	20,41	20,40	20,33	20,35	20,44	20,38	20,34	20,37	20,40	20,31	20,38	20,33	20,40	20,37	20,34	20,38	20,32	20,39	20,46	20,42	20,33	20,38	20,46	20,45	20,34	20,31	20,35	20,42	20,35	20,33	20,30	20,43	20,47	20,46	20,39	20,38	20,37	20,37	20,50	20,52	20,40	20,45	20,49	20,50	20,48	20,47	20,43	20,32	20,34	20,43	20,42	20,34	20,41	20,40	20,33	20,47	20,46	20,41	20,42	20,50	20,53	20,48	20,34	20,37	20,39	20,46	20,52	20,40	20,36	20,39	20,40	20,35	20,40	20,49	20,49	20,53	20,46	20,40	20,35	20,37	20,43	20,43	20,47	20,42	20,41	20,41	20,38	20,40	20,42	20,39	20,47	20,50	20,42	20,40	20,47	20,46	20,40	20,43	20,46	20,37	20,39	20,41	20,48	20,41	20,41	20,46	20,45	20,45	20,37	20,38	20,38	20,39	20,47	20,39	20,39	20,37	20,42	20,37	20,44	20,49	20,44	20,44	20,43	20,41	20,41	20,46	20,41	20,45	20,45	20,39	20,38	20,36	20,38	20,46	20,52	20,45	20,40	20,39	20,47	20,46	20,38	20,43	20,52	20,47	20,46	20,38	20,35	20,38	20,39	20,40	20,42	20,45	20,41	20,46	20,49	20,48	20,39	20,38	20,41	20,40	20,40	20,38	20,27	20,36	20,43	20,39	20,38	20,42	20,46	20,43	20,40	20,40	20,37	20,42	20,48	20,50	20,43	20,43	20,38	20,46	20,50	20,46	20,44	20,44	20,43	20,48	20,47	20,38	20,35	20,37	20,40	20,37	20,33	20,40	20,37	20,28	20,35	20,41	20,44	20,37	20,40	20,41	20,46	20,43	20,43	20,43	20,41	20,46	20,47	20,43	20,35	20,31	20,36	20,39	20,33	20,37	20,38	20,34	20,36	20,42	20,44	20,45	20,47	20,37	20,35	20,39	20,34	20,40	20,44	20,40	20,41	20,43	20,46	20,42	20,42	20,36	20,41	20,41	20,35	20,35	20,45	20,45	20,37	20,31	20,39	20,41	20,37	20,36	20,47	20,43	20,43	20,42	20,40	20,31	20,36	20,37	20,36	20,39	20,40	20,45	20,47	20,46	20,43	20,40	20,41	20,43	20,47	20,43	20,40	20,37	20,38	20,37	20,37	20,36	20,39	20,40	20,44	20,43	20,43	20,37	20,37	20,52	20,43	20,39	20,34	20,37	20,45	20,40	20,38	20,44	20,35	20,36	20,44	20,37	20,43	20,41	20,44	20,34	20,34	20,29	20,30	20,33	20,40	20,42	20,37	20,37	20,33	20,29	20,37	20,38	20,38	20,36	20,40	20,39	20,34	20,38	20,37	20,48	20,48	20,46	20,41	20,34	20,34	20,31	20,33	20,34	20,43	20,50	20,36	20,41	20,35	20,35	20,38	20,51	20,39	20,31	20,35	20,40	20,40	20,34	20,40	20,44	20,38	20,34	20,29	20,35	20,47	20,44	20,36	20,43	20,40	20,33	20,30	20,34	20,27	20,31	20,42	20,35	20,36	20,30	20,27	20,31	20,35	20,47	20,48	20,37	20,30	20,30	20,28	20,34	20,41	20,37	20,33	20,38	20,40	20,42	20,42	20,39	20,45	20,42	20,40	20,40	20,41	20,37	20,34	20,40	20,39	20,39	20,35	20,33	20,38	20,29	20,37	20,37	20,43	20,35	20,32	20,38	20,36	20,37	20,39	20,38	20,39	20,37	20,32	20,32	20,31	20,34	20,36	20,40	20,46	20,40	20,29	20,34	20,44	20,30	20,24	20,36	20,33	20,31	20,41	20,40	20,39	20,33	20,29	20,37	20,43	20,39	20,32	20,36	20,31	20,34	20,42	20,39	20,35	20,38	20,39	20,39	20,34	20,36	20,27	20,34	20,32	20,26	20,38	20,37	20,28	20,20	20,22	20,27	20,27	20,33	20,32	20,26	20,31	20,35	20,32	20,27	20,31	20,36	20,38	20,38	20,42	20,29	20,28	20,26	20,22	20,21	20,18	20,31	20,38	20,38	20,36	20,34	20,27	20,25	20,30	20,22	20,31	20,30	20,29	20,21	20,21	20,27	20,33	20,34	20,21	20,24	20,27	20,32	20,32	20,34	20,40	20,27	20,21	20,20	20,25	20,23	20,27	20,20	20,26	20,39	20,42	20,37	
20,30	20,23	20,19	20,24	20,33	20,26	20,28	20,29	20,36	20,34	20,24	20,21	20,23	20,33	20,33	20,34	20,27	20,26	20,33	20,30	20,32	20,29	20,30	20,30	20,33	20,37	20,37	20,42	20,47	20,36	20,28	20,36	20,37	20,26	20,21	20,34	20,43	20,35	20,37	20,41	20,35	20,42	20,36	20,35	20,34	20,39	20,37	20,43	20,39	20,27	20,38	20,37	20,44	20,51	20,45	20,32	20,34	20,41	20,45	20,41	20,31	20,34	20,41	20,49	20,39	20,39	20,40	20,32	20,41	20,40	20,41	20,42	20,38	20,42	20,43	20,37	20,29	20,34	20,38	20,45	20,48	20,32	20,31	20,35	20,33	20,35	20,35	20,28	20,25	20,36	20,39	20,39	20,34	20,35	20,34	20,34	20,38	20,48	20,48	20,40	20,45	20,46	20,39	20,42	20,43	20,33	20,37	20,33	20,40	20,35	20,37	20,37	20,44	20,37	20,38	20,40	20,48	20,49	20,43	20,42	20,38	20,38	20,39	20,48	20,44	20,40	20,38	20,45	20,35	20,31	20,39	20,35	20,41	20,37	20,43	20,46	20,42	20,38	20,38	20,36	20,39	20,38	20,43	20,40	20,35	20,39	20,43	20,39	20,35	20,39	20,35	20,49	20,37	20,39	20,52	20,46	20,33	20,34	20,40	20,47	20,41	20,31	20,38	20,44	20,48	20,47	20,36	20,39	20,39	20,42	20,43	20,37	20,26	20,36	20,38	20,49	20,46	20,41	20,44	20,47	20,44	20,46	20,44	20,30	20,33	20,41	20,39	20,43	20,41	20,37	20,33	20,44	20,43	20,33	20,37	20,42	20,49	20,46	20,39	20,34	20,36	20,43	20,48	20,41	20,33	20,35	20,41	20,40	20,35	20,48	20,42	20,46	20,42	20,39	20,38	20,36	20,44	20,47	20,47	20,40	20,42	20,42	20,36	20,36	20,35	20,33	20,41	20,48	20,46	20,43	20,49	20,55	20,47	20,45	20,38	20,43	20,31	20,39	20,46	20,48	20,46	20,50	20,46	20,41	20,37	20,44	20,45	20,43	20,46	20,46	20,50	20,51	20,33	20,33	20,40	20,49	20,46	20,48	20,41	20,40	20,40	20,43	20,38	20,53	20,53	20,50	20,34	20,40	20,40	20,48	20,45	20,40	20,39	20,39	20,48	20,45	20,35	20,35	20,44	20,42	20,36	20,37	20,42	20,46	20,45	20,42	20,44	20,42	20,38	20,45	20,50	20,46	20,44	20,34	20,36	20,42	20,44	20,45	20,34	20,41	20,44	20,43	20,40	20,49	20,43	20,39	20,42	20,44	20,39	20,46	20,39	20,47	20,50	20,42	20,40	20,49	20,46	20,38	20,40	20,41	20,46	20,51	20,45	20,40	20,43	20,44	20,40	20,39	20,43	20,43	20,46	20,43	20,46	20,43	20,37	20,41	20,40	20,50	20,51	20,44	20,43	20,46	20,38	20,54	20,53	20,37	20,40	20,44	20,46	20,47	20,42	20,44	20,48	20,41	20,42	20,49	20,41	20,45	20,50	20,40	20,35	20,41	20,41	20,40	20,42	20,36	20,39	20,49	20,55	20,45	20,39	20,43	20,41	20,33	20,34	20,34	20,43	20,46	20,41	20,36	20,37	20,32	20,33	20,37	20,48	20,40	20,34	20,38	20,39	20,41	20,41	20,37	20,32	20,31	20,36	20,51	20,48	20,47	20,40	20,46	20,47	20,44	20,50	20,45	20,44	20,44	20,40	20,36	20,35	20,38	20,42	20,40	20,39	20,40	20,37	20,37	20,40	20,51	20,45	20,33	20,39	20,35	20,39	20,39	20,40	20,47	20,42	20,38	20,38	20,38	20,42	20,43	20,40	20,38	20,35	20,35	20,29	20,27	20,29	20,39	20,40	20,40	20,42	20,36	20,40	20,40	20,31	20,31	20,33	20,32	20,33	20,36	20,43	20,48	20,49	20,40	20,30	20,42	20,39	20,28	20,35	20,34	20,36	20,38	20,41	20,47	20,39	20,37	20,35	20,44	20,47	20,36	20,46	20,42	20,36	20,41	20,41	20,40	20,30	20,35	20,32	20,34	20,44	20,43	20,39	20,39	20,38	20,30	20,37	20,44	20,26	20,32	20,36	20,30	20,28	20,35	20,29	20,33	20,34	20,46	20,42	20,35	20,29	20,26	20,29	20,29	20,32	20,37	20,35	20,38	20,42	20,40	20,40	20,34	20,40	20,41	20,39	20,45	20,42	20,39	20,33	20,44	20,36	20,34	20,42	20,40	20,39	20,31	20,35	20,38	20,33	20,36	20,34	20,32	20,35	20,39	20,40	20,38	20,38	20,38	20,36	20,33	20,29	20,37	20,34	20,42	20,47	20,37	20,28	20,29	20,36	20,38	20,26	20,27	20,31	20,29	20,33	20,36	20,34	20,29	20,25	20,35	20,38	20,36	20,33	20,39	20,42	20,36	20,41	20,45	20,46	20,42	20,35	20,37	20,34	20,42	20,33	20,34	20,33	20,22	20,36	20,40	20,33	20,28	20,22	20,27	20,33	20,33	20,34	20,32	20,30	20,35	20,27	20,28	20,28	20,39	20,34	20,39	20,30	20,36	20,30	20,18	20,25	20,21	20,24	20,27	20,29	20,24	20,27	20,30	20,35	20,30	20,31	20,33	20,28	20,33	20,24	20,22	20,26	20,37	20,39	20,30	20,18	20,24	20,32	20,27	20,24	20,24	20,29	20,35	20,30	20,25	20,35	20,29	20,23	20,26	20,27	20,31	20,32	20,31	
20,34	20,34	20,24	20,25	20,22	20,23	20,31	20,25	20,23	20,27	20,30	20,22	20,24	20,31	20,31	20,38	20,36	20,28	20,35	20,43	20,34	20,27	20,24	20,24	20,24	20,36	20,37	20,35	20,40	20,36	20,25	20,34	20,32	20,30	20,22	20,28	20,37	20,37	20,47	20,45	20,31	20,34	20,44	20,35	20,41	20,49	20,39	20,35	20,41	20,32	20,35	20,42	20,42	20,46	20,51	20,41	20,29	20,25	20,33	20,38	20,29	20,39	20,35	20,45	20,44	20,35	20,37	20,41	20,42	20,44	20,44	20,46	20,44	20,47	20,44	20,37	20,28	20,40	20,45	20,40	20,49	20,41	20,29	20,30	20,39	20,35	20,37	20,29	20,22	20,36	20,39	20,34	20,34	20,36	20,34	20,35	20,38	20,41	20,39	20,43	20,44	20,46	20,44	20,46	20,45	20,43	20,39	20,43	20,36	20,33	20,39	20,40	20,42	20,48	20,49	20,45	20,49	20,46	20,36	20,45	20,45	20,45	20,47	20,49	20,43	20,45	20,42	20,41	20,37	20,33	20,38	20,37	20,44	20,39	20,39	20,40	20,45	20,38	20,42	20,44	20,38	20,45	20,47	20,49	20,39	20,36	20,38	20,44	20,42	20,42	20,42	20,44	20,37	20,36	20,44	20,49	20,31	20,31	20,31	20,40	20,45	20,36	20,41	20,43	20,44	20,48	20,46	20,38	20,39	20,42	20,46	20,38	20,28	20,28	20,39	20,40	20,44	20,39	20,43	20,43	20,43	20,40	20,43	20,44	20,46	20,43	20,33	20,35	20,42	20,44	20,39	20,40	20,42	20,36	20,36	20,48	20,53	20,41	20,39	20,40	20,40	20,41	20,44	20,41	20,32	20,37	20,37	20,45	20,42	20,39	20,42	20,40	20,37	20,45	20,43	20,41	20,41	20,43	20,44	20,40	20,43	20,48	20,40	20,41	20,40	20,44	20,37	20,42	20,43	20,43	20,44	20,44	20,41	20,50	20,41	20,44	20,36	20,38	20,43	20,46	20,48	20,49	20,42	20,39	20,36	20,39	20,47	20,45	20,47	20,52	20,53	20,48	20,35	20,42	20,44	20,47	20,48	20,42	20,40	20,37	20,39	20,38	20,48	20,57	20,54	20,45	20,33	20,29	20,42	20,44	20,42	20,31	20,34	20,43	20,50	20,47	20,42	20,40	20,43	20,44	20,36	20,35	20,37	20,42	20,44	20,46	20,47	20,49	20,45	20,52	20,51	20,46	20,50	20,42	20,37	20,41	20,49	20,51	20,41	20,47	20,41	20,45	20,44	20,45	20,47	20,40	20,38	20,40	20,42	20,41	20,44	20,48	20,49	20,44	20,40	20,48	20,42	20,44	20,44	20,34	20,41	20,50	20,44	20,40	20,42	20,50	20,46	20,40	20,52	20,44	20,47	20,48	20,43	20,45	20,44	20,39	20,38	20,48	20,52	20,49	20,49	20,51	20,44	20,52	20,50	20,40	20,39	20,45	20,42	20,54	20,46	20,44	20,46	20,41	20,41	20,44	20,41	20,44	20,44	20,46	20,44	20,43	20,37	20,40	20,43	20,37	20,39	20,48	20,47	20,46	20,43	20,43	20,43	20,31	20,33	20,38	20,37	20,52	20,38	20,37	20,33	20,39	20,43	20,43	20,52	20,40	20,33	20,39	20,42	20,44	20,36	20,28	20,37	20,34	20,41	20,45	20,44	20,44	20,43	20,44	20,45	20,41	20,44	20,47	20,43	20,45	20,41	20,33	20,32	20,37	20,43	20,45	20,39	20,40	20,40	20,38	20,34	20,52	20,50	20,37	20,43	20,40	20,40	20,37	20,33	20,40	20,41	20,40	20,44	20,37	20,38	20,38	20,41	20,37	20,35	20,38	20,37	20,35	20,44	20,43	20,34	20,35	20,43	20,40	20,42	20,41	20,36	20,40	20,49	20,33	20,29	20,37	20,35	20,33	20,36	20,38	20,27	20,36	20,39	20,38	20,49	20,41	20,36	20,38	20,29	20,40	20,41	20,33	20,33	20,40	20,45	20,35	20,39	20,42	20,40	20,46	20,46	20,40	20,40	20,39	20,33	20,36	20,36	20,39	20,37	20,35	20,33	20,29	20,35	20,41	20,33	20,27	20,36	20,32	20,23	20,30	20,35	20,32	20,32	20,37	20,35	20,33	20,32	20,28	20,33	20,34	20,28	20,35	20,38	20,39	20,38	20,37	20,41	20,33	20,36	20,33	20,35	20,39	20,42	20,38	20,40	20,40	20,35	20,36	20,42	20,42	20,41	20,29	20,29	20,28	20,25	20,29	20,34	20,37	20,41	20,40	20,36	20,31	20,32	20,28	20,32	20,31	20,32	20,38	20,31	20,38	20,41	20,29	20,27	20,25	20,24	20,31	20,32	20,22	20,28	20,35	20,34	20,36	20,32	20,23	20,24	20,36	20,47	20,43	20,35	20,34	20,40	20,35	20,32	20,36	20,44	20,38	20,32	20,32	20,25	20,38	20,36	20,35	20,30	20,17	20,29	20,28	20,25	20,33	20,27	20,29	20,40	20,36	20,28	20,32	20,35	20,37	20,38	20,26	20,22	20,32	20,34	20,32	20,30	20,34	20,34	20,16	20,21	20,28	20,25	20,29	20,31	20,27	20,35	20,34	20,32	20,23	20,26	20,28	20,29	20,34	20,25	20,29	20,23	20,29	20,33	20,30	20,26	20,14	20,21	20,24	20,17	20,25	20,32	20,29	20,31	20,25	20,27	20,36	20,24	20,25	20,27	20,29	20,26	20,28	
20,35	20,31	20,29	20,30	20,21	20,23	20,32	20,24	20,30	20,31	20,30	20,24	20,18	20,34	20,32	20,33	20,35	20,24	20,31	20,34	20,31	20,35	20,35	20,31	20,31	20,27	20,34	20,33	20,36	20,32	20,25	20,26	20,29	20,32	20,25	20,25	20,30	20,32	20,43	20,51	20,32	20,34	20,40	20,32	20,35	20,39	20,37	20,32	20,35	20,24	20,42	20,51	20,38	20,31	20,46	20,48	20,35	20,28	20,32	20,37	20,32	20,43	20,44	20,38	20,37	20,37	20,38	20,43	20,45	20,46	20,41	20,42	20,44	20,49	20,32	20,39	20,38	20,43	20,41	20,45	20,37	20,41	20,38	20,34	20,45	20,42	20,35	20,37	20,27	20,38	20,42	20,30	20,31	20,41	20,38	20,34	20,44	20,46	20,34	20,33	20,41	20,40	20,40	20,41	20,42	20,39	20,45	20,49	20,52	20,33	20,40	20,44	20,42	20,44	20,52	20,48	20,43	20,38	20,35	20,44	20,46	20,44	20,46	20,49	20,41	20,45	20,46	20,36	20,46	20,45	20,43	20,39	20,36	20,36	20,32	20,35	20,45	20,43	20,49	20,51	20,40	20,42	20,42	20,41	20,42	20,35	20,28	20,39	20,43	20,41	20,41	20,41	20,34	20,40	20,41	20,39	20,28	20,36	20,38	20,40	20,35	20,39	20,47	20,44	20,44	20,44	20,42	20,32	20,28	20,41	20,43	20,36	20,36	20,42	20,45	20,50	20,49	20,42	20,46	20,43	20,39	20,38	20,41	20,41	20,46	20,40	20,36	20,39	20,44	20,55	20,42	20,42	20,39	20,35	20,37	20,44	20,44	20,41	20,37	20,43	20,41	20,43	20,38	20,44	20,46	20,36	20,34	20,36	20,41	20,44	20,43	20,40	20,40	20,37	20,43	20,43	20,45	20,40	20,40	20,39	20,44	20,46	20,41	20,38	20,32	20,42	20,43	20,38	20,35	20,41	20,47	20,42	20,38	20,38	20,40	20,41	20,43	20,42	20,46	20,50	20,51	20,50	20,47	20,46	20,42	20,42	20,42	20,38	20,42	20,46	20,49	20,40	20,37	20,37	20,44	20,47	20,42	20,48	20,48	20,43	20,43	20,37	20,46	20,51	20,51	20,49	20,42	20,37	20,47	20,45	20,42	20,35	20,37	20,38	20,47	20,49	20,46	20,41	20,39	20,47	20,41	20,40	20,34	20,39	20,43	20,46	20,49	20,46	20,50	20,53	20,41	20,45	20,39	20,37	20,41	20,41	20,45	20,46	20,41	20,50	20,42	20,43	20,42	20,45	20,44	20,44	20,43	20,34	20,40	20,45	20,48	20,49	20,41	20,37	20,39	20,45	20,46	20,50	20,56	20,40	20,46	20,49	20,51	20,51	20,39	20,51	20,51	20,34	20,42	20,52	20,49	20,44	20,38	20,46	20,46	20,39	20,44	20,44	20,46	20,45	20,48	20,50	20,52	20,48	20,51	20,44	20,45	20,42	20,38	20,50	20,49	20,46	20,48	20,47	20,43	20,42	20,46	20,53	20,43	20,41	20,43	20,40	20,41	20,37	20,43	20,43	20,42	20,47	20,48	20,51	20,45	20,38	20,45	20,41	20,31	20,36	20,42	20,48	20,36	20,26	20,34	20,39	20,49	20,47	20,50	20,44	20,36	20,36	20,42	20,42	20,43	20,34	20,35	20,37	20,37	20,43	20,39	20,38	20,43	20,41	20,43	20,43	20,36	20,40	20,44	20,42	20,46	20,45	20,38	20,28	20,38	20,40	20,33	20,46	20,47	20,40	20,37	20,45	20,46	20,38	20,40	20,38	20,41	20,41	20,36	20,35	20,39	20,42	20,41	20,42	20,40	20,34	20,35	20,38	20,43	20,36	20,38	20,37	20,46	20,45	20,38	20,41	20,38	20,40	20,46	20,43	20,40	20,47	20,44	20,43	20,45	20,44	20,42	20,30	20,40	20,33	20,32	20,35	20,33	20,33	20,38	20,40	20,48	20,48	20,34	20,28	20,43	20,35	20,38	20,43	20,43	20,44	20,41	20,40	20,43	20,41	20,41	20,45	20,39	20,36	20,33	20,31	20,31	20,38	20,36	20,27	20,34	20,33	20,35	20,37	20,36	20,38	20,32	20,26	20,23	20,30	20,37	20,32	20,33	20,43	20,37	20,36	20,37	20,28	20,33	20,28	20,36	20,36	20,35	20,38	20,36	20,43	20,47	20,35	20,37	20,40	20,39	20,45	20,41	20,41	20,36	20,37	20,37	20,37	20,40	20,32	20,39	20,33	20,31	20,29	20,23	20,29	20,29	20,39	20,37	20,38	20,36	20,32	20,37	20,32	20,29	20,29	20,30	20,38	20,38	20,44	20,46	20,36	20,24	20,24	20,28	20,33	20,35	20,34	20,24	20,26	20,42	20,38	20,34	20,23	20,29	20,38	20,39	20,40	20,34	20,39	20,38	20,40	20,31	20,32	20,32	20,34	20,29	20,28	20,19	20,29	20,33	20,33	20,41	20,35	20,34	20,36	20,31	20,35	20,33	20,37	20,36	20,36	20,31	20,30	20,39	20,34	20,35	20,27	20,31	20,34	20,30	20,30	20,33	20,35	20,22	20,12	20,25	20,34	20,31	20,31	20,31	20,34	20,38	20,42	20,38	20,26	20,23	20,27	20,30	20,33	20,34	20,24	20,28	20,29	20,34	20,26	20,25	20,22	20,17	20,21	20,17	20,24	20,27	20,23	20,20	20,20	20,25	20,26	20,25	20,26	20,27	20,31	20,25	20,24	
20,26	20,28	20,26	20,33	20,24	20,16	20,20	20,18	20,27	20,30	20,25	20,24	20,22	20,27	20,37	20,31	20,36	20,27	20,26	20,34	20,22	20,31	20,35	20,35	20,36	20,31	20,31	20,32	20,30	20,23	20,24	20,24	20,31	20,33	20,36	20,30	20,26	20,36	20,41	20,39	20,38	20,35	20,33	20,31	20,27	20,31	20,22	20,38	20,40	20,38	20,38	20,38	20,40	20,42	20,43	20,40	20,39	20,39	20,44	20,38	20,29	20,39	20,40	20,37	20,32	20,35	20,43	20,40	20,45	20,37	20,44	20,45	20,39	20,42	20,35	20,35	20,38	20,42	20,47	20,39	20,34	20,31	20,30	20,37	20,38	20,39	20,33	20,39	20,31	20,38	20,41	20,35	20,33	20,37	20,42	20,36	20,42	20,47	20,40	20,35	20,34	20,42	20,47	20,38	20,34	20,42	20,32	20,31	20,46	20,41	20,29	20,42	20,40	20,42	20,46	20,44	20,38	20,41	20,41	20,36	20,39	20,47	20,49	20,46	20,44	20,41	20,44	20,40	20,42	20,47	20,43	20,42	20,30	20,43	20,42	20,34	20,45	20,48	20,42	20,41	20,44	20,50	20,37	20,36	20,38	20,40	20,35	20,41	20,35	20,30	20,40	20,37	20,36	20,29	20,43	20,48	20,38	20,36	20,37	20,40	20,42	20,41	20,47	20,47	20,53	20,38	20,39	20,33	20,31	20,42	20,44	20,37	20,37	20,39	20,46	20,47	20,48	20,45	20,49	20,46	20,45	20,42	20,38	20,36	20,38	20,45	20,43	20,49	20,55	20,47	20,40	20,46	20,44	20,29	20,31	20,46	20,42	20,41	20,39	20,37	20,40	20,51	20,41	20,41	20,43	20,36	20,36	20,26	20,38	20,52	20,48	20,39	20,38	20,36	20,32	20,44	20,41	20,39	20,41	20,41	20,40	20,41	20,42	20,40	20,37	20,41	20,40	20,37	20,30	20,42	20,47	20,47	20,47	20,43	20,42	20,45	20,42	20,43	20,36	20,49	20,44	20,42	20,49	20,46	20,35	20,36	20,42	20,48	20,37	20,40	20,48	20,39	20,37	20,40	20,37	20,46	20,45	20,50	20,49	20,44	20,47	20,46	20,42	20,48	20,43	20,43	20,45	20,47	20,53	20,44	20,45	20,49	20,49	20,43	20,51	20,43	20,41	20,43	20,44	20,43	20,44	20,38	20,37	20,34	20,39	20,38	20,42	20,41	20,39	20,39	20,36	20,44	20,36	20,25	20,34	20,44	20,44	20,39	20,38	20,41	20,41	20,48	20,50	20,50	20,55	20,42	20,39	20,36	20,46	20,57	20,56	20,47	20,46	20,38	20,38	20,44	20,50	20,49	20,46	20,44	20,41	20,40	20,45	20,44	20,44	20,45	20,44	20,40	20,39	20,50	20,48	20,41	20,35	20,46	20,45	20,46	20,51	20,43	20,49	20,39	20,41	20,43	20,47	20,50	20,46	20,45	20,41	20,46	20,41	20,50	20,51	20,45	20,51	20,52	20,36	20,37	20,47	20,49	20,44	20,34	20,33	20,44	20,44	20,43	20,47	20,45	20,42	20,43	20,46	20,50	20,48	20,47	20,48	20,45	20,31	20,28	20,43	20,48	20,43	20,39	20,34	20,35	20,40	20,44	20,52	20,45	20,37	20,39	20,33	20,35	20,36	20,36	20,39	20,33	20,31	20,35	20,35	20,40	20,41	20,47	20,40	20,36	20,37	20,44	20,43	20,37	20,34	20,47	20,38	20,33	20,40	20,47	20,36	20,38	20,45	20,45	20,42	20,36	20,32	20,37	20,43	20,47	20,48	20,49	20,48	20,41	20,32	20,40	20,38	20,37	20,41	20,43	20,38	20,39	20,40	20,35	20,37	20,32	20,33	20,34	20,42	20,47	20,41	20,38	20,43	20,37	20,33	20,42	20,43	20,40	20,41	20,44	20,39	20,34	20,40	20,34	20,38	20,44	20,41	20,36	20,34	20,40	20,45	20,43	20,41	20,36	20,36	20,34	20,37	20,41	20,41	20,43	20,43	20,39	20,36	20,41	20,38	20,41	20,38	20,34	20,29	20,39	20,39	20,38	20,41	20,32	20,29	20,28	20,26	20,38	20,40	20,40	20,37	20,31	20,31	20,36	20,31	20,31	20,33	20,39	20,34	20,25	20,39	20,33	20,27	20,28	20,34	20,36	20,30	20,32	20,29	20,36	20,47	20,33	20,35	20,40	20,40	20,37	20,36	20,36	20,40	20,37	20,40	20,35	20,37	20,37	20,39	20,38	20,32	20,27	20,31	20,35	20,24	20,36	20,36	20,34	20,42	20,30	20,32	20,37	20,32	20,36	20,37	20,34	20,40	20,42	20,41	20,38	20,31	20,34	20,32	20,35	20,35	20,35	20,35	20,30	20,36	20,42	20,33	20,29	20,28	20,32	20,39	20,37	20,27	20,23	20,38	20,44	20,34	20,28	20,32	20,34	20,32	20,25	20,27	20,30	20,27	20,33	20,38	20,37	20,34	20,32	20,31	20,39	20,30	20,36	20,34	20,31	20,33	20,37	20,37	20,31	20,31	20,29	20,34	20,32	20,24	20,25	20,36	20,42	20,30	20,21	20,24	20,25	20,30	20,30	20,24	20,25	20,37	20,32	20,34	20,28	20,22	20,29	20,32	20,31	20,21	20,24	20,22	20,23	20,30	20,23	20,25	20,25	20,25	20,25	20,19	20,27	20,23	20,30	20,34	20,35	20,29	20,31	20,28	20,18	20,31	20,28	20,26	20,25	
20,22	20,17	20,32	20,32	20,31	20,26	20,26	20,25	20,28	20,35	20,37	20,23	20,28	20,34	20,35	20,36	20,33	20,24	20,37	20,46	20,31	20,33	20,29	20,26	20,34	20,36	20,36	20,32	20,28	20,31	20,30	20,24	20,27	20,22	20,40	20,37	20,30	20,43	20,40	20,35	20,38	20,47	20,46	20,35	20,44	20,37	20,28	20,28	20,39	20,35	20,44	20,44	20,40	20,46	20,39	20,38	20,35	20,38	20,45	20,38	20,31	20,34	20,34	20,25	20,32	20,37	20,43	20,48	20,41	20,42	20,45	20,55	20,49	20,40	20,35	20,38	20,35	20,43	20,38	20,38	20,34	20,33	20,38	20,33	20,33	20,30	20,27	20,34	20,35	20,45	20,47	20,36	20,38	20,42	20,36	20,41	20,40	20,47	20,46	20,45	20,42	20,43	20,47	20,39	20,31	20,37	20,42	20,34	20,44	20,48	20,38	20,37	20,49	20,45	20,45	20,42	20,41	20,39	20,39	20,37	20,39	20,42	20,49	20,48	20,43	20,43	20,44	20,40	20,42	20,38	20,38	20,47	20,38	20,39	20,48	20,45	20,42	20,41	20,44	20,40	20,43	20,48	20,46	20,40	20,39	20,34	20,45	20,47	20,42	20,34	20,43	20,37	20,38	20,40	20,42	20,52	20,45	20,39	20,37	20,39	20,37	20,46	20,54	20,44	20,40	20,43	20,38	20,45	20,40	20,45	20,43	20,39	20,36	20,40	20,45	20,47	20,43	20,44	20,40	20,43	20,49	20,51	20,39	20,34	20,34	20,43	20,42	20,45	20,47	20,45	20,38	20,48	20,52	20,37	20,37	20,45	20,48	20,43	20,34	20,35	20,39	20,46	20,48	20,39	20,39	20,40	20,35	20,34	20,37	20,46	20,44	20,49	20,46	20,43	20,40	20,42	20,43	20,40	20,40	20,37	20,43	20,46	20,44	20,40	20,40	20,46	20,38	20,43	20,45	20,52	20,52	20,45	20,53	20,49	20,38	20,38	20,48	20,50	20,42	20,45	20,47	20,43	20,41	20,41	20,35	20,38	20,41	20,51	20,48	20,45	20,48	20,47	20,43	20,48	20,43	20,42	20,47	20,55	20,46	20,38	20,46	20,48	20,44	20,48	20,43	20,38	20,37	20,43	20,48	20,46	20,53	20,55	20,47	20,41	20,49	20,46	20,36	20,39	20,46	20,41	20,37	20,40	20,42	20,36	20,38	20,42	20,42	20,42	20,40	20,45	20,44	20,49	20,45	20,30	20,39	20,39	20,39	20,41	20,43	20,41	20,40	20,52	20,51	20,49	20,51	20,44	20,41	20,41	20,40	20,48	20,50	20,36	20,36	20,44	20,46	20,43	20,50	20,56	20,48	20,45	20,46	20,49	20,43	20,30	20,41	20,43	20,42	20,42	20,50	20,51	20,52	20,45	20,34	20,38	20,41	20,51	20,44	20,41	20,43	20,42	20,50	20,55	20,47	20,46	20,46	20,44	20,44	20,41	20,45	20,50	20,45	20,47	20,52	20,49	20,40	20,33	20,47	20,56	20,53	20,44	20,42	20,45	20,45	20,41	20,43	20,43	20,42	20,45	20,46	20,50	20,45	20,46	20,45	20,36	20,32	20,30	20,40	20,46	20,43	20,41	20,38	20,36	20,40	20,43	20,48	20,38	20,38	20,44	20,37	20,30	20,29	20,35	20,46	20,40	20,31	20,40	20,40	20,51	20,45	20,39	20,39	20,34	20,37	20,41	20,48	20,43	20,37	20,40	20,47	20,39	20,38	20,41	20,45	20,41	20,34	20,39	20,42	20,37	20,33	20,34	20,42	20,45	20,47	20,48	20,48	20,45	20,33	20,39	20,42	20,34	20,38	20,39	20,40	20,37	20,38	20,36	20,39	20,30	20,34	20,40	20,45	20,45	20,45	20,42	20,41	20,40	20,33	20,39	20,42	20,43	20,40	20,42	20,41	20,31	20,37	20,40	20,35	20,42	20,41	20,44	20,41	20,34	20,33	20,45	20,44	20,37	20,36	20,32	20,32	20,39	20,34	20,36	20,40	20,39	20,41	20,32	20,30	20,46	20,42	20,34	20,29	20,34	20,36	20,30	20,40	20,36	20,36	20,34	20,29	20,34	20,33	20,33	20,35	20,37	20,33	20,25	20,30	20,28	20,28	20,42	20,45	20,39	20,35	20,34	20,35	20,31	20,36	20,36	20,29	20,35	20,36	20,29	20,37	20,37	20,33	20,31	20,35	20,34	20,36	20,31	20,37	20,36	20,37	20,37	20,40	20,45	20,46	20,33	20,33	20,35	20,39	20,46	20,41	20,38	20,40	20,34	20,42	20,40	20,30	20,34	20,39	20,40	20,42	20,37	20,34	20,40	20,33	20,36	20,36	20,27	20,36	20,34	20,32	20,34	20,37	20,28	20,29	20,40	20,43	20,29	20,27	20,37	20,43	20,41	20,39	20,33	20,40	20,43	20,36	20,31	20,33	20,30	20,31	20,30	20,38	20,32	20,21	20,27	20,22	20,18	20,29	20,34	20,26	20,41	20,39	20,21	20,16	20,27	20,29	20,40	20,42	20,36	20,40	20,36	20,37	20,34	20,25	20,37	20,41	20,35	20,38	20,33	20,28	20,22	20,24	20,31	20,32	20,31	20,37	20,35	20,32	20,25	20,23	20,22	20,28	20,35	20,26	20,34	20,24	20,23	20,24	20,29	20,36	20,34	20,28	20,27	20,29	20,27	20,21	20,18	20,23	20,25	20,36	20,36	20,34	20,21	20,27	20,28	20,27	20,30	
20,25	20,19	20,24	20,24	20,32	20,27	20,24	20,24	20,29	20,28	20,31	20,27	20,25	20,37	20,35	20,39	20,36	20,25	20,32	20,41	20,30	20,32	20,28	20,25	20,38	20,46	20,37	20,36	20,25	20,42	20,46	20,33	20,27	20,29	20,27	20,27	20,35	20,27	20,35	20,35	20,36	20,39	20,38	20,33	20,41	20,44	20,27	20,27	20,42	20,37	20,40	20,45	20,44	20,43	20,28	20,29	20,39	20,35	20,45	20,38	20,34	20,35	20,34	20,36	20,38	20,48	20,51	20,54	20,54	20,46	20,42	20,49	20,49	20,44	20,38	20,31	20,42	20,42	20,37	20,30	20,29	20,33	20,35	20,32	20,32	20,33	20,26	20,36	20,31	20,38	20,46	20,38	20,30	20,27	20,30	20,33	20,37	20,39	20,44	20,46	20,40	20,32	20,43	20,41	20,36	20,41	20,41	20,40	20,47	20,51	20,43	20,43	20,46	20,43	20,47	20,47	20,45	20,39	20,34	20,34	20,37	20,40	20,47	20,51	20,37	20,38	20,46	20,44	20,36	20,34	20,36	20,46	20,49	20,40	20,41	20,43	20,45	20,42	20,46	20,44	20,37	20,45	20,44	20,42	20,38	20,31	20,35	20,47	20,44	20,37	20,45	20,43	20,38	20,41	20,50	20,47	20,44	20,40	20,35	20,36	20,29	20,45	20,53	20,46	20,37	20,35	20,38	20,42	20,55	20,50	20,44	20,41	20,32	20,39	20,50	20,50	20,44	20,44	20,43	20,43	20,46	20,44	20,38	20,33	20,36	20,44	20,41	20,36	20,44	20,51	20,42	20,44	20,47	20,34	20,43	20,51	20,57	20,47	20,33	20,33	20,42	20,43	20,47	20,42	20,41	20,44	20,40	20,42	20,44	20,40	20,38	20,51	20,54	20,46	20,44	20,48	20,48	20,44	20,35	20,37	20,45	20,47	20,48	20,40	20,42	20,46	20,48	20,50	20,53	20,56	20,52	20,42	20,51	20,47	20,35	20,30	20,40	20,46	20,41	20,45	20,46	20,52	20,47	20,44	20,39	20,47	20,47	20,49	20,45	20,49	20,47	20,42	20,41	20,45	20,51	20,44	20,52	20,58	20,55	20,47	20,44	20,41	20,40	20,46	20,49	20,48	20,45	20,42	20,42	20,41	20,44	20,52	20,49	20,47	20,45	20,46	20,43	20,47	20,46	20,49	20,43	20,46	20,48	20,44	20,45	20,45	20,50	20,37	20,39	20,46	20,48	20,49	20,47	20,38	20,37	20,44	20,39	20,40	20,42	20,44	20,37	20,50	20,42	20,39	20,43	20,47	20,40	20,39	20,38	20,41	20,45	20,41	20,41	20,45	20,42	20,46	20,45	20,40	20,49	20,43	20,48	20,50	20,46	20,35	20,34	20,41	20,43	20,32	20,40	20,52	20,55	20,51	20,44	20,40	20,42	20,51	20,45	20,42	20,44	20,44	20,49	20,53	20,45	20,39	20,48	20,47	20,42	20,45	20,41	20,49	20,40	20,42	20,51	20,52	20,44	20,37	20,45	20,51	20,53	20,54	20,54	20,47	20,37	20,47	20,51	20,48	20,39	20,42	20,54	20,47	20,39	20,46	20,46	20,41	20,38	20,29	20,35	20,45	20,49	20,45	20,40	20,45	20,45	20,40	20,50	20,45	20,42	20,42	20,44	20,35	20,32	20,35	20,42	20,42	20,38	20,41	20,42	20,51	20,49	20,40	20,34	20,45	20,42	20,40	20,40	20,55	20,47	20,41	20,46	20,50	20,37	20,34	20,43	20,45	20,42	20,44	20,36	20,34	20,33	20,31	20,32	20,36	20,41	20,38	20,39	20,41	20,36	20,47	20,43	20,35	20,33	20,33	20,39	20,39	20,42	20,43	20,43	20,34	20,32	20,42	20,38	20,36	20,40	20,36	20,34	20,34	20,28	20,34	20,40	20,32	20,36	20,38	20,39	20,36	20,41	20,42	20,33	20,36	20,41	20,44	20,44	20,34	20,38	20,45	20,47	20,41	20,35	20,35	20,33	20,43	20,43	20,39	20,38	20,42	20,43	20,37	20,35	20,44	20,44	20,33	20,43	20,38	20,26	20,31	20,34	20,33	20,39	20,39	20,42	20,38	20,36	20,36	20,38	20,36	20,32	20,29	20,34	20,36	20,30	20,35	20,49	20,40	20,31	20,25	20,32	20,29	20,38	20,43	20,36	20,42	20,48	20,40	20,33	20,32	20,34	20,32	20,37	20,41	20,48	20,40	20,30	20,32	20,38	20,30	20,39	20,33	20,40	20,35	20,38	20,37	20,35	20,45	20,41	20,39	20,36	20,38	20,32	20,37	20,28	20,28	20,29	20,29	20,34	20,37	20,39	20,37	20,40	20,34	20,29	20,21	20,31	20,38	20,36	20,36	20,37	20,24	20,20	20,26	20,32	20,40	20,29	20,31	20,42	20,38	20,45	20,37	20,42	20,45	20,38	20,31	20,28	20,31	20,28	20,29	20,36	20,33	20,28	20,27	20,23	20,14	20,23	20,30	20,26	20,38	20,45	20,33	20,23	20,20	20,31	20,37	20,33	20,39	20,33	20,34	20,40	20,35	20,27	20,30	20,32	20,26	20,25	20,24	20,25	20,22	20,26	20,32	20,37	20,41	20,36	20,32	20,34	20,19	20,22	20,29	20,33	20,29	20,21	20,20	20,28	20,27	20,35	20,30	20,34	20,28	20,26	20,26	20,26	20,28	20,28	20,05	20,14	20,13	20,27	20,31	20,32	20,31	20,29	20,29	20,27	20,29	
20,29	20,18	20,15	20,24	20,36	20,29	20,24	20,27	20,24	20,20	20,30	20,31	20,21	20,30	20,37	20,44	20,39	20,29	20,38	20,27	20,24	20,32	20,29	20,30	20,41	20,42	20,37	20,32	20,30	20,33	20,46	20,39	20,38	20,33	20,27	20,25	20,36	20,32	20,38	20,38	20,34	20,39	20,36	20,36	20,41	20,38	20,31	20,23	20,38	20,45	20,32	20,31	20,38	20,43	20,42	20,39	20,39	20,26	20,33	20,41	20,39	20,39	20,38	20,37	20,49	20,44	20,47	20,57	20,54	20,44	20,41	20,42	20,46	20,46	20,42	20,44	20,39	20,40	20,32	20,38	20,28	20,29	20,38	20,39	20,42	20,35	20,31	20,39	20,32	20,35	20,45	20,33	20,23	20,28	20,34	20,36	20,39	20,34	20,41	20,44	20,39	20,31	20,27	20,45	20,41	20,38	20,39	20,40	20,44	20,43	20,36	20,43	20,38	20,34	20,40	20,49	20,48	20,42	20,40	20,37	20,32	20,44	20,43	20,43	20,43	20,43	20,46	20,44	20,30	20,35	20,35	20,40	20,42	20,37	20,40	20,40	20,36	20,37	20,44	20,44	20,39	20,39	20,42	20,39	20,39	20,40	20,37	20,39	20,43	20,40	20,43	20,47	20,49	20,49	20,43	20,43	20,39	20,42	20,46	20,40	20,29	20,36	20,50	20,48	20,40	20,38	20,39	20,42	20,47	20,43	20,40	20,41	20,38	20,38	20,45	20,44	20,40	20,41	20,49	20,41	20,39	20,37	20,33	20,36	20,44	20,47	20,42	20,38	20,35	20,40	20,48	20,44	20,44	20,39	20,40	20,53	20,58	20,53	20,42	20,43	20,45	20,47	20,38	20,42	20,46	20,46	20,41	20,37	20,43	20,40	20,38	20,39	20,48	20,47	20,39	20,41	20,40	20,47	20,41	20,40	20,43	20,41	20,41	20,51	20,45	20,45	20,54	20,58	20,51	20,46	20,51	20,46	20,53	20,49	20,36	20,32	20,41	20,41	20,36	20,48	20,46	20,46	20,55	20,45	20,38	20,45	20,44	20,50	20,51	20,48	20,52	20,47	20,37	20,40	20,49	20,43	20,44	20,52	20,49	20,40	20,43	20,44	20,42	20,44	20,50	20,51	20,42	20,40	20,46	20,43	20,40	20,45	20,45	20,45	20,47	20,40	20,43	20,48	20,46	20,44	20,45	20,40	20,39	20,46	20,47	20,38	20,51	20,48	20,39	20,47	20,50	20,47	20,46	20,38	20,45	20,49	20,48	20,43	20,42	20,53	20,41	20,38	20,44	20,41	20,41	20,44	20,44	20,39	20,37	20,48	20,51	20,47	20,40	20,47	20,45	20,52	20,58	20,47	20,46	20,39	20,38	20,54	20,50	20,38	20,37	20,41	20,42	20,36	20,40	20,49	20,47	20,51	20,52	20,54	20,52	20,53	20,52	20,48	20,44	20,50	20,48	20,44	20,43	20,42	20,43	20,51	20,50	20,43	20,46	20,45	20,41	20,39	20,52	20,52	20,41	20,39	20,45	20,44	20,42	20,49	20,54	20,48	20,41	20,45	20,42	20,43	20,41	20,44	20,56	20,43	20,36	20,36	20,49	20,48	20,42	20,38	20,39	20,39	20,44	20,43	20,43	20,43	20,49	20,55	20,54	20,43	20,42	20,47	20,45	20,45	20,46	20,39	20,42	20,47	20,38	20,43	20,48	20,47	20,39	20,37	20,43	20,45	20,45	20,35	20,36	20,45	20,42	20,39	20,44	20,42	20,40	20,41	20,44	20,43	20,41	20,46	20,42	20,37	20,43	20,39	20,41	20,35	20,33	20,41	20,42	20,42	20,37	20,44	20,44	20,34	20,33	20,33	20,41	20,45	20,47	20,44	20,37	20,30	20,27	20,36	20,40	20,35	20,39	20,40	20,37	20,31	20,32	20,40	20,39	20,35	20,37	20,43	20,36	20,34	20,40	20,39	20,31	20,35	20,40	20,38	20,42	20,39	20,39	20,42	20,37	20,42	20,35	20,31	20,36	20,44	20,46	20,41	20,42	20,45	20,43	20,37	20,35	20,36	20,39	20,41	20,36	20,39	20,36	20,35	20,37	20,29	20,32	20,35	20,40	20,44	20,32	20,37	20,37	20,30	20,34	20,39	20,41	20,40	20,33	20,34	20,41	20,31	20,29	20,30	20,40	20,31	20,31	20,37	20,41	20,53	20,55	20,40	20,40	20,34	20,32	20,31	20,38	20,39	20,40	20,36	20,32	20,28	20,35	20,34	20,34	20,37	20,32	20,30	20,44	20,39	20,29	20,43	20,38	20,36	20,31	20,30	20,28	20,35	20,30	20,38	20,34	20,24	20,30	20,40	20,34	20,32	20,31	20,33	20,26	20,24	20,24	20,31	20,37	20,36	20,34	20,34	20,19	20,25	20,31	20,41	20,34	20,31	20,39	20,37	20,35	20,32	20,36	20,39	20,39	20,27	20,22	20,27	20,31	20,27	20,34	20,29	20,28	20,28	20,23	20,23	20,28	20,21	20,21	20,27	20,39	20,39	20,32	20,32	20,26	20,35	20,33	20,30	20,28	20,28	20,26	20,29	20,26	20,24	20,25	20,26	20,29	20,27	20,24	20,23	20,22	20,31	20,26	20,38	20,40	20,20	20,23	20,14	20,17	20,28	20,29	20,25	20,14	20,22	20,22	20,30	20,29	20,34	20,21	20,14	20,21	20,32	20,26	20,29	20,34	20,18	20,19	20,23	20,27	20,27	20,26	20,22	20,26	20,32	20,30	20,30	
20,27	20,24	20,23	20,37	20,39	20,31	20,32	20,21	20,27	20,16	20,24	20,22	20,21	20,29	20,30	20,40	20,31	20,29	20,37	20,27	20,24	20,36	20,33	20,30	20,34	20,34	20,27	20,33	20,39	20,31	20,35	20,37	20,35	20,43	20,30	20,24	20,28	20,26	20,37	20,38	20,35	20,33	20,36	20,36	20,43	20,45	20,37	20,31	20,35	20,39	20,37	20,33	20,38	20,43	20,42	20,42	20,37	20,34	20,37	20,43	20,37	20,39	20,40	20,38	20,41	20,42	20,34	20,42	20,48	20,37	20,32	20,45	20,43	20,44	20,40	20,41	20,45	20,40	20,41	20,40	20,38	20,34	20,30	20,48	20,44	20,36	20,39	20,35	20,35	20,46	20,46	20,41	20,38	20,35	20,37	20,44	20,46	20,47	20,30	20,40	20,44	20,35	20,37	20,46	20,43	20,28	20,31	20,43	20,40	20,41	20,41	20,45	20,43	20,35	20,43	20,40	20,40	20,41	20,41	20,37	20,40	20,45	20,46	20,38	20,40	20,43	20,41	20,45	20,37	20,34	20,41	20,42	20,41	20,38	20,37	20,39	20,47	20,40	20,34	20,43	20,48	20,43	20,35	20,41	20,41	20,42	20,39	20,36	20,44	20,41	20,36	20,43	20,47	20,52	20,46	20,37	20,39	20,40	20,44	20,44	20,38	20,34	20,42	20,47	20,47	20,47	20,47	20,45	20,44	20,40	20,34	20,34	20,41	20,43	20,35	20,38	20,34	20,44	20,50	20,47	20,45	20,38	20,37	20,34	20,44	20,48	20,47	20,42	20,37	20,37	20,45	20,46	20,43	20,36	20,37	20,44	20,49	20,52	20,43	20,44	20,47	20,54	20,47	20,45	20,53	20,50	20,39	20,34	20,38	20,37	20,44	20,47	20,43	20,46	20,36	20,35	20,44	20,50	20,50	20,43	20,46	20,48	20,41	20,52	20,52	20,43	20,49	20,43	20,44	20,40	20,43	20,48	20,50	20,45	20,43	20,40	20,39	20,39	20,39	20,49	20,44	20,44	20,44	20,46	20,44	20,46	20,42	20,47	20,53	20,54	20,49	20,45	20,42	20,46	20,48	20,46	20,50	20,55	20,51	20,38	20,38	20,45	20,47	20,45	20,53	20,50	20,39	20,39	20,51	20,48	20,45	20,49	20,47	20,44	20,47	20,38	20,39	20,45	20,45	20,41	20,39	20,39	20,34	20,42	20,47	20,38	20,45	20,47	20,45	20,48	20,51	20,45	20,51	20,43	20,42	20,50	20,49	20,45	20,48	20,50	20,39	20,44	20,46	20,44	20,38	20,39	20,45	20,44	20,39	20,41	20,45	20,47	20,42	20,42	20,43	20,48	20,56	20,51	20,51	20,48	20,40	20,49	20,54	20,43	20,43	20,36	20,36	20,42	20,53	20,46	20,49	20,46	20,49	20,50	20,53	20,47	20,45	20,46	20,46	20,44	20,50	20,45	20,44	20,48	20,48	20,48	20,51	20,43	20,44	20,46	20,42	20,42	20,54	20,55	20,46	20,35	20,49	20,46	20,36	20,37	20,44	20,46	20,40	20,42	20,38	20,42	20,47	20,54	20,50	20,49	20,48	20,36	20,42	20,51	20,45	20,39	20,50	20,50	20,44	20,40	20,41	20,43	20,46	20,54	20,54	20,38	20,34	20,43	20,50	20,39	20,46	20,40	20,34	20,52	20,51	20,47	20,48	20,55	20,43	20,39	20,43	20,42	20,44	20,39	20,37	20,39	20,41	20,39	20,41	20,38	20,40	20,45	20,49	20,47	20,40	20,38	20,38	20,45	20,48	20,41	20,45	20,41	20,37	20,46	20,45	20,46	20,40	20,49	20,45	20,39	20,33	20,30	20,38	20,39	20,43	20,42	20,42	20,40	20,40	20,41	20,41	20,37	20,37	20,40	20,39	20,37	20,40	20,49	20,41	20,43	20,36	20,38	20,35	20,36	20,36	20,34	20,32	20,36	20,39	20,39	20,48	20,42	20,41	20,38	20,37	20,37	20,35	20,32	20,35	20,36	20,40	20,40	20,42	20,44	20,42	20,40	20,36	20,41	20,28	20,37	20,38	20,34	20,40	20,36	20,37	20,44	20,32	20,34	20,44	20,41	20,34	20,30	20,33	20,31	20,36	20,38	20,32	20,29	20,33	20,32	20,34	20,33	20,32	20,36	20,32	20,31	20,30	20,31	20,34	20,46	20,53	20,40	20,36	20,36	20,40	20,38	20,31	20,39	20,39	20,33	20,30	20,35	20,39	20,43	20,39	20,30	20,32	20,22	20,36	20,40	20,37	20,43	20,44	20,39	20,34	20,31	20,31	20,30	20,36	20,38	20,36	20,32	20,33	20,34	20,32	20,32	20,32	20,28	20,26	20,30	20,31	20,32	20,31	20,30	20,27	20,30	20,31	20,23	20,33	20,46	20,43	20,36	20,34	20,28	20,32	20,27	20,28	20,34	20,30	20,34	20,30	20,28	20,32	20,28	20,25	20,34	20,28	20,38	20,27	20,26	20,32	20,29	20,23	20,31	20,28	20,30	20,27	20,31	20,35	20,27	20,27	20,33	20,33	20,30	20,37	20,25	20,26	20,23	20,22	20,21	20,33	20,33	20,29	20,23	20,24	20,25	20,30	20,28	20,37	20,20	20,15	20,16	20,23	20,23	20,23	20,27	20,32	20,25	20,20	20,35	20,32	20,29	20,21	20,10	20,29	20,30	20,30	20,26	20,32	20,36	20,24	20,29	20,32	20,32	20,26	20,30	20,28	20,32	20,28	20,34	
20,30	20,26	20,20	20,32	20,25	20,28	20,27	20,22	20,29	20,28	20,15	20,21	20,29	20,36	20,37	20,41	20,33	20,19	20,24	20,24	20,27	20,33	20,37	20,36	20,32	20,44	20,32	20,29	20,40	20,28	20,29	20,41	20,36	20,40	20,34	20,31	20,26	20,23	20,29	20,32	20,33	20,36	20,36	20,32	20,38	20,47	20,35	20,32	20,44	20,45	20,38	20,42	20,37	20,39	20,46	20,48	20,42	20,40	20,41	20,33	20,30	20,32	20,44	20,34	20,34	20,37	20,34	20,39	20,43	20,39	20,37	20,44	20,42	20,42	20,41	20,40	20,43	20,38	20,43	20,53	20,40	20,37	20,31	20,43	20,43	20,31	20,31	20,34	20,33	20,44	20,51	20,41	20,33	20,33	20,33	20,38	20,45	20,48	20,29	20,25	20,34	20,30	20,40	20,46	20,38	20,40	20,28	20,32	20,29	20,40	20,45	20,40	20,41	20,37	20,39	20,41	20,41	20,46	20,39	20,41	20,40	20,44	20,34	20,34	20,34	20,39	20,39	20,43	20,43	20,41	20,41	20,40	20,45	20,44	20,37	20,46	20,44	20,47	20,38	20,34	20,40	20,40	20,32	20,37	20,40	20,42	20,36	20,34	20,34	20,33	20,37	20,42	20,39	20,43	20,51	20,44	20,36	20,44	20,40	20,36	20,33	20,37	20,44	20,39	20,44	20,44	20,43	20,41	20,38	20,35	20,34	20,32	20,39	20,45	20,39	20,36	20,31	20,40	20,50	20,53	20,44	20,35	20,34	20,37	20,37	20,44	20,46	20,45	20,39	20,49	20,50	20,45	20,45	20,44	20,43	20,49	20,42	20,46	20,34	20,34	20,50	20,57	20,51	20,47	20,49	20,53	20,48	20,42	20,45	20,41	20,39	20,51	20,47	20,38	20,31	20,37	20,48	20,48	20,45	20,43	20,46	20,43	20,44	20,42	20,44	20,39	20,44	20,39	20,45	20,45	20,43	20,45	20,47	20,40	20,39	20,41	20,41	20,42	20,45	20,51	20,49	20,48	20,50	20,44	20,42	20,47	20,45	20,46	20,50	20,52	20,52	20,46	20,44	20,44	20,44	20,46	20,46	20,54	20,53	20,40	20,35	20,45	20,38	20,45	20,53	20,49	20,44	20,39	20,47	20,50	20,52	20,48	20,52	20,48	20,50	20,51	20,36	20,39	20,39	20,42	20,44	20,44	20,45	20,51	20,49	20,47	20,52	20,51	20,45	20,48	20,48	20,51	20,50	20,49	20,47	20,49	20,47	20,41	20,48	20,47	20,41	20,46	20,47	20,46	20,46	20,38	20,46	20,43	20,43	20,44	20,38	20,46	20,47	20,44	20,46	20,53	20,53	20,47	20,54	20,48	20,49	20,45	20,48	20,40	20,41	20,40	20,36	20,37	20,49	20,49	20,49	20,41	20,41	20,52	20,45	20,40	20,38	20,45	20,46	20,42	20,44	20,53	20,49	20,45	20,47	20,47	20,48	20,43	20,45	20,48	20,42	20,44	20,49	20,53	20,51	20,44	20,48	20,47	20,34	20,41	20,42	20,39	20,37	20,43	20,44	20,42	20,50	20,52	20,46	20,45	20,47	20,47	20,49	20,48	20,47	20,44	20,56	20,54	20,44	20,43	20,44	20,43	20,48	20,40	20,51	20,41	20,36	20,41	20,44	20,43	20,48	20,39	20,37	20,44	20,48	20,52	20,47	20,50	20,49	20,50	20,47	20,35	20,38	20,43	20,47	20,43	20,40	20,34	20,39	20,39	20,39	20,43	20,46	20,41	20,40	20,41	20,41	20,40	20,45	20,37	20,42	20,51	20,39	20,36	20,38	20,38	20,43	20,42	20,41	20,36	20,36	20,27	20,38	20,48	20,42	20,43	20,48	20,45	20,39	20,37	20,41	20,33	20,38	20,42	20,42	20,38	20,38	20,48	20,43	20,35	20,34	20,29	20,39	20,36	20,34	20,41	20,36	20,32	20,38	20,39	20,42	20,49	20,44	20,37	20,36	20,36	20,37	20,35	20,33	20,36	20,36	20,35	20,41	20,40	20,39	20,45	20,39	20,45	20,34	20,30	20,29	20,29	20,34	20,35	20,34	20,39	20,34	20,29	20,36	20,38	20,36	20,30	20,28	20,27	20,34	20,30	20,22	20,21	20,27	20,38	20,34	20,35	20,30	20,35	20,36	20,33	20,31	20,32	20,25	20,35	20,43	20,43	20,36	20,29	20,37	20,39	20,32	20,35	20,38	20,34	20,33	20,32	20,35	20,41	20,38	20,29	20,32	20,32	20,33	20,39	20,36	20,43	20,47	20,42	20,43	20,34	20,36	20,30	20,25	20,35	20,42	20,40	20,29	20,33	20,38	20,39	20,37	20,30	20,23	20,25	20,34	20,30	20,28	20,33	20,31	20,35	20,33	20,34	20,29	20,30	20,32	20,40	20,35	20,28	20,30	20,35	20,31	20,29	20,29	20,40	20,34	20,34	20,38	20,35	20,33	20,38	20,37	20,40	20,41	20,24	20,27	20,32	20,24	20,33	20,31	20,24	20,29	20,30	20,28	20,30	20,27	20,32	20,33	20,30	20,32	20,31	20,29	20,25	20,18	20,18	20,28	20,28	20,27	20,25	20,28	20,37	20,32	20,29	20,40	20,25	20,02	20,12	20,29	20,20	20,26	20,29	20,37	20,35	20,26	20,25	20,28	20,23	20,27	20,22	20,28	20,31	20,33	20,39	20,31	20,29	20,37	20,35	20,35	20,29	20,21	20,30	20,27	20,20	20,21	20,21	
20,28	20,25	20,25	20,21	20,17	20,17	20,33	20,27	20,29	20,31	20,23	20,25	20,32	20,34	20,42	20,34	20,25	20,20	20,32	20,33	20,28	20,35	20,34	20,35	20,39	20,33	20,30	20,26	20,23	20,25	20,30	20,43	20,41	20,34	20,32	20,38	20,36	20,26	20,31	20,34	20,32	20,30	20,37	20,35	20,28	20,29	20,38	20,36	20,37	20,45	20,43	20,36	20,31	20,33	20,42	20,49	20,38	20,32	20,37	20,34	20,36	20,41	20,46	20,45	20,42	20,39	20,38	20,35	20,44	20,44	20,48	20,49	20,37	20,38	20,38	20,33	20,40	20,37	20,33	20,44	20,49	20,46	20,37	20,37	20,42	20,31	20,30	20,33	20,25	20,35	20,50	20,43	20,33	20,32	20,41	20,37	20,48	20,48	20,46	20,34	20,36	20,29	20,35	20,39	20,33	20,36	20,40	20,36	20,35	20,38	20,44	20,40	20,42	20,43	20,40	20,43	20,35	20,37	20,32	20,36	20,37	20,38	20,35	20,31	20,36	20,43	20,45	20,41	20,47	20,41	20,39	20,39	20,43	20,45	20,40	20,46	20,49	20,46	20,40	20,42	20,46	20,47	20,37	20,37	20,42	20,42	20,39	20,38	20,37	20,41	20,38	20,45	20,47	20,44	20,47	20,47	20,38	20,38	20,30	20,35	20,28	20,37	20,41	20,42	20,42	20,42	20,41	20,36	20,44	20,44	20,44	20,34	20,41	20,42	20,39	20,43	20,41	20,41	20,46	20,46	20,38	20,38	20,37	20,37	20,36	20,41	20,43	20,43	20,41	20,41	20,37	20,42	20,48	20,44	20,48	20,47	20,38	20,44	20,38	20,38	20,39	20,47	20,46	20,41	20,47	20,49	20,50	20,48	20,45	20,46	20,41	20,41	20,48	20,46	20,33	20,44	20,47	20,45	20,41	20,39	20,39	20,37	20,38	20,40	20,38	20,38	20,36	20,43	20,49	20,53	20,46	20,45	20,41	20,40	20,37	20,30	20,42	20,50	20,49	20,56	20,54	20,48	20,51	20,50	20,48	20,43	20,40	20,44	20,51	20,53	20,52	20,38	20,42	20,41	20,42	20,47	20,50	20,53	20,48	20,39	20,37	20,44	20,45	20,49	20,51	20,36	20,37	20,38	20,44	20,51	20,50	20,47	20,43	20,46	20,53	20,48	20,43	20,45	20,40	20,45	20,47	20,51	20,49	20,50	20,48	20,49	20,46	20,50	20,53	20,48	20,42	20,53	20,54	20,42	20,52	20,48	20,48	20,38	20,38	20,39	20,38	20,48	20,42	20,44	20,52	20,45	20,43	20,35	20,40	20,52	20,42	20,43	20,44	20,45	20,47	20,55	20,60	20,47	20,48	20,40	20,49	20,52	20,46	20,40	20,38	20,40	20,44	20,45	20,45	20,50	20,46	20,43	20,41	20,42	20,45	20,46	20,40	20,45	20,50	20,46	20,53	20,55	20,51	20,48	20,54	20,56	20,51	20,46	20,43	20,57	20,51	20,45	20,51	20,54	20,47	20,44	20,43	20,46	20,43	20,51	20,51	20,43	20,39	20,45	20,51	20,42	20,40	20,44	20,51	20,49	20,44	20,50	20,43	20,43	20,48	20,47	20,51	20,50	20,46	20,42	20,43	20,46	20,46	20,43	20,43	20,39	20,34	20,40	20,44	20,41	20,38	20,39	20,45	20,44	20,38	20,45	20,47	20,47	20,50	20,50	20,44	20,44	20,42	20,40	20,45	20,46	20,43	20,32	20,41	20,36	20,37	20,44	20,45	20,31	20,32	20,43	20,47	20,44	20,36	20,37	20,38	20,47	20,43	20,35	20,41	20,43	20,45	20,39	20,39	20,39	20,34	20,38	20,36	20,42	20,41	20,39	20,40	20,44	20,46	20,45	20,35	20,32	20,38	20,42	20,40	20,40	20,28	20,38	20,39	20,35	20,34	20,34	20,33	20,37	20,31	20,29	20,31	20,36	20,38	20,33	20,35	20,41	20,43	20,37	20,31	20,32	20,33	20,33	20,35	20,41	20,42	20,42	20,40	20,38	20,36	20,41	20,36	20,41	20,38	20,35	20,34	20,27	20,37	20,41	20,31	20,29	20,34	20,29	20,29	20,34	20,34	20,31	20,32	20,33	20,31	20,33	20,26	20,19	20,27	20,42	20,39	20,35	20,30	20,31	20,40	20,39	20,29	20,34	20,34	20,38	20,39	20,35	20,31	20,30	20,34	20,29	20,33	20,34	20,43	20,33	20,25	20,35	20,37	20,36	20,41	20,37	20,36	20,27	20,30	20,37	20,38	20,41	20,39	20,37	20,36	20,38	20,35	20,33	20,25	20,24	20,35	20,36	20,39	20,38	20,37	20,34	20,35	20,38	20,36	20,31	20,36	20,36	20,33	20,32	20,40	20,30	20,29	20,34	20,36	20,25	20,28	20,35	20,45	20,38	20,27	20,37	20,31	20,32	20,29	20,30	20,34	20,33	20,41	20,32	20,38	20,34	20,37	20,45	20,39	20,29	20,27	20,28	20,28	20,32	20,32	20,25	20,19	20,20	20,24	20,32	20,40	20,38	20,38	20,35	20,27	20,26	20,33	20,29	20,16	20,17	20,28	20,27	20,37	20,30	20,28	20,22	20,31	20,27	20,37	20,40	20,17	20,20	20,26	20,24	20,22	20,27	20,30	20,30	20,24	20,26	20,21	20,25	20,26	20,25	20,23	20,30	20,35	20,38	20,34	20,17	20,32	20,37	20,31	20,26	20,27	20,32	20,29	20,21	20,21	20,22	
20,25	20,25	20,25	20,26	20,24	20,30	20,43	20,27	20,31	20,33	20,31	20,33	20,28	20,33	20,38	20,32	20,22	20,27	20,36	20,39	20,31	20,31	20,34	20,35	20,40	20,38	20,31	20,35	20,26	20,24	20,42	20,38	20,39	20,34	20,29	20,38	20,43	20,25	20,34	20,36	20,33	20,33	20,33	20,30	20,31	20,39	20,41	20,45	20,46	20,42	20,43	20,39	20,34	20,34	20,35	20,46	20,34	20,25	20,35	20,28	20,37	20,40	20,43	20,43	20,43	20,37	20,46	20,45	20,40	20,47	20,47	20,49	20,38	20,33	20,43	20,36	20,33	20,35	20,29	20,36	20,41	20,38	20,30	20,31	20,49	20,34	20,28	20,31	20,29	20,42	20,53	20,46	20,36	20,34	20,39	20,30	20,39	20,38	20,47	20,39	20,40	20,46	20,49	20,44	20,36	20,36	20,36	20,36	20,41	20,34	20,42	20,47	20,46	20,45	20,42	20,45	20,46	20,41	20,35	20,35	20,36	20,42	20,37	20,38	20,35	20,33	20,43	20,51	20,49	20,41	20,32	20,39	20,43	20,35	20,38	20,44	20,44	20,44	20,40	20,39	20,41	20,48	20,40	20,37	20,44	20,42	20,38	20,43	20,38	20,48	20,46	20,40	20,45	20,43	20,37	20,38	20,34	20,27	20,29	20,41	20,40	20,32	20,47	20,44	20,40	20,45	20,37	20,29	20,37	20,43	20,40	20,38	20,35	20,41	20,50	20,38	20,41	20,45	20,52	20,54	20,47	20,36	20,39	20,36	20,38	20,50	20,45	20,41	20,35	20,39	20,34	20,34	20,37	20,38	20,44	20,58	20,43	20,45	20,43	20,44	20,43	20,48	20,48	20,47	20,40	20,42	20,46	20,44	20,42	20,41	20,44	20,45	20,45	20,47	20,43	20,39	20,48	20,48	20,50	20,51	20,48	20,40	20,40	20,44	20,45	20,36	20,45	20,51	20,47	20,47	20,49	20,47	20,45	20,41	20,35	20,34	20,40	20,51	20,44	20,47	20,56	20,46	20,53	20,48	20,44	20,45	20,40	20,45	20,55	20,50	20,51	20,42	20,42	20,43	20,45	20,52	20,51	20,47	20,49	20,47	20,39	20,43	20,45	20,49	20,50	20,32	20,30	20,43	20,44	20,54	20,47	20,45	20,45	20,47	20,56	20,54	20,47	20,48	20,47	20,48	20,39	20,39	20,41	20,54	20,49	20,47	20,49	20,58	20,57	20,54	20,47	20,47	20,49	20,41	20,44	20,44	20,47	20,38	20,37	20,35	20,35	20,55	20,49	20,39	20,50	20,49	20,41	20,38	20,43	20,48	20,43	20,50	20,45	20,47	20,51	20,52	20,55	20,57	20,58	20,50	20,44	20,49	20,41	20,45	20,44	20,45	20,45	20,53	20,52	20,48	20,39	20,39	20,45	20,47	20,45	20,45	20,46	20,48	20,49	20,45	20,48	20,47	20,46	20,56	20,56	20,51	20,50	20,47	20,46	20,47	20,48	20,43	20,46	20,51	20,45	20,36	20,43	20,48	20,44	20,43	20,49	20,48	20,36	20,44	20,49	20,44	20,40	20,43	20,54	20,51	20,42	20,43	20,48	20,42	20,44	20,47	20,51	20,44	20,44	20,38	20,46	20,49	20,48	20,50	20,48	20,47	20,38	20,40	20,43	20,38	20,35	20,40	20,46	20,44	20,41	20,34	20,38	20,45	20,50	20,48	20,41	20,47	20,46	20,42	20,45	20,45	20,47	20,42	20,42	20,34	20,39	20,47	20,48	20,47	20,30	20,42	20,47	20,41	20,35	20,40	20,40	20,43	20,37	20,37	20,47	20,46	20,46	20,41	20,45	20,46	20,41	20,35	20,34	20,34	20,33	20,39	20,46	20,46	20,49	20,50	20,38	20,34	20,37	20,37	20,35	20,37	20,34	20,35	20,44	20,39	20,42	20,38	20,40	20,36	20,37	20,27	20,32	20,38	20,43	20,34	20,32	20,37	20,40	20,33	20,24	20,24	20,32	20,31	20,33	20,44	20,45	20,38	20,39	20,39	20,36	20,38	20,38	20,44	20,44	20,33	20,34	20,40	20,30	20,37	20,31	20,22	20,31	20,35	20,39	20,46	20,45	20,34	20,36	20,33	20,34	20,30	20,35	20,31	20,26	20,38	20,43	20,44	20,35	20,41	20,41	20,37	20,33	20,35	20,34	20,34	20,35	20,42	20,36	20,28	20,37	20,30	20,35	20,43	20,42	20,35	20,33	20,43	20,40	20,40	20,42	20,39	20,30	20,33	20,31	20,32	20,37	20,38	20,39	20,40	20,41	20,40	20,36	20,28	20,32	20,30	20,36	20,32	20,36	20,45	20,39	20,31	20,41	20,36	20,32	20,34	20,36	20,44	20,37	20,35	20,35	20,31	20,29	20,35	20,42	20,40	20,28	20,29	20,38	20,38	20,33	20,37	20,32	20,28	20,33	20,32	20,27	20,37	20,34	20,30	20,28	20,33	20,32	20,39	20,29	20,23	20,34	20,30	20,29	20,40	20,31	20,29	20,23	20,17	20,27	20,40	20,39	20,34	20,30	20,38	20,36	20,26	20,28	20,27	20,23	20,25	20,32	20,33	20,33	20,29	20,19	20,22	20,28	20,22	20,32	20,30	20,37	20,36	20,33	20,25	20,31	20,37	20,26	20,27	20,23	20,22	20,23	20,23	20,31	20,27	20,24	20,28	20,26	20,33	20,35	20,29	20,15	20,23	20,22	20,14	20,20	20,30	20,32	20,21	20,21	20,26	
20,34	20,23	20,21	20,27	20,24	20,30	20,46	20,28	20,22	20,33	20,28	20,37	20,25	20,40	20,40	20,39	20,34	20,23	20,34	20,36	20,33	20,38	20,40	20,43	20,42	20,38	20,40	20,30	20,26	20,28	20,43	20,46	20,42	20,39	20,33	20,40	20,41	20,31	20,33	20,39	20,32	20,40	20,44	20,33	20,34	20,49	20,44	20,39	20,46	20,34	20,34	20,32	20,32	20,38	20,38	20,41	20,40	20,32	20,35	20,29	20,27	20,38	20,39	20,36	20,44	20,30	20,43	20,50	20,42	20,42	20,41	20,36	20,31	20,35	20,43	20,40	20,29	20,38	20,41	20,32	20,33	20,29	20,24	20,29	20,38	20,39	20,33	20,31	20,40	20,46	20,51	20,40	20,41	20,32	20,30	20,38	20,33	20,43	20,50	20,41	20,38	20,45	20,46	20,39	20,40	20,35	20,31	20,35	20,32	20,32	20,49	20,50	20,44	20,36	20,42	20,51	20,46	20,44	20,39	20,31	20,30	20,47	20,46	20,45	20,38	20,41	20,41	20,46	20,44	20,41	20,29	20,32	20,35	20,34	20,36	20,40	20,34	20,37	20,37	20,37	20,36	20,36	20,47	20,40	20,39	20,40	20,37	20,39	20,37	20,38	20,47	20,35	20,43	20,40	20,38	20,39	20,38	20,42	20,48	20,49	20,37	20,33	20,41	20,35	20,36	20,43	20,47	20,36	20,41	20,41	20,39	20,35	20,31	20,36	20,41	20,45	20,38	20,43	20,47	20,51	20,53	20,35	20,35	20,38	20,37	20,49	20,47	20,43	20,30	20,37	20,42	20,36	20,34	20,33	20,40	20,54	20,53	20,42	20,37	20,41	20,45	20,50	20,45	20,40	20,40	20,33	20,42	20,44	20,49	20,45	20,32	20,45	20,48	20,44	20,40	20,44	20,43	20,46	20,53	20,46	20,47	20,54	20,44	20,41	20,43	20,47	20,49	20,52	20,49	20,55	20,56	20,47	20,43	20,44	20,47	20,39	20,41	20,49	20,47	20,49	20,51	20,51	20,49	20,42	20,40	20,48	20,48	20,48	20,47	20,49	20,51	20,46	20,47	20,47	20,45	20,48	20,50	20,50	20,48	20,46	20,46	20,43	20,40	20,44	20,48	20,38	20,34	20,41	20,49	20,47	20,48	20,43	20,46	20,50	20,52	20,55	20,49	20,45	20,43	20,43	20,41	20,43	20,48	20,52	20,52	20,45	20,48	20,59	20,62	20,61	20,52	20,50	20,39	20,38	20,42	20,48	20,53	20,35	20,38	20,49	20,35	20,44	20,50	20,42	20,49	20,52	20,44	20,46	20,51	20,49	20,42	20,47	20,49	20,48	20,50	20,49	20,50	20,51	20,53	20,51	20,45	20,46	20,40	20,39	20,41	20,49	20,43	20,43	20,40	20,48	20,47	20,45	20,55	20,58	20,52	20,49	20,48	20,41	20,45	20,44	20,45	20,42	20,41	20,53	20,57	20,51	20,47	20,50	20,42	20,47	20,45	20,43	20,51	20,48	20,49	20,46	20,51	20,54	20,44	20,38	20,42	20,46	20,44	20,44	20,48	20,41	20,46	20,47	20,53	20,55	20,53	20,46	20,50	20,52	20,48	20,45	20,48	20,36	20,44	20,44	20,39	20,45	20,44	20,44	20,47	20,48	20,42	20,46	20,39	20,46	20,46	20,42	20,49	20,54	20,49	20,44	20,36	20,50	20,50	20,43	20,41	20,33	20,39	20,40	20,46	20,45	20,46	20,40	20,45	20,39	20,44	20,42	20,45	20,49	20,40	20,44	20,45	20,40	20,37	20,29	20,40	20,38	20,44	20,45	20,48	20,41	20,42	20,48	20,44	20,37	20,40	20,34	20,34	20,35	20,34	20,38	20,42	20,45	20,41	20,46	20,41	20,39	20,36	20,31	20,36	20,40	20,36	20,41	20,42	20,37	20,40	20,33	20,41	20,50	20,43	20,32	20,41	20,45	20,40	20,39	20,31	20,34	20,35	20,35	20,25	20,33	20,35	20,37	20,42	20,43	20,44	20,38	20,30	20,29	20,30	20,33	20,37	20,40	20,50	20,43	20,37	20,36	20,25	20,31	20,34	20,24	20,31	20,31	20,36	20,49	20,44	20,35	20,41	20,30	20,39	20,35	20,31	20,33	20,31	20,32	20,38	20,36	20,34	20,36	20,42	20,33	20,33	20,34	20,36	20,33	20,35	20,38	20,40	20,31	20,30	20,27	20,33	20,39	20,43	20,41	20,44	20,44	20,36	20,36	20,39	20,41	20,31	20,30	20,31	20,32	20,31	20,40	20,36	20,40	20,39	20,34	20,33	20,25	20,27	20,35	20,39	20,35	20,32	20,38	20,35	20,38	20,44	20,45	20,29	20,30	20,36	20,36	20,33	20,34	20,32	20,30	20,34	20,32	20,33	20,37	20,34	20,26	20,31	20,33	20,32	20,37	20,35	20,26	20,29	20,34	20,29	20,34	20,40	20,34	20,28	20,25	20,33	20,36	20,27	20,17	20,28	20,27	20,23	20,35	20,28	20,29	20,34	20,37	20,28	20,33	20,30	20,27	20,20	20,25	20,34	20,32	20,26	20,27	20,29	20,32	20,32	20,34	20,37	20,27	20,21	20,26	20,28	20,25	20,37	20,32	20,38	20,34	20,29	20,31	20,27	20,27	20,25	20,22	20,29	20,28	20,26	20,30	20,24	20,23	20,32	20,33	20,30	20,29	20,33	20,28	20,24	20,14	20,25	20,17	20,13	20,28	20,25	20,32	20,19	20,21	
20,37	20,31	20,28	20,29	20,31	20,33	20,40	20,25	20,26	20,30	20,33	20,33	20,32	20,30	20,40	20,37	20,35	20,26	20,26	20,33	20,29	20,34	20,41	20,38	20,36	20,37	20,36	20,29	20,34	20,29	20,37	20,44	20,36	20,33	20,28	20,38	20,40	20,35	20,31	20,33	20,34	20,37	20,34	20,36	20,33	20,39	20,41	20,44	20,38	20,38	20,41	20,36	20,29	20,36	20,41	20,43	20,47	20,40	20,38	20,41	20,36	20,36	20,45	20,40	20,43	20,43	20,40	20,54	20,42	20,33	20,41	20,49	20,38	20,33	20,38	20,40	20,25	20,28	20,37	20,37	20,32	20,29	20,35	20,37	20,48	20,35	20,36	20,36	20,41	20,58	20,48	20,43	20,41	20,36	20,34	20,40	20,35	20,45	20,41	20,47	20,42	20,33	20,34	20,43	20,37	20,38	20,35	20,42	20,35	20,43	20,44	20,46	20,39	20,37	20,46	20,47	20,48	20,43	20,39	20,36	20,31	20,42	20,47	20,52	20,44	20,49	20,46	20,46	20,41	20,37	20,35	20,39	20,37	20,35	20,39	20,40	20,35	20,41	20,35	20,41	20,35	20,34	20,36	20,41	20,32	20,37	20,34	20,37	20,41	20,41	20,42	20,40	20,42	20,45	20,45	20,44	20,40	20,41	20,48	20,43	20,37	20,39	20,44	20,47	20,40	20,34	20,43	20,43	20,32	20,36	20,41	20,40	20,30	20,33	20,42	20,47	20,48	20,43	20,40	20,42	20,51	20,38	20,36	20,42	20,48	20,49	20,43	20,44	20,34	20,39	20,42	20,39	20,42	20,34	20,37	20,47	20,51	20,49	20,41	20,40	20,48	20,53	20,47	20,46	20,42	20,34	20,40	20,40	20,41	20,48	20,37	20,43	20,45	20,41	20,43	20,43	20,50	20,44	20,45	20,51	20,44	20,46	20,45	20,46	20,46	20,47	20,44	20,48	20,50	20,52	20,51	20,49	20,48	20,48	20,45	20,46	20,47	20,52	20,47	20,51	20,54	20,47	20,47	20,39	20,37	20,45	20,52	20,54	20,50	20,50	20,53	20,48	20,49	20,52	20,54	20,50	20,46	20,51	20,48	20,40	20,39	20,43	20,46	20,52	20,51	20,40	20,44	20,45	20,48	20,50	20,48	20,42	20,40	20,50	20,53	20,47	20,44	20,48	20,38	20,38	20,47	20,50	20,52	20,47	20,47	20,48	20,52	20,54	20,57	20,60	20,57	20,52	20,49	20,45	20,43	20,47	20,60	20,45	20,41	20,58	20,55	20,50	20,50	20,50	20,45	20,46	20,52	20,56	20,46	20,47	20,42	20,42	20,52	20,52	20,53	20,49	20,49	20,53	20,48	20,51	20,51	20,47	20,48	20,44	20,41	20,39	20,45	20,40	20,42	20,48	20,50	20,46	20,54	20,49	20,44	20,49	20,52	20,50	20,49	20,43	20,43	20,49	20,47	20,53	20,54	20,51	20,53	20,46	20,41	20,50	20,51	20,47	20,53	20,53	20,46	20,45	20,53	20,56	20,50	20,38	20,45	20,54	20,50	20,48	20,44	20,45	20,51	20,49	20,48	20,58	20,54	20,52	20,52	20,49	20,47	20,46	20,50	20,44	20,43	20,54	20,46	20,40	20,43	20,45	20,49	20,51	20,44	20,43	20,44	20,49	20,53	20,40	20,53	20,45	20,43	20,46	20,45	20,49	20,54	20,52	20,49	20,43	20,45	20,45	20,41	20,51	20,47	20,39	20,44	20,43	20,43	20,44	20,50	20,44	20,45	20,46	20,40	20,34	20,42	20,33	20,39	20,37	20,44	20,50	20,52	20,49	20,37	20,45	20,47	20,40	20,38	20,39	20,44	20,42	20,32	20,35	20,48	20,43	20,41	20,47	20,46	20,50	20,44	20,37	20,38	20,40	20,38	20,44	20,42	20,36	20,46	20,40	20,36	20,43	20,39	20,42	20,44	20,41	20,33	20,33	20,39	20,40	20,36	20,39	20,31	20,32	20,37	20,39	20,40	20,45	20,46	20,45	20,42	20,33	20,34	20,37	20,29	20,30	20,39	20,46	20,37	20,33	20,35	20,39	20,32	20,26	20,29	20,37	20,35	20,42	20,36	20,30	20,45	20,36	20,34	20,31	20,27	20,33	20,31	20,34	20,40	20,37	20,30	20,26	20,37	20,37	20,41	20,47	20,42	20,36	20,31	20,40	20,38	20,33	20,29	20,31	20,41	20,42	20,43	20,46	20,44	20,44	20,34	20,32	20,40	20,38	20,34	20,29	20,31	20,35	20,37	20,41	20,36	20,33	20,37	20,40	20,41	20,29	20,23	20,34	20,38	20,38	20,31	20,41	20,39	20,30	20,35	20,32	20,33	20,33	20,38	20,34	20,31	20,31	20,34	20,38	20,38	20,33	20,34	20,37	20,32	20,28	20,44	20,38	20,41	20,36	20,32	20,27	20,33	20,35	20,29	20,30	20,30	20,30	20,32	20,27	20,40	20,41	20,26	20,22	20,23	20,31	20,33	20,30	20,30	20,33	20,38	20,34	20,37	20,23	20,27	20,33	20,32	20,26	20,31	20,33	20,28	20,26	20,35	20,40	20,27	20,21	20,40	20,38	20,20	20,25	20,31	20,23	20,37	20,25	20,35	20,40	20,23	20,27	20,20	20,17	20,20	20,26	20,30	20,37	20,35	20,29	20,25	20,23	20,31	20,34	20,29	20,31	20,31	20,27	20,27	20,33	20,29	20,35	20,33	20,27	20,18	20,25	20,24	20,23	
20,31	20,31	20,46	20,37	20,28	20,35	20,33	20,23	20,31	20,32	20,36	20,36	20,32	20,30	20,31	20,25	20,26	20,28	20,30	20,32	20,29	20,31	20,39	20,42	20,39	20,40	20,33	20,30	20,34	20,36	20,39	20,44	20,34	20,35	20,31	20,37	20,47	20,45	20,41	20,34	20,37	20,30	20,36	20,33	20,32	20,34	20,29	20,38	20,46	20,43	20,39	20,37	20,32	20,45	20,45	20,39	20,47	20,44	20,40	20,42	20,35	20,45	20,45	20,43	20,42	20,34	20,36	20,45	20,43	20,47	20,49	20,46	20,41	20,37	20,41	20,37	20,31	20,32	20,36	20,41	20,35	20,36	20,35	20,40	20,46	20,42	20,35	20,32	20,35	20,42	20,49	20,37	20,39	20,39	20,40	20,44	20,37	20,40	20,42	20,39	20,46	20,33	20,31	20,31	20,45	20,42	20,35	20,45	20,42	20,45	20,48	20,37	20,39	20,33	20,42	20,47	20,51	20,44	20,41	20,36	20,41	20,46	20,37	20,43	20,40	20,40	20,45	20,46	20,44	20,32	20,34	20,39	20,35	20,40	20,37	20,39	20,37	20,40	20,36	20,37	20,35	20,40	20,36	20,39	20,40	20,40	20,39	20,35	20,41	20,38	20,43	20,39	20,44	20,46	20,48	20,49	20,43	20,36	20,40	20,43	20,31	20,38	20,43	20,47	20,44	20,39	20,39	20,45	20,39	20,34	20,45	20,45	20,36	20,35	20,43	20,46	20,46	20,43	20,45	20,39	20,50	20,41	20,37	20,42	20,52	20,58	20,40	20,40	20,40	20,41	20,41	20,43	20,42	20,39	20,42	20,54	20,54	20,43	20,44	20,44	20,47	20,45	20,42	20,44	20,46	20,41	20,39	20,47	20,43	20,41	20,49	20,47	20,39	20,37	20,43	20,45	20,54	20,45	20,42	20,47	20,49	20,46	20,43	20,48	20,48	20,40	20,35	20,37	20,48	20,48	20,46	20,45	20,43	20,42	20,39	20,36	20,45	20,53	20,53	20,46	20,51	20,49	20,38	20,40	20,43	20,47	20,46	20,48	20,50	20,51	20,47	20,47	20,49	20,54	20,53	20,51	20,47	20,54	20,50	20,46	20,41	20,43	20,42	20,48	20,47	20,36	20,41	20,50	20,53	20,51	20,44	20,44	20,44	20,52	20,58	20,49	20,45	20,45	20,48	20,46	20,47	20,52	20,49	20,49	20,51	20,48	20,47	20,55	20,51	20,53	20,53	20,53	20,47	20,51	20,52	20,51	20,50	20,51	20,47	20,54	20,50	20,52	20,46	20,51	20,54	20,44	20,42	20,51	20,47	20,49	20,47	20,46	20,43	20,51	20,47	20,48	20,48	20,59	20,51	20,56	20,56	20,49	20,38	20,41	20,46	20,42	20,42	20,42	20,43	20,49	20,49	20,45	20,44	20,51	20,48	20,50	20,54	20,51	20,57	20,49	20,48	20,53	20,51	20,51	20,50	20,49	20,48	20,48	20,48	20,50	20,50	20,46	20,48	20,49	20,46	20,42	20,51	20,56	20,51	20,41	20,44	20,54	20,52	20,47	20,51	20,47	20,48	20,47	20,55	20,56	20,51	20,47	20,51	20,45	20,39	20,44	20,52	20,47	20,46	20,44	20,43	20,44	20,42	20,50	20,57	20,54	20,51	20,48	20,47	20,47	20,47	20,37	20,42	20,46	20,45	20,45	20,42	20,45	20,49	20,48	20,49	20,42	20,50	20,46	20,41	20,48	20,52	20,44	20,38	20,39	20,40	20,47	20,55	20,54	20,44	20,43	20,47	20,42	20,46	20,44	20,45	20,44	20,46	20,47	20,48	20,49	20,35	20,46	20,51	20,40	20,37	20,38	20,48	20,50	20,37	20,30	20,45	20,39	20,41	20,45	20,48	20,44	20,42	20,43	20,45	20,47	20,36	20,37	20,41	20,42	20,45	20,44	20,48	20,45	20,48	20,46	20,44	20,36	20,39	20,41	20,45	20,45	20,40	20,43	20,32	20,29	20,38	20,38	20,40	20,44	20,45	20,38	20,43	20,43	20,37	20,40	20,38	20,31	20,40	20,38	20,34	20,37	20,38	20,45	20,35	20,26	20,30	20,38	20,48	20,40	20,39	20,33	20,42	20,40	20,31	20,33	20,33	20,36	20,34	20,34	20,40	20,39	20,36	20,37	20,37	20,31	20,35	20,46	20,45	20,39	20,28	20,38	20,43	20,43	20,38	20,37	20,43	20,42	20,40	20,44	20,41	20,36	20,38	20,34	20,40	20,43	20,37	20,30	20,33	20,33	20,36	20,33	20,34	20,38	20,38	20,40	20,48	20,36	20,25	20,35	20,42	20,39	20,31	20,32	20,33	20,35	20,31	20,31	20,34	20,39	20,40	20,38	20,34	20,28	20,33	20,36	20,33	20,34	20,43	20,44	20,31	20,35	20,39	20,35	20,36	20,38	20,35	20,26	20,33	20,33	20,39	20,37	20,34	20,33	20,39	20,33	20,42	20,42	20,25	20,23	20,31	20,31	20,35	20,38	20,39	20,35	20,38	20,29	20,23	20,22	20,26	20,44	20,29	20,30	20,31	20,27	20,28	20,31	20,35	20,40	20,32	20,22	20,41	20,36	20,25	20,33	20,31	20,23	20,34	20,28	20,22	20,25	20,21	20,21	20,24	20,18	20,24	20,26	20,24	20,33	20,35	20,34	20,29	20,29	20,26	20,30	20,29	20,25	20,35	20,27	20,25	20,27	20,30	20,23	20,31	20,27	20,14	20,20	20,23	20,12	
20,36	20,30	20,38	20,38	20,23	20,28	20,31	20,24	20,32	20,34	20,30	20,26	20,25	20,29	20,26	20,30	20,26	20,29	20,33	20,35	20,32	20,30	20,37	20,36	20,40	20,33	20,33	20,35	20,38	20,39	20,45	20,48	20,37	20,31	20,24	20,34	20,40	20,42	20,38	20,32	20,38	20,28	20,26	20,36	20,34	20,42	20,32	20,36	20,51	20,45	20,39	20,35	20,29	20,41	20,52	20,41	20,39	20,48	20,39	20,39	20,37	20,41	20,40	20,31	20,39	20,34	20,35	20,40	20,44	20,45	20,42	20,40	20,41	20,36	20,41	20,40	20,37	20,33	20,36	20,33	20,35	20,41	20,34	20,37	20,44	20,28	20,33	20,29	20,26	20,41	20,46	20,38	20,27	20,34	20,34	20,44	20,45	20,37	20,36	20,49	20,49	20,41	20,35	20,37	20,36	20,39	20,35	20,38	20,43	20,38	20,43	20,44	20,43	20,38	20,36	20,39	20,46	20,52	20,43	20,35	20,35	20,45	20,36	20,41	20,33	20,40	20,45	20,43	20,37	20,37	20,42	20,33	20,42	20,43	20,40	20,35	20,25	20,32	20,43	20,35	20,34	20,41	20,40	20,36	20,40	20,33	20,38	20,45	20,44	20,36	20,40	20,44	20,34	20,44	20,48	20,44	20,40	20,34	20,41	20,52	20,36	20,36	20,46	20,36	20,36	20,40	20,40	20,46	20,36	20,36	20,42	20,44	20,45	20,41	20,39	20,41	20,43	20,44	20,52	20,44	20,47	20,40	20,36	20,29	20,47	20,56	20,38	20,31	20,29	20,39	20,44	20,42	20,38	20,38	20,42	20,54	20,51	20,41	20,44	20,42	20,45	20,46	20,42	20,31	20,35	20,42	20,45	20,46	20,42	20,46	20,44	20,50	20,38	20,37	20,48	20,43	20,49	20,47	20,40	20,45	20,44	20,48	20,41	20,38	20,43	20,40	20,39	20,41	20,45	20,47	20,45	20,45	20,44	20,42	20,39	20,42	20,41	20,45	20,54	20,49	20,55	20,58	20,37	20,37	20,42	20,46	20,47	20,44	20,50	20,56	20,50	20,41	20,42	20,46	20,45	20,43	20,46	20,51	20,51	20,42	20,48	20,47	20,40	20,45	20,47	20,39	20,36	20,47	20,52	20,50	20,50	20,49	20,56	20,58	20,57	20,44	20,51	20,54	20,56	20,54	20,53	20,52	20,52	20,53	20,54	20,47	20,54	20,52	20,54	20,46	20,50	20,52	20,45	20,43	20,45	20,47	20,46	20,44	20,48	20,54	20,47	20,48	20,47	20,44	20,50	20,42	20,39	20,42	20,45	20,54	20,46	20,41	20,40	20,43	20,49	20,47	20,47	20,49	20,46	20,47	20,47	20,45	20,48	20,44	20,50	20,45	20,44	20,45	20,40	20,41	20,42	20,40	20,48	20,51	20,54	20,52	20,46	20,48	20,45	20,50	20,48	20,52	20,50	20,46	20,49	20,52	20,48	20,48	20,47	20,44	20,44	20,39	20,51	20,55	20,45	20,37	20,48	20,59	20,52	20,40	20,46	20,55	20,42	20,48	20,57	20,48	20,36	20,44	20,56	20,57	20,45	20,39	20,43	20,44	20,39	20,37	20,46	20,51	20,44	20,33	20,36	20,46	20,45	20,50	20,60	20,57	20,54	20,57	20,52	20,46	20,51	20,45	20,37	20,43	20,51	20,42	20,45	20,46	20,50	20,49	20,46	20,44	20,39	20,41	20,43	20,44	20,48	20,47	20,42	20,33	20,48	20,49	20,54	20,57	20,50	20,47	20,43	20,44	20,43	20,36	20,40	20,45	20,48	20,42	20,43	20,41	20,34	20,44	20,53	20,46	20,39	20,34	20,42	20,51	20,46	20,39	20,43	20,34	20,39	20,35	20,44	20,44	20,40	20,36	20,32	20,37	20,38	20,38	20,38	20,35	20,43	20,40	20,45	20,47	20,49	20,38	20,33	20,31	20,43	20,45	20,44	20,41	20,34	20,41	20,38	20,33	20,37	20,40	20,34	20,43	20,46	20,36	20,37	20,45	20,48	20,44	20,47	20,45	20,41	20,42	20,38	20,38	20,41	20,41	20,35	20,31	20,34	20,36	20,45	20,40	20,33	20,40	20,44	20,38	20,29	20,38	20,33	20,36	20,36	20,37	20,46	20,39	20,36	20,33	20,31	20,28	20,26	20,31	20,33	20,40	20,43	20,44	20,44	20,42	20,39	20,38	20,40	20,33	20,34	20,37	20,31	20,32	20,34	20,34	20,39	20,36	20,32	20,29	20,35	20,39	20,33	20,36	20,25	20,23	20,33	20,31	20,32	20,30	20,25	20,36	20,39	20,40	20,29	20,32	20,33	20,37	20,36	20,26	20,34	20,40	20,41	20,33	20,30	20,39	20,27	20,27	20,23	20,34	20,48	20,44	20,34	20,36	20,45	20,25	20,28	20,37	20,34	20,31	20,35	20,31	20,35	20,36	20,30	20,31	20,32	20,28	20,29	20,38	20,28	20,26	20,35	20,36	20,30	20,35	20,35	20,35	20,37	20,42	20,23	20,19	20,30	20,42	20,26	20,25	20,25	20,23	20,32	20,36	20,37	20,32	20,23	20,20	20,33	20,24	20,21	20,21	20,31	20,32	20,39	20,33	20,26	20,21	20,20	20,26	20,29	20,29	20,34	20,29	20,29	20,30	20,33	20,32	20,28	20,30	20,29	20,24	20,25	20,29	20,32	20,27	20,24	20,29	20,19	20,27	20,20	20,26	20,27	20,26	20,25	20,24	
20,23	20,25	20,28	20,31	20,27	20,26	20,33	20,29	20,34	20,35	20,24	20,23	20,21	20,25	20,25	20,40	20,32	20,25	20,31	20,29	20,36	20,26	20,28	20,27	20,36	20,33	20,29	20,31	20,34	20,29	20,39	20,42	20,37	20,29	20,28	20,27	20,32	20,40	20,38	20,28	20,36	20,34	20,35	20,24	20,31	20,41	20,31	20,36	20,47	20,38	20,35	20,36	20,38	20,43	20,50	20,46	20,47	20,48	20,41	20,39	20,39	20,37	20,32	20,31	20,28	20,29	20,36	20,42	20,47	20,42	20,36	20,33	20,37	20,39	20,41	20,37	20,36	20,37	20,30	20,39	20,41	20,42	20,38	20,37	20,44	20,29	20,34	20,37	20,26	20,37	20,49	20,38	20,34	20,31	20,32	20,38	20,45	20,43	20,38	20,36	20,48	20,43	20,36	20,45	20,42	20,36	20,27	20,34	20,40	20,43	20,44	20,44	20,46	20,38	20,42	20,41	20,44	20,47	20,47	20,38	20,32	20,38	20,40	20,41	20,36	20,40	20,40	20,38	20,34	20,38	20,46	20,41	20,38	20,41	20,39	20,35	20,36	20,38	20,45	20,47	20,45	20,48	20,45	20,42	20,45	20,33	20,31	20,43	20,49	20,45	20,37	20,44	20,42	20,37	20,53	20,44	20,32	20,38	20,42	20,43	20,35	20,40	20,53	20,43	20,40	20,42	20,38	20,38	20,29	20,34	20,46	20,46	20,44	20,43	20,41	20,35	20,38	20,47	20,47	20,46	20,48	20,46	20,40	20,34	20,41	20,42	20,37	20,37	20,37	20,42	20,39	20,39	20,40	20,42	20,46	20,46	20,36	20,40	20,46	20,44	20,44	20,47	20,38	20,44	20,44	20,44	20,41	20,40	20,39	20,50	20,43	20,47	20,43	20,41	20,47	20,52	20,45	20,44	20,43	20,44	20,43	20,41	20,41	20,39	20,43	20,44	20,46	20,46	20,49	20,51	20,43	20,36	20,46	20,46	20,47	20,46	20,48	20,49	20,58	20,52	20,58	20,55	20,51	20,48	20,47	20,42	20,44	20,48	20,52	20,54	20,50	20,40	20,40	20,45	20,44	20,49	20,52	20,54	20,47	20,42	20,49	20,44	20,44	20,49	20,56	20,46	20,40	20,53	20,57	20,55	20,51	20,49	20,50	20,56	20,64	20,54	20,42	20,59	20,52	20,51	20,44	20,48	20,42	20,50	20,52	20,53	20,58	20,58	20,52	20,53	20,50	20,57	20,52	20,45	20,41	20,48	20,52	20,45	20,45	20,57	20,48	20,50	20,48	20,49	20,52	20,50	20,48	20,45	20,45	20,54	20,47	20,44	20,46	20,47	20,49	20,48	20,52	20,54	20,44	20,42	20,45	20,48	20,44	20,47	20,49	20,49	20,50	20,51	20,50	20,47	20,47	20,45	20,45	20,52	20,52	20,46	20,46	20,51	20,50	20,46	20,53	20,51	20,41	20,48	20,48	20,51	20,47	20,44	20,47	20,46	20,46	20,50	20,53	20,55	20,46	20,37	20,44	20,58	20,49	20,38	20,48	20,52	20,43	20,48	20,57	20,54	20,42	20,48	20,56	20,61	20,56	20,43	20,49	20,49	20,40	20,38	20,50	20,40	20,45	20,37	20,33	20,43	20,53	20,49	20,54	20,54	20,49	20,48	20,45	20,51	20,49	20,44	20,37	20,45	20,47	20,42	20,52	20,48	20,40	20,43	20,54	20,48	20,42	20,39	20,39	20,44	20,43	20,42	20,41	20,35	20,46	20,50	20,56	20,57	20,45	20,49	20,42	20,44	20,44	20,37	20,39	20,41	20,37	20,40	20,42	20,41	20,36	20,41	20,44	20,44	20,50	20,40	20,39	20,40	20,39	20,44	20,46	20,49	20,48	20,39	20,39	20,40	20,38	20,38	20,37	20,41	20,36	20,43	20,46	20,37	20,45	20,45	20,38	20,41	20,38	20,38	20,41	20,43	20,41	20,46	20,41	20,36	20,31	20,33	20,30	20,28	20,33	20,42	20,31	20,33	20,44	20,37	20,47	20,47	20,49	20,41	20,43	20,47	20,41	20,42	20,37	20,33	20,33	20,28	20,33	20,31	20,36	20,33	20,46	20,38	20,33	20,39	20,44	20,34	20,23	20,34	20,32	20,32	20,28	20,33	20,40	20,39	20,33	20,29	20,30	20,31	20,33	20,37	20,33	20,35	20,50	20,49	20,46	20,41	20,36	20,43	20,41	20,38	20,42	20,41	20,37	20,31	20,35	20,36	20,31	20,33	20,34	20,33	20,38	20,32	20,38	20,37	20,35	20,28	20,33	20,39	20,29	20,28	20,33	20,31	20,37	20,36	20,39	20,41	20,40	20,37	20,32	20,31	20,34	20,38	20,38	20,29	20,26	20,39	20,26	20,28	20,28	20,31	20,45	20,44	20,28	20,35	20,43	20,30	20,26	20,37	20,36	20,36	20,40	20,36	20,35	20,23	20,37	20,33	20,40	20,33	20,31	20,28	20,28	20,31	20,26	20,29	20,33	20,35	20,35	20,28	20,34	20,35	20,28	20,25	20,33	20,37	20,24	20,27	20,33	20,26	20,34	20,32	20,28	20,31	20,21	20,17	20,29	20,26	20,24	20,28	20,29	20,36	20,40	20,30	20,22	20,15	20,24	20,30	20,32	20,31	20,31	20,27	20,25	20,30	20,33	20,29	20,24	20,28	20,28	20,29	20,33	20,37	20,30	20,24	20,20	20,17	20,21	20,32	20,25	20,23	20,32	20,32	20,32	20,36	
20,22	20,28	20,29	20,28	20,23	20,26	20,39	20,37	20,39	20,42	20,27	20,22	20,26	20,22	20,36	20,39	20,35	20,28	20,30	20,33	20,32	20,30	20,23	20,28	20,38	20,45	20,32	20,26	20,32	20,26	20,31	20,40	20,30	20,28	20,26	20,33	20,28	20,36	20,40	20,38	20,37	20,27	20,28	20,29	20,32	20,35	20,31	20,28	20,39	20,30	20,38	20,39	20,33	20,45	20,48	20,39	20,41	20,48	20,42	20,44	20,41	20,34	20,32	20,31	20,34	20,36	20,35	20,41	20,44	20,42	20,42	20,35	20,31	20,36	20,37	20,36	20,38	20,38	20,47	20,44	20,35	20,35	20,35	20,39	20,50	20,40	20,42	20,41	20,38	20,39	20,49	20,39	20,33	20,34	20,35	20,39	20,38	20,44	20,39	20,35	20,41	20,36	20,32	20,41	20,38	20,33	20,30	20,37	20,43	20,41	20,41	20,43	20,43	20,44	20,41	20,40	20,42	20,42	20,34	20,39	20,34	20,26	20,38	20,48	20,39	20,40	20,40	20,40	20,37	20,36	20,41	20,36	20,34	20,34	20,43	20,39	20,35	20,48	20,48	20,44	20,51	20,50	20,49	20,39	20,42	20,37	20,33	20,35	20,42	20,42	20,39	20,41	20,46	20,47	20,47	20,45	20,31	20,38	20,47	20,43	20,31	20,42	20,50	20,46	20,44	20,42	20,41	20,41	20,40	20,45	20,47	20,43	20,44	20,49	20,42	20,43	20,34	20,47	20,52	20,48	20,41	20,46	20,48	20,35	20,38	20,49	20,44	20,46	20,42	20,44	20,39	20,37	20,44	20,37	20,49	20,47	20,38	20,39	20,46	20,45	20,43	20,53	20,45	20,47	20,51	20,43	20,40	20,44	20,44	20,44	20,41	20,47	20,44	20,41	20,46	20,49	20,51	20,51	20,56	20,47	20,42	20,44	20,52	20,46	20,33	20,45	20,51	20,47	20,53	20,54	20,45	20,44	20,42	20,51	20,46	20,42	20,43	20,44	20,48	20,45	20,40	20,48	20,54	20,57	20,50	20,49	20,52	20,56	20,59	20,58	20,52	20,46	20,48	20,53	20,46	20,50	20,55	20,56	20,50	20,41	20,49	20,44	20,45	20,49	20,52	20,50	20,47	20,50	20,47	20,47	20,49	20,52	20,49	20,54	20,55	20,52	20,39	20,48	20,45	20,48	20,48	20,44	20,40	20,48	20,54	20,54	20,58	20,62	20,59	20,53	20,47	20,52	20,51	20,42	20,42	20,45	20,49	20,44	20,45	20,52	20,52	20,46	20,53	20,53	20,55	20,54	20,57	20,55	20,54	20,54	20,47	20,46	20,48	20,44	20,47	20,46	20,53	20,61	20,50	20,41	20,44	20,50	20,50	20,43	20,51	20,45	20,52	20,55	20,56	20,58	20,52	20,40	20,46	20,56	20,53	20,51	20,45	20,55	20,45	20,44	20,44	20,50	20,47	20,44	20,49	20,52	20,46	20,42	20,47	20,47	20,50	20,53	20,52	20,52	20,51	20,39	20,41	20,52	20,54	20,49	20,47	20,54	20,50	20,48	20,52	20,49	20,51	20,52	20,59	20,56	20,60	20,56	20,54	20,57	20,46	20,44	20,54	20,47	20,47	20,42	20,35	20,38	20,54	20,50	20,53	20,51	20,41	20,39	20,42	20,45	20,43	20,37	20,39	20,43	20,38	20,42	20,45	20,53	20,46	20,40	20,54	20,53	20,54	20,53	20,42	20,44	20,52	20,44	20,36	20,37	20,43	20,47	20,53	20,53	20,46	20,54	20,49	20,40	20,43	20,40	20,49	20,55	20,43	20,41	20,43	20,44	20,42	20,44	20,39	20,45	20,50	20,43	20,42	20,43	20,35	20,39	20,47	20,50	20,47	20,43	20,43	20,36	20,36	20,46	20,46	20,47	20,38	20,42	20,44	20,35	20,34	20,38	20,34	20,38	20,40	20,40	20,44	20,46	20,44	20,37	20,43	20,37	20,38	20,37	20,36	20,31	20,35	20,38	20,34	20,29	20,36	20,36	20,44	20,43	20,43	20,41	20,35	20,35	20,43	20,43	20,35	20,34	20,31	20,32	20,34	20,33	20,37	20,39	20,43	20,39	20,34	20,35	20,37	20,31	20,32	20,31	20,31	20,32	20,33	20,32	20,42	20,40	20,35	20,31	20,39	20,36	20,41	20,47	20,39	20,43	20,46	20,49	20,36	20,39	20,38	20,41	20,36	20,31	20,40	20,40	20,40	20,35	20,29	20,35	20,36	20,41	20,39	20,32	20,36	20,30	20,34	20,41	20,39	20,40	20,32	20,40	20,32	20,37	20,35	20,36	20,40	20,47	20,44	20,40	20,36	20,37	20,40	20,45	20,35	20,37	20,34	20,34	20,28	20,29	20,28	20,27	20,34	20,33	20,45	20,44	20,35	20,44	20,39	20,34	20,32	20,37	20,34	20,32	20,39	20,43	20,36	20,32	20,34	20,42	20,43	20,35	20,33	20,30	20,26	20,26	20,31	20,20	20,25	20,36	20,31	20,30	20,32	20,39	20,30	20,31	20,40	20,47	20,30	20,30	20,35	20,33	20,38	20,30	20,23	20,32	20,30	20,20	20,31	20,29	20,29	20,38	20,42	20,37	20,39	20,32	20,32	20,21	20,25	20,29	20,25	20,34	20,30	20,31	20,29	20,28	20,31	20,33	20,21	20,22	20,26	20,29	20,28	20,32	20,25	20,20	20,13	20,19	20,23	20,25	20,30	20,23	20,28	20,35	20,33	20,32	
20,32	20,30	20,29	20,32	20,31	20,29	20,34	20,37	20,42	20,37	20,33	20,23	20,28	20,29	20,24	20,31	20,36	20,37	20,42	20,31	20,19	20,26	20,24	20,29	20,37	20,35	20,35	20,36	20,37	20,29	20,29	20,36	20,32	20,25	20,27	20,31	20,33	20,36	20,30	20,37	20,32	20,25	20,29	20,37	20,40	20,37	20,33	20,34	20,36	20,34	20,37	20,38	20,27	20,44	20,50	20,37	20,39	20,37	20,44	20,38	20,28	20,31	20,34	20,39	20,29	20,31	20,32	20,46	20,48	20,27	20,43	20,44	20,25	20,30	20,32	20,36	20,50	20,43	20,44	20,43	20,36	20,31	20,28	20,41	20,45	20,41	20,38	20,47	20,43	20,46	20,42	20,44	20,42	20,36	20,30	20,37	20,39	20,42	20,41	20,31	20,42	20,40	20,37	20,37	20,36	20,37	20,39	20,36	20,41	20,42	20,41	20,43	20,47	20,43	20,45	20,41	20,39	20,38	20,38	20,38	20,37	20,35	20,35	20,41	20,40	20,42	20,42	20,38	20,39	20,34	20,38	20,36	20,32	20,36	20,44	20,40	20,36	20,43	20,38	20,35	20,41	20,42	20,44	20,38	20,40	20,38	20,40	20,33	20,34	20,38	20,37	20,43	20,44	20,43	20,39	20,42	20,37	20,38	20,50	20,51	20,43	20,37	20,45	20,39	20,42	20,44	20,39	20,39	20,39	20,41	20,42	20,41	20,42	20,43	20,43	20,44	20,40	20,42	20,50	20,40	20,41	20,39	20,41	20,34	20,35	20,51	20,46	20,44	20,37	20,35	20,34	20,45	20,49	20,42	20,42	20,46	20,50	20,51	20,41	20,41	20,43	20,54	20,47	20,40	20,41	20,39	20,37	20,40	20,41	20,44	20,48	20,44	20,43	20,40	20,42	20,41	20,50	20,54	20,46	20,48	20,45	20,50	20,51	20,48	20,44	20,41	20,44	20,48	20,51	20,54	20,45	20,47	20,42	20,44	20,47	20,45	20,40	20,42	20,36	20,46	20,43	20,41	20,41	20,48	20,48	20,49	20,52	20,53	20,61	20,58	20,51	20,46	20,45	20,42	20,42	20,50	20,52	20,57	20,49	20,44	20,48	20,43	20,48	20,51	20,49	20,55	20,49	20,51	20,49	20,41	20,43	20,46	20,45	20,42	20,48	20,45	20,40	20,44	20,50	20,49	20,49	20,51	20,42	20,50	20,56	20,54	20,54	20,54	20,56	20,47	20,45	20,52	20,52	20,41	20,47	20,48	20,46	20,39	20,37	20,42	20,52	20,52	20,54	20,54	20,58	20,57	20,53	20,49	20,56	20,47	20,39	20,43	20,48	20,48	20,45	20,50	20,49	20,60	20,52	20,48	20,43	20,51	20,51	20,46	20,51	20,43	20,38	20,42	20,46	20,57	20,57	20,44	20,42	20,44	20,48	20,51	20,52	20,50	20,46	20,41	20,48	20,49	20,54	20,44	20,43	20,46	20,49	20,47	20,48	20,50	20,43	20,45	20,44	20,48	20,44	20,44	20,45	20,56	20,48	20,46	20,47	20,44	20,46	20,46	20,48	20,53	20,56	20,54	20,51	20,51	20,55	20,50	20,51	20,57	20,59	20,56	20,51	20,50	20,45	20,40	20,43	20,39	20,52	20,49	20,50	20,47	20,33	20,37	20,41	20,36	20,41	20,35	20,44	20,50	20,39	20,47	20,51	20,51	20,48	20,46	20,47	20,45	20,50	20,50	20,48	20,49	20,51	20,46	20,33	20,33	20,38	20,47	20,47	20,44	20,44	20,49	20,51	20,43	20,38	20,37	20,50	20,56	20,46	20,44	20,50	20,36	20,35	20,46	20,50	20,50	20,45	20,35	20,45	20,44	20,35	20,37	20,44	20,47	20,43	20,42	20,39	20,36	20,39	20,43	20,44	20,46	20,36	20,44	20,42	20,40	20,31	20,34	20,30	20,36	20,33	20,38	20,35	20,39	20,40	20,34	20,39	20,42	20,44	20,40	20,40	20,38	20,30	20,39	20,34	20,31	20,35	20,37	20,35	20,30	20,39	20,37	20,38	20,46	20,37	20,34	20,36	20,32	20,39	20,40	20,37	20,29	20,37	20,35	20,30	20,39	20,36	20,38	20,42	20,37	20,34	20,33	20,37	20,39	20,41	20,36	20,33	20,35	20,35	20,32	20,31	20,35	20,39	20,42	20,34	20,43	20,49	20,46	20,40	20,34	20,37	20,35	20,36	20,24	20,27	20,39	20,41	20,38	20,39	20,36	20,29	20,38	20,40	20,31	20,25	20,24	20,32	20,35	20,43	20,43	20,31	20,37	20,34	20,31	20,29	20,34	20,40	20,42	20,38	20,36	20,34	20,30	20,29	20,36	20,33	20,33	20,38	20,39	20,33	20,29	20,32	20,33	20,29	20,30	20,40	20,31	20,31	20,38	20,34	20,29	20,34	20,36	20,25	20,24	20,31	20,42	20,35	20,37	20,37	20,30	20,36	20,35	20,32	20,34	20,28	20,27	20,28	20,22	20,25	20,37	20,25	20,18	20,26	20,35	20,33	20,27	20,29	20,39	20,36	20,35	20,27	20,27	20,29	20,32	20,26	20,30	20,28	20,22	20,36	20,35	20,34	20,30	20,32	20,30	20,38	20,41	20,36	20,26	20,23	20,25	20,23	20,28	20,28	20,32	20,37	20,29	20,20	20,32	20,24	20,17	20,25	20,28	20,25	20,35	20,33	20,23	20,19	20,22	20,26	20,17	20,19	20,32	20,39	20,37	20,18	20,18	
20,29	20,26	20,32	20,33	20,37	20,35	20,32	20,32	20,41	20,37	20,31	20,27	20,31	20,36	20,32	20,28	20,28	20,29	20,38	20,37	20,24	20,30	20,33	20,39	20,39	20,39	20,34	20,30	20,33	20,24	20,33	20,34	20,32	20,29	20,30	20,28	20,30	20,33	20,36	20,35	20,28	20,31	20,27	20,35	20,40	20,38	20,33	20,35	20,49	20,38	20,42	20,38	20,35	20,43	20,46	20,36	20,35	20,28	20,31	20,34	20,28	20,32	20,32	20,37	20,37	20,28	20,28	20,40	20,50	20,41	20,34	20,40	20,27	20,29	20,28	20,34	20,45	20,40	20,35	20,38	20,38	20,33	20,27	20,38	20,43	20,40	20,38	20,43	20,41	20,43	20,51	20,38	20,37	20,37	20,34	20,37	20,51	20,41	20,39	20,40	20,39	20,46	20,39	20,39	20,29	20,38	20,47	20,37	20,34	20,37	20,42	20,42	20,42	20,48	20,46	20,38	20,40	20,54	20,46	20,39	20,38	20,42	20,40	20,48	20,38	20,37	20,41	20,37	20,40	20,40	20,32	20,33	20,34	20,33	20,35	20,43	20,33	20,38	20,35	20,33	20,34	20,38	20,40	20,42	20,41	20,39	20,30	20,40	20,41	20,44	20,46	20,36	20,38	20,40	20,36	20,40	20,40	20,38	20,49	20,49	20,41	20,39	20,45	20,43	20,40	20,47	20,39	20,37	20,34	20,34	20,42	20,37	20,36	20,39	20,48	20,42	20,42	20,44	20,47	20,42	20,36	20,36	20,38	20,33	20,35	20,44	20,49	20,46	20,40	20,34	20,34	20,37	20,44	20,45	20,47	20,39	20,37	20,42	20,40	20,37	20,37	20,46	20,47	20,45	20,47	20,41	20,40	20,41	20,43	20,47	20,44	20,39	20,43	20,42	20,44	20,48	20,43	20,44	20,43	20,46	20,53	20,55	20,53	20,46	20,44	20,41	20,40	20,41	20,46	20,50	20,49	20,49	20,43	20,48	20,50	20,48	20,46	20,49	20,43	20,44	20,54	20,46	20,54	20,51	20,42	20,41	20,48	20,49	20,44	20,60	20,49	20,44	20,43	20,50	20,45	20,52	20,58	20,58	20,50	20,46	20,47	20,48	20,45	20,52	20,45	20,52	20,53	20,49	20,45	20,41	20,45	20,52	20,47	20,44	20,46	20,46	20,52	20,43	20,48	20,48	20,51	20,43	20,43	20,46	20,50	20,53	20,51	20,54	20,59	20,59	20,53	20,50	20,48	20,46	20,52	20,47	20,44	20,36	20,38	20,47	20,53	20,54	20,46	20,53	20,55	20,51	20,45	20,39	20,40	20,49	20,38	20,48	20,53	20,51	20,48	20,45	20,39	20,50	20,57	20,45	20,44	20,52	20,52	20,42	20,49	20,50	20,44	20,44	20,42	20,51	20,54	20,47	20,44	20,40	20,48	20,46	20,50	20,44	20,41	20,44	20,53	20,53	20,50	20,44	20,47	20,47	20,47	20,50	20,53	20,57	20,49	20,41	20,43	20,46	20,43	20,41	20,51	20,59	20,52	20,39	20,49	20,51	20,49	20,54	20,51	20,52	20,49	20,48	20,52	20,51	20,53	20,51	20,53	20,51	20,53	20,48	20,51	20,49	20,44	20,35	20,40	20,49	20,46	20,49	20,53	20,50	20,41	20,42	20,47	20,46	20,42	20,38	20,43	20,44	20,42	20,48	20,50	20,45	20,55	20,53	20,52	20,43	20,49	20,45	20,46	20,50	20,52	20,47	20,48	20,38	20,42	20,43	20,47	20,49	20,48	20,53	20,50	20,49	20,37	20,39	20,47	20,49	20,44	20,46	20,41	20,35	20,36	20,42	20,51	20,47	20,41	20,35	20,38	20,36	20,35	20,33	20,42	20,44	20,45	20,46	20,42	20,39	20,43	20,41	20,37	20,41	20,43	20,47	20,44	20,44	20,46	20,40	20,38	20,35	20,37	20,35	20,38	20,34	20,40	20,37	20,42	20,33	20,43	20,47	20,46	20,42	20,31	20,40	20,39	20,42	20,45	20,39	20,37	20,32	20,32	20,37	20,38	20,40	20,32	20,30	20,37	20,33	20,29	20,36	20,37	20,28	20,32	20,33	20,29	20,35	20,36	20,32	20,39	20,39	20,33	20,34	20,33	20,32	20,34	20,32	20,31	20,30	20,28	20,26	20,36	20,36	20,33	20,29	20,25	20,25	20,34	20,46	20,37	20,31	20,33	20,31	20,30	20,33	20,25	20,34	20,35	20,30	20,29	20,33	20,34	20,35	20,25	20,24	20,30	20,32	20,37	20,30	20,28	20,33	20,40	20,38	20,33	20,26	20,22	20,28	20,33	20,32	20,33	20,34	20,35	20,30	20,37	20,33	20,30	20,29	20,40	20,41	20,32	20,29	20,34	20,29	20,34	20,28	20,36	20,26	20,20	20,30	20,38	20,33	20,30	20,31	20,28	20,30	20,31	20,34	20,32	20,35	20,25	20,24	20,34	20,33	20,35	20,38	20,25	20,21	20,36	20,36	20,35	20,35	20,30	20,30	20,32	20,28	20,27	20,30	20,32	20,32	20,29	20,31	20,30	20,25	20,31	20,32	20,24	20,25	20,29	20,27	20,33	20,30	20,30	20,24	20,22	20,26	20,30	20,36	20,25	20,15	20,17	20,26	20,34	20,32	20,26	20,30	20,31	20,23	20,21	20,24	20,28	20,27	20,25	20,26	20,20	20,31	20,41	20,33	20,33	20,28	20,25	20,16	20,20	20,30	20,30	20,31	20,23	20,16	
20,32	20,28	20,33	20,36	20,26	20,30	20,32	20,37	20,42	20,39	20,31	20,26	20,30	20,35	20,28	20,31	20,22	20,19	20,23	20,38	20,33	20,34	20,29	20,37	20,37	20,42	20,40	20,33	20,39	20,38	20,34	20,36	20,31	20,32	20,33	20,31	20,30	20,25	20,35	20,30	20,26	20,29	20,30	20,31	20,29	20,30	20,27	20,33	20,52	20,36	20,34	20,36	20,34	20,42	20,41	20,32	20,30	20,29	20,27	20,40	20,34	20,39	20,36	20,25	20,34	20,42	20,34	20,31	20,40	20,44	20,40	20,36	20,30	20,30	20,27	20,31	20,35	20,40	20,37	20,37	20,29	20,30	20,32	20,35	20,39	20,38	20,36	20,34	20,29	20,46	20,55	20,43	20,28	20,24	20,38	20,41	20,43	20,45	20,40	20,42	20,41	20,40	20,42	20,39	20,33	20,29	20,40	20,41	20,37	20,37	20,39	20,39	20,39	20,46	20,49	20,41	20,35	20,51	20,44	20,30	20,32	20,47	20,46	20,53	20,43	20,34	20,31	20,27	20,39	20,41	20,35	20,28	20,31	20,30	20,34	20,44	20,40	20,32	20,42	20,41	20,35	20,28	20,39	20,46	20,39	20,34	20,37	20,44	20,47	20,46	20,41	20,48	20,40	20,46	20,42	20,38	20,38	20,40	20,52	20,48	20,38	20,39	20,44	20,44	20,42	20,39	20,38	20,32	20,37	20,37	20,38	20,40	20,43	20,42	20,38	20,39	20,35	20,46	20,47	20,45	20,42	20,31	20,35	20,37	20,37	20,39	20,41	20,42	20,40	20,39	20,34	20,36	20,36	20,37	20,53	20,45	20,33	20,39	20,38	20,34	20,42	20,53	20,50	20,42	20,45	20,44	20,41	20,37	20,50	20,45	20,38	20,34	20,47	20,40	20,41	20,45	20,46	20,37	20,42	20,48	20,49	20,56	20,52	20,49	20,41	20,44	20,42	20,34	20,43	20,51	20,50	20,50	20,42	20,44	20,48	20,46	20,55	20,56	20,50	20,42	20,44	20,46	20,51	20,53	20,42	20,44	20,42	20,47	20,42	20,50	20,45	20,41	20,44	20,49	20,55	20,47	20,50	20,53	20,47	20,38	20,51	20,50	20,44	20,48	20,49	20,48	20,43	20,42	20,38	20,38	20,40	20,48	20,45	20,40	20,45	20,51	20,53	20,48	20,50	20,50	20,51	20,46	20,42	20,45	20,52	20,60	20,52	20,52	20,56	20,64	20,59	20,49	20,48	20,51	20,47	20,37	20,41	20,42	20,43	20,47	20,47	20,50	20,48	20,50	20,49	20,41	20,42	20,45	20,43	20,45	20,41	20,47	20,54	20,43	20,48	20,54	20,39	20,50	20,56	20,47	20,44	20,54	20,51	20,40	20,42	20,49	20,49	20,48	20,46	20,54	20,46	20,44	20,46	20,48	20,48	20,44	20,48	20,47	20,43	20,47	20,55	20,52	20,41	20,48	20,50	20,52	20,41	20,40	20,43	20,46	20,49	20,44	20,47	20,50	20,45	20,39	20,44	20,53	20,44	20,42	20,50	20,50	20,48	20,59	20,61	20,52	20,46	20,45	20,47	20,55	20,55	20,47	20,47	20,46	20,54	20,50	20,46	20,45	20,41	20,41	20,38	20,43	20,47	20,49	20,61	20,60	20,40	20,41	20,46	20,49	20,43	20,42	20,45	20,36	20,37	20,48	20,47	20,53	20,56	20,53	20,52	20,48	20,50	20,48	20,45	20,50	20,48	20,45	20,49	20,44	20,54	20,50	20,52	20,48	20,40	20,44	20,45	20,41	20,41	20,38	20,39	20,41	20,37	20,47	20,41	20,32	20,36	20,49	20,43	20,33	20,38	20,42	20,44	20,38	20,34	20,35	20,32	20,33	20,42	20,40	20,37	20,42	20,43	20,38	20,28	20,35	20,35	20,38	20,41	20,43	20,40	20,40	20,41	20,41	20,34	20,36	20,34	20,46	20,44	20,32	20,43	20,34	20,35	20,50	20,47	20,43	20,31	20,36	20,35	20,35	20,45	20,40	20,37	20,33	20,36	20,38	20,31	20,28	20,33	20,35	20,36	20,33	20,34	20,27	20,36	20,30	20,33	20,25	20,29	20,39	20,35	20,31	20,30	20,31	20,29	20,37	20,34	20,28	20,25	20,38	20,43	20,30	20,29	20,30	20,35	20,29	20,27	20,32	20,25	20,28	20,31	20,40	20,35	20,25	20,38	20,49	20,34	20,33	20,27	20,36	20,36	20,32	20,33	20,28	20,29	20,33	20,28	20,32	20,35	20,32	20,37	20,31	20,25	20,30	20,29	20,32	20,31	20,32	20,31	20,34	20,29	20,26	20,28	20,34	20,35	20,37	20,33	20,30	20,30	20,33	20,32	20,34	20,28	20,28	20,32	20,38	20,31	20,32	20,35	20,33	20,27	20,24	20,39	20,33	20,27	20,28	20,22	20,22	20,28	20,33	20,28	20,27	20,22	20,31	20,29	20,32	20,36	20,47	20,31	20,24	20,39	20,35	20,29	20,38	20,27	20,32	20,32	20,24	20,35	20,27	20,34	20,26	20,24	20,32	20,33	20,26	20,22	20,29	20,24	20,27	20,28	20,26	20,27	20,23	20,24	20,22	20,21	20,15	20,26	20,30	20,21	20,11	20,25	20,24	20,36	20,40	20,38	20,35	20,22	20,17	20,22	20,32	20,30	20,22	20,25	20,21	20,25	20,30	20,28	20,26	20,23	20,23	20,27	20,26	20,15	20,24	20,20	20,25	20,23	20,22	
20,35	20,30	20,24	20,39	20,31	20,22	20,30	20,34	20,37	20,28	20,29	20,18	20,20	20,27	20,36	20,36	20,27	20,24	20,28	20,28	20,29	20,29	20,34	20,36	20,30	20,30	20,40	20,35	20,41	20,36	20,32	20,34	20,33	20,33	20,30	20,28	20,28	20,28	20,26	20,29	20,40	20,37	20,27	20,30	20,31	20,30	20,32	20,31	20,48	20,40	20,36	20,33	20,31	20,47	20,46	20,33	20,32	20,33	20,38	20,39	20,35	20,36	20,33	20,29	20,36	20,40	20,36	20,33	20,43	20,33	20,40	20,40	20,38	20,31	20,37	20,35	20,30	20,34	20,38	20,38	20,35	20,32	20,29	20,31	20,35	20,36	20,36	20,30	20,28	20,43	20,51	20,50	20,38	20,37	20,37	20,42	20,37	20,45	20,39	20,32	20,36	20,33	20,36	20,40	20,42	20,41	20,29	20,34	20,45	20,43	20,41	20,39	20,43	20,44	20,53	20,52	20,40	20,44	20,42	20,35	20,40	20,47	20,41	20,43	20,38	20,36	20,35	20,31	20,38	20,41	20,37	20,36	20,42	20,48	20,35	20,38	20,45	20,43	20,38	20,44	20,43	20,37	20,29	20,36	20,44	20,39	20,42	20,46	20,50	20,43	20,39	20,46	20,44	20,49	20,51	20,42	20,31	20,39	20,47	20,46	20,36	20,35	20,47	20,43	20,43	20,43	20,40	20,34	20,37	20,38	20,33	20,44	20,50	20,39	20,39	20,36	20,30	20,46	20,48	20,38	20,34	20,35	20,35	20,38	20,39	20,48	20,47	20,40	20,41	20,39	20,34	20,41	20,44	20,34	20,41	20,40	20,38	20,33	20,30	20,33	20,41	20,54	20,46	20,36	20,44	20,42	20,41	20,38	20,45	20,46	20,41	20,40	20,39	20,49	20,44	20,47	20,47	20,45	20,44	20,38	20,38	20,53	20,46	20,46	20,45	20,49	20,49	20,43	20,45	20,49	20,52	20,45	20,45	20,36	20,43	20,45	20,54	20,50	20,51	20,47	20,53	20,50	20,49	20,45	20,46	20,52	20,51	20,48	20,50	20,52	20,51	20,41	20,43	20,46	20,53	20,53	20,53	20,56	20,46	20,36	20,41	20,50	20,47	20,52	20,50	20,45	20,44	20,41	20,45	20,48	20,46	20,47	20,42	20,42	20,44	20,52	20,56	20,49	20,56	20,56	20,58	20,52	20,48	20,49	20,57	20,62	20,61	20,53	20,57	20,54	20,51	20,52	20,48	20,46	20,50	20,43	20,48	20,45	20,49	20,53	20,47	20,45	20,43	20,47	20,52	20,46	20,46	20,47	20,45	20,46	20,45	20,49	20,49	20,53	20,41	20,50	20,45	20,54	20,59	20,55	20,53	20,50	20,48	20,45	20,47	20,45	20,51	20,49	20,46	20,44	20,43	20,42	20,49	20,50	20,42	20,50	20,57	20,58	20,49	20,47	20,50	20,55	20,46	20,46	20,56	20,56	20,52	20,39	20,47	20,57	20,46	20,43	20,46	20,57	20,46	20,38	20,48	20,50	20,46	20,46	20,52	20,52	20,45	20,48	20,60	20,58	20,54	20,54	20,50	20,43	20,48	20,51	20,50	20,48	20,50	20,54	20,54	20,50	20,44	20,42	20,50	20,52	20,51	20,51	20,59	20,59	20,42	20,40	20,50	20,52	20,49	20,43	20,43	20,42	20,44	20,43	20,48	20,49	20,54	20,50	20,51	20,54	20,50	20,46	20,44	20,43	20,45	20,39	20,45	20,38	20,48	20,47	20,50	20,42	20,39	20,47	20,43	20,39	20,44	20,46	20,35	20,37	20,44	20,42	20,45	20,44	20,40	20,47	20,53	20,36	20,38	20,43	20,43	20,48	20,46	20,34	20,35	20,44	20,42	20,29	20,32	20,37	20,44	20,35	20,33	20,36	20,38	20,34	20,33	20,39	20,41	20,38	20,47	20,44	20,39	20,37	20,38	20,45	20,38	20,34	20,45	20,46	20,36	20,42	20,35	20,41	20,34	20,36	20,39	20,37	20,43	20,44	20,42	20,38	20,39	20,40	20,35	20,40	20,41	20,43	20,38	20,35	20,38	20,35	20,32	20,27	20,28	20,21	20,22	20,42	20,46	20,36	20,29	20,39	20,32	20,28	20,31	20,32	20,38	20,34	20,48	20,43	20,34	20,37	20,37	20,37	20,36	20,39	20,34	20,32	20,34	20,35	20,35	20,31	20,36	20,41	20,36	20,36	20,32	20,42	20,45	20,33	20,33	20,31	20,37	20,33	20,28	20,42	20,50	20,40	20,31	20,25	20,36	20,42	20,30	20,27	20,29	20,25	20,28	20,39	20,35	20,28	20,31	20,37	20,37	20,36	20,31	20,25	20,33	20,29	20,38	20,32	20,28	20,26	20,31	20,39	20,39	20,36	20,37	20,28	20,34	20,34	20,34	20,33	20,33	20,34	20,35	20,33	20,26	20,38	20,35	20,20	20,30	20,35	20,37	20,36	20,36	20,39	20,25	20,20	20,32	20,35	20,27	20,29	20,31	20,34	20,25	20,26	20,28	20,27	20,26	20,29	20,26	20,35	20,38	20,29	20,28	20,35	20,28	20,24	20,21	20,26	20,20	20,19	20,31	20,21	20,21	20,23	20,31	20,34	20,27	20,17	20,22	20,29	20,37	20,37	20,38	20,37	20,21	20,17	20,25	20,33	20,27	20,24	20,22	20,21	20,24	20,37	20,30	20,23	20,12	20,19	20,31	20,29	20,23	20,20	20,28	20,36	20,30	20,25	
20,27	20,19	20,22	20,32	20,30	20,24	20,29	20,30	20,37	20,25	20,20	20,23	20,21	20,33	20,37	20,39	20,39	20,35	20,41	20,28	20,27	20,30	20,28	20,34	20,33	20,31	20,36	20,39	20,39	20,34	20,34	20,35	20,32	20,25	20,26	20,32	20,35	20,43	20,32	20,34	20,41	20,36	20,33	20,24	20,32	20,34	20,36	20,37	20,36	20,38	20,41	20,36	20,30	20,41	20,36	20,27	20,29	20,38	20,36	20,38	20,28	20,31	20,31	20,33	20,37	20,40	20,39	20,46	20,55	20,43	20,40	20,41	20,30	20,32	20,33	20,33	20,36	20,33	20,42	20,37	20,39	20,48	20,38	20,32	20,37	20,34	20,32	20,39	20,33	20,44	20,48	20,45	20,39	20,41	20,38	20,37	20,34	20,47	20,39	20,27	20,39	20,37	20,33	20,44	20,47	20,49	20,44	20,37	20,35	20,40	20,50	20,46	20,44	20,47	20,52	20,45	20,40	20,48	20,42	20,35	20,32	20,43	20,42	20,37	20,40	20,37	20,40	20,39	20,40	20,48	20,32	20,39	20,43	20,46	20,37	20,33	20,44	20,51	20,38	20,41	20,39	20,43	20,33	20,33	20,42	20,39	20,41	20,52	20,50	20,43	20,45	20,45	20,46	20,49	20,52	20,40	20,31	20,38	20,43	20,45	20,40	20,40	20,49	20,44	20,35	20,41	20,40	20,36	20,44	20,46	20,38	20,37	20,49	20,40	20,38	20,36	20,36	20,41	20,45	20,41	20,42	20,42	20,40	20,33	20,33	20,48	20,51	20,43	20,53	20,51	20,37	20,42	20,40	20,41	20,45	20,43	20,43	20,33	20,33	20,40	20,41	20,38	20,42	20,44	20,42	20,42	20,41	20,39	20,44	20,47	20,49	20,48	20,42	20,43	20,48	20,43	20,48	20,42	20,44	20,38	20,42	20,47	20,40	20,45	20,50	20,53	20,50	20,41	20,50	20,49	20,49	20,48	20,48	20,40	20,36	20,46	20,56	20,50	20,47	20,48	20,51	20,56	20,54	20,48	20,46	20,43	20,48	20,51	20,54	20,55	20,55	20,53	20,48	20,48	20,51	20,55	20,55	20,63	20,52	20,45	20,42	20,45	20,45	20,54	20,50	20,43	20,42	20,46	20,51	20,51	20,54	20,54	20,46	20,43	20,52	20,49	20,48	20,54	20,56	20,52	20,47	20,50	20,49	20,47	20,51	20,60	20,59	20,54	20,55	20,53	20,52	20,61	20,57	20,42	20,44	20,49	20,55	20,54	20,58	20,60	20,48	20,53	20,42	20,40	20,50	20,54	20,50	20,44	20,50	20,50	20,48	20,51	20,48	20,47	20,44	20,48	20,54	20,56	20,60	20,56	20,56	20,57	20,50	20,39	20,48	20,54	20,49	20,47	20,44	20,45	20,45	20,50	20,51	20,42	20,46	20,48	20,57	20,59	20,52	20,51	20,48	20,49	20,49	20,48	20,55	20,59	20,51	20,47	20,46	20,55	20,47	20,42	20,52	20,48	20,49	20,43	20,44	20,50	20,44	20,45	20,51	20,51	20,47	20,55	20,52	20,49	20,45	20,56	20,55	20,50	20,48	20,50	20,48	20,49	20,47	20,45	20,45	20,47	20,43	20,47	20,52	20,50	20,52	20,52	20,59	20,54	20,40	20,46	20,53	20,52	20,48	20,40	20,39	20,41	20,54	20,42	20,45	20,51	20,46	20,48	20,53	20,50	20,44	20,46	20,51	20,49	20,44	20,41	20,48	20,48	20,50	20,52	20,47	20,43	20,45	20,45	20,45	20,45	20,48	20,40	20,41	20,38	20,40	20,43	20,48	20,48	20,42	20,45	20,49	20,43	20,44	20,40	20,44	20,51	20,49	20,40	20,41	20,46	20,44	20,35	20,32	20,34	20,41	20,38	20,39	20,43	20,42	20,44	20,45	20,44	20,37	20,43	20,47	20,41	20,41	20,45	20,44	20,46	20,48	20,36	20,41	20,42	20,40	20,45	20,38	20,39	20,30	20,29	20,35	20,34	20,38	20,37	20,42	20,46	20,39	20,34	20,41	20,41	20,41	20,38	20,29	20,33	20,34	20,35	20,36	20,32	20,33	20,28	20,27	20,32	20,39	20,38	20,41	20,37	20,34	20,30	20,24	20,28	20,41	20,44	20,41	20,35	20,31	20,37	20,36	20,35	20,39	20,30	20,33	20,39	20,37	20,33	20,37	20,32	20,34	20,36	20,39	20,38	20,38	20,36	20,37	20,37	20,34	20,38	20,39	20,43	20,40	20,37	20,52	20,39	20,34	20,32	20,33	20,45	20,35	20,30	20,36	20,29	20,26	20,35	20,33	20,40	20,36	20,35	20,34	20,34	20,29	20,30	20,33	20,29	20,42	20,50	20,35	20,29	20,33	20,35	20,33	20,29	20,37	20,31	20,28	20,31	20,34	20,31	20,32	20,33	20,41	20,36	20,34	20,39	20,38	20,33	20,27	20,28	20,29	20,35	20,35	20,32	20,30	20,19	20,32	20,33	20,32	20,35	20,37	20,36	20,30	20,28	20,36	20,29	20,31	20,37	20,33	20,33	20,34	20,28	20,29	20,33	20,35	20,31	20,29	20,32	20,30	20,20	20,21	20,11	20,10	20,24	20,30	20,28	20,29	20,36	20,27	20,32	20,40	20,34	20,29	20,31	20,30	20,26	20,30	20,32	20,23	20,23	20,27	20,17	20,22	20,28	20,36	20,33	20,23	20,23	20,28	20,22	20,18	20,28	20,26	20,37	20,33	20,29	
20,20	20,22	20,27	20,34	20,32	20,31	20,34	20,30	20,34	20,28	20,27	20,34	20,36	20,29	20,34	20,36	20,32	20,29	20,40	20,40	20,25	20,43	20,36	20,30	20,34	20,25	20,32	20,37	20,39	20,37	20,33	20,37	20,34	20,25	20,22	20,33	20,41	20,42	20,38	20,31	20,38	20,36	20,30	20,32	20,34	20,36	20,36	20,36	20,39	20,32	20,34	20,33	20,29	20,46	20,42	20,25	20,30	20,31	20,38	20,37	20,35	20,39	20,46	20,35	20,36	20,34	20,35	20,47	20,48	20,48	20,42	20,41	20,24	20,27	20,28	20,30	20,35	20,32	20,37	20,35	20,32	20,40	20,39	20,33	20,41	20,38	20,28	20,38	20,35	20,45	20,52	20,39	20,32	20,31	20,34	20,38	20,36	20,37	20,41	20,29	20,40	20,34	20,29	20,43	20,43	20,40	20,47	20,36	20,34	20,40	20,50	20,47	20,46	20,45	20,51	20,34	20,40	20,45	20,44	20,39	20,24	20,31	20,31	20,37	20,37	20,41	20,43	20,37	20,37	20,45	20,40	20,35	20,43	20,42	20,43	20,38	20,39	20,42	20,35	20,36	20,38	20,38	20,41	20,40	20,37	20,38	20,43	20,47	20,53	20,40	20,37	20,44	20,37	20,40	20,46	20,44	20,32	20,40	20,41	20,38	20,33	20,42	20,46	20,41	20,36	20,36	20,43	20,37	20,40	20,40	20,43	20,42	20,44	20,46	20,35	20,39	20,36	20,41	20,41	20,43	20,47	20,50	20,38	20,37	20,40	20,51	20,45	20,42	20,46	20,58	20,46	20,44	20,46	20,40	20,41	20,45	20,42	20,37	20,37	20,45	20,47	20,46	20,38	20,42	20,40	20,40	20,49	20,45	20,51	20,46	20,48	20,44	20,41	20,45	20,45	20,54	20,57	20,51	20,40	20,44	20,54	20,51	20,41	20,43	20,44	20,51	20,49	20,38	20,44	20,49	20,44	20,47	20,46	20,47	20,44	20,45	20,52	20,48	20,50	20,54	20,51	20,47	20,49	20,48	20,47	20,48	20,49	20,56	20,53	20,53	20,57	20,54	20,57	20,53	20,56	20,52	20,57	20,60	20,53	20,48	20,44	20,47	20,49	20,52	20,52	20,51	20,50	20,44	20,49	20,51	20,52	20,52	20,49	20,53	20,61	20,59	20,52	20,50	20,63	20,54	20,48	20,47	20,46	20,45	20,52	20,52	20,54	20,51	20,58	20,53	20,52	20,52	20,53	20,49	20,45	20,53	20,51	20,58	20,55	20,56	20,45	20,55	20,52	20,48	20,57	20,53	20,52	20,53	20,52	20,54	20,50	20,52	20,51	20,38	20,40	20,51	20,51	20,50	20,54	20,47	20,48	20,51	20,56	20,46	20,50	20,59	20,47	20,43	20,53	20,47	20,42	20,47	20,50	20,48	20,49	20,51	20,53	20,51	20,54	20,56	20,48	20,46	20,48	20,55	20,62	20,55	20,48	20,43	20,46	20,58	20,51	20,46	20,54	20,49	20,50	20,44	20,40	20,52	20,52	20,45	20,46	20,49	20,48	20,53	20,56	20,47	20,45	20,51	20,56	20,59	20,54	20,39	20,46	20,50	20,49	20,43	20,47	20,46	20,45	20,45	20,46	20,45	20,45	20,52	20,55	20,48	20,49	20,43	20,49	20,41	20,45	20,43	20,44	20,50	20,51	20,45	20,40	20,47	20,54	20,51	20,53	20,52	20,44	20,44	20,52	20,50	20,46	20,42	20,47	20,48	20,50	20,56	20,55	20,48	20,47	20,50	20,41	20,42	20,43	20,35	20,43	20,38	20,36	20,42	20,38	20,39	20,39	20,41	20,42	20,35	20,38	20,41	20,43	20,49	20,50	20,41	20,43	20,37	20,42	20,37	20,40	20,40	20,38	20,40	20,40	20,38	20,40	20,49	20,43	20,43	20,40	20,41	20,39	20,38	20,35	20,45	20,47	20,38	20,45	20,36	20,36	20,37	20,42	20,42	20,36	20,35	20,39	20,33	20,38	20,36	20,35	20,38	20,42	20,45	20,40	20,41	20,43	20,38	20,33	20,42	20,38	20,31	20,28	20,23	20,38	20,40	20,33	20,27	20,27	20,31	20,34	20,37	20,32	20,33	20,29	20,33	20,29	20,24	20,33	20,39	20,34	20,26	20,22	20,34	20,37	20,33	20,36	20,25	20,29	20,44	20,42	20,34	20,36	20,39	20,38	20,37	20,42	20,39	20,38	20,31	20,35	20,38	20,37	20,39	20,34	20,35	20,38	20,32	20,39	20,30	20,27	20,30	20,27	20,34	20,35	20,36	20,46	20,45	20,39	20,37	20,34	20,36	20,28	20,27	20,34	20,45	20,40	20,29	20,21	20,25	20,32	20,39	20,33	20,31	20,33	20,39	20,34	20,29	20,35	20,32	20,28	20,33	20,37	20,47	20,34	20,33	20,37	20,31	20,38	20,34	20,38	20,37	20,31	20,27	20,26	20,25	20,30	20,32	20,38	20,34	20,35	20,30	20,35	20,36	20,34	20,35	20,30	20,22	20,24	20,32	20,27	20,28	20,38	20,38	20,35	20,42	20,32	20,25	20,28	20,23	20,29	20,33	20,32	20,29	20,28	20,22	20,19	20,31	20,41	20,32	20,26	20,34	20,36	20,30	20,37	20,32	20,22	20,31	20,31	20,30	20,31	20,30	20,32	20,25	20,29	20,26	20,22	20,21	20,20	20,23	20,21	20,22	20,20	20,16	20,20	20,38	20,33	20,34	20,32	20,33	
20,28	20,29	20,32	20,30	20,24	20,26	20,38	20,35	20,30	20,37	20,30	20,30	20,36	20,26	20,27	20,23	20,18	20,28	20,36	20,32	20,20	20,35	20,37	20,25	20,31	20,28	20,32	20,33	20,35	20,38	20,34	20,32	20,34	20,30	20,30	20,37	20,45	20,39	20,35	20,34	20,29	20,30	20,29	20,26	20,28	20,34	20,40	20,41	20,35	20,31	20,36	20,31	20,32	20,38	20,42	20,37	20,30	20,23	20,29	20,38	20,33	20,34	20,33	20,28	20,32	20,35	20,42	20,43	20,44	20,35	20,40	20,40	20,33	20,33	20,39	20,38	20,35	20,31	20,27	20,30	20,31	20,37	20,36	20,40	20,42	20,42	20,33	20,35	20,36	20,43	20,51	20,40	20,31	20,29	20,37	20,35	20,40	20,41	20,45	20,32	20,30	20,32	20,36	20,41	20,46	20,38	20,38	20,35	20,35	20,40	20,41	20,48	20,38	20,43	20,48	20,41	20,43	20,42	20,42	20,38	20,29	20,35	20,30	20,41	20,37	20,41	20,36	20,39	20,34	20,39	20,41	20,43	20,42	20,38	20,37	20,43	20,39	20,40	20,37	20,45	20,39	20,35	20,33	20,37	20,34	20,38	20,40	20,36	20,47	20,43	20,38	20,38	20,36	20,32	20,43	20,45	20,27	20,32	20,44	20,37	20,32	20,35	20,47	20,41	20,37	20,40	20,39	20,40	20,41	20,38	20,43	20,51	20,49	20,48	20,34	20,38	20,41	20,40	20,36	20,39	20,43	20,42	20,44	20,46	20,36	20,44	20,41	20,39	20,34	20,39	20,43	20,43	20,39	20,37	20,44	20,45	20,41	20,41	20,44	20,43	20,48	20,49	20,42	20,32	20,37	20,29	20,35	20,48	20,52	20,50	20,44	20,42	20,40	20,48	20,55	20,55	20,56	20,49	20,45	20,43	20,45	20,46	20,48	20,43	20,46	20,50	20,51	20,45	20,42	20,43	20,42	20,45	20,44	20,45	20,47	20,48	20,47	20,47	20,50	20,51	20,53	20,50	20,50	20,48	20,45	20,46	20,41	20,53	20,50	20,46	20,51	20,50	20,50	20,49	20,53	20,55	20,52	20,57	20,50	20,50	20,41	20,44	20,56	20,54	20,48	20,52	20,52	20,45	20,50	20,53	20,47	20,40	20,39	20,53	20,57	20,54	20,52	20,45	20,54	20,53	20,52	20,52	20,42	20,48	20,55	20,57	20,53	20,55	20,57	20,52	20,47	20,43	20,45	20,47	20,40	20,55	20,56	20,53	20,51	20,53	20,46	20,53	20,51	20,49	20,50	20,51	20,50	20,55	20,54	20,52	20,51	20,54	20,50	20,40	20,40	20,44	20,55	20,47	20,48	20,42	20,42	20,49	20,48	20,45	20,42	20,47	20,48	20,38	20,45	20,46	20,44	20,45	20,50	20,52	20,48	20,56	20,54	20,52	20,53	20,52	20,48	20,47	20,47	20,54	20,61	20,54	20,49	20,50	20,46	20,55	20,54	20,49	20,52	20,50	20,49	20,50	20,50	20,56	20,46	20,42	20,41	20,44	20,47	20,54	20,53	20,50	20,52	20,49	20,49	20,54	20,52	20,41	20,54	20,49	20,49	20,43	20,51	20,43	20,45	20,49	20,50	20,50	20,46	20,50	20,53	20,53	20,51	20,48	20,47	20,44	20,49	20,51	20,47	20,51	20,50	20,50	20,45	20,45	20,55	20,58	20,52	20,55	20,50	20,46	20,55	20,53	20,45	20,43	20,43	20,46	20,45	20,44	20,52	20,48	20,42	20,50	20,47	20,52	20,48	20,42	20,42	20,46	20,43	20,45	20,48	20,32	20,43	20,43	20,48	20,42	20,34	20,41	20,42	20,41	20,45	20,44	20,39	20,36	20,42	20,47	20,47	20,41	20,38	20,33	20,35	20,43	20,44	20,51	20,42	20,39	20,36	20,33	20,34	20,35	20,36	20,37	20,41	20,36	20,27	20,35	20,38	20,35	20,37	20,36	20,35	20,30	20,36	20,37	20,37	20,38	20,42	20,43	20,43	20,39	20,38	20,39	20,40	20,37	20,33	20,44	20,41	20,34	20,36	20,32	20,36	20,36	20,32	20,31	20,35	20,39	20,38	20,31	20,27	20,29	20,35	20,35	20,34	20,26	20,37	20,40	20,36	20,26	20,26	20,31	20,31	20,32	20,38	20,35	20,28	20,35	20,43	20,32	20,35	20,38	20,37	20,38	20,41	20,37	20,39	20,29	20,35	20,38	20,40	20,32	20,30	20,32	20,32	20,31	20,36	20,25	20,27	20,37	20,33	20,31	20,30	20,31	20,36	20,35	20,37	20,44	20,38	20,31	20,34	20,32	20,31	20,38	20,39	20,33	20,27	20,23	20,26	20,32	20,30	20,30	20,30	20,29	20,30	20,32	20,37	20,33	20,33	20,32	20,33	20,33	20,32	20,29	20,30	20,31	20,32	20,33	20,28	20,33	20,34	20,34	20,31	20,26	20,31	20,36	20,35	20,35	20,47	20,33	20,29	20,37	20,33	20,33	20,26	20,25	20,24	20,25	20,18	20,27	20,28	20,33	20,29	20,35	20,31	20,27	20,26	20,21	20,21	20,22	20,28	20,18	20,27	20,28	20,27	20,26	20,36	20,35	20,20	20,18	20,36	20,26	20,22	20,28	20,21	20,27	20,33	20,20	20,24	20,26	20,25	20,19	20,26	20,28	20,23	20,27	20,19	20,19	20,16	20,20	20,26	20,26	20,29	20,30	20,22	20,25	20,25	20,24	
20,23	20,25	20,29	20,26	20,18	20,15	20,32	20,41	20,31	20,27	20,30	20,23	20,28	20,27	20,21	20,20	20,25	20,32	20,42	20,35	20,26	20,34	20,32	20,27	20,36	20,36	20,39	20,40	20,34	20,28	20,27	20,31	20,37	20,34	20,33	20,40	20,40	20,40	20,38	20,43	20,39	20,26	20,36	20,26	20,23	20,32	20,31	20,41	20,41	20,32	20,31	20,32	20,39	20,38	20,40	20,39	20,31	20,26	20,26	20,29	20,35	20,38	20,37	20,38	20,34	20,40	20,35	20,48	20,44	20,32	20,34	20,35	20,40	20,44	20,42	20,47	20,43	20,41	20,31	20,28	20,37	20,40	20,40	20,41	20,35	20,29	20,36	20,38	20,32	20,46	20,49	20,39	20,31	20,32	20,39	20,44	20,43	20,45	20,43	20,32	20,26	20,34	20,47	20,45	20,42	20,42	20,39	20,37	20,41	20,37	20,34	20,41	20,40	20,44	20,52	20,38	20,45	20,47	20,37	20,37	20,37	20,47	20,43	20,39	20,49	20,41	20,34	20,40	20,45	20,43	20,38	20,41	20,41	20,38	20,33	20,33	20,34	20,40	20,49	20,49	20,45	20,38	20,37	20,37	20,36	20,38	20,47	20,44	20,47	20,43	20,40	20,35	20,33	20,43	20,45	20,46	20,27	20,33	20,40	20,38	20,38	20,38	20,41	20,41	20,39	20,35	20,30	20,33	20,36	20,38	20,42	20,45	20,47	20,44	20,36	20,43	20,46	20,40	20,40	20,40	20,45	20,42	20,42	20,45	20,32	20,37	20,52	20,44	20,44	20,34	20,42	20,44	20,38	20,32	20,44	20,49	20,39	20,41	20,47	20,39	20,46	20,47	20,46	20,38	20,42	20,39	20,36	20,51	20,53	20,54	20,55	20,49	20,39	20,41	20,50	20,55	20,50	20,44	20,43	20,44	20,45	20,41	20,46	20,43	20,42	20,43	20,51	20,44	20,48	20,51	20,46	20,44	20,53	20,54	20,45	20,48	20,47	20,53	20,45	20,46	20,49	20,51	20,52	20,50	20,48	20,43	20,41	20,50	20,52	20,49	20,54	20,43	20,46	20,52	20,51	20,58	20,59	20,57	20,49	20,42	20,47	20,46	20,49	20,50	20,48	20,55	20,58	20,52	20,57	20,57	20,52	20,48	20,51	20,51	20,55	20,54	20,52	20,47	20,54	20,51	20,52	20,54	20,51	20,48	20,57	20,60	20,61	20,58	20,47	20,47	20,47	20,51	20,52	20,46	20,45	20,54	20,61	20,54	20,51	20,58	20,50	20,51	20,48	20,51	20,53	20,53	20,59	20,51	20,51	20,50	20,49	20,53	20,54	20,51	20,46	20,44	20,54	20,57	20,52	20,45	20,44	20,44	20,50	20,38	20,38	20,51	20,46	20,46	20,48	20,46	20,41	20,46	20,54	20,52	20,50	20,55	20,57	20,53	20,52	20,53	20,58	20,55	20,43	20,42	20,47	20,56	20,49	20,49	20,53	20,61	20,55	20,49	20,54	20,47	20,46	20,46	20,56	20,57	20,43	20,41	20,47	20,50	20,49	20,57	20,58	20,50	20,47	20,46	20,46	20,54	20,55	20,44	20,49	20,51	20,47	20,50	20,53	20,51	20,47	20,50	20,51	20,47	20,54	20,51	20,49	20,55	20,56	20,49	20,55	20,50	20,48	20,46	20,47	20,39	20,48	20,52	20,45	20,54	20,53	20,57	20,60	20,46	20,53	20,55	20,53	20,52	20,47	20,44	20,46	20,45	20,50	20,45	20,47	20,54	20,42	20,44	20,48	20,46	20,50	20,44	20,45	20,43	20,54	20,42	20,50	20,35	20,42	20,49	20,47	20,45	20,41	20,40	20,49	20,45	20,48	20,47	20,51	20,38	20,47	20,47	20,43	20,46	20,41	20,28	20,35	20,47	20,47	20,46	20,43	20,46	20,52	20,42	20,42	20,38	20,34	20,37	20,33	20,41	20,37	20,37	20,46	20,36	20,38	20,42	20,37	20,32	20,30	20,37	20,36	20,37	20,43	20,47	20,41	20,43	20,42	20,43	20,42	20,42	20,34	20,44	20,44	20,35	20,36	20,39	20,37	20,27	20,36	20,44	20,40	20,35	20,36	20,38	20,36	20,35	20,41	20,39	20,38	20,41	20,37	20,45	20,51	20,33	20,29	20,34	20,29	20,34	20,37	20,36	20,33	20,30	20,42	20,36	20,37	20,43	20,40	20,40	20,39	20,35	20,39	20,24	20,28	20,35	20,37	20,36	20,40	20,34	20,30	20,32	20,39	20,30	20,24	20,35	20,39	20,34	20,28	20,32	20,33	20,24	20,30	20,37	20,37	20,28	20,32	20,34	20,35	20,33	20,33	20,33	20,34	20,32	20,28	20,30	20,29	20,37	20,34	20,30	20,25	20,33	20,42	20,33	20,30	20,42	20,39	20,33	20,39	20,31	20,37	20,36	20,33	20,36	20,34	20,26	20,40	20,44	20,40	20,34	20,40	20,38	20,24	20,27	20,42	20,38	20,24	20,27	20,40	20,36	20,28	20,30	20,28	20,31	20,39	20,34	20,24	20,26	20,32	20,28	20,22	20,31	20,26	20,30	20,36	20,24	20,16	20,14	20,28	20,33	20,33	20,17	20,27	20,26	20,20	20,20	20,23	20,29	20,28	20,26	20,31	20,35	20,33	20,27	20,30	20,34	20,23	20,28	20,25	20,21	20,19	20,25	20,24	20,22	20,21	20,19	20,19	20,37	20,33	20,22	20,29	20,22	20,20	20,15	
20,24	20,25	20,24	20,31	20,23	20,33	20,23	20,29	20,25	20,19	20,21	20,25	20,27	20,36	20,23	20,25	20,39	20,36	20,36	20,34	20,28	20,39	20,40	20,34	20,38	20,48	20,39	20,31	20,34	20,28	20,27	20,37	20,37	20,35	20,33	20,42	20,38	20,40	20,43	20,43	20,40	20,32	20,33	20,34	20,34	20,37	20,38	20,34	20,44	20,36	20,32	20,31	20,42	20,45	20,38	20,46	20,37	20,30	20,30	20,29	20,32	20,45	20,39	20,37	20,32	20,41	20,40	20,43	20,42	20,37	20,34	20,37	20,38	20,40	20,40	20,45	20,47	20,42	20,45	20,41	20,38	20,38	20,45	20,47	20,39	20,28	20,35	20,37	20,30	20,38	20,51	20,40	20,28	20,38	20,36	20,47	20,51	20,52	20,42	20,34	20,33	20,40	20,48	20,46	20,43	20,41	20,41	20,40	20,45	20,44	20,44	20,48	20,42	20,39	20,49	20,38	20,37	20,48	20,38	20,37	20,36	20,45	20,40	20,44	20,44	20,42	20,38	20,43	20,42	20,41	20,33	20,40	20,41	20,45	20,46	20,33	20,32	20,33	20,37	20,36	20,38	20,44	20,38	20,38	20,38	20,40	20,47	20,50	20,46	20,41	20,44	20,38	20,36	20,46	20,48	20,47	20,32	20,37	20,41	20,37	20,31	20,40	20,40	20,41	20,40	20,41	20,33	20,40	20,39	20,33	20,44	20,44	20,38	20,38	20,41	20,50	20,43	20,48	20,46	20,48	20,50	20,42	20,40	20,44	20,38	20,41	20,52	20,46	20,46	20,50	20,40	20,41	20,41	20,40	20,43	20,47	20,43	20,45	20,43	20,43	20,44	20,49	20,51	20,45	20,42	20,48	20,46	20,44	20,52	20,56	20,51	20,45	20,42	20,42	20,52	20,50	20,50	20,49	20,46	20,40	20,44	20,44	20,43	20,46	20,44	20,46	20,46	20,41	20,52	20,55	20,44	20,42	20,53	20,58	20,45	20,43	20,53	20,53	20,43	20,46	20,55	20,61	20,53	20,54	20,53	20,53	20,51	20,55	20,54	20,56	20,63	20,56	20,49	20,56	20,47	20,50	20,59	20,63	20,49	20,39	20,47	20,54	20,51	20,51	20,51	20,56	20,51	20,51	20,62	20,60	20,58	20,57	20,58	20,58	20,58	20,54	20,57	20,58	20,55	20,49	20,45	20,54	20,53	20,57	20,59	20,60	20,58	20,57	20,55	20,52	20,47	20,53	20,59	20,51	20,48	20,55	20,55	20,54	20,46	20,56	20,58	20,55	20,50	20,51	20,55	20,58	20,57	20,57	20,45	20,48	20,54	20,52	20,50	20,49	20,56	20,56	20,58	20,56	20,51	20,49	20,52	20,51	20,53	20,46	20,46	20,50	20,54	20,48	20,51	20,54	20,49	20,47	20,53	20,50	20,54	20,56	20,56	20,53	20,48	20,54	20,58	20,55	20,45	20,48	20,52	20,55	20,54	20,50	20,51	20,57	20,59	20,49	20,55	20,54	20,50	20,54	20,55	20,59	20,49	20,47	20,49	20,59	20,59	20,56	20,57	20,44	20,46	20,47	20,49	20,45	20,52	20,57	20,60	20,53	20,49	20,54	20,53	20,45	20,52	20,51	20,54	20,49	20,52	20,55	20,52	20,51	20,51	20,55	20,58	20,47	20,46	20,42	20,43	20,44	20,38	20,42	20,45	20,56	20,54	20,53	20,61	20,49	20,47	20,50	20,53	20,45	20,49	20,43	20,40	20,37	20,41	20,49	20,55	20,57	20,49	20,47	20,52	20,48	20,43	20,44	20,53	20,51	20,56	20,50	20,48	20,50	20,44	20,47	20,45	20,47	20,44	20,38	20,42	20,47	20,50	20,50	20,54	20,50	20,46	20,46	20,45	20,42	20,47	20,32	20,36	20,50	20,47	20,47	20,46	20,44	20,48	20,48	20,46	20,47	20,44	20,40	20,34	20,42	20,46	20,36	20,34	20,31	20,37	20,45	20,38	20,36	20,30	20,40	20,38	20,35	20,47	20,53	20,44	20,39	20,41	20,37	20,41	20,50	20,44	20,39	20,43	20,35	20,35	20,41	20,44	20,34	20,35	20,43	20,42	20,36	20,31	20,37	20,40	20,34	20,35	20,39	20,41	20,44	20,42	20,47	20,46	20,40	20,35	20,39	20,38	20,36	20,39	20,36	20,39	20,39	20,44	20,45	20,42	20,49	20,49	20,32	20,33	20,38	20,44	20,39	20,28	20,36	20,38	20,43	20,44	20,39	20,37	20,42	20,40	20,36	20,29	20,37	20,37	20,43	20,37	20,25	20,28	20,23	20,36	20,36	20,33	20,30	20,39	20,39	20,33	20,34	20,33	20,31	20,39	20,36	20,38	20,34	20,30	20,32	20,39	20,41	20,30	20,26	20,38	20,29	20,30	20,40	20,46	20,43	20,41	20,30	20,33	20,39	20,35	20,41	20,39	20,37	20,39	20,40	20,37	20,36	20,32	20,44	20,30	20,27	20,39	20,29	20,30	20,28	20,30	20,37	20,28	20,29	20,25	20,26	20,36	20,38	20,31	20,37	20,34	20,33	20,28	20,36	20,30	20,28	20,39	20,27	20,39	20,20	20,28	20,35	20,28	20,20	20,30	20,23	20,24	20,26	20,27	20,27	20,32	20,39	20,35	20,30	20,23	20,27	20,28	20,33	20,36	20,30	20,21	20,21	20,22	20,23	20,29	20,27	20,24	20,28	20,26	20,35	20,33	20,27	20,29	20,32	20,25	20,23	
20,27	20,24	20,27	20,25	20,25	20,32	20,37	20,21	20,27	20,31	20,27	20,31	20,28	20,33	20,25	20,26	20,38	20,35	20,37	20,35	20,29	20,38	20,41	20,33	20,39	20,39	20,38	20,31	20,38	20,39	20,30	20,31	20,38	20,32	20,22	20,37	20,43	20,39	20,43	20,42	20,34	20,34	20,42	20,40	20,37	20,42	20,31	20,28	20,40	20,43	20,30	20,31	20,37	20,35	20,36	20,41	20,34	20,32	20,38	20,41	20,31	20,39	20,42	20,46	20,43	20,41	20,42	20,40	20,46	20,41	20,38	20,40	20,41	20,38	20,40	20,40	20,42	20,46	20,46	20,41	20,34	20,34	20,41	20,46	20,41	20,27	20,28	20,32	20,34	20,41	20,44	20,38	20,33	20,40	20,42	20,40	20,47	20,49	20,41	20,33	20,33	20,37	20,41	20,46	20,38	20,39	20,42	20,39	20,41	20,39	20,43	20,44	20,39	20,43	20,40	20,39	20,38	20,42	20,44	20,39	20,33	20,42	20,43	20,45	20,48	20,43	20,35	20,37	20,35	20,39	20,35	20,37	20,41	20,39	20,40	20,37	20,31	20,37	20,39	20,42	20,38	20,40	20,35	20,38	20,46	20,48	20,46	20,47	20,45	20,39	20,39	20,48	20,33	20,37	20,48	20,51	20,36	20,39	20,39	20,41	20,34	20,37	20,42	20,44	20,43	20,39	20,37	20,48	20,45	20,36	20,37	20,41	20,41	20,33	20,40	20,46	20,37	20,43	20,50	20,49	20,55	20,38	20,38	20,43	20,39	20,43	20,47	20,37	20,41	20,51	20,47	20,43	20,41	20,44	20,44	20,39	20,41	20,43	20,38	20,35	20,40	20,50	20,55	20,48	20,40	20,42	20,44	20,45	20,47	20,44	20,42	20,49	20,46	20,51	20,53	20,51	20,46	20,50	20,49	20,42	20,46	20,46	20,45	20,45	20,41	20,45	20,48	20,44	20,60	20,56	20,45	20,40	20,48	20,52	20,43	20,38	20,44	20,37	20,39	20,47	20,56	20,52	20,51	20,49	20,53	20,54	20,49	20,50	20,56	20,57	20,65	20,58	20,55	20,58	20,50	20,48	20,54	20,59	20,56	20,48	20,53	20,54	20,54	20,51	20,51	20,50	20,44	20,49	20,61	20,56	20,54	20,52	20,52	20,49	20,56	20,50	20,49	20,54	20,57	20,54	20,58	20,55	20,52	20,53	20,58	20,50	20,52	20,51	20,55	20,58	20,57	20,48	20,53	20,55	20,54	20,51	20,57	20,52	20,49	20,52	20,46	20,52	20,53	20,53	20,58	20,54	20,52	20,51	20,42	20,42	20,46	20,52	20,52	20,53	20,58	20,58	20,56	20,57	20,57	20,48	20,49	20,52	20,53	20,54	20,52	20,50	20,48	20,48	20,40	20,52	20,55	20,40	20,45	20,45	20,54	20,58	20,57	20,57	20,51	20,52	20,52	20,53	20,50	20,53	20,56	20,60	20,53	20,44	20,44	20,52	20,53	20,48	20,57	20,56	20,44	20,50	20,60	20,51	20,44	20,44	20,47	20,52	20,57	20,52	20,54	20,53	20,48	20,53	20,53	20,55	20,53	20,52	20,59	20,55	20,46	20,50	20,50	20,44	20,42	20,50	20,58	20,52	20,46	20,53	20,51	20,58	20,53	20,55	20,56	20,48	20,41	20,44	20,51	20,55	20,48	20,47	20,50	20,50	20,50	20,55	20,58	20,50	20,42	20,41	20,46	20,49	20,49	20,38	20,42	20,49	20,50	20,45	20,51	20,54	20,50	20,55	20,50	20,51	20,47	20,46	20,54	20,52	20,47	20,50	20,49	20,50	20,40	20,43	20,39	20,45	20,48	20,42	20,48	20,50	20,45	20,48	20,50	20,50	20,50	20,34	20,39	20,41	20,47	20,41	20,34	20,45	20,49	20,48	20,53	20,49	20,38	20,34	20,35	20,45	20,36	20,32	20,33	20,34	20,42	20,34	20,34	20,37	20,37	20,38	20,34	20,36	20,32	20,37	20,35	20,28	20,33	20,44	20,49	20,43	20,38	20,38	20,34	20,34	20,36	20,35	20,36	20,35	20,41	20,42	20,38	20,30	20,28	20,35	20,42	20,32	20,32	20,36	20,31	20,34	20,32	20,32	20,34	20,31	20,44	20,48	20,40	20,34	20,36	20,40	20,39	20,32	20,32	20,31	20,40	20,38	20,41	20,35	20,35	20,43	20,44	20,36	20,32	20,36	20,42	20,32	20,34	20,36	20,33	20,34	20,37	20,34	20,37	20,39	20,41	20,36	20,30	20,39	20,40	20,31	20,34	20,31	20,30	20,35	20,35	20,41	20,37	20,35	20,35	20,37	20,34	20,38	20,36	20,40	20,34	20,32	20,35	20,39	20,36	20,30	20,38	20,31	20,27	20,26	20,32	20,30	20,25	20,26	20,38	20,42	20,39	20,35	20,33	20,39	20,32	20,33	20,37	20,39	20,40	20,40	20,33	20,27	20,30	20,38	20,31	20,23	20,34	20,27	20,23	20,41	20,36	20,24	20,30	20,30	20,25	20,27	20,29	20,35	20,36	20,35	20,34	20,27	20,32	20,33	20,29	20,22	20,26	20,27	20,29	20,23	20,31	20,36	20,27	20,23	20,34	20,24	20,21	20,21	20,24	20,24	20,36	20,42	20,36	20,26	20,15	20,19	20,29	20,34	20,33	20,30	20,24	20,22	20,23	20,32	20,25	20,29	20,19	20,21	20,30	20,32	20,33	20,26	20,27	20,28	20,34	20,29	
20,31	20,23	20,23	20,34	20,34	20,23	20,27	20,32	20,27	20,40	20,36	20,29	20,30	20,29	20,31	20,40	20,33	20,30	20,33	20,29	20,35	20,34	20,28	20,23	20,34	20,41	20,34	20,34	20,39	20,36	20,33	20,29	20,29	20,22	20,27	20,37	20,31	20,36	20,37	20,39	20,28	20,29	20,36	20,36	20,38	20,40	20,26	20,21	20,30	20,39	20,36	20,30	20,40	20,27	20,33	20,37	20,30	20,28	20,31	20,40	20,33	20,35	20,45	20,50	20,44	20,40	20,44	20,41	20,40	20,35	20,33	20,42	20,38	20,37	20,39	20,34	20,42	20,41	20,42	20,39	20,37	20,39	20,29	20,33	20,38	20,32	20,28	20,33	20,38	20,45	20,41	20,38	20,34	20,33	20,43	20,42	20,39	20,42	20,41	20,38	20,35	20,34	20,40	20,44	20,41	20,34	20,39	20,39	20,34	20,35	20,34	20,39	20,37	20,45	20,50	20,39	20,43	20,47	20,39	20,45	20,37	20,45	20,44	20,44	20,43	20,50	20,46	20,43	20,41	20,40	20,35	20,37	20,41	20,38	20,39	20,38	20,33	20,41	20,33	20,43	20,43	20,40	20,35	20,42	20,47	20,43	20,42	20,43	20,48	20,33	20,40	20,41	20,38	20,40	20,43	20,44	20,39	20,44	20,43	20,43	20,38	20,38	20,44	20,49	20,48	20,46	20,39	20,39	20,38	20,36	20,35	20,39	20,36	20,40	20,45	20,46	20,34	20,37	20,47	20,49	20,48	20,37	20,40	20,37	20,38	20,48	20,47	20,41	20,42	20,47	20,42	20,41	20,41	20,43	20,50	20,46	20,40	20,37	20,38	20,47	20,53	20,50	20,49	20,51	20,39	20,42	20,40	20,42	20,48	20,40	20,41	20,51	20,48	20,44	20,45	20,43	20,46	20,46	20,49	20,48	20,41	20,52	20,43	20,38	20,33	20,39	20,47	20,43	20,56	20,55	20,53	20,53	20,46	20,44	20,40	20,41	20,45	20,40	20,39	20,57	20,61	20,49	20,46	20,43	20,52	20,54	20,55	20,52	20,55	20,58	20,58	20,60	20,51	20,52	20,54	20,54	20,54	20,55	20,51	20,49	20,52	20,54	20,54	20,56	20,56	20,52	20,51	20,51	20,60	20,50	20,50	20,51	20,55	20,47	20,53	20,58	20,47	20,52	20,56	20,55	20,59	20,59	20,58	20,53	20,55	20,51	20,54	20,54	20,48	20,53	20,65	20,52	20,52	20,51	20,53	20,54	20,55	20,52	20,55	20,60	20,50	20,47	20,57	20,58	20,66	20,55	20,48	20,45	20,48	20,47	20,54	20,57	20,55	20,60	20,64	20,59	20,55	20,54	20,56	20,51	20,50	20,50	20,54	20,55	20,46	20,45	20,53	20,56	20,50	20,48	20,55	20,46	20,47	20,49	20,49	20,54	20,57	20,53	20,46	20,46	20,51	20,52	20,55	20,55	20,54	20,55	20,53	20,44	20,43	20,53	20,57	20,47	20,50	20,45	20,45	20,52	20,56	20,57	20,45	20,42	20,49	20,56	20,51	20,47	20,52	20,57	20,48	20,51	20,58	20,59	20,61	20,48	20,48	20,47	20,55	20,52	20,48	20,49	20,53	20,51	20,51	20,55	20,53	20,52	20,51	20,53	20,51	20,42	20,46	20,50	20,42	20,41	20,50	20,53	20,49	20,49	20,53	20,49	20,51	20,54	20,61	20,55	20,55	20,47	20,46	20,47	20,57	20,52	20,44	20,45	20,49	20,42	20,44	20,47	20,46	20,57	20,48	20,47	20,45	20,44	20,44	20,44	20,44	20,47	20,44	20,44	20,44	20,47	20,49	20,44	20,46	20,45	20,54	20,58	20,49	20,42	20,43	20,41	20,48	20,40	20,40	20,40	20,41	20,40	20,37	20,39	20,38	20,40	20,47	20,52	20,39	20,37	20,40	20,44	20,42	20,41	20,37	20,36	20,37	20,44	20,47	20,42	20,36	20,37	20,37	20,38	20,40	20,42	20,35	20,29	20,30	20,40	20,38	20,34	20,38	20,46	20,50	20,38	20,31	20,28	20,28	20,30	20,37	20,43	20,39	20,30	20,34	20,36	20,34	20,34	20,32	20,34	20,39	20,27	20,28	20,30	20,31	20,31	20,34	20,44	20,41	20,34	20,29	20,35	20,38	20,40	20,38	20,35	20,34	20,31	20,39	20,31	20,32	20,32	20,35	20,36	20,35	20,34	20,42	20,33	20,28	20,38	20,34	20,33	20,34	20,35	20,30	20,36	20,41	20,31	20,33	20,30	20,35	20,27	20,26	20,29	20,36	20,31	20,29	20,33	20,38	20,36	20,37	20,25	20,28	20,37	20,35	20,34	20,38	20,32	20,35	20,32	20,32	20,31	20,36	20,29	20,18	20,27	20,38	20,37	20,37	20,33	20,36	20,41	20,28	20,29	20,36	20,38	20,45	20,38	20,34	20,36	20,43	20,43	20,35	20,30	20,36	20,41	20,22	20,28	20,34	20,32	20,30	20,40	20,33	20,27	20,30	20,27	20,26	20,27	20,23	20,32	20,31	20,24	20,36	20,38	20,24	20,25	20,31	20,31	20,25	20,28	20,30	20,28	20,25	20,33	20,33	20,30	20,47	20,37	20,27	20,18	20,20	20,27	20,32	20,31	20,31	20,26	20,15	20,25	20,30	20,32	20,34	20,33	20,33	20,29	20,23	20,27	20,26	20,26	20,28	20,24	20,30	20,24	20,21	20,18	20,29	20,29	20,26	20,27	
20,34	20,27	20,20	20,29	20,24	20,17	20,18	20,27	20,30	20,28	20,33	20,31	20,27	20,31	20,31	20,38	20,41	20,28	20,35	20,30	20,32	20,37	20,33	20,32	20,35	20,34	20,31	20,35	20,33	20,32	20,37	20,38	20,33	20,28	20,18	20,29	20,31	20,33	20,35	20,42	20,38	20,30	20,36	20,25	20,31	20,31	20,29	20,29	20,28	20,33	20,32	20,25	20,26	20,33	20,30	20,41	20,30	20,29	20,31	20,40	20,39	20,36	20,43	20,46	20,40	20,41	20,46	20,39	20,39	20,36	20,31	20,47	20,46	20,42	20,37	20,33	20,44	20,52	20,41	20,37	20,40	20,35	20,25	20,33	20,40	20,31	20,27	20,40	20,41	20,40	20,43	20,41	20,32	20,28	20,34	20,35	20,39	20,45	20,37	20,33	20,40	20,39	20,32	20,46	20,46	20,42	20,37	20,43	20,34	20,37	20,37	20,35	20,41	20,44	20,53	20,48	20,46	20,43	20,38	20,35	20,39	20,45	20,43	20,41	20,39	20,43	20,51	20,49	20,48	20,41	20,32	20,32	20,35	20,39	20,36	20,35	20,38	20,38	20,34	20,35	20,41	20,45	20,38	20,45	20,43	20,33	20,32	20,37	20,41	20,37	20,39	20,41	20,35	20,35	20,42	20,47	20,38	20,40	20,44	20,47	20,44	20,38	20,39	20,47	20,50	20,47	20,42	20,31	20,37	20,40	20,42	20,38	20,39	20,34	20,36	20,42	20,38	20,41	20,45	20,43	20,43	20,38	20,37	20,33	20,43	20,52	20,49	20,44	20,44	20,43	20,47	20,39	20,39	20,41	20,47	20,47	20,36	20,39	20,44	20,48	20,55	20,54	20,48	20,47	20,40	20,40	20,44	20,49	20,45	20,43	20,44	20,52	20,52	20,48	20,44	20,39	20,47	20,41	20,41	20,44	20,46	20,45	20,44	20,40	20,37	20,42	20,45	20,41	20,52	20,58	20,54	20,53	20,54	20,53	20,53	20,50	20,52	20,57	20,48	20,51	20,59	20,52	20,48	20,48	20,47	20,49	20,51	20,54	20,57	20,54	20,55	20,54	20,53	20,53	20,54	20,57	20,55	20,58	20,50	20,50	20,47	20,44	20,52	20,56	20,54	20,51	20,56	20,49	20,58	20,61	20,58	20,58	20,52	20,46	20,60	20,64	20,48	20,50	20,55	20,51	20,51	20,50	20,54	20,51	20,56	20,55	20,52	20,50	20,50	20,56	20,53	20,54	20,53	20,49	20,53	20,55	20,52	20,50	20,53	20,53	20,45	20,47	20,46	20,55	20,54	20,49	20,44	20,49	20,54	20,56	20,52	20,50	20,51	20,57	20,57	20,60	20,52	20,54	20,57	20,51	20,51	20,56	20,58	20,48	20,48	20,44	20,46	20,54	20,57	20,50	20,48	20,47	20,51	20,50	20,46	20,48	20,54	20,47	20,43	20,42	20,50	20,59	20,56	20,53	20,54	20,57	20,53	20,49	20,51	20,54	20,53	20,54	20,53	20,45	20,44	20,45	20,49	20,53	20,45	20,41	20,51	20,62	20,50	20,51	20,59	20,61	20,53	20,48	20,55	20,63	20,56	20,53	20,51	20,54	20,49	20,51	20,52	20,46	20,50	20,54	20,52	20,51	20,45	20,45	20,51	20,53	20,48	20,44	20,40	20,53	20,54	20,45	20,44	20,46	20,49	20,49	20,47	20,50	20,54	20,45	20,49	20,48	20,54	20,55	20,47	20,56	20,56	20,50	20,46	20,45	20,47	20,43	20,47	20,47	20,42	20,48	20,52	20,46	20,44	20,45	20,46	20,47	20,48	20,48	20,43	20,40	20,44	20,55	20,52	20,42	20,40	20,41	20,54	20,52	20,41	20,36	20,43	20,42	20,40	20,41	20,45	20,39	20,39	20,33	20,38	20,46	20,36	20,36	20,41	20,44	20,37	20,37	20,48	20,48	20,45	20,45	20,48	20,41	20,39	20,35	20,45	20,48	20,43	20,39	20,40	20,38	20,41	20,44	20,38	20,36	20,39	20,45	20,41	20,36	20,40	20,43	20,42	20,46	20,46	20,39	20,34	20,33	20,36	20,36	20,39	20,30	20,36	20,34	20,34	20,33	20,40	20,37	20,44	20,35	20,27	20,32	20,35	20,38	20,35	20,33	20,51	20,30	20,32	20,38	20,35	20,35	20,46	20,36	20,34	20,34	20,38	20,31	20,31	20,35	20,38	20,41	20,38	20,33	20,39	20,35	20,39	20,43	20,43	20,36	20,33	20,37	20,30	20,26	20,37	20,35	20,25	20,20	20,30	20,32	20,23	20,32	20,39	20,32	20,28	20,31	20,29	20,34	20,34	20,27	20,21	20,36	20,45	20,39	20,38	20,33	20,30	20,30	20,30	20,33	20,28	20,22	20,20	20,27	20,39	20,32	20,36	20,39	20,40	20,41	20,32	20,20	20,25	20,31	20,38	20,35	20,40	20,41	20,37	20,31	20,35	20,35	20,31	20,39	20,25	20,25	20,31	20,34	20,36	20,36	20,31	20,27	20,36	20,23	20,25	20,27	20,20	20,31	20,28	20,29	20,35	20,31	20,22	20,23	20,38	20,35	20,33	20,31	20,29	20,30	20,27	20,22	20,25	20,33	20,36	20,37	20,31	20,20	20,17	20,21	20,20	20,26	20,22	20,17	20,21	20,29	20,31	20,32	20,41	20,43	20,37	20,28	20,26	20,29	20,35	20,33	20,31	20,22	20,24	20,25	20,17	20,15	20,25	20,35	20,24	20,25	
20,26	20,29	20,29	20,26	20,25	20,27	20,29	20,33	20,37	20,29	20,35	20,27	20,32	20,35	20,32	20,30	20,35	20,37	20,33	20,30	20,32	20,38	20,44	20,41	20,36	20,39	20,28	20,32	20,36	20,30	20,23	20,29	20,37	20,34	20,30	20,30	20,31	20,30	20,31	20,34	20,35	20,32	20,30	20,34	20,38	20,36	20,17	20,31	20,29	20,32	20,35	20,33	20,25	20,32	20,37	20,34	20,31	20,30	20,39	20,37	20,32	20,30	20,39	20,43	20,34	20,35	20,38	20,40	20,34	20,41	20,42	20,49	20,49	20,44	20,38	20,33	20,39	20,45	20,40	20,36	20,36	20,37	20,23	20,33	20,42	20,33	20,39	20,35	20,32	20,40	20,41	20,32	20,31	20,31	20,40	20,44	20,37	20,43	20,44	20,39	20,37	20,40	20,37	20,41	20,43	20,38	20,34	20,40	20,38	20,35	20,36	20,44	20,47	20,44	20,49	20,49	20,52	20,50	20,41	20,38	20,40	20,50	20,47	20,47	20,46	20,48	20,47	20,47	20,45	20,37	20,34	20,33	20,40	20,41	20,38	20,40	20,39	20,39	20,40	20,42	20,41	20,48	20,36	20,37	20,49	20,37	20,43	20,49	20,44	20,42	20,46	20,43	20,38	20,34	20,38	20,50	20,42	20,40	20,38	20,38	20,35	20,40	20,36	20,44	20,54	20,50	20,43	20,36	20,46	20,44	20,47	20,44	20,43	20,47	20,43	20,42	20,44	20,42	20,42	20,40	20,40	20,45	20,47	20,38	20,41	20,46	20,35	20,42	20,50	20,50	20,48	20,42	20,40	20,41	20,44	20,48	20,40	20,41	20,43	20,47	20,50	20,56	20,53	20,50	20,46	20,45	20,45	20,50	20,52	20,40	20,47	20,54	20,53	20,59	20,49	20,46	20,47	20,51	20,46	20,44	20,51	20,44	20,52	20,49	20,43	20,46	20,45	20,42	20,48	20,52	20,51	20,52	20,50	20,52	20,48	20,49	20,52	20,53	20,48	20,49	20,59	20,53	20,48	20,49	20,45	20,49	20,48	20,59	20,57	20,61	20,54	20,54	20,49	20,51	20,54	20,55	20,59	20,61	20,56	20,52	20,49	20,45	20,44	20,54	20,53	20,49	20,54	20,52	20,52	20,56	20,51	20,49	20,57	20,51	20,56	20,65	20,50	20,53	20,52	20,49	20,56	20,55	20,55	20,50	20,57	20,52	20,54	20,55	20,53	20,56	20,45	20,46	20,50	20,45	20,52	20,58	20,59	20,51	20,50	20,50	20,44	20,48	20,41	20,48	20,50	20,44	20,45	20,48	20,50	20,51	20,45	20,54	20,51	20,52	20,56	20,53	20,54	20,55	20,55	20,54	20,51	20,61	20,64	20,49	20,48	20,50	20,48	20,53	20,54	20,52	20,47	20,47	20,49	20,48	20,46	20,48	20,55	20,60	20,53	20,52	20,55	20,61	20,57	20,54	20,60	20,59	20,54	20,53	20,57	20,57	20,56	20,53	20,54	20,54	20,45	20,45	20,48	20,61	20,52	20,47	20,49	20,61	20,53	20,56	20,60	20,56	20,55	20,57	20,58	20,64	20,53	20,47	20,54	20,57	20,49	20,53	20,56	20,54	20,46	20,48	20,55	20,55	20,45	20,38	20,50	20,48	20,45	20,44	20,51	20,55	20,53	20,45	20,49	20,45	20,47	20,54	20,53	20,58	20,56	20,50	20,49	20,50	20,48	20,45	20,45	20,49	20,49	20,43	20,45	20,49	20,60	20,57	20,57	20,55	20,47	20,44	20,46	20,51	20,47	20,50	20,53	20,57	20,50	20,43	20,47	20,37	20,39	20,58	20,51	20,40	20,32	20,43	20,45	20,46	20,41	20,35	20,45	20,44	20,37	20,38	20,42	20,42	20,46	20,42	20,39	20,42	20,39	20,43	20,48	20,43	20,40	20,37	20,47	20,46	20,44	20,47	20,39	20,38	20,40	20,36	20,40	20,41	20,46	20,35	20,34	20,41	20,39	20,35	20,32	20,39	20,47	20,45	20,40	20,37	20,41	20,36	20,30	20,38	20,37	20,37	20,35	20,37	20,38	20,38	20,36	20,30	20,35	20,36	20,38	20,35	20,36	20,30	20,39	20,40	20,36	20,40	20,34	20,37	20,37	20,30	20,44	20,34	20,26	20,30	20,35	20,38	20,38	20,37	20,36	20,43	20,48	20,43	20,34	20,36	20,37	20,30	20,34	20,36	20,40	20,36	20,35	20,40	20,36	20,39	20,44	20,33	20,30	20,34	20,32	20,33	20,31	20,28	20,32	20,32	20,33	20,29	20,39	20,35	20,30	20,35	20,31	20,33	20,38	20,38	20,24	20,30	20,34	20,31	20,31	20,31	20,30	20,28	20,34	20,33	20,30	20,26	20,34	20,30	20,33	20,34	20,37	20,44	20,40	20,38	20,32	20,32	20,27	20,31	20,32	20,36	20,33	20,29	20,28	20,34	20,35	20,26	20,22	20,33	20,35	20,31	20,36	20,31	20,29	20,30	20,24	20,29	20,29	20,31	20,34	20,34	20,30	20,27	20,35	20,37	20,46	20,36	20,22	20,27	20,32	20,25	20,36	20,38	20,32	20,24	20,25	20,30	20,32	20,37	20,35	20,27	20,32	20,27	20,24	20,28	20,34	20,34	20,31	20,19	20,23	20,29	20,27	20,37	20,35	20,30	20,33	20,26	20,24	20,31	20,32	20,35	20,30	20,23	20,21	20,25	20,20	20,20	20,24	20,28	20,21	20,22	
20,25	20,20	20,31	20,27	20,28	20,32	20,51	20,37	20,34	20,29	20,37	20,36	20,33	20,39	20,38	20,30	20,24	20,22	20,27	20,26	20,28	20,46	20,42	20,46	20,40	20,41	20,40	20,39	20,34	20,28	20,26	20,29	20,36	20,40	20,41	20,27	20,28	20,37	20,39	20,37	20,33	20,37	20,29	20,34	20,33	20,39	20,32	20,35	20,38	20,33	20,34	20,39	20,33	20,34	20,45	20,32	20,24	20,35	20,36	20,43	20,37	20,32	20,36	20,39	20,38	20,36	20,33	20,33	20,36	20,34	20,28	20,45	20,38	20,35	20,33	20,33	20,33	20,34	20,33	20,28	20,34	20,33	20,35	20,34	20,33	20,34	20,45	20,42	20,32	20,35	20,39	20,33	20,25	20,34	20,37	20,37	20,35	20,42	20,44	20,46	20,38	20,28	20,36	20,38	20,33	20,34	20,28	20,32	20,38	20,39	20,42	20,46	20,51	20,46	20,40	20,39	20,42	20,42	20,48	20,35	20,38	20,50	20,41	20,45	20,45	20,47	20,41	20,40	20,41	20,35	20,40	20,41	20,43	20,41	20,42	20,44	20,38	20,33	20,37	20,45	20,40	20,45	20,42	20,43	20,48	20,34	20,32	20,46	20,54	20,40	20,37	20,43	20,41	20,41	20,40	20,52	20,39	20,40	20,45	20,39	20,41	20,39	20,39	20,40	20,45	20,45	20,38	20,38	20,40	20,40	20,46	20,47	20,44	20,38	20,49	20,44	20,46	20,50	20,43	20,42	20,44	20,43	20,46	20,45	20,41	20,47	20,40	20,40	20,48	20,43	20,51	20,42	20,35	20,38	20,40	20,51	20,50	20,50	20,46	20,39	20,40	20,44	20,44	20,47	20,47	20,44	20,40	20,44	20,48	20,48	20,42	20,48	20,41	20,51	20,49	20,44	20,47	20,52	20,57	20,46	20,50	20,54	20,58	20,53	20,43	20,46	20,48	20,48	20,44	20,47	20,44	20,44	20,45	20,50	20,46	20,41	20,47	20,49	20,45	20,51	20,55	20,51	20,45	20,48	20,42	20,47	20,51	20,56	20,58	20,62	20,63	20,55	20,53	20,50	20,51	20,50	20,54	20,56	20,54	20,50	20,54	20,56	20,50	20,55	20,51	20,53	20,51	20,51	20,55	20,48	20,47	20,47	20,53	20,57	20,63	20,59	20,56	20,55	20,55	20,55	20,58	20,59	20,60	20,55	20,55	20,57	20,60	20,55	20,56	20,55	20,56	20,48	20,46	20,50	20,51	20,52	20,52	20,55	20,52	20,53	20,50	20,57	20,49	20,49	20,53	20,54	20,45	20,55	20,58	20,53	20,48	20,53	20,52	20,51	20,54	20,53	20,53	20,61	20,57	20,54	20,57	20,63	20,55	20,48	20,48	20,51	20,57	20,58	20,51	20,49	20,55	20,51	20,47	20,59	20,52	20,52	20,56	20,58	20,56	20,51	20,59	20,57	20,52	20,52	20,55	20,53	20,48	20,43	20,53	20,58	20,61	20,55	20,53	20,52	20,47	20,48	20,54	20,67	20,66	20,56	20,48	20,57	20,48	20,52	20,56	20,45	20,50	20,52	20,61	20,64	20,63	20,45	20,52	20,54	20,48	20,50	20,46	20,49	20,51	20,50	20,49	20,50	20,50	20,52	20,57	20,55	20,45	20,48	20,48	20,56	20,54	20,53	20,45	20,51	20,49	20,50	20,49	20,57	20,54	20,56	20,46	20,47	20,49	20,47	20,49	20,49	20,50	20,46	20,48	20,39	20,57	20,59	20,59	20,53	20,50	20,53	20,46	20,50	20,58	20,49	20,47	20,54	20,53	20,49	20,48	20,52	20,42	20,52	20,52	20,53	20,44	20,44	20,49	20,46	20,46	20,44	20,49	20,43	20,35	20,35	20,42	20,38	20,41	20,42	20,49	20,46	20,41	20,45	20,45	20,46	20,43	20,35	20,37	20,43	20,41	20,42	20,37	20,38	20,49	20,43	20,41	20,40	20,35	20,31	20,35	20,43	20,42	20,43	20,38	20,35	20,42	20,45	20,32	20,33	20,43	20,44	20,38	20,35	20,29	20,27	20,36	20,40	20,36	20,33	20,36	20,31	20,30	20,31	20,35	20,31	20,25	20,31	20,31	20,30	20,37	20,35	20,37	20,35	20,34	20,32	20,36	20,27	20,19	20,29	20,31	20,36	20,39	20,37	20,33	20,40	20,43	20,45	20,45	20,38	20,38	20,33	20,33	20,32	20,33	20,32	20,36	20,32	20,33	20,42	20,38	20,39	20,33	20,40	20,30	20,34	20,27	20,21	20,26	20,27	20,26	20,33	20,37	20,37	20,29	20,33	20,34	20,31	20,30	20,39	20,35	20,30	20,30	20,28	20,38	20,34	20,31	20,26	20,30	20,31	20,29	20,30	20,31	20,31	20,34	20,34	20,36	20,46	20,35	20,34	20,38	20,28	20,35	20,38	20,38	20,40	20,37	20,24	20,29	20,31	20,30	20,25	20,18	20,25	20,35	20,33	20,28	20,25	20,27	20,32	20,29	20,26	20,31	20,27	20,37	20,36	20,37	20,30	20,25	20,28	20,36	20,38	20,31	20,27	20,24	20,23	20,29	20,37	20,34	20,30	20,27	20,28	20,28	20,24	20,28	20,25	20,17	20,19	20,23	20,20	20,26	20,40	20,30	20,22	20,27	20,32	20,34	20,38	20,28	20,17	20,21	20,28	20,25	20,25	20,31	20,26	20,23	20,29	20,22	20,24	20,19	20,20	20,19	20,31	20,27	20,25	
20,30	20,26	20,22	20,24	20,30	20,26	20,33	20,41	20,31	20,33	20,35	20,32	20,24	20,30	20,32	20,35	20,32	20,19	20,28	20,32	20,26	20,35	20,27	20,33	20,36	20,35	20,37	20,41	20,37	20,22	20,24	20,35	20,33	20,43	20,43	20,30	20,31	20,35	20,31	20,38	20,41	20,32	20,34	20,35	20,33	20,38	20,40	20,36	20,38	20,34	20,34	20,33	20,35	20,36	20,34	20,22	20,22	20,32	20,30	20,34	20,37	20,37	20,35	20,25	20,31	20,37	20,33	20,34	20,37	20,34	20,36	20,46	20,37	20,29	20,32	20,31	20,40	20,36	20,33	20,32	20,39	20,37	20,31	20,39	20,36	20,31	20,35	20,33	20,33	20,34	20,45	20,36	20,36	20,36	20,37	20,41	20,47	20,47	20,45	20,36	20,37	20,29	20,30	20,40	20,37	20,31	20,32	20,32	20,40	20,43	20,49	20,45	20,41	20,42	20,37	20,46	20,47	20,43	20,49	20,38	20,34	20,41	20,41	20,45	20,36	20,45	20,47	20,33	20,38	20,43	20,35	20,40	20,44	20,37	20,39	20,46	20,40	20,45	20,38	20,42	20,45	20,42	20,38	20,43	20,48	20,33	20,25	20,40	20,47	20,35	20,36	20,43	20,44	20,41	20,42	20,45	20,43	20,42	20,42	20,37	20,41	20,44	20,40	20,40	20,44	20,44	20,41	20,42	20,38	20,39	20,53	20,47	20,42	20,42	20,45	20,51	20,51	20,51	20,46	20,46	20,50	20,47	20,45	20,43	20,46	20,50	20,53	20,44	20,42	20,46	20,41	20,43	20,44	20,39	20,42	20,45	20,47	20,42	20,42	20,33	20,37	20,43	20,44	20,44	20,45	20,39	20,41	20,45	20,44	20,48	20,42	20,45	20,37	20,45	20,57	20,43	20,41	20,46	20,49	20,43	20,44	20,53	20,56	20,53	20,45	20,51	20,51	20,51	20,47	20,43	20,52	20,47	20,53	20,57	20,56	20,51	20,45	20,55	20,48	20,44	20,54	20,45	20,43	20,48	20,46	20,49	20,49	20,53	20,60	20,57	20,62	20,57	20,57	20,61	20,52	20,54	20,60	20,67	20,56	20,47	20,51	20,54	20,58	20,61	20,53	20,54	20,48	20,42	20,56	20,47	20,57	20,55	20,53	20,52	20,49	20,52	20,51	20,48	20,52	20,60	20,60	20,52	20,56	20,59	20,55	20,58	20,58	20,57	20,55	20,59	20,57	20,54	20,46	20,52	20,56	20,54	20,60	20,56	20,54	20,51	20,51	20,54	20,60	20,57	20,52	20,52	20,54	20,46	20,51	20,51	20,51	20,57	20,52	20,55	20,58	20,52	20,55	20,56	20,55	20,51	20,54	20,60	20,49	20,46	20,46	20,51	20,47	20,50	20,54	20,52	20,50	20,58	20,49	20,45	20,46	20,53	20,56	20,54	20,48	20,44	20,52	20,58	20,53	20,50	20,53	20,51	20,48	20,42	20,46	20,55	20,58	20,54	20,55	20,53	20,49	20,48	20,46	20,59	20,59	20,52	20,52	20,51	20,50	20,48	20,56	20,51	20,47	20,50	20,51	20,60	20,66	20,54	20,55	20,60	20,57	20,52	20,50	20,41	20,52	20,58	20,54	20,53	20,52	20,49	20,61	20,56	20,50	20,53	20,46	20,51	20,59	20,58	20,47	20,50	20,48	20,48	20,57	20,60	20,63	20,57	20,51	20,42	20,44	20,51	20,50	20,57	20,57	20,46	20,43	20,35	20,42	20,57	20,58	20,53	20,47	20,49	20,49	20,49	20,50	20,48	20,45	20,47	20,48	20,54	20,48	20,44	20,48	20,55	20,47	20,45	20,49	20,47	20,47	20,49	20,44	20,44	20,44	20,41	20,38	20,36	20,40	20,39	20,37	20,39	20,38	20,41	20,39	20,39	20,40	20,39	20,40	20,35	20,39	20,41	20,43	20,39	20,37	20,39	20,50	20,42	20,42	20,41	20,38	20,38	20,34	20,37	20,42	20,44	20,39	20,41	20,45	20,47	20,37	20,33	20,41	20,41	20,42	20,43	20,39	20,37	20,37	20,31	20,33	20,38	20,39	20,31	20,31	20,23	20,36	20,41	20,34	20,36	20,36	20,33	20,31	20,34	20,37	20,41	20,34	20,30	20,34	20,29	20,30	20,30	20,32	20,27	20,36	20,36	20,32	20,37	20,39	20,32	20,38	20,38	20,41	20,38	20,39	20,30	20,33	20,30	20,33	20,33	20,29	20,33	20,37	20,36	20,27	20,35	20,37	20,33	20,36	20,20	20,22	20,30	20,35	20,35	20,36	20,36	20,27	20,31	20,34	20,29	20,25	20,32	20,33	20,34	20,40	20,39	20,34	20,33	20,32	20,31	20,30	20,32	20,32	20,33	20,23	20,23	20,34	20,35	20,33	20,35	20,35	20,31	20,43	20,37	20,28	20,27	20,41	20,36	20,32	20,24	20,26	20,32	20,30	20,26	20,24	20,33	20,34	20,24	20,30	20,28	20,31	20,41	20,35	20,17	20,28	20,30	20,24	20,34	20,34	20,34	20,29	20,25	20,29	20,31	20,29	20,23	20,16	20,26	20,28	20,31	20,32	20,27	20,31	20,31	20,23	20,20	20,33	20,36	20,21	20,19	20,23	20,23	20,27	20,28	20,26	20,22	20,16	20,26	20,31	20,40	20,32	20,22	20,24	20,17	20,20	20,29	20,27	20,24	20,18	20,32	20,29	20,16	20,24	20,31	20,26	20,30	20,30	20,29	
20,29	20,24	20,27	20,32	20,38	20,30	20,24	20,26	20,28	20,36	20,39	20,33	20,39	20,36	20,28	20,27	20,35	20,30	20,39	20,39	20,39	20,39	20,28	20,28	20,36	20,36	20,31	20,40	20,42	20,25	20,28	20,38	20,34	20,43	20,36	20,34	20,31	20,24	20,28	20,32	20,35	20,29	20,26	20,34	20,37	20,33	20,35	20,32	20,36	20,32	20,41	20,37	20,36	20,41	20,38	20,32	20,32	20,39	20,32	20,33	20,38	20,43	20,45	20,31	20,31	20,32	20,35	20,40	20,50	20,38	20,41	20,45	20,36	20,28	20,40	20,38	20,46	20,42	20,40	20,33	20,35	20,39	20,33	20,39	20,39	20,35	20,39	20,36	20,35	20,46	20,53	20,49	20,33	20,44	20,39	20,45	20,52	20,45	20,38	20,38	20,41	20,40	20,35	20,41	20,41	20,36	20,34	20,32	20,35	20,38	20,43	20,43	20,41	20,40	20,37	20,44	20,49	20,42	20,40	20,42	20,36	20,35	20,42	20,51	20,44	20,41	20,49	20,41	20,45	20,42	20,40	20,40	20,36	20,40	20,37	20,38	20,39	20,41	20,38	20,35	20,46	20,46	20,34	20,47	20,49	20,42	20,36	20,46	20,47	20,38	20,40	20,44	20,41	20,45	20,45	20,44	20,35	20,39	20,39	20,33	20,38	20,37	20,38	20,41	20,45	20,50	20,50	20,43	20,41	20,45	20,50	20,45	20,47	20,49	20,46	20,47	20,42	20,50	20,47	20,43	20,54	20,50	20,39	20,37	20,48	20,49	20,46	20,46	20,42	20,42	20,40	20,43	20,47	20,45	20,48	20,49	20,44	20,40	20,40	20,37	20,47	20,50	20,46	20,47	20,40	20,40	20,40	20,48	20,48	20,53	20,47	20,47	20,42	20,50	20,51	20,46	20,45	20,47	20,50	20,46	20,49	20,49	20,53	20,49	20,47	20,49	20,53	20,50	20,50	20,47	20,44	20,49	20,50	20,55	20,53	20,54	20,50	20,50	20,54	20,48	20,51	20,50	20,50	20,50	20,41	20,46	20,52	20,60	20,70	20,58	20,56	20,54	20,49	20,58	20,53	20,54	20,54	20,65	20,53	20,46	20,50	20,53	20,56	20,61	20,57	20,50	20,48	20,49	20,52	20,49	20,59	20,63	20,52	20,49	20,54	20,53	20,53	20,56	20,53	20,56	20,55	20,55	20,52	20,58	20,59	20,54	20,58	20,57	20,52	20,58	20,58	20,56	20,53	20,51	20,54	20,57	20,58	20,54	20,47	20,56	20,52	20,47	20,52	20,60	20,55	20,49	20,60	20,56	20,51	20,53	20,49	20,59	20,55	20,57	20,59	20,58	20,56	20,60	20,55	20,44	20,53	20,64	20,56	20,50	20,50	20,47	20,48	20,45	20,45	20,52	20,53	20,56	20,54	20,46	20,47	20,50	20,51	20,54	20,54	20,48	20,58	20,53	20,45	20,49	20,57	20,52	20,50	20,42	20,42	20,53	20,55	20,55	20,62	20,58	20,53	20,48	20,41	20,54	20,50	20,49	20,51	20,56	20,54	20,46	20,60	20,61	20,52	20,56	20,57	20,56	20,54	20,54	20,55	20,57	20,53	20,55	20,55	20,53	20,54	20,57	20,56	20,55	20,59	20,53	20,63	20,62	20,49	20,51	20,56	20,59	20,58	20,54	20,50	20,47	20,48	20,51	20,54	20,57	20,56	20,58	20,60	20,50	20,48	20,56	20,51	20,53	20,60	20,53	20,44	20,42	20,44	20,54	20,57	20,46	20,45	20,46	20,54	20,46	20,41	20,42	20,51	20,53	20,50	20,53	20,50	20,37	20,45	20,53	20,48	20,44	20,42	20,39	20,40	20,45	20,41	20,37	20,39	20,41	20,38	20,41	20,43	20,49	20,41	20,33	20,35	20,38	20,40	20,41	20,43	20,42	20,41	20,36	20,40	20,39	20,38	20,39	20,38	20,44	20,47	20,46	20,44	20,43	20,40	20,42	20,31	20,37	20,39	20,41	20,43	20,49	20,39	20,43	20,46	20,41	20,37	20,34	20,39	20,43	20,43	20,40	20,38	20,34	20,31	20,40	20,44	20,36	20,44	20,37	20,34	20,43	20,37	20,36	20,31	20,32	20,36	20,33	20,36	20,42	20,36	20,27	20,29	20,29	20,40	20,38	20,38	20,34	20,38	20,36	20,35	20,37	20,35	20,33	20,35	20,45	20,40	20,33	20,37	20,38	20,33	20,38	20,40	20,38	20,32	20,31	20,38	20,40	20,31	20,34	20,39	20,35	20,28	20,28	20,27	20,35	20,33	20,32	20,31	20,31	20,36	20,39	20,37	20,31	20,29	20,35	20,32	20,36	20,35	20,37	20,37	20,30	20,33	20,36	20,37	20,27	20,30	20,38	20,25	20,22	20,33	20,40	20,33	20,32	20,43	20,41	20,44	20,39	20,25	20,22	20,29	20,36	20,27	20,22	20,32	20,35	20,35	20,28	20,34	20,39	20,28	20,13	20,27	20,37	20,27	20,35	20,38	20,29	20,26	20,25	20,30	20,28	20,36	20,32	20,32	20,35	20,39	20,35	20,29	20,30	20,25	20,28	20,31	20,25	20,31	20,24	20,32	20,32	20,24	20,27	20,41	20,30	20,34	20,20	20,20	20,22	20,30	20,24	20,21	20,31	20,29	20,19	20,32	20,27	20,25	20,16	20,27	20,24	20,22	20,22	20,19	20,17	20,17	20,27	20,27	20,15	20,23	20,37	20,33	20,28	20,29	20,32	
20,25	20,29	20,30	20,28	20,34	20,31	20,26	20,25	20,22	20,29	20,31	20,31	20,35	20,45	20,37	20,36	20,33	20,37	20,36	20,28	20,33	20,38	20,34	20,26	20,28	20,36	20,40	20,39	20,37	20,28	20,28	20,50	20,44	20,38	20,29	20,30	20,27	20,23	20,33	20,34	20,36	20,30	20,34	20,34	20,39	20,40	20,29	20,28	20,37	20,34	20,38	20,39	20,41	20,37	20,33	20,39	20,39	20,37	20,38	20,33	20,35	20,44	20,46	20,44	20,34	20,34	20,35	20,37	20,55	20,44	20,36	20,43	20,38	20,38	20,41	20,45	20,45	20,39	20,42	20,37	20,29	20,36	20,37	20,37	20,32	20,32	20,36	20,39	20,38	20,50	20,52	20,42	20,37	20,36	20,39	20,40	20,34	20,37	20,35	20,40	20,42	20,35	20,37	20,47	20,37	20,38	20,38	20,37	20,36	20,45	20,41	20,43	20,47	20,46	20,47	20,41	20,49	20,52	20,43	20,42	20,45	20,33	20,36	20,47	20,43	20,42	20,42	20,45	20,40	20,40	20,39	20,45	20,39	20,40	20,39	20,43	20,35	20,47	20,38	20,31	20,46	20,48	20,37	20,44	20,47	20,48	20,39	20,45	20,52	20,42	20,43	20,40	20,38	20,45	20,54	20,51	20,35	20,33	20,39	20,39	20,41	20,35	20,42	20,49	20,51	20,49	20,40	20,46	20,49	20,49	20,48	20,43	20,42	20,46	20,37	20,44	20,38	20,41	20,44	20,40	20,45	20,48	20,50	20,43	20,48	20,59	20,49	20,44	20,47	20,45	20,38	20,45	20,44	20,35	20,43	20,52	20,49	20,43	20,43	20,49	20,50	20,50	20,48	20,52	20,47	20,42	20,43	20,43	20,45	20,47	20,51	20,47	20,49	20,52	20,46	20,45	20,44	20,47	20,54	20,47	20,46	20,50	20,48	20,50	20,42	20,44	20,54	20,54	20,55	20,50	20,45	20,53	20,50	20,48	20,44	20,48	20,52	20,50	20,47	20,55	20,53	20,51	20,46	20,52	20,45	20,48	20,55	20,61	20,64	20,66	20,59	20,54	20,46	20,49	20,54	20,58	20,54	20,57	20,58	20,54	20,53	20,60	20,64	20,63	20,58	20,49	20,51	20,49	20,59	20,54	20,61	20,59	20,52	20,53	20,57	20,61	20,51	20,52	20,57	20,54	20,54	20,53	20,46	20,50	20,60	20,55	20,50	20,57	20,50	20,62	20,60	20,54	20,61	20,54	20,57	20,57	20,56	20,49	20,51	20,54	20,56	20,49	20,43	20,52	20,56	20,56	20,56	20,46	20,50	20,56	20,51	20,56	20,60	20,56	20,56	20,57	20,62	20,53	20,53	20,50	20,49	20,62	20,61	20,58	20,57	20,56	20,57	20,56	20,47	20,43	20,49	20,53	20,51	20,44	20,61	20,54	20,56	20,64	20,55	20,56	20,59	20,56	20,48	20,48	20,58	20,58	20,56	20,57	20,51	20,59	20,56	20,61	20,66	20,60	20,51	20,51	20,50	20,58	20,53	20,49	20,54	20,54	20,55	20,54	20,59	20,68	20,57	20,50	20,58	20,66	20,59	20,50	20,59	20,54	20,51	20,48	20,54	20,60	20,58	20,53	20,56	20,51	20,53	20,52	20,54	20,54	20,50	20,53	20,56	20,54	20,52	20,48	20,56	20,53	20,45	20,49	20,56	20,60	20,51	20,53	20,55	20,54	20,50	20,57	20,57	20,51	20,49	20,47	20,45	20,44	20,45	20,47	20,51	20,51	20,46	20,45	20,48	20,48	20,44	20,45	20,52	20,47	20,49	20,56	20,53	20,40	20,48	20,56	20,50	20,48	20,43	20,44	20,41	20,40	20,37	20,36	20,38	20,46	20,48	20,42	20,45	20,40	20,39	20,37	20,45	20,46	20,42	20,46	20,46	20,41	20,41	20,38	20,40	20,39	20,36	20,38	20,42	20,42	20,45	20,51	20,45	20,37	20,43	20,48	20,39	20,46	20,40	20,39	20,41	20,43	20,40	20,41	20,47	20,44	20,40	20,36	20,38	20,44	20,46	20,39	20,40	20,42	20,43	20,42	20,41	20,33	20,40	20,37	20,40	20,41	20,34	20,31	20,33	20,23	20,30	20,32	20,30	20,35	20,33	20,41	20,41	20,34	20,31	20,40	20,30	20,37	20,31	20,39	20,42	20,42	20,35	20,32	20,35	20,45	20,38	20,30	20,35	20,34	20,32	20,35	20,33	20,29	20,29	20,35	20,43	20,37	20,35	20,30	20,36	20,40	20,35	20,29	20,24	20,22	20,30	20,37	20,35	20,31	20,33	20,43	20,40	20,32	20,31	20,38	20,31	20,35	20,35	20,30	20,29	20,26	20,25	20,33	20,37	20,27	20,25	20,42	20,34	20,28	20,35	20,24	20,28	20,30	20,42	20,38	20,39	20,33	20,25	20,33	20,36	20,35	20,36	20,31	20,28	20,32	20,35	20,33	20,32	20,39	20,24	20,20	20,34	20,36	20,28	20,32	20,32	20,40	20,33	20,26	20,36	20,31	20,42	20,38	20,32	20,33	20,36	20,37	20,28	20,33	20,26	20,29	20,36	20,28	20,34	20,30	20,36	20,39	20,36	20,33	20,39	20,25	20,18	20,25	20,23	20,19	20,36	20,39	20,32	20,33	20,35	20,32	20,35	20,37	20,28	20,20	20,31	20,31	20,36	20,33	20,19	20,19	20,17	20,21	20,26	20,24	20,32	20,39	20,33	20,29	20,25	20,30	
20,31	20,25	20,30	20,21	20,26	20,32	20,32	20,12	20,31	20,28	20,28	20,25	20,24	20,25	20,36	20,43	20,25	20,28	20,28	20,29	20,27	20,34	20,34	20,25	20,27	20,36	20,32	20,28	20,29	20,35	20,36	20,51	20,49	20,27	20,21	20,22	20,30	20,35	20,37	20,37	20,37	20,38	20,38	20,38	20,39	20,43	20,30	20,26	20,33	20,35	20,38	20,33	20,39	20,33	20,33	20,37	20,42	20,36	20,37	20,45	20,33	20,38	20,44	20,39	20,40	20,38	20,41	20,36	20,46	20,38	20,32	20,37	20,44	20,39	20,41	20,38	20,41	20,36	20,36	20,40	20,39	20,40	20,44	20,48	20,34	20,29	20,33	20,41	20,42	20,40	20,40	20,34	20,33	20,30	20,26	20,39	20,36	20,37	20,35	20,37	20,41	20,38	20,33	20,42	20,33	20,31	20,34	20,34	20,40	20,35	20,42	20,39	20,40	20,48	20,54	20,41	20,47	20,55	20,41	20,44	20,40	20,27	20,31	20,49	20,45	20,44	20,40	20,41	20,41	20,40	20,43	20,42	20,38	20,46	20,44	20,36	20,35	20,31	20,31	20,39	20,44	20,47	20,40	20,33	20,38	20,44	20,37	20,44	20,46	20,44	20,41	20,40	20,41	20,43	20,47	20,49	20,42	20,45	20,47	20,47	20,43	20,44	20,38	20,43	20,43	20,44	20,41	20,48	20,47	20,47	20,44	20,42	20,39	20,35	20,32	20,42	20,41	20,43	20,45	20,43	20,49	20,50	20,46	20,43	20,44	20,55	20,49	20,46	20,42	20,48	20,39	20,35	20,37	20,35	20,40	20,47	20,48	20,48	20,46	20,45	20,44	20,49	20,48	20,46	20,41	20,40	20,54	20,51	20,46	20,39	20,46	20,48	20,42	20,46	20,51	20,52	20,51	20,53	20,50	20,54	20,41	20,45	20,49	20,48	20,51	20,47	20,55	20,55	20,55	20,52	20,46	20,49	20,51	20,46	20,45	20,46	20,49	20,43	20,47	20,52	20,55	20,55	20,52	20,53	20,44	20,41	20,51	20,53	20,54	20,61	20,62	20,55	20,57	20,51	20,55	20,61	20,60	20,59	20,57	20,54	20,53	20,55	20,58	20,65	20,56	20,50	20,53	20,50	20,51	20,54	20,58	20,61	20,52	20,59	20,58	20,57	20,55	20,56	20,56	20,52	20,57	20,59	20,52	20,53	20,57	20,53	20,53	20,53	20,44	20,55	20,55	20,46	20,54	20,53	20,62	20,61	20,55	20,52	20,61	20,55	20,48	20,51	20,47	20,55	20,63	20,56	20,56	20,51	20,50	20,60	20,54	20,58	20,62	20,59	20,53	20,60	20,59	20,55	20,62	20,52	20,55	20,63	20,61	20,57	20,58	20,51	20,60	20,55	20,47	20,45	20,49	20,52	20,52	20,52	20,58	20,52	20,56	20,61	20,62	20,54	20,59	20,67	20,58	20,52	20,53	20,61	20,59	20,62	20,57	20,56	20,60	20,66	20,65	20,67	20,46	20,45	20,54	20,61	20,54	20,51	20,54	20,52	20,50	20,57	20,58	20,59	20,61	20,52	20,58	20,67	20,66	20,54	20,57	20,54	20,53	20,52	20,59	20,61	20,60	20,53	20,57	20,49	20,45	20,46	20,54	20,45	20,42	20,55	20,61	20,59	20,49	20,48	20,48	20,49	20,53	20,61	20,64	20,66	20,58	20,45	20,49	20,58	20,54	20,49	20,49	20,49	20,50	20,50	20,41	20,44	20,49	20,47	20,49	20,53	20,45	20,49	20,46	20,43	20,42	20,47	20,50	20,52	20,55	20,51	20,53	20,45	20,44	20,58	20,46	20,40	20,43	20,48	20,52	20,48	20,40	20,43	20,42	20,46	20,47	20,45	20,40	20,36	20,31	20,40	20,48	20,45	20,42	20,49	20,46	20,30	20,35	20,40	20,30	20,37	20,36	20,39	20,46	20,41	20,39	20,39	20,44	20,32	20,36	20,42	20,44	20,48	20,47	20,36	20,36	20,41	20,40	20,40	20,36	20,41	20,39	20,32	20,41	20,46	20,41	20,34	20,37	20,38	20,45	20,48	20,40	20,30	20,32	20,31	20,34	20,34	20,30	20,35	20,37	20,28	20,28	20,24	20,25	20,25	20,30	20,42	20,45	20,33	20,29	20,27	20,25	20,25	20,29	20,32	20,39	20,43	20,34	20,39	20,36	20,39	20,31	20,26	20,37	20,36	20,40	20,37	20,30	20,27	20,32	20,33	20,38	20,40	20,37	20,32	20,31	20,30	20,32	20,39	20,26	20,24	20,28	20,32	20,38	20,36	20,32	20,37	20,39	20,32	20,26	20,30	20,27	20,40	20,41	20,34	20,31	20,24	20,26	20,32	20,35	20,30	20,24	20,27	20,34	20,36	20,43	20,26	20,22	20,31	20,36	20,36	20,35	20,28	20,31	20,33	20,38	20,29	20,29	20,28	20,24	20,33	20,36	20,32	20,28	20,35	20,36	20,25	20,29	20,29	20,26	20,35	20,28	20,31	20,37	20,25	20,36	20,45	20,36	20,28	20,23	20,27	20,25	20,24	20,27	20,35	20,31	20,28	20,34	20,32	20,35	20,29	20,33	20,27	20,33	20,35	20,48	20,25	20,17	20,23	20,27	20,21	20,33	20,42	20,35	20,34	20,23	20,35	20,30	20,30	20,24	20,23	20,29	20,32	20,37	20,34	20,29	20,27	20,15	20,21	20,26	20,28	20,26	20,27	20,29	20,34	20,21	20,21	
20,29	20,27	20,28	20,27	20,37	20,42	20,38	20,35	20,37	20,40	20,34	20,21	20,27	20,32	20,43	20,43	20,27	20,22	20,38	20,41	20,33	20,31	20,43	20,37	20,28	20,33	20,36	20,33	20,34	20,41	20,35	20,37	20,41	20,34	20,28	20,33	20,33	20,41	20,35	20,33	20,36	20,42	20,34	20,39	20,42	20,36	20,32	20,30	20,33	20,32	20,39	20,30	20,26	20,28	20,28	20,33	20,38	20,36	20,31	20,41	20,42	20,33	20,45	20,38	20,28	20,37	20,38	20,43	20,45	20,43	20,41	20,38	20,44	20,35	20,38	20,36	20,35	20,45	20,39	20,37	20,37	20,40	20,36	20,48	20,45	20,30	20,39	20,38	20,42	20,41	20,38	20,39	20,38	20,30	20,27	20,41	20,36	20,35	20,47	20,47	20,41	20,41	20,37	20,42	20,38	20,33	20,37	20,31	20,40	20,34	20,37	20,41	20,38	20,44	20,50	20,44	20,40	20,42	20,45	20,43	20,35	20,31	20,44	20,49	20,46	20,45	20,37	20,37	20,39	20,39	20,42	20,43	20,43	20,44	20,42	20,42	20,43	20,41	20,28	20,41	20,47	20,44	20,42	20,46	20,46	20,42	20,44	20,48	20,48	20,42	20,36	20,33	20,41	20,42	20,51	20,50	20,43	20,46	20,49	20,44	20,34	20,33	20,36	20,42	20,44	20,44	20,45	20,48	20,44	20,38	20,45	20,44	20,40	20,38	20,30	20,38	20,46	20,53	20,48	20,41	20,49	20,50	20,47	20,39	20,38	20,51	20,48	20,37	20,35	20,44	20,43	20,37	20,33	20,38	20,46	20,46	20,51	20,48	20,46	20,48	20,45	20,54	20,48	20,41	20,36	20,39	20,47	20,48	20,50	20,50	20,50	20,56	20,50	20,47	20,51	20,58	20,54	20,49	20,54	20,52	20,54	20,50	20,50	20,50	20,52	20,50	20,58	20,58	20,52	20,47	20,52	20,54	20,49	20,49	20,44	20,47	20,56	20,49	20,48	20,55	20,51	20,54	20,57	20,54	20,47	20,42	20,40	20,51	20,59	20,61	20,63	20,54	20,55	20,61	20,56	20,60	20,63	20,62	20,50	20,43	20,48	20,49	20,53	20,61	20,58	20,51	20,51	20,56	20,53	20,55	20,63	20,58	20,51	20,46	20,53	20,61	20,55	20,54	20,54	20,55	20,55	20,61	20,54	20,58	20,59	20,58	20,57	20,52	20,52	20,51	20,55	20,51	20,53	20,49	20,56	20,61	20,62	20,58	20,59	20,53	20,49	20,52	20,55	20,59	20,63	20,56	20,54	20,52	20,47	20,52	20,53	20,57	20,58	20,51	20,53	20,62	20,60	20,53	20,68	20,67	20,58	20,57	20,61	20,55	20,54	20,52	20,63	20,60	20,53	20,53	20,51	20,48	20,52	20,53	20,56	20,49	20,55	20,59	20,59	20,60	20,58	20,59	20,56	20,52	20,52	20,59	20,59	20,53	20,57	20,54	20,49	20,54	20,53	20,51	20,47	20,43	20,56	20,62	20,57	20,51	20,47	20,47	20,47	20,55	20,59	20,54	20,51	20,53	20,57	20,62	20,57	20,58	20,52	20,52	20,55	20,61	20,59	20,54	20,57	20,56	20,60	20,52	20,47	20,55	20,62	20,54	20,50	20,57	20,62	20,58	20,53	20,51	20,46	20,48	20,53	20,58	20,57	20,55	20,54	20,54	20,55	20,55	20,51	20,46	20,48	20,49	20,50	20,48	20,47	20,48	20,52	20,49	20,49	20,49	20,51	20,53	20,45	20,44	20,42	20,43	20,50	20,52	20,53	20,47	20,41	20,39	20,35	20,50	20,49	20,43	20,39	20,45	20,53	20,45	20,37	20,43	20,46	20,40	20,39	20,43	20,39	20,40	20,40	20,36	20,37	20,41	20,43	20,39	20,46	20,36	20,35	20,39	20,32	20,33	20,39	20,40	20,48	20,42	20,35	20,35	20,39	20,33	20,37	20,40	20,36	20,37	20,43	20,38	20,38	20,38	20,34	20,36	20,34	20,31	20,37	20,34	20,40	20,46	20,49	20,40	20,34	20,34	20,35	20,40	20,33	20,30	20,36	20,39	20,38	20,35	20,32	20,34	20,36	20,32	20,28	20,31	20,32	20,29	20,36	20,42	20,41	20,33	20,27	20,31	20,29	20,28	20,30	20,37	20,36	20,43	20,38	20,42	20,42	20,36	20,32	20,33	20,39	20,37	20,31	20,33	20,35	20,35	20,31	20,34	20,35	20,34	20,35	20,38	20,34	20,25	20,26	20,32	20,33	20,32	20,28	20,23	20,26	20,30	20,34	20,43	20,43	20,32	20,30	20,41	20,32	20,34	20,40	20,32	20,28	20,19	20,25	20,36	20,35	20,31	20,34	20,31	20,34	20,38	20,41	20,32	20,30	20,35	20,39	20,38	20,38	20,33	20,32	20,28	20,29	20,32	20,37	20,37	20,34	20,34	20,36	20,35	20,35	20,34	20,32	20,26	20,28	20,27	20,25	20,31	20,35	20,31	20,33	20,26	20,21	20,44	20,40	20,27	20,20	20,23	20,25	20,18	20,25	20,32	20,33	20,28	20,28	20,26	20,32	20,37	20,34	20,27	20,28	20,28	20,36	20,24	20,19	20,24	20,30	20,21	20,27	20,36	20,29	20,38	20,25	20,17	20,27	20,32	20,28	20,21	20,27	20,22	20,22	20,18	20,31	20,30	20,18	20,19	20,29	20,35	20,24	20,19	20,17	20,25	20,29	20,26	
20,27	20,20	20,23	20,27	20,27	20,35	20,40	20,32	20,30	20,36	20,29	20,17	20,26	20,36	20,37	20,39	20,33	20,32	20,42	20,37	20,33	20,38	20,29	20,34	20,30	20,33	20,39	20,31	20,37	20,35	20,32	20,33	20,39	20,32	20,34	20,36	20,33	20,37	20,35	20,30	20,38	20,46	20,36	20,31	20,43	20,34	20,28	20,30	20,35	20,37	20,34	20,27	20,30	20,30	20,34	20,39	20,42	20,38	20,39	20,39	20,35	20,31	20,39	20,42	20,30	20,36	20,42	20,51	20,51	20,42	20,46	20,43	20,39	20,38	20,40	20,36	20,40	20,47	20,36	20,41	20,47	20,39	20,32	20,36	20,38	20,29	20,35	20,40	20,35	20,37	20,46	20,46	20,35	20,37	20,40	20,46	20,35	20,36	20,45	20,43	20,43	20,34	20,32	20,44	20,40	20,41	20,39	20,33	20,35	20,39	20,44	20,41	20,38	20,43	20,57	20,43	20,42	20,46	20,46	20,46	20,33	20,34	20,37	20,52	20,43	20,46	20,51	20,43	20,35	20,39	20,34	20,45	20,48	20,50	20,50	20,46	20,45	20,45	20,34	20,41	20,43	20,46	20,43	20,45	20,47	20,47	20,42	20,48	20,48	20,43	20,44	20,43	20,47	20,49	20,59	20,57	20,44	20,46	20,40	20,37	20,33	20,37	20,42	20,48	20,48	20,44	20,42	20,42	20,38	20,42	20,43	20,42	20,45	20,42	20,44	20,35	20,38	20,40	20,51	20,43	20,44	20,48	20,50	20,40	20,36	20,38	20,48	20,42	20,32	20,43	20,45	20,43	20,37	20,33	20,41	20,50	20,50	20,55	20,49	20,43	20,45	20,57	20,49	20,38	20,39	20,37	20,42	20,41	20,48	20,53	20,50	20,54	20,51	20,46	20,42	20,49	20,49	20,48	20,49	20,54	20,52	20,49	20,53	20,53	20,51	20,53	20,57	20,56	20,61	20,57	20,56	20,58	20,51	20,54	20,47	20,47	20,53	20,61	20,57	20,64	20,57	20,44	20,57	20,54	20,41	20,49	20,50	20,59	20,62	20,58	20,64	20,61	20,58	20,61	20,67	20,63	20,65	20,64	20,53	20,56	20,53	20,54	20,58	20,57	20,51	20,51	20,49	20,54	20,59	20,56	20,65	20,70	20,54	20,51	20,51	20,55	20,57	20,55	20,52	20,53	20,55	20,59	20,57	20,61	20,67	20,56	20,51	20,51	20,58	20,64	20,57	20,54	20,57	20,61	20,58	20,56	20,69	20,52	20,48	20,56	20,54	20,53	20,55	20,57	20,60	20,54	20,57	20,55	20,46	20,51	20,53	20,57	20,54	20,54	20,54	20,53	20,49	20,56	20,66	20,66	20,58	20,56	20,58	20,56	20,52	20,52	20,55	20,53	20,56	20,59	20,50	20,49	20,48	20,55	20,61	20,58	20,60	20,57	20,61	20,57	20,61	20,58	20,56	20,53	20,55	20,60	20,60	20,57	20,52	20,51	20,53	20,54	20,58	20,53	20,48	20,46	20,54	20,60	20,54	20,55	20,50	20,56	20,53	20,51	20,60	20,55	20,49	20,50	20,55	20,61	20,54	20,55	20,62	20,56	20,54	20,50	20,55	20,56	20,55	20,57	20,60	20,56	20,50	20,56	20,64	20,62	20,52	20,53	20,52	20,55	20,48	20,48	20,54	20,56	20,49	20,45	20,46	20,55	20,47	20,52	20,62	20,53	20,51	20,51	20,54	20,60	20,56	20,45	20,50	20,47	20,51	20,51	20,54	20,45	20,47	20,55	20,49	20,45	20,50	20,49	20,53	20,50	20,49	20,52	20,42	20,37	20,39	20,48	20,51	20,44	20,42	20,42	20,48	20,43	20,35	20,44	20,45	20,37	20,33	20,48	20,43	20,35	20,45	20,35	20,38	20,44	20,41	20,44	20,38	20,30	20,40	20,40	20,42	20,35	20,36	20,41	20,42	20,44	20,45	20,34	20,36	20,33	20,43	20,42	20,34	20,36	20,37	20,33	20,38	20,41	20,38	20,44	20,40	20,31	20,34	20,35	20,34	20,39	20,39	20,39	20,33	20,33	20,30	20,33	20,42	20,32	20,37	20,43	20,42	20,42	20,36	20,34	20,36	20,33	20,36	20,33	20,35	20,30	20,43	20,52	20,38	20,33	20,28	20,33	20,27	20,24	20,26	20,37	20,40	20,38	20,41	20,37	20,40	20,36	20,33	20,32	20,35	20,38	20,29	20,28	20,28	20,38	20,37	20,29	20,32	20,29	20,31	20,34	20,36	20,31	20,25	20,29	20,34	20,33	20,32	20,24	20,26	20,31	20,32	20,30	20,41	20,34	20,28	20,41	20,39	20,30	20,33	20,37	20,34	20,15	20,23	20,35	20,39	20,36	20,24	20,33	20,34	20,36	20,41	20,32	20,32	20,32	20,31	20,36	20,38	20,32	20,28	20,23	20,28	20,31	20,34	20,43	20,38	20,32	20,27	20,28	20,36	20,39	20,27	20,18	20,30	20,27	20,28	20,30	20,37	20,35	20,34	20,22	20,20	20,32	20,38	20,46	20,37	20,30	20,28	20,26	20,24	20,24	20,26	20,32	20,36	20,27	20,27	20,32	20,41	20,34	20,33	20,37	20,28	20,26	20,32	20,26	20,27	20,18	20,16	20,22	20,27	20,29	20,27	20,26	20,23	20,30	20,31	20,34	20,31	20,19	20,24	20,28	20,37	20,30	20,24	20,18	20,30	20,38	20,32	20,26	20,23	20,17	20,25	20,33	
20,32	20,26	20,21	20,27	20,24	20,26	20,36	20,33	20,31	20,32	20,25	20,28	20,32	20,49	20,38	20,37	20,34	20,25	20,37	20,32	20,33	20,42	20,35	20,30	20,29	20,37	20,46	20,33	20,35	20,34	20,33	20,41	20,31	20,30	20,32	20,39	20,35	20,40	20,39	20,38	20,34	20,41	20,36	20,25	20,34	20,36	20,25	20,31	20,44	20,33	20,29	20,34	20,39	20,43	20,47	20,47	20,38	20,35	20,37	20,37	20,35	20,31	20,34	20,37	20,34	20,34	20,37	20,44	20,42	20,44	20,44	20,42	20,37	20,38	20,32	20,37	20,42	20,44	20,34	20,40	20,47	20,39	20,32	20,40	20,38	20,36	20,31	20,32	20,43	20,45	20,42	20,41	20,37	20,33	20,40	20,39	20,36	20,40	20,46	20,37	20,38	20,30	20,29	20,43	20,45	20,44	20,39	20,35	20,41	20,40	20,44	20,41	20,39	20,46	20,56	20,52	20,45	20,47	20,45	20,43	20,42	20,43	20,35	20,43	20,42	20,45	20,52	20,45	20,36	20,35	20,33	20,43	20,51	20,45	20,47	20,47	20,37	20,43	20,45	20,44	20,43	20,42	20,37	20,39	20,42	20,36	20,37	20,45	20,49	20,45	20,36	20,34	20,39	20,45	20,49	20,51	20,43	20,44	20,42	20,34	20,28	20,36	20,43	20,42	20,39	20,38	20,32	20,38	20,35	20,38	20,40	20,35	20,44	20,46	20,45	20,42	20,39	20,43	20,48	20,45	20,47	20,45	20,52	20,43	20,38	20,41	20,41	20,43	20,47	20,49	20,51	20,50	20,46	20,39	20,40	20,46	20,44	20,47	20,42	20,43	20,39	20,51	20,52	20,38	20,38	20,42	20,40	20,44	20,44	20,50	20,50	20,51	20,49	20,51	20,46	20,46	20,51	20,50	20,52	20,51	20,47	20,47	20,48	20,54	20,58	20,53	20,47	20,50	20,58	20,58	20,56	20,50	20,42	20,52	20,57	20,48	20,56	20,57	20,58	20,55	20,54	20,49	20,55	20,58	20,55	20,51	20,47	20,58	20,61	20,57	20,62	20,62	20,58	20,57	20,54	20,64	20,68	20,65	20,57	20,56	20,52	20,57	20,56	20,61	20,61	20,55	20,46	20,49	20,54	20,60	20,70	20,66	20,58	20,51	20,58	20,58	20,52	20,53	20,50	20,51	20,52	20,56	20,60	20,64	20,67	20,56	20,54	20,54	20,61	20,64	20,65	20,61	20,63	20,69	20,66	20,59	20,63	20,59	20,57	20,55	20,60	20,53	20,55	20,55	20,59	20,57	20,50	20,53	20,51	20,53	20,54	20,59	20,62	20,60	20,60	20,59	20,57	20,57	20,57	20,63	20,60	20,59	20,60	20,55	20,51	20,49	20,48	20,53	20,60	20,61	20,52	20,50	20,50	20,53	20,66	20,66	20,57	20,58	20,54	20,54	20,60	20,65	20,53	20,59	20,60	20,61	20,58	20,52	20,51	20,48	20,57	20,58	20,57	20,56	20,51	20,46	20,50	20,50	20,48	20,53	20,59	20,54	20,54	20,59	20,62	20,58	20,55	20,59	20,57	20,56	20,58	20,55	20,54	20,59	20,53	20,47	20,57	20,66	20,51	20,50	20,57	20,54	20,56	20,57	20,58	20,57	20,55	20,51	20,49	20,54	20,55	20,47	20,56	20,61	20,54	20,51	20,52	20,55	20,48	20,48	20,60	20,54	20,48	20,56	20,52	20,51	20,53	20,46	20,51	20,41	20,48	20,52	20,48	20,48	20,48	20,53	20,53	20,48	20,47	20,53	20,50	20,56	20,54	20,49	20,51	20,46	20,50	20,52	20,50	20,50	20,37	20,44	20,48	20,39	20,39	20,37	20,35	20,34	20,41	20,41	20,42	20,41	20,37	20,43	20,49	20,46	20,42	20,41	20,44	20,32	20,47	20,43	20,42	20,39	20,34	20,43	20,39	20,33	20,42	20,36	20,40	20,39	20,43	20,46	20,44	20,42	20,41	20,40	20,42	20,39	20,40	20,44	20,46	20,39	20,41	20,39	20,35	20,38	20,34	20,37	20,41	20,43	20,31	20,33	20,42	20,34	20,29	20,30	20,41	20,38	20,38	20,40	20,40	20,37	20,34	20,30	20,34	20,26	20,34	20,45	20,39	20,36	20,33	20,38	20,36	20,27	20,29	20,33	20,30	20,43	20,42	20,40	20,39	20,38	20,30	20,33	20,34	20,34	20,31	20,28	20,37	20,33	20,33	20,28	20,36	20,32	20,27	20,33	20,35	20,39	20,37	20,35	20,33	20,32	20,36	20,29	20,32	20,35	20,31	20,33	20,37	20,37	20,31	20,38	20,40	20,31	20,30	20,36	20,34	20,24	20,25	20,32	20,33	20,31	20,29	20,38	20,39	20,33	20,41	20,34	20,25	20,30	20,33	20,36	20,35	20,36	20,25	20,24	20,38	20,35	20,28	20,33	20,33	20,25	20,30	20,27	20,30	20,35	20,35	20,29	20,27	20,25	20,28	20,33	20,30	20,30	20,33	20,30	20,25	20,36	20,34	20,42	20,40	20,31	20,33	20,32	20,34	20,27	20,30	20,34	20,43	20,31	20,31	20,34	20,38	20,31	20,29	20,30	20,28	20,30	20,34	20,31	20,22	20,20	20,24	20,25	20,35	20,37	20,31	20,31	20,34	20,31	20,23	20,27	20,38	20,31	20,25	20,30	20,33	20,31	20,22	20,16	20,33	20,32	20,29	20,26	20,27	20,26	20,19	20,20	
20,38	20,40	20,35	20,29	20,23	20,26	20,32	20,34	20,26	20,34	20,29	20,23	20,35	20,45	20,42	20,38	20,33	20,25	20,38	20,46	20,38	20,34	20,38	20,33	20,31	20,31	20,34	20,37	20,40	20,33	20,28	20,43	20,31	20,30	20,38	20,39	20,37	20,35	20,39	20,37	20,41	20,39	20,39	20,37	20,38	20,37	20,33	20,35	20,46	20,32	20,26	20,35	20,36	20,40	20,42	20,39	20,32	20,30	20,33	20,41	20,36	20,35	20,29	20,36	20,32	20,30	20,32	20,33	20,39	20,45	20,46	20,46	20,45	20,41	20,32	20,35	20,41	20,43	20,41	20,46	20,34	20,34	20,35	20,43	20,46	20,42	20,36	20,33	20,40	20,44	20,45	20,42	20,35	20,35	20,40	20,50	20,42	20,34	20,41	20,38	20,34	20,36	20,35	20,37	20,47	20,41	20,40	20,42	20,47	20,42	20,40	20,44	20,40	20,46	20,53	20,50	20,50	20,46	20,36	20,34	20,38	20,45	20,44	20,43	20,38	20,39	20,50	20,42	20,31	20,33	20,34	20,42	20,41	20,38	20,43	20,47	20,44	20,44	20,48	20,48	20,45	20,40	20,35	20,41	20,47	20,40	20,34	20,41	20,52	20,48	20,43	20,35	20,30	20,37	20,46	20,47	20,35	20,42	20,45	20,43	20,41	20,40	20,43	20,37	20,35	20,37	20,35	20,45	20,41	20,37	20,40	20,32	20,40	20,45	20,43	20,39	20,47	20,53	20,54	20,46	20,50	20,44	20,50	20,45	20,46	20,50	20,45	20,46	20,44	20,52	20,53	20,51	20,51	20,41	20,49	20,52	20,46	20,43	20,41	20,40	20,47	20,50	20,49	20,45	20,45	20,42	20,37	20,42	20,50	20,58	20,53	20,49	20,48	20,50	20,49	20,47	20,53	20,48	20,47	20,54	20,56	20,54	20,48	20,53	20,53	20,44	20,50	20,47	20,51	20,52	20,57	20,48	20,46	20,55	20,49	20,54	20,54	20,47	20,53	20,56	20,53	20,56	20,57	20,55	20,53	20,56	20,51	20,58	20,59	20,56	20,57	20,48	20,50	20,59	20,53	20,49	20,69	20,70	20,62	20,52	20,47	20,50	20,54	20,62	20,65	20,63	20,54	20,52	20,61	20,56	20,63	20,62	20,51	20,56	20,60	20,64	20,58	20,51	20,53	20,54	20,55	20,52	20,56	20,62	20,61	20,61	20,61	20,64	20,67	20,69	20,67	20,64	20,54	20,55	20,54	20,54	20,62	20,64	20,61	20,60	20,55	20,57	20,57	20,54	20,62	20,64	20,61	20,54	20,51	20,53	20,58	20,60	20,61	20,55	20,56	20,61	20,64	20,60	20,56	20,52	20,62	20,64	20,59	20,56	20,57	20,58	20,56	20,54	20,50	20,51	20,53	20,55	20,59	20,54	20,55	20,55	20,55	20,56	20,55	20,52	20,64	20,68	20,55	20,51	20,64	20,65	20,60	20,55	20,56	20,55	20,53	20,57	20,58	20,57	20,53	20,50	20,46	20,55	20,55	20,55	20,57	20,55	20,56	20,57	20,60	20,58	20,58	20,58	20,61	20,54	20,61	20,63	20,56	20,50	20,49	20,59	20,62	20,65	20,65	20,50	20,55	20,55	20,63	20,66	20,60	20,61	20,54	20,56	20,57	20,64	20,58	20,58	20,56	20,58	20,58	20,61	20,62	20,57	20,49	20,44	20,50	20,60	20,56	20,55	20,55	20,49	20,48	20,45	20,49	20,50	20,51	20,57	20,47	20,45	20,49	20,56	20,55	20,48	20,48	20,46	20,49	20,57	20,57	20,52	20,57	20,50	20,46	20,50	20,52	20,46	20,40	20,44	20,52	20,45	20,41	20,41	20,39	20,43	20,51	20,41	20,35	20,48	20,45	20,32	20,42	20,43	20,43	20,44	20,39	20,46	20,48	20,42	20,38	20,39	20,38	20,40	20,35	20,33	20,44	20,41	20,48	20,46	20,38	20,43	20,43	20,47	20,49	20,45	20,36	20,37	20,44	20,40	20,30	20,41	20,45	20,39	20,44	20,46	20,40	20,38	20,43	20,51	20,35	20,32	20,44	20,44	20,42	20,39	20,31	20,34	20,32	20,38	20,42	20,38	20,32	20,32	20,39	20,37	20,31	20,44	20,44	20,33	20,43	20,39	20,36	20,35	20,34	20,35	20,32	20,29	20,32	20,38	20,44	20,40	20,36	20,32	20,34	20,32	20,31	20,39	20,34	20,35	20,36	20,28	20,34	20,35	20,25	20,36	20,40	20,42	20,38	20,29	20,33	20,31	20,36	20,31	20,28	20,33	20,38	20,45	20,44	20,36	20,40	20,47	20,38	20,39	20,32	20,31	20,29	20,28	20,39	20,29	20,31	20,31	20,33	20,35	20,46	20,44	20,42	20,32	20,25	20,34	20,39	20,40	20,36	20,32	20,26	20,26	20,36	20,40	20,34	20,26	20,33	20,29	20,23	20,29	20,27	20,25	20,30	20,30	20,27	20,26	20,36	20,39	20,33	20,31	20,31	20,32	20,39	20,33	20,34	20,32	20,33	20,28	20,38	20,36	20,35	20,34	20,28	20,28	20,39	20,29	20,29	20,27	20,27	20,31	20,30	20,23	20,30	20,31	20,34	20,34	20,32	20,30	20,32	20,34	20,39	20,40	20,31	20,25	20,38	20,41	20,34	20,28	20,24	20,31	20,27	20,27	20,22	20,32	20,25	20,19	20,23	20,31	20,32	20,38	20,36	20,31	20,21	20,21	
20,33	20,37	20,38	20,35	20,25	20,24	20,40	20,37	20,33	20,34	20,32	20,27	20,34	20,40	20,35	20,34	20,34	20,28	20,36	20,47	20,40	20,32	20,41	20,39	20,39	20,30	20,30	20,39	20,43	20,40	20,37	20,48	20,40	20,27	20,27	20,32	20,34	20,28	20,46	20,46	20,44	20,39	20,30	20,31	20,40	20,38	20,28	20,29	20,33	20,32	20,34	20,35	20,41	20,43	20,41	20,37	20,31	20,28	20,34	20,38	20,33	20,38	20,40	20,34	20,32	20,36	20,37	20,41	20,38	20,39	20,45	20,44	20,40	20,35	20,36	20,38	20,37	20,42	20,45	20,50	20,38	20,33	20,31	20,43	20,42	20,38	20,34	20,35	20,35	20,50	20,55	20,50	20,45	20,37	20,45	20,57	20,56	20,44	20,40	20,42	20,37	20,34	20,41	20,43	20,46	20,38	20,42	20,48	20,44	20,40	20,42	20,42	20,40	20,43	20,46	20,45	20,44	20,48	20,40	20,34	20,39	20,46	20,44	20,45	20,37	20,39	20,41	20,43	20,36	20,34	20,39	20,43	20,49	20,47	20,42	20,47	20,45	20,41	20,41	20,39	20,41	20,47	20,44	20,46	20,51	20,39	20,47	20,41	20,38	20,47	20,53	20,44	20,37	20,37	20,46	20,47	20,40	20,36	20,37	20,44	20,40	20,42	20,45	20,46	20,44	20,43	20,40	20,41	20,45	20,48	20,47	20,40	20,33	20,43	20,48	20,40	20,47	20,53	20,56	20,51	20,51	20,47	20,46	20,48	20,48	20,48	20,47	20,46	20,40	20,43	20,49	20,55	20,48	20,41	20,47	20,49	20,44	20,44	20,44	20,41	20,53	20,57	20,51	20,50	20,55	20,45	20,41	20,48	20,48	20,64	20,56	20,51	20,52	20,49	20,43	20,54	20,54	20,48	20,43	20,47	20,50	20,57	20,56	20,48	20,44	20,49	20,49	20,48	20,44	20,47	20,53	20,55	20,51	20,51	20,53	20,46	20,51	20,48	20,51	20,58	20,59	20,54	20,60	20,57	20,53	20,51	20,45	20,53	20,64	20,53	20,57	20,54	20,56	20,58	20,53	20,48	20,55	20,59	20,56	20,54	20,56	20,47	20,51	20,63	20,67	20,67	20,58	20,57	20,55	20,53	20,57	20,59	20,57	20,52	20,67	20,67	20,53	20,56	20,60	20,62	20,60	20,53	20,49	20,61	20,61	20,61	20,64	20,62	20,66	20,68	20,74	20,69	20,54	20,46	20,57	20,60	20,57	20,58	20,57	20,56	20,57	20,61	20,59	20,61	20,67	20,67	20,65	20,61	20,50	20,60	20,61	20,60	20,55	20,52	20,51	20,59	20,51	20,53	20,60	20,52	20,58	20,69	20,58	20,59	20,54	20,58	20,58	20,60	20,56	20,57	20,56	20,60	20,62	20,61	20,56	20,55	20,66	20,63	20,54	20,58	20,59	20,61	20,58	20,55	20,54	20,59	20,60	20,62	20,64	20,56	20,54	20,53	20,59	20,65	20,61	20,56	20,59	20,57	20,59	20,59	20,57	20,58	20,58	20,59	20,59	20,63	20,56	20,53	20,58	20,60	20,60	20,61	20,65	20,59	20,47	20,60	20,61	20,54	20,58	20,53	20,53	20,58	20,61	20,63	20,66	20,58	20,47	20,64	20,62	20,60	20,55	20,55	20,50	20,53	20,58	20,54	20,56	20,55	20,57	20,59	20,54	20,56	20,57	20,49	20,56	20,57	20,52	20,44	20,50	20,53	20,49	20,57	20,59	20,56	20,46	20,51	20,56	20,49	20,45	20,42	20,50	20,53	20,54	20,40	20,51	20,48	20,46	20,50	20,49	20,43	20,42	20,48	20,55	20,52	20,42	20,43	20,41	20,38	20,44	20,43	20,41	20,43	20,43	20,34	20,37	20,38	20,42	20,46	20,45	20,47	20,44	20,47	20,43	20,38	20,37	20,40	20,35	20,32	20,40	20,37	20,46	20,41	20,38	20,45	20,40	20,41	20,47	20,47	20,40	20,39	20,46	20,42	20,36	20,38	20,39	20,37	20,39	20,44	20,43	20,33	20,30	20,37	20,37	20,44	20,37	20,35	20,45	20,48	20,36	20,38	20,34	20,34	20,41	20,37	20,31	20,36	20,38	20,45	20,38	20,38	20,53	20,42	20,38	20,35	20,32	20,34	20,32	20,33	20,36	20,39	20,35	20,33	20,40	20,43	20,38	20,29	20,31	20,39	20,35	20,35	20,32	20,35	20,37	20,31	20,36	20,40	20,28	20,29	20,35	20,31	20,29	20,28	20,28	20,31	20,32	20,38	20,33	20,32	20,36	20,39	20,36	20,32	20,36	20,42	20,34	20,34	20,29	20,30	20,33	20,29	20,35	20,34	20,27	20,33	20,42	20,32	20,38	20,48	20,47	20,38	20,34	20,40	20,38	20,40	20,40	20,33	20,25	20,28	20,34	20,34	20,38	20,31	20,34	20,31	20,28	20,25	20,31	20,30	20,27	20,23	20,28	20,25	20,31	20,40	20,36	20,31	20,33	20,35	20,42	20,32	20,33	20,32	20,22	20,38	20,42	20,40	20,29	20,29	20,23	20,26	20,31	20,31	20,27	20,30	20,32	20,33	20,36	20,31	20,36	20,30	20,37	20,31	20,26	20,24	20,26	20,27	20,38	20,42	20,28	20,28	20,31	20,32	20,29	20,26	20,16	20,17	20,22	20,30	20,25	20,17	20,23	20,20	20,19	20,24	20,29	20,33	20,31	20,29	20,26	20,27	
20,32	20,37	20,27	20,22	20,23	20,21	20,38	20,41	20,24	20,26	20,31	20,23	20,27	20,32	20,34	20,43	20,33	20,27	20,27	20,34	20,32	20,27	20,36	20,40	20,42	20,40	20,35	20,46	20,47	20,41	20,46	20,47	20,39	20,23	20,23	20,28	20,38	20,37	20,39	20,46	20,38	20,39	20,28	20,25	20,33	20,45	20,37	20,25	20,34	20,33	20,32	20,37	20,44	20,45	20,40	20,41	20,31	20,33	20,36	20,36	20,30	20,37	20,39	20,36	20,35	20,39	20,38	20,46	20,42	20,46	20,42	20,45	20,43	20,35	20,35	20,42	20,40	20,32	20,49	20,48	20,38	20,38	20,36	20,35	20,45	20,42	20,35	20,36	20,38	20,45	20,50	20,40	20,41	20,40	20,41	20,48	20,47	20,46	20,38	20,42	20,43	20,42	20,42	20,48	20,49	20,39	20,35	20,38	20,43	20,39	20,44	20,40	20,43	20,49	20,47	20,40	20,38	20,46	20,43	20,36	20,32	20,44	20,44	20,45	20,38	20,44	20,43	20,30	20,35	20,38	20,35	20,44	20,47	20,45	20,40	20,43	20,40	20,42	20,44	20,36	20,38	20,48	20,43	20,42	20,43	20,39	20,40	20,35	20,38	20,44	20,49	20,39	20,34	20,38	20,43	20,49	20,39	20,42	20,39	20,32	20,32	20,41	20,43	20,46	20,51	20,48	20,47	20,42	20,43	20,47	20,45	20,49	20,44	20,33	20,39	20,44	20,49	20,47	20,49	20,46	20,50	20,51	20,41	20,44	20,46	20,50	20,47	20,41	20,38	20,41	20,52	20,58	20,52	20,38	20,43	20,43	20,38	20,43	20,42	20,43	20,47	20,54	20,41	20,44	20,51	20,53	20,45	20,52	20,53	20,56	20,47	20,44	20,46	20,44	20,46	20,55	20,57	20,52	20,50	20,48	20,53	20,59	20,59	20,47	20,48	20,49	20,58	20,54	20,57	20,53	20,50	20,51	20,46	20,42	20,48	20,56	20,53	20,48	20,50	20,54	20,57	20,54	20,53	20,58	20,55	20,51	20,47	20,52	20,62	20,61	20,57	20,56	20,56	20,55	20,55	20,56	20,62	20,57	20,50	20,52	20,57	20,52	20,49	20,48	20,55	20,56	20,50	20,51	20,60	20,55	20,59	20,58	20,58	20,56	20,60	20,63	20,52	20,50	20,55	20,63	20,60	20,55	20,48	20,59	20,60	20,55	20,56	20,58	20,64	20,64	20,67	20,63	20,55	20,50	20,56	20,61	20,63	20,57	20,60	20,58	20,54	20,62	20,59	20,62	20,71	20,63	20,60	20,62	20,57	20,57	20,59	20,56	20,56	20,54	20,54	20,60	20,56	20,58	20,61	20,65	20,65	20,66	20,56	20,53	20,58	20,59	20,57	20,58	20,58	20,56	20,61	20,57	20,51	20,60	20,66	20,63	20,61	20,62	20,53	20,61	20,62	20,57	20,52	20,62	20,57	20,59	20,65	20,64	20,63	20,57	20,58	20,61	20,53	20,56	20,60	20,57	20,66	20,63	20,56	20,52	20,54	20,59	20,54	20,60	20,62	20,60	20,57	20,57	20,60	20,61	20,59	20,59	20,69	20,63	20,55	20,54	20,60	20,50	20,51	20,55	20,52	20,53	20,61	20,59	20,63	20,55	20,47	20,65	20,66	20,53	20,60	20,53	20,46	20,46	20,52	20,52	20,49	20,53	20,60	20,69	20,67	20,60	20,59	20,53	20,50	20,59	20,59	20,51	20,52	20,54	20,50	20,48	20,53	20,57	20,46	20,50	20,54	20,57	20,54	20,43	20,50	20,54	20,55	20,47	20,45	20,48	20,51	20,54	20,52	20,43	20,41	20,45	20,51	20,47	20,43	20,50	20,45	20,31	20,30	20,37	20,46	20,43	20,45	20,40	20,44	20,40	20,37	20,51	20,51	20,47	20,43	20,42	20,42	20,42	20,45	20,37	20,32	20,31	20,35	20,39	20,40	20,43	20,39	20,42	20,44	20,40	20,38	20,36	20,33	20,45	20,45	20,37	20,36	20,38	20,40	20,34	20,34	20,37	20,37	20,31	20,29	20,25	20,35	20,43	20,40	20,33	20,38	20,41	20,38	20,41	20,38	20,35	20,37	20,34	20,34	20,22	20,35	20,39	20,42	20,38	20,42	20,43	20,40	20,39	20,36	20,36	20,31	20,37	20,32	20,37	20,40	20,36	20,40	20,39	20,40	20,37	20,33	20,35	20,38	20,38	20,37	20,35	20,38	20,40	20,43	20,38	20,33	20,32	20,33	20,32	20,27	20,20	20,24	20,36	20,33	20,31	20,38	20,35	20,33	20,30	20,24	20,30	20,32	20,33	20,36	20,36	20,31	20,20	20,30	20,31	20,35	20,29	20,32	20,32	20,31	20,28	20,35	20,39	20,39	20,32	20,36	20,36	20,31	20,26	20,26	20,29	20,32	20,32	20,36	20,33	20,23	20,28	20,33	20,24	20,27	20,29	20,41	20,46	20,24	20,23	20,22	20,22	20,27	20,37	20,36	20,29	20,24	20,28	20,34	20,30	20,23	20,23	20,19	20,28	20,40	20,40	20,31	20,27	20,27	20,31	20,28	20,29	20,34	20,29	20,36	20,31	20,37	20,35	20,33	20,30	20,37	20,35	20,32	20,23	20,25	20,30	20,34	20,37	20,28	20,34	20,33	20,33	20,28	20,22	20,21	20,12	20,19	20,30	20,30	20,19	20,22	20,24	20,22	20,20	20,21	20,29	20,27	20,21	20,24	20,21	
20,32	20,33	20,22	20,24	20,25	20,34	20,37	20,34	20,25	20,26	20,30	20,31	20,22	20,25	20,31	20,48	20,45	20,27	20,33	20,31	20,31	20,29	20,34	20,35	20,35	20,40	20,37	20,48	20,49	20,37	20,40	20,41	20,34	20,26	20,26	20,26	20,38	20,42	20,40	20,37	20,31	20,41	20,41	20,35	20,35	20,48	20,44	20,30	20,32	20,34	20,31	20,48	20,48	20,41	20,37	20,33	20,31	20,32	20,41	20,40	20,28	20,40	20,35	20,37	20,39	20,38	20,35	20,33	20,35	20,42	20,45	20,53	20,46	20,44	20,41	20,40	20,39	20,36	20,43	20,41	20,30	20,34	20,34	20,33	20,45	20,41	20,30	20,29	20,41	20,43	20,45	20,39	20,37	20,37	20,43	20,42	20,45	20,44	20,38	20,43	20,37	20,39	20,37	20,40	20,43	20,40	20,39	20,36	20,43	20,44	20,40	20,43	20,44	20,47	20,44	20,44	20,42	20,45	20,41	20,35	20,41	20,38	20,43	20,45	20,45	20,45	20,47	20,39	20,43	20,37	20,41	20,42	20,43	20,39	20,40	20,40	20,37	20,45	20,48	20,44	20,41	20,43	20,37	20,36	20,39	20,32	20,39	20,44	20,42	20,36	20,42	20,37	20,40	20,36	20,37	20,44	20,43	20,42	20,39	20,40	20,44	20,41	20,43	20,39	20,43	20,46	20,47	20,48	20,49	20,43	20,45	20,45	20,48	20,39	20,35	20,38	20,40	20,47	20,51	20,44	20,45	20,41	20,41	20,43	20,51	20,53	20,51	20,44	20,47	20,50	20,48	20,53	20,49	20,39	20,42	20,43	20,42	20,43	20,46	20,43	20,46	20,47	20,47	20,40	20,52	20,51	20,43	20,38	20,51	20,50	20,49	20,48	20,47	20,46	20,46	20,55	20,59	20,51	20,51	20,48	20,49	20,56	20,57	20,55	20,51	20,51	20,58	20,55	20,58	20,59	20,54	20,52	20,42	20,42	20,45	20,48	20,55	20,54	20,55	20,63	20,57	20,58	20,56	20,57	20,55	20,56	20,52	20,54	20,62	20,64	20,60	20,55	20,53	20,53	20,47	20,57	20,62	20,62	20,53	20,47	20,50	20,57	20,51	20,57	20,57	20,54	20,51	20,60	20,67	20,62	20,62	20,55	20,51	20,58	20,60	20,65	20,55	20,57	20,61	20,60	20,60	20,60	20,55	20,60	20,62	20,57	20,56	20,53	20,59	20,66	20,66	20,61	20,52	20,52	20,66	20,66	20,63	20,62	20,57	20,61	20,54	20,54	20,56	20,58	20,62	20,62	20,59	20,56	20,54	20,54	20,61	20,64	20,57	20,59	20,58	20,62	20,64	20,62	20,65	20,66	20,68	20,66	20,58	20,49	20,56	20,63	20,57	20,56	20,57	20,60	20,63	20,58	20,52	20,56	20,63	20,63	20,55	20,61	20,61	20,57	20,59	20,63	20,63	20,66	20,61	20,66	20,67	20,65	20,63	20,66	20,62	20,60	20,65	20,67	20,61	20,58	20,61	20,62	20,59	20,59	20,63	20,61	20,59	20,58	20,68	20,67	20,57	20,57	20,61	20,61	20,62	20,68	20,71	20,61	20,55	20,53	20,59	20,58	20,58	20,58	20,51	20,55	20,54	20,59	20,67	20,63	20,53	20,62	20,61	20,56	20,57	20,56	20,46	20,51	20,51	20,57	20,55	20,58	20,60	20,68	20,62	20,55	20,61	20,60	20,55	20,54	20,62	20,58	20,59	20,54	20,57	20,57	20,54	20,60	20,53	20,56	20,49	20,54	20,55	20,48	20,53	20,56	20,56	20,50	20,45	20,46	20,45	20,51	20,53	20,48	20,45	20,40	20,52	20,46	20,46	20,46	20,49	20,34	20,36	20,40	20,43	20,39	20,39	20,48	20,45	20,44	20,40	20,43	20,50	20,44	20,42	20,42	20,43	20,39	20,42	20,40	20,42	20,35	20,41	20,40	20,39	20,36	20,39	20,47	20,46	20,42	20,36	20,29	20,30	20,35	20,41	20,33	20,33	20,31	20,32	20,30	20,38	20,41	20,41	20,34	20,27	20,29	20,38	20,38	20,34	20,34	20,32	20,34	20,32	20,38	20,43	20,38	20,36	20,32	20,34	20,28	20,24	20,33	20,37	20,33	20,34	20,35	20,37	20,30	20,28	20,29	20,28	20,37	20,34	20,34	20,35	20,37	20,36	20,38	20,37	20,37	20,33	20,35	20,36	20,38	20,36	20,31	20,29	20,42	20,37	20,37	20,32	20,29	20,30	20,35	20,33	20,29	20,25	20,27	20,27	20,29	20,36	20,32	20,32	20,42	20,32	20,33	20,30	20,27	20,31	20,35	20,33	20,27	20,23	20,25	20,31	20,25	20,28	20,36	20,32	20,34	20,33	20,37	20,46	20,36	20,26	20,28	20,35	20,30	20,33	20,35	20,39	20,36	20,32	20,33	20,28	20,22	20,32	20,28	20,30	20,35	20,38	20,42	20,34	20,31	20,34	20,30	20,34	20,38	20,34	20,32	20,27	20,33	20,35	20,30	20,32	20,35	20,23	20,35	20,32	20,27	20,30	20,28	20,29	20,25	20,31	20,32	20,37	20,26	20,34	20,28	20,29	20,34	20,37	20,27	20,26	20,30	20,34	20,30	20,27	20,28	20,26	20,22	20,25	20,31	20,31	20,39	20,31	20,23	20,22	20,26	20,16	20,20	20,25	20,23	20,24	20,29	20,22	20,26	20,28	20,28	20,35	20,34	20,23	20,25	
20,25	20,23	20,21	20,29	20,24	20,24	20,32	20,31	20,34	20,31	20,29	20,40	20,39	20,32	20,28	20,37	20,42	20,35	20,31	20,41	20,35	20,33	20,35	20,32	20,28	20,41	20,38	20,44	20,44	20,36	20,39	20,40	20,31	20,26	20,25	20,33	20,30	20,34	20,35	20,39	20,28	20,30	20,32	20,38	20,45	20,46	20,39	20,25	20,33	20,41	20,37	20,36	20,47	20,45	20,34	20,28	20,29	20,35	20,45	20,40	20,33	20,38	20,37	20,32	20,35	20,35	20,40	20,42	20,39	20,36	20,41	20,43	20,42	20,38	20,44	20,37	20,41	20,43	20,44	20,36	20,30	20,34	20,31	20,37	20,45	20,40	20,39	20,36	20,37	20,43	20,44	20,48	20,41	20,35	20,35	20,49	20,43	20,37	20,44	20,45	20,38	20,40	20,38	20,41	20,34	20,35	20,37	20,38	20,38	20,48	20,51	20,46	20,44	20,43	20,44	20,47	20,51	20,45	20,34	20,39	20,38	20,43	20,37	20,44	20,48	20,49	20,46	20,46	20,41	20,40	20,42	20,46	20,45	20,46	20,46	20,39	20,39	20,37	20,39	20,40	20,42	20,44	20,35	20,33	20,35	20,32	20,35	20,47	20,40	20,39	20,46	20,44	20,38	20,37	20,41	20,45	20,41	20,46	20,41	20,43	20,46	20,38	20,39	20,37	20,36	20,36	20,44	20,49	20,54	20,50	20,49	20,46	20,43	20,45	20,42	20,43	20,44	20,52	20,54	20,48	20,54	20,47	20,39	20,40	20,46	20,53	20,48	20,41	20,49	20,49	20,41	20,48	20,45	20,44	20,43	20,47	20,44	20,50	20,51	20,48	20,49	20,57	20,51	20,46	20,58	20,48	20,38	20,42	20,49	20,53	20,47	20,55	20,54	20,56	20,52	20,51	20,57	20,59	20,49	20,44	20,56	20,56	20,51	20,47	20,45	20,55	20,53	20,49	20,52	20,57	20,61	20,59	20,59	20,53	20,52	20,58	20,56	20,60	20,62	20,69	20,62	20,57	20,61	20,58	20,49	20,54	20,54	20,58	20,59	20,63	20,67	20,55	20,48	20,61	20,59	20,55	20,59	20,62	20,61	20,56	20,55	20,59	20,60	20,58	20,55	20,49	20,50	20,57	20,66	20,63	20,65	20,60	20,54	20,56	20,61	20,60	20,60	20,61	20,68	20,60	20,56	20,59	20,66	20,66	20,67	20,63	20,59	20,57	20,62	20,66	20,63	20,62	20,62	20,51	20,57	20,67	20,71	20,63	20,60	20,66	20,61	20,63	20,64	20,65	20,64	20,66	20,60	20,54	20,58	20,64	20,64	20,67	20,65	20,65	20,62	20,62	20,68	20,62	20,59	20,65	20,69	20,63	20,59	20,54	20,54	20,60	20,59	20,59	20,61	20,65	20,62	20,57	20,57	20,59	20,63	20,69	20,62	20,64	20,64	20,55	20,59	20,62	20,65	20,72	20,69	20,67	20,69	20,64	20,59	20,58	20,61	20,58	20,63	20,66	20,65	20,55	20,65	20,65	20,64	20,62	20,63	20,63	20,59	20,56	20,64	20,70	20,57	20,61	20,69	20,69	20,70	20,60	20,65	20,62	20,59	20,52	20,57	20,62	20,64	20,62	20,57	20,59	20,59	20,56	20,67	20,70	20,57	20,57	20,59	20,59	20,54	20,54	20,53	20,54	20,56	20,54	20,63	20,63	20,61	20,64	20,59	20,53	20,60	20,62	20,64	20,63	20,55	20,55	20,60	20,61	20,58	20,64	20,60	20,60	20,55	20,59	20,55	20,57	20,57	20,54	20,54	20,59	20,62	20,53	20,51	20,51	20,47	20,54	20,52	20,47	20,50	20,51	20,50	20,46	20,50	20,44	20,47	20,41	20,34	20,44	20,42	20,40	20,34	20,45	20,46	20,41	20,48	20,45	20,44	20,42	20,46	20,36	20,33	20,40	20,36	20,37	20,44	20,42	20,36	20,30	20,37	20,35	20,39	20,47	20,46	20,40	20,36	20,39	20,40	20,34	20,38	20,41	20,31	20,36	20,40	20,35	20,36	20,41	20,40	20,35	20,30	20,42	20,41	20,45	20,34	20,36	20,34	20,35	20,32	20,41	20,35	20,36	20,38	20,39	20,32	20,32	20,29	20,24	20,31	20,40	20,38	20,36	20,36	20,26	20,23	20,26	20,28	20,33	20,32	20,38	20,40	20,38	20,39	20,37	20,37	20,34	20,29	20,39	20,39	20,33	20,41	20,42	20,35	20,32	20,33	20,33	20,36	20,29	20,29	20,29	20,28	20,28	20,30	20,26	20,28	20,27	20,30	20,37	20,35	20,39	20,34	20,28	20,33	20,31	20,33	20,36	20,36	20,31	20,25	20,20	20,26	20,28	20,25	20,29	20,29	20,40	20,33	20,30	20,40	20,32	20,24	20,31	20,37	20,43	20,41	20,41	20,39	20,36	20,35	20,39	20,33	20,32	20,38	20,30	20,34	20,39	20,31	20,32	20,39	20,36	20,40	20,37	20,37	20,31	20,37	20,31	20,36	20,37	20,37	20,38	20,35	20,38	20,36	20,38	20,40	20,26	20,23	20,35	20,37	20,22	20,27	20,35	20,38	20,34	20,31	20,32	20,26	20,26	20,27	20,24	20,22	20,21	20,30	20,30	20,29	20,29	20,19	20,24	20,27	20,27	20,33	20,36	20,34	20,27	20,26	20,29	20,23	20,31	20,32	20,22	20,27	20,38	20,32	20,32	20,34	20,26	20,30	20,43	20,33	20,27	
20,27	20,33	20,20	20,34	20,37	20,35	20,30	20,27	20,32	20,31	20,24	20,29	20,25	20,27	20,29	20,38	20,41	20,32	20,38	20,31	20,36	20,30	20,33	20,40	20,31	20,43	20,39	20,39	20,37	20,27	20,35	20,44	20,27	20,22	20,22	20,34	20,35	20,28	20,34	20,38	20,31	20,32	20,35	20,29	20,30	20,39	20,33	20,28	20,38	20,37	20,34	20,27	20,30	20,46	20,42	20,32	20,31	20,32	20,38	20,37	20,33	20,27	20,31	20,31	20,34	20,39	20,47	20,50	20,47	20,40	20,41	20,35	20,38	20,36	20,43	20,42	20,39	20,40	20,39	20,39	20,23	20,26	20,23	20,45	20,43	20,36	20,37	20,48	20,38	20,44	20,49	20,42	20,39	20,35	20,34	20,39	20,41	20,37	20,39	20,46	20,39	20,39	20,42	20,37	20,37	20,36	20,32	20,34	20,41	20,44	20,49	20,51	20,40	20,41	20,45	20,44	20,49	20,43	20,41	20,33	20,33	20,44	20,39	20,46	20,51	20,49	20,45	20,39	20,38	20,39	20,42	20,38	20,33	20,51	20,51	20,43	20,39	20,38	20,28	20,37	20,51	20,42	20,37	20,36	20,40	20,33	20,34	20,46	20,38	20,42	20,48	20,42	20,36	20,39	20,42	20,46	20,42	20,37	20,42	20,40	20,38	20,32	20,37	20,47	20,45	20,36	20,44	20,45	20,48	20,50	20,49	20,47	20,38	20,39	20,41	20,44	20,38	20,45	20,45	20,40	20,52	20,54	20,39	20,33	20,52	20,57	20,50	20,40	20,48	20,46	20,41	20,52	20,48	20,47	20,47	20,52	20,51	20,46	20,47	20,50	20,49	20,57	20,53	20,44	20,49	20,49	20,41	20,45	20,52	20,55	20,49	20,51	20,51	20,52	20,52	20,48	20,55	20,59	20,54	20,48	20,59	20,60	20,57	20,49	20,43	20,48	20,54	20,51	20,51	20,51	20,61	20,60	20,60	20,57	20,50	20,60	20,57	20,57	20,54	20,61	20,63	20,59	20,59	20,51	20,52	20,54	20,56	20,59	20,59	20,54	20,63	20,58	20,53	20,57	20,69	20,65	20,68	20,73	20,60	20,58	20,61	20,59	20,55	20,60	20,59	20,52	20,48	20,59	20,63	20,66	20,61	20,62	20,63	20,66	20,67	20,62	20,54	20,58	20,61	20,59	20,62	20,62	20,66	20,64	20,66	20,65	20,61	20,60	20,67	20,68	20,69	20,65	20,66	20,57	20,55	20,66	20,63	20,63	20,65	20,63	20,56	20,62	20,65	20,66	20,68	20,68	20,62	20,52	20,57	20,64	20,60	20,69	20,61	20,59	20,64	20,67	20,65	20,62	20,62	20,63	20,66	20,74	20,68	20,71	20,63	20,57	20,64	20,62	20,64	20,64	20,56	20,54	20,55	20,57	20,55	20,72	20,64	20,59	20,70	20,61	20,63	20,69	20,64	20,73	20,72	20,66	20,66	20,60	20,59	20,63	20,60	20,55	20,56	20,61	20,61	20,56	20,63	20,67	20,61	20,62	20,59	20,64	20,61	20,65	20,67	20,67	20,60	20,57	20,69	20,70	20,70	20,62	20,62	20,64	20,57	20,53	20,62	20,60	20,58	20,66	20,63	20,56	20,55	20,61	20,68	20,64	20,59	20,53	20,55	20,56	20,53	20,58	20,56	20,60	20,53	20,54	20,63	20,68	20,63	20,63	20,64	20,60	20,65	20,61	20,64	20,69	20,66	20,55	20,60	20,63	20,61	20,60	20,70	20,64	20,56	20,59	20,62	20,64	20,56	20,59	20,60	20,58	20,72	20,54	20,53	20,54	20,57	20,62	20,58	20,46	20,47	20,51	20,55	20,51	20,44	20,32	20,45	20,44	20,37	20,36	20,36	20,35	20,38	20,43	20,42	20,35	20,30	20,36	20,49	20,45	20,40	20,45	20,39	20,38	20,37	20,33	20,29	20,38	20,39	20,34	20,33	20,29	20,39	20,46	20,46	20,45	20,38	20,38	20,38	20,43	20,42	20,41	20,40	20,32	20,35	20,34	20,32	20,35	20,37	20,36	20,34	20,35	20,37	20,42	20,39	20,26	20,30	20,32	20,35	20,38	20,37	20,34	20,38	20,36	20,39	20,31	20,28	20,28	20,32	20,41	20,42	20,34	20,27	20,34	20,30	20,36	20,37	20,32	20,32	20,33	20,37	20,34	20,37	20,37	20,37	20,38	20,34	20,28	20,42	20,40	20,36	20,34	20,39	20,32	20,31	20,35	20,32	20,36	20,29	20,29	20,34	20,30	20,30	20,29	20,38	20,27	20,26	20,36	20,39	20,37	20,34	20,26	20,28	20,35	20,37	20,35	20,30	20,36	20,36	20,30	20,31	20,38	20,37	20,31	20,31	20,37	20,38	20,34	20,37	20,32	20,21	20,32	20,41	20,34	20,34	20,34	20,37	20,28	20,31	20,36	20,33	20,34	20,37	20,31	20,27	20,28	20,31	20,32	20,27	20,32	20,36	20,30	20,29	20,28	20,32	20,33	20,31	20,39	20,40	20,38	20,36	20,24	20,25	20,32	20,36	20,31	20,30	20,36	20,38	20,35	20,28	20,35	20,35	20,28	20,34	20,31	20,28	20,27	20,30	20,29	20,24	20,21	20,25	20,33	20,31	20,30	20,26	20,25	20,29	20,22	20,25	20,34	20,30	20,20	20,26	20,26	20,26	20,33	20,37	20,32	20,26	20,25	20,30	20,25	20,23	20,30	20,33	20,37	20,30	20,28	
20,32	20,33	20,24	20,27	20,48	20,39	20,22	20,26	20,29	20,28	20,27	20,25	20,32	20,24	20,26	20,39	20,31	20,27	20,37	20,29	20,27	20,32	20,37	20,38	20,33	20,34	20,31	20,28	20,33	20,31	20,39	20,37	20,17	20,12	20,19	20,31	20,34	20,28	20,36	20,37	20,35	20,33	20,40	20,35	20,33	20,33	20,29	20,28	20,37	20,32	20,30	20,29	20,37	20,35	20,38	20,27	20,29	20,37	20,28	20,22	20,26	20,32	20,31	20,31	20,32	20,35	20,40	20,46	20,40	20,36	20,37	20,45	20,42	20,40	20,39	20,33	20,25	20,33	20,31	20,37	20,38	20,31	20,31	20,43	20,42	20,37	20,30	20,33	20,37	20,39	20,47	20,39	20,31	20,34	20,36	20,35	20,38	20,42	20,36	20,36	20,38	20,41	20,36	20,39	20,29	20,32	20,34	20,32	20,34	20,37	20,40	20,48	20,45	20,35	20,39	20,41	20,42	20,39	20,37	20,34	20,31	20,43	20,34	20,44	20,43	20,40	20,36	20,39	20,39	20,38	20,40	20,41	20,36	20,44	20,43	20,47	20,44	20,40	20,36	20,46	20,46	20,49	20,43	20,42	20,45	20,43	20,37	20,39	20,41	20,46	20,47	20,36	20,38	20,39	20,43	20,53	20,46	20,40	20,44	20,42	20,41	20,36	20,38	20,43	20,42	20,42	20,42	20,40	20,39	20,41	20,37	20,50	20,49	20,45	20,43	20,40	20,40	20,42	20,45	20,41	20,41	20,42	20,34	20,39	20,47	20,51	20,48	20,38	20,44	20,49	20,52	20,51	20,49	20,46	20,43	20,46	20,48	20,46	20,42	20,43	20,53	20,56	20,48	20,50	20,49	20,44	20,45	20,49	20,49	20,53	20,51	20,48	20,49	20,46	20,50	20,52	20,55	20,57	20,53	20,50	20,55	20,53	20,58	20,51	20,47	20,51	20,51	20,53	20,54	20,56	20,61	20,63	20,53	20,53	20,49	20,52	20,56	20,58	20,54	20,57	20,63	20,63	20,57	20,49	20,48	20,57	20,59	20,61	20,67	20,57	20,60	20,62	20,59	20,56	20,61	20,65	20,63	20,71	20,62	20,58	20,55	20,58	20,57	20,62	20,64	20,61	20,59	20,57	20,58	20,59	20,64	20,63	20,64	20,66	20,71	20,63	20,54	20,57	20,62	20,56	20,62	20,64	20,66	20,63	20,59	20,60	20,61	20,66	20,69	20,74	20,71	20,68	20,63	20,55	20,62	20,71	20,69	20,67	20,62	20,57	20,56	20,62	20,54	20,64	20,69	20,72	20,65	20,56	20,60	20,63	20,61	20,61	20,63	20,60	20,62	20,70	20,69	20,62	20,65	20,61	20,61	20,69	20,74	20,70	20,67	20,71	20,69	20,74	20,71	20,69	20,56	20,56	20,60	20,60	20,59	20,62	20,71	20,65	20,69	20,67	20,68	20,75	20,70	20,69	20,70	20,70	20,62	20,63	20,65	20,76	20,63	20,64	20,72	20,73	20,63	20,62	20,71	20,71	20,70	20,62	20,57	20,62	20,62	20,70	20,70	20,75	20,70	20,61	20,64	20,66	20,68	20,56	20,62	20,66	20,54	20,59	20,66	20,62	20,61	20,60	20,60	20,60	20,59	20,60	20,77	20,65	20,59	20,57	20,59	20,63	20,58	20,63	20,58	20,59	20,65	20,67	20,68	20,67	20,64	20,64	20,66	20,69	20,72	20,67	20,67	20,74	20,70	20,61	20,63	20,59	20,58	20,61	20,70	20,72	20,59	20,56	20,61	20,68	20,63	20,65	20,63	20,63	20,72	20,65	20,59	20,57	20,52	20,61	20,61	20,49	20,50	20,46	20,54	20,46	20,43	20,40	20,43	20,38	20,37	20,36	20,30	20,37	20,40	20,43	20,42	20,36	20,31	20,32	20,45	20,48	20,38	20,42	20,42	20,34	20,39	20,39	20,38	20,39	20,36	20,30	20,36	20,36	20,30	20,42	20,44	20,43	20,36	20,29	20,31	20,39	20,43	20,35	20,38	20,39	20,37	20,34	20,34	20,38	20,31	20,34	20,33	20,32	20,34	20,35	20,40	20,27	20,27	20,27	20,32	20,32	20,34	20,27	20,29	20,37	20,36	20,33	20,21	20,23	20,38	20,38	20,32	20,30	20,24	20,26	20,30	20,36	20,41	20,39	20,32	20,30	20,34	20,39	20,31	20,33	20,36	20,35	20,31	20,29	20,27	20,34	20,30	20,31	20,33	20,32	20,39	20,36	20,32	20,32	20,34	20,36	20,44	20,39	20,34	20,37	20,32	20,26	20,26	20,32	20,42	20,38	20,38	20,40	20,31	20,29	20,37	20,36	20,30	20,28	20,34	20,35	20,32	20,26	20,32	20,28	20,25	20,27	20,33	20,37	20,44	20,33	20,22	20,32	20,32	20,29	20,29	20,25	20,28	20,22	20,28	20,36	20,33	20,32	20,32	20,28	20,26	20,24	20,28	20,33	20,25	20,27	20,34	20,17	20,22	20,30	20,26	20,27	20,27	20,23	20,30	20,40	20,35	20,22	20,23	20,35	20,31	20,30	20,25	20,27	20,26	20,20	20,28	20,27	20,24	20,17	20,29	20,35	20,20	20,26	20,29	20,25	20,20	20,20	20,27	20,30	20,34	20,28	20,39	20,33	20,20	20,20	20,23	20,26	20,20	20,17	20,27	20,28	20,23	20,24	20,29	20,28	20,15	20,18	20,21	20,26	20,28	20,31	20,30	20,35	20,25	20,20	
20,22	20,22	20,29	20,33	20,33	20,32	20,21	20,21	20,23	20,27	20,31	20,26	20,31	20,29	20,21	20,32	20,26	20,21	20,33	20,30	20,29	20,35	20,39	20,39	20,38	20,38	20,22	20,26	20,36	20,35	20,35	20,38	20,26	20,20	20,31	20,34	20,37	20,29	20,32	20,33	20,25	20,32	20,35	20,28	20,29	20,34	20,29	20,30	20,34	20,30	20,35	20,31	20,41	20,36	20,32	20,33	20,38	20,34	20,32	20,31	20,30	20,30	20,37	20,32	20,35	20,34	20,33	20,36	20,28	20,32	20,46	20,47	20,42	20,37	20,36	20,38	20,28	20,38	20,39	20,40	20,48	20,44	20,30	20,35	20,34	20,36	20,36	20,28	20,36	20,38	20,50	20,41	20,35	20,33	20,35	20,38	20,41	20,41	20,34	20,36	20,37	20,41	20,44	20,40	20,33	20,31	20,33	20,35	20,31	20,32	20,31	20,35	20,43	20,43	20,44	20,45	20,36	20,36	20,38	20,31	20,40	20,42	20,37	20,37	20,40	20,38	20,31	20,32	20,46	20,40	20,34	20,37	20,46	20,36	20,31	20,38	20,42	20,43	20,44	20,45	20,41	20,47	20,52	20,40	20,46	20,46	20,36	20,36	20,43	20,43	20,46	20,46	20,41	20,42	20,40	20,44	20,39	20,39	20,38	20,37	20,35	20,36	20,36	20,39	20,37	20,35	20,39	20,40	20,41	20,36	20,38	20,49	20,49	20,48	20,53	20,44	20,37	20,44	20,48	20,46	20,48	20,48	20,41	20,47	20,46	20,38	20,39	20,38	20,37	20,53	20,54	20,50	20,52	20,44	20,41	20,48	20,44	20,44	20,38	20,32	20,43	20,53	20,49	20,47	20,48	20,40	20,42	20,54	20,55	20,49	20,46	20,51	20,59	20,52	20,50	20,59	20,60	20,60	20,49	20,44	20,57	20,58	20,54	20,54	20,60	20,56	20,53	20,51	20,60	20,61	20,64	20,66	20,58	20,55	20,59	20,54	20,53	20,56	20,54	20,65	20,65	20,63	20,65	20,56	20,55	20,56	20,52	20,60	20,66	20,64	20,63	20,65	20,61	20,59	20,61	20,69	20,69	20,70	20,66	20,60	20,56	20,54	20,61	20,67	20,65	20,66	20,65	20,64	20,61	20,67	20,63	20,69	20,73	20,72	20,73	20,60	20,59	20,63	20,66	20,56	20,62	20,70	20,71	20,71	20,67	20,68	20,64	20,71	20,75	20,77	20,74	20,71	20,77	20,68	20,64	20,66	20,66	20,72	20,70	20,68	20,63	20,65	20,62	20,66	20,77	20,73	20,72	20,62	20,58	20,71	20,60	20,59	20,65	20,69	20,71	20,71	20,77	20,71	20,74	20,73	20,71	20,77	20,74	20,74	20,69	20,82	20,83	20,83	20,80	20,84	20,77	20,69	20,70	20,72	20,69	20,70	20,79	20,73	20,72	20,73	20,75	20,82	20,82	20,78	20,83	20,76	20,73	20,74	20,78	20,84	20,70	20,69	20,83	20,80	20,74	20,67	20,74	20,81	20,72	20,68	20,69	20,77	20,72	20,72	20,79	20,81	20,72	20,67	20,72	20,77	20,76	20,68	20,71	20,75	20,67	20,65	20,74	20,71	20,71	20,72	20,70	20,68	20,71	20,68	20,73	20,66	20,61	20,68	20,63	20,66	20,71	20,69	20,68	20,71	20,66	20,73	20,74	20,77	20,70	20,67	20,71	20,70	20,82	20,75	20,69	20,77	20,72	20,62	20,68	20,62	20,60	20,62	20,66	20,68	20,74	20,61	20,63	20,67	20,68	20,69	20,74	20,70	20,74	20,73	20,70	20,65	20,57	20,60	20,60	20,54	20,54	20,51	20,51	20,50	20,50	20,54	20,44	20,40	20,38	20,33	20,32	20,30	20,37	20,37	20,42	20,41	20,36	20,38	20,43	20,41	20,34	20,39	20,41	20,36	20,42	20,35	20,38	20,37	20,30	20,30	20,35	20,37	20,39	20,46	20,44	20,40	20,34	20,32	20,37	20,39	20,36	20,35	20,35	20,37	20,41	20,35	20,38	20,42	20,32	20,29	20,38	20,42	20,33	20,32	20,36	20,32	20,32	20,21	20,30	20,36	20,35	20,30	20,30	20,38	20,35	20,25	20,26	20,25	20,36	20,39	20,38	20,29	20,29	20,30	20,30	20,41	20,39	20,37	20,29	20,25	20,27	20,30	20,31	20,28	20,36	20,34	20,31	20,22	20,29	20,37	20,31	20,30	20,32	20,24	20,26	20,35	20,34	20,31	20,38	20,36	20,34	20,42	20,41	20,39	20,24	20,22	20,23	20,26	20,37	20,38	20,33	20,34	20,25	20,27	20,30	20,31	20,26	20,29	20,30	20,23	20,27	20,23	20,27	20,28	20,23	20,29	20,30	20,23	20,27	20,32	20,26	20,25	20,28	20,28	20,39	20,28	20,22	20,26	20,22	20,31	20,32	20,29	20,29	20,32	20,33	20,27	20,25	20,33	20,24	20,23	20,30	20,18	20,23	20,32	20,30	20,25	20,18	20,20	20,25	20,28	20,31	20,24	20,24	20,28	20,33	20,29	20,24	20,27	20,25	20,23	20,26	20,19	20,20	20,21	20,32	20,23	20,24	20,26	20,31	20,24	20,23	20,11	20,12	20,23	20,33	20,29	20,34	20,31	20,26	20,22	20,23	20,29	20,22	20,24	20,27	20,23	20,22	20,30	20,36	20,35	20,16	20,13	20,24	20,22	20,24	20,29	20,31	20,30	20,26	20,22	
20,37	20,30	20,29	20,29	20,16	20,17	20,29	20,21	20,24	20,31	20,30	20,25	20,29	20,33	20,30	20,27	20,25	20,26	20,32	20,28	20,25	20,27	20,33	20,30	20,40	20,36	20,29	20,31	20,34	20,34	20,27	20,35	20,31	20,23	20,29	20,26	20,28	20,23	20,24	20,33	20,25	20,27	20,32	20,20	20,17	20,34	20,38	20,31	20,30	20,40	20,30	20,26	20,30	20,35	20,25	20,27	20,31	20,38	20,36	20,40	20,29	20,32	20,33	20,27	20,38	20,39	20,39	20,39	20,36	20,35	20,44	20,42	20,32	20,34	20,33	20,43	20,33	20,32	20,42	20,40	20,42	20,38	20,30	20,29	20,34	20,28	20,33	20,32	20,29	20,38	20,41	20,38	20,35	20,32	20,35	20,37	20,42	20,41	20,37	20,40	20,33	20,31	20,42	20,41	20,38	20,30	20,27	20,27	20,26	20,28	20,31	20,37	20,41	20,44	20,42	20,44	20,38	20,45	20,42	20,38	20,36	20,46	20,41	20,36	20,40	20,45	20,32	20,29	20,37	20,41	20,36	20,36	20,41	20,39	20,34	20,35	20,40	20,41	20,39	20,39	20,34	20,36	20,44	20,38	20,41	20,41	20,35	20,42	20,47	20,36	20,33	20,37	20,42	20,42	20,39	20,40	20,30	20,37	20,40	20,39	20,31	20,32	20,43	20,39	20,33	20,37	20,45	20,37	20,37	20,39	20,43	20,41	20,41	20,41	20,42	20,41	20,39	20,45	20,48	20,43	20,45	20,45	20,44	20,42	20,43	20,43	20,36	20,29	20,40	20,44	20,44	20,44	20,45	20,36	20,39	20,45	20,46	20,42	20,37	20,27	20,38	20,51	20,46	20,49	20,42	20,40	20,44	20,51	20,55	20,51	20,52	20,51	20,55	20,57	20,55	20,60	20,64	20,65	20,61	20,46	20,53	20,74	20,61	20,59	20,66	20,61	20,64	20,59	20,60	20,69	20,73	20,70	20,63	20,60	20,62	20,65	20,53	20,64	20,56	20,66	20,65	20,63	20,63	20,68	20,70	20,72	20,61	20,72	20,73	20,68	20,71	20,67	20,68	20,62	20,66	20,76	20,75	20,77	20,76	20,69	20,65	20,68	20,67	20,78	20,75	20,72	20,68	20,77	20,76	20,79	20,71	20,75	20,77	20,77	20,84	20,75	20,69	20,69	20,75	20,73	20,71	20,78	20,82	20,82	20,79	20,77	20,78	20,73	20,83	20,86	20,88	20,84	20,83	20,78	20,78	20,72	20,71	20,81	20,79	20,86	20,80	20,78	20,78	20,81	20,78	20,77	20,81	20,77	20,69	20,82	20,79	20,78	20,78	20,81	20,78	20,81	20,83	20,87	20,85	20,86	20,83	20,89	20,86	20,83	20,87	21,03	21,04	20,96	21,02	21,02	21,03	20,96	20,88	20,89	20,88	20,86	20,88	20,87	20,86	20,84	20,94	20,96	20,91	20,99	20,93	20,92	20,95	20,90	20,84	20,85	20,86	20,82	20,89	20,91	20,92	20,85	20,91	20,91	20,89	20,86	20,89	20,88	20,82	20,91	20,93	21,01	20,95	20,88	20,98	20,98	20,93	20,85	20,88	20,95	20,87	20,85	20,87	20,88	20,85	20,86	20,89	20,85	20,90	20,92	20,92	20,83	20,80	20,83	20,84	20,82	20,80	20,83	20,83	20,87	20,82	20,85	20,84	20,83	20,82	20,86	20,87	20,91	20,91	20,86	20,87	20,87	20,85	20,78	20,80	20,73	20,71	20,80	20,81	20,79	20,78	20,79	20,73	20,76	20,76	20,75	20,83	20,77	20,70	20,72	20,75	20,74	20,68	20,65	20,69	20,62	20,52	20,49	20,55	20,52	20,45	20,47	20,49	20,38	20,38	20,35	20,36	20,34	20,32	20,40	20,42	20,40	20,38	20,32	20,38	20,32	20,36	20,43	20,44	20,33	20,33	20,30	20,29	20,40	20,37	20,30	20,33	20,31	20,43	20,47	20,37	20,37	20,41	20,34	20,35	20,39	20,37	20,36	20,38	20,34	20,32	20,37	20,35	20,43	20,35	20,28	20,32	20,39	20,32	20,34	20,35	20,33	20,37	20,33	20,25	20,35	20,26	20,23	20,35	20,36	20,34	20,27	20,28	20,34	20,38	20,47	20,38	20,20	20,31	20,32	20,30	20,39	20,30	20,29	20,27	20,29	20,30	20,28	20,35	20,33	20,25	20,23	20,32	20,23	20,28	20,38	20,35	20,35	20,37	20,33	20,24	20,27	20,34	20,26	20,28	20,21	20,22	20,36	20,35	20,30	20,28	20,27	20,26	20,19	20,34	20,35	20,17	20,18	20,22	20,26	20,32	20,27	20,31	20,28	20,29	20,26	20,27	20,26	20,29	20,33	20,28	20,34	20,32	20,21	20,28	20,28	20,26	20,30	20,32	20,31	20,32	20,31	20,23	20,25	20,23	20,26	20,23	20,27	20,33	20,30	20,25	20,20	20,24	20,30	20,25	20,33	20,35	20,29	20,25	20,26	20,29	20,32	20,20	20,23	20,31	20,26	20,22	20,24	20,26	20,23	20,25	20,22	20,27	20,23	20,27	20,21	20,28	20,26	20,21	20,22	20,19	20,25	20,23	20,20	20,34	20,33	20,27	20,16	20,17	20,17	20,27	20,23	20,27	20,26	20,25	20,25	20,23	20,34	20,24	20,23	20,27	20,31	20,19	20,26	20,32	20,28	20,29	20,18	20,17	20,21	20,18	20,20	20,28	20,33	20,31	20,30	
20,26	20,32	20,32	20,28	20,16	20,26	20,37	20,25	20,21	20,29	20,31	20,37	20,38	20,32	20,27	20,31	20,21	20,31	20,32	20,30	20,27	20,25	20,25	20,29	20,24	20,35	20,28	20,36	20,32	20,39	20,32	20,27	20,36	20,32	20,25	20,22	20,21	20,22	20,27	20,30	20,24	20,26	20,25	20,24	20,24	20,34	20,35	20,31	20,30	20,30	20,35	20,27	20,28	20,32	20,31	20,31	20,30	20,29	20,31	20,38	20,31	20,34	20,41	20,31	20,34	20,36	20,34	20,39	20,48	20,40	20,46	20,38	20,20	20,27	20,32	20,37	20,35	20,42	20,38	20,42	20,36	20,38	20,36	20,31	20,38	20,36	20,36	20,41	20,41	20,37	20,42	20,37	20,37	20,31	20,31	20,37	20,42	20,36	20,38	20,36	20,40	20,31	20,28	20,39	20,38	20,35	20,34	20,36	20,34	20,30	20,44	20,47	20,38	20,35	20,44	20,43	20,31	20,38	20,41	20,31	20,37	20,42	20,44	20,38	20,32	20,48	20,43	20,36	20,34	20,37	20,34	20,37	20,36	20,34	20,35	20,36	20,41	20,41	20,34	20,40	20,38	20,33	20,40	20,36	20,38	20,33	20,29	20,33	20,43	20,41	20,37	20,39	20,39	20,41	20,43	20,45	20,43	20,39	20,40	20,40	20,35	20,34	20,42	20,42	20,36	20,43	20,47	20,37	20,31	20,35	20,37	20,41	20,32	20,37	20,41	20,40	20,43	20,41	20,40	20,41	20,49	20,44	20,46	20,44	20,39	20,45	20,47	20,39	20,38	20,46	20,42	20,37	20,36	20,34	20,42	20,41	20,46	20,48	20,40	20,33	20,45	20,53	20,44	20,53	20,50	20,38	20,50	20,56	20,61	20,61	20,65	20,63	20,54	20,57	20,63	20,68	20,69	20,67	20,72	20,76	20,68	20,75	20,72	20,60	20,61	20,67	20,73	20,68	20,72	20,72	20,76	20,77	20,72	20,70	20,74	20,83	20,72	20,72	20,71	20,77	20,78	20,76	20,73	20,73	20,77	20,80	20,79	20,89	20,92	20,87	20,79	20,81	20,82	20,82	20,87	20,82	20,85	20,88	20,96	20,84	20,81	20,83	20,84	20,87	20,93	20,85	20,83	20,87	20,87	20,88	20,93	20,88	20,95	20,87	20,98	20,98	20,95	20,94	20,95	20,99	20,88	20,91	20,96	21,00	21,04	20,93	20,94	20,95	20,98	21,05	21,12	21,10	21,01	20,88	20,94	20,91	21,00	21,00	20,97	21,02	21,03	21,03	21,02	21,03	21,05	20,92	21,01	21,05	20,97	20,96	21,03	21,09	21,04	20,99	20,99	21,06	21,05	21,04	21,06	21,14	21,08	21,06	21,06	20,99	21,07	21,17	21,24	21,13	21,21	21,28	21,20	21,18	21,17	21,17	21,20	21,11	21,12	21,21	21,20	21,16	21,31	21,34	21,13	21,17	21,23	21,13	21,18	21,12	21,09	21,15	21,16	21,08	21,17	21,19	21,20	21,21	21,21	21,20	21,15	21,16	21,15	21,15	21,09	21,18	21,16	21,24	21,24	21,26	21,37	21,30	21,18	21,14	21,19	21,17	21,11	21,12	21,13	21,12	21,15	21,14	21,10	21,12	21,14	21,13	21,18	21,18	21,11	21,11	21,15	21,09	21,12	21,05	21,06	21,09	21,11	21,10	21,06	21,10	21,12	21,07	21,04	21,03	21,05	20,95	20,99	20,97	20,97	20,96	20,98	20,92	20,90	20,88	20,94	20,96	20,90	20,88	20,89	20,88	20,84	20,79	20,78	20,83	20,76	20,77	20,76	20,78	20,73	20,69	20,73	20,75	20,59	20,49	20,59	20,53	20,44	20,38	20,44	20,40	20,39	20,37	20,36	20,40	20,38	20,43	20,41	20,34	20,38	20,40	20,39	20,39	20,38	20,47	20,40	20,31	20,32	20,35	20,29	20,32	20,36	20,34	20,30	20,39	20,37	20,41	20,40	20,31	20,29	20,37	20,35	20,34	20,35	20,31	20,37	20,31	20,33	20,32	20,37	20,41	20,34	20,30	20,24	20,37	20,38	20,32	20,32	20,33	20,36	20,32	20,28	20,30	20,32	20,26	20,32	20,35	20,39	20,41	20,37	20,38	20,40	20,41	20,39	20,28	20,31	20,27	20,24	20,29	20,27	20,25	20,31	20,31	20,27	20,28	20,40	20,40	20,31	20,26	20,28	20,30	20,34	20,41	20,35	20,36	20,40	20,35	20,35	20,31	20,28	20,38	20,30	20,26	20,33	20,35	20,29	20,23	20,22	20,23	20,27	20,23	20,29	20,30	20,26	20,21	20,23	20,29	20,34	20,26	20,28	20,35	20,28	20,22	20,24	20,25	20,31	20,28	20,30	20,34	20,32	20,30	20,29	20,26	20,22	20,33	20,38	20,26	20,21	20,31	20,24	20,25	20,25	20,27	20,28	20,27	20,34	20,34	20,28	20,16	20,23	20,28	20,25	20,33	20,41	20,34	20,21	20,23	20,23	20,26	20,23	20,26	20,32	20,34	20,35	20,27	20,27	20,20	20,21	20,26	20,15	20,19	20,18	20,22	20,20	20,22	20,30	20,29	20,21	20,16	20,20	20,18	20,33	20,31	20,32	20,24	20,23	20,29	20,33	20,35	20,30	20,32	20,27	20,19	20,33	20,34	20,35	20,17	20,21	20,30	20,24	20,25	20,25	20,21	20,19	20,24	20,25	20,21	20,22	20,21	20,29	20,32	20,33	20,34	
20,33	20,16	20,27	20,36	20,25	20,26	20,34	20,26	20,25	20,26	20,30	20,38	20,34	20,27	20,21	20,31	20,32	20,33	20,24	20,29	20,25	20,34	20,32	20,25	20,27	20,30	20,26	20,30	20,42	20,34	20,39	20,35	20,37	20,35	20,38	20,39	20,32	20,33	20,30	20,25	20,22	20,29	20,30	20,27	20,30	20,37	20,31	20,28	20,32	20,27	20,33	20,30	20,30	20,35	20,35	20,36	20,31	20,30	20,32	20,34	20,36	20,38	20,45	20,44	20,35	20,37	20,39	20,42	20,42	20,37	20,43	20,35	20,36	20,39	20,44	20,40	20,43	20,40	20,40	20,40	20,35	20,31	20,34	20,40	20,40	20,33	20,35	20,43	20,44	20,45	20,44	20,38	20,35	20,36	20,34	20,47	20,43	20,38	20,41	20,37	20,35	20,40	20,37	20,33	20,40	20,38	20,33	20,35	20,35	20,39	20,41	20,48	20,46	20,38	20,44	20,44	20,36	20,39	20,40	20,39	20,38	20,43	20,47	20,44	20,40	20,38	20,41	20,38	20,36	20,38	20,31	20,41	20,39	20,34	20,42	20,42	20,35	20,40	20,41	20,44	20,43	20,40	20,34	20,39	20,36	20,43	20,36	20,36	20,38	20,44	20,47	20,41	20,39	20,38	20,39	20,50	20,48	20,47	20,37	20,36	20,39	20,39	20,44	20,45	20,46	20,44	20,47	20,37	20,37	20,34	20,36	20,33	20,36	20,44	20,44	20,45	20,44	20,41	20,43	20,39	20,44	20,40	20,37	20,39	20,40	20,47	20,49	20,43	20,40	20,49	20,50	20,43	20,41	20,41	20,48	20,52	20,54	20,54	20,48	20,42	20,51	20,59	20,52	20,55	20,57	20,52	20,57	20,65	20,70	20,74	20,77	20,79	20,71	20,72	20,81	20,86	20,87	20,87	20,96	20,92	20,87	20,93	20,96	20,81	20,81	20,85	20,87	20,83	20,88	20,94	20,92	20,91	20,90	20,94	20,96	20,99	20,97	20,91	20,96	21,05	21,02	20,99	20,98	20,99	20,90	20,98	21,05	21,06	21,11	21,10	21,07	21,07	21,10	21,09	21,09	21,04	21,05	21,11	21,13	21,13	21,13	21,11	21,09	21,08	21,14	21,11	21,00	21,07	21,06	21,17	21,21	21,19	21,21	21,19	21,28	21,23	21,18	21,14	21,19	21,22	21,21	21,23	21,22	21,23	21,30	21,25	21,19	21,23	21,22	21,30	21,28	21,29	21,28	21,15	21,20	21,21	21,25	21,22	21,21	21,19	21,17	21,29	21,24	21,17	21,30	21,27	21,26	21,35	21,22	21,19	21,26	21,29	21,37	21,34	21,27	21,29	21,33	21,32	21,33	21,42	21,39	21,31	21,36	21,38	21,32	21,37	21,43	21,44	21,36	21,37	21,38	21,35	21,36	21,35	21,34	21,31	21,39	21,39	21,42	21,45	21,51	21,58	21,41	21,40	21,46	21,46	21,45	21,45	21,37	21,44	21,45	21,42	21,47	21,46	21,49	21,47	21,52	21,49	21,43	21,35	21,38	21,44	21,44	21,50	21,52	21,43	21,44	21,45	21,55	21,60	21,50	21,41	21,46	21,43	21,38	21,36	21,31	21,35	21,43	21,42	21,33	21,31	21,36	21,39	21,44	21,42	21,34	21,36	21,33	21,31	21,33	21,32	21,27	21,28	21,29	21,26	21,25	21,28	21,29	21,20	21,17	21,15	21,19	21,14	21,07	21,11	21,05	20,97	21,02	21,04	21,03	20,99	21,05	21,00	20,97	20,95	20,94	20,93	20,89	20,81	20,81	20,81	20,81	20,86	20,85	20,79	20,82	20,79	20,77	20,75	20,63	20,53	20,62	20,52	20,44	20,43	20,48	20,39	20,35	20,45	20,42	20,28	20,36	20,37	20,48	20,44	20,35	20,39	20,44	20,45	20,41	20,41	20,42	20,36	20,25	20,32	20,36	20,37	20,25	20,33	20,36	20,35	20,31	20,36	20,42	20,41	20,35	20,29	20,29	20,36	20,36	20,40	20,32	20,24	20,30	20,40	20,38	20,38	20,35	20,29	20,30	20,32	20,33	20,31	20,34	20,26	20,29	20,28	20,29	20,26	20,30	20,29	20,30	20,32	20,33	20,38	20,39	20,39	20,36	20,40	20,34	20,29	20,35	20,31	20,32	20,33	20,33	20,35	20,33	20,37	20,35	20,34	20,38	20,42	20,38	20,35	20,29	20,29	20,29	20,39	20,37	20,41	20,37	20,32	20,31	20,36	20,30	20,36	20,34	20,32	20,37	20,34	20,26	20,23	20,31	20,28	20,31	20,29	20,26	20,30	20,27	20,32	20,38	20,35	20,26	20,26	20,22	20,30	20,34	20,26	20,27	20,30	20,25	20,28	20,23	20,30	20,33	20,31	20,33	20,24	20,16	20,27	20,33	20,28	20,21	20,30	20,31	20,23	20,19	20,31	20,23	20,32	20,41	20,35	20,33	20,32	20,26	20,27	20,26	20,33	20,47	20,40	20,27	20,28	20,28	20,28	20,25	20,35	20,42	20,35	20,28	20,28	20,29	20,21	20,21	20,30	20,22	20,21	20,22	20,21	20,25	20,17	20,24	20,28	20,28	20,23	20,23	20,24	20,31	20,27	20,28	20,24	20,17	20,33	20,36	20,35	20,34	20,33	20,33	20,27	20,30	20,33	20,37	20,23	20,17	20,23	20,22	20,13	20,16	20,17	20,23	20,22	20,25	20,24	20,23	20,17	20,26	20,34	20,28	20,25	
20,27	20,14	20,25	20,32	20,31	20,34	20,33	20,38	20,34	20,25	20,35	20,38	20,34	20,29	20,40	20,41	20,33	20,31	20,21	20,25	20,32	20,34	20,32	20,31	20,35	20,34	20,30	20,29	20,45	20,36	20,29	20,35	20,31	20,28	20,38	20,34	20,28	20,28	20,34	20,36	20,29	20,34	20,32	20,27	20,24	20,34	20,36	20,31	20,28	20,30	20,40	20,34	20,33	20,30	20,30	20,35	20,37	20,39	20,34	20,32	20,33	20,40	20,34	20,38	20,30	20,34	20,53	20,46	20,43	20,35	20,38	20,44	20,37	20,41	20,41	20,37	20,36	20,40	20,35	20,38	20,30	20,33	20,28	20,38	20,34	20,28	20,29	20,40	20,36	20,36	20,48	20,42	20,39	20,38	20,32	20,41	20,41	20,37	20,45	20,37	20,32	20,37	20,40	20,44	20,41	20,40	20,31	20,34	20,37	20,42	20,47	20,47	20,44	20,42	20,42	20,49	20,40	20,43	20,37	20,43	20,48	20,42	20,36	20,44	20,49	20,47	20,40	20,37	20,40	20,40	20,38	20,41	20,44	20,41	20,40	20,40	20,38	20,37	20,45	20,47	20,41	20,42	20,29	20,42	20,46	20,48	20,42	20,42	20,45	20,41	20,46	20,42	20,36	20,37	20,39	20,43	20,42	20,43	20,42	20,39	20,40	20,41	20,41	20,42	20,38	20,32	20,50	20,42	20,38	20,39	20,33	20,30	20,37	20,39	20,46	20,47	20,40	20,43	20,43	20,41	20,40	20,38	20,37	20,43	20,44	20,47	20,49	20,45	20,34	20,41	20,53	20,52	20,54	20,42	20,46	20,47	20,52	20,56	20,46	20,46	20,52	20,59	20,58	20,67	20,67	20,67	20,65	20,69	20,82	20,92	20,93	20,96	20,85	20,93	21,02	21,03	21,00	20,99	21,10	21,14	21,12	21,16	21,16	21,09	21,04	21,11	21,12	21,17	21,16	21,18	21,16	21,19	21,16	21,20	21,25	21,16	21,23	21,23	21,17	21,33	21,38	21,32	21,29	21,33	21,25	21,29	21,31	21,30	21,35	21,38	21,34	21,34	21,40	21,37	21,33	21,33	21,35	21,38	21,30	21,31	21,34	21,41	21,37	21,37	21,35	21,32	21,26	21,32	21,36	21,40	21,40	21,41	21,41	21,44	21,51	21,44	21,37	21,30	21,27	21,36	21,41	21,48	21,46	21,46	21,51	21,43	21,40	21,42	21,38	21,41	21,44	21,43	21,40	21,36	21,44	21,44	21,46	21,41	21,47	21,39	21,30	21,43	21,44	21,38	21,40	21,46	21,44	21,44	21,43	21,35	21,37	21,40	21,36	21,49	21,49	21,47	21,43	21,45	21,45	21,47	21,46	21,43	21,46	21,48	21,46	21,45	21,47	21,46	21,43	21,49	21,45	21,38	21,43	21,43	21,37	21,39	21,54	21,52	21,55	21,47	21,51	21,58	21,49	21,48	21,48	21,54	21,58	21,55	21,51	21,52	21,52	21,51	21,50	21,53	21,56	21,57	21,56	21,58	21,52	21,47	21,49	21,51	21,54	21,57	21,55	21,58	21,48	21,52	21,54	21,59	21,59	21,55	21,59	21,52	21,49	21,41	21,47	21,48	21,52	21,56	21,53	21,47	21,43	21,51	21,54	21,49	21,42	21,47	21,50	21,43	21,45	21,44	21,40	21,35	21,33	21,29	21,31	21,33	21,29	21,26	21,27	21,22	21,22	21,24	21,21	21,20	21,20	21,08	21,12	21,16	21,04	20,98	21,08	21,02	20,97	20,96	20,93	20,94	20,98	20,92	20,92	20,89	20,84	20,88	20,85	20,82	20,85	20,89	20,82	20,72	20,64	20,53	20,61	20,59	20,55	20,44	20,50	20,42	20,41	20,48	20,44	20,27	20,34	20,42	20,45	20,47	20,37	20,36	20,41	20,39	20,38	20,45	20,45	20,44	20,32	20,31	20,36	20,41	20,39	20,35	20,42	20,37	20,38	20,41	20,43	20,44	20,44	20,32	20,24	20,26	20,33	20,38	20,36	20,30	20,36	20,41	20,33	20,33	20,36	20,31	20,27	20,29	20,30	20,31	20,30	20,27	20,39	20,33	20,31	20,29	20,29	20,33	20,22	20,33	20,36	20,34	20,25	20,32	20,30	20,35	20,31	20,29	20,31	20,28	20,31	20,36	20,38	20,38	20,39	20,39	20,35	20,33	20,31	20,39	20,35	20,28	20,27	20,38	20,34	20,29	20,25	20,26	20,32	20,30	20,29	20,30	20,23	20,35	20,42	20,30	20,34	20,30	20,28	20,32	20,34	20,35	20,34	20,31	20,26	20,29	20,23	20,25	20,41	20,41	20,34	20,32	20,33	20,35	20,36	20,27	20,28	20,27	20,28	20,27	20,25	20,25	20,36	20,39	20,43	20,38	20,18	20,24	20,31	20,33	20,26	20,27	20,35	20,27	20,21	20,33	20,28	20,26	20,29	20,33	20,27	20,37	20,33	20,29	20,28	20,35	20,44	20,40	20,29	20,30	20,28	20,23	20,17	20,29	20,37	20,33	20,25	20,26	20,28	20,25	20,25	20,34	20,30	20,23	20,26	20,21	20,24	20,21	20,25	20,27	20,26	20,25	20,24	20,24	20,29	20,23	20,30	20,28	20,23	20,34	20,33	20,28	20,28	20,26	20,24	20,21	20,32	20,31	20,27	20,26	20,19	20,27	20,22	20,12	20,20	20,29	20,26	20,23	20,22	20,26	20,34	20,25	20,27	20,32	20,22	20,21	
20,21	20,14	20,20	20,26	20,29	20,31	20,29	20,37	20,41	20,30	20,29	20,36	20,27	20,34	20,35	20,37	20,33	20,34	20,25	20,28	20,29	20,32	20,28	20,30	20,32	20,30	20,30	20,35	20,29	20,27	20,31	20,33	20,23	20,25	20,28	20,27	20,26	20,30	20,38	20,37	20,38	20,39	20,36	20,29	20,22	20,23	20,29	20,34	20,32	20,31	20,37	20,37	20,34	20,35	20,25	20,31	20,32	20,29	20,34	20,34	20,31	20,38	20,30	20,25	20,34	20,37	20,44	20,48	20,50	20,40	20,37	20,40	20,34	20,33	20,33	20,32	20,40	20,38	20,41	20,38	20,30	20,40	20,36	20,38	20,43	20,38	20,26	20,36	20,41	20,35	20,42	20,41	20,36	20,35	20,33	20,40	20,44	20,37	20,42	20,44	20,39	20,33	20,38	20,42	20,40	20,46	20,39	20,40	20,38	20,45	20,50	20,44	20,37	20,39	20,45	20,46	20,44	20,45	20,34	20,42	20,45	20,41	20,36	20,42	20,42	20,41	20,32	20,44	20,44	20,45	20,42	20,38	20,42	20,37	20,39	20,39	20,38	20,39	20,40	20,44	20,46	20,43	20,37	20,31	20,40	20,44	20,39	20,39	20,44	20,44	20,48	20,44	20,36	20,35	20,45	20,49	20,40	20,48	20,47	20,41	20,36	20,41	20,44	20,38	20,33	20,32	20,36	20,40	20,43	20,48	20,37	20,35	20,37	20,39	20,47	20,48	20,38	20,39	20,47	20,45	20,40	20,43	20,40	20,40	20,48	20,48	20,48	20,51	20,46	20,55	20,55	20,57	20,53	20,43	20,50	20,48	20,49	20,64	20,60	20,66	20,65	20,64	20,73	20,77	20,80	20,75	20,74	20,72	20,82	20,91	21,00	20,98	20,97	20,97	21,09	21,09	21,08	21,06	21,06	21,19	21,29	21,23	21,15	21,19	21,16	21,22	21,31	21,32	21,29	21,29	21,30	21,35	21,37	21,35	21,27	21,26	21,41	21,46	21,40	21,34	21,40	21,39	21,44	21,50	21,43	21,40	21,39	21,42	21,50	21,45	21,45	21,45	21,43	21,50	21,46	21,46	21,51	21,58	21,52	21,41	21,37	21,37	21,41	21,45	21,48	21,44	21,39	21,47	21,53	21,49	21,44	21,46	21,45	21,45	21,54	21,55	21,45	21,41	21,43	21,46	21,53	21,51	21,50	21,53	21,59	21,57	21,55	21,53	21,51	21,52	21,52	21,45	21,46	21,48	21,51	21,49	21,51	21,49	21,56	21,53	21,40	21,45	21,48	21,49	21,52	21,46	21,47	21,41	21,46	21,45	21,47	21,52	21,46	21,48	21,52	21,51	21,44	21,46	21,47	21,49	21,51	21,48	21,52	21,49	21,51	21,51	21,45	21,47	21,53	21,50	21,52	21,45	21,44	21,41	21,41	21,46	21,57	21,60	21,58	21,49	21,54	21,58	21,51	21,50	21,53	21,54	21,52	21,54	21,58	21,60	21,57	21,50	21,45	21,59	21,59	21,56	21,58	21,64	21,56	21,58	21,59	21,59	21,60	21,53	21,54	21,55	21,52	21,55	21,62	21,66	21,64	21,56	21,53	21,56	21,55	21,54	21,51	21,52	21,54	21,50	21,49	21,54	21,58	21,63	21,63	21,53	21,51	21,52	21,56	21,51	21,46	21,50	21,46	21,44	21,38	21,35	21,36	21,37	21,30	21,35	21,39	21,31	21,29	21,21	21,19	21,22	21,17	21,10	21,13	21,10	21,10	21,06	21,00	20,96	20,93	21,02	20,99	20,94	20,99	20,92	20,93	20,91	20,86	20,84	20,91	20,87	20,76	20,82	20,81	20,63	20,56	20,56	20,61	20,61	20,60	20,49	20,47	20,44	20,38	20,46	20,42	20,33	20,36	20,33	20,33	20,40	20,41	20,38	20,38	20,33	20,33	20,39	20,38	20,37	20,36	20,33	20,28	20,38	20,43	20,33	20,39	20,36	20,36	20,45	20,40	20,42	20,48	20,40	20,36	20,26	20,31	20,34	20,37	20,35	20,45	20,39	20,29	20,35	20,38	20,36	20,28	20,23	20,28	20,23	20,28	20,27	20,34	20,30	20,26	20,38	20,38	20,31	20,33	20,25	20,35	20,28	20,19	20,27	20,37	20,33	20,32	20,28	20,33	20,32	20,22	20,23	20,31	20,32	20,33	20,35	20,25	20,27	20,28	20,35	20,29	20,25	20,28	20,33	20,32	20,20	20,30	20,33	20,28	20,33	20,30	20,29	20,22	20,28	20,35	20,28	20,29	20,35	20,30	20,26	20,33	20,30	20,26	20,26	20,25	20,41	20,34	20,26	20,36	20,35	20,30	20,32	20,35	20,32	20,36	20,32	20,34	20,28	20,28	20,23	20,15	20,22	20,42	20,42	20,44	20,34	20,23	20,30	20,30	20,29	20,36	20,37	20,37	20,36	20,29	20,34	20,33	20,16	20,21	20,34	20,29	20,15	20,37	20,37	20,33	20,37	20,39	20,28	20,21	20,31	20,29	20,22	20,29	20,30	20,32	20,25	20,20	20,29	20,24	20,22	20,28	20,31	20,28	20,25	20,29	20,29	20,24	20,22	20,30	20,31	20,27	20,29	20,25	20,31	20,38	20,27	20,24	20,22	20,24	20,24	20,36	20,23	20,30	20,18	20,25	20,22	20,29	20,35	20,27	20,24	20,29	20,28	20,23	20,20	20,22	20,35	20,30	20,32	20,37	20,36	20,26	20,22	20,28	20,30	20,26	20,26	
20,26	20,18	20,30	20,26	20,33	20,29	20,31	20,31	20,28	20,23	20,29	20,35	20,24	20,23	20,30	20,28	20,28	20,31	20,35	20,25	20,25	20,27	20,36	20,31	20,23	20,32	20,29	20,23	20,26	20,24	20,28	20,41	20,29	20,27	20,30	20,29	20,24	20,24	20,31	20,32	20,32	20,37	20,29	20,30	20,30	20,29	20,25	20,29	20,36	20,36	20,37	20,32	20,32	20,39	20,36	20,34	20,36	20,30	20,28	20,38	20,41	20,37	20,40	20,34	20,31	20,41	20,37	20,38	20,47	20,47	20,34	20,37	20,31	20,37	20,35	20,30	20,37	20,36	20,34	20,37	20,35	20,38	20,33	20,36	20,37	20,42	20,31	20,32	20,43	20,52	20,44	20,42	20,37	20,30	20,33	20,50	20,49	20,42	20,42	20,39	20,34	20,36	20,43	20,46	20,46	20,44	20,40	20,40	20,36	20,33	20,41	20,43	20,35	20,38	20,38	20,45	20,45	20,51	20,45	20,35	20,51	20,53	20,36	20,38	20,42	20,37	20,37	20,33	20,33	20,46	20,43	20,36	20,36	20,37	20,45	20,40	20,39	20,41	20,40	20,45	20,45	20,41	20,43	20,41	20,40	20,41	20,37	20,41	20,45	20,42	20,46	20,42	20,35	20,33	20,45	20,53	20,44	20,45	20,46	20,50	20,41	20,39	20,44	20,38	20,42	20,39	20,39	20,40	20,41	20,52	20,46	20,39	20,42	20,44	20,48	20,48	20,39	20,45	20,47	20,43	20,44	20,44	20,46	20,43	20,45	20,48	20,55	20,53	20,52	20,60	20,61	20,62	20,60	20,51	20,49	20,57	20,59	20,70	20,69	20,67	20,69	20,77	20,75	20,80	20,86	20,80	20,81	20,79	20,84	20,94	21,05	21,03	21,03	21,06	21,09	21,16	21,10	21,13	21,15	21,18	21,21	21,22	21,23	21,19	21,25	21,26	21,33	21,37	21,37	21,32	21,34	21,41	21,40	21,41	21,36	21,38	21,43	21,47	21,48	21,47	21,47	21,41	21,44	21,52	21,50	21,44	21,41	21,51	21,56	21,54	21,55	21,52	21,57	21,56	21,53	21,50	21,52	21,59	21,57	21,50	21,37	21,40	21,41	21,43	21,47	21,51	21,54	21,50	21,53	21,43	21,46	21,46	21,49	21,50	21,57	21,59	21,59	21,46	21,49	21,50	21,58	21,52	21,52	21,55	21,62	21,57	21,52	21,49	21,51	21,57	21,51	21,47	21,52	21,48	21,48	21,52	21,52	21,51	21,58	21,56	21,49	21,53	21,54	21,49	21,56	21,54	21,45	21,44	21,46	21,56	21,55	21,56	21,49	21,52	21,52	21,56	21,49	21,49	21,53	21,58	21,54	21,50	21,54	21,52	21,55	21,58	21,55	21,52	21,61	21,52	21,58	21,53	21,53	21,49	21,51	21,53	21,59	21,61	21,57	21,53	21,62	21,62	21,52	21,56	21,64	21,59	21,60	21,60	21,59	21,63	21,62	21,57	21,51	21,61	21,63	21,60	21,69	21,73	21,68	21,58	21,61	21,60	21,69	21,67	21,60	21,58	21,55	21,63	21,63	21,72	21,69	21,63	21,66	21,66	21,58	21,59	21,56	21,49	21,55	21,50	21,46	21,52	21,57	21,67	21,65	21,61	21,51	21,55	21,46	21,49	21,51	21,50	21,47	21,52	21,54	21,47	21,44	21,41	21,37	21,36	21,37	21,37	21,33	21,24	21,23	21,25	21,22	21,14	21,15	21,07	21,07	21,06	21,03	21,01	21,04	21,07	20,98	20,94	20,97	20,95	20,93	20,92	20,84	20,85	20,87	20,77	20,75	20,87	20,78	20,61	20,57	20,64	20,68	20,67	20,62	20,51	20,47	20,42	20,45	20,50	20,48	20,37	20,37	20,34	20,40	20,39	20,43	20,45	20,41	20,35	20,34	20,44	20,44	20,38	20,43	20,38	20,30	20,30	20,41	20,34	20,40	20,33	20,26	20,38	20,42	20,40	20,45	20,44	20,38	20,28	20,30	20,31	20,33	20,36	20,42	20,39	20,30	20,39	20,40	20,33	20,34	20,38	20,28	20,24	20,30	20,28	20,34	20,25	20,26	20,42	20,42	20,39	20,34	20,37	20,30	20,27	20,21	20,27	20,34	20,35	20,38	20,32	20,31	20,37	20,25	20,16	20,28	20,32	20,23	20,29	20,28	20,35	20,29	20,33	20,27	20,31	20,33	20,29	20,33	20,27	20,32	20,45	20,37	20,27	20,29	20,23	20,23	20,30	20,25	20,24	20,24	20,32	20,36	20,18	20,24	20,34	20,24	20,28	20,26	20,35	20,33	20,24	20,28	20,29	20,28	20,35	20,36	20,29	20,25	20,30	20,34	20,31	20,29	20,28	20,22	20,21	20,32	20,32	20,37	20,33	20,24	20,34	20,30	20,32	20,29	20,29	20,37	20,37	20,37	20,28	20,27	20,25	20,29	20,40	20,38	20,24	20,20	20,37	20,35	20,31	20,36	20,30	20,29	20,33	20,32	20,27	20,25	20,27	20,29	20,30	20,24	20,28	20,21	20,15	20,21	20,22	20,17	20,21	20,26	20,27	20,25	20,26	20,28	20,29	20,28	20,26	20,26	20,29	20,42	20,30	20,23	20,17	20,25	20,29	20,26	20,25	20,27	20,17	20,25	20,29	20,20	20,32	20,32	20,33	20,27	20,26	20,20	20,24	20,26	20,28	20,30	20,30	20,30	20,29	20,23	20,12	20,27	20,34	20,30	20,25	
20,25	20,28	20,24	20,32	20,35	20,36	20,35	20,29	20,29	20,33	20,37	20,28	20,30	20,31	20,35	20,36	20,27	20,29	20,40	20,38	20,24	20,27	20,27	20,37	20,35	20,36	20,32	20,31	20,32	20,34	20,34	20,40	20,33	20,23	20,22	20,28	20,24	20,27	20,30	20,28	20,23	20,25	20,29	20,35	20,32	20,24	20,24	20,27	20,46	20,35	20,38	20,39	20,37	20,34	20,30	20,36	20,40	20,38	20,34	20,35	20,35	20,31	20,36	20,40	20,34	20,34	20,36	20,31	20,40	20,39	20,35	20,44	20,35	20,39	20,38	20,35	20,36	20,31	20,35	20,39	20,41	20,40	20,33	20,36	20,40	20,35	20,35	20,34	20,38	20,47	20,48	20,44	20,48	20,42	20,43	20,37	20,34	20,35	20,38	20,42	20,34	20,37	20,47	20,52	20,46	20,41	20,43	20,44	20,30	20,29	20,34	20,38	20,39	20,41	20,47	20,47	20,46	20,46	20,44	20,38	20,46	20,49	20,42	20,42	20,41	20,46	20,41	20,37	20,38	20,33	20,33	20,35	20,41	20,42	20,45	20,45	20,40	20,37	20,40	20,44	20,48	20,42	20,44	20,45	20,51	20,46	20,39	20,42	20,45	20,40	20,41	20,41	20,44	20,42	20,45	20,58	20,52	20,44	20,45	20,50	20,44	20,38	20,43	20,39	20,42	20,51	20,42	20,37	20,44	20,53	20,48	20,38	20,42	20,43	20,39	20,45	20,40	20,47	20,46	20,37	20,44	20,43	20,46	20,47	20,54	20,50	20,56	20,59	20,60	20,70	20,65	20,67	20,69	20,62	20,62	20,65	20,63	20,67	20,65	20,67	20,70	20,87	20,84	20,78	20,80	20,78	20,82	20,86	20,78	20,94	21,06	21,14	21,10	21,12	21,11	21,16	21,10	21,16	21,22	21,22	21,24	21,32	21,25	21,24	21,33	21,35	21,32	21,33	21,44	21,44	21,34	21,36	21,40	21,44	21,40	21,41	21,43	21,49	21,47	21,55	21,58	21,51	21,54	21,55	21,51	21,52	21,47	21,48	21,50	21,56	21,61	21,60	21,59	21,56	21,54	21,49	21,62	21,67	21,58	21,59	21,48	21,47	21,55	21,49	21,48	21,49	21,58	21,56	21,55	21,56	21,53	21,56	21,52	21,61	21,62	21,57	21,52	21,53	21,54	21,56	21,53	21,58	21,51	21,59	21,67	21,57	21,52	21,54	21,64	21,65	21,55	21,49	21,59	21,51	21,58	21,59	21,56	21,56	21,64	21,67	21,54	21,56	21,60	21,54	21,55	21,60	21,52	21,53	21,51	21,56	21,64	21,62	21,58	21,62	21,66	21,61	21,60	21,56	21,58	21,66	21,61	21,56	21,53	21,53	21,54	21,57	21,66	21,56	21,53	21,56	21,60	21,57	21,61	21,61	21,60	21,57	21,61	21,67	21,69	21,66	21,65	21,68	21,55	21,56	21,64	21,69	21,62	21,64	21,65	21,65	21,66	21,66	21,64	21,68	21,71	21,68	21,72	21,80	21,69	21,64	21,62	21,70	21,74	21,73	21,70	21,70	21,69	21,67	21,68	21,69	21,74	21,70	21,72	21,72	21,63	21,60	21,62	21,64	21,66	21,57	21,57	21,61	21,63	21,70	21,67	21,63	21,53	21,56	21,55	21,51	21,57	21,53	21,42	21,46	21,57	21,53	21,48	21,46	21,43	21,42	21,42	21,31	21,26	21,23	21,30	21,25	21,24	21,15	21,20	21,13	21,13	21,07	21,06	21,04	21,07	21,03	20,94	20,97	20,97	20,94	20,91	20,95	20,88	20,90	20,84	20,79	20,80	20,84	20,83	20,75	20,69	20,70	20,70	20,66	20,61	20,54	20,46	20,45	20,47	20,45	20,48	20,46	20,30	20,32	20,39	20,41	20,41	20,45	20,47	20,46	20,43	20,44	20,49	20,44	20,45	20,39	20,39	20,33	20,32	20,30	20,38	20,32	20,26	20,39	20,50	20,48	20,36	20,40	20,34	20,29	20,27	20,35	20,35	20,32	20,42	20,34	20,39	20,42	20,33	20,34	20,34	20,37	20,26	20,27	20,36	20,40	20,38	20,28	20,26	20,35	20,40	20,36	20,35	20,33	20,32	20,33	20,32	20,35	20,37	20,40	20,39	20,32	20,34	20,33	20,32	20,25	20,28	20,33	20,22	20,27	20,37	20,40	20,33	20,34	20,34	20,37	20,34	20,35	20,30	20,27	20,32	20,42	20,43	20,33	20,41	20,38	20,30	20,34	20,29	20,23	20,29	20,34	20,30	20,20	20,26	20,28	20,20	20,26	20,35	20,28	20,29	20,31	20,34	20,24	20,30	20,39	20,38	20,32	20,30	20,36	20,39	20,31	20,30	20,28	20,26	20,28	20,26	20,22	20,35	20,37	20,28	20,30	20,36	20,39	20,36	20,34	20,38	20,37	20,37	20,33	20,19	20,30	20,39	20,36	20,36	20,32	20,29	20,28	20,34	20,28	20,37	20,34	20,28	20,27	20,26	20,28	20,23	20,24	20,23	20,32	20,35	20,25	20,25	20,31	20,26	20,15	20,16	20,24	20,26	20,21	20,34	20,27	20,35	20,26	20,29	20,29	20,31	20,34	20,38	20,36	20,25	20,22	20,27	20,22	20,26	20,21	20,33	20,31	20,25	20,34	20,27	20,27	20,34	20,34	20,30	20,27	20,27	20,23	20,32	20,25	20,26	20,28	20,24	20,20	20,19	20,25	20,32	20,33	20,25	20,26	
20,24	20,25	20,24	20,34	20,35	20,33	20,34	20,23	20,26	20,34	20,36	20,31	20,25	20,30	20,41	20,43	20,30	20,29	20,40	20,35	20,40	20,36	20,30	20,39	20,45	20,33	20,32	20,36	20,37	20,38	20,40	20,42	20,26	20,17	20,31	20,21	20,26	20,33	20,34	20,33	20,31	20,26	20,26	20,34	20,38	20,33	20,27	20,34	20,45	20,41	20,38	20,29	20,35	20,40	20,38	20,33	20,30	20,38	20,40	20,38	20,24	20,25	20,34	20,29	20,35	20,30	20,32	20,34	20,39	20,41	20,35	20,37	20,38	20,38	20,41	20,38	20,34	20,28	20,32	20,35	20,34	20,45	20,36	20,36	20,43	20,41	20,45	20,34	20,30	20,47	20,53	20,42	20,42	20,37	20,39	20,35	20,32	20,34	20,37	20,39	20,39	20,30	20,30	20,47	20,47	20,42	20,45	20,43	20,32	20,38	20,49	20,43	20,41	20,48	20,45	20,47	20,50	20,45	20,44	20,37	20,42	20,49	20,44	20,47	20,46	20,47	20,42	20,36	20,43	20,42	20,36	20,39	20,40	20,43	20,35	20,45	20,44	20,42	20,39	20,42	20,44	20,45	20,41	20,45	20,48	20,49	20,40	20,47	20,49	20,40	20,32	20,35	20,37	20,35	20,41	20,51	20,42	20,37	20,41	20,48	20,54	20,43	20,49	20,50	20,42	20,49	20,49	20,39	20,47	20,55	20,48	20,30	20,36	20,47	20,39	20,43	20,41	20,41	20,49	20,49	20,44	20,37	20,43	20,48	20,53	20,52	20,47	20,53	20,62	20,67	20,68	20,63	20,63	20,63	20,62	20,69	20,67	20,67	20,64	20,67	20,74	20,85	20,90	20,87	20,84	20,90	20,92	20,94	20,83	20,82	20,92	21,08	21,09	21,10	21,15	21,18	21,11	21,13	21,25	21,27	21,28	21,35	21,26	21,19	21,29	21,31	21,35	21,34	21,42	21,50	21,50	21,36	21,47	21,51	21,45	21,50	21,54	21,57	21,50	21,58	21,63	21,57	21,60	21,66	21,61	21,52	21,49	21,57	21,59	21,60	21,56	21,57	21,52	21,55	21,55	21,58	21,62	21,71	21,70	21,61	21,56	21,52	21,55	21,60	21,52	21,51	21,58	21,67	21,63	21,63	21,63	21,63	21,63	21,63	21,67	21,59	21,60	21,63	21,55	21,58	21,62	21,64	21,58	21,59	21,67	21,60	21,63	21,64	21,68	21,80	21,63	21,53	21,57	21,59	21,64	21,63	21,61	21,67	21,64	21,62	21,56	21,60	21,64	21,60	21,54	21,60	21,67	21,65	21,69	21,61	21,60	21,70	21,69	21,65	21,69	21,70	21,60	21,63	21,59	21,67	21,75	21,74	21,68	21,68	21,70	21,67	21,61	21,61	21,61	21,62	21,61	21,62	21,66	21,67	21,69	21,65	21,66	21,72	21,70	21,68	21,71	21,68	21,66	21,63	21,72	21,66	21,65	21,63	21,63	21,67	21,67	21,70	21,69	21,75	21,73	21,73	21,73	21,78	21,74	21,71	21,80	21,81	21,74	21,72	21,82	21,79	21,75	21,76	21,71	21,70	21,72	21,69	21,69	21,70	21,70	21,66	21,64	21,67	21,69	21,65	21,66	21,68	21,74	21,73	21,72	21,64	21,59	21,60	21,54	21,54	21,54	21,49	21,47	21,55	21,55	21,48	21,49	21,49	21,47	21,48	21,49	21,36	21,35	21,34	21,40	21,32	21,26	21,25	21,20	21,17	21,18	21,11	21,17	21,12	21,08	21,10	21,02	21,07	21,02	20,94	20,95	20,93	20,89	20,87	20,87	20,79	20,82	20,77	20,81	20,77	20,77	20,79	20,73	20,60	20,54	20,56	20,55	20,52	20,45	20,48	20,39	20,45	20,38	20,33	20,32	20,43	20,42	20,37	20,39	20,42	20,44	20,41	20,42	20,43	20,47	20,38	20,37	20,34	20,28	20,29	20,37	20,37	20,33	20,41	20,38	20,41	20,44	20,42	20,48	20,43	20,32	20,38	20,42	20,32	20,38	20,38	20,34	20,40	20,36	20,34	20,41	20,42	20,30	20,31	20,40	20,44	20,39	20,28	20,28	20,31	20,38	20,43	20,43	20,37	20,29	20,36	20,40	20,29	20,32	20,43	20,44	20,34	20,30	20,32	20,36	20,33	20,32	20,38	20,38	20,37	20,34	20,36	20,35	20,37	20,29	20,37	20,37	20,39	20,30	20,29	20,35	20,44	20,43	20,41	20,45	20,44	20,32	20,34	20,33	20,26	20,27	20,27	20,30	20,29	20,26	20,26	20,27	20,20	20,33	20,40	20,38	20,42	20,31	20,24	20,21	20,31	20,39	20,30	20,42	20,35	20,32	20,33	20,30	20,39	20,27	20,26	20,34	20,32	20,37	20,36	20,24	20,28	20,31	20,30	20,29	20,29	20,42	20,41	20,34	20,35	20,30	20,33	20,38	20,31	20,37	20,32	20,25	20,32	20,32	20,30	20,29	20,25	20,21	20,31	20,27	20,26	20,22	20,31	20,32	20,28	20,27	20,30	20,28	20,43	20,40	20,24	20,25	20,35	20,35	20,28	20,34	20,26	20,34	20,16	20,21	20,26	20,31	20,34	20,38	20,25	20,28	20,24	20,30	20,28	20,27	20,20	20,26	20,31	20,23	20,32	20,30	20,35	20,36	20,32	20,30	20,28	20,31	20,32	20,32	20,31	20,19	20,31	20,24	20,23	20,22	20,27	20,27	20,26	20,23	20,24	
20,31	20,24	20,27	20,32	20,31	20,22	20,25	20,25	20,29	20,25	20,27	20,28	20,26	20,24	20,30	20,34	20,32	20,36	20,41	20,32	20,35	20,41	20,36	20,45	20,42	20,40	20,42	20,43	20,35	20,33	20,36	20,44	20,29	20,19	20,24	20,33	20,31	20,29	20,38	20,34	20,37	20,26	20,25	20,31	20,33	20,41	20,32	20,33	20,39	20,32	20,35	20,29	20,31	20,36	20,41	20,35	20,29	20,35	20,37	20,42	20,39	20,32	20,45	20,44	20,34	20,30	20,38	20,38	20,46	20,43	20,37	20,36	20,37	20,39	20,49	20,36	20,36	20,41	20,34	20,37	20,41	20,40	20,32	20,30	20,40	20,44	20,34	20,36	20,31	20,41	20,48	20,38	20,37	20,32	20,37	20,38	20,40	20,45	20,38	20,34	20,38	20,34	20,33	20,45	20,43	20,48	20,44	20,37	20,38	20,47	20,43	20,45	20,44	20,48	20,51	20,41	20,48	20,48	20,47	20,36	20,29	20,47	20,51	20,49	20,42	20,46	20,47	20,42	20,37	20,40	20,35	20,41	20,43	20,40	20,41	20,43	20,43	20,45	20,46	20,43	20,45	20,46	20,44	20,50	20,46	20,47	20,47	20,55	20,57	20,43	20,33	20,35	20,36	20,41	20,39	20,46	20,40	20,37	20,35	20,43	20,48	20,45	20,55	20,57	20,41	20,36	20,46	20,51	20,52	20,55	20,45	20,43	20,41	20,48	20,43	20,46	20,48	20,48	20,45	20,40	20,48	20,45	20,42	20,49	20,55	20,57	20,52	20,55	20,60	20,62	20,64	20,68	20,61	20,56	20,60	20,62	20,66	20,65	20,63	20,64	20,74	20,85	20,98	20,93	20,87	20,97	21,02	21,04	20,99	20,83	20,81	21,00	21,06	21,09	21,15	21,22	21,24	21,16	21,26	21,27	21,30	21,32	21,32	21,36	21,36	21,38	21,29	21,36	21,42	21,48	21,50	21,48	21,53	21,55	21,53	21,49	21,56	21,66	21,55	21,61	21,65	21,60	21,64	21,71	21,70	21,60	21,53	21,61	21,74	21,78	21,62	21,56	21,57	21,62	21,65	21,65	21,63	21,59	21,67	21,70	21,65	21,60	21,59	21,63	21,63	21,57	21,60	21,63	21,68	21,74	21,66	21,67	21,65	21,61	21,65	21,70	21,68	21,75	21,69	21,65	21,66	21,72	21,64	21,64	21,68	21,71	21,70	21,64	21,67	21,74	21,75	21,60	21,55	21,62	21,61	21,64	21,68	21,69	21,67	21,64	21,64	21,71	21,71	21,66	21,68	21,65	21,69	21,71	21,71	21,72	21,70	21,70	21,73	21,63	21,62	21,80	21,74	21,70	21,69	21,68	21,74	21,79	21,76	21,67	21,68	21,70	21,67	21,63	21,66	21,65	21,68	21,71	21,81	21,75	21,70	21,70	21,74	21,75	21,76	21,70	21,76	21,76	21,71	21,74	21,74	21,74	21,73	21,64	21,69	21,77	21,77	21,74	21,77	21,78	21,72	21,69	21,72	21,76	21,82	21,75	21,79	21,74	21,75	21,71	21,83	21,87	21,79	21,75	21,80	21,84	21,77	21,71	21,80	21,78	21,80	21,73	21,67	21,72	21,67	21,70	21,76	21,79	21,73	21,78	21,75	21,67	21,61	21,60	21,58	21,52	21,54	21,60	21,57	21,65	21,64	21,48	21,53	21,57	21,54	21,56	21,56	21,50	21,46	21,44	21,45	21,37	21,36	21,36	21,30	21,23	21,23	21,17	21,19	21,28	21,15	21,16	21,13	21,11	21,08	20,97	21,00	21,02	21,00	20,98	20,92	20,81	20,76	20,80	20,79	20,85	20,86	20,79	20,77	20,71	20,55	20,54	20,62	20,57	20,53	20,45	20,45	20,39	20,36	20,38	20,38	20,42	20,41	20,38	20,38	20,40	20,39	20,44	20,38	20,37	20,39	20,38	20,35	20,36	20,33	20,41	20,45	20,35	20,31	20,35	20,36	20,39	20,48	20,42	20,43	20,45	20,32	20,42	20,44	20,41	20,40	20,35	20,33	20,39	20,40	20,32	20,33	20,42	20,34	20,33	20,38	20,40	20,30	20,23	20,25	20,38	20,48	20,46	20,42	20,38	20,29	20,34	20,37	20,34	20,36	20,43	20,44	20,37	20,25	20,28	20,39	20,34	20,28	20,32	20,33	20,40	20,38	20,29	20,36	20,30	20,27	20,27	20,30	20,30	20,40	20,29	20,32	20,38	20,27	20,27	20,35	20,42	20,35	20,37	20,39	20,35	20,32	20,32	20,25	20,34	20,29	20,27	20,32	20,29	20,29	20,37	20,44	20,43	20,36	20,24	20,26	20,31	20,37	20,35	20,32	20,33	20,25	20,36	20,36	20,38	20,35	20,34	20,39	20,40	20,37	20,34	20,33	20,31	20,35	20,32	20,24	20,25	20,33	20,36	20,29	20,36	20,39	20,31	20,40	20,28	20,26	20,28	20,26	20,32	20,22	20,20	20,29	20,23	20,21	20,33	20,33	20,23	20,27	20,28	20,38	20,34	20,27	20,24	20,35	20,29	20,32	20,27	20,26	20,26	20,28	20,38	20,34	20,31	20,32	20,36	20,30	20,31	20,36	20,39	20,30	20,24	20,17	20,16	20,23	20,38	20,41	20,16	20,18	20,34	20,27	20,30	20,29	20,31	20,32	20,25	20,31	20,34	20,26	20,38	20,32	20,32	20,22	20,30	20,25	20,22	20,18	20,26	20,31	20,23	20,24	20,25	
20,30	20,39	20,37	20,32	20,33	20,23	20,31	20,28	20,24	20,24	20,25	20,28	20,24	20,31	20,33	20,33	20,22	20,29	20,29	20,30	20,32	20,27	20,29	20,32	20,28	20,32	20,37	20,39	20,37	20,28	20,33	20,44	20,37	20,34	20,30	20,28	20,25	20,36	20,37	20,40	20,34	20,35	20,37	20,40	20,37	20,30	20,25	20,30	20,39	20,33	20,37	20,40	20,36	20,37	20,42	20,38	20,29	20,32	20,30	20,40	20,42	20,42	20,42	20,45	20,42	20,38	20,32	20,48	20,43	20,41	20,39	20,37	20,35	20,37	20,43	20,40	20,30	20,47	20,35	20,30	20,41	20,41	20,31	20,39	20,41	20,42	20,25	20,28	20,38	20,42	20,44	20,38	20,33	20,37	20,37	20,50	20,44	20,40	20,52	20,39	20,35	20,37	20,34	20,46	20,44	20,42	20,39	20,42	20,39	20,43	20,47	20,38	20,47	20,47	20,49	20,50	20,38	20,39	20,47	20,47	20,36	20,38	20,46	20,51	20,46	20,47	20,44	20,40	20,42	20,36	20,37	20,45	20,40	20,38	20,48	20,48	20,44	20,53	20,47	20,44	20,46	20,46	20,37	20,43	20,48	20,44	20,45	20,53	20,47	20,39	20,37	20,43	20,42	20,43	20,44	20,43	20,39	20,43	20,48	20,51	20,42	20,33	20,47	20,56	20,50	20,38	20,40	20,43	20,44	20,45	20,46	20,42	20,36	20,46	20,45	20,46	20,49	20,54	20,53	20,39	20,45	20,48	20,51	20,50	20,56	20,62	20,55	20,57	20,64	20,62	20,64	20,70	20,65	20,55	20,59	20,60	20,56	20,63	20,61	20,68	20,77	20,87	20,95	20,89	20,93	20,98	20,99	21,04	21,02	20,99	20,84	20,88	21,00	21,08	21,16	21,19	21,22	21,24	21,27	21,30	21,31	21,34	21,39	21,38	21,30	21,41	21,39	21,44	21,47	21,54	21,51	21,54	21,57	21,55	21,61	21,72	21,65	21,71	21,61	21,66	21,73	21,70	21,69	21,68	21,63	21,67	21,60	21,70	21,77	21,77	21,74	21,66	21,65	21,64	21,72	21,74	21,76	21,69	21,72	21,73	21,80	21,72	21,68	21,73	21,74	21,68	21,66	21,65	21,68	21,68	21,71	21,69	21,69	21,63	21,74	21,70	21,75	21,69	21,71	21,72	21,66	21,74	21,77	21,73	21,73	21,69	21,74	21,69	21,73	21,81	21,81	21,71	21,66	21,65	21,69	21,68	21,73	21,76	21,77	21,76	21,76	21,76	21,69	21,74	21,79	21,73	21,68	21,68	21,72	21,76	21,80	21,82	21,83	21,75	21,75	21,82	21,80	21,78	21,78	21,80	21,77	21,79	21,76	21,67	21,63	21,72	21,76	21,71	21,66	21,70	21,74	21,73	21,78	21,71	21,72	21,81	21,86	21,80	21,80	21,81	21,83	21,87	21,78	21,73	21,74	21,79	21,79	21,76	21,82	21,89	21,85	21,81	21,85	21,84	21,79	21,82	21,86	21,86	21,84	21,83	21,79	21,82	21,82	21,82	21,79	21,87	21,85	21,81	21,84	21,88	21,88	21,79	21,91	21,87	21,82	21,82	21,75	21,83	21,79	21,76	21,81	21,83	21,78	21,75	21,83	21,76	21,72	21,74	21,71	21,63	21,66	21,66	21,70	21,65	21,64	21,59	21,58	21,61	21,58	21,59	21,63	21,50	21,45	21,47	21,45	21,44	21,44	21,37	21,30	21,31	21,33	21,28	21,20	21,21	21,13	21,14	21,12	21,06	21,08	21,07	21,06	21,04	21,03	21,05	21,00	20,88	20,75	20,76	20,88	20,87	20,87	20,81	20,87	20,79	20,63	20,61	20,61	20,56	20,53	20,51	20,46	20,42	20,38	20,41	20,43	20,43	20,36	20,40	20,42	20,37	20,41	20,44	20,37	20,34	20,39	20,38	20,32	20,34	20,42	20,41	20,38	20,31	20,36	20,40	20,42	20,45	20,45	20,36	20,31	20,36	20,37	20,43	20,50	20,46	20,46	20,37	20,34	20,48	20,46	20,32	20,33	20,34	20,36	20,38	20,30	20,36	20,37	20,27	20,30	20,39	20,44	20,43	20,38	20,37	20,28	20,23	20,31	20,41	20,43	20,45	20,38	20,30	20,28	20,31	20,39	20,33	20,27	20,27	20,36	20,33	20,39	20,37	20,32	20,34	20,33	20,31	20,38	20,30	20,30	20,29	20,25	20,31	20,30	20,31	20,29	20,35	20,39	20,35	20,37	20,38	20,35	20,28	20,25	20,32	20,26	20,25	20,30	20,22	20,22	20,25	20,40	20,40	20,41	20,41	20,31	20,30	20,37	20,34	20,31	20,28	20,31	20,36	20,38	20,36	20,36	20,42	20,34	20,33	20,27	20,21	20,39	20,42	20,38	20,37	20,29	20,28	20,33	20,31	20,25	20,31	20,35	20,28	20,39	20,33	20,22	20,25	20,29	20,31	20,20	20,22	20,33	20,29	20,23	20,27	20,33	20,24	20,28	20,24	20,32	20,31	20,30	20,32	20,30	20,39	20,28	20,28	20,21	20,19	20,20	20,31	20,25	20,22	20,32	20,38	20,36	20,23	20,31	20,31	20,26	20,16	20,22	20,15	20,21	20,24	20,34	20,23	20,23	20,27	20,19	20,26	20,33	20,36	20,30	20,21	20,20	20,29	20,33	20,28	20,33	20,30	20,23	20,22	20,29	20,25	20,18	20,13	20,28	20,24	20,30	20,27	
20,22	20,26	20,35	20,39	20,31	20,30	20,33	20,34	20,30	20,28	20,35	20,43	20,30	20,33	20,37	20,40	20,29	20,26	20,26	20,29	20,25	20,24	20,27	20,30	20,31	20,31	20,27	20,28	20,29	20,28	20,34	20,36	20,30	20,30	20,35	20,30	20,28	20,23	20,40	20,38	20,31	20,36	20,38	20,37	20,34	20,41	20,28	20,33	20,36	20,37	20,37	20,43	20,40	20,40	20,40	20,32	20,30	20,42	20,36	20,36	20,36	20,44	20,35	20,36	20,32	20,38	20,37	20,40	20,42	20,34	20,37	20,45	20,46	20,39	20,39	20,36	20,31	20,27	20,33	20,31	20,34	20,38	20,32	20,37	20,35	20,27	20,29	20,32	20,37	20,46	20,46	20,41	20,40	20,39	20,36	20,41	20,47	20,42	20,45	20,45	20,38	20,33	20,41	20,45	20,50	20,44	20,45	20,39	20,48	20,46	20,43	20,43	20,38	20,38	20,40	20,43	20,36	20,42	20,47	20,45	20,46	20,44	20,46	20,51	20,41	20,41	20,42	20,40	20,41	20,45	20,38	20,47	20,42	20,33	20,45	20,49	20,41	20,44	20,51	20,43	20,43	20,46	20,37	20,40	20,51	20,45	20,34	20,50	20,45	20,41	20,45	20,49	20,44	20,44	20,49	20,51	20,37	20,39	20,43	20,46	20,34	20,40	20,49	20,49	20,46	20,49	20,47	20,45	20,43	20,41	20,41	20,42	20,36	20,45	20,50	20,37	20,35	20,49	20,51	20,53	20,45	20,49	20,54	20,45	20,47	20,64	20,59	20,57	20,61	20,67	20,60	20,66	20,68	20,62	20,65	20,67	20,59	20,63	20,66	20,72	20,77	20,92	20,91	20,91	20,93	20,93	20,93	20,99	21,07	21,04	20,94	20,95	21,01	21,08	21,13	21,20	21,21	21,23	21,24	21,29	21,38	21,43	21,47	21,44	21,38	21,40	21,52	21,55	21,54	21,56	21,63	21,57	21,55	21,58	21,59	21,61	21,63	21,75	21,69	21,64	21,75	21,74	21,76	21,73	21,71	21,75	21,73	21,81	21,86	21,84	21,83	21,77	21,71	21,70	21,72	21,74	21,79	21,78	21,74	21,75	21,75	21,73	21,69	21,75	21,79	21,73	21,75	21,73	21,75	21,70	21,75	21,80	21,72	21,76	21,82	21,73	21,74	21,81	21,79	21,73	21,68	21,80	21,84	21,78	21,79	21,73	21,80	21,79	21,81	21,87	21,84	21,77	21,78	21,77	21,74	21,72	21,82	21,77	21,79	21,81	21,72	21,76	21,73	21,80	21,87	21,82	21,77	21,75	21,78	21,83	21,79	21,83	21,85	21,79	21,79	21,89	21,82	21,79	21,78	21,84	21,79	21,85	21,84	21,76	21,69	21,75	21,89	21,85	21,74	21,78	21,84	21,84	21,77	21,72	21,79	21,85	21,88	21,84	21,88	21,86	21,86	21,88	21,76	21,80	21,88	21,92	21,89	21,80	21,92	21,96	21,91	21,94	21,93	21,89	21,92	21,93	22,01	22,04	21,90	21,82	21,88	21,89	21,85	21,87	21,88	21,96	21,99	21,88	21,84	21,87	21,94	21,92	21,96	21,88	21,85	21,82	21,84	21,87	21,88	21,83	21,81	21,86	21,88	21,84	21,91	21,89	21,81	21,81	21,79	21,73	21,74	21,72	21,78	21,72	21,70	21,73	21,63	21,68	21,64	21,63	21,68	21,58	21,50	21,51	21,50	21,51	21,48	21,39	21,38	21,31	21,36	21,26	21,27	21,22	21,17	21,13	21,11	21,07	21,12	21,08	21,05	21,01	21,04	20,99	20,94	20,87	20,73	20,81	20,87	20,91	20,80	20,84	20,86	20,73	20,63	20,58	20,51	20,53	20,54	20,52	20,45	20,40	20,35	20,33	20,33	20,36	20,34	20,34	20,37	20,39	20,46	20,47	20,41	20,42	20,41	20,31	20,35	20,36	20,38	20,38	20,40	20,34	20,36	20,39	20,39	20,44	20,40	20,34	20,33	20,31	20,35	20,38	20,45	20,50	20,42	20,38	20,36	20,35	20,41	20,37	20,37	20,32	20,39	20,37	20,35	20,33	20,32	20,29	20,36	20,43	20,33	20,36	20,28	20,32	20,34	20,22	20,22	20,35	20,40	20,45	20,37	20,31	20,36	20,34	20,28	20,31	20,31	20,30	20,31	20,34	20,35	20,35	20,37	20,32	20,39	20,38	20,40	20,39	20,30	20,27	20,23	20,33	20,40	20,39	20,37	20,32	20,37	20,30	20,39	20,33	20,30	20,26	20,27	20,27	20,26	20,26	20,31	20,19	20,15	20,26	20,30	20,30	20,34	20,34	20,31	20,26	20,38	20,34	20,24	20,27	20,29	20,25	20,30	20,29	20,33	20,37	20,27	20,32	20,40	20,26	20,23	20,31	20,38	20,38	20,31	20,26	20,26	20,21	20,23	20,32	20,29	20,29	20,31	20,33	20,32	20,28	20,27	20,29	20,13	20,09	20,35	20,33	20,27	20,31	20,30	20,27	20,24	20,26	20,35	20,33	20,32	20,33	20,28	20,36	20,29	20,21	20,17	20,24	20,29	20,28	20,24	20,28	20,28	20,27	20,27	20,21	20,30	20,32	20,25	20,22	20,24	20,21	20,24	20,17	20,26	20,29	20,24	20,26	20,22	20,24	20,30	20,27	20,27	20,27	20,21	20,25	20,24	20,24	20,31	20,29	20,23	20,21	20,23	20,28	20,27	20,20	20,27	20,26	20,28	20,32	
20,16	20,16	20,25	20,31	20,27	20,25	20,27	20,26	20,26	20,30	20,43	20,45	20,30	20,36	20,35	20,37	20,28	20,24	20,24	20,23	20,20	20,28	20,27	20,27	20,38	20,41	20,27	20,27	20,33	20,20	20,34	20,34	20,28	20,25	20,28	20,34	20,36	20,38	20,40	20,41	20,30	20,34	20,33	20,25	20,26	20,38	20,32	20,31	20,42	20,37	20,39	20,40	20,40	20,39	20,40	20,38	20,41	20,39	20,37	20,36	20,27	20,34	20,28	20,31	20,30	20,38	20,41	20,40	20,33	20,38	20,39	20,44	20,44	20,42	20,34	20,31	20,30	20,29	20,35	20,36	20,34	20,32	20,21	20,35	20,31	20,26	20,30	20,40	20,38	20,32	20,39	20,42	20,33	20,34	20,32	20,38	20,41	20,44	20,45	20,35	20,33	20,25	20,32	20,41	20,35	20,37	20,33	20,38	20,45	20,49	20,46	20,47	20,42	20,38	20,36	20,44	20,41	20,43	20,43	20,43	20,49	20,51	20,41	20,48	20,40	20,35	20,42	20,40	20,39	20,39	20,41	20,40	20,39	20,31	20,32	20,46	20,47	20,34	20,38	20,44	20,48	20,52	20,39	20,34	20,48	20,41	20,30	20,53	20,49	20,38	20,41	20,41	20,41	20,40	20,47	20,45	20,37	20,43	20,47	20,42	20,44	20,44	20,48	20,49	20,44	20,49	20,44	20,48	20,39	20,47	20,45	20,41	20,46	20,46	20,46	20,37	20,35	20,44	20,50	20,45	20,40	20,45	20,50	20,51	20,48	20,61	20,62	20,62	20,54	20,63	20,64	20,63	20,68	20,67	20,66	20,73	20,76	20,69	20,67	20,71	20,77	20,87	20,84	20,90	20,92	20,94	21,02	21,01	21,01	21,07	20,99	20,87	20,92	20,99	21,15	21,23	21,22	21,27	21,30	21,36	21,41	21,43	21,42	21,41	21,43	21,48	21,61	21,61	21,58	21,65	21,65	21,64	21,60	21,64	21,62	21,62	21,62	21,65	21,67	21,71	21,73	21,78	21,80	21,81	21,73	21,76	21,71	21,76	21,80	21,84	21,86	21,84	21,83	21,78	21,77	21,86	21,87	21,87	21,88	21,82	21,71	21,79	21,83	21,85	21,82	21,75	21,79	21,78	21,83	21,81	21,86	21,87	21,88	21,84	21,89	21,83	21,78	21,83	21,84	21,85	21,85	21,91	21,90	21,86	21,89	21,82	21,81	21,85	21,85	21,90	21,87	21,82	21,84	21,85	21,83	21,79	21,87	21,87	21,87	21,86	21,76	21,83	21,91	21,87	21,90	21,91	21,88	21,85	21,81	21,79	21,78	21,82	21,89	21,83	21,78	21,89	21,92	21,84	21,85	21,85	21,87	21,89	21,89	21,81	21,82	21,83	21,91	21,94	21,92	21,90	21,96	21,94	21,93	21,82	21,85	21,89	21,94	21,95	21,97	21,95	21,89	21,95	21,90	21,88	21,97	21,94	21,94	21,91	21,92	22,00	22,03	22,01	21,96	21,93	21,97	21,95	21,98	22,05	22,08	21,98	21,95	22,03	21,93	21,87	21,92	21,99	21,97	21,96	21,94	21,94	21,98	21,96	21,97	21,94	21,89	21,85	21,95	21,98	21,95	21,87	21,93	21,94	21,96	21,97	21,96	21,91	21,85	21,84	21,86	21,84	21,82	21,81	21,83	21,88	21,85	21,83	21,71	21,73	21,77	21,79	21,77	21,67	21,65	21,61	21,57	21,52	21,48	21,41	21,49	21,38	21,31	21,30	21,29	21,31	21,28	21,24	21,20	21,18	21,13	21,15	21,10	21,04	21,03	20,98	20,95	20,83	20,79	20,93	20,99	20,85	20,87	20,84	20,86	20,70	20,55	20,50	20,50	20,48	20,54	20,45	20,37	20,36	20,33	20,28	20,32	20,36	20,36	20,40	20,37	20,36	20,42	20,51	20,49	20,44	20,44	20,34	20,34	20,42	20,41	20,40	20,41	20,39	20,39	20,38	20,37	20,45	20,37	20,42	20,33	20,23	20,26	20,28	20,35	20,39	20,41	20,36	20,33	20,28	20,34	20,34	20,32	20,33	20,34	20,32	20,30	20,33	20,32	20,35	20,32	20,38	20,38	20,34	20,33	20,22	20,31	20,30	20,21	20,29	20,30	20,33	20,37	20,33	20,39	20,41	20,28	20,31	20,31	20,35	20,29	20,41	20,36	20,31	20,32	20,31	20,29	20,32	20,32	20,32	20,26	20,27	20,32	20,37	20,36	20,36	20,33	20,31	20,32	20,26	20,23	20,26	20,24	20,25	20,31	20,21	20,24	20,26	20,29	20,26	20,23	20,30	20,33	20,29	20,32	20,37	20,31	20,27	20,31	20,34	20,24	20,31	20,37	20,27	20,22	20,33	20,29	20,28	20,32	20,33	20,48	20,36	20,27	20,27	20,24	20,32	20,34	20,26	20,31	20,24	20,31	20,40	20,29	20,35	20,31	20,31	20,30	20,27	20,20	20,23	20,21	20,11	20,24	20,25	20,28	20,29	20,24	20,22	20,24	20,20	20,37	20,38	20,27	20,27	20,23	20,25	20,33	20,26	20,17	20,28	20,30	20,33	20,28	20,28	20,30	20,29	20,27	20,30	20,34	20,36	20,33	20,28	20,26	20,25	20,21	20,25	20,23	20,24	20,27	20,33	20,28	20,21	20,25	20,24	20,23	20,21	20,28	20,23	20,20	20,27	20,32	20,28	20,23	20,21	20,21	20,29	20,21	20,20	20,32	20,40	20,37	20,31	
20,35	20,18	20,22	20,25	20,29	20,24	20,27	20,24	20,25	20,22	20,37	20,37	20,32	20,30	20,32	20,37	20,30	20,18	20,24	20,26	20,30	20,31	20,29	20,22	20,34	20,45	20,31	20,38	20,35	20,27	20,33	20,44	20,27	20,23	20,32	20,41	20,34	20,39	20,42	20,33	20,26	20,34	20,29	20,16	20,24	20,32	20,23	20,27	20,42	20,37	20,35	20,32	20,32	20,35	20,36	20,39	20,41	20,31	20,31	20,25	20,24	20,35	20,30	20,38	20,28	20,33	20,36	20,40	20,42	20,51	20,50	20,45	20,37	20,36	20,34	20,34	20,33	20,34	20,38	20,42	20,34	20,30	20,31	20,36	20,43	20,35	20,29	20,41	20,37	20,36	20,35	20,40	20,28	20,32	20,34	20,46	20,43	20,37	20,47	20,38	20,31	20,30	20,31	20,45	20,39	20,39	20,30	20,36	20,41	20,45	20,49	20,42	20,45	20,43	20,47	20,45	20,43	20,45	20,41	20,43	20,40	20,43	20,41	20,42	20,47	20,47	20,39	20,42	20,36	20,40	20,44	20,46	20,40	20,36	20,38	20,41	20,49	20,42	20,42	20,44	20,51	20,49	20,35	20,36	20,39	20,35	20,37	20,54	20,47	20,39	20,44	20,45	20,36	20,37	20,46	20,43	20,35	20,43	20,47	20,43	20,46	20,43	20,54	20,50	20,48	20,51	20,46	20,49	20,43	20,38	20,50	20,45	20,44	20,46	20,50	20,47	20,41	20,44	20,52	20,51	20,49	20,40	20,49	20,49	20,53	20,56	20,47	20,59	20,61	20,64	20,68	20,67	20,67	20,67	20,58	20,61	20,72	20,74	20,62	20,69	20,79	20,84	20,79	20,88	20,94	20,94	21,03	21,11	21,12	21,17	21,09	20,99	20,86	20,93	21,19	21,24	21,34	21,34	21,36	21,41	21,43	21,50	21,48	21,49	21,45	21,51	21,61	21,72	21,69	21,74	21,67	21,66	21,74	21,74	21,76	21,75	21,78	21,76	21,74	21,85	21,83	21,84	21,77	21,81	21,82	21,82	21,83	21,88	21,92	21,86	21,94	21,90	21,90	21,90	21,82	21,90	21,95	21,97	21,92	21,89	21,83	21,88	21,90	21,94	21,91	21,86	21,83	21,82	21,90	21,93	21,98	21,88	21,90	21,90	21,96	21,97	21,91	21,90	21,95	21,93	21,94	22,04	21,97	21,88	21,91	21,92	21,91	21,93	21,94	21,95	22,00	21,91	21,92	21,95	21,99	21,98	21,96	21,92	21,90	21,95	21,92	21,92	21,90	21,95	21,90	21,93	21,90	21,86	21,89	21,84	21,86	21,94	22,03	22,01	21,91	22,05	22,03	21,93	21,91	21,93	21,94	21,97	21,95	21,92	21,91	21,98	21,92	21,91	21,96	22,02	21,99	21,93	21,91	21,97	22,02	22,03	22,02	22,08	22,08	22,08	22,04	21,98	22,05	22,05	22,03	22,02	21,90	21,92	21,97	22,02	22,07	22,05	22,05	22,01	22,10	22,05	22,08	22,18	22,13	22,05	22,06	22,17	22,11	22,04	22,08	22,08	22,06	22,05	22,09	22,08	22,05	21,98	22,06	22,05	21,95	21,99	22,04	22,00	22,05	22,01	22,05	22,03	21,99	22,07	22,11	21,98	21,96	21,99	21,98	21,97	21,96	21,84	21,86	21,95	21,86	21,81	21,86	21,81	21,80	21,83	21,84	21,72	21,72	21,71	21,66	21,65	21,57	21,42	21,51	21,44	21,39	21,36	21,34	21,31	21,33	21,29	21,18	21,21	21,18	21,19	21,15	21,05	20,98	20,98	20,92	20,81	20,86	21,00	21,01	20,96	20,83	20,89	20,88	20,68	20,57	20,50	20,50	20,43	20,41	20,47	20,42	20,37	20,39	20,39	20,47	20,40	20,32	20,39	20,41	20,42	20,50	20,52	20,52	20,41	20,42	20,34	20,33	20,36	20,33	20,35	20,45	20,38	20,37	20,45	20,40	20,45	20,41	20,37	20,36	20,26	20,34	20,35	20,33	20,34	20,38	20,38	20,37	20,40	20,44	20,42	20,30	20,24	20,32	20,41	20,35	20,34	20,31	20,27	20,36	20,32	20,35	20,33	20,36	20,32	20,28	20,32	20,29	20,30	20,30	20,35	20,41	20,29	20,34	20,32	20,33	20,35	20,31	20,27	20,30	20,39	20,33	20,27	20,32	20,32	20,26	20,24	20,33	20,37	20,25	20,21	20,38	20,41	20,37	20,29	20,30	20,29	20,21	20,29	20,27	20,31	20,32	20,31	20,29	20,26	20,28	20,30	20,36	20,33	20,29	20,25	20,33	20,31	20,36	20,28	20,24	20,21	20,27	20,35	20,33	20,28	20,27	20,26	20,22	20,24	20,28	20,22	20,29	20,35	20,40	20,36	20,27	20,29	20,21	20,25	20,28	20,23	20,30	20,35	20,26	20,36	20,30	20,26	20,25	20,29	20,24	20,19	20,27	20,29	20,25	20,15	20,26	20,27	20,25	20,22	20,27	20,26	20,26	20,26	20,25	20,33	20,29	20,28	20,24	20,28	20,27	20,33	20,24	20,36	20,38	20,30	20,34	20,27	20,27	20,34	20,33	20,31	20,31	20,23	20,29	20,31	20,27	20,16	20,21	20,23	20,24	20,13	20,15	20,24	20,21	20,18	20,23	20,28	20,32	20,22	20,25	20,27	20,21	20,26	20,28	20,28	20,25	20,24	20,33	20,26	20,22	20,28	20,33	20,36	20,31	20,27	
20,41	20,32	20,27	20,32	20,35	20,27	20,24	20,18	20,19	20,20	20,28	20,32	20,30	20,27	20,30	20,45	20,37	20,30	20,32	20,31	20,38	20,32	20,23	20,26	20,30	20,46	20,40	20,39	20,33	20,34	20,46	20,46	20,35	20,22	20,28	20,39	20,37	20,30	20,38	20,37	20,31	20,34	20,35	20,31	20,28	20,39	20,29	20,33	20,44	20,35	20,34	20,32	20,37	20,38	20,36	20,33	20,35	20,39	20,30	20,24	20,22	20,34	20,40	20,42	20,40	20,31	20,31	20,39	20,42	20,42	20,52	20,47	20,36	20,37	20,44	20,41	20,37	20,38	20,40	20,42	20,42	20,39	20,29	20,35	20,36	20,36	20,33	20,29	20,33	20,39	20,42	20,40	20,34	20,37	20,38	20,38	20,41	20,37	20,44	20,38	20,39	20,42	20,38	20,47	20,50	20,35	20,34	20,37	20,37	20,39	20,41	20,37	20,51	20,42	20,46	20,42	20,39	20,43	20,40	20,43	20,45	20,45	20,39	20,39	20,43	20,51	20,41	20,40	20,37	20,41	20,41	20,42	20,38	20,37	20,36	20,39	20,41	20,42	20,44	20,44	20,42	20,49	20,40	20,42	20,44	20,32	20,39	20,48	20,44	20,43	20,42	20,43	20,41	20,36	20,44	20,39	20,41	20,45	20,42	20,46	20,41	20,39	20,49	20,54	20,44	20,49	20,47	20,50	20,44	20,41	20,42	20,43	20,42	20,43	20,47	20,50	20,48	20,48	20,58	20,62	20,58	20,42	20,41	20,48	20,50	20,56	20,52	20,58	20,66	20,69	20,60	20,64	20,68	20,66	20,69	20,67	20,66	20,70	20,67	20,72	20,78	20,81	20,84	20,94	20,98	21,06	21,06	21,15	21,23	21,27	21,17	21,13	20,95	20,90	21,04	21,25	21,34	21,48	21,43	21,47	21,48	21,53	21,60	21,55	21,56	21,57	21,63	21,68	21,72	21,77	21,77	21,79	21,81	21,85	21,86	21,86	21,85	21,89	21,91	21,98	21,96	21,94	21,96	21,91	21,92	21,98	21,94	22,01	22,05	22,02	21,99	22,03	21,89	21,90	22,04	21,94	22,01	22,10	21,98	21,93	21,92	22,02	22,03	21,95	21,98	22,00	21,96	21,93	22,00	22,02	22,07	22,05	21,95	21,95	22,05	22,01	22,01	21,96	22,01	22,07	22,00	22,08	22,08	22,00	22,01	22,05	22,08	22,11	21,99	22,02	22,09	22,03	22,01	22,02	22,01	21,98	22,02	21,99	22,00	22,04	22,05	22,04	21,96	22,02	22,03	21,97	21,93	21,92	22,01	22,01	21,96	21,99	22,03	22,05	21,98	22,10	22,17	22,08	22,03	22,03	22,07	22,06	22,01	21,95	22,03	22,03	22,04	22,02	22,02	22,06	22,11	22,07	21,99	22,05	22,14	22,16	22,17	22,17	22,12	22,14	22,14	22,11	22,11	22,15	22,20	22,18	22,05	22,02	22,15	22,17	22,14	22,15	22,15	22,17	22,22	22,16	22,11	22,23	22,22	22,14	22,16	22,27	22,29	22,20	22,23	22,24	22,19	22,23	22,31	22,25	22,21	22,17	22,13	22,18	22,11	22,08	22,19	22,11	22,14	22,15	22,15	22,12	22,16	22,21	22,15	22,11	22,06	22,08	22,10	22,04	22,02	21,98	22,02	22,08	22,01	21,89	21,90	21,93	21,88	21,93	21,89	21,82	21,84	21,79	21,73	21,71	21,74	21,61	21,54	21,48	21,41	21,46	21,44	21,41	21,37	21,38	21,27	21,20	21,18	21,12	21,12	21,16	21,01	20,93	20,95	20,86	20,92	21,01	21,02	20,99	20,94	20,88	20,90	20,69	20,63	20,62	20,59	20,51	20,36	20,45	20,52	20,46	20,41	20,43	20,45	20,46	20,37	20,42	20,44	20,54	20,58	20,54	20,48	20,45	20,41	20,36	20,36	20,37	20,34	20,35	20,45	20,45	20,35	20,43	20,43	20,48	20,44	20,41	20,39	20,40	20,39	20,36	20,37	20,32	20,33	20,34	20,39	20,41	20,37	20,39	20,38	20,27	20,25	20,36	20,42	20,41	20,34	20,24	20,32	20,37	20,33	20,33	20,35	20,28	20,31	20,32	20,31	20,31	20,28	20,40	20,48	20,32	20,33	20,35	20,30	20,35	20,32	20,26	20,27	20,37	20,36	20,30	20,32	20,38	20,30	20,32	20,38	20,41	20,31	20,26	20,39	20,41	20,37	20,30	20,25	20,28	20,28	20,33	20,33	20,32	20,32	20,37	20,32	20,29	20,34	20,29	20,29	20,32	20,31	20,26	20,27	20,30	20,38	20,31	20,27	20,26	20,29	20,32	20,30	20,24	20,27	20,35	20,29	20,29	20,30	20,30	20,29	20,34	20,38	20,35	20,36	20,31	20,32	20,34	20,32	20,32	20,23	20,32	20,29	20,32	20,32	20,23	20,19	20,30	20,33	20,21	20,26	20,31	20,23	20,20	20,33	20,36	20,31	20,28	20,22	20,29	20,31	20,33	20,29	20,27	20,34	20,39	20,39	20,38	20,30	20,29	20,33	20,34	20,37	20,26	20,26	20,31	20,28	20,27	20,31	20,28	20,31	20,25	20,26	20,37	20,28	20,18	20,23	20,23	20,28	20,20	20,26	20,23	20,29	20,33	20,24	20,33	20,29	20,31	20,29	20,33	20,31	20,27	20,33	20,31	20,30	20,22	20,31	20,28	20,28	20,36	20,28	20,28	20,23	20,18	
20,32	20,33	20,35	20,30	20,30	20,27	20,25	20,18	20,24	20,25	20,22	20,23	20,19	20,27	20,34	20,39	20,25	20,31	20,38	20,31	20,36	20,44	20,31	20,21	20,22	20,33	20,37	20,40	20,38	20,37	20,44	20,47	20,32	20,26	20,22	20,26	20,33	20,31	20,29	20,35	20,35	20,35	20,39	20,30	20,31	20,39	20,28	20,33	20,47	20,40	20,37	20,30	20,30	20,41	20,47	20,33	20,31	20,34	20,33	20,22	20,26	20,31	20,38	20,35	20,37	20,34	20,33	20,39	20,32	20,36	20,47	20,49	20,44	20,43	20,45	20,31	20,33	20,46	20,42	20,40	20,34	20,38	20,32	20,38	20,38	20,40	20,37	20,34	20,30	20,44	20,43	20,40	20,42	20,39	20,36	20,39	20,40	20,50	20,45	20,34	20,34	20,39	20,42	20,42	20,41	20,35	20,34	20,37	20,38	20,37	20,47	20,37	20,43	20,49	20,41	20,47	20,43	20,49	20,40	20,41	20,46	20,47	20,46	20,43	20,37	20,47	20,47	20,38	20,36	20,38	20,40	20,38	20,34	20,33	20,32	20,35	20,39	20,39	20,31	20,46	20,38	20,47	20,42	20,39	20,55	20,42	20,36	20,43	20,50	20,44	20,50	20,45	20,38	20,42	20,40	20,36	20,41	20,45	20,45	20,46	20,38	20,39	20,52	20,51	20,43	20,43	20,44	20,47	20,45	20,42	20,45	20,36	20,37	20,45	20,52	20,52	20,48	20,46	20,53	20,52	20,54	20,44	20,43	20,42	20,50	20,59	20,60	20,62	20,63	20,69	20,67	20,64	20,67	20,70	20,75	20,73	20,73	20,70	20,74	20,78	20,83	20,84	20,85	20,95	21,03	21,08	21,14	21,16	21,24	21,27	21,23	21,27	21,09	20,94	20,97	21,20	21,32	21,42	21,49	21,48	21,53	21,51	21,64	21,65	21,62	21,63	21,68	21,64	21,75	21,85	21,92	21,95	22,01	21,94	21,90	21,88	21,97	22,00	21,96	22,05	22,06	22,00	22,04	22,03	22,05	22,06	22,04	22,08	22,06	22,08	22,10	22,01	22,00	22,02	22,09	22,03	22,07	22,19	22,09	22,05	22,02	22,05	22,08	22,00	22,02	22,08	22,10	22,02	22,03	22,08	22,09	22,10	22,05	22,05	22,11	22,12	22,12	22,14	22,12	22,13	22,10	22,15	22,09	22,13	22,13	22,13	22,18	22,18	22,17	22,19	22,12	22,09	22,08	22,11	22,14	22,11	22,11	22,09	22,13	22,18	22,12	22,21	22,05	22,09	22,15	22,13	22,08	22,11	22,11	22,12	22,03	22,11	22,09	22,06	22,06	22,16	22,26	22,24	22,20	22,20	22,17	22,23	22,15	22,03	22,08	22,14	22,17	22,23	22,21	22,17	22,17	22,14	22,15	22,20	22,20	22,18	22,23	22,28	22,17	22,17	22,25	22,28	22,24	22,19	22,25	22,24	22,20	22,22	22,27	22,28	22,30	22,29	22,28	22,32	22,28	22,23	22,25	22,33	22,28	22,24	22,19	22,24	22,31	22,36	22,32	22,30	22,29	22,25	22,32	22,34	22,28	22,24	22,22	22,21	22,20	22,22	22,24	22,21	22,19	22,21	22,17	22,22	22,28	22,33	22,24	22,17	22,15	22,14	22,11	22,14	22,07	22,12	22,09	22,13	22,08	22,07	22,08	21,99	21,95	22,03	21,99	21,81	21,78	21,84	21,78	21,74	21,73	21,69	21,65	21,53	21,53	21,49	21,49	21,48	21,47	21,40	21,42	21,34	21,29	21,13	21,09	21,20	21,10	20,91	20,91	20,96	21,00	21,10	21,11	21,04	21,01	20,94	20,93	20,78	20,68	20,62	20,63	20,47	20,41	20,43	20,50	20,45	20,46	20,37	20,42	20,48	20,42	20,43	20,47	20,57	20,65	20,52	20,45	20,41	20,39	20,32	20,35	20,41	20,35	20,36	20,37	20,39	20,40	20,42	20,39	20,45	20,47	20,41	20,38	20,43	20,44	20,35	20,33	20,36	20,32	20,30	20,31	20,39	20,36	20,33	20,36	20,44	20,39	20,33	20,33	20,35	20,38	20,30	20,32	20,35	20,37	20,32	20,32	20,29	20,31	20,29	20,23	20,29	20,29	20,37	20,39	20,37	20,36	20,39	20,30	20,30	20,34	20,35	20,28	20,33	20,35	20,33	20,34	20,38	20,43	20,30	20,34	20,40	20,32	20,27	20,37	20,34	20,34	20,33	20,35	20,28	20,27	20,33	20,30	20,34	20,30	20,26	20,28	20,23	20,39	20,32	20,30	20,28	20,32	20,27	20,35	20,31	20,34	20,32	20,33	20,37	20,40	20,36	20,25	20,21	20,26	20,40	20,33	20,33	20,36	20,35	20,40	20,36	20,29	20,32	20,34	20,32	20,36	20,31	20,27	20,32	20,20	20,22	20,23	20,34	20,29	20,22	20,29	20,35	20,29	20,27	20,28	20,33	20,27	20,23	20,29	20,30	20,25	20,26	20,25	20,30	20,29	20,27	20,25	20,25	20,30	20,33	20,34	20,34	20,32	20,29	20,27	20,31	20,33	20,23	20,26	20,28	20,24	20,26	20,27	20,28	20,29	20,29	20,29	20,29	20,32	20,24	20,33	20,27	20,30	20,27	20,26	20,29	20,26	20,30	20,26	20,25	20,31	20,26	20,23	20,29	20,20	20,22	20,32	20,33	20,26	20,22	20,21	20,25	20,32	20,34	20,29	20,25	20,22	20,21	
20,18	20,23	20,30	20,33	20,31	20,25	20,30	20,26	20,33	20,48	20,33	20,24	20,25	20,27	20,34	20,33	20,30	20,26	20,29	20,35	20,31	20,34	20,35	20,24	20,29	20,31	20,29	20,35	20,32	20,32	20,40	20,52	20,39	20,32	20,30	20,31	20,32	20,33	20,37	20,32	20,35	20,42	20,30	20,26	20,33	20,33	20,29	20,29	20,37	20,34	20,34	20,21	20,24	20,31	20,32	20,36	20,36	20,32	20,31	20,31	20,21	20,32	20,34	20,35	20,38	20,22	20,29	20,43	20,35	20,29	20,48	20,49	20,49	20,53	20,45	20,25	20,27	20,47	20,31	20,31	20,36	20,30	20,30	20,34	20,37	20,39	20,38	20,41	20,37	20,45	20,38	20,33	20,38	20,33	20,34	20,38	20,37	20,36	20,40	20,37	20,26	20,28	20,37	20,36	20,42	20,41	20,38	20,40	20,43	20,47	20,51	20,45	20,44	20,47	20,51	20,44	20,47	20,42	20,47	20,42	20,38	20,43	20,52	20,48	20,36	20,38	20,43	20,41	20,40	20,47	20,42	20,43	20,42	20,44	20,31	20,41	20,38	20,34	20,41	20,48	20,49	20,44	20,39	20,42	20,52	20,47	20,41	20,43	20,48	20,44	20,43	20,50	20,40	20,42	20,40	20,45	20,51	20,49	20,46	20,46	20,43	20,45	20,50	20,52	20,42	20,41	20,42	20,47	20,54	20,43	20,47	20,41	20,38	20,43	20,47	20,53	20,48	20,52	20,54	20,49	20,52	20,54	20,47	20,46	20,50	20,59	20,61	20,66	20,61	20,69	20,79	20,64	20,63	20,73	20,79	20,85	20,84	20,76	20,68	20,75	20,86	20,87	20,91	20,97	21,08	21,12	21,16	21,19	21,21	21,21	21,21	21,25	21,21	21,09	20,98	21,12	21,34	21,42	21,52	21,51	21,56	21,62	21,69	21,71	21,71	21,70	21,77	21,75	21,75	21,86	21,94	21,98	21,99	21,97	21,97	21,95	22,03	22,12	22,06	22,07	22,12	22,08	22,12	22,14	22,16	22,16	22,14	22,19	22,11	22,15	22,21	22,16	22,04	22,09	22,06	22,10	22,20	22,23	22,16	22,09	22,15	22,22	22,18	22,12	22,10	22,16	22,14	22,15	22,13	22,17	22,20	22,15	22,12	22,15	22,23	22,18	22,21	22,26	22,27	22,29	22,21	22,27	22,22	22,10	22,25	22,25	22,25	22,22	22,23	22,26	22,21	22,12	22,17	22,22	22,25	22,21	22,26	22,22	22,20	22,20	22,21	22,19	22,16	22,12	22,19	22,19	22,12	22,16	22,17	22,17	22,20	22,23	22,27	22,25	22,24	22,21	22,21	22,31	22,30	22,31	22,28	22,32	22,25	22,15	22,17	22,24	22,31	22,31	22,33	22,28	22,20	22,22	22,26	22,29	22,30	22,26	22,31	22,29	22,27	22,22	22,32	22,37	22,27	22,30	22,36	22,33	22,37	22,38	22,35	22,39	22,42	22,39	22,35	22,40	22,41	22,32	22,32	22,42	22,34	22,31	22,26	22,30	22,37	22,36	22,42	22,42	22,37	22,36	22,43	22,42	22,44	22,37	22,35	22,34	22,34	22,40	22,43	22,33	22,26	22,26	22,26	22,23	22,28	22,35	22,33	22,28	22,17	22,20	22,19	22,20	22,21	22,24	22,22	22,18	22,17	22,13	22,06	22,04	22,03	22,08	22,06	21,85	21,83	21,89	21,85	21,84	21,81	21,72	21,72	21,69	21,62	21,56	21,52	21,49	21,47	21,46	21,42	21,38	21,32	21,27	21,19	21,17	21,10	20,98	20,94	21,02	21,04	21,12	21,15	21,09	21,07	20,97	21,00	20,77	20,68	20,58	20,55	20,41	20,40	20,42	20,49	20,44	20,50	20,41	20,35	20,43	20,46	20,54	20,50	20,51	20,58	20,50	20,46	20,46	20,41	20,41	20,39	20,40	20,39	20,41	20,42	20,36	20,36	20,45	20,47	20,33	20,35	20,37	20,39	20,37	20,41	20,40	20,32	20,32	20,37	20,35	20,33	20,43	20,36	20,35	20,33	20,35	20,41	20,34	20,31	20,27	20,36	20,33	20,34	20,35	20,34	20,26	20,30	20,31	20,33	20,35	20,31	20,30	20,35	20,38	20,39	20,34	20,36	20,40	20,36	20,31	20,30	20,34	20,26	20,29	20,34	20,31	20,30	20,37	20,41	20,29	20,23	20,30	20,31	20,25	20,32	20,37	20,39	20,47	20,47	20,31	20,20	20,34	20,30	20,30	20,31	20,25	20,21	20,26	20,32	20,36	20,31	20,28	20,32	20,31	20,29	20,33	20,33	20,36	20,29	20,32	20,38	20,39	20,35	20,28	20,32	20,29	20,26	20,34	20,41	20,36	20,32	20,27	20,26	20,34	20,31	20,24	20,22	20,31	20,32	20,33	20,28	20,22	20,27	20,34	20,31	20,29	20,34	20,29	20,32	20,24	20,21	20,26	20,20	20,17	20,23	20,21	20,28	20,26	20,26	20,32	20,31	20,29	20,29	20,19	20,22	20,35	20,38	20,41	20,27	20,29	20,26	20,27	20,27	20,26	20,32	20,31	20,25	20,28	20,25	20,21	20,25	20,28	20,30	20,32	20,32	20,24	20,31	20,26	20,27	20,26	20,21	20,25	20,26	20,21	20,26	20,23	20,27	20,18	20,21	20,30	20,22	20,21	20,31	20,30	20,20	20,30	20,28	20,27	20,31	20,33	20,27	20,24	20,26	20,22	
20,18	20,18	20,26	20,31	20,29	20,24	20,22	20,22	20,30	20,37	20,43	20,39	20,30	20,29	20,36	20,36	20,24	20,27	20,33	20,26	20,35	20,34	20,31	20,27	20,33	20,29	20,23	20,31	20,30	20,34	20,38	20,46	20,34	20,27	20,31	20,40	20,39	20,29	20,41	20,35	20,30	20,42	20,35	20,29	20,31	20,34	20,29	20,30	20,37	20,34	20,33	20,27	20,29	20,37	20,28	20,33	20,35	20,35	20,36	20,38	20,28	20,34	20,34	20,31	20,34	20,30	20,25	20,43	20,41	20,26	20,43	20,49	20,45	20,46	20,44	20,23	20,25	20,40	20,31	20,35	20,46	20,38	20,24	20,30	20,34	20,31	20,35	20,37	20,30	20,38	20,39	20,32	20,37	20,31	20,27	20,30	20,37	20,35	20,37	20,47	20,39	20,31	20,33	20,42	20,42	20,41	20,37	20,37	20,39	20,43	20,51	20,44	20,43	20,39	20,45	20,42	20,47	20,42	20,41	20,47	20,38	20,42	20,44	20,59	20,53	20,38	20,36	20,40	20,42	20,41	20,43	20,47	20,44	20,44	20,38	20,33	20,31	20,33	20,41	20,51	20,50	20,42	20,36	20,47	20,42	20,42	20,43	20,47	20,44	20,40	20,41	20,43	20,38	20,42	20,45	20,46	20,42	20,44	20,39	20,45	20,45	20,49	20,48	20,43	20,42	20,39	20,45	20,43	20,45	20,42	20,42	20,41	20,39	20,44	20,45	20,45	20,51	20,51	20,58	20,48	20,49	20,49	20,49	20,49	20,46	20,56	20,61	20,72	20,70	20,76	20,72	20,70	20,78	20,82	20,82	20,87	20,84	20,83	20,76	20,72	20,81	20,90	20,89	20,97	21,00	21,10	21,20	21,20	21,23	21,23	21,27	21,26	21,27	21,22	21,05	21,12	21,25	21,42	21,54	21,59	21,65	21,73	21,79	21,79	21,81	21,83	21,86	21,87	21,95	21,93	21,95	22,05	22,02	22,01	22,06	22,10	22,10	22,11	22,12	22,14	22,18	22,21	22,24	22,23	22,20	22,28	22,25	22,32	22,29	22,30	22,32	22,26	22,16	22,22	22,18	22,19	22,36	22,36	22,33	22,24	22,23	22,28	22,32	22,32	22,25	22,25	22,18	22,22	22,31	22,27	22,28	22,27	22,17	22,20	22,30	22,36	22,29	22,36	22,36	22,32	22,27	22,31	22,33	22,20	22,31	22,39	22,33	22,30	22,32	22,31	22,27	22,28	22,26	22,27	22,33	22,34	22,31	22,26	22,21	22,25	22,25	22,30	22,23	22,17	22,24	22,21	22,21	22,23	22,23	22,26	22,27	22,36	22,39	22,35	22,32	22,34	22,32	22,39	22,40	22,36	22,34	22,40	22,39	22,32	22,34	22,31	22,36	22,44	22,41	22,41	22,34	22,34	22,35	22,30	22,38	22,36	22,41	22,37	22,33	22,35	22,34	22,36	22,32	22,36	22,45	22,44	22,46	22,42	22,38	22,52	22,51	22,46	22,46	22,44	22,41	22,41	22,47	22,53	22,46	22,38	22,41	22,51	22,53	22,50	22,46	22,44	22,46	22,47	22,50	22,44	22,50	22,46	22,55	22,51	22,50	22,51	22,56	22,48	22,41	22,37	22,38	22,39	22,40	22,40	22,46	22,40	22,25	22,33	22,43	22,38	22,35	22,35	22,31	22,25	22,30	22,26	22,16	22,17	22,19	22,16	22,16	22,03	21,99	21,95	21,93	21,91	21,89	21,81	21,80	21,78	21,67	21,63	21,64	21,53	21,48	21,50	21,45	21,38	21,31	21,27	21,25	21,16	21,07	21,03	21,06	21,08	21,04	21,09	21,09	21,07	21,03	21,07	20,96	20,79	20,64	20,62	20,54	20,51	20,44	20,41	20,36	20,35	20,35	20,40	20,36	20,36	20,41	20,50	20,50	20,45	20,52	20,46	20,42	20,39	20,38	20,40	20,36	20,36	20,39	20,43	20,41	20,38	20,34	20,40	20,45	20,41	20,35	20,35	20,39	20,38	20,35	20,41	20,32	20,32	20,42	20,40	20,36	20,40	20,35	20,26	20,31	20,38	20,38	20,35	20,27	20,25	20,37	20,32	20,31	20,34	20,35	20,31	20,26	20,25	20,29	20,30	20,34	20,38	20,34	20,39	20,35	20,41	20,38	20,35	20,39	20,39	20,28	20,22	20,26	20,27	20,35	20,33	20,32	20,39	20,44	20,31	20,22	20,22	20,26	20,32	20,29	20,36	20,31	20,34	20,34	20,35	20,25	20,23	20,28	20,26	20,22	20,30	20,22	20,21	20,34	20,31	20,26	20,22	20,22	20,25	20,33	20,26	20,27	20,29	20,32	20,23	20,24	20,28	20,35	20,32	20,25	20,26	20,27	20,26	20,33	20,31	20,22	20,23	20,30	20,31	20,27	20,32	20,31	20,27	20,29	20,33	20,35	20,31	20,29	20,34	20,30	20,27	20,35	20,34	20,33	20,34	20,25	20,21	20,17	20,10	20,17	20,19	20,19	20,34	20,32	20,24	20,27	20,35	20,36	20,30	20,25	20,36	20,34	20,37	20,28	20,27	20,27	20,32	20,23	20,26	20,31	20,24	20,33	20,35	20,31	20,28	20,25	20,22	20,26	20,28	20,34	20,25	20,22	20,19	20,17	20,24	20,20	20,26	20,27	20,25	20,30	20,31	20,28	20,21	20,18	20,25	20,28	20,27	20,29	20,23	20,21	20,20	20,22	20,18	20,23	20,25	20,27	20,27	20,22	20,21	
20,21	20,16	20,25	20,31	20,32	20,28	20,23	20,17	20,23	20,29	20,35	20,29	20,16	20,25	20,33	20,41	20,26	20,22	20,32	20,32	20,32	20,36	20,37	20,29	20,25	20,29	20,31	20,28	20,32	20,36	20,39	20,38	20,32	20,30	20,21	20,28	20,40	20,34	20,36	20,39	20,39	20,38	20,35	20,29	20,26	20,33	20,27	20,27	20,39	20,32	20,33	20,30	20,33	20,38	20,30	20,35	20,32	20,37	20,41	20,34	20,35	20,35	20,31	20,35	20,30	20,30	20,32	20,46	20,42	20,39	20,29	20,42	20,40	20,53	20,43	20,28	20,29	20,40	20,35	20,35	20,48	20,58	20,25	20,36	20,43	20,31	20,32	20,33	20,23	20,36	20,43	20,38	20,43	20,41	20,30	20,36	20,34	20,40	20,47	20,51	20,48	20,37	20,33	20,40	20,39	20,39	20,34	20,31	20,27	20,36	20,50	20,45	20,40	20,39	20,51	20,48	20,44	20,45	20,37	20,43	20,41	20,39	20,41	20,58	20,55	20,44	20,32	20,42	20,34	20,35	20,38	20,52	20,47	20,41	20,38	20,42	20,31	20,32	20,38	20,41	20,40	20,44	20,36	20,37	20,44	20,36	20,41	20,44	20,47	20,43	20,44	20,41	20,34	20,37	20,41	20,37	20,40	20,43	20,48	20,45	20,50	20,50	20,46	20,43	20,44	20,39	20,40	20,47	20,44	20,50	20,46	20,42	20,42	20,41	20,47	20,47	20,44	20,47	20,54	20,49	20,45	20,43	20,44	20,51	20,61	20,64	20,62	20,68	20,79	20,85	20,75	20,75	20,84	20,81	20,87	20,93	20,91	20,91	20,88	20,82	20,84	20,92	20,94	20,99	21,03	21,15	21,22	21,24	21,27	21,29	21,34	21,37	21,35	21,37	21,23	21,13	21,15	21,35	21,54	21,67	21,71	21,74	21,77	21,85	21,89	21,91	21,92	21,94	21,99	22,09	22,10	22,13	22,10	22,13	22,18	22,16	22,18	22,18	22,20	22,23	22,27	22,23	22,30	22,31	22,31	22,31	22,35	22,35	22,45	22,43	22,37	22,30	22,31	22,40	22,35	22,32	22,40	22,51	22,41	22,38	22,37	22,35	22,35	22,37	22,37	22,38	22,32	22,30	22,38	22,42	22,37	22,36	22,34	22,36	22,44	22,46	22,47	22,41	22,44	22,40	22,37	22,42	22,39	22,34	22,36	22,41	22,47	22,44	22,50	22,46	22,34	22,37	22,43	22,26	22,31	22,39	22,37	22,37	22,31	22,32	22,37	22,40	22,36	22,36	22,39	22,36	22,37	22,36	22,34	22,38	22,39	22,46	22,43	22,38	22,47	22,44	22,44	22,45	22,46	22,41	22,43	22,47	22,45	22,41	22,48	22,50	22,48	22,42	22,45	22,49	22,48	22,44	22,50	22,44	22,45	22,38	22,48	22,55	22,50	22,48	22,45	22,45	22,48	22,45	22,57	22,63	22,55	22,45	22,47	22,58	22,62	22,57	22,60	22,62	22,56	22,54	22,59	22,65	22,58	22,52	22,54	22,56	22,61	22,58	22,58	22,48	22,52	22,58	22,59	22,55	22,50	22,49	22,62	22,66	22,60	22,58	22,53	22,54	22,52	22,50	22,49	22,57	22,61	22,59	22,57	22,56	22,51	22,48	22,51	22,48	22,46	22,42	22,38	22,38	22,40	22,36	22,34	22,32	22,30	22,25	22,20	22,13	22,11	22,04	22,02	21,96	21,89	21,82	21,90	21,85	21,72	21,72	21,76	21,62	21,54	21,54	21,51	21,43	21,38	21,33	21,21	21,13	21,05	21,10	21,23	21,15	21,05	21,09	21,13	21,13	21,11	21,02	20,95	20,77	20,64	20,54	20,53	20,48	20,41	20,37	20,45	20,50	20,39	20,33	20,35	20,39	20,39	20,36	20,40	20,44	20,54	20,45	20,38	20,34	20,36	20,39	20,39	20,35	20,43	20,39	20,37	20,37	20,29	20,34	20,34	20,44	20,42	20,40	20,41	20,38	20,37	20,38	20,34	20,30	20,36	20,42	20,29	20,33	20,35	20,32	20,30	20,35	20,37	20,35	20,24	20,22	20,33	20,34	20,36	20,30	20,30	20,33	20,37	20,29	20,31	20,28	20,31	20,38	20,33	20,35	20,36	20,36	20,36	20,35	20,31	20,37	20,31	20,25	20,28	20,35	20,40	20,46	20,38	20,30	20,34	20,35	20,27	20,25	20,33	20,28	20,23	20,32	20,42	20,30	20,25	20,30	20,35	20,22	20,23	20,27	20,23	20,22	20,18	20,16	20,27	20,31	20,29	20,20	20,25	20,25	20,24	20,23	20,17	20,22	20,27	20,22	20,22	20,23	20,27	20,24	20,28	20,30	20,28	20,24	20,22	20,29	20,26	20,26	20,34	20,25	20,28	20,31	20,28	20,37	20,34	20,31	20,34	20,33	20,33	20,29	20,27	20,23	20,27	20,37	20,26	20,28	20,26	20,27	20,20	20,13	20,21	20,25	20,17	20,25	20,32	20,28	20,23	20,29	20,35	20,22	20,24	20,30	20,24	20,30	20,29	20,27	20,32	20,30	20,22	20,18	20,29	20,25	20,26	20,31	20,28	20,32	20,30	20,24	20,27	20,25	20,33	20,30	20,22	20,25	20,21	20,19	20,24	20,28	20,25	20,36	20,36	20,38	20,35	20,31	20,28	20,31	20,33	20,32	20,34	20,29	20,22	20,17	20,16	20,16	20,22	20,22	20,31	20,37	20,14	20,13	
20,29	20,23	20,31	20,29	20,27	20,28	20,31	20,21	20,27	20,31	20,28	20,27	20,15	20,20	20,33	20,32	20,24	20,24	20,30	20,32	20,30	20,31	20,27	20,32	20,26	20,29	20,38	20,42	20,35	20,30	20,34	20,42	20,36	20,29	20,28	20,29	20,32	20,32	20,39	20,42	20,39	20,40	20,35	20,30	20,36	20,33	20,29	20,30	20,41	20,34	20,25	20,26	20,31	20,37	20,32	20,34	20,34	20,26	20,30	20,31	20,34	20,35	20,36	20,39	20,39	20,32	20,38	20,43	20,43	20,42	20,34	20,44	20,43	20,51	20,46	20,36	20,31	20,39	20,43	20,39	20,32	20,40	20,37	20,39	20,40	20,34	20,29	20,33	20,31	20,45	20,43	20,31	20,39	20,30	20,38	20,36	20,27	20,32	20,41	20,40	20,39	20,41	20,42	20,40	20,41	20,41	20,37	20,38	20,37	20,34	20,40	20,47	20,39	20,43	20,52	20,52	20,36	20,37	20,40	20,36	20,43	20,44	20,46	20,49	20,44	20,44	20,48	20,53	20,41	20,33	20,37	20,48	20,47	20,43	20,45	20,44	20,37	20,37	20,41	20,48	20,44	20,47	20,40	20,42	20,42	20,43	20,38	20,46	20,41	20,46	20,47	20,50	20,41	20,40	20,47	20,42	20,34	20,49	20,44	20,41	20,39	20,41	20,49	20,45	20,51	20,50	20,38	20,45	20,48	20,52	20,48	20,46	20,51	20,45	20,47	20,47	20,43	20,44	20,51	20,42	20,46	20,53	20,49	20,50	20,58	20,72	20,70	20,77	20,86	20,90	20,84	20,82	20,78	20,88	20,91	20,97	21,02	20,98	20,89	20,83	20,92	21,00	21,00	21,03	21,09	21,15	21,22	21,24	21,30	21,35	21,33	21,41	21,40	21,39	21,38	21,28	21,15	21,26	21,52	21,68	21,73	21,80	21,81	21,82	21,93	21,95	22,05	22,09	22,07	22,12	22,17	22,18	22,17	22,15	22,20	22,23	22,26	22,26	22,34	22,38	22,38	22,34	22,41	22,42	22,36	22,36	22,40	22,52	22,55	22,48	22,45	22,42	22,41	22,51	22,49	22,50	22,52	22,59	22,52	22,42	22,48	22,48	22,45	22,47	22,46	22,44	22,44	22,40	22,45	22,40	22,44	22,48	22,53	22,50	22,55	22,51	22,49	22,48	22,51	22,49	22,53	22,49	22,45	22,38	22,46	22,57	22,56	22,57	22,54	22,55	22,55	22,55	22,52	22,47	22,45	22,47	22,44	22,46	22,49	22,46	22,44	22,53	22,49	22,49	22,50	22,49	22,56	22,45	22,41	22,50	22,50	22,56	22,49	22,51	22,60	22,59	22,46	22,48	22,58	22,54	22,54	22,65	22,52	22,44	22,55	22,59	22,54	22,52	22,53	22,54	22,51	22,60	22,63	22,61	22,53	22,54	22,52	22,61	22,60	22,56	22,55	22,64	22,62	22,58	22,63	22,70	22,69	22,64	22,63	22,70	22,73	22,65	22,69	22,74	22,72	22,65	22,72	22,74	22,69	22,64	22,68	22,68	22,68	22,74	22,73	22,61	22,62	22,63	22,69	22,71	22,64	22,61	22,65	22,74	22,70	22,71	22,63	22,61	22,61	22,59	22,58	22,60	22,66	22,69	22,72	22,67	22,60	22,63	22,62	22,58	22,53	22,54	22,52	22,47	22,42	22,45	22,46	22,38	22,37	22,37	22,31	22,20	22,21	22,19	22,05	21,98	21,92	21,86	21,92	21,89	21,82	21,84	21,82	21,71	21,60	21,68	21,59	21,48	21,41	21,31	21,15	21,05	21,10	21,20	21,28	21,28	21,15	21,16	21,23	21,22	21,17	21,03	20,87	20,78	20,72	20,58	20,61	20,51	20,44	20,40	20,42	20,55	20,48	20,33	20,39	20,42	20,35	20,37	20,38	20,39	20,49	20,52	20,41	20,38	20,38	20,42	20,35	20,38	20,40	20,35	20,39	20,39	20,39	20,34	20,28	20,32	20,36	20,35	20,36	20,41	20,41	20,30	20,33	20,35	20,41	20,42	20,34	20,35	20,40	20,33	20,34	20,31	20,28	20,27	20,25	20,21	20,33	20,34	20,37	20,38	20,38	20,35	20,39	20,40	20,36	20,30	20,25	20,36	20,36	20,33	20,33	20,29	20,32	20,32	20,28	20,28	20,30	20,29	20,28	20,39	20,35	20,38	20,35	20,33	20,28	20,24	20,31	20,32	20,28	20,30	20,30	20,30	20,38	20,36	20,32	20,33	20,29	20,26	20,28	20,29	20,28	20,25	20,19	20,22	20,23	20,26	20,29	20,19	20,25	20,30	20,33	20,31	20,28	20,29	20,24	20,28	20,33	20,29	20,30	20,20	20,23	20,23	20,28	20,30	20,22	20,24	20,28	20,34	20,38	20,25	20,21	20,32	20,30	20,35	20,28	20,27	20,30	20,26	20,29	20,32	20,29	20,25	20,28	20,31	20,25	20,20	20,29	20,28	20,25	20,19	20,25	20,28	20,30	20,27	20,25	20,31	20,19	20,21	20,29	20,27	20,31	20,30	20,19	20,30	20,34	20,34	20,27	20,26	20,24	20,21	20,28	20,28	20,27	20,29	20,25	20,29	20,32	20,30	20,30	20,19	20,25	20,27	20,35	20,29	20,21	20,19	20,18	20,37	20,28	20,25	20,28	20,42	20,38	20,29	20,26	20,28	20,31	20,31	20,38	20,33	20,23	20,19	20,17	20,14	20,23	20,26	20,31	20,29	20,21	20,16	
20,22	20,26	20,23	20,25	20,17	20,22	20,31	20,33	20,32	20,29	20,23	20,22	20,18	20,17	20,36	20,35	20,27	20,22	20,32	20,34	20,27	20,28	20,21	20,30	20,37	20,31	20,34	20,38	20,36	20,29	20,36	20,48	20,40	20,33	20,30	20,30	20,33	20,33	20,39	20,35	20,35	20,38	20,43	20,31	20,27	20,32	20,27	20,24	20,35	20,36	20,41	20,36	20,37	20,40	20,30	20,22	20,24	20,27	20,28	20,31	20,34	20,32	20,32	20,33	20,33	20,33	20,33	20,39	20,41	20,39	20,33	20,40	20,42	20,38	20,40	20,28	20,31	20,34	20,36	20,37	20,37	20,36	20,37	20,33	20,35	20,33	20,29	20,33	20,30	20,41	20,44	20,33	20,37	20,22	20,28	20,37	20,38	20,39	20,40	20,40	20,30	20,30	20,38	20,42	20,38	20,36	20,36	20,36	20,37	20,39	20,39	20,42	20,40	20,37	20,42	20,44	20,39	20,39	20,44	20,45	20,34	20,36	20,48	20,45	20,38	20,41	20,49	20,44	20,41	20,34	20,33	20,41	20,39	20,39	20,41	20,39	20,39	20,39	20,42	20,48	20,44	20,38	20,41	20,45	20,43	20,37	20,39	20,40	20,43	20,44	20,44	20,47	20,44	20,49	20,48	20,49	20,45	20,46	20,48	20,43	20,37	20,39	20,41	20,44	20,52	20,48	20,40	20,44	20,51	20,53	20,48	20,45	20,48	20,48	20,49	20,45	20,42	20,41	20,50	20,43	20,44	20,46	20,45	20,47	20,52	20,55	20,67	20,82	20,83	20,92	20,93	20,87	20,88	20,95	20,97	20,98	20,99	21,00	20,92	20,86	21,01	21,07	21,07	21,11	21,23	21,21	21,20	21,29	21,29	21,42	21,38	21,40	21,41	21,43	21,45	21,41	21,32	21,22	21,33	21,64	21,77	21,85	21,93	21,94	22,01	22,08	22,14	22,22	22,19	22,12	22,23	22,26	22,34	22,30	22,29	22,35	22,36	22,43	22,46	22,47	22,47	22,48	22,52	22,46	22,40	22,47	22,51	22,58	22,66	22,60	22,58	22,59	22,55	22,59	22,51	22,55	22,56	22,62	22,52	22,52	22,57	22,57	22,56	22,57	22,58	22,54	22,49	22,58	22,60	22,54	22,51	22,61	22,61	22,65	22,68	22,63	22,47	22,51	22,64	22,68	22,60	22,54	22,47	22,47	22,53	22,62	22,63	22,65	22,67	22,63	22,65	22,66	22,61	22,53	22,62	22,61	22,60	22,59	22,63	22,55	22,53	22,64	22,60	22,54	22,60	22,59	22,66	22,55	22,57	22,59	22,59	22,63	22,58	22,67	22,74	22,75	22,61	22,61	22,71	22,70	22,60	22,66	22,68	22,60	22,60	22,62	22,63	22,59	22,71	22,74	22,66	22,69	22,75	22,66	22,67	22,63	22,72	22,68	22,65	22,64	22,72	22,73	22,73	22,74	22,73	22,76	22,77	22,78	22,77	22,79	22,82	22,76	22,79	22,78	22,78	22,76	22,78	22,76	22,69	22,73	22,75	22,73	22,74	22,83	22,85	22,79	22,70	22,75	22,77	22,79	22,75	22,75	22,75	22,73	22,75	22,73	22,72	22,70	22,76	22,69	22,69	22,70	22,70	22,72	22,78	22,72	22,65	22,68	22,72	22,78	22,71	22,70	22,66	22,64	22,56	22,61	22,57	22,49	22,45	22,44	22,39	22,29	22,27	22,28	22,19	22,11	22,08	22,00	21,96	21,93	21,88	21,92	21,86	21,78	21,74	21,71	21,67	21,53	21,36	21,21	21,10	21,09	21,20	21,32	21,34	21,26	21,17	21,21	21,24	21,25	21,19	21,02	20,92	20,72	20,68	20,69	20,60	20,51	20,46	20,49	20,48	20,47	20,44	20,42	20,41	20,43	20,36	20,36	20,41	20,38	20,42	20,42	20,32	20,37	20,40	20,44	20,31	20,35	20,41	20,38	20,34	20,32	20,42	20,42	20,31	20,33	20,30	20,28	20,37	20,40	20,45	20,30	20,30	20,43	20,42	20,38	20,35	20,35	20,40	20,34	20,34	20,32	20,28	20,32	20,35	20,27	20,35	20,28	20,29	20,36	20,39	20,36	20,24	20,33	20,32	20,34	20,26	20,30	20,33	20,33	20,39	20,33	20,34	20,33	20,29	20,28	20,33	20,32	20,29	20,32	20,31	20,32	20,31	20,34	20,36	20,28	20,28	20,34	20,35	20,31	20,36	20,35	20,23	20,30	20,35	20,33	20,35	20,24	20,27	20,28	20,25	20,27	20,24	20,25	20,27	20,32	20,25	20,20	20,27	20,35	20,38	20,40	20,35	20,32	20,20	20,19	20,35	20,32	20,29	20,17	20,17	20,12	20,21	20,28	20,24	20,20	20,29	20,33	20,32	20,27	20,23	20,32	20,36	20,31	20,26	20,29	20,34	20,17	20,16	20,25	20,25	20,27	20,29	20,36	20,24	20,18	20,27	20,29	20,21	20,18	20,25	20,27	20,22	20,26	20,27	20,27	20,21	20,21	20,39	20,36	20,36	20,25	20,23	20,30	20,39	20,31	20,27	20,20	20,28	20,22	20,20	20,25	20,29	20,29	20,21	20,19	20,28	20,39	20,36	20,26	20,29	20,25	20,24	20,19	20,24	20,22	20,27	20,34	20,32	20,21	20,22	20,35	20,38	20,28	20,25	20,26	20,25	20,18	20,30	20,33	20,17	20,19	20,25	20,26	20,20	20,18	20,17	20,22	20,29	20,29	
20,29	20,26	20,24	20,29	20,25	20,24	20,26	20,31	20,32	20,33	20,31	20,26	20,22	20,31	20,37	20,25	20,30	20,22	20,28	20,36	20,27	20,32	20,33	20,29	20,32	20,36	20,37	20,34	20,29	20,32	20,40	20,43	20,50	20,36	20,29	20,31	20,30	20,35	20,32	20,32	20,41	20,42	20,36	20,28	20,29	20,33	20,26	20,22	20,35	20,38	20,40	20,33	20,41	20,40	20,37	20,32	20,25	20,27	20,30	20,23	20,36	20,30	20,28	20,33	20,29	20,33	20,38	20,31	20,37	20,40	20,36	20,40	20,33	20,31	20,37	20,34	20,33	20,41	20,42	20,36	20,36	20,41	20,37	20,28	20,39	20,36	20,32	20,31	20,32	20,38	20,43	20,41	20,35	20,28	20,31	20,37	20,41	20,48	20,46	20,45	20,32	20,34	20,32	20,42	20,40	20,37	20,39	20,43	20,43	20,44	20,42	20,46	20,45	20,39	20,41	20,39	20,36	20,40	20,38	20,40	20,38	20,37	20,44	20,48	20,41	20,41	20,45	20,43	20,47	20,39	20,39	20,39	20,37	20,33	20,37	20,40	20,39	20,42	20,43	20,36	20,35	20,48	20,40	20,42	20,39	20,36	20,36	20,45	20,44	20,42	20,41	20,46	20,41	20,46	20,44	20,48	20,53	20,50	20,50	20,47	20,40	20,48	20,48	20,42	20,45	20,55	20,49	20,52	20,55	20,58	20,60	20,46	20,53	20,56	20,54	20,56	20,47	20,49	20,55	20,52	20,56	20,54	20,47	20,46	20,56	20,61	20,72	20,90	20,89	20,97	21,03	21,01	21,03	21,03	21,07	21,10	21,06	21,12	21,08	20,96	21,07	21,25	21,23	21,26	21,26	21,27	21,30	21,32	21,40	21,40	21,42	21,50	21,49	21,47	21,54	21,53	21,50	21,22	21,26	21,59	21,75	21,88	21,97	22,05	22,03	22,21	22,25	22,24	22,27	22,24	22,26	22,34	22,40	22,43	22,44	22,44	22,43	22,53	22,55	22,49	22,55	22,60	22,60	22,61	22,57	22,62	22,63	22,64	22,65	22,68	22,69	22,67	22,66	22,65	22,61	22,62	22,60	22,66	22,66	22,56	22,67	22,65	22,66	22,66	22,70	22,67	22,60	22,64	22,63	22,71	22,72	22,73	22,74	22,65	22,75	22,74	22,66	22,63	22,75	22,81	22,77	22,68	22,56	22,63	22,68	22,72	22,71	22,79	22,79	22,81	22,73	22,71	22,74	22,67	22,71	22,71	22,76	22,71	22,69	22,67	22,67	22,75	22,65	22,67	22,77	22,71	22,72	22,67	22,65	22,73	22,69	22,73	22,72	22,71	22,73	22,77	22,67	22,75	22,89	22,87	22,76	22,74	22,76	22,70	22,73	22,68	22,73	22,73	22,85	22,92	22,80	22,82	22,82	22,84	22,82	22,82	22,84	22,83	22,77	22,74	22,82	22,83	22,83	22,90	22,92	22,89	22,86	22,82	22,83	22,89	22,91	22,92	22,92	22,89	22,82	22,82	22,83	22,82	22,81	22,87	22,87	22,92	22,85	22,87	22,95	22,86	22,82	22,90	22,95	22,90	22,88	22,89	22,86	22,86	22,88	22,77	22,79	22,77	22,81	22,86	22,81	22,79	22,83	22,82	22,84	22,79	22,79	22,82	22,80	22,79	22,73	22,70	22,69	22,72	22,70	22,67	22,67	22,63	22,55	22,51	22,53	22,42	22,39	22,32	22,27	22,23	22,21	22,13	22,19	22,11	22,10	22,07	21,99	21,89	21,85	21,81	21,71	21,61	21,37	21,17	21,14	21,27	21,39	21,39	21,37	21,33	21,23	21,24	21,27	21,27	21,23	21,14	21,01	20,78	20,68	20,66	20,66	20,58	20,56	20,55	20,50	20,45	20,45	20,43	20,45	20,43	20,45	20,45	20,45	20,39	20,40	20,44	20,43	20,40	20,44	20,47	20,41	20,39	20,48	20,45	20,34	20,28	20,41	20,46	20,37	20,35	20,37	20,32	20,39	20,36	20,39	20,34	20,29	20,36	20,42	20,38	20,40	20,43	20,39	20,36	20,41	20,37	20,39	20,29	20,32	20,40	20,38	20,31	20,29	20,35	20,33	20,36	20,36	20,30	20,31	20,18	20,19	20,25	20,37	20,39	20,36	20,33	20,35	20,34	20,27	20,30	20,33	20,30	20,34	20,39	20,31	20,28	20,37	20,35	20,26	20,27	20,30	20,22	20,30	20,30	20,34	20,32	20,23	20,23	20,34	20,31	20,25	20,21	20,17	20,31	20,26	20,24	20,20	20,25	20,29	20,33	20,29	20,20	20,27	20,32	20,34	20,31	20,33	20,28	20,22	20,14	20,29	20,30	20,27	20,20	20,22	20,17	20,18	20,18	20,14	20,20	20,25	20,32	20,29	20,39	20,28	20,35	20,33	20,30	20,21	20,25	20,32	20,19	20,24	20,28	20,21	20,21	20,27	20,30	20,30	20,24	20,27	20,31	20,19	20,14	20,25	20,23	20,18	20,23	20,30	20,27	20,24	20,17	20,31	20,31	20,26	20,28	20,27	20,32	20,36	20,33	20,29	20,27	20,24	20,20	20,25	20,31	20,30	20,25	20,23	20,23	20,24	20,32	20,37	20,27	20,30	20,32	20,28	20,16	20,21	20,23	20,29	20,34	20,30	20,23	20,30	20,31	20,34	20,28	20,21	20,23	20,18	20,13	20,13	20,10	20,10	20,14	20,24	20,29	20,26	20,24	20,24	20,26	20,32	20,28	
20,22	20,22	20,20	20,32	20,26	20,24	20,31	20,28	20,33	20,35	20,40	20,29	20,25	20,36	20,39	20,28	20,27	20,31	20,34	20,35	20,33	20,37	20,34	20,36	20,32	20,36	20,37	20,36	20,32	20,27	20,33	20,42	20,46	20,43	20,32	20,35	20,34	20,31	20,37	20,39	20,44	20,46	20,39	20,35	20,35	20,39	20,29	20,29	20,40	20,38	20,34	20,27	20,35	20,40	20,34	20,36	20,28	20,29	20,32	20,33	20,31	20,38	20,32	20,33	20,26	20,33	20,35	20,35	20,40	20,37	20,44	20,39	20,38	20,35	20,35	20,36	20,36	20,35	20,43	20,38	20,40	20,44	20,39	20,43	20,44	20,42	20,38	20,35	20,43	20,45	20,47	20,39	20,37	20,34	20,41	20,37	20,37	20,36	20,37	20,38	20,37	20,33	20,43	20,49	20,47	20,41	20,40	20,40	20,50	20,41	20,32	20,45	20,46	20,44	20,50	20,43	20,38	20,42	20,38	20,34	20,40	20,42	20,45	20,49	20,48	20,47	20,44	20,47	20,52	20,48	20,39	20,50	20,47	20,44	20,45	20,42	20,41	20,40	20,42	20,40	20,39	20,53	20,47	20,37	20,43	20,39	20,37	20,46	20,44	20,45	20,47	20,52	20,44	20,41	20,41	20,54	20,53	20,47	20,43	20,51	20,47	20,54	20,53	20,50	20,47	20,54	20,53	20,51	20,57	20,63	20,62	20,57	20,52	20,64	20,64	20,64	20,59	20,60	20,63	20,61	20,66	20,63	20,56	20,58	20,63	20,74	20,82	21,00	21,10	21,04	20,99	21,07	21,15	21,11	21,16	21,21	21,17	21,23	21,23	21,16	21,18	21,33	21,37	21,42	21,37	21,35	21,42	21,36	21,41	21,51	21,51	21,57	21,52	21,57	21,57	21,66	21,66	21,48	21,26	21,42	21,68	21,93	21,97	22,03	22,09	22,19	22,28	22,27	22,31	22,40	22,40	22,43	22,45	22,46	22,48	22,50	22,52	22,59	22,66	22,60	22,66	22,67	22,68	22,74	22,70	22,74	22,76	22,77	22,71	22,73	22,81	22,77	22,72	22,74	22,78	22,78	22,79	22,76	22,74	22,67	22,76	22,81	22,79	22,75	22,79	22,83	22,79	22,79	22,82	22,80	22,80	22,77	22,78	22,72	22,80	22,80	22,82	22,81	22,79	22,81	22,87	22,85	22,83	22,79	22,84	22,90	22,87	22,79	22,81	22,88	22,87	22,82	22,81	22,80	22,81	22,92	22,85	22,79	22,78	22,79	22,75	22,84	22,80	22,77	22,87	22,84	22,82	22,83	22,76	22,82	22,80	22,86	22,84	22,79	22,80	22,89	22,88	22,87	22,96	22,92	22,92	22,91	22,85	22,83	22,84	22,82	22,72	22,79	22,96	22,94	22,91	22,89	22,95	22,95	22,99	22,94	22,98	22,91	22,89	22,91	22,94	22,98	22,89	22,91	23,02	23,01	22,93	22,85	22,93	23,06	23,02	23,00	23,00	23,07	22,98	22,89	22,96	22,99	22,95	23,04	23,05	23,07	23,05	23,00	23,07	23,04	22,94	23,02	23,03	22,99	22,98	23,03	23,03	23,04	23,02	22,92	22,94	22,94	22,90	23,00	22,95	22,86	22,90	22,91	23,00	22,88	22,91	22,92	22,89	22,78	22,78	22,81	22,77	22,77	22,76	22,73	22,73	22,73	22,67	22,57	22,61	22,50	22,48	22,46	22,42	22,43	22,32	22,21	22,31	22,25	22,15	22,17	22,08	21,91	21,83	21,83	21,73	21,62	21,46	21,23	21,27	21,42	21,51	21,44	21,32	21,32	21,33	21,34	21,32	21,29	21,19	21,16	21,07	20,87	20,79	20,67	20,64	20,69	20,65	20,64	20,62	20,50	20,47	20,50	20,50	20,47	20,42	20,54	20,53	20,41	20,41	20,46	20,47	20,45	20,45	20,43	20,41	20,44	20,47	20,46	20,37	20,33	20,47	20,48	20,42	20,42	20,47	20,46	20,44	20,33	20,31	20,37	20,36	20,43	20,41	20,35	20,40	20,42	20,35	20,33	20,36	20,46	20,41	20,33	20,29	20,37	20,39	20,37	20,36	20,31	20,37	20,37	20,41	20,34	20,35	20,28	20,26	20,26	20,28	20,36	20,30	20,29	20,34	20,39	20,33	20,20	20,29	20,37	20,42	20,45	20,41	20,33	20,32	20,37	20,29	20,25	20,21	20,22	20,25	20,30	20,30	20,37	20,24	20,25	20,35	20,24	20,20	20,20	20,25	20,28	20,25	20,31	20,30	20,24	20,27	20,19	20,24	20,19	20,29	20,30	20,23	20,30	20,34	20,32	20,27	20,20	20,29	20,37	20,36	20,25	20,25	20,28	20,23	20,28	20,23	20,17	20,20	20,26	20,26	20,25	20,34	20,35	20,41	20,36	20,26	20,30	20,28	20,23	20,29	20,33	20,22	20,21	20,30	20,23	20,26	20,30	20,28	20,32	20,27	20,22	20,32	20,33	20,22	20,33	20,33	20,40	20,32	20,23	20,21	20,24	20,23	20,33	20,28	20,26	20,33	20,28	20,25	20,30	20,16	20,22	20,35	20,38	20,34	20,26	20,20	20,28	20,26	20,20	20,29	20,35	20,31	20,32	20,28	20,24	20,17	20,15	20,19	20,27	20,27	20,32	20,27	20,22	20,27	20,22	20,17	20,16	20,19	20,21	20,18	20,06	20,14	20,21	20,21	20,26	20,26	20,22	20,32	20,36	20,28	20,28	
20,25	20,20	20,24	20,25	20,23	20,27	20,37	20,27	20,25	20,27	20,37	20,23	20,19	20,33	20,28	20,22	20,30	20,30	20,39	20,33	20,32	20,31	20,34	20,38	20,40	20,36	20,34	20,39	20,41	20,37	20,38	20,34	20,37	20,30	20,33	20,26	20,33	20,28	20,34	20,36	20,33	20,37	20,39	20,35	20,24	20,35	20,34	20,32	20,41	20,31	20,36	20,30	20,34	20,43	20,43	20,41	20,37	20,28	20,35	20,32	20,32	20,32	20,32	20,29	20,25	20,26	20,37	20,40	20,45	20,36	20,38	20,45	20,38	20,44	20,41	20,40	20,33	20,28	20,33	20,32	20,34	20,34	20,28	20,35	20,41	20,39	20,35	20,37	20,42	20,43	20,42	20,44	20,33	20,31	20,34	20,42	20,38	20,38	20,46	20,44	20,40	20,39	20,46	20,51	20,42	20,42	20,35	20,39	20,44	20,40	20,40	20,42	20,48	20,43	20,47	20,45	20,37	20,41	20,46	20,40	20,41	20,43	20,43	20,50	20,47	20,44	20,38	20,39	20,47	20,44	20,44	20,49	20,47	20,44	20,40	20,42	20,39	20,43	20,40	20,40	20,37	20,41	20,42	20,44	20,48	20,40	20,42	20,48	20,43	20,42	20,42	20,49	20,47	20,41	20,47	20,45	20,45	20,49	20,45	20,51	20,53	20,60	20,63	20,65	20,61	20,70	20,74	20,57	20,67	20,69	20,66	20,71	20,72	20,63	20,63	20,67	20,65	20,65	20,69	20,67	20,65	20,61	20,60	20,56	20,63	20,70	20,82	21,03	21,15	21,19	21,12	21,16	21,17	21,11	21,24	21,34	21,32	21,34	21,32	21,32	21,37	21,45	21,47	21,53	21,54	21,46	21,45	21,41	21,38	21,52	21,55	21,57	21,61	21,60	21,63	21,65	21,70	21,63	21,46	21,38	21,60	22,00	21,98	22,05	22,13	22,23	22,36	22,38	22,36	22,48	22,54	22,48	22,53	22,58	22,55	22,58	22,60	22,64	22,68	22,74	22,80	22,73	22,73	22,76	22,78	22,79	22,85	22,85	22,87	22,85	22,94	22,86	22,84	22,81	22,85	22,86	22,93	22,94	22,90	22,81	22,86	22,91	22,92	22,92	22,90	22,94	22,84	22,84	22,91	22,91	22,88	22,88	22,85	22,84	22,93	22,91	22,95	22,94	22,87	22,89	22,87	22,91	22,95	22,90	22,91	22,95	22,97	22,92	22,95	23,04	22,99	22,84	22,94	22,84	22,85	22,98	22,97	22,90	22,93	22,94	22,89	22,91	22,91	22,84	22,94	23,00	22,99	22,96	22,95	22,99	22,97	22,99	22,94	22,94	22,94	23,09	23,09	22,96	22,98	23,01	23,01	22,99	22,90	22,84	22,95	22,99	22,92	22,90	23,02	23,06	23,01	22,99	23,04	23,03	23,02	23,04	23,10	23,09	23,04	23,07	23,11	23,10	22,94	22,92	23,03	23,10	23,08	23,04	23,02	23,12	23,05	23,08	23,12	23,15	23,10	23,01	23,08	23,12	23,12	23,09	23,07	23,14	23,08	23,13	23,18	23,15	23,14	23,12	23,17	23,09	23,10	23,10	23,14	23,14	23,08	23,04	23,06	23,01	23,01	23,07	22,99	22,95	23,04	23,04	23,06	23,00	22,89	23,00	22,97	22,93	22,83	22,87	22,91	22,88	22,88	22,86	22,81	22,81	22,79	22,72	22,72	22,61	22,59	22,51	22,48	22,58	22,53	22,34	22,31	22,28	22,21	22,22	22,18	21,96	21,78	21,79	21,69	21,54	21,36	21,30	21,39	21,51	21,54	21,45	21,39	21,35	21,33	21,35	21,33	21,28	21,23	21,14	21,10	20,93	20,90	20,73	20,62	20,65	20,67	20,69	20,69	20,57	20,52	20,47	20,53	20,53	20,55	20,54	20,63	20,46	20,41	20,50	20,52	20,42	20,45	20,52	20,45	20,41	20,42	20,41	20,47	20,50	20,44	20,45	20,42	20,43	20,43	20,40	20,35	20,32	20,31	20,28	20,37	20,40	20,46	20,41	20,37	20,31	20,33	20,34	20,35	20,34	20,31	20,33	20,33	20,35	20,40	20,32	20,36	20,39	20,38	20,36	20,33	20,32	20,36	20,32	20,32	20,34	20,31	20,29	20,32	20,30	20,33	20,32	20,27	20,23	20,26	20,37	20,39	20,31	20,33	20,36	20,36	20,33	20,31	20,20	20,23	20,31	20,31	20,27	20,28	20,35	20,29	20,30	20,27	20,19	20,26	20,34	20,38	20,33	20,25	20,29	20,33	20,22	20,20	20,17	20,21	20,20	20,27	20,30	20,26	20,27	20,25	20,28	20,23	20,25	20,29	20,40	20,39	20,26	20,22	20,25	20,25	20,28	20,27	20,22	20,15	20,23	20,28	20,17	20,19	20,36	20,37	20,39	20,31	20,30	20,29	20,27	20,28	20,27	20,27	20,21	20,31	20,28	20,28	20,33	20,32	20,35	20,26	20,24	20,31	20,28	20,19	20,25	20,24	20,31	20,36	20,18	20,19	20,27	20,26	20,34	20,31	20,23	20,26	20,28	20,21	20,25	20,24	20,17	20,32	20,25	20,31	20,23	20,14	20,25	20,28	20,25	20,30	20,37	20,35	20,22	20,22	20,26	20,30	20,24	20,19	20,26	20,27	20,24	20,34	20,31	20,20	20,19	20,22	20,18	20,23	20,34	20,26	20,25	20,22	20,24	20,25	20,19	20,23	20,23	20,32	20,36	20,24	20,26	
20,27	20,25	20,18	20,22	20,28	20,32	20,34	20,30	20,35	20,30	20,34	20,30	20,21	20,27	20,29	20,25	20,29	20,29	20,33	20,30	20,21	20,29	20,31	20,34	20,29	20,32	20,33	20,35	20,34	20,34	20,33	20,34	20,29	20,26	20,26	20,30	20,32	20,31	20,29	20,30	20,34	20,35	20,29	20,26	20,30	20,38	20,35	20,34	20,40	20,35	20,34	20,29	20,28	20,43	20,41	20,33	20,38	20,32	20,35	20,37	20,28	20,32	20,25	20,24	20,34	20,31	20,41	20,44	20,46	20,36	20,34	20,44	20,38	20,36	20,36	20,40	20,47	20,29	20,33	20,33	20,32	20,24	20,24	20,28	20,41	20,38	20,33	20,34	20,41	20,42	20,42	20,34	20,31	20,32	20,33	20,40	20,36	20,40	20,45	20,35	20,36	20,35	20,33	20,42	20,42	20,42	20,41	20,37	20,37	20,42	20,44	20,50	20,54	20,48	20,48	20,43	20,43	20,41	20,43	20,40	20,37	20,39	20,43	20,48	20,47	20,36	20,36	20,32	20,44	20,41	20,42	20,46	20,47	20,40	20,40	20,43	20,40	20,39	20,37	20,38	20,34	20,36	20,38	20,43	20,48	20,43	20,41	20,44	20,44	20,39	20,37	20,46	20,43	20,39	20,49	20,53	20,48	20,56	20,54	20,53	20,52	20,62	20,70	20,75	20,82	20,87	20,96	20,92	20,95	20,98	20,98	21,00	20,97	20,93	20,88	20,85	20,84	20,79	20,84	20,78	20,70	20,67	20,63	20,66	20,61	20,72	20,91	21,17	21,22	21,28	21,27	21,25	21,29	21,28	21,37	21,46	21,53	21,52	21,58	21,50	21,45	21,60	21,63	21,65	21,66	21,54	21,42	21,41	21,40	21,46	21,57	21,60	21,63	21,54	21,57	21,67	21,68	21,68	21,64	21,51	21,51	21,81	22,00	22,05	22,10	22,18	22,29	22,44	22,44	22,48	22,57	22,55	22,59	22,60	22,63	22,65	22,66	22,74	22,68	22,84	22,96	22,84	22,84	22,80	22,82	22,89	22,93	22,93	22,95	22,94	22,96	22,87	22,94	22,97	22,98	22,99	22,99	23,04	22,96	22,93	22,96	22,99	22,98	22,97	23,01	22,94	22,90	22,85	22,98	23,01	23,01	22,99	22,99	23,00	23,05	23,04	23,03	23,09	23,03	23,04	22,99	23,01	22,98	23,05	23,05	23,04	23,09	23,00	23,04	23,11	23,08	23,01	23,02	22,98	23,04	23,06	23,02	23,01	23,08	23,06	22,98	23,00	22,98	22,98	23,02	23,01	23,03	23,00	23,01	23,03	23,04	23,09	23,08	23,03	23,03	23,18	23,13	23,06	23,10	23,09	23,05	23,11	23,03	22,96	23,01	23,05	23,00	23,00	23,06	23,08	23,01	22,95	23,05	23,11	23,11	23,06	23,09	23,11	23,09	23,11	23,18	23,18	23,11	23,07	23,12	23,17	23,23	23,22	23,13	23,14	23,08	23,09	23,14	23,16	23,17	23,16	23,15	23,14	23,16	23,09	23,16	23,22	23,16	23,20	23,17	23,15	23,19	23,15	23,21	23,26	23,20	23,24	23,19	23,17	23,06	23,11	23,11	22,99	23,01	23,03	23,01	23,03	23,11	23,14	23,08	23,00	22,95	23,00	23,06	23,03	22,93	22,90	22,95	22,94	22,95	22,94	22,87	22,86	22,79	22,79	22,77	22,66	22,62	22,58	22,54	22,53	22,54	22,39	22,34	22,28	22,24	22,18	22,17	22,06	21,93	21,89	21,65	21,48	21,39	21,43	21,53	21,54	21,55	21,49	21,45	21,40	21,38	21,43	21,46	21,34	21,33	21,21	21,17	21,01	20,91	20,84	20,72	20,69	20,71	20,76	20,71	20,60	20,56	20,52	20,55	20,58	20,63	20,54	20,55	20,55	20,50	20,45	20,49	20,47	20,49	20,57	20,50	20,42	20,37	20,34	20,47	20,50	20,39	20,41	20,48	20,46	20,41	20,38	20,26	20,29	20,36	20,34	20,36	20,37	20,33	20,39	20,39	20,41	20,30	20,27	20,33	20,33	20,31	20,34	20,35	20,32	20,40	20,24	20,26	20,39	20,32	20,36	20,32	20,29	20,31	20,28	20,35	20,37	20,34	20,34	20,34	20,32	20,34	20,29	20,27	20,25	20,26	20,30	20,29	20,23	20,26	20,31	20,37	20,33	20,28	20,25	20,32	20,35	20,29	20,23	20,30	20,34	20,33	20,34	20,35	20,22	20,20	20,30	20,31	20,29	20,27	20,27	20,25	20,24	20,23	20,19	20,22	20,22	20,22	20,23	20,28	20,29	20,28	20,34	20,31	20,23	20,26	20,38	20,33	20,23	20,23	20,30	20,23	20,20	20,25	20,23	20,20	20,27	20,30	20,20	20,14	20,22	20,32	20,30	20,27	20,20	20,16	20,25	20,31	20,30	20,30	20,25	20,27	20,28	20,20	20,25	20,35	20,37	20,28	20,24	20,27	20,14	20,18	20,32	20,25	20,19	20,21	20,10	20,14	20,32	20,34	20,31	20,25	20,19	20,29	20,27	20,25	20,30	20,38	20,24	20,28	20,20	20,24	20,28	20,17	20,24	20,37	20,28	20,33	20,34	20,42	20,21	20,22	20,28	20,26	20,23	20,20	20,21	20,18	20,16	20,27	20,36	20,30	20,23	20,22	20,24	20,23	20,32	20,32	20,34	20,20	20,21	20,25	20,24	20,27	20,20	20,32	20,40	20,29	20,27	
20,36	20,34	20,24	20,29	20,37	20,31	20,32	20,33	20,38	20,33	20,28	20,32	20,31	20,31	20,31	20,42	20,35	20,24	20,36	20,33	20,18	20,27	20,33	20,32	20,28	20,30	20,41	20,31	20,31	20,28	20,28	20,34	20,34	20,32	20,38	20,34	20,28	20,28	20,32	20,37	20,33	20,38	20,33	20,29	20,30	20,32	20,25	20,28	20,39	20,42	20,40	20,36	20,31	20,35	20,35	20,31	20,35	20,32	20,38	20,31	20,32	20,31	20,37	20,36	20,32	20,41	20,42	20,44	20,46	20,39	20,39	20,39	20,32	20,41	20,45	20,38	20,36	20,36	20,42	20,39	20,35	20,40	20,34	20,34	20,39	20,36	20,37	20,38	20,34	20,40	20,43	20,41	20,33	20,42	20,38	20,43	20,39	20,35	20,43	20,32	20,32	20,37	20,32	20,43	20,40	20,40	20,40	20,37	20,37	20,42	20,43	20,51	20,51	20,52	20,57	20,45	20,43	20,52	20,45	20,40	20,38	20,45	20,50	20,37	20,37	20,45	20,45	20,46	20,38	20,39	20,45	20,43	20,43	20,37	20,43	20,49	20,45	20,42	20,40	20,37	20,39	20,40	20,36	20,43	20,45	20,49	20,44	20,39	20,40	20,44	20,37	20,44	20,43	20,47	20,44	20,53	20,50	20,51	20,57	20,67	20,64	20,63	20,81	20,91	20,95	21,02	21,16	21,16	21,09	21,23	21,33	21,36	21,36	21,41	21,36	21,29	21,21	21,09	21,02	21,03	20,96	20,87	20,86	20,85	20,83	20,86	20,97	21,30	21,45	21,47	21,42	21,43	21,44	21,46	21,56	21,67	21,75	21,71	21,68	21,66	21,69	21,87	21,86	21,88	21,81	21,63	21,46	21,45	21,48	21,50	21,56	21,58	21,63	21,62	21,63	21,66	21,74	21,77	21,77	21,66	21,54	21,64	21,96	22,10	22,14	22,25	22,31	22,38	22,49	22,54	22,57	22,50	22,54	22,70	22,70	22,68	22,66	22,75	22,79	22,83	22,92	22,82	22,81	22,90	22,93	22,94	22,94	22,97	23,00	23,02	22,97	22,91	22,97	23,08	23,05	23,06	23,00	23,06	23,04	22,95	23,02	23,03	23,03	22,96	23,01	23,08	22,93	22,95	23,02	23,13	23,13	23,11	23,05	23,06	23,12	23,17	23,10	23,13	23,15	23,04	22,99	23,09	23,07	23,10	23,15	23,14	23,16	23,09	23,07	23,14	23,08	23,08	23,13	23,12	23,20	23,20	23,11	23,06	23,05	23,05	23,08	23,09	23,07	23,05	23,07	23,07	23,05	22,97	23,02	23,03	23,12	23,19	23,16	23,09	23,07	23,21	23,16	23,14	23,18	23,15	23,11	23,16	23,22	23,15	23,10	23,11	23,05	22,99	23,08	23,09	23,13	23,12	23,08	23,16	23,21	23,16	23,13	23,14	23,16	23,19	23,23	23,27	23,18	23,19	23,22	23,24	23,32	23,21	23,25	23,23	23,19	23,20	23,21	23,21	23,25	23,24	23,23	23,25	23,22	23,17	23,20	23,25	23,26	23,30	23,24	23,23	23,19	23,24	23,31	23,31	23,25	23,26	23,25	23,20	23,19	23,08	23,14	23,12	23,09	23,13	23,08	23,10	23,16	23,14	23,09	23,02	23,06	23,03	23,04	23,06	23,02	23,01	23,02	23,00	23,03	22,96	22,91	22,90	22,92	22,85	22,85	22,77	22,67	22,66	22,64	22,61	22,59	22,43	22,40	22,37	22,25	22,16	22,15	22,12	22,10	21,92	21,67	21,51	21,49	21,62	21,63	21,59	21,60	21,62	21,56	21,55	21,47	21,51	21,49	21,39	21,33	21,26	21,22	21,04	20,94	20,91	20,91	20,78	20,73	20,78	20,72	20,68	20,64	20,62	20,66	20,68	20,63	20,62	20,64	20,59	20,60	20,52	20,55	20,56	20,56	20,49	20,45	20,45	20,39	20,42	20,52	20,42	20,35	20,35	20,43	20,48	20,46	20,39	20,37	20,33	20,31	20,39	20,38	20,35	20,34	20,32	20,45	20,51	20,36	20,28	20,34	20,34	20,33	20,38	20,32	20,25	20,39	20,26	20,30	20,34	20,24	20,25	20,35	20,32	20,29	20,27	20,31	20,36	20,33	20,35	20,36	20,37	20,37	20,32	20,24	20,28	20,29	20,30	20,28	20,35	20,39	20,35	20,38	20,38	20,31	20,26	20,25	20,27	20,27	20,19	20,28	20,26	20,24	20,30	20,34	20,31	20,30	20,27	20,26	20,20	20,22	20,29	20,32	20,20	20,28	20,27	20,23	20,17	20,21	20,28	20,20	20,31	20,35	20,41	20,29	20,26	20,27	20,28	20,34	20,26	20,24	20,37	20,29	20,24	20,30	20,26	20,23	20,34	20,27	20,19	20,17	20,17	20,29	20,26	20,29	20,20	20,21	20,19	20,25	20,25	20,34	20,35	20,37	20,26	20,27	20,22	20,27	20,35	20,30	20,20	20,28	20,22	20,24	20,32	20,31	20,20	20,23	20,22	20,24	20,25	20,30	20,35	20,22	20,27	20,31	20,30	20,29	20,31	20,32	20,24	20,27	20,31	20,31	20,27	20,26	20,31	20,33	20,33	20,30	20,37	20,39	20,28	20,27	20,29	20,21	20,05	20,14	20,21	20,14	20,10	20,19	20,33	20,34	20,27	20,22	20,25	20,23	20,18	20,28	20,28	20,30	20,26	20,20	20,17	20,32	20,30	20,31	20,33	20,29	20,24	
20,32	20,33	20,39	20,33	20,36	20,31	20,31	20,29	20,31	20,31	20,19	20,22	20,32	20,38	20,29	20,33	20,34	20,31	20,35	20,38	20,24	20,30	20,38	20,36	20,31	20,32	20,32	20,32	20,33	20,33	20,33	20,41	20,38	20,38	20,35	20,34	20,29	20,32	20,34	20,38	20,35	20,40	20,33	20,33	20,28	20,31	20,24	20,23	20,34	20,32	20,36	20,36	20,40	20,32	20,30	20,37	20,35	20,29	20,33	20,30	20,26	20,27	20,30	20,41	20,34	20,37	20,38	20,41	20,54	20,48	20,47	20,43	20,35	20,35	20,45	20,36	20,30	20,36	20,38	20,36	20,36	20,42	20,40	20,38	20,45	20,34	20,31	20,36	20,38	20,40	20,42	20,45	20,41	20,41	20,34	20,36	20,38	20,35	20,38	20,35	20,33	20,38	20,38	20,45	20,46	20,41	20,41	20,42	20,44	20,46	20,46	20,44	20,42	20,49	20,53	20,47	20,49	20,51	20,43	20,39	20,36	20,40	20,55	20,53	20,41	20,48	20,45	20,45	20,44	20,41	20,39	20,45	20,45	20,42	20,41	20,43	20,42	20,39	20,46	20,43	20,48	20,45	20,36	20,45	20,51	20,44	20,46	20,39	20,44	20,53	20,45	20,41	20,41	20,47	20,45	20,47	20,43	20,47	20,61	20,79	20,81	20,81	20,96	21,01	20,99	20,96	21,09	21,03	20,98	21,07	21,27	21,32	21,39	21,50	21,52	21,52	21,55	21,54	21,50	21,42	21,42	21,32	21,17	21,12	21,12	21,07	21,10	21,36	21,58	21,60	21,58	21,58	21,67	21,64	21,67	21,81	21,87	21,89	21,87	21,83	21,96	22,16	22,13	22,15	22,04	21,75	21,55	21,49	21,48	21,50	21,53	21,67	21,69	21,66	21,68	21,66	21,70	21,82	21,78	21,72	21,57	21,55	21,79	22,09	22,19	22,27	22,36	22,40	22,43	22,48	22,52	22,59	22,61	22,70	22,71	22,71	22,67	22,75	22,82	22,89	22,94	22,85	22,87	22,89	22,95	22,99	22,98	22,91	22,97	22,99	23,05	23,00	23,00	23,03	23,09	23,11	23,14	23,04	23,04	23,08	23,03	23,11	23,06	23,08	23,13	23,11	23,06	23,09	23,12	23,14	23,19	23,14	23,07	23,12	23,24	23,21	23,14	23,14	23,20	23,12	23,07	23,17	23,17	23,08	23,14	23,15	23,14	23,17	23,14	23,24	23,20	23,19	23,19	23,20	23,24	23,29	23,26	23,23	23,14	23,10	23,15	23,22	23,18	23,17	23,17	23,17	23,18	23,08	23,18	23,22	23,17	23,17	23,15	23,11	23,19	23,19	23,17	23,25	23,24	23,22	23,23	23,13	23,18	23,25	23,18	23,13	23,20	23,15	23,18	23,20	23,25	23,24	23,22	23,22	23,23	23,21	23,20	23,24	23,28	23,29	23,23	23,26	23,25	23,18	23,24	23,28	23,33	23,27	23,22	23,27	23,27	23,27	23,24	23,23	23,22	23,20	23,20	23,29	23,30	23,21	23,23	23,31	23,33	23,32	23,32	23,31	23,22	23,24	23,34	23,30	23,27	23,24	23,24	23,19	23,24	23,23	23,21	23,20	23,18	23,27	23,13	23,09	23,21	23,22	23,21	23,07	23,08	23,12	23,09	23,08	23,09	23,06	23,07	23,08	23,07	23,04	23,01	23,00	22,89	22,90	22,88	22,87	22,81	22,72	22,66	22,71	22,68	22,56	22,40	22,39	22,32	22,26	22,18	22,11	22,06	21,79	21,56	21,58	21,67	21,66	21,65	21,63	21,62	21,63	21,60	21,59	21,56	21,51	21,47	21,37	21,28	21,34	21,26	21,02	20,97	20,98	20,98	20,95	20,91	20,87	20,82	20,75	20,76	20,83	20,86	20,76	20,65	20,62	20,73	20,64	20,67	20,61	20,62	20,61	20,54	20,52	20,45	20,48	20,42	20,44	20,45	20,41	20,31	20,29	20,34	20,42	20,40	20,43	20,39	20,39	20,34	20,35	20,34	20,33	20,42	20,42	20,35	20,44	20,40	20,32	20,36	20,32	20,32	20,42	20,40	20,30	20,30	20,25	20,27	20,36	20,25	20,21	20,26	20,29	20,32	20,28	20,28	20,30	20,36	20,32	20,35	20,34	20,32	20,34	20,27	20,27	20,34	20,30	20,29	20,29	20,35	20,39	20,32	20,36	20,37	20,30	20,33	20,24	20,32	20,23	20,25	20,30	20,24	20,31	20,32	20,27	20,30	20,36	20,26	20,26	20,25	20,19	20,24	20,27	20,23	20,25	20,21	20,21	20,18	20,30	20,29	20,26	20,32	20,27	20,19	20,25	20,27	20,30	20,29	20,21	20,21	20,26	20,29	20,23	20,31	20,26	20,26	20,27	20,32	20,21	20,16	20,23	20,30	20,28	20,26	20,28	20,21	20,26	20,32	20,30	20,28	20,28	20,32	20,33	20,23	20,25	20,30	20,32	20,29	20,19	20,21	20,26	20,27	20,33	20,29	20,26	20,24	20,27	20,22	20,24	20,31	20,30	20,28	20,28	20,24	20,26	20,28	20,34	20,35	20,19	20,26	20,32	20,30	20,29	20,28	20,23	20,18	20,21	20,25	20,27	20,30	20,20	20,21	20,24	20,26	20,20	20,19	20,23	20,23	20,24	20,26	20,27	20,31	20,23	20,21	20,25	20,29	20,23	20,29	20,31	20,27	20,26	20,18	20,21	20,17	20,26	20,28	20,26	20,22	20,24	
20,31	20,25	20,28	20,32	20,28	20,28	20,31	20,27	20,19	20,25	20,25	20,26	20,24	20,29	20,30	20,36	20,23	20,29	20,36	20,28	20,19	20,32	20,46	20,39	20,30	20,30	20,29	20,34	20,29	20,31	20,30	20,42	20,34	20,32	20,19	20,21	20,34	20,28	20,28	20,37	20,41	20,37	20,30	20,23	20,27	20,28	20,17	20,19	20,32	20,38	20,32	20,34	20,41	20,37	20,31	20,25	20,32	20,37	20,39	20,31	20,36	20,36	20,40	20,39	20,32	20,29	20,36	20,42	20,49	20,46	20,43	20,40	20,37	20,33	20,38	20,41	20,39	20,45	20,37	20,37	20,39	20,38	20,39	20,35	20,39	20,34	20,37	20,38	20,34	20,41	20,42	20,43	20,44	20,43	20,33	20,35	20,33	20,35	20,40	20,44	20,35	20,35	20,33	20,42	20,45	20,37	20,36	20,42	20,46	20,50	20,51	20,51	20,43	20,46	20,50	20,47	20,47	20,48	20,37	20,36	20,38	20,42	20,51	20,57	20,47	20,47	20,42	20,42	20,44	20,46	20,39	20,42	20,48	20,44	20,44	20,42	20,42	20,43	20,38	20,36	20,41	20,50	20,45	20,46	20,58	20,49	20,38	20,36	20,48	20,58	20,48	20,47	20,52	20,51	20,49	20,50	20,51	20,56	20,73	20,81	20,90	20,86	20,89	20,83	20,73	20,67	20,70	20,76	20,74	20,84	20,97	21,00	21,11	21,20	21,35	21,43	21,55	21,65	21,72	21,72	21,77	21,75	21,66	21,56	21,57	21,60	21,51	21,63	21,75	21,80	21,76	21,79	21,85	21,81	21,86	21,91	22,01	21,97	22,07	22,14	22,15	22,33	22,31	22,36	22,33	21,82	21,53	21,54	21,55	21,53	21,54	21,60	21,66	21,70	21,72	21,76	21,73	21,81	21,88	21,78	21,74	21,61	21,58	21,87	22,13	22,30	22,33	22,41	22,44	22,50	22,57	22,58	22,70	22,69	22,75	22,82	22,78	22,75	22,80	22,87	22,92	22,91	22,95	22,99	22,96	22,93	22,99	23,00	22,98	23,09	23,08	23,02	23,06	23,09	23,08	23,15	23,15	23,14	23,12	23,15	23,13	23,21	23,27	23,18	23,22	23,14	23,15	23,20	23,19	23,16	23,21	23,17	23,23	23,26	23,27	23,31	23,21	23,15	23,23	23,26	23,23	23,30	23,29	23,21	23,18	23,13	23,18	23,23	23,21	23,26	23,26	23,27	23,25	23,24	23,25	23,25	23,32	23,31	23,28	23,26	23,27	23,27	23,24	23,24	23,23	23,16	23,23	23,19	23,24	23,30	23,24	23,19	23,21	23,22	23,24	23,24	23,20	23,31	23,30	23,19	23,23	23,28	23,21	23,25	23,21	23,16	23,27	23,31	23,31	23,26	23,27	23,30	23,32	23,32	23,28	23,23	23,19	23,29	23,35	23,35	23,27	23,28	23,26	23,22	23,25	23,31	23,32	23,25	23,25	23,32	23,39	23,32	23,29	23,28	23,28	23,18	23,21	23,30	23,27	23,27	23,22	23,29	23,37	23,32	23,36	23,35	23,24	23,23	23,29	23,30	23,29	23,27	23,25	23,20	23,25	23,22	23,21	23,27	23,27	23,20	23,21	23,10	23,23	23,29	23,22	23,18	22,98	23,05	23,17	23,11	23,08	23,10	23,09	23,05	23,05	23,06	23,05	23,06	22,93	22,86	22,88	22,84	22,80	22,72	22,73	22,68	22,67	22,58	22,46	22,40	22,34	22,30	22,24	22,16	21,91	21,70	21,55	21,64	21,74	21,73	21,69	21,76	21,69	21,61	21,60	21,62	21,58	21,56	21,58	21,53	21,40	21,32	21,29	21,10	21,08	21,06	21,10	21,13	21,05	20,94	20,95	20,93	20,82	20,95	20,94	20,75	20,67	20,67	20,77	20,80	20,71	20,70	20,63	20,64	20,61	20,58	20,50	20,59	20,48	20,41	20,51	20,41	20,31	20,35	20,38	20,42	20,41	20,36	20,36	20,43	20,46	20,40	20,36	20,31	20,40	20,38	20,33	20,35	20,37	20,37	20,31	20,34	20,35	20,44	20,36	20,30	20,32	20,26	20,37	20,41	20,34	20,32	20,28	20,27	20,29	20,23	20,25	20,26	20,35	20,31	20,34	20,32	20,29	20,32	20,32	20,26	20,26	20,25	20,24	20,35	20,35	20,34	20,33	20,33	20,32	20,34	20,35	20,31	20,26	20,27	20,31	20,32	20,38	20,39	20,40	20,34	20,36	20,36	20,27	20,25	20,22	20,24	20,23	20,24	20,22	20,20	20,23	20,25	20,29	20,32	20,31	20,25	20,25	20,21	20,12	20,21	20,29	20,32	20,33	20,22	20,22	20,26	20,29	20,26	20,26	20,32	20,31	20,31	20,30	20,27	20,16	20,17	20,22	20,23	20,18	20,24	20,27	20,32	20,41	20,34	20,22	20,21	20,28	20,32	20,27	20,26	20,27	20,24	20,22	20,15	20,28	20,32	20,34	20,34	20,30	20,22	20,20	20,23	20,23	20,21	20,34	20,36	20,28	20,26	20,24	20,24	20,25	20,32	20,30	20,24	20,22	20,26	20,30	20,31	20,30	20,17	20,21	20,20	20,24	20,24	20,31	20,18	20,14	20,23	20,23	20,23	20,19	20,29	20,23	20,27	20,28	20,23	20,24	20,25	20,20	20,22	20,28	20,18	20,28	20,31	20,28	20,20	20,18	20,17	20,22	20,24	20,23	20,23	20,28	20,26	
20,25	20,25	20,23	20,20	20,24	20,23	20,28	20,26	20,24	20,26	20,20	20,18	20,23	20,32	20,33	20,43	20,51	20,23	20,33	20,28	20,21	20,32	20,37	20,38	20,28	20,29	20,31	20,23	20,28	20,31	20,29	20,40	20,38	20,22	20,23	20,24	20,32	20,33	20,35	20,31	20,36	20,37	20,32	20,26	20,39	20,32	20,11	20,15	20,35	20,38	20,33	20,31	20,32	20,33	20,36	20,26	20,24	20,29	20,35	20,47	20,40	20,37	20,41	20,41	20,27	20,20	20,26	20,46	20,49	20,35	20,38	20,35	20,36	20,40	20,34	20,36	20,39	20,40	20,31	20,35	20,39	20,38	20,29	20,26	20,34	20,36	20,35	20,44	20,39	20,44	20,49	20,38	20,31	20,34	20,37	20,36	20,39	20,32	20,36	20,42	20,38	20,31	20,33	20,41	20,48	20,37	20,32	20,32	20,43	20,44	20,44	20,48	20,50	20,46	20,50	20,50	20,44	20,46	20,38	20,34	20,36	20,45	20,47	20,53	20,37	20,43	20,46	20,42	20,43	20,47	20,40	20,42	20,40	20,38	20,40	20,41	20,38	20,45	20,42	20,38	20,39	20,44	20,49	20,49	20,43	20,45	20,36	20,38	20,44	20,59	20,51	20,44	20,38	20,47	20,46	20,51	20,59	20,65	20,71	20,84	20,89	20,79	20,69	20,55	20,47	20,45	20,45	20,52	20,60	20,68	20,72	20,63	20,72	20,78	20,89	20,99	21,15	21,27	21,46	21,55	21,70	21,74	21,72	21,76	21,90	22,05	21,99	21,97	21,90	21,93	21,93	21,92	21,97	21,93	22,08	22,22	22,21	22,22	22,28	22,36	22,43	22,53	22,51	22,50	22,42	21,96	21,57	21,54	21,52	21,55	21,61	21,60	21,57	21,61	21,73	21,78	21,83	21,82	21,90	21,90	21,86	21,74	21,53	21,67	21,94	22,18	22,26	22,42	22,50	22,45	22,47	22,54	22,56	22,63	22,73	22,76	22,78	22,75	22,76	22,82	22,86	22,82	22,90	22,98	22,96	22,95	22,94	23,08	23,08	23,05	23,05	23,01	23,07	23,13	23,15	23,10	23,18	23,22	23,20	23,19	23,17	23,20	23,27	23,21	23,18	23,20	23,19	23,16	23,17	23,24	23,23	23,22	23,23	23,30	23,34	23,34	23,30	23,22	23,23	23,24	23,30	23,30	23,25	23,30	23,34	23,24	23,27	23,29	23,23	23,31	23,30	23,32	23,29	23,19	23,31	23,31	23,28	23,29	23,30	23,30	23,23	23,18	23,12	23,20	23,22	23,17	23,21	23,19	23,21	23,24	23,22	23,23	23,26	23,24	23,25	23,27	23,29	23,33	23,33	23,19	23,18	23,30	23,30	23,31	23,22	23,20	23,24	23,25	23,28	23,29	23,28	23,27	23,30	23,28	23,26	23,22	23,26	23,35	23,34	23,32	23,32	23,28	23,21	23,19	23,27	23,31	23,30	23,28	23,24	23,32	23,39	23,39	23,35	23,35	23,32	23,27	23,28	23,35	23,31	23,29	23,25	23,29	23,33	23,30	23,31	23,38	23,26	23,25	23,27	23,25	23,15	23,21	23,25	23,27	23,25	23,28	23,23	23,25	23,23	23,16	23,19	23,17	23,22	23,21	23,23	23,15	23,04	23,02	23,12	23,08	23,07	23,06	23,02	23,01	23,02	23,00	22,97	23,00	22,94	22,87	22,92	22,84	22,77	22,71	22,73	22,71	22,64	22,55	22,46	22,34	22,37	22,29	22,22	22,12	21,87	21,67	21,64	21,71	21,73	21,74	21,76	21,72	21,71	21,64	21,60	21,62	21,65	21,63	21,58	21,55	21,50	21,45	21,37	21,32	21,29	21,30	21,32	21,29	21,23	21,12	21,16	21,03	20,91	20,93	20,94	20,83	20,81	20,85	20,83	20,80	20,82	20,71	20,71	20,68	20,63	20,66	20,64	20,60	20,51	20,44	20,50	20,49	20,34	20,39	20,40	20,45	20,44	20,40	20,34	20,40	20,44	20,38	20,37	20,33	20,36	20,33	20,33	20,38	20,43	20,36	20,40	20,38	20,31	20,34	20,33	20,32	20,34	20,34	20,39	20,38	20,34	20,33	20,32	20,28	20,23	20,26	20,30	20,31	20,38	20,33	20,35	20,33	20,33	20,31	20,32	20,26	20,24	20,33	20,31	20,37	20,30	20,31	20,34	20,26	20,23	20,35	20,36	20,29	20,24	20,20	20,33	20,42	20,44	20,48	20,44	20,40	20,38	20,37	20,29	20,21	20,21	20,22	20,24	20,23	20,26	20,25	20,25	20,25	20,23	20,27	20,26	20,23	20,23	20,24	20,21	20,19	20,25	20,30	20,31	20,25	20,24	20,25	20,33	20,29	20,20	20,24	20,32	20,29	20,28	20,21	20,14	20,26	20,30	20,22	20,27	20,24	20,23	20,31	20,39	20,32	20,24	20,22	20,36	20,34	20,21	20,20	20,24	20,27	20,26	20,23	20,34	20,32	20,21	20,29	20,24	20,18	20,13	20,20	20,23	20,22	20,30	20,28	20,25	20,27	20,27	20,23	20,25	20,30	20,17	20,17	20,27	20,29	20,36	20,28	20,29	20,25	20,24	20,21	20,23	20,22	20,33	20,25	20,17	20,19	20,23	20,21	20,17	20,23	20,18	20,28	20,31	20,29	20,24	20,22	20,24	20,25	20,24	20,18	20,23	20,32	20,33	20,25	20,18	20,26	20,25	20,23	20,18	20,20	20,21	20,19	
20,30	20,28	20,23	20,26	20,25	20,24	20,28	20,20	20,21	20,33	20,21	20,27	20,34	20,39	20,31	20,33	20,43	20,28	20,29	20,34	20,24	20,33	20,35	20,29	20,34	20,30	20,32	20,27	20,34	20,29	20,18	20,41	20,31	20,26	20,21	20,32	20,33	20,30	20,34	20,39	20,32	20,42	20,40	20,36	20,35	20,37	20,32	20,30	20,34	20,39	20,43	20,39	20,39	20,35	20,31	20,37	20,36	20,31	20,24	20,33	20,31	20,29	20,27	20,39	20,26	20,33	20,45	20,41	20,44	20,36	20,38	20,43	20,40	20,46	20,38	20,40	20,37	20,35	20,30	20,36	20,38	20,32	20,30	20,37	20,46	20,40	20,31	20,38	20,40	20,51	20,47	20,27	20,28	20,30	20,37	20,34	20,33	20,38	20,41	20,37	20,38	20,42	20,37	20,35	20,42	20,39	20,37	20,28	20,37	20,40	20,38	20,47	20,46	20,41	20,42	20,50	20,40	20,38	20,43	20,40	20,40	20,43	20,43	20,44	20,34	20,45	20,46	20,40	20,48	20,48	20,43	20,38	20,36	20,36	20,48	20,52	20,43	20,43	20,41	20,45	20,49	20,51	20,43	20,46	20,41	20,34	20,36	20,44	20,47	20,50	20,56	20,55	20,48	20,42	20,49	20,52	20,54	20,63	20,72	20,80	20,81	20,79	20,64	20,50	20,43	20,42	20,47	20,51	20,72	20,84	20,68	20,56	20,55	20,57	20,63	20,59	20,60	20,72	20,93	21,00	21,17	21,28	21,34	21,54	21,76	21,96	21,97	21,98	21,97	21,96	21,95	21,99	21,96	21,97	22,09	22,21	22,29	22,32	22,36	22,46	22,51	22,62	22,61	22,51	22,46	22,09	21,62	21,50	21,47	21,53	21,60	21,67	21,62	21,60	21,67	21,68	21,82	21,86	21,95	21,99	21,94	21,91	21,72	21,58	21,68	21,99	22,19	22,35	22,44	22,43	22,52	22,54	22,56	22,54	22,60	22,65	22,63	22,65	22,75	22,84	22,83	22,88	22,91	22,94	22,92	22,95	22,94	23,06	23,09	23,05	23,03	23,01	23,08	23,10	23,08	23,12	23,16	23,27	23,17	23,16	23,16	23,21	23,24	23,19	23,22	23,28	23,22	23,21	23,24	23,32	23,30	23,24	23,28	23,22	23,35	23,34	23,30	23,32	23,31	23,30	23,30	23,27	23,26	23,32	23,41	23,33	23,33	23,33	23,31	23,29	23,32	23,36	23,26	23,23	23,28	23,31	23,36	23,28	23,29	23,27	23,25	23,20	23,17	23,21	23,26	23,24	23,20	23,22	23,22	23,21	23,19	23,23	23,33	23,31	23,24	23,23	23,27	23,37	23,32	23,25	23,31	23,30	23,25	23,34	23,27	23,23	23,26	23,29	23,29	23,30	23,30	23,30	23,31	23,28	23,28	23,25	23,27	23,37	23,34	23,26	23,26	23,29	23,20	23,20	23,26	23,33	23,24	23,30	23,35	23,32	23,32	23,26	23,33	23,32	23,23	23,24	23,27	23,33	23,31	23,28	23,33	23,40	23,32	23,31	23,34	23,27	23,27	23,29	23,32	23,28	23,19	23,19	23,28	23,27	23,20	23,25	23,27	23,17	23,09	23,13	23,15	23,13	23,16	23,12	23,14	23,15	23,04	23,09	23,10	23,09	22,96	23,00	22,99	23,00	22,95	22,96	22,93	22,95	22,91	22,90	22,87	22,84	22,78	22,67	22,66	22,72	22,65	22,56	22,46	22,39	22,34	22,25	22,20	21,99	21,70	21,75	21,80	21,83	21,77	21,73	21,82	21,81	21,75	21,66	21,67	21,57	21,52	21,58	21,53	21,51	21,55	21,57	21,59	21,58	21,59	21,54	21,57	21,45	21,41	21,36	21,38	21,30	21,12	21,03	21,01	21,02	20,93	21,00	20,98	20,81	20,82	20,81	20,78	20,69	20,72	20,77	20,74	20,56	20,47	20,47	20,48	20,41	20,35	20,44	20,40	20,42	20,46	20,35	20,33	20,39	20,43	20,33	20,33	20,32	20,32	20,34	20,36	20,43	20,39	20,35	20,42	20,42	20,40	20,33	20,39	20,41	20,39	20,34	20,38	20,37	20,36	20,41	20,35	20,32	20,27	20,31	20,38	20,39	20,30	20,30	20,31	20,32	20,30	20,29	20,30	20,27	20,30	20,39	20,42	20,38	20,35	20,31	20,30	20,27	20,28	20,33	20,38	20,26	20,21	20,22	20,32	20,44	20,47	20,46	20,42	20,35	20,35	20,32	20,29	20,30	20,28	20,21	20,21	20,22	20,26	20,26	20,29	20,24	20,20	20,25	20,34	20,30	20,32	20,24	20,23	20,26	20,32	20,32	20,26	20,21	20,23	20,32	20,30	20,25	20,26	20,20	20,27	20,31	20,34	20,22	20,13	20,26	20,39	20,35	20,24	20,21	20,17	20,27	20,38	20,33	20,30	20,24	20,37	20,39	20,24	20,19	20,21	20,20	20,25	20,29	20,32	20,26	20,16	20,23	20,29	20,22	20,22	20,16	20,26	20,26	20,30	20,22	20,16	20,24	20,28	20,24	20,19	20,28	20,21	20,11	20,22	20,34	20,35	20,30	20,24	20,25	20,32	20,23	20,27	20,30	20,29	20,27	20,24	20,20	20,24	20,24	20,26	20,24	20,21	20,20	20,27	20,32	20,37	20,31	20,26	20,29	20,22	20,22	20,21	20,30	20,26	20,17	20,30	20,25	20,23	20,27	20,18	20,18	20,21	20,29	
20,35	20,22	20,18	20,28	20,32	20,26	20,26	20,21	20,16	20,31	20,40	20,32	20,35	20,29	20,30	20,35	20,39	20,32	20,26	20,37	20,30	20,36	20,35	20,38	20,29	20,27	20,28	20,34	20,45	20,31	20,22	20,40	20,35	20,29	20,23	20,31	20,34	20,32	20,31	20,36	20,34	20,32	20,29	20,28	20,29	20,32	20,29	20,32	20,48	20,41	20,38	20,33	20,36	20,46	20,35	20,35	20,42	20,36	20,31	20,38	20,26	20,25	20,32	20,38	20,34	20,30	20,43	20,46	20,44	20,39	20,45	20,41	20,35	20,42	20,42	20,35	20,40	20,41	20,41	20,36	20,44	20,41	20,32	20,37	20,48	20,44	20,36	20,35	20,32	20,45	20,45	20,32	20,32	20,35	20,40	20,41	20,40	20,45	20,50	20,45	20,44	20,40	20,42	20,38	20,45	20,39	20,42	20,38	20,41	20,44	20,50	20,51	20,48	20,40	20,40	20,45	20,37	20,42	20,41	20,49	20,44	20,41	20,40	20,40	20,38	20,42	20,41	20,35	20,39	20,44	20,43	20,42	20,30	20,43	20,50	20,49	20,43	20,42	20,43	20,44	20,49	20,47	20,45	20,53	20,56	20,44	20,38	20,47	20,47	20,50	20,47	20,51	20,61	20,57	20,60	20,64	20,57	20,54	20,64	20,68	20,65	20,67	20,59	20,44	20,44	20,34	20,43	20,45	20,73	21,09	20,81	20,48	20,60	20,57	20,60	20,51	20,51	20,59	20,74	20,78	20,73	20,78	20,84	20,98	21,22	21,45	21,59	21,68	21,77	21,86	21,88	21,90	21,91	21,94	21,99	22,16	22,22	22,22	22,16	22,30	22,37	22,40	22,43	22,41	22,31	22,04	21,60	21,50	21,48	21,56	21,62	21,64	21,64	21,60	21,63	21,65	21,77	21,81	21,87	21,94	21,96	21,98	21,92	21,76	21,62	21,82	22,09	22,22	22,34	22,41	22,52	22,53	22,47	22,59	22,52	22,61	22,63	22,61	22,74	22,81	22,82	22,81	22,93	22,93	22,92	22,94	22,95	22,97	23,00	23,07	23,08	23,02	23,02	23,10	23,13	23,14	23,17	23,23	23,24	23,19	23,17	23,22	23,20	23,19	23,17	23,24	23,22	23,16	23,26	23,37	23,37	23,31	23,28	23,21	23,30	23,30	23,20	23,26	23,31	23,23	23,31	23,34	23,29	23,27	23,30	23,34	23,31	23,36	23,38	23,31	23,30	23,30	23,23	23,22	23,29	23,24	23,34	23,30	23,31	23,27	23,25	23,24	23,24	23,27	23,34	23,33	23,29	23,27	23,26	23,23	23,23	23,27	23,31	23,31	23,24	23,24	23,33	23,35	23,26	23,30	23,30	23,29	23,17	23,24	23,22	23,22	23,25	23,27	23,32	23,31	23,29	23,24	23,28	23,29	23,25	23,21	23,25	23,31	23,30	23,26	23,25	23,29	23,24	23,24	23,27	23,34	23,28	23,25	23,33	23,34	23,30	23,17	23,23	23,30	23,18	23,18	23,29	23,28	23,29	23,28	23,28	23,29	23,27	23,32	23,30	23,25	23,22	23,27	23,33	23,34	23,23	23,25	23,23	23,20	23,17	23,21	23,27	23,21	23,12	23,11	23,12	23,12	23,19	23,14	23,06	23,04	23,04	23,05	23,08	23,03	22,99	22,96	23,06	23,05	22,99	22,95	22,91	22,96	22,91	22,86	22,91	22,83	22,81	22,66	22,65	22,62	22,59	22,56	22,51	22,44	22,41	22,31	22,15	21,83	21,57	21,81	21,91	21,85	21,83	21,77	21,84	21,79	21,77	21,69	21,68	21,64	21,53	21,49	21,54	21,55	21,51	21,57	21,72	21,76	21,91	21,95	21,92	21,77	21,69	21,68	21,53	21,40	21,38	21,31	21,26	21,25	21,11	21,04	21,10	20,94	20,94	20,93	20,89	20,82	20,85	20,82	20,74	20,65	20,54	20,49	20,49	20,38	20,44	20,48	20,39	20,33	20,44	20,36	20,29	20,45	20,45	20,37	20,29	20,29	20,29	20,36	20,32	20,37	20,38	20,27	20,25	20,33	20,40	20,41	20,43	20,41	20,35	20,31	20,42	20,41	20,41	20,46	20,38	20,26	20,31	20,31	20,40	20,39	20,27	20,26	20,33	20,28	20,30	20,29	20,29	20,24	20,23	20,32	20,33	20,37	20,37	20,32	20,32	20,36	20,37	20,32	20,38	20,38	20,37	20,34	20,37	20,40	20,40	20,38	20,36	20,32	20,25	20,26	20,20	20,25	20,27	20,26	20,24	20,33	20,31	20,32	20,25	20,20	20,21	20,27	20,34	20,29	20,36	20,35	20,26	20,26	20,28	20,31	20,33	20,24	20,35	20,33	20,32	20,27	20,25	20,26	20,23	20,34	20,35	20,28	20,25	20,29	20,34	20,39	20,25	20,15	20,26	20,30	20,33	20,39	20,30	20,28	20,37	20,37	20,25	20,25	20,27	20,24	20,26	20,23	20,25	20,18	20,15	20,23	20,25	20,30	20,26	20,19	20,24	20,31	20,29	20,25	20,20	20,32	20,34	20,21	20,13	20,26	20,26	20,16	20,21	20,29	20,37	20,30	20,26	20,28	20,26	20,31	20,32	20,28	20,31	20,31	20,24	20,17	20,26	20,31	20,28	20,27	20,34	20,19	20,22	20,35	20,41	20,33	20,21	20,21	20,21	20,21	20,26	20,23	20,26	20,21	20,26	20,21	20,29	20,31	20,29	20,31	20,29	20,33	
20,24	20,23	20,20	20,26	20,27	20,21	20,21	20,20	20,19	20,23	20,30	20,30	20,24	20,23	20,28	20,38	20,33	20,26	20,35	20,35	20,30	20,30	20,26	20,33	20,34	20,28	20,27	20,32	20,35	20,33	20,27	20,31	20,29	20,31	20,32	20,36	20,32	20,35	20,29	20,27	20,30	20,28	20,29	20,25	20,28	20,30	20,26	20,30	20,45	20,48	20,33	20,32	20,39	20,35	20,35	20,36	20,32	20,33	20,30	20,44	20,36	20,32	20,33	20,35	20,38	20,30	20,36	20,49	20,48	20,39	20,36	20,38	20,36	20,39	20,38	20,30	20,36	20,41	20,39	20,40	20,39	20,35	20,33	20,33	20,44	20,41	20,31	20,36	20,31	20,37	20,42	20,44	20,39	20,36	20,36	20,39	20,40	20,37	20,45	20,45	20,42	20,38	20,37	20,43	20,39	20,44	20,37	20,31	20,35	20,39	20,44	20,45	20,35	20,37	20,35	20,34	20,42	20,37	20,41	20,39	20,42	20,45	20,38	20,40	20,43	20,44	20,39	20,39	20,33	20,36	20,39	20,41	20,34	20,42	20,53	20,47	20,48	20,47	20,46	20,44	20,49	20,55	20,48	20,53	20,56	20,43	20,45	20,46	20,56	20,55	20,54	20,52	20,59	20,67	20,68	20,73	20,65	20,63	20,57	20,63	20,66	20,57	20,51	20,44	20,42	20,48	20,51	20,50	20,53	20,77	20,73	20,56	20,55	20,55	20,53	20,51	20,49	20,58	20,62	20,64	20,65	20,63	20,69	20,68	20,71	20,86	21,07	21,28	21,48	21,66	21,73	21,75	21,75	21,78	21,84	22,01	22,09	22,06	21,95	22,06	22,20	22,16	22,10	22,10	22,06	21,88	21,60	21,47	21,48	21,50	21,56	21,65	21,61	21,59	21,62	21,62	21,68	21,75	21,79	21,82	21,93	21,90	21,94	21,85	21,64	21,63	21,97	22,14	22,22	22,36	22,43	22,50	22,52	22,59	22,58	22,67	22,70	22,69	22,70	22,78	22,82	22,75	22,79	22,83	22,87	22,90	22,90	22,96	23,00	23,10	23,13	23,00	22,93	23,04	23,10	23,10	23,12	23,13	23,20	23,18	23,17	23,22	23,18	23,17	23,16	23,22	23,18	23,22	23,22	23,24	23,23	23,29	23,20	23,21	23,31	23,30	23,22	23,25	23,27	23,22	23,26	23,30	23,32	23,20	23,29	23,30	23,32	23,39	23,42	23,33	23,31	23,27	23,24	23,19	23,31	23,25	23,26	23,27	23,22	23,22	23,19	23,19	23,19	23,27	23,36	23,31	23,31	23,25	23,20	23,24	23,25	23,31	23,29	23,26	23,23	23,24	23,27	23,30	23,27	23,26	23,29	23,26	23,24	23,16	23,19	23,28	23,22	23,23	23,23	23,29	23,23	23,23	23,25	23,24	23,25	23,23	23,25	23,31	23,27	23,22	23,23	23,27	23,20	23,16	23,25	23,23	23,24	23,24	23,25	23,28	23,22	23,18	23,24	23,26	23,18	23,16	23,25	23,24	23,20	23,17	23,18	23,18	23,18	23,18	23,21	23,22	23,18	23,21	23,24	23,25	23,24	23,20	23,19	23,17	23,16	23,16	23,31	23,25	23,07	23,10	23,06	23,09	23,11	23,09	23,09	22,99	23,02	23,02	23,00	22,96	22,93	22,94	22,98	22,97	22,91	22,90	22,83	22,78	22,84	22,85	22,85	22,85	22,78	22,70	22,68	22,67	22,56	22,55	22,46	22,36	22,30	22,17	21,98	21,72	21,25	21,97	21,95	21,88	21,86	21,80	21,85	21,81	21,74	21,67	21,56	21,55	21,58	21,50	21,55	21,53	21,48	21,56	21,79	22,04	22,22	22,28	22,33	22,18	22,05	21,96	21,81	21,68	21,58	21,46	21,48	21,39	21,28	21,19	21,19	21,14	21,08	21,05	20,99	20,93	20,86	20,88	20,79	20,70	20,60	20,51	20,44	20,39	20,47	20,54	20,40	20,31	20,36	20,38	20,34	20,40	20,43	20,44	20,41	20,31	20,29	20,33	20,35	20,38	20,40	20,31	20,25	20,23	20,31	20,39	20,41	20,33	20,33	20,28	20,35	20,38	20,33	20,39	20,36	20,30	20,31	20,32	20,31	20,28	20,28	20,24	20,33	20,31	20,25	20,30	20,34	20,29	20,21	20,28	20,33	20,38	20,37	20,30	20,39	20,36	20,30	20,38	20,46	20,56	20,59	20,56	20,57	20,46	20,29	20,27	20,34	20,21	20,18	20,15	20,10	20,08	20,22	20,22	20,23	20,26	20,33	20,28	20,19	20,23	20,21	20,28	20,38	20,34	20,30	20,34	20,26	20,27	20,24	20,31	20,34	20,30	20,33	20,30	20,28	20,30	20,22	20,15	20,30	20,35	20,41	20,32	20,28	20,29	20,32	20,31	20,32	20,25	20,23	20,32	20,29	20,27	20,25	20,22	20,34	20,33	20,21	20,25	20,33	20,29	20,25	20,21	20,25	20,17	20,09	20,24	20,26	20,19	20,24	20,23	20,26	20,34	20,36	20,19	20,22	20,31	20,28	20,23	20,21	20,24	20,25	20,22	20,26	20,20	20,27	20,25	20,30	20,22	20,27	20,27	20,29	20,19	20,22	20,25	20,22	20,25	20,28	20,41	20,33	20,28	20,23	20,20	20,24	20,32	20,33	20,33	20,28	20,27	20,26	20,25	20,25	20,25	20,25	20,23	20,32	20,29	20,18	20,28	20,34	20,33	20,25	20,24	
20,19	20,19	20,16	20,14	20,15	20,12	20,21	20,29	20,31	20,34	20,27	20,28	20,31	20,28	20,28	20,28	20,25	20,27	20,31	20,30	20,25	20,30	20,29	20,27	20,34	20,33	20,32	20,24	20,26	20,29	20,31	20,33	20,36	20,32	20,33	20,32	20,31	20,36	20,31	20,32	20,34	20,33	20,33	20,42	20,38	20,30	20,18	20,24	20,41	20,31	20,28	20,32	20,35	20,39	20,37	20,35	20,27	20,23	20,31	20,35	20,30	20,37	20,38	20,35	20,35	20,29	20,35	20,42	20,43	20,32	20,33	20,34	20,37	20,39	20,37	20,31	20,31	20,40	20,45	20,42	20,34	20,29	20,25	20,27	20,34	20,36	20,30	20,34	20,34	20,43	20,38	20,29	20,34	20,39	20,34	20,41	20,43	20,43	20,42	20,46	20,41	20,34	20,35	20,40	20,38	20,35	20,31	20,38	20,46	20,41	20,43	20,47	20,35	20,36	20,45	20,44	20,49	20,41	20,37	20,42	20,38	20,43	20,38	20,40	20,44	20,47	20,45	20,43	20,40	20,38	20,41	20,38	20,38	20,38	20,38	20,42	20,45	20,50	20,45	20,43	20,47	20,46	20,46	20,53	20,49	20,49	20,51	20,52	20,53	20,61	20,61	20,57	20,64	20,72	20,77	20,72	20,61	20,57	20,54	20,57	20,61	20,57	20,60	20,57	20,50	20,51	20,56	20,52	20,48	20,54	20,54	20,53	20,48	20,46	20,50	20,50	20,47	20,56	20,53	20,51	20,56	20,55	20,54	20,64	20,68	20,67	20,86	21,12	21,30	21,44	21,53	21,63	21,63	21,60	21,67	21,78	21,85	21,91	21,80	21,79	21,90	21,99	21,91	21,92	21,85	21,72	21,60	21,50	21,50	21,53	21,54	21,70	21,64	21,55	21,61	21,68	21,69	21,74	21,74	21,82	21,93	21,92	21,90	21,88	21,67	21,62	21,78	22,06	22,19	22,32	22,42	22,44	22,53	22,54	22,55	22,59	22,66	22,63	22,62	22,73	22,80	22,78	22,75	22,77	22,80	22,83	22,80	22,90	22,99	23,05	23,10	23,00	22,96	23,09	23,08	23,10	23,08	23,10	23,13	23,09	23,08	23,12	23,16	23,24	23,27	23,26	23,17	23,21	23,26	23,13	23,19	23,21	23,26	23,22	23,30	23,32	23,24	23,18	23,28	23,31	23,26	23,16	23,21	23,24	23,26	23,28	23,24	23,30	23,36	23,30	23,28	23,27	23,24	23,19	23,21	23,27	23,23	23,24	23,20	23,23	23,13	23,20	23,19	23,16	23,23	23,27	23,27	23,21	23,14	23,21	23,20	23,19	23,25	23,20	23,20	23,27	23,19	23,23	23,28	23,19	23,19	23,16	23,18	23,19	23,09	23,17	23,19	23,16	23,13	23,23	23,22	23,17	23,25	23,21	23,21	23,27	23,24	23,24	23,23	23,20	23,22	23,29	23,24	23,21	23,23	23,21	23,19	23,20	23,21	23,24	23,15	23,11	23,18	23,20	23,17	23,22	23,27	23,21	23,11	23,17	23,22	23,18	23,03	23,13	23,19	23,20	23,15	23,11	23,20	23,20	23,19	23,16	23,15	23,14	23,11	23,07	23,10	23,21	23,08	23,07	23,01	23,05	23,01	23,08	23,16	22,98	22,88	22,91	22,89	22,89	22,90	22,90	22,85	22,85	22,88	22,87	22,84	22,79	22,76	22,80	22,77	22,76	22,65	22,70	22,70	22,71	22,56	22,47	22,41	22,28	22,25	22,04	21,80	21,76	21,89	22,02	21,98	21,90	21,84	21,79	21,79	21,75	21,71	21,62	21,53	21,50	21,53	21,59	21,52	21,48	21,43	21,55	21,80	22,24	22,54	22,54	22,63	22,50	22,40	22,20	22,09	22,01	21,82	21,66	21,67	21,56	21,48	21,43	21,30	21,20	21,22	21,21	21,09	21,01	20,98	20,97	20,87	20,80	20,66	20,52	20,42	20,35	20,39	20,44	20,39	20,39	20,39	20,42	20,37	20,35	20,37	20,40	20,43	20,39	20,36	20,32	20,32	20,42	20,40	20,31	20,25	20,24	20,27	20,36	20,42	20,36	20,37	20,24	20,27	20,32	20,32	20,23	20,31	20,24	20,28	20,34	20,27	20,27	20,27	20,30	20,35	20,33	20,33	20,30	20,33	20,31	20,28	20,31	20,31	20,33	20,35	20,33	20,33	20,37	20,40	20,53	20,68	20,66	20,59	20,54	20,49	20,46	20,35	20,29	20,32	20,28	20,20	20,15	20,05	20,03	20,15	20,24	20,16	20,15	20,22	20,22	20,19	20,23	20,27	20,24	20,24	20,26	20,30	20,29	20,26	20,22	20,22	20,30	20,27	20,20	20,21	20,23	20,21	20,30	20,26	20,18	20,23	20,31	20,38	20,31	20,30	20,25	20,23	20,22	20,19	20,23	20,22	20,27	20,26	20,23	20,23	20,26	20,29	20,23	20,16	20,22	20,27	20,35	20,22	20,22	20,27	20,32	20,19	20,27	20,30	20,26	20,25	20,21	20,22	20,28	20,38	20,20	20,17	20,25	20,25	20,25	20,33	20,28	20,23	20,17	20,30	20,20	20,19	20,15	20,19	20,24	20,25	20,30	20,39	20,25	20,21	20,17	20,14	20,23	20,30	20,28	20,28	20,33	20,27	20,17	20,18	20,28	20,29	20,26	20,26	20,28	20,22	20,25	20,20	20,29	20,30	20,30	20,35	20,31	20,21	20,20	20,23	20,32	20,16	20,13
[truncated: 1,444,217 more chars]
